# Supplementary material for: With an eye on uncertainty: Modelling pupillary responses to environmental volatility
Source: PLoS Comput Biol. 2019 Jul 5;15(7):e1007126. doi: 10.1371/journal.pcbi.1007126 (PMC6636765; doi:10.1371/journal.pcbi.1007126)
Supplement: S7 Data — Zip file containing the pupillometry data for participant 7. (ZIP) [file pcbi.1007126.s007.zip › P7/trial11.asc]

** CONVERTED FROM C:\Users\tparr\Documents\PVR\P7_1412\trial11.edf using edfapi 3.1 Win32 Nov 24 2009 on Thu Dec 14 09:51:18 2017
** DATE: Thu Dec 14 10:38:02 2017
** TYPE: EDF_FILE BINARY EVENT SAMPLE TAGGED
** VERSION: EYELINK II 1
** SOURCE: EYELINK CL
** EYELINK II CL v4.48 Nov 25 2009
** CAMERA: EyeLink CL Version 1.4 Sensor=BHA
** SERIAL NUMBER: CL1-AAD42
** CAMERA_CONFIG: AAD42140.SCD
**

MSG	2467087 RECCFG CR 1000 2 0 R
MSG	2467087 ELCLCFG MTABLER
MSG	2467087 GAZE_COORDS 0.00 0.00 1599.00 1199.00
MSG	2467087 THRESHOLDS R 100 225
MSG	2467087 ELCL_PROC CENTROID (3)
MSG	2467087 ELCL_PCR_PARAM 5 3.0
START	2467088 	RIGHT	SAMPLES	EVENTS
PRESCALER	1
VPRESCALER	1
PUPIL	AREA
EVENTS	GAZE	RIGHT	RATE	1000.00	TRACKING	CR	FILTER	2
SAMPLES	GAZE	RIGHT	RATE	1000.00	TRACKING	CR	FILTER	2
MSG	2467088 !MODE RECORD CR 1000 2 0 R
2467088	   .	   .	    0.0	...
INPUT	2467088	127
SSACC R  2467089
SBLINK R 2467089
2467089	   .	   .	    0.0	...
2467090	   .	   .	    0.0	...
2467091	   .	   .	    0.0	...
2467092	   .	   .	    0.0	...
2467093	   .	   .	    0.0	...
2467094	   .	   .	    0.0	...
2467095	   .	   .	    0.0	...
2467096	   .	   .	    0.0	...
2467097	   .	   .	    0.0	...
2467098	   .	   .	    0.0	...
2467099	   .	   .	    0.0	...
2467100	   .	   .	    0.0	...
2467101	   .	   .	    0.0	...
2467102	   .	   .	    0.0	...
2467103	   .	   .	    0.0	...
2467104	   .	   .	    0.0	...
2467105	   .	   .	    0.0	...
2467106	   .	   .	    0.0	...
2467107	   .	   .	    0.0	...
2467108	   .	   .	    0.0	...
2467109	   .	   .	    0.0	...
2467110	   .	   .	    0.0	...
2467111	   .	   .	    0.0	...
2467112	   .	   .	    0.0	...
2467113	   .	   .	    0.0	...
2467114	   .	   .	    0.0	...
2467115	   .	   .	    0.0	...
2467116	   .	   .	    0.0	...
2467117	   .	   .	    0.0	...
2467118	   .	   .	    0.0	...
2467119	   .	   .	    0.0	...
2467120	   .	   .	    0.0	...
2467121	   .	   .	    0.0	...
2467122	   .	   .	    0.0	...
2467123	   .	   .	    0.0	...
2467124	   .	   .	    0.0	...
2467125	   .	   .	    0.0	...
2467126	   .	   .	    0.0	...
2467127	   .	   .	    0.0	...
2467128	   .	   .	    0.0	...
2467129	   .	   .	    0.0	...
2467130	   .	   .	    0.0	...
2467131	   .	   .	    0.0	...
2467132	   .	   .	    0.0	...
2467133	   .	   .	    0.0	...
2467134	   .	   .	    0.0	...
2467135	   .	   .	    0.0	...
2467136	   .	   .	    0.0	...
2467137	   .	   .	    0.0	...
2467138	   .	   .	    0.0	...
2467139	   .	   .	    0.0	...
2467140	   .	   .	    0.0	...
2467141	   .	   .	    0.0	...
2467142	   .	   .	    0.0	...
2467143	   .	   .	    0.0	...
2467144	   .	   .	    0.0	...
2467145	   .	   .	    0.0	...
2467146	   .	   .	    0.0	...
2467147	   .	   .	    0.0	...
2467148	   .	   .	    0.0	...
2467149	   .	   .	    0.0	...
2467150	   .	   .	    0.0	...
2467151	   .	   .	    0.0	...
2467152	   .	   .	    0.0	...
2467153	   .	   .	    0.0	...
2467154	   .	   .	    0.0	...
2467155	   .	   .	    0.0	...
2467156	   .	   .	    0.0	...
2467157	   .	   .	    0.0	...
2467158	   .	   .	    0.0	...
2467159	   .	   .	    0.0	...
2467160	   .	   .	    0.0	...
2467161	   .	   .	    0.0	...
2467162	   .	   .	    0.0	...
2467163	   .	   .	    0.0	...
2467164	   .	   .	    0.0	...
2467165	   .	   .	    0.0	...
2467166	   .	   .	    0.0	...
2467167	   .	   .	    0.0	...
2467168	   .	   .	    0.0	...
2467169	   .	   .	    0.0	...
2467170	   .	   .	    0.0	...
2467171	   .	   .	    0.0	...
2467172	   .	   .	    0.0	...
2467173	   .	   .	    0.0	...
2467174	   .	   .	    0.0	...
2467175	   .	   .	    0.0	...
2467176	   .	   .	    0.0	...
2467177	   .	   .	    0.0	...
2467178	   .	   .	    0.0	...
2467179	   .	   .	    0.0	...
2467180	   .	   .	    0.0	...
2467181	   .	   .	    0.0	...
2467182	   .	   .	    0.0	...
2467183	   .	   .	    0.0	...
2467184	   .	   .	    0.0	...
2467185	   .	   .	    0.0	...
2467186	   .	   .	    0.0	...
2467187	   .	   .	    0.0	...
2467188	   .	   .	    0.0	...
2467189	   .	   .	    0.0	...
2467190	   .	   .	    0.0	...
2467191	   .	   .	    0.0	...
2467192	   .	   .	    0.0	...
2467193	   .	   .	    0.0	...
2467194	   .	   .	    0.0	...
2467195	   .	   .	    0.0	...
2467196	   .	   .	    0.0	...
2467197	   .	   .	    0.0	...
2467198	   .	   .	    0.0	...
2467199	   .	   .	    0.0	...
2467200	   .	   .	    0.0	...
2467201	   .	   .	    0.0	...
2467202	   .	   .	    0.0	...
2467203	   .	   .	    0.0	...
2467204	   .	   .	    0.0	...
2467205	   .	   .	    0.0	...
2467206	   .	   .	    0.0	...
2467207	   .	   .	    0.0	...
2467208	   .	   .	    0.0	...
2467209	   .	   .	    0.0	...
2467210	   .	   .	    0.0	...
2467211	   .	   .	    0.0	...
2467212	   .	   .	    0.0	...
2467213	   .	   .	    0.0	...
2467214	   .	   .	    0.0	...
2467215	   .	   .	    0.0	...
2467216	   .	   .	    0.0	...
2467217	   .	   .	    0.0	...
2467218	   .	   .	    0.0	...
2467219	   .	   .	    0.0	...
2467220	   .	   .	    0.0	...
2467221	   .	   .	    0.0	...
2467222	   .	   .	    0.0	...
2467223	   .	   .	    0.0	...
2467224	   .	   .	    0.0	...
2467225	   .	   .	    0.0	...
2467226	   .	   .	    0.0	...
2467227	   .	   .	    0.0	...
2467228	   .	   .	    0.0	...
2467229	   .	   .	    0.0	...
2467230	   .	   .	    0.0	...
2467231	   .	   .	    0.0	...
2467232	   .	   .	    0.0	...
2467233	   .	   .	    0.0	...
2467234	   .	   .	    0.0	...
2467235	   .	   .	    0.0	...
2467236	   .	   .	    0.0	...
2467237	   .	   .	    0.0	...
2467238	   .	   .	    0.0	...
2467239	   .	   .	    0.0	...
2467240	   .	   .	    0.0	...
2467241	   .	   .	    0.0	...
2467242	   .	   .	    0.0	...
2467243	   .	   .	    0.0	...
2467244	   .	   .	    0.0	...
2467245	   .	   .	    0.0	...
2467246	   .	   .	    0.0	...
2467247	   .	   .	    0.0	...
2467248	   .	   .	    0.0	...
2467249	   .	   .	    0.0	...
2467250	   .	   .	    0.0	...
2467251	   .	   .	    0.0	...
2467252	   .	   .	    0.0	...
2467253	   .	   .	    0.0	...
2467254	   .	   .	    0.0	...
2467255	   .	   .	    0.0	...
2467256	   .	   .	    0.0	...
2467257	   .	   .	    0.0	...
2467258	   .	   .	    0.0	...
2467259	   .	   .	    0.0	...
2467260	   .	   .	    0.0	...
2467261	   .	   .	    0.0	...
2467262	   .	   .	    0.0	...
2467263	   .	   .	    0.0	...
2467264	   .	   .	    0.0	...
2467265	   .	   .	    0.0	...
2467266	   .	   .	    0.0	...
2467267	   .	   .	    0.0	...
2467268	   .	   .	    0.0	...
2467269	   .	   .	    0.0	...
2467270	   .	   .	    0.0	...
2467271	   .	   .	    0.0	...
2467272	   .	   .	    0.0	...
EBLINK R 2467089	2467272	184
2467273	 1174.8	 1905.1	 2854.0	...
2467274	 1174.8	 1905.1	 2854.0	...
2467275	 1168.5	 1891.7	 2914.0	...
2467276	 1155.1	 1865.2	 3039.0	...
2467277	 1131.6	 1820.2	 3237.0	...
2467278	 1105.7	 1772.6	 3446.0	...
2467279	 1081.1	 1722.6	 3656.0	...
2467280	 1060.9	 1677.0	 3857.0	...
2467281	 1042.2	 1632.4	 4050.0	...
2467282	 1023.5	 1588.7	 4245.0	...
2467283	 1005.8	 1546.3	 4438.0	...
2467284	  990.5	 1505.4	 4627.0	...
2467285	  976.7	 1466.5	 4816.0	...
2467286	  962.8	 1428.0	 4990.0	...
2467287	  949.5	 1390.7	 5161.0	...
2467288	  937.2	 1355.3	 5309.0	...
2467289	  924.9	 1320.4	 5461.0	...
2467290	  913.9	 1286.5	 5607.0	...
2467291	  902.8	 1251.4	 5765.0	...
2467292	  893.4	 1218.1	 5912.0	...
2467293	  884.4	 1186.1	 6053.0	...
2467294	  876.0	 1156.1	 6180.0	...
2467295	  869.4	 1129.1	 6297.0	...
2467296	  862.6	 1103.0	 6412.0	...
2467297	  856.8	 1078.3	 6519.0	...
2467298	  850.6	 1053.6	 6621.0	...
2467299	  844.5	 1029.2	 6723.0	...
2467300	  838.6	 1005.4	 6819.0	...
2467301	  832.5	  981.5	 6919.0	...
2467302	  827.4	  959.2	 7009.0	...
2467303	  822.2	  937.5	 7099.0	...
2467304	  817.0	  917.1	 7182.0	...
2467305	  812.9	  897.2	 7259.0	...
2467306	  809.4	  878.8	 7324.0	...
2467307	  807.0	  861.1	 7390.0	...
2467308	  804.8	  844.7	 7447.0	...
2467309	  803.1	  828.0	 7510.0	...
2467310	  801.4	  812.1	 7568.0	...
2467311	  799.4	  796.8	 7630.0	...
2467312	  797.5	  781.6	 7695.0	...
2467313	  795.0	  766.4	 7752.0	...
2467314	  792.8	  750.6	 7813.0	...
2467315	  790.2	  736.4	 7861.0	...
2467316	  787.8	  722.9	 7916.0	...
2467317	  785.5	  711.3	 7961.0	...
2467318	  783.6	  699.4	 8007.0	...
2467319	  782.3	  689.6	 8041.0	...
2467320	  780.6	  679.4	 8076.0	...
2467321	  779.6	  671.5	 8105.0	...
2467322	  778.6	  663.2	 8138.0	...
2467323	  778.2	  655.9	 8163.0	...
2467324	  777.5	  649.5	 8188.0	...
2467325	  776.6	  643.4	 8200.0	...
2467326	  775.7	  638.3	 8222.0	...
2467327	  775.2	  633.0	 8236.0	...
2467328	  774.8	  629.1	 8255.0	...
2467329	  774.4	  625.7	 8261.0	...
2467330	  773.9	  623.4	 8271.0	...
2467331	  773.2	  621.9	 8275.0	...
2467332	  772.6	  621.2	 8280.0	...
ESACC R  2467089	2467332	244	   .	   .	  772.6	  621.2	 2.9e+006	    957
SFIX R   2467333
2467333	  772.3	  620.7	 8281.0	...
2467334	  772.2	  620.6	 8282.0	...
2467335	  772.2	  621.4	 8277.0	...
2467336	  772.2	  622.3	 8271.0	...
2467337	  772.2	  623.6	 8264.0	...
2467338	  772.2	  624.2	 8263.0	...
2467339	  772.2	  624.8	 8261.0	...
2467340	  772.1	  625.2	 8260.0	...
2467341	  771.7	  625.2	 8259.0	...
2467342	  771.4	  625.1	 8258.0	...
2467343	  771.1	  625.0	 8258.0	...
2467344	  770.9	  624.7	 8259.0	...
2467345	  770.7	  624.2	 8260.0	...
2467346	  770.4	  623.7	 8261.0	...
2467347	  770.3	  623.2	 8261.0	...
2467348	  770.1	  622.4	 8265.0	...
2467349	  770.0	  621.7	 8268.0	...
2467350	  769.9	  621.1	 8275.0	...
2467351	  769.7	  620.5	 8279.0	...
2467352	  769.6	  619.7	 8282.0	...
2467353	  769.6	  618.8	 8283.0	...
2467354	  769.6	  617.9	 8285.0	...
2467355	  769.5	  617.1	 8286.0	...
2467356	  769.4	  616.4	 8285.0	...
2467357	  769.2	  616.1	 8285.0	...
2467358	  768.9	  615.1	 8284.0	...
2467359	  768.7	  614.1	 8284.0	...
2467360	  768.6	  613.3	 8284.0	...
2467361	  768.6	  613.1	 8283.0	...
2467362	  768.6	  613.0	 8282.0	...
2467363	  768.6	  612.6	 8279.0	...
2467364	  768.6	  611.9	 8277.0	...
2467365	  768.5	  611.4	 8280.0	...
2467366	  768.5	  611.1	 8284.0	...
2467367	  768.4	  610.5	 8289.0	...
2467368	  768.3	  609.9	 8291.0	...
2467369	  768.1	  609.4	 8291.0	...
2467370	  767.8	  609.0	 8290.0	...
2467371	  767.5	  608.2	 8294.0	...
2467372	  767.3	  607.4	 8298.0	...
2467373	  767.3	  606.7	 8302.0	...
2467374	  767.0	  606.3	 8301.0	...
2467375	  766.7	  605.7	 8301.0	...
2467376	  766.5	  605.3	 8301.0	...
2467377	  766.6	  604.8	 8302.0	...
2467378	  766.5	  604.1	 8303.0	...
2467379	  766.4	  603.6	 8304.0	...
2467380	  765.9	  602.7	 8305.0	...
2467381	  765.4	  602.3	 8306.0	...
2467382	  764.8	  601.8	 8308.0	...
2467383	  764.6	  601.8	 8311.0	...
2467384	  764.5	  601.7	 8313.0	...
2467385	  764.5	  601.6	 8312.0	...
2467386	  764.4	  601.5	 8311.0	...
2467387	  764.4	  601.3	 8311.0	...
2467388	  764.5	  601.1	 8310.0	...
2467389	  764.6	  600.9	 8310.0	...
2467390	  764.7	  600.6	 8310.0	...
2467391	  764.9	  600.2	 8311.0	...
2467392	  764.9	  599.9	 8312.0	...
2467393	  764.9	  599.3	 8314.0	...
2467394	  764.8	  598.7	 8316.0	...
2467395	  764.6	  598.1	 8316.0	...
2467396	  764.7	  598.1	 8315.0	...
2467397	  764.8	  598.1	 8315.0	...
2467398	  764.8	  597.8	 8317.0	...
2467399	  764.8	  597.5	 8320.0	...
2467400	  764.9	  597.1	 8322.0	...
2467401	  765.0	  597.0	 8324.0	...
2467402	  764.9	  596.9	 8326.0	...
2467403	  764.8	  596.7	 8329.0	...
2467404	  764.8	  596.5	 8330.0	...
2467405	  764.8	  596.4	 8330.0	...
2467406	  764.7	  595.8	 8331.0	...
2467407	  764.7	  595.2	 8333.0	...
2467408	  764.6	  594.6	 8333.0	...
2467409	  764.7	  594.5	 8335.0	...
2467410	  764.7	  594.4	 8336.0	...
2467411	  764.7	  594.0	 8335.0	...
2467412	  764.6	  593.8	 8332.0	...
2467413	  764.5	  593.5	 8324.0	...
2467414	  764.5	  593.5	 8319.0	...
2467415	  764.4	  593.4	 8321.0	...
2467416	  764.5	  593.2	 8329.0	...
2467417	  764.4	  593.1	 8337.0	...
2467418	  764.2	  593.0	 8333.0	...
2467419	  764.0	  592.8	 8331.0	...
2467420	  763.6	  592.6	 8328.0	...
2467421	  763.5	  592.4	 8328.0	...
2467422	  763.3	  592.0	 8330.0	...
2467423	  763.0	  591.6	 8331.0	...
2467424	  762.8	  591.1	 8329.0	...
2467425	  762.8	  590.8	 8327.0	...
2467426	  762.8	  590.5	 8324.0	...
2467427	  762.9	  590.2	 8323.0	...
2467428	  762.6	  590.0	 8322.0	...
2467429	  762.2	  589.9	 8322.0	...
2467430	  761.6	  589.5	 8323.0	...
2467431	  761.3	  588.9	 8323.0	...
2467432	  760.8	  588.3	 8323.0	...
2467433	  760.7	  588.0	 8324.0	...
2467434	  760.5	  587.8	 8326.0	...
2467435	  760.3	  587.6	 8328.0	...
2467436	  760.1	  587.4	 8329.0	...
2467437	  759.5	  587.1	 8330.0	...
2467438	  758.9	  586.9	 8332.0	...
2467439	  758.5	  586.6	 8336.0	...
2467440	  758.5	  586.2	 8339.0	...
2467441	  758.0	  585.4	 8340.0	...
2467442	  757.4	  584.8	 8340.0	...
2467443	  756.7	  584.5	 8339.0	...
2467444	  756.6	  584.5	 8337.0	...
2467445	  756.5	  584.7	 8335.0	...
2467446	  756.5	  584.7	 8337.0	...
2467447	  756.1	  584.7	 8340.0	...
2467448	  755.7	  584.7	 8343.0	...
2467449	  755.3	  584.6	 8343.0	...
2467450	  755.3	  584.2	 8344.0	...
2467451	  755.2	  583.9	 8344.0	...
2467452	  755.1	  583.6	 8345.0	...
2467453	  755.0	  583.6	 8348.0	...
2467454	  754.6	  583.1	 8349.0	...
2467455	  754.3	  582.7	 8350.0	...
2467456	  753.7	  582.3	 8350.0	...
2467457	  753.3	  582.1	 8350.0	...
2467458	  753.0	  581.9	 8350.0	...
2467459	  752.8	  581.7	 8350.0	...
2467460	  752.6	  581.7	 8350.0	...
2467461	  752.4	  581.8	 8351.0	...
2467462	  752.4	  581.8	 8351.0	...
2467463	  752.4	  581.8	 8352.0	...
2467464	  752.4	  581.7	 8352.0	...
2467465	  752.4	  581.5	 8351.0	...
2467466	  752.4	  581.3	 8349.0	...
2467467	  752.2	  580.9	 8346.0	...
2467468	  752.0	  580.7	 8347.0	...
2467469	  751.8	  580.5	 8349.0	...
2467470	  751.8	  580.5	 8352.0	...
2467471	  751.7	  580.5	 8352.0	...
2467472	  751.5	  580.4	 8351.0	...
2467473	  751.3	  580.1	 8355.0	...
2467474	  751.1	  579.8	 8360.0	...
2467475	  750.8	  579.5	 8362.0	...
2467476	  750.5	  579.2	 8359.0	...
2467477	  750.1	  579.0	 8358.0	...
2467478	  750.0	  578.8	 8361.0	...
2467479	  749.7	  578.3	 8365.0	...
2467480	  749.3	  577.8	 8366.0	...
2467481	  748.9	  577.5	 8366.0	...
2467482	  748.6	  577.7	 8365.0	...
2467483	  748.5	  577.7	 8366.0	...
2467484	  748.3	  577.7	 8367.0	...
2467485	  748.2	  577.7	 8366.0	...
2467486	  748.1	  577.5	 8364.0	...
2467487	  748.1	  577.2	 8364.0	...
2467488	  748.0	  576.8	 8365.0	...
2467489	  747.9	  576.7	 8367.0	...
2467490	  747.9	  576.7	 8368.0	...
2467491	  747.9	  576.8	 8368.0	...
2467492	  747.8	  576.9	 8368.0	...
2467493	  747.5	  576.8	 8366.0	...
2467494	  747.2	  576.3	 8364.0	...
2467495	  746.8	  575.2	 8365.0	...
2467496	  746.7	  574.3	 8368.0	...
2467497	  746.7	  573.6	 8372.0	...
2467498	  746.7	  573.4	 8373.0	...
2467499	  746.7	  573.1	 8373.0	...
2467500	  746.6	  572.5	 8373.0	...
2467501	  746.6	  571.9	 8371.0	...
2467502	  746.5	  571.4	 8369.0	...
2467503	  746.3	  571.3	 8367.0	...
2467504	  746.2	  571.4	 8368.0	...
2467505	  745.7	  570.2	 8370.0	...
2467506	  745.3	  568.9	 8371.0	...
2467507	  744.6	  567.5	 8372.0	...
2467508	  744.4	  567.4	 8370.0	...
2467509	  744.2	  567.3	 8367.0	...
2467510	  744.2	  567.2	 8367.0	...
2467511	  744.2	  566.8	 8373.0	...
2467512	  744.2	  566.5	 8378.0	...
2467513	  744.2	  566.1	 8381.0	...
2467514	  744.2	  566.1	 8382.0	...
2467515	  744.1	  566.0	 8384.0	...
2467516	  743.8	  565.9	 8385.0	...
2467517	  743.2	  565.7	 8386.0	...
2467518	  742.7	  565.6	 8388.0	...
2467519	  742.3	  565.4	 8390.0	...
2467520	  742.3	  565.3	 8392.0	...
2467521	  742.3	  565.2	 8393.0	...
2467522	  742.2	  564.8	 8394.0	...
2467523	  742.1	  564.0	 8395.0	...
2467524	  741.9	  563.3	 8396.0	...
2467525	  741.5	  562.8	 8397.0	...
2467526	  741.1	  562.7	 8397.0	...
2467527	  740.9	  562.3	 8399.0	...
2467528	  741.0	  561.9	 8402.0	...
2467529	  741.2	  561.6	 8404.0	...
2467530	  740.5	  561.1	 8403.0	...
2467531	  739.7	  560.6	 8404.0	...
2467532	  739.2	  560.1	 8405.0	...
2467533	  739.5	  559.8	 8405.0	...
2467534	  739.7	  559.5	 8406.0	...
2467535	  739.7	  559.3	 8407.0	...
2467536	  739.7	  559.3	 8411.0	...
2467537	  739.7	  559.0	 8415.0	...
2467538	  739.6	  558.6	 8416.0	...
2467539	  739.4	  558.3	 8413.0	...
2467540	  739.1	  558.2	 8415.0	...
2467541	  738.6	  558.0	 8419.0	...
2467542	  738.1	  557.9	 8423.0	...
2467543	  737.6	  557.4	 8423.0	...
2467544	  737.5	  557.0	 8422.0	...
2467545	  737.2	  556.0	 8421.0	...
2467546	  737.0	  555.5	 8422.0	...
2467547	  736.9	  554.9	 8424.0	...
2467548	  736.6	  554.9	 8426.0	...
2467549	  736.3	  555.0	 8425.0	...
2467550	  735.8	  555.1	 8426.0	...
2467551	  735.5	  555.1	 8429.0	...
2467552	  735.1	  555.0	 8433.0	...
2467553	  734.8	  554.9	 8436.0	...
2467554	  734.7	  554.7	 8436.0	...
2467555	  734.8	  554.5	 8437.0	...
2467556	  734.8	  554.4	 8436.0	...
2467557	  734.7	  554.4	 8436.0	...
2467558	  734.6	  554.4	 8435.0	...
2467559	  734.4	  554.3	 8437.0	...
2467560	  734.3	  554.3	 8443.0	...
2467561	  734.1	  554.2	 8449.0	...
2467562	  733.9	  554.0	 8453.0	...
2467563	  733.7	  553.8	 8453.0	...
2467564	  733.6	  553.7	 8453.0	...
2467565	  733.5	  553.5	 8453.0	...
2467566	  733.4	  553.3	 8454.0	...
2467567	  733.2	  553.2	 8454.0	...
2467568	  733.1	  553.1	 8455.0	...
2467569	  733.0	  552.9	 8456.0	...
2467570	  732.5	  552.6	 8456.0	...
2467571	  732.0	  552.3	 8461.0	...
2467572	  731.7	  552.2	 8466.0	...
2467573	  731.9	  551.8	 8470.0	...
2467574	  732.0	  551.3	 8469.0	...
2467575	  732.0	  550.9	 8469.0	...
2467576	  732.0	  550.8	 8470.0	...
2467577	  732.0	  550.9	 8471.0	...
2467578	  732.0	  550.9	 8475.0	...
2467579	  732.1	  550.9	 8479.0	...
2467580	  732.3	  550.9	 8481.0	...
2467581	  732.5	  550.8	 8476.0	...
2467582	  732.6	  550.7	 8472.0	...
2467583	  732.5	  550.7	 8472.0	...
2467584	  732.0	  550.8	 8476.0	...
2467585	  731.6	  550.8	 8480.0	...
2467586	  731.3	  550.9	 8484.0	...
2467587	  731.4	  550.9	 8486.0	...
2467588	  731.5	  551.0	 8488.0	...
2467589	  731.3	  550.6	 8488.0	...
2467590	  731.0	  550.3	 8489.0	...
2467591	  730.6	  549.9	 8486.0	...
2467592	  730.6	  550.0	 8482.0	...
2467593	  730.5	  550.1	 8484.0	...
2467594	  730.4	  550.1	 8489.0	...
2467595	  730.4	  550.3	 8494.0	...
2467596	  730.4	  550.3	 8494.0	...
2467597	  730.2	  550.3	 8491.0	...
2467598	  729.9	  550.4	 8488.0	...
2467599	  729.7	  550.2	 8487.0	...
2467600	  729.4	  550.0	 8489.0	...
2467601	  729.1	  549.8	 8491.0	...
2467602	  729.1	  549.5	 8495.0	...
2467603	  729.2	  549.2	 8499.0	...
2467604	  729.5	  548.9	 8503.0	...
2467605	  729.5	  549.0	 8504.0	...
2467606	  729.5	  549.0	 8504.0	...
2467607	  729.5	  549.4	 8503.0	...
2467608	  729.5	  550.0	 8502.0	...
2467609	  729.4	  550.5	 8502.0	...
2467610	  728.9	  550.5	 8501.0	...
2467611	  728.5	  550.5	 8500.0	...
2467612	  728.1	  550.7	 8499.0	...
2467613	  728.1	  550.8	 8499.0	...
2467614	  728.0	  550.8	 8500.0	...
2467615	  728.0	  550.6	 8503.0	...
2467616	  728.1	  550.4	 8506.0	...
2467617	  728.2	  550.2	 8509.0	...
2467618	  728.2	  550.0	 8511.0	...
2467619	  728.2	  550.3	 8513.0	...
2467620	  728.3	  550.7	 8511.0	...
2467621	  728.4	  551.0	 8507.0	...
2467622	  728.4	  550.9	 8507.0	...
2467623	  728.3	  551.0	 8510.0	...
2467624	  728.3	  551.2	 8517.0	...
2467625	  728.4	  551.4	 8521.0	...
2467626	  728.1	  551.4	 8519.0	...
2467627	  727.7	  551.2	 8513.0	...
2467628	  727.5	  551.0	 8510.0	...
2467629	  727.7	  550.8	 8512.0	...
2467630	  727.9	  550.7	 8514.0	...
2467631	  728.1	  550.8	 8515.0	...
2467632	  728.3	  551.0	 8518.0	...
2467633	  728.5	  551.3	 8522.0	...
2467634	  728.5	  551.5	 8521.0	...
2467635	  728.5	  551.7	 8518.0	...
2467636	  728.5	  551.7	 8516.0	...
2467637	  728.6	  551.5	 8516.0	...
2467638	  728.6	  551.2	 8517.0	...
2467639	  728.3	  550.9	 8518.0	...
2467640	  728.0	  550.7	 8522.0	...
2467641	  727.8	  550.6	 8526.0	...
2467642	  728.0	  550.7	 8529.0	...
2467643	  728.3	  551.0	 8528.0	...
2467644	  728.5	  551.6	 8528.0	...
2467645	  728.8	  552.2	 8529.0	...
2467646	  728.9	  552.5	 8530.0	...
2467647	  729.0	  552.5	 8530.0	...
2467648	  729.1	  552.6	 8531.0	...
2467649	  729.2	  552.6	 8536.0	...
2467650	  729.2	  552.7	 8540.0	...
2467651	  729.3	  552.8	 8543.0	...
2467652	  729.3	  553.0	 8545.0	...
2467653	  729.3	  553.1	 8548.0	...
2467654	  729.3	  553.1	 8549.0	...
2467655	  729.2	  552.8	 8549.0	...
2467656	  729.1	  552.6	 8550.0	...
2467657	  729.1	  552.3	 8552.0	...
2467658	  729.1	  552.7	 8555.0	...
2467659	  729.1	  553.1	 8554.0	...
2467660	  729.0	  553.4	 8554.0	...
2467661	  728.9	  553.4	 8555.0	...
2467662	  728.7	  553.4	 8556.0	...
2467663	  728.5	  553.3	 8558.0	...
2467664	  728.5	  553.2	 8558.0	...
2467665	  728.4	  553.3	 8558.0	...
2467666	  728.4	  553.3	 8558.0	...
2467667	  728.4	  553.4	 8558.0	...
2467668	  728.2	  553.5	 8556.0	...
2467669	  728.0	  553.8	 8554.0	...
2467670	  727.6	  554.2	 8551.0	...
2467671	  727.4	  554.3	 8551.0	...
2467672	  727.4	  554.3	 8550.0	...
2467673	  727.4	  554.4	 8550.0	...
2467674	  727.5	  554.4	 8556.0	...
2467675	  727.6	  554.2	 8562.0	...
2467676	  727.5	  554.0	 8568.0	...
2467677	  727.4	  554.2	 8566.0	...
2467678	  727.2	  554.7	 8565.0	...
2467679	  727.2	  555.2	 8565.0	...
2467680	  727.1	  555.2	 8566.0	...
2467681	  727.3	  555.1	 8566.0	...
2467682	  727.5	  555.1	 8566.0	...
2467683	  727.7	  555.2	 8565.0	...
2467684	  727.7	  555.3	 8563.0	...
2467685	  727.7	  555.3	 8559.0	...
2467686	  727.7	  555.2	 8556.0	...
2467687	  727.6	  555.1	 8554.0	...
2467688	  727.7	  555.2	 8554.0	...
2467689	  727.7	  555.3	 8555.0	...
2467690	  727.7	  555.2	 8557.0	...
2467691	  727.7	  555.1	 8562.0	...
2467692	  727.8	  554.9	 8565.0	...
2467693	  727.9	  555.0	 8567.0	...
2467694	  727.9	  555.0	 8563.0	...
2467695	  728.0	  555.0	 8558.0	...
2467696	  728.1	  555.1	 8555.0	...
2467697	  727.7	  555.4	 8555.0	...
2467698	  727.2	  555.8	 8556.0	...
2467699	  726.7	  556.1	 8556.0	...
2467700	  727.0	  556.3	 8557.0	...
2467701	  727.5	  556.6	 8557.0	...
2467702	  727.8	  556.8	 8557.0	...
2467703	  728.0	  557.0	 8557.0	...
2467704	  728.1	  557.0	 8556.0	...
2467705	  728.2	  556.9	 8556.0	...
2467706	  728.2	  556.8	 8556.0	...
2467707	  728.2	  556.8	 8554.0	...
2467708	  728.0	  556.8	 8551.0	...
2467709	  727.9	  556.7	 8548.0	...
2467710	  727.9	  556.6	 8551.0	...
2467711	  728.1	  556.5	 8556.0	...
2467712	  728.2	  556.4	 8563.0	...
2467713	  728.2	  556.3	 8565.0	...
2467714	  728.1	  556.2	 8568.0	...
2467715	  728.1	  556.2	 8569.0	...
2467716	  728.1	  556.3	 8567.0	...
2467717	  728.1	  556.3	 8565.0	...
2467718	  728.0	  556.3	 8563.0	...
2467719	  727.8	  556.0	 8564.0	...
2467720	  727.6	  555.7	 8566.0	...
2467721	  727.5	  555.3	 8566.0	...
2467722	  727.5	  555.2	 8566.0	...
2467723	  727.7	  555.2	 8565.0	...
2467724	  728.2	  555.3	 8566.0	...
2467725	  728.5	  555.4	 8566.0	...
2467726	  728.8	  555.4	 8566.0	...
2467727	  728.5	  555.0	 8565.0	...
2467728	  728.3	  554.5	 8565.0	...
2467729	  728.2	  554.1	 8565.0	...
2467730	  728.4	  554.1	 8566.0	...
2467731	  728.5	  554.2	 8562.0	...
2467732	  728.3	  554.2	 8558.0	...
2467733	  728.1	  554.2	 8562.0	...
2467734	  727.9	  554.1	 8568.0	...
2467735	  728.0	  553.9	 8571.0	...
2467736	  728.1	  553.8	 8566.0	...
2467737	  728.2	  553.6	 8562.0	...
2467738	  728.3	  553.2	 8564.0	...
2467739	  728.4	  552.8	 8566.0	...
2467740	  728.5	  552.5	 8568.0	...
2467741	  728.6	  552.4	 8565.0	...
2467742	  728.7	  552.5	 8563.0	...
2467743	  728.7	  552.7	 8563.0	...
2467744	  728.4	  552.8	 8566.0	...
2467745	  728.1	  552.8	 8569.0	...
2467746	  727.7	  553.1	 8568.0	...
2467747	  727.5	  553.5	 8567.0	...
2467748	  727.6	  553.7	 8566.0	...
2467749	  727.9	  553.5	 8565.0	...
2467750	  728.2	  553.3	 8564.0	...
2467751	  728.2	  553.2	 8564.0	...
2467752	  728.4	  553.2	 8563.0	...
2467753	  728.5	  553.3	 8562.0	...
2467754	  728.8	  553.5	 8562.0	...
2467755	  728.9	  553.6	 8564.0	...
2467756	  728.9	  553.3	 8565.0	...
2467757	  728.7	  553.0	 8562.0	...
2467758	  728.5	  552.8	 8559.0	...
2467759	  728.5	  552.8	 8555.0	...
2467760	  728.5	  553.1	 8556.0	...
2467761	  728.6	  553.3	 8557.0	...
2467762	  728.3	  553.6	 8558.0	...
2467763	  728.1	  553.6	 8558.0	...
2467764	  727.9	  553.9	 8557.0	...
2467765	  728.1	  554.2	 8557.0	...
2467766	  728.1	  554.6	 8557.0	...
2467767	  728.1	  554.7	 8557.0	...
2467768	  727.8	  554.7	 8557.0	...
2467769	  727.7	  554.7	 8555.0	...
2467770	  727.4	  554.6	 8554.0	...
2467771	  727.3	  554.6	 8554.0	...
2467772	  727.5	  554.6	 8556.0	...
2467773	  727.7	  554.5	 8558.0	...
2467774	  727.8	  554.4	 8561.0	...
2467775	  727.7	  554.3	 8560.0	...
2467776	  727.8	  554.6	 8557.0	...
2467777	  727.7	  554.9	 8553.0	...
2467778	  727.6	  555.1	 8549.0	...
2467779	  727.5	  554.9	 8545.0	...
2467780	  727.4	  554.3	 8543.0	...
2467781	  727.3	  553.9	 8546.0	...
2467782	  727.4	  554.1	 8550.0	...
2467783	  727.4	  554.7	 8554.0	...
2467784	  727.3	  554.9	 8553.0	...
2467785	  727.4	  554.5	 8550.0	...
2467786	  727.6	  554.3	 8545.0	...
2467787	  727.7	  554.6	 8543.0	...
2467788	  727.5	  554.9	 8541.0	...
2467789	  727.3	  554.8	 8541.0	...
2467790	  727.0	  554.7	 8537.0	...
2467791	  726.9	  554.6	 8535.0	...
2467792	  726.8	  554.5	 8533.0	...
2467793	  726.9	  554.5	 8534.0	...
2467794	  727.1	  555.3	 8535.0	...
2467795	  727.1	  555.9	 8533.0	...
2467796	  727.3	  556.7	 8533.0	...
2467797	  727.5	  556.8	 8534.0	...
2467798	  727.4	  557.0	 8536.0	...
2467799	  727.3	  557.3	 8538.0	...
2467800	  727.2	  557.4	 8539.0	...
2467801	  727.3	  557.5	 8539.0	...
2467802	  727.3	  557.4	 8537.0	...
2467803	  727.4	  557.1	 8534.0	...
2467804	  727.4	  556.8	 8531.0	...
2467805	  727.5	  556.7	 8532.0	...
2467806	  727.6	  557.0	 8532.0	...
2467807	  727.7	  557.5	 8533.0	...
2467808	  727.8	  557.7	 8535.0	...
2467809	  727.6	  557.8	 8536.0	...
2467810	  727.4	  557.5	 8536.0	...
2467811	  727.2	  557.4	 8535.0	...
2467812	  727.1	  557.3	 8534.0	...
2467813	  727.1	  557.3	 8534.0	...
2467814	  727.1	  557.5	 8535.0	...
2467815	  727.1	  557.7	 8537.0	...
2467816	  727.1	  558.0	 8534.0	...
2467817	  727.1	  558.3	 8530.0	...
2467818	  727.1	  558.4	 8529.0	...
2467819	  727.1	  558.3	 8532.0	...
2467820	  727.5	  558.2	 8538.0	...
2467821	  727.8	  558.1	 8542.0	...
2467822	  728.2	  557.9	 8543.0	...
2467823	  728.2	  557.7	 8540.0	...
2467824	  727.9	  557.7	 8537.0	...
2467825	  727.4	  557.8	 8536.0	...
2467826	  726.8	  558.1	 8535.0	...
2467827	  726.6	  558.2	 8535.0	...
2467828	  726.4	  558.5	 8534.0	...
2467829	  726.4	  558.7	 8534.0	...
2467830	  726.3	  558.4	 8535.0	...
2467831	  726.4	  557.9	 8533.0	...
2467832	  726.6	  558.5	 8532.0	...
2467833	  726.8	  559.5	 8531.0	...
2467834	  726.8	  560.2	 8531.0	...
2467835	  726.7	  559.8	 8532.0	...
2467836	  726.5	  559.4	 8532.0	...
2467837	  726.3	  559.5	 8532.0	...
2467838	  726.4	  559.7	 8532.0	...
2467839	  726.5	  559.9	 8531.0	...
2467840	  726.5	  560.0	 8531.0	...
2467841	  726.4	  560.0	 8531.0	...
2467842	  726.4	  559.8	 8530.0	...
2467843	  726.4	  559.4	 8526.0	...
2467844	  726.7	  559.0	 8522.0	...
2467845	  726.9	  558.8	 8519.0	...
2467846	  727.3	  558.7	 8518.0	...
2467847	  727.4	  559.1	 8517.0	...
2467848	  727.1	  559.4	 8517.0	...
2467849	  726.5	  559.7	 8516.0	...
2467850	  725.9	  559.7	 8515.0	...
2467851	  725.6	  559.9	 8517.0	...
2467852	  725.5	  559.9	 8520.0	...
2467853	  725.5	  559.8	 8522.0	...
2467854	  725.4	  560.3	 8520.0	...
2467855	  725.2	  560.8	 8518.0	...
2467856	  724.7	  561.0	 8517.0	...
2467857	  724.2	  560.7	 8516.0	...
2467858	  724.1	  560.3	 8516.0	...
2467859	  724.7	  560.2	 8514.0	...
2467860	  725.3	  560.5	 8513.0	...
2467861	  725.4	  560.9	 8511.0	...
2467862	  725.3	  561.4	 8511.0	...
2467863	  725.2	  561.4	 8512.0	...
2467864	  725.2	  561.2	 8514.0	...
2467865	  725.2	  561.1	 8517.0	...
2467866	  725.2	  561.1	 8518.0	...
2467867	  725.1	  561.0	 8519.0	...
2467868	  724.9	  560.9	 8519.0	...
2467869	  724.7	  561.0	 8518.0	...
2467870	  724.3	  561.2	 8515.0	...
2467871	  724.1	  561.5	 8511.0	...
2467872	  723.9	  561.7	 8508.0	...
2467873	  723.9	  561.8	 8508.0	...
2467874	  723.8	  561.5	 8510.0	...
2467875	  723.7	  561.2	 8512.0	...
2467876	  723.7	  561.2	 8512.0	...
2467877	  723.8	  561.6	 8512.0	...
2467878	  723.8	  562.0	 8510.0	...
2467879	  723.8	  562.0	 8509.0	...
2467880	  723.9	  561.9	 8504.0	...
2467881	  723.9	  561.9	 8499.0	...
2467882	  723.8	  561.8	 8496.0	...
2467883	  723.8	  561.6	 8496.0	...
2467884	  723.7	  561.4	 8497.0	...
2467885	  723.7	  561.5	 8498.0	...
2467886	  723.6	  561.7	 8499.0	...
2467887	  723.5	  561.9	 8496.0	...
2467888	  723.5	  561.9	 8493.0	...
2467889	  723.6	  562.2	 8490.0	...
2467890	  723.7	  562.6	 8490.0	...
2467891	  723.7	  562.8	 8491.0	...
2467892	  723.5	  562.9	 8492.0	...
2467893	  723.3	  563.0	 8492.0	...
2467894	  723.0	  563.0	 8491.0	...
2467895	  722.9	  562.9	 8491.0	...
2467896	  722.8	  562.8	 8488.0	...
2467897	  722.9	  563.1	 8484.0	...
2467898	  723.0	  563.3	 8482.0	...
2467899	  723.1	  563.5	 8484.0	...
2467900	  723.2	  563.3	 8485.0	...
2467901	  723.0	  563.2	 8486.0	...
2467902	  722.6	  563.2	 8486.0	...
2467903	  722.3	  563.5	 8480.0	...
2467904	  722.3	  563.5	 8474.0	...
2467905	  722.3	  563.1	 8469.0	...
2467906	  722.2	  562.8	 8469.0	...
2467907	  722.2	  562.6	 8469.0	...
2467908	  722.3	  562.9	 8470.0	...
2467909	  722.4	  563.1	 8471.0	...
2467910	  722.3	  563.3	 8471.0	...
2467911	  722.2	  563.4	 8470.0	...
2467912	  722.0	  563.5	 8470.0	...
2467913	  721.8	  563.6	 8470.0	...
2467914	  721.4	  563.7	 8473.0	...
2467915	  721.5	  564.0	 8476.0	...
2467916	  721.9	  564.2	 8478.0	...
2467917	  722.3	  564.4	 8478.0	...
2467918	  722.3	  564.5	 8478.0	...
2467919	  722.2	  564.2	 8477.0	...
2467920	  722.1	  563.8	 8479.0	...
2467921	  722.0	  563.6	 8480.0	...
2467922	  721.7	  563.8	 8481.0	...
2467923	  721.3	  563.9	 8478.0	...
2467924	  721.3	  563.8	 8477.0	...
2467925	  721.8	  563.6	 8477.0	...
2467926	  721.9	  563.4	 8476.0	...
2467927	  721.5	  563.5	 8475.0	...
2467928	  721.2	  563.6	 8474.0	...
2467929	  721.2	  563.6	 8472.0	...
2467930	  721.3	  563.5	 8470.0	...
2467931	  721.3	  563.5	 8466.0	...
2467932	  721.2	  563.6	 8463.0	...
2467933	  721.1	  563.8	 8461.0	...
2467934	  720.8	  564.1	 8461.0	...
2467935	  720.7	  564.2	 8461.0	...
2467936	  720.6	  564.1	 8462.0	...
2467937	  720.8	  564.2	 8465.0	...
2467938	  721.0	  564.4	 8468.0	...
2467939	  720.8	  564.7	 8471.0	...
2467940	  720.6	  564.9	 8471.0	...
2467941	  720.7	  565.0	 8464.0	...
2467942	  720.9	  565.0	 8458.0	...
2467943	  721.2	  565.0	 8454.0	...
2467944	  721.2	  564.9	 8456.0	...
2467945	  721.0	  564.8	 8455.0	...
2467946	  720.8	  564.8	 8452.0	...
2467947	  720.3	  564.9	 8449.0	...
2467948	  720.0	  565.1	 8450.0	...
2467949	  719.8	  565.3	 8452.0	...
2467950	  719.7	  565.3	 8453.0	...
2467951	  719.8	  565.1	 8452.0	...
2467952	  719.9	  565.0	 8451.0	...
2467953	  720.0	  565.1	 8445.0	...
2467954	  720.1	  565.2	 8439.0	...
2467955	  719.8	  565.3	 8434.0	...
2467956	  719.6	  565.3	 8436.0	...
2467957	  719.4	  565.3	 8437.0	...
2467958	  719.4	  565.3	 8436.0	...
2467959	  719.2	  565.3	 8434.0	...
2467960	  719.1	  564.9	 8432.0	...
2467961	  718.9	  564.6	 8428.0	...
2467962	  718.9	  564.3	 8426.0	...
2467963	  719.0	  564.6	 8424.0	...
2467964	  719.1	  565.0	 8425.0	...
2467965	  719.3	  565.5	 8424.0	...
2467966	  719.3	  565.8	 8423.0	...
2467967	  719.4	  566.1	 8421.0	...
2467968	  719.1	  566.3	 8421.0	...
2467969	  718.8	  566.4	 8421.0	...
EFIX R   2467333	2467969	637	  737.0	  567.4	   8455
SSACC R  2467970
2467970	  718.8	  566.9	 8421.0	...
2467971	  719.1	  567.2	 8421.0	...
2467972	  719.0	  568.3	 8422.0	...
2467973	  718.1	  569.5	 8422.0	...
2467974	  716.0	  571.4	 8422.0	...
2467975	  713.0	  572.9	 8425.0	...
2467976	  708.3	  575.2	 8428.0	...
2467977	  703.2	  577.4	 8433.0	...
2467978	  697.7	  579.4	 8435.0	...
2467979	  692.4	  580.9	 8436.0	...
2467980	  686.3	  582.3	 8439.0	...
2467981	  680.3	  583.6	 8447.0	...
2467982	  674.2	  584.3	 8455.0	...
2467983	  668.7	  584.7	 8467.0	...
2467984	  663.3	  585.0	 8474.0	...
2467985	  658.7	  585.1	 8479.0	...
2467986	  655.0	  585.2	 8474.0	...
2467987	  652.8	  584.9	 8470.0	...
2467988	  651.6	  584.3	 8466.0	...
2467989	  651.3	  583.8	 8465.0	...
2467990	  651.0	  583.5	 8464.0	...
ESACC R  2467970	2467990	21	  718.8	  566.9	  651.0	  583.5	   1.49	    120
SFIX R   2467991
2467991	  651.3	  583.8	 8465.0	...
2467992	  652.0	  584.6	 8466.0	...
2467993	  652.9	  585.1	 8468.0	...
2467994	  653.8	  585.6	 8469.0	...
2467995	  654.9	  585.9	 8464.0	...
2467996	  655.7	  586.7	 8457.0	...
2467997	  656.2	  587.4	 8449.0	...
2467998	  656.2	  587.6	 8447.0	...
2467999	  656.2	  587.4	 8446.0	...
2468000	  656.3	  587.5	 8446.0	...
2468001	  656.5	  587.5	 8449.0	...
2468002	  656.8	  587.5	 8453.0	...
2468003	  657.1	  588.1	 8457.0	...
2468004	  657.3	  588.9	 8457.0	...
2468005	  657.3	  589.7	 8457.0	...
2468006	  657.6	  589.4	 8456.0	...
2468007	  657.9	  589.1	 8455.0	...
2468008	  658.3	  589.1	 8453.0	...
2468009	  658.5	  589.2	 8452.0	...
2468010	  658.7	  589.3	 8450.0	...
2468011	  659.0	  589.4	 8449.0	...
2468012	  659.0	  589.3	 8450.0	...
2468013	  658.8	  589.2	 8445.0	...
2468014	  658.6	  589.1	 8440.0	...
2468015	  658.6	  589.1	 8438.0	...
2468016	  658.7	  589.2	 8441.0	...
2468017	  658.7	  589.2	 8444.0	...
2468018	  658.8	  589.2	 8444.0	...
2468019	  658.8	  589.7	 8444.0	...
2468020	  658.8	  590.1	 8444.0	...
2468021	  658.7	  590.4	 8440.0	...
2468022	  658.6	  590.4	 8436.0	...
2468023	  658.5	  590.4	 8432.0	...
2468024	  658.4	  590.5	 8432.0	...
2468025	  658.1	  590.6	 8433.0	...
2468026	  657.9	  591.0	 8433.0	...
2468027	  657.7	  591.4	 8431.0	...
2468028	  657.8	  591.7	 8429.0	...
2468029	  657.9	  591.6	 8427.0	...
2468030	  657.9	  591.6	 8426.0	...
2468031	  657.9	  591.6	 8425.0	...
2468032	  657.9	  591.6	 8425.0	...
2468033	  657.9	  591.5	 8426.0	...
2468034	  657.9	  591.4	 8424.0	...
2468035	  657.9	  591.4	 8417.0	...
2468036	  657.9	  591.3	 8411.0	...
2468037	  657.9	  591.3	 8405.0	...
2468038	  657.9	  591.3	 8406.0	...
2468039	  658.0	  591.3	 8406.0	...
2468040	  658.2	  591.1	 8404.0	...
2468041	  657.7	  591.0	 8401.0	...
2468042	  657.1	  590.9	 8396.0	...
2468043	  656.6	  591.0	 8392.0	...
2468044	  657.0	  591.0	 8390.0	...
2468045	  657.3	  591.2	 8390.0	...
2468046	  657.5	  591.4	 8391.0	...
2468047	  657.5	  591.4	 8392.0	...
2468048	  657.6	  591.1	 8392.0	...
2468049	  657.4	  591.2	 8389.0	...
2468050	  657.3	  591.4	 8386.0	...
2468051	  657.1	  591.7	 8385.0	...
2468052	  657.2	  591.6	 8386.0	...
2468053	  657.1	  591.7	 8386.0	...
2468054	  657.1	  591.6	 8384.0	...
2468055	  657.0	  591.5	 8379.0	...
2468056	  657.0	  591.3	 8377.0	...
2468057	  657.1	  591.1	 8374.0	...
2468058	  657.1	  591.0	 8373.0	...
2468059	  657.2	  591.0	 8373.0	...
2468060	  657.1	  591.1	 8374.0	...
2468061	  657.2	  591.1	 8374.0	...
2468062	  657.3	  591.2	 8372.0	...
2468063	  657.3	  591.0	 8370.0	...
2468064	  657.3	  590.8	 8368.0	...
2468065	  657.3	  591.1	 8369.0	...
2468066	  657.1	  591.5	 8370.0	...
2468067	  656.9	  592.2	 8371.0	...
2468068	  656.5	  592.4	 8371.0	...
2468069	  656.3	  592.2	 8371.0	...
2468070	  656.2	  591.8	 8370.0	...
2468071	  656.2	  591.4	 8370.0	...
2468072	  656.3	  591.4	 8367.0	...
2468073	  656.4	  591.5	 8364.0	...
2468074	  656.6	  591.5	 8361.0	...
2468075	  656.7	  591.4	 8360.0	...
2468076	  656.7	  591.5	 8360.0	...
2468077	  656.9	  591.5	 8359.0	...
2468078	  657.1	  591.5	 8359.0	...
2468079	  657.0	  591.6	 8359.0	...
2468080	  656.8	  591.7	 8357.0	...
2468081	  656.7	  591.7	 8354.0	...
2468082	  656.7	  591.7	 8351.0	...
2468083	  656.8	  591.6	 8352.0	...
2468084	  656.9	  591.5	 8352.0	...
2468085	  656.9	  591.6	 8352.0	...
2468086	  657.0	  591.7	 8352.0	...
2468087	  657.1	  591.9	 8353.0	...
2468088	  657.2	  592.0	 8354.0	...
2468089	  657.3	  591.9	 8355.0	...
2468090	  657.4	  591.8	 8356.0	...
2468091	  657.5	  591.6	 8357.0	...
2468092	  657.5	  591.7	 8353.0	...
2468093	  657.4	  591.9	 8349.0	...
2468094	  657.2	  591.9	 8347.0	...
2468095	  657.1	  591.8	 8349.0	...
2468096	  657.1	  591.5	 8348.0	...
2468097	  657.1	  591.4	 8345.0	...
2468098	  657.2	  591.4	 8344.0	...
2468099	  657.3	  591.8	 8345.0	...
2468100	  657.3	  592.2	 8341.0	...
2468101	  657.4	  592.3	 8334.0	...
2468102	  657.6	  592.1	 8327.0	...
2468103	  657.8	  592.0	 8326.0	...
2468104	  658.0	  591.9	 8326.0	...
2468105	  658.3	  591.8	 8326.0	...
2468106	  658.2	  591.8	 8326.0	...
MSG	2468107 0000 _ Experiment Start
2468107	  658.1	  591.7	 8326.0	...
2468108	  657.8	  592.0	 8328.0	...
2468109	  657.5	  592.5	 8329.0	...
2468110	  657.1	  592.9	 8330.0	...
2468111	  657.2	  592.8	 8331.0	...
2468112	  657.5	  592.5	 8332.0	...
2468113	  657.9	  592.3	 8333.0	...
2468114	  657.9	  592.2	 8328.0	...
2468115	  658.2	  591.9	 8323.0	...
2468116	  658.4	  591.6	 8318.0	...
2468117	  658.7	  591.4	 8318.0	...
2468118	  658.7	  591.5	 8317.0	...
2468119	  659.0	  591.5	 8316.0	...
2468120	  659.2	  591.6	 8315.0	...
2468121	  659.4	  591.8	 8315.0	...
2468122	  659.3	  591.6	 8315.0	...
2468123	  659.3	  591.3	 8315.0	...
2468124	  659.2	  591.3	 8315.0	...
2468125	  659.2	  591.6	 8313.0	...
2468126	  659.1	  591.8	 8312.0	...
2468127	  659.2	  591.6	 8310.0	...
2468128	  659.4	  591.5	 8308.0	...
2468129	  659.2	  591.7	 8307.0	...
2468130	  658.9	  592.1	 8305.0	...
2468131	  658.6	  592.3	 8302.0	...
2468132	  658.7	  592.2	 8300.0	...
2468133	  658.7	  591.9	 8299.0	...
2468134	  658.9	  591.7	 8299.0	...
2468135	  659.2	  591.7	 8298.0	...
2468136	  659.6	  591.7	 8297.0	...
2468137	  659.6	  591.7	 8296.0	...
2468138	  659.7	  591.7	 8295.0	...
2468139	  659.7	  591.6	 8294.0	...
2468140	  659.9	  591.5	 8292.0	...
2468141	  660.1	  591.4	 8289.0	...
2468142	  660.0	  591.4	 8285.0	...
2468143	  659.5	  591.3	 8282.0	...
2468144	  659.0	  591.3	 8280.0	...
2468145	  659.1	  591.2	 8282.0	...
2468146	  659.4	  591.0	 8285.0	...
2468147	  659.6	  590.9	 8288.0	...
2468148	  659.7	  590.9	 8285.0	...
2468149	  659.8	  590.8	 8283.0	...
2468150	  659.9	  590.7	 8278.0	...
2468151	  660.0	  590.7	 8276.0	...
2468152	  660.0	  590.7	 8274.0	...
2468153	  659.9	  590.7	 8274.0	...
2468154	  659.8	  590.7	 8272.0	...
2468155	  659.7	  590.7	 8269.0	...
2468156	  659.7	  590.6	 8267.0	...
2468157	  659.8	  590.6	 8267.0	...
2468158	  660.1	  590.3	 8267.0	...
2468159	  660.3	  590.1	 8268.0	...
2468160	  660.5	  590.1	 8268.0	...
2468161	  660.5	  590.3	 8267.0	...
2468162	  660.3	  590.6	 8265.0	...
2468163	  660.2	  590.8	 8262.0	...
2468164	  660.0	  590.9	 8259.0	...
2468165	  660.1	  591.0	 8262.0	...
2468166	  660.1	  591.1	 8265.0	...
2468167	  660.2	  591.1	 8266.0	...
2468168	  660.1	  590.7	 8264.0	...
2468169	  659.9	  590.3	 8259.0	...
2468170	  659.7	  590.1	 8254.0	...
2468171	  659.6	  590.2	 8250.0	...
2468172	  659.6	  590.3	 8251.0	...
2468173	  659.7	  590.3	 8251.0	...
2468174	  659.7	  590.2	 8251.0	...
2468175	  659.7	  590.2	 8250.0	...
2468176	  659.7	  590.1	 8249.0	...
2468177	  659.5	  589.8	 8247.0	...
2468178	  659.5	  589.4	 8247.0	...
2468179	  659.4	  589.1	 8248.0	...
2468180	  659.4	  589.4	 8249.0	...
2468181	  659.3	  589.8	 8245.0	...
2468182	  659.2	  590.1	 8242.0	...
2468183	  659.3	  589.9	 8241.0	...
2468184	  659.3	  589.6	 8244.0	...
2468185	  659.4	  589.1	 8247.0	...
2468186	  659.4	  588.6	 8246.0	...
2468187	  659.1	  588.3	 8245.0	...
2468188	  658.9	  588.4	 8243.0	...
2468189	  658.7	  588.4	 8241.0	...
2468190	  659.0	  588.4	 8240.0	...
2468191	  659.3	  588.4	 8240.0	...
2468192	  659.7	  588.5	 8240.0	...
2468193	  659.8	  588.7	 8240.0	...
2468194	  659.9	  589.0	 8237.0	...
2468195	  659.8	  589.2	 8234.0	...
2468196	  659.7	  588.9	 8230.0	...
2468197	  659.6	  588.5	 8229.0	...
2468198	  659.3	  588.1	 8225.0	...
2468199	  659.0	  588.0	 8222.0	...
2468200	  658.9	  588.2	 8221.0	...
2468201	  659.2	  588.5	 8222.0	...
2468202	  659.5	  588.7	 8222.0	...
2468203	  659.5	  588.7	 8222.0	...
2468204	  659.5	  588.6	 8222.0	...
2468205	  659.4	  588.3	 8221.0	...
2468206	  659.1	  588.0	 8220.0	...
2468207	  658.9	  587.8	 8220.0	...
2468208	  659.0	  587.8	 8218.0	...
2468209	  659.3	  587.7	 8213.0	...
2468210	  659.6	  587.7	 8207.0	...
2468211	  659.9	  587.6	 8203.0	...
2468212	  659.8	  587.5	 8203.0	...
2468213	  659.8	  587.5	 8204.0	...
2468214	  659.7	  587.4	 8205.0	...
2468215	  659.6	  587.2	 8205.0	...
2468216	  659.6	  587.0	 8205.0	...
2468217	  659.3	  586.8	 8203.0	...
2468218	  659.0	  586.6	 8200.0	...
2468219	  658.8	  586.4	 8197.0	...
2468220	  658.6	  586.5	 8196.0	...
2468221	  658.6	  586.6	 8196.0	...
2468222	  658.6	  586.8	 8196.0	...
2468223	  659.0	  586.7	 8197.0	...
2468224	  659.3	  586.7	 8197.0	...
2468225	  659.7	  586.6	 8197.0	...
2468226	  659.8	  586.4	 8196.0	...
2468227	  659.8	  586.3	 8195.0	...
2468228	  659.8	  586.2	 8193.0	...
2468229	  659.6	  586.0	 8191.0	...
2468230	  659.5	  585.9	 8189.0	...
2468231	  659.8	  585.8	 8189.0	...
2468232	  660.2	  585.7	 8188.0	...
2468233	  660.6	  586.0	 8186.0	...
2468234	  660.6	  586.3	 8182.0	...
2468235	  660.7	  586.6	 8180.0	...
2468236	  660.8	  586.6	 8178.0	...
2468237	  660.6	  586.5	 8177.0	...
2468238	  660.2	  586.4	 8176.0	...
2468239	  659.9	  586.3	 8175.0	...
2468240	  659.9	  586.2	 8174.0	...
2468241	  660.2	  586.1	 8174.0	...
2468242	  660.4	  585.6	 8174.0	...
2468243	  660.4	  585.1	 8174.0	...
2468244	  660.1	  584.5	 8174.0	...
2468245	  659.8	  584.3	 8174.0	...
2468246	  659.6	  584.1	 8175.0	...
2468247	  659.4	  584.1	 8175.0	...
2468248	  659.2	  584.1	 8174.0	...
2468249	  659.3	  584.2	 8170.0	...
2468250	  659.5	  584.3	 8166.0	...
2468251	  659.9	  584.3	 8163.0	...
2468252	  660.1	  584.2	 8164.0	...
2468253	  660.2	  584.2	 8166.0	...
2468254	  660.2	  584.6	 8168.0	...
2468255	  660.3	  584.9	 8168.0	...
2468256	  660.5	  585.0	 8168.0	...
2468257	  660.6	  584.8	 8168.0	...
2468258	  660.7	  584.5	 8169.0	...
2468259	  660.6	  584.5	 8171.0	...
2468260	  660.6	  584.5	 8172.0	...
2468261	  660.6	  584.4	 8172.0	...
2468262	  660.7	  584.5	 8171.0	...
2468263	  660.7	  585.0	 8167.0	...
2468264	  660.6	  585.4	 8164.0	...
2468265	  660.3	  585.4	 8160.0	...
2468266	  660.1	  585.1	 8158.0	...
2468267	  660.0	  584.9	 8157.0	...
2468268	  660.1	  585.2	 8158.0	...
2468269	  660.1	  585.4	 8160.0	...
2468270	  660.2	  585.4	 8162.0	...
2468271	  660.1	  585.4	 8163.0	...
2468272	  660.3	  585.4	 8164.0	...
2468273	  660.5	  585.3	 8164.0	...
2468274	  660.3	  585.3	 8165.0	...
2468275	  659.9	  585.2	 8164.0	...
2468276	  659.5	  585.2	 8164.0	...
2468277	  659.5	  585.0	 8163.0	...
2468278	  659.4	  584.9	 8162.0	...
2468279	  659.3	  584.7	 8159.0	...
2468280	  659.2	  584.7	 8157.0	...
2468281	  659.1	  584.7	 8155.0	...
2468282	  659.0	  584.7	 8156.0	...
2468283	  659.0	  584.6	 8156.0	...
2468284	  659.0	  584.6	 8152.0	...
2468285	  659.0	  584.5	 8148.0	...
2468286	  659.2	  584.4	 8144.0	...
2468287	  659.4	  584.3	 8144.0	...
2468288	  659.6	  584.3	 8144.0	...
2468289	  659.6	  584.3	 8143.0	...
2468290	  659.7	  584.3	 8141.0	...
2468291	  659.7	  584.4	 8140.0	...
2468292	  659.7	  584.5	 8140.0	...
2468293	  659.7	  584.7	 8140.0	...
2468294	  659.6	  584.8	 8141.0	...
2468295	  659.6	  584.6	 8143.0	...
2468296	  659.4	  584.3	 8144.0	...
2468297	  659.1	  584.0	 8146.0	...
2468298	  659.0	  583.8	 8148.0	...
2468299	  659.5	  583.8	 8151.0	...
2468300	  659.9	  583.9	 8154.0	...
2468301	  659.7	  584.1	 8156.0	...
2468302	  659.5	  584.1	 8157.0	...
2468303	  659.2	  584.1	 8157.0	...
2468304	  659.2	  584.0	 8154.0	...
2468305	  659.2	  583.9	 8152.0	...
2468306	  659.2	  583.8	 8150.0	...
2468307	  659.1	  583.8	 8148.0	...
2468308	  658.9	  583.9	 8146.0	...
2468309	  658.8	  583.8	 8144.0	...
2468310	  659.0	  583.7	 8144.0	...
2468311	  659.2	  583.6	 8145.0	...
2468312	  659.4	  583.6	 8148.0	...
2468313	  659.4	  583.3	 8150.0	...
2468314	  659.3	  583.1	 8148.0	...
2468315	  659.0	  583.0	 8146.0	...
2468316	  658.6	  583.2	 8140.0	...
2468317	  658.5	  583.3	 8137.0	...
2468318	  658.7	  583.4	 8136.0	...
MSG	2468319 0000 _ Number On
2468319	  658.8	  583.4	 8139.0	...
2468320	  658.7	  583.3	 8146.0	...
2468321	  658.6	  583.1	 8152.0	...
2468322	  658.8	  582.8	 8153.0	...
2468323	  658.9	  582.5	 8150.0	...
2468324	  659.1	  581.9	 8146.0	...
2468325	  659.1	  581.5	 8143.0	...
2468326	  659.0	  581.1	 8141.0	...
2468327	  659.0	  581.1	 8139.0	...
2468328	  659.1	  581.1	 8137.0	...
2468329	  659.1	  581.1	 8135.0	...
2468330	  659.1	  581.1	 8135.0	...
2468331	  659.1	  581.1	 8136.0	...
2468332	  659.2	  581.2	 8138.0	...
2468333	  659.4	  581.3	 8138.0	...
2468334	  659.7	  581.0	 8139.0	...
2468335	  659.8	  580.3	 8139.0	...
2468336	  659.6	  579.6	 8140.0	...
2468337	  659.4	  579.4	 8138.0	...
2468338	  659.4	  579.5	 8135.0	...
2468339	  659.3	  579.6	 8133.0	...
2468340	  659.3	  579.7	 8133.0	...
2468341	  659.4	  579.4	 8132.0	...
2468342	  659.6	  579.2	 8130.0	...
2468343	  659.8	  579.1	 8125.0	...
2468344	  660.0	  579.1	 8121.0	...
EFIX R   2467991	2468344	354	  658.8	  588.1	   8271
SSACC R  2468345
2468345	  661.2	  578.5	 8117.0	...
2468346	  662.7	  577.8	 8117.0	...
2468347	  665.6	  576.9	 8116.0	...
2468348	  668.2	  576.6	 8117.0	...
2468349	  671.4	  576.2	 8114.0	...
2468350	  674.4	  575.4	 8109.0	...
2468351	  678.1	  574.4	 8104.0	...
2468352	  681.7	  573.5	 8101.0	...
2468353	  685.0	  573.2	 8095.0	...
2468354	  687.5	  572.6	 8089.0	...
2468355	  689.6	  571.9	 8084.0	...
ESACC R  2468345	2468355	11	  661.2	  578.5	  689.6	  571.9	   0.62	     65
SFIX R   2468356
2468356	  690.9	  571.2	 8083.0	...
2468357	  691.7	  570.9	 8083.0	...
2468358	  692.1	  570.9	 8083.0	...
2468359	  692.4	  570.9	 8083.0	...
2468360	  692.8	  570.6	 8083.0	...
2468361	  693.0	  570.2	 8084.0	...
2468362	  692.8	  569.2	 8085.0	...
2468363	  692.6	  568.5	 8085.0	...
2468364	  692.1	  567.3	 8083.0	...
2468365	  691.6	  566.8	 8079.0	...
2468366	  691.3	  566.5	 8077.0	...
2468367	  691.2	  566.0	 8079.0	...
2468368	  690.8	  565.1	 8081.0	...
2468369	  690.3	  564.2	 8082.0	...
2468370	  690.0	  563.6	 8082.0	...
2468371	  690.1	  563.4	 8081.0	...
2468372	  690.1	  563.2	 8081.0	...
2468373	  689.9	  563.0	 8083.0	...
2468374	  689.7	  562.6	 8085.0	...
2468375	  689.7	  562.1	 8087.0	...
2468376	  689.7	  561.8	 8086.0	...
2468377	  689.8	  561.7	 8084.0	...
2468378	  689.9	  561.8	 8081.0	...
2468379	  689.9	  561.8	 8080.0	...
2468380	  690.1	  561.7	 8079.0	...
2468381	  690.6	  561.6	 8077.0	...
2468382	  691.1	  561.5	 8076.0	...
2468383	  691.8	  561.4	 8075.0	...
2468384	  692.1	  561.2	 8078.0	...
2468385	  692.2	  561.1	 8081.0	...
2468386	  692.1	  561.0	 8083.0	...
2468387	  692.0	  561.0	 8083.0	...
2468388	  692.2	  560.8	 8084.0	...
2468389	  692.4	  560.5	 8085.0	...
2468390	  692.5	  559.6	 8086.0	...
2468391	  692.5	  559.0	 8086.0	...
2468392	  692.4	  558.5	 8084.0	...
2468393	  692.2	  558.5	 8081.0	...
2468394	  691.9	  557.6	 8078.0	...
2468395	  691.7	  556.6	 8076.0	...
2468396	  691.8	  555.8	 8076.0	...
2468397	  691.7	  556.0	 8076.0	...
2468398	  691.5	  556.2	 8076.0	...
2468399	  691.3	  556.3	 8075.0	...
2468400	  691.0	  556.3	 8069.0	...
2468401	  690.7	  556.2	 8064.0	...
2468402	  690.3	  556.2	 8060.0	...
2468403	  690.3	  555.8	 8060.0	...
2468404	  690.3	  555.4	 8061.0	...
2468405	  690.3	  555.0	 8064.0	...
2468406	  690.3	  554.9	 8067.0	...
2468407	  690.4	  554.6	 8070.0	...
2468408	  690.3	  554.2	 8069.0	...
2468409	  690.2	  553.7	 8068.0	...
2468410	  690.1	  553.4	 8068.0	...
2468411	  689.9	  552.7	 8068.0	...
2468412	  689.8	  552.3	 8068.0	...
2468413	  689.7	  551.8	 8065.0	...
2468414	  689.6	  551.6	 8062.0	...
2468415	  689.2	  550.8	 8059.0	...
2468416	  688.8	  550.1	 8055.0	...
2468417	  688.3	  549.6	 8051.0	...
2468418	  688.3	  549.0	 8047.0	...
2468419	  688.4	  548.3	 8048.0	...
2468420	  688.7	  547.6	 8049.0	...
2468421	  689.0	  547.4	 8047.0	...
2468422	  688.9	  547.1	 8044.0	...
2468423	  688.8	  546.5	 8042.0	...
2468424	  688.7	  546.1	 8042.0	...
2468425	  688.6	  545.7	 8040.0	...
2468426	  688.6	  545.7	 8038.0	...
2468427	  688.6	  545.4	 8036.0	...
2468428	  688.6	  544.6	 8035.0	...
2468429	  688.6	  543.9	 8034.0	...
2468430	  688.6	  543.3	 8034.0	...
2468431	  688.5	  542.8	 8034.0	...
2468432	  688.4	  542.4	 8034.0	...
2468433	  688.3	  542.2	 8034.0	...
2468434	  688.4	  541.5	 8030.0	...
2468435	  688.5	  540.8	 8026.0	...
2468436	  688.6	  540.0	 8022.0	...
2468437	  688.6	  539.5	 8022.0	...
2468438	  688.3	  539.1	 8022.0	...
2468439	  688.0	  538.5	 8021.0	...
2468440	  687.7	  538.2	 8021.0	...
2468441	  687.6	  537.4	 8022.0	...
2468442	  687.4	  537.0	 8021.0	...
2468443	  687.3	  536.0	 8018.0	...
2468444	  687.2	  535.5	 8016.0	...
2468445	  687.0	  534.8	 8017.0	...
2468446	  686.9	  534.4	 8019.0	...
2468447	  686.8	  534.0	 8021.0	...
2468448	  686.7	  533.7	 8021.0	...
2468449	  686.7	  533.3	 8020.0	...
2468450	  686.7	  532.9	 8019.0	...
2468451	  686.6	  532.6	 8019.0	...
2468452	  686.4	  532.6	 8020.0	...
2468453	  686.2	  532.6	 8021.0	...
2468454	  686.1	  532.3	 8022.0	...
2468455	  686.0	  532.0	 8024.0	...
2468456	  686.0	  531.8	 8026.0	...
2468457	  685.9	  531.5	 8026.0	...
2468458	  685.8	  531.0	 8026.0	...
2468459	  685.9	  530.5	 8026.0	...
2468460	  686.0	  530.2	 8027.0	...
2468461	  686.2	  529.7	 8029.0	...
2468462	  686.3	  529.2	 8031.0	...
2468463	  686.3	  528.7	 8035.0	...
2468464	  686.4	  528.7	 8038.0	...
2468465	  686.4	  528.8	 8038.0	...
2468466	  686.0	  529.0	 8036.0	...
2468467	  685.6	  529.0	 8034.0	...
2468468	  685.2	  528.8	 8033.0	...
2468469	  685.2	  528.5	 8033.0	...
2468470	  685.2	  528.3	 8033.0	...
2468471	  685.2	  527.9	 8034.0	...
2468472	  685.3	  527.5	 8034.0	...
2468473	  685.3	  527.0	 8035.0	...
2468474	  685.4	  526.7	 8036.0	...
2468475	  685.5	  526.2	 8037.0	...
2468476	  685.4	  526.0	 8037.0	...
2468477	  685.2	  525.7	 8037.0	...
2468478	  685.0	  525.8	 8037.0	...
2468479	  685.1	  525.8	 8038.0	...
2468480	  685.1	  525.8	 8041.0	...
2468481	  685.2	  525.8	 8044.0	...
2468482	  685.2	  525.4	 8048.0	...
2468483	  685.1	  524.9	 8047.0	...
2468484	  685.0	  524.6	 8046.0	...
2468485	  684.9	  524.6	 8047.0	...
2468486	  685.0	  524.7	 8053.0	...
2468487	  685.1	  524.6	 8060.0	...
2468488	  685.0	  524.6	 8061.0	...
2468489	  685.0	  524.5	 8058.0	...
2468490	  684.9	  524.5	 8057.0	...
2468491	  684.8	  524.3	 8058.0	...
2468492	  684.6	  524.3	 8059.0	...
2468493	  684.2	  524.4	 8060.0	...
2468494	  684.0	  524.2	 8061.0	...
2468495	  684.1	  523.9	 8063.0	...
2468496	  684.2	  523.6	 8066.0	...
2468497	  684.6	  523.7	 8067.0	...
2468498	  684.7	  523.9	 8072.0	...
2468499	  684.8	  524.1	 8077.0	...
2468500	  684.8	  523.8	 8082.0	...
2468501	  684.9	  523.2	 8083.0	...
2468502	  684.9	  522.5	 8084.0	...
2468503	  684.7	  522.7	 8083.0	...
2468504	  684.5	  522.9	 8081.0	...
2468505	  684.3	  523.2	 8079.0	...
2468506	  684.2	  523.3	 8079.0	...
2468507	  684.2	  523.3	 8080.0	...
2468508	  684.0	  523.1	 8083.0	...
2468509	  683.9	  522.9	 8084.0	...
2468510	  683.7	  522.7	 8086.0	...
2468511	  683.7	  522.5	 8087.0	...
2468512	  683.7	  522.3	 8088.0	...
2468513	  683.8	  522.2	 8090.0	...
2468514	  683.7	  522.3	 8092.0	...
2468515	  683.6	  522.3	 8097.0	...
2468516	  683.6	  522.4	 8102.0	...
2468517	  683.7	  522.6	 8108.0	...
2468518	  683.8	  522.7	 8111.0	...
2468519	  683.7	  522.7	 8115.0	...
2468520	  683.9	  522.7	 8117.0	...
2468521	  684.0	  522.5	 8118.0	...
2468522	  684.2	  522.2	 8117.0	...
2468523	  684.1	  522.0	 8115.0	...
2468524	  684.0	  522.0	 8113.0	...
2468525	  683.7	  522.0	 8113.0	...
2468526	  683.5	  522.2	 8114.0	...
2468527	  683.4	  522.5	 8119.0	...
2468528	  683.6	  522.8	 8124.0	...
2468529	  683.4	  522.8	 8129.0	...
2468530	  683.1	  522.7	 8129.0	...
2468531	  683.2	  522.5	 8129.0	...
2468532	  683.7	  522.5	 8129.0	...
2468533	  683.8	  522.6	 8136.0	...
2468534	  683.5	  522.8	 8143.0	...
2468535	  683.0	  522.9	 8151.0	...
2468536	  682.7	  523.1	 8149.0	...
2468537	  682.5	  523.5	 8147.0	...
2468538	  682.6	  523.8	 8144.0	...
2468539	  683.0	  523.9	 8143.0	...
2468540	  683.2	  523.8	 8146.0	...
2468541	  683.3	  523.6	 8152.0	...
2468542	  683.2	  523.4	 8161.0	...
2468543	  683.1	  523.2	 8166.0	...
2468544	  682.6	  523.2	 8169.0	...
2468545	  682.1	  523.3	 8170.0	...
2468546	  681.7	  523.6	 8171.0	...
2468547	  681.8	  523.9	 8177.0	...
2468548	  681.9	  524.1	 8182.0	...
2468549	  681.9	  524.1	 8188.0	...
2468550	  681.9	  524.4	 8188.0	...
2468551	  682.0	  524.7	 8187.0	...
2468552	  682.1	  524.9	 8187.0	...
2468553	  682.1	  524.9	 8187.0	...
2468554	  682.1	  524.9	 8191.0	...
2468555	  682.0	  524.9	 8195.0	...
2468556	  681.6	  524.7	 8197.0	...
2468557	  681.3	  524.6	 8198.0	...
2468558	  681.0	  524.8	 8199.0	...
2468559	  681.0	  525.2	 8205.0	...
2468560	  681.0	  525.6	 8210.0	...
2468561	  681.0	  525.5	 8215.0	...
2468562	  681.2	  525.5	 8216.0	...
2468563	  681.3	  525.6	 8218.0	...
2468564	  681.3	  525.6	 8220.0	...
2468565	  681.5	  525.6	 8219.0	...
2468566	  681.8	  525.4	 8218.0	...
2468567	  682.1	  525.3	 8219.0	...
2468568	  682.1	  525.2	 8222.0	...
2468569	  681.9	  525.2	 8225.0	...
2468570	  681.7	  525.4	 8226.0	...
2468571	  681.7	  525.6	 8230.0	...
2468572	  681.7	  525.7	 8236.0	...
2468573	  681.8	  525.7	 8242.0	...
2468574	  682.0	  525.9	 8244.0	...
2468575	  682.2	  526.2	 8244.0	...
2468576	  682.2	  526.5	 8244.0	...
2468577	  682.4	  526.6	 8244.0	...
2468578	  682.6	  526.6	 8247.0	...
2468579	  682.7	  526.6	 8249.0	...
2468580	  682.8	  526.6	 8254.0	...
2468581	  682.8	  526.6	 8257.0	...
2468582	  682.9	  526.7	 8260.0	...
2468583	  682.9	  526.7	 8260.0	...
2468584	  683.0	  526.6	 8260.0	...
2468585	  683.0	  526.5	 8262.0	...
2468586	  683.1	  526.7	 8263.0	...
2468587	  683.1	  527.0	 8264.0	...
2468588	  683.3	  527.2	 8268.0	...
2468589	  683.5	  527.4	 8272.0	...
2468590	  683.8	  527.6	 8277.0	...
2468591	  683.9	  527.9	 8277.0	...
2468592	  683.9	  528.0	 8278.0	...
2468593	  683.9	  527.8	 8279.0	...
2468594	  683.8	  527.7	 8280.0	...
2468595	  683.8	  528.0	 8280.0	...
2468596	  683.9	  528.4	 8282.0	...
2468597	  684.0	  528.8	 8286.0	...
2468598	  684.0	  529.0	 8290.0	...
2468599	  683.9	  529.2	 8295.0	...
2468600	  683.8	  529.4	 8300.0	...
2468601	  683.8	  529.6	 8305.0	...
2468602	  684.0	  529.9	 8309.0	...
2468603	  684.2	  530.1	 8308.0	...
2468604	  684.6	  530.3	 8307.0	...
2468605	  684.8	  530.2	 8306.0	...
2468606	  684.7	  530.1	 8309.0	...
2468607	  684.5	  530.2	 8313.0	...
2468608	  684.2	  530.3	 8321.0	...
2468609	  684.1	  530.4	 8327.0	...
2468610	  684.0	  531.0	 8331.0	...
2468611	  684.1	  531.7	 8335.0	...
2468612	  684.3	  532.3	 8339.0	...
2468613	  684.3	  532.3	 8342.0	...
2468614	  684.1	  532.2	 8345.0	...
2468615	  683.9	  532.5	 8347.0	...
2468616	  683.9	  532.8	 8350.0	...
2468617	  683.8	  533.2	 8349.0	...
2468618	  683.7	  533.3	 8352.0	...
2468619	  684.0	  533.8	 8355.0	...
2468620	  684.3	  534.3	 8363.0	...
2468621	  684.5	  534.7	 8368.0	...
MSG	2468622 0000 _ Number Off
2468622	  684.3	  535.0	 8373.0	...
2468623	  684.1	  535.3	 8373.0	...
2468624	  684.1	  535.5	 8375.0	...
2468625	  684.2	  536.0	 8379.0	...
2468626	  684.3	  536.6	 8382.0	...
2468627	  684.4	  537.1	 8383.0	...
2468628	  684.4	  537.1	 8388.0	...
2468629	  684.3	  537.2	 8391.0	...
2468630	  684.1	  537.3	 8394.0	...
2468631	  684.0	  537.5	 8394.0	...
2468632	  683.9	  537.6	 8397.0	...
2468633	  684.2	  537.5	 8401.0	...
2468634	  684.4	  537.4	 8403.0	...
2468635	  684.5	  537.2	 8406.0	...
2468636	  684.4	  537.2	 8406.0	...
2468637	  684.3	  537.2	 8407.0	...
2468638	  684.2	  537.2	 8408.0	...
2468639	  684.1	  537.1	 8409.0	...
2468640	  684.3	  537.0	 8409.0	...
2468641	  684.5	  536.9	 8410.0	...
2468642	  684.5	  536.8	 8412.0	...
2468643	  684.3	  536.9	 8417.0	...
2468644	  684.2	  537.0	 8421.0	...
2468645	  684.5	  537.1	 8425.0	...
2468646	  684.8	  537.2	 8428.0	...
2468647	  684.8	  537.1	 8431.0	...
2468648	  684.7	  537.0	 8431.0	...
2468649	  684.6	  536.9	 8432.0	...
2468650	  684.6	  537.1	 8433.0	...
2468651	  684.5	  537.3	 8436.0	...
2468652	  684.4	  537.6	 8438.0	...
2468653	  684.3	  537.8	 8439.0	...
2468654	  684.2	  538.0	 8440.0	...
2468655	  684.1	  538.0	 8442.0	...
2468656	  684.0	  538.3	 8447.0	...
2468657	  684.0	  538.5	 8451.0	...
2468658	  684.2	  538.7	 8458.0	...
2468659	  684.3	  538.7	 8462.0	...
2468660	  684.4	  538.8	 8467.0	...
2468661	  684.4	  538.7	 8467.0	...
2468662	  684.5	  538.4	 8468.0	...
2468663	  684.6	  538.1	 8469.0	...
2468664	  684.7	  537.9	 8467.0	...
2468665	  684.7	  537.9	 8464.0	...
2468666	  684.7	  538.3	 8463.0	...
2468667	  685.0	  538.6	 8466.0	...
2468668	  685.3	  538.9	 8470.0	...
2468669	  685.7	  538.9	 8472.0	...
2468670	  685.8	  538.7	 8473.0	...
2468671	  685.7	  538.4	 8473.0	...
2468672	  685.6	  538.0	 8472.0	...
2468673	  685.4	  537.9	 8473.0	...
2468674	  685.2	  537.9	 8475.0	...
2468675	  685.0	  537.9	 8478.0	...
2468676	  684.8	  538.1	 8481.0	...
2468677	  684.9	  538.3	 8483.0	...
2468678	  685.1	  538.6	 8484.0	...
2468679	  685.4	  539.1	 8491.0	...
2468680	  685.6	  539.5	 8498.0	...
2468681	  685.5	  539.8	 8505.0	...
2468682	  685.5	  539.8	 8506.0	...
2468683	  685.4	  539.6	 8506.0	...
2468684	  685.2	  539.5	 8507.0	...
2468685	  685.2	  539.4	 8509.0	...
2468686	  685.2	  539.6	 8510.0	...
2468687	  685.3	  539.7	 8513.0	...
2468688	  685.4	  539.8	 8515.0	...
2468689	  685.4	  539.8	 8518.0	...
2468690	  685.5	  539.9	 8520.0	...
2468691	  685.5	  539.8	 8522.0	...
2468692	  685.5	  539.9	 8522.0	...
2468693	  685.4	  540.0	 8522.0	...
2468694	  685.4	  540.1	 8522.0	...
2468695	  685.5	  540.3	 8525.0	...
2468696	  685.6	  540.6	 8529.0	...
2468697	  685.6	  540.9	 8533.0	...
2468698	  685.9	  541.1	 8537.0	...
2468699	  686.3	  541.3	 8539.0	...
2468700	  686.8	  541.5	 8543.0	...
2468701	  686.9	  541.6	 8545.0	...
2468702	  687.0	  541.8	 8547.0	...
2468703	  686.9	  541.8	 8547.0	...
2468704	  686.9	  541.8	 8548.0	...
2468705	  686.9	  542.0	 8551.0	...
2468706	  686.9	  542.1	 8553.0	...
2468707	  687.0	  542.2	 8554.0	...
2468708	  687.0	  542.1	 8553.0	...
2468709	  687.1	  541.9	 8557.0	...
2468710	  686.9	  541.8	 8563.0	...
2468711	  686.8	  541.8	 8566.0	...
2468712	  686.8	  541.7	 8562.0	...
2468713	  686.9	  541.6	 8559.0	...
2468714	  687.1	  541.4	 8559.0	...
2468715	  687.0	  541.6	 8560.0	...
2468716	  686.9	  541.7	 8560.0	...
2468717	  686.8	  542.0	 8563.0	...
2468718	  686.8	  542.3	 8566.0	...
2468719	  687.1	  542.5	 8569.0	...
2468720	  687.3	  542.6	 8568.0	...
2468721	  687.5	  542.5	 8568.0	...
2468722	  687.3	  542.3	 8567.0	...
2468723	  687.2	  542.1	 8571.0	...
2468724	  687.3	  542.0	 8575.0	...
2468725	  687.4	  542.0	 8581.0	...
2468726	  687.6	  542.1	 8583.0	...
2468727	  687.7	  542.1	 8585.0	...
2468728	  687.6	  542.1	 8588.0	...
2468729	  687.6	  542.0	 8590.0	...
2468730	  687.6	  542.0	 8593.0	...
2468731	  687.6	  542.0	 8596.0	...
2468732	  687.6	  542.2	 8598.0	...
2468733	  687.6	  542.5	 8601.0	...
2468734	  687.6	  542.6	 8602.0	...
2468735	  687.5	  542.7	 8603.0	...
2468736	  687.5	  543.1	 8604.0	...
2468737	  687.4	  543.4	 8606.0	...
2468738	  687.5	  543.6	 8609.0	...
2468739	  687.7	  543.6	 8607.0	...
2468740	  687.9	  543.7	 8601.0	...
2468741	  688.1	  543.7	 8599.0	...
2468742	  687.9	  543.7	 8603.0	...
2468743	  687.5	  543.7	 8607.0	...
2468744	  687.2	  543.6	 8609.0	...
2468745	  687.2	  544.0	 8610.0	...
2468746	  687.3	  544.3	 8611.0	...
2468747	  687.3	  544.7	 8611.0	...
2468748	  687.3	  544.7	 8611.0	...
2468749	  687.5	  544.9	 8611.0	...
2468750	  687.8	  545.3	 8615.0	...
2468751	  688.2	  545.6	 8621.0	...
2468752	  688.2	  545.5	 8627.0	...
2468753	  688.2	  545.1	 8630.0	...
2468754	  688.3	  545.5	 8629.0	...
2468755	  688.5	  546.1	 8629.0	...
2468756	  688.7	  546.7	 8629.0	...
2468757	  688.6	  546.7	 8636.0	...
2468758	  688.9	  547.1	 8642.0	...
2468759	  689.3	  547.5	 8647.0	...
2468760	  689.9	  548.2	 8645.0	...
2468761	  690.1	  548.4	 8648.0	...
2468762	  690.1	  548.4	 8652.0	...
2468763	  689.8	  548.0	 8656.0	...
2468764	  689.3	  547.5	 8655.0	...
2468765	  689.0	  547.1	 8654.0	...
2468766	  688.9	  547.6	 8659.0	...
2468767	  689.1	  548.5	 8664.0	...
2468768	  689.2	  549.7	 8669.0	...
2468769	  689.2	  549.9	 8671.0	...
2468770	  689.2	  549.9	 8672.0	...
2468771	  689.3	  549.7	 8674.0	...
2468772	  689.3	  549.5	 8677.0	...
2468773	  689.2	  549.5	 8680.0	...
2468774	  689.1	  549.7	 8683.0	...
2468775	  689.0	  549.9	 8682.0	...
2468776	  689.0	  549.8	 8681.0	...
2468777	  689.0	  549.5	 8685.0	...
2468778	  688.8	  549.1	 8689.0	...
2468779	  688.5	  549.1	 8694.0	...
2468780	  688.2	  548.9	 8694.0	...
2468781	  688.1	  548.8	 8695.0	...
2468782	  688.3	  548.7	 8697.0	...
2468783	  688.5	  548.6	 8700.0	...
2468784	  688.8	  548.6	 8704.0	...
2468785	  688.8	  548.8	 8705.0	...
2468786	  688.9	  549.0	 8707.0	...
2468787	  689.0	  549.2	 8708.0	...
2468788	  689.3	  549.2	 8709.0	...
2468789	  689.4	  549.2	 8710.0	...
2468790	  689.8	  549.4	 8712.0	...
2468791	  690.0	  549.7	 8714.0	...
2468792	  690.1	  550.0	 8715.0	...
2468793	  689.7	  549.6	 8711.0	...
2468794	  689.2	  548.9	 8707.0	...
2468795	  688.8	  548.5	 8709.0	...
2468796	  689.1	  549.0	 8714.0	...
2468797	  689.3	  549.5	 8716.0	...
2468798	  689.4	  550.1	 8713.0	...
2468799	  689.3	  550.3	 8710.0	...
2468800	  689.3	  550.4	 8710.0	...
2468801	  689.7	  550.1	 8710.0	...
2468802	  690.2	  550.1	 8712.0	...
2468803	  690.7	  550.3	 8713.0	...
2468804	  690.8	  550.4	 8713.0	...
2468805	  690.9	  550.3	 8713.0	...
2468806	  691.1	  550.1	 8715.0	...
2468807	  690.8	  549.8	 8716.0	...
2468808	  690.3	  549.5	 8716.0	...
2468809	  689.9	  549.4	 8716.0	...
2468810	  689.7	  549.7	 8717.0	...
2468811	  689.5	  549.9	 8718.0	...
2468812	  689.2	  550.2	 8718.0	...
2468813	  688.9	  550.4	 8718.0	...
2468814	  689.2	  550.5	 8719.0	...
2468815	  689.5	  550.6	 8721.0	...
2468816	  689.9	  550.4	 8727.0	...
2468817	  689.8	  550.2	 8732.0	...
2468818	  689.4	  550.1	 8735.0	...
2468819	  689.3	  550.1	 8734.0	...
2468820	  689.2	  550.3	 8736.0	...
2468821	  689.4	  550.4	 8738.0	...
2468822	  689.4	  550.7	 8742.0	...
2468823	  689.3	  550.7	 8744.0	...
2468824	  689.1	  550.4	 8743.0	...
2468825	  689.0	  550.3	 8741.0	...
2468826	  689.1	  550.3	 8741.0	...
2468827	  688.8	  550.5	 8744.0	...
2468828	  688.4	  550.6	 8747.0	...
2468829	  688.3	  550.8	 8748.0	...
2468830	  688.6	  551.0	 8750.0	...
2468831	  688.8	  551.3	 8753.0	...
2468832	  688.8	  551.7	 8753.0	...
2468833	  688.7	  552.1	 8753.0	...
2468834	  688.8	  552.4	 8757.0	...
2468835	  688.7	  552.4	 8763.0	...
MSG	2468836 0000 _ Number On
2468836	  688.5	  552.4	 8771.0	...
2468837	  688.1	  552.4	 8774.0	...
2468838	  687.7	  552.5	 8774.0	...
2468839	  687.6	  552.7	 8777.0	...
2468840	  687.9	  552.8	 8779.0	...
2468841	  688.1	  552.6	 8781.0	...
2468842	  688.2	  552.3	 8781.0	...
2468843	  688.5	  552.0	 8781.0	...
2468844	  688.9	  552.0	 8782.0	...
2468845	  689.4	  552.1	 8782.0	...
2468846	  689.2	  552.2	 8783.0	...
2468847	  688.9	  552.5	 8785.0	...
2468848	  688.8	  553.3	 8787.0	...
2468849	  688.8	  554.2	 8788.0	...
2468850	  688.8	  554.5	 8787.0	...
2468851	  688.7	  554.2	 8788.0	...
2468852	  688.6	  553.9	 8789.0	...
2468853	  688.7	  553.7	 8789.0	...
2468854	  688.9	  554.0	 8789.0	...
2468855	  689.2	  554.4	 8788.0	...
2468856	  689.2	  554.9	 8789.0	...
2468857	  689.2	  555.0	 8792.0	...
2468858	  689.2	  555.1	 8795.0	...
2468859	  689.4	  555.1	 8797.0	...
2468860	  689.7	  555.2	 8797.0	...
2468861	  690.0	  555.3	 8797.0	...
2468862	  689.9	  555.5	 8795.0	...
2468863	  689.7	  555.6	 8793.0	...
2468864	  689.5	  555.7	 8791.0	...
2468865	  689.8	  555.7	 8791.0	...
2468866	  690.1	  555.7	 8791.0	...
2468867	  690.5	  555.7	 8791.0	...
2468868	  690.5	  555.9	 8794.0	...
2468869	  690.6	  556.1	 8797.0	...
2468870	  690.9	  556.8	 8800.0	...
2468871	  691.1	  557.4	 8802.0	...
2468872	  691.0	  558.0	 8804.0	...
2468873	  691.0	  558.0	 8807.0	...
2468874	  691.0	  557.9	 8810.0	...
2468875	  691.2	  557.8	 8813.0	...
2468876	  691.2	  557.8	 8817.0	...
2468877	  691.2	  558.0	 8820.0	...
2468878	  691.1	  558.2	 8818.0	...
2468879	  691.0	  558.5	 8812.0	...
2468880	  690.8	  558.7	 8806.0	...
2468881	  690.7	  558.8	 8804.0	...
2468882	  690.6	  558.6	 8802.0	...
2468883	  690.5	  558.0	 8801.0	...
2468884	  690.6	  557.4	 8807.0	...
2468885	  690.9	  557.2	 8814.0	...
2468886	  691.1	  557.2	 8820.0	...
2468887	  691.1	  556.9	 8818.0	...
2468888	  691.1	  556.6	 8814.0	...
2468889	  691.0	  556.2	 8810.0	...
2468890	  691.0	  556.0	 8811.0	...
2468891	  691.0	  556.3	 8815.0	...
2468892	  690.9	  556.7	 8821.0	...
2468893	  690.9	  557.2	 8822.0	...
2468894	  690.8	  557.3	 8822.0	...
2468895	  691.2	  557.7	 8822.0	...
2468896	  691.5	  557.8	 8819.0	...
2468897	  691.6	  557.9	 8816.0	...
2468898	  691.2	  557.6	 8814.0	...
2468899	  690.8	  557.6	 8813.0	...
2468900	  690.5	  557.8	 8811.0	...
2468901	  690.5	  558.0	 8812.0	...
2468902	  690.8	  558.4	 8813.0	...
2468903	  691.2	  558.7	 8817.0	...
2468904	  691.7	  558.9	 8819.0	...
2468905	  691.8	  558.9	 8822.0	...
2468906	  691.8	  559.1	 8823.0	...
2468907	  691.8	  559.3	 8824.0	...
2468908	  691.9	  559.6	 8823.0	...
2468909	  692.0	  559.8	 8820.0	...
2468910	  692.1	  560.1	 8817.0	...
2468911	  692.2	  560.2	 8815.0	...
2468912	  692.2	  560.4	 8816.0	...
2468913	  692.1	  560.7	 8817.0	...
2468914	  692.0	  560.7	 8818.0	...
2468915	  692.0	  560.3	 8818.0	...
2468916	  691.9	  560.0	 8814.0	...
2468917	  691.8	  560.0	 8812.0	...
2468918	  691.9	  560.0	 8813.0	...
2468919	  691.9	  560.0	 8818.0	...
2468920	  691.9	  560.1	 8824.0	...
2468921	  692.0	  560.2	 8827.0	...
2468922	  692.1	  560.2	 8829.0	...
2468923	  692.1	  560.2	 8829.0	...
2468924	  692.0	  560.2	 8829.0	...
2468925	  691.8	  560.3	 8828.0	...
2468926	  691.6	  560.4	 8823.0	...
2468927	  691.5	  560.5	 8819.0	...
2468928	  691.4	  560.6	 8819.0	...
2468929	  691.3	  560.6	 8824.0	...
2468930	  691.3	  560.7	 8829.0	...
2468931	  691.1	  560.8	 8830.0	...
2468932	  690.9	  561.0	 8833.0	...
2468933	  690.8	  561.1	 8835.0	...
2468934	  690.9	  561.4	 8837.0	...
2468935	  691.1	  561.7	 8839.0	...
2468936	  691.4	  561.8	 8841.0	...
2468937	  691.7	  561.7	 8842.0	...
2468938	  692.0	  561.5	 8844.0	...
2468939	  692.0	  561.5	 8847.0	...
2468940	  692.0	  561.5	 8846.0	...
2468941	  692.1	  561.6	 8843.0	...
2468942	  692.2	  561.4	 8840.0	...
2468943	  692.4	  561.2	 8841.0	...
2468944	  692.3	  561.0	 8841.0	...
2468945	  692.4	  560.8	 8842.0	...
2468946	  692.4	  561.2	 8842.0	...
2468947	  692.6	  561.5	 8844.0	...
2468948	  692.6	  561.9	 8846.0	...
2468949	  692.2	  562.2	 8848.0	...
2468950	  692.0	  562.6	 8849.0	...
2468951	  691.8	  563.0	 8850.0	...
2468952	  691.9	  563.1	 8851.0	...
2468953	  692.1	  563.2	 8851.0	...
2468954	  692.2	  563.0	 8850.0	...
2468955	  692.2	  562.4	 8849.0	...
2468956	  692.2	  561.9	 8850.0	...
2468957	  692.1	  561.7	 8851.0	...
2468958	  691.9	  561.8	 8851.0	...
2468959	  691.7	  562.0	 8850.0	...
2468960	  691.8	  562.2	 8849.0	...
2468961	  691.8	  562.5	 8846.0	...
2468962	  692.0	  562.9	 8844.0	...
2468963	  692.1	  563.1	 8843.0	...
2468964	  692.1	  563.2	 8845.0	...
2468965	  691.8	  563.0	 8846.0	...
2468966	  691.6	  563.3	 8844.0	...
2468967	  691.6	  563.6	 8843.0	...
2468968	  691.8	  564.1	 8843.0	...
2468969	  691.9	  564.3	 8844.0	...
2468970	  691.9	  564.5	 8843.0	...
2468971	  691.9	  564.6	 8841.0	...
2468972	  691.9	  564.7	 8839.0	...
2468973	  691.9	  564.5	 8836.0	...
2468974	  691.8	  564.4	 8834.0	...
2468975	  691.9	  564.2	 8831.0	...
2468976	  691.9	  564.1	 8835.0	...
2468977	  692.1	  564.2	 8839.0	...
2468978	  692.1	  564.3	 8844.0	...
2468979	  692.2	  564.4	 8844.0	...
2468980	  692.2	  564.4	 8844.0	...
2468981	  692.1	  564.5	 8844.0	...
2468982	  691.7	  564.1	 8843.0	...
2468983	  691.4	  563.7	 8841.0	...
2468984	  691.2	  563.3	 8838.0	...
2468985	  691.2	  563.2	 8836.0	...
2468986	  691.4	  563.5	 8836.0	...
2468987	  691.7	  564.0	 8837.0	...
2468988	  692.0	  564.4	 8842.0	...
2468989	  691.9	  564.5	 8846.0	...
2468990	  691.9	  564.7	 8852.0	...
2468991	  691.6	  564.8	 8853.0	...
2468992	  691.4	  564.7	 8853.0	...
2468993	  691.1	  564.6	 8853.0	...
2468994	  691.3	  564.6	 8854.0	...
2468995	  691.7	  564.6	 8853.0	...
2468996	  692.0	  564.6	 8853.0	...
2468997	  691.8	  564.6	 8850.0	...
2468998	  691.8	  564.5	 8849.0	...
2468999	  691.6	  564.4	 8849.0	...
2469000	  691.5	  564.3	 8849.0	...
2469001	  692.0	  564.3	 8854.0	...
2469002	  692.6	  564.6	 8858.0	...
2469003	  693.3	  565.1	 8858.0	...
2469004	  693.2	  565.5	 8855.0	...
2469005	  692.9	  565.6	 8850.0	...
2469006	  692.6	  565.5	 8849.0	...
2469007	  692.5	  565.5	 8849.0	...
2469008	  692.5	  565.8	 8851.0	...
2469009	  692.6	  566.1	 8854.0	...
2469010	  692.5	  566.2	 8852.0	...
2469011	  692.5	  566.2	 8850.0	...
2469012	  692.5	  566.1	 8849.0	...
2469013	  692.6	  566.2	 8851.0	...
2469014	  692.4	  566.1	 8852.0	...
2469015	  692.3	  565.8	 8853.0	...
2469016	  691.9	  565.9	 8855.0	...
2469017	  691.7	  565.9	 8856.0	...
2469018	  691.6	  565.9	 8857.0	...
2469019	  691.6	  565.8	 8859.0	...
2469020	  691.7	  565.7	 8858.0	...
2469021	  692.0	  566.0	 8857.0	...
2469022	  692.3	  566.4	 8854.0	...
2469023	  692.6	  566.5	 8853.0	...
2469024	  692.6	  566.2	 8855.0	...
2469025	  692.5	  565.9	 8857.0	...
2469026	  692.4	  565.9	 8857.0	...
2469027	  692.3	  565.9	 8854.0	...
2469028	  692.2	  565.9	 8851.0	...
2469029	  692.3	  566.2	 8850.0	...
2469030	  692.5	  566.5	 8849.0	...
2469031	  692.6	  566.6	 8844.0	...
2469032	  692.5	  566.4	 8839.0	...
2469033	  692.5	  566.2	 8835.0	...
2469034	  692.4	  566.2	 8835.0	...
2469035	  692.4	  566.1	 8835.0	...
2469036	  692.3	  566.1	 8836.0	...
2469037	  692.3	  566.5	 8837.0	...
2469038	  692.3	  566.8	 8840.0	...
2469039	  692.3	  567.3	 8844.0	...
2469040	  692.4	  567.3	 8846.0	...
2469041	  692.3	  567.3	 8845.0	...
2469042	  692.1	  567.2	 8844.0	...
2469043	  692.1	  567.1	 8844.0	...
2469044	  692.2	  567.0	 8844.0	...
2469045	  692.3	  566.9	 8844.0	...
2469046	  692.2	  566.8	 8846.0	...
2469047	  692.2	  566.8	 8849.0	...
2469048	  692.2	  566.6	 8855.0	...
2469049	  692.3	  566.5	 8858.0	...
2469050	  692.3	  566.4	 8858.0	...
2469051	  692.5	  566.5	 8853.0	...
2469052	  692.5	  566.5	 8850.0	...
2469053	  692.7	  566.6	 8851.0	...
2469054	  692.7	  566.6	 8851.0	...
2469055	  692.5	  566.6	 8850.0	...
2469056	  692.3	  566.6	 8851.0	...
2469057	  692.0	  566.4	 8851.0	...
2469058	  692.0	  566.4	 8855.0	...
2469059	  691.9	  566.3	 8856.0	...
2469060	  691.8	  566.3	 8857.0	...
2469061	  691.8	  566.3	 8855.0	...
2469062	  692.0	  566.2	 8855.0	...
2469063	  691.9	  566.1	 8857.0	...
2469064	  691.6	  566.3	 8859.0	...
2469065	  691.3	  566.4	 8861.0	...
2469066	  691.1	  566.6	 8862.0	...
2469067	  690.9	  566.5	 8862.0	...
2469068	  690.7	  566.6	 8863.0	...
2469069	  690.7	  566.6	 8863.0	...
2469070	  690.7	  566.6	 8864.0	...
2469071	  690.7	  566.5	 8864.0	...
2469072	  690.7	  566.5	 8863.0	...
2469073	  690.7	  566.6	 8860.0	...
2469074	  690.9	  566.8	 8858.0	...
2469075	  691.1	  567.0	 8856.0	...
2469076	  691.2	  566.7	 8858.0	...
2469077	  691.0	  566.4	 8860.0	...
2469078	  690.9	  566.4	 8864.0	...
2469079	  691.0	  566.7	 8867.0	...
2469080	  691.0	  566.8	 8869.0	...
2469081	  691.1	  566.7	 8867.0	...
2469082	  691.0	  566.7	 8864.0	...
2469083	  691.1	  567.1	 8862.0	...
2469084	  691.2	  567.4	 8864.0	...
2469085	  690.9	  567.5	 8865.0	...
2469086	  690.6	  567.3	 8866.0	...
2469087	  690.6	  567.1	 8863.0	...
2469088	  691.0	  567.0	 8859.0	...
2469089	  691.3	  566.9	 8855.0	...
2469090	  691.1	  566.9	 8854.0	...
2469091	  690.9	  567.0	 8854.0	...
2469092	  690.7	  567.2	 8851.0	...
2469093	  690.6	  567.4	 8846.0	...
2469094	  690.6	  567.7	 8841.0	...
2469095	  690.5	  567.7	 8844.0	...
2469096	  690.4	  567.3	 8849.0	...
2469097	  690.3	  567.0	 8853.0	...
2469098	  690.2	  566.8	 8852.0	...
2469099	  690.2	  567.1	 8851.0	...
2469100	  690.2	  567.4	 8854.0	...
2469101	  690.4	  567.5	 8858.0	...
2469102	  690.8	  568.2	 8859.0	...
2469103	  691.1	  568.7	 8856.0	...
2469104	  691.1	  569.1	 8853.0	...
2469105	  690.9	  568.8	 8849.0	...
2469106	  690.8	  568.7	 8846.0	...
2469107	  690.9	  568.8	 8842.0	...
2469108	  691.1	  568.9	 8844.0	...
2469109	  691.2	  568.9	 8846.0	...
2469110	  691.3	  569.0	 8850.0	...
2469111	  691.3	  568.8	 8850.0	...
2469112	  691.2	  568.6	 8848.0	...
2469113	  691.0	  568.4	 8845.0	...
2469114	  690.8	  568.5	 8847.0	...
2469115	  690.9	  568.6	 8849.0	...
2469116	  691.1	  569.0	 8848.0	...
2469117	  691.2	  569.3	 8846.0	...
2469118	  691.1	  569.6	 8843.0	...
2469119	  690.9	  569.6	 8844.0	...
2469120	  690.7	  570.0	 8844.0	...
2469121	  690.8	  570.3	 8844.0	...
2469122	  691.0	  570.7	 8846.0	...
2469123	  691.2	  570.7	 8848.0	...
2469124	  691.0	  570.8	 8846.0	...
2469125	  690.6	  570.5	 8841.0	...
2469126	  690.1	  570.3	 8835.0	...
2469127	  690.0	  569.9	 8834.0	...
2469128	  690.1	  570.4	 8838.0	...
2469129	  690.4	  570.9	 8842.0	...
2469130	  690.7	  571.7	 8846.0	...
2469131	  690.9	  572.0	 8846.0	...
2469132	  690.9	  572.3	 8845.0	...
2469133	  691.0	  572.4	 8843.0	...
2469134	  691.1	  572.5	 8845.0	...
2469135	  691.3	  572.6	 8847.0	...
2469136	  691.4	  572.5	 8849.0	...
MSG	2469137 0000 _ Number Off
2469137	  691.4	  572.1	 8853.0	...
2469138	  691.3	  571.6	 8857.0	...
2469139	  691.3	  571.1	 8860.0	...
2469140	  691.5	  571.1	 8859.0	...
2469141	  691.6	  571.1	 8857.0	...
2469142	  691.7	  571.2	 8850.0	...
2469143	  691.5	  571.2	 8846.0	...
2469144	  690.8	  571.4	 8841.0	...
2469145	  690.3	  571.7	 8840.0	...
2469146	  690.1	  571.9	 8842.0	...
2469147	  690.5	  572.1	 8846.0	...
2469148	  690.6	  572.0	 8850.0	...
2469149	  690.4	  571.9	 8851.0	...
2469150	  690.2	  571.9	 8851.0	...
2469151	  690.2	  572.0	 8852.0	...
2469152	  690.3	  572.2	 8853.0	...
2469153	  690.3	  572.1	 8852.0	...
2469154	  690.3	  571.8	 8852.0	...
2469155	  690.3	  571.5	 8850.0	...
2469156	  690.3	  571.5	 8849.0	...
2469157	  690.5	  571.9	 8846.0	...
2469158	  691.0	  572.4	 8845.0	...
2469159	  691.4	  572.6	 8844.0	...
2469160	  691.6	  572.3	 8845.0	...
2469161	  691.5	  571.8	 8850.0	...
2469162	  691.4	  571.5	 8855.0	...
2469163	  691.2	  571.5	 8858.0	...
2469164	  691.0	  571.3	 8857.0	...
2469165	  690.7	  571.0	 8855.0	...
2469166	  690.6	  571.6	 8855.0	...
2469167	  690.6	  572.3	 8855.0	...
2469168	  690.8	  573.0	 8855.0	...
2469169	  691.1	  573.0	 8856.0	...
2469170	  691.3	  573.1	 8857.0	...
2469171	  691.4	  573.0	 8853.0	...
2469172	  691.6	  572.9	 8847.0	...
2469173	  691.6	  572.7	 8842.0	...
2469174	  691.6	  572.4	 8842.0	...
2469175	  691.6	  572.0	 8842.0	...
2469176	  691.6	  572.0	 8843.0	...
2469177	  691.5	  572.3	 8844.0	...
2469178	  691.4	  572.4	 8845.0	...
2469179	  691.2	  572.2	 8846.0	...
2469180	  691.1	  572.0	 8845.0	...
2469181	  690.8	  572.1	 8843.0	...
2469182	  690.6	  572.3	 8841.0	...
2469183	  690.5	  572.6	 8842.0	...
2469184	  690.6	  573.1	 8842.0	...
2469185	  690.6	  573.3	 8838.0	...
2469186	  690.7	  573.6	 8834.0	...
2469187	  690.6	  573.8	 8831.0	...
2469188	  690.6	  574.0	 8835.0	...
2469189	  690.6	  574.1	 8838.0	...
2469190	  690.5	  574.0	 8839.0	...
2469191	  690.3	  573.9	 8836.0	...
2469192	  690.0	  573.8	 8834.0	...
2469193	  689.9	  573.7	 8830.0	...
2469194	  689.7	  573.7	 8827.0	...
2469195	  689.6	  573.8	 8826.0	...
2469196	  689.5	  573.9	 8826.0	...
2469197	  689.5	  574.1	 8827.0	...
2469198	  689.3	  574.2	 8827.0	...
2469199	  689.2	  574.2	 8827.0	...
2469200	  689.0	  574.6	 8826.0	...
2469201	  689.0	  574.9	 8826.0	...
2469202	  689.0	  575.3	 8827.0	...
2469203	  689.0	  575.4	 8827.0	...
2469204	  688.9	  575.0	 8828.0	...
2469205	  688.8	  574.4	 8829.0	...
2469206	  688.6	  574.1	 8829.0	...
2469207	  688.7	  574.6	 8830.0	...
2469208	  688.9	  575.1	 8832.0	...
2469209	  689.1	  575.5	 8833.0	...
2469210	  689.1	  575.5	 8834.0	...
2469211	  689.1	  575.6	 8835.0	...
2469212	  689.0	  575.6	 8834.0	...
2469213	  689.0	  575.6	 8833.0	...
2469214	  689.1	  575.7	 8832.0	...
2469215	  689.1	  575.7	 8833.0	...
2469216	  689.2	  575.7	 8833.0	...
2469217	  689.4	  575.7	 8831.0	...
2469218	  689.5	  575.9	 8830.0	...
2469219	  689.3	  576.1	 8830.0	...
2469220	  689.0	  576.3	 8832.0	...
2469221	  688.7	  576.4	 8834.0	...
2469222	  688.9	  576.4	 8832.0	...
2469223	  689.0	  576.2	 8828.0	...
2469224	  689.0	  576.0	 8825.0	...
2469225	  689.2	  575.9	 8826.0	...
2469226	  689.4	  576.2	 8825.0	...
2469227	  689.5	  576.4	 8824.0	...
2469228	  689.4	  576.7	 8824.0	...
2469229	  689.4	  576.8	 8824.0	...
2469230	  689.1	  576.8	 8823.0	...
2469231	  688.9	  577.0	 8822.0	...
2469232	  688.6	  577.3	 8823.0	...
2469233	  688.6	  577.5	 8821.0	...
2469234	  688.7	  577.7	 8817.0	...
2469235	  688.6	  577.8	 8813.0	...
2469236	  688.5	  577.8	 8816.0	...
2469237	  688.2	  577.7	 8820.0	...
2469238	  688.0	  577.7	 8826.0	...
2469239	  688.2	  577.7	 8826.0	...
2469240	  688.6	  577.6	 8825.0	...
2469241	  688.8	  577.3	 8824.0	...
2469242	  688.6	  577.0	 8822.0	...
2469243	  688.3	  576.8	 8824.0	...
2469244	  688.2	  577.0	 8826.0	...
2469245	  688.1	  577.2	 8823.0	...
2469246	  688.0	  577.4	 8818.0	...
2469247	  687.9	  577.3	 8812.0	...
2469248	  687.8	  577.0	 8811.0	...
2469249	  687.8	  576.6	 8809.0	...
2469250	  687.7	  576.4	 8808.0	...
2469251	  688.1	  576.3	 8806.0	...
2469252	  688.5	  576.6	 8809.0	...
2469253	  689.1	  576.9	 8813.0	...
2469254	  689.1	  577.3	 8815.0	...
2469255	  689.2	  577.4	 8813.0	...
2469256	  688.8	  577.4	 8811.0	...
2469257	  688.3	  577.3	 8813.0	...
2469258	  687.9	  577.3	 8817.0	...
2469259	  687.9	  577.3	 8822.0	...
2469260	  687.9	  577.3	 8826.0	...
2469261	  687.9	  577.2	 8828.0	...
2469262	  687.7	  577.3	 8826.0	...
2469263	  687.6	  577.4	 8824.0	...
2469264	  687.5	  577.3	 8822.0	...
2469265	  687.5	  577.2	 8822.0	...
2469266	  687.5	  577.4	 8823.0	...
2469267	  687.5	  577.9	 8824.0	...
2469268	  687.3	  578.4	 8826.0	...
2469269	  687.2	  578.7	 8827.0	...
2469270	  687.2	  579.0	 8828.0	...
2469271	  687.4	  579.2	 8830.0	...
2469272	  687.7	  579.4	 8832.0	...
2469273	  687.9	  579.5	 8834.0	...
2469274	  687.9	  579.7	 8836.0	...
2469275	  687.9	  579.7	 8837.0	...
2469276	  687.9	  579.8	 8838.0	...
2469277	  688.0	  579.8	 8840.0	...
2469278	  687.9	  579.7	 8841.0	...
2469279	  687.8	  579.6	 8840.0	...
2469280	  687.8	  579.5	 8843.0	...
2469281	  687.9	  579.4	 8846.0	...
2469282	  688.1	  579.3	 8849.0	...
2469283	  688.2	  579.1	 8848.0	...
2469284	  687.8	  579.1	 8849.0	...
2469285	  687.4	  579.2	 8850.0	...
2469286	  687.5	  579.6	 8849.0	...
2469287	  688.0	  580.2	 8846.0	...
2469288	  688.5	  580.7	 8842.0	...
2469289	  688.3	  580.9	 8840.0	...
2469290	  688.2	  580.9	 8840.0	...
2469291	  687.9	  581.0	 8840.0	...
2469292	  687.9	  581.1	 8839.0	...
2469293	  687.8	  580.9	 8838.0	...
2469294	  687.9	  580.7	 8836.0	...
2469295	  688.0	  580.4	 8833.0	...
2469296	  688.0	  580.3	 8835.0	...
2469297	  688.3	  580.7	 8838.0	...
2469298	  688.5	  581.0	 8841.0	...
2469299	  688.4	  581.2	 8841.0	...
2469300	  688.0	  581.1	 8840.0	...
2469301	  687.6	  580.9	 8839.0	...
2469302	  687.4	  581.2	 8837.0	...
2469303	  687.6	  581.2	 8834.0	...
2469304	  687.9	  581.3	 8833.0	...
2469305	  688.3	  581.4	 8833.0	...
2469306	  688.5	  581.6	 8832.0	...
2469307	  688.7	  581.9	 8832.0	...
2469308	  688.7	  581.9	 8831.0	...
2469309	  688.7	  581.9	 8831.0	...
2469310	  688.5	  581.9	 8831.0	...
2469311	  688.3	  581.9	 8831.0	...
2469312	  688.1	  581.6	 8832.0	...
2469313	  688.1	  581.4	 8833.0	...
2469314	  688.3	  581.5	 8834.0	...
2469315	  688.5	  581.9	 8834.0	...
2469316	  688.8	  582.3	 8832.0	...
2469317	  688.9	  582.2	 8830.0	...
2469318	  688.7	  582.0	 8824.0	...
2469319	  688.3	  581.7	 8820.0	...
2469320	  687.9	  581.5	 8818.0	...
2469321	  687.8	  581.6	 8818.0	...
2469322	  687.9	  581.6	 8818.0	...
2469323	  687.8	  581.7	 8816.0	...
2469324	  687.6	  581.9	 8814.0	...
2469325	  687.4	  582.1	 8813.0	...
2469326	  687.3	  582.2	 8814.0	...
2469327	  687.2	  582.3	 8815.0	...
2469328	  687.1	  582.3	 8818.0	...
2469329	  687.0	  582.2	 8820.0	...
2469330	  687.1	  582.1	 8821.0	...
2469331	  687.2	  581.8	 8820.0	...
2469332	  687.2	  581.6	 8817.0	...
2469333	  687.3	  581.4	 8814.0	...
2469334	  686.9	  581.4	 8813.0	...
2469335	  686.5	  581.6	 8814.0	...
2469336	  686.3	  581.9	 8818.0	...
2469337	  686.7	  582.0	 8819.0	...
2469338	  687.0	  582.3	 8820.0	...
2469339	  686.7	  582.6	 8819.0	...
2469340	  686.3	  582.8	 8820.0	...
2469341	  686.1	  582.5	 8820.0	...
2469342	  686.1	  582.2	 8819.0	...
2469343	  686.1	  582.3	 8818.0	...
2469344	  686.1	  582.4	 8822.0	...
2469345	  686.1	  582.5	 8826.0	...
2469346	  686.1	  582.1	 8827.0	...
2469347	  686.0	  581.7	 8824.0	...
2469348	  686.0	  581.5	 8821.0	...
2469349	  686.0	  582.1	 8821.0	...
MSG	2469350 0000 _ Number On
2469350	  686.0	  582.6	 8821.0	...
2469351	  686.1	  582.9	 8822.0	...
2469352	  686.0	  582.9	 8822.0	...
2469353	  686.0	  582.9	 8822.0	...
2469354	  685.6	  582.5	 8821.0	...
2469355	  685.2	  582.1	 8821.0	...
2469356	  684.9	  581.5	 8821.0	...
2469357	  684.9	  581.3	 8822.0	...
2469358	  684.9	  581.2	 8822.0	...
2469359	  684.8	  581.2	 8822.0	...
2469360	  684.5	  581.2	 8823.0	...
2469361	  684.3	  581.5	 8822.0	...
2469362	  684.0	  581.8	 8820.0	...
2469363	  684.0	  582.1	 8819.0	...
2469364	  684.0	  582.1	 8816.0	...
2469365	  684.0	  582.1	 8814.0	...
2469366	  683.9	  582.0	 8812.0	...
2469367	  683.8	  582.0	 8812.0	...
2469368	  683.9	  581.9	 8812.0	...
2469369	  684.1	  581.9	 8811.0	...
2469370	  684.4	  582.0	 8810.0	...
2469371	  684.6	  582.3	 8810.0	...
2469372	  684.7	  582.6	 8811.0	...
2469373	  684.8	  582.6	 8811.0	...
2469374	  685.0	  582.3	 8812.0	...
2469375	  685.0	  581.9	 8812.0	...
2469376	  684.9	  581.8	 8814.0	...
2469377	  684.8	  582.0	 8815.0	...
2469378	  684.6	  582.5	 8813.0	...
2469379	  684.4	  583.0	 8810.0	...
2469380	  685.0	  583.0	 8807.0	...
2469381	  685.7	  582.8	 8806.0	...
2469382	  686.5	  582.5	 8806.0	...
2469383	  686.4	  582.3	 8811.0	...
2469384	  686.2	  582.3	 8816.0	...
2469385	  685.9	  582.3	 8822.0	...
2469386	  685.7	  582.4	 8823.0	...
2469387	  685.4	  582.4	 8822.0	...
2469388	  685.1	  582.4	 8820.0	...
2469389	  685.0	  582.4	 8817.0	...
2469390	  685.0	  582.3	 8817.0	...
2469391	  685.1	  582.4	 8819.0	...
2469392	  685.3	  582.4	 8821.0	...
2469393	  685.2	  582.5	 8822.0	...
2469394	  685.0	  582.4	 8820.0	...
2469395	  684.6	  582.1	 8817.0	...
2469396	  684.3	  581.9	 8815.0	...
2469397	  684.2	  581.7	 8814.0	...
2469398	  684.3	  581.6	 8817.0	...
2469399	  684.3	  581.4	 8821.0	...
2469400	  684.3	  581.2	 8824.0	...
2469401	  684.2	  581.5	 8824.0	...
2469402	  684.3	  581.8	 8821.0	...
2469403	  684.2	  581.7	 8818.0	...
2469404	  684.3	  581.3	 8814.0	...
2469405	  684.4	  580.9	 8813.0	...
2469406	  684.2	  581.0	 8812.0	...
2469407	  684.0	  581.0	 8815.0	...
2469408	  683.8	  581.0	 8819.0	...
2469409	  683.9	  581.4	 8823.0	...
2469410	  684.0	  581.7	 8824.0	...
2469411	  684.1	  582.1	 8825.0	...
2469412	  684.2	  582.2	 8827.0	...
2469413	  684.2	  582.1	 8829.0	...
2469414	  684.2	  581.9	 8831.0	...
2469415	  684.1	  581.8	 8832.0	...
2469416	  684.0	  581.8	 8834.0	...
2469417	  683.9	  581.9	 8834.0	...
2469418	  683.9	  581.9	 8834.0	...
2469419	  683.9	  581.9	 8834.0	...
2469420	  683.7	  581.6	 8833.0	...
2469421	  683.5	  581.1	 8829.0	...
2469422	  683.3	  580.8	 8825.0	...
2469423	  683.6	  580.8	 8821.0	...
2469424	  683.8	  581.3	 8822.0	...
2469425	  684.0	  581.9	 8823.0	...
2469426	  684.0	  582.3	 8824.0	...
2469427	  683.8	  582.1	 8825.0	...
2469428	  683.7	  582.1	 8825.0	...
2469429	  683.7	  582.1	 8825.0	...
2469430	  683.7	  582.4	 8825.0	...
2469431	  683.7	  582.4	 8824.0	...
2469432	  683.4	  582.4	 8823.0	...
2469433	  683.2	  582.1	 8824.0	...
2469434	  682.9	  581.6	 8827.0	...
2469435	  682.9	  581.1	 8832.0	...
2469436	  682.9	  581.0	 8833.0	...
2469437	  683.0	  581.2	 8835.0	...
2469438	  683.0	  581.4	 8833.0	...
2469439	  683.0	  581.6	 8831.0	...
2469440	  683.0	  581.8	 8829.0	...
2469441	  683.0	  581.8	 8828.0	...
2469442	  683.1	  581.8	 8828.0	...
2469443	  683.2	  581.8	 8830.0	...
2469444	  683.3	  581.7	 8832.0	...
2469445	  683.3	  581.6	 8830.0	...
2469446	  683.4	  581.7	 8825.0	...
2469447	  683.5	  581.7	 8825.0	...
2469448	  683.7	  581.9	 8828.0	...
2469449	  683.5	  581.9	 8831.0	...
2469450	  683.3	  581.9	 8829.0	...
2469451	  682.7	  581.8	 8829.0	...
2469452	  682.3	  581.7	 8828.0	...
2469453	  682.0	  581.3	 8828.0	...
2469454	  682.0	  580.9	 8829.0	...
2469455	  682.1	  580.6	 8831.0	...
2469456	  682.5	  580.8	 8835.0	...
2469457	  683.0	  580.9	 8837.0	...
2469458	  683.0	  580.9	 8839.0	...
2469459	  682.6	  580.8	 8838.0	...
2469460	  682.5	  580.6	 8838.0	...
2469461	  682.7	  580.5	 8839.0	...
2469462	  683.0	  580.4	 8838.0	...
2469463	  682.8	  580.6	 8836.0	...
2469464	  682.7	  580.8	 8834.0	...
2469465	  682.5	  580.9	 8832.0	...
2469466	  682.3	  580.9	 8835.0	...
2469467	  682.0	  580.8	 8840.0	...
2469468	  681.7	  580.6	 8839.0	...
2469469	  681.6	  580.5	 8835.0	...
2469470	  681.5	  580.7	 8830.0	...
2469471	  681.5	  581.0	 8830.0	...
2469472	  681.6	  581.2	 8829.0	...
2469473	  681.7	  581.2	 8828.0	...
2469474	  681.8	  581.2	 8833.0	...
2469475	  681.9	  581.2	 8837.0	...
2469476	  681.9	  581.1	 8842.0	...
2469477	  681.9	  581.0	 8843.0	...
2469478	  681.8	  580.6	 8842.0	...
2469479	  681.7	  580.3	 8841.0	...
2469480	  681.8	  580.4	 8840.0	...
2469481	  681.7	  580.8	 8840.0	...
2469482	  681.7	  581.0	 8838.0	...
2469483	  681.5	  580.8	 8836.0	...
2469484	  681.4	  580.7	 8834.0	...
2469485	  681.2	  580.9	 8835.0	...
2469486	  681.1	  580.9	 8838.0	...
2469487	  681.1	  580.8	 8840.0	...
2469488	  681.0	  580.6	 8840.0	...
2469489	  680.8	  580.6	 8839.0	...
2469490	  680.8	  580.9	 8840.0	...
2469491	  680.9	  581.1	 8843.0	...
2469492	  681.2	  581.1	 8845.0	...
2469493	  681.5	  580.8	 8845.0	...
2469494	  681.8	  580.5	 8846.0	...
2469495	  681.8	  580.5	 8847.0	...
2469496	  681.9	  580.5	 8848.0	...
2469497	  681.9	  580.6	 8851.0	...
2469498	  681.7	  580.7	 8853.0	...
2469499	  681.5	  580.8	 8853.0	...
2469500	  681.2	  580.6	 8851.0	...
2469501	  681.2	  580.6	 8846.0	...
2469502	  680.9	  580.6	 8842.0	...
2469503	  680.7	  580.5	 8844.0	...
2469504	  680.2	  580.6	 8848.0	...
2469505	  680.1	  580.6	 8852.0	...
2469506	  679.9	  580.8	 8849.0	...
2469507	  679.8	  580.9	 8847.0	...
2469508	  679.8	  581.0	 8845.0	...
2469509	  679.7	  580.9	 8846.0	...
2469510	  679.7	  580.8	 8847.0	...
2469511	  679.8	  580.7	 8849.0	...
2469512	  679.9	  580.4	 8851.0	...
2469513	  680.1	  580.1	 8853.0	...
2469514	  680.2	  579.8	 8855.0	...
2469515	  680.2	  579.8	 8858.0	...
2469516	  679.9	  579.8	 8860.0	...
2469517	  679.7	  579.8	 8860.0	...
2469518	  679.3	  579.6	 8860.0	...
2469519	  679.3	  579.3	 8860.0	...
2469520	  679.2	  579.3	 8860.0	...
2469521	  679.2	  579.7	 8857.0	...
2469522	  679.3	  580.1	 8856.0	...
2469523	  679.4	  580.2	 8855.0	...
2469524	  679.6	  580.2	 8854.0	...
2469525	  679.9	  580.1	 8851.0	...
2469526	  680.0	  580.0	 8850.0	...
2469527	  680.1	  580.0	 8851.0	...
2469528	  680.3	  579.9	 8853.0	...
2469529	  680.5	  580.0	 8853.0	...
2469530	  680.4	  580.0	 8854.0	...
2469531	  680.4	  580.1	 8854.0	...
2469532	  680.3	  579.8	 8855.0	...
2469533	  680.2	  579.6	 8855.0	...
2469534	  680.1	  579.3	 8855.0	...
2469535	  680.1	  579.3	 8857.0	...
2469536	  680.3	  579.6	 8859.0	...
2469537	  680.5	  579.9	 8859.0	...
2469538	  680.8	  580.2	 8858.0	...
2469539	  680.9	  580.0	 8859.0	...
2469540	  680.5	  579.8	 8863.0	...
2469541	  680.1	  579.8	 8866.0	...
2469542	  679.7	  579.8	 8866.0	...
2469543	  679.6	  579.5	 8862.0	...
2469544	  679.4	  579.2	 8858.0	...
2469545	  679.3	  578.9	 8855.0	...
2469546	  679.2	  578.8	 8857.0	...
2469547	  679.2	  578.8	 8860.0	...
2469548	  679.2	  578.9	 8861.0	...
2469549	  679.3	  579.3	 8861.0	...
2469550	  679.5	  579.5	 8862.0	...
2469551	  679.8	  580.1	 8864.0	...
2469552	  679.9	  580.4	 8866.0	...
2469553	  679.8	  580.7	 8867.0	...
2469554	  680.0	  580.4	 8868.0	...
2469555	  680.2	  580.1	 8872.0	...
2469556	  680.3	  580.0	 8877.0	...
2469557	  680.0	  580.0	 8875.0	...
2469558	  679.7	  580.0	 8871.0	...
2469559	  679.4	  579.9	 8871.0	...
2469560	  679.4	  579.6	 8875.0	...
2469561	  679.3	  579.3	 8875.0	...
2469562	  679.4	  579.2	 8871.0	...
2469563	  679.4	  579.2	 8872.0	...
2469564	  679.6	  579.2	 8876.0	...
2469565	  679.8	  579.2	 8880.0	...
2469566	  679.7	  579.2	 8880.0	...
2469567	  679.5	  579.1	 8880.0	...
2469568	  679.2	  579.2	 8882.0	...
2469569	  679.4	  579.4	 8883.0	...
2469570	  679.6	  579.6	 8884.0	...
2469571	  679.5	  579.3	 8885.0	...
2469572	  679.2	  579.0	 8887.0	...
2469573	  679.0	  578.7	 8883.0	...
2469574	  679.1	  579.1	 8878.0	...
2469575	  679.1	  579.6	 8874.0	...
2469576	  679.2	  580.2	 8877.0	...
2469577	  679.2	  580.3	 8880.0	...
2469578	  679.1	  580.2	 8881.0	...
2469579	  678.9	  580.1	 8882.0	...
2469580	  678.6	  579.6	 8882.0	...
2469581	  678.3	  579.3	 8882.0	...
2469582	  678.1	  578.9	 8882.0	...
2469583	  678.0	  578.9	 8880.0	...
2469584	  677.9	  578.8	 8878.0	...
2469585	  677.8	  578.7	 8876.0	...
2469586	  677.6	  578.6	 8875.0	...
2469587	  677.4	  578.6	 8875.0	...
2469588	  677.1	  578.7	 8876.0	...
2469589	  677.2	  578.8	 8877.0	...
2469590	  677.3	  578.8	 8876.0	...
2469591	  677.4	  578.8	 8876.0	...
2469592	  677.2	  578.8	 8875.0	...
2469593	  677.1	  578.8	 8877.0	...
2469594	  677.0	  578.8	 8879.0	...
2469595	  676.9	  578.9	 8879.0	...
2469596	  677.0	  579.0	 8878.0	...
2469597	  677.2	  579.3	 8876.0	...
2469598	  677.4	  579.4	 8876.0	...
2469599	  677.5	  579.4	 8877.0	...
2469600	  677.4	  579.2	 8878.0	...
2469601	  677.4	  579.0	 8881.0	...
2469602	  677.5	  578.8	 8883.0	...
2469603	  677.5	  578.7	 8882.0	...
2469604	  677.6	  578.7	 8879.0	...
2469605	  677.6	  578.8	 8876.0	...
2469606	  677.7	  578.8	 8877.0	...
2469607	  677.7	  578.8	 8877.0	...
2469608	  677.8	  578.8	 8878.0	...
2469609	  677.8	  578.9	 8881.0	...
2469610	  677.8	  579.0	 8883.0	...
2469611	  677.7	  579.0	 8885.0	...
2469612	  677.5	  578.9	 8885.0	...
2469613	  677.3	  578.8	 8881.0	...
2469614	  677.2	  578.6	 8878.0	...
2469615	  677.4	  578.4	 8874.0	...
2469616	  677.6	  578.1	 8873.0	...
2469617	  677.8	  578.0	 8874.0	...
2469618	  678.1	  578.7	 8874.0	...
2469619	  678.3	  579.6	 8875.0	...
2469620	  678.2	  580.3	 8877.0	...
2469621	  678.0	  580.0	 8879.0	...
2469622	  677.9	  579.6	 8881.0	...
2469623	  677.9	  579.4	 8881.0	...
2469624	  677.9	  579.2	 8880.0	...
2469625	  678.0	  579.0	 8878.0	...
2469626	  678.1	  578.9	 8876.0	...
2469627	  678.1	  578.9	 8876.0	...
2469628	  678.2	  579.0	 8881.0	...
2469629	  678.2	  579.1	 8885.0	...
2469630	  678.5	  579.3	 8890.0	...
2469631	  678.6	  579.4	 8891.0	...
2469632	  678.5	  579.5	 8892.0	...
2469633	  678.3	  579.6	 8889.0	...
2469634	  678.0	  579.7	 8886.0	...
2469635	  677.8	  579.4	 8882.0	...
2469636	  677.8	  579.1	 8883.0	...
2469637	  677.8	  578.9	 8885.0	...
2469638	  677.8	  579.0	 8888.0	...
2469639	  677.8	  579.1	 8890.0	...
2469640	  677.7	  579.1	 8890.0	...
2469641	  677.7	  579.0	 8889.0	...
2469642	  677.8	  578.9	 8888.0	...
2469643	  677.9	  578.7	 8888.0	...
2469644	  677.9	  578.6	 8890.0	...
2469645	  677.8	  578.7	 8891.0	...
2469646	  677.8	  578.8	 8891.0	...
2469647	  678.0	  578.8	 8893.0	...
2469648	  678.2	  578.7	 8895.0	...
2469649	  678.2	  578.5	 8898.0	...
2469650	  678.0	  578.5	 8898.0	...
2469651	  677.8	  578.5	 8898.0	...
2469652	  677.9	  578.5	 8896.0	...
MSG	2469653 0000 _ Number Off
2469653	  678.0	  578.5	 8894.0	...
2469654	  678.2	  578.5	 8892.0	...
2469655	  678.3	  578.6	 8892.0	...
2469656	  678.4	  578.7	 8892.0	...
2469657	  678.4	  578.6	 8892.0	...
2469658	  678.2	  578.5	 8893.0	...
2469659	  678.0	  578.3	 8892.0	...
2469660	  678.1	  578.5	 8892.0	...
2469661	  678.2	  578.7	 8892.0	...
2469662	  678.1	  578.8	 8892.0	...
2469663	  677.9	  578.9	 8892.0	...
2469664	  677.7	  578.9	 8893.0	...
2469665	  677.8	  578.9	 8893.0	...
2469666	  678.0	  579.0	 8890.0	...
2469667	  677.9	  579.2	 8887.0	...
2469668	  677.7	  579.5	 8885.0	...
2469669	  677.7	  579.7	 8889.0	...
2469670	  677.9	  579.4	 8893.0	...
2469671	  678.2	  579.0	 8895.0	...
2469672	  678.3	  578.6	 8894.0	...
2469673	  678.3	  578.8	 8892.0	...
2469674	  677.8	  578.5	 8892.0	...
2469675	  677.2	  577.9	 8892.0	...
2469676	  676.6	  577.4	 8892.0	...
2469677	  676.3	  577.1	 8893.0	...
2469678	  676.3	  577.2	 8893.0	...
2469679	  676.5	  577.4	 8894.0	...
2469680	  677.2	  577.5	 8895.0	...
2469681	  677.7	  577.5	 8895.0	...
2469682	  677.8	  577.3	 8891.0	...
2469683	  677.6	  577.2	 8888.0	...
2469684	  677.4	  577.0	 8886.0	...
2469685	  677.5	  577.0	 8886.0	...
2469686	  677.6	  577.0	 8891.0	...
2469687	  677.8	  577.0	 8896.0	...
2469688	  677.9	  577.0	 8901.0	...
2469689	  677.8	  577.1	 8901.0	...
2469690	  677.7	  577.2	 8902.0	...
2469691	  677.7	  577.3	 8900.0	...
2469692	  677.7	  577.4	 8898.0	...
2469693	  677.7	  577.4	 8897.0	...
2469694	  677.7	  577.3	 8897.0	...
2469695	  677.7	  577.1	 8898.0	...
2469696	  677.6	  577.2	 8898.0	...
2469697	  677.4	  576.9	 8897.0	...
2469698	  677.1	  576.7	 8894.0	...
2469699	  677.0	  576.4	 8890.0	...
2469700	  677.0	  576.4	 8893.0	...
2469701	  677.2	  576.3	 8897.0	...
2469702	  677.1	  576.4	 8901.0	...
2469703	  677.0	  576.6	 8900.0	...
2469704	  676.9	  576.8	 8900.0	...
2469705	  676.8	  576.9	 8900.0	...
2469706	  676.8	  577.0	 8900.0	...
2469707	  676.8	  576.7	 8901.0	...
2469708	  676.7	  576.4	 8901.0	...
2469709	  676.7	  576.3	 8905.0	...
2469710	  676.7	  576.3	 8907.0	...
2469711	  676.6	  576.3	 8910.0	...
2469712	  676.7	  576.3	 8911.0	...
2469713	  676.8	  576.5	 8913.0	...
2469714	  677.1	  576.7	 8915.0	...
2469715	  677.2	  576.6	 8916.0	...
2469716	  676.8	  576.5	 8917.0	...
2469717	  676.4	  576.3	 8919.0	...
2469718	  676.0	  576.1	 8921.0	...
2469719	  676.1	  576.1	 8923.0	...
2469720	  676.2	  576.1	 8917.0	...
2469721	  676.0	  575.9	 8914.0	...
2469722	  675.9	  575.5	 8910.0	...
2469723	  675.9	  575.2	 8911.0	...
2469724	  676.1	  575.4	 8910.0	...
2469725	  676.3	  575.8	 8909.0	...
2469726	  676.6	  576.3	 8909.0	...
2469727	  676.8	  576.5	 8911.0	...
2469728	  677.0	  576.6	 8913.0	...
2469729	  676.6	  575.9	 8915.0	...
2469730	  676.2	  575.2	 8917.0	...
2469731	  675.8	  574.7	 8920.0	...
2469732	  675.9	  574.9	 8921.0	...
2469733	  676.0	  575.5	 8920.0	...
2469734	  676.4	  575.9	 8918.0	...
2469735	  677.0	  576.0	 8916.0	...
2469736	  677.5	  575.7	 8916.0	...
2469737	  677.8	  575.4	 8916.0	...
2469738	  678.1	  575.2	 8914.0	...
2469739	  677.8	  574.9	 8912.0	...
2469740	  677.3	  574.7	 8909.0	...
2469741	  676.8	  574.7	 8909.0	...
2469742	  676.8	  574.8	 8909.0	...
2469743	  676.5	  575.0	 8910.0	...
2469744	  676.2	  575.0	 8909.0	...
2469745	  676.1	  575.0	 8909.0	...
2469746	  676.6	  574.9	 8910.0	...
2469747	  677.1	  574.6	 8912.0	...
2469748	  677.5	  574.4	 8914.0	...
2469749	  677.3	  574.5	 8915.0	...
2469750	  677.1	  574.8	 8914.0	...
2469751	  677.3	  575.1	 8916.0	...
2469752	  677.7	  575.1	 8919.0	...
2469753	  678.0	  575.0	 8921.0	...
2469754	  677.9	  574.9	 8921.0	...
2469755	  677.5	  574.8	 8917.0	...
2469756	  677.1	  575.1	 8914.0	...
2469757	  676.7	  575.3	 8911.0	...
2469758	  676.7	  575.4	 8911.0	...
2469759	  676.6	  575.1	 8911.0	...
2469760	  676.9	  574.8	 8912.0	...
2469761	  677.1	  574.5	 8912.0	...
2469762	  677.4	  574.4	 8909.0	...
2469763	  677.4	  574.5	 8906.0	...
2469764	  677.4	  574.6	 8903.0	...
2469765	  677.2	  574.7	 8904.0	...
2469766	  677.1	  574.7	 8903.0	...
2469767	  677.0	  574.7	 8902.0	...
2469768	  677.0	  574.9	 8907.0	...
2469769	  677.2	  575.2	 8913.0	...
2469770	  677.4	  575.4	 8919.0	...
2469771	  677.2	  575.4	 8919.0	...
2469772	  676.8	  575.2	 8911.0	...
2469773	  676.4	  575.1	 8903.0	...
2469774	  676.5	  575.0	 8896.0	...
2469775	  676.5	  575.3	 8899.0	...
2469776	  676.4	  575.6	 8899.0	...
2469777	  676.3	  576.0	 8898.0	...
2469778	  675.9	  576.2	 8899.0	...
2469779	  675.7	  576.1	 8903.0	...
2469780	  676.0	  575.8	 8907.0	...
2469781	  676.6	  575.3	 8904.0	...
2469782	  677.3	  574.8	 8901.0	...
2469783	  677.2	  574.3	 8900.0	...
2469784	  677.1	  574.3	 8902.0	...
2469785	  677.0	  574.6	 8905.0	...
2469786	  676.9	  574.4	 8907.0	...
2469787	  677.0	  574.2	 8909.0	...
2469788	  677.0	  574.0	 8910.0	...
2469789	  676.8	  574.4	 8909.0	...
2469790	  676.6	  574.7	 8908.0	...
2469791	  676.3	  575.0	 8905.0	...
2469792	  675.9	  574.3	 8904.0	...
2469793	  675.4	  573.5	 8899.0	...
2469794	  675.2	  572.5	 8895.0	...
2469795	  675.4	  572.4	 8892.0	...
2469796	  675.6	  573.1	 8895.0	...
2469797	  675.7	  574.0	 8898.0	...
2469798	  675.8	  574.8	 8900.0	...
2469799	  675.8	  574.1	 8900.0	...
2469800	  675.7	  573.3	 8900.0	...
2469801	  675.7	  572.6	 8900.0	...
2469802	  675.9	  572.7	 8902.0	...
2469803	  676.0	  572.7	 8904.0	...
2469804	  675.7	  572.7	 8908.0	...
2469805	  675.2	  572.8	 8909.0	...
2469806	  674.8	  572.8	 8909.0	...
2469807	  675.2	  572.9	 8908.0	...
2469808	  675.8	  572.9	 8909.0	...
2469809	  676.3	  572.9	 8911.0	...
2469810	  676.4	  573.2	 8909.0	...
2469811	  676.3	  573.5	 8904.0	...
2469812	  676.3	  573.8	 8897.0	...
2469813	  676.2	  573.7	 8895.0	...
2469814	  675.8	  573.7	 8893.0	...
2469815	  675.4	  573.8	 8896.0	...
2469816	  675.0	  573.8	 8900.0	...
2469817	  674.9	  573.8	 8904.0	...
2469818	  674.9	  574.0	 8904.0	...
2469819	  674.9	  574.2	 8902.0	...
2469820	  675.1	  574.5	 8901.0	...
2469821	  675.3	  574.6	 8899.0	...
2469822	  675.4	  574.8	 8898.0	...
2469823	  675.4	  574.7	 8900.0	...
2469824	  675.3	  574.7	 8902.0	...
2469825	  675.2	  575.1	 8904.0	...
2469826	  674.9	  575.4	 8903.0	...
2469827	  674.8	  575.5	 8900.0	...
2469828	  674.8	  575.2	 8899.0	...
2469829	  674.9	  575.0	 8898.0	...
2469830	  675.0	  575.1	 8897.0	...
2469831	  675.0	  575.2	 8897.0	...
2469832	  674.9	  574.4	 8895.0	...
2469833	  674.8	  573.4	 8894.0	...
2469834	  674.6	  572.4	 8892.0	...
2469835	  674.5	  572.3	 8891.0	...
2469836	  674.4	  572.2	 8891.0	...
2469837	  674.6	  572.0	 8892.0	...
2469838	  674.9	  572.0	 8893.0	...
2469839	  675.2	  572.1	 8894.0	...
2469840	  675.3	  572.2	 8895.0	...
2469841	  675.3	  572.9	 8893.0	...
2469842	  675.4	  573.5	 8890.0	...
2469843	  675.5	  574.2	 8892.0	...
2469844	  675.5	  574.2	 8896.0	...
2469845	  675.5	  574.1	 8902.0	...
2469846	  675.4	  573.8	 8903.0	...
2469847	  675.4	  573.5	 8905.0	...
2469848	  675.2	  573.6	 8905.0	...
2469849	  675.2	  574.0	 8904.0	...
2469850	  674.9	  574.5	 8903.0	...
2469851	  674.7	  574.0	 8900.0	...
2469852	  674.4	  573.4	 8897.0	...
2469853	  674.4	  573.0	 8896.0	...
2469854	  674.7	  573.4	 8898.0	...
2469855	  675.0	  573.7	 8898.0	...
2469856	  675.2	  573.4	 8896.0	...
2469857	  675.2	  573.1	 8893.0	...
2469858	  675.3	  572.7	 8898.0	...
2469859	  675.4	  572.6	 8905.0	...
2469860	  675.1	  572.8	 8908.0	...
2469861	  674.8	  573.4	 8903.0	...
2469862	  674.5	  574.0	 8898.0	...
2469863	  674.6	  574.1	 8895.0	...
2469864	  674.7	  573.8	 8895.0	...
MSG	2469865 0000 _ Number On
2469865	  674.8	  573.6	 8894.0	...
2469866	  674.8	  573.8	 8894.0	...
2469867	  674.8	  573.7	 8893.0	...
2469868	  674.7	  573.6	 8893.0	...
2469869	  674.7	  573.2	 8893.0	...
2469870	  674.2	  572.8	 8890.0	...
2469871	  673.7	  572.7	 8887.0	...
2469872	  673.4	  572.9	 8885.0	...
2469873	  673.4	  572.8	 8885.0	...
2469874	  673.3	  572.6	 8887.0	...
2469875	  673.2	  572.4	 8889.0	...
2469876	  673.2	  572.3	 8891.0	...
2469877	  673.2	  572.2	 8892.0	...
2469878	  673.4	  572.8	 8892.0	...
2469879	  673.6	  573.6	 8891.0	...
2469880	  674.0	  574.5	 8890.0	...
2469881	  674.3	  574.6	 8894.0	...
2469882	  674.2	  574.3	 8898.0	...
2469883	  673.9	  573.8	 8904.0	...
2469884	  673.6	  573.3	 8905.0	...
2469885	  672.9	  572.4	 8907.0	...
2469886	  672.2	  571.4	 8907.0	...
2469887	  671.6	  570.7	 8907.0	...
2469888	  671.8	  571.2	 8907.0	...
2469889	  672.0	  571.7	 8907.0	...
2469890	  672.2	  571.8	 8906.0	...
2469891	  672.3	  571.7	 8905.0	...
2469892	  672.5	  571.6	 8908.0	...
2469893	  672.6	  571.4	 8912.0	...
2469894	  672.8	  571.4	 8916.0	...
2469895	  672.6	  571.4	 8915.0	...
2469896	  672.6	  571.6	 8916.0	...
2469897	  672.9	  572.0	 8916.0	...
2469898	  673.2	  572.3	 8918.0	...
2469899	  673.3	  572.1	 8918.0	...
2469900	  673.0	  571.6	 8919.0	...
2469901	  672.6	  571.0	 8920.0	...
2469902	  672.4	  571.0	 8918.0	...
2469903	  672.5	  571.3	 8915.0	...
2469904	  673.0	  571.8	 8916.0	...
2469905	  673.9	  573.2	 8923.0	...
2469906	  674.6	  574.4	 8930.0	...
2469907	  675.1	  575.2	 8933.0	...
2469908	  675.0	  574.9	 8933.0	...
2469909	  674.4	  574.2	 8930.0	...
2469910	  673.7	  573.7	 8926.0	...
2469911	  673.1	  573.0	 8922.0	...
2469912	  673.0	  572.6	 8922.0	...
2469913	  673.1	  572.3	 8926.0	...
2469914	  673.2	  572.6	 8931.0	...
2469915	  673.3	  572.9	 8936.0	...
2469916	  673.2	  573.2	 8938.0	...
2469917	  673.2	  573.4	 8939.0	...
2469918	  673.3	  573.6	 8938.0	...
2469919	  673.6	  574.1	 8937.0	...
2469920	  674.2	  574.6	 8936.0	...
2469921	  674.5	  574.9	 8932.0	...
2469922	  674.9	  574.9	 8928.0	...
2469923	  675.1	  574.9	 8925.0	...
2469924	  674.7	  574.5	 8927.0	...
2469925	  674.2	  574.0	 8924.0	...
2469926	  673.7	  573.3	 8920.0	...
2469927	  673.5	  573.0	 8918.0	...
2469928	  673.2	  572.5	 8921.0	...
2469929	  672.9	  572.0	 8923.0	...
2469930	  672.7	  572.5	 8922.0	...
2469931	  672.7	  573.2	 8919.0	...
2469932	  672.8	  573.8	 8917.0	...
2469933	  673.5	  573.8	 8918.0	...
2469934	  674.2	  573.7	 8921.0	...
2469935	  674.7	  574.0	 8924.0	...
2469936	  674.7	  574.3	 8924.0	...
2469937	  674.2	  573.5	 8922.0	...
2469938	  673.6	  572.4	 8921.0	...
2469939	  673.1	  571.6	 8920.0	...
2469940	  673.2	  571.7	 8922.0	...
2469941	  673.1	  572.1	 8925.0	...
2469942	  673.0	  572.5	 8929.0	...
2469943	  672.9	  572.8	 8929.0	...
2469944	  672.8	  572.9	 8931.0	...
2469945	  672.8	  572.5	 8931.0	...
2469946	  672.8	  572.3	 8931.0	...
2469947	  672.5	  572.2	 8929.0	...
2469948	  672.3	  572.3	 8926.0	...
2469949	  672.6	  572.3	 8925.0	...
2469950	  673.1	  572.2	 8923.0	...
2469951	  673.8	  572.1	 8922.0	...
2469952	  673.9	  572.2	 8925.0	...
2469953	  673.7	  572.3	 8930.0	...
2469954	  673.4	  572.5	 8934.0	...
2469955	  673.1	  572.5	 8933.0	...
2469956	  673.2	  572.5	 8933.0	...
2469957	  673.3	  572.5	 8932.0	...
2469958	  673.1	  572.5	 8930.0	...
2469959	  672.8	  572.5	 8927.0	...
2469960	  672.6	  572.4	 8926.0	...
2469961	  672.5	  572.3	 8925.0	...
2469962	  672.5	  572.3	 8926.0	...
2469963	  672.5	  572.4	 8927.0	...
2469964	  673.1	  572.4	 8928.0	...
2469965	  673.6	  572.4	 8928.0	...
2469966	  674.0	  572.3	 8929.0	...
2469967	  673.8	  572.4	 8930.0	...
2469968	  674.4	  573.4	 8933.0	...
2469969	  675.3	  574.5	 8937.0	...
2469970	  675.6	  574.9	 8940.0	...
2469971	  675.2	  574.2	 8942.0	...
2469972	  674.6	  573.3	 8942.0	...
2469973	  674.5	  573.1	 8941.0	...
2469974	  674.5	  572.9	 8938.0	...
2469975	  674.5	  572.8	 8939.0	...
2469976	  674.5	  572.3	 8942.0	...
2469977	  674.8	  571.8	 8947.0	...
2469978	  675.1	  571.3	 8949.0	...
2469979	  675.5	  571.3	 8951.0	...
2469980	  675.7	  572.4	 8952.0	...
2469981	  676.1	  573.4	 8952.0	...
2469982	  676.3	  574.3	 8953.0	...
2469983	  675.8	  574.5	 8950.0	...
2469984	  675.1	  574.7	 8946.0	...
2469985	  674.5	  574.4	 8942.0	...
2469986	  674.5	  573.8	 8941.0	...
2469987	  674.5	  573.2	 8943.0	...
2469988	  674.3	  573.3	 8946.0	...
2469989	  674.1	  573.3	 8948.0	...
2469990	  673.8	  573.3	 8949.0	...
2469991	  674.6	  573.8	 8952.0	...
2469992	  675.4	  574.0	 8956.0	...
2469993	  675.7	  574.1	 8956.0	...
2469994	  675.2	  573.7	 8952.0	...
2469995	  675.5	  574.0	 8954.0	...
2469996	  676.2	  574.3	 8961.0	...
2469997	  676.7	  574.7	 8967.0	...
2469998	  676.3	  574.6	 8967.0	...
2469999	  675.5	  573.7	 8966.0	...
2470000	  674.7	  572.9	 8965.0	...
2470001	  674.1	  572.2	 8965.0	...
2470002	  674.3	  572.6	 8966.0	...
2470003	  675.0	  573.2	 8968.0	...
2470004	  675.6	  573.9	 8970.0	...
2470005	  676.0	  574.6	 8967.0	...
2470006	  676.0	  574.9	 8963.0	...
2470007	  676.0	  574.7	 8959.0	...
2470008	  675.5	  574.1	 8960.0	...
2470009	  674.9	  573.6	 8960.0	...
2470010	  674.4	  573.4	 8960.0	...
2470011	  674.4	  573.1	 8963.0	...
2470012	  674.4	  573.2	 8965.0	...
2470013	  674.4	  573.9	 8966.0	...
2470014	  674.8	  574.5	 8964.0	...
2470015	  675.3	  574.6	 8967.0	...
2470016	  675.7	  574.5	 8970.0	...
2470017	  675.9	  574.5	 8973.0	...
2470018	  676.3	  575.2	 8975.0	...
2470019	  676.7	  575.9	 8976.0	...
2470020	  676.1	  575.3	 8978.0	...
2470021	  675.3	  573.9	 8977.0	...
2470022	  674.4	  573.3	 8977.0	...
2470023	  674.5	  573.9	 8978.0	...
2470024	  675.1	  574.6	 8979.0	...
2470025	  675.7	  574.8	 8979.0	...
2470026	  676.2	  574.9	 8978.0	...
2470027	  676.2	  575.1	 8977.0	...
2470028	  676.2	  575.1	 8977.0	...
2470029	  676.2	  575.4	 8975.0	...
2470030	  676.2	  575.6	 8974.0	...
2470031	  676.6	  575.9	 8974.0	...
2470032	  676.8	  575.9	 8975.0	...
2470033	  676.2	  575.5	 8974.0	...
2470034	  675.5	  575.4	 8973.0	...
2470035	  675.1	  575.3	 8972.0	...
2470036	  675.4	  574.5	 8973.0	...
2470037	  675.1	  573.6	 8974.0	...
2470038	  674.5	  573.1	 8976.0	...
2470039	  674.6	  574.1	 8980.0	...
2470040	  675.2	  574.7	 8984.0	...
2470041	  675.8	  575.0	 8984.0	...
2470042	  675.9	  574.9	 8985.0	...
2470043	  676.2	  574.8	 8985.0	...
2470044	  676.4	  574.8	 8986.0	...
2470045	  676.8	  574.9	 8987.0	...
2470046	  676.9	  574.9	 8989.0	...
2470047	  677.0	  575.0	 8992.0	...
2470048	  677.1	  575.0	 8995.0	...
2470049	  677.2	  574.9	 8999.0	...
2470050	  676.5	  574.5	 8997.0	...
2470051	  675.7	  573.9	 8993.0	...
2470052	  674.8	  573.3	 8989.0	...
2470053	  674.6	  573.1	 8990.0	...
2470054	  675.1	  573.3	 8990.0	...
2470055	  675.7	  573.7	 8992.0	...
2470056	  676.4	  574.5	 8993.0	...
2470057	  676.2	  575.2	 8994.0	...
2470058	  675.5	  574.6	 8991.0	...
2470059	  674.8	  573.7	 8990.0	...
2470060	  674.4	  572.8	 8988.0	...
2470061	  674.9	  573.6	 8989.0	...
2470062	  675.5	  574.4	 8993.0	...
2470063	  676.1	  575.2	 8996.0	...
2470064	  676.2	  575.2	 9001.0	...
2470065	  676.3	  575.0	 9000.0	...
2470066	  676.4	  574.9	 9000.0	...
2470067	  676.2	  574.8	 8999.0	...
2470068	  675.7	  574.2	 8998.0	...
2470069	  675.1	  573.5	 8996.0	...
2470070	  674.8	  573.0	 8995.0	...
2470071	  674.4	  573.3	 8995.0	...
2470072	  674.1	  573.9	 8997.0	...
2470073	  674.3	  574.2	 8997.0	...
2470074	  674.8	  574.6	 8994.0	...
2470075	  675.4	  574.7	 8992.0	...
2470076	  675.4	  575.0	 8990.0	...
2470077	  675.4	  575.0	 8990.0	...
2470078	  675.6	  575.1	 8991.0	...
2470079	  675.9	  575.1	 8993.0	...
2470080	  676.3	  575.0	 8997.0	...
2470081	  676.6	  574.9	 9001.0	...
2470082	  676.7	  574.9	 9002.0	...
2470083	  676.8	  575.1	 9000.0	...
2470084	  676.8	  575.3	 8998.0	...
2470085	  676.7	  575.3	 8998.0	...
2470086	  676.5	  575.2	 8998.0	...
2470087	  676.1	  575.0	 8999.0	...
2470088	  675.8	  574.8	 9001.0	...
2470089	  675.8	  574.6	 9003.0	...
2470090	  675.9	  574.9	 9002.0	...
2470091	  675.9	  575.3	 8999.0	...
2470092	  675.9	  575.8	 9002.0	...
2470093	  675.9	  575.9	 9008.0	...
2470094	  675.8	  575.9	 9013.0	...
2470095	  675.5	  574.9	 9013.0	...
2470096	  675.1	  573.9	 9008.0	...
2470097	  674.8	  573.1	 9004.0	...
2470098	  674.9	  573.4	 9000.0	...
2470099	  675.5	  574.5	 9004.0	...
2470100	  676.1	  575.4	 9009.0	...
2470101	  676.2	  575.5	 9015.0	...
2470102	  675.9	  575.0	 9017.0	...
2470103	  675.6	  574.7	 9019.0	...
2470104	  675.7	  575.0	 9020.0	...
2470105	  674.8	  574.2	 9014.0	...
2470106	  673.9	  573.3	 9008.0	...
2470107	  673.4	  572.4	 9003.0	...
2470108	  674.0	  572.7	 9006.0	...
2470109	  675.1	  573.2	 9011.0	...
2470110	  676.0	  573.8	 9017.0	...
2470111	  676.7	  574.3	 9021.0	...
2470112	  676.8	  574.3	 9018.0	...
2470113	  676.6	  574.3	 9015.0	...
2470114	  676.5	  574.3	 9014.0	...
2470115	  676.5	  574.3	 9016.0	...
2470116	  676.4	  574.2	 9017.0	...
2470117	  676.1	  574.1	 9017.0	...
2470118	  676.0	  574.4	 9017.0	...
2470119	  676.1	  574.7	 9018.0	...
2470120	  676.4	  575.0	 9019.0	...
2470121	  676.4	  575.2	 9020.0	...
2470122	  676.3	  575.5	 9024.0	...
2470123	  676.1	  575.6	 9026.0	...
2470124	  676.0	  575.4	 9029.0	...
2470125	  676.0	  575.2	 9027.0	...
2470126	  676.1	  574.8	 9025.0	...
2470127	  676.1	  574.5	 9023.0	...
2470128	  676.0	  573.8	 9022.0	...
2470129	  676.0	  573.5	 9022.0	...
2470130	  676.1	  573.8	 9022.0	...
2470131	  676.3	  574.8	 9022.0	...
2470132	  676.3	  575.9	 9022.0	...
2470133	  676.1	  575.8	 9023.0	...
2470134	  676.0	  575.3	 9023.0	...
2470135	  676.0	  574.9	 9023.0	...
2470136	  676.1	  574.9	 9022.0	...
2470137	  676.1	  574.6	 9020.0	...
2470138	  676.1	  574.1	 9020.0	...
2470139	  676.1	  573.7	 9023.0	...
2470140	  676.0	  573.7	 9028.0	...
2470141	  675.9	  573.8	 9032.0	...
2470142	  675.8	  573.9	 9033.0	...
2470143	  675.9	  574.2	 9034.0	...
2470144	  675.9	  574.3	 9034.0	...
2470145	  676.0	  574.3	 9034.0	...
2470146	  676.1	  574.3	 9033.0	...
2470147	  676.0	  574.2	 9031.0	...
2470148	  676.1	  574.2	 9029.0	...
2470149	  676.2	  574.2	 9028.0	...
2470150	  676.5	  574.2	 9035.0	...
2470151	  677.2	  574.2	 9042.0	...
2470152	  677.9	  574.2	 9042.0	...
2470153	  678.0	  574.2	 9034.0	...
2470154	  677.8	  573.8	 9025.0	...
2470155	  677.6	  573.4	 9027.0	...
2470156	  677.6	  573.0	 9031.0	...
2470157	  677.6	  573.1	 9036.0	...
2470158	  677.5	  573.2	 9036.0	...
2470159	  677.6	  573.2	 9037.0	...
2470160	  677.8	  573.1	 9040.0	...
2470161	  678.1	  573.1	 9043.0	...
2470162	  678.3	  573.1	 9044.0	...
2470163	  678.5	  573.0	 9044.0	...
2470164	  678.4	  572.9	 9046.0	...
2470165	  677.8	  572.8	 9043.0	...
MSG	2470166 0000 _ Number Off
2470166	  677.3	  573.1	 9038.0	...
2470167	  676.9	  573.3	 9032.0	...
2470168	  677.2	  573.3	 9030.0	...
2470169	  677.9	  572.9	 9032.0	...
2470170	  678.5	  572.4	 9036.0	...
2470171	  678.9	  572.1	 9041.0	...
2470172	  678.6	  572.0	 9042.0	...
2470173	  678.3	  571.9	 9040.0	...
2470174	  678.0	  571.9	 9040.0	...
2470175	  677.9	  571.8	 9041.0	...
2470176	  677.9	  572.0	 9043.0	...
2470177	  677.8	  571.9	 9046.0	...
2470178	  677.8	  571.9	 9048.0	...
2470179	  677.8	  572.6	 9049.0	...
2470180	  677.8	  573.2	 9050.0	...
2470181	  678.0	  573.9	 9049.0	...
2470182	  678.4	  573.8	 9051.0	...
2470183	  678.8	  573.8	 9053.0	...
2470184	  678.6	  573.4	 9054.0	...
2470185	  678.2	  573.0	 9055.0	...
2470186	  677.8	  572.7	 9055.0	...
2470187	  677.8	  572.7	 9056.0	...
2470188	  677.8	  572.8	 9053.0	...
2470189	  677.6	  573.0	 9051.0	...
2470190	  677.4	  572.9	 9049.0	...
2470191	  677.2	  572.7	 9049.0	...
2470192	  677.2	  572.4	 9053.0	...
2470193	  677.3	  572.3	 9057.0	...
2470194	  677.3	  572.2	 9057.0	...
2470195	  677.2	  572.1	 9052.0	...
2470196	  676.9	  572.0	 9048.0	...
2470197	  676.8	  572.1	 9048.0	...
2470198	  676.9	  572.2	 9048.0	...
2470199	  677.0	  572.2	 9049.0	...
2470200	  677.0	  572.3	 9048.0	...
2470201	  677.0	  572.4	 9047.0	...
2470202	  677.3	  573.0	 9044.0	...
2470203	  677.7	  573.6	 9042.0	...
2470204	  678.1	  573.5	 9048.0	...
2470205	  678.1	  573.0	 9055.0	...
2470206	  678.2	  572.5	 9063.0	...
2470207	  678.3	  572.6	 9063.0	...
2470208	  678.3	  572.8	 9063.0	...
2470209	  678.1	  572.9	 9063.0	...
2470210	  678.0	  572.8	 9062.0	...
2470211	  677.7	  572.7	 9061.0	...
2470212	  677.4	  572.4	 9060.0	...
2470213	  677.2	  572.1	 9061.0	...
2470214	  677.2	  572.3	 9062.0	...
2470215	  677.2	  572.7	 9063.0	...
2470216	  677.3	  573.0	 9065.0	...
2470217	  677.3	  572.9	 9065.0	...
2470218	  677.3	  572.7	 9065.0	...
2470219	  677.2	  572.6	 9064.0	...
2470220	  677.1	  572.6	 9063.0	...
2470221	  676.9	  572.4	 9061.0	...
2470222	  676.9	  572.3	 9066.0	...
2470223	  676.9	  572.3	 9073.0	...
2470224	  677.2	  572.2	 9079.0	...
2470225	  677.4	  572.0	 9078.0	...
2470226	  677.5	  572.0	 9076.0	...
2470227	  677.5	  571.9	 9073.0	...
2470228	  677.5	  572.0	 9074.0	...
2470229	  677.3	  572.1	 9075.0	...
2470230	  677.0	  572.1	 9076.0	...
2470231	  676.8	  572.0	 9077.0	...
2470232	  676.7	  571.9	 9077.0	...
2470233	  676.5	  571.7	 9075.0	...
2470234	  676.4	  571.5	 9073.0	...
2470235	  676.3	  571.5	 9073.0	...
2470236	  676.4	  571.6	 9074.0	...
2470237	  676.7	  571.9	 9075.0	...
2470238	  676.9	  572.2	 9076.0	...
2470239	  677.0	  572.5	 9074.0	...
2470240	  677.4	  572.7	 9072.0	...
2470241	  677.9	  572.9	 9072.0	...
2470242	  678.1	  572.5	 9074.0	...
2470243	  678.0	  572.2	 9077.0	...
2470244	  677.8	  571.6	 9078.0	...
2470245	  677.8	  571.3	 9079.0	...
2470246	  677.8	  571.1	 9077.0	...
2470247	  677.6	  571.2	 9076.0	...
2470248	  677.4	  571.4	 9075.0	...
2470249	  677.3	  571.5	 9078.0	...
2470250	  677.4	  571.5	 9083.0	...
2470251	  677.4	  571.5	 9087.0	...
2470252	  677.4	  571.5	 9089.0	...
2470253	  677.5	  571.6	 9088.0	...
2470254	  677.6	  571.6	 9088.0	...
2470255	  677.9	  571.6	 9086.0	...
2470256	  678.0	  571.5	 9085.0	...
2470257	  678.1	  571.6	 9082.0	...
2470258	  678.0	  571.6	 9082.0	...
2470259	  678.0	  571.6	 9082.0	...
2470260	  678.1	  571.7	 9082.0	...
2470261	  678.3	  571.7	 9084.0	...
2470262	  678.4	  571.8	 9086.0	...
2470263	  678.1	  571.4	 9086.0	...
2470264	  677.7	  571.1	 9083.0	...
2470265	  677.3	  570.8	 9081.0	...
2470266	  677.1	  570.7	 9081.0	...
2470267	  677.0	  570.6	 9083.0	...
2470268	  676.7	  570.5	 9085.0	...
2470269	  676.6	  570.2	 9087.0	...
2470270	  676.8	  569.9	 9088.0	...
2470271	  677.0	  570.1	 9089.0	...
2470272	  677.1	  570.5	 9091.0	...
2470273	  677.0	  570.8	 9093.0	...
2470274	  677.2	  570.6	 9094.0	...
2470275	  677.6	  570.4	 9092.0	...
2470276	  678.0	  570.3	 9091.0	...
2470277	  678.2	  570.4	 9092.0	...
2470278	  678.2	  570.5	 9093.0	...
2470279	  678.1	  570.6	 9094.0	...
2470280	  678.1	  570.6	 9094.0	...
2470281	  678.1	  570.6	 9094.0	...
2470282	  678.1	  570.5	 9093.0	...
2470283	  678.1	  570.4	 9093.0	...
2470284	  678.2	  570.4	 9092.0	...
2470285	  678.3	  570.3	 9092.0	...
2470286	  678.3	  570.2	 9094.0	...
2470287	  678.5	  570.2	 9094.0	...
2470288	  678.6	  570.2	 9094.0	...
2470289	  678.5	  570.5	 9092.0	...
2470290	  678.3	  570.8	 9091.0	...
2470291	  678.1	  571.1	 9092.0	...
2470292	  678.0	  571.0	 9094.0	...
2470293	  677.9	  570.9	 9096.0	...
2470294	  678.1	  570.7	 9096.0	...
2470295	  678.5	  570.1	 9096.0	...
2470296	  679.2	  569.5	 9097.0	...
2470297	  679.3	  569.1	 9103.0	...
2470298	  679.3	  569.4	 9108.0	...
2470299	  679.0	  569.6	 9114.0	...
2470300	  678.4	  569.7	 9111.0	...
2470301	  678.0	  569.7	 9108.0	...
2470302	  677.9	  570.1	 9104.0	...
2470303	  678.2	  570.5	 9103.0	...
2470304	  678.7	  571.0	 9104.0	...
2470305	  678.9	  571.1	 9107.0	...
2470306	  678.9	  570.8	 9109.0	...
2470307	  678.7	  569.9	 9106.0	...
2470308	  678.4	  569.1	 9101.0	...
2470309	  678.3	  568.6	 9096.0	...
2470310	  678.4	  568.6	 9096.0	...
2470311	  678.5	  568.7	 9099.0	...
2470312	  678.6	  569.1	 9103.0	...
2470313	  678.7	  569.5	 9106.0	...
2470314	  678.6	  569.9	 9108.0	...
2470315	  678.6	  570.0	 9111.0	...
2470316	  678.6	  570.0	 9110.0	...
2470317	  679.0	  570.0	 9109.0	...
2470318	  679.3	  569.9	 9108.0	...
2470319	  679.3	  569.8	 9108.0	...
2470320	  679.0	  569.8	 9109.0	...
2470321	  679.1	  569.8	 9115.0	...
2470322	  679.6	  569.9	 9120.0	...
2470323	  679.9	  569.9	 9125.0	...
2470324	  679.8	  570.0	 9126.0	...
2470325	  679.7	  570.1	 9128.0	...
2470326	  679.6	  570.1	 9126.0	...
2470327	  679.5	  569.9	 9125.0	...
2470328	  679.5	  569.6	 9125.0	...
2470329	  679.6	  569.6	 9124.0	...
2470330	  679.6	  569.8	 9124.0	...
2470331	  679.6	  569.6	 9125.0	...
2470332	  679.6	  569.2	 9127.0	...
2470333	  679.7	  569.2	 9128.0	...
2470334	  679.9	  569.7	 9127.0	...
2470335	  680.0	  570.4	 9126.0	...
2470336	  680.0	  570.7	 9130.0	...
2470337	  680.1	  570.9	 9133.0	...
2470338	  680.1	  570.7	 9135.0	...
2470339	  680.1	  570.2	 9133.0	...
2470340	  680.3	  569.8	 9131.0	...
2470341	  680.5	  569.5	 9131.0	...
2470342	  680.9	  569.4	 9133.0	...
2470343	  681.2	  569.4	 9135.0	...
2470344	  681.3	  569.4	 9137.0	...
2470345	  681.3	  569.3	 9137.0	...
2470346	  681.2	  569.2	 9138.0	...
2470347	  681.1	  569.2	 9137.0	...
2470348	  681.0	  569.3	 9136.0	...
2470349	  680.9	  569.0	 9133.0	...
2470350	  680.9	  568.7	 9130.0	...
2470351	  681.3	  569.0	 9131.0	...
2470352	  681.6	  569.5	 9134.0	...
2470353	  681.7	  569.7	 9137.0	...
2470354	  681.5	  569.3	 9136.0	...
2470355	  681.3	  568.9	 9132.0	...
2470356	  681.0	  568.8	 9130.0	...
2470357	  680.8	  568.6	 9129.0	...
2470358	  680.6	  568.6	 9130.0	...
2470359	  680.5	  568.6	 9132.0	...
2470360	  680.4	  568.6	 9135.0	...
2470361	  680.6	  568.5	 9138.0	...
2470362	  680.5	  568.3	 9138.0	...
2470363	  680.2	  567.8	 9137.0	...
2470364	  679.9	  567.3	 9136.0	...
2470365	  679.9	  567.1	 9135.0	...
2470366	  680.0	  567.3	 9134.0	...
2470367	  680.1	  567.9	 9133.0	...
2470368	  680.2	  568.5	 9132.0	...
2470369	  680.2	  568.9	 9130.0	...
2470370	  680.0	  568.8	 9130.0	...
2470371	  679.8	  568.6	 9130.0	...
2470372	  679.8	  568.6	 9130.0	...
2470373	  680.2	  568.7	 9135.0	...
2470374	  680.9	  569.0	 9141.0	...
2470375	  681.5	  569.3	 9147.0	...
2470376	  681.9	  569.1	 9148.0	...
2470377	  681.8	  568.8	 9147.0	...
2470378	  681.3	  568.2	 9142.0	...
MSG	2470379 0000 _ Number On
2470379	  680.9	  567.9	 9136.0	...
2470380	  680.7	  567.6	 9130.0	...
2470381	  680.9	  567.6	 9130.0	...
2470382	  681.1	  567.6	 9132.0	...
2470383	  681.1	  567.6	 9134.0	...
2470384	  681.1	  567.7	 9135.0	...
2470385	  681.0	  567.7	 9136.0	...
2470386	  680.9	  567.7	 9138.0	...
2470387	  680.7	  568.0	 9138.0	...
2470388	  680.7	  568.2	 9138.0	...
2470389	  680.7	  568.1	 9139.0	...
2470390	  680.9	  567.8	 9144.0	...
2470391	  681.3	  568.2	 9148.0	...
2470392	  681.7	  568.9	 9152.0	...
2470393	  681.5	  569.0	 9153.0	...
2470394	  681.0	  568.4	 9153.0	...
2470395	  680.6	  567.7	 9151.0	...
2470396	  680.6	  567.6	 9150.0	...
2470397	  680.5	  567.9	 9152.0	...
2470398	  680.3	  568.4	 9155.0	...
2470399	  680.2	  568.6	 9157.0	...
2470400	  680.1	  568.2	 9158.0	...
2470401	  679.9	  567.7	 9156.0	...
2470402	  679.7	  567.9	 9154.0	...
2470403	  679.7	  568.4	 9154.0	...
2470404	  679.6	  568.7	 9154.0	...
2470405	  679.6	  568.5	 9154.0	...
2470406	  679.6	  568.3	 9150.0	...
2470407	  678.8	  567.8	 9146.0	...
2470408	  678.2	  567.2	 9143.0	...
2470409	  677.9	  566.9	 9144.0	...
2470410	  678.4	  567.1	 9145.0	...
2470411	  678.7	  567.8	 9145.0	...
2470412	  678.6	  568.2	 9145.0	...
2470413	  678.5	  568.6	 9145.0	...
2470414	  678.5	  568.6	 9146.0	...
2470415	  678.3	  568.5	 9148.0	...
2470416	  678.2	  568.2	 9152.0	...
2470417	  678.0	  568.0	 9155.0	...
2470418	  678.2	  568.0	 9158.0	...
2470419	  678.7	  568.2	 9160.0	...
2470420	  679.2	  568.5	 9163.0	...
2470421	  679.5	  568.6	 9164.0	...
2470422	  679.5	  568.7	 9168.0	...
2470423	  679.6	  568.7	 9172.0	...
2470424	  679.7	  568.7	 9174.0	...
2470425	  679.9	  568.7	 9173.0	...
2470426	  679.7	  568.6	 9172.0	...
2470427	  679.3	  568.6	 9166.0	...
2470428	  679.1	  568.5	 9161.0	...
2470429	  679.2	  568.5	 9158.0	...
2470430	  679.4	  568.4	 9161.0	...
2470431	  679.4	  568.3	 9164.0	...
2470432	  679.2	  568.2	 9160.0	...
2470433	  679.0	  568.0	 9154.0	...
2470434	  678.8	  568.1	 9147.0	...
2470435	  678.7	  568.3	 9146.0	...
2470436	  678.8	  568.4	 9147.0	...
2470437	  678.9	  568.0	 9149.0	...
2470438	  679.1	  567.5	 9151.0	...
2470439	  679.1	  567.4	 9156.0	...
2470440	  679.2	  567.8	 9162.0	...
2470441	  679.5	  568.2	 9167.0	...
2470442	  679.7	  568.1	 9167.0	...
2470443	  679.8	  567.8	 9168.0	...
2470444	  679.4	  567.5	 9169.0	...
2470445	  679.1	  567.7	 9165.0	...
2470446	  678.9	  568.2	 9160.0	...
2470447	  678.9	  568.8	 9154.0	...
2470448	  679.1	  568.9	 9152.0	...
2470449	  679.2	  568.8	 9152.0	...
2470450	  679.0	  568.4	 9152.0	...
2470451	  678.6	  568.2	 9153.0	...
2470452	  678.1	  568.3	 9154.0	...
2470453	  678.0	  568.4	 9155.0	...
2470454	  678.2	  568.5	 9154.0	...
2470455	  678.5	  568.5	 9153.0	...
2470456	  678.7	  568.1	 9151.0	...
2470457	  678.7	  567.7	 9151.0	...
2470458	  678.6	  567.4	 9151.0	...
2470459	  678.5	  567.6	 9152.0	...
2470460	  678.4	  567.9	 9158.0	...
2470461	  678.2	  568.1	 9165.0	...
2470462	  678.6	  568.3	 9170.0	...
2470463	  679.1	  568.3	 9168.0	...
2470464	  679.7	  568.1	 9167.0	...
2470465	  679.6	  567.6	 9167.0	...
2470466	  679.6	  567.5	 9168.0	...
2470467	  679.6	  567.6	 9169.0	...
2470468	  679.5	  567.7	 9170.0	...
2470469	  679.4	  567.3	 9169.0	...
2470470	  679.4	  566.9	 9168.0	...
2470471	  679.3	  566.6	 9175.0	...
2470472	  679.3	  566.7	 9183.0	...
2470473	  679.3	  566.9	 9189.0	...
2470474	  679.3	  567.4	 9188.0	...
2470475	  679.3	  567.8	 9185.0	...
2470476	  679.0	  568.1	 9182.0	...
2470477	  678.7	  568.0	 9179.0	...
2470478	  678.4	  567.8	 9178.0	...
2470479	  678.5	  567.7	 9178.0	...
2470480	  678.3	  567.5	 9178.0	...
2470481	  678.2	  567.4	 9175.0	...
2470482	  678.0	  567.3	 9172.0	...
2470483	  677.7	  566.8	 9169.0	...
2470484	  677.3	  566.3	 9169.0	...
2470485	  676.9	  565.9	 9169.0	...
2470486	  677.0	  566.2	 9170.0	...
2470487	  677.0	  566.5	 9171.0	...
2470488	  676.9	  566.7	 9169.0	...
2470489	  676.8	  566.8	 9167.0	...
2470490	  677.0	  566.8	 9169.0	...
2470491	  677.4	  566.7	 9174.0	...
2470492	  677.7	  566.9	 9179.0	...
2470493	  677.8	  567.0	 9180.0	...
2470494	  677.8	  567.2	 9181.0	...
2470495	  677.7	  567.3	 9181.0	...
2470496	  677.5	  567.3	 9182.0	...
2470497	  677.5	  567.2	 9182.0	...
2470498	  677.6	  567.1	 9183.0	...
2470499	  677.9	  567.0	 9184.0	...
2470500	  678.1	  566.9	 9185.0	...
2470501	  678.2	  567.1	 9187.0	...
2470502	  678.2	  567.4	 9189.0	...
2470503	  678.5	  567.9	 9190.0	...
2470504	  679.0	  568.1	 9191.0	...
2470505	  679.4	  568.4	 9189.0	...
2470506	  679.4	  568.3	 9188.0	...
2470507	  679.4	  568.1	 9192.0	...
2470508	  679.4	  568.0	 9196.0	...
2470509	  679.3	  568.0	 9199.0	...
2470510	  679.6	  568.0	 9198.0	...
2470511	  679.8	  567.9	 9195.0	...
2470512	  680.1	  567.9	 9193.0	...
2470513	  680.1	  567.9	 9192.0	...
2470514	  680.2	  568.0	 9194.0	...
2470515	  680.3	  568.2	 9195.0	...
2470516	  680.5	  567.9	 9193.0	...
2470517	  680.5	  567.5	 9190.0	...
2470518	  680.7	  566.9	 9188.0	...
2470519	  680.8	  566.9	 9188.0	...
2470520	  680.8	  566.8	 9189.0	...
2470521	  680.6	  566.7	 9187.0	...
2470522	  680.3	  566.7	 9185.0	...
2470523	  680.1	  566.5	 9183.0	...
2470524	  680.0	  566.4	 9182.0	...
2470525	  680.0	  566.3	 9181.0	...
2470526	  680.0	  566.3	 9181.0	...
2470527	  680.2	  566.7	 9184.0	...
2470528	  680.4	  566.9	 9187.0	...
2470529	  680.7	  566.7	 9192.0	...
2470530	  680.8	  566.3	 9193.0	...
2470531	  680.8	  566.1	 9192.0	...
2470532	  680.8	  566.7	 9191.0	...
2470533	  680.9	  567.1	 9191.0	...
2470534	  681.0	  566.7	 9193.0	...
2470535	  681.0	  566.0	 9197.0	...
2470536	  681.1	  565.9	 9198.0	...
2470537	  681.1	  566.2	 9199.0	...
2470538	  680.9	  566.6	 9198.0	...
2470539	  680.7	  566.5	 9198.0	...
2470540	  680.4	  566.7	 9199.0	...
2470541	  680.4	  567.0	 9200.0	...
2470542	  680.4	  567.2	 9203.0	...
2470543	  680.4	  567.2	 9205.0	...
2470544	  680.5	  567.3	 9203.0	...
2470545	  680.6	  567.3	 9198.0	...
2470546	  680.8	  567.4	 9194.0	...
2470547	  681.0	  567.4	 9195.0	...
2470548	  681.2	  567.5	 9197.0	...
2470549	  681.1	  567.5	 9195.0	...
2470550	  681.0	  567.6	 9192.0	...
2470551	  681.2	  567.6	 9192.0	...
2470552	  681.3	  567.6	 9195.0	...
2470553	  680.9	  567.6	 9199.0	...
2470554	  680.4	  567.7	 9200.0	...
2470555	  680.0	  567.8	 9199.0	...
2470556	  680.2	  567.9	 9197.0	...
2470557	  680.3	  567.7	 9196.0	...
2470558	  680.2	  567.3	 9198.0	...
2470559	  680.0	  566.9	 9199.0	...
2470560	  680.0	  566.5	 9200.0	...
2470561	  680.0	  566.4	 9199.0	...
2470562	  679.5	  566.2	 9197.0	...
2470563	  679.1	  566.1	 9196.0	...
2470564	  678.6	  566.0	 9194.0	...
2470565	  678.7	  566.0	 9192.0	...
2470566	  679.3	  566.0	 9194.0	...
2470567	  679.8	  566.0	 9198.0	...
2470568	  680.3	  566.1	 9202.0	...
2470569	  680.4	  566.3	 9202.0	...
2470570	  680.5	  566.4	 9202.0	...
2470571	  680.4	  566.3	 9201.0	...
2470572	  679.8	  566.1	 9199.0	...
2470573	  679.4	  565.9	 9196.0	...
2470574	  679.0	  565.7	 9195.0	...
2470575	  679.0	  565.7	 9194.0	...
2470576	  679.1	  565.7	 9194.0	...
2470577	  679.4	  565.7	 9194.0	...
2470578	  679.7	  565.8	 9194.0	...
2470579	  679.4	  565.9	 9195.0	...
2470580	  678.9	  566.0	 9197.0	...
2470581	  678.4	  565.9	 9198.0	...
2470582	  678.3	  565.7	 9204.0	...
2470583	  678.2	  565.6	 9208.0	...
2470584	  678.1	  565.8	 9210.0	...
2470585	  678.0	  565.7	 9206.0	...
2470586	  678.1	  565.4	 9200.0	...
2470587	  678.2	  565.1	 9196.0	...
2470588	  678.3	  564.6	 9196.0	...
2470589	  678.1	  564.3	 9198.0	...
2470590	  677.9	  564.3	 9199.0	...
2470591	  677.8	  564.7	 9198.0	...
2470592	  677.8	  565.0	 9197.0	...
2470593	  677.8	  564.9	 9197.0	...
2470594	  677.9	  564.7	 9198.0	...
2470595	  677.9	  564.7	 9199.0	...
2470596	  677.9	  564.6	 9201.0	...
2470597	  677.8	  564.5	 9203.0	...
2470598	  677.8	  564.4	 9206.0	...
2470599	  677.7	  564.6	 9207.0	...
2470600	  677.6	  565.0	 9207.0	...
2470601	  677.6	  565.3	 9207.0	...
2470602	  677.6	  565.2	 9207.0	...
2470603	  677.7	  565.3	 9206.0	...
2470604	  677.6	  565.3	 9204.0	...
2470605	  677.5	  565.4	 9202.0	...
2470606	  677.4	  565.6	 9202.0	...
2470607	  677.3	  565.8	 9202.0	...
2470608	  677.4	  565.8	 9202.0	...
2470609	  677.4	  565.4	 9203.0	...
2470610	  677.6	  565.1	 9203.0	...
2470611	  677.8	  565.0	 9202.0	...
2470612	  677.4	  564.6	 9201.0	...
2470613	  677.0	  564.1	 9201.0	...
2470614	  676.5	  563.9	 9202.0	...
2470615	  676.3	  564.2	 9204.0	...
2470616	  676.1	  564.5	 9200.0	...
2470617	  675.9	  564.6	 9195.0	...
2470618	  676.1	  564.6	 9191.0	...
2470619	  676.2	  564.4	 9194.0	...
2470620	  676.5	  564.2	 9196.0	...
2470621	  676.7	  564.4	 9197.0	...
2470622	  677.0	  564.6	 9197.0	...
2470623	  676.6	  564.8	 9197.0	...
2470624	  676.2	  564.7	 9197.0	...
2470625	  676.1	  564.7	 9197.0	...
2470626	  676.4	  564.7	 9198.0	...
2470627	  676.6	  564.8	 9201.0	...
2470628	  676.7	  564.8	 9203.0	...
2470629	  676.8	  565.2	 9204.0	...
2470630	  676.8	  565.5	 9202.0	...
2470631	  676.9	  565.8	 9200.0	...
2470632	  676.9	  565.6	 9199.0	...
2470633	  676.9	  565.4	 9200.0	...
2470634	  676.9	  565.4	 9201.0	...
2470635	  676.9	  565.5	 9205.0	...
2470636	  677.0	  565.5	 9209.0	...
2470637	  677.0	  565.4	 9208.0	...
2470638	  676.4	  564.7	 9205.0	...
2470639	  675.8	  564.1	 9202.0	...
2470640	  675.4	  564.1	 9202.0	...
2470641	  675.7	  564.7	 9203.0	...
2470642	  676.1	  565.4	 9204.0	...
2470643	  676.1	  565.3	 9205.0	...
2470644	  676.1	  565.3	 9205.0	...
2470645	  676.2	  565.2	 9205.0	...
2470646	  676.2	  565.2	 9204.0	...
2470647	  676.3	  565.3	 9203.0	...
2470648	  676.4	  565.5	 9202.0	...
2470649	  676.2	  565.1	 9203.0	...
2470650	  676.0	  564.8	 9203.0	...
2470651	  675.7	  564.5	 9204.0	...
2470652	  675.6	  564.5	 9203.0	...
2470653	  675.5	  564.5	 9203.0	...
2470654	  675.5	  564.3	 9206.0	...
2470655	  675.6	  564.1	 9209.0	...
2470656	  675.8	  564.5	 9215.0	...
2470657	  675.9	  565.2	 9218.0	...
2470658	  675.9	  565.7	 9219.0	...
2470659	  675.7	  565.3	 9216.0	...
2470660	  675.6	  565.0	 9214.0	...
2470661	  675.5	  564.9	 9214.0	...
2470662	  675.4	  564.9	 9216.0	...
2470663	  675.3	  565.2	 9219.0	...
2470664	  675.6	  565.5	 9221.0	...
2470665	  675.9	  565.9	 9221.0	...
2470666	  676.0	  566.0	 9218.0	...
2470667	  675.8	  565.9	 9215.0	...
2470668	  675.7	  565.9	 9215.0	...
2470669	  675.9	  565.9	 9218.0	...
2470670	  676.0	  565.9	 9222.0	...
2470671	  676.0	  565.9	 9224.0	...
2470672	  675.8	  565.8	 9222.0	...
2470673	  675.6	  565.7	 9219.0	...
2470674	  675.5	  565.5	 9215.0	...
2470675	  675.5	  565.4	 9215.0	...
2470676	  675.5	  565.2	 9215.0	...
2470677	  675.0	  564.5	 9216.0	...
2470678	  674.5	  563.8	 9217.0	...
2470679	  674.2	  563.3	 9217.0	...
2470680	  674.5	  563.8	 9217.0	...
MSG	2470681 0000 _ Number Off
2470681	  674.8	  564.2	 9214.0	...
2470682	  674.9	  564.4	 9211.0	...
2470683	  675.0	  564.6	 9213.0	...
2470684	  675.3	  564.9	 9219.0	...
2470685	  675.6	  565.1	 9222.0	...
2470686	  675.7	  565.2	 9217.0	...
2470687	  675.8	  565.2	 9213.0	...
2470688	  675.8	  565.3	 9212.0	...
2470689	  675.8	  565.3	 9213.0	...
2470690	  675.7	  565.1	 9213.0	...
2470691	  675.7	  565.0	 9213.0	...
2470692	  675.7	  565.0	 9213.0	...
2470693	  675.6	  565.1	 9214.0	...
2470694	  675.6	  565.1	 9218.0	...
2470695	  675.4	  565.0	 9221.0	...
2470696	  674.9	  564.9	 9221.0	...
2470697	  674.3	  564.8	 9219.0	...
2470698	  674.0	  564.8	 9219.0	...
2470699	  674.1	  564.9	 9223.0	...
2470700	  674.6	  565.0	 9226.0	...
2470701	  675.0	  565.2	 9228.0	...
2470702	  675.7	  565.4	 9228.0	...
2470703	  675.9	  565.7	 9229.0	...
2470704	  676.1	  565.4	 9230.0	...
2470705	  676.0	  565.0	 9231.0	...
2470706	  675.9	  564.8	 9231.0	...
2470707	  675.9	  565.0	 9233.0	...
2470708	  676.1	  565.5	 9235.0	...
2470709	  676.2	  565.8	 9232.0	...
2470710	  676.5	  566.1	 9228.0	...
2470711	  676.6	  566.1	 9223.0	...
2470712	  675.8	  566.0	 9222.0	...
2470713	  674.9	  565.9	 9221.0	...
2470714	  674.0	  565.8	 9222.0	...
2470715	  674.1	  565.9	 9223.0	...
2470716	  674.3	  566.1	 9224.0	...
2470717	  674.5	  566.3	 9226.0	...
2470718	  674.5	  566.4	 9229.0	...
2470719	  674.9	  566.7	 9232.0	...
2470720	  675.0	  567.0	 9230.0	...
2470721	  675.2	  567.3	 9229.0	...
2470722	  675.0	  567.4	 9228.0	...
2470723	  675.3	  567.4	 9226.0	...
2470724	  675.5	  567.4	 9224.0	...
2470725	  676.0	  567.5	 9224.0	...
2470726	  676.2	  567.7	 9227.0	...
2470727	  676.5	  567.9	 9232.0	...
2470728	  675.7	  567.8	 9233.0	...
2470729	  674.9	  567.5	 9235.0	...
2470730	  674.4	  567.2	 9234.0	...
2470731	  674.7	  567.2	 9234.0	...
2470732	  674.8	  567.2	 9234.0	...
2470733	  674.8	  567.3	 9234.0	...
2470734	  674.7	  567.4	 9234.0	...
2470735	  674.6	  567.1	 9232.0	...
2470736	  674.5	  566.7	 9231.0	...
2470737	  674.4	  566.4	 9231.0	...
2470738	  674.3	  566.4	 9231.0	...
2470739	  674.1	  566.4	 9230.0	...
2470740	  674.0	  566.5	 9229.0	...
2470741	  673.9	  566.0	 9229.0	...
2470742	  673.8	  565.6	 9230.0	...
2470743	  673.9	  565.1	 9231.0	...
2470744	  673.9	  565.2	 9232.0	...
2470745	  674.0	  565.7	 9233.0	...
2470746	  674.1	  566.2	 9233.0	...
2470747	  674.1	  566.4	 9232.0	...
2470748	  674.1	  566.2	 9231.0	...
2470749	  674.2	  566.1	 9232.0	...
2470750	  674.2	  566.4	 9233.0	...
2470751	  674.3	  566.7	 9235.0	...
2470752	  674.3	  566.7	 9236.0	...
2470753	  674.2	  566.8	 9235.0	...
2470754	  674.2	  566.9	 9234.0	...
2470755	  674.1	  566.4	 9234.0	...
2470756	  674.3	  566.0	 9235.0	...
2470757	  674.5	  565.8	 9236.0	...
2470758	  674.4	  566.0	 9236.0	...
2470759	  674.2	  566.1	 9237.0	...
2470760	  674.0	  566.1	 9237.0	...
2470761	  674.1	  566.0	 9237.0	...
2470762	  674.2	  566.6	 9237.0	...
2470763	  674.2	  567.2	 9238.0	...
2470764	  674.2	  567.7	 9238.0	...
2470765	  674.0	  567.6	 9236.0	...
2470766	  673.8	  567.5	 9235.0	...
2470767	  673.9	  567.4	 9233.0	...
2470768	  674.1	  567.3	 9235.0	...
2470769	  674.4	  567.3	 9236.0	...
2470770	  673.9	  566.9	 9237.0	...
2470771	  673.5	  566.5	 9236.0	...
2470772	  673.3	  566.0	 9235.0	...
2470773	  673.5	  565.9	 9238.0	...
2470774	  673.7	  565.9	 9242.0	...
2470775	  673.9	  565.9	 9245.0	...
2470776	  674.0	  566.2	 9243.0	...
2470777	  674.2	  566.4	 9240.0	...
2470778	  674.3	  566.5	 9239.0	...
2470779	  674.5	  566.4	 9237.0	...
2470780	  674.5	  566.2	 9235.0	...
2470781	  673.9	  566.1	 9234.0	...
2470782	  673.2	  566.1	 9236.0	...
2470783	  673.2	  566.1	 9241.0	...
2470784	  673.6	  566.0	 9245.0	...
2470785	  674.1	  565.9	 9249.0	...
2470786	  674.3	  566.3	 9249.0	...
2470787	  674.3	  566.8	 9250.0	...
2470788	  674.0	  567.3	 9249.0	...
2470789	  673.6	  567.3	 9245.0	...
2470790	  673.2	  566.9	 9241.0	...
2470791	  673.0	  566.6	 9241.0	...
2470792	  672.9	  566.3	 9243.0	...
2470793	  672.7	  566.3	 9245.0	...
2470794	  672.6	  566.3	 9243.0	...
2470795	  672.7	  566.4	 9241.0	...
2470796	  672.9	  566.5	 9238.0	...
2470797	  673.1	  566.7	 9240.0	...
2470798	  673.1	  566.7	 9244.0	...
2470799	  673.0	  566.9	 9249.0	...
2470800	  673.0	  567.2	 9252.0	...
2470801	  673.2	  567.3	 9253.0	...
2470802	  673.5	  567.2	 9251.0	...
2470803	  673.6	  567.2	 9249.0	...
2470804	  673.7	  567.1	 9247.0	...
2470805	  673.6	  567.1	 9247.0	...
2470806	  673.6	  567.1	 9246.0	...
2470807	  673.6	  567.1	 9248.0	...
2470808	  673.6	  567.1	 9251.0	...
2470809	  673.6	  567.0	 9255.0	...
2470810	  673.6	  566.9	 9256.0	...
2470811	  673.7	  566.8	 9256.0	...
2470812	  673.7	  566.9	 9256.0	...
2470813	  673.6	  567.0	 9256.0	...
2470814	  673.5	  567.2	 9256.0	...
2470815	  673.4	  567.3	 9255.0	...
2470816	  673.3	  567.2	 9255.0	...
2470817	  673.6	  567.1	 9257.0	...
2470818	  674.0	  566.8	 9261.0	...
2470819	  674.4	  566.6	 9261.0	...
2470820	  674.3	  566.5	 9259.0	...
2470821	  674.3	  566.4	 9258.0	...
2470822	  674.3	  566.2	 9259.0	...
2470823	  674.2	  565.8	 9261.0	...
2470824	  674.0	  565.5	 9261.0	...
2470825	  674.1	  565.8	 9261.0	...
2470826	  674.3	  566.4	 9262.0	...
2470827	  674.5	  566.8	 9263.0	...
2470828	  674.4	  566.7	 9265.0	...
2470829	  674.4	  566.6	 9262.0	...
2470830	  674.3	  566.7	 9259.0	...
2470831	  674.2	  566.7	 9254.0	...
2470832	  674.3	  566.6	 9253.0	...
2470833	  674.4	  566.6	 9257.0	...
2470834	  674.5	  566.4	 9262.0	...
2470835	  674.5	  566.2	 9266.0	...
2470836	  674.4	  565.9	 9265.0	...
2470837	  674.5	  565.9	 9266.0	...
2470838	  674.5	  566.0	 9268.0	...
2470839	  674.6	  566.2	 9265.0	...
2470840	  674.5	  566.3	 9262.0	...
2470841	  674.5	  566.1	 9259.0	...
2470842	  674.4	  565.8	 9259.0	...
2470843	  674.3	  565.7	 9260.0	...
2470844	  674.3	  566.0	 9260.0	...
2470845	  674.3	  566.4	 9260.0	...
2470846	  674.2	  566.5	 9260.0	...
2470847	  674.2	  566.4	 9260.0	...
2470848	  674.6	  566.4	 9261.0	...
2470849	  675.1	  566.3	 9262.0	...
2470850	  675.5	  566.2	 9263.0	...
2470851	  675.2	  566.1	 9263.0	...
2470852	  674.8	  566.0	 9263.0	...
2470853	  674.5	  565.6	 9263.0	...
2470854	  674.5	  565.2	 9262.0	...
2470855	  674.6	  564.8	 9263.0	...
2470856	  674.7	  564.7	 9265.0	...
2470857	  674.7	  564.6	 9266.0	...
2470858	  674.6	  564.6	 9266.0	...
2470859	  674.5	  564.6	 9269.0	...
2470860	  674.3	  564.6	 9272.0	...
2470861	  674.2	  564.8	 9277.0	...
2470862	  674.1	  565.1	 9278.0	...
2470863	  674.0	  565.6	 9280.0	...
2470864	  673.8	  566.0	 9279.0	...
2470865	  673.8	  566.3	 9277.0	...
2470866	  673.9	  566.3	 9276.0	...
2470867	  674.2	  566.3	 9277.0	...
2470868	  674.4	  566.3	 9273.0	...
2470869	  674.4	  566.3	 9268.0	...
2470870	  674.2	  566.4	 9263.0	...
2470871	  674.1	  566.4	 9263.0	...
2470872	  674.4	  566.4	 9263.0	...
2470873	  674.7	  566.2	 9263.0	...
2470874	  674.6	  565.9	 9262.0	...
2470875	  674.1	  565.8	 9261.0	...
2470876	  673.6	  565.8	 9259.0	...
2470877	  673.8	  565.8	 9258.0	...
2470878	  673.9	  565.7	 9256.0	...
2470879	  674.1	  565.5	 9256.0	...
2470880	  673.9	  565.4	 9257.0	...
2470881	  673.8	  565.3	 9258.0	...
2470882	  673.3	  565.3	 9260.0	...
2470883	  672.9	  565.3	 9262.0	...
2470884	  672.5	  565.4	 9263.0	...
2470885	  672.6	  565.4	 9264.0	...
2470886	  673.0	  565.9	 9265.0	...
2470887	  673.3	  566.4	 9267.0	...
2470888	  673.4	  566.6	 9267.0	...
2470889	  673.2	  566.2	 9267.0	...
2470890	  673.2	  565.8	 9266.0	...
2470891	  673.4	  565.8	 9268.0	...
2470892	  673.6	  565.8	 9269.0	...
MSG	2470893 0000 _ Number On
2470893	  673.6	  565.9	 9271.0	...
2470894	  673.7	  566.3	 9271.0	...
2470895	  673.8	  566.7	 9271.0	...
2470896	  674.1	  567.0	 9273.0	...
2470897	  674.2	  566.9	 9277.0	...
2470898	  674.5	  566.9	 9280.0	...
2470899	  674.6	  566.8	 9280.0	...
2470900	  675.0	  566.7	 9279.0	...
2470901	  675.3	  566.7	 9279.0	...
2470902	  674.8	  566.7	 9279.0	...
2470903	  674.1	  566.8	 9279.0	...
2470904	  673.9	  566.7	 9283.0	...
2470905	  674.4	  566.6	 9288.0	...
2470906	  674.6	  566.2	 9292.0	...
2470907	  674.3	  565.9	 9294.0	...
2470908	  674.2	  565.8	 9298.0	...
2470909	  674.6	  566.1	 9303.0	...
2470910	  674.9	  566.3	 9304.0	...
2470911	  675.1	  566.2	 9301.0	...
2470912	  675.3	  566.2	 9296.0	...
2470913	  675.5	  565.8	 9295.0	...
2470914	  675.6	  565.5	 9293.0	...
2470915	  675.6	  565.0	 9293.0	...
2470916	  675.6	  564.9	 9294.0	...
2470917	  675.5	  564.8	 9292.0	...
2470918	  675.5	  564.9	 9291.0	...
2470919	  676.0	  564.9	 9291.0	...
2470920	  676.5	  565.0	 9294.0	...
2470921	  677.1	  565.2	 9296.0	...
2470922	  677.1	  565.4	 9296.0	...
2470923	  677.2	  565.6	 9297.0	...
2470924	  676.7	  565.6	 9296.0	...
2470925	  676.2	  565.6	 9296.0	...
2470926	  676.1	  565.7	 9296.0	...
2470927	  676.5	  565.8	 9296.0	...
2470928	  676.9	  566.2	 9296.0	...
2470929	  677.0	  566.7	 9295.0	...
2470930	  677.1	  567.2	 9295.0	...
2470931	  677.1	  567.3	 9295.0	...
2470932	  677.2	  567.2	 9295.0	...
2470933	  677.3	  567.2	 9293.0	...
2470934	  677.4	  566.8	 9291.0	...
2470935	  676.7	  566.3	 9291.0	...
2470936	  675.8	  565.6	 9291.0	...
2470937	  675.0	  565.4	 9290.0	...
2470938	  675.0	  565.4	 9287.0	...
2470939	  675.2	  565.5	 9285.0	...
2470940	  675.5	  565.8	 9286.0	...
2470941	  675.5	  566.0	 9290.0	...
2470942	  675.3	  565.8	 9294.0	...
2470943	  675.1	  565.3	 9295.0	...
2470944	  675.4	  564.9	 9295.0	...
2470945	  675.7	  564.9	 9293.0	...
2470946	  675.9	  565.0	 9292.0	...
2470947	  675.8	  565.0	 9291.0	...
2470948	  675.5	  565.1	 9293.0	...
2470949	  675.4	  565.2	 9298.0	...
2470950	  675.5	  565.3	 9302.0	...
2470951	  675.8	  565.5	 9304.0	...
2470952	  676.0	  565.4	 9305.0	...
2470953	  676.0	  565.3	 9306.0	...
2470954	  676.1	  565.1	 9309.0	...
2470955	  676.1	  564.9	 9310.0	...
2470956	  676.2	  564.9	 9309.0	...
2470957	  676.4	  564.8	 9307.0	...
2470958	  676.7	  564.7	 9307.0	...
2470959	  677.0	  564.6	 9309.0	...
2470960	  677.2	  564.5	 9306.0	...
2470961	  677.4	  564.5	 9302.0	...
2470962	  677.5	  564.6	 9298.0	...
2470963	  677.6	  564.8	 9300.0	...
2470964	  677.8	  564.7	 9301.0	...
2470965	  678.4	  565.2	 9302.0	...
2470966	  678.9	  565.7	 9304.0	...
2470967	  679.3	  566.2	 9304.0	...
2470968	  679.2	  566.0	 9305.0	...
2470969	  679.0	  565.5	 9304.0	...
2470970	  679.0	  565.0	 9304.0	...
2470971	  678.9	  564.9	 9305.0	...
2470972	  678.7	  565.4	 9307.0	...
2470973	  678.4	  566.0	 9308.0	...
2470974	  678.0	  566.1	 9308.0	...
2470975	  677.3	  565.6	 9304.0	...
2470976	  676.7	  565.0	 9301.0	...
2470977	  676.1	  564.6	 9300.0	...
2470978	  675.8	  564.6	 9303.0	...
2470979	  676.0	  564.7	 9306.0	...
2470980	  676.4	  564.8	 9305.0	...
2470981	  676.7	  564.8	 9302.0	...
2470982	  676.5	  564.8	 9299.0	...
2470983	  676.5	  564.9	 9301.0	...
2470984	  676.6	  564.9	 9306.0	...
2470985	  676.5	  565.0	 9311.0	...
2470986	  676.3	  565.1	 9311.0	...
2470987	  676.4	  565.1	 9312.0	...
2470988	  676.8	  565.1	 9314.0	...
2470989	  677.1	  565.1	 9315.0	...
2470990	  677.1	  565.1	 9320.0	...
2470991	  677.1	  565.0	 9324.0	...
2470992	  677.2	  564.8	 9327.0	...
2470993	  677.2	  564.7	 9327.0	...
2470994	  677.2	  564.7	 9322.0	...
2470995	  677.1	  564.7	 9318.0	...
2470996	  677.1	  564.7	 9314.0	...
2470997	  677.2	  564.6	 9314.0	...
2470998	  677.2	  564.3	 9314.0	...
2470999	  677.0	  564.0	 9315.0	...
2471000	  676.9	  563.8	 9318.0	...
2471001	  677.2	  564.0	 9320.0	...
2471002	  677.7	  564.2	 9323.0	...
2471003	  678.3	  564.4	 9324.0	...
2471004	  678.5	  564.6	 9325.0	...
2471005	  678.7	  564.8	 9325.0	...
2471006	  678.6	  564.7	 9325.0	...
2471007	  678.5	  564.4	 9325.0	...
2471008	  678.3	  564.1	 9323.0	...
2471009	  678.2	  563.9	 9322.0	...
2471010	  678.3	  563.8	 9325.0	...
2471011	  678.3	  563.7	 9327.0	...
2471012	  678.4	  563.6	 9329.0	...
2471013	  678.5	  563.3	 9329.0	...
2471014	  678.6	  563.0	 9333.0	...
2471015	  678.6	  562.8	 9337.0	...
2471016	  678.4	  562.9	 9337.0	...
2471017	  678.3	  562.9	 9334.0	...
2471018	  678.4	  562.8	 9333.0	...
2471019	  678.7	  563.2	 9333.0	...
2471020	  679.2	  563.8	 9334.0	...
2471021	  679.4	  564.4	 9335.0	...
2471022	  679.4	  564.2	 9338.0	...
2471023	  679.2	  563.7	 9341.0	...
2471024	  679.0	  563.1	 9341.0	...
2471025	  678.8	  562.8	 9345.0	...
2471026	  678.6	  562.4	 9348.0	...
2471027	  678.4	  562.2	 9345.0	...
2471028	  678.3	  562.1	 9340.0	...
2471029	  678.5	  562.2	 9338.0	...
2471030	  678.4	  562.3	 9341.0	...
2471031	  678.3	  562.4	 9345.0	...
2471032	  678.1	  562.3	 9344.0	...
2471033	  678.2	  562.3	 9344.0	...
2471034	  678.0	  562.6	 9347.0	...
2471035	  677.8	  563.0	 9351.0	...
2471036	  677.6	  563.3	 9354.0	...
2471037	  677.5	  563.4	 9355.0	...
2471038	  677.4	  563.6	 9355.0	...
2471039	  677.4	  563.8	 9354.0	...
2471040	  677.4	  563.5	 9347.0	...
2471041	  677.7	  563.0	 9339.0	...
2471042	  678.0	  562.6	 9333.0	...
2471043	  678.5	  562.7	 9336.0	...
2471044	  678.7	  562.6	 9343.0	...
2471045	  679.0	  562.5	 9348.0	...
2471046	  679.0	  562.4	 9352.0	...
2471047	  679.2	  562.2	 9356.0	...
2471048	  679.5	  562.5	 9360.0	...
2471049	  679.9	  562.9	 9363.0	...
2471050	  680.2	  563.3	 9364.0	...
2471051	  680.3	  563.2	 9366.0	...
2471052	  680.3	  563.3	 9367.0	...
2471053	  680.3	  563.3	 9367.0	...
2471054	  680.3	  563.4	 9368.0	...
2471055	  680.4	  563.4	 9368.0	...
2471056	  680.5	  563.5	 9369.0	...
2471057	  680.1	  563.0	 9371.0	...
2471058	  679.5	  562.4	 9373.0	...
2471059	  678.9	  561.9	 9374.0	...
2471060	  678.9	  561.9	 9375.0	...
2471061	  678.9	  562.1	 9376.0	...
2471062	  678.9	  562.3	 9377.0	...
2471063	  679.2	  562.5	 9373.0	...
2471064	  679.4	  562.5	 9369.0	...
2471065	  679.7	  562.6	 9365.0	...
2471066	  679.9	  562.6	 9367.0	...
2471067	  679.8	  562.5	 9369.0	...
2471068	  679.6	  562.5	 9370.0	...
2471069	  679.3	  562.5	 9370.0	...
2471070	  679.2	  562.5	 9369.0	...
2471071	  679.2	  562.5	 9369.0	...
2471072	  679.2	  562.4	 9369.0	...
2471073	  678.8	  562.0	 9368.0	...
2471074	  678.3	  561.6	 9371.0	...
2471075	  678.2	  561.3	 9377.0	...
2471076	  678.5	  561.3	 9383.0	...
2471077	  678.6	  561.4	 9386.0	...
2471078	  678.5	  561.4	 9390.0	...
2471079	  678.5	  561.5	 9394.0	...
2471080	  678.3	  561.3	 9397.0	...
2471081	  678.1	  560.8	 9397.0	...
2471082	  677.9	  560.3	 9399.0	...
2471083	  677.9	  560.2	 9402.0	...
2471084	  678.4	  560.8	 9406.0	...
2471085	  678.8	  561.3	 9408.0	...
2471086	  678.5	  561.1	 9401.0	...
2471087	  677.9	  560.6	 9396.0	...
2471088	  677.3	  560.1	 9395.0	...
2471089	  677.1	  559.9	 9401.0	...
2471090	  676.9	  559.6	 9403.0	...
2471091	  676.9	  559.4	 9399.0	...
2471092	  677.1	  559.3	 9394.0	...
2471093	  677.1	  558.9	 9391.0	...
2471094	  676.8	  558.6	 9393.0	...
2471095	  676.4	  558.6	 9398.0	...
2471096	  676.4	  559.0	 9402.0	...
2471097	  676.3	  559.4	 9401.0	...
2471098	  676.2	  559.5	 9400.0	...
2471099	  676.2	  559.4	 9398.0	...
2471100	  676.2	  559.4	 9397.0	...
2471101	  676.2	  559.5	 9396.0	...
2471102	  676.2	  559.6	 9394.0	...
2471103	  676.3	  559.6	 9393.0	...
2471104	  676.5	  560.0	 9397.0	...
2471105	  676.7	  560.3	 9401.0	...
2471106	  676.7	  560.8	 9406.0	...
2471107	  676.6	  560.8	 9407.0	...
2471108	  677.3	  560.8	 9407.0	...
2471109	  678.0	  560.7	 9408.0	...
2471110	  678.7	  560.4	 9407.0	...
2471111	  678.6	  560.2	 9406.0	...
2471112	  678.6	  560.1	 9405.0	...
2471113	  678.2	  559.8	 9407.0	...
2471114	  677.9	  559.6	 9408.0	...
2471115	  677.5	  559.7	 9410.0	...
2471116	  677.5	  560.0	 9413.0	...
2471117	  677.2	  560.0	 9417.0	...
2471118	  676.9	  559.6	 9419.0	...
2471119	  676.6	  559.1	 9419.0	...
2471120	  676.6	  558.9	 9416.0	...
2471121	  676.9	  559.0	 9423.0	...
2471122	  677.5	  559.4	 9430.0	...
2471123	  678.0	  559.8	 9437.0	...
2471124	  678.3	  560.0	 9437.0	...
2471125	  678.3	  559.8	 9437.0	...
2471126	  677.7	  559.5	 9437.0	...
2471127	  676.9	  559.2	 9436.0	...
2471128	  676.2	  559.5	 9437.0	...
2471129	  676.3	  560.0	 9439.0	...
2471130	  676.4	  560.3	 9441.0	...
2471131	  676.5	  560.2	 9441.0	...
2471132	  676.4	  559.5	 9441.0	...
2471133	  676.2	  558.9	 9440.0	...
2471134	  676.0	  558.3	 9440.0	...
2471135	  676.2	  558.2	 9440.0	...
2471136	  676.6	  558.1	 9439.0	...
2471137	  677.0	  558.2	 9437.0	...
2471138	  677.0	  558.3	 9435.0	...
2471139	  676.9	  558.3	 9434.0	...
2471140	  677.1	  558.5	 9433.0	...
2471141	  677.3	  558.7	 9432.0	...
2471142	  677.5	  558.8	 9432.0	...
2471143	  677.6	  558.6	 9433.0	...
2471144	  677.9	  558.4	 9436.0	...
2471145	  678.1	  558.2	 9440.0	...
2471146	  677.8	  558.1	 9445.0	...
2471147	  677.2	  558.0	 9445.0	...
2471148	  676.7	  558.1	 9442.0	...
2471149	  676.6	  558.0	 9439.0	...
2471150	  676.1	  557.6	 9439.0	...
2471151	  675.6	  557.1	 9439.0	...
2471152	  675.1	  556.7	 9441.0	...
2471153	  675.1	  556.8	 9442.0	...
2471154	  675.1	  556.9	 9444.0	...
2471155	  675.2	  556.9	 9446.0	...
2471156	  675.8	  557.0	 9447.0	...
2471157	  676.4	  557.1	 9446.0	...
2471158	  677.1	  557.2	 9443.0	...
2471159	  677.2	  557.3	 9440.0	...
2471160	  677.3	  557.1	 9441.0	...
2471161	  677.3	  557.0	 9442.0	...
2471162	  676.8	  556.8	 9443.0	...
2471163	  676.3	  556.7	 9444.0	...
2471164	  675.8	  556.5	 9443.0	...
2471165	  675.8	  556.2	 9446.0	...
2471166	  675.9	  556.0	 9448.0	...
2471167	  675.9	  555.9	 9451.0	...
2471168	  675.9	  555.8	 9453.0	...
2471169	  675.9	  555.7	 9456.0	...
2471170	  675.9	  555.6	 9459.0	...
2471171	  675.9	  555.6	 9460.0	...
2471172	  675.9	  555.7	 9461.0	...
2471173	  675.9	  555.9	 9462.0	...
2471174	  675.9	  556.1	 9462.0	...
2471175	  676.0	  556.1	 9462.0	...
2471176	  676.1	  555.8	 9462.0	...
2471177	  676.4	  555.7	 9466.0	...
2471178	  676.6	  555.6	 9471.0	...
2471179	  676.3	  555.1	 9472.0	...
2471180	  675.9	  554.6	 9467.0	...
2471181	  676.2	  554.6	 9466.0	...
2471182	  676.9	  555.3	 9469.0	...
2471183	  677.3	  555.7	 9473.0	...
2471184	  676.6	  555.4	 9473.0	...
2471185	  676.0	  555.0	 9473.0	...
2471186	  675.3	  554.9	 9474.0	...
2471187	  675.0	  555.1	 9475.0	...
2471188	  674.9	  555.3	 9475.0	...
2471189	  675.2	  555.5	 9476.0	...
2471190	  675.5	  555.5	 9477.0	...
2471191	  675.9	  555.5	 9479.0	...
2471192	  676.1	  555.6	 9479.0	...
2471193	  676.3	  555.6	 9477.0	...
2471194	  676.3	  555.6	 9473.0	...
2471195	  676.3	  555.5	 9468.0	...
2471196	  676.3	  555.3	 9468.0	...
2471197	  676.2	  554.9	 9472.0	...
MSG	2471198 0000 _ Number Off
2471198	  676.3	  554.9	 9475.0	...
2471199	  676.4	  555.0	 9475.0	...
2471200	  676.4	  554.9	 9477.0	...
2471201	  676.6	  554.7	 9479.0	...
2471202	  676.8	  554.7	 9481.0	...
2471203	  677.0	  554.9	 9481.0	...
2471204	  677.0	  555.4	 9484.0	...
2471205	  677.0	  555.7	 9486.0	...
2471206	  677.0	  556.0	 9490.0	...
2471207	  676.6	  556.1	 9492.0	...
2471208	  676.2	  556.0	 9489.0	...
2471209	  675.9	  555.8	 9484.0	...
2471210	  676.1	  556.1	 9480.0	...
2471211	  676.5	  556.4	 9483.0	...
2471212	  676.9	  556.2	 9488.0	...
2471213	  677.1	  555.5	 9491.0	...
2471214	  677.5	  554.9	 9494.0	...
2471215	  677.7	  554.8	 9494.0	...
2471216	  678.0	  554.8	 9495.0	...
2471217	  678.1	  554.7	 9491.0	...
2471218	  678.2	  554.6	 9488.0	...
2471219	  678.2	  554.6	 9485.0	...
2471220	  678.2	  554.6	 9486.0	...
2471221	  678.3	  554.6	 9488.0	...
2471222	  678.3	  554.2	 9489.0	...
2471223	  678.2	  553.8	 9491.0	...
2471224	  678.4	  554.1	 9492.0	...
2471225	  678.6	  554.7	 9493.0	...
2471226	  678.8	  555.0	 9494.0	...
2471227	  678.7	  554.5	 9495.0	...
2471228	  678.6	  554.0	 9495.0	...
2471229	  678.5	  553.8	 9493.0	...
2471230	  678.6	  554.0	 9501.0	...
2471231	  678.5	  554.1	 9508.0	...
2471232	  678.3	  553.7	 9515.0	...
2471233	  678.1	  553.1	 9516.0	...
2471234	  678.0	  552.5	 9510.0	...
2471235	  677.8	  552.6	 9505.0	...
2471236	  677.5	  552.6	 9500.0	...
2471237	  677.2	  552.3	 9498.0	...
2471238	  677.1	  552.2	 9497.0	...
2471239	  677.3	  552.0	 9495.0	...
2471240	  677.5	  552.2	 9495.0	...
2471241	  677.9	  552.2	 9495.0	...
2471242	  678.0	  552.2	 9495.0	...
2471243	  678.3	  552.3	 9498.0	...
2471244	  678.5	  552.4	 9499.0	...
2471245	  678.8	  552.5	 9499.0	...
2471246	  678.9	  552.6	 9497.0	...
2471247	  679.0	  552.8	 9497.0	...
2471248	  679.1	  553.0	 9496.0	...
2471249	  678.4	  552.2	 9494.0	...
2471250	  677.8	  551.1	 9492.0	...
2471251	  677.1	  549.9	 9494.0	...
2471252	  677.0	  549.8	 9498.0	...
2471253	  676.9	  549.7	 9503.0	...
2471254	  677.4	  550.2	 9504.0	...
2471255	  677.9	  550.7	 9503.0	...
2471256	  678.4	  551.1	 9505.0	...
2471257	  678.4	  551.2	 9508.0	...
2471258	  678.5	  551.2	 9510.0	...
2471259	  678.5	  551.2	 9506.0	...
2471260	  677.9	  550.7	 9502.0	...
2471261	  677.3	  550.1	 9499.0	...
2471262	  676.8	  549.7	 9499.0	...
2471263	  676.9	  549.9	 9499.0	...
2471264	  676.9	  550.1	 9498.0	...
2471265	  676.8	  549.9	 9497.0	...
2471266	  676.7	  549.5	 9495.0	...
2471267	  676.6	  549.2	 9498.0	...
2471268	  676.7	  548.8	 9501.0	...
2471269	  676.9	  548.7	 9504.0	...
2471270	  677.0	  548.6	 9503.0	...
2471271	  677.0	  548.9	 9501.0	...
2471272	  676.9	  549.1	 9498.0	...
2471273	  677.0	  549.1	 9497.0	...
2471274	  677.1	  548.8	 9497.0	...
2471275	  677.0	  548.4	 9498.0	...
2471276	  676.9	  548.2	 9500.0	...
2471277	  676.6	  548.0	 9501.0	...
2471278	  676.5	  547.6	 9498.0	...
2471279	  676.4	  547.2	 9495.0	...
2471280	  676.4	  546.8	 9493.0	...
2471281	  676.5	  546.7	 9494.0	...
2471282	  676.4	  546.6	 9495.0	...
2471283	  676.3	  546.7	 9495.0	...
2471284	  676.2	  546.9	 9496.0	...
2471285	  676.2	  547.1	 9496.0	...
2471286	  676.2	  547.2	 9497.0	...
2471287	  676.3	  547.2	 9497.0	...
2471288	  676.4	  547.3	 9497.0	...
2471289	  676.5	  547.7	 9500.0	...
2471290	  676.6	  548.0	 9502.0	...
2471291	  676.6	  548.1	 9504.0	...
2471292	  676.5	  548.0	 9504.0	...
2471293	  676.4	  548.0	 9504.0	...
2471294	  676.4	  548.2	 9504.0	...
2471295	  676.3	  548.2	 9499.0	...
2471296	  676.0	  548.2	 9494.0	...
2471297	  675.7	  548.1	 9493.0	...
2471298	  675.4	  548.3	 9498.0	...
2471299	  675.8	  548.5	 9502.0	...
2471300	  676.2	  548.7	 9501.0	...
2471301	  676.4	  548.4	 9500.0	...
2471302	  676.2	  548.3	 9500.0	...
2471303	  676.0	  548.2	 9501.0	...
2471304	  676.0	  547.9	 9502.0	...
2471305	  676.0	  547.6	 9502.0	...
2471306	  676.0	  547.5	 9502.0	...
2471307	  675.9	  547.8	 9502.0	...
2471308	  675.8	  547.5	 9503.0	...
2471309	  675.8	  547.0	 9505.0	...
2471310	  676.2	  546.9	 9506.0	...
2471311	  676.7	  547.4	 9505.0	...
2471312	  676.7	  547.7	 9508.0	...
2471313	  676.3	  547.3	 9512.0	...
2471314	  675.9	  546.9	 9513.0	...
2471315	  675.8	  546.8	 9509.0	...
2471316	  675.6	  546.5	 9506.0	...
2471317	  675.7	  546.2	 9505.0	...
2471318	  676.0	  545.9	 9508.0	...
2471319	  676.2	  545.8	 9511.0	...
2471320	  676.2	  545.7	 9511.0	...
2471321	  676.2	  545.9	 9509.0	...
2471322	  675.7	  546.1	 9505.0	...
2471323	  675.2	  546.0	 9505.0	...
2471324	  674.7	  545.7	 9504.0	...
2471325	  674.7	  545.9	 9503.0	...
2471326	  675.5	  546.2	 9505.0	...
2471327	  676.2	  546.5	 9506.0	...
2471328	  676.9	  546.1	 9507.0	...
2471329	  676.5	  546.0	 9505.0	...
2471330	  676.1	  546.3	 9505.0	...
2471331	  676.0	  546.7	 9505.0	...
2471332	  676.2	  547.2	 9506.0	...
2471333	  676.4	  547.2	 9506.0	...
2471334	  676.3	  547.3	 9506.0	...
2471335	  676.2	  547.1	 9505.0	...
2471336	  676.1	  546.7	 9502.0	...
2471337	  676.2	  546.3	 9500.0	...
2471338	  676.4	  546.0	 9499.0	...
2471339	  676.5	  546.0	 9500.0	...
2471340	  676.5	  545.9	 9503.0	...
2471341	  676.5	  545.9	 9508.0	...
2471342	  676.4	  545.8	 9512.0	...
2471343	  676.2	  545.7	 9512.0	...
2471344	  676.0	  545.7	 9510.0	...
2471345	  675.8	  545.8	 9509.0	...
2471346	  676.2	  545.8	 9509.0	...
2471347	  676.6	  545.8	 9514.0	...
2471348	  677.3	  545.8	 9519.0	...
2471349	  677.4	  545.8	 9525.0	...
2471350	  677.2	  545.8	 9525.0	...
2471351	  676.6	  546.0	 9525.0	...
2471352	  676.1	  546.1	 9525.0	...
2471353	  676.1	  546.2	 9525.0	...
2471354	  676.2	  546.2	 9525.0	...
2471355	  676.3	  545.8	 9525.0	...
2471356	  676.1	  545.3	 9523.0	...
2471357	  676.0	  544.8	 9522.0	...
2471358	  676.0	  544.6	 9520.0	...
2471359	  676.0	  544.6	 9519.0	...
2471360	  676.1	  544.8	 9518.0	...
2471361	  676.0	  545.0	 9516.0	...
2471362	  675.8	  545.1	 9515.0	...
2471363	  675.6	  545.1	 9515.0	...
2471364	  675.3	  545.1	 9515.0	...
2471365	  675.3	  545.1	 9515.0	...
2471366	  675.3	  545.2	 9517.0	...
2471367	  675.3	  545.2	 9519.0	...
2471368	  675.3	  544.7	 9522.0	...
2471369	  675.3	  544.1	 9523.0	...
2471370	  675.3	  543.8	 9524.0	...
2471371	  675.1	  544.0	 9524.0	...
2471372	  675.0	  544.2	 9523.0	...
2471373	  674.9	  544.0	 9520.0	...
2471374	  675.5	  544.3	 9518.0	...
2471375	  676.0	  544.6	 9517.0	...
2471376	  676.1	  544.4	 9517.0	...
2471377	  675.5	  544.0	 9516.0	...
2471378	  675.0	  543.5	 9514.0	...
2471379	  675.6	  543.8	 9514.0	...
2471380	  676.1	  544.0	 9516.0	...
2471381	  676.6	  544.3	 9518.0	...
2471382	  676.7	  544.4	 9518.0	...
2471383	  676.6	  544.7	 9518.0	...
2471384	  676.0	  544.4	 9517.0	...
2471385	  675.5	  543.8	 9518.0	...
2471386	  675.2	  544.0	 9521.0	...
2471387	  675.3	  544.7	 9523.0	...
2471388	  675.3	  544.7	 9523.0	...
2471389	  675.3	  543.9	 9522.0	...
2471390	  675.2	  543.2	 9521.0	...
2471391	  675.5	  543.3	 9523.0	...
2471392	  675.9	  543.4	 9526.0	...
2471393	  676.3	  543.5	 9529.0	...
2471394	  676.3	  543.4	 9528.0	...
2471395	  676.2	  543.4	 9528.0	...
2471396	  675.8	  543.2	 9529.0	...
2471397	  675.6	  542.9	 9530.0	...
2471398	  675.4	  542.7	 9530.0	...
2471399	  675.5	  542.9	 9529.0	...
MSG	2471400 0000 _ Number On
2471400	  675.5	  542.9	 9527.0	...
2471401	  675.4	  542.8	 9525.0	...
2471402	  675.3	  542.6	 9524.0	...
2471403	  675.2	  542.5	 9525.0	...
2471404	  675.4	  542.6	 9525.0	...
2471405	  675.6	  542.6	 9528.0	...
2471406	  675.9	  542.5	 9530.0	...
2471407	  676.1	  542.5	 9531.0	...
2471408	  676.3	  542.5	 9531.0	...
2471409	  676.5	  542.5	 9531.0	...
2471410	  676.6	  542.4	 9530.0	...
2471411	  676.3	  542.1	 9525.0	...
2471412	  675.8	  541.8	 9520.0	...
2471413	  675.4	  541.7	 9517.0	...
2471414	  675.0	  541.7	 9519.0	...
2471415	  674.6	  541.5	 9520.0	...
2471416	  674.2	  541.4	 9523.0	...
2471417	  674.3	  541.2	 9524.0	...
2471418	  674.4	  541.2	 9525.0	...
2471419	  674.6	  541.6	 9524.0	...
2471420	  674.8	  542.1	 9524.0	...
2471421	  674.9	  542.2	 9522.0	...
2471422	  675.0	  542.0	 9520.0	...
2471423	  674.9	  541.8	 9517.0	...
2471424	  674.8	  541.8	 9517.0	...
2471425	  675.0	  541.8	 9517.0	...
2471426	  675.5	  542.1	 9516.0	...
2471427	  676.1	  542.4	 9516.0	...
2471428	  676.4	  542.8	 9516.0	...
2471429	  676.2	  542.8	 9517.0	...
2471430	  676.1	  542.6	 9521.0	...
2471431	  676.2	  542.6	 9525.0	...
2471432	  676.4	  542.4	 9527.0	...
2471433	  676.5	  542.6	 9526.0	...
2471434	  676.3	  542.4	 9523.0	...
2471435	  676.2	  542.4	 9520.0	...
2471436	  676.1	  542.4	 9517.0	...
2471437	  676.3	  542.3	 9518.0	...
2471438	  676.3	  542.1	 9518.0	...
2471439	  676.5	  542.2	 9520.0	...
2471440	  676.7	  542.3	 9522.0	...
2471441	  676.5	  542.5	 9524.0	...
2471442	  676.2	  542.1	 9525.0	...
2471443	  676.0	  541.7	 9523.0	...
2471444	  675.9	  541.2	 9521.0	...
2471445	  675.8	  541.1	 9521.0	...
2471446	  675.7	  541.0	 9523.0	...
2471447	  675.7	  541.0	 9527.0	...
2471448	  675.5	  541.0	 9528.0	...
2471449	  675.3	  541.0	 9529.0	...
2471450	  675.1	  541.0	 9528.0	...
2471451	  675.1	  541.8	 9525.0	...
2471452	  675.2	  542.4	 9522.0	...
2471453	  675.3	  542.9	 9520.0	...
2471454	  675.4	  542.7	 9520.0	...
2471455	  675.4	  542.4	 9521.0	...
2471456	  675.6	  542.0	 9522.0	...
2471457	  675.9	  541.7	 9526.0	...
2471458	  676.2	  541.7	 9530.0	...
2471459	  676.4	  541.7	 9531.0	...
2471460	  676.0	  541.6	 9527.0	...
2471461	  675.6	  541.7	 9523.0	...
2471462	  675.0	  541.5	 9521.0	...
2471463	  674.9	  541.3	 9520.0	...
2471464	  674.8	  540.9	 9520.0	...
2471465	  675.0	  540.6	 9519.0	...
2471466	  675.1	  540.5	 9518.0	...
2471467	  675.2	  540.6	 9515.0	...
2471468	  675.4	  540.8	 9513.0	...
2471469	  675.6	  541.0	 9511.0	...
2471470	  676.0	  541.5	 9512.0	...
2471471	  676.1	  541.9	 9512.0	...
2471472	  676.3	  542.2	 9513.0	...
2471473	  676.1	  541.9	 9513.0	...
2471474	  675.9	  541.6	 9514.0	...
2471475	  675.8	  541.3	 9515.0	...
2471476	  675.7	  541.5	 9516.0	...
2471477	  675.6	  541.8	 9517.0	...
2471478	  675.5	  541.5	 9516.0	...
2471479	  675.7	  541.0	 9516.0	...
2471480	  676.0	  540.5	 9515.0	...
2471481	  676.3	  540.7	 9514.0	...
2471482	  676.4	  540.9	 9513.0	...
2471483	  676.4	  540.9	 9512.0	...
2471484	  676.4	  540.9	 9511.0	...
2471485	  676.3	  540.9	 9511.0	...
2471486	  675.4	  540.7	 9509.0	...
2471487	  674.5	  540.4	 9506.0	...
2471488	  673.6	  539.8	 9503.0	...
2471489	  673.7	  539.4	 9501.0	...
2471490	  674.0	  539.3	 9500.0	...
2471491	  674.2	  539.3	 9498.0	...
2471492	  674.4	  539.3	 9497.0	...
2471493	  674.4	  539.3	 9498.0	...
2471494	  674.5	  539.1	 9499.0	...
2471495	  674.6	  538.8	 9500.0	...
2471496	  674.8	  539.1	 9501.0	...
2471497	  675.0	  539.6	 9501.0	...
2471498	  675.2	  540.0	 9501.0	...
2471499	  675.0	  540.0	 9498.0	...
2471500	  674.8	  540.1	 9494.0	...
2471501	  675.0	  539.9	 9490.0	...
2471502	  675.4	  539.5	 9490.0	...
2471503	  675.8	  539.0	 9493.0	...
2471504	  675.7	  538.6	 9495.0	...
2471505	  675.6	  538.4	 9495.0	...
2471506	  675.7	  538.5	 9495.0	...
2471507	  675.5	  538.8	 9495.0	...
2471508	  675.3	  539.1	 9495.0	...
2471509	  675.1	  539.0	 9496.0	...
2471510	  675.2	  538.9	 9498.0	...
2471511	  675.4	  539.3	 9500.0	...
2471512	  675.5	  539.7	 9500.0	...
2471513	  675.4	  539.8	 9498.0	...
2471514	  675.4	  539.4	 9494.0	...
2471515	  675.3	  539.2	 9491.0	...
2471516	  675.3	  539.4	 9491.0	...
2471517	  675.3	  539.7	 9491.0	...
2471518	  675.2	  539.9	 9492.0	...
2471519	  675.0	  540.0	 9492.0	...
2471520	  675.3	  539.9	 9492.0	...
2471521	  675.7	  539.7	 9494.0	...
2471522	  675.8	  539.6	 9495.0	...
2471523	  675.3	  539.1	 9496.0	...
2471524	  674.8	  538.6	 9496.0	...
2471525	  674.6	  538.3	 9494.0	...
2471526	  674.7	  538.6	 9492.0	...
2471527	  674.9	  538.9	 9490.0	...
2471528	  675.0	  539.0	 9493.0	...
2471529	  675.1	  538.9	 9495.0	...
2471530	  675.2	  538.7	 9498.0	...
2471531	  676.1	  539.0	 9499.0	...
2471532	  677.0	  539.5	 9500.0	...
2471533	  677.5	  540.0	 9495.0	...
2471534	  677.2	  540.0	 9490.0	...
2471535	  676.7	  540.0	 9486.0	...
2471536	  676.4	  540.0	 9486.0	...
2471537	  676.2	  540.0	 9490.0	...
2471538	  676.1	  540.4	 9495.0	...
2471539	  676.0	  540.8	 9500.0	...
2471540	  675.9	  541.0	 9498.0	...
2471541	  675.9	  540.6	 9495.0	...
2471542	  676.0	  539.7	 9491.0	...
2471543	  676.0	  539.0	 9489.0	...
2471544	  676.0	  538.4	 9487.0	...
2471545	  675.9	  538.3	 9486.0	...
2471546	  675.9	  538.3	 9485.0	...
2471547	  676.2	  538.2	 9487.0	...
2471548	  676.6	  538.0	 9489.0	...
2471549	  676.9	  537.7	 9490.0	...
2471550	  676.8	  537.5	 9488.0	...
2471551	  676.8	  537.7	 9486.0	...
2471552	  676.9	  538.1	 9485.0	...
2471553	  676.8	  538.5	 9486.0	...
2471554	  676.9	  539.0	 9486.0	...
2471555	  676.9	  539.1	 9486.0	...
2471556	  677.1	  539.3	 9482.0	...
2471557	  677.1	  539.4	 9477.0	...
2471558	  677.0	  539.4	 9473.0	...
2471559	  676.9	  539.1	 9474.0	...
2471560	  676.8	  538.7	 9478.0	...
2471561	  676.7	  538.3	 9482.0	...
2471562	  676.7	  538.0	 9486.0	...
2471563	  676.6	  537.8	 9486.0	...
2471564	  676.4	  537.8	 9481.0	...
2471565	  676.3	  538.4	 9476.0	...
2471566	  676.2	  539.0	 9472.0	...
2471567	  676.1	  539.3	 9473.0	...
2471568	  676.2	  539.3	 9474.0	...
2471569	  676.4	  539.3	 9476.0	...
2471570	  676.6	  539.1	 9481.0	...
2471571	  676.6	  539.3	 9487.0	...
2471572	  677.1	  539.7	 9490.0	...
2471573	  677.6	  540.1	 9488.0	...
2471574	  677.4	  539.9	 9485.0	...
2471575	  676.8	  539.7	 9482.0	...
2471576	  676.3	  539.4	 9482.0	...
2471577	  676.4	  539.4	 9483.0	...
2471578	  676.8	  539.7	 9479.0	...
2471579	  677.1	  539.7	 9475.0	...
2471580	  676.8	  539.7	 9473.0	...
2471581	  676.3	  539.5	 9473.0	...
2471582	  675.9	  539.4	 9474.0	...
2471583	  676.0	  539.4	 9473.0	...
2471584	  676.5	  539.8	 9473.0	...
2471585	  676.8	  540.4	 9473.0	...
2471586	  677.1	  541.0	 9473.0	...
2471587	  677.0	  541.2	 9473.0	...
2471588	  676.9	  541.2	 9474.0	...
2471589	  676.7	  541.1	 9474.0	...
2471590	  677.0	  540.9	 9475.0	...
2471591	  677.6	  541.0	 9476.0	...
2471592	  677.6	  541.1	 9474.0	...
2471593	  677.1	  540.8	 9470.0	...
2471594	  676.7	  540.1	 9464.0	...
2471595	  676.7	  539.4	 9460.0	...
2471596	  676.7	  539.5	 9462.0	...
2471597	  676.7	  539.6	 9466.0	...
2471598	  676.7	  539.8	 9472.0	...
2471599	  676.7	  539.8	 9473.0	...
2471600	  676.7	  539.9	 9474.0	...
2471601	  676.7	  539.9	 9471.0	...
2471602	  676.6	  539.9	 9468.0	...
2471603	  676.3	  540.0	 9465.0	...
2471604	  676.1	  539.6	 9465.0	...
2471605	  676.0	  539.3	 9464.0	...
2471606	  676.5	  539.3	 9463.0	...
2471607	  676.9	  539.6	 9460.0	...
2471608	  677.2	  540.0	 9456.0	...
2471609	  677.3	  539.6	 9452.0	...
2471610	  677.2	  539.1	 9451.0	...
2471611	  677.4	  538.9	 9453.0	...
2471612	  677.8	  539.5	 9454.0	...
2471613	  678.1	  540.2	 9456.0	...
2471614	  678.3	  540.6	 9454.0	...
2471615	  678.4	  540.6	 9452.0	...
2471616	  678.5	  540.5	 9449.0	...
2471617	  678.6	  540.9	 9448.0	...
2471618	  678.6	  541.3	 9449.0	...
2471619	  678.3	  541.7	 9452.0	...
2471620	  678.0	  541.5	 9455.0	...
2471621	  677.6	  541.2	 9455.0	...
2471622	  677.5	  541.0	 9455.0	...
2471623	  677.5	  541.1	 9454.0	...
2471624	  677.6	  541.2	 9453.0	...
2471625	  677.8	  541.3	 9452.0	...
2471626	  678.1	  541.4	 9451.0	...
2471627	  678.5	  541.3	 9451.0	...
2471628	  678.8	  541.1	 9451.0	...
2471629	  678.9	  540.4	 9450.0	...
2471630	  678.9	  539.7	 9447.0	...
2471631	  678.5	  539.1	 9441.0	...
2471632	  678.0	  539.2	 9436.0	...
2471633	  677.4	  539.2	 9432.0	...
2471634	  677.4	  538.9	 9432.0	...
2471635	  677.3	  538.5	 9437.0	...
2471636	  677.3	  538.4	 9440.0	...
2471637	  677.4	  538.7	 9442.0	...
2471638	  677.6	  539.0	 9445.0	...
2471639	  677.7	  539.1	 9449.0	...
2471640	  677.8	  539.1	 9447.0	...
2471641	  677.8	  539.0	 9441.0	...
2471642	  677.9	  538.9	 9436.0	...
2471643	  677.9	  538.9	 9438.0	...
2471644	  677.7	  538.3	 9440.0	...
2471645	  677.6	  537.7	 9440.0	...
2471646	  677.7	  537.1	 9440.0	...
2471647	  678.0	  537.2	 9437.0	...
2471648	  678.3	  537.3	 9434.0	...
2471649	  678.3	  537.4	 9432.0	...
2471650	  678.2	  537.4	 9430.0	...
2471651	  678.1	  537.3	 9427.0	...
2471652	  678.0	  537.2	 9424.0	...
2471653	  677.8	  537.0	 9423.0	...
2471654	  677.6	  537.0	 9422.0	...
2471655	  677.4	  537.0	 9419.0	...
2471656	  677.4	  537.0	 9417.0	...
2471657	  677.4	  536.9	 9411.0	...
2471658	  677.5	  537.0	 9408.0	...
2471659	  677.7	  537.1	 9406.0	...
2471660	  678.0	  537.4	 9408.0	...
2471661	  678.4	  537.8	 9411.0	...
2471662	  678.7	  537.8	 9415.0	...
2471663	  678.7	  537.5	 9417.0	...
2471664	  678.8	  537.2	 9418.0	...
2471665	  678.8	  537.2	 9417.0	...
2471666	  678.6	  537.6	 9417.0	...
2471667	  678.4	  537.9	 9419.0	...
2471668	  678.3	  538.1	 9421.0	...
2471669	  678.3	  537.8	 9421.0	...
2471670	  678.4	  537.2	 9422.0	...
2471671	  678.4	  536.8	 9423.0	...
2471672	  678.5	  536.6	 9423.0	...
2471673	  678.6	  536.7	 9418.0	...
2471674	  678.7	  536.9	 9413.0	...
2471675	  678.6	  537.2	 9412.0	...
2471676	  678.4	  537.2	 9417.0	...
2471677	  678.2	  537.1	 9421.0	...
2471678	  678.1	  536.9	 9421.0	...
2471679	  678.0	  536.9	 9417.0	...
2471680	  677.9	  536.7	 9413.0	...
2471681	  677.9	  536.5	 9406.0	...
2471682	  678.0	  536.9	 9402.0	...
2471683	  678.1	  537.5	 9403.0	...
2471684	  678.3	  538.0	 9406.0	...
2471685	  678.6	  538.0	 9412.0	...
2471686	  678.8	  537.5	 9413.0	...
2471687	  678.9	  537.0	 9416.0	...
2471688	  678.5	  536.6	 9416.0	...
2471689	  678.1	  536.7	 9418.0	...
2471690	  677.8	  536.5	 9420.0	...
2471691	  677.9	  536.4	 9421.0	...
2471692	  678.2	  536.2	 9420.0	...
2471693	  678.4	  536.1	 9419.0	...
2471694	  678.6	  535.9	 9417.0	...
2471695	  678.7	  536.1	 9414.0	...
2471696	  678.8	  536.4	 9411.0	...
2471697	  678.1	  536.8	 9411.0	...
2471698	  677.3	  536.7	 9412.0	...
2471699	  676.7	  536.9	 9414.0	...
2471700	  676.8	  537.1	 9415.0	...
2471701	  676.9	  537.0	 9415.0	...
2471702	  677.4	  536.6	 9417.0	...
2471703	  677.8	  536.0	 9420.0	...
2471704	  678.2	  535.7	 9423.0	...
2471705	  678.0	  535.6	 9420.0	...
2471706	  677.9	  535.5	 9416.0	...
2471707	  678.0	  535.5	 9412.0	...
2471708	  678.3	  535.5	 9414.0	...
2471709	  678.5	  536.2	 9419.0	...
2471710	  678.6	  537.0	 9423.0	...
2471711	  678.6	  537.4	 9424.0	...
2471712	  678.6	  537.2	 9423.0	...
2471713	  678.6	  536.9	 9421.0	...
MSG	2471714 0000 _ Number Off
2471714	  678.6	  536.9	 9416.0	...
2471715	  678.6	  536.8	 9412.0	...
2471716	  678.6	  536.8	 9410.0	...
2471717	  678.8	  537.0	 9412.0	...
2471718	  678.9	  537.1	 9413.0	...
2471719	  678.9	  537.1	 9413.0	...
2471720	  678.9	  536.9	 9413.0	...
2471721	  678.9	  536.7	 9413.0	...
2471722	  678.8	  536.7	 9415.0	...
2471723	  678.7	  536.8	 9415.0	...
2471724	  678.7	  536.9	 9416.0	...
2471725	  678.8	  537.0	 9416.0	...
2471726	  679.0	  537.2	 9417.0	...
2471727	  679.0	  537.5	 9418.0	...
2471728	  678.9	  537.5	 9418.0	...
2471729	  678.7	  537.3	 9417.0	...
2471730	  678.6	  537.5	 9417.0	...
2471731	  678.4	  537.9	 9417.0	...
2471732	  678.4	  538.2	 9416.0	...
2471733	  678.5	  538.3	 9415.0	...
2471734	  678.6	  538.3	 9412.0	...
2471735	  678.5	  538.2	 9406.0	...
2471736	  678.4	  538.1	 9401.0	...
2471737	  678.2	  538.0	 9397.0	...
2471738	  678.4	  537.9	 9396.0	...
2471739	  678.8	  537.9	 9399.0	...
2471740	  679.2	  537.7	 9403.0	...
2471741	  679.0	  537.6	 9406.0	...
2471742	  678.7	  537.7	 9406.0	...
2471743	  678.3	  537.8	 9403.0	...
2471744	  678.3	  537.9	 9401.0	...
2471745	  678.1	  537.6	 9398.0	...
2471746	  677.8	  537.4	 9398.0	...
2471747	  677.6	  537.4	 9399.0	...
2471748	  677.6	  537.6	 9400.0	...
2471749	  677.7	  537.7	 9402.0	...
2471750	  677.8	  537.5	 9404.0	...
2471751	  677.9	  537.4	 9405.0	...
2471752	  678.0	  537.5	 9407.0	...
2471753	  678.2	  537.6	 9407.0	...
2471754	  678.5	  538.4	 9406.0	...
2471755	  678.7	  539.2	 9403.0	...
2471756	  679.1	  539.8	 9401.0	...
2471757	  679.5	  539.6	 9400.0	...
2471758	  679.7	  539.0	 9400.0	...
2471759	  679.5	  538.6	 9401.0	...
2471760	  679.4	  538.8	 9402.0	...
2471761	  679.6	  539.3	 9403.0	...
2471762	  679.1	  539.7	 9404.0	...
2471763	  678.5	  539.5	 9403.0	...
2471764	  677.9	  539.1	 9402.0	...
2471765	  677.8	  538.8	 9402.0	...
2471766	  678.4	  538.6	 9403.0	...
2471767	  679.0	  538.5	 9403.0	...
2471768	  679.5	  538.4	 9403.0	...
2471769	  679.4	  538.4	 9403.0	...
2471770	  679.4	  538.3	 9405.0	...
2471771	  679.5	  538.0	 9403.0	...
2471772	  679.6	  537.8	 9401.0	...
2471773	  679.6	  537.7	 9398.0	...
2471774	  679.6	  537.7	 9397.0	...
2471775	  679.6	  537.5	 9397.0	...
2471776	  679.5	  537.4	 9398.0	...
2471777	  679.4	  537.2	 9398.0	...
2471778	  679.6	  537.2	 9398.0	...
2471779	  679.7	  537.3	 9397.0	...
2471780	  679.5	  537.8	 9395.0	...
2471781	  679.1	  538.4	 9392.0	...
2471782	  678.8	  538.8	 9393.0	...
2471783	  678.8	  538.7	 9395.0	...
2471784	  678.8	  538.6	 9398.0	...
2471785	  678.8	  538.4	 9398.0	...
2471786	  678.9	  538.3	 9399.0	...
2471787	  679.0	  538.3	 9403.0	...
2471788	  679.2	  538.4	 9406.0	...
2471789	  679.4	  538.7	 9408.0	...
2471790	  679.5	  538.9	 9405.0	...
2471791	  679.5	  538.9	 9403.0	...
2471792	  679.4	  538.7	 9399.0	...
2471793	  679.3	  538.5	 9396.0	...
2471794	  679.3	  538.6	 9393.0	...
2471795	  679.3	  538.7	 9391.0	...
2471796	  679.3	  538.9	 9389.0	...
2471797	  679.3	  539.1	 9385.0	...
2471798	  679.1	  538.9	 9384.0	...
2471799	  679.0	  538.5	 9386.0	...
2471800	  678.8	  538.2	 9389.0	...
2471801	  678.7	  538.1	 9393.0	...
2471802	  678.7	  538.2	 9394.0	...
2471803	  678.7	  538.3	 9396.0	...
2471804	  678.7	  538.4	 9395.0	...
2471805	  678.6	  538.2	 9394.0	...
2471806	  678.6	  538.0	 9393.0	...
2471807	  678.6	  537.9	 9392.0	...
2471808	  678.6	  537.9	 9391.0	...
2471809	  678.6	  538.0	 9390.0	...
2471810	  678.6	  538.0	 9390.0	...
2471811	  678.7	  538.0	 9390.0	...
2471812	  678.7	  538.1	 9391.0	...
2471813	  678.7	  538.1	 9392.0	...
2471814	  678.6	  538.0	 9392.0	...
2471815	  678.5	  538.0	 9394.0	...
2471816	  678.4	  538.0	 9396.0	...
2471817	  678.6	  538.1	 9396.0	...
2471818	  678.9	  538.1	 9395.0	...
2471819	  679.4	  538.4	 9394.0	...
2471820	  679.9	  538.7	 9392.0	...
2471821	  680.3	  538.6	 9391.0	...
2471822	  680.3	  538.3	 9390.0	...
2471823	  680.4	  538.1	 9390.0	...
2471824	  680.4	  538.1	 9390.0	...
2471825	  680.3	  538.1	 9391.0	...
2471826	  679.8	  537.8	 9393.0	...
2471827	  679.2	  537.6	 9394.0	...
2471828	  678.9	  537.8	 9395.0	...
2471829	  678.9	  538.3	 9395.0	...
2471830	  678.9	  538.7	 9396.0	...
2471831	  678.8	  538.9	 9395.0	...
2471832	  679.2	  539.1	 9394.0	...
2471833	  679.6	  539.4	 9394.0	...
2471834	  680.1	  539.5	 9395.0	...
2471835	  680.2	  539.5	 9397.0	...
2471836	  680.2	  539.5	 9395.0	...
2471837	  680.1	  539.5	 9394.0	...
2471838	  679.9	  539.5	 9393.0	...
2471839	  679.6	  539.3	 9393.0	...
2471840	  679.3	  539.1	 9395.0	...
2471841	  679.3	  538.9	 9397.0	...
2471842	  679.8	  538.8	 9399.0	...
2471843	  680.3	  538.7	 9396.0	...
2471844	  680.3	  538.8	 9394.0	...
2471845	  680.1	  539.0	 9391.0	...
2471846	  679.9	  539.1	 9390.0	...
2471847	  680.1	  539.3	 9387.0	...
2471848	  680.3	  539.5	 9386.0	...
2471849	  680.5	  539.6	 9384.0	...
2471850	  680.4	  539.5	 9385.0	...
2471851	  680.3	  539.5	 9384.0	...
2471852	  680.4	  539.3	 9384.0	...
2471853	  680.6	  539.1	 9383.0	...
2471854	  680.4	  539.0	 9384.0	...
2471855	  680.1	  539.0	 9389.0	...
2471856	  679.9	  539.2	 9395.0	...
2471857	  680.1	  539.3	 9401.0	...
2471858	  680.2	  539.5	 9402.0	...
2471859	  680.0	  539.7	 9404.0	...
2471860	  679.8	  539.8	 9404.0	...
2471861	  679.5	  539.3	 9404.0	...
2471862	  679.4	  538.8	 9404.0	...
2471863	  679.7	  538.8	 9405.0	...
2471864	  680.4	  539.3	 9403.0	...
2471865	  681.1	  539.8	 9401.0	...
2471866	  681.3	  539.7	 9400.0	...
2471867	  681.2	  539.6	 9400.0	...
2471868	  681.0	  539.5	 9402.0	...
2471869	  681.0	  539.4	 9403.0	...
2471870	  681.0	  539.3	 9400.0	...
2471871	  680.8	  539.0	 9395.0	...
2471872	  680.7	  538.7	 9390.0	...
2471873	  681.0	  538.8	 9393.0	...
2471874	  681.4	  539.3	 9395.0	...
2471875	  681.8	  539.9	 9398.0	...
2471876	  681.9	  540.0	 9397.0	...
2471877	  682.0	  540.1	 9397.0	...
2471878	  681.5	  539.9	 9394.0	...
2471879	  681.0	  539.6	 9392.0	...
2471880	  680.5	  539.4	 9394.0	...
2471881	  680.4	  539.4	 9399.0	...
2471882	  680.6	  539.7	 9404.0	...
2471883	  680.8	  540.0	 9404.0	...
2471884	  680.9	  540.4	 9402.0	...
2471885	  680.9	  540.5	 9399.0	...
2471886	  680.9	  540.5	 9396.0	...
2471887	  681.1	  540.2	 9395.0	...
2471888	  681.3	  539.9	 9393.0	...
2471889	  681.5	  539.8	 9392.0	...
2471890	  681.7	  539.8	 9392.0	...
2471891	  681.7	  539.8	 9390.0	...
2471892	  681.6	  539.9	 9387.0	...
2471893	  681.6	  540.0	 9384.0	...
2471894	  681.6	  540.1	 9383.0	...
2471895	  681.4	  540.1	 9385.0	...
2471896	  681.1	  540.1	 9388.0	...
2471897	  681.0	  540.3	 9386.0	...
2471898	  681.3	  540.3	 9382.0	...
2471899	  681.8	  540.4	 9378.0	...
2471900	  681.9	  540.5	 9380.0	...
2471901	  682.0	  540.6	 9382.0	...
2471902	  682.0	  540.9	 9384.0	...
2471903	  682.1	  541.0	 9384.0	...
2471904	  681.8	  541.4	 9384.0	...
2471905	  681.5	  541.6	 9383.0	...
2471906	  681.0	  541.1	 9382.0	...
2471907	  681.0	  540.4	 9382.0	...
2471908	  680.8	  539.6	 9381.0	...
2471909	  680.8	  539.8	 9379.0	...
2471910	  680.5	  540.1	 9378.0	...
2471911	  680.4	  540.4	 9378.0	...
2471912	  680.2	  540.4	 9379.0	...
2471913	  680.1	  539.7	 9379.0	...
2471914	  680.0	  539.0	 9378.0	...
2471915	  680.3	  538.8	 9377.0	...
2471916	  681.2	  539.2	 9377.0	...
2471917	  682.2	  539.4	 9379.0	...
2471918	  682.3	  539.1	 9382.0	...
2471919	  681.8	  539.0	 9383.0	...
2471920	  681.3	  539.2	 9384.0	...
2471921	  681.9	  539.6	 9386.0	...
2471922	  682.4	  540.1	 9387.0	...
2471923	  682.4	  540.6	 9387.0	...
MSG	2471924 0000 _ Number On
2471924	  681.7	  540.3	 9387.0	...
2471925	  681.1	  539.9	 9388.0	...
2471926	  681.1	  539.0	 9383.0	...
2471927	  681.4	  538.7	 9377.0	...
2471928	  681.6	  538.6	 9371.0	...
2471929	  681.8	  538.7	 9371.0	...
2471930	  681.9	  539.4	 9375.0	...
2471931	  682.2	  539.9	 9379.0	...
2471932	  682.0	  540.2	 9383.0	...
2471933	  681.5	  540.1	 9382.0	...
2471934	  680.9	  540.0	 9382.0	...
2471935	  681.3	  539.9	 9383.0	...
2471936	  681.7	  539.9	 9384.0	...
2471937	  682.1	  540.0	 9386.0	...
2471938	  682.0	  540.0	 9387.0	...
2471939	  682.0	  539.8	 9387.0	...
2471940	  682.1	  539.6	 9387.0	...
2471941	  682.0	  540.1	 9386.0	...
2471942	  681.9	  540.8	 9388.0	...
2471943	  681.7	  541.6	 9390.0	...
2471944	  682.0	  541.6	 9392.0	...
2471945	  682.2	  541.6	 9392.0	...
2471946	  682.4	  541.6	 9384.0	...
2471947	  682.2	  541.6	 9376.0	...
2471948	  682.0	  541.6	 9368.0	...
2471949	  681.8	  541.5	 9368.0	...
2471950	  681.8	  541.5	 9367.0	...
2471951	  681.7	  541.4	 9366.0	...
2471952	  681.7	  541.6	 9365.0	...
2471953	  681.8	  541.8	 9366.0	...
2471954	  682.0	  541.8	 9370.0	...
2471955	  682.4	  541.6	 9373.0	...
2471956	  682.6	  541.3	 9376.0	...
2471957	  682.6	  541.0	 9377.0	...
2471958	  682.4	  540.5	 9377.0	...
2471959	  682.3	  540.3	 9376.0	...
2471960	  682.5	  540.3	 9376.0	...
2471961	  682.7	  540.8	 9376.0	...
2471962	  682.9	  541.1	 9376.0	...
2471963	  682.8	  541.2	 9376.0	...
2471964	  682.5	  541.1	 9376.0	...
2471965	  682.3	  541.1	 9377.0	...
2471966	  682.6	  541.5	 9380.0	...
2471967	  682.8	  541.9	 9384.0	...
2471968	  683.0	  542.1	 9388.0	...
2471969	  682.9	  541.9	 9392.0	...
2471970	  682.9	  541.1	 9396.0	...
2471971	  683.0	  540.6	 9398.0	...
2471972	  683.0	  540.7	 9397.0	...
2471973	  683.1	  541.2	 9394.0	...
2471974	  683.1	  541.8	 9390.0	...
2471975	  683.1	  541.8	 9385.0	...
2471976	  682.8	  541.6	 9382.0	...
2471977	  682.5	  541.3	 9380.0	...
2471978	  682.1	  541.0	 9380.0	...
2471979	  682.0	  541.0	 9380.0	...
2471980	  681.9	  541.1	 9378.0	...
2471981	  681.9	  541.2	 9375.0	...
2471982	  681.9	  541.3	 9373.0	...
2471983	  682.2	  541.3	 9376.0	...
2471984	  682.5	  541.3	 9379.0	...
2471985	  682.9	  541.3	 9382.0	...
2471986	  682.9	  541.3	 9381.0	...
2471987	  682.8	  541.6	 9378.0	...
2471988	  682.6	  541.7	 9375.0	...
2471989	  682.5	  541.8	 9372.0	...
2471990	  682.3	  541.9	 9372.0	...
2471991	  682.2	  542.0	 9373.0	...
2471992	  682.1	  542.0	 9378.0	...
2471993	  681.9	  541.6	 9382.0	...
2471994	  681.7	  541.2	 9385.0	...
2471995	  682.1	  541.4	 9385.0	...
2471996	  682.7	  541.8	 9387.0	...
2471997	  683.2	  541.9	 9388.0	...
2471998	  683.4	  541.6	 9389.0	...
2471999	  683.5	  541.3	 9390.0	...
2472000	  683.1	  540.8	 9386.0	...
2472001	  682.5	  540.4	 9382.0	...
2472002	  682.0	  539.8	 9377.0	...
2472003	  682.0	  539.7	 9377.0	...
2472004	  682.1	  539.6	 9378.0	...
2472005	  682.3	  540.0	 9378.0	...
2472006	  682.4	  540.3	 9380.0	...
2472007	  682.4	  540.6	 9382.0	...
2472008	  682.5	  540.5	 9384.0	...
2472009	  682.8	  540.5	 9382.0	...
2472010	  683.3	  540.5	 9380.0	...
2472011	  683.5	  540.4	 9378.0	...
2472012	  683.8	  540.4	 9380.0	...
2472013	  683.9	  540.3	 9382.0	...
2472014	  684.1	  540.3	 9382.0	...
2472015	  684.2	  540.6	 9382.0	...
2472016	  683.8	  540.9	 9380.0	...
2472017	  683.1	  541.4	 9380.0	...
2472018	  682.4	  541.6	 9379.0	...
2472019	  682.1	  541.5	 9378.0	...
2472020	  682.1	  541.4	 9379.0	...
2472021	  682.4	  541.3	 9381.0	...
2472022	  682.7	  541.4	 9384.0	...
2472023	  683.0	  541.5	 9382.0	...
2472024	  682.9	  541.6	 9379.0	...
2472025	  682.9	  541.8	 9375.0	...
2472026	  683.0	  542.0	 9375.0	...
2472027	  683.1	  542.1	 9376.0	...
2472028	  682.9	  542.1	 9378.0	...
2472029	  682.6	  542.0	 9380.0	...
2472030	  682.4	  541.9	 9381.0	...
2472031	  682.6	  541.9	 9381.0	...
2472032	  682.8	  541.9	 9381.0	...
2472033	  682.8	  541.9	 9381.0	...
2472034	  682.8	  541.9	 9380.0	...
2472035	  682.8	  541.9	 9380.0	...
2472036	  682.0	  541.4	 9378.0	...
2472037	  681.2	  541.0	 9376.0	...
2472038	  680.9	  540.6	 9375.0	...
2472039	  681.3	  541.1	 9374.0	...
2472040	  681.8	  541.6	 9371.0	...
2472041	  681.8	  541.7	 9368.0	...
2472042	  681.7	  541.4	 9372.0	...
2472043	  681.7	  541.0	 9378.0	...
2472044	  681.6	  540.7	 9379.0	...
2472045	  681.5	  540.3	 9375.0	...
2472046	  681.5	  540.1	 9371.0	...
2472047	  681.6	  540.3	 9377.0	...
2472048	  681.9	  540.6	 9382.0	...
2472049	  682.2	  540.8	 9385.0	...
2472050	  682.4	  541.0	 9382.0	...
2472051	  682.4	  541.2	 9378.0	...
2472052	  682.6	  541.6	 9378.0	...
2472053	  682.8	  541.9	 9377.0	...
2472054	  683.0	  542.2	 9377.0	...
2472055	  682.8	  542.1	 9377.0	...
2472056	  682.2	  541.6	 9376.0	...
2472057	  681.7	  541.3	 9374.0	...
2472058	  681.2	  540.9	 9373.0	...
2472059	  681.1	  541.0	 9374.0	...
2472060	  681.1	  541.0	 9379.0	...
2472061	  681.1	  541.1	 9384.0	...
2472062	  681.2	  541.1	 9387.0	...
2472063	  681.5	  541.2	 9386.0	...
2472064	  681.7	  541.0	 9385.0	...
2472065	  681.7	  540.8	 9384.0	...
2472066	  682.3	  541.2	 9384.0	...
2472067	  682.9	  541.8	 9385.0	...
2472068	  683.5	  542.4	 9386.0	...
2472069	  683.5	  542.4	 9385.0	...
2472070	  682.9	  541.8	 9384.0	...
2472071	  682.3	  541.2	 9383.0	...
2472072	  681.7	  540.8	 9383.0	...
2472073	  682.0	  541.0	 9383.0	...
2472074	  682.3	  541.3	 9382.0	...
2472075	  682.5	  541.4	 9381.0	...
2472076	  682.3	  541.4	 9380.0	...
2472077	  682.2	  541.2	 9380.0	...
2472078	  682.1	  541.0	 9379.0	...
2472079	  682.2	  541.1	 9378.0	...
2472080	  682.2	  541.2	 9376.0	...
2472081	  682.3	  541.1	 9376.0	...
2472082	  682.3	  540.9	 9379.0	...
2472083	  682.3	  540.8	 9384.0	...
2472084	  682.2	  540.8	 9384.0	...
2472085	  681.9	  541.0	 9380.0	...
2472086	  681.6	  540.9	 9377.0	...
2472087	  681.3	  540.4	 9378.0	...
2472088	  681.3	  540.0	 9380.0	...
2472089	  681.1	  539.5	 9380.0	...
2472090	  680.8	  539.3	 9379.0	...
2472091	  680.5	  539.1	 9376.0	...
2472092	  680.7	  539.5	 9374.0	...
2472093	  680.9	  539.9	 9373.0	...
2472094	  681.1	  540.2	 9377.0	...
2472095	  681.1	  540.1	 9382.0	...
2472096	  681.1	  540.0	 9387.0	...
2472097	  681.2	  540.1	 9389.0	...
2472098	  681.2	  540.1	 9390.0	...
2472099	  681.2	  540.4	 9391.0	...
2472100	  681.0	  540.6	 9389.0	...
2472101	  680.8	  540.8	 9387.0	...
2472102	  680.9	  540.7	 9385.0	...
2472103	  681.3	  540.2	 9385.0	...
2472104	  681.5	  539.9	 9385.0	...
2472105	  681.4	  539.9	 9384.0	...
2472106	  681.2	  540.3	 9383.0	...
2472107	  681.2	  540.7	 9382.0	...
2472108	  681.2	  540.8	 9382.0	...
2472109	  680.9	  540.9	 9379.0	...
2472110	  680.6	  540.7	 9376.0	...
2472111	  680.3	  540.4	 9374.0	...
2472112	  680.4	  540.0	 9372.0	...
2472113	  680.4	  540.2	 9370.0	...
2472114	  680.7	  540.5	 9368.0	...
2472115	  680.9	  540.8	 9368.0	...
2472116	  680.4	  540.0	 9367.0	...
2472117	  679.7	  539.1	 9364.0	...
2472118	  679.4	  538.4	 9361.0	...
2472119	  679.8	  538.7	 9355.0	...
2472120	  680.3	  539.0	 9349.0	...
2472121	  680.3	  539.2	 9342.0	...
2472122	  680.4	  538.9	 9340.0	...
2472123	  680.3	  538.6	 9343.0	...
2472124	  680.3	  538.2	 9349.0	...
2472125	  680.3	  538.3	 9352.0	...
2472126	  680.3	  538.3	 9350.0	...
2472127	  680.1	  537.9	 9349.0	...
2472128	  679.7	  537.6	 9349.0	...
2472129	  679.2	  537.2	 9350.0	...
2472130	  678.8	  537.0	 9345.0	...
2472131	  678.9	  536.8	 9340.0	...
2472132	  679.1	  536.6	 9335.0	...
2472133	  679.5	  536.5	 9335.0	...
2472134	  679.7	  536.5	 9338.0	...
2472135	  679.9	  536.7	 9342.0	...
2472136	  680.3	  536.9	 9346.0	...
2472137	  680.6	  537.3	 9346.0	...
2472138	  681.0	  537.3	 9345.0	...
2472139	  681.2	  537.4	 9343.0	...
2472140	  681.4	  537.5	 9341.0	...
2472141	  681.5	  537.6	 9339.0	...
2472142	  681.5	  537.3	 9338.0	...
2472143	  681.5	  536.9	 9339.0	...
2472144	  681.6	  536.6	 9341.0	...
2472145	  681.6	  536.6	 9344.0	...
2472146	  681.3	  536.5	 9346.0	...
2472147	  680.8	  536.4	 9348.0	...
2472148	  680.6	  536.1	 9353.0	...
2472149	  680.6	  535.9	 9356.0	...
2472150	  680.6	  535.7	 9355.0	...
2472151	  681.0	  535.9	 9351.0	...
2472152	  681.3	  536.1	 9348.0	...
2472153	  681.7	  536.4	 9346.0	...
2472154	  681.6	  536.1	 9344.0	...
2472155	  681.4	  535.8	 9343.0	...
2472156	  681.0	  535.6	 9344.0	...
2472157	  680.8	  535.6	 9344.0	...
2472158	  680.5	  535.5	 9344.0	...
2472159	  680.4	  535.3	 9345.0	...
2472160	  680.2	  535.3	 9346.0	...
2472161	  680.7	  535.4	 9348.0	...
2472162	  681.2	  535.8	 9351.0	...
2472163	  681.8	  536.1	 9360.0	...
2472164	  681.9	  536.6	 9367.0	...
2472165	  682.0	  537.0	 9373.0	...
2472166	  682.3	  537.5	 9374.0	...
2472167	  682.8	  538.3	 9375.0	...
2472168	  683.5	  539.2	 9368.0	...
2472169	  684.1	  540.8	 9361.0	...
2472170	  684.4	  542.4	 9354.0	...
2472171	  684.7	  544.5	 9355.0	...
2472172	  685.3	  545.5	 9355.0	...
2472173	  685.8	  546.6	 9351.0	...
2472174	  686.6	  547.3	 9346.0	...
2472175	  686.9	  548.1	 9347.0	...
2472176	  686.8	  547.0	 9353.0	...
2472177	  686.2	  545.3	 9358.0	...
2472178	  685.7	  542.8	 9365.0	...
EFIX R   2468356	2472178	3823	  680.6	  559.0	   9048
SSACC R  2472179
2472179	  685.7	  541.7	 9372.0	...
2472180	  685.7	  541.6	 9380.0	...
2472181	  685.8	  542.2	 9381.0	...
2472182	  685.9	  543.0	 9381.0	...
2472183	  685.7	  543.5	 9378.0	...
2472184	  685.5	  545.2	 9367.0	...
2472185	  686.0	  549.2	 9347.0	...
2472186	  686.8	  555.3	 9315.0	...
2472187	  688.3	  563.7	 9283.0	...
2472188	  689.2	  574.1	 9240.0	...
2472189	  690.7	  586.9	 9194.0	...
2472190	  692.1	  601.2	 9126.0	...
2472191	  694.0	  617.1	 9061.0	...
2472192	  695.5	  633.9	 8983.0	...
2472193	  697.7	  651.8	 8917.0	...
2472194	  699.5	  670.8	 8834.0	...
2472195	  702.7	  691.9	 8750.0	...
2472196	  706.0	  714.5	 8653.0	...
2472197	  710.1	  739.4	 8563.0	...
2472198	  713.6	  763.4	 8469.0	...
2472199	  717.3	  788.3	 8373.0	...
2472200	  721.0	  813.2	 8272.0	...
2472201	  725.4	  839.9	 8167.0	...
2472202	  729.2	  866.0	 8066.0	...
2472203	  733.8	  892.2	 7967.0	...
2472204	  738.9	  919.1	 7867.0	...
2472205	  745.2	  947.7	 7749.0	...
2472206	  752.1	  976.9	 7629.0	...
2472207	  759.7	 1005.9	 7513.0	...
2472208	  768.1	 1035.9	 7400.0	...
2472209	  776.6	 1065.8	 7277.0	...
2472210	  784.2	 1094.4	 7159.0	...
2472211	  791.0	 1121.2	 7044.0	...
2472212	  797.2	 1146.4	 6945.0	...
2472213	  802.6	 1171.9	 6846.0	...
2472214	  808.5	 1197.7	 6747.0	...
2472215	  813.9	 1222.0	 6650.0	...
2472216	  820.5	 1245.9	 6541.0	...
2472217	  826.9	 1269.2	 6450.0	...
2472218	  835.0	 1295.2	 6346.0	...
2472219	  843.4	 1320.5	 6250.0	...
2472220	  852.5	 1345.6	 6137.0	...
2472221	  862.4	 1369.4	 6034.0	...
2472222	  872.3	 1394.8	 5927.0	...
2472223	  882.9	 1419.9	 5827.0	...
2472224	  894.3	 1445.8	 5714.0	...
2472225	  907.3	 1471.6	 5595.0	...
2472226	  920.9	 1498.3	 5468.0	...
MSG	2472227 0000 _ Number Off
2472227	  935.1	 1524.1	 5335.0	...
2472228	  949.5	 1549.3	 5213.0	...
2472229	  964.9	 1574.3	 5082.0	...
2472230	  981.5	 1599.8	 4957.0	...
2472231	  998.8	 1625.5	 4830.0	...
2472232	 1017.8	 1650.9	 4712.0	...
2472233	 1036.0	 1675.8	 4602.0	...
2472234	 1055.9	 1699.9	 4489.0	...
2472235	 1072.8	 1723.6	 4387.0	...
2472236	 1091.2	 1744.1	 4289.0	...
2472237	 1107.4	 1764.2	 4204.0	...
2472238	 1123.5	 1782.0	 4118.0	...
2472239	 1137.0	 1799.1	 4043.0	...
2472240	 1152.7	 1816.2	 3970.0	...
2472241	 1167.1	 1831.8	 3905.0	...
2472242	 1180.1	 1844.2	 3859.0	...
2472243	 1187.2	 1850.8	 3821.0	...
2472244	 1192.4	 1855.5	 3800.0	...
2472245	 1194.9	 1858.6	 3782.0	...
2472246	 1197.0	 1859.5	 3780.0	...
2472247	 1198.2	 1858.7	 3781.0	...
2472248	 1197.1	 1857.0	 3781.0	...
2472249	 1195.0	 1854.1	 3794.0	...
2472250	 1189.7	 1848.1	 3814.0	...
2472251	 1185.6	 1840.5	 3844.0	...
2472252	 1175.8	 1829.9	 3883.0	...
2472253	 1168.1	 1818.4	 3924.0	...
2472254	 1157.0	 1804.5	 3982.0	...
2472255	 1150.6	 1791.3	 4030.0	...
2472256	 1141.7	 1776.5	 4087.0	...
2472257	 1134.7	 1762.4	 4143.0	...
2472258	 1125.1	 1746.6	 4208.0	...
2472259	 1115.8	 1731.3	 4279.0	...
2472260	 1104.2	 1713.6	 4356.0	...
2472261	 1094.6	 1696.1	 4439.0	...
2472262	 1083.7	 1677.7	 4515.0	...
2472263	 1072.4	 1659.1	 4591.0	...
2472264	 1059.5	 1639.5	 4678.0	...
2472265	 1047.1	 1619.2	 4780.0	...
2472266	 1035.0	 1599.8	 4883.0	...
2472267	 1021.7	 1580.1	 4974.0	...
2472268	 1008.0	 1560.7	 5067.0	...
2472269	  995.6	 1541.4	 5158.0	...
2472270	  984.4	 1521.4	 5255.0	...
2472271	  974.1	 1502.1	 5351.0	...
2472272	  963.4	 1482.5	 5445.0	...
2472273	  952.8	 1463.6	 5542.0	...
2472274	  943.6	 1444.4	 5632.0	...
2472275	  934.1	 1424.9	 5728.0	...
2472276	  924.5	 1405.3	 5820.0	...
2472277	  914.8	 1386.4	 5915.0	...
2472278	  905.9	 1367.6	 5996.0	...
2472279	  897.4	 1349.2	 6074.0	...
2472280	  889.3	 1329.7	 6152.0	...
2472281	  880.7	 1311.0	 6235.0	...
2472282	  873.6	 1292.4	 6320.0	...
2472283	  865.6	 1275.7	 6400.0	...
2472284	  857.9	 1257.6	 6477.0	...
2472285	  849.4	 1241.1	 6546.0	...
2472286	  842.2	 1223.4	 6624.0	...
2472287	  835.2	 1206.9	 6705.0	...
2472288	  828.7	 1189.4	 6784.0	...
2472289	  821.8	 1171.4	 6864.0	...
2472290	  815.3	 1153.5	 6936.0	...
2472291	  809.2	 1136.5	 7012.0	...
2472292	  803.6	 1120.3	 7073.0	...
2472293	  798.7	 1103.4	 7147.0	...
2472294	  794.2	 1086.2	 7224.0	...
2472295	  789.5	 1070.9	 7290.0	...
2472296	  785.3	 1056.6	 7351.0	...
2472297	  780.3	 1043.8	 7401.0	...
2472298	  776.6	 1029.9	 7466.0	...
2472299	  773.0	 1016.1	 7526.0	...
2472300	  770.1	 1002.8	 7580.0	...
2472301	  768.0	  989.7	 7627.0	...
2472302	  766.3	  977.4	 7670.0	...
2472303	  764.9	  964.6	 7719.0	...
2472304	  762.5	  951.6	 7778.0	...
2472305	  759.6	  937.9	 7848.0	...
2472306	  756.4	  924.0	 7922.0	...
2472307	  753.3	  910.7	 7981.0	...
2472308	  750.7	  898.7	 8039.0	...
2472309	  748.3	  886.4	 8095.0	...
2472310	  745.0	  875.1	 8151.0	...
2472311	  742.0	  863.0	 8204.0	...
2472312	  738.7	  850.6	 8260.0	...
2472313	  736.3	  837.2	 8318.0	...
2472314	  733.4	  825.0	 8367.0	...
2472315	  731.2	  814.0	 8412.0	...
2472316	  729.1	  803.6	 8459.0	...
2472317	  727.0	  793.2	 8507.0	...
2472318	  725.0	  783.1	 8552.0	...
2472319	  723.2	  774.0	 8590.0	...
2472320	  721.5	  764.6	 8636.0	...
2472321	  719.5	  755.2	 8678.0	...
2472322	  717.7	  745.6	 8718.0	...
2472323	  716.7	  736.5	 8743.0	...
2472324	  716.0	  727.9	 8781.0	...
2472325	  715.0	  719.2	 8812.0	...
2472326	  713.6	  710.6	 8859.0	...
2472327	  712.1	  702.3	 8891.0	...
2472328	  710.8	  694.7	 8928.0	...
2472329	  709.9	  687.6	 8954.0	...
2472330	  708.8	  680.8	 8986.0	...
2472331	  708.0	  673.2	 9020.0	...
2472332	  707.0	  666.2	 9050.0	...
2472333	  706.2	  659.2	 9075.0	...
2472334	  705.5	  652.7	 9089.0	...
2472335	  705.1	  647.2	 9107.0	...
2472336	  704.0	  641.0	 9129.0	...
2472337	  703.0	  636.2	 9151.0	...
2472338	  701.4	  629.4	 9176.0	...
2472339	  700.7	  624.6	 9191.0	...
2472340	  700.0	  618.7	 9215.0	...
2472341	  699.9	  615.1	 9228.0	...
2472342	  699.6	  610.1	 9242.0	...
2472343	  699.2	  606.1	 9254.0	...
2472344	  698.5	  601.7	 9275.0	...
ESACC R  2472179	2472344	166	  685.7	  541.7	  698.5	  601.7	   1.30	    612
SFIX R   2472345
2472345	  697.4	  597.1	 9294.0	...
2472346	  696.4	  592.9	 9309.0	...
2472347	  695.8	  588.6	 9318.0	...
2472348	  695.7	  585.7	 9335.0	...
2472349	  695.1	  582.5	 9346.0	...
2472350	  694.4	  579.5	 9359.0	...
2472351	  693.3	  576.9	 9364.0	...
2472352	  692.7	  574.5	 9371.0	...
2472353	  692.2	  572.0	 9375.0	...
2472354	  692.0	  569.7	 9381.0	...
2472355	  691.7	  567.3	 9388.0	...
2472356	  691.4	  564.9	 9393.0	...
2472357	  691.1	  562.9	 9399.0	...
2472358	  690.7	  561.2	 9408.0	...
2472359	  690.4	  559.5	 9419.0	...
2472360	  690.1	  557.9	 9428.0	...
2472361	  690.1	  556.6	 9432.0	...
2472362	  690.0	  556.0	 9432.0	...
2472363	  690.0	  555.0	 9429.0	...
2472364	  690.0	  554.2	 9427.0	...
2472365	  689.8	  554.2	 9430.0	...
2472366	  689.6	  554.5	 9436.0	...
2472367	  689.4	  554.6	 9439.0	...
2472368	  689.4	  554.4	 9436.0	...
2472369	  688.9	  554.2	 9432.0	...
2472370	  688.5	  553.8	 9425.0	...
2472371	  687.9	  553.5	 9420.0	...
2472372	  687.8	  553.1	 9417.0	...
2472373	  687.8	  553.0	 9419.0	...
2472374	  687.8	  553.5	 9421.0	...
2472375	  687.9	  554.0	 9423.0	...
2472376	  687.9	  554.4	 9425.0	...
2472377	  688.0	  554.2	 9424.0	...
2472378	  688.3	  554.4	 9422.0	...
2472379	  688.5	  554.9	 9424.0	...
2472380	  688.6	  555.4	 9427.0	...
2472381	  688.5	  555.5	 9430.0	...
2472382	  688.1	  555.3	 9425.0	...
2472383	  687.6	  555.0	 9420.0	...
2472384	  687.3	  555.4	 9418.0	...
2472385	  687.5	  555.9	 9419.0	...
2472386	  687.6	  556.4	 9420.0	...
2472387	  687.7	  556.4	 9419.0	...
2472388	  687.6	  556.3	 9417.0	...
2472389	  687.5	  556.4	 9415.0	...
2472390	  687.3	  556.4	 9412.0	...
2472391	  687.2	  556.2	 9411.0	...
2472392	  687.4	  555.9	 9410.0	...
2472393	  687.6	  555.7	 9408.0	...
2472394	  687.8	  555.7	 9407.0	...
2472395	  687.7	  555.6	 9406.0	...
2472396	  687.7	  555.4	 9405.0	...
2472397	  687.6	  555.1	 9406.0	...
2472398	  687.5	  554.8	 9406.0	...
2472399	  687.5	  554.7	 9405.0	...
2472400	  687.4	  554.7	 9402.0	...
2472401	  687.4	  554.3	 9400.0	...
2472402	  687.3	  553.9	 9400.0	...
2472403	  687.2	  553.1	 9400.0	...
2472404	  687.4	  552.8	 9401.0	...
2472405	  687.7	  552.5	 9399.0	...
2472406	  688.0	  552.5	 9396.0	...
2472407	  688.0	  552.5	 9394.0	...
2472408	  688.1	  552.5	 9394.0	...
2472409	  688.1	  552.4	 9392.0	...
2472410	  688.2	  552.7	 9381.0	...
EFIX R   2472345	2472410	66	  689.3	  559.4	   9404
SSACC R  2472411
2472411	  688.4	  553.5	 9370.0	...
2472412	  688.7	  554.9	 9357.0	...
2472413	  689.0	  556.5	 9343.0	...
2472414	  689.6	  558.3	 9326.0	...
2472415	  690.2	  560.9	 9313.0	...
2472416	  691.1	  564.2	 9294.0	...
2472417	  691.9	  567.9	 9270.0	...
2472418	  692.8	  573.0	 9232.0	...
2472419	  694.0	  578.3	 9197.0	...
2472420	  695.0	  585.2	 9150.0	...
2472421	  696.7	  592.4	 9108.0	...
2472422	  698.2	  601.1	 9064.0	...
2472423	  700.0	  610.8	 9016.0	...
2472424	  701.2	  621.6	 8966.0	...
2472425	  703.0	  633.8	 8907.0	...
2472426	  705.3	  646.5	 8846.0	...
2472427	  707.9	  661.1	 8766.0	...
2472428	  710.6	  677.4	 8680.0	...
2472429	  713.5	  696.4	 8589.0	...
2472430	  716.9	  716.9	 8486.0	...
2472431	  720.3	  738.4	 8381.0	...
2472432	  724.0	  762.7	 8277.0	...
2472433	  728.7	  789.4	 8170.0	...
2472434	  735.3	  819.8	 8041.0	...
2472435	  743.3	  854.2	 7880.0	...
2472436	  752.1	  891.0	 7703.0	...
2472437	  762.6	  931.2	 7520.0	...
2472438	  773.5	  970.9	 7341.0	...
2472439	  785.5	 1013.8	 7141.0	...
2472440	  797.5	 1058.2	 6937.0	...
2472441	  808.6	 1105.7	 6701.0	...
2472442	  824.2	 1157.3	 6477.0	...
2472443	  842.7	 1212.5	 6222.0	...
2472444	  868.6	 1273.8	 5955.0	...
2472445	  895.9	 1337.7	 5653.0	...
2472446	  928.8	 1405.8	 5333.0	...
2472447	  967.0	 1476.9	 4996.0	...
2472448	 1012.9	 1553.8	 4628.0	...
2472449	 1064.3	 1634.8	 4257.0	...
2472450	 1100.2	 1691.0	 4005.0	...
2472451	 1118.3	 1719.0	 3888.0	...
2472452	 1118.3	 1719.0	 3888.0	...
SBLINK R 2472453
2472453	   .	   .	    0.0	...
2472454	   .	   .	    0.0	...
2472455	   .	   .	    0.0	...
2472456	   .	   .	    0.0	...
2472457	   .	   .	    0.0	...
2472458	   .	   .	    0.0	...
2472459	   .	   .	    0.0	...
2472460	   .	   .	    0.0	...
2472461	   .	   .	    0.0	...
2472462	   .	   .	    0.0	...
2472463	   .	   .	    0.0	...
2472464	   .	   .	    0.0	...
2472465	   .	   .	    0.0	...
2472466	   .	   .	    0.0	...
2472467	   .	   .	    0.0	...
2472468	   .	   .	    0.0	...
2472469	   .	   .	    0.0	...
2472470	   .	   .	    0.0	...
2472471	   .	   .	    0.0	...
2472472	   .	   .	    0.0	...
2472473	   .	   .	    0.0	...
2472474	   .	   .	    0.0	...
2472475	   .	   .	    0.0	...
2472476	   .	   .	    0.0	...
2472477	   .	   .	    0.0	...
2472478	   .	   .	    0.0	...
2472479	   .	   .	    0.0	...
2472480	   .	   .	    0.0	...
2472481	   .	   .	    0.0	...
2472482	   .	   .	    0.0	...
2472483	   .	   .	    0.0	...
2472484	   .	   .	    0.0	...
2472485	   .	   .	    0.0	...
2472486	   .	   .	    0.0	...
2472487	   .	   .	    0.0	...
2472488	   .	   .	    0.0	...
2472489	   .	   .	    0.0	...
2472490	   .	   .	    0.0	...
2472491	   .	   .	    0.0	...
2472492	   .	   .	    0.0	...
2472493	   .	   .	    0.0	...
2472494	   .	   .	    0.0	...
2472495	   .	   .	    0.0	...
2472496	   .	   .	    0.0	...
2472497	   .	   .	    0.0	...
2472498	   .	   .	    0.0	...
2472499	   .	   .	    0.0	...
2472500	   .	   .	    0.0	...
2472501	   .	   .	    0.0	...
2472502	   .	   .	    0.0	...
2472503	   .	   .	    0.0	...
2472504	   .	   .	    0.0	...
2472505	   .	   .	    0.0	...
2472506	   .	   .	    0.0	...
2472507	   .	   .	    0.0	...
2472508	   .	   .	    0.0	...
2472509	   .	   .	    0.0	...
2472510	   .	   .	    0.0	...
2472511	   .	   .	    0.0	...
2472512	   .	   .	    0.0	...
2472513	   .	   .	    0.0	...
2472514	   .	   .	    0.0	...
2472515	   .	   .	    0.0	...
2472516	   .	   .	    0.0	...
2472517	   .	   .	    0.0	...
2472518	   .	   .	    0.0	...
2472519	   .	   .	    0.0	...
2472520	   .	   .	    0.0	...
2472521	   .	   .	    0.0	...
2472522	   .	   .	    0.0	...
2472523	   .	   .	    0.0	...
2472524	   .	   .	    0.0	...
2472525	   .	   .	    0.0	...
2472526	   .	   .	    0.0	...
2472527	   .	   .	    0.0	...
2472528	   .	   .	    0.0	...
2472529	   .	   .	    0.0	...
2472530	   .	   .	    0.0	...
2472531	   .	   .	    0.0	...
2472532	   .	   .	    0.0	...
2472533	   .	   .	    0.0	...
2472534	   .	   .	    0.0	...
2472535	   .	   .	    0.0	...
2472536	   .	   .	    0.0	...
2472537	   .	   .	    0.0	...
2472538	   .	   .	    0.0	...
2472539	   .	   .	    0.0	...
2472540	   .	   .	    0.0	...
2472541	   .	   .	    0.0	...
2472542	   .	   .	    0.0	...
2472543	   .	   .	    0.0	...
2472544	   .	   .	    0.0	...
2472545	   .	   .	    0.0	...
2472546	   .	   .	    0.0	...
2472547	   .	   .	    0.0	...
2472548	   .	   .	    0.0	...
2472549	   .	   .	    0.0	...
2472550	   .	   .	    0.0	...
2472551	   .	   .	    0.0	...
2472552	   .	   .	    0.0	...
2472553	   .	   .	    0.0	...
2472554	   .	   .	    0.0	...
2472555	   .	   .	    0.0	...
2472556	   .	   .	    0.0	...
2472557	   .	   .	    0.0	...
2472558	   .	   .	    0.0	...
2472559	   .	   .	    0.0	...
2472560	   .	   .	    0.0	...
2472561	   .	   .	    0.0	...
2472562	   .	   .	    0.0	...
2472563	   .	   .	    0.0	...
2472564	   .	   .	    0.0	...
2472565	   .	   .	    0.0	...
2472566	   .	   .	    0.0	...
2472567	   .	   .	    0.0	...
2472568	   .	   .	    0.0	...
2472569	   .	   .	    0.0	...
2472570	   .	   .	    0.0	...
2472571	   .	   .	    0.0	...
2472572	   .	   .	    0.0	...
2472573	   .	   .	    0.0	...
2472574	   .	   .	    0.0	...
2472575	   .	   .	    0.0	...
2472576	   .	   .	    0.0	...
2472577	   .	   .	    0.0	...
2472578	   .	   .	    0.0	...
2472579	   .	   .	    0.0	...
2472580	   .	   .	    0.0	...
2472581	   .	   .	    0.0	...
2472582	   .	   .	    0.0	...
2472583	   .	   .	    0.0	...
2472584	   .	   .	    0.0	...
2472585	   .	   .	    0.0	...
2472586	   .	   .	    0.0	...
2472587	   .	   .	    0.0	...
2472588	   .	   .	    0.0	...
2472589	   .	   .	    0.0	...
2472590	   .	   .	    0.0	...
2472591	   .	   .	    0.0	...
2472592	   .	   .	    0.0	...
2472593	   .	   .	    0.0	...
2472594	   .	   .	    0.0	...
2472595	   .	   .	    0.0	...
2472596	   .	   .	    0.0	...
2472597	   .	   .	    0.0	...
2472598	   .	   .	    0.0	...
2472599	   .	   .	    0.0	...
2472600	   .	   .	    0.0	...
2472601	   .	   .	    0.0	...
2472602	   .	   .	    0.0	...
2472603	   .	   .	    0.0	...
2472604	   .	   .	    0.0	...
2472605	   .	   .	    0.0	...
2472606	   .	   .	    0.0	...
2472607	   .	   .	    0.0	...
2472608	   .	   .	    0.0	...
2472609	   .	   .	    0.0	...
2472610	   .	   .	    0.0	...
2472611	   .	   .	    0.0	...
2472612	   .	   .	    0.0	...
2472613	   .	   .	    0.0	...
2472614	   .	   .	    0.0	...
2472615	   .	   .	    0.0	...
2472616	   .	   .	    0.0	...
2472617	   .	   .	    0.0	...
EBLINK R 2472453	2472617	165
2472618	 1214.1	 1858.4	 3272.0	...
2472619	 1214.1	 1858.4	 3272.0	...
2472620	 1210.3	 1851.6	 3299.0	...
2472621	 1202.6	 1838.4	 3362.0	...
2472622	 1190.7	 1818.4	 3451.0	...
2472623	 1178.1	 1799.3	 3540.0	...
2472624	 1164.9	 1779.3	 3625.0	...
2472625	 1151.0	 1759.1	 3717.0	...
2472626	 1134.5	 1735.8	 3820.0	...
2472627	 1117.2	 1711.9	 3930.0	...
2472628	 1099.6	 1686.2	 4046.0	...
2472629	 1083.8	 1661.7	 4159.0	...
2472630	 1068.0	 1636.4	 4274.0	...
2472631	 1053.7	 1613.5	 4386.0	...
2472632	 1039.5	 1589.3	 4503.0	...
2472633	 1026.6	 1566.4	 4623.0	...
2472634	 1013.2	 1542.5	 4740.0	...
2472635	 1001.2	 1519.8	 4853.0	...
2472636	  989.0	 1496.7	 4953.0	...
2472637	  976.5	 1474.5	 5068.0	...
2472638	  965.0	 1453.0	 5167.0	...
2472639	  954.0	 1431.0	 5279.0	...
2472640	  943.7	 1409.2	 5378.0	...
2472641	  932.0	 1386.4	 5488.0	...
2472642	  922.0	 1365.5	 5590.0	...
2472643	  911.5	 1342.3	 5690.0	...
2472644	  902.3	 1321.0	 5797.0	...
2472645	  890.7	 1298.0	 5900.0	...
2472646	  880.1	 1275.3	 6005.0	...
2472647	  869.4	 1252.4	 6106.0	...
2472648	  858.9	 1228.7	 6223.0	...
2472649	  849.0	 1206.4	 6338.0	...
2472650	  839.9	 1182.5	 6451.0	...
2472651	  830.8	 1160.9	 6553.0	...
2472652	  822.5	 1139.3	 6648.0	...
2472653	  814.3	 1120.1	 6745.0	...
2472654	  807.9	 1101.0	 6841.0	...
2472655	  801.6	 1083.8	 6928.0	...
2472656	  795.5	 1066.9	 7011.0	...
2472657	  789.5	 1051.5	 7080.0	...
2472658	  783.4	 1035.8	 7155.0	...
2472659	  776.9	 1021.7	 7218.0	...
2472660	  770.4	 1006.8	 7286.0	...
2472661	  765.1	  993.5	 7349.0	...
2472662	  761.7	  980.2	 7414.0	...
2472663	  758.8	  968.5	 7469.0	...
2472664	  754.9	  955.4	 7527.0	...
2472665	  750.0	  941.9	 7586.0	...
2472666	  745.2	  928.1	 7646.0	...
2472667	  741.8	  915.8	 7704.0	...
2472668	  739.0	  903.8	 7758.0	...
2472669	  735.8	  891.2	 7806.0	...
2472670	  732.6	  879.6	 7862.0	...
2472671	  728.9	  866.3	 7905.0	...
2472672	  727.0	  855.4	 7965.0	...
2472673	  724.5	  843.6	 8003.0	...
2472674	  723.0	  833.5	 8063.0	...
2472675	  720.5	  822.9	 8100.0	...
2472676	  718.2	  812.7	 8150.0	...
2472677	  716.1	  803.2	 8185.0	...
2472678	  714.9	  793.8	 8229.0	...
2472679	  713.9	  784.6	 8266.0	...
2472680	  712.6	  775.8	 8298.0	...
2472681	  711.5	  766.9	 8333.0	...
2472682	  709.9	  758.1	 8370.0	...
2472683	  709.0	  749.0	 8415.0	...
2472684	  707.1	  740.3	 8455.0	...
2472685	  705.5	  732.2	 8494.0	...
2472686	  703.5	  723.8	 8521.0	...
2472687	  702.5	  716.0	 8554.0	...
2472688	  701.1	  707.9	 8575.0	...
2472689	  699.5	  700.3	 8610.0	...
2472690	  697.3	  692.6	 8636.0	...
2472691	  695.5	  686.4	 8659.0	...
2472692	  694.4	  679.8	 8682.0	...
2472693	  694.0	  673.9	 8704.0	...
2472694	  693.2	  666.6	 8739.0	...
2472695	  691.8	  660.9	 8762.0	...
2472696	  690.2	  654.8	 8788.0	...
2472697	  688.9	  649.3	 8810.0	...
2472698	  688.1	  643.8	 8831.0	...
2472699	  687.4	  638.7	 8844.0	...
2472700	  686.6	  633.7	 8850.0	...
2472701	  686.1	  628.7	 8866.0	...
2472702	  685.4	  623.9	 8879.0	...
2472703	  684.6	  619.5	 8893.0	...
2472704	  683.7	  613.8	 8908.0	...
2472705	  683.2	  608.9	 8923.0	...
2472706	  682.9	  604.5	 8942.0	...
ESACC R  2472411	2472706	296	  688.4	  553.5	  682.9	  604.5	   1.09	   1159
SFIX R   2472707
2472707	  682.8	  601.4	 8956.0	...
2472708	  682.6	  597.8	 8975.0	...
2472709	  682.3	  593.4	 8987.0	...
2472710	  682.1	  590.0	 8998.0	...
2472711	  681.9	  586.5	 9007.0	...
2472712	  681.6	  584.0	 9015.0	...
2472713	  680.8	  581.0	 9028.0	...
2472714	  679.8	  578.3	 9038.0	...
2472715	  679.0	  575.6	 9053.0	...
2472716	  678.6	  573.0	 9060.0	...
2472717	  678.5	  570.7	 9066.0	...
2472718	  678.5	  569.1	 9067.0	...
2472719	  678.3	  567.7	 9069.0	...
2472720	  678.1	  566.4	 9070.0	...
2472721	  677.8	  564.3	 9074.0	...
2472722	  677.8	  562.8	 9078.0	...
2472723	  677.9	  561.8	 9085.0	...
2472724	  678.0	  561.2	 9090.0	...
2472725	  678.1	  560.5	 9095.0	...
2472726	  678.2	  559.9	 9096.0	...
2472727	  678.3	  558.7	 9097.0	...
2472728	  678.3	  557.7	 9098.0	...
2472729	  678.2	  556.3	 9101.0	...
2472730	  678.2	  555.9	 9103.0	...
2472731	  678.1	  555.5	 9105.0	...
2472732	  678.0	  555.9	 9104.0	...
2472733	  678.0	  556.3	 9103.0	...
2472734	  677.7	  556.5	 9101.0	...
2472735	  677.6	  556.5	 9100.0	...
2472736	  677.3	  556.4	 9103.0	...
2472737	  677.3	  556.0	 9106.0	...
2472738	  677.3	  555.7	 9109.0	...
2472739	  677.3	  555.5	 9107.0	...
2472740	  677.4	  555.7	 9104.0	...
2472741	  677.5	  555.8	 9099.0	...
2472742	  677.5	  556.0	 9095.0	...
2472743	  677.5	  556.0	 9092.0	...
2472744	  677.5	  556.1	 9088.0	...
2472745	  677.1	  556.2	 9087.0	...
2472746	  676.8	  556.3	 9086.0	...
2472747	  676.6	  557.3	 9085.0	...
2472748	  676.7	  558.1	 9077.0	...
2472749	  676.9	  559.0	 9069.0	...
2472750	  677.2	  559.3	 9064.0	...
2472751	  677.5	  559.6	 9064.0	...
2472752	  677.8	  560.2	 9061.0	...
2472753	  678.1	  560.5	 9057.0	...
2472754	  678.4	  560.8	 9053.0	...
2472755	  678.9	  561.0	 9047.0	...
2472756	  679.3	  561.3	 9040.0	...
2472757	  679.6	  561.6	 9034.0	...
2472758	  679.7	  562.7	 9034.0	...
2472759	  679.7	  563.6	 9035.0	...
2472760	  679.7	  564.1	 9035.0	...
2472761	  679.9	  563.7	 9035.0	...
2472762	  680.2	  563.5	 9034.0	...
2472763	  680.6	  563.7	 9031.0	...
2472764	  680.5	  563.9	 9027.0	...
2472765	  680.4	  564.0	 9024.0	...
2472766	  680.1	  563.9	 9025.0	...
2472767	  680.1	  563.9	 9024.0	...
2472768	  680.8	  564.1	 9022.0	...
2472769	  681.5	  564.7	 9020.0	...
2472770	  682.3	  565.2	 9020.0	...
2472771	  682.5	  565.5	 9019.0	...
2472772	  682.6	  565.4	 9020.0	...
2472773	  682.6	  565.4	 9021.0	...
2472774	  682.6	  565.3	 9020.0	...
2472775	  682.5	  565.0	 9019.0	...
2472776	  682.4	  564.6	 9018.0	...
2472777	  682.4	  564.5	 9017.0	...
2472778	  682.2	  564.8	 9018.0	...
2472779	  681.9	  565.0	 9019.0	...
2472780	  681.7	  565.0	 9022.0	...
2472781	  681.7	  564.9	 9024.0	...
2472782	  681.3	  564.5	 9023.0	...
2472783	  680.9	  564.2	 9021.0	...
2472784	  680.4	  564.0	 9017.0	...
2472785	  680.4	  564.0	 9016.0	...
2472786	  680.5	  564.1	 9014.0	...
2472787	  680.8	  564.1	 9013.0	...
2472788	  681.0	  564.1	 9011.0	...
2472789	  681.2	  564.1	 9009.0	...
2472790	  681.2	  563.6	 9008.0	...
2472791	  681.3	  563.1	 9009.0	...
2472792	  681.2	  562.7	 9005.0	...
2472793	  681.1	  562.9	 9000.0	...
2472794	  681.1	  563.1	 8993.0	...
2472795	  680.7	  562.8	 8992.0	...
2472796	  680.1	  561.7	 8991.0	...
2472797	  679.4	  560.6	 8990.0	...
2472798	  679.3	  559.9	 8991.0	...
2472799	  679.6	  559.9	 8992.0	...
2472800	  679.7	  559.9	 8993.0	...
2472801	  679.7	  559.8	 8994.0	...
2472802	  679.5	  559.6	 8993.0	...
2472803	  679.5	  559.6	 8994.0	...
2472804	  679.5	  559.6	 8995.0	...
2472805	  679.8	  559.6	 8997.0	...
2472806	  680.1	  559.6	 8999.0	...
2472807	  680.2	  559.6	 9000.0	...
2472808	  680.2	  559.6	 9000.0	...
2472809	  680.6	  559.5	 8998.0	...
2472810	  681.1	  559.4	 8997.0	...
2472811	  681.5	  559.4	 8996.0	...
2472812	  681.4	  558.7	 8997.0	...
2472813	  681.1	  557.8	 8998.0	...
2472814	  681.1	  556.9	 8998.0	...
2472815	  681.1	  557.3	 8997.0	...
2472816	  681.3	  558.0	 8994.0	...
2472817	  681.3	  558.5	 8991.0	...
2472818	  681.3	  558.3	 8989.0	...
2472819	  681.4	  557.9	 8990.0	...
2472820	  681.3	  557.6	 8990.0	...
2472821	  681.3	  557.3	 8991.0	...
2472822	  681.3	  557.2	 8991.0	...
2472823	  681.7	  557.1	 8991.0	...
2472824	  682.1	  556.9	 8991.0	...
2472825	  682.0	  556.7	 8990.0	...
2472826	  681.4	  556.5	 8989.0	...
2472827	  680.8	  556.4	 8988.0	...
2472828	  681.2	  556.2	 8989.0	...
2472829	  681.9	  556.0	 8991.0	...
2472830	  682.6	  555.5	 8995.0	...
2472831	  682.6	  555.2	 8996.0	...
2472832	  682.6	  555.1	 8999.0	...
2472833	  682.7	  555.2	 9001.0	...
2472834	  683.1	  555.0	 9003.0	...
2472835	  683.5	  554.9	 9001.0	...
2472836	  683.4	  554.6	 8998.0	...
2472837	  683.0	  554.3	 8997.0	...
2472838	  682.5	  553.9	 8996.0	...
2472839	  682.5	  553.5	 8997.0	...
2472840	  682.3	  553.2	 8995.0	...
2472841	  682.1	  552.9	 8992.0	...
2472842	  682.1	  553.1	 8990.0	...
2472843	  682.3	  553.1	 8992.0	...
2472844	  682.4	  552.5	 8994.0	...
2472845	  682.4	  551.8	 8993.0	...
2472846	  682.5	  551.5	 8991.0	...
2472847	  682.6	  551.8	 8989.0	...
2472848	  682.8	  552.2	 8986.0	...
2472849	  682.8	  552.3	 8984.0	...
2472850	  682.9	  552.4	 8983.0	...
2472851	  682.9	  552.3	 8983.0	...
2472852	  683.1	  552.2	 8983.0	...
2472853	  683.2	  552.2	 8981.0	...
2472854	  683.4	  552.2	 8980.0	...
2472855	  683.5	  552.3	 8978.0	...
2472856	  683.4	  552.2	 8976.0	...
2472857	  683.3	  552.2	 8974.0	...
2472858	  683.4	  552.0	 8977.0	...
2472859	  683.7	  551.8	 8981.0	...
2472860	  684.0	  551.4	 8984.0	...
2472861	  683.9	  551.0	 8983.0	...
2472862	  683.7	  551.2	 8982.0	...
2472863	  683.7	  551.5	 8981.0	...
2472864	  683.8	  551.9	 8982.0	...
2472865	  684.0	  552.0	 8982.0	...
2472866	  684.0	  552.0	 8981.0	...
2472867	  684.0	  551.7	 8979.0	...
2472868	  683.9	  551.4	 8979.0	...
2472869	  683.9	  551.2	 8978.0	...
2472870	  684.0	  551.2	 8978.0	...
2472871	  684.0	  551.3	 8976.0	...
2472872	  684.0	  551.4	 8975.0	...
2472873	  684.0	  551.6	 8974.0	...
2472874	  684.0	  551.6	 8974.0	...
2472875	  683.9	  551.3	 8971.0	...
2472876	  684.0	  550.8	 8971.0	...
2472877	  684.1	  550.2	 8970.0	...
2472878	  684.1	  550.1	 8970.0	...
2472879	  683.9	  550.1	 8969.0	...
2472880	  683.9	  550.0	 8968.0	...
2472881	  684.1	  550.0	 8968.0	...
2472882	  684.2	  550.1	 8971.0	...
2472883	  684.6	  550.3	 8973.0	...
2472884	  684.9	  550.3	 8976.0	...
2472885	  685.3	  550.2	 8975.0	...
2472886	  685.5	  550.0	 8972.0	...
2472887	  685.5	  550.0	 8970.0	...
2472888	  685.4	  550.0	 8971.0	...
2472889	  685.4	  550.1	 8973.0	...
2472890	  685.3	  550.2	 8975.0	...
2472891	  685.3	  550.2	 8974.0	...
2472892	  685.3	  550.2	 8973.0	...
2472893	  685.3	  550.3	 8972.0	...
2472894	  685.3	  550.4	 8972.0	...
2472895	  685.1	  550.4	 8972.0	...
2472896	  684.9	  550.2	 8972.0	...
2472897	  685.0	  550.1	 8971.0	...
2472898	  685.4	  549.8	 8970.0	...
2472899	  685.7	  549.7	 8963.0	...
2472900	  685.8	  549.6	 8957.0	...
2472901	  685.8	  549.6	 8952.0	...
2472902	  685.7	  549.7	 8951.0	...
2472903	  685.7	  549.8	 8954.0	...
2472904	  685.6	  550.0	 8957.0	...
2472905	  685.5	  549.9	 8957.0	...
2472906	  685.3	  549.8	 8954.0	...
2472907	  685.2	  549.6	 8950.0	...
2472908	  685.4	  549.6	 8949.0	...
2472909	  685.6	  549.6	 8953.0	...
2472910	  685.8	  549.6	 8958.0	...
2472911	  685.9	  549.8	 8961.0	...
2472912	  686.1	  550.0	 8959.0	...
2472913	  686.0	  550.1	 8957.0	...
2472914	  685.6	  550.2	 8955.0	...
2472915	  685.1	  550.0	 8956.0	...
2472916	  685.0	  549.8	 8957.0	...
2472917	  685.2	  549.6	 8958.0	...
2472918	  685.3	  549.6	 8957.0	...
2472919	  685.5	  549.6	 8954.0	...
2472920	  685.6	  550.0	 8952.0	...
2472921	  685.8	  550.4	 8949.0	...
2472922	  685.9	  550.5	 8948.0	...
2472923	  686.1	  550.3	 8945.0	...
2472924	  686.3	  550.6	 8942.0	...
2472925	  686.2	  551.0	 8939.0	...
2472926	  686.0	  551.4	 8936.0	...
2472927	  685.7	  551.3	 8937.0	...
2472928	  685.7	  551.0	 8939.0	...
2472929	  685.7	  550.7	 8941.0	...
2472930	  685.7	  550.7	 8941.0	...
2472931	  685.7	  550.8	 8941.0	...
2472932	  686.2	  550.9	 8942.0	...
2472933	  686.5	  550.9	 8942.0	...
2472934	  686.9	  551.0	 8943.0	...
2472935	  686.7	  551.1	 8943.0	...
2472936	  686.7	  551.2	 8940.0	...
2472937	  686.7	  551.1	 8937.0	...
2472938	  686.8	  551.1	 8934.0	...
2472939	  686.9	  551.1	 8935.0	...
2472940	  686.9	  551.3	 8936.0	...
2472941	  686.9	  551.6	 8935.0	...
2472942	  686.8	  552.0	 8932.0	...
2472943	  686.7	  552.1	 8929.0	...
2472944	  686.6	  552.3	 8927.0	...
2472945	  686.5	  552.3	 8928.0	...
2472946	  686.8	  552.3	 8931.0	...
2472947	  687.3	  552.3	 8932.0	...
2472948	  687.8	  552.2	 8933.0	...
2472949	  687.9	  552.2	 8932.0	...
2472950	  688.0	  552.3	 8931.0	...
2472951	  688.0	  552.4	 8931.0	...
2472952	  688.1	  552.5	 8932.0	...
2472953	  688.2	  552.6	 8933.0	...
2472954	  688.3	  552.7	 8934.0	...
2472955	  688.2	  552.8	 8935.0	...
2472956	  688.1	  552.9	 8934.0	...
2472957	  688.0	  553.0	 8934.0	...
2472958	  688.0	  553.3	 8933.0	...
2472959	  688.0	  553.5	 8933.0	...
2472960	  688.5	  553.6	 8935.0	...
2472961	  688.9	  554.0	 8937.0	...
2472962	  689.1	  554.4	 8937.0	...
2472963	  688.8	  554.5	 8935.0	...
2472964	  688.5	  554.0	 8932.0	...
2472965	  688.8	  554.1	 8932.0	...
2472966	  689.1	  554.7	 8932.0	...
2472967	  689.5	  555.3	 8932.0	...
2472968	  689.6	  555.3	 8931.0	...
2472969	  689.9	  555.5	 8931.0	...
2472970	  690.0	  555.7	 8932.0	...
2472971	  689.7	  555.9	 8932.0	...
2472972	  689.1	  555.8	 8933.0	...
2472973	  688.7	  556.0	 8931.0	...
2472974	  688.7	  556.1	 8929.0	...
2472975	  689.0	  556.3	 8927.0	...
2472976	  689.3	  556.3	 8927.0	...
2472977	  689.7	  556.2	 8927.0	...
2472978	  690.0	  556.3	 8928.0	...
2472979	  690.0	  556.2	 8930.0	...
2472980	  689.8	  556.2	 8932.0	...
2472981	  689.4	  556.1	 8927.0	...
2472982	  689.2	  556.1	 8923.0	...
2472983	  689.0	  556.3	 8919.0	...
2472984	  689.1	  556.5	 8919.0	...
2472985	  689.2	  556.7	 8918.0	...
2472986	  689.2	  556.7	 8917.0	...
2472987	  689.2	  556.7	 8914.0	...
2472988	  689.5	  556.7	 8912.0	...
2472989	  689.8	  556.8	 8907.0	...
2472990	  690.1	  556.8	 8904.0	...
2472991	  690.0	  556.7	 8899.0	...
2472992	  689.9	  556.7	 8898.0	...
2472993	  689.9	  556.8	 8898.0	...
2472994	  690.3	  556.9	 8901.0	...
2472995	  690.7	  557.1	 8904.0	...
2472996	  690.7	  557.2	 8904.0	...
2472997	  690.4	  557.1	 8903.0	...
2472998	  690.3	  557.1	 8902.0	...
2472999	  690.5	  557.2	 8902.0	...
2473000	  690.8	  557.3	 8904.0	...
2473001	  691.1	  557.5	 8905.0	...
2473002	  691.1	  557.5	 8905.0	...
2473003	  690.9	  557.6	 8904.0	...
2473004	  690.8	  557.6	 8904.0	...
2473005	  690.9	  557.4	 8901.0	...
2473006	  691.0	  557.3	 8899.0	...
2473007	  691.0	  557.5	 8901.0	...
2473008	  691.0	  557.9	 8904.0	...
2473009	  691.1	  558.7	 8910.0	...
2473010	  690.9	  559.0	 8911.0	...
2473011	  690.7	  559.2	 8914.0	...
2473012	  690.7	  559.2	 8914.0	...
2473013	  691.0	  559.1	 8912.0	...
2473014	  691.2	  558.9	 8910.0	...
2473015	  691.2	  558.5	 8907.0	...
2473016	  691.2	  558.2	 8907.0	...
2473017	  691.2	  558.6	 8907.0	...
2473018	  691.2	  559.1	 8905.0	...
2473019	  691.8	  559.6	 8904.0	...
2473020	  692.3	  559.8	 8903.0	...
2473021	  692.6	  559.9	 8906.0	...
2473022	  692.1	  560.1	 8909.0	...
2473023	  691.6	  560.1	 8912.0	...
2473024	  691.3	  560.1	 8914.0	...
2473025	  691.3	  560.2	 8916.0	...
2473026	  691.5	  560.5	 8918.0	...
2473027	  691.6	  560.6	 8918.0	...
2473028	  691.7	  560.6	 8919.0	...
2473029	  691.7	  560.5	 8918.0	...
2473030	  691.6	  560.6	 8917.0	...
2473031	  691.5	  560.7	 8917.0	...
2473032	  691.4	  560.7	 8918.0	...
2473033	  691.7	  561.1	 8919.0	...
2473034	  692.0	  561.5	 8919.0	...
2473035	  692.3	  561.9	 8914.0	...
2473036	  692.3	  561.9	 8909.0	...
2473037	  692.3	  561.8	 8904.0	...
2473038	  692.4	  561.7	 8904.0	...
2473039	  692.4	  562.1	 8903.0	...
2473040	  692.4	  562.4	 8901.0	...
2473041	  692.0	  562.7	 8900.0	...
2473042	  691.5	  562.5	 8900.0	...
2473043	  691.4	  563.1	 8898.0	...
2473044	  691.7	  563.7	 8896.0	...
2473045	  692.0	  563.8	 8894.0	...
2473046	  692.0	  563.4	 8891.0	...
2473047	  691.9	  562.9	 8886.0	...
2473048	  691.8	  563.0	 8882.0	...
2473049	  691.9	  563.1	 8880.0	...
2473050	  692.1	  563.3	 8881.0	...
2473051	  692.2	  563.3	 8881.0	...
2473052	  692.2	  563.4	 8882.0	...
2473053	  692.3	  563.4	 8881.0	...
2473054	  692.5	  563.3	 8879.0	...
2473055	  692.1	  563.2	 8876.0	...
2473056	  691.7	  563.2	 8874.0	...
2473057	  691.3	  563.8	 8873.0	...
2473058	  691.5	  564.5	 8873.0	...
2473059	  691.6	  565.2	 8872.0	...
2473060	  691.7	  565.4	 8875.0	...
2473061	  691.8	  565.5	 8878.0	...
2473062	  692.0	  565.6	 8882.0	...
2473063	  692.1	  565.4	 8883.0	...
2473064	  692.2	  565.2	 8882.0	...
2473065	  692.3	  565.2	 8881.0	...
2473066	  692.4	  565.4	 8879.0	...
2473067	  692.3	  565.9	 8877.0	...
2473068	  692.3	  566.2	 8876.0	...
2473069	  692.3	  566.4	 8875.0	...
2473070	  692.5	  566.6	 8874.0	...
2473071	  692.6	  566.9	 8872.0	...
2473072	  692.7	  567.1	 8870.0	...
2473073	  692.8	  567.0	 8866.0	...
2473074	  692.6	  566.8	 8864.0	...
2473075	  692.3	  566.7	 8863.0	...
2473076	  692.1	  566.6	 8861.0	...
2473077	  692.2	  566.6	 8858.0	...
2473078	  692.7	  566.6	 8854.0	...
2473079	  693.0	  566.7	 8852.0	...
2473080	  693.3	  566.8	 8852.0	...
2473081	  693.6	  567.5	 8853.0	...
2473082	  693.9	  568.1	 8854.0	...
2473083	  693.7	  568.6	 8856.0	...
2473084	  693.1	  568.4	 8857.0	...
2473085	  692.8	  568.2	 8858.0	...
2473086	  692.9	  568.1	 8857.0	...
2473087	  693.0	  568.1	 8857.0	...
2473088	  693.0	  568.2	 8857.0	...
2473089	  693.1	  568.2	 8856.0	...
2473090	  693.3	  568.3	 8854.0	...
2473091	  694.1	  568.4	 8851.0	...
2473092	  694.8	  568.4	 8850.0	...
2473093	  695.3	  569.0	 8849.0	...
2473094	  695.1	  569.8	 8847.0	...
2473095	  694.8	  570.0	 8842.0	...
2473096	  694.5	  569.5	 8837.0	...
2473097	  694.6	  569.0	 8836.0	...
2473098	  694.9	  569.1	 8838.0	...
2473099	  695.2	  569.3	 8838.0	...
2473100	  695.1	  569.5	 8837.0	...
2473101	  695.2	  570.2	 8835.0	...
2473102	  695.4	  570.9	 8835.0	...
2473103	  695.7	  571.6	 8835.0	...
2473104	  695.9	  571.4	 8834.0	...
2473105	  696.0	  571.3	 8832.0	...
2473106	  696.4	  571.3	 8830.0	...
2473107	  696.7	  571.4	 8832.0	...
2473108	  696.6	  571.4	 8836.0	...
2473109	  696.4	  571.2	 8834.0	...
2473110	  696.3	  571.1	 8830.0	...
2473111	  696.4	  571.2	 8826.0	...
2473112	  696.6	  571.3	 8824.0	...
2473113	  696.8	  571.5	 8822.0	...
2473114	  696.9	  571.6	 8824.0	...
2473115	  696.9	  571.6	 8829.0	...
2473116	  696.7	  571.4	 8834.0	...
2473117	  696.7	  571.4	 8835.0	...
2473118	  696.7	  571.5	 8833.0	...
2473119	  696.6	  571.9	 8829.0	...
2473120	  696.6	  572.1	 8820.0	...
2473121	  696.5	  572.4	 8815.0	...
2473122	  696.4	  572.5	 8811.0	...
2473123	  696.5	  572.7	 8815.0	...
2473124	  696.6	  572.9	 8819.0	...
2473125	  696.7	  572.9	 8822.0	...
2473126	  696.7	  572.9	 8818.0	...
2473127	  696.8	  573.0	 8814.0	...
2473128	  696.9	  573.0	 8811.0	...
2473129	  697.0	  573.1	 8813.0	...
2473130	  697.1	  573.2	 8812.0	...
2473131	  697.1	  573.3	 8804.0	...
2473132	  697.3	  573.3	 8795.0	...
2473133	  697.5	  573.2	 8795.0	...
2473134	  697.7	  573.3	 8801.0	...
2473135	  697.6	  573.6	 8806.0	...
2473136	  697.6	  574.1	 8805.0	...
2473137	  697.7	  574.6	 8804.0	...
2473138	  697.8	  574.9	 8803.0	...
2473139	  697.8	  575.0	 8802.0	...
2473140	  697.8	  575.0	 8802.0	...
2473141	  697.8	  575.1	 8801.0	...
2473142	  697.8	  575.2	 8801.0	...
2473143	  697.9	  575.5	 8801.0	...
2473144	  697.9	  575.7	 8801.0	...
2473145	  698.0	  575.7	 8797.0	...
2473146	  698.4	  575.6	 8792.0	...
2473147	  698.6	  575.8	 8788.0	...
2473148	  698.8	  576.1	 8789.0	...
2473149	  698.8	  576.4	 8790.0	...
2473150	  699.0	  576.6	 8792.0	...
2473151	  699.3	  576.8	 8794.0	...
2473152	  699.5	  577.0	 8797.0	...
2473153	  699.4	  576.9	 8798.0	...
2473154	  699.3	  577.1	 8800.0	...
2473155	  699.4	  577.3	 8801.0	...
2473156	  699.6	  577.7	 8798.0	...
2473157	  699.8	  577.8	 8795.0	...
2473158	  699.9	  578.1	 8790.0	...
2473159	  700.0	  578.1	 8787.0	...
2473160	  700.1	  578.2	 8784.0	...
2473161	  700.1	  578.1	 8783.0	...
2473162	  700.1	  578.1	 8783.0	...
2473163	  699.9	  578.1	 8783.0	...
2473164	  699.8	  578.0	 8783.0	...
2473165	  699.7	  577.9	 8783.0	...
2473166	  699.7	  577.9	 8782.0	...
2473167	  699.9	  577.8	 8781.0	...
2473168	  700.1	  577.7	 8780.0	...
2473169	  700.3	  577.6	 8778.0	...
2473170	  700.4	  577.3	 8776.0	...
2473171	  700.5	  577.2	 8771.0	...
2473172	  700.5	  577.0	 8768.0	...
2473173	  700.4	  577.2	 8763.0	...
2473174	  700.3	  577.1	 8762.0	...
2473175	  700.3	  577.0	 8765.0	...
2473176	  700.3	  576.9	 8769.0	...
2473177	  700.3	  577.3	 8770.0	...
2473178	  700.3	  577.8	 8768.0	...
2473179	  700.4	  578.1	 8765.0	...
2473180	  700.5	  578.0	 8762.0	...
2473181	  700.6	  577.8	 8759.0	...
2473182	  700.7	  577.9	 8759.0	...
2473183	  700.8	  578.0	 8763.0	...
2473184	  700.8	  578.2	 8764.0	...
2473185	  700.8	  578.8	 8762.0	...
2473186	  700.6	  579.2	 8760.0	...
2473187	  700.4	  579.5	 8762.0	...
2473188	  700.1	  579.5	 8762.0	...
2473189	  700.1	  579.8	 8762.0	...
2473190	  700.1	  580.1	 8761.0	...
2473191	  700.2	  580.4	 8757.0	...
2473192	  700.5	  580.4	 8754.0	...
2473193	  700.9	  580.4	 8752.0	...
2473194	  700.9	  580.4	 8755.0	...
2473195	  700.6	  580.4	 8757.0	...
2473196	  700.3	  580.8	 8757.0	...
2473197	  700.2	  581.5	 8757.0	...
2473198	  700.1	  582.2	 8756.0	...
2473199	  700.0	  582.6	 8756.0	...
2473200	  700.0	  582.3	 8756.0	...
2473201	  700.0	  582.0	 8756.0	...
2473202	  700.3	  581.9	 8756.0	...
2473203	  700.5	  581.9	 8757.0	...
2473204	  700.8	  581.9	 8759.0	...
2473205	  700.6	  581.8	 8761.0	...
2473206	  700.6	  581.9	 8761.0	...
2473207	  700.5	  582.0	 8760.0	...
2473208	  700.4	  581.9	 8753.0	...
2473209	  700.4	  581.7	 8745.0	...
2473210	  700.3	  581.6	 8743.0	...
2473211	  700.8	  581.7	 8747.0	...
2473212	  701.6	  581.9	 8750.0	...
2473213	  702.4	  582.0	 8750.0	...
2473214	  702.8	  582.0	 8750.0	...
2473215	  702.9	  582.0	 8749.0	...
2473216	  702.8	  582.0	 8748.0	...
2473217	  702.8	  582.0	 8748.0	...
2473218	  702.6	  582.0	 8748.0	...
2473219	  702.4	  582.2	 8749.0	...
2473220	  702.2	  582.6	 8748.0	...
2473221	  702.3	  583.0	 8747.0	...
2473222	  702.4	  583.2	 8746.0	...
2473223	  702.6	  583.3	 8746.0	...
2473224	  702.7	  583.2	 8747.0	...
2473225	  702.6	  583.2	 8747.0	...
2473226	  702.5	  583.5	 8744.0	...
2473227	  702.3	  584.0	 8741.0	...
2473228	  702.2	  584.1	 8735.0	...
2473229	  702.1	  583.9	 8732.0	...
2473230	  702.4	  583.6	 8732.0	...
2473231	  702.6	  583.3	 8734.0	...
2473232	  702.8	  583.0	 8736.0	...
2473233	  702.7	  582.7	 8736.0	...
2473234	  702.7	  582.6	 8737.0	...
2473235	  702.8	  582.6	 8738.0	...
2473236	  702.8	  582.7	 8738.0	...
2473237	  702.6	  583.3	 8737.0	...
2473238	  702.2	  583.7	 8734.0	...
2473239	  701.9	  583.8	 8731.0	...
2473240	  701.7	  583.5	 8728.0	...
2473241	  701.8	  583.3	 8728.0	...
2473242	  702.0	  583.3	 8728.0	...
2473243	  702.2	  583.4	 8727.0	...
2473244	  702.7	  583.7	 8725.0	...
2473245	  703.3	  584.0	 8724.0	...
2473246	  703.8	  584.7	 8724.0	...
2473247	  703.8	  585.0	 8718.0	...
2473248	  703.5	  584.7	 8712.0	...
2473249	  703.4	  584.1	 8706.0	...
2473250	  703.2	  583.3	 8706.0	...
2473251	  703.4	  583.2	 8706.0	...
2473252	  703.4	  583.2	 8707.0	...
2473253	  703.2	  583.3	 8706.0	...
2473254	  702.9	  583.4	 8706.0	...
2473255	  702.9	  583.6	 8704.0	...
2473256	  703.2	  583.9	 8703.0	...
2473257	  703.6	  584.0	 8703.0	...
2473258	  703.7	  584.0	 8705.0	...
2473259	  703.6	  583.9	 8706.0	...
2473260	  703.4	  583.9	 8707.0	...
2473261	  703.1	  584.0	 8702.0	...
2473262	  703.0	  584.2	 8697.0	...
2473263	  703.0	  584.5	 8692.0	...
2473264	  703.3	  584.7	 8692.0	...
2473265	  703.7	  584.9	 8693.0	...
2473266	  703.9	  585.0	 8695.0	...
2473267	  704.0	  585.0	 8696.0	...
2473268	  704.0	  585.2	 8697.0	...
2473269	  704.1	  585.4	 8698.0	...
2473270	  704.1	  585.4	 8701.0	...
2473271	  704.1	  585.4	 8703.0	...
2473272	  704.2	  585.5	 8702.0	...
2473273	  704.2	  585.8	 8700.0	...
2473274	  704.0	  585.8	 8697.0	...
2473275	  703.9	  585.6	 8697.0	...
2473276	  703.8	  585.5	 8694.0	...
2473277	  703.9	  585.6	 8692.0	...
2473278	  703.9	  585.7	 8691.0	...
2473279	  704.1	  585.9	 8695.0	...
2473280	  704.2	  586.0	 8699.0	...
2473281	  704.1	  586.1	 8702.0	...
2473282	  703.9	  586.2	 8702.0	...
2473283	  703.4	  586.3	 8701.0	...
2473284	  703.2	  586.3	 8701.0	...
2473285	  703.0	  586.3	 8701.0	...
2473286	  703.0	  586.0	 8701.0	...
2473287	  703.0	  585.8	 8700.0	...
2473288	  703.1	  585.5	 8700.0	...
2473289	  703.3	  586.3	 8699.0	...
2473290	  703.6	  587.0	 8700.0	...
2473291	  703.8	  587.2	 8697.0	...
2473292	  704.0	  586.7	 8692.0	...
2473293	  704.0	  586.3	 8688.0	...
2473294	  704.1	  586.3	 8687.0	...
2473295	  704.0	  586.6	 8690.0	...
2473296	  704.0	  586.8	 8694.0	...
2473297	  704.0	  586.7	 8698.0	...
2473298	  704.1	  586.5	 8695.0	...
2473299	  704.2	  586.3	 8693.0	...
2473300	  704.5	  586.4	 8693.0	...
2473301	  704.6	  586.5	 8696.0	...
2473302	  704.8	  586.7	 8698.0	...
2473303	  705.2	  586.8	 8699.0	...
2473304	  705.5	  586.8	 8695.0	...
2473305	  705.7	  586.7	 8690.0	...
2473306	  705.7	  586.5	 8685.0	...
2473307	  705.7	  586.5	 8681.0	...
2473308	  705.7	  586.5	 8677.0	...
2473309	  705.8	  586.7	 8673.0	...
2473310	  705.7	  586.9	 8672.0	...
2473311	  705.6	  587.1	 8671.0	...
2473312	  705.6	  587.4	 8671.0	...
2473313	  705.5	  587.5	 8670.0	...
2473314	  705.6	  587.4	 8669.0	...
2473315	  705.7	  587.3	 8668.0	...
2473316	  705.8	  587.3	 8669.0	...
2473317	  705.7	  587.7	 8673.0	...
2473318	  705.4	  587.8	 8676.0	...
2473319	  705.2	  587.8	 8677.0	...
2473320	  705.1	  587.8	 8676.0	...
2473321	  705.6	  587.7	 8675.0	...
2473322	  705.9	  587.6	 8670.0	...
2473323	  706.3	  587.5	 8664.0	...
2473324	  706.4	  587.6	 8663.0	...
2473325	  706.5	  587.8	 8667.0	...
2473326	  706.5	  588.1	 8669.0	...
2473327	  706.3	  588.4	 8667.0	...
2473328	  706.0	  588.7	 8665.0	...
2473329	  705.8	  588.9	 8665.0	...
2473330	  705.5	  588.6	 8663.0	...
2473331	  705.1	  588.2	 8661.0	...
2473332	  704.8	  587.8	 8658.0	...
2473333	  704.9	  587.7	 8657.0	...
2473334	  705.0	  587.7	 8656.0	...
2473335	  705.1	  587.6	 8657.0	...
2473336	  705.2	  587.5	 8658.0	...
2473337	  705.3	  587.7	 8659.0	...
2473338	  705.5	  588.0	 8660.0	...
2473339	  705.7	  588.4	 8661.0	...
2473340	  705.7	  588.5	 8663.0	...
2473341	  705.5	  588.5	 8665.0	...
2473342	  705.3	  588.7	 8666.0	...
2473343	  705.5	  588.9	 8665.0	...
2473344	  705.7	  589.0	 8664.0	...
2473345	  705.8	  588.9	 8663.0	...
2473346	  705.8	  589.0	 8665.0	...
2473347	  705.8	  589.1	 8665.0	...
2473348	  705.8	  589.0	 8664.0	...
2473349	  705.8	  588.9	 8662.0	...
2473350	  705.9	  588.6	 8662.0	...
2473351	  705.9	  588.4	 8664.0	...
2473352	  706.4	  588.8	 8666.0	...
2473353	  706.9	  589.3	 8668.0	...
2473354	  707.4	  589.7	 8669.0	...
2473355	  707.4	  589.6	 8666.0	...
2473356	  707.3	  589.5	 8663.0	...
2473357	  707.3	  589.4	 8658.0	...
2473358	  707.3	  589.3	 8654.0	...
2473359	  707.2	  589.0	 8650.0	...
2473360	  707.0	  588.8	 8649.0	...
2473361	  706.8	  588.8	 8647.0	...
2473362	  706.9	  589.0	 8645.0	...
2473363	  707.3	  589.4	 8643.0	...
2473364	  707.7	  589.5	 8642.0	...
2473365	  707.6	  589.5	 8642.0	...
2473366	  707.2	  589.4	 8643.0	...
2473367	  707.2	  589.3	 8643.0	...
2473368	  707.6	  589.2	 8643.0	...
2473369	  707.7	  589.2	 8643.0	...
2473370	  707.5	  589.2	 8645.0	...
2473371	  707.4	  589.3	 8646.0	...
2473372	  707.5	  589.8	 8647.0	...
2473373	  707.4	  590.2	 8648.0	...
2473374	  707.2	  590.5	 8645.0	...
2473375	  707.0	  590.3	 8642.0	...
2473376	  707.2	  590.0	 8639.0	...
2473377	  707.5	  590.4	 8638.0	...
2473378	  707.8	  590.7	 8637.0	...
2473379	  708.0	  591.1	 8637.0	...
2473380	  708.2	  591.1	 8637.0	...
2473381	  708.3	  591.2	 8638.0	...
2473382	  708.0	  591.5	 8639.0	...
2473383	  707.6	  591.5	 8639.0	...
2473384	  707.2	  591.3	 8639.0	...
2473385	  707.2	  591.1	 8638.0	...
2473386	  707.1	  591.1	 8638.0	...
2473387	  707.0	  591.1	 8637.0	...
2473388	  707.0	  591.1	 8635.0	...
2473389	  706.9	  591.1	 8633.0	...
2473390	  706.9	  591.1	 8633.0	...
2473391	  706.8	  591.1	 8634.0	...
2473392	  706.9	  591.1	 8635.0	...
2473393	  707.1	  591.0	 8635.0	...
2473394	  707.2	  590.9	 8635.0	...
2473395	  707.0	  590.8	 8634.0	...
2473396	  706.7	  590.8	 8633.0	...
2473397	  706.7	  591.1	 8634.0	...
2473398	  706.9	  591.3	 8635.0	...
2473399	  706.9	  591.5	 8632.0	...
2473400	  706.7	  591.4	 8628.0	...
2473401	  706.7	  591.3	 8625.0	...
2473402	  707.0	  591.3	 8625.0	...
2473403	  706.8	  591.4	 8627.0	...
2473404	  706.3	  591.5	 8629.0	...
2473405	  705.8	  591.3	 8631.0	...
2473406	  705.8	  591.1	 8632.0	...
2473407	  706.3	  591.0	 8630.0	...
2473408	  706.8	  591.2	 8628.0	...
2473409	  707.3	  591.2	 8626.0	...
2473410	  707.2	  590.9	 8625.0	...
2473411	  707.1	  590.8	 8624.0	...
2473412	  707.0	  591.0	 8621.0	...
2473413	  706.6	  591.2	 8617.0	...
2473414	  706.3	  591.2	 8616.0	...
2473415	  706.2	  591.1	 8619.0	...
2473416	  706.6	  591.0	 8621.0	...
2473417	  706.8	  591.0	 8620.0	...
2473418	  706.4	  591.1	 8615.0	...
2473419	  705.9	  591.3	 8610.0	...
2473420	  706.1	  591.4	 8609.0	...
2473421	  706.5	  591.4	 8612.0	...
2473422	  707.1	  591.6	 8612.0	...
2473423	  707.2	  591.6	 8610.0	...
2473424	  706.7	  591.6	 8607.0	...
2473425	  706.1	  591.5	 8607.0	...
2473426	  705.6	  591.6	 8608.0	...
2473427	  705.6	  591.5	 8605.0	...
2473428	  705.7	  591.4	 8602.0	...
2473429	  705.9	  591.7	 8598.0	...
2473430	  705.9	  592.2	 8597.0	...
2473431	  705.9	  592.6	 8596.0	...
2473432	  706.0	  592.6	 8595.0	...
2473433	  706.1	  592.8	 8593.0	...
2473434	  706.2	  593.4	 8591.0	...
2473435	  706.4	  593.9	 8593.0	...
2473436	  706.5	  594.1	 8598.0	...
2473437	  706.5	  593.9	 8604.0	...
2473438	  706.4	  593.7	 8605.0	...
2473439	  706.4	  593.7	 8605.0	...
2473440	  706.5	  593.7	 8607.0	...
2473441	  706.6	  593.7	 8609.0	...
2473442	  706.8	  593.7	 8611.0	...
2473443	  706.9	  593.8	 8611.0	...
2473444	  706.9	  593.9	 8610.0	...
2473445	  706.6	  594.2	 8611.0	...
2473446	  706.3	  594.2	 8612.0	...
2473447	  706.0	  594.1	 8613.0	...
2473448	  706.0	  593.9	 8608.0	...
2473449	  706.0	  593.6	 8603.0	...
2473450	  706.0	  593.3	 8604.0	...
2473451	  706.0	  593.5	 8609.0	...
2473452	  706.2	  593.9	 8609.0	...
MSG	2473453 0000 _ Number On
2473453	  706.3	  594.2	 8604.0	...
2473454	  706.0	  593.6	 8599.0	...
2473455	  705.7	  593.1	 8598.0	...
2473456	  705.3	  592.8	 8598.0	...
2473457	  705.3	  593.1	 8597.0	...
2473458	  705.3	  593.3	 8597.0	...
2473459	  705.4	  593.8	 8598.0	...
2473460	  705.5	  594.2	 8594.0	...
2473461	  705.7	  594.5	 8590.0	...
2473462	  705.8	  594.5	 8588.0	...
2473463	  705.9	  594.5	 8590.0	...
2473464	  705.9	  594.5	 8593.0	...
2473465	  706.1	  594.4	 8594.0	...
2473466	  706.2	  594.5	 8594.0	...
2473467	  706.2	  594.5	 8594.0	...
2473468	  706.0	  594.6	 8593.0	...
2473469	  705.9	  594.9	 8592.0	...
2473470	  706.0	  595.2	 8592.0	...
2473471	  706.1	  595.4	 8591.0	...
2473472	  706.1	  595.3	 8589.0	...
2473473	  706.1	  595.0	 8588.0	...
2473474	  706.1	  594.6	 8586.0	...
2473475	  706.1	  594.9	 8584.0	...
2473476	  706.1	  595.3	 8584.0	...
2473477	  706.1	  595.5	 8587.0	...
2473478	  706.0	  595.3	 8590.0	...
2473479	  705.9	  595.2	 8590.0	...
2473480	  706.2	  595.1	 8590.0	...
2473481	  706.6	  595.1	 8591.0	...
2473482	  706.9	  595.2	 8591.0	...
2473483	  706.8	  595.3	 8588.0	...
2473484	  706.8	  595.4	 8584.0	...
2473485	  706.9	  595.5	 8581.0	...
2473486	  706.8	  595.8	 8584.0	...
2473487	  706.7	  596.0	 8588.0	...
2473488	  706.9	  596.1	 8592.0	...
2473489	  707.2	  596.0	 8592.0	...
2473490	  707.4	  595.9	 8590.0	...
2473491	  707.3	  595.9	 8588.0	...
2473492	  707.4	  595.8	 8586.0	...
2473493	  707.0	  595.8	 8586.0	...
2473494	  706.5	  595.9	 8587.0	...
2473495	  706.6	  595.9	 8588.0	...
2473496	  707.1	  595.9	 8588.0	...
2473497	  707.3	  596.0	 8588.0	...
2473498	  706.9	  596.1	 8587.0	...
2473499	  706.8	  596.1	 8586.0	...
2473500	  707.0	  596.3	 8587.0	...
2473501	  707.2	  596.4	 8588.0	...
2473502	  707.1	  596.5	 8588.0	...
2473503	  706.9	  596.5	 8588.0	...
2473504	  706.8	  596.4	 8588.0	...
2473505	  706.8	  596.4	 8590.0	...
2473506	  707.0	  596.6	 8591.0	...
2473507	  707.2	  596.8	 8589.0	...
2473508	  707.2	  596.9	 8588.0	...
2473509	  707.0	  596.9	 8588.0	...
2473510	  706.8	  597.0	 8590.0	...
2473511	  706.9	  597.2	 8591.0	...
2473512	  707.3	  597.0	 8590.0	...
2473513	  707.6	  596.4	 8586.0	...
2473514	  707.9	  595.9	 8583.0	...
2473515	  708.0	  595.7	 8578.0	...
2473516	  708.0	  595.8	 8577.0	...
2473517	  707.9	  596.1	 8575.0	...
2473518	  707.8	  596.4	 8574.0	...
2473519	  707.9	  596.7	 8574.0	...
2473520	  707.9	  596.8	 8575.0	...
2473521	  707.7	  596.7	 8573.0	...
2473522	  707.4	  596.6	 8571.0	...
2473523	  707.2	  596.6	 8569.0	...
2473524	  707.3	  596.5	 8571.0	...
2473525	  707.6	  596.4	 8575.0	...
2473526	  707.7	  596.4	 8579.0	...
2473527	  707.9	  596.4	 8580.0	...
2473528	  707.8	  596.3	 8577.0	...
2473529	  707.8	  596.2	 8574.0	...
2473530	  708.2	  596.2	 8574.0	...
2473531	  708.5	  596.4	 8575.0	...
2473532	  708.4	  596.7	 8577.0	...
2473533	  708.0	  597.0	 8580.0	...
2473534	  708.1	  597.5	 8583.0	...
2473535	  708.7	  597.8	 8583.0	...
2473536	  709.2	  598.1	 8583.0	...
2473537	  709.2	  598.0	 8582.0	...
2473538	  709.2	  597.9	 8581.0	...
2473539	  709.3	  597.8	 8581.0	...
2473540	  709.2	  597.8	 8581.0	...
2473541	  709.1	  597.8	 8580.0	...
2473542	  708.5	  597.6	 8578.0	...
2473543	  708.1	  597.5	 8575.0	...
2473544	  707.7	  596.9	 8573.0	...
2473545	  707.7	  596.5	 8574.0	...
2473546	  707.7	  596.6	 8577.0	...
2473547	  707.7	  597.1	 8578.0	...
2473548	  707.7	  597.5	 8576.0	...
2473549	  707.7	  597.4	 8574.0	...
2473550	  707.8	  597.6	 8574.0	...
2473551	  707.8	  597.7	 8574.0	...
2473552	  707.9	  597.7	 8574.0	...
2473553	  707.9	  597.6	 8574.0	...
2473554	  708.0	  597.6	 8575.0	...
2473555	  708.1	  597.7	 8573.0	...
2473556	  708.0	  597.7	 8571.0	...
2473557	  707.8	  597.8	 8572.0	...
2473558	  707.6	  598.0	 8575.0	...
2473559	  707.5	  598.2	 8572.0	...
2473560	  707.4	  598.2	 8565.0	...
2473561	  706.9	  598.0	 8559.0	...
2473562	  706.7	  597.8	 8560.0	...
2473563	  706.6	  597.7	 8561.0	...
2473564	  706.9	  597.9	 8559.0	...
2473565	  707.0	  597.7	 8556.0	...
2473566	  707.0	  597.4	 8558.0	...
2473567	  706.9	  597.3	 8563.0	...
2473568	  706.9	  597.6	 8569.0	...
2473569	  706.7	  597.9	 8570.0	...
2473570	  706.5	  597.9	 8565.0	...
2473571	  706.3	  598.0	 8560.0	...
2473572	  706.2	  598.3	 8554.0	...
2473573	  706.2	  598.6	 8555.0	...
2473574	  706.2	  598.9	 8556.0	...
2473575	  706.2	  599.1	 8556.0	...
2473576	  706.3	  599.3	 8557.0	...
2473577	  706.2	  599.5	 8557.0	...
2473578	  706.1	  599.2	 8555.0	...
2473579	  706.0	  598.9	 8554.0	...
2473580	  706.0	  598.4	 8553.0	...
2473581	  706.1	  598.2	 8554.0	...
2473582	  706.4	  598.5	 8553.0	...
2473583	  706.7	  599.0	 8553.0	...
2473584	  707.0	  599.6	 8556.0	...
2473585	  706.8	  599.5	 8560.0	...
2473586	  706.7	  599.4	 8566.0	...
2473587	  706.7	  599.3	 8568.0	...
2473588	  706.3	  599.3	 8568.0	...
2473589	  705.6	  599.0	 8565.0	...
2473590	  704.8	  598.8	 8555.0	...
2473591	  704.7	  598.6	 8547.0	...
2473592	  704.7	  598.6	 8541.0	...
2473593	  704.7	  598.5	 8540.0	...
2473594	  704.8	  598.4	 8539.0	...
2473595	  705.0	  598.5	 8542.0	...
2473596	  705.1	  598.9	 8546.0	...
2473597	  705.6	  599.2	 8551.0	...
2473598	  706.1	  599.3	 8552.0	...
2473599	  706.6	  599.7	 8552.0	...
2473600	  706.7	  600.1	 8552.0	...
2473601	  706.8	  600.3	 8553.0	...
2473602	  706.5	  600.2	 8553.0	...
2473603	  706.2	  600.0	 8553.0	...
2473604	  705.8	  600.1	 8549.0	...
2473605	  705.7	  600.2	 8545.0	...
2473606	  705.9	  600.3	 8544.0	...
2473607	  706.3	  600.4	 8548.0	...
2473608	  706.5	  600.6	 8553.0	...
2473609	  706.2	  600.8	 8551.0	...
2473610	  705.9	  600.9	 8548.0	...
2473611	  705.7	  600.5	 8544.0	...
2473612	  705.8	  600.1	 8543.0	...
2473613	  705.9	  599.9	 8541.0	...
2473614	  706.2	  600.1	 8541.0	...
2473615	  706.4	  600.6	 8541.0	...
2473616	  706.5	  601.1	 8540.0	...
2473617	  706.5	  601.1	 8540.0	...
2473618	  706.5	  600.7	 8539.0	...
2473619	  706.9	  600.5	 8541.0	...
2473620	  707.3	  600.7	 8544.0	...
2473621	  707.7	  600.9	 8547.0	...
2473622	  707.6	  601.0	 8548.0	...
2473623	  707.4	  601.1	 8548.0	...
2473624	  707.1	  601.3	 8549.0	...
2473625	  707.0	  601.5	 8549.0	...
2473626	  707.1	  601.6	 8548.0	...
2473627	  707.1	  601.6	 8548.0	...
2473628	  707.2	  601.8	 8543.0	...
2473629	  707.5	  602.0	 8539.0	...
2473630	  707.8	  602.2	 8539.0	...
2473631	  708.1	  602.0	 8543.0	...
2473632	  708.2	  602.0	 8542.0	...
2473633	  708.1	  602.1	 8537.0	...
2473634	  708.0	  602.0	 8531.0	...
2473635	  707.6	  601.9	 8531.0	...
2473636	  707.3	  601.8	 8531.0	...
2473637	  707.2	  601.8	 8531.0	...
2473638	  707.3	  601.7	 8531.0	...
2473639	  707.3	  601.6	 8531.0	...
2473640	  707.4	  601.7	 8527.0	...
2473641	  707.5	  602.1	 8523.0	...
2473642	  707.6	  602.5	 8526.0	...
2473643	  707.7	  602.8	 8533.0	...
2473644	  707.8	  603.0	 8536.0	...
2473645	  707.6	  603.2	 8533.0	...
2473646	  707.4	  603.3	 8529.0	...
2473647	  707.2	  603.3	 8528.0	...
2473648	  707.4	  603.2	 8526.0	...
2473649	  707.6	  603.1	 8524.0	...
2473650	  707.6	  603.0	 8526.0	...
2473651	  707.4	  602.4	 8529.0	...
2473652	  707.3	  601.8	 8531.0	...
2473653	  707.1	  601.6	 8529.0	...
2473654	  707.0	  602.1	 8528.0	...
2473655	  706.9	  602.6	 8528.0	...
2473656	  707.2	  602.3	 8529.0	...
2473657	  707.6	  602.1	 8529.0	...
2473658	  707.9	  601.9	 8528.0	...
2473659	  707.8	  602.1	 8526.0	...
2473660	  707.8	  602.2	 8525.0	...
2473661	  707.7	  602.1	 8525.0	...
2473662	  707.5	  602.1	 8527.0	...
2473663	  707.3	  602.4	 8530.0	...
2473664	  707.0	  602.6	 8533.0	...
2473665	  707.1	  602.7	 8531.0	...
2473666	  707.1	  602.4	 8528.0	...
2473667	  707.2	  602.3	 8525.0	...
2473668	  707.5	  602.5	 8526.0	...
2473669	  707.7	  602.8	 8527.0	...
2473670	  707.9	  603.4	 8526.0	...
2473671	  707.9	  603.7	 8525.0	...
2473672	  707.9	  604.0	 8523.0	...
2473673	  707.9	  604.1	 8522.0	...
2473674	  707.9	  603.9	 8523.0	...
2473675	  707.9	  603.8	 8525.0	...
2473676	  707.8	  603.6	 8526.0	...
2473677	  707.7	  603.7	 8526.0	...
2473678	  707.6	  604.0	 8526.0	...
2473679	  707.8	  604.2	 8526.0	...
2473680	  707.9	  604.5	 8526.0	...
2473681	  708.0	  604.3	 8523.0	...
2473682	  707.9	  604.2	 8520.0	...
2473683	  707.9	  604.2	 8520.0	...
2473684	  707.7	  604.2	 8524.0	...
2473685	  707.5	  604.3	 8529.0	...
2473686	  707.3	  604.1	 8530.0	...
2473687	  707.3	  603.9	 8529.0	...
2473688	  707.6	  604.1	 8526.0	...
2473689	  708.1	  604.4	 8524.0	...
2473690	  708.6	  604.5	 8523.0	...
2473691	  708.3	  604.4	 8523.0	...
2473692	  707.9	  604.1	 8523.0	...
2473693	  707.7	  604.0	 8523.0	...
2473694	  707.7	  603.9	 8522.0	...
2473695	  708.3	  603.7	 8522.0	...
2473696	  708.8	  603.5	 8521.0	...
2473697	  709.5	  603.3	 8522.0	...
2473698	  709.8	  603.2	 8523.0	...
2473699	  709.4	  603.2	 8523.0	...
2473700	  708.8	  603.7	 8522.0	...
2473701	  708.3	  604.3	 8518.0	...
2473702	  708.5	  604.9	 8515.0	...
2473703	  708.6	  604.6	 8513.0	...
2473704	  708.3	  604.3	 8513.0	...
2473705	  708.1	  604.1	 8515.0	...
2473706	  708.4	  604.2	 8517.0	...
2473707	  708.8	  604.2	 8518.0	...
2473708	  708.8	  604.1	 8514.0	...
2473709	  708.4	  604.3	 8510.0	...
2473710	  708.0	  604.9	 8511.0	...
2473711	  708.2	  605.5	 8514.0	...
2473712	  708.6	  605.5	 8520.0	...
2473713	  709.0	  605.1	 8519.0	...
2473714	  709.5	  604.7	 8519.0	...
2473715	  709.7	  604.8	 8517.0	...
2473716	  710.2	  605.1	 8516.0	...
2473717	  710.6	  605.1	 8516.0	...
2473718	  710.6	  604.7	 8515.0	...
2473719	  709.9	  604.3	 8516.0	...
2473720	  709.3	  604.3	 8517.0	...
2473721	  709.5	  604.5	 8518.0	...
2473722	  710.0	  604.8	 8519.0	...
2473723	  710.4	  605.1	 8519.0	...
2473724	  710.4	  605.1	 8519.0	...
2473725	  710.3	  605.0	 8519.0	...
2473726	  710.0	  604.6	 8519.0	...
2473727	  709.7	  604.2	 8519.0	...
2473728	  709.3	  603.8	 8518.0	...
2473729	  709.3	  604.2	 8517.0	...
2473730	  709.7	  604.5	 8517.0	...
2473731	  710.2	  604.8	 8518.0	...
2473732	  710.6	  604.8	 8519.0	...
2473733	  710.6	  604.8	 8516.0	...
2473734	  710.6	  604.9	 8512.0	...
2473735	  710.8	  605.0	 8508.0	...
2473736	  710.9	  605.1	 8508.0	...
2473737	  711.0	  605.3	 8508.0	...
2473738	  711.1	  605.4	 8508.0	...
2473739	  711.1	  605.3	 8508.0	...
2473740	  711.2	  604.8	 8508.0	...
2473741	  710.9	  604.3	 8506.0	...
2473742	  710.7	  604.0	 8505.0	...
2473743	  710.6	  603.8	 8505.0	...
2473744	  710.7	  603.7	 8503.0	...
2473745	  710.0	  602.8	 8502.0	...
2473746	  709.3	  602.0	 8505.0	...
2473747	  707.8	  601.2	 8509.0	...
EFIX R   2472707	2473747	1041	  697.8	  579.0	   8759
SSACC R  2473748
2473748	  706.9	  601.1	 8514.0	...
2473749	  704.9	  600.9	 8514.0	...
2473750	  702.9	  600.5	 8514.0	...
2473751	  700.7	  600.3	 8514.0	...
2473752	  698.9	  600.1	 8520.0	...
2473753	  697.6	  600.0	 8526.0	...
2473754	  695.2	  599.5	 8531.0	...
MSG	2473755 0000 _ Number Off
2473755	  693.3	  598.8	 8532.0	...
ESACC R  2473748	2473755	8	  706.9	  601.1	  693.3	  598.8	   0.29	     40
SFIX R   2473756
2473756	  691.3	  598.3	 8532.0	...
2473757	  690.7	  598.0	 8528.0	...
2473758	  690.4	  597.7	 8523.0	...
2473759	  690.3	  597.3	 8518.0	...
2473760	  690.0	  596.6	 8516.0	...
2473761	  689.8	  596.0	 8516.0	...
2473762	  689.9	  595.6	 8515.0	...
2473763	  690.7	  595.7	 8515.0	...
2473764	  692.0	  596.2	 8514.0	...
2473765	  693.5	  596.6	 8514.0	...
2473766	  694.3	  596.8	 8513.0	...
2473767	  694.5	  596.8	 8513.0	...
2473768	  694.5	  596.8	 8511.0	...
2473769	  694.6	  596.8	 8509.0	...
2473770	  694.6	  596.9	 8506.0	...
2473771	  694.6	  597.0	 8504.0	...
2473772	  694.6	  597.0	 8503.0	...
2473773	  694.7	  596.9	 8504.0	...
2473774	  694.8	  597.4	 8505.0	...
2473775	  694.9	  597.9	 8506.0	...
2473776	  695.0	  598.2	 8507.0	...
2473777	  695.0	  598.1	 8508.0	...
2473778	  695.1	  598.0	 8509.0	...
2473779	  695.1	  598.2	 8509.0	...
2473780	  695.1	  598.4	 8509.0	...
2473781	  695.2	  598.5	 8509.0	...
2473782	  695.2	  598.3	 8509.0	...
2473783	  695.0	  598.0	 8510.0	...
2473784	  694.8	  597.8	 8508.0	...
2473785	  695.0	  597.6	 8505.0	...
2473786	  695.1	  597.7	 8502.0	...
2473787	  695.3	  597.8	 8501.0	...
2473788	  694.9	  598.0	 8500.0	...
2473789	  694.6	  598.2	 8499.0	...
2473790	  694.6	  598.5	 8498.0	...
2473791	  694.9	  598.8	 8504.0	...
2473792	  695.2	  599.0	 8510.0	...
2473793	  695.1	  599.1	 8513.0	...
2473794	  694.5	  599.0	 8510.0	...
2473795	  693.8	  598.5	 8507.0	...
2473796	  693.5	  598.0	 8510.0	...
2473797	  693.5	  597.8	 8513.0	...
2473798	  693.6	  597.9	 8516.0	...
2473799	  693.4	  598.0	 8516.0	...
2473800	  693.3	  598.0	 8514.0	...
2473801	  693.5	  597.9	 8513.0	...
2473802	  694.0	  597.9	 8512.0	...
2473803	  694.4	  597.8	 8510.0	...
2473804	  694.3	  597.8	 8509.0	...
2473805	  694.3	  597.6	 8507.0	...
2473806	  694.5	  597.5	 8508.0	...
2473807	  694.6	  597.8	 8509.0	...
2473808	  694.7	  598.2	 8514.0	...
2473809	  694.5	  598.7	 8518.0	...
2473810	  694.5	  598.8	 8522.0	...
2473811	  694.5	  598.8	 8522.0	...
2473812	  694.6	  598.8	 8522.0	...
2473813	  694.5	  599.2	 8522.0	...
2473814	  694.4	  599.6	 8522.0	...
2473815	  694.3	  599.5	 8522.0	...
2473816	  694.3	  599.0	 8522.0	...
2473817	  694.4	  598.8	 8526.0	...
2473818	  694.9	  599.1	 8530.0	...
2473819	  695.3	  599.5	 8533.0	...
2473820	  695.8	  599.6	 8529.0	...
2473821	  696.0	  599.6	 8525.0	...
2473822	  696.0	  599.1	 8521.0	...
2473823	  695.8	  598.6	 8520.0	...
2473824	  695.1	  598.2	 8519.0	...
2473825	  694.6	  598.2	 8518.0	...
2473826	  694.2	  598.1	 8519.0	...
2473827	  694.3	  598.0	 8521.0	...
2473828	  694.3	  597.9	 8524.0	...
2473829	  694.3	  598.1	 8525.0	...
2473830	  694.3	  598.4	 8525.0	...
2473831	  694.5	  598.6	 8525.0	...
2473832	  695.0	  598.6	 8527.0	...
2473833	  695.3	  598.7	 8529.0	...
2473834	  695.0	  598.4	 8528.0	...
2473835	  694.5	  598.2	 8525.0	...
2473836	  694.4	  597.9	 8523.0	...
2473837	  694.5	  598.1	 8523.0	...
2473838	  694.7	  598.3	 8525.0	...
2473839	  694.8	  598.3	 8526.0	...
2473840	  694.9	  598.1	 8527.0	...
2473841	  695.0	  597.8	 8527.0	...
2473842	  695.0	  597.3	 8526.0	...
2473843	  695.2	  597.0	 8528.0	...
2473844	  695.6	  597.1	 8530.0	...
2473845	  696.0	  597.6	 8533.0	...
2473846	  695.6	  598.1	 8534.0	...
2473847	  695.1	  598.2	 8536.0	...
2473848	  694.8	  598.3	 8537.0	...
2473849	  694.9	  598.3	 8537.0	...
2473850	  695.3	  598.3	 8536.0	...
2473851	  695.5	  598.2	 8536.0	...
2473852	  695.6	  598.2	 8536.0	...
2473853	  695.6	  598.1	 8535.0	...
2473854	  695.1	  598.3	 8536.0	...
2473855	  694.7	  598.5	 8537.0	...
2473856	  694.2	  598.8	 8539.0	...
2473857	  694.2	  598.9	 8541.0	...
2473858	  694.3	  598.9	 8543.0	...
2473859	  694.7	  598.7	 8545.0	...
2473860	  695.2	  598.8	 8545.0	...
2473861	  695.6	  599.0	 8545.0	...
2473862	  695.6	  599.5	 8545.0	...
2473863	  695.7	  599.7	 8547.0	...
2473864	  695.7	  599.9	 8551.0	...
2473865	  695.7	  599.8	 8556.0	...
2473866	  695.6	  599.8	 8554.0	...
2473867	  695.6	  599.8	 8548.0	...
2473868	  695.6	  599.9	 8545.0	...
2473869	  695.7	  599.9	 8547.0	...
2473870	  695.8	  599.9	 8548.0	...
2473871	  695.8	  599.8	 8547.0	...
2473872	  695.8	  599.7	 8548.0	...
2473873	  695.7	  599.6	 8550.0	...
2473874	  695.7	  599.6	 8552.0	...
2473875	  695.6	  599.5	 8553.0	...
2473876	  695.5	  599.6	 8553.0	...
2473877	  695.5	  599.7	 8555.0	...
2473878	  695.5	  599.7	 8559.0	...
2473879	  695.4	  599.5	 8563.0	...
2473880	  695.3	  599.4	 8566.0	...
2473881	  695.3	  599.5	 8567.0	...
2473882	  695.3	  599.6	 8566.0	...
2473883	  695.3	  599.5	 8564.0	...
2473884	  695.2	  599.2	 8561.0	...
2473885	  695.1	  599.0	 8560.0	...
2473886	  695.0	  599.1	 8561.0	...
2473887	  695.1	  599.1	 8563.0	...
2473888	  695.2	  599.1	 8560.0	...
2473889	  695.0	  599.6	 8554.0	...
2473890	  694.8	  600.1	 8549.0	...
2473891	  694.6	  600.5	 8548.0	...
2473892	  694.3	  600.2	 8547.0	...
2473893	  693.9	  599.8	 8551.0	...
2473894	  693.5	  599.5	 8558.0	...
2473895	  693.6	  599.2	 8565.0	...
2473896	  693.7	  599.1	 8563.0	...
2473897	  693.6	  599.0	 8558.0	...
2473898	  694.1	  599.3	 8554.0	...
2473899	  694.6	  599.7	 8561.0	...
2473900	  695.2	  600.1	 8567.0	...
2473901	  695.3	  600.2	 8568.0	...
2473902	  695.4	  600.2	 8563.0	...
2473903	  695.3	  600.3	 8561.0	...
2473904	  695.0	  600.3	 8563.0	...
2473905	  694.6	  599.9	 8563.0	...
2473906	  694.4	  599.4	 8561.0	...
2473907	  694.4	  599.4	 8560.0	...
2473908	  694.5	  599.9	 8560.0	...
2473909	  694.6	  600.3	 8560.0	...
2473910	  694.7	  600.3	 8561.0	...
2473911	  694.6	  600.0	 8565.0	...
2473912	  694.6	  599.6	 8569.0	...
2473913	  694.8	  599.5	 8572.0	...
2473914	  695.3	  599.8	 8571.0	...
2473915	  695.8	  600.1	 8571.0	...
2473916	  695.4	  600.0	 8571.0	...
2473917	  694.9	  599.8	 8572.0	...
2473918	  694.4	  599.7	 8573.0	...
2473919	  694.4	  599.8	 8573.0	...
2473920	  694.4	  599.8	 8573.0	...
2473921	  694.4	  599.7	 8573.0	...
2473922	  694.4	  599.6	 8576.0	...
2473923	  695.0	  599.6	 8579.0	...
2473924	  695.5	  599.4	 8582.0	...
2473925	  695.5	  598.8	 8583.0	...
2473926	  694.7	  598.1	 8580.0	...
2473927	  694.0	  598.2	 8576.0	...
2473928	  694.2	  599.0	 8574.0	...
2473929	  694.6	  599.7	 8571.0	...
2473930	  694.4	  599.8	 8568.0	...
2473931	  693.9	  599.6	 8569.0	...
2473932	  694.0	  599.7	 8572.0	...
2473933	  694.6	  600.0	 8576.0	...
2473934	  695.3	  600.5	 8578.0	...
2473935	  695.6	  600.8	 8579.0	...
2473936	  695.8	  601.1	 8581.0	...
2473937	  695.9	  600.8	 8581.0	...
2473938	  695.9	  600.4	 8582.0	...
2473939	  695.6	  600.0	 8582.0	...
2473940	  695.2	  600.0	 8582.0	...
2473941	  694.7	  600.1	 8582.0	...
2473942	  694.3	  600.3	 8581.0	...
2473943	  694.2	  600.4	 8582.0	...
2473944	  694.2	  600.3	 8582.0	...
2473945	  694.3	  600.1	 8583.0	...
2473946	  694.2	  599.9	 8583.0	...
2473947	  694.2	  599.8	 8583.0	...
2473948	  694.3	  599.7	 8583.0	...
2473949	  694.3	  599.5	 8583.0	...
2473950	  694.3	  599.3	 8581.0	...
2473951	  694.3	  599.0	 8579.0	...
2473952	  694.2	  598.9	 8576.0	...
2473953	  694.4	  598.9	 8579.0	...
2473954	  694.5	  599.0	 8587.0	...
2473955	  694.6	  599.2	 8594.0	...
2473956	  694.5	  599.5	 8595.0	...
2473957	  694.5	  599.7	 8592.0	...
2473958	  694.6	  599.7	 8588.0	...
2473959	  694.6	  599.7	 8589.0	...
2473960	  694.5	  599.6	 8591.0	...
2473961	  694.3	  599.4	 8592.0	...
2473962	  694.1	  599.2	 8592.0	...
2473963	  693.9	  599.0	 8592.0	...
2473964	  693.7	  599.3	 8592.0	...
2473965	  693.5	  599.6	 8592.0	...
MSG	2473966 0000 _ Number On
2473966	  693.5	  599.9	 8590.0	...
2473967	  693.4	  599.9	 8587.0	...
2473968	  693.5	  599.8	 8584.0	...
2473969	  693.4	  599.7	 8583.0	...
2473970	  693.3	  599.8	 8585.0	...
2473971	  693.1	  600.0	 8590.0	...
2473972	  693.1	  600.3	 8598.0	...
2473973	  693.2	  600.4	 8602.0	...
2473974	  693.3	  600.1	 8600.0	...
2473975	  693.4	  599.8	 8596.0	...
2473976	  693.3	  599.5	 8594.0	...
2473977	  693.4	  599.5	 8596.0	...
2473978	  693.5	  599.5	 8595.0	...
2473979	  693.6	  599.6	 8592.0	...
2473980	  693.7	  599.6	 8590.0	...
2473981	  693.9	  599.7	 8591.0	...
2473982	  693.9	  599.8	 8593.0	...
2473983	  693.5	  599.8	 8596.0	...
2473984	  693.0	  599.4	 8599.0	...
2473985	  692.7	  599.0	 8600.0	...
2473986	  692.5	  598.9	 8599.0	...
2473987	  692.4	  599.1	 8597.0	...
2473988	  692.6	  599.2	 8595.0	...
2473989	  693.0	  599.3	 8592.0	...
2473990	  693.5	  599.2	 8591.0	...
2473991	  693.7	  599.3	 8590.0	...
2473992	  693.7	  599.4	 8591.0	...
2473993	  693.5	  599.5	 8591.0	...
2473994	  693.3	  599.6	 8591.0	...
2473995	  693.1	  599.5	 8591.0	...
2473996	  693.2	  599.6	 8591.0	...
2473997	  693.4	  599.6	 8590.0	...
2473998	  693.4	  599.4	 8589.0	...
2473999	  693.3	  599.0	 8589.0	...
2474000	  693.1	  598.6	 8591.0	...
2474001	  693.0	  598.8	 8592.0	...
2474002	  692.8	  598.9	 8594.0	...
2474003	  692.6	  599.1	 8596.0	...
2474004	  692.3	  599.4	 8594.0	...
2474005	  692.0	  599.6	 8591.0	...
2474006	  691.9	  599.8	 8588.0	...
2474007	  691.8	  599.6	 8588.0	...
2474008	  691.7	  599.5	 8588.0	...
2474009	  691.3	  598.9	 8588.0	...
2474010	  690.9	  598.3	 8590.0	...
2474011	  690.9	  598.0	 8593.0	...
2474012	  691.3	  598.3	 8595.0	...
2474013	  691.7	  599.0	 8596.0	...
2474014	  691.9	  599.3	 8597.0	...
2474015	  691.9	  599.6	 8596.0	...
2474016	  691.9	  599.6	 8594.0	...
2474017	  691.9	  599.7	 8591.0	...
2474018	  692.0	  599.8	 8591.0	...
2474019	  692.0	  600.0	 8591.0	...
2474020	  692.1	  600.2	 8592.0	...
2474021	  692.1	  600.2	 8592.0	...
2474022	  692.1	  600.6	 8594.0	...
2474023	  691.9	  600.9	 8596.0	...
2474024	  691.8	  600.8	 8598.0	...
2474025	  691.6	  600.1	 8598.0	...
2474026	  691.7	  599.4	 8595.0	...
2474027	  691.8	  599.1	 8593.0	...
2474028	  691.9	  599.1	 8594.0	...
2474029	  692.0	  599.4	 8597.0	...
2474030	  692.1	  599.7	 8597.0	...
2474031	  692.2	  600.0	 8594.0	...
2474032	  692.0	  599.5	 8592.0	...
2474033	  691.8	  599.1	 8593.0	...
2474034	  691.7	  598.7	 8594.0	...
2474035	  691.7	  598.7	 8595.0	...
2474036	  691.5	  598.9	 8594.0	...
2474037	  691.3	  599.1	 8593.0	...
2474038	  691.0	  599.3	 8592.0	...
2474039	  691.0	  599.0	 8595.0	...
2474040	  691.0	  598.8	 8598.0	...
2474041	  691.0	  598.7	 8600.0	...
2474042	  690.9	  598.7	 8599.0	...
2474043	  690.9	  598.8	 8598.0	...
2474044	  690.8	  598.7	 8595.0	...
2474045	  690.7	  598.5	 8592.0	...
2474046	  690.5	  598.3	 8590.0	...
2474047	  690.8	  598.2	 8592.0	...
2474048	  691.3	  598.3	 8594.0	...
2474049	  691.6	  598.6	 8597.0	...
2474050	  691.4	  598.9	 8596.0	...
2474051	  691.3	  599.1	 8597.0	...
2474052	  691.3	  599.1	 8597.0	...
2474053	  691.5	  598.9	 8594.0	...
2474054	  691.5	  598.7	 8590.0	...
2474055	  691.5	  598.4	 8587.0	...
2474056	  691.5	  598.5	 8588.0	...
2474057	  691.6	  598.6	 8590.0	...
2474058	  691.7	  598.7	 8592.0	...
2474059	  691.5	  598.8	 8594.0	...
2474060	  691.1	  598.8	 8591.0	...
2474061	  690.8	  598.8	 8589.0	...
2474062	  690.7	  598.8	 8585.0	...
2474063	  690.5	  599.0	 8584.0	...
2474064	  690.3	  599.2	 8583.0	...
2474065	  690.5	  599.3	 8586.0	...
2474066	  690.8	  599.3	 8589.0	...
2474067	  691.2	  599.3	 8593.0	...
2474068	  691.1	  599.2	 8595.0	...
2474069	  690.9	  599.3	 8596.0	...
2474070	  690.7	  599.4	 8597.0	...
2474071	  690.4	  599.6	 8598.0	...
2474072	  690.4	  599.7	 8598.0	...
2474073	  690.5	  599.6	 8596.0	...
2474074	  690.5	  599.5	 8595.0	...
2474075	  690.5	  599.5	 8595.0	...
2474076	  690.5	  599.5	 8593.0	...
2474077	  690.4	  599.5	 8591.0	...
2474078	  690.5	  599.9	 8590.0	...
2474079	  690.5	  600.4	 8593.0	...
2474080	  690.6	  600.8	 8596.0	...
2474081	  690.9	  600.8	 8598.0	...
2474082	  691.2	  600.3	 8598.0	...
2474083	  691.6	  599.8	 8597.0	...
2474084	  691.7	  599.3	 8595.0	...
2474085	  691.9	  599.3	 8599.0	...
2474086	  691.9	  599.2	 8605.0	...
2474087	  691.8	  599.1	 8611.0	...
2474088	  691.5	  599.0	 8611.0	...
2474089	  691.2	  598.7	 8606.0	...
2474090	  691.1	  598.5	 8602.0	...
2474091	  691.3	  598.7	 8602.0	...
2474092	  691.6	  598.9	 8607.0	...
2474093	  692.0	  599.6	 8610.0	...
2474094	  692.2	  600.0	 8609.0	...
2474095	  692.3	  599.9	 8608.0	...
2474096	  692.3	  599.5	 8602.0	...
2474097	  692.3	  599.0	 8597.0	...
2474098	  692.3	  599.2	 8597.0	...
2474099	  692.3	  599.4	 8601.0	...
2474100	  692.1	  599.6	 8606.0	...
2474101	  691.9	  599.6	 8605.0	...
2474102	  691.6	  599.7	 8604.0	...
2474103	  691.3	  599.7	 8602.0	...
2474104	  691.1	  599.6	 8601.0	...
2474105	  691.0	  599.4	 8603.0	...
2474106	  691.2	  599.5	 8604.0	...
2474107	  691.3	  599.8	 8605.0	...
2474108	  691.3	  600.2	 8604.0	...
2474109	  691.2	  600.0	 8602.0	...
2474110	  691.1	  600.0	 8598.0	...
2474111	  691.0	  599.9	 8597.0	...
2474112	  691.0	  599.9	 8596.0	...
2474113	  691.1	  599.9	 8597.0	...
2474114	  691.2	  599.8	 8598.0	...
2474115	  690.9	  599.5	 8599.0	...
2474116	  690.6	  599.0	 8600.0	...
2474117	  690.3	  598.7	 8601.0	...
2474118	  690.4	  598.7	 8601.0	...
2474119	  690.5	  598.9	 8602.0	...
2474120	  690.6	  598.9	 8601.0	...
2474121	  690.5	  599.0	 8600.0	...
2474122	  690.3	  598.8	 8601.0	...
2474123	  690.1	  598.7	 8604.0	...
2474124	  690.1	  598.6	 8603.0	...
2474125	  690.1	  598.6	 8597.0	...
2474126	  690.0	  598.6	 8592.0	...
2474127	  690.1	  599.1	 8593.0	...
2474128	  690.2	  599.5	 8597.0	...
2474129	  690.3	  599.9	 8601.0	...
2474130	  690.3	  599.8	 8600.0	...
2474131	  690.6	  599.7	 8601.0	...
2474132	  690.8	  599.4	 8602.0	...
2474133	  690.5	  599.3	 8603.0	...
2474134	  690.0	  599.5	 8606.0	...
2474135	  689.3	  599.8	 8608.0	...
2474136	  689.1	  599.6	 8610.0	...
2474137	  689.0	  599.1	 8610.0	...
2474138	  689.2	  599.2	 8610.0	...
2474139	  689.5	  600.0	 8609.0	...
2474140	  689.7	  600.6	 8607.0	...
2474141	  689.9	  600.6	 8604.0	...
2474142	  689.9	  600.5	 8604.0	...
2474143	  690.0	  600.4	 8604.0	...
2474144	  690.0	  600.2	 8604.0	...
2474145	  689.9	  600.1	 8603.0	...
2474146	  689.4	  600.0	 8601.0	...
2474147	  688.8	  599.9	 8600.0	...
2474148	  688.4	  599.7	 8602.0	...
2474149	  688.5	  599.6	 8604.0	...
2474150	  688.8	  599.3	 8604.0	...
2474151	  689.0	  599.2	 8603.0	...
2474152	  689.2	  599.1	 8602.0	...
2474153	  689.1	  599.2	 8603.0	...
2474154	  689.0	  599.3	 8604.0	...
2474155	  688.9	  599.1	 8604.0	...
2474156	  688.8	  598.9	 8604.0	...
2474157	  688.7	  598.6	 8604.0	...
2474158	  688.7	  598.6	 8605.0	...
2474159	  688.6	  598.6	 8606.0	...
2474160	  688.5	  598.7	 8608.0	...
2474161	  688.4	  598.7	 8609.0	...
2474162	  688.4	  598.5	 8611.0	...
2474163	  688.7	  598.5	 8611.0	...
2474164	  688.9	  598.7	 8612.0	...
2474165	  689.5	  599.8	 8612.0	...
2474166	  689.9	  600.6	 8612.0	...
2474167	  690.3	  601.2	 8614.0	...
2474168	  690.5	  600.8	 8616.0	...
2474169	  690.5	  600.5	 8620.0	...
2474170	  690.5	  600.5	 8622.0	...
2474171	  690.5	  600.9	 8619.0	...
2474172	  690.4	  601.2	 8615.0	...
2474173	  690.5	  600.8	 8611.0	...
2474174	  690.6	  600.1	 8613.0	...
2474175	  690.7	  599.4	 8618.0	...
2474176	  690.7	  599.7	 8623.0	...
2474177	  690.8	  600.0	 8627.0	...
2474178	  690.7	  599.9	 8625.0	...
2474179	  690.4	  599.6	 8622.0	...
2474180	  690.2	  599.3	 8620.0	...
2474181	  690.1	  599.4	 8619.0	...
2474182	  690.2	  600.0	 8618.0	...
2474183	  690.3	  600.5	 8617.0	...
2474184	  690.4	  601.0	 8618.0	...
2474185	  690.6	  600.8	 8620.0	...
2474186	  690.8	  600.6	 8622.0	...
2474187	  690.8	  600.4	 8622.0	...
2474188	  690.9	  600.3	 8622.0	...
2474189	  690.9	  600.2	 8621.0	...
2474190	  690.5	  600.3	 8620.0	...
2474191	  690.0	  600.4	 8619.0	...
2474192	  689.5	  600.4	 8619.0	...
2474193	  689.5	  600.5	 8619.0	...
2474194	  689.4	  600.5	 8620.0	...
2474195	  689.4	  600.4	 8621.0	...
2474196	  689.7	  600.2	 8621.0	...
2474197	  690.0	  600.0	 8621.0	...
2474198	  690.4	  600.1	 8621.0	...
2474199	  690.4	  600.2	 8623.0	...
2474200	  690.3	  600.3	 8629.0	...
2474201	  690.3	  600.4	 8634.0	...
2474202	  690.3	  600.4	 8636.0	...
2474203	  690.4	  600.3	 8635.0	...
2474204	  690.3	  600.2	 8632.0	...
2474205	  689.8	  600.1	 8629.0	...
2474206	  689.3	  600.2	 8628.0	...
2474207	  689.1	  600.3	 8629.0	...
2474208	  689.1	  600.6	 8632.0	...
2474209	  689.1	  600.7	 8634.0	...
2474210	  689.4	  600.8	 8639.0	...
2474211	  689.7	  600.7	 8643.0	...
2474212	  690.2	  600.8	 8646.0	...
2474213	  690.3	  601.0	 8642.0	...
2474214	  690.1	  601.2	 8636.0	...
2474215	  689.9	  601.5	 8630.0	...
2474216	  689.6	  601.8	 8632.0	...
2474217	  689.6	  602.1	 8634.0	...
2474218	  689.5	  602.2	 8637.0	...
2474219	  689.4	  602.2	 8638.0	...
2474220	  689.3	  602.3	 8639.0	...
2474221	  689.2	  602.3	 8639.0	...
2474222	  689.1	  602.4	 8640.0	...
2474223	  689.3	  602.3	 8640.0	...
2474224	  689.7	  602.2	 8639.0	...
2474225	  690.2	  602.1	 8638.0	...
2474226	  689.7	  601.8	 8635.0	...
2474227	  689.2	  601.5	 8632.0	...
2474228	  688.6	  601.0	 8631.0	...
2474229	  688.5	  600.9	 8632.0	...
2474230	  688.2	  600.7	 8633.0	...
2474231	  688.1	  600.7	 8636.0	...
2474232	  688.1	  600.7	 8638.0	...
2474233	  688.3	  601.1	 8637.0	...
2474234	  688.6	  601.4	 8633.0	...
2474235	  688.8	  601.7	 8630.0	...
2474236	  688.8	  601.4	 8630.0	...
2474237	  688.7	  601.1	 8630.0	...
2474238	  688.6	  600.8	 8630.0	...
2474239	  688.5	  600.9	 8631.0	...
2474240	  688.4	  601.0	 8632.0	...
2474241	  688.4	  601.1	 8634.0	...
2474242	  688.6	  601.5	 8635.0	...
2474243	  688.4	  601.9	 8631.0	...
2474244	  688.1	  601.9	 8626.0	...
2474245	  687.6	  601.5	 8623.0	...
2474246	  687.4	  601.1	 8626.0	...
2474247	  687.2	  601.1	 8630.0	...
2474248	  687.1	  601.3	 8633.0	...
2474249	  687.2	  601.4	 8635.0	...
2474250	  687.4	  601.5	 8638.0	...
2474251	  687.7	  601.5	 8640.0	...
2474252	  687.7	  601.5	 8643.0	...
2474253	  687.6	  601.0	 8645.0	...
2474254	  687.6	  600.6	 8642.0	...
2474255	  687.6	  600.2	 8637.0	...
2474256	  687.7	  600.2	 8634.0	...
2474257	  687.7	  600.0	 8635.0	...
2474258	  687.8	  599.8	 8635.0	...
2474259	  687.6	  600.1	 8634.0	...
2474260	  687.5	  600.5	 8632.0	...
2474261	  687.8	  600.8	 8632.0	...
2474262	  688.4	  600.8	 8633.0	...
2474263	  688.9	  600.8	 8633.0	...
2474264	  689.0	  600.9	 8633.0	...
2474265	  689.0	  601.1	 8637.0	...
2474266	  688.9	  601.3	 8641.0	...
2474267	  688.9	  601.1	 8645.0	...
2474268	  688.8	  600.9	 8645.0	...
2474269	  688.7	  600.7	 8644.0	...
2474270	  688.8	  600.7	 8643.0	...
MSG	2474271 0000 _ Number Off
2474271	  688.8	  600.7	 8642.0	...
2474272	  688.9	  600.8	 8642.0	...
2474273	  688.8	  600.9	 8642.0	...
2474274	  688.7	  601.0	 8642.0	...
2474275	  688.7	  600.4	 8642.0	...
2474276	  688.7	  599.9	 8641.0	...
2474277	  688.7	  599.4	 8642.0	...
2474278	  688.7	  599.4	 8646.0	...
2474279	  688.8	  599.5	 8651.0	...
2474280	  688.8	  599.8	 8654.0	...
2474281	  689.0	  600.1	 8654.0	...
2474282	  689.1	  600.4	 8654.0	...
2474283	  689.1	  600.4	 8651.0	...
2474284	  689.0	  600.3	 8648.0	...
2474285	  688.9	  600.3	 8646.0	...
2474286	  688.9	  600.0	 8647.0	...
2474287	  688.8	  599.8	 8649.0	...
2474288	  688.7	  599.8	 8651.0	...
2474289	  688.6	  600.0	 8653.0	...
2474290	  688.5	  600.1	 8656.0	...
2474291	  688.5	  600.2	 8656.0	...
2474292	  688.4	  600.3	 8656.0	...
2474293	  688.6	  600.4	 8657.0	...
2474294	  688.7	  600.2	 8657.0	...
2474295	  688.5	  600.1	 8656.0	...
2474296	  688.0	  600.0	 8655.0	...
2474297	  687.4	  600.2	 8655.0	...
2474298	  687.3	  600.2	 8652.0	...
2474299	  687.3	  600.2	 8649.0	...
2474300	  687.4	  600.1	 8651.0	...
2474301	  687.8	  600.0	 8654.0	...
2474302	  688.1	  599.9	 8657.0	...
2474303	  688.4	  600.2	 8659.0	...
2474304	  688.4	  600.3	 8662.0	...
2474305	  688.0	  600.5	 8660.0	...
2474306	  687.7	  600.4	 8655.0	...
2474307	  687.4	  600.4	 8650.0	...
2474308	  687.5	  600.4	 8650.0	...
2474309	  687.6	  600.3	 8649.0	...
2474310	  687.7	  600.2	 8651.0	...
2474311	  687.6	  600.1	 8653.0	...
2474312	  687.5	  600.2	 8655.0	...
2474313	  687.2	  600.3	 8655.0	...
2474314	  687.0	  600.5	 8655.0	...
2474315	  686.8	  600.6	 8653.0	...
2474316	  686.6	  600.4	 8652.0	...
2474317	  686.7	  600.1	 8656.0	...
2474318	  686.8	  599.8	 8662.0	...
2474319	  686.7	  599.6	 8668.0	...
2474320	  686.4	  599.5	 8668.0	...
2474321	  686.1	  599.3	 8668.0	...
2474322	  685.9	  599.1	 8666.0	...
2474323	  686.1	  599.2	 8665.0	...
2474324	  686.4	  599.2	 8663.0	...
2474325	  686.7	  599.3	 8663.0	...
2474326	  686.6	  599.2	 8663.0	...
2474327	  686.6	  599.2	 8664.0	...
2474328	  686.6	  599.3	 8669.0	...
2474329	  686.5	  599.2	 8674.0	...
2474330	  686.5	  599.2	 8675.0	...
2474331	  686.7	  599.1	 8672.0	...
2474332	  686.9	  599.0	 8669.0	...
2474333	  686.9	  599.6	 8672.0	...
2474334	  686.6	  600.3	 8675.0	...
2474335	  686.1	  600.8	 8677.0	...
2474336	  685.8	  600.6	 8676.0	...
2474337	  685.6	  600.3	 8674.0	...
2474338	  685.5	  600.0	 8674.0	...
2474339	  685.5	  599.9	 8674.0	...
2474340	  685.4	  599.9	 8675.0	...
2474341	  685.4	  600.2	 8675.0	...
2474342	  685.4	  600.4	 8675.0	...
2474343	  685.5	  599.9	 8675.0	...
2474344	  685.6	  599.3	 8675.0	...
2474345	  685.9	  599.3	 8679.0	...
2474346	  686.2	  600.0	 8683.0	...
2474347	  686.5	  600.9	 8687.0	...
2474348	  686.4	  601.1	 8685.0	...
2474349	  685.9	  600.8	 8683.0	...
2474350	  685.4	  600.4	 8683.0	...
2474351	  685.0	  600.0	 8683.0	...
2474352	  685.0	  600.2	 8683.0	...
2474353	  685.3	  600.3	 8681.0	...
2474354	  685.7	  600.4	 8681.0	...
2474355	  686.0	  600.4	 8684.0	...
2474356	  685.9	  600.4	 8689.0	...
2474357	  685.9	  600.3	 8694.0	...
2474358	  686.0	  600.3	 8695.0	...
2474359	  686.1	  600.3	 8695.0	...
2474360	  685.9	  600.4	 8696.0	...
2474361	  685.7	  600.4	 8697.0	...
2474362	  685.5	  600.3	 8698.0	...
2474363	  685.4	  600.0	 8695.0	...
2474364	  685.4	  599.7	 8692.0	...
2474365	  685.3	  599.2	 8693.0	...
2474366	  685.1	  598.6	 8697.0	...
2474367	  684.8	  597.9	 8701.0	...
2474368	  684.7	  597.6	 8701.0	...
2474369	  685.0	  598.1	 8700.0	...
2474370	  685.2	  598.8	 8700.0	...
2474371	  685.4	  599.3	 8700.0	...
2474372	  685.2	  599.2	 8696.0	...
2474373	  685.0	  599.1	 8692.0	...
2474374	  685.2	  599.3	 8687.0	...
2474375	  685.4	  599.6	 8689.0	...
2474376	  685.4	  599.9	 8690.0	...
2474377	  685.1	  599.4	 8691.0	...
2474378	  684.8	  598.7	 8691.0	...
2474379	  684.6	  598.1	 8692.0	...
2474380	  684.4	  598.4	 8695.0	...
2474381	  684.4	  598.9	 8697.0	...
2474382	  684.3	  599.1	 8700.0	...
2474383	  684.2	  599.1	 8703.0	...
2474384	  684.1	  599.0	 8705.0	...
2474385	  684.1	  599.0	 8705.0	...
2474386	  684.1	  599.1	 8705.0	...
2474387	  684.2	  598.8	 8705.0	...
2474388	  684.1	  598.4	 8705.0	...
2474389	  684.1	  598.3	 8703.0	...
2474390	  684.1	  598.5	 8700.0	...
2474391	  683.6	  598.5	 8698.0	...
2474392	  683.2	  598.2	 8699.0	...
2474393	  682.7	  597.9	 8699.0	...
2474394	  683.1	  597.8	 8700.0	...
2474395	  683.4	  598.1	 8701.0	...
2474396	  683.7	  598.5	 8703.0	...
2474397	  683.9	  599.0	 8704.0	...
2474398	  683.9	  599.2	 8705.0	...
2474399	  684.0	  599.4	 8705.0	...
2474400	  684.0	  599.5	 8705.0	...
2474401	  683.7	  599.1	 8705.0	...
2474402	  683.5	  598.8	 8705.0	...
2474403	  683.2	  598.6	 8706.0	...
2474404	  683.4	  598.8	 8703.0	...
2474405	  683.6	  598.9	 8700.0	...
2474406	  683.8	  598.9	 8700.0	...
2474407	  683.8	  598.9	 8703.0	...
2474408	  683.8	  598.8	 8707.0	...
2474409	  683.7	  598.7	 8707.0	...
2474410	  683.5	  598.4	 8707.0	...
2474411	  683.3	  598.1	 8707.0	...
2474412	  683.3	  597.7	 8707.0	...
2474413	  683.6	  597.5	 8706.0	...
2474414	  684.0	  597.3	 8705.0	...
2474415	  684.0	  597.0	 8703.0	...
2474416	  684.0	  597.0	 8701.0	...
2474417	  683.7	  596.8	 8697.0	...
2474418	  683.6	  596.7	 8694.0	...
2474419	  683.6	  596.9	 8696.0	...
2474420	  683.6	  597.2	 8700.0	...
2474421	  683.4	  597.6	 8701.0	...
2474422	  683.1	  597.6	 8698.0	...
2474423	  683.0	  597.7	 8700.0	...
2474424	  683.0	  597.8	 8704.0	...
2474425	  683.2	  598.0	 8709.0	...
2474426	  683.3	  597.4	 8709.0	...
2474427	  683.3	  596.8	 8711.0	...
2474428	  683.3	  596.0	 8712.0	...
2474429	  683.5	  595.9	 8714.0	...
2474430	  683.7	  595.8	 8714.0	...
2474431	  683.5	  596.1	 8715.0	...
2474432	  683.1	  596.3	 8712.0	...
2474433	  682.8	  596.6	 8708.0	...
2474434	  682.9	  596.8	 8704.0	...
2474435	  682.8	  597.1	 8705.0	...
2474436	  682.5	  597.2	 8709.0	...
2474437	  682.4	  597.2	 8715.0	...
2474438	  682.7	  597.0	 8721.0	...
2474439	  682.1	  596.7	 8721.0	...
2474440	  681.3	  596.4	 8718.0	...
2474441	  681.3	  596.4	 8716.0	...
2474442	  682.1	  596.4	 8717.0	...
2474443	  682.5	  596.5	 8717.0	...
2474444	  682.0	  596.6	 8717.0	...
2474445	  681.5	  596.6	 8717.0	...
2474446	  681.5	  596.6	 8714.0	...
2474447	  681.5	  596.7	 8711.0	...
2474448	  681.7	  596.7	 8713.0	...
2474449	  682.0	  597.0	 8719.0	...
2474450	  682.2	  597.4	 8724.0	...
2474451	  682.2	  597.4	 8726.0	...
2474452	  682.0	  597.0	 8726.0	...
2474453	  681.9	  596.6	 8725.0	...
2474454	  681.8	  596.4	 8721.0	...
2474455	  681.8	  596.1	 8716.0	...
2474456	  681.8	  595.7	 8714.0	...
2474457	  681.4	  595.4	 8714.0	...
2474458	  680.9	  595.4	 8718.0	...
2474459	  680.5	  595.5	 8722.0	...
2474460	  680.7	  595.6	 8725.0	...
2474461	  681.1	  596.0	 8724.0	...
2474462	  681.6	  596.4	 8723.0	...
2474463	  681.6	  596.8	 8723.0	...
2474464	  681.4	  596.8	 8723.0	...
2474465	  681.4	  596.8	 8723.0	...
2474466	  681.5	  596.8	 8723.0	...
2474467	  681.1	  596.8	 8723.0	...
2474468	  680.3	  596.7	 8723.0	...
2474469	  679.5	  596.7	 8723.0	...
2474470	  679.9	  596.7	 8721.0	...
2474471	  680.4	  596.7	 8720.0	...
MSG	2474472 0000 _ Number On
2474472	  680.8	  596.9	 8726.0	...
2474473	  680.9	  597.2	 8732.0	...
2474474	  680.3	  596.7	 8737.0	...
2474475	  679.6	  596.0	 8734.0	...
2474476	  678.9	  595.4	 8731.0	...
2474477	  679.1	  595.8	 8727.0	...
2474478	  679.3	  596.1	 8724.0	...
2474479	  679.6	  596.2	 8721.0	...
2474480	  679.7	  596.0	 8719.0	...
2474481	  679.8	  595.8	 8718.0	...
2474482	  679.8	  595.7	 8721.0	...
2474483	  679.8	  595.8	 8724.0	...
2474484	  679.7	  595.8	 8728.0	...
2474485	  680.0	  596.0	 8727.0	...
2474486	  680.4	  596.2	 8727.0	...
2474487	  680.7	  596.3	 8727.0	...
2474488	  680.5	  596.1	 8729.0	...
2474489	  680.4	  596.0	 8735.0	...
2474490	  680.4	  596.2	 8740.0	...
2474491	  680.5	  596.4	 8740.0	...
2474492	  680.4	  596.3	 8737.0	...
2474493	  680.3	  596.3	 8734.0	...
2474494	  680.1	  596.4	 8734.0	...
2474495	  680.0	  596.5	 8732.0	...
2474496	  679.7	  596.3	 8730.0	...
2474497	  679.5	  596.0	 8728.0	...
2474498	  679.2	  595.7	 8729.0	...
2474499	  678.9	  595.9	 8727.0	...
2474500	  678.7	  596.1	 8725.0	...
2474501	  678.5	  596.3	 8723.0	...
2474502	  678.4	  596.1	 8724.0	...
2474503	  678.5	  595.9	 8724.0	...
2474504	  679.1	  596.0	 8726.0	...
2474505	  679.7	  596.4	 8728.0	...
2474506	  680.1	  596.8	 8730.0	...
2474507	  680.1	  596.7	 8729.0	...
2474508	  679.8	  596.2	 8728.0	...
2474509	  679.8	  595.7	 8727.0	...
2474510	  679.9	  596.3	 8730.0	...
2474511	  680.4	  597.1	 8734.0	...
2474512	  680.7	  597.8	 8737.0	...
2474513	  680.7	  597.6	 8737.0	...
2474514	  680.1	  597.4	 8735.0	...
2474515	  679.6	  597.2	 8733.0	...
2474516	  679.0	  597.2	 8732.0	...
2474517	  679.7	  597.7	 8737.0	...
2474518	  680.5	  598.2	 8742.0	...
2474519	  680.8	  598.0	 8745.0	...
2474520	  680.4	  597.3	 8745.0	...
2474521	  679.9	  596.7	 8745.0	...
2474522	  679.9	  597.0	 8746.0	...
2474523	  679.5	  597.5	 8746.0	...
2474524	  679.2	  597.7	 8748.0	...
2474525	  679.0	  597.6	 8749.0	...
2474526	  679.3	  597.5	 8745.0	...
2474527	  679.2	  597.5	 8740.0	...
2474528	  679.0	  597.6	 8737.0	...
2474529	  678.9	  597.6	 8739.0	...
2474530	  678.9	  597.6	 8741.0	...
2474531	  679.1	  597.6	 8741.0	...
2474532	  679.1	  597.5	 8741.0	...
2474533	  679.2	  597.6	 8741.0	...
2474534	  679.2	  597.7	 8741.0	...
2474535	  679.2	  597.8	 8740.0	...
2474536	  679.5	  598.1	 8739.0	...
2474537	  679.7	  598.3	 8739.0	...
2474538	  679.4	  598.1	 8734.0	...
2474539	  678.8	  597.7	 8729.0	...
2474540	  678.3	  597.4	 8726.0	...
2474541	  678.6	  597.7	 8728.0	...
2474542	  678.9	  598.2	 8729.0	...
2474543	  679.1	  598.6	 8728.0	...
2474544	  679.3	  598.9	 8726.0	...
2474545	  679.4	  598.8	 8726.0	...
2474546	  679.1	  598.5	 8728.0	...
2474547	  678.7	  598.3	 8729.0	...
2474548	  678.3	  598.1	 8733.0	...
2474549	  678.7	  598.4	 8736.0	...
2474550	  679.1	  598.8	 8740.0	...
2474551	  679.3	  599.0	 8741.0	...
2474552	  679.0	  599.0	 8745.0	...
2474553	  678.8	  598.9	 8746.0	...
2474554	  678.7	  598.7	 8748.0	...
2474555	  679.0	  598.5	 8747.0	...
2474556	  679.4	  598.3	 8747.0	...
2474557	  679.8	  598.3	 8748.0	...
2474558	  679.8	  598.3	 8745.0	...
2474559	  679.9	  598.5	 8742.0	...
2474560	  679.9	  598.7	 8738.0	...
2474561	  680.0	  598.9	 8739.0	...
2474562	  679.9	  598.8	 8739.0	...
2474563	  679.8	  598.9	 8739.0	...
2474564	  679.5	  598.9	 8744.0	...
2474565	  679.2	  599.0	 8748.0	...
2474566	  679.1	  599.0	 8750.0	...
2474567	  679.0	  599.0	 8747.0	...
2474568	  678.7	  599.1	 8742.0	...
2474569	  678.5	  599.2	 8739.0	...
2474570	  678.4	  599.3	 8736.0	...
2474571	  678.5	  599.3	 8736.0	...
2474572	  678.5	  599.4	 8735.0	...
2474573	  678.6	  599.7	 8734.0	...
2474574	  678.6	  600.0	 8731.0	...
2474575	  678.6	  600.2	 8728.0	...
2474576	  678.7	  600.0	 8729.0	...
2474577	  678.9	  599.8	 8733.0	...
2474578	  679.1	  600.2	 8736.0	...
2474579	  679.2	  600.7	 8734.0	...
2474580	  679.3	  600.9	 8732.0	...
2474581	  679.2	  600.4	 8732.0	...
2474582	  679.5	  599.9	 8736.0	...
2474583	  679.8	  600.0	 8738.0	...
2474584	  679.7	  600.1	 8740.0	...
2474585	  679.0	  600.1	 8738.0	...
2474586	  678.2	  599.7	 8734.0	...
2474587	  677.7	  599.4	 8730.0	...
2474588	  677.7	  599.3	 8727.0	...
2474589	  677.8	  599.5	 8728.0	...
2474590	  678.0	  599.8	 8728.0	...
2474591	  678.0	  600.2	 8730.0	...
2474592	  678.0	  600.3	 8732.0	...
2474593	  678.2	  600.4	 8734.0	...
2474594	  678.6	  600.2	 8733.0	...
2474595	  678.9	  600.1	 8733.0	...
2474596	  678.3	  599.9	 8734.0	...
2474597	  677.6	  599.8	 8736.0	...
2474598	  677.9	  599.6	 8739.0	...
2474599	  678.9	  599.7	 8740.0	...
2474600	  679.9	  599.7	 8740.0	...
2474601	  679.7	  599.7	 8739.0	...
2474602	  679.4	  599.7	 8737.0	...
2474603	  679.0	  599.5	 8735.0	...
2474604	  678.8	  599.2	 8733.0	...
2474605	  679.2	  598.8	 8733.0	...
2474606	  679.7	  598.7	 8728.0	...
2474607	  679.6	  598.7	 8724.0	...
2474608	  678.9	  598.7	 8719.0	...
2474609	  678.4	  598.9	 8719.0	...
2474610	  678.6	  599.0	 8719.0	...
2474611	  678.8	  599.4	 8721.0	...
2474612	  679.0	  599.8	 8724.0	...
2474613	  679.0	  600.3	 8728.0	...
2474614	  679.4	  600.5	 8728.0	...
2474615	  679.8	  600.7	 8727.0	...
2474616	  680.2	  600.9	 8726.0	...
2474617	  680.3	  601.1	 8727.0	...
2474618	  680.6	  601.2	 8727.0	...
2474619	  680.9	  600.8	 8727.0	...
2474620	  680.8	  600.3	 8730.0	...
2474621	  680.4	  600.0	 8732.0	...
2474622	  680.1	  600.3	 8734.0	...
2474623	  680.2	  600.5	 8732.0	...
2474624	  680.3	  600.5	 8730.0	...
2474625	  680.3	  600.6	 8729.0	...
2474626	  680.0	  600.5	 8727.0	...
2474627	  679.8	  600.3	 8726.0	...
2474628	  679.8	  600.5	 8725.0	...
2474629	  680.0	  600.7	 8725.0	...
2474630	  679.9	  600.9	 8725.0	...
2474631	  679.6	  600.9	 8725.0	...
2474632	  679.5	  601.4	 8726.0	...
2474633	  679.9	  601.9	 8729.0	...
2474634	  680.2	  602.5	 8734.0	...
2474635	  680.4	  602.9	 8738.0	...
2474636	  680.4	  602.7	 8737.0	...
2474637	  680.5	  602.5	 8734.0	...
2474638	  680.5	  602.2	 8731.0	...
2474639	  680.5	  602.2	 8733.0	...
2474640	  680.4	  602.1	 8734.0	...
2474641	  680.8	  602.6	 8737.0	...
2474642	  681.2	  603.1	 8738.0	...
2474643	  680.6	  602.9	 8731.0	...
2474644	  679.6	  602.2	 8723.0	...
2474645	  678.9	  602.0	 8717.0	...
2474646	  679.2	  602.5	 8720.0	...
2474647	  679.5	  603.1	 8724.0	...
2474648	  679.4	  603.1	 8726.0	...
2474649	  679.4	  602.9	 8725.0	...
2474650	  679.3	  602.6	 8723.0	...
2474651	  679.2	  602.3	 8720.0	...
2474652	  679.3	  602.5	 8721.0	...
2474653	  679.8	  602.7	 8721.0	...
2474654	  680.3	  602.9	 8720.0	...
2474655	  680.6	  602.9	 8718.0	...
2474656	  680.6	  602.9	 8715.0	...
2474657	  680.5	  603.0	 8715.0	...
2474658	  680.5	  603.0	 8716.0	...
2474659	  680.4	  602.6	 8717.0	...
2474660	  680.5	  602.2	 8718.0	...
2474661	  680.5	  601.9	 8719.0	...
2474662	  680.5	  602.1	 8723.0	...
2474663	  680.4	  602.1	 8727.0	...
2474664	  680.3	  602.1	 8731.0	...
2474665	  680.4	  602.1	 8732.0	...
2474666	  680.7	  601.7	 8733.0	...
2474667	  681.0	  601.2	 8733.0	...
2474668	  681.1	  601.1	 8732.0	...
2474669	  681.3	  601.4	 8731.0	...
2474670	  681.2	  601.7	 8732.0	...
2474671	  681.2	  601.7	 8732.0	...
2474672	  681.1	  601.8	 8732.0	...
2474673	  681.0	  601.8	 8733.0	...
2474674	  680.9	  601.9	 8734.0	...
2474675	  681.1	  601.8	 8734.0	...
2474676	  681.5	  601.7	 8731.0	...
2474677	  681.9	  601.6	 8728.0	...
2474678	  682.2	  601.7	 8725.0	...
2474679	  682.2	  601.9	 8723.0	...
2474680	  681.9	  602.1	 8722.0	...
2474681	  681.6	  602.1	 8721.0	...
2474682	  681.3	  602.1	 8720.0	...
2474683	  681.4	  602.1	 8718.0	...
2474684	  681.4	  601.8	 8716.0	...
2474685	  681.6	  601.7	 8716.0	...
2474686	  681.7	  601.6	 8717.0	...
2474687	  681.8	  601.9	 8718.0	...
2474688	  681.8	  602.2	 8717.0	...
2474689	  681.7	  602.6	 8714.0	...
2474690	  681.7	  602.9	 8713.0	...
2474691	  681.6	  603.0	 8713.0	...
2474692	  681.6	  603.1	 8716.0	...
2474693	  681.6	  602.9	 8718.0	...
2474694	  681.4	  602.5	 8715.0	...
2474695	  681.1	  602.0	 8711.0	...
2474696	  680.8	  601.8	 8708.0	...
2474697	  680.6	  602.1	 8710.0	...
2474698	  680.5	  602.1	 8712.0	...
2474699	  680.7	  602.0	 8714.0	...
2474700	  680.9	  601.8	 8714.0	...
2474701	  680.7	  601.8	 8716.0	...
2474702	  680.3	  601.8	 8716.0	...
2474703	  679.9	  601.9	 8715.0	...
2474704	  680.0	  601.9	 8714.0	...
2474705	  680.3	  602.3	 8713.0	...
2474706	  680.6	  602.6	 8711.0	...
2474707	  680.7	  602.6	 8710.0	...
2474708	  680.6	  602.3	 8708.0	...
2474709	  680.8	  602.0	 8708.0	...
2474710	  681.1	  602.1	 8708.0	...
2474711	  681.1	  602.3	 8708.0	...
2474712	  680.8	  602.4	 8709.0	...
2474713	  680.6	  602.6	 8709.0	...
2474714	  680.6	  602.6	 8708.0	...
2474715	  680.4	  602.5	 8706.0	...
2474716	  680.2	  602.3	 8704.0	...
2474717	  679.9	  602.1	 8703.0	...
2474718	  679.8	  602.1	 8703.0	...
2474719	  680.4	  602.5	 8703.0	...
2474720	  681.0	  603.1	 8703.0	...
2474721	  681.6	  603.7	 8708.0	...
2474722	  681.6	  603.7	 8713.0	...
2474723	  681.5	  603.7	 8716.0	...
2474724	  681.5	  603.6	 8714.0	...
2474725	  681.4	  603.4	 8704.0	...
2474726	  681.4	  603.7	 8696.0	...
2474727	  681.5	  603.9	 8691.0	...
2474728	  681.8	  604.1	 8696.0	...
2474729	  682.1	  604.0	 8701.0	...
2474730	  682.0	  603.4	 8702.0	...
2474731	  681.4	  602.8	 8699.0	...
2474732	  680.9	  602.4	 8695.0	...
2474733	  680.8	  602.8	 8694.0	...
2474734	  681.1	  603.2	 8694.0	...
2474735	  681.3	  603.0	 8694.0	...
2474736	  681.3	  602.5	 8692.0	...
2474737	  681.5	  602.2	 8691.0	...
2474738	  681.8	  602.3	 8693.0	...
2474739	  682.0	  602.3	 8695.0	...
2474740	  682.2	  602.3	 8697.0	...
2474741	  682.2	  602.3	 8696.0	...
2474742	  682.2	  602.4	 8696.0	...
2474743	  682.1	  602.5	 8698.0	...
2474744	  681.9	  602.5	 8699.0	...
2474745	  681.6	  602.4	 8698.0	...
2474746	  681.7	  602.4	 8696.0	...
2474747	  682.0	  602.6	 8696.0	...
2474748	  682.8	  602.8	 8698.0	...
2474749	  683.3	  603.0	 8699.0	...
2474750	  683.7	  603.0	 8698.0	...
2474751	  683.8	  603.2	 8698.0	...
2474752	  683.8	  603.3	 8698.0	...
2474753	  683.6	  603.4	 8697.0	...
2474754	  683.2	  603.2	 8694.0	...
2474755	  682.7	  603.0	 8693.0	...
2474756	  683.0	  603.0	 8695.0	...
2474757	  683.5	  603.1	 8699.0	...
2474758	  684.1	  603.3	 8693.0	...
2474759	  684.2	  603.4	 8686.0	...
2474760	  684.2	  603.4	 8684.0	...
2474761	  684.0	  603.5	 8689.0	...
2474762	  683.8	  603.5	 8694.0	...
2474763	  683.7	  603.3	 8691.0	...
2474764	  683.9	  603.1	 8688.0	...
2474765	  684.1	  603.5	 8685.0	...
2474766	  684.3	  604.0	 8684.0	...
2474767	  684.4	  604.6	 8683.0	...
2474768	  684.4	  604.6	 8683.0	...
2474769	  684.3	  604.5	 8684.0	...
2474770	  684.3	  604.4	 8684.0	...
2474771	  684.4	  604.0	 8682.0	...
2474772	  683.9	  603.2	 8679.0	...
2474773	  683.2	  602.6	 8677.0	...
2474774	  682.7	  602.2	 8674.0	...
2474775	  682.8	  602.2	 8672.0	...
2474776	  683.0	  602.1	 8669.0	...
2474777	  683.0	  602.0	 8671.0	...
2474778	  683.0	  602.3	 8673.0	...
2474779	  682.6	  602.6	 8676.0	...
2474780	  682.1	  602.9	 8676.0	...
2474781	  682.2	  603.0	 8677.0	...
2474782	  682.7	  603.1	 8678.0	...
2474783	  683.1	  603.2	 8674.0	...
2474784	  683.0	  603.3	 8668.0	...
MSG	2474785 0000 _ Number Off
2474785	  683.0	  603.2	 8662.0	...
2474786	  683.0	  603.1	 8662.0	...
2474787	  683.0	  603.3	 8666.0	...
2474788	  682.8	  603.5	 8670.0	...
2474789	  682.6	  603.8	 8675.0	...
2474790	  682.4	  603.6	 8677.0	...
2474791	  682.3	  603.4	 8676.0	...
2474792	  682.4	  603.1	 8675.0	...
2474793	  682.8	  603.1	 8673.0	...
2474794	  683.1	  603.1	 8672.0	...
2474795	  683.2	  603.2	 8672.0	...
2474796	  683.1	  603.1	 8671.0	...
2474797	  683.3	  603.3	 8671.0	...
2474798	  683.4	  603.5	 8672.0	...
2474799	  683.7	  603.6	 8673.0	...
2474800	  683.8	  603.7	 8674.0	...
2474801	  683.8	  603.8	 8671.0	...
2474802	  683.5	  603.4	 8667.0	...
2474803	  682.5	  602.9	 8662.0	...
2474804	  681.6	  602.6	 8661.0	...
2474805	  680.9	  602.8	 8661.0	...
2474806	  681.0	  602.9	 8664.0	...
2474807	  681.3	  603.0	 8668.0	...
2474808	  681.4	  603.1	 8670.0	...
2474809	  681.6	  603.3	 8670.0	...
2474810	  682.4	  603.2	 8671.0	...
2474811	  683.2	  603.4	 8672.0	...
2474812	  683.4	  603.6	 8672.0	...
2474813	  682.9	  604.1	 8672.0	...
2474814	  682.5	  604.3	 8673.0	...
2474815	  682.7	  604.2	 8675.0	...
2474816	  683.0	  604.0	 8674.0	...
2474817	  682.9	  603.5	 8673.0	...
2474818	  682.9	  603.2	 8671.0	...
2474819	  682.6	  603.1	 8668.0	...
2474820	  682.2	  603.2	 8664.0	...
2474821	  682.4	  603.3	 8661.0	...
2474822	  682.8	  603.3	 8661.0	...
2474823	  683.3	  603.3	 8665.0	...
2474824	  683.4	  603.2	 8667.0	...
2474825	  683.3	  603.1	 8669.0	...
2474826	  683.0	  603.3	 8666.0	...
2474827	  682.8	  603.6	 8664.0	...
2474828	  682.7	  603.7	 8663.0	...
2474829	  682.8	  603.5	 8664.0	...
2474830	  683.2	  603.4	 8665.0	...
2474831	  683.4	  603.3	 8665.0	...
2474832	  683.4	  603.3	 8664.0	...
2474833	  682.8	  603.0	 8663.0	...
2474834	  682.2	  602.7	 8664.0	...
2474835	  682.4	  603.0	 8664.0	...
2474836	  683.0	  603.6	 8662.0	...
2474837	  683.5	  604.2	 8657.0	...
2474838	  683.2	  604.0	 8651.0	...
2474839	  682.7	  603.9	 8648.0	...
2474840	  682.4	  603.6	 8645.0	...
2474841	  682.2	  603.4	 8642.0	...
2474842	  682.2	  603.1	 8640.0	...
2474843	  682.2	  603.1	 8641.0	...
2474844	  682.3	  603.1	 8639.0	...
2474845	  682.3	  603.2	 8636.0	...
2474846	  682.0	  603.0	 8634.0	...
2474847	  681.9	  602.9	 8635.0	...
2474848	  681.9	  602.9	 8637.0	...
2474849	  682.0	  603.2	 8641.0	...
2474850	  682.0	  603.3	 8645.0	...
2474851	  681.8	  603.3	 8647.0	...
2474852	  682.0	  603.2	 8644.0	...
2474853	  682.3	  603.0	 8645.0	...
2474854	  682.6	  602.9	 8647.0	...
2474855	  682.6	  602.9	 8649.0	...
2474856	  682.4	  602.9	 8648.0	...
2474857	  682.1	  602.8	 8647.0	...
2474858	  681.9	  602.6	 8647.0	...
2474859	  681.8	  602.6	 8647.0	...
2474860	  681.8	  602.8	 8647.0	...
2474861	  681.9	  603.0	 8647.0	...
2474862	  682.0	  603.3	 8647.0	...
2474863	  682.1	  603.4	 8644.0	...
2474864	  682.3	  603.8	 8641.0	...
2474865	  682.1	  604.2	 8637.0	...
2474866	  682.0	  604.4	 8635.0	...
2474867	  681.9	  604.1	 8633.0	...
2474868	  682.1	  603.7	 8632.0	...
2474869	  682.2	  603.7	 8631.0	...
2474870	  682.3	  603.9	 8631.0	...
2474871	  682.3	  603.6	 8631.0	...
2474872	  682.0	  603.0	 8631.0	...
2474873	  681.5	  602.2	 8630.0	...
2474874	  681.1	  601.9	 8630.0	...
2474875	  681.0	  602.3	 8632.0	...
2474876	  680.9	  602.8	 8633.0	...
2474877	  680.8	  603.3	 8631.0	...
2474878	  681.1	  603.5	 8627.0	...
2474879	  681.4	  603.9	 8623.0	...
2474880	  681.7	  604.2	 8624.0	...
2474881	  681.4	  604.2	 8624.0	...
2474882	  681.6	  604.0	 8624.0	...
2474883	  681.8	  603.8	 8624.0	...
2474884	  682.0	  603.4	 8623.0	...
2474885	  682.0	  602.9	 8622.0	...
2474886	  682.0	  602.9	 8620.0	...
2474887	  682.1	  603.3	 8617.0	...
2474888	  682.1	  603.0	 8616.0	...
2474889	  681.5	  602.4	 8616.0	...
2474890	  680.9	  602.3	 8617.0	...
2474891	  680.5	  602.9	 8619.0	...
2474892	  680.7	  603.4	 8621.0	...
2474893	  680.8	  603.3	 8621.0	...
2474894	  680.8	  603.2	 8621.0	...
2474895	  680.2	  603.0	 8618.0	...
2474896	  679.6	  602.7	 8616.0	...
2474897	  679.3	  602.6	 8612.0	...
2474898	  679.6	  602.6	 8611.0	...
2474899	  679.9	  602.8	 8609.0	...
2474900	  680.4	  602.9	 8609.0	...
2474901	  680.9	  602.5	 8612.0	...
2474902	  681.5	  602.0	 8615.0	...
2474903	  681.6	  601.5	 8618.0	...
2474904	  681.8	  601.6	 8618.0	...
2474905	  681.8	  601.8	 8618.0	...
2474906	  681.8	  602.0	 8618.0	...
2474907	  681.8	  602.2	 8619.0	...
2474908	  681.7	  602.3	 8619.0	...
2474909	  681.2	  602.3	 8619.0	...
2474910	  680.7	  602.3	 8618.0	...
2474911	  680.4	  602.8	 8618.0	...
2474912	  680.7	  603.2	 8617.0	...
2474913	  681.1	  603.7	 8613.0	...
2474914	  681.3	  603.8	 8610.0	...
2474915	  681.4	  603.5	 8607.0	...
2474916	  681.3	  603.1	 8608.0	...
2474917	  680.9	  602.9	 8609.0	...
2474918	  680.6	  602.9	 8608.0	...
2474919	  680.1	  602.8	 8602.0	...
2474920	  679.8	  602.7	 8596.0	...
2474921	  679.4	  602.5	 8591.0	...
2474922	  679.4	  602.4	 8595.0	...
2474923	  679.5	  602.4	 8600.0	...
2474924	  679.3	  602.5	 8604.0	...
2474925	  679.1	  602.6	 8606.0	...
2474926	  679.6	  602.8	 8610.0	...
2474927	  680.4	  603.0	 8614.0	...
2474928	  681.0	  603.1	 8616.0	...
2474929	  680.8	  603.3	 8615.0	...
2474930	  680.6	  603.4	 8615.0	...
2474931	  680.5	  603.5	 8615.0	...
2474932	  680.4	  603.2	 8612.0	...
2474933	  680.3	  602.6	 8609.0	...
2474934	  680.2	  602.1	 8603.0	...
2474935	  680.2	  602.0	 8599.0	...
2474936	  680.2	  602.4	 8599.0	...
2474937	  680.3	  602.8	 8604.0	...
2474938	  680.3	  603.1	 8609.0	...
2474939	  680.5	  603.3	 8611.0	...
2474940	  680.7	  603.4	 8612.0	...
2474941	  681.0	  603.5	 8612.0	...
2474942	  681.2	  603.5	 8610.0	...
2474943	  681.5	  603.3	 8609.0	...
2474944	  681.5	  602.8	 8608.0	...
2474945	  680.9	  602.4	 8602.0	...
2474946	  679.9	  601.7	 8594.0	...
2474947	  678.8	  601.3	 8586.0	...
2474948	  678.6	  600.8	 8585.0	...
2474949	  678.8	  600.8	 8586.0	...
2474950	  679.0	  600.9	 8586.0	...
2474951	  679.3	  600.9	 8587.0	...
2474952	  679.6	  600.9	 8588.0	...
2474953	  680.0	  601.0	 8589.0	...
2474954	  680.2	  600.9	 8591.0	...
2474955	  680.4	  601.0	 8591.0	...
2474956	  680.5	  601.2	 8591.0	...
2474957	  680.6	  601.2	 8591.0	...
2474958	  680.6	  601.2	 8591.0	...
2474959	  680.7	  600.9	 8592.0	...
2474960	  680.6	  600.6	 8590.0	...
2474961	  680.5	  600.8	 8587.0	...
2474962	  680.0	  601.2	 8585.0	...
2474963	  679.5	  601.7	 8585.0	...
2474964	  678.9	  601.9	 8585.0	...
2474965	  678.7	  601.7	 8586.0	...
2474966	  678.9	  601.3	 8587.0	...
2474967	  679.3	  601.0	 8589.0	...
2474968	  679.8	  601.1	 8590.0	...
2474969	  679.8	  601.3	 8590.0	...
2474970	  679.9	  601.4	 8589.0	...
2474971	  679.8	  601.1	 8585.0	...
2474972	  679.7	  600.9	 8583.0	...
2474973	  679.6	  600.6	 8582.0	...
2474974	  679.3	  600.6	 8582.0	...
2474975	  678.9	  600.6	 8587.0	...
2474976	  678.6	  600.5	 8592.0	...
2474977	  678.7	  600.4	 8597.0	...
2474978	  678.8	  600.2	 8596.0	...
2474979	  679.3	  600.4	 8595.0	...
2474980	  679.8	  600.5	 8595.0	...
2474981	  679.8	  600.5	 8595.0	...
2474982	  679.3	  600.0	 8596.0	...
2474983	  678.8	  599.6	 8595.0	...
2474984	  678.8	  599.3	 8591.0	...
2474985	  678.9	  599.3	 8587.0	...
2474986	  679.0	  599.4	 8587.0	...
2474987	  679.2	  599.4	 8591.0	...
2474988	  679.2	  599.4	 8594.0	...
2474989	  679.3	  599.3	 8594.0	...
2474990	  679.3	  599.2	 8595.0	...
2474991	  679.3	  599.2	 8595.0	...
2474992	  679.2	  599.2	 8594.0	...
2474993	  679.2	  599.4	 8594.0	...
2474994	  679.3	  599.6	 8594.0	...
2474995	  679.5	  599.8	 8593.0	...
2474996	  679.6	  599.8	 8591.0	...
2474997	  679.5	  599.9	 8590.0	...
2474998	  679.2	  599.8	 8588.0	...
MSG	2474999 0000 _ Number On
2474999	  678.6	  599.5	 8590.0	...
2475000	  678.3	  599.4	 8592.0	...
2475001	  678.3	  599.4	 8593.0	...
2475002	  678.6	  599.5	 8592.0	...
2475003	  678.2	  599.3	 8587.0	...
2475004	  677.7	  599.0	 8583.0	...
2475005	  677.3	  598.8	 8581.0	...
2475006	  677.3	  598.9	 8583.0	...
2475007	  677.6	  599.0	 8589.0	...
2475008	  678.0	  599.1	 8593.0	...
2475009	  678.3	  599.1	 8597.0	...
2475010	  678.2	  599.1	 8598.0	...
2475011	  678.1	  599.2	 8596.0	...
2475012	  678.0	  599.2	 8591.0	...
2475013	  678.3	  599.1	 8586.0	...
2475014	  678.7	  599.1	 8581.0	...
2475015	  679.0	  599.0	 8578.0	...
2475016	  678.8	  599.0	 8579.0	...
2475017	  678.6	  599.3	 8581.0	...
2475018	  678.5	  599.6	 8583.0	...
2475019	  678.2	  599.8	 8582.0	...
2475020	  677.9	  599.5	 8581.0	...
2475021	  677.6	  599.3	 8580.0	...
2475022	  677.5	  598.9	 8579.0	...
2475023	  677.5	  598.5	 8578.0	...
2475024	  677.6	  598.1	 8577.0	...
2475025	  677.7	  598.5	 8577.0	...
2475026	  677.9	  598.9	 8578.0	...
2475027	  677.8	  599.5	 8579.0	...
2475028	  677.6	  599.7	 8578.0	...
2475029	  677.5	  599.6	 8576.0	...
2475030	  677.4	  599.3	 8575.0	...
2475031	  677.6	  598.9	 8576.0	...
2475032	  677.8	  598.7	 8577.0	...
2475033	  677.3	  598.6	 8577.0	...
2475034	  676.7	  598.6	 8575.0	...
2475035	  676.1	  598.8	 8573.0	...
2475036	  676.5	  598.9	 8573.0	...
2475037	  676.8	  599.0	 8572.0	...
2475038	  677.2	  598.6	 8572.0	...
2475039	  677.3	  598.1	 8575.0	...
2475040	  677.5	  597.5	 8579.0	...
2475041	  677.6	  597.5	 8580.0	...
2475042	  677.9	  597.5	 8578.0	...
2475043	  678.0	  598.2	 8576.0	...
2475044	  678.0	  598.8	 8575.0	...
2475045	  677.5	  599.5	 8575.0	...
2475046	  677.1	  599.6	 8574.0	...
2475047	  676.7	  599.7	 8570.0	...
2475048	  676.7	  599.7	 8566.0	...
2475049	  676.7	  599.6	 8563.0	...
2475050	  676.6	  599.6	 8564.0	...
2475051	  676.8	  599.8	 8564.0	...
2475052	  676.9	  600.1	 8564.0	...
2475053	  677.1	  600.1	 8567.0	...
2475054	  677.2	  599.8	 8571.0	...
2475055	  677.3	  599.7	 8574.0	...
2475056	  677.0	  599.7	 8576.0	...
2475057	  676.7	  599.9	 8577.0	...
2475058	  676.4	  599.8	 8576.0	...
2475059	  676.5	  599.5	 8571.0	...
2475060	  676.6	  599.1	 8564.0	...
2475061	  676.7	  598.7	 8557.0	...
2475062	  676.6	  598.5	 8553.0	...
2475063	  676.3	  598.3	 8550.0	...
2475064	  675.9	  598.1	 8546.0	...
2475065	  675.7	  597.6	 8544.0	...
2475066	  675.6	  597.1	 8544.0	...
2475067	  675.5	  596.6	 8544.0	...
2475068	  675.5	  596.5	 8547.0	...
2475069	  675.7	  596.7	 8551.0	...
2475070	  676.0	  596.9	 8556.0	...
2475071	  676.2	  597.0	 8557.0	...
2475072	  676.0	  597.0	 8556.0	...
2475073	  675.4	  597.1	 8555.0	...
2475074	  674.8	  597.0	 8553.0	...
2475075	  674.7	  596.8	 8553.0	...
2475076	  674.9	  596.6	 8553.0	...
2475077	  675.1	  596.6	 8553.0	...
2475078	  675.2	  596.9	 8553.0	...
2475079	  675.1	  597.4	 8555.0	...
2475080	  675.0	  597.9	 8558.0	...
2475081	  674.6	  598.1	 8560.0	...
2475082	  674.3	  598.2	 8561.0	...
2475083	  674.2	  597.9	 8557.0	...
2475084	  674.3	  597.6	 8553.0	...
2475085	  674.4	  597.3	 8549.0	...
2475086	  673.8	  597.3	 8544.0	...
2475087	  673.3	  597.3	 8539.0	...
2475088	  673.0	  597.3	 8541.0	...
2475089	  673.4	  597.6	 8548.0	...
2475090	  673.7	  597.9	 8554.0	...
2475091	  674.0	  598.2	 8554.0	...
2475092	  674.1	  598.3	 8553.0	...
2475093	  674.2	  598.5	 8553.0	...
2475094	  674.1	  598.5	 8554.0	...
2475095	  674.0	  598.3	 8551.0	...
2475096	  674.0	  597.8	 8546.0	...
2475097	  674.0	  597.2	 8542.0	...
2475098	  674.1	  597.4	 8544.0	...
2475099	  674.3	  597.8	 8545.0	...
2475100	  674.6	  598.1	 8546.0	...
2475101	  674.7	  597.9	 8547.0	...
2475102	  674.5	  597.9	 8548.0	...
2475103	  674.3	  598.1	 8546.0	...
2475104	  673.9	  598.3	 8544.0	...
2475105	  673.8	  598.2	 8539.0	...
2475106	  674.0	  598.0	 8536.0	...
2475107	  674.7	  598.3	 8536.0	...
2475108	  675.3	  598.7	 8538.0	...
2475109	  675.6	  599.2	 8540.0	...
2475110	  675.6	  599.3	 8539.0	...
2475111	  675.2	  599.2	 8538.0	...
2475112	  674.8	  599.0	 8537.0	...
2475113	  674.4	  598.8	 8537.0	...
2475114	  674.4	  598.8	 8536.0	...
2475115	  674.2	  598.1	 8536.0	...
2475116	  673.7	  597.5	 8536.0	...
2475117	  673.3	  596.9	 8536.0	...
2475118	  673.1	  597.1	 8536.0	...
2475119	  673.2	  597.3	 8536.0	...
2475120	  673.2	  597.5	 8537.0	...
2475121	  673.3	  597.4	 8537.0	...
2475122	  673.3	  597.4	 8535.0	...
2475123	  673.3	  597.6	 8533.0	...
2475124	  673.5	  597.7	 8530.0	...
2475125	  673.6	  597.8	 8531.0	...
2475126	  673.8	  597.7	 8533.0	...
2475127	  673.7	  597.5	 8535.0	...
2475128	  673.4	  597.3	 8536.0	...
2475129	  673.2	  597.0	 8537.0	...
2475130	  673.2	  597.1	 8535.0	...
2475131	  673.4	  596.9	 8531.0	...
2475132	  673.8	  596.7	 8527.0	...
2475133	  673.9	  596.8	 8530.0	...
2475134	  673.7	  597.0	 8535.0	...
2475135	  673.2	  597.2	 8540.0	...
2475136	  672.7	  597.1	 8539.0	...
2475137	  672.7	  596.9	 8537.0	...
2475138	  673.0	  596.7	 8536.0	...
2475139	  673.3	  596.6	 8535.0	...
2475140	  673.2	  596.6	 8535.0	...
2475141	  672.8	  596.8	 8534.0	...
2475142	  672.5	  596.9	 8533.0	...
2475143	  672.2	  597.0	 8531.0	...
2475144	  672.2	  597.0	 8532.0	...
2475145	  672.1	  596.9	 8535.0	...
2475146	  671.9	  596.9	 8537.0	...
2475147	  671.9	  597.0	 8537.0	...
2475148	  671.9	  597.2	 8537.0	...
2475149	  672.0	  597.3	 8539.0	...
2475150	  672.2	  597.4	 8541.0	...
2475151	  672.6	  597.5	 8541.0	...
2475152	  672.9	  597.6	 8539.0	...
2475153	  673.0	  597.7	 8537.0	...
2475154	  673.0	  597.9	 8534.0	...
2475155	  672.5	  597.8	 8534.0	...
2475156	  672.1	  597.7	 8534.0	...
2475157	  671.8	  597.4	 8535.0	...
2475158	  672.1	  597.2	 8534.0	...
2475159	  672.3	  597.1	 8532.0	...
2475160	  672.5	  597.2	 8528.0	...
2475161	  672.5	  597.4	 8527.0	...
2475162	  672.5	  597.5	 8528.0	...
2475163	  672.1	  597.3	 8531.0	...
2475164	  671.7	  597.2	 8533.0	...
2475165	  671.4	  597.3	 8533.0	...
2475166	  671.6	  597.8	 8532.0	...
2475167	  671.9	  598.0	 8532.0	...
2475168	  672.1	  597.8	 8531.0	...
2475169	  672.4	  597.6	 8531.0	...
2475170	  672.5	  597.5	 8532.0	...
2475171	  672.6	  597.9	 8532.0	...
2475172	  672.7	  598.2	 8534.0	...
2475173	  672.7	  598.3	 8535.0	...
2475174	  672.5	  597.9	 8528.0	...
2475175	  672.2	  597.7	 8521.0	...
2475176	  672.1	  597.9	 8516.0	...
2475177	  672.1	  598.3	 8519.0	...
2475178	  672.2	  598.5	 8523.0	...
2475179	  672.2	  598.3	 8523.0	...
2475180	  672.3	  598.0	 8523.0	...
2475181	  671.8	  597.9	 8523.0	...
2475182	  671.2	  597.6	 8523.0	...
2475183	  671.4	  597.4	 8523.0	...
2475184	  672.0	  597.1	 8523.0	...
2475185	  672.7	  597.2	 8522.0	...
2475186	  672.7	  597.8	 8522.0	...
2475187	  672.6	  598.4	 8521.0	...
2475188	  672.4	  598.3	 8521.0	...
2475189	  672.2	  597.7	 8523.0	...
2475190	  672.1	  597.5	 8526.0	...
2475191	  672.1	  597.8	 8529.0	...
2475192	  672.1	  598.1	 8526.0	...
2475193	  672.0	  598.0	 8524.0	...
2475194	  671.8	  598.0	 8522.0	...
2475195	  671.5	  597.9	 8522.0	...
2475196	  671.2	  597.9	 8525.0	...
2475197	  671.4	  598.0	 8527.0	...
2475198	  671.5	  598.1	 8527.0	...
2475199	  671.7	  598.5	 8526.0	...
2475200	  671.6	  598.8	 8523.0	...
2475201	  671.6	  599.0	 8522.0	...
2475202	  671.6	  598.9	 8521.0	...
2475203	  671.8	  598.9	 8520.0	...
2475204	  671.9	  598.9	 8521.0	...
2475205	  672.1	  598.5	 8523.0	...
2475206	  672.2	  598.0	 8525.0	...
2475207	  672.3	  597.7	 8525.0	...
2475208	  672.3	  597.8	 8523.0	...
2475209	  672.1	  597.9	 8520.0	...
2475210	  672.0	  598.2	 8516.0	...
2475211	  671.9	  598.4	 8516.0	...
2475212	  671.9	  598.6	 8516.0	...
2475213	  671.9	  598.6	 8518.0	...
2475214	  672.0	  598.7	 8519.0	...
2475215	  671.4	  598.3	 8518.0	...
2475216	  670.9	  597.9	 8516.0	...
2475217	  670.4	  597.6	 8514.0	...
2475218	  670.4	  597.6	 8515.0	...
2475219	  670.3	  597.7	 8515.0	...
2475220	  670.2	  597.8	 8516.0	...
2475221	  670.3	  598.1	 8517.0	...
2475222	  670.5	  598.3	 8519.0	...
2475223	  670.7	  598.4	 8517.0	...
2475224	  670.7	  598.5	 8515.0	...
2475225	  670.7	  598.6	 8516.0	...
2475226	  670.7	  598.7	 8519.0	...
2475227	  670.7	  598.8	 8520.0	...
2475228	  670.6	  598.9	 8518.0	...
2475229	  670.8	  598.9	 8516.0	...
2475230	  671.1	  598.9	 8515.0	...
2475231	  670.9	  599.0	 8514.0	...
2475232	  670.5	  599.3	 8514.0	...
2475233	  670.0	  599.6	 8514.0	...
2475234	  669.9	  599.5	 8514.0	...
2475235	  670.3	  599.3	 8514.0	...
2475236	  670.8	  599.1	 8514.0	...
2475237	  671.3	  598.7	 8513.0	...
2475238	  671.0	  598.5	 8513.0	...
2475239	  670.8	  598.4	 8514.0	...
2475240	  670.7	  598.6	 8518.0	...
2475241	  670.6	  598.4	 8521.0	...
2475242	  670.6	  598.1	 8520.0	...
2475243	  670.7	  597.8	 8516.0	...
2475244	  670.9	  597.6	 8512.0	...
2475245	  671.1	  597.6	 8513.0	...
2475246	  671.3	  597.9	 8515.0	...
2475247	  671.3	  598.2	 8516.0	...
2475248	  671.3	  598.4	 8516.0	...
2475249	  671.3	  598.4	 8516.0	...
2475250	  670.8	  598.4	 8513.0	...
2475251	  670.3	  598.5	 8509.0	...
2475252	  670.1	  598.7	 8513.0	...
2475253	  670.5	  599.0	 8521.0	...
2475254	  670.8	  599.3	 8530.0	...
2475255	  670.9	  599.4	 8530.0	...
2475256	  670.9	  599.4	 8530.0	...
2475257	  670.6	  599.0	 8525.0	...
2475258	  670.2	  598.7	 8520.0	...
2475259	  670.3	  598.7	 8517.0	...
2475260	  670.6	  598.8	 8518.0	...
2475261	  671.1	  599.1	 8520.0	...
2475262	  671.2	  599.2	 8526.0	...
2475263	  671.4	  599.3	 8532.0	...
2475264	  671.4	  599.3	 8531.0	...
2475265	  671.1	  599.3	 8524.0	...
2475266	  670.8	  599.2	 8518.0	...
2475267	  670.5	  598.7	 8522.0	...
2475268	  670.4	  598.3	 8525.0	...
2475269	  670.3	  598.0	 8527.0	...
2475270	  670.7	  598.2	 8528.0	...
2475271	  671.2	  598.5	 8529.0	...
2475272	  671.2	  598.8	 8530.0	...
2475273	  670.7	  598.9	 8529.0	...
2475274	  670.0	  598.7	 8528.0	...
2475275	  669.8	  598.4	 8530.0	...
2475276	  669.7	  598.6	 8531.0	...
2475277	  670.5	  599.0	 8533.0	...
2475278	  671.2	  599.5	 8531.0	...
2475279	  671.8	  599.6	 8528.0	...
2475280	  671.7	  599.7	 8525.0	...
2475281	  671.4	  599.9	 8523.0	...
2475282	  671.1	  599.7	 8522.0	...
2475283	  670.9	  599.4	 8523.0	...
2475284	  670.9	  599.0	 8523.0	...
2475285	  670.4	  598.7	 8522.0	...
2475286	  669.8	  598.4	 8520.0	...
2475287	  669.3	  598.4	 8519.0	...
2475288	  669.4	  598.7	 8521.0	...
2475289	  669.5	  599.0	 8522.0	...
2475290	  669.5	  599.0	 8523.0	...
2475291	  669.4	  598.8	 8523.0	...
2475292	  669.2	  598.7	 8524.0	...
2475293	  669.1	  598.8	 8524.0	...
2475294	  669.2	  599.0	 8524.0	...
2475295	  669.7	  599.3	 8523.0	...
2475296	  669.7	  599.7	 8525.0	...
2475297	  669.8	  599.4	 8527.0	...
2475298	  669.4	  599.1	 8530.0	...
2475299	  669.5	  598.5	 8530.0	...
2475300	  669.6	  598.2	 8531.0	...
2475301	  670.0	  597.9	 8531.0	...
2475302	  670.2	  597.9	 8531.0	...
2475303	  670.4	  598.0	 8531.0	...
2475304	  670.4	  597.7	 8529.0	...
2475305	  670.2	  597.5	 8526.0	...
2475306	  669.8	  597.3	 8523.0	...
2475307	  669.4	  597.4	 8522.0	...
2475308	  669.2	  597.5	 8522.0	...
2475309	  669.3	  597.7	 8524.0	...
2475310	  669.5	  597.8	 8526.0	...
2475311	  669.7	  597.9	 8527.0	...
2475312	  669.6	  598.1	 8528.0	...
2475313	  669.5	  598.2	 8527.0	...
2475314	  669.5	  598.2	 8528.0	...
2475315	  669.7	  598.2	 8530.0	...
MSG	2475316 0000 _ Number Off
2475316	  670.0	  598.1	 8534.0	...
2475317	  670.0	  598.4	 8535.0	...
2475318	  669.9	  598.7	 8532.0	...
2475319	  669.7	  599.0	 8529.0	...
2475320	  669.4	  599.0	 8527.0	...
2475321	  669.2	  598.8	 8527.0	...
2475322	  669.0	  598.5	 8527.0	...
2475323	  669.0	  598.2	 8528.0	...
2475324	  669.1	  598.1	 8528.0	...
2475325	  669.5	  598.5	 8528.0	...
2475326	  669.9	  599.0	 8529.0	...
2475327	  670.3	  599.4	 8530.0	...
2475328	  670.4	  599.4	 8529.0	...
2475329	  670.5	  599.6	 8527.0	...
2475330	  669.8	  599.0	 8524.0	...
2475331	  668.9	  598.2	 8527.0	...
2475332	  668.2	  597.9	 8531.0	...
2475333	  668.2	  598.4	 8535.0	...
2475334	  668.2	  598.9	 8536.0	...
2475335	  667.9	  598.5	 8535.0	...
2475336	  667.7	  598.2	 8533.0	...
2475337	  667.6	  597.9	 8534.0	...
2475338	  667.7	  598.0	 8535.0	...
2475339	  667.8	  598.0	 8537.0	...
2475340	  667.8	  597.8	 8537.0	...
2475341	  667.7	  597.6	 8537.0	...
2475342	  668.0	  597.6	 8538.0	...
2475343	  668.5	  597.7	 8539.0	...
2475344	  668.8	  597.9	 8540.0	...
2475345	  668.6	  597.9	 8540.0	...
2475346	  668.4	  597.8	 8540.0	...
2475347	  668.3	  597.9	 8540.0	...
2475348	  668.3	  598.0	 8538.0	...
2475349	  668.3	  598.1	 8536.0	...
2475350	  667.9	  598.1	 8533.0	...
2475351	  667.5	  598.0	 8532.0	...
2475352	  667.8	  598.2	 8531.0	...
2475353	  668.5	  598.5	 8531.0	...
2475354	  668.6	  598.7	 8530.0	...
2475355	  668.0	  598.7	 8529.0	...
2475356	  667.5	  598.6	 8529.0	...
2475357	  667.6	  598.4	 8533.0	...
2475358	  667.8	  598.3	 8537.0	...
2475359	  667.9	  598.2	 8542.0	...
2475360	  667.8	  598.2	 8542.0	...
2475361	  667.5	  598.4	 8542.0	...
2475362	  667.1	  598.6	 8536.0	...
2475363	  667.0	  598.9	 8531.0	...
2475364	  666.8	  599.1	 8526.0	...
2475365	  666.7	  599.3	 8526.0	...
2475366	  666.6	  599.3	 8526.0	...
2475367	  666.4	  598.7	 8524.0	...
2475368	  666.4	  598.0	 8522.0	...
2475369	  666.4	  597.8	 8525.0	...
2475370	  666.5	  598.2	 8529.0	...
2475371	  666.5	  598.7	 8533.0	...
2475372	  666.4	  598.6	 8533.0	...
2475373	  666.5	  598.7	 8531.0	...
2475374	  666.6	  598.7	 8530.0	...
2475375	  666.9	  598.8	 8530.0	...
2475376	  667.0	  598.6	 8532.0	...
2475377	  667.1	  598.3	 8534.0	...
2475378	  666.9	  598.1	 8536.0	...
2475379	  666.8	  598.0	 8539.0	...
2475380	  666.7	  598.2	 8542.0	...
2475381	  666.8	  598.2	 8541.0	...
2475382	  666.9	  598.1	 8540.0	...
2475383	  667.0	  597.9	 8540.0	...
2475384	  666.8	  597.7	 8542.0	...
2475385	  666.5	  597.8	 8542.0	...
2475386	  666.2	  597.9	 8537.0	...
2475387	  666.4	  597.9	 8532.0	...
2475388	  666.5	  598.1	 8529.0	...
2475389	  666.6	  598.3	 8531.0	...
2475390	  666.8	  598.5	 8533.0	...
2475391	  666.9	  598.4	 8532.0	...
2475392	  667.1	  597.8	 8530.0	...
2475393	  667.1	  597.3	 8528.0	...
2475394	  667.3	  596.8	 8533.0	...
2475395	  667.4	  596.7	 8538.0	...
2475396	  667.2	  596.6	 8539.0	...
2475397	  666.9	  596.7	 8536.0	...
2475398	  666.6	  597.0	 8532.0	...
2475399	  666.5	  597.1	 8533.0	...
2475400	  666.3	  597.1	 8535.0	...
2475401	  666.2	  597.1	 8536.0	...
2475402	  666.0	  597.0	 8535.0	...
2475403	  665.9	  596.9	 8534.0	...
2475404	  666.0	  597.0	 8537.0	...
2475405	  666.4	  597.6	 8539.0	...
2475406	  667.0	  598.0	 8543.0	...
2475407	  667.3	  598.2	 8545.0	...
2475408	  667.5	  598.1	 8547.0	...
2475409	  667.6	  598.0	 8547.0	...
2475410	  667.8	  598.0	 8546.0	...
2475411	  668.1	  597.9	 8546.0	...
2475412	  667.9	  597.9	 8547.0	...
2475413	  667.5	  597.9	 8548.0	...
2475414	  667.2	  597.9	 8549.0	...
2475415	  667.2	  597.9	 8550.0	...
2475416	  667.1	  597.9	 8550.0	...
2475417	  667.1	  597.6	 8552.0	...
2475418	  667.1	  597.3	 8554.0	...
2475419	  667.1	  597.2	 8555.0	...
2475420	  667.0	  597.3	 8553.0	...
2475421	  666.9	  597.2	 8552.0	...
2475422	  666.8	  597.0	 8551.0	...
2475423	  666.8	  596.8	 8548.0	...
2475424	  666.8	  597.0	 8545.0	...
2475425	  666.9	  597.1	 8546.0	...
2475426	  667.3	  596.8	 8550.0	...
2475427	  667.6	  596.4	 8555.0	...
2475428	  667.9	  596.4	 8557.0	...
2475429	  668.0	  596.9	 8556.0	...
2475430	  668.0	  597.4	 8552.0	...
2475431	  667.8	  596.8	 8548.0	...
2475432	  667.5	  596.2	 8546.0	...
2475433	  667.3	  595.5	 8545.0	...
2475434	  667.2	  595.5	 8545.0	...
2475435	  667.2	  595.4	 8545.0	...
2475436	  667.2	  595.3	 8545.0	...
2475437	  667.4	  595.1	 8544.0	...
2475438	  667.7	  595.0	 8547.0	...
2475439	  668.1	  595.4	 8550.0	...
2475440	  668.6	  595.9	 8552.0	...
2475441	  668.9	  596.3	 8552.0	...
2475442	  668.8	  596.3	 8552.0	...
2475443	  668.3	  596.3	 8552.0	...
2475444	  667.7	  596.0	 8549.0	...
2475445	  667.8	  595.8	 8546.0	...
2475446	  667.9	  595.6	 8543.0	...
2475447	  668.1	  595.7	 8543.0	...
2475448	  668.1	  595.9	 8547.0	...
2475449	  667.9	  596.2	 8550.0	...
2475450	  667.7	  596.0	 8552.0	...
2475451	  667.8	  595.4	 8553.0	...
2475452	  668.0	  594.8	 8556.0	...
2475453	  668.2	  594.9	 8557.0	...
2475454	  668.2	  595.0	 8553.0	...
2475455	  668.2	  595.2	 8549.0	...
2475456	  668.1	  595.3	 8544.0	...
2475457	  668.1	  595.4	 8545.0	...
2475458	  668.0	  595.1	 8547.0	...
2475459	  667.9	  594.8	 8549.0	...
2475460	  667.8	  594.9	 8549.0	...
2475461	  667.9	  595.3	 8550.0	...
2475462	  667.9	  595.3	 8551.0	...
2475463	  668.1	  594.9	 8553.0	...
2475464	  668.2	  594.5	 8554.0	...
2475465	  668.3	  594.5	 8556.0	...
2475466	  668.3	  594.4	 8557.0	...
2475467	  668.4	  594.4	 8558.0	...
2475468	  668.7	  594.4	 8559.0	...
2475469	  669.1	  594.5	 8560.0	...
2475470	  669.4	  594.6	 8560.0	...
2475471	  669.3	  594.6	 8559.0	...
2475472	  669.2	  594.5	 8559.0	...
2475473	  669.0	  594.6	 8560.0	...
2475474	  668.9	  594.6	 8561.0	...
2475475	  668.8	  594.7	 8563.0	...
2475476	  668.8	  594.6	 8563.0	...
2475477	  668.9	  594.7	 8562.0	...
2475478	  668.9	  594.7	 8562.0	...
2475479	  669.1	  594.8	 8562.0	...
2475480	  669.2	  594.8	 8561.0	...
2475481	  669.3	  595.1	 8560.0	...
2475482	  669.4	  595.3	 8561.0	...
2475483	  669.6	  595.4	 8563.0	...
2475484	  669.3	  594.9	 8562.0	...
2475485	  668.9	  594.5	 8560.0	...
2475486	  668.4	  594.1	 8559.0	...
2475487	  668.3	  594.1	 8560.0	...
2475488	  668.3	  594.2	 8560.0	...
2475489	  668.4	  594.3	 8558.0	...
2475490	  668.4	  594.4	 8557.0	...
2475491	  668.3	  594.4	 8557.0	...
2475492	  668.2	  594.5	 8557.0	...
2475493	  668.3	  594.2	 8556.0	...
2475494	  668.3	  593.9	 8556.0	...
2475495	  668.5	  593.5	 8555.0	...
2475496	  668.7	  593.5	 8555.0	...
2475497	  668.8	  593.6	 8553.0	...
2475498	  668.9	  593.7	 8550.0	...
2475499	  668.9	  594.0	 8548.0	...
2475500	  668.9	  594.0	 8547.0	...
2475501	  669.0	  594.0	 8549.0	...
2475502	  669.0	  593.8	 8551.0	...
2475503	  668.6	  593.7	 8553.0	...
2475504	  668.1	  593.7	 8556.0	...
2475505	  667.6	  594.0	 8559.0	...
2475506	  667.4	  594.3	 8561.0	...
2475507	  667.2	  594.5	 8562.0	...
2475508	  667.1	  594.2	 8562.0	...
2475509	  667.2	  593.8	 8561.0	...
2475510	  667.4	  593.3	 8560.0	...
2475511	  667.6	  593.6	 8560.0	...
2475512	  668.1	  594.0	 8561.0	...
2475513	  668.3	  594.3	 8561.0	...
2475514	  668.7	  594.2	 8560.0	...
2475515	  668.9	  594.6	 8559.0	...
2475516	  669.2	  594.9	 8558.0	...
2475517	  668.8	  595.3	 8559.0	...
2475518	  668.3	  595.3	 8560.0	...
2475519	  667.8	  595.2	 8562.0	...
2475520	  667.9	  595.1	 8565.0	...
2475521	  668.0	  595.1	 8567.0	...
2475522	  668.1	  595.3	 8567.0	...
2475523	  668.1	  595.5	 8566.0	...
2475524	  668.1	  595.6	 8565.0	...
2475525	  668.1	  595.6	 8563.0	...
MSG	2475526 0000 _ Number On
2475526	  668.2	  595.9	 8560.0	...
2475527	  668.4	  596.0	 8558.0	...
2475528	  668.6	  595.9	 8558.0	...
2475529	  668.8	  595.4	 8563.0	...
2475530	  668.9	  594.9	 8567.0	...
2475531	  668.8	  594.6	 8569.0	...
2475532	  668.8	  594.6	 8567.0	...
2475533	  669.1	  594.6	 8565.0	...
2475534	  669.3	  594.7	 8566.0	...
2475535	  669.5	  594.8	 8571.0	...
2475536	  669.5	  595.0	 8575.0	...
2475537	  669.4	  595.1	 8576.0	...
2475538	  669.5	  595.3	 8574.0	...
2475539	  669.5	  595.2	 8572.0	...
2475540	  669.4	  594.5	 8572.0	...
2475541	  669.4	  593.8	 8572.0	...
2475542	  669.2	  593.0	 8573.0	...
2475543	  669.0	  592.9	 8574.0	...
2475544	  669.2	  593.6	 8575.0	...
2475545	  669.4	  594.3	 8578.0	...
2475546	  669.7	  595.2	 8580.0	...
2475547	  669.5	  595.3	 8582.0	...
2475548	  669.3	  595.3	 8581.0	...
2475549	  669.2	  595.1	 8577.0	...
2475550	  669.8	  594.9	 8573.0	...
2475551	  670.3	  594.7	 8568.0	...
2475552	  670.4	  594.5	 8567.0	...
2475553	  669.9	  594.2	 8566.0	...
2475554	  669.5	  594.1	 8568.0	...
2475555	  669.7	  594.2	 8570.0	...
2475556	  669.7	  594.2	 8572.0	...
2475557	  669.7	  594.3	 8573.0	...
2475558	  669.5	  594.3	 8572.0	...
2475559	  669.5	  594.6	 8569.0	...
2475560	  669.5	  594.9	 8567.0	...
2475561	  669.7	  594.8	 8568.0	...
2475562	  669.6	  594.3	 8569.0	...
2475563	  669.4	  594.0	 8569.0	...
2475564	  669.1	  594.0	 8569.0	...
2475565	  669.0	  593.7	 8570.0	...
2475566	  669.1	  593.2	 8570.0	...
2475567	  669.7	  592.6	 8570.0	...
2475568	  670.4	  592.5	 8574.0	...
2475569	  671.0	  592.5	 8579.0	...
2475570	  671.0	  593.6	 8577.0	...
2475571	  671.0	  594.6	 8570.0	...
2475572	  671.0	  595.7	 8565.0	...
2475573	  671.4	  595.5	 8566.0	...
2475574	  671.9	  595.0	 8570.0	...
2475575	  672.4	  594.4	 8572.0	...
2475576	  672.4	  593.9	 8574.0	...
2475577	  672.0	  593.8	 8572.0	...
2475578	  671.6	  593.8	 8572.0	...
2475579	  671.5	  593.8	 8573.0	...
2475580	  671.7	  593.8	 8573.0	...
2475581	  671.7	  593.8	 8572.0	...
2475582	  671.4	  594.0	 8572.0	...
2475583	  671.7	  594.2	 8574.0	...
2475584	  672.2	  594.3	 8577.0	...
2475585	  672.8	  594.1	 8581.0	...
2475586	  672.9	  593.9	 8583.0	...
2475587	  672.8	  593.5	 8584.0	...
2475588	  673.0	  593.0	 8585.0	...
2475589	  673.5	  592.9	 8586.0	...
2475590	  674.0	  593.1	 8586.0	...
2475591	  673.9	  593.5	 8584.0	...
2475592	  673.5	  594.1	 8583.0	...
2475593	  673.0	  594.7	 8583.0	...
2475594	  673.0	  594.9	 8584.0	...
2475595	  673.0	  594.5	 8582.0	...
2475596	  672.9	  594.1	 8581.0	...
2475597	  672.7	  594.0	 8579.0	...
2475598	  672.7	  594.0	 8579.0	...
2475599	  672.7	  594.1	 8576.0	...
2475600	  672.8	  594.2	 8574.0	...
2475601	  672.9	  594.1	 8574.0	...
2475602	  673.0	  593.6	 8576.0	...
2475603	  673.2	  593.1	 8581.0	...
2475604	  673.4	  592.9	 8584.0	...
2475605	  673.6	  593.2	 8587.0	...
2475606	  673.6	  593.5	 8586.0	...
2475607	  673.2	  593.5	 8583.0	...
2475608	  672.8	  593.6	 8580.0	...
2475609	  672.5	  593.6	 8580.0	...
2475610	  672.5	  593.6	 8581.0	...
2475611	  672.7	  593.2	 8582.0	...
2475612	  673.0	  592.9	 8581.0	...
2475613	  673.2	  592.5	 8581.0	...
2475614	  673.5	  592.4	 8581.0	...
2475615	  673.6	  592.6	 8580.0	...
2475616	  673.7	  592.7	 8579.0	...
2475617	  673.8	  592.9	 8578.0	...
2475618	  673.8	  592.9	 8578.0	...
2475619	  673.9	  592.9	 8578.0	...
2475620	  673.8	  592.7	 8578.0	...
2475621	  673.7	  592.5	 8578.0	...
2475622	  673.9	  592.9	 8576.0	...
2475623	  674.1	  593.5	 8574.0	...
2475624	  674.2	  594.1	 8575.0	...
2475625	  674.0	  593.6	 8578.0	...
2475626	  673.7	  593.2	 8581.0	...
2475627	  673.6	  592.7	 8584.0	...
2475628	  674.4	  592.8	 8588.0	...
2475629	  675.2	  592.9	 8592.0	...
2475630	  675.4	  593.0	 8592.0	...
2475631	  674.8	  593.4	 8591.0	...
2475632	  674.6	  593.9	 8591.0	...
2475633	  674.8	  594.3	 8589.0	...
2475634	  675.0	  593.8	 8588.0	...
2475635	  674.8	  593.1	 8587.0	...
2475636	  674.7	  592.4	 8587.0	...
2475637	  674.6	  592.2	 8587.0	...
2475638	  674.4	  592.1	 8586.0	...
2475639	  674.2	  591.9	 8587.0	...
2475640	  674.0	  591.8	 8587.0	...
2475641	  674.0	  592.1	 8587.0	...
2475642	  673.9	  592.5	 8587.0	...
2475643	  673.8	  592.9	 8587.0	...
2475644	  674.0	  592.9	 8588.0	...
2475645	  674.4	  592.4	 8589.0	...
2475646	  674.8	  591.9	 8590.0	...
2475647	  675.0	  591.6	 8590.0	...
2475648	  674.8	  591.8	 8591.0	...
2475649	  674.5	  592.1	 8594.0	...
2475650	  674.0	  592.2	 8596.0	...
2475651	  673.7	  592.3	 8599.0	...
2475652	  673.7	  592.4	 8601.0	...
2475653	  674.0	  592.2	 8600.0	...
2475654	  674.2	  591.9	 8599.0	...
2475655	  674.4	  592.0	 8598.0	...
2475656	  674.5	  592.4	 8599.0	...
2475657	  674.7	  592.8	 8598.0	...
2475658	  674.9	  592.8	 8598.0	...
2475659	  675.2	  592.8	 8600.0	...
2475660	  675.4	  592.8	 8602.0	...
2475661	  675.9	  592.8	 8606.0	...
2475662	  676.2	  592.4	 8608.0	...
2475663	  676.7	  591.9	 8613.0	...
2475664	  676.7	  591.7	 8616.0	...
2475665	  676.5	  592.0	 8618.0	...
2475666	  676.2	  592.3	 8616.0	...
2475667	  675.9	  592.5	 8615.0	...
2475668	  675.8	  592.7	 8616.0	...
2475669	  675.7	  592.9	 8618.0	...
2475670	  675.7	  593.1	 8619.0	...
2475671	  675.4	  592.7	 8619.0	...
2475672	  675.1	  592.4	 8619.0	...
2475673	  674.8	  592.0	 8621.0	...
2475674	  674.9	  592.1	 8620.0	...
2475675	  675.0	  592.1	 8615.0	...
2475676	  674.9	  592.2	 8609.0	...
2475677	  674.9	  592.2	 8606.0	...
2475678	  675.0	  592.2	 8607.0	...
2475679	  675.2	  592.2	 8606.0	...
2475680	  675.4	  592.1	 8603.0	...
2475681	  675.4	  592.1	 8601.0	...
2475682	  675.5	  592.1	 8602.0	...
2475683	  675.5	  591.9	 8604.0	...
2475684	  675.4	  591.8	 8607.0	...
2475685	  675.4	  591.7	 8613.0	...
2475686	  675.3	  591.6	 8616.0	...
2475687	  675.2	  591.4	 8617.0	...
2475688	  675.2	  590.9	 8610.0	...
2475689	  675.2	  590.7	 8603.0	...
2475690	  675.3	  591.0	 8599.0	...
2475691	  675.4	  591.5	 8604.0	...
2475692	  675.6	  591.9	 8610.0	...
2475693	  675.9	  591.7	 8613.0	...
2475694	  676.2	  592.0	 8612.0	...
2475695	  676.3	  592.4	 8611.0	...
2475696	  676.2	  593.1	 8610.0	...
2475697	  676.1	  593.2	 8611.0	...
2475698	  676.1	  593.3	 8613.0	...
2475699	  676.1	  593.4	 8615.0	...
2475700	  676.1	  593.5	 8611.0	...
2475701	  676.0	  593.4	 8607.0	...
2475702	  676.0	  593.3	 8611.0	...
2475703	  675.9	  593.1	 8618.0	...
2475704	  675.7	  592.9	 8624.0	...
2475705	  675.6	  592.8	 8623.0	...
2475706	  675.3	  592.3	 8619.0	...
2475707	  675.0	  591.8	 8618.0	...
2475708	  675.3	  591.4	 8620.0	...
2475709	  675.9	  591.7	 8623.0	...
2475710	  676.5	  592.4	 8627.0	...
2475711	  676.5	  592.9	 8627.0	...
2475712	  676.2	  592.9	 8628.0	...
2475713	  675.9	  592.7	 8628.0	...
2475714	  676.0	  592.8	 8628.0	...
2475715	  676.4	  593.2	 8628.0	...
2475716	  676.9	  593.6	 8628.0	...
2475717	  676.9	  593.6	 8630.0	...
2475718	  676.6	  593.7	 8631.0	...
2475719	  676.4	  593.8	 8627.0	...
2475720	  676.3	  594.0	 8621.0	...
2475721	  676.4	  594.1	 8616.0	...
2475722	  676.6	  594.2	 8618.0	...
2475723	  676.7	  594.1	 8624.0	...
2475724	  676.7	  594.1	 8629.0	...
2475725	  676.6	  594.1	 8633.0	...
2475726	  676.6	  593.6	 8633.0	...
2475727	  676.7	  593.1	 8633.0	...
2475728	  676.7	  592.5	 8632.0	...
2475729	  676.7	  592.4	 8632.0	...
2475730	  676.7	  592.2	 8631.0	...
2475731	  676.7	  592.1	 8631.0	...
2475732	  676.8	  591.9	 8631.0	...
2475733	  676.7	  591.8	 8631.0	...
2475734	  676.6	  591.8	 8632.0	...
2475735	  676.9	  591.8	 8636.0	...
2475736	  677.3	  592.0	 8641.0	...
2475737	  677.5	  592.2	 8645.0	...
2475738	  677.4	  592.3	 8646.0	...
2475739	  677.3	  592.8	 8645.0	...
2475740	  677.4	  593.2	 8644.0	...
2475741	  677.5	  593.5	 8642.0	...
2475742	  677.6	  593.1	 8642.0	...
2475743	  677.6	  592.8	 8644.0	...
2475744	  677.5	  592.5	 8646.0	...
2475745	  677.2	  592.5	 8647.0	...
2475746	  677.0	  592.5	 8645.0	...
2475747	  677.1	  592.6	 8644.0	...
2475748	  677.4	  592.6	 8646.0	...
2475749	  677.7	  592.6	 8648.0	...
2475750	  677.9	  592.4	 8650.0	...
2475751	  678.2	  592.8	 8650.0	...
2475752	  678.5	  593.3	 8648.0	...
2475753	  678.3	  593.4	 8645.0	...
2475754	  677.9	  592.8	 8643.0	...
2475755	  677.3	  592.2	 8643.0	...
2475756	  677.1	  592.0	 8643.0	...
2475757	  677.5	  592.1	 8645.0	...
2475758	  678.1	  592.2	 8647.0	...
2475759	  678.5	  592.4	 8649.0	...
2475760	  678.3	  592.6	 8649.0	...
2475761	  678.2	  592.6	 8649.0	...
2475762	  678.1	  592.4	 8648.0	...
2475763	  678.1	  592.2	 8650.0	...
2475764	  677.8	  591.8	 8651.0	...
2475765	  677.5	  591.6	 8651.0	...
2475766	  677.1	  591.4	 8649.0	...
2475767	  677.2	  591.3	 8651.0	...
2475768	  677.3	  591.4	 8655.0	...
2475769	  677.4	  592.0	 8659.0	...
2475770	  677.3	  592.6	 8658.0	...
2475771	  677.1	  593.2	 8658.0	...
2475772	  676.9	  593.5	 8660.0	...
2475773	  676.9	  593.2	 8662.0	...
2475774	  676.8	  592.7	 8663.0	...
2475775	  677.2	  592.2	 8661.0	...
2475776	  677.6	  592.0	 8659.0	...
2475777	  678.0	  591.9	 8658.0	...
2475778	  678.0	  591.9	 8662.0	...
2475779	  677.9	  591.9	 8666.0	...
2475780	  677.8	  592.0	 8671.0	...
2475781	  677.7	  592.0	 8671.0	...
2475782	  678.2	  592.0	 8671.0	...
2475783	  678.8	  591.9	 8671.0	...
2475784	  678.9	  591.8	 8674.0	...
2475785	  678.4	  591.9	 8677.0	...
2475786	  678.0	  592.0	 8680.0	...
2475787	  678.0	  592.1	 8680.0	...
2475788	  678.2	  592.1	 8675.0	...
2475789	  678.3	  592.1	 8669.0	...
2475790	  678.5	  592.0	 8663.0	...
2475791	  678.5	  591.9	 8662.0	...
2475792	  678.4	  591.8	 8663.0	...
2475793	  678.4	  591.8	 8666.0	...
2475794	  678.4	  591.8	 8668.0	...
2475795	  678.4	  591.8	 8669.0	...
2475796	  678.1	  591.8	 8668.0	...
2475797	  677.8	  591.9	 8668.0	...
2475798	  677.7	  592.0	 8670.0	...
2475799	  677.7	  592.3	 8673.0	...
2475800	  677.6	  592.5	 8675.0	...
2475801	  677.5	  592.7	 8676.0	...
2475802	  677.5	  592.7	 8676.0	...
2475803	  677.6	  592.2	 8675.0	...
2475804	  677.5	  591.6	 8673.0	...
2475805	  677.3	  591.2	 8671.0	...
2475806	  677.4	  591.3	 8670.0	...
2475807	  677.8	  591.4	 8673.0	...
2475808	  677.9	  591.3	 8675.0	...
2475809	  677.7	  591.1	 8676.0	...
2475810	  677.5	  590.9	 8677.0	...
2475811	  677.6	  590.8	 8677.0	...
2475812	  677.6	  590.8	 8677.0	...
2475813	  678.0	  591.1	 8679.0	...
2475814	  678.3	  591.4	 8680.0	...
2475815	  678.7	  591.7	 8682.0	...
2475816	  678.6	  591.5	 8681.0	...
2475817	  678.5	  591.2	 8680.0	...
2475818	  678.8	  591.1	 8680.0	...
2475819	  679.2	  591.4	 8681.0	...
2475820	  679.5	  591.5	 8683.0	...
2475821	  679.3	  591.4	 8684.0	...
2475822	  679.2	  591.6	 8684.0	...
2475823	  679.1	  591.9	 8686.0	...
2475824	  679.2	  592.2	 8690.0	...
2475825	  679.3	  592.2	 8694.0	...
2475826	  679.1	  592.2	 8697.0	...
2475827	  678.8	  592.1	 8696.0	...
2475828	  678.5	  591.9	 8695.0	...
2475829	  678.4	  591.5	 8694.0	...
2475830	  678.3	  591.1	 8692.0	...
MSG	2475831 0000 _ Number Off
2475831	  678.6	  590.9	 8691.0	...
2475832	  679.1	  590.9	 8690.0	...
2475833	  679.5	  590.9	 8689.0	...
2475834	  679.4	  590.7	 8689.0	...
2475835	  679.2	  590.5	 8689.0	...
2475836	  678.9	  590.3	 8689.0	...
2475837	  678.7	  590.2	 8689.0	...
2475838	  678.6	  590.0	 8687.0	...
2475839	  678.5	  589.8	 8683.0	...
2475840	  678.5	  589.8	 8680.0	...
2475841	  678.5	  589.7	 8679.0	...
2475842	  678.5	  589.6	 8680.0	...
2475843	  678.6	  589.5	 8679.0	...
2475844	  678.6	  589.5	 8678.0	...
2475845	  678.6	  589.4	 8675.0	...
2475846	  678.6	  589.4	 8674.0	...
2475847	  678.7	  589.4	 8679.0	...
2475848	  679.0	  589.6	 8687.0	...
2475849	  679.2	  589.8	 8692.0	...
2475850	  679.3	  589.9	 8691.0	...
2475851	  679.2	  589.8	 8689.0	...
2475852	  679.1	  589.8	 8689.0	...
2475853	  679.1	  589.8	 8689.0	...
2475854	  679.1	  589.9	 8689.0	...
2475855	  679.1	  590.1	 8691.0	...
2475856	  679.1	  590.1	 8692.0	...
2475857	  679.2	  589.9	 8694.0	...
2475858	  678.9	  589.1	 8693.0	...
2475859	  678.5	  588.4	 8691.0	...
2475860	  677.9	  588.0	 8689.0	...
2475861	  677.6	  587.9	 8692.0	...
2475862	  677.2	  588.1	 8693.0	...
2475863	  677.1	  588.2	 8694.0	...
2475864	  677.2	  588.3	 8694.0	...
2475865	  677.7	  588.5	 8691.0	...
2475866	  678.1	  588.7	 8688.0	...
2475867	  678.6	  588.9	 8683.0	...
2475868	  678.1	  588.7	 8682.0	...
2475869	  677.5	  588.7	 8681.0	...
2475870	  677.0	  588.8	 8680.0	...
2475871	  677.2	  588.9	 8680.0	...
2475872	  677.4	  588.8	 8679.0	...
2475873	  677.6	  588.6	 8679.0	...
2475874	  677.7	  588.5	 8679.0	...
2475875	  678.0	  588.4	 8678.0	...
2475876	  678.4	  588.4	 8682.0	...
2475877	  678.7	  588.4	 8686.0	...
2475878	  678.6	  588.4	 8688.0	...
2475879	  678.4	  588.4	 8685.0	...
2475880	  678.2	  588.4	 8681.0	...
2475881	  678.4	  588.5	 8680.0	...
2475882	  678.7	  588.5	 8680.0	...
2475883	  679.0	  588.7	 8681.0	...
2475884	  679.1	  588.8	 8678.0	...
2475885	  679.3	  588.6	 8676.0	...
2475886	  679.4	  588.3	 8677.0	...
2475887	  679.5	  588.0	 8681.0	...
2475888	  679.5	  588.1	 8685.0	...
2475889	  679.3	  588.2	 8685.0	...
2475890	  679.0	  588.3	 8681.0	...
2475891	  678.7	  587.9	 8677.0	...
2475892	  678.5	  587.5	 8673.0	...
2475893	  678.5	  587.2	 8673.0	...
2475894	  678.6	  587.4	 8680.0	...
2475895	  678.7	  587.4	 8688.0	...
2475896	  678.7	  587.4	 8689.0	...
2475897	  678.7	  587.3	 8682.0	...
2475898	  678.6	  587.3	 8676.0	...
2475899	  678.6	  587.0	 8676.0	...
2475900	  678.6	  586.8	 8677.0	...
2475901	  678.7	  587.0	 8678.0	...
2475902	  678.7	  587.3	 8675.0	...
2475903	  678.7	  588.0	 8672.0	...
2475904	  678.6	  588.3	 8670.0	...
2475905	  678.6	  588.2	 8670.0	...
2475906	  678.6	  587.7	 8670.0	...
2475907	  679.0	  587.0	 8671.0	...
2475908	  679.4	  586.9	 8674.0	...
2475909	  679.7	  586.6	 8676.0	...
2475910	  679.5	  586.5	 8678.0	...
2475911	  679.3	  586.6	 8677.0	...
2475912	  679.2	  586.8	 8678.0	...
2475913	  679.3	  586.9	 8680.0	...
2475914	  679.4	  586.9	 8683.0	...
2475915	  679.2	  586.9	 8684.0	...
2475916	  678.9	  587.1	 8683.0	...
2475917	  678.9	  587.3	 8681.0	...
2475918	  679.0	  587.5	 8680.0	...
2475919	  678.8	  587.1	 8680.0	...
2475920	  678.4	  586.7	 8682.0	...
2475921	  678.3	  586.5	 8684.0	...
2475922	  678.5	  586.6	 8686.0	...
2475923	  678.6	  587.0	 8685.0	...
2475924	  678.8	  587.5	 8682.0	...
2475925	  678.9	  588.0	 8678.0	...
2475926	  679.1	  588.0	 8679.0	...
2475927	  679.2	  587.8	 8680.0	...
2475928	  679.2	  587.6	 8680.0	...
2475929	  679.1	  587.5	 8678.0	...
2475930	  679.1	  587.5	 8674.0	...
2475931	  679.2	  587.5	 8673.0	...
2475932	  679.3	  587.2	 8675.0	...
2475933	  679.4	  586.9	 8679.0	...
2475934	  679.4	  586.6	 8684.0	...
2475935	  679.5	  587.0	 8686.0	...
2475936	  679.7	  587.3	 8687.0	...
2475937	  679.7	  587.2	 8687.0	...
2475938	  679.6	  586.7	 8688.0	...
2475939	  679.5	  586.5	 8689.0	...
2475940	  679.6	  587.0	 8693.0	...
2475941	  679.9	  587.5	 8695.0	...
2475942	  680.1	  587.6	 8697.0	...
2475943	  680.3	  587.8	 8696.0	...
2475944	  680.4	  588.0	 8691.0	...
2475945	  680.0	  588.3	 8686.0	...
2475946	  679.6	  588.4	 8682.0	...
2475947	  679.2	  588.5	 8681.0	...
2475948	  679.2	  588.5	 8681.0	...
2475949	  679.3	  588.3	 8683.0	...
2475950	  679.4	  588.2	 8684.0	...
2475951	  679.6	  588.1	 8686.0	...
2475952	  679.8	  588.0	 8688.0	...
2475953	  679.7	  588.0	 8690.0	...
2475954	  679.6	  588.0	 8693.0	...
2475955	  679.6	  588.1	 8695.0	...
2475956	  679.8	  588.2	 8698.0	...
2475957	  680.0	  588.2	 8702.0	...
2475958	  680.0	  588.1	 8703.0	...
2475959	  679.9	  587.9	 8703.0	...
2475960	  679.8	  587.6	 8703.0	...
2475961	  679.9	  587.2	 8704.0	...
2475962	  680.0	  587.2	 8705.0	...
2475963	  680.2	  587.3	 8706.0	...
2475964	  680.2	  587.4	 8707.0	...
2475965	  680.1	  587.4	 8707.0	...
2475966	  680.1	  587.3	 8707.0	...
2475967	  680.1	  587.1	 8706.0	...
2475968	  679.9	  587.0	 8705.0	...
2475969	  679.5	  586.9	 8703.0	...
2475970	  679.2	  586.8	 8702.0	...
2475971	  679.6	  586.7	 8703.0	...
2475972	  680.1	  586.4	 8705.0	...
2475973	  680.2	  586.1	 8704.0	...
2475974	  679.8	  585.7	 8703.0	...
2475975	  679.7	  585.3	 8701.0	...
2475976	  680.1	  586.2	 8701.0	...
2475977	  680.5	  587.3	 8702.0	...
2475978	  680.3	  588.0	 8702.0	...
2475979	  679.5	  587.3	 8701.0	...
2475980	  678.7	  586.4	 8698.0	...
2475981	  678.4	  585.7	 8697.0	...
2475982	  678.0	  585.4	 8697.0	...
2475983	  677.6	  585.2	 8698.0	...
2475984	  677.2	  585.2	 8698.0	...
2475985	  677.3	  585.1	 8697.0	...
2475986	  677.4	  585.0	 8697.0	...
2475987	  677.6	  585.5	 8698.0	...
2475988	  677.7	  586.1	 8701.0	...
2475989	  677.8	  586.7	 8705.0	...
2475990	  677.6	  586.7	 8707.0	...
2475991	  677.6	  587.1	 8707.0	...
2475992	  677.5	  587.5	 8707.0	...
2475993	  677.3	  587.9	 8707.0	...
2475994	  677.2	  588.0	 8707.0	...
2475995	  677.0	  588.0	 8706.0	...
2475996	  677.3	  587.9	 8707.0	...
2475997	  677.5	  587.8	 8707.0	...
2475998	  677.7	  587.7	 8706.0	...
2475999	  677.5	  587.7	 8704.0	...
2476000	  677.3	  587.8	 8703.0	...
2476001	  677.5	  587.9	 8703.0	...
2476002	  678.0	  588.1	 8703.0	...
2476003	  678.4	  587.8	 8701.0	...
2476004	  678.5	  587.4	 8698.0	...
2476005	  678.7	  587.2	 8696.0	...
2476006	  678.6	  587.3	 8696.0	...
2476007	  678.3	  587.6	 8696.0	...
2476008	  678.2	  587.9	 8696.0	...
2476009	  678.4	  588.1	 8696.0	...
2476010	  678.8	  588.4	 8696.0	...
2476011	  679.1	  588.6	 8697.0	...
2476012	  679.3	  588.6	 8699.0	...
2476013	  679.5	  588.3	 8701.0	...
2476014	  679.8	  588.0	 8704.0	...
2476015	  680.0	  587.7	 8706.0	...
2476016	  680.1	  587.5	 8706.0	...
2476017	  680.3	  587.3	 8707.0	...
2476018	  680.5	  587.5	 8707.0	...
2476019	  680.5	  587.5	 8708.0	...
2476020	  680.5	  587.5	 8712.0	...
2476021	  680.5	  587.6	 8716.0	...
2476022	  680.7	  587.8	 8720.0	...
2476023	  680.9	  588.0	 8720.0	...
2476024	  680.9	  587.9	 8721.0	...
2476025	  680.8	  587.9	 8722.0	...
2476026	  680.7	  588.0	 8724.0	...
2476027	  680.7	  588.1	 8727.0	...
2476028	  680.7	  588.2	 8724.0	...
2476029	  680.9	  588.1	 8719.0	...
2476030	  681.0	  588.0	 8717.0	...
2476031	  681.1	  587.8	 8720.0	...
MSG	2476032 0000 _ Number On
2476032	  681.5	  587.7	 8723.0	...
2476033	  681.8	  587.6	 8724.0	...
2476034	  681.8	  587.2	 8725.0	...
2476035	  681.4	  586.8	 8726.0	...
2476036	  681.1	  586.6	 8727.0	...
2476037	  681.1	  586.9	 8726.0	...
2476038	  680.9	  587.2	 8726.0	...
2476039	  680.7	  587.3	 8725.0	...
2476040	  680.7	  587.3	 8725.0	...
2476041	  680.8	  587.4	 8727.0	...
2476042	  681.1	  587.2	 8728.0	...
2476043	  680.7	  587.1	 8729.0	...
2476044	  680.2	  586.7	 8725.0	...
2476045	  679.9	  586.5	 8721.0	...
2476046	  680.2	  586.2	 8719.0	...
2476047	  680.4	  586.2	 8718.0	...
2476048	  680.1	  586.2	 8717.0	...
2476049	  679.6	  586.2	 8715.0	...
2476050	  679.2	  586.3	 8712.0	...
2476051	  679.3	  586.5	 8711.0	...
2476052	  679.5	  586.7	 8711.0	...
2476053	  679.7	  586.8	 8711.0	...
2476054	  679.7	  586.9	 8714.0	...
2476055	  679.7	  586.9	 8717.0	...
2476056	  679.7	  587.5	 8719.0	...
2476057	  679.6	  588.1	 8718.0	...
2476058	  679.4	  588.2	 8717.0	...
2476059	  679.2	  588.0	 8718.0	...
2476060	  679.0	  587.8	 8720.0	...
2476061	  678.9	  588.0	 8721.0	...
2476062	  678.8	  588.2	 8720.0	...
2476063	  678.9	  588.5	 8720.0	...
2476064	  679.3	  588.5	 8718.0	...
2476065	  679.6	  588.5	 8716.0	...
2476066	  679.5	  588.1	 8719.0	...
2476067	  679.1	  587.5	 8724.0	...
2476068	  678.7	  586.9	 8731.0	...
2476069	  678.6	  586.8	 8732.0	...
2476070	  678.5	  587.2	 8730.0	...
2476071	  678.7	  587.4	 8726.0	...
2476072	  679.0	  587.5	 8722.0	...
2476073	  679.4	  587.4	 8722.0	...
2476074	  679.5	  587.4	 8721.0	...
2476075	  679.5	  587.5	 8719.0	...
2476076	  679.1	  587.7	 8718.0	...
2476077	  678.7	  587.8	 8718.0	...
2476078	  678.4	  587.9	 8718.0	...
2476079	  678.1	  588.0	 8719.0	...
2476080	  677.8	  588.0	 8719.0	...
2476081	  677.4	  588.0	 8723.0	...
2476082	  677.2	  588.3	 8727.0	...
2476083	  677.1	  588.6	 8726.0	...
2476084	  677.1	  588.7	 8721.0	...
2476085	  677.2	  588.5	 8718.0	...
2476086	  677.3	  588.3	 8721.0	...
2476087	  676.8	  588.1	 8723.0	...
2476088	  676.2	  588.0	 8721.0	...
2476089	  675.5	  588.0	 8719.0	...
2476090	  675.6	  588.2	 8719.0	...
2476091	  675.6	  588.4	 8719.0	...
2476092	  675.5	  588.5	 8719.0	...
2476093	  675.4	  588.5	 8718.0	...
2476094	  675.4	  588.4	 8719.0	...
2476095	  675.9	  588.5	 8721.0	...
2476096	  676.2	  588.5	 8724.0	...
2476097	  676.5	  588.5	 8726.0	...
2476098	  676.5	  588.5	 8727.0	...
2476099	  676.6	  588.7	 8729.0	...
2476100	  676.6	  588.9	 8729.0	...
2476101	  676.6	  589.0	 8729.0	...
2476102	  676.5	  589.1	 8728.0	...
2476103	  676.4	  589.3	 8728.0	...
2476104	  676.3	  589.0	 8728.0	...
2476105	  676.1	  588.5	 8729.0	...
2476106	  676.0	  587.8	 8734.0	...
2476107	  675.8	  587.6	 8739.0	...
2476108	  675.6	  587.4	 8744.0	...
2476109	  675.5	  587.3	 8745.0	...
2476110	  675.5	  587.3	 8746.0	...
2476111	  675.5	  587.5	 8747.0	...
2476112	  675.9	  587.6	 8748.0	...
2476113	  676.4	  587.8	 8748.0	...
2476114	  676.9	  587.9	 8748.0	...
2476115	  676.7	  588.1	 8748.0	...
2476116	  676.4	  588.1	 8749.0	...
2476117	  676.2	  588.0	 8749.0	...
2476118	  676.3	  588.0	 8748.0	...
2476119	  676.6	  588.1	 8747.0	...
2476120	  676.8	  588.2	 8745.0	...
2476121	  676.9	  588.3	 8742.0	...
2476122	  676.8	  588.3	 8741.0	...
2476123	  676.7	  588.3	 8739.0	...
2476124	  676.5	  588.5	 8741.0	...
2476125	  676.5	  588.8	 8742.0	...
2476126	  676.4	  589.1	 8740.0	...
2476127	  676.4	  589.2	 8737.0	...
2476128	  676.3	  589.3	 8735.0	...
2476129	  676.3	  589.3	 8738.0	...
2476130	  676.5	  589.3	 8740.0	...
2476131	  677.0	  589.3	 8742.0	...
2476132	  677.5	  589.2	 8743.0	...
2476133	  677.9	  589.3	 8744.0	...
2476134	  678.0	  589.4	 8742.0	...
2476135	  677.8	  589.6	 8740.0	...
2476136	  677.4	  589.7	 8741.0	...
2476137	  676.9	  589.9	 8745.0	...
2476138	  676.9	  590.0	 8751.0	...
2476139	  676.9	  590.0	 8753.0	...
2476140	  677.0	  589.8	 8754.0	...
2476141	  677.0	  589.6	 8754.0	...
2476142	  676.8	  589.4	 8754.0	...
2476143	  676.6	  589.4	 8755.0	...
2476144	  676.7	  589.3	 8755.0	...
2476145	  676.9	  589.3	 8754.0	...
2476146	  677.0	  589.3	 8753.0	...
2476147	  676.6	  589.3	 8751.0	...
2476148	  676.2	  589.2	 8750.0	...
2476149	  675.9	  589.2	 8752.0	...
2476150	  676.2	  589.4	 8754.0	...
2476151	  676.6	  589.7	 8755.0	...
2476152	  676.9	  590.0	 8751.0	...
2476153	  677.0	  589.9	 8747.0	...
2476154	  677.1	  589.9	 8751.0	...
2476155	  677.2	  589.8	 8759.0	...
2476156	  677.1	  589.8	 8763.0	...
2476157	  677.0	  589.8	 8760.0	...
2476158	  676.8	  589.9	 8757.0	...
2476159	  676.7	  589.9	 8757.0	...
2476160	  676.2	  589.7	 8757.0	...
2476161	  675.8	  589.6	 8757.0	...
2476162	  675.5	  589.4	 8759.0	...
2476163	  675.4	  589.4	 8761.0	...
2476164	  675.6	  589.6	 8763.0	...
2476165	  675.8	  589.7	 8762.0	...
2476166	  675.9	  589.8	 8764.0	...
2476167	  675.9	  589.7	 8767.0	...
2476168	  675.9	  589.7	 8770.0	...
2476169	  676.0	  590.0	 8771.0	...
2476170	  676.0	  590.2	 8772.0	...
2476171	  676.1	  590.4	 8772.0	...
2476172	  676.3	  590.4	 8770.0	...
2476173	  676.4	  590.3	 8770.0	...
2476174	  676.5	  590.3	 8771.0	...
2476175	  676.5	  590.7	 8772.0	...
2476176	  676.5	  591.0	 8773.0	...
2476177	  676.5	  591.3	 8773.0	...
2476178	  676.2	  591.1	 8773.0	...
2476179	  675.9	  591.1	 8773.0	...
2476180	  675.6	  591.1	 8767.0	...
2476181	  675.5	  590.8	 8761.0	...
2476182	  675.2	  590.3	 8758.0	...
2476183	  675.3	  590.4	 8759.0	...
2476184	  675.5	  591.0	 8761.0	...
2476185	  675.8	  591.5	 8762.0	...
2476186	  675.9	  591.4	 8763.0	...
2476187	  676.2	  591.4	 8763.0	...
2476188	  676.5	  591.5	 8765.0	...
2476189	  676.6	  591.7	 8768.0	...
2476190	  676.6	  592.2	 8771.0	...
2476191	  676.5	  592.7	 8773.0	...
2476192	  676.4	  593.1	 8772.0	...
2476193	  676.3	  592.9	 8774.0	...
2476194	  676.6	  592.9	 8776.0	...
2476195	  676.9	  593.2	 8771.0	...
2476196	  677.2	  593.2	 8764.0	...
2476197	  677.1	  593.1	 8756.0	...
2476198	  677.0	  592.9	 8756.0	...
2476199	  677.2	  592.9	 8761.0	...
2476200	  677.3	  592.8	 8771.0	...
2476201	  677.4	  592.7	 8781.0	...
2476202	  677.1	  592.6	 8780.0	...
2476203	  676.8	  592.8	 8775.0	...
2476204	  676.4	  593.0	 8770.0	...
2476205	  676.2	  593.0	 8772.0	...
2476206	  676.0	  592.7	 8775.0	...
2476207	  675.9	  592.5	 8778.0	...
2476208	  675.9	  592.5	 8781.0	...
2476209	  675.9	  592.5	 8781.0	...
2476210	  675.4	  592.5	 8779.0	...
2476211	  675.0	  592.4	 8776.0	...
2476212	  674.6	  592.4	 8773.0	...
2476213	  674.6	  592.4	 8773.0	...
2476214	  674.4	  592.5	 8773.0	...
2476215	  674.1	  592.3	 8773.0	...
2476216	  673.8	  592.2	 8775.0	...
2476217	  674.2	  592.9	 8781.0	...
2476218	  674.6	  593.6	 8786.0	...
2476219	  674.9	  594.2	 8791.0	...
2476220	  674.8	  594.0	 8792.0	...
2476221	  674.4	  594.0	 8793.0	...
2476222	  674.0	  594.2	 8794.0	...
2476223	  673.8	  594.4	 8794.0	...
2476224	  673.8	  594.5	 8795.0	...
2476225	  673.7	  594.3	 8795.0	...
2476226	  673.6	  594.1	 8794.0	...
2476227	  673.5	  594.1	 8793.0	...
2476228	  672.9	  594.4	 8791.0	...
2476229	  672.4	  594.5	 8793.0	...
2476230	  672.5	  594.3	 8794.0	...
2476231	  672.9	  594.0	 8797.0	...
2476232	  673.4	  593.8	 8799.0	...
2476233	  673.4	  593.7	 8797.0	...
2476234	  673.4	  593.8	 8794.0	...
2476235	  673.4	  594.1	 8790.0	...
2476236	  673.4	  594.5	 8790.0	...
2476237	  673.0	  594.0	 8788.0	...
2476238	  672.6	  593.3	 8786.0	...
2476239	  672.2	  593.1	 8787.0	...
2476240	  672.5	  593.5	 8792.0	...
2476241	  672.9	  593.8	 8796.0	...
2476242	  673.3	  593.7	 8800.0	...
2476243	  673.5	  593.7	 8802.0	...
2476244	  673.6	  593.8	 8804.0	...
2476245	  673.7	  593.2	 8803.0	...
2476246	  673.7	  592.7	 8801.0	...
2476247	  673.8	  592.4	 8800.0	...
2476248	  674.0	  592.6	 8800.0	...
2476249	  674.2	  592.9	 8801.0	...
2476250	  674.3	  593.0	 8802.0	...
2476251	  674.4	  593.0	 8803.0	...
2476252	  674.3	  593.0	 8802.0	...
2476253	  674.2	  593.0	 8801.0	...
2476254	  674.5	  592.9	 8800.0	...
2476255	  675.0	  592.6	 8801.0	...
2476256	  675.4	  592.4	 8800.0	...
2476257	  675.4	  592.3	 8797.0	...
2476258	  675.3	  592.5	 8794.0	...
2476259	  675.3	  592.9	 8794.0	...
2476260	  675.3	  593.3	 8797.0	...
2476261	  675.5	  593.6	 8798.0	...
2476262	  675.8	  593.5	 8796.0	...
2476263	  676.2	  593.3	 8800.0	...
2476264	  676.0	  593.1	 8805.0	...
2476265	  675.8	  593.0	 8806.0	...
2476266	  675.9	  593.5	 8802.0	...
2476267	  676.2	  594.3	 8805.0	...
2476268	  676.5	  595.0	 8811.0	...
2476269	  676.6	  595.0	 8814.0	...
2476270	  676.6	  594.9	 8810.0	...
2476271	  676.1	  594.8	 8804.0	...
2476272	  675.5	  594.8	 8800.0	...
2476273	  675.5	  595.0	 8797.0	...
2476274	  676.2	  595.2	 8797.0	...
2476275	  676.7	  595.4	 8799.0	...
2476276	  676.5	  595.4	 8802.0	...
2476277	  676.1	  595.3	 8804.0	...
2476278	  675.7	  595.2	 8804.0	...
2476279	  675.6	  595.6	 8803.0	...
2476280	  675.7	  596.2	 8803.0	...
2476281	  675.6	  596.3	 8803.0	...
2476282	  675.3	  595.8	 8803.0	...
2476283	  675.0	  595.2	 8808.0	...
2476284	  675.0	  595.3	 8813.0	...
2476285	  675.2	  595.2	 8818.0	...
2476286	  675.2	  595.1	 8818.0	...
2476287	  675.1	  594.8	 8818.0	...
2476288	  674.8	  594.6	 8817.0	...
2476289	  674.7	  594.5	 8816.0	...
2476290	  674.8	  594.5	 8815.0	...
2476291	  675.0	  594.9	 8815.0	...
2476292	  674.9	  595.2	 8814.0	...
2476293	  674.8	  595.5	 8813.0	...
2476294	  674.6	  595.6	 8812.0	...
2476295	  674.1	  595.2	 8812.0	...
2476296	  673.5	  594.7	 8812.0	...
2476297	  672.9	  594.5	 8812.0	...
2476298	  673.2	  594.9	 8813.0	...
2476299	  673.7	  595.3	 8814.0	...
2476300	  674.1	  595.4	 8817.0	...
2476301	  674.1	  595.4	 8820.0	...
2476302	  673.8	  594.9	 8822.0	...
2476303	  673.5	  594.4	 8824.0	...
2476304	  673.7	  594.3	 8825.0	...
2476305	  673.8	  594.8	 8827.0	...
2476306	  673.9	  595.3	 8827.0	...
2476307	  673.8	  595.0	 8828.0	...
2476308	  673.8	  594.8	 8828.0	...
2476309	  673.9	  594.7	 8830.0	...
2476310	  673.9	  594.7	 8831.0	...
2476311	  673.8	  594.6	 8833.0	...
2476312	  673.8	  594.6	 8834.0	...
2476313	  674.0	  594.6	 8836.0	...
2476314	  674.1	  594.7	 8836.0	...
2476315	  674.1	  594.9	 8835.0	...
2476316	  674.4	  595.0	 8834.0	...
2476317	  674.8	  595.0	 8835.0	...
2476318	  675.0	  594.9	 8835.0	...
2476319	  674.6	  594.7	 8834.0	...
2476320	  674.2	  594.6	 8832.0	...
2476321	  674.3	  594.6	 8832.0	...
2476322	  674.7	  594.9	 8833.0	...
2476323	  675.1	  595.2	 8834.0	...
2476324	  675.0	  595.2	 8832.0	...
2476325	  674.9	  595.1	 8829.0	...
2476326	  675.3	  595.1	 8830.0	...
2476327	  675.8	  595.3	 8835.0	...
2476328	  675.8	  595.2	 8839.0	...
2476329	  675.4	  595.0	 8838.0	...
2476330	  675.0	  594.8	 8835.0	...
2476331	  675.0	  594.7	 8833.0	...
2476332	  675.1	  594.9	 8831.0	...
2476333	  675.1	  595.2	 8832.0	...
2476334	  675.2	  595.3	 8834.0	...
2476335	  675.2	  595.0	 8836.0	...
2476336	  675.2	  594.7	 8837.0	...
2476337	  675.3	  594.8	 8832.0	...
2476338	  675.4	  594.9	 8828.0	...
2476339	  675.7	  595.2	 8826.0	...
2476340	  675.8	  595.4	 8829.0	...
2476341	  676.0	  595.6	 8831.0	...
2476342	  676.0	  595.7	 8831.0	...
2476343	  676.2	  595.7	 8831.0	...
2476344	  676.4	  595.7	 8832.0	...
2476345	  676.5	  595.7	 8833.0	...
2476346	  676.3	  595.8	 8834.0	...
MSG	2476347 0000 _ Number Off
2476347	  676.2	  595.6	 8837.0	...
2476348	  675.9	  595.5	 8840.0	...
2476349	  675.8	  595.4	 8841.0	...
2476350	  675.8	  595.5	 8835.0	...
2476351	  675.7	  595.4	 8829.0	...
2476352	  675.7	  595.3	 8825.0	...
2476353	  675.7	  595.4	 8825.0	...
2476354	  675.7	  595.5	 8825.0	...
2476355	  675.6	  595.7	 8825.0	...
2476356	  675.2	  595.7	 8826.0	...
2476357	  674.8	  595.7	 8825.0	...
2476358	  674.5	  595.8	 8825.0	...
2476359	  674.5	  595.9	 8825.0	...
2476360	  674.6	  595.9	 8827.0	...
2476361	  674.4	  595.9	 8827.0	...
2476362	  674.1	  595.9	 8828.0	...
2476363	  673.9	  595.7	 8827.0	...
2476364	  673.7	  595.2	 8827.0	...
2476365	  673.5	  594.9	 8825.0	...
2476366	  673.2	  594.6	 8824.0	...
2476367	  673.2	  594.6	 8821.0	...
2476368	  673.2	  594.5	 8819.0	...
2476369	  673.1	  594.4	 8821.0	...
2476370	  672.9	  594.7	 8824.0	...
2476371	  672.8	  595.1	 8829.0	...
2476372	  673.1	  595.6	 8830.0	...
2476373	  673.4	  595.8	 8827.0	...
2476374	  673.6	  596.0	 8824.0	...
2476375	  674.1	  596.1	 8821.0	...
2476376	  674.5	  596.2	 8822.0	...
2476377	  674.1	  595.7	 8819.0	...
2476378	  673.2	  595.2	 8815.0	...
2476379	  673.1	  594.6	 8815.0	...
2476380	  673.8	  594.7	 8819.0	...
2476381	  675.0	  595.2	 8824.0	...
2476382	  675.3	  595.6	 8824.0	...
2476383	  675.7	  596.0	 8825.0	...
2476384	  675.7	  596.0	 8826.0	...
2476385	  675.6	  596.1	 8824.0	...
2476386	  675.6	  595.9	 8820.0	...
2476387	  675.5	  595.8	 8815.0	...
2476388	  675.5	  595.8	 8815.0	...
2476389	  675.4	  596.0	 8816.0	...
2476390	  675.2	  596.0	 8818.0	...
2476391	  675.1	  595.8	 8820.0	...
2476392	  675.3	  595.9	 8821.0	...
2476393	  675.5	  596.1	 8819.0	...
2476394	  675.6	  596.4	 8818.0	...
2476395	  675.5	  596.6	 8819.0	...
2476396	  675.2	  596.7	 8821.0	...
2476397	  674.7	  596.8	 8824.0	...
2476398	  674.3	  596.6	 8823.0	...
2476399	  674.0	  596.5	 8823.0	...
2476400	  673.7	  596.6	 8823.0	...
2476401	  673.4	  596.6	 8823.0	...
2476402	  673.0	  596.4	 8824.0	...
2476403	  672.6	  596.2	 8824.0	...
2476404	  672.7	  596.5	 8826.0	...
2476405	  672.8	  596.7	 8828.0	...
2476406	  672.9	  596.8	 8829.0	...
2476407	  672.8	  596.7	 8828.0	...
2476408	  672.8	  596.6	 8824.0	...
2476409	  672.6	  596.7	 8820.0	...
2476410	  672.0	  596.4	 8815.0	...
2476411	  671.3	  596.1	 8812.0	...
2476412	  670.8	  595.9	 8809.0	...
2476413	  671.2	  596.0	 8807.0	...
2476414	  671.7	  595.9	 8807.0	...
2476415	  672.1	  595.8	 8803.0	...
2476416	  672.2	  596.3	 8800.0	...
2476417	  672.4	  596.7	 8796.0	...
2476418	  672.5	  597.2	 8795.0	...
2476419	  672.7	  597.3	 8799.0	...
2476420	  672.9	  597.3	 8805.0	...
2476421	  673.2	  597.3	 8810.0	...
2476422	  673.3	  597.3	 8808.0	...
2476423	  673.4	  597.3	 8806.0	...
2476424	  673.4	  597.1	 8804.0	...
2476425	  673.5	  596.9	 8804.0	...
2476426	  673.7	  597.0	 8803.0	...
2476427	  673.8	  597.2	 8802.0	...
2476428	  674.0	  597.6	 8802.0	...
2476429	  674.3	  597.6	 8803.0	...
2476430	  674.5	  597.3	 8804.0	...
2476431	  674.5	  597.0	 8805.0	...
2476432	  674.6	  596.6	 8809.0	...
2476433	  674.7	  597.0	 8813.0	...
2476434	  674.7	  597.4	 8815.0	...
2476435	  674.7	  598.0	 8814.0	...
2476436	  674.7	  598.1	 8813.0	...
2476437	  674.6	  598.2	 8814.0	...
2476438	  674.5	  598.1	 8813.0	...
2476439	  674.4	  597.5	 8812.0	...
2476440	  674.4	  596.9	 8811.0	...
2476441	  674.3	  596.6	 8814.0	...
2476442	  674.3	  596.7	 8818.0	...
2476443	  674.5	  597.1	 8822.0	...
2476444	  674.6	  597.3	 8823.0	...
2476445	  674.5	  597.4	 8824.0	...
2476446	  674.3	  597.4	 8825.0	...
2476447	  673.8	  597.1	 8824.0	...
2476448	  673.6	  596.7	 8822.0	...
2476449	  673.8	  596.8	 8821.0	...
2476450	  674.3	  597.2	 8822.0	...
2476451	  674.8	  597.6	 8820.0	...
2476452	  674.4	  597.6	 8814.0	...
2476453	  674.0	  597.8	 8810.0	...
2476454	  673.5	  597.9	 8809.0	...
2476455	  673.5	  597.6	 8810.0	...
2476456	  673.7	  597.2	 8810.0	...
2476457	  674.1	  596.6	 8810.0	...
2476458	  674.5	  596.4	 8811.0	...
2476459	  674.6	  596.5	 8812.0	...
2476460	  673.8	  596.8	 8809.0	...
2476461	  673.1	  596.8	 8805.0	...
2476462	  672.3	  596.6	 8803.0	...
2476463	  672.4	  596.2	 8804.0	...
2476464	  672.6	  596.3	 8805.0	...
2476465	  672.8	  596.5	 8806.0	...
2476466	  672.9	  596.6	 8808.0	...
2476467	  672.9	  596.7	 8808.0	...
2476468	  673.1	  596.5	 8807.0	...
2476469	  673.3	  596.5	 8803.0	...
2476470	  673.4	  596.4	 8801.0	...
2476471	  673.4	  596.2	 8798.0	...
2476472	  672.7	  595.6	 8799.0	...
2476473	  671.9	  595.1	 8799.0	...
2476474	  671.4	  595.4	 8797.0	...
2476475	  671.6	  596.0	 8795.0	...
2476476	  672.5	  596.6	 8793.0	...
2476477	  673.2	  596.5	 8793.0	...
2476478	  673.3	  596.7	 8793.0	...
2476479	  673.0	  596.9	 8796.0	...
2476480	  672.8	  597.2	 8801.0	...
2476481	  673.1	  597.4	 8805.0	...
2476482	  673.0	  597.5	 8804.0	...
2476483	  672.7	  597.4	 8798.0	...
2476484	  672.3	  597.2	 8794.0	...
2476485	  672.1	  597.1	 8789.0	...
2476486	  671.9	  596.9	 8789.0	...
2476487	  671.7	  596.8	 8789.0	...
2476488	  671.6	  596.5	 8789.0	...
2476489	  671.7	  596.4	 8789.0	...
2476490	  671.7	  596.5	 8789.0	...
2476491	  671.8	  596.8	 8791.0	...
2476492	  671.8	  597.1	 8792.0	...
2476493	  671.1	  597.3	 8790.0	...
2476494	  670.4	  597.3	 8788.0	...
2476495	  669.8	  597.1	 8784.0	...
2476496	  669.8	  596.9	 8782.0	...
2476497	  669.9	  597.1	 8780.0	...
2476498	  669.7	  597.3	 8780.0	...
2476499	  669.7	  597.5	 8780.0	...
2476500	  669.3	  597.3	 8780.0	...
2476501	  669.1	  597.3	 8781.0	...
2476502	  668.9	  597.4	 8781.0	...
2476503	  669.0	  597.6	 8782.0	...
2476504	  669.0	  597.7	 8784.0	...
2476505	  668.9	  597.7	 8787.0	...
2476506	  668.8	  597.7	 8790.0	...
2476507	  668.8	  597.8	 8791.0	...
2476508	  668.9	  598.0	 8792.0	...
2476509	  668.9	  598.1	 8792.0	...
2476510	  668.6	  597.8	 8790.0	...
2476511	  668.4	  597.6	 8788.0	...
2476512	  668.4	  597.5	 8787.0	...
2476513	  668.7	  597.8	 8788.0	...
2476514	  669.0	  597.9	 8788.0	...
2476515	  669.1	  597.9	 8790.0	...
2476516	  669.6	  597.8	 8792.0	...
2476517	  670.2	  597.9	 8794.0	...
2476518	  670.7	  598.1	 8794.0	...
2476519	  670.6	  598.3	 8794.0	...
2476520	  670.2	  598.3	 8792.0	...
2476521	  669.7	  597.9	 8787.0	...
2476522	  669.6	  597.5	 8781.0	...
2476523	  669.8	  597.2	 8782.0	...
2476524	  670.0	  597.3	 8786.0	...
2476525	  670.1	  597.4	 8789.0	...
2476526	  670.0	  597.3	 8787.0	...
2476527	  670.2	  597.2	 8786.0	...
2476528	  670.4	  597.1	 8785.0	...
2476529	  670.8	  597.0	 8784.0	...
2476530	  670.9	  597.8	 8784.0	...
2476531	  671.1	  598.8	 8788.0	...
2476532	  670.8	  599.8	 8792.0	...
2476533	  670.6	  600.0	 8794.0	...
2476534	  670.3	  599.9	 8797.0	...
2476535	  670.0	  599.1	 8799.0	...
2476536	  669.8	  598.5	 8795.0	...
2476537	  669.8	  598.2	 8789.0	...
2476538	  670.1	  598.5	 8783.0	...
2476539	  670.2	  598.2	 8784.0	...
2476540	  670.1	  597.6	 8785.0	...
2476541	  670.1	  597.2	 8785.0	...
2476542	  670.3	  597.5	 8785.0	...
2476543	  670.4	  598.2	 8784.0	...
2476544	  670.4	  598.8	 8784.0	...
2476545	  670.2	  599.2	 8781.0	...
2476546	  669.9	  599.2	 8778.0	...
2476547	  669.8	  599.3	 8775.0	...
MSG	2476548 0000 _ Number On
2476548	  669.9	  598.9	 8775.0	...
2476549	  670.0	  598.5	 8775.0	...
2476550	  670.1	  598.1	 8775.0	...
2476551	  670.1	  598.2	 8775.0	...
2476552	  670.1	  598.2	 8775.0	...
2476553	  671.1	  598.1	 8777.0	...
2476554	  672.1	  598.5	 8779.0	...
2476555	  673.1	  599.2	 8781.0	...
2476556	  673.2	  599.8	 8785.0	...
2476557	  673.2	  599.6	 8789.0	...
2476558	  673.0	  599.1	 8793.0	...
2476559	  672.9	  598.7	 8791.0	...
2476560	  672.8	  598.7	 8788.0	...
2476561	  672.8	  598.8	 8785.0	...
2476562	  672.8	  598.9	 8783.0	...
2476563	  672.9	  599.0	 8786.0	...
2476564	  673.2	  599.0	 8788.0	...
2476565	  673.4	  598.9	 8791.0	...
2476566	  673.4	  598.8	 8788.0	...
2476567	  673.3	  598.7	 8783.0	...
2476568	  673.2	  598.7	 8777.0	...
2476569	  673.2	  598.8	 8776.0	...
2476570	  673.4	  599.0	 8778.0	...
2476571	  673.7	  599.1	 8780.0	...
2476572	  673.9	  599.2	 8780.0	...
2476573	  674.2	  599.2	 8778.0	...
2476574	  674.0	  599.2	 8776.0	...
2476575	  673.8	  599.3	 8773.0	...
2476576	  673.5	  599.3	 8772.0	...
2476577	  673.3	  599.5	 8771.0	...
2476578	  673.3	  599.7	 8772.0	...
2476579	  673.2	  600.0	 8773.0	...
2476580	  673.3	  600.1	 8773.0	...
2476581	  673.3	  600.1	 8771.0	...
2476582	  672.6	  599.7	 8771.0	...
2476583	  671.8	  599.3	 8774.0	...
2476584	  671.2	  598.9	 8777.0	...
2476585	  671.4	  599.5	 8778.0	...
2476586	  671.6	  600.3	 8778.0	...
2476587	  671.2	  600.5	 8778.0	...
2476588	  670.8	  600.0	 8777.0	...
2476589	  670.6	  599.5	 8776.0	...
2476590	  670.8	  599.5	 8775.0	...
2476591	  670.7	  599.5	 8774.0	...
2476592	  670.5	  599.5	 8772.0	...
2476593	  670.2	  599.5	 8771.0	...
2476594	  670.3	  599.6	 8772.0	...
2476595	  670.4	  599.6	 8772.0	...
2476596	  670.4	  599.7	 8772.0	...
2476597	  670.3	  599.6	 8773.0	...
2476598	  670.4	  599.6	 8774.0	...
2476599	  670.6	  599.6	 8776.0	...
2476600	  670.8	  599.6	 8777.0	...
2476601	  670.6	  599.7	 8777.0	...
2476602	  670.5	  599.9	 8776.0	...
2476603	  670.3	  600.1	 8776.0	...
2476604	  670.2	  600.2	 8776.0	...
2476605	  670.1	  600.1	 8777.0	...
2476606	  670.1	  600.1	 8777.0	...
2476607	  670.1	  599.9	 8778.0	...
2476608	  670.1	  599.7	 8777.0	...
2476609	  670.0	  599.7	 8777.0	...
2476610	  669.9	  599.9	 8776.0	...
2476611	  669.9	  599.6	 8776.0	...
2476612	  670.0	  599.2	 8775.0	...
2476613	  670.6	  598.9	 8774.0	...
2476614	  671.1	  599.2	 8774.0	...
2476615	  671.0	  599.5	 8776.0	...
2476616	  670.5	  599.7	 8777.0	...
2476617	  670.0	  599.8	 8780.0	...
2476618	  669.8	  599.7	 8784.0	...
2476619	  669.6	  599.7	 8791.0	...
2476620	  669.5	  599.7	 8795.0	...
2476621	  669.4	  599.7	 8796.0	...
2476622	  669.4	  599.7	 8792.0	...
2476623	  669.3	  599.6	 8787.0	...
2476624	  669.3	  599.5	 8784.0	...
2476625	  669.4	  599.5	 8784.0	...
2476626	  669.6	  599.6	 8784.0	...
2476627	  669.8	  599.9	 8785.0	...
2476628	  669.9	  600.1	 8785.0	...
2476629	  669.9	  600.3	 8785.0	...
2476630	  669.8	  600.2	 8785.0	...
2476631	  669.8	  600.2	 8784.0	...
2476632	  669.9	  600.2	 8783.0	...
2476633	  670.1	  599.9	 8783.0	...
2476634	  670.3	  599.7	 8784.0	...
2476635	  670.5	  599.3	 8785.0	...
2476636	  670.6	  599.2	 8786.0	...
2476637	  670.6	  599.1	 8784.0	...
2476638	  670.6	  599.1	 8782.0	...
2476639	  670.6	  599.2	 8784.0	...
2476640	  670.6	  599.3	 8788.0	...
2476641	  670.6	  599.4	 8792.0	...
2476642	  670.6	  599.4	 8793.0	...
2476643	  671.0	  599.4	 8794.0	...
2476644	  671.3	  599.3	 8796.0	...
2476645	  671.5	  599.1	 8796.0	...
2476646	  671.3	  598.8	 8796.0	...
2476647	  671.2	  599.0	 8794.0	...
2476648	  671.3	  599.4	 8793.0	...
2476649	  671.3	  599.9	 8792.0	...
2476650	  671.4	  599.6	 8792.0	...
2476651	  671.7	  599.2	 8793.0	...
2476652	  672.0	  598.8	 8796.0	...
2476653	  672.2	  598.8	 8797.0	...
2476654	  672.3	  599.0	 8797.0	...
2476655	  672.4	  599.0	 8796.0	...
2476656	  672.7	  599.0	 8798.0	...
2476657	  673.2	  599.0	 8799.0	...
2476658	  673.6	  599.2	 8799.0	...
2476659	  673.7	  599.4	 8798.0	...
2476660	  673.6	  599.3	 8798.0	...
2476661	  673.6	  599.2	 8798.0	...
2476662	  673.8	  599.1	 8797.0	...
2476663	  673.8	  599.1	 8796.0	...
2476664	  673.7	  599.1	 8794.0	...
2476665	  673.4	  599.1	 8792.0	...
2476666	  673.2	  599.1	 8790.0	...
2476667	  673.3	  599.2	 8790.0	...
2476668	  673.6	  599.3	 8792.0	...
2476669	  673.9	  599.3	 8797.0	...
2476670	  674.5	  599.2	 8801.0	...
2476671	  675.1	  599.1	 8804.0	...
2476672	  675.5	  599.0	 8804.0	...
2476673	  675.4	  599.3	 8804.0	...
2476674	  675.2	  599.5	 8805.0	...
2476675	  675.0	  599.8	 8806.0	...
2476676	  675.0	  599.7	 8813.0	...
2476677	  675.3	  599.7	 8818.0	...
2476678	  675.6	  599.6	 8817.0	...
2476679	  675.8	  599.6	 8810.0	...
2476680	  675.7	  599.6	 8804.0	...
2476681	  675.7	  599.5	 8804.0	...
2476682	  675.6	  599.1	 8805.0	...
2476683	  675.5	  598.9	 8805.0	...
2476684	  675.4	  598.7	 8805.0	...
2476685	  675.5	  598.8	 8805.0	...
2476686	  675.7	  599.0	 8805.0	...
2476687	  675.5	  598.9	 8805.0	...
2476688	  675.2	  598.6	 8806.0	...
2476689	  674.8	  598.3	 8806.0	...
2476690	  674.9	  598.2	 8807.0	...
2476691	  675.0	  598.3	 8807.0	...
2476692	  675.1	  598.3	 8807.0	...
2476693	  675.4	  598.3	 8807.0	...
2476694	  675.6	  598.2	 8808.0	...
2476695	  675.8	  597.9	 8810.0	...
2476696	  675.6	  597.6	 8808.0	...
2476697	  675.3	  597.6	 8805.0	...
2476698	  675.2	  598.1	 8801.0	...
2476699	  675.4	  598.5	 8801.0	...
2476700	  675.6	  598.6	 8799.0	...
2476701	  675.8	  598.7	 8798.0	...
2476702	  675.6	  598.7	 8799.0	...
2476703	  675.4	  598.8	 8800.0	...
2476704	  675.3	  598.9	 8802.0	...
2476705	  675.3	  598.7	 8802.0	...
2476706	  675.2	  598.5	 8803.0	...
2476707	  675.0	  598.4	 8804.0	...
2476708	  674.9	  598.5	 8806.0	...
2476709	  674.9	  598.7	 8805.0	...
2476710	  674.8	  598.8	 8802.0	...
2476711	  674.8	  598.8	 8800.0	...
2476712	  674.7	  598.9	 8800.0	...
2476713	  675.0	  599.0	 8800.0	...
2476714	  675.4	  599.0	 8799.0	...
2476715	  675.6	  599.0	 8798.0	...
2476716	  675.6	  598.7	 8796.0	...
2476717	  675.6	  598.4	 8794.0	...
2476718	  675.6	  598.1	 8793.0	...
2476719	  675.6	  598.2	 8795.0	...
2476720	  675.6	  598.3	 8799.0	...
2476721	  675.4	  598.3	 8800.0	...
2476722	  675.3	  598.5	 8797.0	...
2476723	  675.5	  598.6	 8794.0	...
2476724	  675.6	  598.7	 8795.0	...
2476725	  675.8	  598.9	 8796.0	...
2476726	  675.8	  599.0	 8794.0	...
2476727	  675.7	  599.1	 8790.0	...
2476728	  675.6	  599.1	 8787.0	...
2476729	  675.6	  599.2	 8791.0	...
2476730	  675.6	  599.2	 8795.0	...
2476731	  675.6	  599.3	 8799.0	...
2476732	  675.5	  599.3	 8799.0	...
2476733	  675.5	  599.3	 8798.0	...
2476734	  675.5	  599.4	 8797.0	...
2476735	  675.5	  599.4	 8797.0	...
2476736	  675.6	  599.5	 8799.0	...
2476737	  675.7	  599.6	 8801.0	...
2476738	  675.7	  599.6	 8801.0	...
2476739	  675.8	  599.6	 8800.0	...
2476740	  675.7	  599.6	 8800.0	...
2476741	  675.5	  599.5	 8801.0	...
2476742	  675.3	  599.6	 8801.0	...
2476743	  675.2	  599.7	 8803.0	...
2476744	  675.3	  599.6	 8806.0	...
2476745	  675.4	  599.4	 8809.0	...
2476746	  675.4	  599.2	 8806.0	...
2476747	  675.5	  599.1	 8803.0	...
2476748	  675.6	  599.3	 8800.0	...
2476749	  675.6	  599.6	 8800.0	...
2476750	  675.6	  599.9	 8800.0	...
2476751	  675.5	  600.1	 8800.0	...
2476752	  675.4	  600.2	 8801.0	...
2476753	  675.4	  600.1	 8802.0	...
2476754	  675.4	  599.9	 8803.0	...
2476755	  675.4	  599.4	 8804.0	...
2476756	  675.0	  599.2	 8806.0	...
2476757	  674.7	  598.9	 8806.0	...
2476758	  675.0	  598.9	 8803.0	...
2476759	  675.5	  598.9	 8801.0	...
2476760	  676.1	  598.8	 8804.0	...
2476761	  676.2	  598.8	 8810.0	...
2476762	  676.3	  599.0	 8811.0	...
2476763	  676.3	  599.1	 8805.0	...
2476764	  676.1	  599.2	 8801.0	...
2476765	  675.9	  599.1	 8803.0	...
2476766	  675.7	  598.9	 8805.0	...
2476767	  675.8	  599.0	 8806.0	...
2476768	  675.8	  599.1	 8806.0	...
2476769	  675.8	  599.2	 8806.0	...
2476770	  675.8	  599.0	 8806.0	...
2476771	  676.0	  598.8	 8807.0	...
2476772	  676.1	  598.5	 8808.0	...
2476773	  676.2	  598.3	 8804.0	...
2476774	  676.1	  598.1	 8799.0	...
2476775	  676.1	  598.0	 8795.0	...
2476776	  676.2	  598.1	 8796.0	...
2476777	  676.3	  598.2	 8799.0	...
2476778	  676.4	  598.2	 8802.0	...
2476779	  676.6	  598.4	 8803.0	...
2476780	  676.4	  598.7	 8801.0	...
2476781	  676.2	  599.0	 8800.0	...
2476782	  675.9	  599.0	 8800.0	...
2476783	  676.0	  599.1	 8801.0	...
2476784	  676.1	  598.7	 8801.0	...
2476785	  676.2	  598.2	 8800.0	...
2476786	  675.9	  597.9	 8800.0	...
2476787	  675.7	  597.9	 8799.0	...
2476788	  675.6	  598.0	 8798.0	...
2476789	  675.8	  598.1	 8799.0	...
2476790	  675.9	  598.2	 8799.0	...
2476791	  676.3	  598.4	 8799.0	...
2476792	  676.7	  598.7	 8800.0	...
2476793	  676.9	  599.0	 8802.0	...
2476794	  676.7	  598.6	 8805.0	...
2476795	  676.6	  598.3	 8805.0	...
2476796	  676.5	  597.9	 8806.0	...
2476797	  676.5	  597.8	 8807.0	...
2476798	  676.6	  598.2	 8807.0	...
2476799	  676.7	  598.6	 8806.0	...
2476800	  676.9	  598.5	 8802.0	...
2476801	  677.0	  597.9	 8798.0	...
2476802	  676.9	  597.3	 8795.0	...
2476803	  676.8	  597.4	 8794.0	...
2476804	  676.7	  597.5	 8793.0	...
2476805	  676.9	  597.5	 8792.0	...
2476806	  677.1	  597.5	 8791.0	...
2476807	  677.1	  597.4	 8793.0	...
2476808	  677.1	  597.3	 8795.0	...
2476809	  676.7	  597.0	 8795.0	...
2476810	  676.3	  596.8	 8795.0	...
2476811	  676.3	  597.0	 8794.0	...
2476812	  676.7	  597.3	 8794.0	...
2476813	  677.0	  597.5	 8794.0	...
2476814	  676.8	  597.2	 8796.0	...
2476815	  676.7	  597.0	 8798.0	...
2476816	  676.8	  596.9	 8800.0	...
2476817	  676.7	  596.8	 8800.0	...
2476818	  676.7	  596.8	 8798.0	...
2476819	  676.6	  596.8	 8798.0	...
2476820	  676.7	  596.8	 8798.0	...
2476821	  676.8	  596.8	 8799.0	...
2476822	  676.8	  596.8	 8800.0	...
2476823	  676.9	  596.9	 8800.0	...
2476824	  676.9	  597.1	 8800.0	...
2476825	  677.0	  597.4	 8800.0	...
2476826	  677.0	  597.5	 8797.0	...
2476827	  677.2	  597.4	 8793.0	...
2476828	  677.5	  597.3	 8789.0	...
2476829	  677.6	  597.1	 8789.0	...
2476830	  677.3	  596.6	 8790.0	...
2476831	  677.1	  596.0	 8791.0	...
2476832	  677.2	  595.6	 8795.0	...
2476833	  677.3	  595.8	 8799.0	...
2476834	  677.4	  595.9	 8804.0	...
2476835	  677.4	  596.0	 8806.0	...
2476836	  677.4	  596.1	 8800.0	...
2476837	  677.3	  596.2	 8793.0	...
2476838	  677.2	  596.3	 8788.0	...
2476839	  677.2	  596.3	 8792.0	...
2476840	  677.3	  596.1	 8795.0	...
2476841	  677.4	  595.9	 8799.0	...
2476842	  677.4	  595.6	 8800.0	...
2476843	  677.1	  595.8	 8802.0	...
2476844	  676.7	  596.0	 8804.0	...
2476845	  676.3	  596.2	 8804.0	...
2476846	  675.5	  596.0	 8804.0	...
2476847	  674.4	  595.9	 8803.0	...
2476848	  672.8	  596.3	 8803.0	...
2476849	  671.7	  596.9	 8803.0	...
2476850	  670.5	  597.6	 8798.0	...
2476851	  669.0	  597.8	 8793.0	...
2476852	  667.8	  597.9	 8792.0	...
2476853	  666.0	  597.5	 8796.0	...
2476854	  664.7	  597.0	 8800.0	...
2476855	  663.4	  596.6	 8799.0	...
2476856	  663.1	  596.7	 8799.0	...
2476857	  663.1	  596.9	 8800.0	...
2476858	  663.2	  596.7	 8801.0	...
2476859	  663.4	  596.4	 8801.0	...
2476860	  664.1	  596.3	 8802.0	...
2476861	  664.9	  596.4	 8803.0	...
MSG	2476862 0000 _ Number Off
2476862	  666.1	  596.5	 8803.0	...
2476863	  666.7	  596.4	 8799.0	...
2476864	  667.2	  596.3	 8795.0	...
2476865	  667.6	  596.6	 8792.0	...
2476866	  668.1	  597.0	 8793.0	...
2476867	  668.5	  597.1	 8792.0	...
2476868	  668.2	  596.8	 8791.0	...
2476869	  667.9	  596.7	 8790.0	...
2476870	  667.6	  596.8	 8790.0	...
2476871	  667.6	  596.6	 8790.0	...
2476872	  667.5	  596.3	 8790.0	...
2476873	  667.5	  596.2	 8790.0	...
2476874	  667.5	  596.4	 8789.0	...
2476875	  667.6	  596.5	 8790.0	...
2476876	  667.7	  596.5	 8792.0	...
2476877	  667.6	  596.2	 8796.0	...
2476878	  667.6	  595.9	 8799.0	...
2476879	  667.5	  595.8	 8800.0	...
2476880	  667.5	  595.9	 8798.0	...
2476881	  667.5	  596.1	 8794.0	...
2476882	  667.5	  596.0	 8790.0	...
2476883	  667.4	  596.0	 8784.0	...
2476884	  667.3	  596.1	 8782.0	...
2476885	  667.3	  596.1	 8780.0	...
2476886	  667.3	  595.9	 8781.0	...
2476887	  667.2	  595.7	 8780.0	...
2476888	  667.2	  595.5	 8779.0	...
2476889	  667.2	  595.6	 8780.0	...
2476890	  667.1	  595.6	 8783.0	...
2476891	  667.1	  595.7	 8789.0	...
2476892	  667.1	  595.5	 8792.0	...
2476893	  667.0	  595.1	 8795.0	...
2476894	  666.8	  594.8	 8793.0	...
2476895	  666.6	  594.7	 8791.0	...
2476896	  666.5	  594.8	 8792.0	...
2476897	  666.6	  594.9	 8795.0	...
2476898	  667.0	  595.0	 8797.0	...
2476899	  667.5	  595.1	 8796.0	...
2476900	  668.0	  595.1	 8795.0	...
2476901	  668.1	  595.1	 8798.0	...
2476902	  668.1	  594.8	 8802.0	...
2476903	  667.9	  594.6	 8805.0	...
2476904	  667.8	  594.5	 8805.0	...
2476905	  667.7	  594.5	 8806.0	...
2476906	  667.7	  594.7	 8806.0	...
2476907	  667.7	  594.8	 8805.0	...
2476908	  667.7	  594.9	 8804.0	...
2476909	  667.8	  595.1	 8803.0	...
2476910	  667.8	  595.4	 8803.0	...
2476911	  667.8	  595.8	 8798.0	...
2476912	  667.8	  596.0	 8793.0	...
2476913	  667.9	  595.6	 8789.0	...
2476914	  668.3	  595.1	 8790.0	...
2476915	  668.5	  594.6	 8793.0	...
2476916	  668.7	  594.5	 8796.0	...
2476917	  668.8	  594.4	 8800.0	...
2476918	  668.9	  594.4	 8802.0	...
2476919	  668.9	  594.3	 8804.0	...
2476920	  668.9	  594.3	 8799.0	...
2476921	  668.9	  594.2	 8793.0	...
2476922	  669.0	  594.2	 8791.0	...
2476923	  669.2	  594.2	 8794.0	...
2476924	  669.4	  594.3	 8798.0	...
2476925	  669.5	  594.5	 8799.0	...
2476926	  669.5	  594.7	 8801.0	...
2476927	  669.5	  594.7	 8802.0	...
2476928	  669.5	  594.7	 8802.0	...
2476929	  669.5	  594.7	 8806.0	...
2476930	  669.5	  594.6	 8811.0	...
2476931	  669.6	  594.6	 8814.0	...
2476932	  669.9	  594.6	 8814.0	...
2476933	  670.3	  594.8	 8814.0	...
2476934	  670.6	  594.5	 8810.0	...
2476935	  670.2	  594.2	 8807.0	...
2476936	  669.6	  593.8	 8804.0	...
2476937	  669.1	  593.9	 8803.0	...
2476938	  668.9	  593.9	 8800.0	...
2476939	  668.9	  593.9	 8798.0	...
2476940	  668.9	  593.9	 8799.0	...
2476941	  668.9	  593.9	 8802.0	...
2476942	  669.0	  593.9	 8803.0	...
2476943	  669.0	  593.9	 8803.0	...
2476944	  668.7	  593.6	 8803.0	...
2476945	  668.4	  593.3	 8804.0	...
2476946	  668.1	  593.0	 8803.0	...
2476947	  668.1	  593.1	 8800.0	...
2476948	  668.1	  593.4	 8794.0	...
2476949	  667.8	  593.6	 8790.0	...
2476950	  667.5	  593.5	 8786.0	...
2476951	  667.2	  593.4	 8782.0	...
2476952	  667.3	  593.3	 8778.0	...
2476953	  667.4	  593.5	 8775.0	...
2476954	  667.4	  593.7	 8778.0	...
2476955	  667.3	  593.8	 8779.0	...
2476956	  667.2	  593.9	 8780.0	...
2476957	  667.0	  593.8	 8778.0	...
2476958	  667.0	  593.8	 8777.0	...
2476959	  666.9	  593.8	 8779.0	...
2476960	  666.9	  593.8	 8781.0	...
2476961	  667.1	  593.8	 8783.0	...
2476962	  667.6	  593.8	 8781.0	...
2476963	  668.1	  594.0	 8780.0	...
2476964	  668.3	  594.0	 8779.0	...
2476965	  668.1	  594.1	 8779.0	...
2476966	  667.9	  594.1	 8779.0	...
2476967	  668.0	  594.1	 8783.0	...
2476968	  668.1	  594.0	 8786.0	...
2476969	  668.3	  593.9	 8790.0	...
2476970	  668.5	  594.1	 8794.0	...
2476971	  668.9	  594.6	 8797.0	...
2476972	  669.1	  595.0	 8800.0	...
2476973	  669.4	  595.2	 8799.0	...
2476974	  669.3	  595.1	 8797.0	...
2476975	  669.3	  595.1	 8796.0	...
2476976	  669.3	  595.0	 8798.0	...
2476977	  669.3	  595.0	 8800.0	...
2476978	  669.2	  595.0	 8802.0	...
2476979	  669.2	  595.2	 8801.0	...
2476980	  669.3	  595.3	 8801.0	...
2476981	  669.3	  595.5	 8801.0	...
2476982	  669.4	  595.5	 8800.0	...
2476983	  669.3	  595.5	 8798.0	...
2476984	  669.3	  595.5	 8797.0	...
2476985	  669.4	  595.6	 8799.0	...
2476986	  669.4	  595.7	 8799.0	...
2476987	  669.5	  595.6	 8797.0	...
2476988	  669.5	  595.6	 8795.0	...
2476989	  669.4	  595.4	 8793.0	...
2476990	  669.8	  595.2	 8793.0	...
2476991	  670.1	  595.1	 8789.0	...
2476992	  670.1	  595.2	 8783.0	...
2476993	  669.7	  595.4	 8777.0	...
2476994	  669.3	  595.3	 8775.0	...
2476995	  669.3	  595.2	 8777.0	...
2476996	  669.6	  595.1	 8779.0	...
2476997	  670.0	  595.2	 8780.0	...
2476998	  670.4	  595.4	 8779.0	...
2476999	  670.4	  595.6	 8778.0	...
2477000	  670.2	  595.9	 8778.0	...
2477001	  670.0	  595.7	 8778.0	...
2477002	  669.8	  595.6	 8778.0	...
2477003	  669.9	  595.7	 8778.0	...
2477004	  670.1	  595.9	 8778.0	...
2477005	  670.1	  596.2	 8777.0	...
2477006	  670.1	  596.2	 8777.0	...
2477007	  670.0	  596.3	 8777.0	...
2477008	  670.0	  596.3	 8777.0	...
2477009	  669.8	  596.1	 8777.0	...
2477010	  669.6	  595.8	 8776.0	...
2477011	  669.5	  595.7	 8776.0	...
2477012	  669.5	  595.7	 8775.0	...
2477013	  669.5	  595.9	 8774.0	...
2477014	  669.5	  596.0	 8777.0	...
2477015	  669.5	  596.1	 8784.0	...
2477016	  669.4	  596.1	 8790.0	...
2477017	  669.2	  596.0	 8792.0	...
2477018	  669.2	  595.9	 8792.0	...
2477019	  669.3	  595.9	 8793.0	...
2477020	  669.4	  595.9	 8791.0	...
2477021	  669.5	  596.0	 8787.0	...
2477022	  669.3	  596.1	 8782.0	...
2477023	  669.0	  596.3	 8780.0	...
2477024	  668.8	  596.4	 8778.0	...
2477025	  668.8	  596.1	 8776.0	...
2477026	  668.8	  595.8	 8774.0	...
2477027	  668.8	  595.7	 8773.0	...
2477028	  668.8	  595.9	 8772.0	...
2477029	  668.8	  596.2	 8773.0	...
2477030	  668.8	  596.2	 8775.0	...
2477031	  668.7	  596.2	 8777.0	...
2477032	  668.6	  596.1	 8778.0	...
2477033	  668.5	  596.1	 8779.0	...
2477034	  668.6	  596.0	 8780.0	...
2477035	  668.8	  595.9	 8780.0	...
2477036	  669.0	  595.9	 8780.0	...
2477037	  669.1	  596.4	 8780.0	...
2477038	  669.1	  596.9	 8781.0	...
2477039	  669.1	  597.1	 8782.0	...
2477040	  669.1	  596.7	 8783.0	...
2477041	  669.0	  596.5	 8783.0	...
2477042	  668.9	  596.8	 8781.0	...
2477043	  668.9	  597.1	 8775.0	...
2477044	  668.9	  597.2	 8769.0	...
2477045	  669.1	  597.2	 8764.0	...
2477046	  669.3	  597.1	 8762.0	...
2477047	  669.5	  597.1	 8760.0	...
2477048	  669.5	  597.1	 8760.0	...
2477049	  669.9	  597.0	 8761.0	...
2477050	  670.2	  596.9	 8765.0	...
2477051	  670.4	  596.7	 8769.0	...
2477052	  670.3	  596.6	 8771.0	...
2477053	  670.5	  596.5	 8775.0	...
2477054	  670.8	  596.6	 8780.0	...
2477055	  670.8	  596.6	 8775.0	...
2477056	  670.6	  596.7	 8766.0	...
2477057	  670.3	  596.9	 8757.0	...
2477058	  670.3	  597.2	 8757.0	...
2477059	  670.1	  597.6	 8757.0	...
2477060	  669.8	  597.5	 8755.0	...
2477061	  669.5	  597.3	 8754.0	...
2477062	  669.5	  597.1	 8757.0	...
MSG	2477063 0000 _ Number On
2477063	  669.6	  597.3	 8761.0	...
2477064	  669.8	  597.5	 8765.0	...
2477065	  670.0	  597.7	 8766.0	...
2477066	  670.0	  597.9	 8767.0	...
2477067	  670.0	  597.9	 8766.0	...
2477068	  670.2	  598.1	 8766.0	...
2477069	  670.3	  598.4	 8767.0	...
2477070	  670.7	  598.5	 8767.0	...
2477071	  670.8	  598.3	 8767.0	...
2477072	  670.6	  597.8	 8765.0	...
2477073	  670.2	  597.4	 8762.0	...
2477074	  669.7	  597.4	 8760.0	...
2477075	  669.6	  597.6	 8758.0	...
2477076	  669.5	  597.8	 8758.0	...
2477077	  669.2	  597.9	 8756.0	...
2477078	  668.8	  597.9	 8754.0	...
2477079	  668.5	  598.6	 8753.0	...
2477080	  668.6	  599.2	 8753.0	...
2477081	  668.8	  599.9	 8752.0	...
2477082	  669.0	  599.6	 8752.0	...
2477083	  669.0	  599.3	 8752.0	...
2477084	  669.0	  599.1	 8752.0	...
2477085	  668.8	  599.1	 8753.0	...
2477086	  668.5	  599.1	 8753.0	...
2477087	  668.6	  599.2	 8753.0	...
2477088	  669.1	  599.3	 8754.0	...
2477089	  669.6	  599.3	 8755.0	...
2477090	  669.8	  599.3	 8756.0	...
2477091	  669.7	  599.2	 8754.0	...
2477092	  669.6	  599.3	 8751.0	...
2477093	  669.6	  599.4	 8752.0	...
2477094	  669.8	  599.6	 8755.0	...
2477095	  669.9	  599.6	 8760.0	...
2477096	  669.6	  599.7	 8763.0	...
2477097	  669.2	  599.6	 8765.0	...
2477098	  668.9	  599.6	 8764.0	...
2477099	  668.9	  599.6	 8763.0	...
2477100	  668.9	  599.6	 8763.0	...
2477101	  669.0	  599.7	 8763.0	...
2477102	  669.2	  599.9	 8759.0	...
2477103	  669.3	  600.1	 8755.0	...
2477104	  669.4	  599.9	 8751.0	...
2477105	  669.0	  599.8	 8751.0	...
2477106	  668.6	  600.1	 8752.0	...
2477107	  668.2	  600.5	 8753.0	...
2477108	  668.3	  600.9	 8753.0	...
2477109	  668.5	  600.9	 8753.0	...
2477110	  668.6	  600.9	 8753.0	...
2477111	  668.8	  600.9	 8752.0	...
2477112	  668.9	  601.1	 8752.0	...
2477113	  668.9	  601.2	 8746.0	...
2477114	  668.6	  601.6	 8740.0	...
2477115	  668.4	  602.1	 8739.0	...
2477116	  668.5	  602.6	 8743.0	...
2477117	  668.6	  602.7	 8751.0	...
2477118	  668.4	  602.6	 8753.0	...
2477119	  668.1	  602.4	 8756.0	...
2477120	  667.7	  602.4	 8754.0	...
2477121	  667.6	  602.5	 8752.0	...
2477122	  667.7	  602.5	 8753.0	...
2477123	  667.9	  602.5	 8756.0	...
2477124	  668.2	  602.5	 8757.0	...
2477125	  668.3	  602.3	 8755.0	...
2477126	  668.3	  602.1	 8753.0	...
2477127	  668.4	  601.7	 8752.0	...
2477128	  668.4	  601.6	 8751.0	...
2477129	  668.5	  601.9	 8751.0	...
2477130	  668.6	  602.3	 8750.0	...
2477131	  668.6	  602.9	 8750.0	...
2477132	  668.6	  603.1	 8749.0	...
2477133	  668.6	  603.3	 8749.0	...
2477134	  668.7	  603.3	 8749.0	...
2477135	  668.5	  603.2	 8749.0	...
2477136	  668.3	  603.2	 8749.0	...
2477137	  668.2	  602.9	 8748.0	...
2477138	  668.3	  602.6	 8749.0	...
2477139	  668.5	  602.0	 8750.0	...
2477140	  668.6	  601.7	 8750.0	...
2477141	  668.6	  601.4	 8753.0	...
2477142	  668.8	  601.3	 8756.0	...
2477143	  669.0	  601.4	 8755.0	...
2477144	  669.2	  601.6	 8751.0	...
2477145	  669.2	  601.8	 8746.0	...
2477146	  668.7	  602.0	 8746.0	...
2477147	  668.1	  602.2	 8745.0	...
2477148	  668.0	  602.2	 8745.0	...
2477149	  668.4	  602.0	 8745.0	...
2477150	  668.8	  602.0	 8745.0	...
2477151	  668.9	  602.1	 8745.0	...
2477152	  669.1	  602.3	 8743.0	...
2477153	  669.4	  602.3	 8747.0	...
2477154	  669.7	  602.4	 8751.0	...
2477155	  669.7	  602.3	 8756.0	...
2477156	  669.7	  602.3	 8758.0	...
2477157	  669.6	  602.2	 8762.0	...
2477158	  669.6	  602.6	 8767.0	...
2477159	  669.7	  602.7	 8765.0	...
2477160	  669.8	  602.6	 8762.0	...
2477161	  669.8	  602.4	 8754.0	...
2477162	  669.8	  602.5	 8749.0	...
2477163	  669.7	  602.7	 8744.0	...
2477164	  669.6	  602.9	 8746.0	...
2477165	  670.1	  602.9	 8748.0	...
2477166	  670.7	  602.9	 8748.0	...
2477167	  671.3	  602.7	 8749.0	...
2477168	  671.3	  602.6	 8750.0	...
2477169	  671.3	  602.8	 8751.0	...
2477170	  671.0	  603.1	 8749.0	...
2477171	  670.7	  603.2	 8746.0	...
2477172	  670.5	  603.0	 8746.0	...
2477173	  670.5	  602.7	 8749.0	...
2477174	  670.9	  602.7	 8752.0	...
2477175	  671.3	  602.9	 8752.0	...
2477176	  671.6	  603.2	 8752.0	...
2477177	  671.6	  603.2	 8752.0	...
2477178	  671.5	  603.2	 8751.0	...
2477179	  671.4	  603.2	 8747.0	...
2477180	  671.4	  603.0	 8743.0	...
2477181	  671.3	  602.8	 8739.0	...
2477182	  671.3	  602.6	 8741.0	...
2477183	  671.1	  602.4	 8744.0	...
2477184	  670.8	  602.2	 8747.0	...
2477185	  670.7	  602.0	 8749.0	...
2477186	  670.6	  601.9	 8749.0	...
2477187	  670.6	  602.1	 8749.0	...
2477188	  671.0	  602.2	 8748.0	...
2477189	  671.4	  602.2	 8747.0	...
2477190	  671.9	  602.2	 8744.0	...
2477191	  672.1	  602.3	 8742.0	...
2477192	  672.2	  602.2	 8744.0	...
2477193	  672.2	  602.1	 8748.0	...
2477194	  672.1	  602.0	 8753.0	...
2477195	  671.9	  602.2	 8753.0	...
2477196	  671.6	  602.3	 8750.0	...
2477197	  671.3	  602.5	 8747.0	...
2477198	  671.2	  602.5	 8745.0	...
2477199	  671.3	  602.6	 8745.0	...
2477200	  671.3	  602.8	 8745.0	...
2477201	  671.4	  602.9	 8740.0	...
2477202	  671.4	  603.0	 8735.0	...
2477203	  671.5	  603.0	 8730.0	...
2477204	  671.6	  603.1	 8730.0	...
2477205	  671.8	  603.3	 8730.0	...
2477206	  672.0	  603.4	 8732.0	...
2477207	  672.1	  603.4	 8731.0	...
2477208	  672.0	  603.5	 8731.0	...
2477209	  671.9	  603.5	 8735.0	...
2477210	  671.6	  603.6	 8742.0	...
2477211	  671.6	  603.5	 8749.0	...
2477212	  671.6	  603.5	 8749.0	...
2477213	  671.6	  603.5	 8746.0	...
2477214	  671.7	  603.5	 8743.0	...
2477215	  671.7	  603.6	 8740.0	...
2477216	  671.6	  603.8	 8740.0	...
2477217	  671.6	  604.0	 8741.0	...
2477218	  671.7	  604.1	 8743.0	...
2477219	  671.8	  604.0	 8746.0	...
2477220	  671.9	  603.9	 8747.0	...
2477221	  671.8	  603.8	 8747.0	...
2477222	  671.7	  603.8	 8746.0	...
2477223	  671.4	  603.4	 8746.0	...
2477224	  671.1	  603.1	 8743.0	...
2477225	  670.8	  603.0	 8743.0	...
2477226	  671.3	  603.3	 8742.0	...
2477227	  671.8	  603.8	 8745.0	...
2477228	  672.2	  604.0	 8743.0	...
2477229	  671.9	  604.3	 8741.0	...
2477230	  671.6	  604.4	 8740.0	...
2477231	  671.5	  604.5	 8739.0	...
2477232	  671.5	  604.8	 8739.0	...
2477233	  671.5	  604.9	 8740.0	...
2477234	  671.3	  604.9	 8743.0	...
2477235	  671.1	  604.8	 8745.0	...
2477236	  671.1	  604.7	 8744.0	...
2477237	  671.1	  604.7	 8742.0	...
2477238	  671.2	  604.6	 8739.0	...
2477239	  671.4	  604.6	 8739.0	...
2477240	  671.3	  604.6	 8738.0	...
2477241	  671.2	  604.6	 8735.0	...
2477242	  671.1	  604.6	 8733.0	...
2477243	  671.1	  604.6	 8731.0	...
2477244	  671.2	  604.5	 8732.0	...
2477245	  671.2	  604.5	 8732.0	...
2477246	  671.0	  604.7	 8733.0	...
2477247	  670.9	  605.0	 8735.0	...
2477248	  671.0	  605.5	 8736.0	...
2477249	  671.2	  605.8	 8737.0	...
2477250	  671.3	  605.6	 8737.0	...
2477251	  670.6	  605.1	 8736.0	...
2477252	  669.9	  604.7	 8734.0	...
2477253	  669.5	  604.9	 8736.0	...
2477254	  670.0	  605.0	 8739.0	...
2477255	  670.5	  605.4	 8740.0	...
2477256	  670.6	  605.7	 8735.0	...
2477257	  670.4	  605.5	 8728.0	...
2477258	  670.1	  605.1	 8723.0	...
2477259	  670.0	  604.6	 8719.0	...
2477260	  670.0	  604.6	 8718.0	...
2477261	  670.0	  604.5	 8718.0	...
2477262	  670.0	  604.5	 8719.0	...
2477263	  670.1	  604.6	 8720.0	...
2477264	  670.1	  604.6	 8719.0	...
2477265	  670.2	  604.6	 8719.0	...
2477266	  670.3	  604.6	 8718.0	...
2477267	  670.4	  604.6	 8718.0	...
2477268	  670.4	  604.5	 8718.0	...
2477269	  670.6	  604.7	 8717.0	...
2477270	  670.8	  605.0	 8719.0	...
2477271	  670.8	  604.9	 8721.0	...
2477272	  670.5	  604.5	 8719.0	...
2477273	  670.3	  604.3	 8715.0	...
2477274	  670.3	  604.5	 8712.0	...
2477275	  670.4	  604.7	 8712.0	...
2477276	  670.4	  604.8	 8711.0	...
2477277	  670.3	  604.9	 8710.0	...
2477278	  670.3	  604.9	 8710.0	...
2477279	  670.2	  605.0	 8707.0	...
2477280	  670.1	  605.0	 8705.0	...
2477281	  669.9	  604.9	 8702.0	...
2477282	  669.6	  604.9	 8702.0	...
2477283	  669.5	  604.8	 8701.0	...
2477284	  669.4	  604.8	 8701.0	...
2477285	  669.1	  604.6	 8702.0	...
2477286	  668.9	  604.0	 8705.0	...
2477287	  668.7	  603.5	 8711.0	...
2477288	  668.8	  603.7	 8717.0	...
2477289	  669.0	  604.2	 8721.0	...
2477290	  669.1	  604.9	 8722.0	...
2477291	  669.5	  605.0	 8722.0	...
2477292	  670.0	  605.1	 8722.0	...
2477293	  670.4	  605.1	 8721.0	...
2477294	  670.0	  604.7	 8718.0	...
2477295	  669.5	  604.4	 8716.0	...
2477296	  669.2	  604.1	 8716.0	...
2477297	  669.2	  604.1	 8716.0	...
2477298	  669.1	  604.3	 8719.0	...
2477299	  668.9	  604.5	 8721.0	...
2477300	  669.0	  604.7	 8724.0	...
2477301	  669.3	  604.6	 8724.0	...
2477302	  669.2	  604.7	 8723.0	...
2477303	  668.8	  604.8	 8722.0	...
2477304	  668.5	  604.9	 8722.0	...
2477305	  668.4	  604.9	 8722.0	...
2477306	  668.4	  604.9	 8722.0	...
2477307	  668.3	  604.9	 8715.0	...
2477308	  668.5	  604.8	 8708.0	...
2477309	  668.7	  604.8	 8702.0	...
2477310	  668.9	  604.5	 8701.0	...
2477311	  668.9	  604.2	 8697.0	...
2477312	  668.8	  604.4	 8691.0	...
2477313	  668.7	  604.8	 8687.0	...
2477314	  668.7	  605.2	 8688.0	...
2477315	  668.7	  604.6	 8692.0	...
2477316	  668.7	  604.1	 8696.0	...
2477317	  668.6	  603.6	 8698.0	...
2477318	  668.5	  603.5	 8696.0	...
2477319	  668.4	  603.5	 8694.0	...
2477320	  668.3	  603.3	 8692.0	...
2477321	  668.2	  603.1	 8691.0	...
2477322	  668.2	  602.9	 8690.0	...
2477323	  668.4	  602.8	 8689.0	...
2477324	  668.4	  602.7	 8688.0	...
2477325	  668.4	  602.6	 8687.0	...
2477326	  668.1	  602.6	 8687.0	...
2477327	  667.7	  602.6	 8687.0	...
2477328	  667.6	  602.6	 8684.0	...
2477329	  667.7	  602.4	 8681.0	...
2477330	  667.6	  601.9	 8677.0	...
2477331	  667.5	  601.5	 8677.0	...
2477332	  667.4	  600.9	 8677.0	...
2477333	  667.3	  600.1	 8677.0	...
2477334	  667.3	  599.3	 8677.0	...
2477335	  667.1	  598.8	 8677.0	...
2477336	  667.0	  598.9	 8671.0	...
2477337	  667.0	  598.8	 8666.0	...
2477338	  667.1	  598.7	 8661.0	...
2477339	  667.2	  598.4	 8661.0	...
2477340	  667.2	  597.6	 8661.0	...
2477341	  667.2	  596.7	 8661.0	...
2477342	  667.3	  596.0	 8662.0	...
2477343	  667.4	  595.9	 8663.0	...
2477344	  667.4	  595.9	 8664.0	...
2477345	  667.5	  595.8	 8665.0	...
2477346	  667.1	  595.5	 8666.0	...
2477347	  666.7	  595.2	 8666.0	...
2477348	  666.3	  595.1	 8667.0	...
2477349	  666.3	  595.3	 8666.0	...
2477350	  665.9	  594.6	 8664.0	...
2477351	  665.6	  593.9	 8662.0	...
2477352	  665.2	  593.1	 8660.0	...
2477353	  665.3	  593.1	 8660.0	...
2477354	  665.3	  592.6	 8659.0	...
2477355	  665.4	  592.1	 8659.0	...
2477356	  665.4	  591.5	 8658.0	...
2477357	  665.6	  591.3	 8657.0	...
2477358	  665.8	  590.9	 8649.0	...
2477359	  666.1	  590.5	 8642.0	...
2477360	  666.1	  589.5	 8637.0	...
2477361	  666.2	  588.7	 8640.0	...
2477362	  666.3	  588.1	 8636.0	...
2477363	  666.6	  588.0	 8631.0	...
2477364	  667.1	  587.7	 8625.0	...
2477365	  667.7	  587.3	 8623.0	...
2477366	  668.4	  587.1	 8622.0	...
2477367	  668.8	  587.1	 8621.0	...
2477368	  668.9	  587.2	 8616.0	...
2477369	  668.9	  587.3	 8609.0	...
2477370	  669.0	  587.8	 8598.0	...
2477371	  669.6	  588.6	 8590.0	...
2477372	  670.3	  590.0	 8583.0	...
2477373	  671.0	  591.5	 8574.0	...
2477374	  671.3	  592.8	 8561.0	...
2477375	  671.5	  593.3	 8548.0	...
MSG	2477376 0000 _ Number Off
2477376	  671.6	  593.1	 8536.0	...
2477377	  671.4	  592.8	 8526.0	...
EFIX R   2473756	2477377	3622	  677.5	  597.2	   8677
SSACC R  2477378
2477378	  671.2	  591.9	 8518.0	...
2477379	  671.0	  591.0	 8514.0	...
2477380	  671.0	  589.6	 8514.0	...
2477381	  670.6	  587.6	 8514.0	...
2477382	  670.2	  585.6	 8508.0	...
2477383	  669.8	  584.3	 8501.0	...
2477384	  670.0	  587.0	 8480.0	...
2477385	  670.7	  592.7	 8448.0	...
2477386	  672.2	  602.8	 8398.0	...
2477387	  674.5	  615.9	 8336.0	...
2477388	  677.3	  632.2	 8248.0	...
2477389	  680.2	  651.5	 8158.0	...
2477390	  683.5	  672.5	 8052.0	...
2477391	  687.2	  695.8	 7948.0	...
2477392	  691.3	  720.5	 7827.0	...
2477393	  696.0	  748.9	 7689.0	...
2477394	  700.8	  778.3	 7547.0	...
2477395	  706.0	  810.9	 7387.0	...
2477396	  711.2	  844.3	 7223.0	...
2477397	  717.2	  881.3	 7049.0	...
2477398	  723.3	  919.6	 6872.0	...
2477399	  730.2	  961.6	 6679.0	...
2477400	  740.6	 1006.6	 6465.0	...
2477401	  753.6	 1055.1	 6227.0	...
2477402	  771.0	 1106.4	 5981.0	...
2477403	  787.3	 1156.9	 5729.0	...
2477404	  805.4	 1208.5	 5478.0	...
2477405	  820.3	 1259.4	 5235.0	...
2477406	  839.4	 1313.3	 4990.0	...
2477407	  866.7	 1375.2	 4709.0	...
2477408	  906.3	 1447.1	 4374.0	...
2477409	  952.9	 1526.0	 4008.0	...
2477410	  985.3	 1578.9	 3760.0	...
2477411	 1000.5	 1604.9	 3642.0	...
2477412	 1000.5	 1604.9	 3642.0	...
SBLINK R 2477413
2477413	   .	   .	    0.0	...
2477414	   .	   .	    0.0	...
2477415	   .	   .	    0.0	...
2477416	   .	   .	    0.0	...
2477417	   .	   .	    0.0	...
2477418	   .	   .	    0.0	...
2477419	   .	   .	    0.0	...
2477420	   .	   .	    0.0	...
2477421	   .	   .	    0.0	...
2477422	   .	   .	    0.0	...
2477423	   .	   .	    0.0	...
2477424	   .	   .	    0.0	...
2477425	   .	   .	    0.0	...
2477426	   .	   .	    0.0	...
2477427	   .	   .	    0.0	...
2477428	   .	   .	    0.0	...
2477429	   .	   .	    0.0	...
2477430	   .	   .	    0.0	...
2477431	   .	   .	    0.0	...
2477432	   .	   .	    0.0	...
2477433	   .	   .	    0.0	...
2477434	   .	   .	    0.0	...
2477435	   .	   .	    0.0	...
2477436	   .	   .	    0.0	...
2477437	   .	   .	    0.0	...
2477438	   .	   .	    0.0	...
2477439	   .	   .	    0.0	...
2477440	   .	   .	    0.0	...
2477441	   .	   .	    0.0	...
2477442	   .	   .	    0.0	...
2477443	   .	   .	    0.0	...
2477444	   .	   .	    0.0	...
2477445	   .	   .	    0.0	...
2477446	   .	   .	    0.0	...
2477447	   .	   .	    0.0	...
2477448	   .	   .	    0.0	...
2477449	   .	   .	    0.0	...
2477450	   .	   .	    0.0	...
2477451	   .	   .	    0.0	...
2477452	   .	   .	    0.0	...
2477453	   .	   .	    0.0	...
2477454	   .	   .	    0.0	...
2477455	   .	   .	    0.0	...
2477456	   .	   .	    0.0	...
2477457	   .	   .	    0.0	...
2477458	   .	   .	    0.0	...
2477459	   .	   .	    0.0	...
2477460	   .	   .	    0.0	...
2477461	   .	   .	    0.0	...
2477462	   .	   .	    0.0	...
2477463	   .	   .	    0.0	...
2477464	   .	   .	    0.0	...
2477465	   .	   .	    0.0	...
2477466	   .	   .	    0.0	...
2477467	   .	   .	    0.0	...
2477468	   .	   .	    0.0	...
2477469	   .	   .	    0.0	...
2477470	   .	   .	    0.0	...
2477471	   .	   .	    0.0	...
2477472	   .	   .	    0.0	...
2477473	   .	   .	    0.0	...
2477474	   .	   .	    0.0	...
2477475	   .	   .	    0.0	...
2477476	   .	   .	    0.0	...
2477477	   .	   .	    0.0	...
2477478	   .	   .	    0.0	...
2477479	   .	   .	    0.0	...
2477480	   .	   .	    0.0	...
2477481	   .	   .	    0.0	...
2477482	   .	   .	    0.0	...
2477483	   .	   .	    0.0	...
2477484	   .	   .	    0.0	...
2477485	   .	   .	    0.0	...
2477486	   .	   .	    0.0	...
2477487	   .	   .	    0.0	...
2477488	   .	   .	    0.0	...
2477489	   .	   .	    0.0	...
2477490	   .	   .	    0.0	...
2477491	   .	   .	    0.0	...
2477492	   .	   .	    0.0	...
2477493	   .	   .	    0.0	...
2477494	   .	   .	    0.0	...
2477495	   .	   .	    0.0	...
2477496	   .	   .	    0.0	...
2477497	   .	   .	    0.0	...
2477498	   .	   .	    0.0	...
2477499	   .	   .	    0.0	...
2477500	   .	   .	    0.0	...
2477501	   .	   .	    0.0	...
2477502	   .	   .	    0.0	...
2477503	   .	   .	    0.0	...
2477504	   .	   .	    0.0	...
2477505	   .	   .	    0.0	...
2477506	   .	   .	    0.0	...
2477507	   .	   .	    0.0	...
2477508	   .	   .	    0.0	...
2477509	   .	   .	    0.0	...
2477510	   .	   .	    0.0	...
2477511	   .	   .	    0.0	...
2477512	   .	   .	    0.0	...
2477513	   .	   .	    0.0	...
2477514	   .	   .	    0.0	...
2477515	   .	   .	    0.0	...
2477516	   .	   .	    0.0	...
2477517	   .	   .	    0.0	...
2477518	   .	   .	    0.0	...
2477519	   .	   .	    0.0	...
2477520	   .	   .	    0.0	...
2477521	   .	   .	    0.0	...
2477522	   .	   .	    0.0	...
2477523	   .	   .	    0.0	...
2477524	   .	   .	    0.0	...
2477525	   .	   .	    0.0	...
2477526	   .	   .	    0.0	...
2477527	   .	   .	    0.0	...
2477528	   .	   .	    0.0	...
2477529	   .	   .	    0.0	...
2477530	   .	   .	    0.0	...
2477531	   .	   .	    0.0	...
2477532	   .	   .	    0.0	...
2477533	   .	   .	    0.0	...
2477534	   .	   .	    0.0	...
2477535	   .	   .	    0.0	...
2477536	   .	   .	    0.0	...
2477537	   .	   .	    0.0	...
2477538	   .	   .	    0.0	...
2477539	   .	   .	    0.0	...
2477540	   .	   .	    0.0	...
2477541	   .	   .	    0.0	...
2477542	   .	   .	    0.0	...
2477543	   .	   .	    0.0	...
2477544	   .	   .	    0.0	...
2477545	   .	   .	    0.0	...
2477546	   .	   .	    0.0	...
2477547	   .	   .	    0.0	...
2477548	   .	   .	    0.0	...
2477549	   .	   .	    0.0	...
2477550	   .	   .	    0.0	...
2477551	   .	   .	    0.0	...
2477552	   .	   .	    0.0	...
2477553	   .	   .	    0.0	...
2477554	   .	   .	    0.0	...
2477555	   .	   .	    0.0	...
2477556	   .	   .	    0.0	...
2477557	   .	   .	    0.0	...
2477558	   .	   .	    0.0	...
2477559	   .	   .	    0.0	...
2477560	   .	   .	    0.0	...
2477561	   .	   .	    0.0	...
2477562	   .	   .	    0.0	...
2477563	   .	   .	    0.0	...
2477564	   .	   .	    0.0	...
2477565	   .	   .	    0.0	...
2477566	   .	   .	    0.0	...
2477567	   .	   .	    0.0	...
2477568	   .	   .	    0.0	...
2477569	   .	   .	    0.0	...
2477570	   .	   .	    0.0	...
2477571	   .	   .	    0.0	...
2477572	   .	   .	    0.0	...
2477573	   .	   .	    0.0	...
2477574	   .	   .	    0.0	...
2477575	   .	   .	    0.0	...
2477576	   .	   .	    0.0	...
2477577	   .	   .	    0.0	...
2477578	   .	   .	    0.0	...
2477579	   .	   .	    0.0	...
2477580	   .	   .	    0.0	...
2477581	   .	   .	    0.0	...
2477582	   .	   .	    0.0	...
2477583	   .	   .	    0.0	...
2477584	   .	   .	    0.0	...
2477585	   .	   .	    0.0	...
2477586	   .	   .	    0.0	...
2477587	   .	   .	    0.0	...
2477588	   .	   .	    0.0	...
2477589	   .	   .	    0.0	...
2477590	   .	   .	    0.0	...
2477591	   .	   .	    0.0	...
2477592	   .	   .	    0.0	...
2477593	   .	   .	    0.0	...
2477594	   .	   .	    0.0	...
2477595	   .	   .	    0.0	...
2477596	   .	   .	    0.0	...
2477597	   .	   .	    0.0	...
2477598	   .	   .	    0.0	...
2477599	   .	   .	    0.0	...
2477600	   .	   .	    0.0	...
2477601	   .	   .	    0.0	...
2477602	   .	   .	    0.0	...
2477603	   .	   .	    0.0	...
2477604	   .	   .	    0.0	...
2477605	   .	   .	    0.0	...
2477606	   .	   .	    0.0	...
2477607	   .	   .	    0.0	...
2477608	   .	   .	    0.0	...
2477609	   .	   .	    0.0	...
2477610	   .	   .	    0.0	...
2477611	   .	   .	    0.0	...
2477612	   .	   .	    0.0	...
2477613	   .	   .	    0.0	...
EBLINK R 2477413	2477613	201
2477614	 1198.7	 1848.0	 3036.0	...
2477615	 1198.7	 1848.0	 3036.0	...
2477616	 1195.3	 1842.6	 3061.0	...
2477617	 1188.8	 1831.5	 3108.0	...
2477618	 1179.3	 1814.1	 3179.0	...
2477619	 1168.9	 1796.3	 3250.0	...
2477620	 1156.9	 1777.3	 3323.0	...
2477621	 1145.7	 1758.8	 3392.0	...
2477622	 1132.4	 1739.3	 3467.0	...
2477623	 1120.3	 1719.3	 3550.0	...
2477624	 1105.4	 1698.1	 3638.0	...
2477625	 1092.8	 1676.2	 3723.0	...
2477626	 1079.0	 1654.9	 3815.0	...
2477627	 1066.5	 1633.1	 3913.0	...
2477628	 1053.4	 1612.0	 4010.0	...
2477629	 1041.4	 1590.1	 4095.0	...
2477630	 1029.4	 1569.2	 4186.0	...
2477631	 1017.1	 1546.5	 4287.0	...
2477632	 1005.1	 1524.2	 4393.0	...
2477633	  991.7	 1501.0	 4495.0	...
2477634	  980.0	 1479.5	 4591.0	...
2477635	  968.4	 1458.7	 4684.0	...
2477636	  957.4	 1437.6	 4782.0	...
2477637	  945.5	 1415.8	 4879.0	...
2477638	  935.2	 1394.7	 4975.0	...
2477639	  925.7	 1374.7	 5068.0	...
2477640	  916.8	 1356.1	 5160.0	...
2477641	  907.6	 1337.8	 5249.0	...
2477642	  898.6	 1319.5	 5330.0	...
2477643	  890.1	 1300.9	 5414.0	...
2477644	  881.0	 1282.0	 5505.0	...
2477645	  871.9	 1263.4	 5589.0	...
2477646	  863.3	 1245.1	 5666.0	...
2477647	  854.4	 1227.2	 5740.0	...
2477648	  846.5	 1209.7	 5820.0	...
2477649	  839.3	 1192.2	 5898.0	...
2477650	  832.1	 1174.7	 5973.0	...
2477651	  824.9	 1157.5	 6045.0	...
2477652	  818.9	 1142.6	 6111.0	...
2477653	  812.7	 1127.2	 6172.0	...
2477654	  807.9	 1113.4	 6231.0	...
2477655	  801.7	 1098.2	 6301.0	...
2477656	  796.3	 1085.1	 6365.0	...
2477657	  791.2	 1072.3	 6431.0	...
2477658	  786.6	 1060.0	 6484.0	...
2477659	  783.5	 1048.2	 6539.0	...
2477660	  778.1	 1035.8	 6590.0	...
2477661	  774.3	 1024.1	 6640.0	...
2477662	  769.3	 1012.5	 6695.0	...
2477663	  765.8	 1002.4	 6746.0	...
2477664	  761.3	  991.2	 6790.0	...
2477665	  757.5	  980.5	 6833.0	...
2477666	  753.7	  968.6	 6876.0	...
2477667	  750.5	  958.9	 6926.0	...
2477668	  746.8	  948.0	 6970.0	...
2477669	  744.2	  937.7	 7011.0	...
2477670	  740.9	  926.4	 7053.0	...
2477671	  737.7	  915.7	 7085.0	...
2477672	  734.6	  906.1	 7126.0	...
2477673	  732.0	  896.7	 7162.0	...
2477674	  730.0	  888.0	 7200.0	...
2477675	  726.6	  878.6	 7230.0	...
2477676	  723.9	  869.3	 7261.0	...
2477677	  721.5	  859.7	 7300.0	...
2477678	  720.6	  851.4	 7338.0	...
2477679	  719.1	  843.9	 7366.0	...
2477680	  717.5	  837.4	 7395.0	...
2477681	  715.7	  829.7	 7420.0	...
2477682	  714.6	  822.4	 7448.0	...
2477683	  714.0	  815.8	 7467.0	...
2477684	  713.0	  808.9	 7496.0	...
2477685	  712.2	  802.8	 7526.0	...
2477686	  710.7	  795.9	 7557.0	...
2477687	  709.8	  790.3	 7585.0	...
2477688	  708.8	  784.0	 7615.0	...
2477689	  707.6	  777.8	 7646.0	...
2477690	  706.4	  771.9	 7668.0	...
2477691	  705.2	  765.5	 7691.0	...
2477692	  704.1	  759.5	 7719.0	...
2477693	  702.9	  753.9	 7746.0	...
2477694	  701.3	  749.2	 7765.0	...
2477695	  700.1	  743.4	 7786.0	...
2477696	  698.9	  736.8	 7812.0	...
2477697	  698.0	  731.0	 7841.0	...
2477698	  696.8	  726.1	 7859.0	...
2477699	  695.8	  721.6	 7875.0	...
2477700	  695.1	  716.3	 7893.0	...
2477701	  694.4	  711.3	 7916.0	...
2477702	  693.7	  707.5	 7932.0	...
2477703	  693.0	  703.2	 7951.0	...
2477704	  692.5	  699.5	 7963.0	...
ESACC R  2477378	2477704	327	  671.2	  591.9	  692.5	  699.5	   2.34	   1054
SFIX R   2477705
2477705	  692.1	  695.0	 7980.0	...
2477706	  691.9	  691.0	 7993.0	...
2477707	  692.0	  686.8	 8009.0	...
2477708	  691.4	  683.3	 8023.0	...
2477709	  690.7	  679.7	 8031.0	...
2477710	  689.9	  676.6	 8036.0	...
2477711	  689.7	  673.2	 8042.0	...
2477712	  689.5	  670.0	 8054.0	...
2477713	  689.0	  667.8	 8064.0	...
2477714	  688.5	  665.7	 8074.0	...
2477715	  688.0	  663.5	 8083.0	...
2477716	  687.9	  661.2	 8092.0	...
2477717	  687.8	  659.2	 8100.0	...
2477718	  687.7	  657.0	 8108.0	...
2477719	  687.6	  654.0	 8117.0	...
2477720	  687.5	  651.1	 8131.0	...
2477721	  687.4	  648.9	 8140.0	...
2477722	  687.3	  646.8	 8151.0	...
2477723	  687.2	  645.1	 8152.0	...
2477724	  687.1	  643.0	 8153.0	...
2477725	  686.9	  640.9	 8157.0	...
2477726	  686.8	  638.2	 8162.0	...
2477727	  687.0	  636.5	 8174.0	...
2477728	  687.3	  634.5	 8183.0	...
2477729	  687.5	  632.6	 8194.0	...
2477730	  687.4	  630.7	 8201.0	...
2477731	  686.9	  628.1	 8207.0	...
2477732	  686.3	  626.5	 8210.0	...
2477733	  686.2	  624.0	 8219.0	...
2477734	  686.5	  623.1	 8228.0	...
2477735	  686.6	  620.3	 8242.0	...
2477736	  686.1	  618.1	 8248.0	...
2477737	  685.3	  614.6	 8255.0	...
2477738	  684.7	  612.9	 8258.0	...
2477739	  684.3	  611.2	 8259.0	...
2477740	  684.4	  610.1	 8260.0	...
2477741	  684.5	  609.2	 8267.0	...
2477742	  684.5	  607.3	 8273.0	...
2477743	  684.5	  605.6	 8279.0	...
2477744	  684.5	  603.5	 8280.0	...
2477745	  684.6	  602.6	 8282.0	...
2477746	  684.7	  601.2	 8285.0	...
2477747	  684.7	  600.2	 8289.0	...
2477748	  684.6	  599.4	 8293.0	...
2477749	  684.4	  599.5	 8295.0	...
2477750	  684.3	  598.5	 8296.0	...
2477751	  684.2	  597.6	 8297.0	...
2477752	  684.1	  596.5	 8297.0	...
2477753	  684.0	  596.3	 8293.0	...
2477754	  683.9	  596.5	 8289.0	...
2477755	  683.9	  596.9	 8287.0	...
2477756	  683.9	  597.3	 8290.0	...
2477757	  683.8	  597.4	 8292.0	...
2477758	  683.8	  597.9	 8292.0	...
2477759	  683.9	  598.7	 8287.0	...
2477760	  684.2	  599.9	 8283.0	...
2477761	  684.5	  600.8	 8278.0	...
2477762	  685.0	  601.7	 8279.0	...
2477763	  685.4	  602.6	 8279.0	...
2477764	  685.8	  603.9	 8279.0	...
2477765	  686.0	  605.7	 8276.0	...
2477766	  686.1	  607.2	 8272.0	...
2477767	  686.1	  608.3	 8266.0	...
2477768	  686.3	  609.8	 8261.0	...
2477769	  686.4	  611.1	 8256.0	...
2477770	  686.5	  613.2	 8253.0	...
2477771	  686.6	  614.1	 8247.0	...
2477772	  686.7	  615.1	 8243.0	...
2477773	  686.9	  615.6	 8238.0	...
2477774	  687.4	  616.7	 8235.0	...
2477775	  688.0	  618.6	 8227.0	...
2477776	  688.4	  620.2	 8219.0	...
EFIX R   2477705	2477776	72	  686.5	  626.2	   8206
SSACC R  2477777
2477777	  688.4	  621.6	 8211.0	...
2477778	  688.7	  622.8	 8206.0	...
2477779	  689.1	  625.0	 8196.0	...
2477780	  689.5	  628.0	 8185.0	...
2477781	  689.7	  630.4	 8179.0	...
2477782	  690.0	  633.4	 8168.0	...
2477783	  690.4	  636.0	 8151.0	...
2477784	  690.9	  640.2	 8126.0	...
2477785	  691.3	  643.9	 8104.0	...
2477786	  691.9	  648.5	 8086.0	...
2477787	  692.7	  653.2	 8066.0	...
2477788	  693.9	  658.3	 8043.0	...
2477789	  694.8	  663.6	 8009.0	...
2477790	  696.2	  669.6	 7980.0	...
2477791	  697.2	  676.3	 7943.0	...
2477792	  699.1	  684.1	 7912.0	...
2477793	  700.8	  692.7	 7875.0	...
2477794	  703.1	  703.2	 7830.0	...
2477795	  705.3	  714.3	 7783.0	...
2477796	  707.8	  726.9	 7726.0	...
2477797	  711.1	  740.4	 7668.0	...
2477798	  714.5	  755.8	 7602.0	...
2477799	  718.6	  773.4	 7527.0	...
2477800	  723.2	  792.9	 7446.0	...
2477801	  728.6	  814.7	 7352.0	...
2477802	  734.5	  836.9	 7254.0	...
2477803	  740.8	  861.5	 7141.0	...
2477804	  747.2	  887.2	 7018.0	...
2477805	  753.2	  914.3	 6894.0	...
2477806	  758.2	  942.3	 6760.0	...
2477807	  764.1	  972.9	 6628.0	...
2477808	  771.3	 1005.9	 6479.0	...
2477809	  782.0	 1042.2	 6322.0	...
2477810	  795.7	 1082.1	 6137.0	...
2477811	  810.3	 1126.6	 5947.0	...
2477812	  827.6	 1176.6	 5732.0	...
2477813	  845.9	 1231.0	 5496.0	...
2477814	  868.9	 1291.3	 5226.0	...
2477815	  894.1	 1354.4	 4949.0	...
2477816	  924.1	 1421.1	 4647.0	...
2477817	  959.3	 1490.9	 4332.0	...
2477818	 1000.4	 1566.4	 3999.0	...
2477819	 1046.8	 1646.3	 3668.0	...
2477820	 1079.0	 1701.6	 3446.0	...
2477821	 1095.9	 1729.6	 3334.0	...
2477822	 1095.9	 1729.6	 3334.0	...
SBLINK R 2477823
2477823	   .	   .	    0.0	...
2477824	   .	   .	    0.0	...
2477825	   .	   .	    0.0	...
2477826	   .	   .	    0.0	...
2477827	   .	   .	    0.0	...
2477828	   .	   .	    0.0	...
2477829	   .	   .	    0.0	...
2477830	   .	   .	    0.0	...
2477831	   .	   .	    0.0	...
2477832	   .	   .	    0.0	...
2477833	   .	   .	    0.0	...
2477834	   .	   .	    0.0	...
2477835	   .	   .	    0.0	...
2477836	   .	   .	    0.0	...
2477837	   .	   .	    0.0	...
2477838	   .	   .	    0.0	...
2477839	   .	   .	    0.0	...
2477840	   .	   .	    0.0	...
2477841	   .	   .	    0.0	...
2477842	   .	   .	    0.0	...
2477843	   .	   .	    0.0	...
2477844	   .	   .	    0.0	...
2477845	   .	   .	    0.0	...
2477846	   .	   .	    0.0	...
2477847	   .	   .	    0.0	...
2477848	   .	   .	    0.0	...
2477849	   .	   .	    0.0	...
2477850	   .	   .	    0.0	...
2477851	   .	   .	    0.0	...
2477852	   .	   .	    0.0	...
2477853	   .	   .	    0.0	...
2477854	   .	   .	    0.0	...
2477855	   .	   .	    0.0	...
2477856	   .	   .	    0.0	...
2477857	   .	   .	    0.0	...
2477858	   .	   .	    0.0	...
2477859	   .	   .	    0.0	...
2477860	   .	   .	    0.0	...
2477861	   .	   .	    0.0	...
2477862	   .	   .	    0.0	...
2477863	   .	   .	    0.0	...
2477864	   .	   .	    0.0	...
2477865	   .	   .	    0.0	...
2477866	   .	   .	    0.0	...
2477867	   .	   .	    0.0	...
2477868	   .	   .	    0.0	...
2477869	   .	   .	    0.0	...
2477870	   .	   .	    0.0	...
2477871	   .	   .	    0.0	...
2477872	   .	   .	    0.0	...
2477873	   .	   .	    0.0	...
2477874	   .	   .	    0.0	...
2477875	   .	   .	    0.0	...
2477876	   .	   .	    0.0	...
2477877	   .	   .	    0.0	...
2477878	   .	   .	    0.0	...
2477879	   .	   .	    0.0	...
2477880	   .	   .	    0.0	...
2477881	   .	   .	    0.0	...
2477882	   .	   .	    0.0	...
2477883	   .	   .	    0.0	...
2477884	   .	   .	    0.0	...
2477885	   .	   .	    0.0	...
2477886	   .	   .	    0.0	...
2477887	   .	   .	    0.0	...
2477888	   .	   .	    0.0	...
2477889	   .	   .	    0.0	...
2477890	   .	   .	    0.0	...
2477891	   .	   .	    0.0	...
2477892	   .	   .	    0.0	...
2477893	   .	   .	    0.0	...
2477894	   .	   .	    0.0	...
2477895	   .	   .	    0.0	...
2477896	   .	   .	    0.0	...
2477897	   .	   .	    0.0	...
2477898	   .	   .	    0.0	...
2477899	   .	   .	    0.0	...
2477900	   .	   .	    0.0	...
2477901	   .	   .	    0.0	...
2477902	   .	   .	    0.0	...
2477903	   .	   .	    0.0	...
2477904	   .	   .	    0.0	...
2477905	   .	   .	    0.0	...
2477906	   .	   .	    0.0	...
2477907	   .	   .	    0.0	...
2477908	   .	   .	    0.0	...
2477909	   .	   .	    0.0	...
2477910	   .	   .	    0.0	...
2477911	   .	   .	    0.0	...
2477912	   .	   .	    0.0	...
2477913	   .	   .	    0.0	...
2477914	   .	   .	    0.0	...
2477915	   .	   .	    0.0	...
2477916	   .	   .	    0.0	...
2477917	   .	   .	    0.0	...
2477918	   .	   .	    0.0	...
2477919	   .	   .	    0.0	...
2477920	   .	   .	    0.0	...
2477921	   .	   .	    0.0	...
2477922	   .	   .	    0.0	...
2477923	   .	   .	    0.0	...
2477924	   .	   .	    0.0	...
2477925	   .	   .	    0.0	...
2477926	   .	   .	    0.0	...
2477927	   .	   .	    0.0	...
2477928	   .	   .	    0.0	...
2477929	   .	   .	    0.0	...
2477930	   .	   .	    0.0	...
2477931	   .	   .	    0.0	...
2477932	   .	   .	    0.0	...
2477933	   .	   .	    0.0	...
2477934	   .	   .	    0.0	...
2477935	   .	   .	    0.0	...
2477936	   .	   .	    0.0	...
2477937	   .	   .	    0.0	...
2477938	   .	   .	    0.0	...
2477939	   .	   .	    0.0	...
2477940	   .	   .	    0.0	...
2477941	   .	   .	    0.0	...
2477942	   .	   .	    0.0	...
2477943	   .	   .	    0.0	...
2477944	   .	   .	    0.0	...
2477945	   .	   .	    0.0	...
2477946	   .	   .	    0.0	...
2477947	   .	   .	    0.0	...
2477948	   .	   .	    0.0	...
2477949	   .	   .	    0.0	...
2477950	   .	   .	    0.0	...
2477951	   .	   .	    0.0	...
2477952	   .	   .	    0.0	...
2477953	   .	   .	    0.0	...
2477954	   .	   .	    0.0	...
2477955	   .	   .	    0.0	...
2477956	   .	   .	    0.0	...
2477957	   .	   .	    0.0	...
2477958	   .	   .	    0.0	...
2477959	   .	   .	    0.0	...
2477960	   .	   .	    0.0	...
2477961	   .	   .	    0.0	...
2477962	   .	   .	    0.0	...
2477963	   .	   .	    0.0	...
2477964	   .	   .	    0.0	...
2477965	   .	   .	    0.0	...
2477966	   .	   .	    0.0	...
2477967	   .	   .	    0.0	...
2477968	   .	   .	    0.0	...
2477969	   .	   .	    0.0	...
2477970	   .	   .	    0.0	...
2477971	   .	   .	    0.0	...
2477972	   .	   .	    0.0	...
2477973	   .	   .	    0.0	...
2477974	   .	   .	    0.0	...
2477975	   .	   .	    0.0	...
2477976	   .	   .	    0.0	...
2477977	   .	   .	    0.0	...
2477978	   .	   .	    0.0	...
2477979	   .	   .	    0.0	...
2477980	   .	   .	    0.0	...
2477981	   .	   .	    0.0	...
2477982	   .	   .	    0.0	...
2477983	   .	   .	    0.0	...
2477984	   .	   .	    0.0	...
2477985	   .	   .	    0.0	...
2477986	   .	   .	    0.0	...
2477987	   .	   .	    0.0	...
2477988	   .	   .	    0.0	...
2477989	   .	   .	    0.0	...
2477990	   .	   .	    0.0	...
2477991	   .	   .	    0.0	...
2477992	   .	   .	    0.0	...
2477993	   .	   .	    0.0	...
2477994	   .	   .	    0.0	...
2477995	   .	   .	    0.0	...
2477996	   .	   .	    0.0	...
2477997	   .	   .	    0.0	...
2477998	   .	   .	    0.0	...
2477999	   .	   .	    0.0	...
2478000	   .	   .	    0.0	...
2478001	   .	   .	    0.0	...
2478002	   .	   .	    0.0	...
2478003	   .	   .	    0.0	...
2478004	   .	   .	    0.0	...
2478005	   .	   .	    0.0	...
2478006	   .	   .	    0.0	...
2478007	   .	   .	    0.0	...
2478008	   .	   .	    0.0	...
2478009	   .	   .	    0.0	...
2478010	   .	   .	    0.0	...
2478011	   .	   .	    0.0	...
2478012	   .	   .	    0.0	...
2478013	   .	   .	    0.0	...
2478014	   .	   .	    0.0	...
2478015	   .	   .	    0.0	...
2478016	   .	   .	    0.0	...
2478017	   .	   .	    0.0	...
2478018	   .	   .	    0.0	...
2478019	   .	   .	    0.0	...
2478020	   .	   .	    0.0	...
2478021	   .	   .	    0.0	...
2478022	   .	   .	    0.0	...
2478023	   .	   .	    0.0	...
2478024	   .	   .	    0.0	...
2478025	   .	   .	    0.0	...
2478026	   .	   .	    0.0	...
2478027	   .	   .	    0.0	...
2478028	   .	   .	    0.0	...
2478029	   .	   .	    0.0	...
2478030	   .	   .	    0.0	...
2478031	   .	   .	    0.0	...
2478032	   .	   .	    0.0	...
2478033	   .	   .	    0.0	...
2478034	   .	   .	    0.0	...
2478035	   .	   .	    0.0	...
2478036	   .	   .	    0.0	...
2478037	   .	   .	    0.0	...
2478038	   .	   .	    0.0	...
2478039	   .	   .	    0.0	...
2478040	   .	   .	    0.0	...
2478041	   .	   .	    0.0	...
2478042	   .	   .	    0.0	...
2478043	   .	   .	    0.0	...
2478044	   .	   .	    0.0	...
2478045	   .	   .	    0.0	...
2478046	   .	   .	    0.0	...
2478047	   .	   .	    0.0	...
2478048	   .	   .	    0.0	...
2478049	   .	   .	    0.0	...
2478050	   .	   .	    0.0	...
2478051	   .	   .	    0.0	...
2478052	   .	   .	    0.0	...
2478053	   .	   .	    0.0	...
2478054	   .	   .	    0.0	...
2478055	   .	   .	    0.0	...
2478056	   .	   .	    0.0	...
2478057	   .	   .	    0.0	...
2478058	   .	   .	    0.0	...
2478059	   .	   .	    0.0	...
2478060	   .	   .	    0.0	...
2478061	   .	   .	    0.0	...
2478062	   .	   .	    0.0	...
2478063	   .	   .	    0.0	...
2478064	   .	   .	    0.0	...
2478065	   .	   .	    0.0	...
2478066	   .	   .	    0.0	...
2478067	   .	   .	    0.0	...
2478068	   .	   .	    0.0	...
EBLINK R 2477823	2478068	246
2478069	 1148.0	 1820.9	 3086.0	...
2478070	 1148.0	 1820.9	 3086.0	...
2478071	 1144.1	 1814.4	 3111.0	...
2478072	 1136.3	 1800.9	 3164.0	...
2478073	 1123.9	 1780.0	 3243.0	...
2478074	 1110.9	 1759.4	 3327.0	...
2478075	 1098.6	 1738.6	 3408.0	...
2478076	 1085.8	 1717.6	 3492.0	...
2478077	 1072.4	 1695.1	 3581.0	...
2478078	 1059.0	 1672.8	 3673.0	...
2478079	 1045.4	 1649.9	 3771.0	...
2478080	 1033.0	 1627.5	 3861.0	...
2478081	 1018.9	 1604.9	 3956.0	...
2478082	 1006.1	 1583.2	 4051.0	...
2478083	  992.9	 1561.3	 4145.0	...
2478084	  979.9	 1538.9	 4246.0	...
2478085	  967.5	 1516.8	 4344.0	...
2478086	  956.6	 1496.2	 4442.0	...
2478087	  946.6	 1475.4	 4529.0	...
2478088	  936.3	 1455.1	 4613.0	...
2478089	  925.2	 1434.8	 4708.0	...
2478090	  916.3	 1415.4	 4801.0	...
2478091	  908.0	 1396.9	 4886.0	...
2478092	  900.0	 1377.1	 4972.0	...
2478093	  891.1	 1357.3	 5061.0	...
2478094	  881.9	 1337.6	 5159.0	...
2478095	  873.2	 1318.1	 5248.0	...
2478096	  862.8	 1298.5	 5336.0	...
2478097	  853.1	 1279.0	 5417.0	...
2478098	  843.0	 1259.5	 5509.0	...
2478099	  833.5	 1241.6	 5588.0	...
2478100	  824.2	 1222.9	 5673.0	...
2478101	  814.9	 1205.5	 5746.0	...
2478102	  806.0	 1187.4	 5828.0	...
2478103	  797.1	 1171.9	 5898.0	...
2478104	  788.0	 1156.7	 5973.0	...
2478105	  780.6	 1142.9	 6035.0	...
2478106	  772.6	 1127.9	 6106.0	...
2478107	  764.9	 1114.0	 6167.0	...
2478108	  757.5	 1099.6	 6237.0	...
2478109	  750.5	 1086.4	 6301.0	...
2478110	  744.6	 1072.9	 6361.0	...
2478111	  737.5	 1060.9	 6415.0	...
2478112	  731.4	 1047.8	 6471.0	...
2478113	  724.6	 1035.2	 6530.0	...
2478114	  719.1	 1022.4	 6589.0	...
2478115	  712.8	 1010.2	 6639.0	...
2478116	  707.6	  998.6	 6691.0	...
2478117	  701.2	  986.6	 6741.0	...
2478118	  696.4	  974.7	 6796.0	...
2478119	  691.6	  963.4	 6847.0	...
2478120	  687.0	  951.8	 6900.0	...
2478121	  683.0	  941.0	 6948.0	...
2478122	  678.6	  929.2	 6989.0	...
2478123	  676.0	  918.5	 7031.0	...
2478124	  672.4	  907.9	 7073.0	...
2478125	  669.9	  897.6	 7121.0	...
2478126	  667.0	  887.4	 7159.0	...
2478127	  664.9	  877.4	 7193.0	...
2478128	  663.0	  867.5	 7227.0	...
2478129	  661.7	  858.3	 7262.0	...
2478130	  660.5	  849.0	 7300.0	...
2478131	  659.2	  840.3	 7333.0	...
2478132	  658.2	  831.7	 7364.0	...
2478133	  657.6	  823.8	 7389.0	...
2478134	  656.9	  816.4	 7414.0	...
2478135	  656.1	  809.0	 7439.0	...
2478136	  655.6	  801.5	 7462.0	...
2478137	  655.1	  794.5	 7489.0	...
2478138	  654.9	  787.7	 7519.0	...
2478139	  654.5	  780.8	 7553.0	...
2478140	  653.9	  774.1	 7579.0	...
2478141	  652.4	  766.6	 7605.0	...
2478142	  651.1	  760.4	 7632.0	...
2478143	  649.4	  753.7	 7654.0	...
2478144	  648.3	  746.9	 7678.0	...
2478145	  647.3	  740.2	 7701.0	...
2478146	  646.6	  733.9	 7733.0	...
2478147	  646.0	  728.9	 7755.0	...
2478148	  644.7	  722.3	 7777.0	...
2478149	  643.4	  716.6	 7795.0	...
2478150	  642.3	  710.7	 7820.0	...
2478151	  641.6	  706.2	 7838.0	...
2478152	  640.9	  701.2	 7856.0	...
2478153	  640.2	  696.4	 7871.0	...
2478154	  639.9	  691.7	 7890.0	...
2478155	  639.5	  687.9	 7912.0	...
2478156	  639.2	  683.7	 7926.0	...
ESACC R  2477777	2478156	380	  688.4	  621.6	  639.2	  683.7	   1.69	   1114
SFIX R   2478157
2478157	  638.4	  679.5	 7939.0	...
2478158	  637.8	  674.6	 7953.0	...
2478159	  637.2	  671.1	 7968.0	...
2478160	  636.9	  667.5	 7985.0	...
2478161	  636.8	  664.5	 7993.0	...
2478162	  636.7	  660.7	 8007.0	...
2478163	  636.7	  657.9	 8015.0	...
2478164	  636.6	  655.4	 8024.0	...
2478165	  636.4	  652.4	 8034.0	...
2478166	  636.2	  650.0	 8043.0	...
2478167	  636.1	  646.7	 8054.0	...
2478168	  636.0	  643.8	 8061.0	...
2478169	  635.5	  641.1	 8071.0	...
2478170	  635.1	  638.4	 8083.0	...
2478171	  634.8	  636.7	 8091.0	...
2478172	  634.7	  633.9	 8096.0	...
2478173	  634.8	  632.0	 8097.0	...
2478174	  634.8	  630.3	 8101.0	...
2478175	  634.5	  628.1	 8106.0	...
2478176	  634.1	  626.5	 8116.0	...
2478177	  633.2	  624.2	 8124.0	...
2478178	  632.7	  622.6	 8132.0	...
2478179	  632.3	  620.5	 8132.0	...
2478180	  632.5	  619.1	 8132.0	...
2478181	  632.8	  617.5	 8141.0	...
2478182	  632.9	  616.1	 8151.0	...
2478183	  632.9	  614.4	 8160.0	...
2478184	  632.6	  613.9	 8159.0	...
2478185	  632.3	  612.6	 8159.0	...
2478186	  632.2	  611.4	 8167.0	...
2478187	  632.1	  609.0	 8176.0	...
2478188	  632.2	  607.8	 8185.0	...
2478189	  632.4	  606.5	 8187.0	...
2478190	  632.7	  606.0	 8188.0	...
2478191	  632.9	  605.7	 8187.0	...
2478192	  632.7	  604.9	 8186.0	...
2478193	  632.6	  604.0	 8186.0	...
2478194	  632.4	  603.1	 8188.0	...
2478195	  632.4	  602.1	 8194.0	...
2478196	  632.4	  601.6	 8198.0	...
2478197	  632.5	  601.1	 8201.0	...
2478198	  632.7	  600.9	 8202.0	...
2478199	  632.9	  600.6	 8204.0	...
2478200	  633.1	  600.2	 8205.0	...
2478201	  633.1	  600.0	 8206.0	...
2478202	  633.4	  600.0	 8205.0	...
2478203	  633.7	  599.6	 8207.0	...
2478204	  633.8	  599.2	 8209.0	...
2478205	  633.6	  598.8	 8211.0	...
2478206	  633.4	  598.6	 8211.0	...
2478207	  633.3	  598.0	 8211.0	...
2478208	  633.2	  597.5	 8214.0	...
2478209	  633.1	  597.3	 8217.0	...
2478210	  633.2	  597.7	 8221.0	...
2478211	  633.4	  598.1	 8218.0	...
2478212	  633.9	  598.2	 8215.0	...
2478213	  634.3	  597.8	 8212.0	...
2478214	  634.7	  597.5	 8212.0	...
2478215	  634.6	  597.2	 8209.0	...
2478216	  634.3	  597.3	 8206.0	...
2478217	  634.1	  597.5	 8203.0	...
2478218	  634.0	  597.8	 8203.0	...
2478219	  634.0	  598.1	 8203.0	...
2478220	  634.0	  598.2	 8202.0	...
2478221	  634.0	  598.5	 8199.0	...
2478222	  633.9	  598.6	 8196.0	...
2478223	  633.9	  598.8	 8194.0	...
2478224	  633.9	  598.9	 8195.0	...
2478225	  633.9	  599.0	 8196.0	...
2478226	  633.7	  599.0	 8197.0	...
2478227	  633.6	  598.7	 8198.0	...
2478228	  633.7	  598.5	 8199.0	...
2478229	  633.8	  598.8	 8202.0	...
2478230	  633.8	  599.3	 8204.0	...
2478231	  633.9	  599.8	 8207.0	...
2478232	  633.9	  599.5	 8205.0	...
2478233	  633.8	  599.2	 8202.0	...
2478234	  634.4	  598.9	 8199.0	...
2478235	  635.0	  598.8	 8200.0	...
2478236	  635.5	  598.8	 8201.0	...
2478237	  635.3	  599.0	 8196.0	...
2478238	  635.1	  599.2	 8191.0	...
2478239	  635.1	  599.9	 8183.0	...
2478240	  635.0	  600.5	 8180.0	...
[truncated: 4,245,691 more chars]
