# Supplementary material for: With an eye on uncertainty: Modelling pupillary responses to environmental volatility
Source: PLoS Comput Biol. 2019 Jul 5;15(7):e1007126. doi: 10.1371/journal.pcbi.1007126 (PMC6636765; doi:10.1371/journal.pcbi.1007126)
Supplement: S7 Data — Zip file containing the pupillometry data for participant 7. (ZIP) [file pcbi.1007126.s007.zip › P7/trial10.asc]

** CONVERTED FROM C:\Users\tparr\Documents\PVR\P7_1412\trial10.edf using edfapi 3.1 Win32 Nov 24 2009 on Thu Dec 14 09:51:46 2017
** DATE: Thu Dec 14 10:35:39 2017
** TYPE: EDF_FILE BINARY EVENT SAMPLE TAGGED
** VERSION: EYELINK II 1
** SOURCE: EYELINK CL
** EYELINK II CL v4.48 Nov 25 2009
** CAMERA: EyeLink CL Version 1.4 Sensor=BHA
** SERIAL NUMBER: CL1-AAD42
** CAMERA_CONFIG: AAD42140.SCD
**

MSG	2323688 RECCFG CR 1000 2 0 R
MSG	2323688 ELCLCFG MTABLER
MSG	2323688 GAZE_COORDS 0.00 0.00 1599.00 1199.00
MSG	2323688 THRESHOLDS R 100 225
MSG	2323688 ELCL_PROC CENTROID (3)
MSG	2323688 ELCL_PCR_PARAM 5 3.0
START	2323689 	RIGHT	SAMPLES	EVENTS
PRESCALER	1
VPRESCALER	1
PUPIL	AREA
EVENTS	GAZE	RIGHT	RATE	1000.00	TRACKING	CR	FILTER	2
SAMPLES	GAZE	RIGHT	RATE	1000.00	TRACKING	CR	FILTER	2
MSG	2323689 !MODE RECORD CR 1000 2 0 R
2323689	  693.4	  545.4	 8436.0	...
INPUT	2323689	127
2323690	  693.2	  545.4	 8435.0	...
2323691	  693.0	  545.3	 8435.0	...
2323692	  692.9	  545.2	 8435.0	...
2323693	  692.8	  545.3	 8436.0	...
2323694	  692.8	  545.5	 8436.0	...
2323695	  692.8	  545.6	 8435.0	...
SFIX R   2323696
2323696	  692.9	  545.7	 8431.0	...
2323697	  693.1	  545.9	 8426.0	...
2323698	  693.2	  546.1	 8423.0	...
2323699	  693.3	  546.3	 8424.0	...
2323700	  693.2	  546.3	 8424.0	...
2323701	  693.0	  546.4	 8425.0	...
2323702	  692.7	  546.5	 8426.0	...
2323703	  692.5	  546.5	 8426.0	...
2323704	  692.4	  546.3	 8426.0	...
2323705	  692.4	  546.2	 8425.0	...
2323706	  692.4	  546.3	 8426.0	...
2323707	  692.4	  546.3	 8429.0	...
2323708	  692.4	  546.3	 8430.0	...
2323709	  692.4	  546.4	 8431.0	...
2323710	  692.4	  546.4	 8430.0	...
2323711	  692.4	  546.6	 8428.0	...
2323712	  692.4	  546.7	 8428.0	...
2323713	  692.3	  546.7	 8428.0	...
2323714	  692.3	  547.0	 8428.0	...
2323715	  692.2	  547.4	 8429.0	...
2323716	  692.2	  547.7	 8430.0	...
2323717	  692.2	  547.7	 8431.0	...
2323718	  692.2	  547.7	 8431.0	...
2323719	  692.2	  547.4	 8431.0	...
2323720	  692.2	  547.1	 8428.0	...
2323721	  692.2	  546.8	 8424.0	...
2323722	  692.2	  546.7	 8421.0	...
2323723	  692.2	  546.8	 8420.0	...
2323724	  692.4	  546.9	 8422.0	...
2323725	  692.6	  547.1	 8423.0	...
2323726	  692.8	  547.4	 8425.0	...
2323727	  693.0	  547.7	 8424.0	...
2323728	  693.3	  548.1	 8423.0	...
2323729	  693.4	  548.4	 8421.0	...
2323730	  693.4	  548.7	 8418.0	...
2323731	  693.2	  548.7	 8415.0	...
2323732	  693.1	  548.6	 8417.0	...
2323733	  693.0	  548.4	 8421.0	...
2323734	  693.0	  548.2	 8424.0	...
2323735	  693.1	  548.3	 8422.0	...
2323736	  693.2	  548.4	 8420.0	...
2323737	  693.4	  548.7	 8418.0	...
2323738	  693.4	  548.8	 8417.0	...
2323739	  693.4	  548.9	 8414.0	...
2323740	  693.4	  548.8	 8412.0	...
2323741	  693.4	  548.9	 8413.0	...
2323742	  693.5	  548.9	 8416.0	...
2323743	  693.7	  549.0	 8416.0	...
2323744	  693.9	  549.0	 8414.0	...
2323745	  693.9	  548.9	 8414.0	...
2323746	  694.0	  549.0	 8417.0	...
2323747	  694.2	  549.4	 8418.0	...
2323748	  694.3	  549.8	 8416.0	...
2323749	  694.4	  550.0	 8413.0	...
2323750	  694.4	  549.7	 8414.0	...
2323751	  694.4	  549.4	 8417.0	...
2323752	  694.6	  549.2	 8419.0	...
2323753	  694.8	  548.9	 8421.0	...
2323754	  695.0	  548.7	 8420.0	...
2323755	  695.8	  548.4	 8421.0	...
2323756	  696.7	  548.6	 8421.0	...
2323757	  698.0	  548.9	 8423.0	...
2323758	  698.8	  549.2	 8424.0	...
2323759	  699.9	  549.1	 8420.0	...
2323760	  701.2	  549.0	 8415.0	...
2323761	  703.0	  549.1	 8410.0	...
2323762	  705.1	  549.4	 8409.0	...
2323763	  707.5	  549.8	 8408.0	...
2323764	  709.3	  550.2	 8408.0	...
2323765	  710.7	  550.6	 8408.0	...
2323766	  711.5	  550.9	 8406.0	...
2323767	  712.0	  551.2	 8405.0	...
2323768	  712.4	  551.2	 8402.0	...
2323769	  712.5	  551.4	 8400.0	...
2323770	  712.1	  551.6	 8397.0	...
2323771	  711.5	  552.1	 8397.0	...
2323772	  710.8	  552.2	 8398.0	...
2323773	  710.6	  552.4	 8400.0	...
2323774	  710.4	  552.3	 8401.0	...
2323775	  710.3	  552.1	 8402.0	...
2323776	  710.0	  551.9	 8403.0	...
2323777	  709.6	  551.7	 8403.0	...
2323778	  709.2	  551.7	 8402.0	...
2323779	  709.1	  551.8	 8402.0	...
2323780	  709.1	  552.1	 8402.0	...
2323781	  709.3	  552.1	 8401.0	...
2323782	  709.4	  551.9	 8400.0	...
2323783	  709.5	  551.6	 8402.0	...
2323784	  709.5	  551.6	 8405.0	...
2323785	  709.5	  551.4	 8409.0	...
2323786	  709.9	  551.3	 8409.0	...
2323787	  710.3	  551.3	 8409.0	...
2323788	  710.9	  551.4	 8409.0	...
2323789	  711.0	  551.6	 8409.0	...
2323790	  711.1	  551.6	 8411.0	...
2323791	  711.0	  551.6	 8412.0	...
2323792	  710.9	  551.7	 8414.0	...
2323793	  711.0	  551.7	 8414.0	...
2323794	  711.3	  551.6	 8413.0	...
2323795	  711.7	  551.8	 8411.0	...
2323796	  711.8	  552.0	 8409.0	...
2323797	  711.9	  552.2	 8407.0	...
2323798	  711.9	  552.2	 8405.0	...
2323799	  711.9	  552.2	 8403.0	...
2323800	  712.0	  552.2	 8403.0	...
2323801	  712.1	  552.1	 8405.0	...
2323802	  712.0	  552.0	 8407.0	...
2323803	  712.0	  551.9	 8405.0	...
2323804	  711.9	  551.9	 8404.0	...
2323805	  711.9	  551.8	 8406.0	...
2323806	  712.1	  551.8	 8408.0	...
2323807	  712.2	  551.9	 8411.0	...
2323808	  712.4	  552.0	 8411.0	...
2323809	  712.4	  552.0	 8411.0	...
2323810	  712.3	  552.0	 8408.0	...
2323811	  712.3	  552.0	 8406.0	...
2323812	  711.7	  551.9	 8404.0	...
2323813	  711.2	  551.7	 8405.0	...
2323814	  710.6	  551.6	 8406.0	...
2323815	  710.7	  551.6	 8407.0	...
2323816	  711.0	  551.5	 8406.0	...
2323817	  711.2	  551.3	 8403.0	...
2323818	  711.4	  551.2	 8398.0	...
2323819	  711.4	  551.3	 8396.0	...
2323820	  711.4	  551.7	 8399.0	...
2323821	  711.4	  552.0	 8403.0	...
2323822	  711.5	  552.2	 8406.0	...
2323823	  711.6	  552.4	 8405.0	...
2323824	  711.7	  552.5	 8404.0	...
2323825	  711.7	  552.7	 8404.0	...
2323826	  711.5	  552.5	 8404.0	...
2323827	  711.3	  552.4	 8403.0	...
2323828	  711.1	  552.5	 8401.0	...
2323829	  711.1	  552.7	 8400.0	...
2323830	  711.1	  552.7	 8403.0	...
2323831	  711.1	  552.6	 8407.0	...
2323832	  711.1	  552.4	 8407.0	...
2323833	  711.1	  552.5	 8403.0	...
2323834	  710.9	  552.5	 8400.0	...
2323835	  710.7	  552.4	 8400.0	...
2323836	  710.8	  552.4	 8400.0	...
2323837	  711.0	  552.6	 8401.0	...
2323838	  711.3	  552.6	 8402.0	...
2323839	  711.3	  552.5	 8405.0	...
2323840	  711.3	  552.4	 8408.0	...
2323841	  711.4	  552.7	 8408.0	...
2323842	  711.3	  553.0	 8409.0	...
2323843	  711.1	  553.3	 8409.0	...
2323844	  710.9	  553.3	 8407.0	...
2323845	  710.8	  552.9	 8405.0	...
2323846	  710.8	  552.6	 8405.0	...
2323847	  710.9	  552.3	 8405.0	...
2323848	  711.0	  552.3	 8405.0	...
2323849	  711.1	  552.2	 8405.0	...
2323850	  711.1	  551.9	 8405.0	...
2323851	  711.1	  551.7	 8405.0	...
2323852	  711.1	  551.4	 8405.0	...
2323853	  710.8	  551.2	 8404.0	...
2323854	  710.5	  551.4	 8402.0	...
2323855	  710.2	  551.8	 8401.0	...
2323856	  710.2	  552.2	 8401.0	...
2323857	  710.2	  552.2	 8402.0	...
2323858	  710.3	  552.0	 8403.0	...
2323859	  710.5	  551.8	 8401.0	...
2323860	  710.7	  551.5	 8399.0	...
2323861	  710.7	  551.4	 8398.0	...
2323862	  710.7	  551.4	 8399.0	...
2323863	  710.8	  551.3	 8399.0	...
2323864	  710.8	  551.3	 8399.0	...
2323865	  710.8	  551.4	 8399.0	...
2323866	  710.6	  551.5	 8400.0	...
2323867	  710.4	  551.5	 8400.0	...
2323868	  710.2	  551.5	 8401.0	...
2323869	  710.1	  551.4	 8400.0	...
2323870	  710.1	  551.2	 8399.0	...
2323871	  710.3	  551.5	 8397.0	...
2323872	  710.5	  551.7	 8397.0	...
2323873	  710.7	  551.7	 8398.0	...
2323874	  710.7	  551.3	 8403.0	...
2323875	  710.9	  551.4	 8408.0	...
2323876	  711.1	  551.7	 8413.0	...
2323877	  711.1	  551.5	 8414.0	...
2323878	  710.6	  550.9	 8414.0	...
2323879	  710.1	  550.3	 8412.0	...
2323880	  709.9	  550.4	 8410.0	...
2323881	  710.5	  550.4	 8410.0	...
2323882	  711.0	  550.4	 8408.0	...
2323883	  711.2	  550.5	 8405.0	...
2323884	  711.0	  550.4	 8403.0	...
2323885	  710.9	  550.5	 8403.0	...
2323886	  711.0	  550.6	 8404.0	...
2323887	  710.9	  550.8	 8405.0	...
2323888	  710.7	  551.0	 8404.0	...
2323889	  711.0	  550.9	 8402.0	...
2323890	  711.3	  550.9	 8400.0	...
2323891	  711.5	  551.0	 8400.0	...
2323892	  711.4	  550.7	 8401.0	...
2323893	  711.2	  550.3	 8402.0	...
2323894	  711.2	  550.0	 8404.0	...
2323895	  711.2	  550.1	 8405.0	...
2323896	  711.3	  550.4	 8405.0	...
2323897	  711.4	  550.6	 8407.0	...
2323898	  711.5	  550.8	 8408.0	...
2323899	  711.7	  551.1	 8409.0	...
2323900	  711.9	  551.3	 8408.0	...
2323901	  712.1	  551.1	 8406.0	...
2323902	  711.9	  550.9	 8404.0	...
2323903	  711.9	  550.7	 8404.0	...
2323904	  711.8	  550.7	 8407.0	...
2323905	  711.9	  550.7	 8409.0	...
2323906	  711.8	  550.9	 8409.0	...
2323907	  711.7	  550.9	 8409.0	...
2323908	  711.6	  551.0	 8409.0	...
2323909	  711.6	  551.2	 8409.0	...
2323910	  711.6	  551.3	 8410.0	...
2323911	  711.6	  551.6	 8411.0	...
2323912	  711.6	  551.7	 8412.0	...
2323913	  711.6	  551.4	 8412.0	...
2323914	  711.7	  550.8	 8412.0	...
2323915	  711.7	  550.4	 8412.0	...
2323916	  711.8	  550.7	 8412.0	...
2323917	  711.8	  550.9	 8411.0	...
2323918	  711.8	  551.1	 8410.0	...
2323919	  711.8	  551.0	 8409.0	...
2323920	  711.9	  550.8	 8407.0	...
2323921	  712.0	  550.8	 8406.0	...
2323922	  712.2	  550.9	 8406.0	...
2323923	  712.2	  550.8	 8408.0	...
2323924	  712.3	  550.7	 8411.0	...
2323925	  712.4	  550.5	 8410.0	...
2323926	  712.5	  550.5	 8406.0	...
2323927	  712.6	  550.4	 8406.0	...
2323928	  712.6	  550.3	 8409.0	...
2323929	  712.6	  550.3	 8412.0	...
2323930	  712.5	  550.3	 8410.0	...
2323931	  712.5	  550.3	 8409.0	...
2323932	  712.4	  550.3	 8410.0	...
2323933	  712.4	  550.3	 8410.0	...
2323934	  712.4	  550.2	 8408.0	...
2323935	  712.5	  550.3	 8405.0	...
2323936	  712.7	  550.3	 8403.0	...
2323937	  712.8	  550.3	 8401.0	...
2323938	  713.0	  550.4	 8401.0	...
2323939	  712.9	  550.5	 8401.0	...
2323940	  712.8	  550.6	 8402.0	...
2323941	  712.7	  550.5	 8402.0	...
2323942	  712.7	  550.4	 8403.0	...
2323943	  713.1	  550.6	 8404.0	...
2323944	  713.6	  550.8	 8407.0	...
2323945	  713.8	  550.8	 8410.0	...
2323946	  713.3	  550.3	 8410.0	...
2323947	  712.7	  549.9	 8408.0	...
2323948	  712.4	  549.6	 8410.0	...
2323949	  712.3	  549.3	 8414.0	...
2323950	  712.4	  549.0	 8418.0	...
2323951	  712.5	  549.6	 8416.0	...
2323952	  712.7	  550.4	 8413.0	...
2323953	  712.8	  551.0	 8411.0	...
2323954	  712.9	  550.7	 8408.0	...
2323955	  712.9	  550.5	 8406.0	...
2323956	  713.0	  550.6	 8404.0	...
2323957	  712.9	  550.6	 8405.0	...
2323958	  712.7	  550.7	 8407.0	...
2323959	  712.5	  550.6	 8407.0	...
2323960	  712.7	  550.5	 8407.0	...
2323961	  713.0	  550.3	 8406.0	...
2323962	  713.5	  550.0	 8407.0	...
2323963	  713.6	  549.7	 8408.0	...
2323964	  713.8	  549.7	 8409.0	...
2323965	  713.9	  550.0	 8409.0	...
2323966	  713.9	  550.2	 8410.0	...
2323967	  714.0	  550.2	 8413.0	...
2323968	  714.1	  550.1	 8417.0	...
2323969	  714.1	  550.2	 8416.0	...
2323970	  714.0	  550.5	 8412.0	...
2323971	  714.1	  550.7	 8409.0	...
2323972	  714.3	  550.7	 8410.0	...
2323973	  714.5	  550.7	 8410.0	...
2323974	  714.2	  550.4	 8410.0	...
2323975	  713.9	  550.2	 8412.0	...
2323976	  713.5	  550.0	 8414.0	...
2323977	  713.3	  549.9	 8416.0	...
2323978	  713.6	  549.9	 8416.0	...
2323979	  714.0	  549.8	 8416.0	...
2323980	  714.3	  549.6	 8421.0	...
2323981	  714.3	  549.5	 8426.0	...
2323982	  714.3	  549.5	 8430.0	...
2323983	  714.3	  549.4	 8428.0	...
2323984	  714.2	  549.4	 8424.0	...
2323985	  714.2	  549.3	 8419.0	...
2323986	  714.2	  549.3	 8419.0	...
2323987	  714.1	  549.2	 8420.0	...
2323988	  714.4	  549.3	 8422.0	...
2323989	  714.7	  549.4	 8422.0	...
2323990	  715.0	  549.5	 8423.0	...
2323991	  715.0	  549.5	 8423.0	...
2323992	  715.1	  549.6	 8424.0	...
2323993	  715.1	  549.7	 8423.0	...
2323994	  714.7	  549.5	 8423.0	...
2323995	  714.3	  549.2	 8424.0	...
2323996	  713.7	  548.9	 8426.0	...
2323997	  713.6	  548.7	 8425.0	...
2323998	  713.4	  549.0	 8422.0	...
2323999	  713.4	  549.4	 8419.0	...
2324000	  713.4	  549.9	 8418.0	...
2324001	  713.7	  550.1	 8422.0	...
2324002	  714.0	  550.2	 8426.0	...
2324003	  714.4	  549.8	 8430.0	...
2324004	  714.3	  549.4	 8430.0	...
2324005	  714.2	  549.2	 8430.0	...
2324006	  714.1	  549.4	 8433.0	...
2324007	  714.3	  549.6	 8437.0	...
2324008	  714.6	  549.5	 8440.0	...
2324009	  714.8	  549.4	 8440.0	...
2324010	  714.7	  549.3	 8439.0	...
2324011	  714.7	  549.3	 8439.0	...
2324012	  714.8	  549.2	 8439.0	...
2324013	  715.0	  549.2	 8437.0	...
2324014	  714.9	  549.2	 8435.0	...
2324015	  714.9	  549.2	 8433.0	...
2324016	  714.4	  549.3	 8434.0	...
2324017	  713.9	  549.5	 8433.0	...
2324018	  713.5	  549.6	 8431.0	...
2324019	  713.6	  549.7	 8430.0	...
2324020	  713.7	  549.7	 8433.0	...
2324021	  713.7	  549.6	 8436.0	...
2324022	  713.8	  549.5	 8438.0	...
2324023	  714.2	  549.5	 8437.0	...
2324024	  714.5	  549.6	 8437.0	...
2324025	  714.8	  549.6	 8437.0	...
2324026	  714.7	  549.7	 8437.0	...
2324027	  714.7	  549.9	 8438.0	...
2324028	  714.7	  550.0	 8440.0	...
2324029	  714.6	  550.0	 8441.0	...
2324030	  714.4	  549.9	 8442.0	...
2324031	  714.2	  549.5	 8442.0	...
2324032	  714.4	  549.2	 8443.0	...
2324033	  714.6	  548.9	 8444.0	...
2324034	  714.8	  548.9	 8444.0	...
2324035	  714.8	  549.3	 8444.0	...
2324036	  714.9	  549.7	 8445.0	...
2324037	  714.9	  550.1	 8447.0	...
2324038	  714.7	  550.0	 8449.0	...
2324039	  714.5	  549.9	 8450.0	...
2324040	  714.4	  549.9	 8448.0	...
2324041	  714.4	  549.8	 8444.0	...
2324042	  714.5	  549.7	 8441.0	...
2324043	  714.4	  549.6	 8444.0	...
2324044	  714.2	  549.7	 8447.0	...
2324045	  714.1	  549.8	 8450.0	...
2324046	  714.2	  550.0	 8451.0	...
2324047	  714.3	  550.0	 8451.0	...
2324048	  714.3	  549.9	 8452.0	...
2324049	  714.4	  549.8	 8453.0	...
2324050	  714.5	  549.7	 8454.0	...
2324051	  714.5	  549.6	 8455.0	...
2324052	  714.7	  549.5	 8456.0	...
2324053	  714.9	  549.3	 8456.0	...
2324054	  714.8	  549.1	 8456.0	...
2324055	  714.5	  549.4	 8456.0	...
2324056	  714.4	  549.6	 8456.0	...
2324057	  714.6	  549.8	 8454.0	...
2324058	  714.7	  549.8	 8453.0	...
2324059	  714.7	  549.9	 8451.0	...
2324060	  714.7	  550.0	 8451.0	...
2324061	  715.1	  550.1	 8454.0	...
2324062	  715.4	  550.2	 8458.0	...
2324063	  715.4	  550.3	 8461.0	...
2324064	  715.1	  550.3	 8460.0	...
2324065	  714.7	  550.3	 8458.0	...
2324066	  714.7	  550.3	 8456.0	...
2324067	  714.9	  550.2	 8454.0	...
2324068	  715.1	  550.1	 8454.0	...
2324069	  715.3	  550.0	 8456.0	...
2324070	  715.3	  549.9	 8458.0	...
2324071	  715.3	  549.9	 8459.0	...
2324072	  715.4	  549.9	 8459.0	...
2324073	  715.2	  549.9	 8460.0	...
2324074	  714.9	  550.0	 8465.0	...
2324075	  714.6	  550.0	 8470.0	...
2324076	  714.5	  550.0	 8473.0	...
2324077	  714.7	  549.8	 8473.0	...
2324078	  714.8	  549.7	 8472.0	...
2324079	  714.9	  549.6	 8474.0	...
2324080	  714.9	  549.6	 8474.0	...
2324081	  714.9	  549.8	 8475.0	...
2324082	  714.9	  550.0	 8474.0	...
2324083	  714.9	  550.4	 8473.0	...
2324084	  714.8	  550.6	 8472.0	...
2324085	  714.8	  550.7	 8471.0	...
2324086	  714.7	  550.5	 8473.0	...
2324087	  714.7	  550.3	 8476.0	...
2324088	  714.8	  550.1	 8480.0	...
2324089	  714.8	  550.1	 8481.0	...
2324090	  714.9	  550.2	 8480.0	...
2324091	  714.9	  550.3	 8479.0	...
2324092	  714.9	  550.4	 8479.0	...
2324093	  714.9	  550.3	 8479.0	...
2324094	  714.8	  550.2	 8480.0	...
2324095	  714.6	  550.2	 8480.0	...
2324096	  714.4	  550.4	 8480.0	...
2324097	  714.4	  550.6	 8481.0	...
2324098	  714.4	  550.6	 8482.0	...
2324099	  714.4	  550.6	 8481.0	...
2324100	  714.4	  550.8	 8480.0	...
2324101	  714.4	  550.9	 8478.0	...
2324102	  714.5	  551.0	 8478.0	...
2324103	  714.6	  550.7	 8478.0	...
2324104	  714.7	  550.3	 8481.0	...
2324105	  714.8	  550.1	 8484.0	...
2324106	  714.9	  550.1	 8486.0	...
2324107	  714.8	  550.2	 8486.0	...
2324108	  714.7	  550.3	 8486.0	...
2324109	  714.5	  550.3	 8486.0	...
2324110	  714.4	  550.4	 8486.0	...
2324111	  714.4	  550.6	 8486.0	...
2324112	  714.5	  550.7	 8486.0	...
2324113	  714.3	  550.8	 8486.0	...
2324114	  714.3	  550.8	 8486.0	...
2324115	  714.3	  550.9	 8485.0	...
2324116	  714.6	  550.9	 8486.0	...
2324117	  714.3	  550.9	 8487.0	...
2324118	  713.9	  550.9	 8487.0	...
2324119	  713.5	  550.9	 8485.0	...
2324120	  713.4	  550.9	 8488.0	...
2324121	  713.6	  551.0	 8492.0	...
2324122	  713.7	  551.1	 8495.0	...
2324123	  713.8	  551.2	 8495.0	...
2324124	  713.7	  551.2	 8495.0	...
2324125	  713.7	  551.2	 8496.0	...
2324126	  713.7	  551.2	 8495.0	...
2324127	  713.6	  551.2	 8491.0	...
2324128	  713.3	  551.4	 8487.0	...
2324129	  713.1	  551.6	 8486.0	...
2324130	  713.3	  551.8	 8489.0	...
2324131	  713.6	  551.7	 8491.0	...
2324132	  713.8	  551.6	 8491.0	...
2324133	  713.6	  551.5	 8490.0	...
2324134	  713.4	  551.7	 8494.0	...
2324135	  713.4	  552.0	 8500.0	...
2324136	  713.4	  552.2	 8505.0	...
2324137	  713.3	  552.2	 8506.0	...
2324138	  713.4	  552.3	 8507.0	...
2324139	  713.6	  552.3	 8507.0	...
2324140	  713.8	  552.2	 8507.0	...
2324141	  713.9	  552.1	 8507.0	...
2324142	  714.2	  552.3	 8506.0	...
2324143	  714.5	  552.6	 8505.0	...
2324144	  714.8	  552.9	 8505.0	...
2324145	  714.6	  552.8	 8504.0	...
2324146	  714.3	  552.7	 8503.0	...
2324147	  714.0	  552.7	 8501.0	...
2324148	  714.3	  552.7	 8500.0	...
2324149	  714.7	  553.0	 8499.0	...
2324150	  715.1	  553.2	 8498.0	...
2324151	  715.2	  553.4	 8501.0	...
2324152	  715.2	  553.2	 8504.0	...
2324153	  715.2	  553.0	 8507.0	...
2324154	  715.2	  552.8	 8506.0	...
2324155	  715.2	  552.5	 8505.0	...
2324156	  715.4	  552.1	 8504.0	...
2324157	  715.5	  551.9	 8504.0	...
2324158	  715.6	  552.0	 8503.0	...
2324159	  715.4	  552.1	 8501.0	...
2324160	  715.2	  552.1	 8500.0	...
2324161	  715.0	  552.2	 8500.0	...
2324162	  715.0	  552.3	 8502.0	...
2324163	  715.1	  552.4	 8503.0	...
2324164	  715.2	  552.5	 8504.0	...
2324165	  715.4	  552.5	 8503.0	...
2324166	  715.5	  552.5	 8502.0	...
2324167	  715.7	  552.4	 8502.0	...
2324168	  715.8	  552.2	 8503.0	...
2324169	  715.6	  552.2	 8504.0	...
2324170	  715.4	  552.2	 8506.0	...
2324171	  715.3	  552.3	 8506.0	...
2324172	  715.5	  552.3	 8506.0	...
2324173	  715.5	  552.3	 8506.0	...
2324174	  715.4	  552.2	 8507.0	...
2324175	  715.2	  552.1	 8507.0	...
2324176	  715.2	  551.9	 8507.0	...
2324177	  715.0	  551.8	 8507.0	...
2324178	  714.7	  551.9	 8506.0	...
2324179	  714.5	  552.0	 8507.0	...
2324180	  714.3	  552.1	 8507.0	...
2324181	  714.2	  552.2	 8508.0	...
2324182	  714.0	  552.0	 8508.0	...
2324183	  713.9	  551.8	 8509.0	...
2324184	  714.3	  552.0	 8510.0	...
2324185	  714.8	  552.3	 8509.0	...
2324186	  715.2	  552.5	 8508.0	...
2324187	  715.0	  552.5	 8507.0	...
2324188	  715.1	  552.5	 8505.0	...
2324189	  715.2	  552.5	 8505.0	...
2324190	  715.1	  552.4	 8506.0	...
2324191	  714.8	  552.2	 8507.0	...
2324192	  714.6	  552.1	 8506.0	...
2324193	  714.5	  552.1	 8504.0	...
2324194	  714.5	  552.2	 8502.0	...
2324195	  714.6	  552.3	 8502.0	...
2324196	  714.7	  552.4	 8501.0	...
2324197	  714.6	  552.5	 8500.0	...
2324198	  714.4	  552.6	 8502.0	...
2324199	  714.3	  552.7	 8505.0	...
2324200	  714.3	  552.7	 8507.0	...
2324201	  714.3	  552.7	 8507.0	...
2324202	  714.3	  552.8	 8505.0	...
2324203	  714.3	  552.9	 8502.0	...
2324204	  714.3	  552.9	 8500.0	...
2324205	  714.5	  552.9	 8500.0	...
2324206	  714.8	  553.0	 8503.0	...
2324207	  715.1	  553.1	 8505.0	...
2324208	  715.1	  553.4	 8508.0	...
2324209	  715.2	  553.6	 8509.0	...
2324210	  715.0	  553.8	 8510.0	...
2324211	  714.7	  554.0	 8510.0	...
2324212	  714.5	  553.9	 8509.0	...
2324213	  714.4	  553.8	 8508.0	...
2324214	  714.4	  553.6	 8508.0	...
2324215	  714.3	  553.7	 8508.0	...
2324216	  714.3	  553.8	 8507.0	...
2324217	  714.2	  553.9	 8506.0	...
2324218	  714.2	  553.8	 8505.0	...
2324219	  714.1	  553.8	 8504.0	...
2324220	  714.0	  553.9	 8504.0	...
2324221	  714.0	  554.0	 8502.0	...
2324222	  714.0	  554.1	 8499.0	...
2324223	  713.9	  554.1	 8498.0	...
2324224	  714.2	  554.4	 8499.0	...
2324225	  714.6	  554.6	 8500.0	...
2324226	  714.9	  554.6	 8501.0	...
2324227	  715.1	  554.2	 8502.0	...
2324228	  715.1	  553.9	 8507.0	...
2324229	  715.2	  554.0	 8513.0	...
2324230	  715.2	  554.0	 8518.0	...
2324231	  714.8	  553.8	 8519.0	...
2324232	  714.5	  553.7	 8520.0	...
2324233	  714.2	  553.9	 8521.0	...
2324234	  714.2	  554.2	 8521.0	...
2324235	  714.2	  554.5	 8521.0	...
2324236	  714.1	  554.4	 8521.0	...
2324237	  714.0	  554.3	 8519.0	...
2324238	  713.8	  554.3	 8519.0	...
2324239	  714.0	  554.1	 8518.0	...
2324240	  714.3	  553.9	 8519.0	...
2324241	  714.6	  554.2	 8520.0	...
2324242	  714.5	  554.7	 8520.0	...
2324243	  714.3	  555.1	 8521.0	...
2324244	  714.0	  554.8	 8523.0	...
2324245	  713.6	  554.6	 8525.0	...
2324246	  713.7	  554.3	 8527.0	...
2324247	  714.0	  554.4	 8527.0	...
2324248	  714.2	  554.5	 8527.0	...
2324249	  714.2	  554.6	 8526.0	...
2324250	  714.2	  554.7	 8524.0	...
2324251	  714.1	  554.8	 8522.0	...
2324252	  713.9	  554.9	 8521.0	...
2324253	  713.8	  555.0	 8520.0	...
2324254	  713.7	  554.9	 8522.0	...
2324255	  713.7	  554.7	 8525.0	...
2324256	  713.6	  554.7	 8527.0	...
2324257	  713.5	  554.8	 8524.0	...
2324258	  713.2	  555.0	 8520.0	...
2324259	  713.2	  554.8	 8521.0	...
2324260	  713.1	  554.5	 8524.0	...
2324261	  713.2	  554.4	 8526.0	...
2324262	  713.5	  554.5	 8524.0	...
2324263	  713.7	  554.7	 8523.0	...
2324264	  713.8	  554.6	 8527.0	...
2324265	  714.0	  554.7	 8532.0	...
2324266	  714.2	  554.8	 8535.0	...
2324267	  714.4	  554.9	 8532.0	...
2324268	  714.5	  554.9	 8528.0	...
2324269	  714.3	  554.9	 8526.0	...
2324270	  714.1	  554.9	 8529.0	...
2324271	  713.8	  554.7	 8531.0	...
2324272	  713.8	  554.6	 8531.0	...
2324273	  713.8	  554.4	 8530.0	...
2324274	  713.7	  554.5	 8526.0	...
2324275	  713.6	  554.7	 8524.0	...
2324276	  713.4	  554.8	 8527.0	...
2324277	  713.5	  554.8	 8532.0	...
2324278	  713.6	  554.8	 8536.0	...
2324279	  713.7	  554.7	 8536.0	...
2324280	  714.0	  554.5	 8536.0	...
2324281	  714.3	  554.5	 8536.0	...
2324282	  714.5	  554.4	 8537.0	...
2324283	  714.3	  554.9	 8538.0	...
2324284	  714.1	  555.3	 8541.0	...
2324285	  713.9	  555.9	 8541.0	...
2324286	  713.8	  556.0	 8543.0	...
2324287	  713.7	  556.0	 8544.0	...
2324288	  713.5	  555.9	 8543.0	...
2324289	  713.4	  555.8	 8541.0	...
2324290	  713.5	  555.9	 8540.0	...
2324291	  713.4	  556.1	 8540.0	...
2324292	  713.3	  556.3	 8540.0	...
2324293	  713.4	  556.0	 8540.0	...
2324294	  713.6	  555.5	 8540.0	...
2324295	  713.8	  555.2	 8538.0	...
2324296	  713.8	  555.2	 8536.0	...
2324297	  713.9	  555.2	 8535.0	...
2324298	  714.2	  555.4	 8536.0	...
2324299	  714.1	  555.6	 8537.0	...
2324300	  713.8	  555.9	 8542.0	...
2324301	  713.4	  556.0	 8548.0	...
2324302	  713.4	  556.0	 8553.0	...
2324303	  713.3	  556.1	 8552.0	...
2324304	  713.4	  556.3	 8550.0	...
2324305	  713.4	  556.1	 8547.0	...
2324306	  713.4	  555.8	 8546.0	...
2324307	  713.4	  555.6	 8545.0	...
2324308	  713.3	  555.6	 8545.0	...
2324309	  713.3	  555.6	 8544.0	...
2324310	  713.4	  555.7	 8546.0	...
2324311	  713.5	  555.8	 8549.0	...
2324312	  713.6	  556.0	 8552.0	...
2324313	  713.6	  556.2	 8553.0	...
2324314	  713.5	  556.2	 8551.0	...
2324315	  713.4	  555.9	 8550.0	...
2324316	  713.4	  555.6	 8549.0	...
2324317	  713.4	  555.5	 8550.0	...
2324318	  713.2	  555.7	 8551.0	...
2324319	  713.1	  556.1	 8552.0	...
2324320	  713.0	  556.2	 8553.0	...
2324321	  713.0	  556.4	 8554.0	...
2324322	  713.2	  556.4	 8555.0	...
2324323	  713.4	  556.4	 8554.0	...
2324324	  713.5	  556.5	 8552.0	...
2324325	  713.4	  556.5	 8550.0	...
2324326	  713.3	  556.4	 8550.0	...
2324327	  713.2	  556.2	 8550.0	...
2324328	  713.2	  556.1	 8553.0	...
2324329	  713.2	  556.0	 8556.0	...
2324330	  713.2	  556.0	 8557.0	...
2324331	  713.2	  555.9	 8556.0	...
2324332	  713.2	  555.9	 8556.0	...
2324333	  713.1	  555.8	 8557.0	...
2324334	  712.9	  555.8	 8557.0	...
2324335	  712.6	  555.8	 8557.0	...
2324336	  712.4	  555.8	 8558.0	...
2324337	  712.4	  555.7	 8560.0	...
2324338	  712.4	  555.8	 8561.0	...
2324339	  712.4	  555.8	 8562.0	...
2324340	  712.7	  555.8	 8562.0	...
2324341	  713.1	  555.8	 8562.0	...
2324342	  713.4	  555.9	 8562.0	...
2324343	  713.3	  556.1	 8561.0	...
2324344	  712.9	  556.3	 8560.0	...
2324345	  712.7	  556.5	 8561.0	...
2324346	  712.6	  556.4	 8562.0	...
2324347	  712.5	  556.3	 8563.0	...
2324348	  712.4	  556.4	 8563.0	...
2324349	  712.2	  556.6	 8563.0	...
2324350	  712.1	  556.7	 8564.0	...
2324351	  711.9	  556.6	 8560.0	...
2324352	  711.8	  556.5	 8556.0	...
2324353	  711.7	  556.7	 8551.0	...
2324354	  711.7	  556.9	 8550.0	...
2324355	  711.8	  557.1	 8552.0	...
2324356	  711.9	  557.0	 8555.0	...
2324357	  712.0	  557.1	 8552.0	...
2324358	  711.8	  557.2	 8547.0	...
2324359	  711.7	  557.1	 8544.0	...
2324360	  711.5	  556.8	 8547.0	...
2324361	  711.6	  556.5	 8549.0	...
2324362	  711.7	  556.6	 8550.0	...
2324363	  711.9	  556.6	 8549.0	...
2324364	  711.9	  556.3	 8549.0	...
2324365	  711.9	  555.9	 8549.0	...
2324366	  712.0	  555.5	 8550.0	...
2324367	  712.0	  555.6	 8551.0	...
2324368	  712.0	  555.9	 8552.0	...
2324369	  711.9	  556.1	 8552.0	...
2324370	  711.9	  556.5	 8553.0	...
2324371	  711.9	  556.8	 8553.0	...
2324372	  711.8	  557.1	 8553.0	...
2324373	  711.7	  557.0	 8553.0	...
2324374	  711.8	  556.8	 8554.0	...
2324375	  711.8	  556.7	 8555.0	...
2324376	  711.9	  556.6	 8557.0	...
2324377	  712.0	  556.4	 8557.0	...
2324378	  712.1	  556.5	 8557.0	...
2324379	  712.1	  556.8	 8557.0	...
2324380	  711.9	  557.1	 8556.0	...
2324381	  711.6	  557.1	 8555.0	...
2324382	  711.3	  557.1	 8554.0	...
2324383	  711.1	  557.1	 8553.0	...
2324384	  711.1	  557.2	 8554.0	...
2324385	  711.2	  557.4	 8557.0	...
2324386	  711.4	  557.5	 8560.0	...
2324387	  711.5	  557.5	 8561.0	...
2324388	  711.5	  557.5	 8561.0	...
2324389	  711.6	  557.5	 8561.0	...
2324390	  711.5	  557.5	 8561.0	...
2324391	  711.5	  557.8	 8561.0	...
2324392	  711.5	  558.0	 8562.0	...
2324393	  711.4	  558.0	 8563.0	...
2324394	  711.4	  557.9	 8560.0	...
2324395	  711.3	  557.8	 8558.0	...
2324396	  711.4	  557.8	 8557.0	...
2324397	  711.4	  557.6	 8557.0	...
2324398	  711.3	  558.0	 8556.0	...
2324399	  711.3	  558.5	 8556.0	...
2324400	  711.3	  558.7	 8556.0	...
2324401	  711.4	  558.5	 8558.0	...
2324402	  711.4	  558.1	 8558.0	...
2324403	  711.5	  557.5	 8559.0	...
2324404	  711.5	  557.0	 8560.0	...
2324405	  711.4	  556.7	 8560.0	...
2324406	  711.2	  556.9	 8560.0	...
2324407	  711.1	  557.2	 8560.0	...
2324408	  711.1	  557.3	 8560.0	...
2324409	  711.2	  557.5	 8560.0	...
2324410	  711.1	  557.6	 8559.0	...
2324411	  711.0	  558.0	 8558.0	...
2324412	  710.8	  558.6	 8557.0	...
2324413	  710.7	  559.0	 8557.0	...
2324414	  710.7	  559.0	 8561.0	...
2324415	  710.8	  558.8	 8565.0	...
2324416	  710.8	  558.6	 8567.0	...
2324417	  710.8	  558.5	 8565.0	...
2324418	  710.8	  558.4	 8564.0	...
2324419	  711.2	  558.2	 8564.0	...
2324420	  711.4	  558.2	 8565.0	...
2324421	  711.5	  558.0	 8563.0	...
2324422	  711.4	  557.9	 8561.0	...
2324423	  711.3	  558.0	 8559.0	...
2324424	  711.2	  558.3	 8559.0	...
2324425	  711.2	  558.3	 8558.0	...
2324426	  711.1	  558.1	 8558.0	...
2324427	  711.0	  558.3	 8558.0	...
2324428	  710.8	  558.7	 8559.0	...
2324429	  710.6	  559.2	 8559.0	...
2324430	  710.8	  559.1	 8557.0	...
2324431	  711.1	  559.0	 8557.0	...
2324432	  711.5	  558.9	 8557.0	...
2324433	  711.6	  558.9	 8558.0	...
2324434	  711.7	  558.8	 8559.0	...
2324435	  711.6	  558.6	 8558.0	...
2324436	  711.5	  558.4	 8558.0	...
2324437	  711.4	  558.3	 8558.0	...
2324438	  711.3	  558.5	 8558.0	...
2324439	  711.3	  558.9	 8558.0	...
2324440	  711.1	  559.2	 8557.0	...
2324441	  711.0	  559.5	 8556.0	...
2324442	  710.8	  559.7	 8556.0	...
2324443	  710.9	  559.8	 8556.0	...
2324444	  711.2	  559.9	 8556.0	...
2324445	  711.4	  559.8	 8556.0	...
2324446	  711.6	  559.7	 8557.0	...
2324447	  711.5	  559.5	 8558.0	...
2324448	  711.5	  559.4	 8561.0	...
2324449	  711.4	  559.4	 8562.0	...
2324450	  711.4	  559.5	 8564.0	...
2324451	  711.4	  559.7	 8564.0	...
2324452	  711.5	  559.8	 8561.0	...
2324453	  711.7	  559.9	 8558.0	...
2324454	  711.8	  559.9	 8556.0	...
2324455	  711.7	  559.9	 8557.0	...
2324456	  711.6	  560.0	 8559.0	...
2324457	  711.5	  560.0	 8562.0	...
2324458	  711.4	  560.1	 8564.0	...
2324459	  711.3	  560.2	 8566.0	...
2324460	  711.3	  560.3	 8567.0	...
2324461	  711.4	  560.4	 8567.0	...
2324462	  711.4	  560.5	 8561.0	...
2324463	  711.4	  560.4	 8554.0	...
2324464	  711.4	  560.4	 8548.0	...
2324465	  711.5	  560.4	 8549.0	...
2324466	  711.5	  560.2	 8550.0	...
2324467	  711.6	  559.9	 8549.0	...
2324468	  711.6	  559.7	 8548.0	...
2324469	  711.6	  559.8	 8552.0	...
2324470	  711.5	  559.9	 8556.0	...
2324471	  711.5	  560.1	 8561.0	...
2324472	  711.5	  560.3	 8559.0	...
2324473	  711.5	  560.5	 8557.0	...
2324474	  711.5	  560.7	 8555.0	...
2324475	  711.7	  560.7	 8555.0	...
2324476	  711.8	  560.7	 8555.0	...
2324477	  711.8	  560.7	 8558.0	...
2324478	  711.6	  560.8	 8560.0	...
2324479	  711.5	  560.9	 8562.0	...
2324480	  711.4	  560.9	 8561.0	...
2324481	  711.3	  560.9	 8559.0	...
2324482	  711.5	  560.9	 8558.0	...
2324483	  711.7	  560.8	 8555.0	...
2324484	  712.1	  560.8	 8554.0	...
2324485	  712.2	  561.0	 8552.0	...
2324486	  712.3	  561.2	 8552.0	...
2324487	  712.2	  561.2	 8552.0	...
2324488	  712.3	  560.8	 8548.0	...
2324489	  712.5	  560.5	 8545.0	...
2324490	  712.4	  560.6	 8542.0	...
2324491	  712.2	  560.5	 8542.0	...
2324492	  712.0	  560.5	 8544.0	...
2324493	  711.9	  560.4	 8545.0	...
2324494	  712.0	  560.4	 8548.0	...
2324495	  712.1	  560.5	 8549.0	...
2324496	  712.4	  560.3	 8552.0	...
2324497	  712.7	  560.3	 8554.0	...
2324498	  712.9	  560.3	 8553.0	...
2324499	  712.9	  560.5	 8551.0	...
2324500	  713.0	  560.7	 8550.0	...
2324501	  713.2	  560.9	 8551.0	...
2324502	  713.3	  561.0	 8551.0	...
2324503	  713.5	  561.1	 8551.0	...
2324504	  713.5	  561.1	 8550.0	...
2324505	  713.4	  561.2	 8552.0	...
2324506	  713.1	  561.3	 8553.0	...
2324507	  713.0	  561.4	 8552.0	...
2324508	  713.1	  561.4	 8549.0	...
2324509	  713.3	  561.1	 8547.0	...
2324510	  713.5	  560.8	 8549.0	...
2324511	  713.5	  560.5	 8551.0	...
2324512	  713.3	  560.8	 8551.0	...
2324513	  713.1	  561.0	 8551.0	...
2324514	  713.0	  561.4	 8551.0	...
2324515	  713.0	  561.5	 8551.0	...
2324516	  713.0	  561.5	 8549.0	...
2324517	  713.0	  561.6	 8547.0	...
2324518	  712.9	  561.6	 8544.0	...
2324519	  712.8	  561.7	 8542.0	...
2324520	  712.8	  561.8	 8542.0	...
2324521	  712.9	  562.0	 8543.0	...
2324522	  713.1	  562.0	 8544.0	...
2324523	  713.3	  561.8	 8542.0	...
2324524	  713.2	  561.7	 8540.0	...
2324525	  713.0	  561.6	 8535.0	...
2324526	  712.7	  561.8	 8532.0	...
2324527	  712.7	  561.9	 8533.0	...
2324528	  712.7	  562.0	 8536.0	...
2324529	  712.7	  562.0	 8539.0	...
2324530	  712.7	  562.0	 8539.0	...
2324531	  712.8	  562.0	 8539.0	...
2324532	  712.9	  562.1	 8538.0	...
2324533	  713.1	  562.0	 8536.0	...
2324534	  713.3	  561.9	 8535.0	...
2324535	  713.6	  562.1	 8535.0	...
2324536	  713.8	  562.5	 8535.0	...
2324537	  714.1	  562.9	 8536.0	...
2324538	  714.2	  563.2	 8537.0	...
2324539	  714.1	  563.4	 8536.0	...
2324540	  713.9	  563.5	 8533.0	...
2324541	  713.8	  563.3	 8529.0	...
2324542	  713.6	  563.3	 8527.0	...
2324543	  713.2	  563.5	 8528.0	...
2324544	  712.8	  563.8	 8528.0	...
2324545	  712.6	  563.9	 8528.0	...
2324546	  712.7	  563.9	 8527.0	...
2324547	  712.8	  563.9	 8527.0	...
2324548	  712.9	  563.8	 8526.0	...
2324549	  712.8	  563.7	 8526.0	...
2324550	  713.0	  563.7	 8524.0	...
2324551	  713.2	  563.5	 8522.0	...
2324552	  713.4	  563.3	 8521.0	...
2324553	  713.4	  563.2	 8522.0	...
2324554	  713.5	  563.3	 8522.0	...
2324555	  713.7	  563.7	 8523.0	...
2324556	  713.7	  564.2	 8521.0	...
2324557	  713.5	  564.6	 8518.0	...
2324558	  713.3	  564.6	 8516.0	...
2324559	  713.1	  564.6	 8516.0	...
2324560	  712.9	  564.6	 8517.0	...
2324561	  712.7	  564.7	 8517.0	...
2324562	  712.7	  564.7	 8518.0	...
2324563	  712.7	  564.4	 8520.0	...
2324564	  712.7	  564.1	 8523.0	...
2324565	  712.9	  564.0	 8523.0	...
2324566	  713.0	  564.3	 8522.0	...
2324567	  713.0	  564.7	 8520.0	...
2324568	  713.0	  564.9	 8521.0	...
2324569	  712.9	  565.0	 8522.0	...
2324570	  712.9	  565.1	 8523.0	...
2324571	  712.9	  565.1	 8523.0	...
2324572	  712.9	  565.1	 8524.0	...
2324573	  712.9	  565.1	 8525.0	...
2324574	  712.7	  565.1	 8521.0	...
2324575	  712.6	  565.0	 8516.0	...
2324576	  712.5	  564.9	 8510.0	...
2324577	  712.3	  564.8	 8510.0	...
2324578	  711.9	  564.7	 8510.0	...
2324579	  711.4	  564.9	 8508.0	...
2324580	  711.2	  565.3	 8508.0	...
2324581	  711.3	  565.5	 8509.0	...
2324582	  711.7	  565.4	 8511.0	...
2324583	  712.0	  565.3	 8510.0	...
2324584	  711.8	  565.2	 8507.0	...
2324585	  711.3	  565.1	 8506.0	...
2324586	  710.8	  565.1	 8508.0	...
2324587	  710.9	  565.5	 8506.0	...
2324588	  710.9	  565.8	 8502.0	...
2324589	  711.1	  566.1	 8498.0	...
2324590	  711.4	  566.2	 8498.0	...
2324591	  711.6	  566.2	 8498.0	...
2324592	  711.6	  566.1	 8498.0	...
2324593	  711.6	  566.1	 8496.0	...
2324594	  711.6	  566.3	 8493.0	...
2324595	  711.6	  566.5	 8491.0	...
2324596	  711.5	  566.6	 8494.0	...
2324597	  711.4	  566.5	 8496.0	...
2324598	  711.3	  566.4	 8501.0	...
2324599	  711.4	  566.4	 8503.0	...
2324600	  711.4	  566.5	 8502.0	...
2324601	  711.4	  566.4	 8500.0	...
2324602	  711.5	  566.4	 8497.0	...
2324603	  711.6	  566.4	 8497.0	...
2324604	  711.7	  566.6	 8495.0	...
2324605	  711.7	  566.8	 8493.0	...
2324606	  711.7	  567.0	 8491.0	...
2324607	  711.6	  567.2	 8491.0	...
2324608	  711.6	  567.4	 8494.0	...
2324609	  711.6	  567.5	 8498.0	...
2324610	  711.4	  567.5	 8502.0	...
2324611	  711.0	  567.3	 8501.0	...
2324612	  710.7	  567.1	 8497.0	...
2324613	  710.6	  567.1	 8493.0	...
2324614	  710.6	  567.3	 8490.0	...
2324615	  710.6	  567.3	 8489.0	...
2324616	  710.7	  567.1	 8489.0	...
2324617	  710.5	  566.7	 8490.0	...
2324618	  710.4	  566.8	 8488.0	...
2324619	  710.3	  567.0	 8486.0	...
2324620	  710.2	  567.4	 8483.0	...
2324621	  710.2	  567.7	 8482.0	...
2324622	  710.1	  567.9	 8482.0	...
2324623	  710.1	  568.0	 8482.0	...
2324624	  710.1	  568.0	 8481.0	...
2324625	  710.0	  567.9	 8480.0	...
2324626	  710.0	  567.8	 8478.0	...
2324627	  709.9	  567.7	 8477.0	...
2324628	  709.9	  567.7	 8477.0	...
2324629	  709.9	  567.7	 8477.0	...
2324630	  709.9	  567.8	 8478.0	...
2324631	  710.0	  567.9	 8480.0	...
2324632	  710.1	  567.9	 8482.0	...
2324633	  710.2	  567.9	 8483.0	...
2324634	  710.2	  567.9	 8483.0	...
2324635	  710.1	  567.9	 8482.0	...
2324636	  709.9	  567.9	 8480.0	...
2324637	  710.0	  567.9	 8478.0	...
2324638	  710.2	  567.9	 8475.0	...
2324639	  710.2	  567.8	 8474.0	...
2324640	  709.9	  567.7	 8473.0	...
2324641	  709.5	  567.6	 8474.0	...
2324642	  709.4	  567.6	 8473.0	...
2324643	  709.3	  567.9	 8472.0	...
2324644	  709.5	  568.2	 8473.0	...
2324645	  709.7	  568.4	 8474.0	...
2324646	  709.8	  568.6	 8476.0	...
2324647	  709.9	  568.8	 8476.0	...
2324648	  710.0	  568.9	 8475.0	...
2324649	  710.2	  568.8	 8475.0	...
2324650	  710.4	  568.8	 8475.0	...
2324651	  711.0	  569.0	 8475.0	...
2324652	  711.4	  569.2	 8473.0	...
2324653	  711.7	  569.2	 8472.0	...
2324654	  711.7	  569.2	 8471.0	...
2324655	  711.6	  569.4	 8471.0	...
2324656	  711.6	  569.6	 8470.0	...
2324657	  711.5	  569.8	 8468.0	...
2324658	  711.4	  570.0	 8466.0	...
2324659	  711.5	  570.2	 8468.0	...
2324660	  711.7	  570.4	 8471.0	...
2324661	  711.8	  570.1	 8474.0	...
2324662	  711.8	  570.0	 8474.0	...
2324663	  711.8	  569.8	 8471.0	...
2324664	  711.9	  570.3	 8468.0	...
2324665	  711.9	  570.7	 8468.0	...
2324666	  711.9	  571.0	 8470.0	...
2324667	  712.0	  570.7	 8468.0	...
2324668	  712.1	  570.3	 8464.0	...
2324669	  712.1	  570.2	 8460.0	...
2324670	  711.9	  570.6	 8461.0	...
2324671	  711.8	  570.9	 8462.0	...
2324672	  711.8	  571.1	 8462.0	...
2324673	  711.8	  570.9	 8461.0	...
2324674	  711.8	  570.9	 8459.0	...
2324675	  711.8	  570.8	 8456.0	...
2324676	  711.8	  570.7	 8455.0	...
2324677	  711.8	  570.6	 8456.0	...
2324678	  711.6	  570.7	 8456.0	...
2324679	  711.4	  570.9	 8455.0	...
2324680	  711.3	  571.1	 8457.0	...
2324681	  711.4	  571.3	 8460.0	...
2324682	  711.6	  571.5	 8462.0	...
2324683	  711.5	  571.6	 8459.0	...
2324684	  711.4	  571.4	 8456.0	...
2324685	  711.4	  571.3	 8454.0	...
2324686	  711.6	  571.2	 8457.0	...
2324687	  711.8	  571.4	 8459.0	...
2324688	  711.8	  571.5	 8460.0	...
2324689	  711.8	  571.5	 8460.0	...
2324690	  711.8	  571.3	 8460.0	...
2324691	  711.9	  571.2	 8460.0	...
2324692	  712.0	  571.2	 8459.0	...
2324693	  712.0	  571.1	 8459.0	...
2324694	  711.8	  571.0	 8458.0	...
2324695	  711.4	  570.9	 8456.0	...
2324696	  711.0	  570.8	 8454.0	...
2324697	  710.8	  570.8	 8453.0	...
2324698	  710.9	  570.8	 8453.0	...
2324699	  711.0	  570.9	 8451.0	...
2324700	  710.9	  571.0	 8450.0	...
2324701	  710.7	  571.1	 8450.0	...
2324702	  710.6	  571.1	 8450.0	...
2324703	  710.5	  571.2	 8451.0	...
2324704	  710.4	  571.2	 8452.0	...
2324705	  710.6	  571.1	 8452.0	...
2324706	  710.8	  571.1	 8454.0	...
MSG	2324707 0000 _ Experiment Start
2324707	  711.1	  571.2	 8457.0	...
2324708	  711.1	  571.2	 8459.0	...
2324709	  711.1	  571.4	 8460.0	...
2324710	  711.1	  571.5	 8456.0	...
2324711	  710.8	  571.8	 8452.0	...
2324712	  710.5	  571.9	 8449.0	...
2324713	  710.3	  571.9	 8451.0	...
2324714	  710.4	  571.9	 8451.0	...
2324715	  710.4	  571.8	 8451.0	...
2324716	  710.4	  571.7	 8452.0	...
2324717	  710.4	  571.6	 8452.0	...
2324718	  710.4	  571.6	 8452.0	...
2324719	  710.4	  571.8	 8449.0	...
2324720	  710.5	  572.0	 8445.0	...
2324721	  710.6	  572.3	 8440.0	...
2324722	  710.7	  572.5	 8441.0	...
2324723	  710.8	  572.6	 8443.0	...
2324724	  711.0	  572.7	 8445.0	...
2324725	  711.1	  572.7	 8444.0	...
2324726	  711.1	  572.7	 8444.0	...
2324727	  711.2	  572.6	 8446.0	...
2324728	  711.4	  572.7	 8449.0	...
2324729	  711.4	  572.7	 8450.0	...
2324730	  711.4	  572.8	 8450.0	...
2324731	  711.3	  572.8	 8450.0	...
2324732	  711.8	  572.8	 8450.0	...
2324733	  712.3	  572.8	 8451.0	...
2324734	  712.8	  573.0	 8452.0	...
2324735	  712.8	  573.1	 8452.0	...
2324736	  712.8	  573.1	 8452.0	...
2324737	  712.8	  572.9	 8450.0	...
2324738	  712.7	  572.7	 8449.0	...
2324739	  712.6	  572.7	 8445.0	...
2324740	  712.5	  572.7	 8441.0	...
2324741	  712.5	  572.8	 8438.0	...
2324742	  712.7	  573.0	 8439.0	...
2324743	  713.0	  573.3	 8439.0	...
2324744	  713.2	  573.6	 8439.0	...
2324745	  713.1	  573.4	 8438.0	...
2324746	  713.0	  573.1	 8439.0	...
2324747	  712.9	  572.7	 8438.0	...
2324748	  713.0	  572.7	 8435.0	...
2324749	  713.0	  572.7	 8433.0	...
2324750	  713.1	  572.7	 8434.0	...
2324751	  712.9	  572.7	 8435.0	...
2324752	  712.7	  572.7	 8435.0	...
2324753	  712.4	  572.7	 8433.0	...
2324754	  712.2	  572.8	 8432.0	...
2324755	  712.1	  572.9	 8432.0	...
2324756	  712.2	  573.0	 8429.0	...
2324757	  712.2	  573.1	 8421.0	...
2324758	  712.2	  573.3	 8413.0	...
2324759	  712.1	  573.3	 8413.0	...
2324760	  711.9	  573.3	 8417.0	...
2324761	  711.8	  573.3	 8421.0	...
2324762	  711.8	  573.4	 8422.0	...
2324763	  711.8	  573.6	 8422.0	...
2324764	  711.8	  573.4	 8422.0	...
2324765	  711.9	  573.0	 8422.0	...
2324766	  711.9	  572.6	 8421.0	...
2324767	  711.7	  572.7	 8421.0	...
2324768	  711.4	  572.8	 8423.0	...
2324769	  711.7	  572.8	 8425.0	...
2324770	  712.2	  572.9	 8426.0	...
2324771	  712.7	  572.9	 8426.0	...
2324772	  712.6	  573.0	 8424.0	...
2324773	  712.3	  573.2	 8423.0	...
2324774	  712.1	  573.3	 8423.0	...
2324775	  711.9	  573.1	 8424.0	...
2324776	  711.8	  572.8	 8424.0	...
2324777	  711.8	  572.4	 8425.0	...
2324778	  712.0	  572.2	 8426.0	...
2324779	  712.2	  572.1	 8426.0	...
2324780	  712.6	  572.1	 8424.0	...
2324781	  712.8	  572.2	 8422.0	...
2324782	  712.7	  572.3	 8422.0	...
2324783	  712.4	  572.4	 8421.0	...
2324784	  712.1	  572.4	 8421.0	...
2324785	  712.3	  572.4	 8422.0	...
2324786	  712.6	  572.5	 8422.0	...
2324787	  712.8	  572.6	 8421.0	...
2324788	  712.8	  572.6	 8419.0	...
2324789	  712.7	  572.7	 8418.0	...
2324790	  712.5	  572.8	 8418.0	...
2324791	  712.2	  572.7	 8418.0	...
2324792	  712.0	  572.7	 8419.0	...
2324793	  712.0	  572.6	 8420.0	...
2324794	  711.9	  572.5	 8421.0	...
2324795	  712.1	  572.3	 8422.0	...
2324796	  712.3	  572.3	 8418.0	...
2324797	  712.4	  572.3	 8414.0	...
2324798	  712.4	  572.3	 8410.0	...
2324799	  712.4	  572.3	 8412.0	...
2324800	  712.5	  572.5	 8415.0	...
2324801	  712.7	  572.7	 8417.0	...
2324802	  712.7	  573.1	 8418.0	...
2324803	  712.6	  573.3	 8415.0	...
2324804	  712.8	  573.5	 8411.0	...
2324805	  713.1	  573.5	 8408.0	...
2324806	  713.4	  573.2	 8406.0	...
2324807	  713.4	  572.9	 8404.0	...
2324808	  713.4	  572.6	 8403.0	...
2324809	  713.4	  572.6	 8404.0	...
2324810	  713.6	  572.6	 8408.0	...
2324811	  713.7	  572.6	 8412.0	...
2324812	  713.8	  572.4	 8414.0	...
2324813	  713.8	  572.2	 8411.0	...
2324814	  713.7	  571.9	 8405.0	...
2324815	  713.7	  571.9	 8402.0	...
2324816	  713.9	  572.0	 8398.0	...
2324817	  714.1	  572.1	 8396.0	...
2324818	  714.2	  572.2	 8397.0	...
2324819	  714.2	  572.1	 8399.0	...
2324820	  714.3	  572.0	 8402.0	...
2324821	  714.4	  571.8	 8403.0	...
2324822	  714.3	  571.9	 8403.0	...
2324823	  714.2	  571.9	 8401.0	...
2324824	  713.8	  572.0	 8398.0	...
2324825	  713.6	  572.1	 8394.0	...
2324826	  713.4	  572.1	 8391.0	...
2324827	  713.4	  572.3	 8388.0	...
2324828	  713.5	  572.4	 8386.0	...
2324829	  713.6	  572.6	 8387.0	...
2324830	  713.8	  572.6	 8388.0	...
2324831	  713.9	  572.6	 8389.0	...
2324832	  714.2	  572.5	 8389.0	...
2324833	  714.4	  572.5	 8389.0	...
2324834	  714.4	  572.5	 8389.0	...
2324835	  714.4	  572.4	 8389.0	...
2324836	  714.5	  572.2	 8389.0	...
2324837	  714.6	  572.0	 8389.0	...
2324838	  714.4	  572.1	 8389.0	...
2324839	  714.1	  572.1	 8386.0	...
2324840	  713.9	  571.8	 8382.0	...
2324841	  713.9	  571.5	 8378.0	...
2324842	  714.1	  571.5	 8376.0	...
2324843	  714.4	  571.8	 8376.0	...
2324844	  714.6	  572.0	 8376.0	...
2324845	  714.5	  571.6	 8377.0	...
2324846	  714.5	  571.2	 8379.0	...
2324847	  714.4	  571.0	 8379.0	...
2324848	  714.3	  570.9	 8379.0	...
2324849	  714.4	  570.9	 8378.0	...
2324850	  714.5	  570.8	 8378.0	...
2324851	  714.5	  570.8	 8377.0	...
2324852	  714.3	  571.0	 8376.0	...
2324853	  714.5	  571.1	 8375.0	...
2324854	  714.9	  571.2	 8375.0	...
2324855	  715.3	  571.0	 8375.0	...
2324856	  715.3	  570.8	 8376.0	...
2324857	  715.3	  570.5	 8376.0	...
2324858	  715.3	  570.5	 8376.0	...
2324859	  715.3	  570.4	 8376.0	...
2324860	  715.2	  570.6	 8378.0	...
2324861	  715.0	  570.7	 8376.0	...
2324862	  714.7	  570.9	 8373.0	...
2324863	  714.5	  570.5	 8372.0	...
2324864	  714.5	  570.2	 8374.0	...
2324865	  714.5	  570.0	 8376.0	...
2324866	  714.4	  569.9	 8376.0	...
2324867	  714.4	  569.9	 8376.0	...
2324868	  714.5	  570.2	 8377.0	...
2324869	  714.9	  570.5	 8378.0	...
2324870	  715.2	  570.7	 8377.0	...
2324871	  715.3	  570.6	 8376.0	...
2324872	  715.7	  570.5	 8374.0	...
2324873	  716.1	  570.4	 8375.0	...
2324874	  716.5	  570.3	 8374.0	...
2324875	  716.5	  570.2	 8370.0	...
2324876	  716.5	  570.1	 8365.0	...
2324877	  716.4	  570.0	 8361.0	...
2324878	  716.4	  570.0	 8362.0	...
2324879	  716.2	  570.0	 8361.0	...
2324880	  716.0	  570.0	 8359.0	...
2324881	  715.9	  569.9	 8358.0	...
2324882	  715.8	  569.7	 8358.0	...
2324883	  715.8	  569.5	 8357.0	...
2324884	  715.7	  569.8	 8356.0	...
2324885	  715.7	  570.3	 8355.0	...
2324886	  715.8	  570.8	 8356.0	...
2324887	  716.0	  571.1	 8358.0	...
2324888	  716.3	  571.2	 8359.0	...
2324889	  716.3	  571.0	 8359.0	...
2324890	  716.2	  570.8	 8357.0	...
2324891	  716.2	  570.5	 8355.0	...
2324892	  716.1	  570.3	 8352.0	...
2324893	  716.1	  570.2	 8352.0	...
2324894	  716.1	  570.2	 8351.0	...
2324895	  716.2	  570.4	 8353.0	...
2324896	  716.3	  570.6	 8355.0	...
2324897	  716.3	  570.7	 8357.0	...
2324898	  716.3	  570.8	 8356.0	...
2324899	  716.5	  570.6	 8354.0	...
2324900	  716.7	  570.4	 8352.0	...
2324901	  716.9	  570.1	 8350.0	...
2324902	  716.8	  570.1	 8350.0	...
2324903	  716.8	  570.1	 8350.0	...
2324904	  716.6	  570.0	 8351.0	...
2324905	  716.5	  569.9	 8351.0	...
2324906	  716.4	  569.9	 8349.0	...
2324907	  716.4	  570.1	 8347.0	...
2324908	  716.5	  570.4	 8346.0	...
2324909	  716.6	  570.5	 8346.0	...
2324910	  716.6	  570.5	 8346.0	...
2324911	  716.6	  570.5	 8347.0	...
2324912	  716.6	  570.4	 8347.0	...
2324913	  716.6	  570.3	 8346.0	...
2324914	  716.6	  570.3	 8347.0	...
2324915	  716.6	  570.4	 8350.0	...
2324916	  717.0	  570.5	 8353.0	...
2324917	  717.3	  570.4	 8350.0	...
2324918	  717.2	  570.2	 8347.0	...
2324919	  717.0	  570.0	 8343.0	...
2324920	  716.8	  569.9	 8342.0	...
MSG	2324921 0000 _ Number On
2324921	  717.0	  569.8	 8340.0	...
2324922	  717.3	  569.8	 8340.0	...
2324923	  717.4	  569.7	 8339.0	...
2324924	  717.4	  569.7	 8339.0	...
2324925	  717.3	  569.6	 8338.0	...
2324926	  717.5	  569.6	 8340.0	...
2324927	  717.7	  569.5	 8343.0	...
2324928	  717.6	  569.5	 8346.0	...
2324929	  717.3	  569.4	 8348.0	...
2324930	  717.1	  569.3	 8350.0	...
2324931	  717.1	  569.3	 8350.0	...
2324932	  717.1	  569.3	 8351.0	...
2324933	  717.0	  569.3	 8351.0	...
2324934	  716.9	  569.5	 8350.0	...
2324935	  716.9	  569.6	 8349.0	...
2324936	  716.9	  569.6	 8352.0	...
2324937	  716.9	  569.4	 8355.0	...
2324938	  716.8	  569.0	 8359.0	...
2324939	  716.8	  568.6	 8360.0	...
2324940	  716.8	  568.8	 8361.0	...
2324941	  716.8	  569.3	 8361.0	...
2324942	  716.9	  569.8	 8360.0	...
2324943	  717.0	  569.8	 8359.0	...
2324944	  717.1	  569.7	 8358.0	...
2324945	  717.1	  569.7	 8357.0	...
2324946	  717.2	  569.4	 8354.0	...
2324947	  717.2	  569.0	 8352.0	...
2324948	  717.0	  568.6	 8353.0	...
2324949	  716.7	  568.5	 8356.0	...
2324950	  716.5	  569.0	 8358.0	...
2324951	  716.5	  569.4	 8359.0	...
2324952	  716.5	  570.0	 8359.0	...
2324953	  716.5	  570.1	 8357.0	...
2324954	  716.6	  570.1	 8356.0	...
2324955	  716.6	  569.8	 8353.0	...
2324956	  716.8	  569.6	 8352.0	...
2324957	  716.9	  569.4	 8350.0	...
2324958	  716.9	  569.3	 8351.0	...
2324959	  716.7	  569.3	 8351.0	...
2324960	  716.5	  569.3	 8350.0	...
2324961	  716.5	  569.1	 8348.0	...
2324962	  716.5	  568.9	 8346.0	...
2324963	  716.5	  568.6	 8348.0	...
2324964	  716.6	  568.7	 8349.0	...
2324965	  716.8	  568.8	 8350.0	...
2324966	  717.0	  569.0	 8349.0	...
2324967	  717.2	  569.3	 8349.0	...
2324968	  717.2	  569.6	 8348.0	...
2324969	  717.1	  569.8	 8346.0	...
2324970	  717.3	  569.9	 8344.0	...
2324971	  717.4	  570.0	 8344.0	...
2324972	  717.4	  570.0	 8343.0	...
2324973	  717.5	  569.9	 8344.0	...
2324974	  717.5	  569.7	 8342.0	...
2324975	  717.6	  569.5	 8341.0	...
2324976	  717.6	  569.4	 8340.0	...
2324977	  717.7	  569.5	 8341.0	...
2324978	  717.8	  569.6	 8341.0	...
2324979	  717.9	  569.8	 8341.0	...
2324980	  718.0	  569.9	 8341.0	...
2324981	  717.8	  569.9	 8341.0	...
2324982	  717.4	  569.9	 8341.0	...
2324983	  717.0	  569.8	 8341.0	...
2324984	  716.9	  569.8	 8342.0	...
2324985	  716.9	  569.8	 8343.0	...
2324986	  717.0	  569.9	 8343.0	...
2324987	  717.1	  569.7	 8344.0	...
2324988	  717.2	  569.6	 8344.0	...
2324989	  717.3	  569.6	 8345.0	...
2324990	  717.2	  569.7	 8344.0	...
2324991	  717.4	  569.7	 8343.0	...
2324992	  717.5	  569.5	 8342.0	...
2324993	  717.7	  569.6	 8342.0	...
2324994	  717.7	  569.5	 8342.0	...
2324995	  717.8	  569.5	 8341.0	...
2324996	  717.8	  569.5	 8342.0	...
2324997	  717.7	  569.5	 8342.0	...
2324998	  717.5	  569.6	 8344.0	...
2324999	  717.4	  569.6	 8346.0	...
2325000	  717.5	  569.6	 8349.0	...
2325001	  717.6	  569.5	 8350.0	...
2325002	  717.7	  569.5	 8350.0	...
2325003	  717.7	  569.6	 8349.0	...
2325004	  717.9	  569.8	 8342.0	...
2325005	  718.0	  569.8	 8336.0	...
2325006	  718.2	  569.6	 8330.0	...
2325007	  718.1	  569.5	 8332.0	...
2325008	  717.9	  569.4	 8336.0	...
2325009	  717.7	  569.5	 8339.0	...
2325010	  717.5	  569.5	 8340.0	...
2325011	  717.5	  569.3	 8338.0	...
2325012	  717.7	  569.1	 8336.0	...
2325013	  718.0	  569.0	 8334.0	...
2325014	  718.4	  569.0	 8334.0	...
2325015	  718.6	  569.3	 8332.0	...
2325016	  718.6	  569.5	 8332.0	...
2325017	  718.6	  569.2	 8330.0	...
2325018	  718.6	  568.8	 8330.0	...
2325019	  718.9	  568.5	 8333.0	...
2325020	  719.2	  568.5	 8336.0	...
2325021	  719.2	  568.7	 8339.0	...
2325022	  718.9	  568.7	 8338.0	...
2325023	  718.7	  569.2	 8337.0	...
2325024	  718.8	  569.5	 8338.0	...
2325025	  719.2	  569.7	 8338.0	...
2325026	  719.6	  569.6	 8339.0	...
2325027	  719.9	  569.5	 8339.0	...
2325028	  719.8	  569.4	 8339.0	...
2325029	  719.6	  569.4	 8340.0	...
2325030	  719.6	  569.3	 8340.0	...
2325031	  719.7	  569.1	 8342.0	...
2325032	  719.8	  568.9	 8342.0	...
2325033	  720.0	  568.8	 8339.0	...
2325034	  720.1	  568.9	 8335.0	...
2325035	  720.2	  569.0	 8331.0	...
2325036	  720.2	  568.9	 8332.0	...
2325037	  720.0	  568.8	 8334.0	...
2325038	  719.9	  568.6	 8334.0	...
2325039	  719.7	  568.9	 8331.0	...
2325040	  719.8	  569.2	 8329.0	...
2325041	  719.8	  569.3	 8330.0	...
2325042	  719.9	  569.2	 8333.0	...
2325043	  719.9	  568.9	 8336.0	...
2325044	  719.9	  568.8	 8339.0	...
2325045	  720.4	  568.5	 8339.0	...
2325046	  720.8	  568.4	 8339.0	...
2325047	  721.4	  568.3	 8339.0	...
2325048	  721.5	  568.5	 8341.0	...
2325049	  721.4	  568.7	 8342.0	...
2325050	  721.2	  569.1	 8344.0	...
2325051	  721.1	  569.2	 8344.0	...
2325052	  721.0	  569.4	 8344.0	...
2325053	  720.8	  569.5	 8344.0	...
2325054	  720.6	  569.6	 8344.0	...
2325055	  720.4	  569.7	 8344.0	...
2325056	  720.4	  569.8	 8344.0	...
2325057	  720.4	  569.9	 8345.0	...
2325058	  720.4	  569.9	 8345.0	...
2325059	  720.4	  569.8	 8346.0	...
2325060	  720.3	  569.7	 8346.0	...
2325061	  720.4	  569.7	 8347.0	...
2325062	  720.5	  569.7	 8347.0	...
2325063	  720.5	  569.8	 8348.0	...
2325064	  720.4	  569.9	 8347.0	...
2325065	  720.0	  570.1	 8347.0	...
2325066	  719.6	  570.3	 8346.0	...
2325067	  719.7	  570.2	 8345.0	...
2325068	  720.0	  569.8	 8344.0	...
2325069	  720.3	  569.5	 8342.0	...
2325070	  720.3	  569.3	 8340.0	...
2325071	  720.7	  569.2	 8339.0	...
2325072	  721.0	  569.2	 8339.0	...
2325073	  721.2	  569.1	 8338.0	...
2325074	  721.1	  569.2	 8337.0	...
2325075	  721.0	  569.3	 8336.0	...
2325076	  720.9	  569.5	 8338.0	...
2325077	  720.7	  569.7	 8339.0	...
2325078	  720.6	  569.7	 8340.0	...
2325079	  720.5	  569.6	 8341.0	...
2325080	  720.5	  569.5	 8342.0	...
2325081	  720.5	  569.5	 8340.0	...
2325082	  720.4	  569.6	 8337.0	...
2325083	  720.2	  569.7	 8335.0	...
2325084	  720.1	  569.7	 8336.0	...
2325085	  720.2	  569.7	 8337.0	...
2325086	  720.4	  569.9	 8338.0	...
2325087	  720.6	  570.1	 8339.0	...
2325088	  720.5	  570.4	 8341.0	...
2325089	  720.2	  570.0	 8342.0	...
2325090	  719.9	  569.6	 8343.0	...
2325091	  719.7	  569.4	 8343.0	...
2325092	  719.7	  569.7	 8342.0	...
2325093	  719.8	  570.1	 8341.0	...
2325094	  719.6	  570.4	 8340.0	...
2325095	  719.3	  570.2	 8339.0	...
2325096	  719.2	  570.0	 8338.0	...
2325097	  719.3	  569.7	 8337.0	...
2325098	  719.4	  569.7	 8336.0	...
2325099	  719.4	  569.8	 8336.0	...
2325100	  719.3	  570.0	 8337.0	...
2325101	  719.3	  570.2	 8340.0	...
2325102	  719.3	  570.2	 8345.0	...
2325103	  719.3	  570.2	 8349.0	...
2325104	  719.2	  570.2	 8350.0	...
2325105	  719.0	  570.2	 8350.0	...
2325106	  718.8	  570.4	 8350.0	...
2325107	  718.8	  570.5	 8351.0	...
2325108	  718.9	  570.6	 8352.0	...
2325109	  718.8	  570.7	 8352.0	...
2325110	  718.5	  570.5	 8352.0	...
2325111	  718.0	  570.1	 8352.0	...
2325112	  717.4	  569.8	 8352.0	...
2325113	  717.0	  569.7	 8355.0	...
2325114	  716.9	  569.7	 8359.0	...
2325115	  716.7	  569.5	 8362.0	...
2325116	  716.6	  569.4	 8362.0	...
2325117	  716.8	  569.7	 8362.0	...
2325118	  717.2	  570.1	 8362.0	...
2325119	  717.3	  570.4	 8363.0	...
2325120	  717.0	  570.4	 8364.0	...
2325121	  716.8	  570.6	 8365.0	...
2325122	  717.0	  570.6	 8365.0	...
2325123	  717.1	  570.6	 8366.0	...
2325124	  716.8	  570.6	 8366.0	...
2325125	  716.3	  570.6	 8363.0	...
2325126	  716.0	  570.7	 8359.0	...
2325127	  716.0	  570.5	 8358.0	...
2325128	  716.0	  570.4	 8361.0	...
2325129	  716.1	  570.2	 8363.0	...
2325130	  716.3	  570.2	 8363.0	...
2325131	  716.5	  570.3	 8363.0	...
2325132	  716.7	  570.5	 8366.0	...
2325133	  716.7	  570.7	 8369.0	...
2325134	  716.7	  570.9	 8371.0	...
2325135	  716.7	  571.0	 8372.0	...
2325136	  716.8	  571.2	 8372.0	...
2325137	  717.0	  571.3	 8370.0	...
2325138	  717.1	  571.3	 8367.0	...
2325139	  717.1	  570.9	 8365.0	...
2325140	  717.0	  570.5	 8368.0	...
2325141	  717.0	  570.1	 8370.0	...
2325142	  716.8	  570.1	 8371.0	...
2325143	  716.6	  570.2	 8369.0	...
2325144	  716.4	  570.3	 8367.0	...
2325145	  716.5	  570.3	 8367.0	...
2325146	  716.7	  570.3	 8367.0	...
2325147	  716.5	  570.4	 8366.0	...
2325148	  716.4	  570.7	 8368.0	...
2325149	  716.5	  571.0	 8370.0	...
2325150	  716.7	  571.2	 8371.0	...
2325151	  716.8	  571.2	 8371.0	...
2325152	  716.7	  571.1	 8372.0	...
2325153	  716.5	  571.2	 8372.0	...
2325154	  716.3	  571.3	 8370.0	...
2325155	  716.2	  571.5	 8367.0	...
2325156	  716.2	  571.5	 8365.0	...
2325157	  716.2	  571.4	 8366.0	...
2325158	  716.1	  571.3	 8369.0	...
2325159	  716.1	  571.2	 8372.0	...
2325160	  716.0	  571.2	 8373.0	...
2325161	  715.9	  571.1	 8374.0	...
2325162	  715.9	  571.1	 8374.0	...
2325163	  716.1	  571.0	 8373.0	...
2325164	  716.3	  571.0	 8372.0	...
2325165	  716.6	  571.0	 8371.0	...
2325166	  716.2	  571.1	 8368.0	...
2325167	  715.7	  571.2	 8365.0	...
2325168	  715.6	  571.2	 8363.0	...
2325169	  716.0	  571.1	 8364.0	...
2325170	  716.6	  571.1	 8365.0	...
2325171	  716.7	  571.1	 8364.0	...
2325172	  716.5	  571.3	 8363.0	...
2325173	  716.2	  571.5	 8362.0	...
2325174	  715.9	  571.4	 8361.0	...
2325175	  716.0	  571.2	 8361.0	...
2325176	  716.2	  571.2	 8362.0	...
2325177	  716.3	  571.4	 8363.0	...
2325178	  716.2	  571.4	 8365.0	...
2325179	  716.1	  571.3	 8366.0	...
2325180	  716.1	  571.2	 8367.0	...
2325181	  716.2	  571.3	 8368.0	...
2325182	  716.2	  571.5	 8370.0	...
2325183	  716.0	  571.6	 8372.0	...
2325184	  715.8	  571.6	 8373.0	...
2325185	  715.6	  571.7	 8373.0	...
2325186	  715.7	  571.7	 8374.0	...
2325187	  715.9	  571.7	 8373.0	...
2325188	  715.9	  571.8	 8373.0	...
2325189	  715.8	  572.0	 8372.0	...
2325190	  715.7	  572.3	 8371.0	...
2325191	  716.0	  572.4	 8371.0	...
2325192	  716.2	  572.5	 8371.0	...
2325193	  716.1	  572.4	 8372.0	...
2325194	  715.8	  572.4	 8372.0	...
2325195	  715.4	  572.4	 8372.0	...
2325196	  715.3	  572.4	 8371.0	...
2325197	  715.3	  572.5	 8370.0	...
2325198	  715.5	  572.5	 8370.0	...
2325199	  715.7	  572.4	 8370.0	...
2325200	  715.8	  572.4	 8371.0	...
2325201	  715.8	  572.3	 8371.0	...
2325202	  715.8	  572.2	 8371.0	...
2325203	  716.1	  572.2	 8371.0	...
2325204	  716.5	  572.5	 8370.0	...
2325205	  716.3	  572.6	 8368.0	...
2325206	  715.7	  572.8	 8367.0	...
2325207	  715.1	  572.7	 8367.0	...
2325208	  715.1	  572.7	 8368.0	...
2325209	  715.1	  572.8	 8369.0	...
2325210	  715.1	  572.8	 8368.0	...
2325211	  715.1	  572.9	 8366.0	...
2325212	  715.1	  572.9	 8366.0	...
2325213	  715.1	  572.9	 8366.0	...
2325214	  715.1	  572.8	 8366.0	...
2325215	  715.1	  572.7	 8367.0	...
2325216	  715.0	  572.7	 8369.0	...
2325217	  714.9	  572.7	 8370.0	...
2325218	  714.7	  572.8	 8370.0	...
2325219	  714.7	  573.0	 8369.0	...
2325220	  714.8	  573.2	 8368.0	...
2325221	  714.8	  573.2	 8367.0	...
2325222	  714.7	  573.2	 8367.0	...
MSG	2325223 0000 _ Number Off
2325223	  714.5	  573.2	 8367.0	...
2325224	  714.3	  573.1	 8367.0	...
2325225	  714.3	  573.1	 8367.0	...
2325226	  714.2	  573.1	 8367.0	...
2325227	  714.1	  573.6	 8368.0	...
2325228	  714.0	  574.1	 8367.0	...
2325229	  713.9	  574.4	 8366.0	...
2325230	  713.9	  574.2	 8364.0	...
2325231	  714.0	  574.4	 8366.0	...
2325232	  714.1	  574.7	 8369.0	...
2325233	  714.3	  574.7	 8372.0	...
2325234	  714.4	  574.4	 8371.0	...
2325235	  714.3	  573.9	 8370.0	...
2325236	  714.2	  573.8	 8370.0	...
2325237	  713.8	  574.0	 8369.0	...
2325238	  713.4	  574.2	 8367.0	...
2325239	  713.3	  574.5	 8365.0	...
2325240	  713.4	  574.5	 8364.0	...
2325241	  713.4	  574.6	 8365.0	...
2325242	  713.2	  574.6	 8365.0	...
2325243	  713.1	  574.7	 8365.0	...
2325244	  713.1	  574.7	 8364.0	...
2325245	  713.1	  574.6	 8363.0	...
2325246	  713.2	  574.6	 8362.0	...
2325247	  713.4	  574.5	 8364.0	...
2325248	  713.6	  574.5	 8367.0	...
2325249	  713.6	  574.5	 8367.0	...
2325250	  713.7	  574.7	 8365.0	...
2325251	  713.8	  575.0	 8364.0	...
2325252	  713.5	  575.3	 8362.0	...
2325253	  713.3	  575.4	 8361.0	...
2325254	  713.1	  575.5	 8359.0	...
2325255	  713.3	  575.5	 8359.0	...
2325256	  713.4	  575.3	 8359.0	...
2325257	  713.6	  575.1	 8360.0	...
2325258	  713.5	  575.0	 8359.0	...
2325259	  713.4	  575.0	 8358.0	...
2325260	  713.1	  575.0	 8356.0	...
2325261	  712.7	  574.9	 8355.0	...
2325262	  712.5	  574.8	 8355.0	...
2325263	  712.7	  574.7	 8356.0	...
2325264	  713.1	  574.7	 8356.0	...
2325265	  713.4	  574.7	 8354.0	...
2325266	  713.4	  574.7	 8352.0	...
2325267	  713.1	  574.9	 8351.0	...
2325268	  712.7	  575.0	 8350.0	...
2325269	  712.4	  575.4	 8349.0	...
2325270	  712.5	  575.9	 8348.0	...
2325271	  712.5	  576.3	 8348.0	...
2325272	  712.5	  576.3	 8348.0	...
2325273	  712.5	  576.3	 8350.0	...
2325274	  712.4	  576.2	 8355.0	...
2325275	  712.3	  576.0	 8359.0	...
2325276	  712.3	  575.8	 8362.0	...
2325277	  712.5	  575.7	 8363.0	...
2325278	  712.7	  576.0	 8362.0	...
2325279	  712.9	  576.5	 8361.0	...
2325280	  713.0	  576.9	 8360.0	...
2325281	  712.7	  576.8	 8360.0	...
2325282	  712.5	  576.4	 8360.0	...
2325283	  712.4	  576.1	 8360.0	...
2325284	  712.6	  575.8	 8358.0	...
2325285	  712.5	  575.9	 8355.0	...
2325286	  712.3	  575.9	 8353.0	...
2325287	  712.1	  575.7	 8353.0	...
2325288	  712.1	  575.4	 8353.0	...
2325289	  712.2	  575.3	 8352.0	...
2325290	  712.3	  575.1	 8356.0	...
2325291	  712.2	  575.1	 8360.0	...
2325292	  712.0	  575.2	 8361.0	...
2325293	  711.7	  575.2	 8357.0	...
2325294	  711.7	  575.1	 8356.0	...
2325295	  711.9	  575.4	 8359.0	...
2325296	  712.0	  575.6	 8366.0	...
2325297	  712.2	  575.9	 8370.0	...
2325298	  712.1	  575.9	 8369.0	...
2325299	  712.2	  576.0	 8363.0	...
2325300	  712.0	  576.3	 8356.0	...
2325301	  711.8	  576.7	 8356.0	...
2325302	  711.6	  576.9	 8355.0	...
2325303	  711.6	  576.6	 8355.0	...
2325304	  711.6	  576.3	 8355.0	...
2325305	  711.4	  576.1	 8355.0	...
2325306	  711.2	  576.1	 8355.0	...
2325307	  711.0	  576.2	 8355.0	...
2325308	  711.0	  576.4	 8356.0	...
2325309	  711.1	  576.3	 8357.0	...
2325310	  711.3	  576.1	 8359.0	...
2325311	  711.5	  576.1	 8360.0	...
2325312	  711.6	  576.4	 8363.0	...
2325313	  711.5	  576.7	 8365.0	...
2325314	  711.4	  576.6	 8367.0	...
2325315	  711.2	  576.6	 8367.0	...
2325316	  711.2	  576.6	 8368.0	...
2325317	  711.3	  576.9	 8369.0	...
2325318	  711.3	  577.2	 8370.0	...
2325319	  711.3	  577.1	 8370.0	...
2325320	  711.3	  576.8	 8370.0	...
2325321	  711.2	  576.5	 8369.0	...
2325322	  711.3	  576.7	 8368.0	...
2325323	  711.3	  576.7	 8367.0	...
2325324	  711.2	  576.7	 8367.0	...
2325325	  711.2	  576.6	 8366.0	...
2325326	  711.4	  576.4	 8366.0	...
2325327	  711.6	  576.2	 8365.0	...
2325328	  711.8	  576.1	 8365.0	...
2325329	  711.9	  576.2	 8361.0	...
2325330	  711.8	  576.6	 8358.0	...
2325331	  711.4	  577.0	 8356.0	...
2325332	  711.0	  577.2	 8360.0	...
2325333	  711.2	  577.2	 8365.0	...
2325334	  711.7	  577.1	 8369.0	...
2325335	  711.8	  577.1	 8368.0	...
2325336	  711.5	  577.0	 8370.0	...
2325337	  711.3	  576.8	 8373.0	...
2325338	  711.4	  576.6	 8375.0	...
2325339	  711.4	  576.7	 8376.0	...
2325340	  711.5	  576.5	 8376.0	...
2325341	  711.6	  576.4	 8375.0	...
2325342	  711.1	  576.3	 8373.0	...
2325343	  710.6	  576.4	 8371.0	...
2325344	  710.1	  576.5	 8369.0	...
2325345	  710.2	  576.5	 8370.0	...
2325346	  710.4	  576.5	 8370.0	...
2325347	  710.5	  576.6	 8371.0	...
2325348	  710.7	  576.7	 8371.0	...
2325349	  710.6	  576.8	 8371.0	...
2325350	  710.6	  577.0	 8370.0	...
2325351	  710.6	  577.0	 8370.0	...
2325352	  710.8	  577.0	 8368.0	...
2325353	  710.9	  577.0	 8368.0	...
2325354	  710.9	  577.0	 8367.0	...
2325355	  710.8	  577.0	 8367.0	...
2325356	  710.7	  576.9	 8369.0	...
2325357	  710.6	  576.8	 8370.0	...
2325358	  710.6	  576.7	 8371.0	...
2325359	  710.5	  576.5	 8370.0	...
2325360	  710.6	  576.2	 8372.0	...
2325361	  710.7	  575.9	 8373.0	...
2325362	  710.7	  575.8	 8373.0	...
2325363	  710.7	  575.8	 8372.0	...
2325364	  710.6	  576.0	 8370.0	...
2325365	  710.5	  576.4	 8369.0	...
2325366	  710.6	  576.7	 8368.0	...
2325367	  710.4	  577.0	 8367.0	...
2325368	  710.4	  577.1	 8366.0	...
2325369	  710.4	  577.3	 8365.0	...
2325370	  710.5	  577.2	 8365.0	...
2325371	  710.5	  577.2	 8365.0	...
2325372	  710.4	  577.3	 8369.0	...
2325373	  710.3	  577.4	 8375.0	...
2325374	  710.3	  577.2	 8380.0	...
2325375	  710.2	  577.0	 8376.0	...
2325376	  710.2	  576.9	 8371.0	...
2325377	  710.3	  577.1	 8367.0	...
2325378	  710.4	  577.1	 8365.0	...
2325379	  710.4	  576.9	 8364.0	...
2325380	  710.2	  576.6	 8363.0	...
2325381	  709.9	  577.1	 8363.0	...
2325382	  709.6	  577.5	 8363.0	...
2325383	  709.8	  577.9	 8364.0	...
2325384	  710.0	  577.8	 8364.0	...
2325385	  710.2	  577.8	 8365.0	...
2325386	  709.9	  577.9	 8365.0	...
2325387	  709.6	  577.9	 8365.0	...
2325388	  709.1	  578.0	 8365.0	...
2325389	  709.0	  578.0	 8365.0	...
2325390	  709.3	  577.6	 8365.0	...
2325391	  709.5	  577.2	 8365.0	...
2325392	  709.7	  576.9	 8366.0	...
2325393	  709.6	  577.0	 8369.0	...
2325394	  709.4	  577.0	 8371.0	...
2325395	  709.3	  577.1	 8371.0	...
2325396	  709.2	  577.0	 8370.0	...
2325397	  709.3	  576.9	 8369.0	...
2325398	  709.4	  576.8	 8370.0	...
2325399	  709.2	  576.7	 8370.0	...
2325400	  709.0	  576.9	 8371.0	...
2325401	  709.0	  577.2	 8370.0	...
2325402	  709.2	  577.5	 8370.0	...
2325403	  709.2	  577.7	 8370.0	...
2325404	  709.0	  577.7	 8369.0	...
2325405	  708.9	  577.7	 8370.0	...
2325406	  708.9	  577.8	 8373.0	...
2325407	  709.0	  577.9	 8376.0	...
2325408	  709.0	  577.9	 8378.0	...
2325409	  709.1	  577.7	 8377.0	...
2325410	  709.2	  577.5	 8376.0	...
2325411	  709.1	  577.2	 8372.0	...
2325412	  709.0	  577.1	 8369.0	...
2325413	  709.0	  577.0	 8369.0	...
2325414	  709.0	  577.0	 8373.0	...
2325415	  709.0	  577.0	 8377.0	...
2325416	  709.1	  577.0	 8379.0	...
2325417	  709.1	  577.0	 8379.0	...
2325418	  709.0	  577.1	 8378.0	...
2325419	  708.8	  577.1	 8378.0	...
2325420	  708.8	  577.2	 8378.0	...
2325421	  708.8	  577.3	 8376.0	...
2325422	  708.9	  577.5	 8375.0	...
2325423	  709.1	  577.7	 8376.0	...
2325424	  709.4	  577.9	 8378.0	...
2325425	  709.7	  578.0	 8380.0	...
2325426	  709.7	  577.9	 8380.0	...
2325427	  709.6	  577.7	 8379.0	...
2325428	  709.4	  577.5	 8378.0	...
2325429	  709.5	  577.4	 8381.0	...
2325430	  709.5	  577.3	 8385.0	...
2325431	  709.5	  577.1	 8386.0	...
2325432	  709.2	  576.9	 8384.0	...
2325433	  708.9	  576.6	 8381.0	...
2325434	  708.7	  576.5	 8378.0	...
MSG	2325435 0000 _ Number On
2325435	  708.7	  576.3	 8375.0	...
2325436	  708.7	  576.2	 8373.0	...
2325437	  708.7	  576.2	 8373.0	...
2325438	  708.7	  576.3	 8375.0	...
2325439	  708.9	  576.4	 8377.0	...
2325440	  709.0	  576.6	 8378.0	...
2325441	  709.1	  576.8	 8379.0	...
2325442	  709.1	  576.8	 8379.0	...
2325443	  709.1	  576.4	 8379.0	...
2325444	  709.0	  576.1	 8377.0	...
2325445	  709.0	  576.0	 8375.0	...
2325446	  709.0	  576.0	 8374.0	...
2325447	  709.0	  576.2	 8374.0	...
2325448	  708.8	  576.5	 8374.0	...
2325449	  708.4	  577.1	 8374.0	...
2325450	  708.2	  577.3	 8373.0	...
2325451	  708.3	  577.0	 8372.0	...
2325452	  708.4	  576.6	 8377.0	...
2325453	  708.5	  576.1	 8382.0	...
2325454	  708.5	  576.1	 8387.0	...
2325455	  708.6	  576.0	 8387.0	...
2325456	  708.7	  576.1	 8386.0	...
2325457	  708.9	  576.2	 8384.0	...
2325458	  708.8	  576.2	 8382.0	...
2325459	  708.8	  576.0	 8383.0	...
2325460	  708.7	  575.8	 8384.0	...
2325461	  708.8	  575.9	 8384.0	...
2325462	  708.9	  576.3	 8380.0	...
2325463	  708.9	  576.3	 8377.0	...
2325464	  709.0	  575.9	 8375.0	...
2325465	  709.0	  575.7	 8375.0	...
2325466	  709.0	  575.8	 8376.0	...
2325467	  708.9	  575.9	 8377.0	...
2325468	  708.6	  576.0	 8380.0	...
2325469	  708.4	  576.2	 8383.0	...
2325470	  708.3	  576.4	 8385.0	...
2325471	  708.3	  576.3	 8383.0	...
2325472	  708.2	  576.0	 8382.0	...
2325473	  708.0	  575.9	 8383.0	...
2325474	  708.0	  575.9	 8384.0	...
2325475	  708.0	  576.0	 8384.0	...
2325476	  707.9	  576.0	 8386.0	...
2325477	  708.0	  576.1	 8387.0	...
2325478	  708.0	  576.1	 8388.0	...
2325479	  708.0	  576.2	 8385.0	...
2325480	  708.1	  576.2	 8383.0	...
2325481	  708.2	  576.2	 8381.0	...
2325482	  708.3	  576.3	 8381.0	...
2325483	  708.2	  576.3	 8381.0	...
2325484	  708.1	  576.4	 8382.0	...
2325485	  708.0	  576.5	 8385.0	...
2325486	  708.2	  576.6	 8386.0	...
2325487	  708.4	  576.7	 8388.0	...
2325488	  708.6	  576.8	 8387.0	...
2325489	  708.5	  576.6	 8387.0	...
2325490	  708.3	  576.2	 8386.0	...
2325491	  708.2	  575.9	 8387.0	...
2325492	  707.9	  576.2	 8387.0	...
2325493	  707.8	  576.6	 8386.0	...
2325494	  707.7	  577.1	 8383.0	...
2325495	  707.8	  577.3	 8379.0	...
2325496	  708.0	  577.4	 8376.0	...
2325497	  708.2	  577.3	 8374.0	...
2325498	  708.5	  577.5	 8373.0	...
2325499	  708.7	  577.7	 8373.0	...
2325500	  708.6	  577.8	 8373.0	...
2325501	  708.3	  577.7	 8373.0	...
2325502	  707.9	  577.5	 8373.0	...
2325503	  707.8	  577.5	 8374.0	...
2325504	  707.7	  577.6	 8375.0	...
2325505	  707.4	  577.0	 8377.0	...
2325506	  707.2	  576.5	 8378.0	...
2325507	  706.9	  576.1	 8379.0	...
2325508	  706.9	  576.5	 8380.0	...
2325509	  707.2	  576.8	 8380.0	...
2325510	  707.5	  577.0	 8377.0	...
2325511	  707.8	  576.9	 8375.0	...
2325512	  707.8	  576.9	 8374.0	...
2325513	  707.9	  576.9	 8375.0	...
2325514	  708.2	  576.7	 8376.0	...
2325515	  708.5	  576.5	 8375.0	...
2325516	  708.8	  576.6	 8376.0	...
2325517	  708.8	  576.8	 8377.0	...
2325518	  708.8	  577.1	 8377.0	...
2325519	  708.6	  577.1	 8378.0	...
2325520	  708.2	  577.2	 8377.0	...
2325521	  707.9	  577.2	 8380.0	...
2325522	  707.7	  577.2	 8383.0	...
2325523	  707.8	  577.1	 8387.0	...
2325524	  707.8	  576.8	 8387.0	...
2325525	  707.8	  576.4	 8386.0	...
2325526	  707.8	  576.2	 8385.0	...
2325527	  707.7	  576.4	 8384.0	...
2325528	  707.6	  576.5	 8383.0	...
2325529	  707.7	  576.4	 8380.0	...
2325530	  707.9	  576.4	 8377.0	...
2325531	  708.1	  576.8	 8375.0	...
2325532	  708.1	  577.2	 8379.0	...
2325533	  708.1	  577.2	 8383.0	...
2325534	  708.1	  576.9	 8387.0	...
2325535	  708.4	  577.1	 8388.0	...
2325536	  708.7	  577.5	 8384.0	...
2325537	  708.8	  577.9	 8378.0	...
2325538	  708.7	  577.8	 8375.0	...
2325539	  708.6	  577.4	 8377.0	...
2325540	  708.6	  576.9	 8379.0	...
2325541	  708.6	  576.9	 8379.0	...
2325542	  708.7	  577.2	 8379.0	...
2325543	  708.6	  577.5	 8380.0	...
2325544	  708.5	  577.6	 8381.0	...
2325545	  708.4	  577.7	 8383.0	...
2325546	  708.4	  577.9	 8383.0	...
2325547	  708.3	  577.9	 8383.0	...
2325548	  708.2	  578.0	 8384.0	...
2325549	  708.3	  577.9	 8384.0	...
2325550	  708.5	  577.7	 8383.0	...
2325551	  708.6	  577.4	 8382.0	...
2325552	  708.7	  577.5	 8381.0	...
2325553	  708.9	  577.6	 8380.0	...
2325554	  709.0	  577.7	 8379.0	...
2325555	  708.8	  577.6	 8380.0	...
2325556	  708.7	  577.3	 8382.0	...
2325557	  708.6	  577.2	 8383.0	...
2325558	  708.5	  577.2	 8382.0	...
2325559	  708.5	  577.2	 8382.0	...
2325560	  708.5	  577.4	 8383.0	...
2325561	  708.8	  577.5	 8384.0	...
2325562	  709.0	  577.6	 8386.0	...
2325563	  709.2	  577.7	 8385.0	...
2325564	  709.1	  577.7	 8383.0	...
2325565	  709.0	  577.8	 8380.0	...
2325566	  709.0	  577.8	 8378.0	...
2325567	  709.2	  577.8	 8377.0	...
2325568	  709.4	  577.8	 8377.0	...
2325569	  709.3	  577.8	 8376.0	...
2325570	  709.6	  577.6	 8378.0	...
2325571	  709.9	  577.7	 8380.0	...
2325572	  710.1	  577.9	 8382.0	...
2325573	  710.0	  578.2	 8382.0	...
2325574	  709.9	  578.4	 8384.0	...
2325575	  709.7	  578.5	 8386.0	...
2325576	  709.8	  578.6	 8391.0	...
2325577	  709.8	  578.5	 8393.0	...
2325578	  709.8	  578.4	 8391.0	...
2325579	  709.8	  578.3	 8387.0	...
2325580	  709.8	  578.6	 8383.0	...
2325581	  709.8	  578.9	 8383.0	...
2325582	  709.8	  579.0	 8384.0	...
2325583	  709.7	  578.8	 8385.0	...
2325584	  709.6	  578.5	 8386.0	...
2325585	  709.6	  578.5	 8385.0	...
2325586	  709.6	  578.5	 8384.0	...
2325587	  709.5	  578.5	 8384.0	...
2325588	  709.5	  578.4	 8384.0	...
2325589	  709.5	  578.2	 8382.0	...
2325590	  709.6	  578.1	 8380.0	...
2325591	  709.9	  578.4	 8379.0	...
2325592	  710.2	  578.8	 8376.0	...
2325593	  710.5	  579.2	 8374.0	...
2325594	  710.5	  579.2	 8369.0	...
2325595	  710.5	  579.3	 8367.0	...
2325596	  710.5	  579.2	 8366.0	...
2325597	  710.5	  579.0	 8367.0	...
2325598	  710.5	  578.5	 8369.0	...
2325599	  710.4	  578.2	 8369.0	...
2325600	  710.1	  578.0	 8369.0	...
2325601	  709.9	  577.9	 8369.0	...
2325602	  709.7	  577.8	 8369.0	...
2325603	  709.6	  577.8	 8369.0	...
2325604	  710.1	  578.1	 8369.0	...
2325605	  710.7	  578.3	 8368.0	...
2325606	  711.3	  578.6	 8367.0	...
2325607	  711.4	  578.6	 8366.0	...
2325608	  711.4	  578.4	 8366.0	...
2325609	  711.4	  578.3	 8366.0	...
2325610	  711.4	  578.5	 8366.0	...
2325611	  711.5	  578.7	 8366.0	...
2325612	  711.5	  579.0	 8364.0	...
2325613	  711.1	  579.1	 8362.0	...
2325614	  710.8	  579.2	 8361.0	...
2325615	  710.4	  579.4	 8361.0	...
2325616	  710.4	  579.4	 8362.0	...
2325617	  710.6	  579.5	 8361.0	...
2325618	  710.7	  579.7	 8361.0	...
2325619	  710.8	  579.8	 8363.0	...
2325620	  711.2	  579.7	 8364.0	...
2325621	  711.8	  579.4	 8363.0	...
2325622	  712.0	  579.2	 8361.0	...
2325623	  711.6	  579.4	 8359.0	...
2325624	  711.3	  579.7	 8358.0	...
2325625	  711.4	  579.4	 8357.0	...
2325626	  711.5	  579.1	 8357.0	...
2325627	  711.7	  578.7	 8359.0	...
2325628	  712.1	  578.7	 8360.0	...
2325629	  712.4	  578.6	 8360.0	...
2325630	  712.4	  578.3	 8358.0	...
2325631	  712.2	  578.0	 8357.0	...
2325632	  712.3	  578.1	 8356.0	...
2325633	  712.5	  578.5	 8357.0	...
2325634	  712.6	  579.0	 8358.0	...
2325635	  712.6	  579.1	 8356.0	...
2325636	  712.6	  579.0	 8353.0	...
2325637	  712.6	  578.8	 8349.0	...
2325638	  712.7	  578.5	 8347.0	...
2325639	  712.8	  578.4	 8346.0	...
2325640	  712.8	  578.5	 8343.0	...
2325641	  712.8	  578.5	 8341.0	...
2325642	  712.8	  578.5	 8341.0	...
2325643	  712.7	  578.5	 8341.0	...
2325644	  712.7	  578.2	 8342.0	...
2325645	  712.7	  578.0	 8342.0	...
2325646	  712.8	  578.0	 8341.0	...
2325647	  712.9	  578.3	 8340.0	...
2325648	  713.0	  578.6	 8339.0	...
2325649	  713.1	  578.3	 8339.0	...
2325650	  713.3	  577.9	 8340.0	...
2325651	  713.4	  577.5	 8339.0	...
2325652	  713.4	  577.3	 8339.0	...
2325653	  713.4	  577.1	 8338.0	...
2325654	  713.4	  576.9	 8338.0	...
2325655	  713.3	  576.7	 8337.0	...
2325656	  713.5	  576.7	 8338.0	...
2325657	  713.7	  576.8	 8338.0	...
2325658	  713.9	  577.1	 8339.0	...
2325659	  713.7	  577.5	 8339.0	...
2325660	  713.5	  577.7	 8336.0	...
2325661	  713.4	  577.7	 8333.0	...
2325662	  713.5	  577.7	 8329.0	...
2325663	  713.5	  577.6	 8328.0	...
2325664	  713.6	  577.5	 8327.0	...
2325665	  713.8	  577.6	 8327.0	...
2325666	  713.9	  577.7	 8328.0	...
2325667	  714.0	  577.8	 8329.0	...
2325668	  714.0	  577.7	 8331.0	...
2325669	  714.1	  577.5	 8333.0	...
2325670	  713.9	  577.4	 8333.0	...
2325671	  713.7	  577.6	 8333.0	...
2325672	  713.4	  577.8	 8333.0	...
2325673	  713.3	  578.0	 8333.0	...
2325674	  713.4	  578.0	 8333.0	...
2325675	  713.3	  577.9	 8330.0	...
2325676	  713.3	  577.8	 8327.0	...
2325677	  713.3	  577.7	 8320.0	...
2325678	  713.3	  577.6	 8317.0	...
2325679	  713.5	  577.4	 8315.0	...
2325680	  713.7	  577.2	 8315.0	...
2325681	  713.9	  577.0	 8315.0	...
2325682	  714.0	  576.9	 8315.0	...
2325683	  714.0	  576.9	 8316.0	...
2325684	  714.3	  576.6	 8314.0	...
2325685	  714.6	  576.5	 8312.0	...
2325686	  714.9	  576.3	 8311.0	...
2325687	  714.7	  576.4	 8312.0	...
2325688	  714.5	  576.9	 8313.0	...
2325689	  714.3	  577.2	 8312.0	...
2325690	  714.4	  577.4	 8311.0	...
2325691	  714.7	  577.2	 8310.0	...
2325692	  715.1	  577.1	 8310.0	...
2325693	  715.7	  577.2	 8309.0	...
2325694	  715.9	  577.4	 8308.0	...
2325695	  715.4	  577.6	 8306.0	...
2325696	  714.8	  577.6	 8305.0	...
2325697	  713.3	  577.6	 8304.0	...
2325698	  712.3	  577.7	 8303.0	...
2325699	  710.3	  577.7	 8303.0	...
2325700	  708.2	  577.5	 8301.0	...
2325701	  705.9	  577.3	 8300.0	...
2325702	  703.8	  577.1	 8299.0	...
2325703	  702.4	  576.8	 8300.0	...
2325704	  700.9	  576.4	 8302.0	...
2325705	  700.0	  575.9	 8304.0	...
2325706	  699.3	  575.5	 8304.0	...
2325707	  699.2	  575.3	 8304.0	...
2325708	  699.2	  575.1	 8302.0	...
2325709	  699.6	  574.8	 8300.0	...
2325710	  699.9	  574.6	 8298.0	...
2325711	  700.9	  574.8	 8298.0	...
2325712	  701.5	  575.1	 8299.0	...
2325713	  702.6	  575.4	 8300.0	...
2325714	  703.2	  575.2	 8300.0	...
2325715	  703.9	  575.0	 8299.0	...
2325716	  704.0	  574.9	 8299.0	...
2325717	  704.4	  574.7	 8299.0	...
2325718	  704.7	  574.6	 8299.0	...
2325719	  704.9	  574.7	 8298.0	...
2325720	  704.7	  574.7	 8295.0	...
2325721	  704.3	  574.9	 8291.0	...
2325722	  704.1	  574.9	 8289.0	...
2325723	  703.9	  574.7	 8288.0	...
2325724	  703.9	  574.3	 8288.0	...
2325725	  704.2	  574.0	 8288.0	...
2325726	  704.4	  574.1	 8287.0	...
2325727	  704.2	  574.0	 8286.0	...
2325728	  703.9	  573.9	 8285.0	...
2325729	  703.5	  573.7	 8286.0	...
2325730	  703.4	  573.7	 8287.0	...
2325731	  703.3	  573.7	 8287.0	...
2325732	  703.7	  573.8	 8286.0	...
2325733	  704.1	  574.0	 8285.0	...
2325734	  704.4	  574.1	 8285.0	...
2325735	  704.5	  574.1	 8283.0	...
2325736	  704.5	  574.1	 8282.0	...
2325737	  704.6	  574.0	 8282.0	...
MSG	2325738 0000 _ Number Off
2325738	  704.7	  574.0	 8283.0	...
2325739	  704.7	  574.1	 8284.0	...
2325740	  704.8	  573.7	 8285.0	...
2325741	  704.9	  573.4	 8286.0	...
2325742	  705.1	  573.1	 8283.0	...
2325743	  705.3	  573.1	 8280.0	...
2325744	  705.4	  573.1	 8277.0	...
2325745	  705.4	  573.0	 8276.0	...
2325746	  705.4	  573.2	 8276.0	...
2325747	  705.5	  573.4	 8275.0	...
2325748	  705.5	  573.5	 8275.0	...
2325749	  705.6	  573.4	 8275.0	...
2325750	  705.7	  573.3	 8275.0	...
2325751	  705.7	  573.3	 8274.0	...
2325752	  705.9	  573.2	 8274.0	...
2325753	  706.2	  573.2	 8273.0	...
2325754	  706.4	  573.2	 8273.0	...
2325755	  706.5	  573.2	 8273.0	...
2325756	  706.3	  573.3	 8273.0	...
2325757	  706.1	  573.3	 8272.0	...
2325758	  706.0	  573.4	 8272.0	...
2325759	  706.4	  573.3	 8272.0	...
2325760	  706.8	  573.3	 8271.0	...
2325761	  707.1	  573.3	 8270.0	...
2325762	  707.2	  573.4	 8271.0	...
2325763	  707.2	  573.5	 8272.0	...
2325764	  707.1	  573.5	 8273.0	...
2325765	  707.2	  573.5	 8272.0	...
2325766	  707.4	  573.5	 8270.0	...
2325767	  707.6	  573.4	 8270.0	...
2325768	  707.7	  573.3	 8269.0	...
2325769	  707.7	  573.2	 8268.0	...
2325770	  707.6	  573.4	 8268.0	...
2325771	  707.5	  573.7	 8268.0	...
2325772	  707.7	  574.0	 8269.0	...
2325773	  707.9	  574.0	 8269.0	...
2325774	  707.9	  574.1	 8269.0	...
2325775	  707.7	  574.1	 8269.0	...
2325776	  707.4	  573.7	 8269.0	...
2325777	  707.3	  573.3	 8269.0	...
2325778	  707.3	  573.0	 8268.0	...
2325779	  707.5	  573.0	 8267.0	...
2325780	  707.8	  573.0	 8266.0	...
2325781	  708.1	  572.9	 8264.0	...
2325782	  708.1	  572.9	 8262.0	...
2325783	  708.2	  572.8	 8259.0	...
2325784	  708.3	  572.6	 8258.0	...
2325785	  708.0	  572.7	 8257.0	...
2325786	  707.6	  572.9	 8256.0	...
2325787	  707.2	  573.2	 8257.0	...
2325788	  707.1	  573.1	 8260.0	...
2325789	  707.1	  572.9	 8263.0	...
2325790	  707.3	  572.6	 8265.0	...
2325791	  707.5	  572.7	 8265.0	...
2325792	  707.7	  572.8	 8265.0	...
2325793	  707.7	  573.1	 8265.0	...
2325794	  707.8	  573.3	 8265.0	...
2325795	  707.8	  573.3	 8262.0	...
2325796	  707.8	  573.1	 8258.0	...
2325797	  707.9	  572.9	 8255.0	...
2325798	  707.9	  573.0	 8256.0	...
2325799	  708.0	  573.0	 8257.0	...
2325800	  708.1	  573.0	 8257.0	...
2325801	  707.8	  573.1	 8257.0	...
2325802	  707.4	  573.2	 8257.0	...
2325803	  707.0	  572.9	 8258.0	...
2325804	  706.9	  572.5	 8259.0	...
2325805	  707.2	  572.1	 8259.0	...
2325806	  707.5	  572.4	 8259.0	...
2325807	  707.8	  572.6	 8258.0	...
2325808	  707.9	  572.4	 8259.0	...
2325809	  708.0	  572.0	 8259.0	...
2325810	  707.5	  571.6	 8259.0	...
2325811	  707.0	  571.7	 8258.0	...
2325812	  706.8	  571.8	 8264.0	...
2325813	  707.3	  571.7	 8270.0	...
2325814	  707.8	  571.8	 8272.0	...
2325815	  707.5	  572.1	 8268.0	...
2325816	  707.0	  572.1	 8260.0	...
2325817	  706.5	  572.1	 8257.0	...
2325818	  706.3	  571.9	 8253.0	...
2325819	  706.5	  571.8	 8252.0	...
2325820	  706.7	  571.7	 8254.0	...
2325821	  706.9	  571.4	 8256.0	...
2325822	  706.9	  571.1	 8257.0	...
2325823	  707.0	  570.9	 8255.0	...
2325824	  707.1	  571.1	 8254.0	...
2325825	  707.3	  571.2	 8255.0	...
2325826	  707.4	  571.4	 8256.0	...
2325827	  707.6	  572.1	 8258.0	...
2325828	  707.7	  572.7	 8260.0	...
2325829	  707.7	  572.7	 8261.0	...
2325830	  707.7	  572.2	 8259.0	...
2325831	  707.7	  571.7	 8258.0	...
2325832	  707.8	  571.6	 8258.0	...
2325833	  707.9	  571.7	 8258.0	...
2325834	  707.7	  572.0	 8259.0	...
2325835	  707.4	  572.2	 8259.0	...
2325836	  707.1	  572.2	 8260.0	...
2325837	  707.1	  572.1	 8261.0	...
2325838	  707.1	  572.0	 8262.0	...
2325839	  707.3	  572.1	 8261.0	...
2325840	  707.4	  572.2	 8260.0	...
2325841	  707.5	  572.1	 8260.0	...
2325842	  707.4	  572.0	 8262.0	...
2325843	  707.3	  571.7	 8264.0	...
2325844	  707.3	  571.6	 8268.0	...
2325845	  707.3	  571.7	 8271.0	...
2325846	  707.3	  572.1	 8269.0	...
2325847	  707.3	  572.4	 8266.0	...
2325848	  707.4	  572.4	 8263.0	...
2325849	  707.3	  572.0	 8263.0	...
2325850	  707.3	  571.7	 8264.0	...
2325851	  707.4	  571.6	 8263.0	...
2325852	  707.4	  571.8	 8262.0	...
2325853	  707.4	  571.9	 8262.0	...
2325854	  707.3	  571.9	 8263.0	...
2325855	  707.2	  572.0	 8264.0	...
2325856	  707.2	  572.1	 8267.0	...
2325857	  707.2	  571.9	 8269.0	...
2325858	  707.1	  571.7	 8270.0	...
2325859	  707.0	  571.8	 8269.0	...
2325860	  707.0	  572.1	 8264.0	...
2325861	  707.1	  572.1	 8261.0	...
2325862	  707.1	  571.8	 8259.0	...
2325863	  707.1	  571.5	 8261.0	...
2325864	  707.0	  571.6	 8263.0	...
2325865	  706.9	  571.7	 8264.0	...
2325866	  706.9	  572.0	 8265.0	...
2325867	  707.0	  572.3	 8266.0	...
2325868	  707.1	  572.5	 8267.0	...
2325869	  707.2	  572.5	 8266.0	...
2325870	  707.2	  572.4	 8264.0	...
2325871	  707.3	  572.3	 8262.0	...
2325872	  707.2	  572.3	 8262.0	...
2325873	  707.2	  572.3	 8262.0	...
2325874	  707.2	  572.2	 8263.0	...
2325875	  707.0	  572.1	 8263.0	...
2325876	  706.9	  572.3	 8263.0	...
2325877	  706.9	  572.4	 8263.0	...
2325878	  707.1	  572.6	 8265.0	...
2325879	  707.3	  572.6	 8268.0	...
2325880	  707.4	  572.2	 8269.0	...
2325881	  707.3	  571.9	 8269.0	...
2325882	  707.0	  571.6	 8268.0	...
2325883	  706.8	  571.6	 8266.0	...
2325884	  706.8	  571.8	 8260.0	...
2325885	  706.8	  572.0	 8255.0	...
2325886	  707.0	  572.3	 8251.0	...
2325887	  707.2	  572.4	 8251.0	...
2325888	  707.3	  572.3	 8252.0	...
2325889	  707.2	  572.0	 8254.0	...
2325890	  707.1	  571.6	 8261.0	...
2325891	  707.1	  571.4	 8266.0	...
2325892	  706.8	  571.2	 8269.0	...
2325893	  706.4	  571.1	 8265.0	...
2325894	  706.1	  571.1	 8264.0	...
2325895	  706.3	  571.1	 8264.0	...
2325896	  706.5	  571.2	 8265.0	...
2325897	  706.6	  571.3	 8264.0	...
2325898	  706.7	  571.4	 8266.0	...
2325899	  706.6	  571.4	 8267.0	...
2325900	  706.6	  571.5	 8269.0	...
2325901	  706.7	  571.5	 8269.0	...
2325902	  707.0	  571.7	 8268.0	...
2325903	  707.1	  571.8	 8267.0	...
2325904	  707.0	  571.6	 8266.0	...
2325905	  706.9	  571.3	 8266.0	...
2325906	  706.7	  570.9	 8266.0	...
2325907	  706.6	  570.9	 8267.0	...
2325908	  706.5	  571.0	 8267.0	...
2325909	  706.5	  571.1	 8267.0	...
2325910	  706.6	  571.2	 8267.0	...
2325911	  706.7	  571.3	 8267.0	...
2325912	  706.7	  571.1	 8267.0	...
2325913	  706.8	  570.9	 8268.0	...
2325914	  707.0	  570.8	 8268.0	...
2325915	  707.2	  570.9	 8269.0	...
2325916	  706.7	  571.0	 8268.0	...
2325917	  706.1	  571.1	 8266.0	...
2325918	  705.7	  571.1	 8266.0	...
2325919	  706.0	  571.3	 8268.0	...
2325920	  706.2	  571.4	 8269.0	...
2325921	  706.2	  571.6	 8269.0	...
2325922	  706.2	  571.6	 8268.0	...
2325923	  706.2	  571.1	 8269.0	...
2325924	  706.2	  570.7	 8271.0	...
2325925	  706.2	  570.3	 8272.0	...
2325926	  706.3	  570.3	 8272.0	...
2325927	  706.5	  570.7	 8271.0	...
2325928	  706.7	  571.2	 8270.0	...
2325929	  706.8	  571.6	 8269.0	...
2325930	  706.7	  571.4	 8270.0	...
2325931	  706.6	  570.9	 8272.0	...
2325932	  706.5	  570.5	 8274.0	...
2325933	  706.4	  570.2	 8275.0	...
2325934	  706.3	  570.3	 8274.0	...
2325935	  706.2	  570.5	 8271.0	...
2325936	  706.0	  570.7	 8267.0	...
2325937	  706.0	  570.8	 8264.0	...
2325938	  705.9	  570.9	 8262.0	...
MSG	2325939 0000 _ Number On
2325939	  705.8	  571.0	 8264.0	...
2325940	  705.7	  571.1	 8267.0	...
2325941	  705.7	  571.0	 8270.0	...
2325942	  705.8	  570.9	 8269.0	...
2325943	  705.8	  570.8	 8270.0	...
2325944	  705.9	  571.0	 8270.0	...
2325945	  705.9	  571.1	 8269.0	...
2325946	  705.9	  570.9	 8271.0	...
2325947	  705.9	  570.7	 8273.0	...
2325948	  706.0	  570.4	 8276.0	...
2325949	  706.0	  570.4	 8277.0	...
2325950	  705.8	  570.5	 8278.0	...
2325951	  705.6	  570.5	 8279.0	...
2325952	  705.5	  570.6	 8281.0	...
2325953	  705.5	  570.6	 8283.0	...
2325954	  705.5	  570.6	 8283.0	...
2325955	  705.5	  570.5	 8282.0	...
2325956	  705.6	  570.4	 8281.0	...
2325957	  705.6	  570.4	 8282.0	...
2325958	  705.9	  570.6	 8283.0	...
2325959	  706.1	  570.8	 8283.0	...
2325960	  706.1	  570.8	 8284.0	...
2325961	  705.9	  570.6	 8283.0	...
2325962	  705.7	  570.3	 8282.0	...
2325963	  705.7	  569.7	 8282.0	...
2325964	  705.6	  569.6	 8283.0	...
2325965	  705.5	  569.4	 8284.0	...
2325966	  705.3	  569.4	 8286.0	...
2325967	  705.2	  569.8	 8287.0	...
2325968	  705.1	  570.2	 8287.0	...
2325969	  705.2	  570.5	 8288.0	...
2325970	  705.3	  570.5	 8288.0	...
2325971	  705.5	  570.4	 8287.0	...
2325972	  705.8	  570.4	 8286.0	...
2325973	  706.1	  570.4	 8286.0	...
2325974	  706.3	  570.4	 8287.0	...
2325975	  706.1	  570.4	 8287.0	...
2325976	  705.7	  570.5	 8290.0	...
2325977	  705.4	  570.6	 8292.0	...
2325978	  705.2	  570.6	 8293.0	...
2325979	  705.2	  570.6	 8291.0	...
2325980	  705.1	  570.6	 8289.0	...
2325981	  705.2	  570.6	 8288.0	...
2325982	  705.0	  570.5	 8286.0	...
2325983	  704.8	  570.3	 8283.0	...
2325984	  704.7	  570.1	 8280.0	...
2325985	  704.9	  569.9	 8281.0	...
2325986	  705.2	  569.9	 8284.0	...
2325987	  705.5	  570.0	 8288.0	...
2325988	  705.5	  570.1	 8289.0	...
2325989	  705.5	  570.1	 8291.0	...
2325990	  705.6	  569.8	 8295.0	...
2325991	  705.9	  569.6	 8297.0	...
2325992	  706.2	  569.5	 8297.0	...
2325993	  706.3	  569.6	 8296.0	...
2325994	  706.2	  569.9	 8293.0	...
2325995	  705.9	  570.0	 8292.0	...
2325996	  705.8	  570.0	 8291.0	...
2325997	  705.8	  569.9	 8292.0	...
2325998	  705.8	  570.0	 8293.0	...
2325999	  705.7	  570.0	 8293.0	...
2326000	  705.9	  569.9	 8292.0	...
2326001	  706.0	  569.9	 8289.0	...
2326002	  706.2	  569.8	 8288.0	...
2326003	  706.1	  569.7	 8287.0	...
2326004	  705.9	  569.7	 8289.0	...
2326005	  705.8	  569.6	 8290.0	...
2326006	  705.8	  569.5	 8286.0	...
2326007	  705.9	  569.4	 8281.0	...
2326008	  705.7	  569.5	 8274.0	...
2326009	  705.6	  569.6	 8274.0	...
2326010	  705.5	  569.7	 8273.0	...
2326011	  705.5	  569.9	 8274.0	...
2326012	  705.6	  570.0	 8273.0	...
2326013	  705.6	  570.1	 8275.0	...
2326014	  705.8	  570.2	 8278.0	...
2326015	  706.0	  570.2	 8282.0	...
2326016	  706.1	  570.0	 8284.0	...
2326017	  706.0	  569.6	 8283.0	...
2326018	  705.9	  569.6	 8281.0	...
2326019	  705.9	  570.0	 8279.0	...
2326020	  706.0	  570.5	 8278.0	...
2326021	  706.1	  570.6	 8279.0	...
2326022	  706.0	  570.8	 8284.0	...
2326023	  705.9	  570.7	 8288.0	...
2326024	  705.4	  570.6	 8292.0	...
2326025	  705.0	  570.6	 8291.0	...
2326026	  704.6	  570.2	 8289.0	...
2326027	  704.7	  569.7	 8286.0	...
2326028	  704.8	  569.5	 8285.0	...
2326029	  705.0	  569.9	 8287.0	...
2326030	  705.0	  570.1	 8288.0	...
2326031	  704.7	  570.0	 8287.0	...
2326032	  704.4	  569.9	 8286.0	...
2326033	  704.2	  570.1	 8288.0	...
2326034	  704.4	  570.4	 8292.0	...
2326035	  704.5	  570.7	 8295.0	...
2326036	  704.4	  570.7	 8296.0	...
2326037	  704.3	  570.7	 8296.0	...
2326038	  704.3	  570.7	 8297.0	...
2326039	  704.3	  570.8	 8298.0	...
2326040	  704.3	  570.9	 8299.0	...
2326041	  704.4	  570.9	 8302.0	...
2326042	  704.5	  570.9	 8304.0	...
2326043	  704.7	  570.9	 8303.0	...
2326044	  704.7	  571.0	 8300.0	...
2326045	  704.5	  570.9	 8299.0	...
2326046	  704.4	  570.9	 8301.0	...
2326047	  704.3	  571.0	 8305.0	...
2326048	  704.3	  570.8	 8309.0	...
2326049	  704.3	  570.5	 8309.0	...
2326050	  704.2	  570.3	 8305.0	...
2326051	  704.1	  570.3	 8301.0	...
2326052	  703.8	  570.5	 8299.0	...
2326053	  703.5	  570.8	 8302.0	...
2326054	  703.3	  571.0	 8306.0	...
2326055	  703.5	  571.0	 8310.0	...
2326056	  703.7	  571.0	 8311.0	...
2326057	  703.9	  570.9	 8311.0	...
2326058	  704.0	  570.8	 8311.0	...
2326059	  704.0	  570.8	 8311.0	...
2326060	  703.9	  571.0	 8310.0	...
2326061	  703.9	  571.2	 8310.0	...
2326062	  703.8	  571.1	 8310.0	...
2326063	  703.7	  570.9	 8310.0	...
2326064	  703.5	  570.6	 8312.0	...
2326065	  703.4	  570.5	 8315.0	...
2326066	  703.3	  570.6	 8318.0	...
2326067	  703.2	  570.7	 8319.0	...
2326068	  703.0	  570.8	 8319.0	...
2326069	  702.9	  570.9	 8320.0	...
2326070	  703.0	  571.2	 8320.0	...
2326071	  703.0	  571.4	 8317.0	...
2326072	  703.1	  571.5	 8314.0	...
2326073	  703.2	  571.3	 8310.0	...
2326074	  703.4	  570.9	 8312.0	...
2326075	  703.5	  570.6	 8314.0	...
2326076	  703.6	  570.7	 8316.0	...
2326077	  703.5	  571.1	 8316.0	...
2326078	  703.5	  571.3	 8317.0	...
2326079	  703.5	  571.2	 8317.0	...
2326080	  703.6	  571.0	 8318.0	...
2326081	  703.5	  571.0	 8324.0	...
2326082	  703.5	  570.9	 8330.0	...
2326083	  703.4	  570.8	 8335.0	...
2326084	  703.4	  570.8	 8338.0	...
2326085	  703.3	  570.8	 8340.0	...
2326086	  703.2	  570.9	 8341.0	...
2326087	  703.3	  570.7	 8339.0	...
2326088	  703.4	  570.4	 8337.0	...
2326089	  703.6	  570.1	 8334.0	...
2326090	  703.5	  570.1	 8332.0	...
2326091	  703.4	  570.1	 8332.0	...
2326092	  703.3	  570.2	 8333.0	...
2326093	  703.2	  570.3	 8336.0	...
2326094	  703.2	  570.3	 8338.0	...
2326095	  703.2	  570.3	 8340.0	...
2326096	  703.1	  570.4	 8342.0	...
2326097	  703.1	  570.5	 8343.0	...
2326098	  702.9	  570.6	 8344.0	...
2326099	  702.5	  570.6	 8343.0	...
2326100	  702.1	  570.5	 8342.0	...
2326101	  701.7	  570.3	 8342.0	...
2326102	  701.5	  570.3	 8341.0	...
2326103	  701.3	  570.4	 8340.0	...
2326104	  701.2	  570.4	 8341.0	...
2326105	  701.1	  570.5	 8340.0	...
2326106	  700.7	  570.6	 8340.0	...
2326107	  700.3	  570.7	 8340.0	...
2326108	  700.1	  570.7	 8341.0	...
2326109	  700.1	  570.6	 8344.0	...
2326110	  700.1	  570.5	 8345.0	...
2326111	  700.1	  570.5	 8345.0	...
2326112	  700.2	  570.4	 8343.0	...
2326113	  700.2	  570.7	 8342.0	...
2326114	  700.2	  571.2	 8342.0	...
2326115	  700.1	  571.4	 8344.0	...
2326116	  700.0	  571.1	 8346.0	...
2326117	  700.0	  570.9	 8348.0	...
2326118	  699.7	  571.0	 8347.0	...
2326119	  699.4	  571.2	 8344.0	...
2326120	  699.1	  571.4	 8339.0	...
2326121	  699.0	  571.4	 8337.0	...
2326122	  698.9	  571.1	 8338.0	...
2326123	  698.7	  570.7	 8341.0	...
2326124	  699.0	  570.9	 8344.0	...
2326125	  699.3	  571.4	 8344.0	...
2326126	  699.7	  571.7	 8345.0	...
2326127	  699.6	  571.5	 8346.0	...
2326128	  699.6	  571.2	 8347.0	...
2326129	  699.6	  571.2	 8346.0	...
2326130	  699.4	  570.9	 8345.0	...
2326131	  699.2	  570.7	 8345.0	...
2326132	  699.0	  570.5	 8342.0	...
2326133	  699.1	  570.5	 8339.0	...
2326134	  699.0	  570.5	 8338.0	...
2326135	  698.7	  570.5	 8341.0	...
2326136	  698.5	  570.5	 8343.0	...
2326137	  698.6	  570.7	 8343.0	...
2326138	  698.9	  570.8	 8343.0	...
2326139	  699.3	  570.9	 8347.0	...
2326140	  699.3	  570.9	 8352.0	...
2326141	  699.3	  571.0	 8356.0	...
2326142	  699.4	  571.0	 8355.0	...
2326143	  699.5	  571.0	 8355.0	...
2326144	  699.5	  570.9	 8356.0	...
2326145	  699.1	  570.9	 8357.0	...
2326146	  698.7	  570.9	 8359.0	...
2326147	  698.4	  570.9	 8360.0	...
2326148	  698.6	  570.8	 8360.0	...
2326149	  698.8	  570.6	 8360.0	...
2326150	  698.9	  570.6	 8360.0	...
2326151	  698.9	  570.6	 8359.0	...
2326152	  698.9	  570.6	 8358.0	...
2326153	  698.8	  570.6	 8363.0	...
2326154	  698.6	  570.6	 8368.0	...
2326155	  698.5	  570.6	 8372.0	...
2326156	  698.4	  570.5	 8369.0	...
2326157	  698.2	  570.4	 8366.0	...
2326158	  698.0	  570.2	 8365.0	...
2326159	  697.7	  569.8	 8365.0	...
2326160	  697.7	  569.5	 8364.0	...
2326161	  697.7	  569.5	 8364.0	...
2326162	  697.8	  569.7	 8364.0	...
2326163	  697.9	  570.1	 8366.0	...
2326164	  698.1	  570.5	 8368.0	...
2326165	  698.4	  570.8	 8370.0	...
2326166	  698.5	  570.7	 8370.0	...
2326167	  698.6	  570.6	 8369.0	...
2326168	  698.6	  570.6	 8368.0	...
2326169	  698.6	  570.5	 8365.0	...
2326170	  698.6	  570.4	 8364.0	...
2326171	  698.6	  570.5	 8363.0	...
2326172	  698.6	  570.5	 8364.0	...
2326173	  698.5	  570.5	 8367.0	...
2326174	  698.6	  570.5	 8370.0	...
2326175	  698.6	  570.4	 8373.0	...
2326176	  698.6	  570.5	 8372.0	...
2326177	  698.5	  570.5	 8371.0	...
2326178	  698.5	  570.5	 8370.0	...
2326179	  698.6	  570.5	 8370.0	...
2326180	  698.7	  570.5	 8370.0	...
2326181	  698.7	  570.5	 8373.0	...
2326182	  698.7	  570.5	 8375.0	...
2326183	  698.8	  570.5	 8378.0	...
2326184	  698.8	  570.5	 8379.0	...
2326185	  698.8	  570.4	 8380.0	...
2326186	  698.9	  570.3	 8380.0	...
2326187	  699.0	  570.2	 8378.0	...
2326188	  699.2	  570.1	 8375.0	...
2326189	  699.3	  570.1	 8373.0	...
2326190	  699.4	  570.0	 8372.0	...
2326191	  699.4	  569.9	 8370.0	...
2326192	  699.5	  569.8	 8369.0	...
2326193	  699.8	  569.8	 8368.0	...
2326194	  700.1	  569.9	 8368.0	...
2326195	  700.4	  570.0	 8370.0	...
2326196	  700.3	  569.9	 8374.0	...
2326197	  700.1	  569.9	 8379.0	...
2326198	  699.8	  569.8	 8383.0	...
2326199	  699.6	  569.8	 8385.0	...
2326200	  699.4	  569.7	 8383.0	...
2326201	  699.3	  569.7	 8380.0	...
2326202	  699.4	  569.6	 8375.0	...
2326203	  699.5	  569.6	 8374.0	...
2326204	  699.3	  569.6	 8378.0	...
2326205	  699.2	  569.7	 8384.0	...
2326206	  699.1	  569.7	 8389.0	...
2326207	  699.1	  569.6	 8390.0	...
2326208	  699.0	  569.4	 8390.0	...
2326209	  699.1	  569.3	 8389.0	...
2326210	  699.3	  569.3	 8388.0	...
2326211	  699.7	  569.4	 8387.0	...
2326212	  700.1	  569.5	 8387.0	...
2326213	  700.3	  569.4	 8388.0	...
2326214	  700.1	  569.5	 8390.0	...
2326215	  699.6	  569.5	 8387.0	...
2326216	  699.1	  569.6	 8384.0	...
2326217	  698.9	  569.7	 8381.0	...
2326218	  698.9	  570.0	 8383.0	...
2326219	  698.8	  570.1	 8389.0	...
2326220	  698.8	  570.2	 8395.0	...
2326221	  699.1	  570.0	 8400.0	...
2326222	  699.4	  569.9	 8400.0	...
2326223	  699.7	  569.8	 8399.0	...
2326224	  699.7	  569.8	 8398.0	...
2326225	  699.8	  569.8	 8397.0	...
2326226	  699.9	  569.8	 8397.0	...
2326227	  699.8	  569.9	 8401.0	...
2326228	  699.7	  569.9	 8404.0	...
2326229	  699.6	  570.1	 8407.0	...
2326230	  699.6	  570.2	 8406.0	...
2326231	  699.6	  570.3	 8404.0	...
2326232	  699.6	  570.2	 8403.0	...
2326233	  699.7	  570.1	 8403.0	...
2326234	  699.7	  570.4	 8403.0	...
2326235	  699.7	  570.6	 8405.0	...
2326236	  699.8	  570.9	 8407.0	...
2326237	  699.8	  570.8	 8408.0	...
2326238	  699.8	  570.8	 8408.0	...
2326239	  699.7	  570.5	 8408.0	...
2326240	  699.7	  570.2	 8408.0	...
2326241	  699.7	  570.0	 8409.0	...
2326242	  699.8	  569.8	 8410.0	...
2326243	  699.9	  569.6	 8410.0	...
2326244	  699.9	  569.4	 8410.0	...
2326245	  700.0	  569.5	 8411.0	...
2326246	  700.0	  569.5	 8413.0	...
2326247	  700.1	  569.4	 8416.0	...
2326248	  700.0	  569.7	 8419.0	...
2326249	  700.0	  569.9	 8419.0	...
2326250	  699.7	  570.0	 8416.0	...
2326251	  699.5	  569.9	 8413.0	...
2326252	  699.3	  569.7	 8412.0	...
MSG	2326253 0000 _ Number Off
2326253	  699.2	  569.8	 8414.0	...
2326254	  699.2	  569.9	 8417.0	...
2326255	  699.1	  569.9	 8417.0	...
2326256	  699.2	  569.7	 8417.0	...
2326257	  699.3	  569.5	 8416.0	...
2326258	  699.4	  569.4	 8416.0	...
2326259	  699.5	  568.9	 8416.0	...
2326260	  699.7	  568.5	 8415.0	...
2326261	  699.8	  568.2	 8416.0	...
2326262	  700.0	  568.4	 8420.0	...
2326263	  700.1	  568.5	 8423.0	...
2326264	  700.1	  568.6	 8424.0	...
2326265	  700.0	  568.4	 8424.0	...
2326266	  699.9	  568.3	 8424.0	...
2326267	  700.1	  568.6	 8424.0	...
2326268	  700.3	  569.1	 8424.0	...
2326269	  700.5	  569.6	 8424.0	...
2326270	  700.4	  569.6	 8424.0	...
2326271	  700.4	  569.4	 8424.0	...
2326272	  700.3	  569.2	 8424.0	...
2326273	  700.4	  569.1	 8425.0	...
2326274	  700.5	  569.2	 8426.0	...
2326275	  700.3	  569.3	 8426.0	...
2326276	  700.1	  569.1	 8426.0	...
2326277	  699.9	  569.0	 8425.0	...
2326278	  700.1	  568.9	 8426.0	...
2326279	  700.3	  568.9	 8426.0	...
2326280	  700.5	  568.8	 8427.0	...
2326281	  700.4	  568.8	 8427.0	...
2326282	  700.3	  568.7	 8427.0	...
2326283	  700.1	  568.2	 8428.0	...
2326284	  700.0	  567.6	 8428.0	...
2326285	  700.0	  567.5	 8428.0	...
2326286	  700.2	  567.8	 8429.0	...
2326287	  700.5	  568.1	 8430.0	...
2326288	  700.5	  568.1	 8431.0	...
2326289	  700.4	  568.0	 8432.0	...
2326290	  700.3	  567.9	 8432.0	...
2326291	  700.4	  567.8	 8432.0	...
2326292	  700.2	  567.8	 8432.0	...
2326293	  700.0	  567.9	 8432.0	...
2326294	  700.0	  567.9	 8432.0	...
2326295	  700.4	  567.9	 8434.0	...
2326296	  700.7	  568.0	 8436.0	...
2326297	  700.7	  568.0	 8436.0	...
2326298	  700.5	  568.2	 8433.0	...
2326299	  700.2	  568.2	 8430.0	...
2326300	  699.8	  568.3	 8428.0	...
2326301	  699.6	  568.3	 8425.0	...
2326302	  699.5	  568.4	 8423.0	...
2326303	  699.6	  568.3	 8423.0	...
2326304	  699.6	  568.1	 8424.0	...
2326305	  699.4	  567.5	 8425.0	...
2326306	  699.2	  567.1	 8427.0	...
2326307	  699.0	  566.9	 8428.0	...
2326308	  699.0	  567.0	 8428.0	...
2326309	  698.9	  567.1	 8430.0	...
2326310	  698.8	  567.5	 8432.0	...
2326311	  698.8	  567.8	 8435.0	...
2326312	  698.7	  567.9	 8435.0	...
2326313	  698.6	  567.6	 8436.0	...
2326314	  698.6	  567.2	 8436.0	...
2326315	  698.5	  567.1	 8436.0	...
2326316	  698.6	  567.1	 8436.0	...
2326317	  698.7	  567.2	 8436.0	...
2326318	  698.8	  567.3	 8435.0	...
2326319	  698.8	  567.5	 8435.0	...
2326320	  698.7	  567.4	 8434.0	...
2326321	  698.5	  567.3	 8433.0	...
2326322	  698.6	  567.2	 8437.0	...
2326323	  698.7	  567.3	 8441.0	...
2326324	  698.9	  567.4	 8446.0	...
2326325	  698.8	  567.5	 8447.0	...
2326326	  698.7	  567.5	 8448.0	...
2326327	  698.6	  567.4	 8446.0	...
2326328	  698.8	  567.2	 8444.0	...
2326329	  698.9	  567.2	 8442.0	...
2326330	  698.9	  567.3	 8439.0	...
2326331	  698.7	  567.4	 8437.0	...
2326332	  698.5	  567.5	 8436.0	...
2326333	  698.4	  567.3	 8440.0	...
2326334	  698.5	  567.2	 8443.0	...
2326335	  698.7	  567.1	 8445.0	...
2326336	  699.0	  567.1	 8450.0	...
2326337	  699.2	  566.9	 8453.0	...
2326338	  699.1	  566.7	 8455.0	...
2326339	  698.9	  567.0	 8454.0	...
2326340	  698.6	  567.5	 8455.0	...
2326341	  698.7	  567.7	 8457.0	...
2326342	  698.6	  567.5	 8458.0	...
2326343	  698.6	  567.2	 8456.0	...
2326344	  698.7	  567.2	 8455.0	...
2326345	  698.7	  567.2	 8455.0	...
2326346	  698.7	  567.0	 8460.0	...
2326347	  698.7	  566.8	 8465.0	...
2326348	  698.7	  566.6	 8463.0	...
2326349	  698.9	  566.6	 8456.0	...
2326350	  698.9	  566.6	 8451.0	...
2326351	  698.8	  566.6	 8453.0	...
2326352	  698.7	  566.6	 8455.0	...
2326353	  698.5	  566.6	 8454.0	...
2326354	  698.2	  566.7	 8454.0	...
2326355	  697.9	  566.6	 8456.0	...
2326356	  697.9	  566.6	 8457.0	...
2326357	  697.8	  566.3	 8457.0	...
2326358	  698.0	  566.0	 8457.0	...
2326359	  698.2	  565.6	 8458.0	...
2326360	  698.4	  565.5	 8459.0	...
2326361	  698.4	  565.7	 8461.0	...
2326362	  698.3	  566.0	 8462.0	...
2326363	  698.2	  566.3	 8463.0	...
2326364	  698.1	  566.3	 8463.0	...
2326365	  698.2	  566.1	 8467.0	...
2326366	  698.2	  565.9	 8471.0	...
2326367	  698.2	  565.6	 8475.0	...
2326368	  698.2	  565.6	 8475.0	...
2326369	  698.1	  565.8	 8473.0	...
2326370	  698.0	  566.2	 8472.0	...
2326371	  697.8	  566.7	 8472.0	...
2326372	  697.7	  567.0	 8472.0	...
2326373	  697.6	  567.1	 8471.0	...
2326374	  697.7	  566.9	 8470.0	...
2326375	  697.7	  566.7	 8470.0	...
2326376	  697.9	  566.5	 8473.0	...
2326377	  698.3	  566.5	 8479.0	...
2326378	  698.7	  566.5	 8484.0	...
2326379	  698.9	  566.3	 8485.0	...
2326380	  699.0	  566.2	 8483.0	...
2326381	  699.1	  566.1	 8480.0	...
2326382	  699.2	  566.2	 8480.0	...
2326383	  699.4	  566.5	 8480.0	...
2326384	  699.6	  566.8	 8479.0	...
2326385	  699.5	  566.6	 8481.0	...
2326386	  699.5	  566.2	 8484.0	...
2326387	  699.4	  565.8	 8485.0	...
2326388	  699.3	  565.7	 8482.0	...
2326389	  699.3	  565.8	 8483.0	...
2326390	  699.3	  565.9	 8486.0	...
2326391	  699.2	  566.0	 8489.0	...
2326392	  699.1	  565.8	 8490.0	...
2326393	  699.1	  565.7	 8490.0	...
2326394	  699.1	  566.0	 8491.0	...
2326395	  699.0	  566.6	 8491.0	...
2326396	  699.0	  567.3	 8490.0	...
2326397	  699.0	  567.5	 8487.0	...
2326398	  698.9	  567.3	 8485.0	...
2326399	  698.8	  566.7	 8483.0	...
2326400	  698.8	  566.5	 8484.0	...
2326401	  698.8	  566.3	 8484.0	...
2326402	  698.9	  566.4	 8487.0	...
2326403	  698.9	  566.3	 8489.0	...
2326404	  698.6	  566.4	 8491.0	...
2326405	  698.4	  566.5	 8490.0	...
2326406	  698.4	  566.5	 8488.0	...
2326407	  698.3	  565.9	 8490.0	...
2326408	  698.1	  565.4	 8493.0	...
2326409	  698.0	  564.9	 8496.0	...
2326410	  697.9	  564.9	 8496.0	...
2326411	  697.9	  564.8	 8497.0	...
2326412	  697.8	  564.7	 8501.0	...
2326413	  697.7	  564.9	 8504.0	...
2326414	  697.6	  565.0	 8506.0	...
2326415	  697.6	  565.2	 8506.0	...
2326416	  697.5	  565.6	 8507.0	...
2326417	  697.5	  566.0	 8507.0	...
2326418	  697.4	  566.4	 8509.0	...
2326419	  697.3	  566.6	 8511.0	...
2326420	  697.2	  566.8	 8512.0	...
2326421	  697.3	  567.0	 8509.0	...
2326422	  697.5	  567.1	 8506.0	...
2326423	  697.6	  567.2	 8502.0	...
2326424	  698.0	  567.2	 8506.0	...
2326425	  698.2	  567.0	 8510.0	...
2326426	  698.4	  566.7	 8513.0	...
2326427	  698.4	  566.2	 8512.0	...
2326428	  698.5	  565.8	 8511.0	...
2326429	  698.6	  565.9	 8510.0	...
2326430	  698.7	  566.3	 8509.0	...
2326431	  698.7	  566.7	 8508.0	...
2326432	  698.6	  566.7	 8512.0	...
2326433	  698.7	  566.6	 8516.0	...
2326434	  698.7	  566.6	 8520.0	...
2326435	  698.5	  566.8	 8520.0	...
2326436	  698.4	  566.9	 8521.0	...
2326437	  698.3	  566.9	 8521.0	...
2326438	  698.4	  566.9	 8521.0	...
2326439	  698.4	  567.0	 8518.0	...
2326440	  698.5	  566.9	 8517.0	...
2326441	  698.5	  566.8	 8517.0	...
2326442	  698.5	  566.8	 8518.0	...
2326443	  698.5	  566.7	 8519.0	...
2326444	  698.4	  566.7	 8519.0	...
2326445	  698.4	  566.7	 8520.0	...
2326446	  698.3	  566.5	 8518.0	...
2326447	  698.3	  566.5	 8517.0	...
2326448	  698.3	  566.4	 8517.0	...
2326449	  698.3	  566.4	 8518.0	...
2326450	  698.2	  566.4	 8519.0	...
2326451	  698.1	  566.4	 8519.0	...
2326452	  698.0	  566.5	 8520.0	...
2326453	  698.0	  566.5	 8521.0	...
MSG	2326454 0000 _ Number On
2326454	  698.0	  566.6	 8522.0	...
2326455	  698.2	  566.5	 8523.0	...
2326456	  698.3	  566.5	 8523.0	...
2326457	  698.4	  567.0	 8522.0	...
2326458	  698.4	  567.4	 8520.0	...
2326459	  698.3	  567.2	 8522.0	...
2326460	  698.3	  566.6	 8527.0	...
2326461	  698.2	  566.3	 8530.0	...
2326462	  698.0	  566.8	 8528.0	...
2326463	  697.7	  567.1	 8526.0	...
2326464	  697.6	  567.0	 8523.0	...
2326465	  697.8	  566.9	 8521.0	...
2326466	  697.9	  566.7	 8521.0	...
2326467	  697.7	  566.5	 8522.0	...
2326468	  697.4	  566.4	 8523.0	...
2326469	  697.2	  566.6	 8523.0	...
2326470	  697.2	  566.8	 8524.0	...
2326471	  697.3	  566.7	 8525.0	...
2326472	  697.5	  566.9	 8526.0	...
2326473	  697.6	  566.8	 8528.0	...
2326474	  697.7	  566.7	 8530.0	...
2326475	  697.8	  566.5	 8531.0	...
2326476	  697.9	  566.4	 8532.0	...
2326477	  697.8	  566.4	 8534.0	...
2326478	  697.5	  566.4	 8537.0	...
2326479	  697.3	  566.8	 8540.0	...
2326480	  697.3	  567.2	 8541.0	...
2326481	  697.2	  567.2	 8541.0	...
2326482	  696.9	  566.9	 8541.0	...
2326483	  696.6	  566.6	 8541.0	...
2326484	  696.4	  566.6	 8541.0	...
2326485	  696.3	  566.5	 8541.0	...
2326486	  696.5	  566.3	 8541.0	...
2326487	  696.7	  566.2	 8545.0	...
2326488	  696.9	  566.1	 8549.0	...
2326489	  696.8	  566.1	 8554.0	...
2326490	  696.9	  566.1	 8556.0	...
2326491	  696.6	  566.2	 8556.0	...
2326492	  696.4	  566.3	 8555.0	...
2326493	  696.4	  566.4	 8556.0	...
2326494	  696.5	  566.3	 8558.0	...
2326495	  696.2	  566.2	 8558.0	...
2326496	  695.6	  566.3	 8556.0	...
2326497	  695.3	  566.6	 8555.0	...
2326498	  695.7	  566.8	 8556.0	...
2326499	  696.1	  566.7	 8558.0	...
2326500	  696.1	  566.5	 8559.0	...
2326501	  695.8	  566.3	 8559.0	...
2326502	  695.6	  566.5	 8559.0	...
2326503	  695.7	  566.8	 8559.0	...
2326504	  695.7	  567.0	 8559.0	...
2326505	  695.7	  566.9	 8559.0	...
2326506	  695.7	  566.8	 8559.0	...
2326507	  695.7	  566.8	 8560.0	...
2326508	  695.7	  566.9	 8561.0	...
2326509	  695.6	  567.0	 8561.0	...
2326510	  695.6	  567.1	 8561.0	...
2326511	  695.6	  567.2	 8561.0	...
2326512	  695.8	  567.2	 8560.0	...
2326513	  696.0	  567.0	 8562.0	...
2326514	  696.2	  566.9	 8563.0	...
2326515	  696.3	  566.9	 8564.0	...
2326516	  696.1	  566.9	 8562.0	...
2326517	  695.9	  566.9	 8560.0	...
2326518	  695.8	  566.9	 8558.0	...
2326519	  695.7	  566.9	 8558.0	...
2326520	  695.7	  566.5	 8565.0	...
2326521	  695.8	  566.1	 8572.0	...
2326522	  695.7	  565.8	 8577.0	...
2326523	  695.8	  565.8	 8576.0	...
2326524	  695.9	  565.8	 8576.0	...
2326525	  696.2	  565.8	 8576.0	...
2326526	  696.4	  565.9	 8574.0	...
2326527	  696.5	  566.0	 8573.0	...
2326528	  696.5	  566.1	 8572.0	...
2326529	  696.3	  566.1	 8574.0	...
2326530	  696.1	  566.1	 8580.0	...
2326531	  695.9	  566.2	 8585.0	...
2326532	  695.8	  566.2	 8587.0	...
2326533	  695.8	  566.1	 8586.0	...
2326534	  695.8	  566.1	 8585.0	...
2326535	  696.2	  566.1	 8589.0	...
2326536	  696.5	  566.2	 8592.0	...
2326537	  696.9	  566.1	 8592.0	...
2326538	  696.8	  566.2	 8590.0	...
2326539	  696.7	  566.2	 8588.0	...
2326540	  696.6	  566.1	 8588.0	...
2326541	  696.5	  565.8	 8589.0	...
2326542	  696.2	  565.6	 8589.0	...
2326543	  696.2	  565.7	 8591.0	...
2326544	  696.1	  566.0	 8592.0	...
2326545	  696.2	  565.8	 8593.0	...
2326546	  696.2	  565.4	 8594.0	...
2326547	  696.2	  564.9	 8591.0	...
2326548	  696.2	  564.9	 8588.0	...
2326549	  696.4	  565.2	 8585.0	...
2326550	  696.6	  565.5	 8586.0	...
2326551	  696.8	  565.8	 8584.0	...
2326552	  696.6	  565.8	 8583.0	...
2326553	  696.4	  565.9	 8583.0	...
2326554	  696.3	  565.9	 8586.0	...
2326555	  696.4	  565.7	 8587.0	...
2326556	  696.6	  565.6	 8588.0	...
2326557	  696.6	  565.5	 8587.0	...
2326558	  696.7	  565.7	 8587.0	...
2326559	  696.5	  565.5	 8589.0	...
2326560	  696.3	  565.3	 8591.0	...
2326561	  696.1	  564.9	 8593.0	...
2326562	  696.1	  564.8	 8592.0	...
2326563	  696.4	  564.9	 8592.0	...
2326564	  696.7	  565.0	 8591.0	...
2326565	  696.6	  565.2	 8590.0	...
2326566	  696.2	  565.2	 8589.0	...
2326567	  695.7	  565.3	 8588.0	...
2326568	  695.8	  565.2	 8587.0	...
2326569	  696.0	  565.4	 8588.0	...
2326570	  696.2	  565.6	 8589.0	...
2326571	  696.4	  565.7	 8591.0	...
2326572	  696.1	  565.6	 8589.0	...
2326573	  695.8	  565.7	 8587.0	...
2326574	  695.9	  565.8	 8587.0	...
2326575	  696.2	  565.8	 8592.0	...
2326576	  696.3	  565.7	 8596.0	...
2326577	  696.1	  565.7	 8598.0	...
2326578	  695.8	  565.4	 8597.0	...
2326579	  695.9	  565.1	 8596.0	...
2326580	  695.9	  564.8	 8595.0	...
2326581	  695.7	  565.2	 8593.0	...
2326582	  695.4	  565.7	 8592.0	...
2326583	  695.4	  566.1	 8592.0	...
2326584	  695.5	  566.1	 8592.0	...
2326585	  695.6	  566.1	 8596.0	...
2326586	  695.5	  566.2	 8599.0	...
2326587	  695.4	  566.1	 8598.0	...
2326588	  695.4	  566.0	 8593.0	...
2326589	  695.7	  566.2	 8588.0	...
2326590	  696.0	  566.5	 8588.0	...
2326591	  696.1	  566.7	 8588.0	...
2326592	  696.0	  566.2	 8587.0	...
2326593	  695.7	  565.8	 8587.0	...
2326594	  695.7	  565.4	 8587.0	...
2326595	  696.0	  565.4	 8587.0	...
2326596	  696.2	  565.4	 8588.0	...
2326597	  696.2	  565.4	 8589.0	...
2326598	  696.3	  565.3	 8591.0	...
2326599	  696.3	  565.2	 8592.0	...
2326600	  696.3	  565.2	 8592.0	...
2326601	  696.2	  565.0	 8595.0	...
2326602	  696.1	  565.0	 8598.0	...
2326603	  696.0	  565.1	 8601.0	...
2326604	  695.9	  565.2	 8598.0	...
2326605	  695.8	  565.3	 8596.0	...
2326606	  695.7	  565.2	 8594.0	...
2326607	  695.7	  565.4	 8594.0	...
2326608	  695.7	  565.6	 8594.0	...
2326609	  695.4	  565.7	 8595.0	...
2326610	  695.1	  565.6	 8595.0	...
2326611	  695.0	  565.5	 8595.0	...
2326612	  695.1	  565.5	 8594.0	...
2326613	  695.2	  565.7	 8593.0	...
2326614	  695.2	  566.0	 8592.0	...
2326615	  695.3	  566.2	 8593.0	...
2326616	  695.3	  566.2	 8594.0	...
2326617	  695.2	  566.3	 8594.0	...
2326618	  695.3	  566.4	 8593.0	...
2326619	  695.3	  566.4	 8592.0	...
2326620	  695.4	  566.4	 8595.0	...
2326621	  695.4	  566.4	 8597.0	...
2326622	  695.5	  566.3	 8599.0	...
2326623	  695.5	  566.3	 8595.0	...
2326624	  695.6	  566.1	 8590.0	...
2326625	  695.6	  565.9	 8588.0	...
2326626	  695.7	  565.7	 8591.0	...
2326627	  695.9	  565.7	 8594.0	...
2326628	  695.8	  565.7	 8596.0	...
2326629	  695.7	  565.6	 8596.0	...
2326630	  695.6	  565.6	 8597.0	...
2326631	  695.5	  565.5	 8598.0	...
2326632	  695.4	  565.5	 8599.0	...
2326633	  695.2	  565.5	 8598.0	...
2326634	  695.4	  565.6	 8598.0	...
2326635	  695.5	  565.6	 8599.0	...
2326636	  695.7	  565.5	 8599.0	...
2326637	  695.7	  565.5	 8598.0	...
2326638	  695.5	  565.5	 8598.0	...
2326639	  695.4	  565.5	 8597.0	...
2326640	  695.4	  565.5	 8598.0	...
2326641	  695.4	  565.8	 8601.0	...
2326642	  695.4	  566.1	 8602.0	...
2326643	  695.6	  566.6	 8603.0	...
2326644	  695.7	  566.7	 8604.0	...
2326645	  695.4	  566.7	 8605.0	...
2326646	  695.1	  566.7	 8605.0	...
2326647	  694.8	  566.7	 8605.0	...
2326648	  694.9	  567.0	 8608.0	...
2326649	  694.8	  566.8	 8610.0	...
2326650	  694.7	  566.6	 8612.0	...
2326651	  694.7	  566.4	 8610.0	...
2326652	  694.6	  566.3	 8609.0	...
2326653	  694.6	  566.0	 8609.0	...
2326654	  694.6	  565.7	 8611.0	...
2326655	  694.5	  565.6	 8614.0	...
2326656	  694.5	  565.3	 8617.0	...
2326657	  694.5	  565.2	 8618.0	...
2326658	  694.5	  565.1	 8619.0	...
2326659	  694.5	  565.2	 8619.0	...
2326660	  694.5	  565.2	 8622.0	...
2326661	  694.8	  565.2	 8624.0	...
2326662	  695.0	  565.3	 8626.0	...
2326663	  694.8	  565.1	 8625.0	...
2326664	  694.3	  565.0	 8624.0	...
2326665	  693.9	  564.8	 8623.0	...
2326666	  693.8	  565.0	 8622.0	...
2326667	  693.8	  565.2	 8620.0	...
2326668	  693.7	  565.6	 8618.0	...
2326669	  693.5	  565.7	 8617.0	...
2326670	  693.2	  565.8	 8618.0	...
2326671	  693.0	  566.2	 8618.0	...
2326672	  692.7	  566.6	 8621.0	...
2326673	  692.5	  567.0	 8624.0	...
2326674	  692.3	  567.0	 8624.0	...
2326675	  692.5	  567.0	 8621.0	...
2326676	  692.8	  567.0	 8620.0	...
2326677	  693.0	  567.3	 8623.0	...
2326678	  692.9	  567.8	 8626.0	...
2326679	  692.9	  568.2	 8627.0	...
2326680	  692.8	  568.3	 8624.0	...
2326681	  692.6	  568.3	 8620.0	...
2326682	  692.5	  568.4	 8616.0	...
2326683	  692.6	  568.3	 8614.0	...
2326684	  692.6	  568.3	 8613.0	...
2326685	  692.9	  568.3	 8615.0	...
2326686	  693.1	  568.3	 8618.0	...
2326687	  693.2	  568.3	 8622.0	...
2326688	  693.0	  568.4	 8622.0	...
2326689	  692.8	  568.6	 8617.0	...
2326690	  692.7	  568.9	 8611.0	...
2326691	  692.9	  569.1	 8607.0	...
2326692	  693.1	  569.2	 8609.0	...
2326693	  693.3	  569.3	 8611.0	...
2326694	  693.4	  569.4	 8611.0	...
2326695	  693.6	  569.4	 8613.0	...
2326696	  693.7	  569.3	 8615.0	...
2326697	  693.8	  569.2	 8616.0	...
2326698	  693.6	  569.1	 8617.0	...
2326699	  693.2	  569.0	 8617.0	...
2326700	  693.0	  568.9	 8618.0	...
2326701	  693.2	  568.7	 8619.0	...
2326702	  693.4	  568.6	 8616.0	...
2326703	  693.3	  568.5	 8612.0	...
2326704	  693.0	  568.6	 8614.0	...
2326705	  692.8	  568.5	 8620.0	...
2326706	  692.8	  568.5	 8626.0	...
2326707	  692.9	  568.5	 8624.0	...
2326708	  692.8	  568.0	 8621.0	...
2326709	  692.8	  567.1	 8618.0	...
2326710	  692.9	  566.2	 8615.0	...
2326711	  693.1	  565.8	 8614.0	...
2326712	  693.2	  565.7	 8612.0	...
2326713	  692.8	  565.6	 8610.0	...
2326714	  692.3	  565.5	 8611.0	...
2326715	  692.5	  565.5	 8613.0	...
2326716	  693.2	  565.3	 8621.0	...
2326717	  693.8	  564.6	 8627.0	...
2326718	  693.8	  564.0	 8631.0	...
2326719	  693.8	  563.9	 8630.0	...
2326720	  693.9	  564.4	 8629.0	...
2326721	  693.9	  564.9	 8628.0	...
2326722	  693.9	  565.1	 8626.0	...
2326723	  693.9	  565.3	 8623.0	...
2326724	  693.9	  565.4	 8620.0	...
2326725	  693.6	  565.6	 8620.0	...
2326726	  693.2	  565.8	 8620.0	...
2326727	  692.9	  566.5	 8619.0	...
2326728	  692.6	  567.1	 8619.0	...
2326729	  692.7	  567.5	 8621.0	...
2326730	  692.7	  567.5	 8622.0	...
2326731	  692.6	  567.5	 8624.0	...
2326732	  693.1	  567.8	 8624.0	...
2326733	  693.8	  568.1	 8624.0	...
2326734	  694.5	  568.3	 8626.0	...
2326735	  694.7	  568.0	 8629.0	...
2326736	  694.6	  567.7	 8633.0	...
2326737	  694.5	  567.6	 8635.0	...
2326738	  694.5	  567.5	 8640.0	...
2326739	  694.4	  567.5	 8645.0	...
2326740	  694.4	  567.6	 8651.0	...
2326741	  694.4	  567.9	 8652.0	...
2326742	  694.5	  568.1	 8651.0	...
2326743	  694.7	  568.8	 8650.0	...
2326744	  694.9	  570.0	 8650.0	...
2326745	  695.5	  572.0	 8649.0	...
2326746	  696.2	  574.1	 8644.0	...
2326747	  697.1	  575.8	 8637.0	...
2326748	  698.0	  576.7	 8629.0	...
2326749	  698.7	  577.0	 8628.0	...
2326750	  699.1	  576.8	 8630.0	...
2326751	  699.2	  575.9	 8634.0	...
EFIX R   2323696	2326751	3056	  708.4	  566.2	   8423
SSACC R  2326752
2326752	  699.2	  574.8	 8637.0	...
2326753	  699.3	  573.0	 8644.0	...
2326754	  699.5	  572.1	 8651.0	...
2326755	  699.7	  571.3	 8663.0	...
2326756	  699.6	  571.3	 8671.0	...
2326757	  699.5	  572.4	 8670.0	...
2326758	  699.6	  575.9	 8655.0	...
2326759	  700.4	  582.8	 8630.0	...
2326760	  701.9	  593.7	 8591.0	...
2326761	  704.5	  607.5	 8544.0	...
2326762	  706.9	  624.3	 8479.0	...
2326763	  709.6	  644.8	 8407.0	...
2326764	  711.9	  668.3	 8323.0	...
2326765	  715.0	  694.2	 8231.0	...
2326766	  718.6	  722.3	 8127.0	...
MSG	2326767 0000 _ Number Off
2326767	  722.7	  751.9	 8013.0	...
2326768	  727.9	  784.9	 7888.0	...
2326769	  734.5	  820.1	 7740.0	...
2326770	  743.0	  859.4	 7574.0	...
2326771	  752.5	  902.4	 7385.0	...
2326772	  763.3	  948.2	 7194.0	...
2326773	  774.0	  995.4	 6993.0	...
2326774	  786.6	 1045.3	 6788.0	...
2326775	  799.7	 1095.8	 6580.0	...
2326776	  814.9	 1150.4	 6359.0	...
2326777	  831.4	 1205.5	 6126.0	...
2326778	  853.5	 1268.1	 5859.0	...
2326779	  878.2	 1335.6	 5568.0	...
2326780	  906.9	 1406.5	 5259.0	...
2326781	  937.7	 1480.3	 4920.0	...
2326782	  971.6	 1557.4	 4579.0	...
2326783	 1009.6	 1639.1	 4241.0	...
2326784	 1049.6	 1723.5	 3909.0	...
2326785	 1087.8	 1804.5	 3588.0	...
2326786	 1126.9	 1882.6	 3267.0	...
2326787	 1152.0	 1930.7	 3069.0	...
2326788	 1167.1	 1955.1	 2967.0	...
2326789	 1167.1	 1955.1	 2967.0	...
SBLINK R 2326790
2326790	   .	   .	    0.0	...
2326791	   .	   .	    0.0	...
2326792	   .	   .	    0.0	...
2326793	   .	   .	    0.0	...
2326794	   .	   .	    0.0	...
2326795	   .	   .	    0.0	...
2326796	   .	   .	    0.0	...
2326797	   .	   .	    0.0	...
2326798	   .	   .	    0.0	...
2326799	   .	   .	    0.0	...
2326800	   .	   .	    0.0	...
2326801	   .	   .	    0.0	...
2326802	   .	   .	    0.0	...
2326803	   .	   .	    0.0	...
2326804	   .	   .	    0.0	...
2326805	   .	   .	    0.0	...
2326806	   .	   .	    0.0	...
2326807	   .	   .	    0.0	...
2326808	   .	   .	    0.0	...
2326809	   .	   .	    0.0	...
2326810	   .	   .	    0.0	...
2326811	   .	   .	    0.0	...
2326812	   .	   .	    0.0	...
2326813	   .	   .	    0.0	...
2326814	   .	   .	    0.0	...
2326815	   .	   .	    0.0	...
2326816	   .	   .	    0.0	...
2326817	   .	   .	    0.0	...
2326818	   .	   .	    0.0	...
2326819	   .	   .	    0.0	...
2326820	   .	   .	    0.0	...
2326821	   .	   .	    0.0	...
2326822	   .	   .	    0.0	...
2326823	   .	   .	    0.0	...
2326824	   .	   .	    0.0	...
2326825	   .	   .	    0.0	...
2326826	   .	   .	    0.0	...
2326827	   .	   .	    0.0	...
2326828	   .	   .	    0.0	...
2326829	   .	   .	    0.0	...
2326830	   .	   .	    0.0	...
2326831	   .	   .	    0.0	...
2326832	   .	   .	    0.0	...
2326833	   .	   .	    0.0	...
2326834	   .	   .	    0.0	...
2326835	   .	   .	    0.0	...
2326836	   .	   .	    0.0	...
2326837	   .	   .	    0.0	...
2326838	   .	   .	    0.0	...
2326839	   .	   .	    0.0	...
2326840	   .	   .	    0.0	...
2326841	   .	   .	    0.0	...
2326842	   .	   .	    0.0	...
2326843	   .	   .	    0.0	...
2326844	   .	   .	    0.0	...
2326845	   .	   .	    0.0	...
2326846	   .	   .	    0.0	...
2326847	   .	   .	    0.0	...
2326848	   .	   .	    0.0	...
2326849	   .	   .	    0.0	...
2326850	   .	   .	    0.0	...
2326851	   .	   .	    0.0	...
2326852	   .	   .	    0.0	...
2326853	   .	   .	    0.0	...
2326854	   .	   .	    0.0	...
2326855	   .	   .	    0.0	...
2326856	   .	   .	    0.0	...
2326857	   .	   .	    0.0	...
2326858	   .	   .	    0.0	...
2326859	   .	   .	    0.0	...
2326860	   .	   .	    0.0	...
2326861	   .	   .	    0.0	...
2326862	   .	   .	    0.0	...
2326863	   .	   .	    0.0	...
2326864	   .	   .	    0.0	...
2326865	   .	   .	    0.0	...
2326866	   .	   .	    0.0	...
2326867	   .	   .	    0.0	...
2326868	   .	   .	    0.0	...
2326869	   .	   .	    0.0	...
2326870	   .	   .	    0.0	...
2326871	   .	   .	    0.0	...
2326872	   .	   .	    0.0	...
2326873	   .	   .	    0.0	...
2326874	   .	   .	    0.0	...
2326875	   .	   .	    0.0	...
2326876	   .	   .	    0.0	...
2326877	   .	   .	    0.0	...
2326878	   .	   .	    0.0	...
2326879	   .	   .	    0.0	...
2326880	   .	   .	    0.0	...
2326881	   .	   .	    0.0	...
2326882	   .	   .	    0.0	...
2326883	   .	   .	    0.0	...
2326884	   .	   .	    0.0	...
2326885	   .	   .	    0.0	...
2326886	   .	   .	    0.0	...
2326887	   .	   .	    0.0	...
2326888	   .	   .	    0.0	...
2326889	   .	   .	    0.0	...
2326890	   .	   .	    0.0	...
2326891	   .	   .	    0.0	...
2326892	   .	   .	    0.0	...
2326893	   .	   .	    0.0	...
2326894	   .	   .	    0.0	...
2326895	   .	   .	    0.0	...
2326896	   .	   .	    0.0	...
2326897	   .	   .	    0.0	...
2326898	   .	   .	    0.0	...
2326899	   .	   .	    0.0	...
2326900	   .	   .	    0.0	...
2326901	   .	   .	    0.0	...
2326902	   .	   .	    0.0	...
2326903	   .	   .	    0.0	...
2326904	   .	   .	    0.0	...
2326905	   .	   .	    0.0	...
2326906	   .	   .	    0.0	...
2326907	   .	   .	    0.0	...
2326908	   .	   .	    0.0	...
2326909	   .	   .	    0.0	...
2326910	   .	   .	    0.0	...
2326911	   .	   .	    0.0	...
2326912	   .	   .	    0.0	...
2326913	   .	   .	    0.0	...
2326914	   .	   .	    0.0	...
2326915	   .	   .	    0.0	...
2326916	   .	   .	    0.0	...
2326917	   .	   .	    0.0	...
2326918	   .	   .	    0.0	...
2326919	   .	   .	    0.0	...
2326920	   .	   .	    0.0	...
2326921	   .	   .	    0.0	...
2326922	   .	   .	    0.0	...
2326923	   .	   .	    0.0	...
2326924	   .	   .	    0.0	...
2326925	   .	   .	    0.0	...
2326926	   .	   .	    0.0	...
2326927	   .	   .	    0.0	...
2326928	   .	   .	    0.0	...
2326929	   .	   .	    0.0	...
2326930	   .	   .	    0.0	...
2326931	   .	   .	    0.0	...
2326932	   .	   .	    0.0	...
2326933	   .	   .	    0.0	...
2326934	   .	   .	    0.0	...
2326935	   .	   .	    0.0	...
2326936	   .	   .	    0.0	...
2326937	   .	   .	    0.0	...
2326938	   .	   .	    0.0	...
2326939	   .	   .	    0.0	...
2326940	   .	   .	    0.0	...
2326941	   .	   .	    0.0	...
2326942	   .	   .	    0.0	...
2326943	   .	   .	    0.0	...
2326944	   .	   .	    0.0	...
2326945	   .	   .	    0.0	...
2326946	   .	   .	    0.0	...
2326947	   .	   .	    0.0	...
2326948	   .	   .	    0.0	...
2326949	   .	   .	    0.0	...
2326950	   .	   .	    0.0	...
2326951	   .	   .	    0.0	...
2326952	   .	   .	    0.0	...
2326953	   .	   .	    0.0	...
2326954	   .	   .	    0.0	...
2326955	   .	   .	    0.0	...
2326956	   .	   .	    0.0	...
2326957	   .	   .	    0.0	...
2326958	   .	   .	    0.0	...
2326959	   .	   .	    0.0	...
2326960	   .	   .	    0.0	...
2326961	   .	   .	    0.0	...
2326962	   .	   .	    0.0	...
2326963	   .	   .	    0.0	...
2326964	   .	   .	    0.0	...
2326965	   .	   .	    0.0	...
2326966	   .	   .	    0.0	...
2326967	   .	   .	    0.0	...
MSG	2326968 0000 _ Number On
2326968	   .	   .	    0.0	...
2326969	   .	   .	    0.0	...
2326970	   .	   .	    0.0	...
2326971	   .	   .	    0.0	...
2326972	   .	   .	    0.0	...
2326973	   .	   .	    0.0	...
2326974	   .	   .	    0.0	...
2326975	   .	   .	    0.0	...
2326976	   .	   .	    0.0	...
2326977	   .	   .	    0.0	...
2326978	   .	   .	    0.0	...
2326979	   .	   .	    0.0	...
2326980	   .	   .	    0.0	...
2326981	   .	   .	    0.0	...
EBLINK R 2326790	2326981	192
2326982	 1262.8	 1786.6	 3143.0	...
2326983	 1262.8	 1786.6	 3143.0	...
2326984	 1257.8	 1778.1	 3181.0	...
2326985	 1248.9	 1760.4	 3260.0	...
2326986	 1234.6	 1734.0	 3376.0	...
2326987	 1210.2	 1696.3	 3531.0	...
2326988	 1189.7	 1667.8	 3651.0	...
2326989	 1152.9	 1628.8	 3818.0	...
2326990	 1129.4	 1605.6	 3932.0	...
2326991	 1097.0	 1567.1	 4104.0	...
2326992	 1083.7	 1543.4	 4217.0	...
2326993	 1066.0	 1512.8	 4352.0	...
2326994	 1051.2	 1487.4	 4476.0	...
2326995	 1033.7	 1457.1	 4619.0	...
2326996	 1017.1	 1428.7	 4760.0	...
2326997	 1002.1	 1401.3	 4897.0	...
2326998	  987.8	 1374.2	 5032.0	...
2326999	  973.2	 1347.4	 5155.0	...
2327000	  959.5	 1322.4	 5271.0	...
2327001	  946.6	 1296.2	 5388.0	...
2327002	  935.5	 1271.4	 5502.0	...
2327003	  924.2	 1246.9	 5608.0	...
2327004	  913.8	 1225.0	 5701.0	...
2327005	  904.4	 1203.6	 5794.0	...
2327006	  897.1	 1183.4	 5885.0	...
2327007	  890.1	 1164.4	 5971.0	...
2327008	  883.0	 1145.5	 6054.0	...
2327009	  875.1	 1128.0	 6132.0	...
2327010	  868.1	 1110.4	 6210.0	...
2327011	  862.0	 1095.1	 6289.0	...
2327012	  856.0	 1078.7	 6365.0	...
2327013	  850.5	 1065.2	 6429.0	...
2327014	  844.7	 1050.6	 6493.0	...
2327015	  840.1	 1037.1	 6549.0	...
2327016	  834.9	 1022.8	 6610.0	...
2327017	  830.7	 1009.6	 6662.0	...
2327018	  826.1	  996.2	 6720.0	...
2327019	  821.7	  983.1	 6772.0	...
2327020	  817.1	  969.9	 6827.0	...
2327021	  813.1	  957.3	 6877.0	...
2327022	  809.0	  944.9	 6932.0	...
2327023	  805.1	  932.7	 6980.0	...
2327024	  801.4	  920.4	 7025.0	...
2327025	  797.7	  908.3	 7070.0	...
2327026	  794.3	  896.6	 7123.0	...
2327027	  790.5	  886.5	 7166.0	...
2327028	  787.8	  876.8	 7203.0	...
2327029	  785.2	  867.1	 7236.0	...
2327030	  783.0	  856.6	 7281.0	...
2327031	  781.2	  847.1	 7326.0	...
2327032	  779.1	  837.9	 7366.0	...
2327033	  776.5	  829.8	 7402.0	...
2327034	  773.9	  821.0	 7431.0	...
2327035	  771.3	  812.4	 7471.0	...
2327036	  769.6	  804.9	 7502.0	...
2327037	  767.3	  796.9	 7542.0	...
2327038	  764.8	  789.0	 7568.0	...
2327039	  762.4	  779.7	 7607.0	...
2327040	  760.2	  771.6	 7637.0	...
2327041	  758.6	  763.6	 7667.0	...
2327042	  756.9	  756.1	 7699.0	...
2327043	  755.1	  748.2	 7731.0	...
2327044	  753.8	  740.9	 7754.0	...
2327045	  752.6	  732.4	 7782.0	...
2327046	  751.3	  725.0	 7813.0	...
2327047	  749.6	  717.7	 7850.0	...
2327048	  747.9	  710.8	 7881.0	...
2327049	  746.9	  704.0	 7900.0	...
2327050	  745.7	  696.9	 7928.0	...
2327051	  744.9	  690.8	 7949.0	...
2327052	  744.1	  684.6	 7976.0	...
2327053	  743.0	  679.3	 7999.0	...
2327054	  741.6	  673.9	 8019.0	...
2327055	  740.2	  668.0	 8042.0	...
2327056	  739.6	  662.6	 8062.0	...
2327057	  738.9	  657.3	 8084.0	...
2327058	  738.2	  652.2	 8103.0	...
2327059	  737.1	  646.6	 8126.0	...
2327060	  736.2	  641.2	 8146.0	...
2327061	  734.9	  635.9	 8166.0	...
2327062	  733.7	  630.1	 8183.0	...
2327063	  732.3	  625.5	 8198.0	...
2327064	  731.4	  620.6	 8216.0	...
2327065	  730.4	  616.5	 8230.0	...
2327066	  729.3	  611.7	 8249.0	...
2327067	  728.3	  607.3	 8266.0	...
ESACC R  2326752	2327067	316	  699.2	  574.8	  728.3	  607.3	   0.93	   1366
SFIX R   2327068
2327068	  727.3	  603.2	 8285.0	...
2327069	  726.6	  599.1	 8301.0	...
2327070	  725.9	  595.8	 8316.0	...
2327071	  725.4	  592.4	 8328.0	...
2327072	  724.6	  589.5	 8338.0	...
2327073	  723.8	  586.2	 8348.0	...
2327074	  722.8	  583.7	 8358.0	...
2327075	  722.2	  581.6	 8370.0	...
2327076	  721.7	  579.2	 8377.0	...
2327077	  721.6	  577.3	 8381.0	...
2327078	  721.3	  575.3	 8385.0	...
2327079	  720.9	  574.6	 8390.0	...
2327080	  720.6	  573.3	 8395.0	...
2327081	  720.6	  572.2	 8400.0	...
2327082	  720.7	  571.4	 8400.0	...
2327083	  720.7	  570.5	 8400.0	...
2327084	  720.4	  569.9	 8399.0	...
2327085	  720.1	  568.9	 8400.0	...
2327086	  719.9	  568.5	 8400.0	...
2327087	  719.7	  568.2	 8401.0	...
2327088	  719.3	  568.6	 8401.0	...
2327089	  719.0	  568.9	 8400.0	...
2327090	  718.8	  569.2	 8400.0	...
2327091	  718.6	  569.2	 8401.0	...
2327092	  718.5	  569.3	 8401.0	...
2327093	  718.4	  569.2	 8400.0	...
2327094	  718.3	  569.2	 8399.0	...
2327095	  718.2	  569.2	 8398.0	...
2327096	  718.0	  569.4	 8398.0	...
2327097	  717.9	  569.5	 8398.0	...
2327098	  717.8	  569.6	 8397.0	...
2327099	  717.8	  570.3	 8395.0	...
2327100	  717.9	  571.0	 8393.0	...
2327101	  718.0	  571.7	 8387.0	...
2327102	  718.1	  572.0	 8381.0	...
2327103	  718.1	  572.3	 8378.0	...
2327104	  717.9	  572.7	 8380.0	...
2327105	  717.8	  572.7	 8379.0	...
2327106	  717.7	  573.3	 8378.0	...
2327107	  717.8	  573.8	 8376.0	...
2327108	  717.9	  574.4	 8376.0	...
2327109	  717.9	  574.7	 8373.0	...
2327110	  717.8	  575.1	 8369.0	...
2327111	  717.7	  575.6	 8365.0	...
2327112	  717.7	  575.9	 8362.0	...
2327113	  717.8	  576.0	 8363.0	...
2327114	  718.0	  576.0	 8364.0	...
2327115	  718.2	  575.8	 8364.0	...
2327116	  718.1	  575.8	 8360.0	...
2327117	  718.2	  576.0	 8356.0	...
2327118	  718.4	  576.4	 8353.0	...
2327119	  718.4	  576.8	 8352.0	...
2327120	  718.2	  577.2	 8351.0	...
2327121	  718.1	  577.4	 8349.0	...
2327122	  718.1	  577.6	 8348.0	...
2327123	  718.1	  577.7	 8346.0	...
2327124	  718.2	  577.9	 8345.0	...
2327125	  718.3	  578.0	 8344.0	...
2327126	  718.5	  577.9	 8344.0	...
2327127	  718.5	  578.0	 8344.0	...
2327128	  718.5	  578.2	 8344.0	...
2327129	  718.4	  578.5	 8343.0	...
2327130	  718.2	  578.7	 8341.0	...
2327131	  718.1	  578.9	 8339.0	...
2327132	  718.1	  578.9	 8340.0	...
2327133	  717.9	  578.9	 8341.0	...
2327134	  717.7	  579.1	 8342.0	...
2327135	  717.5	  579.3	 8342.0	...
2327136	  717.5	  579.4	 8340.0	...
2327137	  717.7	  579.5	 8337.0	...
2327138	  717.9	  579.6	 8335.0	...
2327139	  718.2	  579.8	 8336.0	...
2327140	  718.3	  580.0	 8337.0	...
2327141	  717.9	  580.3	 8337.0	...
2327142	  717.4	  580.4	 8334.0	...
2327143	  717.1	  580.3	 8332.0	...
2327144	  717.4	  580.2	 8329.0	...
2327145	  717.6	  580.4	 8328.0	...
2327146	  717.7	  580.6	 8326.0	...
2327147	  717.8	  580.8	 8325.0	...
2327148	  717.9	  580.4	 8325.0	...
2327149	  717.6	  580.1	 8326.0	...
2327150	  717.1	  579.8	 8326.0	...
2327151	  716.7	  579.8	 8327.0	...
2327152	  716.5	  580.0	 8328.0	...
2327153	  716.5	  580.2	 8327.0	...
2327154	  716.6	  580.3	 8325.0	...
2327155	  716.6	  580.4	 8321.0	...
2327156	  716.3	  580.5	 8319.0	...
2327157	  716.2	  580.4	 8319.0	...
2327158	  716.1	  580.3	 8320.0	...
2327159	  716.1	  580.1	 8320.0	...
2327160	  715.9	  580.0	 8321.0	...
2327161	  715.7	  580.0	 8317.0	...
2327162	  715.7	  580.0	 8313.0	...
2327163	  715.7	  579.9	 8309.0	...
2327164	  715.7	  579.9	 8310.0	...
2327165	  715.8	  580.1	 8310.0	...
2327166	  715.9	  580.3	 8311.0	...
2327167	  715.9	  580.1	 8311.0	...
2327168	  715.8	  580.0	 8312.0	...
2327169	  715.7	  579.9	 8313.0	...
2327170	  715.5	  579.8	 8313.0	...
2327171	  715.3	  579.4	 8313.0	...
2327172	  715.0	  579.1	 8312.0	...
2327173	  714.7	  579.0	 8312.0	...
2327174	  714.6	  578.9	 8312.0	...
2327175	  714.6	  578.8	 8312.0	...
2327176	  714.5	  578.8	 8312.0	...
2327177	  714.1	  578.8	 8311.0	...
2327178	  713.7	  578.8	 8311.0	...
2327179	  713.5	  578.8	 8312.0	...
2327180	  713.6	  578.8	 8312.0	...
2327181	  713.7	  578.5	 8314.0	...
2327182	  713.6	  578.1	 8314.0	...
2327183	  713.5	  577.7	 8314.0	...
2327184	  713.4	  577.6	 8313.0	...
2327185	  713.4	  577.3	 8312.0	...
2327186	  713.3	  577.0	 8312.0	...
2327187	  713.3	  576.8	 8310.0	...
2327188	  713.3	  576.9	 8308.0	...
2327189	  713.4	  577.1	 8306.0	...
2327190	  713.4	  577.1	 8305.0	...
2327191	  713.3	  577.1	 8306.0	...
2327192	  713.3	  576.9	 8308.0	...
2327193	  713.4	  576.9	 8309.0	...
2327194	  713.5	  577.0	 8308.0	...
2327195	  713.6	  577.2	 8307.0	...
2327196	  713.1	  577.0	 8307.0	...
2327197	  712.6	  576.8	 8306.0	...
2327198	  712.0	  576.5	 8306.0	...
2327199	  712.1	  576.3	 8307.0	...
2327200	  712.2	  576.1	 8308.0	...
2327201	  712.3	  576.0	 8308.0	...
2327202	  712.4	  576.1	 8306.0	...
2327203	  712.5	  576.3	 8303.0	...
2327204	  712.5	  576.3	 8300.0	...
2327205	  712.3	  576.2	 8300.0	...
2327206	  712.2	  576.1	 8299.0	...
2327207	  712.0	  576.1	 8299.0	...
2327208	  712.0	  576.1	 8299.0	...
2327209	  712.1	  576.1	 8298.0	...
2327210	  712.1	  576.1	 8298.0	...
2327211	  712.0	  576.1	 8301.0	...
2327212	  711.9	  575.5	 8303.0	...
2327213	  711.8	  575.0	 8304.0	...
2327214	  711.6	  574.6	 8302.0	...
2327215	  711.6	  574.7	 8305.0	...
2327216	  711.6	  574.8	 8308.0	...
2327217	  711.7	  574.9	 8312.0	...
2327218	  711.7	  575.0	 8312.0	...
2327219	  711.6	  574.5	 8313.0	...
2327220	  711.8	  573.9	 8313.0	...
2327221	  712.0	  573.4	 8311.0	...
2327222	  712.2	  573.5	 8309.0	...
2327223	  712.1	  573.7	 8312.0	...
2327224	  712.1	  573.7	 8317.0	...
2327225	  712.1	  573.7	 8319.0	...
2327226	  712.2	  573.7	 8318.0	...
2327227	  712.3	  573.5	 8317.0	...
2327228	  712.3	  573.3	 8319.0	...
2327229	  712.4	  573.1	 8320.0	...
2327230	  712.4	  573.1	 8319.0	...
2327231	  712.4	  573.1	 8318.0	...
2327232	  712.3	  573.0	 8316.0	...
2327233	  712.3	  572.4	 8317.0	...
2327234	  712.3	  571.7	 8317.0	...
2327235	  712.4	  571.2	 8317.0	...
2327236	  712.5	  571.2	 8319.0	...
2327237	  712.5	  571.3	 8324.0	...
2327238	  712.3	  570.9	 8328.0	...
2327239	  712.1	  570.5	 8330.0	...
2327240	  711.9	  570.0	 8330.0	...
2327241	  711.7	  569.9	 8329.0	...
2327242	  711.7	  569.8	 8329.0	...
2327243	  711.9	  569.8	 8330.0	...
2327244	  712.1	  570.2	 8331.0	...
2327245	  712.1	  570.5	 8332.0	...
2327246	  712.2	  570.9	 8331.0	...
2327247	  712.3	  570.9	 8330.0	...
2327248	  712.3	  570.8	 8330.0	...
2327249	  712.4	  570.7	 8333.0	...
2327250	  712.4	  570.6	 8336.0	...
2327251	  712.7	  570.7	 8340.0	...
2327252	  713.0	  571.0	 8340.0	...
2327253	  713.2	  571.0	 8341.0	...
2327254	  713.1	  570.8	 8340.0	...
2327255	  713.1	  570.4	 8337.0	...
2327256	  713.2	  570.2	 8334.0	...
2327257	  713.2	  570.0	 8334.0	...
2327258	  713.1	  570.0	 8337.0	...
2327259	  712.9	  570.0	 8340.0	...
2327260	  712.8	  569.8	 8339.0	...
2327261	  712.6	  569.6	 8339.0	...
2327262	  712.6	  569.4	 8339.0	...
2327263	  712.5	  569.2	 8340.0	...
2327264	  712.4	  569.1	 8341.0	...
2327265	  712.4	  569.2	 8343.0	...
2327266	  712.4	  569.3	 8343.0	...
2327267	  712.4	  569.4	 8344.0	...
2327268	  712.3	  569.5	 8346.0	...
2327269	  712.3	  569.6	 8349.0	...
2327270	  712.4	  569.6	 8352.0	...
2327271	  712.5	  569.7	 8351.0	...
2327272	  712.7	  569.7	 8351.0	...
2327273	  712.4	  569.8	 8351.0	...
2327274	  712.2	  570.0	 8350.0	...
2327275	  712.1	  570.1	 8351.0	...
2327276	  712.1	  570.1	 8351.0	...
2327277	  712.1	  570.2	 8351.0	...
2327278	  712.2	  570.4	 8351.0	...
2327279	  712.2	  570.3	 8352.0	...
2327280	  712.1	  569.6	 8351.0	...
MSG	2327281 0000 _ Number Off
2327281	  712.3	  568.8	 8350.0	...
2327282	  712.4	  568.8	 8348.0	...
2327283	  712.5	  569.3	 8348.0	...
2327284	  712.4	  569.6	 8347.0	...
2327285	  712.0	  569.3	 8348.0	...
2327286	  711.7	  569.0	 8350.0	...
2327287	  711.3	  568.9	 8351.0	...
2327288	  711.2	  568.7	 8354.0	...
2327289	  711.2	  568.7	 8356.0	...
2327290	  711.3	  568.6	 8358.0	...
2327291	  711.5	  568.8	 8358.0	...
2327292	  711.6	  569.0	 8357.0	...
2327293	  711.8	  569.1	 8357.0	...
2327294	  712.0	  569.1	 8360.0	...
2327295	  712.2	  569.1	 8364.0	...
2327296	  712.3	  569.1	 8368.0	...
2327297	  712.3	  569.0	 8371.0	...
2327298	  712.2	  569.0	 8374.0	...
2327299	  712.2	  568.9	 8373.0	...
2327300	  712.2	  568.9	 8370.0	...
2327301	  712.0	  568.9	 8367.0	...
2327302	  711.8	  569.0	 8366.0	...
2327303	  711.7	  569.2	 8365.0	...
2327304	  711.7	  569.6	 8365.0	...
2327305	  711.8	  570.0	 8366.0	...
2327306	  711.7	  570.1	 8367.0	...
2327307	  711.4	  569.8	 8367.0	...
2327308	  711.1	  569.4	 8369.0	...
2327309	  710.3	  569.0	 8370.0	...
2327310	  709.3	  568.8	 8375.0	...
EFIX R   2327068	2327310	243	  715.0	  574.7	   8340
SSACC R  2327311
2327311	  707.7	  568.5	 8379.0	...
2327312	  706.1	  568.4	 8384.0	...
2327313	  704.5	  567.5	 8388.0	...
2327314	  702.4	  566.7	 8391.0	...
2327315	  700.2	  566.0	 8393.0	...
2327316	  697.8	  566.1	 8393.0	...
2327317	  695.9	  565.6	 8393.0	...
ESACC R  2327311	2327317	7	  707.7	  568.5	  695.9	  565.6	   0.26	     40
SFIX R   2327318
2327318	  694.2	  565.1	 8393.0	...
2327319	  693.0	  564.6	 8396.0	...
2327320	  692.3	  564.5	 8398.0	...
2327321	  692.1	  564.4	 8402.0	...
2327322	  692.4	  564.3	 8402.0	...
2327323	  692.8	  564.2	 8402.0	...
2327324	  693.4	  563.8	 8402.0	...
2327325	  694.1	  563.4	 8402.0	...
2327326	  695.1	  563.2	 8402.0	...
2327327	  696.2	  563.1	 8403.0	...
2327328	  696.7	  563.1	 8405.0	...
2327329	  696.9	  563.0	 8406.0	...
2327330	  696.9	  562.8	 8406.0	...
2327331	  697.0	  563.0	 8406.0	...
2327332	  697.2	  563.7	 8405.0	...
2327333	  697.1	  564.3	 8403.0	...
2327334	  696.7	  564.5	 8403.0	...
2327335	  696.2	  564.6	 8403.0	...
2327336	  696.1	  564.8	 8404.0	...
2327337	  696.2	  565.0	 8405.0	...
2327338	  696.1	  565.0	 8406.0	...
2327339	  695.8	  564.9	 8407.0	...
2327340	  695.6	  564.8	 8408.0	...
2327341	  695.6	  564.7	 8409.0	...
2327342	  695.5	  564.7	 8410.0	...
2327343	  695.3	  564.8	 8410.0	...
2327344	  695.1	  564.7	 8410.0	...
2327345	  695.0	  564.7	 8410.0	...
2327346	  694.9	  564.7	 8412.0	...
2327347	  694.8	  564.6	 8415.0	...
2327348	  694.8	  564.6	 8417.0	...
2327349	  694.8	  564.8	 8417.0	...
2327350	  694.7	  565.0	 8416.0	...
2327351	  694.4	  565.3	 8413.0	...
2327352	  694.0	  565.2	 8411.0	...
2327353	  693.8	  565.1	 8411.0	...
2327354	  693.8	  565.0	 8411.0	...
2327355	  693.9	  565.0	 8412.0	...
2327356	  693.9	  565.2	 8412.0	...
2327357	  693.9	  565.2	 8415.0	...
2327358	  693.7	  564.9	 8418.0	...
2327359	  693.6	  564.5	 8419.0	...
2327360	  693.6	  564.1	 8418.0	...
2327361	  693.8	  564.0	 8417.0	...
2327362	  693.9	  564.1	 8419.0	...
2327363	  693.8	  564.3	 8422.0	...
2327364	  693.6	  564.6	 8425.0	...
2327365	  693.4	  564.7	 8426.0	...
2327366	  693.5	  564.6	 8427.0	...
2327367	  693.7	  564.4	 8426.0	...
2327368	  693.6	  564.3	 8425.0	...
2327369	  693.3	  564.4	 8423.0	...
2327370	  693.1	  564.5	 8422.0	...
2327371	  693.6	  564.9	 8420.0	...
2327372	  694.1	  565.3	 8420.0	...
2327373	  694.4	  565.3	 8421.0	...
2327374	  694.0	  565.0	 8423.0	...
2327375	  693.6	  564.5	 8426.0	...
2327376	  693.3	  564.4	 8425.0	...
2327377	  693.0	  564.7	 8426.0	...
2327378	  692.9	  565.2	 8427.0	...
2327379	  693.0	  565.7	 8428.0	...
2327380	  692.9	  565.9	 8428.0	...
2327381	  692.8	  565.9	 8428.0	...
2327382	  692.7	  565.8	 8428.0	...
2327383	  692.6	  565.7	 8428.0	...
2327384	  692.7	  565.8	 8427.0	...
2327385	  692.7	  565.8	 8426.0	...
2327386	  692.6	  565.9	 8427.0	...
2327387	  692.6	  565.6	 8429.0	...
2327388	  692.6	  565.3	 8432.0	...
2327389	  692.9	  565.0	 8434.0	...
2327390	  693.2	  565.5	 8434.0	...
2327391	  693.1	  566.1	 8432.0	...
2327392	  692.8	  566.8	 8431.0	...
2327393	  692.5	  566.9	 8431.0	...
2327394	  692.6	  566.6	 8431.0	...
2327395	  692.7	  566.3	 8431.0	...
2327396	  692.6	  566.1	 8431.0	...
2327397	  692.6	  566.3	 8432.0	...
2327398	  692.5	  566.5	 8432.0	...
2327399	  692.5	  566.7	 8433.0	...
2327400	  692.6	  566.7	 8434.0	...
2327401	  692.7	  566.7	 8434.0	...
2327402	  692.8	  566.7	 8434.0	...
2327403	  692.9	  566.6	 8433.0	...
2327404	  692.7	  566.4	 8432.0	...
2327405	  692.6	  566.2	 8430.0	...
2327406	  692.5	  566.1	 8430.0	...
2327407	  692.5	  566.1	 8431.0	...
2327408	  692.4	  566.2	 8433.0	...
2327409	  692.3	  566.2	 8433.0	...
2327410	  692.3	  566.2	 8434.0	...
2327411	  692.4	  566.2	 8434.0	...
2327412	  692.6	  566.4	 8435.0	...
2327413	  692.6	  566.6	 8436.0	...
2327414	  692.6	  566.9	 8439.0	...
2327415	  692.2	  567.1	 8442.0	...
2327416	  691.8	  567.3	 8444.0	...
2327417	  691.4	  567.5	 8443.0	...
2327418	  691.4	  567.5	 8441.0	...
2327419	  691.4	  567.5	 8441.0	...
2327420	  691.4	  567.4	 8441.0	...
2327421	  691.4	  567.4	 8441.0	...
2327422	  691.7	  567.4	 8442.0	...
2327423	  691.9	  567.3	 8442.0	...
2327424	  692.1	  567.7	 8441.0	...
2327425	  692.0	  568.1	 8441.0	...
2327426	  691.9	  568.5	 8440.0	...
2327427	  691.6	  568.3	 8439.0	...
2327428	  691.4	  567.9	 8440.0	...
2327429	  691.4	  567.4	 8442.0	...
2327430	  691.5	  567.2	 8444.0	...
2327431	  691.5	  567.4	 8445.0	...
2327432	  691.5	  567.5	 8444.0	...
2327433	  691.5	  567.7	 8442.0	...
2327434	  691.6	  568.0	 8440.0	...
2327435	  691.7	  568.4	 8440.0	...
2327436	  691.8	  568.5	 8443.0	...
2327437	  691.9	  568.6	 8447.0	...
2327438	  691.9	  568.6	 8447.0	...
2327439	  691.9	  568.7	 8444.0	...
2327440	  691.9	  568.8	 8441.0	...
2327441	  692.0	  568.8	 8442.0	...
2327442	  692.0	  568.7	 8443.0	...
2327443	  692.1	  568.6	 8444.0	...
2327444	  692.3	  568.7	 8444.0	...
2327445	  692.4	  568.8	 8445.0	...
2327446	  692.4	  569.0	 8445.0	...
2327447	  692.1	  569.0	 8445.0	...
2327448	  691.7	  569.2	 8443.0	...
2327449	  691.4	  569.3	 8442.0	...
2327450	  691.2	  569.4	 8441.0	...
2327451	  691.2	  569.4	 8441.0	...
2327452	  691.2	  569.5	 8441.0	...
2327453	  691.1	  569.6	 8441.0	...
2327454	  691.0	  569.8	 8440.0	...
2327455	  690.8	  569.9	 8441.0	...
2327456	  691.0	  570.0	 8440.0	...
2327457	  691.2	  570.0	 8439.0	...
2327458	  691.5	  570.0	 8441.0	...
2327459	  691.5	  570.0	 8446.0	...
2327460	  691.4	  569.9	 8453.0	...
2327461	  691.2	  569.8	 8456.0	...
2327462	  691.1	  569.8	 8458.0	...
2327463	  691.0	  569.8	 8459.0	...
2327464	  691.1	  569.9	 8457.0	...
2327465	  691.2	  570.1	 8455.0	...
2327466	  691.3	  570.3	 8453.0	...
2327467	  691.3	  570.3	 8453.0	...
2327468	  691.4	  570.7	 8453.0	...
2327469	  691.1	  571.1	 8452.0	...
2327470	  690.9	  571.7	 8453.0	...
2327471	  690.7	  571.9	 8454.0	...
2327472	  690.7	  572.1	 8454.0	...
2327473	  690.7	  572.1	 8452.0	...
2327474	  690.7	  571.8	 8451.0	...
2327475	  690.7	  571.4	 8453.0	...
2327476	  690.7	  571.0	 8456.0	...
2327477	  690.8	  571.1	 8457.0	...
2327478	  691.0	  571.3	 8454.0	...
2327479	  691.1	  571.3	 8451.0	...
2327480	  691.2	  571.3	 8452.0	...
2327481	  691.3	  571.3	 8455.0	...
2327482	  691.2	  571.2	 8456.0	...
2327483	  691.0	  571.1	 8457.0	...
2327484	  690.9	  571.3	 8456.0	...
2327485	  691.1	  571.4	 8456.0	...
2327486	  691.2	  571.6	 8456.0	...
2327487	  691.4	  571.8	 8457.0	...
2327488	  691.5	  571.9	 8457.0	...
2327489	  691.5	  571.9	 8457.0	...
2327490	  691.8	  571.8	 8457.0	...
2327491	  692.0	  571.8	 8457.0	...
2327492	  691.9	  571.7	 8458.0	...
2327493	  691.5	  571.7	 8458.0	...
2327494	  691.2	  572.0	 8457.0	...
MSG	2327495 0000 _ Number On
2327495	  690.8	  572.2	 8455.0	...
2327496	  690.7	  572.4	 8455.0	...
2327497	  690.5	  572.4	 8456.0	...
2327498	  690.6	  572.3	 8459.0	...
2327499	  690.6	  572.2	 8460.0	...
2327500	  690.5	  572.1	 8460.0	...
2327501	  690.3	  572.0	 8458.0	...
2327502	  690.2	  572.1	 8452.0	...
2327503	  690.1	  572.3	 8448.0	...
2327504	  690.1	  572.6	 8444.0	...
2327505	  690.3	  572.6	 8443.0	...
2327506	  690.6	  572.6	 8442.0	...
2327507	  690.7	  572.6	 8444.0	...
2327508	  690.5	  572.7	 8448.0	...
2327509	  690.7	  572.7	 8452.0	...
2327510	  691.1	  572.7	 8452.0	...
2327511	  691.6	  572.7	 8452.0	...
2327512	  691.7	  573.1	 8451.0	...
2327513	  691.8	  573.5	 8449.0	...
2327514	  691.7	  573.9	 8448.0	...
2327515	  691.6	  574.0	 8447.0	...
2327516	  691.6	  574.1	 8446.0	...
2327517	  691.4	  574.2	 8443.0	...
2327518	  691.2	  574.3	 8440.0	...
2327519	  690.8	  574.1	 8438.0	...
2327520	  690.6	  573.8	 8438.0	...
2327521	  690.7	  573.7	 8437.0	...
2327522	  691.0	  573.8	 8437.0	...
2327523	  691.3	  574.1	 8436.0	...
2327524	  691.3	  574.2	 8436.0	...
2327525	  691.2	  574.2	 8435.0	...
2327526	  691.3	  574.1	 8435.0	...
2327527	  691.5	  574.5	 8436.0	...
2327528	  691.6	  574.9	 8436.0	...
2327529	  691.4	  575.1	 8437.0	...
2327530	  691.2	  575.0	 8437.0	...
2327531	  691.2	  574.9	 8436.0	...
2327532	  691.0	  575.0	 8436.0	...
2327533	  690.8	  575.2	 8437.0	...
2327534	  690.6	  575.4	 8437.0	...
2327535	  690.7	  575.5	 8436.0	...
2327536	  690.8	  575.5	 8433.0	...
2327537	  690.8	  575.5	 8431.0	...
2327538	  691.1	  575.5	 8426.0	...
2327539	  691.3	  575.5	 8423.0	...
2327540	  691.5	  575.6	 8423.0	...
2327541	  691.5	  575.7	 8426.0	...
2327542	  691.6	  575.7	 8430.0	...
2327543	  691.4	  575.5	 8430.0	...
2327544	  691.2	  575.4	 8431.0	...
2327545	  691.1	  575.3	 8432.0	...
2327546	  691.2	  575.3	 8433.0	...
2327547	  691.1	  575.2	 8432.0	...
2327548	  691.1	  575.1	 8432.0	...
2327549	  691.1	  575.3	 8432.0	...
2327550	  691.4	  575.6	 8432.0	...
2327551	  691.7	  576.0	 8431.0	...
2327552	  691.8	  576.2	 8431.0	...
2327553	  691.8	  576.3	 8432.0	...
2327554	  691.8	  576.4	 8430.0	...
2327555	  691.9	  576.5	 8428.0	...
2327556	  692.0	  576.5	 8428.0	...
2327557	  692.0	  576.5	 8429.0	...
2327558	  692.1	  576.2	 8431.0	...
2327559	  692.1	  576.0	 8430.0	...
2327560	  692.1	  575.7	 8429.0	...
2327561	  692.1	  575.8	 8428.0	...
2327562	  692.3	  575.8	 8429.0	...
2327563	  692.4	  575.9	 8430.0	...
2327564	  692.5	  575.9	 8429.0	...
2327565	  692.4	  575.9	 8427.0	...
2327566	  692.4	  575.9	 8426.0	...
2327567	  692.4	  576.2	 8426.0	...
2327568	  692.4	  576.6	 8426.0	...
2327569	  692.4	  576.8	 8427.0	...
2327570	  692.3	  576.6	 8429.0	...
2327571	  692.2	  576.4	 8431.0	...
2327572	  692.1	  576.3	 8431.0	...
2327573	  692.0	  576.5	 8431.0	...
2327574	  691.9	  576.8	 8430.0	...
2327575	  691.9	  576.9	 8427.0	...
2327576	  691.9	  577.1	 8425.0	...
2327577	  692.1	  577.2	 8426.0	...
2327578	  692.3	  577.3	 8429.0	...
2327579	  692.5	  577.4	 8434.0	...
2327580	  692.6	  577.5	 8435.0	...
2327581	  692.4	  577.5	 8434.0	...
2327582	  692.1	  577.4	 8431.0	...
2327583	  692.2	  577.4	 8428.0	...
2327584	  692.5	  577.2	 8425.0	...
2327585	  692.8	  577.2	 8424.0	...
2327586	  692.7	  577.1	 8423.0	...
2327587	  692.7	  577.1	 8423.0	...
2327588	  692.5	  576.9	 8424.0	...
2327589	  692.3	  576.7	 8425.0	...
2327590	  692.2	  576.5	 8427.0	...
2327591	  692.3	  576.6	 8429.0	...
2327592	  692.3	  576.7	 8428.0	...
2327593	  692.3	  576.8	 8423.0	...
2327594	  692.3	  576.8	 8417.0	...
2327595	  692.3	  576.8	 8417.0	...
2327596	  692.4	  576.9	 8421.0	...
2327597	  692.5	  577.0	 8421.0	...
2327598	  692.7	  577.1	 8420.0	...
2327599	  692.8	  577.0	 8419.0	...
2327600	  692.9	  577.0	 8421.0	...
2327601	  692.9	  577.1	 8418.0	...
2327602	  692.8	  577.2	 8414.0	...
2327603	  692.7	  577.5	 8414.0	...
2327604	  692.8	  577.6	 8417.0	...
2327605	  692.7	  577.8	 8420.0	...
2327606	  692.7	  577.8	 8419.0	...
2327607	  692.6	  577.8	 8414.0	...
2327608	  692.4	  577.8	 8409.0	...
2327609	  692.1	  577.6	 8409.0	...
2327610	  691.9	  577.4	 8411.0	...
2327611	  692.2	  577.1	 8413.0	...
2327612	  692.4	  577.1	 8412.0	...
2327613	  692.4	  577.2	 8411.0	...
2327614	  692.2	  577.4	 8411.0	...
2327615	  692.3	  577.6	 8413.0	...
2327616	  692.6	  577.4	 8414.0	...
2327617	  692.7	  577.1	 8414.0	...
2327618	  692.6	  576.8	 8413.0	...
2327619	  692.4	  576.7	 8414.0	...
2327620	  692.3	  576.6	 8414.0	...
2327621	  692.6	  576.4	 8415.0	...
2327622	  692.9	  576.4	 8414.0	...
2327623	  693.3	  576.8	 8415.0	...
2327624	  693.3	  577.1	 8416.0	...
2327625	  693.1	  577.3	 8419.0	...
2327626	  693.0	  577.2	 8420.0	...
2327627	  692.9	  577.3	 8420.0	...
2327628	  692.7	  577.4	 8419.0	...
2327629	  692.5	  577.5	 8417.0	...
2327630	  692.3	  577.4	 8419.0	...
2327631	  692.4	  577.4	 8420.0	...
2327632	  692.5	  577.5	 8422.0	...
2327633	  692.6	  577.5	 8422.0	...
2327634	  692.6	  577.6	 8422.0	...
2327635	  692.8	  577.7	 8421.0	...
2327636	  692.9	  577.8	 8421.0	...
2327637	  692.9	  577.6	 8419.0	...
2327638	  692.7	  577.5	 8417.0	...
2327639	  692.3	  577.5	 8418.0	...
2327640	  692.0	  577.5	 8421.0	...
2327641	  691.9	  577.5	 8424.0	...
2327642	  692.1	  577.4	 8424.0	...
2327643	  692.4	  577.4	 8422.0	...
2327644	  692.7	  577.8	 8419.0	...
2327645	  692.9	  578.2	 8414.0	...
2327646	  692.9	  578.7	 8410.0	...
2327647	  692.9	  578.8	 8410.0	...
2327648	  692.9	  578.8	 8410.0	...
2327649	  692.6	  578.7	 8410.0	...
2327650	  692.3	  578.5	 8409.0	...
2327651	  692.1	  578.3	 8408.0	...
2327652	  692.1	  578.2	 8406.0	...
2327653	  692.1	  578.2	 8405.0	...
2327654	  692.1	  578.3	 8403.0	...
2327655	  692.1	  578.4	 8404.0	...
2327656	  692.7	  578.4	 8404.0	...
2327657	  693.2	  578.1	 8404.0	...
2327658	  693.7	  577.9	 8404.0	...
2327659	  693.5	  578.2	 8403.0	...
2327660	  693.3	  578.7	 8403.0	...
2327661	  693.2	  579.2	 8403.0	...
2327662	  693.1	  579.2	 8402.0	...
2327663	  693.2	  579.2	 8403.0	...
2327664	  693.2	  579.2	 8405.0	...
2327665	  693.3	  579.1	 8407.0	...
2327666	  693.3	  578.9	 8408.0	...
2327667	  693.2	  578.7	 8408.0	...
2327668	  693.0	  578.6	 8407.0	...
2327669	  692.7	  578.5	 8405.0	...
2327670	  692.7	  578.5	 8406.0	...
2327671	  693.0	  578.6	 8409.0	...
2327672	  693.4	  579.0	 8411.0	...
2327673	  693.6	  579.4	 8410.0	...
2327674	  693.5	  579.8	 8410.0	...
2327675	  693.3	  579.6	 8410.0	...
2327676	  693.3	  579.4	 8411.0	...
2327677	  693.4	  579.2	 8411.0	...
2327678	  693.2	  578.9	 8408.0	...
2327679	  692.8	  578.7	 8406.0	...
2327680	  692.6	  578.6	 8406.0	...
2327681	  692.8	  578.7	 8408.0	...
2327682	  692.8	  578.8	 8410.0	...
2327683	  692.5	  578.8	 8408.0	...
2327684	  692.3	  578.8	 8407.0	...
2327685	  692.3	  578.6	 8410.0	...
2327686	  692.3	  578.5	 8414.0	...
2327687	  692.3	  578.7	 8417.0	...
2327688	  692.4	  578.9	 8416.0	...
2327689	  692.5	  579.2	 8415.0	...
2327690	  692.7	  579.1	 8415.0	...
2327691	  693.0	  578.9	 8415.0	...
2327692	  693.2	  578.7	 8415.0	...
2327693	  693.5	  578.6	 8416.0	...
2327694	  693.5	  578.6	 8417.0	...
2327695	  693.5	  578.7	 8413.0	...
2327696	  693.6	  578.9	 8408.0	...
2327697	  693.6	  579.1	 8405.0	...
2327698	  693.7	  579.1	 8408.0	...
2327699	  693.7	  579.2	 8413.0	...
2327700	  693.7	  579.2	 8416.0	...
2327701	  693.7	  579.4	 8412.0	...
2327702	  693.6	  579.6	 8406.0	...
2327703	  693.6	  579.8	 8399.0	...
2327704	  693.7	  579.8	 8401.0	...
2327705	  693.7	  579.6	 8403.0	...
2327706	  693.8	  579.4	 8406.0	...
2327707	  693.8	  579.3	 8407.0	...
2327708	  693.8	  579.6	 8409.0	...
2327709	  693.8	  580.0	 8410.0	...
2327710	  694.0	  580.3	 8410.0	...
2327711	  694.1	  580.0	 8411.0	...
2327712	  694.2	  579.8	 8413.0	...
2327713	  694.0	  579.6	 8413.0	...
2327714	  693.8	  579.7	 8412.0	...
2327715	  693.8	  579.7	 8411.0	...
2327716	  693.7	  579.7	 8409.0	...
2327717	  693.7	  579.6	 8408.0	...
2327718	  693.6	  579.6	 8407.0	...
2327719	  693.7	  579.6	 8408.0	...
2327720	  693.7	  579.6	 8408.0	...
2327721	  693.6	  579.7	 8409.0	...
2327722	  693.5	  579.8	 8409.0	...
2327723	  693.4	  579.9	 8409.0	...
2327724	  693.4	  580.0	 8410.0	...
2327725	  693.4	  580.2	 8410.0	...
2327726	  693.3	  580.5	 8410.0	...
2327727	  693.2	  580.5	 8409.0	...
2327728	  693.2	  580.4	 8408.0	...
2327729	  693.2	  580.2	 8406.0	...
2327730	  693.1	  580.2	 8404.0	...
2327731	  693.1	  580.0	 8407.0	...
2327732	  693.1	  579.9	 8413.0	...
2327733	  693.1	  579.9	 8418.0	...
2327734	  693.1	  579.9	 8417.0	...
2327735	  693.1	  579.9	 8416.0	...
2327736	  693.0	  580.3	 8416.0	...
2327737	  692.9	  580.7	 8417.0	...
2327738	  692.8	  581.1	 8413.0	...
2327739	  692.8	  581.2	 8408.0	...
2327740	  692.7	  580.9	 8403.0	...
2327741	  692.6	  580.6	 8403.0	...
2327742	  692.4	  580.5	 8402.0	...
2327743	  692.2	  580.7	 8402.0	...
2327744	  692.1	  580.8	 8403.0	...
2327745	  691.9	  580.7	 8406.0	...
2327746	  691.9	  580.6	 8408.0	...
2327747	  691.9	  580.6	 8410.0	...
2327748	  691.9	  580.8	 8410.0	...
2327749	  691.9	  580.9	 8410.0	...
2327750	  692.0	  580.9	 8409.0	...
2327751	  692.2	  580.8	 8409.0	...
2327752	  692.5	  580.8	 8408.0	...
2327753	  692.5	  580.8	 8407.0	...
2327754	  692.5	  580.8	 8408.0	...
2327755	  692.6	  580.8	 8411.0	...
2327756	  692.7	  580.8	 8413.0	...
2327757	  692.9	  580.8	 8413.0	...
2327758	  693.2	  580.9	 8413.0	...
2327759	  693.4	  580.9	 8413.0	...
2327760	  693.4	  581.0	 8411.0	...
2327761	  693.1	  581.1	 8409.0	...
2327762	  692.8	  581.2	 8408.0	...
2327763	  692.5	  581.2	 8408.0	...
2327764	  692.5	  581.2	 8408.0	...
2327765	  692.3	  581.2	 8407.0	...
2327766	  692.1	  581.2	 8406.0	...
2327767	  692.3	  581.3	 8405.0	...
2327768	  692.6	  581.3	 8405.0	...
2327769	  692.9	  581.3	 8405.0	...
2327770	  693.2	  581.3	 8405.0	...
2327771	  693.4	  581.4	 8405.0	...
2327772	  693.7	  581.4	 8405.0	...
2327773	  693.8	  581.3	 8404.0	...
2327774	  693.6	  581.1	 8404.0	...
2327775	  693.2	  581.1	 8401.0	...
2327776	  692.9	  581.1	 8399.0	...
2327777	  693.0	  581.0	 8402.0	...
2327778	  693.0	  581.0	 8406.0	...
2327779	  693.2	  581.1	 8408.0	...
2327780	  693.2	  581.2	 8405.0	...
2327781	  693.3	  581.3	 8401.0	...
2327782	  693.3	  581.4	 8400.0	...
2327783	  693.3	  581.3	 8400.0	...
2327784	  693.4	  581.2	 8400.0	...
2327785	  693.5	  581.1	 8404.0	...
2327786	  693.6	  581.0	 8407.0	...
2327787	  693.7	  581.0	 8409.0	...
2327788	  693.9	  580.6	 8409.0	...
2327789	  694.1	  580.3	 8408.0	...
2327790	  694.2	  580.0	 8406.0	...
2327791	  694.2	  580.0	 8403.0	...
2327792	  694.1	  580.1	 8399.0	...
2327793	  694.2	  580.2	 8397.0	...
2327794	  694.4	  580.3	 8401.0	...
2327795	  694.2	  580.3	 8405.0	...
MSG	2327796 0000 _ Number Off
2327796	  693.9	  580.9	 8406.0	...
2327797	  693.9	  581.4	 8402.0	...
2327798	  694.3	  581.9	 8396.0	...
2327799	  694.5	  581.5	 8394.0	...
2327800	  694.3	  581.1	 8392.0	...
2327801	  694.1	  580.8	 8392.0	...
2327802	  694.1	  580.9	 8393.0	...
2327803	  694.1	  581.2	 8393.0	...
2327804	  694.1	  581.3	 8393.0	...
2327805	  694.0	  581.4	 8392.0	...
2327806	  694.0	  581.5	 8392.0	...
2327807	  694.0	  581.6	 8392.0	...
2327808	  693.9	  581.6	 8393.0	...
2327809	  694.0	  581.6	 8393.0	...
2327810	  694.3	  581.5	 8394.0	...
2327811	  694.6	  581.5	 8395.0	...
2327812	  694.8	  581.4	 8395.0	...
2327813	  694.7	  581.4	 8396.0	...
2327814	  694.6	  581.0	 8396.0	...
2327815	  694.3	  580.6	 8394.0	...
2327816	  694.0	  580.2	 8391.0	...
2327817	  694.2	  580.2	 8390.0	...
2327818	  694.8	  580.6	 8392.0	...
2327819	  695.3	  581.2	 8391.0	...
2327820	  695.2	  581.8	 8388.0	...
2327821	  695.1	  581.9	 8384.0	...
2327822	  695.0	  581.9	 8382.0	...
2327823	  694.9	  581.8	 8381.0	...
2327824	  694.9	  581.7	 8381.0	...
2327825	  695.0	  581.6	 8378.0	...
2327826	  695.0	  581.5	 8375.0	...
2327827	  694.8	  581.6	 8373.0	...
2327828	  694.5	  581.8	 8374.0	...
2327829	  694.7	  582.0	 8374.0	...
2327830	  695.0	  582.0	 8374.0	...
2327831	  695.2	  582.0	 8372.0	...
2327832	  695.1	  582.1	 8375.0	...
2327833	  695.0	  582.1	 8378.0	...
2327834	  695.1	  582.1	 8378.0	...
2327835	  695.1	  582.1	 8375.0	...
2327836	  694.9	  581.7	 8375.0	...
2327837	  694.8	  581.1	 8380.0	...
2327838	  694.6	  580.6	 8384.0	...
2327839	  694.5	  580.6	 8382.0	...
2327840	  694.9	  580.8	 8380.0	...
2327841	  695.3	  581.0	 8379.0	...
2327842	  695.8	  581.3	 8377.0	...
2327843	  695.5	  581.6	 8375.0	...
2327844	  695.2	  581.8	 8373.0	...
2327845	  694.9	  581.6	 8373.0	...
2327846	  694.9	  581.4	 8371.0	...
2327847	  695.1	  581.6	 8369.0	...
2327848	  695.4	  582.0	 8367.0	...
2327849	  695.8	  582.4	 8367.0	...
2327850	  696.0	  582.3	 8368.0	...
2327851	  695.9	  582.3	 8369.0	...
2327852	  695.9	  582.3	 8370.0	...
2327853	  695.9	  582.2	 8370.0	...
2327854	  696.2	  582.0	 8372.0	...
2327855	  696.5	  582.0	 8373.0	...
2327856	  696.5	  582.1	 8375.0	...
2327857	  696.2	  582.2	 8374.0	...
2327858	  696.3	  582.1	 8374.0	...
2327859	  696.8	  581.9	 8373.0	...
2327860	  696.9	  581.8	 8369.0	...
2327861	  696.7	  581.9	 8365.0	...
2327862	  696.4	  582.1	 8363.0	...
2327863	  696.7	  582.3	 8360.0	...
2327864	  697.0	  582.3	 8358.0	...
2327865	  697.2	  582.4	 8356.0	...
2327866	  697.1	  582.4	 8353.0	...
2327867	  697.0	  582.4	 8352.0	...
2327868	  696.9	  582.4	 8351.0	...
2327869	  696.8	  582.5	 8351.0	...
2327870	  696.6	  582.4	 8350.0	...
2327871	  696.5	  582.3	 8348.0	...
2327872	  696.4	  582.3	 8347.0	...
2327873	  696.3	  582.3	 8346.0	...
2327874	  696.4	  582.5	 8346.0	...
2327875	  696.3	  582.7	 8347.0	...
2327876	  696.1	  582.9	 8349.0	...
2327877	  696.1	  582.9	 8351.0	...
2327878	  696.4	  582.9	 8351.0	...
2327879	  696.4	  582.8	 8350.0	...
2327880	  696.1	  582.9	 8348.0	...
2327881	  696.2	  583.0	 8345.0	...
2327882	  696.6	  582.9	 8344.0	...
2327883	  697.0	  582.7	 8345.0	...
2327884	  697.1	  582.6	 8345.0	...
2327885	  697.1	  582.7	 8346.0	...
2327886	  696.9	  582.8	 8346.0	...
2327887	  696.6	  582.7	 8343.0	...
2327888	  696.3	  582.7	 8339.0	...
2327889	  696.3	  582.7	 8335.0	...
2327890	  696.3	  582.7	 8336.0	...
2327891	  696.3	  582.7	 8336.0	...
2327892	  696.2	  582.8	 8336.0	...
2327893	  696.2	  582.9	 8335.0	...
2327894	  696.1	  582.9	 8334.0	...
2327895	  696.1	  582.9	 8333.0	...
2327896	  696.1	  583.0	 8332.0	...
2327897	  695.9	  583.1	 8331.0	...
2327898	  695.8	  583.1	 8329.0	...
2327899	  695.7	  583.1	 8328.0	...
2327900	  695.6	  583.0	 8327.0	...
2327901	  695.5	  583.1	 8327.0	...
2327902	  695.3	  583.1	 8328.0	...
2327903	  695.2	  583.1	 8329.0	...
2327904	  695.2	  583.1	 8329.0	...
2327905	  695.2	  583.4	 8328.0	...
2327906	  695.2	  583.8	 8327.0	...
2327907	  695.2	  584.1	 8326.0	...
2327908	  695.3	  584.0	 8326.0	...
2327909	  695.4	  583.8	 8325.0	...
2327910	  695.5	  583.7	 8324.0	...
2327911	  695.7	  584.1	 8322.0	...
2327912	  695.4	  584.4	 8320.0	...
2327913	  695.1	  584.8	 8319.0	...
2327914	  695.2	  584.8	 8319.0	...
2327915	  695.6	  584.8	 8316.0	...
2327916	  695.9	  584.7	 8312.0	...
2327917	  695.6	  584.7	 8309.0	...
2327918	  695.4	  584.7	 8309.0	...
2327919	  695.5	  584.6	 8309.0	...
2327920	  695.7	  584.6	 8308.0	...
2327921	  695.4	  584.7	 8306.0	...
2327922	  694.9	  584.8	 8306.0	...
2327923	  694.7	  584.8	 8306.0	...
2327924	  695.1	  584.8	 8306.0	...
2327925	  695.4	  584.7	 8306.0	...
2327926	  695.4	  584.7	 8308.0	...
2327927	  695.4	  584.7	 8311.0	...
2327928	  695.4	  585.1	 8310.0	...
2327929	  695.4	  585.4	 8306.0	...
2327930	  695.5	  585.7	 8303.0	...
2327931	  695.6	  585.6	 8302.0	...
2327932	  695.8	  585.6	 8301.0	...
2327933	  695.8	  585.6	 8299.0	...
2327934	  695.9	  585.6	 8297.0	...
2327935	  695.9	  585.6	 8296.0	...
2327936	  696.0	  585.7	 8295.0	...
2327937	  695.7	  585.7	 8294.0	...
2327938	  695.5	  585.7	 8294.0	...
2327939	  695.2	  585.7	 8294.0	...
2327940	  695.5	  585.7	 8294.0	...
2327941	  695.7	  585.7	 8295.0	...
2327942	  695.9	  585.6	 8295.0	...
2327943	  695.8	  585.9	 8294.0	...
2327944	  695.8	  586.2	 8293.0	...
2327945	  695.7	  586.3	 8290.0	...
2327946	  695.6	  586.2	 8288.0	...
2327947	  695.5	  586.0	 8286.0	...
2327948	  695.5	  586.0	 8284.0	...
2327949	  695.4	  586.2	 8283.0	...
2327950	  695.3	  586.4	 8284.0	...
2327951	  695.2	  586.2	 8285.0	...
2327952	  695.1	  585.9	 8283.0	...
2327953	  695.3	  585.7	 8281.0	...
2327954	  695.6	  586.1	 8278.0	...
2327955	  695.8	  586.3	 8279.0	...
2327956	  695.9	  586.5	 8280.0	...
2327957	  695.9	  586.6	 8280.0	...
2327958	  695.9	  586.4	 8278.0	...
2327959	  695.7	  586.1	 8278.0	...
2327960	  695.5	  585.9	 8277.0	...
2327961	  695.6	  586.1	 8276.0	...
2327962	  695.8	  586.6	 8275.0	...
2327963	  696.1	  587.0	 8273.0	...
2327964	  696.2	  587.2	 8273.0	...
2327965	  695.9	  587.3	 8271.0	...
2327966	  695.4	  587.4	 8270.0	...
2327967	  695.0	  587.5	 8269.0	...
2327968	  695.1	  587.5	 8269.0	...
2327969	  695.4	  587.6	 8269.0	...
2327970	  695.7	  587.8	 8269.0	...
2327971	  695.7	  587.8	 8269.0	...
2327972	  695.6	  587.7	 8266.0	...
2327973	  695.4	  587.2	 8263.0	...
2327974	  695.2	  586.7	 8261.0	...
2327975	  695.3	  586.6	 8262.0	...
2327976	  695.4	  586.8	 8262.0	...
2327977	  695.4	  586.9	 8261.0	...
2327978	  695.5	  586.8	 8260.0	...
2327979	  695.5	  586.8	 8260.0	...
2327980	  695.3	  586.9	 8259.0	...
2327981	  695.2	  586.9	 8258.0	...
2327982	  694.9	  586.7	 8257.0	...
2327983	  694.9	  586.5	 8255.0	...
2327984	  694.7	  586.3	 8254.0	...
2327985	  694.7	  586.4	 8253.0	...
2327986	  694.9	  586.4	 8253.0	...
2327987	  695.1	  586.5	 8253.0	...
2327988	  695.5	  586.9	 8254.0	...
2327989	  695.6	  587.2	 8253.0	...
2327990	  695.8	  587.5	 8253.0	...
2327991	  695.7	  587.4	 8250.0	...
2327992	  695.5	  587.3	 8247.0	...
2327993	  695.3	  587.2	 8246.0	...
2327994	  695.3	  587.3	 8245.0	...
2327995	  695.4	  587.5	 8242.0	...
2327996	  695.4	  587.6	 8239.0	...
2327997	  695.1	  587.7	 8236.0	...
2327998	  694.9	  587.7	 8234.0	...
2327999	  694.7	  587.7	 8233.0	...
2328000	  694.6	  587.7	 8232.0	...
2328001	  694.6	  587.7	 8232.0	...
2328002	  694.6	  587.5	 8232.0	...
2328003	  694.6	  587.4	 8231.0	...
2328004	  694.7	  587.3	 8231.0	...
2328005	  694.7	  587.3	 8228.0	...
2328006	  694.7	  587.5	 8225.0	...
2328007	  694.8	  587.7	 8225.0	...
2328008	  694.6	  588.0	 8229.0	...
2328009	  694.5	  588.0	 8232.0	...
MSG	2328010 0000 _ Number On
2328010	  694.5	  588.0	 8232.0	...
2328011	  694.8	  588.0	 8231.0	...
2328012	  695.3	  587.9	 8228.0	...
2328013	  695.7	  587.8	 8224.0	...
2328014	  696.0	  587.9	 8220.0	...
2328015	  696.2	  587.8	 8219.0	...
2328016	  696.1	  587.8	 8221.0	...
2328017	  696.1	  587.7	 8222.0	...
2328018	  695.7	  587.5	 8222.0	...
2328019	  695.5	  587.3	 8220.0	...
2328020	  695.2	  587.2	 8217.0	...
2328021	  695.1	  587.2	 8216.0	...
2328022	  695.1	  587.4	 8217.0	...
2328023	  695.1	  587.7	 8218.0	...
2328024	  695.2	  588.3	 8217.0	...
2328025	  695.4	  588.7	 8216.0	...
2328026	  695.5	  589.0	 8217.0	...
2328027	  695.7	  589.0	 8217.0	...
2328028	  696.0	  589.0	 8216.0	...
2328029	  696.2	  588.8	 8215.0	...
2328030	  696.3	  588.6	 8215.0	...
2328031	  696.1	  588.5	 8215.0	...
2328032	  695.8	  588.7	 8214.0	...
2328033	  695.9	  588.8	 8212.0	...
2328034	  696.1	  589.0	 8211.0	...
2328035	  696.1	  589.1	 8210.0	...
2328036	  695.8	  589.3	 8210.0	...
2328037	  695.5	  589.0	 8209.0	...
2328038	  695.5	  588.8	 8209.0	...
2328039	  695.5	  588.5	 8208.0	...
2328040	  695.5	  588.4	 8209.0	...
2328041	  695.5	  588.8	 8209.0	...
2328042	  695.5	  589.2	 8210.0	...
2328043	  695.3	  589.7	 8210.0	...
2328044	  695.2	  589.8	 8209.0	...
2328045	  695.1	  589.9	 8207.0	...
2328046	  695.2	  589.9	 8204.0	...
2328047	  695.3	  589.8	 8204.0	...
2328048	  695.3	  589.8	 8203.0	...
2328049	  695.0	  589.4	 8202.0	...
2328050	  694.7	  589.0	 8201.0	...
2328051	  694.5	  589.1	 8198.0	...
2328052	  694.7	  589.5	 8197.0	...
2328053	  694.8	  590.0	 8194.0	...
2328054	  694.7	  590.0	 8190.0	...
2328055	  694.6	  590.1	 8187.0	...
2328056	  694.6	  590.2	 8185.0	...
2328057	  694.7	  590.2	 8185.0	...
2328058	  694.8	  590.0	 8186.0	...
2328059	  694.6	  589.9	 8188.0	...
2328060	  694.4	  589.9	 8191.0	...
2328061	  694.1	  589.8	 8192.0	...
2328062	  694.0	  589.7	 8188.0	...
2328063	  694.2	  589.5	 8183.0	...
2328064	  694.3	  589.6	 8178.0	...
2328065	  694.4	  590.0	 8179.0	...
2328066	  694.2	  590.4	 8180.0	...
2328067	  694.0	  590.5	 8180.0	...
2328068	  693.7	  590.4	 8178.0	...
2328069	  693.6	  590.2	 8176.0	...
2328070	  693.4	  590.4	 8173.0	...
2328071	  693.5	  590.5	 8173.0	...
2328072	  693.6	  590.4	 8173.0	...
2328073	  693.7	  590.2	 8173.0	...
2328074	  693.6	  590.4	 8173.0	...
2328075	  693.5	  590.8	 8173.0	...
2328076	  693.4	  591.2	 8174.0	...
2328077	  693.3	  591.0	 8175.0	...
2328078	  693.3	  590.8	 8177.0	...
2328079	  693.4	  590.7	 8173.0	...
2328080	  693.6	  590.8	 8167.0	...
2328081	  693.8	  590.6	 8162.0	...
2328082	  694.0	  590.5	 8166.0	...
2328083	  694.1	  590.5	 8169.0	...
2328084	  694.3	  590.5	 8172.0	...
2328085	  694.3	  590.6	 8171.0	...
2328086	  694.4	  590.7	 8171.0	...
2328087	  694.2	  590.7	 8169.0	...
2328088	  693.7	  590.8	 8168.0	...
2328089	  693.2	  591.0	 8166.0	...
2328090	  692.9	  591.3	 8167.0	...
2328091	  692.8	  591.4	 8167.0	...
2328092	  693.0	  591.2	 8168.0	...
2328093	  693.2	  590.8	 8165.0	...
2328094	  693.4	  590.4	 8162.0	...
2328095	  693.4	  590.7	 8159.0	...
2328096	  693.4	  591.1	 8159.0	...
2328097	  693.5	  591.4	 8159.0	...
2328098	  693.4	  591.4	 8159.0	...
2328099	  693.4	  591.3	 8159.0	...
2328100	  693.4	  591.3	 8161.0	...
2328101	  693.3	  591.4	 8164.0	...
2328102	  693.3	  591.3	 8164.0	...
2328103	  693.4	  591.1	 8162.0	...
2328104	  693.5	  590.9	 8160.0	...
2328105	  693.7	  591.0	 8159.0	...
2328106	  693.6	  590.9	 8158.0	...
2328107	  693.3	  590.5	 8163.0	...
2328108	  693.3	  590.2	 8168.0	...
2328109	  693.4	  589.9	 8169.0	...
2328110	  693.5	  589.8	 8165.0	...
2328111	  693.4	  589.8	 8161.0	...
2328112	  693.4	  589.9	 8162.0	...
2328113	  693.4	  590.1	 8162.0	...
2328114	  693.6	  590.3	 8163.0	...
2328115	  693.7	  590.7	 8163.0	...
2328116	  693.8	  591.0	 8159.0	...
2328117	  693.7	  590.8	 8156.0	...
2328118	  693.8	  590.5	 8156.0	...
2328119	  693.9	  590.4	 8160.0	...
2328120	  694.0	  590.6	 8163.0	...
2328121	  693.9	  590.8	 8161.0	...
2328122	  693.7	  590.9	 8160.0	...
2328123	  693.6	  591.0	 8160.0	...
2328124	  693.3	  591.1	 8160.0	...
2328125	  693.1	  591.2	 8162.0	...
2328126	  692.8	  591.1	 8164.0	...
2328127	  692.7	  591.2	 8165.0	...
2328128	  692.9	  591.2	 8165.0	...
2328129	  693.1	  591.3	 8164.0	...
2328130	  693.3	  591.3	 8163.0	...
2328131	  693.2	  591.3	 8162.0	...
2328132	  693.2	  591.3	 8160.0	...
2328133	  693.2	  591.3	 8159.0	...
2328134	  693.3	  590.8	 8158.0	...
2328135	  693.4	  590.4	 8158.0	...
2328136	  693.4	  590.0	 8158.0	...
2328137	  693.3	  590.2	 8159.0	...
2328138	  693.3	  590.3	 8158.0	...
2328139	  693.3	  590.4	 8158.0	...
2328140	  693.6	  590.4	 8158.0	...
2328141	  694.0	  590.3	 8160.0	...
2328142	  694.3	  590.2	 8160.0	...
2328143	  694.0	  590.2	 8160.0	...
2328144	  693.7	  590.2	 8159.0	...
2328145	  693.4	  590.3	 8159.0	...
2328146	  693.5	  590.3	 8160.0	...
2328147	  693.8	  590.3	 8161.0	...
2328148	  694.0	  590.5	 8163.0	...
2328149	  694.2	  590.6	 8164.0	...
2328150	  694.1	  590.7	 8164.0	...
2328151	  693.9	  590.6	 8164.0	...
2328152	  693.8	  590.6	 8163.0	...
2328153	  693.6	  590.7	 8158.0	...
2328154	  693.5	  590.8	 8153.0	...
2328155	  693.3	  590.8	 8152.0	...
2328156	  693.2	  590.8	 8155.0	...
2328157	  693.2	  590.8	 8160.0	...
2328158	  693.2	  590.9	 8162.0	...
2328159	  693.3	  591.0	 8163.0	...
2328160	  693.4	  591.0	 8162.0	...
2328161	  693.6	  591.1	 8162.0	...
2328162	  693.7	  591.1	 8164.0	...
2328163	  693.6	  591.3	 8166.0	...
2328164	  693.4	  591.4	 8166.0	...
2328165	  693.2	  591.4	 8166.0	...
2328166	  693.2	  591.2	 8166.0	...
2328167	  693.3	  591.0	 8166.0	...
2328168	  693.4	  590.7	 8165.0	...
2328169	  693.2	  590.6	 8165.0	...
2328170	  692.8	  590.7	 8165.0	...
2328171	  692.4	  590.9	 8165.0	...
2328172	  692.3	  591.0	 8163.0	...
2328173	  692.4	  590.9	 8161.0	...
2328174	  692.6	  590.7	 8160.0	...
2328175	  692.7	  590.6	 8160.0	...
2328176	  692.5	  590.8	 8160.0	...
2328177	  692.5	  590.8	 8160.0	...
2328178	  692.7	  590.6	 8161.0	...
2328179	  693.0	  590.6	 8162.0	...
2328180	  693.1	  590.5	 8163.0	...
2328181	  693.0	  590.3	 8163.0	...
2328182	  692.9	  590.1	 8164.0	...
2328183	  692.9	  589.9	 8164.0	...
2328184	  692.9	  589.8	 8164.0	...
2328185	  692.8	  589.8	 8163.0	...
2328186	  693.1	  590.1	 8161.0	...
2328187	  693.6	  590.3	 8161.0	...
2328188	  694.2	  590.5	 8162.0	...
2328189	  694.3	  590.4	 8164.0	...
2328190	  694.2	  590.3	 8166.0	...
2328191	  694.1	  590.2	 8167.0	...
2328192	  694.1	  590.1	 8167.0	...
2328193	  694.3	  590.2	 8168.0	...
2328194	  694.5	  590.4	 8169.0	...
2328195	  694.4	  590.7	 8170.0	...
2328196	  694.1	  590.8	 8170.0	...
2328197	  693.8	  590.9	 8170.0	...
2328198	  693.9	  590.8	 8172.0	...
2328199	  694.0	  590.7	 8173.0	...
2328200	  694.1	  590.8	 8174.0	...
2328201	  694.0	  590.9	 8175.0	...
2328202	  693.9	  591.0	 8175.0	...
2328203	  693.8	  591.2	 8173.0	...
2328204	  693.8	  591.5	 8170.0	...
2328205	  693.7	  591.7	 8167.0	...
2328206	  693.7	  591.7	 8172.0	...
2328207	  693.2	  591.4	 8178.0	...
2328208	  692.8	  591.1	 8184.0	...
2328209	  692.5	  590.8	 8185.0	...
2328210	  692.7	  591.0	 8184.0	...
2328211	  692.9	  591.1	 8183.0	...
2328212	  693.0	  591.2	 8182.0	...
2328213	  693.1	  591.3	 8183.0	...
2328214	  693.0	  591.5	 8182.0	...
2328215	  693.0	  591.6	 8180.0	...
2328216	  692.5	  591.4	 8178.0	...
2328217	  692.0	  591.0	 8178.0	...
2328218	  691.5	  590.6	 8179.0	...
2328219	  691.9	  590.7	 8183.0	...
2328220	  692.4	  590.8	 8188.0	...
2328221	  692.7	  590.8	 8190.0	...
2328222	  692.5	  590.7	 8188.0	...
2328223	  692.3	  590.8	 8186.0	...
2328224	  692.2	  590.8	 8183.0	...
2328225	  692.2	  590.7	 8184.0	...
2328226	  692.2	  590.3	 8187.0	...
2328227	  692.3	  590.0	 8189.0	...
2328228	  692.3	  589.8	 8187.0	...
2328229	  692.2	  589.9	 8184.0	...
2328230	  692.1	  589.9	 8184.0	...
2328231	  692.0	  589.9	 8185.0	...
2328232	  692.2	  590.0	 8190.0	...
2328233	  692.3	  590.2	 8195.0	...
2328234	  692.3	  590.5	 8199.0	...
2328235	  692.3	  590.6	 8198.0	...
2328236	  692.2	  590.6	 8199.0	...
2328237	  692.2	  590.6	 8200.0	...
2328238	  692.2	  590.5	 8201.0	...
2328239	  692.2	  590.4	 8202.0	...
2328240	  692.2	  590.4	 8202.0	...
2328241	  692.4	  590.1	 8202.0	...
2328242	  692.3	  589.8	 8201.0	...
2328243	  692.1	  589.4	 8199.0	...
2328244	  691.9	  589.4	 8196.0	...
2328245	  691.9	  589.4	 8195.0	...
2328246	  692.0	  589.8	 8195.0	...
2328247	  692.0	  590.2	 8195.0	...
2328248	  692.1	  590.4	 8196.0	...
2328249	  692.4	  590.2	 8197.0	...
2328250	  692.7	  590.1	 8198.0	...
2328251	  692.8	  590.2	 8198.0	...
2328252	  692.6	  590.5	 8198.0	...
2328253	  692.6	  590.6	 8198.0	...
2328254	  692.8	  590.8	 8197.0	...
2328255	  693.0	  590.8	 8197.0	...
2328256	  692.8	  590.6	 8197.0	...
2328257	  692.7	  590.4	 8200.0	...
2328258	  692.5	  589.8	 8203.0	...
2328259	  692.6	  589.3	 8206.0	...
2328260	  692.6	  589.0	 8207.0	...
2328261	  692.6	  589.0	 8209.0	...
2328262	  692.6	  588.9	 8210.0	...
2328263	  692.7	  588.9	 8211.0	...
2328264	  692.8	  589.1	 8211.0	...
2328265	  693.0	  589.4	 8211.0	...
2328266	  693.2	  589.7	 8211.0	...
2328267	  693.3	  589.6	 8211.0	...
2328268	  693.4	  589.5	 8211.0	...
2328269	  693.5	  589.1	 8211.0	...
2328270	  693.6	  588.9	 8210.0	...
2328271	  693.5	  588.7	 8209.0	...
2328272	  693.5	  588.8	 8209.0	...
2328273	  693.5	  588.8	 8209.0	...
2328274	  693.6	  588.8	 8211.0	...
2328275	  693.6	  588.7	 8213.0	...
2328276	  693.7	  588.8	 8215.0	...
2328277	  694.1	  588.8	 8215.0	...
2328278	  694.5	  588.8	 8215.0	...
2328279	  695.0	  588.9	 8215.0	...
2328280	  695.1	  588.9	 8214.0	...
2328281	  695.2	  588.8	 8216.0	...
2328282	  694.8	  588.5	 8217.0	...
2328283	  694.4	  588.3	 8216.0	...
2328284	  693.9	  588.1	 8214.0	...
2328285	  694.0	  588.2	 8210.0	...
2328286	  694.1	  587.9	 8208.0	...
2328287	  694.1	  587.7	 8208.0	...
2328288	  694.0	  587.5	 8209.0	...
2328289	  693.9	  587.6	 8211.0	...
2328290	  693.9	  587.6	 8211.0	...
2328291	  693.9	  587.6	 8210.0	...
2328292	  694.0	  587.5	 8206.0	...
2328293	  694.0	  587.5	 8204.0	...
2328294	  693.8	  587.6	 8205.0	...
2328295	  693.7	  587.6	 8208.0	...
2328296	  693.5	  587.6	 8206.0	...
2328297	  693.3	  587.7	 8204.0	...
2328298	  693.3	  587.7	 8201.0	...
2328299	  693.5	  587.6	 8201.0	...
2328300	  693.6	  587.6	 8201.0	...
2328301	  693.5	  587.6	 8205.0	...
2328302	  693.1	  587.6	 8208.0	...
2328303	  692.9	  587.6	 8212.0	...
2328304	  693.0	  587.7	 8213.0	...
2328305	  693.2	  587.8	 8213.0	...
2328306	  693.4	  587.4	 8213.0	...
2328307	  693.4	  587.0	 8212.0	...
2328308	  693.3	  586.5	 8211.0	...
2328309	  693.3	  586.5	 8211.0	...
2328310	  693.4	  586.7	 8210.0	...
MSG	2328311 0000 _ Number Off
2328311	  693.5	  587.0	 8209.0	...
2328312	  693.3	  587.1	 8208.0	...
2328313	  693.0	  586.9	 8207.0	...
2328314	  692.8	  586.6	 8205.0	...
2328315	  692.9	  586.6	 8203.0	...
2328316	  693.0	  586.6	 8203.0	...
2328317	  692.9	  586.7	 8203.0	...
2328318	  692.7	  586.7	 8206.0	...
2328319	  692.6	  586.8	 8209.0	...
2328320	  692.5	  586.9	 8212.0	...
2328321	  692.3	  586.9	 8211.0	...
2328322	  692.5	  586.9	 8210.0	...
2328323	  692.8	  586.6	 8208.0	...
2328324	  693.0	  586.3	 8206.0	...
2328325	  693.0	  586.1	 8203.0	...
2328326	  692.9	  586.6	 8199.0	...
2328327	  692.9	  587.1	 8196.0	...
2328328	  693.0	  587.3	 8199.0	...
2328329	  693.1	  587.2	 8203.0	...
2328330	  693.2	  587.0	 8207.0	...
2328331	  693.2	  586.9	 8209.0	...
2328332	  693.3	  586.8	 8211.0	...
2328333	  693.3	  586.7	 8214.0	...
2328334	  693.4	  587.0	 8213.0	...
2328335	  693.4	  587.2	 8211.0	...
2328336	  693.5	  587.5	 8210.0	...
2328337	  693.5	  587.5	 8210.0	...
2328338	  693.5	  587.5	 8213.0	...
2328339	  693.6	  587.5	 8217.0	...
2328340	  693.6	  587.5	 8221.0	...
2328341	  693.5	  587.1	 8221.0	...
2328342	  693.6	  586.6	 8221.0	...
2328343	  693.9	  586.2	 8219.0	...
2328344	  694.1	  586.3	 8214.0	...
2328345	  694.1	  586.4	 8209.0	...
2328346	  694.0	  586.4	 8206.0	...
2328347	  693.9	  586.4	 8207.0	...
2328348	  693.8	  586.4	 8210.0	...
2328349	  693.8	  586.4	 8214.0	...
2328350	  693.8	  586.6	 8214.0	...
2328351	  693.8	  587.1	 8210.0	...
2328352	  693.9	  587.4	 8208.0	...
2328353	  693.9	  587.4	 8209.0	...
2328354	  693.8	  587.1	 8210.0	...
2328355	  693.8	  586.7	 8211.0	...
2328356	  693.7	  586.5	 8212.0	...
2328357	  693.6	  586.3	 8215.0	...
2328358	  693.7	  586.2	 8218.0	...
2328359	  693.7	  586.3	 8222.0	...
2328360	  693.7	  586.3	 8221.0	...
2328361	  693.5	  586.3	 8220.0	...
2328362	  693.4	  586.3	 8220.0	...
2328363	  693.4	  586.6	 8222.0	...
2328364	  693.4	  586.9	 8223.0	...
2328365	  693.3	  587.2	 8223.0	...
2328366	  693.2	  587.3	 8223.0	...
2328367	  693.2	  587.4	 8223.0	...
2328368	  693.1	  587.5	 8222.0	...
2328369	  693.0	  587.6	 8220.0	...
2328370	  692.9	  587.6	 8218.0	...
2328371	  693.1	  587.7	 8216.0	...
2328372	  693.3	  587.7	 8216.0	...
2328373	  693.3	  587.7	 8218.0	...
2328374	  693.0	  587.5	 8220.0	...
2328375	  692.6	  587.5	 8222.0	...
2328376	  692.5	  587.4	 8222.0	...
2328377	  692.4	  587.3	 8222.0	...
2328378	  692.1	  587.2	 8221.0	...
2328379	  692.0	  587.4	 8221.0	...
2328380	  692.0	  587.7	 8221.0	...
2328381	  692.2	  588.1	 8221.0	...
2328382	  692.4	  588.1	 8222.0	...
2328383	  692.4	  588.2	 8223.0	...
2328384	  692.5	  588.2	 8219.0	...
2328385	  692.6	  588.1	 8214.0	...
2328386	  692.6	  588.0	 8209.0	...
2328387	  692.6	  587.9	 8209.0	...
2328388	  692.8	  587.8	 8209.0	...
2328389	  693.0	  587.3	 8210.0	...
2328390	  693.1	  586.9	 8211.0	...
2328391	  693.1	  586.6	 8210.0	...
2328392	  693.1	  586.7	 8208.0	...
2328393	  693.1	  586.8	 8206.0	...
2328394	  693.2	  586.8	 8206.0	...
2328395	  693.2	  586.8	 8204.0	...
2328396	  693.2	  587.1	 8202.0	...
2328397	  693.3	  587.4	 8201.0	...
2328398	  693.4	  587.7	 8199.0	...
2328399	  693.4	  587.4	 8198.0	...
2328400	  693.5	  587.1	 8200.0	...
2328401	  693.5	  586.8	 8203.0	...
2328402	  693.6	  586.7	 8206.0	...
2328403	  693.7	  587.0	 8205.0	...
2328404	  693.8	  587.2	 8205.0	...
2328405	  694.0	  587.4	 8205.0	...
2328406	  694.1	  587.1	 8205.0	...
2328407	  694.1	  586.8	 8204.0	...
2328408	  694.1	  586.5	 8204.0	...
2328409	  694.1	  586.4	 8203.0	...
2328410	  694.0	  586.2	 8203.0	...
2328411	  694.0	  586.1	 8201.0	...
2328412	  694.0	  586.0	 8200.0	...
2328413	  694.1	  586.3	 8198.0	...
2328414	  694.2	  586.7	 8198.0	...
2328415	  694.3	  587.1	 8200.0	...
2328416	  694.3	  587.1	 8202.0	...
2328417	  694.3	  587.1	 8205.0	...
2328418	  694.4	  587.1	 8206.0	...
2328419	  694.4	  587.0	 8207.0	...
2328420	  694.4	  587.1	 8208.0	...
2328421	  694.6	  587.1	 8209.0	...
2328422	  694.8	  587.1	 8211.0	...
2328423	  695.5	  587.1	 8211.0	...
2328424	  695.9	  587.0	 8209.0	...
2328425	  696.3	  586.8	 8207.0	...
2328426	  696.1	  586.7	 8205.0	...
2328427	  696.0	  586.6	 8205.0	...
2328428	  695.9	  586.7	 8204.0	...
2328429	  695.9	  586.7	 8204.0	...
2328430	  695.9	  586.7	 8204.0	...
2328431	  695.5	  586.6	 8204.0	...
2328432	  695.1	  586.5	 8205.0	...
2328433	  695.0	  586.7	 8204.0	...
2328434	  695.3	  586.9	 8204.0	...
2328435	  695.6	  587.2	 8200.0	...
2328436	  695.7	  587.3	 8198.0	...
2328437	  695.7	  587.3	 8199.0	...
2328438	  695.5	  587.2	 8203.0	...
2328439	  695.4	  587.0	 8207.0	...
2328440	  695.7	  586.7	 8208.0	...
2328441	  696.2	  586.5	 8208.0	...
2328442	  696.5	  586.4	 8208.0	...
2328443	  696.2	  586.6	 8207.0	...
2328444	  695.9	  586.4	 8207.0	...
2328445	  695.9	  586.2	 8206.0	...
2328446	  696.0	  586.0	 8203.0	...
2328447	  695.9	  586.1	 8201.0	...
2328448	  695.7	  586.2	 8198.0	...
2328449	  695.8	  586.3	 8198.0	...
2328450	  696.0	  586.7	 8197.0	...
2328451	  696.2	  587.2	 8197.0	...
2328452	  696.3	  587.6	 8197.0	...
2328453	  696.4	  587.8	 8198.0	...
2328454	  696.3	  587.9	 8198.0	...
2328455	  696.3	  587.9	 8199.0	...
2328456	  696.2	  587.7	 8199.0	...
2328457	  695.9	  587.7	 8198.0	...
2328458	  695.7	  587.8	 8198.0	...
2328459	  695.7	  588.0	 8199.0	...
2328460	  696.0	  588.2	 8200.0	...
2328461	  696.3	  588.0	 8201.0	...
2328462	  696.2	  587.6	 8200.0	...
2328463	  696.1	  587.2	 8198.0	...
2328464	  695.9	  587.0	 8193.0	...
2328465	  695.6	  587.0	 8191.0	...
2328466	  695.4	  587.2	 8191.0	...
2328467	  695.4	  587.4	 8195.0	...
2328468	  695.3	  587.6	 8199.0	...
2328469	  695.2	  587.7	 8198.0	...
2328470	  695.2	  587.7	 8198.0	...
2328471	  695.2	  587.9	 8198.0	...
2328472	  695.1	  588.2	 8197.0	...
2328473	  695.1	  588.4	 8194.0	...
2328474	  695.1	  588.5	 8191.0	...
2328475	  695.2	  588.7	 8190.0	...
2328476	  695.2	  588.9	 8190.0	...
2328477	  695.3	  589.1	 8189.0	...
2328478	  695.4	  589.2	 8188.0	...
2328479	  695.5	  589.3	 8186.0	...
2328480	  695.5	  589.3	 8185.0	...
2328481	  695.6	  588.9	 8185.0	...
2328482	  695.7	  588.5	 8184.0	...
2328483	  695.7	  588.0	 8184.0	...
2328484	  695.6	  587.8	 8185.0	...
2328485	  695.4	  587.7	 8186.0	...
2328486	  695.3	  587.6	 8186.0	...
2328487	  695.1	  587.6	 8184.0	...
2328488	  695.1	  588.0	 8182.0	...
2328489	  695.1	  588.3	 8179.0	...
2328490	  695.0	  588.5	 8178.0	...
2328491	  695.0	  588.6	 8177.0	...
2328492	  694.9	  588.6	 8176.0	...
2328493	  694.8	  588.4	 8175.0	...
2328494	  694.7	  588.2	 8175.0	...
2328495	  694.6	  588.3	 8176.0	...
2328496	  694.6	  588.7	 8175.0	...
2328497	  694.8	  589.1	 8174.0	...
2328498	  694.9	  589.1	 8173.0	...
2328499	  695.1	  589.3	 8173.0	...
2328500	  695.1	  589.5	 8173.0	...
2328501	  695.0	  589.8	 8173.0	...
2328502	  695.2	  589.8	 8173.0	...
2328503	  695.7	  589.9	 8174.0	...
2328504	  696.1	  589.9	 8174.0	...
2328505	  696.1	  589.6	 8174.0	...
2328506	  695.9	  589.2	 8174.0	...
2328507	  695.7	  589.4	 8174.0	...
2328508	  695.5	  589.8	 8174.0	...
2328509	  695.4	  590.3	 8173.0	...
2328510	  695.7	  590.2	 8171.0	...
2328511	  696.0	  590.1	 8169.0	...
2328512	  696.2	  589.9	 8167.0	...
2328513	  696.1	  589.7	 8165.0	...
2328514	  696.0	  589.6	 8164.0	...
2328515	  696.0	  589.5	 8162.0	...
2328516	  695.7	  589.5	 8162.0	...
2328517	  695.4	  589.5	 8165.0	...
2328518	  695.3	  589.4	 8168.0	...
2328519	  695.5	  589.3	 8170.0	...
2328520	  695.7	  589.3	 8167.0	...
2328521	  695.6	  589.3	 8164.0	...
2328522	  695.6	  589.4	 8161.0	...
2328523	  695.7	  589.5	 8161.0	...
2328524	  695.8	  589.9	 8161.0	...
MSG	2328525 0000 _ Number On
2328525	  695.8	  590.2	 8162.0	...
2328526	  695.8	  590.5	 8163.0	...
2328527	  696.1	  590.4	 8164.0	...
2328528	  696.4	  590.0	 8161.0	...
2328529	  696.7	  589.7	 8159.0	...
2328530	  696.7	  589.8	 8155.0	...
2328531	  696.6	  590.2	 8155.0	...
2328532	  696.5	  590.4	 8154.0	...
2328533	  696.4	  590.2	 8154.0	...
2328534	  696.4	  590.0	 8156.0	...
2328535	  696.4	  590.2	 8158.0	...
2328536	  696.5	  590.3	 8159.0	...
2328537	  696.6	  590.4	 8159.0	...
2328538	  696.7	  590.5	 8158.0	...
2328539	  696.7	  590.3	 8158.0	...
2328540	  696.6	  590.0	 8158.0	...
2328541	  696.6	  590.2	 8158.0	...
2328542	  696.7	  590.7	 8157.0	...
2328543	  696.6	  591.0	 8155.0	...
2328544	  696.5	  590.6	 8150.0	...
2328545	  696.4	  590.3	 8146.0	...
2328546	  696.3	  590.2	 8144.0	...
2328547	  696.2	  590.0	 8143.0	...
2328548	  696.4	  589.8	 8142.0	...
2328549	  696.7	  589.4	 8142.0	...
2328550	  696.9	  589.2	 8142.0	...
2328551	  696.9	  589.5	 8143.0	...
2328552	  696.9	  590.0	 8144.0	...
2328553	  696.6	  590.6	 8145.0	...
2328554	  696.2	  590.6	 8144.0	...
2328555	  696.1	  590.6	 8144.0	...
2328556	  696.3	  590.7	 8144.0	...
2328557	  696.5	  590.8	 8146.0	...
2328558	  696.5	  591.0	 8147.0	...
2328559	  696.4	  591.1	 8146.0	...
2328560	  696.4	  591.2	 8143.0	...
2328561	  696.3	  591.4	 8139.0	...
2328562	  696.4	  591.1	 8136.0	...
2328563	  696.4	  590.7	 8140.0	...
2328564	  696.4	  590.5	 8144.0	...
2328565	  696.3	  590.6	 8147.0	...
2328566	  696.3	  590.8	 8146.0	...
2328567	  696.4	  590.7	 8142.0	...
2328568	  696.5	  590.7	 8141.0	...
2328569	  696.6	  591.0	 8140.0	...
2328570	  696.7	  591.3	 8141.0	...
2328571	  696.8	  591.8	 8140.0	...
2328572	  696.7	  591.9	 8138.0	...
2328573	  696.6	  591.7	 8136.0	...
2328574	  696.6	  591.4	 8136.0	...
2328575	  696.7	  591.0	 8135.0	...
2328576	  696.7	  591.1	 8134.0	...
2328577	  696.6	  591.2	 8135.0	...
2328578	  696.7	  591.3	 8136.0	...
2328579	  696.7	  591.3	 8138.0	...
2328580	  696.8	  591.2	 8137.0	...
2328581	  696.8	  591.1	 8138.0	...
2328582	  696.8	  590.9	 8138.0	...
2328583	  696.9	  590.8	 8139.0	...
2328584	  697.1	  590.7	 8139.0	...
2328585	  697.2	  590.5	 8139.0	...
2328586	  697.4	  590.5	 8139.0	...
2328587	  697.5	  591.1	 8137.0	...
2328588	  697.6	  591.8	 8136.0	...
2328589	  697.9	  592.5	 8134.0	...
2328590	  698.0	  592.6	 8135.0	...
2328591	  698.1	  592.3	 8136.0	...
2328592	  698.2	  592.2	 8134.0	...
2328593	  698.3	  592.0	 8131.0	...
2328594	  698.2	  591.9	 8127.0	...
2328595	  698.1	  591.5	 8127.0	...
2328596	  698.0	  591.1	 8129.0	...
2328597	  698.0	  591.1	 8132.0	...
2328598	  698.0	  591.0	 8135.0	...
2328599	  698.0	  591.0	 8135.0	...
2328600	  698.0	  591.0	 8135.0	...
2328601	  697.9	  590.8	 8134.0	...
2328602	  697.8	  590.7	 8133.0	...
2328603	  697.7	  591.1	 8132.0	...
2328604	  697.5	  591.6	 8133.0	...
2328605	  697.6	  592.0	 8135.0	...
2328606	  697.6	  591.9	 8137.0	...
2328607	  697.7	  591.8	 8136.0	...
2328608	  697.7	  591.7	 8136.0	...
2328609	  697.7	  591.5	 8139.0	...
2328610	  697.7	  591.4	 8141.0	...
2328611	  697.7	  591.5	 8142.0	...
2328612	  697.6	  591.5	 8138.0	...
2328613	  697.6	  591.4	 8133.0	...
2328614	  697.9	  591.5	 8132.0	...
2328615	  698.3	  591.6	 8133.0	...
2328616	  698.6	  591.8	 8134.0	...
2328617	  699.2	  591.8	 8133.0	...
2328618	  700.1	  591.7	 8130.0	...
2328619	  701.3	  591.6	 8127.0	...
2328620	  702.6	  591.5	 8124.0	...
2328621	  703.5	  591.4	 8122.0	...
2328622	  704.8	  591.6	 8123.0	...
2328623	  705.7	  591.7	 8123.0	...
2328624	  707.4	  591.8	 8123.0	...
2328625	  708.4	  591.9	 8123.0	...
2328626	  709.3	  592.1	 8124.0	...
2328627	  709.3	  592.3	 8130.0	...
2328628	  709.5	  592.2	 8135.0	...
2328629	  709.7	  592.4	 8141.0	...
2328630	  709.6	  592.7	 8141.0	...
2328631	  709.4	  593.0	 8139.0	...
2328632	  708.5	  592.9	 8136.0	...
2328633	  707.9	  592.7	 8133.0	...
2328634	  707.2	  592.6	 8133.0	...
2328635	  706.9	  592.5	 8133.0	...
2328636	  706.6	  592.4	 8133.0	...
2328637	  706.4	  592.4	 8132.0	...
2328638	  706.5	  592.2	 8132.0	...
2328639	  706.5	  592.1	 8132.0	...
2328640	  706.4	  592.0	 8131.0	...
2328641	  706.6	  591.7	 8130.0	...
2328642	  706.9	  591.4	 8130.0	...
2328643	  707.1	  591.1	 8130.0	...
2328644	  707.0	  591.1	 8129.0	...
2328645	  707.2	  591.2	 8127.0	...
2328646	  707.5	  591.3	 8125.0	...
2328647	  707.9	  591.3	 8125.0	...
2328648	  708.1	  591.4	 8127.0	...
2328649	  708.0	  591.4	 8128.0	...
2328650	  707.9	  591.3	 8129.0	...
2328651	  707.5	  591.3	 8128.0	...
2328652	  707.1	  591.4	 8127.0	...
2328653	  706.9	  591.5	 8128.0	...
2328654	  707.2	  591.5	 8129.0	...
2328655	  707.7	  591.4	 8131.0	...
2328656	  708.1	  591.3	 8132.0	...
2328657	  708.2	  591.4	 8132.0	...
2328658	  708.0	  591.5	 8133.0	...
2328659	  707.7	  591.6	 8134.0	...
2328660	  707.6	  591.6	 8134.0	...
2328661	  707.5	  591.5	 8135.0	...
2328662	  707.7	  591.5	 8135.0	...
2328663	  707.8	  591.5	 8135.0	...
2328664	  707.9	  591.3	 8132.0	...
2328665	  707.6	  591.2	 8129.0	...
2328666	  707.3	  591.2	 8127.0	...
2328667	  707.1	  591.5	 8128.0	...
2328668	  707.2	  591.8	 8127.0	...
2328669	  707.3	  592.2	 8126.0	...
2328670	  707.3	  592.0	 8125.0	...
2328671	  707.3	  591.7	 8125.0	...
2328672	  707.3	  591.4	 8126.0	...
2328673	  707.3	  591.3	 8127.0	...
2328674	  707.3	  591.2	 8128.0	...
2328675	  707.3	  591.2	 8125.0	...
2328676	  707.2	  591.2	 8122.0	...
2328677	  707.2	  591.3	 8119.0	...
2328678	  707.4	  591.3	 8122.0	...
2328679	  707.7	  591.3	 8126.0	...
2328680	  707.9	  591.3	 8128.0	...
2328681	  707.7	  591.4	 8127.0	...
2328682	  707.5	  591.4	 8126.0	...
2328683	  707.3	  591.5	 8126.0	...
2328684	  707.2	  591.5	 8130.0	...
2328685	  707.3	  591.6	 8133.0	...
2328686	  707.3	  591.5	 8135.0	...
2328687	  707.4	  591.5	 8133.0	...
2328688	  707.3	  591.4	 8132.0	...
2328689	  707.5	  591.3	 8132.0	...
2328690	  707.6	  591.3	 8131.0	...
2328691	  707.7	  591.4	 8130.0	...
2328692	  707.6	  591.2	 8129.0	...
2328693	  707.6	  590.8	 8129.0	...
2328694	  707.6	  590.5	 8129.0	...
2328695	  707.6	  590.8	 8130.0	...
2328696	  707.7	  591.2	 8130.0	...
2328697	  707.9	  591.6	 8131.0	...
2328698	  707.9	  591.3	 8133.0	...
2328699	  707.9	  591.0	 8135.0	...
2328700	  707.9	  590.7	 8137.0	...
2328701	  707.9	  591.1	 8138.0	...
2328702	  707.8	  591.5	 8138.0	...
2328703	  707.8	  591.8	 8139.0	...
2328704	  707.7	  591.8	 8138.0	...
2328705	  707.8	  591.8	 8137.0	...
2328706	  707.8	  591.8	 8135.0	...
2328707	  707.6	  591.9	 8133.0	...
2328708	  707.3	  591.7	 8131.0	...
2328709	  707.2	  591.5	 8129.0	...
2328710	  707.2	  591.2	 8131.0	...
2328711	  707.2	  591.2	 8133.0	...
2328712	  707.1	  591.0	 8136.0	...
2328713	  707.2	  590.8	 8137.0	...
2328714	  707.4	  590.8	 8138.0	...
2328715	  707.6	  590.9	 8138.0	...
2328716	  707.7	  591.0	 8138.0	...
2328717	  707.8	  591.0	 8138.0	...
2328718	  707.7	  591.0	 8137.0	...
2328719	  707.5	  591.2	 8136.0	...
2328720	  707.4	  591.4	 8138.0	...
2328721	  707.3	  591.5	 8140.0	...
2328722	  707.3	  591.3	 8144.0	...
2328723	  707.2	  591.3	 8144.0	...
2328724	  707.0	  591.5	 8142.0	...
2328725	  706.8	  591.9	 8138.0	...
2328726	  706.8	  592.2	 8136.0	...
2328727	  706.8	  591.9	 8139.0	...
2328728	  706.8	  591.6	 8143.0	...
2328729	  707.0	  591.4	 8145.0	...
2328730	  707.2	  591.8	 8147.0	...
2328731	  707.3	  592.0	 8144.0	...
2328732	  707.4	  592.1	 8141.0	...
2328733	  707.3	  592.0	 8137.0	...
2328734	  707.4	  591.9	 8137.0	...
2328735	  707.5	  592.0	 8137.0	...
2328736	  707.6	  592.1	 8139.0	...
2328737	  707.6	  592.0	 8141.0	...
2328738	  707.7	  591.8	 8143.0	...
2328739	  707.7	  591.7	 8143.0	...
2328740	  707.7	  591.8	 8141.0	...
2328741	  707.8	  591.8	 8140.0	...
2328742	  707.8	  591.8	 8141.0	...
2328743	  707.9	  591.7	 8142.0	...
2328744	  707.9	  591.5	 8143.0	...
2328745	  708.0	  591.3	 8144.0	...
2328746	  707.9	  591.3	 8145.0	...
2328747	  707.9	  591.3	 8146.0	...
2328748	  708.1	  591.4	 8145.0	...
2328749	  708.1	  591.4	 8145.0	...
2328750	  708.2	  591.4	 8147.0	...
2328751	  708.2	  591.4	 8150.0	...
2328752	  708.3	  591.3	 8153.0	...
2328753	  708.2	  591.1	 8155.0	...
2328754	  708.0	  591.1	 8155.0	...
2328755	  707.5	  591.1	 8152.0	...
2328756	  707.2	  591.0	 8148.0	...
2328757	  706.9	  591.5	 8143.0	...
2328758	  707.0	  592.0	 8146.0	...
2328759	  707.2	  592.3	 8150.0	...
2328760	  707.4	  592.1	 8153.0	...
2328761	  707.6	  592.0	 8151.0	...
2328762	  707.5	  592.0	 8148.0	...
2328763	  707.5	  592.1	 8147.0	...
2328764	  707.4	  592.1	 8147.0	...
2328765	  707.3	  592.2	 8148.0	...
2328766	  707.3	  592.4	 8147.0	...
2328767	  707.4	  592.7	 8148.0	...
2328768	  707.6	  592.8	 8148.0	...
2328769	  707.6	  592.9	 8150.0	...
2328770	  707.5	  593.0	 8153.0	...
2328771	  707.4	  593.2	 8155.0	...
2328772	  707.2	  593.2	 8154.0	...
2328773	  707.3	  593.1	 8154.0	...
2328774	  707.3	  593.0	 8154.0	...
2328775	  707.4	  593.0	 8159.0	...
2328776	  707.4	  593.0	 8163.0	...
2328777	  707.2	  593.0	 8166.0	...
2328778	  707.1	  592.7	 8166.0	...
2328779	  707.0	  592.6	 8168.0	...
2328780	  707.0	  592.6	 8170.0	...
2328781	  707.0	  592.5	 8170.0	...
2328782	  707.0	  592.4	 8170.0	...
2328783	  707.3	  592.7	 8174.0	...
2328784	  707.6	  593.3	 8177.0	...
2328785	  707.7	  594.0	 8181.0	...
2328786	  707.4	  594.0	 8180.0	...
2328787	  707.1	  593.7	 8179.0	...
2328788	  707.1	  593.4	 8178.0	...
2328789	  707.2	  593.5	 8177.0	...
2328790	  707.3	  593.6	 8177.0	...
2328791	  707.4	  593.6	 8178.0	...
2328792	  707.5	  593.6	 8179.0	...
2328793	  707.5	  593.6	 8180.0	...
2328794	  707.4	  593.1	 8180.0	...
2328795	  707.5	  592.5	 8180.0	...
2328796	  707.7	  592.7	 8181.0	...
2328797	  707.9	  593.4	 8182.0	...
2328798	  708.1	  594.1	 8182.0	...
2328799	  708.3	  594.0	 8181.0	...
2328800	  708.5	  594.1	 8180.0	...
2328801	  708.8	  594.3	 8181.0	...
2328802	  708.7	  594.5	 8182.0	...
2328803	  708.7	  594.5	 8183.0	...
2328804	  708.7	  594.6	 8183.0	...
2328805	  708.7	  595.0	 8184.0	...
2328806	  708.7	  595.4	 8185.0	...
2328807	  708.8	  595.8	 8186.0	...
2328808	  709.1	  596.3	 8192.0	...
2328809	  709.4	  596.8	 8198.0	...
2328810	  709.9	  597.2	 8204.0	...
2328811	  710.0	  597.2	 8204.0	...
2328812	  710.2	  597.1	 8203.0	...
2328813	  710.1	  597.1	 8201.0	...
2328814	  710.2	  597.9	 8199.0	...
2328815	  710.3	  598.8	 8197.0	...
2328816	  710.6	  599.6	 8195.0	...
2328817	  710.8	  599.7	 8195.0	...
2328818	  711.0	  599.9	 8196.0	...
2328819	  711.2	  600.1	 8192.0	...
2328820	  711.4	  600.6	 8187.0	...
2328821	  711.7	  600.9	 8185.0	...
2328822	  711.9	  601.3	 8187.0	...
2328823	  711.9	  601.3	 8189.0	...
2328824	  712.0	  601.5	 8188.0	...
2328825	  712.2	  601.7	 8184.0	...
2328826	  712.3	  602.0	 8179.0	...
2328827	  712.1	  601.9	 8176.0	...
2328828	  712.3	  601.7	 8176.0	...
2328829	  712.5	  601.6	 8176.0	...
2328830	  712.6	  601.9	 8176.0	...
2328831	  712.5	  602.0	 8176.0	...
2328832	  712.2	  602.1	 8176.0	...
2328833	  712.1	  602.0	 8177.0	...
2328834	  712.4	  602.1	 8175.0	...
2328835	  712.9	  602.3	 8172.0	...
2328836	  713.5	  602.5	 8170.0	...
2328837	  713.6	  602.6	 8171.0	...
2328838	  713.7	  602.7	 8171.0	...
2328839	  713.6	  602.8	 8169.0	...
2328840	  713.5	  602.9	 8165.0	...
2328841	  713.6	  602.9	 8163.0	...
2328842	  713.7	  602.9	 8164.0	...
MSG	2328843 0000 _ Number Off
2328843	  713.9	  603.0	 8166.0	...
2328844	  714.1	  603.2	 8166.0	...
2328845	  714.6	  603.4	 8166.0	...
2328846	  715.0	  603.4	 8164.0	...
2328847	  715.3	  603.2	 8162.0	...
2328848	  715.3	  602.9	 8161.0	...
2328849	  715.0	  602.6	 8163.0	...
2328850	  714.6	  602.6	 8164.0	...
2328851	  714.4	  602.6	 8165.0	...
2328852	  714.8	  602.6	 8164.0	...
2328853	  715.2	  602.5	 8164.0	...
2328854	  715.4	  602.5	 8165.0	...
2328855	  715.4	  602.3	 8166.0	...
2328856	  715.5	  602.0	 8167.0	...
2328857	  715.2	  601.4	 8167.0	...
2328858	  715.1	  600.9	 8167.0	...
2328859	  714.9	  600.2	 8166.0	...
2328860	  714.8	  599.9	 8166.0	...
2328861	  714.8	  599.3	 8168.0	...
2328862	  714.8	  598.6	 8171.0	...
2328863	  714.8	  598.1	 8173.0	...
2328864	  714.8	  597.9	 8170.0	...
2328865	  714.9	  597.7	 8167.0	...
2328866	  715.1	  597.5	 8165.0	...
2328867	  715.3	  597.3	 8164.0	...
2328868	  715.5	  597.1	 8165.0	...
2328869	  715.2	  597.0	 8166.0	...
2328870	  714.8	  597.0	 8166.0	...
2328871	  714.5	  597.0	 8166.0	...
2328872	  714.8	  597.0	 8167.0	...
2328873	  715.1	  597.0	 8165.0	...
2328874	  715.3	  596.9	 8163.0	...
2328875	  715.3	  596.7	 8161.0	...
2328876	  715.3	  596.6	 8160.0	...
2328877	  715.4	  596.6	 8158.0	...
2328878	  715.7	  596.2	 8157.0	...
2328879	  716.0	  595.6	 8157.0	...
2328880	  716.2	  595.0	 8158.0	...
2328881	  716.3	  594.9	 8159.0	...
2328882	  716.0	  594.8	 8162.0	...
2328883	  715.3	  595.1	 8166.0	...
2328884	  714.5	  595.3	 8168.0	...
2328885	  713.7	  595.6	 8169.0	...
2328886	  712.9	  595.4	 8169.0	...
2328887	  712.1	  595.2	 8169.0	...
2328888	  711.4	  594.5	 8168.0	...
2328889	  710.7	  594.1	 8167.0	...
2328890	  710.0	  593.7	 8165.0	...
2328891	  709.8	  593.5	 8165.0	...
2328892	  710.1	  593.3	 8165.0	...
2328893	  710.6	  593.1	 8165.0	...
2328894	  710.9	  592.6	 8164.0	...
2328895	  711.0	  592.1	 8164.0	...
2328896	  711.0	  591.7	 8166.0	...
2328897	  711.2	  591.7	 8168.0	...
2328898	  711.3	  591.8	 8170.0	...
2328899	  711.7	  591.7	 8168.0	...
2328900	  712.0	  591.4	 8167.0	...
2328901	  712.3	  591.0	 8167.0	...
2328902	  712.1	  590.5	 8168.0	...
2328903	  712.1	  590.0	 8168.0	...
2328904	  712.1	  589.4	 8169.0	...
2328905	  712.2	  589.2	 8168.0	...
2328906	  712.3	  589.2	 8167.0	...
2328907	  712.5	  589.1	 8167.0	...
2328908	  712.7	  588.9	 8168.0	...
2328909	  712.8	  588.6	 8169.0	...
2328910	  712.9	  588.4	 8171.0	...
2328911	  713.1	  588.2	 8173.0	...
2328912	  713.2	  588.0	 8173.0	...
2328913	  713.1	  587.6	 8172.0	...
2328914	  713.0	  587.4	 8172.0	...
2328915	  713.0	  587.3	 8171.0	...
2328916	  713.0	  587.3	 8171.0	...
2328917	  713.1	  587.4	 8171.0	...
2328918	  713.3	  587.4	 8172.0	...
2328919	  713.4	  587.3	 8173.0	...
2328920	  713.3	  587.1	 8174.0	...
2328921	  713.2	  586.7	 8174.0	...
2328922	  713.2	  586.4	 8174.0	...
2328923	  713.2	  586.1	 8173.0	...
2328924	  713.0	  586.1	 8174.0	...
2328925	  712.9	  586.0	 8174.0	...
2328926	  712.8	  585.9	 8173.0	...
2328927	  712.8	  586.0	 8173.0	...
2328928	  712.8	  586.0	 8174.0	...
2328929	  712.8	  586.0	 8173.0	...
2328930	  713.0	  585.6	 8170.0	...
2328931	  713.1	  585.2	 8166.0	...
2328932	  713.3	  585.3	 8164.0	...
2328933	  713.3	  585.6	 8164.0	...
2328934	  713.3	  585.4	 8166.0	...
2328935	  713.4	  584.9	 8168.0	...
2328936	  713.6	  584.4	 8169.0	...
2328937	  713.8	  584.0	 8169.0	...
2328938	  713.8	  583.7	 8168.0	...
2328939	  713.7	  583.5	 8167.0	...
2328940	  713.6	  583.6	 8165.0	...
2328941	  713.5	  583.7	 8164.0	...
2328942	  713.4	  583.7	 8163.0	...
2328943	  713.4	  583.8	 8162.0	...
2328944	  713.3	  584.0	 8162.0	...
2328945	  713.3	  584.2	 8164.0	...
2328946	  713.4	  583.8	 8163.0	...
2328947	  713.5	  583.4	 8160.0	...
2328948	  713.7	  582.9	 8162.0	...
2328949	  713.7	  582.9	 8167.0	...
2328950	  713.8	  583.0	 8166.0	...
2328951	  713.9	  583.1	 8161.0	...
2328952	  713.8	  582.9	 8156.0	...
2328953	  713.7	  582.7	 8158.0	...
2328954	  713.6	  582.4	 8159.0	...
2328955	  713.6	  582.5	 8158.0	...
2328956	  713.8	  582.5	 8155.0	...
2328957	  713.9	  582.6	 8154.0	...
2328958	  713.9	  582.5	 8156.0	...
2328959	  713.8	  582.6	 8158.0	...
2328960	  713.8	  582.7	 8156.0	...
2328961	  713.8	  582.8	 8155.0	...
2328962	  713.9	  582.9	 8155.0	...
2328963	  714.1	  583.0	 8155.0	...
2328964	  714.2	  583.0	 8156.0	...
2328965	  714.2	  582.9	 8156.0	...
2328966	  714.1	  582.8	 8157.0	...
2328967	  714.1	  582.9	 8158.0	...
2328968	  714.0	  582.9	 8158.0	...
2328969	  713.9	  582.9	 8155.0	...
2328970	  714.0	  582.8	 8153.0	...
2328971	  714.1	  582.8	 8151.0	...
2328972	  714.2	  582.8	 8151.0	...
2328973	  714.4	  582.8	 8151.0	...
2328974	  714.5	  582.8	 8151.0	...
2328975	  714.7	  582.9	 8151.0	...
2328976	  714.7	  582.9	 8154.0	...
2328977	  714.6	  582.9	 8158.0	...
2328978	  714.3	  582.8	 8159.0	...
2328979	  714.1	  582.9	 8156.0	...
2328980	  714.0	  583.1	 8154.0	...
2328981	  714.1	  583.1	 8154.0	...
2328982	  714.3	  583.0	 8151.0	...
2328983	  714.6	  583.0	 8149.0	...
2328984	  714.6	  583.1	 8147.0	...
2328985	  714.5	  583.2	 8147.0	...
2328986	  714.4	  583.2	 8146.0	...
2328987	  714.5	  583.3	 8146.0	...
2328988	  714.7	  583.3	 8146.0	...
2328989	  714.7	  583.1	 8148.0	...
2328990	  714.8	  582.9	 8150.0	...
2328991	  714.7	  582.6	 8151.0	...
2328992	  714.4	  582.8	 8151.0	...
2328993	  714.0	  582.9	 8151.0	...
2328994	  713.8	  583.2	 8150.0	...
2328995	  714.0	  583.4	 8151.0	...
2328996	  714.1	  583.6	 8152.0	...
2328997	  714.3	  583.7	 8155.0	...
2328998	  714.3	  583.7	 8154.0	...
2328999	  714.3	  583.7	 8151.0	...
2329000	  714.5	  583.6	 8148.0	...
2329001	  714.6	  583.6	 8147.0	...
2329002	  714.8	  583.7	 8147.0	...
2329003	  714.7	  583.8	 8146.0	...
2329004	  714.8	  583.7	 8145.0	...
2329005	  714.9	  583.7	 8145.0	...
2329006	  714.9	  583.8	 8146.0	...
2329007	  714.8	  583.8	 8148.0	...
2329008	  714.8	  583.8	 8150.0	...
2329009	  715.0	  583.7	 8152.0	...
2329010	  715.1	  583.6	 8153.0	...
2329011	  715.2	  583.6	 8153.0	...
2329012	  714.9	  583.7	 8152.0	...
2329013	  714.6	  583.7	 8154.0	...
2329014	  714.6	  583.6	 8157.0	...
2329015	  715.0	  583.6	 8160.0	...
2329016	  715.3	  583.7	 8162.0	...
2329017	  715.1	  584.0	 8164.0	...
2329018	  715.0	  584.2	 8164.0	...
2329019	  715.0	  584.6	 8164.0	...
2329020	  715.0	  584.7	 8164.0	...
2329021	  715.0	  584.7	 8165.0	...
2329022	  715.0	  584.6	 8165.0	...
2329023	  715.2	  584.5	 8162.0	...
2329024	  715.3	  584.5	 8157.0	...
2329025	  715.5	  584.3	 8153.0	...
2329026	  715.5	  584.2	 8154.0	...
2329027	  715.3	  584.2	 8154.0	...
2329028	  715.1	  584.4	 8155.0	...
2329029	  715.0	  584.7	 8155.0	...
2329030	  715.0	  585.0	 8156.0	...
2329031	  715.0	  585.0	 8158.0	...
2329032	  715.2	  584.9	 8161.0	...
2329033	  715.4	  584.8	 8160.0	...
2329034	  715.1	  584.9	 8156.0	...
2329035	  714.8	  584.5	 8153.0	...
2329036	  714.4	  584.1	 8155.0	...
2329037	  714.5	  583.7	 8158.0	...
2329038	  714.6	  583.8	 8161.0	...
2329039	  714.7	  583.9	 8162.0	...
2329040	  714.6	  584.1	 8159.0	...
2329041	  714.5	  584.2	 8158.0	...
2329042	  714.4	  584.3	 8159.0	...
2329043	  714.4	  584.7	 8161.0	...
2329044	  714.6	  585.1	 8159.0	...
2329045	  714.7	  585.2	 8157.0	...
2329046	  714.8	  584.9	 8155.0	...
2329047	  714.8	  584.5	 8155.0	...
2329048	  714.9	  584.4	 8153.0	...
2329049	  714.9	  584.3	 8151.0	...
2329050	  714.8	  584.3	 8148.0	...
2329051	  714.8	  584.3	 8149.0	...
2329052	  714.9	  584.6	 8150.0	...
2329053	  714.9	  584.8	 8151.0	...
2329054	  714.7	  584.9	 8149.0	...
2329055	  714.5	  584.9	 8150.0	...
2329056	  714.5	  584.9	 8149.0	...
2329057	  714.6	  584.9	 8148.0	...
2329058	  714.6	  584.8	 8147.0	...
2329059	  714.6	  584.7	 8145.0	...
2329060	  714.6	  584.6	 8148.0	...
2329061	  714.7	  584.7	 8152.0	...
2329062	  714.9	  584.7	 8156.0	...
2329063	  715.0	  584.6	 8157.0	...
2329064	  715.1	  584.6	 8154.0	...
2329065	  714.9	  584.8	 8152.0	...
2329066	  714.9	  585.1	 8150.0	...
2329067	  714.9	  585.4	 8150.0	...
2329068	  714.9	  585.5	 8149.0	...
2329069	  714.9	  585.6	 8150.0	...
2329070	  714.8	  585.7	 8152.0	...
2329071	  714.8	  585.9	 8153.0	...
2329072	  714.8	  585.8	 8154.0	...
2329073	  714.8	  585.3	 8152.0	...
2329074	  714.8	  584.9	 8151.0	...
2329075	  714.9	  585.1	 8149.0	...
2329076	  714.8	  585.4	 8150.0	...
2329077	  714.6	  585.6	 8151.0	...
2329078	  714.7	  585.7	 8150.0	...
2329079	  715.0	  585.8	 8147.0	...
2329080	  715.1	  585.3	 8148.0	...
2329081	  714.9	  584.8	 8151.0	...
2329082	  714.8	  584.8	 8153.0	...
2329083	  714.9	  585.4	 8151.0	...
2329084	  714.9	  585.9	 8148.0	...
2329085	  714.9	  586.1	 8149.0	...
2329086	  714.9	  586.2	 8150.0	...
2329087	  715.0	  586.4	 8152.0	...
2329088	  715.2	  586.5	 8152.0	...
2329089	  715.3	  586.5	 8153.0	...
2329090	  715.4	  586.5	 8153.0	...
2329091	  715.4	  586.5	 8154.0	...
2329092	  715.6	  586.5	 8158.0	...
2329093	  715.8	  586.4	 8162.0	...
2329094	  715.9	  586.2	 8164.0	...
2329095	  716.0	  586.1	 8164.0	...
2329096	  716.0	  586.1	 8163.0	...
2329097	  716.0	  586.3	 8163.0	...
2329098	  715.9	  586.4	 8164.0	...
2329099	  715.9	  586.5	 8165.0	...
2329100	  715.9	  586.4	 8163.0	...
2329101	  715.6	  586.4	 8160.0	...
2329102	  715.3	  586.1	 8158.0	...
2329103	  715.1	  585.8	 8159.0	...
2329104	  715.2	  585.4	 8162.0	...
2329105	  715.3	  585.3	 8163.0	...
2329106	  715.5	  585.4	 8163.0	...
2329107	  715.8	  585.5	 8164.0	...
2329108	  715.9	  585.7	 8164.0	...
2329109	  715.7	  585.6	 8163.0	...
2329110	  715.5	  585.4	 8160.0	...
2329111	  715.4	  585.2	 8157.0	...
2329112	  715.4	  585.2	 8156.0	...
2329113	  715.4	  585.2	 8154.0	...
2329114	  715.3	  585.1	 8153.0	...
2329115	  715.2	  585.1	 8153.0	...
2329116	  715.1	  585.1	 8155.0	...
2329117	  715.3	  585.2	 8156.0	...
2329118	  715.5	  585.0	 8158.0	...
2329119	  715.4	  584.8	 8158.0	...
2329120	  715.2	  584.5	 8157.0	...
2329121	  715.1	  584.4	 8155.0	...
2329122	  715.1	  584.3	 8153.0	...
2329123	  715.1	  584.5	 8151.0	...
2329124	  715.1	  584.8	 8151.0	...
2329125	  715.1	  585.0	 8152.0	...
2329126	  715.0	  585.0	 8153.0	...
2329127	  715.1	  585.1	 8152.0	...
2329128	  715.1	  585.2	 8151.0	...
2329129	  715.2	  585.4	 8152.0	...
2329130	  715.1	  585.5	 8152.0	...
2329131	  715.0	  585.6	 8153.0	...
2329132	  714.8	  585.7	 8154.0	...
2329133	  714.8	  585.8	 8154.0	...
2329134	  714.9	  585.8	 8154.0	...
2329135	  715.0	  585.8	 8154.0	...
2329136	  715.2	  585.8	 8155.0	...
2329137	  715.3	  585.6	 8155.0	...
2329138	  715.4	  585.3	 8156.0	...
2329139	  715.3	  584.9	 8158.0	...
2329140	  715.4	  584.6	 8162.0	...
2329141	  715.5	  584.5	 8165.0	...
2329142	  715.5	  584.4	 8165.0	...
2329143	  715.5	  584.3	 8164.0	...
2329144	  715.4	  584.3	 8163.0	...
2329145	  715.3	  584.2	 8162.0	...
2329146	  715.2	  584.1	 8164.0	...
2329147	  715.0	  584.0	 8165.0	...
2329148	  715.0	  584.0	 8165.0	...
2329149	  715.0	  584.0	 8164.0	...
2329150	  715.2	  583.9	 8164.0	...
2329151	  715.1	  583.9	 8164.0	...
2329152	  715.0	  583.9	 8166.0	...
2329153	  714.7	  584.0	 8168.0	...
2329154	  714.7	  584.1	 8170.0	...
2329155	  714.7	  584.2	 8171.0	...
2329156	  714.7	  584.3	 8171.0	...
2329157	  714.8	  584.5	 8170.0	...
2329158	  714.8	  584.5	 8173.0	...
2329159	  714.7	  584.5	 8177.0	...
2329160	  714.6	  584.4	 8180.0	...
2329161	  714.6	  584.7	 8177.0	...
2329162	  714.7	  585.1	 8174.0	...
2329163	  714.6	  585.4	 8171.0	...
2329164	  714.6	  585.5	 8172.0	...
2329165	  714.4	  585.5	 8173.0	...
2329166	  714.3	  585.6	 8178.0	...
2329167	  714.0	  585.6	 8182.0	...
2329168	  713.9	  585.8	 8185.0	...
2329169	  714.0	  585.9	 8184.0	...
2329170	  714.1	  586.0	 8183.0	...
2329171	  714.2	  586.3	 8180.0	...
2329172	  714.3	  586.7	 8178.0	...
2329173	  714.5	  587.2	 8175.0	...
2329174	  714.7	  587.3	 8176.0	...
2329175	  714.9	  587.3	 8174.0	...
2329176	  715.1	  587.3	 8172.0	...
2329177	  715.2	  587.5	 8170.0	...
2329178	  715.4	  587.7	 8172.0	...
2329179	  715.5	  588.1	 8174.0	...
2329180	  715.4	  588.3	 8175.0	...
2329181	  715.5	  588.4	 8174.0	...
2329182	  715.6	  588.8	 8174.0	...
2329183	  715.7	  589.2	 8175.0	...
2329184	  715.8	  589.8	 8177.0	...
2329185	  715.9	  590.1	 8177.0	...
2329186	  716.2	  590.8	 8175.0	...
2329187	  716.3	  591.2	 8173.0	...
2329188	  716.5	  592.1	 8168.0	...
2329189	  716.8	  592.7	 8164.0	...
2329190	  717.3	  593.5	 8160.0	...
2329191	  717.7	  593.6	 8161.0	...
2329192	  717.8	  593.9	 8161.0	...
2329193	  717.9	  594.0	 8162.0	...
2329194	  718.1	  594.0	 8169.0	...
2329195	  718.4	  594.1	 8176.0	...
EFIX R   2327318	2329195	1878	  699.5	  584.9	   8252
SSACC R  2329196
2329196	  718.7	  594.1	 8182.0	...
2329197	  718.9	  593.9	 8183.0	...
2329198	  718.9	  593.9	 8184.0	...
2329199	  719.2	  593.7	 8184.0	...
2329200	  719.7	  593.7	 8185.0	...
2329201	  720.5	  594.2	 8186.0	...
2329202	  721.6	  597.2	 8175.0	...
2329203	  722.7	  601.6	 8157.0	...
2329204	  724.5	  608.7	 8130.0	...
2329205	  726.4	  617.9	 8105.0	...
2329206	  729.1	  630.2	 8059.0	...
2329207	  731.8	  642.9	 8009.0	...
2329208	  734.3	  656.2	 7952.0	...
2329209	  736.7	  669.8	 7900.0	...
2329210	  738.3	  685.9	 7836.0	...
2329211	  739.9	  703.1	 7774.0	...
2329212	  741.2	  722.5	 7701.0	...
2329213	  743.1	  742.3	 7636.0	...
2329214	  744.9	  763.7	 7553.0	...
2329215	  747.4	  785.3	 7478.0	...
2329216	  750.2	  808.6	 7382.0	...
2329217	  754.0	  834.3	 7280.0	...
2329218	  759.0	  862.3	 7158.0	...
2329219	  765.2	  893.1	 7030.0	...
2329220	  771.9	  924.6	 6897.0	...
2329221	  778.5	  958.0	 6762.0	...
2329222	  785.3	  991.9	 6625.0	...
2329223	  792.9	 1028.2	 6481.0	...
2329224	  801.5	 1066.0	 6324.0	...
2329225	  808.8	 1104.7	 6166.0	...
2329226	  817.8	 1145.8	 6003.0	...
2329227	  828.3	 1189.6	 5825.0	...
2329228	  842.2	 1237.6	 5628.0	...
2329229	  859.7	 1288.8	 5409.0	...
2329230	  880.2	 1342.8	 5177.0	...
2329231	  904.7	 1401.3	 4915.0	...
2329232	  930.8	 1462.9	 4632.0	...
2329233	  961.2	 1528.2	 4335.0	...
2329234	  994.2	 1595.1	 4045.0	...
2329235	 1029.2	 1665.1	 3762.0	...
2329236	 1062.7	 1737.4	 3481.0	...
2329237	 1098.6	 1809.0	 3200.0	...
2329238	 1123.1	 1855.5	 3011.0	...
2329239	 1137.1	 1877.3	 2919.0	...
2329240	 1137.1	 1877.3	 2919.0	...
SBLINK R 2329241
2329241	   .	   .	    0.0	...
2329242	   .	   .	    0.0	...
2329243	   .	   .	    0.0	...
2329244	   .	   .	    0.0	...
2329245	   .	   .	    0.0	...
2329246	   .	   .	    0.0	...
2329247	   .	   .	    0.0	...
2329248	   .	   .	    0.0	...
2329249	   .	   .	    0.0	...
2329250	   .	   .	    0.0	...
2329251	   .	   .	    0.0	...
2329252	   .	   .	    0.0	...
2329253	   .	   .	    0.0	...
2329254	   .	   .	    0.0	...
2329255	   .	   .	    0.0	...
2329256	   .	   .	    0.0	...
2329257	   .	   .	    0.0	...
2329258	   .	   .	    0.0	...
2329259	   .	   .	    0.0	...
2329260	   .	   .	    0.0	...
2329261	   .	   .	    0.0	...
2329262	   .	   .	    0.0	...
2329263	   .	   .	    0.0	...
2329264	   .	   .	    0.0	...
2329265	   .	   .	    0.0	...
2329266	   .	   .	    0.0	...
2329267	   .	   .	    0.0	...
2329268	   .	   .	    0.0	...
2329269	   .	   .	    0.0	...
2329270	   .	   .	    0.0	...
2329271	   .	   .	    0.0	...
2329272	   .	   .	    0.0	...
2329273	   .	   .	    0.0	...
2329274	   .	   .	    0.0	...
2329275	   .	   .	    0.0	...
2329276	   .	   .	    0.0	...
2329277	   .	   .	    0.0	...
2329278	   .	   .	    0.0	...
2329279	   .	   .	    0.0	...
2329280	   .	   .	    0.0	...
2329281	   .	   .	    0.0	...
2329282	   .	   .	    0.0	...
2329283	   .	   .	    0.0	...
2329284	   .	   .	    0.0	...
2329285	   .	   .	    0.0	...
2329286	   .	   .	    0.0	...
2329287	   .	   .	    0.0	...
2329288	   .	   .	    0.0	...
2329289	   .	   .	    0.0	...
2329290	   .	   .	    0.0	...
2329291	   .	   .	    0.0	...
2329292	   .	   .	    0.0	...
2329293	   .	   .	    0.0	...
2329294	   .	   .	    0.0	...
2329295	   .	   .	    0.0	...
2329296	   .	   .	    0.0	...
2329297	   .	   .	    0.0	...
2329298	   .	   .	    0.0	...
2329299	   .	   .	    0.0	...
2329300	   .	   .	    0.0	...
2329301	   .	   .	    0.0	...
2329302	   .	   .	    0.0	...
2329303	   .	   .	    0.0	...
2329304	   .	   .	    0.0	...
2329305	   .	   .	    0.0	...
2329306	   .	   .	    0.0	...
2329307	   .	   .	    0.0	...
2329308	   .	   .	    0.0	...
2329309	   .	   .	    0.0	...
2329310	   .	   .	    0.0	...
2329311	   .	   .	    0.0	...
2329312	   .	   .	    0.0	...
2329313	   .	   .	    0.0	...
2329314	   .	   .	    0.0	...
2329315	   .	   .	    0.0	...
2329316	   .	   .	    0.0	...
2329317	   .	   .	    0.0	...
2329318	   .	   .	    0.0	...
2329319	   .	   .	    0.0	...
2329320	   .	   .	    0.0	...
2329321	   .	   .	    0.0	...
2329322	   .	   .	    0.0	...
2329323	   .	   .	    0.0	...
2329324	   .	   .	    0.0	...
2329325	   .	   .	    0.0	...
2329326	   .	   .	    0.0	...
2329327	   .	   .	    0.0	...
2329328	   .	   .	    0.0	...
2329329	   .	   .	    0.0	...
2329330	   .	   .	    0.0	...
2329331	   .	   .	    0.0	...
2329332	   .	   .	    0.0	...
2329333	   .	   .	    0.0	...
2329334	   .	   .	    0.0	...
2329335	   .	   .	    0.0	...
2329336	   .	   .	    0.0	...
2329337	   .	   .	    0.0	...
2329338	   .	   .	    0.0	...
2329339	   .	   .	    0.0	...
2329340	   .	   .	    0.0	...
2329341	   .	   .	    0.0	...
2329342	   .	   .	    0.0	...
2329343	   .	   .	    0.0	...
2329344	   .	   .	    0.0	...
2329345	   .	   .	    0.0	...
2329346	   .	   .	    0.0	...
2329347	   .	   .	    0.0	...
2329348	   .	   .	    0.0	...
2329349	   .	   .	    0.0	...
2329350	   .	   .	    0.0	...
2329351	   .	   .	    0.0	...
2329352	   .	   .	    0.0	...
2329353	   .	   .	    0.0	...
2329354	   .	   .	    0.0	...
2329355	   .	   .	    0.0	...
2329356	   .	   .	    0.0	...
2329357	   .	   .	    0.0	...
2329358	   .	   .	    0.0	...
2329359	   .	   .	    0.0	...
2329360	   .	   .	    0.0	...
2329361	   .	   .	    0.0	...
2329362	   .	   .	    0.0	...
2329363	   .	   .	    0.0	...
2329364	   .	   .	    0.0	...
2329365	   .	   .	    0.0	...
2329366	   .	   .	    0.0	...
2329367	   .	   .	    0.0	...
2329368	   .	   .	    0.0	...
2329369	   .	   .	    0.0	...
2329370	   .	   .	    0.0	...
2329371	   .	   .	    0.0	...
2329372	   .	   .	    0.0	...
2329373	   .	   .	    0.0	...
2329374	   .	   .	    0.0	...
2329375	   .	   .	    0.0	...
2329376	   .	   .	    0.0	...
2329377	   .	   .	    0.0	...
2329378	   .	   .	    0.0	...
2329379	   .	   .	    0.0	...
2329380	   .	   .	    0.0	...
2329381	   .	   .	    0.0	...
2329382	   .	   .	    0.0	...
2329383	   .	   .	    0.0	...
2329384	   .	   .	    0.0	...
2329385	   .	   .	    0.0	...
2329386	   .	   .	    0.0	...
2329387	   .	   .	    0.0	...
2329388	   .	   .	    0.0	...
2329389	   .	   .	    0.0	...
2329390	   .	   .	    0.0	...
2329391	   .	   .	    0.0	...
2329392	   .	   .	    0.0	...
2329393	   .	   .	    0.0	...
2329394	   .	   .	    0.0	...
2329395	   .	   .	    0.0	...
2329396	   .	   .	    0.0	...
2329397	   .	   .	    0.0	...
2329398	   .	   .	    0.0	...
2329399	   .	   .	    0.0	...
2329400	   .	   .	    0.0	...
2329401	   .	   .	    0.0	...
2329402	   .	   .	    0.0	...
2329403	   .	   .	    0.0	...
2329404	   .	   .	    0.0	...
2329405	   .	   .	    0.0	...
2329406	   .	   .	    0.0	...
2329407	   .	   .	    0.0	...
2329408	   .	   .	    0.0	...
2329409	   .	   .	    0.0	...
2329410	   .	   .	    0.0	...
2329411	   .	   .	    0.0	...
2329412	   .	   .	    0.0	...
2329413	   .	   .	    0.0	...
2329414	   .	   .	    0.0	...
2329415	   .	   .	    0.0	...
EBLINK R 2329241	2329415	175
2329416	 1229.4	 1854.9	 2863.0	...
2329417	 1229.4	 1854.9	 2863.0	...
2329418	 1224.8	 1847.1	 2891.0	...
2329419	 1217.4	 1832.1	 2951.0	...
2329420	 1205.5	 1809.6	 3035.0	...
2329421	 1192.6	 1786.1	 3130.0	...
2329422	 1177.8	 1761.5	 3226.0	...
2329423	 1163.1	 1735.5	 3335.0	...
2329424	 1148.3	 1710.6	 3437.0	...
2329425	 1133.7	 1685.2	 3537.0	...
2329426	 1116.5	 1659.6	 3644.0	...
2329427	 1098.6	 1632.1	 3760.0	...
2329428	 1079.1	 1604.5	 3881.0	...
2329429	 1061.2	 1576.2	 4002.0	...
2329430	 1044.1	 1547.7	 4130.0	...
2329431	 1027.1	 1519.7	 4256.0	...
2329432	 1011.5	 1492.9	 4375.0	...
2329433	  994.2	 1466.7	 4494.0	...
2329434	  979.8	 1441.2	 4616.0	...
2329435	  965.4	 1417.0	 4732.0	...
2329436	  955.7	 1394.8	 4837.0	...
2329437	  946.0	 1372.7	 4934.0	...
2329438	  935.9	 1352.2	 5032.0	...
2329439	  927.6	 1332.7	 5119.0	...
2329440	  918.0	 1313.8	 5208.0	...
2329441	  911.7	 1295.1	 5289.0	...
2329442	  902.2	 1276.2	 5375.0	...
2329443	  894.6	 1259.1	 5452.0	...
2329444	  886.3	 1241.1	 5535.0	...
2329445	  879.2	 1223.1	 5610.0	...
2329446	  871.9	 1205.0	 5687.0	...
2329447	  863.8	 1187.3	 5762.0	...
2329448	  856.7	 1170.4	 5837.0	...
2329449	  849.6	 1153.4	 5911.0	...
2329450	  843.3	 1137.8	 5980.0	...
2329451	  837.8	 1122.4	 6044.0	...
2329452	  832.3	 1108.3	 6110.0	...
2329453	  827.1	 1093.8	 6170.0	...
2329454	  821.5	 1080.5	 6231.0	...
2329455	  816.7	 1066.7	 6288.0	...
2329456	  813.0	 1053.9	 6348.0	...
2329457	  808.9	 1041.6	 6406.0	...
2329458	  805.0	 1029.2	 6460.0	...
2329459	  800.9	 1018.2	 6508.0	...
2329460	  798.0	 1006.6	 6556.0	...
2329461	  794.0	  995.4	 6605.0	...
2329462	  790.2	  984.3	 6655.0	...
2329463	  785.2	  973.6	 6702.0	...
2329464	  782.2	  963.3	 6745.0	...
2329465	  779.3	  953.6	 6789.0	...
2329466	  776.5	  943.7	 6831.0	...
2329467	  773.6	  935.0	 6867.0	...
2329468	  770.0	  925.3	 6905.0	...
2329469	  767.0	  916.1	 6939.0	...
2329470	  764.1	  907.1	 6977.0	...
2329471	  761.0	  897.6	 7015.0	...
2329472	  758.2	  889.6	 7053.0	...
2329473	  754.9	  880.2	 7089.0	...
2329474	  752.6	  871.9	 7124.0	...
2329475	  750.4	  863.0	 7162.0	...
2329476	  747.6	  854.2	 7195.0	...
2329477	  745.0	  845.7	 7228.0	...
2329478	  742.2	  837.1	 7265.0	...
2329479	  740.4	  829.4	 7297.0	...
2329480	  737.8	  820.9	 7333.0	...
2329481	  735.1	  812.3	 7365.0	...
2329482	  732.6	  804.1	 7401.0	...
2329483	  730.6	  796.7	 7432.0	...
2329484	  728.9	  789.4	 7463.0	...
2329485	  726.3	  781.7	 7495.0	...
2329486	  723.6	  774.2	 7522.0	...
2329487	  721.6	  766.8	 7551.0	...
2329488	  720.2	  760.1	 7578.0	...
2329489	  718.5	  752.9	 7608.0	...
2329490	  717.3	  746.9	 7632.0	...
2329491	  715.8	  741.1	 7660.0	...
2329492	  714.8	  735.8	 7686.0	...
2329493	  713.9	  730.5	 7709.0	...
2329494	  713.4	  725.7	 7725.0	...
2329495	  712.8	  721.2	 7735.0	...
2329496	  712.3	  717.1	 7749.0	...
2329497	  712.1	  711.7	 7761.0	...
2329498	  712.0	  706.8	 7786.0	...
2329499	  711.5	  702.1	 7801.0	...
2329500	  711.0	  697.9	 7822.0	...
2329501	  710.5	  693.7	 7838.0	...
2329502	  709.9	  689.1	 7855.0	...
2329503	  709.4	  684.7	 7875.0	...
2329504	  708.8	  679.8	 7890.0	...
2329505	  708.0	  674.5	 7912.0	...
2329506	  707.3	  669.7	 7928.0	...
2329507	  705.6	  664.8	 7951.0	...
2329508	  704.4	  660.5	 7971.0	...
2329509	  702.5	  655.6	 7991.0	...
2329510	  701.7	  651.2	 8003.0	...
2329511	  700.7	  646.8	 8021.0	...
2329512	  699.8	  642.2	 8037.0	...
2329513	  698.9	  637.5	 8055.0	...
ESACC R  2329196	2329513	318	  718.7	  594.1	  698.9	  637.5	   1.02	   1159
SFIX R   2329514
2329514	  697.8	  633.1	 8062.0	...
2329515	  697.4	  629.3	 8076.0	...
2329516	  696.4	  626.2	 8086.0	...
2329517	  695.7	  623.1	 8105.0	...
2329518	  694.9	  620.0	 8117.0	...
2329519	  694.4	  616.2	 8128.0	...
2329520	  693.7	  612.8	 8138.0	...
2329521	  692.9	  610.0	 8152.0	...
2329522	  692.3	  607.2	 8164.0	...
2329523	  692.1	  604.8	 8169.0	...
2329524	  692.1	  603.0	 8175.0	...
2329525	  692.1	  601.7	 8185.0	...
2329526	  691.9	  599.5	 8196.0	...
2329527	  691.4	  597.7	 8201.0	...
2329528	  690.9	  595.7	 8207.0	...
2329529	  690.5	  594.4	 8212.0	...
2329530	  690.5	  592.9	 8216.0	...
2329531	  690.5	  592.2	 8216.0	...
2329532	  690.5	  591.0	 8217.0	...
2329533	  690.6	  590.0	 8225.0	...
2329534	  690.7	  589.1	 8231.0	...
2329535	  690.6	  588.7	 8237.0	...
2329536	  690.1	  588.4	 8237.0	...
2329537	  689.6	  587.7	 8236.0	...
2329538	  689.4	  587.3	 8238.0	...
2329539	  689.3	  587.4	 8239.0	...
2329540	  689.2	  587.8	 8240.0	...
2329541	  689.1	  588.1	 8239.0	...
2329542	  689.1	  588.1	 8238.0	...
2329543	  689.2	  588.1	 8237.0	...
2329544	  688.9	  588.2	 8237.0	...
2329545	  688.5	  588.1	 8236.0	...
2329546	  688.0	  588.1	 8236.0	...
2329547	  688.0	  588.2	 8235.0	...
2329548	  688.3	  588.3	 8234.0	...
2329549	  688.7	  588.6	 8233.0	...
2329550	  689.0	  588.9	 8232.0	...
2329551	  689.0	  589.3	 8231.0	...
2329552	  689.0	  589.6	 8229.0	...
2329553	  689.0	  589.8	 8229.0	...
2329554	  689.1	  589.9	 8229.0	...
2329555	  689.2	  590.1	 8228.0	...
2329556	  689.1	  590.3	 8226.0	...
2329557	  689.0	  590.5	 8225.0	...
2329558	  688.8	  590.5	 8223.0	...
2329559	  688.7	  591.2	 8221.0	...
2329560	  688.7	  591.9	 8219.0	...
2329561	  689.0	  592.5	 8220.0	...
2329562	  689.3	  592.3	 8219.0	...
2329563	  689.7	  592.3	 8218.0	...
2329564	  689.6	  592.4	 8217.0	...
2329565	  689.4	  592.8	 8216.0	...
2329566	  689.3	  593.1	 8214.0	...
2329567	  689.1	  593.3	 8214.0	...
2329568	  689.0	  593.2	 8213.0	...
2329569	  689.1	  592.8	 8213.0	...
2329570	  689.4	  592.5	 8213.0	...
2329571	  689.6	  592.2	 8213.0	...
2329572	  689.5	  592.2	 8210.0	...
2329573	  689.5	  592.6	 8207.0	...
2329574	  689.4	  593.0	 8204.0	...
2329575	  689.3	  593.5	 8203.0	...
2329576	  689.2	  593.2	 8203.0	...
2329577	  689.2	  592.9	 8203.0	...
2329578	  689.3	  592.6	 8202.0	...
2329579	  689.4	  592.6	 8201.0	...
2329580	  689.6	  592.5	 8201.0	...
2329581	  689.7	  592.4	 8203.0	...
2329582	  689.7	  592.8	 8204.0	...
2329583	  689.7	  593.3	 8204.0	...
2329584	  689.6	  593.8	 8201.0	...
2329585	  689.6	  593.7	 8197.0	...
2329586	  689.5	  593.5	 8193.0	...
2329587	  689.5	  593.3	 8194.0	...
2329588	  689.4	  593.0	 8197.0	...
2329589	  689.4	  592.8	 8200.0	...
2329590	  689.3	  592.6	 8199.0	...
2329591	  689.3	  592.5	 8198.0	...
2329592	  689.3	  592.4	 8197.0	...
2329593	  689.4	  592.4	 8198.0	...
2329594	  689.5	  592.3	 8200.0	...
2329595	  689.4	  592.3	 8204.0	...
2329596	  689.1	  592.4	 8207.0	...
2329597	  688.9	  592.6	 8210.0	...
2329598	  688.8	  592.5	 8212.0	...
2329599	  688.8	  592.1	 8212.0	...
2329600	  688.9	  591.7	 8211.0	...
2329601	  689.0	  591.4	 8209.0	...
2329602	  689.1	  591.2	 8211.0	...
2329603	  689.2	  590.9	 8214.0	...
2329604	  689.3	  590.6	 8217.0	...
2329605	  689.3	  590.6	 8217.0	...
2329606	  688.9	  590.7	 8214.0	...
2329607	  688.5	  590.7	 8212.0	...
2329608	  688.0	  590.8	 8209.0	...
2329609	  687.9	  590.7	 8209.0	...
2329610	  688.0	  590.7	 8208.0	...
2329611	  688.2	  590.7	 8209.0	...
2329612	  688.5	  590.7	 8208.0	...
2329613	  688.5	  590.9	 8207.0	...
2329614	  688.5	  590.9	 8206.0	...
2329615	  688.5	  590.9	 8206.0	...
2329616	  688.5	  590.7	 8206.0	...
2329617	  688.5	  591.0	 8207.0	...
2329618	  688.7	  591.5	 8210.0	...
2329619	  688.8	  591.8	 8213.0	...
2329620	  688.8	  591.4	 8216.0	...
2329621	  688.5	  590.6	 8216.0	...
2329622	  688.3	  590.0	 8217.0	...
2329623	  688.1	  589.8	 8218.0	...
2329624	  687.9	  590.0	 8218.0	...
2329625	  687.6	  590.3	 8217.0	...
2329626	  687.2	  590.4	 8216.0	...
2329627	  687.5	  590.3	 8215.0	...
2329628	  688.0	  590.2	 8214.0	...
2329629	  688.3	  590.0	 8213.0	...
2329630	  688.0	  590.0	 8212.0	...
2329631	  687.7	  590.1	 8212.0	...
2329632	  687.6	  590.2	 8212.0	...
2329633	  687.6	  590.5	 8212.0	...
2329634	  687.6	  590.9	 8215.0	...
2329635	  687.6	  591.1	 8220.0	...
2329636	  687.5	  590.8	 8224.0	...
2329637	  687.3	  590.6	 8225.0	...
2329638	  687.1	  590.2	 8225.0	...
2329639	  686.9	  590.2	 8225.0	...
2329640	  687.1	  590.3	 8225.0	...
2329641	  687.3	  590.5	 8225.0	...
2329642	  687.5	  590.6	 8224.0	...
2329643	  687.6	  590.5	 8223.0	...
2329644	  687.6	  590.4	 8222.0	...
2329645	  687.5	  590.3	 8223.0	...
2329646	  687.4	  590.2	 8224.0	...
2329647	  687.4	  590.0	 8226.0	...
2329648	  687.4	  589.9	 8227.0	...
2329649	  687.4	  589.8	 8229.0	...
2329650	  687.4	  589.6	 8232.0	...
2329651	  687.3	  589.7	 8235.0	...
2329652	  687.2	  589.3	 8236.0	...
2329653	  687.1	  589.0	 8235.0	...
2329654	  687.1	  589.0	 8234.0	...
2329655	  687.1	  589.3	 8233.0	...
2329656	  687.2	  589.6	 8232.0	...
2329657	  687.2	  589.6	 8231.0	...
2329658	  687.2	  589.6	 8231.0	...
2329659	  687.1	  589.7	 8232.0	...
2329660	  687.0	  589.7	 8233.0	...
2329661	  687.0	  589.7	 8234.0	...
2329662	  687.0	  589.6	 8234.0	...
2329663	  687.2	  589.5	 8234.0	...
2329664	  687.3	  589.6	 8236.0	...
2329665	  687.3	  589.7	 8237.0	...
2329666	  687.2	  589.7	 8239.0	...
2329667	  687.3	  589.5	 8240.0	...
2329668	  687.4	  589.5	 8241.0	...
2329669	  687.6	  589.4	 8241.0	...
2329670	  687.7	  589.1	 8242.0	...
2329671	  687.2	  588.8	 8243.0	...
2329672	  686.7	  588.5	 8240.0	...
2329673	  686.3	  588.6	 8238.0	...
2329674	  686.6	  588.6	 8238.0	...
2329675	  686.8	  588.6	 8241.0	...
2329676	  687.0	  588.7	 8244.0	...
2329677	  686.9	  588.9	 8246.0	...
2329678	  686.8	  589.0	 8247.0	...
2329679	  686.7	  589.0	 8246.0	...
2329680	  686.6	  588.9	 8245.0	...
2329681	  686.4	  589.0	 8244.0	...
2329682	  686.2	  588.8	 8244.0	...
2329683	  686.0	  588.7	 8243.0	...
2329684	  686.3	  588.5	 8243.0	...
2329685	  686.6	  588.5	 8244.0	...
2329686	  687.0	  588.6	 8245.0	...
2329687	  687.2	  588.7	 8248.0	...
2329688	  687.3	  588.6	 8251.0	...
2329689	  687.3	  588.5	 8251.0	...
2329690	  687.1	  588.4	 8249.0	...
2329691	  686.9	  588.5	 8250.0	...
2329692	  686.7	  588.6	 8252.0	...
2329693	  686.7	  588.6	 8255.0	...
2329694	  686.7	  588.6	 8256.0	...
2329695	  686.7	  588.6	 8256.0	...
2329696	  686.7	  588.7	 8258.0	...
2329697	  686.7	  588.6	 8260.0	...
2329698	  686.8	  588.5	 8259.0	...
2329699	  686.8	  588.4	 8255.0	...
2329700	  686.8	  588.5	 8252.0	...
2329701	  686.8	  588.6	 8252.0	...
2329702	  686.9	  588.7	 8253.0	...
2329703	  687.0	  588.8	 8253.0	...
2329704	  687.1	  588.6	 8252.0	...
2329705	  687.0	  588.3	 8253.0	...
2329706	  686.9	  588.3	 8254.0	...
2329707	  686.5	  588.6	 8254.0	...
2329708	  686.3	  588.9	 8253.0	...
2329709	  686.2	  588.9	 8253.0	...
2329710	  686.2	  588.8	 8256.0	...
2329711	  686.3	  588.7	 8261.0	...
2329712	  686.2	  588.5	 8266.0	...
2329713	  686.3	  588.4	 8266.0	...
2329714	  686.6	  588.2	 8264.0	...
2329715	  686.8	  588.0	 8261.0	...
2329716	  686.9	  587.8	 8259.0	...
2329717	  687.0	  587.8	 8259.0	...
2329718	  687.1	  587.8	 8259.0	...
2329719	  687.1	  587.8	 8260.0	...
2329720	  687.2	  587.8	 8261.0	...
2329721	  687.2	  587.7	 8261.0	...
2329722	  687.3	  587.6	 8261.0	...
2329723	  687.3	  587.5	 8262.0	...
2329724	  687.3	  587.8	 8263.0	...
2329725	  687.3	  588.3	 8264.0	...
2329726	  687.4	  588.9	 8265.0	...
2329727	  687.6	  589.2	 8265.0	...
2329728	  687.5	  589.2	 8266.0	...
2329729	  687.5	  589.1	 8267.0	...
2329730	  687.4	  588.9	 8267.0	...
2329731	  687.5	  588.8	 8265.0	...
2329732	  687.5	  588.6	 8268.0	...
2329733	  687.5	  588.4	 8272.0	...
2329734	  687.4	  588.2	 8274.0	...
2329735	  687.1	  588.0	 8273.0	...
2329736	  686.8	  587.8	 8271.0	...
2329737	  686.5	  587.6	 8271.0	...
2329738	  686.5	  587.7	 8270.0	...
2329739	  686.4	  587.8	 8271.0	...
2329740	  686.4	  587.9	 8273.0	...
2329741	  686.5	  587.9	 8278.0	...
2329742	  686.6	  587.9	 8281.0	...
2329743	  686.9	  587.8	 8284.0	...
2329744	  687.0	  587.7	 8282.0	...
2329745	  687.1	  587.7	 8280.0	...
2329746	  687.1	  588.1	 8280.0	...
2329747	  687.2	  588.4	 8283.0	...
2329748	  687.2	  588.7	 8285.0	...
2329749	  687.1	  588.7	 8286.0	...
2329750	  687.1	  588.7	 8287.0	...
2329751	  687.1	  588.7	 8287.0	...
2329752	  687.2	  588.6	 8287.0	...
2329753	  687.3	  588.3	 8287.0	...
2329754	  687.4	  588.1	 8288.0	...
2329755	  687.3	  587.9	 8288.0	...
2329756	  687.2	  587.7	 8289.0	...
2329757	  686.9	  587.5	 8290.0	...
2329758	  686.7	  587.5	 8291.0	...
2329759	  686.5	  587.5	 8292.0	...
2329760	  686.5	  587.6	 8296.0	...
2329761	  686.7	  587.6	 8299.0	...
2329762	  686.6	  587.7	 8300.0	...
2329763	  686.5	  587.9	 8299.0	...
2329764	  686.5	  588.5	 8299.0	...
2329765	  686.8	  589.1	 8301.0	...
2329766	  687.2	  589.5	 8302.0	...
2329767	  687.5	  589.3	 8300.0	...
2329768	  687.6	  589.1	 8298.0	...
2329769	  687.7	  589.1	 8297.0	...
2329770	  687.4	  589.1	 8297.0	...
2329771	  687.1	  589.2	 8300.0	...
2329772	  687.1	  589.0	 8302.0	...
2329773	  687.3	  588.8	 8304.0	...
2329774	  687.7	  588.7	 8302.0	...
2329775	  687.7	  588.9	 8298.0	...
2329776	  687.9	  589.1	 8295.0	...
2329777	  688.1	  589.2	 8297.0	...
2329778	  687.8	  589.4	 8300.0	...
2329779	  687.4	  589.6	 8304.0	...
2329780	  686.9	  589.7	 8304.0	...
2329781	  687.1	  589.6	 8304.0	...
2329782	  687.2	  589.6	 8304.0	...
2329783	  687.0	  589.7	 8304.0	...
2329784	  686.7	  589.9	 8303.0	...
2329785	  686.5	  589.9	 8302.0	...
2329786	  686.8	  589.6	 8301.0	...
2329787	  687.1	  589.2	 8301.0	...
2329788	  687.4	  589.1	 8301.0	...
2329789	  687.4	  588.9	 8304.0	...
2329790	  687.4	  588.9	 8306.0	...
2329791	  687.3	  589.2	 8309.0	...
2329792	  687.3	  589.6	 8307.0	...
2329793	  687.1	  590.1	 8305.0	...
2329794	  686.8	  590.2	 8304.0	...
2329795	  686.6	  590.5	 8304.0	...
2329796	  686.6	  590.5	 8304.0	...
2329797	  686.6	  590.6	 8304.0	...
2329798	  686.6	  590.5	 8305.0	...
2329799	  686.7	  590.5	 8307.0	...
2329800	  686.9	  590.4	 8308.0	...
2329801	  687.2	  590.3	 8308.0	...
2329802	  687.4	  590.2	 8309.0	...
2329803	  687.3	  590.2	 8309.0	...
2329804	  687.2	  590.2	 8310.0	...
2329805	  687.1	  590.4	 8312.0	...
2329806	  687.2	  590.5	 8314.0	...
2329807	  687.2	  590.7	 8316.0	...
2329808	  687.2	  590.6	 8318.0	...
2329809	  687.3	  590.6	 8319.0	...
2329810	  687.5	  590.5	 8320.0	...
2329811	  687.7	  590.4	 8320.0	...
2329812	  687.8	  590.3	 8318.0	...
2329813	  687.9	  590.1	 8316.0	...
2329814	  687.9	  589.9	 8312.0	...
2329815	  687.7	  589.8	 8309.0	...
2329816	  687.7	  590.2	 8312.0	...
2329817	  687.7	  590.6	 8317.0	...
2329818	  687.9	  590.6	 8322.0	...
2329819	  688.1	  590.1	 8323.0	...
2329820	  688.4	  589.7	 8323.0	...
2329821	  688.5	  589.9	 8322.0	...
2329822	  688.2	  590.1	 8321.0	...
2329823	  688.0	  590.2	 8321.0	...
2329824	  687.7	  590.5	 8320.0	...
2329825	  687.7	  590.6	 8321.0	...
2329826	  687.6	  590.6	 8322.0	...
2329827	  687.5	  590.6	 8327.0	...
2329828	  687.8	  590.8	 8331.0	...
2329829	  688.2	  590.9	 8334.0	...
2329830	  688.4	  591.0	 8331.0	...
2329831	  688.2	  591.0	 8328.0	...
2329832	  688.3	  591.0	 8325.0	...
2329833	  688.6	  591.0	 8326.0	...
2329834	  688.9	  591.0	 8327.0	...
2329835	  689.0	  590.8	 8329.0	...
2329836	  689.2	  590.7	 8331.0	...
2329837	  689.3	  590.7	 8331.0	...
2329838	  689.3	  590.8	 8331.0	...
2329839	  689.3	  590.9	 8334.0	...
2329840	  689.3	  590.6	 8338.0	...
2329841	  689.1	  590.4	 8342.0	...
2329842	  688.8	  590.2	 8337.0	...
2329843	  688.7	  590.2	 8332.0	...
2329844	  688.9	  590.2	 8329.0	...
2329845	  689.1	  590.3	 8332.0	...
2329846	  689.2	  590.4	 8335.0	...
2329847	  689.3	  590.6	 8334.0	...
2329848	  689.4	  590.6	 8334.0	...
2329849	  689.4	  590.6	 8335.0	...
2329850	  689.3	  590.6	 8335.0	...
2329851	  689.2	  590.7	 8333.0	...
2329852	  689.2	  590.7	 8332.0	...
2329853	  689.2	  591.1	 8331.0	...
2329854	  689.0	  591.4	 8331.0	...
2329855	  688.7	  591.7	 8334.0	...
2329856	  688.6	  591.6	 8338.0	...
2329857	  688.8	  591.9	 8341.0	...
2329858	  689.0	  592.2	 8340.0	...
2329859	  689.0	  591.8	 8340.0	...
2329860	  688.9	  591.2	 8338.0	...
2329861	  688.8	  590.9	 8336.0	...
2329862	  688.7	  591.3	 8337.0	...
2329863	  688.7	  591.7	 8339.0	...
2329864	  688.7	  591.7	 8340.0	...
2329865	  688.8	  591.8	 8339.0	...
2329866	  688.9	  591.8	 8340.0	...
2329867	  688.8	  592.0	 8341.0	...
2329868	  688.7	  592.2	 8342.0	...
2329869	  688.5	  592.3	 8341.0	...
2329870	  688.7	  592.4	 8339.0	...
2329871	  688.9	  592.6	 8339.0	...
2329872	  688.9	  592.7	 8339.0	...
2329873	  688.7	  592.4	 8338.0	...
2329874	  688.6	  592.1	 8338.0	...
2329875	  688.7	  591.7	 8340.0	...
2329876	  688.8	  591.7	 8342.0	...
2329877	  688.9	  591.6	 8344.0	...
2329878	  688.9	  591.6	 8342.0	...
2329879	  688.7	  591.6	 8342.0	...
2329880	  688.6	  591.6	 8341.0	...
2329881	  688.6	  591.8	 8342.0	...
2329882	  688.5	  592.1	 8344.0	...
2329883	  688.3	  592.0	 8346.0	...
2329884	  688.4	  591.6	 8348.0	...
2329885	  688.6	  591.5	 8349.0	...
2329886	  688.9	  591.8	 8345.0	...
2329887	  689.0	  592.0	 8340.0	...
2329888	  689.2	  592.1	 8335.0	...
2329889	  689.4	  592.2	 8336.0	...
2329890	  689.2	  591.9	 8335.0	...
2329891	  688.8	  591.6	 8335.0	...
2329892	  688.4	  591.2	 8335.0	...
2329893	  688.4	  591.2	 8337.0	...
2329894	  688.3	  591.2	 8340.0	...
2329895	  688.5	  591.0	 8343.0	...
2329896	  688.8	  590.9	 8344.0	...
2329897	  688.9	  591.1	 8344.0	...
2329898	  688.8	  591.3	 8344.0	...
2329899	  688.9	  591.6	 8344.0	...
2329900	  689.0	  591.7	 8345.0	...
2329901	  689.2	  591.8	 8345.0	...
2329902	  689.1	  591.8	 8345.0	...
2329903	  689.1	  592.2	 8345.0	...
2329904	  689.1	  592.6	 8344.0	...
2329905	  689.1	  592.3	 8344.0	...
2329906	  689.2	  591.6	 8343.0	...
2329907	  689.2	  590.9	 8344.0	...
2329908	  689.2	  590.9	 8345.0	...
2329909	  689.2	  591.1	 8343.0	...
2329910	  689.0	  591.3	 8340.0	...
2329911	  688.9	  591.6	 8339.0	...
2329912	  688.9	  591.8	 8340.0	...
2329913	  689.0	  592.0	 8337.0	...
2329914	  689.0	  592.2	 8334.0	...
2329915	  689.0	  592.2	 8330.0	...
2329916	  689.1	  592.2	 8331.0	...
2329917	  689.4	  592.1	 8332.0	...
2329918	  689.6	  592.2	 8333.0	...
2329919	  689.7	  592.5	 8335.0	...
2329920	  689.6	  592.7	 8336.0	...
2329921	  689.4	  592.8	 8334.0	...
2329922	  689.2	  592.8	 8331.0	...
2329923	  689.1	  592.9	 8329.0	...
2329924	  689.1	  592.8	 8327.0	...
2329925	  689.2	  592.8	 8325.0	...
2329926	  689.3	  592.8	 8325.0	...
2329927	  689.4	  593.0	 8327.0	...
2329928	  689.5	  593.1	 8328.0	...
2329929	  689.5	  593.1	 8326.0	...
2329930	  689.6	  593.0	 8322.0	...
2329931	  689.9	  593.3	 8319.0	...
2329932	  690.1	  593.7	 8318.0	...
2329933	  690.2	  594.1	 8318.0	...
2329934	  690.2	  594.1	 8319.0	...
2329935	  690.3	  594.2	 8317.0	...
2329936	  690.3	  593.8	 8315.0	...
2329937	  690.3	  593.5	 8314.0	...
2329938	  690.3	  593.6	 8315.0	...
2329939	  690.4	  593.9	 8315.0	...
2329940	  690.5	  594.3	 8314.0	...
2329941	  690.1	  594.3	 8314.0	...
2329942	  689.6	  594.4	 8314.0	...
2329943	  689.5	  594.4	 8314.0	...
2329944	  690.0	  594.4	 8314.0	...
2329945	  690.0	  594.4	 8314.0	...
2329946	  689.7	  594.3	 8316.0	...
2329947	  689.4	  594.2	 8319.0	...
2329948	  689.4	  594.0	 8318.0	...
2329949	  689.6	  594.0	 8316.0	...
2329950	  689.8	  593.8	 8317.0	...
2329951	  690.0	  593.6	 8319.0	...
2329952	  690.1	  593.9	 8319.0	...
2329953	  690.2	  594.3	 8317.0	...
2329954	  690.1	  594.8	 8315.0	...
2329955	  690.0	  595.0	 8315.0	...
2329956	  689.7	  595.1	 8316.0	...
2329957	  689.7	  595.0	 8316.0	...
2329958	  689.6	  594.9	 8314.0	...
2329959	  689.6	  595.0	 8311.0	...
2329960	  689.6	  595.1	 8308.0	...
2329961	  689.6	  595.1	 8308.0	...
2329962	  689.6	  594.9	 8308.0	...
2329963	  689.6	  595.1	 8308.0	...
2329964	  689.4	  595.2	 8308.0	...
2329965	  689.2	  595.4	 8309.0	...
2329966	  689.1	  595.3	 8308.0	...
2329967	  689.3	  595.2	 8308.0	...
2329968	  689.6	  595.1	 8307.0	...
2329969	  689.7	  595.0	 8306.0	...
2329970	  689.9	  595.3	 8307.0	...
2329971	  690.2	  595.9	 8310.0	...
2329972	  690.4	  596.4	 8312.0	...
2329973	  690.3	  596.5	 8314.0	...
2329974	  690.0	  596.5	 8315.0	...
2329975	  689.6	  596.4	 8312.0	...
2329976	  689.5	  596.4	 8309.0	...
2329977	  689.4	  596.4	 8306.0	...
2329978	  689.4	  596.7	 8306.0	...
2329979	  689.4	  597.0	 8306.0	...
2329980	  689.4	  597.2	 8307.0	...
2329981	  689.3	  597.2	 8307.0	...
2329982	  689.2	  597.2	 8306.0	...
2329983	  689.1	  596.9	 8309.0	...
2329984	  689.3	  596.5	 8313.0	...
2329985	  689.6	  596.2	 8316.0	...
2329986	  689.9	  596.6	 8315.0	...
2329987	  689.8	  597.0	 8313.0	...
2329988	  689.6	  597.2	 8312.0	...
2329989	  689.4	  597.2	 8308.0	...
2329990	  689.5	  597.5	 8307.0	...
2329991	  689.7	  597.8	 8307.0	...
2329992	  689.8	  598.3	 8312.0	...
2329993	  689.8	  598.5	 8315.0	...
2329994	  689.8	  598.7	 8313.0	...
2329995	  689.7	  598.7	 8309.0	...
2329996	  689.6	  598.8	 8305.0	...
2329997	  689.6	  598.8	 8305.0	...
2329998	  689.6	  598.8	 8306.0	...
2329999	  689.8	  599.0	 8307.0	...
2330000	  689.8	  599.3	 8309.0	...
2330001	  689.9	  599.3	 8310.0	...
2330002	  689.9	  599.1	 8310.0	...
2330003	  689.9	  598.9	 8309.0	...
2330004	  689.9	  598.9	 8308.0	...
2330005	  689.9	  598.6	 8307.0	...
2330006	  689.9	  598.4	 8307.0	...
2330007	  689.8	  598.8	 8307.0	...
2330008	  689.6	  599.5	 8307.0	...
2330009	  689.8	  600.0	 8308.0	...
2330010	  690.1	  599.9	 8310.0	...
2330011	  690.5	  599.8	 8312.0	...
2330012	  690.6	  599.9	 8308.0	...
2330013	  690.6	  600.1	 8302.0	...
2330014	  690.5	  600.3	 8297.0	...
2330015	  690.5	  600.3	 8297.0	...
2330016	  690.6	  600.3	 8297.0	...
2330017	  690.5	  600.1	 8297.0	...
2330018	  690.4	  599.9	 8298.0	...
2330019	  690.4	  599.7	 8298.0	...
2330020	  690.4	  599.7	 8296.0	...
2330021	  690.4	  599.7	 8294.0	...
2330022	  690.3	  599.8	 8292.0	...
2330023	  690.2	  599.9	 8292.0	...
2330024	  690.1	  600.1	 8293.0	...
2330025	  690.1	  600.3	 8293.0	...
2330026	  690.3	  600.4	 8292.0	...
2330027	  690.4	  600.4	 8291.0	...
2330028	  690.2	  600.4	 8292.0	...
2330029	  690.1	  600.4	 8294.0	...
2330030	  690.1	  600.5	 8297.0	...
2330031	  690.2	  600.5	 8298.0	...
2330032	  690.1	  600.8	 8298.0	...
2330033	  690.0	  600.9	 8297.0	...
2330034	  689.9	  601.1	 8296.0	...
2330035	  689.9	  600.6	 8297.0	...
2330036	  689.9	  600.2	 8298.0	...
2330037	  690.0	  600.0	 8298.0	...
2330038	  690.2	  600.3	 8299.0	...
2330039	  690.4	  600.3	 8298.0	...
2330040	  690.4	  599.9	 8298.0	...
2330041	  690.2	  599.6	 8297.0	...
2330042	  690.1	  599.6	 8297.0	...
2330043	  689.9	  599.8	 8297.0	...
2330044	  689.8	  600.3	 8292.0	...
2330045	  689.8	  600.7	 8288.0	...
2330046	  689.8	  601.1	 8287.0	...
2330047	  689.8	  601.2	 8290.0	...
2330048	  689.8	  601.4	 8294.0	...
2330049	  689.8	  601.4	 8295.0	...
2330050	  689.7	  601.3	 8295.0	...
2330051	  689.7	  601.0	 8294.0	...
2330052	  689.9	  600.7	 8293.0	...
2330053	  690.1	  600.7	 8293.0	...
2330054	  690.1	  600.8	 8293.0	...
2330055	  690.0	  600.7	 8293.0	...
2330056	  690.0	  600.4	 8292.0	...
2330057	  689.7	  600.1	 8291.0	...
2330058	  689.5	  600.2	 8289.0	...
2330059	  689.5	  600.1	 8289.0	...
2330060	  690.1	  600.0	 8289.0	...
2330061	  690.6	  599.9	 8290.0	...
2330062	  690.5	  599.9	 8290.0	...
2330063	  690.3	  600.0	 8290.0	...
2330064	  690.0	  600.1	 8286.0	...
2330065	  690.0	  600.1	 8283.0	...
2330066	  690.1	  600.1	 8283.0	...
2330067	  690.2	  600.1	 8286.0	...
MSG	2330068 0000 _ Number On
2330068	  690.4	  600.2	 8288.0	...
2330069	  690.5	  600.3	 8286.0	...
2330070	  690.5	  600.6	 8285.0	...
2330071	  690.8	  600.7	 8285.0	...
2330072	  690.8	  600.7	 8285.0	...
2330073	  690.6	  600.7	 8284.0	...
2330074	  690.3	  600.7	 8282.0	...
2330075	  690.1	  600.8	 8280.0	...
2330076	  690.0	  600.9	 8279.0	...
2330077	  689.8	  601.0	 8279.0	...
2330078	  689.7	  601.0	 8279.0	...
2330079	  689.6	  601.0	 8280.0	...
2330080	  689.8	  600.9	 8279.0	...
2330081	  690.0	  600.8	 8277.0	...
2330082	  690.1	  600.8	 8275.0	...
2330083	  690.3	  600.8	 8276.0	...
2330084	  690.6	  600.8	 8277.0	...
2330085	  690.8	  600.8	 8278.0	...
2330086	  691.0	  600.8	 8277.0	...
2330087	  691.0	  600.7	 8277.0	...
2330088	  691.1	  600.5	 8270.0	...
2330089	  691.1	  600.3	 8264.0	...
2330090	  691.0	  600.3	 8263.0	...
2330091	  690.9	  600.4	 8267.0	...
2330092	  690.9	  600.5	 8268.0	...
2330093	  691.0	  600.6	 8265.0	...
2330094	  691.0	  600.7	 8262.0	...
2330095	  691.0	  600.7	 8263.0	...
2330096	  690.9	  600.6	 8264.0	...
2330097	  690.8	  600.9	 8265.0	...
2330098	  690.8	  601.2	 8265.0	...
2330099	  690.8	  601.3	 8263.0	...
2330100	  690.8	  601.2	 8260.0	...
2330101	  691.0	  601.0	 8257.0	...
2330102	  691.3	  600.9	 8256.0	...
2330103	  691.6	  600.8	 8256.0	...
2330104	  691.7	  600.8	 8256.0	...
2330105	  691.6	  600.8	 8256.0	...
2330106	  691.6	  600.7	 8258.0	...
2330107	  691.5	  600.8	 8259.0	...
2330108	  691.4	  600.8	 8258.0	...
2330109	  691.3	  600.9	 8257.0	...
2330110	  691.3	  600.6	 8256.0	...
2330111	  691.1	  600.3	 8255.0	...
2330112	  690.9	  600.4	 8255.0	...
2330113	  690.8	  600.6	 8253.0	...
2330114	  690.8	  601.0	 8253.0	...
2330115	  691.0	  601.0	 8252.0	...
2330116	  691.3	  601.0	 8253.0	...
2330117	  691.5	  600.9	 8254.0	...
2330118	  691.3	  600.8	 8253.0	...
2330119	  691.1	  600.9	 8252.0	...
2330120	  691.1	  601.0	 8249.0	...
2330121	  691.3	  601.1	 8245.0	...
2330122	  691.1	  601.2	 8240.0	...
2330123	  690.7	  601.3	 8236.0	...
2330124	  690.8	  601.4	 8235.0	...
2330125	  691.3	  601.5	 8234.0	...
2330126	  691.8	  601.6	 8234.0	...
2330127	  691.6	  601.8	 8235.0	...
2330128	  691.4	  601.9	 8236.0	...
2330129	  691.3	  601.8	 8236.0	...
2330130	  691.2	  601.7	 8236.0	...
2330131	  691.1	  601.2	 8236.0	...
2330132	  691.0	  600.8	 8236.0	...
2330133	  691.0	  601.1	 8235.0	...
2330134	  690.9	  601.8	 8233.0	...
2330135	  691.1	  602.5	 8231.0	...
2330136	  691.3	  602.5	 8228.0	...
2330137	  691.6	  602.4	 8225.0	...
2330138	  691.6	  602.2	 8222.0	...
2330139	  691.6	  602.0	 8222.0	...
2330140	  691.6	  601.9	 8222.0	...
2330141	  691.8	  601.8	 8224.0	...
2330142	  692.0	  601.7	 8226.0	...
2330143	  692.2	  601.6	 8226.0	...
2330144	  692.3	  601.5	 8226.0	...
2330145	  692.3	  601.4	 8226.0	...
2330146	  692.3	  601.7	 8223.0	...
2330147	  692.4	  602.0	 8220.0	...
2330148	  692.4	  602.3	 8218.0	...
2330149	  692.4	  602.4	 8218.0	...
2330150	  692.5	  602.4	 8218.0	...
2330151	  692.5	  602.4	 8216.0	...
2330152	  692.4	  602.3	 8216.0	...
2330153	  692.3	  602.1	 8215.0	...
2330154	  692.2	  601.9	 8215.0	...
2330155	  692.1	  602.1	 8215.0	...
2330156	  692.1	  602.4	 8215.0	...
2330157	  692.0	  602.8	 8214.0	...
2330158	  691.9	  602.6	 8213.0	...
2330159	  691.8	  602.4	 8212.0	...
2330160	  691.7	  602.3	 8212.0	...
2330161	  691.6	  602.5	 8212.0	...
2330162	  691.5	  603.2	 8210.0	...
2330163	  691.5	  603.7	 8208.0	...
2330164	  691.6	  604.1	 8207.0	...
2330165	  691.5	  604.0	 8207.0	...
2330166	  691.4	  603.6	 8208.0	...
2330167	  691.3	  603.3	 8209.0	...
2330168	  691.3	  603.0	 8207.0	...
2330169	  691.3	  603.0	 8200.0	...
2330170	  691.4	  603.1	 8193.0	...
2330171	  691.4	  603.1	 8191.0	...
2330172	  691.5	  603.3	 8192.0	...
2330173	  691.7	  603.3	 8193.0	...
2330174	  691.7	  603.4	 8194.0	...
2330175	  691.6	  603.7	 8196.0	...
2330176	  691.4	  604.1	 8197.0	...
2330177	  691.4	  604.4	 8194.0	...
2330178	  691.4	  604.3	 8192.0	...
2330179	  691.4	  604.3	 8188.0	...
2330180	  691.4	  604.3	 8189.0	...
2330181	  691.3	  604.3	 8188.0	...
2330182	  691.5	  604.2	 8186.0	...
2330183	  691.7	  603.9	 8185.0	...
2330184	  691.8	  603.8	 8184.0	...
2330185	  691.7	  603.8	 8182.0	...
2330186	  691.6	  603.8	 8181.0	...
2330187	  691.7	  603.8	 8180.0	...
2330188	  691.7	  603.9	 8180.0	...
2330189	  691.6	  603.8	 8180.0	...
2330190	  691.5	  603.6	 8181.0	...
2330191	  691.3	  603.6	 8182.0	...
2330192	  691.3	  603.8	 8181.0	...
2330193	  691.2	  604.0	 8180.0	...
2330194	  691.1	  604.2	 8178.0	...
2330195	  691.5	  604.5	 8177.0	...
2330196	  691.9	  604.7	 8175.0	...
2330197	  692.4	  604.9	 8175.0	...
2330198	  692.4	  604.9	 8174.0	...
2330199	  692.3	  605.0	 8174.0	...
2330200	  692.3	  605.1	 8173.0	...
2330201	  692.2	  604.8	 8173.0	...
2330202	  692.3	  604.4	 8173.0	...
2330203	  692.1	  604.1	 8168.0	...
2330204	  692.0	  604.1	 8163.0	...
2330205	  692.0	  604.1	 8161.0	...
2330206	  692.2	  604.0	 8164.0	...
2330207	  692.3	  603.9	 8165.0	...
2330208	  692.2	  603.8	 8163.0	...
2330209	  692.2	  603.9	 8161.0	...
2330210	  692.1	  604.1	 8162.0	...
2330211	  692.1	  604.3	 8160.0	...
2330212	  692.3	  604.3	 8156.0	...
2330213	  692.4	  604.3	 8153.0	...
2330214	  692.5	  604.3	 8153.0	...
2330215	  692.6	  604.3	 8153.0	...
2330216	  692.6	  604.4	 8152.0	...
2330217	  692.7	  604.4	 8151.0	...
2330218	  692.9	  604.1	 8150.0	...
2330219	  693.0	  603.8	 8149.0	...
2330220	  693.0	  603.9	 8148.0	...
2330221	  692.9	  604.3	 8146.0	...
2330222	  692.8	  604.6	 8146.0	...
2330223	  692.7	  604.6	 8146.0	...
2330224	  692.6	  604.5	 8146.0	...
2330225	  692.4	  604.5	 8147.0	...
2330226	  692.3	  604.5	 8151.0	...
2330227	  692.2	  604.9	 8154.0	...
2330228	  692.2	  605.3	 8155.0	...
2330229	  692.3	  605.7	 8152.0	...
2330230	  692.6	  605.8	 8148.0	...
2330231	  692.9	  606.0	 8146.0	...
2330232	  693.2	  606.1	 8141.0	...
2330233	  693.4	  606.2	 8138.0	...
2330234	  693.6	  606.0	 8138.0	...
2330235	  693.5	  606.0	 8140.0	...
2330236	  693.3	  606.0	 8137.0	...
2330237	  693.0	  606.4	 8133.0	...
2330238	  693.0	  606.8	 8129.0	...
2330239	  692.9	  607.1	 8128.0	...
2330240	  692.7	  607.0	 8129.0	...
2330241	  692.6	  606.9	 8130.0	...
2330242	  692.7	  606.8	 8131.0	...
2330243	  692.8	  606.8	 8132.0	...
2330244	  692.8	  606.8	 8129.0	...
2330245	  692.9	  606.6	 8126.0	...
2330246	  692.8	  606.5	 8124.0	...
2330247	  692.8	  606.0	 8122.0	...
2330248	  692.8	  605.7	 8120.0	...
2330249	  692.7	  605.3	 8117.0	...
2330250	  692.7	  605.3	 8116.0	...
2330251	  692.6	  605.3	 8116.0	...
2330252	  692.6	  605.6	 8115.0	...
2330253	  692.7	  606.0	 8114.0	...
2330254	  692.9	  606.4	 8112.0	...
2330255	  693.0	  606.3	 8112.0	...
2330256	  693.1	  606.3	 8111.0	...
2330257	  693.1	  606.3	 8111.0	...
2330258	  693.2	  605.9	 8110.0	...
2330259	  693.0	  605.4	 8107.0	...
2330260	  692.8	  605.3	 8105.0	...
2330261	  692.7	  605.5	 8104.0	...
2330262	  692.8	  605.5	 8105.0	...
2330263	  692.8	  605.2	 8105.0	...
2330264	  692.9	  605.0	 8106.0	...
2330265	  692.9	  605.2	 8107.0	...
2330266	  692.9	  605.7	 8108.0	...
2330267	  692.9	  606.2	 8108.0	...
2330268	  693.0	  606.5	 8108.0	...
2330269	  693.2	  606.5	 8107.0	...
2330270	  693.6	  606.4	 8106.0	...
2330271	  693.8	  606.0	 8105.0	...
2330272	  693.9	  605.6	 8105.0	...
2330273	  694.0	  605.4	 8104.0	...
2330274	  693.8	  605.5	 8101.0	...
2330275	  693.6	  605.7	 8098.0	...
2330276	  693.6	  605.7	 8094.0	...
2330277	  693.8	  605.6	 8093.0	...
2330278	  693.9	  605.5	 8095.0	...
2330279	  694.1	  605.5	 8096.0	...
2330280	  694.3	  605.4	 8096.0	...
2330281	  694.1	  605.3	 8094.0	...
2330282	  693.9	  605.5	 8091.0	...
2330283	  693.9	  605.9	 8088.0	...
2330284	  694.2	  606.1	 8085.0	...
2330285	  694.5	  606.0	 8082.0	...
2330286	  694.4	  605.9	 8080.0	...
2330287	  694.3	  605.9	 8078.0	...
2330288	  694.2	  605.9	 8078.0	...
2330289	  694.1	  606.1	 8077.0	...
2330290	  694.0	  606.2	 8077.0	...
2330291	  693.9	  606.3	 8078.0	...
2330292	  693.9	  606.3	 8075.0	...
2330293	  694.1	  606.2	 8072.0	...
2330294	  694.5	  606.6	 8069.0	...
2330295	  694.9	  607.1	 8069.0	...
2330296	  695.1	  607.5	 8069.0	...
2330297	  695.1	  607.4	 8068.0	...
2330298	  695.1	  607.3	 8066.0	...
2330299	  694.8	  607.4	 8066.0	...
2330300	  694.5	  607.2	 8065.0	...
2330301	  694.5	  607.1	 8064.0	...
2330302	  694.8	  607.0	 8062.0	...
2330303	  695.1	  606.8	 8061.0	...
2330304	  695.1	  606.6	 8061.0	...
2330305	  695.0	  606.5	 8062.0	...
2330306	  694.8	  606.7	 8062.0	...
2330307	  694.8	  606.7	 8061.0	...
2330308	  694.8	  607.0	 8060.0	...
2330309	  694.7	  607.2	 8058.0	...
2330310	  694.7	  607.3	 8055.0	...
2330311	  694.7	  607.2	 8051.0	...
2330312	  694.7	  606.9	 8049.0	...
2330313	  694.8	  606.7	 8047.0	...
2330314	  694.8	  606.6	 8047.0	...
2330315	  694.8	  606.7	 8049.0	...
2330316	  694.7	  606.7	 8050.0	...
2330317	  694.7	  606.7	 8049.0	...
2330318	  694.7	  606.7	 8046.0	...
2330319	  694.6	  606.9	 8044.0	...
2330320	  694.5	  607.1	 8043.0	...
2330321	  694.5	  607.1	 8043.0	...
2330322	  694.5	  606.9	 8044.0	...
2330323	  694.5	  606.7	 8043.0	...
2330324	  694.5	  607.0	 8042.0	...
2330325	  694.6	  607.4	 8037.0	...
2330326	  694.7	  607.9	 8033.0	...
2330327	  694.8	  607.9	 8029.0	...
2330328	  694.9	  607.9	 8029.0	...
2330329	  695.1	  607.9	 8029.0	...
2330330	  695.3	  607.8	 8029.0	...
2330331	  695.4	  607.7	 8029.0	...
2330332	  695.5	  607.8	 8027.0	...
2330333	  695.5	  607.9	 8024.0	...
2330334	  695.6	  608.0	 8020.0	...
2330335	  695.7	  607.9	 8019.0	...
2330336	  695.6	  607.9	 8017.0	...
2330337	  695.4	  607.9	 8016.0	...
2330338	  695.3	  608.1	 8014.0	...
2330339	  695.3	  608.3	 8013.0	...
2330340	  695.2	  608.0	 8010.0	...
2330341	  695.2	  607.6	 8008.0	...
2330342	  695.3	  607.5	 8004.0	...
2330343	  695.4	  608.0	 8003.0	...
2330344	  695.6	  608.4	 8002.0	...
2330345	  695.6	  608.6	 8001.0	...
2330346	  695.7	  608.7	 8000.0	...
2330347	  695.7	  608.9	 8000.0	...
2330348	  695.5	  609.0	 7999.0	...
2330349	  695.3	  608.8	 7999.0	...
2330350	  695.1	  608.6	 7998.0	...
2330351	  695.0	  608.5	 7998.0	...
2330352	  695.0	  608.7	 7998.0	...
2330353	  695.0	  608.9	 7997.0	...
2330354	  695.0	  609.0	 7996.0	...
2330355	  695.0	  609.0	 7994.0	...
2330356	  695.0	  609.0	 7993.0	...
2330357	  695.2	  609.0	 7993.0	...
2330358	  695.5	  608.9	 7990.0	...
2330359	  696.5	  608.7	 7987.0	...
2330360	  697.9	  608.4	 7984.0	...
2330361	  699.5	  608.1	 7983.0	...
2330362	  700.8	  607.6	 7983.0	...
2330363	  702.1	  607.2	 7982.0	...
2330364	  703.8	  606.8	 7980.0	...
2330365	  705.4	  606.6	 7978.0	...
2330366	  706.6	  606.5	 7976.0	...
2330367	  707.6	  605.9	 7975.0	...
2330368	  708.2	  605.4	 7971.0	...
2330369	  709.0	  604.9	 7968.0	...
2330370	  709.2	  604.9	 7964.0	...
2330371	  709.3	  605.0	 7964.0	...
MSG	2330372 0000 _ Number Off
2330372	  709.3	  604.9	 7964.0	...
2330373	  709.0	  604.5	 7963.0	...
2330374	  708.7	  604.0	 7964.0	...
2330375	  708.3	  603.7	 7964.0	...
2330376	  708.2	  603.6	 7962.0	...
2330377	  708.1	  603.4	 7958.0	...
2330378	  708.0	  603.2	 7955.0	...
2330379	  707.9	  603.1	 7954.0	...
2330380	  707.8	  603.1	 7952.0	...
2330381	  707.7	  603.0	 7951.0	...
2330382	  707.7	  602.9	 7949.0	...
2330383	  707.6	  602.8	 7951.0	...
2330384	  707.3	  603.2	 7954.0	...
2330385	  707.1	  603.5	 7951.0	...
2330386	  707.3	  603.8	 7943.0	...
2330387	  707.8	  603.8	 7936.0	...
2330388	  708.2	  603.8	 7939.0	...
2330389	  708.2	  603.9	 7942.0	...
2330390	  708.2	  603.9	 7945.0	...
2330391	  708.2	  603.9	 7938.0	...
2330392	  708.2	  604.0	 7931.0	...
2330393	  708.2	  604.1	 7929.0	...
2330394	  708.2	  604.0	 7932.0	...
2330395	  708.3	  604.1	 7934.0	...
2330396	  708.4	  604.3	 7933.0	...
2330397	  708.5	  604.5	 7932.0	...
2330398	  708.6	  604.6	 7931.0	...
2330399	  708.7	  604.4	 7930.0	...
2330400	  708.6	  604.3	 7930.0	...
2330401	  708.5	  604.1	 7931.0	...
2330402	  708.3	  604.2	 7932.0	...
2330403	  708.2	  604.3	 7928.0	...
2330404	  708.2	  604.5	 7923.0	...
2330405	  708.1	  604.2	 7919.0	...
2330406	  708.3	  603.9	 7919.0	...
2330407	  708.5	  603.5	 7919.0	...
2330408	  708.7	  603.6	 7919.0	...
2330409	  708.8	  603.7	 7915.0	...
2330410	  708.9	  603.9	 7911.0	...
2330411	  708.8	  603.9	 7908.0	...
2330412	  708.8	  604.1	 7910.0	...
2330413	  708.8	  604.4	 7910.0	...
2330414	  708.7	  604.6	 7910.0	...
2330415	  708.6	  604.9	 7910.0	...
2330416	  708.2	  604.9	 7910.0	...
2330417	  707.9	  604.7	 7911.0	...
2330418	  707.6	  604.6	 7910.0	...
2330419	  707.8	  604.7	 7908.0	...
2330420	  708.0	  604.7	 7910.0	...
2330421	  708.2	  604.5	 7913.0	...
2330422	  708.2	  604.3	 7914.0	...
2330423	  708.1	  604.2	 7911.0	...
2330424	  708.1	  604.2	 7908.0	...
2330425	  707.9	  604.2	 7908.0	...
2330426	  707.8	  604.2	 7905.0	...
2330427	  707.9	  604.1	 7900.0	...
2330428	  708.2	  604.4	 7895.0	...
2330429	  708.1	  604.7	 7895.0	...
2330430	  707.8	  605.0	 7894.0	...
2330431	  707.5	  605.0	 7894.0	...
2330432	  707.6	  605.0	 7893.0	...
2330433	  707.8	  605.0	 7892.0	...
2330434	  707.8	  605.0	 7894.0	...
2330435	  707.9	  604.9	 7897.0	...
2330436	  707.9	  604.8	 7899.0	...
2330437	  707.8	  604.6	 7898.0	...
2330438	  707.7	  604.7	 7895.0	...
2330439	  707.5	  604.8	 7892.0	...
2330440	  707.4	  605.1	 7890.0	...
2330441	  707.6	  605.2	 7892.0	...
2330442	  707.8	  605.2	 7894.0	...
2330443	  708.1	  605.2	 7895.0	...
2330444	  708.2	  605.1	 7890.0	...
2330445	  708.2	  605.0	 7886.0	...
2330446	  708.1	  605.0	 7885.0	...
2330447	  708.0	  605.0	 7887.0	...
2330448	  707.9	  605.0	 7888.0	...
2330449	  707.8	  604.9	 7887.0	...
2330450	  707.7	  605.0	 7885.0	...
2330451	  707.7	  605.0	 7883.0	...
2330452	  707.7	  605.0	 7881.0	...
2330453	  707.7	  605.0	 7879.0	...
2330454	  707.7	  605.2	 7877.0	...
2330455	  707.7	  605.4	 7877.0	...
2330456	  707.6	  605.6	 7878.0	...
2330457	  707.4	  605.9	 7879.0	...
2330458	  707.2	  606.1	 7879.0	...
2330459	  707.2	  605.9	 7879.0	...
2330460	  707.2	  605.6	 7879.0	...
2330461	  707.3	  605.2	 7879.0	...
2330462	  707.3	  605.4	 7879.0	...
2330463	  707.4	  605.7	 7879.0	...
2330464	  707.5	  605.9	 7878.0	...
2330465	  707.7	  606.0	 7877.0	...
2330466	  708.0	  606.1	 7877.0	...
2330467	  708.1	  606.1	 7875.0	...
2330468	  708.1	  605.8	 7874.0	...
2330469	  708.0	  605.6	 7873.0	...
2330470	  707.9	  605.6	 7873.0	...
2330471	  707.9	  605.5	 7873.0	...
2330472	  708.0	  605.5	 7873.0	...
2330473	  708.0	  605.4	 7874.0	...
2330474	  707.8	  605.3	 7877.0	...
2330475	  707.7	  605.2	 7879.0	...
2330476	  707.6	  605.7	 7878.0	...
2330477	  707.6	  606.3	 7876.0	...
2330478	  707.7	  606.7	 7875.0	...
2330479	  707.7	  606.6	 7876.0	...
2330480	  707.7	  606.4	 7876.0	...
2330481	  707.8	  606.3	 7876.0	...
2330482	  707.9	  606.3	 7876.0	...
2330483	  707.9	  606.4	 7876.0	...
2330484	  707.8	  606.6	 7872.0	...
2330485	  707.7	  606.8	 7869.0	...
2330486	  707.7	  606.6	 7869.0	...
2330487	  708.0	  606.2	 7872.0	...
2330488	  708.2	  605.8	 7873.0	...
2330489	  708.3	  605.9	 7872.0	...
2330490	  708.3	  605.9	 7872.0	...
2330491	  708.2	  605.7	 7874.0	...
2330492	  708.3	  605.5	 7873.0	...
2330493	  708.5	  605.8	 7870.0	...
2330494	  708.7	  606.2	 7870.0	...
2330495	  708.7	  606.6	 7872.0	...
2330496	  708.5	  606.6	 7875.0	...
2330497	  708.2	  606.7	 7876.0	...
2330498	  708.0	  607.0	 7877.0	...
2330499	  708.0	  607.2	 7877.0	...
2330500	  708.0	  607.3	 7877.0	...
2330501	  708.1	  607.1	 7877.0	...
2330502	  708.2	  606.9	 7877.0	...
2330503	  708.3	  607.1	 7877.0	...
2330504	  708.4	  607.3	 7877.0	...
2330505	  708.5	  607.4	 7877.0	...
2330506	  708.6	  607.4	 7877.0	...
2330507	  708.7	  607.3	 7875.0	...
2330508	  708.8	  607.3	 7874.0	...
2330509	  708.9	  607.5	 7873.0	...
2330510	  708.9	  607.5	 7873.0	...
2330511	  708.9	  607.6	 7873.0	...
2330512	  708.8	  607.5	 7873.0	...
2330513	  708.7	  607.3	 7873.0	...
2330514	  708.6	  607.1	 7874.0	...
2330515	  708.6	  607.0	 7875.0	...
2330516	  708.6	  607.2	 7874.0	...
2330517	  708.6	  607.4	 7872.0	...
2330518	  708.5	  607.6	 7870.0	...
2330519	  708.5	  607.7	 7870.0	...
2330520	  708.5	  607.7	 7870.0	...
2330521	  708.4	  607.7	 7870.0	...
2330522	  708.3	  607.8	 7872.0	...
2330523	  708.2	  607.9	 7874.0	...
2330524	  708.3	  607.8	 7872.0	...
2330525	  708.3	  607.6	 7868.0	...
2330526	  708.3	  607.5	 7863.0	...
2330527	  708.5	  607.5	 7863.0	...
2330528	  708.7	  607.5	 7863.0	...
2330529	  708.5	  607.4	 7864.0	...
2330530	  708.4	  607.0	 7867.0	...
2330531	  708.3	  606.6	 7871.0	...
2330532	  708.6	  606.7	 7874.0	...
2330533	  708.8	  607.1	 7874.0	...
2330534	  708.9	  607.2	 7872.0	...
2330535	  708.9	  607.0	 7868.0	...
2330536	  708.9	  606.8	 7865.0	...
2330537	  708.9	  606.8	 7866.0	...
2330538	  708.7	  606.8	 7866.0	...
2330539	  708.6	  606.8	 7866.0	...
2330540	  708.5	  606.8	 7865.0	...
2330541	  708.6	  606.8	 7865.0	...
2330542	  708.6	  606.9	 7865.0	...
2330543	  708.7	  607.2	 7864.0	...
2330544	  708.6	  607.6	 7863.0	...
2330545	  708.6	  608.0	 7863.0	...
2330546	  708.5	  607.7	 7868.0	...
2330547	  708.5	  607.3	 7874.0	...
2330548	  708.4	  607.0	 7880.0	...
2330549	  708.4	  607.0	 7879.0	...
2330550	  708.4	  607.2	 7879.0	...
2330551	  708.4	  607.4	 7878.0	...
2330552	  708.5	  607.7	 7880.0	...
2330553	  708.6	  607.5	 7881.0	...
2330554	  708.6	  607.2	 7880.0	...
2330555	  708.5	  607.0	 7878.0	...
2330556	  708.4	  607.1	 7876.0	...
2330557	  708.4	  607.3	 7877.0	...
2330558	  708.4	  607.5	 7878.0	...
2330559	  708.4	  607.4	 7879.0	...
2330560	  708.4	  607.1	 7879.0	...
2330561	  708.4	  606.9	 7878.0	...
2330562	  708.2	  606.8	 7877.0	...
2330563	  707.8	  606.8	 7877.0	...
2330564	  707.8	  606.8	 7877.0	...
2330565	  708.1	  606.7	 7877.0	...
2330566	  708.5	  606.6	 7875.0	...
2330567	  708.6	  606.6	 7874.0	...
2330568	  708.4	  606.7	 7875.0	...
2330569	  708.1	  606.6	 7876.0	...
2330570	  707.9	  606.4	 7877.0	...
2330571	  707.8	  606.2	 7879.0	...
2330572	  707.7	  606.2	 7879.0	...
MSG	2330573 0000 _ Number On
2330573	  707.7	  606.3	 7879.0	...
2330574	  707.6	  606.8	 7878.0	...
2330575	  707.6	  607.3	 7877.0	...
2330576	  707.7	  607.6	 7876.0	...
2330577	  707.9	  607.6	 7876.0	...
2330578	  708.0	  607.7	 7878.0	...
2330579	  708.1	  607.7	 7882.0	...
2330580	  708.1	  607.6	 7885.0	...
2330581	  708.2	  607.5	 7886.0	...
2330582	  708.2	  607.4	 7884.0	...
2330583	  708.2	  607.4	 7883.0	...
2330584	  708.1	  607.2	 7883.0	...
2330585	  708.1	  607.0	 7886.0	...
2330586	  708.2	  607.0	 7889.0	...
2330587	  708.3	  607.0	 7892.0	...
2330588	  708.4	  607.1	 7892.0	...
2330589	  708.2	  607.3	 7890.0	...
2330590	  707.8	  607.4	 7888.0	...
2330591	  707.8	  607.2	 7889.0	...
2330592	  708.0	  606.9	 7893.0	...
2330593	  708.3	  606.5	 7896.0	...
2330594	  708.3	  606.7	 7896.0	...
2330595	  708.0	  606.9	 7896.0	...
2330596	  707.6	  607.1	 7896.0	...
2330597	  707.2	  607.0	 7897.0	...
2330598	  707.3	  607.0	 7899.0	...
2330599	  707.3	  606.9	 7903.0	...
2330600	  707.3	  606.9	 7905.0	...
2330601	  707.2	  606.9	 7906.0	...
2330602	  707.3	  606.8	 7905.0	...
2330603	  707.6	  606.6	 7904.0	...
2330604	  707.7	  606.4	 7903.0	...
2330605	  707.4	  606.3	 7904.0	...
2330606	  707.2	  606.3	 7905.0	...
2330607	  707.0	  606.3	 7906.0	...
2330608	  707.0	  606.3	 7908.0	...
2330609	  707.1	  606.5	 7906.0	...
2330610	  707.4	  606.2	 7904.0	...
2330611	  707.5	  605.9	 7900.0	...
2330612	  707.3	  605.6	 7898.0	...
2330613	  707.1	  605.9	 7900.0	...
2330614	  707.2	  606.1	 7904.0	...
2330615	  707.0	  606.4	 7908.0	...
2330616	  706.9	  606.4	 7906.0	...
2330617	  706.7	  606.5	 7905.0	...
2330618	  706.7	  606.5	 7904.0	...
2330619	  706.9	  606.6	 7906.0	...
2330620	  707.2	  606.7	 7907.0	...
2330621	  707.1	  606.7	 7908.0	...
2330622	  706.8	  606.6	 7908.0	...
2330623	  706.6	  606.5	 7909.0	...
2330624	  706.6	  606.5	 7911.0	...
2330625	  706.7	  606.4	 7915.0	...
2330626	  706.7	  606.3	 7918.0	...
2330627	  706.7	  606.1	 7921.0	...
2330628	  706.6	  605.9	 7922.0	...
2330629	  706.6	  605.9	 7921.0	...
2330630	  706.7	  605.9	 7921.0	...
2330631	  706.7	  606.0	 7919.0	...
2330632	  706.7	  606.2	 7917.0	...
2330633	  706.7	  606.4	 7915.0	...
2330634	  706.6	  606.5	 7916.0	...
2330635	  706.6	  606.6	 7918.0	...
2330636	  706.6	  606.6	 7921.0	...
2330637	  706.4	  606.6	 7924.0	...
2330638	  706.2	  606.5	 7925.0	...
2330639	  705.9	  606.6	 7925.0	...
2330640	  705.8	  606.5	 7925.0	...
2330641	  705.8	  606.4	 7925.0	...
2330642	  705.8	  606.3	 7926.0	...
2330643	  705.8	  606.0	 7926.0	...
2330644	  705.7	  605.6	 7926.0	...
2330645	  705.6	  605.3	 7930.0	...
2330646	  705.5	  605.4	 7932.0	...
2330647	  705.7	  605.6	 7935.0	...
2330648	  706.0	  605.7	 7934.0	...
2330649	  706.2	  605.8	 7934.0	...
2330650	  706.3	  606.2	 7936.0	...
2330651	  706.2	  606.6	 7938.0	...
2330652	  705.9	  606.4	 7940.0	...
2330653	  705.7	  605.8	 7942.0	...
2330654	  705.7	  605.2	 7945.0	...
2330655	  705.8	  605.2	 7946.0	...
2330656	  705.9	  605.2	 7944.0	...
2330657	  705.7	  605.3	 7944.0	...
2330658	  705.6	  605.3	 7945.0	...
2330659	  705.5	  605.1	 7946.0	...
2330660	  705.5	  604.9	 7947.0	...
2330661	  705.5	  604.7	 7949.0	...
2330662	  705.5	  604.7	 7951.0	...
2330663	  705.4	  604.6	 7951.0	...
2330664	  705.4	  604.5	 7951.0	...
2330665	  705.3	  604.5	 7951.0	...
2330666	  705.1	  604.7	 7951.0	...
2330667	  705.3	  604.7	 7952.0	...
2330668	  705.5	  604.7	 7953.0	...
2330669	  705.8	  604.6	 7952.0	...
2330670	  705.6	  604.7	 7951.0	...
2330671	  705.3	  604.8	 7952.0	...
2330672	  705.1	  604.9	 7955.0	...
2330673	  705.0	  604.9	 7958.0	...
2330674	  705.0	  604.8	 7957.0	...
2330675	  705.0	  604.7	 7957.0	...
2330676	  705.0	  604.7	 7957.0	...
2330677	  705.1	  604.7	 7956.0	...
2330678	  705.2	  604.6	 7956.0	...
2330679	  705.3	  604.5	 7957.0	...
2330680	  705.1	  604.4	 7957.0	...
2330681	  704.9	  604.4	 7956.0	...
2330682	  704.6	  604.4	 7957.0	...
2330683	  704.5	  604.4	 7959.0	...
2330684	  704.3	  604.4	 7960.0	...
2330685	  704.3	  604.3	 7959.0	...
2330686	  704.3	  604.4	 7959.0	...
2330687	  704.7	  604.6	 7959.0	...
2330688	  705.1	  604.6	 7959.0	...
2330689	  705.3	  604.4	 7959.0	...
2330690	  705.1	  604.3	 7959.0	...
2330691	  704.9	  604.1	 7958.0	...
2330692	  704.9	  604.0	 7958.0	...
2330693	  704.8	  604.0	 7958.0	...
2330694	  704.7	  604.1	 7958.0	...
2330695	  704.7	  604.2	 7960.0	...
2330696	  704.6	  604.5	 7962.0	...
2330697	  704.6	  604.9	 7965.0	...
2330698	  704.6	  605.2	 7965.0	...
2330699	  704.5	  605.2	 7965.0	...
2330700	  704.6	  605.2	 7966.0	...
2330701	  704.7	  605.2	 7969.0	...
2330702	  704.8	  605.3	 7971.0	...
2330703	  704.9	  605.3	 7973.0	...
2330704	  705.0	  605.2	 7973.0	...
2330705	  705.0	  605.0	 7973.0	...
2330706	  704.9	  604.8	 7974.0	...
2330707	  704.7	  604.7	 7974.0	...
2330708	  704.6	  604.7	 7975.0	...
2330709	  704.6	  604.7	 7977.0	...
2330710	  704.5	  604.7	 7978.0	...
2330711	  704.5	  604.6	 7979.0	...
2330712	  704.6	  604.4	 7981.0	...
2330713	  704.6	  604.3	 7983.0	...
2330714	  704.7	  604.2	 7984.0	...
2330715	  704.6	  604.2	 7985.0	...
2330716	  704.5	  604.2	 7985.0	...
2330717	  704.4	  604.2	 7985.0	...
2330718	  704.4	  604.2	 7986.0	...
2330719	  704.8	  604.1	 7987.0	...
2330720	  705.2	  604.1	 7987.0	...
2330721	  705.4	  604.1	 7988.0	...
2330722	  705.2	  604.1	 7989.0	...
2330723	  705.1	  604.0	 7990.0	...
2330724	  705.1	  603.9	 7991.0	...
2330725	  704.9	  603.5	 7991.0	...
2330726	  704.7	  603.2	 7993.0	...
2330727	  704.7	  603.0	 7994.0	...
2330728	  704.9	  603.2	 7995.0	...
2330729	  705.2	  603.1	 7996.0	...
2330730	  705.4	  603.0	 7996.0	...
2330731	  705.3	  602.8	 7998.0	...
2330732	  704.8	  602.9	 8000.0	...
2330733	  704.5	  602.9	 7999.0	...
2330734	  704.3	  603.0	 7997.0	...
2330735	  704.3	  602.9	 7997.0	...
2330736	  704.3	  602.9	 7999.0	...
2330737	  704.3	  602.8	 8000.0	...
2330738	  704.4	  602.7	 7999.0	...
2330739	  704.6	  602.5	 7998.0	...
2330740	  704.7	  602.4	 7996.0	...
2330741	  704.9	  602.3	 7995.0	...
2330742	  705.2	  602.3	 7995.0	...
2330743	  705.6	  602.2	 7996.0	...
2330744	  705.7	  602.1	 7996.0	...
2330745	  706.1	  602.2	 7998.0	...
2330746	  706.4	  602.5	 8000.0	...
2330747	  706.5	  602.5	 8001.0	...
2330748	  706.3	  602.2	 8002.0	...
2330749	  706.0	  601.6	 8001.0	...
2330750	  705.8	  601.3	 8002.0	...
2330751	  705.7	  601.5	 8003.0	...
2330752	  705.6	  601.9	 8003.0	...
2330753	  705.6	  601.9	 8005.0	...
2330754	  705.6	  601.5	 8006.0	...
2330755	  705.9	  601.1	 8008.0	...
2330756	  706.3	  601.0	 8008.0	...
2330757	  706.5	  601.0	 8007.0	...
2330758	  706.3	  601.1	 8007.0	...
2330759	  706.2	  601.1	 8011.0	...
2330760	  706.1	  601.1	 8016.0	...
2330761	  706.0	  601.0	 8020.0	...
2330762	  705.7	  601.0	 8020.0	...
2330763	  705.6	  600.9	 8019.0	...
2330764	  705.8	  601.4	 8019.0	...
2330765	  706.1	  601.9	 8019.0	...
2330766	  706.5	  602.0	 8018.0	...
2330767	  706.5	  601.5	 8017.0	...
2330768	  706.6	  600.9	 8018.0	...
2330769	  706.6	  600.7	 8019.0	...
2330770	  706.2	  600.5	 8020.0	...
2330771	  705.7	  600.3	 8021.0	...
2330772	  705.1	  600.3	 8022.0	...
2330773	  705.0	  600.3	 8023.0	...
2330774	  705.0	  600.7	 8023.0	...
2330775	  704.7	  600.7	 8024.0	...
2330776	  704.6	  600.8	 8028.0	...
2330777	  704.6	  600.9	 8032.0	...
2330778	  704.8	  600.5	 8035.0	...
2330779	  705.1	  600.1	 8035.0	...
2330780	  705.0	  599.6	 8034.0	...
2330781	  704.9	  599.4	 8034.0	...
2330782	  705.0	  599.2	 8034.0	...
2330783	  705.2	  599.1	 8033.0	...
2330784	  705.4	  599.0	 8032.0	...
2330785	  705.4	  598.9	 8032.0	...
2330786	  705.5	  599.1	 8034.0	...
2330787	  705.5	  599.2	 8035.0	...
2330788	  705.4	  599.2	 8039.0	...
2330789	  705.4	  599.1	 8042.0	...
2330790	  705.5	  599.0	 8044.0	...
2330791	  705.4	  599.0	 8044.0	...
2330792	  705.1	  599.0	 8043.0	...
2330793	  704.8	  599.0	 8046.0	...
2330794	  704.9	  598.9	 8048.0	...
2330795	  705.0	  598.9	 8047.0	...
2330796	  705.1	  598.8	 8044.0	...
2330797	  705.1	  598.7	 8040.0	...
2330798	  705.1	  598.7	 8039.0	...
2330799	  705.1	  598.8	 8040.0	...
2330800	  705.1	  599.0	 8043.0	...
2330801	  705.0	  599.1	 8048.0	...
2330802	  705.0	  599.1	 8049.0	...
2330803	  705.0	  598.9	 8051.0	...
2330804	  705.1	  598.7	 8051.0	...
2330805	  705.2	  598.4	 8053.0	...
2330806	  705.3	  598.4	 8054.0	...
2330807	  705.3	  598.4	 8056.0	...
2330808	  705.2	  598.4	 8057.0	...
2330809	  705.1	  598.4	 8058.0	...
2330810	  705.0	  598.3	 8057.0	...
2330811	  705.0	  598.3	 8057.0	...
2330812	  705.0	  598.3	 8058.0	...
2330813	  704.9	  598.3	 8060.0	...
2330814	  704.9	  598.2	 8062.0	...
2330815	  705.0	  598.2	 8063.0	...
2330816	  705.0	  598.0	 8065.0	...
2330817	  705.0	  597.9	 8066.0	...
2330818	  705.0	  597.8	 8068.0	...
2330819	  705.0	  597.8	 8068.0	...
2330820	  705.2	  597.8	 8073.0	...
2330821	  705.3	  597.8	 8077.0	...
2330822	  705.4	  597.7	 8082.0	...
2330823	  705.4	  597.5	 8082.0	...
2330824	  705.4	  597.5	 8083.0	...
2330825	  705.4	  597.5	 8083.0	...
2330826	  705.6	  597.6	 8083.0	...
2330827	  705.7	  597.5	 8080.0	...
2330828	  705.8	  597.7	 8077.0	...
2330829	  706.0	  597.8	 8077.0	...
2330830	  706.1	  597.6	 8079.0	...
2330831	  706.1	  597.3	 8081.0	...
2330832	  706.0	  597.0	 8081.0	...
2330833	  705.8	  596.8	 8081.0	...
2330834	  705.6	  596.7	 8082.0	...
2330835	  705.5	  596.6	 8085.0	...
2330836	  705.5	  596.6	 8086.0	...
2330837	  705.5	  596.6	 8088.0	...
2330838	  705.5	  596.6	 8087.0	...
2330839	  705.3	  596.6	 8091.0	...
2330840	  705.2	  596.5	 8095.0	...
2330841	  705.1	  596.4	 8098.0	...
2330842	  705.2	  596.3	 8099.0	...
2330843	  705.4	  596.3	 8100.0	...
2330844	  705.7	  596.4	 8100.0	...
2330845	  706.0	  596.4	 8100.0	...
2330846	  706.1	  596.4	 8099.0	...
2330847	  705.8	  596.4	 8097.0	...
2330848	  705.6	  596.5	 8098.0	...
2330849	  705.4	  596.7	 8101.0	...
2330850	  705.4	  596.8	 8104.0	...
2330851	  705.3	  596.8	 8106.0	...
2330852	  705.3	  596.4	 8107.0	...
2330853	  705.6	  596.1	 8110.0	...
2330854	  705.9	  595.8	 8113.0	...
2330855	  706.2	  595.8	 8115.0	...
2330856	  706.2	  595.7	 8118.0	...
2330857	  706.1	  595.6	 8121.0	...
2330858	  706.0	  595.9	 8119.0	...
2330859	  705.8	  596.3	 8115.0	...
2330860	  705.9	  596.6	 8113.0	...
2330861	  706.1	  596.6	 8115.0	...
2330862	  706.3	  596.4	 8118.0	...
2330863	  706.2	  596.1	 8120.0	...
2330864	  706.2	  595.8	 8121.0	...
2330865	  706.1	  595.6	 8122.0	...
2330866	  706.1	  595.6	 8122.0	...
2330867	  706.0	  595.7	 8121.0	...
2330868	  705.9	  595.7	 8121.0	...
2330869	  705.8	  595.6	 8124.0	...
2330870	  706.0	  595.4	 8127.0	...
2330871	  706.1	  595.1	 8127.0	...
2330872	  706.0	  594.8	 8124.0	...
2330873	  705.6	  594.6	 8120.0	...
2330874	  705.3	  594.4	 8118.0	...
2330875	  705.4	  594.4	 8116.0	...
2330876	  705.6	  594.5	 8115.0	...
2330877	  705.7	  594.6	 8115.0	...
2330878	  705.8	  594.6	 8118.0	...
2330879	  705.8	  594.6	 8120.0	...
2330880	  705.8	  594.5	 8122.0	...
2330881	  705.8	  594.4	 8121.0	...
2330882	  705.7	  594.2	 8119.0	...
2330883	  705.8	  594.0	 8117.0	...
2330884	  706.0	  593.8	 8116.0	...
MSG	2330885 0000 _ Number Off
2330885	  705.9	  593.8	 8116.0	...
2330886	  705.7	  593.8	 8118.0	...
2330887	  705.3	  593.8	 8120.0	...
2330888	  705.2	  593.8	 8123.0	...
2330889	  705.3	  593.7	 8124.0	...
2330890	  705.5	  593.6	 8126.0	...
2330891	  705.7	  593.6	 8128.0	...
2330892	  705.7	  593.8	 8131.0	...
2330893	  705.7	  593.9	 8132.0	...
2330894	  705.7	  593.8	 8134.0	...
2330895	  705.8	  593.7	 8136.0	...
2330896	  705.9	  593.8	 8137.0	...
2330897	  705.8	  593.9	 8137.0	...
2330898	  705.8	  594.2	 8137.0	...
2330899	  705.7	  594.5	 8137.0	...
2330900	  705.7	  594.4	 8139.0	...
2330901	  705.6	  594.0	 8142.0	...
2330902	  705.6	  593.7	 8144.0	...
2330903	  705.6	  593.9	 8144.0	...
2330904	  705.5	  594.1	 8143.0	...
2330905	  705.5	  594.2	 8142.0	...
2330906	  705.6	  594.2	 8141.0	...
2330907	  705.7	  594.0	 8140.0	...
2330908	  705.6	  593.8	 8141.0	...
2330909	  705.5	  593.7	 8142.0	...
2330910	  705.3	  593.5	 8144.0	...
2330911	  705.4	  593.2	 8145.0	...
2330912	  705.4	  593.0	 8148.0	...
2330913	  705.4	  593.0	 8151.0	...
2330914	  705.3	  593.0	 8154.0	...
2330915	  705.0	  592.9	 8154.0	...
2330916	  704.8	  592.8	 8154.0	...
2330917	  704.7	  592.7	 8156.0	...
2330918	  704.9	  592.7	 8156.0	...
2330919	  705.0	  592.6	 8150.0	...
2330920	  704.9	  592.4	 8143.0	...
2330921	  705.0	  592.3	 8139.0	...
2330922	  705.3	  592.1	 8140.0	...
2330923	  705.8	  592.1	 8141.0	...
2330924	  705.9	  591.9	 8142.0	...
2330925	  705.8	  591.9	 8143.0	...
2330926	  705.5	  591.9	 8144.0	...
2330927	  705.4	  592.2	 8145.0	...
2330928	  705.5	  592.7	 8146.0	...
2330929	  705.6	  593.1	 8148.0	...
2330930	  705.6	  593.3	 8149.0	...
2330931	  705.6	  593.3	 8150.0	...
2330932	  705.6	  593.3	 8150.0	...
2330933	  705.6	  593.3	 8149.0	...
2330934	  705.5	  593.3	 8148.0	...
2330935	  705.5	  593.3	 8154.0	...
2330936	  705.5	  593.3	 8162.0	...
2330937	  705.5	  593.0	 8166.0	...
2330938	  705.5	  592.7	 8160.0	...
2330939	  705.7	  592.4	 8154.0	...
2330940	  705.9	  592.3	 8155.0	...
2330941	  706.0	  592.3	 8160.0	...
2330942	  705.9	  592.4	 8164.0	...
2330943	  705.9	  592.6	 8164.0	...
2330944	  705.7	  592.2	 8164.0	...
2330945	  705.4	  591.7	 8162.0	...
2330946	  705.1	  591.7	 8160.0	...
2330947	  705.4	  592.2	 8160.0	...
2330948	  705.6	  592.7	 8164.0	...
2330949	  705.8	  592.7	 8168.0	...
2330950	  705.8	  592.8	 8166.0	...
2330951	  705.7	  592.9	 8163.0	...
2330952	  705.5	  592.9	 8162.0	...
2330953	  705.4	  592.9	 8166.0	...
2330954	  705.5	  593.1	 8170.0	...
2330955	  705.6	  593.3	 8173.0	...
2330956	  705.6	  593.3	 8173.0	...
2330957	  705.6	  593.1	 8173.0	...
2330958	  705.5	  592.9	 8173.0	...
2330959	  705.4	  592.7	 8173.0	...
2330960	  705.3	  592.5	 8173.0	...
2330961	  705.2	  592.4	 8173.0	...
2330962	  705.1	  592.3	 8173.0	...
2330963	  705.0	  592.2	 8173.0	...
2330964	  705.0	  592.1	 8173.0	...
2330965	  704.9	  592.2	 8172.0	...
2330966	  704.8	  592.2	 8173.0	...
2330967	  704.8	  592.3	 8173.0	...
2330968	  705.0	  592.1	 8173.0	...
2330969	  705.3	  592.0	 8173.0	...
2330970	  705.6	  591.9	 8173.0	...
2330971	  705.5	  591.8	 8173.0	...
2330972	  705.3	  591.7	 8172.0	...
2330973	  705.1	  591.8	 8172.0	...
2330974	  704.9	  591.9	 8174.0	...
2330975	  704.9	  591.9	 8176.0	...
2330976	  705.0	  592.0	 8178.0	...
2330977	  705.0	  592.2	 8178.0	...
2330978	  705.0	  592.3	 8178.0	...
2330979	  705.1	  592.4	 8182.0	...
2330980	  705.2	  592.3	 8186.0	...
2330981	  705.2	  592.2	 8190.0	...
2330982	  705.3	  592.2	 8190.0	...
2330983	  705.3	  592.2	 8188.0	...
2330984	  705.3	  592.3	 8186.0	...
2330985	  705.2	  592.3	 8185.0	...
2330986	  705.1	  592.3	 8186.0	...
2330987	  705.1	  592.3	 8186.0	...
2330988	  705.0	  592.2	 8186.0	...
2330989	  705.0	  592.1	 8185.0	...
2330990	  705.0	  592.2	 8187.0	...
2330991	  705.1	  592.4	 8189.0	...
2330992	  704.8	  592.6	 8190.0	...
2330993	  704.5	  592.6	 8190.0	...
2330994	  704.3	  592.8	 8190.0	...
2330995	  704.4	  592.9	 8193.0	...
2330996	  704.5	  593.1	 8194.0	...
2330997	  704.4	  592.7	 8196.0	...
2330998	  704.2	  592.4	 8196.0	...
2330999	  704.1	  592.2	 8198.0	...
2331000	  704.0	  592.3	 8200.0	...
2331001	  704.1	  592.4	 8201.0	...
2331002	  704.1	  592.5	 8201.0	...
2331003	  704.1	  592.8	 8201.0	...
2331004	  704.0	  593.0	 8202.0	...
2331005	  703.9	  593.0	 8202.0	...
2331006	  703.8	  592.9	 8203.0	...
2331007	  703.7	  592.8	 8202.0	...
2331008	  703.4	  592.6	 8200.0	...
2331009	  703.0	  592.5	 8198.0	...
2331010	  703.0	  592.5	 8196.0	...
2331011	  703.4	  592.6	 8197.0	...
2331012	  703.5	  592.7	 8197.0	...
2331013	  703.3	  592.8	 8194.0	...
2331014	  703.0	  593.0	 8191.0	...
2331015	  703.0	  593.1	 8195.0	...
2331016	  703.0	  593.3	 8202.0	...
2331017	  703.0	  593.4	 8208.0	...
2331018	  703.0	  593.0	 8208.0	...
2331019	  703.0	  592.7	 8206.0	...
2331020	  703.0	  592.4	 8204.0	...
2331021	  703.1	  592.9	 8201.0	...
2331022	  703.2	  593.2	 8200.0	...
2331023	  703.3	  593.3	 8201.0	...
2331024	  703.2	  593.0	 8200.0	...
2331025	  703.2	  593.1	 8200.0	...
2331026	  703.2	  593.4	 8199.0	...
2331027	  703.2	  593.2	 8199.0	...
2331028	  703.1	  592.7	 8199.0	...
2331029	  703.1	  592.4	 8200.0	...
2331030	  702.9	  592.6	 8204.0	...
2331031	  702.6	  592.9	 8208.0	...
2331032	  702.1	  593.1	 8211.0	...
2331033	  701.6	  593.3	 8210.0	...
2331034	  701.3	  593.5	 8209.0	...
2331035	  701.3	  593.6	 8209.0	...
2331036	  701.5	  593.6	 8210.0	...
2331037	  701.7	  593.6	 8210.0	...
2331038	  701.9	  593.6	 8210.0	...
2331039	  701.9	  593.8	 8209.0	...
2331040	  701.7	  594.0	 8209.0	...
2331041	  701.5	  594.1	 8211.0	...
2331042	  701.4	  594.1	 8214.0	...
2331043	  701.3	  594.0	 8216.0	...
2331044	  701.2	  593.8	 8215.0	...
2331045	  701.3	  593.7	 8214.0	...
2331046	  701.5	  593.5	 8214.0	...
2331047	  701.5	  593.6	 8215.0	...
2331048	  701.4	  593.8	 8215.0	...
2331049	  701.1	  594.0	 8215.0	...
2331050	  700.9	  594.2	 8216.0	...
2331051	  700.8	  594.2	 8217.0	...
2331052	  700.8	  594.1	 8217.0	...
2331053	  700.8	  594.1	 8215.0	...
2331054	  700.8	  594.0	 8214.0	...
2331055	  700.6	  594.0	 8216.0	...
2331056	  700.4	  594.0	 8218.0	...
2331057	  700.3	  594.0	 8221.0	...
2331058	  700.3	  594.0	 8223.0	...
2331059	  700.4	  593.9	 8224.0	...
2331060	  700.5	  594.0	 8224.0	...
2331061	  700.4	  594.0	 8224.0	...
2331062	  700.2	  594.1	 8223.0	...
2331063	  700.0	  594.2	 8223.0	...
2331064	  700.0	  594.5	 8222.0	...
2331065	  700.1	  594.8	 8221.0	...
2331066	  700.2	  594.6	 8222.0	...
2331067	  700.4	  594.3	 8222.0	...
2331068	  700.5	  593.7	 8222.0	...
2331069	  700.6	  593.5	 8222.0	...
2331070	  700.7	  593.7	 8222.0	...
2331071	  700.7	  594.1	 8223.0	...
2331072	  700.4	  594.7	 8224.0	...
2331073	  700.1	  594.8	 8225.0	...
2331074	  699.8	  594.6	 8226.0	...
2331075	  699.8	  594.4	 8226.0	...
2331076	  699.8	  594.3	 8226.0	...
2331077	  699.8	  594.5	 8225.0	...
2331078	  699.8	  594.6	 8225.0	...
2331079	  699.7	  594.7	 8224.0	...
2331080	  699.4	  594.8	 8223.0	...
2331081	  699.2	  594.9	 8221.0	...
2331082	  699.3	  595.1	 8221.0	...
2331083	  699.7	  595.4	 8224.0	...
2331084	  700.0	  595.8	 8226.0	...
2331085	  699.9	  596.0	 8229.0	...
2331086	  699.9	  596.2	 8229.0	...
2331087	  699.8	  596.2	 8232.0	...
2331088	  699.8	  596.0	 8235.0	...
2331089	  699.7	  595.7	 8237.0	...
2331090	  699.5	  595.2	 8237.0	...
2331091	  699.5	  594.8	 8237.0	...
2331092	  699.5	  594.5	 8237.0	...
2331093	  699.5	  594.6	 8238.0	...
2331094	  699.4	  594.7	 8238.0	...
2331095	  699.5	  594.8	 8237.0	...
2331096	  699.5	  594.9	 8234.0	...
2331097	  699.6	  595.0	 8231.0	...
2331098	  699.7	  595.0	 8230.0	...
MSG	2331099 0000 _ Number On
2331099	  699.9	  595.0	 8230.0	...
2331100	  700.1	  595.0	 8232.0	...
2331101	  700.4	  595.0	 8235.0	...
2331102	  700.6	  595.3	 8237.0	...
2331103	  701.0	  595.5	 8236.0	...
2331104	  701.1	  595.5	 8233.0	...
2331105	  701.0	  595.4	 8231.0	...
2331106	  700.8	  595.2	 8232.0	...
2331107	  700.6	  595.1	 8232.0	...
2331108	  700.6	  594.9	 8233.0	...
2331109	  700.7	  594.8	 8234.0	...
2331110	  700.7	  594.7	 8235.0	...
2331111	  700.8	  594.7	 8237.0	...
2331112	  700.8	  594.6	 8239.0	...
2331113	  700.8	  594.4	 8242.0	...
2331114	  700.7	  594.2	 8243.0	...
2331115	  700.7	  594.5	 8242.0	...
2331116	  700.8	  595.0	 8241.0	...
2331117	  700.9	  595.6	 8239.0	...
2331118	  701.0	  595.5	 8243.0	...
2331119	  701.0	  595.3	 8247.0	...
2331120	  700.9	  595.1	 8251.0	...
2331121	  700.9	  595.0	 8249.0	...
2331122	  701.0	  595.0	 8249.0	...
2331123	  701.1	  595.1	 8248.0	...
2331124	  701.0	  595.2	 8249.0	...
2331125	  700.9	  595.4	 8250.0	...
2331126	  700.8	  595.4	 8252.0	...
2331127	  700.8	  595.5	 8252.0	...
2331128	  700.8	  595.7	 8251.0	...
2331129	  700.7	  595.7	 8251.0	...
2331130	  700.8	  595.6	 8252.0	...
2331131	  700.8	  595.4	 8250.0	...
2331132	  700.9	  595.2	 8249.0	...
2331133	  700.9	  595.1	 8248.0	...
2331134	  700.8	  595.1	 8249.0	...
2331135	  700.6	  595.1	 8250.0	...
2331136	  700.5	  595.3	 8250.0	...
2331137	  700.3	  595.6	 8250.0	...
2331138	  700.1	  595.6	 8250.0	...
2331139	  699.9	  595.5	 8250.0	...
2331140	  700.0	  595.4	 8250.0	...
2331141	  699.9	  595.5	 8250.0	...
2331142	  699.8	  595.5	 8248.0	...
2331143	  699.7	  595.5	 8247.0	...
2331144	  699.6	  595.5	 8249.0	...
2331145	  699.4	  595.6	 8251.0	...
2331146	  699.2	  595.6	 8254.0	...
2331147	  699.4	  595.7	 8254.0	...
2331148	  699.8	  596.3	 8255.0	...
2331149	  700.1	  596.8	 8255.0	...
2331150	  700.1	  597.1	 8255.0	...
2331151	  699.9	  597.0	 8254.0	...
2331152	  699.7	  596.9	 8252.0	...
2331153	  699.7	  596.6	 8255.0	...
2331154	  699.8	  596.2	 8258.0	...
2331155	  699.5	  595.9	 8261.0	...
2331156	  699.2	  595.9	 8260.0	...
2331157	  699.0	  596.2	 8257.0	...
2331158	  699.3	  596.5	 8254.0	...
2331159	  699.6	  596.7	 8253.0	...
2331160	  699.8	  596.6	 8254.0	...
2331161	  699.8	  596.5	 8256.0	...
2331162	  699.8	  596.4	 8253.0	...
2331163	  699.8	  596.5	 8251.0	...
2331164	  699.6	  596.4	 8251.0	...
2331165	  699.3	  596.3	 8253.0	...
2331166	  699.2	  596.4	 8256.0	...
2331167	  699.2	  596.6	 8256.0	...
2331168	  699.2	  596.8	 8255.0	...
2331169	  699.1	  596.8	 8253.0	...
2331170	  699.0	  596.9	 8255.0	...
2331171	  698.9	  596.9	 8259.0	...
2331172	  699.0	  596.9	 8263.0	...
2331173	  699.0	  596.9	 8260.0	...
2331174	  699.0	  596.8	 8257.0	...
2331175	  698.9	  596.9	 8260.0	...
2331176	  699.0	  596.9	 8265.0	...
2331177	  699.1	  597.0	 8270.0	...
2331178	  699.4	  597.0	 8272.0	...
2331179	  699.6	  597.1	 8273.0	...
2331180	  699.3	  597.2	 8274.0	...
2331181	  698.8	  597.3	 8273.0	...
2331182	  698.4	  596.9	 8274.0	...
2331183	  698.4	  596.4	 8276.0	...
2331184	  698.3	  596.0	 8278.0	...
2331185	  698.2	  595.9	 8277.0	...
2331186	  698.1	  596.4	 8276.0	...
2331187	  698.2	  596.9	 8276.0	...
2331188	  697.9	  597.3	 8276.0	...
2331189	  697.5	  597.3	 8277.0	...
2331190	  697.1	  597.2	 8276.0	...
2331191	  697.0	  596.9	 8274.0	...
2331192	  696.9	  596.6	 8276.0	...
2331193	  697.0	  596.3	 8280.0	...
2331194	  697.1	  596.2	 8284.0	...
2331195	  697.2	  596.2	 8283.0	...
2331196	  697.0	  596.1	 8281.0	...
2331197	  696.9	  596.2	 8278.0	...
2331198	  696.6	  596.1	 8279.0	...
2331199	  696.5	  596.0	 8281.0	...
2331200	  696.6	  595.8	 8284.0	...
2331201	  696.8	  595.6	 8285.0	...
2331202	  696.7	  595.5	 8288.0	...
2331203	  696.5	  595.9	 8292.0	...
2331204	  696.4	  596.3	 8295.0	...
2331205	  696.4	  596.2	 8295.0	...
2331206	  696.2	  595.7	 8294.0	...
2331207	  696.0	  595.2	 8289.0	...
2331208	  696.0	  595.6	 8286.0	...
2331209	  695.8	  596.0	 8286.0	...
2331210	  695.4	  596.3	 8289.0	...
2331211	  695.0	  596.3	 8292.0	...
2331212	  694.8	  595.9	 8292.0	...
2331213	  695.1	  595.7	 8293.0	...
2331214	  695.4	  595.4	 8294.0	...
2331215	  695.7	  595.4	 8295.0	...
2331216	  695.6	  595.7	 8295.0	...
2331217	  695.5	  596.0	 8294.0	...
2331218	  695.5	  596.2	 8293.0	...
2331219	  695.5	  596.1	 8292.0	...
2331220	  695.3	  596.1	 8293.0	...
2331221	  695.2	  596.0	 8294.0	...
2331222	  695.4	  596.6	 8295.0	...
2331223	  695.8	  597.1	 8290.0	...
2331224	  696.1	  597.2	 8285.0	...
2331225	  696.1	  596.9	 8284.0	...
2331226	  696.1	  596.6	 8289.0	...
2331227	  696.1	  596.5	 8294.0	...
2331228	  696.1	  596.5	 8295.0	...
2331229	  696.2	  596.5	 8295.0	...
2331230	  696.2	  596.6	 8295.0	...
2331231	  696.4	  596.7	 8295.0	...
2331232	  696.5	  596.5	 8296.0	...
2331233	  696.2	  596.4	 8296.0	...
2331234	  695.7	  596.4	 8294.0	...
2331235	  695.2	  596.6	 8293.0	...
2331236	  695.2	  596.7	 8292.0	...
2331237	  695.3	  596.9	 8293.0	...
2331238	  695.3	  596.8	 8294.0	...
2331239	  695.6	  596.8	 8298.0	...
2331240	  695.9	  596.8	 8301.0	...
2331241	  696.1	  596.8	 8305.0	...
2331242	  696.1	  596.8	 8305.0	...
2331243	  696.2	  596.9	 8305.0	...
2331244	  696.4	  597.0	 8304.0	...
2331245	  696.6	  597.2	 8304.0	...
2331246	  696.7	  597.3	 8304.0	...
2331247	  696.6	  597.2	 8302.0	...
2331248	  696.3	  596.9	 8302.0	...
2331249	  696.0	  596.6	 8301.0	...
2331250	  695.7	  596.4	 8301.0	...
2331251	  695.7	  596.2	 8302.0	...
2331252	  695.5	  596.2	 8303.0	...
2331253	  695.3	  596.2	 8305.0	...
2331254	  695.2	  596.2	 8306.0	...
2331255	  695.2	  596.2	 8307.0	...
2331256	  695.3	  596.4	 8305.0	...
2331257	  695.4	  596.6	 8302.0	...
2331258	  695.5	  596.8	 8299.0	...
2331259	  695.6	  597.0	 8298.0	...
2331260	  695.7	  597.1	 8299.0	...
2331261	  695.7	  597.2	 8303.0	...
2331262	  695.5	  597.0	 8305.0	...
2331263	  695.1	  596.9	 8309.0	...
2331264	  694.7	  596.8	 8310.0	...
2331265	  694.5	  596.8	 8311.0	...
2331266	  694.6	  596.8	 8310.0	...
2331267	  694.7	  596.8	 8310.0	...
2331268	  694.7	  596.9	 8309.0	...
2331269	  694.7	  596.6	 8308.0	...
2331270	  694.8	  596.1	 8307.0	...
2331271	  694.5	  595.8	 8307.0	...
2331272	  694.2	  596.0	 8307.0	...
2331273	  694.1	  596.3	 8307.0	...
2331274	  694.3	  596.6	 8307.0	...
2331275	  694.3	  596.8	 8311.0	...
2331276	  694.0	  596.8	 8316.0	...
2331277	  693.6	  596.8	 8320.0	...
2331278	  693.6	  596.7	 8321.0	...
2331279	  693.6	  596.6	 8322.0	...
2331280	  693.7	  596.6	 8323.0	...
2331281	  693.7	  596.6	 8324.0	...
2331282	  693.6	  596.6	 8326.0	...
2331283	  693.7	  596.5	 8330.0	...
2331284	  693.7	  596.3	 8333.0	...
2331285	  693.7	  596.0	 8335.0	...
2331286	  693.6	  596.1	 8334.0	...
2331287	  693.5	  596.5	 8334.0	...
2331288	  693.6	  596.9	 8335.0	...
2331289	  693.8	  597.1	 8336.0	...
2331290	  694.0	  597.2	 8335.0	...
2331291	  694.4	  597.1	 8336.0	...
2331292	  694.6	  597.0	 8339.0	...
2331293	  694.8	  596.7	 8343.0	...
2331294	  694.7	  596.7	 8343.0	...
2331295	  694.7	  596.6	 8344.0	...
2331296	  694.8	  596.6	 8345.0	...
2331297	  694.9	  596.5	 8344.0	...
2331298	  694.7	  596.3	 8338.0	...
2331299	  694.5	  596.2	 8333.0	...
2331300	  694.3	  596.2	 8334.0	...
2331301	  694.3	  596.2	 8339.0	...
2331302	  694.3	  595.9	 8343.0	...
2331303	  694.3	  595.5	 8343.0	...
2331304	  694.4	  595.3	 8342.0	...
2331305	  694.6	  595.2	 8340.0	...
2331306	  694.5	  595.2	 8335.0	...
2331307	  694.5	  595.3	 8331.0	...
2331308	  694.5	  595.5	 8329.0	...
2331309	  694.7	  595.7	 8333.0	...
2331310	  694.8	  595.7	 8336.0	...
2331311	  694.8	  595.7	 8337.0	...
2331312	  695.0	  595.7	 8336.0	...
2331313	  695.3	  595.7	 8335.0	...
2331314	  695.6	  595.8	 8334.0	...
2331315	  695.7	  595.7	 8334.0	...
2331316	  695.9	  595.5	 8335.0	...
2331317	  695.9	  595.4	 8335.0	...
2331318	  695.7	  595.5	 8335.0	...
2331319	  695.2	  595.7	 8335.0	...
2331320	  694.9	  595.8	 8335.0	...
2331321	  694.6	  595.9	 8337.0	...
2331322	  694.6	  596.0	 8339.0	...
2331323	  694.5	  595.9	 8341.0	...
2331324	  694.6	  595.8	 8341.0	...
2331325	  694.7	  595.8	 8342.0	...
2331326	  694.9	  595.9	 8343.0	...
2331327	  694.8	  595.9	 8343.0	...
2331328	  694.8	  595.7	 8341.0	...
2331329	  694.8	  595.5	 8340.0	...
2331330	  694.9	  595.6	 8342.0	...
2331331	  694.9	  595.7	 8344.0	...
2331332	  695.1	  596.0	 8344.0	...
2331333	  695.1	  596.2	 8343.0	...
2331334	  695.2	  596.1	 8347.0	...
2331335	  695.2	  595.8	 8351.0	...
2331336	  695.2	  595.6	 8355.0	...
2331337	  695.3	  595.8	 8355.0	...
2331338	  695.4	  596.0	 8355.0	...
2331339	  695.5	  596.1	 8356.0	...
2331340	  695.6	  596.1	 8356.0	...
2331341	  695.6	  596.0	 8356.0	...
2331342	  695.5	  596.2	 8354.0	...
2331343	  695.3	  596.3	 8353.0	...
2331344	  695.1	  596.2	 8353.0	...
2331345	  695.1	  596.1	 8354.0	...
2331346	  695.1	  595.7	 8355.0	...
2331347	  695.0	  595.3	 8353.0	...
2331348	  695.0	  594.9	 8352.0	...
2331349	  694.9	  594.8	 8351.0	...
2331350	  694.7	  595.1	 8351.0	...
2331351	  694.6	  595.3	 8351.0	...
2331352	  694.5	  595.4	 8354.0	...
2331353	  694.5	  595.4	 8358.0	...
2331354	  694.6	  595.4	 8360.0	...
2331355	  694.6	  595.5	 8359.0	...
2331356	  694.5	  595.6	 8357.0	...
2331357	  694.4	  595.7	 8357.0	...
2331358	  694.4	  595.7	 8357.0	...
2331359	  694.4	  595.6	 8357.0	...
2331360	  694.4	  595.5	 8357.0	...
2331361	  694.4	  595.4	 8359.0	...
2331362	  694.5	  595.3	 8361.0	...
2331363	  694.7	  595.2	 8365.0	...
2331364	  694.9	  595.0	 8367.0	...
2331365	  694.9	  594.8	 8368.0	...
2331366	  694.8	  594.8	 8367.0	...
2331367	  694.5	  594.8	 8366.0	...
2331368	  694.3	  594.8	 8365.0	...
2331369	  694.4	  594.9	 8366.0	...
2331370	  694.3	  594.9	 8367.0	...
2331371	  694.2	  594.7	 8368.0	...
2331372	  694.2	  594.4	 8368.0	...
2331373	  694.3	  594.1	 8367.0	...
2331374	  694.3	  593.9	 8367.0	...
2331375	  694.2	  594.0	 8365.0	...
2331376	  694.1	  594.1	 8363.0	...
2331377	  694.0	  594.3	 8364.0	...
2331378	  694.0	  594.5	 8366.0	...
2331379	  694.0	  594.7	 8368.0	...
2331380	  694.0	  594.7	 8370.0	...
2331381	  694.2	  594.7	 8374.0	...
2331382	  694.4	  594.7	 8378.0	...
2331383	  694.7	  594.7	 8380.0	...
2331384	  695.0	  594.6	 8380.0	...
2331385	  695.3	  594.6	 8380.0	...
2331386	  695.2	  594.6	 8379.0	...
2331387	  694.7	  594.5	 8379.0	...
2331388	  694.2	  594.5	 8378.0	...
2331389	  694.3	  594.6	 8376.0	...
2331390	  694.5	  594.7	 8374.0	...
2331391	  694.6	  594.8	 8372.0	...
2331392	  694.6	  594.7	 8372.0	...
2331393	  694.7	  594.7	 8376.0	...
2331394	  694.9	  594.6	 8380.0	...
2331395	  695.1	  594.6	 8384.0	...
2331396	  695.0	  594.5	 8384.0	...
2331397	  694.7	  594.5	 8381.0	...
2331398	  694.5	  594.4	 8378.0	...
2331399	  694.5	  594.4	 8375.0	...
2331400	  694.6	  594.4	 8378.0	...
2331401	  694.7	  594.3	 8382.0	...
2331402	  694.7	  594.1	 8382.0	...
2331403	  694.8	  593.9	 8381.0	...
2331404	  694.7	  594.0	 8379.0	...
2331405	  694.7	  594.4	 8378.0	...
2331406	  694.7	  594.8	 8378.0	...
2331407	  694.8	  594.9	 8383.0	...
2331408	  694.8	  594.9	 8389.0	...
2331409	  694.6	  594.8	 8395.0	...
2331410	  694.5	  594.8	 8394.0	...
2331411	  694.6	  594.7	 8393.0	...
2331412	  694.6	  594.7	 8394.0	...
2331413	  694.6	  594.7	 8395.0	...
2331414	  694.5	  594.7	 8396.0	...
2331415	  694.4	  594.4	 8397.0	...
MSG	2331416 0000 _ Number Off
2331416	  694.6	  594.1	 8395.0	...
2331417	  694.7	  593.9	 8394.0	...
2331418	  695.0	  594.1	 8393.0	...
2331419	  695.1	  594.2	 8393.0	...
2331420	  695.3	  594.3	 8393.0	...
2331421	  695.3	  594.5	 8392.0	...
2331422	  695.1	  594.8	 8392.0	...
2331423	  694.9	  595.0	 8389.0	...
2331424	  694.6	  595.0	 8385.0	...
2331425	  694.6	  594.8	 8381.0	...
2331426	  694.7	  594.7	 8381.0	...
2331427	  694.7	  594.8	 8384.0	...
2331428	  694.8	  594.8	 8388.0	...
2331429	  694.8	  594.8	 8392.0	...
2331430	  694.8	  594.8	 8392.0	...
2331431	  694.8	  594.8	 8392.0	...
2331432	  694.9	  594.8	 8392.0	...
2331433	  695.0	  594.7	 8392.0	...
2331434	  695.0	  594.7	 8395.0	...
2331435	  694.8	  594.8	 8398.0	...
2331436	  694.6	  595.1	 8400.0	...
2331437	  694.5	  595.4	 8401.0	...
2331438	  694.5	  595.7	 8401.0	...
2331439	  694.5	  595.7	 8402.0	...
2331440	  694.5	  595.6	 8402.0	...
2331441	  694.5	  595.5	 8400.0	...
2331442	  694.3	  595.4	 8398.0	...
2331443	  694.2	  595.3	 8399.0	...
2331444	  694.3	  595.1	 8403.0	...
2331445	  694.5	  595.0	 8406.0	...
2331446	  694.8	  594.9	 8405.0	...
2331447	  694.9	  594.9	 8404.0	...
2331448	  694.9	  594.9	 8403.0	...
2331449	  695.0	  594.9	 8402.0	...
2331450	  695.0	  594.8	 8401.0	...
2331451	  694.9	  594.8	 8402.0	...
2331452	  694.8	  594.8	 8403.0	...
2331453	  694.6	  594.7	 8404.0	...
2331454	  694.6	  594.6	 8405.0	...
2331455	  694.7	  594.6	 8408.0	...
2331456	  694.7	  594.7	 8411.0	...
2331457	  694.7	  594.9	 8411.0	...
2331458	  694.7	  594.9	 8408.0	...
2331459	  694.6	  595.0	 8405.0	...
2331460	  694.5	  595.0	 8402.0	...
2331461	  694.4	  595.1	 8402.0	...
2331462	  694.3	  595.1	 8402.0	...
2331463	  694.3	  595.2	 8402.0	...
2331464	  694.3	  595.4	 8402.0	...
2331465	  694.2	  595.6	 8402.0	...
2331466	  694.0	  595.5	 8407.0	...
2331467	  693.8	  595.1	 8411.0	...
2331468	  693.6	  594.7	 8414.0	...
2331469	  693.6	  594.6	 8412.0	...
2331470	  693.9	  594.9	 8410.0	...
2331471	  694.3	  595.3	 8409.0	...
2331472	  694.7	  595.7	 8408.0	...
2331473	  694.6	  595.5	 8408.0	...
2331474	  694.6	  595.1	 8408.0	...
2331475	  694.5	  594.8	 8408.0	...
2331476	  694.3	  594.6	 8407.0	...
2331477	  694.1	  594.5	 8406.0	...
2331478	  694.0	  594.5	 8405.0	...
2331479	  693.8	  594.5	 8403.0	...
2331480	  693.7	  594.5	 8399.0	...
2331481	  693.6	  594.5	 8396.0	...
2331482	  693.5	  594.5	 8397.0	...
2331483	  693.4	  594.6	 8400.0	...
2331484	  693.4	  594.7	 8403.0	...
2331485	  693.4	  594.7	 8402.0	...
2331486	  693.4	  594.6	 8402.0	...
2331487	  693.5	  594.7	 8401.0	...
2331488	  693.7	  594.7	 8402.0	...
2331489	  693.9	  594.7	 8402.0	...
2331490	  694.1	  594.8	 8401.0	...
2331491	  694.3	  594.8	 8400.0	...
2331492	  694.2	  594.9	 8400.0	...
2331493	  694.2	  594.9	 8400.0	...
2331494	  694.2	  594.9	 8400.0	...
2331495	  694.1	  594.9	 8400.0	...
2331496	  693.9	  595.0	 8400.0	...
2331497	  693.5	  595.0	 8401.0	...
2331498	  693.2	  595.1	 8402.0	...
2331499	  693.0	  595.0	 8402.0	...
2331500	  693.3	  595.0	 8402.0	...
2331501	  693.4	  595.5	 8401.0	...
2331502	  693.6	  596.0	 8398.0	...
2331503	  693.5	  595.9	 8395.0	...
2331504	  693.3	  595.3	 8397.0	...
2331505	  693.0	  594.8	 8401.0	...
2331506	  692.7	  594.9	 8403.0	...
2331507	  692.8	  595.5	 8400.0	...
2331508	  692.7	  596.0	 8402.0	...
2331509	  692.5	  596.3	 8406.0	...
2331510	  692.3	  596.2	 8410.0	...
2331511	  692.4	  596.0	 8409.0	...
2331512	  692.6	  595.9	 8406.0	...
2331513	  692.8	  595.8	 8404.0	...
2331514	  692.8	  595.7	 8404.0	...
2331515	  692.7	  595.5	 8405.0	...
2331516	  692.5	  595.3	 8406.0	...
2331517	  692.3	  595.2	 8405.0	...
2331518	  692.0	  595.1	 8405.0	...
2331519	  691.7	  595.2	 8404.0	...
2331520	  691.6	  595.4	 8403.0	...
2331521	  691.7	  595.6	 8407.0	...
2331522	  691.8	  595.7	 8411.0	...
2331523	  692.1	  595.8	 8415.0	...
2331524	  692.5	  595.8	 8414.0	...
2331525	  692.8	  595.7	 8414.0	...
2331526	  692.9	  595.5	 8413.0	...
2331527	  692.8	  595.5	 8413.0	...
2331528	  692.7	  595.6	 8414.0	...
2331529	  692.7	  595.6	 8415.0	...
2331530	  692.7	  595.8	 8416.0	...
2331531	  692.3	  596.1	 8415.0	...
2331532	  692.0	  596.3	 8412.0	...
2331533	  691.8	  596.4	 8410.0	...
2331534	  692.0	  596.4	 8411.0	...
2331535	  692.1	  596.4	 8412.0	...
2331536	  691.8	  596.3	 8412.0	...
2331537	  691.5	  596.2	 8411.0	...
2331538	  691.2	  596.1	 8410.0	...
2331539	  691.1	  596.1	 8409.0	...
2331540	  691.2	  596.2	 8409.0	...
2331541	  691.4	  596.3	 8409.0	...
2331542	  691.6	  596.4	 8410.0	...
2331543	  691.8	  596.4	 8410.0	...
2331544	  691.9	  596.3	 8410.0	...
2331545	  692.0	  596.2	 8411.0	...
2331546	  692.0	  596.1	 8412.0	...
2331547	  692.1	  596.0	 8412.0	...
2331548	  692.2	  595.9	 8415.0	...
2331549	  692.2	  595.9	 8418.0	...
2331550	  692.3	  595.9	 8422.0	...
2331551	  692.3	  595.9	 8417.0	...
2331552	  692.3	  595.9	 8413.0	...
2331553	  692.4	  595.9	 8408.0	...
2331554	  692.5	  595.9	 8412.0	...
2331555	  692.7	  595.7	 8416.0	...
2331556	  692.9	  595.6	 8417.0	...
2331557	  693.0	  595.7	 8415.0	...
2331558	  692.4	  595.7	 8413.0	...
2331559	  691.9	  595.7	 8411.0	...
2331560	  691.9	  595.8	 8409.0	...
2331561	  692.3	  596.1	 8408.0	...
2331562	  692.6	  596.4	 8409.0	...
2331563	  692.5	  596.2	 8411.0	...
2331564	  692.4	  596.0	 8410.0	...
2331565	  692.3	  595.8	 8410.0	...
2331566	  692.2	  595.9	 8410.0	...
2331567	  692.2	  595.9	 8409.0	...
2331568	  691.9	  595.9	 8408.0	...
2331569	  691.6	  595.9	 8409.0	...
2331570	  691.7	  595.8	 8412.0	...
2331571	  691.9	  595.8	 8417.0	...
2331572	  692.2	  595.7	 8419.0	...
2331573	  692.0	  595.8	 8420.0	...
2331574	  691.8	  595.9	 8421.0	...
2331575	  691.7	  596.0	 8421.0	...
2331576	  691.7	  596.2	 8421.0	...
2331577	  691.8	  596.3	 8421.0	...
2331578	  691.9	  596.0	 8423.0	...
2331579	  691.9	  595.5	 8426.0	...
2331580	  691.6	  595.1	 8425.0	...
2331581	  691.4	  595.2	 8421.0	...
2331582	  691.3	  595.6	 8417.0	...
2331583	  691.3	  595.9	 8417.0	...
2331584	  691.4	  596.3	 8416.0	...
2331585	  691.3	  596.4	 8417.0	...
2331586	  691.5	  596.4	 8418.0	...
2331587	  691.6	  596.5	 8419.0	...
2331588	  691.7	  596.4	 8421.0	...
2331589	  691.8	  596.4	 8422.0	...
2331590	  691.9	  596.5	 8424.0	...
2331591	  691.8	  596.5	 8424.0	...
2331592	  691.7	  596.4	 8424.0	...
2331593	  691.6	  596.2	 8425.0	...
2331594	  691.5	  595.9	 8425.0	...
2331595	  691.5	  595.8	 8425.0	...
2331596	  691.4	  595.7	 8425.0	...
2331597	  691.4	  595.7	 8425.0	...
2331598	  691.5	  596.0	 8425.0	...
2331599	  691.4	  596.4	 8423.0	...
2331600	  691.4	  596.8	 8422.0	...
2331601	  691.3	  596.8	 8422.0	...
2331602	  691.4	  596.8	 8423.0	...
2331603	  691.5	  596.5	 8425.0	...
2331604	  691.4	  596.2	 8425.0	...
2331605	  691.2	  595.9	 8426.0	...
2331606	  691.1	  595.9	 8427.0	...
2331607	  691.1	  595.9	 8428.0	...
2331608	  691.1	  595.8	 8425.0	...
2331609	  691.2	  595.7	 8423.0	...
2331610	  691.2	  595.7	 8422.0	...
2331611	  691.3	  595.8	 8422.0	...
2331612	  691.3	  596.1	 8418.0	...
2331613	  691.4	  596.4	 8413.0	...
2331614	  691.5	  596.6	 8408.0	...
2331615	  691.6	  596.5	 8407.0	...
2331616	  691.7	  596.4	 8408.0	...
MSG	2331617 0000 _ Number On
2331617	  691.8	  596.4	 8414.0	...
2331618	  691.8	  596.5	 8421.0	...
2331619	  691.9	  596.5	 8425.0	...
2331620	  691.6	  596.6	 8425.0	...
2331621	  691.3	  596.6	 8424.0	...
2331622	  691.0	  596.6	 8423.0	...
2331623	  691.0	  596.4	 8422.0	...
2331624	  690.9	  596.3	 8422.0	...
2331625	  690.9	  596.3	 8422.0	...
2331626	  691.1	  596.4	 8426.0	...
2331627	  691.3	  596.0	 8429.0	...
2331628	  691.4	  595.7	 8434.0	...
2331629	  691.4	  595.5	 8435.0	...
2331630	  691.3	  595.6	 8436.0	...
2331631	  691.1	  595.8	 8436.0	...
2331632	  691.1	  595.9	 8436.0	...
2331633	  691.3	  595.9	 8435.0	...
2331634	  691.7	  595.8	 8435.0	...
2331635	  692.0	  595.8	 8436.0	...
2331636	  692.4	  595.8	 8437.0	...
2331637	  692.7	  595.8	 8439.0	...
2331638	  692.9	  595.7	 8441.0	...
2331639	  693.0	  595.6	 8443.0	...
2331640	  693.1	  595.5	 8443.0	...
2331641	  693.2	  595.6	 8443.0	...
2331642	  693.0	  595.8	 8442.0	...
2331643	  692.8	  595.6	 8438.0	...
2331644	  692.6	  595.3	 8435.0	...
2331645	  692.5	  595.0	 8431.0	...
2331646	  692.5	  595.0	 8430.0	...
2331647	  692.5	  595.2	 8434.0	...
2331648	  692.4	  595.3	 8438.0	...
2331649	  692.3	  595.4	 8443.0	...
2331650	  692.4	  595.6	 8446.0	...
2331651	  692.5	  595.6	 8449.0	...
2331652	  692.6	  595.7	 8450.0	...
2331653	  692.6	  595.8	 8449.0	...
2331654	  692.4	  596.0	 8446.0	...
2331655	  692.2	  596.2	 8444.0	...
2331656	  692.0	  596.3	 8441.0	...
2331657	  691.9	  596.2	 8440.0	...
2331658	  691.9	  596.2	 8438.0	...
2331659	  691.8	  596.1	 8438.0	...
2331660	  691.6	  596.0	 8437.0	...
2331661	  691.5	  596.0	 8436.0	...
2331662	  691.4	  596.0	 8437.0	...
2331663	  691.4	  596.0	 8440.0	...
2331664	  691.2	  596.1	 8441.0	...
2331665	  691.1	  595.9	 8439.0	...
2331666	  691.0	  595.7	 8436.0	...
2331667	  691.0	  595.5	 8435.0	...
2331668	  691.2	  595.3	 8434.0	...
2331669	  691.3	  595.1	 8438.0	...
2331670	  691.4	  594.9	 8442.0	...
2331671	  691.2	  594.8	 8446.0	...
2331672	  690.9	  594.8	 8445.0	...
2331673	  690.6	  594.7	 8445.0	...
2331674	  690.9	  594.6	 8447.0	...
2331675	  691.4	  594.5	 8450.0	...
2331676	  691.8	  594.6	 8453.0	...
2331677	  691.8	  594.9	 8454.0	...
2331678	  691.7	  595.1	 8454.0	...
2331679	  691.8	  595.3	 8454.0	...
2331680	  691.9	  595.4	 8453.0	...
2331681	  692.0	  595.6	 8457.0	...
2331682	  691.8	  595.3	 8460.0	...
2331683	  691.5	  594.9	 8463.0	...
2331684	  691.2	  594.6	 8463.0	...
2331685	  691.3	  594.6	 8465.0	...
2331686	  691.6	  594.5	 8465.0	...
2331687	  691.8	  594.4	 8466.0	...
2331688	  692.0	  594.2	 8466.0	...
2331689	  692.0	  594.0	 8467.0	...
2331690	  692.1	  594.3	 8469.0	...
2331691	  692.2	  594.6	 8469.0	...
2331692	  692.2	  595.0	 8467.0	...
2331693	  692.2	  594.9	 8465.0	...
2331694	  692.2	  594.9	 8464.0	...
2331695	  692.0	  595.0	 8464.0	...
2331696	  691.9	  595.0	 8464.0	...
2331697	  691.6	  595.1	 8465.0	...
2331698	  691.5	  595.1	 8466.0	...
2331699	  691.3	  595.2	 8468.0	...
2331700	  691.3	  595.3	 8468.0	...
2331701	  691.2	  595.4	 8469.0	...
2331702	  691.4	  595.2	 8468.0	...
2331703	  691.5	  595.0	 8467.0	...
2331704	  691.5	  594.7	 8465.0	...
2331705	  691.3	  594.6	 8462.0	...
2331706	  691.0	  594.5	 8459.0	...
2331707	  690.7	  594.5	 8458.0	...
2331708	  690.7	  594.5	 8459.0	...
2331709	  690.7	  594.4	 8461.0	...
2331710	  690.5	  594.4	 8464.0	...
2331711	  690.4	  594.3	 8464.0	...
2331712	  690.3	  594.2	 8464.0	...
2331713	  690.3	  594.0	 8464.0	...
2331714	  690.3	  594.1	 8464.0	...
2331715	  690.2	  594.1	 8464.0	...
2331716	  690.2	  594.1	 8466.0	...
2331717	  690.3	  594.2	 8467.0	...
2331718	  690.3	  594.3	 8467.0	...
2331719	  690.3	  594.5	 8467.0	...
2331720	  690.2	  594.6	 8467.0	...
2331721	  689.8	  594.7	 8467.0	...
2331722	  689.5	  594.0	 8466.0	...
2331723	  689.2	  593.4	 8466.0	...
2331724	  689.4	  593.0	 8466.0	...
2331725	  689.5	  593.4	 8467.0	...
2331726	  689.6	  593.7	 8469.0	...
2331727	  689.6	  593.7	 8471.0	...
2331728	  689.6	  593.7	 8471.0	...
2331729	  689.6	  593.7	 8470.0	...
2331730	  689.8	  593.7	 8471.0	...
2331731	  690.1	  593.9	 8473.0	...
2331732	  690.4	  594.1	 8474.0	...
2331733	  690.6	  594.4	 8476.0	...
2331734	  690.6	  594.4	 8476.0	...
2331735	  690.4	  594.3	 8476.0	...
2331736	  690.2	  594.2	 8474.0	...
2331737	  690.6	  594.0	 8473.0	...
2331738	  691.0	  593.9	 8474.0	...
2331739	  691.5	  593.9	 8474.0	...
2331740	  691.5	  593.9	 8476.0	...
2331741	  691.2	  593.9	 8477.0	...
2331742	  690.9	  593.9	 8479.0	...
2331743	  690.6	  594.1	 8479.0	...
2331744	  690.7	  594.1	 8480.0	...
2331745	  690.7	  594.2	 8479.0	...
2331746	  690.7	  594.0	 8478.0	...
2331747	  690.5	  593.8	 8477.0	...
2331748	  690.3	  593.6	 8477.0	...
2331749	  690.2	  593.4	 8480.0	...
2331750	  689.8	  593.4	 8483.0	...
2331751	  689.4	  593.4	 8487.0	...
2331752	  689.1	  593.4	 8488.0	...
2331753	  689.3	  593.4	 8489.0	...
2331754	  689.4	  593.4	 8489.0	...
2331755	  689.5	  593.3	 8489.0	...
2331756	  689.5	  593.3	 8489.0	...
2331757	  689.4	  593.2	 8490.0	...
2331758	  689.1	  593.2	 8491.0	...
2331759	  688.7	  593.2	 8491.0	...
2331760	  688.6	  593.1	 8492.0	...
2331761	  688.8	  593.1	 8493.0	...
2331762	  689.0	  593.1	 8494.0	...
2331763	  688.9	  593.2	 8496.0	...
2331764	  688.6	  593.3	 8497.0	...
2331765	  688.4	  593.3	 8498.0	...
2331766	  688.3	  593.4	 8497.0	...
2331767	  688.6	  593.5	 8496.0	...
2331768	  688.9	  593.8	 8498.0	...
2331769	  689.0	  594.0	 8499.0	...
2331770	  689.0	  594.3	 8501.0	...
2331771	  689.1	  594.4	 8504.0	...
2331772	  689.2	  594.5	 8506.0	...
2331773	  689.4	  594.3	 8509.0	...
2331774	  689.5	  594.0	 8510.0	...
2331775	  689.5	  593.8	 8510.0	...
2331776	  689.5	  593.7	 8510.0	...
2331777	  689.3	  593.2	 8510.0	...
2331778	  689.1	  592.8	 8512.0	...
2331779	  689.0	  592.4	 8514.0	...
2331780	  688.9	  592.4	 8513.0	...
2331781	  688.8	  592.3	 8509.0	...
2331782	  688.7	  592.3	 8505.0	...
2331783	  688.6	  592.6	 8505.0	...
2331784	  688.5	  592.8	 8502.0	...
2331785	  688.4	  593.1	 8499.0	...
2331786	  688.3	  593.0	 8495.0	...
2331787	  688.5	  593.0	 8494.0	...
2331788	  688.7	  593.0	 8492.0	...
2331789	  688.5	  593.1	 8491.0	...
2331790	  688.0	  593.3	 8494.0	...
2331791	  687.5	  593.4	 8498.0	...
2331792	  687.5	  593.5	 8500.0	...
2331793	  687.2	  593.7	 8499.0	...
2331794	  686.9	  593.9	 8497.0	...
2331795	  686.7	  593.9	 8498.0	...
2331796	  686.8	  593.8	 8499.0	...
2331797	  687.0	  593.8	 8503.0	...
2331798	  687.0	  593.7	 8507.0	...
2331799	  686.9	  593.7	 8504.0	...
2331800	  686.7	  593.7	 8499.0	...
2331801	  686.6	  593.6	 8495.0	...
2331802	  686.7	  593.5	 8496.0	...
2331803	  686.8	  593.4	 8497.0	...
2331804	  687.0	  593.6	 8498.0	...
2331805	  687.1	  593.8	 8500.0	...
2331806	  686.8	  593.6	 8502.0	...
2331807	  686.5	  593.1	 8504.0	...
2331808	  686.4	  592.6	 8504.0	...
2331809	  686.5	  592.5	 8504.0	...
2331810	  686.7	  592.5	 8505.0	...
2331811	  686.7	  592.6	 8502.0	...
2331812	  686.7	  592.7	 8499.0	...
2331813	  686.7	  592.8	 8497.0	...
2331814	  686.8	  592.9	 8501.0	...
2331815	  686.8	  593.0	 8505.0	...
2331816	  686.8	  593.1	 8507.0	...
2331817	  686.9	  593.2	 8506.0	...
2331818	  686.9	  593.1	 8506.0	...
2331819	  686.8	  592.6	 8507.0	...
2331820	  686.8	  592.2	 8508.0	...
2331821	  686.8	  591.6	 8509.0	...
2331822	  686.8	  591.4	 8509.0	...
2331823	  686.9	  591.8	 8510.0	...
2331824	  687.0	  592.5	 8510.0	...
2331825	  687.1	  593.1	 8510.0	...
2331826	  687.2	  593.2	 8510.0	...
2331827	  687.1	  593.1	 8511.0	...
2331828	  686.9	  593.2	 8510.0	...
2331829	  686.8	  593.3	 8509.0	...
2331830	  686.8	  593.0	 8509.0	...
2331831	  686.8	  592.5	 8509.0	...
2331832	  686.7	  591.8	 8509.0	...
2331833	  686.7	  591.7	 8508.0	...
2331834	  686.7	  592.2	 8507.0	...
2331835	  686.7	  592.7	 8508.0	...
2331836	  686.7	  593.5	 8510.0	...
2331837	  686.7	  593.7	 8512.0	...
2331838	  686.6	  593.2	 8512.0	...
2331839	  686.6	  592.6	 8515.0	...
2331840	  686.6	  592.0	 8518.0	...
2331841	  686.6	  592.0	 8519.0	...
2331842	  686.6	  592.0	 8517.0	...
2331843	  686.7	  591.9	 8514.0	...
2331844	  686.7	  591.7	 8514.0	...
2331845	  686.8	  591.7	 8516.0	...
2331846	  686.8	  591.9	 8517.0	...
2331847	  686.8	  592.1	 8516.0	...
2331848	  686.8	  592.3	 8514.0	...
2331849	  686.7	  592.6	 8514.0	...
2331850	  686.6	  592.7	 8517.0	...
2331851	  686.6	  592.7	 8520.0	...
2331852	  686.5	  592.6	 8520.0	...
2331853	  686.4	  592.4	 8521.0	...
2331854	  686.3	  592.2	 8522.0	...
2331855	  686.1	  592.1	 8521.0	...
2331856	  685.8	  592.1	 8520.0	...
2331857	  685.8	  591.9	 8520.0	...
2331858	  686.0	  591.7	 8520.0	...
2331859	  686.2	  591.4	 8518.0	...
2331860	  686.1	  591.4	 8517.0	...
2331861	  686.0	  591.8	 8517.0	...
2331862	  686.0	  592.1	 8516.0	...
2331863	  685.9	  592.4	 8516.0	...
2331864	  685.9	  592.3	 8516.0	...
2331865	  685.9	  592.3	 8517.0	...
2331866	  685.9	  592.3	 8518.0	...
2331867	  685.8	  592.4	 8519.0	...
2331868	  685.7	  592.4	 8519.0	...
2331869	  685.7	  592.6	 8519.0	...
2331870	  685.7	  592.8	 8518.0	...
2331871	  685.7	  592.4	 8518.0	...
2331872	  685.7	  591.9	 8519.0	...
2331873	  685.7	  591.3	 8521.0	...
2331874	  686.0	  591.8	 8524.0	...
2331875	  686.4	  592.3	 8526.0	...
2331876	  686.5	  592.7	 8526.0	...
2331877	  686.0	  592.7	 8524.0	...
2331878	  685.5	  592.6	 8522.0	...
2331879	  685.4	  592.5	 8521.0	...
2331880	  685.6	  592.4	 8520.0	...
2331881	  685.9	  592.5	 8520.0	...
2331882	  686.1	  592.5	 8522.0	...
2331883	  686.0	  592.4	 8524.0	...
2331884	  685.9	  592.4	 8526.0	...
2331885	  685.9	  592.4	 8526.0	...
2331886	  686.0	  592.5	 8526.0	...
2331887	  685.9	  592.5	 8525.0	...
2331888	  685.8	  592.4	 8524.0	...
2331889	  685.7	  592.4	 8526.0	...
2331890	  685.8	  592.4	 8528.0	...
2331891	  685.8	  592.5	 8527.0	...
2331892	  685.8	  592.5	 8525.0	...
2331893	  685.9	  592.8	 8524.0	...
2331894	  685.9	  593.1	 8525.0	...
2331895	  685.9	  593.4	 8525.0	...
2331896	  685.9	  593.5	 8527.0	...
2331897	  685.9	  592.7	 8528.0	...
2331898	  685.9	  591.8	 8529.0	...
2331899	  685.9	  591.0	 8528.0	...
2331900	  686.0	  591.1	 8527.0	...
2331901	  686.2	  591.6	 8527.0	...
2331902	  686.4	  591.9	 8526.0	...
2331903	  686.4	  592.1	 8526.0	...
2331904	  686.4	  591.8	 8526.0	...
2331905	  686.5	  591.7	 8524.0	...
2331906	  686.6	  591.5	 8523.0	...
2331907	  686.8	  591.4	 8522.0	...
2331908	  686.8	  591.2	 8528.0	...
2331909	  686.9	  591.1	 8533.0	...
2331910	  686.9	  591.0	 8539.0	...
2331911	  686.8	  591.0	 8540.0	...
2331912	  686.8	  591.1	 8542.0	...
2331913	  686.9	  591.3	 8545.0	...
2331914	  686.8	  591.6	 8543.0	...
2331915	  686.5	  591.7	 8538.0	...
2331916	  686.2	  591.7	 8532.0	...
2331917	  686.3	  591.7	 8530.0	...
2331918	  686.5	  591.6	 8529.0	...
2331919	  686.8	  591.8	 8527.0	...
2331920	  686.9	  592.1	 8528.0	...
2331921	  687.1	  592.5	 8529.0	...
2331922	  687.3	  592.4	 8530.0	...
2331923	  687.3	  592.4	 8528.0	...
2331924	  687.3	  592.3	 8526.0	...
2331925	  687.3	  592.2	 8525.0	...
2331926	  687.4	  592.6	 8524.0	...
2331927	  687.3	  593.0	 8522.0	...
2331928	  687.5	  593.5	 8520.0	...
2331929	  687.7	  593.5	 8525.0	...
2331930	  687.7	  593.4	 8531.0	...
2331931	  687.5	  593.3	 8536.0	...
MSG	2331932 0000 _ Number Off
2331932	  687.1	  593.2	 8535.0	...
2331933	  687.0	  593.2	 8536.0	...
2331934	  687.0	  593.2	 8537.0	...
2331935	  687.0	  592.9	 8538.0	...
2331936	  687.0	  592.6	 8537.0	...
2331937	  686.9	  592.4	 8538.0	...
2331938	  686.9	  592.3	 8539.0	...
2331939	  686.9	  592.2	 8539.0	...
2331940	  687.0	  592.5	 8537.0	...
2331941	  687.1	  592.7	 8536.0	...
2331942	  687.2	  593.1	 8535.0	...
2331943	  687.5	  593.1	 8535.0	...
2331944	  687.8	  593.1	 8535.0	...
2331945	  688.0	  593.1	 8535.0	...
2331946	  688.1	  592.9	 8535.0	...
2331947	  688.1	  592.7	 8533.0	...
2331948	  688.1	  592.3	 8533.0	...
2331949	  688.1	  592.1	 8532.0	...
2331950	  688.2	  592.0	 8534.0	...
2331951	  688.4	  592.0	 8532.0	...
2331952	  688.4	  592.2	 8529.0	...
2331953	  688.6	  592.4	 8531.0	...
2331954	  688.6	  592.5	 8535.0	...
2331955	  688.7	  592.5	 8538.0	...
2331956	  688.5	  592.4	 8538.0	...
2331957	  688.3	  592.1	 8538.0	...
2331958	  688.1	  591.8	 8536.0	...
2331959	  688.2	  591.8	 8532.0	...
2331960	  688.3	  592.2	 8527.0	...
2331961	  688.4	  592.5	 8523.0	...
2331962	  688.5	  592.5	 8522.0	...
2331963	  688.7	  592.5	 8523.0	...
2331964	  688.8	  592.8	 8523.0	...
2331965	  689.0	  593.1	 8525.0	...
2331966	  688.9	  592.8	 8527.0	...
2331967	  688.9	  592.3	 8529.0	...
2331968	  688.9	  591.7	 8530.0	...
2331969	  688.6	  591.6	 8532.0	...
2331970	  688.3	  591.8	 8534.0	...
2331971	  688.0	  592.0	 8536.0	...
2331972	  688.0	  592.3	 8535.0	...
2331973	  688.1	  592.3	 8533.0	...
2331974	  688.1	  592.3	 8533.0	...
2331975	  688.5	  592.7	 8533.0	...
2331976	  688.9	  593.1	 8533.0	...
2331977	  689.3	  593.5	 8535.0	...
2331978	  689.3	  593.4	 8536.0	...
2331979	  689.4	  593.3	 8537.0	...
2331980	  689.3	  593.0	 8535.0	...
2331981	  689.3	  592.6	 8534.0	...
2331982	  689.3	  592.3	 8532.0	...
2331983	  689.1	  592.1	 8532.0	...
2331984	  688.8	  592.2	 8531.0	...
2331985	  688.5	  592.3	 8532.0	...
2331986	  688.5	  592.3	 8532.0	...
2331987	  688.4	  592.2	 8530.0	...
2331988	  688.5	  592.4	 8528.0	...
2331989	  688.7	  592.8	 8529.0	...
2331990	  688.8	  592.9	 8533.0	...
2331991	  688.8	  592.6	 8537.0	...
2331992	  688.7	  592.2	 8538.0	...
2331993	  688.6	  592.0	 8537.0	...
2331994	  688.6	  591.9	 8536.0	...
2331995	  688.6	  592.3	 8531.0	...
2331996	  688.6	  592.8	 8527.0	...
2331997	  688.6	  593.1	 8526.0	...
2331998	  688.7	  592.9	 8530.0	...
2331999	  688.7	  592.6	 8534.0	...
2332000	  688.7	  592.3	 8534.0	...
2332001	  688.7	  592.3	 8533.0	...
2332002	  688.7	  592.5	 8533.0	...
2332003	  688.9	  592.8	 8532.0	...
2332004	  689.1	  592.9	 8530.0	...
2332005	  689.0	  592.5	 8527.0	...
2332006	  688.7	  592.2	 8525.0	...
2332007	  688.5	  591.9	 8524.0	...
2332008	  688.4	  591.9	 8524.0	...
2332009	  688.3	  592.0	 8526.0	...
2332010	  688.4	  592.0	 8527.0	...
2332011	  688.7	  592.1	 8528.0	...
2332012	  688.9	  592.2	 8524.0	...
2332013	  688.9	  592.2	 8519.0	...
2332014	  688.9	  592.1	 8516.0	...
2332015	  688.8	  591.9	 8518.0	...
2332016	  688.7	  591.9	 8521.0	...
2332017	  688.7	  591.9	 8522.0	...
2332018	  688.6	  591.8	 8523.0	...
2332019	  688.6	  592.0	 8525.0	...
2332020	  688.5	  592.2	 8527.0	...
2332021	  688.4	  592.3	 8525.0	...
2332022	  688.4	  592.2	 8519.0	...
2332023	  688.4	  592.0	 8512.0	...
2332024	  688.4	  591.6	 8510.0	...
2332025	  688.4	  591.3	 8510.0	...
2332026	  688.3	  591.2	 8512.0	...
2332027	  688.3	  591.2	 8513.0	...
2332028	  688.4	  591.4	 8515.0	...
2332029	  688.5	  591.5	 8515.0	...
2332030	  688.7	  591.5	 8516.0	...
2332031	  688.9	  591.4	 8516.0	...
2332032	  689.0	  591.2	 8516.0	...
2332033	  689.1	  591.1	 8516.0	...
2332034	  689.1	  591.0	 8517.0	...
2332035	  689.1	  591.0	 8520.0	...
2332036	  689.1	  591.3	 8522.0	...
2332037	  689.0	  591.5	 8522.0	...
2332038	  689.0	  591.8	 8521.0	...
2332039	  689.0	  591.8	 8520.0	...
2332040	  688.9	  591.8	 8520.0	...
2332041	  688.9	  591.8	 8519.0	...
2332042	  688.9	  591.7	 8518.0	...
2332043	  689.0	  591.7	 8517.0	...
2332044	  688.8	  591.5	 8518.0	...
2332045	  688.5	  591.5	 8521.0	...
2332046	  688.2	  591.5	 8523.0	...
2332047	  688.2	  591.7	 8523.0	...
2332048	  688.2	  591.9	 8522.0	...
2332049	  688.4	  591.9	 8522.0	...
2332050	  688.7	  592.0	 8521.0	...
2332051	  688.9	  591.9	 8521.0	...
2332052	  688.8	  591.8	 8519.0	...
2332053	  688.6	  591.7	 8519.0	...
2332054	  688.5	  591.6	 8519.0	...
2332055	  688.6	  591.7	 8520.0	...
2332056	  688.4	  591.9	 8520.0	...
2332057	  688.1	  592.0	 8521.0	...
2332058	  687.8	  591.9	 8521.0	...
2332059	  687.8	  591.7	 8521.0	...
2332060	  687.7	  591.6	 8520.0	...
2332061	  687.7	  591.6	 8518.0	...
2332062	  687.6	  591.6	 8516.0	...
2332063	  688.0	  591.7	 8516.0	...
2332064	  688.3	  591.7	 8515.0	...
2332065	  688.6	  592.0	 8511.0	...
2332066	  688.5	  592.2	 8507.0	...
2332067	  688.0	  592.1	 8506.0	...
2332068	  687.4	  591.9	 8506.0	...
2332069	  687.1	  591.7	 8506.0	...
2332070	  687.4	  591.7	 8506.0	...
2332071	  687.7	  591.8	 8506.0	...
2332072	  687.7	  592.0	 8505.0	...
2332073	  687.7	  592.1	 8504.0	...
2332074	  687.7	  591.9	 8503.0	...
2332075	  687.7	  591.7	 8503.0	...
2332076	  687.6	  591.6	 8503.0	...
2332077	  687.4	  591.6	 8502.0	...
2332078	  687.4	  591.9	 8501.0	...
2332079	  687.6	  592.1	 8500.0	...
2332080	  687.8	  592.2	 8500.0	...
2332081	  687.7	  592.1	 8501.0	...
2332082	  687.6	  592.0	 8500.0	...
2332083	  687.6	  592.0	 8499.0	...
2332084	  687.8	  592.1	 8499.0	...
2332085	  687.9	  592.3	 8499.0	...
2332086	  687.8	  592.3	 8500.0	...
2332087	  687.7	  592.4	 8500.0	...
2332088	  687.4	  592.6	 8501.0	...
2332089	  687.4	  592.7	 8502.0	...
2332090	  687.3	  592.4	 8499.0	...
2332091	  687.3	  592.1	 8497.0	...
2332092	  687.4	  591.9	 8495.0	...
2332093	  687.4	  592.1	 8497.0	...
2332094	  687.6	  592.2	 8498.0	...
2332095	  687.9	  592.2	 8499.0	...
2332096	  688.1	  592.2	 8498.0	...
2332097	  688.3	  592.3	 8497.0	...
2332098	  688.4	  592.2	 8497.0	...
2332099	  688.1	  592.1	 8500.0	...
2332100	  687.7	  592.2	 8502.0	...
2332101	  687.4	  592.6	 8505.0	...
2332102	  687.4	  593.0	 8506.0	...
2332103	  687.3	  593.0	 8507.0	...
2332104	  687.2	  593.0	 8506.0	...
2332105	  687.2	  592.9	 8505.0	...
2332106	  687.4	  592.8	 8505.0	...
2332107	  687.5	  592.6	 8507.0	...
2332108	  687.6	  592.8	 8508.0	...
2332109	  687.6	  592.9	 8508.0	...
2332110	  687.6	  593.1	 8506.0	...
2332111	  687.7	  593.1	 8503.0	...
2332112	  687.7	  593.2	 8499.0	...
2332113	  687.9	  593.3	 8497.0	...
2332114	  688.0	  593.4	 8497.0	...
2332115	  688.1	  593.4	 8500.0	...
2332116	  688.0	  593.2	 8506.0	...
2332117	  687.9	  593.0	 8511.0	...
2332118	  687.8	  592.8	 8514.0	...
2332119	  688.0	  592.6	 8514.0	...
2332120	  688.2	  592.4	 8514.0	...
2332121	  688.5	  592.4	 8514.0	...
2332122	  688.7	  592.2	 8516.0	...
2332123	  688.7	  592.1	 8517.0	...
2332124	  688.5	  592.2	 8517.0	...
2332125	  688.6	  592.3	 8515.0	...
2332126	  688.7	  592.4	 8510.0	...
2332127	  688.5	  592.0	 8506.0	...
2332128	  688.1	  591.9	 8507.0	...
2332129	  687.7	  591.8	 8511.0	...
2332130	  687.8	  592.0	 8514.0	...
2332131	  687.8	  592.1	 8514.0	...
2332132	  687.9	  592.0	 8513.0	...
MSG	2332133 0000 _ Number On
2332133	  687.9	  592.1	 8513.0	...
2332134	  688.0	  592.2	 8513.0	...
2332135	  688.0	  592.4	 8513.0	...
2332136	  688.1	  592.6	 8514.0	...
2332137	  688.0	  592.8	 8515.0	...
2332138	  687.9	  592.9	 8516.0	...
2332139	  687.8	  593.0	 8517.0	...
2332140	  687.8	  593.0	 8517.0	...
2332141	  687.9	  592.9	 8517.0	...
2332142	  688.0	  592.7	 8515.0	...
2332143	  688.1	  592.6	 8514.0	...
2332144	  688.1	  592.5	 8513.0	...
2332145	  688.1	  592.5	 8513.0	...
2332146	  688.1	  592.3	 8515.0	...
2332147	  688.1	  592.4	 8516.0	...
2332148	  688.0	  592.7	 8517.0	...
2332149	  688.0	  593.0	 8516.0	...
2332150	  688.1	  592.9	 8515.0	...
2332151	  688.1	  592.8	 8514.0	...
2332152	  688.0	  592.6	 8515.0	...
2332153	  687.9	  592.6	 8515.0	...
2332154	  688.0	  592.9	 8515.0	...
2332155	  688.2	  593.2	 8514.0	...
2332156	  688.5	  593.4	 8512.0	...
2332157	  688.6	  593.2	 8513.0	...
2332158	  688.6	  592.4	 8516.0	...
2332159	  688.6	  591.6	 8518.0	...
2332160	  688.4	  591.5	 8518.0	...
2332161	  688.4	  592.0	 8516.0	...
2332162	  688.5	  592.4	 8517.0	...
2332163	  688.6	  592.3	 8520.0	...
2332164	  689.1	  592.1	 8522.0	...
2332165	  689.5	  592.1	 8522.0	...
2332166	  689.8	  591.9	 8520.0	...
2332167	  689.4	  591.7	 8519.0	...
2332168	  689.0	  591.5	 8519.0	...
2332169	  689.1	  591.5	 8518.0	...
2332170	  689.5	  591.5	 8516.0	...
2332171	  689.8	  591.5	 8516.0	...
2332172	  689.7	  591.7	 8517.0	...
2332173	  689.6	  592.2	 8520.0	...
2332174	  689.5	  592.7	 8522.0	...
2332175	  689.9	  593.2	 8523.0	...
2332176	  690.3	  593.2	 8521.0	...
2332177	  690.6	  593.1	 8519.0	...
2332178	  690.5	  593.1	 8519.0	...
2332179	  690.3	  593.0	 8519.0	...
2332180	  690.2	  592.9	 8522.0	...
2332181	  690.1	  592.8	 8525.0	...
2332182	  690.1	  592.9	 8529.0	...
2332183	  690.0	  592.8	 8530.0	...
2332184	  689.9	  592.7	 8531.0	...
2332185	  690.2	  592.6	 8531.0	...
2332186	  690.6	  592.7	 8531.0	...
2332187	  690.7	  592.8	 8531.0	...
2332188	  690.4	  593.0	 8531.0	...
2332189	  689.9	  592.9	 8531.0	...
2332190	  689.7	  592.8	 8530.0	...
2332191	  689.8	  592.6	 8529.0	...
2332192	  690.0	  592.4	 8531.0	...
2332193	  690.1	  592.2	 8536.0	...
2332194	  690.1	  592.1	 8540.0	...
2332195	  690.1	  592.0	 8539.0	...
2332196	  690.5	  592.1	 8537.0	...
2332197	  690.9	  592.2	 8536.0	...
2332198	  690.9	  592.4	 8537.0	...
2332199	  690.5	  592.4	 8539.0	...
2332200	  690.1	  592.3	 8538.0	...
2332201	  690.2	  592.3	 8538.0	...
2332202	  690.2	  592.4	 8539.0	...
2332203	  690.2	  592.4	 8539.0	...
2332204	  690.3	  592.3	 8540.0	...
2332205	  690.6	  592.3	 8541.0	...
2332206	  690.8	  592.1	 8540.0	...
2332207	  690.8	  592.0	 8537.0	...
2332208	  690.7	  591.9	 8533.0	...
2332209	  690.5	  591.9	 8532.0	...
2332210	  690.7	  592.1	 8531.0	...
2332211	  691.0	  592.4	 8531.0	...
2332212	  691.0	  592.6	 8531.0	...
2332213	  690.8	  593.0	 8530.0	...
2332214	  690.4	  593.4	 8528.0	...
2332215	  690.3	  593.3	 8529.0	...
2332216	  690.0	  592.9	 8530.0	...
2332217	  689.9	  592.5	 8532.0	...
2332218	  689.8	  592.8	 8532.0	...
2332219	  690.1	  592.9	 8532.0	...
2332220	  690.5	  593.0	 8531.0	...
2332221	  690.9	  592.9	 8532.0	...
2332222	  691.0	  592.9	 8533.0	...
2332223	  691.0	  592.9	 8534.0	...
2332224	  691.0	  592.9	 8535.0	...
2332225	  690.9	  592.9	 8534.0	...
2332226	  690.7	  593.0	 8532.0	...
2332227	  690.6	  593.0	 8534.0	...
2332228	  690.5	  593.3	 8536.0	...
2332229	  690.5	  593.4	 8538.0	...
2332230	  690.4	  593.4	 8540.0	...
2332231	  690.4	  592.9	 8541.0	...
2332232	  690.3	  592.5	 8541.0	...
2332233	  690.2	  592.3	 8540.0	...
2332234	  690.0	  592.3	 8542.0	...
2332235	  689.8	  592.3	 8543.0	...
2332236	  689.5	  592.5	 8546.0	...
2332237	  689.5	  592.6	 8546.0	...
2332238	  689.5	  592.8	 8549.0	...
2332239	  689.6	  593.0	 8551.0	...
2332240	  689.6	  593.2	 8555.0	...
2332241	  689.9	  593.3	 8558.0	...
2332242	  690.2	  593.2	 8561.0	...
2332243	  690.5	  593.2	 8559.0	...
2332244	  690.4	  593.2	 8556.0	...
2332245	  690.0	  593.3	 8553.0	...
2332246	  689.6	  593.4	 8551.0	...
2332247	  689.3	  593.1	 8549.0	...
2332248	  689.4	  592.6	 8546.0	...
2332249	  689.5	  592.3	 8547.0	...
2332250	  689.5	  592.4	 8548.0	...
2332251	  689.5	  592.5	 8548.0	...
2332252	  689.4	  592.5	 8548.0	...
2332253	  689.3	  592.5	 8550.0	...
2332254	  689.1	  592.7	 8551.0	...
2332255	  688.9	  592.8	 8551.0	...
2332256	  688.7	  592.9	 8555.0	...
2332257	  688.8	  592.5	 8559.0	...
2332258	  688.8	  592.3	 8562.0	...
2332259	  688.8	  592.2	 8561.0	...
2332260	  688.8	  592.2	 8560.0	...
2332261	  688.9	  592.0	 8559.0	...
2332262	  688.9	  591.8	 8558.0	...
2332263	  689.0	  591.8	 8556.0	...
2332264	  689.1	  591.9	 8554.0	...
2332265	  689.3	  592.0	 8553.0	...
2332266	  689.2	  591.9	 8555.0	...
2332267	  689.0	  591.7	 8557.0	...
2332268	  688.7	  591.6	 8558.0	...
2332269	  688.6	  591.6	 8557.0	...
2332270	  688.9	  591.8	 8555.0	...
2332271	  689.1	  592.0	 8556.0	...
2332272	  689.2	  592.2	 8558.0	...
2332273	  689.4	  592.3	 8560.0	...
2332274	  689.4	  592.4	 8560.0	...
2332275	  689.4	  592.5	 8563.0	...
2332276	  689.5	  592.0	 8566.0	...
2332277	  690.0	  591.3	 8569.0	...
2332278	  690.5	  590.8	 8569.0	...
2332279	  690.4	  590.9	 8568.0	...
2332280	  690.0	  591.6	 8566.0	...
2332281	  689.6	  592.2	 8565.0	...
2332282	  689.6	  592.6	 8563.0	...
2332283	  689.6	  592.5	 8563.0	...
2332284	  689.7	  592.5	 8564.0	...
2332285	  689.8	  591.9	 8568.0	...
2332286	  689.9	  591.3	 8570.0	...
2332287	  689.9	  590.8	 8572.0	...
2332288	  689.9	  590.7	 8574.0	...
2332289	  689.8	  591.1	 8574.0	...
2332290	  689.8	  591.5	 8572.0	...
2332291	  689.2	  591.8	 8571.0	...
2332292	  688.7	  591.8	 8571.0	...
2332293	  688.5	  592.0	 8571.0	...
2332294	  688.9	  592.1	 8571.0	...
2332295	  689.4	  592.1	 8571.0	...
2332296	  689.5	  591.9	 8571.0	...
2332297	  689.5	  591.8	 8572.0	...
2332298	  689.2	  591.8	 8572.0	...
2332299	  688.9	  591.8	 8573.0	...
2332300	  688.6	  591.7	 8571.0	...
2332301	  688.6	  591.7	 8571.0	...
2332302	  688.5	  591.6	 8570.0	...
2332303	  688.5	  591.6	 8575.0	...
2332304	  688.5	  591.3	 8579.0	...
2332305	  688.4	  591.1	 8583.0	...
2332306	  688.3	  591.0	 8584.0	...
2332307	  688.1	  591.0	 8585.0	...
2332308	  688.0	  591.0	 8584.0	...
2332309	  687.9	  590.8	 8582.0	...
2332310	  687.7	  590.7	 8581.0	...
2332311	  687.5	  590.8	 8580.0	...
2332312	  687.3	  591.1	 8581.0	...
2332313	  687.4	  591.2	 8582.0	...
2332314	  687.8	  591.0	 8585.0	...
2332315	  688.2	  590.8	 8586.0	...
2332316	  688.3	  590.8	 8587.0	...
2332317	  688.2	  590.8	 8586.0	...
2332318	  688.0	  590.8	 8586.0	...
2332319	  688.0	  591.0	 8587.0	...
2332320	  687.9	  591.1	 8587.0	...
2332321	  687.9	  591.1	 8588.0	...
2332322	  687.7	  591.1	 8587.0	...
2332323	  687.5	  591.1	 8587.0	...
2332324	  687.5	  591.0	 8586.0	...
2332325	  687.6	  590.8	 8589.0	...
2332326	  687.9	  590.7	 8593.0	...
2332327	  688.0	  590.7	 8596.0	...
2332328	  688.2	  590.6	 8595.0	...
2332329	  688.2	  590.6	 8594.0	...
2332330	  688.3	  590.6	 8594.0	...
2332331	  688.3	  591.2	 8598.0	...
2332332	  688.2	  591.8	 8602.0	...
2332333	  688.0	  591.7	 8606.0	...
2332334	  687.9	  591.1	 8605.0	...
2332335	  687.9	  590.6	 8604.0	...
2332336	  688.0	  590.8	 8605.0	...
2332337	  688.2	  591.0	 8608.0	...
2332338	  688.4	  590.8	 8607.0	...
2332339	  688.3	  590.7	 8605.0	...
2332340	  688.1	  590.6	 8605.0	...
2332341	  688.1	  590.7	 8606.0	...
2332342	  688.3	  590.8	 8606.0	...
2332343	  688.3	  590.8	 8605.0	...
2332344	  688.1	  590.8	 8605.0	...
2332345	  687.8	  590.8	 8604.0	...
2332346	  687.7	  590.9	 8603.0	...
2332347	  687.7	  591.0	 8603.0	...
2332348	  687.6	  591.0	 8604.0	...
2332349	  687.6	  591.0	 8608.0	...
2332350	  687.8	  591.3	 8612.0	...
2332351	  687.8	  591.6	 8615.0	...
2332352	  687.7	  591.6	 8614.0	...
2332353	  687.5	  591.4	 8616.0	...
2332354	  687.3	  591.1	 8617.0	...
2332355	  687.4	  591.0	 8620.0	...
2332356	  687.6	  590.9	 8621.0	...
2332357	  687.9	  590.9	 8622.0	...
2332358	  688.0	  591.0	 8621.0	...
2332359	  688.2	  591.1	 8621.0	...
2332360	  688.2	  591.3	 8620.0	...
2332361	  688.2	  591.4	 8620.0	...
2332362	  688.2	  591.6	 8620.0	...
2332363	  688.1	  591.6	 8619.0	...
2332364	  687.9	  591.6	 8619.0	...
2332365	  687.7	  591.5	 8618.0	...
2332366	  687.7	  591.3	 8619.0	...
2332367	  687.8	  591.1	 8620.0	...
2332368	  687.8	  591.0	 8622.0	...
2332369	  687.7	  590.7	 8624.0	...
2332370	  687.7	  590.5	 8626.0	...
2332371	  687.7	  590.2	 8627.0	...
2332372	  687.6	  590.4	 8626.0	...
2332373	  687.5	  590.6	 8626.0	...
2332374	  687.3	  590.5	 8626.0	...
2332375	  687.4	  590.2	 8624.0	...
2332376	  687.4	  589.9	 8621.0	...
2332377	  687.4	  589.8	 8617.0	...
2332378	  687.4	  589.8	 8616.0	...
2332379	  687.4	  589.8	 8616.0	...
2332380	  687.4	  589.8	 8617.0	...
2332381	  687.4	  589.9	 8616.0	...
2332382	  687.3	  590.0	 8614.0	...
2332383	  687.3	  590.1	 8613.0	...
2332384	  687.6	  590.1	 8618.0	...
2332385	  687.9	  590.0	 8624.0	...
2332386	  688.1	  590.1	 8629.0	...
2332387	  688.1	  590.2	 8628.0	...
2332388	  687.9	  590.2	 8623.0	...
2332389	  687.8	  590.0	 8619.0	...
2332390	  687.7	  589.7	 8618.0	...
2332391	  687.7	  589.7	 8623.0	...
2332392	  687.9	  590.0	 8627.0	...
2332393	  688.0	  590.4	 8628.0	...
2332394	  688.0	  590.4	 8626.0	...
2332395	  688.0	  590.4	 8625.0	...
2332396	  688.1	  590.2	 8625.0	...
2332397	  688.1	  590.1	 8625.0	...
2332398	  688.0	  590.0	 8627.0	...
2332399	  688.1	  590.0	 8628.0	...
2332400	  688.1	  590.1	 8628.0	...
2332401	  688.0	  590.2	 8623.0	...
2332402	  687.9	  590.2	 8619.0	...
2332403	  687.8	  590.1	 8617.0	...
2332404	  687.8	  590.0	 8617.0	...
2332405	  687.6	  590.0	 8618.0	...
2332406	  687.3	  589.6	 8621.0	...
2332407	  687.1	  589.2	 8624.0	...
2332408	  687.0	  589.0	 8624.0	...
2332409	  687.0	  589.2	 8620.0	...
2332410	  687.1	  589.4	 8618.0	...
2332411	  687.1	  589.5	 8619.0	...
2332412	  687.2	  589.6	 8620.0	...
2332413	  687.2	  589.7	 8620.0	...
2332414	  687.2	  589.8	 8621.0	...
2332415	  687.1	  589.9	 8621.0	...
2332416	  687.0	  589.9	 8622.0	...
2332417	  687.0	  589.9	 8625.0	...
2332418	  687.4	  589.8	 8627.0	...
2332419	  687.7	  589.9	 8629.0	...
2332420	  688.1	  590.0	 8629.0	...
2332421	  688.0	  590.1	 8630.0	...
2332422	  687.8	  589.5	 8629.0	...
2332423	  687.5	  589.0	 8628.0	...
2332424	  687.7	  589.2	 8627.0	...
2332425	  688.1	  589.8	 8628.0	...
2332426	  687.9	  590.1	 8632.0	...
2332427	  687.3	  589.8	 8636.0	...
2332428	  686.9	  589.5	 8636.0	...
2332429	  687.1	  589.5	 8632.0	...
2332430	  687.3	  589.6	 8629.0	...
2332431	  687.4	  589.6	 8628.0	...
2332432	  687.4	  589.8	 8630.0	...
2332433	  687.3	  589.9	 8631.0	...
2332434	  687.3	  590.0	 8633.0	...
2332435	  687.2	  589.9	 8633.0	...
2332436	  687.3	  589.7	 8633.0	...
2332437	  687.4	  589.3	 8635.0	...
2332438	  687.5	  588.9	 8636.0	...
2332439	  687.4	  589.0	 8635.0	...
2332440	  687.2	  589.4	 8632.0	...
2332441	  686.8	  589.8	 8630.0	...
2332442	  686.6	  589.7	 8632.0	...
2332443	  686.4	  589.6	 8634.0	...
2332444	  686.2	  589.6	 8636.0	...
2332445	  686.1	  589.6	 8636.0	...
2332446	  686.0	  589.7	 8634.0	...
MSG	2332447 0000 _ Number Off
2332447	  686.0	  589.4	 8632.0	...
2332448	  686.2	  589.0	 8631.0	...
2332449	  686.4	  589.0	 8632.0	...
2332450	  686.6	  589.2	 8633.0	...
2332451	  686.5	  589.5	 8634.0	...
2332452	  686.5	  589.4	 8634.0	...
2332453	  686.5	  589.3	 8633.0	...
2332454	  686.6	  589.3	 8632.0	...
2332455	  686.7	  589.4	 8631.0	...
2332456	  686.5	  589.5	 8630.0	...
2332457	  686.2	  589.3	 8629.0	...
2332458	  685.9	  589.2	 8631.0	...
2332459	  686.0	  589.3	 8634.0	...
2332460	  685.9	  589.4	 8635.0	...
2332461	  685.9	  589.4	 8634.0	...
2332462	  685.9	  589.4	 8631.0	...
2332463	  685.9	  589.3	 8629.0	...
2332464	  686.1	  589.5	 8628.0	...
2332465	  686.3	  589.8	 8629.0	...
2332466	  686.4	  589.8	 8628.0	...
2332467	  686.2	  589.5	 8627.0	...
2332468	  686.1	  589.1	 8627.0	...
2332469	  686.0	  589.3	 8628.0	...
2332470	  686.0	  589.5	 8630.0	...
2332471	  686.0	  589.8	 8631.0	...
2332472	  686.0	  589.8	 8632.0	...
2332473	  686.1	  589.7	 8635.0	...
2332474	  686.2	  589.7	 8637.0	...
2332475	  686.3	  589.6	 8637.0	...
2332476	  686.3	  589.4	 8636.0	...
2332477	  686.2	  589.3	 8636.0	...
2332478	  686.0	  589.2	 8635.0	...
2332479	  685.9	  589.2	 8634.0	...
2332480	  685.9	  589.2	 8634.0	...
2332481	  685.9	  589.1	 8634.0	...
2332482	  686.0	  589.1	 8634.0	...
2332483	  686.1	  589.1	 8634.0	...
2332484	  686.3	  589.1	 8632.0	...
2332485	  686.5	  589.2	 8631.0	...
2332486	  686.6	  588.9	 8631.0	...
2332487	  686.7	  588.5	 8633.0	...
2332488	  686.7	  588.2	 8634.0	...
2332489	  686.6	  588.5	 8632.0	...
2332490	  686.6	  588.7	 8629.0	...
2332491	  686.4	  589.0	 8627.0	...
2332492	  686.3	  589.3	 8627.0	...
2332493	  686.3	  589.7	 8627.0	...
2332494	  686.3	  590.1	 8627.0	...
2332495	  686.3	  590.1	 8628.0	...
2332496	  686.3	  589.8	 8629.0	...
2332497	  686.3	  589.5	 8630.0	...
2332498	  686.2	  589.5	 8630.0	...
2332499	  686.1	  589.3	 8633.0	...
2332500	  686.1	  589.2	 8637.0	...
2332501	  686.2	  589.1	 8639.0	...
2332502	  686.2	  589.3	 8636.0	...
2332503	  686.1	  589.4	 8633.0	...
2332504	  685.9	  589.4	 8631.0	...
2332505	  685.8	  589.3	 8630.0	...
2332506	  685.7	  589.1	 8631.0	...
2332507	  685.7	  589.1	 8631.0	...
2332508	  685.7	  589.2	 8633.0	...
2332509	  685.8	  589.2	 8633.0	...
2332510	  685.9	  589.2	 8635.0	...
2332511	  685.7	  589.2	 8635.0	...
2332512	  685.4	  589.3	 8635.0	...
2332513	  685.1	  589.3	 8634.0	...
2332514	  685.3	  589.1	 8633.0	...
2332515	  685.5	  589.0	 8632.0	...
2332516	  685.7	  588.9	 8632.0	...
2332517	  685.9	  588.9	 8633.0	...
2332518	  686.2	  589.2	 8635.0	...
2332519	  686.4	  589.7	 8637.0	...
2332520	  686.5	  590.3	 8639.0	...
2332521	  686.4	  590.2	 8637.0	...
2332522	  686.3	  589.9	 8634.0	...
2332523	  686.3	  589.4	 8630.0	...
2332524	  686.3	  589.2	 8629.0	...
2332525	  686.1	  588.9	 8630.0	...
2332526	  685.9	  588.8	 8632.0	...
2332527	  686.0	  588.6	 8634.0	...
2332528	  686.2	  588.9	 8635.0	...
2332529	  686.5	  589.5	 8634.0	...
2332530	  686.5	  590.1	 8631.0	...
2332531	  686.5	  590.4	 8626.0	...
2332532	  686.5	  590.5	 8623.0	...
2332533	  686.5	  590.7	 8623.0	...
2332534	  686.7	  590.9	 8624.0	...
2332535	  686.8	  590.9	 8626.0	...
2332536	  686.7	  590.8	 8625.0	...
2332537	  686.6	  590.6	 8625.0	...
2332538	  686.5	  590.6	 8625.0	...
2332539	  686.5	  590.3	 8626.0	...
2332540	  686.5	  590.1	 8627.0	...
2332541	  686.4	  589.8	 8628.0	...
2332542	  686.4	  589.8	 8629.0	...
2332543	  686.4	  590.0	 8628.0	...
2332544	  686.4	  590.3	 8628.0	...
2332545	  686.4	  590.4	 8628.0	...
2332546	  686.5	  590.2	 8628.0	...
2332547	  686.6	  590.0	 8628.0	...
2332548	  686.8	  590.0	 8629.0	...
2332549	  686.8	  590.1	 8628.0	...
2332550	  686.9	  590.2	 8626.0	...
2332551	  686.9	  589.9	 8624.0	...
2332552	  686.9	  589.8	 8623.0	...
2332553	  686.6	  589.7	 8621.0	...
2332554	  686.3	  589.7	 8619.0	...
2332555	  686.2	  589.6	 8622.0	...
2332556	  686.7	  589.8	 8629.0	...
2332557	  687.3	  590.1	 8637.0	...
2332558	  687.6	  590.4	 8641.0	...
2332559	  687.4	  590.5	 8642.0	...
2332560	  687.1	  590.5	 8642.0	...
2332561	  687.1	  590.5	 8641.0	...
2332562	  687.5	  590.5	 8639.0	...
2332563	  687.8	  590.5	 8638.0	...
2332564	  687.5	  590.7	 8635.0	...
2332565	  687.3	  590.9	 8632.0	...
2332566	  687.0	  590.8	 8630.0	...
2332567	  687.0	  590.6	 8632.0	...
2332568	  687.3	  590.8	 8636.0	...
2332569	  687.6	  591.2	 8639.0	...
2332570	  687.8	  591.3	 8640.0	...
2332571	  687.7	  590.9	 8636.0	...
2332572	  687.6	  590.3	 8632.0	...
2332573	  687.1	  590.0	 8629.0	...
2332574	  686.7	  589.9	 8628.0	...
2332575	  686.3	  589.9	 8629.0	...
2332576	  686.6	  589.9	 8629.0	...
2332577	  686.9	  589.9	 8629.0	...
2332578	  687.1	  589.9	 8628.0	...
2332579	  687.1	  589.8	 8627.0	...
2332580	  687.2	  590.0	 8625.0	...
2332581	  687.2	  590.3	 8624.0	...
2332582	  687.2	  590.5	 8623.0	...
2332583	  687.2	  590.6	 8623.0	...
2332584	  687.2	  590.6	 8623.0	...
2332585	  687.2	  590.7	 8621.0	...
2332586	  687.3	  590.8	 8620.0	...
2332587	  687.3	  590.8	 8619.0	...
2332588	  687.5	  591.1	 8620.0	...
2332589	  687.7	  591.3	 8620.0	...
2332590	  688.0	  591.5	 8620.0	...
2332591	  687.9	  591.5	 8626.0	...
2332592	  687.9	  591.4	 8633.0	...
2332593	  687.7	  591.3	 8639.0	...
2332594	  687.5	  591.2	 8637.0	...
2332595	  687.3	  591.1	 8636.0	...
2332596	  687.2	  591.0	 8635.0	...
2332597	  687.3	  590.9	 8633.0	...
2332598	  687.4	  590.7	 8630.0	...
2332599	  687.5	  590.8	 8626.0	...
2332600	  687.8	  590.9	 8626.0	...
2332601	  688.0	  591.1	 8625.0	...
2332602	  688.2	  591.1	 8618.0	...
2332603	  688.4	  591.1	 8611.0	...
2332604	  688.5	  591.2	 8606.0	...
2332605	  688.3	  591.2	 8611.0	...
2332606	  688.2	  591.3	 8615.0	...
2332607	  688.2	  591.3	 8617.0	...
2332608	  688.3	  591.4	 8616.0	...
2332609	  688.3	  591.4	 8616.0	...
2332610	  688.0	  591.4	 8615.0	...
2332611	  687.8	  591.2	 8614.0	...
2332612	  687.5	  590.9	 8613.0	...
2332613	  687.5	  590.9	 8612.0	...
2332614	  687.5	  591.1	 8611.0	...
2332615	  687.6	  591.3	 8612.0	...
2332616	  687.6	  591.4	 8614.0	...
2332617	  687.5	  591.3	 8617.0	...
2332618	  687.5	  591.3	 8620.0	...
2332619	  687.5	  591.1	 8622.0	...
2332620	  687.7	  591.0	 8624.0	...
2332621	  687.9	  591.1	 8623.0	...
2332622	  687.9	  591.2	 8622.0	...
2332623	  687.9	  591.4	 8622.0	...
2332624	  687.8	  591.4	 8622.0	...
2332625	  687.9	  591.4	 8621.0	...
2332626	  688.1	  591.4	 8622.0	...
2332627	  688.2	  591.4	 8624.0	...
2332628	  688.1	  591.4	 8625.0	...
2332629	  688.0	  591.5	 8623.0	...
2332630	  687.9	  591.3	 8622.0	...
2332631	  687.7	  591.0	 8622.0	...
2332632	  687.8	  591.1	 8622.0	...
2332633	  688.2	  591.4	 8621.0	...
2332634	  688.7	  591.8	 8619.0	...
2332635	  689.1	  591.9	 8617.0	...
2332636	  689.1	  591.7	 8616.0	...
2332637	  689.0	  591.5	 8614.0	...
2332638	  688.6	  591.5	 8613.0	...
2332639	  688.4	  591.8	 8613.0	...
2332640	  688.2	  592.1	 8615.0	...
2332641	  688.1	  592.1	 8615.0	...
2332642	  688.0	  592.2	 8613.0	...
2332643	  688.2	  592.2	 8611.0	...
2332644	  688.4	  592.1	 8611.0	...
2332645	  688.5	  591.9	 8611.0	...
2332646	  688.4	  592.1	 8611.0	...
2332647	  688.4	  592.3	 8609.0	...
MSG	2332648 0000 _ Number On
2332648	  688.4	  592.3	 8609.0	...
2332649	  688.3	  592.0	 8612.0	...
2332650	  688.3	  591.7	 8616.0	...
2332651	  688.3	  591.6	 8620.0	...
2332652	  688.3	  591.5	 8619.0	...
2332653	  688.2	  591.4	 8619.0	...
2332654	  688.2	  591.4	 8619.0	...
2332655	  688.3	  591.5	 8616.0	...
2332656	  688.3	  591.6	 8612.0	...
2332657	  688.2	  591.8	 8608.0	...
2332658	  688.2	  591.9	 8608.0	...
2332659	  688.2	  592.2	 8610.0	...
2332660	  688.3	  592.4	 8611.0	...
2332661	  688.3	  592.3	 8613.0	...
2332662	  688.3	  592.3	 8614.0	...
2332663	  688.3	  592.2	 8613.0	...
2332664	  688.3	  592.0	 8611.0	...
2332665	  688.5	  591.7	 8609.0	...
2332666	  688.7	  591.7	 8613.0	...
2332667	  688.9	  592.1	 8616.0	...
2332668	  688.8	  592.4	 8618.0	...
2332669	  688.6	  592.3	 8617.0	...
2332670	  688.7	  592.3	 8616.0	...
2332671	  688.8	  592.5	 8614.0	...
2332672	  688.8	  592.7	 8611.0	...
2332673	  688.7	  593.1	 8608.0	...
2332674	  688.7	  593.3	 8606.0	...
2332675	  688.8	  593.4	 8608.0	...
2332676	  688.9	  593.4	 8610.0	...
2332677	  688.9	  593.3	 8612.0	...
2332678	  688.8	  593.3	 8611.0	...
2332679	  688.8	  593.2	 8609.0	...
2332680	  689.0	  593.1	 8609.0	...
2332681	  689.2	  593.0	 8612.0	...
2332682	  689.4	  593.0	 8614.0	...
2332683	  689.4	  593.0	 8611.0	...
2332684	  689.5	  593.0	 8608.0	...
2332685	  689.5	  593.0	 8606.0	...
2332686	  689.3	  593.1	 8606.0	...
2332687	  689.1	  593.0	 8605.0	...
2332688	  688.8	  593.0	 8605.0	...
2332689	  688.7	  593.0	 8605.0	...
2332690	  688.6	  593.3	 8605.0	...
2332691	  688.6	  593.6	 8603.0	...
2332692	  688.8	  593.9	 8601.0	...
2332693	  688.9	  593.8	 8601.0	...
2332694	  689.0	  593.6	 8601.0	...
2332695	  689.0	  593.4	 8601.0	...
2332696	  688.9	  593.1	 8601.0	...
2332697	  688.9	  593.3	 8602.0	...
2332698	  688.9	  593.7	 8601.0	...
2332699	  689.0	  594.1	 8600.0	...
2332700	  689.2	  594.0	 8599.0	...
2332701	  689.4	  594.0	 8599.0	...
2332702	  689.3	  594.0	 8599.0	...
2332703	  689.5	  594.1	 8598.0	...
2332704	  689.8	  594.2	 8600.0	...
2332705	  689.8	  594.1	 8601.0	...
2332706	  689.6	  593.7	 8603.0	...
2332707	  689.3	  593.3	 8604.0	...
2332708	  689.1	  593.2	 8602.0	...
2332709	  688.9	  593.0	 8598.0	...
2332710	  688.8	  593.0	 8596.0	...
2332711	  689.0	  592.8	 8597.0	...
2332712	  689.2	  592.8	 8598.0	...
2332713	  689.4	  593.4	 8599.0	...
2332714	  689.4	  594.1	 8599.0	...
2332715	  689.4	  594.3	 8598.0	...
2332716	  689.4	  593.9	 8598.0	...
2332717	  689.3	  593.4	 8598.0	...
2332718	  689.2	  593.3	 8599.0	...
2332719	  689.2	  593.2	 8599.0	...
2332720	  688.9	  593.2	 8592.0	...
2332721	  688.7	  593.2	 8584.0	...
2332722	  688.6	  593.1	 8580.0	...
2332723	  688.9	  593.1	 8584.0	...
2332724	  689.0	  593.3	 8587.0	...
2332725	  689.0	  593.6	 8586.0	...
2332726	  688.8	  593.7	 8588.0	...
2332727	  688.8	  593.5	 8591.0	...
2332728	  688.7	  593.3	 8592.0	...
2332729	  688.7	  593.2	 8591.0	...
2332730	  688.6	  593.2	 8590.0	...
2332731	  688.5	  593.1	 8592.0	...
2332732	  688.5	  593.1	 8596.0	...
2332733	  688.4	  593.2	 8600.0	...
2332734	  688.4	  593.4	 8601.0	...
2332735	  688.3	  593.7	 8602.0	...
2332736	  688.3	  593.9	 8601.0	...
2332737	  688.3	  593.9	 8600.0	...
2332738	  688.4	  593.4	 8597.0	...
2332739	  688.5	  593.0	 8594.0	...
2332740	  688.4	  592.8	 8592.0	...
2332741	  688.2	  592.9	 8593.0	...
2332742	  687.9	  593.0	 8593.0	...
2332743	  688.0	  593.0	 8592.0	...
2332744	  688.2	  593.0	 8592.0	...
2332745	  688.4	  593.0	 8590.0	...
2332746	  688.3	  593.1	 8589.0	...
2332747	  688.2	  593.4	 8588.0	...
2332748	  688.2	  593.7	 8589.0	...
2332749	  688.3	  593.9	 8589.0	...
2332750	  688.4	  593.8	 8589.0	...
2332751	  688.4	  594.0	 8590.0	...
2332752	  688.3	  594.1	 8590.0	...
2332753	  688.3	  594.2	 8591.0	...
2332754	  688.2	  594.2	 8591.0	...
2332755	  688.0	  594.3	 8591.0	...
2332756	  687.7	  594.1	 8588.0	...
2332757	  687.5	  593.7	 8585.0	...
2332758	  687.8	  593.3	 8582.0	...
2332759	  688.2	  593.4	 8582.0	...
2332760	  688.6	  593.5	 8582.0	...
2332761	  688.6	  593.6	 8582.0	...
2332762	  688.5	  593.7	 8582.0	...
2332763	  688.5	  593.7	 8582.0	...
2332764	  688.5	  593.8	 8582.0	...
2332765	  688.4	  593.9	 8583.0	...
2332766	  688.4	  594.0	 8584.0	...
2332767	  688.5	  594.2	 8585.0	...
2332768	  688.7	  594.2	 8584.0	...
2332769	  688.9	  594.0	 8583.0	...
2332770	  688.9	  593.8	 8582.0	...
2332771	  688.9	  593.6	 8580.0	...
2332772	  688.8	  593.5	 8579.0	...
2332773	  688.6	  593.5	 8580.0	...
2332774	  688.5	  593.7	 8581.0	...
2332775	  688.5	  594.0	 8582.0	...
2332776	  688.5	  594.2	 8580.0	...
2332777	  688.6	  594.1	 8578.0	...
2332778	  688.7	  594.0	 8577.0	...
2332779	  688.8	  593.9	 8578.0	...
2332780	  688.8	  593.9	 8580.0	...
2332781	  688.8	  593.9	 8581.0	...
2332782	  688.8	  594.0	 8580.0	...
2332783	  688.8	  594.0	 8579.0	...
2332784	  688.8	  594.1	 8577.0	...
2332785	  688.8	  594.2	 8578.0	...
2332786	  688.7	  594.0	 8579.0	...
2332787	  688.6	  593.8	 8581.0	...
2332788	  688.6	  593.6	 8578.0	...
2332789	  688.5	  593.6	 8575.0	...
2332790	  688.4	  593.5	 8574.0	...
2332791	  688.2	  593.5	 8576.0	...
2332792	  688.4	  593.5	 8577.0	...
2332793	  688.6	  593.4	 8579.0	...
2332794	  688.5	  593.4	 8582.0	...
2332795	  688.1	  593.4	 8584.0	...
2332796	  688.0	  593.5	 8584.0	...
2332797	  688.4	  593.4	 8583.0	...
2332798	  688.7	  593.4	 8582.0	...
2332799	  688.6	  593.3	 8581.0	...
2332800	  688.5	  593.3	 8582.0	...
2332801	  688.6	  593.8	 8584.0	...
2332802	  688.8	  594.4	 8583.0	...
2332803	  689.0	  594.4	 8581.0	...
2332804	  688.9	  593.9	 8579.0	...
2332805	  688.8	  593.5	 8580.0	...
2332806	  688.8	  593.6	 8580.0	...
2332807	  688.8	  593.7	 8578.0	...
2332808	  688.9	  593.7	 8577.0	...
2332809	  688.9	  593.7	 8578.0	...
2332810	  689.0	  593.7	 8580.0	...
2332811	  688.9	  593.6	 8583.0	...
2332812	  688.8	  593.5	 8584.0	...
2332813	  688.7	  593.9	 8583.0	...
2332814	  688.4	  594.4	 8580.0	...
2332815	  688.2	  594.6	 8578.0	...
2332816	  688.0	  594.4	 8581.0	...
2332817	  688.2	  594.1	 8585.0	...
2332818	  688.3	  594.1	 8590.0	...
2332819	  688.7	  594.1	 8589.0	...
2332820	  689.0	  594.1	 8588.0	...
2332821	  689.1	  594.2	 8585.0	...
2332822	  688.9	  594.4	 8584.0	...
2332823	  688.8	  594.5	 8583.0	...
2332824	  688.7	  594.3	 8585.0	...
2332825	  688.7	  594.1	 8585.0	...
2332826	  688.6	  594.1	 8585.0	...
2332827	  688.6	  594.4	 8584.0	...
2332828	  688.6	  594.6	 8586.0	...
2332829	  689.1	  594.5	 8587.0	...
2332830	  689.5	  594.2	 8589.0	...
2332831	  689.6	  594.0	 8588.0	...
2332832	  689.1	  593.8	 8581.0	...
2332833	  688.6	  593.9	 8575.0	...
2332834	  688.4	  593.8	 8571.0	...
2332835	  688.4	  593.8	 8573.0	...
2332836	  688.4	  594.2	 8577.0	...
2332837	  688.3	  594.5	 8580.0	...
2332838	  688.2	  594.8	 8579.0	...
2332839	  687.9	  594.8	 8577.0	...
2332840	  687.7	  594.7	 8577.0	...
2332841	  687.9	  594.6	 8581.0	...
2332842	  688.5	  594.7	 8585.0	...
2332843	  689.1	  594.8	 8585.0	...
2332844	  689.3	  594.7	 8582.0	...
2332845	  689.2	  594.3	 8578.0	...
2332846	  689.0	  594.2	 8575.0	...
2332847	  688.8	  594.3	 8572.0	...
2332848	  688.9	  594.6	 8570.0	...
2332849	  689.3	  594.7	 8568.0	...
2332850	  689.7	  594.6	 8567.0	...
2332851	  689.8	  594.5	 8567.0	...
2332852	  689.8	  594.3	 8567.0	...
2332853	  689.8	  594.3	 8567.0	...
2332854	  689.6	  594.4	 8567.0	...
2332855	  689.4	  594.3	 8566.0	...
2332856	  689.3	  594.3	 8565.0	...
2332857	  689.3	  594.3	 8566.0	...
2332858	  689.3	  594.4	 8567.0	...
2332859	  689.1	  594.4	 8567.0	...
2332860	  688.8	  594.5	 8566.0	...
2332861	  688.5	  594.5	 8566.0	...
2332862	  688.5	  594.6	 8566.0	...
2332863	  688.5	  594.7	 8566.0	...
2332864	  688.4	  594.9	 8564.0	...
2332865	  688.3	  594.8	 8562.0	...
2332866	  688.4	  594.7	 8559.0	...
2332867	  688.4	  594.8	 8557.0	...
2332868	  688.5	  595.1	 8554.0	...
2332869	  688.6	  595.3	 8556.0	...
2332870	  688.7	  595.3	 8559.0	...
2332871	  688.8	  595.2	 8560.0	...
2332872	  688.8	  595.1	 8558.0	...
2332873	  688.8	  595.0	 8555.0	...
2332874	  688.8	  594.9	 8555.0	...
2332875	  688.8	  594.9	 8556.0	...
2332876	  688.8	  594.9	 8559.0	...
2332877	  688.7	  594.9	 8560.0	...
2332878	  688.7	  594.9	 8558.0	...
2332879	  688.6	  594.9	 8557.0	...
2332880	  688.6	  594.9	 8554.0	...
2332881	  688.6	  594.8	 8552.0	...
2332882	  688.6	  594.7	 8549.0	...
2332883	  688.6	  594.7	 8549.0	...
2332884	  688.6	  594.7	 8549.0	...
2332885	  688.6	  594.8	 8550.0	...
2332886	  688.5	  594.9	 8554.0	...
2332887	  688.4	  595.1	 8559.0	...
2332888	  688.3	  595.1	 8562.0	...
2332889	  688.1	  594.9	 8554.0	...
2332890	  688.0	  594.8	 8546.0	...
2332891	  688.4	  594.9	 8547.0	...
2332892	  688.9	  595.2	 8552.0	...
2332893	  689.0	  595.2	 8553.0	...
2332894	  688.6	  594.9	 8549.0	...
2332895	  688.2	  594.7	 8545.0	...
2332896	  688.4	  595.1	 8544.0	...
2332897	  688.6	  595.8	 8544.0	...
2332898	  688.9	  596.2	 8544.0	...
2332899	  689.1	  595.9	 8545.0	...
2332900	  689.3	  595.8	 8545.0	...
2332901	  689.2	  595.9	 8548.0	...
2332902	  689.0	  596.1	 8550.0	...
2332903	  688.6	  596.0	 8551.0	...
2332904	  688.2	  595.7	 8550.0	...
2332905	  687.9	  595.3	 8547.0	...
2332906	  687.9	  595.0	 8546.0	...
2332907	  688.0	  595.0	 8544.0	...
2332908	  688.0	  595.0	 8543.0	...
2332909	  688.1	  595.0	 8541.0	...
2332910	  688.1	  595.1	 8538.0	...
2332911	  688.1	  595.1	 8535.0	...
2332912	  688.2	  595.2	 8537.0	...
2332913	  688.4	  595.2	 8541.0	...
2332914	  688.6	  595.3	 8543.0	...
2332915	  688.6	  595.4	 8541.0	...
2332916	  688.6	  595.5	 8539.0	...
2332917	  688.6	  595.5	 8540.0	...
2332918	  688.6	  595.5	 8541.0	...
2332919	  688.6	  595.4	 8540.0	...
2332920	  688.7	  595.9	 8540.0	...
2332921	  688.6	  596.4	 8538.0	...
2332922	  688.4	  596.9	 8536.0	...
2332923	  688.3	  597.0	 8539.0	...
2332924	  688.4	  597.0	 8543.0	...
2332925	  688.5	  597.0	 8545.0	...
2332926	  688.7	  597.0	 8541.0	...
2332927	  688.7	  596.9	 8540.0	...
2332928	  688.7	  596.6	 8542.0	...
2332929	  688.9	  596.2	 8545.0	...
2332930	  689.1	  596.0	 8546.0	...
2332931	  689.3	  596.2	 8548.0	...
2332932	  689.0	  596.4	 8548.0	...
2332933	  688.7	  596.8	 8548.0	...
2332934	  688.4	  597.0	 8543.0	...
2332935	  688.3	  597.1	 8537.0	...
2332936	  688.2	  596.9	 8533.0	...
2332937	  688.3	  596.7	 8532.0	...
2332938	  688.2	  596.7	 8532.0	...
2332939	  688.1	  596.7	 8531.0	...
2332940	  688.0	  597.0	 8530.0	...
2332941	  688.1	  597.3	 8529.0	...
2332942	  688.2	  597.3	 8528.0	...
2332943	  688.1	  597.0	 8528.0	...
2332944	  688.0	  596.8	 8527.0	...
2332945	  688.4	  596.7	 8526.0	...
2332946	  688.9	  596.8	 8526.0	...
2332947	  689.3	  596.9	 8525.0	...
2332948	  689.1	  597.0	 8524.0	...
2332949	  688.9	  596.9	 8523.0	...
2332950	  688.7	  597.2	 8524.0	...
2332951	  688.7	  597.6	 8526.0	...
2332952	  688.8	  598.1	 8527.0	...
2332953	  688.9	  598.3	 8527.0	...
2332954	  689.0	  598.3	 8527.0	...
2332955	  688.9	  598.2	 8527.0	...
2332956	  688.6	  598.4	 8527.0	...
2332957	  688.3	  598.5	 8527.0	...
2332958	  688.2	  597.9	 8526.0	...
2332959	  688.3	  597.2	 8522.0	...
MSG	2332960 0000 _ Number Off
2332960	  688.3	  596.4	 8518.0	...
2332961	  688.4	  596.3	 8514.0	...
2332962	  688.3	  596.5	 8513.0	...
2332963	  688.1	  596.8	 8512.0	...
2332964	  688.0	  597.0	 8511.0	...
2332965	  688.1	  597.5	 8511.0	...
2332966	  688.3	  598.0	 8510.0	...
2332967	  688.4	  598.5	 8510.0	...
2332968	  688.4	  598.5	 8509.0	...
2332969	  688.5	  598.4	 8509.0	...
2332970	  688.6	  598.3	 8509.0	...
2332971	  688.4	  598.3	 8509.0	...
2332972	  688.0	  598.3	 8508.0	...
2332973	  687.7	  598.4	 8507.0	...
2332974	  687.7	  598.4	 8506.0	...
2332975	  687.7	  598.6	 8505.0	...
2332976	  687.9	  598.6	 8507.0	...
2332977	  688.1	  598.6	 8508.0	...
2332978	  688.3	  598.5	 8509.0	...
2332979	  688.2	  598.9	 8510.0	...
2332980	  688.2	  599.3	 8511.0	...
2332981	  688.4	  599.6	 8511.0	...
2332982	  688.6	  599.5	 8514.0	...
2332983	  688.6	  599.1	 8516.0	...
2332984	  688.5	  598.8	 8516.0	...
2332985	  688.5	  598.6	 8512.0	...
2332986	  688.5	  598.9	 8512.0	...
2332987	  688.6	  599.1	 8514.0	...
2332988	  688.6	  599.4	 8514.0	...
2332989	  688.5	  599.5	 8511.0	...
2332990	  688.3	  599.6	 8510.0	...
2332991	  688.2	  599.7	 8508.0	...
2332992	  688.1	  599.8	 8506.0	...
2332993	  688.2	  599.9	 8503.0	...
2332994	  688.1	  599.8	 8504.0	...
2332995	  688.2	  599.7	 8505.0	...
2332996	  688.3	  599.7	 8505.0	...
2332997	  688.4	  599.7	 8504.0	...
2332998	  688.4	  599.7	 8502.0	...
2332999	  688.4	  599.8	 8499.0	...
2333000	  688.4	  599.8	 8497.0	...
2333001	  688.3	  599.9	 8493.0	...
2333002	  688.1	  599.6	 8490.0	...
2333003	  688.0	  599.4	 8486.0	...
2333004	  687.9	  599.9	 8485.0	...
2333005	  688.1	  600.6	 8485.0	...
2333006	  688.3	  601.2	 8485.0	...
2333007	  688.5	  601.2	 8485.0	...
2333008	  688.7	  601.1	 8484.0	...
2333009	  688.8	  601.0	 8485.0	...
2333010	  688.7	  600.9	 8485.0	...
2333011	  688.6	  600.8	 8484.0	...
2333012	  688.5	  600.6	 8484.0	...
2333013	  688.6	  600.5	 8484.0	...
2333014	  688.5	  600.5	 8486.0	...
2333015	  688.5	  600.6	 8488.0	...
2333016	  688.5	  600.6	 8488.0	...
2333017	  688.6	  600.7	 8488.0	...
2333018	  688.7	  600.8	 8487.0	...
2333019	  688.9	  601.1	 8487.0	...
2333020	  689.1	  601.5	 8487.0	...
2333021	  689.1	  602.0	 8485.0	...
2333022	  689.0	  602.1	 8482.0	...
2333023	  689.0	  602.2	 8481.0	...
2333024	  688.8	  602.2	 8480.0	...
2333025	  688.6	  602.2	 8481.0	...
2333026	  688.5	  602.2	 8481.0	...
2333027	  688.5	  602.3	 8480.0	...
2333028	  688.9	  602.5	 8480.0	...
2333029	  689.4	  602.7	 8477.0	...
2333030	  689.4	  602.7	 8474.0	...
2333031	  689.0	  602.7	 8470.0	...
2333032	  688.5	  602.6	 8469.0	...
2333033	  688.4	  602.5	 8469.0	...
2333034	  688.5	  602.5	 8469.0	...
2333035	  688.7	  602.6	 8468.0	...
2333036	  688.9	  602.6	 8467.0	...
2333037	  688.8	  602.6	 8466.0	...
2333038	  688.7	  602.6	 8467.0	...
2333039	  688.6	  602.7	 8467.0	...
2333040	  688.5	  602.7	 8466.0	...
2333041	  688.5	  602.6	 8465.0	...
2333042	  688.5	  602.6	 8465.0	...
2333043	  688.5	  602.7	 8460.0	...
2333044	  688.5	  602.8	 8456.0	...
2333045	  688.4	  602.8	 8450.0	...
2333046	  688.3	  602.8	 8449.0	...
2333047	  688.3	  603.3	 8447.0	...
2333048	  688.3	  603.7	 8448.0	...
2333049	  688.4	  604.4	 8449.0	...
2333050	  688.4	  604.5	 8451.0	...
2333051	  688.4	  604.4	 8448.0	...
2333052	  688.2	  604.1	 8445.0	...
2333053	  688.0	  603.9	 8442.0	...
2333054	  688.1	  603.7	 8443.0	...
2333055	  688.4	  603.6	 8441.0	...
2333056	  688.9	  603.7	 8438.0	...
2333057	  688.9	  603.9	 8439.0	...
2333058	  688.7	  604.1	 8442.0	...
2333059	  688.5	  604.2	 8445.0	...
2333060	  688.4	  604.2	 8444.0	...
2333061	  688.6	  604.3	 8444.0	...
2333062	  688.7	  604.3	 8444.0	...
2333063	  688.7	  604.2	 8442.0	...
2333064	  688.7	  604.1	 8441.0	...
2333065	  688.7	  604.1	 8439.0	...
2333066	  688.8	  604.2	 8439.0	...
2333067	  688.8	  604.5	 8439.0	...
2333068	  688.9	  604.5	 8442.0	...
2333069	  688.9	  604.5	 8444.0	...
2333070	  689.0	  604.3	 8444.0	...
2333071	  689.2	  604.3	 8440.0	...
2333072	  689.3	  604.4	 8436.0	...
2333073	  689.2	  604.7	 8432.0	...
2333074	  688.9	  605.1	 8428.0	...
2333075	  688.7	  605.3	 8424.0	...
2333076	  688.7	  605.1	 8424.0	...
2333077	  688.8	  604.7	 8424.0	...
2333078	  689.1	  604.6	 8425.0	...
2333079	  689.4	  604.8	 8426.0	...
2333080	  689.6	  605.2	 8426.0	...
2333081	  689.8	  606.1	 8425.0	...
2333082	  690.0	  606.5	 8421.0	...
2333083	  689.9	  606.4	 8418.0	...
2333084	  689.7	  605.8	 8414.0	...
2333085	  689.4	  605.2	 8414.0	...
2333086	  689.4	  605.3	 8416.0	...
2333087	  689.3	  605.6	 8418.0	...
2333088	  689.3	  605.8	 8418.0	...
2333089	  689.3	  606.1	 8414.0	...
2333090	  689.4	  605.9	 8409.0	...
2333091	  689.6	  605.8	 8406.0	...
2333092	  690.0	  605.6	 8410.0	...
2333093	  690.3	  605.6	 8414.0	...
2333094	  690.4	  605.8	 8418.0	...
2333095	  690.4	  606.1	 8419.0	...
2333096	  690.4	  606.4	 8418.0	...
2333097	  690.7	  606.5	 8418.0	...
2333098	  691.0	  606.6	 8417.0	...
2333099	  691.3	  606.6	 8416.0	...
2333100	  691.3	  606.7	 8416.0	...
2333101	  691.3	  606.8	 8415.0	...
2333102	  691.3	  606.9	 8415.0	...
2333103	  691.3	  606.9	 8413.0	...
2333104	  691.3	  606.7	 8411.0	...
2333105	  691.3	  606.4	 8409.0	...
2333106	  691.1	  606.1	 8409.0	...
2333107	  690.9	  605.9	 8409.0	...
2333108	  690.8	  605.7	 8409.0	...
2333109	  690.7	  605.6	 8409.0	...
2333110	  690.7	  605.6	 8408.0	...
2333111	  690.7	  605.7	 8404.0	...
2333112	  690.9	  605.9	 8401.0	...
2333113	  691.1	  606.2	 8399.0	...
2333114	  691.3	  606.7	 8398.0	...
2333115	  691.3	  606.9	 8398.0	...
2333116	  691.3	  607.1	 8399.0	...
2333117	  691.2	  607.1	 8402.0	...
2333118	  691.1	  607.0	 8403.0	...
2333119	  691.1	  607.0	 8401.0	...
2333120	  691.2	  607.0	 8402.0	...
2333121	  691.5	  606.9	 8404.0	...
2333122	  691.8	  607.0	 8406.0	...
2333123	  692.0	  607.0	 8403.0	...
2333124	  692.0	  607.0	 8400.0	...
2333125	  692.0	  606.8	 8399.0	...
2333126	  692.0	  606.8	 8402.0	...
2333127	  692.0	  606.9	 8402.0	...
2333128	  692.0	  607.0	 8399.0	...
2333129	  692.3	  607.0	 8397.0	...
2333130	  692.7	  607.0	 8398.0	...
2333131	  692.9	  607.1	 8397.0	...
2333132	  692.6	  607.0	 8397.0	...
2333133	  692.4	  606.9	 8396.0	...
2333134	  692.4	  606.7	 8400.0	...
2333135	  692.6	  606.6	 8403.0	...
2333136	  692.8	  606.4	 8405.0	...
2333137	  693.1	  606.2	 8403.0	...
2333138	  693.1	  606.3	 8401.0	...
2333139	  693.1	  606.6	 8400.0	...
2333140	  693.1	  607.0	 8399.0	...
2333141	  693.1	  606.9	 8398.0	...
2333142	  693.0	  606.7	 8394.0	...
2333143	  693.0	  606.4	 8390.0	...
2333144	  692.9	  606.3	 8388.0	...
2333145	  692.7	  606.3	 8387.0	...
2333146	  692.8	  606.3	 8385.0	...
2333147	  692.9	  606.3	 8383.0	...
2333148	  693.2	  606.5	 8382.0	...
2333149	  693.3	  606.7	 8381.0	...
2333150	  693.3	  607.0	 8380.0	...
2333151	  693.4	  607.1	 8378.0	...
2333152	  693.5	  607.2	 8379.0	...
2333153	  693.7	  607.3	 8382.0	...
2333154	  693.9	  607.3	 8386.0	...
2333155	  693.9	  607.4	 8389.0	...
2333156	  693.8	  607.3	 8389.0	...
2333157	  693.6	  607.1	 8389.0	...
2333158	  693.4	  606.9	 8388.0	...
2333159	  693.3	  606.8	 8388.0	...
2333160	  693.3	  606.8	 8387.0	...
MSG	2333161 0000 _ Number On
2333161	  693.4	  607.0	 8386.0	...
2333162	  693.4	  607.1	 8385.0	...
2333163	  693.5	  607.1	 8385.0	...
2333164	  693.5	  607.3	 8385.0	...
2333165	  693.5	  607.5	 8384.0	...
2333166	  693.5	  607.4	 8384.0	...
2333167	  693.4	  607.2	 8384.0	...
2333168	  693.4	  606.9	 8384.0	...
2333169	  693.5	  606.9	 8384.0	...
2333170	  693.5	  607.0	 8385.0	...
2333171	  693.5	  607.1	 8387.0	...
2333172	  693.5	  607.2	 8388.0	...
2333173	  693.6	  607.1	 8390.0	...
2333174	  693.7	  606.9	 8390.0	...
2333175	  693.9	  606.9	 8392.0	...
2333176	  694.0	  607.2	 8394.0	...
2333177	  694.2	  607.6	 8392.0	...
2333178	  694.3	  608.1	 8389.0	...
2333179	  694.3	  608.1	 8388.0	...
2333180	  694.3	  608.1	 8389.0	...
2333181	  694.4	  608.0	 8393.0	...
2333182	  694.4	  607.9	 8395.0	...
2333183	  694.4	  607.9	 8393.0	...
2333184	  694.5	  608.0	 8389.0	...
2333185	  694.7	  607.8	 8385.0	...
2333186	  695.0	  607.6	 8385.0	...
2333187	  695.2	  607.3	 8385.0	...
2333188	  695.4	  607.3	 8384.0	...
2333189	  695.5	  607.3	 8383.0	...
2333190	  695.5	  607.3	 8382.0	...
2333191	  695.4	  607.1	 8382.0	...
2333192	  695.3	  607.0	 8382.0	...
2333193	  695.3	  607.2	 8382.0	...
2333194	  695.2	  607.5	 8382.0	...
2333195	  695.1	  607.8	 8381.0	...
2333196	  694.8	  607.8	 8380.0	...
2333197	  694.6	  607.9	 8379.0	...
2333198	  694.9	  607.8	 8381.0	...
2333199	  695.3	  607.6	 8384.0	...
2333200	  695.6	  607.4	 8382.0	...
2333201	  695.4	  607.4	 8377.0	...
2333202	  695.3	  607.5	 8372.0	...
2333203	  695.1	  607.6	 8375.0	...
2333204	  695.1	  607.6	 8378.0	...
2333205	  695.0	  607.6	 8380.0	...
2333206	  694.9	  607.6	 8380.0	...
2333207	  694.7	  607.5	 8379.0	...
2333208	  694.6	  607.4	 8378.0	...
2333209	  694.8	  607.4	 8378.0	...
2333210	  695.1	  607.7	 8376.0	...
2333211	  695.3	  607.9	 8374.0	...
2333212	  695.5	  608.0	 8371.0	...
2333213	  695.7	  607.9	 8369.0	...
2333214	  695.5	  607.7	 8370.0	...
2333215	  695.2	  607.4	 8372.0	...
2333216	  694.9	  607.2	 8374.0	...
2333217	  694.9	  607.3	 8372.0	...
2333218	  694.9	  607.4	 8371.0	...
2333219	  694.9	  607.5	 8371.0	...
2333220	  694.9	  607.5	 8373.0	...
2333221	  694.8	  607.6	 8374.0	...
2333222	  694.8	  607.5	 8374.0	...
2333223	  694.8	  607.5	 8375.0	...
2333224	  694.7	  607.5	 8375.0	...
2333225	  694.7	  607.5	 8377.0	...
2333226	  694.7	  607.5	 8378.0	...
2333227	  694.5	  607.5	 8378.0	...
2333228	  694.4	  607.7	 8375.0	...
2333229	  694.3	  607.9	 8373.0	...
2333230	  694.0	  608.1	 8371.0	...
2333231	  693.6	  608.2	 8372.0	...
2333232	  693.7	  608.2	 8372.0	...
2333233	  694.4	  608.2	 8373.0	...
2333234	  695.1	  607.9	 8373.0	...
2333235	  695.2	  607.8	 8373.0	...
2333236	  695.3	  607.7	 8371.0	...
2333237	  695.3	  607.8	 8369.0	...
2333238	  695.2	  607.7	 8370.0	...
2333239	  695.1	  607.6	 8374.0	...
2333240	  695.1	  607.5	 8377.0	...
2333241	  695.1	  607.5	 8379.0	...
2333242	  695.2	  607.5	 8383.0	...
2333243	  695.2	  607.4	 8388.0	...
2333244	  695.3	  607.4	 8390.0	...
2333245	  695.2	  607.5	 8389.0	...
2333246	  695.1	  607.6	 8388.0	...
2333247	  695.1	  607.7	 8389.0	...
2333248	  695.2	  607.7	 8391.0	...
2333249	  695.1	  608.1	 8394.0	...
2333250	  695.0	  608.6	 8394.0	...
2333251	  695.0	  609.0	 8393.0	...
2333252	  695.4	  609.0	 8390.0	...
2333253	  695.7	  609.0	 8387.0	...
2333254	  695.6	  609.1	 8388.0	...
2333255	  695.2	  609.0	 8390.0	...
2333256	  694.8	  608.7	 8391.0	...
2333257	  694.8	  608.5	 8389.0	...
2333258	  694.8	  608.3	 8387.0	...
2333259	  695.0	  608.7	 8388.0	...
2333260	  695.3	  609.0	 8389.0	...
2333261	  695.5	  609.3	 8389.0	...
2333262	  695.5	  609.2	 8388.0	...
2333263	  695.5	  609.1	 8386.0	...
2333264	  695.3	  609.1	 8383.0	...
2333265	  695.0	  608.9	 8380.0	...
2333266	  694.8	  609.3	 8382.0	...
2333267	  694.8	  609.7	 8384.0	...
2333268	  694.9	  609.8	 8387.0	...
2333269	  694.8	  609.5	 8387.0	...
2333270	  694.7	  609.1	 8387.0	...
2333271	  694.6	  609.1	 8386.0	...
2333272	  694.8	  609.2	 8384.0	...
2333273	  695.0	  609.3	 8383.0	...
2333274	  695.1	  609.3	 8383.0	...
2333275	  695.1	  608.8	 8386.0	...
2333276	  695.2	  608.5	 8390.0	...
2333277	  695.2	  608.2	 8394.0	...
2333278	  695.0	  608.3	 8393.0	...
2333279	  694.8	  608.3	 8390.0	...
2333280	  694.7	  608.3	 8387.0	...
2333281	  694.8	  608.3	 8386.0	...
2333282	  694.9	  608.4	 8386.0	...
2333283	  695.0	  608.5	 8386.0	...
2333284	  695.1	  608.6	 8387.0	...
2333285	  695.2	  608.5	 8389.0	...
2333286	  695.2	  608.4	 8392.0	...
2333287	  695.4	  608.4	 8393.0	...
2333288	  695.5	  608.3	 8394.0	...
2333289	  695.5	  608.1	 8393.0	...
2333290	  695.3	  608.0	 8392.0	...
2333291	  695.3	  608.4	 8391.0	...
2333292	  695.4	  608.9	 8389.0	...
2333293	  695.6	  609.1	 8388.0	...
2333294	  695.7	  608.8	 8388.0	...
2333295	  695.7	  608.4	 8388.0	...
2333296	  695.8	  608.2	 8388.0	...
2333297	  695.8	  607.7	 8391.0	...
2333298	  695.6	  607.2	 8394.0	...
2333299	  695.4	  607.3	 8395.0	...
2333300	  695.2	  607.5	 8394.0	...
2333301	  695.1	  607.8	 8394.0	...
2333302	  695.1	  607.7	 8396.0	...
2333303	  695.1	  607.8	 8398.0	...
2333304	  695.0	  607.8	 8399.0	...
2333305	  694.8	  607.7	 8400.0	...
2333306	  694.6	  607.6	 8401.0	...
2333307	  694.4	  607.6	 8403.0	...
2333308	  694.1	  607.7	 8404.0	...
2333309	  693.8	  607.6	 8404.0	...
2333310	  693.6	  607.5	 8404.0	...
2333311	  693.6	  607.6	 8404.0	...
2333312	  693.6	  607.8	 8406.0	...
2333313	  693.6	  608.0	 8408.0	...
2333314	  693.8	  608.1	 8409.0	...
2333315	  694.0	  608.3	 8409.0	...
2333316	  694.2	  608.3	 8408.0	...
2333317	  694.2	  608.0	 8407.0	...
2333318	  694.3	  607.8	 8407.0	...
2333319	  694.3	  608.0	 8407.0	...
2333320	  694.4	  608.3	 8407.0	...
2333321	  694.3	  608.5	 8409.0	...
2333322	  694.2	  608.6	 8410.0	...
2333323	  694.1	  608.2	 8407.0	...
2333324	  693.9	  607.8	 8401.0	...
2333325	  693.9	  607.6	 8397.0	...
2333326	  693.8	  607.6	 8398.0	...
2333327	  693.9	  607.4	 8398.0	...
2333328	  694.1	  607.1	 8399.0	...
2333329	  694.3	  606.9	 8400.0	...
2333330	  694.4	  606.9	 8401.0	...
2333331	  694.4	  606.9	 8402.0	...
2333332	  694.5	  607.2	 8404.0	...
2333333	  694.5	  607.3	 8406.0	...
2333334	  694.6	  607.4	 8409.0	...
2333335	  694.5	  607.3	 8409.0	...
2333336	  694.4	  607.3	 8408.0	...
2333337	  694.3	  607.2	 8407.0	...
2333338	  694.1	  607.1	 8408.0	...
2333339	  694.2	  607.0	 8410.0	...
2333340	  694.4	  607.2	 8413.0	...
2333341	  694.7	  607.3	 8413.0	...
2333342	  694.8	  607.3	 8413.0	...
2333343	  695.0	  607.1	 8415.0	...
2333344	  695.0	  606.8	 8417.0	...
2333345	  695.0	  606.7	 8419.0	...
2333346	  694.8	  606.6	 8419.0	...
2333347	  694.7	  606.4	 8418.0	...
2333348	  694.3	  606.3	 8416.0	...
2333349	  694.0	  606.3	 8416.0	...
2333350	  693.8	  606.5	 8418.0	...
2333351	  694.0	  606.6	 8423.0	...
2333352	  694.3	  606.6	 8425.0	...
2333353	  694.6	  606.8	 8427.0	...
2333354	  694.8	  607.0	 8428.0	...
2333355	  694.9	  607.2	 8430.0	...
2333356	  695.0	  607.2	 8430.0	...
2333357	  695.1	  607.1	 8429.0	...
2333358	  695.2	  607.0	 8428.0	...
2333359	  695.2	  606.8	 8428.0	...
2333360	  695.2	  606.7	 8428.0	...
2333361	  695.2	  606.3	 8429.0	...
2333362	  694.8	  605.7	 8429.0	...
2333363	  694.5	  605.2	 8429.0	...
2333364	  694.3	  605.5	 8428.0	...
2333365	  694.4	  606.0	 8428.0	...
2333366	  694.4	  606.5	 8427.0	...
2333367	  694.4	  606.6	 8429.0	...
2333368	  694.5	  606.6	 8430.0	...
2333369	  694.5	  606.5	 8432.0	...
2333370	  694.4	  606.3	 8431.0	...
2333371	  694.2	  606.1	 8430.0	...
2333372	  694.0	  606.0	 8429.0	...
2333373	  693.8	  606.1	 8428.0	...
2333374	  693.5	  606.2	 8427.0	...
2333375	  693.2	  606.1	 8427.0	...
2333376	  693.1	  605.9	 8427.0	...
2333377	  693.1	  605.6	 8427.0	...
2333378	  693.1	  605.4	 8428.0	...
2333379	  693.1	  605.1	 8428.0	...
2333380	  693.3	  604.8	 8429.0	...
2333381	  693.5	  604.9	 8430.0	...
2333382	  693.2	  605.1	 8428.0	...
2333383	  692.8	  605.4	 8427.0	...
2333384	  692.3	  605.6	 8425.0	...
2333385	  692.4	  605.8	 8424.0	...
2333386	  692.5	  605.9	 8425.0	...
2333387	  692.7	  606.0	 8426.0	...
2333388	  692.7	  605.9	 8426.0	...
2333389	  692.6	  606.0	 8424.0	...
2333390	  692.3	  605.8	 8427.0	...
2333391	  691.7	  605.6	 8431.0	...
2333392	  691.3	  605.4	 8432.0	...
2333393	  691.0	  605.3	 8429.0	...
2333394	  690.9	  605.4	 8425.0	...
2333395	  691.1	  605.4	 8425.0	...
2333396	  691.3	  605.5	 8426.0	...
2333397	  691.5	  605.4	 8427.0	...
2333398	  691.6	  605.3	 8427.0	...
2333399	  691.7	  605.2	 8428.0	...
2333400	  691.9	  605.1	 8429.0	...
2333401	  691.8	  605.2	 8432.0	...
2333402	  691.7	  605.3	 8435.0	...
2333403	  691.7	  605.4	 8436.0	...
2333404	  691.8	  605.3	 8438.0	...
2333405	  692.0	  605.8	 8439.0	...
2333406	  692.1	  606.3	 8439.0	...
2333407	  692.2	  606.6	 8438.0	...
2333408	  692.3	  606.3	 8440.0	...
2333409	  692.4	  606.0	 8443.0	...
2333410	  692.5	  606.0	 8446.0	...
2333411	  692.5	  605.8	 8447.0	...
2333412	  692.7	  605.5	 8448.0	...
2333413	  693.1	  605.1	 8447.0	...
2333414	  693.6	  604.9	 8449.0	...
2333415	  694.1	  604.7	 8451.0	...
2333416	  694.2	  604.7	 8453.0	...
2333417	  694.2	  604.8	 8457.0	...
2333418	  694.3	  604.9	 8460.0	...
2333419	  694.4	  605.0	 8465.0	...
2333420	  694.6	  604.9	 8466.0	...
2333421	  694.8	  604.5	 8468.0	...
2333422	  694.9	  604.2	 8469.0	...
2333423	  695.0	  604.1	 8468.0	...
2333424	  695.0	  604.1	 8466.0	...
2333425	  694.8	  604.0	 8464.0	...
2333426	  694.6	  604.0	 8464.0	...
2333427	  694.8	  604.1	 8466.0	...
2333428	  695.2	  604.2	 8469.0	...
2333429	  695.6	  604.2	 8471.0	...
2333430	  695.6	  604.0	 8469.0	...
2333431	  695.6	  603.8	 8467.0	...
2333432	  695.6	  603.8	 8466.0	...
2333433	  695.6	  603.9	 8466.0	...
2333434	  695.5	  604.1	 8467.0	...
2333435	  695.5	  603.9	 8468.0	...
2333436	  695.6	  603.7	 8470.0	...
2333437	  695.7	  603.6	 8472.0	...
2333438	  695.5	  603.8	 8466.0	...
2333439	  695.2	  604.1	 8458.0	...
2333440	  694.9	  604.1	 8451.0	...
2333441	  695.0	  604.0	 8452.0	...
2333442	  695.4	  603.8	 8453.0	...
2333443	  695.7	  603.7	 8459.0	...
2333444	  695.6	  603.6	 8463.0	...
2333445	  695.3	  603.6	 8468.0	...
2333446	  695.0	  603.6	 8468.0	...
2333447	  695.0	  603.7	 8466.0	...
2333448	  695.0	  603.8	 8465.0	...
2333449	  695.0	  603.9	 8463.0	...
2333450	  695.1	  604.0	 8460.0	...
2333451	  695.1	  603.9	 8457.0	...
2333452	  695.1	  603.6	 8459.0	...
2333453	  695.0	  603.3	 8463.0	...
2333454	  695.0	  603.1	 8465.0	...
2333455	  695.0	  602.9	 8465.0	...
2333456	  695.1	  603.0	 8467.0	...
2333457	  695.1	  603.3	 8471.0	...
2333458	  695.1	  603.8	 8473.0	...
2333459	  695.1	  604.0	 8472.0	...
2333460	  695.0	  604.1	 8471.0	...
2333461	  695.0	  604.0	 8471.0	...
2333462	  695.0	  603.9	 8471.0	...
2333463	  695.1	  603.7	 8471.0	...
2333464	  695.0	  603.6	 8470.0	...
2333465	  695.0	  603.6	 8468.0	...
2333466	  695.1	  603.8	 8466.0	...
2333467	  695.2	  603.9	 8466.0	...
2333468	  695.3	  603.9	 8466.0	...
2333469	  695.3	  604.0	 8467.0	...
2333470	  695.1	  603.9	 8468.0	...
2333471	  695.0	  603.8	 8469.0	...
2333472	  694.8	  603.7	 8470.0	...
2333473	  694.8	  603.5	 8471.0	...
MSG	2333474 0000 _ Number Off
2333474	  694.7	  603.3	 8471.0	...
2333475	  694.7	  603.0	 8471.0	...
2333476	  694.6	  602.8	 8471.0	...
2333477	  694.6	  602.7	 8472.0	...
2333478	  694.6	  602.8	 8471.0	...
2333479	  694.6	  602.9	 8471.0	...
2333480	  694.3	  602.7	 8470.0	...
2333481	  694.0	  602.6	 8470.0	...
2333482	  693.9	  602.5	 8472.0	...
2333483	  694.1	  602.7	 8474.0	...
2333484	  693.9	  603.0	 8468.0	...
2333485	  693.6	  603.4	 8460.0	...
2333486	  693.2	  603.7	 8456.0	...
2333487	  693.3	  603.8	 8463.0	...
2333488	  693.4	  603.7	 8470.0	...
2333489	  693.5	  603.9	 8472.0	...
2333490	  693.6	  604.1	 8473.0	...
2333491	  693.5	  604.3	 8475.0	...
2333492	  693.4	  604.2	 8476.0	...
2333493	  693.2	  603.9	 8477.0	...
2333494	  693.1	  603.6	 8478.0	...
2333495	  693.1	  603.5	 8478.0	...
2333496	  693.1	  603.4	 8478.0	...
2333497	  692.8	  603.4	 8478.0	...
2333498	  692.5	  603.3	 8480.0	...
2333499	  692.1	  603.3	 8481.0	...
2333500	  692.1	  603.3	 8478.0	...
2333501	  692.1	  603.6	 8475.0	...
2333502	  692.1	  603.9	 8474.0	...
2333503	  692.1	  604.1	 8477.0	...
2333504	  691.8	  604.1	 8479.0	...
2333505	  691.5	  604.1	 8477.0	...
2333506	  691.1	  604.1	 8476.0	...
2333507	  690.9	  604.1	 8475.0	...
2333508	  690.6	  603.9	 8476.0	...
2333509	  690.3	  603.6	 8476.0	...
2333510	  690.2	  603.5	 8476.0	...
2333511	  690.1	  603.5	 8477.0	...
2333512	  689.9	  603.6	 8476.0	...
2333513	  689.6	  603.6	 8475.0	...
2333514	  689.6	  603.7	 8475.0	...
2333515	  689.6	  603.8	 8477.0	...
2333516	  689.7	  604.0	 8483.0	...
2333517	  689.8	  604.0	 8489.0	...
2333518	  689.7	  603.9	 8492.0	...
2333519	  689.6	  603.9	 8491.0	...
2333520	  689.5	  603.8	 8489.0	...
2333521	  689.4	  603.7	 8487.0	...
2333522	  689.4	  603.4	 8490.0	...
2333523	  689.5	  603.0	 8492.0	...
2333524	  689.8	  602.7	 8492.0	...
2333525	  690.0	  602.8	 8490.0	...
2333526	  690.0	  602.8	 8490.0	...
2333527	  689.8	  603.1	 8493.0	...
2333528	  689.6	  603.4	 8494.0	...
2333529	  689.5	  603.7	 8493.0	...
2333530	  689.7	  603.7	 8491.0	...
2333531	  690.0	  603.4	 8490.0	...
2333532	  690.2	  603.0	 8492.0	...
2333533	  690.2	  602.5	 8494.0	...
2333534	  690.3	  602.4	 8497.0	...
2333535	  690.5	  602.3	 8500.0	...
2333536	  690.6	  602.3	 8502.0	...
2333537	  690.7	  602.4	 8501.0	...
2333538	  690.7	  602.4	 8499.0	...
2333539	  690.7	  602.6	 8496.0	...
2333540	  690.9	  602.6	 8497.0	...
2333541	  691.1	  602.6	 8496.0	...
2333542	  691.1	  602.5	 8496.0	...
2333543	  691.1	  602.7	 8496.0	...
2333544	  691.1	  602.9	 8498.0	...
2333545	  691.0	  603.1	 8499.0	...
2333546	  691.0	  603.0	 8501.0	...
2333547	  690.8	  602.8	 8503.0	...
2333548	  690.6	  602.8	 8500.0	...
2333549	  690.3	  602.9	 8497.0	...
2333550	  690.2	  602.9	 8496.0	...
2333551	  690.3	  602.9	 8498.0	...
2333552	  690.6	  602.6	 8500.0	...
2333553	  691.0	  602.3	 8501.0	...
2333554	  691.0	  602.0	 8501.0	...
2333555	  691.4	  602.2	 8502.0	...
2333556	  691.5	  602.5	 8502.0	...
2333557	  691.7	  602.2	 8502.0	...
2333558	  691.6	  601.7	 8501.0	...
2333559	  691.7	  601.3	 8499.0	...
2333560	  691.7	  601.4	 8500.0	...
2333561	  691.7	  601.6	 8503.0	...
2333562	  691.9	  601.5	 8508.0	...
2333563	  692.1	  601.5	 8510.0	...
2333564	  692.0	  601.6	 8511.0	...
2333565	  691.7	  601.6	 8511.0	...
2333566	  691.4	  601.5	 8512.0	...
2333567	  691.3	  601.4	 8513.0	...
2333568	  691.3	  601.6	 8514.0	...
2333569	  691.2	  601.7	 8515.0	...
2333570	  691.1	  601.8	 8522.0	...
2333571	  691.3	  601.6	 8529.0	...
2333572	  691.7	  601.6	 8534.0	...
2333573	  692.2	  601.7	 8534.0	...
2333574	  692.5	  601.9	 8533.0	...
2333575	  692.7	  602.0	 8534.0	...
2333576	  692.6	  602.2	 8534.0	...
2333577	  692.2	  602.1	 8534.0	...
2333578	  691.3	  602.1	 8533.0	...
2333579	  690.6	  602.1	 8533.0	...
2333580	  690.2	  602.2	 8532.0	...
2333581	  690.2	  602.2	 8532.0	...
2333582	  690.2	  602.2	 8532.0	...
2333583	  690.0	  602.3	 8532.0	...
2333584	  689.9	  601.8	 8531.0	...
2333585	  689.6	  601.4	 8532.0	...
2333586	  689.3	  601.2	 8533.0	...
2333587	  689.2	  601.5	 8534.0	...
2333588	  688.8	  601.7	 8530.0	...
2333589	  688.4	  601.6	 8526.0	...
2333590	  688.1	  601.6	 8521.0	...
2333591	  688.0	  601.5	 8521.0	...
2333592	  688.0	  601.3	 8521.0	...
2333593	  687.9	  601.4	 8524.0	...
2333594	  687.9	  601.5	 8526.0	...
2333595	  687.8	  601.7	 8527.0	...
2333596	  687.7	  601.8	 8527.0	...
2333597	  687.6	  601.9	 8527.0	...
2333598	  687.4	  601.8	 8527.0	...
2333599	  687.3	  601.6	 8527.0	...
2333600	  687.7	  601.5	 8526.0	...
2333601	  688.2	  601.5	 8525.0	...
2333602	  688.9	  601.5	 8528.0	...
2333603	  689.0	  601.6	 8531.0	...
2333604	  689.1	  601.6	 8535.0	...
2333605	  689.1	  601.7	 8535.0	...
2333606	  688.8	  601.5	 8530.0	...
2333607	  688.4	  601.1	 8525.0	...
2333608	  687.9	  600.8	 8519.0	...
2333609	  688.1	  600.6	 8523.0	...
2333610	  688.4	  600.6	 8527.0	...
2333611	  688.7	  600.6	 8530.0	...
2333612	  688.7	  600.6	 8530.0	...
2333613	  688.8	  600.8	 8529.0	...
2333614	  688.8	  601.0	 8528.0	...
2333615	  688.8	  601.2	 8526.0	...
2333616	  688.8	  601.2	 8525.0	...
2333617	  688.8	  601.1	 8526.0	...
2333618	  688.8	  601.0	 8528.0	...
2333619	  688.8	  601.0	 8529.0	...
2333620	  688.8	  600.9	 8529.0	...
2333621	  688.9	  600.7	 8530.0	...
2333622	  689.0	  600.5	 8531.0	...
2333623	  689.2	  600.4	 8536.0	...
2333624	  689.2	  600.6	 8539.0	...
2333625	  689.1	  600.8	 8542.0	...
2333626	  688.9	  601.0	 8542.0	...
2333627	  688.6	  601.1	 8543.0	...
2333628	  688.3	  601.1	 8545.0	...
2333629	  688.2	  600.7	 8546.0	...
2333630	  688.0	  600.4	 8547.0	...
2333631	  688.1	  600.0	 8547.0	...
2333632	  688.2	  600.0	 8547.0	...
2333633	  688.5	  600.0	 8548.0	...
2333634	  688.6	  600.1	 8549.0	...
2333635	  688.5	  600.2	 8549.0	...
2333636	  688.3	  600.3	 8549.0	...
2333637	  688.2	  600.3	 8547.0	...
2333638	  688.3	  600.2	 8546.0	...
2333639	  688.3	  600.2	 8546.0	...
2333640	  688.3	  600.4	 8547.0	...
2333641	  688.4	  600.5	 8550.0	...
2333642	  688.4	  600.3	 8553.0	...
2333643	  688.1	  600.0	 8555.0	...
2333644	  687.8	  599.6	 8556.0	...
2333645	  687.5	  599.4	 8556.0	...
2333646	  687.6	  599.4	 8556.0	...
2333647	  687.8	  599.4	 8552.0	...
2333648	  688.0	  599.4	 8549.0	...
2333649	  688.1	  599.3	 8550.0	...
2333650	  688.0	  599.2	 8556.0	...
2333651	  688.0	  599.2	 8564.0	...
2333652	  688.2	  599.2	 8568.0	...
2333653	  688.4	  599.2	 8569.0	...
2333654	  688.2	  599.2	 8566.0	...
2333655	  687.9	  599.2	 8564.0	...
2333656	  687.6	  599.2	 8564.0	...
2333657	  687.6	  599.2	 8568.0	...
2333658	  687.7	  599.2	 8572.0	...
2333659	  687.7	  599.2	 8574.0	...
2333660	  687.7	  599.1	 8575.0	...
2333661	  687.7	  599.0	 8574.0	...
2333662	  687.6	  598.8	 8571.0	...
2333663	  687.6	  598.8	 8569.0	...
2333664	  687.7	  598.9	 8566.0	...
2333665	  687.7	  599.0	 8565.0	...
2333666	  687.7	  598.9	 8565.0	...
2333667	  687.8	  598.8	 8566.0	...
2333668	  687.8	  598.7	 8565.0	...
2333669	  687.8	  598.4	 8564.0	...
2333670	  687.5	  598.1	 8564.0	...
2333671	  687.3	  597.8	 8564.0	...
2333672	  687.0	  597.7	 8563.0	...
2333673	  686.8	  597.7	 8562.0	...
2333674	  686.7	  597.7	 8562.0	...
2333675	  686.9	  597.8	 8562.0	...
2333676	  687.1	  598.0	 8562.0	...
2333677	  687.4	  598.1	 8562.0	...
2333678	  687.6	  598.1	 8561.0	...
2333679	  687.6	  598.1	 8561.0	...
2333680	  687.6	  598.0	 8561.0	...
2333681	  687.6	  597.8	 8566.0	...
2333682	  687.7	  597.8	 8571.0	...
2333683	  687.8	  597.9	 8579.0	...
2333684	  687.8	  598.1	 8581.0	...
2333685	  687.8	  598.3	 8579.0	...
2333686	  687.8	  598.4	 8574.0	...
2333687	  687.7	  598.2	 8569.0	...
MSG	2333688 0000 _ Number On
2333688	  687.8	  598.0	 8570.0	...
2333689	  687.8	  597.7	 8571.0	...
2333690	  687.9	  597.7	 8567.0	...
2333691	  687.9	  597.7	 8561.0	...
2333692	  688.0	  597.9	 8560.0	...
2333693	  688.1	  598.0	 8562.0	...
2333694	  688.3	  598.3	 8565.0	...
2333695	  688.4	  598.4	 8568.0	...
2333696	  688.7	  598.5	 8573.0	...
2333697	  689.1	  598.4	 8577.0	...
2333698	  689.5	  598.8	 8578.0	...
2333699	  689.8	  599.3	 8579.0	...
2333700	  689.4	  599.2	 8582.0	...
2333701	  688.9	  598.7	 8583.0	...
2333702	  688.3	  597.8	 8581.0	...
2333703	  688.0	  597.5	 8580.0	...
2333704	  688.0	  597.5	 8577.0	...
2333705	  688.0	  597.7	 8573.0	...
2333706	  687.9	  597.5	 8571.0	...
2333707	  687.5	  597.0	 8572.0	...
2333708	  687.2	  596.4	 8574.0	...
2333709	  687.1	  596.5	 8579.0	...
2333710	  687.0	  596.6	 8581.0	...
2333711	  687.4	  596.7	 8581.0	...
2333712	  687.9	  596.8	 8583.0	...
2333713	  688.4	  596.8	 8587.0	...
2333714	  688.2	  596.8	 8588.0	...
2333715	  688.1	  596.7	 8585.0	...
2333716	  688.0	  596.6	 8584.0	...
2333717	  688.2	  596.6	 8587.0	...
2333718	  688.3	  596.7	 8590.0	...
2333719	  688.3	  596.8	 8591.0	...
2333720	  688.6	  597.0	 8592.0	...
2333721	  688.8	  597.0	 8598.0	...
2333722	  688.7	  596.8	 8604.0	...
2333723	  688.4	  596.5	 8605.0	...
2333724	  688.0	  596.2	 8600.0	...
2333725	  688.0	  596.2	 8597.0	...
2333726	  688.0	  596.2	 8600.0	...
2333727	  687.9	  596.1	 8603.0	...
2333728	  688.0	  596.0	 8603.0	...
2333729	  688.2	  596.0	 8601.0	...
2333730	  688.4	  595.8	 8597.0	...
2333731	  688.8	  595.6	 8595.0	...
2333732	  688.9	  595.2	 8592.0	...
2333733	  688.9	  595.1	 8591.0	...
2333734	  688.6	  594.9	 8591.0	...
2333735	  688.2	  594.9	 8594.0	...
2333736	  687.9	  594.9	 8601.0	...
2333737	  687.9	  594.8	 8607.0	...
2333738	  688.0	  594.8	 8612.0	...
2333739	  688.0	  594.8	 8612.0	...
2333740	  688.0	  594.8	 8610.0	...
2333741	  687.9	  594.8	 8608.0	...
2333742	  687.8	  594.5	 8601.0	...
2333743	  687.8	  594.2	 8595.0	...
2333744	  687.8	  594.1	 8589.0	...
2333745	  687.8	  594.2	 8596.0	...
2333746	  687.7	  594.4	 8602.0	...
2333747	  687.7	  594.4	 8604.0	...
2333748	  687.8	  594.4	 8600.0	...
2333749	  688.0	  594.4	 8596.0	...
2333750	  688.4	  594.2	 8596.0	...
2333751	  688.4	  593.9	 8596.0	...
2333752	  688.5	  593.6	 8600.0	...
2333753	  688.4	  593.5	 8604.0	...
2333754	  688.3	  593.3	 8608.0	...
2333755	  688.2	  593.0	 8609.0	...
2333756	  688.1	  592.9	 8609.0	...
2333757	  688.0	  593.0	 8610.0	...
2333758	  688.0	  593.1	 8608.0	...
2333759	  687.8	  593.0	 8605.0	...
2333760	  687.6	  593.0	 8602.0	...
2333761	  687.6	  593.2	 8602.0	...
2333762	  687.7	  593.5	 8604.0	...
2333763	  687.8	  593.7	 8607.0	...
2333764	  688.1	  593.8	 8609.0	...
2333765	  688.4	  593.9	 8609.0	...
2333766	  688.3	  594.0	 8609.0	...
2333767	  687.9	  593.8	 8608.0	...
2333768	  687.9	  593.7	 8613.0	...
2333769	  688.4	  593.5	 8619.0	...
2333770	  688.7	  593.0	 8622.0	...
2333771	  688.6	  592.5	 8618.0	...
2333772	  688.5	  592.0	 8613.0	...
2333773	  688.6	  592.0	 8610.0	...
2333774	  688.6	  592.1	 8609.0	...
2333775	  689.0	  592.2	 8606.0	...
2333776	  689.4	  592.3	 8604.0	...
2333777	  689.3	  592.2	 8603.0	...
2333778	  688.9	  591.6	 8602.0	...
2333779	  688.5	  591.0	 8602.0	...
2333780	  688.7	  590.6	 8598.0	...
2333781	  688.9	  590.8	 8595.0	...
2333782	  689.0	  591.0	 8595.0	...
2333783	  688.8	  591.3	 8598.0	...
2333784	  688.5	  591.2	 8600.0	...
2333785	  688.0	  591.2	 8599.0	...
2333786	  687.8	  591.1	 8598.0	...
2333787	  687.5	  591.1	 8598.0	...
2333788	  687.5	  590.9	 8599.0	...
2333789	  687.7	  590.7	 8600.0	...
2333790	  687.8	  590.5	 8599.0	...
2333791	  687.8	  590.4	 8597.0	...
2333792	  687.8	  590.0	 8595.0	...
2333793	  687.7	  589.7	 8595.0	...
2333794	  687.6	  589.5	 8595.0	...
2333795	  687.7	  589.5	 8595.0	...
2333796	  687.8	  589.5	 8595.0	...
2333797	  687.9	  589.5	 8594.0	...
2333798	  687.7	  589.0	 8592.0	...
2333799	  687.4	  588.5	 8591.0	...
2333800	  687.7	  588.1	 8590.0	...
2333801	  688.3	  588.3	 8589.0	...
2333802	  688.9	  588.6	 8591.0	...
2333803	  688.9	  588.7	 8592.0	...
2333804	  689.1	  588.8	 8594.0	...
2333805	  689.3	  588.8	 8594.0	...
2333806	  688.9	  588.5	 8593.0	...
2333807	  688.3	  588.0	 8593.0	...
2333808	  687.7	  587.6	 8592.0	...
2333809	  687.7	  587.0	 8592.0	...
2333810	  687.8	  586.5	 8593.0	...
2333811	  688.0	  586.0	 8595.0	...
2333812	  688.2	  585.8	 8598.0	...
2333813	  688.1	  585.7	 8598.0	...
2333814	  687.9	  585.5	 8594.0	...
2333815	  687.7	  585.5	 8589.0	...
2333816	  688.4	  585.3	 8587.0	...
2333817	  689.1	  585.2	 8587.0	...
2333818	  689.4	  584.9	 8586.0	...
2333819	  688.8	  584.8	 8585.0	...
2333820	  688.2	  584.5	 8583.0	...
2333821	  687.9	  584.3	 8580.0	...
2333822	  687.9	  584.2	 8577.0	...
2333823	  687.9	  584.3	 8575.0	...
2333824	  687.6	  584.5	 8578.0	...
2333825	  687.4	  584.2	 8582.0	...
2333826	  687.2	  583.7	 8585.0	...
2333827	  687.1	  583.0	 8585.0	...
2333828	  687.1	  582.9	 8585.0	...
2333829	  687.6	  583.5	 8584.0	...
2333830	  688.3	  584.2	 8584.0	...
2333831	  689.0	  585.0	 8584.0	...
2333832	  689.3	  585.0	 8583.0	...
2333833	  689.4	  585.0	 8582.0	...
2333834	  689.3	  584.1	 8582.0	...
2333835	  689.1	  583.3	 8584.0	...
2333836	  688.8	  582.9	 8587.0	...
2333837	  688.7	  583.2	 8586.0	...
2333838	  688.9	  583.5	 8582.0	...
2333839	  689.0	  583.3	 8579.0	...
2333840	  689.2	  583.0	 8578.0	...
2333841	  689.2	  582.9	 8577.0	...
2333842	  688.6	  582.6	 8574.0	...
2333843	  688.1	  582.2	 8571.0	...
2333844	  687.6	  581.7	 8569.0	...
2333845	  687.6	  581.5	 8566.0	...
2333846	  687.6	  581.3	 8563.0	...
2333847	  687.9	  581.2	 8560.0	...
2333848	  688.2	  581.2	 8562.0	...
2333849	  688.3	  581.1	 8562.0	...
2333850	  688.1	  581.0	 8564.0	...
2333851	  688.0	  580.8	 8564.0	...
2333852	  688.0	  580.4	 8564.0	...
2333853	  687.9	  579.8	 8564.0	...
2333854	  687.7	  579.3	 8565.0	...
2333855	  687.5	  579.0	 8566.0	...
2333856	  687.5	  578.6	 8565.0	...
2333857	  687.3	  578.3	 8563.0	...
2333858	  687.1	  577.9	 8560.0	...
2333859	  686.9	  577.7	 8560.0	...
2333860	  687.0	  577.3	 8559.0	...
2333861	  687.0	  576.8	 8557.0	...
2333862	  687.1	  577.1	 8556.0	...
2333863	  687.1	  577.7	 8554.0	...
2333864	  687.0	  577.8	 8555.0	...
2333865	  686.9	  577.4	 8555.0	...
2333866	  686.8	  576.8	 8555.0	...
2333867	  686.6	  576.4	 8554.0	...
2333868	  686.4	  576.0	 8553.0	...
2333869	  686.2	  576.1	 8552.0	...
2333870	  686.4	  576.4	 8552.0	...
2333871	  686.6	  576.7	 8554.0	...
2333872	  686.7	  577.0	 8549.0	...
2333873	  686.7	  577.1	 8544.0	...
2333874	  686.7	  577.1	 8541.0	...
2333875	  686.7	  577.0	 8549.0	...
2333876	  686.8	  576.9	 8557.0	...
2333877	  686.8	  576.9	 8558.0	...
2333878	  686.6	  577.0	 8553.0	...
2333879	  686.2	  576.7	 8545.0	...
2333880	  685.9	  576.4	 8544.0	...
2333881	  686.1	  576.0	 8543.0	...
2333882	  686.4	  575.9	 8544.0	...
2333883	  686.8	  575.8	 8545.0	...
2333884	  686.7	  575.6	 8546.0	...
2333885	  686.7	  575.5	 8547.0	...
2333886	  686.4	  575.4	 8548.0	...
2333887	  686.3	  575.6	 8548.0	...
2333888	  685.9	  575.7	 8547.0	...
2333889	  685.5	  574.8	 8547.0	...
2333890	  685.2	  573.8	 8547.0	...
2333891	  685.4	  573.1	 8547.0	...
2333892	  685.9	  573.4	 8546.0	...
2333893	  686.4	  573.7	 8546.0	...
2333894	  686.4	  574.0	 8546.0	...
2333895	  686.4	  574.3	 8546.0	...
2333896	  686.5	  574.3	 8545.0	...
2333897	  686.5	  573.9	 8543.0	...
2333898	  686.5	  573.4	 8541.0	...
2333899	  686.5	  572.9	 8542.0	...
2333900	  686.5	  572.7	 8543.0	...
2333901	  686.5	  572.7	 8540.0	...
2333902	  686.5	  572.8	 8537.0	...
2333903	  686.4	  573.0	 8534.0	...
2333904	  686.7	  573.2	 8535.0	...
2333905	  687.0	  573.2	 8535.0	...
2333906	  687.3	  572.8	 8534.0	...
2333907	  687.1	  572.4	 8534.0	...
2333908	  686.7	  572.0	 8534.0	...
2333909	  686.4	  572.0	 8535.0	...
2333910	  686.2	  572.0	 8534.0	...
2333911	  686.2	  571.9	 8533.0	...
2333912	  686.3	  571.7	 8532.0	...
2333913	  686.4	  571.7	 8533.0	...
2333914	  686.5	  571.7	 8535.0	...
2333915	  686.5	  571.7	 8537.0	...
2333916	  687.0	  571.6	 8538.0	...
2333917	  687.5	  571.4	 8537.0	...
2333918	  687.4	  571.3	 8535.0	...
2333919	  686.8	  571.4	 8533.0	...
2333920	  686.1	  571.6	 8532.0	...
2333921	  685.9	  570.9	 8532.0	...
2333922	  685.7	  570.1	 8532.0	...
2333923	  685.8	  569.3	 8535.0	...
2333924	  686.0	  569.3	 8537.0	...
2333925	  686.2	  569.3	 8540.0	...
2333926	  685.9	  569.2	 8542.0	...
2333927	  685.6	  569.2	 8544.0	...
2333928	  685.3	  569.3	 8542.0	...
2333929	  685.3	  568.8	 8538.0	...
2333930	  685.4	  568.4	 8532.0	...
2333931	  685.5	  567.9	 8530.0	...
2333932	  685.7	  568.4	 8529.0	...
2333933	  685.9	  568.8	 8529.0	...
2333934	  685.9	  568.9	 8529.0	...
2333935	  685.8	  568.7	 8530.0	...
2333936	  685.8	  568.5	 8530.0	...
2333937	  685.8	  568.0	 8529.0	...
2333938	  685.7	  567.5	 8523.0	...
2333939	  685.6	  567.2	 8517.0	...
2333940	  685.5	  567.4	 8514.0	...
2333941	  685.6	  567.6	 8514.0	...
2333942	  685.7	  567.6	 8515.0	...
2333943	  685.8	  567.6	 8515.0	...
2333944	  685.7	  567.7	 8516.0	...
2333945	  685.7	  567.8	 8517.0	...
2333946	  685.6	  567.5	 8519.0	...
2333947	  685.6	  566.8	 8520.0	...
2333948	  685.6	  566.1	 8521.0	...
2333949	  685.6	  565.7	 8522.0	...
2333950	  685.5	  565.4	 8523.0	...
2333951	  685.5	  565.1	 8523.0	...
2333952	  685.5	  564.8	 8522.0	...
2333953	  685.5	  564.8	 8520.0	...
2333954	  685.2	  564.6	 8519.0	...
2333955	  684.8	  564.4	 8529.0	...
2333956	  685.2	  564.5	 8539.0	...
2333957	  686.0	  564.8	 8543.0	...
2333958	  686.9	  565.0	 8535.0	...
2333959	  687.0	  565.0	 8527.0	...
2333960	  686.5	  565.0	 8517.0	...
2333961	  686.0	  565.0	 8508.0	...
2333962	  685.9	  564.9	 8504.0	...
2333963	  686.5	  564.8	 8509.0	...
2333964	  687.0	  564.6	 8516.0	...
2333965	  687.0	  564.4	 8519.0	...
2333966	  687.0	  564.3	 8523.0	...
2333967	  687.1	  564.2	 8522.0	...
2333968	  687.2	  564.0	 8520.0	...
2333969	  687.2	  563.8	 8517.0	...
2333970	  687.2	  563.2	 8517.0	...
2333971	  687.4	  562.9	 8516.0	...
2333972	  687.6	  562.4	 8516.0	...
2333973	  687.8	  562.1	 8515.0	...
2333974	  687.6	  561.5	 8513.0	...
2333975	  687.3	  561.4	 8511.0	...
2333976	  687.1	  561.4	 8509.0	...
2333977	  687.6	  561.5	 8510.0	...
2333978	  688.2	  561.4	 8511.0	...
2333979	  688.7	  561.0	 8511.0	...
2333980	  688.7	  560.7	 8511.0	...
2333981	  688.9	  560.5	 8511.0	...
2333982	  689.0	  560.6	 8512.0	...
2333983	  689.2	  560.6	 8509.0	...
2333984	  689.2	  560.6	 8504.0	...
2333985	  689.2	  560.5	 8500.0	...
2333986	  689.3	  560.4	 8505.0	...
2333987	  689.3	  560.4	 8509.0	...
2333988	  689.5	  560.6	 8511.0	...
MSG	2333989 0000 _ Number Off
2333989	  689.6	  560.8	 8509.0	...
2333990	  689.6	  560.6	 8508.0	...
2333991	  689.7	  560.2	 8508.0	...
2333992	  689.7	  559.8	 8508.0	...
2333993	  689.7	  559.8	 8508.0	...
2333994	  689.8	  559.7	 8509.0	...
2333995	  689.9	  559.7	 8506.0	...
2333996	  690.0	  559.2	 8502.0	...
2333997	  690.3	  558.6	 8497.0	...
2333998	  690.4	  557.9	 8495.0	...
2333999	  690.5	  557.8	 8490.0	...
2334000	  690.5	  557.8	 8486.0	...
2334001	  690.3	  558.2	 8482.0	...
2334002	  690.3	  558.4	 8482.0	...
2334003	  690.3	  558.5	 8482.0	...
2334004	  690.4	  558.7	 8482.0	...
2334005	  690.7	  558.9	 8482.0	...
2334006	  691.0	  559.1	 8482.0	...
2334007	  691.3	  559.1	 8482.0	...
2334008	  691.1	  559.0	 8479.0	...
2334009	  690.9	  559.0	 8475.0	...
2334010	  690.9	  559.0	 8471.0	...
2334011	  691.4	  558.9	 8469.0	...
2334012	  692.0	  558.8	 8468.0	...
2334013	  692.5	  558.7	 8464.0	...
2334014	  692.6	  558.7	 8461.0	...
2334015	  692.4	  558.6	 8460.0	...
2334016	  692.1	  558.5	 8462.0	...
2334017	  691.8	  558.4	 8467.0	...
2334018	  691.9	  558.3	 8469.0	...
2334019	  692.0	  557.9	 8471.0	...
2334020	  692.2	  557.5	 8472.0	...
2334021	  692.3	  557.0	 8473.0	...
2334022	  692.3	  557.0	 8473.0	...
2334023	  692.3	  557.0	 8471.0	...
2334024	  692.1	  557.1	 8468.0	...
2334025	  692.1	  557.0	 8466.0	...
2334026	  692.4	  556.9	 8466.0	...
2334027	  692.7	  556.8	 8461.0	...
2334028	  693.1	  556.8	 8456.0	...
2334029	  693.1	  556.8	 8451.0	...
2334030	  692.6	  556.8	 8448.0	...
2334031	  692.1	  556.7	 8445.0	...
2334032	  691.9	  556.8	 8446.0	...
2334033	  692.2	  556.9	 8450.0	...
2334034	  692.5	  557.0	 8454.0	...
2334035	  692.6	  557.1	 8451.0	...
2334036	  692.6	  557.1	 8448.0	...
2334037	  692.4	  557.2	 8443.0	...
2334038	  692.2	  557.3	 8440.0	...
2334039	  692.2	  557.2	 8438.0	...
2334040	  692.3	  557.4	 8438.0	...
2334041	  692.4	  557.5	 8438.0	...
2334042	  692.5	  557.7	 8438.0	...
2334043	  692.6	  557.7	 8439.0	...
2334044	  692.7	  558.1	 8439.0	...
2334045	  692.7	  558.4	 8440.0	...
2334046	  692.6	  558.7	 8441.0	...
2334047	  692.8	  558.6	 8442.0	...
2334048	  693.0	  558.6	 8441.0	...
2334049	  693.2	  558.6	 8437.0	...
2334050	  692.8	  558.3	 8433.0	...
2334051	  692.5	  557.9	 8430.0	...
2334052	  692.3	  557.8	 8431.0	...
2334053	  692.4	  558.4	 8432.0	...
2334054	  692.6	  559.0	 8434.0	...
2334055	  692.7	  559.4	 8436.0	...
2334056	  692.7	  559.4	 8437.0	...
2334057	  692.9	  559.4	 8438.0	...
2334058	  693.0	  559.4	 8439.0	...
2334059	  693.1	  559.4	 8439.0	...
2334060	  693.1	  559.4	 8439.0	...
2334061	  693.0	  559.5	 8441.0	...
2334062	  693.1	  559.6	 8442.0	...
2334063	  693.4	  559.6	 8439.0	...
2334064	  693.8	  559.3	 8436.0	...
2334065	  694.1	  559.1	 8433.0	...
2334066	  694.2	  559.1	 8435.0	...
2334067	  694.3	  559.3	 8437.0	...
2334068	  694.4	  559.9	 8438.0	...
2334069	  694.6	  560.5	 8437.0	...
2334070	  694.7	  560.7	 8432.0	...
2334071	  694.4	  560.5	 8427.0	...
2334072	  694.0	  560.8	 8424.0	...
2334073	  693.9	  561.2	 8424.0	...
2334074	  694.3	  561.6	 8425.0	...
2334075	  694.6	  561.4	 8426.0	...
2334076	  694.6	  561.4	 8427.0	...
2334077	  694.5	  561.3	 8427.0	...
2334078	  694.6	  561.3	 8427.0	...
2334079	  694.8	  561.3	 8427.0	...
2334080	  694.9	  561.3	 8431.0	...
2334081	  695.0	  561.2	 8435.0	...
2334082	  695.0	  561.1	 8439.0	...
2334083	  695.1	  561.2	 8439.0	...
2334084	  695.3	  561.4	 8436.0	...
2334085	  695.5	  562.0	 8432.0	...
2334086	  695.6	  562.3	 8428.0	...
2334087	  695.7	  562.7	 8428.0	...
2334088	  695.7	  562.7	 8427.0	...
2334089	  695.7	  562.8	 8426.0	...
2334090	  695.7	  562.7	 8426.0	...
2334091	  695.9	  562.6	 8427.0	...
2334092	  696.0	  562.5	 8428.0	...
2334093	  696.2	  562.7	 8428.0	...
2334094	  696.3	  563.0	 8424.0	...
2334095	  696.4	  563.3	 8422.0	...
2334096	  696.6	  563.2	 8421.0	...
2334097	  696.7	  563.1	 8421.0	...
2334098	  696.9	  563.7	 8420.0	...
2334099	  697.2	  564.3	 8419.0	...
2334100	  697.5	  564.4	 8420.0	...
2334101	  697.7	  563.8	 8422.0	...
2334102	  697.6	  563.3	 8421.0	...
2334103	  697.7	  563.3	 8420.0	...
2334104	  697.8	  563.4	 8418.0	...
2334105	  697.9	  563.4	 8418.0	...
2334106	  697.9	  564.0	 8418.0	...
2334107	  697.8	  564.7	 8417.0	...
2334108	  697.9	  565.4	 8417.0	...
2334109	  697.8	  564.7	 8415.0	...
2334110	  697.8	  564.0	 8413.0	...
2334111	  697.9	  563.8	 8411.0	...
2334112	  698.2	  564.3	 8410.0	...
2334113	  698.5	  564.7	 8408.0	...
2334114	  698.5	  565.1	 8401.0	...
2334115	  698.4	  565.4	 8394.0	...
2334116	  698.2	  565.7	 8388.0	...
2334117	  698.2	  565.8	 8386.0	...
2334118	  698.2	  565.8	 8383.0	...
2334119	  698.2	  566.0	 8380.0	...
2334120	  698.2	  566.1	 8379.0	...
2334121	  698.1	  566.1	 8382.0	...
2334122	  698.6	  565.9	 8385.0	...
2334123	  699.1	  565.7	 8387.0	...
2334124	  699.7	  565.6	 8385.0	...
2334125	  699.6	  565.9	 8380.0	...
2334126	  699.5	  566.3	 8377.0	...
2334127	  699.4	  566.4	 8376.0	...
2334128	  699.4	  566.3	 8378.0	...
2334129	  699.4	  566.1	 8381.0	...
2334130	  699.5	  566.1	 8382.0	...
2334131	  699.7	  566.1	 8382.0	...
2334132	  699.8	  566.4	 8381.0	...
2334133	  700.0	  567.0	 8380.0	...
2334134	  700.0	  567.5	 8379.0	...
2334135	  700.1	  567.9	 8377.0	...
2334136	  699.9	  567.9	 8375.0	...
2334137	  699.6	  568.1	 8374.0	...
2334138	  699.7	  568.5	 8375.0	...
2334139	  700.0	  568.9	 8376.0	...
2334140	  700.4	  569.3	 8377.0	...
2334141	  700.6	  569.5	 8377.0	...
2334142	  700.7	  569.8	 8377.0	...
2334143	  700.7	  570.1	 8379.0	...
2334144	  700.7	  570.4	 8384.0	...
2334145	  700.6	  571.0	 8388.0	...
2334146	  700.6	  571.5	 8387.0	...
2334147	  700.7	  572.1	 8384.0	...
2334148	  700.8	  572.0	 8381.0	...
2334149	  700.9	  572.0	 8381.0	...
2334150	  701.0	  572.0	 8382.0	...
2334151	  701.2	  572.0	 8383.0	...
2334152	  701.2	  572.1	 8382.0	...
2334153	  701.2	  572.4	 8379.0	...
2334154	  701.2	  572.7	 8374.0	...
2334155	  701.2	  572.9	 8369.0	...
2334156	  701.3	  572.9	 8366.0	...
2334157	  701.3	  573.0	 8366.0	...
2334158	  700.9	  573.1	 8362.0	...
2334159	  700.6	  573.2	 8358.0	...
2334160	  700.3	  573.2	 8354.0	...
2334161	  700.4	  573.3	 8353.0	...
2334162	  700.9	  573.4	 8353.0	...
2334163	  701.5	  573.6	 8347.0	...
2334164	  702.0	  573.8	 8341.0	...
2334165	  702.1	  574.2	 8336.0	...
2334166	  702.0	  574.5	 8335.0	...
2334167	  702.0	  574.9	 8335.0	...
2334168	  701.9	  575.1	 8335.0	...
2334169	  701.8	  575.3	 8336.0	...
2334170	  701.7	  575.3	 8338.0	...
2334171	  701.6	  575.3	 8339.0	...
2334172	  701.4	  575.6	 8338.0	...
2334173	  701.2	  575.9	 8337.0	...
2334174	  701.1	  576.1	 8334.0	...
2334175	  701.1	  576.2	 8331.0	...
2334176	  701.1	  576.4	 8331.0	...
2334177	  701.2	  576.6	 8333.0	...
2334178	  701.3	  576.6	 8333.0	...
2334179	  701.2	  576.8	 8329.0	...
2334180	  701.1	  577.0	 8325.0	...
2334181	  700.9	  577.0	 8323.0	...
2334182	  700.8	  576.9	 8323.0	...
2334183	  701.2	  577.0	 8324.0	...
2334184	  701.7	  577.3	 8325.0	...
2334185	  702.1	  577.8	 8321.0	...
2334186	  702.1	  577.9	 8318.0	...
2334187	  702.0	  578.2	 8312.0	...
2334188	  702.0	  578.3	 8310.0	...
2334189	  702.0	  578.4	 8314.0	...
2334190	  702.0	  578.2	 8320.0	...
2334191	  702.1	  578.6	 8319.0	...
2334192	  702.2	  579.1	 8312.0	...
2334193	  702.4	  579.6	 8310.0	...
2334194	  702.5	  579.6	 8315.0	...
2334195	  702.7	  579.4	 8321.0	...
2334196	  702.7	  579.0	 8323.0	...
2334197	  702.7	  578.6	 8322.0	...
2334198	  702.7	  578.5	 8315.0	...
2334199	  702.9	  578.4	 8308.0	...
2334200	  703.0	  578.3	 8303.0	...
2334201	  703.0	  578.2	 8302.0	...
2334202	  702.7	  578.2	 8307.0	...
2334203	  702.5	  578.4	 8312.0	...
2334204	  702.4	  579.2	 8315.0	...
2334205	  702.5	  580.0	 8313.0	...
2334206	  702.6	  580.6	 8312.0	...
2334207	  702.6	  580.8	 8310.0	...
2334208	  702.7	  580.8	 8308.0	...
2334209	  702.7	  580.9	 8306.0	...
2334210	  702.7	  580.8	 8306.0	...
2334211	  702.7	  580.8	 8306.0	...
2334212	  702.9	  580.8	 8306.0	...
2334213	  703.1	  580.9	 8306.0	...
2334214	  703.3	  581.5	 8301.0	...
2334215	  703.5	  581.9	 8296.0	...
2334216	  703.7	  582.3	 8295.0	...
2334217	  703.9	  582.3	 8299.0	...
2334218	  703.7	  582.4	 8302.0	...
2334219	  703.4	  582.5	 8296.0	...
2334220	  702.9	  582.6	 8289.0	...
2334221	  702.8	  582.5	 8284.0	...
2334222	  702.7	  582.6	 8284.0	...
2334223	  702.7	  582.4	 8284.0	...
2334224	  702.6	  582.4	 8285.0	...
2334225	  702.5	  582.6	 8286.0	...
2334226	  702.6	  583.0	 8286.0	...
2334227	  703.0	  583.3	 8285.0	...
2334228	  703.4	  583.3	 8286.0	...
2334229	  703.7	  583.5	 8287.0	...
2334230	  703.8	  583.6	 8288.0	...
2334231	  703.8	  583.9	 8286.0	...
2334232	  703.7	  584.1	 8283.0	...
2334233	  703.2	  584.3	 8280.0	...
2334234	  702.8	  584.4	 8281.0	...
2334235	  702.6	  584.2	 8283.0	...
2334236	  702.9	  583.9	 8285.0	...
2334237	  703.2	  583.7	 8284.0	...
2334238	  703.4	  583.6	 8284.0	...
2334239	  703.4	  583.7	 8285.0	...
2334240	  703.4	  583.7	 8283.0	...
2334241	  703.5	  583.9	 8281.0	...
2334242	  703.7	  584.1	 8278.0	...
2334243	  703.7	  584.3	 8276.0	...
2334244	  703.6	  584.3	 8272.0	...
2334245	  703.5	  584.2	 8271.0	...
2334246	  703.4	  584.2	 8271.0	...
2334247	  703.3	  584.2	 8272.0	...
2334248	  703.1	  584.2	 8272.0	...
2334249	  702.9	  584.1	 8276.0	...
2334250	  702.9	  584.1	 8280.0	...
2334251	  703.0	  584.1	 8282.0	...
2334252	  703.1	  584.2	 8278.0	...
2334253	  703.3	  584.1	 8273.0	...
2334254	  703.3	  584.1	 8269.0	...
2334255	  703.3	  584.1	 8268.0	...
2334256	  703.2	  584.1	 8267.0	...
2334257	  703.3	  584.2	 8268.0	...
2334258	  703.4	  584.3	 8269.0	...
2334259	  703.4	  584.4	 8270.0	...
2334260	  703.4	  584.6	 8271.0	...
2334261	  703.4	  584.8	 8266.0	...
2334262	  703.4	  584.9	 8261.0	...
2334263	  703.4	  584.8	 8255.0	...
2334264	  703.3	  584.8	 8256.0	...
2334265	  703.2	  585.0	 8257.0	...
2334266	  703.2	  585.3	 8260.0	...
2334267	  703.3	  585.6	 8262.0	...
2334268	  703.4	  585.8	 8263.0	...
2334269	  703.8	  585.6	 8268.0	...
2334270	  704.1	  585.5	 8273.0	...
2334271	  704.4	  585.5	 8277.0	...
2334272	  704.3	  585.4	 8275.0	...
2334273	  704.3	  585.3	 8268.0	...
2334274	  704.3	  585.2	 8264.0	...
2334275	  704.3	  585.4	 8261.0	...
2334276	  704.4	  585.5	 8262.0	...
2334277	  704.1	  585.7	 8260.0	...
2334278	  703.9	  585.7	 8258.0	...
2334279	  703.6	  585.6	 8259.0	...
2334280	  703.6	  585.0	 8262.0	...
2334281	  703.9	  584.5	 8263.0	...
2334282	  704.1	  584.4	 8261.0	...
2334283	  704.4	  584.7	 8262.0	...
2334284	  704.4	  585.1	 8265.0	...
2334285	  704.3	  584.9	 8265.0	...
2334286	  704.0	  584.5	 8259.0	...
2334287	  703.8	  584.2	 8254.0	...
2334288	  703.8	  584.2	 8251.0	...
2334289	  703.8	  584.8	 8251.0	...
2334290	  703.7	  585.3	 8250.0	...
2334291	  703.8	  585.7	 8249.0	...
2334292	  703.9	  585.6	 8248.0	...
2334293	  704.2	  585.7	 8248.0	...
2334294	  704.4	  585.8	 8249.0	...
2334295	  704.8	  585.8	 8250.0	...
2334296	  705.2	  585.6	 8251.0	...
2334297	  705.5	  585.3	 8250.0	...
2334298	  705.5	  585.2	 8249.0	...
2334299	  705.5	  585.1	 8249.0	...
2334300	  705.5	  585.1	 8250.0	...
2334301	  705.3	  585.1	 8251.0	...
2334302	  705.1	  585.2	 8252.0	...
2334303	  704.9	  585.1	 8251.0	...
2334304	  704.9	  584.9	 8251.0	...
2334305	  705.0	  584.7	 8250.0	...
2334306	  705.2	  584.5	 8249.0	...
2334307	  705.4	  584.5	 8248.0	...
2334308	  705.5	  584.5	 8246.0	...
2334309	  705.4	  584.0	 8245.0	...
2334310	  705.4	  583.5	 8245.0	...
2334311	  705.5	  582.9	 8245.0	...
2334312	  705.7	  582.8	 8244.0	...
2334313	  705.8	  582.7	 8244.0	...
2334314	  705.8	  582.7	 8244.0	...
2334315	  705.7	  582.7	 8241.0	...
2334316	  705.8	  582.6	 8238.0	...
2334317	  705.8	  582.5	 8235.0	...
2334318	  705.8	  582.4	 8234.0	...
2334319	  705.8	  582.2	 8233.0	...
2334320	  705.7	  582.2	 8231.0	...
2334321	  705.7	  582.0	 8230.0	...
2334322	  706.2	  581.8	 8229.0	...
2334323	  706.7	  581.6	 8229.0	...
2334324	  707.3	  581.6	 8228.0	...
2334325	  707.3	  581.6	 8233.0	...
2334326	  707.4	  582.0	 8238.0	...
2334327	  707.5	  582.4	 8243.0	...
2334328	  707.5	  583.0	 8243.0	...
2334329	  707.4	  583.7	 8248.0	...
2334330	  707.3	  584.3	 8252.0	...
2334331	  707.3	  585.5	 8257.0	...
2334332	  707.3	  586.3	 8256.0	...
2334333	  707.3	  587.4	 8256.0	...
2334334	  707.3	  587.7	 8255.0	...
2334335	  707.4	  587.9	 8254.0	...
2334336	  707.4	  588.6	 8253.0	...
2334337	  707.4	  589.4	 8252.0	...
2334338	  707.3	  590.7	 8251.0	...
2334339	  707.3	  591.2	 8252.0	...
2334340	  707.3	  592.3	 8254.0	...
2334341	  707.1	  593.1	 8255.0	...
2334342	  706.8	  593.9	 8255.0	...
2334343	  706.2	  594.7	 8256.0	...
2334344	  706.0	  595.4	 8255.0	...
2334345	  705.9	  597.1	 8254.0	...
2334346	  706.2	  598.4	 8253.0	...
2334347	  706.4	  600.5	 8250.0	...
2334348	  706.6	  602.3	 8246.0	...
2334349	  706.4	  603.8	 8241.0	...
2334350	  706.0	  604.6	 8229.0	...
2334351	  705.8	  604.9	 8219.0	...
2334352	  705.7	  605.1	 8211.0	...
2334353	  705.8	  605.2	 8212.0	...
2334354	  705.7	  605.2	 8213.0	...
2334355	  705.6	  605.4	 8213.0	...
EFIX R   2329514	2334355	4842	  693.4	  594.5	   8365
SSACC R  2334356
2334356	  705.5	  605.7	 8217.0	...
2334357	  705.5	  606.8	 8227.0	...
2334358	  705.6	  607.8	 8238.0	...
2334359	  705.8	  609.6	 8246.0	...
2334360	  706.0	  611.9	 8246.0	...
2334361	  706.7	  615.2	 8244.0	...
2334362	  707.4	  620.3	 8239.0	...
2334363	  709.4	  627.0	 8226.0	...
2334364	  711.0	  635.7	 8207.0	...
2334365	  713.2	  645.9	 8177.0	...
2334366	  715.1	  657.5	 8141.0	...
2334367	  717.6	  669.5	 8094.0	...
2334368	  719.6	  682.2	 8045.0	...
2334369	  721.2	  696.6	 7999.0	...
2334370	  722.7	  712.6	 7942.0	...
2334371	  725.2	  730.0	 7882.0	...
2334372	  728.2	  748.2	 7815.0	...
2334373	  731.5	  767.6	 7746.0	...
2334374	  734.3	  787.7	 7673.0	...
2334375	  737.2	  807.9	 7594.0	...
2334376	  740.5	  829.6	 7511.0	...
2334377	  744.7	  852.1	 7426.0	...
2334378	  749.2	  875.8	 7327.0	...
2334379	  754.5	  900.7	 7227.0	...
2334380	  760.6	  927.4	 7115.0	...
2334381	  767.9	  955.9	 6999.0	...
2334382	  776.2	  985.7	 6877.0	...
2334383	  784.6	 1016.4	 6748.0	...
2334384	  793.2	 1047.1	 6622.0	...
2334385	  800.9	 1078.8	 6489.0	...
2334386	  807.9	 1111.2	 6365.0	...
2334387	  814.3	 1144.1	 6240.0	...
2334388	  820.7	 1176.0	 6119.0	...
2334389	  828.7	 1209.4	 5976.0	...
2334390	  837.5	 1243.7	 5835.0	...
2334391	  846.7	 1279.5	 5688.0	...
2334392	  856.3	 1315.5	 5543.0	...
2334393	  866.0	 1352.5	 5392.0	...
2334394	  877.6	 1391.4	 5220.0	...
2334395	  891.1	 1431.8	 5051.0	...
2334396	  906.8	 1476.5	 4859.0	...
2334397	  926.6	 1526.6	 4638.0	...
2334398	  948.0	 1580.4	 4399.0	...
2334399	  970.0	 1636.7	 4160.0	...
2334400	  988.1	 1701.9	 3911.0	...
2334401	 1001.8	 1765.4	 3671.0	...
2334402	 1016.0	 1829.4	 3437.0	...
2334403	 1031.9	 1884.4	 3233.0	...
2334404	 1044.8	 1923.3	 3090.0	...
2334405	 1051.4	 1942.2	 3013.0	...
2334406	 1051.4	 1942.2	 3013.0	...
SBLINK R 2334407
2334407	   .	   .	    0.0	...
2334408	   .	   .	    0.0	...
2334409	   .	   .	    0.0	...
2334410	   .	   .	    0.0	...
2334411	   .	   .	    0.0	...
2334412	   .	   .	    0.0	...
2334413	   .	   .	    0.0	...
2334414	   .	   .	    0.0	...
2334415	   .	   .	    0.0	...
2334416	   .	   .	    0.0	...
2334417	   .	   .	    0.0	...
2334418	   .	   .	    0.0	...
2334419	   .	   .	    0.0	...
2334420	   .	   .	    0.0	...
2334421	   .	   .	    0.0	...
2334422	   .	   .	    0.0	...
2334423	   .	   .	    0.0	...
2334424	   .	   .	    0.0	...
2334425	   .	   .	    0.0	...
2334426	   .	   .	    0.0	...
2334427	   .	   .	    0.0	...
2334428	   .	   .	    0.0	...
2334429	   .	   .	    0.0	...
2334430	   .	   .	    0.0	...
2334431	   .	   .	    0.0	...
2334432	   .	   .	    0.0	...
2334433	   .	   .	    0.0	...
2334434	   .	   .	    0.0	...
2334435	   .	   .	    0.0	...
2334436	   .	   .	    0.0	...
2334437	   .	   .	    0.0	...
2334438	   .	   .	    0.0	...
2334439	   .	   .	    0.0	...
2334440	   .	   .	    0.0	...
2334441	   .	   .	    0.0	...
2334442	   .	   .	    0.0	...
2334443	   .	   .	    0.0	...
2334444	   .	   .	    0.0	...
2334445	   .	   .	    0.0	...
2334446	   .	   .	    0.0	...
2334447	   .	   .	    0.0	...
2334448	   .	   .	    0.0	...
2334449	   .	   .	    0.0	...
2334450	   .	   .	    0.0	...
2334451	   .	   .	    0.0	...
2334452	   .	   .	    0.0	...
2334453	   .	   .	    0.0	...
2334454	   .	   .	    0.0	...
2334455	   .	   .	    0.0	...
2334456	   .	   .	    0.0	...
2334457	   .	   .	    0.0	...
2334458	   .	   .	    0.0	...
2334459	   .	   .	    0.0	...
2334460	   .	   .	    0.0	...
2334461	   .	   .	    0.0	...
2334462	   .	   .	    0.0	...
2334463	   .	   .	    0.0	...
2334464	   .	   .	    0.0	...
2334465	   .	   .	    0.0	...
2334466	   .	   .	    0.0	...
2334467	   .	   .	    0.0	...
2334468	   .	   .	    0.0	...
2334469	   .	   .	    0.0	...
2334470	   .	   .	    0.0	...
2334471	   .	   .	    0.0	...
2334472	   .	   .	    0.0	...
2334473	   .	   .	    0.0	...
2334474	   .	   .	    0.0	...
2334475	   .	   .	    0.0	...
2334476	   .	   .	    0.0	...
2334477	   .	   .	    0.0	...
2334478	   .	   .	    0.0	...
2334479	   .	   .	    0.0	...
2334480	   .	   .	    0.0	...
2334481	   .	   .	    0.0	...
2334482	   .	   .	    0.0	...
2334483	   .	   .	    0.0	...
2334484	   .	   .	    0.0	...
2334485	   .	   .	    0.0	...
2334486	   .	   .	    0.0	...
2334487	   .	   .	    0.0	...
2334488	   .	   .	    0.0	...
2334489	   .	   .	    0.0	...
2334490	   .	   .	    0.0	...
2334491	   .	   .	    0.0	...
2334492	   .	   .	    0.0	...
2334493	   .	   .	    0.0	...
2334494	   .	   .	    0.0	...
2334495	   .	   .	    0.0	...
2334496	   .	   .	    0.0	...
2334497	   .	   .	    0.0	...
2334498	   .	   .	    0.0	...
2334499	   .	   .	    0.0	...
2334500	   .	   .	    0.0	...
2334501	   .	   .	    0.0	...
2334502	   .	   .	    0.0	...
2334503	   .	   .	    0.0	...
2334504	   .	   .	    0.0	...
2334505	   .	   .	    0.0	...
2334506	   .	   .	    0.0	...
2334507	   .	   .	    0.0	...
2334508	   .	   .	    0.0	...
2334509	   .	   .	    0.0	...
2334510	   .	   .	    0.0	...
2334511	   .	   .	    0.0	...
2334512	   .	   .	    0.0	...
2334513	   .	   .	    0.0	...
2334514	   .	   .	    0.0	...
2334515	   .	   .	    0.0	...
2334516	   .	   .	    0.0	...
2334517	   .	   .	    0.0	...
2334518	   .	   .	    0.0	...
2334519	   .	   .	    0.0	...
2334520	   .	   .	    0.0	...
2334521	   .	   .	    0.0	...
2334522	   .	   .	    0.0	...
2334523	   .	   .	    0.0	...
2334524	   .	   .	    0.0	...
2334525	   .	   .	    0.0	...
2334526	   .	   .	    0.0	...
2334527	   .	   .	    0.0	...
2334528	   .	   .	    0.0	...
2334529	   .	   .	    0.0	...
2334530	   .	   .	    0.0	...
2334531	   .	   .	    0.0	...
2334532	   .	   .	    0.0	...
2334533	   .	   .	    0.0	...
2334534	   .	   .	    0.0	...
2334535	   .	   .	    0.0	...
2334536	   .	   .	    0.0	...
2334537	   .	   .	    0.0	...
2334538	   .	   .	    0.0	...
2334539	   .	   .	    0.0	...
2334540	   .	   .	    0.0	...
2334541	   .	   .	    0.0	...
2334542	   .	   .	    0.0	...
2334543	   .	   .	    0.0	...
2334544	   .	   .	    0.0	...
2334545	   .	   .	    0.0	...
2334546	   .	   .	    0.0	...
2334547	   .	   .	    0.0	...
2334548	   .	   .	    0.0	...
2334549	   .	   .	    0.0	...
2334550	   .	   .	    0.0	...
2334551	   .	   .	    0.0	...
2334552	   .	   .	    0.0	...
2334553	   .	   .	    0.0	...
2334554	   .	   .	    0.0	...
2334555	   .	   .	    0.0	...
2334556	   .	   .	    0.0	...
2334557	   .	   .	    0.0	...
2334558	   .	   .	    0.0	...
2334559	   .	   .	    0.0	...
2334560	   .	   .	    0.0	...
2334561	   .	   .	    0.0	...
2334562	   .	   .	    0.0	...
2334563	   .	   .	    0.0	...
2334564	   .	   .	    0.0	...
2334565	   .	   .	    0.0	...
2334566	   .	   .	    0.0	...
2334567	   .	   .	    0.0	...
2334568	   .	   .	    0.0	...
2334569	   .	   .	    0.0	...
2334570	   .	   .	    0.0	...
2334571	   .	   .	    0.0	...
2334572	   .	   .	    0.0	...
2334573	   .	   .	    0.0	...
2334574	   .	   .	    0.0	...
2334575	   .	   .	    0.0	...
2334576	   .	   .	    0.0	...
2334577	   .	   .	    0.0	...
2334578	   .	   .	    0.0	...
2334579	   .	   .	    0.0	...
2334580	   .	   .	    0.0	...
2334581	   .	   .	    0.0	...
2334582	   .	   .	    0.0	...
2334583	   .	   .	    0.0	...
2334584	   .	   .	    0.0	...
2334585	   .	   .	    0.0	...
2334586	   .	   .	    0.0	...
2334587	   .	   .	    0.0	...
2334588	   .	   .	    0.0	...
2334589	   .	   .	    0.0	...
2334590	   .	   .	    0.0	...
2334591	   .	   .	    0.0	...
2334592	   .	   .	    0.0	...
2334593	   .	   .	    0.0	...
2334594	   .	   .	    0.0	...
2334595	   .	   .	    0.0	...
2334596	   .	   .	    0.0	...
2334597	   .	   .	    0.0	...
2334598	   .	   .	    0.0	...
2334599	   .	   .	    0.0	...
2334600	   .	   .	    0.0	...
2334601	   .	   .	    0.0	...
2334602	   .	   .	    0.0	...
2334603	   .	   .	    0.0	...
2334604	   .	   .	    0.0	...
2334605	   .	   .	    0.0	...
2334606	   .	   .	    0.0	...
2334607	   .	   .	    0.0	...
EBLINK R 2334407	2334607	201
2334608	 1256.4	 1853.8	 2864.0	...
2334609	 1256.4	 1853.8	 2864.0	...
2334610	 1251.5	 1847.0	 2899.0	...
2334611	 1243.8	 1832.8	 2964.0	...
2334612	 1232.0	 1811.2	 3060.0	...
2334613	 1220.5	 1787.7	 3165.0	...
2334614	 1207.0	 1763.8	 3266.0	...
2334615	 1185.9	 1732.2	 3388.0	...
2334616	 1168.6	 1708.4	 3481.0	...
2334617	 1147.0	 1681.3	 3593.0	...
2334618	 1135.2	 1662.6	 3676.0	...
2334619	 1113.0	 1636.4	 3793.0	...
2334620	 1096.4	 1612.8	 3894.0	...
2334621	 1076.5	 1588.7	 4005.0	...
2334622	 1063.5	 1565.2	 4101.0	...
2334623	 1052.2	 1542.3	 4197.0	...
2334624	 1044.7	 1520.1	 4283.0	...
2334625	 1032.7	 1498.0	 4378.0	...
2334626	 1019.6	 1477.2	 4467.0	...
2334627	 1004.6	 1455.9	 4567.0	...
2334628	  994.4	 1435.3	 4658.0	...
2334629	  984.7	 1414.2	 4756.0	...
2334630	  974.7	 1394.2	 4846.0	...
2334631	  965.7	 1373.8	 4940.0	...
2334632	  956.3	 1354.1	 5034.0	...
2334633	  948.3	 1334.4	 5123.0	...
2334634	  939.8	 1315.2	 5211.0	...
2334635	  932.1	 1297.5	 5289.0	...
2334636	  923.6	 1279.7	 5375.0	...
2334637	  916.7	 1263.5	 5446.0	...
2334638	  909.4	 1246.8	 5525.0	...
2334639	  902.8	 1230.4	 5595.0	...
2334640	  895.8	 1214.3	 5661.0	...
2334641	  890.2	 1198.4	 5725.0	...
2334642	  883.3	 1183.6	 5796.0	...
2334643	  877.2	 1169.1	 5869.0	...
2334644	  871.0	 1155.3	 5929.0	...
2334645	  866.5	 1142.0	 5983.0	...
2334646	  862.1	 1129.0	 6037.0	...
2334647	  856.4	 1115.6	 6099.0	...
2334648	  852.1	 1102.8	 6154.0	...
2334649	  846.9	 1089.8	 6205.0	...
2334650	  843.1	 1078.4	 6249.0	...
2334651	  838.4	 1067.0	 6296.0	...
2334652	  835.1	 1056.0	 6344.0	...
2334653	  831.3	 1044.6	 6394.0	...
2334654	  827.8	 1033.6	 6441.0	...
2334655	  823.8	 1023.3	 6482.0	...
2334656	  820.4	 1013.3	 6521.0	...
2334657	  817.2	 1002.8	 6559.0	...
2334658	  813.5	  992.1	 6609.0	...
2334659	  810.4	  981.7	 6651.0	...
2334660	  807.2	  971.4	 6694.0	...
2334661	  805.5	  962.8	 6722.0	...
2334662	  802.1	  953.8	 6758.0	...
2334663	  799.6	  944.8	 6794.0	...
2334664	  795.9	  935.4	 6834.0	...
2334665	  793.4	  926.7	 6868.0	...
2334666	  790.5	  918.3	 6899.0	...
2334667	  788.0	  909.8	 6940.0	...
2334668	  785.6	  901.4	 6972.0	...
2334669	  783.7	  893.9	 7006.0	...
2334670	  781.1	  886.7	 7027.0	...
2334671	  779.1	  879.2	 7060.0	...
2334672	  776.4	  871.5	 7092.0	...
2334673	  774.0	  863.5	 7125.0	...
2334674	  771.8	  856.3	 7153.0	...
2334675	  769.7	  850.0	 7182.0	...
2334676	  768.6	  843.9	 7210.0	...
2334677	  766.9	  837.1	 7238.0	...
2334678	  765.4	  830.3	 7262.0	...
2334679	  763.5	  824.2	 7287.0	...
2334680	  762.1	  818.8	 7314.0	...
2334681	  760.4	  813.3	 7337.0	...
2334682	  758.7	  808.0	 7353.0	...
2334683	  756.5	  802.3	 7369.0	...
2334684	  755.0	  796.9	 7383.0	...
2334685	  753.4	  791.8	 7409.0	...
2334686	  752.4	  786.9	 7429.0	...
2334687	  751.0	  782.3	 7445.0	...
2334688	  749.8	  776.9	 7464.0	...
2334689	  748.2	  772.3	 7483.0	...
2334690	  747.1	  767.3	 7507.0	...
2334691	  746.1	  762.7	 7526.0	...
2334692	  745.1	  758.0	 7546.0	...
2334693	  744.1	  752.7	 7565.0	...
2334694	  743.4	  748.5	 7580.0	...
2334695	  742.8	  744.1	 7598.0	...
2334696	  742.2	  739.9	 7611.0	...
2334697	  741.4	  735.7	 7625.0	...
2334698	  740.9	  731.7	 7638.0	...
ESACC R  2334356	2334698	343	  705.5	  605.7	  740.9	  731.7	   2.79	    961
SFIX R   2334699
2334699	  740.3	  727.8	 7651.0	...
2334700	  740.2	  724.4	 7661.0	...
2334701	  740.1	  720.1	 7670.0	...
2334702	  740.0	  716.0	 7684.0	...
2334703	  739.9	  712.2	 7697.0	...
2334704	  739.7	  709.5	 7703.0	...
2334705	  738.7	  707.0	 7707.0	...
2334706	  737.5	  703.4	 7711.0	...
2334707	  736.9	  700.8	 7722.0	...
2334708	  737.1	  697.6	 7734.0	...
2334709	  737.1	  694.5	 7754.0	...
2334710	  736.6	  691.1	 7768.0	...
2334711	  735.6	  687.8	 7784.0	...
2334712	  734.8	  685.6	 7792.0	...
2334713	  733.9	  682.5	 7803.0	...
2334714	  733.5	  679.4	 7818.0	...
2334715	  733.0	  676.3	 7834.0	...
2334716	  732.5	  672.9	 7844.0	...
2334717	  732.2	  671.0	 7850.0	...
2334718	  731.9	  668.3	 7857.0	...
2334719	  731.1	  665.9	 7864.0	...
2334720	  730.3	  663.0	 7876.0	...
2334721	  729.1	  660.0	 7884.0	...
2334722	  728.5	  657.6	 7896.0	...
2334723	  727.8	  655.5	 7899.0	...
2334724	  727.4	  653.5	 7905.0	...
2334725	  727.0	  651.3	 7910.0	...
2334726	  726.3	  649.3	 7916.0	...
2334727	  725.7	  647.5	 7925.0	...
2334728	  725.2	  646.2	 7933.0	...
2334729	  725.0	  644.0	 7941.0	...
2334730	  724.8	  642.6	 7947.0	...
2334731	  724.3	  640.8	 7950.0	...
2334732	  723.8	  639.5	 7961.0	...
2334733	  723.3	  637.5	 7969.0	...
2334734	  723.0	  636.1	 7977.0	...
2334735	  722.8	  634.1	 7978.0	...
2334736	  722.6	  632.5	 7978.0	...
2334737	  722.2	  630.9	 7981.0	...
2334738	  721.3	  629.7	 7984.0	...
2334739	  720.5	  628.0	 7988.0	...
2334740	  720.0	  626.2	 7992.0	...
2334741	  719.9	  624.9	 7996.0	...
2334742	  719.7	  623.1	 8002.0	...
2334743	  719.1	  620.7	 8006.0	...
2334744	  718.6	  618.9	 8008.0	...
2334745	  718.2	  618.4	 8011.0	...
2334746	  718.0	  617.3	 8015.0	...
2334747	  717.8	  616.1	 8020.0	...
2334748	  717.7	  614.7	 8021.0	...
2334749	  717.5	  614.2	 8022.0	...
2334750	  717.5	  613.7	 8024.0	...
2334751	  717.6	  613.2	 8026.0	...
2334752	  717.7	  612.4	 8027.0	...
2334753	  717.3	  611.9	 8028.0	...
2334754	  716.9	  611.6	 8028.0	...
2334755	  716.5	  611.6	 8028.0	...
2334756	  716.5	  611.7	 8029.0	...
2334757	  716.5	  611.8	 8031.0	...
2334758	  716.5	  611.9	 8032.0	...
2334759	  716.5	  611.9	 8031.0	...
2334760	  716.4	  611.8	 8029.0	...
2334761	  716.3	  611.7	 8027.0	...
2334762	  716.3	  611.6	 8027.0	...
2334763	  716.3	  611.6	 8027.0	...
2334764	  716.2	  611.6	 8026.0	...
2334765	  716.2	  611.6	 8026.0	...
2334766	  716.0	  611.6	 8026.0	...
2334767	  715.9	  611.8	 8026.0	...
2334768	  715.8	  611.9	 8026.0	...
2334769	  715.7	  612.0	 8026.0	...
2334770	  715.6	  612.5	 8025.0	...
2334771	  715.6	  612.9	 8024.0	...
2334772	  715.6	  613.3	 8023.0	...
2334773	  715.7	  613.4	 8023.0	...
2334774	  715.7	  613.4	 8022.0	...
2334775	  715.7	  613.6	 8018.0	...
2334776	  715.7	  613.9	 8014.0	...
2334777	  715.8	  614.1	 8010.0	...
2334778	  716.0	  614.6	 8009.0	...
2334779	  716.1	  615.1	 8008.0	...
2334780	  716.2	  615.5	 8007.0	...
2334781	  716.2	  615.5	 8002.0	...
2334782	  716.4	  616.0	 7998.0	...
2334783	  716.5	  616.4	 7993.0	...
2334784	  716.7	  616.9	 7992.0	...
2334785	  716.7	  617.0	 7990.0	...
2334786	  716.7	  617.1	 7988.0	...
2334787	  716.6	  617.2	 7986.0	...
2334788	  716.4	  617.3	 7985.0	...
2334789	  716.3	  617.4	 7986.0	...
2334790	  716.3	  617.4	 7986.0	...
2334791	  716.4	  617.3	 7987.0	...
2334792	  716.5	  617.1	 7987.0	...
2334793	  716.3	  617.0	 7988.0	...
2334794	  716.1	  616.9	 7986.0	...
2334795	  716.1	  616.8	 7984.0	...
2334796	  716.3	  616.7	 7982.0	...
2334797	  716.5	  616.6	 7984.0	...
2334798	  716.5	  616.6	 7985.0	...
2334799	  716.5	  616.7	 7982.0	...
2334800	  716.5	  616.7	 7979.0	...
2334801	  716.6	  616.4	 7975.0	...
2334802	  716.7	  616.1	 7976.0	...
2334803	  716.6	  615.8	 7977.0	...
2334804	  716.3	  615.8	 7978.0	...
2334805	  716.1	  615.8	 7979.0	...
2334806	  716.0	  615.7	 7979.0	...
2334807	  715.9	  615.6	 7978.0	...
2334808	  715.9	  615.5	 7976.0	...
2334809	  715.9	  615.3	 7974.0	...
2334810	  715.9	  615.2	 7973.0	...
2334811	  715.9	  615.3	 7974.0	...
2334812	  716.0	  615.4	 7975.0	...
2334813	  716.1	  615.4	 7974.0	...
2334814	  716.1	  615.3	 7971.0	...
2334815	  716.1	  615.2	 7968.0	...
2334816	  716.2	  615.2	 7969.0	...
2334817	  716.3	  615.2	 7969.0	...
2334818	  716.4	  615.0	 7970.0	...
2334819	  716.3	  614.8	 7969.0	...
2334820	  716.1	  614.5	 7968.0	...
[truncated: 4,244,179 more chars]
