# Supplementary material for: With an eye on uncertainty: Modelling pupillary responses to environmental volatility
Source: PLoS Comput Biol. 2019 Jul 5;15(7):e1007126. doi: 10.1371/journal.pcbi.1007126 (PMC6636765; doi:10.1371/journal.pcbi.1007126)
Supplement: S7 Data — Zip file containing the pupillometry data for participant 7. (ZIP) [file pcbi.1007126.s007.zip › P7/trial12.asc]

** CONVERTED FROM C:\Users\tparr\Documents\PVR\P7_1412\trial12.edf using edfapi 3.1 Win32 Nov 24 2009 on Thu Dec 14 09:51:20 2017
** DATE: Thu Dec 14 10:40:29 2017
** TYPE: EDF_FILE BINARY EVENT SAMPLE TAGGED
** VERSION: EYELINK II 1
** SOURCE: EYELINK CL
** EYELINK II CL v4.48 Nov 25 2009
** CAMERA: EyeLink CL Version 1.4 Sensor=BHA
** SERIAL NUMBER: CL1-AAD42
** CAMERA_CONFIG: AAD42140.SCD
**

MSG	2613718 RECCFG CR 1000 2 0 R
MSG	2613718 ELCLCFG MTABLER
MSG	2613718 GAZE_COORDS 0.00 0.00 1599.00 1199.00
MSG	2613718 THRESHOLDS R 100 225
MSG	2613718 ELCL_PROC CENTROID (3)
MSG	2613718 ELCL_PCR_PARAM 5 3.0
START	2613719 	RIGHT	SAMPLES	EVENTS
PRESCALER	1
VPRESCALER	1
PUPIL	AREA
EVENTS	GAZE	RIGHT	RATE	1000.00	TRACKING	CR	FILTER	2
SAMPLES	GAZE	RIGHT	RATE	1000.00	TRACKING	CR	FILTER	2
MSG	2613719 !MODE RECORD CR 1000 2 0 R
2613719	  712.4	  601.5	 8160.0	...
INPUT	2613719	127
2613720	  712.5	  601.4	 8160.0	...
2613721	  712.7	  601.2	 8160.0	...
2613722	  713.0	  601.0	 8160.0	...
2613723	  713.1	  601.0	 8161.0	...
2613724	  713.0	  600.9	 8165.0	...
2613725	  712.9	  600.9	 8169.0	...
SFIX R   2613726
2613726	  712.9	  600.6	 8173.0	...
2613727	  712.9	  600.3	 8170.0	...
2613728	  712.8	  600.5	 8164.0	...
2613729	  712.8	  600.9	 8157.0	...
2613730	  712.8	  601.2	 8153.0	...
2613731	  712.8	  601.1	 8152.0	...
2613732	  712.8	  600.9	 8153.0	...
2613733	  712.9	  600.8	 8154.0	...
2613734	  712.9	  600.8	 8153.0	...
2613735	  713.0	  601.0	 8150.0	...
2613736	  712.8	  601.2	 8147.0	...
2613737	  712.7	  601.5	 8148.0	...
2613738	  712.6	  601.5	 8148.0	...
2613739	  712.6	  601.4	 8148.0	...
2613740	  712.8	  601.3	 8146.0	...
2613741	  713.0	  601.3	 8146.0	...
2613742	  713.2	  601.5	 8143.0	...
2613743	  713.2	  601.6	 8141.0	...
2613744	  713.3	  601.7	 8141.0	...
2613745	  713.3	  601.6	 8142.0	...
2613746	  713.3	  601.6	 8144.0	...
2613747	  713.3	  601.4	 8146.0	...
2613748	  713.3	  601.2	 8147.0	...
2613749	  713.2	  600.9	 8148.0	...
2613750	  713.1	  600.9	 8147.0	...
2613751	  713.0	  601.0	 8147.0	...
2613752	  713.0	  601.3	 8141.0	...
2613753	  713.0	  601.5	 8136.0	...
2613754	  712.9	  601.8	 8132.0	...
2613755	  712.8	  601.8	 8134.0	...
2613756	  712.7	  601.8	 8136.0	...
2613757	  712.7	  601.7	 8137.0	...
2613758	  712.8	  601.7	 8137.0	...
2613759	  712.9	  601.8	 8134.0	...
2613760	  713.1	  601.5	 8132.0	...
2613761	  713.4	  601.2	 8133.0	...
2613762	  713.7	  600.8	 8137.0	...
2613763	  713.8	  600.4	 8142.0	...
2613764	  713.7	  600.1	 8144.0	...
2613765	  713.6	  600.4	 8144.0	...
2613766	  713.7	  600.8	 8144.0	...
2613767	  713.9	  601.3	 8144.0	...
2613768	  714.0	  601.3	 8143.0	...
2613769	  714.0	  601.6	 8142.0	...
2613770	  713.8	  601.7	 8141.0	...
2613771	  713.5	  601.8	 8140.0	...
2613772	  713.3	  601.4	 8140.0	...
2613773	  713.2	  601.1	 8140.0	...
2613774	  713.5	  601.2	 8139.0	...
2613775	  714.0	  601.7	 8137.0	...
2613776	  714.0	  602.1	 8136.0	...
2613777	  713.7	  602.2	 8136.0	...
2613778	  713.4	  602.0	 8138.0	...
2613779	  713.4	  601.7	 8140.0	...
2613780	  713.4	  601.4	 8142.0	...
2613781	  713.6	  601.5	 8142.0	...
2613782	  713.8	  601.5	 8141.0	...
2613783	  713.9	  601.4	 8137.0	...
2613784	  713.8	  601.2	 8133.0	...
2613785	  713.7	  601.1	 8131.0	...
2613786	  713.8	  601.1	 8131.0	...
2613787	  714.0	  601.3	 8133.0	...
2613788	  714.1	  601.4	 8133.0	...
2613789	  714.2	  601.5	 8131.0	...
2613790	  714.1	  601.5	 8126.0	...
2613791	  714.0	  601.5	 8124.0	...
2613792	  713.9	  601.5	 8125.0	...
2613793	  713.8	  601.6	 8125.0	...
2613794	  713.9	  601.7	 8126.0	...
2613795	  714.1	  601.7	 8126.0	...
2613796	  714.0	  601.8	 8126.0	...
2613797	  713.7	  601.9	 8127.0	...
2613798	  713.8	  601.9	 8128.0	...
2613799	  714.0	  601.5	 8128.0	...
2613800	  714.2	  601.2	 8127.0	...
2613801	  714.2	  600.9	 8127.0	...
2613802	  714.1	  601.0	 8128.0	...
2613803	  714.1	  601.2	 8125.0	...
2613804	  714.0	  601.5	 8121.0	...
2613805	  714.4	  601.7	 8120.0	...
2613806	  714.8	  601.7	 8122.0	...
2613807	  715.0	  601.6	 8125.0	...
2613808	  714.8	  601.5	 8124.0	...
2613809	  714.6	  601.5	 8123.0	...
2613810	  714.6	  601.7	 8124.0	...
2613811	  714.5	  601.9	 8126.0	...
2613812	  714.4	  602.0	 8127.0	...
2613813	  714.4	  602.0	 8126.0	...
2613814	  714.4	  602.0	 8126.0	...
2613815	  714.4	  602.1	 8127.0	...
2613816	  714.3	  602.3	 8124.0	...
2613817	  714.2	  602.2	 8120.0	...
2613818	  714.2	  602.0	 8116.0	...
2613819	  714.2	  601.7	 8116.0	...
2613820	  714.3	  601.3	 8116.0	...
2613821	  714.3	  601.0	 8117.0	...
2613822	  714.3	  601.0	 8121.0	...
2613823	  714.3	  601.3	 8124.0	...
2613824	  714.7	  601.4	 8126.0	...
2613825	  715.1	  601.1	 8125.0	...
2613826	  715.2	  600.9	 8122.0	...
2613827	  714.9	  600.8	 8119.0	...
2613828	  714.9	  601.0	 8119.0	...
2613829	  715.2	  601.1	 8122.0	...
2613830	  715.4	  601.1	 8124.0	...
2613831	  715.0	  601.0	 8122.0	...
2613832	  714.8	  601.0	 8120.0	...
2613833	  714.5	  601.1	 8119.0	...
2613834	  714.5	  601.0	 8119.0	...
2613835	  714.4	  601.0	 8119.0	...
2613836	  714.7	  601.0	 8119.0	...
2613837	  715.0	  601.0	 8120.0	...
2613838	  715.4	  601.0	 8120.0	...
2613839	  715.4	  600.9	 8121.0	...
2613840	  715.4	  600.9	 8121.0	...
2613841	  715.4	  601.0	 8119.0	...
2613842	  715.3	  601.1	 8117.0	...
2613843	  715.0	  601.2	 8116.0	...
2613844	  714.8	  601.3	 8119.0	...
2613845	  714.8	  601.3	 8120.0	...
2613846	  715.0	  601.1	 8121.0	...
2613847	  715.3	  600.9	 8120.0	...
2613848	  715.6	  600.8	 8120.0	...
2613849	  715.7	  600.9	 8118.0	...
2613850	  715.9	  601.2	 8116.0	...
2613851	  716.0	  601.3	 8114.0	...
2613852	  715.6	  601.3	 8112.0	...
2613853	  715.2	  601.1	 8110.0	...
2613854	  715.0	  600.9	 8108.0	...
2613855	  715.4	  601.0	 8106.0	...
2613856	  715.8	  601.1	 8105.0	...
2613857	  715.6	  601.3	 8104.0	...
2613858	  715.4	  601.4	 8104.0	...
2613859	  715.2	  601.5	 8104.0	...
2613860	  715.1	  601.4	 8107.0	...
2613861	  715.1	  601.2	 8110.0	...
2613862	  715.1	  601.1	 8113.0	...
2613863	  715.1	  600.9	 8114.0	...
2613864	  715.0	  600.9	 8114.0	...
2613865	  714.9	  600.9	 8114.0	...
2613866	  715.0	  601.0	 8115.0	...
2613867	  715.1	  601.0	 8115.0	...
2613868	  715.2	  601.0	 8115.0	...
2613869	  715.2	  601.0	 8116.0	...
2613870	  715.1	  600.9	 8118.0	...
2613871	  715.1	  601.0	 8120.0	...
2613872	  715.2	  600.9	 8120.0	...
2613873	  715.3	  600.8	 8119.0	...
2613874	  715.5	  600.6	 8121.0	...
2613875	  715.5	  600.5	 8121.0	...
2613876	  715.6	  600.5	 8122.0	...
2613877	  715.6	  600.5	 8121.0	...
2613878	  715.2	  600.3	 8120.0	...
2613879	  714.8	  600.2	 8120.0	...
2613880	  714.6	  600.2	 8119.0	...
2613881	  714.8	  600.3	 8117.0	...
2613882	  715.0	  600.2	 8115.0	...
2613883	  715.2	  600.2	 8118.0	...
2613884	  715.3	  600.2	 8122.0	...
2613885	  715.3	  600.2	 8125.0	...
2613886	  715.3	  600.4	 8124.0	...
2613887	  715.2	  600.5	 8122.0	...
2613888	  715.1	  600.6	 8121.0	...
2613889	  715.0	  600.6	 8120.0	...
2613890	  714.8	  600.7	 8120.0	...
2613891	  714.7	  600.8	 8120.0	...
2613892	  714.6	  600.8	 8120.0	...
2613893	  714.6	  600.7	 8120.0	...
2613894	  714.6	  600.7	 8120.0	...
2613895	  714.8	  600.7	 8119.0	...
2613896	  715.1	  600.5	 8120.0	...
2613897	  715.3	  600.2	 8121.0	...
2613898	  715.3	  599.8	 8122.0	...
2613899	  715.4	  599.7	 8125.0	...
2613900	  715.4	  599.7	 8127.0	...
2613901	  715.4	  599.7	 8130.0	...
2613902	  715.5	  599.8	 8130.0	...
2613903	  715.6	  599.8	 8130.0	...
2613904	  715.3	  600.0	 8128.0	...
2613905	  715.0	  600.2	 8126.0	...
2613906	  714.8	  599.8	 8125.0	...
2613907	  715.0	  599.6	 8126.0	...
2613908	  715.1	  599.3	 8126.0	...
2613909	  715.2	  599.6	 8127.0	...
2613910	  715.3	  599.7	 8129.0	...
2613911	  715.4	  599.8	 8130.0	...
2613912	  715.4	  599.7	 8128.0	...
2613913	  715.6	  599.6	 8127.0	...
2613914	  715.8	  599.5	 8129.0	...
2613915	  716.1	  599.4	 8132.0	...
2613916	  716.0	  599.4	 8135.0	...
2613917	  716.0	  599.4	 8137.0	...
2613918	  715.9	  599.4	 8138.0	...
2613919	  715.9	  599.3	 8138.0	...
2613920	  715.9	  599.2	 8138.0	...
2613921	  715.8	  599.0	 8140.0	...
2613922	  715.7	  599.0	 8141.0	...
2613923	  715.7	  599.0	 8143.0	...
2613924	  715.7	  598.9	 8142.0	...
2613925	  715.8	  598.7	 8141.0	...
2613926	  715.8	  598.5	 8141.0	...
2613927	  715.8	  598.4	 8140.0	...
2613928	  715.9	  598.4	 8140.0	...
2613929	  715.9	  598.4	 8139.0	...
2613930	  716.1	  598.4	 8140.0	...
2613931	  716.2	  598.4	 8140.0	...
2613932	  716.3	  598.3	 8140.0	...
2613933	  716.3	  598.2	 8139.0	...
2613934	  716.4	  598.1	 8138.0	...
2613935	  716.3	  598.1	 8137.0	...
2613936	  716.3	  598.2	 8137.0	...
2613937	  716.1	  598.2	 8138.0	...
2613938	  716.0	  598.3	 8141.0	...
2613939	  715.9	  598.5	 8144.0	...
2613940	  716.1	  598.2	 8146.0	...
2613941	  716.2	  597.7	 8150.0	...
2613942	  716.3	  597.1	 8154.0	...
2613943	  716.4	  596.9	 8157.0	...
2613944	  716.4	  597.1	 8157.0	...
2613945	  716.3	  597.3	 8156.0	...
2613946	  716.4	  597.7	 8155.0	...
2613947	  716.2	  597.9	 8153.0	...
2613948	  716.0	  598.0	 8153.0	...
2613949	  715.8	  598.0	 8152.0	...
2613950	  715.9	  597.7	 8152.0	...
2613951	  716.4	  597.3	 8155.0	...
2613952	  716.8	  596.8	 8159.0	...
2613953	  717.1	  596.6	 8161.0	...
2613954	  716.9	  596.6	 8161.0	...
2613955	  716.9	  596.8	 8162.0	...
2613956	  717.1	  597.3	 8163.0	...
2613957	  717.2	  597.8	 8165.0	...
2613958	  716.9	  598.1	 8165.0	...
2613959	  716.5	  598.1	 8163.0	...
2613960	  716.0	  597.8	 8161.0	...
2613961	  716.2	  597.4	 8161.0	...
2613962	  716.3	  597.1	 8163.0	...
2613963	  716.5	  597.0	 8164.0	...
2613964	  716.4	  597.1	 8165.0	...
2613965	  716.2	  597.2	 8167.0	...
2613966	  715.9	  597.3	 8170.0	...
2613967	  715.5	  597.3	 8172.0	...
2613968	  715.4	  597.3	 8171.0	...
2613969	  715.4	  597.1	 8170.0	...
2613970	  715.5	  597.0	 8170.0	...
2613971	  715.5	  597.2	 8170.0	...
2613972	  715.6	  597.6	 8168.0	...
2613973	  715.6	  597.8	 8166.0	...
2613974	  715.5	  597.6	 8165.0	...
2613975	  715.4	  597.4	 8166.0	...
2613976	  715.2	  597.3	 8167.0	...
2613977	  715.0	  597.3	 8168.0	...
2613978	  715.1	  597.4	 8169.0	...
2613979	  715.3	  597.6	 8169.0	...
2613980	  715.5	  597.8	 8169.0	...
2613981	  715.5	  597.8	 8168.0	...
2613982	  715.5	  597.8	 8170.0	...
2613983	  715.7	  597.9	 8173.0	...
2613984	  715.9	  598.1	 8175.0	...
2613985	  715.6	  597.8	 8176.0	...
2613986	  715.2	  597.3	 8177.0	...
2613987	  715.1	  596.8	 8177.0	...
2613988	  715.3	  596.8	 8180.0	...
2613989	  715.6	  596.7	 8182.0	...
2613990	  715.7	  596.7	 8185.0	...
2613991	  715.5	  596.8	 8185.0	...
2613992	  715.3	  596.8	 8185.0	...
2613993	  715.2	  596.8	 8185.0	...
2613994	  715.2	  596.8	 8186.0	...
2613995	  715.1	  596.7	 8186.0	...
2613996	  714.8	  596.8	 8186.0	...
2613997	  714.7	  596.9	 8186.0	...
2613998	  714.6	  597.2	 8187.0	...
2613999	  714.7	  597.3	 8185.0	...
2614000	  714.6	  597.5	 8182.0	...
2614001	  714.4	  597.5	 8182.0	...
2614002	  714.4	  597.4	 8183.0	...
2614003	  714.6	  597.3	 8183.0	...
2614004	  714.6	  597.3	 8181.0	...
2614005	  714.4	  597.3	 8179.0	...
2614006	  714.2	  597.5	 8179.0	...
2614007	  714.1	  597.6	 8180.0	...
2614008	  714.1	  597.7	 8180.0	...
2614009	  714.5	  597.7	 8179.0	...
2614010	  714.9	  597.6	 8180.0	...
2614011	  714.7	  597.7	 8182.0	...
2614012	  714.2	  597.7	 8184.0	...
2614013	  713.7	  597.6	 8185.0	...
2614014	  713.6	  597.5	 8185.0	...
2614015	  713.7	  597.3	 8184.0	...
2614016	  713.7	  597.1	 8183.0	...
2614017	  713.7	  597.1	 8183.0	...
2614018	  713.7	  597.1	 8183.0	...
2614019	  713.8	  597.1	 8183.0	...
2614020	  713.8	  597.5	 8181.0	...
2614021	  713.8	  597.9	 8178.0	...
2614022	  713.8	  598.1	 8176.0	...
2614023	  713.7	  597.7	 8178.0	...
2614024	  713.7	  597.3	 8180.0	...
2614025	  713.7	  597.0	 8181.0	...
2614026	  713.7	  596.9	 8184.0	...
2614027	  713.8	  596.7	 8189.0	...
2614028	  713.9	  596.4	 8193.0	...
2614029	  713.8	  596.5	 8194.0	...
2614030	  713.6	  596.7	 8195.0	...
2614031	  713.4	  596.9	 8194.0	...
2614032	  713.3	  596.8	 8194.0	...
2614033	  713.2	  596.8	 8194.0	...
2614034	  713.1	  597.1	 8196.0	...
2614035	  713.0	  597.3	 8197.0	...
2614036	  713.0	  597.4	 8198.0	...
2614037	  713.0	  597.2	 8200.0	...
2614038	  713.0	  597.2	 8202.0	...
2614039	  713.1	  597.3	 8205.0	...
2614040	  713.1	  597.5	 8207.0	...
2614041	  713.2	  597.9	 8208.0	...
2614042	  713.3	  598.1	 8208.0	...
2614043	  713.3	  598.0	 8208.0	...
2614044	  713.3	  597.7	 8209.0	...
2614045	  713.3	  597.5	 8211.0	...
2614046	  713.2	  597.7	 8212.0	...
2614047	  713.2	  597.9	 8211.0	...
2614048	  713.1	  597.8	 8210.0	...
2614049	  713.1	  597.8	 8208.0	...
2614050	  713.1	  597.7	 8207.0	...
2614051	  713.1	  597.7	 8206.0	...
2614052	  713.0	  597.7	 8205.0	...
2614053	  712.9	  597.7	 8205.0	...
2614054	  712.8	  597.7	 8204.0	...
2614055	  712.7	  597.9	 8203.0	...
2614056	  712.6	  597.9	 8204.0	...
2614057	  712.5	  597.9	 8211.0	...
2614058	  712.4	  597.6	 8217.0	...
2614059	  712.4	  597.6	 8222.0	...
2614060	  712.4	  597.7	 8222.0	...
2614061	  712.4	  597.7	 8222.0	...
2614062	  712.5	  597.6	 8223.0	...
2614063	  712.6	  597.5	 8224.0	...
2614064	  712.7	  597.4	 8225.0	...
2614065	  712.6	  597.4	 8225.0	...
2614066	  712.4	  597.4	 8227.0	...
2614067	  712.5	  597.3	 8229.0	...
2614068	  712.8	  597.4	 8230.0	...
2614069	  712.8	  597.5	 8230.0	...
2614070	  712.5	  597.9	 8229.0	...
2614071	  712.3	  598.2	 8226.0	...
2614072	  712.4	  598.4	 8223.0	...
2614073	  712.4	  598.7	 8222.0	...
2614074	  712.3	  598.8	 8223.0	...
2614075	  712.2	  598.8	 8224.0	...
2614076	  712.2	  598.7	 8227.0	...
2614077	  712.2	  598.5	 8231.0	...
2614078	  712.0	  598.3	 8235.0	...
2614079	  711.9	  598.2	 8235.0	...
2614080	  711.8	  598.3	 8235.0	...
2614081	  711.8	  598.5	 8229.0	...
2614082	  711.6	  598.5	 8224.0	...
2614083	  711.3	  598.2	 8219.0	...
2614084	  711.0	  597.9	 8222.0	...
2614085	  711.0	  597.9	 8225.0	...
2614086	  710.8	  597.8	 8230.0	...
2614087	  710.7	  597.9	 8231.0	...
2614088	  710.9	  598.2	 8233.0	...
2614089	  711.2	  598.5	 8233.0	...
2614090	  711.4	  598.8	 8232.0	...
2614091	  711.3	  598.9	 8232.0	...
2614092	  711.2	  598.9	 8231.0	...
2614093	  711.1	  599.1	 8231.0	...
2614094	  710.9	  599.3	 8229.0	...
2614095	  710.8	  599.4	 8227.0	...
2614096	  710.7	  599.5	 8227.0	...
2614097	  710.9	  599.3	 8226.0	...
2614098	  711.1	  599.2	 8225.0	...
2614099	  711.2	  599.1	 8224.0	...
2614100	  711.1	  599.3	 8224.0	...
2614101	  711.0	  599.4	 8225.0	...
2614102	  710.9	  599.4	 8227.0	...
2614103	  710.8	  599.1	 8228.0	...
2614104	  710.8	  598.7	 8228.0	...
2614105	  710.8	  598.3	 8229.0	...
2614106	  710.8	  598.3	 8229.0	...
2614107	  710.8	  598.4	 8230.0	...
2614108	  710.8	  598.4	 8230.0	...
2614109	  710.7	  598.7	 8232.0	...
2614110	  710.5	  598.9	 8234.0	...
2614111	  710.3	  599.1	 8236.0	...
2614112	  710.0	  598.8	 8239.0	...
2614113	  709.9	  598.4	 8244.0	...
2614114	  710.1	  598.5	 8248.0	...
2614115	  710.4	  598.9	 8247.0	...
2614116	  710.6	  599.4	 8248.0	...
2614117	  710.6	  599.6	 8249.0	...
2614118	  710.6	  599.9	 8250.0	...
2614119	  710.5	  599.7	 8248.0	...
2614120	  710.3	  599.3	 8247.0	...
2614121	  709.9	  599.1	 8247.0	...
2614122	  709.6	  599.2	 8246.0	...
2614123	  709.4	  599.3	 8245.0	...
2614124	  709.4	  599.4	 8245.0	...
2614125	  709.2	  599.2	 8244.0	...
2614126	  709.0	  598.9	 8243.0	...
2614127	  708.9	  598.6	 8243.0	...
2614128	  709.0	  598.6	 8246.0	...
2614129	  709.0	  598.6	 8247.0	...
2614130	  709.0	  598.7	 8244.0	...
2614131	  708.9	  598.9	 8242.0	...
2614132	  708.8	  599.1	 8241.0	...
2614133	  708.8	  599.3	 8241.0	...
2614134	  708.7	  599.4	 8240.0	...
2614135	  708.6	  599.0	 8240.0	...
2614136	  708.5	  598.6	 8243.0	...
2614137	  708.7	  598.4	 8247.0	...
2614138	  708.8	  598.9	 8250.0	...
2614139	  708.9	  599.4	 8251.0	...
2614140	  708.9	  599.7	 8252.0	...
2614141	  708.8	  599.5	 8253.0	...
2614142	  708.8	  599.3	 8253.0	...
2614143	  708.8	  599.0	 8252.0	...
2614144	  708.8	  598.7	 8251.0	...
2614145	  708.7	  598.6	 8251.0	...
2614146	  708.7	  598.9	 8251.0	...
2614147	  708.7	  599.2	 8251.0	...
2614148	  708.5	  599.3	 8250.0	...
2614149	  708.2	  599.6	 8248.0	...
2614150	  708.3	  599.7	 8248.0	...
2614151	  708.6	  599.7	 8251.0	...
2614152	  708.9	  599.4	 8254.0	...
2614153	  708.9	  599.0	 8257.0	...
2614154	  708.9	  598.6	 8260.0	...
2614155	  708.9	  598.5	 8262.0	...
2614156	  709.0	  598.4	 8259.0	...
2614157	  709.0	  598.6	 8257.0	...
2614158	  708.9	  598.8	 8253.0	...
2614159	  708.8	  599.0	 8252.0	...
2614160	  708.9	  599.0	 8250.0	...
2614161	  708.9	  599.0	 8248.0	...
2614162	  708.9	  599.1	 8247.0	...
2614163	  708.7	  599.1	 8248.0	...
2614164	  708.6	  599.0	 8248.0	...
2614165	  708.5	  599.0	 8248.0	...
2614166	  708.5	  599.0	 8249.0	...
2614167	  708.6	  599.1	 8249.0	...
2614168	  708.6	  599.3	 8250.0	...
2614169	  708.7	  599.5	 8248.0	...
2614170	  708.7	  599.7	 8249.0	...
2614171	  708.7	  599.6	 8250.0	...
2614172	  708.7	  599.4	 8252.0	...
2614173	  708.6	  599.3	 8253.0	...
2614174	  708.5	  599.2	 8254.0	...
2614175	  708.4	  599.1	 8255.0	...
2614176	  708.2	  599.0	 8256.0	...
2614177	  708.0	  598.9	 8256.0	...
2614178	  707.9	  598.8	 8255.0	...
2614179	  707.8	  598.8	 8254.0	...
2614180	  707.7	  598.8	 8256.0	...
2614181	  707.5	  598.9	 8259.0	...
2614182	  707.5	  598.9	 8260.0	...
2614183	  707.6	  599.0	 8258.0	...
2614184	  707.8	  599.1	 8257.0	...
2614185	  707.8	  599.2	 8258.0	...
2614186	  707.9	  599.2	 8255.0	...
2614187	  707.9	  599.1	 8252.0	...
2614188	  707.9	  598.8	 8251.0	...
2614189	  707.6	  598.5	 8253.0	...
2614190	  707.3	  598.3	 8253.0	...
2614191	  707.3	  598.4	 8250.0	...
2614192	  707.5	  598.4	 8247.0	...
2614193	  707.6	  598.4	 8247.0	...
2614194	  707.8	  598.8	 8248.0	...
2614195	  707.9	  599.1	 8249.0	...
2614196	  708.0	  599.3	 8248.0	...
2614197	  708.0	  599.0	 8246.0	...
2614198	  707.5	  598.8	 8245.0	...
2614199	  707.2	  598.7	 8244.0	...
2614200	  707.0	  598.6	 8244.0	...
2614201	  707.1	  598.6	 8243.0	...
2614202	  707.5	  598.5	 8244.0	...
2614203	  707.7	  598.5	 8245.0	...
2614204	  708.1	  598.5	 8246.0	...
2614205	  708.3	  598.4	 8247.0	...
2614206	  708.3	  598.3	 8248.0	...
2614207	  708.0	  598.2	 8247.0	...
2614208	  707.6	  598.1	 8247.0	...
2614209	  707.4	  598.2	 8247.0	...
2614210	  707.2	  598.3	 8248.0	...
2614211	  707.0	  598.4	 8248.0	...
2614212	  706.8	  598.7	 8247.0	...
2614213	  706.5	  599.0	 8245.0	...
2614214	  706.4	  599.2	 8242.0	...
2614215	  706.5	  599.1	 8241.0	...
2614216	  706.7	  598.9	 8240.0	...
2614217	  706.8	  598.8	 8241.0	...
2614218	  706.8	  598.7	 8243.0	...
2614219	  706.8	  598.6	 8244.0	...
2614220	  706.8	  598.9	 8243.0	...
2614221	  706.8	  599.1	 8242.0	...
2614222	  706.9	  599.0	 8241.0	...
2614223	  706.9	  598.6	 8241.0	...
2614224	  707.0	  598.2	 8243.0	...
2614225	  706.9	  598.2	 8245.0	...
2614226	  706.7	  598.3	 8249.0	...
2614227	  706.4	  598.4	 8252.0	...
2614228	  706.4	  598.7	 8250.0	...
2614229	  706.5	  599.0	 8247.0	...
2614230	  706.5	  599.2	 8244.0	...
2614231	  706.5	  599.1	 8244.0	...
2614232	  706.4	  599.1	 8247.0	...
2614233	  706.5	  599.1	 8250.0	...
2614234	  706.6	  598.9	 8252.0	...
2614235	  706.7	  598.7	 8252.0	...
2614236	  706.7	  598.5	 8252.0	...
2614237	  706.7	  598.6	 8251.0	...
2614238	  706.8	  598.7	 8249.0	...
2614239	  706.9	  598.8	 8249.0	...
2614240	  707.1	  598.8	 8249.0	...
2614241	  707.1	  598.8	 8249.0	...
2614242	  706.8	  599.1	 8251.0	...
2614243	  706.4	  599.3	 8254.0	...
2614244	  706.1	  599.1	 8255.0	...
2614245	  706.0	  598.8	 8253.0	...
2614246	  705.9	  598.4	 8251.0	...
2614247	  705.9	  598.4	 8250.0	...
2614248	  705.9	  598.4	 8247.0	...
2614249	  705.9	  598.4	 8244.0	...
2614250	  705.9	  598.2	 8245.0	...
2614251	  706.0	  598.1	 8249.0	...
2614252	  706.0	  598.3	 8252.0	...
2614253	  706.1	  598.7	 8251.0	...
2614254	  706.0	  598.9	 8250.0	...
2614255	  706.0	  598.8	 8249.0	...
2614256	  705.9	  598.6	 8248.0	...
2614257	  706.0	  598.6	 8248.0	...
2614258	  706.0	  598.6	 8248.0	...
2614259	  705.8	  598.9	 8248.0	...
2614260	  705.7	  599.2	 8248.0	...
2614261	  705.5	  599.3	 8250.0	...
2614262	  705.5	  599.2	 8253.0	...
2614263	  705.5	  599.0	 8254.0	...
2614264	  705.5	  599.2	 8253.0	...
2614265	  705.5	  599.4	 8254.0	...
2614266	  705.4	  599.7	 8254.0	...
2614267	  705.3	  599.3	 8254.0	...
2614268	  705.2	  598.8	 8256.0	...
2614269	  705.3	  598.2	 8258.0	...
2614270	  705.3	  598.1	 8260.0	...
2614271	  705.2	  598.2	 8257.0	...
2614272	  705.0	  598.4	 8254.0	...
2614273	  705.2	  598.5	 8252.0	...
2614274	  705.5	  598.5	 8252.0	...
2614275	  706.0	  598.7	 8253.0	...
2614276	  706.1	  599.0	 8254.0	...
2614277	  706.2	  599.3	 8254.0	...
2614278	  706.2	  599.2	 8253.0	...
2614279	  706.2	  599.1	 8253.0	...
2614280	  706.0	  599.0	 8253.0	...
2614281	  705.8	  599.0	 8253.0	...
2614282	  705.6	  599.0	 8253.0	...
2614283	  705.5	  598.9	 8252.0	...
2614284	  705.5	  598.8	 8251.0	...
2614285	  705.5	  598.7	 8250.0	...
2614286	  705.5	  598.8	 8250.0	...
2614287	  705.4	  598.9	 8251.0	...
2614288	  705.4	  599.1	 8249.0	...
2614289	  705.3	  599.2	 8246.0	...
2614290	  705.4	  599.2	 8243.0	...
2614291	  705.5	  599.0	 8247.0	...
2614292	  705.5	  598.8	 8250.0	...
2614293	  705.3	  598.7	 8252.0	...
2614294	  705.0	  598.6	 8250.0	...
2614295	  704.7	  598.4	 8248.0	...
2614296	  704.7	  598.3	 8247.0	...
2614297	  705.0	  598.3	 8246.0	...
2614298	  705.2	  598.6	 8247.0	...
2614299	  705.5	  599.0	 8247.0	...
2614300	  705.7	  599.1	 8246.0	...
2614301	  705.6	  599.1	 8244.0	...
2614302	  705.5	  599.1	 8242.0	...
2614303	  705.3	  598.9	 8245.0	...
2614304	  704.9	  598.8	 8249.0	...
2614305	  704.5	  598.6	 8253.0	...
2614306	  704.2	  598.6	 8253.0	...
2614307	  704.4	  598.6	 8253.0	...
2614308	  704.6	  598.8	 8253.0	...
2614309	  704.7	  599.0	 8254.0	...
2614310	  704.6	  599.0	 8254.0	...
2614311	  704.4	  598.9	 8253.0	...
2614312	  704.3	  598.8	 8253.0	...
2614313	  704.3	  598.7	 8252.0	...
2614314	  704.5	  598.5	 8251.0	...
2614315	  704.6	  598.4	 8250.0	...
2614316	  704.7	  598.2	 8250.0	...
2614317	  704.7	  598.1	 8250.0	...
2614318	  704.8	  598.0	 8251.0	...
2614319	  704.8	  598.1	 8253.0	...
2614320	  704.9	  598.2	 8257.0	...
2614321	  704.9	  598.4	 8259.0	...
2614322	  704.9	  598.4	 8261.0	...
2614323	  704.9	  598.1	 8261.0	...
2614324	  704.8	  597.8	 8260.0	...
2614325	  704.7	  597.4	 8257.0	...
2614326	  704.8	  597.3	 8254.0	...
2614327	  704.9	  597.2	 8251.0	...
2614328	  705.0	  597.3	 8253.0	...
2614329	  704.9	  597.6	 8254.0	...
2614330	  704.7	  597.9	 8257.0	...
2614331	  704.5	  598.0	 8258.0	...
2614332	  704.4	  598.1	 8257.0	...
2614333	  704.2	  598.0	 8255.0	...
2614334	  704.4	  597.9	 8255.0	...
2614335	  704.6	  597.7	 8257.0	...
2614336	  704.8	  597.7	 8260.0	...
2614337	  704.6	  598.0	 8259.0	...
2614338	  704.5	  598.4	 8259.0	...
2614339	  704.4	  598.5	 8259.0	...
2614340	  704.3	  598.4	 8259.0	...
2614341	  704.2	  598.3	 8258.0	...
2614342	  704.2	  598.1	 8257.0	...
2614343	  704.2	  597.8	 8256.0	...
2614344	  704.2	  597.3	 8256.0	...
2614345	  704.2	  597.3	 8255.0	...
2614346	  704.2	  597.4	 8255.0	...
2614347	  704.3	  597.7	 8255.0	...
2614348	  704.4	  597.9	 8256.0	...
2614349	  704.4	  597.9	 8257.0	...
2614350	  704.3	  597.9	 8255.0	...
2614351	  704.2	  598.0	 8251.0	...
2614352	  704.2	  598.0	 8248.0	...
2614353	  704.3	  598.1	 8248.0	...
2614354	  704.3	  598.0	 8248.0	...
2614355	  704.2	  598.0	 8249.0	...
2614356	  704.1	  598.1	 8249.0	...
2614357	  703.9	  598.2	 8248.0	...
2614358	  703.8	  598.2	 8247.0	...
2614359	  703.6	  598.1	 8247.0	...
2614360	  703.6	  598.1	 8248.0	...
2614361	  703.4	  598.3	 8248.0	...
2614362	  703.3	  598.1	 8247.0	...
2614363	  703.2	  597.9	 8246.0	...
2614364	  703.1	  597.7	 8248.0	...
2614365	  703.1	  597.7	 8250.0	...
2614366	  703.1	  597.7	 8251.0	...
2614367	  703.1	  597.7	 8249.0	...
2614368	  703.1	  597.7	 8246.0	...
2614369	  703.0	  597.6	 8245.0	...
2614370	  702.8	  597.4	 8246.0	...
2614371	  702.7	  597.2	 8249.0	...
2614372	  702.7	  597.2	 8251.0	...
2614373	  702.7	  597.1	 8249.0	...
2614374	  702.7	  597.2	 8246.0	...
2614375	  702.6	  597.4	 8245.0	...
2614376	  702.7	  597.7	 8244.0	...
2614377	  702.9	  597.9	 8245.0	...
2614378	  703.1	  598.1	 8246.0	...
2614379	  703.3	  598.1	 8244.0	...
2614380	  703.4	  597.9	 8243.0	...
2614381	  703.5	  597.7	 8241.0	...
2614382	  703.5	  597.7	 8240.0	...
2614383	  703.5	  597.7	 8240.0	...
2614384	  703.4	  597.8	 8240.0	...
2614385	  703.3	  597.8	 8241.0	...
2614386	  703.1	  597.6	 8241.0	...
2614387	  702.9	  597.4	 8241.0	...
2614388	  702.7	  597.2	 8240.0	...
2614389	  702.6	  597.0	 8240.0	...
2614390	  702.6	  596.7	 8240.0	...
2614391	  702.6	  596.4	 8241.0	...
2614392	  702.7	  596.5	 8243.0	...
2614393	  702.8	  596.7	 8245.0	...
2614394	  702.8	  596.9	 8246.0	...
2614395	  702.7	  597.0	 8244.0	...
2614396	  702.7	  597.0	 8243.0	...
2614397	  702.8	  597.1	 8241.0	...
2614398	  702.8	  597.3	 8242.0	...
2614399	  703.0	  597.5	 8246.0	...
2614400	  703.1	  597.7	 8249.0	...
2614401	  703.3	  597.7	 8254.0	...
2614402	  703.3	  597.7	 8255.0	...
2614403	  703.2	  598.0	 8257.0	...
2614404	  703.1	  598.2	 8257.0	...
2614405	  703.0	  598.3	 8258.0	...
2614406	  702.9	  598.2	 8259.0	...
2614407	  703.0	  598.1	 8258.0	...
2614408	  703.0	  598.1	 8254.0	...
2614409	  703.0	  598.1	 8251.0	...
2614410	  702.9	  598.0	 8252.0	...
2614411	  702.8	  598.0	 8255.0	...
2614412	  702.7	  597.6	 8256.0	...
2614413	  702.3	  597.3	 8253.0	...
2614414	  702.2	  597.0	 8252.0	...
2614415	  702.0	  597.2	 8254.0	...
2614416	  701.9	  597.3	 8256.0	...
2614417	  701.7	  597.4	 8256.0	...
2614418	  701.5	  597.3	 8254.0	...
2614419	  701.4	  597.2	 8251.0	...
2614420	  701.4	  597.5	 8247.0	...
2614421	  701.4	  597.8	 8250.0	...
2614422	  701.6	  597.9	 8254.0	...
2614423	  701.8	  597.6	 8255.0	...
2614424	  701.9	  597.4	 8252.0	...
2614425	  701.7	  597.6	 8250.0	...
2614426	  701.6	  597.8	 8251.0	...
2614427	  701.5	  598.1	 8252.0	...
2614428	  701.5	  598.2	 8251.0	...
2614429	  701.4	  598.3	 8251.0	...
2614430	  701.3	  598.1	 8250.0	...
2614431	  701.3	  597.8	 8249.0	...
2614432	  701.2	  597.6	 8249.0	...
2614433	  701.0	  597.4	 8248.0	...
2614434	  701.0	  597.2	 8249.0	...
2614435	  701.2	  597.3	 8249.0	...
2614436	  701.4	  597.6	 8250.0	...
2614437	  701.3	  597.8	 8250.0	...
2614438	  701.3	  597.6	 8250.0	...
2614439	  701.2	  597.2	 8251.0	...
2614440	  701.0	  596.7	 8252.0	...
2614441	  700.8	  596.6	 8252.0	...
2614442	  700.5	  596.4	 8253.0	...
2614443	  700.6	  596.6	 8253.0	...
2614444	  700.7	  596.8	 8252.0	...
2614445	  700.8	  597.1	 8251.0	...
2614446	  700.7	  597.2	 8248.0	...
2614447	  700.7	  597.3	 8245.0	...
2614448	  700.7	  597.3	 8242.0	...
2614449	  700.7	  597.0	 8241.0	...
2614450	  700.7	  596.7	 8240.0	...
2614451	  700.6	  596.4	 8241.0	...
2614452	  700.2	  596.3	 8243.0	...
2614453	  699.9	  596.3	 8245.0	...
2614454	  699.9	  596.4	 8248.0	...
2614455	  700.1	  596.6	 8250.0	...
2614456	  700.2	  596.6	 8252.0	...
2614457	  700.2	  596.7	 8252.0	...
2614458	  700.2	  596.6	 8251.0	...
2614459	  700.2	  596.5	 8250.0	...
2614460	  700.2	  596.6	 8249.0	...
2614461	  700.3	  596.7	 8248.0	...
2614462	  700.3	  596.8	 8245.0	...
2614463	  700.3	  596.8	 8242.0	...
2614464	  700.2	  596.8	 8239.0	...
2614465	  700.1	  596.9	 8239.0	...
2614466	  700.1	  596.9	 8240.0	...
2614467	  700.3	  597.0	 8239.0	...
2614468	  700.4	  597.0	 8236.0	...
2614469	  700.2	  597.1	 8232.0	...
2614470	  700.0	  597.2	 8230.0	...
2614471	  699.7	  597.2	 8229.0	...
2614472	  699.8	  597.2	 8228.0	...
2614473	  699.9	  597.3	 8228.0	...
2614474	  700.0	  597.3	 8229.0	...
2614475	  700.0	  596.7	 8229.0	...
2614476	  700.0	  596.2	 8228.0	...
2614477	  700.0	  595.7	 8228.0	...
2614478	  700.1	  595.7	 8228.0	...
2614479	  700.2	  595.8	 8228.0	...
2614480	  700.2	  595.8	 8229.0	...
2614481	  700.2	  596.2	 8230.0	...
2614482	  700.3	  596.6	 8230.0	...
2614483	  700.4	  596.9	 8230.0	...
2614484	  700.5	  596.9	 8231.0	...
2614485	  700.5	  596.9	 8232.0	...
2614486	  700.4	  597.1	 8232.0	...
2614487	  700.4	  597.2	 8234.0	...
2614488	  700.1	  597.1	 8235.0	...
2614489	  700.0	  596.8	 8234.0	...
2614490	  700.0	  596.2	 8230.0	...
2614491	  700.1	  595.7	 8226.0	...
2614492	  700.3	  595.5	 8226.0	...
2614493	  700.2	  595.8	 8226.0	...
2614494	  700.1	  596.0	 8227.0	...
2614495	  700.0	  596.0	 8228.0	...
2614496	  700.0	  596.0	 8228.0	...
2614497	  699.9	  595.9	 8228.0	...
2614498	  699.8	  595.9	 8229.0	...
2614499	  699.8	  595.9	 8226.0	...
2614500	  699.9	  595.9	 8223.0	...
2614501	  700.1	  595.8	 8221.0	...
2614502	  700.2	  595.7	 8223.0	...
2614503	  700.2	  595.4	 8223.0	...
2614504	  700.2	  595.1	 8222.0	...
2614505	  700.3	  595.1	 8219.0	...
2614506	  700.2	  595.5	 8219.0	...
2614507	  699.9	  595.9	 8221.0	...
2614508	  699.5	  596.0	 8224.0	...
2614509	  699.2	  596.0	 8225.0	...
2614510	  699.1	  595.9	 8226.0	...
2614511	  699.1	  595.9	 8225.0	...
2614512	  699.3	  595.9	 8225.0	...
2614513	  699.5	  596.0	 8226.0	...
2614514	  699.7	  596.0	 8225.0	...
2614515	  699.7	  596.0	 8224.0	...
2614516	  699.7	  596.0	 8221.0	...
2614517	  699.7	  596.0	 8216.0	...
2614518	  699.6	  595.9	 8212.0	...
2614519	  699.6	  595.9	 8213.0	...
2614520	  699.5	  596.0	 8216.0	...
2614521	  699.5	  596.0	 8217.0	...
2614522	  699.6	  596.0	 8215.0	...
2614523	  699.6	  595.9	 8212.0	...
2614524	  699.5	  595.9	 8212.0	...
2614525	  699.4	  595.9	 8213.0	...
2614526	  699.4	  595.9	 8212.0	...
2614527	  699.4	  595.8	 8212.0	...
2614528	  699.3	  595.7	 8211.0	...
2614529	  699.2	  595.7	 8212.0	...
2614530	  699.1	  595.7	 8213.0	...
2614531	  699.1	  595.6	 8210.0	...
2614532	  699.1	  595.5	 8207.0	...
2614533	  699.1	  595.6	 8206.0	...
2614534	  699.2	  595.8	 8209.0	...
2614535	  699.2	  595.8	 8212.0	...
2614536	  699.2	  595.5	 8212.0	...
2614537	  699.2	  595.4	 8212.0	...
2614538	  699.1	  595.6	 8211.0	...
2614539	  699.0	  595.6	 8212.0	...
2614540	  699.1	  595.5	 8212.0	...
2614541	  699.3	  595.5	 8213.0	...
2614542	  699.4	  595.5	 8211.0	...
2614543	  699.2	  595.5	 8210.0	...
2614544	  699.1	  595.4	 8210.0	...
2614545	  699.0	  595.3	 8210.0	...
2614546	  698.8	  595.2	 8210.0	...
2614547	  698.5	  595.2	 8210.0	...
2614548	  698.3	  595.2	 8210.0	...
2614549	  698.2	  595.2	 8209.0	...
2614550	  698.4	  595.1	 8206.0	...
2614551	  698.7	  595.0	 8204.0	...
2614552	  699.1	  595.0	 8201.0	...
2614553	  699.1	  595.0	 8201.0	...
2614554	  699.1	  595.0	 8201.0	...
2614555	  699.1	  595.2	 8200.0	...
2614556	  699.1	  595.3	 8196.0	...
2614557	  699.0	  595.4	 8193.0	...
2614558	  698.8	  595.4	 8191.0	...
2614559	  698.8	  595.3	 8193.0	...
2614560	  698.7	  595.1	 8195.0	...
2614561	  698.7	  594.9	 8195.0	...
2614562	  698.7	  595.0	 8196.0	...
2614563	  698.7	  595.4	 8196.0	...
2614564	  698.7	  595.8	 8195.0	...
2614565	  698.8	  596.0	 8195.0	...
2614566	  698.9	  595.8	 8196.0	...
2614567	  699.1	  595.5	 8198.0	...
2614568	  698.9	  595.3	 8198.0	...
2614569	  698.5	  595.3	 8197.0	...
2614570	  698.3	  595.2	 8196.0	...
2614571	  698.4	  595.2	 8197.0	...
2614572	  698.6	  595.3	 8197.0	...
2614573	  698.8	  595.4	 8196.0	...
2614574	  698.9	  595.2	 8195.0	...
2614575	  699.0	  594.9	 8195.0	...
2614576	  698.8	  594.8	 8195.0	...
2614577	  698.7	  594.9	 8194.0	...
2614578	  698.7	  594.9	 8192.0	...
2614579	  698.8	  595.0	 8190.0	...
2614580	  698.9	  595.0	 8188.0	...
2614581	  699.0	  595.2	 8188.0	...
2614582	  699.1	  595.4	 8188.0	...
2614583	  699.0	  595.1	 8190.0	...
2614584	  699.0	  594.8	 8193.0	...
2614585	  699.0	  594.5	 8194.0	...
2614586	  698.8	  594.5	 8194.0	...
2614587	  698.6	  594.5	 8193.0	...
2614588	  698.2	  594.3	 8192.0	...
2614589	  698.0	  594.2	 8192.0	...
2614590	  698.3	  594.0	 8191.0	...
2614591	  698.8	  594.1	 8191.0	...
2614592	  699.2	  594.1	 8191.0	...
2614593	  699.2	  594.4	 8192.0	...
2614594	  699.1	  594.8	 8192.0	...
2614595	  699.1	  594.8	 8192.0	...
2614596	  699.0	  594.7	 8193.0	...
2614597	  698.9	  594.5	 8193.0	...
2614598	  698.8	  594.6	 8194.0	...
2614599	  698.7	  594.5	 8194.0	...
2614600	  698.5	  594.2	 8194.0	...
2614601	  698.3	  593.9	 8194.0	...
2614602	  698.3	  593.7	 8193.0	...
2614603	  698.4	  594.1	 8194.0	...
2614604	  698.5	  594.5	 8194.0	...
2614605	  698.4	  594.7	 8193.0	...
2614606	  698.4	  594.5	 8192.0	...
2614607	  698.4	  594.4	 8191.0	...
2614608	  698.5	  594.3	 8191.0	...
2614609	  698.6	  594.3	 8190.0	...
2614610	  698.3	  594.3	 8189.0	...
2614611	  697.9	  594.3	 8187.0	...
2614612	  697.5	  594.6	 8187.0	...
2614613	  697.4	  594.9	 8187.0	...
2614614	  697.5	  595.1	 8189.0	...
2614615	  697.7	  595.0	 8191.0	...
2614616	  697.9	  595.0	 8193.0	...
2614617	  697.9	  594.9	 8192.0	...
2614618	  697.8	  594.9	 8193.0	...
2614619	  697.9	  594.8	 8194.0	...
2614620	  698.1	  594.5	 8194.0	...
2614621	  698.3	  594.2	 8193.0	...
2614622	  698.3	  594.2	 8193.0	...
2614623	  698.3	  594.6	 8195.0	...
2614624	  698.4	  594.9	 8195.0	...
2614625	  698.4	  594.8	 8195.0	...
2614626	  698.4	  594.4	 8194.0	...
2614627	  698.3	  594.0	 8193.0	...
2614628	  698.2	  593.9	 8192.0	...
2614629	  698.1	  594.0	 8190.0	...
2614630	  697.9	  594.1	 8191.0	...
2614631	  697.9	  594.2	 8194.0	...
2614632	  697.9	  594.2	 8196.0	...
2614633	  697.9	  594.3	 8197.0	...
2614634	  697.9	  594.4	 8198.0	...
2614635	  697.9	  594.4	 8198.0	...
2614636	  698.1	  594.4	 8197.0	...
2614637	  698.3	  594.5	 8196.0	...
2614638	  698.5	  594.4	 8195.0	...
2614639	  698.5	  594.2	 8194.0	...
2614640	  698.5	  594.2	 8193.0	...
2614641	  698.5	  594.4	 8193.0	...
2614642	  698.5	  594.5	 8193.0	...
2614643	  698.9	  594.4	 8192.0	...
2614644	  699.6	  594.3	 8192.0	...
2614645	  700.7	  594.2	 8192.0	...
2614646	  701.7	  593.8	 8190.0	...
2614647	  702.8	  593.4	 8190.0	...
2614648	  704.6	  592.5	 8191.0	...
2614649	  706.4	  591.6	 8194.0	...
2614650	  708.3	  590.8	 8198.0	...
2614651	  709.4	  590.4	 8195.0	...
2614652	  710.6	  590.3	 8190.0	...
2614653	  711.6	  589.8	 8186.0	...
2614654	  713.0	  589.3	 8189.0	...
2614655	  713.6	  588.6	 8192.0	...
2614656	  713.9	  588.4	 8191.0	...
2614657	  713.8	  588.2	 8189.0	...
2614658	  713.7	  588.1	 8187.0	...
2614659	  713.7	  588.1	 8187.0	...
2614660	  713.5	  588.0	 8185.0	...
2614661	  713.2	  587.8	 8183.0	...
2614662	  712.7	  587.6	 8183.0	...
2614663	  712.3	  587.4	 8185.0	...
2614664	  712.1	  587.2	 8189.0	...
2614665	  712.1	  587.0	 8191.0	...
2614666	  712.1	  586.8	 8193.0	...
2614667	  712.0	  587.1	 8190.0	...
2614668	  711.8	  587.4	 8185.0	...
2614669	  711.9	  587.7	 8181.0	...
2614670	  712.0	  587.8	 8181.0	...
2614671	  712.1	  587.9	 8181.0	...
2614672	  712.1	  587.7	 8186.0	...
2614673	  712.3	  587.6	 8190.0	...
2614674	  712.4	  587.8	 8193.0	...
2614675	  712.5	  588.0	 8191.0	...
2614676	  712.5	  588.2	 8188.0	...
2614677	  712.5	  588.1	 8187.0	...
2614678	  712.6	  588.0	 8188.0	...
2614679	  712.6	  588.0	 8187.0	...
2614680	  712.6	  588.3	 8187.0	...
2614681	  712.5	  588.3	 8188.0	...
2614682	  712.5	  588.1	 8190.0	...
2614683	  712.4	  587.9	 8192.0	...
2614684	  712.3	  587.9	 8193.0	...
2614685	  712.3	  588.0	 8192.0	...
2614686	  712.1	  587.9	 8192.0	...
2614687	  711.9	  587.9	 8191.0	...
2614688	  711.7	  588.0	 8192.0	...
2614689	  711.8	  588.2	 8194.0	...
2614690	  711.9	  588.4	 8193.0	...
2614691	  711.9	  588.4	 8192.0	...
2614692	  711.9	  588.3	 8191.0	...
2614693	  711.9	  588.4	 8191.0	...
2614694	  712.1	  588.4	 8190.0	...
2614695	  712.2	  588.5	 8190.0	...
2614696	  712.3	  588.5	 8190.0	...
2614697	  712.5	  588.3	 8191.0	...
2614698	  712.8	  588.1	 8193.0	...
2614699	  712.9	  588.2	 8197.0	...
2614700	  712.9	  588.7	 8200.0	...
2614701	  712.8	  589.1	 8202.0	...
2614702	  712.7	  588.9	 8201.0	...
2614703	  712.5	  588.6	 8201.0	...
2614704	  712.4	  588.2	 8202.0	...
2614705	  712.3	  588.2	 8204.0	...
2614706	  712.4	  588.2	 8204.0	...
2614707	  712.5	  588.1	 8203.0	...
2614708	  712.2	  588.1	 8202.0	...
2614709	  711.8	  588.1	 8205.0	...
2614710	  711.6	  588.1	 8209.0	...
2614711	  711.8	  588.1	 8210.0	...
2614712	  711.9	  588.0	 8206.0	...
2614713	  712.2	  587.9	 8204.0	...
2614714	  712.3	  587.9	 8206.0	...
2614715	  712.5	  588.0	 8209.0	...
2614716	  712.3	  588.1	 8213.0	...
2614717	  712.3	  588.1	 8216.0	...
2614718	  712.5	  588.0	 8218.0	...
2614719	  712.6	  587.8	 8218.0	...
2614720	  712.9	  587.5	 8218.0	...
2614721	  713.0	  587.3	 8218.0	...
2614722	  712.8	  587.3	 8218.0	...
2614723	  712.6	  587.7	 8220.0	...
2614724	  712.3	  587.9	 8222.0	...
2614725	  712.3	  588.2	 8224.0	...
2614726	  712.3	  588.2	 8224.0	...
2614727	  712.3	  588.4	 8224.0	...
2614728	  712.3	  588.5	 8223.0	...
2614729	  712.2	  588.6	 8224.0	...
2614730	  712.1	  588.6	 8226.0	...
2614731	  712.0	  588.4	 8229.0	...
2614732	  711.8	  588.0	 8232.0	...
2614733	  711.6	  587.7	 8233.0	...
2614734	  711.4	  587.7	 8230.0	...
2614735	  711.6	  587.9	 8227.0	...
MSG	2614736 0000 _ Experiment Start
2614736	  711.8	  588.1	 8226.0	...
2614737	  711.6	  588.1	 8229.0	...
2614738	  711.2	  587.8	 8230.0	...
2614739	  711.3	  587.5	 8230.0	...
2614740	  711.6	  587.1	 8230.0	...
2614741	  712.0	  587.1	 8229.0	...
2614742	  712.1	  587.1	 8230.0	...
2614743	  712.2	  587.1	 8231.0	...
2614744	  712.2	  587.2	 8236.0	...
2614745	  712.3	  587.2	 8239.0	...
2614746	  712.3	  587.3	 8243.0	...
2614747	  712.3	  587.3	 8243.0	...
2614748	  711.9	  587.1	 8244.0	...
2614749	  711.4	  586.9	 8245.0	...
2614750	  711.0	  586.6	 8245.0	...
2614751	  711.0	  586.6	 8242.0	...
2614752	  711.1	  586.8	 8239.0	...
2614753	  711.3	  586.9	 8234.0	...
2614754	  711.7	  587.1	 8230.0	...
2614755	  711.9	  587.1	 8227.0	...
2614756	  712.1	  587.0	 8228.0	...
2614757	  712.2	  586.9	 8232.0	...
2614758	  712.3	  586.8	 8235.0	...
2614759	  712.1	  586.8	 8238.0	...
2614760	  711.9	  586.9	 8237.0	...
2614761	  711.6	  586.9	 8240.0	...
2614762	  711.5	  586.8	 8244.0	...
2614763	  711.4	  586.7	 8248.0	...
2614764	  711.3	  586.7	 8249.0	...
2614765	  711.3	  586.7	 8249.0	...
2614766	  711.3	  586.6	 8250.0	...
2614767	  711.5	  586.6	 8250.0	...
2614768	  711.7	  586.5	 8250.0	...
2614769	  711.8	  586.5	 8250.0	...
2614770	  711.8	  586.1	 8249.0	...
2614771	  711.8	  585.8	 8248.0	...
2614772	  711.7	  585.5	 8249.0	...
2614773	  711.7	  585.8	 8251.0	...
2614774	  711.9	  586.0	 8252.0	...
2614775	  712.1	  586.2	 8251.0	...
2614776	  712.3	  586.1	 8250.0	...
2614777	  712.5	  586.1	 8254.0	...
2614778	  712.6	  586.1	 8259.0	...
2614779	  712.6	  586.1	 8264.0	...
2614780	  712.4	  585.7	 8264.0	...
2614781	  712.2	  585.4	 8266.0	...
2614782	  712.0	  585.2	 8268.0	...
2614783	  712.0	  585.4	 8271.0	...
2614784	  712.1	  585.7	 8272.0	...
2614785	  712.2	  585.8	 8272.0	...
2614786	  712.3	  585.8	 8271.0	...
2614787	  712.5	  585.8	 8269.0	...
2614788	  712.6	  585.9	 8267.0	...
2614789	  712.6	  586.0	 8268.0	...
2614790	  712.5	  586.3	 8268.0	...
2614791	  712.5	  586.4	 8269.0	...
2614792	  712.4	  586.6	 8269.0	...
2614793	  712.3	  586.5	 8269.0	...
2614794	  712.2	  586.3	 8269.0	...
2614795	  712.2	  586.2	 8269.0	...
2614796	  712.2	  586.2	 8269.0	...
2614797	  712.1	  586.2	 8275.0	...
2614798	  711.9	  586.3	 8280.0	...
2614799	  711.8	  586.3	 8284.0	...
2614800	  712.1	  586.1	 8282.0	...
2614801	  712.5	  585.9	 8280.0	...
2614802	  713.0	  585.8	 8280.0	...
2614803	  713.0	  585.7	 8282.0	...
2614804	  712.9	  585.6	 8283.0	...
2614805	  712.8	  585.4	 8285.0	...
2614806	  712.6	  585.2	 8284.0	...
2614807	  712.7	  585.1	 8283.0	...
2614808	  712.7	  585.1	 8284.0	...
2614809	  712.7	  585.1	 8286.0	...
2614810	  712.8	  585.5	 8289.0	...
2614811	  712.9	  585.8	 8286.0	...
2614812	  712.8	  586.1	 8283.0	...
2614813	  712.8	  585.9	 8281.0	...
2614814	  712.8	  585.9	 8279.0	...
2614815	  712.8	  585.9	 8276.0	...
2614816	  712.9	  586.1	 8276.0	...
2614817	  712.8	  585.8	 8278.0	...
2614818	  712.8	  585.7	 8280.0	...
2614819	  712.8	  585.4	 8279.0	...
2614820	  712.7	  585.3	 8278.0	...
2614821	  712.6	  585.2	 8278.0	...
2614822	  712.5	  585.2	 8280.0	...
2614823	  712.4	  585.1	 8282.0	...
2614824	  712.6	  585.1	 8283.0	...
2614825	  712.8	  585.2	 8284.0	...
2614826	  713.0	  585.3	 8284.0	...
2614827	  713.0	  585.2	 8285.0	...
2614828	  712.9	  584.9	 8286.0	...
2614829	  712.9	  584.5	 8286.0	...
2614830	  713.0	  584.4	 8288.0	...
2614831	  713.2	  584.5	 8288.0	...
2614832	  713.3	  584.5	 8287.0	...
2614833	  713.0	  584.4	 8285.0	...
2614834	  712.8	  584.3	 8283.0	...
2614835	  712.7	  584.3	 8282.0	...
2614836	  712.8	  584.3	 8285.0	...
2614837	  713.3	  584.1	 8291.0	...
2614838	  713.7	  583.8	 8296.0	...
2614839	  713.9	  583.6	 8298.0	...
2614840	  713.5	  583.6	 8298.0	...
2614841	  713.2	  583.7	 8299.0	...
2614842	  713.1	  584.0	 8298.0	...
2614843	  713.0	  584.4	 8296.0	...
2614844	  713.0	  584.9	 8294.0	...
2614845	  713.2	  585.1	 8297.0	...
2614846	  713.2	  585.1	 8299.0	...
2614847	  713.1	  585.2	 8300.0	...
2614848	  713.0	  585.3	 8300.0	...
2614849	  712.8	  585.3	 8300.0	...
2614850	  712.8	  585.1	 8300.0	...
2614851	  713.1	  584.9	 8300.0	...
2614852	  713.5	  584.7	 8300.0	...
2614853	  713.6	  584.3	 8300.0	...
2614854	  713.3	  584.0	 8300.0	...
2614855	  713.1	  583.8	 8304.0	...
2614856	  713.1	  583.9	 8309.0	...
2614857	  713.1	  583.9	 8314.0	...
2614858	  713.1	  584.4	 8314.0	...
2614859	  713.1	  584.9	 8315.0	...
2614860	  713.1	  585.1	 8315.0	...
2614861	  713.0	  584.9	 8312.0	...
2614862	  712.9	  584.6	 8309.0	...
2614863	  712.9	  584.7	 8307.0	...
2614864	  712.8	  584.8	 8308.0	...
2614865	  712.7	  585.0	 8310.0	...
2614866	  712.6	  585.0	 8310.0	...
2614867	  712.6	  585.1	 8309.0	...
2614868	  712.6	  585.1	 8308.0	...
2614869	  712.5	  585.0	 8309.0	...
2614870	  712.4	  585.0	 8310.0	...
2614871	  712.3	  585.0	 8314.0	...
2614872	  712.3	  585.1	 8316.0	...
2614873	  712.3	  585.2	 8318.0	...
2614874	  712.5	  585.2	 8317.0	...
2614875	  712.6	  585.1	 8317.0	...
2614876	  712.7	  585.1	 8316.0	...
2614877	  712.8	  585.1	 8314.0	...
2614878	  712.9	  585.2	 8312.0	...
2614879	  712.9	  585.2	 8312.0	...
2614880	  712.7	  585.4	 8312.0	...
2614881	  712.6	  585.4	 8312.0	...
2614882	  712.5	  585.3	 8313.0	...
2614883	  712.8	  585.1	 8313.0	...
2614884	  713.1	  585.0	 8313.0	...
2614885	  713.4	  585.1	 8314.0	...
2614886	  713.5	  585.2	 8317.0	...
2614887	  713.5	  585.5	 8321.0	...
2614888	  713.5	  585.6	 8326.0	...
2614889	  713.8	  585.8	 8328.0	...
2614890	  714.1	  585.9	 8328.0	...
2614891	  714.4	  585.9	 8329.0	...
2614892	  714.2	  586.0	 8330.0	...
2614893	  714.0	  586.0	 8331.0	...
2614894	  713.9	  586.0	 8330.0	...
2614895	  714.0	  585.8	 8329.0	...
2614896	  714.1	  585.6	 8329.0	...
2614897	  714.2	  585.5	 8329.0	...
2614898	  714.2	  585.4	 8328.0	...
2614899	  714.1	  585.6	 8328.0	...
2614900	  714.1	  585.9	 8329.0	...
2614901	  713.9	  585.8	 8330.0	...
2614902	  713.7	  585.6	 8331.0	...
2614903	  713.7	  585.4	 8330.0	...
2614904	  713.9	  585.6	 8329.0	...
2614905	  714.1	  585.7	 8327.0	...
2614906	  714.2	  585.8	 8329.0	...
2614907	  714.3	  585.6	 8333.0	...
2614908	  714.3	  585.3	 8336.0	...
2614909	  714.4	  585.1	 8333.0	...
2614910	  714.6	  585.2	 8329.0	...
2614911	  714.9	  585.3	 8325.0	...
2614912	  714.9	  585.3	 8325.0	...
2614913	  714.7	  585.3	 8325.0	...
2614914	  714.5	  585.5	 8324.0	...
2614915	  714.7	  585.5	 8328.0	...
2614916	  715.2	  585.6	 8335.0	...
2614917	  715.6	  585.8	 8342.0	...
2614918	  715.3	  586.0	 8345.0	...
2614919	  715.1	  586.2	 8345.0	...
2614920	  715.2	  586.4	 8345.0	...
2614921	  715.5	  586.5	 8345.0	...
2614922	  715.7	  586.3	 8343.0	...
2614923	  715.2	  586.2	 8341.0	...
2614924	  714.7	  586.3	 8339.0	...
2614925	  714.7	  586.0	 8340.0	...
2614926	  715.0	  585.7	 8342.0	...
2614927	  715.4	  585.6	 8343.0	...
2614928	  715.5	  585.9	 8344.0	...
2614929	  715.6	  586.1	 8343.0	...
2614930	  715.5	  585.9	 8341.0	...
2614931	  715.5	  585.8	 8339.0	...
2614932	  715.6	  585.7	 8338.0	...
2614933	  715.8	  585.7	 8341.0	...
2614934	  716.1	  585.6	 8343.0	...
2614935	  716.2	  585.5	 8347.0	...
2614936	  715.8	  585.4	 8348.0	...
2614937	  715.3	  585.4	 8348.0	...
2614938	  714.9	  585.4	 8346.0	...
2614939	  714.8	  585.5	 8344.0	...
2614940	  714.6	  585.6	 8345.0	...
2614941	  714.9	  585.7	 8347.0	...
2614942	  715.3	  585.9	 8349.0	...
2614943	  715.7	  585.9	 8349.0	...
2614944	  715.8	  585.8	 8348.0	...
2614945	  715.8	  585.6	 8348.0	...
2614946	  715.6	  585.4	 8347.0	...
2614947	  715.4	  585.6	 8347.0	...
2614948	  715.2	  585.8	 8347.0	...
MSG	2614949 0000 _ Number On
2614949	  715.1	  585.9	 8349.0	...
2614950	  715.0	  585.9	 8350.0	...
2614951	  715.1	  585.9	 8349.0	...
2614952	  715.2	  585.7	 8348.0	...
2614953	  715.2	  585.1	 8351.0	...
2614954	  715.2	  584.6	 8354.0	...
2614955	  715.2	  584.5	 8358.0	...
2614956	  715.2	  584.6	 8357.0	...
2614957	  715.2	  584.7	 8357.0	...
2614958	  715.2	  584.6	 8356.0	...
2614959	  715.2	  584.6	 8355.0	...
2614960	  715.2	  584.6	 8356.0	...
2614961	  715.1	  584.5	 8356.0	...
2614962	  715.1	  584.5	 8356.0	...
2614963	  715.0	  584.4	 8357.0	...
2614964	  715.0	  584.4	 8359.0	...
2614965	  714.9	  584.5	 8360.0	...
2614966	  714.8	  584.5	 8360.0	...
2614967	  714.8	  584.4	 8360.0	...
2614968	  714.9	  584.4	 8359.0	...
2614969	  714.8	  584.2	 8357.0	...
2614970	  714.7	  584.2	 8356.0	...
2614971	  714.5	  584.1	 8357.0	...
2614972	  714.5	  584.2	 8359.0	...
2614973	  714.3	  584.1	 8359.0	...
2614974	  714.3	  584.0	 8359.0	...
2614975	  714.3	  584.2	 8359.0	...
2614976	  714.4	  584.6	 8362.0	...
2614977	  714.6	  584.9	 8365.0	...
2614978	  714.6	  584.9	 8367.0	...
2614979	  714.9	  584.4	 8369.0	...
2614980	  715.1	  584.0	 8371.0	...
2614981	  715.3	  583.5	 8373.0	...
2614982	  715.4	  584.0	 8371.0	...
2614983	  715.2	  584.6	 8368.0	...
2614984	  714.9	  584.8	 8366.0	...
2614985	  714.7	  584.6	 8367.0	...
2614986	  714.6	  584.3	 8367.0	...
2614987	  714.6	  584.4	 8367.0	...
2614988	  714.6	  584.1	 8369.0	...
2614989	  714.6	  583.9	 8370.0	...
2614990	  714.6	  584.0	 8371.0	...
2614991	  714.7	  584.5	 8371.0	...
2614992	  714.8	  584.9	 8372.0	...
2614993	  714.9	  585.0	 8374.0	...
2614994	  714.9	  584.9	 8377.0	...
2614995	  714.9	  584.6	 8380.0	...
2614996	  715.0	  584.2	 8381.0	...
2614997	  715.1	  584.0	 8381.0	...
2614998	  715.2	  583.9	 8381.0	...
2614999	  715.2	  583.5	 8382.0	...
2615000	  715.2	  583.1	 8382.0	...
2615001	  714.8	  583.3	 8382.0	...
2615002	  714.3	  583.8	 8379.0	...
2615003	  713.9	  583.9	 8377.0	...
2615004	  713.8	  583.6	 8377.0	...
2615005	  713.9	  583.2	 8380.0	...
2615006	  714.1	  583.3	 8384.0	...
2615007	  714.2	  583.5	 8386.0	...
2615008	  714.4	  583.5	 8387.0	...
2615009	  714.5	  583.5	 8386.0	...
2615010	  714.6	  583.4	 8385.0	...
2615011	  714.6	  583.4	 8384.0	...
2615012	  714.8	  583.4	 8384.0	...
2615013	  715.1	  583.5	 8385.0	...
2615014	  715.3	  583.5	 8387.0	...
2615015	  715.2	  583.5	 8389.0	...
2615016	  715.0	  583.2	 8391.0	...
2615017	  714.8	  582.9	 8393.0	...
2615018	  714.6	  582.6	 8393.0	...
2615019	  714.6	  582.7	 8392.0	...
2615020	  714.6	  582.8	 8391.0	...
2615021	  714.7	  582.8	 8391.0	...
2615022	  714.7	  582.9	 8393.0	...
2615023	  714.7	  582.9	 8395.0	...
2615024	  714.5	  582.8	 8398.0	...
2615025	  714.3	  582.7	 8400.0	...
2615026	  714.4	  582.6	 8400.0	...
2615027	  714.4	  582.5	 8401.0	...
2615028	  714.4	  582.5	 8402.0	...
2615029	  714.3	  582.5	 8403.0	...
2615030	  714.3	  582.6	 8404.0	...
2615031	  714.2	  582.7	 8403.0	...
2615032	  714.1	  583.0	 8400.0	...
2615033	  714.1	  583.1	 8397.0	...
2615034	  714.2	  583.2	 8396.0	...
2615035	  714.2	  583.2	 8395.0	...
2615036	  714.0	  583.0	 8393.0	...
2615037	  713.8	  582.7	 8393.0	...
2615038	  713.7	  582.4	 8395.0	...
2615039	  713.7	  582.4	 8397.0	...
2615040	  713.7	  582.4	 8400.0	...
2615041	  713.7	  582.4	 8403.0	...
2615042	  713.9	  582.3	 8406.0	...
2615043	  714.2	  582.3	 8400.0	...
2615044	  714.4	  582.3	 8395.0	...
2615045	  714.4	  582.4	 8388.0	...
2615046	  714.4	  582.5	 8387.0	...
2615047	  714.4	  582.5	 8388.0	...
2615048	  714.3	  582.4	 8390.0	...
2615049	  714.2	  582.4	 8392.0	...
2615050	  714.1	  582.3	 8392.0	...
2615051	  714.1	  582.3	 8392.0	...
2615052	  714.1	  582.3	 8395.0	...
2615053	  714.1	  582.5	 8398.0	...
2615054	  713.9	  582.8	 8401.0	...
2615055	  713.7	  583.0	 8401.0	...
2615056	  714.0	  582.8	 8403.0	...
2615057	  714.5	  582.6	 8408.0	...
2615058	  715.0	  582.6	 8413.0	...
2615059	  714.5	  582.6	 8417.0	...
2615060	  714.1	  582.6	 8417.0	...
2615061	  713.8	  582.6	 8417.0	...
2615062	  714.2	  582.5	 8417.0	...
2615063	  714.5	  582.5	 8417.0	...
2615064	  714.6	  582.5	 8414.0	...
2615065	  714.5	  582.5	 8411.0	...
2615066	  714.4	  582.7	 8407.0	...
2615067	  714.3	  583.0	 8405.0	...
2615068	  714.2	  583.3	 8403.0	...
2615069	  714.1	  583.3	 8406.0	...
2615070	  714.2	  583.2	 8409.0	...
2615071	  714.2	  583.0	 8412.0	...
2615072	  714.3	  582.8	 8412.0	...
2615073	  714.3	  582.8	 8412.0	...
2615074	  714.1	  582.8	 8412.0	...
2615075	  713.9	  582.5	 8412.0	...
2615076	  713.7	  582.2	 8411.0	...
2615077	  714.1	  582.1	 8410.0	...
2615078	  714.5	  582.4	 8408.0	...
2615079	  714.9	  582.7	 8408.0	...
2615080	  714.9	  582.7	 8408.0	...
2615081	  714.8	  582.8	 8409.0	...
2615082	  714.7	  582.9	 8410.0	...
2615083	  714.4	  583.2	 8410.0	...
2615084	  714.3	  583.3	 8413.0	...
2615085	  714.3	  583.1	 8416.0	...
2615086	  714.4	  582.7	 8419.0	...
2615087	  714.4	  582.7	 8419.0	...
2615088	  714.5	  583.0	 8419.0	...
2615089	  714.5	  583.2	 8419.0	...
2615090	  714.5	  583.0	 8419.0	...
2615091	  714.5	  582.7	 8421.0	...
2615092	  714.5	  582.6	 8421.0	...
2615093	  714.7	  582.4	 8421.0	...
2615094	  714.8	  582.2	 8420.0	...
2615095	  714.7	  582.0	 8419.0	...
2615096	  714.6	  581.9	 8418.0	...
2615097	  714.5	  581.9	 8418.0	...
2615098	  714.5	  581.8	 8420.0	...
2615099	  714.5	  581.8	 8422.0	...
2615100	  714.5	  581.9	 8424.0	...
2615101	  714.5	  581.9	 8425.0	...
2615102	  714.5	  582.0	 8424.0	...
2615103	  714.4	  581.9	 8422.0	...
2615104	  714.1	  581.9	 8419.0	...
2615105	  713.9	  582.1	 8418.0	...
2615106	  713.9	  582.3	 8421.0	...
2615107	  713.9	  582.7	 8424.0	...
2615108	  713.9	  582.8	 8428.0	...
2615109	  714.0	  582.9	 8428.0	...
2615110	  714.0	  582.8	 8427.0	...
2615111	  714.0	  582.8	 8424.0	...
2615112	  713.8	  582.5	 8422.0	...
2615113	  713.5	  582.2	 8425.0	...
2615114	  713.3	  582.1	 8429.0	...
2615115	  713.3	  582.2	 8433.0	...
2615116	  713.4	  582.4	 8433.0	...
2615117	  713.4	  582.5	 8432.0	...
2615118	  713.5	  582.5	 8429.0	...
2615119	  713.5	  582.6	 8426.0	...
2615120	  713.5	  582.3	 8424.0	...
2615121	  713.6	  582.1	 8424.0	...
2615122	  713.7	  581.8	 8427.0	...
2615123	  713.5	  581.8	 8430.0	...
2615124	  713.2	  581.9	 8427.0	...
2615125	  712.9	  582.0	 8422.0	...
2615126	  713.1	  581.9	 8418.0	...
2615127	  713.3	  581.8	 8418.0	...
2615128	  713.7	  581.6	 8421.0	...
2615129	  713.9	  582.0	 8423.0	...
2615130	  714.1	  582.4	 8425.0	...
2615131	  714.1	  582.6	 8425.0	...
2615132	  714.1	  582.4	 8425.0	...
2615133	  714.0	  582.2	 8425.0	...
2615134	  713.7	  582.2	 8426.0	...
2615135	  713.5	  582.0	 8427.0	...
2615136	  713.6	  581.9	 8428.0	...
2615137	  713.8	  582.0	 8428.0	...
2615138	  714.0	  582.2	 8431.0	...
2615139	  713.8	  582.2	 8434.0	...
2615140	  713.5	  582.2	 8438.0	...
2615141	  713.4	  582.1	 8437.0	...
2615142	  713.8	  582.2	 8436.0	...
2615143	  714.2	  582.4	 8432.0	...
2615144	  714.3	  582.2	 8429.0	...
2615145	  714.0	  581.9	 8426.0	...
2615146	  713.7	  581.6	 8427.0	...
2615147	  713.7	  581.6	 8429.0	...
2615148	  713.7	  581.6	 8435.0	...
2615149	  713.8	  581.6	 8441.0	...
2615150	  713.9	  581.5	 8442.0	...
2615151	  714.0	  581.7	 8438.0	...
2615152	  714.0	  582.1	 8434.0	...
2615153	  713.9	  582.2	 8434.0	...
2615154	  713.8	  582.1	 8434.0	...
2615155	  713.9	  581.9	 8435.0	...
2615156	  714.0	  581.6	 8436.0	...
2615157	  714.3	  581.2	 8437.0	...
2615158	  714.4	  581.2	 8438.0	...
2615159	  714.5	  581.5	 8438.0	...
2615160	  714.5	  582.0	 8438.0	...
2615161	  714.5	  582.1	 8441.0	...
2615162	  714.5	  582.3	 8444.0	...
2615163	  714.5	  582.3	 8449.0	...
2615164	  714.6	  581.9	 8450.0	...
2615165	  714.6	  581.4	 8452.0	...
2615166	  714.7	  581.3	 8452.0	...
2615167	  714.8	  581.6	 8452.0	...
2615168	  714.9	  582.0	 8451.0	...
2615169	  715.0	  582.0	 8453.0	...
2615170	  714.9	  582.0	 8455.0	...
2615171	  714.9	  582.0	 8458.0	...
2615172	  714.9	  581.9	 8459.0	...
2615173	  714.7	  581.8	 8456.0	...
2615174	  714.6	  581.7	 8452.0	...
2615175	  714.5	  581.5	 8449.0	...
2615176	  714.5	  581.5	 8449.0	...
2615177	  714.5	  581.4	 8449.0	...
2615178	  714.5	  581.4	 8449.0	...
2615179	  714.6	  581.4	 8448.0	...
2615180	  714.6	  581.5	 8448.0	...
2615181	  714.6	  581.6	 8450.0	...
2615182	  714.6	  581.6	 8452.0	...
2615183	  714.4	  581.7	 8454.0	...
2615184	  714.3	  581.8	 8454.0	...
2615185	  714.2	  581.8	 8453.0	...
2615186	  714.4	  581.7	 8452.0	...
2615187	  714.5	  581.6	 8450.0	...
2615188	  714.7	  581.6	 8450.0	...
2615189	  714.3	  581.7	 8452.0	...
2615190	  713.9	  581.8	 8454.0	...
2615191	  713.6	  581.9	 8455.0	...
2615192	  713.7	  581.9	 8456.0	...
2615193	  713.8	  581.6	 8457.0	...
2615194	  713.9	  581.4	 8458.0	...
2615195	  713.9	  581.2	 8457.0	...
2615196	  713.8	  581.3	 8456.0	...
2615197	  713.7	  581.6	 8455.0	...
2615198	  713.9	  581.8	 8455.0	...
2615199	  714.2	  581.9	 8455.0	...
2615200	  714.4	  581.9	 8454.0	...
2615201	  714.4	  581.8	 8454.0	...
2615202	  714.4	  581.7	 8453.0	...
2615203	  714.5	  581.7	 8457.0	...
2615204	  714.5	  581.3	 8461.0	...
2615205	  714.4	  581.0	 8465.0	...
2615206	  714.3	  580.7	 8466.0	...
2615207	  714.2	  580.7	 8467.0	...
2615208	  714.2	  580.7	 8467.0	...
2615209	  714.2	  581.1	 8464.0	...
2615210	  714.2	  581.6	 8461.0	...
2615211	  714.2	  582.0	 8461.0	...
2615212	  714.4	  581.8	 8462.0	...
2615213	  714.6	  581.7	 8464.0	...
2615214	  714.7	  581.7	 8466.0	...
2615215	  714.4	  581.9	 8468.0	...
2615216	  714.1	  582.1	 8469.0	...
2615217	  714.0	  582.1	 8469.0	...
2615218	  714.0	  581.9	 8469.0	...
2615219	  714.0	  581.7	 8469.0	...
2615220	  714.0	  581.5	 8470.0	...
2615221	  714.0	  581.3	 8471.0	...
2615222	  714.1	  581.1	 8473.0	...
2615223	  714.2	  580.8	 8474.0	...
2615224	  714.3	  581.0	 8474.0	...
2615225	  714.3	  581.0	 8474.0	...
2615226	  714.2	  581.1	 8472.0	...
2615227	  714.2	  581.0	 8470.0	...
2615228	  714.4	  580.9	 8470.0	...
2615229	  714.5	  580.8	 8471.0	...
2615230	  714.6	  580.7	 8471.0	...
2615231	  714.7	  580.7	 8472.0	...
2615232	  714.8	  580.7	 8473.0	...
2615233	  714.9	  580.7	 8475.0	...
2615234	  714.8	  580.8	 8479.0	...
2615235	  714.7	  580.8	 8482.0	...
2615236	  714.4	  580.9	 8486.0	...
2615237	  714.1	  580.9	 8485.0	...
2615238	  713.0	  581.0	 8482.0	...
2615239	  712.1	  581.0	 8478.0	...
2615240	  710.8	  581.1	 8478.0	...
2615241	  710.2	  581.2	 8479.0	...
2615242	  708.5	  581.4	 8481.0	...
2615243	  707.3	  581.6	 8480.0	...
2615244	  705.4	  581.9	 8481.0	...
2615245	  704.0	  582.0	 8482.0	...
2615246	  702.6	  582.0	 8490.0	...
2615247	  701.3	  582.0	 8497.0	...
2615248	  700.8	  581.8	 8503.0	...
2615249	  699.6	  581.5	 8503.0	...
2615250	  699.0	  581.3	 8503.0	...
2615251	  698.3	  581.3	 8501.0	...
MSG	2615252 0000 _ Number Off
2615252	  698.3	  581.3	 8499.0	...
2615253	  698.3	  581.3	 8498.0	...
2615254	  698.5	  581.3	 8498.0	...
2615255	  698.7	  581.4	 8498.0	...
2615256	  698.9	  581.5	 8498.0	...
2615257	  699.7	  581.5	 8498.0	...
2615258	  700.5	  581.5	 8498.0	...
2615259	  701.2	  581.4	 8495.0	...
2615260	  701.2	  581.4	 8492.0	...
2615261	  701.2	  581.4	 8490.0	...
2615262	  701.4	  581.4	 8490.0	...
2615263	  701.7	  581.3	 8491.0	...
2615264	  702.0	  581.3	 8492.0	...
2615265	  702.3	  581.3	 8494.0	...
2615266	  702.5	  581.2	 8496.0	...
2615267	  702.5	  581.0	 8497.0	...
2615268	  702.5	  580.7	 8498.0	...
2615269	  702.5	  580.5	 8499.0	...
2615270	  702.4	  580.3	 8494.0	...
2615271	  702.3	  580.4	 8489.0	...
2615272	  702.2	  580.4	 8486.0	...
2615273	  702.2	  580.5	 8489.0	...
2615274	  702.3	  580.7	 8491.0	...
2615275	  702.5	  581.0	 8491.0	...
2615276	  702.6	  581.2	 8491.0	...
2615277	  702.4	  581.3	 8490.0	...
2615278	  702.1	  581.2	 8491.0	...
2615279	  701.8	  581.1	 8493.0	...
2615280	  701.9	  581.1	 8495.0	...
2615281	  701.9	  581.0	 8498.0	...
2615282	  701.9	  580.8	 8498.0	...
2615283	  701.9	  580.8	 8499.0	...
2615284	  701.8	  581.0	 8501.0	...
2615285	  701.7	  581.2	 8503.0	...
2615286	  701.6	  581.2	 8505.0	...
2615287	  701.5	  581.1	 8506.0	...
2615288	  701.5	  581.0	 8506.0	...
2615289	  701.4	  580.9	 8508.0	...
2615290	  701.4	  581.4	 8511.0	...
2615291	  701.5	  581.9	 8515.0	...
2615292	  701.7	  582.4	 8516.0	...
2615293	  701.9	  582.5	 8516.0	...
2615294	  702.1	  582.6	 8516.0	...
2615295	  702.2	  582.7	 8517.0	...
2615296	  702.2	  582.7	 8516.0	...
2615297	  702.1	  582.7	 8514.0	...
2615298	  702.1	  582.7	 8512.0	...
2615299	  702.3	  582.6	 8512.0	...
2615300	  702.6	  582.6	 8512.0	...
2615301	  702.9	  582.6	 8512.0	...
2615302	  702.8	  582.9	 8512.0	...
2615303	  702.9	  583.2	 8512.0	...
2615304	  702.6	  583.4	 8511.0	...
2615305	  702.3	  583.4	 8508.0	...
2615306	  702.0	  583.3	 8507.0	...
2615307	  702.0	  583.1	 8507.0	...
2615308	  702.0	  583.0	 8509.0	...
2615309	  702.6	  582.8	 8511.0	...
2615310	  703.1	  582.7	 8511.0	...
2615311	  703.6	  582.6	 8514.0	...
2615312	  703.5	  582.7	 8517.0	...
2615313	  703.5	  582.7	 8519.0	...
2615314	  703.3	  582.8	 8518.0	...
2615315	  703.1	  582.9	 8518.0	...
2615316	  703.2	  583.0	 8522.0	...
2615317	  703.5	  583.1	 8526.0	...
2615318	  703.8	  583.1	 8531.0	...
2615319	  703.8	  583.1	 8532.0	...
2615320	  703.7	  583.0	 8529.0	...
2615321	  703.7	  582.9	 8525.0	...
2615322	  703.6	  582.7	 8521.0	...
2615323	  703.4	  582.6	 8522.0	...
2615324	  703.1	  582.5	 8523.0	...
2615325	  702.8	  582.4	 8525.0	...
2615326	  702.9	  582.3	 8525.0	...
2615327	  703.0	  582.4	 8526.0	...
2615328	  703.1	  582.6	 8526.0	...
2615329	  703.3	  582.8	 8526.0	...
2615330	  703.6	  582.8	 8526.0	...
2615331	  703.5	  582.8	 8526.0	...
2615332	  703.3	  582.8	 8526.0	...
2615333	  703.2	  582.8	 8525.0	...
2615334	  703.3	  582.8	 8525.0	...
2615335	  703.4	  583.0	 8525.0	...
2615336	  703.4	  583.2	 8526.0	...
2615337	  703.3	  583.4	 8526.0	...
2615338	  703.2	  583.4	 8527.0	...
2615339	  703.2	  583.6	 8527.0	...
2615340	  703.3	  583.7	 8531.0	...
2615341	  703.5	  583.7	 8534.0	...
2615342	  703.4	  583.7	 8537.0	...
2615343	  703.3	  583.7	 8536.0	...
2615344	  703.1	  583.9	 8536.0	...
2615345	  703.0	  584.2	 8536.0	...
2615346	  703.0	  584.5	 8534.0	...
2615347	  703.0	  584.2	 8532.0	...
2615348	  703.1	  584.0	 8530.0	...
2615349	  703.2	  583.8	 8530.0	...
2615350	  703.2	  583.8	 8531.0	...
2615351	  703.0	  584.0	 8532.0	...
2615352	  702.7	  584.2	 8532.0	...
2615353	  702.4	  584.3	 8532.0	...
2615354	  702.4	  584.3	 8532.0	...
2615355	  702.5	  584.1	 8533.0	...
2615356	  702.6	  584.0	 8534.0	...
2615357	  702.4	  583.5	 8535.0	...
2615358	  702.1	  583.2	 8535.0	...
2615359	  701.8	  582.8	 8536.0	...
2615360	  701.9	  582.3	 8537.0	...
2615361	  702.2	  581.8	 8538.0	...
2615362	  702.4	  581.3	 8536.0	...
2615363	  702.5	  581.1	 8534.0	...
2615364	  702.5	  581.0	 8533.0	...
2615365	  702.6	  581.2	 8534.0	...
2615366	  702.7	  581.4	 8535.0	...
2615367	  702.8	  581.6	 8538.0	...
2615368	  703.0	  581.5	 8541.0	...
2615369	  702.9	  581.6	 8543.0	...
2615370	  702.6	  581.7	 8543.0	...
2615371	  702.3	  581.8	 8543.0	...
2615372	  702.3	  581.9	 8544.0	...
2615373	  702.2	  581.9	 8547.0	...
2615374	  702.2	  582.1	 8550.0	...
2615375	  702.3	  582.2	 8552.0	...
2615376	  702.4	  582.3	 8553.0	...
2615377	  702.3	  582.2	 8552.0	...
2615378	  702.1	  581.9	 8550.0	...
2615379	  701.9	  581.6	 8547.0	...
2615380	  701.8	  581.5	 8544.0	...
2615381	  701.8	  581.6	 8540.0	...
2615382	  701.7	  581.5	 8539.0	...
2615383	  701.6	  581.5	 8540.0	...
2615384	  701.5	  581.5	 8540.0	...
2615385	  701.9	  581.5	 8546.0	...
2615386	  702.3	  581.7	 8553.0	...
2615387	  702.6	  581.8	 8560.0	...
2615388	  702.5	  581.9	 8560.0	...
2615389	  702.5	  581.8	 8557.0	...
2615390	  702.7	  581.8	 8553.0	...
2615391	  702.8	  581.7	 8549.0	...
2615392	  702.8	  581.8	 8549.0	...
2615393	  702.6	  581.9	 8549.0	...
2615394	  702.6	  582.1	 8549.0	...
2615395	  702.8	  582.4	 8549.0	...
2615396	  703.0	  582.6	 8549.0	...
2615397	  703.0	  582.8	 8553.0	...
2615398	  703.0	  582.8	 8557.0	...
2615399	  702.9	  582.8	 8562.0	...
2615400	  702.8	  582.9	 8563.0	...
2615401	  702.9	  582.9	 8563.0	...
2615402	  702.9	  582.9	 8564.0	...
2615403	  702.9	  583.0	 8565.0	...
2615404	  702.8	  583.1	 8562.0	...
2615405	  702.7	  583.1	 8558.0	...
2615406	  702.5	  583.1	 8555.0	...
2615407	  702.2	  583.0	 8559.0	...
2615408	  702.0	  583.2	 8561.0	...
2615409	  702.1	  583.4	 8561.0	...
2615410	  702.2	  583.5	 8558.0	...
2615411	  702.2	  583.6	 8557.0	...
2615412	  702.2	  583.8	 8556.0	...
2615413	  702.2	  583.9	 8556.0	...
2615414	  702.1	  584.1	 8556.0	...
2615415	  702.0	  584.0	 8556.0	...
2615416	  701.9	  584.0	 8554.0	...
2615417	  702.0	  584.0	 8552.0	...
2615418	  702.2	  584.0	 8552.0	...
2615419	  702.4	  583.7	 8557.0	...
2615420	  702.2	  583.4	 8561.0	...
2615421	  702.0	  583.4	 8564.0	...
2615422	  701.9	  583.7	 8565.0	...
2615423	  702.4	  583.9	 8563.0	...
2615424	  702.8	  583.9	 8557.0	...
2615425	  703.2	  583.6	 8551.0	...
2615426	  703.2	  583.5	 8554.0	...
2615427	  703.1	  583.3	 8559.0	...
2615428	  703.0	  583.3	 8563.0	...
2615429	  702.5	  583.1	 8561.0	...
2615430	  702.1	  582.9	 8564.0	...
2615431	  702.0	  582.8	 8567.0	...
2615432	  702.2	  582.8	 8571.0	...
2615433	  702.4	  583.0	 8571.0	...
2615434	  702.1	  583.2	 8567.0	...
2615435	  702.0	  583.1	 8563.0	...
2615436	  701.8	  582.6	 8564.0	...
2615437	  701.7	  582.0	 8568.0	...
2615438	  701.5	  582.1	 8573.0	...
2615439	  701.3	  582.5	 8573.0	...
2615440	  701.5	  583.0	 8573.0	...
2615441	  701.7	  582.9	 8574.0	...
2615442	  701.9	  582.6	 8576.0	...
2615443	  702.0	  582.4	 8579.0	...
2615444	  702.1	  582.3	 8582.0	...
2615445	  702.1	  582.5	 8584.0	...
2615446	  702.1	  582.6	 8584.0	...
2615447	  702.2	  582.8	 8584.0	...
2615448	  702.2	  582.8	 8583.0	...
2615449	  702.0	  582.8	 8582.0	...
2615450	  701.8	  582.9	 8582.0	...
2615451	  701.7	  583.1	 8582.0	...
2615452	  701.8	  583.2	 8580.0	...
2615453	  702.0	  583.7	 8580.0	...
2615454	  702.0	  584.1	 8580.0	...
2615455	  702.0	  584.5	 8580.0	...
2615456	  701.9	  584.5	 8580.0	...
2615457	  702.3	  584.5	 8579.0	...
2615458	  702.6	  584.4	 8577.0	...
2615459	  702.9	  584.3	 8576.0	...
2615460	  702.8	  584.2	 8576.0	...
2615461	  702.6	  584.2	 8576.0	...
2615462	  702.5	  584.1	 8576.0	...
2615463	  702.4	  584.1	 8577.0	...
2615464	  702.5	  584.0	 8579.0	...
2615465	  702.5	  584.1	 8582.0	...
MSG	2615466 0000 _ Number On
2615466	  702.5	  584.2	 8583.0	...
2615467	  702.2	  584.2	 8584.0	...
2615468	  702.0	  584.3	 8585.0	...
2615469	  701.8	  584.4	 8587.0	...
2615470	  702.0	  584.5	 8590.0	...
2615471	  702.1	  584.5	 8591.0	...
2615472	  701.9	  584.6	 8591.0	...
2615473	  701.3	  584.7	 8589.0	...
2615474	  700.8	  584.8	 8585.0	...
2615475	  700.7	  584.9	 8582.0	...
2615476	  700.8	  585.0	 8581.0	...
2615477	  701.0	  585.1	 8582.0	...
2615478	  701.0	  585.1	 8582.0	...
2615479	  700.9	  585.0	 8583.0	...
2615480	  700.8	  585.0	 8584.0	...
2615481	  700.7	  585.2	 8584.0	...
2615482	  700.6	  585.3	 8583.0	...
2615483	  700.7	  585.5	 8583.0	...
2615484	  701.0	  585.6	 8583.0	...
2615485	  701.2	  585.7	 8583.0	...
2615486	  701.2	  585.7	 8581.0	...
2615487	  701.3	  585.7	 8580.0	...
2615488	  701.3	  585.7	 8577.0	...
2615489	  701.2	  585.5	 8575.0	...
2615490	  701.3	  585.4	 8574.0	...
2615491	  701.3	  585.4	 8574.0	...
2615492	  701.1	  585.3	 8574.0	...
2615493	  700.8	  585.3	 8576.0	...
2615494	  700.8	  585.2	 8578.0	...
2615495	  700.9	  585.1	 8578.0	...
2615496	  701.3	  585.0	 8574.0	...
2615497	  701.5	  584.9	 8570.0	...
2615498	  701.9	  585.0	 8572.0	...
2615499	  702.1	  585.2	 8577.0	...
2615500	  701.6	  585.6	 8581.0	...
2615501	  701.1	  585.8	 8582.0	...
2615502	  700.7	  585.9	 8582.0	...
2615503	  701.0	  585.8	 8583.0	...
2615504	  701.3	  585.7	 8584.0	...
2615505	  701.5	  585.8	 8587.0	...
2615506	  701.5	  586.1	 8590.0	...
2615507	  701.6	  586.3	 8593.0	...
2615508	  701.6	  586.3	 8593.0	...
2615509	  701.6	  586.2	 8594.0	...
2615510	  701.5	  586.2	 8593.0	...
2615511	  701.5	  586.2	 8592.0	...
2615512	  701.4	  586.5	 8591.0	...
2615513	  701.3	  587.1	 8590.0	...
2615514	  701.1	  587.5	 8590.0	...
2615515	  700.9	  587.6	 8588.0	...
2615516	  701.1	  587.3	 8587.0	...
2615517	  701.3	  587.0	 8586.0	...
2615518	  701.6	  587.0	 8587.0	...
2615519	  701.6	  587.0	 8588.0	...
2615520	  701.4	  587.0	 8588.0	...
2615521	  701.2	  586.7	 8590.0	...
2615522	  701.2	  586.5	 8592.0	...
2615523	  701.4	  586.4	 8593.0	...
2615524	  701.6	  586.4	 8593.0	...
2615525	  701.6	  586.5	 8593.0	...
2615526	  701.4	  586.7	 8592.0	...
2615527	  701.4	  586.8	 8594.0	...
2615528	  701.2	  586.9	 8596.0	...
2615529	  700.9	  587.0	 8597.0	...
2615530	  700.6	  587.0	 8595.0	...
2615531	  700.4	  587.3	 8594.0	...
2615532	  700.4	  587.7	 8594.0	...
2615533	  700.4	  588.1	 8593.0	...
2615534	  700.4	  588.3	 8593.0	...
2615535	  700.5	  588.2	 8593.0	...
2615536	  700.5	  588.1	 8593.0	...
2615537	  700.5	  588.1	 8593.0	...
2615538	  700.3	  588.1	 8592.0	...
2615539	  700.1	  587.8	 8595.0	...
2615540	  699.9	  587.3	 8598.0	...
2615541	  699.9	  586.8	 8601.0	...
2615542	  699.9	  586.7	 8599.0	...
2615543	  699.9	  586.8	 8597.0	...
2615544	  699.9	  587.0	 8599.0	...
2615545	  700.1	  587.1	 8603.0	...
2615546	  700.4	  587.3	 8607.0	...
2615547	  700.7	  587.4	 8608.0	...
2615548	  700.8	  587.5	 8608.0	...
2615549	  700.9	  587.7	 8606.0	...
2615550	  701.0	  587.9	 8606.0	...
2615551	  701.2	  587.9	 8605.0	...
2615552	  701.4	  588.0	 8606.0	...
2615553	  701.6	  588.1	 8606.0	...
2615554	  701.6	  587.8	 8606.0	...
2615555	  701.6	  587.4	 8607.0	...
2615556	  701.6	  587.1	 8608.0	...
2615557	  701.7	  587.2	 8609.0	...
2615558	  702.0	  587.3	 8609.0	...
2615559	  702.3	  587.5	 8609.0	...
2615560	  702.4	  587.7	 8615.0	...
2615561	  702.1	  587.9	 8622.0	...
2615562	  701.8	  588.2	 8623.0	...
2615563	  701.7	  588.3	 8618.0	...
2615564	  701.6	  588.1	 8612.0	...
2615565	  701.7	  587.7	 8611.0	...
2615566	  701.7	  587.2	 8611.0	...
2615567	  701.8	  587.1	 8616.0	...
2615568	  701.6	  587.0	 8621.0	...
2615569	  701.5	  587.1	 8622.0	...
2615570	  701.2	  587.2	 8620.0	...
2615571	  701.0	  587.3	 8617.0	...
2615572	  700.6	  587.2	 8616.0	...
2615573	  700.4	  587.1	 8616.0	...
2615574	  700.1	  586.9	 8617.0	...
2615575	  700.0	  587.0	 8618.0	...
2615576	  699.9	  587.3	 8620.0	...
2615577	  699.9	  587.4	 8622.0	...
2615578	  700.0	  587.5	 8623.0	...
2615579	  700.0	  587.4	 8623.0	...
2615580	  699.9	  587.7	 8621.0	...
2615581	  699.8	  587.9	 8619.0	...
2615582	  699.7	  588.1	 8618.0	...
2615583	  699.6	  588.3	 8617.0	...
2615584	  699.6	  588.5	 8618.0	...
2615585	  699.5	  588.7	 8621.0	...
2615586	  699.5	  588.8	 8622.0	...
2615587	  699.7	  588.9	 8620.0	...
2615588	  699.9	  589.0	 8619.0	...
2615589	  700.1	  589.0	 8619.0	...
2615590	  700.2	  589.1	 8619.0	...
2615591	  700.1	  589.1	 8618.0	...
2615592	  700.0	  589.1	 8618.0	...
2615593	  699.9	  589.0	 8619.0	...
2615594	  700.1	  588.9	 8623.0	...
2615595	  700.6	  588.7	 8626.0	...
2615596	  701.1	  588.5	 8626.0	...
2615597	  701.3	  588.4	 8621.0	...
2615598	  701.3	  588.3	 8617.0	...
2615599	  701.4	  588.6	 8616.0	...
2615600	  701.6	  588.8	 8615.0	...
2615601	  701.3	  589.0	 8616.0	...
2615602	  700.9	  588.9	 8618.0	...
2615603	  700.6	  589.1	 8620.0	...
2615604	  700.6	  589.2	 8623.0	...
2615605	  701.0	  589.6	 8626.0	...
2615606	  701.3	  589.9	 8632.0	...
2615607	  701.6	  590.2	 8636.0	...
2615608	  701.6	  590.5	 8638.0	...
2615609	  701.6	  590.9	 8637.0	...
2615610	  701.8	  591.2	 8636.0	...
2615611	  702.1	  591.1	 8637.0	...
2615612	  702.2	  590.8	 8637.0	...
2615613	  702.1	  590.5	 8637.0	...
2615614	  702.0	  590.2	 8637.0	...
2615615	  701.7	  590.2	 8636.0	...
2615616	  701.1	  590.1	 8635.0	...
2615617	  700.6	  589.9	 8633.0	...
2615618	  700.7	  590.2	 8632.0	...
2615619	  701.1	  590.5	 8632.0	...
2615620	  701.5	  590.8	 8632.0	...
2615621	  701.7	  590.7	 8632.0	...
2615622	  701.7	  590.7	 8634.0	...
2615623	  701.3	  590.8	 8636.0	...
2615624	  700.8	  590.8	 8638.0	...
2615625	  700.7	  591.2	 8638.0	...
2615626	  701.1	  591.5	 8638.0	...
2615627	  701.5	  591.6	 8637.0	...
2615628	  701.4	  591.1	 8637.0	...
2615629	  701.4	  590.7	 8637.0	...
2615630	  701.6	  590.4	 8637.0	...
2615631	  701.8	  590.4	 8637.0	...
2615632	  702.1	  590.6	 8637.0	...
2615633	  702.1	  590.7	 8637.0	...
2615634	  702.1	  590.7	 8639.0	...
2615635	  702.0	  590.7	 8641.0	...
2615636	  702.0	  590.7	 8642.0	...
2615637	  702.0	  590.8	 8640.0	...
2615638	  702.0	  590.8	 8638.0	...
2615639	  702.1	  590.8	 8638.0	...
2615640	  702.1	  590.7	 8639.0	...
2615641	  702.2	  590.5	 8639.0	...
2615642	  702.1	  590.4	 8639.0	...
2615643	  701.8	  590.4	 8640.0	...
2615644	  701.5	  590.4	 8640.0	...
2615645	  701.1	  590.5	 8640.0	...
2615646	  701.1	  590.5	 8642.0	...
2615647	  701.3	  590.4	 8644.0	...
2615648	  701.5	  590.3	 8646.0	...
2615649	  701.4	  590.3	 8644.0	...
2615650	  701.0	  590.3	 8639.0	...
2615651	  700.5	  590.3	 8635.0	...
2615652	  700.7	  590.3	 8637.0	...
2615653	  701.0	  590.4	 8640.0	...
2615654	  701.3	  590.6	 8644.0	...
2615655	  701.3	  590.7	 8646.0	...
2615656	  701.3	  590.7	 8647.0	...
2615657	  701.3	  590.7	 8647.0	...
2615658	  701.3	  590.6	 8644.0	...
2615659	  701.6	  590.5	 8642.0	...
2615660	  702.1	  590.6	 8644.0	...
2615661	  702.7	  590.8	 8648.0	...
2615662	  702.5	  591.1	 8652.0	...
2615663	  702.0	  591.1	 8652.0	...
2615664	  701.5	  591.2	 8649.0	...
2615665	  701.4	  591.2	 8646.0	...
2615666	  701.4	  591.2	 8644.0	...
2615667	  701.4	  591.2	 8646.0	...
2615668	  701.4	  591.2	 8647.0	...
2615669	  701.5	  591.1	 8647.0	...
2615670	  701.5	  591.1	 8652.0	...
2615671	  701.4	  591.1	 8657.0	...
2615672	  701.4	  591.0	 8661.0	...
2615673	  701.2	  590.7	 8659.0	...
2615674	  701.5	  590.5	 8657.0	...
2615675	  701.7	  590.2	 8652.0	...
2615676	  701.8	  590.2	 8647.0	...
2615677	  701.6	  590.2	 8642.0	...
2615678	  701.3	  590.3	 8642.0	...
2615679	  701.4	  590.3	 8643.0	...
2615680	  701.5	  590.3	 8643.0	...
2615681	  701.6	  590.4	 8643.0	...
2615682	  701.6	  590.5	 8642.0	...
2615683	  701.6	  590.6	 8641.0	...
2615684	  701.6	  590.6	 8638.0	...
2615685	  701.5	  590.5	 8637.0	...
2615686	  701.5	  590.4	 8644.0	...
2615687	  701.5	  590.2	 8652.0	...
2615688	  701.5	  590.2	 8657.0	...
2615689	  701.6	  590.4	 8653.0	...
2615690	  701.3	  590.7	 8652.0	...
2615691	  701.0	  590.8	 8655.0	...
2615692	  700.6	  590.9	 8658.0	...
2615693	  700.6	  590.9	 8659.0	...
2615694	  700.6	  590.9	 8659.0	...
2615695	  700.6	  590.6	 8658.0	...
2615696	  700.7	  590.3	 8656.0	...
2615697	  700.9	  590.0	 8655.0	...
2615698	  701.2	  590.1	 8654.0	...
2615699	  701.4	  590.2	 8655.0	...
2615700	  701.4	  590.1	 8654.0	...
2615701	  701.0	  590.1	 8654.0	...
2615702	  700.5	  590.1	 8654.0	...
2615703	  700.4	  590.1	 8654.0	...
2615704	  700.8	  590.3	 8653.0	...
2615705	  701.2	  590.5	 8653.0	...
2615706	  700.9	  590.9	 8652.0	...
2615707	  700.7	  590.9	 8652.0	...
2615708	  700.4	  591.0	 8652.0	...
2615709	  700.4	  591.1	 8650.0	...
2615710	  700.2	  591.2	 8647.0	...
2615711	  700.1	  591.1	 8649.0	...
2615712	  700.0	  590.9	 8654.0	...
2615713	  699.9	  590.8	 8659.0	...
2615714	  699.9	  590.7	 8658.0	...
2615715	  700.1	  590.7	 8657.0	...
2615716	  700.4	  590.5	 8656.0	...
2615717	  700.6	  590.4	 8656.0	...
2615718	  700.3	  590.6	 8655.0	...
2615719	  700.0	  590.7	 8654.0	...
2615720	  699.7	  590.9	 8654.0	...
2615721	  699.7	  591.0	 8654.0	...
2615722	  699.6	  591.1	 8653.0	...
2615723	  699.9	  591.2	 8652.0	...
2615724	  700.2	  590.8	 8653.0	...
2615725	  700.4	  590.5	 8653.0	...
2615726	  700.4	  590.4	 8653.0	...
2615727	  700.3	  590.9	 8652.0	...
2615728	  700.3	  591.3	 8653.0	...
2615729	  700.3	  590.9	 8652.0	...
2615730	  700.3	  590.2	 8652.0	...
2615731	  700.2	  589.6	 8654.0	...
2615732	  700.3	  589.8	 8654.0	...
2615733	  700.3	  590.4	 8653.0	...
2615734	  700.2	  590.8	 8654.0	...
2615735	  700.2	  591.1	 8656.0	...
2615736	  700.2	  591.0	 8657.0	...
2615737	  699.9	  590.9	 8656.0	...
2615738	  699.5	  590.9	 8658.0	...
2615739	  699.2	  590.7	 8660.0	...
2615740	  699.2	  590.6	 8660.0	...
2615741	  699.1	  590.8	 8657.0	...
2615742	  699.1	  591.2	 8656.0	...
2615743	  699.2	  591.4	 8658.0	...
2615744	  699.2	  591.2	 8660.0	...
2615745	  699.2	  591.0	 8661.0	...
2615746	  699.2	  590.8	 8661.0	...
2615747	  699.2	  590.8	 8661.0	...
2615748	  699.3	  590.7	 8660.0	...
2615749	  699.4	  590.7	 8659.0	...
2615750	  699.5	  590.6	 8658.0	...
2615751	  699.7	  590.5	 8658.0	...
2615752	  699.8	  590.8	 8658.0	...
2615753	  700.0	  591.1	 8655.0	...
2615754	  700.1	  591.5	 8653.0	...
2615755	  700.2	  591.5	 8651.0	...
2615756	  700.3	  591.6	 8652.0	...
2615757	  700.2	  591.6	 8652.0	...
2615758	  700.1	  591.5	 8653.0	...
2615759	  699.8	  591.2	 8653.0	...
2615760	  699.4	  591.0	 8653.0	...
2615761	  699.3	  590.9	 8652.0	...
2615762	  699.4	  590.9	 8652.0	...
2615763	  699.5	  590.9	 8651.0	...
2615764	  699.9	  591.0	 8657.0	...
2615765	  700.2	  591.1	 8662.0	...
2615766	  700.5	  590.9	 8667.0	...
2615767	  700.3	  590.6	 8665.0	...
MSG	2615768 0000 _ Number Off
2615768	  700.2	  590.4	 8664.0	...
2615769	  700.1	  590.4	 8664.0	...
2615770	  700.0	  590.4	 8664.0	...
2615771	  700.3	  590.4	 8663.0	...
2615772	  700.7	  590.4	 8661.0	...
2615773	  701.1	  590.2	 8660.0	...
2615774	  701.1	  590.0	 8658.0	...
2615775	  701.0	  590.1	 8657.0	...
2615776	  700.7	  590.7	 8656.0	...
2615777	  700.5	  591.2	 8657.0	...
2615778	  700.4	  591.4	 8657.0	...
2615779	  700.5	  591.3	 8657.0	...
2615780	  700.7	  591.2	 8658.0	...
2615781	  700.8	  591.0	 8658.0	...
2615782	  700.9	  591.0	 8657.0	...
2615783	  700.9	  591.1	 8656.0	...
2615784	  700.8	  591.3	 8656.0	...
2615785	  700.6	  591.4	 8655.0	...
2615786	  700.6	  591.3	 8655.0	...
2615787	  700.8	  590.9	 8653.0	...
2615788	  701.0	  590.6	 8651.0	...
2615789	  700.9	  590.5	 8651.0	...
2615790	  701.0	  590.8	 8652.0	...
2615791	  701.0	  590.9	 8654.0	...
2615792	  701.0	  591.0	 8659.0	...
2615793	  700.9	  591.0	 8665.0	...
2615794	  700.9	  591.0	 8668.0	...
2615795	  700.8	  591.0	 8667.0	...
2615796	  700.7	  591.1	 8666.0	...
2615797	  700.6	  591.2	 8667.0	...
2615798	  700.6	  591.5	 8667.0	...
2615799	  700.6	  591.7	 8668.0	...
2615800	  700.6	  592.0	 8669.0	...
2615801	  700.5	  592.1	 8669.0	...
2615802	  700.5	  592.1	 8668.0	...
2615803	  700.5	  592.1	 8669.0	...
2615804	  700.7	  592.0	 8671.0	...
2615805	  700.8	  591.9	 8673.0	...
2615806	  700.9	  591.8	 8674.0	...
2615807	  700.8	  591.8	 8671.0	...
2615808	  700.8	  591.8	 8667.0	...
2615809	  700.9	  591.9	 8663.0	...
2615810	  701.0	  592.0	 8660.0	...
2615811	  701.0	  592.0	 8656.0	...
2615812	  700.9	  591.7	 8654.0	...
2615813	  700.7	  591.5	 8654.0	...
2615814	  700.5	  591.2	 8652.0	...
2615815	  700.5	  591.0	 8649.0	...
2615816	  700.5	  591.2	 8646.0	...
2615817	  700.7	  591.6	 8645.0	...
2615818	  700.8	  592.3	 8646.0	...
2615819	  701.2	  592.6	 8648.0	...
2615820	  701.5	  592.7	 8650.0	...
2615821	  701.9	  592.4	 8652.0	...
2615822	  701.9	  592.1	 8654.0	...
2615823	  701.8	  592.1	 8654.0	...
2615824	  701.7	  592.0	 8653.0	...
2615825	  701.7	  592.1	 8652.0	...
2615826	  701.8	  592.3	 8652.0	...
2615827	  701.9	  592.7	 8653.0	...
2615828	  702.4	  593.0	 8655.0	...
2615829	  702.8	  593.0	 8657.0	...
2615830	  703.2	  592.8	 8656.0	...
2615831	  703.0	  592.4	 8654.0	...
2615832	  702.9	  592.2	 8651.0	...
2615833	  702.7	  592.3	 8649.0	...
2615834	  702.6	  592.7	 8647.0	...
2615835	  702.5	  592.9	 8647.0	...
2615836	  702.5	  592.7	 8647.0	...
2615837	  702.4	  592.1	 8648.0	...
2615838	  702.4	  591.7	 8650.0	...
2615839	  702.3	  591.3	 8652.0	...
2615840	  702.2	  591.4	 8653.0	...
2615841	  702.2	  591.5	 8649.0	...
2615842	  702.2	  591.6	 8646.0	...
2615843	  702.7	  591.7	 8642.0	...
2615844	  703.2	  591.8	 8643.0	...
2615845	  703.5	  591.7	 8644.0	...
2615846	  703.1	  591.6	 8645.0	...
2615847	  702.8	  591.5	 8646.0	...
2615848	  702.5	  591.4	 8647.0	...
2615849	  702.4	  591.4	 8648.0	...
2615850	  702.7	  591.4	 8649.0	...
2615851	  703.1	  591.4	 8648.0	...
2615852	  703.4	  591.4	 8646.0	...
2615853	  703.2	  591.3	 8646.0	...
2615854	  703.3	  591.2	 8645.0	...
2615855	  703.5	  591.1	 8644.0	...
2615856	  703.7	  590.9	 8642.0	...
2615857	  703.7	  590.7	 8642.0	...
2615858	  703.7	  590.5	 8643.0	...
2615859	  703.7	  591.0	 8645.0	...
2615860	  703.6	  591.5	 8645.0	...
2615861	  703.6	  591.6	 8646.0	...
2615862	  703.5	  591.3	 8645.0	...
2615863	  703.5	  591.0	 8645.0	...
2615864	  702.9	  591.2	 8645.0	...
2615865	  702.4	  591.3	 8645.0	...
2615866	  702.1	  591.3	 8646.0	...
2615867	  702.3	  591.2	 8647.0	...
2615868	  702.9	  591.1	 8649.0	...
2615869	  703.4	  591.1	 8651.0	...
2615870	  703.7	  591.2	 8654.0	...
2615871	  703.6	  591.4	 8655.0	...
2615872	  703.5	  591.5	 8656.0	...
2615873	  703.5	  591.5	 8656.0	...
2615874	  703.5	  591.5	 8657.0	...
2615875	  703.5	  591.5	 8658.0	...
2615876	  703.6	  591.4	 8657.0	...
2615877	  703.6	  591.3	 8657.0	...
2615878	  703.7	  591.2	 8657.0	...
2615879	  703.7	  591.2	 8658.0	...
2615880	  703.7	  591.3	 8659.0	...
2615881	  703.8	  591.5	 8657.0	...
2615882	  703.9	  591.5	 8655.0	...
2615883	  704.1	  591.5	 8651.0	...
2615884	  704.2	  591.4	 8650.0	...
2615885	  704.0	  591.3	 8649.0	...
2615886	  703.9	  591.4	 8648.0	...
2615887	  703.7	  591.5	 8649.0	...
2615888	  703.6	  591.7	 8651.0	...
2615889	  703.5	  591.8	 8654.0	...
2615890	  703.3	  591.9	 8655.0	...
2615891	  703.1	  591.9	 8656.0	...
2615892	  703.1	  591.9	 8657.0	...
2615893	  703.2	  591.7	 8657.0	...
2615894	  703.2	  591.4	 8655.0	...
2615895	  703.3	  591.2	 8653.0	...
2615896	  703.4	  591.2	 8651.0	...
2615897	  703.3	  591.5	 8648.0	...
2615898	  703.1	  591.8	 8647.0	...
2615899	  702.8	  592.0	 8647.0	...
2615900	  702.7	  592.0	 8649.0	...
2615901	  702.8	  592.0	 8649.0	...
2615902	  702.9	  592.1	 8645.0	...
2615903	  702.8	  592.3	 8642.0	...
2615904	  702.5	  592.5	 8638.0	...
2615905	  702.3	  592.5	 8638.0	...
2615906	  702.1	  592.4	 8638.0	...
2615907	  702.1	  592.2	 8637.0	...
2615908	  702.2	  592.0	 8637.0	...
2615909	  702.2	  591.9	 8636.0	...
2615910	  702.2	  591.9	 8637.0	...
2615911	  702.2	  591.8	 8639.0	...
2615912	  701.8	  591.8	 8639.0	...
2615913	  701.4	  591.8	 8639.0	...
2615914	  701.2	  591.8	 8640.0	...
2615915	  701.5	  591.8	 8640.0	...
2615916	  701.8	  591.5	 8639.0	...
2615917	  702.0	  591.3	 8638.0	...
2615918	  701.9	  591.4	 8639.0	...
2615919	  701.6	  591.7	 8641.0	...
2615920	  701.3	  592.0	 8642.0	...
2615921	  701.0	  592.1	 8641.0	...
2615922	  701.0	  592.2	 8639.0	...
2615923	  701.1	  592.3	 8639.0	...
2615924	  701.1	  592.4	 8638.0	...
2615925	  701.2	  592.3	 8634.0	...
2615926	  701.3	  592.4	 8630.0	...
2615927	  701.3	  592.5	 8633.0	...
2615928	  701.1	  592.6	 8640.0	...
2615929	  700.8	  592.2	 8649.0	...
2615930	  700.5	  591.8	 8650.0	...
2615931	  700.5	  591.5	 8647.0	...
2615932	  700.6	  591.5	 8644.0	...
2615933	  700.7	  591.6	 8642.0	...
2615934	  700.9	  591.6	 8643.0	...
2615935	  701.0	  591.7	 8645.0	...
2615936	  701.1	  591.8	 8646.0	...
2615937	  701.2	  591.7	 8647.0	...
2615938	  701.2	  591.8	 8647.0	...
2615939	  701.2	  591.9	 8647.0	...
2615940	  701.3	  591.7	 8647.0	...
2615941	  701.3	  591.4	 8647.0	...
2615942	  701.4	  591.0	 8647.0	...
2615943	  701.4	  590.8	 8646.0	...
2615944	  701.4	  590.6	 8646.0	...
2615945	  701.6	  590.6	 8645.0	...
2615946	  701.7	  590.7	 8645.0	...
2615947	  701.8	  590.8	 8645.0	...
2615948	  701.9	  590.8	 8643.0	...
2615949	  701.9	  591.0	 8640.0	...
2615950	  701.8	  591.2	 8638.0	...
2615951	  701.7	  591.7	 8638.0	...
2615952	  701.6	  592.1	 8636.0	...
2615953	  701.7	  592.5	 8634.0	...
2615954	  701.8	  592.5	 8637.0	...
2615955	  701.9	  592.4	 8643.0	...
2615956	  701.9	  592.2	 8642.0	...
2615957	  701.9	  591.8	 8636.0	...
2615958	  701.7	  591.5	 8630.0	...
2615959	  701.6	  591.3	 8632.0	...
2615960	  701.5	  591.2	 8635.0	...
2615961	  701.6	  591.2	 8638.0	...
2615962	  701.7	  591.3	 8639.0	...
2615963	  701.8	  591.3	 8640.0	...
2615964	  701.8	  591.2	 8641.0	...
2615965	  701.8	  591.1	 8641.0	...
2615966	  701.9	  590.9	 8641.0	...
2615967	  702.1	  590.7	 8641.0	...
2615968	  702.3	  590.6	 8638.0	...
MSG	2615969 0000 _ Number On
2615969	  702.5	  590.7	 8636.0	...
2615970	  702.3	  590.7	 8633.0	...
2615971	  702.0	  590.5	 8633.0	...
2615972	  702.1	  590.4	 8633.0	...
2615973	  702.6	  590.4	 8632.0	...
2615974	  703.0	  590.4	 8632.0	...
2615975	  703.0	  590.4	 8632.0	...
2615976	  703.2	  590.4	 8633.0	...
2615977	  703.4	  590.3	 8637.0	...
2615978	  703.6	  590.3	 8641.0	...
2615979	  703.5	  590.2	 8640.0	...
2615980	  703.1	  590.2	 8636.0	...
2615981	  702.8	  590.3	 8631.0	...
2615982	  702.6	  590.5	 8630.0	...
2615983	  702.7	  590.5	 8629.0	...
2615984	  702.7	  590.5	 8627.0	...
2615985	  702.7	  590.5	 8627.0	...
2615986	  703.2	  590.5	 8631.0	...
2615987	  703.6	  590.3	 8636.0	...
2615988	  704.0	  589.9	 8641.0	...
2615989	  704.0	  589.5	 8641.0	...
2615990	  704.0	  589.3	 8639.0	...
2615991	  703.9	  589.1	 8638.0	...
2615992	  703.9	  588.9	 8637.0	...
2615993	  703.8	  588.6	 8635.0	...
2615994	  703.9	  588.3	 8634.0	...
2615995	  704.0	  588.5	 8633.0	...
2615996	  704.3	  588.8	 8635.0	...
2615997	  704.4	  589.1	 8636.0	...
2615998	  704.1	  588.9	 8635.0	...
2615999	  703.7	  588.8	 8633.0	...
2616000	  703.5	  588.7	 8633.0	...
2616001	  703.9	  588.5	 8636.0	...
2616002	  704.3	  588.1	 8639.0	...
2616003	  704.2	  587.8	 8640.0	...
2616004	  704.1	  587.4	 8643.0	...
2616005	  704.0	  587.4	 8645.0	...
2616006	  704.0	  587.6	 8643.0	...
2616007	  703.9	  587.9	 8639.0	...
2616008	  703.8	  588.4	 8635.0	...
2616009	  703.6	  588.5	 8635.0	...
2616010	  703.5	  588.4	 8635.0	...
2616011	  703.6	  588.1	 8633.0	...
2616012	  703.9	  587.8	 8632.0	...
2616013	  704.1	  587.8	 8630.0	...
2616014	  703.9	  588.1	 8629.0	...
2616015	  703.9	  588.4	 8629.0	...
2616016	  703.8	  588.3	 8629.0	...
2616017	  703.9	  587.8	 8631.0	...
2616018	  704.1	  587.4	 8635.0	...
2616019	  704.2	  587.5	 8637.0	...
2616020	  704.0	  587.6	 8640.0	...
2616021	  703.7	  587.9	 8642.0	...
2616022	  703.8	  588.1	 8644.0	...
2616023	  704.2	  588.2	 8644.0	...
2616024	  704.5	  587.9	 8644.0	...
2616025	  704.5	  587.7	 8642.0	...
2616026	  704.5	  587.6	 8641.0	...
2616027	  704.3	  587.4	 8643.0	...
2616028	  704.2	  587.1	 8646.0	...
2616029	  704.1	  587.0	 8643.0	...
2616030	  704.1	  587.2	 8637.0	...
2616031	  704.1	  587.3	 8632.0	...
2616032	  704.2	  587.4	 8632.0	...
2616033	  703.9	  587.5	 8632.0	...
2616034	  703.7	  587.5	 8633.0	...
2616035	  703.4	  587.4	 8637.0	...
2616036	  703.4	  587.3	 8641.0	...
2616037	  703.4	  587.4	 8640.0	...
2616038	  703.1	  587.7	 8636.0	...
2616039	  702.7	  587.9	 8632.0	...
2616040	  701.9	  588.1	 8632.0	...
2616041	  700.9	  588.3	 8632.0	...
EFIX R   2613726	2616041	2316	  707.2	  591.1	   8378
SSACC R  2616042
2616042	  699.5	  588.6	 8633.0	...
2616043	  698.2	  589.5	 8635.0	...
2616044	  696.2	  590.4	 8635.0	...
2616045	  693.7	  591.5	 8635.0	...
2616046	  691.1	  592.2	 8634.0	...
2616047	  688.6	  592.9	 8635.0	...
2616048	  687.0	  593.5	 8636.0	...
2616049	  685.2	  593.7	 8640.0	...
ESACC R  2616042	2616049	8	  699.5	  588.6	  685.2	  593.7	   0.32	     42
SFIX R   2616050
2616050	  684.4	  593.7	 8646.0	...
2616051	  683.0	  593.1	 8650.0	...
2616052	  682.2	  592.5	 8653.0	...
2616053	  681.7	  592.3	 8653.0	...
2616054	  681.9	  592.6	 8653.0	...
2616055	  682.4	  592.8	 8652.0	...
2616056	  682.9	  592.6	 8651.0	...
2616057	  683.4	  592.5	 8649.0	...
2616058	  683.6	  592.6	 8646.0	...
2616059	  683.8	  592.6	 8643.0	...
2616060	  684.0	  592.6	 8641.0	...
2616061	  684.4	  592.6	 8639.0	...
2616062	  684.8	  592.7	 8638.0	...
2616063	  685.2	  592.2	 8636.0	...
2616064	  685.7	  591.8	 8635.0	...
2616065	  686.0	  591.3	 8635.0	...
2616066	  686.4	  591.3	 8636.0	...
2616067	  686.5	  591.4	 8637.0	...
2616068	  686.5	  591.4	 8637.0	...
2616069	  686.5	  591.4	 8637.0	...
2616070	  686.4	  591.4	 8636.0	...
2616071	  686.4	  591.5	 8637.0	...
2616072	  686.5	  591.7	 8638.0	...
2616073	  686.6	  591.8	 8641.0	...
2616074	  686.5	  591.9	 8643.0	...
2616075	  686.2	  591.8	 8644.0	...
2616076	  686.1	  591.8	 8646.0	...
2616077	  685.9	  591.8	 8647.0	...
2616078	  686.0	  592.0	 8649.0	...
2616079	  686.1	  592.2	 8650.0	...
2616080	  686.2	  592.3	 8650.0	...
2616081	  686.2	  592.4	 8649.0	...
2616082	  686.3	  592.5	 8648.0	...
2616083	  686.6	  592.7	 8646.0	...
2616084	  686.9	  592.9	 8644.0	...
2616085	  687.1	  592.8	 8642.0	...
2616086	  686.9	  592.7	 8641.0	...
2616087	  686.4	  592.2	 8642.0	...
2616088	  686.1	  591.8	 8643.0	...
2616089	  685.7	  591.4	 8644.0	...
2616090	  685.6	  591.5	 8647.0	...
2616091	  685.6	  591.6	 8650.0	...
2616092	  685.5	  591.8	 8652.0	...
2616093	  685.5	  592.0	 8651.0	...
2616094	  685.5	  592.1	 8650.0	...
2616095	  685.3	  592.1	 8649.0	...
2616096	  685.1	  592.0	 8648.0	...
2616097	  685.1	  591.7	 8646.0	...
2616098	  685.3	  591.3	 8648.0	...
2616099	  685.6	  591.1	 8649.0	...
2616100	  686.1	  591.0	 8650.0	...
2616101	  686.4	  591.2	 8651.0	...
2616102	  686.7	  591.3	 8651.0	...
2616103	  686.7	  591.0	 8650.0	...
2616104	  686.6	  590.5	 8650.0	...
2616105	  686.4	  589.6	 8651.0	...
2616106	  686.4	  589.5	 8652.0	...
2616107	  686.4	  589.4	 8653.0	...
2616108	  686.5	  589.9	 8653.0	...
2616109	  686.6	  590.2	 8652.0	...
2616110	  686.7	  589.7	 8651.0	...
2616111	  686.9	  589.0	 8650.0	...
2616112	  686.8	  588.4	 8649.0	...
2616113	  686.8	  588.1	 8648.0	...
2616114	  686.7	  587.7	 8649.0	...
2616115	  686.5	  587.3	 8650.0	...
2616116	  686.3	  587.6	 8652.0	...
2616117	  686.3	  587.8	 8654.0	...
2616118	  686.4	  588.0	 8655.0	...
2616119	  686.5	  587.9	 8656.0	...
2616120	  686.6	  587.3	 8656.0	...
2616121	  686.7	  586.9	 8656.0	...
2616122	  686.7	  586.5	 8653.0	...
2616123	  686.8	  586.6	 8649.0	...
2616124	  686.9	  586.8	 8647.0	...
2616125	  687.2	  587.2	 8647.0	...
2616126	  687.5	  587.5	 8648.0	...
2616127	  687.7	  587.7	 8648.0	...
2616128	  687.8	  587.8	 8649.0	...
2616129	  687.7	  587.8	 8650.0	...
2616130	  687.4	  587.9	 8650.0	...
2616131	  687.2	  588.1	 8650.0	...
2616132	  687.4	  588.7	 8653.0	...
2616133	  687.5	  589.3	 8656.0	...
2616134	  687.6	  589.6	 8658.0	...
2616135	  687.5	  589.4	 8658.0	...
2616136	  687.4	  589.4	 8656.0	...
2616137	  687.3	  589.5	 8654.0	...
2616138	  687.2	  589.7	 8652.0	...
2616139	  687.2	  589.7	 8651.0	...
2616140	  687.2	  589.3	 8650.0	...
2616141	  687.3	  589.1	 8651.0	...
2616142	  687.4	  588.8	 8651.0	...
2616143	  687.3	  588.5	 8651.0	...
2616144	  687.0	  588.0	 8651.0	...
2616145	  686.7	  587.5	 8651.0	...
2616146	  686.7	  587.4	 8654.0	...
2616147	  686.6	  587.7	 8657.0	...
2616148	  686.8	  588.1	 8661.0	...
2616149	  687.1	  588.5	 8663.0	...
2616150	  686.8	  588.0	 8664.0	...
2616151	  686.3	  587.5	 8665.0	...
2616152	  686.1	  587.1	 8665.0	...
2616153	  686.4	  587.2	 8665.0	...
2616154	  686.8	  587.2	 8665.0	...
2616155	  686.8	  586.8	 8661.0	...
2616156	  686.8	  586.4	 8657.0	...
2616157	  686.8	  586.1	 8657.0	...
2616158	  686.8	  586.0	 8661.0	...
2616159	  686.9	  586.0	 8666.0	...
2616160	  686.9	  585.9	 8668.0	...
2616161	  686.8	  585.9	 8669.0	...
2616162	  686.9	  586.2	 8668.0	...
2616163	  687.0	  586.5	 8668.0	...
2616164	  687.1	  586.8	 8669.0	...
2616165	  687.2	  586.6	 8670.0	...
2616166	  687.2	  586.6	 8672.0	...
2616167	  687.2	  586.5	 8672.0	...
2616168	  687.1	  586.6	 8673.0	...
2616169	  687.0	  586.9	 8673.0	...
2616170	  687.0	  587.1	 8673.0	...
2616171	  686.9	  587.3	 8672.0	...
2616172	  687.2	  587.1	 8671.0	...
2616173	  688.2	  587.0	 8669.0	...
2616174	  689.4	  587.1	 8672.0	...
2616175	  691.3	  587.2	 8676.0	...
EFIX R   2616050	2616175	126	  686.3	  589.6	   8652
SSACC R  2616176
2616176	  692.8	  587.4	 8678.0	...
2616177	  694.9	  587.3	 8676.0	...
2616178	  696.4	  587.3	 8676.0	...
2616179	  698.5	  587.2	 8676.0	...
2616180	  700.6	  587.0	 8677.0	...
2616181	  703.0	  586.9	 8677.0	...
2616182	  705.4	  586.8	 8676.0	...
2616183	  706.8	  586.3	 8674.0	...
2616184	  707.5	  585.4	 8669.0	...
ESACC R  2616176	2616184	9	  692.8	  587.4	  707.5	  585.4	   0.32	     41
SFIX R   2616185
2616185	  708.4	  584.5	 8664.0	...
2616186	  709.3	  584.1	 8661.0	...
2616187	  710.7	  584.1	 8661.0	...
2616188	  711.9	  584.0	 8662.0	...
2616189	  713.2	  583.8	 8663.0	...
2616190	  713.9	  583.7	 8665.0	...
2616191	  714.5	  583.8	 8666.0	...
2616192	  715.1	  583.8	 8666.0	...
2616193	  715.6	  583.8	 8665.0	...
2616194	  715.4	  583.9	 8662.0	...
2616195	  715.2	  583.9	 8658.0	...
2616196	  715.1	  584.4	 8655.0	...
2616197	  714.8	  584.8	 8653.0	...
2616198	  714.5	  585.6	 8652.0	...
2616199	  714.3	  586.0	 8651.0	...
2616200	  714.4	  586.3	 8654.0	...
2616201	  714.6	  587.3	 8658.0	...
2616202	  714.4	  588.3	 8662.0	...
2616203	  714.0	  589.4	 8664.0	...
2616204	  713.7	  589.6	 8666.0	...
2616205	  713.7	  589.9	 8667.0	...
2616206	  714.0	  590.0	 8667.0	...
2616207	  714.2	  589.7	 8665.0	...
2616208	  714.4	  589.3	 8659.0	...
2616209	  714.6	  588.9	 8654.0	...
2616210	  714.7	  588.9	 8653.0	...
2616211	  715.0	  588.9	 8655.0	...
2616212	  715.2	  588.9	 8657.0	...
2616213	  715.3	  588.8	 8659.0	...
2616214	  715.1	  588.6	 8661.0	...
2616215	  714.9	  588.5	 8663.0	...
2616216	  714.8	  588.3	 8662.0	...
2616217	  714.7	  588.4	 8659.0	...
2616218	  714.7	  588.7	 8656.0	...
2616219	  714.9	  588.9	 8655.0	...
2616220	  715.1	  589.5	 8653.0	...
2616221	  715.1	  589.7	 8652.0	...
2616222	  715.0	  589.9	 8650.0	...
2616223	  714.9	  590.0	 8649.0	...
2616224	  714.9	  590.0	 8648.0	...
2616225	  715.0	  590.1	 8649.0	...
2616226	  715.0	  590.2	 8649.0	...
2616227	  715.1	  590.5	 8647.0	...
2616228	  715.2	  590.8	 8643.0	...
2616229	  715.1	  591.1	 8640.0	...
2616230	  714.9	  591.2	 8638.0	...
2616231	  714.8	  591.2	 8638.0	...
2616232	  714.9	  591.3	 8638.0	...
2616233	  714.9	  591.3	 8638.0	...
2616234	  714.8	  591.3	 8637.0	...
2616235	  714.4	  591.4	 8637.0	...
2616236	  713.7	  591.6	 8637.0	...
2616237	  713.3	  591.8	 8637.0	...
2616238	  712.9	  592.0	 8641.0	...
2616239	  712.7	  591.9	 8645.0	...
2616240	  712.6	  591.9	 8648.0	...
2616241	  712.6	  592.0	 8648.0	...
2616242	  712.6	  592.1	 8647.0	...
2616243	  712.4	  592.0	 8646.0	...
2616244	  712.2	  591.8	 8644.0	...
2616245	  712.0	  591.6	 8643.0	...
2616246	  711.9	  591.5	 8641.0	...
2616247	  711.9	  591.6	 8640.0	...
2616248	  711.8	  591.7	 8638.0	...
2616249	  711.7	  591.8	 8639.0	...
2616250	  711.5	  591.5	 8642.0	...
2616251	  711.5	  591.1	 8646.0	...
2616252	  711.5	  590.9	 8648.0	...
2616253	  711.5	  590.9	 8646.0	...
2616254	  711.5	  590.9	 8644.0	...
2616255	  711.5	  590.7	 8646.0	...
2616256	  711.5	  590.7	 8649.0	...
2616257	  711.5	  590.8	 8652.0	...
2616258	  711.5	  590.9	 8652.0	...
2616259	  711.3	  590.9	 8652.0	...
2616260	  711.2	  590.8	 8652.0	...
2616261	  710.9	  590.8	 8652.0	...
2616262	  710.8	  591.1	 8650.0	...
2616263	  710.6	  591.4	 8649.0	...
2616264	  710.6	  591.1	 8651.0	...
2616265	  710.5	  590.6	 8655.0	...
2616266	  710.1	  590.1	 8658.0	...
2616267	  709.8	  590.0	 8659.0	...
2616268	  709.3	  589.6	 8660.0	...
2616269	  709.2	  589.1	 8662.0	...
2616270	  709.0	  588.8	 8665.0	...
2616271	  709.0	  588.5	 8667.0	...
2616272	  709.1	  588.1	 8669.0	...
2616273	  709.1	  587.8	 8668.0	...
2616274	  709.2	  587.2	 8667.0	...
2616275	  709.3	  586.7	 8668.0	...
2616276	  709.3	  586.3	 8670.0	...
2616277	  708.9	  586.4	 8670.0	...
2616278	  708.1	  586.7	 8668.0	...
2616279	  707.2	  586.8	 8667.0	...
2616280	  706.8	  586.7	 8670.0	...
2616281	  706.6	  586.6	 8673.0	...
MSG	2616282 0000 _ Number Off
2616282	  706.5	  586.6	 8671.0	...
2616283	  706.4	  586.8	 8667.0	...
2616284	  705.6	  587.1	 8663.0	...
2616285	  704.6	  587.4	 8666.0	...
2616286	  703.3	  588.3	 8669.0	...
EFIX R   2616185	2616286	102	  712.3	  588.9	   8655
SSACC R  2616287
2616287	  702.3	  589.1	 8671.0	...
2616288	  700.9	  590.0	 8672.0	...
2616289	  698.9	  590.3	 8673.0	...
2616290	  696.8	  590.6	 8674.0	...
2616291	  693.9	  591.1	 8677.0	...
2616292	  691.8	  591.4	 8681.0	...
2616293	  689.1	  591.5	 8683.0	...
2616294	  687.3	  591.4	 8682.0	...
2616295	  684.8	  591.5	 8681.0	...
2616296	  682.5	  591.9	 8685.0	...
2616297	  680.4	  592.2	 8688.0	...
ESACC R  2616287	2616297	11	  702.3	  589.1	  680.4	  592.2	   0.47	     49
SFIX R   2616298
2616298	  678.6	  592.4	 8690.0	...
2616299	  677.6	  592.7	 8688.0	...
2616300	  676.9	  593.0	 8688.0	...
2616301	  675.7	  592.9	 8689.0	...
2616302	  674.8	  592.7	 8690.0	...
2616303	  674.2	  592.4	 8691.0	...
2616304	  674.3	  592.4	 8692.0	...
2616305	  674.4	  592.4	 8692.0	...
2616306	  674.5	  592.0	 8692.0	...
2616307	  674.7	  591.7	 8697.0	...
2616308	  674.3	  590.6	 8702.0	...
2616309	  673.7	  590.0	 8708.0	...
2616310	  673.4	  589.4	 8708.0	...
2616311	  673.6	  589.6	 8708.0	...
2616312	  673.8	  589.8	 8709.0	...
2616313	  673.8	  589.9	 8709.0	...
2616314	  673.8	  589.9	 8709.0	...
2616315	  673.8	  589.8	 8709.0	...
2616316	  673.8	  589.7	 8709.0	...
2616317	  673.9	  589.8	 8708.0	...
2616318	  674.0	  589.7	 8707.0	...
2616319	  674.1	  589.5	 8704.0	...
2616320	  674.3	  589.4	 8701.0	...
2616321	  674.5	  589.1	 8701.0	...
2616322	  674.6	  589.1	 8703.0	...
2616323	  674.7	  589.1	 8705.0	...
2616324	  674.7	  589.2	 8706.0	...
2616325	  674.7	  589.3	 8706.0	...
2616326	  674.7	  589.4	 8706.0	...
2616327	  674.7	  589.4	 8705.0	...
2616328	  674.7	  589.5	 8704.0	...
2616329	  674.3	  589.7	 8703.0	...
2616330	  674.0	  589.8	 8701.0	...
2616331	  673.9	  590.4	 8700.0	...
2616332	  674.0	  590.9	 8700.0	...
2616333	  673.9	  591.3	 8700.0	...
2616334	  673.8	  591.2	 8705.0	...
2616335	  673.7	  591.2	 8709.0	...
2616336	  673.7	  591.0	 8712.0	...
2616337	  673.6	  590.9	 8710.0	...
2616338	  673.6	  590.9	 8712.0	...
2616339	  673.7	  590.9	 8713.0	...
2616340	  674.0	  591.3	 8715.0	...
2616341	  674.4	  591.6	 8715.0	...
2616342	  674.5	  591.9	 8714.0	...
2616343	  674.4	  592.0	 8716.0	...
2616344	  674.2	  592.0	 8719.0	...
2616345	  674.1	  592.1	 8722.0	...
2616346	  674.0	  591.9	 8719.0	...
2616347	  673.7	  591.7	 8716.0	...
2616348	  673.5	  591.8	 8715.0	...
2616349	  673.1	  592.2	 8717.0	...
2616350	  673.1	  592.6	 8719.0	...
2616351	  673.0	  592.8	 8723.0	...
2616352	  673.0	  592.9	 8727.0	...
2616353	  673.0	  593.0	 8731.0	...
2616354	  673.2	  593.0	 8731.0	...
2616355	  673.6	  592.9	 8732.0	...
2616356	  674.0	  593.0	 8731.0	...
2616357	  674.1	  593.1	 8731.0	...
2616358	  673.7	  593.0	 8728.0	...
2616359	  673.2	  592.8	 8726.0	...
2616360	  672.9	  592.6	 8724.0	...
2616361	  673.0	  592.7	 8725.0	...
2616362	  673.1	  592.8	 8726.0	...
2616363	  673.3	  592.8	 8727.0	...
2616364	  673.4	  592.7	 8727.0	...
2616365	  673.5	  592.5	 8728.0	...
2616366	  673.6	  592.8	 8729.0	...
2616367	  673.6	  593.2	 8729.0	...
2616368	  673.6	  593.5	 8727.0	...
2616369	  673.9	  593.5	 8724.0	...
2616370	  674.2	  592.9	 8722.0	...
2616371	  674.3	  592.3	 8721.0	...
2616372	  674.1	  591.7	 8721.0	...
2616373	  674.0	  592.0	 8723.0	...
2616374	  674.3	  592.3	 8726.0	...
2616375	  674.5	  592.6	 8724.0	...
2616376	  674.6	  592.8	 8719.0	...
2616377	  674.6	  593.0	 8715.0	...
2616378	  674.4	  593.4	 8716.0	...
2616379	  674.2	  593.6	 8717.0	...
2616380	  674.2	  593.8	 8717.0	...
2616381	  674.5	  593.9	 8717.0	...
2616382	  674.6	  593.9	 8717.0	...
2616383	  674.6	  593.9	 8718.0	...
2616384	  674.5	  593.9	 8719.0	...
2616385	  674.3	  593.4	 8721.0	...
2616386	  674.0	  593.0	 8718.0	...
2616387	  673.8	  592.9	 8715.0	...
2616388	  673.9	  593.5	 8713.0	...
2616389	  674.0	  594.2	 8715.0	...
2616390	  674.1	  594.8	 8717.0	...
2616391	  674.1	  594.9	 8719.0	...
2616392	  674.1	  594.9	 8718.0	...
2616393	  674.0	  594.7	 8717.0	...
2616394	  673.9	  594.5	 8714.0	...
2616395	  673.9	  594.3	 8713.0	...
2616396	  673.9	  594.2	 8714.0	...
2616397	  673.9	  594.2	 8716.0	...
2616398	  673.8	  594.2	 8720.0	...
2616399	  673.8	  594.2	 8722.0	...
2616400	  673.7	  594.1	 8724.0	...
2616401	  673.7	  594.1	 8725.0	...
2616402	  673.7	  594.2	 8726.0	...
2616403	  673.7	  594.4	 8727.0	...
2616404	  673.7	  594.6	 8728.0	...
2616405	  673.9	  594.6	 8728.0	...
2616406	  674.1	  594.6	 8728.0	...
2616407	  674.3	  594.4	 8727.0	...
2616408	  674.3	  594.1	 8727.0	...
2616409	  674.2	  593.8	 8726.0	...
2616410	  673.8	  593.9	 8725.0	...
2616411	  673.4	  594.0	 8729.0	...
2616412	  673.2	  593.8	 8733.0	...
2616413	  673.3	  593.5	 8736.0	...
2616414	  673.4	  593.2	 8732.0	...
2616415	  673.4	  593.2	 8728.0	...
2616416	  673.6	  593.2	 8725.0	...
2616417	  673.8	  593.1	 8726.0	...
2616418	  674.0	  593.1	 8726.0	...
2616419	  673.9	  593.1	 8724.0	...
2616420	  673.8	  593.1	 8722.0	...
2616421	  673.6	  593.2	 8721.0	...
2616422	  673.4	  593.1	 8722.0	...
2616423	  673.2	  592.9	 8723.0	...
2616424	  673.4	  593.0	 8726.0	...
2616425	  673.7	  593.2	 8727.0	...
2616426	  673.8	  593.4	 8728.0	...
2616427	  673.9	  593.3	 8725.0	...
2616428	  673.8	  593.3	 8722.0	...
2616429	  673.8	  593.1	 8722.0	...
2616430	  673.8	  593.0	 8724.0	...
2616431	  673.8	  592.9	 8722.0	...
2616432	  673.4	  593.0	 8719.0	...
2616433	  673.0	  593.1	 8715.0	...
2616434	  672.6	  593.1	 8717.0	...
2616435	  672.5	  593.1	 8718.0	...
2616436	  672.5	  593.1	 8719.0	...
2616437	  673.0	  593.0	 8719.0	...
2616438	  673.4	  592.9	 8717.0	...
2616439	  673.9	  592.8	 8715.0	...
2616440	  673.9	  593.0	 8713.0	...
2616441	  673.8	  593.1	 8712.0	...
2616442	  673.6	  593.3	 8712.0	...
2616443	  673.1	  593.4	 8712.0	...
2616444	  672.7	  593.5	 8712.0	...
2616445	  672.7	  593.6	 8711.0	...
2616446	  672.9	  593.7	 8710.0	...
2616447	  673.2	  593.7	 8708.0	...
2616448	  673.3	  593.7	 8706.0	...
2616449	  673.5	  593.7	 8707.0	...
2616450	  673.6	  593.7	 8703.0	...
2616451	  673.5	  593.8	 8700.0	...
2616452	  673.4	  593.9	 8697.0	...
2616453	  673.2	  594.0	 8698.0	...
2616454	  673.2	  594.0	 8696.0	...
2616455	  673.1	  594.0	 8694.0	...
2616456	  673.0	  594.0	 8691.0	...
2616457	  672.8	  594.0	 8691.0	...
2616458	  672.7	  594.1	 8690.0	...
2616459	  672.6	  594.1	 8691.0	...
2616460	  672.6	  594.1	 8695.0	...
2616461	  672.6	  594.0	 8698.0	...
2616462	  672.6	  594.0	 8699.0	...
2616463	  672.8	  593.9	 8696.0	...
2616464	  673.1	  594.5	 8694.0	...
2616465	  673.2	  595.1	 8694.0	...
2616466	  673.1	  595.2	 8694.0	...
2616467	  672.8	  594.6	 8695.0	...
2616468	  672.8	  594.3	 8695.0	...
2616469	  672.9	  594.6	 8696.0	...
2616470	  673.0	  594.9	 8696.0	...
2616471	  673.1	  595.0	 8695.0	...
2616472	  673.2	  594.9	 8695.0	...
2616473	  673.4	  594.6	 8694.0	...
2616474	  673.5	  594.2	 8693.0	...
2616475	  673.4	  594.0	 8693.0	...
2616476	  673.3	  593.9	 8693.0	...
2616477	  673.3	  593.9	 8693.0	...
2616478	  673.3	  594.0	 8695.0	...
2616479	  673.4	  594.1	 8696.0	...
2616480	  673.5	  594.5	 8696.0	...
2616481	  673.5	  595.0	 8696.0	...
2616482	  673.6	  595.3	 8696.0	...
MSG	2616483 0000 _ Number On
2616483	  673.9	  595.2	 8694.0	...
2616484	  674.2	  595.1	 8693.0	...
2616485	  674.6	  595.2	 8691.0	...
2616486	  674.6	  595.3	 8691.0	...
2616487	  674.6	  595.3	 8691.0	...
2616488	  674.7	  595.6	 8691.0	...
2616489	  674.8	  595.8	 8692.0	...
2616490	  674.8	  596.0	 8693.0	...
2616491	  674.7	  596.5	 8694.0	...
2616492	  674.7	  597.0	 8695.0	...
2616493	  674.6	  597.3	 8693.0	...
2616494	  674.6	  597.1	 8690.0	...
2616495	  674.6	  596.9	 8684.0	...
2616496	  674.6	  596.7	 8680.0	...
2616497	  674.5	  596.5	 8677.0	...
2616498	  674.4	  596.4	 8676.0	...
2616499	  674.9	  596.4	 8678.0	...
2616500	  675.3	  596.4	 8679.0	...
2616501	  675.7	  596.4	 8680.0	...
2616502	  675.6	  596.4	 8679.0	...
2616503	  675.5	  596.3	 8683.0	...
2616504	  675.3	  596.3	 8687.0	...
2616505	  675.0	  596.2	 8690.0	...
2616506	  674.8	  596.1	 8688.0	...
2616507	  674.8	  595.9	 8685.0	...
2616508	  675.0	  595.8	 8684.0	...
2616509	  675.2	  595.8	 8683.0	...
2616510	  675.4	  596.1	 8682.0	...
2616511	  675.4	  596.7	 8678.0	...
2616512	  675.4	  597.2	 8674.0	...
2616513	  675.4	  597.3	 8671.0	...
2616514	  675.4	  597.0	 8671.0	...
2616515	  675.4	  596.9	 8671.0	...
2616516	  675.5	  596.9	 8668.0	...
2616517	  675.6	  596.8	 8665.0	...
2616518	  675.6	  596.5	 8662.0	...
2616519	  675.7	  596.4	 8661.0	...
2616520	  676.0	  596.5	 8660.0	...
2616521	  676.2	  596.6	 8659.0	...
2616522	  676.4	  596.6	 8660.0	...
2616523	  676.4	  596.5	 8661.0	...
2616524	  676.5	  596.7	 8661.0	...
2616525	  676.7	  597.0	 8661.0	...
2616526	  676.8	  596.8	 8660.0	...
2616527	  676.8	  596.3	 8661.0	...
2616528	  676.8	  595.9	 8666.0	...
2616529	  676.8	  595.6	 8671.0	...
2616530	  676.7	  595.3	 8674.0	...
2616531	  676.8	  595.1	 8673.0	...
2616532	  677.0	  595.2	 8672.0	...
2616533	  677.1	  595.5	 8671.0	...
2616534	  677.2	  595.6	 8671.0	...
2616535	  677.1	  595.2	 8671.0	...
2616536	  677.1	  594.4	 8671.0	...
2616537	  677.1	  593.7	 8670.0	...
2616538	  677.8	  593.5	 8669.0	...
2616539	  678.4	  593.3	 8668.0	...
2616540	  678.6	  593.2	 8663.0	...
2616541	  678.1	  593.2	 8657.0	...
2616542	  677.6	  593.4	 8648.0	...
2616543	  677.7	  593.5	 8645.0	...
2616544	  677.9	  593.4	 8639.0	...
2616545	  678.5	  593.1	 8633.0	...
2616546	  679.1	  593.0	 8624.0	...
2616547	  679.6	  593.0	 8619.0	...
2616548	  679.6	  593.3	 8610.0	...
2616549	  679.7	  593.7	 8599.0	...
2616550	  679.8	  593.9	 8585.0	...
2616551	  680.1	  594.0	 8576.0	...
2616552	  680.3	  593.9	 8568.0	...
2616553	  680.4	  593.8	 8563.0	...
2616554	  680.0	  592.2	 8558.0	...
2616555	  679.5	  589.9	 8557.0	...
2616556	  679.0	  586.5	 8558.0	...
EFIX R   2616298	2616556	259	  674.5	  593.5	   8697
SSACC R  2616557
2616557	  679.0	  584.7	 8558.0	...
2616558	  678.9	  583.0	 8560.0	...
2616559	  678.8	  581.5	 8561.0	...
2616560	  678.7	  579.6	 8562.0	...
2616561	  678.6	  578.4	 8569.0	...
2616562	  678.4	  578.3	 8575.0	...
2616563	  678.2	  579.7	 8572.0	...
2616564	  678.1	  582.9	 8563.0	...
2616565	  678.2	  588.5	 8538.0	...
2616566	  679.3	  597.0	 8511.0	...
2616567	  681.3	  606.8	 8474.0	...
2616568	  684.1	  618.3	 8435.0	...
2616569	  686.8	  631.8	 8385.0	...
2616570	  689.6	  648.2	 8326.0	...
2616571	  692.9	  667.2	 8264.0	...
2616572	  696.7	  687.3	 8198.0	...
2616573	  700.9	  708.2	 8122.0	...
2616574	  705.9	  730.7	 8033.0	...
2616575	  711.0	  754.0	 7943.0	...
2616576	  716.0	  780.5	 7836.0	...
2616577	  721.0	  808.5	 7731.0	...
2616578	  727.2	  839.6	 7607.0	...
2616579	  734.5	  871.9	 7482.0	...
2616580	  743.9	  907.5	 7343.0	...
2616581	  754.9	  945.6	 7189.0	...
2616582	  768.4	  986.3	 7032.0	...
2616583	  782.6	 1027.0	 6859.0	...
2616584	  796.4	 1067.8	 6692.0	...
2616585	  808.9	 1107.6	 6526.0	...
2616586	  820.1	 1147.8	 6360.0	...
2616587	  830.7	 1186.4	 6197.0	...
2616588	  842.3	 1228.4	 6024.0	...
2616589	  857.0	 1271.8	 5862.0	...
2616590	  875.5	 1319.1	 5686.0	...
2616591	  897.3	 1367.6	 5497.0	...
2616592	  920.6	 1417.9	 5291.0	...
2616593	  944.7	 1470.3	 5067.0	...
2616594	  971.2	 1525.0	 4833.0	...
2616595	 1001.9	 1584.9	 4568.0	...
2616596	 1036.3	 1647.6	 4305.0	...
2616597	 1072.9	 1713.4	 4034.0	...
2616598	 1114.2	 1780.3	 3774.0	...
2616599	 1156.4	 1845.1	 3523.0	...
2616600	 1195.9	 1905.3	 3288.0	...
2616601	 1218.5	 1942.5	 3139.0	...
2616602	 1228.7	 1960.1	 3063.0	...
2616603	 1228.7	 1960.1	 3063.0	...
SBLINK R 2616604
2616604	   .	   .	    0.0	...
2616605	   .	   .	    0.0	...
2616606	   .	   .	    0.0	...
2616607	   .	   .	    0.0	...
2616608	   .	   .	    0.0	...
2616609	   .	   .	    0.0	...
2616610	   .	   .	    0.0	...
2616611	   .	   .	    0.0	...
2616612	   .	   .	    0.0	...
2616613	   .	   .	    0.0	...
2616614	   .	   .	    0.0	...
2616615	   .	   .	    0.0	...
2616616	   .	   .	    0.0	...
2616617	   .	   .	    0.0	...
2616618	   .	   .	    0.0	...
2616619	   .	   .	    0.0	...
2616620	   .	   .	    0.0	...
2616621	   .	   .	    0.0	...
2616622	   .	   .	    0.0	...
2616623	   .	   .	    0.0	...
2616624	   .	   .	    0.0	...
2616625	   .	   .	    0.0	...
2616626	   .	   .	    0.0	...
2616627	   .	   .	    0.0	...
2616628	   .	   .	    0.0	...
2616629	   .	   .	    0.0	...
2616630	   .	   .	    0.0	...
2616631	   .	   .	    0.0	...
2616632	   .	   .	    0.0	...
2616633	   .	   .	    0.0	...
2616634	   .	   .	    0.0	...
2616635	   .	   .	    0.0	...
2616636	   .	   .	    0.0	...
2616637	   .	   .	    0.0	...
2616638	   .	   .	    0.0	...
2616639	   .	   .	    0.0	...
2616640	   .	   .	    0.0	...
2616641	   .	   .	    0.0	...
2616642	   .	   .	    0.0	...
2616643	   .	   .	    0.0	...
2616644	   .	   .	    0.0	...
2616645	   .	   .	    0.0	...
2616646	   .	   .	    0.0	...
2616647	   .	   .	    0.0	...
2616648	   .	   .	    0.0	...
2616649	   .	   .	    0.0	...
2616650	   .	   .	    0.0	...
2616651	   .	   .	    0.0	...
2616652	   .	   .	    0.0	...
2616653	   .	   .	    0.0	...
2616654	   .	   .	    0.0	...
2616655	   .	   .	    0.0	...
2616656	   .	   .	    0.0	...
2616657	   .	   .	    0.0	...
2616658	   .	   .	    0.0	...
2616659	   .	   .	    0.0	...
2616660	   .	   .	    0.0	...
2616661	   .	   .	    0.0	...
2616662	   .	   .	    0.0	...
2616663	   .	   .	    0.0	...
2616664	   .	   .	    0.0	...
2616665	   .	   .	    0.0	...
2616666	   .	   .	    0.0	...
2616667	   .	   .	    0.0	...
2616668	   .	   .	    0.0	...
2616669	   .	   .	    0.0	...
2616670	   .	   .	    0.0	...
2616671	   .	   .	    0.0	...
2616672	   .	   .	    0.0	...
2616673	   .	   .	    0.0	...
2616674	   .	   .	    0.0	...
2616675	   .	   .	    0.0	...
2616676	   .	   .	    0.0	...
2616677	   .	   .	    0.0	...
2616678	   .	   .	    0.0	...
2616679	   .	   .	    0.0	...
2616680	   .	   .	    0.0	...
2616681	   .	   .	    0.0	...
2616682	   .	   .	    0.0	...
2616683	   .	   .	    0.0	...
2616684	   .	   .	    0.0	...
2616685	   .	   .	    0.0	...
2616686	   .	   .	    0.0	...
2616687	   .	   .	    0.0	...
2616688	   .	   .	    0.0	...
2616689	   .	   .	    0.0	...
2616690	   .	   .	    0.0	...
2616691	   .	   .	    0.0	...
2616692	   .	   .	    0.0	...
2616693	   .	   .	    0.0	...
2616694	   .	   .	    0.0	...
2616695	   .	   .	    0.0	...
2616696	   .	   .	    0.0	...
2616697	   .	   .	    0.0	...
2616698	   .	   .	    0.0	...
2616699	   .	   .	    0.0	...
2616700	   .	   .	    0.0	...
2616701	   .	   .	    0.0	...
2616702	   .	   .	    0.0	...
2616703	   .	   .	    0.0	...
2616704	   .	   .	    0.0	...
2616705	   .	   .	    0.0	...
2616706	   .	   .	    0.0	...
2616707	   .	   .	    0.0	...
2616708	   .	   .	    0.0	...
2616709	   .	   .	    0.0	...
2616710	   .	   .	    0.0	...
2616711	   .	   .	    0.0	...
2616712	   .	   .	    0.0	...
2616713	   .	   .	    0.0	...
2616714	   .	   .	    0.0	...
2616715	   .	   .	    0.0	...
2616716	   .	   .	    0.0	...
2616717	   .	   .	    0.0	...
2616718	   .	   .	    0.0	...
2616719	   .	   .	    0.0	...
2616720	   .	   .	    0.0	...
2616721	   .	   .	    0.0	...
2616722	   .	   .	    0.0	...
2616723	   .	   .	    0.0	...
2616724	   .	   .	    0.0	...
2616725	   .	   .	    0.0	...
2616726	   .	   .	    0.0	...
2616727	   .	   .	    0.0	...
2616728	   .	   .	    0.0	...
2616729	   .	   .	    0.0	...
2616730	   .	   .	    0.0	...
2616731	   .	   .	    0.0	...
2616732	   .	   .	    0.0	...
2616733	   .	   .	    0.0	...
2616734	   .	   .	    0.0	...
2616735	   .	   .	    0.0	...
2616736	   .	   .	    0.0	...
2616737	   .	   .	    0.0	...
2616738	   .	   .	    0.0	...
2616739	   .	   .	    0.0	...
2616740	   .	   .	    0.0	...
2616741	   .	   .	    0.0	...
2616742	   .	   .	    0.0	...
2616743	   .	   .	    0.0	...
2616744	   .	   .	    0.0	...
2616745	   .	   .	    0.0	...
2616746	   .	   .	    0.0	...
2616747	   .	   .	    0.0	...
2616748	   .	   .	    0.0	...
2616749	   .	   .	    0.0	...
2616750	   .	   .	    0.0	...
2616751	   .	   .	    0.0	...
2616752	   .	   .	    0.0	...
2616753	   .	   .	    0.0	...
2616754	   .	   .	    0.0	...
2616755	   .	   .	    0.0	...
2616756	   .	   .	    0.0	...
2616757	   .	   .	    0.0	...
2616758	   .	   .	    0.0	...
2616759	   .	   .	    0.0	...
2616760	   .	   .	    0.0	...
2616761	   .	   .	    0.0	...
2616762	   .	   .	    0.0	...
2616763	   .	   .	    0.0	...
2616764	   .	   .	    0.0	...
2616765	   .	   .	    0.0	...
2616766	   .	   .	    0.0	...
2616767	   .	   .	    0.0	...
EBLINK R 2616604	2616767	164
2616768	 1284.6	 1910.2	 2910.0	...
2616769	 1284.6	 1910.2	 2910.0	...
2616770	 1282.4	 1905.7	 2932.0	...
2616771	 1279.1	 1895.3	 2988.0	...
2616772	 1271.8	 1879.2	 3065.0	...
2616773	 1265.2	 1861.8	 3142.0	...
2616774	 1255.7	 1843.5	 3213.0	...
2616775	 1246.1	 1825.8	 3287.0	...
2616776	 1234.4	 1806.9	 3360.0	...
2616777	 1223.1	 1790.2	 3432.0	...
2616778	 1212.3	 1771.6	 3504.0	...
2616779	 1200.5	 1755.2	 3582.0	...
2616780	 1189.0	 1736.3	 3659.0	...
2616781	 1175.9	 1717.7	 3737.0	...
2616782	 1162.7	 1697.3	 3824.0	...
2616783	 1148.8	 1676.8	 3914.0	...
2616784	 1133.8	 1656.1	 4009.0	...
2616785	 1120.6	 1636.2	 4094.0	...
2616786	 1107.0	 1617.4	 4181.0	...
2616787	 1096.2	 1599.2	 4257.0	...
2616788	 1083.6	 1580.3	 4350.0	...
2616789	 1071.8	 1562.4	 4431.0	...
2616790	 1060.5	 1544.8	 4519.0	...
2616791	 1051.3	 1527.6	 4589.0	...
2616792	 1041.6	 1509.9	 4665.0	...
2616793	 1032.1	 1492.4	 4742.0	...
2616794	 1021.3	 1475.2	 4820.0	...
2616795	 1012.7	 1458.2	 4903.0	...
MSG	2616796 0000 _ Number Off
2616796	 1003.5	 1441.1	 4981.0	...
2616797	  995.5	 1424.4	 5062.0	...
2616798	  987.7	 1408.3	 5134.0	...
2616799	  980.5	 1393.4	 5207.0	...
2616800	  973.1	 1378.1	 5282.0	...
2616801	  964.9	 1363.5	 5351.0	...
2616802	  957.3	 1348.8	 5423.0	...
2616803	  950.3	 1334.5	 5486.0	...
2616804	  943.9	 1320.0	 5552.0	...
2616805	  937.3	 1306.2	 5613.0	...
2616806	  931.4	 1292.7	 5662.0	...
2616807	  925.4	 1280.0	 5719.0	...
2616808	  920.3	 1266.6	 5777.0	...
2616809	  914.7	 1254.4	 5835.0	...
2616810	  909.6	 1241.5	 5893.0	...
2616811	  903.4	 1229.0	 5947.0	...
2616812	  897.8	 1216.2	 6007.0	...
2616813	  893.3	 1203.8	 6055.0	...
2616814	  888.3	 1191.8	 6109.0	...
2616815	  883.1	 1179.2	 6165.0	...
2616816	  877.0	 1166.7	 6223.0	...
2616817	  872.5	 1154.3	 6274.0	...
2616818	  867.9	 1142.5	 6325.0	...
2616819	  862.4	 1131.2	 6375.0	...
2616820	  857.6	 1118.6	 6426.0	...
2616821	  852.6	 1106.8	 6479.0	...
2616822	  848.9	 1094.8	 6531.0	...
2616823	  844.4	 1083.8	 6582.0	...
2616824	  840.0	 1072.9	 6628.0	...
2616825	  835.1	 1061.9	 6677.0	...
2616826	  830.5	 1051.4	 6725.0	...
2616827	  826.4	 1040.1	 6770.0	...
2616828	  822.5	 1029.9	 6810.0	...
2616829	  819.3	 1020.1	 6852.0	...
2616830	  815.3	 1011.4	 6897.0	...
2616831	  812.0	 1001.9	 6938.0	...
2616832	  808.3	  992.7	 6981.0	...
2616833	  805.9	  984.0	 7012.0	...
2616834	  802.9	  975.7	 7053.0	...
2616835	  799.8	  967.4	 7087.0	...
2616836	  796.1	  959.2	 7122.0	...
2616837	  793.2	  950.7	 7158.0	...
2616838	  790.3	  941.9	 7191.0	...
2616839	  787.4	  933.0	 7231.0	...
2616840	  784.6	  925.1	 7258.0	...
2616841	  782.0	  917.4	 7284.0	...
2616842	  779.5	  909.9	 7314.0	...
2616843	  777.2	  902.5	 7343.0	...
2616844	  774.7	  894.6	 7377.0	...
2616845	  772.5	  886.9	 7399.0	...
2616846	  769.7	  879.7	 7433.0	...
2616847	  767.5	  872.4	 7460.0	...
2616848	  765.7	  865.3	 7493.0	...
2616849	  764.3	  858.3	 7515.0	...
2616850	  762.9	  852.2	 7544.0	...
2616851	  761.0	  845.2	 7569.0	...
2616852	  759.3	  838.7	 7595.0	...
2616853	  758.0	  832.9	 7609.0	...
2616854	  756.8	  828.0	 7634.0	...
2616855	  755.4	  822.2	 7657.0	...
2616856	  753.5	  816.1	 7689.0	...
2616857	  752.4	  810.2	 7705.0	...
2616858	  751.3	  805.2	 7729.0	...
2616859	  750.4	  800.0	 7750.0	...
2616860	  749.6	  795.3	 7773.0	...
2616861	  749.0	  789.8	 7793.0	...
2616862	  748.5	  785.7	 7805.0	...
2616863	  747.9	  780.8	 7814.0	...
2616864	  747.4	  776.8	 7825.0	...
2616865	  747.0	  771.9	 7841.0	...
2616866	  746.8	  768.1	 7865.0	...
2616867	  745.8	  763.3	 7881.0	...
2616868	  744.7	  759.0	 7904.0	...
2616869	  743.4	  753.9	 7915.0	...
2616870	  742.9	  749.0	 7939.0	...
2616871	  742.4	  745.1	 7958.0	...
2616872	  741.3	  740.6	 7983.0	...
2616873	  740.2	  736.6	 7997.0	...
2616874	  738.9	  731.8	 8015.0	...
2616875	  738.1	  727.9	 8032.0	...
2616876	  737.0	  723.2	 8054.0	...
2616877	  736.1	  719.7	 8070.0	...
2616878	  734.8	  714.7	 8088.0	...
2616879	  733.6	  710.0	 8105.0	...
2616880	  732.1	  704.7	 8125.0	...
2616881	  731.3	  700.4	 8141.0	...
2616882	  730.5	  696.8	 8154.0	...
2616883	  729.4	  692.3	 8166.0	...
2616884	  728.4	  687.5	 8176.0	...
2616885	  727.7	  682.9	 8194.0	...
2616886	  727.3	  678.7	 8209.0	...
2616887	  726.6	  675.4	 8229.0	...
2616888	  725.7	  671.0	 8241.0	...
ESACC R  2616557	2616888	332	  679.0	  584.7	  725.7	  671.0	   2.09	   1149
SFIX R   2616889
2616889	  724.9	  666.7	 8257.0	...
2616890	  723.8	  662.4	 8273.0	...
2616891	  723.0	  658.9	 8285.0	...
2616892	  722.5	  655.1	 8292.0	...
2616893	  722.5	  651.7	 8301.0	...
2616894	  721.6	  648.4	 8310.0	...
2616895	  720.7	  645.5	 8323.0	...
2616896	  719.7	  642.5	 8328.0	...
2616897	  719.6	  639.3	 8336.0	...
2616898	  719.2	  636.8	 8339.0	...
2616899	  719.0	  633.8	 8350.0	...
2616900	  718.7	  631.4	 8358.0	...
2616901	  718.4	  629.2	 8368.0	...
2616902	  717.8	  627.1	 8372.0	...
2616903	  717.3	  625.7	 8378.0	...
2616904	  717.2	  623.7	 8382.0	...
2616905	  717.0	  622.1	 8386.0	...
2616906	  716.8	  620.1	 8392.0	...
2616907	  716.5	  618.7	 8396.0	...
2616908	  716.2	  617.5	 8405.0	...
2616909	  716.2	  616.5	 8409.0	...
2616910	  716.2	  615.6	 8413.0	...
2616911	  716.2	  614.2	 8417.0	...
2616912	  716.1	  612.4	 8422.0	...
2616913	  716.1	  610.9	 8427.0	...
2616914	  716.1	  610.2	 8428.0	...
2616915	  715.9	  610.0	 8431.0	...
2616916	  715.7	  608.8	 8435.0	...
2616917	  715.4	  607.0	 8440.0	...
2616918	  715.2	  605.0	 8443.0	...
2616919	  714.9	  604.3	 8444.0	...
2616920	  714.6	  603.3	 8449.0	...
2616921	  714.4	  602.5	 8453.0	...
2616922	  714.2	  601.7	 8452.0	...
2616923	  714.1	  600.8	 8447.0	...
2616924	  714.0	  599.9	 8443.0	...
2616925	  714.0	  599.0	 8444.0	...
2616926	  714.0	  598.6	 8448.0	...
2616927	  714.0	  598.3	 8450.0	...
2616928	  714.1	  598.0	 8452.0	...
2616929	  714.1	  597.9	 8452.0	...
2616930	  714.0	  597.9	 8453.0	...
2616931	  713.7	  597.9	 8452.0	...
2616932	  713.5	  597.6	 8452.0	...
2616933	  713.4	  597.3	 8451.0	...
2616934	  713.5	  597.0	 8451.0	...
2616935	  713.5	  597.0	 8450.0	...
2616936	  713.5	  597.0	 8450.0	...
2616937	  713.6	  597.1	 8450.0	...
2616938	  713.7	  597.1	 8449.0	...
2616939	  713.7	  597.3	 8447.0	...
2616940	  713.5	  597.6	 8447.0	...
2616941	  713.4	  598.2	 8446.0	...
2616942	  713.2	  598.6	 8446.0	...
2616943	  713.0	  598.7	 8444.0	...
2616944	  712.8	  598.5	 8441.0	...
2616945	  712.6	  598.3	 8439.0	...
2616946	  712.7	  598.3	 8438.0	...
2616947	  712.9	  598.4	 8435.0	...
2616948	  713.0	  598.8	 8432.0	...
2616949	  713.1	  599.3	 8429.0	...
2616950	  713.1	  599.6	 8427.0	...
2616951	  713.3	  599.7	 8427.0	...
2616952	  713.4	  599.8	 8425.0	...
2616953	  713.5	  600.0	 8420.0	...
2616954	  713.5	  600.9	 8411.0	...
2616955	  713.4	  601.7	 8403.0	...
2616956	  713.5	  602.4	 8400.0	...
2616957	  713.5	  602.5	 8400.0	...
2616958	  713.6	  602.9	 8401.0	...
2616959	  713.6	  603.4	 8399.0	...
2616960	  713.7	  603.7	 8397.0	...
2616961	  713.8	  603.6	 8395.0	...
2616962	  713.9	  603.6	 8394.0	...
2616963	  714.1	  603.7	 8396.0	...
2616964	  714.2	  603.9	 8398.0	...
2616965	  714.4	  604.9	 8399.0	...
2616966	  714.5	  605.9	 8398.0	...
2616967	  714.5	  606.4	 8397.0	...
2616968	  714.5	  606.2	 8393.0	...
2616969	  714.7	  606.6	 8389.0	...
2616970	  714.8	  607.2	 8385.0	...
2616971	  714.7	  607.7	 8385.0	...
2616972	  714.6	  607.5	 8386.0	...
2616973	  714.5	  607.4	 8386.0	...
2616974	  714.6	  607.4	 8386.0	...
2616975	  714.7	  607.5	 8386.0	...
2616976	  714.7	  607.7	 8386.0	...
2616977	  714.5	  607.8	 8385.0	...
2616978	  714.3	  607.8	 8384.0	...
2616979	  714.0	  607.9	 8381.0	...
2616980	  714.1	  608.0	 8379.0	...
2616981	  714.0	  608.1	 8379.0	...
2616982	  713.9	  608.4	 8381.0	...
2616983	  713.8	  608.6	 8381.0	...
2616984	  713.8	  608.6	 8381.0	...
2616985	  713.8	  608.3	 8381.0	...
2616986	  713.8	  607.5	 8380.0	...
2616987	  713.8	  606.9	 8380.0	...
2616988	  713.9	  606.6	 8380.0	...
2616989	  713.9	  606.9	 8380.0	...
2616990	  713.9	  607.1	 8380.0	...
2616991	  714.0	  607.0	 8380.0	...
2616992	  714.0	  606.8	 8380.0	...
2616993	  713.7	  606.7	 8380.0	...
2616994	  713.4	  606.7	 8381.0	...
2616995	  713.2	  606.7	 8381.0	...
2616996	  713.4	  606.6	 8383.0	...
2616997	  713.5	  606.3	 8385.0	...
2616998	  713.5	  606.1	 8386.0	...
2616999	  713.6	  606.1	 8385.0	...
2617000	  713.7	  606.1	 8384.0	...
2617001	  713.9	  606.0	 8385.0	...
2617002	  714.0	  606.0	 8387.0	...
2617003	  714.0	  605.9	 8389.0	...
2617004	  713.8	  605.8	 8389.0	...
2617005	  713.7	  605.4	 8388.0	...
2617006	  713.8	  605.0	 8387.0	...
2617007	  714.0	  604.5	 8386.0	...
2617008	  714.1	  604.3	 8386.0	...
2617009	  714.2	  604.1	 8386.0	...
MSG	2617010 0000 _ Number On
2617010	  714.1	  604.0	 8387.0	...
2617011	  714.3	  604.3	 8387.0	...
2617012	  714.5	  604.4	 8388.0	...
2617013	  714.6	  604.5	 8388.0	...
2617014	  714.4	  604.3	 8388.0	...
2617015	  714.0	  604.2	 8388.0	...
2617016	  713.7	  604.2	 8387.0	...
2617017	  713.5	  604.1	 8388.0	...
2617018	  713.5	  604.0	 8389.0	...
2617019	  713.5	  604.0	 8391.0	...
2617020	  713.6	  603.9	 8392.0	...
2617021	  713.8	  603.8	 8391.0	...
2617022	  714.0	  603.8	 8389.0	...
2617023	  714.2	  603.7	 8387.0	...
2617024	  714.2	  603.6	 8386.0	...
2617025	  714.2	  603.2	 8387.0	...
2617026	  714.2	  602.8	 8388.0	...
2617027	  714.2	  602.7	 8391.0	...
2617028	  714.2	  603.0	 8394.0	...
2617029	  714.1	  603.1	 8396.0	...
2617030	  714.1	  602.8	 8395.0	...
2617031	  714.1	  602.7	 8394.0	...
2617032	  714.2	  602.7	 8397.0	...
2617033	  714.4	  602.5	 8402.0	...
2617034	  714.6	  602.2	 8406.0	...
2617035	  714.4	  602.1	 8406.0	...
2617036	  714.1	  602.1	 8406.0	...
2617037	  713.8	  602.2	 8406.0	...
2617038	  713.8	  602.3	 8406.0	...
2617039	  713.8	  602.4	 8404.0	...
2617040	  713.6	  602.0	 8403.0	...
2617041	  713.5	  601.6	 8402.0	...
2617042	  713.4	  601.2	 8402.0	...
2617043	  713.6	  601.1	 8403.0	...
2617044	  713.8	  601.0	 8402.0	...
2617045	  713.9	  600.9	 8398.0	...
2617046	  713.6	  600.8	 8394.0	...
2617047	  713.4	  600.7	 8392.0	...
2617048	  713.1	  600.5	 8392.0	...
2617049	  712.9	  600.4	 8393.0	...
2617050	  712.6	  600.7	 8393.0	...
2617051	  712.2	  601.2	 8393.0	...
2617052	  710.7	  601.5	 8393.0	...
2617053	  709.2	  601.4	 8393.0	...
EFIX R   2616889	2617053	165	  714.6	  607.7	   8398
SSACC R  2617054
2617054	  707.7	  602.3	 8393.0	...
2617055	  706.6	  603.4	 8394.0	...
2617056	  704.7	  604.6	 8396.0	...
2617057	  703.2	  604.9	 8396.0	...
2617058	  700.6	  605.3	 8397.0	...
2617059	  697.4	  605.4	 8399.0	...
2617060	  693.5	  605.6	 8400.0	...
2617061	  691.1	  606.2	 8401.0	...
2617062	  689.4	  607.0	 8405.0	...
ESACC R  2617054	2617062	9	  707.7	  602.3	  689.4	  607.0	   0.40	     50
SFIX R   2617063
2617063	  687.8	  607.6	 8410.0	...
2617064	  686.5	  607.4	 8415.0	...
2617065	  685.7	  607.1	 8416.0	...
2617066	  685.5	  606.8	 8421.0	...
2617067	  685.1	  606.3	 8425.0	...
2617068	  685.0	  606.0	 8428.0	...
2617069	  684.9	  605.5	 8426.0	...
2617070	  684.8	  605.3	 8423.0	...
2617071	  684.9	  604.9	 8417.0	...
2617072	  685.2	  604.6	 8409.0	...
2617073	  685.8	  604.5	 8402.0	...
2617074	  686.2	  604.5	 8400.0	...
2617075	  686.6	  604.5	 8401.0	...
2617076	  686.9	  604.9	 8401.0	...
2617077	  687.2	  605.2	 8404.0	...
2617078	  687.5	  605.3	 8405.0	...
2617079	  687.4	  604.9	 8407.0	...
2617080	  687.3	  604.6	 8406.0	...
2617081	  687.2	  604.7	 8405.0	...
2617082	  687.2	  604.8	 8405.0	...
2617083	  687.3	  604.9	 8404.0	...
2617084	  687.4	  604.8	 8403.0	...
2617085	  687.5	  604.8	 8402.0	...
2617086	  687.5	  604.9	 8400.0	...
2617087	  687.5	  605.1	 8400.0	...
2617088	  687.4	  604.9	 8401.0	...
2617089	  687.2	  604.6	 8402.0	...
2617090	  686.8	  604.0	 8404.0	...
2617091	  686.5	  603.7	 8405.0	...
2617092	  686.4	  604.0	 8405.0	...
2617093	  686.5	  604.5	 8403.0	...
2617094	  686.5	  605.0	 8405.0	...
2617095	  686.5	  604.6	 8409.0	...
2617096	  686.5	  604.3	 8412.0	...
2617097	  686.3	  603.9	 8413.0	...
2617098	  686.1	  603.9	 8413.0	...
2617099	  686.0	  603.9	 8414.0	...
2617100	  686.0	  603.9	 8413.0	...
2617101	  685.9	  603.9	 8412.0	...
2617102	  685.8	  603.8	 8413.0	...
2617103	  685.8	  603.7	 8414.0	...
2617104	  686.0	  603.5	 8415.0	...
2617105	  686.1	  603.4	 8416.0	...
2617106	  686.2	  603.6	 8417.0	...
2617107	  686.2	  603.8	 8419.0	...
2617108	  686.2	  603.7	 8419.0	...
2617109	  686.2	  603.5	 8419.0	...
2617110	  686.2	  603.2	 8419.0	...
2617111	  686.2	  603.1	 8418.0	...
2617112	  686.4	  603.4	 8417.0	...
2617113	  686.6	  603.6	 8420.0	...
2617114	  686.7	  603.5	 8423.0	...
2617115	  686.6	  603.1	 8424.0	...
2617116	  686.5	  602.7	 8422.0	...
2617117	  686.5	  602.7	 8423.0	...
2617118	  686.5	  602.7	 8425.0	...
2617119	  686.6	  602.7	 8429.0	...
2617120	  686.7	  602.8	 8431.0	...
2617121	  686.7	  602.9	 8433.0	...
2617122	  686.8	  602.9	 8435.0	...
2617123	  686.8	  602.9	 8436.0	...
2617124	  686.7	  602.9	 8436.0	...
2617125	  686.6	  602.6	 8435.0	...
2617126	  686.5	  602.3	 8433.0	...
2617127	  686.5	  602.3	 8433.0	...
2617128	  686.7	  602.7	 8433.0	...
2617129	  686.9	  602.9	 8433.0	...
2617130	  686.9	  602.9	 8432.0	...
2617131	  686.7	  602.8	 8432.0	...
2617132	  686.4	  602.8	 8432.0	...
2617133	  686.4	  602.9	 8432.0	...
2617134	  686.5	  603.0	 8432.0	...
2617135	  686.7	  603.1	 8430.0	...
2617136	  686.9	  603.2	 8429.0	...
2617137	  686.9	  602.9	 8426.0	...
2617138	  686.7	  602.5	 8425.0	...
2617139	  686.7	  602.3	 8425.0	...
2617140	  686.7	  602.4	 8427.0	...
2617141	  686.5	  602.5	 8430.0	...
2617142	  686.1	  602.4	 8431.0	...
2617143	  685.8	  602.3	 8431.0	...
2617144	  685.8	  602.2	 8430.0	...
2617145	  685.9	  602.0	 8428.0	...
2617146	  686.0	  602.0	 8427.0	...
2617147	  686.0	  602.0	 8426.0	...
2617148	  686.0	  602.1	 8429.0	...
2617149	  686.1	  602.1	 8431.0	...
2617150	  686.2	  602.4	 8435.0	...
2617151	  686.2	  602.6	 8436.0	...
2617152	  686.3	  602.9	 8435.0	...
2617153	  686.3	  603.0	 8433.0	...
2617154	  686.3	  603.0	 8431.0	...
2617155	  686.4	  603.1	 8432.0	...
2617156	  686.1	  603.2	 8435.0	...
2617157	  686.0	  603.4	 8438.0	...
2617158	  685.9	  603.6	 8440.0	...
2617159	  685.9	  603.8	 8440.0	...
2617160	  685.8	  603.8	 8439.0	...
2617161	  685.8	  603.4	 8438.0	...
2617162	  685.7	  603.0	 8438.0	...
2617163	  685.4	  602.6	 8439.0	...
2617164	  685.3	  602.7	 8435.0	...
2617165	  685.3	  602.7	 8430.0	...
2617166	  685.4	  602.6	 8428.0	...
2617167	  685.3	  602.5	 8431.0	...
2617168	  685.2	  602.5	 8435.0	...
2617169	  685.4	  602.8	 8435.0	...
2617170	  685.8	  603.1	 8435.0	...
2617171	  685.8	  603.3	 8435.0	...
2617172	  685.4	  603.1	 8436.0	...
2617173	  685.0	  603.1	 8437.0	...
2617174	  685.2	  603.2	 8438.0	...
2617175	  685.4	  603.3	 8438.0	...
2617176	  685.4	  603.4	 8438.0	...
2617177	  685.1	  603.4	 8439.0	...
2617178	  684.9	  603.3	 8440.0	...
2617179	  685.1	  603.1	 8441.0	...
2617180	  685.2	  603.0	 8440.0	...
2617181	  685.2	  602.9	 8437.0	...
2617182	  685.1	  603.2	 8438.0	...
2617183	  685.5	  603.4	 8439.0	...
2617184	  685.7	  603.6	 8439.0	...
2617185	  685.8	  603.7	 8436.0	...
2617186	  685.4	  604.0	 8434.0	...
2617187	  685.3	  604.1	 8431.0	...
2617188	  685.5	  604.3	 8429.0	...
2617189	  686.0	  604.3	 8428.0	...
2617190	  686.4	  604.4	 8428.0	...
2617191	  686.6	  604.6	 8425.0	...
2617192	  686.5	  604.7	 8421.0	...
2617193	  686.2	  604.9	 8425.0	...
2617194	  686.0	  604.9	 8432.0	...
2617195	  686.0	  604.8	 8438.0	...
2617196	  686.2	  604.7	 8437.0	...
2617197	  686.4	  604.7	 8436.0	...
2617198	  686.3	  604.8	 8436.0	...
2617199	  686.3	  604.6	 8434.0	...
2617200	  686.7	  604.5	 8433.0	...
2617201	  687.1	  604.2	 8431.0	...
2617202	  687.5	  604.1	 8431.0	...
2617203	  687.6	  603.9	 8430.0	...
2617204	  687.5	  603.7	 8428.0	...
2617205	  687.4	  604.0	 8425.0	...
2617206	  687.2	  604.6	 8423.0	...
2617207	  686.9	  604.8	 8422.0	...
2617208	  686.5	  604.5	 8422.0	...
2617209	  686.8	  604.2	 8426.0	...
2617210	  687.4	  604.3	 8430.0	...
2617211	  688.0	  604.6	 8433.0	...
2617212	  688.1	  604.8	 8431.0	...
2617213	  688.1	  605.0	 8429.0	...
2617214	  688.2	  604.9	 8427.0	...
2617215	  688.2	  604.9	 8426.0	...
2617216	  688.2	  605.0	 8427.0	...
2617217	  688.2	  605.2	 8428.0	...
2617218	  688.1	  605.2	 8429.0	...
2617219	  688.1	  604.9	 8427.0	...
2617220	  688.1	  604.6	 8425.0	...
2617221	  688.3	  604.6	 8424.0	...
2617222	  688.3	  604.7	 8426.0	...
2617223	  688.3	  604.9	 8427.0	...
2617224	  688.2	  605.1	 8428.0	...
2617225	  688.0	  605.3	 8429.0	...
2617226	  687.8	  605.3	 8431.0	...
2617227	  687.7	  605.3	 8432.0	...
2617228	  687.8	  605.2	 8432.0	...
2617229	  687.8	  604.9	 8432.0	...
2617230	  687.6	  604.8	 8434.0	...
2617231	  687.4	  604.7	 8434.0	...
2617232	  687.1	  604.8	 8435.0	...
2617233	  687.0	  604.9	 8434.0	...
2617234	  686.9	  605.0	 8429.0	...
2617235	  686.9	  605.0	 8424.0	...
2617236	  687.0	  605.3	 8421.0	...
2617237	  687.2	  605.5	 8423.0	...
2617238	  687.4	  605.7	 8426.0	...
2617239	  687.5	  605.7	 8428.0	...
2617240	  687.4	  605.5	 8429.0	...
2617241	  687.4	  605.4	 8429.0	...
2617242	  687.5	  605.3	 8430.0	...
2617243	  687.5	  605.5	 8430.0	...
2617244	  687.4	  605.7	 8428.0	...
2617245	  687.3	  605.8	 8424.0	...
2617246	  687.3	  605.7	 8419.0	...
2617247	  687.5	  605.9	 8415.0	...
2617248	  687.6	  606.2	 8412.0	...
2617249	  687.4	  606.6	 8412.0	...
2617250	  687.1	  606.8	 8412.0	...
2617251	  686.9	  607.1	 8413.0	...
2617252	  687.1	  607.2	 8412.0	...
2617253	  687.2	  607.2	 8411.0	...
2617254	  687.4	  607.2	 8409.0	...
2617255	  687.4	  607.2	 8409.0	...
2617256	  687.4	  606.9	 8407.0	...
2617257	  687.4	  606.7	 8405.0	...
2617258	  687.4	  606.4	 8405.0	...
2617259	  687.4	  606.5	 8406.0	...
2617260	  687.6	  606.9	 8404.0	...
2617261	  687.7	  607.2	 8400.0	...
2617262	  687.6	  607.3	 8396.0	...
2617263	  687.6	  607.3	 8396.0	...
2617264	  687.5	  607.3	 8396.0	...
2617265	  687.5	  607.5	 8396.0	...
2617266	  688.1	  607.8	 8395.0	...
2617267	  688.7	  608.1	 8394.0	...
2617268	  689.2	  608.1	 8394.0	...
2617269	  689.0	  608.1	 8394.0	...
2617270	  688.9	  607.9	 8393.0	...
2617271	  688.5	  607.7	 8388.0	...
2617272	  688.0	  607.6	 8385.0	...
2617273	  687.6	  607.7	 8382.0	...
2617274	  687.7	  607.8	 8380.0	...
2617275	  687.8	  607.9	 8379.0	...
2617276	  687.9	  607.8	 8381.0	...
2617277	  688.1	  608.0	 8384.0	...
2617278	  688.2	  608.4	 8386.0	...
2617279	  688.2	  608.7	 8383.0	...
2617280	  688.1	  608.7	 8379.0	...
2617281	  688.1	  608.7	 8378.0	...
2617282	  688.0	  608.6	 8379.0	...
2617283	  688.0	  608.6	 8380.0	...
2617284	  687.8	  608.8	 8379.0	...
2617285	  687.6	  608.9	 8378.0	...
2617286	  687.6	  608.9	 8380.0	...
2617287	  687.9	  608.8	 8383.0	...
2617288	  687.9	  608.7	 8385.0	...
2617289	  687.4	  608.7	 8382.0	...
2617290	  686.8	  609.1	 8379.0	...
2617291	  686.8	  609.4	 8376.0	...
2617292	  687.1	  609.7	 8375.0	...
2617293	  687.4	  609.7	 8373.0	...
2617294	  687.5	  609.7	 8372.0	...
2617295	  687.6	  609.7	 8371.0	...
2617296	  687.6	  609.8	 8371.0	...
2617297	  687.5	  609.9	 8369.0	...
2617298	  687.4	  610.0	 8365.0	...
2617299	  687.4	  609.8	 8360.0	...
2617300	  687.4	  609.5	 8357.0	...
2617301	  687.3	  609.2	 8356.0	...
2617302	  687.3	  609.2	 8356.0	...
2617303	  687.5	  609.5	 8357.0	...
2617304	  687.8	  609.7	 8356.0	...
2617305	  687.7	  609.8	 8353.0	...
2617306	  687.5	  609.6	 8350.0	...
2617307	  687.4	  609.3	 8347.0	...
2617308	  687.6	  609.2	 8346.0	...
2617309	  687.7	  609.4	 8344.0	...
2617310	  687.8	  609.6	 8344.0	...
MSG	2617311 0000 _ Number Off
2617311	  687.9	  609.9	 8344.0	...
2617312	  687.8	  609.9	 8343.0	...
2617313	  687.7	  610.0	 8341.0	...
2617314	  687.7	  610.0	 8339.0	...
2617315	  687.9	  610.0	 8340.0	...
2617316	  688.1	  609.9	 8341.0	...
2617317	  688.1	  610.1	 8341.0	...
2617318	  688.2	  610.3	 8341.0	...
2617319	  688.3	  610.5	 8338.0	...
2617320	  688.3	  610.3	 8334.0	...
2617321	  688.3	  610.0	 8331.0	...
2617322	  688.5	  609.9	 8331.0	...
2617323	  688.9	  609.9	 8331.0	...
2617324	  689.3	  610.0	 8331.0	...
2617325	  689.4	  609.9	 8331.0	...
2617326	  689.6	  609.8	 8331.0	...
2617327	  689.7	  609.8	 8331.0	...
2617328	  689.2	  609.7	 8330.0	...
2617329	  688.7	  609.8	 8329.0	...
2617330	  688.6	  610.2	 8328.0	...
2617331	  689.0	  610.5	 8328.0	...
2617332	  689.2	  610.9	 8328.0	...
2617333	  689.0	  610.9	 8323.0	...
2617334	  688.8	  610.8	 8319.0	...
2617335	  688.8	  610.7	 8316.0	...
2617336	  689.1	  610.6	 8317.0	...
2617337	  689.3	  610.6	 8317.0	...
2617338	  689.3	  610.7	 8316.0	...
2617339	  689.1	  610.8	 8315.0	...
2617340	  688.8	  610.9	 8315.0	...
2617341	  688.7	  610.7	 8313.0	...
2617342	  688.6	  610.4	 8310.0	...
2617343	  689.2	  610.6	 8309.0	...
2617344	  689.8	  611.0	 8311.0	...
2617345	  690.4	  611.1	 8315.0	...
2617346	  690.4	  610.8	 8318.0	...
2617347	  690.3	  610.4	 8315.0	...
2617348	  690.1	  610.4	 8310.0	...
2617349	  689.7	  610.4	 8304.0	...
2617350	  689.4	  610.5	 8303.0	...
2617351	  689.4	  610.7	 8301.0	...
2617352	  689.5	  610.8	 8299.0	...
2617353	  689.6	  610.8	 8297.0	...
2617354	  689.7	  610.8	 8299.0	...
2617355	  689.9	  610.8	 8302.0	...
2617356	  690.0	  610.8	 8303.0	...
2617357	  690.1	  610.8	 8301.0	...
2617358	  690.3	  611.0	 8298.0	...
2617359	  690.1	  611.2	 8297.0	...
2617360	  689.8	  610.9	 8296.0	...
2617361	  689.5	  610.5	 8295.0	...
2617362	  689.6	  610.0	 8295.0	...
2617363	  689.7	  610.1	 8295.0	...
2617364	  689.6	  610.3	 8295.0	...
2617365	  689.5	  610.6	 8295.0	...
2617366	  689.7	  610.8	 8294.0	...
2617367	  689.9	  610.8	 8293.0	...
2617368	  690.2	  610.6	 8290.0	...
2617369	  690.2	  610.4	 8290.0	...
2617370	  690.3	  610.2	 8290.0	...
2617371	  690.3	  610.4	 8291.0	...
2617372	  690.3	  610.5	 8289.0	...
2617373	  690.3	  610.7	 8286.0	...
2617374	  690.3	  610.7	 8282.0	...
2617375	  690.5	  610.7	 8281.0	...
2617376	  690.8	  610.7	 8284.0	...
2617377	  691.0	  610.7	 8286.0	...
2617378	  690.9	  610.8	 8287.0	...
2617379	  690.7	  610.8	 8285.0	...
2617380	  690.5	  610.9	 8282.0	...
2617381	  690.4	  610.9	 8281.0	...
2617382	  690.3	  610.9	 8281.0	...
2617383	  690.3	  611.0	 8281.0	...
2617384	  690.3	  611.2	 8280.0	...
2617385	  690.4	  611.4	 8277.0	...
2617386	  690.2	  611.5	 8275.0	...
2617387	  690.1	  611.1	 8273.0	...
2617388	  690.1	  610.6	 8272.0	...
2617389	  690.2	  610.0	 8272.0	...
2617390	  690.4	  609.9	 8273.0	...
2617391	  690.5	  609.9	 8275.0	...
2617392	  690.7	  610.1	 8277.0	...
2617393	  690.9	  610.3	 8276.0	...
2617394	  691.0	  610.4	 8274.0	...
2617395	  691.0	  610.4	 8272.0	...
2617396	  691.2	  610.6	 8272.0	...
2617397	  691.3	  610.7	 8273.0	...
2617398	  691.5	  610.9	 8274.0	...
2617399	  691.5	  611.0	 8274.0	...
2617400	  691.6	  611.1	 8271.0	...
2617401	  691.5	  611.2	 8268.0	...
2617402	  691.6	  611.2	 8266.0	...
2617403	  691.7	  611.1	 8267.0	...
2617404	  691.7	  611.0	 8267.0	...
2617405	  691.7	  611.0	 8268.0	...
2617406	  691.7	  610.8	 8268.0	...
2617407	  691.6	  610.5	 8268.0	...
2617408	  691.5	  610.2	 8267.0	...
2617409	  691.4	  610.1	 8266.0	...
2617410	  691.8	  610.1	 8265.0	...
2617411	  692.2	  610.0	 8264.0	...
2617412	  692.4	  610.0	 8263.0	...
2617413	  692.2	  610.0	 8262.0	...
2617414	  692.1	  609.9	 8263.0	...
2617415	  692.2	  609.9	 8264.0	...
2617416	  692.3	  610.0	 8261.0	...
2617417	  692.3	  610.3	 8258.0	...
2617418	  692.4	  610.5	 8254.0	...
2617419	  692.4	  610.4	 8257.0	...
2617420	  692.3	  610.3	 8260.0	...
2617421	  692.2	  610.2	 8262.0	...
2617422	  692.0	  610.4	 8261.0	...
2617423	  692.2	  610.7	 8259.0	...
2617424	  692.4	  610.9	 8255.0	...
2617425	  692.6	  610.8	 8252.0	...
2617426	  692.6	  610.5	 8249.0	...
2617427	  692.5	  610.3	 8248.0	...
2617428	  692.3	  610.3	 8247.0	...
2617429	  692.1	  610.4	 8247.0	...
2617430	  691.9	  610.5	 8247.0	...
2617431	  691.9	  610.6	 8247.0	...
2617432	  692.1	  610.7	 8247.0	...
2617433	  692.4	  610.7	 8250.0	...
2617434	  692.7	  610.7	 8253.0	...
2617435	  692.7	  610.7	 8254.0	...
2617436	  692.7	  610.6	 8252.0	...
2617437	  692.7	  610.6	 8250.0	...
2617438	  692.4	  610.6	 8250.0	...
2617439	  692.0	  610.6	 8250.0	...
2617440	  691.6	  610.6	 8249.0	...
2617441	  691.9	  610.7	 8248.0	...
2617442	  692.3	  610.8	 8247.0	...
2617443	  692.7	  610.9	 8246.0	...
2617444	  692.9	  611.1	 8249.0	...
2617445	  693.0	  611.2	 8252.0	...
2617446	  693.1	  611.2	 8254.0	...
2617447	  693.2	  611.2	 8251.0	...
2617448	  693.0	  611.3	 8247.0	...
2617449	  692.8	  611.3	 8245.0	...
2617450	  692.6	  611.3	 8243.0	...
2617451	  692.5	  611.1	 8243.0	...
2617452	  692.5	  611.0	 8243.0	...
2617453	  692.5	  610.8	 8244.0	...
2617454	  692.4	  610.7	 8245.0	...
2617455	  692.7	  610.6	 8245.0	...
2617456	  692.9	  610.6	 8246.0	...
2617457	  693.1	  610.6	 8247.0	...
2617458	  693.2	  610.7	 8247.0	...
2617459	  693.1	  610.8	 8244.0	...
2617460	  693.0	  611.1	 8240.0	...
2617461	  693.0	  611.4	 8236.0	...
2617462	  693.2	  611.6	 8235.0	...
2617463	  693.1	  611.7	 8233.0	...
2617464	  693.0	  611.7	 8232.0	...
2617465	  693.0	  611.7	 8231.0	...
2617466	  692.9	  611.5	 8231.0	...
2617467	  692.9	  611.3	 8231.0	...
2617468	  692.9	  611.2	 8232.0	...
2617469	  692.9	  611.2	 8233.0	...
2617470	  692.8	  611.3	 8234.0	...
2617471	  692.8	  611.4	 8234.0	...
2617472	  692.8	  611.6	 8235.0	...
2617473	  692.8	  611.7	 8235.0	...
2617474	  692.8	  611.9	 8234.0	...
2617475	  692.8	  611.9	 8235.0	...
2617476	  692.8	  611.9	 8236.0	...
2617477	  692.8	  612.0	 8237.0	...
2617478	  692.8	  612.1	 8234.0	...
2617479	  692.8	  612.0	 8231.0	...
2617480	  692.8	  611.9	 8228.0	...
2617481	  693.0	  611.8	 8229.0	...
2617482	  693.3	  611.9	 8229.0	...
2617483	  693.4	  611.9	 8229.0	...
2617484	  693.2	  611.9	 8228.0	...
2617485	  693.0	  612.0	 8230.0	...
2617486	  693.0	  612.1	 8232.0	...
2617487	  693.0	  612.2	 8234.0	...
2617488	  693.0	  612.2	 8234.0	...
2617489	  693.3	  612.3	 8235.0	...
2617490	  693.6	  612.4	 8236.0	...
2617491	  694.0	  612.4	 8237.0	...
2617492	  694.0	  612.5	 8238.0	...
2617493	  693.8	  612.5	 8238.0	...
2617494	  693.5	  612.5	 8237.0	...
2617495	  693.6	  612.4	 8236.0	...
2617496	  693.8	  612.3	 8235.0	...
2617497	  694.1	  612.1	 8233.0	...
2617498	  694.1	  611.9	 8234.0	...
2617499	  694.1	  612.1	 8235.0	...
2617500	  694.1	  612.3	 8236.0	...
2617501	  694.2	  612.6	 8236.0	...
2617502	  694.2	  612.5	 8235.0	...
2617503	  694.1	  612.4	 8234.0	...
2617504	  694.1	  612.3	 8234.0	...
2617505	  694.1	  612.3	 8234.0	...
2617506	  694.1	  612.3	 8234.0	...
2617507	  694.2	  612.3	 8235.0	...
2617508	  694.1	  612.4	 8233.0	...
2617509	  694.0	  612.3	 8229.0	...
2617510	  693.9	  612.2	 8227.0	...
2617511	  693.9	  612.2	 8229.0	...
2617512	  693.8	  612.2	 8233.0	...
2617513	  693.7	  612.2	 8236.0	...
2617514	  693.7	  612.3	 8235.0	...
2617515	  693.8	  612.4	 8229.0	...
2617516	  694.0	  612.5	 8222.0	...
2617517	  694.0	  612.7	 8218.0	...
2617518	  694.0	  612.7	 8220.0	...
2617519	  694.0	  612.8	 8222.0	...
2617520	  693.6	  612.8	 8224.0	...
2617521	  693.4	  612.9	 8225.0	...
2617522	  693.0	  613.0	 8224.0	...
2617523	  692.9	  612.9	 8221.0	...
MSG	2617524 0000 _ Number On
2617524	  692.8	  612.8	 8218.0	...
2617525	  693.1	  612.7	 8216.0	...
2617526	  693.4	  612.6	 8217.0	...
2617527	  693.6	  612.5	 8217.0	...
2617528	  693.7	  612.6	 8218.0	...
2617529	  693.7	  612.8	 8218.0	...
2617530	  693.9	  613.0	 8215.0	...
2617531	  694.1	  612.9	 8213.0	...
2617532	  694.3	  612.9	 8211.0	...
2617533	  694.3	  612.9	 8212.0	...
2617534	  694.2	  612.8	 8211.0	...
2617535	  693.9	  612.7	 8209.0	...
2617536	  693.6	  612.5	 8207.0	...
2617537	  693.2	  612.6	 8210.0	...
2617538	  693.2	  612.7	 8215.0	...
2617539	  693.1	  612.8	 8216.0	...
2617540	  693.2	  613.0	 8212.0	...
2617541	  693.5	  613.1	 8207.0	...
2617542	  693.6	  613.0	 8208.0	...
2617543	  693.8	  612.9	 8208.0	...
2617544	  693.7	  612.8	 8207.0	...
2617545	  693.6	  612.8	 8205.0	...
2617546	  693.5	  612.8	 8203.0	...
2617547	  693.4	  612.7	 8203.0	...
2617548	  693.3	  612.5	 8204.0	...
2617549	  693.1	  612.3	 8205.0	...
2617550	  693.2	  612.3	 8206.0	...
2617551	  693.2	  612.2	 8206.0	...
2617552	  693.3	  612.1	 8206.0	...
2617553	  693.4	  612.0	 8205.0	...
2617554	  693.6	  612.2	 8205.0	...
2617555	  693.8	  612.5	 8204.0	...
2617556	  693.9	  613.0	 8205.0	...
2617557	  693.9	  613.2	 8205.0	...
2617558	  694.0	  613.4	 8205.0	...
2617559	  694.0	  613.5	 8204.0	...
2617560	  694.0	  613.4	 8203.0	...
2617561	  694.0	  613.2	 8204.0	...
2617562	  694.3	  613.0	 8205.0	...
2617563	  694.5	  613.0	 8203.0	...
2617564	  694.8	  613.0	 8200.0	...
2617565	  694.8	  613.0	 8195.0	...
2617566	  694.5	  613.0	 8194.0	...
2617567	  694.3	  612.9	 8192.0	...
2617568	  694.1	  612.8	 8193.0	...
2617569	  694.1	  612.5	 8193.0	...
2617570	  694.2	  612.4	 8192.0	...
2617571	  694.3	  612.2	 8193.0	...
2617572	  694.4	  612.0	 8194.0	...
2617573	  694.5	  612.2	 8194.0	...
2617574	  694.5	  612.4	 8192.0	...
2617575	  694.5	  612.7	 8188.0	...
2617576	  694.6	  612.7	 8184.0	...
2617577	  694.6	  612.6	 8182.0	...
2617578	  694.5	  612.6	 8183.0	...
2617579	  694.4	  612.6	 8184.0	...
2617580	  694.3	  612.6	 8185.0	...
2617581	  694.3	  612.5	 8186.0	...
2617582	  694.2	  612.4	 8187.0	...
2617583	  694.2	  612.4	 8185.0	...
2617584	  694.1	  612.4	 8182.0	...
2617585	  694.1	  612.4	 8180.0	...
2617586	  694.1	  612.2	 8180.0	...
2617587	  694.6	  611.9	 8176.0	...
2617588	  695.2	  611.5	 8172.0	...
2617589	  695.6	  611.4	 8168.0	...
2617590	  695.5	  611.6	 8169.0	...
2617591	  695.4	  611.9	 8171.0	...
2617592	  695.3	  612.1	 8171.0	...
2617593	  695.3	  612.1	 8171.0	...
2617594	  695.3	  612.0	 8171.0	...
2617595	  695.2	  611.8	 8171.0	...
2617596	  695.2	  611.8	 8171.0	...
2617597	  695.1	  611.9	 8171.0	...
2617598	  695.1	  612.0	 8172.0	...
2617599	  695.1	  612.0	 8173.0	...
2617600	  695.1	  612.2	 8175.0	...
2617601	  695.2	  612.4	 8175.0	...
2617602	  695.2	  612.5	 8175.0	...
2617603	  695.1	  612.3	 8174.0	...
2617604	  695.2	  612.2	 8174.0	...
2617605	  695.3	  612.2	 8174.0	...
2617606	  695.4	  612.1	 8174.0	...
2617607	  695.4	  612.3	 8174.0	...
2617608	  695.5	  612.6	 8173.0	...
2617609	  695.5	  612.6	 8172.0	...
2617610	  695.4	  612.4	 8172.0	...
2617611	  695.4	  612.1	 8175.0	...
2617612	  695.6	  612.0	 8178.0	...
2617613	  695.9	  612.1	 8180.0	...
2617614	  696.0	  612.0	 8182.0	...
2617615	  696.1	  611.7	 8182.0	...
2617616	  696.2	  611.5	 8183.0	...
2617617	  696.3	  611.7	 8181.0	...
2617618	  696.0	  612.2	 8179.0	...
2617619	  695.7	  612.6	 8174.0	...
2617620	  695.4	  612.9	 8170.0	...
2617621	  695.6	  613.1	 8168.0	...
2617622	  695.8	  613.3	 8169.0	...
2617623	  695.8	  613.5	 8170.0	...
2617624	  695.5	  613.4	 8169.0	...
2617625	  695.5	  613.4	 8168.0	...
2617626	  695.7	  613.4	 8167.0	...
2617627	  695.7	  613.5	 8168.0	...
2617628	  695.4	  613.6	 8168.0	...
2617629	  695.1	  613.5	 8168.0	...
2617630	  695.1	  613.4	 8167.0	...
2617631	  695.1	  613.3	 8167.0	...
2617632	  695.2	  613.2	 8168.0	...
2617633	  695.4	  613.2	 8170.0	...
2617634	  695.4	  613.1	 8170.0	...
2617635	  695.4	  613.1	 8171.0	...
2617636	  695.3	  613.0	 8171.0	...
2617637	  695.3	  613.0	 8170.0	...
2617638	  695.4	  613.0	 8168.0	...
2617639	  695.4	  613.2	 8167.0	...
2617640	  695.4	  614.0	 8166.0	...
2617641	  695.4	  614.7	 8166.0	...
2617642	  695.5	  614.7	 8166.0	...
2617643	  695.4	  614.3	 8166.0	...
2617644	  695.3	  614.0	 8166.0	...
2617645	  695.5	  614.0	 8167.0	...
2617646	  695.9	  614.1	 8167.0	...
2617647	  695.9	  614.0	 8167.0	...
2617648	  695.5	  614.0	 8167.0	...
2617649	  695.4	  614.0	 8168.0	...
2617650	  695.5	  613.9	 8170.0	...
2617651	  695.7	  613.8	 8173.0	...
2617652	  696.0	  613.7	 8171.0	...
2617653	  696.4	  613.7	 8169.0	...
2617654	  696.7	  613.7	 8167.0	...
2617655	  696.4	  613.8	 8167.0	...
2617656	  696.0	  613.6	 8167.0	...
2617657	  695.8	  613.4	 8165.0	...
2617658	  695.8	  613.0	 8165.0	...
2617659	  695.7	  612.9	 8165.0	...
2617660	  695.7	  612.9	 8165.0	...
2617661	  695.7	  613.1	 8164.0	...
2617662	  695.8	  613.3	 8163.0	...
2617663	  695.8	  613.5	 8163.0	...
2617664	  695.8	  613.5	 8162.0	...
2617665	  695.8	  613.5	 8162.0	...
2617666	  695.8	  614.1	 8161.0	...
2617667	  695.9	  614.6	 8161.0	...
2617668	  696.1	  615.2	 8161.0	...
2617669	  696.3	  615.2	 8161.0	...
2617670	  696.5	  615.0	 8161.0	...
2617671	  696.4	  614.9	 8161.0	...
2617672	  696.3	  614.8	 8163.0	...
2617673	  696.4	  614.9	 8164.0	...
2617674	  696.4	  614.9	 8164.0	...
2617675	  696.3	  615.0	 8162.0	...
2617676	  696.0	  614.8	 8160.0	...
2617677	  695.8	  614.6	 8159.0	...
2617678	  695.7	  614.3	 8160.0	...
2617679	  695.9	  614.1	 8160.0	...
2617680	  696.0	  614.1	 8160.0	...
2617681	  696.1	  614.4	 8159.0	...
2617682	  696.1	  614.5	 8158.0	...
2617683	  696.1	  614.4	 8158.0	...
2617684	  696.1	  614.2	 8159.0	...
2617685	  696.2	  614.3	 8160.0	...
2617686	  696.2	  614.4	 8162.0	...
2617687	  696.1	  614.5	 8164.0	...
2617688	  696.1	  614.3	 8164.0	...
2617689	  696.2	  614.1	 8164.0	...
2617690	  696.3	  613.9	 8164.0	...
2617691	  696.3	  614.3	 8164.0	...
2617692	  696.3	  614.9	 8162.0	...
2617693	  696.6	  615.2	 8161.0	...
2617694	  696.9	  614.9	 8161.0	...
2617695	  697.3	  614.7	 8162.0	...
2617696	  697.5	  614.7	 8164.0	...
2617697	  697.6	  614.6	 8165.0	...
2617698	  697.5	  614.6	 8164.0	...
2617699	  697.3	  614.6	 8162.0	...
2617700	  697.3	  614.6	 8161.0	...
2617701	  697.4	  614.6	 8160.0	...
2617702	  697.6	  614.7	 8159.0	...
2617703	  697.6	  614.9	 8160.0	...
2617704	  697.6	  615.1	 8160.0	...
2617705	  697.6	  614.9	 8160.0	...
2617706	  697.6	  614.6	 8162.0	...
2617707	  697.5	  614.4	 8162.0	...
2617708	  697.7	  614.6	 8161.0	...
2617709	  697.8	  614.7	 8162.0	...
2617710	  697.9	  614.8	 8163.0	...
2617711	  697.9	  614.7	 8165.0	...
2617712	  697.9	  614.5	 8165.0	...
2617713	  697.9	  614.2	 8165.0	...
2617714	  698.1	  614.0	 8165.0	...
2617715	  698.3	  614.2	 8162.0	...
2617716	  698.5	  614.4	 8158.0	...
2617717	  698.5	  614.4	 8154.0	...
2617718	  698.1	  614.5	 8154.0	...
2617719	  697.2	  614.5	 8154.0	...
2617720	  696.4	  614.5	 8154.0	...
2617721	  695.9	  614.6	 8153.0	...
2617722	  695.8	  614.7	 8153.0	...
2617723	  695.7	  614.9	 8153.0	...
2617724	  695.7	  615.3	 8155.0	...
2617725	  695.6	  615.5	 8157.0	...
2617726	  695.5	  616.0	 8158.0	...
2617727	  695.4	  616.1	 8158.0	...
2617728	  695.5	  616.0	 8157.0	...
2617729	  695.7	  615.8	 8156.0	...
2617730	  695.8	  615.4	 8154.0	...
2617731	  695.9	  615.2	 8154.0	...
2617732	  696.0	  614.9	 8155.0	...
2617733	  695.7	  614.7	 8156.0	...
2617734	  695.5	  614.6	 8157.0	...
2617735	  695.1	  614.8	 8157.0	...
2617736	  695.1	  614.9	 8157.0	...
2617737	  695.2	  615.1	 8157.0	...
2617738	  695.4	  615.2	 8158.0	...
2617739	  695.6	  615.4	 8159.0	...
2617740	  695.6	  615.5	 8160.0	...
2617741	  695.6	  615.6	 8161.0	...
2617742	  695.6	  615.6	 8161.0	...
2617743	  695.7	  615.5	 8160.0	...
2617744	  695.8	  615.4	 8158.0	...
2617745	  695.8	  615.5	 8154.0	...
2617746	  695.7	  615.6	 8151.0	...
2617747	  695.6	  615.7	 8148.0	...
2617748	  695.5	  615.8	 8148.0	...
2617749	  695.5	  616.0	 8147.0	...
2617750	  695.6	  616.1	 8148.0	...
2617751	  695.8	  616.1	 8149.0	...
2617752	  695.9	  616.1	 8151.0	...
2617753	  695.9	  616.2	 8152.0	...
2617754	  695.8	  616.3	 8153.0	...
2617755	  695.8	  616.4	 8156.0	...
2617756	  696.0	  616.4	 8159.0	...
2617757	  696.3	  616.0	 8162.0	...
2617758	  696.3	  615.7	 8162.0	...
2617759	  696.4	  615.2	 8163.0	...
2617760	  696.5	  615.1	 8162.0	...
2617761	  696.6	  615.3	 8159.0	...
2617762	  696.5	  615.5	 8156.0	...
2617763	  696.4	  615.6	 8153.0	...
2617764	  696.3	  615.4	 8152.0	...
2617765	  696.3	  615.3	 8151.0	...
2617766	  696.3	  615.4	 8150.0	...
2617767	  696.4	  615.3	 8150.0	...
2617768	  696.3	  615.3	 8149.0	...
2617769	  696.1	  615.3	 8150.0	...
2617770	  696.0	  615.3	 8153.0	...
2617771	  695.9	  615.3	 8156.0	...
2617772	  695.9	  615.2	 8155.0	...
2617773	  695.8	  615.2	 8153.0	...
2617774	  695.8	  615.2	 8150.0	...
2617775	  695.8	  615.1	 8151.0	...
2617776	  695.9	  615.0	 8153.0	...
2617777	  696.1	  615.0	 8154.0	...
2617778	  696.3	  614.9	 8154.0	...
2617779	  696.4	  614.9	 8153.0	...
2617780	  696.4	  614.9	 8152.0	...
2617781	  696.7	  614.9	 8152.0	...
2617782	  696.9	  614.8	 8151.0	...
2617783	  697.1	  614.8	 8151.0	...
2617784	  697.2	  614.9	 8152.0	...
2617785	  697.2	  615.0	 8152.0	...
2617786	  697.4	  615.0	 8152.0	...
2617787	  697.6	  615.0	 8152.0	...
2617788	  697.7	  614.8	 8150.0	...
2617789	  697.7	  614.8	 8147.0	...
2617790	  697.6	  614.7	 8144.0	...
2617791	  697.7	  614.6	 8143.0	...
2617792	  697.7	  614.5	 8144.0	...
2617793	  697.6	  614.5	 8145.0	...
2617794	  697.6	  614.5	 8144.0	...
2617795	  697.9	  614.6	 8143.0	...
2617796	  698.3	  614.6	 8142.0	...
2617797	  698.6	  614.4	 8142.0	...
2617798	  698.7	  614.3	 8142.0	...
2617799	  698.6	  614.1	 8144.0	...
2617800	  698.4	  614.1	 8142.0	...
2617801	  698.3	  614.1	 8140.0	...
2617802	  698.1	  614.2	 8138.0	...
2617803	  698.1	  614.3	 8138.0	...
2617804	  698.0	  614.5	 8139.0	...
2617805	  697.9	  614.3	 8139.0	...
2617806	  698.1	  614.1	 8141.0	...
2617807	  698.2	  614.3	 8143.0	...
2617808	  698.2	  614.7	 8144.0	...
2617809	  698.0	  615.1	 8140.0	...
2617810	  697.8	  614.8	 8136.0	...
2617811	  697.6	  614.6	 8136.0	...
2617812	  697.5	  614.3	 8141.0	...
2617813	  697.4	  614.4	 8145.0	...
2617814	  697.4	  614.3	 8139.0	...
2617815	  697.4	  614.1	 8134.0	...
2617816	  697.3	  614.0	 8129.0	...
2617817	  697.3	  614.2	 8130.0	...
2617818	  697.2	  614.4	 8131.0	...
2617819	  697.1	  614.7	 8132.0	...
2617820	  696.9	  614.7	 8133.0	...
2617821	  696.8	  614.7	 8132.0	...
2617822	  696.6	  614.6	 8132.0	...
2617823	  696.3	  614.5	 8132.0	...
2617824	  696.0	  614.4	 8136.0	...
2617825	  696.0	  614.3	 8140.0	...
MSG	2617826 0000 _ Number Off
2617826	  696.0	  614.3	 8142.0	...
2617827	  695.8	  614.4	 8140.0	...
2617828	  695.6	  614.7	 8138.0	...
2617829	  695.4	  614.8	 8135.0	...
2617830	  695.4	  614.9	 8136.0	...
2617831	  695.4	  614.8	 8136.0	...
2617832	  695.6	  614.3	 8137.0	...
2617833	  696.0	  613.8	 8134.0	...
2617834	  696.4	  613.3	 8133.0	...
2617835	  696.3	  613.3	 8132.0	...
2617836	  696.1	  613.3	 8132.0	...
2617837	  695.9	  613.2	 8136.0	...
2617838	  696.0	  613.3	 8141.0	...
2617839	  696.1	  613.4	 8142.0	...
2617840	  696.0	  613.6	 8141.0	...
2617841	  695.8	  613.9	 8139.0	...
2617842	  695.6	  614.2	 8139.0	...
2617843	  695.8	  614.5	 8139.0	...
2617844	  695.9	  614.6	 8139.0	...
2617845	  696.1	  614.5	 8141.0	...
2617846	  696.3	  614.5	 8143.0	...
2617847	  696.2	  614.4	 8140.0	...
2617848	  696.1	  614.3	 8134.0	...
2617849	  695.9	  614.2	 8129.0	...
2617850	  695.7	  614.1	 8131.0	...
2617851	  695.7	  613.8	 8133.0	...
2617852	  695.6	  613.7	 8135.0	...
2617853	  695.6	  613.5	 8135.0	...
2617854	  695.7	  613.4	 8136.0	...
2617855	  695.7	  613.4	 8135.0	...
2617856	  695.7	  613.3	 8133.0	...
2617857	  695.7	  613.4	 8130.0	...
2617858	  695.3	  613.5	 8128.0	...
2617859	  694.9	  613.5	 8129.0	...
2617860	  694.6	  613.7	 8130.0	...
2617861	  694.6	  613.8	 8131.0	...
2617862	  694.6	  614.0	 8131.0	...
2617863	  694.8	  614.1	 8129.0	...
2617864	  695.1	  614.1	 8127.0	...
2617865	  695.1	  614.1	 8127.0	...
2617866	  694.9	  613.9	 8127.0	...
2617867	  694.7	  613.8	 8127.0	...
2617868	  694.8	  613.7	 8127.0	...
2617869	  694.9	  613.8	 8128.0	...
2617870	  695.2	  613.8	 8127.0	...
2617871	  695.3	  613.7	 8125.0	...
2617872	  695.3	  613.6	 8124.0	...
2617873	  695.2	  613.5	 8125.0	...
2617874	  695.0	  613.4	 8126.0	...
2617875	  695.1	  613.4	 8125.0	...
2617876	  695.2	  613.3	 8124.0	...
2617877	  694.7	  613.3	 8122.0	...
2617878	  694.1	  613.2	 8122.0	...
2617879	  693.6	  613.4	 8121.0	...
2617880	  693.8	  613.5	 8122.0	...
2617881	  693.9	  613.7	 8123.0	...
2617882	  694.0	  613.7	 8126.0	...
2617883	  694.1	  613.7	 8127.0	...
2617884	  694.2	  613.7	 8128.0	...
2617885	  694.2	  613.6	 8129.0	...
2617886	  694.2	  613.6	 8130.0	...
2617887	  694.3	  613.6	 8128.0	...
2617888	  694.3	  613.7	 8125.0	...
2617889	  694.4	  614.2	 8126.0	...
2617890	  694.1	  614.8	 8128.0	...
2617891	  693.8	  615.0	 8130.0	...
2617892	  693.5	  614.8	 8129.0	...
2617893	  693.4	  614.3	 8129.0	...
2617894	  693.3	  614.0	 8129.0	...
2617895	  693.4	  614.1	 8128.0	...
2617896	  693.4	  614.4	 8128.0	...
2617897	  693.4	  614.7	 8128.0	...
2617898	  693.3	  614.7	 8129.0	...
2617899	  693.3	  614.8	 8130.0	...
2617900	  693.2	  614.8	 8130.0	...
2617901	  693.1	  614.8	 8130.0	...
2617902	  692.9	  614.9	 8127.0	...
2617903	  692.9	  614.9	 8125.0	...
2617904	  692.8	  615.0	 8124.0	...
2617905	  692.7	  614.9	 8127.0	...
2617906	  692.6	  614.9	 8126.0	...
2617907	  692.6	  614.8	 8122.0	...
2617908	  692.7	  614.9	 8120.0	...
2617909	  692.7	  615.1	 8122.0	...
2617910	  692.7	  615.3	 8124.0	...
2617911	  692.6	  615.4	 8124.0	...
2617912	  692.6	  615.4	 8124.0	...
2617913	  692.7	  615.4	 8127.0	...
2617914	  692.9	  615.3	 8130.0	...
2617915	  692.6	  615.3	 8132.0	...
2617916	  692.3	  615.3	 8132.0	...
2617917	  692.0	  615.4	 8130.0	...
2617918	  692.0	  615.5	 8130.0	...
2617919	  691.9	  615.4	 8128.0	...
2617920	  692.0	  615.1	 8128.0	...
2617921	  692.0	  614.7	 8127.0	...
2617922	  692.1	  614.6	 8127.0	...
2617923	  692.0	  614.6	 8127.0	...
2617924	  691.8	  614.7	 8128.0	...
2617925	  691.8	  614.7	 8127.0	...
2617926	  692.0	  614.5	 8125.0	...
2617927	  692.1	  614.3	 8124.0	...
2617928	  692.1	  614.1	 8125.0	...
2617929	  692.1	  614.2	 8126.0	...
2617930	  691.7	  614.4	 8125.0	...
2617931	  691.4	  614.4	 8123.0	...
2617932	  691.3	  614.5	 8122.0	...
2617933	  691.4	  614.6	 8123.0	...
2617934	  691.4	  614.7	 8124.0	...
2617935	  691.3	  614.8	 8123.0	...
2617936	  691.1	  614.9	 8121.0	...
2617937	  691.0	  614.7	 8121.0	...
2617938	  690.9	  614.5	 8121.0	...
2617939	  691.1	  614.7	 8122.0	...
2617940	  691.4	  615.1	 8122.0	...
2617941	  691.5	  615.5	 8122.0	...
2617942	  691.7	  615.2	 8122.0	...
2617943	  691.8	  614.9	 8122.0	...
2617944	  691.9	  614.7	 8123.0	...
2617945	  691.7	  614.7	 8123.0	...
2617946	  691.4	  614.7	 8123.0	...
2617947	  691.1	  614.7	 8122.0	...
2617948	  691.2	  614.7	 8121.0	...
2617949	  691.2	  614.8	 8118.0	...
2617950	  690.8	  614.8	 8115.0	...
2617951	  690.3	  614.8	 8115.0	...
2617952	  690.2	  614.7	 8118.0	...
2617953	  690.4	  614.6	 8121.0	...
2617954	  690.7	  614.5	 8122.0	...
2617955	  690.7	  614.7	 8122.0	...
2617956	  690.7	  615.0	 8119.0	...
2617957	  690.6	  615.4	 8117.0	...
2617958	  690.5	  615.4	 8115.0	...
2617959	  690.5	  615.2	 8114.0	...
2617960	  690.4	  614.9	 8116.0	...
2617961	  690.5	  614.6	 8118.0	...
2617962	  690.6	  614.5	 8121.0	...
2617963	  690.8	  614.9	 8120.0	...
2617964	  691.0	  615.3	 8120.0	...
2617965	  691.0	  615.7	 8118.0	...
2617966	  691.0	  615.7	 8116.0	...
2617967	  690.8	  615.6	 8115.0	...
2617968	  690.6	  615.5	 8115.0	...
2617969	  690.3	  615.4	 8115.0	...
2617970	  690.2	  615.5	 8115.0	...
2617971	  690.1	  615.5	 8115.0	...
2617972	  690.1	  615.5	 8116.0	...
2617973	  690.0	  615.3	 8116.0	...
2617974	  689.9	  615.3	 8116.0	...
2617975	  689.9	  615.2	 8115.0	...
2617976	  689.8	  615.3	 8116.0	...
2617977	  689.9	  615.3	 8118.0	...
2617978	  689.9	  615.3	 8120.0	...
2617979	  689.7	  615.3	 8121.0	...
2617980	  689.5	  615.2	 8121.0	...
2617981	  689.3	  615.2	 8121.0	...
2617982	  689.3	  615.1	 8123.0	...
2617983	  689.4	  615.1	 8124.0	...
2617984	  689.5	  615.0	 8124.0	...
2617985	  689.7	  615.0	 8123.0	...
2617986	  689.7	  615.0	 8122.0	...
2617987	  689.6	  615.1	 8122.0	...
2617988	  689.3	  615.2	 8122.0	...
2617989	  689.5	  615.3	 8122.0	...
2617990	  689.8	  615.3	 8122.0	...
2617991	  690.1	  615.3	 8125.0	...
2617992	  690.0	  615.2	 8128.0	...
2617993	  689.9	  615.2	 8131.0	...
2617994	  689.8	  615.2	 8131.0	...
2617995	  689.8	  615.2	 8128.0	...
2617996	  689.8	  615.3	 8125.0	...
2617997	  689.8	  615.3	 8124.0	...
2617998	  689.8	  615.2	 8126.0	...
2617999	  689.8	  615.1	 8129.0	...
2618000	  689.8	  615.2	 8129.0	...
2618001	  689.8	  615.3	 8129.0	...
2618002	  689.9	  615.4	 8129.0	...
2618003	  689.6	  615.4	 8128.0	...
2618004	  689.3	  615.4	 8128.0	...
2618005	  689.2	  615.3	 8130.0	...
2618006	  689.3	  615.2	 8132.0	...
2618007	  689.4	  615.1	 8134.0	...
2618008	  689.3	  615.0	 8134.0	...
2618009	  689.2	  615.0	 8135.0	...
2618010	  689.1	  614.9	 8136.0	...
2618011	  689.0	  614.8	 8137.0	...
2618012	  688.9	  614.9	 8137.0	...
2618013	  688.7	  615.0	 8136.0	...
2618014	  688.7	  615.2	 8136.0	...
2618015	  688.7	  615.3	 8136.0	...
2618016	  688.8	  615.6	 8136.0	...
2618017	  689.0	  615.7	 8135.0	...
2618018	  689.2	  615.7	 8134.0	...
2618019	  689.4	  615.8	 8132.0	...
2618020	  689.1	  616.1	 8132.0	...
2618021	  688.7	  616.3	 8134.0	...
2618022	  688.4	  616.3	 8137.0	...
2618023	  688.4	  616.5	 8139.0	...
2618024	  688.4	  616.6	 8140.0	...
2618025	  688.3	  616.5	 8140.0	...
2618026	  688.2	  616.4	 8140.0	...
2618027	  688.1	  616.2	 8140.0	...
2618028	  688.1	  616.3	 8137.0	...
2618029	  688.4	  616.3	 8134.0	...
2618030	  688.6	  616.2	 8132.0	...
2618031	  688.8	  616.1	 8132.0	...
2618032	  688.8	  616.1	 8132.0	...
2618033	  688.5	  616.1	 8133.0	...
2618034	  688.3	  616.1	 8134.0	...
2618035	  688.0	  616.2	 8135.0	...
2618036	  687.8	  616.2	 8135.0	...
2618037	  687.6	  616.2	 8135.0	...
2618038	  687.6	  616.3	 8134.0	...
2618039	  687.7	  616.3	 8135.0	...
MSG	2618040 0000 _ Number On
2618040	  687.8	  616.1	 8137.0	...
2618041	  687.7	  615.8	 8139.0	...
2618042	  687.6	  615.5	 8140.0	...
2618043	  687.5	  615.7	 8139.0	...
2618044	  687.5	  616.0	 8140.0	...
2618045	  687.5	  616.0	 8142.0	...
2618046	  687.7	  615.6	 8144.0	...
2618047	  687.9	  615.4	 8147.0	...
2618048	  688.1	  615.6	 8147.0	...
2618049	  688.2	  615.8	 8146.0	...
2618050	  688.2	  615.4	 8145.0	...
2618051	  688.1	  615.0	 8145.0	...
2618052	  688.0	  614.6	 8145.0	...
2618053	  687.7	  614.6	 8145.0	...
2618054	  687.7	  614.6	 8145.0	...
2618055	  687.5	  614.7	 8146.0	...
2618056	  687.4	  614.7	 8145.0	...
2618057	  687.3	  614.9	 8144.0	...
2618058	  687.3	  615.1	 8144.0	...
2618059	  687.3	  615.4	 8146.0	...
2618060	  687.2	  615.4	 8146.0	...
2618061	  687.0	  615.5	 8145.0	...
2618062	  687.0	  615.3	 8144.0	...
2618063	  687.0	  615.1	 8145.0	...
2618064	  687.0	  614.9	 8146.0	...
2618065	  686.8	  615.0	 8147.0	...
2618066	  686.5	  615.3	 8144.0	...
2618067	  686.5	  615.8	 8141.0	...
2618068	  686.7	  616.2	 8139.0	...
2618069	  687.1	  616.5	 8140.0	...
2618070	  687.2	  616.5	 8142.0	...
2618071	  687.4	  616.4	 8146.0	...
2618072	  687.3	  616.3	 8149.0	...
2618073	  687.3	  616.2	 8151.0	...
2618074	  687.2	  616.2	 8152.0	...
2618075	  687.2	  615.8	 8154.0	...
2618076	  687.2	  615.4	 8156.0	...
2618077	  687.1	  615.1	 8158.0	...
2618078	  687.1	  615.2	 8158.0	...
2618079	  687.1	  615.3	 8159.0	...
2618080	  687.2	  615.3	 8160.0	...
2618081	  687.2	  615.4	 8161.0	...
2618082	  687.2	  615.6	 8161.0	...
2618083	  687.3	  615.8	 8162.0	...
2618084	  687.4	  615.8	 8161.0	...
2618085	  687.5	  615.6	 8160.0	...
2618086	  687.3	  615.4	 8165.0	...
2618087	  687.1	  615.3	 8170.0	...
2618088	  686.9	  615.3	 8176.0	...
2618089	  687.0	  615.3	 8177.0	...
2618090	  687.3	  615.1	 8174.0	...
2618091	  687.6	  614.9	 8170.0	...
2618092	  687.8	  615.2	 8168.0	...
2618093	  687.8	  615.6	 8171.0	...
2618094	  687.8	  615.8	 8174.0	...
2618095	  687.7	  615.4	 8175.0	...
2618096	  687.6	  615.0	 8177.0	...
2618097	  687.6	  614.9	 8180.0	...
2618098	  687.6	  614.8	 8182.0	...
2618099	  687.5	  614.9	 8182.0	...
2618100	  687.4	  614.9	 8182.0	...
2618101	  687.2	  614.9	 8183.0	...
2618102	  687.2	  614.8	 8183.0	...
2618103	  687.4	  615.1	 8184.0	...
2618104	  687.7	  615.4	 8184.0	...
2618105	  687.7	  615.6	 8185.0	...
2618106	  687.5	  615.5	 8186.0	...
2618107	  687.3	  615.4	 8187.0	...
2618108	  687.3	  615.4	 8188.0	...
2618109	  687.2	  615.5	 8189.0	...
2618110	  687.2	  615.6	 8189.0	...
2618111	  687.2	  615.7	 8187.0	...
2618112	  687.3	  615.8	 8186.0	...
2618113	  687.2	  615.7	 8186.0	...
2618114	  686.9	  615.5	 8188.0	...
2618115	  686.7	  615.2	 8189.0	...
2618116	  686.8	  615.1	 8188.0	...
2618117	  686.9	  615.0	 8185.0	...
2618118	  687.0	  614.9	 8183.0	...
2618119	  687.0	  614.9	 8184.0	...
2618120	  686.9	  614.9	 8185.0	...
2618121	  686.9	  615.0	 8186.0	...
2618122	  686.9	  615.2	 8187.0	...
2618123	  687.1	  615.4	 8191.0	...
2618124	  687.3	  615.4	 8193.0	...
2618125	  687.5	  615.5	 8193.0	...
2618126	  687.5	  615.8	 8192.0	...
2618127	  687.5	  616.1	 8192.0	...
2618128	  687.6	  616.2	 8194.0	...
2618129	  687.7	  616.2	 8196.0	...
2618130	  688.2	  616.1	 8197.0	...
2618131	  688.6	  615.9	 8196.0	...
2618132	  688.9	  615.8	 8197.0	...
2618133	  689.0	  615.5	 8199.0	...
2618134	  688.9	  615.4	 8201.0	...
2618135	  688.9	  615.3	 8202.0	...
2618136	  688.8	  615.1	 8201.0	...
2618137	  688.7	  614.8	 8200.0	...
2618138	  688.5	  614.5	 8199.0	...
2618139	  688.2	  614.5	 8201.0	...
2618140	  688.0	  614.6	 8203.0	...
2618141	  688.2	  614.7	 8206.0	...
2618142	  688.4	  614.8	 8207.0	...
2618143	  688.5	  614.7	 8207.0	...
2618144	  688.4	  614.6	 8208.0	...
2618145	  688.4	  614.4	 8209.0	...
2618146	  688.5	  614.2	 8209.0	...
2618147	  688.5	  614.1	 8209.0	...
2618148	  688.5	  614.3	 8206.0	...
2618149	  688.6	  614.6	 8204.0	...
2618150	  688.6	  614.8	 8202.0	...
2618151	  688.7	  614.9	 8202.0	...
2618152	  688.8	  614.9	 8202.0	...
2618153	  688.9	  614.8	 8204.0	...
2618154	  688.8	  614.6	 8208.0	...
2618155	  688.6	  614.8	 8207.0	...
2618156	  688.3	  615.1	 8202.0	...
2618157	  688.1	  615.3	 8203.0	...
2618158	  688.2	  615.1	 8209.0	...
2618159	  688.2	  614.9	 8215.0	...
2618160	  688.3	  614.7	 8216.0	...
2618161	  688.4	  614.5	 8218.0	...
2618162	  688.3	  614.5	 8218.0	...
2618163	  688.2	  614.1	 8219.0	...
2618164	  688.0	  613.7	 8218.0	...
2618165	  688.0	  613.3	 8216.0	...
2618166	  688.0	  613.4	 8215.0	...
2618167	  688.0	  613.5	 8214.0	...
2618168	  688.0	  613.6	 8214.0	...
2618169	  688.0	  613.6	 8216.0	...
2618170	  687.8	  613.7	 8217.0	...
2618171	  687.5	  613.8	 8218.0	...
2618172	  687.1	  613.8	 8218.0	...
2618173	  687.0	  613.4	 8218.0	...
2618174	  686.9	  612.9	 8217.0	...
2618175	  687.1	  612.4	 8219.0	...
2618176	  687.2	  612.4	 8220.0	...
2618177	  687.4	  612.5	 8222.0	...
2618178	  687.4	  612.7	 8221.0	...
2618179	  687.1	  612.8	 8221.0	...
2618180	  686.8	  612.8	 8223.0	...
2618181	  686.4	  613.1	 8226.0	...
2618182	  686.3	  613.3	 8228.0	...
2618183	  686.3	  613.3	 8231.0	...
2618184	  686.3	  613.0	 8233.0	...
2618185	  686.2	  612.9	 8237.0	...
2618186	  686.1	  613.1	 8237.0	...
2618187	  686.4	  613.1	 8237.0	...
2618188	  686.9	  612.9	 8235.0	...
2618189	  687.4	  612.7	 8235.0	...
2618190	  687.5	  613.1	 8235.0	...
2618191	  687.6	  613.5	 8236.0	...
2618192	  687.7	  613.9	 8237.0	...
2618193	  687.6	  614.0	 8238.0	...
2618194	  687.4	  614.2	 8238.0	...
2618195	  687.2	  614.3	 8238.0	...
2618196	  687.1	  614.3	 8240.0	...
2618197	  687.2	  614.1	 8242.0	...
2618198	  687.3	  614.0	 8243.0	...
2618199	  687.3	  614.0	 8241.0	...
2618200	  687.3	  613.7	 8239.0	...
2618201	  687.2	  613.4	 8238.0	...
2618202	  687.3	  613.2	 8238.0	...
2618203	  687.3	  613.4	 8238.0	...
2618204	  687.3	  613.6	 8237.0	...
2618205	  687.4	  613.8	 8235.0	...
2618206	  687.4	  613.7	 8233.0	...
2618207	  687.5	  613.5	 8234.0	...
2618208	  687.5	  613.4	 8236.0	...
2618209	  687.7	  613.3	 8239.0	...
2618210	  687.9	  613.3	 8241.0	...
2618211	  687.7	  613.2	 8241.0	...
2618212	  687.4	  613.1	 8242.0	...
2618213	  687.3	  613.1	 8243.0	...
2618214	  687.5	  613.2	 8243.0	...
2618215	  687.6	  613.2	 8243.0	...
2618216	  687.5	  613.3	 8243.0	...
2618217	  687.6	  613.2	 8243.0	...
2618218	  687.7	  613.3	 8243.0	...
2618219	  687.7	  613.3	 8244.0	...
2618220	  687.6	  613.4	 8244.0	...
2618221	  687.6	  613.3	 8244.0	...
2618222	  687.8	  613.2	 8244.0	...
2618223	  687.9	  613.1	 8245.0	...
2618224	  687.8	  612.9	 8246.0	...
2618225	  687.8	  612.7	 8247.0	...
2618226	  687.6	  612.7	 8249.0	...
2618227	  687.4	  612.6	 8250.0	...
2618228	  687.3	  612.7	 8252.0	...
2618229	  687.5	  612.8	 8252.0	...
2618230	  687.6	  612.9	 8251.0	...
2618231	  687.7	  613.0	 8250.0	...
2618232	  687.8	  612.9	 8250.0	...
2618233	  687.9	  613.0	 8251.0	...
2618234	  687.8	  613.1	 8252.0	...
2618235	  687.8	  613.2	 8253.0	...
2618236	  688.0	  613.0	 8253.0	...
2618237	  688.2	  612.9	 8254.0	...
2618238	  688.5	  612.8	 8254.0	...
2618239	  688.5	  612.7	 8253.0	...
2618240	  688.3	  612.6	 8253.0	...
2618241	  688.1	  612.4	 8251.0	...
2618242	  688.2	  612.3	 8250.0	...
2618243	  688.5	  612.3	 8251.0	...
2618244	  688.7	  612.3	 8254.0	...
2618245	  688.7	  612.3	 8256.0	...
2618246	  688.5	  612.1	 8256.0	...
2618247	  688.4	  611.8	 8255.0	...
2618248	  688.4	  611.7	 8254.0	...
2618249	  688.5	  611.7	 8254.0	...
2618250	  688.5	  612.1	 8254.0	...
2618251	  689.0	  612.3	 8254.0	...
2618252	  689.5	  612.4	 8254.0	...
2618253	  690.0	  612.3	 8255.0	...
2618254	  689.9	  612.1	 8255.0	...
2618255	  689.6	  612.0	 8253.0	...
2618256	  689.4	  612.0	 8252.0	...
2618257	  689.3	  612.1	 8253.0	...
2618258	  689.3	  612.3	 8254.0	...
2618259	  689.5	  612.5	 8255.0	...
2618260	  689.7	  612.5	 8254.0	...
2618261	  689.9	  612.3	 8254.0	...
2618262	  690.0	  611.9	 8254.0	...
2618263	  689.7	  611.6	 8254.0	...
2618264	  689.4	  611.3	 8251.0	...
2618265	  689.2	  611.2	 8248.0	...
2618266	  689.2	  611.3	 8247.0	...
2618267	  689.2	  611.4	 8247.0	...
2618268	  689.5	  611.3	 8248.0	...
2618269	  689.8	  611.2	 8248.0	...
2618270	  690.0	  611.4	 8248.0	...
2618271	  690.0	  611.6	 8248.0	...
2618272	  690.0	  611.8	 8247.0	...
2618273	  690.1	  611.9	 8245.0	...
2618274	  690.2	  612.1	 8242.0	...
2618275	  690.2	  612.1	 8241.0	...
2618276	  690.1	  611.9	 8242.0	...
2618277	  690.0	  611.7	 8244.0	...
2618278	  689.9	  611.8	 8245.0	...
2618279	  689.9	  612.0	 8244.0	...
2618280	  690.0	  612.2	 8244.0	...
2618281	  690.0	  612.1	 8246.0	...
2618282	  690.1	  611.9	 8249.0	...
2618283	  690.1	  611.7	 8253.0	...
2618284	  690.2	  611.7	 8250.0	...
2618285	  690.3	  611.9	 8247.0	...
2618286	  690.3	  612.0	 8245.0	...
2618287	  690.6	  612.1	 8252.0	...
2618288	  690.8	  612.1	 8260.0	...
2618289	  691.0	  612.0	 8262.0	...
2618290	  690.8	  611.9	 8258.0	...
2618291	  690.7	  611.8	 8253.0	...
2618292	  690.7	  611.7	 8253.0	...
2618293	  690.4	  611.7	 8252.0	...
2618294	  690.2	  611.6	 8255.0	...
2618295	  690.1	  611.4	 8258.0	...
2618296	  690.2	  611.3	 8260.0	...
2618297	  690.4	  611.4	 8261.0	...
2618298	  690.7	  611.8	 8262.0	...
2618299	  690.9	  612.1	 8263.0	...
2618300	  690.8	  612.3	 8263.0	...
2618301	  690.5	  612.3	 8262.0	...
2618302	  690.2	  612.2	 8261.0	...
2618303	  690.2	  612.1	 8260.0	...
2618304	  690.2	  612.0	 8260.0	...
2618305	  690.4	  612.1	 8260.0	...
2618306	  690.8	  612.1	 8260.0	...
2618307	  690.6	  611.7	 8261.0	...
2618308	  690.2	  611.3	 8262.0	...
2618309	  690.0	  611.2	 8260.0	...
2618310	  690.3	  611.6	 8257.0	...
2618311	  690.5	  611.9	 8254.0	...
2618312	  690.5	  612.0	 8253.0	...
2618313	  690.5	  612.1	 8252.0	...
2618314	  690.5	  612.2	 8253.0	...
2618315	  690.6	  612.3	 8255.0	...
2618316	  690.7	  612.4	 8257.0	...
2618317	  690.8	  612.3	 8259.0	...
2618318	  690.9	  612.2	 8260.0	...
2618319	  690.9	  612.1	 8261.0	...
2618320	  690.9	  612.1	 8261.0	...
2618321	  690.9	  612.1	 8259.0	...
2618322	  690.8	  612.1	 8258.0	...
2618323	  690.9	  611.8	 8257.0	...
2618324	  690.9	  611.5	 8256.0	...
2618325	  691.0	  611.2	 8255.0	...
2618326	  691.2	  611.4	 8257.0	...
2618327	  691.4	  611.7	 8259.0	...
2618328	  691.6	  611.9	 8262.0	...
2618329	  691.7	  612.0	 8262.0	...
2618330	  691.4	  611.8	 8262.0	...
2618331	  691.1	  611.5	 8262.0	...
2618332	  690.8	  611.2	 8263.0	...
2618333	  690.6	  611.3	 8264.0	...
2618334	  690.4	  611.3	 8264.0	...
2618335	  690.7	  611.3	 8264.0	...
2618336	  691.2	  611.3	 8264.0	...
2618337	  691.5	  611.7	 8264.0	...
2618338	  691.3	  612.2	 8266.0	...
2618339	  691.1	  612.4	 8267.0	...
2618340	  691.1	  612.0	 8269.0	...
2618341	  691.0	  611.6	 8268.0	...
2618342	  691.0	  611.6	 8267.0	...
2618343	  691.1	  611.5	 8267.0	...
2618344	  691.1	  611.5	 8268.0	...
2618345	  690.9	  611.6	 8270.0	...
2618346	  690.7	  611.7	 8272.0	...
2618347	  690.4	  611.7	 8273.0	...
2618348	  690.5	  611.4	 8273.0	...
2618349	  690.7	  611.1	 8274.0	...
2618350	  690.5	  611.0	 8275.0	...
2618351	  690.2	  611.2	 8276.0	...
2618352	  689.8	  611.4	 8275.0	...
2618353	  689.7	  611.6	 8268.0	...
2618354	  689.7	  611.6	 8262.0	...
2618355	  690.2	  611.5	 8259.0	...
2618356	  690.7	  611.4	 8262.0	...
MSG	2618357 0000 _ Number Off
2618357	  691.1	  611.4	 8266.0	...
2618358	  691.1	  611.6	 8269.0	...
2618359	  691.0	  611.8	 8275.0	...
2618360	  691.0	  611.9	 8280.0	...
2618361	  691.0	  611.7	 8283.0	...
2618362	  691.0	  611.4	 8282.0	...
2618363	  690.6	  611.2	 8281.0	...
2618364	  690.3	  611.3	 8283.0	...
2618365	  690.1	  611.3	 8287.0	...
2618366	  690.3	  611.3	 8291.0	...
2618367	  690.4	  611.4	 8292.0	...
2618368	  690.4	  611.5	 8290.0	...
2618369	  690.4	  611.4	 8287.0	...
2618370	  690.4	  611.5	 8284.0	...
2618371	  690.4	  611.5	 8285.0	...
2618372	  690.4	  611.5	 8288.0	...
2618373	  690.3	  611.5	 8286.0	...
2618374	  690.2	  611.5	 8282.0	...
2618375	  690.2	  611.4	 8280.0	...
2618376	  690.3	  611.3	 8283.0	...
2618377	  690.3	  611.0	 8287.0	...
2618378	  690.5	  610.7	 8290.0	...
2618379	  690.5	  611.0	 8292.0	...
2618380	  690.5	  611.4	 8293.0	...
2618381	  690.2	  611.9	 8293.0	...
2618382	  689.9	  611.9	 8291.0	...
2618383	  689.7	  611.9	 8290.0	...
2618384	  689.7	  611.9	 8289.0	...
2618385	  689.8	  611.8	 8290.0	...
2618386	  689.8	  611.9	 8291.0	...
2618387	  689.9	  612.0	 8290.0	...
2618388	  689.8	  612.1	 8287.0	...
2618389	  689.8	  612.2	 8284.0	...
2618390	  689.9	  612.3	 8287.0	...
2618391	  690.0	  612.2	 8290.0	...
2618392	  690.2	  612.0	 8294.0	...
2618393	  690.2	  611.8	 8294.0	...
2618394	  690.3	  611.9	 8294.0	...
2618395	  690.3	  611.8	 8294.0	...
2618396	  690.3	  611.8	 8297.0	...
2618397	  690.2	  611.7	 8299.0	...
2618398	  690.1	  611.7	 8302.0	...
2618399	  690.2	  611.7	 8301.0	...
2618400	  690.3	  611.7	 8301.0	...
2618401	  690.3	  611.4	 8301.0	...
2618402	  690.1	  611.0	 8302.0	...
2618403	  690.0	  610.6	 8304.0	...
2618404	  690.1	  610.7	 8306.0	...
2618405	  690.1	  610.7	 8307.0	...
2618406	  690.3	  610.5	 8308.0	...
2618407	  690.5	  610.3	 8308.0	...
2618408	  690.5	  610.4	 8304.0	...
2618409	  690.2	  610.7	 8299.0	...
2618410	  690.0	  610.9	 8294.0	...
2618411	  690.0	  610.8	 8295.0	...
2618412	  690.0	  610.7	 8298.0	...
2618413	  689.9	  610.7	 8299.0	...
2618414	  689.6	  610.9	 8300.0	...
2618415	  689.4	  611.2	 8301.0	...
2618416	  689.4	  611.0	 8304.0	...
2618417	  689.6	  610.7	 8306.0	...
2618418	  689.8	  610.4	 8308.0	...
2618419	  689.9	  610.4	 8308.0	...
2618420	  690.1	  610.5	 8309.0	...
2618421	  690.3	  610.2	 8309.0	...
2618422	  690.4	  609.9	 8311.0	...
2618423	  690.4	  609.5	 8313.0	...
2618424	  690.4	  609.3	 8315.0	...
2618425	  690.4	  609.4	 8317.0	...
2618426	  690.3	  609.8	 8319.0	...
2618427	  690.2	  610.3	 8317.0	...
2618428	  690.1	  610.5	 8314.0	...
2618429	  690.1	  610.5	 8311.0	...
2618430	  690.1	  610.4	 8312.0	...
2618431	  690.1	  610.4	 8312.0	...
2618432	  690.2	  610.4	 8312.0	...
2618433	  690.3	  610.3	 8312.0	...
2618434	  690.4	  610.3	 8312.0	...
2618435	  690.5	  610.3	 8314.0	...
2618436	  690.6	  610.3	 8316.0	...
2618437	  690.6	  610.3	 8318.0	...
2618438	  690.6	  610.3	 8319.0	...
2618439	  690.6	  610.2	 8320.0	...
2618440	  690.6	  610.2	 8320.0	...
2618441	  690.8	  610.3	 8320.0	...
2618442	  690.9	  610.3	 8321.0	...
2618443	  691.0	  610.1	 8323.0	...
2618444	  690.9	  609.9	 8324.0	...
2618445	  690.8	  609.6	 8324.0	...
2618446	  690.8	  609.4	 8324.0	...
2618447	  690.8	  609.3	 8323.0	...
2618448	  690.8	  609.2	 8322.0	...
2618449	  690.8	  609.2	 8322.0	...
2618450	  690.9	  609.2	 8323.0	...
2618451	  690.6	  609.2	 8324.0	...
2618452	  690.4	  609.3	 8323.0	...
2618453	  690.1	  609.3	 8322.0	...
2618454	  690.1	  609.3	 8322.0	...
2618455	  690.1	  609.3	 8324.0	...
2618456	  690.2	  609.2	 8325.0	...
2618457	  690.2	  609.0	 8327.0	...
2618458	  690.3	  609.0	 8327.0	...
2618459	  690.3	  609.2	 8327.0	...
2618460	  690.2	  609.5	 8327.0	...
2618461	  690.1	  609.8	 8330.0	...
2618462	  690.0	  610.0	 8334.0	...
2618463	  689.9	  610.1	 8336.0	...
2618464	  689.8	  609.9	 8332.0	...
2618465	  689.8	  609.7	 8328.0	...
2618466	  689.9	  609.7	 8327.0	...
2618467	  690.0	  609.7	 8329.0	...
2618468	  690.2	  609.8	 8333.0	...
2618469	  690.3	  609.7	 8336.0	...
2618470	  690.3	  609.4	 8337.0	...
2618471	  690.4	  609.2	 8337.0	...
2618472	  690.4	  609.3	 8336.0	...
2618473	  690.4	  609.3	 8334.0	...
2618474	  690.6	  609.3	 8334.0	...
2618475	  690.8	  609.3	 8332.0	...
2618476	  691.1	  609.2	 8331.0	...
2618477	  691.2	  609.0	 8332.0	...
2618478	  691.2	  608.8	 8337.0	...
2618479	  691.2	  608.7	 8342.0	...
2618480	  690.9	  608.7	 8345.0	...
2618481	  690.4	  608.4	 8345.0	...
2618482	  690.2	  608.1	 8346.0	...
2618483	  690.3	  608.1	 8346.0	...
2618484	  690.5	  608.4	 8344.0	...
2618485	  690.5	  608.9	 8341.0	...
2618486	  690.3	  609.0	 8339.0	...
2618487	  690.0	  609.2	 8338.0	...
2618488	  689.7	  609.4	 8339.0	...
2618489	  689.6	  609.5	 8341.0	...
2618490	  689.5	  609.5	 8344.0	...
2618491	  689.5	  609.1	 8346.0	...
2618492	  689.5	  608.8	 8347.0	...
2618493	  689.6	  608.5	 8347.0	...
2618494	  689.7	  608.3	 8345.0	...
2618495	  689.7	  608.1	 8344.0	...
2618496	  689.7	  608.0	 8346.0	...
2618497	  689.6	  608.1	 8351.0	...
2618498	  689.7	  608.5	 8353.0	...
2618499	  689.9	  608.7	 8349.0	...
2618500	  690.1	  609.0	 8345.0	...
2618501	  690.4	  608.9	 8344.0	...
2618502	  690.5	  608.9	 8344.0	...
2618503	  690.4	  608.8	 8345.0	...
2618504	  690.1	  608.5	 8345.0	...
2618505	  690.0	  608.3	 8345.0	...
2618506	  690.3	  608.4	 8345.0	...
2618507	  690.5	  608.7	 8346.0	...
2618508	  690.5	  608.7	 8348.0	...
2618509	  690.5	  608.5	 8350.0	...
2618510	  690.5	  608.3	 8351.0	...
2618511	  690.5	  608.4	 8352.0	...
2618512	  690.5	  608.6	 8351.0	...
2618513	  690.4	  608.7	 8349.0	...
2618514	  690.3	  608.6	 8345.0	...
2618515	  690.3	  608.4	 8343.0	...
2618516	  690.3	  608.3	 8347.0	...
2618517	  690.2	  608.1	 8353.0	...
2618518	  690.0	  608.0	 8358.0	...
2618519	  689.8	  607.8	 8356.0	...
2618520	  689.8	  607.9	 8355.0	...
2618521	  689.9	  608.0	 8355.0	...
2618522	  689.9	  608.0	 8355.0	...
2618523	  689.9	  608.0	 8356.0	...
2618524	  689.9	  608.0	 8358.0	...
2618525	  689.9	  607.9	 8358.0	...
2618526	  689.9	  608.0	 8358.0	...
2618527	  689.9	  608.0	 8356.0	...
2618528	  689.9	  607.9	 8355.0	...
2618529	  689.8	  607.9	 8355.0	...
2618530	  689.6	  607.9	 8358.0	...
2618531	  689.4	  608.0	 8361.0	...
2618532	  689.7	  608.0	 8366.0	...
2618533	  690.0	  608.2	 8370.0	...
2618534	  690.4	  608.2	 8369.0	...
2618535	  690.6	  608.3	 8365.0	...
2618536	  690.7	  608.1	 8361.0	...
2618537	  690.8	  607.9	 8365.0	...
2618538	  690.9	  607.8	 8369.0	...
2618539	  690.5	  607.8	 8372.0	...
2618540	  689.9	  607.9	 8374.0	...
2618541	  689.3	  607.6	 8376.0	...
2618542	  689.2	  607.2	 8378.0	...
2618543	  689.5	  606.6	 8379.0	...
2618544	  689.7	  606.3	 8380.0	...
2618545	  690.0	  606.0	 8379.0	...
2618546	  690.0	  606.0	 8378.0	...
2618547	  690.0	  606.0	 8377.0	...
2618548	  690.0	  606.1	 8375.0	...
2618549	  690.0	  606.4	 8373.0	...
2618550	  690.0	  606.7	 8373.0	...
2618551	  690.0	  606.7	 8373.0	...
2618552	  690.0	  606.6	 8375.0	...
2618553	  690.0	  606.5	 8375.0	...
2618554	  690.0	  606.7	 8374.0	...
2618555	  690.1	  606.9	 8372.0	...
2618556	  690.1	  607.2	 8370.0	...
2618557	  690.1	  607.2	 8370.0	...
MSG	2618558 0000 _ Number On
2618558	  690.0	  607.1	 8372.0	...
2618559	  689.9	  606.8	 8376.0	...
2618560	  689.8	  606.7	 8382.0	...
2618561	  689.8	  606.5	 8384.0	...
2618562	  689.7	  606.5	 8385.0	...
2618563	  689.7	  606.5	 8385.0	...
2618564	  689.6	  606.2	 8384.0	...
2618565	  689.5	  606.0	 8383.0	...
2618566	  689.7	  605.8	 8382.0	...
2618567	  690.0	  606.0	 8382.0	...
2618568	  690.3	  606.2	 8382.0	...
2618569	  690.1	  606.3	 8382.0	...
2618570	  689.9	  606.3	 8384.0	...
2618571	  689.7	  606.2	 8386.0	...
2618572	  689.8	  606.2	 8386.0	...
2618573	  690.1	  606.3	 8385.0	...
2618574	  690.3	  606.1	 8384.0	...
2618575	  690.4	  605.8	 8383.0	...
2618576	  690.3	  605.7	 8383.0	...
2618577	  690.3	  606.0	 8384.0	...
2618578	  690.2	  606.1	 8385.0	...
2618579	  690.1	  606.0	 8386.0	...
2618580	  689.9	  606.0	 8387.0	...
2618581	  690.1	  606.5	 8388.0	...
2618582	  690.3	  607.0	 8389.0	...
2618583	  690.4	  606.9	 8392.0	...
2618584	  690.4	  606.4	 8394.0	...
2618585	  690.0	  605.6	 8396.0	...
2618586	  689.6	  605.4	 8396.0	...
2618587	  689.5	  605.1	 8395.0	...
2618588	  689.8	  605.2	 8392.0	...
2618589	  689.9	  605.1	 8388.0	...
2618590	  689.7	  605.1	 8389.0	...
2618591	  689.7	  605.1	 8392.0	...
2618592	  689.8	  605.0	 8396.0	...
2618593	  690.0	  605.0	 8397.0	...
2618594	  689.9	  605.1	 8398.0	...
2618595	  689.7	  605.2	 8398.0	...
2618596	  689.5	  605.3	 8397.0	...
2618597	  689.4	  605.4	 8396.0	...
2618598	  689.3	  605.3	 8396.0	...
2618599	  689.4	  605.2	 8396.0	...
2618600	  689.3	  604.9	 8395.0	...
2618601	  689.3	  604.7	 8395.0	...
2618602	  689.4	  604.7	 8395.0	...
2618603	  689.6	  605.1	 8395.0	...
2618604	  689.8	  605.7	 8396.0	...
2618605	  689.7	  606.1	 8397.0	...
2618606	  689.6	  606.1	 8398.0	...
2618607	  689.3	  605.9	 8398.0	...
2618608	  689.1	  605.8	 8398.0	...
2618609	  689.4	  605.8	 8398.0	...
2618610	  689.9	  605.9	 8398.0	...
2618611	  690.3	  605.9	 8397.0	...
2618612	  690.3	  605.4	 8396.0	...
2618613	  690.2	  604.8	 8394.0	...
2618614	  690.1	  604.3	 8392.0	...
2618615	  690.2	  604.7	 8392.0	...
2618616	  690.3	  605.1	 8394.0	...
2618617	  690.5	  605.5	 8396.0	...
2618618	  690.7	  605.6	 8400.0	...
2618619	  690.7	  605.7	 8403.0	...
2618620	  690.4	  605.6	 8406.0	...
2618621	  690.2	  605.5	 8407.0	...
2618622	  690.1	  605.4	 8406.0	...
2618623	  690.0	  605.4	 8404.0	...
2618624	  689.5	  605.3	 8402.0	...
2618625	  689.0	  604.9	 8405.0	...
2618626	  688.8	  604.5	 8407.0	...
2618627	  689.0	  604.4	 8405.0	...
2618628	  689.3	  604.4	 8402.0	...
2618629	  689.7	  604.5	 8398.0	...
2618630	  690.0	  604.5	 8399.0	...
2618631	  689.8	  604.5	 8403.0	...
2618632	  689.5	  604.4	 8405.0	...
2618633	  689.2	  604.3	 8407.0	...
2618634	  689.3	  604.2	 8406.0	...
2618635	  689.3	  604.3	 8406.0	...
2618636	  689.3	  604.3	 8406.0	...
2618637	  689.3	  604.2	 8406.0	...
2618638	  689.4	  604.1	 8405.0	...
2618639	  689.5	  603.9	 8405.0	...
2618640	  689.3	  603.8	 8404.0	...
2618641	  689.0	  603.7	 8403.0	...
2618642	  688.8	  603.7	 8403.0	...
2618643	  688.7	  604.2	 8403.0	...
2618644	  688.6	  604.7	 8404.0	...
2618645	  688.6	  605.2	 8406.0	...
2618646	  688.5	  605.3	 8408.0	...
2618647	  688.5	  605.2	 8411.0	...
2618648	  688.4	  605.2	 8412.0	...
2618649	  688.4	  605.0	 8413.0	...
2618650	  688.4	  604.9	 8414.0	...
2618651	  688.8	  604.8	 8415.0	...
2618652	  689.2	  604.7	 8414.0	...
2618653	  689.5	  604.7	 8414.0	...
2618654	  689.5	  604.4	 8414.0	...
2618655	  689.5	  604.1	 8413.0	...
2618656	  689.6	  603.8	 8412.0	...
2618657	  689.6	  603.9	 8411.0	...
2618658	  689.6	  604.0	 8411.0	...
2618659	  689.5	  604.2	 8413.0	...
2618660	  689.4	  604.3	 8417.0	...
2618661	  689.3	  604.5	 8420.0	...
2618662	  689.3	  604.5	 8421.0	...
2618663	  689.5	  604.5	 8422.0	...
2618664	  689.7	  604.4	 8422.0	...
2618665	  689.7	  604.4	 8424.0	...
2618666	  689.7	  604.4	 8426.0	...
2618667	  689.6	  604.5	 8427.0	...
2618668	  689.6	  604.7	 8426.0	...
2618669	  689.3	  604.7	 8426.0	...
2618670	  689.2	  604.6	 8425.0	...
2618671	  689.3	  604.5	 8423.0	...
2618672	  689.5	  604.5	 8420.0	...
2618673	  689.7	  604.5	 8420.0	...
2618674	  689.7	  604.4	 8424.0	...
2618675	  689.6	  604.4	 8428.0	...
2618676	  689.5	  604.0	 8428.0	...
2618677	  689.6	  603.7	 8428.0	...
2618678	  689.7	  603.4	 8429.0	...
2618679	  689.9	  603.3	 8429.0	...
2618680	  689.9	  603.4	 8428.0	...
2618681	  690.1	  603.5	 8428.0	...
2618682	  690.2	  603.7	 8428.0	...
2618683	  690.3	  603.8	 8427.0	...
2618684	  690.2	  603.9	 8425.0	...
2618685	  690.2	  604.2	 8423.0	...
2618686	  690.5	  604.4	 8423.0	...
2618687	  690.7	  604.4	 8423.0	...
2618688	  690.8	  604.4	 8422.0	...
2618689	  690.7	  604.5	 8420.0	...
2618690	  690.6	  604.6	 8420.0	...
2618691	  690.6	  604.6	 8421.0	...
2618692	  690.7	  604.5	 8424.0	...
2618693	  690.7	  604.0	 8425.0	...
2618694	  690.5	  603.8	 8424.0	...
2618695	  690.3	  603.6	 8422.0	...
2618696	  690.2	  603.7	 8422.0	...
2618697	  690.2	  603.7	 8424.0	...
2618698	  690.3	  603.7	 8425.0	...
2618699	  690.2	  603.7	 8427.0	...
2618700	  690.1	  603.8	 8429.0	...
2618701	  690.3	  603.8	 8432.0	...
2618702	  690.6	  603.9	 8435.0	...
2618703	  690.9	  604.0	 8437.0	...
2618704	  690.9	  604.1	 8437.0	...
2618705	  690.9	  604.1	 8437.0	...
2618706	  691.0	  603.7	 8435.0	...
2618707	  691.0	  603.3	 8435.0	...
2618708	  691.1	  602.9	 8434.0	...
2618709	  691.1	  602.8	 8433.0	...
2618710	  691.1	  602.9	 8432.0	...
2618711	  690.8	  603.0	 8431.0	...
2618712	  690.6	  603.2	 8431.0	...
2618713	  690.5	  603.3	 8431.0	...
2618714	  690.7	  603.3	 8435.0	...
2618715	  690.9	  603.5	 8439.0	...
2618716	  690.9	  603.6	 8438.0	...
2618717	  691.0	  603.8	 8433.0	...
2618718	  691.0	  603.9	 8428.0	...
2618719	  691.0	  603.9	 8430.0	...
2618720	  691.0	  604.0	 8432.0	...
2618721	  691.0	  604.2	 8434.0	...
2618722	  690.8	  604.4	 8434.0	...
2618723	  690.6	  604.4	 8435.0	...
2618724	  690.5	  604.5	 8435.0	...
2618725	  690.5	  604.4	 8436.0	...
2618726	  690.6	  604.3	 8437.0	...
2618727	  690.9	  604.1	 8437.0	...
2618728	  691.2	  603.7	 8437.0	...
2618729	  691.3	  603.4	 8439.0	...
2618730	  691.3	  603.1	 8441.0	...
2618731	  691.2	  602.9	 8443.0	...
2618732	  691.1	  602.9	 8444.0	...
2618733	  691.1	  603.3	 8444.0	...
2618734	  691.1	  603.6	 8443.0	...
2618735	  691.4	  604.0	 8441.0	...
2618736	  691.4	  603.9	 8440.0	...
2618737	  691.5	  603.9	 8440.0	...
2618738	  691.4	  603.9	 8442.0	...
2618739	  691.1	  604.0	 8444.0	...
2618740	  690.8	  604.1	 8443.0	...
2618741	  690.6	  604.1	 8442.0	...
2618742	  690.7	  604.1	 8443.0	...
2618743	  690.8	  603.8	 8445.0	...
2618744	  690.7	  603.6	 8448.0	...
2618745	  690.6	  603.4	 8448.0	...
2618746	  690.6	  603.6	 8446.0	...
2618747	  690.8	  603.8	 8444.0	...
2618748	  691.0	  603.9	 8442.0	...
2618749	  691.2	  603.8	 8441.0	...
2618750	  691.4	  603.7	 8440.0	...
2618751	  691.0	  603.6	 8441.0	...
2618752	  690.4	  603.6	 8441.0	...
2618753	  689.9	  603.8	 8442.0	...
2618754	  689.9	  604.1	 8442.0	...
2618755	  689.8	  604.4	 8442.0	...
2618756	  689.6	  604.3	 8443.0	...
2618757	  689.3	  604.3	 8443.0	...
2618758	  689.0	  604.4	 8443.0	...
2618759	  689.2	  604.9	 8445.0	...
2618760	  689.7	  605.5	 8448.0	...
2618761	  690.2	  606.7	 8452.0	...
2618762	  690.4	  607.4	 8454.0	...
2618763	  690.5	  607.9	 8455.0	...
2618764	  690.5	  608.0	 8457.0	...
2618765	  690.3	  608.0	 8459.0	...
2618766	  690.1	  608.1	 8460.0	...
2618767	  689.9	  608.2	 8459.0	...
2618768	  689.9	  608.5	 8458.0	...
2618769	  690.1	  608.7	 8458.0	...
2618770	  690.5	  609.0	 8459.0	...
2618771	  690.8	  609.2	 8460.0	...
2618772	  691.2	  609.5	 8457.0	...
2618773	  691.2	  610.1	 8452.0	...
2618774	  691.6	  610.6	 8448.0	...
2618775	  691.9	  611.0	 8452.0	...
2618776	  692.6	  611.1	 8456.0	...
2618777	  692.8	  611.1	 8459.0	...
2618778	  693.1	  611.8	 8457.0	...
2618779	  693.2	  613.0	 8455.0	...
2618780	  693.2	  614.4	 8454.0	...
2618781	  693.3	  615.6	 8455.0	...
2618782	  693.4	  617.7	 8450.0	...
2618783	  693.6	  619.4	 8444.0	...
2618784	  693.9	  621.6	 8434.0	...
2618785	  694.1	  623.2	 8430.0	...
2618786	  694.5	  624.6	 8424.0	...
2618787	  694.8	  625.1	 8422.0	...
EFIX R   2617063	2618787	1725	  690.8	  610.7	   8272
SSACC R  2618788
2618788	  695.1	  624.8	 8429.0	...
2618789	  695.3	  624.5	 8437.0	...
2618790	  695.5	  623.6	 8445.0	...
2618791	  695.9	  622.9	 8445.0	...
2618792	  696.5	  622.3	 8445.0	...
2618793	  697.2	  623.8	 8439.0	...
2618794	  698.2	  627.3	 8424.0	...
2618795	  699.1	  633.9	 8404.0	...
2618796	  700.6	  643.6	 8376.0	...
2618797	  701.9	  656.1	 8333.0	...
2618798	  703.0	  671.1	 8277.0	...
2618799	  704.8	  687.8	 8214.0	...
2618800	  707.2	  706.0	 8147.0	...
2618801	  710.4	  726.2	 8066.0	...
2618802	  713.1	  747.5	 7982.0	...
2618803	  716.2	  770.3	 7883.0	...
2618804	  719.7	  794.2	 7789.0	...
2618805	  723.7	  819.1	 7689.0	...
2618806	  728.6	  845.5	 7592.0	...
2618807	  733.8	  874.0	 7478.0	...
2618808	  739.7	  905.1	 7351.0	...
2618809	  746.8	  939.1	 7207.0	...
2618810	  755.6	  975.6	 7051.0	...
2618811	  765.2	 1013.4	 6891.0	...
2618812	  774.7	 1051.4	 6731.0	...
2618813	  782.5	 1087.3	 6574.0	...
2618814	  789.8	 1124.9	 6418.0	...
2618815	  798.0	 1163.1	 6258.0	...
2618816	  808.1	 1206.9	 6083.0	...
2618817	  821.1	 1253.5	 5887.0	...
2618818	  836.9	 1304.2	 5682.0	...
2618819	  855.5	 1356.7	 5465.0	...
2618820	  877.3	 1410.0	 5238.0	...
2618821	  900.8	 1465.1	 4988.0	...
2618822	  927.2	 1522.0	 4720.0	...
2618823	  955.3	 1583.4	 4441.0	...
2618824	  987.3	 1646.8	 4165.0	...
2618825	 1022.4	 1711.2	 3903.0	...
2618826	 1058.1	 1772.5	 3647.0	...
2618827	 1097.7	 1834.7	 3381.0	...
2618828	 1138.5	 1893.2	 3130.0	...
2618829	 1168.7	 1932.4	 2967.0	...
2618830	 1182.8	 1949.6	 2899.0	...
2618831	 1182.8	 1949.6	 2899.0	...
SBLINK R 2618832
2618832	   .	   .	    0.0	...
2618833	   .	   .	    0.0	...
2618834	   .	   .	    0.0	...
2618835	   .	   .	    0.0	...
2618836	   .	   .	    0.0	...
2618837	   .	   .	    0.0	...
2618838	   .	   .	    0.0	...
2618839	   .	   .	    0.0	...
2618840	   .	   .	    0.0	...
2618841	   .	   .	    0.0	...
2618842	   .	   .	    0.0	...
2618843	   .	   .	    0.0	...
2618844	   .	   .	    0.0	...
2618845	   .	   .	    0.0	...
2618846	   .	   .	    0.0	...
2618847	   .	   .	    0.0	...
2618848	   .	   .	    0.0	...
2618849	   .	   .	    0.0	...
2618850	   .	   .	    0.0	...
2618851	   .	   .	    0.0	...
2618852	   .	   .	    0.0	...
2618853	   .	   .	    0.0	...
2618854	   .	   .	    0.0	...
2618855	   .	   .	    0.0	...
2618856	   .	   .	    0.0	...
2618857	   .	   .	    0.0	...
2618858	   .	   .	    0.0	...
2618859	   .	   .	    0.0	...
2618860	   .	   .	    0.0	...
2618861	   .	   .	    0.0	...
2618862	   .	   .	    0.0	...
2618863	   .	   .	    0.0	...
2618864	   .	   .	    0.0	...
2618865	   .	   .	    0.0	...
2618866	   .	   .	    0.0	...
2618867	   .	   .	    0.0	...
2618868	   .	   .	    0.0	...
2618869	   .	   .	    0.0	...
2618870	   .	   .	    0.0	...
2618871	   .	   .	    0.0	...
MSG	2618872 0000 _ Number Off
2618872	   .	   .	    0.0	...
2618873	   .	   .	    0.0	...
2618874	   .	   .	    0.0	...
2618875	   .	   .	    0.0	...
2618876	   .	   .	    0.0	...
2618877	   .	   .	    0.0	...
2618878	   .	   .	    0.0	...
2618879	   .	   .	    0.0	...
2618880	   .	   .	    0.0	...
2618881	   .	   .	    0.0	...
2618882	   .	   .	    0.0	...
2618883	   .	   .	    0.0	...
2618884	   .	   .	    0.0	...
2618885	   .	   .	    0.0	...
2618886	   .	   .	    0.0	...
2618887	   .	   .	    0.0	...
2618888	   .	   .	    0.0	...
2618889	   .	   .	    0.0	...
2618890	   .	   .	    0.0	...
2618891	   .	   .	    0.0	...
2618892	   .	   .	    0.0	...
2618893	   .	   .	    0.0	...
2618894	   .	   .	    0.0	...
2618895	   .	   .	    0.0	...
2618896	   .	   .	    0.0	...
2618897	   .	   .	    0.0	...
2618898	   .	   .	    0.0	...
2618899	   .	   .	    0.0	...
2618900	   .	   .	    0.0	...
2618901	   .	   .	    0.0	...
2618902	   .	   .	    0.0	...
2618903	   .	   .	    0.0	...
2618904	   .	   .	    0.0	...
2618905	   .	   .	    0.0	...
2618906	   .	   .	    0.0	...
2618907	   .	   .	    0.0	...
2618908	   .	   .	    0.0	...
2618909	   .	   .	    0.0	...
2618910	   .	   .	    0.0	...
2618911	   .	   .	    0.0	...
2618912	   .	   .	    0.0	...
2618913	   .	   .	    0.0	...
2618914	   .	   .	    0.0	...
2618915	   .	   .	    0.0	...
2618916	   .	   .	    0.0	...
2618917	   .	   .	    0.0	...
2618918	   .	   .	    0.0	...
2618919	   .	   .	    0.0	...
2618920	   .	   .	    0.0	...
2618921	   .	   .	    0.0	...
2618922	   .	   .	    0.0	...
2618923	   .	   .	    0.0	...
2618924	   .	   .	    0.0	...
2618925	   .	   .	    0.0	...
2618926	   .	   .	    0.0	...
2618927	   .	   .	    0.0	...
2618928	   .	   .	    0.0	...
2618929	   .	   .	    0.0	...
2618930	   .	   .	    0.0	...
2618931	   .	   .	    0.0	...
2618932	   .	   .	    0.0	...
2618933	   .	   .	    0.0	...
2618934	   .	   .	    0.0	...
2618935	   .	   .	    0.0	...
2618936	   .	   .	    0.0	...
2618937	   .	   .	    0.0	...
2618938	   .	   .	    0.0	...
2618939	   .	   .	    0.0	...
2618940	   .	   .	    0.0	...
2618941	   .	   .	    0.0	...
2618942	   .	   .	    0.0	...
2618943	   .	   .	    0.0	...
2618944	   .	   .	    0.0	...
2618945	   .	   .	    0.0	...
2618946	   .	   .	    0.0	...
2618947	   .	   .	    0.0	...
2618948	   .	   .	    0.0	...
2618949	   .	   .	    0.0	...
2618950	   .	   .	    0.0	...
2618951	   .	   .	    0.0	...
2618952	   .	   .	    0.0	...
2618953	   .	   .	    0.0	...
2618954	   .	   .	    0.0	...
2618955	   .	   .	    0.0	...
2618956	   .	   .	    0.0	...
2618957	   .	   .	    0.0	...
2618958	   .	   .	    0.0	...
2618959	   .	   .	    0.0	...
2618960	   .	   .	    0.0	...
2618961	   .	   .	    0.0	...
2618962	   .	   .	    0.0	...
2618963	   .	   .	    0.0	...
2618964	   .	   .	    0.0	...
2618965	   .	   .	    0.0	...
2618966	   .	   .	    0.0	...
2618967	   .	   .	    0.0	...
2618968	   .	   .	    0.0	...
2618969	   .	   .	    0.0	...
2618970	   .	   .	    0.0	...
2618971	   .	   .	    0.0	...
2618972	   .	   .	    0.0	...
2618973	   .	   .	    0.0	...
2618974	   .	   .	    0.0	...
2618975	   .	   .	    0.0	...
2618976	   .	   .	    0.0	...
2618977	   .	   .	    0.0	...
2618978	   .	   .	    0.0	...
2618979	   .	   .	    0.0	...
2618980	   .	   .	    0.0	...
2618981	   .	   .	    0.0	...
2618982	   .	   .	    0.0	...
2618983	   .	   .	    0.0	...
2618984	   .	   .	    0.0	...
2618985	   .	   .	    0.0	...
2618986	   .	   .	    0.0	...
2618987	   .	   .	    0.0	...
2618988	   .	   .	    0.0	...
2618989	   .	   .	    0.0	...
2618990	   .	   .	    0.0	...
2618991	   .	   .	    0.0	...
2618992	   .	   .	    0.0	...
2618993	   .	   .	    0.0	...
2618994	   .	   .	    0.0	...
2618995	   .	   .	    0.0	...
2618996	   .	   .	    0.0	...
2618997	   .	   .	    0.0	...
2618998	   .	   .	    0.0	...
2618999	   .	   .	    0.0	...
2619000	   .	   .	    0.0	...
2619001	   .	   .	    0.0	...
2619002	   .	   .	    0.0	...
2619003	   .	   .	    0.0	...
2619004	   .	   .	    0.0	...
2619005	   .	   .	    0.0	...
2619006	   .	   .	    0.0	...
2619007	   .	   .	    0.0	...
2619008	   .	   .	    0.0	...
2619009	   .	   .	    0.0	...
2619010	   .	   .	    0.0	...
2619011	   .	   .	    0.0	...
2619012	   .	   .	    0.0	...
2619013	   .	   .	    0.0	...
2619014	   .	   .	    0.0	...
2619015	   .	   .	    0.0	...
2619016	   .	   .	    0.0	...
2619017	   .	   .	    0.0	...
2619018	   .	   .	    0.0	...
2619019	   .	   .	    0.0	...
2619020	   .	   .	    0.0	...
2619021	   .	   .	    0.0	...
2619022	   .	   .	    0.0	...
2619023	   .	   .	    0.0	...
2619024	   .	   .	    0.0	...
2619025	   .	   .	    0.0	...
2619026	   .	   .	    0.0	...
2619027	   .	   .	    0.0	...
2619028	   .	   .	    0.0	...
2619029	   .	   .	    0.0	...
2619030	   .	   .	    0.0	...
2619031	   .	   .	    0.0	...
2619032	   .	   .	    0.0	...
2619033	   .	   .	    0.0	...
2619034	   .	   .	    0.0	...
2619035	   .	   .	    0.0	...
2619036	   .	   .	    0.0	...
2619037	   .	   .	    0.0	...
2619038	   .	   .	    0.0	...
2619039	   .	   .	    0.0	...
2619040	   .	   .	    0.0	...
2619041	   .	   .	    0.0	...
2619042	   .	   .	    0.0	...
2619043	   .	   .	    0.0	...
2619044	   .	   .	    0.0	...
2619045	   .	   .	    0.0	...
2619046	   .	   .	    0.0	...
2619047	   .	   .	    0.0	...
2619048	   .	   .	    0.0	...
2619049	   .	   .	    0.0	...
2619050	   .	   .	    0.0	...
2619051	   .	   .	    0.0	...
2619052	   .	   .	    0.0	...
2619053	   .	   .	    0.0	...
2619054	   .	   .	    0.0	...
2619055	   .	   .	    0.0	...
2619056	   .	   .	    0.0	...
2619057	   .	   .	    0.0	...
2619058	   .	   .	    0.0	...
2619059	   .	   .	    0.0	...
2619060	   .	   .	    0.0	...
2619061	   .	   .	    0.0	...
2619062	   .	   .	    0.0	...
2619063	   .	   .	    0.0	...
2619064	   .	   .	    0.0	...
2619065	   .	   .	    0.0	...
2619066	   .	   .	    0.0	...
2619067	   .	   .	    0.0	...
2619068	   .	   .	    0.0	...
2619069	   .	   .	    0.0	...
2619070	   .	   .	    0.0	...
2619071	   .	   .	    0.0	...
2619072	   .	   .	    0.0	...
2619073	   .	   .	    0.0	...
2619074	   .	   .	    0.0	...
2619075	   .	   .	    0.0	...
2619076	   .	   .	    0.0	...
2619077	   .	   .	    0.0	...
2619078	   .	   .	    0.0	...
2619079	   .	   .	    0.0	...
2619080	   .	   .	    0.0	...
2619081	   .	   .	    0.0	...
2619082	   .	   .	    0.0	...
2619083	   .	   .	    0.0	...
2619084	   .	   .	    0.0	...
2619085	   .	   .	    0.0	...
2619086	   .	   .	    0.0	...
2619087	   .	   .	    0.0	...
2619088	   .	   .	    0.0	...
2619089	   .	   .	    0.0	...
2619090	   .	   .	    0.0	...
2619091	   .	   .	    0.0	...
2619092	   .	   .	    0.0	...
2619093	   .	   .	    0.0	...
2619094	   .	   .	    0.0	...
2619095	   .	   .	    0.0	...
2619096	   .	   .	    0.0	...
2619097	   .	   .	    0.0	...
2619098	   .	   .	    0.0	...
2619099	   .	   .	    0.0	...
2619100	   .	   .	    0.0	...
2619101	   .	   .	    0.0	...
2619102	   .	   .	    0.0	...
2619103	   .	   .	    0.0	...
2619104	   .	   .	    0.0	...
2619105	   .	   .	    0.0	...
2619106	   .	   .	    0.0	...
2619107	   .	   .	    0.0	...
2619108	   .	   .	    0.0	...
2619109	   .	   .	    0.0	...
2619110	   .	   .	    0.0	...
2619111	   .	   .	    0.0	...
2619112	   .	   .	    0.0	...
2619113	   .	   .	    0.0	...
2619114	   .	   .	    0.0	...
2619115	   .	   .	    0.0	...
2619116	   .	   .	    0.0	...
2619117	   .	   .	    0.0	...
2619118	   .	   .	    0.0	...
2619119	   .	   .	    0.0	...
2619120	   .	   .	    0.0	...
2619121	   .	   .	    0.0	...
2619122	   .	   .	    0.0	...
2619123	   .	   .	    0.0	...
2619124	   .	   .	    0.0	...
2619125	   .	   .	    0.0	...
2619126	   .	   .	    0.0	...
2619127	   .	   .	    0.0	...
2619128	   .	   .	    0.0	...
2619129	   .	   .	    0.0	...
2619130	   .	   .	    0.0	...
2619131	   .	   .	    0.0	...
2619132	   .	   .	    0.0	...
2619133	   .	   .	    0.0	...
2619134	   .	   .	    0.0	...
2619135	   .	   .	    0.0	...
2619136	   .	   .	    0.0	...
2619137	   .	   .	    0.0	...
2619138	   .	   .	    0.0	...
2619139	   .	   .	    0.0	...
2619140	   .	   .	    0.0	...
2619141	   .	   .	    0.0	...
2619142	   .	   .	    0.0	...
2619143	   .	   .	    0.0	...
2619144	   .	   .	    0.0	...
2619145	   .	   .	    0.0	...
2619146	   .	   .	    0.0	...
2619147	   .	   .	    0.0	...
2619148	   .	   .	    0.0	...
2619149	   .	   .	    0.0	...
2619150	   .	   .	    0.0	...
2619151	   .	   .	    0.0	...
2619152	   .	   .	    0.0	...
2619153	   .	   .	    0.0	...
2619154	   .	   .	    0.0	...
2619155	   .	   .	    0.0	...
2619156	   .	   .	    0.0	...
2619157	   .	   .	    0.0	...
2619158	   .	   .	    0.0	...
2619159	   .	   .	    0.0	...
2619160	   .	   .	    0.0	...
2619161	   .	   .	    0.0	...
2619162	   .	   .	    0.0	...
2619163	   .	   .	    0.0	...
2619164	   .	   .	    0.0	...
2619165	   .	   .	    0.0	...
2619166	   .	   .	    0.0	...
2619167	   .	   .	    0.0	...
2619168	   .	   .	    0.0	...
2619169	   .	   .	    0.0	...
2619170	   .	   .	    0.0	...
2619171	   .	   .	    0.0	...
2619172	   .	   .	    0.0	...
2619173	   .	   .	    0.0	...
2619174	   .	   .	    0.0	...
2619175	   .	   .	    0.0	...
2619176	   .	   .	    0.0	...
2619177	   .	   .	    0.0	...
2619178	   .	   .	    0.0	...
2619179	   .	   .	    0.0	...
EBLINK R 2618832	2619179	348
2619180	 1242.7	 1923.5	 2714.0	...
2619181	 1242.7	 1923.5	 2714.0	...
2619182	 1240.6	 1916.9	 2747.0	...
2619183	 1234.0	 1903.4	 2806.0	...
2619184	 1225.3	 1884.8	 2890.0	...
2619185	 1214.8	 1865.9	 2974.0	...
2619186	 1206.4	 1846.6	 3062.0	...
2619187	 1194.2	 1824.0	 3155.0	...
2619188	 1180.7	 1799.9	 3248.0	...
2619189	 1164.4	 1775.1	 3347.0	...
2619190	 1147.7	 1749.5	 3451.0	...
2619191	 1132.1	 1724.1	 3553.0	...
2619192	 1115.3	 1696.1	 3658.0	...
2619193	 1100.7	 1668.5	 3768.0	...
2619194	 1082.8	 1640.0	 3889.0	...
2619195	 1067.0	 1613.0	 4007.0	...
2619196	 1049.9	 1586.3	 4125.0	...
2619197	 1035.2	 1559.8	 4240.0	...
2619198	 1019.5	 1534.1	 4358.0	...
2619199	 1005.8	 1510.1	 4464.0	...
2619200	  993.7	 1487.4	 4572.0	...
2619201	  983.5	 1465.1	 4674.0	...
2619202	  972.3	 1443.4	 4775.0	...
2619203	  961.9	 1422.4	 4870.0	...
2619204	  951.2	 1402.9	 4964.0	...
2619205	  941.8	 1382.4	 5061.0	...
2619206	  932.1	 1363.2	 5147.0	...
2619207	  922.7	 1343.9	 5229.0	...
2619208	  915.2	 1326.4	 5308.0	...
2619209	  907.8	 1309.2	 5387.0	...
2619210	  901.4	 1292.2	 5463.0	...
2619211	  894.0	 1276.0	 5534.0	...
2619212	  886.6	 1259.0	 5611.0	...
2619213	  879.4	 1243.1	 5684.0	...
2619214	  873.1	 1226.4	 5753.0	...
2619215	  866.6	 1210.9	 5818.0	...
2619216	  860.6	 1194.6	 5888.0	...
2619217	  854.6	 1179.6	 5962.0	...
2619218	  849.1	 1165.6	 6025.0	...
2619219	  843.4	 1152.1	 6087.0	...
2619220	  837.9	 1138.6	 6143.0	...
2619221	  833.4	 1124.3	 6208.0	...
2619222	  828.7	 1111.1	 6263.0	...
2619223	  824.2	 1098.1	 6321.0	...
2619224	  818.8	 1085.3	 6374.0	...
2619225	  814.2	 1073.4	 6429.0	...
2619226	  809.6	 1061.4	 6483.0	...
2619227	  805.5	 1049.8	 6537.0	...
2619228	  801.2	 1037.8	 6588.0	...
2619229	  797.4	 1027.3	 6629.0	...
2619230	  793.3	 1016.5	 6669.0	...
2619231	  790.1	 1006.7	 6703.0	...
2619232	  785.5	  995.3	 6754.0	...
2619233	  782.2	  985.7	 6789.0	...
2619234	  778.5	  975.1	 6832.0	...
2619235	  776.0	  965.9	 6867.0	...
2619236	  773.2	  955.8	 6911.0	...
2619237	  770.6	  946.5	 6950.0	...
2619238	  767.9	  937.8	 6982.0	...
2619239	  764.7	  928.9	 7016.0	...
2619240	  761.8	  919.7	 7055.0	...
2619241	  759.6	  910.5	 7094.0	...
2619242	  758.4	  901.8	 7128.0	...
2619243	  756.3	  893.7	 7158.0	...
2619244	  754.3	  885.7	 7188.0	...
2619245	  751.8	  878.8	 7219.0	...
2619246	  749.8	  871.6	 7254.0	...
2619247	  747.6	  864.4	 7287.0	...
2619248	  745.4	  857.0	 7323.0	...
2619249	  743.8	  849.8	 7355.0	...
2619250	  742.0	  843.0	 7382.0	...
2619251	  740.3	  835.4	 7413.0	...
2619252	  738.2	  828.7	 7438.0	...
2619253	  736.9	  822.6	 7467.0	...
2619254	  735.3	  816.0	 7488.0	...
2619255	  734.2	  809.7	 7519.0	...
2619256	  732.3	  803.6	 7543.0	...
2619257	  731.1	  798.4	 7568.0	...
2619258	  729.8	  793.2	 7579.0	...
2619259	  728.5	  786.8	 7606.0	...
2619260	  727.3	  781.8	 7624.0	...
2619261	  726.3	  776.5	 7647.0	...
2619262	  726.1	  772.9	 7656.0	...
2619263	  725.4	  768.1	 7673.0	...
2619264	  724.6	  763.1	 7692.0	...
2619265	  724.0	  758.6	 7711.0	...
2619266	  723.8	  753.6	 7723.0	...
2619267	  723.6	  749.2	 7738.0	...
2619268	  723.2	  743.7	 7758.0	...
2619269	  723.0	  740.0	 7775.0	...
2619270	  722.1	  735.8	 7789.0	...
2619271	  721.0	  731.4	 7805.0	...
2619272	  719.7	  725.9	 7832.0	...
2619273	  719.1	  721.3	 7852.0	...
2619274	  718.4	  716.7	 7874.0	...
2619275	  717.3	  712.2	 7887.0	...
2619276	  716.2	  707.2	 7906.0	...
2619277	  715.0	  703.1	 7922.0	...
2619278	  714.3	  698.4	 7948.0	...
2619279	  713.4	  694.2	 7968.0	...
2619280	  712.7	  689.2	 7986.0	...
2619281	  712.0	  685.2	 7997.0	...
2619282	  711.7	  681.1	 8015.0	...
ESACC R  2618788	2619282	495	  695.1	  624.8	  711.7	  681.1	   1.25	   1159
SFIX R   2619283
2619283	  710.9	  677.0	 8036.0	...
2619284	  709.9	  673.2	 8051.0	...
2619285	  709.0	  669.6	 8069.0	...
2619286	  708.3	  666.0	 8083.0	...
2619287	  707.7	  662.7	 8098.0	...
2619288	  706.9	  658.7	 8108.0	...
2619289	  706.4	  655.5	 8122.0	...
2619290	  705.9	  652.1	 8135.0	...
2619291	  705.6	  649.2	 8152.0	...
2619292	  705.1	  646.6	 8161.0	...
2619293	  704.6	  643.6	 8174.0	...
2619294	  703.9	  641.1	 8179.0	...
2619295	  703.5	  637.8	 8187.0	...
2619296	  702.7	  634.8	 8200.0	...
2619297	  702.2	  632.2	 8214.0	...
2619298	  701.7	  630.5	 8226.0	...
2619299	  701.3	  628.0	 8232.0	...
2619300	  700.8	  625.8	 8239.0	...
2619301	  700.2	  623.1	 8250.0	...
2619302	  699.4	  621.4	 8259.0	...
2619303	  698.9	  619.5	 8266.0	...
2619304	  698.5	  617.5	 8269.0	...
2619305	  698.2	  615.3	 8275.0	...
2619306	  697.8	  613.4	 8282.0	...
2619307	  697.3	  611.2	 8295.0	...
2619308	  697.2	  609.5	 8303.0	...
2619309	  696.7	  606.9	 8311.0	...
2619310	  696.3	  605.5	 8311.0	...
2619311	  695.9	  603.9	 8311.0	...
2619312	  695.7	  602.1	 8317.0	...
2619313	  695.5	  600.5	 8322.0	...
2619314	  695.4	  598.8	 8328.0	...
2619315	  695.4	  597.6	 8330.0	...
2619316	  695.2	  596.5	 8334.0	...
2619317	  695.0	  595.6	 8337.0	...
2619318	  694.8	  595.3	 8337.0	...
2619319	  695.0	  594.7	 8337.0	...
2619320	  695.3	  593.9	 8336.0	...
2619321	  695.3	  593.3	 8336.0	...
2619322	  694.9	  593.0	 8336.0	...
2619323	  694.4	  592.9	 8334.0	...
2619324	  694.2	  593.1	 8333.0	...
2619325	  694.5	  593.4	 8333.0	...
2619326	  694.7	  593.6	 8338.0	...
2619327	  694.6	  593.1	 8341.0	...
2619328	  694.4	  592.6	 8343.0	...
2619329	  694.2	  592.2	 8342.0	...
2619330	  694.1	  592.4	 8342.0	...
2619331	  693.9	  592.6	 8343.0	...
2619332	  693.8	  593.1	 8343.0	...
2619333	  693.8	  593.5	 8344.0	...
2619334	  693.6	  593.9	 8345.0	...
2619335	  693.4	  593.9	 8344.0	...
2619336	  693.2	  593.9	 8343.0	...
2619337	  693.2	  593.9	 8341.0	...
2619338	  693.2	  593.9	 8341.0	...
2619339	  693.3	  593.9	 8341.0	...
2619340	  693.3	  594.2	 8338.0	...
2619341	  693.4	  594.7	 8334.0	...
2619342	  693.4	  595.7	 8331.0	...
2619343	  693.6	  596.6	 8330.0	...
2619344	  694.0	  597.2	 8331.0	...
2619345	  694.4	  597.2	 8334.0	...
2619346	  694.7	  598.0	 8336.0	...
2619347	  694.7	  598.8	 8330.0	...
2619348	  694.8	  599.5	 8324.0	...
2619349	  694.8	  599.6	 8322.0	...
2619350	  694.9	  599.7	 8325.0	...
2619351	  694.9	  599.8	 8328.0	...
2619352	  695.0	  599.8	 8327.0	...
2619353	  695.1	  599.8	 8327.0	...
2619354	  695.2	  599.8	 8329.0	...
2619355	  695.1	  599.8	 8334.0	...
2619356	  695.2	  599.9	 8339.0	...
2619357	  695.3	  599.9	 8343.0	...
2619358	  695.3	  600.0	 8342.0	...
2619359	  695.3	  600.0	 8340.0	...
2619360	  695.1	  600.1	 8338.0	...
2619361	  694.9	  600.0	 8341.0	...
2619362	  694.6	  599.7	 8344.0	...
2619363	  694.7	  599.1	 8347.0	...
2619364	  694.8	  598.7	 8348.0	...
2619365	  694.9	  598.2	 8350.0	...
2619366	  694.7	  598.0	 8353.0	...
2619367	  694.4	  597.9	 8355.0	...
2619368	  694.5	  597.9	 8355.0	...
2619369	  694.8	  597.7	 8354.0	...
2619370	  695.1	  597.5	 8354.0	...
2619371	  695.1	  597.4	 8354.0	...
2619372	  695.0	  597.4	 8355.0	...
2619373	  694.9	  597.2	 8358.0	...
2619374	  694.8	  597.1	 8362.0	...
2619375	  694.7	  596.8	 8366.0	...
2619376	  694.9	  596.5	 8368.0	...
2619377	  695.0	  596.2	 8370.0	...
2619378	  695.0	  596.1	 8369.0	...
2619379	  694.8	  596.1	 8368.0	...
2619380	  694.5	  595.9	 8369.0	...
2619381	  694.2	  595.8	 8372.0	...
2619382	  694.1	  595.6	 8375.0	...
2619383	  694.1	  595.0	 8375.0	...
2619384	  694.1	  594.4	 8380.0	...
2619385	  694.2	  593.9	 8384.0	...
2619386	  694.2	  593.8	 8389.0	...
2619387	  694.2	  593.8	 8390.0	...
2619388	  694.2	  593.7	 8390.0	...
2619389	  694.1	  593.6	 8388.0	...
2619390	  694.0	  593.2	 8387.0	...
2619391	  694.0	  593.0	 8385.0	...
2619392	  694.0	  593.0	 8384.0	...
2619393	  694.0	  593.1	 8382.0	...
2619394	  694.0	  593.2	 8381.0	...
2619395	  694.1	  593.1	 8382.0	...
2619396	  693.8	  592.7	 8384.0	...
2619397	  693.5	  592.2	 8386.0	...
2619398	  693.1	  591.9	 8386.0	...
2619399	  693.0	  591.8	 8386.0	...
2619400	  692.9	  591.8	 8389.0	...
2619401	  692.8	  591.8	 8392.0	...
2619402	  692.8	  591.8	 8395.0	...
2619403	  693.0	  591.7	 8395.0	...
2619404	  693.1	  591.7	 8396.0	...
2619405	  693.4	  591.7	 8398.0	...
2619406	  693.4	  591.5	 8398.0	...
2619407	  693.5	  590.9	 8398.0	...
2619408	  693.4	  590.3	 8399.0	...
2619409	  693.4	  590.1	 8401.0	...
2619410	  693.4	  590.3	 8403.0	...
2619411	  693.2	  590.5	 8404.0	...
2619412	  693.0	  590.4	 8404.0	...
2619413	  692.9	  590.3	 8404.0	...
2619414	  693.0	  590.3	 8404.0	...
2619415	  693.2	  590.4	 8407.0	...
2619416	  692.9	  590.5	 8409.0	...
2619417	  692.7	  590.5	 8410.0	...
2619418	  692.5	  590.4	 8408.0	...
2619419	  692.5	  590.4	 8408.0	...
2619420	  692.5	  590.1	 8410.0	...
2619421	  692.5	  589.8	 8413.0	...
2619422	  692.4	  589.6	 8417.0	...
2619423	  692.4	  589.6	 8418.0	...
2619424	  692.4	  589.6	 8417.0	...
2619425	  692.4	  589.6	 8416.0	...
2619426	  692.4	  589.6	 8416.0	...
2619427	  692.5	  589.6	 8415.0	...
2619428	  692.5	  589.4	 8416.0	...
2619429	  692.5	  589.2	 8416.0	...
2619430	  692.5	  588.8	 8415.0	...
2619431	  692.5	  588.5	 8414.0	...
2619432	  692.8	  588.2	 8416.0	...
2619433	  693.2	  588.6	 8420.0	...
2619434	  693.7	  589.0	 8422.0	...
2619435	  693.4	  589.1	 8421.0	...
2619436	  693.1	  588.8	 8421.0	...
2619437	  693.0	  588.4	 8425.0	...
2619438	  693.2	  588.4	 8427.0	...
2619439	  693.4	  588.3	 8430.0	...
2619440	  693.4	  588.3	 8429.0	...
2619441	  693.3	  588.4	 8429.0	...
2619442	  693.1	  588.4	 8431.0	...
2619443	  692.9	  588.5	 8434.0	...
2619444	  692.7	  588.6	 8438.0	...
2619445	  692.6	  588.7	 8438.0	...
2619446	  692.7	  588.9	 8440.0	...
2619447	  693.1	  588.9	 8441.0	...
2619448	  693.4	  588.9	 8440.0	...
2619449	  693.3	  588.9	 8438.0	...
2619450	  693.2	  588.9	 8437.0	...
2619451	  693.4	  588.8	 8438.0	...
2619452	  693.6	  588.8	 8440.0	...
2619453	  693.9	  588.8	 8441.0	...
2619454	  693.8	  588.8	 8441.0	...
2619455	  693.7	  588.9	 8441.0	...
2619456	  693.6	  589.0	 8441.0	...
2619457	  693.5	  589.1	 8441.0	...
2619458	  693.5	  589.1	 8441.0	...
2619459	  693.4	  589.0	 8442.0	...
2619460	  693.4	  589.1	 8446.0	...
2619461	  693.5	  589.2	 8449.0	...
2619462	  693.6	  589.3	 8453.0	...
2619463	  693.6	  589.3	 8453.0	...
2619464	  693.7	  589.3	 8453.0	...
2619465	  693.8	  589.4	 8453.0	...
2619466	  693.8	  589.2	 8453.0	...
2619467	  693.7	  588.9	 8453.0	...
2619468	  693.6	  588.7	 8453.0	...
2619469	  693.6	  588.9	 8454.0	...
2619470	  693.5	  589.0	 8455.0	...
2619471	  693.4	  589.0	 8455.0	...
2619472	  693.4	  589.0	 8455.0	...
2619473	  693.3	  589.0	 8455.0	...
2619474	  693.3	  589.0	 8455.0	...
2619475	  693.5	  589.1	 8456.0	...
2619476	  693.8	  589.2	 8457.0	...
2619477	  693.7	  589.4	 8457.0	...
2619478	  693.4	  589.4	 8459.0	...
2619479	  693.1	  589.5	 8460.0	...
2619480	  693.3	  589.5	 8462.0	...
2619481	  693.4	  589.6	 8463.0	...
2619482	  693.4	  589.5	 8464.0	...
2619483	  693.2	  589.3	 8465.0	...
2619484	  693.1	  589.2	 8464.0	...
2619485	  693.1	  589.2	 8464.0	...
2619486	  693.1	  589.2	 8465.0	...
2619487	  693.2	  589.1	 8465.0	...
2619488	  693.4	  589.0	 8464.0	...
2619489	  693.6	  589.0	 8463.0	...
2619490	  693.6	  589.1	 8462.0	...
2619491	  693.5	  589.1	 8463.0	...
2619492	  693.4	  589.1	 8465.0	...
2619493	  693.4	  589.0	 8467.0	...
2619494	  693.3	  588.9	 8469.0	...
2619495	  693.3	  588.9	 8469.0	...
2619496	  693.4	  589.1	 8469.0	...
2619497	  693.4	  589.3	 8469.0	...
2619498	  693.4	  589.4	 8469.0	...
2619499	  693.4	  589.8	 8470.0	...
2619500	  693.5	  590.2	 8470.0	...
2619501	  693.4	  590.7	 8471.0	...
2619502	  693.4	  590.9	 8471.0	...
2619503	  693.3	  590.7	 8473.0	...
2619504	  693.3	  590.4	 8474.0	...
2619505	  693.4	  589.8	 8476.0	...
2619506	  693.4	  589.6	 8475.0	...
2619507	  693.4	  589.7	 8475.0	...
2619508	  693.4	  590.0	 8476.0	...
2619509	  693.5	  590.3	 8476.0	...
2619510	  693.6	  590.3	 8478.0	...
2619511	  693.5	  590.3	 8480.0	...
2619512	  693.3	  590.2	 8481.0	...
2619513	  693.2	  590.1	 8481.0	...
2619514	  693.4	  590.4	 8479.0	...
2619515	  693.7	  590.8	 8477.0	...
2619516	  693.5	  591.2	 8476.0	...
2619517	  693.2	  591.1	 8476.0	...
2619518	  693.0	  591.0	 8475.0	...
2619519	  693.2	  590.8	 8475.0	...
2619520	  693.4	  590.7	 8475.0	...
2619521	  693.5	  590.6	 8474.0	...
2619522	  693.4	  590.7	 8475.0	...
2619523	  693.2	  590.6	 8477.0	...
2619524	  693.1	  590.4	 8479.0	...
2619525	  693.1	  590.4	 8479.0	...
2619526	  693.0	  590.5	 8481.0	...
2619527	  693.0	  590.7	 8484.0	...
2619528	  693.0	  590.9	 8486.0	...
2619529	  693.0	  591.0	 8486.0	...
2619530	  693.1	  591.1	 8484.0	...
2619531	  692.9	  591.2	 8481.0	...
2619532	  692.7	  591.2	 8479.0	...
2619533	  692.4	  591.2	 8480.0	...
2619534	  692.4	  590.7	 8481.0	...
2619535	  692.3	  590.2	 8482.0	...
2619536	  692.4	  589.7	 8483.0	...
2619537	  692.6	  589.9	 8484.0	...
2619538	  693.0	  590.1	 8485.0	...
2619539	  693.3	  590.2	 8485.0	...
2619540	  693.7	  590.5	 8485.0	...
2619541	  693.8	  590.8	 8486.0	...
2619542	  694.0	  590.7	 8484.0	...
2619543	  694.0	  590.2	 8481.0	...
2619544	  693.7	  590.1	 8478.0	...
2619545	  693.3	  590.3	 8476.0	...
2619546	  693.1	  590.4	 8476.0	...
2619547	  693.3	  590.3	 8478.0	...
2619548	  693.2	  590.3	 8480.0	...
2619549	  693.1	  590.3	 8477.0	...
2619550	  693.0	  590.4	 8474.0	...
2619551	  693.0	  590.4	 8471.0	...
2619552	  692.6	  590.4	 8472.0	...
2619553	  692.2	  590.8	 8472.0	...
2619554	  692.4	  591.3	 8472.0	...
2619555	  692.9	  591.7	 8475.0	...
2619556	  693.4	  591.8	 8477.0	...
2619557	  693.4	  592.0	 8479.0	...
2619558	  693.4	  591.9	 8480.0	...
2619559	  693.5	  591.7	 8481.0	...
2619560	  693.6	  591.6	 8481.0	...
2619561	  693.2	  591.6	 8480.0	...
2619562	  692.7	  591.6	 8478.0	...
2619563	  692.6	  591.4	 8478.0	...
2619564	  693.0	  591.5	 8478.0	...
2619565	  693.4	  591.7	 8477.0	...
2619566	  693.4	  592.0	 8476.0	...
2619567	  693.3	  592.1	 8476.0	...
2619568	  693.0	  592.3	 8476.0	...
2619569	  692.7	  592.2	 8476.0	...
2619570	  692.5	  592.0	 8475.0	...
2619571	  692.4	  591.8	 8474.0	...
2619572	  692.4	  592.0	 8473.0	...
2619573	  692.3	  592.2	 8471.0	...
2619574	  692.3	  592.2	 8470.0	...
2619575	  692.3	  592.2	 8469.0	...
2619576	  692.3	  592.3	 8470.0	...
2619577	  692.5	  592.7	 8468.0	...
2619578	  692.8	  593.0	 8466.0	...
2619579	  693.2	  592.9	 8463.0	...
2619580	  693.4	  593.0	 8462.0	...
2619581	  693.2	  593.0	 8459.0	...
2619582	  693.1	  593.1	 8455.0	...
2619583	  692.9	  593.1	 8457.0	...
2619584	  692.9	  592.8	 8462.0	...
2619585	  692.9	  592.5	 8466.0	...
2619586	  692.9	  592.6	 8468.0	...
2619587	  692.9	  593.0	 8469.0	...
2619588	  693.0	  593.1	 8470.0	...
2619589	  693.1	  592.8	 8469.0	...
2619590	  692.9	  592.5	 8467.0	...
2619591	  692.6	  592.6	 8464.0	...
2619592	  692.7	  592.7	 8462.0	...
2619593	  693.0	  592.7	 8460.0	...
2619594	  693.3	  592.7	 8460.0	...
2619595	  693.2	  592.6	 8459.0	...
2619596	  693.1	  592.5	 8457.0	...
2619597	  693.1	  592.7	 8457.0	...
2619598	  693.0	  592.9	 8456.0	...
2619599	  692.9	  593.2	 8456.0	...
2619600	  692.8	  593.2	 8454.0	...
2619601	  692.7	  593.2	 8452.0	...
2619602	  692.5	  593.3	 8451.0	...
2619603	  692.4	  593.4	 8448.0	...
2619604	  692.4	  593.7	 8444.0	...
2619605	  692.5	  593.9	 8440.0	...
2619606	  692.6	  594.1	 8442.0	...
2619607	  692.6	  594.1	 8445.0	...
2619608	  692.5	  594.2	 8448.0	...
2619609	  692.5	  594.3	 8449.0	...
2619610	  692.6	  594.1	 8448.0	...
2619611	  692.8	  593.9	 8448.0	...
2619612	  693.0	  593.7	 8447.0	...
2619613	  693.2	  593.8	 8446.0	...
2619614	  693.2	  594.1	 8443.0	...
2619615	  693.1	  594.3	 8440.0	...
2619616	  693.2	  594.4	 8439.0	...
2619617	  693.4	  594.4	 8439.0	...
2619618	  693.6	  594.3	 8438.0	...
2619619	  693.8	  594.5	 8438.0	...
2619620	  693.9	  594.6	 8437.0	...
2619621	  693.8	  594.8	 8436.0	...
2619622	  693.5	  594.8	 8435.0	...
2619623	  693.1	  594.7	 8433.0	...
2619624	  692.9	  595.1	 8432.0	...
2619625	  692.9	  595.4	 8431.0	...
2619626	  692.9	  595.6	 8430.0	...
2619627	  692.8	  595.3	 8425.0	...
2619628	  692.6	  595.4	 8419.0	...
2619629	  692.6	  595.6	 8414.0	...
2619630	  692.6	  595.8	 8413.0	...
2619631	  692.6	  595.8	 8416.0	...
2619632	  692.7	  595.7	 8419.0	...
2619633	  692.9	  595.7	 8421.0	...
2619634	  693.0	  595.7	 8418.0	...
2619635	  692.9	  595.7	 8416.0	...
2619636	  692.8	  595.7	 8416.0	...
2619637	  692.8	  596.1	 8416.0	...
2619638	  692.9	  596.5	 8417.0	...
2619639	  693.0	  597.0	 8416.0	...
2619640	  693.0	  597.1	 8415.0	...
2619641	  692.8	  597.2	 8408.0	...
2619642	  692.5	  597.4	 8402.0	...
2619643	  692.4	  597.8	 8397.0	...
2619644	  692.4	  598.1	 8397.0	...
2619645	  692.5	  598.2	 8396.0	...
2619646	  692.5	  598.3	 8393.0	...
2619647	  692.6	  598.5	 8391.0	...
2619648	  692.7	  598.6	 8387.0	...
2619649	  692.7	  598.8	 8385.0	...
2619650	  692.6	  598.8	 8382.0	...
2619651	  692.7	  598.8	 8382.0	...
2619652	  693.2	  598.8	 8382.0	...
2619653	  693.7	  598.8	 8382.0	...
2619654	  693.9	  598.8	 8381.0	...
2619655	  693.7	  598.8	 8380.0	...
2619656	  693.4	  599.0	 8378.0	...
2619657	  693.3	  599.3	 8377.0	...
2619658	  693.3	  599.6	 8379.0	...
2619659	  693.4	  599.8	 8381.0	...
2619660	  693.6	  600.0	 8382.0	...
2619661	  693.6	  600.1	 8382.0	...
2619662	  693.6	  600.1	 8375.0	...
2619663	  693.6	  600.1	 8368.0	...
2619664	  693.7	  600.2	 8362.0	...
2619665	  693.6	  600.4	 8362.0	...
2619666	  693.6	  600.5	 8361.0	...
2619667	  693.5	  600.6	 8361.0	...
2619668	  693.5	  600.4	 8360.0	...
2619669	  693.3	  600.1	 8359.0	...
2619670	  693.2	  600.1	 8358.0	...
2619671	  693.1	  600.4	 8356.0	...
2619672	  693.2	  600.6	 8353.0	...
2619673	  693.2	  600.8	 8352.0	...
2619674	  693.2	  600.8	 8351.0	...
2619675	  693.2	  600.8	 8349.0	...
2619676	  693.2	  600.7	 8346.0	...
2619677	  693.4	  600.7	 8342.0	...
2619678	  693.6	  600.9	 8339.0	...
2619679	  693.7	  601.1	 8337.0	...
2619680	  693.8	  601.4	 8337.0	...
2619681	  693.8	  601.3	 8337.0	...
2619682	  693.9	  601.2	 8335.0	...
2619683	  693.9	  601.7	 8332.0	...
2619684	  693.9	  602.3	 8329.0	...
2619685	  694.0	  602.6	 8328.0	...
2619686	  694.0	  602.3	 8326.0	...
2619687	  694.1	  601.9	 8324.0	...
2619688	  694.1	  601.9	 8321.0	...
2619689	  694.1	  601.9	 8321.0	...
2619690	  694.0	  602.0	 8321.0	...
2619691	  693.8	  602.1	 8320.0	...
2619692	  693.8	  602.2	 8315.0	...
2619693	  693.7	  602.3	 8311.0	...
2619694	  693.9	  602.5	 8309.0	...
2619695	  694.1	  602.6	 8309.0	...
2619696	  694.2	  602.7	 8308.0	...
2619697	  694.3	  602.7	 8307.0	...
2619698	  694.3	  602.7	 8307.0	...
2619699	  694.5	  602.7	 8308.0	...
2619700	  694.7	  602.7	 8308.0	...
2619701	  694.9	  602.7	 8309.0	...
2619702	  694.8	  602.8	 8310.0	...
2619703	  694.6	  602.8	 8305.0	...
2619704	  694.5	  602.8	 8300.0	...
2619705	  694.3	  603.1	 8294.0	...
2619706	  694.3	  603.4	 8292.0	...
2619707	  694.4	  603.8	 8292.0	...
2619708	  694.5	  603.8	 8291.0	...
2619709	  694.6	  603.8	 8289.0	...
2619710	  694.8	  603.7	 8287.0	...
2619711	  695.0	  603.7	 8284.0	...
2619712	  695.2	  603.6	 8283.0	...
2619713	  695.3	  603.4	 8283.0	...
2619714	  695.6	  603.1	 8283.0	...
2619715	  695.9	  603.0	 8282.0	...
2619716	  696.0	  602.9	 8281.0	...
2619717	  696.1	  603.0	 8278.0	...
2619718	  696.2	  603.1	 8275.0	...
2619719	  696.3	  603.2	 8274.0	...
2619720	  696.2	  603.3	 8274.0	...
2619721	  696.0	  603.4	 8274.0	...
2619722	  696.1	  603.6	 8273.0	...
2619723	  696.3	  603.8	 8268.0	...
2619724	  696.6	  603.9	 8263.0	...
2619725	  696.6	  603.8	 8258.0	...
2619726	  696.7	  603.9	 8257.0	...
2619727	  696.9	  604.1	 8258.0	...
2619728	  697.1	  604.6	 8259.0	...
2619729	  697.2	  604.9	 8258.0	...
2619730	  697.0	  605.2	 8256.0	...
2619731	  696.7	  604.9	 8254.0	...
2619732	  696.3	  604.6	 8254.0	...
2619733	  696.2	  604.5	 8252.0	...
2619734	  696.3	  604.6	 8251.0	...
2619735	  696.4	  604.8	 8250.0	...
2619736	  696.4	  604.9	 8251.0	...
2619737	  696.7	  605.0	 8252.0	...
2619738	  697.1	  605.1	 8251.0	...
2619739	  697.4	  605.1	 8246.0	...
2619740	  697.3	  605.0	 8241.0	...
2619741	  697.3	  605.0	 8238.0	...
2619742	  697.2	  605.1	 8238.0	...
2619743	  697.1	  605.1	 8238.0	...
2619744	  697.0	  605.2	 8236.0	...
2619745	  696.9	  605.1	 8234.0	...
2619746	  696.9	  605.0	 8229.0	...
2619747	  697.0	  605.3	 8224.0	...
2619748	  697.0	  605.5	 8219.0	...
2619749	  697.1	  605.7	 8218.0	...
2619750	  697.1	  605.7	 8218.0	...
2619751	  697.1	  605.7	 8215.0	...
2619752	  697.0	  605.6	 8210.0	...
2619753	  697.0	  605.7	 8205.0	...
2619754	  697.0	  605.7	 8204.0	...
2619755	  697.0	  605.8	 8204.0	...
2619756	  697.1	  605.9	 8205.0	...
2619757	  697.4	  605.9	 8206.0	...
2619758	  697.6	  605.9	 8205.0	...
2619759	  698.0	  605.9	 8204.0	...
2619760	  698.2	  606.0	 8204.0	...
2619761	  698.0	  606.2	 8204.0	...
2619762	  697.7	  606.4	 8204.0	...
2619763	  697.4	  606.5	 8203.0	...
2619764	  697.4	  606.5	 8201.0	...
2619765	  697.4	  606.4	 8197.0	...
2619766	  697.6	  606.5	 8194.0	...
2619767	  697.8	  606.7	 8191.0	...
2619768	  698.1	  607.0	 8191.0	...
2619769	  698.3	  607.1	 8190.0	...
2619770	  698.4	  607.3	 8189.0	...
2619771	  698.4	  607.5	 8189.0	...
2619772	  698.4	  607.4	 8186.0	...
2619773	  698.5	  607.1	 8183.0	...
2619774	  698.8	  606.8	 8181.0	...
2619775	  699.1	  606.9	 8181.0	...
2619776	  699.3	  606.9	 8178.0	...
2619777	  699.3	  606.9	 8175.0	...
2619778	  699.3	  606.9	 8171.0	...
2619779	  699.3	  606.9	 8174.0	...
2619780	  699.3	  606.9	 8176.0	...
2619781	  699.2	  606.8	 8178.0	...
2619782	  698.9	  606.9	 8177.0	...
2619783	  698.6	  607.2	 8175.0	...
2619784	  698.3	  607.6	 8170.0	...
2619785	  698.2	  608.0	 8166.0	...
2619786	  698.1	  608.1	 8164.0	...
2619787	  698.1	  608.2	 8165.0	...
2619788	  698.1	  608.3	 8167.0	...
2619789	  698.5	  608.3	 8168.0	...
2619790	  698.8	  608.4	 8165.0	...
2619791	  699.2	  608.4	 8160.0	...
2619792	  699.3	  608.3	 8155.0	...
2619793	  699.5	  608.1	 8153.0	...
2619794	  699.6	  607.9	 8151.0	...
2619795	  699.7	  608.0	 8150.0	...
2619796	  699.8	  608.1	 8149.0	...
2619797	  699.8	  608.3	 8148.0	...
2619798	  699.7	  608.5	 8147.0	...
2619799	  699.7	  608.9	 8147.0	...
2619800	  699.7	  609.2	 8146.0	...
2619801	  699.7	  609.4	 8145.0	...
2619802	  699.7	  609.2	 8144.0	...
2619803	  699.8	  609.0	 8145.0	...
2619804	  699.7	  609.0	 8143.0	...
2619805	  699.7	  609.3	 8140.0	...
2619806	  699.6	  609.7	 8137.0	...
2619807	  699.6	  609.9	 8136.0	...
2619808	  699.6	  609.9	 8134.0	...
2619809	  699.7	  609.9	 8133.0	...
2619810	  699.6	  610.0	 8130.0	...
2619811	  699.6	  610.0	 8127.0	...
2619812	  699.6	  610.1	 8123.0	...
2619813	  699.7	  610.0	 8123.0	...
2619814	  699.7	  609.9	 8123.0	...
2619815	  699.6	  609.9	 8122.0	...
2619816	  699.5	  610.0	 8121.0	...
2619817	  699.6	  610.0	 8121.0	...
2619818	  699.9	  610.1	 8118.0	...
2619819	  700.3	  610.2	 8117.0	...
2619820	  700.5	  610.4	 8115.0	...
2619821	  700.2	  610.6	 8116.0	...
2619822	  699.8	  610.8	 8115.0	...
2619823	  699.8	  611.0	 8113.0	...
2619824	  700.2	  611.3	 8111.0	...
2619825	  700.5	  611.5	 8110.0	...
2619826	  700.4	  611.7	 8108.0	...
2619827	  700.3	  611.9	 8105.0	...
2619828	  700.3	  612.2	 8101.0	...
2619829	  700.3	  612.4	 8098.0	...
2619830	  700.4	  612.5	 8096.0	...
2619831	  700.2	  612.5	 8091.0	...
2619832	  700.0	  612.5	 8088.0	...
2619833	  700.0	  612.5	 8085.0	...
2619834	  700.3	  612.4	 8085.0	...
2619835	  700.7	  612.3	 8085.0	...
2619836	  700.9	  612.3	 8087.0	...
2619837	  701.1	  612.3	 8089.0	...
2619838	  701.2	  612.3	 8088.0	...
2619839	  701.2	  612.4	 8084.0	...
2619840	  701.1	  612.5	 8081.0	...
2619841	  701.0	  612.7	 8079.0	...
2619842	  700.9	  612.8	 8078.0	...
2619843	  700.9	  612.8	 8076.0	...
2619844	  700.8	  612.8	 8075.0	...
2619845	  700.8	  613.1	 8075.0	...
2619846	  700.7	  613.4	 8073.0	...
2619847	  700.7	  613.8	 8070.0	...
2619848	  700.6	  614.0	 8067.0	...
2619849	  700.6	  614.2	 8066.0	...
2619850	  700.6	  614.3	 8067.0	...
2619851	  700.6	  614.3	 8068.0	...
2619852	  700.6	  614.2	 8067.0	...
2619853	  700.8	  614.2	 8065.0	...
2619854	  701.0	  614.2	 8062.0	...
2619855	  701.2	  614.4	 8063.0	...
2619856	  701.3	  614.6	 8064.0	...
2619857	  701.3	  614.5	 8065.0	...
2619858	  701.2	  614.1	 8064.0	...
2619859	  701.3	  613.7	 8063.0	...
2619860	  701.4	  613.5	 8065.0	...
2619861	  701.5	  613.6	 8066.0	...
2619862	  701.5	  614.0	 8062.0	...
2619863	  701.6	  614.4	 8055.0	...
2619864	  701.7	  614.8	 8049.0	...
2619865	  701.7	  614.5	 8051.0	...
2619866	  701.7	  614.4	 8053.0	...
2619867	  701.6	  614.3	 8054.0	...
2619868	  701.7	  614.5	 8053.0	...
2619869	  701.9	  614.6	 8053.0	...
2619870	  702.0	  614.3	 8051.0	...
2619871	  701.9	  614.0	 8050.0	...
2619872	  701.7	  614.1	 8048.0	...
2619873	  701.7	  614.4	 8048.0	...
2619874	  701.7	  614.7	 8048.0	...
2619875	  701.9	  614.8	 8048.0	...
2619876	  702.1	  614.9	 8047.0	...
2619877	  702.3	  614.9	 8047.0	...
2619878	  702.3	  614.8	 8047.0	...
2619879	  702.4	  614.6	 8043.0	...
2619880	  702.6	  614.5	 8040.0	...
2619881	  702.8	  614.4	 8036.0	...
2619882	  702.9	  614.4	 8034.0	...
2619883	  702.9	  614.4	 8032.0	...
2619884	  702.9	  614.4	 8030.0	...
2619885	  703.0	  614.4	 8030.0	...
2619886	  703.0	  614.4	 8030.0	...
2619887	  703.1	  614.5	 8032.0	...
2619888	  703.2	  614.6	 8033.0	...
2619889	  703.5	  614.8	 8034.0	...
2619890	  703.6	  614.8	 8033.0	...
2619891	  703.8	  614.9	 8032.0	...
2619892	  703.9	  614.9	 8030.0	...
2619893	  704.0	  615.1	 8030.0	...
2619894	  703.9	  615.2	 8030.0	...
2619895	  703.9	  615.3	 8030.0	...
2619896	  703.9	  615.4	 8030.0	...
2619897	  704.1	  615.2	 8029.0	...
2619898	  704.3	  615.0	 8029.0	...
2619899	  704.4	  614.6	 8029.0	...
2619900	  704.7	  614.4	 8031.0	...
2619901	  704.9	  614.1	 8032.0	...
2619902	  705.1	  614.1	 8031.0	...
2619903	  705.1	  614.2	 8029.0	...
2619904	  705.0	  614.3	 8025.0	...
2619905	  705.0	  614.3	 8024.0	...
2619906	  705.1	  614.2	 8023.0	...
2619907	  705.2	  614.1	 8023.0	...
2619908	  705.4	  613.9	 8023.0	...
2619909	  705.4	  613.8	 8022.0	...
2619910	  705.5	  613.7	 8022.0	...
2619911	  705.6	  613.9	 8021.0	...
2619912	  705.7	  614.1	 8021.0	...
2619913	  705.8	  614.2	 8021.0	...
2619914	  705.9	  614.8	 8017.0	...
2619915	  705.9	  615.4	 8014.0	...
2619916	  706.0	  615.4	 8010.0	...
2619917	  705.9	  614.9	 8010.0	...
2619918	  705.9	  614.5	 8009.0	...
2619919	  705.9	  614.6	 8009.0	...
2619920	  705.9	  614.6	 8010.0	...
2619921	  706.0	  614.7	 8011.0	...
2619922	  706.1	  614.6	 8012.0	...
2619923	  705.9	  614.8	 8012.0	...
2619924	  705.8	  615.0	 8012.0	...
2619925	  705.7	  615.2	 8012.0	...
2619926	  705.7	  615.4	 8007.0	...
2619927	  705.7	  615.4	 8001.0	...
2619928	  705.7	  615.5	 7996.0	...
2619929	  705.8	  615.4	 7996.0	...
2619930	  705.6	  615.4	 7997.0	...
2619931	  705.4	  615.4	 7997.0	...
2619932	  705.1	  615.6	 8000.0	...
2619933	  705.1	  615.7	 8003.0	...
2619934	  705.2	  615.8	 8004.0	...
2619935	  705.3	  615.8	 7999.0	...
2619936	  705.2	  615.8	 7995.0	...
2619937	  705.0	  615.8	 7991.0	...
2619938	  704.9	  615.7	 7992.0	...
2619939	  704.9	  615.7	 7992.0	...
2619940	  704.9	  615.8	 7992.0	...
2619941	  704.9	  615.9	 7990.0	...
2619942	  704.9	  616.0	 7988.0	...
2619943	  704.9	  615.9	 7986.0	...
2619944	  705.3	  616.3	 7983.0	...
2619945	  705.7	  616.6	 7979.0	...
2619946	  706.0	  616.6	 7976.0	...
2619947	  706.0	  616.3	 7978.0	...
2619948	  706.0	  616.2	 7981.0	...
2619949	  705.9	  616.4	 7983.0	...
2619950	  705.9	  616.5	 7983.0	...
2619951	  705.8	  616.4	 7982.0	...
2619952	  705.8	  616.2	 7981.0	...
2619953	  705.6	  616.1	 7977.0	...
2619954	  705.5	  616.1	 7973.0	...
2619955	  705.5	  616.2	 7971.0	...
2619956	  705.6	  616.4	 7971.0	...
2619957	  705.7	  616.5	 7969.0	...
2619958	  705.9	  616.7	 7967.0	...
2619959	  705.9	  616.7	 7966.0	...
2619960	  705.9	  616.8	 7966.0	...
2619961	  705.9	  617.1	 7965.0	...
2619962	  705.8	  617.3	 7963.0	...
2619963	  705.9	  617.6	 7961.0	...
2619964	  706.0	  617.6	 7962.0	...
2619965	  706.1	  617.5	 7965.0	...
2619966	  706.1	  617.7	 7968.0	...
2619967	  706.2	  617.9	 7968.0	...
2619968	  706.2	  618.1	 7968.0	...
2619969	  706.3	  618.2	 7966.0	...
2619970	  706.4	  618.3	 7962.0	...
2619971	  706.4	  618.4	 7957.0	...
2619972	  706.3	  618.5	 7954.0	...
2619973	  706.2	  618.6	 7953.0	...
2619974	  706.2	  618.3	 7952.0	...
2619975	  706.2	  617.9	 7951.0	...
2619976	  706.2	  617.6	 7951.0	...
2619977	  706.2	  617.8	 7949.0	...
2619978	  706.2	  617.9	 7947.0	...
2619979	  706.2	  618.1	 7946.0	...
2619980	  706.2	  618.3	 7948.0	...
2619981	  706.3	  618.1	 7949.0	...
2619982	  706.4	  617.8	 7950.0	...
2619983	  706.5	  617.5	 7951.0	...
2619984	  706.6	  617.5	 7952.0	...
2619985	  706.5	  617.5	 7953.0	...
2619986	  706.5	  617.5	 7953.0	...
2619987	  706.5	  617.5	 7952.0	...
2619988	  706.6	  617.5	 7951.0	...
2619989	  706.7	  617.4	 7949.0	...
2619990	  706.9	  617.4	 7948.0	...
2619991	  707.1	  617.3	 7946.0	...
2619992	  707.1	  617.3	 7944.0	...
2619993	  707.1	  617.3	 7940.0	...
2619994	  707.1	  617.2	 7938.0	...
2619995	  707.2	  617.2	 7937.0	...
2619996	  707.3	  617.6	 7937.0	...
2619997	  707.3	  617.9	 7936.0	...
2619998	  707.4	  618.3	 7935.0	...
2619999	  707.4	  618.3	 7934.0	...
2620000	  707.2	  618.4	 7934.0	...
2620001	  706.9	  618.0	 7935.0	...
2620002	  706.7	  617.6	 7934.0	...
2620003	  706.9	  617.1	 7933.0	...
2620004	  707.1	  616.9	 7933.0	...
2620005	  707.3	  616.7	 7932.0	...
2620006	  707.4	  616.6	 7931.0	...
2620007	  707.4	  617.0	 7926.0	...
2620008	  707.4	  617.3	 7921.0	...
2620009	  707.5	  617.4	 7921.0	...
2620010	  707.5	  617.3	 7924.0	...
2620011	  707.5	  617.6	 7928.0	...
2620012	  707.5	  617.8	 7928.0	...
2620013	  707.7	  618.2	 7927.0	...
2620014	  707.9	  618.3	 7925.0	...
2620015	  708.0	  618.3	 7922.0	...
2620016	  707.9	  618.3	 7922.0	...
2620017	  707.9	  618.3	 7922.0	...
2620018	  708.0	  618.4	 7921.0	...
2620019	  708.1	  618.5	 7918.0	...
2620020	  708.3	  618.6	 7916.0	...
2620021	  708.4	  618.6	 7914.0	...
2620022	  708.4	  618.6	 7915.0	...
2620023	  708.4	  618.6	 7915.0	...
2620024	  708.5	  618.7	 7912.0	...
2620025	  708.5	  618.7	 7908.0	...
2620026	  708.6	  618.7	 7907.0	...
2620027	  708.6	  618.6	 7909.0	...
2620028	  708.7	  618.4	 7912.0	...
2620029	  708.7	  618.5	 7912.0	...
2620030	  708.7	  618.5	 7913.0	...
2620031	  708.7	  618.5	 7913.0	...
2620032	  708.8	  618.4	 7909.0	...
2620033	  708.8	  618.5	 7904.0	...
2620034	  708.7	  618.7	 7899.0	...
2620035	  708.6	  619.1	 7899.0	...
2620036	  708.5	  619.4	 7901.0	...
2620037	  708.8	  619.7	 7902.0	...
2620038	  709.0	  619.8	 7902.0	...
2620039	  709.3	  620.0	 7900.0	...
2620040	  709.3	  620.0	 7899.0	...
2620041	  709.3	  620.0	 7897.0	...
2620042	  709.4	  620.1	 7896.0	...
2620043	  709.4	  620.1	 7896.0	...
2620044	  709.4	  619.8	 7896.0	...
2620045	  709.3	  619.5	 7896.0	...
2620046	  709.2	  619.2	 7895.0	...
2620047	  709.1	  618.7	 7897.0	...
2620048	  709.1	  618.3	 7899.0	...
2620049	  709.5	  618.2	 7900.0	...
2620050	  709.8	  618.5	 7900.0	...
2620051	  709.5	  618.9	 7899.0	...
2620052	  709.1	  619.1	 7899.0	...
2620053	  708.6	  619.1	 7900.0	...
2620054	  709.0	  619.1	 7901.0	...
2620055	  709.5	  619.0	 7899.0	...
2620056	  709.9	  619.0	 7896.0	...
2620057	  709.8	  619.1	 7894.0	...
2620058	  709.7	  619.1	 7894.0	...
2620059	  709.6	  619.0	 7895.0	...
2620060	  709.6	  618.9	 7897.0	...
2620061	  709.7	  618.9	 7896.0	...
2620062	  709.8	  618.9	 7894.0	...
2620063	  709.8	  618.7	 7892.0	...
2620064	  709.7	  618.6	 7892.0	...
2620065	  709.7	  618.4	 7892.0	...
2620066	  709.7	  618.4	 7893.0	...
2620067	  709.7	  618.5	 7893.0	...
2620068	  709.7	  618.8	 7893.0	...
2620069	  709.6	  619.1	 7893.0	...
2620070	  709.6	  619.4	 7893.0	...
2620071	  709.6	  619.5	 7893.0	...
2620072	  709.7	  619.5	 7894.0	...
2620073	  709.7	  619.1	 7893.0	...
2620074	  709.5	  618.7	 7892.0	...
2620075	  709.4	  618.7	 7890.0	...
2620076	  709.5	  618.9	 7889.0	...
2620077	  709.6	  619.3	 7888.0	...
2620078	  709.6	  619.4	 7888.0	...
2620079	  709.7	  619.4	 7888.0	...
2620080	  709.7	  619.4	 7889.0	...
2620081	  709.8	  619.4	 7890.0	...
2620082	  709.9	  619.5	 7889.0	...
2620083	  710.1	  619.5	 7887.0	...
2620084	  710.1	  619.7	 7885.0	...
2620085	  710.1	  619.8	 7885.0	...
2620086	  710.1	  619.8	 7885.0	...
2620087	  710.2	  619.8	 7886.0	...
2620088	  710.3	  619.8	 7887.0	...
2620089	  710.0	  619.7	 7888.0	...
2620090	  709.6	  619.7	 7888.0	...
2620091	  709.3	  619.9	 7887.0	...
2620092	  709.3	  620.2	 7886.0	...
2620093	  709.6	  620.6	 7886.0	...
2620094	  709.9	  620.8	 7886.0	...
2620095	  710.2	  620.8	 7886.0	...
MSG	2620096 0000 _ Number On
2620096	  710.3	  620.8	 7887.0	...
2620097	  710.4	  620.7	 7887.0	...
2620098	  710.5	  620.5	 7887.0	...
2620099	  710.5	  620.3	 7886.0	...
2620100	  710.4	  620.1	 7885.0	...
2620101	  710.2	  620.1	 7884.0	...
2620102	  710.0	  620.0	 7882.0	...
2620103	  709.8	  619.9	 7881.0	...
2620104	  709.8	  619.8	 7881.0	...
2620105	  709.9	  619.8	 7883.0	...
2620106	  709.7	  620.1	 7885.0	...
2620107	  709.5	  620.4	 7884.0	...
2620108	  709.2	  620.7	 7882.0	...
2620109	  709.2	  620.9	 7880.0	...
2620110	  709.2	  620.9	 7880.0	...
2620111	  709.2	  621.0	 7879.0	...
2620112	  709.2	  621.0	 7878.0	...
2620113	  709.3	  620.9	 7879.0	...
2620114	  709.3	  620.8	 7882.0	...
2620115	  709.3	  620.7	 7884.0	...
2620116	  709.3	  620.7	 7888.0	...
2620117	  709.2	  620.8	 7892.0	...
2620118	  709.2	  620.8	 7896.0	...
2620119	  709.2	  620.8	 7895.0	...
2620120	  709.4	  620.8	 7894.0	...
2620121	  709.5	  620.7	 7892.0	...
2620122	  709.6	  620.6	 7890.0	...
2620123	  709.6	  620.3	 7888.0	...
2620124	  709.4	  620.2	 7888.0	...
2620125	  709.3	  620.0	 7889.0	...
2620126	  709.0	  620.0	 7891.0	...
2620127	  708.8	  619.9	 7891.0	...
2620128	  708.6	  619.8	 7890.0	...
2620129	  708.6	  619.7	 7890.0	...
2620130	  708.6	  619.6	 7891.0	...
2620131	  708.7	  619.5	 7889.0	...
2620132	  708.9	  619.5	 7886.0	...
2620133	  709.1	  619.3	 7884.0	...
2620134	  709.2	  619.3	 7884.0	...
2620135	  709.2	  619.1	 7885.0	...
2620136	  709.1	  619.0	 7885.0	...
2620137	  709.1	  619.1	 7885.0	...
2620138	  709.0	  619.3	 7884.0	...
2620139	  709.0	  619.5	 7882.0	...
2620140	  709.0	  619.6	 7881.0	...
2620141	  709.0	  620.0	 7881.0	...
2620142	  708.7	  620.3	 7881.0	...
2620143	  708.5	  620.7	 7881.0	...
2620144	  708.3	  620.8	 7883.0	...
2620145	  708.2	  621.0	 7884.0	...
2620146	  708.0	  621.1	 7884.0	...
2620147	  707.9	  621.3	 7884.0	...
2620148	  707.8	  621.4	 7883.0	...
2620149	  707.9	  621.6	 7884.0	...
2620150	  707.9	  621.6	 7885.0	...
2620151	  707.9	  621.7	 7884.0	...
2620152	  708.0	  621.8	 7883.0	...
2620153	  708.1	  621.7	 7882.0	...
2620154	  708.2	  621.5	 7884.0	...
2620155	  708.1	  621.3	 7884.0	...
2620156	  707.9	  621.3	 7885.0	...
2620157	  708.0	  621.3	 7885.0	...
2620158	  708.2	  621.2	 7885.0	...
2620159	  708.5	  621.5	 7885.0	...
2620160	  708.5	  621.8	 7884.0	...
2620161	  708.4	  622.2	 7883.0	...
2620162	  708.3	  621.7	 7883.0	...
2620163	  708.0	  621.2	 7883.0	...
2620164	  707.7	  620.7	 7885.0	...
2620165	  707.5	  620.8	 7886.0	...
2620166	  707.5	  621.1	 7886.0	...
2620167	  707.8	  621.5	 7887.0	...
2620168	  708.0	  622.0	 7888.0	...
2620169	  708.0	  622.3	 7890.0	...
2620170	  707.9	  622.4	 7890.0	...
2620171	  707.7	  622.5	 7889.0	...
2620172	  707.6	  622.4	 7887.0	...
2620173	  707.5	  622.2	 7886.0	...
2620174	  707.5	  622.2	 7885.0	...
2620175	  707.4	  622.2	 7885.0	...
2620176	  707.2	  622.3	 7885.0	...
2620177	  707.0	  622.3	 7886.0	...
2620178	  706.9	  622.3	 7887.0	...
2620179	  706.8	  622.2	 7888.0	...
2620180	  707.0	  622.1	 7887.0	...
2620181	  707.2	  622.0	 7887.0	...
2620182	  707.5	  622.0	 7886.0	...
2620183	  707.5	  622.0	 7886.0	...
2620184	  707.4	  621.7	 7886.0	...
2620185	  707.2	  621.6	 7889.0	...
2620186	  706.9	  621.6	 7892.0	...
2620187	  706.8	  621.8	 7895.0	...
2620188	  706.9	  621.8	 7895.0	...
2620189	  707.0	  621.6	 7898.0	...
2620190	  707.1	  621.5	 7902.0	...
2620191	  707.1	  621.5	 7907.0	...
2620192	  707.1	  621.5	 7907.0	...
2620193	  707.0	  621.5	 7907.0	...
2620194	  706.8	  621.4	 7906.0	...
2620195	  706.8	  621.3	 7906.0	...
2620196	  707.0	  621.1	 7906.0	...
2620197	  707.1	  621.0	 7906.0	...
2620198	  707.1	  621.0	 7901.0	...
2620199	  707.4	  620.9	 7897.0	...
2620200	  707.7	  620.8	 7892.0	...
2620201	  708.0	  620.8	 7893.0	...
2620202	  707.9	  620.8	 7896.0	...
2620203	  707.8	  621.0	 7898.0	...
2620204	  707.8	  621.1	 7901.0	...
2620205	  707.8	  621.0	 7903.0	...
2620206	  707.9	  620.9	 7904.0	...
2620207	  707.9	  620.7	 7902.0	...
2620208	  707.9	  620.6	 7900.0	...
2620209	  708.0	  620.7	 7900.0	...
2620210	  708.0	  620.9	 7902.0	...
2620211	  708.1	  621.0	 7902.0	...
2620212	  708.4	  620.9	 7901.0	...
2620213	  708.7	  620.6	 7898.0	...
2620214	  709.0	  620.3	 7895.0	...
2620215	  709.0	  620.1	 7892.0	...
2620216	  708.9	  619.9	 7891.0	...
2620217	  708.8	  620.0	 7890.0	...
2620218	  708.7	  620.3	 7889.0	...
2620219	  708.6	  620.4	 7892.0	...
2620220	  708.6	  620.3	 7895.0	...
2620221	  708.7	  620.2	 7895.0	...
2620222	  708.6	  620.3	 7894.0	...
2620223	  708.4	  620.4	 7893.0	...
2620224	  708.5	  620.4	 7894.0	...
2620225	  708.7	  620.4	 7894.0	...
2620226	  708.8	  620.4	 7895.0	...
2620227	  708.9	  620.5	 7896.0	...
2620228	  708.9	  620.6	 7897.0	...
2620229	  708.9	  620.7	 7897.0	...
2620230	  708.8	  620.8	 7897.0	...
2620231	  708.7	  621.0	 7897.0	...
2620232	  708.6	  621.0	 7896.0	...
2620233	  708.7	  621.1	 7899.0	...
2620234	  708.7	  621.2	 7902.0	...
2620235	  708.6	  621.3	 7904.0	...
2620236	  708.5	  621.2	 7903.0	...
2620237	  708.6	  621.1	 7902.0	...
2620238	  708.8	  620.9	 7901.0	...
2620239	  709.2	  620.7	 7900.0	...
2620240	  709.5	  620.6	 7900.0	...
2620241	  709.8	  620.6	 7900.0	...
2620242	  709.6	  620.7	 7900.0	...
2620243	  709.1	  620.9	 7899.0	...
2620244	  708.7	  621.0	 7899.0	...
2620245	  708.4	  621.1	 7900.0	...
2620246	  708.5	  621.1	 7901.0	...
2620247	  708.5	  621.0	 7902.0	...
2620248	  708.6	  620.8	 7902.0	...
2620249	  708.6	  620.6	 7902.0	...
2620250	  708.5	  620.7	 7902.0	...
2620251	  708.5	  620.9	 7902.0	...
2620252	  708.5	  620.9	 7903.0	...
2620253	  708.6	  620.6	 7905.0	...
2620254	  708.6	  620.5	 7907.0	...
2620255	  708.8	  620.5	 7906.0	...
2620256	  709.0	  620.5	 7906.0	...
2620257	  708.8	  620.5	 7906.0	...
2620258	  708.4	  620.5	 7907.0	...
2620259	  708.0	  620.5	 7908.0	...
2620260	  707.9	  620.2	 7908.0	...
2620261	  707.8	  620.0	 7907.0	...
2620262	  707.7	  619.7	 7907.0	...
2620263	  707.7	  619.7	 7907.0	...
2620264	  707.7	  619.5	 7908.0	...
2620265	  707.7	  619.3	 7908.0	...
2620266	  707.7	  619.5	 7909.0	...
2620267	  707.6	  619.9	 7911.0	...
2620268	  707.6	  620.2	 7913.0	...
2620269	  707.5	  620.3	 7913.0	...
2620270	  707.4	  620.1	 7911.0	...
2620271	  707.6	  619.9	 7910.0	...
2620272	  707.9	  619.7	 7910.0	...
2620273	  708.0	  619.7	 7914.0	...
2620274	  707.8	  619.7	 7918.0	...
2620275	  707.5	  619.5	 7920.0	...
2620276	  707.5	  619.1	 7918.0	...
2620277	  707.4	  618.9	 7915.0	...
2620278	  707.2	  618.8	 7913.0	...
2620279	  706.9	  618.7	 7915.0	...
2620280	  706.8	  618.7	 7916.0	...
2620281	  706.8	  618.7	 7917.0	...
2620282	  707.2	  618.7	 7919.0	...
2620283	  707.6	  618.8	 7921.0	...
2620284	  707.7	  619.0	 7922.0	...
2620285	  707.6	  619.4	 7921.0	...
2620286	  707.4	  619.7	 7920.0	...
2620287	  707.3	  620.0	 7918.0	...
2620288	  707.2	  620.0	 7917.0	...
2620289	  707.1	  620.1	 7918.0	...
2620290	  707.1	  620.1	 7922.0	...
2620291	  707.1	  619.8	 7925.0	...
2620292	  707.2	  619.1	 7925.0	...
2620293	  707.3	  618.4	 7924.0	...
2620294	  707.3	  618.3	 7923.0	...
2620295	  707.3	  618.5	 7924.0	...
2620296	  707.2	  618.8	 7924.0	...
2620297	  707.2	  619.0	 7922.0	...
2620298	  707.4	  619.1	 7919.0	...
2620299	  707.6	  618.8	 7919.0	...
2620300	  707.6	  618.3	 7924.0	...
2620301	  707.6	  618.0	 7929.0	...
2620302	  707.4	  618.1	 7930.0	...
2620303	  707.2	  618.2	 7928.0	...
2620304	  707.1	  618.2	 7926.0	...
2620305	  707.1	  618.3	 7929.0	...
2620306	  706.9	  618.4	 7934.0	...
2620307	  706.6	  618.3	 7939.0	...
2620308	  706.4	  618.1	 7940.0	...
2620309	  706.4	  617.9	 7943.0	...
2620310	  706.3	  618.4	 7945.0	...
2620311	  706.2	  618.9	 7947.0	...
2620312	  706.5	  619.3	 7946.0	...
2620313	  706.9	  619.1	 7946.0	...
2620314	  706.9	  618.6	 7947.0	...
2620315	  706.7	  618.2	 7948.0	...
2620316	  706.3	  617.9	 7949.0	...
2620317	  706.3	  617.9	 7949.0	...
2620318	  706.2	  617.8	 7950.0	...
2620319	  706.2	  617.6	 7951.0	...
2620320	  706.2	  617.7	 7948.0	...
2620321	  706.1	  617.8	 7944.0	...
2620322	  706.1	  617.9	 7941.0	...
2620323	  706.2	  617.7	 7943.0	...
2620324	  706.2	  617.3	 7945.0	...
2620325	  706.2	  617.1	 7949.0	...
2620326	  706.0	  616.9	 7952.0	...
2620327	  705.8	  617.0	 7955.0	...
2620328	  705.5	  617.2	 7956.0	...
2620329	  705.2	  617.4	 7957.0	...
2620330	  704.9	  617.5	 7958.0	...
2620331	  705.0	  617.5	 7960.0	...
2620332	  705.2	  617.4	 7962.0	...
2620333	  705.4	  617.2	 7965.0	...
2620334	  705.3	  616.9	 7965.0	...
2620335	  705.3	  616.7	 7963.0	...
2620336	  705.3	  616.7	 7962.0	...
2620337	  705.2	  616.7	 7961.0	...
2620338	  705.2	  616.7	 7961.0	...
2620339	  705.1	  616.6	 7961.0	...
2620340	  705.0	  616.5	 7960.0	...
2620341	  704.8	  616.4	 7962.0	...
2620342	  704.6	  616.4	 7963.0	...
2620343	  704.5	  616.4	 7965.0	...
2620344	  704.6	  616.4	 7970.0	...
2620345	  704.5	  616.1	 7975.0	...
2620346	  704.5	  615.7	 7980.0	...
2620347	  704.4	  615.4	 7980.0	...
2620348	  704.4	  615.5	 7981.0	...
2620349	  704.4	  615.5	 7978.0	...
2620350	  704.4	  615.6	 7976.0	...
2620351	  704.3	  615.7	 7973.0	...
2620352	  704.3	  615.7	 7974.0	...
2620353	  704.5	  615.7	 7976.0	...
2620354	  704.6	  615.8	 7978.0	...
2620355	  704.7	  615.9	 7980.0	...
2620356	  704.7	  615.9	 7981.0	...
2620357	  704.7	  615.8	 7985.0	...
2620358	  704.7	  615.5	 7989.0	...
2620359	  704.6	  615.2	 7992.0	...
2620360	  704.5	  614.9	 7992.0	...
2620361	  704.5	  614.9	 7993.0	...
2620362	  704.7	  614.9	 7996.0	...
2620363	  704.4	  614.9	 7998.0	...
2620364	  703.9	  614.9	 8000.0	...
2620365	  703.4	  614.9	 8000.0	...
2620366	  703.3	  614.8	 8001.0	...
2620367	  703.2	  614.8	 8002.0	...
2620368	  703.6	  614.7	 8003.0	...
2620369	  703.9	  614.6	 8006.0	...
2620370	  704.1	  614.3	 8010.0	...
2620371	  703.7	  614.2	 8012.0	...
2620372	  703.4	  614.2	 8009.0	...
2620373	  703.1	  614.3	 8009.0	...
2620374	  703.1	  614.3	 8011.0	...
2620375	  703.0	  614.2	 8014.0	...
2620376	  703.0	  614.0	 8016.0	...
2620377	  702.9	  613.8	 8018.0	...
2620378	  702.9	  613.8	 8019.0	...
2620379	  702.8	  613.9	 8019.0	...
2620380	  702.7	  614.0	 8016.0	...
2620381	  702.6	  613.9	 8012.0	...
2620382	  702.5	  613.8	 8009.0	...
2620383	  702.4	  614.0	 8013.0	...
2620384	  702.4	  614.2	 8016.0	...
2620385	  702.4	  614.5	 8018.0	...
2620386	  702.5	  614.5	 8018.0	...
2620387	  702.5	  614.4	 8019.0	...
2620388	  702.5	  614.3	 8019.0	...
2620389	  702.4	  614.1	 8019.0	...
2620390	  702.4	  614.2	 8019.0	...
2620391	  702.2	  614.2	 8022.0	...
2620392	  702.0	  614.3	 8027.0	...
2620393	  701.8	  614.3	 8032.0	...
2620394	  701.6	  614.2	 8035.0	...
2620395	  701.4	  614.1	 8036.0	...
2620396	  701.4	  613.9	 8038.0	...
2620397	  701.5	  613.8	 8040.0	...
2620398	  701.5	  613.7	 8041.0	...
2620399	  701.4	  613.7	 8040.0	...
2620400	  701.2	  613.6	 8039.0	...
MSG	2620401 0000 _ Number Off
2620401	  701.0	  613.6	 8038.0	...
2620402	  700.9	  613.5	 8038.0	...
2620403	  700.9	  613.4	 8040.0	...
2620404	  701.0	  613.1	 8041.0	...
2620405	  701.0	  612.8	 8045.0	...
2620406	  701.1	  612.6	 8047.0	...
2620407	  701.2	  612.4	 8049.0	...
2620408	  701.2	  612.2	 8051.0	...
2620409	  701.1	  612.2	 8052.0	...
2620410	  701.0	  612.2	 8054.0	...
2620411	  701.0	  612.3	 8057.0	...
2620412	  700.9	  612.3	 8060.0	...
2620413	  700.9	  612.3	 8063.0	...
2620414	  700.8	  612.3	 8064.0	...
2620415	  700.7	  612.4	 8064.0	...
2620416	  700.9	  612.6	 8064.0	...
2620417	  701.1	  612.8	 8063.0	...
2620418	  701.3	  612.9	 8064.0	...
2620419	  701.2	  612.8	 8067.0	...
2620420	  701.2	  612.8	 8068.0	...
2620421	  701.2	  612.9	 8067.0	...
2620422	  701.2	  613.1	 8066.0	...
2620423	  701.2	  612.9	 8067.0	...
2620424	  701.2	  612.7	 8067.0	...
2620425	  701.2	  612.5	 8067.0	...
2620426	  701.1	  612.6	 8068.0	...
2620427	  701.1	  612.6	 8070.0	...
2620428	  700.9	  612.5	 8074.0	...
2620429	  700.8	  612.0	 8080.0	...
2620430	  700.9	  611.5	 8085.0	...
2620431	  701.1	  611.1	 8085.0	...
2620432	  701.4	  611.0	 8082.0	...
2620433	  701.6	  610.9	 8081.0	...
2620434	  701.9	  610.8	 8083.0	...
2620435	  702.1	  610.8	 8085.0	...
2620436	  702.1	  610.8	 8089.0	...
2620437	  701.9	  610.8	 8093.0	...
2620438	  701.7	  611.0	 8096.0	...
2620439	  701.5	  611.1	 8093.0	...
2620440	  701.6	  611.3	 8091.0	...
2620441	  701.4	  610.8	 8093.0	...
2620442	  701.2	  610.4	 8096.0	...
2620443	  701.0	  610.4	 8099.0	...
2620444	  700.9	  610.9	 8098.0	...
2620445	  701.1	  611.3	 8098.0	...
2620446	  701.5	  611.3	 8099.0	...
2620447	  701.7	  611.3	 8100.0	...
2620448	  701.7	  611.1	 8102.0	...
2620449	  701.7	  611.0	 8102.0	...
2620450	  701.8	  610.8	 8104.0	...
2620451	  701.9	  610.7	 8107.0	...
2620452	  702.0	  610.6	 8110.0	...
2620453	  701.8	  610.5	 8112.0	...
2620454	  701.5	  610.5	 8112.0	...
2620455	  701.2	  610.5	 8115.0	...
2620456	  701.2	  610.5	 8119.0	...
2620457	  701.2	  610.4	 8120.0	...
2620458	  701.2	  610.4	 8118.0	...
2620459	  701.3	  610.5	 8115.0	...
2620460	  701.3	  610.7	 8115.0	...
2620461	  701.4	  610.4	 8115.0	...
2620462	  701.2	  609.9	 8115.0	...
2620463	  700.9	  609.6	 8119.0	...
2620464	  700.8	  609.8	 8122.0	...
2620465	  700.8	  609.7	 8124.0	...
2620466	  700.9	  609.4	 8124.0	...
2620467	  701.1	  609.3	 8128.0	...
2620468	  701.3	  609.4	 8131.0	...
2620469	  701.4	  609.6	 8135.0	...
2620470	  701.2	  609.9	 8134.0	...
2620471	  701.1	  610.2	 8133.0	...
2620472	  701.0	  610.5	 8133.0	...
2620473	  700.9	  610.6	 8133.0	...
2620474	  700.7	  610.6	 8133.0	...
2620475	  700.5	  610.4	 8135.0	...
2620476	  700.4	  610.2	 8137.0	...
2620477	  700.3	  609.8	 8140.0	...
2620478	  700.1	  609.4	 8142.0	...
2620479	  700.0	  608.9	 8145.0	...
2620480	  699.9	  608.5	 8147.0	...
2620481	  699.8	  608.2	 8149.0	...
2620482	  699.5	  608.3	 8150.0	...
2620483	  699.1	  608.1	 8150.0	...
2620484	  699.1	  608.0	 8149.0	...
2620485	  699.2	  607.8	 8149.0	...
2620486	  699.2	  607.8	 8152.0	...
2620487	  699.1	  607.8	 8156.0	...
2620488	  699.1	  607.9	 8158.0	...
2620489	  699.1	  607.9	 8158.0	...
2620490	  699.2	  607.5	 8159.0	...
2620491	  699.3	  607.1	 8161.0	...
2620492	  699.3	  606.9	 8163.0	...
2620493	  699.2	  607.1	 8165.0	...
2620494	  699.1	  607.4	 8166.0	...
2620495	  699.0	  607.4	 8167.0	...
2620496	  699.0	  607.6	 8169.0	...
2620497	  699.0	  607.8	 8171.0	...
2620498	  699.1	  607.9	 8175.0	...
2620499	  699.2	  607.9	 8177.0	...
2620500	  699.3	  607.8	 8177.0	...
2620501	  699.3	  607.8	 8177.0	...
2620502	  699.4	  607.8	 8178.0	...
2620503	  699.4	  607.7	 8178.0	...
2620504	  699.5	  607.7	 8182.0	...
2620505	  699.7	  607.7	 8186.0	...
2620506	  699.9	  607.6	 8191.0	...
2620507	  700.0	  607.4	 8193.0	...
2620508	  700.0	  607.3	 8193.0	...
2620509	  699.9	  607.5	 8193.0	...
2620510	  699.6	  607.6	 8193.0	...
2620511	  699.2	  607.3	 8192.0	...
2620512	  698.8	  607.0	 8194.0	...
2620513	  698.6	  607.1	 8198.0	...
2620514	  698.5	  607.4	 8201.0	...
2620515	  698.5	  607.5	 8201.0	...
2620516	  698.5	  607.2	 8201.0	...
2620517	  698.5	  607.0	 8201.0	...
2620518	  698.4	  607.0	 8203.0	...
2620519	  698.2	  607.0	 8204.0	...
2620520	  698.0	  607.0	 8207.0	...
2620521	  697.8	  607.0	 8210.0	...
2620522	  697.7	  606.9	 8212.0	...
2620523	  697.7	  606.7	 8213.0	...
2620524	  697.7	  606.6	 8216.0	...
2620525	  697.7	  606.6	 8219.0	...
2620526	  697.7	  606.7	 8222.0	...
2620527	  697.7	  606.8	 8222.0	...
2620528	  697.6	  606.4	 8222.0	...
2620529	  697.5	  606.0	 8222.0	...
2620530	  697.5	  605.6	 8222.0	...
2620531	  697.6	  605.5	 8220.0	...
2620532	  697.7	  605.5	 8219.0	...
2620533	  697.7	  605.6	 8220.0	...
2620534	  697.4	  605.7	 8222.0	...
2620535	  697.1	  605.8	 8223.0	...
2620536	  696.9	  605.8	 8222.0	...
2620537	  697.0	  605.9	 8224.0	...
2620538	  697.0	  605.8	 8227.0	...
2620539	  696.8	  605.6	 8229.0	...
2620540	  696.7	  605.1	 8233.0	...
2620541	  696.7	  604.7	 8238.0	...
2620542	  696.7	  604.4	 8243.0	...
2620543	  696.7	  604.5	 8243.0	...
2620544	  696.7	  604.5	 8242.0	...
2620545	  696.8	  604.6	 8242.0	...
2620546	  696.9	  604.7	 8242.0	...
2620547	  697.4	  604.9	 8242.0	...
2620548	  697.7	  605.1	 8242.0	...
2620549	  697.9	  605.0	 8244.0	...
2620550	  697.7	  604.7	 8247.0	...
2620551	  697.6	  604.3	 8249.0	...
2620552	  697.3	  604.1	 8250.0	...
2620553	  697.1	  604.2	 8251.0	...
2620554	  696.9	  604.4	 8251.0	...
2620555	  697.0	  604.5	 8252.0	...
2620556	  696.9	  604.6	 8254.0	...
2620557	  696.9	  604.6	 8256.0	...
2620558	  696.8	  604.6	 8256.0	...
2620559	  696.9	  604.6	 8257.0	...
2620560	  696.9	  604.4	 8258.0	...
2620561	  696.7	  604.2	 8260.0	...
2620562	  696.5	  604.0	 8262.0	...
2620563	  696.2	  603.7	 8263.0	...
2620564	  696.2	  603.5	 8263.0	...
2620565	  696.2	  603.4	 8263.0	...
2620566	  696.1	  603.3	 8263.0	...
2620567	  696.1	  603.1	 8262.0	...
2620568	  696.0	  602.9	 8262.0	...
2620569	  696.1	  603.0	 8262.0	...
2620570	  696.3	  603.0	 8263.0	...
2620571	  696.4	  603.0	 8262.0	...
2620572	  696.5	  602.9	 8261.0	...
2620573	  696.5	  602.9	 8261.0	...
2620574	  696.2	  602.9	 8262.0	...
2620575	  695.9	  603.0	 8264.0	...
2620576	  695.9	  603.0	 8266.0	...
2620577	  696.3	  603.0	 8267.0	...
2620578	  696.6	  602.9	 8267.0	...
2620579	  696.6	  603.2	 8266.0	...
2620580	  696.5	  603.5	 8268.0	...
2620581	  696.4	  603.5	 8272.0	...
2620582	  696.4	  603.2	 8275.0	...
2620583	  696.4	  603.0	 8275.0	...
2620584	  696.3	  603.0	 8276.0	...
2620585	  696.1	  602.8	 8279.0	...
2620586	  695.9	  602.5	 8282.0	...
2620587	  695.9	  602.3	 8282.0	...
2620588	  696.1	  602.4	 8282.0	...
2620589	  696.1	  602.5	 8282.0	...
2620590	  696.1	  602.5	 8283.0	...
2620591	  696.0	  602.5	 8284.0	...
2620592	  695.9	  602.6	 8285.0	...
2620593	  695.9	  602.5	 8286.0	...
2620594	  695.9	  602.7	 8286.0	...
2620595	  695.8	  602.9	 8287.0	...
2620596	  695.7	  603.2	 8288.0	...
2620597	  695.5	  603.3	 8287.0	...
2620598	  695.5	  602.9	 8288.0	...
2620599	  695.4	  602.1	 8289.0	...
2620600	  695.4	  601.3	 8291.0	...
2620601	  695.3	  601.1	 8292.0	...
2620602	  695.3	  601.0	 8295.0	...
2620603	  695.3	  601.1	 8298.0	...
2620604	  695.2	  601.2	 8301.0	...
2620605	  695.1	  601.4	 8301.0	...
2620606	  694.8	  601.3	 8301.0	...
2620607	  694.6	  601.4	 8302.0	...
2620608	  694.2	  601.4	 8303.0	...
2620609	  694.1	  601.5	 8304.0	...
2620610	  694.4	  601.5	 8306.0	...
2620611	  694.7	  601.5	 8309.0	...
2620612	  695.1	  601.1	 8311.0	...
2620613	  695.2	  600.6	 8311.0	...
MSG	2620614 0000 _ Number On
2620614	  695.3	  600.3	 8311.0	...
2620615	  695.4	  600.3	 8313.0	...
2620616	  695.4	  600.4	 8314.0	...
2620617	  695.2	  600.4	 8315.0	...
2620618	  695.0	  600.7	 8315.0	...
2620619	  694.8	  600.9	 8315.0	...
2620620	  694.7	  601.0	 8315.0	...
2620621	  694.7	  601.0	 8315.0	...
2620622	  694.7	  601.1	 8314.0	...
2620623	  695.1	  601.2	 8314.0	...
2620624	  695.6	  601.6	 8317.0	...
2620625	  696.1	  602.2	 8320.0	...
2620626	  696.1	  602.7	 8322.0	...
2620627	  696.2	  603.0	 8322.0	...
2620628	  696.2	  602.7	 8322.0	...
2620629	  695.9	  602.2	 8322.0	...
2620630	  695.6	  601.7	 8321.0	...
2620631	  695.4	  601.7	 8321.0	...
2620632	  695.6	  601.7	 8321.0	...
2620633	  695.8	  601.7	 8320.0	...
2620634	  696.0	  601.6	 8321.0	...
2620635	  696.0	  601.5	 8323.0	...
2620636	  695.8	  601.4	 8325.0	...
2620637	  695.5	  601.3	 8327.0	...
2620638	  695.2	  601.3	 8327.0	...
2620639	  695.1	  601.3	 8327.0	...
2620640	  695.1	  601.6	 8326.0	...
2620641	  695.4	  601.8	 8322.0	...
2620642	  695.8	  602.0	 8318.0	...
2620643	  696.0	  602.0	 8319.0	...
2620644	  695.9	  601.6	 8324.0	...
2620645	  695.8	  601.2	 8328.0	...
2620646	  695.8	  601.2	 8327.0	...
2620647	  695.9	  601.5	 8327.0	...
2620648	  695.9	  601.8	 8327.0	...
2620649	  695.8	  601.7	 8328.0	...
2620650	  695.6	  601.6	 8328.0	...
2620651	  695.4	  601.5	 8326.0	...
2620652	  695.3	  601.3	 8324.0	...
2620653	  695.3	  601.1	 8324.0	...
2620654	  695.4	  601.0	 8327.0	...
2620655	  695.6	  600.8	 8331.0	...
2620656	  695.7	  600.6	 8336.0	...
2620657	  695.8	  600.5	 8341.0	...
2620658	  695.9	  600.4	 8345.0	...
2620659	  695.9	  600.3	 8343.0	...
2620660	  696.0	  600.3	 8341.0	...
2620661	  695.7	  600.3	 8339.0	...
2620662	  695.3	  600.2	 8339.0	...
2620663	  695.0	  600.0	 8340.0	...
2620664	  695.2	  599.8	 8342.0	...
2620665	  695.4	  599.9	 8343.0	...
2620666	  695.4	  600.0	 8344.0	...
2620667	  695.3	  600.1	 8346.0	...
2620668	  695.2	  600.0	 8349.0	...
2620669	  695.2	  599.8	 8350.0	...
2620670	  695.3	  599.6	 8349.0	...
2620671	  694.8	  599.5	 8348.0	...
2620672	  694.0	  599.6	 8349.0	...
2620673	  693.2	  599.5	 8350.0	...
2620674	  693.2	  599.3	 8351.0	...
2620675	  693.3	  599.3	 8351.0	...
2620676	  693.4	  599.4	 8351.0	...
2620677	  693.5	  599.5	 8351.0	...
2620678	  693.5	  599.7	 8352.0	...
2620679	  693.7	  600.0	 8352.0	...
2620680	  693.9	  599.8	 8356.0	...
2620681	  694.1	  599.5	 8359.0	...
2620682	  694.1	  599.3	 8359.0	...
2620683	  694.0	  599.5	 8357.0	...
2620684	  693.8	  599.7	 8355.0	...
2620685	  693.8	  599.9	 8355.0	...
2620686	  693.8	  600.0	 8355.0	...
2620687	  693.9	  600.0	 8354.0	...
2620688	  693.9	  599.9	 8353.0	...
2620689	  693.9	  599.6	 8353.0	...
2620690	  693.9	  599.3	 8355.0	...
2620691	  693.9	  599.1	 8359.0	...
2620692	  693.8	  599.2	 8362.0	...
2620693	  693.7	  599.3	 8363.0	...
2620694	  693.5	  599.1	 8362.0	...
2620695	  693.5	  599.0	 8360.0	...
2620696	  693.4	  599.0	 8359.0	...
2620697	  693.3	  599.1	 8359.0	...
2620698	  693.2	  599.5	 8360.0	...
2620699	  693.2	  600.0	 8362.0	...
2620700	  693.2	  600.3	 8364.0	...
2620701	  693.3	  600.3	 8365.0	...
2620702	  693.4	  600.3	 8362.0	...
2620703	  693.2	  600.3	 8359.0	...
2620704	  693.0	  600.4	 8361.0	...
2620705	  692.8	  600.6	 8363.0	...
2620706	  693.0	  600.5	 8366.0	...
2620707	  693.1	  600.3	 8366.0	...
2620708	  693.3	  600.0	 8364.0	...
2620709	  693.3	  599.7	 8362.0	...
2620710	  693.4	  599.5	 8363.0	...
2620711	  693.5	  599.6	 8367.0	...
2620712	  693.4	  599.9	 8370.0	...
2620713	  693.1	  600.2	 8370.0	...
2620714	  693.0	  600.3	 8370.0	...
2620715	  693.1	  600.3	 8370.0	...
2620716	  693.2	  600.4	 8369.0	...
2620717	  693.3	  600.5	 8369.0	...
2620718	  693.2	  600.2	 8368.0	...
2620719	  693.0	  599.8	 8369.0	...
2620720	  692.8	  599.4	 8370.0	...
2620721	  692.8	  599.3	 8371.0	...
2620722	  692.9	  599.2	 8371.0	...
2620723	  693.0	  599.2	 8371.0	...
2620724	  693.2	  599.2	 8372.0	...
2620725	  693.3	  599.2	 8372.0	...
2620726	  693.3	  599.1	 8372.0	...
2620727	  693.3	  599.1	 8374.0	...
2620728	  693.4	  599.0	 8376.0	...
2620729	  693.6	  599.1	 8377.0	...
2620730	  693.8	  599.1	 8376.0	...
2620731	  693.9	  599.1	 8377.0	...
2620732	  693.9	  599.0	 8378.0	...
2620733	  693.8	  598.9	 8379.0	...
2620734	  693.9	  598.8	 8379.0	...
2620735	  694.0	  598.6	 8381.0	...
2620736	  694.5	  598.5	 8383.0	...
2620737	  694.8	  598.4	 8385.0	...
2620738	  695.0	  598.3	 8386.0	...
2620739	  694.9	  598.2	 8387.0	...
2620740	  695.0	  598.6	 8387.0	...
2620741	  695.2	  599.0	 8387.0	...
2620742	  695.4	  599.5	 8389.0	...
2620743	  695.7	  599.5	 8390.0	...
2620744	  696.0	  599.1	 8392.0	...
2620745	  696.2	  598.7	 8393.0	...
2620746	  696.2	  598.4	 8393.0	...
2620747	  696.0	  598.4	 8393.0	...
2620748	  695.7	  597.9	 8393.0	...
2620749	  695.5	  597.4	 8392.0	...
2620750	  695.5	  597.5	 8392.0	...
2620751	  695.8	  598.0	 8394.0	...
2620752	  696.0	  598.8	 8396.0	...
2620753	  696.3	  599.0	 8397.0	...
2620754	  696.3	  599.2	 8396.0	...
2620755	  696.2	  599.1	 8395.0	...
2620756	  696.4	  599.0	 8396.0	...
2620757	  696.6	  599.0	 8398.0	...
2620758	  696.8	  599.0	 8399.0	...
2620759	  696.7	  599.0	 8399.0	...
2620760	  696.6	  598.9	 8400.0	...
2620761	  696.6	  598.9	 8402.0	...
2620762	  696.6	  598.9	 8403.0	...
2620763	  696.6	  599.0	 8403.0	...
2620764	  696.6	  599.0	 8401.0	...
2620765	  696.2	  598.9	 8399.0	...
2620766	  695.9	  598.8	 8401.0	...
2620767	  695.7	  598.8	 8402.0	...
2620768	  695.6	  598.8	 8405.0	...
2620769	  695.8	  598.9	 8407.0	...
2620770	  696.0	  599.0	 8408.0	...
2620771	  696.2	  599.1	 8408.0	...
2620772	  695.9	  599.3	 8409.0	...
2620773	  695.7	  599.5	 8410.0	...
2620774	  695.5	  599.6	 8408.0	...
2620775	  695.6	  599.2	 8407.0	...
2620776	  695.5	  598.9	 8407.0	...
2620777	  695.3	  598.5	 8408.0	...
2620778	  695.1	  598.5	 8409.0	...
2620779	  695.0	  598.8	 8409.0	...
2620780	  694.9	  599.0	 8408.0	...
2620781	  694.9	  599.2	 8407.0	...
2620782	  694.9	  599.1	 8406.0	...
2620783	  694.8	  599.1	 8406.0	...
2620784	  694.7	  599.1	 8406.0	...
2620785	  694.6	  599.1	 8406.0	...
2620786	  694.4	  599.2	 8404.0	...
2620787	  694.2	  599.3	 8402.0	...
2620788	  694.1	  599.4	 8399.0	...
2620789	  694.1	  599.3	 8398.0	...
2620790	  694.2	  599.0	 8399.0	...
2620791	  694.3	  598.8	 8401.0	...
2620792	  694.3	  598.6	 8404.0	...
2620793	  694.2	  598.8	 8405.0	...
2620794	  694.1	  599.0	 8406.0	...
2620795	  694.0	  599.3	 8406.0	...
2620796	  693.9	  599.6	 8405.0	...
2620797	  694.2	  599.7	 8405.0	...
2620798	  694.5	  599.5	 8407.0	...
2620799	  694.8	  599.2	 8410.0	...
2620800	  694.8	  598.9	 8413.0	...
2620801	  694.7	  599.0	 8413.0	...
2620802	  694.4	  598.9	 8415.0	...
2620803	  694.0	  598.7	 8417.0	...
2620804	  693.7	  598.5	 8418.0	...
2620805	  693.8	  598.6	 8419.0	...
2620806	  693.8	  598.6	 8418.0	...
2620807	  693.9	  598.7	 8419.0	...
2620808	  694.0	  598.8	 8419.0	...
2620809	  694.2	  599.1	 8420.0	...
2620810	  694.2	  599.3	 8420.0	...
2620811	  694.3	  599.0	 8421.0	...
2620812	  694.3	  598.6	 8421.0	...
2620813	  694.4	  598.2	 8421.0	...
2620814	  694.4	  598.2	 8422.0	...
2620815	  694.4	  598.2	 8422.0	...
2620816	  694.3	  598.2	 8422.0	...
2620817	  694.1	  598.3	 8423.0	...
2620818	  694.0	  598.2	 8423.0	...
2620819	  694.0	  598.1	 8424.0	...
2620820	  693.9	  598.1	 8425.0	...
2620821	  693.8	  598.4	 8426.0	...
2620822	  693.6	  598.8	 8427.0	...
2620823	  693.5	  599.2	 8427.0	...
2620824	  693.4	  598.9	 8427.0	...
2620825	  693.4	  598.8	 8427.0	...
2620826	  693.3	  598.7	 8428.0	...
2620827	  693.2	  598.7	 8427.0	...
2620828	  693.4	  598.6	 8427.0	...
2620829	  693.6	  598.4	 8427.0	...
2620830	  693.4	  598.1	 8429.0	...
2620831	  693.0	  597.9	 8430.0	...
2620832	  692.6	  597.8	 8429.0	...
2620833	  692.5	  597.7	 8429.0	...
2620834	  692.8	  597.7	 8431.0	...
2620835	  693.2	  597.4	 8434.0	...
2620836	  693.5	  597.1	 8438.0	...
2620837	  693.6	  596.7	 8440.0	...
2620838	  693.7	  596.9	 8438.0	...
2620839	  693.8	  597.0	 8436.0	...
2620840	  693.5	  597.2	 8433.0	...
2620841	  693.4	  597.2	 8433.0	...
2620842	  693.3	  597.3	 8432.0	...
2620843	  693.6	  597.4	 8431.0	...
2620844	  693.8	  597.3	 8430.0	...
2620845	  693.8	  597.2	 8430.0	...
2620846	  693.7	  597.1	 8431.0	...
2620847	  693.6	  597.1	 8431.0	...
2620848	  693.5	  597.1	 8432.0	...
2620849	  693.4	  597.0	 8433.0	...
2620850	  693.3	  597.1	 8434.0	...
2620851	  693.5	  597.2	 8438.0	...
2620852	  693.7	  597.3	 8443.0	...
2620853	  693.9	  597.3	 8447.0	...
2620854	  693.8	  597.1	 8447.0	...
2620855	  693.6	  596.8	 8445.0	...
2620856	  693.4	  596.9	 8444.0	...
2620857	  693.3	  597.2	 8444.0	...
2620858	  693.2	  597.1	 8445.0	...
2620859	  693.1	  596.5	 8445.0	...
2620860	  693.2	  596.3	 8444.0	...
2620861	  693.3	  596.5	 8444.0	...
2620862	  693.4	  596.7	 8443.0	...
2620863	  693.3	  596.8	 8442.0	...
2620864	  693.0	  596.9	 8443.0	...
2620865	  692.8	  596.9	 8446.0	...
2620866	  692.7	  596.9	 8451.0	...
2620867	  692.7	  597.1	 8454.0	...
2620868	  692.7	  597.3	 8456.0	...
2620869	  692.6	  597.4	 8457.0	...
2620870	  692.8	  597.2	 8459.0	...
2620871	  693.1	  597.0	 8460.0	...
2620872	  693.4	  597.0	 8460.0	...
2620873	  693.4	  597.0	 8459.0	...
2620874	  693.2	  597.0	 8459.0	...
2620875	  692.9	  597.1	 8459.0	...
2620876	  692.6	  596.9	 8459.0	...
2620877	  692.5	  596.7	 8460.0	...
2620878	  692.5	  596.5	 8459.0	...
2620879	  692.6	  596.3	 8458.0	...
2620880	  692.8	  596.2	 8456.0	...
2620881	  692.7	  596.2	 8456.0	...
2620882	  692.6	  596.3	 8455.0	...
2620883	  692.9	  596.3	 8455.0	...
2620884	  693.2	  596.4	 8462.0	...
2620885	  693.6	  596.3	 8469.0	...
2620886	  693.2	  596.2	 8476.0	...
2620887	  692.7	  596.2	 8478.0	...
2620888	  692.3	  596.3	 8479.0	...
2620889	  692.5	  596.5	 8479.0	...
2620890	  692.6	  596.8	 8482.0	...
2620891	  692.6	  596.9	 8485.0	...
2620892	  692.4	  596.9	 8489.0	...
2620893	  692.1	  596.8	 8489.0	...
2620894	  692.1	  596.8	 8487.0	...
2620895	  692.1	  596.7	 8483.0	...
2620896	  692.2	  596.6	 8479.0	...
2620897	  692.3	  596.4	 8477.0	...
2620898	  692.3	  596.2	 8476.0	...
2620899	  692.4	  596.1	 8475.0	...
2620900	  692.4	  596.0	 8478.0	...
2620901	  692.3	  595.9	 8481.0	...
2620902	  692.2	  596.1	 8484.0	...
2620903	  692.3	  596.3	 8481.0	...
2620904	  692.5	  596.5	 8479.0	...
2620905	  692.6	  596.4	 8477.0	...
2620906	  692.6	  596.3	 8478.0	...
2620907	  692.5	  596.3	 8480.0	...
2620908	  692.5	  596.3	 8480.0	...
2620909	  692.0	  596.0	 8480.0	...
2620910	  691.6	  595.7	 8482.0	...
2620911	  691.4	  595.5	 8483.0	...
2620912	  691.7	  595.6	 8485.0	...
2620913	  692.1	  595.6	 8486.0	...
2620914	  692.2	  595.6	 8487.0	...
2620915	  692.3	  595.6	 8489.0	...
MSG	2620916 0000 _ Number Off
2620916	  692.0	  595.6	 8492.0	...
2620917	  691.7	  595.5	 8493.0	...
2620918	  691.5	  595.8	 8489.0	...
2620919	  691.7	  596.2	 8485.0	...
2620920	  691.8	  596.7	 8480.0	...
2620921	  691.8	  596.7	 8479.0	...
2620922	  691.8	  596.5	 8483.0	...
2620923	  691.4	  596.4	 8488.0	...
2620924	  691.0	  596.4	 8493.0	...
2620925	  691.2	  596.4	 8492.0	...
2620926	  691.7	  596.4	 8491.0	...
2620927	  692.2	  596.1	 8492.0	...
2620928	  692.0	  595.7	 8491.0	...
2620929	  691.9	  595.3	 8491.0	...
2620930	  691.8	  595.3	 8494.0	...
2620931	  691.7	  595.2	 8498.0	...
2620932	  691.5	  595.2	 8501.0	...
2620933	  691.7	  595.2	 8501.0	...
2620934	  691.9	  595.3	 8501.0	...
2620935	  692.0	  595.4	 8501.0	...
2620936	  691.9	  595.6	 8501.0	...
2620937	  691.8	  595.4	 8502.0	...
2620938	  691.7	  595.3	 8503.0	...
2620939	  691.6	  595.2	 8503.0	...
2620940	  691.8	  595.3	 8503.0	...
2620941	  692.1	  595.2	 8505.0	...
2620942	  692.4	  595.2	 8506.0	...
2620943	  692.3	  595.2	 8507.0	...
2620944	  692.2	  595.2	 8507.0	...
2620945	  692.3	  595.2	 8507.0	...
2620946	  692.4	  595.2	 8508.0	...
2620947	  692.5	  595.1	 8506.0	...
2620948	  692.5	  594.9	 8504.0	...
2620949	  692.5	  594.8	 8503.0	...
2620950	  692.5	  595.0	 8505.0	...
2620951	  692.3	  595.3	 8505.0	...
2620952	  692.1	  595.5	 8506.0	...
2620953	  691.9	  595.5	 8507.0	...
2620954	  691.9	  595.4	 8505.0	...
2620955	  692.0	  595.5	 8502.0	...
2620956	  692.1	  595.6	 8502.0	...
2620957	  692.1	  595.6	 8504.0	...
2620958	  691.9	  595.4	 8506.0	...
2620959	  691.8	  595.2	 8506.0	...
2620960	  691.6	  595.3	 8506.0	...
2620961	  691.6	  595.4	 8506.0	...
2620962	  691.6	  595.3	 8505.0	...
2620963	  691.7	  595.2	 8508.0	...
2620964	  691.9	  595.2	 8511.0	...
2620965	  692.0	  595.4	 8515.0	...
2620966	  691.9	  595.3	 8515.0	...
2620967	  691.9	  595.0	 8516.0	...
2620968	  691.8	  594.6	 8515.0	...
2620969	  692.0	  595.0	 8515.0	...
2620970	  692.5	  595.3	 8516.0	...
2620971	  693.0	  595.6	 8518.0	...
2620972	  693.0	  595.5	 8518.0	...
2620973	  692.8	  595.3	 8518.0	...
2620974	  692.3	  595.0	 8518.0	...
2620975	  692.0	  594.8	 8518.0	...
2620976	  691.7	  594.8	 8516.0	...
2620977	  691.7	  594.9	 8516.0	...
2620978	  691.7	  595.0	 8516.0	...
2620979	  691.7	  594.9	 8516.0	...
2620980	  691.7	  594.7	 8517.0	...
2620981	  691.8	  594.6	 8516.0	...
2620982	  692.0	  594.7	 8516.0	...
2620983	  692.1	  594.9	 8517.0	...
2620984	  692.1	  595.0	 8518.0	...
2620985	  692.1	  595.0	 8520.0	...
2620986	  692.0	  594.9	 8519.0	...
2620987	  691.8	  594.7	 8518.0	...
2620988	  691.6	  594.7	 8517.0	...
2620989	  691.5	  594.6	 8517.0	...
2620990	  691.6	  594.3	 8517.0	...
2620991	  691.8	  594.0	 8518.0	...
2620992	  692.1	  593.8	 8519.0	...
2620993	  692.1	  593.8	 8519.0	...
2620994	  692.5	  594.0	 8519.0	...
2620995	  692.7	  594.0	 8519.0	...
2620996	  692.9	  594.0	 8519.0	...
2620997	  692.8	  594.0	 8519.0	...
2620998	  692.7	  594.0	 8518.0	...
2620999	  692.7	  594.0	 8517.0	...
2621000	  692.9	  593.9	 8518.0	...
2621001	  693.1	  593.9	 8519.0	...
2621002	  692.8	  594.1	 8520.0	...
2621003	  692.5	  594.2	 8519.0	...
2621004	  692.3	  594.3	 8520.0	...
2621005	  692.5	  594.3	 8521.0	...
2621006	  692.7	  594.2	 8524.0	...
2621007	  692.7	  594.1	 8525.0	...
2621008	  692.8	  594.1	 8526.0	...
2621009	  692.8	  594.1	 8526.0	...
2621010	  692.8	  594.1	 8525.0	...
2621011	  692.8	  594.1	 8523.0	...
2621012	  692.6	  594.2	 8521.0	...
2621013	  692.4	  594.4	 8516.0	...
2621014	  692.2	  594.4	 8513.0	...
2621015	  692.3	  594.2	 8512.0	...
2621016	  692.4	  593.9	 8515.0	...
2621017	  692.6	  593.7	 8521.0	...
2621018	  692.7	  593.6	 8525.0	...
2621019	  692.7	  593.6	 8529.0	...
2621020	  692.6	  594.1	 8530.0	...
2621021	  692.6	  594.6	 8531.0	...
2621022	  692.6	  595.0	 8531.0	...
2621023	  692.0	  595.0	 8530.0	...
2621024	  691.3	  595.1	 8529.0	...
2621025	  690.7	  595.6	 8529.0	...
2621026	  689.9	  596.1	 8534.0	...
2621027	  688.9	  596.7	 8541.0	...
2621028	  687.5	  596.9	 8548.0	...
2621029	  686.6	  597.6	 8548.0	...
2621030	  685.1	  598.2	 8547.0	...
2621031	  683.3	  598.9	 8548.0	...
2621032	  681.8	  599.1	 8550.0	...
2621033	  680.4	  599.2	 8551.0	...
2621034	  679.6	  599.3	 8551.0	...
2621035	  678.8	  599.3	 8551.0	...
2621036	  678.6	  599.3	 8551.0	...
2621037	  678.7	  599.6	 8550.0	...
2621038	  678.9	  600.1	 8549.0	...
2621039	  679.1	  600.5	 8548.0	...
2621040	  679.8	  600.5	 8547.0	...
2621041	  680.5	  600.3	 8547.0	...
2621042	  681.3	  600.1	 8549.0	...
2621043	  682.3	  599.8	 8552.0	...
2621044	  683.2	  599.3	 8554.0	...
2621045	  683.7	  598.9	 8555.0	...
2621046	  683.6	  598.7	 8555.0	...
2621047	  683.3	  598.7	 8555.0	...
2621048	  683.3	  598.8	 8556.0	...
2621049	  683.4	  598.6	 8556.0	...
2621050	  683.5	  598.2	 8556.0	...
2621051	  683.7	  598.1	 8555.0	...
2621052	  683.7	  598.3	 8552.0	...
2621053	  683.9	  598.5	 8550.0	...
2621054	  684.0	  598.5	 8547.0	...
2621055	  683.9	  598.6	 8547.0	...
2621056	  683.6	  598.4	 8547.0	...
2621057	  683.4	  598.1	 8548.0	...
2621058	  683.4	  597.9	 8548.0	...
2621059	  683.5	  598.2	 8549.0	...
2621060	  683.5	  598.5	 8552.0	...
2621061	  683.4	  598.7	 8554.0	...
2621062	  683.3	  598.8	 8556.0	...
2621063	  683.3	  598.7	 8558.0	...
2621064	  683.5	  598.7	 8559.0	...
2621065	  683.6	  598.7	 8559.0	...
2621066	  683.8	  598.7	 8559.0	...
2621067	  683.7	  598.7	 8560.0	...
2621068	  683.6	  598.7	 8560.0	...
2621069	  683.5	  598.6	 8564.0	...
2621070	  683.3	  598.5	 8567.0	...
2621071	  683.2	  598.4	 8567.0	...
2621072	  683.4	  598.5	 8563.0	...
2621073	  683.7	  598.4	 8560.0	...
2621074	  684.0	  598.4	 8561.0	...
2621075	  683.7	  598.4	 8560.0	...
2621076	  683.3	  598.2	 8559.0	...
2621077	  682.9	  597.9	 8559.0	...
2621078	  683.2	  597.6	 8561.0	...
2621079	  683.6	  597.6	 8564.0	...
2621080	  684.0	  597.5	 8563.0	...
2621081	  683.9	  597.8	 8561.0	...
2621082	  683.7	  598.0	 8559.0	...
2621083	  683.8	  598.1	 8559.0	...
2621084	  684.0	  598.1	 8560.0	...
2621085	  684.3	  597.7	 8561.0	...
2621086	  684.5	  597.3	 8566.0	...
2621087	  684.7	  597.0	 8571.0	...
2621088	  685.1	  597.0	 8574.0	...
2621089	  685.1	  597.1	 8571.0	...
2621090	  685.2	  597.2	 8568.0	...
2621091	  685.1	  597.4	 8567.0	...
2621092	  685.1	  597.6	 8566.0	...
2621093	  685.0	  597.6	 8565.0	...
2621094	  684.9	  597.5	 8565.0	...
2621095	  684.8	  597.3	 8565.0	...
2621096	  684.8	  597.2	 8564.0	...
2621097	  684.7	  597.2	 8564.0	...
2621098	  684.7	  597.2	 8564.0	...
2621099	  684.7	  597.0	 8566.0	...
2621100	  685.0	  596.8	 8569.0	...
2621101	  685.5	  596.6	 8573.0	...
2621102	  685.9	  596.5	 8575.0	...
2621103	  685.8	  596.5	 8574.0	...
2621104	  685.4	  596.7	 8572.0	...
2621105	  685.0	  596.9	 8569.0	...
2621106	  685.0	  597.1	 8572.0	...
2621107	  684.9	  597.3	 8575.0	...
2621108	  684.8	  597.3	 8574.0	...
2621109	  685.0	  597.3	 8571.0	...
2621110	  685.3	  597.3	 8567.0	...
2621111	  685.4	  597.0	 8569.0	...
2621112	  685.1	  596.8	 8571.0	...
2621113	  684.8	  596.6	 8573.0	...
2621114	  684.8	  596.7	 8575.0	...
2621115	  684.9	  596.7	 8575.0	...
2621116	  684.9	  596.7	 8575.0	...
2621117	  684.9	  596.3	 8575.0	...
2621118	  685.1	  595.9	 8575.0	...
2621119	  685.4	  595.9	 8575.0	...
2621120	  685.7	  596.2	 8573.0	...
2621121	  685.6	  596.5	 8572.0	...
2621122	  685.5	  596.6	 8572.0	...
2621123	  685.4	  596.6	 8574.0	...
2621124	  685.3	  596.6	 8577.0	...
2621125	  685.3	  596.6	 8579.0	...
2621126	  685.2	  596.5	 8580.0	...
2621127	  685.2	  596.3	 8581.0	...
MSG	2621128 0000 _ Number On
2621128	  685.2	  596.1	 8582.0	...
2621129	  685.1	  596.0	 8582.0	...
2621130	  685.3	  596.1	 8581.0	...
2621131	  685.5	  596.1	 8579.0	...
2621132	  685.6	  596.2	 8579.0	...
2621133	  685.5	  596.2	 8579.0	...
2621134	  685.5	  596.2	 8580.0	...
2621135	  685.5	  596.4	 8581.0	...
2621136	  685.4	  596.7	 8580.0	...
2621137	  685.4	  597.0	 8578.0	...
2621138	  685.4	  597.1	 8578.0	...
2621139	  685.4	  597.1	 8579.0	...
2621140	  685.6	  596.9	 8581.0	...
2621141	  685.8	  596.8	 8582.0	...
2621142	  685.9	  596.7	 8583.0	...
2621143	  685.7	  596.7	 8585.0	...
2621144	  685.5	  596.7	 8586.0	...
2621145	  685.5	  596.9	 8588.0	...
2621146	  685.7	  597.0	 8589.0	...
2621147	  686.0	  597.0	 8589.0	...
2621148	  686.2	  596.9	 8591.0	...
2621149	  686.3	  596.8	 8594.0	...
2621150	  686.3	  596.8	 8598.0	...
2621151	  686.2	  596.8	 8600.0	...
2621152	  686.2	  596.8	 8596.0	...
2621153	  686.3	  596.7	 8591.0	...
2621154	  686.3	  596.5	 8589.0	...
2621155	  686.4	  596.4	 8591.0	...
2621156	  686.4	  596.5	 8594.0	...
2621157	  686.2	  596.6	 8595.0	...
2621158	  686.1	  596.7	 8597.0	...
2621159	  685.9	  596.7	 8600.0	...
2621160	  685.8	  596.6	 8602.0	...
2621161	  685.7	  596.5	 8604.0	...
2621162	  685.6	  596.4	 8606.0	...
2621163	  685.7	  596.4	 8608.0	...
2621164	  686.0	  596.4	 8608.0	...
2621165	  686.3	  596.3	 8609.0	...
2621166	  686.4	  596.7	 8610.0	...
2621167	  686.2	  597.2	 8610.0	...
2621168	  686.0	  597.5	 8608.0	...
2621169	  685.7	  597.3	 8606.0	...
2621170	  685.3	  597.0	 8604.0	...
2621171	  685.4	  596.8	 8604.0	...
2621172	  685.9	  596.7	 8604.0	...
2621173	  686.4	  596.7	 8607.0	...
2621174	  686.3	  596.5	 8611.0	...
2621175	  686.1	  596.2	 8615.0	...
2621176	  686.0	  596.0	 8616.0	...
2621177	  685.9	  596.0	 8616.0	...
2621178	  686.0	  596.0	 8617.0	...
2621179	  686.1	  595.9	 8618.0	...
2621180	  686.2	  595.9	 8619.0	...
2621181	  686.3	  595.9	 8618.0	...
2621182	  686.4	  595.9	 8618.0	...
2621183	  686.3	  595.8	 8617.0	...
2621184	  686.3	  595.9	 8617.0	...
2621185	  686.4	  596.0	 8617.0	...
2621186	  686.5	  596.2	 8617.0	...
2621187	  686.3	  596.4	 8617.0	...
2621188	  686.1	  596.3	 8616.0	...
2621189	  686.2	  596.1	 8615.0	...
2621190	  686.4	  595.8	 8616.0	...
2621191	  686.8	  595.7	 8620.0	...
2621192	  687.0	  595.9	 8623.0	...
2621193	  687.3	  596.1	 8622.0	...
2621194	  687.3	  596.2	 8620.0	...
2621195	  687.3	  595.9	 8619.0	...
2621196	  687.3	  595.6	 8618.0	...
2621197	  687.2	  595.7	 8619.0	...
2621198	  687.2	  595.8	 8620.0	...
2621199	  687.1	  595.9	 8618.0	...
2621200	  687.1	  595.9	 8616.0	...
2621201	  687.1	  595.9	 8616.0	...
2621202	  687.0	  596.0	 8618.0	...
2621203	  687.0	  596.0	 8621.0	...
2621204	  687.4	  595.9	 8623.0	...
2621205	  687.8	  595.7	 8625.0	...
2621206	  688.1	  595.5	 8628.0	...
2621207	  687.7	  595.2	 8628.0	...
2621208	  687.4	  594.9	 8630.0	...
2621209	  687.2	  594.7	 8632.0	...
2621210	  687.2	  594.7	 8633.0	...
2621211	  687.4	  594.7	 8634.0	...
2621212	  687.5	  594.8	 8633.0	...
2621213	  687.7	  594.8	 8632.0	...
2621214	  687.7	  594.8	 8632.0	...
2621215	  687.8	  594.8	 8634.0	...
2621216	  687.9	  594.8	 8635.0	...
2621217	  688.0	  594.7	 8635.0	...
2621218	  688.5	  594.6	 8634.0	...
2621219	  689.0	  594.4	 8639.0	...
2621220	  689.2	  594.4	 8645.0	...
2621221	  689.1	  594.3	 8646.0	...
2621222	  689.0	  594.4	 8642.0	...
2621223	  689.1	  594.6	 8637.0	...
2621224	  689.1	  594.7	 8635.0	...
2621225	  689.2	  594.7	 8638.0	...
2621226	  689.2	  594.6	 8641.0	...
2621227	  689.1	  594.5	 8645.0	...
2621228	  689.1	  594.4	 8646.0	...
2621229	  689.0	  594.4	 8646.0	...
2621230	  689.1	  594.5	 8644.0	...
2621231	  689.2	  594.5	 8642.0	...
2621232	  689.3	  594.5	 8641.0	...
2621233	  689.1	  594.5	 8643.0	...
2621234	  689.0	  594.5	 8646.0	...
2621235	  688.9	  594.5	 8648.0	...
2621236	  688.6	  594.5	 8650.0	...
2621237	  688.4	  594.4	 8651.0	...
2621238	  688.5	  594.3	 8653.0	...
2621239	  688.8	  594.2	 8655.0	...
2621240	  689.1	  594.1	 8655.0	...
2621241	  689.3	  594.0	 8654.0	...
2621242	  689.4	  593.9	 8654.0	...
2621243	  689.4	  593.6	 8654.0	...
2621244	  689.4	  593.5	 8651.0	...
2621245	  689.4	  593.1	 8648.0	...
2621246	  689.5	  592.9	 8649.0	...
2621247	  689.8	  592.9	 8654.0	...
2621248	  690.1	  593.3	 8659.0	...
2621249	  690.1	  593.7	 8658.0	...
2621250	  690.0	  593.9	 8656.0	...
2621251	  689.8	  594.0	 8654.0	...
2621252	  689.6	  593.7	 8656.0	...
2621253	  689.6	  593.2	 8658.0	...
2621254	  689.6	  592.8	 8659.0	...
2621255	  689.4	  592.8	 8661.0	...
2621256	  689.3	  592.8	 8663.0	...
2621257	  689.3	  593.1	 8665.0	...
2621258	  689.5	  593.3	 8666.0	...
2621259	  689.7	  593.6	 8667.0	...
2621260	  689.9	  593.5	 8668.0	...
2621261	  689.9	  593.4	 8668.0	...
2621262	  689.9	  593.4	 8668.0	...
2621263	  690.1	  593.4	 8668.0	...
2621264	  690.4	  593.5	 8669.0	...
2621265	  690.6	  593.5	 8671.0	...
2621266	  690.4	  593.5	 8673.0	...
2621267	  690.2	  593.5	 8671.0	...
2621268	  689.7	  593.1	 8669.0	...
2621269	  689.3	  592.7	 8666.0	...
2621270	  689.0	  592.0	 8664.0	...
2621271	  689.0	  591.9	 8663.0	...
2621272	  689.4	  592.0	 8667.0	...
2621273	  690.0	  592.3	 8672.0	...
2621274	  690.4	  593.0	 8676.0	...
2621275	  690.4	  593.4	 8676.0	...
2621276	  690.4	  593.3	 8676.0	...
2621277	  690.5	  592.6	 8676.0	...
2621278	  690.5	  592.0	 8675.0	...
2621279	  690.5	  592.5	 8676.0	...
2621280	  690.5	  593.2	 8678.0	...
2621281	  690.4	  593.5	 8680.0	...
2621282	  690.3	  592.9	 8680.0	...
2621283	  690.3	  592.2	 8680.0	...
2621284	  690.3	  592.0	 8680.0	...
2621285	  690.3	  591.8	 8680.0	...
2621286	  690.3	  591.6	 8681.0	...
2621287	  690.5	  591.6	 8681.0	...
2621288	  690.8	  591.6	 8682.0	...
2621289	  691.2	  591.7	 8682.0	...
2621290	  691.3	  591.6	 8683.0	...
2621291	  691.4	  591.7	 8683.0	...
2621292	  691.5	  591.7	 8685.0	...
2621293	  691.5	  591.8	 8688.0	...
2621294	  691.5	  591.7	 8691.0	...
2621295	  691.2	  591.6	 8691.0	...
2621296	  691.0	  591.9	 8690.0	...
2621297	  690.7	  592.2	 8689.0	...
2621298	  690.6	  591.9	 8692.0	...
2621299	  690.4	  591.4	 8697.0	...
2621300	  690.3	  590.6	 8701.0	...
2621301	  690.2	  590.3	 8700.0	...
2621302	  690.2	  589.8	 8699.0	...
2621303	  690.2	  589.6	 8699.0	...
2621304	  690.3	  590.3	 8699.0	...
2621305	  690.4	  591.1	 8698.0	...
2621306	  690.5	  591.8	 8697.0	...
2621307	  690.5	  591.7	 8698.0	...
2621308	  690.5	  591.7	 8700.0	...
2621309	  690.4	  591.7	 8702.0	...
2621310	  690.4	  591.6	 8702.0	...
2621311	  690.4	  591.6	 8707.0	...
2621312	  690.7	  591.5	 8713.0	...
2621313	  690.9	  591.5	 8719.0	...
2621314	  691.1	  591.5	 8719.0	...
2621315	  690.7	  591.3	 8717.0	...
2621316	  690.3	  591.1	 8716.0	...
2621317	  690.1	  591.0	 8714.0	...
2621318	  690.2	  591.0	 8713.0	...
2621319	  690.2	  590.8	 8711.0	...
2621320	  690.2	  590.7	 8709.0	...
2621321	  690.2	  590.5	 8711.0	...
2621322	  690.3	  590.4	 8715.0	...
2621323	  690.4	  590.1	 8720.0	...
2621324	  690.2	  589.6	 8720.0	...
2621325	  689.9	  589.2	 8721.0	...
2621326	  689.6	  589.5	 8724.0	...
2621327	  689.6	  590.0	 8726.0	...
2621328	  689.5	  590.4	 8726.0	...
2621329	  689.4	  590.4	 8725.0	...
2621330	  689.5	  590.3	 8727.0	...
2621331	  689.4	  590.2	 8730.0	...
2621332	  689.4	  590.2	 8734.0	...
2621333	  689.4	  590.1	 8734.0	...
2621334	  689.7	  590.0	 8733.0	...
2621335	  690.0	  589.9	 8733.0	...
2621336	  690.1	  589.8	 8733.0	...
2621337	  690.3	  589.8	 8733.0	...
2621338	  690.5	  589.8	 8734.0	...
2621339	  690.7	  589.5	 8737.0	...
2621340	  690.6	  589.2	 8739.0	...
2621341	  690.5	  589.1	 8741.0	...
2621342	  690.6	  589.4	 8742.0	...
2621343	  690.5	  589.7	 8744.0	...
2621344	  690.4	  589.7	 8743.0	...
2621345	  690.3	  589.6	 8740.0	...
2621346	  690.3	  589.4	 8738.0	...
2621347	  690.4	  589.7	 8740.0	...
2621348	  690.3	  590.1	 8742.0	...
2621349	  690.1	  590.4	 8745.0	...
2621350	  689.9	  590.2	 8745.0	...
2621351	  689.8	  589.9	 8745.0	...
2621352	  689.9	  589.7	 8747.0	...
2621353	  690.0	  589.3	 8750.0	...
2621354	  690.0	  589.1	 8752.0	...
2621355	  689.9	  588.8	 8749.0	...
2621356	  689.8	  588.7	 8746.0	...
2621357	  689.6	  588.4	 8744.0	...
2621358	  689.5	  588.4	 8744.0	...
2621359	  689.5	  588.4	 8743.0	...
2621360	  689.6	  588.6	 8743.0	...
2621361	  689.8	  588.7	 8744.0	...
2621362	  689.9	  588.7	 8748.0	...
2621363	  689.9	  588.8	 8752.0	...
2621364	  689.8	  588.9	 8756.0	...
2621365	  689.8	  589.0	 8758.0	...
2621366	  689.8	  588.9	 8759.0	...
2621367	  689.7	  588.9	 8759.0	...
2621368	  689.5	  588.9	 8760.0	...
2621369	  689.3	  588.9	 8760.0	...
2621370	  689.3	  588.9	 8756.0	...
2621371	  689.4	  588.8	 8751.0	...
2621372	  689.9	  588.8	 8752.0	...
2621373	  690.5	  588.7	 8758.0	...
2621374	  690.9	  588.6	 8766.0	...
2621375	  690.9	  588.5	 8768.0	...
2621376	  690.9	  588.4	 8771.0	...
2621377	  690.8	  588.5	 8771.0	...
2621378	  690.6	  588.6	 8768.0	...
2621379	  690.5	  588.7	 8764.0	...
2621380	  690.5	  588.6	 8761.0	...
2621381	  690.4	  588.1	 8761.0	...
2621382	  690.4	  587.7	 8763.0	...
2621383	  690.4	  587.5	 8764.0	...
2621384	  690.3	  587.5	 8763.0	...
2621385	  690.2	  588.0	 8761.0	...
2621386	  690.1	  588.5	 8760.0	...
2621387	  690.3	  588.8	 8760.0	...
2621388	  690.5	  588.7	 8762.0	...
2621389	  690.8	  588.5	 8763.0	...
2621390	  690.8	  588.3	 8763.0	...
2621391	  690.8	  588.0	 8764.0	...
2621392	  690.8	  587.8	 8766.0	...
2621393	  690.8	  587.8	 8768.0	...
2621394	  690.5	  587.9	 8768.0	...
2621395	  690.3	  587.9	 8770.0	...
2621396	  690.2	  587.7	 8771.0	...
2621397	  690.3	  587.5	 8772.0	...
2621398	  690.3	  587.5	 8773.0	...
2621399	  690.2	  587.6	 8773.0	...
2621400	  690.2	  587.8	 8775.0	...
2621401	  690.2	  587.8	 8778.0	...
2621402	  690.4	  587.7	 8778.0	...
2621403	  690.5	  587.7	 8775.0	...
2621404	  690.7	  587.6	 8773.0	...
2621405	  690.7	  587.4	 8775.0	...
2621406	  690.6	  587.3	 8776.0	...
2621407	  690.3	  587.2	 8777.0	...
2621408	  689.9	  587.2	 8777.0	...
2621409	  689.6	  587.1	 8777.0	...
2621410	  689.5	  586.8	 8777.0	...
2621411	  689.5	  586.6	 8778.0	...
2621412	  689.7	  586.4	 8778.0	...
2621413	  689.8	  586.4	 8777.0	...
2621414	  689.9	  586.5	 8776.0	...
2621415	  689.8	  586.6	 8778.0	...
2621416	  689.8	  586.6	 8782.0	...
2621417	  689.8	  586.7	 8786.0	...
2621418	  689.9	  586.7	 8787.0	...
2621419	  689.9	  586.8	 8789.0	...
2621420	  689.9	  586.7	 8791.0	...
2621421	  689.9	  586.5	 8794.0	...
2621422	  690.1	  586.2	 8797.0	...
2621423	  690.3	  586.0	 8798.0	...
2621424	  690.5	  586.0	 8800.0	...
2621425	  690.5	  586.0	 8802.0	...
2621426	  690.5	  586.1	 8803.0	...
2621427	  690.4	  586.2	 8801.0	...
2621428	  690.4	  586.4	 8798.0	...
2621429	  690.4	  586.5	 8797.0	...
2621430	  690.4	  586.4	 8798.0	...
MSG	2621431 0000 _ Number Off
2621431	  690.4	  586.0	 8799.0	...
2621432	  690.3	  585.7	 8800.0	...
2621433	  690.3	  585.6	 8800.0	...
2621434	  690.2	  585.4	 8801.0	...
2621435	  690.0	  585.2	 8800.0	...
2621436	  689.8	  585.0	 8800.0	...
2621437	  689.8	  585.0	 8801.0	...
2621438	  689.8	  585.0	 8801.0	...
2621439	  689.9	  584.9	 8802.0	...
2621440	  690.0	  584.9	 8802.0	...
2621441	  690.0	  584.9	 8801.0	...
2621442	  690.1	  584.9	 8800.0	...
2621443	  690.1	  584.9	 8803.0	...
2621444	  690.1	  585.0	 8807.0	...
2621445	  690.1	  585.0	 8811.0	...
2621446	  690.1	  585.0	 8809.0	...
2621447	  690.0	  585.1	 8807.0	...
2621448	  690.0	  585.1	 8805.0	...
2621449	  690.0	  584.8	 8805.0	...
2621450	  689.8	  584.5	 8805.0	...
2621451	  689.6	  584.3	 8806.0	...
2621452	  689.5	  584.3	 8806.0	...
2621453	  689.5	  584.4	 8806.0	...
2621454	  689.8	  584.6	 8806.0	...
2621455	  690.0	  584.7	 8805.0	...
2621456	  690.4	  584.7	 8804.0	...
2621457	  690.6	  584.5	 8803.0	...
2621458	  690.4	  584.1	 8802.0	...
2621459	  690.0	  583.8	 8803.0	...
2621460	  689.5	  583.6	 8806.0	...
2621461	  689.4	  583.6	 8808.0	...
2621462	  689.2	  583.6	 8809.0	...
2621463	  689.2	  583.5	 8809.0	...
2621464	  689.1	  583.6	 8809.0	...
2621465	  689.2	  583.9	 8809.0	...
2621466	  689.3	  584.3	 8810.0	...
2621467	  689.3	  584.4	 8812.0	...
2621468	  689.2	  584.3	 8813.0	...
2621469	  689.1	  584.0	 8813.0	...
2621470	  689.2	  583.7	 8814.0	...
2621471	  689.4	  583.9	 8819.0	...
2621472	  689.6	  584.1	 8824.0	...
2621473	  689.7	  584.6	 8828.0	...
2621474	  689.5	  584.9	 8824.0	...
2621475	  689.3	  585.2	 8819.0	...
2621476	  689.2	  585.1	 8818.0	...
2621477	  689.4	  584.9	 8822.0	...
2621478	  689.6	  584.7	 8825.0	...
2621479	  689.6	  584.4	 8825.0	...
2621480	  689.6	  584.1	 8826.0	...
2621481	  689.6	  584.0	 8829.0	...
2621482	  689.6	  584.2	 8831.0	...
2621483	  689.5	  584.3	 8834.0	...
2621484	  689.3	  584.1	 8833.0	...
2621485	  688.9	  583.8	 8832.0	...
2621486	  688.7	  583.7	 8834.0	...
2621487	  688.7	  583.6	 8835.0	...
2621488	  689.1	  583.9	 8837.0	...
2621489	  689.2	  584.1	 8837.0	...
2621490	  689.1	  584.2	 8836.0	...
2621491	  688.9	  584.1	 8835.0	...
2621492	  689.0	  584.3	 8836.0	...
2621493	  689.3	  584.7	 8836.0	...
2621494	  689.5	  585.1	 8836.0	...
2621495	  689.4	  585.4	 8835.0	...
2621496	  689.2	  585.5	 8836.0	...
2621497	  688.9	  585.3	 8838.0	...
2621498	  688.8	  584.9	 8842.0	...
2621499	  688.4	  584.4	 8843.0	...
2621500	  688.2	  584.2	 8844.0	...
2621501	  688.0	  584.1	 8845.0	...
2621502	  688.1	  584.2	 8844.0	...
2621503	  688.6	  584.3	 8843.0	...
2621504	  689.1	  584.3	 8841.0	...
2621505	  689.5	  584.4	 8840.0	...
2621506	  689.2	  584.5	 8839.0	...
2621507	  689.0	  584.6	 8840.0	...
2621508	  688.9	  584.7	 8841.0	...
2621509	  688.9	  584.8	 8842.0	...
2621510	  688.9	  584.8	 8842.0	...
2621511	  688.8	  584.7	 8842.0	...
2621512	  688.7	  584.7	 8841.0	...
2621513	  688.5	  584.6	 8844.0	...
2621514	  688.3	  584.4	 8846.0	...
2621515	  688.1	  584.2	 8846.0	...
2621516	  688.0	  584.0	 8843.0	...
2621517	  688.2	  583.9	 8840.0	...
2621518	  688.4	  583.8	 8840.0	...
2621519	  688.5	  583.7	 8843.0	...
2621520	  688.4	  583.5	 8845.0	...
2621521	  688.2	  583.3	 8847.0	...
2621522	  688.1	  583.3	 8847.0	...
2621523	  687.9	  583.3	 8849.0	...
2621524	  687.7	  583.4	 8851.0	...
2621525	  687.3	  583.5	 8852.0	...
2621526	  687.2	  583.9	 8849.0	...
2621527	  687.1	  584.3	 8846.0	...
2621528	  687.1	  584.7	 8845.0	...
2621529	  687.6	  584.9	 8847.0	...
2621530	  688.2	  585.0	 8848.0	...
2621531	  688.8	  585.3	 8848.0	...
2621532	  688.9	  585.4	 8849.0	...
2621533	  688.8	  585.3	 8850.0	...
2621534	  688.5	  585.1	 8850.0	...
2621535	  688.2	  584.8	 8848.0	...
2621536	  688.0	  584.7	 8846.0	...
2621537	  687.9	  584.6	 8844.0	...
2621538	  687.9	  584.5	 8847.0	...
2621539	  687.9	  584.6	 8850.0	...
2621540	  687.9	  584.7	 8853.0	...
2621541	  687.8	  584.7	 8856.0	...
2621542	  687.7	  584.8	 8859.0	...
2621543	  687.5	  584.8	 8860.0	...
2621544	  687.5	  584.8	 8858.0	...
2621545	  687.6	  584.8	 8856.0	...
2621546	  687.8	  584.8	 8855.0	...
2621547	  687.9	  584.8	 8855.0	...
2621548	  687.9	  584.6	 8855.0	...
2621549	  688.0	  584.5	 8855.0	...
2621550	  687.7	  584.3	 8854.0	...
2621551	  687.5	  584.2	 8854.0	...
2621552	  687.1	  584.2	 8856.0	...
2621553	  687.1	  584.2	 8858.0	...
2621554	  687.0	  584.8	 8860.0	...
2621555	  687.0	  585.4	 8862.0	...
2621556	  687.0	  585.5	 8863.0	...
2621557	  687.0	  585.2	 8864.0	...
2621558	  687.0	  584.8	 8864.0	...
2621559	  687.0	  584.8	 8864.0	...
2621560	  687.0	  584.8	 8865.0	...
2621561	  687.0	  584.9	 8865.0	...
2621562	  687.1	  585.0	 8864.0	...
2621563	  686.9	  585.2	 8864.0	...
2621564	  686.7	  585.3	 8863.0	...
2621565	  686.4	  585.3	 8864.0	...
2621566	  686.5	  585.2	 8866.0	...
2621567	  686.7	  585.2	 8868.0	...
2621568	  686.9	  585.2	 8870.0	...
2621569	  687.0	  585.2	 8870.0	...
2621570	  687.0	  585.0	 8869.0	...
2621571	  687.0	  584.8	 8868.0	...
2621572	  687.0	  584.6	 8868.0	...
2621573	  687.1	  584.5	 8868.0	...
2621574	  687.2	  584.7	 8866.0	...
2621575	  687.1	  585.0	 8866.0	...
2621576	  686.9	  585.3	 8865.0	...
2621577	  686.7	  585.3	 8865.0	...
2621578	  686.9	  585.3	 8865.0	...
2621579	  687.0	  585.6	 8865.0	...
2621580	  687.1	  586.0	 8864.0	...
2621581	  687.1	  586.2	 8863.0	...
2621582	  687.1	  586.0	 8868.0	...
2621583	  687.1	  585.9	 8873.0	...
2621584	  687.1	  585.8	 8878.0	...
2621585	  687.3	  585.8	 8877.0	...
2621586	  687.4	  585.7	 8876.0	...
2621587	  687.3	  585.5	 8877.0	...
2621588	  686.9	  585.4	 8878.0	...
2621589	  686.5	  585.3	 8879.0	...
2621590	  686.5	  585.6	 8879.0	...
2621591	  686.6	  585.9	 8876.0	...
2621592	  686.8	  586.0	 8873.0	...
2621593	  686.9	  585.7	 8873.0	...
2621594	  687.1	  585.3	 8875.0	...
2621595	  687.2	  585.2	 8877.0	...
2621596	  687.1	  585.5	 8875.0	...
2621597	  686.9	  585.8	 8872.0	...
2621598	  686.7	  585.9	 8870.0	...
2621599	  686.6	  585.5	 8871.0	...
2621600	  686.6	  585.2	 8873.0	...
2621601	  686.5	  585.2	 8877.0	...
2621602	  686.5	  585.3	 8880.0	...
2621603	  686.3	  585.4	 8881.0	...
2621604	  686.2	  585.3	 8881.0	...
2621605	  686.2	  585.5	 8881.0	...
2621606	  686.5	  585.8	 8880.0	...
2621607	  686.8	  585.9	 8877.0	...
2621608	  687.0	  585.7	 8875.0	...
2621609	  687.1	  585.9	 8877.0	...
2621610	  687.1	  586.1	 8879.0	...
2621611	  687.0	  586.3	 8880.0	...
2621612	  686.8	  586.1	 8878.0	...
2621613	  686.5	  585.8	 8877.0	...
2621614	  686.5	  585.7	 8878.0	...
2621615	  686.7	  585.6	 8880.0	...
2621616	  686.9	  585.4	 8881.0	...
2621617	  687.2	  585.1	 8883.0	...
2621618	  687.4	  585.4	 8883.0	...
2621619	  687.7	  585.9	 8884.0	...
2621620	  687.4	  586.5	 8885.0	...
2621621	  687.1	  586.4	 8888.0	...
2621622	  686.8	  586.4	 8890.0	...
2621623	  686.9	  586.3	 8887.0	...
2621624	  687.1	  586.0	 8883.0	...
2621625	  687.2	  585.6	 8879.0	...
2621626	  686.7	  585.2	 8877.0	...
2621627	  686.2	  585.6	 8876.0	...
2621628	  685.9	  586.1	 8877.0	...
2621629	  686.3	  586.5	 8878.0	...
2621630	  686.6	  586.5	 8879.0	...
2621631	  686.6	  586.5	 8878.0	...
2621632	  686.5	  586.4	 8880.0	...
2621633	  686.5	  586.3	 8883.0	...
2621634	  686.4	  586.3	 8884.0	...
2621635	  686.5	  586.5	 8882.0	...
2621636	  686.5	  586.7	 8880.0	...
2621637	  686.6	  586.6	 8880.0	...
2621638	  686.5	  586.3	 8880.0	...
2621639	  686.3	  586.1	 8880.0	...
2621640	  686.1	  586.2	 8879.0	...
2621641	  686.0	  586.2	 8879.0	...
2621642	  686.0	  586.1	 8879.0	...
MSG	2621643 0000 _ Number On
2621643	  686.0	  586.1	 8880.0	...
2621644	  685.8	  586.3	 8879.0	...
2621645	  685.4	  586.5	 8876.0	...
2621646	  685.0	  586.6	 8873.0	...
2621647	  685.5	  586.5	 8873.0	...
2621648	  686.3	  586.5	 8876.0	...
2621649	  686.9	  586.7	 8879.0	...
2621650	  686.5	  586.9	 8879.0	...
2621651	  686.1	  587.0	 8879.0	...
2621652	  685.8	  587.0	 8879.0	...
2621653	  685.9	  587.1	 8881.0	...
2621654	  686.1	  587.2	 8882.0	...
2621655	  686.8	  587.3	 8883.0	...
2621656	  687.3	  587.3	 8882.0	...
2621657	  687.7	  587.4	 8877.0	...
2621658	  687.3	  587.6	 8872.0	...
2621659	  686.9	  587.9	 8870.0	...
2621660	  686.9	  588.0	 8873.0	...
2621661	  687.2	  588.2	 8876.0	...
2621662	  687.4	  587.9	 8876.0	...
2621663	  687.2	  587.6	 8874.0	...
2621664	  686.8	  587.3	 8871.0	...
2621665	  686.4	  587.4	 8869.0	...
2621666	  686.1	  587.4	 8871.0	...
2621667	  686.2	  587.4	 8872.0	...
2621668	  686.3	  587.4	 8872.0	...
2621669	  686.4	  587.5	 8869.0	...
2621670	  686.6	  587.7	 8866.0	...
2621671	  686.9	  588.0	 8865.0	...
2621672	  687.3	  588.1	 8869.0	...
2621673	  687.5	  588.1	 8873.0	...
2621674	  687.3	  587.8	 8874.0	...
2621675	  687.0	  587.4	 8873.0	...
2621676	  686.8	  587.0	 8872.0	...
2621677	  687.0	  586.9	 8872.0	...
2621678	  687.4	  587.1	 8872.0	...
2621679	  687.7	  587.4	 8873.0	...
2621680	  687.9	  587.8	 8874.0	...
2621681	  687.9	  587.8	 8874.0	...
2621682	  687.8	  587.9	 8875.0	...
2621683	  687.8	  587.8	 8876.0	...
2621684	  687.7	  587.8	 8870.0	...
2621685	  687.7	  587.8	 8863.0	...
2621686	  687.7	  587.8	 8862.0	...
2621687	  687.7	  587.8	 8867.0	...
2621688	  687.8	  588.0	 8873.0	...
2621689	  688.0	  588.3	 8871.0	...
2621690	  688.1	  588.1	 8867.0	...
2621691	  688.1	  587.7	 8863.0	...
2621692	  688.1	  587.4	 8862.0	...
2621693	  688.1	  587.4	 8865.0	...
2621694	  688.0	  587.6	 8866.0	...
2621695	  687.9	  587.8	 8868.0	...
2621696	  687.8	  588.1	 8870.0	...
2621697	  688.2	  588.4	 8873.0	...
2621698	  688.5	  588.5	 8875.0	...
2621699	  688.8	  588.2	 8873.0	...
2621700	  688.7	  588.1	 8870.0	...
2621701	  688.5	  588.1	 8868.0	...
2621702	  688.3	  588.6	 8866.0	...
2621703	  688.1	  589.0	 8863.0	...
2621704	  688.0	  589.0	 8862.0	...
2621705	  688.1	  588.7	 8862.0	...
2621706	  688.3	  588.7	 8862.0	...
2621707	  688.4	  589.0	 8863.0	...
2621708	  688.4	  589.1	 8863.0	...
2621709	  688.2	  589.1	 8863.0	...
2621710	  688.2	  588.9	 8862.0	...
2621711	  688.2	  589.3	 8862.0	...
2621712	  688.2	  589.6	 8862.0	...
2621713	  688.2	  589.9	 8861.0	...
2621714	  688.3	  589.9	 8859.0	...
2621715	  688.3	  589.8	 8858.0	...
2621716	  688.4	  589.7	 8858.0	...
2621717	  688.5	  589.6	 8858.0	...
2621718	  688.8	  589.6	 8859.0	...
2621719	  688.8	  589.6	 8855.0	...
2621720	  688.9	  589.6	 8852.0	...
2621721	  688.8	  589.6	 8848.0	...
2621722	  688.7	  589.7	 8848.0	...
2621723	  688.6	  589.9	 8848.0	...
2621724	  688.4	  590.0	 8850.0	...
2621725	  688.3	  589.9	 8851.0	...
2621726	  688.2	  589.8	 8851.0	...
2621727	  688.2	  589.8	 8851.0	...
2621728	  688.2	  589.9	 8853.0	...
2621729	  688.2	  590.0	 8855.0	...
2621730	  688.3	  590.1	 8857.0	...
2621731	  688.3	  590.1	 8857.0	...
2621732	  688.3	  590.1	 8856.0	...
2621733	  688.0	  589.9	 8852.0	...
2621734	  687.8	  589.7	 8847.0	...
2621735	  687.7	  589.4	 8842.0	...
2621736	  687.7	  589.3	 8841.0	...
2621737	  687.8	  589.3	 8842.0	...
2621738	  687.9	  589.3	 8843.0	...
2621739	  688.0	  589.5	 8844.0	...
2621740	  688.2	  589.7	 8844.0	...
2621741	  688.4	  589.9	 8844.0	...
2621742	  688.6	  589.9	 8845.0	...
2621743	  688.5	  590.1	 8846.0	...
2621744	  688.3	  590.4	 8847.0	...
2621745	  688.6	  590.7	 8845.0	...
2621746	  688.9	  590.8	 8846.0	...
2621747	  689.0	  591.0	 8846.0	...
2621748	  688.6	  590.8	 8846.0	...
2621749	  688.2	  590.6	 8844.0	...
2621750	  688.0	  590.4	 8842.0	...
2621751	  687.8	  590.5	 8841.0	...
2621752	  687.7	  590.3	 8841.0	...
2621753	  687.6	  590.1	 8839.0	...
2621754	  687.6	  589.9	 8838.0	...
2621755	  687.6	  590.0	 8835.0	...
2621756	  687.6	  590.1	 8833.0	...
2621757	  687.6	  590.2	 8835.0	...
2621758	  687.7	  590.3	 8837.0	...
2621759	  687.8	  590.5	 8840.0	...
2621760	  687.8	  590.7	 8841.0	...
2621761	  687.8	  590.8	 8838.0	...
2621762	  687.8	  590.6	 8836.0	...
2621763	  687.9	  590.4	 8833.0	...
2621764	  687.6	  590.2	 8833.0	...
2621765	  687.2	  590.2	 8833.0	...
2621766	  687.1	  590.6	 8834.0	...
2621767	  687.5	  590.9	 8836.0	...
2621768	  687.9	  590.9	 8836.0	...
2621769	  688.3	  590.6	 8836.0	...
2621770	  688.3	  590.6	 8835.0	...
2621771	  688.4	  590.9	 8834.0	...
2621772	  688.2	  591.2	 8831.0	...
2621773	  688.0	  591.4	 8828.0	...
2621774	  687.9	  591.6	 8826.0	...
2621775	  688.0	  591.8	 8827.0	...
2621776	  688.0	  591.5	 8829.0	...
2621777	  688.0	  591.1	 8827.0	...
2621778	  687.9	  590.8	 8826.0	...
2621779	  687.7	  590.8	 8824.0	...
2621780	  687.6	  590.8	 8825.0	...
2621781	  687.5	  590.8	 8826.0	...
2621782	  687.7	  591.0	 8826.0	...
2621783	  688.0	  591.3	 8821.0	...
2621784	  688.3	  591.5	 8818.0	...
2621785	  688.3	  591.4	 8815.0	...
2621786	  688.6	  591.6	 8815.0	...
2621787	  688.8	  591.9	 8817.0	...
2621788	  688.7	  592.2	 8819.0	...
2621789	  688.4	  592.1	 8819.0	...
2621790	  688.3	  591.9	 8819.0	...
2621791	  688.6	  591.9	 8817.0	...
2621792	  688.6	  591.7	 8816.0	...
2621793	  688.5	  591.8	 8814.0	...
2621794	  688.4	  591.8	 8814.0	...
2621795	  688.3	  591.7	 8814.0	...
2621796	  688.1	  591.5	 8813.0	...
2621797	  687.9	  591.2	 8813.0	...
2621798	  687.8	  591.4	 8814.0	...
2621799	  687.9	  591.8	 8814.0	...
2621800	  688.2	  592.1	 8815.0	...
2621801	  688.5	  592.3	 8816.0	...
2621802	  688.6	  592.3	 8817.0	...
2621803	  688.6	  592.4	 8815.0	...
2621804	  688.3	  592.4	 8813.0	...
2621805	  688.0	  592.2	 8812.0	...
2621806	  687.8	  591.9	 8811.0	...
2621807	  687.8	  591.6	 8813.0	...
2621808	  687.8	  591.5	 8815.0	...
2621809	  687.9	  591.4	 8818.0	...
2621810	  688.0	  591.4	 8815.0	...
2621811	  688.4	  591.3	 8810.0	...
2621812	  688.7	  591.5	 8806.0	...
2621813	  688.9	  591.7	 8805.0	...
2621814	  688.9	  591.7	 8805.0	...
2621815	  688.9	  591.4	 8801.0	...
2621816	  688.9	  591.4	 8798.0	...
2621817	  689.0	  591.7	 8795.0	...
2621818	  688.9	  592.2	 8795.0	...
2621819	  688.9	  592.3	 8795.0	...
2621820	  688.9	  592.5	 8796.0	...
2621821	  688.8	  592.6	 8797.0	...
2621822	  688.8	  592.6	 8798.0	...
2621823	  688.9	  592.7	 8798.0	...
2621824	  689.1	  592.6	 8797.0	...
2621825	  689.4	  592.5	 8797.0	...
2621826	  689.4	  592.3	 8796.0	...
2621827	  689.1	  592.1	 8794.0	...
2621828	  688.8	  592.0	 8791.0	...
2621829	  688.7	  591.9	 8790.0	...
2621830	  689.0	  592.3	 8789.0	...
2621831	  689.3	  592.8	 8790.0	...
2621832	  689.5	  593.3	 8790.0	...
2621833	  689.2	  593.3	 8789.0	...
2621834	  688.8	  593.2	 8787.0	...
2621835	  688.5	  593.1	 8783.0	...
2621836	  688.7	  592.7	 8780.0	...
2621837	  688.8	  592.5	 8779.0	...
2621838	  688.8	  592.5	 8778.0	...
2621839	  688.8	  592.7	 8778.0	...
2621840	  688.9	  593.1	 8776.0	...
2621841	  688.9	  593.3	 8774.0	...
2621842	  688.9	  593.4	 8774.0	...
2621843	  688.8	  593.4	 8777.0	...
2621844	  688.7	  593.3	 8778.0	...
2621845	  688.6	  593.2	 8776.0	...
2621846	  688.6	  593.2	 8774.0	...
2621847	  688.6	  593.4	 8772.0	...
2621848	  688.5	  593.6	 8771.0	...
2621849	  688.6	  593.8	 8770.0	...
2621850	  688.6	  593.9	 8768.0	...
2621851	  688.7	  594.0	 8767.0	...
2621852	  688.8	  594.0	 8765.0	...
2621853	  688.9	  594.0	 8767.0	...
2621854	  688.7	  594.1	 8768.0	...
2621855	  688.6	  594.5	 8765.0	...
2621856	  688.6	  594.8	 8763.0	...
2621857	  688.7	  595.1	 8759.0	...
2621858	  688.7	  595.0	 8758.0	...
2621859	  688.6	  594.9	 8756.0	...
2621860	  688.4	  594.8	 8755.0	...
2621861	  688.2	  594.9	 8754.0	...
2621862	  688.0	  595.2	 8754.0	...
2621863	  687.9	  595.7	 8755.0	...
2621864	  687.8	  596.1	 8756.0	...
2621865	  687.7	  595.9	 8759.0	...
2621866	  687.7	  595.7	 8761.0	...
2621867	  687.9	  595.7	 8760.0	...
2621868	  688.2	  596.0	 8755.0	...
2621869	  688.4	  596.5	 8750.0	...
2621870	  688.2	  596.7	 8747.0	...
2621871	  687.9	  596.7	 8748.0	...
2621872	  687.8	  596.7	 8749.0	...
2621873	  688.1	  596.5	 8751.0	...
2621874	  688.4	  596.6	 8751.0	...
2621875	  688.4	  596.6	 8752.0	...
2621876	  688.0	  596.5	 8752.0	...
2621877	  687.7	  596.3	 8752.0	...
2621878	  687.8	  596.0	 8751.0	...
2621879	  687.9	  596.3	 8749.0	...
2621880	  688.0	  596.6	 8747.0	...
2621881	  688.1	  597.0	 8746.0	...
2621882	  688.3	  597.1	 8746.0	...
2621883	  688.5	  597.3	 8745.0	...
2621884	  688.6	  597.5	 8745.0	...
2621885	  688.7	  597.4	 8746.0	...
2621886	  688.8	  597.3	 8749.0	...
2621887	  688.8	  597.0	 8752.0	...
2621888	  688.7	  596.8	 8755.0	...
2621889	  688.6	  596.8	 8757.0	...
2621890	  688.6	  596.9	 8758.0	...
2621891	  688.7	  597.2	 8755.0	...
2621892	  688.8	  597.2	 8750.0	...
2621893	  688.9	  597.3	 8746.0	...
2621894	  688.6	  597.3	 8743.0	...
2621895	  688.3	  597.6	 8739.0	...
2621896	  688.1	  597.9	 8735.0	...
2621897	  688.2	  597.9	 8731.0	...
2621898	  688.2	  597.6	 8731.0	...
2621899	  688.3	  597.5	 8731.0	...
2621900	  688.4	  597.6	 8730.0	...
2621901	  688.4	  597.6	 8729.0	...
2621902	  688.3	  597.4	 8728.0	...
2621903	  688.2	  597.0	 8728.0	...
2621904	  688.2	  596.7	 8730.0	...
2621905	  688.3	  596.7	 8732.0	...
2621906	  688.4	  596.8	 8731.0	...
2621907	  688.6	  596.9	 8728.0	...
2621908	  688.6	  596.7	 8726.0	...
2621909	  688.6	  596.6	 8726.0	...
2621910	  688.8	  596.6	 8725.0	...
2621911	  689.0	  596.6	 8724.0	...
2621912	  688.8	  597.0	 8722.0	...
2621913	  688.5	  597.4	 8721.0	...
2621914	  688.1	  597.4	 8722.0	...
2621915	  688.1	  597.2	 8724.0	...
2621916	  688.3	  596.9	 8723.0	...
2621917	  688.5	  596.8	 8720.0	...
2621918	  688.6	  596.8	 8718.0	...
2621919	  688.6	  596.8	 8718.0	...
2621920	  688.6	  596.9	 8718.0	...
2621921	  688.6	  597.0	 8717.0	...
2621922	  688.5	  597.2	 8717.0	...
2621923	  688.5	  597.4	 8717.0	...
2621924	  688.4	  597.3	 8715.0	...
2621925	  688.4	  597.2	 8712.0	...
2621926	  688.6	  597.3	 8708.0	...
2621927	  688.9	  597.5	 8708.0	...
2621928	  688.8	  597.8	 8708.0	...
2621929	  688.4	  597.8	 8708.0	...
2621930	  688.2	  598.0	 8709.0	...
2621931	  688.3	  598.1	 8709.0	...
2621932	  688.4	  598.3	 8709.0	...
2621933	  688.4	  598.1	 8708.0	...
2621934	  688.3	  597.9	 8706.0	...
2621935	  688.2	  597.7	 8704.0	...
2621936	  688.3	  597.8	 8703.0	...
2621937	  688.7	  597.9	 8706.0	...
2621938	  689.0	  598.0	 8709.0	...
2621939	  689.3	  598.0	 8707.0	...
2621940	  689.3	  598.0	 8702.0	...
2621941	  689.2	  597.9	 8696.0	...
2621942	  689.2	  597.9	 8696.0	...
2621943	  689.1	  597.9	 8697.0	...
2621944	  689.1	  598.0	 8697.0	...
2621945	  689.1	  598.1	 8698.0	...
MSG	2621946 0000 _ Number Off
2621946	  689.0	  598.1	 8698.0	...
2621947	  688.9	  598.0	 8698.0	...
2621948	  688.9	  598.0	 8698.0	...
2621949	  688.9	  598.1	 8694.0	...
2621950	  688.9	  598.2	 8690.0	...
2621951	  688.8	  598.3	 8686.0	...
2621952	  688.9	  598.5	 8685.0	...
2621953	  689.2	  598.4	 8687.0	...
2621954	  689.5	  598.3	 8689.0	...
2621955	  689.2	  598.2	 8692.0	...
2621956	  688.5	  598.0	 8694.0	...
2621957	  687.9	  597.9	 8695.0	...
2621958	  687.8	  597.9	 8697.0	...
2621959	  688.0	  598.0	 8697.0	...
2621960	  688.2	  598.2	 8697.0	...
2621961	  688.3	  598.2	 8697.0	...
2621962	  688.5	  598.2	 8696.0	...
2621963	  688.7	  598.2	 8693.0	...
2621964	  689.0	  598.4	 8691.0	...
2621965	  689.1	  598.6	 8691.0	...
2621966	  689.2	  598.8	 8692.0	...
2621967	  689.2	  598.8	 8692.0	...
2621968	  689.1	  598.3	 8692.0	...
2621969	  688.9	  597.9	 8692.0	...
2621970	  688.6	  597.6	 8692.0	...
2621971	  688.5	  597.7	 8691.0	...
2621972	  688.5	  597.7	 8687.0	...
2621973	  688.6	  597.7	 8682.0	...
2621974	  688.6	  597.8	 8681.0	...
2621975	  688.7	  598.1	 8683.0	...
2621976	  688.8	  598.3	 8687.0	...
2621977	  688.8	  598.4	 8688.0	...
2621978	  688.6	  598.3	 8690.0	...
2621979	  688.4	  598.4	 8690.0	...
2621980	  688.3	  598.7	 8690.0	...
2621981	  688.5	  598.9	 8690.0	...
2621982	  688.7	  598.8	 8691.0	...
2621983	  688.8	  598.8	 8691.0	...
2621984	  688.8	  598.9	 8690.0	...
2621985	  688.9	  598.8	 8691.0	...
2621986	  689.1	  598.7	 8692.0	...
2621987	  689.4	  598.5	 8695.0	...
2621988	  689.4	  598.6	 8693.0	...
2621989	  689.3	  598.6	 8690.0	...
2621990	  689.1	  598.7	 8687.0	...
2621991	  689.0	  598.7	 8688.0	...
2621992	  689.1	  598.7	 8688.0	...
2621993	  689.1	  598.7	 8685.0	...
2621994	  688.9	  598.8	 8682.0	...
2621995	  688.7	  598.8	 8679.0	...
2621996	  688.6	  598.9	 8680.0	...
2621997	  688.9	  598.8	 8681.0	...
2621998	  689.1	  598.7	 8681.0	...
2621999	  689.0	  598.7	 8681.0	...
2622000	  688.9	  598.7	 8681.0	...
2622001	  688.7	  598.7	 8682.0	...
2622002	  688.5	  598.7	 8683.0	...
2622003	  688.4	  598.7	 8683.0	...
2622004	  688.4	  598.8	 8683.0	...
2622005	  688.5	  598.9	 8684.0	...
2622006	  688.6	  598.9	 8685.0	...
2622007	  688.8	  599.0	 8684.0	...
2622008	  688.9	  599.0	 8681.0	...
2622009	  688.9	  599.2	 8681.0	...
2622010	  689.0	  599.3	 8683.0	...
2622011	  689.1	  599.6	 8684.0	...
2622012	  689.3	  599.7	 8682.0	...
2622013	  689.4	  599.4	 8678.0	...
2622014	  689.1	  599.1	 8677.0	...
2622015	  688.7	  598.7	 8676.0	...
2622016	  688.3	  598.8	 8676.0	...
2622017	  688.3	  598.7	 8676.0	...
2622018	  688.5	  598.7	 8678.0	...
2622019	  688.8	  598.7	 8680.0	...
2622020	  689.0	  598.7	 8679.0	...
2622021	  689.2	  598.9	 8677.0	...
2622022	  689.2	  599.2	 8674.0	...
2622023	  689.1	  599.4	 8675.0	...
2622024	  688.9	  599.5	 8675.0	...
2622025	  688.7	  599.5	 8671.0	...
2622026	  688.6	  599.5	 8666.0	...
2622027	  688.6	  599.5	 8664.0	...
2622028	  688.6	  599.7	 8667.0	...
2622029	  688.6	  599.9	 8669.0	...
2622030	  688.7	  600.2	 8667.0	...
2622031	  688.9	  600.3	 8665.0	...
2622032	  689.2	  600.0	 8664.0	...
2622033	  689.2	  599.5	 8663.0	...
2622034	  689.3	  599.0	 8662.0	...
2622035	  689.3	  598.7	 8663.0	...
2622036	  689.2	  598.5	 8664.0	...
2622037	  689.0	  598.6	 8666.0	...
2622038	  689.2	  598.8	 8667.0	...
2622039	  689.4	  599.0	 8668.0	...
2622040	  689.6	  599.1	 8666.0	...
2622041	  689.5	  599.3	 8663.0	...
2622042	  689.6	  599.4	 8661.0	...
2622043	  689.8	  599.5	 8660.0	...
2622044	  690.0	  599.4	 8660.0	...
2622045	  690.1	  599.3	 8660.0	...
2622046	  690.2	  599.2	 8661.0	...
2622047	  690.1	  598.9	 8662.0	...
2622048	  689.9	  598.6	 8663.0	...
2622049	  689.8	  598.2	 8663.0	...
2622050	  689.9	  598.0	 8663.0	...
2622051	  690.0	  598.5	 8662.0	...
2622052	  689.8	  599.2	 8662.0	...
2622053	  689.7	  599.6	 8661.0	...
2622054	  689.5	  599.3	 8659.0	...
2622055	  689.6	  598.9	 8657.0	...
2622056	  689.7	  598.8	 8654.0	...
2622057	  689.6	  599.0	 8655.0	...
2622058	  689.6	  599.2	 8657.0	...
2622059	  689.7	  598.9	 8658.0	...
2622060	  689.9	  598.4	 8658.0	...
2622061	  690.1	  598.2	 8657.0	...
2622062	  690.4	  598.4	 8655.0	...
2622063	  689.9	  598.8	 8654.0	...
2622064	  689.4	  599.0	 8652.0	...
2622065	  689.1	  599.2	 8649.0	...
2622066	  689.4	  599.1	 8648.0	...
2622067	  689.6	  599.0	 8647.0	...
2622068	  689.7	  599.0	 8652.0	...
2622069	  689.8	  598.9	 8656.0	...
2622070	  689.8	  598.8	 8660.0	...
2622071	  689.8	  598.8	 8659.0	...
2622072	  689.8	  598.7	 8660.0	...
2622073	  689.7	  598.8	 8661.0	...
2622074	  689.7	  598.9	 8661.0	...
2622075	  689.6	  599.1	 8661.0	...
2622076	  689.7	  599.1	 8660.0	...
2622077	  689.8	  599.2	 8660.0	...
2622078	  689.7	  599.3	 8662.0	...
2622079	  689.6	  599.5	 8664.0	...
2622080	  689.4	  599.6	 8666.0	...
2622081	  689.3	  599.6	 8666.0	...
2622082	  689.2	  599.2	 8665.0	...
2622083	  689.2	  598.9	 8662.0	...
2622084	  689.2	  598.6	 8657.0	...
2622085	  689.2	  598.6	 8653.0	...
2622086	  689.2	  598.7	 8650.0	...
2622087	  689.2	  598.8	 8650.0	...
2622088	  689.2	  598.7	 8649.0	...
2622089	  689.3	  598.6	 8649.0	...
2622090	  689.4	  598.5	 8649.0	...
2622091	  689.7	  598.5	 8649.0	...
2622092	  690.0	  598.5	 8649.0	...
2622093	  690.3	  598.8	 8648.0	...
2622094	  690.3	  599.0	 8651.0	...
2622095	  690.3	  599.3	 8654.0	...
2622096	  690.2	  599.3	 8656.0	...
2622097	  690.2	  599.3	 8656.0	...
2622098	  690.1	  599.3	 8657.0	...
2622099	  690.1	  599.0	 8660.0	...
2622100	  690.0	  598.7	 8663.0	...
2622101	  689.9	  598.5	 8664.0	...
2622102	  689.9	  598.4	 8666.0	...
2622103	  689.9	  598.2	 8667.0	...
2622104	  690.0	  598.1	 8667.0	...
2622105	  690.0	  598.0	 8664.0	...
2622106	  690.1	  598.0	 8662.0	...
2622107	  690.1	  598.1	 8661.0	...
2622108	  690.1	  598.3	 8660.0	...
2622109	  690.0	  598.5	 8658.0	...
2622110	  690.0	  598.7	 8661.0	...
2622111	  690.0	  598.8	 8664.0	...
2622112	  689.9	  598.9	 8668.0	...
2622113	  689.8	  599.0	 8668.0	...
2622114	  689.8	  599.2	 8667.0	...
2622115	  689.8	  599.2	 8667.0	...
2622116	  689.8	  599.0	 8667.0	...
2622117	  689.5	  598.6	 8667.0	...
2622118	  689.3	  598.1	 8668.0	...
2622119	  689.2	  597.9	 8669.0	...
2622120	  689.1	  597.8	 8669.0	...
2622121	  688.9	  597.8	 8671.0	...
2622122	  688.8	  597.6	 8672.0	...
2622123	  689.0	  597.5	 8673.0	...
2622124	  689.2	  597.9	 8673.0	...
2622125	  689.4	  598.3	 8668.0	...
2622126	  689.5	  598.7	 8663.0	...
2622127	  689.6	  598.6	 8660.0	...
2622128	  689.3	  598.8	 8662.0	...
2622129	  689.0	  598.9	 8664.0	...
2622130	  688.8	  599.1	 8663.0	...
2622131	  688.9	  599.1	 8663.0	...
2622132	  689.2	  599.0	 8665.0	...
2622133	  689.3	  599.0	 8668.0	...
2622134	  689.5	  598.9	 8668.0	...
2622135	  689.6	  598.9	 8666.0	...
2622136	  689.7	  598.9	 8664.0	...
2622137	  689.8	  598.9	 8667.0	...
2622138	  689.8	  599.0	 8670.0	...
2622139	  689.9	  599.0	 8673.0	...
2622140	  689.9	  598.9	 8672.0	...
2622141	  690.0	  598.8	 8670.0	...
2622142	  690.0	  598.8	 8668.0	...
2622143	  690.1	  598.8	 8667.0	...
2622144	  690.0	  598.8	 8669.0	...
2622145	  689.8	  598.7	 8671.0	...
2622146	  689.6	  598.6	 8674.0	...
2622147	  689.4	  598.5	 8672.0	...
2622148	  689.5	  598.4	 8671.0	...
2622149	  689.6	  598.2	 8670.0	...
2622150	  689.8	  598.1	 8669.0	...
2622151	  689.9	  598.0	 8668.0	...
2622152	  689.9	  597.9	 8667.0	...
2622153	  689.9	  597.8	 8666.0	...
2622154	  689.8	  597.8	 8665.0	...
2622155	  689.7	  597.7	 8665.0	...
2622156	  689.7	  597.6	 8667.0	...
2622157	  689.8	  597.4	 8668.0	...
MSG	2622158 0000 _ Number On
2622158	  689.8	  597.4	 8669.0	...
2622159	  689.7	  597.5	 8668.0	...
2622160	  689.7	  597.7	 8668.0	...
2622161	  689.7	  597.9	 8667.0	...
2622162	  689.3	  597.8	 8668.0	...
2622163	  689.0	  597.7	 8670.0	...
2622164	  688.6	  597.7	 8671.0	...
2622165	  688.9	  597.7	 8672.0	...
2622166	  689.1	  597.7	 8669.0	...
2622167	  689.3	  597.7	 8668.0	...
2622168	  689.5	  597.6	 8666.0	...
2622169	  689.6	  597.4	 8667.0	...
2622170	  689.6	  597.0	 8666.0	...
2622171	  689.4	  596.7	 8665.0	...
2622172	  689.5	  596.3	 8665.0	...
2622173	  689.7	  596.2	 8665.0	...
2622174	  689.8	  596.1	 8664.0	...
2622175	  689.7	  596.2	 8666.0	...
2622176	  689.7	  596.2	 8669.0	...
2622177	  689.6	  596.3	 8672.0	...
2622178	  689.6	  596.5	 8669.0	...
2622179	  689.5	  596.9	 8666.0	...
2622180	  689.4	  597.2	 8664.0	...
2622181	  689.3	  597.5	 8665.0	...
2622182	  689.3	  597.1	 8666.0	...
2622183	  689.4	  596.7	 8672.0	...
2622184	  689.5	  596.5	 8679.0	...
2622185	  689.5	  596.6	 8685.0	...
2622186	  689.6	  596.6	 8682.0	...
2622187	  689.6	  596.4	 8677.0	...
2622188	  689.3	  596.4	 8672.0	...
2622189	  689.0	  596.4	 8671.0	...
2622190	  688.5	  596.5	 8669.0	...
2622191	  688.4	  596.4	 8669.0	...
2622192	  688.3	  596.3	 8669.0	...
2622193	  688.4	  596.2	 8669.0	...
2622194	  688.3	  596.4	 8668.0	...
2622195	  688.3	  596.6	 8666.0	...
2622196	  688.3	  596.8	 8668.0	...
2622197	  688.3	  596.5	 8672.0	...
2622198	  688.3	  596.2	 8675.0	...
2622199	  688.3	  596.2	 8674.0	...
2622200	  688.3	  596.5	 8672.0	...
2622201	  688.2	  596.9	 8674.0	...
2622202	  688.2	  597.0	 8675.0	...
2622203	  688.1	  597.1	 8678.0	...
2622204	  688.1	  597.1	 8680.0	...
2622205	  688.1	  597.2	 8679.0	...
2622206	  688.1	  597.1	 8676.0	...
2622207	  688.0	  596.7	 8674.0	...
2622208	  688.0	  596.3	 8674.0	...
2622209	  687.9	  596.2	 8674.0	...
2622210	  687.9	  596.0	 8676.0	...
2622211	  687.8	  595.8	 8680.0	...
2622212	  687.9	  595.6	 8684.0	...
2622213	  688.1	  595.6	 8686.0	...
2622214	  688.2	  595.6	 8683.0	...
2622215	  688.3	  595.4	 8681.0	...
2622216	  688.4	  595.3	 8679.0	...
2622217	  688.2	  595.2	 8679.0	...
2622218	  687.8	  595.4	 8680.0	...
2622219	  687.5	  595.5	 8681.0	...
2622220	  687.8	  595.6	 8687.0	...
2622221	  688.1	  595.6	 8693.0	...
2622222	  688.3	  595.5	 8695.0	...
2622223	  688.2	  595.4	 8694.0	...
2622224	  688.1	  595.3	 8692.0	...
2622225	  688.0	  594.8	 8692.0	...
2622226	  687.9	  594.3	 8692.0	...
2622227	  687.8	  594.3	 8693.0	...
2622228	  687.8	  594.7	 8690.0	...
2622229	  687.7	  595.0	 8687.0	...
2622230	  687.6	  594.7	 8684.0	...
2622231	  687.6	  594.4	 8685.0	...
2622232	  687.5	  594.4	 8686.0	...
2622233	  687.5	  594.5	 8688.0	...
2622234	  687.5	  594.6	 8690.0	...
2622235	  687.7	  594.6	 8692.0	...
2622236	  687.8	  594.8	 8693.0	...
2622237	  688.0	  595.0	 8695.0	...
2622238	  688.1	  595.1	 8695.0	...
2622239	  688.3	  595.0	 8695.0	...
2622240	  688.5	  594.9	 8694.0	...
2622241	  688.6	  594.8	 8694.0	...
2622242	  688.5	  594.8	 8694.0	...
2622243	  688.4	  594.8	 8694.0	...
2622244	  688.3	  594.8	 8694.0	...
2622245	  688.3	  594.8	 8696.0	...
2622246	  688.6	  594.6	 8699.0	...
2622247	  689.1	  594.5	 8701.0	...
2622248	  689.2	  594.2	 8700.0	...
2622249	  688.8	  594.0	 8699.0	...
2622250	  688.6	  593.8	 8698.0	...
2622251	  688.8	  593.9	 8698.0	...
2622252	  688.9	  594.0	 8700.0	...
2622253	  689.0	  594.1	 8701.0	...
2622254	  688.6	  593.9	 8703.0	...
2622255	  688.2	  593.6	 8703.0	...
2622256	  687.9	  593.6	 8703.0	...
2622257	  688.4	  593.8	 8703.0	...
2622258	  688.8	  594.0	 8703.0	...
2622259	  689.3	  594.3	 8704.0	...
2622260	  689.4	  594.6	 8704.0	...
2622261	  689.3	  594.9	 8704.0	...
2622262	  689.2	  594.7	 8704.0	...
2622263	  689.1	  594.3	 8704.0	...
2622264	  689.1	  594.0	 8703.0	...
2622265	  689.1	  594.0	 8702.0	...
2622266	  688.9	  594.3	 8701.0	...
2622267	  688.7	  594.3	 8700.0	...
2622268	  688.4	  594.1	 8699.0	...
2622269	  688.4	  593.5	 8699.0	...
2622270	  688.3	  593.2	 8700.0	...
2622271	  688.4	  592.9	 8702.0	...
2622272	  688.5	  593.0	 8705.0	...
2622273	  688.6	  593.2	 8709.0	...
2622274	  688.6	  593.5	 8712.0	...
2622275	  688.5	  593.5	 8711.0	...
2622276	  688.3	  593.4	 8710.0	...
2622277	  688.2	  593.5	 8709.0	...
2622278	  688.1	  593.8	 8714.0	...
2622279	  688.2	  594.0	 8718.0	...
2622280	  688.1	  593.9	 8721.0	...
2622281	  688.1	  593.5	 8720.0	...
2622282	  688.0	  593.1	 8719.0	...
2622283	  688.0	  592.9	 8720.0	...
2622284	  688.1	  593.0	 8721.0	...
2622285	  688.1	  593.1	 8722.0	...
2622286	  688.1	  593.0	 8721.0	...
2622287	  688.3	  592.8	 8721.0	...
2622288	  688.7	  592.7	 8722.0	...
2622289	  688.8	  592.7	 8723.0	...
2622290	  688.7	  592.7	 8723.0	...
2622291	  688.6	  592.7	 8724.0	...
2622292	  688.5	  592.8	 8724.0	...
2622293	  688.5	  592.8	 8724.0	...
2622294	  688.4	  592.7	 8725.0	...
2622295	  688.5	  592.7	 8729.0	...
2622296	  688.4	  592.3	 8732.0	...
2622297	  688.7	  591.9	 8735.0	...
2622298	  688.9	  591.3	 8735.0	...
2622299	  688.8	  591.2	 8735.0	...
2622300	  688.4	  591.5	 8729.0	...
2622301	  688.1	  591.9	 8722.0	...
2622302	  688.1	  592.3	 8720.0	...
2622303	  688.3	  592.4	 8726.0	...
2622304	  688.4	  592.2	 8732.0	...
2622305	  687.9	  592.0	 8732.0	...
2622306	  687.4	  591.8	 8730.0	...
2622307	  687.0	  591.9	 8729.0	...
2622308	  687.3	  591.8	 8730.0	...
2622309	  687.5	  591.8	 8730.0	...
2622310	  687.6	  591.4	 8733.0	...
2622311	  687.6	  591.0	 8736.0	...
2622312	  687.8	  590.6	 8741.0	...
2622313	  688.0	  590.7	 8743.0	...
2622314	  688.3	  590.7	 8746.0	...
2622315	  688.2	  590.8	 8745.0	...
2622316	  687.9	  590.9	 8744.0	...
2622317	  687.6	  591.0	 8743.0	...
2622318	  687.4	  591.1	 8744.0	...
2622319	  687.3	  590.9	 8743.0	...
2622320	  687.1	  590.7	 8742.0	...
2622321	  686.8	  590.5	 8741.0	...
2622322	  686.6	  590.6	 8741.0	...
2622323	  686.4	  590.6	 8743.0	...
2622324	  686.4	  590.6	 8744.0	...
2622325	  686.5	  590.4	 8745.0	...
2622326	  686.5	  590.2	 8744.0	...
2622327	  686.4	  590.0	 8742.0	...
2622328	  686.3	  589.9	 8744.0	...
2622329	  686.2	  589.7	 8747.0	...
2622330	  686.3	  589.4	 8748.0	...
2622331	  686.3	  589.3	 8745.0	...
2622332	  686.4	  589.4	 8747.0	...
2622333	  686.5	  589.6	 8753.0	...
2622334	  686.5	  589.9	 8758.0	...
2622335	  686.6	  590.2	 8758.0	...
2622336	  686.5	  590.4	 8758.0	...
2622337	  686.4	  590.1	 8758.0	...
2622338	  686.4	  589.8	 8758.0	...
2622339	  686.4	  589.7	 8757.0	...
2622340	  686.4	  589.9	 8758.0	...
2622341	  686.1	  590.2	 8757.0	...
2622342	  685.8	  590.0	 8756.0	...
2622343	  685.5	  589.6	 8755.0	...
2622344	  685.5	  589.2	 8755.0	...
2622345	  685.4	  589.1	 8756.0	...
2622346	  685.8	  589.3	 8760.0	...
2622347	  686.1	  589.4	 8764.0	...
2622348	  686.4	  589.3	 8768.0	...
2622349	  686.2	  589.3	 8768.0	...
2622350	  686.0	  589.4	 8767.0	...
2622351	  686.0	  589.6	 8767.0	...
2622352	  686.0	  589.9	 8766.0	...
2622353	  685.8	  589.5	 8766.0	...
2622354	  685.6	  589.1	 8768.0	...
2622355	  685.3	  588.6	 8770.0	...
2622356	  685.3	  588.7	 8773.0	...
2622357	  685.1	  588.8	 8769.0	...
2622358	  685.0	  588.9	 8766.0	...
2622359	  684.9	  589.0	 8769.0	...
2622360	  684.8	  589.1	 8774.0	...
2622361	  684.6	  589.2	 8777.0	...
2622362	  684.4	  589.2	 8774.0	...
2622363	  684.4	  589.2	 8772.0	...
2622364	  684.6	  589.2	 8772.0	...
2622365	  684.8	  589.2	 8773.0	...
2622366	  684.9	  589.1	 8774.0	...
2622367	  685.0	  589.0	 8774.0	...
2622368	  685.0	  588.8	 8774.0	...
2622369	  684.9	  588.5	 8774.0	...
2622370	  685.1	  588.4	 8774.0	...
2622371	  685.3	  588.4	 8774.0	...
2622372	  685.1	  588.7	 8775.0	...
2622373	  684.7	  588.8	 8776.0	...
2622374	  684.4	  588.8	 8776.0	...
2622375	  684.5	  588.6	 8775.0	...
2622376	  684.6	  588.6	 8775.0	...
2622377	  684.8	  588.6	 8775.0	...
2622378	  684.8	  588.3	 8775.0	...
2622379	  684.8	  588.1	 8775.0	...
2622380	  684.8	  587.9	 8774.0	...
2622381	  684.8	  588.1	 8776.0	...
2622382	  684.8	  588.2	 8779.0	...
2622383	  684.7	  587.9	 8783.0	...
2622384	  684.6	  587.5	 8783.0	...
2622385	  684.4	  587.2	 8782.0	...
2622386	  684.3	  587.3	 8781.0	...
2622387	  684.2	  587.5	 8784.0	...
2622388	  684.3	  587.8	 8787.0	...
2622389	  684.4	  588.0	 8789.0	...
2622390	  684.5	  588.0	 8787.0	...
2622391	  684.6	  588.3	 8786.0	...
2622392	  684.7	  588.5	 8788.0	...
2622393	  684.8	  588.5	 8790.0	...
2622394	  684.6	  588.4	 8793.0	...
2622395	  684.3	  588.3	 8793.0	...
2622396	  683.9	  588.2	 8793.0	...
2622397	  683.9	  588.1	 8793.0	...
2622398	  684.1	  588.1	 8793.0	...
2622399	  684.3	  587.6	 8796.0	...
2622400	  684.4	  587.3	 8799.0	...
2622401	  684.3	  587.0	 8802.0	...
2622402	  684.4	  587.2	 8802.0	...
2622403	  684.4	  587.1	 8804.0	...
2622404	  684.4	  586.9	 8805.0	...
2622405	  684.3	  586.7	 8805.0	...
2622406	  683.9	  586.7	 8805.0	...
2622407	  683.7	  586.6	 8806.0	...
2622408	  683.5	  586.5	 8807.0	...
2622409	  683.6	  586.6	 8808.0	...
2622410	  683.8	  587.1	 8808.0	...
2622411	  684.2	  587.4	 8807.0	...
2622412	  684.4	  587.8	 8806.0	...
2622413	  684.5	  587.8	 8804.0	...
2622414	  684.2	  587.9	 8803.0	...
2622415	  683.9	  588.0	 8803.0	...
2622416	  683.8	  588.1	 8805.0	...
2622417	  683.8	  588.4	 8807.0	...
2622418	  683.8	  588.5	 8807.0	...
2622419	  683.8	  588.4	 8806.0	...
2622420	  683.8	  588.0	 8806.0	...
2622421	  683.9	  587.8	 8805.0	...
2622422	  684.2	  587.9	 8805.0	...
2622423	  684.3	  587.9	 8804.0	...
2622424	  684.1	  587.6	 8805.0	...
2622425	  683.8	  587.0	 8806.0	...
2622426	  683.5	  586.2	 8807.0	...
2622427	  683.4	  585.5	 8808.0	...
2622428	  683.2	  585.3	 8808.0	...
2622429	  682.9	  585.6	 8807.0	...
2622430	  682.7	  585.8	 8805.0	...
2622431	  682.7	  586.1	 8805.0	...
2622432	  682.8	  586.2	 8804.0	...
2622433	  683.1	  586.4	 8803.0	...
2622434	  683.4	  586.6	 8807.0	...
2622435	  683.6	  586.9	 8813.0	...
2622436	  683.7	  587.1	 8821.0	...
2622437	  683.7	  587.0	 8823.0	...
2622438	  683.2	  586.7	 8820.0	...
2622439	  682.9	  586.3	 8816.0	...
2622440	  682.8	  586.1	 8813.0	...
2622441	  683.1	  586.2	 8815.0	...
2622442	  683.0	  586.4	 8818.0	...
2622443	  682.6	  586.4	 8816.0	...
2622444	  682.3	  586.2	 8813.0	...
2622445	  682.4	  586.0	 8810.0	...
2622446	  682.5	  586.1	 8809.0	...
2622447	  682.6	  586.4	 8809.0	...
2622448	  683.0	  586.4	 8811.0	...
2622449	  683.2	  586.0	 8813.0	...
2622450	  683.5	  585.7	 8814.0	...
2622451	  683.5	  585.7	 8818.0	...
2622452	  683.5	  585.7	 8822.0	...
2622453	  683.2	  585.7	 8827.0	...
2622454	  682.9	  585.7	 8823.0	...
2622455	  682.4	  585.8	 8820.0	...
2622456	  682.4	  585.9	 8817.0	...
2622457	  682.4	  586.0	 8820.0	...
2622458	  682.5	  586.0	 8821.0	...
2622459	  682.4	  586.0	 8820.0	...
MSG	2622460 0000 _ Number Off
2622460	  682.3	  585.8	 8820.0	...
2622461	  682.0	  585.4	 8821.0	...
2622462	  681.7	  585.0	 8823.0	...
2622463	  681.7	  584.8	 8824.0	...
2622464	  681.9	  584.8	 8825.0	...
2622465	  682.1	  584.6	 8828.0	...
2622466	  682.1	  584.4	 8830.0	...
2622467	  682.2	  584.3	 8831.0	...
2622468	  682.4	  584.3	 8832.0	...
2622469	  682.5	  584.3	 8832.0	...
2622470	  682.1	  584.2	 8825.0	...
2622471	  681.6	  584.2	 8818.0	...
2622472	  681.0	  584.3	 8813.0	...
2622473	  681.0	  584.5	 8816.0	...
2622474	  681.1	  584.3	 8821.0	...
2622475	  681.2	  584.1	 8826.0	...
2622476	  681.3	  583.9	 8829.0	...
2622477	  681.4	  583.9	 8832.0	...
2622478	  681.3	  583.8	 8832.0	...
2622479	  681.2	  583.7	 8835.0	...
2622480	  681.1	  583.6	 8837.0	...
2622481	  681.0	  583.8	 8838.0	...
2622482	  680.9	  584.0	 8838.0	...
2622483	  680.9	  584.3	 8838.0	...
2622484	  680.9	  584.4	 8838.0	...
2622485	  681.0	  584.5	 8835.0	...
2622486	  681.2	  584.1	 8832.0	...
2622487	  681.1	  583.6	 8830.0	...
2622488	  681.1	  583.0	 8830.0	...
2622489	  680.8	  582.8	 8831.0	...
2622490	  680.5	  582.8	 8835.0	...
2622491	  680.7	  582.8	 8842.0	...
2622492	  681.1	  582.9	 8848.0	...
2622493	  681.5	  583.1	 8847.0	...
2622494	  681.5	  583.2	 8843.0	...
2622495	  681.6	  583.2	 8839.0	...
2622496	  681.6	  583.2	 8842.0	...
2622497	  681.7	  583.2	 8844.0	...
2622498	  681.6	  583.2	 8847.0	...
2622499	  681.3	  583.1	 8848.0	...
2622500	  681.0	  582.9	 8846.0	...
2622501	  681.1	  582.8	 8843.0	...
2622502	  681.2	  582.7	 8844.0	...
2622503	  681.3	  582.6	 8848.0	...
2622504	  681.3	  582.9	 8849.0	...
2622505	  681.3	  583.4	 8846.0	...
2622506	  681.2	  583.9	 8842.0	...
2622507	  681.2	  584.2	 8842.0	...
2622508	  681.1	  584.3	 8844.0	...
2622509	  681.1	  584.2	 8846.0	...
2622510	  681.1	  583.9	 8847.0	...
2622511	  681.1	  583.5	 8848.0	...
2622512	  681.2	  583.1	 8849.0	...
2622513	  681.2	  582.9	 8851.0	...
2622514	  681.2	  582.8	 8853.0	...
2622515	  681.1	  582.7	 8853.0	...
2622516	  681.1	  582.7	 8856.0	...
2622517	  680.8	  582.8	 8859.0	...
2622518	  680.6	  582.8	 8862.0	...
2622519	  680.6	  582.9	 8862.0	...
2622520	  680.8	  583.0	 8862.0	...
2622521	  681.2	  583.0	 8862.0	...
2622522	  681.5	  583.0	 8863.0	...
2622523	  681.7	  583.1	 8863.0	...
2622524	  681.7	  583.2	 8861.0	...
2622525	  681.5	  583.3	 8858.0	...
2622526	  681.3	  583.3	 8855.0	...
2622527	  681.1	  583.2	 8855.0	...
2622528	  681.0	  583.1	 8854.0	...
2622529	  681.1	  583.0	 8854.0	...
2622530	  681.1	  583.1	 8855.0	...
2622531	  681.1	  583.1	 8855.0	...
2622532	  681.1	  582.9	 8855.0	...
2622533	  680.8	  582.5	 8854.0	...
2622534	  680.5	  582.2	 8854.0	...
2622535	  680.3	  582.3	 8853.0	...
2622536	  680.2	  582.5	 8853.0	...
2622537	  680.2	  582.6	 8852.0	...
2622538	  680.1	  582.6	 8851.0	...
2622539	  680.0	  582.6	 8850.0	...
2622540	  679.8	  582.5	 8850.0	...
2622541	  679.7	  582.3	 8851.0	...
2622542	  679.8	  582.1	 8853.0	...
2622543	  680.2	  581.8	 8853.0	...
2622544	  680.6	  581.8	 8854.0	...
2622545	  680.6	  581.7	 8858.0	...
2622546	  680.4	  581.7	 8862.0	...
2622547	  680.7	  581.6	 8865.0	...
2622548	  681.2	  581.5	 8862.0	...
2622549	  681.3	  581.5	 8859.0	...
2622550	  680.8	  581.8	 8856.0	...
2622551	  680.2	  582.1	 8856.0	...
2622552	  680.0	  582.4	 8857.0	...
2622553	  679.8	  582.6	 8858.0	...
2622554	  679.8	  582.5	 8860.0	...
2622555	  679.9	  582.2	 8862.0	...
2622556	  680.0	  581.9	 8860.0	...
2622557	  680.0	  581.9	 8857.0	...
2622558	  680.0	  581.3	 8854.0	...
2622559	  680.0	  580.7	 8856.0	...
2622560	  680.2	  580.5	 8858.0	...
2622561	  680.3	  581.0	 8860.0	...
2622562	  680.3	  581.6	 8860.0	...
2622563	  680.3	  581.9	 8861.0	...
2622564	  680.3	  582.2	 8862.0	...
2622565	  680.3	  582.2	 8860.0	...
2622566	  680.3	  581.9	 8858.0	...
2622567	  680.5	  581.5	 8858.0	...
2622568	  680.7	  581.4	 8861.0	...
2622569	  680.9	  581.3	 8863.0	...
2622570	  680.9	  581.2	 8864.0	...
2622571	  681.1	  581.2	 8864.0	...
2622572	  681.2	  581.3	 8864.0	...
2622573	  681.2	  581.4	 8864.0	...
2622574	  681.1	  581.6	 8863.0	...
2622575	  681.0	  581.3	 8863.0	...
2622576	  680.9	  580.9	 8864.0	...
2622577	  680.9	  580.6	 8864.0	...
2622578	  680.8	  580.6	 8865.0	...
2622579	  680.8	  580.8	 8865.0	...
2622580	  681.0	  580.8	 8864.0	...
2622581	  681.2	  580.9	 8864.0	...
2622582	  681.3	  580.8	 8863.0	...
2622583	  681.2	  580.7	 8864.0	...
2622584	  680.8	  580.4	 8865.0	...
2622585	  680.5	  580.2	 8866.0	...
2622586	  680.7	  580.2	 8866.0	...
2622587	  681.4	  580.3	 8867.0	...
2622588	  681.6	  580.5	 8867.0	...
2622589	  681.2	  580.3	 8867.0	...
2622590	  680.8	  580.2	 8866.0	...
2622591	  680.8	  580.2	 8865.0	...
2622592	  680.9	  580.5	 8865.0	...
2622593	  680.9	  580.8	 8865.0	...
2622594	  681.0	  581.0	 8866.0	...
2622595	  681.1	  580.8	 8866.0	...
2622596	  681.3	  580.7	 8866.0	...
2622597	  681.4	  580.7	 8866.0	...
2622598	  681.4	  580.7	 8865.0	...
2622599	  681.4	  580.9	 8865.0	...
2622600	  681.4	  581.0	 8865.0	...
2622601	  681.4	  581.2	 8865.0	...
2622602	  681.4	  581.3	 8864.0	...
2622603	  681.4	  581.4	 8863.0	...
2622604	  681.5	  581.4	 8862.0	...
2622605	  681.6	  581.3	 8866.0	...
2622606	  681.7	  581.3	 8870.0	...
2622607	  681.7	  581.5	 8874.0	...
2622608	  681.5	  581.3	 8872.0	...
2622609	  681.3	  581.1	 8870.0	...
2622610	  681.2	  580.9	 8867.0	...
2622611	  681.0	  581.0	 8862.0	...
2622612	  680.8	  580.9	 8859.0	...
2622613	  680.4	  580.7	 8855.0	...
2622614	  680.3	  580.5	 8853.0	...
2622615	  680.3	  580.3	 8853.0	...
2622616	  680.5	  580.2	 8859.0	...
2622617	  680.7	  580.2	 8864.0	...
2622618	  680.8	  580.6	 8867.0	...
2622619	  680.9	  581.1	 8865.0	...
2622620	  681.0	  581.1	 8864.0	...
2622621	  681.1	  580.7	 8863.0	...
2622622	  681.2	  580.2	 8863.0	...
2622623	  681.2	  580.1	 8861.0	...
2622624	  681.1	  580.0	 8859.0	...
2622625	  680.9	  580.2	 8859.0	...
2622626	  680.9	  580.5	 8861.0	...
2622627	  680.8	  580.7	 8864.0	...
2622628	  680.8	  580.8	 8865.0	...
2622629	  680.8	  580.8	 8865.0	...
2622630	  680.7	  580.7	 8864.0	...
2622631	  680.8	  580.4	 8863.0	...
2622632	  680.9	  580.1	 8863.0	...
2622633	  681.1	  580.2	 8864.0	...
2622634	  681.2	  580.4	 8865.0	...
2622635	  681.3	  580.4	 8865.0	...
2622636	  681.4	  580.2	 8865.0	...
2622637	  681.6	  580.0	 8866.0	...
2622638	  681.5	  580.0	 8866.0	...
2622639	  681.2	  580.0	 8867.0	...
2622640	  680.9	  580.1	 8866.0	...
2622641	  681.0	  580.2	 8865.0	...
2622642	  681.2	  580.4	 8863.0	...
2622643	  681.3	  580.6	 8863.0	...
2622644	  681.5	  580.5	 8863.0	...
2622645	  681.6	  580.4	 8863.0	...
2622646	  681.6	  580.2	 8863.0	...
2622647	  681.8	  580.3	 8863.0	...
2622648	  681.8	  580.4	 8863.0	...
2622649	  681.9	  580.6	 8863.0	...
2622650	  681.9	  580.7	 8861.0	...
2622651	  681.9	  580.8	 8859.0	...
2622652	  681.9	  580.8	 8858.0	...
2622653	  681.9	  580.8	 8858.0	...
2622654	  682.0	  580.8	 8858.0	...
2622655	  681.6	  580.7	 8857.0	...
2622656	  681.2	  580.7	 8857.0	...
2622657	  680.7	  580.6	 8856.0	...
2622658	  680.8	  580.4	 8855.0	...
2622659	  680.8	  580.0	 8853.0	...
2622660	  680.7	  579.7	 8851.0	...
2622661	  681.2	  579.8	 8852.0	...
2622662	  681.8	  580.4	 8851.0	...
2622663	  682.4	  580.9	 8849.0	...
2622664	  682.2	  580.8	 8848.0	...
2622665	  682.0	  580.2	 8847.0	...
2622666	  681.7	  579.6	 8846.0	...
2622667	  681.6	  579.6	 8846.0	...
2622668	  681.6	  579.6	 8846.0	...
2622669	  681.9	  579.7	 8848.0	...
MSG	2622670 0000 _ Number On
2622670	  682.2	  579.7	 8849.0	...
2622671	  682.4	  579.7	 8848.0	...
2622672	  682.2	  579.6	 8847.0	...
2622673	  682.1	  579.4	 8846.0	...
2622674	  682.1	  579.5	 8845.0	...
2622675	  682.3	  579.7	 8845.0	...
2622676	  682.5	  579.9	 8845.0	...
2622677	  682.6	  579.9	 8846.0	...
2622678	  682.6	  579.9	 8847.0	...
2622679	  682.5	  579.9	 8848.0	...
2622680	  682.5	  580.4	 8848.0	...
2622681	  682.7	  580.7	 8846.0	...
2622682	  682.9	  581.1	 8845.0	...
2622683	  682.7	  580.7	 8847.0	...
2622684	  682.3	  580.4	 8852.0	...
2622685	  682.1	  580.1	 8856.0	...
2622686	  682.2	  580.0	 8860.0	...
2622687	  682.2	  579.9	 8863.0	...
2622688	  682.3	  579.8	 8865.0	...
2622689	  682.4	  579.9	 8864.0	...
2622690	  682.6	  579.9	 8859.0	...
2622691	  682.8	  579.6	 8856.0	...
2622692	  683.0	  579.4	 8853.0	...
2622693	  683.2	  579.6	 8856.0	...
2622694	  683.3	  580.3	 8859.0	...
2622695	  683.1	  581.0	 8860.0	...
2622696	  682.6	  581.2	 8859.0	...
2622697	  682.2	  581.0	 8857.0	...
2622698	  681.9	  580.8	 8858.0	...
2622699	  681.9	  580.9	 8859.0	...
2622700	  681.8	  580.9	 8862.0	...
2622701	  681.7	  580.9	 8864.0	...
2622702	  681.6	  581.0	 8865.0	...
2622703	  681.5	  581.0	 8862.0	...
2622704	  681.4	  581.0	 8860.0	...
2622705	  681.5	  580.9	 8858.0	...
2622706	  681.5	  580.9	 8857.0	...
2622707	  681.5	  580.8	 8856.0	...
2622708	  681.5	  580.8	 8857.0	...
2622709	  681.3	  580.9	 8859.0	...
2622710	  681.2	  580.9	 8860.0	...
2622711	  681.1	  580.9	 8861.0	...
2622712	  681.1	  580.8	 8861.0	...
2622713	  681.0	  580.8	 8859.0	...
2622714	  680.8	  580.9	 8856.0	...
2622715	  681.4	  581.0	 8853.0	...
2622716	  682.0	  581.0	 8850.0	...
2622717	  682.2	  581.1	 8848.0	...
2622718	  681.9	  581.6	 8846.0	...
2622719	  681.7	  582.1	 8844.0	...
2622720	  682.1	  582.6	 8842.0	...
2622721	  682.4	  582.5	 8841.0	...
2622722	  682.7	  582.4	 8839.0	...
2622723	  682.7	  582.3	 8838.0	...
2622724	  682.7	  582.2	 8842.0	...
2622725	  682.8	  582.0	 8847.0	...
2622726	  682.9	  581.9	 8851.0	...
2622727	  682.8	  581.8	 8848.0	...
2622728	  682.8	  581.7	 8844.0	...
2622729	  683.0	  582.1	 8839.0	...
2622730	  683.2	  582.6	 8836.0	...
2622731	  683.2	  582.7	 8836.0	...
2622732	  683.3	  582.2	 8836.0	...
2622733	  683.5	  581.7	 8836.0	...
2622734	  683.8	  581.7	 8837.0	...
2622735	  684.1	  581.8	 8838.0	...
2622736	  683.8	  581.9	 8839.0	...
2622737	  683.5	  582.0	 8838.0	...
2622738	  683.1	  582.0	 8837.0	...
2622739	  683.1	  582.0	 8836.0	...
2622740	  683.3	  582.2	 8835.0	...
2622741	  683.5	  582.4	 8835.0	...
2622742	  683.7	  582.6	 8833.0	...
2622743	  683.7	  582.5	 8833.0	...
2622744	  683.7	  582.4	 8832.0	...
2622745	  683.9	  582.3	 8832.0	...
2622746	  684.1	  582.2	 8832.0	...
2622747	  684.4	  582.2	 8832.0	...
2622748	  684.3	  582.3	 8833.0	...
2622749	  684.3	  582.4	 8836.0	...
2622750	  684.4	  582.4	 8838.0	...
2622751	  684.4	  582.5	 8838.0	...
2622752	  684.4	  582.6	 8837.0	...
2622753	  684.5	  582.7	 8836.0	...
2622754	  684.5	  582.7	 8836.0	...
2622755	  684.1	  582.7	 8837.0	...
2622756	  683.6	  582.8	 8836.0	...
2622757	  683.0	  582.8	 8834.0	...
2622758	  682.9	  582.6	 8833.0	...
2622759	  682.9	  582.5	 8837.0	...
2622760	  682.8	  582.4	 8840.0	...
2622761	  682.9	  582.5	 8839.0	...
2622762	  682.9	  582.6	 8837.0	...
2622763	  683.0	  582.7	 8835.0	...
2622764	  683.0	  582.6	 8839.0	...
2622765	  683.0	  582.7	 8843.0	...
2622766	  683.1	  582.9	 8846.0	...
2622767	  683.1	  583.1	 8846.0	...
2622768	  683.1	  583.2	 8847.0	...
2622769	  683.0	  583.4	 8849.0	...
2622770	  682.9	  583.6	 8852.0	...
2622771	  682.6	  583.2	 8852.0	...
2622772	  682.6	  582.6	 8853.0	...
2622773	  682.6	  581.9	 8854.0	...
2622774	  682.6	  581.8	 8855.0	...
2622775	  682.4	  581.8	 8855.0	...
2622776	  682.2	  581.7	 8854.0	...
2622777	  682.3	  581.7	 8853.0	...
2622778	  682.4	  581.6	 8851.0	...
2622779	  682.4	  582.2	 8850.0	...
2622780	  682.3	  582.7	 8849.0	...
2622781	  682.1	  582.8	 8846.0	...
2622782	  682.3	  582.5	 8842.0	...
2622783	  682.6	  582.2	 8839.0	...
2622784	  683.0	  582.2	 8839.0	...
2622785	  683.0	  582.3	 8840.0	...
2622786	  682.9	  582.5	 8840.0	...
2622787	  682.9	  582.6	 8838.0	...
2622788	  682.9	  582.6	 8837.0	...
2622789	  683.0	  582.6	 8835.0	...
2622790	  683.0	  582.7	 8835.0	...
2622791	  682.9	  582.7	 8834.0	...
2622792	  682.7	  582.7	 8835.0	...
2622793	  682.5	  582.4	 8836.0	...
2622794	  682.7	  582.0	 8837.0	...
2622795	  683.1	  582.1	 8837.0	...
2622796	  683.8	  582.3	 8837.0	...
2622797	  684.0	  582.8	 8837.0	...
2622798	  684.3	  583.0	 8836.0	...
2622799	  684.3	  582.8	 8835.0	...
2622800	  684.3	  582.5	 8834.0	...
2622801	  684.2	  582.1	 8834.0	...
2622802	  684.1	  582.4	 8834.0	...
2622803	  684.1	  582.7	 8833.0	...
2622804	  684.3	  583.0	 8830.0	...
2622805	  684.4	  583.1	 8829.0	...
2622806	  684.4	  583.1	 8830.0	...
2622807	  684.3	  582.9	 8832.0	...
2622808	  684.3	  582.7	 8834.0	...
2622809	  684.4	  582.5	 8833.0	...
2622810	  684.5	  582.4	 8832.0	...
2622811	  684.6	  582.4	 8831.0	...
2622812	  684.6	  582.4	 8832.0	...
2622813	  684.6	  582.4	 8832.0	...
2622814	  684.6	  582.4	 8830.0	...
2622815	  684.6	  582.4	 8828.0	...
2622816	  684.5	  582.3	 8827.0	...
2622817	  684.3	  582.2	 8827.0	...
2622818	  684.1	  582.0	 8829.0	...
2622819	  684.0	  581.8	 8830.0	...
2622820	  684.0	  582.3	 8829.0	...
2622821	  684.0	  583.0	 8826.0	...
2622822	  684.1	  583.2	 8823.0	...
2622823	  684.2	  582.8	 8823.0	...
2622824	  684.4	  582.2	 8823.0	...
2622825	  684.6	  582.1	 8825.0	...
2622826	  684.8	  582.3	 8828.0	...
2622827	  684.9	  582.7	 8830.0	...
2622828	  684.8	  583.2	 8831.0	...
2622829	  684.5	  583.4	 8831.0	...
2622830	  684.1	  583.4	 8833.0	...
2622831	  684.0	  583.4	 8835.0	...
2622832	  684.0	  583.4	 8836.0	...
2622833	  684.1	  583.3	 8835.0	...
2622834	  684.2	  583.2	 8832.0	...
2622835	  684.3	  583.2	 8829.0	...
2622836	  684.4	  583.5	 8827.0	...
2622837	  684.5	  583.8	 8826.0	...
2622838	  684.5	  583.9	 8826.0	...
2622839	  684.6	  583.8	 8827.0	...
2622840	  684.7	  583.6	 8828.0	...
2622841	  684.8	  583.3	 8830.0	...
2622842	  684.8	  583.1	 8833.0	...
2622843	  684.8	  583.1	 8835.0	...
2622844	  684.3	  583.0	 8835.0	...
2622845	  683.8	  583.0	 8830.0	...
2622846	  683.4	  583.0	 8825.0	...
2622847	  683.4	  583.1	 8823.0	...
2622848	  683.4	  583.3	 8825.0	...
2622849	  683.3	  583.3	 8826.0	...
2622850	  683.3	  583.2	 8822.0	...
2622851	  683.3	  583.0	 8819.0	...
2622852	  683.2	  582.8	 8819.0	...
2622853	  683.1	  582.9	 8824.0	...
2622854	  683.2	  583.1	 8829.0	...
2622855	  683.2	  583.3	 8832.0	...
2622856	  683.5	  583.2	 8831.0	...
2622857	  683.8	  583.2	 8830.0	...
2622858	  684.1	  583.1	 8829.0	...
2622859	  684.0	  583.0	 8829.0	...
2622860	  684.0	  582.8	 8829.0	...
2622861	  683.9	  582.7	 8828.0	...
2622862	  683.9	  582.8	 8826.0	...
2622863	  683.9	  582.8	 8822.0	...
2622864	  683.9	  582.8	 8818.0	...
2622865	  683.8	  582.8	 8817.0	...
2622866	  683.6	  582.8	 8819.0	...
2622867	  683.5	  582.8	 8821.0	...
2622868	  683.3	  582.8	 8822.0	...
2622869	  683.2	  582.9	 8822.0	...
2622870	  683.3	  583.1	 8822.0	...
2622871	  683.5	  583.4	 8822.0	...
2622872	  683.6	  583.7	 8824.0	...
2622873	  683.4	  583.2	 8824.0	...
2622874	  683.1	  582.6	 8825.0	...
2622875	  682.8	  582.4	 8824.0	...
2622876	  682.4	  582.8	 8824.0	...
2622877	  682.2	  583.3	 8824.0	...
2622878	  682.2	  583.4	 8824.0	...
2622879	  682.5	  583.3	 8825.0	...
2622880	  682.9	  583.2	 8826.0	...
2622881	  683.0	  583.0	 8826.0	...
2622882	  683.2	  582.9	 8825.0	...
2622883	  683.5	  582.7	 8823.0	...
2622884	  683.7	  582.6	 8822.0	...
2622885	  683.6	  582.9	 8819.0	...
2622886	  683.6	  583.2	 8819.0	...
2622887	  683.6	  583.4	 8819.0	...
2622888	  683.7	  583.2	 8820.0	...
2622889	  683.7	  583.0	 8819.0	...
2622890	  683.7	  583.0	 8819.0	...
2622891	  683.5	  583.0	 8818.0	...
2622892	  683.3	  583.0	 8817.0	...
2622893	  683.2	  582.9	 8815.0	...
2622894	  683.2	  582.4	 8819.0	...
2622895	  683.1	  582.0	 8824.0	...
2622896	  683.0	  581.5	 8824.0	...
2622897	  683.3	  581.9	 8820.0	...
2622898	  683.6	  582.3	 8816.0	...
2622899	  683.7	  582.6	 8816.0	...
2622900	  683.6	  582.5	 8816.0	...
2622901	  683.3	  582.3	 8813.0	...
2622902	  683.1	  582.2	 8810.0	...
2622903	  683.0	  582.3	 8810.0	...
2622904	  683.2	  582.5	 8812.0	...
2622905	  683.3	  582.6	 8815.0	...
2622906	  683.3	  582.5	 8816.0	...
2622907	  683.3	  582.4	 8817.0	...
2622908	  683.2	  582.2	 8816.0	...
2622909	  683.1	  582.0	 8814.0	...
2622910	  682.9	  581.8	 8817.0	...
2622911	  682.7	  581.7	 8821.0	...
2622912	  682.7	  581.8	 8825.0	...
2622913	  682.9	  582.0	 8823.0	...
2622914	  683.0	  582.0	 8820.0	...
2622915	  683.0	  582.0	 8819.0	...
2622916	  682.9	  582.1	 8818.0	...
2622917	  683.0	  582.1	 8817.0	...
2622918	  683.1	  581.8	 8817.0	...
2622919	  682.9	  581.6	 8817.0	...
2622920	  682.6	  581.4	 8818.0	...
2622921	  682.3	  581.4	 8819.0	...
2622922	  682.3	  581.4	 8821.0	...
2622923	  682.4	  581.6	 8821.0	...
2622924	  682.7	  582.1	 8821.0	...
2622925	  683.0	  582.5	 8821.0	...
2622926	  683.0	  582.7	 8820.0	...
2622927	  682.8	  582.3	 8819.0	...
2622928	  682.3	  582.0	 8815.0	...
2622929	  682.1	  581.7	 8812.0	...
2622930	  681.8	  582.0	 8808.0	...
2622931	  681.8	  582.3	 8807.0	...
2622932	  681.7	  582.3	 8808.0	...
2622933	  681.6	  582.0	 8811.0	...
2622934	  681.4	  581.7	 8814.0	...
2622935	  681.4	  581.9	 8815.0	...
2622936	  681.5	  582.2	 8815.0	...
2622937	  681.6	  582.3	 8813.0	...
2622938	  681.4	  582.0	 8811.0	...
2622939	  681.3	  581.7	 8809.0	...
2622940	  681.2	  581.6	 8809.0	...
2622941	  681.2	  581.6	 8809.0	...
2622942	  681.2	  581.9	 8807.0	...
2622943	  681.3	  582.1	 8804.0	...
2622944	  681.1	  582.6	 8803.0	...
2622945	  680.9	  582.9	 8804.0	...
2622946	  680.7	  582.7	 8805.0	...
2622947	  680.5	  582.3	 8807.0	...
2622948	  680.4	  581.9	 8807.0	...
2622949	  680.3	  582.0	 8807.0	...
2622950	  680.3	  582.0	 8807.0	...
2622951	  680.3	  581.9	 8807.0	...
2622952	  680.3	  581.8	 8806.0	...
2622953	  680.2	  581.9	 8806.0	...
2622954	  680.2	  582.2	 8806.0	...
2622955	  680.2	  582.4	 8806.0	...
2622956	  680.2	  582.6	 8807.0	...
2622957	  680.2	  582.6	 8808.0	...
2622958	  680.3	  582.7	 8808.0	...
2622959	  680.5	  582.7	 8807.0	...
2622960	  680.7	  582.7	 8807.0	...
2622961	  680.8	  582.8	 8807.0	...
2622962	  680.8	  582.8	 8809.0	...
2622963	  680.9	  582.8	 8812.0	...
2622964	  680.9	  582.9	 8814.0	...
2622965	  681.0	  583.0	 8814.0	...
2622966	  680.7	  583.0	 8814.0	...
2622967	  680.4	  582.9	 8814.0	...
2622968	  680.1	  582.9	 8814.0	...
2622969	  680.1	  583.0	 8814.0	...
2622970	  680.1	  583.0	 8815.0	...
2622971	  679.8	  582.9	 8815.0	...
2622972	  679.5	  582.8	 8812.0	...
2622973	  679.8	  582.8	 8809.0	...
2622974	  680.3	  582.4	 8807.0	...
2622975	  680.7	  582.0	 8809.0	...
MSG	2622976 0000 _ Number Off
2622976	  680.6	  581.9	 8811.0	...
2622977	  680.6	  582.1	 8813.0	...
2622978	  680.6	  582.3	 8814.0	...
2622979	  680.4	  582.4	 8814.0	...
2622980	  680.1	  582.3	 8814.0	...
2622981	  679.7	  582.3	 8814.0	...
2622982	  679.6	  582.1	 8813.0	...
2622983	  679.8	  582.1	 8812.0	...
2622984	  680.1	  581.9	 8810.0	...
2622985	  680.1	  581.7	 8809.0	...
2622986	  679.8	  581.8	 8810.0	...
2622987	  679.4	  582.2	 8812.0	...
2622988	  679.4	  582.5	 8811.0	...
2622989	  679.5	  582.5	 8809.0	...
2622990	  679.7	  582.3	 8806.0	...
2622991	  679.8	  582.0	 8809.0	...
2622992	  679.9	  581.7	 8812.0	...
2622993	  679.8	  581.7	 8812.0	...
2622994	  679.7	  581.7	 8808.0	...
2622995	  679.7	  581.7	 8804.0	...
2622996	  679.7	  581.7	 8805.0	...
2622997	  679.7	  581.8	 8806.0	...
2622998	  679.8	  581.8	 8808.0	...
2622999	  679.9	  581.7	 8809.0	...
2623000	  679.9	  581.6	 8810.0	...
2623001	  680.0	  581.5	 8810.0	...
2623002	  680.0	  581.6	 8811.0	...
2623003	  679.9	  581.6	 8811.0	...
2623004	  679.8	  581.7	 8812.0	...
2623005	  679.8	  581.8	 8813.0	...
2623006	  679.9	  581.9	 8813.0	...
2623007	  680.0	  581.7	 8812.0	...
2623008	  680.2	  581.4	 8811.0	...
2623009	  680.2	  581.1	 8811.0	...
2623010	  680.1	  581.3	 8811.0	...
2623011	  679.9	  581.5	 8810.0	...
2623012	  679.6	  581.3	 8809.0	...
2623013	  679.4	  581.1	 8808.0	...
2623014	  679.2	  581.1	 8807.0	...
2623015	  679.1	  581.5	 8809.0	...
2623016	  679.0	  581.8	 8812.0	...
2623017	  678.9	  581.7	 8810.0	...
2623018	  678.9	  581.6	 8806.0	...
2623019	  679.0	  581.4	 8804.0	...
2623020	  679.1	  581.5	 8807.0	...
2623021	  679.0	  581.6	 8809.0	...
2623022	  678.9	  581.8	 8809.0	...
2623023	  678.9	  581.9	 8808.0	...
2623024	  679.2	  581.9	 8810.0	...
2623025	  679.5	  581.7	 8812.0	...
2623026	  679.7	  581.5	 8815.0	...
2623027	  679.7	  581.3	 8815.0	...
2623028	  679.7	  581.2	 8816.0	...
2623029	  679.6	  581.1	 8817.0	...
2623030	  679.2	  581.3	 8816.0	...
2623031	  678.8	  581.5	 8814.0	...
2623032	  678.5	  581.6	 8810.0	...
2623033	  678.5	  581.5	 8806.0	...
2623034	  678.4	  581.4	 8806.0	...
2623035	  678.3	  581.2	 8809.0	...
2623036	  678.3	  581.0	 8811.0	...
2623037	  678.4	  580.6	 8810.0	...
2623038	  678.6	  580.3	 8809.0	...
2623039	  678.8	  580.2	 8809.0	...
2623040	  678.8	  580.3	 8809.0	...
2623041	  678.7	  580.5	 8807.0	...
2623042	  678.5	  580.6	 8805.0	...
2623043	  678.5	  580.7	 8803.0	...
2623044	  678.6	  580.8	 8803.0	...
2623045	  678.7	  580.9	 8804.0	...
2623046	  678.6	  580.9	 8805.0	...
2623047	  678.6	  580.8	 8805.0	...
2623048	  678.9	  580.6	 8805.0	...
2623049	  679.1	  580.4	 8805.0	...
2623050	  679.3	  580.1	 8805.0	...
2623051	  679.3	  579.7	 8805.0	...
2623052	  679.1	  579.3	 8805.0	...
2623053	  678.9	  579.2	 8806.0	...
2623054	  678.7	  579.2	 8807.0	...
2623055	  678.5	  579.2	 8807.0	...
2623056	  678.4	  579.2	 8805.0	...
2623057	  678.2	  579.3	 8804.0	...
2623058	  678.5	  579.6	 8807.0	...
2623059	  678.8	  579.9	 8811.0	...
2623060	  679.3	  579.9	 8814.0	...
2623061	  679.5	  579.7	 8813.0	...
2623062	  679.3	  579.3	 8813.0	...
2623063	  679.0	  579.0	 8811.0	...
2623064	  678.7	  578.7	 8809.0	...
2623065	  678.8	  578.8	 8806.0	...
2623066	  678.8	  579.0	 8805.0	...
2623067	  678.9	  579.2	 8806.0	...
2623068	  678.9	  579.1	 8810.0	...
2623069	  679.0	  579.0	 8809.0	...
2623070	  678.9	  579.0	 8808.0	...
2623071	  678.7	  578.9	 8806.0	...
2623072	  678.6	  579.0	 8808.0	...
2623073	  678.5	  579.1	 8810.0	...
2623074	  678.4	  579.1	 8813.0	...
2623075	  678.4	  578.8	 8816.0	...
2623076	  678.5	  578.4	 8817.0	...
2623077	  678.6	  578.4	 8819.0	...
2623078	  678.6	  578.4	 8820.0	...
2623079	  678.5	  578.3	 8817.0	...
2623080	  678.6	  578.1	 8814.0	...
2623081	  678.6	  578.2	 8811.0	...
2623082	  678.8	  578.4	 8811.0	...
2623083	  678.8	  578.5	 8811.0	...
2623084	  678.7	  578.4	 8811.0	...
2623085	  678.6	  578.4	 8811.0	...
2623086	  678.5	  578.5	 8812.0	...
2623087	  678.4	  578.9	 8813.0	...
2623088	  678.3	  579.0	 8811.0	...
2623089	  678.4	  579.3	 8807.0	...
2623090	  678.3	  579.3	 8808.0	...
2623091	  678.2	  579.2	 8813.0	...
2623092	  678.1	  579.1	 8813.0	...
2623093	  678.1	  578.8	 8810.0	...
2623094	  678.2	  578.6	 8806.0	...
2623095	  678.2	  578.2	 8805.0	...
2623096	  678.2	  577.9	 8805.0	...
2623097	  678.0	  577.7	 8807.0	...
2623098	  677.8	  577.7	 8810.0	...
2623099	  677.8	  577.6	 8813.0	...
2623100	  678.1	  577.5	 8813.0	...
2623101	  678.5	  577.5	 8813.0	...
2623102	  678.6	  577.6	 8811.0	...
2623103	  678.3	  577.7	 8809.0	...
2623104	  677.9	  577.7	 8807.0	...
2623105	  678.0	  577.6	 8807.0	...
2623106	  678.1	  577.6	 8808.0	...
2623107	  678.1	  577.7	 8805.0	...
2623108	  678.2	  577.8	 8801.0	...
2623109	  678.3	  577.8	 8798.0	...
2623110	  678.3	  577.8	 8800.0	...
2623111	  678.0	  577.9	 8802.0	...
2623112	  677.7	  578.1	 8803.0	...
2623113	  677.7	  578.3	 8803.0	...
2623114	  677.6	  578.4	 8802.0	...
2623115	  677.5	  578.3	 8804.0	...
2623116	  677.5	  578.5	 8806.0	...
2623117	  677.5	  578.8	 8808.0	...
2623118	  677.5	  579.1	 8809.0	...
2623119	  677.4	  579.1	 8810.0	...
2623120	  677.3	  579.1	 8810.0	...
2623121	  677.3	  578.9	 8811.0	...
2623122	  677.3	  578.7	 8809.0	...
2623123	  677.4	  578.6	 8809.0	...
2623124	  677.4	  578.5	 8810.0	...
2623125	  677.3	  578.5	 8813.0	...
2623126	  677.1	  578.5	 8817.0	...
2623127	  676.8	  578.5	 8818.0	...
2623128	  676.8	  578.6	 8818.0	...
2623129	  676.8	  578.9	 8815.0	...
2623130	  676.7	  579.2	 8812.0	...
2623131	  676.7	  579.5	 8811.0	...
2623132	  676.4	  579.8	 8813.0	...
2623133	  676.2	  580.1	 8817.0	...
2623134	  676.0	  580.0	 8819.0	...
2623135	  676.0	  579.7	 8821.0	...
2623136	  676.1	  579.4	 8822.0	...
2623137	  676.1	  579.2	 8822.0	...
2623138	  676.0	  579.2	 8819.0	...
2623139	  675.8	  579.2	 8815.0	...
2623140	  675.6	  579.1	 8811.0	...
2623141	  675.5	  579.0	 8811.0	...
2623142	  675.6	  579.0	 8813.0	...
2623143	  675.6	  579.6	 8815.0	...
2623144	  675.7	  580.1	 8817.0	...
2623145	  676.0	  580.4	 8816.0	...
2623146	  676.2	  580.1	 8815.0	...
2623147	  676.5	  579.8	 8815.0	...
2623148	  676.5	  579.8	 8816.0	...
2623149	  676.5	  579.8	 8816.0	...
2623150	  676.6	  579.8	 8818.0	...
2623151	  676.9	  580.0	 8820.0	...
2623152	  677.1	  580.0	 8821.0	...
2623153	  677.2	  580.0	 8821.0	...
2623154	  677.2	  579.8	 8816.0	...
2623155	  677.2	  579.8	 8810.0	...
2623156	  677.1	  580.0	 8803.0	...
2623157	  677.2	  580.7	 8801.0	...
2623158	  677.3	  581.3	 8799.0	...
2623159	  677.1	  581.8	 8800.0	...
2623160	  676.9	  581.6	 8800.0	...
2623161	  676.7	  581.3	 8801.0	...
2623162	  676.7	  581.0	 8801.0	...
2623163	  676.7	  580.9	 8802.0	...
2623164	  676.6	  580.7	 8801.0	...
2623165	  677.2	  580.6	 8800.0	...
2623166	  677.7	  580.4	 8803.0	...
2623167	  678.0	  580.4	 8807.0	...
2623168	  677.8	  580.4	 8814.0	...
2623169	  677.6	  580.4	 8817.0	...
2623170	  677.6	  580.4	 8819.0	...
2623171	  677.5	  580.4	 8817.0	...
2623172	  677.4	  580.3	 8816.0	...
2623173	  677.4	  580.2	 8816.0	...
2623174	  677.4	  580.1	 8815.0	...
2623175	  677.4	  580.0	 8814.0	...
2623176	  677.4	  580.0	 8812.0	...
2623177	  677.4	  580.0	 8811.0	...
2623178	  677.4	  580.1	 8812.0	...
2623179	  677.5	  580.2	 8810.0	...
2623180	  677.6	  580.3	 8808.0	...
2623181	  677.2	  580.3	 8805.0	...
2623182	  676.8	  580.3	 8806.0	...
2623183	  676.4	  580.1	 8808.0	...
2623184	  676.3	  579.8	 8814.0	...
2623185	  676.4	  579.7	 8819.0	...
2623186	  676.4	  579.5	 8824.0	...
2623187	  676.3	  579.4	 8824.0	...
MSG	2623188 0000 _ Number On
2623188	  676.1	  579.4	 8822.0	...
2623189	  676.1	  579.4	 8819.0	...
2623190	  676.3	  579.7	 8816.0	...
2623191	  676.5	  580.1	 8815.0	...
2623192	  676.5	  580.3	 8815.0	...
2623193	  676.5	  579.9	 8815.0	...
2623194	  676.5	  579.6	 8815.0	...
2623195	  676.5	  579.4	 8813.0	...
2623196	  676.5	  579.5	 8811.0	...
2623197	  676.5	  579.5	 8810.0	...
2623198	  676.5	  579.4	 8810.0	...
2623199	  676.4	  579.3	 8810.0	...
2623200	  676.0	  579.3	 8810.0	...
2623201	  675.7	  579.3	 8810.0	...
2623202	  675.6	  579.4	 8809.0	...
2623203	  675.9	  579.5	 8809.0	...
2623204	  675.8	  579.5	 8810.0	...
2623205	  675.4	  579.4	 8810.0	...
2623206	  675.2	  579.2	 8812.0	...
2623207	  675.4	  579.1	 8815.0	...
2623208	  675.6	  579.1	 8817.0	...
2623209	  675.6	  579.4	 8818.0	...
2623210	  675.5	  579.8	 8813.0	...
2623211	  675.3	  580.0	 8808.0	...
2623212	  675.1	  579.7	 8803.0	...
2623213	  675.1	  579.6	 8805.0	...
2623214	  675.1	  579.8	 8805.0	...
2623215	  675.2	  580.0	 8806.0	...
2623216	  675.2	  580.1	 8805.0	...
2623217	  675.5	  580.2	 8805.0	...
2623218	  675.8	  580.3	 8806.0	...
2623219	  675.8	  580.1	 8808.0	...
2623220	  675.5	  580.0	 8810.0	...
2623221	  675.2	  579.8	 8810.0	...
2623222	  675.2	  579.7	 8810.0	...
2623223	  675.2	  579.7	 8810.0	...
2623224	  675.0	  579.7	 8809.0	...
2623225	  674.6	  579.8	 8811.0	...
2623226	  674.2	  579.8	 8812.0	...
2623227	  674.2	  580.1	 8815.0	...
2623228	  674.3	  580.3	 8817.0	...
2623229	  674.6	  580.4	 8819.0	...
2623230	  674.9	  580.2	 8820.0	...
2623231	  675.1	  580.1	 8818.0	...
2623232	  675.2	  580.2	 8817.0	...
2623233	  675.2	  580.4	 8816.0	...
2623234	  675.3	  580.5	 8818.0	...
2623235	  675.3	  580.5	 8820.0	...
2623236	  675.2	  580.6	 8822.0	...
2623237	  675.1	  580.7	 8823.0	...
2623238	  675.1	  580.8	 8824.0	...
2623239	  675.2	  580.9	 8825.0	...
2623240	  675.3	  580.5	 8825.0	...
2623241	  675.2	  580.1	 8826.0	...
2623242	  675.0	  579.6	 8826.0	...
2623243	  674.9	  579.6	 8825.0	...
2623244	  674.5	  579.6	 8823.0	...
2623245	  674.3	  579.8	 8821.0	...
2623246	  674.2	  580.0	 8821.0	...
2623247	  674.4	  580.0	 8821.0	...
2623248	  674.5	  580.0	 8821.0	...
2623249	  674.5	  580.0	 8822.0	...
2623250	  674.5	  579.9	 8824.0	...
2623251	  674.5	  579.8	 8824.0	...
2623252	  674.5	  579.8	 8824.0	...
2623253	  674.5	  579.7	 8824.0	...
2623254	  674.5	  579.6	 8824.0	...
2623255	  674.6	  579.1	 8824.0	...
2623256	  674.7	  578.5	 8824.0	...
2623257	  674.9	  578.0	 8825.0	...
2623258	  674.9	  577.9	 8826.0	...
2623259	  674.8	  577.9	 8825.0	...
2623260	  674.7	  577.9	 8824.0	...
2623261	  674.7	  578.0	 8824.0	...
2623262	  674.8	  578.1	 8827.0	...
2623263	  674.8	  578.3	 8832.0	...
2623264	  674.7	  578.5	 8834.0	...
2623265	  674.6	  578.2	 8832.0	...
2623266	  674.6	  577.8	 8825.0	...
2623267	  674.8	  577.7	 8818.0	...
2623268	  675.0	  577.9	 8817.0	...
2623269	  674.9	  578.2	 8819.0	...
2623270	  674.8	  578.4	 8823.0	...
2623271	  674.8	  578.5	 8826.0	...
2623272	  674.9	  578.7	 8829.0	...
2623273	  675.0	  578.7	 8830.0	...
2623274	  675.0	  578.5	 8830.0	...
2623275	  675.0	  578.4	 8827.0	...
2623276	  675.0	  578.4	 8824.0	...
2623277	  675.0	  578.6	 8826.0	...
2623278	  675.0	  578.7	 8828.0	...
2623279	  674.9	  578.6	 8830.0	...
2623280	  675.2	  578.3	 8828.0	...
2623281	  675.6	  578.0	 8826.0	...
2623282	  675.5	  578.0	 8823.0	...
2623283	  675.2	  577.9	 8822.0	...
2623284	  674.9	  577.8	 8821.0	...
2623285	  675.0	  577.7	 8818.0	...
2623286	  675.1	  577.6	 8815.0	...
2623287	  675.0	  577.6	 8814.0	...
2623288	  675.0	  577.6	 8816.0	...
2623289	  674.9	  577.6	 8819.0	...
2623290	  675.0	  577.6	 8821.0	...
2623291	  675.0	  577.7	 8822.0	...
2623292	  675.1	  577.8	 8823.0	...
2623293	  675.2	  577.8	 8823.0	...
2623294	  675.2	  577.9	 8822.0	...
2623295	  675.3	  577.9	 8821.0	...
2623296	  675.5	  578.1	 8821.0	...
2623297	  675.6	  578.2	 8821.0	...
2623298	  675.6	  578.2	 8820.0	...
2623299	  675.5	  578.2	 8824.0	...
2623300	  675.5	  578.2	 8827.0	...
2623301	  675.2	  578.3	 8829.0	...
2623302	  674.9	  578.3	 8826.0	...
2623303	  674.6	  578.2	 8825.0	...
2623304	  674.5	  578.3	 8826.0	...
2623305	  674.4	  578.3	 8827.0	...
2623306	  674.4	  578.3	 8828.0	...
2623307	  674.3	  578.1	 8826.0	...
2623308	  674.3	  577.9	 8823.0	...
2623309	  674.3	  577.7	 8822.0	...
2623310	  674.3	  577.5	 8824.0	...
2623311	  674.4	  577.9	 8827.0	...
2623312	  674.5	  578.2	 8828.0	...
2623313	  674.5	  578.5	 8829.0	...
2623314	  674.6	  578.5	 8830.0	...
2623315	  674.6	  578.4	 8829.0	...
2623316	  674.7	  578.2	 8827.0	...
2623317	  674.7	  578.1	 8826.0	...
2623318	  674.6	  578.1	 8827.0	...
2623319	  674.6	  578.1	 8825.0	...
2623320	  674.5	  578.0	 8823.0	...
2623321	  674.5	  578.0	 8822.0	...
2623322	  674.4	  578.0	 8821.0	...
2623323	  674.6	  577.9	 8820.0	...
2623324	  674.7	  577.8	 8823.0	...
2623325	  674.8	  577.7	 8826.0	...
2623326	  674.8	  577.7	 8828.0	...
2623327	  674.7	  577.6	 8828.0	...
2623328	  674.6	  577.6	 8827.0	...
2623329	  674.6	  577.5	 8827.0	...
2623330	  674.7	  577.5	 8827.0	...
2623331	  674.7	  577.5	 8828.0	...
2623332	  674.5	  577.9	 8829.0	...
2623333	  674.4	  578.4	 8832.0	...
2623334	  674.2	  578.9	 8835.0	...
2623335	  674.1	  579.0	 8834.0	...
2623336	  674.1	  578.9	 8831.0	...
2623337	  674.3	  578.8	 8828.0	...
2623338	  674.4	  578.7	 8828.0	...
2623339	  674.4	  578.7	 8826.0	...
2623340	  674.4	  578.6	 8823.0	...
2623341	  674.5	  578.5	 8824.0	...
2623342	  674.3	  578.4	 8828.0	...
2623343	  674.0	  578.2	 8832.0	...
2623344	  673.6	  578.2	 8827.0	...
2623345	  673.6	  578.2	 8821.0	...
2623346	  673.6	  578.0	 8819.0	...
2623347	  673.5	  577.8	 8822.0	...
2623348	  673.5	  577.9	 8826.0	...
2623349	  673.5	  578.1	 8826.0	...
2623350	  673.5	  578.2	 8827.0	...
2623351	  673.4	  578.1	 8827.0	...
2623352	  673.3	  578.0	 8828.0	...
2623353	  673.3	  578.0	 8828.0	...
2623354	  673.3	  578.1	 8828.0	...
2623355	  673.3	  577.9	 8826.0	...
2623356	  673.4	  577.7	 8825.0	...
2623357	  673.4	  577.8	 8825.0	...
2623358	  673.3	  578.0	 8824.0	...
2623359	  673.2	  578.2	 8822.0	...
2623360	  673.1	  578.1	 8820.0	...
2623361	  673.1	  578.0	 8820.0	...
2623362	  673.3	  578.3	 8819.0	...
2623363	  673.4	  578.6	 8817.0	...
2623364	  673.6	  579.0	 8814.0	...
2623365	  673.7	  579.2	 8814.0	...
2623366	  673.7	  579.4	 8814.0	...
2623367	  673.6	  579.1	 8814.0	...
2623368	  673.5	  578.8	 8814.0	...
2623369	  673.6	  578.6	 8815.0	...
2623370	  673.5	  578.6	 8816.0	...
2623371	  673.4	  578.5	 8817.0	...
2623372	  673.2	  578.3	 8818.0	...
2623373	  673.3	  578.1	 8818.0	...
2623374	  673.5	  578.1	 8818.0	...
2623375	  673.4	  578.0	 8818.0	...
2623376	  673.3	  578.0	 8818.0	...
2623377	  673.2	  578.0	 8821.0	...
2623378	  673.3	  578.1	 8823.0	...
2623379	  673.5	  578.2	 8826.0	...
2623380	  673.6	  578.6	 8825.0	...
2623381	  673.6	  579.1	 8822.0	...
2623382	  673.3	  579.2	 8820.0	...
2623383	  673.2	  578.7	 8818.0	...
2623384	  673.1	  578.2	 8817.0	...
2623385	  673.2	  578.1	 8815.0	...
2623386	  673.3	  578.1	 8812.0	...
2623387	  673.3	  578.1	 8810.0	...
2623388	  673.4	  578.1	 8811.0	...
2623389	  673.3	  578.0	 8813.0	...
2623390	  673.4	  577.8	 8814.0	...
2623391	  673.5	  577.9	 8812.0	...
2623392	  673.7	  578.2	 8809.0	...
2623393	  673.9	  578.4	 8807.0	...
2623394	  673.8	  577.8	 8807.0	...
2623395	  673.7	  577.2	 8808.0	...
2623396	  673.5	  576.7	 8808.0	...
2623397	  673.6	  577.1	 8808.0	...
2623398	  673.5	  577.5	 8807.0	...
2623399	  673.5	  577.7	 8806.0	...
2623400	  673.4	  578.1	 8806.0	...
2623401	  673.4	  578.5	 8806.0	...
2623402	  673.4	  578.8	 8806.0	...
2623403	  673.6	  578.8	 8806.0	...
2623404	  673.8	  578.7	 8807.0	...
2623405	  673.7	  578.6	 8809.0	...
2623406	  673.5	  578.5	 8811.0	...
2623407	  673.5	  578.4	 8811.0	...
2623408	  673.7	  578.4	 8808.0	...
2623409	  673.8	  578.2	 8805.0	...
2623410	  673.8	  578.1	 8803.0	...
2623411	  673.7	  578.0	 8802.0	...
2623412	  673.7	  577.9	 8802.0	...
2623413	  673.6	  577.8	 8804.0	...
2623414	  673.5	  577.7	 8807.0	...
2623415	  673.4	  577.8	 8807.0	...
2623416	  673.4	  577.9	 8806.0	...
2623417	  673.4	  578.0	 8805.0	...
2623418	  673.4	  577.9	 8807.0	...
2623419	  673.4	  577.8	 8807.0	...
2623420	  673.5	  577.6	 8802.0	...
2623421	  673.6	  577.5	 8797.0	...
2623422	  673.7	  577.6	 8798.0	...
2623423	  673.7	  577.8	 8803.0	...
2623424	  673.7	  577.9	 8808.0	...
2623425	  673.5	  577.9	 8807.0	...
2623426	  673.3	  577.8	 8806.0	...
2623427	  673.1	  577.6	 8803.0	...
2623428	  673.2	  577.5	 8799.0	...
2623429	  673.5	  577.4	 8795.0	...
2623430	  673.8	  577.4	 8792.0	...
2623431	  673.8	  577.6	 8791.0	...
2623432	  673.7	  577.9	 8792.0	...
2623433	  673.6	  578.3	 8793.0	...
2623434	  673.8	  578.5	 8792.0	...
2623435	  673.9	  578.7	 8789.0	...
2623436	  674.0	  578.7	 8790.0	...
2623437	  674.0	  578.6	 8793.0	...
2623438	  674.2	  578.5	 8795.0	...
2623439	  674.4	  578.4	 8793.0	...
2623440	  674.3	  578.4	 8791.0	...
2623441	  674.1	  578.7	 8788.0	...
2623442	  674.0	  578.9	 8785.0	...
2623443	  674.1	  579.2	 8786.0	...
2623444	  674.3	  579.1	 8790.0	...
2623445	  674.4	  578.9	 8792.0	...
2623446	  674.5	  578.7	 8791.0	...
2623447	  674.4	  578.4	 8790.0	...
2623448	  674.3	  578.3	 8790.0	...
2623449	  674.2	  578.3	 8790.0	...
2623450	  674.2	  578.4	 8789.0	...
2623451	  674.2	  578.5	 8790.0	...
2623452	  674.4	  578.4	 8793.0	...
2623453	  674.5	  578.4	 8795.0	...
2623454	  674.6	  578.3	 8795.0	...
2623455	  675.0	  578.3	 8791.0	...
2623456	  675.4	  578.7	 8790.0	...
2623457	  676.3	  579.0	 8790.0	...
EFIX R   2619283	2623457	4175	  690.4	  595.2	   8540
SSACC R  2623458
2623458	  677.7	  579.3	 8790.0	...
2623459	  679.8	  579.5	 8790.0	...
2623460	  681.7	  579.8	 8789.0	...
2623461	  683.3	  580.4	 8792.0	...
2623462	  685.4	  581.0	 8797.0	...
2623463	  688.1	  581.4	 8802.0	...
2623464	  690.0	  581.8	 8802.0	...
2623465	  691.9	  582.3	 8801.0	...
ESACC R  2623458	2623465	8	  677.7	  579.3	  691.9	  582.3	   0.31	     41
SFIX R   2623466
2623466	  693.0	  582.8	 8800.0	...
2623467	  694.5	  583.1	 8799.0	...
2623468	  694.9	  582.9	 8800.0	...
2623469	  694.9	  582.9	 8798.0	...
2623470	  694.5	  583.2	 8796.0	...
2623471	  693.8	  583.4	 8796.0	...
2623472	  693.3	  583.4	 8797.0	...
2623473	  692.7	  583.5	 8797.0	...
2623474	  692.2	  583.5	 8798.0	...
2623475	  691.9	  583.0	 8799.0	...
2623476	  692.2	  582.4	 8800.0	...
2623477	  692.8	  581.7	 8798.0	...
2623478	  693.0	  581.7	 8798.0	...
2623479	  692.7	  582.0	 8798.0	...
2623480	  692.4	  582.4	 8798.0	...
2623481	  692.5	  582.9	 8796.0	...
2623482	  692.5	  582.9	 8792.0	...
2623483	  692.4	  583.0	 8790.0	...
2623484	  692.1	  583.0	 8789.0	...
2623485	  691.8	  583.2	 8786.0	...
2623486	  691.7	  583.3	 8783.0	...
2623487	  691.9	  583.5	 8782.0	...
2623488	  692.1	  583.2	 8785.0	...
2623489	  692.3	  582.8	 8788.0	...
2623490	  692.5	  582.5	 8790.0	...
MSG	2623491 0000 _ Number Off
2623491	  692.7	  582.6	 8788.0	...
2623492	  692.8	  582.6	 8782.0	...
2623493	  692.9	  582.7	 8777.0	...
2623494	  693.1	  582.7	 8775.0	...
2623495	  693.4	  582.7	 8778.0	...
2623496	  693.6	  582.7	 8780.0	...
2623497	  693.6	  582.7	 8780.0	...
2623498	  693.5	  582.9	 8780.0	...
2623499	  693.5	  582.9	 8780.0	...
2623500	  693.5	  582.9	 8780.0	...
2623501	  693.5	  582.9	 8780.0	...
2623502	  693.5	  582.9	 8780.0	...
2623503	  693.5	  582.8	 8780.0	...
2623504	  693.5	  582.9	 8781.0	...
2623505	  693.7	  583.0	 8779.0	...
2623506	  693.9	  583.2	 8777.0	...
2623507	  693.9	  582.9	 8776.0	...
2623508	  693.9	  582.7	 8777.0	...
2623509	  694.0	  582.4	 8778.0	...
2623510	  694.2	  582.3	 8777.0	...
2623511	  694.4	  582.1	 8775.0	...
2623512	  694.2	  582.0	 8774.0	...
2623513	  693.9	  582.0	 8772.0	...
2623514	  693.7	  582.2	 8771.0	...
2623515	  694.2	  582.4	 8771.0	...
2623516	  694.7	  582.5	 8772.0	...
2623517	  694.8	  582.7	 8772.0	...
2623518	  694.5	  582.7	 8773.0	...
2623519	  694.2	  582.6	 8772.0	...
2623520	  694.1	  582.5	 8773.0	...
2623521	  694.4	  582.5	 8775.0	...
2623522	  694.7	  582.4	 8777.0	...
2623523	  694.9	  582.3	 8779.0	...
2623524	  694.9	  582.2	 8777.0	...
2623525	  694.9	  582.1	 8774.0	...
2623526	  694.9	  581.9	 8770.0	...
2623527	  695.0	  582.2	 8770.0	...
2623528	  695.2	  582.9	 8773.0	...
2623529	  695.4	  583.5	 8775.0	...
2623530	  695.5	  583.4	 8777.0	...
2623531	  695.4	  583.1	 8777.0	...
2623532	  695.3	  582.9	 8776.0	...
2623533	  695.3	  582.9	 8775.0	...
2623534	  695.3	  582.9	 8773.0	...
2623535	  695.4	  582.8	 8769.0	...
2623536	  695.2	  582.8	 8767.0	...
2623537	  695.1	  582.9	 8765.0	...
2623538	  694.9	  583.0	 8764.0	...
2623539	  694.9	  583.0	 8763.0	...
2623540	  695.0	  583.0	 8764.0	...
2623541	  695.1	  583.1	 8764.0	...
2623542	  695.1	  583.1	 8765.0	...
2623543	  695.0	  583.2	 8766.0	...
2623544	  695.0	  583.2	 8766.0	...
2623545	  694.9	  583.4	 8767.0	...
2623546	  694.9	  583.6	 8765.0	...
2623547	  695.1	  584.0	 8763.0	...
2623548	  695.3	  584.2	 8761.0	...
2623549	  695.6	  584.4	 8761.0	...
2623550	  695.6	  584.4	 8761.0	...
2623551	  695.5	  584.4	 8761.0	...
2623552	  695.4	  584.1	 8759.0	...
2623553	  695.3	  583.9	 8756.0	...
2623554	  695.2	  583.6	 8756.0	...
2623555	  695.2	  583.4	 8758.0	...
2623556	  695.3	  583.1	 8764.0	...
2623557	  695.4	  583.1	 8769.0	...
2623558	  695.5	  583.3	 8773.0	...
2623559	  695.5	  583.4	 8773.0	...
2623560	  695.5	  583.4	 8772.0	...
2623561	  695.5	  583.4	 8772.0	...
2623562	  695.5	  583.3	 8771.0	...
2623563	  695.5	  583.4	 8771.0	...
2623564	  695.7	  583.5	 8771.0	...
2623565	  695.8	  583.7	 8772.0	...
2623566	  696.0	  583.7	 8773.0	...
2623567	  696.0	  583.7	 8772.0	...
2623568	  696.0	  583.6	 8772.0	...
2623569	  696.0	  583.6	 8772.0	...
2623570	  696.0	  583.7	 8772.0	...
2623571	  696.0	  583.8	 8771.0	...
2623572	  696.1	  583.8	 8768.0	...
2623573	  696.2	  583.7	 8763.0	...
2623574	  696.2	  583.4	 8759.0	...
2623575	  696.2	  583.3	 8757.0	...
2623576	  696.1	  583.1	 8754.0	...
2623577	  696.1	  583.1	 8752.0	...
2623578	  696.1	  583.0	 8752.0	...
2623579	  696.1	  582.9	 8756.0	...
2623580	  696.1	  583.2	 8759.0	...
2623581	  696.1	  583.5	 8757.0	...
2623582	  696.0	  583.9	 8756.0	...
2623583	  696.0	  584.4	 8758.0	...
2623584	  696.0	  584.9	 8759.0	...
2623585	  696.0	  585.2	 8759.0	...
2623586	  695.9	  584.9	 8757.0	...
2623587	  695.8	  584.6	 8756.0	...
2623588	  696.0	  584.6	 8759.0	...
2623589	  696.3	  584.6	 8761.0	...
2623590	  696.5	  584.6	 8761.0	...
2623591	  696.4	  584.5	 8760.0	...
2623592	  696.2	  584.4	 8760.0	...
2623593	  696.0	  584.4	 8762.0	...
2623594	  695.9	  584.4	 8763.0	...
2623595	  695.9	  584.6	 8764.0	...
2623596	  696.4	  584.8	 8764.0	...
2623597	  696.9	  584.9	 8765.0	...
2623598	  697.2	  584.7	 8766.0	...
2623599	  696.9	  584.5	 8767.0	...
2623600	  696.6	  584.5	 8765.0	...
2623601	  696.5	  584.6	 8763.0	...
2623602	  696.2	  584.8	 8760.0	...
2623603	  696.0	  584.8	 8759.0	...
2623604	  696.0	  584.8	 8758.0	...
2623605	  696.1	  584.7	 8759.0	...
2623606	  696.3	  584.7	 8760.0	...
2623607	  696.3	  585.0	 8759.0	...
2623608	  696.2	  585.3	 8756.0	...
2623609	  696.1	  585.6	 8754.0	...
2623610	  695.9	  585.4	 8752.0	...
2623611	  695.9	  585.2	 8752.0	...
2623612	  696.2	  584.8	 8753.0	...
2623613	  696.6	  584.6	 8755.0	...
2623614	  697.1	  584.8	 8753.0	...
2623615	  697.2	  585.1	 8749.0	...
2623616	  697.3	  585.5	 8746.0	...
2623617	  697.3	  585.6	 8749.0	...
2623618	  697.3	  585.8	 8752.0	...
2623619	  697.3	  585.9	 8754.0	...
2623620	  697.4	  586.0	 8754.0	...
2623621	  697.5	  586.1	 8755.0	...
2623622	  697.5	  585.9	 8754.0	...
2623623	  697.6	  585.6	 8754.0	...
2623624	  697.5	  585.3	 8754.0	...
2623625	  697.5	  585.1	 8753.0	...
2623626	  697.2	  585.1	 8749.0	...
2623627	  697.0	  585.4	 8745.0	...
2623628	  696.7	  585.8	 8742.0	...
2623629	  697.0	  586.0	 8743.0	...
2623630	  697.2	  586.0	 8742.0	...
2623631	  697.2	  585.8	 8741.0	...
2623632	  696.9	  585.7	 8740.0	...
2623633	  696.5	  585.6	 8740.0	...
2623634	  696.5	  585.7	 8742.0	...
2623635	  696.5	  585.8	 8744.0	...
2623636	  696.6	  585.9	 8745.0	...
2623637	  696.6	  586.3	 8743.0	...
2623638	  696.6	  586.6	 8741.0	...
2623639	  696.7	  586.6	 8739.0	...
2623640	  696.9	  586.4	 8738.0	...
2623641	  697.2	  586.4	 8737.0	...
2623642	  697.3	  586.8	 8737.0	...
2623643	  697.4	  587.2	 8737.0	...
2623644	  697.5	  587.3	 8737.0	...
2623645	  697.5	  587.3	 8739.0	...
2623646	  697.4	  587.2	 8741.0	...
2623647	  697.4	  587.2	 8738.0	...
2623648	  697.4	  587.2	 8734.0	...
2623649	  697.4	  587.2	 8731.0	...
2623650	  697.4	  587.2	 8730.0	...
2623651	  697.4	  587.2	 8729.0	...
2623652	  697.5	  587.2	 8728.0	...
2623653	  697.5	  587.2	 8728.0	...
2623654	  697.4	  587.2	 8728.0	...
2623655	  697.4	  587.2	 8728.0	...
2623656	  697.4	  587.1	 8728.0	...
2623657	  697.6	  587.2	 8732.0	...
2623658	  697.9	  587.1	 8736.0	...
2623659	  697.8	  587.2	 8738.0	...
2623660	  697.4	  587.2	 8734.0	...
2623661	  697.2	  587.4	 8730.0	...
2623662	  697.5	  587.5	 8729.0	...
2623663	  697.7	  587.7	 8729.0	...
2623664	  697.5	  587.6	 8730.0	...
2623665	  697.4	  587.5	 8730.0	...
2623666	  697.5	  587.5	 8731.0	...
2623667	  697.5	  587.6	 8734.0	...
2623668	  697.4	  587.7	 8737.0	...
2623669	  697.4	  587.8	 8739.0	...
2623670	  697.4	  587.8	 8739.0	...
2623671	  697.5	  587.9	 8740.0	...
2623672	  697.3	  588.1	 8737.0	...
2623673	  697.2	  588.3	 8735.0	...
2623674	  697.1	  588.4	 8733.0	...
2623675	  697.2	  588.4	 8736.0	...
2623676	  697.4	  588.4	 8739.0	...
2623677	  697.5	  588.5	 8740.0	...
2623678	  697.6	  588.4	 8738.0	...
2623679	  697.5	  588.3	 8736.0	...
2623680	  697.5	  588.2	 8737.0	...
2623681	  697.5	  588.0	 8735.0	...
2623682	  697.5	  588.0	 8732.0	...
2623683	  697.5	  587.9	 8729.0	...
2623684	  697.3	  588.0	 8729.0	...
2623685	  697.2	  588.2	 8728.0	...
2623686	  697.1	  588.4	 8728.0	...
2623687	  697.2	  588.6	 8727.0	...
2623688	  697.4	  588.7	 8726.0	...
2623689	  697.6	  588.9	 8727.0	...
2623690	  697.8	  589.0	 8727.0	...
2623691	  697.8	  589.0	 8725.0	...
2623692	  697.7	  589.0	 8722.0	...
2623693	  697.7	  589.0	 8718.0	...
2623694	  697.8	  589.0	 8715.0	...
2623695	  698.0	  589.1	 8714.0	...
2623696	  698.1	  589.2	 8713.0	...
2623697	  698.1	  589.4	 8713.0	...
2623698	  698.1	  589.3	 8716.0	...
2623699	  698.1	  589.2	 8718.0	...
2623700	  698.0	  589.0	 8719.0	...
2623701	  697.8	  588.9	 8718.0	...
MSG	2623702 0000 _ Number On
2623702	  697.6	  589.1	 8716.0	...
2623703	  697.4	  589.2	 8715.0	...
2623704	  697.4	  589.1	 8715.0	...
2623705	  697.6	  588.9	 8715.0	...
2623706	  698.0	  589.3	 8715.0	...
2623707	  698.4	  589.9	 8715.0	...
2623708	  698.5	  590.5	 8714.0	...
2623709	  698.5	  590.5	 8713.0	...
2623710	  698.5	  590.4	 8715.0	...
2623711	  698.6	  590.3	 8720.0	...
2623712	  698.7	  590.2	 8724.0	...
2623713	  698.8	  590.2	 8725.0	...
2623714	  698.8	  590.2	 8725.0	...
2623715	  698.7	  590.3	 8724.0	...
2623716	  698.3	  590.4	 8721.0	...
2623717	  697.8	  590.3	 8717.0	...
2623718	  697.5	  590.3	 8714.0	...
2623719	  697.5	  590.0	 8714.0	...
2623720	  697.6	  589.7	 8717.0	...
2623721	  697.7	  589.4	 8720.0	...
2623722	  697.6	  589.4	 8723.0	...
2623723	  697.5	  589.5	 8723.0	...
2623724	  697.4	  589.5	 8722.0	...
2623725	  697.5	  589.6	 8719.0	...
2623726	  697.5	  589.7	 8717.0	...
2623727	  697.4	  589.9	 8718.0	...
2623728	  697.5	  590.1	 8722.0	...
2623729	  697.5	  590.3	 8721.0	...
2623730	  697.4	  590.2	 8718.0	...
2623731	  697.3	  589.9	 8717.0	...
2623732	  697.1	  589.7	 8721.0	...
2623733	  697.0	  589.7	 8726.0	...
2623734	  696.9	  589.5	 8726.0	...
2623735	  696.8	  589.3	 8724.0	...
2623736	  696.6	  589.1	 8722.0	...
2623737	  696.9	  589.4	 8721.0	...
2623738	  697.3	  589.7	 8720.0	...
2623739	  697.5	  590.0	 8715.0	...
2623740	  697.2	  590.2	 8710.0	...
2623741	  697.0	  590.3	 8706.0	...
2623742	  697.0	  590.3	 8707.0	...
2623743	  696.7	  589.9	 8708.0	...
2623744	  696.3	  589.5	 8708.0	...
2623745	  696.0	  589.2	 8708.0	...
2623746	  696.0	  589.3	 8707.0	...
2623747	  696.1	  589.4	 8708.0	...
2623748	  696.2	  589.5	 8708.0	...
2623749	  696.0	  589.6	 8707.0	...
2623750	  695.7	  589.6	 8704.0	...
2623751	  695.9	  589.7	 8701.0	...
2623752	  696.4	  589.7	 8704.0	...
2623753	  696.9	  589.7	 8708.0	...
2623754	  696.8	  589.6	 8711.0	...
2623755	  696.8	  589.6	 8710.0	...
2623756	  696.8	  590.1	 8709.0	...
2623757	  696.9	  590.6	 8709.0	...
2623758	  697.0	  591.1	 8708.0	...
2623759	  697.1	  591.1	 8708.0	...
2623760	  697.1	  591.1	 8708.0	...
2623761	  697.2	  591.1	 8708.0	...
2623762	  697.2	  591.0	 8708.0	...
2623763	  697.2	  591.0	 8708.0	...
2623764	  697.3	  590.9	 8708.0	...
2623765	  697.3	  590.9	 8708.0	...
2623766	  697.3	  591.0	 8707.0	...
2623767	  697.3	  591.2	 8707.0	...
2623768	  697.6	  591.1	 8706.0	...
2623769	  697.9	  590.9	 8706.0	...
2623770	  698.0	  590.6	 8706.0	...
2623771	  697.8	  590.7	 8706.0	...
2623772	  697.6	  590.8	 8705.0	...
2623773	  697.6	  590.9	 8704.0	...
2623774	  697.5	  590.9	 8705.0	...
2623775	  697.5	  590.9	 8705.0	...
2623776	  697.5	  591.1	 8702.0	...
2623777	  697.6	  591.4	 8697.0	...
2623778	  697.7	  591.6	 8693.0	...
2623779	  697.5	  591.3	 8694.0	...
2623780	  697.2	  591.1	 8695.0	...
2623781	  696.9	  590.9	 8695.0	...
2623782	  697.1	  591.1	 8695.0	...
2623783	  697.3	  591.2	 8695.0	...
2623784	  697.5	  591.6	 8695.0	...
2623785	  697.2	  592.0	 8696.0	...
2623786	  696.9	  592.3	 8696.0	...
2623787	  696.7	  592.2	 8696.0	...
2623788	  696.7	  591.8	 8697.0	...
2623789	  696.7	  591.5	 8698.0	...
2623790	  696.6	  591.0	 8700.0	...
2623791	  696.6	  591.0	 8699.0	...
2623792	  696.6	  591.0	 8699.0	...
2623793	  696.7	  591.2	 8700.0	...
2623794	  696.8	  591.8	 8701.0	...
2623795	  696.8	  592.4	 8702.0	...
2623796	  697.0	  592.6	 8703.0	...
2623797	  697.2	  592.4	 8704.0	...
2623798	  697.5	  592.1	 8704.0	...
2623799	  697.7	  592.0	 8705.0	...
2623800	  697.8	  592.0	 8707.0	...
2623801	  697.8	  591.9	 8706.0	...
2623802	  697.6	  591.8	 8705.0	...
2623803	  697.5	  591.7	 8703.0	...
2623804	  697.4	  591.6	 8704.0	...
2623805	  697.5	  591.5	 8705.0	...
2623806	  697.5	  591.4	 8705.0	...
2623807	  697.5	  591.4	 8710.0	...
2623808	  697.4	  591.4	 8715.0	...
2623809	  697.7	  591.3	 8720.0	...
2623810	  698.2	  591.2	 8719.0	...
2623811	  698.7	  591.2	 8719.0	...
2623812	  698.8	  591.2	 8719.0	...
2623813	  698.8	  591.2	 8716.0	...
2623814	  698.9	  591.0	 8714.0	...
2623815	  699.0	  590.9	 8713.0	...
2623816	  699.2	  590.8	 8713.0	...
2623817	  699.3	  591.1	 8714.0	...
2623818	  699.2	  591.4	 8714.0	...
2623819	  698.9	  591.6	 8714.0	...
2623820	  698.7	  591.5	 8715.0	...
2623821	  698.7	  591.2	 8714.0	...
2623822	  698.9	  591.0	 8714.0	...
2623823	  699.0	  590.8	 8714.0	...
2623824	  699.0	  590.5	 8715.0	...
2623825	  699.1	  590.4	 8716.0	...
2623826	  699.4	  590.2	 8716.0	...
2623827	  699.6	  590.2	 8715.0	...
2623828	  699.5	  590.2	 8713.0	...
2623829	  699.1	  590.3	 8712.0	...
2623830	  698.9	  590.5	 8711.0	...
2623831	  699.0	  590.6	 8711.0	...
2623832	  699.5	  590.8	 8711.0	...
2623833	  699.8	  590.9	 8711.0	...
2623834	  700.1	  591.0	 8711.0	...
2623835	  700.2	  591.1	 8711.0	...
2623836	  700.0	  591.2	 8711.0	...
2623837	  699.9	  591.2	 8709.0	...
2623838	  699.8	  591.1	 8707.0	...
2623839	  699.8	  591.0	 8705.0	...
2623840	  699.8	  591.0	 8704.0	...
2623841	  699.9	  591.0	 8704.0	...
2623842	  700.0	  591.1	 8704.0	...
2623843	  700.1	  591.1	 8705.0	...
2623844	  700.0	  591.2	 8706.0	...
2623845	  699.9	  591.4	 8705.0	...
2623846	  700.0	  591.8	 8704.0	...
2623847	  700.2	  592.2	 8703.0	...
2623848	  700.2	  592.5	 8703.0	...
2623849	  700.1	  592.6	 8704.0	...
2623850	  700.0	  592.7	 8706.0	...
2623851	  700.1	  592.6	 8708.0	...
2623852	  700.2	  592.4	 8711.0	...
2623853	  700.5	  592.2	 8712.0	...
2623854	  700.6	  591.9	 8713.0	...
2623855	  700.6	  591.6	 8714.0	...
2623856	  700.5	  591.5	 8712.0	...
2623857	  700.6	  591.6	 8709.0	...
2623858	  700.8	  592.0	 8706.0	...
2623859	  700.9	  592.4	 8705.0	...
2623860	  700.9	  592.7	 8704.0	...
2623861	  700.8	  592.8	 8703.0	...
2623862	  700.6	  593.0	 8703.0	...
2623863	  700.3	  592.9	 8703.0	...
2623864	  700.1	  592.7	 8704.0	...
2623865	  700.1	  592.6	 8706.0	...
2623866	  700.3	  592.5	 8707.0	...
2623867	  700.6	  592.5	 8707.0	...
2623868	  700.6	  592.3	 8706.0	...
2623869	  700.7	  592.3	 8701.0	...
2623870	  700.7	  592.4	 8696.0	...
2623871	  700.7	  592.4	 8692.0	...
2623872	  700.9	  592.3	 8694.0	...
2623873	  701.0	  592.3	 8698.0	...
2623874	  701.0	  592.4	 8699.0	...
2623875	  700.9	  592.7	 8695.0	...
2623876	  700.9	  592.9	 8691.0	...
2623877	  700.8	  593.1	 8686.0	...
2623878	  700.8	  593.2	 8687.0	...
2623879	  700.9	  593.2	 8689.0	...
2623880	  701.1	  593.1	 8692.0	...
2623881	  701.3	  593.6	 8695.0	...
2623882	  701.0	  594.2	 8693.0	...
2623883	  700.7	  594.8	 8688.0	...
2623884	  700.5	  594.8	 8688.0	...
2623885	  700.4	  594.9	 8691.0	...
2623886	  700.3	  595.0	 8692.0	...
2623887	  700.2	  595.0	 8684.0	...
2623888	  699.2	  595.2	 8676.0	...
2623889	  698.1	  595.3	 8674.0	...
2623890	  696.7	  595.6	 8678.0	...
2623891	  695.8	  595.9	 8684.0	...
2623892	  694.5	  596.4	 8687.0	...
2623893	  692.7	  596.9	 8683.0	...
2623894	  691.1	  597.1	 8678.0	...
2623895	  690.0	  597.1	 8676.0	...
2623896	  688.7	  597.0	 8680.0	...
2623897	  687.5	  597.1	 8683.0	...
2623898	  685.6	  597.5	 8681.0	...
2623899	  684.8	  597.7	 8678.0	...
2623900	  684.0	  597.8	 8679.0	...
2623901	  683.9	  597.8	 8684.0	...
2623902	  683.7	  597.8	 8686.0	...
2623903	  683.6	  597.9	 8685.0	...
2623904	  683.5	  598.1	 8684.0	...
2623905	  683.7	  598.2	 8684.0	...
2623906	  684.2	  598.1	 8684.0	...
2623907	  685.0	  598.3	 8682.0	...
2623908	  685.8	  598.6	 8681.0	...
2623909	  686.3	  598.6	 8681.0	...
2623910	  686.6	  598.3	 8683.0	...
2623911	  686.6	  598.1	 8684.0	...
2623912	  686.8	  598.0	 8684.0	...
2623913	  687.1	  598.0	 8684.0	...
2623914	  687.2	  597.9	 8684.0	...
2623915	  687.3	  597.9	 8683.0	...
2623916	  687.1	  597.9	 8682.0	...
2623917	  687.0	  597.9	 8683.0	...
2623918	  687.2	  597.9	 8684.0	...
2623919	  687.5	  597.9	 8685.0	...
2623920	  687.8	  598.2	 8685.0	...
2623921	  688.0	  598.6	 8681.0	...
2623922	  688.3	  599.0	 8677.0	...
2623923	  688.7	  599.0	 8674.0	...
2623924	  688.8	  598.8	 8672.0	...
2623925	  688.8	  598.6	 8669.0	...
2623926	  688.6	  598.5	 8665.0	...
2623927	  688.4	  599.0	 8665.0	...
2623928	  687.9	  599.5	 8667.0	...
2623929	  687.5	  599.8	 8668.0	...
2623930	  687.1	  599.9	 8668.0	...
2623931	  687.1	  600.0	 8668.0	...
2623932	  687.0	  599.8	 8670.0	...
2623933	  687.0	  599.4	 8673.0	...
2623934	  687.1	  599.1	 8675.0	...
2623935	  687.5	  599.3	 8675.0	...
2623936	  688.0	  599.6	 8674.0	...
2623937	  688.4	  599.8	 8673.0	...
2623938	  688.3	  599.9	 8670.0	...
2623939	  688.1	  599.8	 8667.0	...
2623940	  688.0	  599.8	 8664.0	...
2623941	  688.1	  600.0	 8664.0	...
2623942	  688.2	  600.2	 8664.0	...
2623943	  688.3	  600.3	 8665.0	...
2623944	  688.4	  600.1	 8664.0	...
2623945	  688.4	  599.9	 8663.0	...
2623946	  688.1	  599.7	 8659.0	...
2623947	  687.7	  599.8	 8658.0	...
2623948	  687.4	  600.0	 8656.0	...
2623949	  687.5	  600.1	 8656.0	...
2623950	  687.6	  600.2	 8658.0	...
2623951	  687.6	  600.2	 8659.0	...
2623952	  687.6	  600.2	 8661.0	...
2623953	  687.7	  600.4	 8661.0	...
2623954	  687.7	  600.5	 8661.0	...
2623955	  687.7	  600.5	 8660.0	...
2623956	  687.7	  600.3	 8660.0	...
2623957	  687.5	  600.4	 8654.0	...
2623958	  687.3	  600.7	 8648.0	...
2623959	  687.2	  600.8	 8642.0	...
2623960	  687.5	  600.5	 8642.0	...
2623961	  688.0	  600.1	 8642.0	...
2623962	  688.4	  599.9	 8641.0	...
2623963	  688.6	  599.8	 8640.0	...
2623964	  688.7	  600.0	 8643.0	...
2623965	  688.8	  600.3	 8646.0	...
2623966	  688.9	  600.5	 8650.0	...
2623967	  689.1	  600.7	 8651.0	...
2623968	  689.2	  600.8	 8651.0	...
2623969	  688.8	  600.8	 8647.0	...
2623970	  688.3	  600.7	 8644.0	...
2623971	  687.8	  600.6	 8642.0	...
2623972	  687.9	  600.6	 8642.0	...
2623973	  688.1	  600.7	 8642.0	...
2623974	  688.2	  600.8	 8642.0	...
2623975	  688.3	  600.8	 8642.0	...
2623976	  688.1	  600.9	 8643.0	...
2623977	  688.0	  600.9	 8645.0	...
2623978	  688.2	  600.9	 8647.0	...
2623979	  688.4	  601.0	 8649.0	...
2623980	  688.6	  601.0	 8650.0	...
2623981	  688.6	  600.9	 8653.0	...
2623982	  688.5	  600.7	 8654.0	...
2623983	  688.4	  600.6	 8653.0	...
2623984	  688.5	  600.6	 8649.0	...
2623985	  688.7	  600.6	 8643.0	...
2623986	  688.8	  600.7	 8639.0	...
2623987	  688.9	  600.9	 8637.0	...
2623988	  688.9	  601.0	 8636.0	...
2623989	  689.0	  601.0	 8635.0	...
2623990	  688.9	  601.6	 8632.0	...
2623991	  688.8	  602.2	 8630.0	...
2623992	  688.7	  602.7	 8630.0	...
2623993	  688.8	  602.6	 8632.0	...
2623994	  688.9	  602.5	 8633.0	...
2623995	  689.0	  602.6	 8631.0	...
2623996	  689.0	  602.6	 8629.0	...
2623997	  688.8	  602.6	 8627.0	...
2623998	  688.6	  602.7	 8629.0	...
2623999	  688.4	  602.8	 8626.0	...
2624000	  688.3	  602.6	 8623.0	...
2624001	  688.3	  602.2	 8619.0	...
2624002	  688.4	  602.0	 8619.0	...
2624003	  688.5	  602.0	 8620.0	...
2624004	  688.6	  602.1	 8620.0	...
MSG	2624005 0000 _ Number Off
2624005	  688.7	  602.1	 8621.0	...
2624006	  688.8	  602.1	 8621.0	...
2624007	  688.8	  602.1	 8621.0	...
2624008	  688.8	  602.2	 8622.0	...
2624009	  688.8	  602.2	 8623.0	...
2624010	  688.8	  602.4	 8622.0	...
2624011	  688.7	  602.5	 8620.0	...
2624012	  688.7	  602.6	 8617.0	...
2624013	  688.6	  602.7	 8614.0	...
2624014	  688.7	  602.8	 8614.0	...
2624015	  688.8	  602.9	 8614.0	...
2624016	  688.8	  602.6	 8612.0	...
2624017	  688.8	  602.3	 8610.0	...
2624018	  688.9	  602.0	 8608.0	...
2624019	  688.9	  602.0	 8608.0	...
2624020	  688.9	  602.3	 8608.0	...
2624021	  688.9	  602.5	 8607.0	...
2624022	  688.9	  602.9	 8606.0	...
2624023	  688.9	  602.9	 8605.0	...
2624024	  689.1	  602.9	 8605.0	...
2624025	  689.3	  602.9	 8605.0	...
2624026	  689.5	  602.9	 8605.0	...
2624027	  689.8	  602.9	 8605.0	...
2624028	  690.0	  602.8	 8603.0	...
2624029	  690.0	  602.8	 8601.0	...
2624030	  689.9	  602.9	 8599.0	...
2624031	  689.8	  602.9	 8600.0	...
2624032	  689.7	  602.9	 8600.0	...
2624033	  689.7	  602.9	 8601.0	...
2624034	  689.6	  602.9	 8601.0	...
2624035	  689.6	  602.9	 8602.0	...
2624036	  689.6	  602.8	 8602.0	...
2624037	  689.7	  602.6	 8601.0	...
2624038	  689.9	  602.4	 8598.0	...
2624039	  690.0	  602.4	 8595.0	...
2624040	  690.2	  602.4	 8592.0	...
2624041	  690.3	  602.7	 8590.0	...
2624042	  690.3	  603.1	 8592.0	...
2624043	  690.4	  603.4	 8596.0	...
2624044	  690.3	  603.3	 8600.0	...
2624045	  690.3	  603.2	 8599.0	...
2624046	  690.3	  603.0	 8594.0	...
2624047	  690.2	  602.8	 8591.0	...
2624048	  690.2	  602.6	 8587.0	...
2624049	  690.1	  602.8	 8583.0	...
2624050	  690.1	  603.1	 8580.0	...
2624051	  690.5	  603.4	 8580.0	...
2624052	  690.9	  603.4	 8584.0	...
2624053	  691.2	  603.0	 8587.0	...
2624054	  691.0	  602.7	 8586.0	...
2624055	  690.8	  602.6	 8585.0	...
2624056	  690.7	  602.9	 8584.0	...
2624057	  690.9	  603.3	 8583.0	...
2624058	  691.2	  603.6	 8584.0	...
2624059	  691.5	  603.6	 8584.0	...
2624060	  691.6	  603.5	 8585.0	...
2624061	  691.7	  603.4	 8586.0	...
2624062	  691.8	  603.1	 8582.0	...
2624063	  691.8	  602.9	 8578.0	...
2624064	  691.8	  602.5	 8574.0	...
2624065	  691.8	  602.3	 8575.0	...
2624066	  691.8	  602.1	 8577.0	...
2624067	  692.0	  602.0	 8577.0	...
2624068	  692.2	  602.0	 8577.0	...
2624069	  692.4	  602.0	 8578.0	...
2624070	  692.2	  602.1	 8579.0	...
2624071	  692.1	  602.2	 8577.0	...
2624072	  692.0	  602.6	 8573.0	...
2624073	  692.0	  602.9	 8568.0	...
2624074	  691.9	  603.2	 8568.0	...
2624075	  691.9	  603.2	 8568.0	...
2624076	  691.9	  603.3	 8567.0	...
2624077	  692.0	  603.4	 8567.0	...
2624078	  692.1	  603.4	 8567.0	...
2624079	  692.1	  603.3	 8567.0	...
2624080	  692.1	  603.2	 8570.0	...
2624081	  692.0	  603.2	 8573.0	...
2624082	  692.0	  603.2	 8575.0	...
2624083	  692.0	  603.2	 8574.0	...
2624084	  692.1	  603.1	 8574.0	...
2624085	  692.5	  603.1	 8574.0	...
2624086	  692.8	  603.0	 8571.0	...
2624087	  693.0	  602.9	 8567.0	...
2624088	  692.9	  602.9	 8563.0	...
2624089	  692.8	  602.6	 8565.0	...
2624090	  692.9	  602.4	 8566.0	...
2624091	  692.9	  602.2	 8564.0	...
2624092	  692.9	  602.3	 8561.0	...
2624093	  692.8	  602.5	 8557.0	...
2624094	  692.7	  602.5	 8558.0	...
2624095	  692.6	  602.6	 8556.0	...
2624096	  692.7	  602.7	 8555.0	...
2624097	  692.8	  602.9	 8552.0	...
2624098	  693.2	  603.0	 8551.0	...
2624099	  693.6	  603.0	 8549.0	...
2624100	  693.9	  602.9	 8550.0	...
2624101	  693.8	  603.0	 8553.0	...
2624102	  693.7	  603.0	 8556.0	...
2624103	  693.7	  603.0	 8557.0	...
2624104	  693.5	  603.0	 8557.0	...
2624105	  693.3	  602.9	 8555.0	...
2624106	  693.4	  602.8	 8553.0	...
2624107	  693.7	  602.8	 8550.0	...
2624108	  694.0	  602.9	 8550.0	...
2624109	  693.9	  602.9	 8551.0	...
2624110	  693.8	  602.9	 8554.0	...
2624111	  693.8	  603.1	 8555.0	...
2624112	  693.7	  603.3	 8554.0	...
2624113	  693.7	  603.5	 8551.0	...
2624114	  693.5	  603.6	 8547.0	...
2624115	  693.7	  603.6	 8547.0	...
2624116	  693.9	  603.3	 8549.0	...
2624117	  694.0	  602.9	 8552.0	...
2624118	  694.1	  602.9	 8557.0	...
2624119	  694.3	  602.9	 8560.0	...
2624120	  694.1	  603.0	 8561.0	...
2624121	  693.7	  603.0	 8559.0	...
2624122	  693.8	  603.3	 8560.0	...
2624123	  694.1	  603.7	 8564.0	...
2624124	  694.5	  603.9	 8565.0	...
2624125	  694.4	  603.8	 8563.0	...
2624126	  694.3	  603.3	 8559.0	...
2624127	  694.3	  602.9	 8557.0	...
2624128	  694.4	  602.7	 8554.0	...
2624129	  694.4	  602.9	 8555.0	...
2624130	  694.3	  603.0	 8556.0	...
2624131	  694.2	  602.8	 8556.0	...
2624132	  694.2	  602.6	 8558.0	...
2624133	  694.2	  602.5	 8562.0	...
2624134	  694.2	  602.6	 8565.0	...
2624135	  694.1	  602.8	 8563.0	...
2624136	  693.9	  603.0	 8561.0	...
2624137	  693.9	  603.1	 8559.0	...
2624138	  693.8	  603.1	 8560.0	...
2624139	  693.8	  603.0	 8560.0	...
2624140	  693.7	  602.9	 8560.0	...
2624141	  693.9	  603.0	 8559.0	...
2624142	  694.1	  603.2	 8557.0	...
2624143	  694.6	  603.4	 8555.0	...
2624144	  694.8	  603.4	 8555.0	...
2624145	  695.0	  603.4	 8556.0	...
2624146	  695.0	  603.4	 8557.0	...
2624147	  695.0	  603.5	 8557.0	...
2624148	  695.0	  603.5	 8558.0	...
2624149	  694.9	  603.4	 8558.0	...
2624150	  694.8	  603.2	 8559.0	...
2624151	  694.7	  603.1	 8561.0	...
2624152	  694.6	  602.9	 8562.0	...
2624153	  694.6	  602.9	 8564.0	...
2624154	  695.0	  602.8	 8566.0	...
2624155	  695.3	  602.9	 8565.0	...
2624156	  695.5	  602.7	 8563.0	...
2624157	  695.4	  602.4	 8561.0	...
2624158	  695.2	  602.3	 8560.0	...
2624159	  695.1	  602.4	 8559.0	...
2624160	  695.0	  602.7	 8558.0	...
2624161	  695.0	  602.9	 8558.0	...
2624162	  695.0	  602.8	 8558.0	...
2624163	  695.1	  602.5	 8559.0	...
2624164	  695.1	  602.3	 8557.0	...
2624165	  694.8	  602.5	 8554.0	...
2624166	  694.6	  602.7	 8552.0	...
2624167	  694.3	  602.5	 8553.0	...
2624168	  694.3	  602.1	 8557.0	...
2624169	  694.5	  601.7	 8560.0	...
2624170	  694.7	  601.5	 8559.0	...
2624171	  694.8	  601.5	 8555.0	...
2624172	  694.7	  601.3	 8553.0	...
2624173	  694.7	  601.1	 8555.0	...
2624174	  694.9	  600.9	 8557.0	...
2624175	  695.2	  601.0	 8562.0	...
2624176	  695.1	  601.0	 8569.0	...
2624177	  694.9	  601.2	 8575.0	...
2624178	  694.6	  601.3	 8574.0	...
2624179	  694.4	  601.3	 8568.0	...
2624180	  694.0	  601.3	 8563.0	...
2624181	  693.8	  601.3	 8560.0	...
2624182	  693.7	  601.3	 8560.0	...
2624183	  693.7	  601.4	 8560.0	...
2624184	  693.6	  601.5	 8559.0	...
2624185	  693.5	  601.5	 8559.0	...
2624186	  693.5	  601.8	 8558.0	...
2624187	  693.4	  602.0	 8556.0	...
2624188	  693.7	  602.2	 8553.0	...
2624189	  694.0	  602.2	 8552.0	...
2624190	  694.0	  602.3	 8551.0	...
2624191	  693.9	  602.4	 8552.0	...
2624192	  693.8	  602.4	 8552.0	...
2624193	  694.0	  602.4	 8554.0	...
2624194	  694.1	  602.2	 8557.0	...
2624195	  693.9	  602.1	 8556.0	...
2624196	  693.7	  601.9	 8553.0	...
2624197	  693.5	  601.7	 8550.0	...
2624198	  693.2	  601.6	 8549.0	...
2624199	  692.9	  601.5	 8549.0	...
2624200	  692.6	  601.6	 8550.0	...
2624201	  692.5	  601.8	 8551.0	...
2624202	  692.5	  602.0	 8552.0	...
2624203	  692.9	  601.4	 8552.0	...
2624204	  693.3	  600.9	 8552.0	...
2624205	  693.6	  600.6	 8553.0	...
2624206	  693.6	  600.8	 8554.0	...
2624207	  693.6	  600.9	 8555.0	...
2624208	  693.5	  601.1	 8555.0	...
2624209	  693.4	  601.4	 8556.0	...
2624210	  693.2	  601.6	 8555.0	...
2624211	  693.2	  601.5	 8553.0	...
2624212	  693.1	  601.5	 8554.0	...
2624213	  693.0	  601.5	 8557.0	...
2624214	  692.9	  601.5	 8556.0	...
2624215	  693.0	  601.6	 8552.0	...
2624216	  693.2	  601.7	 8549.0	...
2624217	  693.5	  601.8	 8549.0	...
2624218	  693.8	  601.9	 8548.0	...
2624219	  693.8	  602.1	 8548.0	...
2624220	  693.9	  602.3	 8547.0	...
2624221	  694.0	  602.3	 8549.0	...
2624222	  693.7	  602.2	 8550.0	...
2624223	  693.3	  602.1	 8551.0	...
2624224	  693.0	  602.1	 8551.0	...
2624225	  693.0	  601.8	 8548.0	...
2624226	  693.0	  601.5	 8546.0	...
2624227	  693.0	  601.2	 8543.0	...
2624228	  692.9	  601.2	 8545.0	...
2624229	  693.0	  601.0	 8547.0	...
2624230	  693.1	  600.8	 8550.0	...
2624231	  693.3	  600.8	 8553.0	...
2624232	  693.5	  600.9	 8556.0	...
2624233	  693.9	  601.0	 8559.0	...
2624234	  694.2	  601.1	 8559.0	...
2624235	  694.4	  601.1	 8558.0	...
2624236	  694.4	  601.1	 8558.0	...
2624237	  694.1	  601.2	 8558.0	...
2624238	  693.7	  601.2	 8560.0	...
2624239	  693.2	  600.9	 8560.0	...
2624240	  693.0	  600.5	 8558.0	...
2624241	  692.9	  599.9	 8557.0	...
2624242	  693.1	  599.8	 8558.0	...
2624243	  693.2	  599.6	 8559.0	...
2624244	  693.3	  599.8	 8559.0	...
2624245	  693.2	  600.0	 8559.0	...
2624246	  693.0	  600.3	 8559.0	...
2624247	  692.8	  600.5	 8560.0	...
2624248	  693.1	  600.8	 8561.0	...
2624249	  693.3	  601.1	 8562.0	...
2624250	  693.6	  601.2	 8563.0	...
2624251	  693.4	  601.1	 8562.0	...
2624252	  693.4	  601.0	 8561.0	...
2624253	  693.2	  600.9	 8564.0	...
2624254	  693.0	  600.7	 8566.0	...
2624255	  692.8	  600.6	 8565.0	...
2624256	  692.8	  600.5	 8562.0	...
2624257	  692.9	  600.8	 8560.0	...
2624258	  693.0	  601.2	 8558.0	...
2624259	  693.1	  601.6	 8557.0	...
2624260	  693.1	  601.6	 8556.0	...
2624261	  693.4	  601.6	 8557.0	...
2624262	  693.7	  601.7	 8558.0	...
2624263	  694.0	  601.7	 8558.0	...
2624264	  694.2	  601.5	 8557.0	...
2624265	  694.3	  601.2	 8555.0	...
2624266	  694.4	  600.9	 8554.0	...
2624267	  694.3	  600.9	 8554.0	...
2624268	  694.3	  601.0	 8555.0	...
2624269	  694.3	  601.2	 8557.0	...
2624270	  694.3	  601.3	 8556.0	...
2624271	  694.4	  601.4	 8556.0	...
2624272	  694.7	  601.6	 8555.0	...
2624273	  695.0	  601.8	 8554.0	...
2624274	  695.2	  601.5	 8553.0	...
2624275	  695.1	  601.2	 8552.0	...
2624276	  695.1	  600.9	 8552.0	...
2624277	  695.0	  600.8	 8555.0	...
2624278	  694.9	  600.8	 8558.0	...
2624279	  694.9	  600.8	 8562.0	...
2624280	  695.2	  600.8	 8562.0	...
2624281	  695.5	  601.0	 8561.0	...
2624282	  695.6	  601.2	 8558.0	...
2624283	  695.3	  601.3	 8555.0	...
2624284	  694.9	  601.4	 8554.0	...
2624285	  694.7	  601.8	 8555.0	...
2624286	  694.6	  602.1	 8557.0	...
2624287	  694.3	  602.3	 8556.0	...
2624288	  694.0	  602.1	 8556.0	...
2624289	  694.0	  601.9	 8557.0	...
2624290	  694.3	  602.0	 8559.0	...
2624291	  694.5	  602.0	 8560.0	...
2624292	  694.4	  602.0	 8560.0	...
2624293	  694.2	  602.0	 8560.0	...
2624294	  694.2	  601.9	 8559.0	...
2624295	  694.2	  601.7	 8560.0	...
2624296	  694.2	  601.5	 8558.0	...
2624297	  694.4	  601.6	 8556.0	...
2624298	  694.6	  601.7	 8553.0	...
2624299	  694.6	  601.7	 8552.0	...
2624300	  694.4	  601.5	 8553.0	...
2624301	  694.1	  601.4	 8554.0	...
2624302	  694.1	  601.3	 8556.0	...
2624303	  693.6	  601.5	 8559.0	...
2624304	  693.3	  601.9	 8560.0	...
2624305	  693.0	  602.2	 8560.0	...
2624306	  693.1	  602.0	 8559.0	...
2624307	  693.1	  601.6	 8559.0	...
2624308	  693.0	  601.3	 8559.0	...
2624309	  693.0	  601.5	 8558.0	...
2624310	  693.1	  601.8	 8557.0	...
2624311	  693.1	  601.9	 8557.0	...
2624312	  693.1	  602.3	 8558.0	...
2624313	  693.2	  602.6	 8559.0	...
2624314	  693.3	  603.0	 8559.0	...
2624315	  693.3	  602.8	 8559.0	...
2624316	  693.2	  602.5	 8561.0	...
2624317	  693.4	  602.2	 8564.0	...
2624318	  693.7	  602.0	 8566.0	...
2624319	  693.9	  601.9	 8565.0	...
2624320	  693.8	  602.2	 8565.0	...
2624321	  693.7	  602.6	 8566.0	...
2624322	  693.5	  602.9	 8567.0	...
2624323	  693.4	  602.8	 8567.0	...
2624324	  693.3	  602.6	 8567.0	...
2624325	  693.2	  602.6	 8567.0	...
2624326	  693.2	  602.5	 8566.0	...
2624327	  693.3	  602.6	 8564.0	...
2624328	  693.6	  602.8	 8562.0	...
2624329	  693.9	  603.0	 8562.0	...
2624330	  694.2	  603.3	 8561.0	...
2624331	  694.3	  603.2	 8561.0	...
2624332	  694.3	  603.2	 8561.0	...
2624333	  694.4	  603.2	 8561.0	...
2624334	  694.5	  603.2	 8562.0	...
2624335	  694.5	  603.0	 8562.0	...
2624336	  694.4	  602.9	 8560.0	...
2624337	  694.3	  602.9	 8558.0	...
2624338	  694.5	  602.8	 8557.0	...
2624339	  694.8	  602.8	 8558.0	...
2624340	  695.1	  602.7	 8559.0	...
2624341	  695.0	  602.6	 8559.0	...
2624342	  695.2	  602.4	 8558.0	...
2624343	  695.4	  602.2	 8558.0	...
2624344	  695.5	  601.7	 8557.0	...
2624345	  695.2	  601.2	 8556.0	...
2624346	  694.9	  600.8	 8555.0	...
2624347	  694.7	  600.9	 8553.0	...
2624348	  694.8	  601.0	 8553.0	...
2624349	  694.8	  601.2	 8553.0	...
2624350	  694.8	  601.3	 8553.0	...
2624351	  695.0	  601.2	 8553.0	...
2624352	  695.3	  601.0	 8554.0	...
2624353	  695.5	  600.5	 8558.0	...
2624354	  695.6	  600.0	 8561.0	...
2624355	  695.9	  599.8	 8562.0	...
2624356	  696.3	  599.9	 8560.0	...
2624357	  696.5	  599.1	 8557.0	...
2624358	  696.2	  598.1	 8556.0	...
2624359	  695.9	  597.1	 8555.0	...
2624360	  695.8	  597.0	 8555.0	...
2624361	  695.7	  596.9	 8554.0	...
2624362	  695.5	  596.5	 8551.0	...
2624363	  695.3	  596.2	 8548.0	...
2624364	  695.3	  595.9	 8543.0	...
2624365	  695.3	  596.0	 8541.0	...
2624366	  695.4	  595.5	 8540.0	...
2624367	  695.2	  594.5	 8534.0	...
2624368	  694.8	  593.6	 8529.0	...
2624369	  694.5	  593.2	 8525.0	...
2624370	  694.4	  593.3	 8527.0	...
2624371	  694.6	  593.3	 8529.0	...
2624372	  694.8	  592.5	 8525.0	...
2624373	  694.9	  591.7	 8519.0	...
2624374	  695.0	  590.8	 8510.0	...
2624375	  695.0	  590.8	 8505.0	...
2624376	  695.0	  590.8	 8500.0	...
2624377	  694.5	  589.4	 8499.0	...
2624378	  694.1	  587.9	 8497.0	...
2624379	  693.5	  586.5	 8496.0	...
2624380	  693.3	  586.6	 8495.0	...
2624381	  693.1	  586.7	 8494.0	...
2624382	  693.0	  586.2	 8494.0	...
2624383	  692.9	  585.5	 8492.0	...
2624384	  692.9	  584.7	 8487.0	...
2624385	  692.9	  584.3	 8479.0	...
2624386	  692.9	  584.1	 8475.0	...
2624387	  692.8	  583.2	 8472.0	...
2624388	  692.7	  582.2	 8467.0	...
2624389	  692.8	  581.3	 8463.0	...
2624390	  693.0	  581.1	 8460.0	...
2624391	  692.7	  580.7	 8461.0	...
2624392	  692.3	  580.3	 8463.0	...
2624393	  691.9	  580.0	 8462.0	...
2624394	  691.9	  579.5	 8462.0	...
2624395	  692.2	  579.1	 8461.0	...
2624396	  692.5	  578.7	 8460.0	...
2624397	  692.7	  578.5	 8457.0	...
2624398	  692.7	  578.4	 8451.0	...
2624399	  692.3	  577.8	 8445.0	...
2624400	  692.1	  577.3	 8442.0	...
2624401	  692.0	  576.9	 8442.0	...
2624402	  692.2	  576.8	 8441.0	...
2624403	  692.4	  576.8	 8441.0	...
2624404	  692.4	  576.6	 8439.0	...
2624405	  692.2	  576.1	 8438.0	...
2624406	  692.0	  575.6	 8436.0	...
2624407	  691.7	  575.1	 8436.0	...
2624408	  691.7	  574.9	 8435.0	...
2624409	  691.9	  574.6	 8435.0	...
2624410	  692.1	  574.3	 8433.0	...
2624411	  692.2	  574.0	 8432.0	...
2624412	  692.0	  573.2	 8430.0	...
2624413	  691.3	  572.5	 8429.0	...
2624414	  690.7	  571.7	 8426.0	...
2624415	  690.2	  571.3	 8421.0	...
2624416	  690.2	  571.0	 8417.0	...
2624417	  690.1	  570.8	 8416.0	...
2624418	  690.1	  570.7	 8419.0	...
2624419	  690.0	  570.6	 8419.0	...
2624420	  689.8	  569.8	 8415.0	...
2624421	  689.7	  568.9	 8412.0	...
2624422	  689.9	  568.1	 8412.0	...
2624423	  690.1	  568.1	 8411.0	...
2624424	  690.3	  567.9	 8410.0	...
2624425	  690.4	  567.6	 8407.0	...
2624426	  690.5	  567.1	 8404.0	...
2624427	  690.6	  566.7	 8401.0	...
2624428	  690.7	  566.6	 8398.0	...
2624429	  690.8	  566.6	 8395.0	...
2624430	  691.0	  565.9	 8393.0	...
2624431	  690.6	  565.0	 8388.0	...
2624432	  690.0	  564.1	 8381.0	...
2624433	  689.6	  563.4	 8373.0	...
2624434	  689.7	  562.6	 8372.0	...
2624435	  689.7	  561.9	 8374.0	...
2624436	  689.7	  561.9	 8374.0	...
2624437	  689.8	  561.9	 8371.0	...
2624438	  689.9	  561.5	 8369.0	...
2624439	  690.0	  560.9	 8368.0	...
2624440	  690.1	  560.2	 8368.0	...
2624441	  690.2	  559.5	 8368.0	...
2624442	  690.2	  559.2	 8367.0	...
2624443	  690.1	  558.2	 8366.0	...
2624444	  689.8	  557.7	 8366.0	...
2624445	  689.6	  557.1	 8366.0	...
2624446	  689.4	  556.6	 8364.0	...
2624447	  689.2	  556.0	 8362.0	...
2624448	  689.0	  555.5	 8364.0	...
2624449	  688.7	  555.3	 8368.0	...
2624450	  688.7	  554.6	 8370.0	...
2624451	  688.9	  553.9	 8365.0	...
2624452	  689.1	  553.3	 8361.0	...
2624453	  689.3	  552.9	 8358.0	...
2624454	  689.5	  552.4	 8357.0	...
2624455	  690.0	  551.7	 8356.0	...
2624456	  690.5	  551.3	 8352.0	...
2624457	  691.1	  550.9	 8349.0	...
2624458	  691.4	  551.0	 8345.0	...
2624459	  691.8	  550.7	 8343.0	...
2624460	  692.4	  550.2	 8341.0	...
2624461	  692.8	  549.8	 8338.0	...
2624462	  693.0	  549.5	 8335.0	...
2624463	  692.8	  549.3	 8329.0	...
2624464	  692.7	  549.6	 8323.0	...
2624465	  692.8	  550.0	 8317.0	...
2624466	  693.0	  550.6	 8314.0	...
2624467	  693.0	  551.3	 8311.0	...
2624468	  693.1	  552.9	 8301.0	...
2624469	  693.8	  555.6	 8289.0	...
2624470	  694.5	  559.2	 8275.0	...
2624471	  695.2	  562.2	 8268.0	...
2624472	  695.3	  563.8	 8258.0	...
EFIX R   2623466	2624472	1007	  694.0	  592.3	   8632
SSACC R  2624473
2624473	  695.1	  564.3	 8253.0	...
2624474	  694.6	  563.4	 8250.0	...
2624475	  693.6	  561.9	 8253.0	...
2624476	  692.7	  560.3	 8250.0	...
2624477	  691.8	  558.8	 8246.0	...
2624478	  691.5	  558.0	 8241.0	...
2624479	  691.5	  560.9	 8233.0	...
2624480	  692.0	  566.3	 8213.0	...
2624481	  692.9	  578.3	 8179.0	...
2624482	  694.0	  591.5	 8129.0	...
2624483	  696.7	  611.2	 8063.0	...
2624484	  700.7	  632.3	 7987.0	...
2624485	  705.9	  658.2	 7899.0	...
2624486	  710.4	  686.7	 7803.0	...
2624487	  714.4	  717.6	 7690.0	...
2624488	  718.6	  751.4	 7579.0	...
2624489	  722.8	  787.7	 7455.0	...
2624490	  728.0	  827.7	 7329.0	...
2624491	  734.6	  870.3	 7182.0	...
2624492	  743.4	  915.9	 7021.0	...
2624493	  753.3	  963.7	 6847.0	...
2624494	  763.3	 1013.6	 6663.0	...
2624495	  773.4	 1063.8	 6483.0	...
2624496	  783.8	 1115.5	 6286.0	...
2624497	  795.0	 1168.2	 6080.0	...
2624498	  807.5	 1222.4	 5866.0	...
2624499	  822.8	 1279.4	 5646.0	...
2624500	  842.3	 1338.3	 5410.0	...
2624501	  867.4	 1403.5	 5135.0	...
2624502	  899.3	 1473.5	 4832.0	...
2624503	  939.0	 1551.0	 4494.0	...
2624504	  985.9	 1632.9	 4151.0	...
2624505	 1037.4	 1718.1	 3811.0	...
2624506	 1091.5	 1802.6	 3474.0	...
2624507	 1128.2	 1858.8	 3251.0	...
2624508	 1146.7	 1886.5	 3134.0	...
2624509	 1146.7	 1886.5	 3134.0	...
SBLINK R 2624510
2624510	   .	   .	    0.0	...
2624511	   .	   .	    0.0	...
2624512	   .	   .	    0.0	...
2624513	   .	   .	    0.0	...
2624514	   .	   .	    0.0	...
2624515	   .	   .	    0.0	...
2624516	   .	   .	    0.0	...
2624517	   .	   .	    0.0	...
2624518	   .	   .	    0.0	...
2624519	   .	   .	    0.0	...
2624520	   .	   .	    0.0	...
2624521	   .	   .	    0.0	...
2624522	   .	   .	    0.0	...
2624523	   .	   .	    0.0	...
2624524	   .	   .	    0.0	...
2624525	   .	   .	    0.0	...
2624526	   .	   .	    0.0	...
2624527	   .	   .	    0.0	...
2624528	   .	   .	    0.0	...
2624529	   .	   .	    0.0	...
2624530	   .	   .	    0.0	...
2624531	   .	   .	    0.0	...
2624532	   .	   .	    0.0	...
2624533	   .	   .	    0.0	...
2624534	   .	   .	    0.0	...
2624535	   .	   .	    0.0	...
2624536	   .	   .	    0.0	...
2624537	   .	   .	    0.0	...
2624538	   .	   .	    0.0	...
2624539	   .	   .	    0.0	...
2624540	   .	   .	    0.0	...
2624541	   .	   .	    0.0	...
2624542	   .	   .	    0.0	...
2624543	   .	   .	    0.0	...
2624544	   .	   .	    0.0	...
2624545	   .	   .	    0.0	...
2624546	   .	   .	    0.0	...
2624547	   .	   .	    0.0	...
2624548	   .	   .	    0.0	...
2624549	   .	   .	    0.0	...
2624550	   .	   .	    0.0	...
2624551	   .	   .	    0.0	...
2624552	   .	   .	    0.0	...
2624553	   .	   .	    0.0	...
2624554	   .	   .	    0.0	...
2624555	   .	   .	    0.0	...
2624556	   .	   .	    0.0	...
2624557	   .	   .	    0.0	...
2624558	   .	   .	    0.0	...
2624559	   .	   .	    0.0	...
2624560	   .	   .	    0.0	...
2624561	   .	   .	    0.0	...
2624562	   .	   .	    0.0	...
2624563	   .	   .	    0.0	...
2624564	   .	   .	    0.0	...
2624565	   .	   .	    0.0	...
2624566	   .	   .	    0.0	...
2624567	   .	   .	    0.0	...
2624568	   .	   .	    0.0	...
2624569	   .	   .	    0.0	...
2624570	   .	   .	    0.0	...
2624571	   .	   .	    0.0	...
2624572	   .	   .	    0.0	...
2624573	   .	   .	    0.0	...
2624574	   .	   .	    0.0	...
2624575	   .	   .	    0.0	...
2624576	   .	   .	    0.0	...
2624577	   .	   .	    0.0	...
2624578	   .	   .	    0.0	...
2624579	   .	   .	    0.0	...
2624580	   .	   .	    0.0	...
2624581	   .	   .	    0.0	...
2624582	   .	   .	    0.0	...
2624583	   .	   .	    0.0	...
2624584	   .	   .	    0.0	...
2624585	   .	   .	    0.0	...
2624586	   .	   .	    0.0	...
2624587	   .	   .	    0.0	...
2624588	   .	   .	    0.0	...
2624589	   .	   .	    0.0	...
2624590	   .	   .	    0.0	...
2624591	   .	   .	    0.0	...
2624592	   .	   .	    0.0	...
2624593	   .	   .	    0.0	...
2624594	   .	   .	    0.0	...
2624595	   .	   .	    0.0	...
2624596	   .	   .	    0.0	...
2624597	   .	   .	    0.0	...
2624598	   .	   .	    0.0	...
2624599	   .	   .	    0.0	...
2624600	   .	   .	    0.0	...
2624601	   .	   .	    0.0	...
2624602	   .	   .	    0.0	...
2624603	   .	   .	    0.0	...
2624604	   .	   .	    0.0	...
2624605	   .	   .	    0.0	...
2624606	   .	   .	    0.0	...
2624607	   .	   .	    0.0	...
2624608	   .	   .	    0.0	...
2624609	   .	   .	    0.0	...
2624610	   .	   .	    0.0	...
2624611	   .	   .	    0.0	...
2624612	   .	   .	    0.0	...
2624613	   .	   .	    0.0	...
2624614	   .	   .	    0.0	...
2624615	   .	   .	    0.0	...
2624616	   .	   .	    0.0	...
2624617	   .	   .	    0.0	...
2624618	   .	   .	    0.0	...
2624619	   .	   .	    0.0	...
2624620	   .	   .	    0.0	...
2624621	   .	   .	    0.0	...
2624622	   .	   .	    0.0	...
2624623	   .	   .	    0.0	...
2624624	   .	   .	    0.0	...
2624625	   .	   .	    0.0	...
2624626	   .	   .	    0.0	...
2624627	   .	   .	    0.0	...
2624628	   .	   .	    0.0	...
2624629	   .	   .	    0.0	...
2624630	   .	   .	    0.0	...
2624631	   .	   .	    0.0	...
2624632	   .	   .	    0.0	...
2624633	   .	   .	    0.0	...
2624634	   .	   .	    0.0	...
2624635	   .	   .	    0.0	...
2624636	   .	   .	    0.0	...
2624637	   .	   .	    0.0	...
2624638	   .	   .	    0.0	...
2624639	   .	   .	    0.0	...
2624640	   .	   .	    0.0	...
2624641	   .	   .	    0.0	...
2624642	   .	   .	    0.0	...
2624643	   .	   .	    0.0	...
2624644	   .	   .	    0.0	...
2624645	   .	   .	    0.0	...
2624646	   .	   .	    0.0	...
2624647	   .	   .	    0.0	...
2624648	   .	   .	    0.0	...
2624649	   .	   .	    0.0	...
2624650	   .	   .	    0.0	...
2624651	   .	   .	    0.0	...
2624652	   .	   .	    0.0	...
2624653	   .	   .	    0.0	...
2624654	   .	   .	    0.0	...
2624655	   .	   .	    0.0	...
2624656	   .	   .	    0.0	...
2624657	   .	   .	    0.0	...
2624658	   .	   .	    0.0	...
2624659	   .	   .	    0.0	...
2624660	   .	   .	    0.0	...
2624661	   .	   .	    0.0	...
2624662	   .	   .	    0.0	...
2624663	   .	   .	    0.0	...
2624664	   .	   .	    0.0	...
2624665	   .	   .	    0.0	...
2624666	   .	   .	    0.0	...
2624667	   .	   .	    0.0	...
2624668	   .	   .	    0.0	...
2624669	   .	   .	    0.0	...
2624670	   .	   .	    0.0	...
2624671	   .	   .	    0.0	...
2624672	   .	   .	    0.0	...
2624673	   .	   .	    0.0	...
2624674	   .	   .	    0.0	...
2624675	   .	   .	    0.0	...
2624676	   .	   .	    0.0	...
2624677	   .	   .	    0.0	...
2624678	   .	   .	    0.0	...
2624679	   .	   .	    0.0	...
2624680	   .	   .	    0.0	...
2624681	   .	   .	    0.0	...
2624682	   .	   .	    0.0	...
2624683	   .	   .	    0.0	...
2624684	   .	   .	    0.0	...
2624685	   .	   .	    0.0	...
2624686	   .	   .	    0.0	...
2624687	   .	   .	    0.0	...
2624688	   .	   .	    0.0	...
2624689	   .	   .	    0.0	...
2624690	   .	   .	    0.0	...
2624691	   .	   .	    0.0	...
2624692	   .	   .	    0.0	...
2624693	   .	   .	    0.0	...
2624694	   .	   .	    0.0	...
2624695	   .	   .	    0.0	...
2624696	   .	   .	    0.0	...
2624697	   .	   .	    0.0	...
2624698	   .	   .	    0.0	...
2624699	   .	   .	    0.0	...
2624700	   .	   .	    0.0	...
2624701	   .	   .	    0.0	...
2624702	   .	   .	    0.0	...
2624703	   .	   .	    0.0	...
2624704	   .	   .	    0.0	...
2624705	   .	   .	    0.0	...
2624706	   .	   .	    0.0	...
2624707	   .	   .	    0.0	...
2624708	   .	   .	    0.0	...
2624709	   .	   .	    0.0	...
2624710	   .	   .	    0.0	...
2624711	   .	   .	    0.0	...
2624712	   .	   .	    0.0	...
EBLINK R 2624510	2624712	203
2624713	 1243.1	 1889.4	 2888.0	...
2624714	 1243.1	 1889.4	 2888.0	...
2624715	 1236.4	 1881.8	 2920.0	...
2624716	 1225.0	 1865.0	 2987.0	...
2624717	 1208.7	 1840.8	 3087.0	...
2624718	 1192.3	 1815.0	 3191.0	...
2624719	 1173.7	 1789.0	 3304.0	...
2624720	 1154.0	 1760.9	 3421.0	...
2624721	 1133.8	 1730.7	 3546.0	...
2624722	 1113.4	 1700.6	 3674.0	...
2624723	 1093.1	 1670.8	 3805.0	...
2624724	 1075.2	 1643.1	 3933.0	...
2624725	 1057.9	 1616.1	 4058.0	...
2624726	 1043.3	 1590.0	 4169.0	...
2624727	 1028.0	 1565.4	 4275.0	...
2624728	 1015.6	 1541.0	 4373.0	...
2624729	 1001.7	 1517.2	 4475.0	...
2624730	  990.5	 1494.1	 4575.0	...
2624731	  980.2	 1472.1	 4669.0	...
2624732	  970.2	 1449.7	 4764.0	...
2624733	  958.0	 1426.7	 4867.0	...
2624734	  945.8	 1404.1	 4968.0	...
2624735	  934.2	 1381.5	 5076.0	...
2624736	  924.5	 1359.4	 5178.0	...
2624737	  914.2	 1336.8	 5285.0	...
2624738	  904.4	 1315.5	 5384.0	...
2624739	  894.0	 1295.0	 5475.0	...
2624740	  885.0	 1274.8	 5564.0	...
2624741	  876.3	 1255.5	 5648.0	...
2624742	  868.8	 1236.2	 5730.0	...
2624743	  860.0	 1217.2	 5815.0	...
2624744	  852.4	 1198.5	 5899.0	...
2624745	  844.7	 1179.7	 5988.0	...
2624746	  838.6	 1163.2	 6058.0	...
2624747	  832.2	 1146.9	 6127.0	...
2624748	  827.7	 1131.9	 6189.0	...
2624749	  822.1	 1116.5	 6260.0	...
2624750	  817.2	 1101.7	 6323.0	...
2624751	  810.9	 1087.7	 6387.0	...
2624752	  806.0	 1073.4	 6450.0	...
2624753	  800.4	 1059.8	 6512.0	...
2624754	  795.7	 1046.5	 6566.0	...
2624755	  790.1	 1033.7	 6618.0	...
2624756	  786.5	 1021.6	 6670.0	...
2624757	  781.9	 1009.5	 6723.0	...
2624758	  778.0	  998.6	 6774.0	...
2624759	  773.3	  987.0	 6830.0	...
2624760	  769.4	  976.1	 6878.0	...
2624761	  765.8	  964.3	 6930.0	...
2624762	  761.7	  952.9	 6975.0	...
2624763	  758.1	  941.7	 7022.0	...
2624764	  754.3	  930.7	 7067.0	...
2624765	  751.0	  920.2	 7107.0	...
2624766	  747.2	  909.0	 7148.0	...
2624767	  744.3	  898.9	 7189.0	...
2624768	  740.5	  888.1	 7231.0	...
2624769	  737.1	  878.0	 7270.0	...
2624770	  733.3	  867.2	 7306.0	...
2624771	  731.3	  857.6	 7344.0	...
2624772	  728.8	  847.8	 7382.0	...
2624773	  726.9	  839.4	 7424.0	...
2624774	  724.3	  830.5	 7460.0	...
2624775	  722.7	  822.7	 7493.0	...
2624776	  720.7	  814.4	 7525.0	...
2624777	  719.1	  807.0	 7552.0	...
2624778	  717.0	  799.2	 7581.0	...
2624779	  714.9	  791.7	 7603.0	...
2624780	  713.0	  784.1	 7635.0	...
2624781	  712.3	  778.0	 7657.0	...
2624782	  712.1	  772.0	 7680.0	...
2624783	  711.4	  766.1	 7706.0	...
2624784	  710.6	  759.6	 7732.0	...
2624785	  709.3	  752.7	 7761.0	...
2624786	  708.5	  746.3	 7781.0	...
2624787	  707.8	  740.0	 7812.0	...
2624788	  706.7	  733.2	 7844.0	...
2624789	  705.6	  726.8	 7874.0	...
2624790	  704.2	  720.5	 7901.0	...
2624791	  702.9	  714.8	 7929.0	...
2624792	  701.0	  708.4	 7951.0	...
2624793	  698.9	  701.0	 7975.0	...
2624794	  697.1	  694.0	 7996.0	...
2624795	  695.7	  686.9	 8026.0	...
2624796	  694.4	  680.3	 8052.0	...
2624797	  693.0	  674.0	 8077.0	...
2624798	  692.0	  668.1	 8094.0	...
2624799	  690.8	  661.9	 8114.0	...
2624800	  690.2	  656.4	 8132.0	...
2624801	  689.3	  650.6	 8152.0	...
2624802	  688.7	  645.3	 8173.0	...
2624803	  688.1	  640.0	 8194.0	...
2624804	  687.5	  635.2	 8211.0	...
2624805	  686.8	  630.5	 8228.0	...
2624806	  686.2	  625.5	 8244.0	...
ESACC R  2624473	2624806	334	  695.1	  564.3	  686.2	  625.5	   1.31	   1244
SFIX R   2624807
2624807	  685.7	  621.2	 8262.0	...
2624808	  685.3	  617.6	 8272.0	...
2624809	  684.7	  614.1	 8282.0	...
2624810	  684.1	  610.9	 8292.0	...
2624811	  683.5	  607.7	 8300.0	...
2624812	  683.1	  605.7	 8308.0	...
2624813	  682.7	  603.4	 8312.0	...
2624814	  682.6	  601.1	 8320.0	...
2624815	  682.5	  598.6	 8327.0	...
2624816	  682.1	  596.5	 8333.0	...
2624817	  681.7	  595.1	 8334.0	...
2624818	  681.3	  593.4	 8339.0	...
2624819	  681.3	  591.4	 8344.0	...
2624820	  681.3	  589.8	 8350.0	...
2624821	  681.4	  588.9	 8350.0	...
2624822	  681.3	  588.0	 8349.0	...
2624823	  681.1	  587.1	 8349.0	...
2624824	  680.7	  586.2	 8349.0	...
2624825	  680.4	  586.1	 8351.0	...
2624826	  680.1	  586.0	 8352.0	...
2624827	  680.1	  585.9	 8354.0	...
2624828	  680.1	  585.8	 8355.0	...
2624829	  679.9	  585.8	 8354.0	...
2624830	  679.8	  585.8	 8351.0	...
2624831	  679.9	  585.8	 8348.0	...
2624832	  680.2	  585.7	 8349.0	...
2624833	  680.7	  585.6	 8350.0	...
2624834	  681.2	  585.5	 8351.0	...
2624835	  681.8	  585.7	 8351.0	...
2624836	  681.9	  586.1	 8348.0	...
2624837	  681.6	  586.5	 8345.0	...
2624838	  681.4	  586.6	 8340.0	...
2624839	  681.5	  586.8	 8337.0	...
2624840	  681.6	  587.0	 8327.0	...
2624841	  681.6	  588.0	 8321.0	...
2624842	  682.1	  588.8	 8317.0	...
2624843	  682.7	  589.7	 8319.0	...
2624844	  683.2	  590.0	 8320.0	...
2624845	  683.4	  590.4	 8319.0	...
2624846	  683.5	  591.3	 8317.0	...
2624847	  683.7	  592.2	 8316.0	...
2624848	  683.8	  593.5	 8313.0	...
2624849	  683.9	  594.0	 8309.0	...
2624850	  684.0	  594.3	 8309.0	...
2624851	  684.0	  594.2	 8312.0	...
2624852	  684.1	  594.2	 8316.0	...
2624853	  684.2	  594.4	 8317.0	...
2624854	  684.4	  594.6	 8319.0	...
2624855	  684.7	  594.4	 8320.0	...
2624856	  684.9	  594.0	 8322.0	...
[truncated: 4,242,154 more chars]
