# Supplementary material for: With an eye on uncertainty: Modelling pupillary responses to environmental volatility
Source: PLoS Comput Biol. 2019 Jul 5;15(7):e1007126. doi: 10.1371/journal.pcbi.1007126 (PMC6636765; doi:10.1371/journal.pcbi.1007126)
Supplement: S7 Data — Zip file containing the pupillometry data for participant 7. (ZIP) [file pcbi.1007126.s007.zip › P7/trial13.asc]

** CONVERTED FROM C:\Users\tparr\Documents\PVR\P7_1412\trial13.edf using edfapi 3.1 Win32 Nov 24 2009 on Thu Dec 14 09:51:22 2017
** DATE: Thu Dec 14 10:43:03 2017
** TYPE: EDF_FILE BINARY EVENT SAMPLE TAGGED
** VERSION: EYELINK II 1
** SOURCE: EYELINK CL
** EYELINK II CL v4.48 Nov 25 2009
** CAMERA: EyeLink CL Version 1.4 Sensor=BHA
** SERIAL NUMBER: CL1-AAD42
** CAMERA_CONFIG: AAD42140.SCD
**

MSG	2767384 RECCFG CR 1000 2 0 R
MSG	2767384 ELCLCFG MTABLER
MSG	2767384 GAZE_COORDS 0.00 0.00 1599.00 1199.00
MSG	2767384 THRESHOLDS R 100 225
MSG	2767384 ELCL_PROC CENTROID (3)
MSG	2767384 ELCL_PCR_PARAM 5 3.0
START	2767385 	RIGHT	SAMPLES	EVENTS
PRESCALER	1
VPRESCALER	1
PUPIL	AREA
EVENTS	GAZE	RIGHT	RATE	1000.00	TRACKING	CR	FILTER	2
SAMPLES	GAZE	RIGHT	RATE	1000.00	TRACKING	CR	FILTER	2
MSG	2767385 !MODE RECORD CR 1000 2 0 R
2767385	  716.2	  532.2	 8940.0	...
INPUT	2767385	127
2767386	  716.2	  532.0	 8940.0	...
2767387	  716.3	  532.2	 8940.0	...
2767388	  716.5	  532.6	 8941.0	...
2767389	  716.7	  533.1	 8943.0	...
2767390	  716.8	  533.2	 8946.0	...
2767391	  716.8	  533.5	 8946.0	...
SFIX R   2767392
2767392	  717.0	  533.8	 8948.0	...
2767393	  717.4	  534.2	 8949.0	...
2767394	  717.7	  534.2	 8951.0	...
2767395	  717.9	  534.2	 8951.0	...
2767396	  717.6	  534.4	 8950.0	...
2767397	  717.2	  534.5	 8948.0	...
2767398	  717.3	  534.5	 8947.0	...
2767399	  717.6	  534.4	 8946.0	...
2767400	  718.2	  534.2	 8945.0	...
2767401	  718.3	  534.1	 8943.0	...
2767402	  718.3	  534.1	 8941.0	...
2767403	  718.0	  534.2	 8940.0	...
2767404	  717.7	  534.3	 8941.0	...
2767405	  717.5	  534.3	 8943.0	...
2767406	  717.2	  534.0	 8944.0	...
2767407	  717.0	  533.7	 8944.0	...
2767408	  717.0	  533.7	 8945.0	...
2767409	  717.3	  534.2	 8946.0	...
2767410	  717.6	  534.6	 8946.0	...
2767411	  717.5	  534.6	 8947.0	...
2767412	  717.3	  534.0	 8944.0	...
2767413	  716.9	  533.4	 8939.0	...
2767414	  716.6	  533.0	 8934.0	...
2767415	  717.1	  533.4	 8933.0	...
2767416	  717.6	  534.0	 8934.0	...
2767417	  718.2	  534.3	 8936.0	...
2767418	  718.2	  534.4	 8937.0	...
2767419	  718.2	  534.4	 8937.0	...
2767420	  718.3	  534.4	 8937.0	...
2767421	  718.4	  534.9	 8937.0	...
2767422	  718.4	  535.5	 8937.0	...
2767423	  718.4	  535.9	 8936.0	...
2767424	  718.3	  535.9	 8936.0	...
2767425	  718.3	  535.8	 8935.0	...
2767426	  718.3	  535.6	 8932.0	...
2767427	  718.4	  535.5	 8929.0	...
2767428	  718.3	  535.1	 8926.0	...
2767429	  718.2	  534.5	 8926.0	...
2767430	  718.1	  533.8	 8929.0	...
2767431	  718.1	  533.8	 8933.0	...
2767432	  718.0	  534.2	 8936.0	...
2767433	  717.9	  534.6	 8936.0	...
2767434	  717.7	  534.7	 8935.0	...
2767435	  717.7	  534.7	 8935.0	...
2767436	  717.7	  534.8	 8934.0	...
2767437	  717.7	  534.8	 8930.0	...
2767438	  717.7	  534.8	 8925.0	...
2767439	  717.6	  534.9	 8922.0	...
2767440	  717.4	  535.1	 8922.0	...
2767441	  717.3	  535.3	 8922.0	...
2767442	  717.3	  535.4	 8922.0	...
2767443	  717.2	  535.2	 8921.0	...
2767444	  717.1	  535.0	 8920.0	...
2767445	  717.1	  534.9	 8919.0	...
2767446	  717.2	  535.0	 8918.0	...
2767447	  717.2	  535.2	 8915.0	...
2767448	  717.3	  535.3	 8911.0	...
2767449	  717.5	  535.6	 8910.0	...
2767450	  718.0	  535.8	 8913.0	...
2767451	  718.6	  535.7	 8915.0	...
2767452	  719.2	  535.4	 8916.0	...
2767453	  719.3	  535.1	 8915.0	...
2767454	  719.4	  534.6	 8916.0	...
2767455	  719.4	  534.1	 8914.0	...
2767456	  719.1	  533.8	 8913.0	...
2767457	  718.9	  533.6	 8912.0	...
2767458	  718.5	  533.5	 8910.0	...
2767459	  718.3	  533.3	 8909.0	...
2767460	  718.2	  533.4	 8909.0	...
2767461	  718.2	  533.4	 8911.0	...
2767462	  718.2	  533.5	 8913.0	...
2767463	  718.6	  534.5	 8912.0	...
2767464	  719.1	  535.4	 8912.0	...
2767465	  719.4	  535.3	 8912.0	...
2767466	  719.3	  534.3	 8912.0	...
2767467	  719.2	  533.6	 8910.0	...
2767468	  719.2	  533.7	 8907.0	...
2767469	  719.2	  533.8	 8905.0	...
2767470	  719.3	  534.0	 8907.0	...
2767471	  719.4	  534.3	 8910.0	...
2767472	  719.4	  534.6	 8911.0	...
2767473	  719.4	  534.7	 8911.0	...
2767474	  719.4	  534.8	 8910.0	...
2767475	  719.5	  534.9	 8910.0	...
2767476	  719.6	  535.0	 8910.0	...
2767477	  719.6	  535.1	 8911.0	...
2767478	  719.6	  535.2	 8912.0	...
2767479	  719.5	  535.2	 8914.0	...
2767480	  719.4	  535.4	 8917.0	...
2767481	  719.4	  535.5	 8919.0	...
2767482	  719.4	  535.3	 8917.0	...
2767483	  719.5	  535.0	 8914.0	...
2767484	  719.5	  534.6	 8913.0	...
2767485	  719.5	  534.4	 8913.0	...
2767486	  719.7	  534.2	 8912.0	...
2767487	  719.8	  534.1	 8912.0	...
2767488	  719.9	  534.3	 8912.0	...
2767489	  719.6	  534.5	 8911.0	...
2767490	  719.3	  534.4	 8911.0	...
2767491	  719.1	  534.1	 8911.0	...
2767492	  719.1	  533.9	 8912.0	...
2767493	  719.1	  534.0	 8911.0	...
2767494	  719.3	  534.4	 8908.0	...
2767495	  719.5	  535.1	 8906.0	...
2767496	  719.8	  535.6	 8905.0	...
2767497	  719.7	  535.8	 8907.0	...
2767498	  719.4	  535.9	 8909.0	...
2767499	  719.1	  536.0	 8909.0	...
2767500	  718.8	  536.3	 8909.0	...
2767501	  718.7	  536.5	 8909.0	...
2767502	  718.6	  536.5	 8907.0	...
2767503	  718.7	  536.4	 8906.0	...
2767504	  718.8	  536.3	 8905.0	...
2767505	  719.2	  536.2	 8905.0	...
2767506	  719.5	  536.1	 8905.0	...
2767507	  719.7	  536.3	 8905.0	...
2767508	  719.6	  536.5	 8910.0	...
2767509	  719.6	  536.5	 8915.0	...
2767510	  719.6	  536.3	 8920.0	...
2767511	  719.6	  536.3	 8917.0	...
2767512	  719.6	  536.6	 8915.0	...
2767513	  719.7	  536.9	 8914.0	...
2767514	  719.7	  537.0	 8915.0	...
2767515	  719.5	  536.8	 8914.0	...
2767516	  718.8	  536.2	 8912.0	...
2767517	  718.1	  535.7	 8908.0	...
2767518	  717.9	  536.0	 8906.0	...
2767519	  718.1	  536.4	 8904.0	...
2767520	  718.3	  536.8	 8905.0	...
2767521	  718.4	  536.8	 8905.0	...
2767522	  718.6	  536.5	 8905.0	...
2767523	  718.9	  536.1	 8904.0	...
2767524	  719.1	  535.6	 8903.0	...
2767525	  719.3	  535.4	 8904.0	...
2767526	  719.5	  535.4	 8903.0	...
2767527	  719.5	  535.6	 8903.0	...
2767528	  719.2	  535.9	 8904.0	...
2767529	  718.9	  536.2	 8904.0	...
2767530	  718.8	  536.3	 8904.0	...
2767531	  718.7	  536.2	 8901.0	...
2767532	  718.6	  536.0	 8898.0	...
2767533	  718.5	  535.9	 8897.0	...
2767534	  718.4	  535.7	 8897.0	...
2767535	  718.6	  535.8	 8899.0	...
2767536	  718.9	  535.7	 8900.0	...
2767537	  719.2	  535.7	 8901.0	...
2767538	  719.2	  535.6	 8898.0	...
2767539	  719.1	  535.6	 8895.0	...
2767540	  719.0	  535.6	 8892.0	...
2767541	  719.1	  535.6	 8891.0	...
2767542	  719.2	  535.6	 8890.0	...
2767543	  719.4	  535.6	 8892.0	...
2767544	  719.3	  535.4	 8893.0	...
2767545	  719.2	  535.3	 8894.0	...
2767546	  719.3	  535.9	 8894.0	...
2767547	  719.5	  536.7	 8892.0	...
2767548	  719.7	  537.6	 8890.0	...
2767549	  719.8	  537.8	 8887.0	...
2767550	  720.0	  538.0	 8888.0	...
2767551	  720.3	  538.0	 8888.0	...
2767552	  720.5	  538.0	 8888.0	...
2767553	  720.7	  537.1	 8888.0	...
2767554	  720.8	  536.3	 8888.0	...
2767555	  720.6	  535.8	 8890.0	...
2767556	  720.4	  536.2	 8891.0	...
2767557	  720.0	  536.6	 8891.0	...
2767558	  719.7	  536.5	 8890.0	...
2767559	  719.5	  536.3	 8889.0	...
2767560	  719.7	  536.2	 8888.0	...
2767561	  719.9	  536.1	 8885.0	...
2767562	  719.9	  536.1	 8883.0	...
2767563	  719.8	  536.2	 8878.0	...
2767564	  719.3	  535.9	 8875.0	...
2767565	  718.9	  535.4	 8871.0	...
2767566	  718.7	  534.9	 8870.0	...
2767567	  718.8	  534.9	 8872.0	...
2767568	  719.1	  535.1	 8874.0	...
2767569	  719.4	  535.4	 8875.0	...
2767570	  719.8	  535.5	 8876.0	...
2767571	  720.0	  535.5	 8876.0	...
2767572	  720.0	  535.4	 8878.0	...
2767573	  719.8	  534.8	 8878.0	...
2767574	  719.8	  534.3	 8879.0	...
2767575	  719.9	  534.4	 8878.0	...
2767576	  720.1	  535.1	 8878.0	...
2767577	  720.1	  535.8	 8878.0	...
2767578	  720.2	  535.8	 8877.0	...
2767579	  720.3	  536.5	 8877.0	...
2767580	  720.1	  537.1	 8876.0	...
2767581	  719.8	  537.8	 8876.0	...
2767582	  719.8	  537.7	 8874.0	...
2767583	  720.1	  537.5	 8872.0	...
2767584	  720.3	  537.4	 8870.0	...
2767585	  720.2	  536.9	 8870.0	...
2767586	  720.0	  536.4	 8870.0	...
2767587	  720.1	  535.9	 8871.0	...
2767588	  720.2	  536.0	 8871.0	...
2767589	  720.4	  536.1	 8871.0	...
2767590	  720.2	  536.2	 8872.0	...
2767591	  720.0	  536.3	 8870.0	...
2767592	  719.8	  536.5	 8869.0	...
2767593	  719.8	  536.6	 8867.0	...
2767594	  719.8	  536.8	 8865.0	...
2767595	  719.9	  536.9	 8862.0	...
2767596	  719.9	  536.5	 8859.0	...
2767597	  719.9	  536.0	 8858.0	...
2767598	  720.0	  535.5	 8857.0	...
2767599	  720.1	  535.4	 8858.0	...
2767600	  720.2	  535.9	 8859.0	...
2767601	  720.2	  536.2	 8859.0	...
2767602	  720.1	  536.5	 8858.0	...
2767603	  720.0	  536.2	 8857.0	...
2767604	  720.5	  535.9	 8859.0	...
2767605	  721.0	  535.6	 8861.0	...
2767606	  721.5	  535.4	 8862.0	...
2767607	  721.5	  535.4	 8860.0	...
2767608	  721.4	  535.4	 8856.0	...
2767609	  721.3	  535.3	 8853.0	...
2767610	  721.3	  535.2	 8850.0	...
2767611	  721.2	  534.9	 8849.0	...
2767612	  721.2	  534.6	 8849.0	...
2767613	  721.1	  534.3	 8851.0	...
2767614	  721.1	  534.2	 8850.0	...
2767615	  721.3	  534.2	 8847.0	...
2767616	  721.4	  534.2	 8845.0	...
2767617	  721.4	  534.2	 8845.0	...
2767618	  721.4	  534.4	 8845.0	...
2767619	  721.3	  534.7	 8845.0	...
2767620	  721.2	  534.9	 8843.0	...
2767621	  721.4	  534.8	 8838.0	...
2767622	  721.6	  534.7	 8835.0	...
2767623	  721.8	  534.5	 8834.0	...
2767624	  721.8	  534.4	 8837.0	...
2767625	  722.0	  534.4	 8837.0	...
2767626	  722.2	  534.4	 8834.0	...
2767627	  722.4	  534.7	 8834.0	...
2767628	  722.5	  534.9	 8837.0	...
2767629	  722.8	  535.0	 8838.0	...
2767630	  723.2	  535.2	 8837.0	...
2767631	  723.5	  535.4	 8836.0	...
2767632	  723.4	  535.4	 8836.0	...
2767633	  723.2	  535.1	 8836.0	...
2767634	  723.1	  534.7	 8835.0	...
2767635	  723.3	  534.4	 8834.0	...
2767636	  723.4	  534.2	 8832.0	...
2767637	  723.5	  533.9	 8828.0	...
2767638	  723.2	  533.9	 8822.0	...
2767639	  723.0	  533.7	 8817.0	...
2767640	  722.9	  534.1	 8815.0	...
2767641	  722.9	  534.5	 8815.0	...
2767642	  723.0	  534.7	 8815.0	...
2767643	  722.9	  534.5	 8817.0	...
2767644	  723.2	  534.3	 8818.0	...
2767645	  723.5	  534.3	 8815.0	...
2767646	  723.8	  534.2	 8812.0	...
2767647	  723.8	  534.3	 8809.0	...
2767648	  723.9	  534.2	 8810.0	...
2767649	  723.9	  534.1	 8812.0	...
2767650	  723.8	  534.0	 8814.0	...
2767651	  723.7	  534.0	 8815.0	...
2767652	  723.7	  534.3	 8815.0	...
2767653	  723.8	  534.5	 8809.0	...
2767654	  723.9	  535.0	 8803.0	...
2767655	  724.2	  535.1	 8798.0	...
2767656	  724.5	  535.2	 8801.0	...
2767657	  724.9	  535.1	 8803.0	...
2767658	  724.8	  535.0	 8804.0	...
2767659	  724.6	  534.9	 8804.0	...
2767660	  724.4	  535.0	 8804.0	...
2767661	  724.3	  535.0	 8805.0	...
2767662	  724.3	  535.0	 8805.0	...
2767663	  724.3	  535.2	 8805.0	...
2767664	  724.4	  535.4	 8805.0	...
2767665	  724.5	  535.6	 8805.0	...
2767666	  724.4	  535.1	 8804.0	...
2767667	  724.2	  534.6	 8803.0	...
2767668	  724.1	  534.0	 8801.0	...
2767669	  724.2	  534.3	 8798.0	...
2767670	  724.3	  534.6	 8796.0	...
2767671	  724.3	  535.0	 8795.0	...
2767672	  724.2	  535.1	 8795.0	...
2767673	  724.2	  534.7	 8795.0	...
2767674	  724.2	  534.3	 8792.0	...
2767675	  724.0	  533.7	 8789.0	...
2767676	  723.7	  533.5	 8786.0	...
2767677	  723.8	  533.3	 8786.0	...
2767678	  724.2	  533.8	 8785.0	...
2767679	  724.6	  534.4	 8785.0	...
2767680	  724.6	  534.2	 8785.0	...
2767681	  724.5	  533.4	 8784.0	...
2767682	  724.5	  533.1	 8783.0	...
2767683	  725.1	  533.7	 8784.0	...
2767684	  725.7	  534.2	 8786.0	...
2767685	  725.9	  533.9	 8788.0	...
2767686	  725.7	  533.4	 8789.0	...
2767687	  725.4	  533.3	 8789.0	...
2767688	  725.5	  533.8	 8789.0	...
2767689	  725.0	  533.8	 8786.0	...
2767690	  724.7	  533.3	 8779.0	...
2767691	  724.4	  532.8	 8774.0	...
2767692	  724.4	  532.9	 8770.0	...
2767693	  724.6	  533.2	 8770.0	...
2767694	  725.0	  533.5	 8770.0	...
2767695	  725.4	  533.6	 8769.0	...
2767696	  725.6	  533.7	 8768.0	...
2767697	  725.3	  533.8	 8766.0	...
2767698	  725.2	  533.9	 8765.0	...
2767699	  725.2	  534.0	 8766.0	...
2767700	  725.5	  534.0	 8765.0	...
2767701	  725.3	  534.0	 8764.0	...
2767702	  725.0	  533.4	 8765.0	...
2767703	  724.7	  532.8	 8767.0	...
2767704	  724.9	  533.1	 8764.0	...
2767705	  725.0	  534.0	 8760.0	...
2767706	  725.0	  534.6	 8756.0	...
2767707	  724.9	  534.2	 8755.0	...
2767708	  725.0	  533.9	 8754.0	...
2767709	  725.2	  534.0	 8754.0	...
2767710	  725.4	  534.0	 8756.0	...
2767711	  725.5	  534.1	 8758.0	...
2767712	  725.6	  534.0	 8759.0	...
2767713	  725.1	  533.8	 8757.0	...
2767714	  724.6	  533.6	 8755.0	...
2767715	  724.1	  533.4	 8753.0	...
2767716	  724.1	  533.8	 8754.0	...
2767717	  724.7	  534.2	 8757.0	...
2767718	  725.3	  534.6	 8758.0	...
2767719	  725.7	  534.5	 8758.0	...
2767720	  725.5	  534.4	 8756.0	...
2767721	  725.1	  534.0	 8753.0	...
2767722	  724.9	  533.5	 8751.0	...
2767723	  724.8	  533.0	 8750.0	...
2767724	  724.9	  533.2	 8750.0	...
2767725	  724.9	  533.3	 8749.0	...
2767726	  724.7	  533.4	 8748.0	...
2767727	  724.5	  533.4	 8748.0	...
2767728	  724.4	  533.7	 8747.0	...
2767729	  724.3	  534.0	 8746.0	...
2767730	  724.3	  534.3	 8744.0	...
2767731	  724.5	  534.2	 8745.0	...
2767732	  724.9	  534.1	 8747.0	...
2767733	  725.2	  533.9	 8749.0	...
2767734	  725.3	  533.7	 8746.0	...
2767735	  725.1	  533.6	 8741.0	...
2767736	  724.9	  533.6	 8735.0	...
2767737	  724.9	  533.7	 8733.0	...
2767738	  724.9	  533.7	 8736.0	...
2767739	  724.9	  533.8	 8738.0	...
2767740	  725.0	  533.8	 8740.0	...
2767741	  725.0	  533.9	 8740.0	...
2767742	  724.9	  534.1	 8738.0	...
2767743	  724.8	  534.4	 8734.0	...
2767744	  725.0	  534.5	 8730.0	...
2767745	  725.1	  534.6	 8731.0	...
2767746	  725.4	  534.4	 8734.0	...
2767747	  725.3	  534.0	 8734.0	...
2767748	  725.4	  533.8	 8731.0	...
2767749	  725.4	  534.0	 8727.0	...
2767750	  725.5	  534.1	 8727.0	...
2767751	  725.5	  534.1	 8727.0	...
2767752	  725.6	  533.9	 8728.0	...
2767753	  725.6	  533.7	 8729.0	...
2767754	  725.6	  533.5	 8729.0	...
2767755	  725.6	  533.2	 8730.0	...
2767756	  725.6	  533.0	 8732.0	...
2767757	  725.6	  532.9	 8733.0	...
2767758	  725.6	  533.0	 8734.0	...
2767759	  725.6	  533.1	 8734.0	...
2767760	  725.6	  533.2	 8733.0	...
2767761	  725.6	  533.2	 8731.0	...
2767762	  725.6	  533.3	 8732.0	...
2767763	  725.6	  533.3	 8733.0	...
2767764	  725.5	  533.2	 8736.0	...
2767765	  725.5	  533.2	 8738.0	...
2767766	  725.4	  533.2	 8734.0	...
2767767	  725.4	  533.2	 8728.0	...
2767768	  725.5	  533.2	 8722.0	...
2767769	  725.5	  533.2	 8722.0	...
2767770	  725.5	  533.2	 8722.0	...
2767771	  725.4	  533.2	 8723.0	...
2767772	  725.3	  533.1	 8721.0	...
2767773	  725.3	  532.9	 8716.0	...
2767774	  725.6	  532.7	 8711.0	...
2767775	  725.8	  532.7	 8715.0	...
2767776	  725.9	  532.9	 8722.0	...
2767777	  725.6	  533.2	 8729.0	...
2767778	  725.4	  533.2	 8729.0	...
2767779	  725.3	  533.1	 8726.0	...
2767780	  725.2	  532.7	 8723.0	...
2767781	  725.1	  532.1	 8720.0	...
2767782	  725.0	  531.7	 8721.0	...
2767783	  725.1	  531.8	 8722.0	...
2767784	  725.3	  532.1	 8723.0	...
2767785	  725.5	  532.4	 8722.0	...
2767786	  725.6	  532.3	 8722.0	...
2767787	  725.6	  532.2	 8721.0	...
2767788	  725.5	  532.0	 8720.0	...
2767789	  725.4	  531.7	 8719.0	...
2767790	  725.3	  531.4	 8720.0	...
2767791	  725.3	  531.3	 8722.0	...
2767792	  725.5	  531.9	 8723.0	...
2767793	  725.6	  532.5	 8724.0	...
2767794	  725.6	  533.2	 8722.0	...
2767795	  725.4	  533.1	 8722.0	...
2767796	  725.7	  533.0	 8722.0	...
2767797	  726.1	  532.9	 8723.0	...
2767798	  726.2	  532.7	 8724.0	...
2767799	  725.8	  532.5	 8723.0	...
2767800	  725.3	  532.4	 8720.0	...
2767801	  725.6	  532.5	 8718.0	...
2767802	  726.1	  532.6	 8720.0	...
2767803	  726.6	  532.4	 8724.0	...
2767804	  726.6	  532.5	 8724.0	...
2767805	  726.2	  532.6	 8720.0	...
2767806	  726.0	  532.9	 8716.0	...
2767807	  726.0	  532.8	 8716.0	...
2767808	  725.9	  532.8	 8716.0	...
2767809	  725.7	  532.8	 8716.0	...
2767810	  725.5	  532.8	 8717.0	...
2767811	  725.6	  532.7	 8716.0	...
2767812	  725.3	  532.7	 8716.0	...
2767813	  725.1	  532.9	 8714.0	...
2767814	  724.8	  533.0	 8714.0	...
2767815	  724.8	  532.8	 8713.0	...
2767816	  724.8	  532.3	 8710.0	...
2767817	  724.9	  531.9	 8708.0	...
2767818	  725.0	  532.0	 8702.0	...
2767819	  725.1	  532.0	 8699.0	...
2767820	  725.0	  532.0	 8696.0	...
2767821	  724.9	  531.9	 8696.0	...
2767822	  725.0	  531.6	 8695.0	...
2767823	  725.2	  531.4	 8694.0	...
2767824	  725.5	  531.4	 8695.0	...
2767825	  725.5	  531.6	 8701.0	...
2767826	  725.4	  531.2	 8707.0	...
2767827	  725.7	  530.6	 8710.0	...
2767828	  726.3	  530.9	 8710.0	...
2767829	  727.0	  531.7	 8710.0	...
2767830	  727.2	  532.5	 8709.0	...
2767831	  726.9	  532.4	 8709.0	...
2767832	  726.7	  532.3	 8709.0	...
2767833	  726.6	  532.1	 8708.0	...
2767834	  726.5	  531.9	 8706.0	...
2767835	  726.4	  532.2	 8705.0	...
2767836	  726.5	  532.7	 8704.0	...
2767837	  726.5	  533.3	 8704.0	...
2767838	  726.3	  533.3	 8705.0	...
2767839	  726.1	  533.2	 8707.0	...
2767840	  726.2	  533.6	 8710.0	...
2767841	  726.5	  534.1	 8710.0	...
2767842	  727.0	  534.7	 8708.0	...
2767843	  727.3	  534.8	 8706.0	...
2767844	  727.4	  534.9	 8704.0	...
2767845	  727.2	  534.7	 8704.0	...
2767846	  727.0	  534.4	 8706.0	...
2767847	  727.0	  533.7	 8708.0	...
2767848	  726.9	  533.5	 8710.0	...
2767849	  726.8	  533.2	 8711.0	...
2767850	  726.9	  533.5	 8711.0	...
2767851	  727.5	  533.6	 8711.0	...
2767852	  728.1	  533.7	 8711.0	...
2767853	  728.3	  533.8	 8712.0	...
2767854	  728.0	  533.9	 8713.0	...
2767855	  727.7	  534.1	 8714.0	...
2767856	  727.6	  534.1	 8712.0	...
2767857	  727.7	  534.1	 8711.0	...
2767858	  727.9	  534.6	 8709.0	...
2767859	  728.0	  535.1	 8710.0	...
2767860	  728.0	  535.9	 8707.0	...
2767861	  728.4	  536.6	 8704.0	...
2767862	  728.7	  537.3	 8702.0	...
2767863	  729.0	  538.0	 8693.0	...
2767864	  729.1	  538.6	 8685.0	...
EFIX R   2767392	2767864	473	  722.2	  534.5	   8824
SSACC R  2767865
2767865	  729.3	  539.3	 8670.0	...
2767866	  729.5	  540.4	 8660.0	...
2767867	  729.6	  541.8	 8640.0	...
2767868	  729.7	  544.7	 8625.0	...
2767869	  730.7	  548.3	 8611.0	...
2767870	  731.8	  553.6	 8599.0	...
2767871	  733.1	  557.3	 8588.0	...
2767872	  733.4	  558.6	 8581.0	...
2767873	  732.5	  555.0	 8585.0	...
2767874	  731.5	  551.0	 8594.0	...
2767875	  730.3	  547.9	 8605.0	...
2767876	  730.2	  547.3	 8615.0	...
2767877	  732.6	  552.0	 8619.0	...
2767878	  735.5	  561.3	 8604.0	...
2767879	  738.8	  576.6	 8570.0	...
2767880	  741.2	  594.5	 8502.0	...
2767881	  744.0	  615.8	 8434.0	...
2767882	  747.5	  640.5	 8348.0	...
2767883	  750.7	  668.1	 8249.0	...
2767884	  755.0	  698.3	 8123.0	...
2767885	  759.2	  731.4	 7990.0	...
2767886	  764.5	  766.8	 7851.0	...
2767887	  769.7	  806.6	 7700.0	...
2767888	  775.1	  849.8	 7523.0	...
2767889	  781.5	  898.7	 7329.0	...
2767890	  788.9	  950.9	 7108.0	...
2767891	  797.6	 1006.6	 6877.0	...
2767892	  806.2	 1064.0	 6634.0	...
2767893	  813.8	 1122.6	 6392.0	...
2767894	  822.8	 1182.2	 6140.0	...
2767895	  833.9	 1244.9	 5868.0	...
2767896	  848.5	 1312.7	 5576.0	...
2767897	  868.1	 1387.5	 5260.0	...
2767898	  891.6	 1467.6	 4924.0	...
2767899	  919.3	 1553.7	 4547.0	...
2767900	  945.7	 1641.7	 4156.0	...
2767901	  968.8	 1735.7	 3750.0	...
2767902	  990.2	 1833.0	 3365.0	...
2767903	 1004.5	 1901.1	 3107.0	...
2767904	 1013.0	 1934.8	 2982.0	...
2767905	 1013.0	 1934.8	 2982.0	...
SBLINK R 2767906
2767906	   .	   .	    0.0	...
2767907	   .	   .	    0.0	...
2767908	   .	   .	    0.0	...
2767909	   .	   .	    0.0	...
2767910	   .	   .	    0.0	...
2767911	   .	   .	    0.0	...
2767912	   .	   .	    0.0	...
2767913	   .	   .	    0.0	...
2767914	   .	   .	    0.0	...
2767915	   .	   .	    0.0	...
2767916	   .	   .	    0.0	...
2767917	   .	   .	    0.0	...
2767918	   .	   .	    0.0	...
2767919	   .	   .	    0.0	...
2767920	   .	   .	    0.0	...
2767921	   .	   .	    0.0	...
2767922	   .	   .	    0.0	...
2767923	   .	   .	    0.0	...
2767924	   .	   .	    0.0	...
2767925	   .	   .	    0.0	...
2767926	   .	   .	    0.0	...
2767927	   .	   .	    0.0	...
2767928	   .	   .	    0.0	...
2767929	   .	   .	    0.0	...
2767930	   .	   .	    0.0	...
2767931	   .	   .	    0.0	...
2767932	   .	   .	    0.0	...
2767933	   .	   .	    0.0	...
2767934	   .	   .	    0.0	...
2767935	   .	   .	    0.0	...
2767936	   .	   .	    0.0	...
2767937	   .	   .	    0.0	...
2767938	   .	   .	    0.0	...
2767939	   .	   .	    0.0	...
2767940	   .	   .	    0.0	...
2767941	   .	   .	    0.0	...
2767942	   .	   .	    0.0	...
2767943	   .	   .	    0.0	...
2767944	   .	   .	    0.0	...
2767945	   .	   .	    0.0	...
2767946	   .	   .	    0.0	...
2767947	   .	   .	    0.0	...
2767948	   .	   .	    0.0	...
2767949	   .	   .	    0.0	...
2767950	   .	   .	    0.0	...
2767951	   .	   .	    0.0	...
2767952	   .	   .	    0.0	...
2767953	   .	   .	    0.0	...
2767954	   .	   .	    0.0	...
2767955	   .	   .	    0.0	...
2767956	   .	   .	    0.0	...
2767957	   .	   .	    0.0	...
2767958	   .	   .	    0.0	...
2767959	   .	   .	    0.0	...
2767960	   .	   .	    0.0	...
2767961	   .	   .	    0.0	...
2767962	   .	   .	    0.0	...
2767963	   .	   .	    0.0	...
2767964	   .	   .	    0.0	...
2767965	   .	   .	    0.0	...
2767966	   .	   .	    0.0	...
2767967	   .	   .	    0.0	...
2767968	   .	   .	    0.0	...
2767969	   .	   .	    0.0	...
2767970	   .	   .	    0.0	...
2767971	   .	   .	    0.0	...
2767972	   .	   .	    0.0	...
2767973	   .	   .	    0.0	...
2767974	   .	   .	    0.0	...
2767975	   .	   .	    0.0	...
2767976	   .	   .	    0.0	...
2767977	   .	   .	    0.0	...
2767978	   .	   .	    0.0	...
2767979	   .	   .	    0.0	...
2767980	   .	   .	    0.0	...
2767981	   .	   .	    0.0	...
2767982	   .	   .	    0.0	...
2767983	   .	   .	    0.0	...
2767984	   .	   .	    0.0	...
2767985	   .	   .	    0.0	...
2767986	   .	   .	    0.0	...
2767987	   .	   .	    0.0	...
2767988	   .	   .	    0.0	...
2767989	   .	   .	    0.0	...
2767990	   .	   .	    0.0	...
2767991	   .	   .	    0.0	...
2767992	   .	   .	    0.0	...
2767993	   .	   .	    0.0	...
2767994	   .	   .	    0.0	...
2767995	   .	   .	    0.0	...
2767996	   .	   .	    0.0	...
2767997	   .	   .	    0.0	...
2767998	   .	   .	    0.0	...
2767999	   .	   .	    0.0	...
2768000	   .	   .	    0.0	...
2768001	   .	   .	    0.0	...
2768002	   .	   .	    0.0	...
2768003	   .	   .	    0.0	...
2768004	   .	   .	    0.0	...
2768005	   .	   .	    0.0	...
2768006	   .	   .	    0.0	...
2768007	   .	   .	    0.0	...
2768008	   .	   .	    0.0	...
2768009	   .	   .	    0.0	...
2768010	   .	   .	    0.0	...
2768011	   .	   .	    0.0	...
2768012	   .	   .	    0.0	...
2768013	   .	   .	    0.0	...
2768014	   .	   .	    0.0	...
2768015	   .	   .	    0.0	...
2768016	   .	   .	    0.0	...
2768017	   .	   .	    0.0	...
2768018	   .	   .	    0.0	...
2768019	   .	   .	    0.0	...
2768020	   .	   .	    0.0	...
2768021	   .	   .	    0.0	...
2768022	   .	   .	    0.0	...
2768023	   .	   .	    0.0	...
2768024	   .	   .	    0.0	...
2768025	   .	   .	    0.0	...
2768026	   .	   .	    0.0	...
2768027	   .	   .	    0.0	...
2768028	   .	   .	    0.0	...
2768029	   .	   .	    0.0	...
2768030	   .	   .	    0.0	...
2768031	   .	   .	    0.0	...
2768032	   .	   .	    0.0	...
2768033	   .	   .	    0.0	...
2768034	   .	   .	    0.0	...
2768035	   .	   .	    0.0	...
2768036	   .	   .	    0.0	...
2768037	   .	   .	    0.0	...
2768038	   .	   .	    0.0	...
2768039	   .	   .	    0.0	...
2768040	   .	   .	    0.0	...
2768041	   .	   .	    0.0	...
2768042	   .	   .	    0.0	...
2768043	   .	   .	    0.0	...
2768044	   .	   .	    0.0	...
2768045	   .	   .	    0.0	...
2768046	   .	   .	    0.0	...
2768047	   .	   .	    0.0	...
2768048	   .	   .	    0.0	...
2768049	   .	   .	    0.0	...
2768050	   .	   .	    0.0	...
2768051	   .	   .	    0.0	...
2768052	   .	   .	    0.0	...
2768053	   .	   .	    0.0	...
2768054	   .	   .	    0.0	...
2768055	   .	   .	    0.0	...
2768056	   .	   .	    0.0	...
2768057	   .	   .	    0.0	...
2768058	   .	   .	    0.0	...
2768059	   .	   .	    0.0	...
2768060	   .	   .	    0.0	...
2768061	   .	   .	    0.0	...
2768062	   .	   .	    0.0	...
2768063	   .	   .	    0.0	...
2768064	   .	   .	    0.0	...
2768065	   .	   .	    0.0	...
2768066	   .	   .	    0.0	...
2768067	   .	   .	    0.0	...
EBLINK R 2767906	2768067	162
2768068	 1225.8	 1876.9	 2882.0	...
2768069	 1225.8	 1876.9	 2882.0	...
2768070	 1220.4	 1866.8	 2925.0	...
2768071	 1210.3	 1846.5	 3011.0	...
2768072	 1193.4	 1813.4	 3143.0	...
2768073	 1175.5	 1778.7	 3276.0	...
2768074	 1155.2	 1741.5	 3414.0	...
2768075	 1132.3	 1703.8	 3559.0	...
2768076	 1107.6	 1663.0	 3732.0	...
2768077	 1082.4	 1623.2	 3906.0	...
2768078	 1059.9	 1585.0	 4086.0	...
2768079	 1038.6	 1549.6	 4245.0	...
2768080	 1019.7	 1515.3	 4409.0	...
2768081	 1001.5	 1480.3	 4563.0	...
2768082	  985.3	 1446.8	 4713.0	...
2768083	  969.3	 1413.9	 4858.0	...
2768084	  954.2	 1383.4	 4996.0	...
2768085	  940.2	 1354.5	 5128.0	...
2768086	  927.4	 1325.7	 5252.0	...
2768087	  915.6	 1297.9	 5374.0	...
2768088	  904.7	 1270.2	 5496.0	...
2768089	  893.9	 1243.0	 5619.0	...
2768090	  883.3	 1215.4	 5740.0	...
2768091	  872.1	 1187.2	 5859.0	...
2768092	  861.6	 1160.3	 5976.0	...
2768093	  851.8	 1133.9	 6089.0	...
2768094	  843.3	 1109.4	 6197.0	...
2768095	  834.7	 1085.6	 6300.0	...
2768096	  827.3	 1063.3	 6399.0	...
2768097	  819.2	 1042.3	 6486.0	...
2768098	  813.9	 1022.3	 6571.0	...
2768099	  807.6	 1002.3	 6655.0	...
2768100	  802.8	  983.2	 6739.0	...
2768101	  797.4	  964.9	 6811.0	...
2768102	  793.1	  948.7	 6876.0	...
2768103	  789.2	  932.7	 6945.0	...
2768104	  785.2	  918.4	 7006.0	...
2768105	  780.6	  903.4	 7070.0	...
2768106	  776.6	  889.6	 7124.0	...
2768107	  772.9	  876.3	 7181.0	...
2768108	  770.7	  863.8	 7237.0	...
2768109	  768.3	  851.4	 7292.0	...
2768110	  766.4	  839.0	 7346.0	...
2768111	  764.8	  827.0	 7392.0	...
2768112	  763.2	  814.8	 7434.0	...
2768113	  761.7	  801.7	 7483.0	...
2768114	  760.3	  789.7	 7530.0	...
2768115	  759.1	  777.0	 7582.0	...
2768116	  757.5	  765.6	 7632.0	...
2768117	  755.7	  754.1	 7680.0	...
2768118	  753.4	  743.1	 7730.0	...
2768119	  751.1	  732.1	 7776.0	...
2768120	  748.6	  720.4	 7829.0	...
2768121	  746.6	  709.9	 7874.0	...
2768122	  744.4	  699.3	 7914.0	...
2768123	  743.0	  690.9	 7945.0	...
2768124	  740.6	  680.7	 7982.0	...
2768125	  738.8	  671.9	 8013.0	...
2768126	  737.0	  662.4	 8048.0	...
2768127	  736.0	  654.3	 8080.0	...
2768128	  734.6	  645.8	 8113.0	...
2768129	  733.2	  637.5	 8143.0	...
2768130	  731.6	  629.4	 8168.0	...
2768131	  730.7	  622.1	 8193.0	...
2768132	  729.9	  614.4	 8221.0	...
2768133	  729.5	  607.2	 8250.0	...
2768134	  729.0	  600.6	 8275.0	...
2768135	  728.3	  594.2	 8302.0	...
2768136	  727.7	  588.6	 8322.0	...
2768137	  727.2	  582.4	 8353.0	...
2768138	  726.9	  577.3	 8374.0	...
2768139	  726.5	  571.1	 8400.0	...
2768140	  726.1	  566.7	 8412.0	...
2768141	  725.7	  561.4	 8429.0	...
2768142	  725.2	  558.2	 8440.0	...
2768143	  724.7	  554.9	 8454.0	...
2768144	  723.8	  551.9	 8463.0	...
ESACC R  2767865	2768144	280	  729.3	  539.3	  723.8	  551.9	   0.29	   1322
SFIX R   2768145
2768145	  723.3	  549.0	 8472.0	...
2768146	  722.9	  546.4	 8479.0	...
2768147	  722.8	  545.5	 8483.0	...
2768148	  722.6	  545.3	 8486.0	...
2768149	  722.3	  545.3	 8493.0	...
2768150	  722.1	  545.4	 8499.0	...
2768151	  722.0	  545.2	 8504.0	...
2768152	  721.6	  544.8	 8500.0	...
2768153	  721.3	  544.1	 8496.0	...
2768154	  721.1	  543.6	 8492.0	...
2768155	  721.2	  543.5	 8491.0	...
2768156	  721.2	  544.5	 8489.0	...
2768157	  721.1	  545.6	 8485.0	...
2768158	  721.2	  546.7	 8477.0	...
2768159	  721.6	  549.4	 8466.0	...
2768160	  722.0	  552.0	 8456.0	...
2768161	  722.2	  554.3	 8457.0	...
2768162	  722.2	  554.4	 8464.0	...
2768163	  722.0	  554.5	 8471.0	...
2768164	  721.6	  553.4	 8476.0	...
2768165	  721.1	  552.2	 8482.0	...
2768166	  720.7	  550.8	 8489.0	...
2768167	  720.6	  550.4	 8494.0	...
2768168	  720.6	  549.7	 8495.0	...
2768169	  720.6	  549.0	 8498.0	...
2768170	  720.3	  548.2	 8501.0	...
2768171	  719.8	  547.1	 8505.0	...
2768172	  719.2	  546.3	 8508.0	...
2768173	  718.9	  545.0	 8512.0	...
2768174	  718.8	  544.4	 8514.0	...
2768175	  718.8	  543.4	 8517.0	...
2768176	  718.8	  543.1	 8518.0	...
2768177	  719.0	  542.7	 8521.0	...
2768178	  719.2	  542.6	 8525.0	...
2768179	  719.1	  542.0	 8529.0	...
2768180	  718.8	  541.4	 8532.0	...
2768181	  718.4	  540.8	 8534.0	...
2768182	  718.3	  540.7	 8535.0	...
2768183	  718.1	  540.6	 8537.0	...
2768184	  717.9	  540.5	 8539.0	...
2768185	  717.8	  540.3	 8541.0	...
2768186	  717.7	  539.8	 8543.0	...
2768187	  717.7	  539.4	 8545.0	...
2768188	  717.7	  539.0	 8546.0	...
2768189	  717.5	  538.9	 8545.0	...
2768190	  717.2	  538.3	 8544.0	...
2768191	  717.0	  537.8	 8542.0	...
2768192	  716.9	  537.4	 8540.0	...
2768193	  716.7	  537.5	 8541.0	...
2768194	  716.5	  537.5	 8544.0	...
2768195	  716.4	  537.5	 8546.0	...
2768196	  716.4	  537.4	 8547.0	...
2768197	  716.5	  537.3	 8547.0	...
2768198	  716.5	  536.9	 8550.0	...
2768199	  716.6	  536.6	 8553.0	...
2768200	  716.6	  536.2	 8556.0	...
2768201	  716.7	  536.2	 8557.0	...
2768202	  716.6	  536.3	 8559.0	...
2768203	  716.4	  535.9	 8560.0	...
2768204	  716.1	  535.5	 8561.0	...
2768205	  715.7	  535.2	 8562.0	...
2768206	  715.7	  535.4	 8558.0	...
2768207	  715.5	  535.2	 8553.0	...
2768208	  715.3	  534.9	 8552.0	...
2768209	  715.2	  534.8	 8556.0	...
2768210	  715.2	  534.8	 8561.0	...
2768211	  715.2	  534.7	 8562.0	...
2768212	  715.2	  534.4	 8563.0	...
2768213	  715.3	  534.0	 8561.0	...
2768214	  715.3	  533.8	 8559.0	...
2768215	  715.3	  533.5	 8559.0	...
2768216	  715.3	  533.5	 8559.0	...
2768217	  715.3	  533.4	 8560.0	...
2768218	  715.4	  533.5	 8560.0	...
2768219	  715.3	  533.6	 8560.0	...
2768220	  715.2	  533.8	 8560.0	...
2768221	  715.1	  533.8	 8559.0	...
2768222	  715.1	  533.8	 8562.0	...
2768223	  715.4	  533.8	 8566.0	...
2768224	  715.6	  533.7	 8570.0	...
2768225	  715.7	  533.6	 8570.0	...
2768226	  715.7	  533.6	 8570.0	...
2768227	  715.7	  533.6	 8570.0	...
2768228	  715.7	  533.7	 8570.0	...
2768229	  715.7	  533.8	 8571.0	...
2768230	  715.8	  533.8	 8573.0	...
2768231	  715.9	  533.7	 8575.0	...
2768232	  715.9	  533.7	 8575.0	...
2768233	  715.9	  533.5	 8575.0	...
2768234	  715.9	  533.2	 8575.0	...
2768235	  715.8	  533.0	 8575.0	...
2768236	  715.8	  533.1	 8580.0	...
2768237	  715.7	  533.2	 8585.0	...
2768238	  715.6	  533.4	 8590.0	...
2768239	  715.3	  533.2	 8590.0	...
2768240	  715.0	  532.9	 8590.0	...
2768241	  714.8	  532.6	 8591.0	...
2768242	  715.0	  532.6	 8591.0	...
2768243	  715.2	  532.5	 8591.0	...
2768244	  715.3	  532.5	 8593.0	...
2768245	  715.0	  532.5	 8595.0	...
2768246	  714.8	  532.5	 8598.0	...
2768247	  714.7	  532.6	 8599.0	...
2768248	  714.8	  532.8	 8597.0	...
2768249	  714.8	  533.0	 8595.0	...
2768250	  714.6	  533.1	 8594.0	...
2768251	  714.4	  533.1	 8596.0	...
2768252	  714.1	  532.9	 8599.0	...
2768253	  714.1	  532.6	 8600.0	...
2768254	  714.1	  532.6	 8599.0	...
2768255	  714.1	  532.7	 8597.0	...
2768256	  714.1	  532.9	 8595.0	...
2768257	  714.2	  533.0	 8596.0	...
2768258	  714.3	  533.1	 8598.0	...
2768259	  714.2	  532.9	 8600.0	...
2768260	  713.9	  532.7	 8600.0	...
2768261	  713.8	  532.8	 8600.0	...
2768262	  714.0	  533.0	 8599.0	...
2768263	  714.1	  533.2	 8599.0	...
2768264	  714.1	  533.2	 8599.0	...
2768265	  714.0	  533.2	 8599.0	...
2768266	  714.0	  533.2	 8601.0	...
2768267	  713.9	  533.3	 8601.0	...
2768268	  713.9	  533.4	 8602.0	...
2768269	  713.9	  533.4	 8602.0	...
2768270	  714.1	  533.3	 8603.0	...
2768271	  714.2	  533.4	 8601.0	...
2768272	  714.2	  533.6	 8599.0	...
2768273	  714.2	  533.7	 8600.0	...
2768274	  714.0	  533.9	 8602.0	...
2768275	  714.0	  533.9	 8604.0	...
2768276	  713.9	  533.7	 8605.0	...
2768277	  713.9	  533.4	 8608.0	...
2768278	  713.8	  533.1	 8611.0	...
2768279	  713.7	  533.0	 8610.0	...
2768280	  713.8	  533.0	 8608.0	...
2768281	  713.7	  533.1	 8605.0	...
2768282	  713.5	  533.3	 8603.0	...
2768283	  713.3	  533.4	 8604.0	...
2768284	  713.3	  533.2	 8605.0	...
2768285	  713.3	  533.0	 8607.0	...
2768286	  713.3	  532.6	 8611.0	...
2768287	  713.3	  532.5	 8615.0	...
2768288	  713.2	  532.7	 8617.0	...
2768289	  713.0	  532.8	 8616.0	...
2768290	  713.0	  532.8	 8616.0	...
2768291	  713.0	  532.7	 8617.0	...
2768292	  712.9	  532.4	 8619.0	...
2768293	  712.8	  532.4	 8619.0	...
2768294	  712.6	  532.3	 8617.0	...
2768295	  712.5	  532.3	 8620.0	...
2768296	  712.5	  532.3	 8624.0	...
2768297	  712.4	  532.5	 8628.0	...
2768298	  712.6	  532.5	 8623.0	...
2768299	  712.7	  532.5	 8619.0	...
2768300	  712.7	  532.5	 8616.0	...
2768301	  712.6	  532.5	 8615.0	...
2768302	  712.4	  532.3	 8616.0	...
2768303	  712.2	  532.2	 8617.0	...
2768304	  712.0	  531.9	 8623.0	...
2768305	  712.1	  531.8	 8629.0	...
2768306	  712.4	  531.7	 8634.0	...
2768307	  712.5	  531.7	 8635.0	...
2768308	  712.5	  532.0	 8635.0	...
2768309	  712.6	  532.4	 8635.0	...
2768310	  712.7	  532.7	 8635.0	...
2768311	  712.8	  532.8	 8635.0	...
2768312	  712.9	  532.7	 8638.0	...
2768313	  712.7	  532.5	 8641.0	...
2768314	  712.4	  532.4	 8641.0	...
2768315	  711.9	  532.5	 8639.0	...
2768316	  711.6	  532.6	 8638.0	...
2768317	  711.4	  532.7	 8640.0	...
2768318	  711.6	  532.7	 8643.0	...
2768319	  711.7	  532.8	 8645.0	...
2768320	  711.8	  532.9	 8647.0	...
2768321	  711.8	  532.9	 8648.0	...
2768322	  711.8	  532.8	 8648.0	...
2768323	  711.7	  532.7	 8647.0	...
2768324	  711.6	  532.6	 8646.0	...
2768325	  711.5	  532.6	 8647.0	...
2768326	  711.4	  532.7	 8647.0	...
2768327	  711.3	  532.7	 8648.0	...
2768328	  711.2	  532.5	 8648.0	...
2768329	  711.1	  532.4	 8648.0	...
2768330	  711.1	  532.3	 8647.0	...
2768331	  710.9	  532.3	 8647.0	...
2768332	  710.7	  532.2	 8647.0	...
2768333	  710.6	  532.0	 8649.0	...
2768334	  710.8	  531.9	 8654.0	...
2768335	  711.0	  531.8	 8660.0	...
2768336	  711.0	  531.8	 8664.0	...
2768337	  711.0	  531.7	 8664.0	...
2768338	  711.0	  531.5	 8663.0	...
2768339	  711.2	  531.5	 8664.0	...
2768340	  711.3	  531.5	 8665.0	...
2768341	  710.8	  531.3	 8665.0	...
2768342	  710.1	  531.2	 8665.0	...
2768343	  709.3	  531.0	 8666.0	...
2768344	  709.3	  531.1	 8666.0	...
2768345	  709.2	  531.0	 8665.0	...
2768346	  709.1	  530.9	 8664.0	...
2768347	  709.0	  530.8	 8663.0	...
2768348	  709.2	  530.8	 8666.0	...
2768349	  709.5	  530.8	 8673.0	...
2768350	  709.9	  530.8	 8679.0	...
2768351	  709.8	  530.7	 8681.0	...
2768352	  709.7	  530.7	 8679.0	...
2768353	  709.5	  530.4	 8677.0	...
2768354	  709.4	  530.1	 8676.0	...
2768355	  709.3	  529.9	 8675.0	...
2768356	  709.2	  530.0	 8675.0	...
2768357	  709.2	  529.9	 8676.0	...
2768358	  708.9	  529.8	 8677.0	...
2768359	  708.6	  529.7	 8677.0	...
2768360	  708.3	  529.6	 8676.0	...
2768361	  708.2	  529.4	 8676.0	...
2768362	  708.5	  530.1	 8677.0	...
2768363	  708.9	  530.9	 8682.0	...
2768364	  709.3	  531.7	 8687.0	...
2768365	  709.3	  531.8	 8691.0	...
2768366	  709.2	  531.7	 8692.0	...
2768367	  709.1	  531.4	 8692.0	...
2768368	  708.9	  530.9	 8691.0	...
2768369	  708.6	  530.5	 8691.0	...
2768370	  708.0	  530.3	 8691.0	...
2768371	  707.6	  530.4	 8692.0	...
2768372	  707.2	  530.5	 8696.0	...
2768373	  707.2	  530.4	 8701.0	...
2768374	  707.3	  530.3	 8705.0	...
2768375	  707.5	  530.1	 8705.0	...
2768376	  707.8	  530.2	 8704.0	...
2768377	  708.1	  530.5	 8705.0	...
2768378	  708.3	  530.4	 8706.0	...
2768379	  708.3	  530.0	 8707.0	...
2768380	  708.4	  529.6	 8708.0	...
2768381	  708.5	  529.5	 8709.0	...
2768382	  708.5	  529.4	 8709.0	...
2768383	  708.4	  529.2	 8709.0	...
2768384	  708.3	  529.1	 8709.0	...
2768385	  708.2	  529.4	 8711.0	...
2768386	  708.2	  529.8	 8712.0	...
2768387	  708.2	  530.3	 8713.0	...
2768388	  708.2	  530.4	 8714.0	...
2768389	  708.1	  530.6	 8714.0	...
2768390	  707.9	  530.8	 8715.0	...
2768391	  708.0	  531.0	 8716.0	...
2768392	  708.2	  531.0	 8719.0	...
2768393	  708.5	  530.9	 8722.0	...
2768394	  708.4	  531.0	 8722.0	...
2768395	  708.4	  531.1	 8721.0	...
2768396	  708.2	  531.1	 8726.0	...
2768397	  708.1	  530.9	 8733.0	...
2768398	  708.6	  530.8	 8740.0	...
2768399	  709.2	  530.7	 8743.0	...
2768400	  709.7	  530.7	 8747.0	...
2768401	  709.6	  531.0	 8750.0	...
2768402	  709.4	  531.3	 8749.0	...
MSG	2768403 0000 _ Experiment Start
2768403	  709.3	  531.4	 8749.0	...
2768404	  709.2	  531.1	 8749.0	...
2768405	  709.0	  531.0	 8747.0	...
2768406	  708.9	  531.2	 8742.0	...
2768407	  708.8	  531.4	 8738.0	...
2768408	  708.6	  531.1	 8738.0	...
2768409	  708.4	  530.7	 8739.0	...
2768410	  708.3	  530.3	 8740.0	...
2768411	  708.0	  530.3	 8742.0	...
2768412	  707.9	  530.7	 8745.0	...
2768413	  708.0	  530.8	 8749.0	...
2768414	  708.2	  530.9	 8753.0	...
2768415	  708.3	  530.5	 8756.0	...
2768416	  708.2	  530.4	 8758.0	...
2768417	  708.0	  530.4	 8758.0	...
2768418	  708.0	  530.4	 8759.0	...
2768419	  708.0	  530.5	 8759.0	...
2768420	  708.1	  530.5	 8757.0	...
2768421	  708.3	  530.3	 8755.0	...
2768422	  707.9	  529.9	 8755.0	...
2768423	  707.5	  529.7	 8756.0	...
2768424	  707.2	  529.8	 8755.0	...
2768425	  707.2	  530.0	 8754.0	...
2768426	  707.7	  530.0	 8757.0	...
2768427	  708.2	  530.4	 8763.0	...
2768428	  708.5	  530.7	 8771.0	...
2768429	  708.2	  531.0	 8774.0	...
2768430	  708.0	  531.1	 8777.0	...
2768431	  708.2	  531.1	 8779.0	...
2768432	  708.5	  531.3	 8779.0	...
2768433	  708.7	  531.4	 8779.0	...
2768434	  708.7	  531.5	 8780.0	...
2768435	  708.8	  531.5	 8781.0	...
2768436	  708.9	  531.4	 8784.0	...
2768437	  709.0	  531.3	 8788.0	...
2768438	  708.6	  531.2	 8785.0	...
2768439	  708.3	  531.3	 8779.0	...
2768440	  708.3	  531.5	 8773.0	...
2768441	  708.7	  531.6	 8772.0	...
2768442	  709.2	  531.6	 8772.0	...
2768443	  709.2	  532.1	 8774.0	...
2768444	  709.2	  532.7	 8776.0	...
2768445	  708.8	  533.1	 8778.0	...
2768446	  708.2	  532.9	 8777.0	...
2768447	  707.7	  532.8	 8776.0	...
2768448	  707.9	  532.7	 8779.0	...
2768449	  708.2	  532.7	 8783.0	...
2768450	  708.9	  532.8	 8787.0	...
2768451	  709.1	  533.0	 8789.0	...
2768452	  709.4	  533.2	 8793.0	...
2768453	  709.3	  533.3	 8796.0	...
2768454	  709.3	  533.5	 8798.0	...
2768455	  709.3	  533.6	 8797.0	...
2768456	  709.3	  533.8	 8796.0	...
2768457	  709.5	  534.0	 8793.0	...
2768458	  709.8	  534.3	 8792.0	...
2768459	  710.0	  534.5	 8788.0	...
2768460	  709.9	  534.5	 8785.0	...
2768461	  709.9	  534.3	 8783.0	...
2768462	  710.1	  534.2	 8782.0	...
2768463	  710.3	  534.0	 8786.0	...
2768464	  710.6	  534.0	 8791.0	...
2768465	  710.7	  534.1	 8798.0	...
2768466	  710.8	  534.4	 8803.0	...
2768467	  710.8	  534.4	 8808.0	...
2768468	  710.7	  534.5	 8808.0	...
2768469	  710.6	  534.3	 8807.0	...
2768470	  710.3	  534.2	 8804.0	...
2768471	  710.0	  534.1	 8802.0	...
2768472	  709.7	  534.2	 8801.0	...
2768473	  710.2	  534.4	 8803.0	...
2768474	  710.5	  534.6	 8807.0	...
2768475	  710.9	  534.7	 8811.0	...
2768476	  710.9	  535.4	 8814.0	...
2768477	  711.0	  536.0	 8813.0	...
2768478	  711.1	  536.5	 8812.0	...
2768479	  711.4	  536.4	 8811.0	...
2768480	  711.6	  536.2	 8811.0	...
2768481	  711.9	  536.2	 8810.0	...
2768482	  711.4	  536.2	 8805.0	...
2768483	  710.8	  536.2	 8800.0	...
2768484	  710.7	  536.1	 8798.0	...
2768485	  711.2	  535.9	 8801.0	...
2768486	  711.7	  535.8	 8804.0	...
2768487	  711.7	  535.9	 8805.0	...
2768488	  711.7	  535.9	 8805.0	...
2768489	  712.0	  536.4	 8805.0	...
2768490	  712.3	  537.0	 8805.0	...
2768491	  712.6	  537.4	 8805.0	...
2768492	  712.7	  537.4	 8805.0	...
2768493	  712.8	  537.4	 8806.0	...
2768494	  713.0	  537.5	 8808.0	...
2768495	  712.9	  537.6	 8810.0	...
2768496	  712.9	  537.4	 8810.0	...
2768497	  713.0	  537.4	 8810.0	...
2768498	  713.0	  537.3	 8810.0	...
2768499	  713.1	  537.4	 8811.0	...
2768500	  713.3	  537.7	 8812.0	...
2768501	  713.6	  538.1	 8814.0	...
2768502	  713.8	  538.4	 8816.0	...
2768503	  713.8	  538.7	 8820.0	...
2768504	  713.8	  538.8	 8820.0	...
2768505	  713.8	  538.8	 8821.0	...
2768506	  714.6	  539.0	 8821.0	...
2768507	  715.5	  539.1	 8818.0	...
2768508	  716.2	  539.2	 8814.0	...
2768509	  715.9	  539.0	 8814.0	...
2768510	  715.6	  538.8	 8817.0	...
2768511	  715.6	  538.8	 8821.0	...
2768512	  715.7	  538.9	 8823.0	...
2768513	  715.8	  539.1	 8825.0	...
2768514	  715.8	  539.1	 8825.0	...
2768515	  715.7	  539.1	 8824.0	...
2768516	  715.7	  539.1	 8824.0	...
2768517	  715.7	  539.2	 8824.0	...
2768518	  715.7	  539.4	 8828.0	...
2768519	  715.7	  539.6	 8831.0	...
2768520	  715.7	  539.8	 8831.0	...
2768521	  715.6	  540.2	 8829.0	...
2768522	  715.5	  540.5	 8826.0	...
2768523	  715.4	  540.6	 8825.0	...
2768524	  715.2	  540.5	 8824.0	...
2768525	  715.3	  540.3	 8827.0	...
2768526	  715.7	  540.7	 8830.0	...
2768527	  716.0	  541.1	 8833.0	...
2768528	  716.2	  541.4	 8833.0	...
2768529	  716.1	  540.9	 8832.0	...
2768530	  716.0	  540.5	 8830.0	...
2768531	  716.0	  540.7	 8827.0	...
2768532	  716.1	  541.1	 8825.0	...
2768533	  716.4	  541.5	 8824.0	...
2768534	  717.0	  541.9	 8825.0	...
2768535	  717.6	  542.2	 8826.0	...
2768536	  718.0	  542.4	 8827.0	...
2768537	  718.1	  542.2	 8828.0	...
2768538	  717.9	  542.0	 8828.0	...
2768539	  717.6	  542.0	 8829.0	...
2768540	  717.6	  541.9	 8831.0	...
2768541	  717.8	  541.7	 8833.0	...
2768542	  718.0	  541.6	 8831.0	...
2768543	  717.8	  541.5	 8826.0	...
2768544	  717.7	  541.6	 8822.0	...
2768545	  717.6	  541.8	 8823.0	...
2768546	  717.6	  541.9	 8824.0	...
2768547	  717.5	  541.7	 8824.0	...
2768548	  717.3	  541.5	 8823.0	...
2768549	  717.8	  541.7	 8822.0	...
2768550	  718.5	  542.1	 8821.0	...
2768551	  719.1	  542.4	 8821.0	...
2768552	  719.1	  542.3	 8823.0	...
2768553	  719.1	  542.4	 8826.0	...
2768554	  719.1	  542.5	 8829.0	...
2768555	  719.1	  542.6	 8832.0	...
2768556	  719.0	  542.5	 8834.0	...
2768557	  718.9	  542.5	 8835.0	...
2768558	  718.8	  542.6	 8836.0	...
2768559	  718.8	  542.6	 8838.0	...
2768560	  718.9	  542.7	 8839.0	...
2768561	  718.9	  543.0	 8840.0	...
2768562	  718.9	  543.1	 8839.0	...
2768563	  719.1	  543.1	 8838.0	...
2768564	  719.3	  543.2	 8837.0	...
2768565	  719.5	  543.5	 8837.0	...
2768566	  719.4	  543.8	 8837.0	...
2768567	  719.3	  544.2	 8837.0	...
2768568	  719.4	  544.6	 8836.0	...
2768569	  719.4	  545.0	 8835.0	...
2768570	  719.4	  544.9	 8835.0	...
2768571	  719.4	  544.8	 8835.0	...
2768572	  719.2	  544.9	 8832.0	...
2768573	  719.0	  545.0	 8828.0	...
2768574	  718.8	  545.0	 8827.0	...
2768575	  718.7	  544.8	 8827.0	...
2768576	  718.7	  544.5	 8825.0	...
2768577	  718.8	  544.2	 8824.0	...
2768578	  719.5	  544.9	 8821.0	...
2768579	  720.2	  545.9	 8820.0	...
2768580	  720.7	  546.6	 8822.0	...
2768581	  720.5	  546.6	 8825.0	...
2768582	  720.5	  546.4	 8828.0	...
2768583	  720.6	  546.2	 8828.0	...
2768584	  720.8	  545.8	 8823.0	...
2768585	  720.8	  545.0	 8819.0	...
2768586	  720.7	  544.2	 8816.0	...
2768587	  720.5	  543.4	 8818.0	...
2768588	  720.2	  543.2	 8821.0	...
2768589	  720.1	  543.5	 8822.0	...
2768590	  720.7	  544.6	 8821.0	...
2768591	  721.4	  545.6	 8820.0	...
2768592	  721.9	  546.3	 8820.0	...
2768593	  721.8	  546.3	 8820.0	...
2768594	  721.7	  546.2	 8819.0	...
2768595	  721.6	  546.2	 8819.0	...
2768596	  721.3	  546.2	 8819.0	...
2768597	  721.1	  546.1	 8820.0	...
2768598	  721.2	  546.0	 8820.0	...
2768599	  721.5	  545.8	 8820.0	...
2768600	  721.6	  545.7	 8819.0	...
2768601	  721.5	  545.6	 8817.0	...
2768602	  721.4	  545.7	 8817.0	...
2768603	  721.4	  545.8	 8816.0	...
2768604	  721.6	  545.8	 8816.0	...
2768605	  721.7	  545.8	 8815.0	...
2768606	  721.5	  545.5	 8813.0	...
2768607	  721.3	  545.2	 8811.0	...
2768608	  721.2	  545.1	 8810.0	...
2768609	  721.3	  545.3	 8812.0	...
2768610	  721.5	  545.5	 8813.0	...
2768611	  721.8	  545.7	 8814.0	...
2768612	  722.1	  545.6	 8816.0	...
2768613	  722.5	  545.6	 8818.0	...
MSG	2768614 0000 _ Number On
2768614	  722.6	  545.8	 8820.0	...
2768615	  722.7	  546.0	 8819.0	...
2768616	  722.7	  546.2	 8819.0	...
2768617	  722.7	  546.2	 8819.0	...
2768618	  722.6	  546.2	 8820.0	...
2768619	  722.4	  546.3	 8818.0	...
2768620	  722.2	  546.3	 8816.0	...
2768621	  722.1	  546.4	 8813.0	...
2768622	  721.9	  546.2	 8813.0	...
2768623	  721.6	  546.1	 8812.0	...
2768624	  721.5	  546.2	 8810.0	...
2768625	  721.7	  546.5	 8809.0	...
2768626	  721.8	  546.8	 8810.0	...
2768627	  721.8	  546.9	 8809.0	...
2768628	  721.8	  547.0	 8808.0	...
2768629	  722.7	  547.0	 8808.0	...
2768630	  723.6	  547.4	 8810.0	...
2768631	  724.4	  547.8	 8812.0	...
2768632	  724.2	  547.7	 8813.0	...
2768633	  724.0	  547.0	 8813.0	...
2768634	  723.9	  546.2	 8811.0	...
2768635	  724.1	  546.1	 8808.0	...
2768636	  724.3	  545.8	 8810.0	...
2768637	  724.7	  545.5	 8814.0	...
2768638	  724.9	  545.2	 8816.0	...
2768639	  725.0	  545.1	 8815.0	...
2768640	  724.8	  545.7	 8815.0	...
2768641	  724.4	  546.3	 8815.0	...
2768642	  723.9	  546.5	 8812.0	...
2768643	  723.6	  545.9	 8807.0	...
2768644	  723.6	  545.3	 8803.0	...
2768645	  723.8	  545.0	 8800.0	...
2768646	  724.0	  544.9	 8799.0	...
2768647	  724.0	  545.2	 8798.0	...
2768648	  724.2	  545.5	 8799.0	...
2768649	  724.4	  545.9	 8799.0	...
2768650	  724.6	  546.2	 8797.0	...
2768651	  724.8	  546.6	 8798.0	...
2768652	  725.0	  547.1	 8800.0	...
2768653	  725.0	  547.1	 8801.0	...
2768654	  725.0	  547.0	 8801.0	...
2768655	  725.0	  546.9	 8802.0	...
2768656	  725.1	  547.3	 8804.0	...
2768657	  725.0	  547.7	 8804.0	...
2768658	  724.9	  548.2	 8804.0	...
2768659	  724.9	  548.2	 8805.0	...
2768660	  725.2	  548.3	 8807.0	...
2768661	  725.5	  548.5	 8808.0	...
2768662	  725.6	  548.6	 8809.0	...
2768663	  725.8	  548.9	 8810.0	...
2768664	  726.1	  549.1	 8810.0	...
2768665	  726.4	  548.5	 8811.0	...
2768666	  726.5	  547.7	 8813.0	...
2768667	  726.5	  546.9	 8814.0	...
2768668	  726.6	  547.1	 8815.0	...
2768669	  726.6	  547.5	 8815.0	...
2768670	  726.7	  547.7	 8815.0	...
2768671	  726.8	  547.7	 8815.0	...
2768672	  727.1	  547.3	 8815.0	...
2768673	  727.3	  547.0	 8815.0	...
2768674	  727.3	  546.8	 8815.0	...
2768675	  727.0	  546.9	 8814.0	...
2768676	  726.9	  547.1	 8812.0	...
2768677	  727.3	  547.1	 8811.0	...
2768678	  727.7	  547.1	 8811.0	...
2768679	  727.5	  547.2	 8810.0	...
2768680	  727.1	  547.1	 8808.0	...
2768681	  726.7	  546.9	 8805.0	...
2768682	  726.5	  546.6	 8803.0	...
2768683	  726.3	  546.4	 8801.0	...
2768684	  726.2	  546.2	 8801.0	...
2768685	  726.3	  546.4	 8801.0	...
2768686	  726.4	  546.7	 8802.0	...
2768687	  726.6	  547.1	 8801.0	...
2768688	  727.0	  547.6	 8801.0	...
2768689	  727.5	  547.8	 8801.0	...
2768690	  727.6	  547.8	 8802.0	...
2768691	  727.2	  547.5	 8802.0	...
2768692	  726.6	  547.0	 8800.0	...
2768693	  726.4	  546.8	 8797.0	...
2768694	  726.3	  546.6	 8796.0	...
2768695	  726.4	  546.6	 8798.0	...
2768696	  726.5	  546.5	 8799.0	...
2768697	  726.5	  546.2	 8798.0	...
2768698	  726.7	  545.9	 8801.0	...
2768699	  727.0	  545.8	 8802.0	...
2768700	  726.6	  546.1	 8803.0	...
2768701	  725.9	  546.4	 8800.0	...
2768702	  725.2	  546.3	 8798.0	...
2768703	  725.1	  546.2	 8794.0	...
2768704	  725.1	  546.1	 8791.0	...
2768705	  725.2	  546.3	 8788.0	...
2768706	  725.2	  546.3	 8789.0	...
2768707	  725.0	  546.4	 8790.0	...
2768708	  724.7	  546.4	 8790.0	...
2768709	  724.4	  546.5	 8790.0	...
2768710	  724.4	  546.4	 8790.0	...
2768711	  724.6	  546.3	 8788.0	...
2768712	  724.7	  546.2	 8787.0	...
2768713	  724.8	  546.0	 8786.0	...
2768714	  724.9	  545.8	 8787.0	...
2768715	  725.0	  546.4	 8786.0	...
2768716	  725.0	  547.0	 8786.0	...
2768717	  724.9	  547.3	 8786.0	...
2768718	  724.7	  546.9	 8789.0	...
2768719	  724.6	  546.2	 8792.0	...
2768720	  724.6	  546.0	 8790.0	...
2768721	  724.9	  545.8	 8787.0	...
2768722	  725.1	  545.5	 8785.0	...
2768723	  725.4	  545.2	 8787.0	...
2768724	  725.4	  545.1	 8788.0	...
2768725	  725.3	  545.4	 8790.0	...
2768726	  725.3	  545.6	 8790.0	...
2768727	  725.4	  545.7	 8791.0	...
2768728	  725.8	  545.5	 8792.0	...
2768729	  726.4	  545.9	 8792.0	...
2768730	  726.9	  546.4	 8793.0	...
2768731	  727.2	  546.3	 8793.0	...
2768732	  727.1	  545.5	 8791.0	...
2768733	  727.1	  544.7	 8790.0	...
2768734	  727.0	  544.6	 8792.0	...
2768735	  726.9	  544.5	 8797.0	...
2768736	  726.8	  544.5	 8798.0	...
2768737	  726.8	  544.5	 8794.0	...
2768738	  726.9	  544.6	 8788.0	...
2768739	  726.9	  545.1	 8787.0	...
2768740	  726.9	  545.5	 8786.0	...
2768741	  726.9	  545.6	 8786.0	...
2768742	  726.9	  545.3	 8786.0	...
2768743	  726.9	  544.9	 8787.0	...
2768744	  727.0	  544.8	 8786.0	...
2768745	  727.0	  544.6	 8785.0	...
2768746	  726.9	  544.6	 8784.0	...
2768747	  726.9	  544.7	 8784.0	...
2768748	  726.9	  544.9	 8784.0	...
2768749	  726.9	  545.1	 8784.0	...
2768750	  726.9	  545.1	 8786.0	...
2768751	  726.9	  545.1	 8790.0	...
2768752	  726.8	  545.0	 8794.0	...
2768753	  726.8	  544.9	 8792.0	...
2768754	  726.8	  544.9	 8789.0	...
2768755	  726.8	  544.6	 8786.0	...
2768756	  726.8	  544.0	 8784.0	...
2768757	  726.7	  543.4	 8782.0	...
2768758	  726.8	  543.2	 8780.0	...
2768759	  727.1	  543.3	 8778.0	...
2768760	  727.3	  543.4	 8777.0	...
2768761	  727.4	  543.4	 8780.0	...
2768762	  727.5	  543.5	 8782.0	...
2768763	  727.6	  543.6	 8784.0	...
2768764	  727.7	  543.8	 8784.0	...
2768765	  727.8	  544.0	 8783.0	...
2768766	  727.9	  543.7	 8780.0	...
2768767	  727.9	  543.2	 8778.0	...
2768768	  727.8	  542.6	 8779.0	...
2768769	  728.2	  542.9	 8784.0	...
2768770	  728.6	  543.3	 8788.0	...
2768771	  728.5	  543.3	 8789.0	...
2768772	  728.0	  542.9	 8789.0	...
2768773	  727.5	  542.4	 8788.0	...
2768774	  727.4	  542.4	 8787.0	...
2768775	  727.3	  542.7	 8785.0	...
2768776	  727.4	  543.1	 8786.0	...
2768777	  727.8	  543.4	 8787.0	...
2768778	  728.2	  543.4	 8787.0	...
2768779	  727.7	  543.4	 8789.0	...
2768780	  727.0	  542.7	 8790.0	...
2768781	  726.4	  541.9	 8792.0	...
2768782	  726.7	  541.5	 8791.0	...
2768783	  727.0	  541.9	 8788.0	...
2768784	  727.3	  542.5	 8783.0	...
2768785	  727.5	  542.7	 8780.0	...
2768786	  727.7	  543.0	 8779.0	...
2768787	  727.8	  543.1	 8779.0	...
2768788	  727.5	  542.9	 8778.0	...
2768789	  727.0	  542.6	 8778.0	...
2768790	  726.5	  542.1	 8777.0	...
2768791	  726.5	  541.9	 8775.0	...
2768792	  726.6	  541.6	 8774.0	...
2768793	  726.6	  541.5	 8778.0	...
2768794	  726.7	  542.1	 8781.0	...
2768795	  726.8	  542.8	 8783.0	...
2768796	  726.4	  543.5	 8780.0	...
2768797	  725.9	  543.4	 8777.0	...
2768798	  725.6	  542.5	 8775.0	...
2768799	  725.8	  541.7	 8775.0	...
2768800	  726.1	  541.8	 8775.0	...
2768801	  726.1	  542.6	 8776.0	...
2768802	  726.0	  543.0	 8778.0	...
2768803	  725.8	  542.7	 8781.0	...
2768804	  725.5	  542.1	 8784.0	...
2768805	  725.2	  542.0	 8785.0	...
2768806	  725.0	  541.8	 8785.0	...
2768807	  725.0	  542.0	 8784.0	...
2768808	  725.0	  542.1	 8781.0	...
2768809	  725.1	  542.2	 8780.0	...
2768810	  724.9	  542.3	 8780.0	...
2768811	  724.6	  542.5	 8780.0	...
2768812	  724.6	  542.6	 8782.0	...
2768813	  724.9	  542.6	 8783.0	...
2768814	  725.3	  542.5	 8783.0	...
2768815	  725.5	  542.4	 8782.0	...
2768816	  725.8	  542.4	 8783.0	...
2768817	  726.7	  542.5	 8786.0	...
2768818	  727.3	  542.2	 8788.0	...
2768819	  727.4	  542.1	 8789.0	...
2768820	  726.8	  541.9	 8789.0	...
2768821	  726.3	  542.1	 8791.0	...
2768822	  726.4	  542.1	 8792.0	...
2768823	  726.0	  541.7	 8792.0	...
2768824	  725.5	  541.4	 8790.0	...
2768825	  725.1	  541.7	 8790.0	...
2768826	  724.4	  542.3	 8786.0	...
2768827	  723.5	  543.1	 8783.0	...
EFIX R   2768145	2768827	683	  717.7	  539.1	   8727
SSACC R  2768828
2768828	  722.2	  543.4	 8780.0	...
2768829	  720.3	  543.5	 8780.0	...
2768830	  718.4	  543.5	 8778.0	...
2768831	  716.0	  543.7	 8777.0	...
2768832	  713.7	  544.0	 8776.0	...
2768833	  711.5	  544.2	 8777.0	...
2768834	  708.9	  544.5	 8778.0	...
2768835	  706.3	  544.4	 8780.0	...
ESACC R  2768828	2768835	8	  722.2	  543.4	  706.3	  544.4	   0.34	     46
SFIX R   2768836
2768836	  703.8	  544.4	 8782.0	...
2768837	  702.9	  544.1	 8781.0	...
2768838	  702.7	  544.1	 8780.0	...
2768839	  702.4	  543.9	 8778.0	...
2768840	  702.0	  543.8	 8777.0	...
2768841	  702.0	  543.8	 8777.0	...
2768842	  702.4	  543.4	 8777.0	...
2768843	  703.7	  542.9	 8779.0	...
2768844	  704.9	  542.4	 8782.0	...
2768845	  706.0	  542.4	 8784.0	...
2768846	  706.8	  543.2	 8783.0	...
2768847	  707.5	  544.0	 8782.0	...
2768848	  708.3	  544.6	 8782.0	...
2768849	  708.3	  544.5	 8781.0	...
2768850	  708.4	  544.6	 8781.0	...
2768851	  708.4	  544.7	 8781.0	...
2768852	  708.2	  544.4	 8781.0	...
2768853	  708.0	  544.0	 8782.0	...
2768854	  707.9	  543.5	 8781.0	...
2768855	  708.1	  543.4	 8780.0	...
2768856	  708.3	  543.6	 8780.0	...
2768857	  708.2	  543.8	 8781.0	...
2768858	  707.7	  543.7	 8783.0	...
2768859	  706.8	  543.3	 8783.0	...
2768860	  706.2	  542.6	 8784.0	...
2768861	  705.9	  542.4	 8784.0	...
2768862	  705.9	  542.3	 8784.0	...
2768863	  705.9	  542.2	 8782.0	...
2768864	  706.0	  542.2	 8780.0	...
2768865	  706.4	  542.9	 8779.0	...
2768866	  706.8	  543.6	 8779.0	...
2768867	  706.9	  543.9	 8779.0	...
2768868	  706.7	  543.5	 8779.0	...
2768869	  705.9	  543.0	 8778.0	...
2768870	  705.4	  543.0	 8777.0	...
2768871	  705.0	  543.0	 8777.0	...
2768872	  705.0	  543.1	 8774.0	...
2768873	  704.9	  543.2	 8772.0	...
2768874	  704.9	  543.4	 8770.0	...
2768875	  705.2	  543.5	 8769.0	...
2768876	  705.5	  543.7	 8768.0	...
2768877	  705.7	  543.8	 8770.0	...
2768878	  705.6	  543.8	 8771.0	...
2768879	  705.5	  543.7	 8770.0	...
2768880	  705.6	  543.5	 8767.0	...
2768881	  705.7	  543.3	 8764.0	...
2768882	  705.8	  543.3	 8764.0	...
2768883	  705.7	  543.4	 8769.0	...
2768884	  705.7	  543.7	 8773.0	...
2768885	  705.5	  544.1	 8776.0	...
2768886	  704.9	  544.1	 8774.0	...
2768887	  704.4	  543.7	 8772.0	...
2768888	  704.9	  543.8	 8774.0	...
2768889	  705.7	  544.3	 8776.0	...
2768890	  706.3	  544.7	 8777.0	...
2768891	  705.9	  544.2	 8776.0	...
2768892	  705.4	  543.6	 8776.0	...
2768893	  705.2	  543.1	 8781.0	...
2768894	  705.3	  543.0	 8786.0	...
2768895	  705.6	  543.1	 8790.0	...
2768896	  705.8	  543.2	 8789.0	...
2768897	  706.1	  543.3	 8787.0	...
2768898	  706.1	  543.7	 8782.0	...
2768899	  706.0	  544.1	 8778.0	...
2768900	  705.8	  544.4	 8776.0	...
2768901	  705.5	  544.3	 8776.0	...
2768902	  705.3	  544.0	 8776.0	...
2768903	  705.3	  543.9	 8777.0	...
2768904	  705.3	  543.7	 8777.0	...
2768905	  705.1	  543.9	 8778.0	...
2768906	  704.9	  544.0	 8779.0	...
2768907	  704.6	  544.1	 8779.0	...
2768908	  704.0	  543.9	 8776.0	...
2768909	  703.5	  543.8	 8772.0	...
2768910	  703.5	  543.7	 8768.0	...
2768911	  704.1	  544.0	 8768.0	...
2768912	  704.6	  544.4	 8774.0	...
2768913	  704.6	  544.8	 8779.0	...
2768914	  704.4	  544.8	 8783.0	...
2768915	  704.4	  545.0	 8780.0	...
2768916	  704.2	  545.3	 8774.0	...
2768917	  704.1	  545.4	 8770.0	...
MSG	2768918 0000 _ Number Off
2768918	  704.6	  545.4	 8767.0	...
2768919	  705.3	  545.1	 8767.0	...
2768920	  706.0	  544.8	 8768.0	...
2768921	  705.7	  544.5	 8767.0	...
2768922	  705.0	  544.4	 8767.0	...
2768923	  704.4	  544.5	 8768.0	...
2768924	  704.2	  544.6	 8768.0	...
2768925	  704.4	  544.5	 8769.0	...
2768926	  704.5	  544.4	 8771.0	...
2768927	  704.4	  544.2	 8769.0	...
2768928	  704.3	  544.2	 8768.0	...
2768929	  704.3	  544.2	 8766.0	...
2768930	  704.5	  544.2	 8767.0	...
2768931	  704.6	  544.3	 8768.0	...
2768932	  704.6	  544.4	 8769.0	...
2768933	  704.6	  544.5	 8769.0	...
2768934	  704.6	  544.5	 8768.0	...
2768935	  704.8	  544.3	 8768.0	...
2768936	  705.0	  544.2	 8768.0	...
2768937	  705.2	  544.3	 8768.0	...
2768938	  705.2	  544.7	 8768.0	...
2768939	  705.2	  544.7	 8767.0	...
2768940	  705.1	  544.5	 8767.0	...
2768941	  705.0	  544.2	 8767.0	...
2768942	  704.7	  544.1	 8764.0	...
2768943	  704.3	  544.1	 8757.0	...
2768944	  704.0	  544.1	 8751.0	...
2768945	  703.9	  544.1	 8750.0	...
2768946	  703.8	  544.1	 8751.0	...
2768947	  703.8	  544.3	 8753.0	...
2768948	  703.9	  544.4	 8757.0	...
2768949	  704.4	  544.5	 8761.0	...
2768950	  705.0	  544.9	 8765.0	...
2768951	  705.4	  545.3	 8765.0	...
2768952	  705.5	  545.4	 8765.0	...
2768953	  705.3	  545.0	 8765.0	...
2768954	  705.3	  544.7	 8766.0	...
2768955	  705.2	  544.7	 8767.0	...
2768956	  705.3	  544.6	 8767.0	...
2768957	  705.2	  544.6	 8766.0	...
2768958	  705.1	  544.6	 8765.0	...
2768959	  705.1	  544.5	 8763.0	...
2768960	  704.7	  544.5	 8761.0	...
2768961	  704.3	  544.6	 8759.0	...
2768962	  704.0	  544.6	 8757.0	...
2768963	  704.0	  544.6	 8755.0	...
2768964	  704.0	  544.6	 8753.0	...
2768965	  703.9	  544.8	 8752.0	...
2768966	  703.9	  545.0	 8753.0	...
2768967	  703.9	  544.7	 8753.0	...
2768968	  703.9	  544.4	 8752.0	...
2768969	  703.9	  544.0	 8752.0	...
2768970	  703.6	  544.0	 8752.0	...
2768971	  703.4	  544.1	 8752.0	...
2768972	  703.2	  544.2	 8750.0	...
2768973	  703.4	  544.6	 8749.0	...
2768974	  703.6	  544.9	 8748.0	...
2768975	  703.7	  545.1	 8746.0	...
2768976	  703.8	  545.1	 8743.0	...
2768977	  703.8	  545.1	 8741.0	...
2768978	  703.8	  545.2	 8741.0	...
2768979	  703.8	  545.2	 8738.0	...
2768980	  703.7	  545.3	 8735.0	...
2768981	  703.7	  545.3	 8732.0	...
2768982	  703.6	  545.4	 8732.0	...
2768983	  703.6	  545.5	 8733.0	...
2768984	  703.3	  545.7	 8734.0	...
2768985	  703.1	  546.1	 8734.0	...
2768986	  703.0	  546.3	 8732.0	...
2768987	  703.1	  546.4	 8728.0	...
2768988	  703.0	  546.3	 8727.0	...
2768989	  702.9	  546.3	 8725.0	...
2768990	  702.9	  546.2	 8727.0	...
2768991	  702.9	  546.3	 8729.0	...
2768992	  702.9	  546.3	 8729.0	...
2768993	  702.8	  546.1	 8728.0	...
2768994	  702.7	  545.9	 8727.0	...
2768995	  702.6	  545.8	 8727.0	...
2768996	  702.5	  546.0	 8726.0	...
2768997	  702.5	  546.4	 8727.0	...
2768998	  702.7	  546.7	 8728.0	...
2768999	  702.7	  546.8	 8729.0	...
2769000	  702.5	  546.8	 8729.0	...
2769001	  702.3	  546.8	 8728.0	...
2769002	  702.4	  546.9	 8726.0	...
2769003	  702.8	  546.9	 8724.0	...
2769004	  703.2	  547.0	 8717.0	...
2769005	  702.9	  547.2	 8712.0	...
2769006	  702.5	  547.0	 8709.0	...
2769007	  702.0	  546.8	 8712.0	...
2769008	  702.4	  546.6	 8716.0	...
2769009	  702.9	  546.6	 8719.0	...
2769010	  702.9	  546.7	 8719.0	...
2769011	  702.6	  546.8	 8720.0	...
2769012	  702.3	  546.9	 8720.0	...
2769013	  702.2	  547.0	 8720.0	...
2769014	  702.1	  547.2	 8720.0	...
2769015	  702.6	  547.6	 8720.0	...
2769016	  703.3	  547.9	 8721.0	...
2769017	  703.9	  547.9	 8719.0	...
2769018	  703.9	  547.6	 8716.0	...
2769019	  703.9	  547.3	 8713.0	...
2769020	  703.9	  547.3	 8712.0	...
2769021	  703.5	  547.3	 8711.0	...
2769022	  703.0	  547.3	 8710.0	...
2769023	  702.5	  547.4	 8708.0	...
2769024	  702.5	  547.4	 8706.0	...
2769025	  702.5	  547.6	 8705.0	...
2769026	  702.5	  547.7	 8705.0	...
2769027	  702.4	  547.8	 8704.0	...
2769028	  702.4	  547.7	 8704.0	...
2769029	  702.4	  547.7	 8703.0	...
2769030	  702.4	  547.6	 8703.0	...
2769031	  702.6	  547.6	 8704.0	...
2769032	  702.6	  547.6	 8704.0	...
2769033	  702.6	  547.7	 8702.0	...
2769034	  702.5	  547.8	 8700.0	...
2769035	  702.5	  547.9	 8698.0	...
2769036	  702.6	  547.9	 8698.0	...
2769037	  702.6	  547.7	 8698.0	...
2769038	  702.3	  547.4	 8696.0	...
2769039	  702.1	  547.3	 8695.0	...
2769040	  702.1	  547.4	 8693.0	...
2769041	  702.2	  547.5	 8694.0	...
2769042	  702.3	  547.7	 8696.0	...
2769043	  702.5	  547.9	 8698.0	...
2769044	  702.6	  548.1	 8696.0	...
2769045	  702.7	  548.1	 8695.0	...
2769046	  702.8	  548.5	 8698.0	...
2769047	  702.8	  548.8	 8702.0	...
2769048	  702.8	  549.2	 8702.0	...
2769049	  702.7	  549.3	 8698.0	...
2769050	  702.4	  549.2	 8693.0	...
2769051	  702.2	  548.8	 8692.0	...
2769052	  702.2	  548.6	 8691.0	...
2769053	  702.3	  548.5	 8693.0	...
2769054	  702.5	  548.8	 8696.0	...
2769055	  702.5	  548.6	 8695.0	...
2769056	  702.6	  548.4	 8690.0	...
2769057	  702.6	  548.0	 8686.0	...
2769058	  702.7	  547.9	 8687.0	...
2769059	  703.0	  547.8	 8692.0	...
2769060	  703.4	  547.9	 8696.0	...
2769061	  703.5	  548.2	 8697.0	...
2769062	  703.2	  548.4	 8694.0	...
2769063	  702.9	  548.7	 8691.0	...
2769064	  702.6	  548.8	 8688.0	...
2769065	  702.5	  548.9	 8686.0	...
2769066	  702.3	  549.0	 8684.0	...
2769067	  702.2	  549.2	 8683.0	...
2769068	  702.2	  549.6	 8682.0	...
2769069	  702.0	  549.8	 8685.0	...
2769070	  701.8	  550.1	 8688.0	...
2769071	  701.7	  550.1	 8692.0	...
2769072	  701.8	  550.0	 8692.0	...
2769073	  701.9	  550.1	 8689.0	...
2769074	  701.9	  550.1	 8686.0	...
2769075	  701.9	  550.2	 8686.0	...
2769076	  702.0	  550.2	 8689.0	...
2769077	  702.2	  550.3	 8692.0	...
2769078	  702.3	  550.4	 8688.0	...
2769079	  702.3	  550.4	 8683.0	...
2769080	  702.3	  550.5	 8682.0	...
2769081	  702.3	  550.4	 8685.0	...
2769082	  702.3	  550.3	 8688.0	...
2769083	  702.5	  550.2	 8688.0	...
2769084	  702.8	  550.3	 8688.0	...
2769085	  702.5	  550.2	 8687.0	...
2769086	  702.1	  550.0	 8686.0	...
2769087	  701.8	  549.8	 8685.0	...
2769088	  702.1	  549.8	 8685.0	...
2769089	  702.4	  549.8	 8686.0	...
2769090	  702.5	  549.9	 8682.0	...
2769091	  702.6	  550.0	 8677.0	...
2769092	  702.8	  550.1	 8674.0	...
2769093	  703.0	  550.3	 8675.0	...
2769094	  703.2	  550.4	 8677.0	...
2769095	  703.1	  550.5	 8678.0	...
2769096	  702.9	  550.4	 8679.0	...
2769097	  702.8	  550.4	 8677.0	...
2769098	  702.7	  550.4	 8674.0	...
2769099	  702.7	  550.5	 8673.0	...
2769100	  702.7	  550.6	 8674.0	...
2769101	  702.6	  550.8	 8676.0	...
2769102	  703.3	  550.9	 8676.0	...
2769103	  704.1	  551.1	 8677.0	...
2769104	  704.8	  551.2	 8678.0	...
2769105	  704.9	  551.2	 8676.0	...
2769106	  705.1	  551.2	 8674.0	...
2769107	  704.8	  550.7	 8674.0	...
2769108	  704.2	  550.3	 8675.0	...
2769109	  703.6	  550.1	 8675.0	...
2769110	  703.8	  550.4	 8675.0	...
2769111	  704.1	  550.6	 8674.0	...
2769112	  704.5	  550.8	 8674.0	...
2769113	  704.4	  551.1	 8674.0	...
2769114	  704.7	  551.3	 8675.0	...
2769115	  704.9	  551.5	 8676.0	...
2769116	  705.3	  551.7	 8678.0	...
2769117	  705.5	  551.9	 8679.0	...
2769118	  705.4	  552.1	 8678.0	...
2769119	  704.9	  552.2	 8676.0	...
2769120	  704.4	  551.9	 8680.0	...
2769121	  704.1	  551.5	 8686.0	...
2769122	  704.2	  551.3	 8692.0	...
2769123	  704.3	  551.5	 8691.0	...
2769124	  704.3	  551.8	 8686.0	...
2769125	  704.3	  551.9	 8680.0	...
2769126	  704.0	  552.0	 8675.0	...
2769127	  703.6	  552.0	 8678.0	...
2769128	  703.2	  552.0	 8680.0	...
2769129	  702.9	  551.9	 8684.0	...
MSG	2769130 0000 _ Number On
2769130	  702.6	  551.7	 8684.0	...
2769131	  702.5	  551.5	 8685.0	...
2769132	  702.6	  551.1	 8685.0	...
2769133	  702.7	  550.9	 8685.0	...
2769134	  702.7	  551.1	 8686.0	...
2769135	  702.8	  551.6	 8687.0	...
2769136	  702.9	  552.0	 8690.0	...
2769137	  703.0	  552.0	 8693.0	...
2769138	  702.9	  551.8	 8697.0	...
2769139	  702.7	  551.5	 8698.0	...
2769140	  702.5	  551.3	 8699.0	...
2769141	  702.3	  551.5	 8697.0	...
2769142	  702.2	  551.7	 8696.0	...
2769143	  702.2	  552.0	 8696.0	...
2769144	  702.2	  552.1	 8698.0	...
2769145	  702.2	  552.2	 8699.0	...
2769146	  702.3	  552.1	 8699.0	...
2769147	  702.1	  552.0	 8698.0	...
2769148	  701.8	  551.8	 8697.0	...
2769149	  701.6	  551.7	 8697.0	...
2769150	  701.6	  551.6	 8697.0	...
2769151	  701.6	  551.6	 8697.0	...
2769152	  701.6	  551.8	 8698.0	...
2769153	  701.6	  552.1	 8700.0	...
2769154	  701.6	  552.5	 8701.0	...
2769155	  701.7	  552.7	 8701.0	...
2769156	  701.8	  552.3	 8699.0	...
2769157	  701.6	  551.7	 8698.0	...
2769158	  701.3	  551.6	 8697.0	...
2769159	  701.0	  552.2	 8693.0	...
2769160	  701.0	  552.5	 8690.0	...
2769161	  700.9	  552.4	 8687.0	...
2769162	  700.9	  552.6	 8688.0	...
2769163	  701.0	  552.9	 8688.0	...
2769164	  701.1	  553.0	 8688.0	...
2769165	  701.1	  552.7	 8688.0	...
2769166	  701.1	  552.4	 8688.0	...
2769167	  701.2	  552.2	 8688.0	...
2769168	  701.3	  552.2	 8688.0	...
2769169	  701.4	  552.0	 8689.0	...
2769170	  701.3	  551.8	 8691.0	...
2769171	  701.3	  551.5	 8693.0	...
2769172	  701.0	  551.5	 8694.0	...
2769173	  700.7	  551.5	 8695.0	...
2769174	  700.6	  552.1	 8693.0	...
2769175	  700.6	  552.7	 8691.0	...
2769176	  700.9	  553.2	 8688.0	...
2769177	  701.1	  553.0	 8686.0	...
2769178	  701.1	  552.9	 8685.0	...
2769179	  700.9	  552.7	 8686.0	...
2769180	  700.8	  552.7	 8689.0	...
2769181	  700.8	  552.8	 8692.0	...
2769182	  701.2	  552.9	 8692.0	...
2769183	  701.6	  553.0	 8690.0	...
2769184	  701.7	  553.0	 8688.0	...
2769185	  701.5	  553.0	 8685.0	...
2769186	  701.3	  552.8	 8684.0	...
2769187	  701.3	  552.4	 8683.0	...
2769188	  701.4	  551.9	 8682.0	...
2769189	  701.2	  551.7	 8680.0	...
2769190	  701.1	  551.8	 8680.0	...
2769191	  701.1	  551.9	 8681.0	...
2769192	  701.3	  552.1	 8681.0	...
2769193	  701.5	  552.3	 8681.0	...
2769194	  701.7	  552.3	 8681.0	...
2769195	  701.8	  552.2	 8682.0	...
2769196	  702.2	  552.4	 8685.0	...
2769197	  702.5	  552.7	 8686.0	...
2769198	  702.9	  552.9	 8686.0	...
2769199	  703.0	  552.9	 8685.0	...
2769200	  703.1	  553.0	 8685.0	...
2769201	  703.0	  553.2	 8684.0	...
2769202	  703.0	  553.3	 8684.0	...
2769203	  702.9	  553.2	 8679.0	...
2769204	  702.9	  553.0	 8675.0	...
2769205	  703.0	  552.8	 8675.0	...
2769206	  703.1	  552.5	 8684.0	...
2769207	  703.5	  552.3	 8693.0	...
2769208	  703.7	  552.1	 8697.0	...
2769209	  703.2	  552.2	 8694.0	...
2769210	  702.4	  552.3	 8692.0	...
2769211	  702.2	  552.3	 8690.0	...
2769212	  702.7	  552.2	 8690.0	...
2769213	  703.2	  552.2	 8692.0	...
2769214	  703.4	  552.5	 8693.0	...
2769215	  703.4	  552.9	 8693.0	...
2769216	  703.3	  553.0	 8692.0	...
2769217	  703.0	  552.9	 8694.0	...
2769218	  702.7	  552.8	 8696.0	...
2769219	  702.6	  553.0	 8700.0	...
2769220	  702.6	  553.2	 8702.0	...
2769221	  702.9	  553.3	 8705.0	...
2769222	  703.4	  553.6	 8712.0	...
2769223	  703.8	  553.8	 8719.0	...
2769224	  704.0	  554.1	 8725.0	...
2769225	  703.8	  554.1	 8724.0	...
2769226	  703.6	  554.1	 8722.0	...
2769227	  703.5	  553.9	 8719.0	...
2769228	  703.5	  553.7	 8716.0	...
2769229	  703.5	  553.5	 8711.0	...
2769230	  703.4	  553.4	 8705.0	...
2769231	  703.2	  553.4	 8705.0	...
2769232	  703.0	  553.4	 8707.0	...
2769233	  703.1	  553.7	 8709.0	...
2769234	  703.1	  554.0	 8710.0	...
2769235	  703.1	  554.1	 8711.0	...
2769236	  703.0	  553.9	 8711.0	...
2769237	  702.9	  553.6	 8712.0	...
2769238	  702.9	  553.4	 8712.0	...
2769239	  703.2	  553.3	 8711.0	...
2769240	  703.4	  553.2	 8710.0	...
2769241	  703.9	  553.2	 8708.0	...
2769242	  704.0	  553.2	 8707.0	...
2769243	  703.9	  553.3	 8707.0	...
2769244	  703.6	  553.5	 8708.0	...
2769245	  703.3	  553.7	 8708.0	...
2769246	  703.2	  554.0	 8708.0	...
2769247	  703.2	  554.2	 8708.0	...
2769248	  703.3	  554.1	 8708.0	...
2769249	  703.3	  553.9	 8711.0	...
2769250	  703.1	  553.8	 8714.0	...
2769251	  703.0	  553.8	 8718.0	...
2769252	  703.1	  553.8	 8718.0	...
2769253	  703.4	  553.7	 8717.0	...
2769254	  703.7	  553.7	 8717.0	...
2769255	  703.6	  554.1	 8722.0	...
2769256	  703.4	  554.7	 8726.0	...
2769257	  703.4	  554.8	 8727.0	...
2769258	  703.3	  554.5	 8723.0	...
2769259	  703.5	  554.2	 8720.0	...
2769260	  703.6	  554.3	 8722.0	...
2769261	  703.8	  554.3	 8723.0	...
2769262	  703.9	  554.1	 8723.0	...
2769263	  703.9	  554.0	 8722.0	...
2769264	  703.8	  553.6	 8721.0	...
2769265	  703.7	  553.5	 8718.0	...
2769266	  703.4	  553.5	 8716.0	...
2769267	  702.8	  553.7	 8715.0	...
2769268	  702.3	  553.9	 8715.0	...
2769269	  702.0	  553.9	 8717.0	...
2769270	  702.0	  553.9	 8719.0	...
2769271	  702.3	  554.3	 8722.0	...
2769272	  702.7	  554.6	 8725.0	...
2769273	  703.0	  554.9	 8728.0	...
2769274	  703.0	  554.9	 8730.0	...
2769275	  703.2	  554.8	 8731.0	...
2769276	  703.5	  554.7	 8731.0	...
2769277	  703.7	  554.5	 8729.0	...
2769278	  703.6	  554.5	 8728.0	...
2769279	  703.6	  554.5	 8726.0	...
2769280	  703.1	  554.5	 8726.0	...
2769281	  702.7	  554.2	 8726.0	...
2769282	  702.2	  553.9	 8729.0	...
2769283	  702.1	  554.1	 8731.0	...
2769284	  702.2	  554.6	 8734.0	...
2769285	  702.3	  554.9	 8735.0	...
2769286	  702.4	  554.7	 8736.0	...
2769287	  702.5	  554.6	 8736.0	...
2769288	  702.6	  554.6	 8734.0	...
2769289	  702.7	  554.6	 8733.0	...
2769290	  702.7	  554.5	 8732.0	...
2769291	  702.7	  554.6	 8730.0	...
2769292	  702.6	  554.7	 8728.0	...
2769293	  702.5	  555.0	 8730.0	...
2769294	  702.3	  555.1	 8735.0	...
2769295	  702.2	  555.3	 8738.0	...
2769296	  702.1	  555.3	 8738.0	...
2769297	  702.1	  555.3	 8738.0	...
2769298	  701.9	  555.4	 8739.0	...
2769299	  701.8	  555.4	 8740.0	...
2769300	  701.9	  555.4	 8743.0	...
2769301	  702.2	  555.3	 8747.0	...
2769302	  702.3	  555.4	 8750.0	...
2769303	  702.3	  555.3	 8749.0	...
2769304	  702.2	  555.1	 8748.0	...
2769305	  702.2	  554.9	 8748.0	...
2769306	  702.2	  554.9	 8749.0	...
2769307	  701.9	  554.8	 8753.0	...
2769308	  701.7	  554.8	 8756.0	...
2769309	  701.4	  554.8	 8760.0	...
2769310	  701.5	  554.8	 8761.0	...
2769311	  701.5	  554.9	 8761.0	...
2769312	  701.9	  555.4	 8760.0	...
2769313	  702.3	  555.9	 8759.0	...
2769314	  702.1	  556.0	 8759.0	...
2769315	  701.4	  555.5	 8760.0	...
2769316	  700.9	  555.2	 8760.0	...
2769317	  701.2	  555.3	 8760.0	...
2769318	  701.3	  555.3	 8755.0	...
2769319	  701.2	  555.2	 8750.0	...
2769320	  700.9	  555.0	 8745.0	...
2769321	  700.7	  555.0	 8746.0	...
2769322	  700.6	  554.9	 8747.0	...
2769323	  700.7	  554.9	 8747.0	...
2769324	  700.8	  555.0	 8755.0	...
2769325	  701.0	  555.3	 8763.0	...
2769326	  701.4	  555.9	 8769.0	...
2769327	  701.8	  556.4	 8767.0	...
2769328	  702.0	  556.5	 8765.0	...
2769329	  701.9	  556.2	 8763.0	...
2769330	  701.7	  555.8	 8763.0	...
2769331	  701.7	  555.5	 8762.0	...
2769332	  701.7	  555.2	 8763.0	...
2769333	  701.7	  555.0	 8767.0	...
2769334	  701.8	  554.9	 8769.0	...
2769335	  702.0	  554.9	 8770.0	...
2769336	  701.9	  554.9	 8766.0	...
2769337	  701.7	  555.1	 8763.0	...
2769338	  701.6	  555.2	 8761.0	...
2769339	  701.6	  555.2	 8761.0	...
2769340	  702.0	  555.3	 8760.0	...
2769341	  702.3	  555.3	 8763.0	...
2769342	  702.8	  555.2	 8766.0	...
2769343	  703.0	  555.1	 8772.0	...
2769344	  702.9	  555.2	 8774.0	...
2769345	  702.6	  555.3	 8777.0	...
2769346	  702.3	  555.4	 8775.0	...
2769347	  701.8	  555.3	 8775.0	...
2769348	  701.5	  555.3	 8774.0	...
2769349	  701.4	  555.2	 8773.0	...
2769350	  701.7	  555.1	 8771.0	...
2769351	  701.9	  554.9	 8769.0	...
2769352	  701.8	  554.8	 8771.0	...
2769353	  701.8	  554.8	 8774.0	...
2769354	  701.8	  554.8	 8773.0	...
2769355	  701.9	  554.7	 8771.0	...
2769356	  702.1	  554.9	 8770.0	...
2769357	  702.4	  555.2	 8774.0	...
2769358	  702.6	  555.5	 8777.0	...
2769359	  702.6	  555.5	 8779.0	...
2769360	  702.9	  555.5	 8779.0	...
2769361	  703.1	  555.3	 8779.0	...
2769362	  703.3	  555.2	 8780.0	...
2769363	  703.3	  555.4	 8783.0	...
2769364	  703.3	  555.7	 8787.0	...
2769365	  702.8	  556.1	 8786.0	...
2769366	  702.3	  556.0	 8784.0	...
2769367	  701.9	  555.9	 8780.0	...
2769368	  701.9	  556.0	 8778.0	...
2769369	  701.9	  556.1	 8776.0	...
2769370	  702.2	  555.7	 8775.0	...
2769371	  702.6	  555.3	 8779.0	...
2769372	  702.8	  555.0	 8785.0	...
2769373	  702.6	  555.0	 8788.0	...
2769374	  702.5	  555.1	 8785.0	...
2769375	  702.6	  555.1	 8783.0	...
2769376	  702.7	  555.1	 8781.0	...
2769377	  702.8	  555.1	 8783.0	...
2769378	  702.9	  555.2	 8784.0	...
2769379	  702.7	  555.2	 8786.0	...
2769380	  702.5	  555.0	 8788.0	...
2769381	  702.4	  555.0	 8789.0	...
2769382	  702.5	  555.1	 8794.0	...
2769383	  702.5	  555.2	 8798.0	...
2769384	  702.6	  555.2	 8801.0	...
2769385	  702.8	  555.2	 8801.0	...
2769386	  703.1	  555.1	 8798.0	...
2769387	  703.3	  555.1	 8795.0	...
2769388	  703.3	  555.1	 8795.0	...
2769389	  703.3	  555.2	 8798.0	...
2769390	  703.0	  555.2	 8801.0	...
2769391	  702.8	  555.2	 8801.0	...
2769392	  702.5	  555.0	 8801.0	...
2769393	  702.6	  554.8	 8801.0	...
2769394	  702.7	  554.6	 8804.0	...
2769395	  702.7	  554.5	 8807.0	...
2769396	  702.6	  554.5	 8806.0	...
2769397	  702.9	  554.5	 8802.0	...
2769398	  703.2	  554.6	 8798.0	...
2769399	  703.3	  554.7	 8799.0	...
2769400	  703.2	  554.9	 8799.0	...
2769401	  702.4	  554.2	 8799.0	...
2769402	  701.9	  553.4	 8800.0	...
2769403	  701.6	  553.4	 8804.0	...
2769404	  702.0	  554.1	 8807.0	...
2769405	  702.4	  554.8	 8809.0	...
2769406	  702.5	  554.5	 8809.0	...
2769407	  702.3	  554.1	 8810.0	...
2769408	  702.0	  553.7	 8811.0	...
2769409	  702.2	  553.8	 8812.0	...
2769410	  702.6	  554.1	 8812.0	...
2769411	  703.0	  554.5	 8816.0	...
2769412	  703.0	  554.6	 8819.0	...
2769413	  702.8	  554.6	 8819.0	...
2769414	  702.6	  554.5	 8816.0	...
2769415	  702.5	  554.7	 8812.0	...
2769416	  702.3	  554.9	 8812.0	...
2769417	  702.1	  554.5	 8812.0	...
2769418	  701.8	  553.9	 8814.0	...
2769419	  701.8	  553.1	 8815.0	...
2769420	  701.8	  552.9	 8816.0	...
2769421	  701.9	  552.8	 8815.0	...
2769422	  702.0	  552.8	 8814.0	...
2769423	  702.1	  553.0	 8813.0	...
2769424	  702.1	  553.1	 8813.0	...
2769425	  702.1	  553.3	 8815.0	...
2769426	  702.3	  553.4	 8817.0	...
2769427	  702.4	  553.5	 8819.0	...
2769428	  702.1	  553.6	 8816.0	...
2769429	  701.6	  553.6	 8814.0	...
2769430	  701.2	  553.6	 8814.0	...
2769431	  701.3	  553.5	 8818.0	...
2769432	  701.4	  553.4	 8820.0	...
MSG	2769433 0000 _ Number Off
2769433	  701.4	  553.4	 8820.0	...
2769434	  701.3	  553.4	 8820.0	...
2769435	  701.3	  553.5	 8820.0	...
2769436	  701.2	  553.4	 8822.0	...
2769437	  701.2	  553.2	 8823.0	...
2769438	  701.5	  553.5	 8824.0	...
2769439	  701.8	  554.1	 8821.0	...
2769440	  702.1	  554.6	 8820.0	...
2769441	  702.1	  554.4	 8822.0	...
2769442	  702.1	  554.1	 8826.0	...
2769443	  702.0	  553.4	 8828.0	...
2769444	  701.7	  553.1	 8825.0	...
2769445	  701.3	  552.7	 8823.0	...
2769446	  700.9	  552.6	 8823.0	...
2769447	  700.7	  552.6	 8822.0	...
2769448	  700.6	  552.6	 8820.0	...
2769449	  700.6	  552.5	 8822.0	...
2769450	  700.8	  552.4	 8825.0	...
2769451	  701.0	  552.3	 8827.0	...
2769452	  701.2	  552.7	 8828.0	...
2769453	  701.5	  553.2	 8828.0	...
2769454	  701.8	  553.4	 8828.0	...
2769455	  701.7	  553.0	 8829.0	...
2769456	  701.9	  552.5	 8830.0	...
2769457	  702.0	  552.3	 8835.0	...
2769458	  702.1	  552.4	 8839.0	...
2769459	  701.9	  552.8	 8842.0	...
2769460	  701.6	  553.1	 8842.0	...
2769461	  701.6	  553.4	 8842.0	...
2769462	  701.6	  553.4	 8842.0	...
2769463	  701.6	  553.4	 8841.0	...
2769464	  701.7	  553.4	 8839.0	...
2769465	  701.7	  553.2	 8838.0	...
2769466	  701.7	  553.2	 8836.0	...
2769467	  701.6	  553.0	 8836.0	...
2769468	  701.5	  553.0	 8839.0	...
2769469	  701.6	  553.1	 8842.0	...
2769470	  701.7	  553.2	 8846.0	...
2769471	  701.8	  553.1	 8848.0	...
2769472	  701.9	  552.8	 8850.0	...
2769473	  701.9	  552.5	 8851.0	...
2769474	  701.8	  552.9	 8851.0	...
2769475	  701.7	  553.5	 8851.0	...
2769476	  701.7	  554.1	 8851.0	...
2769477	  701.7	  553.9	 8852.0	...
2769478	  701.8	  553.8	 8854.0	...
2769479	  701.8	  553.7	 8853.0	...
2769480	  701.8	  553.5	 8851.0	...
2769481	  701.9	  553.1	 8848.0	...
2769482	  702.0	  552.6	 8847.0	...
2769483	  702.0	  552.2	 8846.0	...
2769484	  701.9	  552.0	 8848.0	...
2769485	  701.8	  552.0	 8849.0	...
2769486	  701.8	  552.3	 8850.0	...
2769487	  701.7	  552.6	 8850.0	...
2769488	  701.6	  552.9	 8851.0	...
2769489	  701.8	  552.8	 8852.0	...
2769490	  702.0	  552.7	 8852.0	...
2769491	  702.1	  552.7	 8852.0	...
2769492	  701.8	  552.6	 8851.0	...
2769493	  701.5	  552.9	 8851.0	...
2769494	  701.9	  553.2	 8855.0	...
2769495	  702.5	  553.6	 8859.0	...
2769496	  703.0	  553.7	 8863.0	...
2769497	  703.1	  553.4	 8860.0	...
2769498	  702.9	  552.9	 8858.0	...
2769499	  702.3	  552.5	 8853.0	...
2769500	  701.8	  552.5	 8849.0	...
2769501	  701.5	  552.5	 8852.0	...
2769502	  701.6	  552.8	 8861.0	...
2769503	  701.7	  553.2	 8871.0	...
2769504	  702.0	  553.5	 8874.0	...
2769505	  702.2	  553.4	 8873.0	...
2769506	  702.3	  553.3	 8872.0	...
2769507	  702.2	  553.1	 8873.0	...
2769508	  702.1	  553.1	 8875.0	...
2769509	  701.9	  553.1	 8876.0	...
2769510	  701.8	  553.1	 8874.0	...
2769511	  701.7	  553.1	 8872.0	...
2769512	  701.7	  553.3	 8871.0	...
2769513	  701.8	  553.6	 8874.0	...
2769514	  701.9	  553.6	 8878.0	...
2769515	  701.9	  553.3	 8883.0	...
2769516	  701.9	  553.0	 8883.0	...
2769517	  702.0	  553.4	 8882.0	...
2769518	  702.0	  553.8	 8880.0	...
2769519	  702.0	  553.9	 8877.0	...
2769520	  702.0	  553.7	 8876.0	...
2769521	  702.1	  553.3	 8877.0	...
2769522	  702.1	  553.0	 8882.0	...
2769523	  702.2	  552.9	 8887.0	...
2769524	  702.3	  552.9	 8889.0	...
2769525	  702.3	  552.9	 8888.0	...
2769526	  702.4	  553.1	 8887.0	...
2769527	  702.4	  553.2	 8886.0	...
2769528	  702.4	  553.5	 8885.0	...
2769529	  702.4	  553.8	 8885.0	...
2769530	  702.3	  554.0	 8886.0	...
2769531	  702.3	  554.2	 8886.0	...
2769532	  702.1	  554.2	 8885.0	...
2769533	  701.8	  553.6	 8885.0	...
2769534	  701.3	  553.2	 8883.0	...
2769535	  700.9	  552.9	 8883.0	...
2769536	  700.6	  553.1	 8882.0	...
2769537	  700.6	  553.2	 8882.0	...
2769538	  700.8	  553.0	 8881.0	...
2769539	  701.0	  552.7	 8884.0	...
2769540	  701.3	  552.6	 8889.0	...
2769541	  701.2	  552.6	 8894.0	...
2769542	  701.2	  553.0	 8894.0	...
2769543	  701.2	  553.4	 8892.0	...
2769544	  701.2	  553.5	 8891.0	...
2769545	  701.1	  553.6	 8892.0	...
2769546	  701.1	  553.6	 8892.0	...
2769547	  700.9	  553.1	 8891.0	...
2769548	  700.7	  552.6	 8891.0	...
2769549	  700.6	  552.3	 8891.0	...
2769550	  700.9	  552.6	 8891.0	...
2769551	  701.1	  553.2	 8891.0	...
2769552	  701.2	  553.7	 8891.0	...
2769553	  701.3	  554.1	 8891.0	...
2769554	  701.4	  554.2	 8892.0	...
2769555	  701.4	  554.3	 8893.0	...
2769556	  701.4	  554.1	 8893.0	...
2769557	  701.4	  553.9	 8892.0	...
2769558	  701.5	  553.6	 8891.0	...
2769559	  701.3	  553.6	 8890.0	...
2769560	  700.9	  553.5	 8891.0	...
2769561	  700.7	  553.4	 8894.0	...
2769562	  700.8	  553.5	 8896.0	...
2769563	  700.7	  553.7	 8897.0	...
2769564	  700.6	  554.0	 8898.0	...
2769565	  700.4	  554.2	 8894.0	...
2769566	  700.3	  554.3	 8889.0	...
2769567	  700.7	  554.2	 8890.0	...
2769568	  701.2	  554.1	 8895.0	...
2769569	  701.2	  553.7	 8900.0	...
2769570	  700.6	  553.2	 8899.0	...
2769571	  700.1	  552.7	 8900.0	...
2769572	  700.0	  552.6	 8902.0	...
2769573	  700.0	  552.9	 8906.0	...
2769574	  699.8	  553.3	 8908.0	...
2769575	  699.7	  553.2	 8906.0	...
2769576	  699.8	  552.6	 8902.0	...
2769577	  699.9	  552.2	 8904.0	...
2769578	  700.0	  552.6	 8909.0	...
2769579	  700.0	  553.0	 8912.0	...
2769580	  699.9	  553.4	 8910.0	...
2769581	  699.9	  553.5	 8908.0	...
2769582	  699.9	  553.6	 8906.0	...
2769583	  700.0	  553.5	 8905.0	...
2769584	  699.7	  553.7	 8904.0	...
2769585	  699.2	  554.0	 8903.0	...
2769586	  698.2	  553.7	 8902.0	...
2769587	  697.7	  553.4	 8900.0	...
2769588	  697.7	  553.2	 8899.0	...
2769589	  698.0	  553.5	 8898.0	...
2769590	  698.3	  553.4	 8897.0	...
2769591	  698.6	  553.3	 8896.0	...
2769592	  699.0	  553.6	 8900.0	...
2769593	  699.3	  554.1	 8902.0	...
2769594	  699.2	  554.5	 8905.0	...
2769595	  699.1	  554.5	 8903.0	...
2769596	  699.1	  554.4	 8903.0	...
2769597	  699.1	  554.4	 8903.0	...
2769598	  699.4	  554.3	 8903.0	...
2769599	  699.7	  554.5	 8903.0	...
2769600	  700.0	  554.7	 8903.0	...
2769601	  700.1	  554.9	 8902.0	...
2769602	  700.3	  554.9	 8901.0	...
2769603	  700.4	  554.8	 8898.0	...
2769604	  700.4	  554.6	 8897.0	...
2769605	  700.8	  554.3	 8901.0	...
2769606	  701.4	  554.4	 8905.0	...
2769607	  701.6	  554.5	 8912.0	...
2769608	  701.2	  554.6	 8913.0	...
2769609	  700.8	  554.6	 8915.0	...
2769610	  700.6	  554.5	 8913.0	...
2769611	  700.3	  554.3	 8913.0	...
2769612	  700.1	  554.4	 8912.0	...
2769613	  700.2	  554.7	 8913.0	...
2769614	  700.5	  555.1	 8913.0	...
2769615	  700.8	  555.1	 8911.0	...
2769616	  700.9	  555.1	 8909.0	...
2769617	  701.2	  555.6	 8908.0	...
2769618	  701.7	  556.1	 8910.0	...
2769619	  702.3	  556.4	 8911.0	...
2769620	  702.3	  556.2	 8909.0	...
2769621	  702.2	  556.0	 8903.0	...
2769622	  702.0	  555.9	 8897.0	...
2769623	  701.6	  555.8	 8893.0	...
2769624	  701.3	  556.0	 8893.0	...
2769625	  701.2	  556.3	 8893.0	...
2769626	  701.2	  556.3	 8893.0	...
2769627	  701.2	  555.9	 8896.0	...
2769628	  701.3	  555.6	 8900.0	...
2769629	  701.4	  555.8	 8903.0	...
2769630	  701.4	  556.1	 8902.0	...
2769631	  701.4	  556.3	 8901.0	...
2769632	  700.9	  556.5	 8899.0	...
2769633	  700.4	  556.6	 8896.0	...
2769634	  700.2	  556.6	 8893.0	...
2769635	  700.5	  556.7	 8892.0	...
2769636	  700.9	  556.8	 8892.0	...
2769637	  701.1	  556.9	 8891.0	...
2769638	  701.3	  557.1	 8890.0	...
2769639	  701.6	  557.3	 8891.0	...
2769640	  701.8	  557.5	 8892.0	...
2769641	  702.1	  557.7	 8892.0	...
2769642	  702.2	  557.8	 8890.0	...
2769643	  702.3	  557.8	 8888.0	...
2769644	  701.9	  557.3	 8886.0	...
2769645	  701.4	  557.1	 8886.0	...
MSG	2769646 0000 _ Number On
2769646	  701.7	  557.0	 8889.0	...
2769647	  702.3	  557.4	 8892.0	...
2769648	  702.9	  557.7	 8893.0	...
2769649	  702.7	  557.8	 8893.0	...
2769650	  702.1	  557.8	 8894.0	...
2769651	  701.7	  557.5	 8896.0	...
2769652	  701.4	  557.3	 8897.0	...
2769653	  701.5	  557.3	 8897.0	...
2769654	  701.6	  557.4	 8897.0	...
2769655	  701.5	  557.4	 8898.0	...
2769656	  701.3	  557.5	 8900.0	...
2769657	  701.0	  557.4	 8900.0	...
2769658	  700.9	  557.2	 8900.0	...
2769659	  701.1	  557.4	 8899.0	...
2769660	  701.4	  557.7	 8898.0	...
2769661	  701.5	  558.0	 8896.0	...
2769662	  701.4	  558.0	 8893.0	...
2769663	  701.3	  557.9	 8890.0	...
2769664	  701.2	  558.0	 8889.0	...
2769665	  701.1	  557.6	 8888.0	...
2769666	  701.0	  557.3	 8888.0	...
2769667	  701.0	  556.6	 8887.0	...
2769668	  700.9	  556.4	 8885.0	...
2769669	  700.8	  556.1	 8883.0	...
2769670	  700.8	  556.6	 8882.0	...
2769671	  700.9	  557.4	 8881.0	...
2769672	  701.0	  558.1	 8880.0	...
2769673	  700.9	  558.3	 8879.0	...
2769674	  700.7	  558.1	 8878.0	...
2769675	  700.5	  557.6	 8875.0	...
2769676	  700.3	  557.2	 8871.0	...
2769677	  700.3	  557.3	 8867.0	...
2769678	  700.3	  557.7	 8867.0	...
2769679	  700.3	  558.0	 8868.0	...
2769680	  700.1	  557.6	 8868.0	...
2769681	  700.0	  557.2	 8868.0	...
2769682	  700.0	  556.8	 8869.0	...
2769683	  700.1	  556.6	 8871.0	...
2769684	  700.3	  556.6	 8873.0	...
2769685	  700.3	  556.6	 8874.0	...
2769686	  700.4	  556.7	 8872.0	...
2769687	  700.5	  556.5	 8870.0	...
2769688	  700.6	  556.4	 8867.0	...
2769689	  700.8	  556.3	 8867.0	...
2769690	  700.9	  556.2	 8867.0	...
2769691	  701.0	  556.0	 8865.0	...
2769692	  700.9	  556.4	 8863.0	...
2769693	  700.8	  556.8	 8862.0	...
2769694	  700.7	  557.0	 8863.0	...
2769695	  700.5	  556.7	 8862.0	...
2769696	  700.4	  556.9	 8859.0	...
2769697	  700.4	  557.4	 8856.0	...
2769698	  700.5	  557.8	 8855.0	...
2769699	  700.7	  557.9	 8854.0	...
2769700	  700.7	  557.8	 8858.0	...
2769701	  701.1	  557.7	 8863.0	...
2769702	  701.5	  557.6	 8867.0	...
2769703	  701.8	  557.5	 8865.0	...
2769704	  701.6	  557.5	 8863.0	...
2769705	  701.5	  557.4	 8863.0	...
2769706	  701.4	  557.2	 8864.0	...
2769707	  701.3	  556.9	 8865.0	...
2769708	  701.5	  556.6	 8864.0	...
2769709	  701.6	  556.4	 8861.0	...
2769710	  701.3	  556.4	 8858.0	...
2769711	  700.8	  556.6	 8856.0	...
2769712	  700.4	  556.8	 8855.0	...
2769713	  700.3	  557.0	 8856.0	...
2769714	  700.7	  557.0	 8858.0	...
2769715	  701.1	  557.0	 8860.0	...
2769716	  701.0	  556.5	 8859.0	...
2769717	  700.5	  555.9	 8856.0	...
2769718	  700.4	  555.7	 8857.0	...
2769719	  700.9	  556.1	 8860.0	...
2769720	  701.4	  556.5	 8860.0	...
2769721	  701.5	  556.6	 8856.0	...
2769722	  701.3	  556.5	 8854.0	...
2769723	  701.1	  556.2	 8856.0	...
2769724	  700.9	  556.0	 8856.0	...
2769725	  701.0	  556.0	 8856.0	...
2769726	  701.1	  556.1	 8856.0	...
2769727	  701.1	  556.2	 8857.0	...
2769728	  701.2	  556.3	 8854.0	...
2769729	  701.0	  556.3	 8850.0	...
2769730	  700.9	  556.1	 8846.0	...
2769731	  701.2	  555.9	 8846.0	...
2769732	  701.8	  555.6	 8844.0	...
2769733	  701.8	  555.5	 8839.0	...
2769734	  701.2	  555.4	 8834.0	...
2769735	  700.7	  555.3	 8837.0	...
2769736	  700.8	  555.2	 8842.0	...
2769737	  701.0	  555.4	 8848.0	...
2769738	  701.2	  555.7	 8848.0	...
2769739	  701.4	  555.9	 8850.0	...
2769740	  701.4	  555.9	 8850.0	...
2769741	  701.2	  555.7	 8850.0	...
2769742	  701.1	  555.4	 8851.0	...
2769743	  701.4	  555.2	 8851.0	...
2769744	  701.8	  555.4	 8851.0	...
2769745	  702.0	  555.5	 8850.0	...
2769746	  701.7	  555.5	 8850.0	...
2769747	  701.4	  555.7	 8850.0	...
2769748	  701.2	  556.0	 8846.0	...
2769749	  701.4	  556.1	 8842.0	...
2769750	  701.5	  555.7	 8842.0	...
2769751	  701.6	  555.3	 8845.0	...
2769752	  701.7	  555.1	 8849.0	...
2769753	  701.8	  555.1	 8848.0	...
2769754	  701.9	  554.8	 8848.0	...
2769755	  701.6	  554.3	 8847.0	...
2769756	  701.4	  554.0	 8847.0	...
2769757	  701.1	  554.0	 8846.0	...
2769758	  701.1	  554.1	 8846.0	...
2769759	  701.0	  554.2	 8845.0	...
2769760	  700.9	  554.3	 8845.0	...
2769761	  700.9	  554.4	 8844.0	...
2769762	  700.9	  554.3	 8843.0	...
2769763	  701.1	  554.8	 8844.0	...
2769764	  701.4	  555.3	 8845.0	...
2769765	  701.6	  555.5	 8846.0	...
2769766	  701.6	  555.2	 8846.0	...
2769767	  701.5	  555.0	 8846.0	...
2769768	  701.2	  555.1	 8846.0	...
2769769	  700.9	  555.0	 8846.0	...
2769770	  701.1	  554.9	 8848.0	...
2769771	  701.4	  554.7	 8852.0	...
2769772	  701.9	  554.7	 8856.0	...
2769773	  702.0	  555.0	 8853.0	...
2769774	  702.1	  555.3	 8848.0	...
2769775	  702.2	  555.6	 8845.0	...
2769776	  702.3	  555.4	 8847.0	...
2769777	  702.4	  555.1	 8847.0	...
2769778	  702.3	  554.9	 8846.0	...
2769779	  702.2	  554.7	 8845.0	...
2769780	  702.1	  554.7	 8846.0	...
2769781	  702.1	  554.7	 8844.0	...
2769782	  702.2	  554.8	 8841.0	...
2769783	  702.3	  554.8	 8837.0	...
2769784	  702.4	  554.6	 8834.0	...
2769785	  702.7	  554.9	 8832.0	...
2769786	  703.0	  555.3	 8832.0	...
2769787	  703.2	  555.6	 8835.0	...
2769788	  703.3	  555.5	 8837.0	...
2769789	  703.5	  555.7	 8839.0	...
2769790	  703.6	  555.8	 8839.0	...
2769791	  703.2	  555.8	 8838.0	...
2769792	  702.6	  555.5	 8835.0	...
2769793	  702.0	  555.1	 8830.0	...
2769794	  701.9	  554.9	 8825.0	...
2769795	  701.8	  554.8	 8823.0	...
2769796	  701.8	  554.8	 8824.0	...
2769797	  701.6	  554.8	 8825.0	...
2769798	  701.4	  554.8	 8824.0	...
2769799	  701.2	  554.9	 8820.0	...
2769800	  701.4	  555.0	 8816.0	...
2769801	  701.6	  555.1	 8814.0	...
2769802	  702.3	  555.2	 8817.0	...
2769803	  702.6	  555.4	 8823.0	...
2769804	  703.0	  555.5	 8828.0	...
2769805	  703.1	  555.5	 8830.0	...
2769806	  703.1	  555.6	 8830.0	...
2769807	  703.1	  555.7	 8831.0	...
2769808	  703.1	  555.7	 8831.0	...
2769809	  702.9	  555.8	 8832.0	...
2769810	  702.7	  555.8	 8827.0	...
2769811	  702.7	  555.6	 8822.0	...
2769812	  702.9	  555.3	 8819.0	...
2769813	  703.2	  555.7	 8822.0	...
2769814	  703.4	  556.2	 8825.0	...
2769815	  703.3	  556.6	 8825.0	...
2769816	  703.0	  556.4	 8826.0	...
2769817	  702.8	  556.1	 8826.0	...
2769818	  702.7	  555.5	 8827.0	...
2769819	  702.5	  554.9	 8823.0	...
2769820	  702.4	  554.4	 8819.0	...
2769821	  702.5	  554.7	 8814.0	...
2769822	  702.5	  555.0	 8816.0	...
2769823	  702.8	  555.2	 8818.0	...
2769824	  703.0	  555.0	 8820.0	...
2769825	  703.1	  554.8	 8820.0	...
2769826	  703.0	  555.2	 8820.0	...
2769827	  703.0	  555.5	 8821.0	...
2769828	  703.0	  555.9	 8821.0	...
2769829	  703.0	  556.0	 8821.0	...
2769830	  702.9	  556.0	 8823.0	...
2769831	  702.8	  556.0	 8824.0	...
2769832	  702.7	  556.0	 8825.0	...
2769833	  702.7	  556.1	 8823.0	...
2769834	  702.6	  556.0	 8821.0	...
2769835	  702.6	  555.8	 8814.0	...
2769836	  702.7	  555.7	 8808.0	...
2769837	  702.9	  555.7	 8807.0	...
2769838	  703.0	  556.0	 8812.0	...
2769839	  703.1	  556.3	 8818.0	...
2769840	  703.1	  556.7	 8819.0	...
2769841	  703.2	  556.9	 8820.0	...
2769842	  703.3	  556.9	 8820.0	...
2769843	  703.4	  557.0	 8820.0	...
2769844	  703.6	  557.2	 8818.0	...
2769845	  703.6	  557.0	 8817.0	...
2769846	  703.7	  556.8	 8817.0	...
2769847	  703.7	  556.7	 8819.0	...
2769848	  703.9	  556.9	 8818.0	...
2769849	  703.9	  557.1	 8815.0	...
2769850	  703.9	  557.2	 8808.0	...
2769851	  703.8	  557.4	 8805.0	...
2769852	  703.6	  557.6	 8802.0	...
2769853	  703.6	  557.7	 8803.0	...
2769854	  703.6	  557.7	 8802.0	...
2769855	  703.7	  557.9	 8802.0	...
2769856	  703.8	  558.1	 8803.0	...
2769857	  703.8	  557.8	 8805.0	...
2769858	  703.7	  557.3	 8808.0	...
2769859	  703.6	  556.8	 8809.0	...
2769860	  703.9	  556.9	 8808.0	...
2769861	  704.3	  557.0	 8809.0	...
2769862	  704.8	  557.0	 8810.0	...
2769863	  704.2	  556.9	 8811.0	...
2769864	  703.6	  556.8	 8811.0	...
2769865	  703.0	  556.8	 8811.0	...
2769866	  702.9	  556.7	 8811.0	...
2769867	  702.8	  556.5	 8811.0	...
2769868	  702.9	  556.4	 8810.0	...
2769869	  703.1	  556.9	 8810.0	...
2769870	  703.4	  557.5	 8810.0	...
2769871	  703.4	  557.7	 8810.0	...
2769872	  703.4	  557.3	 8809.0	...
2769873	  703.5	  557.4	 8812.0	...
2769874	  703.6	  557.9	 8815.0	...
2769875	  703.6	  558.5	 8817.0	...
2769876	  703.7	  558.6	 8817.0	...
2769877	  703.9	  558.7	 8816.0	...
2769878	  704.1	  558.5	 8816.0	...
2769879	  704.0	  558.4	 8809.0	...
2769880	  703.9	  558.3	 8803.0	...
2769881	  703.7	  558.1	 8799.0	...
2769882	  703.7	  557.9	 8802.0	...
2769883	  703.7	  557.8	 8805.0	...
2769884	  703.6	  557.8	 8806.0	...
2769885	  703.4	  557.8	 8806.0	...
2769886	  703.4	  557.7	 8806.0	...
2769887	  703.5	  557.7	 8807.0	...
2769888	  703.9	  557.8	 8809.0	...
2769889	  704.1	  558.0	 8812.0	...
2769890	  704.1	  558.0	 8811.0	...
2769891	  704.1	  557.9	 8809.0	...
2769892	  704.1	  557.9	 8808.0	...
2769893	  704.1	  558.2	 8809.0	...
2769894	  704.2	  558.4	 8810.0	...
2769895	  703.6	  558.0	 8812.0	...
2769896	  703.0	  557.6	 8812.0	...
2769897	  703.0	  557.8	 8812.0	...
2769898	  703.5	  558.5	 8812.0	...
2769899	  703.8	  559.2	 8810.0	...
2769900	  703.7	  559.3	 8809.0	...
2769901	  703.6	  559.3	 8808.0	...
2769902	  703.7	  559.2	 8806.0	...
2769903	  704.0	  559.1	 8803.0	...
2769904	  704.3	  558.8	 8801.0	...
2769905	  704.6	  558.5	 8801.0	...
2769906	  704.6	  558.3	 8803.0	...
2769907	  704.5	  558.2	 8806.0	...
2769908	  704.5	  558.5	 8809.0	...
2769909	  704.3	  558.9	 8810.0	...
2769910	  703.8	  558.9	 8810.0	...
2769911	  703.4	  558.6	 8809.0	...
2769912	  703.6	  558.3	 8808.0	...
2769913	  704.1	  558.4	 8807.0	...
2769914	  704.2	  558.6	 8807.0	...
2769915	  703.9	  558.8	 8810.0	...
2769916	  703.6	  559.0	 8813.0	...
2769917	  703.8	  558.9	 8813.0	...
2769918	  703.8	  558.8	 8812.0	...
2769919	  703.6	  558.6	 8810.0	...
2769920	  703.4	  558.6	 8810.0	...
2769921	  703.3	  559.2	 8811.0	...
2769922	  703.5	  560.0	 8812.0	...
2769923	  703.6	  560.7	 8813.0	...
2769924	  703.7	  560.3	 8814.0	...
2769925	  703.7	  559.8	 8816.0	...
2769926	  703.7	  559.5	 8819.0	...
2769927	  703.7	  559.5	 8820.0	...
2769928	  703.9	  559.5	 8820.0	...
2769929	  704.1	  559.5	 8820.0	...
2769930	  704.3	  559.5	 8821.0	...
2769931	  704.3	  559.2	 8821.0	...
2769932	  704.3	  559.0	 8820.0	...
2769933	  704.2	  558.5	 8819.0	...
2769934	  704.3	  558.3	 8823.0	...
2769935	  704.2	  558.0	 8827.0	...
2769936	  704.1	  557.7	 8831.0	...
2769937	  703.9	  557.5	 8830.0	...
2769938	  704.2	  557.8	 8830.0	...
2769939	  704.5	  558.2	 8830.0	...
2769940	  704.8	  559.1	 8830.0	...
2769941	  704.8	  559.5	 8828.0	...
2769942	  704.4	  559.7	 8827.0	...
2769943	  704.1	  559.5	 8829.0	...
2769944	  704.1	  559.1	 8826.0	...
2769945	  704.4	  558.8	 8823.0	...
2769946	  704.7	  558.5	 8820.0	...
2769947	  704.6	  558.4	 8823.0	...
MSG	2769948 0000 _ Number Off
2769948	  704.8	  558.4	 8826.0	...
2769949	  705.0	  558.4	 8827.0	...
2769950	  705.1	  558.3	 8825.0	...
2769951	  704.9	  558.4	 8823.0	...
2769952	  704.4	  558.4	 8821.0	...
2769953	  703.9	  558.5	 8822.0	...
2769954	  703.7	  558.6	 8822.0	...
2769955	  703.9	  558.5	 8823.0	...
2769956	  704.0	  558.3	 8822.0	...
2769957	  703.9	  558.2	 8820.0	...
2769958	  703.8	  558.4	 8816.0	...
2769959	  703.8	  558.6	 8813.0	...
2769960	  703.6	  558.7	 8815.0	...
2769961	  703.5	  558.8	 8818.0	...
2769962	  703.4	  558.7	 8821.0	...
2769963	  703.4	  558.6	 8821.0	...
2769964	  703.4	  558.6	 8821.0	...
2769965	  703.4	  558.7	 8821.0	...
2769966	  703.4	  558.8	 8819.0	...
2769967	  703.4	  558.9	 8819.0	...
2769968	  703.8	  558.8	 8822.0	...
2769969	  704.3	  558.6	 8825.0	...
2769970	  704.9	  558.2	 8826.0	...
2769971	  705.1	  557.8	 8824.0	...
2769972	  705.2	  557.3	 8818.0	...
2769973	  705.1	  557.2	 8813.0	...
2769974	  704.9	  557.2	 8809.0	...
2769975	  704.6	  557.2	 8814.0	...
2769976	  704.0	  557.2	 8818.0	...
2769977	  703.6	  557.1	 8819.0	...
2769978	  703.4	  557.1	 8814.0	...
2769979	  703.6	  557.3	 8809.0	...
2769980	  703.9	  557.6	 8809.0	...
2769981	  704.0	  558.1	 8813.0	...
2769982	  703.9	  558.4	 8817.0	...
2769983	  703.7	  558.1	 8817.0	...
2769984	  703.2	  557.9	 8819.0	...
2769985	  702.7	  557.6	 8820.0	...
2769986	  702.4	  557.6	 8821.0	...
2769987	  702.6	  558.2	 8822.0	...
2769988	  702.7	  558.8	 8823.0	...
2769989	  702.5	  558.9	 8824.0	...
2769990	  702.2	  557.8	 8827.0	...
2769991	  701.9	  556.7	 8829.0	...
2769992	  701.8	  556.6	 8829.0	...
2769993	  701.8	  557.0	 8826.0	...
2769994	  702.1	  557.4	 8824.0	...
2769995	  702.4	  557.4	 8829.0	...
2769996	  702.7	  557.4	 8833.0	...
2769997	  702.7	  557.4	 8838.0	...
2769998	  702.6	  557.4	 8838.0	...
2769999	  702.8	  557.4	 8837.0	...
2770000	  703.2	  557.3	 8832.0	...
2770001	  703.5	  557.2	 8827.0	...
2770002	  703.5	  557.6	 8826.0	...
2770003	  703.4	  558.0	 8828.0	...
2770004	  703.3	  558.6	 8831.0	...
2770005	  703.3	  558.7	 8832.0	...
2770006	  703.4	  558.8	 8832.0	...
2770007	  703.4	  558.9	 8831.0	...
2770008	  703.2	  559.0	 8825.0	...
2770009	  703.0	  559.1	 8818.0	...
2770010	  703.3	  559.2	 8815.0	...
2770011	  703.8	  559.2	 8816.0	...
2770012	  704.2	  559.1	 8818.0	...
2770013	  704.1	  559.0	 8818.0	...
2770014	  703.9	  559.0	 8819.0	...
2770015	  703.9	  558.8	 8819.0	...
2770016	  703.8	  558.4	 8818.0	...
2770017	  703.7	  558.0	 8816.0	...
2770018	  703.8	  557.6	 8816.0	...
2770019	  703.9	  557.8	 8816.0	...
2770020	  704.1	  558.0	 8817.0	...
2770021	  704.1	  558.2	 8817.0	...
2770022	  703.9	  558.3	 8812.0	...
2770023	  703.5	  558.0	 8807.0	...
2770024	  703.1	  557.6	 8802.0	...
2770025	  703.4	  557.5	 8804.0	...
2770026	  703.8	  557.8	 8807.0	...
2770027	  704.5	  557.9	 8813.0	...
2770028	  704.9	  557.6	 8817.0	...
2770029	  705.2	  557.4	 8820.0	...
2770030	  705.0	  557.4	 8819.0	...
2770031	  704.9	  557.3	 8817.0	...
2770032	  704.8	  557.2	 8813.0	...
2770033	  704.8	  557.2	 8806.0	...
2770034	  704.8	  557.3	 8799.0	...
2770035	  704.7	  557.2	 8793.0	...
2770036	  704.6	  556.5	 8791.0	...
2770037	  704.3	  555.8	 8788.0	...
2770038	  704.1	  555.3	 8786.0	...
2770039	  704.0	  555.3	 8784.0	...
2770040	  704.3	  555.3	 8789.0	...
2770041	  704.3	  554.7	 8794.0	...
2770042	  704.2	  554.0	 8797.0	...
2770043	  704.2	  553.3	 8795.0	...
2770044	  704.5	  553.0	 8790.0	...
2770045	  704.8	  552.8	 8787.0	...
2770046	  705.0	  552.6	 8785.0	...
2770047	  705.0	  552.7	 8785.0	...
2770048	  704.8	  552.7	 8783.0	...
2770049	  704.5	  552.4	 8781.0	...
2770050	  704.1	  552.0	 8779.0	...
2770051	  703.8	  551.7	 8778.0	...
2770052	  703.6	  551.6	 8776.0	...
2770053	  703.6	  551.4	 8775.0	...
2770054	  703.7	  551.1	 8775.0	...
2770055	  703.7	  551.1	 8777.0	...
2770056	  703.8	  550.3	 8778.0	...
2770057	  703.6	  549.6	 8780.0	...
2770058	  703.6	  548.8	 8780.0	...
2770059	  703.5	  548.7	 8774.0	...
2770060	  703.5	  548.6	 8768.0	...
2770061	  703.5	  548.4	 8761.0	...
2770062	  703.5	  548.3	 8758.0	...
2770063	  703.4	  548.3	 8755.0	...
2770064	  703.3	  547.9	 8752.0	...
2770065	  703.2	  547.3	 8752.0	...
2770066	  703.1	  546.7	 8755.0	...
2770067	  703.2	  546.6	 8759.0	...
2770068	  703.3	  546.7	 8763.0	...
2770069	  703.4	  546.9	 8759.0	...
2770070	  703.4	  546.7	 8756.0	...
2770071	  703.4	  546.4	 8752.0	...
2770072	  703.4	  546.2	 8750.0	...
2770073	  703.1	  546.1	 8744.0	...
2770074	  702.8	  546.0	 8740.0	...
2770075	  702.5	  545.9	 8736.0	...
2770076	  702.6	  545.8	 8736.0	...
2770077	  702.7	  545.8	 8738.0	...
2770078	  702.7	  545.8	 8740.0	...
2770079	  702.9	  545.7	 8743.0	...
2770080	  703.0	  545.7	 8744.0	...
2770081	  703.1	  545.6	 8744.0	...
2770082	  703.1	  545.3	 8745.0	...
2770083	  703.1	  545.1	 8744.0	...
2770084	  703.2	  544.8	 8743.0	...
2770085	  703.5	  545.0	 8742.0	...
2770086	  703.7	  545.1	 8742.0	...
2770087	  703.4	  545.2	 8742.0	...
2770088	  702.9	  545.1	 8741.0	...
2770089	  702.4	  545.1	 8741.0	...
2770090	  702.4	  545.1	 8741.0	...
2770091	  702.4	  545.2	 8741.0	...
2770092	  702.3	  545.2	 8740.0	...
2770093	  702.2	  545.1	 8738.0	...
2770094	  702.2	  545.0	 8738.0	...
2770095	  701.9	  544.8	 8737.0	...
2770096	  701.7	  544.8	 8737.0	...
2770097	  701.5	  544.9	 8736.0	...
2770098	  701.8	  544.9	 8738.0	...
2770099	  702.1	  544.8	 8741.0	...
2770100	  702.3	  544.8	 8743.0	...
2770101	  702.4	  544.6	 8742.0	...
2770102	  702.5	  544.6	 8740.0	...
2770103	  702.6	  544.6	 8737.0	...
2770104	  702.6	  544.5	 8732.0	...
2770105	  702.4	  544.3	 8729.0	...
2770106	  702.2	  544.5	 8726.0	...
2770107	  702.0	  545.0	 8727.0	...
2770108	  702.0	  545.4	 8729.0	...
2770109	  701.9	  545.4	 8730.0	...
2770110	  701.9	  545.5	 8731.0	...
2770111	  702.0	  545.5	 8731.0	...
2770112	  702.1	  545.3	 8731.0	...
2770113	  701.7	  545.0	 8731.0	...
2770114	  701.3	  544.6	 8732.0	...
2770115	  701.2	  544.4	 8734.0	...
2770116	  701.5	  544.4	 8736.0	...
2770117	  701.8	  544.4	 8737.0	...
2770118	  701.9	  544.2	 8737.0	...
2770119	  701.7	  543.9	 8738.0	...
2770120	  701.6	  543.8	 8738.0	...
2770121	  701.5	  544.2	 8734.0	...
2770122	  701.5	  544.5	 8731.0	...
2770123	  701.4	  544.6	 8727.0	...
2770124	  701.4	  544.6	 8726.0	...
2770125	  701.0	  544.2	 8726.0	...
2770126	  700.8	  543.8	 8726.0	...
2770127	  700.4	  543.4	 8729.0	...
2770128	  700.4	  543.4	 8731.0	...
2770129	  700.4	  543.5	 8732.0	...
2770130	  700.9	  543.5	 8732.0	...
2770131	  701.4	  543.5	 8734.0	...
2770132	  701.8	  543.4	 8738.0	...
2770133	  701.8	  543.4	 8743.0	...
2770134	  701.8	  543.1	 8744.0	...
2770135	  701.8	  542.9	 8746.0	...
2770136	  701.8	  542.7	 8746.0	...
2770137	  701.6	  542.9	 8740.0	...
2770138	  701.3	  543.0	 8734.0	...
2770139	  700.9	  542.6	 8731.0	...
2770140	  700.8	  542.2	 8734.0	...
2770141	  700.7	  541.8	 8738.0	...
2770142	  700.7	  541.8	 8739.0	...
2770143	  700.7	  541.9	 8738.0	...
2770144	  700.7	  542.3	 8736.0	...
2770145	  700.8	  542.6	 8732.0	...
2770146	  700.8	  542.8	 8729.0	...
2770147	  700.8	  542.7	 8730.0	...
2770148	  700.7	  542.6	 8732.0	...
2770149	  700.6	  542.6	 8731.0	...
2770150	  700.6	  542.6	 8727.0	...
2770151	  700.5	  542.7	 8723.0	...
2770152	  700.6	  542.7	 8724.0	...
2770153	  700.8	  542.8	 8727.0	...
2770154	  700.9	  542.7	 8730.0	...
2770155	  700.8	  542.3	 8731.0	...
2770156	  700.6	  541.8	 8730.0	...
2770157	  700.7	  542.1	 8730.0	...
2770158	  700.9	  542.7	 8730.0	...
2770159	  700.4	  542.8	 8733.0	...
MSG	2770160 0000 _ Number On
2770160	  699.8	  542.5	 8735.0	...
2770161	  699.6	  542.1	 8737.0	...
2770162	  700.0	  542.5	 8737.0	...
2770163	  700.4	  542.8	 8737.0	...
2770164	  700.4	  543.1	 8737.0	...
2770165	  700.1	  543.2	 8738.0	...
2770166	  699.8	  543.2	 8738.0	...
2770167	  699.5	  543.2	 8739.0	...
2770168	  699.5	  543.3	 8741.0	...
2770169	  699.7	  543.2	 8742.0	...
2770170	  699.9	  543.7	 8742.0	...
2770171	  700.2	  544.3	 8749.0	...
2770172	  700.3	  544.9	 8755.0	...
2770173	  700.3	  544.9	 8761.0	...
2770174	  700.4	  544.8	 8759.0	...
2770175	  700.5	  544.7	 8758.0	...
2770176	  700.7	  544.4	 8756.0	...
2770177	  700.7	  544.4	 8750.0	...
2770178	  700.7	  544.6	 8745.0	...
2770179	  700.8	  544.8	 8740.0	...
2770180	  700.8	  544.8	 8740.0	...
2770181	  700.9	  544.8	 8745.0	...
2770182	  700.8	  544.7	 8751.0	...
2770183	  700.9	  544.7	 8757.0	...
2770184	  701.1	  545.1	 8759.0	...
2770185	  701.3	  545.5	 8760.0	...
2770186	  701.4	  545.9	 8760.0	...
2770187	  701.3	  545.9	 8759.0	...
2770188	  701.3	  545.8	 8758.0	...
2770189	  701.2	  545.5	 8761.0	...
2770190	  701.0	  545.2	 8765.0	...
2770191	  700.7	  545.2	 8769.0	...
2770192	  700.4	  545.4	 8769.0	...
2770193	  700.2	  545.5	 8767.0	...
2770194	  700.0	  545.6	 8765.0	...
2770195	  700.1	  545.6	 8766.0	...
2770196	  700.3	  545.7	 8768.0	...
2770197	  700.6	  545.6	 8770.0	...
2770198	  700.6	  545.3	 8771.0	...
2770199	  700.6	  545.3	 8772.0	...
2770200	  700.8	  545.6	 8773.0	...
2770201	  700.9	  545.8	 8771.0	...
2770202	  700.8	  545.7	 8766.0	...
2770203	  700.8	  545.8	 8761.0	...
2770204	  700.7	  546.0	 8758.0	...
2770205	  700.7	  546.1	 8759.0	...
2770206	  700.7	  546.1	 8760.0	...
2770207	  700.7	  546.1	 8763.0	...
2770208	  700.8	  546.1	 8765.0	...
2770209	  700.8	  546.2	 8767.0	...
2770210	  700.7	  546.2	 8766.0	...
2770211	  700.6	  546.1	 8765.0	...
2770212	  700.6	  546.0	 8764.0	...
2770213	  700.7	  546.1	 8763.0	...
2770214	  700.7	  546.2	 8763.0	...
2770215	  700.9	  546.9	 8763.0	...
2770216	  701.0	  547.4	 8763.0	...
2770217	  701.1	  547.8	 8765.0	...
2770218	  701.1	  547.8	 8768.0	...
2770219	  701.1	  547.9	 8774.0	...
2770220	  701.1	  547.9	 8777.0	...
2770221	  701.0	  547.9	 8780.0	...
2770222	  700.9	  547.9	 8779.0	...
2770223	  700.9	  548.1	 8778.0	...
2770224	  701.0	  548.4	 8777.0	...
2770225	  701.1	  548.6	 8774.0	...
2770226	  701.1	  548.5	 8771.0	...
2770227	  701.2	  548.4	 8768.0	...
2770228	  701.3	  548.4	 8767.0	...
2770229	  701.3	  548.6	 8766.0	...
2770230	  701.3	  549.0	 8765.0	...
2770231	  701.2	  549.2	 8768.0	...
2770232	  701.4	  549.2	 8771.0	...
2770233	  701.6	  549.2	 8773.0	...
2770234	  701.7	  549.2	 8770.0	...
2770235	  701.5	  549.5	 8767.0	...
2770236	  701.4	  549.8	 8764.0	...
2770237	  701.4	  549.7	 8764.0	...
2770238	  701.4	  549.3	 8764.0	...
2770239	  701.4	  548.8	 8763.0	...
2770240	  701.5	  548.7	 8762.0	...
2770241	  701.5	  549.0	 8760.0	...
2770242	  701.1	  549.5	 8759.0	...
2770243	  700.6	  549.9	 8758.0	...
2770244	  700.2	  550.1	 8764.0	...
2770245	  700.3	  550.3	 8769.0	...
2770246	  700.7	  550.5	 8772.0	...
2770247	  701.1	  550.4	 8771.0	...
2770248	  701.4	  550.3	 8771.0	...
2770249	  701.3	  550.2	 8774.0	...
2770250	  701.2	  550.4	 8776.0	...
2770251	  701.1	  550.7	 8777.0	...
2770252	  701.1	  550.9	 8778.0	...
2770253	  701.1	  551.0	 8780.0	...
2770254	  701.1	  551.2	 8781.0	...
2770255	  700.8	  551.4	 8782.0	...
2770256	  700.5	  551.6	 8783.0	...
2770257	  700.5	  551.7	 8783.0	...
2770258	  700.7	  551.7	 8784.0	...
2770259	  701.0	  551.6	 8784.0	...
2770260	  701.1	  551.7	 8785.0	...
2770261	  701.2	  551.9	 8788.0	...
2770262	  701.2	  552.5	 8790.0	...
2770263	  701.2	  553.0	 8791.0	...
2770264	  701.1	  554.0	 8792.0	...
2770265	  700.8	  554.7	 8792.0	...
2770266	  700.4	  555.4	 8794.0	...
2770267	  700.2	  555.5	 8795.0	...
2770268	  700.3	  555.5	 8797.0	...
2770269	  700.5	  555.4	 8798.0	...
2770270	  700.8	  555.4	 8796.0	...
2770271	  701.0	  555.7	 8795.0	...
2770272	  701.1	  556.1	 8799.0	...
2770273	  700.9	  556.2	 8804.0	...
2770274	  700.7	  555.9	 8813.0	...
2770275	  700.6	  556.1	 8818.0	...
2770276	  700.7	  556.6	 8823.0	...
2770277	  700.7	  557.1	 8823.0	...
2770278	  700.7	  557.1	 8822.0	...
2770279	  700.7	  556.9	 8820.0	...
2770280	  700.7	  556.8	 8818.0	...
2770281	  700.7	  556.9	 8816.0	...
2770282	  700.8	  557.1	 8814.0	...
2770283	  700.8	  557.5	 8811.0	...
2770284	  700.7	  557.7	 8810.0	...
2770285	  700.6	  558.1	 8813.0	...
2770286	  700.5	  558.2	 8817.0	...
2770287	  700.4	  558.3	 8826.0	...
2770288	  700.7	  559.0	 8830.0	...
2770289	  701.1	  559.7	 8833.0	...
2770290	  701.4	  560.0	 8833.0	...
2770291	  701.3	  559.7	 8833.0	...
2770292	  701.1	  559.5	 8831.0	...
2770293	  701.0	  560.2	 8830.0	...
2770294	  701.0	  560.8	 8829.0	...
2770295	  701.0	  561.3	 8830.0	...
2770296	  701.0	  561.3	 8832.0	...
2770297	  701.1	  561.3	 8833.0	...
2770298	  701.1	  561.3	 8834.0	...
2770299	  701.0	  561.3	 8833.0	...
2770300	  701.0	  561.7	 8832.0	...
2770301	  701.0	  562.0	 8832.0	...
2770302	  700.9	  562.3	 8832.0	...
2770303	  700.8	  562.4	 8832.0	...
2770304	  700.6	  562.5	 8833.0	...
2770305	  700.5	  562.3	 8833.0	...
2770306	  700.6	  562.0	 8834.0	...
2770307	  700.8	  562.0	 8835.0	...
2770308	  701.2	  562.7	 8836.0	...
2770309	  701.5	  563.4	 8840.0	...
2770310	  701.6	  563.5	 8841.0	...
2770311	  701.8	  563.4	 8843.0	...
2770312	  702.0	  563.2	 8847.0	...
2770313	  702.0	  563.2	 8851.0	...
2770314	  701.8	  563.2	 8855.0	...
2770315	  701.7	  563.2	 8854.0	...
2770316	  701.6	  563.3	 8853.0	...
2770317	  701.6	  563.4	 8853.0	...
2770318	  701.5	  563.2	 8853.0	...
2770319	  701.3	  562.8	 8853.0	...
2770320	  701.1	  562.6	 8854.0	...
2770321	  701.1	  562.7	 8854.0	...
2770322	  701.0	  562.8	 8853.0	...
2770323	  701.0	  563.0	 8851.0	...
2770324	  700.9	  563.5	 8850.0	...
2770325	  701.2	  564.2	 8849.0	...
2770326	  701.5	  564.6	 8850.0	...
2770327	  701.8	  564.9	 8855.0	...
2770328	  701.9	  564.9	 8859.0	...
2770329	  701.9	  564.9	 8862.0	...
2770330	  701.9	  565.0	 8861.0	...
2770331	  701.9	  565.0	 8860.0	...
2770332	  701.8	  564.8	 8860.0	...
2770333	  701.6	  564.6	 8860.0	...
2770334	  701.5	  564.5	 8861.0	...
2770335	  701.4	  564.6	 8862.0	...
2770336	  701.5	  564.9	 8863.0	...
2770337	  701.5	  564.9	 8865.0	...
2770338	  701.6	  565.0	 8866.0	...
2770339	  701.6	  565.0	 8866.0	...
2770340	  701.0	  565.2	 8864.0	...
2770341	  700.3	  565.4	 8863.0	...
2770342	  700.1	  565.6	 8862.0	...
2770343	  700.6	  565.5	 8863.0	...
2770344	  701.1	  565.5	 8863.0	...
2770345	  701.1	  565.7	 8864.0	...
2770346	  701.1	  566.2	 8864.0	...
2770347	  701.2	  566.6	 8864.0	...
2770348	  701.4	  566.6	 8862.0	...
2770349	  701.5	  566.3	 8860.0	...
2770350	  701.5	  566.0	 8861.0	...
2770351	  701.5	  566.2	 8863.0	...
2770352	  701.3	  566.5	 8865.0	...
2770353	  701.2	  566.6	 8864.0	...
2770354	  701.1	  566.5	 8864.0	...
2770355	  701.0	  566.2	 8864.0	...
2770356	  701.0	  566.1	 8864.0	...
2770357	  701.0	  566.1	 8866.0	...
2770358	  701.0	  566.3	 8867.0	...
2770359	  700.9	  566.7	 8868.0	...
2770360	  700.9	  567.1	 8869.0	...
2770361	  700.9	  567.3	 8870.0	...
2770362	  700.9	  567.1	 8870.0	...
2770363	  701.1	  567.0	 8870.0	...
2770364	  701.3	  566.8	 8873.0	...
2770365	  701.4	  566.8	 8877.0	...
2770366	  701.3	  566.9	 8882.0	...
2770367	  701.1	  567.1	 8884.0	...
2770368	  701.1	  567.1	 8888.0	...
2770369	  701.0	  567.0	 8890.0	...
2770370	  701.0	  566.9	 8889.0	...
2770371	  701.0	  566.8	 8886.0	...
2770372	  701.0	  566.7	 8881.0	...
2770373	  701.0	  566.7	 8879.0	...
2770374	  700.9	  566.6	 8876.0	...
2770375	  701.0	  566.5	 8877.0	...
2770376	  701.0	  566.4	 8879.0	...
2770377	  701.0	  566.4	 8881.0	...
2770378	  701.0	  566.4	 8881.0	...
2770379	  700.9	  566.3	 8881.0	...
2770380	  700.9	  566.4	 8880.0	...
2770381	  701.0	  566.4	 8879.0	...
2770382	  700.8	  566.0	 8877.0	...
2770383	  700.8	  565.7	 8875.0	...
2770384	  700.9	  565.6	 8877.0	...
2770385	  701.2	  565.9	 8878.0	...
2770386	  701.2	  566.0	 8877.0	...
2770387	  701.0	  565.9	 8875.0	...
2770388	  700.7	  566.0	 8873.0	...
2770389	  700.5	  566.2	 8874.0	...
2770390	  700.4	  566.2	 8876.0	...
2770391	  700.4	  566.2	 8877.0	...
2770392	  700.5	  566.2	 8877.0	...
2770393	  700.6	  566.6	 8878.0	...
2770394	  700.6	  566.9	 8877.0	...
2770395	  700.4	  567.2	 8873.0	...
2770396	  700.1	  567.0	 8869.0	...
2770397	  699.9	  566.8	 8866.0	...
2770398	  699.9	  566.8	 8867.0	...
2770399	  700.1	  567.2	 8868.0	...
2770400	  700.2	  567.6	 8869.0	...
2770401	  700.3	  567.7	 8869.0	...
2770402	  700.2	  567.6	 8874.0	...
2770403	  700.2	  567.5	 8878.0	...
2770404	  700.2	  567.7	 8883.0	...
2770405	  700.2	  567.6	 8882.0	...
2770406	  700.2	  567.4	 8882.0	...
2770407	  700.2	  567.3	 8881.0	...
2770408	  700.1	  567.0	 8879.0	...
2770409	  700.1	  566.7	 8876.0	...
2770410	  700.1	  566.8	 8874.0	...
2770411	  700.2	  567.2	 8875.0	...
2770412	  700.4	  567.7	 8876.0	...
2770413	  700.4	  567.5	 8878.0	...
2770414	  700.3	  567.3	 8881.0	...
2770415	  700.1	  567.1	 8884.0	...
2770416	  700.1	  567.1	 8884.0	...
2770417	  700.1	  567.0	 8884.0	...
2770418	  700.1	  566.9	 8883.0	...
2770419	  700.1	  567.1	 8882.0	...
2770420	  700.2	  567.2	 8883.0	...
2770421	  700.2	  567.3	 8882.0	...
2770422	  700.3	  567.3	 8882.0	...
2770423	  700.4	  567.4	 8881.0	...
2770424	  700.5	  567.5	 8881.0	...
2770425	  700.6	  567.9	 8881.0	...
2770426	  700.6	  568.3	 8882.0	...
2770427	  700.6	  568.6	 8883.0	...
2770428	  700.3	  568.4	 8884.0	...
2770429	  700.0	  568.2	 8883.0	...
2770430	  699.7	  568.0	 8880.0	...
2770431	  699.7	  568.0	 8877.0	...
2770432	  699.7	  568.1	 8881.0	...
2770433	  699.8	  568.1	 8885.0	...
2770434	  699.6	  568.1	 8886.0	...
2770435	  699.4	  568.3	 8885.0	...
2770436	  699.8	  568.7	 8886.0	...
2770437	  700.4	  569.1	 8889.0	...
2770438	  700.8	  568.7	 8890.0	...
2770439	  700.6	  568.2	 8888.0	...
2770440	  700.3	  567.6	 8886.0	...
2770441	  700.3	  567.6	 8885.0	...
2770442	  700.2	  567.6	 8881.0	...
2770443	  700.2	  567.8	 8878.0	...
2770444	  700.1	  567.9	 8877.0	...
2770445	  700.1	  567.8	 8881.0	...
2770446	  700.1	  567.6	 8886.0	...
2770447	  700.2	  567.3	 8887.0	...
2770448	  700.2	  567.3	 8886.0	...
2770449	  700.1	  567.4	 8885.0	...
2770450	  700.2	  567.5	 8884.0	...
2770451	  700.4	  567.5	 8887.0	...
2770452	  700.2	  567.0	 8890.0	...
2770453	  699.8	  566.4	 8890.0	...
2770454	  699.4	  566.4	 8888.0	...
2770455	  699.5	  566.9	 8886.0	...
2770456	  699.7	  567.5	 8889.0	...
2770457	  699.9	  567.7	 8892.0	...
2770458	  700.0	  567.9	 8895.0	...
2770459	  700.0	  568.0	 8896.0	...
2770460	  700.0	  567.8	 8895.0	...
2770461	  699.8	  567.6	 8895.0	...
2770462	  699.7	  567.6	 8894.0	...
MSG	2770463 0000 _ Number Off
2770463	  699.5	  567.7	 8894.0	...
2770464	  699.3	  567.5	 8893.0	...
2770465	  699.0	  567.2	 8891.0	...
2770466	  699.1	  566.9	 8890.0	...
2770467	  699.3	  566.8	 8890.0	...
2770468	  699.6	  567.2	 8890.0	...
2770469	  699.6	  567.8	 8891.0	...
2770470	  699.5	  568.3	 8891.0	...
2770471	  699.4	  568.3	 8891.0	...
2770472	  699.3	  568.3	 8890.0	...
2770473	  698.9	  568.2	 8886.0	...
2770474	  698.5	  567.9	 8883.0	...
2770475	  698.4	  567.6	 8887.0	...
2770476	  698.7	  567.5	 8894.0	...
2770477	  698.9	  567.5	 8897.0	...
2770478	  698.8	  567.7	 8892.0	...
2770479	  698.8	  567.7	 8887.0	...
2770480	  698.8	  567.8	 8891.0	...
2770481	  698.8	  567.6	 8896.0	...
2770482	  698.8	  567.6	 8902.0	...
2770483	  698.8	  567.5	 8902.0	...
2770484	  698.7	  567.5	 8903.0	...
2770485	  698.4	  567.7	 8902.0	...
2770486	  698.2	  568.0	 8902.0	...
2770487	  698.1	  568.3	 8903.0	...
2770488	  698.2	  568.7	 8904.0	...
2770489	  698.2	  569.1	 8904.0	...
2770490	  698.0	  569.4	 8904.0	...
2770491	  697.8	  569.7	 8904.0	...
2770492	  697.6	  569.9	 8904.0	...
2770493	  697.3	  569.5	 8904.0	...
2770494	  697.2	  568.9	 8903.0	...
2770495	  697.1	  568.4	 8903.0	...
2770496	  697.2	  568.4	 8903.0	...
2770497	  697.6	  568.5	 8904.0	...
2770498	  698.1	  568.6	 8902.0	...
2770499	  698.4	  568.9	 8900.0	...
2770500	  698.3	  568.9	 8899.0	...
2770501	  697.9	  569.0	 8900.0	...
2770502	  697.6	  569.0	 8901.0	...
2770503	  697.6	  569.2	 8901.0	...
2770504	  697.6	  569.4	 8900.0	...
2770505	  697.6	  569.6	 8899.0	...
2770506	  697.6	  569.6	 8903.0	...
2770507	  697.6	  569.5	 8908.0	...
2770508	  697.7	  569.4	 8912.0	...
2770509	  697.9	  569.4	 8911.0	...
2770510	  698.1	  569.6	 8910.0	...
2770511	  698.4	  569.6	 8909.0	...
2770512	  698.6	  569.4	 8908.0	...
2770513	  698.4	  569.0	 8908.0	...
2770514	  697.3	  568.1	 8904.0	...
2770515	  696.3	  567.5	 8899.0	...
2770516	  696.5	  567.9	 8894.0	...
2770517	  697.4	  568.8	 8900.0	...
2770518	  698.3	  569.6	 8907.0	...
2770519	  698.2	  569.6	 8912.0	...
2770520	  697.9	  569.5	 8911.0	...
2770521	  697.6	  569.3	 8910.0	...
2770522	  697.5	  569.0	 8911.0	...
2770523	  697.6	  568.7	 8911.0	...
2770524	  697.7	  568.4	 8910.0	...
2770525	  697.8	  568.0	 8911.0	...
2770526	  698.1	  567.9	 8913.0	...
2770527	  698.4	  568.6	 8915.0	...
2770528	  698.5	  569.3	 8915.0	...
2770529	  698.3	  569.5	 8916.0	...
2770530	  698.2	  569.2	 8917.0	...
2770531	  698.2	  568.9	 8918.0	...
2770532	  698.2	  569.1	 8921.0	...
2770533	  698.2	  569.2	 8923.0	...
2770534	  697.7	  569.3	 8922.0	...
2770535	  697.2	  569.5	 8919.0	...
2770536	  696.6	  569.6	 8915.0	...
2770537	  696.6	  569.6	 8914.0	...
2770538	  696.6	  569.7	 8915.0	...
2770539	  696.8	  569.8	 8915.0	...
2770540	  697.0	  570.0	 8917.0	...
2770541	  697.2	  569.8	 8920.0	...
2770542	  697.4	  569.7	 8924.0	...
2770543	  697.6	  569.7	 8927.0	...
2770544	  697.8	  569.9	 8928.0	...
2770545	  697.9	  570.0	 8928.0	...
2770546	  698.0	  569.9	 8927.0	...
2770547	  697.8	  569.7	 8926.0	...
2770548	  697.6	  569.6	 8928.0	...
2770549	  697.3	  569.4	 8932.0	...
2770550	  697.2	  569.2	 8935.0	...
2770551	  697.1	  569.3	 8935.0	...
2770552	  697.0	  569.3	 8935.0	...
2770553	  697.1	  569.3	 8933.0	...
2770554	  697.1	  569.3	 8930.0	...
2770555	  696.9	  569.2	 8926.0	...
2770556	  696.7	  569.3	 8926.0	...
2770557	  696.6	  569.4	 8927.0	...
2770558	  696.7	  569.5	 8930.0	...
2770559	  696.8	  569.5	 8934.0	...
2770560	  696.8	  569.6	 8934.0	...
2770561	  696.7	  569.7	 8933.0	...
2770562	  696.7	  569.9	 8928.0	...
2770563	  696.7	  570.0	 8923.0	...
2770564	  696.8	  570.0	 8920.0	...
2770565	  696.9	  569.9	 8920.0	...
2770566	  696.9	  569.9	 8921.0	...
2770567	  696.9	  569.9	 8921.0	...
2770568	  697.0	  570.0	 8922.0	...
2770569	  697.1	  570.1	 8923.0	...
2770570	  697.0	  570.0	 8925.0	...
2770571	  696.8	  569.9	 8927.0	...
2770572	  696.5	  569.7	 8928.0	...
2770573	  696.4	  569.6	 8928.0	...
2770574	  696.5	  569.7	 8926.0	...
2770575	  696.6	  569.9	 8923.0	...
2770576	  696.7	  570.1	 8921.0	...
2770577	  696.5	  570.3	 8921.0	...
2770578	  696.3	  570.4	 8921.0	...
2770579	  696.0	  570.3	 8919.0	...
2770580	  696.1	  570.1	 8918.0	...
2770581	  696.2	  570.1	 8921.0	...
2770582	  696.4	  570.3	 8924.0	...
2770583	  696.5	  570.6	 8926.0	...
2770584	  696.4	  570.9	 8922.0	...
2770585	  696.4	  571.1	 8920.0	...
2770586	  696.4	  571.1	 8919.0	...
2770587	  696.4	  571.1	 8920.0	...
2770588	  696.3	  571.0	 8919.0	...
2770589	  696.2	  570.8	 8919.0	...
2770590	  696.3	  570.6	 8919.0	...
2770591	  696.4	  570.5	 8919.0	...
2770592	  696.6	  570.6	 8918.0	...
2770593	  696.4	  570.4	 8918.0	...
2770594	  696.0	  570.2	 8918.0	...
2770595	  695.7	  570.1	 8926.0	...
2770596	  695.8	  570.2	 8933.0	...
2770597	  695.8	  570.4	 8940.0	...
2770598	  695.9	  570.4	 8940.0	...
2770599	  696.0	  570.0	 8941.0	...
2770600	  696.1	  569.7	 8937.0	...
2770601	  696.1	  569.4	 8931.0	...
2770602	  696.2	  569.5	 8925.0	...
2770603	  696.3	  569.7	 8927.0	...
2770604	  696.3	  569.9	 8929.0	...
2770605	  696.2	  570.0	 8926.0	...
2770606	  696.0	  570.2	 8923.0	...
2770607	  695.9	  570.3	 8923.0	...
2770608	  695.9	  570.5	 8928.0	...
2770609	  695.8	  570.3	 8930.0	...
2770610	  695.7	  570.0	 8927.0	...
2770611	  695.6	  569.6	 8927.0	...
2770612	  695.5	  569.6	 8929.0	...
2770613	  695.6	  569.6	 8932.0	...
2770614	  695.7	  569.7	 8935.0	...
2770615	  695.8	  569.8	 8937.0	...
2770616	  695.9	  569.8	 8938.0	...
2770617	  696.0	  569.7	 8938.0	...
2770618	  696.1	  569.5	 8939.0	...
2770619	  696.1	  569.5	 8941.0	...
2770620	  696.1	  569.4	 8943.0	...
2770621	  696.0	  569.4	 8945.0	...
2770622	  695.9	  569.4	 8946.0	...
2770623	  696.3	  569.3	 8946.0	...
2770624	  696.6	  569.2	 8943.0	...
2770625	  696.5	  568.7	 8939.0	...
2770626	  696.0	  568.2	 8940.0	...
2770627	  695.7	  567.8	 8942.0	...
2770628	  696.0	  567.7	 8945.0	...
2770629	  696.2	  567.7	 8943.0	...
2770630	  696.1	  567.7	 8939.0	...
2770631	  696.0	  567.8	 8935.0	...
2770632	  696.1	  568.0	 8934.0	...
2770633	  696.3	  568.1	 8932.0	...
2770634	  696.5	  568.1	 8931.0	...
2770635	  696.4	  567.9	 8929.0	...
2770636	  696.4	  567.8	 8934.0	...
2770637	  696.1	  567.9	 8940.0	...
2770638	  695.8	  568.0	 8947.0	...
2770639	  695.6	  568.1	 8948.0	...
2770640	  695.7	  568.0	 8944.0	...
2770641	  695.7	  568.0	 8938.0	...
2770642	  695.7	  567.8	 8932.0	...
2770643	  695.6	  567.4	 8931.0	...
2770644	  695.5	  567.2	 8931.0	...
2770645	  695.4	  567.1	 8932.0	...
2770646	  695.5	  567.2	 8935.0	...
2770647	  695.6	  567.1	 8937.0	...
2770648	  695.8	  567.3	 8939.0	...
2770649	  696.1	  567.5	 8940.0	...
2770650	  696.5	  567.6	 8942.0	...
2770651	  696.9	  567.6	 8944.0	...
2770652	  696.8	  567.7	 8944.0	...
2770653	  696.8	  567.8	 8942.0	...
2770654	  696.7	  567.7	 8940.0	...
2770655	  696.7	  567.4	 8941.0	...
2770656	  696.6	  567.0	 8943.0	...
2770657	  696.7	  566.8	 8941.0	...
2770658	  696.4	  566.7	 8938.0	...
2770659	  696.5	  566.7	 8935.0	...
2770660	  696.6	  566.6	 8943.0	...
2770661	  696.9	  566.6	 8951.0	...
2770662	  697.0	  567.0	 8957.0	...
2770663	  697.1	  567.3	 8957.0	...
2770664	  697.0	  567.7	 8957.0	...
2770665	  696.9	  567.6	 8957.0	...
2770666	  696.8	  567.6	 8957.0	...
2770667	  696.8	  567.6	 8958.0	...
2770668	  696.8	  567.5	 8959.0	...
2770669	  696.8	  567.3	 8959.0	...
2770670	  696.7	  567.1	 8959.0	...
2770671	  696.7	  567.1	 8959.0	...
2770672	  696.8	  567.0	 8959.0	...
2770673	  697.0	  567.1	 8958.0	...
2770674	  697.2	  567.1	 8955.0	...
MSG	2770675 0000 _ Number On
2770675	  697.4	  567.2	 8954.0	...
2770676	  697.4	  567.0	 8956.0	...
2770677	  697.4	  566.7	 8959.0	...
2770678	  696.9	  566.4	 8962.0	...
2770679	  696.4	  566.1	 8963.0	...
2770680	  696.1	  566.1	 8963.0	...
2770681	  696.4	  566.1	 8963.0	...
2770682	  696.6	  566.1	 8963.0	...
2770683	  696.6	  566.2	 8963.0	...
2770684	  696.7	  566.2	 8964.0	...
2770685	  696.7	  566.3	 8964.0	...
2770686	  696.6	  566.3	 8962.0	...
2770687	  696.5	  566.3	 8960.0	...
2770688	  696.4	  566.3	 8958.0	...
2770689	  696.4	  566.3	 8956.0	...
2770690	  696.4	  566.2	 8956.0	...
2770691	  696.3	  566.2	 8956.0	...
2770692	  696.2	  566.5	 8956.0	...
2770693	  696.5	  566.8	 8956.0	...
2770694	  696.8	  566.9	 8955.0	...
2770695	  696.6	  566.7	 8954.0	...
2770696	  696.2	  566.6	 8954.0	...
2770697	  695.8	  566.8	 8954.0	...
2770698	  695.9	  566.9	 8949.0	...
2770699	  696.1	  567.0	 8944.0	...
2770700	  696.3	  566.9	 8940.0	...
2770701	  696.6	  567.2	 8942.0	...
2770702	  696.7	  567.6	 8946.0	...
2770703	  696.4	  567.6	 8950.0	...
2770704	  696.2	  567.4	 8953.0	...
2770705	  696.0	  567.1	 8956.0	...
2770706	  695.8	  567.1	 8956.0	...
2770707	  695.5	  567.2	 8957.0	...
2770708	  695.1	  567.3	 8957.0	...
2770709	  695.0	  567.4	 8955.0	...
2770710	  694.9	  567.5	 8953.0	...
2770711	  695.0	  567.2	 8950.0	...
2770712	  695.3	  566.7	 8949.0	...
2770713	  695.6	  566.3	 8949.0	...
2770714	  695.9	  566.3	 8953.0	...
2770715	  695.9	  566.3	 8957.0	...
2770716	  695.9	  566.3	 8962.0	...
2770717	  695.8	  566.4	 8965.0	...
2770718	  695.6	  566.5	 8965.0	...
2770719	  695.3	  566.6	 8963.0	...
2770720	  695.0	  566.6	 8962.0	...
2770721	  695.1	  566.5	 8963.0	...
2770722	  695.4	  566.3	 8964.0	...
2770723	  695.7	  566.1	 8962.0	...
2770724	  695.7	  565.9	 8960.0	...
2770725	  695.4	  565.8	 8959.0	...
2770726	  695.3	  565.9	 8961.0	...
2770727	  695.4	  566.4	 8962.0	...
2770728	  695.5	  566.9	 8962.0	...
2770729	  695.5	  567.2	 8961.0	...
2770730	  695.3	  567.1	 8962.0	...
2770731	  695.1	  567.0	 8958.0	...
2770732	  695.0	  566.7	 8954.0	...
2770733	  695.1	  566.9	 8950.0	...
2770734	  695.3	  567.1	 8955.0	...
2770735	  695.4	  567.3	 8959.0	...
2770736	  695.5	  567.2	 8963.0	...
2770737	  695.5	  567.1	 8962.0	...
2770738	  695.4	  567.1	 8961.0	...
2770739	  695.4	  567.0	 8959.0	...
2770740	  695.4	  566.9	 8959.0	...
2770741	  695.5	  566.8	 8957.0	...
2770742	  695.3	  566.8	 8954.0	...
2770743	  694.9	  566.8	 8952.0	...
2770744	  694.6	  566.9	 8951.0	...
2770745	  694.5	  567.1	 8955.0	...
2770746	  694.4	  567.2	 8958.0	...
2770747	  694.7	  567.4	 8961.0	...
2770748	  694.9	  567.5	 8959.0	...
2770749	  695.1	  567.6	 8957.0	...
2770750	  695.1	  567.6	 8954.0	...
2770751	  695.0	  567.7	 8957.0	...
2770752	  695.0	  567.7	 8962.0	...
2770753	  695.0	  567.8	 8965.0	...
2770754	  695.0	  567.9	 8964.0	...
2770755	  695.1	  567.9	 8964.0	...
2770756	  695.1	  567.9	 8966.0	...
2770757	  695.0	  567.7	 8969.0	...
2770758	  694.9	  567.6	 8969.0	...
2770759	  695.1	  567.7	 8969.0	...
2770760	  695.4	  567.9	 8969.0	...
2770761	  695.7	  567.6	 8970.0	...
2770762	  695.6	  567.1	 8970.0	...
2770763	  695.6	  566.6	 8970.0	...
2770764	  695.3	  566.6	 8967.0	...
2770765	  694.9	  566.8	 8964.0	...
2770766	  694.7	  566.8	 8962.0	...
2770767	  694.8	  566.7	 8961.0	...
2770768	  694.9	  566.4	 8960.0	...
2770769	  694.7	  566.8	 8961.0	...
2770770	  694.5	  567.4	 8962.0	...
2770771	  694.5	  567.6	 8963.0	...
2770772	  694.6	  567.3	 8963.0	...
2770773	  694.7	  567.3	 8964.0	...
2770774	  694.6	  567.6	 8965.0	...
2770775	  694.4	  567.8	 8965.0	...
2770776	  694.1	  567.6	 8967.0	...
2770777	  694.0	  567.4	 8968.0	...
2770778	  694.2	  567.4	 8968.0	...
2770779	  694.0	  567.4	 8964.0	...
2770780	  693.6	  567.6	 8960.0	...
2770781	  693.5	  567.8	 8961.0	...
2770782	  693.7	  568.0	 8964.0	...
2770783	  694.0	  568.0	 8967.0	...
2770784	  694.0	  568.2	 8966.0	...
2770785	  694.1	  568.4	 8967.0	...
2770786	  694.1	  568.2	 8970.0	...
2770787	  694.2	  567.8	 8972.0	...
2770788	  694.5	  567.4	 8972.0	...
2770789	  694.9	  567.5	 8971.0	...
2770790	  694.9	  567.6	 8970.0	...
2770791	  694.5	  567.6	 8970.0	...
2770792	  694.2	  567.4	 8970.0	...
2770793	  694.2	  567.0	 8974.0	...
2770794	  694.2	  566.9	 8976.0	...
2770795	  694.2	  566.7	 8978.0	...
2770796	  694.2	  567.2	 8977.0	...
2770797	  694.1	  567.6	 8976.0	...
2770798	  693.9	  567.9	 8974.0	...
2770799	  693.8	  567.7	 8972.0	...
2770800	  693.7	  567.6	 8971.0	...
2770801	  693.7	  567.6	 8971.0	...
2770802	  693.7	  567.7	 8970.0	...
2770803	  693.6	  567.7	 8968.0	...
2770804	  693.6	  567.8	 8967.0	...
2770805	  693.6	  567.8	 8964.0	...
2770806	  693.4	  567.7	 8963.0	...
2770807	  693.5	  567.5	 8968.0	...
2770808	  693.7	  567.3	 8975.0	...
2770809	  693.9	  567.4	 8977.0	...
2770810	  694.0	  567.6	 8972.0	...
2770811	  694.0	  567.8	 8969.0	...
2770812	  693.7	  567.6	 8972.0	...
2770813	  693.3	  567.2	 8975.0	...
2770814	  693.0	  566.7	 8978.0	...
2770815	  693.1	  566.5	 8981.0	...
2770816	  692.9	  566.3	 8984.0	...
2770817	  692.6	  566.7	 8985.0	...
2770818	  692.5	  567.2	 8987.0	...
2770819	  692.7	  567.7	 8987.0	...
2770820	  692.8	  567.7	 8982.0	...
2770821	  692.7	  567.8	 8977.0	...
2770822	  692.6	  567.8	 8973.0	...
2770823	  692.7	  567.6	 8974.0	...
2770824	  692.7	  567.3	 8979.0	...
2770825	  692.8	  567.1	 8983.0	...
2770826	  692.9	  567.0	 8985.0	...
2770827	  692.9	  567.0	 8982.0	...
2770828	  692.9	  566.8	 8980.0	...
2770829	  692.8	  566.6	 8978.0	...
2770830	  692.6	  566.4	 8976.0	...
2770831	  692.4	  566.2	 8978.0	...
2770832	  692.1	  566.1	 8980.0	...
2770833	  691.9	  566.0	 8984.0	...
2770834	  691.8	  566.0	 8985.0	...
2770835	  692.0	  566.2	 8980.0	...
2770836	  692.2	  566.4	 8975.0	...
2770837	  692.4	  566.7	 8970.0	...
2770838	  692.5	  566.9	 8971.0	...
2770839	  692.5	  566.8	 8973.0	...
2770840	  692.5	  566.6	 8976.0	...
2770841	  692.3	  566.4	 8980.0	...
2770842	  692.2	  566.3	 8984.0	...
2770843	  692.1	  566.2	 8986.0	...
2770844	  692.1	  566.3	 8986.0	...
2770845	  692.2	  566.4	 8986.0	...
2770846	  692.2	  566.3	 8987.0	...
2770847	  692.1	  566.2	 8987.0	...
2770848	  692.0	  566.1	 8989.0	...
2770849	  691.9	  566.1	 8993.0	...
2770850	  691.8	  566.2	 8996.0	...
2770851	  691.6	  566.2	 8998.0	...
2770852	  691.5	  566.0	 8997.0	...
2770853	  691.5	  565.8	 8993.0	...
2770854	  691.6	  565.8	 8989.0	...
2770855	  691.7	  565.9	 8986.0	...
2770856	  691.7	  565.9	 8985.0	...
2770857	  691.9	  565.7	 8985.0	...
2770858	  692.1	  565.9	 8980.0	...
2770859	  692.4	  566.2	 8977.0	...
2770860	  692.4	  566.3	 8980.0	...
2770861	  692.5	  566.2	 8988.0	...
2770862	  692.5	  566.1	 8996.0	...
2770863	  692.6	  566.3	 8997.0	...
2770864	  692.7	  566.1	 8996.0	...
2770865	  692.9	  565.9	 8995.0	...
2770866	  692.8	  565.8	 8994.0	...
2770867	  692.6	  565.6	 8993.0	...
2770868	  692.5	  565.3	 8997.0	...
2770869	  692.5	  564.9	 8999.0	...
2770870	  692.5	  564.8	 9002.0	...
2770871	  692.4	  564.7	 9001.0	...
2770872	  692.3	  564.5	 9001.0	...
2770873	  692.1	  564.8	 9002.0	...
2770874	  691.7	  565.2	 9003.0	...
2770875	  691.5	  565.7	 9003.0	...
2770876	  691.2	  565.9	 9004.0	...
2770877	  691.1	  565.7	 9007.0	...
2770878	  691.2	  565.2	 9009.0	...
2770879	  691.2	  564.8	 9011.0	...
2770880	  691.2	  564.9	 9012.0	...
2770881	  690.9	  565.1	 9013.0	...
2770882	  690.7	  565.3	 9011.0	...
2770883	  690.8	  565.4	 9009.0	...
2770884	  690.9	  565.4	 9007.0	...
2770885	  690.9	  565.2	 9009.0	...
2770886	  690.9	  565.1	 9012.0	...
2770887	  690.7	  565.1	 9015.0	...
2770888	  690.6	  565.3	 9017.0	...
2770889	  690.4	  565.3	 9017.0	...
2770890	  689.9	  565.3	 9016.0	...
2770891	  689.3	  565.2	 9013.0	...
2770892	  688.9	  565.1	 9009.0	...
2770893	  689.3	  565.0	 9010.0	...
2770894	  689.7	  565.0	 9015.0	...
2770895	  690.0	  565.0	 9019.0	...
2770896	  690.3	  565.0	 9018.0	...
2770897	  690.5	  564.9	 9020.0	...
2770898	  690.6	  564.6	 9023.0	...
2770899	  690.5	  564.5	 9026.0	...
2770900	  690.5	  564.9	 9025.0	...
2770901	  690.4	  565.4	 9024.0	...
2770902	  690.2	  566.0	 9024.0	...
2770903	  689.9	  565.9	 9027.0	...
2770904	  689.7	  565.9	 9030.0	...
2770905	  689.8	  565.8	 9034.0	...
2770906	  689.8	  565.2	 9035.0	...
2770907	  689.8	  564.5	 9028.0	...
2770908	  689.9	  563.8	 9021.0	...
2770909	  690.0	  563.9	 9014.0	...
2770910	  690.1	  564.0	 9015.0	...
2770911	  690.2	  563.9	 9019.0	...
2770912	  690.2	  564.1	 9023.0	...
2770913	  690.2	  564.4	 9026.0	...
2770914	  690.2	  564.6	 9025.0	...
2770915	  690.2	  564.5	 9024.0	...
2770916	  690.2	  564.5	 9026.0	...
2770917	  690.4	  564.8	 9027.0	...
2770918	  690.7	  565.1	 9028.0	...
2770919	  690.7	  565.5	 9023.0	...
2770920	  690.4	  565.6	 9019.0	...
2770921	  690.0	  565.4	 9014.0	...
2770922	  690.0	  565.1	 9012.0	...
2770923	  690.0	  564.7	 9017.0	...
2770924	  690.1	  564.6	 9023.0	...
2770925	  690.2	  564.5	 9029.0	...
2770926	  690.2	  564.7	 9028.0	...
2770927	  690.3	  565.1	 9027.0	...
2770928	  690.3	  565.4	 9023.0	...
2770929	  690.4	  565.4	 9018.0	...
2770930	  690.5	  565.4	 9015.0	...
2770931	  690.2	  565.0	 9015.0	...
2770932	  689.8	  564.6	 9014.0	...
2770933	  689.5	  564.6	 9013.0	...
2770934	  689.5	  565.0	 9015.0	...
2770935	  689.5	  565.0	 9017.0	...
2770936	  689.7	  564.6	 9018.0	...
2770937	  690.0	  564.2	 9018.0	...
2770938	  690.3	  564.1	 9017.0	...
2770939	  690.5	  564.2	 9016.0	...
2770940	  690.7	  564.3	 9019.0	...
2770941	  690.6	  564.3	 9022.0	...
2770942	  690.4	  564.3	 9025.0	...
2770943	  689.9	  564.5	 9025.0	...
2770944	  689.6	  564.7	 9026.0	...
2770945	  689.3	  564.5	 9028.0	...
2770946	  689.2	  564.1	 9030.0	...
2770947	  689.6	  563.9	 9031.0	...
2770948	  690.1	  564.1	 9032.0	...
2770949	  690.6	  564.3	 9032.0	...
2770950	  690.1	  564.4	 9033.0	...
2770951	  689.6	  564.2	 9033.0	...
2770952	  689.3	  564.0	 9030.0	...
2770953	  689.7	  563.9	 9027.0	...
2770954	  690.0	  563.8	 9026.0	...
2770955	  690.1	  563.8	 9028.0	...
2770956	  690.0	  563.8	 9029.0	...
2770957	  689.9	  564.0	 9027.0	...
2770958	  689.8	  564.1	 9026.0	...
2770959	  689.6	  564.2	 9026.0	...
2770960	  689.4	  564.1	 9027.0	...
2770961	  689.4	  563.9	 9027.0	...
2770962	  689.7	  563.8	 9028.0	...
2770963	  689.9	  564.1	 9027.0	...
2770964	  690.0	  564.4	 9027.0	...
2770965	  689.8	  564.6	 9020.0	...
2770966	  689.6	  564.4	 9012.0	...
2770967	  689.4	  564.1	 9007.0	...
2770968	  689.4	  563.7	 9009.0	...
2770969	  689.4	  563.4	 9012.0	...
2770970	  689.4	  563.3	 9015.0	...
2770971	  689.7	  563.2	 9020.0	...
2770972	  689.9	  563.0	 9023.0	...
2770973	  689.8	  562.5	 9028.0	...
2770974	  689.6	  562.1	 9030.0	...
2770975	  689.3	  562.5	 9032.0	...
2770976	  689.3	  563.2	 9028.0	...
MSG	2770977 0000 _ Number Off
2770977	  689.3	  563.9	 9025.0	...
2770978	  689.5	  563.9	 9025.0	...
2770979	  689.8	  563.8	 9028.0	...
2770980	  690.0	  563.7	 9030.0	...
2770981	  690.1	  563.9	 9031.0	...
2770982	  690.1	  564.1	 9026.0	...
2770983	  690.1	  564.2	 9020.0	...
2770984	  690.0	  563.9	 9013.0	...
2770985	  689.9	  563.0	 9012.0	...
2770986	  689.7	  562.2	 9013.0	...
2770987	  689.6	  561.7	 9013.0	...
2770988	  689.5	  561.9	 9014.0	...
2770989	  689.6	  562.1	 9013.0	...
2770990	  689.5	  562.1	 9012.0	...
2770991	  689.4	  562.3	 9015.0	...
2770992	  689.4	  562.5	 9019.0	...
2770993	  689.5	  562.6	 9020.0	...
2770994	  689.5	  562.7	 9017.0	...
2770995	  689.4	  562.7	 9014.0	...
2770996	  689.2	  562.6	 9012.0	...
2770997	  689.1	  562.6	 9013.0	...
2770998	  689.1	  562.4	 9014.0	...
2770999	  689.1	  562.3	 9015.0	...
2771000	  689.1	  562.2	 9016.0	...
2771001	  689.1	  562.2	 9017.0	...
2771002	  689.2	  562.2	 9018.0	...
2771003	  689.2	  562.3	 9018.0	...
2771004	  689.3	  562.4	 9017.0	...
2771005	  689.4	  562.4	 9015.0	...
2771006	  689.4	  562.4	 9010.0	...
2771007	  689.3	  562.2	 9006.0	...
2771008	  689.2	  562.1	 9003.0	...
2771009	  689.1	  561.9	 9003.0	...
2771010	  688.6	  562.0	 9002.0	...
2771011	  688.0	  562.1	 9000.0	...
2771012	  687.5	  562.2	 8998.0	...
2771013	  687.8	  562.0	 8996.0	...
2771014	  688.0	  561.9	 8996.0	...
2771015	  688.4	  561.9	 8996.0	...
2771016	  688.5	  562.0	 9001.0	...
2771017	  688.6	  562.1	 9003.0	...
2771018	  688.6	  561.9	 9006.0	...
2771019	  688.5	  561.6	 9005.0	...
2771020	  688.5	  561.0	 9006.0	...
2771021	  688.6	  560.8	 9007.0	...
2771022	  688.8	  560.6	 9007.0	...
2771023	  689.1	  560.8	 9014.0	...
2771024	  689.3	  560.9	 9020.0	...
2771025	  689.1	  561.0	 9026.0	...
2771026	  688.9	  561.2	 9025.0	...
2771027	  688.7	  561.5	 9022.0	...
2771028	  688.8	  561.7	 9020.0	...
2771029	  688.9	  561.7	 9018.0	...
2771030	  688.7	  561.7	 9018.0	...
2771031	  688.5	  561.7	 9017.0	...
2771032	  688.1	  561.8	 9016.0	...
2771033	  688.0	  561.8	 9013.0	...
2771034	  687.8	  561.3	 9013.0	...
2771035	  687.8	  560.9	 9012.0	...
2771036	  687.8	  560.6	 9013.0	...
2771037	  687.9	  560.6	 9013.0	...
2771038	  688.2	  560.9	 9013.0	...
2771039	  688.3	  561.2	 9013.0	...
2771040	  688.4	  561.6	 9011.0	...
2771041	  688.4	  561.7	 9010.0	...
2771042	  688.4	  561.5	 9009.0	...
2771043	  688.2	  560.9	 9009.0	...
2771044	  687.9	  560.4	 9008.0	...
2771045	  687.6	  560.2	 9006.0	...
2771046	  687.5	  560.2	 9005.0	...
2771047	  687.5	  560.2	 9003.0	...
2771048	  687.5	  560.3	 8999.0	...
2771049	  687.5	  560.3	 8997.0	...
2771050	  687.5	  560.5	 9002.0	...
2771051	  687.7	  560.7	 9008.0	...
2771052	  687.9	  560.9	 9015.0	...
2771053	  688.1	  560.8	 9016.0	...
2771054	  688.2	  560.8	 9018.0	...
2771055	  688.0	  560.8	 9019.0	...
2771056	  687.8	  560.8	 9019.0	...
2771057	  687.9	  561.0	 9017.0	...
2771058	  688.2	  561.0	 9012.0	...
2771059	  688.2	  561.1	 9009.0	...
2771060	  688.0	  561.1	 9002.0	...
2771061	  687.7	  561.0	 8998.0	...
2771062	  687.7	  561.0	 8993.0	...
2771063	  687.6	  561.0	 8993.0	...
2771064	  687.5	  561.1	 8993.0	...
2771065	  687.4	  561.3	 8993.0	...
2771066	  687.6	  561.5	 8998.0	...
2771067	  687.9	  561.7	 9004.0	...
2771068	  688.3	  561.7	 9009.0	...
2771069	  688.3	  561.3	 9011.0	...
2771070	  688.2	  560.9	 9012.0	...
2771071	  687.6	  560.4	 9006.0	...
2771072	  687.0	  560.1	 8993.0	...
2771073	  686.9	  559.7	 8981.0	...
2771074	  687.2	  559.5	 8983.0	...
2771075	  687.4	  559.6	 8989.0	...
2771076	  687.2	  559.9	 8995.0	...
2771077	  687.2	  560.1	 8995.0	...
2771078	  687.0	  560.3	 8995.0	...
2771079	  686.8	  560.4	 8998.0	...
2771080	  686.5	  560.5	 9000.0	...
2771081	  686.4	  560.3	 9001.0	...
2771082	  686.7	  560.0	 8999.0	...
2771083	  687.1	  559.6	 8997.0	...
2771084	  687.6	  559.8	 8996.0	...
2771085	  687.7	  560.2	 8991.0	...
2771086	  687.6	  560.1	 8987.0	...
2771087	  687.7	  559.6	 8985.0	...
2771088	  687.8	  559.4	 8991.0	...
2771089	  687.8	  559.7	 8997.0	...
2771090	  687.7	  559.9	 9001.0	...
2771091	  687.8	  560.0	 9003.0	...
2771092	  688.0	  560.1	 9006.0	...
2771093	  688.4	  560.3	 9009.0	...
2771094	  688.5	  560.1	 9011.0	...
2771095	  688.6	  559.8	 9012.0	...
2771096	  688.7	  559.5	 9013.0	...
2771097	  688.8	  559.6	 9009.0	...
2771098	  688.9	  559.7	 9005.0	...
2771099	  688.9	  559.9	 9001.0	...
2771100	  688.9	  559.9	 9002.0	...
2771101	  688.6	  559.8	 9002.0	...
2771102	  688.4	  559.8	 9002.0	...
2771103	  688.0	  559.9	 9003.0	...
2771104	  687.8	  560.1	 9003.0	...
2771105	  688.0	  560.3	 9003.0	...
2771106	  688.3	  560.4	 9005.0	...
2771107	  688.8	  560.3	 9006.0	...
2771108	  688.9	  560.3	 9007.0	...
2771109	  688.8	  560.3	 9007.0	...
2771110	  688.6	  560.3	 9008.0	...
2771111	  688.3	  560.4	 9005.0	...
2771112	  688.2	  560.5	 9002.0	...
2771113	  688.4	  560.6	 8996.0	...
2771114	  688.6	  560.7	 8994.0	...
2771115	  688.5	  560.7	 8994.0	...
2771116	  687.9	  560.6	 8995.0	...
2771117	  687.2	  560.6	 8997.0	...
2771118	  687.2	  560.5	 8999.0	...
2771119	  687.6	  560.6	 8998.0	...
2771120	  688.0	  560.4	 8996.0	...
2771121	  688.1	  560.3	 8994.0	...
2771122	  688.1	  560.2	 8994.0	...
2771123	  688.0	  560.2	 8995.0	...
2771124	  687.8	  560.1	 8995.0	...
2771125	  687.6	  560.0	 8995.0	...
2771126	  687.4	  559.9	 8992.0	...
2771127	  687.2	  559.8	 8989.0	...
2771128	  687.3	  559.8	 8986.0	...
2771129	  687.5	  559.9	 8986.0	...
2771130	  687.8	  560.0	 8988.0	...
2771131	  687.8	  560.2	 8992.0	...
2771132	  687.5	  559.9	 8996.0	...
2771133	  687.2	  559.7	 8997.0	...
2771134	  686.9	  559.5	 8998.0	...
2771135	  686.9	  559.2	 8999.0	...
2771136	  686.9	  558.9	 8999.0	...
2771137	  687.3	  558.9	 8998.0	...
2771138	  687.8	  559.4	 8995.0	...
2771139	  688.2	  559.8	 8994.0	...
2771140	  688.0	  559.7	 8991.0	...
2771141	  687.8	  559.7	 8991.0	...
2771142	  687.7	  559.7	 8992.0	...
2771143	  687.6	  559.5	 8993.0	...
2771144	  687.3	  559.4	 8994.0	...
2771145	  686.9	  559.3	 8993.0	...
2771146	  686.8	  559.4	 8993.0	...
2771147	  686.9	  559.5	 8993.0	...
2771148	  687.2	  559.5	 8993.0	...
2771149	  687.3	  559.7	 8992.0	...
2771150	  687.5	  559.9	 8991.0	...
2771151	  687.7	  559.8	 8991.0	...
2771152	  686.8	  559.0	 8991.0	...
2771153	  685.9	  558.2	 8992.0	...
2771154	  685.8	  558.2	 8995.0	...
2771155	  686.4	  558.9	 8997.0	...
2771156	  687.1	  559.5	 9000.0	...
2771157	  687.1	  559.5	 9000.0	...
2771158	  687.2	  559.5	 9000.0	...
2771159	  687.3	  559.4	 8999.0	...
2771160	  687.3	  559.1	 8999.0	...
2771161	  687.3	  558.8	 9003.0	...
2771162	  687.3	  558.7	 9008.0	...
2771163	  687.4	  558.7	 9012.0	...
2771164	  687.5	  558.7	 9010.0	...
2771165	  687.5	  558.8	 9008.0	...
2771166	  687.4	  558.7	 9006.0	...
2771167	  687.3	  558.7	 9005.0	...
2771168	  687.3	  558.7	 9004.0	...
2771169	  687.3	  558.8	 9004.0	...
2771170	  687.3	  558.8	 9006.0	...
2771171	  687.3	  558.9	 9007.0	...
2771172	  687.3	  558.9	 9007.0	...
2771173	  687.4	  558.9	 9007.0	...
2771174	  687.3	  559.0	 9006.0	...
2771175	  687.2	  559.0	 9006.0	...
2771176	  687.5	  559.0	 9007.0	...
2771177	  687.8	  558.9	 9009.0	...
2771178	  687.9	  558.8	 9011.0	...
2771179	  687.6	  558.7	 9012.0	...
2771180	  687.3	  558.7	 9012.0	...
2771181	  687.3	  558.7	 9012.0	...
2771182	  687.2	  558.8	 9015.0	...
2771183	  687.2	  559.0	 9018.0	...
2771184	  687.2	  559.3	 9020.0	...
2771185	  687.2	  559.6	 9018.0	...
2771186	  687.2	  559.5	 9013.0	...
2771187	  687.2	  559.2	 9009.0	...
2771188	  687.2	  558.9	 9006.0	...
2771189	  687.2	  558.9	 9006.0	...
MSG	2771190 0000 _ Number On
2771190	  687.2	  558.9	 9008.0	...
2771191	  687.0	  559.0	 9011.0	...
2771192	  686.7	  558.6	 9014.0	...
2771193	  686.7	  558.2	 9013.0	...
2771194	  686.8	  557.8	 9014.0	...
2771195	  687.0	  557.9	 9014.0	...
2771196	  687.1	  558.2	 9014.0	...
2771197	  687.2	  558.4	 9013.0	...
2771198	  687.4	  558.8	 9011.0	...
2771199	  687.5	  558.9	 9010.0	...
2771200	  687.5	  559.1	 9010.0	...
2771201	  687.6	  559.2	 9011.0	...
2771202	  687.7	  559.3	 9011.0	...
2771203	  687.7	  559.5	 9013.0	...
2771204	  687.6	  559.4	 9016.0	...
2771205	  687.5	  559.4	 9020.0	...
2771206	  687.5	  559.4	 9021.0	...
2771207	  687.4	  559.0	 9015.0	...
2771208	  687.3	  558.6	 9009.0	...
2771209	  687.5	  558.2	 9007.0	...
2771210	  687.8	  558.3	 9012.0	...
2771211	  688.0	  558.4	 9016.0	...
2771212	  687.7	  558.5	 9015.0	...
2771213	  687.5	  558.7	 9013.0	...
2771214	  687.3	  558.8	 9012.0	...
2771215	  687.2	  558.7	 9014.0	...
2771216	  687.3	  558.5	 9016.0	...
2771217	  687.5	  558.3	 9018.0	...
2771218	  687.6	  558.3	 9018.0	...
2771219	  687.3	  558.2	 9018.0	...
2771220	  687.0	  558.2	 9017.0	...
2771221	  686.9	  558.6	 9017.0	...
2771222	  687.1	  559.0	 9018.0	...
2771223	  687.4	  559.4	 9018.0	...
2771224	  687.5	  559.5	 9018.0	...
2771225	  687.5	  559.5	 9017.0	...
2771226	  687.6	  559.5	 9016.0	...
2771227	  687.4	  559.5	 9016.0	...
2771228	  687.2	  559.6	 9016.0	...
2771229	  686.9	  559.6	 9017.0	...
2771230	  686.9	  559.5	 9019.0	...
2771231	  687.1	  559.5	 9023.0	...
2771232	  687.1	  559.6	 9025.0	...
2771233	  687.1	  559.8	 9025.0	...
2771234	  687.2	  559.9	 9023.0	...
2771235	  687.3	  559.9	 9020.0	...
2771236	  687.4	  559.9	 9020.0	...
2771237	  687.5	  560.0	 9018.0	...
2771238	  687.6	  560.0	 9015.0	...
2771239	  687.6	  559.9	 9011.0	...
2771240	  687.8	  559.8	 9011.0	...
2771241	  687.8	  559.7	 9011.0	...
2771242	  687.8	  559.8	 9011.0	...
2771243	  687.4	  559.5	 9012.0	...
2771244	  686.8	  559.2	 9012.0	...
2771245	  686.3	  559.0	 9012.0	...
2771246	  686.5	  559.1	 9014.0	...
2771247	  686.9	  559.3	 9014.0	...
2771248	  687.2	  559.4	 9015.0	...
2771249	  687.1	  559.3	 9018.0	...
2771250	  686.9	  559.3	 9022.0	...
2771251	  686.8	  559.2	 9028.0	...
2771252	  687.1	  559.0	 9030.0	...
2771253	  687.4	  558.8	 9032.0	...
2771254	  687.7	  558.8	 9031.0	...
2771255	  687.5	  558.8	 9028.0	...
2771256	  687.4	  559.0	 9025.0	...
2771257	  687.3	  559.2	 9025.0	...
2771258	  687.4	  559.4	 9028.0	...
2771259	  687.4	  559.5	 9031.0	...
2771260	  687.2	  559.3	 9027.0	...
2771261	  687.0	  559.1	 9023.0	...
2771262	  686.9	  559.4	 9019.0	...
2771263	  687.1	  559.9	 9019.0	...
2771264	  687.3	  559.9	 9023.0	...
2771265	  687.5	  559.5	 9027.0	...
2771266	  687.8	  559.4	 9032.0	...
2771267	  688.1	  559.7	 9033.0	...
2771268	  688.2	  560.0	 9033.0	...
2771269	  688.2	  559.9	 9034.0	...
2771270	  688.1	  559.9	 9035.0	...
2771271	  687.9	  559.9	 9036.0	...
2771272	  687.6	  560.2	 9035.0	...
2771273	  687.3	  560.0	 9034.0	...
2771274	  687.1	  559.7	 9035.0	...
2771275	  687.1	  559.1	 9038.0	...
2771276	  687.2	  558.9	 9041.0	...
2771277	  687.6	  559.2	 9048.0	...
2771278	  688.0	  559.8	 9055.0	...
2771279	  688.4	  560.4	 9062.0	...
2771280	  688.4	  560.2	 9059.0	...
2771281	  688.4	  559.8	 9056.0	...
2771282	  688.4	  559.8	 9052.0	...
2771283	  688.5	  560.2	 9051.0	...
2771284	  688.5	  560.7	 9051.0	...
2771285	  688.5	  560.9	 9050.0	...
2771286	  688.5	  560.7	 9053.0	...
2771287	  688.3	  560.2	 9056.0	...
2771288	  688.0	  559.7	 9054.0	...
2771289	  687.7	  559.3	 9048.0	...
2771290	  687.7	  560.0	 9043.0	...
2771291	  687.8	  560.6	 9044.0	...
2771292	  688.0	  561.0	 9049.0	...
2771293	  688.3	  560.7	 9053.0	...
2771294	  688.6	  560.2	 9057.0	...
2771295	  688.7	  559.9	 9058.0	...
2771296	  688.5	  560.0	 9056.0	...
2771297	  688.2	  560.5	 9054.0	...
2771298	  688.4	  560.9	 9052.0	...
2771299	  688.5	  560.8	 9052.0	...
2771300	  688.5	  560.8	 9053.0	...
2771301	  688.3	  560.7	 9054.0	...
2771302	  688.0	  560.5	 9055.0	...
2771303	  687.9	  560.4	 9056.0	...
2771304	  687.9	  560.2	 9057.0	...
2771305	  688.2	  560.1	 9058.0	...
2771306	  688.6	  560.2	 9060.0	...
2771307	  688.7	  560.3	 9060.0	...
2771308	  688.5	  560.6	 9059.0	...
2771309	  688.4	  560.6	 9059.0	...
2771310	  688.4	  560.6	 9060.0	...
2771311	  688.4	  560.6	 9061.0	...
2771312	  688.4	  560.8	 9061.0	...
2771313	  688.4	  561.0	 9059.0	...
2771314	  688.4	  560.8	 9056.0	...
2771315	  688.3	  560.7	 9053.0	...
2771316	  688.3	  560.6	 9053.0	...
2771317	  688.3	  560.6	 9055.0	...
2771318	  688.6	  560.6	 9064.0	...
2771319	  688.8	  560.6	 9072.0	...
2771320	  689.0	  560.5	 9078.0	...
2771321	  689.0	  560.5	 9078.0	...
2771322	  688.9	  560.5	 9074.0	...
2771323	  688.9	  560.5	 9070.0	...
2771324	  688.8	  560.6	 9066.0	...
2771325	  688.8	  560.5	 9066.0	...
2771326	  688.8	  560.5	 9062.0	...
2771327	  689.0	  560.8	 9059.0	...
2771328	  689.1	  561.1	 9059.0	...
2771329	  689.3	  561.1	 9063.0	...
2771330	  689.4	  560.8	 9067.0	...
2771331	  689.4	  560.8	 9069.0	...
2771332	  689.5	  561.1	 9073.0	...
2771333	  689.5	  561.3	 9077.0	...
2771334	  689.5	  561.0	 9080.0	...
2771335	  689.5	  560.8	 9081.0	...
2771336	  689.5	  560.8	 9080.0	...
2771337	  689.5	  560.8	 9073.0	...
2771338	  689.3	  560.5	 9067.0	...
2771339	  689.2	  560.2	 9063.0	...
2771340	  689.1	  560.0	 9065.0	...
2771341	  689.2	  560.4	 9065.0	...
2771342	  689.5	  560.8	 9067.0	...
2771343	  689.8	  561.0	 9066.0	...
2771344	  690.0	  561.0	 9065.0	...
2771345	  689.9	  561.0	 9067.0	...
2771346	  689.8	  561.0	 9072.0	...
2771347	  689.8	  560.8	 9075.0	...
2771348	  689.8	  560.7	 9073.0	...
2771349	  689.8	  560.6	 9070.0	...
2771350	  689.8	  560.6	 9073.0	...
2771351	  689.7	  560.7	 9077.0	...
2771352	  689.8	  560.7	 9084.0	...
2771353	  689.9	  560.6	 9086.0	...
2771354	  690.1	  560.9	 9085.0	...
2771355	  690.1	  561.3	 9078.0	...
2771356	  690.3	  561.6	 9070.0	...
2771357	  690.4	  561.6	 9067.0	...
2771358	  690.6	  561.4	 9074.0	...
2771359	  690.7	  561.3	 9081.0	...
2771360	  690.7	  561.2	 9085.0	...
2771361	  690.5	  561.2	 9078.0	...
2771362	  690.2	  561.2	 9072.0	...
2771363	  690.1	  561.2	 9072.0	...
2771364	  690.0	  561.2	 9077.0	...
2771365	  690.0	  561.2	 9082.0	...
2771366	  690.0	  561.2	 9084.0	...
2771367	  690.0	  561.3	 9084.0	...
2771368	  689.9	  561.1	 9085.0	...
2771369	  689.9	  560.9	 9087.0	...
2771370	  689.9	  561.0	 9087.0	...
2771371	  689.8	  561.3	 9088.0	...
2771372	  689.6	  561.6	 9089.0	...
2771373	  689.5	  561.8	 9089.0	...
2771374	  689.3	  561.8	 9088.0	...
2771375	  689.3	  561.8	 9087.0	...
2771376	  689.1	  561.8	 9086.0	...
2771377	  689.1	  561.8	 9085.0	...
2771378	  689.0	  561.6	 9085.0	...
2771379	  689.0	  561.3	 9086.0	...
2771380	  689.4	  561.1	 9086.0	...
2771381	  689.8	  561.2	 9085.0	...
2771382	  689.8	  561.3	 9083.0	...
2771383	  689.5	  561.3	 9082.0	...
2771384	  689.3	  561.3	 9086.0	...
2771385	  689.5	  561.3	 9092.0	...
2771386	  689.8	  561.3	 9096.0	...
2771387	  690.0	  561.2	 9094.0	...
2771388	  689.8	  561.1	 9091.0	...
2771389	  689.7	  560.9	 9090.0	...
2771390	  689.8	  560.9	 9087.0	...
2771391	  689.9	  560.8	 9084.0	...
2771392	  690.0	  560.7	 9082.0	...
2771393	  690.0	  560.8	 9083.0	...
2771394	  689.9	  561.0	 9083.0	...
2771395	  689.8	  561.2	 9087.0	...
2771396	  689.8	  561.3	 9091.0	...
2771397	  689.8	  561.3	 9092.0	...
2771398	  689.9	  561.3	 9088.0	...
2771399	  690.1	  561.2	 9087.0	...
2771400	  690.2	  561.2	 9093.0	...
2771401	  690.2	  561.1	 9098.0	...
2771402	  690.1	  561.1	 9104.0	...
2771403	  690.0	  561.1	 9104.0	...
2771404	  689.9	  561.1	 9105.0	...
2771405	  690.0	  561.2	 9100.0	...
2771406	  690.1	  561.4	 9095.0	...
2771407	  690.2	  561.6	 9089.0	...
2771408	  690.3	  561.7	 9087.0	...
2771409	  690.4	  561.6	 9087.0	...
2771410	  690.4	  561.3	 9086.0	...
2771411	  690.4	  561.2	 9086.0	...
2771412	  690.6	  561.0	 9084.0	...
2771413	  690.9	  561.0	 9083.0	...
2771414	  691.1	  560.8	 9085.0	...
2771415	  691.1	  560.7	 9087.0	...
2771416	  691.0	  560.5	 9090.0	...
2771417	  690.9	  560.5	 9087.0	...
2771418	  690.9	  560.4	 9085.0	...
2771419	  690.7	  560.3	 9087.0	...
2771420	  690.6	  560.2	 9090.0	...
2771421	  690.6	  560.2	 9094.0	...
2771422	  690.9	  560.2	 9096.0	...
2771423	  691.2	  560.4	 9099.0	...
2771424	  691.4	  560.6	 9102.0	...
2771425	  691.5	  560.7	 9104.0	...
2771426	  691.6	  560.7	 9107.0	...
2771427	  691.7	  560.7	 9108.0	...
2771428	  691.8	  560.8	 9107.0	...
2771429	  691.9	  560.8	 9105.0	...
2771430	  692.0	  560.6	 9105.0	...
2771431	  692.0	  560.3	 9105.0	...
2771432	  692.1	  560.2	 9104.0	...
2771433	  692.2	  560.3	 9103.0	...
2771434	  692.1	  560.4	 9102.0	...
2771435	  692.0	  560.5	 9102.0	...
2771436	  691.8	  560.5	 9102.0	...
2771437	  692.0	  560.5	 9102.0	...
2771438	  692.3	  560.3	 9102.0	...
2771439	  692.6	  560.2	 9100.0	...
2771440	  692.5	  560.2	 9099.0	...
2771441	  692.5	  560.4	 9098.0	...
2771442	  692.4	  560.4	 9099.0	...
2771443	  692.3	  560.5	 9100.0	...
2771444	  692.2	  560.7	 9098.0	...
2771445	  692.4	  561.1	 9096.0	...
2771446	  692.6	  561.6	 9094.0	...
2771447	  692.8	  561.8	 9095.0	...
2771448	  692.7	  561.7	 9096.0	...
2771449	  692.6	  561.6	 9096.0	...
2771450	  692.4	  561.6	 9096.0	...
2771451	  692.3	  561.7	 9099.0	...
2771452	  692.2	  561.8	 9101.0	...
2771453	  692.0	  561.8	 9098.0	...
2771454	  691.8	  561.7	 9092.0	...
2771455	  691.6	  561.7	 9086.0	...
2771456	  691.7	  561.7	 9087.0	...
2771457	  691.9	  561.8	 9088.0	...
2771458	  692.0	  561.8	 9089.0	...
2771459	  692.2	  561.8	 9096.0	...
2771460	  692.0	  561.8	 9102.0	...
2771461	  691.7	  561.9	 9106.0	...
2771462	  691.5	  561.9	 9106.0	...
2771463	  691.5	  561.9	 9105.0	...
2771464	  691.4	  561.9	 9106.0	...
2771465	  691.3	  562.0	 9108.0	...
2771466	  691.3	  562.0	 9110.0	...
2771467	  691.4	  562.0	 9111.0	...
2771468	  691.4	  562.1	 9112.0	...
2771469	  691.5	  562.0	 9111.0	...
2771470	  691.5	  561.9	 9109.0	...
2771471	  691.6	  561.9	 9105.0	...
2771472	  691.7	  562.0	 9101.0	...
2771473	  691.8	  561.9	 9098.0	...
2771474	  691.6	  562.0	 9098.0	...
2771475	  691.5	  562.1	 9099.0	...
2771476	  691.5	  562.3	 9104.0	...
2771477	  691.5	  562.2	 9108.0	...
2771478	  691.6	  562.2	 9112.0	...
2771479	  691.6	  562.2	 9113.0	...
2771480	  691.7	  562.2	 9113.0	...
2771481	  691.6	  562.1	 9114.0	...
2771482	  691.6	  562.0	 9113.0	...
2771483	  691.6	  561.8	 9111.0	...
2771484	  691.8	  562.3	 9111.0	...
2771485	  692.1	  562.8	 9111.0	...
2771486	  692.3	  563.3	 9113.0	...
2771487	  692.2	  563.0	 9114.0	...
2771488	  691.9	  562.6	 9114.0	...
2771489	  691.5	  562.1	 9114.0	...
2771490	  691.4	  561.8	 9116.0	...
2771491	  691.4	  561.5	 9118.0	...
MSG	2771492 0000 _ Number Off
2771492	  691.4	  561.3	 9113.0	...
2771493	  691.7	  561.8	 9107.0	...
2771494	  692.0	  562.4	 9102.0	...
2771495	  692.5	  562.9	 9105.0	...
2771496	  692.7	  562.9	 9109.0	...
2771497	  693.0	  562.9	 9111.0	...
2771498	  693.0	  563.0	 9111.0	...
2771499	  693.0	  562.9	 9113.0	...
2771500	  693.0	  562.7	 9114.0	...
2771501	  693.0	  562.5	 9115.0	...
2771502	  692.9	  562.7	 9116.0	...
2771503	  692.7	  562.9	 9116.0	...
2771504	  692.4	  563.2	 9117.0	...
2771505	  692.3	  563.3	 9118.0	...
2771506	  692.1	  563.1	 9122.0	...
2771507	  692.2	  562.9	 9125.0	...
2771508	  692.4	  562.7	 9124.0	...
2771509	  692.6	  562.8	 9120.0	...
2771510	  692.8	  563.0	 9116.0	...
2771511	  692.7	  563.2	 9114.0	...
2771512	  692.5	  563.2	 9114.0	...
2771513	  692.4	  563.2	 9118.0	...
2771514	  692.6	  563.2	 9122.0	...
2771515	  692.8	  563.1	 9125.0	...
2771516	  692.9	  563.1	 9122.0	...
2771517	  692.7	  563.1	 9121.0	...
2771518	  692.6	  563.0	 9123.0	...
2771519	  692.5	  562.9	 9125.0	...
2771520	  692.5	  562.8	 9126.0	...
2771521	  692.5	  562.8	 9123.0	...
2771522	  692.5	  562.4	 9121.0	...
2771523	  692.5	  562.0	 9118.0	...
2771524	  692.5	  561.9	 9118.0	...
2771525	  692.6	  562.2	 9118.0	...
2771526	  692.8	  562.6	 9118.0	...
2771527	  693.0	  562.7	 9123.0	...
2771528	  693.1	  562.8	 9128.0	...
2771529	  693.1	  562.8	 9132.0	...
2771530	  693.0	  562.8	 9130.0	...
2771531	  693.1	  562.8	 9127.0	...
2771532	  693.1	  562.8	 9126.0	...
2771533	  693.1	  562.8	 9126.0	...
2771534	  693.2	  562.8	 9126.0	...
2771535	  693.3	  562.8	 9126.0	...
2771536	  693.5	  563.0	 9126.0	...
2771537	  693.5	  563.3	 9125.0	...
2771538	  693.6	  563.5	 9128.0	...
2771539	  693.6	  563.5	 9131.0	...
2771540	  693.7	  563.5	 9131.0	...
2771541	  693.8	  563.4	 9129.0	...
2771542	  693.9	  563.4	 9126.0	...
2771543	  694.1	  563.4	 9126.0	...
2771544	  694.3	  563.3	 9126.0	...
2771545	  694.6	  563.3	 9125.0	...
2771546	  694.7	  563.3	 9125.0	...
2771547	  694.6	  563.4	 9128.0	...
2771548	  694.5	  563.5	 9130.0	...
2771549	  694.4	  563.5	 9131.0	...
2771550	  694.4	  563.5	 9131.0	...
2771551	  694.6	  563.5	 9132.0	...
2771552	  694.9	  563.4	 9134.0	...
2771553	  695.2	  563.2	 9135.0	...
2771554	  695.3	  563.0	 9138.0	...
2771555	  695.3	  563.0	 9140.0	...
2771556	  695.2	  562.8	 9144.0	...
2771557	  695.2	  562.5	 9146.0	...
2771558	  695.2	  562.4	 9145.0	...
2771559	  695.3	  562.6	 9139.0	...
2771560	  695.4	  562.7	 9133.0	...
2771561	  695.4	  562.7	 9129.0	...
2771562	  695.3	  562.7	 9130.0	...
2771563	  695.2	  562.6	 9131.0	...
2771564	  695.6	  562.7	 9132.0	...
2771565	  696.1	  562.9	 9135.0	...
2771566	  696.6	  563.0	 9141.0	...
2771567	  696.3	  563.1	 9147.0	...
2771568	  696.0	  563.0	 9150.0	...
2771569	  696.2	  563.3	 9151.0	...
2771570	  696.7	  563.4	 9146.0	...
2771571	  697.0	  563.5	 9140.0	...
2771572	  697.0	  563.5	 9135.0	...
2771573	  696.8	  563.5	 9134.0	...
2771574	  696.5	  563.4	 9134.0	...
2771575	  696.2	  563.3	 9135.0	...
2771576	  696.0	  563.3	 9137.0	...
2771577	  696.0	  563.3	 9137.0	...
2771578	  696.3	  563.3	 9136.0	...
2771579	  696.5	  563.2	 9134.0	...
2771580	  696.9	  563.1	 9138.0	...
2771581	  696.9	  563.1	 9143.0	...
2771582	  697.1	  563.1	 9147.0	...
2771583	  697.3	  563.2	 9147.0	...
2771584	  697.6	  563.3	 9148.0	...
2771585	  697.7	  563.5	 9145.0	...
2771586	  697.7	  563.5	 9141.0	...
2771587	  697.7	  563.4	 9137.0	...
2771588	  697.5	  563.5	 9136.0	...
2771589	  697.1	  563.6	 9134.0	...
2771590	  696.6	  563.7	 9134.0	...
2771591	  696.4	  563.7	 9134.0	...
2771592	  696.5	  563.6	 9137.0	...
2771593	  696.5	  564.0	 9140.0	...
2771594	  696.6	  564.4	 9143.0	...
2771595	  696.6	  564.8	 9143.0	...
2771596	  696.6	  564.8	 9138.0	...
2771597	  696.5	  564.9	 9132.0	...
2771598	  696.4	  565.0	 9131.0	...
2771599	  696.3	  564.6	 9139.0	...
2771600	  696.0	  564.1	 9146.0	...
2771601	  695.8	  564.0	 9146.0	...
2771602	  695.8	  564.4	 9144.0	...
2771603	  695.8	  564.7	 9141.0	...
2771604	  695.7	  564.6	 9139.0	...
2771605	  695.3	  564.5	 9137.0	...
2771606	  694.8	  564.1	 9136.0	...
2771607	  694.5	  563.8	 9135.0	...
2771608	  694.3	  563.6	 9134.0	...
2771609	  694.1	  563.6	 9133.0	...
2771610	  693.9	  563.7	 9132.0	...
2771611	  694.3	  563.9	 9129.0	...
2771612	  694.7	  564.2	 9128.0	...
2771613	  694.9	  564.3	 9128.0	...
2771614	  694.5	  564.2	 9133.0	...
2771615	  694.2	  564.0	 9136.0	...
2771616	  694.3	  563.9	 9137.0	...
2771617	  694.5	  564.1	 9136.0	...
2771618	  694.7	  564.5	 9136.0	...
2771619	  694.8	  564.8	 9136.0	...
2771620	  694.8	  564.6	 9136.0	...
2771621	  694.8	  564.4	 9138.0	...
2771622	  694.8	  564.1	 9140.0	...
2771623	  694.6	  564.1	 9142.0	...
2771624	  694.5	  564.0	 9142.0	...
2771625	  694.4	  564.1	 9144.0	...
2771626	  694.3	  564.1	 9146.0	...
2771627	  694.4	  564.0	 9151.0	...
2771628	  694.4	  563.9	 9153.0	...
2771629	  694.2	  564.0	 9153.0	...
2771630	  693.9	  564.2	 9150.0	...
2771631	  693.8	  564.7	 9148.0	...
2771632	  694.4	  564.8	 9148.0	...
2771633	  695.1	  564.9	 9148.0	...
2771634	  695.5	  564.5	 9150.0	...
2771635	  695.4	  564.3	 9152.0	...
2771636	  695.3	  564.1	 9153.0	...
2771637	  695.2	  564.2	 9151.0	...
2771638	  695.1	  564.7	 9149.0	...
2771639	  695.1	  565.1	 9149.0	...
2771640	  695.2	  565.5	 9149.0	...
2771641	  695.3	  565.3	 9154.0	...
2771642	  695.4	  564.8	 9161.0	...
2771643	  695.7	  564.4	 9167.0	...
2771644	  696.1	  564.0	 9166.0	...
2771645	  696.2	  564.1	 9160.0	...
2771646	  696.0	  564.1	 9154.0	...
2771647	  696.0	  564.0	 9153.0	...
2771648	  696.1	  563.8	 9157.0	...
2771649	  696.3	  563.8	 9161.0	...
2771650	  696.3	  563.8	 9160.0	...
2771651	  696.3	  563.8	 9159.0	...
2771652	  696.5	  563.9	 9158.0	...
2771653	  696.7	  564.3	 9158.0	...
2771654	  696.7	  564.8	 9158.0	...
2771655	  696.8	  565.2	 9161.0	...
2771656	  697.1	  565.2	 9164.0	...
2771657	  697.7	  565.0	 9167.0	...
2771658	  698.1	  564.9	 9168.0	...
2771659	  698.3	  564.8	 9166.0	...
2771660	  698.1	  564.7	 9162.0	...
2771661	  697.9	  564.6	 9161.0	...
2771662	  697.7	  564.4	 9164.0	...
2771663	  697.7	  564.2	 9167.0	...
2771664	  697.7	  564.1	 9168.0	...
2771665	  697.8	  564.3	 9169.0	...
2771666	  697.9	  564.5	 9170.0	...
2771667	  698.1	  564.7	 9169.0	...
2771668	  698.1	  564.6	 9168.0	...
2771669	  698.4	  564.4	 9167.0	...
2771670	  698.6	  564.1	 9166.0	...
2771671	  698.8	  563.9	 9166.0	...
2771672	  698.7	  563.8	 9168.0	...
2771673	  698.7	  563.7	 9169.0	...
2771674	  698.5	  563.4	 9169.0	...
2771675	  698.3	  563.2	 9169.0	...
2771676	  698.1	  562.8	 9169.0	...
2771677	  698.0	  562.7	 9168.0	...
2771678	  697.9	  562.9	 9167.0	...
2771679	  697.9	  563.2	 9166.0	...
2771680	  698.0	  563.6	 9167.0	...
2771681	  698.2	  563.7	 9169.0	...
2771682	  698.3	  563.9	 9170.0	...
2771683	  698.4	  563.8	 9170.0	...
2771684	  698.3	  563.6	 9168.0	...
2771685	  698.1	  563.3	 9167.0	...
2771686	  698.0	  563.2	 9168.0	...
2771687	  698.0	  563.1	 9169.0	...
2771688	  697.7	  563.0	 9169.0	...
2771689	  697.4	  562.8	 9168.0	...
2771690	  697.1	  562.9	 9167.0	...
2771691	  697.1	  563.0	 9166.0	...
2771692	  697.3	  563.1	 9165.0	...
2771693	  697.4	  563.2	 9165.0	...
2771694	  697.4	  563.3	 9169.0	...
2771695	  697.1	  563.4	 9172.0	...
2771696	  696.8	  563.6	 9173.0	...
2771697	  696.5	  563.7	 9170.0	...
2771698	  696.3	  563.6	 9168.0	...
2771699	  696.2	  563.4	 9164.0	...
2771700	  696.2	  563.0	 9163.0	...
2771701	  696.2	  563.0	 9169.0	...
2771702	  696.2	  562.9	 9177.0	...
2771703	  696.2	  562.9	 9185.0	...
MSG	2771704 0000 _ Number On
2771704	  696.1	  563.0	 9183.0	...
2771705	  696.1	  563.5	 9182.0	...
2771706	  696.0	  564.0	 9180.0	...
2771707	  696.1	  564.5	 9179.0	...
2771708	  696.2	  564.5	 9179.0	...
2771709	  696.2	  564.4	 9178.0	...
2771710	  696.1	  564.3	 9178.0	...
2771711	  695.9	  564.1	 9179.0	...
2771712	  695.6	  564.0	 9179.0	...
2771713	  695.4	  564.0	 9182.0	...
2771714	  695.3	  563.9	 9186.0	...
2771715	  695.3	  563.9	 9190.0	...
2771716	  695.2	  563.9	 9187.0	...
2771717	  695.0	  563.9	 9185.0	...
2771718	  695.1	  563.8	 9182.0	...
2771719	  695.3	  564.1	 9182.0	...
2771720	  695.8	  564.4	 9178.0	...
2771721	  696.0	  564.2	 9174.0	...
2771722	  696.2	  563.7	 9175.0	...
2771723	  696.2	  563.6	 9179.0	...
2771724	  696.2	  563.9	 9182.0	...
2771725	  696.3	  564.3	 9180.0	...
2771726	  696.4	  564.4	 9179.0	...
2771727	  696.4	  564.5	 9182.0	...
2771728	  696.3	  564.5	 9187.0	...
2771729	  696.1	  564.2	 9191.0	...
2771730	  696.0	  564.1	 9190.0	...
2771731	  696.1	  563.9	 9189.0	...
2771732	  696.2	  563.8	 9189.0	...
2771733	  696.3	  563.6	 9191.0	...
2771734	  696.3	  563.5	 9194.0	...
2771735	  696.3	  563.5	 9194.0	...
2771736	  696.2	  563.6	 9192.0	...
2771737	  696.3	  563.6	 9192.0	...
2771738	  696.4	  563.6	 9196.0	...
2771739	  696.5	  563.5	 9198.0	...
2771740	  696.6	  563.6	 9195.0	...
2771741	  696.6	  563.7	 9191.0	...
2771742	  696.6	  563.8	 9188.0	...
2771743	  696.8	  563.7	 9187.0	...
2771744	  697.0	  563.7	 9191.0	...
2771745	  697.3	  563.7	 9195.0	...
2771746	  697.3	  563.7	 9197.0	...
2771747	  697.4	  563.6	 9195.0	...
2771748	  697.4	  563.5	 9192.0	...
2771749	  697.4	  563.3	 9191.0	...
2771750	  697.4	  563.5	 9191.0	...
2771751	  697.4	  563.6	 9191.0	...
2771752	  697.5	  563.7	 9192.0	...
2771753	  697.7	  563.6	 9192.0	...
2771754	  697.9	  563.4	 9196.0	...
2771755	  698.2	  563.4	 9199.0	...
2771756	  698.2	  563.5	 9202.0	...
2771757	  698.3	  563.5	 9205.0	...
2771758	  698.2	  563.6	 9207.0	...
2771759	  698.0	  563.5	 9210.0	...
2771760	  697.9	  563.5	 9209.0	...
2771761	  697.8	  563.6	 9205.0	...
2771762	  697.8	  563.7	 9202.0	...
2771763	  697.8	  563.6	 9204.0	...
2771764	  697.7	  563.5	 9207.0	...
2771765	  697.6	  563.5	 9210.0	...
2771766	  697.5	  563.5	 9210.0	...
2771767	  697.4	  563.5	 9209.0	...
2771768	  697.4	  563.4	 9208.0	...
2771769	  697.5	  563.1	 9207.0	...
2771770	  697.8	  562.7	 9208.0	...
2771771	  698.1	  562.4	 9211.0	...
2771772	  698.3	  562.3	 9214.0	...
2771773	  698.2	  562.2	 9215.0	...
2771774	  698.2	  562.6	 9216.0	...
2771775	  698.3	  562.9	 9217.0	...
2771776	  698.5	  563.3	 9217.0	...
2771777	  698.6	  563.3	 9217.0	...
2771778	  698.6	  563.2	 9217.0	...
2771779	  698.5	  563.0	 9217.0	...
2771780	  698.5	  562.8	 9217.0	...
2771781	  698.4	  562.5	 9211.0	...
2771782	  698.2	  562.2	 9204.0	...
2771783	  698.2	  562.0	 9207.0	...
2771784	  698.4	  562.0	 9216.0	...
2771785	  698.6	  562.2	 9226.0	...
2771786	  698.4	  562.4	 9226.0	...
2771787	  698.4	  562.6	 9221.0	...
2771788	  698.3	  562.6	 9216.0	...
2771789	  698.3	  562.5	 9207.0	...
2771790	  698.3	  562.5	 9205.0	...
2771791	  698.2	  562.4	 9202.0	...
2771792	  698.2	  562.4	 9205.0	...
2771793	  698.2	  562.4	 9210.0	...
2771794	  698.2	  562.5	 9215.0	...
2771795	  698.2	  562.5	 9218.0	...
2771796	  698.2	  562.6	 9220.0	...
2771797	  698.3	  562.6	 9223.0	...
2771798	  698.3	  562.7	 9223.0	...
2771799	  698.4	  562.8	 9223.0	...
2771800	  698.4	  562.9	 9223.0	...
2771801	  698.3	  563.1	 9223.0	...
2771802	  698.3	  563.4	 9219.0	...
2771803	  698.3	  563.5	 9216.0	...
2771804	  698.2	  563.2	 9214.0	...
2771805	  698.1	  562.6	 9213.0	...
2771806	  698.0	  562.3	 9217.0	...
2771807	  698.0	  562.3	 9222.0	...
2771808	  698.1	  562.5	 9228.0	...
2771809	  698.2	  562.7	 9228.0	...
2771810	  698.2	  562.4	 9228.0	...
2771811	  698.1	  562.0	 9227.0	...
2771812	  698.0	  561.6	 9230.0	...
2771813	  697.9	  561.6	 9234.0	...
2771814	  698.1	  561.7	 9238.0	...
2771815	  698.3	  561.7	 9237.0	...
2771816	  698.5	  561.7	 9237.0	...
2771817	  698.3	  561.8	 9237.0	...
2771818	  698.1	  561.8	 9236.0	...
2771819	  697.8	  561.8	 9235.0	...
2771820	  697.7	  561.7	 9234.0	...
2771821	  697.7	  561.5	 9233.0	...
2771822	  697.8	  561.3	 9232.0	...
2771823	  697.8	  561.3	 9232.0	...
2771824	  697.8	  561.2	 9231.0	...
2771825	  697.9	  561.4	 9229.0	...
2771826	  697.9	  561.5	 9228.0	...
2771827	  697.7	  561.6	 9231.0	...
2771828	  697.6	  561.5	 9235.0	...
2771829	  697.6	  561.5	 9238.0	...
2771830	  697.8	  561.4	 9238.0	...
2771831	  698.0	  561.4	 9236.0	...
2771832	  698.1	  561.7	 9231.0	...
2771833	  698.0	  561.9	 9226.0	...
2771834	  698.0	  562.2	 9222.0	...
2771835	  698.0	  562.3	 9221.0	...
2771836	  697.7	  562.3	 9224.0	...
2771837	  697.4	  562.3	 9228.0	...
2771838	  697.4	  562.2	 9233.0	...
2771839	  697.6	  561.9	 9233.0	...
2771840	  698.0	  561.5	 9233.0	...
2771841	  698.2	  561.3	 9229.0	...
2771842	  698.3	  561.5	 9226.0	...
2771843	  698.5	  561.9	 9225.0	...
2771844	  698.5	  562.1	 9227.0	...
2771845	  698.6	  562.1	 9229.0	...
2771846	  698.6	  561.9	 9228.0	...
2771847	  698.8	  562.0	 9227.0	...
2771848	  698.8	  562.1	 9227.0	...
2771849	  698.8	  562.1	 9229.0	...
2771850	  698.4	  561.9	 9233.0	...
2771851	  698.0	  561.6	 9237.0	...
2771852	  698.0	  561.6	 9239.0	...
2771853	  698.2	  561.6	 9240.0	...
2771854	  698.3	  561.5	 9239.0	...
2771855	  698.4	  561.6	 9238.0	...
2771856	  698.2	  561.7	 9237.0	...
2771857	  698.1	  561.6	 9240.0	...
2771858	  697.9	  561.1	 9243.0	...
2771859	  697.9	  560.7	 9246.0	...
2771860	  697.7	  560.5	 9248.0	...
2771861	  697.5	  560.6	 9249.0	...
2771862	  697.3	  560.6	 9251.0	...
2771863	  697.1	  560.7	 9252.0	...
2771864	  696.9	  560.8	 9253.0	...
2771865	  696.7	  560.9	 9250.0	...
2771866	  696.6	  560.9	 9248.0	...
2771867	  696.6	  560.9	 9247.0	...
2771868	  696.9	  560.8	 9250.0	...
2771869	  697.2	  560.8	 9251.0	...
2771870	  697.5	  560.8	 9249.0	...
2771871	  697.7	  560.8	 9248.0	...
2771872	  697.8	  560.8	 9250.0	...
2771873	  697.8	  560.8	 9253.0	...
2771874	  697.9	  560.8	 9247.0	...
2771875	  698.0	  560.9	 9239.0	...
2771876	  698.0	  560.9	 9233.0	...
2771877	  697.8	  560.9	 9236.0	...
2771878	  697.6	  561.0	 9239.0	...
2771879	  697.7	  561.0	 9242.0	...
2771880	  697.9	  560.9	 9244.0	...
2771881	  698.2	  560.8	 9244.0	...
2771882	  698.4	  560.7	 9244.0	...
2771883	  698.4	  560.6	 9245.0	...
2771884	  698.4	  560.5	 9246.0	...
2771885	  698.3	  560.5	 9244.0	...
2771886	  698.3	  560.5	 9241.0	...
2771887	  698.2	  560.5	 9239.0	...
2771888	  698.2	  560.5	 9239.0	...
2771889	  698.3	  560.4	 9242.0	...
2771890	  698.4	  560.4	 9246.0	...
2771891	  698.6	  560.5	 9250.0	...
2771892	  698.6	  560.5	 9249.0	...
2771893	  698.6	  560.5	 9249.0	...
2771894	  698.6	  560.5	 9250.0	...
2771895	  698.5	  560.5	 9250.0	...
2771896	  698.4	  560.4	 9248.0	...
2771897	  698.7	  560.4	 9246.0	...
2771898	  698.9	  560.4	 9245.0	...
2771899	  699.2	  560.4	 9245.0	...
2771900	  699.1	  560.5	 9245.0	...
2771901	  699.1	  560.6	 9245.0	...
2771902	  699.0	  560.8	 9245.0	...
2771903	  699.0	  560.9	 9245.0	...
2771904	  699.1	  561.0	 9245.0	...
2771905	  699.2	  561.0	 9245.0	...
2771906	  699.3	  560.9	 9243.0	...
2771907	  699.4	  560.9	 9241.0	...
2771908	  699.4	  560.5	 9240.0	...
2771909	  699.3	  560.2	 9240.0	...
2771910	  699.3	  560.1	 9241.0	...
2771911	  699.1	  560.5	 9241.0	...
2771912	  698.9	  560.4	 9242.0	...
2771913	  698.7	  560.1	 9242.0	...
2771914	  698.7	  560.1	 9239.0	...
2771915	  698.7	  560.5	 9235.0	...
2771916	  698.7	  560.8	 9231.0	...
2771917	  698.8	  561.1	 9230.0	...
2771918	  698.9	  561.3	 9229.0	...
2771919	  699.0	  561.4	 9234.0	...
2771920	  699.1	  560.6	 9239.0	...
2771921	  699.1	  559.9	 9245.0	...
2771922	  699.1	  559.8	 9246.0	...
2771923	  699.2	  560.3	 9247.0	...
2771924	  699.1	  560.8	 9248.0	...
2771925	  699.1	  560.8	 9247.0	...
2771926	  699.1	  560.8	 9246.0	...
2771927	  699.0	  560.8	 9245.0	...
2771928	  699.0	  560.7	 9239.0	...
2771929	  699.0	  560.5	 9233.0	...
2771930	  699.0	  560.3	 9227.0	...
2771931	  699.1	  560.1	 9231.0	...
2771932	  699.2	  560.0	 9236.0	...
2771933	  699.2	  560.0	 9236.0	...
2771934	  699.1	  560.0	 9232.0	...
2771935	  699.4	  559.9	 9232.0	...
2771936	  699.8	  560.2	 9235.0	...
2771937	  700.2	  560.4	 9239.0	...
2771938	  700.3	  560.6	 9239.0	...
2771939	  700.3	  560.5	 9240.0	...
2771940	  700.0	  560.4	 9239.0	...
2771941	  699.8	  560.4	 9237.0	...
2771942	  699.9	  560.5	 9234.0	...
2771943	  700.3	  560.5	 9232.0	...
2771944	  700.7	  560.6	 9232.0	...
2771945	  701.0	  560.7	 9233.0	...
2771946	  701.1	  560.8	 9236.0	...
2771947	  701.1	  560.9	 9240.0	...
2771948	  700.8	  560.8	 9243.0	...
2771949	  700.5	  560.7	 9244.0	...
2771950	  700.5	  560.7	 9240.0	...
2771951	  700.3	  560.7	 9235.0	...
2771952	  699.9	  560.3	 9233.0	...
2771953	  699.6	  559.9	 9233.0	...
2771954	  699.3	  559.4	 9233.0	...
2771955	  699.2	  559.4	 9230.0	...
2771956	  699.1	  559.4	 9229.0	...
2771957	  699.4	  559.4	 9228.0	...
2771958	  699.7	  559.4	 9228.0	...
2771959	  700.0	  559.6	 9229.0	...
2771960	  700.2	  559.7	 9228.0	...
2771961	  700.2	  559.8	 9226.0	...
2771962	  700.2	  559.6	 9225.0	...
2771963	  700.2	  559.2	 9224.0	...
2771964	  700.2	  559.0	 9224.0	...
2771965	  700.3	  558.9	 9224.0	...
2771966	  700.4	  558.9	 9226.0	...
2771967	  700.6	  559.0	 9221.0	...
2771968	  700.5	  559.1	 9214.0	...
2771969	  700.5	  559.2	 9208.0	...
2771970	  700.4	  558.8	 9213.0	...
2771971	  700.3	  558.5	 9219.0	...
2771972	  700.2	  558.1	 9225.0	...
2771973	  700.0	  558.2	 9225.0	...
2771974	  699.9	  558.3	 9224.0	...
2771975	  699.8	  558.4	 9220.0	...
2771976	  699.5	  558.4	 9214.0	...
2771977	  699.4	  558.2	 9210.0	...
2771978	  699.7	  558.0	 9211.0	...
2771979	  700.1	  557.8	 9215.0	...
2771980	  700.4	  557.9	 9219.0	...
2771981	  700.2	  558.1	 9217.0	...
2771982	  700.0	  558.3	 9216.0	...
2771983	  699.9	  558.4	 9215.0	...
2771984	  699.6	  558.4	 9215.0	...
2771985	  699.2	  557.8	 9215.0	...
2771986	  698.9	  557.2	 9214.0	...
2771987	  699.0	  556.8	 9214.0	...
2771988	  699.2	  557.1	 9213.0	...
2771989	  699.3	  557.4	 9211.0	...
2771990	  699.3	  557.4	 9211.0	...
2771991	  699.3	  556.9	 9210.0	...
2771992	  699.5	  556.3	 9210.0	...
2771993	  699.6	  555.7	 9209.0	...
2771994	  699.7	  555.6	 9208.0	...
2771995	  699.5	  555.6	 9208.0	...
2771996	  699.4	  555.6	 9208.0	...
2771997	  699.2	  555.4	 9208.0	...
2771998	  699.2	  555.2	 9207.0	...
2771999	  699.2	  554.9	 9206.0	...
2772000	  699.4	  554.9	 9205.0	...
2772001	  699.4	  554.9	 9205.0	...
2772002	  699.4	  554.9	 9204.0	...
2772003	  699.3	  554.9	 9200.0	...
2772004	  699.3	  555.0	 9193.0	...
2772005	  699.3	  555.0	 9186.0	...
2772006	  699.1	  554.7	 9184.0	...
2772007	  699.0	  554.2	 9185.0	...
2772008	  698.9	  553.8	 9185.0	...
MSG	2772009 0000 _ Number Off
2772009	  699.2	  553.8	 9185.0	...
2772010	  699.6	  554.0	 9184.0	...
2772011	  699.8	  553.9	 9183.0	...
2772012	  699.8	  553.7	 9183.0	...
2772013	  699.8	  553.6	 9181.0	...
2772014	  699.9	  553.9	 9175.0	...
2772015	  699.9	  554.2	 9169.0	...
2772016	  699.8	  554.3	 9163.0	...
2772017	  699.8	  554.0	 9162.0	...
2772018	  699.8	  553.5	 9163.0	...
2772019	  699.8	  553.2	 9165.0	...
2772020	  699.8	  553.2	 9167.0	...
2772021	  699.8	  553.1	 9168.0	...
2772022	  699.7	  552.6	 9169.0	...
2772023	  699.5	  552.0	 9168.0	...
2772024	  699.4	  552.0	 9165.0	...
2772025	  699.3	  552.3	 9162.0	...
2772026	  699.2	  552.5	 9160.0	...
2772027	  699.1	  552.4	 9160.0	...
2772028	  699.0	  552.3	 9158.0	...
2772029	  698.9	  552.4	 9156.0	...
2772030	  698.9	  552.3	 9154.0	...
2772031	  698.8	  552.2	 9154.0	...
2772032	  698.6	  552.2	 9154.0	...
2772033	  698.5	  552.1	 9154.0	...
2772034	  698.5	  552.0	 9154.0	...
2772035	  698.6	  552.0	 9153.0	...
2772036	  698.7	  552.0	 9151.0	...
2772037	  698.7	  552.0	 9149.0	...
2772038	  698.7	  552.0	 9148.0	...
2772039	  698.7	  552.1	 9148.0	...
2772040	  698.6	  552.0	 9148.0	...
2772041	  698.6	  552.0	 9146.0	...
2772042	  698.5	  551.9	 9144.0	...
2772043	  698.5	  551.9	 9142.0	...
2772044	  698.5	  551.9	 9142.0	...
2772045	  698.5	  551.7	 9142.0	...
2772046	  698.6	  551.5	 9143.0	...
2772047	  698.6	  551.4	 9141.0	...
2772048	  698.6	  551.4	 9140.0	...
2772049	  698.4	  551.5	 9141.0	...
2772050	  698.1	  551.6	 9144.0	...
2772051	  697.7	  551.5	 9147.0	...
2772052	  697.4	  551.3	 9145.0	...
2772053	  697.3	  551.2	 9142.0	...
2772054	  697.2	  551.4	 9138.0	...
2772055	  697.1	  551.4	 9136.0	...
2772056	  697.1	  551.2	 9132.0	...
2772057	  697.2	  551.1	 9129.0	...
2772058	  697.3	  551.2	 9128.0	...
2772059	  697.3	  551.1	 9129.0	...
2772060	  697.1	  551.0	 9129.0	...
2772061	  696.9	  550.7	 9128.0	...
2772062	  696.8	  550.4	 9120.0	...
2772063	  696.9	  550.1	 9113.0	...
2772064	  697.1	  549.9	 9107.0	...
2772065	  697.2	  550.4	 9106.0	...
2772066	  697.1	  550.9	 9108.0	...
2772067	  697.1	  551.5	 9110.0	...
2772068	  697.0	  551.4	 9114.0	...
2772069	  696.9	  551.4	 9118.0	...
2772070	  696.9	  551.4	 9121.0	...
2772071	  696.6	  551.3	 9122.0	...
2772072	  696.3	  551.2	 9121.0	...
2772073	  696.1	  551.6	 9119.0	...
2772074	  696.3	  552.1	 9119.0	...
2772075	  696.5	  552.4	 9120.0	...
2772076	  696.6	  552.1	 9121.0	...
2772077	  696.6	  551.8	 9119.0	...
2772078	  696.6	  551.6	 9115.0	...
2772079	  696.7	  551.5	 9111.0	...
2772080	  696.7	  551.5	 9109.0	...
2772081	  696.7	  551.4	 9106.0	...
2772082	  696.7	  551.3	 9103.0	...
2772083	  696.7	  551.6	 9100.0	...
2772084	  696.8	  552.0	 9101.0	...
2772085	  696.8	  552.4	 9099.0	...
2772086	  696.7	  552.3	 9095.0	...
2772087	  696.5	  552.4	 9093.0	...
2772088	  696.4	  552.4	 9096.0	...
2772089	  696.3	  552.5	 9100.0	...
2772090	  696.3	  552.5	 9101.0	...
2772091	  696.3	  552.3	 9097.0	...
2772092	  696.3	  551.9	 9093.0	...
2772093	  696.3	  551.6	 9088.0	...
2772094	  696.3	  551.2	 9087.0	...
2772095	  696.3	  551.1	 9086.0	...
2772096	  696.2	  551.1	 9086.0	...
2772097	  696.1	  551.3	 9087.0	...
2772098	  695.9	  551.5	 9088.0	...
2772099	  695.7	  551.5	 9089.0	...
2772100	  695.5	  551.5	 9089.0	...
2772101	  695.5	  551.4	 9089.0	...
2772102	  695.4	  551.7	 9087.0	...
2772103	  695.4	  551.9	 9087.0	...
2772104	  695.5	  552.2	 9086.0	...
2772105	  695.7	  552.3	 9083.0	...
2772106	  695.8	  552.1	 9079.0	...
2772107	  695.7	  551.8	 9075.0	...
2772108	  695.5	  551.5	 9074.0	...
2772109	  695.5	  551.5	 9073.0	...
2772110	  695.5	  551.5	 9070.0	...
2772111	  695.4	  551.5	 9067.0	...
2772112	  695.6	  551.4	 9064.0	...
2772113	  695.8	  551.2	 9063.0	...
2772114	  696.1	  551.0	 9064.0	...
2772115	  696.1	  551.0	 9065.0	...
2772116	  696.1	  551.0	 9062.0	...
2772117	  696.0	  551.0	 9057.0	...
2772118	  695.6	  551.1	 9054.0	...
2772119	  695.2	  551.2	 9054.0	...
2772120	  695.0	  551.4	 9052.0	...
2772121	  695.1	  551.4	 9047.0	...
2772122	  695.1	  551.5	 9044.0	...
2772123	  695.1	  551.5	 9048.0	...
2772124	  695.2	  551.3	 9053.0	...
2772125	  695.3	  551.2	 9058.0	...
2772126	  695.4	  551.2	 9054.0	...
2772127	  695.4	  551.0	 9050.0	...
2772128	  695.5	  550.7	 9046.0	...
2772129	  695.7	  550.4	 9046.0	...
2772130	  695.6	  550.9	 9046.0	...
2772131	  695.4	  551.5	 9044.0	...
2772132	  695.2	  552.1	 9043.0	...
2772133	  695.2	  552.0	 9042.0	...
2772134	  695.2	  551.7	 9042.0	...
2772135	  695.1	  551.3	 9042.0	...
2772136	  695.0	  551.0	 9042.0	...
2772137	  694.9	  550.8	 9041.0	...
2772138	  694.9	  550.7	 9040.0	...
2772139	  695.0	  550.9	 9039.0	...
2772140	  695.2	  551.2	 9039.0	...
2772141	  695.4	  551.6	 9039.0	...
2772142	  695.3	  551.5	 9036.0	...
2772143	  695.2	  551.7	 9031.0	...
2772144	  695.2	  551.9	 9027.0	...
2772145	  695.4	  552.1	 9024.0	...
2772146	  695.5	  552.1	 9022.0	...
2772147	  695.7	  552.0	 9020.0	...
2772148	  695.8	  552.2	 9020.0	...
2772149	  696.0	  552.5	 9020.0	...
2772150	  696.4	  552.8	 9019.0	...
2772151	  696.6	  552.8	 9018.0	...
2772152	  696.4	  552.4	 9017.0	...
2772153	  696.1	  551.8	 9015.0	...
2772154	  695.8	  551.6	 9015.0	...
2772155	  695.8	  551.8	 9017.0	...
2772156	  695.8	  552.2	 9020.0	...
2772157	  696.0	  552.5	 9022.0	...
2772158	  696.1	  552.9	 9021.0	...
2772159	  696.2	  552.7	 9016.0	...
2772160	  696.1	  552.2	 9011.0	...
2772161	  696.0	  551.6	 9011.0	...
2772162	  696.1	  551.7	 9013.0	...
2772163	  696.1	  552.0	 9016.0	...
2772164	  696.1	  552.2	 9012.0	...
2772165	  696.0	  552.3	 9009.0	...
2772166	  695.9	  552.4	 9006.0	...
2772167	  695.8	  552.4	 9006.0	...
2772168	  695.8	  552.4	 9008.0	...
2772169	  695.9	  552.3	 9010.0	...
2772170	  695.9	  552.3	 9013.0	...
2772171	  695.6	  552.3	 9008.0	...
2772172	  695.4	  552.3	 9003.0	...
2772173	  695.2	  552.4	 8997.0	...
2772174	  695.4	  552.2	 8999.0	...
2772175	  695.6	  552.1	 9000.0	...
2772176	  695.8	  551.8	 9002.0	...
2772177	  695.8	  551.8	 9002.0	...
2772178	  695.7	  551.8	 9004.0	...
2772179	  695.6	  552.1	 9005.0	...
2772180	  695.5	  552.4	 9003.0	...
2772181	  695.4	  552.7	 9000.0	...
2772182	  695.3	  552.9	 8997.0	...
2772183	  695.0	  553.2	 8997.0	...
2772184	  694.6	  553.3	 8997.0	...
2772185	  694.3	  553.5	 8997.0	...
2772186	  694.1	  553.6	 8998.0	...
2772187	  694.5	  553.7	 9002.0	...
2772188	  694.8	  553.9	 9006.0	...
2772189	  695.2	  553.9	 9008.0	...
2772190	  695.5	  553.9	 9007.0	...
2772191	  695.6	  553.8	 9005.0	...
2772192	  695.7	  553.7	 9004.0	...
2772193	  695.6	  553.6	 9005.0	...
2772194	  695.6	  553.7	 9006.0	...
2772195	  695.6	  553.9	 9006.0	...
2772196	  695.6	  554.1	 9006.0	...
2772197	  695.5	  554.1	 9005.0	...
2772198	  695.6	  554.0	 9005.0	...
2772199	  695.8	  553.9	 9005.0	...
2772200	  695.8	  553.6	 9004.0	...
2772201	  695.8	  553.3	 9003.0	...
2772202	  695.8	  553.2	 9001.0	...
2772203	  695.9	  553.2	 9000.0	...
2772204	  696.1	  554.2	 8995.0	...
2772205	  696.1	  555.5	 8990.0	...
EFIX R   2768836	2772205	3370	  697.9	  558.0	   8935
SSACC R  2772206
2772206	  696.3	  557.5	 8982.0	...
2772207	  696.4	  559.1	 8978.0	...
2772208	  696.5	  560.8	 8964.0	...
2772209	  696.7	  562.7	 8948.0	...
2772210	  696.9	  565.5	 8933.0	...
2772211	  697.2	  568.4	 8918.0	...
2772212	  697.5	  571.5	 8909.0	...
2772213	  697.8	  573.6	 8891.0	...
2772214	  698.3	  575.1	 8884.0	...
2772215	  698.6	  573.6	 8880.0	...
2772216	  698.6	  571.3	 8885.0	...
2772217	  698.5	  568.9	 8898.0	...
2772218	  698.4	  568.4	 8906.0	...
2772219	  698.4	  567.7	 8919.0	...
MSG	2772220 0000 _ Number On
2772220	  698.5	  567.1	 8923.0	...
2772221	  698.7	  567.1	 8925.0	...
2772222	  699.3	  569.7	 8919.0	...
2772223	  700.4	  574.5	 8902.0	...
2772224	  702.0	  581.3	 8884.0	...
2772225	  703.7	  589.6	 8859.0	...
2772226	  704.9	  599.1	 8833.0	...
2772227	  706.0	  609.5	 8795.0	...
2772228	  707.6	  621.0	 8749.0	...
2772229	  709.2	  634.4	 8699.0	...
2772230	  711.6	  649.5	 8642.0	...
2772231	  713.6	  665.3	 8579.0	...
2772232	  716.2	  681.9	 8510.0	...
2772233	  718.3	  699.2	 8440.0	...
2772234	  720.9	  719.0	 8366.0	...
2772235	  723.8	  739.1	 8282.0	...
2772236	  726.7	  760.4	 8195.0	...
2772237	  729.8	  782.8	 8100.0	...
2772238	  733.5	  807.6	 7997.0	...
2772239	  737.4	  834.4	 7878.0	...
2772240	  742.0	  861.9	 7761.0	...
2772241	  746.6	  889.8	 7643.0	...
2772242	  752.9	  918.9	 7515.0	...
2772243	  759.8	  951.4	 7371.0	...
2772244	  768.3	  986.0	 7212.0	...
2772245	  777.3	 1023.2	 7050.0	...
2772246	  785.8	 1058.7	 6889.0	...
2772247	  793.6	 1095.0	 6734.0	...
2772248	  800.6	 1130.9	 6573.0	...
2772249	  807.8	 1167.9	 6417.0	...
2772250	  814.8	 1202.9	 6265.0	...
2772251	  823.0	 1238.3	 6120.0	...
2772252	  833.8	 1275.8	 5963.0	...
2772253	  847.8	 1318.5	 5787.0	...
2772254	  864.1	 1363.2	 5589.0	...
2772255	  880.5	 1408.6	 5389.0	...
2772256	  898.4	 1455.6	 5179.0	...
2772257	  917.2	 1502.6	 4976.0	...
2772258	  936.9	 1550.5	 4748.0	...
2772259	  954.8	 1597.4	 4533.0	...
2772260	  970.4	 1647.0	 4305.0	...
2772261	  988.0	 1698.0	 4100.0	...
2772262	 1004.3	 1750.9	 3883.0	...
2772263	 1025.9	 1806.4	 3657.0	...
2772264	 1046.6	 1863.9	 3420.0	...
2772265	 1075.6	 1921.5	 3176.0	...
2772266	 1095.0	 1958.6	 3022.0	...
2772267	 1106.8	 1976.4	 2940.0	...
2772268	 1106.8	 1976.4	 2940.0	...
SBLINK R 2772269
2772269	   .	   .	    0.0	...
2772270	   .	   .	    0.0	...
2772271	   .	   .	    0.0	...
2772272	   .	   .	    0.0	...
2772273	   .	   .	    0.0	...
2772274	   .	   .	    0.0	...
2772275	   .	   .	    0.0	...
2772276	   .	   .	    0.0	...
2772277	   .	   .	    0.0	...
2772278	   .	   .	    0.0	...
2772279	   .	   .	    0.0	...
2772280	   .	   .	    0.0	...
2772281	   .	   .	    0.0	...
2772282	   .	   .	    0.0	...
2772283	   .	   .	    0.0	...
2772284	   .	   .	    0.0	...
2772285	   .	   .	    0.0	...
2772286	   .	   .	    0.0	...
2772287	   .	   .	    0.0	...
2772288	   .	   .	    0.0	...
2772289	   .	   .	    0.0	...
2772290	   .	   .	    0.0	...
2772291	   .	   .	    0.0	...
2772292	   .	   .	    0.0	...
2772293	   .	   .	    0.0	...
2772294	   .	   .	    0.0	...
2772295	   .	   .	    0.0	...
2772296	   .	   .	    0.0	...
2772297	   .	   .	    0.0	...
2772298	   .	   .	    0.0	...
2772299	   .	   .	    0.0	...
2772300	   .	   .	    0.0	...
2772301	   .	   .	    0.0	...
2772302	   .	   .	    0.0	...
2772303	   .	   .	    0.0	...
2772304	   .	   .	    0.0	...
2772305	   .	   .	    0.0	...
2772306	   .	   .	    0.0	...
2772307	   .	   .	    0.0	...
2772308	   .	   .	    0.0	...
2772309	   .	   .	    0.0	...
2772310	   .	   .	    0.0	...
2772311	   .	   .	    0.0	...
2772312	   .	   .	    0.0	...
2772313	   .	   .	    0.0	...
2772314	   .	   .	    0.0	...
2772315	   .	   .	    0.0	...
2772316	   .	   .	    0.0	...
2772317	   .	   .	    0.0	...
2772318	   .	   .	    0.0	...
2772319	   .	   .	    0.0	...
2772320	   .	   .	    0.0	...
2772321	   .	   .	    0.0	...
2772322	   .	   .	    0.0	...
2772323	   .	   .	    0.0	...
2772324	   .	   .	    0.0	...
2772325	   .	   .	    0.0	...
2772326	   .	   .	    0.0	...
2772327	   .	   .	    0.0	...
2772328	   .	   .	    0.0	...
2772329	   .	   .	    0.0	...
2772330	   .	   .	    0.0	...
2772331	   .	   .	    0.0	...
2772332	   .	   .	    0.0	...
2772333	   .	   .	    0.0	...
2772334	   .	   .	    0.0	...
2772335	   .	   .	    0.0	...
2772336	   .	   .	    0.0	...
2772337	   .	   .	    0.0	...
2772338	   .	   .	    0.0	...
2772339	   .	   .	    0.0	...
2772340	   .	   .	    0.0	...
2772341	   .	   .	    0.0	...
2772342	   .	   .	    0.0	...
2772343	   .	   .	    0.0	...
2772344	   .	   .	    0.0	...
2772345	   .	   .	    0.0	...
2772346	   .	   .	    0.0	...
2772347	   .	   .	    0.0	...
2772348	   .	   .	    0.0	...
2772349	   .	   .	    0.0	...
2772350	   .	   .	    0.0	...
2772351	   .	   .	    0.0	...
2772352	   .	   .	    0.0	...
2772353	   .	   .	    0.0	...
2772354	   .	   .	    0.0	...
2772355	   .	   .	    0.0	...
2772356	   .	   .	    0.0	...
2772357	   .	   .	    0.0	...
2772358	   .	   .	    0.0	...
2772359	   .	   .	    0.0	...
2772360	   .	   .	    0.0	...
2772361	   .	   .	    0.0	...
2772362	   .	   .	    0.0	...
2772363	   .	   .	    0.0	...
2772364	   .	   .	    0.0	...
2772365	   .	   .	    0.0	...
2772366	   .	   .	    0.0	...
2772367	   .	   .	    0.0	...
2772368	   .	   .	    0.0	...
2772369	   .	   .	    0.0	...
2772370	   .	   .	    0.0	...
2772371	   .	   .	    0.0	...
2772372	   .	   .	    0.0	...
2772373	   .	   .	    0.0	...
2772374	   .	   .	    0.0	...
2772375	   .	   .	    0.0	...
2772376	   .	   .	    0.0	...
2772377	   .	   .	    0.0	...
2772378	   .	   .	    0.0	...
2772379	   .	   .	    0.0	...
2772380	   .	   .	    0.0	...
2772381	   .	   .	    0.0	...
2772382	   .	   .	    0.0	...
2772383	   .	   .	    0.0	...
2772384	   .	   .	    0.0	...
2772385	   .	   .	    0.0	...
2772386	   .	   .	    0.0	...
2772387	   .	   .	    0.0	...
2772388	   .	   .	    0.0	...
2772389	   .	   .	    0.0	...
2772390	   .	   .	    0.0	...
2772391	   .	   .	    0.0	...
2772392	   .	   .	    0.0	...
2772393	   .	   .	    0.0	...
2772394	   .	   .	    0.0	...
2772395	   .	   .	    0.0	...
2772396	   .	   .	    0.0	...
2772397	   .	   .	    0.0	...
2772398	   .	   .	    0.0	...
2772399	   .	   .	    0.0	...
2772400	   .	   .	    0.0	...
2772401	   .	   .	    0.0	...
2772402	   .	   .	    0.0	...
2772403	   .	   .	    0.0	...
2772404	   .	   .	    0.0	...
2772405	   .	   .	    0.0	...
2772406	   .	   .	    0.0	...
2772407	   .	   .	    0.0	...
2772408	   .	   .	    0.0	...
2772409	   .	   .	    0.0	...
2772410	   .	   .	    0.0	...
2772411	   .	   .	    0.0	...
2772412	   .	   .	    0.0	...
2772413	   .	   .	    0.0	...
2772414	   .	   .	    0.0	...
2772415	   .	   .	    0.0	...
2772416	   .	   .	    0.0	...
2772417	   .	   .	    0.0	...
2772418	   .	   .	    0.0	...
2772419	   .	   .	    0.0	...
2772420	   .	   .	    0.0	...
2772421	   .	   .	    0.0	...
2772422	   .	   .	    0.0	...
2772423	   .	   .	    0.0	...
2772424	   .	   .	    0.0	...
2772425	   .	   .	    0.0	...
2772426	   .	   .	    0.0	...
2772427	   .	   .	    0.0	...
2772428	   .	   .	    0.0	...
2772429	   .	   .	    0.0	...
2772430	   .	   .	    0.0	...
2772431	   .	   .	    0.0	...
2772432	   .	   .	    0.0	...
2772433	   .	   .	    0.0	...
2772434	   .	   .	    0.0	...
2772435	   .	   .	    0.0	...
2772436	   .	   .	    0.0	...
2772437	   .	   .	    0.0	...
2772438	   .	   .	    0.0	...
2772439	   .	   .	    0.0	...
2772440	   .	   .	    0.0	...
2772441	   .	   .	    0.0	...
2772442	   .	   .	    0.0	...
2772443	   .	   .	    0.0	...
2772444	   .	   .	    0.0	...
2772445	   .	   .	    0.0	...
2772446	   .	   .	    0.0	...
2772447	   .	   .	    0.0	...
EBLINK R 2772269	2772447	179
2772448	 1218.0	 1910.6	 2911.0	...
2772449	 1218.0	 1910.6	 2911.0	...
2772450	 1214.9	 1902.3	 2948.0	...
2772451	 1205.9	 1885.8	 3020.0	...
2772452	 1192.9	 1861.3	 3128.0	...
2772453	 1177.5	 1835.7	 3233.0	...
2772454	 1162.7	 1809.2	 3337.0	...
2772455	 1145.3	 1781.2	 3446.0	...
2772456	 1127.3	 1752.4	 3560.0	...
2772457	 1108.7	 1722.5	 3685.0	...
2772458	 1090.5	 1691.2	 3820.0	...
2772459	 1071.0	 1660.0	 3956.0	...
2772460	 1052.0	 1629.4	 4097.0	...
2772461	 1033.7	 1600.2	 4226.0	...
2772462	 1017.8	 1570.7	 4360.0	...
2772463	 1002.2	 1541.7	 4487.0	...
2772464	  988.3	 1512.7	 4620.0	...
2772465	  975.4	 1485.3	 4742.0	...
2772466	  962.2	 1456.7	 4871.0	...
2772467	  948.7	 1428.2	 4999.0	...
2772468	  935.5	 1400.2	 5138.0	...
2772469	  922.3	 1373.8	 5263.0	...
2772470	  910.0	 1347.7	 5388.0	...
2772471	  896.7	 1321.4	 5506.0	...
2772472	  886.0	 1296.9	 5618.0	...
2772473	  874.4	 1273.1	 5716.0	...
2772474	  864.0	 1250.3	 5810.0	...
2772475	  853.6	 1227.1	 5916.0	...
2772476	  844.3	 1205.0	 6015.0	...
2772477	  835.2	 1184.3	 6113.0	...
2772478	  826.8	 1164.3	 6198.0	...
2772479	  819.0	 1144.9	 6283.0	...
2772480	  812.8	 1126.6	 6367.0	...
2772481	  806.5	 1110.2	 6437.0	...
2772482	  800.4	 1093.9	 6510.0	...
2772483	  793.6	 1078.6	 6573.0	...
2772484	  787.8	 1063.7	 6639.0	...
2772485	  782.7	 1049.3	 6699.0	...
2772486	  778.1	 1034.5	 6764.0	...
2772487	  773.1	 1019.3	 6828.0	...
2772488	  768.9	 1005.1	 6891.0	...
2772489	  764.7	  990.3	 6953.0	...
2772490	  761.0	  976.5	 7016.0	...
2772491	  757.4	  962.8	 7077.0	...
2772492	  754.1	  949.1	 7131.0	...
2772493	  751.2	  935.5	 7181.0	...
2772494	  748.7	  921.9	 7232.0	...
2772495	  745.4	  910.1	 7284.0	...
2772496	  742.4	  897.7	 7338.0	...
2772497	  739.0	  886.4	 7381.0	...
2772498	  737.1	  874.6	 7430.0	...
2772499	  734.7	  863.8	 7464.0	...
2772500	  732.7	  852.6	 7511.0	...
2772501	  730.2	  842.2	 7545.0	...
2772502	  728.7	  832.6	 7587.0	...
2772503	  727.4	  823.2	 7625.0	...
2772504	  726.6	  814.0	 7663.0	...
2772505	  725.7	  805.1	 7705.0	...
2772506	  724.2	  795.7	 7742.0	...
2772507	  722.2	  786.5	 7787.0	...
2772508	  720.5	  776.4	 7828.0	...
2772509	  718.3	  766.7	 7871.0	...
2772510	  716.6	  757.5	 7905.0	...
2772511	  714.2	  748.4	 7941.0	...
2772512	  712.7	  740.2	 7978.0	...
2772513	  710.7	  731.6	 8011.0	...
2772514	  709.0	  723.0	 8043.0	...
2772515	  706.7	  714.5	 8071.0	...
2772516	  705.1	  705.9	 8096.0	...
2772517	  703.8	  698.5	 8125.0	...
2772518	  702.9	  690.8	 8149.0	...
2772519	  701.7	  683.8	 8182.0	...
2772520	  700.4	  676.2	 8203.0	...
2772521	  699.2	  668.7	 8233.0	...
2772522	  698.6	  662.1	 8252.0	...
MSG	2772523 0000 _ Number Off
2772523	  697.6	  656.0	 8275.0	...
2772524	  696.5	  651.4	 8296.0	...
2772525	  695.3	  645.2	 8319.0	...
2772526	  694.1	  639.7	 8335.0	...
2772527	  693.4	  633.5	 8350.0	...
2772528	  692.5	  628.6	 8367.0	...
2772529	  691.8	  623.2	 8390.0	...
2772530	  691.0	  618.4	 8405.0	...
2772531	  690.5	  613.1	 8419.0	...
2772532	  690.0	  608.8	 8434.0	...
2772533	  689.3	  604.8	 8450.0	...
ESACC R  2772206	2772533	328	  696.3	  557.5	  689.3	  604.8	   1.02	    950
SFIX R   2772534
2772534	  688.6	  600.6	 8469.0	...
2772535	  688.0	  596.7	 8481.0	...
2772536	  687.6	  593.5	 8498.0	...
2772537	  687.3	  590.2	 8507.0	...
2772538	  687.0	  587.6	 8519.0	...
2772539	  686.9	  584.3	 8528.0	...
2772540	  686.4	  581.4	 8539.0	...
2772541	  685.8	  578.3	 8553.0	...
2772542	  685.2	  575.8	 8561.0	...
2772543	  685.0	  574.6	 8568.0	...
2772544	  684.8	  573.0	 8574.0	...
2772545	  684.4	  571.4	 8580.0	...
2772546	  684.1	  569.2	 8586.0	...
2772547	  683.8	  567.3	 8586.0	...
2772548	  683.7	  566.0	 8592.0	...
2772549	  683.5	  564.8	 8599.0	...
2772550	  683.3	  564.2	 8607.0	...
2772551	  683.2	  563.4	 8609.0	...
2772552	  683.2	  563.1	 8609.0	...
2772553	  683.2	  562.9	 8608.0	...
2772554	  683.2	  562.6	 8609.0	...
2772555	  683.1	  562.4	 8611.0	...
2772556	  683.0	  562.2	 8621.0	...
2772557	  682.9	  562.2	 8628.0	...
2772558	  682.9	  562.3	 8633.0	...
2772559	  683.0	  562.4	 8630.0	...
2772560	  683.1	  562.9	 8623.0	...
2772561	  683.0	  563.5	 8620.0	...
2772562	  682.9	  564.3	 8617.0	...
2772563	  682.8	  564.7	 8614.0	...
2772564	  683.0	  565.7	 8610.0	...
2772565	  683.0	  566.4	 8604.0	...
2772566	  683.5	  569.3	 8594.0	...
2772567	  684.0	  571.7	 8587.0	...
2772568	  684.8	  574.8	 8581.0	...
2772569	  685.1	  575.7	 8577.0	...
2772570	  685.5	  576.5	 8574.0	...
2772571	  685.6	  576.5	 8570.0	...
2772572	  685.6	  576.1	 8574.0	...
2772573	  685.6	  575.6	 8576.0	...
2772574	  685.5	  575.2	 8579.0	...
2772575	  685.4	  574.9	 8583.0	...
2772576	  685.3	  574.5	 8587.0	...
2772577	  685.1	  574.0	 8589.0	...
2772578	  684.9	  573.6	 8587.0	...
2772579	  684.9	  573.4	 8587.0	...
2772580	  685.0	  573.3	 8590.0	...
2772581	  685.1	  573.2	 8593.0	...
2772582	  685.1	  572.2	 8593.0	...
2772583	  685.1	  571.4	 8596.0	...
2772584	  685.0	  570.8	 8598.0	...
2772585	  685.0	  570.2	 8601.0	...
2772586	  684.9	  569.4	 8602.0	...
2772587	  684.8	  568.5	 8606.0	...
2772588	  684.7	  567.9	 8611.0	...
2772589	  684.6	  567.3	 8616.0	...
2772590	  684.5	  566.7	 8618.0	...
2772591	  684.5	  566.1	 8619.0	...
2772592	  684.1	  565.8	 8619.0	...
2772593	  683.7	  565.3	 8619.0	...
2772594	  683.3	  564.3	 8621.0	...
2772595	  683.2	  563.5	 8624.0	...
2772596	  683.0	  562.9	 8623.0	...
2772597	  682.9	  562.6	 8622.0	...
2772598	  682.7	  562.2	 8621.0	...
2772599	  682.5	  561.5	 8624.0	...
2772600	  682.3	  561.2	 8627.0	...
2772601	  682.3	  560.9	 8630.0	...
2772602	  682.5	  560.8	 8630.0	...
2772603	  682.5	  560.5	 8629.0	...
2772604	  682.4	  560.3	 8628.0	...
2772605	  682.2	  560.0	 8628.0	...
2772606	  682.1	  559.9	 8629.0	...
2772607	  682.2	  559.8	 8630.0	...
2772608	  682.3	  559.4	 8630.0	...
2772609	  682.3	  559.1	 8631.0	...
2772610	  682.3	  558.7	 8633.0	...
2772611	  682.2	  558.7	 8634.0	...
2772612	  682.1	  558.8	 8636.0	...
2772613	  682.1	  558.9	 8636.0	...
2772614	  682.1	  558.8	 8637.0	...
2772615	  682.0	  558.5	 8637.0	...
2772616	  682.1	  558.2	 8639.0	...
2772617	  682.3	  558.0	 8641.0	...
2772618	  682.5	  557.8	 8643.0	...
2772619	  682.4	  557.7	 8645.0	...
2772620	  682.4	  557.8	 8647.0	...
2772621	  682.3	  557.9	 8649.0	...
2772622	  682.3	  557.5	 8650.0	...
2772623	  682.2	  557.2	 8653.0	...
2772624	  682.2	  556.7	 8654.0	...
2772625	  682.3	  556.6	 8655.0	...
2772626	  682.3	  556.5	 8657.0	...
2772627	  682.3	  556.5	 8659.0	...
2772628	  682.2	  556.6	 8659.0	...
2772629	  682.2	  556.6	 8656.0	...
2772630	  682.4	  556.5	 8654.0	...
2772631	  682.6	  556.4	 8654.0	...
2772632	  682.7	  556.0	 8653.0	...
2772633	  682.7	  555.5	 8652.0	...
2772634	  682.5	  555.0	 8651.0	...
2772635	  682.4	  554.8	 8652.0	...
2772636	  682.3	  554.6	 8652.0	...
2772637	  682.2	  554.1	 8647.0	...
2772638	  682.2	  553.6	 8643.0	...
2772639	  682.1	  553.2	 8641.0	...
2772640	  682.1	  553.1	 8643.0	...
2772641	  682.2	  552.8	 8645.0	...
2772642	  682.4	  552.4	 8645.0	...
2772643	  682.8	  552.0	 8645.0	...
2772644	  683.0	  551.5	 8645.0	...
2772645	  682.8	  551.2	 8645.0	...
2772646	  682.6	  551.1	 8645.0	...
2772647	  682.3	  551.2	 8647.0	...
2772648	  682.2	  550.9	 8648.0	...
2772649	  682.1	  550.4	 8650.0	...
2772650	  681.8	  550.0	 8647.0	...
2772651	  681.5	  550.1	 8645.0	...
2772652	  681.4	  550.2	 8645.0	...
2772653	  681.5	  550.0	 8647.0	...
2772654	  681.7	  549.8	 8650.0	...
2772655	  681.8	  549.5	 8650.0	...
2772656	  681.8	  549.3	 8649.0	...
2772657	  681.6	  549.1	 8649.0	...
2772658	  681.4	  549.0	 8648.0	...
2772659	  681.2	  549.0	 8646.0	...
2772660	  681.0	  548.9	 8643.0	...
2772661	  680.9	  548.8	 8645.0	...
2772662	  680.7	  548.7	 8648.0	...
2772663	  680.7	  548.8	 8652.0	...
2772664	  680.8	  549.3	 8651.0	...
2772665	  680.9	  550.0	 8651.0	...
2772666	  681.0	  550.8	 8651.0	...
2772667	  681.1	  551.0	 8651.0	...
2772668	  681.0	  550.8	 8651.0	...
2772669	  681.1	  550.6	 8653.0	...
2772670	  681.1	  550.6	 8655.0	...
2772671	  681.1	  550.7	 8656.0	...
2772672	  681.1	  550.7	 8653.0	...
2772673	  681.2	  550.8	 8650.0	...
2772674	  681.3	  550.9	 8651.0	...
2772675	  681.3	  551.0	 8654.0	...
2772676	  681.3	  550.9	 8654.0	...
2772677	  681.3	  550.7	 8651.0	...
2772678	  681.3	  550.5	 8648.0	...
2772679	  681.2	  550.4	 8648.0	...
2772680	  681.1	  550.4	 8649.0	...
2772681	  680.9	  550.5	 8649.0	...
2772682	  680.9	  550.5	 8648.0	...
2772683	  680.8	  550.5	 8648.0	...
2772684	  680.8	  550.4	 8649.0	...
2772685	  681.2	  550.4	 8649.0	...
2772686	  681.5	  550.4	 8649.0	...
2772687	  681.7	  550.4	 8649.0	...
2772688	  682.0	  550.3	 8651.0	...
2772689	  682.2	  549.8	 8654.0	...
2772690	  682.0	  549.6	 8655.0	...
2772691	  681.5	  549.4	 8653.0	...
2772692	  681.0	  549.5	 8651.0	...
2772693	  681.2	  549.4	 8649.0	...
2772694	  681.4	  549.1	 8652.0	...
2772695	  681.0	  549.0	 8655.0	...
2772696	  680.5	  548.7	 8658.0	...
2772697	  680.1	  548.5	 8658.0	...
2772698	  680.2	  548.3	 8658.0	...
2772699	  679.9	  548.2	 8657.0	...
2772700	  679.4	  548.1	 8660.0	...
2772701	  679.1	  548.1	 8665.0	...
2772702	  679.1	  548.0	 8668.0	...
2772703	  679.1	  547.8	 8667.0	...
2772704	  679.1	  547.6	 8665.0	...
2772705	  679.1	  547.6	 8665.0	...
2772706	  679.1	  547.7	 8666.0	...
2772707	  679.1	  547.7	 8668.0	...
2772708	  679.1	  547.5	 8669.0	...
2772709	  679.1	  547.0	 8669.0	...
2772710	  678.8	  546.6	 8668.0	...
2772711	  678.5	  546.4	 8668.0	...
2772712	  678.1	  546.5	 8669.0	...
2772713	  678.1	  546.5	 8669.0	...
2772714	  678.1	  546.5	 8669.0	...
2772715	  677.9	  546.7	 8669.0	...
2772716	  677.7	  547.0	 8669.0	...
2772717	  677.6	  547.4	 8669.0	...
2772718	  677.5	  547.5	 8668.0	...
2772719	  677.5	  547.7	 8670.0	...
2772720	  677.7	  548.0	 8672.0	...
2772721	  677.8	  548.3	 8674.0	...
2772722	  677.6	  548.4	 8674.0	...
2772723	  677.3	  548.6	 8674.0	...
2772724	  676.9	  548.7	 8677.0	...
2772725	  676.9	  548.7	 8680.0	...
2772726	  677.0	  548.7	 8682.0	...
2772727	  677.1	  548.7	 8682.0	...
2772728	  677.3	  548.5	 8682.0	...
2772729	  677.4	  548.4	 8682.0	...
2772730	  677.3	  548.1	 8683.0	...
2772731	  676.7	  548.0	 8684.0	...
2772732	  676.2	  548.2	 8685.0	...
2772733	  675.9	  548.5	 8684.0	...
2772734	  676.1	  549.0	 8683.0	...
2772735	  676.2	  549.2	 8681.0	...
2772736	  676.1	  549.4	 8681.0	...
2772737	  676.0	  549.6	 8683.0	...
2772738	  676.0	  549.8	 8684.0	...
2772739	  675.7	  549.9	 8688.0	...
2772740	  675.5	  550.0	 8689.0	...
2772741	  675.3	  550.0	 8690.0	...
2772742	  675.3	  550.0	 8689.0	...
2772743	  675.3	  550.0	 8689.0	...
2772744	  675.2	  550.0	 8690.0	...
2772745	  675.2	  550.1	 8690.0	...
2772746	  675.1	  550.4	 8690.0	...
2772747	  675.5	  550.5	 8690.0	...
2772748	  675.9	  550.5	 8690.0	...
2772749	  676.1	  550.3	 8690.0	...
2772750	  675.8	  550.3	 8689.0	...
2772751	  675.6	  550.3	 8689.0	...
2772752	  675.5	  550.3	 8690.0	...
2772753	  675.4	  550.3	 8692.0	...
2772754	  675.2	  550.4	 8692.0	...
2772755	  675.0	  550.5	 8692.0	...
2772756	  674.9	  550.6	 8693.0	...
2772757	  674.8	  550.7	 8696.0	...
2772758	  674.8	  550.7	 8701.0	...
2772759	  675.0	  550.7	 8708.0	...
2772760	  674.7	  550.8	 8711.0	...
2772761	  674.3	  550.9	 8713.0	...
2772762	  674.0	  551.1	 8711.0	...
2772763	  674.0	  551.3	 8709.0	...
2772764	  673.9	  551.5	 8708.0	...
2772765	  673.8	  551.8	 8709.0	...
2772766	  673.7	  551.9	 8709.0	...
2772767	  673.5	  552.1	 8709.0	...
2772768	  673.4	  552.0	 8709.0	...
2772769	  673.3	  552.1	 8708.0	...
2772770	  673.4	  552.3	 8708.0	...
2772771	  673.3	  552.2	 8707.0	...
2772772	  673.2	  551.8	 8706.0	...
2772773	  673.0	  551.8	 8705.0	...
2772774	  672.9	  552.1	 8705.0	...
2772775	  672.9	  552.5	 8706.0	...
2772776	  672.9	  552.6	 8706.0	...
2772777	  673.1	  552.6	 8706.0	...
2772778	  673.3	  552.6	 8705.0	...
2772779	  673.3	  552.4	 8704.0	...
2772780	  672.9	  552.1	 8706.0	...
2772781	  672.5	  552.1	 8708.0	...
2772782	  672.6	  552.4	 8709.0	...
2772783	  672.9	  552.6	 8708.0	...
2772784	  673.2	  552.5	 8709.0	...
2772785	  673.2	  552.3	 8712.0	...
2772786	  673.2	  552.2	 8715.0	...
2772787	  672.7	  552.2	 8717.0	...
2772788	  672.3	  552.5	 8719.0	...
2772789	  671.7	  553.0	 8719.0	...
2772790	  671.3	  553.5	 8719.0	...
2772791	  671.0	  553.7	 8718.0	...
2772792	  670.9	  554.2	 8717.0	...
2772793	  671.0	  554.7	 8714.0	...
2772794	  671.1	  555.2	 8710.0	...
2772795	  671.2	  555.3	 8709.0	...
2772796	  671.2	  555.2	 8710.0	...
2772797	  671.4	  555.2	 8711.0	...
2772798	  671.7	  555.3	 8715.0	...
2772799	  671.9	  555.6	 8719.0	...
2772800	  671.8	  555.9	 8721.0	...
2772801	  671.5	  555.9	 8720.0	...
2772802	  671.1	  556.0	 8719.0	...
2772803	  670.9	  556.1	 8719.0	...
2772804	  670.9	  556.1	 8720.0	...
2772805	  671.0	  556.1	 8720.0	...
2772806	  671.2	  556.4	 8719.0	...
2772807	  671.2	  556.6	 8718.0	...
2772808	  670.9	  557.0	 8718.0	...
2772809	  670.7	  557.0	 8719.0	...
2772810	  670.4	  557.0	 8719.0	...
2772811	  670.4	  557.0	 8720.0	...
2772812	  670.3	  557.0	 8721.0	...
2772813	  670.3	  557.0	 8723.0	...
2772814	  670.3	  557.1	 8725.0	...
2772815	  670.4	  557.4	 8724.0	...
2772816	  670.4	  557.7	 8724.0	...
2772817	  670.5	  558.2	 8726.0	...
2772818	  670.5	  558.3	 8728.0	...
2772819	  670.2	  558.5	 8731.0	...
2772820	  670.0	  558.4	 8733.0	...
2772821	  670.2	  558.8	 8734.0	...
2772822	  670.7	  559.2	 8734.0	...
2772823	  671.1	  559.7	 8735.0	...
2772824	  670.8	  559.7	 8732.0	...
2772825	  670.4	  559.8	 8729.0	...
2772826	  670.1	  560.1	 8727.0	...
2772827	  670.5	  560.3	 8729.0	...
2772828	  671.1	  560.4	 8729.0	...
2772829	  671.6	  560.4	 8730.0	...
2772830	  671.5	  560.5	 8731.0	...
2772831	  671.1	  560.5	 8731.0	...
2772832	  670.4	  560.5	 8730.0	...
2772833	  669.9	  560.6	 8727.0	...
2772834	  669.8	  560.7	 8725.0	...
2772835	  670.1	  560.9	 8723.0	...
2772836	  670.4	  561.2	 8722.0	...
2772837	  670.5	  561.7	 8722.0	...
2772838	  670.7	  562.2	 8721.0	...
2772839	  670.5	  562.5	 8722.0	...
2772840	  670.2	  562.5	 8722.0	...
2772841	  669.9	  562.4	 8722.0	...
2772842	  670.1	  562.5	 8722.0	...
2772843	  670.4	  562.5	 8723.0	...
2772844	  670.8	  562.5	 8723.0	...
2772845	  671.0	  562.5	 8723.0	...
2772846	  670.8	  562.5	 8723.0	...
2772847	  670.6	  562.7	 8722.0	...
2772848	  670.5	  562.8	 8721.0	...
2772849	  670.6	  563.2	 8721.0	...
2772850	  670.8	  563.5	 8721.0	...
2772851	  671.0	  563.9	 8722.0	...
2772852	  671.1	  563.9	 8725.0	...
2772853	  671.3	  564.0	 8727.0	...
2772854	  671.3	  564.2	 8727.0	...
2772855	  671.3	  564.3	 8723.0	...
2772856	  671.3	  564.7	 8719.0	...
2772857	  671.4	  565.0	 8720.0	...
2772858	  671.4	  565.2	 8723.0	...
2772859	  671.4	  565.2	 8721.0	...
2772860	  671.5	  565.3	 8717.0	...
2772861	  671.7	  565.5	 8713.0	...
2772862	  671.9	  565.7	 8714.0	...
2772863	  671.5	  566.0	 8715.0	...
2772864	  671.0	  566.2	 8714.0	...
2772865	  670.7	  566.5	 8713.0	...
2772866	  670.8	  566.8	 8712.0	...
2772867	  671.0	  566.9	 8713.0	...
2772868	  671.1	  567.0	 8717.0	...
2772869	  671.2	  567.1	 8721.0	...
2772870	  671.3	  567.4	 8725.0	...
2772871	  671.4	  567.5	 8721.0	...
2772872	  671.4	  567.7	 8717.0	...
2772873	  671.4	  567.7	 8714.0	...
2772874	  671.5	  567.7	 8714.0	...
2772875	  671.5	  567.8	 8716.0	...
2772876	  671.8	  567.9	 8719.0	...
2772877	  672.2	  568.0	 8715.0	...
2772878	  672.1	  568.0	 8706.0	...
2772879	  671.7	  568.1	 8698.0	...
2772880	  671.7	  568.2	 8696.0	...
2772881	  672.2	  568.3	 8697.0	...
2772882	  672.6	  568.4	 8698.0	...
2772883	  672.8	  568.6	 8700.0	...
2772884	  672.8	  568.8	 8702.0	...
2772885	  672.7	  569.0	 8702.0	...
2772886	  672.6	  569.3	 8700.0	...
2772887	  672.6	  569.4	 8696.0	...
2772888	  672.8	  569.6	 8693.0	...
2772889	  672.9	  569.7	 8689.0	...
2772890	  673.1	  569.8	 8685.0	...
2772891	  673.0	  569.9	 8686.0	...
2772892	  672.9	  570.1	 8689.0	...
2772893	  673.4	  570.6	 8691.0	...
2772894	  674.0	  570.9	 8690.0	...
2772895	  674.6	  571.1	 8689.0	...
2772896	  674.5	  571.1	 8688.0	...
2772897	  674.5	  571.2	 8686.0	...
2772898	  674.5	  571.2	 8683.0	...
2772899	  674.5	  571.2	 8682.0	...
2772900	  674.4	  571.2	 8680.0	...
2772901	  674.3	  571.8	 8678.0	...
2772902	  674.1	  572.4	 8676.0	...
2772903	  674.1	  572.9	 8670.0	...
2772904	  674.1	  572.9	 8666.0	...
2772905	  674.2	  572.8	 8662.0	...
2772906	  674.2	  572.7	 8663.0	...
2772907	  674.3	  572.9	 8664.0	...
2772908	  674.9	  573.1	 8665.0	...
2772909	  675.4	  573.4	 8665.0	...
2772910	  675.8	  573.5	 8664.0	...
2772911	  675.4	  573.8	 8662.0	...
2772912	  675.1	  574.0	 8662.0	...
2772913	  675.1	  574.0	 8661.0	...
2772914	  675.3	  573.9	 8658.0	...
2772915	  675.6	  574.2	 8656.0	...
2772916	  675.7	  574.6	 8654.0	...
2772917	  675.7	  575.0	 8652.0	...
2772918	  675.7	  575.0	 8649.0	...
2772919	  675.8	  575.1	 8646.0	...
2772920	  675.9	  575.2	 8645.0	...
2772921	  676.1	  575.4	 8644.0	...
2772922	  676.7	  575.8	 8641.0	...
2772923	  677.2	  576.5	 8640.0	...
2772924	  677.6	  577.1	 8639.0	...
2772925	  677.8	  577.4	 8638.0	...
2772926	  678.0	  577.5	 8636.0	...
2772927	  678.1	  577.4	 8633.0	...
2772928	  678.1	  577.2	 8631.0	...
2772929	  677.9	  576.9	 8629.0	...
2772930	  677.7	  576.8	 8629.0	...
2772931	  677.7	  577.2	 8629.0	...
2772932	  677.8	  577.9	 8627.0	...
2772933	  677.8	  578.6	 8626.0	...
2772934	  677.9	  578.7	 8624.0	...
2772935	  678.0	  578.6	 8624.0	...
2772936	  678.1	  578.0	 8622.0	...
2772937	  678.1	  577.3	 8619.0	...
2772938	  678.1	  577.0	 8613.0	...
2772939	  678.3	  577.1	 8608.0	...
2772940	  678.5	  577.7	 8605.0	...
2772941	  678.8	  578.0	 8605.0	...
2772942	  679.3	  578.5	 8608.0	...
2772943	  679.9	  578.6	 8611.0	...
2772944	  680.1	  578.6	 8612.0	...
2772945	  679.8	  578.6	 8605.0	...
2772946	  679.3	  578.6	 8598.0	...
2772947	  679.1	  578.6	 8592.0	...
2772948	  679.1	  578.5	 8594.0	...
2772949	  679.5	  578.4	 8596.0	...
2772950	  679.9	  578.4	 8598.0	...
2772951	  680.2	  578.6	 8598.0	...
2772952	  680.4	  579.0	 8597.0	...
2772953	  680.5	  579.4	 8594.0	...
2772954	  680.6	  579.8	 8590.0	...
2772955	  680.7	  580.0	 8587.0	...
2772956	  680.7	  580.2	 8581.0	...
2772957	  680.8	  580.4	 8576.0	...
2772958	  680.9	  580.9	 8572.0	...
2772959	  681.1	  581.3	 8570.0	...
2772960	  681.4	  581.0	 8567.0	...
2772961	  681.5	  580.4	 8566.0	...
2772962	  682.0	  580.1	 8568.0	...
2772963	  682.3	  580.4	 8570.0	...
2772964	  682.6	  580.7	 8568.0	...
2772965	  682.8	  580.6	 8564.0	...
2772966	  683.2	  580.5	 8561.0	...
2772967	  683.5	  580.4	 8560.0	...
2772968	  683.2	  580.3	 8559.0	...
2772969	  682.9	  580.2	 8559.0	...
2772970	  683.1	  580.5	 8558.0	...
2772971	  683.6	  581.0	 8559.0	...
2772972	  684.1	  581.5	 8559.0	...
2772973	  684.1	  581.7	 8557.0	...
2772974	  684.1	  581.9	 8555.0	...
2772975	  684.3	  581.8	 8553.0	...
2772976	  684.4	  581.6	 8554.0	...
2772977	  684.5	  581.2	 8552.0	...
2772978	  684.5	  581.0	 8549.0	...
2772979	  685.0	  580.6	 8546.0	...
2772980	  685.5	  581.0	 8546.0	...
2772981	  686.1	  581.5	 8546.0	...
2772982	  686.1	  582.1	 8543.0	...
2772983	  686.1	  582.2	 8540.0	...
2772984	  686.1	  582.4	 8537.0	...
2772985	  686.2	  582.5	 8536.0	...
2772986	  686.3	  582.7	 8538.0	...
2772987	  686.9	  582.7	 8540.0	...
2772988	  687.3	  582.8	 8543.0	...
2772989	  687.7	  582.9	 8544.0	...
2772990	  687.5	  583.0	 8545.0	...
2772991	  687.5	  582.8	 8541.0	...
2772992	  687.3	  582.5	 8537.0	...
2772993	  687.3	  582.0	 8533.0	...
2772994	  687.5	  581.7	 8533.0	...
2772995	  687.7	  581.5	 8533.0	...
2772996	  687.9	  581.5	 8532.0	...
2772997	  687.9	  581.6	 8531.0	...
2772998	  688.1	  581.6	 8533.0	...
2772999	  688.5	  581.6	 8534.0	...
2773000	  688.8	  581.6	 8533.0	...
2773001	  689.1	  581.6	 8530.0	...
2773002	  689.2	  581.6	 8527.0	...
2773003	  689.3	  581.3	 8525.0	...
2773004	  688.8	  580.9	 8521.0	...
2773005	  688.3	  580.5	 8517.0	...
2773006	  687.9	  580.3	 8515.0	...
2773007	  688.1	  580.4	 8515.0	...
2773008	  688.7	  580.7	 8513.0	...
2773009	  689.3	  581.3	 8511.0	...
2773010	  689.5	  581.8	 8509.0	...
2773011	  689.2	  581.7	 8509.0	...
2773012	  688.9	  581.3	 8507.0	...
2773013	  689.5	  581.7	 8505.0	...
2773014	  690.1	  582.3	 8504.0	...
2773015	  690.2	  582.8	 8503.0	...
2773016	  690.0	  582.9	 8503.0	...
2773017	  689.9	  583.0	 8503.0	...
2773018	  690.4	  583.3	 8503.0	...
2773019	  690.4	  583.2	 8503.0	...
2773020	  690.1	  583.1	 8500.0	...
2773021	  689.6	  583.0	 8497.0	...
2773022	  689.6	  582.8	 8495.0	...
2773023	  689.9	  582.7	 8495.0	...
2773024	  690.1	  582.3	 8495.0	...
2773025	  690.0	  581.8	 8488.0	...
2773026	  689.8	  581.3	 8481.0	...
2773027	  689.7	  581.2	 8477.0	...
2773028	  689.8	  581.6	 8479.0	...
2773029	  689.8	  582.0	 8480.0	...
2773030	  690.1	  582.4	 8480.0	...
2773031	  690.9	  582.4	 8479.0	...
2773032	  691.7	  582.0	 8477.0	...
2773033	  691.5	  581.6	 8472.0	...
2773034	  690.7	  581.4	 8468.0	...
2773035	  690.0	  581.4	 8465.0	...
2773036	  690.1	  581.2	 8465.0	...
2773037	  690.2	  581.1	 8465.0	...
2773038	  690.3	  581.6	 8463.0	...
2773039	  690.4	  582.1	 8463.0	...
2773040	  690.7	  582.9	 8466.0	...
2773041	  691.0	  583.1	 8469.0	...
2773042	  691.4	  582.9	 8465.0	...
2773043	  691.6	  582.5	 8459.0	...
2773044	  692.2	  582.8	 8455.0	...
2773045	  692.8	  583.3	 8456.0	...
2773046	  693.5	  583.9	 8454.0	...
2773047	  693.2	  583.7	 8450.0	...
2773048	  692.7	  583.5	 8447.0	...
2773049	  692.8	  583.9	 8449.0	...
2773050	  693.4	  584.5	 8456.0	...
2773051	  693.9	  585.0	 8462.0	...
2773052	  693.8	  584.9	 8460.0	...
2773053	  693.3	  584.4	 8451.0	...
2773054	  692.9	  584.1	 8442.0	...
2773055	  692.7	  583.9	 8442.0	...
2773056	  693.1	  584.1	 8445.0	...
2773057	  693.4	  584.0	 8448.0	...
2773058	  693.4	  583.8	 8448.0	...
2773059	  693.3	  583.8	 8450.0	...
2773060	  693.2	  583.6	 8451.0	...
2773061	  693.4	  583.3	 8454.0	...
2773062	  693.6	  583.7	 8456.0	...
2773063	  693.8	  584.3	 8454.0	...
2773064	  693.9	  585.0	 8450.0	...
2773065	  694.0	  585.1	 8446.0	...
2773066	  694.1	  585.2	 8446.0	...
2773067	  694.1	  585.4	 8446.0	...
2773068	  694.1	  585.5	 8451.0	...
2773069	  694.2	  585.6	 8455.0	...
2773070	  694.3	  585.5	 8459.0	...
2773071	  694.3	  585.3	 8459.0	...
2773072	  694.4	  585.2	 8457.0	...
2773073	  694.7	  585.6	 8454.0	...
2773074	  695.1	  586.1	 8453.0	...
2773075	  695.5	  586.6	 8453.0	...
2773076	  695.7	  586.7	 8452.0	...
2773077	  696.0	  586.7	 8450.0	...
2773078	  695.9	  586.7	 8449.0	...
2773079	  695.8	  586.6	 8443.0	...
2773080	  695.9	  586.5	 8439.0	...
2773081	  696.2	  586.3	 8433.0	...
2773082	  696.5	  586.2	 8432.0	...
2773083	  697.1	  586.8	 8429.0	...
2773084	  697.7	  587.5	 8426.0	...
2773085	  698.2	  587.8	 8418.0	...
2773086	  698.0	  587.4	 8412.0	...
2773087	  697.8	  587.0	 8405.0	...
2773088	  697.6	  587.0	 8402.0	...
2773089	  697.7	  587.5	 8399.0	...
2773090	  697.8	  588.8	 8395.0	...
2773091	  697.8	  590.0	 8387.0	...
2773092	  696.0	  591.0	 8370.0	...
2773093	  694.1	  591.3	 8357.0	...
2773094	  692.4	  591.7	 8340.0	...
2773095	  692.4	  593.8	 8329.0	...
2773096	  692.1	  597.1	 8314.0	...
2773097	  691.8	  601.1	 8299.0	...
EFIX R   2772534	2773097	564	  680.7	  566.5	   8619
SSACC R  2773098
2773098	  691.6	  603.3	 8288.0	...
2773099	  690.8	  602.3	 8287.0	...
2773100	  689.9	  600.6	 8300.0	...
2773101	  688.8	  598.6	 8319.0	...
2773102	  688.5	  598.2	 8332.0	...
2773103	  688.2	  597.9	 8333.0	...
2773104	  689.8	  601.0	 8326.0	...
2773105	  691.8	  607.6	 8316.0	...
2773106	  693.9	  616.7	 8294.0	...
2773107	  694.6	  625.7	 8253.0	...
2773108	  695.5	  635.7	 8199.0	...
2773109	  697.4	  648.8	 8143.0	...
2773110	  701.5	  666.3	 8089.0	...
2773111	  705.0	  683.2	 8021.0	...
2773112	  708.8	  701.5	 7949.0	...
2773113	  711.9	  719.2	 7871.0	...
2773114	  715.3	  740.3	 7794.0	...
2773115	  721.4	  763.3	 7718.0	...
2773116	  726.7	  786.7	 7632.0	...
2773117	  732.1	  810.3	 7534.0	...
2773118	  737.3	  835.0	 7426.0	...
2773119	  742.2	  860.7	 7306.0	...
2773120	  749.6	  890.1	 7186.0	...
2773121	  755.5	  919.7	 7058.0	...
2773122	  761.7	  952.0	 6933.0	...
2773123	  765.6	  981.3	 6802.0	...
2773124	  768.9	 1010.3	 6667.0	...
2773125	  773.6	 1038.5	 6540.0	...
2773126	  780.1	 1068.2	 6420.0	...
2773127	  788.4	 1099.3	 6294.0	...
2773128	  799.1	 1131.4	 6154.0	...
2773129	  809.9	 1166.8	 5996.0	...
2773130	  824.3	 1206.4	 5830.0	...
2773131	  839.8	 1246.9	 5653.0	...
2773132	  858.3	 1289.7	 5472.0	...
2773133	  875.5	 1332.6	 5278.0	...
2773134	  894.2	 1379.1	 5073.0	...
2773135	  913.5	 1426.6	 4851.0	...
2773136	  934.4	 1475.4	 4627.0	...
2773137	  955.2	 1525.1	 4397.0	...
2773138	  979.0	 1578.0	 4165.0	...
2773139	 1003.0	 1633.1	 3933.0	...
2773140	 1023.2	 1692.0	 3698.0	...
2773141	 1036.6	 1750.6	 3473.0	...
2773142	 1050.6	 1810.7	 3238.0	...
2773143	 1062.0	 1849.7	 3083.0	...
2773144	 1070.3	 1870.0	 3002.0	...
2773145	 1070.3	 1870.0	 3002.0	...
SBLINK R 2773146
2773146	   .	   .	    0.0	...
2773147	   .	   .	    0.0	...
2773148	   .	   .	    0.0	...
2773149	   .	   .	    0.0	...
2773150	   .	   .	    0.0	...
2773151	   .	   .	    0.0	...
2773152	   .	   .	    0.0	...
2773153	   .	   .	    0.0	...
2773154	   .	   .	    0.0	...
2773155	   .	   .	    0.0	...
2773156	   .	   .	    0.0	...
2773157	   .	   .	    0.0	...
2773158	   .	   .	    0.0	...
2773159	   .	   .	    0.0	...
2773160	   .	   .	    0.0	...
2773161	   .	   .	    0.0	...
2773162	   .	   .	    0.0	...
2773163	   .	   .	    0.0	...
2773164	   .	   .	    0.0	...
2773165	   .	   .	    0.0	...
2773166	   .	   .	    0.0	...
2773167	   .	   .	    0.0	...
2773168	   .	   .	    0.0	...
2773169	   .	   .	    0.0	...
2773170	   .	   .	    0.0	...
2773171	   .	   .	    0.0	...
2773172	   .	   .	    0.0	...
2773173	   .	   .	    0.0	...
2773174	   .	   .	    0.0	...
2773175	   .	   .	    0.0	...
2773176	   .	   .	    0.0	...
2773177	   .	   .	    0.0	...
2773178	   .	   .	    0.0	...
2773179	   .	   .	    0.0	...
2773180	   .	   .	    0.0	...
2773181	   .	   .	    0.0	...
2773182	   .	   .	    0.0	...
2773183	   .	   .	    0.0	...
2773184	   .	   .	    0.0	...
2773185	   .	   .	    0.0	...
2773186	   .	   .	    0.0	...
2773187	   .	   .	    0.0	...
2773188	   .	   .	    0.0	...
2773189	   .	   .	    0.0	...
2773190	   .	   .	    0.0	...
2773191	   .	   .	    0.0	...
2773192	   .	   .	    0.0	...
2773193	   .	   .	    0.0	...
2773194	   .	   .	    0.0	...
2773195	   .	   .	    0.0	...
2773196	   .	   .	    0.0	...
2773197	   .	   .	    0.0	...
2773198	   .	   .	    0.0	...
2773199	   .	   .	    0.0	...
2773200	   .	   .	    0.0	...
2773201	   .	   .	    0.0	...
2773202	   .	   .	    0.0	...
2773203	   .	   .	    0.0	...
2773204	   .	   .	    0.0	...
2773205	   .	   .	    0.0	...
2773206	   .	   .	    0.0	...
2773207	   .	   .	    0.0	...
2773208	   .	   .	    0.0	...
2773209	   .	   .	    0.0	...
2773210	   .	   .	    0.0	...
2773211	   .	   .	    0.0	...
2773212	   .	   .	    0.0	...
2773213	   .	   .	    0.0	...
2773214	   .	   .	    0.0	...
2773215	   .	   .	    0.0	...
2773216	   .	   .	    0.0	...
2773217	   .	   .	    0.0	...
2773218	   .	   .	    0.0	...
2773219	   .	   .	    0.0	...
2773220	   .	   .	    0.0	...
2773221	   .	   .	    0.0	...
2773222	   .	   .	    0.0	...
2773223	   .	   .	    0.0	...
2773224	   .	   .	    0.0	...
2773225	   .	   .	    0.0	...
2773226	   .	   .	    0.0	...
2773227	   .	   .	    0.0	...
2773228	   .	   .	    0.0	...
2773229	   .	   .	    0.0	...
2773230	   .	   .	    0.0	...
2773231	   .	   .	    0.0	...
2773232	   .	   .	    0.0	...
2773233	   .	   .	    0.0	...
2773234	   .	   .	    0.0	...
2773235	   .	   .	    0.0	...
2773236	   .	   .	    0.0	...
2773237	   .	   .	    0.0	...
2773238	   .	   .	    0.0	...
2773239	   .	   .	    0.0	...
2773240	   .	   .	    0.0	...
2773241	   .	   .	    0.0	...
2773242	   .	   .	    0.0	...
2773243	   .	   .	    0.0	...
2773244	   .	   .	    0.0	...
2773245	   .	   .	    0.0	...
2773246	   .	   .	    0.0	...
2773247	   .	   .	    0.0	...
2773248	   .	   .	    0.0	...
2773249	   .	   .	    0.0	...
2773250	   .	   .	    0.0	...
2773251	   .	   .	    0.0	...
2773252	   .	   .	    0.0	...
2773253	   .	   .	    0.0	...
2773254	   .	   .	    0.0	...
2773255	   .	   .	    0.0	...
2773256	   .	   .	    0.0	...
2773257	   .	   .	    0.0	...
2773258	   .	   .	    0.0	...
2773259	   .	   .	    0.0	...
2773260	   .	   .	    0.0	...
2773261	   .	   .	    0.0	...
2773262	   .	   .	    0.0	...
2773263	   .	   .	    0.0	...
2773264	   .	   .	    0.0	...
2773265	   .	   .	    0.0	...
2773266	   .	   .	    0.0	...
2773267	   .	   .	    0.0	...
2773268	   .	   .	    0.0	...
2773269	   .	   .	    0.0	...
2773270	   .	   .	    0.0	...
2773271	   .	   .	    0.0	...
2773272	   .	   .	    0.0	...
2773273	   .	   .	    0.0	...
2773274	   .	   .	    0.0	...
2773275	   .	   .	    0.0	...
2773276	   .	   .	    0.0	...
2773277	   .	   .	    0.0	...
2773278	   .	   .	    0.0	...
2773279	   .	   .	    0.0	...
2773280	   .	   .	    0.0	...
2773281	   .	   .	    0.0	...
2773282	   .	   .	    0.0	...
2773283	   .	   .	    0.0	...
2773284	   .	   .	    0.0	...
2773285	   .	   .	    0.0	...
2773286	   .	   .	    0.0	...
2773287	   .	   .	    0.0	...
2773288	   .	   .	    0.0	...
2773289	   .	   .	    0.0	...
2773290	   .	   .	    0.0	...
2773291	   .	   .	    0.0	...
2773292	   .	   .	    0.0	...
2773293	   .	   .	    0.0	...
2773294	   .	   .	    0.0	...
2773295	   .	   .	    0.0	...
2773296	   .	   .	    0.0	...
EBLINK R 2773146	2773296	151
2773297	 1223.5	 1911.4	 2760.0	...
2773298	 1223.5	 1911.4	 2760.0	...
2773299	 1218.0	 1901.1	 2796.0	...
2773300	 1207.3	 1883.5	 2872.0	...
2773301	 1192.0	 1856.2	 2989.0	...
2773302	 1176.5	 1828.9	 3105.0	...
2773303	 1159.6	 1800.6	 3211.0	...
2773304	 1140.3	 1770.5	 3322.0	...
2773305	 1121.0	 1741.2	 3445.0	...
2773306	 1101.9	 1709.4	 3578.0	...
2773307	 1082.0	 1676.1	 3723.0	...
2773308	 1061.1	 1640.5	 3872.0	...
2773309	 1040.6	 1604.7	 4031.0	...
2773310	 1022.4	 1571.6	 4171.0	...
2773311	 1005.9	 1540.6	 4307.0	...
2773312	  989.7	 1510.3	 4436.0	...
2773313	  974.1	 1481.1	 4566.0	...
2773314	  959.1	 1451.5	 4692.0	...
2773315	  946.7	 1422.8	 4822.0	...
2773316	  933.5	 1393.6	 4951.0	...
2773317	  920.4	 1365.8	 5083.0	...
2773318	  906.2	 1337.5	 5212.0	...
2773319	  893.8	 1309.5	 5339.0	...
2773320	  880.4	 1280.5	 5463.0	...
2773321	  868.9	 1252.6	 5587.0	...
2773322	  857.1	 1225.1	 5710.0	...
2773323	  847.2	 1199.2	 5825.0	...
2773324	  837.0	 1174.9	 5926.0	...
2773325	  828.9	 1153.1	 6022.0	...
2773326	  821.6	 1132.6	 6113.0	...
2773327	  814.8	 1112.9	 6199.0	...
2773328	  808.0	 1094.0	 6277.0	...
2773329	  802.4	 1076.3	 6350.0	...
2773330	  797.1	 1060.0	 6422.0	...
2773331	  791.7	 1044.4	 6497.0	...
2773332	  785.7	 1029.1	 6566.0	...
2773333	  781.0	 1013.6	 6632.0	...
2773334	  776.1	  998.2	 6691.0	...
2773335	  771.6	  983.0	 6760.0	...
2773336	  767.2	  967.5	 6828.0	...
2773337	  762.5	  952.5	 6890.0	...
2773338	  759.2	  938.1	 6949.0	...
2773339	  754.8	  924.4	 7000.0	...
2773340	  752.2	  910.3	 7062.0	...
2773341	  749.4	  896.9	 7114.0	...
2773342	  746.6	  883.9	 7167.0	...
2773343	  744.1	  872.1	 7209.0	...
2773344	  741.8	  859.9	 7256.0	...
2773345	  741.1	  849.2	 7297.0	...
2773346	  739.4	  838.5	 7337.0	...
2773347	  737.6	  827.7	 7378.0	...
2773348	  735.8	  815.8	 7427.0	...
2773349	  734.2	  804.7	 7478.0	...
2773350	  732.0	  793.7	 7528.0	...
2773351	  729.2	  782.6	 7581.0	...
2773352	  727.0	  771.5	 7633.0	...
2773353	  724.3	  760.4	 7685.0	...
2773354	  721.4	  749.7	 7720.0	...
2773355	  718.6	  738.4	 7763.0	...
2773356	  716.2	  728.0	 7801.0	...
2773357	  714.1	  717.6	 7843.0	...
2773358	  712.2	  708.5	 7877.0	...
2773359	  710.3	  699.8	 7910.0	...
2773360	  708.9	  691.7	 7941.0	...
2773361	  706.9	  683.4	 7970.0	...
2773362	  705.6	  675.8	 7998.0	...
2773363	  704.2	  668.4	 8026.0	...
2773364	  703.6	  662.3	 8053.0	...
2773365	  702.9	  655.6	 8075.0	...
2773366	  702.3	  649.4	 8095.0	...
2773367	  700.9	  643.9	 8109.0	...
2773368	  699.4	  638.7	 8129.0	...
2773369	  698.1	  633.9	 8142.0	...
2773370	  697.5	  629.2	 8162.0	...
2773371	  697.0	  625.5	 8174.0	...
2773372	  696.4	  621.9	 8185.0	...
2773373	  695.6	  618.4	 8196.0	...
2773374	  695.0	  615.2	 8205.0	...
2773375	  694.4	  612.2	 8220.0	...
2773376	  694.2	  608.8	 8233.0	...
2773377	  694.2	  606.4	 8241.0	...
2773378	  694.3	  604.3	 8251.0	...
2773379	  694.0	  603.0	 8257.0	...
2773380	  693.6	  601.7	 8266.0	...
2773381	  692.9	  600.4	 8268.0	...
2773382	  692.5	  599.3	 8271.0	...
ESACC R  2773098	2773382	285	  691.6	  603.3	  692.5	  599.3	   0.09	    995
SFIX R   2773383
2773383	  692.1	  598.2	 8272.0	...
2773384	  692.1	  598.2	 8274.0	...
2773385	  692.1	  598.2	 8275.0	...
2773386	  691.8	  598.2	 8271.0	...
2773387	  691.6	  598.2	 8266.0	...
2773388	  691.4	  598.9	 8261.0	...
2773389	  691.6	  602.7	 8252.0	...
2773390	  691.8	  606.6	 8243.0	...
2773391	  692.4	  609.8	 8232.0	...
2773392	  692.8	  610.1	 8229.0	...
2773393	  693.0	  610.0	 8227.0	...
2773394	  692.9	  609.9	 8226.0	...
2773395	  692.7	  609.5	 8230.0	...
2773396	  692.6	  609.0	 8238.0	...
2773397	  692.6	  608.6	 8246.0	...
2773398	  692.7	  608.3	 8253.0	...
2773399	  692.7	  607.8	 8256.0	...
2773400	  692.7	  607.3	 8262.0	...
2773401	  692.6	  606.0	 8264.0	...
2773402	  692.5	  605.1	 8266.0	...
2773403	  692.3	  603.5	 8269.0	...
2773404	  692.1	  602.6	 8275.0	...
2773405	  692.1	  601.9	 8280.0	...
2773406	  692.0	  601.2	 8279.0	...
2773407	  691.9	  600.2	 8275.0	...
2773408	  691.9	  598.9	 8277.0	...
2773409	  691.6	  598.0	 8283.0	...
2773410	  691.2	  597.2	 8289.0	...
2773411	  690.7	  596.6	 8291.0	...
2773412	  690.7	  596.3	 8293.0	...
2773413	  690.7	  596.0	 8294.0	...
2773414	  690.7	  595.7	 8295.0	...
2773415	  690.8	  595.4	 8296.0	...
2773416	  690.8	  595.0	 8297.0	...
2773417	  690.8	  593.8	 8297.0	...
2773418	  690.7	  592.8	 8297.0	...
2773419	  690.6	  592.0	 8298.0	...
2773420	  690.6	  591.9	 8299.0	...
2773421	  690.5	  591.8	 8299.0	...
2773422	  690.6	  591.3	 8305.0	...
2773423	  690.6	  590.8	 8311.0	...
2773424	  690.5	  590.3	 8316.0	...
2773425	  690.4	  590.3	 8312.0	...
2773426	  690.3	  590.2	 8308.0	...
2773427	  690.3	  590.1	 8306.0	...
2773428	  690.2	  589.9	 8307.0	...
2773429	  689.9	  589.7	 8311.0	...
2773430	  689.4	  589.6	 8313.0	...
2773431	  689.2	  589.7	 8315.0	...
2773432	  689.1	  589.7	 8316.0	...
2773433	  689.3	  589.7	 8317.0	...
2773434	  689.4	  589.5	 8316.0	...
2773435	  689.3	  589.0	 8315.0	...
2773436	  689.3	  588.5	 8314.0	...
2773437	  689.2	  588.2	 8316.0	...
2773438	  688.9	  588.2	 8320.0	...
2773439	  688.7	  588.3	 8318.0	...
2773440	  688.6	  588.3	 8312.0	...
2773441	  688.6	  588.3	 8307.0	...
2773442	  688.3	  588.0	 8309.0	...
2773443	  688.1	  587.7	 8311.0	...
2773444	  688.1	  587.5	 8309.0	...
2773445	  688.2	  587.6	 8308.0	...
2773446	  688.2	  587.6	 8306.0	...
2773447	  688.2	  587.6	 8304.0	...
2773448	  688.1	  587.5	 8302.0	...
2773449	  688.0	  587.4	 8298.0	...
2773450	  687.9	  587.4	 8296.0	...
2773451	  687.9	  587.3	 8295.0	...
2773452	  688.0	  587.3	 8295.0	...
2773453	  688.0	  587.3	 8301.0	...
2773454	  688.0	  587.6	 8307.0	...
2773455	  688.0	  588.0	 8310.0	...
2773456	  688.1	  588.3	 8307.0	...
2773457	  688.1	  588.2	 8305.0	...
2773458	  688.0	  588.1	 8309.0	...
2773459	  687.9	  588.0	 8313.0	...
2773460	  687.9	  588.2	 8316.0	...
2773461	  687.8	  588.3	 8315.0	...
2773462	  687.6	  588.3	 8315.0	...
2773463	  687.4	  588.3	 8314.0	...
2773464	  687.0	  588.2	 8314.0	...
2773465	  686.9	  588.2	 8314.0	...
2773466	  687.1	  588.1	 8314.0	...
2773467	  687.4	  588.0	 8314.0	...
2773468	  687.7	  588.1	 8314.0	...
2773469	  687.8	  588.3	 8313.0	...
2773470	  687.8	  588.4	 8311.0	...
2773471	  688.0	  588.5	 8309.0	...
2773472	  688.1	  588.5	 8308.0	...
2773473	  688.3	  588.4	 8306.0	...
2773474	  688.3	  588.3	 8304.0	...
2773475	  688.2	  588.3	 8300.0	...
2773476	  688.2	  588.3	 8297.0	...
2773477	  688.2	  588.2	 8294.0	...
2773478	  688.2	  588.3	 8292.0	...
2773479	  688.2	  588.3	 8292.0	...
2773480	  688.2	  588.5	 8295.0	...
2773481	  688.2	  588.7	 8298.0	...
2773482	  687.9	  588.9	 8300.0	...
2773483	  687.7	  588.9	 8301.0	...
2773484	  687.5	  588.8	 8303.0	...
2773485	  687.6	  588.6	 8306.0	...
2773486	  687.7	  588.5	 8307.0	...
2773487	  687.7	  588.1	 8307.0	...
2773488	  687.7	  587.7	 8306.0	...
2773489	  687.8	  587.2	 8304.0	...
2773490	  687.9	  587.2	 8301.0	...
2773491	  687.9	  587.3	 8300.0	...
2773492	  687.9	  587.6	 8299.0	...
2773493	  688.0	  587.9	 8299.0	...
2773494	  688.1	  587.9	 8300.0	...
2773495	  688.2	  588.0	 8298.0	...
2773496	  688.2	  588.1	 8297.0	...
2773497	  688.2	  588.2	 8295.0	...
2773498	  688.3	  588.3	 8296.0	...
2773499	  688.4	  588.2	 8296.0	...
2773500	  688.5	  588.0	 8292.0	...
2773501	  688.5	  587.8	 8288.0	...
2773502	  688.2	  587.5	 8285.0	...
2773503	  688.0	  587.2	 8286.0	...
2773504	  687.8	  587.2	 8287.0	...
2773505	  687.8	  587.4	 8286.0	...
2773506	  687.9	  587.6	 8287.0	...
2773507	  688.3	  587.6	 8288.0	...
2773508	  688.8	  587.5	 8290.0	...
2773509	  689.2	  587.5	 8290.0	...
2773510	  689.2	  587.8	 8289.0	...
2773511	  689.1	  588.1	 8291.0	...
2773512	  689.1	  588.4	 8297.0	...
2773513	  689.1	  588.3	 8301.0	...
2773514	  689.2	  588.3	 8301.0	...
2773515	  689.3	  588.3	 8299.0	...
2773516	  689.3	  588.3	 8298.0	...
2773517	  689.3	  588.3	 8298.0	...
2773518	  689.2	  588.4	 8298.0	...
2773519	  689.3	  588.5	 8296.0	...
2773520	  689.3	  588.3	 8294.0	...
2773521	  689.4	  588.0	 8293.0	...
2773522	  689.4	  587.8	 8293.0	...
2773523	  689.6	  588.0	 8294.0	...
2773524	  689.8	  588.1	 8293.0	...
2773525	  690.1	  588.1	 8288.0	...
2773526	  690.2	  588.1	 8283.0	...
2773527	  690.2	  588.2	 8285.0	...
2773528	  690.3	  588.5	 8289.0	...
2773529	  690.3	  588.7	 8293.0	...
2773530	  690.3	  588.9	 8290.0	...
2773531	  690.2	  588.7	 8287.0	...
2773532	  690.1	  588.5	 8284.0	...
2773533	  689.7	  588.4	 8285.0	...
2773534	  689.5	  588.5	 8286.0	...
2773535	  689.2	  588.6	 8287.0	...
2773536	  689.3	  588.8	 8286.0	...
2773537	  689.5	  588.9	 8286.0	...
2773538	  689.8	  588.9	 8286.0	...
2773539	  690.0	  588.9	 8286.0	...
2773540	  690.1	  588.8	 8286.0	...
2773541	  690.3	  588.8	 8288.0	...
2773542	  690.5	  589.0	 8290.0	...
2773543	  690.7	  589.2	 8292.0	...
2773544	  690.6	  589.3	 8292.0	...
2773545	  690.6	  589.2	 8292.0	...
2773546	  690.5	  589.0	 8292.0	...
2773547	  690.3	  589.0	 8292.0	...
2773548	  690.2	  589.1	 8292.0	...
2773549	  690.2	  589.2	 8291.0	...
2773550	  690.3	  589.3	 8291.0	...
2773551	  690.3	  589.4	 8291.0	...
2773552	  690.4	  589.4	 8291.0	...
2773553	  690.6	  589.4	 8292.0	...
2773554	  690.7	  589.4	 8293.0	...
2773555	  690.8	  589.3	 8293.0	...
2773556	  690.8	  589.3	 8294.0	...
2773557	  690.8	  589.3	 8293.0	...
2773558	  690.8	  589.3	 8292.0	...
2773559	  690.8	  589.4	 8291.0	...
2773560	  690.8	  589.4	 8293.0	...
2773561	  690.9	  589.5	 8295.0	...
2773562	  691.1	  589.7	 8297.0	...
2773563	  691.2	  589.9	 8298.0	...
2773564	  691.3	  590.0	 8297.0	...
2773565	  691.3	  589.7	 8296.0	...
2773566	  691.3	  589.3	 8295.0	...
2773567	  691.3	  588.9	 8296.0	...
2773568	  691.3	  589.0	 8298.0	...
2773569	  691.3	  589.4	 8298.0	...
2773570	  691.4	  589.6	 8298.0	...
2773571	  691.5	  590.0	 8300.0	...
2773572	  691.6	  590.1	 8304.0	...
2773573	  691.7	  590.2	 8307.0	...
2773574	  691.5	  590.3	 8306.0	...
2773575	  691.4	  590.3	 8308.0	...
2773576	  691.2	  590.3	 8312.0	...
2773577	  691.3	  590.4	 8315.0	...
2773578	  691.3	  590.6	 8316.0	...
2773579	  691.2	  590.9	 8314.0	...
2773580	  691.2	  591.2	 8313.0	...
2773581	  691.2	  591.1	 8312.0	...
2773582	  691.2	  591.0	 8310.0	...
2773583	  691.3	  591.1	 8308.0	...
2773584	  691.3	  591.2	 8309.0	...
2773585	  691.3	  591.3	 8312.0	...
2773586	  691.3	  591.4	 8314.0	...
2773587	  691.3	  591.4	 8313.0	...
2773588	  691.3	  591.4	 8311.0	...
2773589	  691.4	  591.8	 8310.0	...
2773590	  691.4	  592.1	 8310.0	...
2773591	  691.4	  592.4	 8310.0	...
2773592	  691.4	  592.3	 8313.0	...
2773593	  691.4	  592.0	 8316.0	...
2773594	  691.6	  591.7	 8319.0	...
2773595	  691.6	  591.5	 8320.0	...
2773596	  691.1	  591.1	 8320.0	...
2773597	  690.6	  590.8	 8320.0	...
2773598	  690.4	  590.9	 8321.0	...
2773599	  690.8	  591.4	 8321.0	...
2773600	  691.2	  591.9	 8322.0	...
2773601	  691.2	  591.8	 8322.0	...
2773602	  691.4	  591.6	 8322.0	...
2773603	  691.7	  591.4	 8321.0	...
2773604	  692.1	  591.9	 8321.0	...
2773605	  692.2	  592.5	 8320.0	...
2773606	  692.2	  592.9	 8320.0	...
2773607	  691.9	  592.8	 8320.0	...
2773608	  691.6	  592.6	 8319.0	...
2773609	  691.3	  592.4	 8318.0	...
2773610	  691.4	  592.0	 8317.0	...
2773611	  691.4	  591.7	 8317.0	...
2773612	  691.4	  591.6	 8318.0	...
2773613	  691.7	  592.1	 8320.0	...
2773614	  692.1	  592.5	 8322.0	...
2773615	  692.5	  592.6	 8325.0	...
2773616	  692.4	  592.4	 8327.0	...
2773617	  692.2	  592.1	 8328.0	...
2773618	  692.0	  592.0	 8328.0	...
2773619	  691.9	  591.7	 8329.0	...
2773620	  691.9	  591.6	 8331.0	...
2773621	  692.2	  591.6	 8333.0	...
2773622	  692.4	  591.7	 8333.0	...
2773623	  692.7	  591.8	 8332.0	...
2773624	  692.7	  591.8	 8333.0	...
2773625	  692.7	  591.8	 8335.0	...
2773626	  692.5	  591.9	 8336.0	...
2773627	  692.4	  591.9	 8337.0	...
2773628	  692.2	  591.9	 8337.0	...
2773629	  692.1	  592.0	 8338.0	...
2773630	  692.1	  591.9	 8340.0	...
2773631	  691.8	  591.7	 8341.0	...
2773632	  691.5	  591.4	 8343.0	...
2773633	  691.4	  591.2	 8343.0	...
2773634	  691.5	  591.1	 8344.0	...
2773635	  691.7	  591.1	 8345.0	...
2773636	  691.7	  591.2	 8346.0	...
2773637	  691.8	  591.3	 8347.0	...
2773638	  691.9	  591.4	 8347.0	...
2773639	  691.9	  591.2	 8347.0	...
2773640	  691.7	  590.9	 8348.0	...
2773641	  691.5	  590.8	 8348.0	...
2773642	  691.5	  590.8	 8347.0	...
2773643	  691.5	  590.9	 8349.0	...
2773644	  691.6	  591.1	 8351.0	...
2773645	  691.5	  591.1	 8354.0	...
2773646	  691.4	  591.1	 8354.0	...
2773647	  691.3	  591.1	 8353.0	...
2773648	  691.2	  591.1	 8352.0	...
2773649	  690.9	  591.1	 8351.0	...
2773650	  690.6	  591.2	 8352.0	...
2773651	  690.5	  591.2	 8354.0	...
2773652	  690.8	  591.1	 8355.0	...
2773653	  691.0	  591.1	 8358.0	...
2773654	  691.2	  590.9	 8359.0	...
2773655	  691.2	  590.7	 8363.0	...
2773656	  691.2	  590.6	 8367.0	...
2773657	  691.3	  590.6	 8371.0	...
2773658	  691.3	  590.7	 8371.0	...
2773659	  691.4	  590.9	 8372.0	...
2773660	  691.3	  590.7	 8374.0	...
2773661	  691.3	  590.4	 8376.0	...
2773662	  691.3	  590.0	 8377.0	...
2773663	  691.3	  590.3	 8378.0	...
2773664	  691.4	  590.6	 8377.0	...
2773665	  691.5	  590.9	 8377.0	...
2773666	  691.4	  590.7	 8377.0	...
2773667	  691.4	  590.5	 8377.0	...
2773668	  691.3	  590.5	 8377.0	...
2773669	  691.3	  590.5	 8377.0	...
2773670	  691.4	  590.2	 8380.0	...
2773671	  691.6	  589.8	 8382.0	...
2773672	  691.7	  589.3	 8384.0	...
2773673	  691.9	  589.2	 8384.0	...
2773674	  691.7	  589.2	 8384.0	...
2773675	  691.6	  589.3	 8384.0	...
2773676	  691.4	  589.3	 8384.0	...
2773677	  691.5	  589.3	 8384.0	...
2773678	  691.5	  589.4	 8384.0	...
2773679	  691.5	  589.5	 8384.0	...
2773680	  691.6	  589.5	 8385.0	...
2773681	  691.8	  589.3	 8387.0	...
2773682	  691.9	  589.2	 8391.0	...
2773683	  692.0	  589.1	 8394.0	...
2773684	  692.1	  589.1	 8398.0	...
2773685	  692.1	  589.0	 8397.0	...
2773686	  692.2	  589.0	 8395.0	...
2773687	  692.2	  589.3	 8396.0	...
2773688	  692.1	  589.5	 8400.0	...
2773689	  691.9	  589.8	 8400.0	...
2773690	  691.6	  589.8	 8397.0	...
2773691	  691.6	  589.8	 8396.0	...
2773692	  691.9	  589.7	 8398.0	...
2773693	  692.1	  589.5	 8400.0	...
2773694	  691.9	  589.4	 8400.0	...
2773695	  691.5	  589.0	 8400.0	...
2773696	  691.2	  588.7	 8402.0	...
2773697	  691.1	  588.4	 8404.0	...
2773698	  691.3	  588.6	 8407.0	...
2773699	  691.4	  588.6	 8408.0	...
2773700	  691.6	  588.6	 8408.0	...
2773701	  691.5	  588.5	 8408.0	...
2773702	  691.5	  588.5	 8407.0	...
2773703	  691.4	  588.5	 8407.0	...
2773704	  691.6	  588.4	 8407.0	...
2773705	  691.6	  588.2	 8408.0	...
2773706	  691.7	  587.9	 8410.0	...
2773707	  691.5	  587.7	 8410.0	...
2773708	  691.4	  587.6	 8412.0	...
2773709	  691.5	  587.4	 8414.0	...
2773710	  691.8	  587.1	 8417.0	...
2773711	  692.1	  587.1	 8417.0	...
2773712	  692.4	  587.4	 8415.0	...
2773713	  692.2	  587.8	 8412.0	...
2773714	  692.1	  587.6	 8413.0	...
2773715	  691.9	  587.3	 8417.0	...
2773716	  691.8	  586.9	 8420.0	...
2773717	  691.8	  586.8	 8421.0	...
2773718	  691.7	  587.0	 8421.0	...
2773719	  691.7	  587.3	 8422.0	...
2773720	  691.8	  587.3	 8422.0	...
2773721	  691.8	  587.0	 8421.0	...
2773722	  691.7	  586.7	 8424.0	...
2773723	  691.8	  586.6	 8428.0	...
2773724	  691.9	  586.6	 8430.0	...
2773725	  691.9	  586.5	 8429.0	...
2773726	  691.9	  586.4	 8430.0	...
2773727	  692.0	  586.2	 8436.0	...
2773728	  692.2	  586.1	 8442.0	...
2773729	  692.3	  586.0	 8443.0	...
2773730	  692.3	  585.8	 8440.0	...
2773731	  692.2	  585.6	 8437.0	...
2773732	  692.3	  585.6	 8438.0	...
2773733	  692.4	  585.7	 8439.0	...
2773734	  692.6	  585.8	 8440.0	...
2773735	  692.6	  585.8	 8437.0	...
2773736	  692.7	  585.7	 8434.0	...
2773737	  692.8	  585.7	 8434.0	...
2773738	  693.0	  585.7	 8438.0	...
2773739	  693.0	  585.8	 8441.0	...
2773740	  693.0	  585.9	 8439.0	...
2773741	  693.0	  585.9	 8437.0	...
2773742	  692.9	  585.8	 8436.0	...
2773743	  693.0	  585.8	 8436.0	...
2773744	  693.0	  585.7	 8435.0	...
2773745	  692.9	  585.8	 8435.0	...
2773746	  692.7	  585.9	 8434.0	...
2773747	  692.5	  586.2	 8440.0	...
MSG	2773748 0000 _ Number On
2773748	  692.4	  586.4	 8447.0	...
2773749	  692.4	  586.3	 8452.0	...
2773750	  692.5	  586.1	 8452.0	...
2773751	  692.6	  586.2	 8451.0	...
2773752	  692.8	  586.5	 8451.0	...
2773753	  692.9	  586.8	 8452.0	...
2773754	  693.1	  586.6	 8452.0	...
2773755	  693.1	  586.4	 8452.0	...
2773756	  693.1	  586.3	 8452.0	...
2773757	  693.1	  586.2	 8455.0	...
2773758	  692.9	  586.1	 8458.0	...
2773759	  692.7	  586.1	 8458.0	...
2773760	  692.5	  586.2	 8455.0	...
2773761	  692.5	  586.4	 8455.0	...
2773762	  692.5	  586.5	 8458.0	...
2773763	  692.9	  586.3	 8460.0	...
2773764	  693.4	  586.3	 8462.0	...
2773765	  693.7	  586.3	 8463.0	...
2773766	  693.7	  586.3	 8464.0	...
2773767	  693.7	  586.1	 8464.0	...
2773768	  693.8	  586.0	 8465.0	...
2773769	  693.9	  586.1	 8468.0	...
2773770	  693.8	  586.2	 8470.0	...
2773771	  693.8	  586.3	 8469.0	...
2773772	  693.9	  586.4	 8468.0	...
2773773	  693.9	  586.4	 8467.0	...
2773774	  693.9	  586.7	 8468.0	...
2773775	  693.9	  587.0	 8468.0	...
2773776	  694.0	  587.2	 8468.0	...
2773777	  693.8	  587.1	 8468.0	...
2773778	  693.8	  587.1	 8468.0	...
2773779	  693.8	  587.1	 8469.0	...
2773780	  693.9	  587.1	 8468.0	...
2773781	  693.9	  587.1	 8469.0	...
2773782	  693.8	  587.2	 8470.0	...
2773783	  693.5	  587.1	 8472.0	...
2773784	  693.2	  587.1	 8473.0	...
2773785	  692.9	  587.2	 8474.0	...
2773786	  692.9	  587.4	 8475.0	...
2773787	  692.9	  587.7	 8477.0	...
2773788	  693.0	  588.2	 8481.0	...
2773789	  693.0	  588.6	 8483.0	...
2773790	  693.1	  588.9	 8485.0	...
2773791	  693.1	  588.4	 8484.0	...
2773792	  693.1	  588.0	 8483.0	...
2773793	  693.0	  587.8	 8483.0	...
2773794	  692.9	  587.9	 8485.0	...
2773795	  692.9	  588.0	 8486.0	...
2773796	  693.1	  587.9	 8488.0	...
2773797	  693.2	  588.0	 8489.0	...
2773798	  693.1	  588.2	 8490.0	...
2773799	  692.8	  588.3	 8491.0	...
2773800	  692.4	  588.4	 8495.0	...
2773801	  692.3	  588.6	 8499.0	...
2773802	  692.3	  588.8	 8503.0	...
2773803	  692.3	  588.8	 8502.0	...
2773804	  692.3	  588.8	 8500.0	...
2773805	  692.3	  588.7	 8497.0	...
2773806	  692.3	  588.6	 8497.0	...
2773807	  692.4	  588.6	 8498.0	...
2773808	  692.4	  588.5	 8499.0	...
2773809	  692.5	  588.7	 8500.0	...
2773810	  692.6	  589.1	 8500.0	...
2773811	  692.7	  589.6	 8500.0	...
2773812	  692.8	  589.8	 8500.0	...
2773813	  692.7	  590.0	 8500.0	...
2773814	  692.7	  590.1	 8503.0	...
2773815	  692.9	  590.1	 8507.0	...
2773816	  693.1	  589.8	 8513.0	...
2773817	  693.2	  589.5	 8515.0	...
2773818	  693.2	  589.3	 8516.0	...
2773819	  693.3	  589.2	 8515.0	...
2773820	  693.3	  589.1	 8516.0	...
2773821	  693.4	  589.0	 8518.0	...
2773822	  693.5	  589.5	 8521.0	...
2773823	  693.5	  590.0	 8521.0	...
2773824	  693.5	  590.3	 8521.0	...
2773825	  693.5	  590.1	 8521.0	...
2773826	  693.4	  589.9	 8525.0	...
2773827	  693.6	  590.0	 8528.0	...
2773828	  693.9	  590.2	 8529.0	...
2773829	  694.1	  590.4	 8526.0	...
2773830	  693.9	  590.3	 8528.0	...
2773831	  693.7	  590.3	 8531.0	...
2773832	  693.9	  590.3	 8534.0	...
2773833	  694.1	  590.7	 8533.0	...
2773834	  694.1	  591.1	 8533.0	...
2773835	  693.6	  591.5	 8536.0	...
2773836	  693.0	  591.3	 8540.0	...
2773837	  692.9	  590.8	 8544.0	...
2773838	  693.2	  590.5	 8544.0	...
2773839	  693.5	  590.3	 8544.0	...
2773840	  693.9	  590.3	 8544.0	...
2773841	  694.0	  590.4	 8549.0	...
2773842	  694.2	  590.7	 8554.0	...
2773843	  694.1	  590.9	 8559.0	...
2773844	  694.2	  591.3	 8558.0	...
2773845	  694.3	  591.7	 8557.0	...
2773846	  694.2	  591.8	 8557.0	...
2773847	  694.0	  591.6	 8554.0	...
2773848	  693.9	  591.3	 8551.0	...
2773849	  693.9	  591.3	 8549.0	...
2773850	  693.8	  591.4	 8552.0	...
2773851	  693.8	  591.8	 8557.0	...
2773852	  694.1	  592.1	 8560.0	...
2773853	  694.5	  592.5	 8562.0	...
2773854	  694.8	  592.7	 8562.0	...
2773855	  694.9	  593.1	 8562.0	...
2773856	  695.0	  593.5	 8562.0	...
2773857	  694.9	  593.3	 8562.0	...
2773858	  694.6	  592.9	 8563.0	...
2773859	  694.4	  592.6	 8567.0	...
2773860	  694.4	  592.6	 8571.0	...
2773861	  694.6	  592.8	 8575.0	...
2773862	  694.7	  593.0	 8575.0	...
2773863	  694.9	  593.3	 8576.0	...
2773864	  695.0	  593.5	 8577.0	...
2773865	  695.0	  593.8	 8578.0	...
2773866	  694.8	  593.5	 8583.0	...
2773867	  694.7	  593.2	 8588.0	...
2773868	  694.7	  593.2	 8593.0	...
2773869	  694.6	  593.5	 8593.0	...
2773870	  694.4	  593.7	 8593.0	...
2773871	  694.2	  593.7	 8593.0	...
2773872	  694.2	  593.7	 8587.0	...
2773873	  694.2	  593.4	 8582.0	...
2773874	  694.3	  593.1	 8579.0	...
2773875	  694.3	  592.9	 8580.0	...
2773876	  694.5	  593.1	 8582.0	...
2773877	  694.8	  593.3	 8583.0	...
2773878	  695.1	  593.4	 8589.0	...
2773879	  695.1	  593.5	 8595.0	...
2773880	  695.2	  593.5	 8599.0	...
2773881	  695.0	  593.6	 8598.0	...
2773882	  694.7	  593.8	 8595.0	...
2773883	  694.5	  594.1	 8594.0	...
2773884	  694.5	  594.3	 8594.0	...
2773885	  694.6	  594.3	 8599.0	...
2773886	  694.5	  594.1	 8603.0	...
2773887	  694.5	  593.7	 8606.0	...
2773888	  694.4	  593.4	 8605.0	...
2773889	  694.7	  593.2	 8604.0	...
2773890	  695.1	  593.3	 8603.0	...
2773891	  695.0	  593.3	 8600.0	...
2773892	  694.5	  593.4	 8597.0	...
2773893	  694.0	  593.2	 8596.0	...
2773894	  694.1	  593.0	 8597.0	...
2773895	  694.1	  592.8	 8600.0	...
2773896	  694.1	  592.7	 8604.0	...
2773897	  693.9	  592.5	 8608.0	...
2773898	  693.9	  592.5	 8608.0	...
2773899	  693.9	  592.4	 8604.0	...
2773900	  694.2	  592.3	 8599.0	...
2773901	  694.5	  592.6	 8596.0	...
2773902	  694.7	  593.0	 8598.0	...
2773903	  694.6	  593.5	 8599.0	...
2773904	  694.5	  593.5	 8600.0	...
2773905	  694.4	  593.7	 8602.0	...
2773906	  694.2	  593.9	 8604.0	...
2773907	  694.1	  594.1	 8609.0	...
2773908	  694.0	  594.0	 8611.0	...
2773909	  693.9	  593.8	 8614.0	...
2773910	  693.8	  593.5	 8614.0	...
2773911	  693.6	  593.3	 8615.0	...
2773912	  693.5	  593.4	 8616.0	...
2773913	  693.7	  593.5	 8618.0	...
2773914	  694.4	  593.8	 8619.0	...
2773915	  695.1	  593.9	 8614.0	...
2773916	  695.6	  594.0	 8609.0	...
2773917	  695.6	  594.1	 8609.0	...
2773918	  695.5	  594.1	 8614.0	...
2773919	  695.3	  594.1	 8618.0	...
2773920	  695.1	  594.2	 8617.0	...
2773921	  695.0	  594.3	 8621.0	...
2773922	  695.3	  594.6	 8628.0	...
2773923	  695.5	  594.9	 8634.0	...
2773924	  695.6	  595.2	 8635.0	...
2773925	  695.3	  595.4	 8634.0	...
2773926	  695.1	  595.2	 8633.0	...
2773927	  695.3	  594.8	 8633.0	...
2773928	  695.5	  594.4	 8630.0	...
2773929	  695.8	  594.8	 8627.0	...
2773930	  696.0	  595.2	 8628.0	...
2773931	  696.0	  595.7	 8630.0	...
2773932	  695.8	  595.2	 8630.0	...
2773933	  695.5	  594.8	 8628.0	...
2773934	  695.2	  594.3	 8627.0	...
2773935	  695.2	  594.3	 8627.0	...
2773936	  695.3	  594.3	 8628.0	...
2773937	  695.3	  594.3	 8630.0	...
2773938	  695.4	  594.4	 8632.0	...
2773939	  695.4	  594.4	 8638.0	...
2773940	  695.4	  594.3	 8644.0	...
2773941	  695.4	  594.1	 8649.0	...
2773942	  695.5	  594.1	 8648.0	...
2773943	  695.4	  594.3	 8648.0	...
2773944	  695.3	  594.5	 8647.0	...
2773945	  695.2	  594.7	 8648.0	...
2773946	  695.1	  594.7	 8648.0	...
2773947	  695.0	  594.7	 8648.0	...
2773948	  694.7	  594.7	 8647.0	...
2773949	  694.6	  594.7	 8648.0	...
2773950	  694.5	  595.3	 8650.0	...
2773951	  694.8	  595.9	 8652.0	...
2773952	  695.1	  596.4	 8652.0	...
2773953	  695.3	  595.9	 8653.0	...
2773954	  695.3	  595.4	 8657.0	...
2773955	  695.3	  594.7	 8660.0	...
2773956	  695.4	  594.5	 8663.0	...
2773957	  695.6	  595.2	 8664.0	...
2773958	  695.8	  596.0	 8663.0	...
2773959	  695.9	  597.0	 8661.0	...
2773960	  695.9	  597.2	 8659.0	...
2773961	  695.9	  597.4	 8660.0	...
2773962	  695.7	  597.4	 8663.0	...
2773963	  695.6	  597.4	 8668.0	...
2773964	  695.4	  597.2	 8671.0	...
2773965	  695.2	  597.0	 8669.0	...
2773966	  695.0	  597.0	 8667.0	...
2773967	  695.0	  597.1	 8664.0	...
2773968	  695.1	  597.2	 8664.0	...
2773969	  695.2	  597.2	 8664.0	...
2773970	  695.1	  597.0	 8661.0	...
2773971	  695.2	  596.9	 8659.0	...
2773972	  695.2	  596.8	 8658.0	...
2773973	  695.1	  596.9	 8659.0	...
2773974	  695.2	  596.9	 8662.0	...
2773975	  695.5	  596.8	 8662.0	...
2773976	  695.9	  596.8	 8665.0	...
2773977	  695.6	  596.8	 8667.0	...
2773978	  695.3	  596.7	 8666.0	...
2773979	  694.9	  596.5	 8663.0	...
2773980	  694.8	  596.4	 8660.0	...
2773981	  694.9	  596.5	 8660.0	...
2773982	  695.2	  596.7	 8661.0	...
2773983	  695.5	  596.9	 8663.0	...
2773984	  695.7	  596.9	 8666.0	...
2773985	  695.9	  596.9	 8669.0	...
2773986	  696.0	  596.9	 8671.0	...
2773987	  696.1	  596.9	 8675.0	...
2773988	  696.1	  596.9	 8678.0	...
2773989	  696.2	  596.9	 8681.0	...
2773990	  696.3	  597.0	 8682.0	...
2773991	  696.3	  596.9	 8680.0	...
2773992	  695.6	  596.7	 8676.0	...
2773993	  695.0	  596.6	 8672.0	...
2773994	  694.5	  596.6	 8673.0	...
2773995	  694.6	  596.4	 8674.0	...
2773996	  694.7	  596.3	 8675.0	...
2773997	  694.7	  596.2	 8674.0	...
2773998	  694.8	  596.4	 8674.0	...
2773999	  694.8	  596.5	 8674.0	...
2774000	  694.7	  596.6	 8674.0	...
2774001	  694.7	  596.6	 8674.0	...
2774002	  694.5	  596.6	 8674.0	...
2774003	  694.4	  596.3	 8673.0	...
2774004	  694.3	  595.9	 8673.0	...
2774005	  694.2	  595.9	 8673.0	...
2774006	  694.2	  596.3	 8673.0	...
2774007	  694.0	  596.8	 8677.0	...
2774008	  693.9	  596.9	 8681.0	...
2774009	  694.0	  597.0	 8686.0	...
2774010	  694.3	  597.1	 8689.0	...
2774011	  694.7	  597.2	 8690.0	...
2774012	  694.9	  597.3	 8690.0	...
2774013	  694.9	  597.2	 8689.0	...
2774014	  695.4	  596.8	 8688.0	...
2774015	  695.8	  596.4	 8686.0	...
2774016	  696.2	  596.2	 8684.0	...
2774017	  695.8	  596.1	 8682.0	...
2774018	  695.6	  596.1	 8680.0	...
2774019	  695.4	  596.2	 8680.0	...
2774020	  695.7	  596.2	 8681.0	...
2774021	  695.7	  596.3	 8681.0	...
2774022	  695.2	  596.0	 8680.0	...
2774023	  694.7	  595.6	 8681.0	...
2774024	  694.0	  595.2	 8683.0	...
2774025	  693.9	  594.9	 8685.0	...
2774026	  693.9	  594.6	 8686.0	...
2774027	  694.1	  594.4	 8686.0	...
2774028	  694.4	  594.7	 8685.0	...
2774029	  694.5	  595.0	 8685.0	...
2774030	  694.6	  595.1	 8685.0	...
2774031	  694.6	  595.0	 8685.0	...
2774032	  694.6	  594.9	 8685.0	...
2774033	  694.6	  594.8	 8684.0	...
2774034	  694.9	  594.7	 8687.0	...
2774035	  695.4	  595.4	 8691.0	...
2774036	  695.9	  596.0	 8695.0	...
2774037	  696.1	  596.6	 8693.0	...
2774038	  696.1	  596.4	 8691.0	...
2774039	  696.1	  596.2	 8688.0	...
2774040	  695.6	  595.8	 8688.0	...
2774041	  695.2	  595.7	 8687.0	...
2774042	  694.7	  595.7	 8686.0	...
2774043	  695.1	  596.1	 8684.0	...
2774044	  695.4	  596.4	 8683.0	...
2774045	  695.4	  596.3	 8687.0	...
2774046	  695.0	  595.5	 8692.0	...
2774047	  694.8	  594.8	 8694.0	...
2774048	  694.9	  594.1	 8691.0	...
2774049	  695.1	  593.9	 8687.0	...
2774050	  695.3	  594.0	 8689.0	...
MSG	2774051 0000 _ Number Off
2774051	  695.6	  594.8	 8694.0	...
2774052	  695.8	  595.7	 8698.0	...
2774053	  695.9	  596.2	 8697.0	...
2774054	  695.9	  596.1	 8691.0	...
2774055	  695.6	  595.9	 8686.0	...
2774056	  695.2	  595.7	 8686.0	...
2774057	  694.8	  595.4	 8687.0	...
2774058	  695.4	  595.6	 8694.0	...
2774059	  695.9	  595.9	 8701.0	...
2774060	  695.8	  595.6	 8704.0	...
2774061	  695.3	  595.1	 8701.0	...
2774062	  694.7	  594.6	 8698.0	...
2774063	  694.8	  594.8	 8698.0	...
2774064	  694.9	  595.6	 8702.0	...
2774065	  694.9	  596.3	 8705.0	...
2774066	  695.0	  596.8	 8706.0	...
2774067	  695.2	  596.7	 8704.0	...
2774068	  695.4	  596.7	 8702.0	...
2774069	  695.6	  596.5	 8701.0	...
2774070	  695.8	  596.4	 8701.0	...
2774071	  696.0	  596.5	 8701.0	...
2774072	  696.4	  596.6	 8701.0	...
2774073	  696.8	  597.3	 8699.0	...
2774074	  697.0	  597.9	 8697.0	...
2774075	  696.8	  597.6	 8696.0	...
2774076	  696.5	  596.8	 8696.0	...
2774077	  695.9	  595.9	 8696.0	...
2774078	  695.6	  595.8	 8696.0	...
2774079	  695.5	  596.2	 8701.0	...
2774080	  695.7	  596.6	 8706.0	...
2774081	  696.0	  596.9	 8711.0	...
2774082	  696.3	  597.0	 8712.0	...
2774083	  696.6	  597.1	 8711.0	...
2774084	  696.8	  597.3	 8710.0	...
2774085	  697.0	  597.2	 8708.0	...
2774086	  697.3	  597.2	 8707.0	...
2774087	  697.6	  597.1	 8706.0	...
2774088	  697.4	  597.2	 8706.0	...
2774089	  697.0	  597.4	 8706.0	...
2774090	  696.6	  597.9	 8700.0	...
2774091	  696.6	  598.4	 8694.0	...
2774092	  696.9	  598.7	 8691.0	...
2774093	  697.2	  598.9	 8693.0	...
2774094	  697.2	  598.9	 8695.0	...
2774095	  697.2	  598.9	 8694.0	...
2774096	  697.2	  598.9	 8699.0	...
2774097	  697.2	  598.9	 8705.0	...
2774098	  697.4	  599.0	 8711.0	...
2774099	  697.8	  599.2	 8712.0	...
2774100	  698.1	  599.3	 8713.0	...
2774101	  698.1	  599.4	 8714.0	...
2774102	  697.8	  599.4	 8711.0	...
2774103	  697.6	  599.5	 8708.0	...
2774104	  697.5	  599.6	 8704.0	...
2774105	  697.5	  599.6	 8702.0	...
2774106	  697.5	  599.5	 8700.0	...
2774107	  697.4	  599.3	 8699.0	...
2774108	  697.4	  599.1	 8702.0	...
2774109	  697.5	  599.0	 8705.0	...
2774110	  697.8	  599.0	 8709.0	...
2774111	  698.1	  598.9	 8710.0	...
2774112	  698.2	  598.8	 8711.0	...
2774113	  698.2	  598.8	 8709.0	...
2774114	  698.2	  598.9	 8708.0	...
2774115	  698.4	  599.0	 8708.0	...
2774116	  698.1	  599.2	 8709.0	...
2774117	  697.8	  599.3	 8711.0	...
2774118	  697.5	  599.4	 8709.0	...
2774119	  697.5	  599.4	 8707.0	...
2774120	  697.6	  599.5	 8704.0	...
2774121	  697.5	  599.5	 8703.0	...
2774122	  697.4	  599.5	 8703.0	...
2774123	  697.2	  599.4	 8698.0	...
2774124	  697.5	  599.3	 8693.0	...
2774125	  697.9	  599.3	 8688.0	...
2774126	  698.4	  599.3	 8690.0	...
2774127	  698.6	  599.3	 8692.0	...
2774128	  698.8	  599.1	 8693.0	...
2774129	  698.8	  599.0	 8694.0	...
2774130	  698.7	  599.0	 8694.0	...
2774131	  698.6	  599.3	 8694.0	...
2774132	  698.4	  599.6	 8694.0	...
2774133	  698.3	  599.7	 8694.0	...
2774134	  698.2	  599.7	 8695.0	...
2774135	  698.1	  599.7	 8695.0	...
2774136	  698.0	  599.8	 8695.0	...
2774137	  697.9	  599.8	 8693.0	...
2774138	  697.8	  599.8	 8693.0	...
2774139	  697.6	  599.8	 8695.0	...
2774140	  697.5	  599.8	 8697.0	...
2774141	  697.9	  600.3	 8699.0	...
2774142	  698.4	  600.8	 8700.0	...
2774143	  698.1	  600.8	 8699.0	...
2774144	  697.2	  600.3	 8699.0	...
2774145	  697.2	  599.9	 8699.0	...
2774146	  698.0	  599.9	 8698.0	...
2774147	  698.7	  600.0	 8695.0	...
2774148	  698.6	  600.0	 8691.0	...
2774149	  698.4	  600.1	 8689.0	...
2774150	  698.2	  600.2	 8689.0	...
2774151	  697.9	  599.9	 8689.0	...
2774152	  697.7	  599.7	 8689.0	...
2774153	  697.5	  599.4	 8692.0	...
2774154	  697.4	  599.4	 8694.0	...
2774155	  697.7	  599.8	 8696.0	...
2774156	  698.1	  600.3	 8696.0	...
2774157	  698.5	  601.0	 8696.0	...
2774158	  698.3	  601.2	 8695.0	...
2774159	  698.1	  601.5	 8694.0	...
2774160	  697.8	  601.5	 8693.0	...
2774161	  698.0	  601.5	 8692.0	...
2774162	  698.2	  601.5	 8691.0	...
2774163	  698.5	  601.3	 8694.0	...
2774164	  698.4	  601.0	 8697.0	...
2774165	  698.3	  600.8	 8699.0	...
2774166	  697.9	  600.8	 8697.0	...
2774167	  697.7	  600.9	 8697.0	...
2774168	  698.1	  601.3	 8698.0	...
2774169	  698.9	  601.7	 8699.0	...
2774170	  699.1	  601.6	 8699.0	...
2774171	  698.5	  601.4	 8699.0	...
2774172	  698.1	  601.1	 8698.0	...
2774173	  698.5	  601.2	 8698.0	...
2774174	  698.8	  601.6	 8698.0	...
2774175	  699.0	  602.0	 8698.0	...
2774176	  699.4	  602.4	 8700.0	...
2774177	  699.8	  602.3	 8703.0	...
2774178	  700.2	  602.2	 8702.0	...
2774179	  700.2	  602.2	 8700.0	...
2774180	  700.1	  602.5	 8700.0	...
2774181	  700.0	  602.8	 8703.0	...
2774182	  699.4	  602.8	 8705.0	...
2774183	  698.9	  602.4	 8700.0	...
2774184	  698.4	  602.1	 8695.0	...
2774185	  698.3	  602.2	 8690.0	...
2774186	  698.3	  602.4	 8690.0	...
2774187	  698.3	  602.5	 8691.0	...
2774188	  698.3	  602.3	 8691.0	...
2774189	  698.4	  602.2	 8692.0	...
2774190	  698.4	  602.0	 8693.0	...
2774191	  698.5	  602.1	 8694.0	...
2774192	  698.6	  602.1	 8693.0	...
2774193	  698.6	  602.0	 8692.0	...
2774194	  698.7	  602.0	 8691.0	...
2774195	  698.9	  602.2	 8691.0	...
2774196	  699.1	  602.5	 8691.0	...
2774197	  698.9	  602.5	 8688.0	...
2774198	  698.6	  602.5	 8685.0	...
2774199	  698.3	  602.4	 8682.0	...
2774200	  698.2	  601.7	 8682.0	...
2774201	  698.1	  600.9	 8682.0	...
2774202	  698.0	  600.7	 8681.0	...
2774203	  697.8	  601.4	 8681.0	...
2774204	  697.7	  602.1	 8681.0	...
2774205	  697.6	  602.0	 8681.0	...
2774206	  697.6	  602.1	 8681.0	...
2774207	  697.6	  602.2	 8683.0	...
2774208	  697.9	  602.3	 8686.0	...
2774209	  698.2	  602.2	 8689.0	...
2774210	  698.3	  601.8	 8689.0	...
2774211	  697.9	  601.3	 8689.0	...
2774212	  698.3	  601.1	 8688.0	...
2774213	  699.0	  601.2	 8687.0	...
2774214	  699.8	  601.9	 8686.0	...
2774215	  699.9	  602.3	 8684.0	...
2774216	  699.9	  602.8	 8683.0	...
2774217	  699.8	  602.7	 8685.0	...
2774218	  699.6	  602.7	 8689.0	...
2774219	  699.0	  601.9	 8691.0	...
2774220	  698.4	  601.1	 8690.0	...
2774221	  697.6	  600.2	 8688.0	...
2774222	  697.5	  600.1	 8685.0	...
2774223	  696.9	  599.9	 8683.0	...
2774224	  696.5	  599.7	 8681.0	...
2774225	  696.8	  600.3	 8680.0	...
2774226	  697.5	  601.1	 8680.0	...
2774227	  698.0	  601.3	 8679.0	...
2774228	  697.8	  600.8	 8678.0	...
2774229	  697.7	  600.3	 8676.0	...
2774230	  697.7	  600.2	 8673.0	...
2774231	  697.7	  600.1	 8670.0	...
2774232	  697.6	  600.2	 8667.0	...
2774233	  697.6	  600.3	 8669.0	...
2774234	  697.7	  600.4	 8670.0	...
2774235	  697.7	  600.3	 8671.0	...
2774236	  697.6	  599.9	 8670.0	...
2774237	  697.6	  599.5	 8670.0	...
2774238	  697.5	  599.3	 8675.0	...
2774239	  697.5	  599.5	 8679.0	...
2774240	  697.7	  599.9	 8684.0	...
2774241	  697.8	  600.2	 8685.0	...
2774242	  697.4	  600.2	 8678.0	...
2774243	  696.8	  600.0	 8671.0	...
2774244	  696.9	  600.2	 8664.0	...
2774245	  697.6	  600.6	 8665.0	...
2774246	  697.8	  600.5	 8665.0	...
2774247	  697.3	  600.1	 8664.0	...
2774248	  697.1	  599.7	 8663.0	...
2774249	  697.2	  599.9	 8660.0	...
2774250	  697.3	  599.6	 8658.0	...
2774251	  697.0	  599.3	 8655.0	...
MSG	2774252 0000 _ Number On
2774252	  697.1	  599.1	 8654.0	...
2774253	  697.1	  599.3	 8652.0	...
2774254	  697.2	  599.4	 8652.0	...
2774255	  697.0	  599.4	 8653.0	...
2774256	  696.8	  599.5	 8655.0	...
2774257	  696.6	  599.5	 8656.0	...
2774258	  696.6	  599.7	 8658.0	...
2774259	  696.7	  600.0	 8659.0	...
2774260	  696.8	  599.7	 8659.0	...
2774261	  697.0	  599.1	 8659.0	...
2774262	  697.1	  598.6	 8659.0	...
2774263	  697.4	  598.7	 8659.0	...
2774264	  697.5	  598.8	 8660.0	...
2774265	  697.7	  598.9	 8661.0	...
2774266	  697.1	  598.8	 8662.0	...
2774267	  696.4	  598.6	 8662.0	...
2774268	  695.6	  598.5	 8661.0	...
2774269	  695.5	  598.6	 8659.0	...
2774270	  695.3	  598.5	 8655.0	...
2774271	  695.1	  598.4	 8654.0	...
2774272	  695.6	  598.8	 8652.0	...
2774273	  696.2	  599.4	 8652.0	...
2774274	  696.9	  599.8	 8651.0	...
2774275	  697.1	  599.6	 8653.0	...
2774276	  697.3	  599.3	 8654.0	...
2774277	  697.4	  599.3	 8656.0	...
2774278	  697.6	  599.3	 8658.0	...
2774279	  697.9	  599.3	 8659.0	...
2774280	  698.0	  599.3	 8660.0	...
2774281	  697.7	  599.4	 8656.0	...
2774282	  697.4	  599.0	 8652.0	...
2774283	  697.0	  598.6	 8646.0	...
2774284	  697.0	  598.2	 8644.0	...
2774285	  697.0	  598.2	 8641.0	...
2774286	  697.0	  598.1	 8639.0	...
2774287	  697.0	  598.0	 8638.0	...
2774288	  697.1	  598.0	 8639.0	...
2774289	  697.2	  598.2	 8642.0	...
2774290	  697.3	  598.5	 8644.0	...
2774291	  697.4	  599.0	 8644.0	...
2774292	  697.4	  599.3	 8643.0	...
2774293	  697.5	  599.5	 8646.0	...
2774294	  697.6	  599.3	 8651.0	...
2774295	  697.7	  599.3	 8655.0	...
2774296	  697.8	  598.8	 8654.0	...
2774297	  697.7	  598.4	 8654.0	...
2774298	  697.7	  598.0	 8653.0	...
2774299	  697.4	  598.0	 8650.0	...
2774300	  697.2	  597.9	 8647.0	...
2774301	  697.1	  598.3	 8647.0	...
2774302	  697.3	  598.6	 8650.0	...
2774303	  697.4	  599.1	 8647.0	...
2774304	  697.4	  599.3	 8641.0	...
2774305	  697.2	  599.5	 8636.0	...
2774306	  697.1	  599.0	 8638.0	...
2774307	  697.2	  598.3	 8640.0	...
2774308	  697.4	  597.6	 8641.0	...
2774309	  697.6	  597.7	 8642.0	...
2774310	  697.6	  597.9	 8647.0	...
2774311	  697.5	  598.1	 8652.0	...
2774312	  697.7	  598.3	 8656.0	...
2774313	  697.8	  598.3	 8656.0	...
2774314	  697.8	  597.7	 8649.0	...
2774315	  697.2	  597.1	 8642.0	...
2774316	  696.6	  597.0	 8635.0	...
2774317	  696.4	  597.5	 8637.0	...
2774318	  696.5	  598.1	 8638.0	...
2774319	  696.4	  598.3	 8640.0	...
2774320	  696.2	  598.7	 8640.0	...
2774321	  696.0	  599.0	 8646.0	...
2774322	  696.1	  598.9	 8652.0	...
2774323	  696.1	  597.8	 8656.0	...
2774324	  695.9	  596.7	 8655.0	...
2774325	  696.5	  596.5	 8654.0	...
2774326	  697.3	  596.9	 8653.0	...
2774327	  698.0	  597.5	 8652.0	...
2774328	  697.9	  597.6	 8651.0	...
2774329	  697.6	  597.8	 8654.0	...
2774330	  697.3	  597.8	 8654.0	...
2774331	  697.2	  597.9	 8649.0	...
2774332	  697.2	  598.0	 8643.0	...
2774333	  697.1	  597.6	 8638.0	...
2774334	  697.2	  597.1	 8640.0	...
2774335	  697.6	  596.9	 8641.0	...
2774336	  697.9	  597.2	 8642.0	...
2774337	  698.0	  597.6	 8642.0	...
2774338	  698.1	  597.8	 8643.0	...
2774339	  698.2	  598.1	 8643.0	...
2774340	  698.3	  598.2	 8647.0	...
2774341	  698.3	  598.3	 8650.0	...
2774342	  698.3	  598.3	 8650.0	...
2774343	  698.2	  598.3	 8646.0	...
2774344	  698.1	  597.6	 8646.0	...
2774345	  698.0	  597.0	 8648.0	...
2774346	  698.0	  596.4	 8650.0	...
2774347	  697.9	  596.3	 8650.0	...
2774348	  697.9	  596.3	 8650.0	...
2774349	  697.9	  596.3	 8647.0	...
2774350	  697.9	  597.1	 8641.0	...
2774351	  698.0	  597.8	 8635.0	...
2774352	  697.5	  598.0	 8630.0	...
2774353	  697.1	  597.5	 8627.0	...
2774354	  696.6	  596.9	 8624.0	...
2774355	  696.6	  596.9	 8622.0	...
2774356	  696.5	  596.8	 8621.0	...
2774357	  696.5	  596.6	 8620.0	...
2774358	  696.5	  596.8	 8620.0	...
2774359	  696.5	  596.9	 8621.0	...
2774360	  696.5	  596.9	 8622.0	...
2774361	  695.9	  596.7	 8622.0	...
2774362	  695.4	  596.6	 8618.0	...
2774363	  695.0	  596.8	 8615.0	...
2774364	  694.9	  596.9	 8613.0	...
2774365	  694.8	  596.7	 8612.0	...
2774366	  694.7	  596.2	 8611.0	...
2774367	  695.0	  595.7	 8610.0	...
2774368	  695.2	  595.3	 8614.0	...
2774369	  695.4	  595.1	 8619.0	...
2774370	  695.1	  594.9	 8624.0	...
2774371	  695.0	  594.9	 8619.0	...
2774372	  695.1	  595.7	 8613.0	...
2774373	  695.3	  596.6	 8607.0	...
2774374	  695.4	  596.8	 8605.0	...
2774375	  695.4	  596.1	 8604.0	...
2774376	  695.6	  595.5	 8605.0	...
2774377	  695.9	  595.6	 8606.0	...
2774378	  696.1	  595.7	 8608.0	...
2774379	  696.0	  595.7	 8608.0	...
2774380	  695.8	  595.5	 8609.0	...
2774381	  695.5	  595.3	 8609.0	...
2774382	  695.4	  595.2	 8610.0	...
2774383	  695.2	  596.0	 8613.0	...
2774384	  695.2	  596.9	 8614.0	...
2774385	  695.3	  597.1	 8615.0	...
2774386	  695.3	  596.4	 8615.0	...
2774387	  695.3	  595.7	 8615.0	...
2774388	  695.6	  595.7	 8618.0	...
2774389	  695.8	  595.7	 8620.0	...
2774390	  696.2	  596.5	 8621.0	...
2774391	  696.5	  597.4	 8621.0	...
2774392	  696.8	  598.2	 8620.0	...
2774393	  696.9	  598.1	 8622.0	...
2774394	  697.0	  597.9	 8624.0	...
2774395	  696.8	  597.9	 8624.0	...
2774396	  696.5	  597.4	 8619.0	...
2774397	  696.4	  597.2	 8613.0	...
2774398	  696.6	  597.0	 8608.0	...
2774399	  696.9	  597.0	 8607.0	...
2774400	  697.0	  597.0	 8613.0	...
2774401	  697.0	  597.0	 8620.0	...
2774402	  696.2	  596.2	 8627.0	...
2774403	  695.4	  595.5	 8625.0	...
2774404	  695.4	  595.7	 8621.0	...
2774405	  696.1	  596.7	 8617.0	...
2774406	  696.4	  597.7	 8614.0	...
2774407	  695.9	  597.6	 8614.0	...
2774408	  695.5	  597.5	 8614.0	...
2774409	  695.3	  597.4	 8614.0	...
2774410	  695.1	  597.3	 8613.0	...
2774411	  694.8	  597.3	 8612.0	...
2774412	  695.1	  597.4	 8614.0	...
2774413	  695.9	  597.4	 8620.0	...
2774414	  696.6	  597.6	 8625.0	...
2774415	  697.0	  597.5	 8626.0	...
2774416	  697.0	  597.5	 8624.0	...
2774417	  696.5	  597.5	 8623.0	...
2774418	  695.9	  597.4	 8621.0	...
2774419	  695.3	  596.9	 8620.0	...
2774420	  695.3	  596.3	 8618.0	...
2774421	  695.3	  595.8	 8617.0	...
2774422	  695.3	  595.9	 8616.0	...
2774423	  695.2	  595.7	 8615.0	...
2774424	  695.2	  595.6	 8614.0	...
2774425	  695.5	  595.5	 8613.0	...
2774426	  696.1	  596.1	 8614.0	...
2774427	  696.6	  596.5	 8618.0	...
2774428	  696.8	  596.9	 8622.0	...
2774429	  696.5	  596.7	 8625.0	...
2774430	  696.3	  596.4	 8625.0	...
2774431	  696.0	  595.6	 8617.0	...
2774432	  695.7	  594.9	 8608.0	...
2774433	  695.6	  594.4	 8605.0	...
2774434	  695.9	  595.0	 8610.0	...
2774435	  696.4	  595.6	 8615.0	...
2774436	  696.6	  595.9	 8614.0	...
2774437	  696.4	  595.8	 8615.0	...
2774438	  696.2	  595.7	 8616.0	...
2774439	  696.2	  595.7	 8616.0	...
2774440	  696.2	  595.5	 8614.0	...
2774441	  696.4	  595.4	 8612.0	...
2774442	  696.2	  595.2	 8610.0	...
2774443	  695.9	  595.2	 8608.0	...
2774444	  696.3	  595.5	 8614.0	...
2774445	  696.9	  595.9	 8621.0	...
2774446	  697.7	  596.4	 8628.0	...
2774447	  697.8	  596.4	 8628.0	...
2774448	  697.6	  596.6	 8624.0	...
2774449	  697.3	  596.6	 8621.0	...
2774450	  696.9	  596.2	 8617.0	...
2774451	  696.9	  596.1	 8615.0	...
2774452	  696.9	  595.9	 8616.0	...
2774453	  696.5	  595.9	 8619.0	...
2774454	  695.9	  595.5	 8621.0	...
2774455	  695.4	  595.3	 8621.0	...
2774456	  695.6	  595.4	 8621.0	...
2774457	  695.8	  595.6	 8622.0	...
2774458	  696.0	  595.6	 8621.0	...
2774459	  696.2	  595.7	 8619.0	...
2774460	  696.4	  595.8	 8617.0	...
2774461	  696.4	  595.8	 8616.0	...
2774462	  696.2	  595.8	 8617.0	...
2774463	  696.0	  595.7	 8618.0	...
2774464	  696.0	  595.2	 8617.0	...
2774465	  696.2	  594.7	 8617.0	...
2774466	  696.3	  594.0	 8615.0	...
2774467	  696.8	  593.7	 8613.0	...
2774468	  697.0	  593.1	 8612.0	...
2774469	  697.2	  592.7	 8614.0	...
2774470	  697.2	  593.3	 8615.0	...
2774471	  697.1	  594.3	 8616.0	...
2774472	  697.2	  595.3	 8616.0	...
2774473	  697.1	  595.3	 8620.0	...
2774474	  696.9	  595.7	 8624.0	...
2774475	  696.7	  596.1	 8631.0	...
2774476	  696.5	  596.2	 8634.0	...
2774477	  696.3	  595.8	 8631.0	...
2774478	  695.9	  595.3	 8625.0	...
2774479	  695.5	  595.4	 8620.0	...
2774480	  695.4	  595.5	 8621.0	...
2774481	  695.5	  595.8	 8620.0	...
2774482	  695.6	  595.7	 8619.0	...
2774483	  695.6	  595.5	 8619.0	...
2774484	  695.4	  595.3	 8620.0	...
2774485	  695.2	  595.3	 8620.0	...
2774486	  694.9	  595.3	 8621.0	...
2774487	  694.8	  595.1	 8622.0	...
2774488	  694.8	  594.9	 8624.0	...
2774489	  694.9	  594.8	 8628.0	...
2774490	  695.0	  594.8	 8632.0	...
2774491	  695.1	  594.9	 8631.0	...
2774492	  695.1	  594.9	 8625.0	...
2774493	  695.2	  595.0	 8619.0	...
2774494	  695.4	  595.1	 8618.0	...
2774495	  695.5	  595.2	 8619.0	...
2774496	  695.6	  595.2	 8622.0	...
2774497	  695.4	  594.6	 8624.0	...
2774498	  695.3	  594.2	 8625.0	...
2774499	  695.4	  594.1	 8627.0	...
2774500	  695.8	  594.7	 8631.0	...
2774501	  696.0	  595.1	 8635.0	...
2774502	  695.7	  594.8	 8637.0	...
2774503	  695.3	  594.3	 8637.0	...
2774504	  695.0	  593.7	 8638.0	...
2774505	  695.2	  593.7	 8639.0	...
2774506	  694.8	  593.1	 8635.0	...
2774507	  694.4	  592.5	 8631.0	...
2774508	  694.0	  592.0	 8630.0	...
2774509	  694.2	  592.1	 8633.0	...
2774510	  694.4	  592.1	 8636.0	...
2774511	  694.8	  592.5	 8636.0	...
2774512	  695.3	  593.0	 8635.0	...
2774513	  695.6	  593.8	 8635.0	...
2774514	  695.6	  594.1	 8637.0	...
2774515	  695.7	  594.3	 8640.0	...
2774516	  695.7	  594.4	 8643.0	...
2774517	  695.7	  594.6	 8642.0	...
2774518	  694.7	  593.6	 8639.0	...
2774519	  693.7	  592.4	 8637.0	...
2774520	  692.9	  592.1	 8637.0	...
2774521	  693.5	  592.9	 8638.0	...
2774522	  694.4	  593.8	 8641.0	...
2774523	  695.1	  593.8	 8645.0	...
2774524	  695.4	  594.0	 8648.0	...
2774525	  695.6	  594.3	 8648.0	...
2774526	  695.7	  594.6	 8648.0	...
2774527	  695.8	  594.2	 8649.0	...
2774528	  695.8	  593.6	 8650.0	...
2774529	  695.4	  593.1	 8652.0	...
2774530	  695.0	  593.3	 8652.0	...
2774531	  694.8	  593.5	 8652.0	...
2774532	  695.1	  593.7	 8652.0	...
2774533	  695.3	  593.8	 8652.0	...
2774534	  695.4	  593.6	 8652.0	...
2774535	  695.4	  593.5	 8654.0	...
2774536	  695.4	  593.3	 8656.0	...
2774537	  695.5	  593.3	 8660.0	...
2774538	  695.5	  593.3	 8662.0	...
2774539	  695.3	  593.3	 8664.0	...
2774540	  695.0	  593.3	 8661.0	...
2774541	  694.7	  593.3	 8656.0	...
2774542	  694.6	  593.3	 8652.0	...
2774543	  695.1	  593.4	 8650.0	...
2774544	  695.6	  593.5	 8648.0	...
2774545	  695.8	  593.4	 8651.0	...
2774546	  695.4	  593.1	 8654.0	...
2774547	  694.8	  592.9	 8658.0	...
2774548	  694.6	  592.7	 8657.0	...
2774549	  694.5	  592.6	 8655.0	...
2774550	  694.1	  592.1	 8653.0	...
2774551	  693.6	  591.6	 8652.0	...
2774552	  693.9	  591.7	 8650.0	...
2774553	  694.7	  592.3	 8651.0	...
2774554	  695.1	  593.0	 8654.0	...
2774555	  694.7	  592.7	 8655.0	...
2774556	  694.4	  592.5	 8656.0	...
2774557	  694.3	  592.2	 8656.0	...
2774558	  694.7	  592.2	 8659.0	...
2774559	  695.0	  591.9	 8662.0	...
2774560	  694.7	  591.7	 8657.0	...
2774561	  694.0	  591.5	 8651.0	...
2774562	  693.5	  592.1	 8649.0	...
2774563	  693.8	  592.8	 8653.0	...
2774564	  694.0	  593.4	 8657.0	...
2774565	  694.0	  593.4	 8657.0	...
MSG	2774566 0000 _ Number Off
2774566	  694.1	  593.3	 8657.0	...
2774567	  694.4	  593.0	 8658.0	...
2774568	  694.7	  592.7	 8658.0	...
2774569	  695.0	  592.5	 8658.0	...
2774570	  694.9	  592.4	 8659.0	...
2774571	  694.8	  592.4	 8660.0	...
2774572	  694.7	  592.3	 8661.0	...
2774573	  694.6	  592.4	 8662.0	...
2774574	  694.6	  592.7	 8662.0	...
2774575	  694.7	  593.0	 8663.0	...
2774576	  694.5	  593.3	 8664.0	...
2774577	  694.3	  593.3	 8665.0	...
2774578	  694.4	  593.2	 8669.0	...
2774579	  694.8	  593.2	 8673.0	...
2774580	  695.1	  593.2	 8677.0	...
2774581	  695.2	  593.1	 8675.0	...
2774582	  695.3	  593.0	 8673.0	...
2774583	  695.5	  592.8	 8674.0	...
2774584	  695.4	  592.8	 8677.0	...
2774585	  695.3	  592.8	 8679.0	...
2774586	  695.3	  592.8	 8680.0	...
2774587	  695.4	  592.6	 8680.0	...
2774588	  695.6	  592.4	 8682.0	...
2774589	  695.6	  592.5	 8682.0	...
2774590	  695.4	  592.8	 8683.0	...
2774591	  695.2	  592.9	 8683.0	...
2774592	  695.1	  592.8	 8684.0	...
2774593	  695.0	  592.7	 8685.0	...
2774594	  695.2	  592.7	 8687.0	...
2774595	  695.5	  592.6	 8687.0	...
2774596	  695.6	  592.6	 8687.0	...
2774597	  695.4	  592.9	 8688.0	...
2774598	  695.2	  593.1	 8689.0	...
2774599	  695.0	  593.1	 8689.0	...
2774600	  694.8	  592.9	 8687.0	...
2774601	  694.3	  592.8	 8681.0	...
2774602	  693.8	  592.3	 8677.0	...
2774603	  693.5	  592.1	 8673.0	...
2774604	  693.9	  592.0	 8673.0	...
2774605	  694.4	  592.2	 8678.0	...
2774606	  694.8	  592.2	 8683.0	...
2774607	  694.9	  592.0	 8687.0	...
2774608	  694.9	  592.1	 8688.0	...
2774609	  695.0	  592.3	 8689.0	...
2774610	  695.0	  592.3	 8689.0	...
2774611	  694.9	  592.3	 8689.0	...
2774612	  694.7	  592.4	 8689.0	...
2774613	  694.8	  592.5	 8690.0	...
2774614	  694.9	  592.6	 8686.0	...
2774615	  694.7	  592.4	 8683.0	...
2774616	  694.5	  592.1	 8679.0	...
2774617	  694.4	  592.0	 8680.0	...
2774618	  694.6	  592.1	 8681.0	...
2774619	  694.6	  591.9	 8682.0	...
2774620	  694.3	  591.6	 8684.0	...
2774621	  693.9	  591.2	 8687.0	...
2774622	  694.0	  591.7	 8689.0	...
2774623	  694.4	  592.3	 8688.0	...
2774624	  694.8	  592.8	 8685.0	...
2774625	  694.7	  592.8	 8682.0	...
2774626	  694.8	  592.4	 8682.0	...
2774627	  694.9	  592.0	 8687.0	...
2774628	  695.0	  591.9	 8692.0	...
2774629	  694.9	  592.2	 8697.0	...
2774630	  694.9	  592.5	 8700.0	...
2774631	  694.9	  592.6	 8703.0	...
2774632	  694.9	  592.5	 8705.0	...
2774633	  694.8	  592.5	 8707.0	...
2774634	  694.7	  592.4	 8707.0	...
2774635	  694.7	  592.4	 8707.0	...
2774636	  694.9	  592.3	 8710.0	...
2774637	  695.1	  592.1	 8713.0	...
2774638	  695.1	  592.0	 8717.0	...
2774639	  695.1	  591.7	 8717.0	...
2774640	  694.9	  591.5	 8718.0	...
2774641	  694.7	  591.2	 8719.0	...
2774642	  694.6	  591.1	 8719.0	...
2774643	  694.4	  591.1	 8717.0	...
2774644	  694.4	  591.2	 8713.0	...
2774645	  694.3	  591.3	 8710.0	...
2774646	  694.2	  591.3	 8707.0	...
2774647	  694.3	  591.8	 8707.0	...
2774648	  694.2	  592.4	 8707.0	...
2774649	  693.9	  592.3	 8708.0	...
2774650	  693.5	  592.0	 8710.0	...
2774651	  694.1	  591.4	 8712.0	...
2774652	  694.9	  591.5	 8714.0	...
2774653	  695.6	  591.5	 8714.0	...
2774654	  695.5	  591.6	 8715.0	...
2774655	  695.5	  591.8	 8719.0	...
2774656	  695.5	  591.5	 8723.0	...
2774657	  695.6	  591.2	 8723.0	...
2774658	  695.6	  590.9	 8720.0	...
2774659	  695.7	  591.7	 8721.0	...
2774660	  695.6	  592.5	 8726.0	...
2774661	  695.5	  593.1	 8731.0	...
2774662	  695.4	  592.6	 8728.0	...
2774663	  695.4	  592.0	 8726.0	...
2774664	  695.5	  591.8	 8723.0	...
2774665	  695.6	  591.9	 8724.0	...
2774666	  695.5	  591.9	 8717.0	...
2774667	  695.4	  591.8	 8709.0	...
2774668	  695.6	  591.9	 8706.0	...
2774669	  695.9	  592.1	 8711.0	...
2774670	  696.1	  592.3	 8716.0	...
2774671	  695.6	  592.4	 8717.0	...
2774672	  695.1	  592.4	 8718.0	...
2774673	  694.7	  592.4	 8719.0	...
2774674	  694.9	  592.4	 8724.0	...
2774675	  695.0	  592.3	 8727.0	...
2774676	  695.1	  592.3	 8729.0	...
2774677	  695.1	  592.3	 8728.0	...
2774678	  695.2	  592.1	 8728.0	...
2774679	  695.2	  591.8	 8729.0	...
2774680	  695.3	  591.8	 8727.0	...
2774681	  695.4	  592.0	 8723.0	...
2774682	  695.6	  592.3	 8718.0	...
2774683	  695.7	  592.3	 8717.0	...
2774684	  695.2	  591.9	 8718.0	...
2774685	  694.6	  591.5	 8720.0	...
2774686	  694.2	  591.4	 8720.0	...
2774687	  694.5	  591.7	 8721.0	...
2774688	  694.8	  592.0	 8722.0	...
2774689	  695.0	  592.0	 8722.0	...
2774690	  695.0	  592.1	 8721.0	...
2774691	  694.3	  592.0	 8720.0	...
2774692	  693.6	  591.9	 8720.0	...
2774693	  692.8	  591.7	 8720.0	...
2774694	  692.9	  591.6	 8718.0	...
2774695	  693.0	  591.6	 8717.0	...
2774696	  693.1	  591.7	 8713.0	...
2774697	  693.3	  591.8	 8712.0	...
2774698	  693.3	  592.0	 8711.0	...
2774699	  693.4	  592.4	 8715.0	...
2774700	  693.2	  592.7	 8718.0	...
2774701	  693.0	  593.0	 8724.0	...
2774702	  693.2	  593.1	 8728.0	...
2774703	  693.6	  593.0	 8733.0	...
2774704	  693.7	  592.8	 8736.0	...
2774705	  693.4	  592.7	 8736.0	...
2774706	  693.1	  592.8	 8736.0	...
2774707	  693.3	  592.9	 8735.0	...
2774708	  693.5	  592.8	 8734.0	...
2774709	  693.5	  592.4	 8734.0	...
2774710	  693.2	  592.0	 8736.0	...
2774711	  693.0	  591.7	 8737.0	...
2774712	  693.1	  591.6	 8737.0	...
2774713	  693.3	  591.8	 8736.0	...
2774714	  693.4	  592.1	 8737.0	...
2774715	  693.7	  592.5	 8738.0	...
2774716	  693.9	  592.6	 8739.0	...
2774717	  693.3	  592.3	 8739.0	...
2774718	  692.5	  591.9	 8741.0	...
2774719	  691.9	  591.7	 8741.0	...
2774720	  692.2	  592.0	 8742.0	...
2774721	  692.5	  592.2	 8742.0	...
2774722	  692.7	  592.3	 8742.0	...
2774723	  692.4	  592.3	 8740.0	...
2774724	  692.2	  592.5	 8739.0	...
2774725	  692.1	  592.7	 8739.0	...
2774726	  692.7	  592.8	 8739.0	...
2774727	  693.2	  592.7	 8737.0	...
2774728	  693.1	  592.4	 8738.0	...
2774729	  692.6	  592.3	 8740.0	...
2774730	  691.9	  592.2	 8745.0	...
2774731	  691.9	  592.1	 8748.0	...
2774732	  691.8	  592.1	 8745.0	...
2774733	  692.1	  592.0	 8740.0	...
2774734	  692.4	  591.9	 8739.0	...
2774735	  692.6	  591.7	 8742.0	...
2774736	  692.5	  591.5	 8747.0	...
2774737	  692.2	  591.5	 8748.0	...
2774738	  692.1	  591.5	 8749.0	...
2774739	  692.0	  591.5	 8749.0	...
2774740	  692.0	  591.5	 8743.0	...
2774741	  692.0	  591.4	 8738.0	...
2774742	  692.2	  591.4	 8732.0	...
2774743	  692.5	  591.3	 8733.0	...
2774744	  692.8	  591.3	 8733.0	...
2774745	  692.9	  591.3	 8738.0	...
2774746	  692.9	  591.2	 8744.0	...
2774747	  693.0	  591.2	 8749.0	...
2774748	  693.0	  591.2	 8749.0	...
2774749	  693.0	  591.1	 8749.0	...
2774750	  693.0	  590.9	 8748.0	...
2774751	  693.1	  590.7	 8752.0	...
2774752	  693.2	  590.6	 8756.0	...
2774753	  693.3	  590.4	 8761.0	...
2774754	  693.2	  590.2	 8762.0	...
2774755	  693.1	  590.1	 8763.0	...
2774756	  692.8	  590.5	 8764.0	...
2774757	  692.5	  590.9	 8764.0	...
2774758	  692.2	  591.2	 8763.0	...
2774759	  692.2	  591.1	 8763.0	...
2774760	  692.1	  590.8	 8764.0	...
2774761	  692.0	  590.6	 8766.0	...
2774762	  691.9	  590.3	 8768.0	...
2774763	  692.1	  590.3	 8768.0	...
2774764	  692.2	  590.3	 8765.0	...
2774765	  692.2	  590.2	 8762.0	...
2774766	  692.1	  590.1	 8759.0	...
MSG	2774767 0000 _ Number On
2774767	  692.1	  589.9	 8759.0	...
2774768	  692.2	  589.8	 8756.0	...
2774769	  692.4	  589.6	 8755.0	...
2774770	  692.7	  589.7	 8754.0	...
2774771	  693.0	  589.8	 8755.0	...
2774772	  693.2	  589.9	 8755.0	...
2774773	  693.2	  589.9	 8751.0	...
2774774	  693.2	  590.0	 8750.0	...
2774775	  693.1	  590.1	 8749.0	...
2774776	  693.0	  590.3	 8754.0	...
2774777	  692.8	  590.5	 8757.0	...
2774778	  692.5	  590.7	 8758.0	...
2774779	  692.1	  590.2	 8755.0	...
2774780	  691.8	  589.5	 8749.0	...
2774781	  691.7	  588.9	 8744.0	...
2774782	  691.8	  589.0	 8744.0	...
2774783	  691.9	  589.4	 8746.0	...
2774784	  692.0	  589.7	 8750.0	...
2774785	  692.0	  589.8	 8753.0	...
2774786	  691.8	  589.4	 8752.0	...
2774787	  691.4	  589.3	 8752.0	...
2774788	  691.1	  589.4	 8752.0	...
2774789	  691.0	  589.4	 8753.0	...
2774790	  690.8	  589.4	 8752.0	...
2774791	  690.5	  589.5	 8750.0	...
2774792	  690.1	  589.6	 8749.0	...
2774793	  690.0	  589.2	 8749.0	...
2774794	  689.9	  588.7	 8749.0	...
2774795	  689.8	  588.2	 8748.0	...
2774796	  690.4	  588.8	 8749.0	...
2774797	  691.0	  589.4	 8751.0	...
2774798	  691.6	  589.5	 8756.0	...
2774799	  691.6	  589.0	 8760.0	...
2774800	  691.6	  588.5	 8763.0	...
2774801	  691.6	  588.5	 8762.0	...
2774802	  691.3	  588.4	 8761.0	...
2774803	  691.0	  588.4	 8763.0	...
2774804	  690.7	  588.4	 8765.0	...
2774805	  691.0	  588.4	 8766.0	...
2774806	  691.2	  588.3	 8765.0	...
2774807	  691.5	  588.1	 8762.0	...
2774808	  691.5	  588.0	 8758.0	...
2774809	  691.4	  588.0	 8758.0	...
2774810	  691.4	  587.9	 8760.0	...
2774811	  691.3	  587.8	 8761.0	...
2774812	  691.3	  587.8	 8760.0	...
2774813	  691.3	  587.5	 8759.0	...
2774814	  691.2	  587.2	 8759.0	...
2774815	  691.2	  586.7	 8759.0	...
2774816	  691.2	  586.6	 8762.0	...
2774817	  691.2	  586.8	 8765.0	...
2774818	  691.3	  587.2	 8768.0	...
2774819	  691.4	  587.4	 8767.0	...
2774820	  691.2	  587.5	 8767.0	...
2774821	  691.1	  587.6	 8767.0	...
2774822	  691.0	  587.6	 8767.0	...
2774823	  690.7	  587.7	 8764.0	...
2774824	  690.4	  587.7	 8761.0	...
2774825	  690.3	  587.7	 8758.0	...
2774826	  690.4	  587.5	 8760.0	...
2774827	  690.4	  587.2	 8762.0	...
2774828	  690.5	  586.8	 8764.0	...
2774829	  690.6	  586.9	 8766.0	...
2774830	  690.8	  587.0	 8767.0	...
2774831	  690.6	  587.2	 8766.0	...
2774832	  690.6	  587.2	 8765.0	...
2774833	  690.4	  586.9	 8771.0	...
2774834	  690.3	  586.5	 8778.0	...
2774835	  690.1	  586.2	 8786.0	...
2774836	  690.4	  586.3	 8788.0	...
2774837	  690.7	  586.4	 8789.0	...
2774838	  691.0	  586.5	 8791.0	...
2774839	  691.0	  586.5	 8793.0	...
2774840	  690.9	  586.7	 8795.0	...
2774841	  690.7	  587.0	 8793.0	...
2774842	  690.4	  587.1	 8791.0	...
2774843	  690.3	  587.0	 8787.0	...
2774844	  690.3	  586.7	 8786.0	...
2774845	  690.4	  586.6	 8785.0	...
2774846	  690.3	  586.4	 8786.0	...
2774847	  690.0	  586.5	 8787.0	...
2774848	  689.8	  586.5	 8788.0	...
2774849	  689.5	  586.6	 8788.0	...
2774850	  689.2	  586.5	 8788.0	...
2774851	  689.0	  586.4	 8789.0	...
2774852	  689.3	  586.2	 8791.0	...
2774853	  689.7	  586.1	 8793.0	...
2774854	  690.0	  586.0	 8794.0	...
2774855	  690.0	  585.9	 8793.0	...
2774856	  689.9	  586.1	 8794.0	...
2774857	  690.0	  586.4	 8795.0	...
2774858	  690.2	  586.6	 8795.0	...
2774859	  690.1	  586.5	 8795.0	...
2774860	  690.0	  586.4	 8797.0	...
2774861	  689.9	  586.4	 8796.0	...
2774862	  689.9	  586.4	 8793.0	...
2774863	  689.9	  586.4	 8790.0	...
2774864	  689.9	  586.1	 8788.0	...
2774865	  689.8	  585.8	 8789.0	...
2774866	  689.8	  585.7	 8789.0	...
2774867	  689.5	  585.7	 8789.0	...
2774868	  689.4	  585.8	 8789.0	...
2774869	  689.2	  585.9	 8788.0	...
2774870	  689.3	  585.8	 8788.0	...
2774871	  689.5	  585.6	 8789.0	...
2774872	  689.7	  585.1	 8791.0	...
2774873	  689.8	  584.7	 8796.0	...
2774874	  689.9	  584.3	 8801.0	...
2774875	  690.0	  584.4	 8803.0	...
2774876	  690.0	  584.9	 8803.0	...
2774877	  690.1	  585.4	 8802.0	...
2774878	  690.0	  585.4	 8802.0	...
2774879	  689.9	  585.2	 8802.0	...
2774880	  689.9	  585.0	 8802.0	...
2774881	  689.9	  585.0	 8803.0	...
2774882	  689.9	  585.0	 8804.0	...
2774883	  689.6	  584.8	 8805.0	...
2774884	  689.5	  584.6	 8805.0	...
2774885	  689.3	  584.2	 8805.0	...
2774886	  689.5	  584.1	 8805.0	...
2774887	  689.6	  584.2	 8805.0	...
2774888	  689.6	  584.6	 8804.0	...
2774889	  689.5	  584.9	 8806.0	...
2774890	  689.3	  585.1	 8809.0	...
2774891	  689.3	  585.0	 8813.0	...
2774892	  689.1	  584.9	 8816.0	...
2774893	  689.1	  584.9	 8819.0	...
2774894	  689.0	  584.9	 8818.0	...
2774895	  689.1	  585.1	 8815.0	...
2774896	  689.0	  585.5	 8813.0	...
2774897	  688.9	  585.8	 8813.0	...
2774898	  689.0	  586.1	 8810.0	...
2774899	  689.1	  585.7	 8808.0	...
2774900	  689.3	  585.3	 8806.0	...
2774901	  689.3	  584.9	 8807.0	...
2774902	  689.3	  584.8	 8807.0	...
2774903	  689.1	  584.6	 8809.0	...
2774904	  689.0	  584.4	 8811.0	...
2774905	  689.3	  584.6	 8814.0	...
2774906	  689.7	  584.9	 8814.0	...
2774907	  689.8	  585.3	 8814.0	...
2774908	  689.5	  585.1	 8814.0	...
2774909	  689.2	  585.0	 8816.0	...
2774910	  689.3	  584.9	 8817.0	...
2774911	  689.3	  584.9	 8817.0	...
2774912	  689.4	  584.9	 8816.0	...
2774913	  689.5	  585.0	 8815.0	...
2774914	  689.7	  585.0	 8814.0	...
2774915	  689.8	  584.9	 8812.0	...
2774916	  689.9	  584.8	 8811.0	...
2774917	  689.9	  584.6	 8817.0	...
2774918	  690.0	  584.4	 8823.0	...
2774919	  690.0	  584.0	 8829.0	...
2774920	  689.7	  583.8	 8827.0	...
2774921	  689.4	  583.7	 8828.0	...
2774922	  689.1	  583.5	 8829.0	...
2774923	  689.2	  583.3	 8829.0	...
2774924	  689.5	  583.4	 8827.0	...
2774925	  690.1	  583.7	 8826.0	...
2774926	  690.6	  584.0	 8826.0	...
2774927	  690.7	  583.9	 8826.0	...
2774928	  690.5	  583.9	 8826.0	...
2774929	  690.4	  583.9	 8826.0	...
2774930	  690.5	  583.9	 8828.0	...
2774931	  690.4	  583.9	 8830.0	...
2774932	  690.4	  583.8	 8831.0	...
2774933	  690.3	  584.1	 8831.0	...
2774934	  690.3	  584.4	 8830.0	...
2774935	  690.3	  584.7	 8833.0	...
2774936	  690.6	  584.5	 8835.0	...
2774937	  691.0	  584.2	 8838.0	...
2774938	  691.4	  583.9	 8838.0	...
2774939	  691.6	  583.6	 8840.0	...
2774940	  691.7	  583.6	 8841.0	...
2774941	  691.3	  583.7	 8841.0	...
2774942	  691.0	  583.7	 8840.0	...
2774943	  690.7	  583.6	 8838.0	...
2774944	  690.9	  583.4	 8836.0	...
2774945	  691.0	  583.2	 8835.0	...
2774946	  691.0	  583.1	 8837.0	...
2774947	  690.8	  583.2	 8839.0	...
2774948	  690.5	  583.6	 8842.0	...
2774949	  690.4	  583.8	 8846.0	...
2774950	  690.3	  583.8	 8849.0	...
2774951	  690.2	  583.7	 8850.0	...
2774952	  690.1	  583.7	 8854.0	...
2774953	  690.2	  583.6	 8856.0	...
2774954	  690.4	  583.8	 8858.0	...
2774955	  690.6	  584.0	 8858.0	...
2774956	  690.7	  583.8	 8857.0	...
2774957	  690.7	  583.5	 8856.0	...
2774958	  690.7	  583.4	 8856.0	...
2774959	  690.8	  583.6	 8856.0	...
2774960	  690.8	  583.9	 8857.0	...
2774961	  690.7	  583.8	 8857.0	...
2774962	  690.4	  583.5	 8856.0	...
2774963	  690.1	  583.2	 8853.0	...
2774964	  689.8	  582.8	 8850.0	...
2774965	  689.7	  582.6	 8849.0	...
2774966	  689.8	  582.3	 8848.0	...
2774967	  689.9	  582.0	 8849.0	...
2774968	  689.8	  582.2	 8850.0	...
2774969	  689.7	  582.4	 8846.0	...
2774970	  689.7	  582.4	 8842.0	...
2774971	  689.8	  582.2	 8840.0	...
2774972	  689.8	  581.9	 8843.0	...
2774973	  689.8	  581.7	 8849.0	...
2774974	  689.7	  581.4	 8853.0	...
2774975	  689.6	  581.3	 8856.0	...
2774976	  689.5	  581.3	 8856.0	...
2774977	  689.5	  581.6	 8857.0	...
2774978	  689.4	  581.9	 8857.0	...
2774979	  689.6	  582.1	 8855.0	...
2774980	  689.8	  582.1	 8854.0	...
2774981	  690.1	  582.0	 8853.0	...
2774982	  690.2	  581.5	 8853.0	...
2774983	  690.3	  581.0	 8852.0	...
2774984	  690.3	  580.6	 8853.0	...
2774985	  690.3	  580.4	 8856.0	...
2774986	  690.4	  580.7	 8858.0	...
2774987	  690.2	  581.1	 8858.0	...
2774988	  690.0	  581.6	 8856.0	...
2774989	  689.9	  581.6	 8854.0	...
2774990	  690.0	  581.7	 8852.0	...
2774991	  689.9	  581.7	 8852.0	...
2774992	  689.6	  581.6	 8851.0	...
2774993	  689.3	  581.4	 8856.0	...
2774994	  689.3	  581.1	 8860.0	...
2774995	  689.3	  580.7	 8866.0	...
2774996	  689.2	  580.4	 8866.0	...
2774997	  689.0	  580.3	 8867.0	...
2774998	  688.9	  580.2	 8866.0	...
2774999	  689.1	  580.1	 8865.0	...
2775000	  689.3	  580.0	 8863.0	...
2775001	  689.6	  580.0	 8859.0	...
2775002	  689.6	  579.9	 8856.0	...
2775003	  689.6	  579.8	 8861.0	...
2775004	  689.6	  579.7	 8870.0	...
2775005	  689.6	  579.7	 8877.0	...
2775006	  689.7	  579.7	 8877.0	...
2775007	  689.7	  579.7	 8880.0	...
2775008	  689.7	  579.8	 8884.0	...
2775009	  689.6	  579.8	 8885.0	...
2775010	  689.5	  579.9	 8881.0	...
2775011	  689.4	  579.9	 8878.0	...
2775012	  689.2	  579.9	 8879.0	...
2775013	  689.1	  579.9	 8881.0	...
2775014	  689.0	  579.9	 8881.0	...
2775015	  689.1	  579.7	 8881.0	...
2775016	  689.2	  579.4	 8878.0	...
2775017	  689.2	  579.2	 8877.0	...
2775018	  689.2	  579.2	 8875.0	...
2775019	  689.3	  579.3	 8876.0	...
2775020	  689.4	  579.3	 8875.0	...
2775021	  689.5	  579.4	 8875.0	...
2775022	  689.4	  579.4	 8875.0	...
2775023	  689.2	  579.5	 8875.0	...
2775024	  688.8	  579.4	 8874.0	...
2775025	  688.6	  579.3	 8874.0	...
2775026	  688.7	  579.2	 8875.0	...
2775027	  689.1	  579.1	 8877.0	...
2775028	  689.5	  578.8	 8879.0	...
2775029	  689.6	  579.0	 8879.0	...
2775030	  689.5	  579.4	 8880.0	...
2775031	  689.5	  579.7	 8883.0	...
2775032	  689.4	  579.5	 8886.0	...
2775033	  689.3	  579.3	 8888.0	...
2775034	  689.3	  579.2	 8887.0	...
2775035	  689.4	  579.1	 8886.0	...
2775036	  689.5	  579.0	 8886.0	...
2775037	  689.7	  579.2	 8883.0	...
2775038	  689.7	  579.6	 8881.0	...
2775039	  689.6	  579.5	 8877.0	...
2775040	  689.6	  579.0	 8876.0	...
2775041	  689.6	  578.6	 8877.0	...
2775042	  689.8	  578.6	 8881.0	...
2775043	  689.8	  578.6	 8883.0	...
2775044	  689.9	  578.7	 8884.0	...
2775045	  689.9	  578.9	 8884.0	...
2775046	  689.9	  579.0	 8886.0	...
2775047	  689.8	  579.0	 8889.0	...
2775048	  689.8	  579.1	 8890.0	...
2775049	  689.7	  579.3	 8890.0	...
2775050	  689.7	  579.5	 8890.0	...
2775051	  689.7	  579.6	 8890.0	...
2775052	  689.6	  579.4	 8892.0	...
2775053	  689.7	  579.1	 8894.0	...
2775054	  690.0	  579.1	 8897.0	...
2775055	  690.0	  579.2	 8898.0	...
2775056	  689.8	  579.2	 8898.0	...
2775057	  689.5	  579.0	 8897.0	...
2775058	  689.5	  578.9	 8895.0	...
2775059	  689.7	  578.9	 8893.0	...
2775060	  689.9	  578.8	 8891.0	...
2775061	  689.8	  578.7	 8890.0	...
2775062	  689.7	  579.0	 8889.0	...
2775063	  689.4	  579.4	 8890.0	...
2775064	  689.4	  579.5	 8891.0	...
2775065	  689.3	  579.4	 8891.0	...
2775066	  689.4	  579.3	 8890.0	...
2775067	  689.7	  579.2	 8893.0	...
2775068	  690.0	  578.7	 8895.0	...
2775069	  689.9	  578.3	 8895.0	...
2775070	  689.7	  578.2	 8893.0	...
2775071	  689.6	  578.5	 8890.0	...
2775072	  689.7	  578.8	 8889.0	...
2775073	  690.0	  578.9	 8890.0	...
2775074	  690.1	  578.9	 8890.0	...
2775075	  690.2	  578.8	 8892.0	...
2775076	  690.2	  578.9	 8894.0	...
2775077	  690.0	  579.0	 8894.0	...
2775078	  689.9	  579.2	 8896.0	...
2775079	  689.6	  579.2	 8898.0	...
2775080	  689.5	  579.1	 8899.0	...
MSG	2775081 0000 _ Number Off
2775081	  689.5	  578.8	 8899.0	...
2775082	  689.7	  578.5	 8897.0	...
2775083	  689.8	  578.4	 8895.0	...
2775084	  689.6	  578.5	 8894.0	...
2775085	  689.4	  578.1	 8894.0	...
2775086	  689.6	  577.7	 8894.0	...
2775087	  689.9	  577.4	 8894.0	...
2775088	  690.2	  577.4	 8894.0	...
2775089	  690.4	  577.4	 8895.0	...
2775090	  690.5	  577.6	 8901.0	...
2775091	  690.4	  577.9	 8906.0	...
2775092	  690.1	  578.1	 8911.0	...
2775093	  690.0	  578.1	 8912.0	...
2775094	  690.0	  578.4	 8911.0	...
2775095	  690.2	  578.8	 8912.0	...
2775096	  690.3	  579.2	 8914.0	...
2775097	  690.4	  579.1	 8916.0	...
2775098	  690.4	  578.9	 8917.0	...
2775099	  690.4	  578.4	 8918.0	...
2775100	  690.4	  578.1	 8920.0	...
2775101	  690.4	  577.7	 8921.0	...
2775102	  690.5	  577.6	 8922.0	...
2775103	  690.5	  577.5	 8922.0	...
2775104	  690.4	  577.7	 8919.0	...
2775105	  690.3	  577.7	 8917.0	...
2775106	  690.4	  577.7	 8915.0	...
2775107	  690.6	  577.9	 8916.0	...
2775108	  690.7	  578.3	 8917.0	...
2775109	  690.7	  578.7	 8919.0	...
2775110	  690.8	  578.7	 8920.0	...
2775111	  690.9	  578.6	 8919.0	...
2775112	  691.0	  578.5	 8917.0	...
2775113	  690.9	  578.5	 8914.0	...
2775114	  690.6	  578.5	 8912.0	...
2775115	  690.3	  578.4	 8915.0	...
2775116	  690.2	  578.4	 8918.0	...
2775117	  690.2	  578.4	 8924.0	...
2775118	  690.1	  577.8	 8927.0	...
2775119	  690.1	  577.2	 8926.0	...
2775120	  690.0	  576.8	 8918.0	...
2775121	  689.7	  577.0	 8909.0	...
2775122	  689.4	  577.3	 8906.0	...
2775123	  689.2	  577.3	 8913.0	...
2775124	  689.2	  577.4	 8920.0	...
2775125	  689.3	  577.6	 8920.0	...
2775126	  689.5	  577.7	 8916.0	...
2775127	  689.8	  577.6	 8913.0	...
2775128	  689.9	  577.0	 8914.0	...
2775129	  689.9	  576.5	 8915.0	...
2775130	  690.1	  576.3	 8916.0	...
2775131	  690.2	  576.4	 8920.0	...
2775132	  690.2	  576.5	 8925.0	...
2775133	  690.0	  576.3	 8930.0	...
2775134	  689.7	  576.0	 8929.0	...
2775135	  689.7	  575.8	 8929.0	...
2775136	  689.9	  575.8	 8926.0	...
2775137	  690.1	  576.0	 8924.0	...
2775138	  690.1	  576.1	 8921.0	...
2775139	  690.2	  576.1	 8922.0	...
2775140	  690.2	  576.2	 8923.0	...
2775141	  690.0	  576.3	 8922.0	...
2775142	  689.8	  576.3	 8920.0	...
2775143	  689.8	  576.3	 8918.0	...
2775144	  690.1	  576.5	 8918.0	...
2775145	  690.4	  576.6	 8917.0	...
2775146	  690.3	  576.7	 8920.0	...
2775147	  690.3	  576.7	 8923.0	...
2775148	  690.1	  576.6	 8926.0	...
2775149	  690.0	  576.6	 8923.0	...
2775150	  689.9	  576.5	 8920.0	...
2775151	  689.9	  576.3	 8916.0	...
2775152	  689.9	  576.2	 8915.0	...
2775153	  689.8	  576.2	 8913.0	...
2775154	  689.7	  576.3	 8915.0	...
2775155	  690.0	  576.3	 8917.0	...
2775156	  690.3	  576.2	 8921.0	...
2775157	  690.6	  576.1	 8922.0	...
2775158	  690.4	  576.0	 8921.0	...
2775159	  690.2	  576.0	 8919.0	...
2775160	  690.0	  575.9	 8917.0	...
2775161	  689.9	  576.0	 8917.0	...
2775162	  689.9	  576.0	 8920.0	...
2775163	  689.8	  575.8	 8924.0	...
2775164	  689.8	  575.5	 8928.0	...
2775165	  689.9	  575.3	 8928.0	...
2775166	  690.0	  575.5	 8928.0	...
2775167	  689.9	  575.8	 8929.0	...
2775168	  689.9	  575.9	 8928.0	...
2775169	  689.8	  576.0	 8927.0	...
2775170	  689.7	  576.0	 8926.0	...
2775171	  689.6	  576.0	 8926.0	...
2775172	  689.5	  576.0	 8928.0	...
2775173	  689.9	  575.7	 8931.0	...
2775174	  690.4	  575.5	 8935.0	...
2775175	  690.6	  575.6	 8935.0	...
2775176	  690.2	  575.9	 8933.0	...
2775177	  689.7	  576.3	 8930.0	...
2775178	  689.5	  576.4	 8929.0	...
2775179	  689.3	  576.3	 8930.0	...
2775180	  689.2	  576.3	 8930.0	...
2775181	  689.3	  576.2	 8930.0	...
2775182	  689.4	  576.1	 8930.0	...
2775183	  689.4	  576.1	 8928.0	...
2775184	  689.4	  576.3	 8926.0	...
2775185	  689.4	  576.5	 8922.0	...
2775186	  689.5	  576.6	 8918.0	...
2775187	  689.7	  576.6	 8918.0	...
2775188	  689.7	  576.6	 8920.0	...
2775189	  689.7	  576.9	 8923.0	...
2775190	  689.7	  577.2	 8923.0	...
2775191	  689.7	  577.5	 8922.0	...
2775192	  689.8	  577.5	 8922.0	...
2775193	  689.9	  577.2	 8923.0	...
2775194	  690.0	  576.9	 8925.0	...
2775195	  690.0	  576.8	 8925.0	...
2775196	  690.1	  577.0	 8926.0	...
2775197	  690.4	  577.1	 8926.0	...
2775198	  690.6	  577.2	 8926.0	...
2775199	  690.9	  577.4	 8926.0	...
2775200	  690.7	  577.5	 8923.0	...
2775201	  690.3	  577.4	 8920.0	...
2775202	  689.9	  577.2	 8918.0	...
2775203	  689.7	  577.1	 8918.0	...
2775204	  689.7	  577.1	 8919.0	...
2775205	  689.6	  577.4	 8919.0	...
2775206	  689.6	  577.6	 8919.0	...
2775207	  689.7	  577.8	 8921.0	...
2775208	  689.9	  577.8	 8923.0	...
2775209	  690.0	  577.8	 8926.0	...
2775210	  690.1	  577.8	 8926.0	...
2775211	  690.3	  577.8	 8927.0	...
2775212	  690.6	  577.7	 8928.0	...
2775213	  690.9	  577.5	 8929.0	...
2775214	  690.6	  577.4	 8922.0	...
2775215	  690.2	  577.4	 8915.0	...
2775216	  689.8	  577.6	 8914.0	...
2775217	  689.9	  577.7	 8921.0	...
2775218	  690.1	  577.9	 8925.0	...
2775219	  690.1	  577.9	 8925.0	...
2775220	  690.0	  577.9	 8925.0	...
2775221	  689.8	  577.6	 8927.0	...
2775222	  689.7	  577.3	 8926.0	...
2775223	  690.0	  577.1	 8925.0	...
2775224	  690.4	  577.4	 8924.0	...
2775225	  690.8	  577.7	 8924.0	...
2775226	  691.0	  577.9	 8924.0	...
2775227	  691.2	  577.8	 8927.0	...
2775228	  691.2	  577.7	 8929.0	...
2775229	  691.0	  577.7	 8930.0	...
2775230	  690.7	  577.7	 8927.0	...
2775231	  690.5	  577.6	 8925.0	...
2775232	  690.3	  577.4	 8925.0	...
2775233	  690.3	  577.3	 8925.0	...
2775234	  690.4	  577.2	 8926.0	...
2775235	  690.5	  577.0	 8928.0	...
2775236	  690.6	  577.6	 8929.0	...
2775237	  690.8	  578.4	 8928.0	...
2775238	  691.0	  579.2	 8927.0	...
2775239	  691.1	  579.2	 8927.0	...
2775240	  691.2	  579.3	 8927.0	...
2775241	  691.2	  579.2	 8926.0	...
2775242	  691.1	  579.2	 8926.0	...
2775243	  691.2	  579.2	 8925.0	...
2775244	  691.4	  579.3	 8925.0	...
2775245	  691.5	  579.3	 8929.0	...
2775246	  691.3	  579.3	 8933.0	...
2775247	  691.2	  579.0	 8937.0	...
2775248	  691.2	  578.5	 8935.0	...
2775249	  691.2	  578.0	 8934.0	...
2775250	  691.2	  577.8	 8935.0	...
2775251	  691.2	  578.0	 8939.0	...
2775252	  691.1	  578.2	 8940.0	...
2775253	  690.9	  578.5	 8938.0	...
2775254	  690.6	  578.4	 8935.0	...
2775255	  690.5	  578.4	 8933.0	...
2775256	  690.4	  578.8	 8932.0	...
2775257	  690.6	  579.2	 8931.0	...
2775258	  690.8	  579.6	 8929.0	...
2775259	  691.0	  579.5	 8932.0	...
2775260	  691.0	  579.5	 8935.0	...
2775261	  691.0	  579.6	 8939.0	...
2775262	  690.8	  579.7	 8936.0	...
2775263	  690.7	  579.7	 8935.0	...
2775264	  690.6	  579.7	 8934.0	...
2775265	  690.7	  579.6	 8935.0	...
2775266	  690.8	  579.1	 8934.0	...
2775267	  690.9	  579.0	 8934.0	...
2775268	  690.8	  578.8	 8934.0	...
2775269	  690.8	  578.9	 8934.0	...
2775270	  690.7	  578.6	 8935.0	...
2775271	  690.7	  578.4	 8935.0	...
2775272	  690.5	  578.2	 8934.0	...
2775273	  690.4	  578.1	 8932.0	...
2775274	  690.2	  578.1	 8935.0	...
2775275	  690.2	  578.2	 8938.0	...
2775276	  690.1	  578.2	 8941.0	...
2775277	  690.2	  578.5	 8943.0	...
2775278	  690.5	  578.7	 8945.0	...
2775279	  690.6	  578.8	 8945.0	...
2775280	  690.5	  578.8	 8943.0	...
2775281	  690.4	  578.7	 8941.0	...
MSG	2775282 0000 _ Number On
2775282	  690.4	  578.7	 8940.0	...
2775283	  690.3	  578.5	 8940.0	...
2775284	  690.3	  578.2	 8941.0	...
2775285	  690.2	  577.8	 8943.0	...
2775286	  690.3	  578.3	 8943.0	...
2775287	  690.4	  578.8	 8942.0	...
2775288	  690.3	  579.6	 8942.0	...
2775289	  690.0	  579.9	 8941.0	...
2775290	  689.8	  580.1	 8940.0	...
2775291	  689.9	  580.0	 8939.0	...
2775292	  689.9	  579.7	 8939.0	...
2775293	  689.8	  579.3	 8937.0	...
2775294	  689.5	  578.9	 8935.0	...
2775295	  689.2	  578.7	 8935.0	...
2775296	  689.0	  578.9	 8938.0	...
2775297	  689.1	  579.1	 8941.0	...
2775298	  689.0	  579.2	 8940.0	...
2775299	  689.0	  579.2	 8938.0	...
2775300	  688.9	  579.2	 8937.0	...
2775301	  688.9	  579.2	 8937.0	...
2775302	  688.8	  579.4	 8941.0	...
2775303	  688.8	  579.6	 8946.0	...
2775304	  688.7	  580.0	 8951.0	...
2775305	  688.7	  580.2	 8949.0	...
2775306	  688.6	  580.4	 8946.0	...
2775307	  688.6	  580.4	 8947.0	...
2775308	  688.5	  580.4	 8950.0	...
2775309	  688.4	  580.4	 8951.0	...
2775310	  688.4	  580.3	 8949.0	...
2775311	  688.4	  580.1	 8946.0	...
2775312	  688.4	  580.1	 8945.0	...
2775313	  688.3	  580.2	 8943.0	...
2775314	  688.2	  580.3	 8942.0	...
2775315	  688.2	  580.3	 8941.0	...
2775316	  688.1	  580.4	 8941.0	...
2775317	  688.0	  580.1	 8942.0	...
2775318	  688.1	  579.8	 8946.0	...
2775319	  688.5	  579.4	 8950.0	...
2775320	  688.9	  579.1	 8955.0	...
2775321	  689.0	  578.9	 8957.0	...
2775322	  689.0	  578.9	 8958.0	...
2775323	  689.0	  579.0	 8957.0	...
2775324	  689.0	  579.2	 8956.0	...
2775325	  688.9	  579.4	 8953.0	...
2775326	  688.8	  579.6	 8950.0	...
2775327	  688.6	  579.6	 8948.0	...
2775328	  688.4	  579.6	 8947.0	...
2775329	  688.3	  579.5	 8943.0	...
2775330	  688.5	  579.4	 8938.0	...
2775331	  688.8	  579.3	 8929.0	...
2775332	  688.9	  579.4	 8922.0	...
2775333	  688.8	  579.7	 8918.0	...
2775334	  688.6	  579.9	 8925.0	...
2775335	  688.6	  580.1	 8932.0	...
2775336	  688.6	  580.2	 8938.0	...
2775337	  688.7	  580.3	 8938.0	...
2775338	  688.8	  580.3	 8937.0	...
2775339	  689.0	  580.2	 8936.0	...
2775340	  689.2	  580.0	 8935.0	...
2775341	  689.3	  580.0	 8933.0	...
2775342	  689.1	  580.0	 8932.0	...
2775343	  688.8	  580.0	 8934.0	...
2775344	  688.5	  579.9	 8938.0	...
2775345	  688.5	  579.8	 8942.0	...
2775346	  688.5	  579.8	 8945.0	...
2775347	  688.5	  579.8	 8944.0	...
2775348	  688.5	  579.7	 8944.0	...
2775349	  688.5	  579.8	 8940.0	...
2775350	  688.4	  579.8	 8937.0	...
2775351	  688.4	  579.9	 8933.0	...
2775352	  688.4	  580.4	 8932.0	...
2775353	  688.3	  581.0	 8940.0	...
2775354	  688.3	  581.5	 8949.0	...
2775355	  688.2	  581.5	 8949.0	...
2775356	  688.5	  581.3	 8939.0	...
2775357	  688.8	  581.3	 8935.0	...
2775358	  688.8	  581.3	 8940.0	...
2775359	  688.6	  581.3	 8945.0	...
2775360	  688.3	  581.4	 8945.0	...
2775361	  688.4	  581.4	 8944.0	...
2775362	  688.3	  581.4	 8944.0	...
2775363	  688.2	  581.4	 8943.0	...
2775364	  688.0	  581.5	 8942.0	...
2775365	  687.9	  581.6	 8942.0	...
2775366	  687.9	  581.6	 8942.0	...
2775367	  687.8	  581.5	 8943.0	...
2775368	  687.8	  581.4	 8944.0	...
2775369	  687.7	  581.4	 8946.0	...
2775370	  687.8	  581.7	 8949.0	...
2775371	  687.8	  581.9	 8950.0	...
2775372	  688.1	  582.1	 8952.0	...
2775373	  688.4	  582.2	 8955.0	...
2775374	  688.7	  582.4	 8959.0	...
2775375	  688.7	  582.6	 8959.0	...
2775376	  688.5	  582.2	 8956.0	...
2775377	  688.1	  581.9	 8952.0	...
2775378	  687.7	  581.5	 8949.0	...
2775379	  687.5	  581.4	 8948.0	...
2775380	  687.8	  581.4	 8948.0	...
2775381	  688.0	  581.7	 8948.0	...
2775382	  688.0	  582.0	 8948.0	...
2775383	  687.8	  582.2	 8950.0	...
2775384	  688.1	  582.2	 8951.0	...
2775385	  688.5	  582.4	 8952.0	...
2775386	  688.9	  582.6	 8954.0	...
2775387	  688.9	  582.7	 8954.0	...
2775388	  688.8	  582.8	 8955.0	...
2775389	  688.8	  582.6	 8957.0	...
2775390	  688.8	  582.6	 8960.0	...
2775391	  688.8	  582.7	 8964.0	...
2775392	  688.8	  582.8	 8966.0	...
2775393	  689.3	  582.9	 8968.0	...
2775394	  689.9	  582.9	 8970.0	...
2775395	  690.7	  582.9	 8969.0	...
2775396	  691.4	  582.7	 8963.0	...
2775397	  692.7	  582.5	 8958.0	...
2775398	  694.4	  582.2	 8954.0	...
2775399	  695.9	  581.9	 8952.0	...
2775400	  697.7	  581.4	 8949.0	...
2775401	  699.4	  580.9	 8947.0	...
2775402	  701.2	  580.5	 8946.0	...
2775403	  702.7	  580.3	 8944.0	...
2775404	  703.9	  580.1	 8943.0	...
2775405	  704.8	  579.9	 8942.0	...
2775406	  705.1	  579.5	 8939.0	...
2775407	  704.8	  579.1	 8935.0	...
2775408	  704.5	  578.7	 8937.0	...
2775409	  703.8	  578.5	 8943.0	...
2775410	  703.1	  578.5	 8942.0	...
2775411	  702.5	  578.7	 8935.0	...
2775412	  702.0	  578.8	 8926.0	...
2775413	  701.6	  578.8	 8926.0	...
2775414	  701.3	  578.3	 8931.0	...
2775415	  701.1	  577.8	 8937.0	...
2775416	  701.0	  577.8	 8942.0	...
2775417	  700.8	  578.2	 8942.0	...
2775418	  700.7	  578.6	 8945.0	...
2775419	  700.9	  579.1	 8947.0	...
2775420	  701.3	  579.7	 8947.0	...
2775421	  701.6	  580.3	 8943.0	...
2775422	  701.4	  580.5	 8938.0	...
2775423	  701.4	  580.5	 8936.0	...
2775424	  701.4	  580.6	 8935.0	...
2775425	  701.5	  580.6	 8935.0	...
2775426	  701.5	  580.5	 8934.0	...
2775427	  701.5	  580.3	 8934.0	...
2775428	  701.4	  580.4	 8934.0	...
2775429	  701.2	  580.7	 8935.0	...
2775430	  701.0	  580.9	 8935.0	...
2775431	  700.9	  580.8	 8936.0	...
2775432	  700.9	  580.9	 8937.0	...
2775433	  701.2	  581.1	 8937.0	...
2775434	  701.5	  581.2	 8937.0	...
2775435	  701.8	  581.1	 8938.0	...
2775436	  701.9	  581.0	 8939.0	...
2775437	  702.0	  581.2	 8936.0	...
2775438	  701.9	  581.3	 8931.0	...
2775439	  701.9	  581.2	 8927.0	...
2775440	  701.9	  581.0	 8926.0	...
2775441	  701.9	  580.8	 8925.0	...
2775442	  701.9	  580.8	 8924.0	...
2775443	  701.9	  581.1	 8924.0	...
2775444	  702.0	  581.4	 8925.0	...
2775445	  701.6	  581.4	 8926.0	...
2775446	  701.2	  581.4	 8927.0	...
2775447	  701.1	  581.4	 8930.0	...
2775448	  701.4	  581.3	 8934.0	...
2775449	  701.8	  581.3	 8940.0	...
2775450	  701.7	  581.4	 8943.0	...
2775451	  701.6	  581.5	 8945.0	...
2775452	  701.6	  581.5	 8943.0	...
2775453	  701.7	  581.6	 8941.0	...
2775454	  702.0	  581.7	 8941.0	...
2775455	  702.3	  581.9	 8941.0	...
2775456	  702.6	  582.1	 8942.0	...
2775457	  702.5	  581.9	 8942.0	...
2775458	  702.2	  581.6	 8940.0	...
2775459	  701.7	  581.3	 8939.0	...
2775460	  701.5	  581.4	 8943.0	...
2775461	  701.6	  581.6	 8949.0	...
2775462	  701.7	  581.6	 8949.0	...
2775463	  701.7	  581.7	 8944.0	...
2775464	  701.6	  581.5	 8939.0	...
2775465	  701.3	  581.5	 8939.0	...
2775466	  701.1	  581.3	 8940.0	...
2775467	  701.0	  581.1	 8941.0	...
2775468	  701.0	  580.9	 8941.0	...
2775469	  701.0	  580.9	 8941.0	...
2775470	  701.3	  581.1	 8939.0	...
2775471	  701.7	  581.3	 8937.0	...
2775472	  701.8	  581.5	 8935.0	...
2775473	  701.5	  581.5	 8937.0	...
2775474	  701.1	  581.6	 8940.0	...
2775475	  701.0	  581.6	 8943.0	...
2775476	  701.0	  581.5	 8940.0	...
2775477	  701.0	  581.5	 8937.0	...
2775478	  701.1	  581.8	 8933.0	...
2775479	  701.1	  582.2	 8932.0	...
2775480	  701.1	  582.7	 8929.0	...
2775481	  701.1	  582.8	 8927.0	...
2775482	  701.2	  582.8	 8929.0	...
2775483	  701.3	  582.8	 8932.0	...
2775484	  701.3	  582.8	 8933.0	...
2775485	  701.3	  582.9	 8932.0	...
2775486	  701.1	  582.8	 8932.0	...
2775487	  701.0	  582.6	 8935.0	...
2775488	  701.0	  582.5	 8937.0	...
2775489	  701.0	  582.4	 8940.0	...
2775490	  701.1	  582.5	 8941.0	...
2775491	  700.9	  582.6	 8940.0	...
2775492	  700.6	  582.9	 8938.0	...
2775493	  700.4	  583.0	 8936.0	...
2775494	  700.7	  583.1	 8936.0	...
2775495	  700.8	  583.1	 8936.0	...
2775496	  700.9	  583.2	 8937.0	...
2775497	  700.9	  583.3	 8938.0	...
2775498	  700.9	  583.3	 8939.0	...
2775499	  700.9	  583.3	 8940.0	...
2775500	  701.0	  583.1	 8940.0	...
2775501	  701.0	  582.9	 8941.0	...
2775502	  701.0	  583.2	 8941.0	...
2775503	  701.1	  583.4	 8941.0	...
2775504	  701.0	  583.7	 8940.0	...
2775505	  700.9	  583.7	 8938.0	...
2775506	  700.8	  584.1	 8937.0	...
2775507	  701.0	  584.4	 8936.0	...
2775508	  701.2	  584.4	 8936.0	...
2775509	  701.6	  584.1	 8932.0	...
2775510	  701.8	  584.3	 8929.0	...
2775511	  701.7	  584.7	 8927.0	...
2775512	  701.4	  585.1	 8929.0	...
2775513	  700.9	  584.9	 8930.0	...
2775514	  700.8	  584.7	 8930.0	...
2775515	  700.7	  584.6	 8931.0	...
2775516	  700.8	  584.5	 8932.0	...
2775517	  701.0	  584.4	 8935.0	...
2775518	  700.8	  584.2	 8937.0	...
2775519	  700.5	  584.0	 8938.0	...
2775520	  700.2	  583.8	 8936.0	...
2775521	  700.2	  583.8	 8935.0	...
2775522	  700.3	  584.2	 8936.0	...
2775523	  700.4	  584.6	 8936.0	...
2775524	  700.6	  584.9	 8931.0	...
2775525	  700.6	  584.8	 8927.0	...
2775526	  700.4	  584.7	 8922.0	...
2775527	  700.3	  584.6	 8922.0	...
2775528	  700.2	  584.6	 8922.0	...
2775529	  700.2	  584.7	 8922.0	...
2775530	  700.2	  584.7	 8924.0	...
2775531	  700.3	  584.7	 8925.0	...
2775532	  700.4	  584.7	 8927.0	...
2775533	  700.6	  584.9	 8930.0	...
2775534	  700.6	  585.1	 8933.0	...
2775535	  700.7	  585.0	 8934.0	...
2775536	  700.8	  584.7	 8933.0	...
2775537	  700.8	  584.5	 8932.0	...
2775538	  700.7	  584.7	 8931.0	...
2775539	  700.6	  585.0	 8929.0	...
2775540	  700.4	  585.3	 8928.0	...
2775541	  700.1	  585.5	 8928.0	...
2775542	  699.8	  585.6	 8928.0	...
2775543	  699.8	  585.4	 8929.0	...
2775544	  699.8	  585.1	 8930.0	...
2775545	  699.8	  584.9	 8931.0	...
2775546	  699.8	  585.0	 8932.0	...
2775547	  700.0	  585.4	 8932.0	...
2775548	  700.1	  585.5	 8932.0	...
2775549	  700.2	  585.5	 8932.0	...
2775550	  700.0	  585.2	 8932.0	...
2775551	  699.9	  585.0	 8929.0	...
2775552	  699.8	  585.5	 8924.0	...
2775553	  700.1	  586.0	 8920.0	...
2775554	  700.4	  586.4	 8919.0	...
2775555	  700.4	  586.2	 8917.0	...
2775556	  700.1	  586.1	 8918.0	...
2775557	  699.9	  586.0	 8922.0	...
2775558	  699.9	  586.0	 8926.0	...
2775559	  699.9	  586.0	 8927.0	...
2775560	  699.9	  586.0	 8927.0	...
2775561	  700.1	  586.0	 8925.0	...
2775562	  700.2	  586.0	 8924.0	...
2775563	  700.3	  586.0	 8923.0	...
2775564	  700.2	  586.0	 8923.0	...
2775565	  699.9	  586.0	 8922.0	...
2775566	  699.6	  586.1	 8921.0	...
2775567	  699.4	  586.1	 8920.0	...
2775568	  699.5	  586.1	 8919.0	...
2775569	  699.5	  586.1	 8918.0	...
2775570	  699.4	  586.1	 8919.0	...
2775571	  699.3	  586.1	 8919.0	...
2775572	  699.3	  586.5	 8918.0	...
2775573	  699.4	  587.0	 8915.0	...
2775574	  699.4	  587.3	 8913.0	...
2775575	  699.5	  587.1	 8916.0	...
2775576	  699.6	  586.8	 8919.0	...
2775577	  699.6	  586.7	 8921.0	...
2775578	  699.3	  586.7	 8919.0	...
2775579	  699.0	  586.7	 8917.0	...
2775580	  698.6	  586.6	 8916.0	...
2775581	  698.6	  586.6	 8918.0	...
2775582	  698.6	  586.7	 8920.0	...
2775583	  698.7	  586.7	 8922.0	...
2775584	  698.7	  586.7	 8921.0	...
2775585	  698.9	  586.7	 8919.0	...
2775586	  699.0	  586.8	 8916.0	...
2775587	  699.0	  586.9	 8914.0	...
2775588	  698.9	  587.2	 8912.0	...
2775589	  698.8	  587.3	 8911.0	...
2775590	  698.7	  587.5	 8910.0	...
2775591	  698.7	  587.4	 8913.0	...
2775592	  698.6	  587.4	 8917.0	...
2775593	  698.6	  587.4	 8920.0	...
2775594	  698.3	  587.4	 8916.0	...
2775595	  698.0	  587.5	 8912.0	...
2775596	  698.0	  587.7	 8910.0	...
MSG	2775597 0000 _ Number Off
2775597	  698.3	  587.8	 8911.0	...
2775598	  698.5	  587.8	 8912.0	...
2775599	  698.5	  587.8	 8914.0	...
2775600	  698.6	  587.5	 8916.0	...
2775601	  698.7	  587.2	 8919.0	...
2775602	  698.6	  587.0	 8920.0	...
2775603	  698.5	  586.9	 8918.0	...
2775604	  698.5	  587.0	 8915.0	...
2775605	  698.5	  587.0	 8910.0	...
2775606	  698.8	  587.0	 8909.0	...
2775607	  699.0	  587.0	 8911.0	...
2775608	  699.0	  586.9	 8914.0	...
2775609	  698.8	  586.8	 8916.0	...
2775610	  698.6	  586.7	 8916.0	...
2775611	  698.6	  587.0	 8914.0	...
2775612	  698.5	  587.4	 8913.0	...
2775613	  698.5	  587.8	 8912.0	...
2775614	  698.4	  587.8	 8913.0	...
2775615	  698.3	  587.8	 8913.0	...
2775616	  698.0	  587.9	 8913.0	...
2775617	  697.9	  588.0	 8913.0	...
2775618	  697.9	  588.1	 8914.0	...
2775619	  698.0	  588.2	 8916.0	...
2775620	  698.0	  587.9	 8918.0	...
2775621	  698.1	  587.6	 8919.0	...
2775622	  698.2	  587.2	 8919.0	...
2775623	  698.1	  587.1	 8917.0	...
2775624	  698.0	  587.2	 8916.0	...
2775625	  697.9	  587.4	 8917.0	...
2775626	  698.1	  587.5	 8918.0	...
2775627	  698.3	  587.5	 8920.0	...
2775628	  698.4	  587.4	 8920.0	...
2775629	  698.2	  587.4	 8920.0	...
2775630	  697.8	  587.6	 8919.0	...
2775631	  697.7	  587.7	 8919.0	...
2775632	  697.9	  588.0	 8918.0	...
2775633	  698.4	  588.1	 8918.0	...
2775634	  698.6	  588.3	 8918.0	...
2775635	  698.9	  588.4	 8918.0	...
2775636	  699.0	  588.4	 8918.0	...
2775637	  698.7	  588.5	 8918.0	...
2775638	  698.3	  588.5	 8919.0	...
2775639	  698.0	  588.4	 8920.0	...
2775640	  698.1	  588.3	 8921.0	...
2775641	  698.1	  588.3	 8918.0	...
2775642	  698.1	  588.3	 8914.0	...
2775643	  698.2	  588.1	 8909.0	...
2775644	  698.2	  587.8	 8909.0	...
2775645	  698.2	  587.6	 8909.0	...
2775646	  698.3	  587.4	 8910.0	...
2775647	  698.3	  587.4	 8912.0	...
2775648	  698.3	  587.5	 8920.0	...
2775649	  698.2	  587.4	 8927.0	...
2775650	  698.0	  587.4	 8934.0	...
2775651	  697.9	  587.3	 8933.0	...
2775652	  697.6	  587.2	 8933.0	...
2775653	  697.5	  587.4	 8931.0	...
2775654	  697.5	  587.6	 8928.0	...
2775655	  697.7	  587.7	 8926.0	...
2775656	  697.7	  587.7	 8926.0	...
2775657	  697.6	  587.7	 8926.0	...
2775658	  697.8	  587.7	 8931.0	...
2775659	  698.0	  587.7	 8936.0	...
2775660	  698.2	  587.8	 8938.0	...
2775661	  698.2	  587.7	 8935.0	...
2775662	  698.1	  587.6	 8934.0	...
2775663	  698.0	  587.4	 8936.0	...
2775664	  698.0	  587.4	 8938.0	...
2775665	  698.1	  587.8	 8937.0	...
2775666	  697.9	  588.2	 8935.0	...
2775667	  697.7	  588.5	 8932.0	...
2775668	  697.4	  588.5	 8933.0	...
2775669	  697.3	  588.2	 8934.0	...
2775670	  697.2	  588.0	 8934.0	...
2775671	  697.4	  587.8	 8934.0	...
2775672	  697.5	  588.0	 8934.0	...
2775673	  697.5	  588.2	 8933.0	...
2775674	  697.6	  588.4	 8933.0	...
2775675	  697.6	  588.5	 8936.0	...
2775676	  697.5	  588.6	 8941.0	...
2775677	  697.4	  588.7	 8946.0	...
2775678	  697.4	  588.5	 8946.0	...
2775679	  697.4	  588.3	 8946.0	...
2775680	  697.4	  588.0	 8946.0	...
2775681	  697.3	  588.0	 8946.0	...
2775682	  697.3	  588.2	 8946.0	...
2775683	  697.3	  588.3	 8944.0	...
2775684	  697.3	  588.4	 8942.0	...
2775685	  697.3	  588.2	 8941.0	...
2775686	  697.2	  588.2	 8941.0	...
2775687	  697.2	  588.1	 8942.0	...
2775688	  697.1	  588.1	 8943.0	...
2775689	  697.1	  587.9	 8944.0	...
2775690	  697.1	  587.8	 8945.0	...
2775691	  697.1	  588.1	 8942.0	...
2775692	  697.1	  588.4	 8940.0	...
2775693	  697.0	  588.6	 8938.0	...
2775694	  697.0	  588.6	 8941.0	...
2775695	  697.1	  588.5	 8943.0	...
2775696	  697.2	  588.3	 8947.0	...
2775697	  697.3	  588.1	 8948.0	...
2775698	  697.2	  587.7	 8949.0	...
2775699	  697.1	  587.4	 8949.0	...
2775700	  696.6	  587.3	 8950.0	...
2775701	  696.1	  587.4	 8949.0	...
2775702	  696.2	  587.7	 8949.0	...
2775703	  696.6	  587.9	 8950.0	...
2775704	  696.9	  587.8	 8952.0	...
2775705	  696.9	  587.6	 8947.0	...
2775706	  696.9	  587.4	 8942.0	...
2775707	  696.8	  587.4	 8936.0	...
2775708	  696.8	  587.4	 8941.0	...
2775709	  697.0	  587.5	 8948.0	...
2775710	  697.2	  587.4	 8955.0	...
2775711	  697.2	  587.4	 8958.0	...
2775712	  697.1	  587.3	 8960.0	...
2775713	  696.9	  587.3	 8959.0	...
2775714	  696.9	  587.4	 8957.0	...
2775715	  696.9	  587.4	 8954.0	...
2775716	  696.9	  587.5	 8954.0	...
2775717	  697.0	  587.5	 8953.0	...
2775718	  697.0	  587.2	 8957.0	...
2775719	  697.1	  586.8	 8962.0	...
2775720	  697.2	  586.6	 8958.0	...
2775721	  697.3	  586.7	 8951.0	...
2775722	  697.5	  586.9	 8945.0	...
2775723	  697.6	  587.1	 8949.0	...
2775724	  697.5	  587.5	 8952.0	...
2775725	  697.3	  587.8	 8954.0	...
2775726	  697.0	  587.6	 8955.0	...
2775727	  697.0	  587.3	 8955.0	...
2775728	  697.2	  586.9	 8956.0	...
2775729	  697.1	  587.0	 8957.0	...
2775730	  696.8	  587.1	 8958.0	...
2775731	  696.6	  587.1	 8958.0	...
2775732	  696.8	  587.1	 8957.0	...
2775733	  697.1	  586.9	 8955.0	...
2775734	  697.1	  586.7	 8958.0	...
2775735	  697.0	  586.6	 8961.0	...
2775736	  696.8	  586.7	 8965.0	...
2775737	  696.6	  586.7	 8965.0	...
2775738	  696.6	  586.8	 8965.0	...
2775739	  696.5	  586.9	 8965.0	...
2775740	  696.4	  587.0	 8957.0	...
2775741	  696.4	  586.9	 8950.0	...
2775742	  696.4	  586.6	 8942.0	...
2775743	  696.4	  586.3	 8944.0	...
2775744	  696.4	  586.2	 8948.0	...
2775745	  696.5	  586.2	 8955.0	...
2775746	  696.6	  586.2	 8961.0	...
2775747	  696.6	  586.3	 8964.0	...
2775748	  696.6	  586.4	 8962.0	...
2775749	  696.7	  586.4	 8960.0	...
2775750	  696.4	  586.5	 8957.0	...
2775751	  696.2	  586.5	 8959.0	...
2775752	  696.0	  586.6	 8964.0	...
2775753	  696.0	  586.8	 8969.0	...
2775754	  696.1	  586.9	 8971.0	...
2775755	  696.1	  586.9	 8971.0	...
2775756	  696.1	  586.8	 8971.0	...
2775757	  696.0	  586.8	 8972.0	...
2775758	  695.8	  586.8	 8971.0	...
2775759	  695.6	  586.8	 8970.0	...
2775760	  695.6	  586.7	 8968.0	...
2775761	  695.8	  586.5	 8969.0	...
2775762	  696.2	  586.4	 8972.0	...
2775763	  696.4	  586.4	 8976.0	...
2775764	  696.3	  586.4	 8974.0	...
2775765	  696.3	  586.5	 8971.0	...
2775766	  696.4	  586.7	 8966.0	...
2775767	  696.4	  586.8	 8964.0	...
2775768	  696.6	  586.7	 8962.0	...
2775769	  696.8	  586.5	 8963.0	...
2775770	  697.0	  586.3	 8967.0	...
2775771	  697.0	  586.4	 8971.0	...
2775772	  696.8	  586.1	 8973.0	...
2775773	  696.4	  585.7	 8973.0	...
2775774	  696.1	  585.5	 8975.0	...
2775775	  696.1	  585.6	 8977.0	...
2775776	  696.0	  585.7	 8981.0	...
2775777	  696.0	  585.8	 8984.0	...
2775778	  695.9	  585.7	 8983.0	...
2775779	  695.9	  585.8	 8981.0	...
2775780	  695.9	  586.1	 8979.0	...
2775781	  696.0	  586.3	 8979.0	...
2775782	  696.2	  586.6	 8980.0	...
2775783	  696.3	  586.6	 8979.0	...
2775784	  696.4	  586.5	 8977.0	...
2775785	  696.5	  586.5	 8975.0	...
2775786	  696.4	  585.9	 8976.0	...
2775787	  696.4	  585.4	 8982.0	...
2775788	  696.4	  584.9	 8987.0	...
2775789	  696.4	  584.9	 8993.0	...
2775790	  696.3	  584.9	 8993.0	...
2775791	  696.4	  584.8	 8993.0	...
2775792	  696.5	  584.8	 8992.0	...
2775793	  696.2	  584.8	 8992.0	...
2775794	  695.7	  584.9	 8992.0	...
2775795	  695.6	  585.0	 8993.0	...
2775796	  695.7	  585.2	 8990.0	...
2775797	  695.8	  585.3	 8987.0	...
2775798	  695.6	  585.5	 8985.0	...
2775799	  695.6	  585.5	 8989.0	...
2775800	  695.6	  585.5	 8993.0	...
2775801	  695.6	  585.6	 8997.0	...
2775802	  695.6	  585.3	 8997.0	...
2775803	  695.7	  585.0	 8996.0	...
2775804	  695.7	  584.7	 8995.0	...
2775805	  695.8	  584.7	 8995.0	...
2775806	  695.8	  584.6	 8996.0	...
MSG	2775807 0000 _ Number On
2775807	  695.5	  584.4	 8998.0	...
2775808	  695.2	  584.2	 9001.0	...
2775809	  694.8	  584.0	 9004.0	...
2775810	  694.6	  583.8	 9005.0	...
2775811	  694.7	  583.7	 9005.0	...
2775812	  695.0	  583.7	 9005.0	...
2775813	  695.2	  583.9	 9005.0	...
2775814	  695.1	  584.1	 9005.0	...
2775815	  695.0	  584.3	 9005.0	...
2775816	  694.9	  584.1	 9006.0	...
2775817	  694.8	  583.8	 9009.0	...
2775818	  694.8	  583.6	 9012.0	...
2775819	  694.7	  583.7	 9012.0	...
2775820	  694.6	  583.6	 9009.0	...
2775821	  694.6	  583.6	 9006.0	...
2775822	  694.7	  583.5	 9007.0	...
2775823	  694.7	  583.5	 9008.0	...
2775824	  694.8	  583.5	 9008.0	...
2775825	  694.8	  583.4	 9007.0	...
2775826	  694.4	  583.3	 9005.0	...
2775827	  694.0	  583.2	 9005.0	...
2775828	  694.0	  583.7	 9004.0	...
2775829	  694.4	  584.3	 9002.0	...
2775830	  694.8	  584.4	 9000.0	...
2775831	  694.8	  584.1	 9001.0	...
2775832	  694.9	  583.7	 9005.0	...
2775833	  694.9	  583.7	 9009.0	...
2775834	  694.9	  583.5	 9009.0	...
2775835	  694.9	  583.2	 9007.0	...
2775836	  695.0	  583.0	 9008.0	...
2775837	  695.1	  582.9	 9011.0	...
2775838	  695.2	  582.8	 9017.0	...
2775839	  695.1	  582.6	 9019.0	...
2775840	  695.2	  582.5	 9023.0	...
2775841	  695.3	  582.5	 9024.0	...
2775842	  695.4	  582.5	 9026.0	...
2775843	  695.5	  582.5	 9026.0	...
2775844	  695.7	  582.5	 9027.0	...
2775845	  695.9	  582.5	 9027.0	...
2775846	  696.1	  582.4	 9028.0	...
2775847	  696.1	  582.4	 9028.0	...
2775848	  696.1	  582.3	 9028.0	...
2775849	  696.0	  582.3	 9027.0	...
2775850	  696.1	  582.2	 9026.0	...
2775851	  696.2	  582.3	 9024.0	...
2775852	  696.4	  582.5	 9022.0	...
2775853	  696.5	  582.8	 9022.0	...
2775854	  696.6	  582.7	 9022.0	...
2775855	  696.6	  582.2	 9021.0	...
2775856	  696.5	  581.7	 9021.0	...
2775857	  696.4	  581.4	 9020.0	...
2775858	  696.3	  581.4	 9020.0	...
2775859	  696.3	  581.4	 9020.0	...
2775860	  696.6	  581.4	 9020.0	...
2775861	  696.9	  581.3	 9020.0	...
2775862	  697.1	  581.2	 9021.0	...
2775863	  697.1	  581.2	 9019.0	...
2775864	  697.2	  581.3	 9016.0	...
2775865	  697.4	  581.5	 9016.0	...
2775866	  697.7	  581.6	 9019.0	...
2775867	  697.7	  581.6	 9019.0	...
2775868	  697.8	  581.4	 9016.0	...
2775869	  697.8	  581.2	 9014.0	...
2775870	  697.9	  581.0	 9014.0	...
2775871	  697.6	  580.8	 9012.0	...
2775872	  697.3	  580.7	 9011.0	...
2775873	  697.1	  580.7	 9010.0	...
2775874	  697.2	  580.9	 9009.0	...
2775875	  697.2	  580.9	 9009.0	...
2775876	  697.2	  580.8	 9008.0	...
2775877	  697.2	  580.6	 9008.0	...
2775878	  697.2	  580.8	 9008.0	...
2775879	  697.3	  581.0	 9009.0	...
2775880	  697.5	  580.9	 9014.0	...
2775881	  697.7	  580.6	 9019.0	...
2775882	  697.7	  580.3	 9021.0	...
2775883	  697.8	  580.3	 9020.0	...
2775884	  697.8	  580.3	 9019.0	...
2775885	  697.7	  580.3	 9024.0	...
2775886	  697.7	  580.5	 9028.0	...
2775887	  697.7	  580.8	 9029.0	...
2775888	  697.6	  581.0	 9026.0	...
2775889	  697.5	  580.9	 9023.0	...
2775890	  697.5	  580.7	 9022.0	...
2775891	  697.6	  580.4	 9023.0	...
2775892	  697.6	  580.2	 9025.0	...
2775893	  697.6	  580.1	 9026.0	...
2775894	  697.5	  580.1	 9026.0	...
2775895	  697.5	  580.1	 9025.0	...
2775896	  697.6	  579.6	 9026.0	...
2775897	  697.7	  579.2	 9028.0	...
2775898	  697.8	  579.2	 9029.0	...
2775899	  697.8	  579.7	 9028.0	...
2775900	  697.8	  580.2	 9030.0	...
2775901	  697.5	  580.2	 9032.0	...
2775902	  697.2	  580.0	 9034.0	...
2775903	  696.8	  580.0	 9034.0	...
2775904	  696.7	  580.1	 9031.0	...
2775905	  696.6	  579.9	 9028.0	...
2775906	  696.6	  579.5	 9025.0	...
2775907	  696.7	  579.1	 9030.0	...
2775908	  696.8	  578.9	 9035.0	...
2775909	  696.9	  578.7	 9039.0	...
2775910	  696.8	  578.5	 9036.0	...
2775911	  696.7	  578.4	 9034.0	...
2775912	  696.7	  578.4	 9033.0	...
2775913	  696.7	  578.4	 9036.0	...
2775914	  697.0	  578.5	 9039.0	...
2775915	  697.4	  578.3	 9041.0	...
2775916	  697.8	  578.2	 9044.0	...
2775917	  697.8	  578.2	 9047.0	...
2775918	  697.6	  578.6	 9045.0	...
2775919	  697.4	  578.9	 9041.0	...
2775920	  697.4	  579.1	 9037.0	...
2775921	  697.3	  579.1	 9039.0	...
2775922	  697.4	  579.0	 9044.0	...
2775923	  697.6	  578.9	 9047.0	...
2775924	  697.8	  578.9	 9049.0	...
2775925	  697.8	  578.8	 9048.0	...
2775926	  697.9	  578.4	 9047.0	...
2775927	  698.0	  578.0	 9046.0	...
2775928	  698.2	  577.8	 9046.0	...
2775929	  698.3	  577.9	 9051.0	...
2775930	  698.4	  578.1	 9057.0	...
2775931	  698.3	  578.3	 9062.0	...
2775932	  698.3	  578.4	 9063.0	...
2775933	  698.4	  578.5	 9065.0	...
2775934	  698.5	  578.5	 9066.0	...
2775935	  698.6	  578.6	 9063.0	...
2775936	  698.7	  578.5	 9059.0	...
2775937	  698.7	  578.4	 9057.0	...
2775938	  698.5	  578.3	 9060.0	...
2775939	  698.2	  578.1	 9063.0	...
2775940	  698.2	  578.0	 9063.0	...
2775941	  698.4	  577.9	 9061.0	...
2775942	  698.4	  577.9	 9060.0	...
2775943	  698.3	  577.4	 9059.0	...
2775944	  698.2	  577.0	 9062.0	...
2775945	  698.2	  576.6	 9065.0	...
2775946	  698.2	  576.7	 9066.0	...
2775947	  698.2	  577.0	 9067.0	...
2775948	  698.3	  577.1	 9068.0	...
2775949	  698.3	  577.1	 9068.0	...
2775950	  698.2	  577.2	 9065.0	...
2775951	  698.2	  577.3	 9063.0	...
2775952	  698.2	  577.4	 9064.0	...
2775953	  698.2	  577.4	 9065.0	...
2775954	  698.2	  577.3	 9069.0	...
2775955	  698.0	  577.1	 9075.0	...
2775956	  697.9	  576.8	 9080.0	...
2775957	  697.9	  576.9	 9077.0	...
2775958	  697.9	  577.2	 9071.0	...
2775959	  698.0	  577.2	 9069.0	...
2775960	  698.1	  576.9	 9072.0	...
2775961	  698.1	  576.6	 9075.0	...
2775962	  698.0	  576.6	 9075.0	...
2775963	  697.9	  576.6	 9077.0	...
2775964	  697.9	  576.5	 9079.0	...
2775965	  697.9	  576.4	 9083.0	...
2775966	  698.0	  576.4	 9085.0	...
2775967	  698.0	  576.3	 9083.0	...
2775968	  698.0	  576.1	 9079.0	...
2775969	  698.1	  575.9	 9077.0	...
2775970	  698.2	  575.6	 9079.0	...
2775971	  698.2	  575.4	 9089.0	...
2775972	  698.0	  575.4	 9096.0	...
2775973	  697.9	  575.7	 9097.0	...
2775974	  697.9	  576.0	 9091.0	...
2775975	  697.8	  576.5	 9084.0	...
2775976	  697.7	  576.8	 9084.0	...
2775977	  697.7	  577.1	 9082.0	...
2775978	  697.8	  577.0	 9083.0	...
2775979	  698.0	  576.9	 9086.0	...
2775980	  698.2	  577.0	 9089.0	...
2775981	  698.5	  577.2	 9089.0	...
2775982	  698.6	  577.4	 9088.0	...
2775983	  698.8	  577.3	 9086.0	...
2775984	  698.9	  577.0	 9086.0	...
2775985	  698.4	  576.8	 9085.0	...
2775986	  697.9	  576.7	 9086.0	...
2775987	  697.4	  576.7	 9087.0	...
2775988	  697.5	  576.2	 9088.0	...
2775989	  697.5	  575.8	 9086.0	...
2775990	  697.4	  575.4	 9084.0	...
2775991	  697.4	  575.5	 9082.0	...
2775992	  697.3	  575.6	 9082.0	...
2775993	  697.2	  575.6	 9081.0	...
2775994	  697.1	  575.7	 9081.0	...
2775995	  697.3	  575.7	 9081.0	...
2775996	  697.6	  575.7	 9080.0	...
2775997	  697.9	  575.6	 9079.0	...
2775998	  698.0	  575.4	 9082.0	...
2775999	  698.1	  575.3	 9086.0	...
2776000	  698.2	  575.3	 9091.0	...
2776001	  698.4	  575.3	 9090.0	...
2776002	  698.5	  575.3	 9088.0	...
2776003	  698.3	  575.2	 9086.0	...
2776004	  698.2	  575.1	 9086.0	...
2776005	  698.1	  575.1	 9087.0	...
2776006	  698.0	  575.1	 9088.0	...
2776007	  697.9	  575.3	 9092.0	...
2776008	  697.8	  575.5	 9097.0	...
2776009	  698.0	  575.7	 9102.0	...
2776010	  698.1	  575.8	 9104.0	...
2776011	  698.1	  576.0	 9104.0	...
2776012	  698.2	  576.0	 9100.0	...
2776013	  698.3	  575.8	 9095.0	...
2776014	  698.4	  575.4	 9090.0	...
2776015	  698.4	  575.1	 9090.0	...
2776016	  698.5	  575.1	 9091.0	...
2776017	  698.6	  575.0	 9092.0	...
2776018	  698.7	  574.9	 9094.0	...
2776019	  698.7	  574.7	 9095.0	...
2776020	  698.6	  574.6	 9096.0	...
2776021	  698.6	  574.4	 9096.0	...
2776022	  698.6	  574.5	 9096.0	...
2776023	  698.5	  574.5	 9097.0	...
2776024	  698.5	  574.6	 9098.0	...
2776025	  698.4	  574.5	 9103.0	...
2776026	  698.4	  574.4	 9106.0	...
2776027	  698.5	  574.6	 9109.0	...
2776028	  698.7	  574.9	 9109.0	...
2776029	  698.9	  575.2	 9102.0	...
2776030	  698.9	  575.4	 9095.0	...
2776031	  698.8	  575.1	 9089.0	...
2776032	  698.7	  574.6	 9091.0	...
2776033	  698.6	  574.2	 9094.0	...
2776034	  698.4	  574.2	 9095.0	...
2776035	  698.2	  574.3	 9095.0	...
2776036	  698.1	  574.4	 9094.0	...
2776037	  698.0	  574.5	 9093.0	...
2776038	  697.9	  574.5	 9092.0	...
2776039	  697.7	  574.7	 9092.0	...
2776040	  697.6	  574.8	 9092.0	...
2776041	  697.6	  574.7	 9091.0	...
2776042	  697.4	  574.6	 9090.0	...
2776043	  697.2	  574.5	 9089.0	...
2776044	  697.0	  574.6	 9090.0	...
2776045	  697.1	  574.8	 9091.0	...
2776046	  697.1	  574.5	 9089.0	...
2776047	  697.1	  574.0	 9088.0	...
2776048	  697.0	  573.5	 9091.0	...
2776049	  697.0	  573.4	 9094.0	...
2776050	  697.0	  573.5	 9097.0	...
2776051	  697.1	  573.6	 9096.0	...
2776052	  697.1	  573.6	 9101.0	...
2776053	  697.0	  573.5	 9106.0	...
2776054	  696.9	  573.5	 9111.0	...
2776055	  696.9	  573.4	 9112.0	...
2776056	  696.9	  573.5	 9112.0	...
2776057	  697.0	  573.6	 9112.0	...
2776058	  697.1	  573.8	 9109.0	...
2776059	  697.1	  573.9	 9105.0	...
2776060	  697.3	  574.0	 9101.0	...
2776061	  697.3	  574.0	 9100.0	...
2776062	  697.4	  574.1	 9100.0	...
2776063	  697.3	  574.1	 9102.0	...
2776064	  697.2	  574.1	 9104.0	...
2776065	  697.0	  573.9	 9104.0	...
2776066	  696.6	  573.8	 9101.0	...
2776067	  696.4	  573.7	 9098.0	...
2776068	  696.1	  573.7	 9098.0	...
2776069	  696.1	  573.6	 9100.0	...
2776070	  695.9	  573.7	 9101.0	...
2776071	  695.8	  573.7	 9101.0	...
2776072	  695.8	  573.7	 9101.0	...
2776073	  695.9	  573.6	 9101.0	...
2776074	  696.0	  573.5	 9101.0	...
2776075	  696.0	  573.4	 9101.0	...
2776076	  696.0	  573.5	 9101.0	...
2776077	  696.2	  573.5	 9102.0	...
2776078	  696.4	  573.5	 9102.0	...
2776079	  696.5	  573.3	 9102.0	...
2776080	  696.5	  573.2	 9102.0	...
2776081	  696.4	  573.1	 9101.0	...
2776082	  696.3	  573.2	 9101.0	...
2776083	  696.3	  573.1	 9101.0	...
2776084	  696.1	  572.9	 9104.0	...
2776085	  695.9	  572.8	 9107.0	...
2776086	  695.8	  572.9	 9105.0	...
2776087	  695.7	  573.3	 9101.0	...
2776088	  695.7	  573.7	 9098.0	...
2776089	  695.7	  573.9	 9100.0	...
2776090	  695.8	  573.9	 9102.0	...
2776091	  695.9	  573.7	 9104.0	...
2776092	  695.9	  573.5	 9106.0	...
2776093	  695.8	  573.3	 9104.0	...
2776094	  695.8	  573.4	 9101.0	...
2776095	  696.2	  573.4	 9101.0	...
2776096	  696.5	  573.6	 9104.0	...
2776097	  696.6	  573.8	 9105.0	...
2776098	  696.3	  574.2	 9103.0	...
2776099	  696.1	  574.3	 9102.0	...
2776100	  696.3	  574.3	 9104.0	...
2776101	  696.4	  574.3	 9106.0	...
2776102	  696.4	  574.2	 9107.0	...
2776103	  696.4	  574.0	 9109.0	...
2776104	  696.4	  573.8	 9108.0	...
2776105	  696.4	  573.5	 9106.0	...
2776106	  696.2	  573.4	 9105.0	...
2776107	  696.1	  573.4	 9105.0	...
2776108	  696.0	  573.5	 9106.0	...
2776109	  696.1	  574.2	 9107.0	...
MSG	2776110 0000 _ Number Off
2776110	  696.2	  574.8	 9106.0	...
2776111	  696.1	  574.9	 9105.0	...
2776112	  695.9	  574.6	 9106.0	...
2776113	  695.7	  574.3	 9109.0	...
2776114	  695.8	  574.5	 9108.0	...
2776115	  696.1	  574.6	 9105.0	...
2776116	  696.3	  574.6	 9102.0	...
2776117	  696.6	  574.3	 9103.0	...
2776118	  696.7	  574.1	 9103.0	...
2776119	  696.9	  573.9	 9101.0	...
2776120	  696.7	  574.0	 9099.0	...
2776121	  696.5	  574.0	 9097.0	...
2776122	  696.7	  574.1	 9096.0	...
2776123	  697.1	  574.0	 9097.0	...
2776124	  697.5	  574.0	 9098.0	...
2776125	  697.5	  574.3	 9098.0	...
2776126	  697.5	  574.5	 9097.0	...
2776127	  697.3	  574.7	 9096.0	...
2776128	  697.2	  574.6	 9096.0	...
2776129	  697.1	  574.5	 9096.0	...
2776130	  697.5	  574.5	 9097.0	...
2776131	  697.9	  574.6	 9098.0	...
2776132	  698.3	  574.8	 9099.0	...
2776133	  698.4	  575.0	 9100.0	...
2776134	  698.5	  575.2	 9100.0	...
2776135	  698.7	  575.5	 9100.0	...
2776136	  698.8	  575.3	 9099.0	...
2776137	  698.7	  575.2	 9099.0	...
2776138	  698.3	  575.1	 9095.0	...
2776139	  698.0	  574.9	 9092.0	...
2776140	  697.8	  574.6	 9096.0	...
2776141	  697.7	  574.2	 9103.0	...
2776142	  697.7	  574.1	 9111.0	...
2776143	  697.6	  574.1	 9112.0	...
2776144	  697.5	  574.1	 9113.0	...
2776145	  697.6	  574.1	 9109.0	...
2776146	  697.9	  574.0	 9105.0	...
2776147	  698.2	  573.9	 9101.0	...
2776148	  698.3	  574.2	 9101.0	...
2776149	  698.3	  574.8	 9101.0	...
2776150	  698.3	  575.3	 9097.0	...
2776151	  698.1	  575.6	 9093.0	...
2776152	  698.0	  575.6	 9089.0	...
2776153	  697.8	  575.4	 9089.0	...
2776154	  697.7	  575.1	 9089.0	...
2776155	  697.8	  574.9	 9089.0	...
2776156	  697.9	  574.9	 9088.0	...
2776157	  697.9	  575.2	 9087.0	...
2776158	  697.9	  575.4	 9085.0	...
2776159	  697.9	  575.5	 9086.0	...
2776160	  698.0	  575.4	 9087.0	...
2776161	  698.1	  575.4	 9087.0	...
2776162	  698.2	  575.4	 9085.0	...
2776163	  698.3	  575.3	 9084.0	...
2776164	  698.4	  574.9	 9084.0	...
2776165	  698.5	  574.6	 9085.0	...
2776166	  698.6	  574.5	 9086.0	...
2776167	  698.7	  574.7	 9088.0	...
2776168	  698.7	  574.8	 9090.0	...
2776169	  698.8	  574.9	 9091.0	...
2776170	  698.8	  575.1	 9092.0	...
2776171	  698.8	  575.1	 9091.0	...
2776172	  698.7	  575.4	 9090.0	...
2776173	  698.7	  575.8	 9087.0	...
2776174	  698.7	  576.1	 9085.0	...
2776175	  698.6	  576.2	 9085.0	...
2776176	  698.5	  576.3	 9085.0	...
2776177	  698.3	  576.1	 9085.0	...
2776178	  698.2	  575.9	 9086.0	...
2776179	  698.1	  575.6	 9084.0	...
2776180	  698.1	  575.6	 9083.0	...
2776181	  698.1	  575.7	 9080.0	...
2776182	  698.1	  575.9	 9079.0	...
2776183	  698.1	  576.3	 9078.0	...
2776184	  698.0	  576.6	 9078.0	...
2776185	  697.9	  576.7	 9073.0	...
2776186	  697.7	  576.7	 9069.0	...
2776187	  697.7	  576.6	 9066.0	...
2776188	  697.7	  576.7	 9067.0	...
2776189	  697.6	  576.7	 9067.0	...
2776190	  697.6	  576.6	 9068.0	...
2776191	  697.5	  576.5	 9069.0	...
2776192	  697.6	  576.4	 9070.0	...
2776193	  697.7	  576.4	 9070.0	...
2776194	  697.5	  576.0	 9067.0	...
2776195	  697.2	  575.7	 9064.0	...
2776196	  696.9	  575.5	 9060.0	...
2776197	  696.9	  575.7	 9060.0	...
2776198	  696.9	  576.0	 9061.0	...
2776199	  697.0	  576.4	 9062.0	...
2776200	  697.2	  576.8	 9058.0	...
2776201	  697.5	  577.3	 9052.0	...
2776202	  697.4	  577.3	 9045.0	...
2776203	  697.0	  576.9	 9043.0	...
2776204	  696.6	  576.5	 9042.0	...
2776205	  696.6	  576.5	 9041.0	...
2776206	  696.7	  576.7	 9041.0	...
2776207	  696.8	  576.9	 9040.0	...
2776208	  696.8	  576.7	 9039.0	...
2776209	  696.8	  576.5	 9039.0	...
2776210	  697.0	  576.6	 9039.0	...
2776211	  697.1	  576.7	 9040.0	...
2776212	  697.2	  576.7	 9043.0	...
2776213	  697.3	  576.6	 9046.0	...
2776214	  697.4	  576.4	 9047.0	...
2776215	  697.4	  576.2	 9047.0	...
2776216	  697.3	  576.0	 9046.0	...
2776217	  697.2	  576.0	 9047.0	...
2776218	  697.3	  576.0	 9046.0	...
2776219	  697.4	  576.0	 9045.0	...
2776220	  697.5	  576.0	 9042.0	...
2776221	  697.4	  576.0	 9040.0	...
2776222	  697.4	  576.0	 9039.0	...
2776223	  697.3	  576.1	 9040.0	...
2776224	  697.1	  576.2	 9041.0	...
2776225	  697.6	  576.2	 9040.0	...
2776226	  698.2	  576.1	 9040.0	...
2776227	  698.7	  576.2	 9039.0	...
2776228	  698.5	  576.3	 9037.0	...
2776229	  698.2	  576.5	 9034.0	...
2776230	  698.0	  576.6	 9034.0	...
2776231	  697.9	  577.0	 9035.0	...
2776232	  697.9	  577.2	 9035.0	...
2776233	  697.9	  577.4	 9034.0	...
2776234	  697.9	  577.5	 9033.0	...
2776235	  698.0	  577.2	 9028.0	...
2776236	  698.0	  576.8	 9024.0	...
2776237	  698.0	  576.5	 9020.0	...
2776238	  698.1	  576.5	 9018.0	...
2776239	  698.1	  576.7	 9018.0	...
2776240	  698.0	  577.0	 9017.0	...
2776241	  698.0	  577.3	 9017.0	...
2776242	  698.0	  577.6	 9017.0	...
2776243	  698.1	  577.8	 9016.0	...
2776244	  698.2	  577.7	 9017.0	...
2776245	  698.3	  577.5	 9018.0	...
2776246	  698.2	  577.3	 9018.0	...
2776247	  698.1	  577.3	 9016.0	...
2776248	  698.0	  577.4	 9014.0	...
2776249	  698.0	  577.0	 9014.0	...
2776250	  698.1	  576.6	 9014.0	...
2776251	  698.1	  576.1	 9013.0	...
2776252	  698.0	  576.2	 9013.0	...
2776253	  697.9	  576.3	 9013.0	...
2776254	  697.8	  576.4	 9013.0	...
2776255	  697.9	  576.4	 9013.0	...
2776256	  698.0	  576.4	 9014.0	...
2776257	  698.1	  576.4	 9016.0	...
2776258	  698.1	  576.6	 9018.0	...
2776259	  698.2	  576.6	 9019.0	...
2776260	  698.2	  576.9	 9020.0	...
2776261	  698.2	  577.1	 9022.0	...
2776262	  698.3	  577.1	 9023.0	...
2776263	  698.3	  576.8	 9024.0	...
2776264	  698.2	  576.5	 9024.0	...
2776265	  698.2	  576.5	 9024.0	...
2776266	  698.2	  576.4	 9024.0	...
2776267	  698.2	  576.4	 9025.0	...
2776268	  698.1	  576.3	 9026.0	...
2776269	  697.7	  576.3	 9026.0	...
2776270	  697.3	  576.5	 9026.0	...
2776271	  697.6	  576.6	 9024.0	...
2776272	  698.1	  576.5	 9023.0	...
2776273	  698.1	  576.4	 9021.0	...
2776274	  697.6	  576.5	 9019.0	...
2776275	  697.3	  576.7	 9019.0	...
2776276	  697.6	  576.7	 9020.0	...
2776277	  697.9	  576.9	 9015.0	...
2776278	  697.8	  577.1	 9010.0	...
2776279	  697.8	  577.3	 9011.0	...
2776280	  697.8	  577.2	 9016.0	...
2776281	  697.8	  577.2	 9021.0	...
2776282	  697.9	  577.2	 9021.0	...
2776283	  697.9	  577.2	 9020.0	...
2776284	  698.0	  577.3	 9020.0	...
2776285	  698.1	  577.3	 9020.0	...
2776286	  698.1	  577.3	 9019.0	...
2776287	  698.1	  577.4	 9012.0	...
2776288	  698.1	  577.3	 9005.0	...
2776289	  698.1	  577.3	 8998.0	...
2776290	  698.1	  577.2	 8999.0	...
2776291	  698.1	  577.3	 8999.0	...
2776292	  698.1	  577.4	 9000.0	...
2776293	  698.1	  577.5	 8998.0	...
2776294	  698.1	  577.5	 8997.0	...
2776295	  698.1	  577.5	 8996.0	...
2776296	  698.3	  577.4	 8998.0	...
2776297	  698.4	  577.1	 8999.0	...
2776298	  698.6	  576.9	 9001.0	...
2776299	  698.9	  576.9	 9001.0	...
2776300	  699.2	  577.0	 9003.0	...
2776301	  699.5	  576.9	 9006.0	...
2776302	  699.7	  576.8	 9003.0	...
2776303	  699.8	  576.8	 8994.0	...
2776304	  699.8	  576.8	 8985.0	...
2776305	  699.8	  576.7	 8983.0	...
2776306	  699.9	  576.7	 8985.0	...
2776307	  699.9	  576.6	 8986.0	...
2776308	  700.0	  576.7	 8985.0	...
2776309	  700.1	  576.7	 8989.0	...
2776310	  700.3	  576.7	 8992.0	...
MSG	2776311 0000 _ Number On
2776311	  700.4	  576.4	 8999.0	...
2776312	  700.5	  576.2	 9002.0	...
2776313	  700.5	  576.0	 9004.0	...
2776314	  700.3	  576.1	 9003.0	...
2776315	  700.2	  576.1	 8998.0	...
2776316	  700.0	  575.5	 8994.0	...
2776317	  700.2	  574.8	 8991.0	...
2776318	  700.2	  574.4	 8990.0	...
2776319	  700.0	  574.9	 8988.0	...
2776320	  699.8	  575.5	 8986.0	...
2776321	  699.9	  576.0	 8988.0	...
2776322	  700.2	  576.0	 8991.0	...
2776323	  700.7	  575.9	 8994.0	...
2776324	  700.9	  575.8	 8995.0	...
2776325	  700.9	  575.9	 8995.0	...
2776326	  700.8	  575.9	 8997.0	...
2776327	  700.7	  576.0	 8999.0	...
2776328	  701.0	  576.1	 9000.0	...
2776329	  701.2	  576.3	 8999.0	...
2776330	  701.0	  576.4	 8992.0	...
2776331	  700.6	  576.4	 8986.0	...
2776332	  700.2	  576.4	 8981.0	...
2776333	  700.2	  576.3	 8980.0	...
2776334	  700.2	  576.5	 8977.0	...
2776335	  700.0	  576.7	 8975.0	...
2776336	  699.8	  576.7	 8974.0	...
2776337	  699.6	  576.5	 8975.0	...
2776338	  699.5	  576.4	 8978.0	...
2776339	  699.4	  576.5	 8980.0	...
2776340	  699.5	  576.6	 8982.0	...
2776341	  699.5	  576.8	 8983.0	...
2776342	  699.9	  576.8	 8985.0	...
2776343	  700.3	  576.7	 8986.0	...
2776344	  700.6	  576.6	 8987.0	...
2776345	  700.6	  576.4	 8988.0	...
2776346	  700.5	  576.4	 8988.0	...
2776347	  700.4	  576.4	 8991.0	...
2776348	  700.4	  576.3	 8993.0	...
2776349	  700.3	  576.3	 8992.0	...
2776350	  700.2	  576.3	 8989.0	...
2776351	  700.0	  576.3	 8983.0	...
2776352	  699.8	  576.3	 8981.0	...
2776353	  699.5	  576.3	 8981.0	...
2776354	  699.4	  576.2	 8983.0	...
2776355	  699.5	  576.2	 8986.0	...
2776356	  699.6	  576.3	 8986.0	...
2776357	  699.8	  576.3	 8987.0	...
2776358	  699.7	  576.4	 8986.0	...
2776359	  699.7	  576.5	 8986.0	...
2776360	  699.7	  576.6	 8985.0	...
2776361	  699.8	  576.3	 8985.0	...
2776362	  699.9	  575.9	 8985.0	...
2776363	  699.9	  575.5	 8985.0	...
2776364	  699.8	  575.5	 8984.0	...
2776365	  699.7	  575.4	 8981.0	...
2776366	  699.5	  575.7	 8979.0	...
2776367	  699.5	  576.1	 8977.0	...
2776368	  699.7	  576.5	 8977.0	...
2776369	  699.8	  576.0	 8978.0	...
2776370	  699.8	  575.5	 8977.0	...
2776371	  699.8	  575.1	 8976.0	...
2776372	  699.9	  575.2	 8976.0	...
2776373	  700.0	  575.3	 8976.0	...
2776374	  700.1	  575.5	 8976.0	...
2776375	  700.2	  575.7	 8977.0	...
2776376	  700.3	  576.0	 8978.0	...
2776377	  700.3	  576.3	 8977.0	...
2776378	  700.3	  576.6	 8975.0	...
2776379	  700.4	  576.9	 8974.0	...
2776380	  700.4	  576.4	 8974.0	...
2776381	  700.1	  576.0	 8974.0	...
2776382	  699.8	  575.6	 8974.0	...
2776383	  699.5	  575.8	 8975.0	...
2776384	  699.4	  576.2	 8975.0	...
2776385	  699.4	  576.4	 8975.0	...
2776386	  699.4	  576.3	 8975.0	...
2776387	  699.4	  576.0	 8975.0	...
2776388	  699.4	  575.7	 8976.0	...
2776389	  699.3	  575.6	 8976.0	...
2776390	  699.3	  575.6	 8977.0	...
2776391	  699.2	  575.6	 8978.0	...
2776392	  699.2	  575.6	 8978.0	...
2776393	  699.6	  575.7	 8978.0	...
2776394	  699.9	  575.7	 8978.0	...
2776395	  700.3	  575.7	 8980.0	...
2776396	  700.3	  575.6	 8981.0	...
2776397	  700.0	  575.6	 8981.0	...
2776398	  699.6	  575.7	 8979.0	...
2776399	  699.3	  575.7	 8976.0	...
2776400	  699.3	  575.8	 8976.0	...
2776401	  699.4	  575.8	 8976.0	...
2776402	  699.4	  575.9	 8977.0	...
2776403	  699.4	  575.8	 8978.0	...
2776404	  699.6	  575.8	 8980.0	...
2776405	  699.7	  575.8	 8981.0	...
2776406	  699.9	  575.9	 8978.0	...
2776407	  699.9	  575.8	 8975.0	...
2776408	  699.9	  575.7	 8972.0	...
2776409	  700.0	  575.7	 8973.0	...
2776410	  700.2	  575.8	 8974.0	...
2776411	  700.3	  575.8	 8974.0	...
2776412	  700.2	  576.0	 8974.0	...
2776413	  699.9	  575.6	 8974.0	...
2776414	  699.7	  575.2	 8974.0	...
2776415	  699.4	  574.7	 8974.0	...
2776416	  699.1	  574.7	 8973.0	...
2776417	  699.1	  574.8	 8973.0	...
2776418	  699.4	  574.8	 8977.0	...
2776419	  699.8	  574.9	 8981.0	...
2776420	  699.8	  575.0	 8985.0	...
2776421	  699.8	  575.0	 8985.0	...
2776422	  700.0	  575.0	 8985.0	...
2776423	  700.1	  575.1	 8987.0	...
2776424	  700.3	  575.3	 8988.0	...
2776425	  700.3	  575.4	 8988.0	...
2776426	  700.2	  575.5	 8986.0	...
2776427	  700.3	  575.5	 8983.0	...
2776428	  700.4	  575.8	 8983.0	...
2776429	  700.5	  576.1	 8983.0	...
2776430	  700.4	  575.9	 8982.0	...
2776431	  700.4	  575.5	 8980.0	...
2776432	  700.4	  575.1	 8978.0	...
2776433	  700.5	  575.2	 8980.0	...
2776434	  700.4	  575.7	 8983.0	...
2776435	  699.9	  576.1	 8986.0	...
2776436	  699.4	  576.4	 8986.0	...
2776437	  699.1	  576.4	 8985.0	...
2776438	  699.1	  576.5	 8985.0	...
2776439	  699.4	  576.5	 8985.0	...
2776440	  699.6	  576.4	 8985.0	...
2776441	  699.5	  576.4	 8983.0	...
2776442	  699.2	  576.4	 8981.0	...
2776443	  699.3	  576.4	 8978.0	...
2776444	  699.7	  576.3	 8978.0	...
2776445	  699.9	  576.4	 8978.0	...
2776446	  699.8	  576.5	 8979.0	...
2776447	  699.7	  576.8	 8981.0	...
2776448	  699.7	  577.0	 8982.0	...
2776449	  699.6	  577.1	 8982.0	...
2776450	  699.6	  577.0	 8983.0	...
2776451	  699.4	  576.6	 8984.0	...
2776452	  699.2	  576.1	 8985.0	...
2776453	  699.0	  575.6	 8985.0	...
2776454	  699.1	  575.4	 8985.0	...
2776455	  699.1	  575.4	 8986.0	...
2776456	  699.2	  575.3	 8987.0	...
2776457	  699.0	  575.3	 8987.0	...
2776458	  699.0	  575.4	 8986.0	...
2776459	  699.2	  575.6	 8984.0	...
2776460	  699.4	  575.8	 8986.0	...
2776461	  699.6	  575.9	 8990.0	...
2776462	  699.6	  576.1	 8989.0	...
2776463	  699.6	  576.2	 8984.0	...
2776464	  699.4	  576.3	 8980.0	...
2776465	  699.2	  576.4	 8982.0	...
2776466	  699.1	  576.5	 8987.0	...
2776467	  699.1	  576.5	 8991.0	...
2776468	  699.0	  576.3	 8994.0	...
2776469	  698.9	  576.0	 8993.0	...
2776470	  698.9	  576.1	 8992.0	...
2776471	  699.1	  576.5	 8992.0	...
2776472	  699.2	  576.8	 8992.0	...
2776473	  699.4	  577.1	 8992.0	...
2776474	  699.4	  577.3	 8993.0	...
2776475	  699.5	  577.5	 8993.0	...
2776476	  699.5	  577.5	 8993.0	...
2776477	  699.5	  577.5	 8994.0	...
2776478	  699.1	  577.5	 8996.0	...
2776479	  698.6	  577.6	 8999.0	...
2776480	  698.5	  577.1	 8999.0	...
2776481	  698.7	  576.7	 8999.0	...
2776482	  698.9	  576.3	 8998.0	...
2776483	  698.9	  576.6	 9000.0	...
2776484	  698.9	  576.9	 9003.0	...
2776485	  699.0	  577.1	 9006.0	...
2776486	  699.1	  577.0	 9007.0	...
2776487	  699.2	  576.9	 9007.0	...
2776488	  699.0	  577.0	 9007.0	...
2776489	  698.9	  577.0	 9006.0	...
2776490	  698.8	  577.1	 9005.0	...
2776491	  698.8	  577.2	 9004.0	...
2776492	  698.8	  577.5	 9004.0	...
2776493	  698.7	  577.6	 9009.0	...
2776494	  698.6	  577.5	 9014.0	...
2776495	  698.6	  577.3	 9013.0	...
2776496	  698.7	  576.8	 9008.0	...
2776497	  698.7	  576.5	 9000.0	...
2776498	  698.7	  576.6	 8998.0	...
2776499	  698.8	  577.0	 8998.0	...
2776500	  698.8	  577.4	 9005.0	...
2776501	  698.6	  577.4	 9011.0	...
2776502	  698.5	  577.4	 9010.0	...
2776503	  698.4	  577.5	 9005.0	...
2776504	  698.4	  577.4	 8999.0	...
2776505	  698.4	  577.3	 9000.0	...
2776506	  698.3	  577.2	 9001.0	...
2776507	  698.3	  577.3	 9003.0	...
2776508	  698.3	  577.4	 9004.0	...
2776509	  698.3	  577.5	 9006.0	...
2776510	  698.4	  577.6	 9008.0	...
2776511	  698.7	  577.5	 9010.0	...
2776512	  699.0	  577.5	 9010.0	...
2776513	  698.9	  577.4	 9012.0	...
2776514	  698.5	  577.5	 9013.0	...
2776515	  698.1	  577.5	 9013.0	...
2776516	  698.1	  577.5	 9010.0	...
2776517	  698.2	  577.5	 9005.0	...
2776518	  698.2	  577.4	 9002.0	...
2776519	  698.3	  577.1	 8999.0	...
2776520	  698.3	  576.9	 9001.0	...
2776521	  698.3	  577.3	 9005.0	...
2776522	  698.2	  577.8	 9011.0	...
2776523	  698.1	  578.3	 9015.0	...
2776524	  698.0	  578.1	 9016.0	...
2776525	  698.0	  577.6	 9015.0	...
2776526	  698.0	  577.2	 9013.0	...
2776527	  698.1	  577.2	 9012.0	...
2776528	  698.2	  577.5	 9008.0	...
2776529	  698.3	  577.8	 9005.0	...
2776530	  698.2	  577.8	 9008.0	...
2776531	  698.3	  577.9	 9013.0	...
2776532	  698.2	  578.0	 9013.0	...
2776533	  698.2	  578.0	 9007.0	...
2776534	  698.2	  577.9	 9004.0	...
2776535	  698.3	  577.9	 9010.0	...
2776536	  698.4	  577.9	 9017.0	...
2776537	  698.5	  577.9	 9021.0	...
2776538	  698.5	  578.0	 9023.0	...
2776539	  698.4	  578.0	 9019.0	...
2776540	  698.2	  577.9	 9015.0	...
2776541	  698.0	  577.8	 9011.0	...
2776542	  698.0	  577.8	 9013.0	...
2776543	  698.0	  577.8	 9015.0	...
2776544	  698.0	  577.8	 9017.0	...
2776545	  698.0	  577.8	 9017.0	...
2776546	  698.1	  577.8	 9017.0	...
2776547	  698.2	  577.6	 9016.0	...
2776548	  698.3	  577.5	 9015.0	...
2776549	  698.2	  577.2	 9014.0	...
2776550	  697.9	  577.0	 9013.0	...
2776551	  697.6	  576.8	 9015.0	...
2776552	  697.3	  576.7	 9016.0	...
2776553	  697.4	  576.7	 9016.0	...
2776554	  697.4	  576.8	 9016.0	...
2776555	  697.5	  576.9	 9016.0	...
2776556	  697.6	  576.9	 9018.0	...
2776557	  697.7	  577.3	 9019.0	...
2776558	  697.8	  577.6	 9019.0	...
2776559	  697.7	  578.0	 9019.0	...
2776560	  697.5	  578.1	 9018.0	...
2776561	  697.6	  578.2	 9020.0	...
2776562	  697.9	  578.3	 9021.0	...
2776563	  698.2	  578.4	 9022.0	...
2776564	  698.2	  578.2	 9022.0	...
2776565	  698.2	  577.9	 9023.0	...
2776566	  698.0	  577.7	 9023.0	...
2776567	  697.9	  577.7	 9023.0	...
2776568	  697.8	  577.9	 9022.0	...
2776569	  697.8	  578.0	 9021.0	...
2776570	  697.8	  578.0	 9024.0	...
2776571	  697.5	  578.0	 9026.0	...
2776572	  697.2	  578.0	 9028.0	...
2776573	  697.0	  578.0	 9027.0	...
2776574	  697.0	  578.0	 9023.0	...
2776575	  696.9	  577.9	 9021.0	...
2776576	  696.9	  577.9	 9025.0	...
2776577	  697.4	  577.7	 9030.0	...
2776578	  697.8	  577.5	 9036.0	...
2776579	  698.1	  577.2	 9034.0	...
2776580	  698.0	  577.0	 9033.0	...
2776581	  697.9	  577.1	 9032.0	...
2776582	  697.8	  577.2	 9032.0	...
2776583	  697.8	  577.3	 9032.0	...
2776584	  697.8	  577.0	 9034.0	...
2776585	  697.9	  576.7	 9035.0	...
2776586	  697.9	  577.0	 9034.0	...
2776587	  698.0	  577.7	 9032.0	...
2776588	  697.9	  578.4	 9028.0	...
2776589	  697.5	  578.4	 9024.0	...
2776590	  697.1	  578.5	 9023.0	...
2776591	  697.1	  578.5	 9024.0	...
2776592	  697.4	  578.2	 9025.0	...
2776593	  697.8	  577.9	 9025.0	...
2776594	  697.8	  577.8	 9025.0	...
2776595	  697.9	  578.1	 9025.0	...
2776596	  697.9	  578.4	 9025.0	...
2776597	  697.8	  578.7	 9025.0	...
2776598	  697.5	  578.7	 9026.0	...
2776599	  697.2	  578.7	 9028.0	...
2776600	  697.0	  578.6	 9030.0	...
2776601	  696.7	  578.5	 9031.0	...
2776602	  696.6	  578.4	 9029.0	...
2776603	  696.6	  578.3	 9027.0	...
2776604	  696.5	  578.1	 9024.0	...
2776605	  696.5	  578.0	 9022.0	...
2776606	  696.6	  578.2	 9021.0	...
2776607	  696.9	  578.4	 9020.0	...
2776608	  697.1	  578.7	 9020.0	...
2776609	  697.3	  578.8	 9020.0	...
2776610	  697.3	  578.9	 9020.0	...
2776611	  697.2	  579.0	 9020.0	...
2776612	  696.8	  578.9	 9023.0	...
2776613	  696.4	  578.4	 9026.0	...
2776614	  696.1	  578.0	 9028.0	...
2776615	  696.2	  578.1	 9027.0	...
2776616	  696.2	  578.4	 9028.0	...
2776617	  696.6	  578.4	 9031.0	...
2776618	  696.9	  578.0	 9035.0	...
2776619	  697.2	  578.0	 9034.0	...
2776620	  697.0	  578.2	 9034.0	...
2776621	  696.8	  578.5	 9034.0	...
2776622	  696.6	  578.5	 9033.0	...
2776623	  696.5	  578.6	 9031.0	...
MSG	2776624 0000 _ Number Off
2776624	  696.5	  578.6	 9028.0	...
2776625	  696.5	  578.6	 9026.0	...
2776626	  696.7	  578.9	 9025.0	...
2776627	  696.9	  579.1	 9024.0	...
2776628	  697.0	  579.0	 9023.0	...
2776629	  696.8	  578.6	 9026.0	...
2776630	  696.7	  578.2	 9031.0	...
2776631	  696.6	  578.5	 9036.0	...
2776632	  696.5	  578.8	 9038.0	...
2776633	  696.4	  579.1	 9038.0	...
2776634	  696.2	  579.1	 9038.0	...
2776635	  696.2	  579.2	 9040.0	...
2776636	  696.1	  579.2	 9042.0	...
2776637	  696.1	  579.2	 9044.0	...
2776638	  696.1	  579.5	 9044.0	...
2776639	  696.1	  579.7	 9044.0	...
2776640	  696.0	  579.2	 9044.0	...
2776641	  696.0	  578.6	 9043.0	...
2776642	  696.1	  578.4	 9044.0	...
2776643	  696.2	  578.9	 9047.0	...
2776644	  696.4	  579.5	 9049.0	...
2776645	  696.5	  579.6	 9050.0	...
2776646	  696.4	  579.2	 9051.0	...
2776647	  696.0	  578.8	 9053.0	...
2776648	  695.5	  578.2	 9056.0	...
2776649	  695.4	  578.1	 9057.0	...
2776650	  695.4	  578.1	 9057.0	...
2776651	  695.5	  578.4	 9057.0	...
2776652	  695.6	  578.7	 9056.0	...
2776653	  695.6	  579.0	 9056.0	...
2776654	  695.6	  579.3	 9058.0	...
2776655	  695.7	  579.5	 9059.0	...
2776656	  695.8	  579.5	 9057.0	...
2776657	  695.8	  579.4	 9054.0	...
2776658	  695.8	  579.4	 9051.0	...
2776659	  696.1	  579.4	 9052.0	...
2776660	  696.4	  579.4	 9053.0	...
2776661	  696.7	  579.4	 9053.0	...
2776662	  696.7	  579.3	 9053.0	...
2776663	  696.5	  579.2	 9054.0	...
2776664	  696.2	  579.3	 9057.0	...
2776665	  695.9	  579.3	 9059.0	...
2776666	  695.9	  579.4	 9058.0	...
2776667	  695.8	  579.3	 9057.0	...
2776668	  695.8	  579.3	 9056.0	...
2776669	  695.8	  579.5	 9057.0	...
2776670	  695.8	  579.6	 9058.0	...
2776671	  695.7	  579.7	 9058.0	...
2776672	  695.4	  579.3	 9058.0	...
2776673	  695.2	  579.0	 9059.0	...
2776674	  695.2	  578.9	 9059.0	...
2776675	  695.4	  579.3	 9059.0	...
2776676	  695.6	  579.6	 9059.0	...
2776677	  695.7	  579.7	 9058.0	...
2776678	  695.5	  579.7	 9058.0	...
2776679	  695.5	  579.8	 9058.0	...
2776680	  695.4	  579.9	 9059.0	...
2776681	  695.6	  579.7	 9060.0	...
2776682	  695.6	  579.5	 9059.0	...
2776683	  695.7	  579.3	 9058.0	...
2776684	  695.8	  579.3	 9057.0	...
2776685	  695.9	  579.3	 9057.0	...
2776686	  695.9	  579.7	 9057.0	...
2776687	  695.9	  580.2	 9059.0	...
2776688	  695.8	  580.5	 9062.0	...
2776689	  695.6	  580.1	 9064.0	...
2776690	  695.4	  579.7	 9064.0	...
2776691	  695.2	  579.7	 9064.0	...
2776692	  695.2	  579.9	 9063.0	...
2776693	  695.1	  580.0	 9061.0	...
2776694	  695.1	  580.0	 9059.0	...
2776695	  695.1	  580.0	 9060.0	...
2776696	  695.1	  580.2	 9062.0	...
2776697	  695.1	  580.3	 9064.0	...
2776698	  695.2	  580.3	 9063.0	...
2776699	  695.2	  580.2	 9066.0	...
2776700	  695.3	  579.9	 9068.0	...
2776701	  695.2	  579.7	 9071.0	...
2776702	  695.0	  579.7	 9071.0	...
2776703	  694.7	  579.8	 9071.0	...
2776704	  694.4	  579.8	 9070.0	...
2776705	  694.4	  580.0	 9070.0	...
2776706	  694.7	  580.1	 9072.0	...
2776707	  694.9	  580.3	 9075.0	...
2776708	  694.8	  580.4	 9076.0	...
2776709	  694.7	  580.3	 9075.0	...
2776710	  694.8	  580.2	 9075.0	...
2776711	  695.0	  580.0	 9078.0	...
2776712	  695.2	  579.8	 9081.0	...
2776713	  695.0	  579.7	 9084.0	...
2776714	  694.8	  579.7	 9085.0	...
2776715	  694.7	  579.7	 9086.0	...
2776716	  694.7	  579.7	 9086.0	...
2776717	  694.6	  579.7	 9088.0	...
2776718	  694.5	  579.9	 9089.0	...
2776719	  694.4	  580.0	 9085.0	...
2776720	  694.4	  580.2	 9081.0	...
2776721	  694.4	  580.1	 9076.0	...
2776722	  694.5	  580.1	 9075.0	...
2776723	  694.6	  580.0	 9077.0	...
2776724	  694.6	  580.0	 9076.0	...
2776725	  694.6	  579.8	 9075.0	...
2776726	  694.7	  579.6	 9075.0	...
2776727	  694.7	  579.3	 9078.0	...
2776728	  694.7	  579.2	 9082.0	...
2776729	  694.7	  579.3	 9084.0	...
2776730	  694.7	  579.4	 9086.0	...
2776731	  694.7	  579.5	 9084.0	...
2776732	  694.6	  579.6	 9081.0	...
2776733	  694.6	  579.6	 9081.0	...
2776734	  694.7	  579.8	 9084.0	...
2776735	  694.7	  580.0	 9088.0	...
2776736	  694.6	  580.3	 9089.0	...
2776737	  694.5	  580.4	 9093.0	...
2776738	  694.4	  580.5	 9097.0	...
2776739	  694.5	  580.5	 9102.0	...
2776740	  694.6	  580.4	 9103.0	...
2776741	  694.6	  580.4	 9105.0	...
2776742	  694.6	  580.2	 9106.0	...
2776743	  694.6	  580.1	 9106.0	...
2776744	  694.6	  580.1	 9105.0	...
2776745	  694.7	  580.2	 9104.0	...
2776746	  694.9	  580.3	 9104.0	...
2776747	  695.0	  580.2	 9104.0	...
2776748	  695.0	  580.2	 9107.0	...
2776749	  695.0	  580.2	 9111.0	...
2776750	  695.1	  580.3	 9115.0	...
2776751	  695.1	  580.5	 9117.0	...
2776752	  694.8	  580.5	 9115.0	...
2776753	  694.5	  580.4	 9114.0	...
2776754	  694.2	  580.3	 9115.0	...
2776755	  694.4	  580.2	 9118.0	...
2776756	  694.5	  580.5	 9116.0	...
2776757	  694.5	  580.8	 9113.0	...
2776758	  694.5	  581.0	 9111.0	...
2776759	  694.4	  581.0	 9112.0	...
2776760	  694.5	  580.8	 9113.0	...
2776761	  694.8	  580.6	 9114.0	...
2776762	  695.1	  580.4	 9115.0	...
2776763	  695.1	  580.2	 9119.0	...
2776764	  695.1	  580.1	 9123.0	...
2776765	  695.2	  580.0	 9127.0	...
2776766	  695.2	  580.0	 9128.0	...
2776767	  695.1	  580.0	 9129.0	...
2776768	  695.0	  580.0	 9127.0	...
2776769	  695.0	  580.1	 9121.0	...
2776770	  695.1	  580.4	 9115.0	...
2776771	  695.2	  580.6	 9116.0	...
2776772	  695.3	  580.9	 9119.0	...
2776773	  695.2	  581.0	 9122.0	...
2776774	  695.1	  580.6	 9122.0	...
2776775	  695.1	  580.1	 9122.0	...
2776776	  695.1	  579.7	 9122.0	...
2776777	  695.1	  580.0	 9126.0	...
2776778	  695.2	  580.3	 9130.0	...
2776779	  695.3	  580.7	 9134.0	...
2776780	  695.3	  580.8	 9136.0	...
2776781	  695.2	  581.0	 9138.0	...
2776782	  695.1	  581.2	 9141.0	...
2776783	  694.9	  581.5	 9142.0	...
2776784	  694.8	  581.6	 9142.0	...
2776785	  694.8	  581.8	 9144.0	...
2776786	  694.8	  581.9	 9145.0	...
2776787	  694.7	  581.9	 9140.0	...
2776788	  694.7	  581.8	 9135.0	...
2776789	  694.7	  581.9	 9130.0	...
2776790	  694.7	  582.0	 9133.0	...
2776791	  694.8	  581.8	 9136.0	...
2776792	  694.8	  581.3	 9141.0	...
2776793	  694.8	  580.7	 9143.0	...
2776794	  694.8	  580.3	 9144.0	...
2776795	  694.6	  580.2	 9148.0	...
2776796	  694.4	  580.3	 9151.0	...
2776797	  694.3	  580.4	 9152.0	...
2776798	  694.5	  580.7	 9149.0	...
2776799	  694.8	  580.7	 9147.0	...
2776800	  695.1	  580.8	 9147.0	...
2776801	  695.3	  580.8	 9147.0	...
2776802	  695.5	  580.9	 9152.0	...
2776803	  695.5	  581.0	 9158.0	...
2776804	  695.6	  581.0	 9164.0	...
2776805	  695.6	  581.1	 9165.0	...
2776806	  695.6	  581.1	 9164.0	...
2776807	  695.4	  580.8	 9159.0	...
2776808	  695.2	  580.5	 9154.0	...
2776809	  695.3	  580.2	 9157.0	...
2776810	  695.5	  580.3	 9162.0	...
2776811	  695.7	  580.5	 9165.0	...
2776812	  695.6	  580.8	 9163.0	...
2776813	  695.6	  581.0	 9161.0	...
2776814	  695.4	  581.0	 9160.0	...
2776815	  695.2	  580.9	 9158.0	...
2776816	  695.0	  580.9	 9156.0	...
2776817	  695.0	  581.0	 9159.0	...
2776818	  695.1	  581.0	 9167.0	...
2776819	  695.1	  580.7	 9174.0	...
2776820	  695.1	  580.4	 9175.0	...
2776821	  695.2	  580.2	 9173.0	...
2776822	  695.1	  580.4	 9171.0	...
2776823	  694.9	  580.7	 9171.0	...
2776824	  695.0	  580.9	 9170.0	...
2776825	  695.4	  580.8	 9173.0	...
2776826	  695.7	  581.0	 9176.0	...
2776827	  695.6	  581.2	 9177.0	...
2776828	  695.5	  581.3	 9176.0	...
2776829	  695.3	  581.3	 9178.0	...
2776830	  695.2	  581.5	 9180.0	...
2776831	  695.3	  581.7	 9183.0	...
2776832	  695.3	  582.0	 9183.0	...
2776833	  695.4	  581.8	 9183.0	...
2776834	  695.5	  581.6	 9182.0	...
2776835	  695.5	  581.4	 9179.0	...
2776836	  695.5	  581.2	 9178.0	...
2776837	  695.5	  580.9	 9177.0	...
MSG	2776838 0000 _ Number On
2776838	  695.6	  580.8	 9179.0	...
2776839	  695.6	  580.7	 9181.0	...
2776840	  695.5	  580.8	 9183.0	...
2776841	  695.4	  580.9	 9183.0	...
2776842	  695.4	  581.0	 9181.0	...
2776843	  695.5	  580.9	 9177.0	...
2776844	  695.5	  580.7	 9176.0	...
2776845	  695.4	  580.6	 9180.0	...
2776846	  695.3	  580.5	 9183.0	...
2776847	  695.3	  580.1	 9185.0	...
2776848	  695.3	  579.8	 9183.0	...
2776849	  695.2	  579.8	 9182.0	...
2776850	  695.0	  580.1	 9181.0	...
2776851	  694.9	  580.1	 9179.0	...
2776852	  694.8	  579.9	 9176.0	...
2776853	  694.8	  579.7	 9175.0	...
2776854	  694.8	  579.7	 9180.0	...
2776855	  694.8	  579.6	 9185.0	...
2776856	  694.7	  579.6	 9188.0	...
2776857	  694.4	  579.6	 9189.0	...
2776858	  694.1	  579.6	 9188.0	...
2776859	  693.9	  579.6	 9186.0	...
2776860	  694.0	  579.7	 9187.0	...
2776861	  694.3	  579.5	 9187.0	...
2776862	  694.5	  579.3	 9187.0	...
2776863	  694.6	  579.2	 9186.0	...
2776864	  694.7	  579.1	 9187.0	...
2776865	  694.6	  579.1	 9191.0	...
2776866	  694.5	  578.8	 9194.0	...
2776867	  694.4	  578.5	 9200.0	...
2776868	  694.5	  578.1	 9205.0	...
2776869	  694.6	  577.9	 9210.0	...
2776870	  694.6	  577.7	 9212.0	...
2776871	  694.6	  577.7	 9212.0	...
2776872	  694.5	  577.7	 9212.0	...
2776873	  694.6	  577.7	 9210.0	...
2776874	  694.6	  578.0	 9209.0	...
2776875	  694.7	  578.3	 9209.0	...
2776876	  694.7	  578.6	 9205.0	...
2776877	  694.6	  578.7	 9201.0	...
2776878	  694.4	  578.4	 9202.0	...
2776879	  694.3	  578.0	 9207.0	...
2776880	  694.2	  577.8	 9213.0	...
2776881	  694.1	  577.9	 9213.0	...
2776882	  694.2	  578.0	 9214.0	...
2776883	  694.3	  578.1	 9214.0	...
2776884	  694.4	  577.9	 9215.0	...
2776885	  694.4	  577.7	 9217.0	...
2776886	  694.3	  577.5	 9219.0	...
2776887	  694.2	  577.5	 9221.0	...
2776888	  694.1	  577.6	 9221.0	...
2776889	  694.4	  578.0	 9221.0	...
2776890	  694.7	  578.4	 9220.0	...
2776891	  694.7	  578.7	 9219.0	...
2776892	  694.4	  578.6	 9219.0	...
2776893	  694.2	  578.7	 9220.0	...
2776894	  694.2	  578.8	 9220.0	...
2776895	  694.2	  578.6	 9221.0	...
2776896	  694.2	  578.3	 9221.0	...
2776897	  694.2	  578.0	 9220.0	...
2776898	  694.2	  577.8	 9218.0	...
2776899	  694.1	  577.5	 9217.0	...
2776900	  694.3	  577.5	 9217.0	...
2776901	  694.7	  577.6	 9218.0	...
2776902	  694.7	  578.0	 9221.0	...
2776903	  694.4	  578.1	 9223.0	...
2776904	  694.1	  577.8	 9224.0	...
2776905	  694.1	  577.3	 9226.0	...
2776906	  694.0	  577.2	 9226.0	...
2776907	  694.0	  577.5	 9226.0	...
2776908	  693.8	  577.7	 9228.0	...
2776909	  693.6	  577.4	 9230.0	...
2776910	  693.4	  577.1	 9236.0	...
2776911	  693.6	  576.9	 9240.0	...
2776912	  694.0	  576.9	 9244.0	...
2776913	  694.3	  577.0	 9244.0	...
2776914	  694.4	  577.0	 9244.0	...
2776915	  694.5	  577.0	 9244.0	...
2776916	  694.6	  576.9	 9243.0	...
2776917	  694.6	  576.8	 9242.0	...
2776918	  694.6	  577.0	 9241.0	...
2776919	  694.7	  577.3	 9241.0	...
2776920	  694.8	  577.0	 9247.0	...
2776921	  694.6	  576.4	 9252.0	...
2776922	  694.5	  576.1	 9258.0	...
2776923	  694.3	  576.4	 9259.0	...
2776924	  694.3	  576.7	 9257.0	...
2776925	  694.3	  576.8	 9254.0	...
2776926	  694.3	  576.9	 9252.0	...
2776927	  694.4	  577.1	 9252.0	...
2776928	  694.6	  577.1	 9258.0	...
2776929	  694.7	  576.7	 9263.0	...
2776930	  694.8	  576.3	 9269.0	...
2776931	  694.7	  576.4	 9272.0	...
2776932	  694.8	  577.0	 9274.0	...
2776933	  694.8	  577.6	 9273.0	...
2776934	  694.9	  577.6	 9272.0	...
2776935	  694.9	  577.3	 9270.0	...
2776936	  694.8	  577.0	 9264.0	...
2776937	  694.8	  576.8	 9260.0	...
2776938	  694.8	  577.0	 9258.0	...
2776939	  695.1	  577.2	 9260.0	...
2776940	  695.3	  576.9	 9260.0	...
2776941	  695.4	  576.6	 9258.0	...
2776942	  695.3	  576.5	 9255.0	...
2776943	  695.3	  576.7	 9256.0	...
2776944	  695.4	  577.1	 9256.0	...
2776945	  695.5	  577.6	 9255.0	...
2776946	  695.6	  578.0	 9253.0	...
2776947	  695.6	  578.3	 9252.0	...
2776948	  695.8	  578.3	 9252.0	...
2776949	  695.9	  578.1	 9253.0	...
2776950	  696.0	  577.7	 9253.0	...
2776951	  696.0	  577.4	 9253.0	...
2776952	  695.9	  577.4	 9251.0	...
2776953	  695.6	  577.5	 9251.0	...
2776954	  695.2	  577.4	 9251.0	...
2776955	  694.9	  577.2	 9252.0	...
2776956	  694.8	  576.9	 9248.0	...
2776957	  694.9	  576.9	 9244.0	...
2776958	  695.1	  576.5	 9246.0	...
2776959	  695.3	  576.2	 9253.0	...
2776960	  695.3	  576.0	 9256.0	...
2776961	  695.2	  576.1	 9254.0	...
2776962	  695.3	  576.3	 9256.0	...
2776963	  695.4	  576.5	 9260.0	...
2776964	  695.5	  576.4	 9265.0	...
2776965	  695.5	  576.3	 9264.0	...
2776966	  695.5	  576.4	 9264.0	...
2776967	  695.4	  576.6	 9265.0	...
2776968	  695.3	  576.8	 9265.0	...
2776969	  695.2	  576.5	 9266.0	...
2776970	  695.1	  576.3	 9266.0	...
2776971	  695.6	  576.0	 9272.0	...
2776972	  696.1	  575.8	 9277.0	...
2776973	  696.3	  575.7	 9280.0	...
2776974	  696.0	  575.5	 9278.0	...
2776975	  695.6	  575.4	 9283.0	...
2776976	  695.6	  575.3	 9290.0	...
2776977	  695.6	  575.5	 9293.0	...
2776978	  695.6	  575.6	 9289.0	...
2776979	  695.6	  575.5	 9285.0	...
2776980	  695.5	  575.3	 9286.0	...
2776981	  695.5	  575.0	 9287.0	...
2776982	  695.5	  574.9	 9290.0	...
2776983	  695.4	  574.8	 9293.0	...
2776984	  695.3	  574.7	 9291.0	...
2776985	  695.2	  574.7	 9286.0	...
2776986	  695.1	  574.8	 9283.0	...
2776987	  695.1	  574.8	 9284.0	...
2776988	  695.2	  574.9	 9286.0	...
2776989	  695.4	  575.0	 9286.0	...
2776990	  695.4	  574.9	 9288.0	...
2776991	  695.4	  574.8	 9296.0	...
2776992	  695.4	  574.8	 9302.0	...
2776993	  695.4	  574.9	 9307.0	...
2776994	  695.4	  574.9	 9305.0	...
2776995	  695.6	  575.2	 9305.0	...
2776996	  695.8	  575.4	 9307.0	...
2776997	  696.2	  575.6	 9308.0	...
2776998	  696.4	  575.5	 9309.0	...
2776999	  696.6	  575.5	 9307.0	...
2777000	  696.6	  575.4	 9306.0	...
2777001	  696.4	  575.3	 9304.0	...
2777002	  696.1	  575.2	 9302.0	...
2777003	  696.0	  575.0	 9301.0	...
2777004	  696.2	  575.1	 9300.0	...
2777005	  696.3	  575.0	 9301.0	...
2777006	  696.5	  575.1	 9303.0	...
2777007	  696.7	  575.1	 9305.0	...
2777008	  697.0	  575.2	 9305.0	...
2777009	  697.0	  575.2	 9304.0	...
2777010	  697.0	  575.3	 9304.0	...
2777011	  697.0	  575.3	 9303.0	...
2777012	  697.0	  575.4	 9302.0	...
2777013	  697.0	  575.5	 9301.0	...
2777014	  696.8	  575.6	 9299.0	...
2777015	  696.6	  575.6	 9299.0	...
2777016	  696.5	  575.6	 9299.0	...
2777017	  696.7	  575.6	 9299.0	...
2777018	  696.8	  575.5	 9300.0	...
2777019	  696.9	  575.5	 9301.0	...
2777020	  696.9	  575.4	 9302.0	...
2777021	  697.0	  575.3	 9302.0	...
2777022	  697.0	  575.5	 9301.0	...
2777023	  697.1	  575.7	 9301.0	...
2777024	  697.0	  575.6	 9300.0	...
2777025	  696.9	  575.5	 9301.0	...
2777026	  696.9	  575.2	 9301.0	...
2777027	  696.9	  575.2	 9301.0	...
2777028	  696.9	  575.1	 9301.0	...
2777029	  696.9	  575.2	 9302.0	...
2777030	  697.2	  575.3	 9307.0	...
2777031	  697.4	  575.5	 9312.0	...
2777032	  697.5	  575.6	 9315.0	...
2777033	  697.2	  575.7	 9314.0	...
2777034	  696.9	  575.8	 9313.0	...
2777035	  696.8	  575.9	 9311.0	...
2777036	  696.7	  575.7	 9312.0	...
2777037	  696.7	  575.5	 9314.0	...
2777038	  696.8	  575.3	 9319.0	...
2777039	  696.8	  575.2	 9323.0	...
2777040	  696.9	  574.8	 9327.0	...
2777041	  696.9	  574.4	 9327.0	...
2777042	  696.9	  574.2	 9328.0	...
2777043	  696.8	  574.4	 9329.0	...
2777044	  696.7	  574.5	 9331.0	...
2777045	  696.6	  574.8	 9333.0	...
2777046	  696.6	  575.1	 9327.0	...
2777047	  696.7	  575.3	 9318.0	...
2777048	  696.9	  575.3	 9313.0	...
2777049	  697.0	  575.2	 9317.0	...
2777050	  696.9	  575.1	 9321.0	...
2777051	  697.0	  574.9	 9323.0	...
2777052	  697.1	  574.8	 9326.0	...
2777053	  697.2	  574.7	 9329.0	...
2777054	  697.3	  574.7	 9331.0	...
2777055	  696.9	  574.8	 9327.0	...
2777056	  696.5	  574.8	 9323.0	...
2777057	  696.2	  574.9	 9321.0	...
2777058	  696.4	  575.0	 9323.0	...
2777059	  696.5	  575.0	 9326.0	...
2777060	  696.5	  574.9	 9328.0	...
2777061	  696.4	  575.1	 9331.0	...
2777062	  696.4	  575.3	 9331.0	...
2777063	  696.3	  575.4	 9326.0	...
2777064	  696.3	  575.2	 9322.0	...
2777065	  696.4	  575.0	 9319.0	...
2777066	  696.4	  575.0	 9318.0	...
2777067	  696.4	  574.9	 9317.0	...
2777068	  696.4	  574.8	 9318.0	...
2777069	  696.3	  574.6	 9321.0	...
2777070	  696.3	  574.4	 9327.0	...
2777071	  696.3	  574.3	 9332.0	...
2777072	  696.3	  574.3	 9335.0	...
2777073	  696.3	  574.6	 9329.0	...
2777074	  696.3	  574.9	 9325.0	...
2777075	  696.4	  575.4	 9323.0	...
2777076	  696.6	  575.7	 9324.0	...
2777077	  696.7	  575.9	 9325.0	...
2777078	  696.4	  575.8	 9325.0	...
2777079	  696.1	  575.6	 9324.0	...
2777080	  695.7	  575.3	 9325.0	...
2777081	  695.9	  574.9	 9326.0	...
2777082	  696.2	  574.8	 9327.0	...
2777083	  696.3	  574.8	 9327.0	...
2777084	  696.2	  575.0	 9327.0	...
2777085	  696.2	  575.0	 9326.0	...
2777086	  696.2	  575.0	 9324.0	...
2777087	  696.2	  575.0	 9322.0	...
2777088	  696.1	  575.1	 9320.0	...
2777089	  696.0	  575.1	 9320.0	...
2777090	  696.0	  575.1	 9320.0	...
2777091	  696.0	  575.1	 9322.0	...
2777092	  696.0	  574.9	 9324.0	...
2777093	  696.0	  574.8	 9326.0	...
2777094	  695.9	  574.5	 9325.0	...
2777095	  695.4	  574.5	 9324.0	...
2777096	  694.9	  574.5	 9329.0	...
2777097	  694.6	  574.7	 9336.0	...
2777098	  694.8	  574.9	 9346.0	...
2777099	  695.0	  575.1	 9350.0	...
2777100	  695.1	  575.2	 9354.0	...
2777101	  695.2	  575.2	 9357.0	...
2777102	  695.0	  575.4	 9360.0	...
2777103	  694.8	  575.6	 9358.0	...
2777104	  694.5	  575.8	 9354.0	...
2777105	  694.5	  575.8	 9352.0	...
2777106	  694.5	  575.7	 9352.0	...
2777107	  694.5	  575.7	 9353.0	...
2777108	  694.8	  575.7	 9354.0	...
2777109	  695.0	  575.7	 9350.0	...
2777110	  695.0	  575.9	 9347.0	...
2777111	  694.7	  576.2	 9344.0	...
2777112	  694.4	  576.5	 9344.0	...
2777113	  694.4	  576.7	 9344.0	...
2777114	  694.4	  576.9	 9344.0	...
2777115	  694.3	  577.1	 9342.0	...
2777116	  694.3	  577.3	 9341.0	...
2777117	  694.5	  577.3	 9339.0	...
2777118	  694.5	  577.3	 9339.0	...
2777119	  694.5	  577.1	 9341.0	...
2777120	  694.3	  577.0	 9342.0	...
2777121	  694.3	  577.0	 9342.0	...
2777122	  694.2	  577.1	 9338.0	...
2777123	  694.4	  577.0	 9336.0	...
2777124	  694.5	  576.7	 9336.0	...
2777125	  694.5	  576.4	 9337.0	...
2777126	  694.5	  576.6	 9336.0	...
2777127	  694.4	  576.9	 9336.0	...
2777128	  694.4	  577.2	 9338.0	...
2777129	  694.3	  577.4	 9340.0	...
2777130	  694.2	  577.6	 9338.0	...
2777131	  694.1	  577.7	 9335.0	...
2777132	  693.9	  577.7	 9338.0	...
2777133	  693.9	  577.8	 9343.0	...
2777134	  694.1	  577.9	 9349.0	...
2777135	  694.4	  577.8	 9350.0	...
2777136	  694.6	  577.5	 9344.0	...
2777137	  694.6	  577.2	 9336.0	...
2777138	  694.5	  576.9	 9329.0	...
MSG	2777139 0000 _ Number Off
2777139	  694.5	  576.8	 9325.0	...
2777140	  694.5	  576.8	 9321.0	...
2777141	  694.5	  576.9	 9322.0	...
2777142	  694.5	  577.0	 9327.0	...
2777143	  694.4	  577.0	 9332.0	...
2777144	  694.4	  577.0	 9330.0	...
2777145	  694.8	  577.0	 9329.0	...
2777146	  695.1	  577.1	 9329.0	...
2777147	  695.4	  577.3	 9330.0	...
2777148	  695.4	  577.6	 9329.0	...
2777149	  695.3	  577.8	 9325.0	...
2777150	  695.2	  577.9	 9320.0	...
2777151	  695.1	  577.8	 9316.0	...
2777152	  694.9	  577.7	 9317.0	...
2777153	  694.7	  578.0	 9317.0	...
2777154	  694.5	  578.2	 9318.0	...
2777155	  694.6	  578.3	 9318.0	...
2777156	  694.8	  578.1	 9319.0	...
2777157	  695.1	  578.0	 9319.0	...
2777158	  695.2	  577.9	 9319.0	...
2777159	  695.3	  577.9	 9320.0	...
2777160	  695.4	  577.8	 9321.0	...
2777161	  695.5	  577.8	 9323.0	...
2777162	  695.6	  578.0	 9325.0	...
2777163	  695.7	  578.2	 9328.0	...
2777164	  695.8	  578.4	 9330.0	...
2777165	  695.5	  578.5	 9332.0	...
2777166	  695.3	  578.5	 9333.0	...
2777167	  695.0	  578.6	 9334.0	...
2777168	  695.0	  578.6	 9334.0	...
2777169	  695.0	  578.5	 9334.0	...
2777170	  695.1	  578.3	 9338.0	...
2777171	  695.0	  578.1	 9342.0	...
2777172	  695.0	  578.1	 9345.0	...
2777173	  695.0	  578.3	 9344.0	...
2777174	  695.1	  578.3	 9343.0	...
2777175	  695.1	  578.3	 9341.0	...
2777176	  695.1	  577.9	 9339.0	...
2777177	  695.0	  577.4	 9338.0	...
2777178	  694.8	  577.4	 9339.0	...
2777179	  694.5	  577.6	 9339.0	...
2777180	  694.3	  577.9	 9340.0	...
2777181	  694.3	  577.9	 9339.0	...
2777182	  694.2	  577.9	 9338.0	...
2777183	  694.2	  577.9	 9338.0	...
2777184	  694.2	  577.9	 9337.0	...
2777185	  694.3	  577.9	 9338.0	...
2777186	  694.3	  577.9	 9340.0	...
2777187	  694.3	  578.0	 9340.0	...
2777188	  694.3	  578.1	 9338.0	...
2777189	  694.3	  578.3	 9336.0	...
2777190	  694.3	  578.5	 9337.0	...
2777191	  694.3	  578.7	 9338.0	...
2777192	  694.2	  578.8	 9337.0	...
2777193	  694.2	  578.8	 9335.0	...
2777194	  694.0	  578.8	 9333.0	...
2777195	  693.8	  578.8	 9332.0	...
2777196	  693.8	  578.8	 9331.0	...
2777197	  693.8	  578.6	 9330.0	...
2777198	  694.0	  578.4	 9332.0	...
2777199	  694.0	  578.2	 9336.0	...
2777200	  694.1	  578.1	 9339.0	...
2777201	  694.1	  578.1	 9340.0	...
2777202	  694.1	  577.9	 9339.0	...
2777203	  693.9	  577.9	 9337.0	...
2777204	  693.7	  578.1	 9336.0	...
2777205	  693.6	  578.4	 9335.0	...
2777206	  693.7	  578.6	 9338.0	...
2777207	  693.8	  578.7	 9340.0	...
2777208	  693.8	  578.7	 9340.0	...
2777209	  693.8	  578.8	 9336.0	...
2777210	  693.8	  578.9	 9332.0	...
2777211	  693.8	  579.1	 9331.0	...
2777212	  693.8	  579.1	 9331.0	...
2777213	  693.5	  579.2	 9332.0	...
2777214	  693.3	  579.4	 9334.0	...
2777215	  693.1	  579.3	 9336.0	...
2777216	  693.3	  579.1	 9336.0	...
2777217	  693.5	  578.9	 9337.0	...
2777218	  693.3	  578.9	 9338.0	...
2777219	  693.0	  579.0	 9338.0	...
2777220	  692.8	  579.0	 9339.0	...
2777221	  692.9	  579.1	 9335.0	...
2777222	  693.0	  579.2	 9332.0	...
2777223	  693.0	  579.0	 9335.0	...
2777224	  693.0	  578.6	 9341.0	...
2777225	  693.1	  578.3	 9342.0	...
2777226	  693.2	  578.7	 9337.0	...
2777227	  693.1	  579.1	 9332.0	...
2777228	  692.9	  579.7	 9330.0	...
2777229	  692.7	  579.8	 9328.0	...
2777230	  692.7	  579.8	 9327.0	...
2777231	  692.6	  579.3	 9327.0	...
2777232	  692.4	  578.9	 9328.0	...
2777233	  692.2	  578.6	 9329.0	...
2777234	  692.1	  578.8	 9329.0	...
2777235	  692.0	  578.9	 9329.0	...
2777236	  692.0	  578.9	 9329.0	...
2777237	  692.1	  579.0	 9329.0	...
2777238	  692.2	  579.2	 9330.0	...
2777239	  692.4	  579.5	 9330.0	...
2777240	  692.4	  579.7	 9332.0	...
2777241	  692.5	  579.8	 9335.0	...
2777242	  692.4	  579.9	 9338.0	...
2777243	  692.3	  579.9	 9338.0	...
2777244	  692.2	  579.9	 9337.0	...
2777245	  692.0	  579.9	 9334.0	...
2777246	  691.8	  580.0	 9332.0	...
2777247	  691.4	  580.0	 9331.0	...
2777248	  691.2	  580.0	 9330.0	...
2777249	  691.3	  579.9	 9330.0	...
2777250	  691.6	  579.9	 9331.0	...
2777251	  691.8	  579.9	 9332.0	...
2777252	  691.7	  580.0	 9333.0	...
2777253	  691.6	  580.1	 9334.0	...
2777254	  691.5	  579.9	 9333.0	...
2777255	  691.6	  579.6	 9333.0	...
2777256	  691.4	  579.9	 9332.0	...
2777257	  691.2	  580.5	 9331.0	...
2777258	  691.0	  580.5	 9328.0	...
2777259	  690.8	  580.0	 9326.0	...
2777260	  690.7	  579.4	 9328.0	...
2777261	  690.6	  579.7	 9331.0	...
2777262	  690.6	  579.8	 9334.0	...
2777263	  690.7	  579.8	 9336.0	...
2777264	  690.8	  579.6	 9339.0	...
2777265	  690.8	  579.6	 9341.0	...
2777266	  691.0	  579.7	 9345.0	...
2777267	  691.0	  579.4	 9347.0	...
2777268	  691.1	  579.2	 9349.0	...
2777269	  691.1	  578.9	 9346.0	...
2777270	  691.1	  579.0	 9345.0	...
2777271	  691.0	  579.1	 9346.0	...
2777272	  691.0	  579.1	 9349.0	...
2777273	  691.0	  579.4	 9344.0	...
2777274	  690.8	  579.7	 9339.0	...
2777275	  690.5	  579.9	 9331.0	...
2777276	  690.2	  579.9	 9329.0	...
2777277	  690.1	  579.7	 9330.0	...
2777278	  690.3	  579.4	 9333.0	...
2777279	  690.6	  579.2	 9336.0	...
2777280	  690.5	  579.1	 9335.0	...
2777281	  690.1	  579.1	 9336.0	...
2777282	  689.9	  579.4	 9339.0	...
2777283	  690.2	  579.7	 9341.0	...
2777284	  690.5	  579.7	 9341.0	...
2777285	  690.6	  579.2	 9340.0	...
2777286	  690.6	  578.8	 9338.0	...
2777287	  690.7	  578.7	 9338.0	...
2777288	  690.7	  578.7	 9339.0	...
2777289	  691.0	  578.7	 9341.0	...
2777290	  691.3	  578.8	 9343.0	...
2777291	  691.7	  578.8	 9344.0	...
2777292	  691.8	  578.8	 9345.0	...
2777293	  691.7	  578.5	 9346.0	...
2777294	  691.4	  578.2	 9346.0	...
2777295	  691.2	  578.0	 9344.0	...
2777296	  691.1	  578.2	 9340.0	...
2777297	  691.1	  578.2	 9333.0	...
2777298	  691.2	  578.2	 9330.0	...
2777299	  691.3	  578.1	 9327.0	...
2777300	  691.5	  578.5	 9322.0	...
2777301	  691.5	  578.8	 9317.0	...
2777302	  691.5	  579.2	 9313.0	...
2777303	  691.5	  579.1	 9314.0	...
2777304	  691.5	  579.0	 9314.0	...
2777305	  691.6	  578.7	 9314.0	...
2777306	  691.6	  578.5	 9317.0	...
2777307	  691.8	  578.4	 9321.0	...
2777308	  692.0	  578.6	 9325.0	...
2777309	  692.2	  578.6	 9325.0	...
2777310	  692.2	  578.6	 9325.0	...
2777311	  692.4	  578.6	 9329.0	...
2777312	  692.5	  578.6	 9332.0	...
2777313	  692.7	  578.7	 9335.0	...
2777314	  692.7	  578.8	 9333.0	...
2777315	  692.7	  578.8	 9333.0	...
2777316	  692.5	  578.9	 9333.0	...
2777317	  692.4	  578.6	 9335.0	...
2777318	  692.4	  578.4	 9337.0	...
2777319	  692.5	  578.2	 9339.0	...
2777320	  692.6	  578.2	 9340.0	...
2777321	  692.4	  578.0	 9340.0	...
2777322	  692.2	  577.8	 9339.0	...
2777323	  692.0	  577.6	 9339.0	...
2777324	  691.9	  577.5	 9339.0	...
2777325	  691.8	  577.6	 9338.0	...
2777326	  691.9	  577.3	 9337.0	...
2777327	  692.1	  577.1	 9335.0	...
2777328	  692.3	  577.4	 9334.0	...
2777329	  692.3	  577.9	 9335.0	...
2777330	  692.3	  578.4	 9335.0	...
2777331	  692.3	  578.4	 9335.0	...
2777332	  692.2	  578.2	 9337.0	...
2777333	  692.3	  578.0	 9340.0	...
2777334	  692.4	  577.8	 9342.0	...
2777335	  692.3	  577.8	 9342.0	...
2777336	  692.1	  577.9	 9341.0	...
2777337	  692.0	  577.8	 9343.0	...
2777338	  692.2	  577.8	 9344.0	...
2777339	  692.4	  577.7	 9346.0	...
2777340	  692.4	  577.6	 9346.0	...
2777341	  692.6	  577.5	 9345.0	...
2777342	  692.8	  577.4	 9345.0	...
2777343	  693.0	  577.3	 9345.0	...
2777344	  692.9	  577.3	 9347.0	...
2777345	  692.7	  577.4	 9349.0	...
2777346	  692.5	  577.2	 9349.0	...
2777347	  692.0	  576.9	 9345.0	...
2777348	  691.5	  576.6	 9340.0	...
2777349	  691.2	  576.7	 9340.0	...
2777350	  691.2	  577.1	 9341.0	...
2777351	  691.3	  577.6	 9342.0	...
MSG	2777352 0000 _ Number On
2777352	  691.2	  577.9	 9341.0	...
2777353	  691.2	  577.6	 9342.0	...
2777354	  691.4	  577.2	 9345.0	...
2777355	  691.7	  577.0	 9348.0	...
2777356	  692.0	  577.1	 9351.0	...
2777357	  691.9	  577.4	 9351.0	...
2777358	  691.8	  577.6	 9350.0	...
2777359	  691.8	  577.8	 9353.0	...
2777360	  691.8	  577.8	 9357.0	...
2777361	  691.7	  577.7	 9362.0	...
2777362	  691.7	  577.5	 9363.0	...
2777363	  691.6	  577.3	 9365.0	...
2777364	  691.5	  577.4	 9366.0	...
2777365	  691.4	  577.4	 9367.0	...
2777366	  691.3	  577.4	 9367.0	...
2777367	  691.5	  577.4	 9361.0	...
2777368	  691.6	  577.3	 9355.0	...
2777369	  691.8	  577.3	 9354.0	...
2777370	  691.9	  577.3	 9360.0	...
2777371	  692.0	  577.2	 9366.0	...
2777372	  692.0	  577.1	 9366.0	...
2777373	  691.9	  577.3	 9359.0	...
2777374	  691.6	  577.6	 9352.0	...
2777375	  691.3	  577.9	 9344.0	...
2777376	  690.9	  578.0	 9348.0	...
2777377	  690.7	  578.0	 9351.0	...
2777378	  690.6	  577.8	 9355.0	...
2777379	  690.6	  577.7	 9355.0	...
2777380	  690.8	  578.0	 9355.0	...
2777381	  691.0	  578.3	 9354.0	...
2777382	  691.2	  578.1	 9353.0	...
2777383	  691.2	  577.5	 9357.0	...
2777384	  691.0	  576.7	 9362.0	...
2777385	  690.9	  576.5	 9367.0	...
2777386	  690.8	  576.6	 9366.0	...
2777387	  690.8	  576.9	 9366.0	...
2777388	  690.8	  577.3	 9366.0	...
2777389	  690.8	  577.3	 9366.0	...
2777390	  690.7	  577.2	 9366.0	...
2777391	  690.5	  577.2	 9367.0	...
2777392	  690.3	  577.2	 9368.0	...
2777393	  690.3	  577.3	 9365.0	...
2777394	  690.3	  577.5	 9363.0	...
2777395	  690.2	  577.7	 9360.0	...
2777396	  690.1	  577.8	 9360.0	...
2777397	  690.1	  577.7	 9363.0	...
2777398	  690.1	  577.7	 9366.0	...
2777399	  690.2	  577.6	 9368.0	...
2777400	  690.3	  577.6	 9369.0	...
2777401	  690.3	  577.5	 9370.0	...
2777402	  690.3	  577.5	 9369.0	...
2777403	  690.2	  577.2	 9368.0	...
2777404	  689.9	  577.0	 9370.0	...
2777405	  689.6	  576.8	 9376.0	...
2777406	  689.3	  576.8	 9381.0	...
2777407	  689.3	  576.7	 9382.0	...
2777408	  689.2	  576.7	 9381.0	...
2777409	  689.1	  576.7	 9380.0	...
2777410	  689.2	  576.8	 9377.0	...
2777411	  689.1	  576.9	 9374.0	...
2777412	  689.1	  576.9	 9372.0	...
2777413	  689.0	  577.0	 9375.0	...
2777414	  688.9	  576.8	 9378.0	...
2777415	  688.8	  576.7	 9383.0	...
2777416	  688.7	  576.6	 9384.0	...
2777417	  688.5	  576.8	 9383.0	...
2777418	  688.5	  576.9	 9380.0	...
2777419	  688.4	  577.0	 9377.0	...
2777420	  688.3	  576.9	 9377.0	...
2777421	  688.3	  576.9	 9377.0	...
2777422	  688.6	  577.0	 9377.0	...
2777423	  689.0	  577.1	 9376.0	...
2777424	  689.3	  577.1	 9374.0	...
2777425	  689.2	  576.9	 9370.0	...
2777426	  689.0	  576.8	 9369.0	...
2777427	  688.8	  576.7	 9370.0	...
2777428	  688.8	  576.6	 9373.0	...
2777429	  689.1	  576.3	 9375.0	...
2777430	  689.5	  576.0	 9374.0	...
2777431	  689.6	  576.2	 9373.0	...
2777432	  689.4	  576.4	 9374.0	...
2777433	  689.3	  576.5	 9378.0	...
2777434	  689.4	  576.3	 9382.0	...
2777435	  689.5	  576.4	 9380.0	...
2777436	  689.6	  576.5	 9375.0	...
2777437	  689.7	  576.5	 9376.0	...
2777438	  689.7	  576.2	 9380.0	...
2777439	  689.7	  576.0	 9388.0	...
2777440	  689.7	  576.1	 9391.0	...
2777441	  689.8	  576.1	 9395.0	...
2777442	  689.8	  576.2	 9392.0	...
2777443	  689.8	  576.4	 9387.0	...
2777444	  689.9	  576.5	 9383.0	...
2777445	  689.9	  576.6	 9382.0	...
2777446	  689.8	  576.7	 9382.0	...
2777447	  689.8	  576.7	 9382.0	...
2777448	  689.8	  576.7	 9384.0	...
2777449	  689.9	  576.6	 9389.0	...
2777450	  689.9	  576.8	 9393.0	...
2777451	  690.0	  577.0	 9396.0	...
2777452	  690.1	  577.3	 9397.0	...
2777453	  690.1	  577.2	 9398.0	...
2777454	  690.1	  577.1	 9399.0	...
2777455	  690.0	  577.0	 9399.0	...
2777456	  690.0	  577.0	 9394.0	...
2777457	  690.2	  576.9	 9391.0	...
2777458	  690.4	  576.9	 9389.0	...
2777459	  690.5	  576.7	 9392.0	...
2777460	  690.6	  576.6	 9398.0	...
2777461	  690.2	  576.5	 9403.0	...
2777462	  689.9	  576.5	 9409.0	...
2777463	  689.5	  576.7	 9409.0	...
2777464	  689.5	  576.8	 9406.0	...
2777465	  689.5	  576.5	 9402.0	...
2777466	  689.6	  576.2	 9398.0	...
2777467	  689.6	  575.8	 9398.0	...
2777468	  689.5	  575.9	 9403.0	...
2777469	  689.4	  575.8	 9408.0	...
2777470	  689.4	  575.7	 9413.0	...
2777471	  689.4	  575.6	 9412.0	...
2777472	  689.5	  575.6	 9412.0	...
2777473	  689.5	  575.5	 9412.0	...
2777474	  689.5	  575.5	 9412.0	...
2777475	  689.5	  575.5	 9412.0	...
2777476	  689.5	  575.5	 9412.0	...
2777477	  689.6	  575.4	 9409.0	...
2777478	  689.7	  575.3	 9407.0	...
2777479	  689.9	  575.0	 9406.0	...
2777480	  689.9	  574.7	 9408.0	...
2777481	  690.0	  574.4	 9411.0	...
2777482	  690.1	  574.3	 9409.0	...
2777483	  690.3	  574.3	 9407.0	...
2777484	  690.4	  574.4	 9408.0	...
2777485	  690.4	  574.2	 9411.0	...
2777486	  690.4	  574.0	 9409.0	...
2777487	  690.4	  573.8	 9404.0	...
2777488	  690.6	  573.7	 9399.0	...
2777489	  691.0	  573.5	 9399.0	...
2777490	  691.4	  573.6	 9402.0	...
2777491	  691.6	  573.8	 9407.0	...
2777492	  692.0	  573.9	 9412.0	...
2777493	  692.3	  573.9	 9414.0	...
2777494	  692.6	  573.9	 9413.0	...
2777495	  692.7	  574.4	 9412.0	...
2777496	  692.8	  575.0	 9414.0	...
2777497	  693.0	  575.6	 9416.0	...
2777498	  693.1	  575.7	 9419.0	...
2777499	  693.2	  575.8	 9419.0	...
2777500	  693.2	  575.8	 9420.0	...
2777501	  693.4	  575.8	 9421.0	...
2777502	  693.5	  575.7	 9420.0	...
2777503	  693.7	  575.5	 9419.0	...
2777504	  693.9	  575.4	 9418.0	...
2777505	  694.1	  575.3	 9419.0	...
2777506	  694.1	  575.4	 9419.0	...
2777507	  694.1	  575.7	 9418.0	...
2777508	  694.0	  575.9	 9418.0	...
2777509	  693.9	  576.1	 9419.0	...
2777510	  693.9	  576.2	 9419.0	...
2777511	  693.8	  576.3	 9420.0	...
2777512	  693.5	  576.0	 9421.0	...
2777513	  693.2	  575.7	 9422.0	...
2777514	  692.8	  575.4	 9422.0	...
2777515	  692.7	  575.7	 9421.0	...
2777516	  692.4	  575.9	 9419.0	...
2777517	  692.2	  576.1	 9418.0	...
2777518	  691.9	  576.1	 9417.0	...
2777519	  691.8	  576.1	 9416.0	...
2777520	  691.8	  575.9	 9423.0	...
2777521	  691.8	  575.5	 9431.0	...
2777522	  691.8	  575.0	 9439.0	...
2777523	  691.7	  574.8	 9439.0	...
2777524	  691.6	  574.9	 9435.0	...
2777525	  691.6	  575.0	 9431.0	...
2777526	  691.6	  574.8	 9432.0	...
2777527	  691.6	  574.7	 9438.0	...
2777528	  691.5	  574.5	 9444.0	...
2777529	  691.4	  574.5	 9441.0	...
2777530	  691.6	  574.4	 9439.0	...
2777531	  691.9	  574.3	 9432.0	...
2777532	  692.0	  574.3	 9428.0	...
2777533	  691.7	  574.3	 9425.0	...
2777534	  691.5	  574.3	 9429.0	...
2777535	  691.5	  574.6	 9434.0	...
2777536	  691.6	  575.0	 9438.0	...
2777537	  691.6	  575.2	 9440.0	...
2777538	  691.5	  575.2	 9439.0	...
2777539	  691.4	  575.4	 9438.0	...
2777540	  691.4	  575.6	 9439.0	...
2777541	  691.5	  575.8	 9441.0	...
2777542	  691.7	  575.9	 9444.0	...
2777543	  691.9	  576.0	 9440.0	...
2777544	  691.9	  576.1	 9437.0	...
2777545	  691.8	  576.0	 9442.0	...
2777546	  691.8	  575.8	 9450.0	...
2777547	  691.9	  575.7	 9454.0	...
2777548	  692.1	  575.4	 9450.0	...
2777549	  692.3	  575.1	 9445.0	...
2777550	  692.5	  574.8	 9445.0	...
2777551	  692.6	  574.7	 9445.0	...
2777552	  692.6	  574.6	 9444.0	...
2777553	  692.6	  574.6	 9444.0	...
2777554	  692.5	  574.7	 9449.0	...
2777555	  692.6	  574.6	 9454.0	...
2777556	  692.8	  574.6	 9461.0	...
2777557	  692.9	  574.7	 9462.0	...
2777558	  693.0	  575.0	 9465.0	...
2777559	  693.2	  575.2	 9465.0	...
2777560	  693.3	  575.2	 9466.0	...
2777561	  693.3	  575.2	 9465.0	...
2777562	  693.3	  575.2	 9463.0	...
2777563	  693.2	  575.2	 9462.0	...
2777564	  693.0	  575.1	 9461.0	...
2777565	  693.0	  575.1	 9461.0	...
2777566	  693.0	  575.0	 9461.0	...
2777567	  693.1	  575.0	 9461.0	...
2777568	  693.1	  575.0	 9460.0	...
2777569	  693.2	  575.0	 9459.0	...
2777570	  693.3	  575.0	 9460.0	...
2777571	  693.3	  574.9	 9463.0	...
2777572	  693.1	  574.8	 9466.0	...
2777573	  693.0	  574.7	 9466.0	...
2777574	  693.0	  574.6	 9466.0	...
2777575	  692.9	  574.5	 9470.0	...
2777576	  692.7	  574.4	 9474.0	...
2777577	  692.7	  574.5	 9479.0	...
2777578	  692.9	  574.6	 9479.0	...
2777579	  693.2	  574.4	 9479.0	...
2777580	  693.7	  574.0	 9478.0	...
2777581	  693.8	  573.8	 9478.0	...
2777582	  694.0	  573.9	 9477.0	...
2777583	  694.0	  574.0	 9475.0	...
2777584	  694.0	  573.9	 9474.0	...
2777585	  694.0	  573.9	 9476.0	...
2777586	  694.2	  574.1	 9479.0	...
2777587	  694.5	  574.4	 9478.0	...
2777588	  694.7	  574.8	 9470.0	...
2777589	  694.7	  574.8	 9462.0	...
2777590	  694.9	  574.8	 9459.0	...
2777591	  695.1	  574.8	 9459.0	...
2777592	  695.2	  574.8	 9463.0	...
2777593	  695.1	  574.8	 9467.0	...
2777594	  695.0	  574.7	 9471.0	...
2777595	  695.3	  574.6	 9476.0	...
2777596	  695.7	  574.5	 9480.0	...
2777597	  696.2	  574.6	 9485.0	...
2777598	  696.2	  574.8	 9485.0	...
2777599	  696.4	  574.9	 9486.0	...
2777600	  696.5	  574.9	 9485.0	...
2777601	  695.9	  574.9	 9482.0	...
2777602	  695.2	  574.8	 9480.0	...
2777603	  694.9	  574.6	 9482.0	...
2777604	  695.2	  574.4	 9488.0	...
2777605	  695.6	  574.4	 9493.0	...
2777606	  695.7	  574.5	 9494.0	...
2777607	  695.8	  574.4	 9494.0	...
2777608	  695.9	  574.4	 9494.0	...
2777609	  696.0	  574.3	 9497.0	...
2777610	  696.1	  574.3	 9499.0	...
2777611	  696.0	  574.1	 9494.0	...
2777612	  695.9	  573.9	 9488.0	...
2777613	  695.7	  573.6	 9485.0	...
2777614	  695.6	  573.6	 9486.0	...
2777615	  695.5	  573.6	 9488.0	...
2777616	  695.4	  573.6	 9488.0	...
2777617	  695.3	  573.6	 9486.0	...
2777618	  695.3	  573.7	 9483.0	...
2777619	  695.3	  573.7	 9479.0	...
2777620	  695.4	  573.8	 9477.0	...
2777621	  695.1	  574.0	 9477.0	...
2777622	  694.7	  574.2	 9482.0	...
2777623	  694.4	  574.3	 9486.0	...
2777624	  694.2	  574.3	 9490.0	...
2777625	  694.0	  574.2	 9489.0	...
2777626	  694.1	  574.2	 9488.0	...
2777627	  694.4	  574.2	 9487.0	...
2777628	  694.7	  574.2	 9487.0	...
2777629	  694.7	  574.2	 9486.0	...
2777630	  694.5	  574.3	 9486.0	...
2777631	  694.4	  574.5	 9485.0	...
2777632	  694.2	  574.6	 9484.0	...
2777633	  694.3	  574.6	 9490.0	...
2777634	  694.3	  574.5	 9499.0	...
2777635	  694.3	  574.4	 9509.0	...
2777636	  694.3	  574.2	 9513.0	...
2777637	  694.3	  574.1	 9514.0	...
2777638	  694.3	  574.1	 9514.0	...
2777639	  694.3	  574.1	 9513.0	...
2777640	  694.6	  574.1	 9514.0	...
2777641	  694.9	  574.1	 9514.0	...
2777642	  695.3	  574.0	 9513.0	...
2777643	  695.4	  574.0	 9513.0	...
2777644	  695.5	  574.2	 9512.0	...
2777645	  695.7	  574.5	 9510.0	...
2777646	  695.8	  574.8	 9511.0	...
2777647	  695.9	  575.0	 9512.0	...
2777648	  695.9	  575.0	 9513.0	...
2777649	  695.9	  574.9	 9512.0	...
2777650	  695.9	  574.9	 9510.0	...
2777651	  696.0	  574.9	 9510.0	...
2777652	  696.0	  574.9	 9510.0	...
2777653	  695.9	  574.9	 9512.0	...
MSG	2777654 0000 _ Number Off
2777654	  696.1	  575.0	 9513.0	...
2777655	  696.3	  575.0	 9516.0	...
2777656	  696.5	  575.0	 9517.0	...
2777657	  696.4	  575.1	 9516.0	...
2777658	  696.3	  575.1	 9513.0	...
2777659	  696.2	  574.9	 9516.0	...
2777660	  696.3	  574.8	 9520.0	...
2777661	  696.4	  574.6	 9520.0	...
2777662	  696.5	  574.6	 9516.0	...
2777663	  696.6	  574.4	 9512.0	...
2777664	  696.4	  574.4	 9510.0	...
2777665	  696.2	  574.6	 9507.0	...
2777666	  696.0	  574.9	 9505.0	...
2777667	  696.1	  575.2	 9505.0	...
2777668	  696.1	  575.2	 9504.0	...
2777669	  696.0	  575.4	 9504.0	...
2777670	  696.0	  575.4	 9507.0	...
2777671	  696.0	  575.4	 9511.0	...
2777672	  696.0	  575.3	 9515.0	...
2777673	  695.8	  575.2	 9513.0	...
2777674	  695.7	  575.1	 9511.0	...
2777675	  695.8	  575.0	 9507.0	...
2777676	  696.1	  574.7	 9507.0	...
2777677	  696.4	  574.5	 9505.0	...
2777678	  696.5	  574.3	 9505.0	...
2777679	  696.6	  574.2	 9505.0	...
2777680	  696.5	  574.1	 9507.0	...
2777681	  696.4	  574.1	 9508.0	...
2777682	  696.3	  574.2	 9508.0	...
2777683	  696.0	  574.3	 9508.0	...
2777684	  695.7	  574.3	 9508.0	...
2777685	  695.5	  574.2	 9506.0	...
2777686	  695.6	  574.1	 9504.0	...
2777687	  695.6	  574.1	 9501.0	...
2777688	  695.8	  574.0	 9499.0	...
2777689	  696.0	  573.8	 9497.0	...
2777690	  696.2	  574.0	 9497.0	...
2777691	  696.1	  574.3	 9497.0	...
2777692	  696.1	  574.5	 9497.0	...
2777693	  696.1	  574.3	 9500.0	...
2777694	  696.3	  574.2	 9506.0	...
2777695	  696.3	  574.2	 9513.0	...
2777696	  696.3	  574.1	 9515.0	...
2777697	  696.2	  574.1	 9515.0	...
2777698	  696.1	  574.2	 9514.0	...
2777699	  696.0	  574.2	 9512.0	...
2777700	  696.2	  574.2	 9509.0	...
2777701	  696.4	  574.2	 9507.0	...
2777702	  696.4	  574.2	 9506.0	...
2777703	  696.3	  574.1	 9506.0	...
2777704	  696.2	  574.1	 9509.0	...
2777705	  696.2	  574.1	 9511.0	...
2777706	  696.2	  574.2	 9511.0	...
2777707	  696.1	  574.2	 9509.0	...
2777708	  696.1	  574.3	 9508.0	...
2777709	  696.0	  574.3	 9507.0	...
2777710	  696.0	  574.5	 9506.0	...
2777711	  696.0	  574.8	 9506.0	...
2777712	  696.0	  575.1	 9506.0	...
2777713	  695.8	  575.2	 9507.0	...
2777714	  695.6	  575.0	 9507.0	...
2777715	  695.4	  574.8	 9507.0	...
2777716	  695.4	  574.6	 9505.0	...
2777717	  695.6	  574.7	 9510.0	...
2777718	  695.8	  574.9	 9516.0	...
2777719	  695.9	  575.0	 9522.0	...
2777720	  695.8	  575.0	 9520.0	...
2777721	  695.7	  575.0	 9517.0	...
2777722	  695.7	  574.8	 9511.0	...
2777723	  695.7	  574.7	 9508.0	...
2777724	  695.6	  574.7	 9504.0	...
2777725	  695.6	  574.6	 9503.0	...
2777726	  695.5	  574.5	 9504.0	...
2777727	  695.5	  574.2	 9505.0	...
2777728	  695.6	  573.8	 9507.0	...
2777729	  695.7	  573.5	 9508.0	...
2777730	  695.8	  573.5	 9510.0	...
2777731	  696.0	  574.0	 9511.0	...
2777732	  696.2	  574.5	 9511.0	...
2777733	  696.4	  574.7	 9512.0	...
2777734	  696.4	  574.5	 9513.0	...
2777735	  696.3	  574.2	 9514.0	...
2777736	  696.2	  573.9	 9515.0	...
2777737	  696.2	  573.6	 9514.0	...
2777738	  696.1	  573.5	 9514.0	...
2777739	  696.0	  573.4	 9515.0	...
2777740	  695.9	  573.5	 9518.0	...
2777741	  695.7	  573.5	 9520.0	...
2777742	  695.4	  573.4	 9519.0	...
2777743	  695.2	  573.3	 9519.0	...
2777744	  695.2	  573.3	 9520.0	...
2777745	  695.2	  573.7	 9522.0	...
2777746	  695.1	  573.9	 9523.0	...
2777747	  695.0	  574.1	 9525.0	...
2777748	  694.9	  573.9	 9525.0	...
2777749	  695.1	  573.8	 9525.0	...
2777750	  695.5	  573.7	 9522.0	...
2777751	  695.9	  573.6	 9518.0	...
2777752	  695.9	  573.6	 9514.0	...
2777753	  695.8	  573.8	 9511.0	...
2777754	  695.6	  574.0	 9513.0	...
2777755	  695.8	  574.3	 9515.0	...
2777756	  696.0	  574.4	 9518.0	...
2777757	  696.2	  574.5	 9517.0	...
2777758	  695.9	  574.6	 9516.0	...
2777759	  695.5	  574.5	 9514.0	...
2777760	  695.2	  574.3	 9512.0	...
2777761	  695.0	  574.0	 9510.0	...
2777762	  694.8	  573.9	 9511.0	...
2777763	  694.8	  573.8	 9514.0	...
2777764	  695.0	  573.9	 9516.0	...
2777765	  695.4	  573.9	 9516.0	...
2777766	  695.8	  573.7	 9516.0	...
2777767	  696.1	  573.5	 9523.0	...
2777768	  696.3	  573.3	 9530.0	...
2777769	  696.2	  573.4	 9535.0	...
2777770	  696.2	  573.4	 9532.0	...
2777771	  696.2	  573.4	 9530.0	...
2777772	  696.2	  573.4	 9530.0	...
2777773	  696.2	  573.4	 9530.0	...
2777774	  696.3	  573.4	 9530.0	...
2777775	  696.3	  573.4	 9528.0	...
2777776	  696.3	  573.3	 9526.0	...
2777777	  696.2	  573.3	 9524.0	...
2777778	  696.1	  573.4	 9522.0	...
2777779	  696.1	  573.1	 9520.0	...
2777780	  696.0	  572.9	 9519.0	...
2777781	  696.0	  572.6	 9518.0	...
2777782	  696.1	  572.5	 9518.0	...
2777783	  696.1	  572.4	 9518.0	...
2777784	  696.1	  572.2	 9517.0	...
2777785	  696.4	  572.5	 9517.0	...
2777786	  696.8	  572.9	 9516.0	...
2777787	  697.0	  573.2	 9516.0	...
2777788	  696.9	  573.0	 9516.0	...
2777789	  696.7	  573.0	 9515.0	...
2777790	  696.7	  573.0	 9516.0	...
2777791	  696.5	  573.1	 9519.0	...
2777792	  696.4	  573.3	 9523.0	...
2777793	  696.2	  573.6	 9526.0	...
2777794	  696.0	  574.0	 9527.0	...
2777795	  696.0	  574.1	 9527.0	...
2777796	  696.0	  574.2	 9526.0	...
2777797	  696.1	  574.2	 9525.0	...
2777798	  696.3	  574.3	 9525.0	...
2777799	  696.3	  574.4	 9525.0	...
2777800	  696.2	  574.5	 9525.0	...
2777801	  696.3	  574.9	 9524.0	...
2777802	  696.4	  575.3	 9523.0	...
2777803	  696.5	  575.8	 9525.0	...
2777804	  696.4	  575.9	 9527.0	...
2777805	  696.3	  575.8	 9530.0	...
2777806	  696.3	  575.6	 9532.0	...
2777807	  696.4	  575.4	 9533.0	...
2777808	  696.5	  575.4	 9533.0	...
2777809	  696.4	  575.4	 9532.0	...
2777810	  696.4	  575.6	 9531.0	...
2777811	  696.3	  575.7	 9532.0	...
2777812	  696.5	  575.9	 9533.0	...
2777813	  696.6	  575.9	 9535.0	...
2777814	  696.7	  575.9	 9534.0	...
2777815	  696.6	  575.7	 9536.0	...
2777816	  696.4	  575.6	 9539.0	...
2777817	  696.2	  575.5	 9541.0	...
2777818	  695.8	  575.2	 9542.0	...
2777819	  695.5	  575.0	 9538.0	...
2777820	  695.5	  575.1	 9534.0	...
2777821	  695.5	  575.5	 9531.0	...
2777822	  695.6	  575.8	 9531.0	...
2777823	  695.7	  575.8	 9531.0	...
2777824	  695.7	  575.8	 9531.0	...
2777825	  695.7	  575.8	 9532.0	...
2777826	  695.7	  575.7	 9535.0	...
2777827	  695.8	  575.7	 9540.0	...
2777828	  695.7	  575.5	 9545.0	...
2777829	  695.6	  575.3	 9547.0	...
2777830	  695.5	  574.9	 9547.0	...
2777831	  695.5	  574.8	 9548.0	...
2777832	  695.6	  575.3	 9550.0	...
2777833	  695.4	  575.9	 9549.0	...
2777834	  695.2	  576.5	 9548.0	...
2777835	  695.0	  576.5	 9547.0	...
2777836	  695.1	  576.2	 9547.0	...
2777837	  695.1	  576.0	 9544.0	...
2777838	  695.1	  575.7	 9541.0	...
2777839	  695.0	  575.6	 9542.0	...
2777840	  694.9	  575.6	 9547.0	...
2777841	  695.0	  575.5	 9552.0	...
2777842	  695.1	  575.3	 9554.0	...
2777843	  695.0	  575.1	 9556.0	...
2777844	  694.8	  575.3	 9558.0	...
2777845	  694.6	  575.5	 9557.0	...
2777846	  694.5	  576.0	 9551.0	...
2777847	  694.5	  576.3	 9543.0	...
2777848	  694.3	  576.3	 9540.0	...
2777849	  694.2	  576.0	 9538.0	...
2777850	  694.1	  575.7	 9541.0	...
2777851	  694.2	  575.8	 9543.0	...
2777852	  694.2	  575.8	 9545.0	...
2777853	  694.2	  575.9	 9548.0	...
2777854	  694.3	  576.0	 9550.0	...
2777855	  694.4	  576.0	 9547.0	...
2777856	  694.5	  576.0	 9543.0	...
2777857	  694.5	  576.0	 9541.0	...
2777858	  694.6	  576.0	 9544.0	...
2777859	  694.6	  576.0	 9548.0	...
2777860	  694.6	  576.0	 9549.0	...
2777861	  694.4	  575.8	 9549.0	...
2777862	  694.0	  575.7	 9549.0	...
2777863	  693.6	  575.7	 9549.0	...
2777864	  693.5	  576.0	 9549.0	...
2777865	  693.6	  576.3	 9550.0	...
2777866	  693.6	  576.7	 9550.0	...
2777867	  693.6	  576.7	 9548.0	...
2777868	  693.7	  577.1	 9547.0	...
2777869	  693.9	  577.6	 9549.0	...
2777870	  694.0	  578.1	 9553.0	...
2777871	  694.1	  578.2	 9552.0	...
2777872	  694.3	  578.3	 9547.0	...
2777873	  694.7	  578.5	 9551.0	...
2777874	  694.9	  578.6	 9560.0	...
2777875	  695.1	  578.7	 9567.0	...
2777876	  695.2	  578.8	 9566.0	...
2777877	  695.1	  578.9	 9564.0	...
2777878	  695.1	  579.3	 9564.0	...
2777879	  695.4	  579.6	 9563.0	...
2777880	  695.7	  580.2	 9561.0	...
EFIX R   2773383	2777880	4498	  694.7	  583.5	   8944
SSACC R  2777881
2777881	  696.0	  581.2	 9557.0	...
2777882	  696.3	  583.2	 9551.0	...
2777883	  696.7	  585.3	 9546.0	...
2777884	  697.2	  587.8	 9540.0	...
2777885	  698.0	  590.9	 9534.0	...
2777886	  698.8	  594.5	 9524.0	...
2777887	  699.6	  599.0	 9512.0	...
2777888	  699.9	  603.1	 9498.0	...
2777889	  700.3	  607.7	 9480.0	...
2777890	  700.5	  610.1	 9468.0	...
2777891	  700.7	  607.7	 9473.0	...
2777892	  700.6	  603.6	 9487.0	...
2777893	  700.5	  599.3	 9502.0	...
2777894	  700.8	  598.8	 9502.0	...
2777895	  701.6	  600.1	 9495.0	...
2777896	  702.5	  604.5	 9482.0	...
2777897	  704.3	  612.8	 9454.0	...
2777898	  705.8	  623.9	 9418.0	...
2777899	  708.3	  637.5	 9367.0	...
2777900	  710.1	  653.2	 9315.0	...
2777901	  712.7	  671.8	 9248.0	...
2777902	  715.4	  691.9	 9177.0	...
2777903	  718.8	  714.3	 9088.0	...
2777904	  722.6	  737.6	 9001.0	...
2777905	  726.5	  763.1	 8896.0	...
2777906	  730.3	  789.5	 8790.0	...
2777907	  734.1	  817.8	 8669.0	...
2777908	  738.3	  848.4	 8547.0	...
2777909	  742.9	  881.8	 8407.0	...
2777910	  748.4	  917.8	 8259.0	...
2777911	  754.4	  956.9	 8091.0	...
2777912	  762.1	  998.5	 7921.0	...
2777913	  770.5	 1042.9	 7726.0	...
2777914	  779.4	 1087.6	 7535.0	...
2777915	  787.8	 1132.8	 7334.0	...
2777916	  797.1	 1178.3	 7130.0	...
2777917	  806.7	 1226.5	 6913.0	...
2777918	  817.6	 1277.4	 6683.0	...
2777919	  829.4	 1328.7	 6455.0	...
2777920	  844.3	 1382.3	 6214.0	...
2777921	  861.9	 1438.1	 5970.0	...
2777922	  882.1	 1496.6	 5711.0	...
2777923	  903.3	 1555.1	 5437.0	...
2777924	  923.6	 1615.4	 5146.0	...
2777925	  946.2	 1686.5	 4823.0	...
2777926	  966.0	 1758.6	 4516.0	...
2777927	  984.8	 1827.6	 4231.0	...
2777928	  999.6	 1887.1	 3995.0	...
2777929	 1017.0	 1946.8	 3758.0	...
2777930	 1032.9	 2004.0	 3517.0	...
2777931	 1043.4	 2040.4	 3351.0	...
2777932	 1046.6	 2056.6	 3269.0	...
2777933	 1046.6	 2056.6	 3269.0	...
SBLINK R 2777934
2777934	   .	   .	    0.0	...
2777935	   .	   .	    0.0	...
2777936	   .	   .	    0.0	...
2777937	   .	   .	    0.0	...
2777938	   .	   .	    0.0	...
2777939	   .	   .	    0.0	...
2777940	   .	   .	    0.0	...
2777941	   .	   .	    0.0	...
2777942	   .	   .	    0.0	...
2777943	   .	   .	    0.0	...
2777944	   .	   .	    0.0	...
2777945	   .	   .	    0.0	...
2777946	   .	   .	    0.0	...
2777947	   .	   .	    0.0	...
2777948	   .	   .	    0.0	...
2777949	   .	   .	    0.0	...
2777950	   .	   .	    0.0	...
2777951	   .	   .	    0.0	...
2777952	   .	   .	    0.0	...
2777953	   .	   .	    0.0	...
2777954	   .	   .	    0.0	...
2777955	   .	   .	    0.0	...
2777956	   .	   .	    0.0	...
2777957	   .	   .	    0.0	...
2777958	   .	   .	    0.0	...
2777959	   .	   .	    0.0	...
2777960	   .	   .	    0.0	...
2777961	   .	   .	    0.0	...
2777962	   .	   .	    0.0	...
2777963	   .	   .	    0.0	...
2777964	   .	   .	    0.0	...
2777965	   .	   .	    0.0	...
2777966	   .	   .	    0.0	...
2777967	   .	   .	    0.0	...
2777968	   .	   .	    0.0	...
2777969	   .	   .	    0.0	...
2777970	   .	   .	    0.0	...
2777971	   .	   .	    0.0	...
2777972	   .	   .	    0.0	...
2777973	   .	   .	    0.0	...
2777974	   .	   .	    0.0	...
2777975	   .	   .	    0.0	...
2777976	   .	   .	    0.0	...
2777977	   .	   .	    0.0	...
2777978	   .	   .	    0.0	...
2777979	   .	   .	    0.0	...
2777980	   .	   .	    0.0	...
2777981	   .	   .	    0.0	...
2777982	   .	   .	    0.0	...
2777983	   .	   .	    0.0	...
2777984	   .	   .	    0.0	...
2777985	   .	   .	    0.0	...
2777986	   .	   .	    0.0	...
2777987	   .	   .	    0.0	...
2777988	   .	   .	    0.0	...
2777989	   .	   .	    0.0	...
2777990	   .	   .	    0.0	...
2777991	   .	   .	    0.0	...
2777992	   .	   .	    0.0	...
2777993	   .	   .	    0.0	...
2777994	   .	   .	    0.0	...
2777995	   .	   .	    0.0	...
2777996	   .	   .	    0.0	...
2777997	   .	   .	    0.0	...
2777998	   .	   .	    0.0	...
2777999	   .	   .	    0.0	...
2778000	   .	   .	    0.0	...
2778001	   .	   .	    0.0	...
2778002	   .	   .	    0.0	...
2778003	   .	   .	    0.0	...
2778004	   .	   .	    0.0	...
2778005	   .	   .	    0.0	...
2778006	   .	   .	    0.0	...
2778007	   .	   .	    0.0	...
2778008	   .	   .	    0.0	...
2778009	   .	   .	    0.0	...
2778010	   .	   .	    0.0	...
2778011	   .	   .	    0.0	...
2778012	   .	   .	    0.0	...
2778013	   .	   .	    0.0	...
2778014	   .	   .	    0.0	...
2778015	   .	   .	    0.0	...
2778016	   .	   .	    0.0	...
2778017	   .	   .	    0.0	...
2778018	   .	   .	    0.0	...
2778019	   .	   .	    0.0	...
2778020	   .	   .	    0.0	...
2778021	   .	   .	    0.0	...
2778022	   .	   .	    0.0	...
2778023	   .	   .	    0.0	...
2778024	   .	   .	    0.0	...
2778025	   .	   .	    0.0	...
2778026	   .	   .	    0.0	...
2778027	   .	   .	    0.0	...
2778028	   .	   .	    0.0	...
2778029	   .	   .	    0.0	...
2778030	   .	   .	    0.0	...
2778031	   .	   .	    0.0	...
2778032	   .	   .	    0.0	...
2778033	   .	   .	    0.0	...
2778034	   .	   .	    0.0	...
2778035	   .	   .	    0.0	...
2778036	   .	   .	    0.0	...
2778037	   .	   .	    0.0	...
2778038	   .	   .	    0.0	...
2778039	   .	   .	    0.0	...
2778040	   .	   .	    0.0	...
2778041	   .	   .	    0.0	...
2778042	   .	   .	    0.0	...
2778043	   .	   .	    0.0	...
2778044	   .	   .	    0.0	...
2778045	   .	   .	    0.0	...
2778046	   .	   .	    0.0	...
2778047	   .	   .	    0.0	...
2778048	   .	   .	    0.0	...
2778049	   .	   .	    0.0	...
2778050	   .	   .	    0.0	...
2778051	   .	   .	    0.0	...
2778052	   .	   .	    0.0	...
2778053	   .	   .	    0.0	...
2778054	   .	   .	    0.0	...
2778055	   .	   .	    0.0	...
2778056	   .	   .	    0.0	...
2778057	   .	   .	    0.0	...
2778058	   .	   .	    0.0	...
2778059	   .	   .	    0.0	...
2778060	   .	   .	    0.0	...
2778061	   .	   .	    0.0	...
2778062	   .	   .	    0.0	...
2778063	   .	   .	    0.0	...
2778064	   .	   .	    0.0	...
2778065	   .	   .	    0.0	...
2778066	   .	   .	    0.0	...
2778067	   .	   .	    0.0	...
2778068	   .	   .	    0.0	...
2778069	   .	   .	    0.0	...
2778070	   .	   .	    0.0	...
2778071	   .	   .	    0.0	...
2778072	   .	   .	    0.0	...
2778073	   .	   .	    0.0	...
2778074	   .	   .	    0.0	...
2778075	   .	   .	    0.0	...
2778076	   .	   .	    0.0	...
2778077	   .	   .	    0.0	...
2778078	   .	   .	    0.0	...
2778079	   .	   .	    0.0	...
2778080	   .	   .	    0.0	...
2778081	   .	   .	    0.0	...
2778082	   .	   .	    0.0	...
2778083	   .	   .	    0.0	...
2778084	   .	   .	    0.0	...
2778085	   .	   .	    0.0	...
2778086	   .	   .	    0.0	...
2778087	   .	   .	    0.0	...
2778088	   .	   .	    0.0	...
2778089	   .	   .	    0.0	...
2778090	   .	   .	    0.0	...
2778091	   .	   .	    0.0	...
2778092	   .	   .	    0.0	...
2778093	   .	   .	    0.0	...
2778094	   .	   .	    0.0	...
2778095	   .	   .	    0.0	...
2778096	   .	   .	    0.0	...
2778097	   .	   .	    0.0	...
2778098	   .	   .	    0.0	...
2778099	   .	   .	    0.0	...
2778100	   .	   .	    0.0	...
2778101	   .	   .	    0.0	...
2778102	   .	   .	    0.0	...
2778103	   .	   .	    0.0	...
2778104	   .	   .	    0.0	...
2778105	   .	   .	    0.0	...
2778106	   .	   .	    0.0	...
2778107	   .	   .	    0.0	...
EBLINK R 2777934	2778107	174
2778108	 1232.9	 1951.7	 3148.0	...
2778109	 1232.9	 1951.7	 3148.0	...
2778110	 1230.0	 1944.8	 3178.0	...
2778111	 1222.0	 1930.5	 3241.0	...
2778112	 1209.7	 1910.4	 3333.0	...
2778113	 1196.3	 1891.1	 3424.0	...
2778114	 1183.3	 1870.4	 3514.0	...
2778115	 1168.1	 1845.4	 3617.0	...
2778116	 1151.4	 1816.5	 3735.0	...
2778117	 1132.5	 1787.5	 3862.0	...
2778118	 1116.1	 1759.2	 3986.0	...
2778119	 1096.8	 1730.7	 4106.0	...
2778120	 1077.4	 1699.0	 4247.0	...
2778121	 1057.1	 1666.2	 4391.0	...
2778122	 1039.9	 1634.7	 4541.0	...
2778123	 1023.2	 1604.5	 4675.0	...
2778124	 1007.4	 1577.1	 4804.0	...
2778125	  993.2	 1549.9	 4926.0	...
2778126	  981.1	 1525.7	 5042.0	...
2778127	  968.8	 1500.9	 5163.0	...
2778128	  956.8	 1477.7	 5279.0	...
2778129	  944.3	 1454.5	 5392.0	...
2778130	  932.4	 1432.4	 5497.0	...
2778131	  920.0	 1410.9	 5606.0	...
2778132	  909.9	 1389.4	 5708.0	...
2778133	  899.6	 1368.0	 5810.0	...
2778134	  889.8	 1347.4	 5901.0	...
2778135	  879.9	 1327.1	 5996.0	...
2778136	  870.8	 1306.9	 6089.0	...
2778137	  861.7	 1286.7	 6179.0	...
2778138	  852.8	 1266.7	 6267.0	...
2778139	  843.5	 1247.2	 6353.0	...
2778140	  836.1	 1227.8	 6443.0	...
2778141	  829.4	 1209.8	 6530.0	...
2778142	  824.2	 1192.6	 6607.0	...
2778143	  818.6	 1176.9	 6680.0	...
2778144	  812.8	 1160.7	 6750.0	...
2778145	  807.4	 1145.9	 6821.0	...
2778146	  802.2	 1131.0	 6886.0	...
2778147	  797.0	 1118.0	 6941.0	...
2778148	  792.1	 1104.7	 6994.0	...
2778149	  787.5	 1092.1	 7050.0	...
2778150	  784.0	 1080.4	 7107.0	...
2778151	  779.4	 1069.7	 7158.0	...
2778152	  775.3	 1058.3	 7204.0	...
2778153	  771.4	 1047.0	 7251.0	...
2778154	  767.3	 1035.2	 7302.0	...
2778155	  764.0	 1025.0	 7345.0	...
2778156	  761.1	 1013.6	 7397.0	...
2778157	  758.6	 1003.3	 7448.0	...
2778158	  755.6	  991.4	 7506.0	...
2778159	  752.3	  980.4	 7551.0	...
2778160	  749.5	  969.6	 7600.0	...
2778161	  746.5	  959.3	 7642.0	...
2778162	  743.6	  948.9	 7689.0	...
2778163	  741.5	  937.3	 7727.0	...
2778164	  740.0	  928.3	 7776.0	...
2778165	  737.0	  918.2	 7817.0	...
2778166	  734.2	  908.9	 7869.0	...
2778167	  731.5	  898.3	 7914.0	...
2778168	  729.2	  888.8	 7952.0	...
2778169	  726.9	  879.5	 7992.0	...
2778170	  724.3	  870.8	 8013.0	...
2778171	  723.3	  862.5	 8050.0	...
2778172	  722.0	  854.8	 8078.0	...
2778173	  720.9	  846.7	 8121.0	...
2778174	  719.7	  838.4	 8159.0	...
2778175	  718.9	  830.6	 8191.0	...
2778176	  717.0	  822.0	 8219.0	...
2778177	  715.3	  813.7	 8247.0	...
2778178	  713.8	  805.9	 8284.0	...
2778179	  713.3	  799.2	 8313.0	...
2778180	  712.6	  791.7	 8348.0	...
2778181	  711.7	  783.7	 8379.0	...
2778182	  710.4	  775.3	 8424.0	...
2778183	  708.5	  767.2	 8461.0	...
2778184	  706.3	  758.8	 8498.0	...
2778185	  704.4	  750.8	 8531.0	...
2778186	  702.9	  743.7	 8564.0	...
2778187	  701.9	  736.5	 8599.0	...
2778188	  700.0	  729.5	 8627.0	...
2778189	  698.3	  721.6	 8660.0	...
2778190	  696.3	  714.4	 8688.0	...
2778191	  694.4	  705.9	 8719.0	...
2778192	  692.9	  698.7	 8744.0	...
2778193	  692.0	  692.4	 8772.0	...
2778194	  691.9	  687.2	 8801.0	...
2778195	  691.5	  681.9	 8824.0	...
2778196	  690.2	  675.9	 8845.0	...
2778197	  688.9	  670.5	 8867.0	...
2778198	  687.8	  665.1	 8890.0	...
2778199	  687.2	  660.0	 8911.0	...
2778200	  686.5	  655.2	 8919.0	...
2778201	  685.9	  650.1	 8938.0	...
2778202	  685.2	  645.7	 8955.0	...
2778203	  684.4	  640.4	 8973.0	...
2778204	  683.7	  636.3	 8988.0	...
2778205	  683.0	  630.9	 9002.0	...
2778206	  682.7	  627.3	 9021.0	...
ESACC R  2777881	2778206	326	  696.0	  581.2	  682.7	  627.3	   1.02	   1158
SFIX R   2778207
2778207	  682.4	  622.5	 9036.0	...
2778208	  681.7	  619.5	 9050.0	...
2778209	  681.0	  614.8	 9067.0	...
2778210	  680.3	  611.7	 9080.0	...
2778211	  680.2	  608.1	 9090.0	...
2778212	  680.0	  605.4	 9100.0	...
2778213	  679.4	  601.7	 9113.0	...
2778214	  678.8	  598.7	 9129.0	...
2778215	  678.1	  595.2	 9143.0	...
2778216	  678.0	  591.9	 9154.0	...
2778217	  677.9	  588.8	 9164.0	...
2778218	  677.7	  586.7	 9171.0	...
2778219	  677.4	  585.0	 9178.0	...
2778220	  676.6	  582.4	 9182.0	...
2778221	  676.1	  580.3	 9186.0	...
2778222	  675.4	  576.9	 9200.0	...
2778223	  675.2	  574.6	 9213.0	...
2778224	  675.0	  571.9	 9233.0	...
2778225	  675.0	  571.0	 9243.0	...
2778226	  675.0	  569.8	 9253.0	...
2778227	  674.7	  568.0	 9258.0	...
2778228	  674.4	  566.1	 9262.0	...
2778229	  674.1	  563.5	 9267.0	...
2778230	  673.5	  562.3	 9272.0	...
2778231	  672.9	  561.1	 9277.0	...
2778232	  672.4	  560.8	 9282.0	...
2778233	  672.3	  559.1	 9288.0	...
2778234	  672.2	  557.5	 9293.0	...
2778235	  672.2	  555.9	 9297.0	...
2778236	  672.1	  555.0	 9298.0	...
2778237	  672.1	  554.3	 9302.0	...
2778238	  672.1	  553.7	 9307.0	...
2778239	  671.7	  553.2	 9311.0	...
2778240	  671.4	  552.4	 9311.0	...
2778241	  671.0	  551.4	 9310.0	...
2778242	  671.0	  550.7	 9314.0	...
2778243	  670.8	  550.1	 9319.0	...
2778244	  670.5	  550.1	 9325.0	...
2778245	  670.4	  550.4	 9328.0	...
2778246	  670.4	  550.7	 9330.0	...
2778247	  670.3	  550.8	 9332.0	...
2778248	  670.0	  550.7	 9333.0	...
2778249	  669.7	  550.7	 9333.0	...
2778250	  669.5	  550.7	 9333.0	...
2778251	  669.5	  550.6	 9332.0	...
2778252	  669.4	  550.6	 9328.0	...
2778253	  669.4	  550.8	 9321.0	...
2778254	  669.4	  551.0	 9315.0	...
2778255	  669.3	  551.3	 9311.0	...
2778256	  669.3	  551.4	 9309.0	...
2778257	  669.2	  551.5	 9307.0	...
2778258	  669.2	  552.0	 9304.0	...
2778259	  669.3	  554.1	 9298.0	...
2778260	  669.4	  556.2	 9288.0	...
2778261	  669.9	  558.6	 9283.0	...
2778262	  670.3	  559.3	 9282.0	...
2778263	  670.3	  560.1	 9284.0	...
2778264	  669.9	  560.4	 9286.0	...
2778265	  669.5	  560.7	 9287.0	...
2778266	  669.5	  561.0	 9285.0	...
2778267	  669.5	  561.2	 9282.0	...
2778268	  669.6	  561.1	 9281.0	...
2778269	  669.6	  560.8	 9284.0	...
2778270	  669.5	  560.3	 9285.0	...
2778271	  669.5	  559.9	 9285.0	...
2778272	  669.6	  559.4	 9285.0	...
2778273	  669.7	  559.2	 9286.0	...
2778274	  669.6	  559.2	 9289.0	...
2778275	  669.2	  559.2	 9290.0	...
2778276	  668.8	  559.2	 9293.0	...
2778277	  668.7	  559.1	 9295.0	...
2778278	  668.7	  558.9	 9296.0	...
2778279	  668.9	  558.4	 9299.0	...
2778280	  668.9	  557.7	 9303.0	...
2778281	  668.6	  556.8	 9308.0	...
2778282	  668.4	  556.2	 9313.0	...
2778283	  668.5	  555.8	 9317.0	...
2778284	  668.6	  555.6	 9319.0	...
2778285	  668.6	  555.2	 9319.0	...
2778286	  668.4	  554.5	 9319.0	...
2778287	  668.2	  553.4	 9319.0	...
2778288	  668.1	  552.6	 9323.0	...
2778289	  668.0	  551.9	 9329.0	...
2778290	  668.0	  551.7	 9335.0	...
2778291	  667.9	  551.6	 9337.0	...
2778292	  667.9	  551.6	 9336.0	...
2778293	  667.8	  551.5	 9336.0	...
2778294	  667.8	  551.0	 9337.0	...
2778295	  667.6	  550.6	 9338.0	...
2778296	  667.3	  550.3	 9337.0	...
2778297	  666.9	  550.3	 9335.0	...
2778298	  666.7	  550.3	 9333.0	...
2778299	  666.5	  550.3	 9337.0	...
2778300	  666.4	  549.9	 9340.0	...
2778301	  666.4	  549.6	 9346.0	...
2778302	  666.5	  549.0	 9348.0	...
2778303	  666.5	  548.4	 9349.0	...
2778304	  666.6	  547.7	 9348.0	...
2778305	  666.6	  547.2	 9348.0	...
2778306	  666.7	  546.9	 9351.0	...
2778307	  666.7	  546.6	 9354.0	...
2778308	  666.7	  546.5	 9357.0	...
2778309	  666.7	  546.7	 9358.0	...
2778310	  666.6	  546.8	 9360.0	...
2778311	  666.6	  546.6	 9362.0	...
2778312	  666.6	  546.3	 9365.0	...
2778313	  666.6	  545.9	 9368.0	...
2778314	  666.4	  545.7	 9367.0	...
2778315	  665.9	  545.0	 9367.0	...
2778316	  665.5	  544.4	 9366.0	...
2778317	  665.5	  543.7	 9365.0	...
2778318	  665.6	  543.7	 9364.0	...
2778319	  665.8	  543.6	 9364.0	...
2778320	  666.2	  543.6	 9363.0	...
2778321	  666.7	  543.5	 9362.0	...
2778322	  667.0	  543.5	 9360.0	...
2778323	  666.9	  543.3	 9359.0	...
2778324	  666.8	  543.1	 9359.0	...
2778325	  666.7	  542.9	 9365.0	...
2778326	  666.7	  542.9	 9371.0	...
2778327	  666.7	  542.9	 9376.0	...
2778328	  666.8	  542.9	 9377.0	...
2778329	  666.8	  543.0	 9374.0	...
2778330	  666.8	  543.0	 9370.0	...
2778331	  666.7	  543.1	 9366.0	...
2778332	  666.6	  543.1	 9366.0	...
2778333	  666.5	  543.0	 9366.0	...
2778334	  666.5	  543.0	 9365.0	...
2778335	  666.5	  542.9	 9369.0	...
2778336	  666.5	  542.7	 9374.0	...
2778337	  666.5	  542.5	 9376.0	...
2778338	  666.5	  542.4	 9372.0	...
2778339	  666.4	  542.3	 9369.0	...
2778340	  666.3	  542.2	 9370.0	...
2778341	  666.1	  542.1	 9364.0	...
2778342	  666.3	  541.9	 9358.0	...
2778343	  666.5	  541.9	 9354.0	...
2778344	  666.7	  542.0	 9357.0	...
2778345	  666.7	  542.2	 9360.0	...
2778346	  666.7	  542.6	 9361.0	...
2778347	  666.7	  543.0	 9361.0	...
2778348	  666.6	  543.3	 9361.0	...
2778349	  666.7	  543.2	 9361.0	...
2778350	  666.5	  543.1	 9360.0	...
2778351	  666.3	  543.0	 9360.0	...
2778352	  666.1	  543.3	 9360.0	...
2778353	  666.0	  543.6	 9359.0	...
2778354	  666.2	  543.9	 9359.0	...
2778355	  666.4	  543.8	 9362.0	...
2778356	  666.6	  543.8	 9365.0	...
2778357	  666.9	  543.6	 9369.0	...
2778358	  667.2	  543.5	 9368.0	...
2778359	  667.1	  543.5	 9368.0	...
2778360	  666.7	  543.6	 9368.0	...
2778361	  666.4	  543.6	 9369.0	...
2778362	  666.8	  543.4	 9370.0	...
2778363	  667.2	  543.3	 9370.0	...
2778364	  667.5	  543.4	 9370.0	...
2778365	  667.5	  543.4	 9369.0	...
2778366	  667.2	  543.6	 9369.0	...
2778367	  667.0	  543.6	 9369.0	...
2778368	  667.1	  543.7	 9373.0	...
2778369	  667.5	  543.6	 9377.0	...
2778370	  667.9	  543.8	 9381.0	...
2778371	  668.0	  544.0	 9381.0	...
2778372	  668.1	  543.9	 9382.0	...
2778373	  668.3	  543.6	 9382.0	...
2778374	  668.4	  543.3	 9380.0	...
2778375	  668.4	  543.4	 9378.0	...
2778376	  668.3	  543.5	 9377.0	...
2778377	  668.2	  543.5	 9376.0	...
2778378	  668.2	  543.5	 9377.0	...
2778379	  668.0	  543.6	 9379.0	...
2778380	  667.7	  543.3	 9380.0	...
2778381	  667.5	  543.1	 9381.0	...
2778382	  667.5	  542.8	 9382.0	...
2778383	  667.6	  542.9	 9384.0	...
2778384	  667.8	  543.0	 9384.0	...
2778385	  668.0	  543.2	 9383.0	...
2778386	  668.2	  543.3	 9383.0	...
2778387	  668.1	  543.3	 9384.0	...
2778388	  668.1	  543.3	 9385.0	...
2778389	  668.2	  543.3	 9386.0	...
2778390	  668.4	  543.3	 9388.0	...
2778391	  668.5	  543.3	 9389.0	...
2778392	  668.4	  543.3	 9391.0	...
2778393	  668.6	  543.2	 9389.0	...
2778394	  668.9	  542.9	 9387.0	...
2778395	  668.8	  542.6	 9384.0	...
2778396	  668.4	  542.4	 9385.0	...
2778397	  668.2	  542.3	 9385.0	...
2778398	  668.3	  542.1	 9385.0	...
2778399	  668.7	  542.1	 9383.0	...
2778400	  669.0	  542.1	 9384.0	...
2778401	  669.2	  542.0	 9387.0	...
2778402	  669.2	  541.9	 9390.0	...
2778403	  669.1	  542.1	 9388.0	...
2778404	  669.1	  542.2	 9385.0	...
2778405	  669.0	  542.0	 9381.0	...
2778406	  669.0	  541.2	 9380.0	...
2778407	  669.0	  540.4	 9383.0	...
2778408	  669.1	  540.5	 9386.0	...
2778409	  669.2	  540.9	 9389.0	...
2778410	  669.2	  541.4	 9389.0	...
2778411	  669.3	  541.6	 9390.0	...
2778412	  669.3	  541.7	 9392.0	...
2778413	  669.3	  541.9	 9393.0	...
2778414	  669.2	  542.0	 9393.0	...
2778415	  669.2	  542.0	 9392.0	...
2778416	  669.2	  541.9	 9394.0	...
2778417	  669.2	  541.8	 9395.0	...
2778418	  669.4	  541.8	 9397.0	...
2778419	  669.7	  541.9	 9398.0	...
2778420	  669.9	  542.0	 9395.0	...
2778421	  669.9	  542.0	 9393.0	...
2778422	  669.8	  541.7	 9392.0	...
2778423	  669.6	  541.4	 9394.0	...
2778424	  669.4	  541.2	 9396.0	...
2778425	  669.5	  541.4	 9397.0	...
2778426	  669.7	  541.6	 9399.0	...
2778427	  670.0	  541.6	 9402.0	...
2778428	  669.6	  541.4	 9403.0	...
2778429	  669.3	  541.0	 9401.0	...
2778430	  669.3	  540.8	 9399.0	...
2778431	  669.6	  541.1	 9397.0	...
2778432	  669.9	  541.4	 9397.0	...
2778433	  669.8	  541.6	 9397.0	...
2778434	  669.8	  541.6	 9397.0	...
2778435	  669.9	  541.7	 9397.0	...
2778436	  670.0	  541.6	 9397.0	...
2778437	  670.1	  541.3	 9397.0	...
2778438	  670.1	  541.1	 9395.0	...
2778439	  670.2	  541.1	 9394.0	...
2778440	  670.1	  541.2	 9394.0	...
2778441	  670.0	  541.3	 9395.0	...
2778442	  669.9	  541.3	 9396.0	...
2778443	  669.9	  541.3	 9396.0	...
2778444	  669.9	  541.3	 9394.0	...
2778445	  669.9	  541.3	 9393.0	...
2778446	  670.0	  541.3	 9393.0	...
2778447	  670.0	  541.6	 9396.0	...
2778448	  670.1	  541.8	 9399.0	...
2778449	  670.2	  541.6	 9401.0	...
2778450	  670.2	  541.1	 9402.0	...
2778451	  670.2	  541.0	 9401.0	...
2778452	  670.4	  541.3	 9400.0	...
2778453	  670.5	  541.8	 9399.0	...
2778454	  670.6	  542.0	 9400.0	...
2778455	  670.6	  541.8	 9399.0	...
2778456	  670.6	  541.5	 9399.0	...
2778457	  670.6	  541.2	 9399.0	...
2778458	  670.6	  541.1	 9397.0	...
2778459	  670.6	  541.0	 9394.0	...
2778460	  670.8	  540.9	 9392.0	...
2778461	  671.0	  541.0	 9392.0	...
2778462	  671.1	  541.1	 9392.0	...
2778463	  671.3	  541.5	 9393.0	...
2778464	  671.4	  542.0	 9394.0	...
2778465	  671.5	  542.7	 9394.0	...
2778466	  671.3	  542.9	 9394.0	...
2778467	  671.0	  543.2	 9394.0	...
2778468	  670.6	  543.1	 9395.0	...
2778469	  670.5	  543.0	 9396.0	...
2778470	  670.6	  542.9	 9397.0	...
2778471	  670.7	  542.8	 9398.0	...
2778472	  670.8	  542.8	 9398.0	...
2778473	  670.8	  542.9	 9398.0	...
2778474	  671.2	  543.2	 9398.0	...
2778475	  671.5	  543.6	 9398.0	...
2778476	  671.9	  543.9	 9397.0	...
2778477	  671.9	  543.8	 9396.0	...
2778478	  671.8	  543.6	 9395.0	...
2778479	  671.7	  543.5	 9395.0	...
2778480	  671.9	  543.4	 9395.0	...
2778481	  672.2	  543.4	 9395.0	...
2778482	  672.5	  543.4	 9396.0	...
2778483	  672.4	  543.3	 9395.0	...
2778484	  672.5	  543.3	 9394.0	...
2778485	  672.6	  543.9	 9393.0	...
2778486	  672.6	  544.5	 9389.0	...
2778487	  672.5	  545.0	 9386.0	...
2778488	  672.3	  544.9	 9384.0	...
2778489	  672.0	  545.1	 9385.0	...
2778490	  671.8	  545.4	 9386.0	...
2778491	  671.5	  545.7	 9386.0	...
2778492	  671.5	  545.5	 9386.0	...
2778493	  671.5	  545.4	 9386.0	...
2778494	  671.5	  545.3	 9388.0	...
2778495	  671.6	  545.3	 9390.0	...
2778496	  671.8	  545.3	 9387.0	...
2778497	  672.3	  545.5	 9382.0	...
2778498	  672.8	  545.7	 9380.0	...
2778499	  673.1	  545.9	 9385.0	...
2778500	  673.1	  545.9	 9387.0	...
2778501	  673.0	  546.0	 9383.0	...
2778502	  672.7	  546.2	 9376.0	...
2778503	  672.5	  546.3	 9371.0	...
2778504	  672.5	  546.1	 9369.0	...
2778505	  672.7	  545.9	 9371.0	...
2778506	  673.2	  546.1	 9372.0	...
2778507	  673.5	  546.5	 9372.0	...
2778508	  673.7	  547.0	 9374.0	...
2778509	  674.0	  547.3	 9375.0	...
2778510	  674.4	  547.6	 9372.0	...
2778511	  674.7	  548.0	 9367.0	...
2778512	  674.7	  548.0	 9363.0	...
2778513	  674.7	  548.1	 9363.0	...
2778514	  674.8	  548.5	 9364.0	...
2778515	  674.9	  549.0	 9360.0	...
2778516	  675.0	  549.5	 9357.0	...
2778517	  675.1	  549.5	 9353.0	...
2778518	  675.0	  549.1	 9347.0	...
2778519	  674.9	  548.6	 9342.0	...
2778520	  674.8	  548.4	 9336.0	...
2778521	  674.9	  548.7	 9335.0	...
2778522	  675.0	  548.6	 9334.0	...
2778523	  675.1	  548.2	 9335.0	...
2778524	  675.2	  547.9	 9335.0	...
2778525	  675.3	  548.1	 9337.0	...
2778526	  675.4	  548.4	 9339.0	...
2778527	  675.4	  548.7	 9341.0	...
[truncated: 4,246,330 more chars]
