# Supplementary material for: With an eye on uncertainty: Modelling pupillary responses to environmental volatility
Source: PLoS Comput Biol. 2019 Jul 5;15(7):e1007126. doi: 10.1371/journal.pcbi.1007126 (PMC6636765; doi:10.1371/journal.pcbi.1007126)
Supplement: S7 Data — Zip file containing the pupillometry data for participant 7. (ZIP) [file pcbi.1007126.s007.zip › P7/trial16.asc]

** CONVERTED FROM C:\Users\tparr\Documents\PVR\P7_1412\trial16.edf using edfapi 3.1 Win32 Nov 24 2009 on Thu Dec 14 09:51:27 2017
** DATE: Thu Dec 14 10:50:19 2017
** TYPE: EDF_FILE BINARY EVENT SAMPLE TAGGED
** VERSION: EYELINK II 1
** SOURCE: EYELINK CL
** EYELINK II CL v4.48 Nov 25 2009
** CAMERA: EyeLink CL Version 1.4 Sensor=BHA
** SERIAL NUMBER: CL1-AAD42
** CAMERA_CONFIG: AAD42140.SCD
**

MSG	3203964 RECCFG CR 1000 2 0 R
MSG	3203964 ELCLCFG MTABLER
MSG	3203964 GAZE_COORDS 0.00 0.00 1599.00 1199.00
MSG	3203964 THRESHOLDS R 100 225
MSG	3203964 ELCL_PROC CENTROID (3)
MSG	3203964 ELCL_PCR_PARAM 5 3.0
START	3203965 	RIGHT	SAMPLES	EVENTS
PRESCALER	1
VPRESCALER	1
PUPIL	AREA
EVENTS	GAZE	RIGHT	RATE	1000.00	TRACKING	CR	FILTER	2
SAMPLES	GAZE	RIGHT	RATE	1000.00	TRACKING	CR	FILTER	2
MSG	3203965 !MODE RECORD CR 1000 2 0 R
3203965	  671.0	  539.9	 9323.0	...
INPUT	3203965	127
3203966	  671.0	  539.8	 9322.0	...
3203967	  671.1	  539.6	 9324.0	...
3203968	  671.1	  539.2	 9327.0	...
3203969	  671.1	  538.9	 9330.0	...
3203970	  671.2	  538.4	 9333.0	...
3203971	  671.3	  538.2	 9335.0	...
SFIX R   3203972
3203972	  671.3	  537.9	 9338.0	...
3203973	  671.4	  537.8	 9340.0	...
3203974	  671.5	  537.5	 9341.0	...
3203975	  671.7	  537.3	 9342.0	...
3203976	  671.7	  537.0	 9341.0	...
3203977	  671.8	  536.8	 9342.0	...
3203978	  671.7	  537.0	 9342.0	...
3203979	  671.7	  537.3	 9343.0	...
3203980	  671.6	  537.4	 9343.0	...
3203981	  671.8	  537.2	 9343.0	...
3203982	  671.9	  536.9	 9344.0	...
3203983	  671.9	  536.8	 9344.0	...
3203984	  671.7	  536.8	 9344.0	...
3203985	  671.6	  536.8	 9345.0	...
3203986	  671.7	  536.8	 9347.0	...
3203987	  671.8	  536.5	 9348.0	...
3203988	  671.8	  536.3	 9349.0	...
3203989	  671.7	  536.0	 9351.0	...
3203990	  671.6	  536.2	 9354.0	...
3203991	  671.4	  536.4	 9356.0	...
3203992	  670.9	  536.4	 9357.0	...
3203993	  670.5	  536.2	 9359.0	...
3203994	  670.3	  536.1	 9361.0	...
3203995	  670.5	  536.1	 9363.0	...
3203996	  670.8	  536.1	 9363.0	...
3203997	  670.9	  536.1	 9362.0	...
3203998	  671.1	  536.0	 9361.0	...
3203999	  671.1	  536.0	 9361.0	...
3204000	  671.2	  536.0	 9361.0	...
3204001	  671.2	  536.0	 9359.0	...
3204002	  671.2	  535.9	 9362.0	...
3204003	  671.4	  535.8	 9368.0	...
3204004	  671.7	  536.0	 9374.0	...
3204005	  672.0	  536.3	 9376.0	...
3204006	  672.2	  536.5	 9376.0	...
3204007	  672.0	  536.4	 9376.0	...
3204008	  671.7	  536.2	 9376.0	...
3204009	  671.4	  536.1	 9376.0	...
3204010	  671.2	  536.0	 9379.0	...
3204011	  671.2	  535.9	 9382.0	...
3204012	  671.2	  535.9	 9386.0	...
3204013	  671.2	  536.2	 9388.0	...
3204014	  671.2	  536.4	 9389.0	...
3204015	  671.3	  536.5	 9389.0	...
3204016	  671.4	  536.3	 9390.0	...
3204017	  671.5	  536.1	 9394.0	...
3204018	  671.6	  536.2	 9398.0	...
3204019	  671.7	  536.2	 9400.0	...
3204020	  671.8	  535.9	 9399.0	...
3204021	  671.8	  535.5	 9398.0	...
3204022	  671.8	  535.1	 9397.0	...
3204023	  671.9	  535.1	 9395.0	...
3204024	  672.1	  535.1	 9393.0	...
3204025	  671.9	  535.1	 9392.0	...
3204026	  671.8	  535.2	 9396.0	...
3204027	  671.8	  535.1	 9402.0	...
3204028	  672.0	  535.0	 9407.0	...
3204029	  672.1	  534.9	 9407.0	...
3204030	  672.2	  534.9	 9406.0	...
3204031	  672.4	  534.9	 9408.0	...
3204032	  672.5	  534.9	 9410.0	...
3204033	  672.4	  534.9	 9412.0	...
3204034	  672.2	  534.5	 9414.0	...
3204035	  672.1	  534.1	 9416.0	...
3204036	  672.0	  533.6	 9419.0	...
3204037	  672.1	  533.7	 9421.0	...
3204038	  672.2	  533.8	 9424.0	...
3204039	  672.4	  533.9	 9429.0	...
3204040	  672.5	  534.0	 9433.0	...
3204041	  672.6	  534.1	 9436.0	...
3204042	  672.2	  534.2	 9436.0	...
3204043	  671.9	  534.1	 9435.0	...
3204044	  671.5	  534.0	 9435.0	...
3204045	  671.4	  534.0	 9435.0	...
3204046	  672.0	  534.2	 9435.0	...
3204047	  672.7	  534.7	 9433.0	...
3204048	  673.3	  535.0	 9431.0	...
3204049	  673.1	  535.2	 9430.0	...
3204050	  673.0	  535.2	 9428.0	...
3204051	  672.6	  535.1	 9427.0	...
3204052	  672.2	  535.2	 9427.0	...
3204053	  672.1	  535.3	 9428.0	...
3204054	  672.5	  535.2	 9429.0	...
3204055	  672.8	  535.1	 9430.0	...
3204056	  672.8	  534.9	 9431.0	...
3204057	  672.8	  534.9	 9432.0	...
3204058	  672.9	  535.0	 9432.0	...
3204059	  673.0	  535.1	 9433.0	...
3204060	  672.9	  535.1	 9437.0	...
3204061	  672.8	  535.0	 9441.0	...
3204062	  672.7	  535.0	 9445.0	...
3204063	  672.5	  535.0	 9447.0	...
3204064	  672.5	  535.2	 9450.0	...
3204065	  672.6	  535.4	 9454.0	...
3204066	  672.5	  535.6	 9456.0	...
3204067	  672.5	  535.7	 9457.0	...
3204068	  672.4	  536.0	 9454.0	...
3204069	  672.3	  536.2	 9450.0	...
3204070	  672.3	  536.2	 9445.0	...
3204071	  672.3	  535.9	 9444.0	...
3204072	  672.4	  535.6	 9443.0	...
3204073	  672.6	  535.6	 9442.0	...
3204074	  672.8	  535.7	 9444.0	...
3204075	  673.0	  535.7	 9448.0	...
3204076	  673.2	  536.0	 9453.0	...
3204077	  673.2	  536.4	 9456.0	...
3204078	  673.2	  536.7	 9458.0	...
3204079	  673.1	  537.0	 9458.0	...
3204080	  673.1	  537.3	 9458.0	...
3204081	  673.1	  537.6	 9459.0	...
3204082	  673.1	  537.6	 9459.0	...
3204083	  672.7	  537.6	 9462.0	...
3204084	  672.4	  537.6	 9465.0	...
3204085	  672.5	  537.4	 9466.0	...
3204086	  672.9	  537.1	 9464.0	...
3204087	  673.3	  536.7	 9462.0	...
3204088	  673.5	  536.7	 9461.0	...
3204089	  673.7	  536.9	 9459.0	...
3204090	  673.8	  537.1	 9459.0	...
3204091	  673.8	  537.2	 9460.0	...
3204092	  673.7	  537.4	 9461.0	...
3204093	  673.5	  537.4	 9462.0	...
3204094	  673.7	  537.3	 9464.0	...
3204095	  674.0	  537.2	 9467.0	...
3204096	  674.3	  537.2	 9469.0	...
3204097	  674.7	  537.1	 9470.0	...
3204098	  675.0	  537.0	 9470.0	...
3204099	  675.3	  537.0	 9471.0	...
3204100	  675.3	  537.3	 9469.0	...
3204101	  675.2	  537.7	 9468.0	...
3204102	  675.2	  538.1	 9466.0	...
3204103	  675.2	  538.1	 9465.0	...
3204104	  675.3	  538.3	 9461.0	...
3204105	  675.2	  538.7	 9457.0	...
3204106	  675.2	  539.4	 9454.0	...
3204107	  675.4	  540.3	 9453.0	...
3204108	  675.6	  541.1	 9452.0	...
3204109	  675.9	  541.6	 9451.0	...
3204110	  675.7	  542.1	 9451.0	...
3204111	  675.7	  542.5	 9446.0	...
3204112	  675.7	  543.0	 9440.0	...
3204113	  675.7	  543.2	 9435.0	...
3204114	  676.1	  543.4	 9433.0	...
3204115	  676.4	  543.2	 9428.0	...
3204116	  676.8	  541.8	 9424.0	...
3204117	  676.9	  540.1	 9423.0	...
3204118	  676.3	  538.2	 9426.0	...
3204119	  675.6	  536.4	 9430.0	...
EFIX R   3203972	3204119	148	  672.7	  536.5	   9414
SSACC R  3204120
3204120	  675.3	  534.8	 9437.0	...
3204121	  675.7	  533.3	 9445.0	...
3204122	  676.1	  532.2	 9453.0	...
3204123	  676.5	  531.1	 9462.0	...
3204124	  676.8	  530.2	 9469.0	...
3204125	  677.8	  532.0	 9468.0	...
3204126	  679.0	  536.1	 9458.0	...
3204127	  680.3	  542.6	 9438.0	...
3204128	  682.1	  550.5	 9413.0	...
3204129	  683.9	  561.1	 9382.0	...
3204130	  686.6	  574.7	 9337.0	...
3204131	  689.1	  589.2	 9288.0	...
3204132	  691.8	  605.0	 9231.0	...
3204133	  694.6	  623.6	 9166.0	...
3204134	  698.0	  644.6	 9094.0	...
3204135	  701.2	  668.4	 8999.0	...
3204136	  704.6	  692.8	 8905.0	...
3204137	  708.7	  720.6	 8799.0	...
3204138	  713.3	  749.9	 8693.0	...
3204139	  720.0	  782.2	 8565.0	...
3204140	  725.8	  815.8	 8425.0	...
3204141	  733.4	  851.8	 8270.0	...
3204142	  739.1	  888.4	 8107.0	...
3204143	  746.0	  926.4	 7945.0	...
3204144	  753.3	  967.2	 7767.0	...
3204145	  761.6	 1010.5	 7593.0	...
3204146	  772.6	 1058.6	 7390.0	...
3204147	  784.8	 1109.7	 7172.0	...
3204148	  802.7	 1167.0	 6917.0	...
3204149	  824.1	 1230.2	 6637.0	...
3204150	  850.9	 1301.9	 6329.0	...
3204151	  881.2	 1377.5	 5996.0	...
3204152	  913.0	 1456.9	 5641.0	...
3204153	  950.2	 1539.4	 5264.0	...
3204154	  991.7	 1627.0	 4872.0	...
3204155	 1037.8	 1723.2	 4460.0	...
3204156	 1080.1	 1817.0	 4055.0	...
3204157	 1120.8	 1908.5	 3675.0	...
3204158	 1145.9	 1964.9	 3437.0	...
3204159	  490.2	 2076.8	 2260.0	...
3204160	 -251.1	 2201.5	 1190.0	...
SBLINK R 3204161
3204161	   .	   .	    0.0	...
3204162	   .	   .	    0.0	...
3204163	   .	   .	    0.0	...
3204164	   .	   .	    0.0	...
3204165	   .	   .	    0.0	...
3204166	   .	   .	    0.0	...
3204167	   .	   .	    0.0	...
3204168	   .	   .	    0.0	...
3204169	   .	   .	    0.0	...
3204170	   .	   .	    0.0	...
3204171	   .	   .	    0.0	...
3204172	   .	   .	    0.0	...
3204173	   .	   .	    0.0	...
3204174	   .	   .	    0.0	...
3204175	   .	   .	    0.0	...
3204176	   .	   .	    0.0	...
3204177	   .	   .	    0.0	...
3204178	   .	   .	    0.0	...
3204179	   .	   .	    0.0	...
3204180	   .	   .	    0.0	...
3204181	   .	   .	    0.0	...
3204182	   .	   .	    0.0	...
3204183	   .	   .	    0.0	...
3204184	   .	   .	    0.0	...
3204185	   .	   .	    0.0	...
3204186	   .	   .	    0.0	...
3204187	   .	   .	    0.0	...
3204188	   .	   .	    0.0	...
3204189	   .	   .	    0.0	...
3204190	   .	   .	    0.0	...
3204191	   .	   .	    0.0	...
3204192	   .	   .	    0.0	...
3204193	   .	   .	    0.0	...
3204194	   .	   .	    0.0	...
3204195	   .	   .	    0.0	...
3204196	   .	   .	    0.0	...
3204197	   .	   .	    0.0	...
3204198	   .	   .	    0.0	...
3204199	   .	   .	    0.0	...
3204200	   .	   .	    0.0	...
3204201	   .	   .	    0.0	...
3204202	   .	   .	    0.0	...
3204203	   .	   .	    0.0	...
3204204	   .	   .	    0.0	...
3204205	   .	   .	    0.0	...
3204206	   .	   .	    0.0	...
3204207	   .	   .	    0.0	...
3204208	   .	   .	    0.0	...
3204209	   .	   .	    0.0	...
3204210	   .	   .	    0.0	...
3204211	   .	   .	    0.0	...
3204212	   .	   .	    0.0	...
3204213	   .	   .	    0.0	...
3204214	   .	   .	    0.0	...
3204215	   .	   .	    0.0	...
3204216	   .	   .	    0.0	...
3204217	   .	   .	    0.0	...
3204218	   .	   .	    0.0	...
3204219	   .	   .	    0.0	...
3204220	   .	   .	    0.0	...
3204221	   .	   .	    0.0	...
3204222	   .	   .	    0.0	...
3204223	   .	   .	    0.0	...
3204224	   .	   .	    0.0	...
3204225	   .	   .	    0.0	...
3204226	   .	   .	    0.0	...
3204227	   .	   .	    0.0	...
3204228	   .	   .	    0.0	...
3204229	   .	   .	    0.0	...
3204230	   .	   .	    0.0	...
3204231	   .	   .	    0.0	...
3204232	   .	   .	    0.0	...
3204233	   .	   .	    0.0	...
3204234	   .	   .	    0.0	...
3204235	   .	   .	    0.0	...
3204236	   .	   .	    0.0	...
3204237	   .	   .	    0.0	...
3204238	   .	   .	    0.0	...
3204239	   .	   .	    0.0	...
3204240	   .	   .	    0.0	...
3204241	   .	   .	    0.0	...
3204242	   .	   .	    0.0	...
3204243	   .	   .	    0.0	...
3204244	   .	   .	    0.0	...
3204245	   .	   .	    0.0	...
3204246	   .	   .	    0.0	...
3204247	   .	   .	    0.0	...
3204248	   .	   .	    0.0	...
3204249	   .	   .	    0.0	...
3204250	   .	   .	    0.0	...
3204251	   .	   .	    0.0	...
3204252	   .	   .	    0.0	...
3204253	   .	   .	    0.0	...
3204254	   .	   .	    0.0	...
3204255	   .	   .	    0.0	...
3204256	   .	   .	    0.0	...
3204257	   .	   .	    0.0	...
3204258	   .	   .	    0.0	...
3204259	   .	   .	    0.0	...
3204260	   .	   .	    0.0	...
3204261	   .	   .	    0.0	...
3204262	   .	   .	    0.0	...
3204263	   .	   .	    0.0	...
3204264	   .	   .	    0.0	...
3204265	   .	   .	    0.0	...
3204266	   .	   .	    0.0	...
3204267	   .	   .	    0.0	...
3204268	   .	   .	    0.0	...
3204269	   .	   .	    0.0	...
3204270	   .	   .	    0.0	...
3204271	   .	   .	    0.0	...
3204272	   .	   .	    0.0	...
3204273	   .	   .	    0.0	...
3204274	   .	   .	    0.0	...
3204275	   .	   .	    0.0	...
3204276	   .	   .	    0.0	...
3204277	   .	   .	    0.0	...
3204278	   .	   .	    0.0	...
3204279	   .	   .	    0.0	...
3204280	   .	   .	    0.0	...
3204281	   .	   .	    0.0	...
3204282	   .	   .	    0.0	...
3204283	   .	   .	    0.0	...
3204284	   .	   .	    0.0	...
3204285	   .	   .	    0.0	...
3204286	   .	   .	    0.0	...
3204287	   .	   .	    0.0	...
3204288	   .	   .	    0.0	...
3204289	   .	   .	    0.0	...
3204290	   .	   .	    0.0	...
3204291	   .	   .	    0.0	...
3204292	   .	   .	    0.0	...
3204293	   .	   .	    0.0	...
3204294	   .	   .	    0.0	...
3204295	   .	   .	    0.0	...
3204296	   .	   .	    0.0	...
3204297	   .	   .	    0.0	...
3204298	   .	   .	    0.0	...
3204299	   .	   .	    0.0	...
3204300	   .	   .	    0.0	...
3204301	   .	   .	    0.0	...
3204302	   .	   .	    0.0	...
3204303	   .	   .	    0.0	...
3204304	   .	   .	    0.0	...
3204305	   .	   .	    0.0	...
3204306	   .	   .	    0.0	...
3204307	   .	   .	    0.0	...
3204308	   .	   .	    0.0	...
EBLINK R 3204161	3204308	148
3204309	 1181.0	 1860.1	 3478.0	...
3204310	 1181.0	 1860.1	 3478.0	...
3204311	 1178.2	 1849.8	 3525.0	...
3204312	 1168.5	 1828.3	 3623.0	...
3204313	 1151.1	 1795.2	 3764.0	...
3204314	 1129.2	 1761.4	 3913.0	...
3204315	 1106.3	 1725.7	 4064.0	...
3204316	 1083.6	 1689.2	 4229.0	...
3204317	 1059.8	 1651.0	 4402.0	...
3204318	 1037.2	 1614.9	 4571.0	...
3204319	 1015.7	 1579.8	 4737.0	...
3204320	  995.0	 1545.6	 4897.0	...
3204321	  975.2	 1511.4	 5064.0	...
3204322	  955.4	 1477.1	 5225.0	...
3204323	  938.1	 1443.6	 5379.0	...
3204324	  921.4	 1410.0	 5527.0	...
3204325	  906.0	 1376.5	 5679.0	...
3204326	  891.1	 1344.2	 5829.0	...
3204327	  876.8	 1312.6	 5970.0	...
3204328	  864.5	 1283.7	 6104.0	...
3204329	  852.8	 1255.8	 6223.0	...
3204330	  842.0	 1229.1	 6346.0	...
3204331	  830.9	 1203.3	 6462.0	...
3204332	  820.3	 1178.5	 6574.0	...
3204333	  811.2	 1155.0	 6672.0	...
3204334	  802.0	 1132.1	 6767.0	...
3204335	  793.9	 1110.0	 6866.0	...
3204336	  785.6	 1089.7	 6966.0	...
3204337	  778.8	 1070.5	 7054.0	...
3204338	  771.6	 1051.7	 7142.0	...
3204339	  764.3	 1033.3	 7224.0	...
3204340	  757.2	 1015.5	 7306.0	...
3204341	  750.8	  998.9	 7378.0	...
3204342	  744.8	  982.5	 7454.0	...
3204343	  740.4	  966.4	 7525.0	...
3204344	  735.0	  951.3	 7593.0	...
3204345	  730.8	  937.2	 7654.0	...
3204346	  725.7	  922.6	 7720.0	...
3204347	  721.9	  908.0	 7784.0	...
3204348	  718.4	  893.3	 7842.0	...
3204349	  714.9	  880.1	 7889.0	...
3204350	  711.7	  867.0	 7946.0	...
3204351	  708.8	  854.2	 8002.0	...
3204352	  705.9	  841.3	 8054.0	...
3204353	  703.0	  829.1	 8096.0	...
3204354	  700.3	  817.5	 8137.0	...
3204355	  698.5	  806.2	 8190.0	...
3204356	  696.6	  796.1	 8233.0	...
3204357	  694.5	  786.0	 8279.0	...
3204358	  692.8	  776.0	 8312.0	...
3204359	  691.2	  765.5	 8352.0	...
3204360	  689.9	  756.0	 8389.0	...
3204361	  688.3	  746.7	 8429.0	...
3204362	  687.2	  738.7	 8468.0	...
3204363	  686.0	  729.4	 8500.0	...
3204364	  685.5	  722.1	 8525.0	...
3204365	  684.9	  713.6	 8554.0	...
3204366	  684.3	  706.9	 8579.0	...
3204367	  683.6	  699.3	 8613.0	...
3204368	  683.6	  693.3	 8631.0	...
3204369	  683.5	  686.7	 8657.0	...
3204370	  682.9	  680.1	 8683.0	...
3204371	  682.1	  672.8	 8710.0	...
3204372	  681.4	  666.0	 8740.0	...
3204373	  680.6	  659.0	 8768.0	...
3204374	  678.9	  652.0	 8804.0	...
3204375	  677.0	  644.5	 8830.0	...
3204376	  675.5	  636.8	 8852.0	...
3204377	  674.4	  629.7	 8881.0	...
3204378	  673.5	  623.4	 8904.0	...
3204379	  672.0	  617.3	 8934.0	...
3204380	  671.2	  610.9	 8956.0	...
3204381	  670.3	  604.4	 8991.0	...
3204382	  669.7	  598.6	 9012.0	...
3204383	  668.8	  594.0	 9029.0	...
3204384	  667.5	  588.1	 9042.0	...
3204385	  666.5	  582.6	 9060.0	...
3204386	  665.6	  577.5	 9080.0	...
3204387	  664.8	  572.8	 9096.0	...
3204388	  663.8	  569.0	 9109.0	...
ESACC R  3204120	3204388	269	  675.3	  534.8	  663.8	  569.0	   0.76	   1299
SFIX R   3204389
3204389	  662.9	  564.2	 9119.0	...
3204390	  662.1	  560.4	 9130.0	...
3204391	  661.6	  556.0	 9148.0	...
3204392	  661.2	  552.7	 9165.0	...
3204393	  661.2	  550.5	 9176.0	...
3204394	  661.2	  548.6	 9176.0	...
3204395	  661.1	  546.6	 9180.0	...
3204396	  661.0	  544.1	 9185.0	...
3204397	  661.0	  541.9	 9190.0	...
3204398	  660.7	  539.8	 9198.0	...
3204399	  660.4	  537.7	 9207.0	...
3204400	  660.1	  535.3	 9217.0	...
3204401	  659.9	  533.5	 9219.0	...
3204402	  659.5	  531.6	 9227.0	...
3204403	  659.2	  530.2	 9236.0	...
3204404	  659.0	  528.7	 9244.0	...
3204405	  659.0	  528.2	 9248.0	...
3204406	  659.0	  527.2	 9250.0	...
3204407	  658.8	  526.1	 9253.0	...
3204408	  658.5	  524.8	 9254.0	...
3204409	  658.2	  523.9	 9254.0	...
3204410	  658.0	  523.2	 9254.0	...
3204411	  658.0	  522.6	 9255.0	...
3204412	  658.1	  522.6	 9256.0	...
3204413	  658.1	  522.7	 9258.0	...
3204414	  658.2	  522.7	 9259.0	...
3204415	  658.3	  522.8	 9258.0	...
3204416	  658.3	  522.8	 9255.0	...
3204417	  658.3	  522.8	 9252.0	...
3204418	  658.3	  522.8	 9252.0	...
3204419	  658.3	  522.7	 9247.0	...
3204420	  658.2	  522.9	 9243.0	...
3204421	  658.0	  523.1	 9238.0	...
3204422	  657.9	  523.3	 9239.0	...
3204423	  657.9	  523.2	 9245.0	...
3204424	  657.8	  523.2	 9251.0	...
3204425	  657.7	  523.5	 9257.0	...
3204426	  657.3	  524.0	 9256.0	...
3204427	  657.0	  524.5	 9254.0	...
3204428	  656.8	  524.7	 9249.0	...
3204429	  656.6	  524.5	 9239.0	...
3204430	  656.4	  524.4	 9231.0	...
3204431	  656.3	  524.3	 9225.0	...
3204432	  656.3	  524.2	 9225.0	...
3204433	  656.4	  524.2	 9224.0	...
3204434	  656.8	  525.0	 9220.0	...
3204435	  657.2	  525.8	 9213.0	...
3204436	  657.6	  526.7	 9207.0	...
3204437	  657.6	  526.6	 9203.0	...
3204438	  657.6	  527.1	 9203.0	...
3204439	  657.6	  527.6	 9204.0	...
3204440	  657.7	  528.1	 9205.0	...
3204441	  657.9	  528.4	 9204.0	...
3204442	  658.4	  528.6	 9205.0	...
3204443	  658.9	  529.1	 9205.0	...
3204444	  659.2	  529.3	 9200.0	...
3204445	  659.2	  529.8	 9194.0	...
3204446	  659.2	  530.1	 9188.0	...
3204447	  659.2	  530.4	 9188.0	...
3204448	  659.3	  530.7	 9180.0	...
3204449	  659.5	  531.1	 9173.0	...
3204450	  659.7	  531.5	 9166.0	...
3204451	  659.9	  532.0	 9166.0	...
3204452	  659.9	  532.9	 9165.0	...
3204453	  660.0	  533.6	 9165.0	...
3204454	  660.2	  533.6	 9165.0	...
3204455	  660.3	  533.4	 9164.0	...
3204456	  660.2	  533.3	 9165.0	...
3204457	  660.2	  533.4	 9165.0	...
3204458	  660.2	  533.6	 9165.0	...
3204459	  660.2	  533.9	 9167.0	...
3204460	  660.2	  533.8	 9168.0	...
3204461	  660.1	  533.5	 9168.0	...
3204462	  660.1	  533.3	 9168.0	...
3204463	  660.1	  533.4	 9167.0	...
3204464	  660.0	  533.3	 9166.0	...
3204465	  660.1	  533.0	 9166.0	...
3204466	  660.1	  532.6	 9166.0	...
3204467	  660.1	  532.4	 9162.0	...
3204468	  660.5	  532.3	 9158.0	...
3204469	  660.9	  531.9	 9156.0	...
3204470	  660.9	  531.5	 9159.0	...
3204471	  660.6	  531.2	 9163.0	...
3204472	  660.4	  531.1	 9166.0	...
3204473	  660.8	  531.0	 9169.0	...
3204474	  661.2	  530.9	 9168.0	...
3204475	  661.4	  530.5	 9165.0	...
3204476	  661.3	  530.1	 9162.0	...
3204477	  661.1	  529.8	 9160.0	...
3204478	  660.9	  529.8	 9157.0	...
3204479	  660.6	  529.8	 9158.0	...
3204480	  660.6	  529.8	 9161.0	...
3204481	  660.7	  529.5	 9165.0	...
3204482	  660.8	  529.3	 9165.0	...
3204483	  660.9	  528.8	 9165.0	...
3204484	  661.1	  528.4	 9165.0	...
3204485	  661.0	  528.2	 9165.0	...
3204486	  660.9	  528.3	 9164.0	...
3204487	  660.7	  528.4	 9160.0	...
3204488	  660.7	  528.4	 9157.0	...
3204489	  660.9	  528.4	 9155.0	...
3204490	  661.1	  528.4	 9156.0	...
3204491	  661.3	  528.3	 9158.0	...
3204492	  661.4	  528.3	 9158.0	...
3204493	  661.4	  528.4	 9156.0	...
3204494	  661.4	  528.7	 9154.0	...
3204495	  661.5	  529.0	 9151.0	...
3204496	  661.3	  528.7	 9149.0	...
3204497	  661.0	  528.3	 9148.0	...
3204498	  660.7	  527.7	 9148.0	...
3204499	  660.7	  527.7	 9144.0	...
3204500	  661.3	  527.5	 9140.0	...
3204501	  662.1	  527.5	 9136.0	...
3204502	  662.9	  527.5	 9137.0	...
3204503	  663.0	  527.5	 9138.0	...
3204504	  663.1	  527.5	 9142.0	...
3204505	  663.0	  527.4	 9145.0	...
3204506	  662.9	  527.4	 9148.0	...
3204507	  663.0	  527.3	 9148.0	...
3204508	  663.2	  527.2	 9148.0	...
3204509	  663.3	  527.1	 9148.0	...
3204510	  663.2	  526.9	 9147.0	...
3204511	  663.2	  526.8	 9147.0	...
3204512	  663.2	  526.7	 9148.0	...
3204513	  663.1	  526.8	 9149.0	...
3204514	  663.0	  527.2	 9150.0	...
3204515	  662.8	  527.5	 9150.0	...
3204516	  662.7	  527.5	 9149.0	...
3204517	  662.5	  527.2	 9147.0	...
3204518	  662.4	  526.9	 9144.0	...
3204519	  662.4	  526.8	 9142.0	...
3204520	  662.9	  526.6	 9139.0	...
3204521	  663.4	  526.6	 9138.0	...
3204522	  664.0	  526.8	 9137.0	...
3204523	  664.1	  527.0	 9136.0	...
3204524	  664.2	  527.0	 9136.0	...
3204525	  664.2	  527.0	 9136.0	...
3204526	  664.2	  527.1	 9137.0	...
3204527	  664.4	  527.1	 9137.0	...
3204528	  664.6	  527.1	 9137.0	...
3204529	  664.9	  527.1	 9136.0	...
3204530	  664.9	  527.0	 9136.0	...
3204531	  664.7	  526.9	 9136.0	...
3204532	  664.5	  526.9	 9138.0	...
3204533	  664.4	  526.9	 9140.0	...
3204534	  664.5	  526.9	 9140.0	...
3204535	  664.7	  526.9	 9140.0	...
3204536	  664.7	  526.8	 9140.0	...
3204537	  664.8	  526.5	 9139.0	...
3204538	  664.7	  526.2	 9135.0	...
3204539	  664.6	  526.1	 9131.0	...
3204540	  664.4	  526.2	 9128.0	...
3204541	  664.4	  526.3	 9129.0	...
3204542	  664.3	  526.1	 9130.0	...
3204543	  664.1	  526.0	 9131.0	...
3204544	  663.9	  526.1	 9132.0	...
3204545	  663.9	  526.3	 9132.0	...
3204546	  663.9	  526.6	 9130.0	...
3204547	  663.9	  526.7	 9128.0	...
3204548	  664.1	  527.3	 9125.0	...
3204549	  664.3	  527.8	 9126.0	...
3204550	  664.4	  528.1	 9126.0	...
3204551	  664.6	  528.0	 9127.0	...
3204552	  664.6	  527.9	 9128.0	...
3204553	  664.8	  528.0	 9133.0	...
3204554	  665.0	  527.9	 9136.0	...
3204555	  665.1	  528.0	 9139.0	...
3204556	  665.2	  528.0	 9139.0	...
3204557	  665.4	  528.1	 9141.0	...
3204558	  665.5	  527.9	 9142.0	...
3204559	  665.5	  527.7	 9141.0	...
3204560	  665.5	  527.9	 9140.0	...
3204561	  665.5	  528.4	 9139.0	...
3204562	  665.2	  528.9	 9139.0	...
3204563	  664.9	  529.0	 9138.0	...
3204564	  664.6	  528.7	 9137.0	...
3204565	  664.7	  528.5	 9138.0	...
3204566	  664.8	  528.3	 9139.0	...
3204567	  665.0	  528.4	 9142.0	...
3204568	  665.3	  528.4	 9143.0	...
3204569	  665.7	  528.4	 9145.0	...
3204570	  666.0	  528.4	 9146.0	...
3204571	  666.3	  528.5	 9148.0	...
3204572	  666.5	  528.5	 9150.0	...
3204573	  666.7	  528.4	 9153.0	...
3204574	  666.9	  528.2	 9153.0	...
3204575	  666.9	  528.1	 9152.0	...
3204576	  666.9	  528.3	 9152.0	...
3204577	  666.8	  528.4	 9152.0	...
3204578	  666.8	  528.5	 9148.0	...
3204579	  667.2	  529.0	 9143.0	...
3204580	  667.6	  529.5	 9139.0	...
3204581	  667.6	  530.0	 9141.0	...
3204582	  667.3	  529.9	 9140.0	...
3204583	  667.1	  529.7	 9138.0	...
3204584	  667.4	  529.5	 9136.0	...
3204585	  667.5	  529.3	 9136.0	...
3204586	  667.6	  529.2	 9135.0	...
3204587	  667.4	  529.2	 9130.0	...
3204588	  667.3	  529.4	 9124.0	...
3204589	  667.2	  529.6	 9117.0	...
3204590	  667.2	  529.9	 9115.0	...
3204591	  667.4	  530.0	 9114.0	...
3204592	  667.6	  530.3	 9119.0	...
3204593	  668.1	  530.7	 9123.0	...
3204594	  668.5	  531.0	 9124.0	...
3204595	  668.9	  531.2	 9120.0	...
3204596	  668.9	  531.4	 9116.0	...
3204597	  669.1	  531.5	 9116.0	...
3204598	  669.2	  531.6	 9117.0	...
3204599	  669.4	  531.6	 9112.0	...
3204600	  669.5	  531.3	 9106.0	...
3204601	  669.5	  530.9	 9100.0	...
3204602	  669.5	  530.2	 9098.0	...
3204603	  669.5	  529.4	 9096.0	...
3204604	  669.6	  528.6	 9094.0	...
3204605	  669.6	  527.2	 9090.0	...
3204606	  669.7	  526.1	 9087.0	...
3204607	  669.8	  524.5	 9086.0	...
3204608	  669.9	  522.7	 9087.0	...
3204609	  669.9	  521.0	 9089.0	...
3204610	  669.9	  519.0	 9096.0	...
EFIX R   3204389	3204610	222	  662.6	  529.2	   9163
SSACC R  3204611
3204611	  670.1	  517.7	 9102.0	...
3204612	  670.2	  516.2	 9105.0	...
3204613	  670.2	  515.5	 9104.0	...
3204614	  670.2	  515.3	 9103.0	...
3204615	  670.3	  515.6	 9102.0	...
3204616	  670.7	  516.2	 9101.0	...
3204617	  671.7	  518.7	 9101.0	...
3204618	  672.9	  523.2	 9088.0	...
3204619	  674.4	  530.3	 9068.0	...
3204620	  675.8	  538.9	 9035.0	...
3204621	  678.1	  550.2	 8999.0	...
3204622	  680.2	  562.6	 8957.0	...
3204623	  682.7	  578.0	 8904.0	...
3204624	  685.4	  594.8	 8848.0	...
3204625	  689.0	  616.1	 8779.0	...
3204626	  692.5	  637.9	 8704.0	...
3204627	  697.1	  662.2	 8610.0	...
3204628	  701.3	  687.8	 8507.0	...
3204629	  707.8	  715.8	 8394.0	...
3204630	  714.0	  744.3	 8280.0	...
3204631	  720.3	  772.7	 8161.0	...
3204632	  724.5	  802.3	 8048.0	...
3204633	  729.2	  833.6	 7928.0	...
3204634	  735.0	  868.1	 7799.0	...
3204635	  743.4	  905.1	 7648.0	...
3204636	  753.3	  944.6	 7479.0	...
3204637	  766.2	  985.9	 7301.0	...
3204638	  780.2	 1028.4	 7112.0	...
3204639	  797.2	 1073.3	 6919.0	...
3204640	  815.3	 1123.2	 6699.0	...
3204641	  835.8	 1176.8	 6465.0	...
3204642	  858.6	 1235.2	 6203.0	...
3204643	  883.9	 1296.8	 5936.0	...
3204644	  912.2	 1360.7	 5656.0	...
3204645	  941.7	 1424.0	 5373.0	...
3204646	  974.2	 1489.4	 5065.0	...
3204647	 1011.1	 1559.4	 4746.0	...
3204648	 1051.4	 1636.1	 4409.0	...
3204649	 1092.4	 1713.6	 4090.0	...
3204650	 1132.4	 1788.2	 3789.0	...
3204651	 1168.3	 1856.9	 3514.0	...
3204652	 1191.4	 1901.3	 3336.0	...
3204653	 1201.1	 1923.3	 3246.0	...
3204654	 1201.1	 1923.3	 3246.0	...
SBLINK R 3204655
3204655	   .	   .	    0.0	...
3204656	   .	   .	    0.0	...
3204657	   .	   .	    0.0	...
3204658	   .	   .	    0.0	...
3204659	   .	   .	    0.0	...
3204660	   .	   .	    0.0	...
3204661	   .	   .	    0.0	...
3204662	   .	   .	    0.0	...
3204663	   .	   .	    0.0	...
3204664	   .	   .	    0.0	...
3204665	   .	   .	    0.0	...
3204666	   .	   .	    0.0	...
3204667	   .	   .	    0.0	...
3204668	   .	   .	    0.0	...
3204669	   .	   .	    0.0	...
3204670	   .	   .	    0.0	...
3204671	   .	   .	    0.0	...
3204672	   .	   .	    0.0	...
3204673	   .	   .	    0.0	...
3204674	   .	   .	    0.0	...
3204675	   .	   .	    0.0	...
3204676	   .	   .	    0.0	...
3204677	   .	   .	    0.0	...
3204678	   .	   .	    0.0	...
3204679	   .	   .	    0.0	...
3204680	   .	   .	    0.0	...
3204681	   .	   .	    0.0	...
3204682	   .	   .	    0.0	...
3204683	   .	   .	    0.0	...
3204684	   .	   .	    0.0	...
3204685	   .	   .	    0.0	...
3204686	   .	   .	    0.0	...
3204687	   .	   .	    0.0	...
3204688	   .	   .	    0.0	...
3204689	   .	   .	    0.0	...
3204690	   .	   .	    0.0	...
3204691	   .	   .	    0.0	...
3204692	   .	   .	    0.0	...
3204693	   .	   .	    0.0	...
3204694	   .	   .	    0.0	...
3204695	   .	   .	    0.0	...
3204696	   .	   .	    0.0	...
3204697	   .	   .	    0.0	...
3204698	   .	   .	    0.0	...
3204699	   .	   .	    0.0	...
3204700	   .	   .	    0.0	...
3204701	   .	   .	    0.0	...
3204702	   .	   .	    0.0	...
3204703	   .	   .	    0.0	...
3204704	   .	   .	    0.0	...
3204705	   .	   .	    0.0	...
3204706	   .	   .	    0.0	...
3204707	   .	   .	    0.0	...
3204708	   .	   .	    0.0	...
3204709	   .	   .	    0.0	...
3204710	   .	   .	    0.0	...
3204711	   .	   .	    0.0	...
3204712	   .	   .	    0.0	...
3204713	   .	   .	    0.0	...
3204714	   .	   .	    0.0	...
3204715	   .	   .	    0.0	...
3204716	   .	   .	    0.0	...
3204717	   .	   .	    0.0	...
3204718	   .	   .	    0.0	...
3204719	   .	   .	    0.0	...
3204720	   .	   .	    0.0	...
3204721	   .	   .	    0.0	...
3204722	   .	   .	    0.0	...
3204723	   .	   .	    0.0	...
3204724	   .	   .	    0.0	...
3204725	   .	   .	    0.0	...
3204726	   .	   .	    0.0	...
3204727	   .	   .	    0.0	...
3204728	   .	   .	    0.0	...
3204729	   .	   .	    0.0	...
3204730	   .	   .	    0.0	...
3204731	   .	   .	    0.0	...
3204732	   .	   .	    0.0	...
3204733	   .	   .	    0.0	...
3204734	   .	   .	    0.0	...
3204735	   .	   .	    0.0	...
3204736	   .	   .	    0.0	...
3204737	   .	   .	    0.0	...
3204738	   .	   .	    0.0	...
3204739	   .	   .	    0.0	...
3204740	   .	   .	    0.0	...
3204741	   .	   .	    0.0	...
3204742	   .	   .	    0.0	...
3204743	   .	   .	    0.0	...
3204744	   .	   .	    0.0	...
3204745	   .	   .	    0.0	...
3204746	   .	   .	    0.0	...
3204747	   .	   .	    0.0	...
3204748	   .	   .	    0.0	...
3204749	   .	   .	    0.0	...
3204750	   .	   .	    0.0	...
3204751	   .	   .	    0.0	...
3204752	   .	   .	    0.0	...
3204753	   .	   .	    0.0	...
3204754	   .	   .	    0.0	...
3204755	   .	   .	    0.0	...
3204756	   .	   .	    0.0	...
3204757	   .	   .	    0.0	...
3204758	   .	   .	    0.0	...
3204759	   .	   .	    0.0	...
3204760	   .	   .	    0.0	...
3204761	   .	   .	    0.0	...
3204762	   .	   .	    0.0	...
3204763	   .	   .	    0.0	...
3204764	   .	   .	    0.0	...
3204765	   .	   .	    0.0	...
3204766	   .	   .	    0.0	...
3204767	   .	   .	    0.0	...
3204768	   .	   .	    0.0	...
3204769	   .	   .	    0.0	...
3204770	   .	   .	    0.0	...
3204771	   .	   .	    0.0	...
3204772	   .	   .	    0.0	...
3204773	   .	   .	    0.0	...
3204774	   .	   .	    0.0	...
3204775	   .	   .	    0.0	...
3204776	   .	   .	    0.0	...
3204777	   .	   .	    0.0	...
3204778	   .	   .	    0.0	...
3204779	   .	   .	    0.0	...
3204780	   .	   .	    0.0	...
3204781	   .	   .	    0.0	...
3204782	   .	   .	    0.0	...
3204783	   .	   .	    0.0	...
3204784	   .	   .	    0.0	...
3204785	   .	   .	    0.0	...
3204786	   .	   .	    0.0	...
3204787	   .	   .	    0.0	...
3204788	   .	   .	    0.0	...
3204789	   .	   .	    0.0	...
3204790	   .	   .	    0.0	...
3204791	   .	   .	    0.0	...
3204792	   .	   .	    0.0	...
3204793	   .	   .	    0.0	...
3204794	   .	   .	    0.0	...
3204795	   .	   .	    0.0	...
3204796	   .	   .	    0.0	...
3204797	   .	   .	    0.0	...
3204798	   .	   .	    0.0	...
3204799	   .	   .	    0.0	...
3204800	   .	   .	    0.0	...
3204801	   .	   .	    0.0	...
3204802	   .	   .	    0.0	...
3204803	   .	   .	    0.0	...
3204804	   .	   .	    0.0	...
3204805	   .	   .	    0.0	...
3204806	   .	   .	    0.0	...
3204807	   .	   .	    0.0	...
3204808	   .	   .	    0.0	...
3204809	   .	   .	    0.0	...
3204810	   .	   .	    0.0	...
3204811	   .	   .	    0.0	...
3204812	   .	   .	    0.0	...
3204813	   .	   .	    0.0	...
3204814	   .	   .	    0.0	...
3204815	   .	   .	    0.0	...
3204816	   .	   .	    0.0	...
3204817	   .	   .	    0.0	...
3204818	   .	   .	    0.0	...
3204819	   .	   .	    0.0	...
3204820	   .	   .	    0.0	...
3204821	   .	   .	    0.0	...
3204822	   .	   .	    0.0	...
3204823	   .	   .	    0.0	...
3204824	   .	   .	    0.0	...
3204825	   .	   .	    0.0	...
3204826	   .	   .	    0.0	...
3204827	   .	   .	    0.0	...
3204828	   .	   .	    0.0	...
3204829	   .	   .	    0.0	...
3204830	   .	   .	    0.0	...
3204831	   .	   .	    0.0	...
3204832	   .	   .	    0.0	...
3204833	   .	   .	    0.0	...
3204834	   .	   .	    0.0	...
3204835	   .	   .	    0.0	...
3204836	   .	   .	    0.0	...
3204837	   .	   .	    0.0	...
3204838	   .	   .	    0.0	...
3204839	   .	   .	    0.0	...
3204840	   .	   .	    0.0	...
3204841	   .	   .	    0.0	...
3204842	   .	   .	    0.0	...
3204843	   .	   .	    0.0	...
3204844	   .	   .	    0.0	...
3204845	   .	   .	    0.0	...
3204846	   .	   .	    0.0	...
3204847	   .	   .	    0.0	...
3204848	   .	   .	    0.0	...
3204849	   .	   .	    0.0	...
3204850	   .	   .	    0.0	...
3204851	   .	   .	    0.0	...
3204852	   .	   .	    0.0	...
3204853	   .	   .	    0.0	...
3204854	   .	   .	    0.0	...
3204855	   .	   .	    0.0	...
3204856	   .	   .	    0.0	...
3204857	   .	   .	    0.0	...
3204858	   .	   .	    0.0	...
3204859	   .	   .	    0.0	...
3204860	   .	   .	    0.0	...
3204861	   .	   .	    0.0	...
3204862	   .	   .	    0.0	...
3204863	   .	   .	    0.0	...
3204864	   .	   .	    0.0	...
3204865	   .	   .	    0.0	...
3204866	   .	   .	    0.0	...
3204867	   .	   .	    0.0	...
3204868	   .	   .	    0.0	...
3204869	   .	   .	    0.0	...
3204870	   .	   .	    0.0	...
3204871	   .	   .	    0.0	...
3204872	   .	   .	    0.0	...
3204873	   .	   .	    0.0	...
3204874	   .	   .	    0.0	...
3204875	   .	   .	    0.0	...
3204876	   .	   .	    0.0	...
3204877	   .	   .	    0.0	...
3204878	   .	   .	    0.0	...
3204879	   .	   .	    0.0	...
3204880	   .	   .	    0.0	...
3204881	   .	   .	    0.0	...
3204882	   .	   .	    0.0	...
3204883	   .	   .	    0.0	...
3204884	   .	   .	    0.0	...
EBLINK R 3204655	3204884	230
3204885	 1169.8	 1874.6	 3365.0	...
3204886	 1169.8	 1874.6	 3365.0	...
3204887	 1164.5	 1866.1	 3402.0	...
3204888	 1154.3	 1849.2	 3478.0	...
3204889	 1137.9	 1821.9	 3596.0	...
3204890	 1120.3	 1793.2	 3725.0	...
3204891	 1100.6	 1762.2	 3859.0	...
3204892	 1081.3	 1730.8	 3996.0	...
3204893	 1060.6	 1697.9	 4140.0	...
3204894	 1040.8	 1665.4	 4292.0	...
3204895	 1020.1	 1633.4	 4445.0	...
3204896	 1001.4	 1602.0	 4595.0	...
3204897	  983.0	 1571.1	 4739.0	...
3204898	  965.0	 1540.2	 4883.0	...
3204899	  947.4	 1509.6	 5029.0	...
3204900	  929.8	 1477.1	 5177.0	...
3204901	  912.4	 1445.4	 5322.0	...
3204902	  895.2	 1412.9	 5469.0	...
3204903	  878.0	 1380.3	 5622.0	...
3204904	  862.4	 1347.3	 5779.0	...
3204905	  846.7	 1314.4	 5925.0	...
3204906	  834.0	 1282.7	 6068.0	...
3204907	  820.9	 1251.0	 6209.0	...
3204908	  809.1	 1220.5	 6347.0	...
3204909	  797.0	 1192.4	 6467.0	...
3204910	  786.3	 1165.9	 6588.0	...
3204911	  775.5	 1140.1	 6704.0	...
3204912	  765.9	 1115.0	 6822.0	...
3204913	  756.5	 1093.1	 6926.0	...
3204914	  750.0	 1073.1	 7019.0	...
3204915	  743.2	 1054.5	 7106.0	...
3204916	  736.9	 1036.3	 7189.0	...
3204917	  730.8	 1020.4	 7266.0	...
3204918	  725.1	 1005.1	 7344.0	...
3204919	  720.5	  990.8	 7406.0	...
3204920	  715.3	  975.5	 7470.0	...
3204921	  711.5	  961.2	 7525.0	...
3204922	  706.9	  947.2	 7589.0	...
3204923	  702.9	  934.3	 7641.0	...
3204924	  698.7	  920.8	 7699.0	...
3204925	  695.3	  907.7	 7750.0	...
3204926	  691.8	  894.4	 7813.0	...
3204927	  689.1	  881.7	 7871.0	...
3204928	  686.1	  868.7	 7928.0	...
3204929	  684.0	  856.5	 7981.0	...
3204930	  681.5	  844.6	 8023.0	...
3204931	  679.6	  833.8	 8070.0	...
3204932	  677.6	  824.0	 8098.0	...
3204933	  675.9	  814.6	 8139.0	...
3204934	  674.2	  804.7	 8177.0	...
3204935	  672.7	  795.2	 8222.0	...
3204936	  671.5	  785.6	 8261.0	...
3204937	  670.8	  777.4	 8289.0	...
3204938	  669.6	  767.8	 8330.0	...
3204939	  668.4	  759.6	 8359.0	...
3204940	  666.8	  750.9	 8398.0	...
3204941	  666.0	  743.2	 8423.0	...
3204942	  664.7	  734.6	 8463.0	...
3204943	  663.7	  726.1	 8497.0	...
3204944	  662.4	  718.2	 8528.0	...
3204945	  661.5	  710.7	 8551.0	...
3204946	  660.9	  704.8	 8576.0	...
3204947	  660.8	  699.1	 8597.0	...
3204948	  660.7	  693.5	 8624.0	...
3204949	  660.5	  687.6	 8649.0	...
3204950	  660.1	  682.2	 8676.0	...
3204951	  659.7	  676.5	 8696.0	...
3204952	  659.1	  670.6	 8719.0	...
3204953	  658.7	  664.3	 8746.0	...
3204954	  658.1	  658.5	 8775.0	...
3204955	  657.0	  652.2	 8803.0	...
3204956	  656.0	  645.9	 8826.0	...
3204957	  654.8	  639.7	 8850.0	...
3204958	  653.7	  633.9	 8869.0	...
3204959	  652.7	  628.4	 8896.0	...
3204960	  652.2	  623.4	 8918.0	...
3204961	  652.2	  619.0	 8938.0	...
3204962	  651.2	  614.4	 8949.0	...
3204963	  649.8	  609.9	 8958.0	...
3204964	  648.3	  605.2	 8975.0	...
3204965	  647.6	  600.8	 8995.0	...
ESACC R  3204611	3204965	355	  670.1	  517.7	  647.6	  600.8	   1.82	   1327
SFIX R   3204966
3204966	  647.0	  597.0	 9014.0	...
3204967	  646.4	  593.4	 9030.0	...
3204968	  646.0	  590.1	 9049.0	...
3204969	  645.9	  586.9	 9066.0	...
3204970	  645.5	  583.2	 9083.0	...
3204971	  645.2	  578.8	 9098.0	...
3204972	  644.8	  574.5	 9119.0	...
3204973	  644.8	  571.0	 9135.0	...
3204974	  644.9	  569.3	 9149.0	...
3204975	  645.0	  566.8	 9154.0	...
3204976	  645.2	  564.4	 9160.0	...
3204977	  644.8	  561.1	 9167.0	...
3204978	  644.4	  558.9	 9174.0	...
3204979	  644.0	  556.6	 9179.0	...
3204980	  643.9	  555.1	 9181.0	...
3204981	  643.7	  553.6	 9192.0	...
3204982	  643.5	  551.9	 9200.0	...
3204983	  643.2	  549.8	 9212.0	...
MSG	3204984 0000 _ Experiment Start
3204984	  643.0	  548.3	 9218.0	...
3204985	  642.8	  546.7	 9225.0	...
3204986	  642.5	  545.3	 9230.0	...
3204987	  642.2	  543.1	 9232.0	...
3204988	  641.5	  541.4	 9233.0	...
3204989	  641.1	  539.3	 9242.0	...
3204990	  640.6	  537.9	 9249.0	...
3204991	  640.4	  536.9	 9256.0	...
3204992	  639.9	  536.0	 9255.0	...
3204993	  639.2	  534.9	 9256.0	...
3204994	  638.8	  533.9	 9259.0	...
3204995	  638.7	  533.8	 9265.0	...
3204996	  638.3	  533.8	 9269.0	...
3204997	  637.9	  533.9	 9273.0	...
3204998	  637.7	  533.4	 9273.0	...
3204999	  637.6	  532.2	 9276.0	...
3205000	  637.5	  531.0	 9279.0	...
3205001	  637.2	  529.9	 9281.0	...
3205002	  637.2	  529.2	 9284.0	...
3205003	  637.4	  528.2	 9291.0	...
3205004	  637.8	  527.2	 9297.0	...
3205005	  638.2	  526.4	 9297.0	...
3205006	  638.4	  525.9	 9292.0	...
3205007	  638.2	  525.9	 9287.0	...
3205008	  637.9	  525.0	 9288.0	...
3205009	  637.7	  524.2	 9291.0	...
3205010	  637.6	  523.4	 9294.0	...
3205011	  637.3	  522.9	 9296.0	...
3205012	  637.0	  522.4	 9297.0	...
3205013	  636.7	  521.8	 9298.0	...
3205014	  636.7	  521.8	 9297.0	...
3205015	  636.6	  522.2	 9297.0	...
3205016	  636.5	  522.7	 9296.0	...
3205017	  636.2	  523.2	 9295.0	...
3205018	  635.9	  522.8	 9300.0	...
3205019	  635.8	  522.5	 9305.0	...
3205020	  636.5	  522.8	 9309.0	...
3205021	  637.2	  523.2	 9306.0	...
3205022	  637.7	  523.4	 9303.0	...
3205023	  637.8	  523.1	 9302.0	...
3205024	  637.9	  522.8	 9304.0	...
3205025	  637.9	  522.7	 9304.0	...
3205026	  637.9	  522.5	 9302.0	...
3205027	  637.7	  522.2	 9301.0	...
3205028	  637.5	  522.0	 9301.0	...
3205029	  637.3	  521.7	 9300.0	...
3205030	  637.1	  521.7	 9299.0	...
3205031	  637.0	  521.6	 9298.0	...
3205032	  637.0	  521.4	 9298.0	...
3205033	  637.0	  521.1	 9297.0	...
3205034	  637.1	  521.0	 9297.0	...
3205035	  637.1	  520.6	 9297.0	...
3205036	  637.3	  520.3	 9297.0	...
3205037	  637.5	  520.1	 9298.0	...
3205038	  637.7	  520.2	 9299.0	...
3205039	  637.9	  520.3	 9301.0	...
3205040	  638.1	  520.4	 9302.0	...
3205041	  638.3	  520.7	 9301.0	...
3205042	  638.4	  521.0	 9301.0	...
3205043	  638.5	  521.2	 9300.0	...
3205044	  638.6	  521.5	 9300.0	...
3205045	  638.6	  521.7	 9302.0	...
3205046	  638.6	  522.0	 9304.0	...
3205047	  638.8	  522.0	 9307.0	...
3205048	  639.3	  522.1	 9308.0	...
3205049	  639.7	  522.2	 9306.0	...
3205050	  640.0	  522.3	 9299.0	...
3205051	  640.0	  522.3	 9292.0	...
3205052	  639.4	  522.4	 9288.0	...
3205053	  638.4	  522.6	 9288.0	...
3205054	  637.4	  523.1	 9288.0	...
3205055	  637.2	  523.9	 9287.0	...
3205056	  638.0	  524.5	 9288.0	...
3205057	  638.9	  525.3	 9288.0	...
3205058	  639.7	  525.8	 9289.0	...
3205059	  639.9	  526.2	 9289.0	...
3205060	  639.8	  526.1	 9291.0	...
3205061	  639.7	  525.8	 9292.0	...
3205062	  639.5	  525.5	 9293.0	...
3205063	  639.2	  525.5	 9293.0	...
3205064	  638.9	  525.5	 9290.0	...
3205065	  638.7	  525.5	 9287.0	...
3205066	  638.9	  525.4	 9285.0	...
3205067	  639.3	  525.3	 9286.0	...
3205068	  639.7	  525.4	 9287.0	...
3205069	  639.9	  525.6	 9288.0	...
3205070	  639.8	  525.7	 9285.0	...
3205071	  639.7	  526.0	 9283.0	...
3205072	  639.6	  526.3	 9281.0	...
3205073	  639.6	  526.5	 9283.0	...
3205074	  639.5	  526.3	 9283.0	...
3205075	  639.7	  526.0	 9283.0	...
3205076	  640.0	  526.2	 9282.0	...
3205077	  640.4	  526.6	 9281.0	...
3205078	  640.8	  527.1	 9279.0	...
3205079	  641.1	  527.7	 9277.0	...
3205080	  641.2	  528.6	 9275.0	...
3205081	  641.2	  529.4	 9274.0	...
3205082	  641.3	  530.0	 9273.0	...
3205083	  641.5	  530.2	 9271.0	...
3205084	  641.7	  530.5	 9267.0	...
3205085	  641.8	  530.8	 9264.0	...
3205086	  641.8	  531.4	 9255.0	...
3205087	  641.9	  532.1	 9249.0	...
3205088	  641.5	  532.7	 9249.0	...
3205089	  641.0	  533.0	 9254.0	...
3205090	  640.5	  533.0	 9259.0	...
3205091	  640.5	  532.8	 9262.0	...
3205092	  640.8	  532.5	 9266.0	...
3205093	  641.2	  531.9	 9270.0	...
3205094	  641.3	  531.4	 9266.0	...
3205095	  641.1	  531.0	 9263.0	...
3205096	  640.8	  531.0	 9262.0	...
3205097	  640.6	  530.3	 9265.0	...
3205098	  640.4	  529.6	 9272.0	...
3205099	  640.4	  528.7	 9277.0	...
3205100	  640.3	  528.2	 9283.0	...
3205101	  640.5	  527.8	 9285.0	...
3205102	  640.6	  527.0	 9287.0	...
3205103	  640.7	  526.5	 9290.0	...
3205104	  640.7	  526.0	 9292.0	...
3205105	  640.7	  526.0	 9290.0	...
3205106	  640.8	  526.0	 9286.0	...
3205107	  640.6	  526.1	 9283.0	...
3205108	  640.5	  526.1	 9283.0	...
3205109	  640.3	  526.2	 9284.0	...
3205110	  640.3	  526.0	 9286.0	...
3205111	  640.4	  525.9	 9288.0	...
3205112	  640.5	  525.7	 9289.0	...
3205113	  640.6	  525.5	 9291.0	...
3205114	  640.7	  525.3	 9292.0	...
3205115	  640.8	  525.5	 9293.0	...
3205116	  640.8	  525.9	 9293.0	...
3205117	  640.7	  526.0	 9293.0	...
3205118	  640.9	  525.7	 9298.0	...
3205119	  641.3	  525.3	 9303.0	...
3205120	  641.7	  525.1	 9309.0	...
3205121	  641.7	  525.0	 9310.0	...
3205122	  641.4	  524.8	 9310.0	...
3205123	  641.2	  524.7	 9311.0	...
3205124	  641.0	  524.6	 9311.0	...
3205125	  640.9	  524.1	 9308.0	...
3205126	  640.7	  523.7	 9305.0	...
3205127	  640.6	  522.9	 9303.0	...
3205128	  640.8	  522.6	 9304.0	...
3205129	  641.0	  522.3	 9303.0	...
3205130	  641.2	  522.1	 9301.0	...
3205131	  641.0	  521.8	 9300.0	...
3205132	  640.8	  521.4	 9304.0	...
3205133	  640.6	  521.0	 9308.0	...
3205134	  640.6	  520.8	 9311.0	...
3205135	  640.6	  520.5	 9310.0	...
3205136	  640.6	  520.1	 9307.0	...
3205137	  640.5	  520.1	 9304.0	...
3205138	  640.4	  520.3	 9303.0	...
3205139	  640.3	  520.5	 9304.0	...
3205140	  640.4	  520.4	 9306.0	...
3205141	  640.3	  520.4	 9308.0	...
3205142	  640.2	  520.3	 9311.0	...
3205143	  640.1	  520.0	 9312.0	...
3205144	  640.1	  519.6	 9313.0	...
3205145	  640.1	  519.1	 9313.0	...
3205146	  639.9	  518.7	 9319.0	...
3205147	  639.7	  518.6	 9324.0	...
3205148	  639.6	  518.6	 9331.0	...
3205149	  639.5	  518.7	 9333.0	...
3205150	  639.6	  518.9	 9326.0	...
3205151	  639.7	  519.1	 9319.0	...
3205152	  639.8	  519.0	 9312.0	...
3205153	  639.8	  518.7	 9317.0	...
3205154	  639.8	  518.5	 9321.0	...
3205155	  639.8	  518.4	 9324.0	...
3205156	  639.6	  518.4	 9321.0	...
3205157	  639.4	  518.5	 9320.0	...
3205158	  639.3	  519.2	 9320.0	...
3205159	  639.4	  519.9	 9320.0	...
3205160	  639.5	  520.3	 9320.0	...
3205161	  639.6	  520.2	 9320.0	...
3205162	  639.6	  519.7	 9320.0	...
3205163	  639.7	  519.3	 9320.0	...
3205164	  639.8	  519.2	 9319.0	...
3205165	  639.9	  519.5	 9323.0	...
3205166	  639.9	  519.6	 9327.0	...
3205167	  639.9	  519.4	 9332.0	...
3205168	  639.9	  519.3	 9333.0	...
3205169	  639.5	  519.5	 9332.0	...
3205170	  639.1	  520.1	 9330.0	...
3205171	  638.9	  520.6	 9330.0	...
3205172	  639.1	  521.0	 9332.0	...
3205173	  638.7	  521.1	 9336.0	...
3205174	  638.2	  521.2	 9338.0	...
3205175	  638.1	  521.2	 9340.0	...
3205176	  638.4	  521.2	 9340.0	...
3205177	  638.7	  521.0	 9341.0	...
3205178	  638.6	  520.8	 9343.0	...
3205179	  638.5	  521.1	 9348.0	...
3205180	  638.4	  521.6	 9352.0	...
3205181	  639.1	  522.2	 9355.0	...
3205182	  640.1	  522.4	 9356.0	...
3205183	  641.1	  522.7	 9357.0	...
EFIX R   3204966	3205183	218	  639.9	  528.7	   9282
SSACC R  3205184
3205184	  641.6	  523.5	 9359.0	...
3205185	  643.0	  524.5	 9361.0	...
3205186	  644.6	  525.5	 9363.0	...
3205187	  647.0	  526.1	 9366.0	...
3205188	  650.2	  527.0	 9368.0	...
3205189	  654.1	  528.4	 9369.0	...
3205190	  658.3	  529.6	 9370.0	...
3205191	  661.8	  530.4	 9370.0	...
3205192	  665.8	  531.5	 9370.0	...
3205193	  669.4	  532.4	 9367.0	...
3205194	  674.0	  533.6	 9364.0	...
3205195	  677.6	  534.1	 9361.0	...
3205196	  681.0	  535.2	 9360.0	...
3205197	  682.3	  535.6	 9359.0	...
MSG	3205198 0000 _ Number On
3205198	  684.2	  536.4	 9358.0	...
ESACC R  3205184	3205198	15	  641.6	  523.5	  684.2	  536.4	   0.95	     82
SFIX R   3205199
3205199	  685.6	  536.6	 9361.0	...
3205200	  687.2	  537.0	 9364.0	...
3205201	  687.7	  537.6	 9366.0	...
3205202	  688.1	  538.1	 9365.0	...
3205203	  688.1	  538.4	 9364.0	...
3205204	  688.1	  538.4	 9365.0	...
3205205	  687.6	  538.5	 9365.0	...
3205206	  686.8	  538.6	 9366.0	...
3205207	  685.9	  538.8	 9368.0	...
3205208	  684.9	  538.3	 9370.0	...
3205209	  684.0	  537.8	 9373.0	...
3205210	  683.3	  537.4	 9375.0	...
3205211	  682.7	  537.5	 9377.0	...
3205212	  682.6	  537.5	 9379.0	...
3205213	  682.5	  537.4	 9379.0	...
3205214	  682.1	  537.3	 9379.0	...
3205215	  681.7	  537.2	 9377.0	...
3205216	  681.3	  536.9	 9375.0	...
3205217	  681.6	  536.5	 9374.0	...
3205218	  681.8	  536.1	 9374.0	...
3205219	  682.0	  536.0	 9375.0	...
3205220	  682.0	  536.3	 9372.0	...
3205221	  682.1	  536.6	 9368.0	...
3205222	  682.2	  537.0	 9367.0	...
3205223	  682.3	  537.1	 9369.0	...
3205224	  682.3	  537.1	 9370.0	...
3205225	  682.3	  537.2	 9370.0	...
3205226	  682.0	  537.4	 9369.0	...
3205227	  681.5	  537.5	 9368.0	...
3205228	  681.0	  537.6	 9368.0	...
3205229	  680.7	  537.8	 9368.0	...
3205230	  680.7	  538.1	 9368.0	...
3205231	  680.7	  538.5	 9368.0	...
3205232	  680.7	  538.6	 9368.0	...
3205233	  680.8	  538.7	 9369.0	...
3205234	  681.0	  538.7	 9370.0	...
3205235	  681.3	  538.7	 9375.0	...
3205236	  681.3	  538.7	 9379.0	...
3205237	  681.3	  538.9	 9381.0	...
3205238	  681.4	  539.2	 9380.0	...
3205239	  681.5	  539.3	 9379.0	...
3205240	  681.7	  539.2	 9379.0	...
3205241	  681.5	  539.0	 9381.0	...
3205242	  681.3	  538.9	 9384.0	...
3205243	  681.2	  538.7	 9387.0	...
3205244	  681.3	  538.7	 9387.0	...
3205245	  681.4	  538.7	 9387.0	...
3205246	  681.7	  538.7	 9389.0	...
3205247	  682.0	  539.0	 9390.0	...
3205248	  682.3	  539.5	 9393.0	...
3205249	  682.4	  540.0	 9395.0	...
3205250	  682.4	  540.1	 9394.0	...
3205251	  682.4	  540.1	 9393.0	...
3205252	  682.4	  539.9	 9392.0	...
3205253	  682.3	  539.8	 9392.0	...
3205254	  682.2	  539.6	 9392.0	...
3205255	  682.1	  539.5	 9391.0	...
3205256	  682.1	  539.5	 9389.0	...
3205257	  682.2	  539.4	 9386.0	...
3205258	  682.0	  539.3	 9386.0	...
3205259	  681.8	  539.3	 9388.0	...
3205260	  681.7	  539.4	 9390.0	...
3205261	  681.6	  539.5	 9394.0	...
3205262	  681.6	  539.6	 9397.0	...
3205263	  681.6	  539.6	 9400.0	...
3205264	  681.5	  539.6	 9399.0	...
3205265	  681.5	  539.6	 9395.0	...
3205266	  681.5	  539.6	 9391.0	...
3205267	  681.4	  539.6	 9387.0	...
3205268	  681.2	  539.6	 9386.0	...
3205269	  681.2	  539.6	 9385.0	...
3205270	  681.3	  539.6	 9384.0	...
3205271	  681.6	  539.5	 9384.0	...
3205272	  681.9	  539.8	 9385.0	...
3205273	  682.0	  540.3	 9385.0	...
3205274	  682.0	  540.2	 9384.0	...
3205275	  681.9	  539.8	 9381.0	...
3205276	  681.9	  539.4	 9379.0	...
3205277	  681.8	  539.3	 9380.0	...
3205278	  681.8	  539.2	 9383.0	...
3205279	  681.8	  539.0	 9387.0	...
3205280	  681.7	  538.7	 9389.0	...
3205281	  681.6	  538.7	 9391.0	...
3205282	  681.6	  539.3	 9392.0	...
3205283	  681.6	  539.8	 9394.0	...
3205284	  681.4	  540.2	 9392.0	...
3205285	  681.1	  540.3	 9390.0	...
3205286	  680.6	  540.1	 9388.0	...
3205287	  680.4	  539.6	 9386.0	...
3205288	  680.2	  539.1	 9384.0	...
3205289	  680.3	  539.5	 9382.0	...
3205290	  680.3	  540.2	 9384.0	...
3205291	  680.4	  540.7	 9386.0	...
3205292	  680.4	  540.6	 9388.0	...
3205293	  680.5	  541.1	 9387.0	...
3205294	  680.5	  541.7	 9387.0	...
3205295	  680.5	  541.9	 9388.0	...
3205296	  681.0	  541.3	 9390.0	...
3205297	  681.6	  540.7	 9391.0	...
3205298	  682.0	  540.6	 9390.0	...
3205299	  681.8	  540.6	 9390.0	...
3205300	  681.7	  540.7	 9391.0	...
3205301	  681.7	  540.8	 9399.0	...
3205302	  681.7	  540.8	 9406.0	...
3205303	  681.5	  541.1	 9414.0	...
3205304	  681.3	  541.3	 9415.0	...
3205305	  681.1	  541.6	 9413.0	...
3205306	  681.1	  541.7	 9412.0	...
3205307	  681.1	  541.3	 9410.0	...
3205308	  681.2	  540.7	 9411.0	...
3205309	  681.3	  540.4	 9410.0	...
3205310	  681.4	  540.5	 9409.0	...
3205311	  681.4	  540.7	 9408.0	...
3205312	  681.2	  540.9	 9409.0	...
3205313	  681.0	  541.2	 9410.0	...
3205314	  681.2	  541.3	 9410.0	...
3205315	  681.5	  541.2	 9410.0	...
3205316	  681.7	  541.2	 9410.0	...
3205317	  681.4	  541.3	 9410.0	...
3205318	  681.1	  541.1	 9409.0	...
3205319	  681.1	  540.7	 9410.0	...
3205320	  681.3	  540.5	 9410.0	...
3205321	  681.6	  540.6	 9409.0	...
3205322	  682.0	  540.9	 9407.0	...
3205323	  682.5	  541.1	 9406.0	...
3205324	  683.0	  540.7	 9409.0	...
3205325	  683.5	  540.1	 9413.0	...
3205326	  683.5	  539.6	 9416.0	...
3205327	  683.4	  539.6	 9415.0	...
3205328	  683.4	  539.6	 9414.0	...
3205329	  683.4	  539.7	 9413.0	...
3205330	  683.5	  539.8	 9413.0	...
3205331	  683.7	  539.8	 9414.0	...
3205332	  683.7	  539.8	 9416.0	...
3205333	  683.1	  539.8	 9417.0	...
3205334	  682.4	  539.5	 9418.0	...
3205335	  681.7	  539.1	 9417.0	...
3205336	  682.0	  539.2	 9417.0	...
3205337	  682.2	  539.7	 9417.0	...
3205338	  682.2	  539.9	 9420.0	...
3205339	  682.1	  539.6	 9422.0	...
3205340	  682.1	  539.6	 9423.0	...
3205341	  682.2	  540.0	 9421.0	...
3205342	  682.8	  540.3	 9418.0	...
3205343	  683.4	  540.3	 9417.0	...
3205344	  683.9	  540.2	 9416.0	...
3205345	  683.9	  540.3	 9417.0	...
3205346	  683.9	  540.3	 9418.0	...
3205347	  683.9	  540.4	 9419.0	...
3205348	  684.0	  540.5	 9420.0	...
3205349	  683.8	  539.9	 9420.0	...
3205350	  683.6	  539.4	 9421.0	...
3205351	  683.4	  538.9	 9423.0	...
3205352	  683.5	  538.8	 9424.0	...
3205353	  683.5	  538.8	 9425.0	...
3205354	  683.3	  538.7	 9426.0	...
3205355	  683.2	  538.8	 9429.0	...
3205356	  683.2	  538.6	 9431.0	...
3205357	  683.3	  538.5	 9434.0	...
3205358	  683.4	  538.4	 9434.0	...
3205359	  683.3	  538.6	 9434.0	...
3205360	  683.2	  538.6	 9433.0	...
3205361	  683.1	  538.4	 9432.0	...
3205362	  683.2	  538.2	 9432.0	...
3205363	  683.1	  538.2	 9432.0	...
3205364	  683.1	  538.2	 9431.0	...
3205365	  683.1	  538.1	 9430.0	...
3205366	  683.2	  538.2	 9429.0	...
3205367	  683.3	  538.3	 9428.0	...
3205368	  683.1	  538.6	 9423.0	...
3205369	  682.9	  538.9	 9419.0	...
3205370	  682.7	  539.2	 9418.0	...
3205371	  682.7	  539.5	 9421.0	...
3205372	  682.7	  539.8	 9423.0	...
3205373	  682.7	  540.1	 9423.0	...
3205374	  682.6	  540.2	 9420.0	...
3205375	  682.6	  540.0	 9418.0	...
3205376	  682.6	  539.6	 9419.0	...
3205377	  682.6	  539.3	 9421.0	...
3205378	  682.9	  539.7	 9423.0	...
3205379	  683.3	  540.2	 9424.0	...
3205380	  683.7	  540.6	 9425.0	...
3205381	  683.6	  540.3	 9426.0	...
3205382	  683.4	  540.0	 9428.0	...
3205383	  683.2	  539.8	 9427.0	...
3205384	  683.2	  539.7	 9424.0	...
3205385	  683.2	  539.7	 9421.0	...
3205386	  683.5	  539.6	 9421.0	...
3205387	  683.8	  539.6	 9422.0	...
3205388	  684.1	  539.4	 9424.0	...
3205389	  684.0	  539.1	 9428.0	...
3205390	  684.3	  538.7	 9433.0	...
3205391	  684.6	  538.6	 9436.0	...
3205392	  685.0	  538.6	 9433.0	...
3205393	  684.9	  538.7	 9430.0	...
3205394	  684.9	  538.9	 9427.0	...
3205395	  684.8	  539.0	 9427.0	...
3205396	  684.9	  539.1	 9429.0	...
3205397	  684.9	  539.5	 9431.0	...
3205398	  684.9	  539.9	 9432.0	...
3205399	  684.9	  539.8	 9432.0	...
3205400	  684.9	  539.4	 9432.0	...
3205401	  685.1	  538.8	 9432.0	...
3205402	  685.6	  539.1	 9433.0	...
3205403	  686.1	  539.4	 9434.0	...
3205404	  686.0	  539.8	 9433.0	...
3205405	  685.6	  539.8	 9429.0	...
3205406	  685.4	  539.7	 9425.0	...
3205407	  686.0	  539.7	 9422.0	...
3205408	  686.6	  539.8	 9421.0	...
3205409	  687.0	  540.0	 9420.0	...
3205410	  687.0	  540.0	 9421.0	...
3205411	  686.9	  540.0	 9422.0	...
3205412	  686.8	  540.0	 9422.0	...
3205413	  686.7	  540.0	 9421.0	...
3205414	  686.5	  539.5	 9420.0	...
3205415	  686.5	  539.0	 9419.0	...
3205416	  686.6	  538.5	 9419.0	...
3205417	  686.7	  538.5	 9418.0	...
3205418	  686.6	  538.4	 9417.0	...
3205419	  686.3	  538.4	 9417.0	...
3205420	  686.1	  538.5	 9417.0	...
3205421	  685.9	  538.7	 9417.0	...
3205422	  685.8	  538.8	 9417.0	...
3205423	  685.8	  538.6	 9420.0	...
3205424	  685.8	  538.4	 9423.0	...
3205425	  685.8	  538.4	 9426.0	...
3205426	  686.2	  538.6	 9426.0	...
3205427	  686.5	  538.7	 9424.0	...
3205428	  686.8	  538.8	 9421.0	...
3205429	  686.6	  538.9	 9418.0	...
3205430	  686.3	  538.7	 9418.0	...
3205431	  686.1	  538.4	 9417.0	...
3205432	  686.1	  538.1	 9415.0	...
3205433	  686.3	  538.6	 9420.0	...
3205434	  686.5	  539.3	 9427.0	...
3205435	  686.8	  539.9	 9434.0	...
3205436	  686.9	  540.1	 9434.0	...
3205437	  687.0	  540.2	 9434.0	...
3205438	  687.0	  540.2	 9431.0	...
3205439	  686.8	  540.2	 9428.0	...
3205440	  686.5	  540.1	 9425.0	...
3205441	  686.3	  540.0	 9425.0	...
3205442	  686.2	  540.0	 9426.0	...
3205443	  686.2	  540.3	 9426.0	...
3205444	  686.2	  541.0	 9427.0	...
3205445	  686.2	  541.6	 9427.0	...
3205446	  686.1	  541.9	 9428.0	...
3205447	  685.9	  541.6	 9428.0	...
3205448	  685.8	  541.2	 9430.0	...
3205449	  685.9	  540.8	 9432.0	...
3205450	  686.2	  540.8	 9434.0	...
3205451	  686.5	  540.8	 9428.0	...
3205452	  686.6	  540.6	 9421.0	...
3205453	  686.7	  540.5	 9417.0	...
3205454	  686.8	  540.5	 9419.0	...
3205455	  687.0	  540.0	 9421.0	...
3205456	  687.0	  539.6	 9420.0	...
3205457	  687.1	  539.1	 9420.0	...
3205458	  687.2	  539.1	 9421.0	...
3205459	  687.3	  539.0	 9425.0	...
3205460	  687.6	  539.0	 9429.0	...
3205461	  687.7	  539.0	 9432.0	...
3205462	  687.8	  539.0	 9432.0	...
3205463	  687.8	  539.0	 9432.0	...
3205464	  687.5	  538.7	 9429.0	...
3205465	  687.1	  538.6	 9425.0	...
3205466	  686.8	  538.6	 9421.0	...
3205467	  686.8	  539.0	 9423.0	...
3205468	  686.9	  539.4	 9425.0	...
3205469	  687.2	  539.7	 9427.0	...
3205470	  687.5	  539.8	 9424.0	...
3205471	  687.5	  540.1	 9423.0	...
3205472	  687.4	  540.3	 9422.0	...
3205473	  687.2	  540.4	 9422.0	...
3205474	  687.2	  540.3	 9426.0	...
3205475	  687.2	  540.2	 9429.0	...
3205476	  687.2	  540.2	 9428.0	...
3205477	  687.4	  540.3	 9424.0	...
3205478	  687.6	  540.3	 9422.0	...
3205479	  687.6	  540.4	 9423.0	...
3205480	  687.4	  540.4	 9425.0	...
3205481	  687.2	  540.3	 9425.0	...
3205482	  687.3	  540.3	 9426.0	...
3205483	  687.3	  540.3	 9427.0	...
3205484	  687.3	  540.3	 9424.0	...
3205485	  687.3	  540.4	 9420.0	...
3205486	  687.7	  540.3	 9420.0	...
3205487	  688.1	  540.8	 9424.0	...
3205488	  688.7	  541.7	 9428.0	...
3205489	  688.9	  542.8	 9425.0	...
3205490	  689.0	  543.4	 9422.0	...
3205491	  689.1	  543.5	 9422.0	...
3205492	  689.1	  543.4	 9424.0	...
3205493	  689.2	  543.3	 9425.0	...
3205494	  689.2	  543.3	 9424.0	...
3205495	  689.2	  543.3	 9426.0	...
3205496	  689.3	  543.3	 9430.0	...
3205497	  688.9	  543.2	 9429.0	...
3205498	  688.4	  543.0	 9424.0	...
3205499	  687.9	  542.9	 9420.0	...
3205500	  687.9	  542.5	 9420.0	...
MSG	3205501 0000 _ Number Off
3205501	  687.9	  542.0	 9420.0	...
3205502	  688.3	  541.6	 9420.0	...
3205503	  688.6	  541.6	 9420.0	...
3205504	  688.9	  541.6	 9422.0	...
3205505	  689.3	  541.6	 9426.0	...
3205506	  689.8	  542.0	 9425.0	...
3205507	  690.2	  542.3	 9422.0	...
3205508	  690.1	  542.8	 9419.0	...
3205509	  690.1	  543.0	 9418.0	...
3205510	  690.0	  543.4	 9418.0	...
3205511	  689.8	  543.6	 9418.0	...
3205512	  689.7	  543.4	 9416.0	...
3205513	  689.6	  543.0	 9414.0	...
3205514	  689.4	  542.8	 9418.0	...
3205515	  689.8	  542.9	 9427.0	...
3205516	  690.2	  542.8	 9435.0	...
3205517	  690.5	  542.7	 9435.0	...
3205518	  690.4	  542.6	 9432.0	...
3205519	  690.2	  542.5	 9428.0	...
3205520	  690.2	  542.3	 9425.0	...
3205521	  690.3	  542.2	 9421.0	...
3205522	  690.5	  542.3	 9419.0	...
3205523	  690.7	  542.5	 9418.0	...
3205524	  690.8	  542.8	 9418.0	...
3205525	  690.9	  542.8	 9416.0	...
3205526	  691.0	  542.8	 9413.0	...
3205527	  691.2	  542.8	 9411.0	...
3205528	  690.7	  542.4	 9408.0	...
3205529	  690.0	  542.0	 9406.0	...
3205530	  690.0	  541.6	 9404.0	...
3205531	  690.6	  541.7	 9405.0	...
3205532	  691.3	  541.8	 9406.0	...
3205533	  691.3	  541.8	 9406.0	...
3205534	  691.5	  541.6	 9405.0	...
3205535	  691.6	  541.2	 9405.0	...
3205536	  691.7	  541.0	 9401.0	...
3205537	  691.7	  541.2	 9397.0	...
3205538	  691.8	  541.6	 9394.0	...
3205539	  691.5	  542.0	 9391.0	...
3205540	  691.2	  542.0	 9389.0	...
3205541	  691.1	  542.0	 9386.0	...
3205542	  691.3	  541.8	 9385.0	...
3205543	  691.5	  541.5	 9385.0	...
3205544	  691.4	  541.2	 9384.0	...
3205545	  691.4	  541.1	 9384.0	...
3205546	  691.5	  541.2	 9383.0	...
3205547	  691.6	  541.2	 9382.0	...
3205548	  691.7	  541.2	 9381.0	...
3205549	  691.7	  541.7	 9380.0	...
3205550	  691.6	  542.1	 9383.0	...
3205551	  691.6	  542.6	 9387.0	...
3205552	  691.4	  542.9	 9390.0	...
3205553	  691.1	  543.5	 9388.0	...
3205554	  690.9	  544.0	 9389.0	...
3205555	  691.0	  544.4	 9390.0	...
3205556	  691.0	  544.6	 9389.0	...
3205557	  690.9	  544.6	 9386.0	...
3205558	  691.3	  544.2	 9388.0	...
3205559	  691.6	  543.8	 9394.0	...
3205560	  692.0	  543.8	 9400.0	...
3205561	  692.1	  544.0	 9398.0	...
3205562	  692.1	  544.0	 9395.0	...
3205563	  691.8	  543.8	 9389.0	...
3205564	  691.5	  543.6	 9383.0	...
3205565	  691.4	  543.6	 9379.0	...
3205566	  691.4	  543.3	 9379.0	...
3205567	  691.4	  543.0	 9380.0	...
3205568	  691.3	  542.9	 9380.0	...
3205569	  691.3	  543.1	 9381.0	...
3205570	  691.3	  543.3	 9377.0	...
3205571	  691.2	  543.3	 9369.0	...
3205572	  691.2	  543.7	 9362.0	...
3205573	  691.3	  544.1	 9362.0	...
3205574	  691.3	  544.5	 9365.0	...
3205575	  691.3	  544.6	 9369.0	...
3205576	  691.4	  544.7	 9369.0	...
3205577	  691.8	  544.7	 9370.0	...
3205578	  692.4	  544.8	 9369.0	...
3205579	  692.6	  544.9	 9369.0	...
3205580	  692.8	  545.1	 9370.0	...
3205581	  692.8	  545.2	 9371.0	...
3205582	  692.7	  545.1	 9371.0	...
3205583	  692.7	  545.0	 9369.0	...
3205584	  692.7	  544.8	 9369.0	...
3205585	  692.6	  544.6	 9369.0	...
3205586	  692.4	  544.7	 9369.0	...
3205587	  692.4	  545.1	 9369.0	...
3205588	  692.4	  545.1	 9369.0	...
3205589	  692.5	  545.0	 9368.0	...
3205590	  692.5	  545.0	 9368.0	...
3205591	  692.6	  545.2	 9363.0	...
3205592	  692.6	  545.3	 9358.0	...
3205593	  692.5	  545.2	 9349.0	...
3205594	  692.5	  545.0	 9347.0	...
3205595	  692.6	  544.7	 9343.0	...
3205596	  692.6	  545.0	 9340.0	...
3205597	  692.7	  545.1	 9338.0	...
3205598	  692.7	  545.0	 9335.0	...
3205599	  692.7	  544.6	 9336.0	...
3205600	  692.8	  544.4	 9337.0	...
3205601	  692.8	  544.5	 9339.0	...
3205602	  692.7	  544.7	 9342.0	...
3205603	  692.7	  544.8	 9345.0	...
3205604	  692.6	  544.8	 9347.0	...
3205605	  692.7	  544.8	 9348.0	...
3205606	  692.9	  545.0	 9349.0	...
3205607	  693.2	  545.3	 9345.0	...
3205608	  693.3	  545.4	 9343.0	...
3205609	  693.2	  545.1	 9340.0	...
3205610	  693.0	  545.1	 9338.0	...
3205611	  693.1	  545.4	 9333.0	...
3205612	  693.2	  545.9	 9329.0	...
3205613	  693.2	  546.2	 9330.0	...
3205614	  693.1	  546.3	 9332.0	...
3205615	  693.0	  546.1	 9336.0	...
3205616	  693.0	  545.4	 9339.0	...
3205617	  693.0	  544.5	 9342.0	...
3205618	  693.2	  543.6	 9343.0	...
3205619	  693.4	  543.6	 9340.0	...
3205620	  693.5	  544.3	 9337.0	...
3205621	  693.5	  545.1	 9333.0	...
3205622	  693.5	  545.6	 9333.0	...
3205623	  694.1	  546.0	 9329.0	...
3205624	  694.7	  546.4	 9326.0	...
3205625	  694.9	  546.9	 9324.0	...
3205626	  694.0	  547.0	 9328.0	...
3205627	  693.2	  547.1	 9331.0	...
3205628	  692.7	  548.4	 9329.0	...
3205629	  692.6	  550.4	 9325.0	...
3205630	  691.7	  552.8	 9320.0	...
3205631	  690.1	  554.0	 9317.0	...
3205632	  688.1	  555.0	 9315.0	...
3205633	  686.4	  555.6	 9316.0	...
3205634	  685.6	  556.4	 9318.0	...
3205635	  684.3	  557.0	 9319.0	...
3205636	  683.1	  557.7	 9321.0	...
3205637	  681.9	  558.2	 9323.0	...
3205638	  681.5	  558.5	 9323.0	...
3205639	  681.6	  558.7	 9321.0	...
3205640	  681.7	  558.9	 9318.0	...
3205641	  681.9	  559.0	 9316.0	...
3205642	  682.3	  559.2	 9317.0	...
3205643	  683.4	  559.3	 9318.0	...
3205644	  684.4	  559.4	 9318.0	...
3205645	  685.3	  559.7	 9317.0	...
3205646	  685.9	  560.0	 9317.0	...
3205647	  686.5	  560.3	 9317.0	...
3205648	  687.0	  560.1	 9317.0	...
3205649	  687.1	  559.9	 9319.0	...
3205650	  687.3	  559.6	 9320.0	...
3205651	  687.6	  559.5	 9320.0	...
3205652	  687.8	  559.3	 9318.0	...
3205653	  687.9	  559.2	 9313.0	...
3205654	  688.1	  559.0	 9306.0	...
3205655	  688.3	  559.0	 9301.0	...
3205656	  688.4	  559.1	 9300.0	...
3205657	  688.4	  559.3	 9302.0	...
3205658	  688.4	  559.5	 9300.0	...
3205659	  688.4	  559.4	 9296.0	...
3205660	  688.5	  559.4	 9293.0	...
3205661	  688.6	  559.3	 9293.0	...
3205662	  688.7	  559.4	 9292.0	...
3205663	  688.8	  559.4	 9292.0	...
3205664	  688.7	  559.3	 9294.0	...
3205665	  688.6	  559.2	 9297.0	...
3205666	  688.4	  559.5	 9293.0	...
3205667	  688.2	  559.8	 9285.0	...
3205668	  688.1	  560.0	 9276.0	...
3205669	  688.0	  559.9	 9274.0	...
3205670	  687.9	  559.9	 9272.0	...
3205671	  687.8	  560.8	 9270.0	...
3205672	  687.8	  561.6	 9268.0	...
3205673	  687.6	  561.7	 9267.0	...
3205674	  687.4	  561.3	 9263.0	...
3205675	  687.3	  561.3	 9259.0	...
3205676	  687.3	  561.9	 9255.0	...
3205677	  687.4	  562.5	 9254.0	...
3205678	  687.4	  562.7	 9253.0	...
3205679	  687.4	  562.8	 9252.0	...
3205680	  687.3	  562.8	 9252.0	...
3205681	  687.2	  562.7	 9252.0	...
3205682	  687.0	  562.5	 9253.0	...
3205683	  687.0	  562.4	 9255.0	...
3205684	  687.1	  562.3	 9258.0	...
3205685	  687.5	  562.5	 9259.0	...
3205686	  687.8	  562.6	 9258.0	...
3205687	  688.0	  562.9	 9256.0	...
3205688	  688.1	  562.9	 9256.0	...
3205689	  688.1	  562.9	 9255.0	...
3205690	  688.2	  563.0	 9256.0	...
3205691	  688.9	  563.8	 9256.0	...
3205692	  689.5	  564.7	 9254.0	...
3205693	  689.7	  565.1	 9253.0	...
3205694	  689.4	  564.8	 9254.0	...
3205695	  689.5	  564.9	 9256.0	...
3205696	  689.6	  565.4	 9255.0	...
3205697	  689.8	  566.0	 9251.0	...
3205698	  689.7	  566.2	 9247.0	...
3205699	  689.8	  565.9	 9246.0	...
3205700	  689.9	  565.3	 9241.0	...
3205701	  689.7	  564.8	 9234.0	...
3205702	  689.5	  564.8	 9226.0	...
3205703	  689.4	  564.8	 9224.0	...
3205704	  689.4	  565.4	 9226.0	...
3205705	  689.5	  566.1	 9225.0	...
3205706	  689.5	  566.3	 9222.0	...
3205707	  689.5	  566.0	 9219.0	...
3205708	  689.2	  565.7	 9215.0	...
3205709	  688.9	  565.9	 9212.0	...
3205710	  688.7	  566.1	 9209.0	...
3205711	  688.9	  566.2	 9209.0	...
3205712	  689.2	  566.1	 9208.0	...
MSG	3205713 0000 _ Number On
3205713	  689.4	  566.1	 9208.0	...
3205714	  689.5	  565.7	 9207.0	...
3205715	  689.3	  565.3	 9205.0	...
3205716	  689.2	  565.2	 9203.0	...
3205717	  689.2	  565.6	 9200.0	...
3205718	  689.2	  565.9	 9197.0	...
3205719	  689.1	  566.0	 9195.0	...
3205720	  689.0	  566.0	 9194.0	...
3205721	  689.0	  566.2	 9192.0	...
3205722	  688.9	  566.2	 9191.0	...
3205723	  689.0	  566.5	 9189.0	...
3205724	  689.0	  566.8	 9187.0	...
3205725	  689.0	  567.1	 9183.0	...
3205726	  689.2	  567.2	 9178.0	...
3205727	  689.3	  566.5	 9175.0	...
3205728	  689.3	  565.7	 9174.0	...
3205729	  689.3	  565.1	 9173.0	...
3205730	  689.2	  565.3	 9173.0	...
3205731	  689.2	  565.5	 9172.0	...
3205732	  689.3	  566.0	 9172.0	...
3205733	  689.7	  566.4	 9171.0	...
3205734	  689.9	  566.8	 9170.0	...
3205735	  690.0	  566.7	 9169.0	...
3205736	  690.9	  566.5	 9169.0	...
3205737	  691.7	  566.3	 9169.0	...
3205738	  692.2	  566.1	 9168.0	...
3205739	  691.8	  565.6	 9163.0	...
3205740	  691.2	  565.2	 9159.0	...
3205741	  690.8	  564.7	 9155.0	...
3205742	  690.6	  564.8	 9154.0	...
3205743	  690.7	  565.0	 9153.0	...
3205744	  690.7	  565.1	 9152.0	...
3205745	  690.7	  565.3	 9152.0	...
3205746	  691.0	  565.3	 9152.0	...
3205747	  691.3	  565.4	 9151.0	...
3205748	  691.7	  565.5	 9152.0	...
3205749	  692.1	  565.6	 9152.0	...
3205750	  692.4	  565.6	 9152.0	...
3205751	  692.8	  565.8	 9152.0	...
3205752	  692.9	  566.1	 9151.0	...
3205753	  692.9	  566.5	 9150.0	...
3205754	  692.9	  566.6	 9146.0	...
3205755	  692.7	  566.8	 9141.0	...
3205756	  692.8	  566.9	 9138.0	...
3205757	  692.7	  567.0	 9139.0	...
3205758	  692.9	  567.3	 9141.0	...
3205759	  693.3	  567.9	 9143.0	...
3205760	  693.8	  568.3	 9144.0	...
3205761	  694.3	  568.6	 9144.0	...
3205762	  694.3	  568.7	 9143.0	...
3205763	  694.2	  568.6	 9144.0	...
3205764	  694.2	  568.5	 9144.0	...
3205765	  694.5	  568.5	 9144.0	...
3205766	  694.9	  568.7	 9140.0	...
3205767	  694.5	  568.7	 9137.0	...
3205768	  693.7	  568.5	 9132.0	...
3205769	  693.4	  568.2	 9128.0	...
3205770	  694.0	  568.2	 9124.0	...
3205771	  694.6	  568.4	 9121.0	...
3205772	  694.9	  568.8	 9120.0	...
3205773	  695.2	  569.4	 9121.0	...
3205774	  695.4	  569.7	 9116.0	...
3205775	  695.4	  569.6	 9110.0	...
3205776	  695.7	  569.5	 9108.0	...
3205777	  696.4	  569.4	 9114.0	...
3205778	  696.8	  569.4	 9119.0	...
3205779	  696.8	  569.2	 9117.0	...
3205780	  696.5	  569.1	 9110.0	...
3205781	  696.2	  569.2	 9102.0	...
3205782	  696.2	  569.5	 9099.0	...
3205783	  696.3	  569.6	 9096.0	...
3205784	  696.3	  569.4	 9095.0	...
3205785	  696.4	  569.3	 9094.0	...
3205786	  696.5	  569.3	 9093.0	...
3205787	  696.7	  569.3	 9092.0	...
3205788	  696.8	  569.3	 9092.0	...
3205789	  695.7	  568.9	 9085.0	...
3205790	  694.5	  568.5	 9079.0	...
3205791	  693.8	  568.2	 9078.0	...
3205792	  694.8	  568.5	 9082.0	...
3205793	  695.9	  568.8	 9085.0	...
3205794	  696.3	  568.9	 9083.0	...
3205795	  696.1	  568.8	 9080.0	...
3205796	  695.5	  568.7	 9078.0	...
3205797	  695.2	  568.5	 9076.0	...
3205798	  694.9	  568.4	 9076.0	...
3205799	  694.9	  568.4	 9076.0	...
3205800	  695.6	  568.6	 9076.0	...
3205801	  696.2	  569.3	 9076.0	...
3205802	  696.7	  570.0	 9076.0	...
3205803	  696.4	  569.6	 9075.0	...
3205804	  696.1	  568.8	 9074.0	...
3205805	  696.2	  568.2	 9074.0	...
3205806	  696.4	  568.6	 9076.0	...
3205807	  696.6	  569.0	 9077.0	...
3205808	  696.6	  569.3	 9076.0	...
3205809	  696.7	  569.3	 9074.0	...
3205810	  696.8	  569.4	 9067.0	...
3205811	  696.9	  569.6	 9061.0	...
3205812	  697.0	  570.0	 9056.0	...
3205813	  697.2	  570.3	 9057.0	...
3205814	  696.6	  569.9	 9057.0	...
3205815	  696.1	  569.5	 9056.0	...
3205816	  695.6	  569.1	 9055.0	...
3205817	  695.5	  568.8	 9055.0	...
3205818	  695.3	  568.3	 9052.0	...
3205819	  695.2	  568.7	 9049.0	...
3205820	  695.3	  569.5	 9047.0	...
3205821	  695.3	  570.0	 9047.0	...
3205822	  695.2	  569.6	 9046.0	...
3205823	  695.5	  569.1	 9045.0	...
3205824	  695.9	  569.0	 9043.0	...
3205825	  696.4	  568.9	 9041.0	...
3205826	  696.6	  568.9	 9040.0	...
3205827	  696.7	  568.9	 9039.0	...
3205828	  697.2	  569.2	 9037.0	...
3205829	  697.7	  569.6	 9040.0	...
3205830	  698.2	  570.1	 9045.0	...
3205831	  698.2	  570.0	 9049.0	...
3205832	  698.2	  569.7	 9050.0	...
3205833	  698.3	  569.5	 9050.0	...
3205834	  698.1	  569.5	 9050.0	...
3205835	  697.9	  569.5	 9051.0	...
3205836	  697.8	  569.5	 9051.0	...
3205837	  698.0	  569.9	 9051.0	...
3205838	  698.1	  570.1	 9051.0	...
3205839	  698.4	  570.1	 9053.0	...
3205840	  698.6	  569.8	 9054.0	...
3205841	  698.9	  569.8	 9049.0	...
3205842	  699.0	  569.9	 9042.0	...
3205843	  699.0	  569.9	 9034.0	...
3205844	  699.0	  570.3	 9034.0	...
3205845	  699.0	  570.6	 9034.0	...
3205846	  699.2	  570.9	 9038.0	...
3205847	  699.3	  571.1	 9041.0	...
3205848	  699.2	  571.3	 9043.0	...
3205849	  698.9	  571.4	 9040.0	...
3205850	  698.3	  571.1	 9035.0	...
3205851	  697.8	  570.8	 9033.0	...
3205852	  697.4	  570.5	 9032.0	...
3205853	  697.4	  570.5	 9032.0	...
3205854	  698.0	  570.6	 9034.0	...
3205855	  698.7	  570.6	 9037.0	...
3205856	  699.4	  571.3	 9041.0	...
3205857	  699.4	  572.0	 9039.0	...
3205858	  699.4	  572.5	 9037.0	...
3205859	  699.3	  572.3	 9035.0	...
3205860	  699.1	  572.0	 9036.0	...
3205861	  698.9	  571.9	 9039.0	...
3205862	  698.7	  571.9	 9041.0	...
3205863	  698.6	  571.9	 9043.0	...
3205864	  698.6	  571.8	 9041.0	...
3205865	  698.7	  571.6	 9037.0	...
3205866	  698.7	  571.4	 9032.0	...
3205867	  698.6	  571.1	 9027.0	...
3205868	  698.7	  571.0	 9025.0	...
3205869	  698.9	  571.1	 9024.0	...
3205870	  699.0	  571.5	 9022.0	...
3205871	  699.0	  571.7	 9021.0	...
3205872	  699.0	  571.7	 9020.0	...
3205873	  698.9	  571.5	 9021.0	...
3205874	  698.5	  571.0	 9022.0	...
3205875	  698.2	  570.4	 9025.0	...
3205876	  698.1	  570.4	 9024.0	...
3205877	  698.2	  570.8	 9023.0	...
3205878	  698.2	  571.2	 9024.0	...
3205879	  698.6	  571.2	 9027.0	...
3205880	  699.2	  571.2	 9030.0	...
3205881	  699.3	  570.6	 9029.0	...
3205882	  698.7	  570.1	 9030.0	...
3205883	  698.9	  570.4	 9031.0	...
3205884	  699.6	  571.2	 9028.0	...
3205885	  700.0	  572.2	 9023.0	...
3205886	  699.6	  572.3	 9019.0	...
3205887	  699.1	  571.8	 9019.0	...
3205888	  699.1	  571.2	 9020.0	...
3205889	  699.1	  570.7	 9019.0	...
3205890	  699.3	  570.7	 9020.0	...
3205891	  699.3	  571.3	 9022.0	...
3205892	  699.4	  571.8	 9024.0	...
3205893	  699.3	  571.9	 9024.0	...
3205894	  699.3	  571.6	 9025.0	...
3205895	  699.2	  571.1	 9025.0	...
3205896	  699.1	  570.7	 9024.0	...
3205897	  698.8	  570.4	 9023.0	...
3205898	  698.7	  570.5	 9021.0	...
3205899	  698.6	  571.0	 9021.0	...
3205900	  699.1	  571.3	 9021.0	...
3205901	  699.5	  571.4	 9023.0	...
3205902	  699.9	  571.3	 9025.0	...
3205903	  699.8	  571.5	 9027.0	...
3205904	  699.8	  571.4	 9028.0	...
3205905	  699.6	  571.3	 9028.0	...
3205906	  699.5	  571.0	 9029.0	...
3205907	  699.3	  570.9	 9031.0	...
3205908	  699.3	  571.0	 9033.0	...
3205909	  699.5	  571.5	 9036.0	...
3205910	  699.7	  571.9	 9038.0	...
3205911	  699.8	  572.3	 9035.0	...
3205912	  699.7	  572.4	 9030.0	...
3205913	  699.7	  572.2	 9027.0	...
3205914	  699.7	  572.1	 9028.0	...
3205915	  699.7	  571.8	 9030.0	...
3205916	  699.7	  571.7	 9031.0	...
3205917	  699.7	  571.8	 9032.0	...
3205918	  699.7	  572.0	 9032.0	...
3205919	  699.7	  572.2	 9029.0	...
3205920	  699.7	  572.3	 9024.0	...
3205921	  699.7	  572.2	 9019.0	...
3205922	  699.6	  572.1	 9023.0	...
3205923	  699.6	  572.2	 9028.0	...
3205924	  699.4	  572.4	 9029.0	...
3205925	  699.3	  572.9	 9025.0	...
3205926	  699.1	  573.1	 9020.0	...
3205927	  699.1	  573.0	 9018.0	...
3205928	  699.5	  572.6	 9013.0	...
3205929	  699.9	  572.1	 9010.0	...
3205930	  700.3	  571.8	 9011.0	...
3205931	  700.3	  571.8	 9016.0	...
3205932	  700.4	  572.0	 9020.0	...
3205933	  700.4	  572.3	 9021.0	...
3205934	  700.6	  572.6	 9022.0	...
3205935	  700.9	  572.9	 9024.0	...
3205936	  701.2	  573.2	 9025.0	...
3205937	  701.3	  573.3	 9027.0	...
3205938	  701.2	  573.4	 9028.0	...
3205939	  701.1	  573.4	 9031.0	...
3205940	  701.0	  573.2	 9033.0	...
3205941	  700.9	  573.1	 9033.0	...
3205942	  700.9	  573.2	 9028.0	...
3205943	  700.8	  573.3	 9022.0	...
3205944	  700.6	  573.3	 9019.0	...
3205945	  699.9	  572.7	 9018.0	...
3205946	  699.3	  572.1	 9017.0	...
3205947	  699.0	  572.2	 9018.0	...
3205948	  699.1	  572.8	 9019.0	...
3205949	  699.2	  573.3	 9022.0	...
3205950	  699.7	  573.2	 9022.0	...
3205951	  700.1	  572.9	 9022.0	...
3205952	  700.6	  572.7	 9022.0	...
3205953	  700.6	  572.7	 9022.0	...
3205954	  700.6	  572.8	 9022.0	...
3205955	  700.5	  573.0	 9025.0	...
3205956	  700.3	  572.9	 9029.0	...
3205957	  700.2	  572.9	 9031.0	...
3205958	  700.2	  572.8	 9029.0	...
3205959	  699.9	  572.8	 9025.0	...
3205960	  699.7	  572.7	 9022.0	...
3205961	  699.4	  572.7	 9020.0	...
3205962	  699.4	  572.8	 9019.0	...
3205963	  699.3	  572.9	 9019.0	...
3205964	  699.2	  573.0	 9021.0	...
3205965	  699.1	  573.4	 9022.0	...
3205966	  699.2	  573.7	 9020.0	...
3205967	  699.3	  573.7	 9018.0	...
3205968	  699.6	  573.8	 9016.0	...
3205969	  700.0	  573.9	 9019.0	...
3205970	  700.3	  574.1	 9022.0	...
3205971	  700.4	  574.2	 9019.0	...
3205972	  700.1	  574.3	 9014.0	...
3205973	  699.8	  574.3	 9013.0	...
3205974	  699.7	  574.2	 9016.0	...
3205975	  699.8	  574.1	 9018.0	...
3205976	  699.8	  574.1	 9020.0	...
3205977	  699.8	  574.1	 9023.0	...
3205978	  699.8	  574.2	 9020.0	...
3205979	  699.8	  574.3	 9015.0	...
3205980	  699.7	  574.2	 9014.0	...
3205981	  699.7	  574.1	 9020.0	...
3205982	  700.1	  574.0	 9025.0	...
3205983	  700.6	  574.0	 9023.0	...
3205984	  700.8	  573.8	 9022.0	...
3205985	  700.4	  573.6	 9020.0	...
3205986	  700.0	  573.4	 9021.0	...
3205987	  699.8	  573.4	 9022.0	...
3205988	  699.9	  573.4	 9022.0	...
3205989	  700.0	  573.5	 9025.0	...
3205990	  700.0	  573.5	 9027.0	...
3205991	  700.0	  573.3	 9030.0	...
3205992	  700.0	  573.0	 9030.0	...
3205993	  700.0	  572.5	 9027.0	...
3205994	  700.1	  572.3	 9024.0	...
3205995	  700.1	  572.7	 9021.0	...
3205996	  700.2	  573.3	 9023.0	...
3205997	  700.2	  573.5	 9024.0	...
3205998	  700.1	  573.0	 9025.0	...
3205999	  700.0	  572.6	 9026.0	...
3206000	  700.0	  572.6	 9026.0	...
3206001	  700.0	  572.7	 9025.0	...
3206002	  700.0	  572.9	 9024.0	...
3206003	  700.0	  573.1	 9026.0	...
3206004	  700.1	  573.4	 9029.0	...
3206005	  700.2	  573.4	 9031.0	...
3206006	  700.3	  573.3	 9031.0	...
3206007	  700.3	  573.1	 9032.0	...
3206008	  700.2	  573.0	 9035.0	...
3206009	  700.1	  572.8	 9037.0	...
3206010	  700.1	  572.6	 9040.0	...
3206011	  700.0	  572.6	 9040.0	...
3206012	  699.9	  572.6	 9040.0	...
3206013	  699.9	  572.6	 9039.0	...
3206014	  699.8	  572.6	 9038.0	...
MSG	3206015 0000 _ Number Off
3206015	  699.7	  572.7	 9038.0	...
3206016	  699.7	  572.7	 9039.0	...
3206017	  699.7	  572.5	 9041.0	...
3206018	  699.6	  572.1	 9042.0	...
3206019	  699.5	  571.8	 9043.0	...
3206020	  699.4	  571.6	 9045.0	...
3206021	  699.3	  571.5	 9048.0	...
3206022	  699.2	  571.4	 9050.0	...
3206023	  699.1	  571.5	 9050.0	...
3206024	  699.1	  571.6	 9049.0	...
3206025	  698.9	  571.7	 9049.0	...
3206026	  698.8	  571.8	 9048.0	...
3206027	  699.2	  571.8	 9047.0	...
3206028	  699.6	  571.6	 9047.0	...
3206029	  700.0	  571.6	 9047.0	...
3206030	  699.9	  571.5	 9052.0	...
3206031	  699.8	  571.3	 9057.0	...
3206032	  699.7	  571.0	 9061.0	...
3206033	  699.5	  570.8	 9055.0	...
3206034	  699.5	  570.7	 9049.0	...
3206035	  699.4	  570.6	 9047.0	...
3206036	  699.6	  570.6	 9051.0	...
3206037	  699.5	  570.6	 9055.0	...
3206038	  699.5	  570.6	 9056.0	...
3206039	  699.6	  570.6	 9056.0	...
3206040	  699.8	  570.6	 9056.0	...
3206041	  699.7	  570.6	 9056.0	...
3206042	  699.5	  570.7	 9056.0	...
3206043	  699.4	  570.8	 9057.0	...
3206044	  699.5	  570.8	 9060.0	...
3206045	  699.6	  570.8	 9064.0	...
3206046	  699.7	  570.8	 9064.0	...
3206047	  699.8	  570.9	 9062.0	...
3206048	  700.2	  570.9	 9060.0	...
3206049	  700.5	  570.9	 9062.0	...
3206050	  700.6	  570.4	 9063.0	...
3206051	  700.5	  569.9	 9066.0	...
3206052	  700.4	  569.6	 9069.0	...
3206053	  700.3	  569.8	 9071.0	...
3206054	  700.2	  569.8	 9071.0	...
3206055	  700.0	  569.8	 9072.0	...
3206056	  699.8	  569.9	 9073.0	...
3206057	  699.9	  570.2	 9074.0	...
3206058	  699.9	  570.6	 9072.0	...
3206059	  700.4	  570.7	 9071.0	...
3206060	  700.9	  570.8	 9071.0	...
3206061	  701.2	  570.6	 9072.0	...
3206062	  701.1	  570.5	 9075.0	...
3206063	  701.0	  570.4	 9074.0	...
3206064	  701.0	  570.3	 9071.0	...
3206065	  701.0	  570.4	 9068.0	...
3206066	  700.8	  570.6	 9068.0	...
3206067	  700.7	  570.7	 9070.0	...
3206068	  700.5	  570.8	 9073.0	...
3206069	  700.5	  570.8	 9082.0	...
3206070	  700.6	  570.7	 9087.0	...
3206071	  700.6	  570.5	 9096.0	...
3206072	  700.5	  570.3	 9099.0	...
3206073	  700.3	  570.4	 9100.0	...
3206074	  700.1	  570.3	 9099.0	...
3206075	  700.1	  570.2	 9097.0	...
3206076	  700.1	  570.2	 9097.0	...
3206077	  700.1	  570.3	 9098.0	...
3206078	  700.1	  570.4	 9099.0	...
3206079	  699.9	  570.5	 9099.0	...
3206080	  699.8	  570.5	 9100.0	...
3206081	  699.6	  570.3	 9104.0	...
3206082	  699.4	  570.0	 9108.0	...
3206083	  699.3	  569.8	 9106.0	...
3206084	  699.1	  569.8	 9100.0	...
3206085	  699.0	  570.0	 9095.0	...
3206086	  698.9	  570.1	 9097.0	...
3206087	  698.7	  570.2	 9096.0	...
3206088	  698.7	  570.1	 9094.0	...
3206089	  698.8	  570.1	 9092.0	...
3206090	  698.8	  570.0	 9099.0	...
3206091	  698.9	  569.9	 9106.0	...
3206092	  698.8	  569.8	 9103.0	...
3206093	  698.5	  569.7	 9092.0	...
3206094	  698.4	  569.7	 9089.0	...
3206095	  698.5	  569.6	 9096.0	...
3206096	  698.6	  569.5	 9096.0	...
3206097	  698.9	  569.9	 9088.0	...
3206098	  699.3	  570.3	 9084.0	...
3206099	  699.7	  570.5	 9088.0	...
3206100	  699.5	  570.3	 9092.0	...
3206101	  699.2	  569.8	 9092.0	...
3206102	  699.2	  569.5	 9092.0	...
3206103	  699.5	  569.2	 9092.0	...
3206104	  699.7	  569.3	 9096.0	...
3206105	  699.7	  569.4	 9101.0	...
3206106	  699.6	  569.5	 9100.0	...
3206107	  700.0	  569.5	 9095.0	...
3206108	  700.3	  569.4	 9092.0	...
3206109	  700.6	  569.4	 9094.0	...
3206110	  700.6	  569.3	 9097.0	...
3206111	  700.7	  568.9	 9103.0	...
3206112	  700.7	  568.6	 9109.0	...
3206113	  700.6	  568.3	 9115.0	...
3206114	  700.6	  568.4	 9116.0	...
3206115	  700.5	  568.4	 9117.0	...
3206116	  700.4	  568.4	 9118.0	...
3206117	  700.3	  568.3	 9119.0	...
3206118	  700.1	  568.3	 9125.0	...
3206119	  699.8	  568.4	 9131.0	...
3206120	  699.5	  568.5	 9137.0	...
3206121	  699.5	  568.4	 9137.0	...
3206122	  699.5	  568.2	 9136.0	...
3206123	  699.3	  568.1	 9134.0	...
3206124	  699.1	  568.1	 9132.0	...
3206125	  698.8	  568.2	 9130.0	...
3206126	  698.5	  568.3	 9128.0	...
3206127	  698.2	  568.1	 9126.0	...
3206128	  698.2	  567.8	 9123.0	...
3206129	  698.4	  567.5	 9123.0	...
3206130	  698.4	  567.4	 9123.0	...
3206131	  698.2	  567.3	 9124.0	...
3206132	  698.3	  567.2	 9126.0	...
3206133	  698.4	  567.3	 9128.0	...
3206134	  698.6	  567.2	 9128.0	...
3206135	  698.5	  567.1	 9126.0	...
3206136	  698.4	  566.9	 9123.0	...
3206137	  698.4	  566.9	 9120.0	...
3206138	  698.5	  566.7	 9118.0	...
3206139	  698.5	  566.5	 9118.0	...
3206140	  698.5	  566.3	 9119.0	...
3206141	  698.5	  566.1	 9120.0	...
3206142	  698.6	  566.0	 9122.0	...
3206143	  698.7	  565.8	 9126.0	...
3206144	  698.5	  565.8	 9129.0	...
3206145	  698.0	  565.8	 9131.0	...
3206146	  697.8	  565.8	 9130.0	...
3206147	  698.0	  565.9	 9129.0	...
3206148	  698.2	  566.0	 9127.0	...
3206149	  698.3	  566.1	 9125.0	...
3206150	  698.2	  565.9	 9125.0	...
3206151	  698.1	  565.7	 9126.0	...
3206152	  697.9	  565.5	 9128.0	...
3206153	  697.8	  565.4	 9130.0	...
3206154	  697.9	  565.3	 9133.0	...
3206155	  698.1	  565.1	 9136.0	...
3206156	  698.3	  564.9	 9135.0	...
3206157	  698.3	  564.7	 9135.0	...
3206158	  698.1	  564.7	 9135.0	...
3206159	  697.9	  564.7	 9135.0	...
3206160	  697.7	  564.7	 9137.0	...
3206161	  698.1	  564.7	 9139.0	...
3206162	  698.4	  564.7	 9142.0	...
3206163	  698.8	  564.7	 9141.0	...
3206164	  698.8	  564.7	 9140.0	...
3206165	  698.6	  564.6	 9138.0	...
3206166	  698.5	  564.9	 9138.0	...
3206167	  698.3	  565.2	 9138.0	...
3206168	  698.3	  565.5	 9146.0	...
3206169	  698.4	  565.1	 9155.0	...
3206170	  698.4	  564.8	 9163.0	...
3206171	  698.5	  564.7	 9163.0	...
3206172	  698.5	  564.8	 9162.0	...
3206173	  698.5	  564.9	 9162.0	...
3206174	  698.4	  564.8	 9161.0	...
3206175	  698.2	  564.7	 9157.0	...
3206176	  698.0	  564.6	 9152.0	...
3206177	  697.9	  564.6	 9148.0	...
3206178	  697.9	  564.6	 9147.0	...
3206179	  697.9	  564.4	 9146.0	...
3206180	  697.9	  564.2	 9145.0	...
3206181	  697.9	  564.1	 9143.0	...
3206182	  697.8	  564.1	 9142.0	...
3206183	  697.7	  564.2	 9145.0	...
3206184	  697.4	  564.2	 9149.0	...
3206185	  697.3	  564.1	 9155.0	...
3206186	  697.2	  564.1	 9157.0	...
3206187	  697.4	  564.2	 9157.0	...
3206188	  697.5	  563.9	 9157.0	...
3206189	  697.5	  563.7	 9156.0	...
3206190	  697.6	  563.4	 9157.0	...
3206191	  697.7	  563.3	 9157.0	...
3206192	  697.6	  563.3	 9156.0	...
3206193	  697.3	  563.5	 9156.0	...
3206194	  697.0	  563.6	 9156.0	...
3206195	  696.7	  563.8	 9157.0	...
3206196	  696.7	  564.0	 9158.0	...
3206197	  696.7	  564.0	 9159.0	...
3206198	  696.7	  563.9	 9160.0	...
3206199	  696.7	  563.8	 9160.0	...
3206200	  696.7	  563.8	 9159.0	...
3206201	  696.7	  563.9	 9159.0	...
3206202	  696.7	  564.0	 9162.0	...
3206203	  696.8	  564.0	 9166.0	...
3206204	  696.9	  563.9	 9169.0	...
3206205	  697.0	  563.9	 9170.0	...
3206206	  696.9	  563.7	 9170.0	...
3206207	  696.9	  563.6	 9169.0	...
3206208	  697.0	  563.7	 9169.0	...
3206209	  697.1	  564.0	 9168.0	...
3206210	  697.3	  564.3	 9170.0	...
3206211	  697.3	  564.4	 9172.0	...
3206212	  697.2	  564.4	 9172.0	...
3206213	  697.1	  564.3	 9170.0	...
3206214	  697.1	  564.2	 9169.0	...
3206215	  697.1	  564.1	 9172.0	...
3206216	  697.2	  564.1	 9176.0	...
3206217	  697.4	  564.2	 9179.0	...
3206218	  697.5	  564.3	 9182.0	...
3206219	  697.5	  564.4	 9185.0	...
3206220	  697.7	  564.6	 9187.0	...
3206221	  697.8	  564.5	 9184.0	...
3206222	  697.8	  564.2	 9181.0	...
3206223	  697.7	  563.9	 9181.0	...
3206224	  697.6	  563.6	 9184.0	...
3206225	  697.5	  563.6	 9187.0	...
3206226	  697.5	  563.7	 9187.0	...
3206227	  697.5	  563.7	 9189.0	...
3206228	  697.5	  563.7	 9191.0	...
MSG	3206229 0000 _ Number On
3206229	  697.5	  563.6	 9192.0	...
3206230	  697.6	  563.5	 9191.0	...
3206231	  697.8	  563.5	 9191.0	...
3206232	  697.9	  563.6	 9191.0	...
3206233	  697.8	  563.6	 9188.0	...
3206234	  697.6	  563.7	 9181.0	...
3206235	  697.5	  563.7	 9173.0	...
3206236	  697.5	  563.7	 9177.0	...
3206237	  697.9	  563.6	 9183.0	...
3206238	  698.3	  563.6	 9188.0	...
3206239	  698.6	  563.6	 9187.0	...
3206240	  698.4	  563.6	 9186.0	...
3206241	  698.2	  563.5	 9186.0	...
3206242	  697.9	  563.4	 9186.0	...
3206243	  697.7	  563.3	 9186.0	...
3206244	  697.6	  563.3	 9185.0	...
3206245	  697.5	  563.2	 9183.0	...
3206246	  697.5	  563.2	 9181.0	...
3206247	  697.4	  563.1	 9179.0	...
3206248	  697.1	  563.1	 9178.0	...
3206249	  696.8	  563.1	 9178.0	...
3206250	  696.9	  563.0	 9181.0	...
3206251	  697.3	  563.0	 9184.0	...
3206252	  697.4	  563.2	 9184.0	...
3206253	  697.2	  563.3	 9181.0	...
3206254	  697.0	  563.4	 9179.0	...
3206255	  697.1	  563.3	 9179.0	...
3206256	  697.1	  563.3	 9179.0	...
3206257	  697.1	  563.3	 9183.0	...
3206258	  697.2	  563.2	 9186.0	...
3206259	  697.2	  563.2	 9188.0	...
3206260	  697.2	  563.3	 9187.0	...
3206261	  697.2	  563.5	 9187.0	...
3206262	  697.2	  563.6	 9185.0	...
3206263	  696.9	  563.5	 9184.0	...
3206264	  696.6	  563.3	 9183.0	...
3206265	  696.4	  563.1	 9184.0	...
3206266	  696.5	  563.3	 9186.0	...
3206267	  696.5	  563.5	 9187.0	...
3206268	  696.3	  563.7	 9186.0	...
3206269	  696.2	  563.4	 9187.0	...
3206270	  696.2	  563.1	 9189.0	...
3206271	  696.2	  562.8	 9191.0	...
3206272	  696.2	  562.6	 9192.0	...
3206273	  696.3	  562.7	 9193.0	...
3206274	  696.3	  563.0	 9198.0	...
3206275	  696.4	  563.3	 9202.0	...
3206276	  696.5	  563.3	 9205.0	...
3206277	  696.5	  563.2	 9204.0	...
3206278	  696.4	  563.0	 9205.0	...
3206279	  696.4	  562.9	 9206.0	...
3206280	  696.3	  562.8	 9201.0	...
3206281	  696.3	  562.9	 9196.0	...
3206282	  696.1	  563.1	 9193.0	...
3206283	  695.9	  563.2	 9195.0	...
3206284	  695.7	  563.3	 9197.0	...
3206285	  695.7	  563.4	 9196.0	...
3206286	  695.7	  563.5	 9194.0	...
3206287	  696.0	  563.4	 9193.0	...
3206288	  696.3	  563.3	 9192.0	...
3206289	  696.6	  562.8	 9191.0	...
3206290	  696.6	  562.5	 9191.0	...
3206291	  696.5	  562.2	 9192.0	...
3206292	  696.4	  562.3	 9191.0	...
3206293	  696.4	  562.6	 9189.0	...
3206294	  696.4	  562.9	 9188.0	...
3206295	  696.6	  562.9	 9188.0	...
3206296	  696.6	  562.7	 9188.0	...
3206297	  696.6	  562.8	 9189.0	...
3206298	  696.5	  563.1	 9194.0	...
3206299	  696.4	  563.5	 9199.0	...
3206300	  696.4	  563.5	 9203.0	...
3206301	  696.3	  563.4	 9203.0	...
3206302	  696.4	  563.2	 9204.0	...
3206303	  696.4	  563.2	 9204.0	...
3206304	  696.4	  563.4	 9200.0	...
3206305	  696.5	  563.5	 9195.0	...
3206306	  696.3	  563.5	 9191.0	...
3206307	  696.0	  563.5	 9191.0	...
3206308	  695.5	  563.6	 9192.0	...
3206309	  695.2	  563.8	 9193.0	...
3206310	  695.3	  563.8	 9196.0	...
3206311	  695.6	  563.8	 9196.0	...
3206312	  695.9	  563.7	 9196.0	...
3206313	  695.9	  563.6	 9199.0	...
3206314	  695.9	  563.7	 9203.0	...
3206315	  696.0	  563.9	 9207.0	...
3206316	  696.1	  564.0	 9207.0	...
3206317	  696.2	  564.0	 9206.0	...
3206318	  696.4	  563.9	 9207.0	...
3206319	  696.4	  563.8	 9207.0	...
3206320	  696.5	  563.7	 9207.0	...
3206321	  696.3	  563.8	 9207.0	...
3206322	  696.1	  563.8	 9207.0	...
3206323	  695.9	  563.7	 9208.0	...
3206324	  695.7	  563.6	 9209.0	...
3206325	  695.6	  563.6	 9210.0	...
3206326	  695.4	  563.6	 9206.0	...
3206327	  695.5	  563.6	 9203.0	...
3206328	  695.7	  563.7	 9201.0	...
3206329	  695.9	  563.7	 9200.0	...
3206330	  696.0	  563.7	 9200.0	...
3206331	  696.0	  563.7	 9198.0	...
3206332	  695.8	  563.5	 9196.0	...
3206333	  695.5	  563.4	 9194.0	...
3206334	  695.2	  563.3	 9194.0	...
3206335	  695.5	  563.5	 9199.0	...
3206336	  695.8	  563.5	 9204.0	...
3206337	  696.3	  563.5	 9210.0	...
3206338	  696.4	  563.5	 9209.0	...
3206339	  696.2	  563.6	 9208.0	...
3206340	  695.8	  563.7	 9207.0	...
3206341	  695.4	  563.9	 9207.0	...
3206342	  695.5	  564.1	 9206.0	...
3206343	  695.7	  564.3	 9204.0	...
3206344	  695.8	  564.5	 9203.0	...
3206345	  695.7	  564.8	 9204.0	...
3206346	  695.7	  565.2	 9205.0	...
3206347	  695.6	  565.3	 9207.0	...
3206348	  695.6	  565.2	 9206.0	...
3206349	  695.5	  565.2	 9203.0	...
3206350	  695.4	  565.1	 9201.0	...
3206351	  695.4	  565.1	 9201.0	...
3206352	  695.4	  565.1	 9202.0	...
3206353	  695.4	  565.1	 9203.0	...
3206354	  695.5	  565.2	 9202.0	...
3206355	  695.5	  565.3	 9201.0	...
3206356	  695.7	  565.4	 9201.0	...
3206357	  695.7	  565.6	 9202.0	...
3206358	  695.8	  565.6	 9200.0	...
3206359	  695.8	  565.7	 9195.0	...
3206360	  695.9	  565.7	 9192.0	...
3206361	  696.1	  565.7	 9192.0	...
3206362	  695.9	  565.7	 9193.0	...
3206363	  695.5	  565.8	 9194.0	...
3206364	  695.2	  566.0	 9194.0	...
3206365	  695.0	  566.1	 9195.0	...
3206366	  695.0	  566.2	 9194.0	...
3206367	  694.8	  566.0	 9193.0	...
3206368	  694.8	  565.8	 9191.0	...
3206369	  694.7	  565.7	 9191.0	...
3206370	  694.6	  565.9	 9191.0	...
3206371	  695.0	  566.0	 9191.0	...
3206372	  695.4	  566.0	 9192.0	...
3206373	  695.9	  566.0	 9193.0	...
3206374	  696.0	  566.0	 9193.0	...
3206375	  696.1	  566.0	 9189.0	...
3206376	  696.2	  565.8	 9185.0	...
3206377	  696.3	  565.7	 9181.0	...
3206378	  696.1	  565.7	 9181.0	...
3206379	  695.8	  565.8	 9180.0	...
3206380	  695.5	  566.2	 9182.0	...
3206381	  695.6	  566.5	 9184.0	...
3206382	  695.8	  566.8	 9187.0	...
3206383	  696.0	  566.7	 9189.0	...
3206384	  696.1	  566.6	 9189.0	...
3206385	  696.2	  566.6	 9188.0	...
3206386	  696.1	  566.8	 9188.0	...
3206387	  695.9	  567.0	 9189.0	...
3206388	  695.7	  566.9	 9190.0	...
3206389	  695.6	  566.7	 9188.0	...
3206390	  695.6	  566.4	 9186.0	...
3206391	  695.5	  566.4	 9185.0	...
3206392	  695.5	  566.6	 9186.0	...
3206393	  695.4	  566.8	 9187.0	...
3206394	  695.5	  567.1	 9187.0	...
3206395	  695.4	  567.3	 9186.0	...
3206396	  695.5	  567.5	 9185.0	...
3206397	  695.3	  567.7	 9185.0	...
3206398	  695.1	  567.7	 9184.0	...
3206399	  694.9	  567.8	 9183.0	...
3206400	  694.9	  567.8	 9186.0	...
3206401	  695.2	  567.7	 9188.0	...
3206402	  695.5	  567.7	 9189.0	...
3206403	  695.6	  567.7	 9189.0	...
3206404	  695.6	  567.6	 9188.0	...
3206405	  695.7	  567.6	 9184.0	...
3206406	  695.7	  567.5	 9181.0	...
3206407	  695.7	  567.5	 9180.0	...
3206408	  695.7	  567.5	 9181.0	...
3206409	  695.7	  567.9	 9181.0	...
3206410	  695.7	  568.2	 9181.0	...
3206411	  695.7	  568.7	 9181.0	...
3206412	  695.7	  568.9	 9179.0	...
3206413	  695.5	  569.1	 9177.0	...
3206414	  695.4	  569.2	 9176.0	...
3206415	  695.4	  569.2	 9178.0	...
3206416	  695.5	  569.3	 9179.0	...
3206417	  695.6	  569.3	 9176.0	...
3206418	  695.6	  569.3	 9172.0	...
3206419	  695.5	  569.4	 9171.0	...
3206420	  695.7	  569.3	 9173.0	...
3206421	  695.8	  569.3	 9173.0	...
3206422	  696.1	  569.1	 9172.0	...
3206423	  696.3	  568.9	 9171.0	...
3206424	  696.3	  569.3	 9168.0	...
3206425	  696.1	  569.7	 9164.0	...
3206426	  695.9	  570.2	 9160.0	...
3206427	  695.9	  570.1	 9161.0	...
3206428	  695.9	  570.0	 9162.0	...
3206429	  695.9	  570.1	 9164.0	...
3206430	  696.0	  570.3	 9163.0	...
3206431	  696.1	  570.4	 9163.0	...
3206432	  696.3	  570.4	 9163.0	...
3206433	  696.3	  570.4	 9164.0	...
3206434	  696.0	  570.1	 9166.0	...
3206435	  695.8	  569.8	 9163.0	...
3206436	  695.7	  569.9	 9158.0	...
3206437	  695.8	  570.3	 9153.0	...
3206438	  695.8	  570.7	 9151.0	...
3206439	  695.8	  570.8	 9149.0	...
3206440	  695.8	  570.8	 9146.0	...
3206441	  695.8	  571.1	 9147.0	...
3206442	  695.8	  571.3	 9148.0	...
3206443	  695.9	  571.7	 9146.0	...
3206444	  695.9	  571.9	 9143.0	...
3206445	  696.0	  572.0	 9141.0	...
3206446	  696.1	  572.1	 9141.0	...
3206447	  696.2	  571.9	 9144.0	...
3206448	  696.2	  571.6	 9146.0	...
3206449	  696.2	  571.2	 9148.0	...
3206450	  697.0	  570.8	 9148.0	...
3206451	  698.2	  570.6	 9147.0	...
3206452	  699.8	  570.4	 9145.0	...
3206453	  701.2	  570.4	 9143.0	...
3206454	  703.4	  570.2	 9143.0	...
3206455	  705.2	  570.0	 9145.0	...
3206456	  706.7	  569.8	 9148.0	...
3206457	  708.1	  569.9	 9148.0	...
3206458	  709.1	  570.0	 9144.0	...
3206459	  710.1	  570.0	 9139.0	...
3206460	  710.1	  569.7	 9138.0	...
3206461	  710.0	  569.4	 9137.0	...
3206462	  710.0	  569.2	 9136.0	...
3206463	  709.8	  569.3	 9132.0	...
3206464	  709.1	  569.4	 9130.0	...
3206465	  708.1	  569.5	 9127.0	...
3206466	  707.5	  569.6	 9126.0	...
3206467	  706.9	  569.6	 9126.0	...
3206468	  706.6	  569.7	 9126.0	...
3206469	  706.2	  569.6	 9128.0	...
3206470	  706.3	  569.5	 9130.0	...
3206471	  706.3	  569.3	 9133.0	...
3206472	  706.3	  569.4	 9136.0	...
3206473	  706.3	  569.6	 9134.0	...
3206474	  706.3	  569.7	 9129.0	...
3206475	  706.3	  569.7	 9125.0	...
3206476	  706.4	  569.7	 9127.0	...
3206477	  706.5	  569.7	 9129.0	...
3206478	  706.6	  569.7	 9131.0	...
3206479	  706.7	  570.0	 9132.0	...
3206480	  706.9	  570.4	 9133.0	...
3206481	  707.0	  570.7	 9134.0	...
3206482	  707.1	  570.7	 9130.0	...
3206483	  707.1	  570.6	 9126.0	...
3206484	  707.1	  570.4	 9122.0	...
3206485	  707.0	  570.7	 9117.0	...
3206486	  707.0	  570.9	 9111.0	...
3206487	  707.0	  571.1	 9108.0	...
3206488	  707.0	  570.9	 9110.0	...
3206489	  707.1	  570.8	 9112.0	...
3206490	  707.2	  570.7	 9112.0	...
3206491	  707.4	  570.8	 9108.0	...
3206492	  707.6	  570.8	 9103.0	...
3206493	  707.8	  570.8	 9100.0	...
3206494	  708.2	  570.7	 9101.0	...
3206495	  708.5	  570.6	 9103.0	...
3206496	  708.3	  570.6	 9102.0	...
3206497	  707.9	  570.8	 9101.0	...
3206498	  707.5	  570.9	 9101.0	...
3206499	  707.6	  571.0	 9102.0	...
3206500	  707.6	  571.1	 9097.0	...
3206501	  707.5	  571.2	 9090.0	...
3206502	  707.5	  571.4	 9085.0	...
3206503	  707.4	  571.4	 9086.0	...
3206504	  707.4	  571.4	 9088.0	...
3206505	  707.6	  571.6	 9091.0	...
3206506	  707.7	  571.9	 9093.0	...
3206507	  707.8	  572.3	 9094.0	...
3206508	  707.8	  572.4	 9089.0	...
3206509	  707.9	  572.6	 9085.0	...
3206510	  708.0	  572.5	 9078.0	...
3206511	  708.1	  572.4	 9077.0	...
3206512	  708.0	  572.3	 9076.0	...
3206513	  708.0	  572.1	 9078.0	...
3206514	  708.0	  571.8	 9079.0	...
3206515	  708.1	  571.6	 9079.0	...
3206516	  708.2	  571.5	 9078.0	...
3206517	  708.1	  571.5	 9077.0	...
3206518	  708.0	  571.6	 9076.0	...
3206519	  707.9	  571.7	 9069.0	...
3206520	  707.9	  571.8	 9063.0	...
3206521	  707.9	  572.0	 9063.0	...
3206522	  707.9	  571.9	 9072.0	...
3206523	  708.0	  572.1	 9082.0	...
3206524	  708.0	  572.2	 9080.0	...
3206525	  708.1	  572.3	 9074.0	...
3206526	  708.1	  572.7	 9068.0	...
3206527	  708.0	  573.1	 9069.0	...
3206528	  708.0	  573.1	 9069.0	...
3206529	  708.0	  572.7	 9070.0	...
3206530	  708.1	  572.5	 9072.0	...
3206531	  708.1	  572.8	 9073.0	...
3206532	  708.2	  573.1	 9071.0	...
3206533	  708.2	  573.2	 9068.0	...
3206534	  708.3	  573.1	 9069.0	...
3206535	  708.3	  573.0	 9073.0	...
3206536	  708.2	  572.9	 9075.0	...
3206537	  708.1	  572.9	 9074.0	...
3206538	  708.2	  572.9	 9073.0	...
3206539	  708.3	  572.8	 9070.0	...
3206540	  708.4	  572.7	 9067.0	...
3206541	  708.5	  572.7	 9066.0	...
3206542	  708.3	  572.7	 9068.0	...
3206543	  708.0	  572.7	 9067.0	...
3206544	  707.8	  572.7	 9065.0	...
3206545	  708.1	  572.8	 9062.0	...
MSG	3206546 0000 _ Number Off
3206546	  708.4	  573.2	 9061.0	...
3206547	  708.7	  573.6	 9060.0	...
3206548	  708.8	  574.0	 9059.0	...
3206549	  708.8	  573.5	 9058.0	...
3206550	  708.5	  573.1	 9058.0	...
3206551	  708.2	  572.9	 9059.0	...
3206552	  708.0	  573.3	 9059.0	...
3206553	  708.1	  573.6	 9060.0	...
3206554	  708.2	  573.6	 9056.0	...
3206555	  708.2	  574.3	 9051.0	...
3206556	  708.3	  574.9	 9049.0	...
3206557	  708.3	  575.4	 9051.0	...
3206558	  708.3	  575.3	 9053.0	...
3206559	  708.3	  575.3	 9052.0	...
3206560	  708.4	  575.5	 9045.0	...
3206561	  708.6	  575.6	 9039.0	...
3206562	  708.7	  575.5	 9036.0	...
3206563	  708.8	  575.5	 9039.0	...
3206564	  708.8	  575.2	 9044.0	...
3206565	  708.7	  575.0	 9045.0	...
3206566	  708.6	  575.1	 9045.0	...
3206567	  708.5	  575.5	 9046.0	...
3206568	  708.4	  575.5	 9047.0	...
3206569	  708.3	  575.1	 9048.0	...
3206570	  708.2	  574.8	 9048.0	...
3206571	  708.2	  574.8	 9049.0	...
3206572	  708.2	  574.8	 9050.0	...
3206573	  708.3	  574.7	 9050.0	...
3206574	  708.3	  574.6	 9047.0	...
3206575	  708.3	  574.6	 9044.0	...
3206576	  708.0	  574.7	 9041.0	...
3206577	  707.7	  574.8	 9039.0	...
3206578	  707.5	  574.8	 9037.0	...
3206579	  707.5	  574.9	 9036.0	...
3206580	  707.6	  574.7	 9037.0	...
3206581	  707.7	  574.5	 9040.0	...
3206582	  707.8	  574.3	 9042.0	...
3206583	  707.9	  574.6	 9043.0	...
3206584	  707.9	  575.0	 9042.0	...
3206585	  707.8	  575.4	 9041.0	...
3206586	  707.8	  575.1	 9040.0	...
3206587	  707.7	  574.7	 9041.0	...
3206588	  707.9	  574.4	 9041.0	...
3206589	  708.0	  574.5	 9044.0	...
3206590	  708.0	  574.7	 9047.0	...
3206591	  707.8	  574.7	 9047.0	...
3206592	  707.6	  574.7	 9043.0	...
3206593	  707.5	  574.7	 9040.0	...
3206594	  707.6	  574.6	 9040.0	...
3206595	  707.7	  575.1	 9041.0	...
3206596	  707.8	  575.7	 9040.0	...
3206597	  707.8	  575.8	 9040.0	...
3206598	  707.7	  575.1	 9039.0	...
3206599	  707.5	  574.4	 9037.0	...
3206600	  707.3	  574.7	 9035.0	...
3206601	  707.3	  575.4	 9034.0	...
3206602	  707.3	  575.9	 9034.0	...
3206603	  707.4	  575.9	 9031.0	...
3206604	  707.3	  575.9	 9028.0	...
3206605	  707.2	  575.5	 9025.0	...
3206606	  707.1	  575.1	 9025.0	...
3206607	  707.0	  575.4	 9025.0	...
3206608	  707.1	  575.9	 9025.0	...
3206609	  707.2	  576.5	 9024.0	...
3206610	  707.1	  576.5	 9023.0	...
3206611	  707.0	  576.3	 9022.0	...
3206612	  706.9	  576.2	 9022.0	...
3206613	  706.8	  576.0	 9022.0	...
3206614	  706.8	  575.9	 9022.0	...
3206615	  707.0	  576.1	 9021.0	...
3206616	  707.3	  576.3	 9019.0	...
3206617	  707.4	  576.4	 9018.0	...
3206618	  707.1	  576.4	 9017.0	...
3206619	  706.7	  576.4	 9017.0	...
3206620	  706.5	  576.4	 9016.0	...
3206621	  706.5	  576.3	 9015.0	...
3206622	  706.6	  576.2	 9015.0	...
3206623	  706.5	  576.5	 9015.0	...
3206624	  706.4	  576.8	 9014.0	...
3206625	  706.3	  577.0	 9013.0	...
3206626	  706.2	  577.0	 9013.0	...
3206627	  706.2	  577.0	 9013.0	...
3206628	  706.3	  577.0	 9015.0	...
3206629	  706.5	  577.1	 9020.0	...
3206630	  706.7	  577.2	 9025.0	...
3206631	  706.7	  577.1	 9028.0	...
3206632	  706.6	  577.0	 9028.0	...
3206633	  706.6	  576.8	 9027.0	...
3206634	  706.5	  576.7	 9025.0	...
3206635	  706.6	  576.8	 9020.0	...
3206636	  706.5	  577.2	 9013.0	...
3206637	  706.5	  577.6	 9008.0	...
3206638	  706.4	  577.9	 9007.0	...
3206639	  706.4	  578.1	 9012.0	...
3206640	  706.4	  578.2	 9016.0	...
3206641	  706.4	  578.2	 9018.0	...
3206642	  706.4	  578.2	 9018.0	...
3206643	  706.4	  578.2	 9014.0	...
3206644	  706.4	  578.2	 9010.0	...
3206645	  706.3	  578.2	 9006.0	...
3206646	  706.4	  578.2	 9005.0	...
3206647	  706.2	  578.2	 9004.0	...
3206648	  706.1	  578.2	 9002.0	...
3206649	  705.8	  578.1	 9002.0	...
3206650	  705.6	  577.9	 9001.0	...
3206651	  705.5	  577.7	 8999.0	...
3206652	  705.6	  577.8	 8995.0	...
3206653	  705.7	  578.0	 8989.0	...
3206654	  705.6	  578.1	 8984.0	...
3206655	  705.6	  578.1	 8982.0	...
3206656	  705.7	  578.1	 8984.0	...
3206657	  705.7	  578.0	 8988.0	...
3206658	  705.8	  578.0	 8991.0	...
3206659	  705.7	  577.9	 8992.0	...
3206660	  705.6	  577.9	 8991.0	...
3206661	  705.5	  578.0	 8990.0	...
3206662	  705.4	  578.2	 8990.0	...
3206663	  705.3	  578.3	 8991.0	...
3206664	  705.2	  578.2	 8991.0	...
3206665	  705.2	  578.0	 8991.0	...
3206666	  705.2	  577.8	 8990.0	...
3206667	  705.2	  577.6	 8990.0	...
3206668	  705.3	  577.4	 8990.0	...
3206669	  705.3	  577.4	 8988.0	...
3206670	  705.3	  577.5	 8986.0	...
3206671	  705.3	  577.5	 8984.0	...
3206672	  705.2	  577.9	 8985.0	...
3206673	  705.2	  578.4	 8986.0	...
3206674	  705.3	  578.7	 8987.0	...
3206675	  705.4	  578.6	 8987.0	...
3206676	  705.4	  578.6	 8986.0	...
3206677	  705.2	  578.1	 8984.0	...
3206678	  705.1	  577.7	 8984.0	...
3206679	  705.1	  577.3	 8986.0	...
3206680	  705.0	  577.5	 8986.0	...
3206681	  704.9	  577.7	 8985.0	...
3206682	  704.8	  577.9	 8983.0	...
3206683	  704.7	  578.1	 8981.0	...
3206684	  704.8	  578.2	 8979.0	...
3206685	  705.0	  578.2	 8978.0	...
3206686	  705.1	  578.2	 8978.0	...
3206687	  705.1	  578.3	 8980.0	...
3206688	  705.0	  578.3	 8981.0	...
3206689	  705.0	  578.4	 8982.0	...
3206690	  705.0	  578.4	 8981.0	...
3206691	  704.8	  578.5	 8981.0	...
3206692	  704.6	  578.4	 8981.0	...
3206693	  704.3	  578.2	 8976.0	...
3206694	  704.1	  578.1	 8970.0	...
3206695	  704.0	  578.1	 8965.0	...
3206696	  704.0	  578.2	 8965.0	...
3206697	  704.0	  578.2	 8965.0	...
3206698	  704.1	  578.2	 8964.0	...
3206699	  704.2	  578.2	 8963.0	...
3206700	  704.2	  578.2	 8969.0	...
3206701	  704.0	  578.3	 8976.0	...
3206702	  703.9	  578.5	 8983.0	...
3206703	  703.9	  578.7	 8983.0	...
3206704	  704.1	  578.7	 8983.0	...
3206705	  704.2	  578.7	 8982.0	...
3206706	  704.2	  578.7	 8980.0	...
3206707	  704.1	  578.7	 8978.0	...
3206708	  704.1	  578.7	 8981.0	...
3206709	  704.1	  578.6	 8984.0	...
3206710	  704.2	  578.5	 8983.0	...
3206711	  704.3	  578.3	 8982.0	...
3206712	  704.2	  578.2	 8982.0	...
3206713	  704.0	  578.2	 8985.0	...
3206714	  703.9	  578.1	 8987.0	...
3206715	  703.8	  578.3	 8988.0	...
3206716	  704.0	  578.4	 8988.0	...
3206717	  704.3	  578.5	 8988.0	...
3206718	  704.4	  578.6	 8989.0	...
3206719	  704.4	  578.9	 8990.0	...
3206720	  704.3	  579.2	 8986.0	...
3206721	  704.3	  579.2	 8979.0	...
3206722	  704.4	  579.4	 8971.0	...
3206723	  704.3	  579.7	 8970.0	...
3206724	  704.2	  580.1	 8972.0	...
3206725	  704.1	  580.2	 8972.0	...
3206726	  703.8	  579.9	 8968.0	...
3206727	  703.4	  579.6	 8964.0	...
3206728	  703.1	  579.3	 8967.0	...
3206729	  703.3	  579.5	 8972.0	...
3206730	  703.4	  579.8	 8970.0	...
3206731	  703.5	  580.1	 8963.0	...
3206732	  703.5	  580.2	 8961.0	...
3206733	  703.4	  580.4	 8966.0	...
3206734	  703.5	  580.5	 8971.0	...
3206735	  703.4	  580.4	 8971.0	...
3206736	  703.5	  580.2	 8970.0	...
3206737	  703.5	  579.9	 8970.0	...
3206738	  703.5	  579.8	 8970.0	...
3206739	  703.5	  579.8	 8971.0	...
3206740	  703.4	  579.5	 8976.0	...
3206741	  703.2	  579.2	 8981.0	...
3206742	  703.1	  578.9	 8985.0	...
3206743	  703.3	  579.0	 8985.0	...
3206744	  703.6	  579.1	 8983.0	...
3206745	  703.6	  579.2	 8980.0	...
3206746	  703.2	  579.3	 8973.0	...
3206747	  702.8	  579.5	 8968.0	...
3206748	  703.0	  579.5	 8964.0	...
3206749	  703.1	  579.5	 8967.0	...
3206750	  703.0	  579.0	 8968.0	...
3206751	  702.8	  578.6	 8970.0	...
3206752	  702.6	  578.2	 8970.0	...
3206753	  702.6	  578.4	 8970.0	...
3206754	  702.6	  578.6	 8969.0	...
3206755	  702.5	  578.7	 8967.0	...
3206756	  702.4	  578.7	 8966.0	...
3206757	  702.4	  578.8	 8966.0	...
MSG	3206758 0000 _ Number On
3206758	  702.3	  579.0	 8966.0	...
3206759	  702.2	  579.1	 8968.0	...
3206760	  702.2	  579.1	 8971.0	...
3206761	  702.3	  579.2	 8973.0	...
3206762	  702.4	  579.3	 8972.0	...
3206763	  702.3	  579.4	 8971.0	...
3206764	  702.0	  579.3	 8973.0	...
3206765	  701.8	  579.2	 8974.0	...
3206766	  701.9	  579.1	 8968.0	...
3206767	  702.0	  579.1	 8961.0	...
3206768	  702.2	  579.2	 8956.0	...
3206769	  702.3	  579.2	 8962.0	...
3206770	  702.0	  579.2	 8968.0	...
3206771	  701.7	  579.3	 8975.0	...
3206772	  701.3	  579.3	 8977.0	...
3206773	  701.5	  579.3	 8979.0	...
3206774	  701.6	  579.5	 8979.0	...
3206775	  701.6	  579.7	 8979.0	...
3206776	  701.5	  579.8	 8981.0	...
3206777	  701.4	  579.5	 8982.0	...
3206778	  701.4	  579.3	 8982.0	...
3206779	  701.4	  579.4	 8981.0	...
3206780	  701.5	  579.5	 8981.0	...
3206781	  701.6	  579.3	 8981.0	...
3206782	  701.5	  579.0	 8981.0	...
3206783	  701.3	  579.0	 8980.0	...
3206784	  701.2	  579.1	 8979.0	...
3206785	  701.0	  579.3	 8979.0	...
3206786	  700.7	  579.5	 8980.0	...
3206787	  700.4	  579.7	 8981.0	...
3206788	  700.4	  579.8	 8982.0	...
3206789	  700.3	  579.7	 8983.0	...
3206790	  700.2	  579.6	 8985.0	...
3206791	  700.1	  579.4	 8987.0	...
3206792	  700.4	  579.3	 8987.0	...
3206793	  700.7	  579.3	 8986.0	...
3206794	  701.0	  579.2	 8983.0	...
3206795	  701.0	  579.3	 8981.0	...
3206796	  701.1	  579.4	 8981.0	...
3206797	  701.2	  579.5	 8982.0	...
3206798	  701.1	  579.7	 8982.0	...
3206799	  700.9	  579.6	 8980.0	...
3206800	  700.7	  579.6	 8978.0	...
3206801	  700.5	  579.5	 8976.0	...
3206802	  700.4	  579.6	 8974.0	...
3206803	  700.3	  579.7	 8974.0	...
3206804	  700.5	  579.7	 8974.0	...
3206805	  700.6	  579.6	 8975.0	...
3206806	  700.5	  579.5	 8975.0	...
3206807	  700.6	  579.4	 8974.0	...
3206808	  700.7	  579.4	 8975.0	...
3206809	  700.7	  579.5	 8974.0	...
3206810	  700.7	  579.6	 8973.0	...
3206811	  700.6	  579.8	 8969.0	...
3206812	  700.5	  579.9	 8967.0	...
3206813	  700.4	  580.3	 8965.0	...
3206814	  700.3	  580.6	 8965.0	...
3206815	  700.3	  580.7	 8967.0	...
3206816	  700.3	  580.3	 8970.0	...
3206817	  700.2	  579.9	 8974.0	...
3206818	  700.2	  579.7	 8977.0	...
3206819	  700.2	  579.8	 8978.0	...
3206820	  700.0	  579.7	 8980.0	...
3206821	  699.8	  579.4	 8980.0	...
3206822	  699.5	  579.1	 8981.0	...
3206823	  699.5	  579.0	 8983.0	...
3206824	  699.6	  579.0	 8985.0	...
3206825	  699.7	  579.1	 8985.0	...
3206826	  700.0	  579.4	 8984.0	...
3206827	  700.1	  579.8	 8984.0	...
3206828	  700.2	  580.3	 8983.0	...
3206829	  700.3	  580.6	 8982.0	...
3206830	  700.4	  580.6	 8983.0	...
3206831	  700.5	  580.3	 8981.0	...
3206832	  700.5	  580.2	 8979.0	...
3206833	  700.4	  580.4	 8977.0	...
3206834	  700.4	  580.6	 8974.0	...
3206835	  700.4	  580.7	 8971.0	...
3206836	  700.3	  580.7	 8971.0	...
3206837	  700.2	  580.7	 8973.0	...
3206838	  700.1	  580.5	 8976.0	...
3206839	  699.9	  580.2	 8977.0	...
3206840	  699.7	  579.8	 8979.0	...
3206841	  699.5	  579.7	 8980.0	...
3206842	  699.4	  579.8	 8981.0	...
3206843	  699.4	  579.9	 8983.0	...
3206844	  699.3	  580.0	 8984.0	...
3206845	  699.2	  580.1	 8983.0	...
3206846	  699.3	  580.3	 8982.0	...
3206847	  699.6	  580.5	 8980.0	...
3206848	  700.0	  580.5	 8981.0	...
3206849	  700.1	  580.4	 8981.0	...
3206850	  700.1	  580.2	 8981.0	...
3206851	  700.1	  580.2	 8979.0	...
3206852	  700.0	  580.3	 8977.0	...
3206853	  699.9	  580.3	 8981.0	...
3206854	  699.9	  580.1	 8988.0	...
3206855	  699.9	  580.0	 8994.0	...
3206856	  700.0	  579.9	 8998.0	...
3206857	  699.9	  579.9	 9001.0	...
3206858	  699.6	  580.0	 9005.0	...
3206859	  699.2	  580.2	 9006.0	...
3206860	  699.1	  580.5	 9002.0	...
3206861	  699.1	  580.8	 8999.0	...
3206862	  699.1	  581.1	 8995.0	...
3206863	  699.1	  581.3	 8996.0	...
3206864	  699.0	  581.2	 8997.0	...
3206865	  699.0	  581.3	 8997.0	...
3206866	  699.0	  581.4	 8997.0	...
3206867	  699.0	  581.2	 8997.0	...
3206868	  699.0	  580.8	 8997.0	...
3206869	  699.1	  580.3	 8997.0	...
3206870	  699.2	  580.2	 8997.0	...
3206871	  699.4	  580.1	 8996.0	...
3206872	  699.4	  580.1	 8995.0	...
3206873	  699.1	  580.2	 8994.0	...
3206874	  698.7	  580.4	 8993.0	...
3206875	  698.3	  580.7	 8990.0	...
3206876	  698.3	  580.9	 8987.0	...
3206877	  698.5	  581.0	 8989.0	...
3206878	  698.7	  580.9	 8993.0	...
3206879	  698.9	  580.9	 8996.0	...
3206880	  698.9	  581.1	 8995.0	...
3206881	  698.6	  581.3	 8994.0	...
3206882	  698.3	  581.4	 8994.0	...
3206883	  698.1	  581.4	 8997.0	...
3206884	  698.2	  581.4	 9001.0	...
3206885	  698.4	  581.1	 9004.0	...
3206886	  698.6	  580.9	 9004.0	...
3206887	  698.7	  580.7	 9005.0	...
3206888	  698.6	  580.8	 9006.0	...
3206889	  698.5	  580.9	 9008.0	...
3206890	  698.4	  580.9	 9008.0	...
3206891	  698.3	  580.8	 9008.0	...
3206892	  698.1	  580.8	 9009.0	...
3206893	  698.0	  580.7	 9011.0	...
3206894	  697.9	  580.7	 9012.0	...
3206895	  697.6	  580.9	 9011.0	...
3206896	  697.3	  581.1	 9010.0	...
3206897	  697.2	  581.2	 9007.0	...
3206898	  697.4	  581.2	 9005.0	...
3206899	  697.6	  581.1	 9004.0	...
3206900	  697.7	  581.0	 9005.0	...
3206901	  697.6	  580.9	 9009.0	...
3206902	  697.6	  580.9	 9013.0	...
3206903	  697.6	  580.9	 9016.0	...
3206904	  697.6	  581.1	 9014.0	...
3206905	  697.4	  581.3	 9013.0	...
3206906	  697.3	  581.6	 9012.0	...
3206907	  697.1	  581.7	 9012.0	...
3206908	  697.2	  581.7	 9010.0	...
3206909	  697.2	  581.9	 9008.0	...
3206910	  697.2	  582.0	 9006.0	...
3206911	  697.2	  582.1	 9005.0	...
3206912	  697.2	  582.1	 9005.0	...
3206913	  697.2	  582.1	 9004.0	...
3206914	  697.3	  582.1	 9004.0	...
3206915	  697.0	  582.2	 9003.0	...
3206916	  696.7	  582.4	 8999.0	...
3206917	  696.3	  582.3	 8996.0	...
3206918	  696.4	  581.9	 9000.0	...
3206919	  696.4	  581.5	 9006.0	...
3206920	  696.5	  581.3	 9012.0	...
3206921	  696.7	  581.5	 9012.0	...
3206922	  697.0	  581.7	 9014.0	...
3206923	  696.7	  581.9	 9014.0	...
3206924	  696.4	  581.9	 9014.0	...
3206925	  696.1	  582.0	 9014.0	...
3206926	  696.3	  582.0	 9014.0	...
3206927	  696.5	  582.0	 9012.0	...
3206928	  696.8	  581.9	 9009.0	...
3206929	  696.8	  581.7	 9007.0	...
3206930	  696.6	  581.6	 9008.0	...
3206931	  696.3	  581.6	 9012.0	...
3206932	  696.2	  581.7	 9015.0	...
3206933	  696.3	  581.8	 9017.0	...
3206934	  696.4	  582.0	 9015.0	...
3206935	  696.3	  582.2	 9013.0	...
3206936	  696.2	  582.3	 9015.0	...
3206937	  695.9	  582.0	 9017.0	...
3206938	  695.7	  581.6	 9020.0	...
3206939	  695.5	  581.3	 9020.0	...
3206940	  695.7	  581.4	 9020.0	...
3206941	  695.9	  581.7	 9019.0	...
3206942	  696.0	  582.0	 9019.0	...
3206943	  696.0	  582.0	 9020.0	...
3206944	  696.0	  582.0	 9023.0	...
3206945	  696.2	  581.9	 9026.0	...
3206946	  696.3	  581.8	 9028.0	...
3206947	  696.1	  581.6	 9029.0	...
3206948	  695.8	  581.6	 9032.0	...
3206949	  695.4	  581.5	 9033.0	...
3206950	  695.5	  581.5	 9035.0	...
3206951	  695.5	  581.4	 9033.0	...
3206952	  695.7	  581.3	 9031.0	...
3206953	  695.9	  581.3	 9029.0	...
3206954	  696.1	  581.1	 9029.0	...
3206955	  696.3	  581.0	 9033.0	...
3206956	  696.4	  580.9	 9036.0	...
3206957	  696.4	  581.0	 9040.0	...
3206958	  696.2	  580.7	 9041.0	...
3206959	  696.0	  580.4	 9041.0	...
3206960	  695.7	  580.1	 9041.0	...
3206961	  695.5	  580.2	 9042.0	...
3206962	  695.5	  580.1	 9042.0	...
3206963	  695.7	  579.9	 9041.0	...
3206964	  695.6	  580.0	 9037.0	...
3206965	  695.4	  580.3	 9034.0	...
3206966	  695.1	  580.5	 9030.0	...
3206967	  695.0	  580.5	 9027.0	...
3206968	  695.0	  580.3	 9033.0	...
3206969	  695.1	  580.0	 9042.0	...
3206970	  695.2	  579.8	 9049.0	...
3206971	  695.2	  579.8	 9047.0	...
3206972	  695.2	  579.8	 9045.0	...
3206973	  695.3	  579.8	 9044.0	...
3206974	  695.2	  580.1	 9045.0	...
3206975	  695.2	  580.4	 9045.0	...
3206976	  695.5	  580.6	 9045.0	...
3206977	  696.0	  580.4	 9045.0	...
3206978	  696.0	  580.2	 9045.0	...
3206979	  695.7	  580.2	 9045.0	...
3206980	  695.4	  580.2	 9045.0	...
3206981	  695.5	  580.3	 9044.0	...
3206982	  695.5	  580.4	 9048.0	...
3206983	  695.3	  580.6	 9053.0	...
3206984	  695.1	  580.7	 9055.0	...
3206985	  695.0	  580.2	 9052.0	...
3206986	  695.1	  579.7	 9050.0	...
3206987	  695.3	  579.2	 9050.0	...
3206988	  695.4	  579.4	 9050.0	...
3206989	  695.4	  579.7	 9050.0	...
3206990	  695.3	  580.0	 9049.0	...
3206991	  695.3	  580.2	 9049.0	...
3206992	  695.3	  580.0	 9048.0	...
3206993	  695.4	  579.7	 9047.0	...
3206994	  695.2	  579.4	 9049.0	...
3206995	  695.0	  579.7	 9051.0	...
3206996	  694.8	  580.0	 9054.0	...
3206997	  694.8	  580.2	 9054.0	...
3206998	  694.8	  580.1	 9055.0	...
3206999	  694.8	  580.0	 9056.0	...
3207000	  694.9	  580.1	 9056.0	...
3207001	  695.2	  580.1	 9061.0	...
3207002	  695.4	  579.9	 9066.0	...
3207003	  695.5	  579.7	 9069.0	...
3207004	  695.5	  579.6	 9068.0	...
3207005	  695.6	  579.5	 9068.0	...
3207006	  695.6	  579.2	 9069.0	...
3207007	  695.6	  579.1	 9070.0	...
3207008	  695.4	  578.9	 9069.0	...
3207009	  695.2	  578.6	 9070.0	...
3207010	  695.1	  578.4	 9070.0	...
3207011	  695.1	  578.3	 9071.0	...
3207012	  695.0	  578.3	 9072.0	...
3207013	  694.9	  578.3	 9074.0	...
3207014	  694.8	  578.4	 9075.0	...
3207015	  694.6	  578.4	 9075.0	...
3207016	  694.4	  578.5	 9074.0	...
3207017	  694.3	  578.5	 9072.0	...
3207018	  694.3	  578.5	 9071.0	...
3207019	  694.4	  578.4	 9070.0	...
3207020	  694.5	  578.3	 9072.0	...
3207021	  694.6	  578.1	 9073.0	...
3207022	  694.7	  578.0	 9074.0	...
3207023	  694.8	  578.0	 9073.0	...
3207024	  694.9	  578.2	 9072.0	...
3207025	  694.9	  578.5	 9073.0	...
3207026	  694.9	  578.7	 9074.0	...
3207027	  694.9	  578.9	 9076.0	...
3207028	  694.8	  579.0	 9078.0	...
3207029	  694.8	  579.2	 9080.0	...
3207030	  694.8	  579.2	 9081.0	...
3207031	  694.7	  579.1	 9082.0	...
3207032	  694.8	  578.9	 9079.0	...
3207033	  694.8	  578.8	 9079.0	...
3207034	  694.9	  578.7	 9079.0	...
3207035	  694.9	  578.6	 9080.0	...
3207036	  695.0	  578.4	 9079.0	...
3207037	  695.0	  578.6	 9079.0	...
3207038	  695.0	  578.9	 9081.0	...
3207039	  694.9	  578.9	 9085.0	...
3207040	  694.9	  578.7	 9086.0	...
3207041	  694.8	  578.5	 9088.0	...
3207042	  694.9	  578.5	 9088.0	...
3207043	  695.0	  578.5	 9084.0	...
3207044	  695.1	  578.3	 9080.0	...
3207045	  695.1	  578.1	 9082.0	...
3207046	  695.0	  577.9	 9086.0	...
3207047	  694.6	  578.1	 9090.0	...
3207048	  694.3	  578.2	 9088.0	...
3207049	  694.0	  578.1	 9087.0	...
3207050	  694.0	  577.8	 9088.0	...
3207051	  694.0	  577.5	 9092.0	...
3207052	  694.0	  577.8	 9095.0	...
3207053	  694.4	  578.0	 9097.0	...
3207054	  694.7	  577.9	 9098.0	...
3207055	  695.0	  577.7	 9099.0	...
3207056	  694.7	  577.6	 9093.0	...
3207057	  694.5	  577.6	 9086.0	...
3207058	  694.3	  577.5	 9080.0	...
3207059	  694.4	  577.8	 9080.0	...
MSG	3207060 0000 _ Number Off
3207060	  694.4	  578.1	 9080.0	...
3207061	  694.4	  578.0	 9082.0	...
3207062	  694.2	  577.6	 9084.0	...
3207063	  694.0	  577.4	 9087.0	...
3207064	  693.9	  577.6	 9092.0	...
3207065	  693.9	  577.8	 9097.0	...
3207066	  694.0	  577.8	 9103.0	...
3207067	  694.0	  577.8	 9103.0	...
3207068	  693.9	  577.6	 9101.0	...
3207069	  693.9	  577.5	 9098.0	...
3207070	  693.9	  577.4	 9096.0	...
3207071	  694.1	  577.3	 9094.0	...
3207072	  694.1	  577.1	 9093.0	...
3207073	  693.9	  576.9	 9091.0	...
3207074	  694.0	  576.9	 9089.0	...
3207075	  694.2	  576.9	 9091.0	...
3207076	  694.2	  576.8	 9094.0	...
3207077	  694.0	  576.9	 9096.0	...
3207078	  693.9	  577.0	 9098.0	...
3207079	  694.1	  577.2	 9099.0	...
3207080	  694.2	  577.4	 9097.0	...
3207081	  694.1	  577.6	 9093.0	...
3207082	  694.0	  577.6	 9091.0	...
3207083	  694.0	  577.1	 9092.0	...
3207084	  693.9	  576.7	 9094.0	...
3207085	  694.1	  576.9	 9094.0	...
3207086	  694.3	  577.2	 9094.0	...
3207087	  694.2	  577.3	 9093.0	...
3207088	  694.0	  577.1	 9093.0	...
3207089	  693.8	  577.0	 9094.0	...
3207090	  693.8	  577.1	 9096.0	...
3207091	  694.1	  577.3	 9096.0	...
3207092	  694.5	  577.3	 9095.0	...
3207093	  694.9	  577.0	 9096.0	...
3207094	  694.8	  576.8	 9098.0	...
3207095	  694.6	  576.7	 9101.0	...
3207096	  694.3	  576.9	 9100.0	...
3207097	  694.1	  577.1	 9100.0	...
3207098	  693.9	  577.2	 9101.0	...
3207099	  693.9	  577.3	 9102.0	...
3207100	  693.9	  577.1	 9102.0	...
3207101	  693.8	  576.8	 9101.0	...
3207102	  693.7	  576.6	 9100.0	...
3207103	  693.6	  576.9	 9100.0	...
3207104	  693.5	  577.2	 9100.0	...
3207105	  693.6	  577.3	 9102.0	...
3207106	  693.6	  577.1	 9106.0	...
3207107	  693.6	  576.9	 9109.0	...
3207108	  693.5	  576.8	 9105.0	...
3207109	  693.4	  576.9	 9101.0	...
3207110	  693.4	  577.0	 9099.0	...
3207111	  693.5	  577.1	 9103.0	...
3207112	  693.6	  577.1	 9103.0	...
3207113	  693.6	  577.0	 9099.0	...
3207114	  693.6	  577.1	 9096.0	...
3207115	  693.6	  577.2	 9096.0	...
3207116	  693.6	  577.2	 9097.0	...
3207117	  693.7	  577.2	 9099.0	...
3207118	  693.8	  577.1	 9099.0	...
3207119	  693.9	  577.0	 9100.0	...
3207120	  693.9	  577.0	 9100.0	...
3207121	  693.8	  576.9	 9101.0	...
3207122	  693.6	  576.9	 9098.0	...
3207123	  693.5	  576.8	 9095.0	...
3207124	  693.7	  576.6	 9092.0	...
3207125	  694.0	  576.5	 9091.0	...
3207126	  694.3	  576.5	 9093.0	...
3207127	  694.4	  576.6	 9096.0	...
3207128	  694.5	  576.6	 9098.0	...
3207129	  694.6	  576.6	 9098.0	...
3207130	  694.6	  576.6	 9099.0	...
3207131	  694.1	  576.7	 9100.0	...
3207132	  693.5	  576.8	 9102.0	...
3207133	  693.0	  576.7	 9104.0	...
3207134	  693.4	  576.5	 9106.0	...
3207135	  693.7	  576.5	 9106.0	...
3207136	  693.9	  576.7	 9103.0	...
3207137	  693.9	  576.9	 9101.0	...
3207138	  693.7	  576.7	 9098.0	...
3207139	  693.5	  576.6	 9097.0	...
3207140	  693.1	  576.6	 9097.0	...
3207141	  693.1	  576.8	 9097.0	...
3207142	  692.9	  577.1	 9097.0	...
3207143	  692.9	  577.3	 9097.0	...
3207144	  693.0	  577.4	 9095.0	...
3207145	  693.1	  577.5	 9094.0	...
3207146	  693.2	  577.7	 9092.0	...
3207147	  693.2	  577.6	 9092.0	...
3207148	  693.2	  577.4	 9092.0	...
3207149	  693.2	  577.1	 9093.0	...
3207150	  693.1	  577.2	 9096.0	...
3207151	  693.2	  577.3	 9100.0	...
3207152	  693.4	  577.2	 9106.0	...
3207153	  693.5	  576.7	 9114.0	...
3207154	  693.4	  576.2	 9122.0	...
3207155	  693.6	  575.9	 9125.0	...
3207156	  693.7	  575.9	 9124.0	...
3207157	  693.7	  576.2	 9123.0	...
3207158	  693.6	  576.5	 9122.0	...
3207159	  693.5	  576.8	 9121.0	...
3207160	  693.5	  576.8	 9120.0	...
3207161	  693.5	  576.7	 9117.0	...
3207162	  693.5	  576.7	 9113.0	...
3207163	  693.5	  576.6	 9110.0	...
3207164	  693.4	  576.7	 9109.0	...
3207165	  693.2	  576.9	 9109.0	...
3207166	  693.2	  576.8	 9109.0	...
3207167	  693.2	  576.4	 9109.0	...
3207168	  693.2	  576.1	 9108.0	...
3207169	  693.3	  575.9	 9108.0	...
3207170	  693.4	  576.0	 9108.0	...
3207171	  693.4	  575.9	 9107.0	...
3207172	  693.2	  575.9	 9105.0	...
3207173	  693.1	  575.8	 9104.0	...
3207174	  692.9	  575.9	 9106.0	...
3207175	  692.9	  576.0	 9108.0	...
3207176	  693.0	  576.4	 9109.0	...
3207177	  693.1	  576.8	 9107.0	...
3207178	  693.2	  576.9	 9106.0	...
3207179	  693.3	  576.5	 9104.0	...
3207180	  693.4	  576.1	 9105.0	...
3207181	  693.4	  575.9	 9107.0	...
3207182	  693.4	  575.9	 9109.0	...
3207183	  693.4	  575.6	 9112.0	...
3207184	  693.3	  575.3	 9113.0	...
3207185	  693.1	  575.0	 9114.0	...
3207186	  692.9	  575.1	 9115.0	...
3207187	  692.8	  575.3	 9116.0	...
3207188	  692.8	  575.3	 9118.0	...
3207189	  692.7	  575.5	 9120.0	...
3207190	  692.8	  575.6	 9122.0	...
3207191	  692.8	  575.7	 9123.0	...
3207192	  692.8	  575.7	 9120.0	...
3207193	  692.6	  575.5	 9115.0	...
3207194	  692.5	  575.4	 9112.0	...
3207195	  692.6	  575.3	 9113.0	...
3207196	  692.8	  575.6	 9116.0	...
3207197	  693.1	  575.7	 9119.0	...
3207198	  693.2	  575.8	 9121.0	...
3207199	  693.4	  575.7	 9122.0	...
3207200	  693.4	  575.6	 9122.0	...
3207201	  693.3	  575.5	 9122.0	...
3207202	  693.2	  575.8	 9122.0	...
3207203	  693.3	  576.1	 9120.0	...
3207204	  693.4	  576.3	 9118.0	...
3207205	  693.5	  576.3	 9116.0	...
3207206	  693.5	  576.2	 9114.0	...
3207207	  693.5	  576.2	 9113.0	...
3207208	  693.5	  576.2	 9109.0	...
3207209	  693.6	  576.3	 9105.0	...
3207210	  693.6	  576.2	 9106.0	...
3207211	  693.4	  576.1	 9110.0	...
3207212	  693.3	  576.1	 9114.0	...
3207213	  693.1	  575.9	 9115.0	...
3207214	  693.0	  575.7	 9116.0	...
3207215	  693.0	  575.4	 9118.0	...
3207216	  693.2	  575.4	 9117.0	...
3207217	  693.3	  575.3	 9116.0	...
3207218	  693.5	  575.2	 9115.0	...
3207219	  693.5	  575.1	 9114.0	...
3207220	  693.5	  575.1	 9113.0	...
3207221	  693.4	  574.6	 9113.0	...
3207222	  693.3	  574.2	 9114.0	...
3207223	  693.2	  574.2	 9114.0	...
3207224	  693.2	  574.6	 9113.0	...
3207225	  693.3	  575.0	 9112.0	...
3207226	  693.5	  574.9	 9116.0	...
3207227	  693.7	  574.9	 9118.0	...
3207228	  693.8	  574.8	 9120.0	...
3207229	  693.8	  574.7	 9122.0	...
3207230	  693.7	  574.5	 9123.0	...
3207231	  693.6	  574.1	 9122.0	...
3207232	  693.4	  573.7	 9118.0	...
3207233	  693.2	  573.5	 9113.0	...
3207234	  693.1	  573.6	 9114.0	...
3207235	  693.2	  573.7	 9118.0	...
3207236	  693.3	  573.8	 9122.0	...
3207237	  693.3	  574.3	 9122.0	...
3207238	  693.3	  574.8	 9122.0	...
3207239	  693.3	  574.7	 9121.0	...
3207240	  693.3	  574.3	 9124.0	...
3207241	  693.3	  573.9	 9128.0	...
3207242	  693.4	  573.9	 9131.0	...
3207243	  693.4	  573.9	 9133.0	...
3207244	  693.3	  573.9	 9134.0	...
3207245	  693.3	  573.8	 9135.0	...
3207246	  693.2	  573.8	 9134.0	...
3207247	  693.5	  573.7	 9133.0	...
3207248	  693.8	  573.8	 9132.0	...
3207249	  694.0	  574.0	 9132.0	...
3207250	  693.9	  574.1	 9131.0	...
3207251	  693.7	  573.9	 9131.0	...
3207252	  693.6	  573.7	 9132.0	...
3207253	  693.5	  573.5	 9132.0	...
3207254	  693.6	  573.5	 9132.0	...
3207255	  693.7	  573.6	 9132.0	...
3207256	  693.8	  573.6	 9131.0	...
3207257	  693.7	  573.6	 9131.0	...
3207258	  693.7	  573.6	 9129.0	...
3207259	  693.7	  573.4	 9127.0	...
3207260	  693.7	  573.3	 9126.0	...
3207261	  693.8	  573.2	 9127.0	...
3207262	  693.9	  573.6	 9127.0	...
3207263	  693.8	  573.9	 9127.0	...
3207264	  693.8	  573.9	 9127.0	...
3207265	  693.8	  573.8	 9127.0	...
3207266	  693.8	  573.7	 9128.0	...
3207267	  693.7	  574.0	 9126.0	...
3207268	  693.7	  574.0	 9123.0	...
3207269	  693.7	  573.9	 9126.0	...
3207270	  693.8	  573.5	 9131.0	...
3207271	  693.8	  573.3	 9137.0	...
MSG	3207272 0000 _ Number On
3207272	  693.7	  573.0	 9138.0	...
3207273	  693.6	  572.9	 9135.0	...
3207274	  693.6	  572.9	 9131.0	...
3207275	  693.6	  573.0	 9134.0	...
3207276	  693.7	  573.1	 9139.0	...
3207277	  693.8	  573.2	 9145.0	...
3207278	  693.7	  573.3	 9146.0	...
3207279	  693.5	  573.4	 9146.0	...
3207280	  693.7	  573.4	 9145.0	...
3207281	  694.0	  573.4	 9144.0	...
3207282	  694.1	  573.4	 9143.0	...
3207283	  694.0	  573.8	 9143.0	...
3207284	  693.8	  574.1	 9141.0	...
3207285	  693.8	  574.3	 9139.0	...
3207286	  693.7	  574.3	 9136.0	...
3207287	  693.7	  574.2	 9136.0	...
3207288	  693.7	  574.1	 9136.0	...
3207289	  693.9	  573.9	 9137.0	...
3207290	  694.1	  573.9	 9139.0	...
3207291	  694.2	  573.9	 9139.0	...
3207292	  694.2	  574.1	 9138.0	...
3207293	  694.1	  574.3	 9137.0	...
3207294	  694.0	  574.3	 9138.0	...
3207295	  694.2	  574.0	 9140.0	...
3207296	  694.5	  573.7	 9141.0	...
3207297	  694.8	  573.7	 9140.0	...
3207298	  695.0	  573.8	 9138.0	...
3207299	  695.3	  574.0	 9137.0	...
3207300	  695.3	  574.2	 9136.0	...
3207301	  695.0	  574.2	 9136.0	...
3207302	  694.6	  574.2	 9137.0	...
3207303	  694.5	  574.1	 9139.0	...
3207304	  694.4	  574.1	 9139.0	...
3207305	  694.3	  574.2	 9139.0	...
3207306	  694.5	  574.2	 9135.0	...
3207307	  694.6	  574.2	 9132.0	...
3207308	  694.7	  574.1	 9132.0	...
3207309	  694.7	  574.0	 9134.0	...
3207310	  694.8	  573.9	 9136.0	...
3207311	  694.9	  574.0	 9134.0	...
3207312	  694.9	  574.0	 9131.0	...
3207313	  694.9	  573.9	 9128.0	...
3207314	  694.9	  573.8	 9128.0	...
3207315	  694.8	  573.7	 9127.0	...
3207316	  694.8	  573.8	 9127.0	...
3207317	  694.8	  573.9	 9131.0	...
3207318	  694.9	  573.9	 9134.0	...
3207319	  695.0	  573.9	 9135.0	...
3207320	  695.0	  573.8	 9135.0	...
3207321	  695.1	  573.7	 9134.0	...
3207322	  695.3	  573.9	 9134.0	...
3207323	  695.3	  574.2	 9137.0	...
3207324	  695.2	  574.2	 9140.0	...
3207325	  695.3	  574.0	 9141.0	...
3207326	  695.4	  573.7	 9139.0	...
3207327	  695.7	  573.7	 9138.0	...
3207328	  695.8	  573.8	 9139.0	...
3207329	  695.9	  573.9	 9139.0	...
3207330	  695.9	  573.9	 9141.0	...
3207331	  695.9	  573.8	 9143.0	...
3207332	  695.9	  573.8	 9145.0	...
3207333	  696.0	  573.9	 9146.0	...
3207334	  696.0	  574.0	 9147.0	...
3207335	  696.0	  574.1	 9147.0	...
3207336	  695.9	  574.1	 9147.0	...
3207337	  695.8	  574.1	 9146.0	...
3207338	  695.7	  574.2	 9146.0	...
3207339	  695.7	  574.0	 9146.0	...
3207340	  695.6	  573.8	 9145.0	...
3207341	  695.6	  573.6	 9144.0	...
3207342	  695.5	  573.6	 9142.0	...
3207343	  695.5	  573.5	 9143.0	...
3207344	  695.5	  573.5	 9147.0	...
3207345	  695.5	  573.6	 9150.0	...
3207346	  695.6	  573.6	 9153.0	...
3207347	  695.7	  573.6	 9154.0	...
3207348	  695.9	  573.4	 9154.0	...
3207349	  695.8	  573.3	 9153.0	...
3207350	  695.7	  573.2	 9152.0	...
3207351	  695.5	  573.2	 9151.0	...
3207352	  695.6	  573.2	 9151.0	...
3207353	  695.7	  573.2	 9150.0	...
3207354	  695.8	  573.2	 9151.0	...
3207355	  695.7	  573.3	 9152.0	...
3207356	  695.6	  573.3	 9152.0	...
3207357	  695.6	  573.4	 9151.0	...
3207358	  695.6	  573.5	 9151.0	...
3207359	  695.6	  573.5	 9150.0	...
3207360	  695.5	  573.4	 9149.0	...
3207361	  695.5	  573.3	 9151.0	...
3207362	  695.5	  573.2	 9155.0	...
3207363	  695.5	  573.0	 9157.0	...
3207364	  695.5	  572.8	 9157.0	...
3207365	  695.6	  572.6	 9156.0	...
3207366	  695.7	  572.6	 9157.0	...
3207367	  695.8	  572.7	 9156.0	...
3207368	  695.8	  572.7	 9156.0	...
3207369	  695.7	  572.7	 9155.0	...
3207370	  695.8	  572.6	 9153.0	...
3207371	  695.8	  572.5	 9152.0	...
3207372	  695.9	  572.4	 9152.0	...
3207373	  696.0	  572.7	 9153.0	...
3207374	  696.2	  573.2	 9154.0	...
3207375	  696.3	  573.5	 9155.0	...
3207376	  696.4	  573.4	 9157.0	...
3207377	  696.4	  573.2	 9159.0	...
3207378	  696.4	  573.0	 9160.0	...
3207379	  696.4	  572.9	 9161.0	...
3207380	  696.3	  572.8	 9162.0	...
3207381	  696.2	  572.7	 9163.0	...
3207382	  696.2	  572.5	 9163.0	...
3207383	  696.2	  572.3	 9157.0	...
3207384	  696.1	  572.2	 9151.0	...
3207385	  696.0	  572.0	 9147.0	...
3207386	  696.2	  571.9	 9150.0	...
3207387	  696.5	  571.9	 9152.0	...
3207388	  696.4	  572.0	 9153.0	...
3207389	  696.0	  572.1	 9153.0	...
3207390	  695.7	  572.2	 9153.0	...
3207391	  695.7	  572.2	 9154.0	...
3207392	  695.7	  572.2	 9156.0	...
3207393	  695.7	  572.2	 9158.0	...
3207394	  695.7	  572.2	 9159.0	...
3207395	  695.7	  572.2	 9159.0	...
3207396	  695.7	  572.1	 9159.0	...
3207397	  695.7	  572.1	 9158.0	...
3207398	  695.7	  572.2	 9157.0	...
3207399	  695.7	  572.3	 9156.0	...
3207400	  695.9	  572.1	 9155.0	...
3207401	  696.2	  571.8	 9154.0	...
3207402	  696.5	  571.5	 9153.0	...
3207403	  696.5	  571.8	 9152.0	...
3207404	  696.5	  572.2	 9153.0	...
3207405	  696.4	  572.5	 9153.0	...
3207406	  696.4	  572.6	 9152.0	...
3207407	  696.5	  572.7	 9151.0	...
3207408	  696.5	  572.7	 9151.0	...
3207409	  696.5	  572.6	 9151.0	...
3207410	  696.4	  572.5	 9152.0	...
3207411	  696.4	  572.3	 9153.0	...
3207412	  696.5	  572.4	 9152.0	...
3207413	  696.5	  572.4	 9149.0	...
3207414	  696.4	  572.4	 9147.0	...
3207415	  696.3	  572.1	 9147.0	...
3207416	  696.2	  571.8	 9148.0	...
3207417	  696.3	  571.5	 9153.0	...
3207418	  696.6	  571.7	 9158.0	...
3207419	  696.8	  571.9	 9160.0	...
3207420	  696.8	  572.0	 9158.0	...
3207421	  696.8	  572.0	 9160.0	...
3207422	  696.8	  572.1	 9165.0	...
3207423	  696.8	  572.2	 9170.0	...
3207424	  696.9	  572.3	 9171.0	...
3207425	  696.9	  572.3	 9169.0	...
3207426	  697.0	  572.2	 9167.0	...
3207427	  697.0	  572.1	 9165.0	...
3207428	  697.2	  571.9	 9164.0	...
3207429	  697.2	  571.8	 9162.0	...
3207430	  697.0	  571.6	 9159.0	...
3207431	  696.8	  571.5	 9158.0	...
3207432	  696.6	  571.4	 9157.0	...
3207433	  696.7	  571.6	 9157.0	...
3207434	  696.8	  571.8	 9157.0	...
3207435	  696.9	  572.1	 9157.0	...
3207436	  697.1	  572.0	 9156.0	...
3207437	  697.3	  571.6	 9155.0	...
3207438	  697.6	  571.1	 9161.0	...
3207439	  697.6	  571.0	 9168.0	...
3207440	  697.7	  571.2	 9170.0	...
3207441	  697.6	  571.5	 9166.0	...
3207442	  697.6	  571.7	 9162.0	...
3207443	  697.6	  571.8	 9161.0	...
3207444	  697.6	  571.9	 9160.0	...
3207445	  697.4	  572.0	 9160.0	...
3207446	  697.2	  572.1	 9161.0	...
3207447	  697.1	  572.2	 9161.0	...
3207448	  697.1	  571.9	 9164.0	...
3207449	  697.2	  571.6	 9167.0	...
3207450	  697.5	  571.2	 9169.0	...
3207451	  697.7	  571.1	 9168.0	...
3207452	  697.8	  571.2	 9167.0	...
3207453	  697.8	  571.2	 9169.0	...
3207454	  698.0	  571.3	 9168.0	...
3207455	  698.2	  571.3	 9165.0	...
3207456	  698.3	  571.3	 9163.0	...
3207457	  698.3	  571.4	 9160.0	...
3207458	  698.1	  571.8	 9160.0	...
3207459	  698.0	  572.2	 9163.0	...
3207460	  698.1	  572.5	 9166.0	...
3207461	  698.2	  572.6	 9171.0	...
3207462	  698.3	  572.7	 9172.0	...
3207463	  698.2	  572.7	 9173.0	...
3207464	  698.1	  572.7	 9173.0	...
3207465	  698.0	  572.5	 9174.0	...
3207466	  697.9	  572.3	 9175.0	...
3207467	  697.7	  571.8	 9177.0	...
3207468	  697.8	  571.5	 9178.0	...
3207469	  697.9	  571.2	 9178.0	...
3207470	  698.0	  571.1	 9178.0	...
3207471	  698.0	  571.1	 9179.0	...
3207472	  697.9	  571.1	 9180.0	...
3207473	  697.9	  571.0	 9181.0	...
3207474	  697.9	  571.1	 9181.0	...
3207475	  698.0	  571.2	 9180.0	...
3207476	  698.1	  571.3	 9180.0	...
3207477	  698.1	  571.1	 9176.0	...
3207478	  698.0	  571.0	 9173.0	...
3207479	  697.9	  571.0	 9175.0	...
3207480	  698.0	  571.2	 9180.0	...
3207481	  698.0	  571.2	 9182.0	...
3207482	  698.0	  571.0	 9177.0	...
3207483	  698.0	  571.0	 9172.0	...
3207484	  698.0	  571.1	 9170.0	...
3207485	  698.0	  571.1	 9173.0	...
3207486	  698.0	  571.5	 9176.0	...
3207487	  698.0	  571.8	 9176.0	...
3207488	  698.0	  572.2	 9172.0	...
3207489	  698.0	  572.5	 9169.0	...
3207490	  698.0	  572.9	 9170.0	...
3207491	  698.1	  573.2	 9173.0	...
3207492	  698.3	  573.1	 9175.0	...
3207493	  698.4	  573.1	 9177.0	...
3207494	  698.5	  572.5	 9180.0	...
3207495	  698.6	  572.0	 9183.0	...
3207496	  698.6	  571.3	 9184.0	...
3207497	  698.6	  571.2	 9184.0	...
3207498	  698.6	  571.2	 9184.0	...
3207499	  698.6	  571.4	 9185.0	...
3207500	  698.6	  571.6	 9181.0	...
3207501	  698.6	  571.7	 9172.0	...
3207502	  698.5	  571.7	 9164.0	...
3207503	  698.5	  571.6	 9161.0	...
3207504	  698.5	  571.7	 9162.0	...
3207505	  698.5	  571.7	 9166.0	...
3207506	  698.5	  571.9	 9171.0	...
3207507	  698.5	  571.9	 9174.0	...
3207508	  698.4	  571.9	 9178.0	...
3207509	  698.2	  571.9	 9180.0	...
3207510	  698.0	  572.0	 9182.0	...
3207511	  697.9	  572.1	 9181.0	...
3207512	  698.0	  572.2	 9180.0	...
3207513	  698.1	  572.3	 9180.0	...
3207514	  698.2	  572.2	 9180.0	...
3207515	  698.3	  572.0	 9181.0	...
3207516	  698.2	  571.8	 9183.0	...
3207517	  698.1	  571.8	 9183.0	...
3207518	  697.9	  571.9	 9181.0	...
3207519	  697.9	  571.9	 9179.0	...
3207520	  698.0	  572.0	 9178.0	...
3207521	  698.2	  572.0	 9179.0	...
3207522	  698.4	  572.1	 9180.0	...
3207523	  698.3	  572.2	 9181.0	...
3207524	  698.3	  572.2	 9179.0	...
3207525	  698.2	  572.2	 9177.0	...
3207526	  698.3	  572.2	 9177.0	...
3207527	  698.4	  572.3	 9179.0	...
3207528	  698.4	  572.4	 9174.0	...
3207529	  698.5	  572.4	 9168.0	...
3207530	  698.7	  572.4	 9166.0	...
3207531	  698.8	  572.3	 9170.0	...
3207532	  698.8	  572.3	 9175.0	...
3207533	  698.6	  572.4	 9176.0	...
3207534	  698.3	  572.6	 9176.0	...
3207535	  698.1	  572.7	 9176.0	...
3207536	  698.1	  572.8	 9176.0	...
3207537	  698.2	  573.0	 9176.0	...
3207538	  698.2	  573.0	 9173.0	...
3207539	  698.2	  572.8	 9170.0	...
3207540	  698.2	  572.6	 9168.0	...
3207541	  698.2	  572.5	 9169.0	...
3207542	  698.4	  572.4	 9169.0	...
3207543	  698.5	  572.4	 9169.0	...
3207544	  698.4	  572.4	 9169.0	...
3207545	  698.2	  572.3	 9169.0	...
3207546	  698.1	  572.2	 9171.0	...
3207547	  698.3	  572.1	 9174.0	...
3207548	  698.4	  571.8	 9177.0	...
3207549	  698.3	  571.7	 9177.0	...
3207550	  698.3	  571.6	 9177.0	...
3207551	  698.3	  571.9	 9177.0	...
3207552	  698.3	  572.2	 9177.0	...
3207553	  698.3	  572.0	 9179.0	...
3207554	  698.4	  571.8	 9181.0	...
3207555	  698.4	  571.7	 9184.0	...
3207556	  698.4	  572.0	 9185.0	...
3207557	  698.4	  572.4	 9185.0	...
3207558	  698.3	  572.7	 9184.0	...
3207559	  698.3	  572.9	 9184.0	...
3207560	  698.3	  572.9	 9185.0	...
3207561	  698.3	  573.0	 9185.0	...
3207562	  698.3	  572.9	 9182.0	...
3207563	  698.3	  572.8	 9178.0	...
3207564	  698.2	  572.7	 9175.0	...
3207565	  698.1	  572.8	 9176.0	...
3207566	  698.0	  573.1	 9174.0	...
3207567	  697.9	  573.4	 9171.0	...
3207568	  697.9	  573.5	 9170.0	...
3207569	  697.9	  573.2	 9173.0	...
3207570	  698.0	  572.9	 9177.0	...
3207571	  698.0	  572.6	 9179.0	...
3207572	  698.0	  572.6	 9178.0	...
3207573	  697.9	  572.2	 9181.0	...
3207574	  697.9	  571.8	 9185.0	...
MSG	3207575 0000 _ Number Off
3207575	  698.0	  571.6	 9189.0	...
3207576	  697.9	  571.9	 9188.0	...
3207577	  697.8	  572.2	 9185.0	...
3207578	  697.7	  572.2	 9183.0	...
3207579	  697.8	  572.3	 9181.0	...
3207580	  697.7	  572.3	 9180.0	...
3207581	  697.6	  572.4	 9178.0	...
3207582	  697.4	  572.5	 9177.0	...
3207583	  697.3	  572.5	 9178.0	...
3207584	  697.5	  572.6	 9180.0	...
3207585	  697.6	  572.7	 9182.0	...
3207586	  697.8	  572.8	 9183.0	...
3207587	  697.8	  572.8	 9184.0	...
3207588	  697.9	  572.8	 9182.0	...
3207589	  698.0	  572.7	 9181.0	...
3207590	  698.2	  572.7	 9180.0	...
3207591	  698.1	  572.7	 9180.0	...
3207592	  698.2	  572.8	 9180.0	...
3207593	  698.2	  572.5	 9180.0	...
3207594	  698.3	  572.1	 9178.0	...
3207595	  698.2	  571.8	 9178.0	...
3207596	  698.1	  572.0	 9180.0	...
3207597	  698.0	  572.1	 9184.0	...
3207598	  698.0	  572.4	 9188.0	...
3207599	  698.0	  572.6	 9185.0	...
3207600	  698.0	  572.8	 9182.0	...
3207601	  698.1	  572.6	 9181.0	...
3207602	  698.0	  572.3	 9185.0	...
3207603	  698.0	  572.0	 9186.0	...
3207604	  697.9	  572.0	 9184.0	...
3207605	  697.9	  571.8	 9182.0	...
3207606	  697.9	  571.6	 9181.0	...
3207607	  697.8	  571.4	 9180.0	...
3207608	  697.8	  571.4	 9175.0	...
3207609	  697.7	  571.7	 9171.0	...
3207610	  697.6	  571.9	 9172.0	...
3207611	  697.5	  572.1	 9176.0	...
3207612	  697.7	  572.0	 9182.0	...
3207613	  697.9	  572.0	 9184.0	...
3207614	  698.0	  572.1	 9186.0	...
3207615	  698.0	  572.3	 9186.0	...
3207616	  698.0	  572.4	 9184.0	...
3207617	  697.9	  572.2	 9181.0	...
3207618	  697.9	  572.0	 9180.0	...
3207619	  697.6	  571.9	 9180.0	...
3207620	  697.4	  572.0	 9180.0	...
3207621	  697.3	  572.2	 9180.0	...
3207622	  697.3	  572.3	 9180.0	...
3207623	  697.4	  572.2	 9179.0	...
3207624	  697.4	  572.1	 9177.0	...
3207625	  697.3	  572.1	 9178.0	...
3207626	  697.4	  572.1	 9178.0	...
3207627	  697.4	  571.9	 9178.0	...
3207628	  697.4	  571.8	 9176.0	...
3207629	  697.4	  571.7	 9176.0	...
3207630	  697.4	  571.7	 9180.0	...
3207631	  697.4	  571.8	 9184.0	...
3207632	  697.4	  572.0	 9185.0	...
3207633	  697.4	  572.0	 9181.0	...
3207634	  697.4	  571.9	 9179.0	...
3207635	  697.3	  571.8	 9179.0	...
3207636	  697.3	  571.9	 9179.0	...
3207637	  697.4	  572.0	 9179.0	...
3207638	  697.4	  572.2	 9178.0	...
3207639	  697.5	  572.4	 9178.0	...
3207640	  697.4	  572.2	 9179.0	...
3207641	  697.3	  571.8	 9182.0	...
3207642	  697.3	  571.3	 9185.0	...
3207643	  697.3	  571.5	 9188.0	...
3207644	  697.1	  571.8	 9188.0	...
3207645	  696.9	  572.0	 9187.0	...
3207646	  697.0	  572.0	 9185.0	...
3207647	  697.3	  571.8	 9183.0	...
3207648	  697.5	  571.7	 9185.0	...
3207649	  697.3	  571.5	 9187.0	...
3207650	  697.2	  571.5	 9190.0	...
3207651	  697.1	  571.4	 9190.0	...
3207652	  697.1	  571.3	 9189.0	...
3207653	  697.0	  571.3	 9186.0	...
3207654	  696.8	  571.3	 9183.0	...
3207655	  696.8	  571.6	 9181.0	...
3207656	  696.8	  571.9	 9179.0	...
3207657	  696.8	  572.2	 9178.0	...
3207658	  696.9	  572.3	 9177.0	...
3207659	  696.8	  572.3	 9177.0	...
3207660	  696.8	  572.4	 9178.0	...
3207661	  696.7	  572.4	 9179.0	...
3207662	  696.7	  572.3	 9182.0	...
3207663	  696.7	  572.2	 9184.0	...
3207664	  696.8	  572.0	 9182.0	...
3207665	  696.6	  572.0	 9179.0	...
3207666	  696.4	  572.1	 9176.0	...
3207667	  696.5	  572.2	 9176.0	...
3207668	  696.7	  572.3	 9176.0	...
3207669	  696.8	  572.2	 9176.0	...
3207670	  696.8	  572.3	 9176.0	...
3207671	  696.6	  572.3	 9176.0	...
3207672	  696.5	  572.4	 9179.0	...
3207673	  696.6	  572.6	 9181.0	...
3207674	  696.9	  572.6	 9183.0	...
3207675	  697.2	  572.6	 9187.0	...
3207676	  697.3	  572.5	 9192.0	...
3207677	  697.3	  572.5	 9195.0	...
3207678	  697.3	  572.5	 9186.0	...
3207679	  697.2	  572.4	 9177.0	...
3207680	  697.0	  572.6	 9170.0	...
3207681	  696.8	  572.8	 9170.0	...
3207682	  696.8	  572.8	 9172.0	...
3207683	  696.8	  572.5	 9174.0	...
3207684	  696.9	  572.0	 9178.0	...
3207685	  696.9	  571.6	 9180.0	...
3207686	  697.0	  571.3	 9181.0	...
3207687	  697.0	  571.4	 9181.0	...
3207688	  697.1	  571.4	 9179.0	...
3207689	  697.2	  571.4	 9173.0	...
3207690	  697.1	  571.6	 9167.0	...
3207691	  697.0	  571.8	 9165.0	...
3207692	  696.8	  572.1	 9165.0	...
3207693	  696.8	  572.3	 9166.0	...
3207694	  696.9	  572.4	 9168.0	...
3207695	  696.8	  572.4	 9171.0	...
3207696	  696.7	  572.4	 9172.0	...
3207697	  696.5	  572.5	 9174.0	...
3207698	  696.6	  572.5	 9176.0	...
3207699	  696.8	  572.5	 9179.0	...
3207700	  697.0	  572.3	 9179.0	...
3207701	  696.9	  572.1	 9180.0	...
3207702	  696.9	  572.0	 9181.0	...
3207703	  697.0	  571.8	 9181.0	...
3207704	  697.0	  571.7	 9181.0	...
3207705	  696.8	  571.8	 9178.0	...
3207706	  696.5	  572.1	 9175.0	...
3207707	  696.3	  572.4	 9173.0	...
3207708	  696.4	  572.4	 9173.0	...
3207709	  696.3	  572.3	 9168.0	...
3207710	  696.1	  572.2	 9163.0	...
3207711	  695.9	  572.1	 9164.0	...
3207712	  695.8	  571.9	 9169.0	...
3207713	  695.4	  571.6	 9173.0	...
3207714	  695.2	  571.4	 9173.0	...
3207715	  695.6	  571.4	 9174.0	...
3207716	  696.1	  571.9	 9174.0	...
3207717	  696.7	  572.4	 9174.0	...
3207718	  696.7	  572.7	 9173.0	...
3207719	  696.7	  572.8	 9173.0	...
3207720	  696.7	  572.9	 9172.0	...
3207721	  696.8	  573.0	 9171.0	...
3207722	  696.9	  572.8	 9170.0	...
3207723	  696.8	  572.4	 9171.0	...
3207724	  696.6	  572.1	 9172.0	...
3207725	  696.5	  571.9	 9173.0	...
3207726	  696.6	  571.7	 9174.0	...
3207727	  696.8	  571.6	 9174.0	...
3207728	  696.8	  571.4	 9177.0	...
3207729	  696.8	  571.3	 9179.0	...
3207730	  696.5	  571.4	 9183.0	...
3207731	  696.2	  571.4	 9184.0	...
3207732	  695.9	  571.5	 9182.0	...
3207733	  695.9	  571.6	 9180.0	...
3207734	  696.1	  571.6	 9179.0	...
3207735	  696.2	  571.5	 9179.0	...
3207736	  696.1	  571.6	 9181.0	...
3207737	  695.9	  571.6	 9184.0	...
3207738	  695.8	  571.7	 9188.0	...
3207739	  695.9	  571.8	 9189.0	...
3207740	  695.9	  572.0	 9183.0	...
3207741	  695.9	  572.0	 9178.0	...
3207742	  695.9	  572.0	 9178.0	...
3207743	  695.8	  572.0	 9183.0	...
3207744	  695.8	  572.0	 9188.0	...
3207745	  695.9	  572.1	 9187.0	...
3207746	  695.9	  572.2	 9184.0	...
3207747	  695.8	  572.3	 9181.0	...
3207748	  695.7	  572.3	 9183.0	...
3207749	  695.6	  572.2	 9188.0	...
3207750	  695.6	  572.1	 9193.0	...
3207751	  695.7	  571.9	 9195.0	...
3207752	  695.8	  572.0	 9194.0	...
3207753	  696.0	  572.0	 9191.0	...
3207754	  696.1	  572.0	 9188.0	...
3207755	  696.1	  571.9	 9191.0	...
3207756	  696.1	  571.8	 9195.0	...
3207757	  696.1	  571.8	 9199.0	...
3207758	  696.1	  571.9	 9199.0	...
3207759	  696.0	  572.0	 9198.0	...
3207760	  695.7	  571.8	 9198.0	...
3207761	  695.5	  571.7	 9197.0	...
3207762	  695.3	  571.4	 9197.0	...
3207763	  695.3	  571.3	 9197.0	...
3207764	  695.4	  571.2	 9197.0	...
3207765	  695.5	  571.4	 9197.0	...
3207766	  695.5	  571.7	 9199.0	...
3207767	  695.8	  572.0	 9199.0	...
3207768	  696.0	  572.1	 9200.0	...
3207769	  696.0	  572.4	 9201.0	...
3207770	  695.7	  572.4	 9203.0	...
3207771	  695.6	  572.1	 9204.0	...
3207772	  695.6	  571.6	 9201.0	...
3207773	  695.6	  571.2	 9198.0	...
3207774	  695.6	  571.2	 9203.0	...
3207775	  695.5	  571.2	 9210.0	...
3207776	  695.5	  571.3	 9211.0	...
3207777	  695.5	  571.3	 9206.0	...
3207778	  695.5	  571.3	 9200.0	...
3207779	  695.5	  571.3	 9200.0	...
3207780	  695.4	  571.2	 9200.0	...
3207781	  695.4	  571.1	 9201.0	...
3207782	  695.5	  571.0	 9202.0	...
3207783	  695.6	  570.8	 9203.0	...
3207784	  695.7	  570.7	 9202.0	...
3207785	  695.7	  570.7	 9201.0	...
3207786	  695.7	  570.8	 9201.0	...
MSG	3207787 0000 _ Number On
3207787	  695.8	  570.9	 9196.0	...
3207788	  695.9	  571.1	 9192.0	...
3207789	  695.9	  571.1	 9188.0	...
3207790	  695.8	  571.2	 9190.0	...
3207791	  695.6	  571.2	 9196.0	...
3207792	  695.5	  571.3	 9202.0	...
3207793	  695.3	  571.4	 9208.0	...
3207794	  695.3	  571.6	 9208.0	...
3207795	  695.2	  571.6	 9208.0	...
3207796	  695.4	  571.5	 9209.0	...
3207797	  695.6	  571.2	 9209.0	...
3207798	  695.6	  570.8	 9207.0	...
3207799	  695.4	  570.5	 9206.0	...
3207800	  695.3	  570.8	 9205.0	...
3207801	  695.3	  571.0	 9206.0	...
3207802	  695.4	  571.2	 9208.0	...
3207803	  695.4	  571.0	 9209.0	...
3207804	  695.5	  570.9	 9209.0	...
3207805	  695.7	  570.9	 9209.0	...
3207806	  695.8	  571.0	 9207.0	...
3207807	  695.8	  571.0	 9206.0	...
3207808	  695.8	  571.0	 9204.0	...
3207809	  695.9	  571.2	 9204.0	...
3207810	  696.0	  571.6	 9207.0	...
3207811	  695.6	  571.6	 9209.0	...
3207812	  695.1	  571.2	 9210.0	...
3207813	  694.7	  570.7	 9208.0	...
3207814	  695.0	  570.6	 9203.0	...
3207815	  695.4	  570.5	 9200.0	...
3207816	  695.7	  570.5	 9198.0	...
3207817	  695.8	  570.6	 9201.0	...
3207818	  695.8	  570.8	 9203.0	...
3207819	  695.8	  571.1	 9205.0	...
3207820	  695.8	  571.4	 9205.0	...
3207821	  695.8	  571.6	 9205.0	...
3207822	  695.8	  571.5	 9205.0	...
3207823	  695.8	  571.5	 9207.0	...
3207824	  695.8	  571.2	 9213.0	...
3207825	  695.7	  571.0	 9218.0	...
3207826	  695.6	  570.8	 9222.0	...
3207827	  695.4	  570.8	 9222.0	...
3207828	  695.4	  570.8	 9221.0	...
3207829	  695.3	  571.1	 9220.0	...
3207830	  695.3	  571.4	 9218.0	...
3207831	  695.3	  571.3	 9218.0	...
3207832	  695.3	  570.9	 9217.0	...
3207833	  695.3	  570.4	 9217.0	...
3207834	  695.2	  570.3	 9218.0	...
3207835	  695.2	  570.3	 9218.0	...
3207836	  695.2	  570.2	 9217.0	...
3207837	  695.2	  570.2	 9217.0	...
3207838	  695.3	  570.3	 9218.0	...
3207839	  695.4	  570.4	 9219.0	...
3207840	  695.5	  570.5	 9221.0	...
3207841	  695.4	  570.6	 9222.0	...
3207842	  695.4	  570.6	 9222.0	...
3207843	  695.4	  570.7	 9221.0	...
3207844	  695.5	  570.8	 9220.0	...
3207845	  695.5	  570.8	 9218.0	...
3207846	  695.4	  570.7	 9216.0	...
3207847	  695.3	  570.3	 9214.0	...
3207848	  695.2	  569.9	 9220.0	...
3207849	  695.1	  569.6	 9226.0	...
3207850	  695.1	  569.7	 9232.0	...
3207851	  695.2	  569.9	 9225.0	...
3207852	  695.3	  569.9	 9218.0	...
3207853	  695.5	  569.7	 9214.0	...
3207854	  695.6	  569.6	 9217.0	...
3207855	  695.5	  569.7	 9220.0	...
3207856	  695.3	  569.7	 9220.0	...
3207857	  695.2	  569.6	 9220.0	...
3207858	  695.2	  569.4	 9220.0	...
3207859	  695.3	  569.4	 9219.0	...
3207860	  695.2	  569.4	 9217.0	...
3207861	  695.3	  569.4	 9216.0	...
3207862	  695.4	  569.5	 9220.0	...
3207863	  695.5	  569.5	 9225.0	...
3207864	  695.5	  569.5	 9228.0	...
3207865	  695.6	  569.3	 9225.0	...
3207866	  695.6	  569.1	 9222.0	...
3207867	  695.7	  569.0	 9222.0	...
3207868	  695.8	  569.0	 9227.0	...
3207869	  695.9	  569.0	 9232.0	...
3207870	  695.9	  569.0	 9237.0	...
3207871	  695.9	  569.1	 9236.0	...
3207872	  696.1	  569.1	 9234.0	...
3207873	  696.2	  569.0	 9233.0	...
3207874	  696.1	  569.0	 9233.0	...
3207875	  695.9	  568.9	 9235.0	...
3207876	  695.6	  568.9	 9233.0	...
3207877	  695.6	  568.9	 9231.0	...
3207878	  695.7	  568.9	 9230.0	...
3207879	  695.7	  569.1	 9232.0	...
3207880	  695.7	  569.2	 9233.0	...
3207881	  695.7	  569.3	 9230.0	...
3207882	  695.6	  569.3	 9226.0	...
3207883	  695.5	  569.3	 9221.0	...
3207884	  695.3	  569.2	 9219.0	...
3207885	  695.3	  569.1	 9217.0	...
3207886	  695.3	  569.1	 9219.0	...
3207887	  695.5	  569.1	 9221.0	...
3207888	  695.8	  569.0	 9224.0	...
3207889	  695.8	  568.9	 9226.0	...
3207890	  695.8	  568.8	 9228.0	...
3207891	  695.8	  568.8	 9231.0	...
3207892	  695.4	  568.9	 9232.0	...
3207893	  694.9	  568.9	 9232.0	...
3207894	  694.7	  568.8	 9233.0	...
3207895	  694.9	  568.6	 9234.0	...
3207896	  695.1	  568.5	 9234.0	...
3207897	  695.1	  568.4	 9232.0	...
3207898	  695.1	  568.4	 9232.0	...
3207899	  695.1	  568.4	 9234.0	...
3207900	  695.0	  568.4	 9236.0	...
3207901	  694.9	  568.3	 9238.0	...
3207902	  695.0	  568.3	 9239.0	...
3207903	  695.2	  568.3	 9240.0	...
3207904	  695.3	  568.3	 9240.0	...
3207905	  695.2	  568.3	 9238.0	...
3207906	  695.2	  568.5	 9237.0	...
3207907	  695.2	  568.9	 9237.0	...
3207908	  695.2	  569.4	 9238.0	...
3207909	  695.2	  569.4	 9237.0	...
3207910	  695.1	  569.3	 9237.0	...
3207911	  694.9	  569.1	 9237.0	...
3207912	  694.7	  569.0	 9238.0	...
3207913	  694.7	  569.1	 9237.0	...
3207914	  694.8	  569.1	 9235.0	...
3207915	  694.9	  568.8	 9234.0	...
3207916	  695.0	  568.5	 9238.0	...
3207917	  695.0	  567.8	 9242.0	...
3207918	  694.8	  567.4	 9246.0	...
3207919	  694.9	  567.1	 9247.0	...
3207920	  695.2	  567.1	 9249.0	...
3207921	  695.6	  567.2	 9247.0	...
3207922	  695.6	  567.7	 9243.0	...
3207923	  695.6	  568.3	 9240.0	...
3207924	  695.5	  568.9	 9240.0	...
3207925	  695.3	  568.9	 9241.0	...
3207926	  695.2	  568.9	 9242.0	...
3207927	  695.1	  568.7	 9242.0	...
3207928	  695.3	  568.4	 9243.0	...
3207929	  695.5	  568.1	 9243.0	...
3207930	  695.5	  567.9	 9243.0	...
3207931	  695.3	  567.8	 9243.0	...
3207932	  695.1	  568.0	 9242.0	...
3207933	  695.2	  568.2	 9241.0	...
3207934	  695.3	  568.3	 9240.0	...
3207935	  695.3	  568.2	 9238.0	...
3207936	  695.4	  568.0	 9237.0	...
3207937	  695.4	  567.8	 9237.0	...
3207938	  695.5	  567.6	 9237.0	...
3207939	  695.6	  567.5	 9237.0	...
3207940	  695.7	  567.5	 9237.0	...
3207941	  695.8	  567.5	 9238.0	...
3207942	  695.7	  567.3	 9238.0	...
3207943	  695.4	  567.1	 9238.0	...
3207944	  695.2	  567.0	 9241.0	...
3207945	  695.0	  567.0	 9243.0	...
3207946	  694.9	  567.0	 9243.0	...
3207947	  695.0	  566.8	 9240.0	...
3207948	  695.2	  566.6	 9237.0	...
3207949	  695.3	  566.7	 9235.0	...
3207950	  695.3	  567.1	 9233.0	...
3207951	  695.3	  567.4	 9236.0	...
3207952	  695.4	  567.5	 9240.0	...
3207953	  695.5	  567.4	 9243.0	...
3207954	  695.7	  567.3	 9242.0	...
3207955	  695.7	  567.1	 9240.0	...
3207956	  695.7	  566.9	 9240.0	...
3207957	  695.6	  566.8	 9240.0	...
3207958	  695.5	  567.0	 9238.0	...
3207959	  695.3	  567.3	 9235.0	...
3207960	  695.2	  567.5	 9232.0	...
3207961	  695.1	  567.1	 9236.0	...
3207962	  695.0	  566.8	 9241.0	...
3207963	  694.8	  566.7	 9245.0	...
3207964	  694.8	  566.9	 9242.0	...
3207965	  694.9	  567.0	 9239.0	...
3207966	  695.1	  567.1	 9235.0	...
3207967	  695.3	  567.1	 9235.0	...
3207968	  695.5	  567.1	 9235.0	...
3207969	  695.6	  567.1	 9237.0	...
3207970	  695.7	  567.4	 9239.0	...
3207971	  695.6	  567.6	 9241.0	...
3207972	  695.4	  567.3	 9241.0	...
3207973	  695.2	  566.5	 9242.0	...
3207974	  695.0	  565.8	 9243.0	...
3207975	  694.9	  566.3	 9241.0	...
3207976	  694.8	  567.0	 9239.0	...
3207977	  694.7	  567.3	 9236.0	...
3207978	  694.7	  567.1	 9237.0	...
3207979	  694.7	  566.9	 9239.0	...
3207980	  694.9	  567.0	 9233.0	...
3207981	  695.1	  567.1	 9226.0	...
3207982	  695.2	  567.0	 9220.0	...
3207983	  695.2	  567.1	 9223.0	...
3207984	  695.2	  567.2	 9226.0	...
3207985	  695.2	  567.0	 9230.0	...
3207986	  695.3	  566.6	 9231.0	...
3207987	  695.3	  566.6	 9232.0	...
3207988	  695.3	  567.1	 9232.0	...
3207989	  695.3	  567.5	 9231.0	...
3207990	  695.4	  567.3	 9232.0	...
3207991	  695.5	  567.0	 9234.0	...
3207992	  695.5	  566.8	 9238.0	...
3207993	  695.4	  567.0	 9240.0	...
3207994	  695.5	  567.3	 9234.0	...
3207995	  695.6	  567.5	 9226.0	...
3207996	  695.6	  567.7	 9219.0	...
3207997	  695.4	  567.7	 9219.0	...
3207998	  695.3	  567.9	 9219.0	...
3207999	  695.3	  568.0	 9220.0	...
3208000	  695.1	  568.0	 9222.0	...
3208001	  695.0	  567.6	 9225.0	...
3208002	  694.9	  567.3	 9229.0	...
3208003	  695.2	  567.1	 9233.0	...
3208004	  695.6	  567.0	 9235.0	...
3208005	  696.0	  567.0	 9237.0	...
3208006	  696.0	  566.6	 9238.0	...
3208007	  695.9	  566.3	 9239.0	...
3208008	  695.8	  566.2	 9239.0	...
3208009	  695.6	  566.5	 9238.0	...
3208010	  695.4	  566.9	 9238.0	...
3208011	  695.1	  567.1	 9233.0	...
3208012	  694.9	  567.0	 9229.0	...
3208013	  694.7	  566.9	 9225.0	...
3208014	  694.6	  567.0	 9226.0	...
3208015	  694.7	  567.1	 9228.0	...
3208016	  694.9	  567.4	 9228.0	...
3208017	  695.0	  567.5	 9228.0	...
3208018	  695.1	  567.5	 9228.0	...
3208019	  695.1	  567.4	 9228.0	...
3208020	  695.0	  567.2	 9228.0	...
3208021	  695.0	  567.0	 9227.0	...
3208022	  694.9	  567.2	 9226.0	...
3208023	  694.8	  567.4	 9224.0	...
3208024	  694.7	  567.6	 9223.0	...
3208025	  694.5	  567.5	 9223.0	...
3208026	  694.4	  567.5	 9223.0	...
3208027	  694.3	  567.6	 9223.0	...
3208028	  694.2	  567.6	 9222.0	...
3208029	  694.3	  567.6	 9222.0	...
3208030	  694.4	  567.6	 9222.0	...
3208031	  694.7	  567.6	 9223.0	...
3208032	  694.8	  567.6	 9218.0	...
3208033	  694.8	  567.7	 9214.0	...
3208034	  694.6	  567.7	 9209.0	...
3208035	  694.5	  567.7	 9210.0	...
3208036	  694.4	  567.7	 9212.0	...
3208037	  694.4	  567.7	 9213.0	...
3208038	  694.4	  567.6	 9211.0	...
3208039	  694.4	  567.6	 9208.0	...
3208040	  694.5	  567.5	 9205.0	...
3208041	  694.6	  567.4	 9204.0	...
3208042	  694.6	  567.6	 9202.0	...
3208043	  694.8	  567.8	 9202.0	...
3208044	  695.1	  568.0	 9200.0	...
3208045	  695.1	  567.7	 9199.0	...
3208046	  694.9	  567.4	 9202.0	...
3208047	  694.7	  567.3	 9207.0	...
3208048	  694.6	  567.4	 9208.0	...
3208049	  694.6	  567.5	 9205.0	...
3208050	  694.6	  567.7	 9204.0	...
3208051	  694.8	  567.7	 9208.0	...
3208052	  694.9	  567.7	 9206.0	...
3208053	  695.0	  567.6	 9203.0	...
3208054	  695.1	  567.8	 9201.0	...
3208055	  695.1	  568.1	 9200.0	...
3208056	  695.1	  568.4	 9200.0	...
3208057	  695.1	  568.3	 9200.0	...
3208058	  695.1	  568.2	 9202.0	...
3208059	  695.1	  568.1	 9204.0	...
3208060	  695.2	  567.9	 9206.0	...
3208061	  695.1	  567.7	 9206.0	...
3208062	  695.0	  567.6	 9208.0	...
3208063	  694.7	  567.5	 9209.0	...
3208064	  694.6	  567.5	 9205.0	...
3208065	  694.7	  567.5	 9201.0	...
3208066	  695.1	  567.6	 9196.0	...
3208067	  695.2	  567.7	 9195.0	...
3208068	  695.0	  567.7	 9199.0	...
3208069	  694.8	  567.7	 9202.0	...
3208070	  694.8	  567.6	 9204.0	...
3208071	  695.1	  567.6	 9202.0	...
3208072	  695.3	  567.5	 9195.0	...
3208073	  695.2	  567.5	 9190.0	...
3208074	  694.9	  567.6	 9192.0	...
3208075	  694.7	  567.8	 9198.0	...
3208076	  694.8	  567.8	 9200.0	...
3208077	  694.9	  567.9	 9195.0	...
3208078	  694.9	  567.9	 9191.0	...
3208079	  694.9	  568.0	 9192.0	...
3208080	  695.0	  568.1	 9194.0	...
3208081	  695.0	  568.2	 9195.0	...
3208082	  694.9	  568.2	 9195.0	...
3208083	  694.7	  568.2	 9195.0	...
3208084	  694.7	  568.2	 9195.0	...
3208085	  694.7	  568.1	 9195.0	...
3208086	  694.6	  568.1	 9195.0	...
3208087	  694.5	  568.1	 9194.0	...
3208088	  694.5	  568.1	 9192.0	...
3208089	  694.6	  568.1	 9190.0	...
MSG	3208090 0000 _ Number Off
3208090	  694.7	  568.4	 9187.0	...
3208091	  695.0	  568.6	 9189.0	...
3208092	  695.3	  568.5	 9195.0	...
3208093	  695.5	  568.3	 9201.0	...
3208094	  695.5	  568.1	 9207.0	...
3208095	  695.4	  568.1	 9209.0	...
3208096	  695.3	  568.2	 9212.0	...
3208097	  695.3	  568.2	 9212.0	...
3208098	  695.5	  568.4	 9212.0	...
3208099	  695.3	  568.7	 9211.0	...
3208100	  695.1	  569.0	 9209.0	...
3208101	  694.8	  569.0	 9208.0	...
3208102	  694.8	  568.8	 9207.0	...
3208103	  694.8	  568.6	 9206.0	...
3208104	  694.7	  568.7	 9204.0	...
3208105	  694.9	  568.9	 9203.0	...
3208106	  695.1	  569.0	 9205.0	...
3208107	  695.0	  568.9	 9204.0	...
3208108	  694.8	  568.9	 9201.0	...
3208109	  694.6	  568.9	 9199.0	...
3208110	  694.5	  569.0	 9199.0	...
3208111	  694.6	  569.1	 9199.0	...
3208112	  694.8	  569.2	 9201.0	...
3208113	  695.0	  569.2	 9202.0	...
3208114	  695.1	  569.0	 9203.0	...
3208115	  695.0	  568.7	 9201.0	...
3208116	  695.0	  568.7	 9202.0	...
3208117	  695.0	  569.0	 9203.0	...
3208118	  694.9	  568.9	 9200.0	...
3208119	  694.8	  568.5	 9194.0	...
3208120	  694.7	  568.7	 9188.0	...
3208121	  694.6	  569.3	 9186.0	...
3208122	  694.5	  569.6	 9187.0	...
3208123	  694.5	  569.3	 9191.0	...
3208124	  694.4	  568.9	 9195.0	...
3208125	  694.4	  568.9	 9197.0	...
3208126	  694.6	  569.0	 9195.0	...
3208127	  694.8	  569.1	 9194.0	...
3208128	  695.0	  569.2	 9192.0	...
3208129	  695.1	  569.3	 9192.0	...
3208130	  695.4	  569.2	 9192.0	...
3208131	  695.7	  569.1	 9194.0	...
3208132	  695.8	  568.8	 9195.0	...
3208133	  695.6	  568.7	 9196.0	...
3208134	  695.3	  568.6	 9196.0	...
3208135	  695.3	  568.7	 9196.0	...
3208136	  695.1	  568.7	 9197.0	...
3208137	  695.0	  568.6	 9198.0	...
3208138	  694.9	  568.9	 9198.0	...
3208139	  694.7	  569.2	 9197.0	...
3208140	  694.6	  569.5	 9195.0	...
3208141	  694.5	  569.4	 9192.0	...
3208142	  694.5	  569.4	 9190.0	...
3208143	  694.5	  569.4	 9187.0	...
3208144	  694.7	  569.4	 9187.0	...
3208145	  694.8	  569.4	 9190.0	...
3208146	  694.9	  569.5	 9193.0	...
3208147	  694.7	  569.8	 9193.0	...
3208148	  694.5	  570.0	 9190.0	...
3208149	  694.5	  570.0	 9186.0	...
3208150	  694.6	  569.8	 9185.0	...
3208151	  694.7	  570.0	 9181.0	...
3208152	  694.8	  570.3	 9179.0	...
3208153	  694.9	  570.7	 9177.0	...
3208154	  695.1	  570.9	 9178.0	...
3208155	  695.3	  570.7	 9179.0	...
3208156	  695.4	  570.4	 9177.0	...
3208157	  695.3	  570.2	 9176.0	...
3208158	  695.3	  570.3	 9174.0	...
3208159	  695.2	  570.4	 9175.0	...
3208160	  695.2	  570.5	 9173.0	...
3208161	  695.3	  570.5	 9165.0	...
3208162	  695.2	  570.5	 9159.0	...
3208163	  695.1	  570.4	 9154.0	...
3208164	  694.9	  570.3	 9159.0	...
3208165	  694.9	  570.3	 9164.0	...
3208166	  694.9	  570.4	 9170.0	...
3208167	  695.0	  570.7	 9170.0	...
3208168	  695.0	  570.9	 9169.0	...
3208169	  695.0	  571.1	 9170.0	...
3208170	  695.2	  571.1	 9171.0	...
3208171	  695.4	  570.8	 9172.0	...
3208172	  695.7	  570.5	 9171.0	...
3208173	  695.7	  570.5	 9169.0	...
3208174	  695.8	  570.7	 9167.0	...
3208175	  695.7	  570.9	 9168.0	...
3208176	  695.6	  570.9	 9169.0	...
3208177	  695.7	  571.0	 9172.0	...
3208178	  695.8	  571.0	 9176.0	...
3208179	  695.8	  571.0	 9174.0	...
3208180	  695.7	  571.0	 9169.0	...
3208181	  695.6	  571.0	 9165.0	...
3208182	  695.8	  570.9	 9165.0	...
3208183	  696.1	  570.9	 9167.0	...
3208184	  696.4	  570.9	 9169.0	...
3208185	  696.4	  570.8	 9173.0	...
3208186	  696.4	  570.8	 9175.0	...
3208187	  696.4	  571.2	 9176.0	...
3208188	  696.1	  571.5	 9174.0	...
3208189	  695.9	  571.9	 9172.0	...
3208190	  695.7	  571.8	 9171.0	...
3208191	  695.9	  571.9	 9170.0	...
3208192	  696.1	  571.9	 9171.0	...
3208193	  696.2	  571.6	 9171.0	...
3208194	  696.2	  571.3	 9167.0	...
3208195	  696.5	  571.1	 9162.0	...
3208196	  696.7	  571.3	 9156.0	...
3208197	  697.0	  571.6	 9156.0	...
3208198	  696.9	  572.1	 9155.0	...
3208199	  696.9	  572.5	 9154.0	...
3208200	  697.0	  572.7	 9152.0	...
3208201	  697.0	  572.7	 9151.0	...
3208202	  697.0	  572.6	 9151.0	...
3208203	  697.0	  572.6	 9151.0	...
3208204	  697.0	  572.5	 9151.0	...
3208205	  697.1	  572.3	 9151.0	...
3208206	  697.1	  572.2	 9156.0	...
3208207	  697.1	  572.0	 9161.0	...
3208208	  697.1	  572.1	 9166.0	...
3208209	  697.1	  572.1	 9166.0	...
3208210	  697.1	  572.2	 9165.0	...
3208211	  697.2	  572.2	 9161.0	...
3208212	  697.3	  572.3	 9158.0	...
3208213	  697.2	  572.4	 9156.0	...
3208214	  697.1	  572.4	 9155.0	...
3208215	  697.0	  572.4	 9154.0	...
3208216	  697.0	  572.3	 9153.0	...
3208217	  697.0	  572.3	 9152.0	...
3208218	  697.0	  572.3	 9152.0	...
3208219	  697.2	  572.3	 9151.0	...
3208220	  697.3	  572.3	 9151.0	...
3208221	  697.3	  572.3	 9150.0	...
3208222	  697.1	  572.1	 9150.0	...
3208223	  696.9	  571.8	 9149.0	...
3208224	  696.8	  571.6	 9149.0	...
3208225	  697.0	  571.6	 9149.0	...
3208226	  697.3	  571.6	 9149.0	...
3208227	  697.5	  571.6	 9148.0	...
3208228	  697.6	  571.7	 9152.0	...
3208229	  697.5	  571.7	 9155.0	...
3208230	  697.6	  571.6	 9158.0	...
3208231	  697.6	  571.6	 9157.0	...
3208232	  697.6	  571.8	 9156.0	...
3208233	  697.6	  572.0	 9154.0	...
3208234	  697.4	  572.0	 9151.0	...
3208235	  697.3	  571.7	 9148.0	...
3208236	  697.3	  571.4	 9149.0	...
3208237	  697.1	  571.3	 9150.0	...
3208238	  696.9	  571.3	 9152.0	...
3208239	  696.7	  571.2	 9153.0	...
3208240	  696.7	  571.2	 9153.0	...
3208241	  696.7	  571.1	 9154.0	...
3208242	  696.9	  571.0	 9155.0	...
3208243	  697.1	  571.0	 9155.0	...
3208244	  697.4	  571.4	 9156.0	...
3208245	  697.4	  571.8	 9157.0	...
3208246	  697.4	  572.1	 9157.0	...
3208247	  697.3	  572.0	 9153.0	...
3208248	  697.2	  572.0	 9147.0	...
3208249	  697.1	  572.1	 9140.0	...
3208250	  697.4	  572.0	 9138.0	...
3208251	  697.8	  572.0	 9138.0	...
3208252	  698.2	  571.9	 9139.0	...
3208253	  698.2	  571.7	 9140.0	...
3208254	  698.2	  571.7	 9142.0	...
3208255	  698.3	  571.8	 9144.0	...
3208256	  698.1	  572.1	 9146.0	...
3208257	  697.8	  572.2	 9147.0	...
3208258	  697.6	  572.2	 9149.0	...
3208259	  697.9	  572.2	 9150.0	...
3208260	  698.1	  572.3	 9151.0	...
3208261	  698.3	  572.1	 9150.0	...
3208262	  698.0	  571.9	 9149.0	...
3208263	  697.7	  571.7	 9148.0	...
3208264	  697.6	  571.7	 9149.0	...
3208265	  697.9	  571.6	 9149.0	...
3208266	  698.1	  571.5	 9147.0	...
3208267	  698.0	  571.4	 9144.0	...
3208268	  697.8	  571.4	 9142.0	...
3208269	  697.8	  571.3	 9142.0	...
3208270	  698.0	  571.2	 9142.0	...
3208271	  698.0	  571.3	 9141.0	...
3208272	  697.9	  571.4	 9140.0	...
3208273	  697.7	  571.5	 9140.0	...
3208274	  697.8	  571.6	 9140.0	...
3208275	  698.0	  571.7	 9141.0	...
3208276	  698.2	  571.9	 9141.0	...
3208277	  698.3	  572.1	 9141.0	...
3208278	  697.9	  572.0	 9139.0	...
3208279	  697.4	  571.7	 9137.0	...
3208280	  697.0	  571.4	 9136.0	...
3208281	  697.0	  571.1	 9139.0	...
3208282	  696.9	  570.9	 9142.0	...
3208283	  697.0	  570.6	 9143.0	...
3208284	  697.2	  570.4	 9144.0	...
3208285	  697.3	  570.2	 9143.0	...
3208286	  697.7	  570.5	 9142.0	...
3208287	  698.0	  570.9	 9141.0	...
3208288	  698.3	  571.0	 9141.0	...
3208289	  698.3	  570.7	 9140.0	...
3208290	  698.3	  570.6	 9139.0	...
MSG	3208291 0000 _ Number On
3208291	  698.3	  570.8	 9137.0	...
3208292	  698.2	  570.9	 9136.0	...
3208293	  698.2	  570.9	 9137.0	...
3208294	  698.2	  570.9	 9138.0	...
3208295	  698.2	  570.9	 9139.0	...
3208296	  698.2	  570.9	 9139.0	...
3208297	  698.1	  570.9	 9138.0	...
3208298	  698.0	  571.0	 9137.0	...
3208299	  698.0	  571.1	 9138.0	...
3208300	  697.9	  571.1	 9138.0	...
3208301	  697.7	  571.0	 9138.0	...
3208302	  697.9	  571.0	 9136.0	...
3208303	  698.2	  571.0	 9135.0	...
3208304	  698.5	  571.1	 9132.0	...
3208305	  698.5	  571.2	 9131.0	...
3208306	  698.1	  571.0	 9131.0	...
3208307	  697.7	  570.8	 9132.0	...
3208308	  697.3	  570.5	 9133.0	...
3208309	  697.2	  570.5	 9134.0	...
3208310	  697.3	  570.4	 9133.0	...
3208311	  697.5	  570.4	 9130.0	...
3208312	  697.6	  570.4	 9126.0	...
3208313	  697.8	  570.3	 9123.0	...
3208314	  698.0	  570.3	 9124.0	...
3208315	  698.0	  570.4	 9125.0	...
3208316	  697.7	  570.5	 9128.0	...
3208317	  697.5	  570.5	 9130.0	...
3208318	  697.5	  570.5	 9131.0	...
3208319	  697.5	  570.5	 9129.0	...
3208320	  697.5	  570.8	 9127.0	...
3208321	  697.5	  571.0	 9131.0	...
3208322	  697.4	  571.2	 9134.0	...
3208323	  697.4	  571.1	 9135.0	...
3208324	  697.5	  571.1	 9131.0	...
3208325	  697.7	  571.1	 9127.0	...
3208326	  697.7	  571.2	 9129.0	...
3208327	  697.6	  571.1	 9134.0	...
3208328	  697.6	  571.1	 9139.0	...
3208329	  697.8	  571.0	 9141.0	...
3208330	  697.7	  570.9	 9141.0	...
3208331	  697.4	  570.9	 9138.0	...
3208332	  697.2	  570.9	 9136.0	...
3208333	  697.4	  570.5	 9134.0	...
3208334	  697.6	  570.2	 9135.0	...
3208335	  697.8	  570.2	 9132.0	...
3208336	  697.7	  570.6	 9129.0	...
3208337	  697.6	  571.0	 9126.0	...
3208338	  697.7	  571.0	 9126.0	...
3208339	  697.7	  571.0	 9128.0	...
3208340	  697.8	  570.8	 9131.0	...
3208341	  697.8	  570.7	 9135.0	...
3208342	  697.8	  570.5	 9136.0	...
3208343	  697.6	  570.5	 9139.0	...
3208344	  697.5	  570.5	 9140.0	...
3208345	  697.2	  570.5	 9139.0	...
3208346	  697.1	  570.6	 9138.0	...
3208347	  697.0	  570.7	 9138.0	...
3208348	  697.1	  570.7	 9135.0	...
3208349	  697.1	  570.8	 9130.0	...
3208350	  697.1	  570.9	 9125.0	...
3208351	  697.2	  571.0	 9123.0	...
3208352	  697.2	  571.2	 9121.0	...
3208353	  697.2	  571.4	 9119.0	...
3208354	  697.5	  571.5	 9120.0	...
3208355	  697.8	  571.6	 9121.0	...
3208356	  698.1	  571.4	 9122.0	...
3208357	  698.2	  571.2	 9123.0	...
3208358	  698.1	  571.1	 9124.0	...
3208359	  697.9	  571.3	 9124.0	...
3208360	  697.7	  571.5	 9125.0	...
3208361	  697.6	  571.7	 9125.0	...
3208362	  697.5	  571.7	 9126.0	...
3208363	  697.4	  571.7	 9127.0	...
3208364	  697.2	  571.7	 9127.0	...
3208365	  697.1	  571.8	 9126.0	...
3208366	  697.2	  571.9	 9128.0	...
3208367	  697.2	  572.0	 9130.0	...
3208368	  697.2	  572.1	 9132.0	...
3208369	  697.2	  572.1	 9131.0	...
3208370	  697.3	  572.1	 9131.0	...
3208371	  697.3	  572.0	 9130.0	...
3208372	  697.3	  571.8	 9130.0	...
3208373	  697.3	  571.6	 9130.0	...
3208374	  697.2	  571.6	 9128.0	...
3208375	  697.2	  571.6	 9127.0	...
3208376	  697.2	  571.7	 9125.0	...
3208377	  697.0	  571.8	 9126.0	...
3208378	  696.8	  571.9	 9125.0	...
3208379	  696.8	  571.9	 9124.0	...
3208380	  697.0	  571.8	 9122.0	...
3208381	  697.2	  571.7	 9120.0	...
3208382	  697.1	  571.7	 9118.0	...
3208383	  697.3	  571.6	 9117.0	...
3208384	  697.5	  571.4	 9117.0	...
3208385	  697.4	  571.4	 9118.0	...
3208386	  697.2	  571.4	 9118.0	...
3208387	  697.0	  571.6	 9117.0	...
3208388	  696.9	  571.8	 9116.0	...
3208389	  696.9	  571.7	 9114.0	...
3208390	  696.9	  571.6	 9114.0	...
3208391	  697.1	  571.6	 9113.0	...
3208392	  697.2	  571.7	 9113.0	...
3208393	  697.0	  571.8	 9112.0	...
3208394	  696.7	  571.8	 9112.0	...
3208395	  696.5	  571.7	 9109.0	...
3208396	  696.5	  571.6	 9107.0	...
3208397	  696.7	  571.5	 9106.0	...
3208398	  696.8	  571.5	 9107.0	...
3208399	  696.8	  571.6	 9109.0	...
3208400	  696.7	  571.7	 9109.0	...
3208401	  696.6	  571.8	 9107.0	...
3208402	  696.8	  572.0	 9106.0	...
3208403	  697.0	  572.1	 9109.0	...
3208404	  697.0	  572.1	 9113.0	...
3208405	  697.1	  572.2	 9116.0	...
3208406	  697.3	  572.4	 9114.0	...
3208407	  697.7	  572.7	 9111.0	...
3208408	  697.9	  572.8	 9109.0	...
3208409	  698.1	  572.9	 9108.0	...
3208410	  698.0	  572.9	 9111.0	...
3208411	  697.8	  572.7	 9115.0	...
3208412	  697.7	  572.5	 9117.0	...
3208413	  697.5	  572.3	 9116.0	...
3208414	  697.4	  572.3	 9114.0	...
3208415	  697.5	  572.2	 9112.0	...
3208416	  697.6	  572.1	 9112.0	...
3208417	  697.8	  572.1	 9111.0	...
3208418	  697.9	  572.1	 9110.0	...
3208419	  697.9	  572.1	 9110.0	...
3208420	  697.9	  571.9	 9111.0	...
3208421	  697.9	  571.9	 9113.0	...
3208422	  698.1	  572.4	 9113.0	...
3208423	  698.2	  573.0	 9113.0	...
3208424	  698.3	  573.3	 9113.0	...
3208425	  698.4	  573.1	 9111.0	...
3208426	  698.5	  572.9	 9111.0	...
3208427	  698.5	  572.9	 9112.0	...
3208428	  698.4	  572.9	 9114.0	...
3208429	  698.3	  572.9	 9113.0	...
3208430	  698.3	  572.8	 9113.0	...
3208431	  698.2	  572.8	 9113.0	...
3208432	  698.1	  572.8	 9113.0	...
3208433	  697.9	  572.8	 9113.0	...
3208434	  697.9	  572.7	 9113.0	...
3208435	  697.8	  572.5	 9113.0	...
3208436	  697.7	  572.5	 9113.0	...
3208437	  697.8	  572.6	 9113.0	...
3208438	  697.9	  572.8	 9110.0	...
3208439	  698.1	  573.0	 9108.0	...
3208440	  698.1	  573.0	 9109.0	...
3208441	  698.2	  573.0	 9114.0	...
3208442	  698.2	  573.0	 9113.0	...
3208443	  698.3	  573.1	 9109.0	...
3208444	  698.1	  573.1	 9104.0	...
3208445	  698.0	  573.1	 9104.0	...
3208446	  697.9	  573.1	 9105.0	...
3208447	  697.9	  573.1	 9107.0	...
3208448	  698.0	  573.0	 9109.0	...
3208449	  698.0	  573.0	 9109.0	...
3208450	  697.9	  573.0	 9110.0	...
3208451	  697.8	  573.2	 9112.0	...
3208452	  697.9	  573.2	 9108.0	...
3208453	  698.2	  573.2	 9103.0	...
3208454	  698.5	  573.2	 9097.0	...
3208455	  698.6	  573.2	 9096.0	...
3208456	  698.6	  573.1	 9095.0	...
3208457	  698.5	  573.0	 9096.0	...
3208458	  698.4	  573.0	 9096.0	...
3208459	  698.3	  573.2	 9095.0	...
3208460	  698.4	  573.3	 9094.0	...
3208461	  698.4	  573.3	 9095.0	...
3208462	  698.4	  573.2	 9096.0	...
3208463	  698.2	  573.1	 9098.0	...
3208464	  697.9	  573.1	 9098.0	...
3208465	  697.8	  573.1	 9099.0	...
3208466	  697.8	  573.2	 9099.0	...
3208467	  697.9	  573.2	 9099.0	...
3208468	  697.7	  573.3	 9099.0	...
3208469	  697.5	  573.3	 9099.0	...
3208470	  697.5	  573.1	 9099.0	...
3208471	  697.7	  572.9	 9099.0	...
3208472	  697.9	  572.8	 9096.0	...
3208473	  698.0	  573.2	 9092.0	...
3208474	  698.0	  573.6	 9088.0	...
3208475	  698.0	  573.6	 9087.0	...
3208476	  698.0	  573.2	 9088.0	...
3208477	  698.0	  573.0	 9090.0	...
3208478	  697.9	  573.3	 9092.0	...
3208479	  697.8	  573.6	 9093.0	...
3208480	  697.7	  573.7	 9094.0	...
3208481	  697.7	  573.7	 9092.0	...
3208482	  697.6	  573.7	 9090.0	...
3208483	  697.4	  573.7	 9088.0	...
3208484	  697.2	  573.7	 9090.0	...
3208485	  697.5	  573.7	 9091.0	...
3208486	  697.9	  573.7	 9091.0	...
3208487	  698.4	  573.9	 9091.0	...
3208488	  698.5	  574.0	 9086.0	...
3208489	  698.6	  574.1	 9082.0	...
3208490	  698.7	  574.1	 9079.0	...
3208491	  698.8	  573.9	 9081.0	...
3208492	  698.8	  573.8	 9083.0	...
3208493	  698.8	  573.8	 9084.0	...
3208494	  698.7	  573.9	 9084.0	...
3208495	  698.6	  574.1	 9084.0	...
3208496	  698.4	  574.2	 9083.0	...
3208497	  698.4	  574.2	 9081.0	...
3208498	  698.5	  574.0	 9083.0	...
3208499	  698.5	  573.8	 9086.0	...
3208500	  698.5	  573.6	 9085.0	...
3208501	  698.4	  573.7	 9084.0	...
3208502	  698.4	  573.8	 9082.0	...
3208503	  698.4	  573.9	 9084.0	...
3208504	  698.5	  574.0	 9083.0	...
3208505	  698.6	  573.9	 9083.0	...
3208506	  698.6	  573.9	 9085.0	...
3208507	  698.5	  573.9	 9087.0	...
3208508	  698.5	  574.0	 9081.0	...
3208509	  698.5	  574.4	 9074.0	...
3208510	  698.6	  574.7	 9070.0	...
3208511	  698.6	  575.0	 9072.0	...
3208512	  698.6	  574.9	 9076.0	...
3208513	  698.6	  574.6	 9076.0	...
3208514	  698.6	  574.4	 9075.0	...
3208515	  698.6	  574.3	 9072.0	...
3208516	  698.6	  574.3	 9073.0	...
3208517	  698.7	  574.5	 9074.0	...
3208518	  698.7	  574.7	 9076.0	...
3208519	  698.9	  574.9	 9076.0	...
3208520	  699.2	  574.9	 9075.0	...
3208521	  699.2	  575.0	 9074.0	...
3208522	  698.8	  575.0	 9073.0	...
3208523	  698.5	  575.2	 9071.0	...
3208524	  698.5	  575.3	 9070.0	...
3208525	  698.4	  575.4	 9070.0	...
3208526	  698.5	  575.3	 9070.0	...
3208527	  698.7	  575.2	 9069.0	...
3208528	  698.8	  575.2	 9068.0	...
3208529	  698.8	  575.1	 9069.0	...
3208530	  698.7	  575.1	 9065.0	...
3208531	  698.8	  575.0	 9061.0	...
3208532	  698.8	  575.0	 9058.0	...
3208533	  698.7	  575.0	 9058.0	...
3208534	  698.6	  575.0	 9057.0	...
3208535	  698.5	  575.1	 9056.0	...
3208536	  698.5	  575.3	 9056.0	...
3208537	  698.5	  575.5	 9056.0	...
3208538	  698.5	  575.6	 9056.0	...
3208539	  698.5	  575.6	 9056.0	...
3208540	  698.5	  575.5	 9056.0	...
3208541	  698.7	  575.5	 9056.0	...
3208542	  698.9	  575.6	 9056.0	...
3208543	  699.2	  575.7	 9058.0	...
3208544	  699.2	  575.7	 9059.0	...
3208545	  699.1	  576.0	 9061.0	...
3208546	  699.1	  576.2	 9060.0	...
3208547	  699.0	  576.4	 9059.0	...
3208548	  698.9	  576.3	 9059.0	...
3208549	  699.0	  576.2	 9057.0	...
3208550	  699.0	  576.1	 9055.0	...
3208551	  699.1	  575.9	 9052.0	...
3208552	  699.1	  575.7	 9051.0	...
3208553	  699.1	  575.7	 9053.0	...
3208554	  699.2	  575.7	 9055.0	...
3208555	  699.2	  575.9	 9057.0	...
3208556	  699.4	  576.1	 9059.0	...
3208557	  699.5	  576.4	 9060.0	...
3208558	  699.5	  576.7	 9061.0	...
3208559	  699.5	  577.0	 9062.0	...
3208560	  699.4	  577.2	 9060.0	...
3208561	  699.4	  577.1	 9058.0	...
3208562	  699.5	  577.0	 9056.0	...
3208563	  699.5	  577.0	 9057.0	...
3208564	  699.5	  577.0	 9056.0	...
3208565	  699.3	  576.9	 9056.0	...
3208566	  699.2	  576.9	 9056.0	...
3208567	  699.1	  576.9	 9056.0	...
3208568	  699.2	  577.1	 9055.0	...
3208569	  699.3	  577.3	 9055.0	...
3208570	  699.2	  577.4	 9055.0	...
3208571	  699.1	  577.4	 9053.0	...
3208572	  699.3	  577.4	 9050.0	...
3208573	  699.5	  577.4	 9049.0	...
3208574	  699.5	  577.7	 9050.0	...
3208575	  699.3	  578.0	 9052.0	...
3208576	  699.1	  578.1	 9052.0	...
3208577	  699.2	  577.8	 9052.0	...
3208578	  699.3	  577.5	 9053.0	...
3208579	  699.3	  577.5	 9054.0	...
3208580	  699.3	  577.5	 9056.0	...
3208581	  699.5	  577.5	 9056.0	...
3208582	  699.7	  577.5	 9056.0	...
3208583	  699.8	  577.5	 9054.0	...
3208584	  699.6	  577.5	 9051.0	...
3208585	  699.5	  577.4	 9049.0	...
3208586	  699.6	  577.4	 9049.0	...
3208587	  699.6	  577.4	 9050.0	...
3208588	  699.5	  577.4	 9052.0	...
3208589	  699.4	  577.5	 9055.0	...
3208590	  699.3	  577.6	 9052.0	...
3208591	  699.3	  577.7	 9049.0	...
3208592	  699.3	  577.7	 9046.0	...
3208593	  699.1	  577.7	 9044.0	...
3208594	  699.0	  577.6	 9041.0	...
3208595	  699.0	  577.6	 9037.0	...
3208596	  699.0	  577.8	 9036.0	...
3208597	  699.1	  578.0	 9037.0	...
3208598	  699.2	  578.1	 9039.0	...
3208599	  699.1	  578.1	 9041.0	...
3208600	  699.1	  578.2	 9043.0	...
3208601	  699.1	  578.2	 9044.0	...
3208602	  699.1	  578.2	 9045.0	...
3208603	  699.2	  578.3	 9046.0	...
MSG	3208604 0000 _ Number Off
3208604	  699.3	  578.5	 9047.0	...
3208605	  699.1	  578.4	 9048.0	...
3208606	  698.8	  578.3	 9048.0	...
3208607	  698.5	  578.2	 9049.0	...
3208608	  698.5	  578.2	 9050.0	...
3208609	  698.5	  578.3	 9046.0	...
3208610	  698.6	  578.4	 9041.0	...
3208611	  698.7	  578.5	 9036.0	...
3208612	  698.8	  578.5	 9036.0	...
3208613	  698.7	  578.5	 9038.0	...
3208614	  698.5	  578.5	 9041.0	...
3208615	  698.2	  578.6	 9040.0	...
3208616	  698.1	  578.7	 9037.0	...
3208617	  698.2	  578.7	 9039.0	...
3208618	  698.4	  578.6	 9045.0	...
3208619	  698.7	  578.6	 9050.0	...
3208620	  698.7	  578.5	 9049.0	...
3208621	  698.7	  578.6	 9047.0	...
3208622	  698.7	  578.8	 9045.0	...
3208623	  698.7	  579.1	 9043.0	...
3208624	  698.7	  579.3	 9042.0	...
3208625	  698.8	  579.4	 9041.0	...
3208626	  698.8	  579.4	 9040.0	...
3208627	  698.6	  579.2	 9038.0	...
3208628	  698.5	  579.2	 9038.0	...
3208629	  698.3	  579.1	 9038.0	...
3208630	  698.3	  579.2	 9039.0	...
3208631	  698.3	  579.2	 9039.0	...
3208632	  698.2	  579.2	 9042.0	...
3208633	  698.1	  579.1	 9044.0	...
3208634	  698.2	  579.0	 9045.0	...
3208635	  698.4	  579.0	 9043.0	...
3208636	  698.4	  579.1	 9040.0	...
3208637	  698.4	  579.2	 9035.0	...
3208638	  698.2	  579.3	 9034.0	...
3208639	  698.3	  579.4	 9033.0	...
3208640	  698.3	  579.5	 9039.0	...
3208641	  698.3	  579.8	 9045.0	...
3208642	  698.3	  580.1	 9046.0	...
3208643	  698.2	  580.5	 9042.0	...
3208644	  698.2	  580.3	 9038.0	...
3208645	  698.2	  579.9	 9039.0	...
3208646	  698.2	  579.6	 9041.0	...
3208647	  698.2	  579.5	 9046.0	...
3208648	  698.3	  579.5	 9050.0	...
3208649	  698.2	  579.6	 9047.0	...
3208650	  698.1	  579.8	 9041.0	...
3208651	  698.0	  580.0	 9035.0	...
3208652	  698.0	  580.3	 9034.0	...
3208653	  698.0	  580.4	 9033.0	...
3208654	  698.0	  580.5	 9033.0	...
3208655	  698.1	  580.6	 9034.0	...
3208656	  698.2	  580.6	 9035.0	...
3208657	  698.3	  580.7	 9034.0	...
3208658	  698.4	  580.7	 9033.0	...
3208659	  698.5	  580.6	 9033.0	...
3208660	  698.3	  580.3	 9034.0	...
3208661	  698.1	  580.1	 9035.0	...
3208662	  697.8	  579.9	 9034.0	...
3208663	  697.7	  580.2	 9035.0	...
3208664	  697.7	  580.6	 9037.0	...
3208665	  697.6	  581.1	 9035.0	...
3208666	  697.8	  581.0	 9031.0	...
3208667	  697.9	  581.0	 9028.0	...
3208668	  698.0	  580.9	 9028.0	...
3208669	  697.9	  580.9	 9027.0	...
3208670	  697.8	  580.8	 9025.0	...
3208671	  697.9	  581.0	 9024.0	...
3208672	  697.9	  581.1	 9027.0	...
3208673	  697.9	  581.1	 9030.0	...
3208674	  697.8	  581.0	 9035.0	...
3208675	  697.8	  580.8	 9039.0	...
3208676	  697.8	  580.7	 9042.0	...
3208677	  697.9	  580.6	 9042.0	...
3208678	  697.9	  580.6	 9041.0	...
3208679	  698.0	  580.5	 9039.0	...
3208680	  698.2	  580.5	 9038.0	...
3208681	  698.3	  580.5	 9041.0	...
3208682	  698.4	  580.4	 9045.0	...
3208683	  698.2	  580.3	 9047.0	...
3208684	  697.9	  580.3	 9047.0	...
3208685	  697.8	  580.3	 9047.0	...
3208686	  697.8	  580.5	 9046.0	...
3208687	  698.1	  580.7	 9045.0	...
3208688	  698.3	  580.8	 9045.0	...
3208689	  698.3	  580.8	 9047.0	...
3208690	  698.2	  580.8	 9048.0	...
3208691	  697.9	  581.1	 9047.0	...
3208692	  697.8	  581.5	 9047.0	...
3208693	  697.9	  581.8	 9046.0	...
3208694	  698.2	  581.7	 9046.0	...
3208695	  698.5	  581.5	 9043.0	...
3208696	  698.6	  581.3	 9040.0	...
3208697	  698.7	  581.3	 9038.0	...
3208698	  698.6	  581.2	 9039.0	...
3208699	  698.4	  581.3	 9039.0	...
3208700	  698.2	  581.4	 9039.0	...
3208701	  698.0	  581.4	 9038.0	...
3208702	  697.9	  581.2	 9041.0	...
3208703	  697.8	  581.6	 9043.0	...
3208704	  697.8	  582.2	 9046.0	...
3208705	  697.9	  582.1	 9046.0	...
3208706	  697.9	  581.5	 9046.0	...
3208707	  697.8	  580.8	 9045.0	...
3208708	  697.6	  580.8	 9044.0	...
3208709	  697.4	  580.9	 9044.0	...
3208710	  697.4	  580.9	 9044.0	...
3208711	  697.5	  581.1	 9044.0	...
3208712	  697.6	  581.3	 9046.0	...
3208713	  697.6	  581.4	 9047.0	...
3208714	  697.6	  581.3	 9047.0	...
3208715	  697.6	  581.2	 9048.0	...
3208716	  697.6	  581.1	 9049.0	...
3208717	  697.4	  581.2	 9049.0	...
3208718	  697.2	  581.3	 9050.0	...
3208719	  697.0	  580.9	 9057.0	...
3208720	  696.9	  580.5	 9065.0	...
3208721	  696.9	  580.3	 9066.0	...
3208722	  696.7	  580.4	 9059.0	...
3208723	  696.5	  580.3	 9053.0	...
3208724	  696.4	  579.9	 9053.0	...
3208725	  696.5	  579.8	 9053.0	...
3208726	  696.5	  580.0	 9052.0	...
3208727	  696.5	  580.3	 9053.0	...
3208728	  696.4	  580.6	 9054.0	...
3208729	  696.4	  580.8	 9054.0	...
3208730	  696.5	  581.0	 9054.0	...
3208731	  696.5	  581.2	 9053.0	...
3208732	  696.6	  581.4	 9051.0	...
3208733	  696.6	  581.7	 9048.0	...
3208734	  696.7	  582.0	 9047.0	...
3208735	  696.7	  582.2	 9046.0	...
3208736	  696.7	  582.4	 9047.0	...
3208737	  696.7	  582.7	 9050.0	...
3208738	  696.8	  582.9	 9052.0	...
3208739	  696.7	  583.1	 9053.0	...
3208740	  696.6	  583.1	 9052.0	...
3208741	  696.4	  583.0	 9051.0	...
3208742	  696.4	  582.9	 9051.0	...
3208743	  696.3	  583.0	 9048.0	...
3208744	  696.2	  583.1	 9046.0	...
3208745	  696.1	  583.1	 9044.0	...
3208746	  696.1	  583.0	 9044.0	...
3208747	  696.0	  582.9	 9045.0	...
3208748	  696.0	  582.9	 9045.0	...
3208749	  696.1	  583.0	 9045.0	...
3208750	  696.3	  583.0	 9043.0	...
3208751	  696.7	  583.1	 9044.0	...
3208752	  696.9	  583.2	 9045.0	...
3208753	  696.7	  583.5	 9046.0	...
3208754	  696.4	  583.8	 9046.0	...
3208755	  696.0	  583.7	 9046.0	...
3208756	  696.0	  583.5	 9045.0	...
3208757	  696.0	  583.4	 9044.0	...
3208758	  696.0	  583.5	 9048.0	...
3208759	  696.1	  583.6	 9052.0	...
3208760	  696.2	  583.7	 9056.0	...
3208761	  696.2	  583.7	 9056.0	...
3208762	  696.2	  583.7	 9056.0	...
3208763	  696.2	  583.7	 9058.0	...
3208764	  696.3	  583.6	 9060.0	...
3208765	  696.4	  583.5	 9062.0	...
3208766	  696.4	  583.1	 9061.0	...
3208767	  696.4	  582.8	 9060.0	...
3208768	  696.5	  582.4	 9060.0	...
3208769	  696.5	  582.6	 9057.0	...
3208770	  696.6	  582.7	 9053.0	...
3208771	  696.6	  582.8	 9049.0	...
3208772	  696.4	  583.2	 9048.0	...
3208773	  696.1	  583.7	 9044.0	...
3208774	  695.8	  584.2	 9041.0	...
3208775	  695.6	  584.3	 9042.0	...
3208776	  695.7	  584.3	 9045.0	...
3208777	  695.7	  584.3	 9049.0	...
3208778	  695.8	  584.6	 9050.0	...
3208779	  695.9	  584.9	 9051.0	...
3208780	  696.0	  584.9	 9056.0	...
3208781	  695.9	  584.7	 9060.0	...
3208782	  695.8	  584.4	 9063.0	...
3208783	  695.9	  584.5	 9062.0	...
3208784	  695.9	  584.6	 9062.0	...
3208785	  695.8	  584.3	 9064.0	...
3208786	  695.7	  583.9	 9065.0	...
3208787	  695.6	  583.6	 9065.0	...
3208788	  695.5	  583.6	 9066.0	...
3208789	  695.4	  583.7	 9065.0	...
3208790	  695.3	  583.6	 9065.0	...
3208791	  695.3	  583.6	 9067.0	...
3208792	  695.4	  583.6	 9070.0	...
3208793	  695.5	  583.6	 9072.0	...
3208794	  695.5	  583.4	 9073.0	...
3208795	  695.5	  583.3	 9074.0	...
3208796	  695.5	  583.2	 9071.0	...
3208797	  695.4	  583.5	 9069.0	...
3208798	  695.3	  583.7	 9066.0	...
3208799	  695.1	  583.9	 9067.0	...
3208800	  694.9	  583.9	 9069.0	...
3208801	  694.7	  583.6	 9070.0	...
3208802	  694.6	  583.3	 9069.0	...
3208803	  694.7	  583.2	 9067.0	...
3208804	  694.7	  583.5	 9065.0	...
3208805	  694.7	  583.8	 9063.0	...
3208806	  694.7	  583.9	 9062.0	...
3208807	  694.6	  583.7	 9060.0	...
3208808	  694.4	  583.5	 9059.0	...
3208809	  694.4	  583.0	 9063.0	...
3208810	  694.3	  582.6	 9067.0	...
3208811	  694.2	  582.4	 9071.0	...
3208812	  694.1	  582.3	 9071.0	...
3208813	  694.0	  582.1	 9077.0	...
3208814	  694.0	  581.7	 9083.0	...
3208815	  693.7	  581.5	 9087.0	...
3208816	  693.4	  581.6	 9084.0	...
MSG	3208817 0000 _ Number On
3208817	  693.3	  581.8	 9084.0	...
3208818	  693.5	  582.0	 9086.0	...
3208819	  693.7	  581.8	 9089.0	...
3208820	  693.7	  581.7	 9089.0	...
3208821	  693.7	  581.7	 9087.0	...
3208822	  693.6	  581.7	 9085.0	...
3208823	  693.5	  581.7	 9082.0	...
3208824	  693.3	  581.8	 9083.0	...
3208825	  693.0	  581.8	 9083.0	...
3208826	  692.7	  581.8	 9083.0	...
3208827	  692.6	  581.7	 9089.0	...
3208828	  692.5	  581.7	 9095.0	...
3208829	  692.5	  581.7	 9100.0	...
3208830	  692.5	  581.7	 9098.0	...
3208831	  692.5	  581.7	 9097.0	...
3208832	  692.7	  581.6	 9097.0	...
3208833	  693.0	  581.5	 9101.0	...
3208834	  693.2	  581.4	 9104.0	...
3208835	  693.2	  581.3	 9104.0	...
3208836	  693.1	  581.5	 9100.0	...
3208837	  692.8	  581.7	 9098.0	...
3208838	  692.6	  581.7	 9100.0	...
3208839	  692.6	  581.6	 9103.0	...
3208840	  692.8	  581.4	 9109.0	...
3208841	  693.1	  581.4	 9113.0	...
3208842	  693.1	  581.5	 9109.0	...
3208843	  692.9	  581.5	 9102.0	...
3208844	  692.7	  581.7	 9095.0	...
3208845	  692.7	  581.8	 9096.0	...
3208846	  692.6	  581.8	 9097.0	...
3208847	  692.5	  581.7	 9098.0	...
3208848	  692.4	  581.4	 9107.0	...
3208849	  692.4	  581.1	 9116.0	...
3208850	  692.4	  581.0	 9123.0	...
3208851	  692.4	  581.0	 9121.0	...
3208852	  692.3	  581.0	 9120.0	...
3208853	  692.2	  581.1	 9120.0	...
3208854	  692.2	  581.0	 9119.0	...
3208855	  692.3	  580.9	 9115.0	...
3208856	  692.5	  580.9	 9114.0	...
3208857	  692.7	  580.9	 9113.0	...
3208858	  692.7	  581.0	 9109.0	...
3208859	  692.6	  581.1	 9105.0	...
3208860	  692.5	  581.1	 9101.0	...
3208861	  692.3	  581.2	 9101.0	...
3208862	  692.3	  581.2	 9101.0	...
3208863	  692.2	  581.2	 9103.0	...
3208864	  692.3	  581.4	 9103.0	...
3208865	  692.2	  581.7	 9103.0	...
3208866	  692.2	  581.8	 9104.0	...
3208867	  692.3	  581.6	 9106.0	...
3208868	  692.2	  581.4	 9108.0	...
3208869	  692.2	  581.5	 9110.0	...
3208870	  692.0	  581.5	 9111.0	...
3208871	  691.9	  581.4	 9110.0	...
3208872	  691.9	  581.5	 9108.0	...
3208873	  691.9	  581.6	 9111.0	...
3208874	  691.9	  581.8	 9115.0	...
3208875	  691.9	  581.7	 9120.0	...
3208876	  691.9	  581.7	 9120.0	...
3208877	  691.9	  581.6	 9114.0	...
3208878	  691.9	  581.8	 9108.0	...
3208879	  691.9	  582.1	 9102.0	...
3208880	  692.0	  582.3	 9102.0	...
3208881	  692.2	  582.1	 9104.0	...
3208882	  692.3	  582.0	 9107.0	...
3208883	  692.3	  581.9	 9108.0	...
3208884	  692.2	  582.0	 9109.0	...
3208885	  692.0	  582.2	 9109.0	...
3208886	  691.8	  582.4	 9109.0	...
3208887	  691.4	  582.2	 9111.0	...
3208888	  691.3	  582.0	 9112.0	...
3208889	  691.3	  582.1	 9112.0	...
3208890	  691.3	  582.3	 9112.0	...
3208891	  691.2	  582.6	 9112.0	...
3208892	  691.1	  582.4	 9116.0	...
3208893	  690.9	  582.2	 9120.0	...
3208894	  690.8	  582.0	 9124.0	...
3208895	  690.7	  582.2	 9125.0	...
3208896	  690.8	  582.3	 9125.0	...
3208897	  690.9	  582.3	 9126.0	...
3208898	  691.0	  582.2	 9127.0	...
3208899	  690.9	  582.1	 9127.0	...
3208900	  690.8	  582.0	 9127.0	...
3208901	  690.9	  582.0	 9127.0	...
3208902	  690.9	  582.0	 9127.0	...
3208903	  691.1	  582.0	 9126.0	...
3208904	  691.3	  581.8	 9126.0	...
3208905	  691.4	  581.6	 9127.0	...
3208906	  691.2	  581.7	 9129.0	...
3208907	  690.9	  581.9	 9131.0	...
3208908	  690.9	  582.2	 9132.0	...
3208909	  690.8	  582.2	 9132.0	...
3208910	  690.8	  582.2	 9133.0	...
3208911	  690.8	  582.2	 9134.0	...
3208912	  690.8	  582.2	 9133.0	...
3208913	  690.7	  582.1	 9133.0	...
3208914	  690.6	  582.1	 9133.0	...
3208915	  690.6	  582.2	 9130.0	...
3208916	  690.5	  582.3	 9128.0	...
3208917	  690.5	  582.5	 9126.0	...
3208918	  690.6	  582.6	 9128.0	...
3208919	  690.6	  582.7	 9129.0	...
3208920	  690.5	  582.8	 9128.0	...
3208921	  690.3	  582.7	 9126.0	...
3208922	  690.1	  582.4	 9123.0	...
3208923	  690.2	  582.2	 9120.0	...
3208924	  690.1	  582.2	 9118.0	...
3208925	  690.1	  582.4	 9118.0	...
3208926	  690.0	  582.7	 9115.0	...
3208927	  689.9	  582.5	 9114.0	...
3208928	  689.8	  582.0	 9122.0	...
3208929	  689.8	  581.6	 9131.0	...
3208930	  689.9	  581.6	 9139.0	...
3208931	  689.8	  581.6	 9137.0	...
3208932	  689.7	  581.4	 9133.0	...
3208933	  689.6	  581.2	 9127.0	...
3208934	  689.5	  581.1	 9121.0	...
3208935	  689.6	  581.3	 9120.0	...
3208936	  689.8	  581.6	 9124.0	...
3208937	  690.0	  581.9	 9127.0	...
3208938	  690.1	  582.0	 9130.0	...
3208939	  690.1	  581.9	 9133.0	...
3208940	  690.3	  581.8	 9134.0	...
3208941	  690.5	  581.9	 9135.0	...
3208942	  690.5	  581.9	 9137.0	...
3208943	  690.3	  582.1	 9139.0	...
3208944	  690.3	  581.8	 9141.0	...
3208945	  690.5	  581.5	 9140.0	...
3208946	  690.7	  581.3	 9141.0	...
3208947	  690.6	  581.4	 9142.0	...
3208948	  690.6	  581.2	 9143.0	...
3208949	  690.6	  581.2	 9144.0	...
3208950	  690.6	  581.1	 9144.0	...
3208951	  690.5	  581.2	 9144.0	...
3208952	  690.5	  581.1	 9143.0	...
3208953	  690.5	  580.9	 9142.0	...
3208954	  690.6	  581.0	 9143.0	...
3208955	  690.6	  581.2	 9144.0	...
3208956	  690.6	  581.3	 9146.0	...
3208957	  690.7	  581.4	 9146.0	...
3208958	  691.1	  581.4	 9146.0	...
3208959	  691.4	  581.5	 9147.0	...
3208960	  691.3	  581.6	 9147.0	...
3208961	  691.1	  581.4	 9148.0	...
3208962	  690.9	  581.0	 9148.0	...
3208963	  690.9	  580.6	 9147.0	...
3208964	  691.0	  580.6	 9148.0	...
3208965	  691.2	  580.5	 9150.0	...
3208966	  691.2	  580.4	 9152.0	...
3208967	  691.1	  580.6	 9152.0	...
3208968	  691.1	  580.7	 9151.0	...
3208969	  691.0	  580.8	 9151.0	...
3208970	  690.8	  580.7	 9150.0	...
3208971	  690.7	  580.6	 9150.0	...
3208972	  690.8	  580.6	 9150.0	...
3208973	  690.9	  580.5	 9151.0	...
3208974	  691.0	  580.5	 9151.0	...
3208975	  691.0	  580.6	 9146.0	...
3208976	  690.9	  580.8	 9141.0	...
3208977	  690.9	  581.0	 9137.0	...
3208978	  690.8	  581.0	 9138.0	...
3208979	  690.7	  581.2	 9139.0	...
3208980	  690.6	  581.5	 9141.0	...
3208981	  690.7	  581.7	 9142.0	...
3208982	  690.8	  581.6	 9145.0	...
3208983	  690.9	  581.5	 9146.0	...
3208984	  690.9	  581.5	 9147.0	...
3208985	  691.0	  581.5	 9147.0	...
3208986	  691.0	  581.5	 9148.0	...
3208987	  691.0	  581.5	 9148.0	...
3208988	  691.0	  581.5	 9149.0	...
3208989	  691.0	  581.5	 9149.0	...
3208990	  691.2	  581.4	 9149.0	...
3208991	  691.3	  581.3	 9146.0	...
3208992	  691.4	  581.2	 9143.0	...
3208993	  691.4	  581.2	 9140.0	...
3208994	  691.2	  581.1	 9142.0	...
3208995	  691.1	  581.0	 9147.0	...
3208996	  690.8	  581.0	 9151.0	...
3208997	  690.7	  581.0	 9154.0	...
3208998	  690.7	  580.9	 9153.0	...
3208999	  690.8	  580.9	 9154.0	...
3209000	  690.9	  580.7	 9156.0	...
3209001	  690.9	  580.5	 9157.0	...
3209002	  690.9	  580.3	 9158.0	...
3209003	  691.1	  580.6	 9160.0	...
3209004	  691.3	  580.9	 9162.0	...
3209005	  691.4	  581.2	 9161.0	...
3209006	  691.3	  580.9	 9158.0	...
3209007	  691.1	  580.7	 9153.0	...
3209008	  691.0	  580.6	 9151.0	...
3209009	  691.0	  580.8	 9149.0	...
3209010	  690.9	  580.9	 9148.0	...
3209011	  690.7	  580.9	 9148.0	...
3209012	  690.7	  581.1	 9148.0	...
3209013	  690.8	  581.2	 9149.0	...
3209014	  691.0	  581.3	 9155.0	...
3209015	  691.0	  581.2	 9160.0	...
3209016	  691.0	  581.2	 9161.0	...
3209017	  691.0	  581.2	 9157.0	...
3209018	  691.1	  581.2	 9156.0	...
3209019	  691.1	  581.1	 9158.0	...
3209020	  691.1	  581.0	 9156.0	...
3209021	  691.0	  581.0	 9150.0	...
3209022	  690.9	  581.4	 9145.0	...
3209023	  690.9	  581.7	 9145.0	...
3209024	  690.8	  581.7	 9146.0	...
3209025	  690.8	  581.5	 9146.0	...
3209026	  690.9	  581.3	 9146.0	...
3209027	  691.1	  581.3	 9151.0	...
3209028	  691.3	  581.1	 9156.0	...
3209029	  691.4	  581.1	 9162.0	...
3209030	  691.4	  581.0	 9162.0	...
3209031	  691.5	  580.9	 9161.0	...
3209032	  691.5	  580.9	 9158.0	...
3209033	  691.4	  581.0	 9153.0	...
3209034	  691.0	  581.1	 9151.0	...
3209035	  690.5	  581.3	 9149.0	...
3209036	  690.6	  581.3	 9152.0	...
3209037	  690.8	  581.4	 9154.0	...
3209038	  691.0	  581.5	 9152.0	...
3209039	  690.9	  581.5	 9147.0	...
3209040	  690.9	  581.6	 9142.0	...
3209041	  691.0	  581.3	 9142.0	...
3209042	  691.1	  581.0	 9143.0	...
3209043	  691.0	  580.9	 9143.0	...
3209044	  691.0	  581.1	 9144.0	...
3209045	  690.9	  581.6	 9146.0	...
3209046	  691.0	  581.9	 9147.0	...
3209047	  691.0	  582.2	 9148.0	...
3209048	  690.9	  582.2	 9148.0	...
3209049	  690.7	  582.2	 9147.0	...
3209050	  690.6	  582.2	 9146.0	...
3209051	  690.7	  582.2	 9146.0	...
3209052	  690.8	  582.2	 9147.0	...
3209053	  690.9	  582.4	 9146.0	...
3209054	  690.9	  582.5	 9144.0	...
3209055	  691.2	  582.5	 9143.0	...
3209056	  691.5	  582.5	 9144.0	...
3209057	  691.8	  582.3	 9145.0	...
3209058	  691.7	  582.1	 9147.0	...
3209059	  691.5	  582.0	 9148.0	...
3209060	  691.2	  581.9	 9147.0	...
3209061	  691.0	  582.0	 9144.0	...
3209062	  690.9	  582.1	 9144.0	...
3209063	  690.9	  582.1	 9147.0	...
3209064	  690.9	  582.1	 9150.0	...
3209065	  691.0	  582.0	 9151.0	...
3209066	  691.0	  582.0	 9151.0	...
3209067	  690.9	  581.9	 9150.0	...
3209068	  690.8	  581.8	 9150.0	...
3209069	  690.7	  581.8	 9146.0	...
3209070	  690.7	  582.2	 9143.0	...
3209071	  690.7	  582.3	 9140.0	...
3209072	  690.8	  582.4	 9147.0	...
3209073	  690.8	  582.2	 9154.0	...
3209074	  690.9	  582.3	 9155.0	...
3209075	  690.9	  582.3	 9149.0	...
3209076	  691.0	  582.3	 9142.0	...
3209077	  691.0	  582.4	 9140.0	...
3209078	  691.1	  582.5	 9138.0	...
3209079	  691.1	  582.6	 9138.0	...
3209080	  691.2	  582.4	 9141.0	...
3209081	  691.3	  582.3	 9144.0	...
3209082	  691.5	  582.5	 9145.0	...
3209083	  691.5	  582.9	 9143.0	...
3209084	  691.4	  583.2	 9141.0	...
3209085	  691.3	  583.0	 9140.0	...
3209086	  691.1	  582.7	 9137.0	...
3209087	  690.8	  582.6	 9134.0	...
3209088	  690.9	  582.5	 9129.0	...
3209089	  691.2	  582.5	 9128.0	...
3209090	  691.5	  582.5	 9127.0	...
3209091	  691.5	  582.4	 9129.0	...
3209092	  691.3	  582.5	 9130.0	...
3209093	  691.3	  582.5	 9130.0	...
3209094	  691.3	  582.4	 9130.0	...
3209095	  691.4	  582.2	 9125.0	...
3209096	  691.3	  582.3	 9121.0	...
3209097	  691.3	  582.5	 9119.0	...
3209098	  691.4	  582.7	 9122.0	...
3209099	  691.6	  582.9	 9124.0	...
3209100	  691.4	  583.1	 9123.0	...
3209101	  690.9	  583.3	 9121.0	...
3209102	  690.6	  583.3	 9118.0	...
3209103	  690.6	  583.3	 9117.0	...
3209104	  690.8	  583.3	 9120.0	...
3209105	  690.8	  583.4	 9123.0	...
3209106	  690.8	  583.5	 9126.0	...
3209107	  690.9	  583.4	 9125.0	...
3209108	  690.9	  583.2	 9125.0	...
3209109	  691.0	  583.0	 9124.0	...
3209110	  691.0	  582.9	 9123.0	...
3209111	  691.0	  582.9	 9122.0	...
3209112	  691.0	  583.2	 9121.0	...
3209113	  691.0	  583.7	 9121.0	...
3209114	  691.0	  584.2	 9122.0	...
3209115	  690.9	  584.3	 9122.0	...
3209116	  690.7	  584.1	 9122.0	...
3209117	  690.4	  583.7	 9122.0	...
3209118	  690.3	  583.2	 9122.0	...
3209119	  690.2	  583.2	 9122.0	...
MSG	3209120 0000 _ Number Off
3209120	  690.3	  583.1	 9123.0	...
3209121	  690.6	  583.4	 9120.0	...
3209122	  691.0	  583.8	 9119.0	...
3209123	  691.3	  584.0	 9119.0	...
3209124	  691.2	  583.8	 9120.0	...
3209125	  691.0	  583.9	 9120.0	...
3209126	  690.9	  584.2	 9117.0	...
3209127	  691.0	  584.4	 9114.0	...
3209128	  691.2	  584.4	 9114.0	...
3209129	  691.4	  584.5	 9114.0	...
3209130	  691.6	  584.6	 9114.0	...
3209131	  691.6	  584.8	 9109.0	...
3209132	  691.7	  584.7	 9103.0	...
3209133	  691.8	  584.7	 9098.0	...
3209134	  691.9	  584.6	 9099.0	...
3209135	  692.0	  584.6	 9102.0	...
3209136	  692.0	  584.6	 9104.0	...
3209137	  692.0	  585.0	 9104.0	...
3209138	  691.9	  585.5	 9104.0	...
3209139	  691.8	  586.0	 9105.0	...
3209140	  691.7	  586.1	 9100.0	...
3209141	  691.8	  586.0	 9095.0	...
3209142	  692.0	  585.8	 9090.0	...
3209143	  692.2	  585.6	 9091.0	...
3209144	  692.5	  585.6	 9093.0	...
3209145	  692.6	  585.6	 9096.0	...
3209146	  692.6	  585.6	 9100.0	...
3209147	  692.5	  585.6	 9103.0	...
3209148	  692.4	  585.6	 9109.0	...
3209149	  692.4	  585.6	 9111.0	...
3209150	  692.4	  585.5	 9113.0	...
3209151	  692.5	  585.4	 9112.0	...
3209152	  692.5	  585.3	 9111.0	...
3209153	  692.5	  585.4	 9111.0	...
3209154	  693.0	  585.4	 9107.0	...
3209155	  693.4	  585.5	 9102.0	...
3209156	  693.6	  585.4	 9098.0	...
3209157	  693.3	  585.6	 9098.0	...
3209158	  693.2	  585.7	 9098.0	...
3209159	  693.4	  585.7	 9098.0	...
3209160	  693.6	  585.5	 9099.0	...
3209161	  693.5	  585.3	 9100.0	...
3209162	  693.4	  585.0	 9101.0	...
3209163	  693.3	  584.9	 9102.0	...
3209164	  693.1	  584.9	 9099.0	...
3209165	  693.1	  584.9	 9096.0	...
3209166	  693.3	  584.8	 9094.0	...
3209167	  693.4	  584.7	 9097.0	...
3209168	  693.5	  584.7	 9100.0	...
3209169	  693.5	  584.8	 9101.0	...
3209170	  693.4	  584.7	 9101.0	...
3209171	  693.4	  584.5	 9096.0	...
3209172	  693.4	  584.4	 9090.0	...
3209173	  693.4	  584.4	 9090.0	...
3209174	  693.4	  584.5	 9095.0	...
3209175	  693.4	  584.5	 9099.0	...
3209176	  693.4	  584.5	 9097.0	...
3209177	  693.5	  584.5	 9097.0	...
3209178	  693.5	  584.5	 9098.0	...
3209179	  693.5	  584.5	 9098.0	...
3209180	  693.6	  584.4	 9097.0	...
3209181	  693.7	  584.2	 9095.0	...
3209182	  693.8	  584.1	 9094.0	...
3209183	  693.7	  584.2	 9094.0	...
3209184	  693.6	  584.5	 9094.0	...
3209185	  693.7	  584.9	 9091.0	...
3209186	  693.9	  585.3	 9088.0	...
3209187	  694.1	  585.5	 9088.0	...
3209188	  694.2	  585.8	 9091.0	...
3209189	  694.2	  586.8	 9093.0	...
3209190	  694.2	  587.8	 9091.0	...
3209191	  694.5	  588.9	 9088.0	...
3209192	  694.6	  589.4	 9087.0	...
3209193	  694.7	  589.9	 9087.0	...
3209194	  695.2	  590.3	 9086.0	...
3209195	  695.7	  590.8	 9086.0	...
3209196	  696.2	  591.7	 9085.0	...
3209197	  696.2	  592.3	 9085.0	...
3209198	  696.1	  592.9	 9080.0	...
3209199	  696.1	  593.5	 9074.0	...
3209200	  696.2	  593.9	 9069.0	...
3209201	  696.6	  594.7	 9066.0	...
3209202	  697.0	  595.8	 9061.0	...
3209203	  697.6	  597.0	 9055.0	...
3209204	  698.0	  597.8	 9049.0	...
3209205	  698.3	  598.6	 9045.0	...
3209206	  698.2	  599.3	 9042.0	...
3209207	  698.2	  599.9	 9042.0	...
3209208	  698.3	  599.4	 9041.0	...
3209209	  698.3	  598.9	 9040.0	...
3209210	  698.8	  598.4	 9038.0	...
3209211	  699.2	  598.4	 9038.0	...
3209212	  699.6	  598.2	 9038.0	...
3209213	  699.6	  598.0	 9039.0	...
3209214	  699.6	  597.8	 9039.0	...
3209215	  699.6	  597.8	 9038.0	...
3209216	  699.6	  597.1	 9036.0	...
3209217	  699.5	  596.3	 9035.0	...
3209218	  699.2	  595.7	 9033.0	...
3209219	  698.9	  595.9	 9031.0	...
3209220	  699.0	  595.8	 9029.0	...
3209221	  699.2	  595.5	 9029.0	...
3209222	  699.2	  594.9	 9029.0	...
3209223	  699.1	  594.4	 9026.0	...
3209224	  699.0	  594.2	 9024.0	...
3209225	  699.0	  594.2	 9022.0	...
3209226	  699.0	  594.2	 9021.0	...
3209227	  699.0	  594.1	 9019.0	...
3209228	  698.9	  593.9	 9013.0	...
3209229	  698.9	  593.5	 9008.0	...
3209230	  698.9	  593.2	 9004.0	...
3209231	  699.0	  593.0	 9005.0	...
3209232	  699.1	  592.8	 9006.0	...
3209233	  699.1	  592.4	 9005.0	...
3209234	  699.1	  592.1	 9003.0	...
3209235	  699.0	  591.9	 9002.0	...
3209236	  698.8	  591.3	 9007.0	...
3209237	  698.7	  590.7	 9012.0	...
3209238	  698.7	  590.0	 9016.0	...
3209239	  698.8	  590.0	 9014.0	...
3209240	  698.8	  589.9	 9011.0	...
3209241	  698.8	  589.6	 9009.0	...
3209242	  698.6	  589.3	 9008.0	...
3209243	  698.5	  589.1	 9007.0	...
3209244	  698.4	  589.1	 9005.0	...
3209245	  698.2	  589.0	 9004.0	...
3209246	  698.1	  588.9	 9004.0	...
3209247	  697.9	  588.9	 8998.0	...
3209248	  697.9	  588.9	 8993.0	...
3209249	  697.9	  588.9	 8992.0	...
3209250	  697.9	  589.0	 8996.0	...
3209251	  698.2	  589.4	 8999.0	...
3209252	  698.6	  589.8	 8998.0	...
3209253	  698.9	  590.1	 8996.0	...
3209254	  698.9	  590.1	 8993.0	...
3209255	  699.0	  590.1	 8993.0	...
3209256	  699.0	  589.9	 8993.0	...
3209257	  698.9	  589.6	 8990.0	...
3209258	  698.9	  589.4	 8987.0	...
3209259	  698.9	  589.5	 8984.0	...
3209260	  698.9	  589.6	 8981.0	...
3209261	  698.9	  589.8	 8976.0	...
3209262	  699.0	  589.9	 8973.0	...
3209263	  699.0	  590.0	 8974.0	...
3209264	  699.1	  590.0	 8974.0	...
3209265	  699.2	  590.1	 8973.0	...
3209266	  699.0	  590.2	 8976.0	...
3209267	  698.9	  590.0	 8979.0	...
3209268	  698.7	  589.8	 8979.0	...
3209269	  698.8	  589.6	 8976.0	...
3209270	  699.0	  590.0	 8972.0	...
3209271	  698.9	  590.7	 8974.0	...
3209272	  698.7	  591.4	 8977.0	...
3209273	  698.9	  591.3	 8980.0	...
3209274	  699.2	  590.9	 8979.0	...
3209275	  699.6	  591.0	 8977.0	...
3209276	  699.6	  591.6	 8974.0	...
3209277	  699.5	  592.2	 8974.0	...
3209278	  699.5	  592.6	 8972.0	...
3209279	  699.6	  593.0	 8970.0	...
3209280	  699.8	  593.2	 8968.0	...
3209281	  700.0	  593.0	 8968.0	...
3209282	  700.2	  593.3	 8967.0	...
3209283	  700.4	  593.9	 8966.0	...
3209284	  700.7	  594.5	 8960.0	...
3209285	  700.7	  594.8	 8955.0	...
3209286	  700.8	  595.0	 8950.0	...
3209287	  700.7	  595.3	 8951.0	...
3209288	  700.7	  595.5	 8950.0	...
3209289	  700.6	  595.7	 8949.0	...
3209290	  700.6	  595.7	 8948.0	...
3209291	  700.6	  595.7	 8948.0	...
3209292	  700.5	  595.8	 8947.0	...
3209293	  700.4	  596.1	 8947.0	...
3209294	  700.2	  596.2	 8945.0	...
3209295	  700.0	  596.3	 8943.0	...
3209296	  700.0	  596.2	 8940.0	...
3209297	  700.4	  596.4	 8940.0	...
3209298	  700.8	  596.5	 8940.0	...
3209299	  700.9	  596.6	 8940.0	...
3209300	  700.8	  596.5	 8941.0	...
3209301	  700.8	  596.4	 8943.0	...
3209302	  700.7	  596.4	 8945.0	...
3209303	  700.6	  596.4	 8947.0	...
3209304	  700.6	  596.4	 8948.0	...
3209305	  700.7	  596.4	 8946.0	...
3209306	  700.8	  596.6	 8945.0	...
3209307	  700.9	  596.5	 8943.0	...
3209308	  701.0	  595.8	 8944.0	...
3209309	  701.2	  595.2	 8946.0	...
3209310	  701.3	  594.7	 8947.0	...
3209311	  701.5	  594.7	 8946.0	...
3209312	  701.6	  594.8	 8945.0	...
3209313	  701.4	  594.9	 8946.0	...
3209314	  701.2	  595.0	 8950.0	...
3209315	  701.0	  595.0	 8954.0	...
3209316	  701.1	  595.0	 8960.0	...
3209317	  701.2	  594.7	 8962.0	...
3209318	  701.3	  594.4	 8963.0	...
3209319	  701.2	  594.1	 8957.0	...
3209320	  701.1	  594.3	 8952.0	...
3209321	  700.9	  594.5	 8948.0	...
3209322	  700.9	  594.6	 8949.0	...
3209323	  701.0	  594.8	 8954.0	...
3209324	  701.2	  594.9	 8959.0	...
3209325	  701.3	  594.9	 8965.0	...
3209326	  701.4	  594.7	 8968.0	...
3209327	  701.3	  594.6	 8971.0	...
3209328	  701.4	  594.1	 8973.0	...
3209329	  701.5	  593.7	 8976.0	...
3209330	  701.5	  593.6	 8980.0	...
3209331	  701.4	  594.1	 8980.0	...
3209332	  701.4	  594.2	 8978.0	...
3209333	  701.4	  593.9	 8976.0	...
3209334	  701.4	  593.5	 8976.0	...
3209335	  701.4	  593.5	 8979.0	...
3209336	  701.3	  593.5	 8982.0	...
3209337	  701.3	  593.6	 8981.0	...
3209338	  701.2	  593.4	 8975.0	...
3209339	  701.0	  593.1	 8972.0	...
3209340	  700.8	  592.9	 8974.0	...
3209341	  700.7	  592.8	 8975.0	...
3209342	  700.5	  592.7	 8974.0	...
3209343	  700.4	  592.1	 8972.0	...
3209344	  700.6	  591.7	 8974.0	...
3209345	  700.9	  591.3	 8976.0	...
3209346	  701.5	  591.2	 8978.0	...
3209347	  701.7	  591.5	 8978.0	...
3209348	  701.9	  591.8	 8974.0	...
3209349	  701.9	  592.0	 8970.0	...
3209350	  701.9	  592.0	 8965.0	...
3209351	  701.9	  592.1	 8965.0	...
3209352	  701.9	  592.2	 8967.0	...
3209353	  701.8	  592.3	 8969.0	...
3209354	  701.8	  592.3	 8970.0	...
3209355	  701.8	  592.3	 8972.0	...
3209356	  702.0	  592.4	 8974.0	...
3209357	  702.3	  592.5	 8975.0	...
3209358	  702.7	  592.6	 8974.0	...
3209359	  702.9	  592.5	 8974.0	...
3209360	  702.9	  592.4	 8975.0	...
3209361	  702.9	  592.4	 8976.0	...
3209362	  702.9	  592.4	 8977.0	...
3209363	  702.9	  592.5	 8976.0	...
3209364	  702.9	  592.7	 8975.0	...
3209365	  702.9	  592.8	 8971.0	...
3209366	  702.7	  592.8	 8968.0	...
3209367	  702.6	  592.6	 8964.0	...
3209368	  702.6	  592.2	 8970.0	...
3209369	  702.6	  592.0	 8975.0	...
3209370	  703.0	  591.7	 8980.0	...
3209371	  703.4	  591.7	 8979.0	...
3209372	  703.4	  591.7	 8979.0	...
3209373	  703.1	  591.4	 8981.0	...
3209374	  702.8	  591.0	 8983.0	...
3209375	  702.9	  590.6	 8983.0	...
3209376	  703.0	  590.6	 8982.0	...
3209377	  702.9	  590.5	 8981.0	...
3209378	  702.8	  590.5	 8980.0	...
3209379	  702.8	  590.5	 8978.0	...
3209380	  702.9	  590.5	 8974.0	...
3209381	  703.1	  590.5	 8969.0	...
3209382	  703.2	  590.5	 8967.0	...
3209383	  703.1	  590.5	 8968.0	...
3209384	  703.1	  590.4	 8969.0	...
3209385	  703.1	  590.3	 8970.0	...
3209386	  703.1	  590.1	 8971.0	...
3209387	  703.1	  590.0	 8971.0	...
3209388	  703.1	  589.9	 8970.0	...
3209389	  703.1	  589.8	 8970.0	...
3209390	  703.0	  589.9	 8970.0	...
3209391	  702.9	  590.3	 8971.0	...
3209392	  702.9	  590.6	 8971.0	...
3209393	  703.2	  590.8	 8972.0	...
3209394	  703.5	  590.6	 8975.0	...
3209395	  703.7	  590.4	 8977.0	...
3209396	  703.6	  590.4	 8977.0	...
3209397	  703.5	  590.6	 8975.0	...
3209398	  703.5	  591.0	 8972.0	...
3209399	  703.5	  591.4	 8972.0	...
3209400	  703.5	  591.6	 8972.0	...
3209401	  703.6	  591.6	 8972.0	...
3209402	  703.8	  591.9	 8972.0	...
3209403	  704.2	  592.2	 8967.0	...
3209404	  704.4	  592.5	 8961.0	...
3209405	  704.2	  592.4	 8955.0	...
3209406	  703.9	  592.4	 8953.0	...
3209407	  704.2	  592.3	 8953.0	...
3209408	  704.8	  592.5	 8954.0	...
3209409	  705.4	  592.6	 8955.0	...
3209410	  705.4	  592.8	 8958.0	...
3209411	  705.1	  592.9	 8960.0	...
3209412	  704.8	  592.9	 8958.0	...
3209413	  704.5	  593.0	 8956.0	...
3209414	  704.4	  593.0	 8953.0	...
3209415	  704.4	  593.1	 8949.0	...
3209416	  704.9	  593.4	 8946.0	...
3209417	  705.3	  593.6	 8943.0	...
3209418	  705.7	  593.8	 8943.0	...
3209419	  705.7	  593.8	 8944.0	...
3209420	  705.7	  593.8	 8942.0	...
3209421	  705.8	  593.8	 8939.0	...
3209422	  706.0	  594.0	 8936.0	...
3209423	  706.1	  594.3	 8937.0	...
3209424	  706.1	  594.6	 8937.0	...
3209425	  706.0	  594.8	 8937.0	...
3209426	  706.1	  594.8	 8936.0	...
3209427	  706.3	  594.8	 8937.0	...
3209428	  706.4	  594.8	 8939.0	...
3209429	  706.3	  594.9	 8941.0	...
3209430	  706.2	  595.0	 8942.0	...
3209431	  706.5	  595.4	 8943.0	...
3209432	  706.8	  595.9	 8943.0	...
3209433	  707.0	  596.3	 8942.0	...
3209434	  707.0	  596.4	 8943.0	...
3209435	  706.8	  596.5	 8940.0	...
3209436	  706.7	  596.6	 8938.0	...
3209437	  706.7	  596.6	 8936.0	...
3209438	  706.8	  596.5	 8934.0	...
3209439	  706.9	  596.5	 8932.0	...
3209440	  706.9	  596.6	 8929.0	...
3209441	  706.9	  597.0	 8927.0	...
3209442	  707.0	  597.3	 8926.0	...
3209443	  707.1	  597.5	 8926.0	...
3209444	  707.1	  597.4	 8926.0	...
3209445	  707.1	  597.5	 8927.0	...
3209446	  707.0	  597.1	 8927.0	...
3209447	  707.0	  596.6	 8929.0	...
3209448	  707.0	  596.3	 8930.0	...
3209449	  707.1	  596.4	 8931.0	...
3209450	  707.2	  596.1	 8930.0	...
3209451	  707.4	  595.5	 8929.0	...
3209452	  707.3	  595.0	 8928.0	...
3209453	  707.2	  595.0	 8927.0	...
3209454	  707.1	  593.9	 8927.0	...
3209455	  707.1	  592.6	 8926.0	...
3209456	  707.0	  590.8	 8927.0	...
3209457	  707.0	  590.1	 8928.0	...
3209458	  707.0	  589.7	 8929.0	...
3209459	  707.0	  588.9	 8937.0	...
3209460	  706.9	  588.2	 8944.0	...
3209461	  706.9	  587.6	 8952.0	...
3209462	  706.9	  587.6	 8952.0	...
EFIX R   3205199	3209462	4264	  696.1	  571.6	   9138
SSACC R  3209463
3209463	  707.0	  587.5	 8948.0	...
3209464	  707.0	  587.4	 8938.0	...
3209465	  707.4	  587.4	 8928.0	...
3209466	  707.7	  587.5	 8921.0	...
3209467	  708.1	  588.7	 8918.0	...
3209468	  708.5	  591.0	 8909.0	...
3209469	  708.9	  594.4	 8897.0	...
3209470	  709.7	  598.1	 8886.0	...
3209471	  710.7	  602.6	 8872.0	...
3209472	  712.3	  607.6	 8858.0	...
3209473	  713.8	  614.4	 8832.0	...
3209474	  715.1	  621.4	 8807.0	...
3209475	  716.8	  630.5	 8780.0	...
3209476	  718.5	  639.3	 8751.0	...
3209477	  720.4	  649.2	 8728.0	...
3209478	  722.1	  659.9	 8688.0	...
3209479	  723.6	  671.7	 8650.0	...
3209480	  725.7	  684.1	 8600.0	...
3209481	  727.6	  697.5	 8556.0	...
3209482	  729.5	  712.4	 8501.0	...
3209483	  730.5	  727.7	 8446.0	...
3209484	  731.9	  743.3	 8388.0	...
3209485	  733.4	  759.5	 8332.0	...
3209486	  735.2	  777.7	 8262.0	...
3209487	  736.6	  797.7	 8178.0	...
3209488	  738.1	  819.2	 8086.0	...
3209489	  739.6	  841.7	 8000.0	...
3209490	  741.0	  865.5	 7905.0	...
3209491	  741.9	  890.0	 7805.0	...
3209492	  742.5	  914.9	 7692.0	...
3209493	  742.3	  939.9	 7586.0	...
3209494	  742.7	  965.9	 7475.0	...
3209495	  743.0	  993.8	 7350.0	...
3209496	  744.5	 1022.3	 7213.0	...
3209497	  746.5	 1052.6	 7075.0	...
3209498	  749.6	 1083.9	 6941.0	...
3209499	  753.2	 1116.3	 6807.0	...
3209500	  759.9	 1149.6	 6664.0	...
3209501	  767.6	 1185.0	 6506.0	...
3209502	  777.8	 1224.0	 6327.0	...
3209503	  789.6	 1267.7	 6125.0	...
3209504	  804.5	 1316.0	 5914.0	...
3209505	  820.2	 1368.2	 5698.0	...
3209506	  836.8	 1421.8	 5466.0	...
3209507	  855.8	 1476.4	 5215.0	...
3209508	  876.8	 1535.5	 4928.0	...
3209509	  901.5	 1596.8	 4642.0	...
3209510	  927.7	 1661.8	 4353.0	...
3209511	  956.8	 1728.0	 4079.0	...
3209512	  986.4	 1796.0	 3803.0	...
3209513	 1013.9	 1859.6	 3541.0	...
3209514	 1039.3	 1917.8	 3298.0	...
3209515	 1054.5	 1953.4	 3145.0	...
3209516	 1062.5	 1971.1	 3072.0	...
3209517	 1062.5	 1971.1	 3072.0	...
SBLINK R 3209518
3209518	   .	   .	    0.0	...
3209519	   .	   .	    0.0	...
3209520	   .	   .	    0.0	...
3209521	   .	   .	    0.0	...
3209522	   .	   .	    0.0	...
3209523	   .	   .	    0.0	...
3209524	   .	   .	    0.0	...
3209525	   .	   .	    0.0	...
3209526	   .	   .	    0.0	...
3209527	   .	   .	    0.0	...
3209528	   .	   .	    0.0	...
3209529	   .	   .	    0.0	...
3209530	   .	   .	    0.0	...
3209531	   .	   .	    0.0	...
3209532	   .	   .	    0.0	...
3209533	   .	   .	    0.0	...
3209534	   .	   .	    0.0	...
3209535	   .	   .	    0.0	...
3209536	   .	   .	    0.0	...
3209537	   .	   .	    0.0	...
3209538	   .	   .	    0.0	...
3209539	   .	   .	    0.0	...
3209540	   .	   .	    0.0	...
3209541	   .	   .	    0.0	...
3209542	   .	   .	    0.0	...
3209543	   .	   .	    0.0	...
3209544	   .	   .	    0.0	...
3209545	   .	   .	    0.0	...
3209546	   .	   .	    0.0	...
3209547	   .	   .	    0.0	...
3209548	   .	   .	    0.0	...
3209549	   .	   .	    0.0	...
3209550	   .	   .	    0.0	...
3209551	   .	   .	    0.0	...
3209552	   .	   .	    0.0	...
3209553	   .	   .	    0.0	...
3209554	   .	   .	    0.0	...
3209555	   .	   .	    0.0	...
3209556	   .	   .	    0.0	...
3209557	   .	   .	    0.0	...
3209558	   .	   .	    0.0	...
3209559	   .	   .	    0.0	...
3209560	   .	   .	    0.0	...
3209561	   .	   .	    0.0	...
3209562	   .	   .	    0.0	...
3209563	   .	   .	    0.0	...
3209564	   .	   .	    0.0	...
3209565	   .	   .	    0.0	...
3209566	   .	   .	    0.0	...
3209567	   .	   .	    0.0	...
3209568	   .	   .	    0.0	...
3209569	   .	   .	    0.0	...
3209570	   .	   .	    0.0	...
3209571	   .	   .	    0.0	...
3209572	   .	   .	    0.0	...
3209573	   .	   .	    0.0	...
3209574	   .	   .	    0.0	...
3209575	   .	   .	    0.0	...
3209576	   .	   .	    0.0	...
3209577	   .	   .	    0.0	...
3209578	   .	   .	    0.0	...
3209579	   .	   .	    0.0	...
3209580	   .	   .	    0.0	...
3209581	   .	   .	    0.0	...
3209582	   .	   .	    0.0	...
3209583	   .	   .	    0.0	...
3209584	   .	   .	    0.0	...
3209585	   .	   .	    0.0	...
3209586	   .	   .	    0.0	...
3209587	   .	   .	    0.0	...
3209588	   .	   .	    0.0	...
3209589	   .	   .	    0.0	...
3209590	   .	   .	    0.0	...
3209591	   .	   .	    0.0	...
3209592	   .	   .	    0.0	...
3209593	   .	   .	    0.0	...
3209594	   .	   .	    0.0	...
3209595	   .	   .	    0.0	...
3209596	   .	   .	    0.0	...
3209597	   .	   .	    0.0	...
3209598	   .	   .	    0.0	...
3209599	   .	   .	    0.0	...
3209600	   .	   .	    0.0	...
3209601	   .	   .	    0.0	...
3209602	   .	   .	    0.0	...
3209603	   .	   .	    0.0	...
3209604	   .	   .	    0.0	...
3209605	   .	   .	    0.0	...
3209606	   .	   .	    0.0	...
3209607	   .	   .	    0.0	...
3209608	   .	   .	    0.0	...
3209609	   .	   .	    0.0	...
3209610	   .	   .	    0.0	...
3209611	   .	   .	    0.0	...
3209612	   .	   .	    0.0	...
3209613	   .	   .	    0.0	...
3209614	   .	   .	    0.0	...
3209615	   .	   .	    0.0	...
3209616	   .	   .	    0.0	...
3209617	   .	   .	    0.0	...
3209618	   .	   .	    0.0	...
3209619	   .	   .	    0.0	...
3209620	   .	   .	    0.0	...
3209621	   .	   .	    0.0	...
3209622	   .	   .	    0.0	...
3209623	   .	   .	    0.0	...
3209624	   .	   .	    0.0	...
3209625	   .	   .	    0.0	...
3209626	   .	   .	    0.0	...
3209627	   .	   .	    0.0	...
3209628	   .	   .	    0.0	...
3209629	   .	   .	    0.0	...
3209630	   .	   .	    0.0	...
3209631	   .	   .	    0.0	...
3209632	   .	   .	    0.0	...
3209633	   .	   .	    0.0	...
3209634	   .	   .	    0.0	...
3209635	   .	   .	    0.0	...
3209636	   .	   .	    0.0	...
3209637	   .	   .	    0.0	...
3209638	   .	   .	    0.0	...
3209639	   .	   .	    0.0	...
3209640	   .	   .	    0.0	...
3209641	   .	   .	    0.0	...
3209642	   .	   .	    0.0	...
3209643	   .	   .	    0.0	...
3209644	   .	   .	    0.0	...
3209645	   .	   .	    0.0	...
3209646	   .	   .	    0.0	...
3209647	   .	   .	    0.0	...
3209648	   .	   .	    0.0	...
3209649	   .	   .	    0.0	...
3209650	   .	   .	    0.0	...
3209651	   .	   .	    0.0	...
3209652	   .	   .	    0.0	...
3209653	   .	   .	    0.0	...
3209654	   .	   .	    0.0	...
3209655	   .	   .	    0.0	...
3209656	   .	   .	    0.0	...
3209657	   .	   .	    0.0	...
3209658	   .	   .	    0.0	...
3209659	   .	   .	    0.0	...
3209660	   .	   .	    0.0	...
3209661	   .	   .	    0.0	...
3209662	   .	   .	    0.0	...
3209663	   .	   .	    0.0	...
3209664	   .	   .	    0.0	...
3209665	   .	   .	    0.0	...
3209666	   .	   .	    0.0	...
3209667	   .	   .	    0.0	...
3209668	   .	   .	    0.0	...
3209669	   .	   .	    0.0	...
3209670	   .	   .	    0.0	...
3209671	   .	   .	    0.0	...
3209672	   .	   .	    0.0	...
3209673	   .	   .	    0.0	...
3209674	   .	   .	    0.0	...
3209675	   .	   .	    0.0	...
3209676	   .	   .	    0.0	...
3209677	   .	   .	    0.0	...
3209678	   .	   .	    0.0	...
3209679	   .	   .	    0.0	...
3209680	   .	   .	    0.0	...
3209681	   .	   .	    0.0	...
EBLINK R 3209518	3209681	164
3209682	 1239.5	 1790.0	 3274.0	...
3209683	 1239.5	 1790.0	 3274.0	...
3209684	 1236.0	 1783.9	 3304.0	...
3209685	 1229.1	 1772.5	 3360.0	...
3209686	 1219.1	 1754.2	 3438.0	...
3209687	 1209.5	 1736.1	 3516.0	...
3209688	 1196.9	 1715.7	 3602.0	...
3209689	 1185.6	 1696.5	 3692.0	...
3209690	 1171.7	 1676.0	 3780.0	...
3209691	 1160.5	 1656.7	 3863.0	...
3209692	 1146.2	 1637.0	 3951.0	...
3209693	 1132.5	 1617.3	 4040.0	...
3209694	 1117.9	 1596.8	 4138.0	...
3209695	 1104.6	 1574.6	 4241.0	...
3209696	 1090.8	 1552.9	 4350.0	...
3209697	 1077.9	 1531.3	 4452.0	...
3209698	 1063.8	 1510.3	 4550.0	...
3209699	 1050.1	 1488.2	 4648.0	...
3209700	 1036.3	 1466.9	 4748.0	...
3209701	 1023.2	 1445.6	 4846.0	...
3209702	 1009.9	 1424.7	 4948.0	...
3209703	  996.9	 1403.1	 5056.0	...
3209704	  983.8	 1381.0	 5166.0	...
3209705	  970.7	 1359.2	 5267.0	...
3209706	  958.1	 1337.1	 5371.0	...
3209707	  946.2	 1315.5	 5467.0	...
3209708	  935.9	 1294.5	 5569.0	...
3209709	  924.6	 1274.1	 5663.0	...
3209710	  913.3	 1254.3	 5756.0	...
3209711	  903.0	 1235.0	 5842.0	...
3209712	  893.9	 1215.6	 5925.0	...
3209713	  885.2	 1196.8	 6009.0	...
3209714	  875.6	 1177.6	 6098.0	...
3209715	  867.0	 1159.3	 6184.0	...
3209716	  857.8	 1140.9	 6271.0	...
3209717	  851.4	 1124.0	 6346.0	...
3209718	  843.0	 1107.1	 6419.0	...
3209719	  837.3	 1091.3	 6488.0	...
3209720	  830.0	 1076.3	 6557.0	...
3209721	  825.3	 1063.2	 6623.0	...
3209722	  819.6	 1050.1	 6689.0	...
3209723	  815.0	 1037.9	 6746.0	...
3209724	  810.2	 1025.5	 6802.0	...
3209725	  807.1	 1014.9	 6847.0	...
3209726	  802.3	 1004.4	 6894.0	...
3209727	  798.6	  994.8	 6936.0	...
3209728	  794.1	  985.8	 6976.0	...
3209729	  792.2	  975.9	 7016.0	...
3209730	  788.7	  967.1	 7050.0	...
3209731	  786.1	  957.4	 7088.0	...
3209732	  782.3	  949.7	 7115.0	...
3209733	  779.5	  940.7	 7151.0	...
3209734	  776.8	  932.3	 7189.0	...
3209735	  774.8	  922.7	 7231.0	...
3209736	  771.8	  914.7	 7265.0	...
3209737	  768.9	  907.2	 7292.0	...
3209738	  766.1	  900.2	 7318.0	...
3209739	  764.8	  892.4	 7350.0	...
3209740	  762.8	  884.4	 7383.0	...
3209741	  760.3	  877.4	 7418.0	...
3209742	  758.4	  870.6	 7452.0	...
3209743	  757.2	  864.6	 7479.0	...
3209744	  755.9	  857.3	 7511.0	...
3209745	  754.6	  850.7	 7536.0	...
3209746	  752.9	  844.4	 7559.0	...
3209747	  751.5	  838.8	 7583.0	...
3209748	  749.9	  833.2	 7607.0	...
3209749	  748.7	  827.2	 7634.0	...
3209750	  747.7	  822.2	 7647.0	...
3209751	  746.9	  817.0	 7667.0	...
3209752	  745.5	  812.3	 7683.0	...
3209753	  744.6	  807.0	 7705.0	...
3209754	  743.4	  802.3	 7725.0	...
3209755	  742.8	  797.7	 7748.0	...
3209756	  741.6	  793.3	 7766.0	...
3209757	  740.5	  789.2	 7783.0	...
3209758	  739.1	  784.3	 7802.0	...
3209759	  738.3	  780.3	 7823.0	...
3209760	  737.8	  775.7	 7842.0	...
3209761	  737.6	  772.4	 7856.0	...
ESACC R  3209463	3209761	299	  707.0	  587.5	  737.6	  772.4	   4.00	   1134
SFIX R   3209762
3209762	  737.3	  767.7	 7867.0	...
3209763	  737.0	  764.6	 7879.0	...
3209764	  735.9	  760.0	 7895.0	...
3209765	  735.0	  756.7	 7914.0	...
3209766	  734.4	  752.6	 7928.0	...
3209767	  734.3	  749.1	 7937.0	...
3209768	  734.3	  745.5	 7948.0	...
3209769	  733.8	  742.6	 7958.0	...
3209770	  733.4	  740.1	 7965.0	...
3209771	  732.9	  737.0	 7978.0	...
3209772	  732.6	  733.1	 7991.0	...
3209773	  731.8	  729.0	 8013.0	...
3209774	  731.2	  725.1	 8026.0	...
3209775	  730.3	  722.2	 8039.0	...
3209776	  729.8	  718.9	 8050.0	...
3209777	  728.9	  716.1	 8060.0	...
3209778	  728.4	  712.8	 8074.0	...
3209779	  728.2	  710.1	 8087.0	...
3209780	  728.3	  707.4	 8106.0	...
3209781	  728.3	  704.0	 8119.0	...
3209782	  728.2	  701.5	 8133.0	...
3209783	  727.7	  698.6	 8141.0	...
3209784	  727.0	  695.8	 8158.0	...
3209785	  726.1	  692.0	 8172.0	...
3209786	  725.8	  689.0	 8184.0	...
3209787	  725.3	  686.7	 8190.0	...
3209788	  724.9	  684.3	 8200.0	...
3209789	  724.4	  681.7	 8209.0	...
3209790	  723.9	  678.8	 8220.0	...
3209791	  723.3	  676.4	 8229.0	...
3209792	  722.7	  674.3	 8241.0	...
3209793	  722.3	  671.4	 8252.0	...
3209794	  722.0	  669.2	 8263.0	...
3209795	  721.1	  666.3	 8274.0	...
3209796	  720.3	  664.8	 8284.0	...
3209797	  719.2	  662.0	 8292.0	...
3209798	  718.7	  659.6	 8299.0	...
3209799	  718.3	  657.0	 8308.0	...
3209800	  718.0	  654.7	 8318.0	...
3209801	  717.8	  652.7	 8327.0	...
3209802	  716.8	  650.7	 8332.0	...
3209803	  716.0	  648.9	 8335.0	...
3209804	  715.3	  647.4	 8339.0	...
3209805	  715.2	  645.1	 8348.0	...
3209806	  715.2	  643.0	 8356.0	...
3209807	  714.6	  639.6	 8370.0	...
3209808	  714.0	  637.0	 8380.0	...
3209809	  713.3	  634.6	 8389.0	...
3209810	  712.6	  632.5	 8396.0	...
3209811	  711.9	  630.4	 8402.0	...
3209812	  711.4	  628.8	 8414.0	...
3209813	  711.1	  627.1	 8422.0	...
3209814	  710.7	  625.5	 8429.0	...
3209815	  710.2	  624.2	 8430.0	...
3209816	  709.9	  622.7	 8431.0	...
3209817	  709.6	  620.8	 8435.0	...
3209818	  709.3	  618.9	 8443.0	...
3209819	  708.7	  617.1	 8451.0	...
3209820	  708.1	  615.0	 8455.0	...
3209821	  707.6	  612.6	 8455.0	...
3209822	  707.4	  611.0	 8461.0	...
3209823	  706.8	  610.2	 8467.0	...
3209824	  706.3	  609.5	 8473.0	...
3209825	  705.7	  607.7	 8480.0	...
3209826	  705.7	  605.6	 8489.0	...
3209827	  705.6	  603.0	 8501.0	...
3209828	  705.6	  601.9	 8507.0	...
3209829	  705.4	  601.1	 8512.0	...
3209830	  705.2	  599.8	 8514.0	...
3209831	  705.0	  598.3	 8516.0	...
3209832	  705.0	  596.7	 8518.0	...
3209833	  704.5	  596.4	 8518.0	...
3209834	  703.9	  595.2	 8520.0	...
3209835	  703.2	  593.9	 8527.0	...
3209836	  703.0	  592.4	 8534.0	...
3209837	  702.7	  591.8	 8537.0	...
3209838	  702.3	  590.7	 8537.0	...
3209839	  702.1	  589.8	 8543.0	...
3209840	  701.9	  588.6	 8549.0	...
3209841	  701.8	  587.8	 8555.0	...
3209842	  701.5	  586.8	 8555.0	...
3209843	  701.2	  586.1	 8555.0	...
3209844	  700.9	  585.7	 8561.0	...
3209845	  701.0	  585.4	 8567.0	...
3209846	  701.1	  584.4	 8574.0	...
3209847	  701.3	  583.4	 8576.0	...
3209848	  700.9	  582.5	 8579.0	...
3209849	  700.3	  581.7	 8579.0	...
3209850	  699.7	  580.8	 8581.0	...
3209851	  699.6	  579.9	 8584.0	...
3209852	  699.6	  579.8	 8585.0	...
3209853	  699.6	  579.3	 8587.0	...
3209854	  699.6	  578.8	 8586.0	...
3209855	  699.6	  578.4	 8586.0	...
3209856	  699.6	  578.7	 8586.0	...
3209857	  699.6	  579.0	 8589.0	...
3209858	  699.6	  578.4	 8594.0	...
3209859	  699.1	  577.3	 8599.0	...
3209860	  698.5	  576.1	 8602.0	...
3209861	  698.0	  575.9	 8603.0	...
3209862	  698.1	  575.8	 8604.0	...
3209863	  698.1	  575.5	 8604.0	...
3209864	  698.0	  574.5	 8603.0	...
3209865	  697.7	  573.6	 8603.0	...
3209866	  697.3	  572.7	 8602.0	...
3209867	  697.0	  572.4	 8602.0	...
3209868	  696.8	  572.2	 8602.0	...
3209869	  696.6	  572.2	 8603.0	...
3209870	  696.5	  572.3	 8606.0	...
3209871	  696.4	  572.4	 8611.0	...
3209872	  696.4	  572.4	 8616.0	...
3209873	  696.6	  572.2	 8620.0	...
3209874	  696.8	  571.9	 8622.0	...
3209875	  696.8	  571.4	 8622.0	...
3209876	  696.5	  571.2	 8621.0	...
3209877	  696.1	  570.9	 8620.0	...
3209878	  695.9	  570.9	 8621.0	...
3209879	  695.7	  570.5	 8623.0	...
3209880	  695.5	  570.1	 8625.0	...
3209881	  695.4	  569.7	 8626.0	...
3209882	  695.4	  569.8	 8627.0	...
3209883	  695.4	  569.7	 8629.0	...
3209884	  695.2	  569.5	 8630.0	...
3209885	  695.0	  569.0	 8631.0	...
3209886	  694.9	  568.7	 8631.0	...
3209887	  695.0	  568.5	 8630.0	...
3209888	  695.1	  568.2	 8630.0	...
3209889	  695.1	  567.9	 8631.0	...
3209890	  695.1	  567.6	 8632.0	...
3209891	  695.0	  567.6	 8635.0	...
3209892	  694.9	  567.4	 8637.0	...
3209893	  694.6	  567.5	 8640.0	...
3209894	  694.4	  567.7	 8639.0	...
3209895	  694.1	  568.1	 8636.0	...
3209896	  694.1	  567.8	 8637.0	...
3209897	  694.0	  567.4	 8639.0	...
3209898	  693.9	  567.1	 8642.0	...
3209899	  693.8	  567.1	 8641.0	...
3209900	  693.7	  567.0	 8641.0	...
3209901	  693.8	  567.0	 8640.0	...
3209902	  693.8	  567.0	 8640.0	...
3209903	  693.9	  567.1	 8640.0	...
3209904	  694.0	  567.2	 8641.0	...
3209905	  694.1	  567.2	 8641.0	...
3209906	  694.0	  567.3	 8641.0	...
3209907	  694.0	  567.3	 8641.0	...
3209908	  694.0	  567.0	 8641.0	...
3209909	  693.9	  566.5	 8642.0	...
3209910	  694.0	  566.1	 8642.0	...
3209911	  694.0	  566.1	 8641.0	...
3209912	  694.0	  566.1	 8639.0	...
3209913	  694.0	  566.0	 8638.0	...
3209914	  694.0	  565.8	 8637.0	...
3209915	  694.0	  565.7	 8637.0	...
3209916	  693.9	  565.5	 8642.0	...
3209917	  693.9	  565.4	 8648.0	...
3209918	  693.9	  565.3	 8654.0	...
3209919	  693.9	  565.2	 8654.0	...
3209920	  693.7	  565.1	 8652.0	...
3209921	  693.4	  564.8	 8650.0	...
3209922	  693.3	  564.7	 8649.0	...
3209923	  693.5	  564.7	 8648.0	...
3209924	  693.7	  564.8	 8648.0	...
3209925	  693.7	  564.9	 8647.0	...
3209926	  693.8	  564.9	 8647.0	...
3209927	  693.9	  564.9	 8649.0	...
3209928	  694.0	  565.0	 8651.0	...
3209929	  694.0	  565.1	 8654.0	...
3209930	  694.0	  565.0	 8655.0	...
3209931	  694.1	  564.8	 8654.0	...
3209932	  694.2	  564.6	 8652.0	...
3209933	  694.2	  564.4	 8651.0	...
3209934	  693.9	  564.6	 8652.0	...
3209935	  693.7	  564.8	 8653.0	...
3209936	  693.5	  565.0	 8653.0	...
3209937	  693.6	  565.1	 8654.0	...
3209938	  693.5	  565.1	 8654.0	...
3209939	  693.4	  565.1	 8654.0	...
3209940	  693.1	  565.2	 8655.0	...
3209941	  692.8	  565.1	 8655.0	...
3209942	  692.7	  565.1	 8656.0	...
3209943	  692.8	  565.0	 8657.0	...
3209944	  692.8	  565.0	 8657.0	...
3209945	  692.7	  565.1	 8656.0	...
3209946	  692.7	  565.1	 8654.0	...
3209947	  692.8	  565.1	 8653.0	...
3209948	  692.6	  565.1	 8652.0	...
3209949	  692.3	  564.9	 8652.0	...
3209950	  692.1	  564.8	 8652.0	...
3209951	  692.1	  564.7	 8652.0	...
3209952	  692.2	  564.7	 8655.0	...
3209953	  692.4	  564.8	 8659.0	...
3209954	  692.5	  564.9	 8664.0	...
3209955	  692.6	  565.3	 8662.0	...
3209956	  692.8	  565.7	 8659.0	...
3209957	  692.9	  566.0	 8655.0	...
3209958	  692.8	  566.1	 8655.0	...
3209959	  692.7	  566.1	 8656.0	...
3209960	  692.6	  566.1	 8658.0	...
3209961	  692.5	  566.2	 8658.0	...
3209962	  692.4	  566.3	 8658.0	...
3209963	  692.3	  566.4	 8657.0	...
3209964	  692.3	  566.6	 8658.0	...
3209965	  692.4	  566.7	 8658.0	...
3209966	  692.5	  566.7	 8658.0	...
3209967	  692.3	  566.8	 8658.0	...
3209968	  692.1	  566.9	 8658.0	...
3209969	  691.8	  567.0	 8659.0	...
3209970	  691.9	  567.0	 8661.0	...
3209971	  692.0	  567.0	 8664.0	...
3209972	  692.0	  566.9	 8666.0	...
3209973	  691.4	  566.8	 8666.0	...
3209974	  690.8	  566.8	 8665.0	...
3209975	  690.4	  566.8	 8665.0	...
3209976	  690.5	  567.1	 8665.0	...
3209977	  690.6	  567.9	 8663.0	...
3209978	  690.7	  568.6	 8660.0	...
3209979	  690.8	  568.9	 8662.0	...
3209980	  690.9	  568.4	 8667.0	...
3209981	  690.9	  567.9	 8672.0	...
3209982	  691.1	  567.7	 8673.0	...
3209983	  691.3	  567.8	 8671.0	...
3209984	  691.2	  567.9	 8668.0	...
3209985	  690.9	  568.0	 8665.0	...
3209986	  690.5	  568.0	 8667.0	...
3209987	  690.5	  567.9	 8672.0	...
3209988	  690.5	  567.9	 8676.0	...
3209989	  690.6	  567.8	 8675.0	...
3209990	  690.6	  568.4	 8674.0	...
3209991	  690.7	  569.0	 8674.0	...
3209992	  690.7	  569.2	 8676.0	...
3209993	  690.5	  568.8	 8677.0	...
3209994	  690.4	  568.7	 8675.0	...
3209995	  690.3	  569.0	 8672.0	...
3209996	  690.3	  569.3	 8667.0	...
3209997	  690.3	  569.3	 8666.0	...
3209998	  690.4	  569.3	 8667.0	...
3209999	  690.5	  569.2	 8670.0	...
3210000	  690.4	  569.2	 8673.0	...
3210001	  690.0	  568.8	 8673.0	...
3210002	  689.6	  568.4	 8673.0	...
3210003	  689.4	  568.0	 8672.0	...
3210004	  689.4	  568.2	 8672.0	...
3210005	  689.5	  568.5	 8673.0	...
3210006	  689.6	  568.8	 8674.0	...
3210007	  689.9	  569.2	 8676.0	...
3210008	  690.2	  569.5	 8677.0	...
3210009	  690.3	  569.7	 8679.0	...
3210010	  690.2	  569.7	 8682.0	...
3210011	  690.2	  569.6	 8682.0	...
3210012	  690.2	  569.8	 8679.0	...
3210013	  690.3	  570.1	 8677.0	...
3210014	  690.3	  570.5	 8677.0	...
3210015	  690.2	  570.5	 8677.0	...
3210016	  690.2	  570.5	 8678.0	...
3210017	  690.1	  570.5	 8677.0	...
3210018	  690.0	  570.5	 8676.0	...
3210019	  689.8	  570.6	 8679.0	...
3210020	  690.1	  570.6	 8684.0	...
3210021	  690.4	  570.6	 8684.0	...
3210022	  690.6	  570.3	 8680.0	...
3210023	  690.3	  570.2	 8676.0	...
3210024	  690.0	  570.1	 8678.0	...
3210025	  689.9	  570.2	 8678.0	...
3210026	  689.8	  570.3	 8677.0	...
3210027	  689.7	  570.7	 8682.0	...
3210028	  689.7	  570.8	 8690.0	...
3210029	  689.7	  571.0	 8698.0	...
3210030	  689.6	  570.9	 8700.0	...
3210031	  689.5	  570.9	 8699.0	...
3210032	  689.4	  571.3	 8697.0	...
3210033	  689.4	  571.5	 8696.0	...
3210034	  689.8	  571.7	 8696.0	...
3210035	  690.1	  571.5	 8696.0	...
3210036	  690.2	  571.4	 8695.0	...
3210037	  689.8	  571.6	 8694.0	...
3210038	  689.4	  571.9	 8696.0	...
3210039	  689.4	  572.2	 8699.0	...
3210040	  689.4	  572.2	 8701.0	...
3210041	  689.5	  572.1	 8701.0	...
3210042	  689.5	  571.9	 8700.0	...
3210043	  689.4	  571.7	 8700.0	...
3210044	  689.2	  571.7	 8700.0	...
3210045	  689.0	  572.1	 8700.0	...
3210046	  689.0	  572.4	 8701.0	...
3210047	  689.0	  572.6	 8701.0	...
3210048	  689.0	  572.4	 8701.0	...
3210049	  689.0	  572.4	 8701.0	...
3210050	  689.0	  572.6	 8700.0	...
3210051	  689.0	  572.8	 8701.0	...
3210052	  689.3	  572.9	 8702.0	...
3210053	  689.6	  572.9	 8703.0	...
3210054	  689.6	  572.9	 8704.0	...
3210055	  689.7	  572.9	 8703.0	...
3210056	  689.7	  573.0	 8702.0	...
3210057	  689.6	  573.2	 8701.0	...
3210058	  689.5	  573.5	 8701.0	...
3210059	  689.3	  573.7	 8704.0	...
3210060	  689.2	  573.7	 8705.0	...
3210061	  689.2	  573.5	 8707.0	...
3210062	  689.1	  573.3	 8707.0	...
3210063	  689.1	  573.4	 8708.0	...
3210064	  689.1	  573.7	 8711.0	...
3210065	  689.1	  574.0	 8712.0	...
3210066	  689.2	  574.0	 8713.0	...
3210067	  689.2	  573.7	 8714.0	...
3210068	  689.2	  573.4	 8713.0	...
3210069	  689.1	  573.2	 8712.0	...
3210070	  689.0	  573.1	 8710.0	...
3210071	  689.0	  573.4	 8714.0	...
3210072	  689.2	  573.6	 8718.0	...
3210073	  689.3	  573.8	 8718.0	...
3210074	  689.4	  573.8	 8715.0	...
3210075	  689.5	  573.9	 8715.0	...
3210076	  689.2	  574.0	 8719.0	...
3210077	  688.8	  574.1	 8722.0	...
3210078	  688.4	  574.1	 8720.0	...
3210079	  688.4	  574.1	 8718.0	...
3210080	  688.9	  574.3	 8718.0	...
3210081	  689.4	  574.6	 8718.0	...
3210082	  689.8	  574.9	 8719.0	...
3210083	  689.8	  574.7	 8720.0	...
3210084	  689.7	  574.5	 8721.0	...
3210085	  689.7	  574.5	 8721.0	...
3210086	  689.7	  574.6	 8721.0	...
3210087	  689.8	  574.5	 8722.0	...
3210088	  690.0	  574.3	 8727.0	...
3210089	  690.1	  574.2	 8732.0	...
3210090	  689.8	  574.4	 8736.0	...
3210091	  689.6	  574.4	 8737.0	...
3210092	  689.2	  574.4	 8737.0	...
3210093	  689.2	  574.7	 8736.0	...
3210094	  689.2	  575.1	 8733.0	...
3210095	  689.2	  575.5	 8728.0	...
3210096	  689.2	  575.5	 8725.0	...
3210097	  689.1	  575.5	 8729.0	...
3210098	  689.1	  575.3	 8735.0	...
3210099	  689.1	  575.2	 8741.0	...
3210100	  689.1	  575.3	 8740.0	...
3210101	  689.2	  575.1	 8739.0	...
3210102	  689.2	  574.9	 8744.0	...
3210103	  689.3	  574.6	 8748.0	...
3210104	  689.4	  574.6	 8753.0	...
3210105	  689.3	  574.8	 8754.0	...
3210106	  689.2	  575.0	 8755.0	...
3210107	  689.1	  575.5	 8756.0	...
3210108	  689.1	  575.8	 8753.0	...
3210109	  689.1	  576.1	 8750.0	...
3210110	  689.0	  576.0	 8751.0	...
3210111	  689.0	  576.0	 8755.0	...
3210112	  688.8	  576.0	 8758.0	...
3210113	  688.7	  576.1	 8757.0	...
3210114	  688.6	  576.1	 8757.0	...
3210115	  688.5	  575.9	 8759.0	...
3210116	  688.5	  575.7	 8762.0	...
3210117	  688.5	  575.6	 8763.0	...
3210118	  688.5	  575.6	 8762.0	...
3210119	  688.6	  575.8	 8761.0	...
3210120	  688.5	  576.0	 8760.0	...
3210121	  688.2	  576.2	 8760.0	...
3210122	  687.9	  576.6	 8759.0	...
3210123	  687.9	  577.0	 8759.0	...
3210124	  688.1	  577.4	 8761.0	...
3210125	  688.2	  577.3	 8763.0	...
3210126	  688.1	  577.2	 8766.0	...
3210127	  687.8	  577.1	 8766.0	...
3210128	  687.8	  576.6	 8769.0	...
3210129	  687.8	  576.2	 8773.0	...
3210130	  688.0	  575.8	 8776.0	...
3210131	  688.3	  576.1	 8780.0	...
3210132	  688.4	  576.3	 8781.0	...
3210133	  688.4	  576.4	 8783.0	...
3210134	  688.3	  576.2	 8783.0	...
3210135	  688.1	  575.8	 8785.0	...
3210136	  687.8	  575.5	 8786.0	...
3210137	  687.5	  575.6	 8783.0	...
3210138	  687.4	  576.2	 8778.0	...
3210139	  687.1	  576.8	 8773.0	...
3210140	  687.0	  577.3	 8773.0	...
3210141	  687.2	  577.3	 8774.0	...
3210142	  687.4	  577.2	 8774.0	...
3210143	  687.8	  577.1	 8775.0	...
3210144	  687.8	  577.0	 8775.0	...
3210145	  687.9	  577.1	 8775.0	...
3210146	  687.8	  577.3	 8776.0	...
3210147	  687.8	  577.3	 8776.0	...
3210148	  687.7	  577.2	 8776.0	...
3210149	  687.7	  577.2	 8777.0	...
3210150	  687.7	  577.2	 8779.0	...
3210151	  687.7	  577.2	 8781.0	...
3210152	  687.9	  577.2	 8781.0	...
3210153	  688.2	  577.1	 8781.0	...
3210154	  688.2	  577.0	 8781.0	...
3210155	  688.0	  576.8	 8781.0	...
3210156	  687.7	  576.7	 8781.0	...
3210157	  687.5	  576.7	 8781.0	...
3210158	  687.5	  576.9	 8781.0	...
3210159	  687.4	  576.8	 8782.0	...
3210160	  687.4	  576.6	 8782.0	...
3210161	  687.3	  576.3	 8783.0	...
3210162	  687.3	  576.2	 8783.0	...
3210163	  687.4	  576.1	 8783.0	...
3210164	  687.7	  576.2	 8782.0	...
3210165	  688.0	  576.6	 8780.0	...
3210166	  688.0	  577.1	 8779.0	...
3210167	  688.0	  577.6	 8779.0	...
3210168	  688.1	  577.8	 8778.0	...
3210169	  688.3	  577.9	 8778.0	...
3210170	  688.5	  577.9	 8779.0	...
3210171	  688.6	  577.9	 8780.0	...
3210172	  688.3	  577.8	 8783.0	...
3210173	  688.0	  577.4	 8783.0	...
3210174	  687.8	  577.1	 8784.0	...
3210175	  687.9	  576.9	 8783.0	...
3210176	  688.0	  576.9	 8782.0	...
3210177	  688.1	  576.8	 8781.0	...
3210178	  688.1	  576.7	 8781.0	...
3210179	  687.9	  576.5	 8782.0	...
3210180	  687.7	  576.3	 8782.0	...
3210181	  687.4	  576.3	 8781.0	...
3210182	  687.3	  576.5	 8779.0	...
3210183	  687.5	  576.9	 8777.0	...
3210184	  687.8	  577.1	 8778.0	...
3210185	  687.9	  577.3	 8781.0	...
3210186	  687.8	  577.4	 8784.0	...
3210187	  687.7	  577.6	 8783.0	...
3210188	  687.7	  578.0	 8781.0	...
3210189	  687.8	  578.4	 8780.0	...
3210190	  687.6	  578.3	 8782.0	...
3210191	  687.5	  578.1	 8781.0	...
3210192	  687.6	  577.9	 8780.0	...
3210193	  687.8	  577.7	 8779.0	...
3210194	  688.1	  577.5	 8780.0	...
3210195	  688.1	  577.3	 8780.0	...
3210196	  688.1	  577.4	 8782.0	...
3210197	  687.8	  577.6	 8784.0	...
3210198	  687.4	  577.8	 8786.0	...
3210199	  687.4	  577.9	 8785.0	...
3210200	  687.6	  578.0	 8785.0	...
3210201	  687.8	  578.0	 8785.0	...
3210202	  687.8	  577.9	 8785.0	...
3210203	  687.8	  577.8	 8783.0	...
3210204	  687.8	  577.8	 8782.0	...
3210205	  687.7	  577.9	 8781.0	...
3210206	  687.7	  578.0	 8781.0	...
3210207	  687.7	  578.0	 8781.0	...
3210208	  687.7	  578.2	 8780.0	...
3210209	  687.7	  578.3	 8780.0	...
3210210	  687.8	  578.2	 8783.0	...
3210211	  687.5	  578.0	 8787.0	...
3210212	  687.1	  577.9	 8791.0	...
3210213	  687.0	  578.2	 8792.0	...
3210214	  687.2	  578.3	 8792.0	...
3210215	  687.4	  578.3	 8794.0	...
3210216	  687.5	  578.2	 8797.0	...
3210217	  687.5	  578.2	 8799.0	...
3210218	  687.5	  578.6	 8801.0	...
3210219	  687.5	  579.0	 8801.0	...
3210220	  687.6	  579.3	 8801.0	...
3210221	  687.8	  579.2	 8802.0	...
3210222	  687.9	  579.1	 8802.0	...
3210223	  687.7	  578.8	 8805.0	...
3210224	  687.3	  578.4	 8807.0	...
3210225	  687.0	  578.2	 8809.0	...
3210226	  687.0	  578.3	 8807.0	...
3210227	  687.0	  578.4	 8806.0	...
3210228	  687.1	  578.2	 8806.0	...
3210229	  687.1	  577.9	 8806.0	...
3210230	  687.2	  578.5	 8806.0	...
3210231	  687.4	  579.4	 8802.0	...
3210232	  687.4	  580.3	 8798.0	...
3210233	  687.4	  580.3	 8793.0	...
3210234	  687.4	  580.4	 8795.0	...
3210235	  687.7	  580.5	 8796.0	...
3210236	  688.1	  580.4	 8798.0	...
3210237	  687.9	  580.2	 8798.0	...
3210238	  687.3	  580.5	 8797.0	...
3210239	  686.9	  581.0	 8798.0	...
3210240	  687.0	  581.4	 8800.0	...
3210241	  687.0	  581.2	 8801.0	...
3210242	  686.9	  581.1	 8803.0	...
3210243	  687.2	  581.1	 8805.0	...
3210244	  687.6	  581.2	 8807.0	...
3210245	  687.8	  581.1	 8803.0	...
3210246	  687.5	  580.9	 8799.0	...
3210247	  687.2	  580.7	 8795.0	...
3210248	  687.3	  580.5	 8795.0	...
3210249	  687.4	  580.5	 8796.0	...
3210250	  687.5	  580.7	 8800.0	...
3210251	  687.5	  580.8	 8803.0	...
3210252	  687.5	  580.8	 8805.0	...
3210253	  687.5	  580.8	 8805.0	...
3210254	  687.4	  580.8	 8805.0	...
3210255	  687.3	  580.7	 8803.0	...
3210256	  687.2	  580.7	 8802.0	...
3210257	  687.3	  580.8	 8802.0	...
3210258	  687.4	  580.9	 8802.0	...
3210259	  687.6	  581.0	 8803.0	...
3210260	  687.7	  580.9	 8804.0	...
3210261	  687.7	  580.7	 8805.0	...
3210262	  687.7	  580.4	 8805.0	...
3210263	  687.7	  580.1	 8805.0	...
3210264	  687.7	  580.4	 8806.0	...
3210265	  687.7	  580.5	 8808.0	...
3210266	  687.7	  580.6	 8809.0	...
3210267	  687.9	  580.4	 8810.0	...
3210268	  688.1	  580.1	 8810.0	...
3210269	  688.4	  580.0	 8810.0	...
3210270	  688.5	  579.8	 8810.0	...
3210271	  688.6	  579.7	 8810.0	...
3210272	  688.6	  579.5	 8810.0	...
3210273	  688.2	  579.4	 8813.0	...
3210274	  687.9	  579.3	 8818.0	...
3210275	  687.6	  579.4	 8823.0	...
3210276	  687.6	  579.4	 8824.0	...
3210277	  687.6	  579.5	 8825.0	...
3210278	  687.7	  579.6	 8825.0	...
3210279	  687.9	  579.6	 8827.0	...
3210280	  688.2	  579.9	 8830.0	...
3210281	  688.4	  580.3	 8832.0	...
3210282	  688.5	  580.7	 8832.0	...
3210283	  688.4	  580.7	 8832.0	...
3210284	  688.2	  580.4	 8832.0	...
3210285	  688.1	  580.1	 8830.0	...
3210286	  688.1	  579.8	 8827.0	...
3210287	  687.8	  579.8	 8824.0	...
3210288	  687.5	  580.1	 8823.0	...
3210289	  687.5	  580.5	 8824.0	...
3210290	  687.8	  580.8	 8825.0	...
3210291	  687.8	  580.8	 8822.0	...
3210292	  687.6	  580.9	 8818.0	...
3210293	  687.4	  581.1	 8815.0	...
3210294	  687.5	  581.2	 8812.0	...
3210295	  687.4	  581.2	 8811.0	...
3210296	  687.2	  580.9	 8812.0	...
3210297	  686.9	  580.6	 8821.0	...
3210298	  686.7	  580.4	 8829.0	...
3210299	  686.7	  580.7	 8830.0	...
3210300	  686.8	  581.1	 8824.0	...
3210301	  686.8	  581.3	 8821.0	...
3210302	  686.8	  581.4	 8822.0	...
3210303	  687.0	  581.4	 8824.0	...
3210304	  687.9	  581.2	 8826.0	...
3210305	  688.7	  581.4	 8831.0	...
3210306	  689.0	  581.6	 8835.0	...
3210307	  688.7	  581.6	 8836.0	...
3210308	  688.3	  581.3	 8836.0	...
3210309	  688.2	  581.0	 8832.0	...
3210310	  688.2	  581.0	 8827.0	...
3210311	  688.2	  581.0	 8825.0	...
3210312	  688.2	  581.0	 8828.0	...
3210313	  688.0	  581.1	 8830.0	...
3210314	  687.9	  581.2	 8830.0	...
3210315	  687.9	  581.1	 8829.0	...
3210316	  688.0	  580.9	 8829.0	...
3210317	  688.6	  581.4	 8828.0	...
3210318	  689.1	  582.1	 8829.0	...
3210319	  689.6	  582.4	 8830.0	...
3210320	  689.5	  582.0	 8832.0	...
3210321	  689.5	  581.6	 8834.0	...
3210322	  689.4	  581.6	 8836.0	...
3210323	  689.3	  581.6	 8838.0	...
3210324	  689.4	  582.0	 8835.0	...
3210325	  689.5	  582.5	 8832.0	...
3210326	  689.6	  582.7	 8834.0	...
3210327	  689.4	  582.4	 8839.0	...
3210328	  689.1	  581.9	 8837.0	...
3210329	  689.1	  581.8	 8830.0	...
3210330	  689.5	  581.7	 8822.0	...
3210331	  689.9	  582.1	 8822.0	...
3210332	  690.1	  582.3	 8822.0	...
3210333	  690.1	  582.6	 8822.0	...
3210334	  690.1	  582.5	 8823.0	...
3210335	  690.1	  582.5	 8824.0	...
3210336	  690.3	  582.6	 8825.0	...
3210337	  690.6	  582.7	 8825.0	...
3210338	  690.7	  582.6	 8818.0	...
3210339	  690.4	  582.4	 8812.0	...
3210340	  690.2	  582.2	 8811.0	...
3210341	  690.2	  582.2	 8816.0	...
3210342	  690.2	  582.2	 8821.0	...
3210343	  690.0	  582.1	 8820.0	...
3210344	  690.0	  582.0	 8820.0	...
MSG	3210345 0000 _ Number On
3210345	  689.9	  582.0	 8821.0	...
3210346	  689.9	  582.0	 8822.0	...
3210347	  689.9	  581.9	 8822.0	...
3210348	  689.9	  581.8	 8822.0	...
3210349	  690.1	  582.3	 8820.0	...
3210350	  690.3	  582.9	 8818.0	...
3210351	  690.2	  583.5	 8816.0	...
3210352	  689.9	  583.2	 8815.0	...
3210353	  689.6	  582.9	 8812.0	...
3210354	  689.4	  582.5	 8810.0	...
3210355	  689.4	  582.4	 8810.0	...
3210356	  689.6	  582.7	 8811.0	...
3210357	  689.9	  583.1	 8811.0	...
3210358	  690.3	  583.5	 8811.0	...
3210359	  690.4	  583.4	 8810.0	...
3210360	  690.5	  583.2	 8808.0	...
3210361	  690.4	  583.1	 8806.0	...
3210362	  690.4	  583.2	 8808.0	...
3210363	  690.4	  583.4	 8810.0	...
3210364	  690.4	  583.7	 8812.0	...
3210365	  690.6	  584.0	 8813.0	...
3210366	  690.7	  584.3	 8815.0	...
3210367	  690.6	  584.3	 8815.0	...
3210368	  690.5	  584.1	 8813.0	...
3210369	  690.3	  583.8	 8811.0	...
3210370	  690.4	  583.7	 8811.0	...
3210371	  690.5	  583.8	 8810.0	...
3210372	  690.7	  583.9	 8810.0	...
3210373	  691.0	  583.9	 8809.0	...
3210374	  691.2	  584.3	 8810.0	...
3210375	  691.4	  584.7	 8810.0	...
3210376	  691.4	  584.8	 8809.0	...
3210377	  691.2	  584.7	 8806.0	...
3210378	  691.0	  584.8	 8804.0	...
3210379	  690.8	  585.1	 8801.0	...
3210380	  690.5	  585.3	 8800.0	...
3210381	  690.3	  585.5	 8799.0	...
3210382	  690.2	  585.7	 8801.0	...
3210383	  690.5	  585.7	 8802.0	...
3210384	  690.6	  585.6	 8802.0	...
3210385	  690.7	  585.5	 8801.0	...
3210386	  690.6	  585.3	 8800.0	...
3210387	  690.9	  585.1	 8798.0	...
3210388	  691.2	  585.0	 8796.0	...
3210389	  691.8	  584.8	 8795.0	...
3210390	  692.1	  584.6	 8795.0	...
3210391	  691.8	  584.4	 8794.0	...
3210392	  691.2	  584.2	 8794.0	...
3210393	  690.6	  584.5	 8796.0	...
3210394	  690.9	  584.8	 8798.0	...
3210395	  691.3	  585.1	 8800.0	...
3210396	  691.6	  585.3	 8800.0	...
3210397	  691.6	  585.5	 8799.0	...
3210398	  691.8	  585.5	 8798.0	...
3210399	  692.1	  585.9	 8797.0	...
3210400	  692.3	  586.3	 8796.0	...
3210401	  692.4	  586.7	 8795.0	...
3210402	  692.4	  586.6	 8795.0	...
3210403	  692.4	  586.5	 8795.0	...
3210404	  692.2	  586.5	 8795.0	...
3210405	  692.0	  586.6	 8795.0	...
3210406	  691.9	  586.6	 8796.0	...
3210407	  691.9	  586.6	 8794.0	...
3210408	  691.9	  586.6	 8792.0	...
3210409	  691.9	  586.6	 8790.0	...
3210410	  691.9	  586.5	 8790.0	...
3210411	  691.9	  586.3	 8789.0	...
3210412	  691.9	  586.1	 8787.0	...
3210413	  691.9	  586.5	 8785.0	...
3210414	  692.1	  587.1	 8782.0	...
3210415	  692.2	  587.7	 8780.0	...
3210416	  692.2	  587.6	 8781.0	...
3210417	  692.3	  587.5	 8782.0	...
3210418	  692.5	  587.4	 8783.0	...
3210419	  692.7	  587.4	 8783.0	...
3210420	  692.5	  587.4	 8779.0	...
3210421	  692.1	  587.5	 8775.0	...
3210422	  691.7	  587.5	 8772.0	...
3210423	  691.6	  587.5	 8772.0	...
3210424	  691.6	  587.4	 8772.0	...
3210425	  691.7	  587.4	 8772.0	...
3210426	  691.9	  587.6	 8772.0	...
3210427	  692.0	  587.8	 8771.0	...
3210428	  692.0	  588.0	 8770.0	...
3210429	  691.9	  588.1	 8769.0	...
3210430	  691.7	  588.2	 8771.0	...
3210431	  691.7	  588.2	 8773.0	...
3210432	  691.7	  588.2	 8769.0	...
3210433	  691.7	  588.2	 8764.0	...
3210434	  691.9	  588.6	 8759.0	...
3210435	  692.0	  588.9	 8759.0	...
3210436	  692.0	  589.2	 8760.0	...
3210437	  691.9	  589.1	 8759.0	...
3210438	  691.8	  588.9	 8758.0	...
3210439	  691.8	  588.7	 8756.0	...
3210440	  691.8	  588.4	 8755.0	...
3210441	  691.7	  588.3	 8754.0	...
3210442	  691.3	  588.0	 8754.0	...
3210443	  690.9	  587.7	 8754.0	...
3210444	  691.0	  587.7	 8753.0	...
3210445	  691.6	  588.0	 8752.0	...
3210446	  692.2	  588.4	 8751.0	...
3210447	  692.2	  588.6	 8749.0	...
3210448	  691.6	  588.2	 8747.0	...
3210449	  691.1	  587.9	 8744.0	...
3210450	  691.0	  587.8	 8746.0	...
3210451	  691.4	  588.2	 8749.0	...
3210452	  691.6	  588.6	 8749.0	...
3210453	  691.5	  588.8	 8747.0	...
3210454	  691.4	  589.4	 8745.0	...
3210455	  691.3	  590.0	 8745.0	...
3210456	  691.3	  590.3	 8745.0	...
3210457	  691.3	  589.9	 8746.0	...
3210458	  691.4	  589.7	 8743.0	...
3210459	  691.4	  589.7	 8740.0	...
3210460	  691.2	  590.1	 8738.0	...
3210461	  691.0	  590.5	 8740.0	...
3210462	  691.1	  590.9	 8742.0	...
3210463	  691.5	  591.5	 8740.0	...
3210464	  691.9	  592.0	 8738.0	...
3210465	  692.0	  592.0	 8735.0	...
3210466	  692.0	  591.5	 8733.0	...
3210467	  692.0	  591.1	 8733.0	...
3210468	  692.1	  591.2	 8732.0	...
3210469	  692.3	  591.3	 8731.0	...
3210470	  692.5	  591.4	 8730.0	...
3210471	  692.8	  591.5	 8728.0	...
3210472	  693.0	  591.5	 8725.0	...
3210473	  692.7	  591.6	 8723.0	...
3210474	  692.4	  591.6	 8724.0	...
3210475	  692.0	  591.6	 8725.0	...
3210476	  692.2	  591.5	 8727.0	...
3210477	  692.3	  591.8	 8726.0	...
3210478	  692.5	  592.1	 8724.0	...
3210479	  692.5	  592.1	 8721.0	...
3210480	  692.4	  591.7	 8718.0	...
3210481	  692.3	  591.3	 8717.0	...
3210482	  692.2	  591.2	 8718.0	...
3210483	  692.1	  591.2	 8718.0	...
3210484	  692.1	  591.7	 8716.0	...
3210485	  692.2	  592.1	 8713.0	...
3210486	  692.2	  592.6	 8711.0	...
3210487	  692.0	  592.6	 8710.0	...
3210488	  692.1	  592.8	 8710.0	...
3210489	  692.4	  593.0	 8711.0	...
3210490	  692.3	  593.1	 8712.0	...
3210491	  691.9	  592.9	 8711.0	...
3210492	  691.5	  592.8	 8710.0	...
3210493	  691.4	  592.9	 8708.0	...
3210494	  691.1	  593.1	 8705.0	...
3210495	  690.8	  593.2	 8704.0	...
3210496	  691.0	  593.1	 8704.0	...
3210497	  691.5	  593.1	 8703.0	...
3210498	  692.0	  593.1	 8702.0	...
3210499	  692.2	  593.2	 8701.0	...
3210500	  692.1	  593.4	 8701.0	...
3210501	  692.1	  593.6	 8699.0	...
3210502	  692.1	  593.8	 8698.0	...
3210503	  692.2	  593.9	 8697.0	...
3210504	  692.4	  593.8	 8697.0	...
3210505	  692.5	  594.1	 8696.0	...
3210506	  692.7	  594.4	 8695.0	...
3210507	  692.7	  594.6	 8695.0	...
3210508	  692.7	  594.6	 8693.0	...
3210509	  692.5	  594.4	 8692.0	...
3210510	  692.3	  594.3	 8691.0	...
3210511	  692.3	  594.3	 8692.0	...
3210512	  692.6	  594.4	 8691.0	...
3210513	  692.9	  594.4	 8687.0	...
3210514	  693.1	  594.4	 8684.0	...
3210515	  693.2	  594.6	 8678.0	...
3210516	  693.2	  595.3	 8675.0	...
3210517	  693.2	  596.0	 8670.0	...
3210518	  692.8	  595.9	 8669.0	...
3210519	  692.3	  595.3	 8667.0	...
3210520	  691.8	  595.4	 8667.0	...
3210521	  691.8	  596.1	 8670.0	...
3210522	  692.0	  596.4	 8673.0	...
3210523	  692.4	  596.0	 8675.0	...
3210524	  692.8	  595.6	 8675.0	...
3210525	  692.9	  595.6	 8677.0	...
3210526	  692.8	  595.4	 8678.0	...
3210527	  692.7	  595.2	 8676.0	...
3210528	  692.6	  595.3	 8670.0	...
3210529	  692.7	  595.5	 8664.0	...
3210530	  692.7	  595.8	 8661.0	...
3210531	  692.7	  595.8	 8661.0	...
3210532	  692.8	  596.3	 8659.0	...
3210533	  693.0	  596.9	 8658.0	...
3210534	  693.2	  597.4	 8657.0	...
3210535	  693.3	  597.4	 8656.0	...
3210536	  693.3	  597.1	 8655.0	...
3210537	  693.1	  596.9	 8653.0	...
3210538	  692.8	  596.7	 8652.0	...
3210539	  692.9	  596.7	 8650.0	...
3210540	  693.3	  597.0	 8650.0	...
3210541	  693.6	  597.3	 8649.0	...
3210542	  693.5	  597.6	 8649.0	...
3210543	  693.3	  597.6	 8648.0	...
3210544	  693.3	  597.6	 8648.0	...
3210545	  693.4	  597.6	 8649.0	...
3210546	  693.5	  597.7	 8646.0	...
3210547	  693.4	  597.5	 8643.0	...
3210548	  693.3	  597.4	 8640.0	...
3210549	  693.4	  597.5	 8640.0	...
3210550	  693.6	  598.1	 8640.0	...
3210551	  693.7	  598.7	 8640.0	...
3210552	  693.5	  598.9	 8642.0	...
3210553	  693.8	  598.7	 8644.0	...
3210554	  694.3	  598.6	 8646.0	...
3210555	  694.9	  598.6	 8645.0	...
3210556	  694.8	  598.6	 8643.0	...
3210557	  694.7	  598.6	 8640.0	...
3210558	  694.7	  598.6	 8638.0	...
3210559	  694.6	  598.7	 8636.0	...
3210560	  694.2	  598.8	 8636.0	...
3210561	  693.7	  598.8	 8634.0	...
3210562	  693.8	  598.8	 8631.0	...
3210563	  694.2	  598.7	 8628.0	...
3210564	  694.8	  598.6	 8628.0	...
3210565	  695.0	  598.7	 8628.0	...
3210566	  694.7	  598.8	 8628.0	...
3210567	  694.2	  599.0	 8627.0	...
3210568	  693.9	  599.0	 8627.0	...
3210569	  694.2	  599.1	 8626.0	...
3210570	  694.4	  599.3	 8626.0	...
3210571	  694.4	  599.4	 8626.0	...
3210572	  694.4	  599.5	 8627.0	...
3210573	  694.4	  599.4	 8626.0	...
3210574	  694.3	  599.3	 8624.0	...
3210575	  694.3	  599.3	 8621.0	...
3210576	  694.2	  599.4	 8619.0	...
3210577	  694.4	  599.5	 8618.0	...
3210578	  694.7	  599.5	 8619.0	...
3210579	  694.9	  599.6	 8622.0	...
3210580	  694.7	  599.6	 8625.0	...
3210581	  694.6	  599.6	 8628.0	...
3210582	  694.6	  599.6	 8628.0	...
3210583	  694.5	  599.7	 8626.0	...
3210584	  694.4	  599.7	 8623.0	...
3210585	  694.3	  599.7	 8622.0	...
3210586	  694.3	  600.2	 8624.0	...
3210587	  694.6	  600.6	 8626.0	...
3210588	  694.8	  600.5	 8626.0	...
3210589	  694.9	  600.1	 8623.0	...
3210590	  694.9	  599.9	 8620.0	...
3210591	  694.9	  600.1	 8617.0	...
3210592	  694.7	  600.2	 8613.0	...
3210593	  694.6	  600.0	 8610.0	...
3210594	  694.5	  599.9	 8610.0	...
3210595	  694.5	  599.9	 8611.0	...
3210596	  694.5	  599.9	 8614.0	...
3210597	  694.5	  600.0	 8616.0	...
3210598	  694.5	  600.2	 8614.0	...
3210599	  694.5	  600.6	 8608.0	...
3210600	  694.4	  600.9	 8602.0	...
3210601	  694.3	  601.1	 8599.0	...
3210602	  694.5	  601.0	 8599.0	...
3210603	  694.9	  600.9	 8600.0	...
3210604	  695.3	  601.0	 8603.0	...
3210605	  695.2	  601.2	 8606.0	...
3210606	  695.1	  601.4	 8606.0	...
3210607	  695.0	  601.6	 8605.0	...
3210608	  695.1	  601.7	 8604.0	...
3210609	  695.3	  601.8	 8606.0	...
3210610	  695.4	  601.7	 8603.0	...
3210611	  695.4	  601.6	 8598.0	...
3210612	  695.3	  601.2	 8594.0	...
3210613	  695.4	  601.0	 8593.0	...
3210614	  695.4	  601.1	 8593.0	...
3210615	  695.4	  601.4	 8592.0	...
3210616	  695.6	  601.7	 8592.0	...
3210617	  695.7	  601.7	 8591.0	...
3210618	  695.8	  601.6	 8590.0	...
3210619	  695.8	  601.5	 8593.0	...
3210620	  695.8	  601.5	 8596.0	...
3210621	  695.8	  601.4	 8599.0	...
3210622	  695.7	  601.5	 8600.0	...
3210623	  695.6	  601.6	 8595.0	...
3210624	  695.5	  601.8	 8590.0	...
3210625	  695.5	  601.8	 8585.0	...
3210626	  695.4	  601.8	 8584.0	...
3210627	  695.4	  601.7	 8582.0	...
3210628	  695.5	  601.5	 8581.0	...
3210629	  695.6	  601.5	 8580.0	...
3210630	  695.7	  601.5	 8581.0	...
3210631	  696.0	  601.5	 8584.0	...
3210632	  696.4	  601.4	 8584.0	...
3210633	  696.7	  601.3	 8583.0	...
3210634	  696.7	  601.2	 8582.0	...
3210635	  696.8	  601.2	 8582.0	...
3210636	  696.9	  601.6	 8582.0	...
3210637	  696.9	  602.0	 8582.0	...
3210638	  696.8	  602.3	 8584.0	...
3210639	  696.7	  602.2	 8585.0	...
3210640	  696.6	  602.1	 8586.0	...
3210641	  696.4	  602.0	 8585.0	...
3210642	  696.2	  601.9	 8582.0	...
3210643	  695.9	  601.8	 8580.0	...
3210644	  696.0	  601.6	 8579.0	...
3210645	  696.1	  601.6	 8580.0	...
3210646	  696.3	  602.2	 8580.0	...
3210647	  696.5	  602.7	 8579.0	...
3210648	  696.7	  603.4	 8578.0	...
MSG	3210649 0000 _ Number Off
3210649	  696.9	  603.5	 8574.0	...
3210650	  696.9	  603.6	 8571.0	...
3210651	  696.7	  603.7	 8568.0	...
3210652	  696.5	  603.8	 8567.0	...
3210653	  696.5	  603.4	 8566.0	...
3210654	  696.5	  602.8	 8563.0	...
3210655	  696.5	  602.2	 8563.0	...
3210656	  696.4	  602.3	 8563.0	...
3210657	  696.1	  602.5	 8564.0	...
3210658	  695.8	  602.6	 8565.0	...
3210659	  695.9	  602.6	 8566.0	...
3210660	  696.1	  602.4	 8566.0	...
3210661	  696.1	  602.4	 8564.0	...
3210662	  695.9	  602.4	 8560.0	...
3210663	  695.7	  602.5	 8557.0	...
3210664	  695.8	  602.4	 8554.0	...
3210665	  695.9	  602.3	 8553.0	...
3210666	  695.9	  602.5	 8552.0	...
3210667	  696.0	  602.8	 8552.0	...
3210668	  696.2	  603.4	 8555.0	...
3210669	  696.3	  604.3	 8558.0	...
3210670	  696.4	  605.5	 8555.0	...
3210671	  696.4	  606.6	 8549.0	...
3210672	  696.6	  607.6	 8541.0	...
3210673	  697.0	  608.8	 8539.0	...
3210674	  697.5	  610.7	 8537.0	...
3210675	  697.7	  612.1	 8535.0	...
3210676	  697.7	  613.4	 8533.0	...
3210677	  697.2	  613.8	 8531.0	...
3210678	  696.3	  614.6	 8530.0	...
3210679	  695.6	  615.0	 8530.0	...
3210680	  694.7	  615.2	 8530.0	...
3210681	  694.3	  615.0	 8530.0	...
3210682	  693.8	  614.7	 8531.0	...
3210683	  693.8	  614.7	 8532.0	...
3210684	  693.7	  614.5	 8533.0	...
3210685	  693.3	  614.4	 8532.0	...
3210686	  693.0	  614.1	 8532.0	...
3210687	  693.0	  613.7	 8531.0	...
3210688	  693.3	  613.6	 8532.0	...
3210689	  693.4	  613.7	 8532.0	...
3210690	  693.6	  613.9	 8533.0	...
3210691	  693.7	  613.8	 8533.0	...
3210692	  693.9	  613.7	 8529.0	...
3210693	  694.0	  613.7	 8523.0	...
3210694	  694.2	  613.5	 8517.0	...
3210695	  694.3	  613.4	 8516.0	...
3210696	  694.5	  613.3	 8516.0	...
3210697	  694.6	  613.3	 8515.0	...
3210698	  694.7	  613.2	 8518.0	...
3210699	  694.7	  613.2	 8522.0	...
3210700	  694.2	  613.2	 8522.0	...
3210701	  693.6	  613.3	 8520.0	...
3210702	  693.3	  613.3	 8520.0	...
3210703	  693.6	  613.3	 8523.0	...
3210704	  693.9	  613.2	 8522.0	...
3210705	  693.9	  613.3	 8518.0	...
3210706	  693.9	  613.5	 8514.0	...
3210707	  693.8	  613.8	 8514.0	...
3210708	  693.7	  613.9	 8515.0	...
3210709	  693.7	  614.2	 8521.0	...
3210710	  693.9	  614.6	 8527.0	...
3210711	  694.0	  615.0	 8529.0	...
3210712	  694.0	  614.9	 8525.0	...
3210713	  694.0	  614.8	 8521.0	...
3210714	  694.0	  614.8	 8517.0	...
3210715	  694.0	  614.7	 8514.0	...
3210716	  694.1	  614.1	 8513.0	...
3210717	  694.1	  613.7	 8513.0	...
3210718	  694.1	  613.3	 8514.0	...
3210719	  694.2	  613.4	 8513.0	...
3210720	  694.3	  613.6	 8512.0	...
3210721	  694.5	  613.7	 8511.0	...
3210722	  694.3	  613.7	 8510.0	...
3210723	  694.1	  613.7	 8509.0	...
3210724	  693.9	  614.0	 8508.0	...
3210725	  693.8	  614.3	 8507.0	...
3210726	  693.7	  614.4	 8506.0	...
3210727	  693.7	  614.3	 8504.0	...
3210728	  693.6	  614.2	 8504.0	...
3210729	  693.7	  614.0	 8504.0	...
3210730	  693.8	  613.7	 8504.0	...
3210731	  694.0	  613.3	 8504.0	...
3210732	  694.0	  613.1	 8503.0	...
3210733	  694.0	  613.3	 8502.0	...
3210734	  694.1	  613.6	 8502.0	...
3210735	  694.1	  613.9	 8502.0	...
3210736	  694.2	  613.5	 8504.0	...
3210737	  694.2	  613.0	 8508.0	...
3210738	  694.2	  612.5	 8510.0	...
3210739	  694.1	  613.0	 8510.0	...
3210740	  693.9	  613.6	 8508.0	...
3210741	  693.8	  614.1	 8507.0	...
3210742	  693.8	  614.1	 8506.0	...
3210743	  693.8	  614.3	 8506.0	...
3210744	  694.2	  614.3	 8505.0	...
3210745	  694.5	  614.2	 8505.0	...
3210746	  694.8	  614.4	 8504.0	...
3210747	  694.9	  614.8	 8503.0	...
3210748	  694.9	  614.8	 8501.0	...
3210749	  694.9	  614.5	 8499.0	...
3210750	  694.8	  614.4	 8503.0	...
3210751	  694.9	  614.7	 8505.0	...
3210752	  695.0	  614.9	 8507.0	...
3210753	  695.1	  614.8	 8507.0	...
3210754	  695.0	  614.6	 8506.0	...
3210755	  694.5	  614.2	 8505.0	...
3210756	  694.0	  614.0	 8503.0	...
3210757	  693.7	  614.2	 8502.0	...
3210758	  694.0	  614.5	 8503.0	...
3210759	  694.3	  614.8	 8504.0	...
3210760	  694.3	  614.8	 8505.0	...
3210761	  694.3	  614.7	 8506.0	...
3210762	  694.3	  614.7	 8507.0	...
3210763	  694.2	  614.7	 8507.0	...
3210764	  694.2	  614.7	 8503.0	...
3210765	  694.2	  614.5	 8500.0	...
3210766	  694.4	  614.3	 8498.0	...
3210767	  694.6	  614.2	 8498.0	...
3210768	  694.8	  614.2	 8498.0	...
3210769	  694.9	  614.2	 8497.0	...
3210770	  695.0	  614.2	 8496.0	...
3210771	  695.1	  614.3	 8495.0	...
3210772	  694.7	  614.1	 8494.0	...
3210773	  694.2	  614.1	 8494.0	...
3210774	  694.3	  614.0	 8499.0	...
3210775	  694.8	  614.0	 8504.0	...
3210776	  695.5	  613.9	 8509.0	...
3210777	  695.5	  614.0	 8511.0	...
3210778	  695.5	  614.3	 8513.0	...
3210779	  695.2	  614.7	 8516.0	...
3210780	  695.0	  615.1	 8517.0	...
3210781	  694.9	  615.4	 8515.0	...
3210782	  694.9	  615.6	 8512.0	...
3210783	  695.0	  615.4	 8510.0	...
3210784	  694.8	  615.1	 8509.0	...
3210785	  694.6	  614.7	 8506.0	...
3210786	  694.3	  614.2	 8503.0	...
3210787	  694.3	  613.9	 8501.0	...
3210788	  694.5	  613.9	 8501.0	...
3210789	  694.7	  614.1	 8501.0	...
3210790	  694.9	  614.3	 8502.0	...
3210791	  695.0	  614.3	 8504.0	...
3210792	  695.2	  614.5	 8507.0	...
3210793	  695.3	  614.7	 8510.0	...
3210794	  695.3	  614.9	 8505.0	...
3210795	  695.1	  614.9	 8497.0	...
3210796	  694.9	  615.0	 8488.0	...
3210797	  694.7	  615.0	 8496.0	...
3210798	  694.8	  615.1	 8503.0	...
3210799	  694.8	  615.1	 8505.0	...
3210800	  694.8	  615.2	 8499.0	...
3210801	  694.7	  615.2	 8495.0	...
3210802	  694.5	  615.3	 8498.0	...
3210803	  694.4	  615.3	 8501.0	...
3210804	  694.7	  615.4	 8502.0	...
3210805	  695.2	  615.4	 8503.0	...
3210806	  695.5	  614.5	 8502.0	...
3210807	  695.3	  613.7	 8497.0	...
3210808	  694.9	  612.9	 8492.0	...
3210809	  694.7	  612.8	 8488.0	...
3210810	  695.1	  613.5	 8489.0	...
3210811	  695.7	  614.1	 8491.0	...
3210812	  696.4	  614.4	 8495.0	...
3210813	  696.5	  614.1	 8499.0	...
3210814	  696.7	  613.8	 8504.0	...
3210815	  696.7	  613.8	 8506.0	...
3210816	  696.5	  613.9	 8505.0	...
3210817	  696.3	  614.0	 8499.0	...
3210818	  696.2	  614.1	 8494.0	...
3210819	  696.2	  614.2	 8491.0	...
3210820	  696.2	  614.2	 8491.0	...
3210821	  696.3	  614.1	 8491.0	...
3210822	  696.3	  614.1	 8488.0	...
3210823	  696.4	  614.0	 8486.0	...
3210824	  696.5	  613.9	 8484.0	...
3210825	  696.6	  613.8	 8485.0	...
3210826	  696.4	  613.8	 8486.0	...
3210827	  696.2	  613.8	 8489.0	...
3210828	  696.1	  613.8	 8489.0	...
3210829	  696.2	  613.7	 8488.0	...
3210830	  696.2	  613.5	 8486.0	...
3210831	  696.2	  613.4	 8481.0	...
3210832	  696.4	  613.4	 8478.0	...
3210833	  696.8	  613.3	 8480.0	...
3210834	  697.1	  613.2	 8485.0	...
3210835	  697.4	  613.1	 8491.0	...
3210836	  697.6	  613.3	 8492.0	...
3210837	  697.7	  613.6	 8493.0	...
3210838	  697.7	  614.0	 8491.0	...
3210839	  697.4	  613.8	 8487.0	...
3210840	  696.9	  613.7	 8482.0	...
3210841	  696.7	  613.6	 8480.0	...
3210842	  696.6	  613.8	 8479.0	...
3210843	  696.5	  613.9	 8477.0	...
3210844	  696.5	  613.8	 8474.0	...
3210845	  696.5	  613.4	 8472.0	...
3210846	  696.5	  613.1	 8473.0	...
3210847	  696.6	  613.0	 8476.0	...
3210848	  696.6	  613.1	 8478.0	...
3210849	  696.3	  613.2	 8478.0	...
3210850	  696.1	  613.2	 8480.0	...
3210851	  696.1	  613.2	 8484.0	...
3210852	  696.4	  613.6	 8487.0	...
3210853	  696.5	  613.9	 8489.0	...
3210854	  696.5	  614.0	 8491.0	...
3210855	  696.6	  613.6	 8493.0	...
3210856	  696.8	  612.9	 8494.0	...
3210857	  696.8	  612.4	 8492.0	...
3210858	  696.7	  612.4	 8489.0	...
3210859	  696.7	  612.9	 8486.0	...
3210860	  696.8	  613.4	 8486.0	...
3210861	  696.8	  613.6	 8488.0	...
MSG	3210862 0000 _ Number On
3210862	  696.7	  613.6	 8491.0	...
3210863	  696.6	  613.6	 8494.0	...
3210864	  696.5	  613.6	 8494.0	...
3210865	  696.3	  613.4	 8492.0	...
3210866	  696.2	  613.4	 8489.0	...
3210867	  696.0	  613.4	 8485.0	...
3210868	  696.0	  613.5	 8483.0	...
3210869	  696.2	  613.4	 8482.0	...
3210870	  696.4	  613.5	 8484.0	...
3210871	  696.7	  613.6	 8489.0	...
3210872	  696.7	  613.6	 8493.0	...
3210873	  696.8	  613.3	 8495.0	...
3210874	  697.0	  613.0	 8496.0	...
3210875	  696.9	  613.0	 8496.0	...
3210876	  696.7	  613.1	 8497.0	...
3210877	  696.6	  613.0	 8498.0	...
3210878	  696.7	  612.9	 8500.0	...
3210879	  696.8	  613.0	 8501.0	...
3210880	  696.8	  613.3	 8500.0	...
3210881	  696.7	  613.6	 8500.0	...
3210882	  696.5	  613.5	 8499.0	...
3210883	  696.4	  613.4	 8498.0	...
3210884	  696.3	  613.7	 8495.0	...
3210885	  696.4	  614.0	 8494.0	...
3210886	  696.6	  614.4	 8494.0	...
3210887	  696.7	  614.3	 8496.0	...
3210888	  696.7	  614.1	 8497.0	...
3210889	  696.7	  614.0	 8497.0	...
3210890	  696.6	  613.5	 8497.0	...
3210891	  696.7	  613.1	 8499.0	...
3210892	  696.7	  612.6	 8501.0	...
3210893	  696.6	  612.7	 8503.0	...
3210894	  696.5	  612.8	 8503.0	...
3210895	  696.2	  613.1	 8503.0	...
3210896	  696.0	  613.3	 8503.0	...
3210897	  695.9	  613.4	 8504.0	...
3210898	  695.9	  613.4	 8506.0	...
3210899	  695.9	  613.3	 8507.0	...
3210900	  696.0	  613.3	 8507.0	...
3210901	  696.1	  613.3	 8507.0	...
3210902	  696.3	  613.4	 8511.0	...
3210903	  696.5	  613.4	 8514.0	...
3210904	  696.7	  613.3	 8518.0	...
3210905	  696.9	  613.2	 8518.0	...
3210906	  696.9	  613.1	 8518.0	...
3210907	  696.9	  613.2	 8516.0	...
3210908	  696.9	  613.6	 8515.0	...
3210909	  696.9	  613.9	 8514.0	...
3210910	  696.8	  614.0	 8516.0	...
3210911	  696.9	  613.9	 8512.0	...
3210912	  697.0	  613.7	 8507.0	...
3210913	  697.1	  613.7	 8505.0	...
3210914	  697.1	  613.6	 8506.0	...
3210915	  696.6	  613.6	 8508.0	...
3210916	  696.2	  613.6	 8509.0	...
3210917	  695.8	  613.6	 8511.0	...
3210918	  696.1	  613.5	 8513.0	...
3210919	  696.3	  613.4	 8513.0	...
3210920	  696.4	  613.4	 8512.0	...
3210921	  696.2	  613.0	 8511.0	...
3210922	  696.0	  612.7	 8511.0	...
3210923	  695.8	  612.6	 8510.0	...
3210924	  695.9	  613.1	 8511.0	...
3210925	  695.9	  613.6	 8513.0	...
3210926	  695.8	  613.7	 8515.0	...
3210927	  695.8	  613.3	 8514.0	...
3210928	  695.9	  612.9	 8515.0	...
3210929	  696.2	  612.5	 8516.0	...
3210930	  696.4	  612.5	 8517.0	...
3210931	  696.5	  612.9	 8518.0	...
3210932	  696.5	  613.3	 8522.0	...
3210933	  696.6	  613.6	 8525.0	...
3210934	  696.6	  613.6	 8523.0	...
3210935	  696.6	  613.7	 8518.0	...
3210936	  696.4	  613.8	 8515.0	...
3210937	  696.1	  613.9	 8516.0	...
3210938	  695.7	  613.5	 8517.0	...
3210939	  695.5	  613.1	 8516.0	...
3210940	  695.5	  612.8	 8518.0	...
3210941	  695.6	  613.0	 8519.0	...
3210942	  695.7	  613.2	 8521.0	...
3210943	  695.8	  613.5	 8522.0	...
3210944	  695.8	  613.6	 8525.0	...
3210945	  696.2	  613.5	 8527.0	...
3210946	  696.6	  613.3	 8529.0	...
3210947	  697.0	  612.7	 8525.0	...
3210948	  696.9	  612.2	 8519.0	...
3210949	  696.7	  612.2	 8514.0	...
3210950	  696.6	  612.6	 8514.0	...
3210951	  696.7	  612.9	 8520.0	...
3210952	  696.9	  613.0	 8526.0	...
3210953	  697.0	  613.0	 8531.0	...
3210954	  697.0	  613.0	 8530.0	...
3210955	  696.5	  613.0	 8530.0	...
3210956	  696.1	  613.0	 8530.0	...
3210957	  695.5	  613.0	 8528.0	...
3210958	  695.3	  612.9	 8528.0	...
3210959	  695.2	  612.9	 8528.0	...
3210960	  695.5	  612.8	 8529.0	...
3210961	  695.8	  612.7	 8527.0	...
3210962	  696.0	  612.7	 8525.0	...
3210963	  696.0	  612.8	 8526.0	...
3210964	  696.1	  612.9	 8531.0	...
3210965	  696.1	  613.2	 8536.0	...
3210966	  696.1	  613.5	 8537.0	...
3210967	  696.1	  613.6	 8536.0	...
3210968	  696.2	  613.6	 8534.0	...
3210969	  696.4	  613.6	 8534.0	...
3210970	  696.4	  613.7	 8534.0	...
3210971	  696.4	  613.6	 8539.0	...
3210972	  696.1	  613.4	 8544.0	...
3210973	  695.8	  613.0	 8546.0	...
3210974	  695.7	  612.7	 8544.0	...
3210975	  696.2	  612.5	 8544.0	...
3210976	  696.8	  613.0	 8547.0	...
3210977	  696.8	  613.5	 8549.0	...
3210978	  696.5	  613.9	 8549.0	...
3210979	  696.1	  613.8	 8547.0	...
3210980	  695.8	  613.7	 8546.0	...
3210981	  695.7	  613.6	 8545.0	...
3210982	  695.7	  613.8	 8545.0	...
3210983	  695.9	  614.0	 8544.0	...
3210984	  695.9	  614.1	 8543.0	...
3210985	  695.9	  614.0	 8542.0	...
3210986	  695.9	  614.0	 8542.0	...
3210987	  695.9	  613.3	 8542.0	...
3210988	  696.0	  612.5	 8543.0	...
3210989	  696.0	  612.1	 8546.0	...
3210990	  696.0	  612.4	 8549.0	...
3210991	  695.9	  612.7	 8552.0	...
3210992	  695.8	  612.7	 8554.0	...
3210993	  695.8	  612.7	 8555.0	...
3210994	  695.7	  613.4	 8556.0	...
3210995	  695.9	  614.0	 8556.0	...
3210996	  696.0	  614.7	 8555.0	...
3210997	  696.0	  614.8	 8554.0	...
3210998	  695.8	  614.7	 8553.0	...
3210999	  695.6	  614.6	 8553.0	...
3211000	  695.6	  614.6	 8554.0	...
3211001	  695.5	  614.5	 8557.0	...
3211002	  695.4	  614.6	 8560.0	...
3211003	  695.2	  614.6	 8561.0	...
3211004	  695.0	  614.1	 8562.0	...
3211005	  695.1	  613.6	 8563.0	...
3211006	  695.3	  613.7	 8563.0	...
3211007	  695.5	  614.3	 8563.0	...
3211008	  695.3	  614.5	 8562.0	...
3211009	  695.2	  614.2	 8561.0	...
3211010	  695.1	  614.0	 8561.0	...
3211011	  695.1	  614.0	 8561.0	...
3211012	  695.2	  614.1	 8563.0	...
3211013	  695.2	  614.1	 8559.0	...
3211014	  695.4	  614.1	 8555.0	...
3211015	  695.5	  614.1	 8554.0	...
3211016	  695.5	  614.0	 8558.0	...
3211017	  695.3	  613.8	 8561.0	...
3211018	  695.1	  613.7	 8562.0	...
3211019	  695.1	  613.6	 8562.0	...
3211020	  695.4	  613.7	 8565.0	...
3211021	  695.8	  613.6	 8568.0	...
3211022	  696.2	  613.6	 8573.0	...
3211023	  696.3	  613.8	 8574.0	...
3211024	  695.8	  614.0	 8570.0	...
3211025	  695.1	  614.2	 8564.0	...
3211026	  694.4	  614.2	 8559.0	...
3211027	  694.4	  614.2	 8561.0	...
3211028	  694.3	  614.3	 8563.0	...
3211029	  694.3	  614.5	 8564.0	...
3211030	  694.8	  614.6	 8563.0	...
3211031	  695.2	  614.2	 8562.0	...
3211032	  695.7	  613.6	 8562.0	...
3211033	  695.9	  612.9	 8564.0	...
3211034	  696.1	  612.7	 8567.0	...
3211035	  695.8	  612.9	 8568.0	...
3211036	  695.3	  613.2	 8569.0	...
3211037	  695.0	  613.4	 8570.0	...
3211038	  695.2	  613.6	 8571.0	...
3211039	  695.4	  613.8	 8574.0	...
3211040	  695.4	  613.9	 8578.0	...
3211041	  695.3	  614.0	 8580.0	...
3211042	  695.2	  614.0	 8578.0	...
3211043	  695.2	  614.1	 8575.0	...
3211044	  695.3	  614.2	 8576.0	...
3211045	  695.4	  614.3	 8578.0	...
3211046	  695.6	  614.4	 8581.0	...
3211047	  695.8	  614.7	 8582.0	...
3211048	  696.0	  614.9	 8583.0	...
3211049	  696.0	  615.0	 8584.0	...
3211050	  696.1	  614.9	 8584.0	...
3211051	  696.3	  615.2	 8583.0	...
3211052	  696.5	  615.4	 8581.0	...
3211053	  696.6	  615.7	 8586.0	...
3211054	  696.5	  615.5	 8591.0	...
3211055	  696.3	  615.3	 8596.0	...
3211056	  696.0	  615.2	 8596.0	...
3211057	  695.8	  615.2	 8597.0	...
3211058	  695.7	  615.1	 8597.0	...
3211059	  695.7	  615.0	 8595.0	...
3211060	  695.6	  614.9	 8594.0	...
3211061	  695.6	  614.6	 8592.0	...
3211062	  695.5	  614.3	 8591.0	...
3211063	  695.6	  614.4	 8592.0	...
3211064	  695.6	  614.6	 8594.0	...
3211065	  695.6	  614.9	 8595.0	...
3211066	  695.5	  614.9	 8596.0	...
3211067	  695.5	  615.3	 8596.0	...
3211068	  695.6	  615.5	 8594.0	...
3211069	  695.7	  615.9	 8592.0	...
3211070	  695.7	  615.8	 8591.0	...
3211071	  695.8	  615.7	 8593.0	...
3211072	  695.9	  615.5	 8597.0	...
3211073	  695.9	  615.5	 8600.0	...
3211074	  695.8	  616.0	 8598.0	...
3211075	  695.8	  616.7	 8595.0	...
3211076	  695.8	  617.3	 8592.0	...
3211077	  695.9	  617.5	 8592.0	...
3211078	  696.0	  617.4	 8593.0	...
3211079	  696.1	  617.3	 8593.0	...
3211080	  696.3	  617.2	 8594.0	...
3211081	  696.3	  617.2	 8595.0	...
3211082	  696.0	  617.2	 8592.0	...
3211083	  695.7	  617.6	 8589.0	...
3211084	  695.3	  617.9	 8587.0	...
3211085	  695.5	  618.3	 8589.0	...
3211086	  695.6	  618.3	 8591.0	...
3211087	  695.6	  618.3	 8594.0	...
3211088	  695.6	  618.1	 8596.0	...
3211089	  695.5	  617.8	 8596.0	...
3211090	  695.5	  617.5	 8595.0	...
3211091	  695.5	  617.3	 8596.0	...
3211092	  695.7	  617.2	 8596.0	...
3211093	  695.8	  617.0	 8597.0	...
3211094	  695.5	  617.0	 8595.0	...
3211095	  695.0	  617.2	 8594.0	...
3211096	  694.9	  617.4	 8592.0	...
3211097	  695.3	  617.6	 8591.0	...
3211098	  695.7	  617.6	 8589.0	...
3211099	  695.7	  617.5	 8589.0	...
3211100	  695.7	  617.4	 8589.0	...
3211101	  695.7	  617.3	 8588.0	...
3211102	  695.5	  617.4	 8586.0	...
3211103	  695.3	  617.5	 8589.0	...
3211104	  695.3	  617.7	 8595.0	...
3211105	  695.5	  617.3	 8600.0	...
3211106	  695.7	  616.8	 8602.0	...
3211107	  695.9	  616.2	 8603.0	...
3211108	  696.0	  616.1	 8604.0	...
3211109	  695.8	  616.4	 8604.0	...
3211110	  695.5	  616.7	 8604.0	...
3211111	  695.6	  617.2	 8604.0	...
3211112	  695.9	  617.4	 8605.0	...
3211113	  696.2	  617.5	 8605.0	...
3211114	  696.4	  618.1	 8608.0	...
3211115	  696.7	  618.8	 8610.0	...
3211116	  697.0	  619.4	 8606.0	...
3211117	  696.9	  618.8	 8597.0	...
3211118	  696.8	  618.1	 8588.0	...
3211119	  697.0	  618.1	 8590.0	...
3211120	  697.2	  619.1	 8596.0	...
3211121	  697.5	  620.1	 8603.0	...
3211122	  697.5	  620.5	 8604.0	...
3211123	  697.6	  620.4	 8599.0	...
3211124	  697.7	  620.7	 8594.0	...
3211125	  697.8	  621.0	 8591.0	...
3211126	  697.9	  621.5	 8593.0	...
3211127	  698.0	  622.3	 8594.0	...
3211128	  698.1	  623.0	 8590.0	...
3211129	  698.2	  623.7	 8587.0	...
3211130	  698.5	  623.9	 8585.0	...
3211131	  699.0	  624.4	 8584.0	...
3211132	  699.3	  624.9	 8581.0	...
3211133	  699.4	  625.3	 8575.0	...
3211134	  699.4	  625.7	 8571.0	...
3211135	  699.5	  626.1	 8567.0	...
3211136	  699.7	  626.6	 8565.0	...
3211137	  699.9	  626.6	 8563.0	...
3211138	  700.0	  626.5	 8562.0	...
3211139	  699.9	  626.3	 8563.0	...
3211140	  699.4	  625.3	 8568.0	...
3211141	  698.7	  624.0	 8574.0	...
3211142	  698.1	  622.9	 8578.0	...
3211143	  697.9	  622.8	 8580.0	...
EFIX R   3209762	3211143	1382	  694.4	  597.8	   8627
SSACC R  3211144
3211144	  697.9	  621.8	 8579.0	...
3211145	  698.3	  620.6	 8581.0	...
3211146	  698.6	  619.5	 8587.0	...
3211147	  699.0	  619.5	 8594.0	...
3211148	  699.1	  619.7	 8597.0	...
3211149	  699.7	  621.2	 8596.0	...
3211150	  700.5	  623.5	 8595.0	...
3211151	  701.6	  628.3	 8585.0	...
3211152	  703.0	  634.3	 8573.0	...
3211153	  704.5	  642.8	 8547.0	...
3211154	  705.8	  652.2	 8526.0	...
3211155	  707.4	  663.1	 8490.0	...
3211156	  708.9	  674.4	 8450.0	...
3211157	  711.5	  687.3	 8396.0	...
3211158	  713.7	  701.2	 8350.0	...
3211159	  716.4	  716.9	 8300.0	...
3211160	  718.7	  733.2	 8247.0	...
3211161	  721.8	  751.4	 8178.0	...
3211162	  725.3	  770.7	 8104.0	...
3211163	  728.8	  791.8	 8027.0	...
3211164	  733.4	  814.4	 7944.0	...
3211165	  738.3	  838.4	 7851.0	...
3211166	  743.4	  863.7	 7745.0	...
3211167	  748.1	  889.6	 7641.0	...
3211168	  753.0	  914.7	 7541.0	...
3211169	  758.0	  940.2	 7439.0	...
3211170	  762.9	  966.9	 7323.0	...
3211171	  768.4	  994.4	 7205.0	...
3211172	  774.7	 1023.0	 7089.0	...
3211173	  782.9	 1052.9	 6973.0	...
3211174	  792.8	 1086.4	 6839.0	...
3211175	  804.0	 1121.9	 6691.0	...
3211176	  815.0	 1160.2	 6531.0	...
3211177	  827.6	 1201.8	 6357.0	...
3211178	  843.2	 1248.0	 6162.0	...
3211179	  861.6	 1298.5	 5956.0	...
MSG	3211180 0000 _ Number Off
3211180	  881.6	 1349.8	 5740.0	...
3211181	  901.9	 1401.2	 5524.0	...
3211182	  924.4	 1452.6	 5296.0	...
3211183	  949.8	 1507.7	 5052.0	...
3211184	  981.0	 1567.5	 4772.0	...
3211185	 1013.8	 1631.3	 4485.0	...
3211186	 1047.9	 1696.8	 4199.0	...
3211187	 1081.8	 1764.1	 3936.0	...
3211188	 1114.4	 1827.1	 3680.0	...
3211189	 1147.4	 1888.0	 3437.0	...
3211190	 1180.0	 1942.8	 3198.0	...
3211191	 1203.5	 1979.8	 3041.0	...
3211192	 1215.5	 1997.2	 2961.0	...
3211193	 1215.5	 1997.2	 2961.0	...
SBLINK R 3211194
3211194	   .	   .	    0.0	...
3211195	   .	   .	    0.0	...
3211196	   .	   .	    0.0	...
3211197	   .	   .	    0.0	...
3211198	   .	   .	    0.0	...
3211199	   .	   .	    0.0	...
3211200	   .	   .	    0.0	...
3211201	   .	   .	    0.0	...
3211202	   .	   .	    0.0	...
3211203	   .	   .	    0.0	...
3211204	   .	   .	    0.0	...
3211205	   .	   .	    0.0	...
3211206	   .	   .	    0.0	...
3211207	   .	   .	    0.0	...
3211208	   .	   .	    0.0	...
3211209	   .	   .	    0.0	...
3211210	   .	   .	    0.0	...
3211211	   .	   .	    0.0	...
3211212	   .	   .	    0.0	...
3211213	   .	   .	    0.0	...
3211214	   .	   .	    0.0	...
3211215	   .	   .	    0.0	...
3211216	   .	   .	    0.0	...
3211217	   .	   .	    0.0	...
3211218	   .	   .	    0.0	...
3211219	   .	   .	    0.0	...
3211220	   .	   .	    0.0	...
3211221	   .	   .	    0.0	...
3211222	   .	   .	    0.0	...
3211223	   .	   .	    0.0	...
3211224	   .	   .	    0.0	...
3211225	   .	   .	    0.0	...
3211226	   .	   .	    0.0	...
3211227	   .	   .	    0.0	...
3211228	   .	   .	    0.0	...
3211229	   .	   .	    0.0	...
3211230	   .	   .	    0.0	...
3211231	   .	   .	    0.0	...
3211232	   .	   .	    0.0	...
3211233	   .	   .	    0.0	...
3211234	   .	   .	    0.0	...
3211235	   .	   .	    0.0	...
3211236	   .	   .	    0.0	...
3211237	   .	   .	    0.0	...
3211238	   .	   .	    0.0	...
3211239	   .	   .	    0.0	...
3211240	   .	   .	    0.0	...
3211241	   .	   .	    0.0	...
3211242	   .	   .	    0.0	...
3211243	   .	   .	    0.0	...
3211244	   .	   .	    0.0	...
3211245	   .	   .	    0.0	...
3211246	   .	   .	    0.0	...
3211247	   .	   .	    0.0	...
3211248	   .	   .	    0.0	...
3211249	   .	   .	    0.0	...
3211250	   .	   .	    0.0	...
3211251	   .	   .	    0.0	...
3211252	   .	   .	    0.0	...
3211253	   .	   .	    0.0	...
3211254	   .	   .	    0.0	...
3211255	   .	   .	    0.0	...
3211256	   .	   .	    0.0	...
3211257	   .	   .	    0.0	...
3211258	   .	   .	    0.0	...
3211259	   .	   .	    0.0	...
3211260	   .	   .	    0.0	...
3211261	   .	   .	    0.0	...
3211262	   .	   .	    0.0	...
3211263	   .	   .	    0.0	...
3211264	   .	   .	    0.0	...
3211265	   .	   .	    0.0	...
3211266	   .	   .	    0.0	...
3211267	   .	   .	    0.0	...
3211268	   .	   .	    0.0	...
3211269	   .	   .	    0.0	...
3211270	   .	   .	    0.0	...
3211271	   .	   .	    0.0	...
3211272	   .	   .	    0.0	...
3211273	   .	   .	    0.0	...
3211274	   .	   .	    0.0	...
3211275	   .	   .	    0.0	...
3211276	   .	   .	    0.0	...
3211277	   .	   .	    0.0	...
3211278	   .	   .	    0.0	...
3211279	   .	   .	    0.0	...
3211280	   .	   .	    0.0	...
3211281	   .	   .	    0.0	...
3211282	   .	   .	    0.0	...
3211283	   .	   .	    0.0	...
3211284	   .	   .	    0.0	...
3211285	   .	   .	    0.0	...
3211286	   .	   .	    0.0	...
3211287	   .	   .	    0.0	...
3211288	   .	   .	    0.0	...
3211289	   .	   .	    0.0	...
3211290	   .	   .	    0.0	...
3211291	   .	   .	    0.0	...
3211292	   .	   .	    0.0	...
3211293	   .	   .	    0.0	...
3211294	   .	   .	    0.0	...
3211295	   .	   .	    0.0	...
3211296	   .	   .	    0.0	...
3211297	   .	   .	    0.0	...
3211298	   .	   .	    0.0	...
3211299	   .	   .	    0.0	...
3211300	   .	   .	    0.0	...
3211301	   .	   .	    0.0	...
3211302	   .	   .	    0.0	...
3211303	   .	   .	    0.0	...
3211304	   .	   .	    0.0	...
3211305	   .	   .	    0.0	...
3211306	   .	   .	    0.0	...
3211307	   .	   .	    0.0	...
3211308	   .	   .	    0.0	...
3211309	   .	   .	    0.0	...
3211310	   .	   .	    0.0	...
3211311	   .	   .	    0.0	...
3211312	   .	   .	    0.0	...
3211313	   .	   .	    0.0	...
3211314	   .	   .	    0.0	...
3211315	   .	   .	    0.0	...
3211316	   .	   .	    0.0	...
3211317	   .	   .	    0.0	...
3211318	   .	   .	    0.0	...
3211319	   .	   .	    0.0	...
3211320	   .	   .	    0.0	...
3211321	   .	   .	    0.0	...
3211322	   .	   .	    0.0	...
3211323	   .	   .	    0.0	...
3211324	   .	   .	    0.0	...
3211325	   .	   .	    0.0	...
3211326	   .	   .	    0.0	...
3211327	   .	   .	    0.0	...
3211328	   .	   .	    0.0	...
3211329	   .	   .	    0.0	...
3211330	   .	   .	    0.0	...
3211331	   .	   .	    0.0	...
3211332	   .	   .	    0.0	...
3211333	   .	   .	    0.0	...
3211334	   .	   .	    0.0	...
3211335	   .	   .	    0.0	...
3211336	   .	   .	    0.0	...
3211337	   .	   .	    0.0	...
3211338	   .	   .	    0.0	...
3211339	   .	   .	    0.0	...
3211340	   .	   .	    0.0	...
3211341	   .	   .	    0.0	...
3211342	   .	   .	    0.0	...
3211343	   .	   .	    0.0	...
3211344	   .	   .	    0.0	...
3211345	   .	   .	    0.0	...
3211346	   .	   .	    0.0	...
3211347	   .	   .	    0.0	...
3211348	   .	   .	    0.0	...
3211349	   .	   .	    0.0	...
3211350	   .	   .	    0.0	...
3211351	   .	   .	    0.0	...
3211352	   .	   .	    0.0	...
3211353	   .	   .	    0.0	...
3211354	   .	   .	    0.0	...
3211355	   .	   .	    0.0	...
3211356	   .	   .	    0.0	...
3211357	   .	   .	    0.0	...
3211358	   .	   .	    0.0	...
3211359	   .	   .	    0.0	...
3211360	   .	   .	    0.0	...
3211361	   .	   .	    0.0	...
3211362	   .	   .	    0.0	...
3211363	   .	   .	    0.0	...
3211364	   .	   .	    0.0	...
3211365	   .	   .	    0.0	...
3211366	   .	   .	    0.0	...
3211367	   .	   .	    0.0	...
3211368	   .	   .	    0.0	...
3211369	   .	   .	    0.0	...
3211370	   .	   .	    0.0	...
3211371	   .	   .	    0.0	...
3211372	   .	   .	    0.0	...
3211373	   .	   .	    0.0	...
3211374	   .	   .	    0.0	...
3211375	   .	   .	    0.0	...
3211376	   .	   .	    0.0	...
3211377	   .	   .	    0.0	...
3211378	   .	   .	    0.0	...
3211379	   .	   .	    0.0	...
3211380	   .	   .	    0.0	...
MSG	3211381 0000 _ Number On
3211381	   .	   .	    0.0	...
3211382	   .	   .	    0.0	...
3211383	   .	   .	    0.0	...
3211384	   .	   .	    0.0	...
3211385	   .	   .	    0.0	...
3211386	   .	   .	    0.0	...
3211387	   .	   .	    0.0	...
3211388	   .	   .	    0.0	...
3211389	   .	   .	    0.0	...
3211390	   .	   .	    0.0	...
3211391	   .	   .	    0.0	...
3211392	   .	   .	    0.0	...
3211393	   .	   .	    0.0	...
3211394	   .	   .	    0.0	...
3211395	   .	   .	    0.0	...
3211396	   .	   .	    0.0	...
3211397	   .	   .	    0.0	...
3211398	   .	   .	    0.0	...
3211399	   .	   .	    0.0	...
3211400	   .	   .	    0.0	...
3211401	   .	   .	    0.0	...
3211402	   .	   .	    0.0	...
3211403	   .	   .	    0.0	...
3211404	   .	   .	    0.0	...
3211405	   .	   .	    0.0	...
3211406	   .	   .	    0.0	...
3211407	   .	   .	    0.0	...
3211408	   .	   .	    0.0	...
3211409	   .	   .	    0.0	...
3211410	   .	   .	    0.0	...
3211411	   .	   .	    0.0	...
3211412	   .	   .	    0.0	...
3211413	   .	   .	    0.0	...
3211414	   .	   .	    0.0	...
3211415	   .	   .	    0.0	...
3211416	   .	   .	    0.0	...
EBLINK R 3211194	3211416	223
3211417	 1278.8	 1826.5	 3183.0	...
3211418	 1278.8	 1826.5	 3183.0	...
3211419	 1275.6	 1821.8	 3209.0	...
3211420	 1268.7	 1810.8	 3261.0	...
3211421	 1259.5	 1794.8	 3334.0	...
3211422	 1249.3	 1776.4	 3407.0	...
3211423	 1238.4	 1757.2	 3486.0	...
3211424	 1224.3	 1736.8	 3569.0	...
3211425	 1210.5	 1716.8	 3650.0	...
3211426	 1197.4	 1698.0	 3737.0	...
3211427	 1184.7	 1677.5	 3825.0	...
3211428	 1171.6	 1655.0	 3926.0	...
3211429	 1155.5	 1632.6	 4023.0	...
3211430	 1139.3	 1610.0	 4132.0	...
3211431	 1123.4	 1589.1	 4231.0	...
3211432	 1108.9	 1566.0	 4341.0	...
3211433	 1094.4	 1544.4	 4443.0	...
3211434	 1079.4	 1522.4	 4549.0	...
3211435	 1064.2	 1501.1	 4651.0	...
3211436	 1049.8	 1479.0	 4756.0	...
3211437	 1035.6	 1456.2	 4865.0	...
3211438	 1022.4	 1434.3	 4964.0	...
3211439	 1009.2	 1412.1	 5064.0	...
3211440	  996.7	 1391.7	 5153.0	...
3211441	  985.4	 1371.7	 5246.0	...
3211442	  975.2	 1353.6	 5330.0	...
3211443	  966.3	 1335.8	 5419.0	...
3211444	  957.9	 1318.3	 5491.0	...
3211445	  950.2	 1301.5	 5566.0	...
3211446	  942.8	 1285.2	 5627.0	...
3211447	  935.1	 1270.6	 5693.0	...
3211448	  929.3	 1256.6	 5748.0	...
3211449	  922.8	 1243.1	 5810.0	...
3211450	  917.5	 1229.5	 5860.0	...
3211451	  911.2	 1216.4	 5921.0	...
3211452	  906.3	 1204.2	 5973.0	...
3211453	  901.1	 1191.6	 6036.0	...
3211454	  896.5	 1179.4	 6088.0	...
3211455	  891.4	 1167.6	 6139.0	...
3211456	  886.0	 1156.2	 6188.0	...
3211457	  881.6	 1144.5	 6234.0	...
3211458	  877.4	 1133.5	 6282.0	...
3211459	  873.8	 1123.1	 6329.0	...
3211460	  869.3	 1112.7	 6384.0	...
3211461	  865.4	 1102.1	 6429.0	...
3211462	  862.1	 1090.6	 6475.0	...
3211463	  858.1	 1080.4	 6514.0	...
3211464	  854.1	 1068.8	 6559.0	...
3211465	  850.3	 1059.5	 6594.0	...
3211466	  846.4	 1049.5	 6634.0	...
3211467	  842.9	 1040.7	 6677.0	...
3211468	  839.1	 1031.3	 6720.0	...
3211469	  835.5	 1022.4	 6755.0	...
3211470	  832.4	 1013.9	 6790.0	...
3211471	  829.6	 1005.8	 6824.0	...
3211472	  827.2	  998.2	 6856.0	...
3211473	  824.7	  991.1	 6886.0	...
3211474	  821.9	  984.0	 6917.0	...
3211475	  819.4	  977.0	 6954.0	...
3211476	  816.7	  970.3	 6976.0	...
3211477	  814.7	  963.9	 7002.0	...
3211478	  812.8	  957.9	 7025.0	...
3211479	  810.8	  950.8	 7059.0	...
3211480	  808.8	  944.8	 7087.0	...
3211481	  807.8	  938.8	 7113.0	...
3211482	  806.2	  933.2	 7140.0	...
3211483	  804.8	  927.2	 7159.0	...
3211484	  802.3	  921.0	 7181.0	...
3211485	  800.7	  915.4	 7202.0	...
3211486	  798.3	  908.5	 7223.0	...
3211487	  796.8	  902.2	 7248.0	...
3211488	  795.1	  896.5	 7271.0	...
3211489	  794.2	  891.6	 7298.0	...
3211490	  792.7	  886.2	 7323.0	...
3211491	  791.4	  880.4	 7343.0	...
3211492	  790.0	  874.8	 7368.0	...
3211493	  789.3	  869.8	 7393.0	...
3211494	  787.9	  864.3	 7417.0	...
3211495	  786.8	  859.1	 7435.0	...
3211496	  785.0	  852.8	 7452.0	...
3211497	  783.8	  848.0	 7472.0	...
3211498	  782.3	  843.2	 7486.0	...
3211499	  781.4	  838.8	 7505.0	...
3211500	  780.3	  834.4	 7524.0	...
3211501	  779.4	  829.8	 7549.0	...
3211502	  778.4	  825.3	 7568.0	...
3211503	  777.6	  820.6	 7583.0	...
ESACC R  3211144	3211503	360	  697.9	  621.8	  777.6	  820.6	   4.57	   1177
SFIX R   3211504
3211504	  776.8	  816.0	 7603.0	...
3211505	  776.2	  812.6	 7614.0	...
3211506	  775.6	  809.0	 7626.0	...
3211507	  774.5	  805.5	 7634.0	...
3211508	  773.7	  802.3	 7646.0	...
3211509	  773.0	  799.4	 7659.0	...
3211510	  772.8	  796.4	 7673.0	...
3211511	  771.8	  792.0	 7686.0	...
3211512	  770.9	  788.6	 7700.0	...
3211513	  770.0	  785.4	 7714.0	...
3211514	  769.9	  783.6	 7724.0	...
3211515	  769.7	  780.1	 7733.0	...
3211516	  769.5	  777.0	 7735.0	...
3211517	  769.3	  773.4	 7747.0	...
3211518	  768.8	  771.1	 7759.0	...
3211519	  768.3	  768.3	 7770.0	...
3211520	  767.8	  765.7	 7779.0	...
3211521	  767.5	  763.4	 7788.0	...
3211522	  766.8	  760.5	 7803.0	...
3211523	  766.0	  757.3	 7815.0	...
3211524	  765.4	  753.8	 7829.0	...
3211525	  765.2	  751.1	 7836.0	...
3211526	  765.1	  748.7	 7842.0	...
3211527	  764.9	  746.5	 7850.0	...
3211528	  764.7	  744.3	 7860.0	...
3211529	  764.3	  742.0	 7866.0	...
3211530	  764.0	  739.5	 7875.0	...
3211531	  763.6	  737.5	 7881.0	...
3211532	  763.3	  734.9	 7890.0	...
3211533	  763.1	  732.6	 7894.0	...
3211534	  763.1	  730.2	 7896.0	...
3211535	  762.9	  729.2	 7897.0	...
3211536	  762.5	  727.5	 7903.0	...
3211537	  762.1	  724.9	 7918.0	...
3211538	  762.2	  721.9	 7933.0	...
3211539	  762.5	  720.0	 7947.0	...
3211540	  762.8	  718.7	 7956.0	...
3211541	  762.6	  717.8	 7966.0	...
3211542	  762.2	  715.6	 7967.0	...
3211543	  761.8	  713.9	 7970.0	...
3211544	  761.5	  711.9	 7973.0	...
3211545	  761.3	  709.7	 7981.0	...
3211546	  761.1	  707.8	 7988.0	...
3211547	  760.6	  705.4	 7993.0	...
3211548	  760.3	  704.4	 8003.0	...
3211549	  759.7	  702.3	 8012.0	...
3211550	  759.3	  701.1	 8021.0	...
3211551	  758.9	  698.6	 8025.0	...
3211552	  758.9	  697.1	 8032.0	...
3211553	  758.7	  694.3	 8042.0	...
3211554	  758.4	  692.3	 8050.0	...
3211555	  758.1	  689.5	 8055.0	...
3211556	  757.9	  687.9	 8057.0	...
3211557	  757.5	  686.2	 8057.0	...
3211558	  757.1	  684.7	 8064.0	...
3211559	  756.6	  682.6	 8076.0	...
3211560	  756.2	  680.9	 8089.0	...
3211561	  755.6	  679.8	 8094.0	...
3211562	  754.9	  677.8	 8095.0	...
3211563	  754.3	  676.3	 8097.0	...
3211564	  754.1	  673.2	 8104.0	...
3211565	  754.0	  671.6	 8109.0	...
3211566	  753.8	  669.5	 8118.0	...
3211567	  753.6	  668.1	 8124.0	...
3211568	  753.4	  666.8	 8133.0	...
3211569	  753.2	  665.6	 8139.0	...
3211570	  753.0	  663.9	 8146.0	...
3211571	  752.9	  662.3	 8151.0	...
3211572	  752.8	  660.6	 8156.0	...
3211573	  752.8	  659.5	 8162.0	...
3211574	  752.1	  657.9	 8168.0	...
3211575	  751.1	  656.6	 8174.0	...
3211576	  749.8	  655.5	 8179.0	...
3211577	  748.7	  655.0	 8187.0	...
3211578	  747.6	  654.3	 8196.0	...
3211579	  746.1	  654.0	 8199.0	...
3211580	  744.6	  653.3	 8198.0	...
3211581	  742.4	  653.0	 8202.0	...
3211582	  740.4	  652.3	 8205.0	...
3211583	  737.8	  652.1	 8209.0	...
3211584	  734.5	  652.1	 8212.0	...
3211585	  731.3	  652.0	 8216.0	...
3211586	  727.7	  651.4	 8220.0	...
3211587	  725.4	  650.9	 8221.0	...
3211588	  723.0	  650.7	 8221.0	...
3211589	  721.7	  650.4	 8223.0	...
3211590	  720.6	  649.4	 8227.0	...
3211591	  719.8	  647.9	 8231.0	...
3211592	  719.6	  646.9	 8233.0	...
3211593	  719.4	  646.3	 8233.0	...
3211594	  719.3	  646.1	 8236.0	...
3211595	  719.1	  645.1	 8242.0	...
3211596	  718.9	  644.2	 8247.0	...
3211597	  718.8	  642.9	 8248.0	...
3211598	  719.1	  642.0	 8252.0	...
3211599	  719.5	  640.3	 8257.0	...
3211600	  719.9	  639.1	 8263.0	...
3211601	  719.9	  638.2	 8264.0	...
3211602	  719.7	  637.5	 8265.0	...
3211603	  719.7	  636.4	 8265.0	...
3211604	  719.7	  635.4	 8266.0	...
3211605	  719.9	  634.9	 8270.0	...
3211606	  720.2	  634.7	 8274.0	...
3211607	  720.3	  634.3	 8279.0	...
3211608	  720.0	  633.7	 8282.0	...
3211609	  719.7	  632.9	 8285.0	...
3211610	  719.7	  632.2	 8286.0	...
3211611	  719.6	  631.8	 8286.0	...
3211612	  719.3	  631.0	 8287.0	...
3211613	  719.0	  629.8	 8289.0	...
3211614	  718.5	  628.6	 8292.0	...
3211615	  718.4	  628.1	 8293.0	...
3211616	  718.7	  627.9	 8293.0	...
3211617	  719.1	  627.8	 8299.0	...
3211618	  719.1	  627.7	 8303.0	...
3211619	  718.6	  627.6	 8308.0	...
3211620	  718.5	  627.5	 8308.0	...
3211621	  718.8	  627.2	 8308.0	...
3211622	  719.1	  626.9	 8308.0	...
3211623	  719.1	  626.6	 8309.0	...
3211624	  719.2	  626.5	 8310.0	...
3211625	  719.1	  626.3	 8311.0	...
3211626	  718.8	  626.2	 8311.0	...
3211627	  718.5	  626.2	 8310.0	...
3211628	  718.4	  625.6	 8312.0	...
3211629	  718.4	  624.7	 8317.0	...
3211630	  718.5	  623.8	 8322.0	...
3211631	  718.6	  623.5	 8326.0	...
3211632	  718.6	  623.5	 8327.0	...
3211633	  718.3	  623.6	 8324.0	...
3211634	  718.0	  623.7	 8319.0	...
3211635	  717.7	  623.9	 8315.0	...
3211636	  717.8	  623.9	 8315.0	...
3211637	  717.9	  623.9	 8316.0	...
3211638	  718.0	  623.8	 8318.0	...
3211639	  717.9	  623.8	 8319.0	...
3211640	  717.9	  623.8	 8321.0	...
3211641	  718.0	  623.5	 8321.0	...
3211642	  718.5	  623.2	 8322.0	...
3211643	  718.9	  622.9	 8322.0	...
3211644	  719.1	  622.9	 8323.0	...
3211645	  718.9	  622.9	 8323.0	...
3211646	  718.6	  622.8	 8323.0	...
3211647	  718.5	  622.8	 8322.0	...
3211648	  718.4	  622.8	 8322.0	...
3211649	  718.3	  622.8	 8321.0	...
3211650	  718.4	  622.9	 8322.0	...
3211651	  718.5	  623.0	 8322.0	...
3211652	  718.7	  623.0	 8323.0	...
3211653	  718.8	  622.9	 8321.0	...
3211654	  718.4	  623.2	 8318.0	...
3211655	  717.9	  623.5	 8317.0	...
3211656	  717.5	  623.9	 8319.0	...
3211657	  717.6	  623.9	 8321.0	...
3211658	  717.7	  624.0	 8322.0	...
3211659	  717.8	  624.0	 8323.0	...
3211660	  717.9	  624.3	 8323.0	...
3211661	  718.0	  624.5	 8323.0	...
3211662	  718.2	  624.7	 8323.0	...
3211663	  718.3	  624.3	 8322.0	...
3211664	  718.6	  624.0	 8322.0	...
3211665	  718.8	  623.7	 8322.0	...
3211666	  718.4	  623.7	 8323.0	...
3211667	  717.9	  623.8	 8321.0	...
3211668	  717.4	  624.0	 8318.0	...
3211669	  717.5	  624.5	 8317.0	...
3211670	  717.8	  624.9	 8319.0	...
3211671	  718.2	  625.1	 8320.0	...
3211672	  718.5	  625.1	 8319.0	...
3211673	  718.6	  625.1	 8317.0	...
3211674	  718.6	  625.2	 8315.0	...
3211675	  718.5	  624.8	 8313.0	...
3211676	  718.5	  624.3	 8311.0	...
3211677	  718.5	  623.9	 8310.0	...
3211678	  718.7	  624.3	 8307.0	...
3211679	  718.8	  624.6	 8304.0	...
3211680	  719.0	  624.9	 8302.0	...
3211681	  719.1	  625.0	 8304.0	...
3211682	  719.3	  625.0	 8305.0	...
3211683	  719.4	  625.0	 8307.0	...
3211684	  719.4	  625.1	 8310.0	...
3211685	  719.5	  625.3	 8312.0	...
3211686	  719.3	  625.5	 8310.0	...
3211687	  719.1	  625.6	 8307.0	...
3211688	  718.9	  625.6	 8304.0	...
3211689	  718.9	  625.6	 8304.0	...
3211690	  718.9	  625.4	 8306.0	...
3211691	  719.1	  625.2	 8309.0	...
3211692	  719.2	  625.4	 8311.0	...
3211693	  719.2	  625.9	 8313.0	...
3211694	  719.2	  626.2	 8315.0	...
MSG	3211695 0000 _ Number Off
3211695	  719.1	  626.1	 8316.0	...
3211696	  719.2	  626.2	 8315.0	...
3211697	  719.6	  626.3	 8313.0	...
3211698	  720.1	  626.6	 8313.0	...
3211699	  720.6	  626.8	 8313.0	...
3211700	  720.6	  627.0	 8313.0	...
3211701	  720.7	  627.0	 8313.0	...
3211702	  720.7	  626.9	 8313.0	...
3211703	  720.5	  626.8	 8314.0	...
3211704	  720.2	  626.6	 8316.0	...
3211705	  720.0	  626.6	 8318.0	...
3211706	  720.0	  626.6	 8319.0	...
3211707	  719.8	  626.7	 8320.0	...
3211708	  719.6	  626.5	 8322.0	...
3211709	  719.3	  626.3	 8322.0	...
3211710	  719.4	  626.1	 8328.0	...
3211711	  719.5	  625.8	 8333.0	...
3211712	  719.6	  625.5	 8335.0	...
3211713	  719.8	  625.2	 8332.0	...
3211714	  719.8	  625.1	 8329.0	...
3211715	  719.8	  625.0	 8329.0	...
3211716	  719.8	  625.0	 8329.0	...
3211717	  719.6	  625.2	 8328.0	...
3211718	  719.3	  625.4	 8327.0	...
3211719	  719.3	  625.2	 8332.0	...
3211720	  719.4	  624.7	 8337.0	...
3211721	  719.5	  624.2	 8343.0	...
3211722	  719.5	  624.2	 8344.0	...
3211723	  719.3	  624.2	 8342.0	...
3211724	  719.1	  624.7	 8340.0	...
3211725	  719.0	  625.1	 8336.0	...
3211726	  718.9	  625.1	 8334.0	...
3211727	  718.9	  624.6	 8334.0	...
3211728	  718.8	  624.0	 8337.0	...
3211729	  718.8	  623.9	 8344.0	...
3211730	  718.6	  623.6	 8349.0	...
3211731	  718.5	  623.3	 8353.0	...
3211732	  718.6	  623.0	 8353.0	...
3211733	  718.7	  622.9	 8355.0	...
3211734	  718.8	  623.0	 8356.0	...
3211735	  718.8	  623.1	 8358.0	...
3211736	  718.5	  623.3	 8360.0	...
3211737	  718.2	  623.2	 8359.0	...
3211738	  717.9	  623.2	 8356.0	...
3211739	  717.8	  623.1	 8353.0	...
3211740	  717.6	  623.1	 8355.0	...
3211741	  717.6	  622.9	 8358.0	...
3211742	  717.7	  622.6	 8360.0	...
3211743	  717.7	  622.4	 8359.0	...
3211744	  717.9	  622.3	 8358.0	...
3211745	  718.0	  622.1	 8357.0	...
3211746	  718.2	  621.8	 8356.0	...
3211747	  717.9	  621.4	 8356.0	...
3211748	  717.7	  621.0	 8355.0	...
3211749	  717.4	  620.7	 8354.0	...
3211750	  717.4	  620.6	 8354.0	...
3211751	  717.5	  620.7	 8355.0	...
3211752	  717.5	  620.7	 8356.0	...
3211753	  717.7	  620.8	 8356.0	...
3211754	  717.8	  620.6	 8356.0	...
3211755	  717.6	  620.4	 8356.0	...
3211756	  717.3	  620.1	 8359.0	...
3211757	  717.1	  620.1	 8362.0	...
3211758	  717.1	  620.1	 8364.0	...
3211759	  717.1	  620.0	 8363.0	...
3211760	  717.1	  619.7	 8363.0	...
3211761	  717.2	  619.4	 8363.0	...
3211762	  717.4	  619.4	 8364.0	...
3211763	  717.5	  619.6	 8365.0	...
3211764	  717.5	  619.8	 8365.0	...
3211765	  717.4	  619.8	 8365.0	...
3211766	  717.4	  619.7	 8365.0	...
3211767	  717.5	  619.6	 8366.0	...
3211768	  717.6	  619.4	 8369.0	...
3211769	  717.5	  619.3	 8371.0	...
3211770	  717.2	  619.2	 8371.0	...
3211771	  717.0	  619.2	 8372.0	...
3211772	  716.9	  619.2	 8372.0	...
3211773	  717.0	  619.1	 8372.0	...
3211774	  717.0	  618.9	 8372.0	...
3211775	  717.1	  618.8	 8371.0	...
3211776	  717.1	  618.9	 8371.0	...
3211777	  717.1	  618.6	 8371.0	...
3211778	  717.0	  618.2	 8369.0	...
3211779	  717.0	  617.9	 8368.0	...
3211780	  716.7	  617.9	 8368.0	...
3211781	  716.4	  617.9	 8371.0	...
3211782	  716.1	  617.8	 8375.0	...
3211783	  716.1	  617.7	 8377.0	...
3211784	  716.1	  617.7	 8377.0	...
3211785	  716.2	  617.8	 8377.0	...
3211786	  716.3	  617.9	 8377.0	...
3211787	  716.3	  617.8	 8377.0	...
3211788	  716.3	  617.8	 8378.0	...
3211789	  716.3	  617.9	 8378.0	...
3211790	  716.0	  618.0	 8378.0	...
3211791	  715.7	  617.9	 8380.0	...
3211792	  715.5	  617.9	 8384.0	...
3211793	  715.8	  617.6	 8388.0	...
3211794	  716.1	  617.3	 8389.0	...
3211795	  716.0	  617.0	 8389.0	...
3211796	  715.7	  616.7	 8390.0	...
3211797	  715.5	  616.6	 8391.0	...
3211798	  715.5	  616.4	 8391.0	...
3211799	  715.6	  616.4	 8390.0	...
3211800	  715.3	  616.6	 8388.0	...
3211801	  715.1	  616.8	 8387.0	...
3211802	  715.0	  617.1	 8387.0	...
3211803	  715.1	  617.2	 8391.0	...
3211804	  715.2	  616.9	 8395.0	...
3211805	  715.2	  616.6	 8397.0	...
3211806	  715.0	  616.4	 8396.0	...
3211807	  714.8	  616.4	 8394.0	...
3211808	  714.6	  616.3	 8392.0	...
3211809	  714.7	  616.2	 8391.0	...
3211810	  714.7	  616.2	 8393.0	...
3211811	  714.8	  616.3	 8394.0	...
3211812	  714.8	  615.9	 8393.0	...
3211813	  714.8	  615.4	 8395.0	...
3211814	  714.7	  614.9	 8397.0	...
3211815	  714.6	  614.8	 8400.0	...
3211816	  714.5	  614.9	 8399.0	...
3211817	  714.6	  615.1	 8398.0	...
3211818	  714.8	  615.2	 8398.0	...
3211819	  714.8	  615.3	 8398.0	...
3211820	  714.8	  615.4	 8399.0	...
3211821	  714.7	  615.4	 8400.0	...
3211822	  714.8	  615.1	 8401.0	...
3211823	  714.6	  614.8	 8403.0	...
3211824	  714.3	  614.4	 8406.0	...
3211825	  714.2	  614.3	 8408.0	...
3211826	  714.3	  614.3	 8409.0	...
3211827	  714.3	  614.4	 8410.0	...
3211828	  714.1	  614.2	 8411.0	...
3211829	  713.9	  613.9	 8412.0	...
3211830	  713.9	  613.9	 8412.0	...
3211831	  713.9	  614.1	 8410.0	...
3211832	  713.9	  614.3	 8408.0	...
3211833	  713.8	  614.3	 8406.0	...
3211834	  713.7	  614.3	 8405.0	...
3211835	  713.6	  614.2	 8403.0	...
3211836	  713.5	  614.1	 8400.0	...
3211837	  713.4	  613.9	 8401.0	...
3211838	  713.4	  613.8	 8404.0	...
3211839	  713.4	  613.7	 8406.0	...
3211840	  713.4	  613.7	 8406.0	...
3211841	  713.4	  613.9	 8405.0	...
3211842	  713.7	  613.7	 8405.0	...
3211843	  713.9	  613.5	 8405.0	...
3211844	  714.0	  613.4	 8407.0	...
3211845	  713.9	  613.6	 8408.0	...
3211846	  713.8	  613.7	 8409.0	...
3211847	  713.8	  613.6	 8409.0	...
3211848	  713.7	  613.4	 8410.0	...
3211849	  713.6	  613.3	 8411.0	...
3211850	  713.4	  613.4	 8411.0	...
3211851	  713.2	  613.4	 8410.0	...
3211852	  713.0	  613.5	 8409.0	...
3211853	  713.0	  613.6	 8409.0	...
3211854	  713.0	  613.7	 8410.0	...
3211855	  712.9	  613.9	 8410.0	...
3211856	  712.8	  614.0	 8409.0	...
3211857	  712.8	  614.1	 8408.0	...
3211858	  712.7	  613.8	 8406.0	...
3211859	  712.7	  613.4	 8405.0	...
3211860	  712.6	  613.0	 8404.0	...
3211861	  712.6	  613.0	 8403.0	...
3211862	  712.6	  613.0	 8401.0	...
3211863	  712.5	  613.1	 8399.0	...
3211864	  712.6	  613.1	 8398.0	...
3211865	  712.8	  613.0	 8398.0	...
3211866	  712.9	  613.0	 8400.0	...
3211867	  712.9	  612.9	 8402.0	...
3211868	  713.1	  613.0	 8404.0	...
3211869	  713.2	  613.3	 8405.0	...
3211870	  713.2	  613.5	 8405.0	...
3211871	  713.0	  613.6	 8404.0	...
3211872	  712.8	  613.4	 8404.0	...
3211873	  712.6	  613.2	 8404.0	...
3211874	  712.6	  613.1	 8403.0	...
3211875	  712.5	  613.1	 8401.0	...
3211876	  712.5	  613.2	 8400.0	...
3211877	  712.5	  613.2	 8400.0	...
3211878	  712.5	  613.0	 8397.0	...
3211879	  712.3	  612.9	 8395.0	...
3211880	  712.0	  612.9	 8391.0	...
3211881	  711.7	  612.9	 8390.0	...
3211882	  711.6	  612.8	 8389.0	...
3211883	  711.6	  612.7	 8391.0	...
3211884	  711.7	  612.8	 8393.0	...
3211885	  711.9	  613.0	 8396.0	...
3211886	  712.1	  613.1	 8396.0	...
3211887	  712.3	  613.2	 8397.0	...
3211888	  712.3	  613.2	 8397.0	...
3211889	  712.3	  613.4	 8397.0	...
3211890	  712.0	  613.4	 8395.0	...
3211891	  711.8	  613.5	 8395.0	...
3211892	  711.7	  613.5	 8395.0	...
3211893	  711.7	  613.5	 8394.0	...
3211894	  711.8	  613.5	 8393.0	...
3211895	  711.7	  613.5	 8392.0	...
MSG	3211896 0000 _ Number On
3211896	  711.7	  613.5	 8392.0	...
3211897	  711.7	  613.6	 8392.0	...
3211898	  711.7	  613.7	 8390.0	...
3211899	  711.7	  613.6	 8388.0	...
3211900	  711.7	  613.5	 8386.0	...
3211901	  711.7	  613.5	 8386.0	...
3211902	  711.7	  613.6	 8385.0	...
3211903	  711.6	  613.6	 8383.0	...
3211904	  711.7	  613.8	 8382.0	...
3211905	  711.8	  613.9	 8383.0	...
3211906	  711.8	  614.1	 8381.0	...
3211907	  712.0	  614.3	 8378.0	...
3211908	  712.3	  614.3	 8378.0	...
3211909	  712.6	  614.3	 8380.0	...
3211910	  712.3	  614.0	 8382.0	...
3211911	  712.1	  613.7	 8383.0	...
3211912	  711.8	  613.6	 8383.0	...
3211913	  711.9	  613.8	 8381.0	...
3211914	  712.1	  613.9	 8381.0	...
3211915	  712.3	  614.0	 8381.0	...
3211916	  712.3	  613.9	 8381.0	...
3211917	  712.1	  613.8	 8380.0	...
3211918	  712.1	  614.0	 8378.0	...
3211919	  712.0	  614.4	 8377.0	...
3211920	  712.0	  614.8	 8377.0	...
3211921	  711.8	  614.9	 8376.0	...
3211922	  711.6	  615.1	 8378.0	...
3211923	  711.4	  615.2	 8381.0	...
3211924	  711.4	  615.2	 8384.0	...
3211925	  711.4	  615.1	 8384.0	...
3211926	  711.5	  615.0	 8381.0	...
3211927	  711.5	  614.9	 8378.0	...
3211928	  712.0	  614.8	 8375.0	...
3211929	  712.4	  614.9	 8377.0	...
3211930	  712.6	  615.0	 8377.0	...
3211931	  712.3	  614.9	 8374.0	...
3211932	  712.1	  614.8	 8371.0	...
3211933	  712.2	  614.6	 8363.0	...
3211934	  712.2	  614.7	 8360.0	...
3211935	  712.2	  614.6	 8356.0	...
3211936	  712.2	  614.6	 8355.0	...
3211937	  712.3	  614.9	 8353.0	...
3211938	  711.9	  615.3	 8352.0	...
3211939	  711.5	  615.6	 8352.0	...
3211940	  710.7	  616.1	 8352.0	...
3211941	  710.2	  616.5	 8354.0	...
3211942	  708.9	  616.9	 8356.0	...
3211943	  707.9	  616.9	 8360.0	...
3211944	  706.0	  617.2	 8363.0	...
3211945	  704.9	  617.4	 8366.0	...
3211946	  702.9	  617.6	 8367.0	...
3211947	  701.5	  617.8	 8368.0	...
3211948	  699.8	  618.0	 8370.0	...
3211949	  698.2	  618.1	 8367.0	...
3211950	  696.6	  618.4	 8364.0	...
3211951	  694.9	  618.7	 8360.0	...
3211952	  693.6	  618.6	 8360.0	...
3211953	  692.0	  618.4	 8360.0	...
3211954	  690.8	  618.1	 8361.0	...
3211955	  690.2	  618.2	 8362.0	...
3211956	  690.1	  618.3	 8363.0	...
3211957	  690.0	  618.0	 8362.0	...
3211958	  690.0	  617.6	 8362.0	...
3211959	  690.2	  617.2	 8359.0	...
3211960	  690.9	  617.3	 8357.0	...
3211961	  691.6	  617.4	 8355.0	...
3211962	  692.2	  617.4	 8354.0	...
3211963	  692.4	  617.5	 8351.0	...
3211964	  692.5	  617.7	 8348.0	...
3211965	  692.6	  617.9	 8346.0	...
3211966	  692.6	  618.1	 8345.0	...
3211967	  692.8	  618.1	 8343.0	...
3211968	  693.1	  618.1	 8343.0	...
3211969	  693.6	  617.9	 8343.0	...
3211970	  694.0	  617.8	 8339.0	...
3211971	  694.3	  618.0	 8334.0	...
3211972	  694.4	  618.3	 8329.0	...
3211973	  694.4	  618.5	 8329.0	...
3211974	  694.1	  618.5	 8329.0	...
3211975	  693.8	  618.5	 8328.0	...
3211976	  693.6	  618.4	 8328.0	...
3211977	  693.7	  618.4	 8328.0	...
3211978	  693.8	  618.4	 8328.0	...
3211979	  693.8	  618.4	 8329.0	...
3211980	  693.6	  618.5	 8331.0	...
3211981	  693.6	  618.7	 8331.0	...
3211982	  693.6	  618.8	 8330.0	...
3211983	  693.5	  618.9	 8328.0	...
3211984	  693.2	  618.8	 8327.0	...
3211985	  693.0	  618.7	 8322.0	...
3211986	  693.1	  618.6	 8317.0	...
3211987	  693.1	  618.7	 8315.0	...
3211988	  693.1	  618.9	 8316.0	...
3211989	  693.1	  619.1	 8318.0	...
3211990	  693.3	  619.3	 8315.0	...
3211991	  693.5	  619.2	 8313.0	...
3211992	  693.7	  619.1	 8310.0	...
3211993	  693.7	  618.9	 8309.0	...
3211994	  693.6	  619.1	 8307.0	...
3211995	  693.5	  619.4	 8305.0	...
3211996	  693.4	  619.6	 8304.0	...
3211997	  693.5	  619.4	 8303.0	...
3211998	  693.4	  619.3	 8300.0	...
3211999	  693.3	  619.2	 8297.0	...
3212000	  693.3	  619.2	 8295.0	...
3212001	  693.2	  619.2	 8293.0	...
3212002	  693.3	  619.2	 8291.0	...
3212003	  693.3	  619.2	 8289.0	...
3212004	  693.3	  619.2	 8290.0	...
3212005	  693.3	  619.4	 8290.0	...
3212006	  693.0	  619.6	 8287.0	...
3212007	  692.7	  619.7	 8285.0	...
3212008	  692.3	  619.5	 8285.0	...
3212009	  692.2	  619.4	 8288.0	...
3212010	  692.2	  619.3	 8288.0	...
3212011	  692.3	  619.3	 8287.0	...
3212012	  692.6	  619.5	 8287.0	...
3212013	  692.8	  619.6	 8284.0	...
3212014	  692.7	  619.9	 8280.0	...
3212015	  692.5	  620.1	 8278.0	...
3212016	  692.4	  620.4	 8280.0	...
3212017	  692.4	  620.6	 8281.0	...
3212018	  692.3	  620.3	 8279.0	...
3212019	  692.3	  619.9	 8275.0	...
3212020	  692.3	  619.7	 8273.0	...
3212021	  692.4	  620.0	 8272.0	...
3212022	  692.4	  620.2	 8272.0	...
3212023	  692.4	  620.5	 8271.0	...
3212024	  692.4	  620.9	 8269.0	...
3212025	  692.4	  621.2	 8267.0	...
3212026	  692.5	  621.5	 8258.0	...
3212027	  692.5	  621.5	 8250.0	...
3212028	  692.5	  621.4	 8243.0	...
3212029	  692.6	  621.4	 8242.0	...
3212030	  692.8	  621.4	 8242.0	...
3212031	  692.6	  621.6	 8239.0	...
3212032	  692.4	  622.1	 8236.0	...
3212033	  692.3	  622.5	 8233.0	...
3212034	  692.3	  622.9	 8229.0	...
3212035	  692.5	  623.1	 8225.0	...
3212036	  692.7	  623.3	 8221.0	...
3212037	  693.0	  623.5	 8220.0	...
3212038	  693.0	  623.4	 8218.0	...
3212039	  693.1	  623.4	 8214.0	...
3212040	  693.1	  623.8	 8209.0	...
3212041	  693.2	  624.3	 8206.0	...
3212042	  693.4	  624.5	 8204.0	...
3212043	  693.5	  624.6	 8204.0	...
3212044	  693.5	  624.7	 8205.0	...
3212045	  693.4	  624.9	 8204.0	...
3212046	  693.2	  625.0	 8204.0	...
3212047	  693.1	  625.2	 8199.0	...
3212048	  693.1	  625.3	 8194.0	...
3212049	  693.2	  625.3	 8190.0	...
3212050	  693.3	  625.5	 8189.0	...
3212051	  693.4	  625.8	 8189.0	...
3212052	  693.6	  626.1	 8186.0	...
3212053	  693.6	  626.2	 8183.0	...
3212054	  693.7	  626.1	 8179.0	...
3212055	  694.0	  625.9	 8178.0	...
3212056	  694.2	  625.9	 8177.0	...
3212057	  694.3	  625.8	 8176.0	...
3212058	  694.3	  625.5	 8176.0	...
3212059	  694.3	  625.2	 8173.0	...
3212060	  694.4	  625.2	 8168.0	...
3212061	  694.4	  625.6	 8162.0	...
3212062	  694.4	  625.9	 8162.0	...
3212063	  694.3	  626.0	 8163.0	...
3212064	  694.2	  626.0	 8162.0	...
3212065	  694.3	  626.2	 8158.0	...
3212066	  694.3	  626.3	 8155.0	...
3212067	  694.4	  626.3	 8156.0	...
3212068	  694.2	  626.3	 8153.0	...
3212069	  693.9	  626.3	 8150.0	...
3212070	  694.0	  626.5	 8146.0	...
3212071	  694.2	  626.7	 8143.0	...
3212072	  694.5	  627.0	 8138.0	...
3212073	  694.5	  627.2	 8134.0	...
3212074	  694.4	  627.5	 8132.0	...
3212075	  694.2	  627.3	 8130.0	...
3212076	  694.3	  627.2	 8128.0	...
3212077	  694.6	  627.3	 8121.0	...
3212078	  694.9	  627.5	 8116.0	...
3212079	  695.0	  627.7	 8112.0	...
3212080	  695.0	  627.7	 8113.0	...
3212081	  695.2	  627.7	 8113.0	...
3212082	  695.3	  627.7	 8113.0	...
3212083	  695.0	  627.7	 8113.0	...
3212084	  694.5	  627.8	 8113.0	...
3212085	  694.3	  628.1	 8113.0	...
3212086	  694.5	  628.3	 8112.0	...
3212087	  694.7	  628.3	 8111.0	...
3212088	  694.7	  628.3	 8105.0	...
3212089	  694.6	  628.5	 8099.0	...
3212090	  694.6	  628.7	 8094.0	...
3212091	  694.5	  629.0	 8092.0	...
3212092	  694.6	  629.0	 8089.0	...
3212093	  694.8	  629.0	 8084.0	...
3212094	  694.9	  629.2	 8082.0	...
3212095	  694.8	  629.5	 8079.0	...
3212096	  694.8	  629.8	 8077.0	...
3212097	  695.0	  629.9	 8076.0	...
3212098	  695.2	  630.1	 8074.0	...
3212099	  695.4	  630.4	 8073.0	...
3212100	  695.5	  630.8	 8073.0	...
3212101	  695.5	  630.9	 8073.0	...
3212102	  695.5	  631.0	 8069.0	...
3212103	  695.5	  631.0	 8063.0	...
3212104	  695.3	  631.0	 8057.0	...
3212105	  695.0	  630.9	 8056.0	...
3212106	  695.3	  630.8	 8056.0	...
3212107	  695.7	  631.2	 8057.0	...
3212108	  696.2	  631.4	 8058.0	...
3212109	  696.3	  631.7	 8058.0	...
3212110	  696.4	  631.5	 8057.0	...
3212111	  696.6	  631.3	 8053.0	...
3212112	  696.6	  631.3	 8047.0	...
3212113	  696.7	  631.6	 8040.0	...
3212114	  696.8	  631.9	 8036.0	...
3212115	  696.8	  632.0	 8034.0	...
3212116	  696.8	  632.2	 8032.0	...
3212117	  696.7	  632.1	 8029.0	...
3212118	  696.6	  631.9	 8025.0	...
3212119	  696.6	  631.8	 8022.0	...
3212120	  696.6	  631.9	 8020.0	...
3212121	  696.6	  632.1	 8018.0	...
3212122	  696.6	  632.2	 8016.0	...
3212123	  696.7	  632.5	 8013.0	...
3212124	  697.0	  632.9	 8012.0	...
3212125	  697.2	  633.4	 8010.0	...
3212126	  697.3	  633.6	 8006.0	...
3212127	  697.4	  633.7	 8003.0	...
3212128	  697.5	  633.8	 7998.0	...
3212129	  697.6	  633.8	 7996.0	...
3212130	  697.7	  633.7	 7993.0	...
3212131	  697.8	  633.6	 7993.0	...
3212132	  697.9	  633.5	 7993.0	...
3212133	  697.8	  633.5	 7993.0	...
3212134	  697.7	  633.9	 7992.0	...
3212135	  697.6	  634.3	 7988.0	...
3212136	  697.7	  634.7	 7984.0	...
3212137	  697.7	  635.0	 7981.0	...
3212138	  697.7	  635.6	 7981.0	...
3212139	  697.9	  636.1	 7981.0	...
3212140	  698.1	  636.4	 7980.0	...
3212141	  698.2	  636.4	 7976.0	...
3212142	  698.1	  636.5	 7969.0	...
3212143	  698.0	  636.4	 7962.0	...
3212144	  698.1	  636.3	 7955.0	...
3212145	  698.2	  636.4	 7950.0	...
3212146	  698.2	  636.6	 7947.0	...
3212147	  698.1	  636.8	 7947.0	...
3212148	  697.9	  636.8	 7947.0	...
3212149	  698.3	  637.0	 7948.0	...
3212150	  698.7	  637.1	 7943.0	...
3212151	  699.0	  637.3	 7939.0	...
3212152	  698.8	  637.9	 7934.0	...
3212153	  698.8	  638.5	 7934.0	...
3212154	  698.7	  638.6	 7932.0	...
3212155	  698.6	  638.1	 7929.0	...
3212156	  698.5	  637.6	 7927.0	...
3212157	  698.4	  637.6	 7928.0	...
3212158	  698.5	  637.6	 7927.0	...
3212159	  698.6	  637.8	 7922.0	...
3212160	  698.7	  638.1	 7917.0	...
3212161	  698.8	  638.4	 7914.0	...
3212162	  699.0	  638.8	 7912.0	...
3212163	  699.3	  639.1	 7911.0	...
3212164	  699.6	  639.1	 7906.0	...
3212165	  699.6	  638.8	 7901.0	...
3212166	  699.7	  638.5	 7895.0	...
3212167	  699.8	  638.4	 7888.0	...
3212168	  699.8	  638.6	 7883.0	...
3212169	  699.7	  638.7	 7881.0	...
3212170	  699.6	  639.1	 7880.0	...
3212171	  699.6	  639.5	 7880.0	...
3212172	  699.6	  639.6	 7880.0	...
3212173	  699.4	  639.3	 7882.0	...
3212174	  699.3	  639.0	 7884.0	...
3212175	  699.2	  639.6	 7881.0	...
3212176	  699.2	  640.1	 7877.0	...
3212177	  699.4	  640.7	 7873.0	...
3212178	  699.7	  640.5	 7873.0	...
3212179	  700.1	  640.3	 7873.0	...
3212180	  700.3	  640.3	 7868.0	...
3212181	  700.4	  640.3	 7864.0	...
3212182	  700.4	  640.5	 7859.0	...
3212183	  700.3	  640.5	 7859.0	...
3212184	  700.2	  640.6	 7860.0	...
3212185	  700.3	  640.6	 7860.0	...
3212186	  700.3	  640.8	 7860.0	...
3212187	  700.2	  640.9	 7859.0	...
3212188	  700.3	  641.0	 7857.0	...
3212189	  700.5	  640.9	 7853.0	...
3212190	  700.7	  641.2	 7850.0	...
3212191	  700.8	  641.5	 7848.0	...
3212192	  700.8	  641.9	 7845.0	...
3212193	  700.7	  641.9	 7841.0	...
3212194	  700.6	  641.8	 7836.0	...
3212195	  700.5	  641.7	 7834.0	...
3212196	  700.5	  641.9	 7832.0	...
3212197	  700.6	  642.2	 7831.0	...
3212198	  700.7	  642.4	 7830.0	...
3212199	  700.7	  642.4	 7830.0	...
3212200	  700.7	  642.3	 7829.0	...
3212201	  700.9	  642.4	 7828.0	...
3212202	  701.2	  642.5	 7825.0	...
3212203	  701.4	  642.6	 7823.0	...
3212204	  701.4	  642.6	 7822.0	...
3212205	  701.9	  642.5	 7821.0	...
3212206	  702.3	  642.9	 7815.0	...
3212207	  702.8	  643.2	 7810.0	...
3212208	  702.8	  643.6	 7803.0	...
3212209	  702.7	  643.6	 7799.0	...
MSG	3212210 0000 _ Number Off
3212210	  702.5	  643.7	 7795.0	...
3212211	  702.4	  643.9	 7794.0	...
3212212	  702.3	  644.0	 7791.0	...
3212213	  702.3	  644.3	 7788.0	...
3212214	  702.1	  644.6	 7786.0	...
3212215	  702.0	  644.9	 7787.0	...
3212216	  702.0	  644.9	 7787.0	...
3212217	  702.3	  644.9	 7787.0	...
3212218	  702.6	  645.0	 7786.0	...
3212219	  702.7	  645.0	 7783.0	...
3212220	  702.7	  645.1	 7781.0	...
3212221	  702.7	  645.1	 7780.0	...
3212222	  702.8	  645.1	 7777.0	...
3212223	  703.0	  645.1	 7773.0	...
3212224	  703.2	  645.1	 7769.0	...
3212225	  703.3	  645.0	 7770.0	...
3212226	  703.2	  644.9	 7766.0	...
3212227	  703.0	  644.8	 7762.0	...
3212228	  703.0	  644.8	 7758.0	...
3212229	  702.9	  645.0	 7754.0	...
3212230	  702.9	  645.3	 7751.0	...
3212231	  702.8	  645.3	 7748.0	...
3212232	  703.0	  645.0	 7748.0	...
3212233	  703.2	  644.6	 7748.0	...
3212234	  703.4	  644.5	 7749.0	...
3212235	  703.5	  644.5	 7745.0	...
3212236	  703.3	  644.5	 7741.0	...
3212237	  703.2	  645.2	 7736.0	...
3212238	  702.9	  645.9	 7733.0	...
3212239	  702.8	  646.6	 7728.0	...
3212240	  702.6	  646.6	 7725.0	...
3212241	  702.9	  646.5	 7724.0	...
3212242	  703.2	  646.4	 7724.0	...
3212243	  703.5	  646.3	 7724.0	...
3212244	  703.4	  646.0	 7724.0	...
3212245	  703.4	  645.6	 7725.0	...
3212246	  703.4	  645.3	 7724.0	...
3212247	  703.4	  645.3	 7721.0	...
3212248	  703.6	  645.3	 7716.0	...
3212249	  703.7	  645.6	 7713.0	...
3212250	  703.8	  645.9	 7712.0	...
3212251	  703.6	  646.3	 7711.0	...
3212252	  703.6	  646.3	 7712.0	...
3212253	  703.6	  646.3	 7709.0	...
3212254	  703.7	  646.4	 7705.0	...
3212255	  703.8	  646.6	 7702.0	...
3212256	  703.8	  647.0	 7700.0	...
3212257	  703.8	  647.3	 7697.0	...
3212258	  703.7	  647.3	 7694.0	...
3212259	  703.6	  647.1	 7691.0	...
3212260	  703.6	  646.8	 7691.0	...
3212261	  703.5	  646.7	 7690.0	...
3212262	  703.5	  647.1	 7688.0	...
3212263	  703.7	  647.5	 7684.0	...
3212264	  704.1	  647.8	 7681.0	...
3212265	  704.3	  647.7	 7677.0	...
3212266	  704.4	  647.5	 7677.0	...
3212267	  704.2	  647.3	 7676.0	...
3212268	  704.1	  647.1	 7676.0	...
3212269	  704.1	  647.1	 7677.0	...
3212270	  704.1	  647.2	 7674.0	...
3212271	  703.9	  647.7	 7671.0	...
3212272	  703.8	  648.2	 7668.0	...
3212273	  703.7	  648.6	 7668.0	...
3212274	  703.6	  648.7	 7665.0	...
3212275	  703.5	  648.8	 7662.0	...
3212276	  703.5	  649.0	 7659.0	...
3212277	  703.7	  649.0	 7659.0	...
3212278	  703.9	  649.0	 7660.0	...
3212279	  704.0	  648.7	 7660.0	...
3212280	  704.0	  648.3	 7656.0	...
3212281	  703.9	  648.0	 7652.0	...
3212282	  704.1	  648.1	 7647.0	...
3212283	  704.4	  648.1	 7647.0	...
3212284	  704.6	  648.1	 7646.0	...
3212285	  704.7	  648.4	 7646.0	...
3212286	  704.8	  648.9	 7646.0	...
3212287	  704.8	  649.3	 7644.0	...
3212288	  704.7	  649.1	 7642.0	...
3212289	  704.7	  648.9	 7640.0	...
3212290	  704.6	  649.0	 7638.0	...
3212291	  704.5	  649.3	 7636.0	...
3212292	  704.4	  649.6	 7632.0	...
3212293	  704.5	  649.7	 7629.0	...
3212294	  704.5	  649.7	 7627.0	...
3212295	  704.5	  649.7	 7628.0	...
3212296	  704.5	  650.1	 7624.0	...
3212297	  704.5	  650.5	 7620.0	...
3212298	  704.5	  650.9	 7617.0	...
3212299	  704.5	  650.8	 7616.0	...
3212300	  704.5	  650.7	 7616.0	...
3212301	  704.6	  651.2	 7614.0	...
3212302	  704.8	  651.8	 7612.0	...
3212303	  704.9	  652.0	 7610.0	...
3212304	  704.7	  651.8	 7609.0	...
3212305	  704.5	  651.7	 7609.0	...
3212306	  704.3	  651.9	 7607.0	...
3212307	  704.5	  652.1	 7606.0	...
3212308	  704.5	  651.9	 7603.0	...
3212309	  704.4	  651.6	 7602.0	...
3212310	  704.4	  651.4	 7597.0	...
3212311	  704.5	  651.5	 7594.0	...
3212312	  704.5	  651.8	 7592.0	...
3212313	  704.3	  652.2	 7592.0	...
3212314	  704.1	  652.3	 7589.0	...
3212315	  703.7	  652.3	 7584.0	...
3212316	  703.6	  652.3	 7580.0	...
3212317	  703.7	  652.5	 7577.0	...
3212318	  703.9	  652.6	 7577.0	...
3212319	  704.1	  652.6	 7579.0	...
3212320	  704.0	  652.6	 7579.0	...
3212321	  704.0	  652.7	 7578.0	...
3212322	  704.0	  652.8	 7577.0	...
3212323	  704.0	  652.8	 7573.0	...
3212324	  704.0	  652.8	 7568.0	...
3212325	  704.1	  653.0	 7563.0	...
3212326	  704.1	  653.2	 7563.0	...
3212327	  704.2	  653.0	 7563.0	...
3212328	  704.1	  652.6	 7563.0	...
3212329	  703.9	  652.6	 7561.0	...
3212330	  703.8	  653.0	 7559.0	...
3212331	  703.7	  653.3	 7557.0	...
3212332	  703.9	  653.3	 7558.0	...
3212333	  704.0	  653.3	 7558.0	...
3212334	  704.1	  653.4	 7558.0	...
3212335	  704.3	  653.7	 7557.0	...
3212336	  704.6	  653.9	 7557.0	...
3212337	  704.7	  653.8	 7557.0	...
3212338	  704.6	  653.6	 7558.0	...
3212339	  704.5	  653.8	 7554.0	...
3212340	  704.7	  654.0	 7548.0	...
3212341	  704.9	  654.3	 7542.0	...
3212342	  705.1	  654.3	 7541.0	...
3212343	  705.0	  654.0	 7543.0	...
3212344	  704.8	  653.7	 7545.0	...
3212345	  704.6	  653.5	 7544.0	...
3212346	  704.6	  653.4	 7541.0	...
3212347	  704.7	  653.2	 7537.0	...
3212348	  704.8	  653.1	 7535.0	...
3212349	  705.0	  653.0	 7535.0	...
3212350	  705.1	  652.9	 7535.0	...
3212351	  705.2	  652.8	 7535.0	...
3212352	  705.3	  653.1	 7534.0	...
3212353	  705.4	  653.5	 7534.0	...
3212354	  705.5	  654.0	 7533.0	...
3212355	  705.4	  654.1	 7534.0	...
3212356	  705.4	  654.2	 7534.0	...
3212357	  705.2	  654.2	 7533.0	...
3212358	  705.0	  654.2	 7531.0	...
3212359	  704.6	  654.2	 7529.0	...
3212360	  704.4	  654.3	 7526.0	...
3212361	  704.3	  654.4	 7525.0	...
3212362	  704.3	  654.4	 7525.0	...
3212363	  704.5	  654.6	 7525.0	...
3212364	  704.8	  654.7	 7524.0	...
3212365	  704.8	  654.7	 7522.0	...
3212366	  704.8	  654.7	 7518.0	...
3212367	  704.7	  654.5	 7516.0	...
3212368	  704.7	  654.1	 7515.0	...
3212369	  704.8	  653.7	 7516.0	...
3212370	  704.9	  653.9	 7518.0	...
3212371	  704.9	  654.2	 7519.0	...
3212372	  704.8	  654.5	 7518.0	...
3212373	  704.8	  654.5	 7515.0	...
3212374	  704.8	  654.4	 7511.0	...
3212375	  704.7	  654.5	 7509.0	...
3212376	  704.8	  654.7	 7509.0	...
3212377	  704.9	  654.8	 7509.0	...
3212378	  705.0	  655.0	 7508.0	...
3212379	  705.0	  655.3	 7508.0	...
3212380	  704.8	  655.5	 7508.0	...
3212381	  704.7	  655.4	 7506.0	...
3212382	  704.7	  655.4	 7504.0	...
3212383	  704.8	  655.5	 7503.0	...
3212384	  704.8	  655.7	 7503.0	...
3212385	  704.6	  655.7	 7502.0	...
3212386	  704.4	  655.6	 7502.0	...
3212387	  704.1	  655.4	 7501.0	...
3212388	  704.0	  655.2	 7501.0	...
3212389	  703.8	  655.2	 7501.0	...
3212390	  703.9	  655.0	 7501.0	...
3212391	  704.1	  654.9	 7501.0	...
3212392	  704.3	  654.9	 7501.0	...
3212393	  704.4	  655.0	 7499.0	...
3212394	  704.5	  655.4	 7497.0	...
3212395	  704.5	  655.7	 7495.0	...
3212396	  704.5	  655.8	 7494.0	...
3212397	  704.4	  655.7	 7494.0	...
3212398	  704.4	  655.6	 7494.0	...
3212399	  704.5	  655.6	 7493.0	...
3212400	  704.8	  655.7	 7493.0	...
3212401	  705.1	  655.8	 7493.0	...
3212402	  705.4	  655.9	 7491.0	...
3212403	  705.5	  656.0	 7490.0	...
3212404	  705.5	  655.9	 7489.0	...
3212405	  705.7	  655.8	 7486.0	...
3212406	  705.8	  655.6	 7482.0	...
3212407	  705.9	  655.7	 7478.0	...
3212408	  705.9	  655.7	 7478.0	...
3212409	  706.1	  655.8	 7477.0	...
3212410	  706.3	  655.9	 7476.0	...
3212411	  706.6	  655.9	 7475.0	...
MSG	3212412 0000 _ Number On
3212412	  706.8	  655.7	 7472.0	...
3212413	  706.7	  655.5	 7470.0	...
3212414	  706.5	  655.3	 7468.0	...
3212415	  706.3	  655.2	 7469.0	...
3212416	  706.4	  655.0	 7470.0	...
3212417	  706.3	  655.1	 7467.0	...
3212418	  706.3	  655.4	 7464.0	...
3212419	  706.2	  655.6	 7460.0	...
3212420	  706.0	  655.6	 7459.0	...
3212421	  706.1	  655.3	 7458.0	...
3212422	  706.4	  655.1	 7458.0	...
3212423	  706.6	  655.0	 7459.0	...
3212424	  706.5	  655.0	 7460.0	...
3212425	  706.5	  655.4	 7459.0	...
3212426	  706.6	  655.7	 7454.0	...
3212427	  706.6	  656.0	 7450.0	...
3212428	  706.5	  656.0	 7451.0	...
3212429	  706.4	  656.0	 7456.0	...
3212430	  706.4	  655.9	 7461.0	...
3212431	  706.4	  655.9	 7463.0	...
3212432	  706.3	  656.3	 7461.0	...
3212433	  706.1	  656.8	 7460.0	...
3212434	  705.9	  657.2	 7457.0	...
3212435	  705.9	  657.1	 7455.0	...
3212436	  706.3	  656.9	 7454.0	...
3212437	  706.6	  656.4	 7454.0	...
3212438	  706.9	  655.9	 7454.0	...
3212439	  706.8	  655.8	 7453.0	...
3212440	  706.8	  656.1	 7452.0	...
3212441	  706.8	  656.3	 7452.0	...
3212442	  706.8	  656.5	 7452.0	...
3212443	  706.9	  656.7	 7452.0	...
3212444	  707.0	  656.8	 7452.0	...
3212445	  706.8	  656.9	 7451.0	...
3212446	  706.4	  657.0	 7450.0	...
3212447	  706.1	  657.0	 7450.0	...
3212448	  706.0	  657.2	 7451.0	...
3212449	  705.9	  657.4	 7448.0	...
3212450	  705.9	  657.1	 7445.0	...
3212451	  705.9	  656.7	 7444.0	...
3212452	  705.9	  656.2	 7446.0	...
3212453	  706.2	  656.2	 7449.0	...
3212454	  706.3	  656.2	 7450.0	...
3212455	  706.3	  656.1	 7449.0	...
3212456	  706.1	  655.8	 7449.0	...
3212457	  706.0	  655.5	 7449.0	...
3212458	  705.9	  655.4	 7448.0	...
3212459	  705.7	  655.6	 7448.0	...
3212460	  705.5	  656.2	 7448.0	...
3212461	  705.5	  656.7	 7448.0	...
3212462	  705.6	  657.1	 7448.0	...
3212463	  705.6	  657.0	 7446.0	...
3212464	  705.5	  656.9	 7444.0	...
3212465	  705.7	  656.6	 7441.0	...
3212466	  706.0	  656.2	 7439.0	...
3212467	  706.2	  655.9	 7437.0	...
3212468	  706.5	  655.9	 7435.0	...
3212469	  706.9	  655.8	 7430.0	...
3212470	  708.2	  655.5	 7425.0	...
EFIX R   3211504	3212470	967	  711.2	  639.4	   8045
SSACC R  3212471
3212471	  710.0	  655.8	 7421.0	...
3212472	  712.3	  656.0	 7420.0	...
3212473	  714.6	  656.6	 7418.0	...
3212474	  716.8	  656.7	 7417.0	...
3212475	  719.4	  656.9	 7417.0	...
3212476	  721.1	  656.6	 7419.0	...
ESACC R  3212471	3212476	6	  710.0	  655.8	  721.1	  656.6	   0.24	     39
SFIX R   3212477
3212477	  722.4	  656.5	 7420.0	...
3212478	  723.1	  656.3	 7421.0	...
3212479	  723.7	  656.6	 7421.0	...
3212480	  724.2	  657.1	 7421.0	...
3212481	  724.2	  657.7	 7421.0	...
3212482	  724.4	  658.0	 7421.0	...
3212483	  724.4	  657.8	 7421.0	...
3212484	  724.3	  657.5	 7420.0	...
3212485	  724.1	  657.1	 7419.0	...
3212486	  723.3	  657.1	 7417.0	...
3212487	  722.4	  657.2	 7418.0	...
3212488	  721.7	  657.4	 7420.0	...
3212489	  721.6	  657.2	 7420.0	...
3212490	  721.5	  656.9	 7419.0	...
3212491	  721.5	  656.6	 7420.0	...
3212492	  721.4	  656.6	 7422.0	...
3212493	  721.3	  656.5	 7424.0	...
3212494	  721.2	  656.6	 7424.0	...
3212495	  721.0	  656.6	 7425.0	...
3212496	  721.2	  656.6	 7425.0	...
3212497	  721.5	  656.6	 7427.0	...
3212498	  721.9	  656.3	 7427.0	...
3212499	  722.1	  656.0	 7426.0	...
3212500	  722.2	  655.7	 7425.0	...
3212501	  722.4	  655.8	 7424.0	...
3212502	  722.3	  655.8	 7424.0	...
3212503	  722.1	  655.9	 7424.0	...
3212504	  721.9	  656.1	 7423.0	...
3212505	  721.9	  656.3	 7423.0	...
3212506	  722.1	  656.4	 7422.0	...
3212507	  722.2	  656.4	 7422.0	...
3212508	  722.2	  656.3	 7422.0	...
3212509	  722.1	  656.7	 7423.0	...
3212510	  722.2	  657.1	 7425.0	...
3212511	  722.6	  657.1	 7427.0	...
3212512	  722.8	  656.6	 7430.0	...
3212513	  722.7	  656.3	 7429.0	...
3212514	  722.7	  656.6	 7427.0	...
3212515	  722.9	  656.8	 7425.0	...
3212516	  723.0	  656.6	 7425.0	...
3212517	  723.0	  656.3	 7425.0	...
3212518	  723.1	  656.0	 7424.0	...
3212519	  723.2	  656.1	 7420.0	...
3212520	  723.1	  656.3	 7417.0	...
3212521	  723.0	  656.5	 7416.0	...
3212522	  722.9	  656.1	 7419.0	...
3212523	  722.9	  655.5	 7422.0	...
3212524	  723.3	  655.0	 7425.0	...
3212525	  723.7	  655.0	 7425.0	...
3212526	  724.0	  655.0	 7425.0	...
3212527	  724.0	  655.5	 7424.0	...
3212528	  723.9	  656.1	 7425.0	...
3212529	  723.9	  656.3	 7427.0	...
3212530	  724.0	  656.0	 7428.0	...
3212531	  724.0	  655.5	 7429.0	...
3212532	  724.0	  655.3	 7428.0	...
3212533	  724.1	  655.1	 7428.0	...
3212534	  724.2	  655.2	 7427.0	...
3212535	  724.3	  655.2	 7424.0	...
3212536	  724.4	  655.4	 7421.0	...
3212537	  724.4	  655.7	 7418.0	...
3212538	  724.4	  655.9	 7418.0	...
3212539	  724.4	  655.8	 7418.0	...
3212540	  724.5	  655.5	 7419.0	...
3212541	  724.5	  655.0	 7421.0	...
3212542	  724.4	  654.6	 7424.0	...
3212543	  724.6	  654.4	 7427.0	...
3212544	  724.9	  654.3	 7430.0	...
3212545	  725.1	  654.4	 7430.0	...
3212546	  725.1	  654.6	 7429.0	...
3212547	  725.1	  654.8	 7429.0	...
3212548	  725.1	  654.8	 7428.0	...
3212549	  725.2	  655.1	 7429.0	...
3212550	  725.3	  655.4	 7426.0	...
3212551	  725.3	  655.6	 7423.0	...
3212552	  725.3	  655.6	 7421.0	...
3212553	  725.2	  655.5	 7423.0	...
3212554	  725.1	  655.5	 7424.0	...
3212555	  725.4	  655.5	 7424.0	...
3212556	  725.7	  655.5	 7424.0	...
3212557	  726.0	  655.5	 7425.0	...
3212558	  725.8	  655.2	 7427.0	...
3212559	  725.6	  654.9	 7428.0	...
3212560	  725.6	  654.8	 7428.0	...
3212561	  725.4	  655.0	 7428.0	...
3212562	  725.4	  655.3	 7427.0	...
3212563	  725.4	  655.4	 7425.0	...
3212564	  725.5	  655.3	 7427.0	...
3212565	  725.6	  655.2	 7430.0	...
3212566	  725.6	  655.0	 7433.0	...
3212567	  725.5	  654.9	 7432.0	...
3212568	  725.4	  654.8	 7431.0	...
3212569	  725.3	  654.7	 7431.0	...
3212570	  725.3	  654.5	 7432.0	...
3212571	  725.3	  654.3	 7433.0	...
3212572	  725.4	  654.3	 7433.0	...
3212573	  725.4	  654.5	 7435.0	...
3212574	  725.4	  654.7	 7438.0	...
3212575	  725.4	  654.8	 7440.0	...
3212576	  725.3	  654.2	 7439.0	...
3212577	  725.2	  653.8	 7439.0	...
3212578	  725.2	  653.4	 7441.0	...
3212579	  725.0	  653.6	 7443.0	...
3212580	  724.9	  653.9	 7444.0	...
3212581	  724.7	  654.1	 7444.0	...
3212582	  725.1	  654.1	 7445.0	...
3212583	  725.4	  654.0	 7446.0	...
3212584	  725.3	  653.9	 7448.0	...
3212585	  724.9	  653.9	 7448.0	...
3212586	  724.7	  653.9	 7450.0	...
3212587	  724.9	  653.8	 7451.0	...
3212588	  725.1	  653.7	 7452.0	...
3212589	  725.1	  653.6	 7452.0	...
3212590	  725.0	  653.6	 7452.0	...
3212591	  724.9	  653.6	 7452.0	...
3212592	  724.9	  653.6	 7454.0	...
3212593	  724.9	  653.6	 7456.0	...
3212594	  724.8	  653.5	 7458.0	...
3212595	  724.6	  653.6	 7460.0	...
3212596	  724.4	  653.6	 7462.0	...
3212597	  724.6	  653.6	 7464.0	...
3212598	  724.9	  653.6	 7465.0	...
3212599	  725.0	  653.5	 7465.0	...
3212600	  724.8	  653.3	 7465.0	...
3212601	  724.7	  653.1	 7465.0	...
3212602	  724.7	  652.8	 7466.0	...
3212603	  724.6	  652.9	 7466.0	...
3212604	  724.6	  652.9	 7468.0	...
3212605	  724.5	  652.9	 7468.0	...
3212606	  724.4	  652.9	 7469.0	...
3212607	  724.3	  652.9	 7469.0	...
3212608	  724.4	  652.9	 7471.0	...
3212609	  724.5	  652.9	 7472.0	...
3212610	  724.6	  652.7	 7472.0	...
3212611	  724.5	  652.5	 7473.0	...
3212612	  724.4	  652.5	 7474.0	...
3212613	  724.1	  652.6	 7475.0	...
3212614	  724.0	  652.6	 7474.0	...
3212615	  724.0	  652.4	 7476.0	...
3212616	  724.1	  652.2	 7479.0	...
3212617	  724.3	  652.0	 7484.0	...
3212618	  724.4	  652.0	 7488.0	...
3212619	  724.5	  652.1	 7489.0	...
3212620	  724.4	  652.1	 7487.0	...
3212621	  724.2	  652.1	 7486.0	...
3212622	  724.0	  651.8	 7491.0	...
3212623	  723.9	  651.5	 7495.0	...
3212624	  723.8	  651.4	 7497.0	...
3212625	  723.8	  651.5	 7495.0	...
3212626	  723.9	  651.5	 7495.0	...
3212627	  724.2	  651.5	 7496.0	...
3212628	  724.6	  651.5	 7495.0	...
3212629	  724.8	  651.5	 7494.0	...
3212630	  724.8	  651.5	 7497.0	...
3212631	  724.8	  651.4	 7501.0	...
3212632	  724.8	  651.0	 7503.0	...
3212633	  724.7	  650.7	 7500.0	...
3212634	  724.8	  650.7	 7498.0	...
3212635	  724.8	  650.8	 7501.0	...
3212636	  724.7	  651.0	 7503.0	...
3212637	  724.5	  650.9	 7505.0	...
3212638	  724.4	  651.0	 7506.0	...
3212639	  724.3	  650.7	 7506.0	...
3212640	  724.3	  650.6	 7506.0	...
3212641	  724.3	  650.4	 7508.0	...
3212642	  724.4	  650.4	 7510.0	...
3212643	  724.5	  650.4	 7510.0	...
3212644	  724.6	  650.3	 7508.0	...
3212645	  724.6	  650.5	 7506.0	...
3212646	  724.6	  650.8	 7508.0	...
3212647	  724.5	  651.0	 7510.0	...
3212648	  724.4	  650.9	 7512.0	...
3212649	  724.3	  650.8	 7513.0	...
3212650	  723.9	  650.8	 7513.0	...
3212651	  723.5	  650.9	 7515.0	...
3212652	  723.4	  650.9	 7517.0	...
3212653	  723.7	  650.9	 7521.0	...
3212654	  723.9	  650.8	 7523.0	...
3212655	  723.8	  650.6	 7525.0	...
3212656	  724.0	  650.3	 7525.0	...
3212657	  724.1	  649.9	 7524.0	...
3212658	  724.2	  649.9	 7524.0	...
3212659	  724.1	  650.1	 7524.0	...
3212660	  724.1	  649.9	 7530.0	...
3212661	  724.0	  649.5	 7535.0	...
3212662	  724.0	  649.1	 7540.0	...
3212663	  724.0	  648.9	 7539.0	...
3212664	  724.0	  648.8	 7538.0	...
3212665	  724.1	  648.5	 7539.0	...
3212666	  724.2	  648.4	 7540.0	...
3212667	  724.3	  648.4	 7542.0	...
3212668	  724.2	  648.4	 7542.0	...
3212669	  724.1	  648.5	 7543.0	...
3212670	  724.0	  648.6	 7547.0	...
3212671	  724.1	  648.6	 7551.0	...
3212672	  724.0	  648.3	 7553.0	...
3212673	  723.9	  648.0	 7554.0	...
3212674	  723.7	  647.7	 7555.0	...
3212675	  723.6	  647.6	 7557.0	...
3212676	  723.5	  647.5	 7558.0	...
3212677	  723.9	  647.5	 7561.0	...
3212678	  724.2	  647.6	 7564.0	...
3212679	  724.3	  647.4	 7566.0	...
3212680	  724.3	  647.1	 7566.0	...
3212681	  724.2	  646.8	 7566.0	...
3212682	  724.3	  646.8	 7567.0	...
3212683	  724.2	  646.8	 7573.0	...
3212684	  724.2	  646.8	 7577.0	...
3212685	  724.2	  647.0	 7581.0	...
3212686	  724.2	  647.3	 7582.0	...
3212687	  724.2	  647.6	 7583.0	...
3212688	  724.1	  647.6	 7584.0	...
3212689	  724.1	  647.7	 7584.0	...
3212690	  724.1	  647.8	 7584.0	...
3212691	  724.1	  647.8	 7584.0	...
3212692	  723.9	  647.8	 7584.0	...
3212693	  723.6	  647.9	 7583.0	...
3212694	  723.2	  648.0	 7585.0	...
3212695	  723.1	  647.9	 7587.0	...
3212696	  722.9	  647.8	 7590.0	...
3212697	  722.8	  647.6	 7593.0	...
3212698	  723.3	  647.4	 7598.0	...
3212699	  723.8	  647.2	 7603.0	...
3212700	  724.2	  647.2	 7608.0	...
3212701	  724.0	  646.8	 7609.0	...
3212702	  723.8	  646.4	 7610.0	...
3212703	  723.8	  646.1	 7610.0	...
3212704	  724.0	  646.3	 7610.0	...
3212705	  724.3	  646.6	 7610.0	...
3212706	  724.4	  646.7	 7610.0	...
3212707	  724.2	  646.6	 7610.0	...
3212708	  724.1	  646.6	 7614.0	...
3212709	  724.0	  646.5	 7617.0	...
3212710	  724.1	  646.3	 7620.0	...
3212711	  724.1	  646.2	 7620.0	...
3212712	  724.1	  646.2	 7622.0	...
3212713	  724.2	  646.3	 7623.0	...
3212714	  724.2	  646.1	 7623.0	...
3212715	  724.2	  645.8	 7623.0	...
3212716	  724.1	  645.5	 7623.0	...
3212717	  724.0	  645.4	 7626.0	...
3212718	  724.0	  645.5	 7630.0	...
3212719	  723.9	  645.5	 7636.0	...
3212720	  723.7	  645.4	 7639.0	...
3212721	  723.4	  645.2	 7640.0	...
3212722	  723.2	  645.2	 7640.0	...
3212723	  723.1	  645.1	 7640.0	...
3212724	  723.1	  645.1	 7639.0	...
3212725	  723.1	  645.3	 7640.0	...
MSG	3212726 0000 _ Number Off
3212726	  723.1	  645.5	 7640.0	...
3212727	  723.1	  645.3	 7645.0	...
3212728	  723.1	  644.9	 7651.0	...
3212729	  723.3	  644.4	 7657.0	...
3212730	  723.5	  644.4	 7655.0	...
3212731	  723.7	  644.5	 7651.0	...
3212732	  723.7	  644.5	 7648.0	...
3212733	  723.8	  644.4	 7648.0	...
3212734	  723.9	  644.4	 7648.0	...
3212735	  724.0	  644.4	 7649.0	...
3212736	  723.8	  644.2	 7650.0	...
3212737	  723.4	  644.0	 7655.0	...
3212738	  723.1	  643.7	 7658.0	...
3212739	  723.0	  644.0	 7662.0	...
3212740	  723.0	  644.2	 7662.0	...
3212741	  723.2	  644.4	 7664.0	...
3212742	  723.4	  644.4	 7667.0	...
3212743	  723.5	  644.3	 7671.0	...
3212744	  723.4	  644.2	 7674.0	...
3212745	  723.1	  644.1	 7674.0	...
3212746	  723.0	  644.0	 7676.0	...
3212747	  722.9	  643.8	 7679.0	...
3212748	  722.8	  643.6	 7681.0	...
3212749	  722.8	  643.5	 7682.0	...
3212750	  722.9	  643.5	 7682.0	...
3212751	  723.1	  643.5	 7682.0	...
3212752	  723.4	  643.1	 7682.0	...
3212753	  723.6	  642.7	 7683.0	...
3212754	  723.6	  642.9	 7683.0	...
3212755	  723.4	  643.4	 7685.0	...
3212756	  723.1	  643.9	 7687.0	...
3212757	  722.9	  643.9	 7691.0	...
3212758	  722.9	  644.0	 7692.0	...
3212759	  722.8	  644.1	 7691.0	...
3212760	  722.7	  644.1	 7690.0	...
3212761	  722.6	  644.1	 7689.0	...
3212762	  722.6	  643.5	 7692.0	...
3212763	  722.6	  643.0	 7695.0	...
3212764	  722.6	  642.5	 7697.0	...
3212765	  722.6	  642.5	 7697.0	...
3212766	  722.6	  642.5	 7698.0	...
3212767	  722.6	  642.1	 7700.0	...
3212768	  722.5	  641.8	 7704.0	...
3212769	  722.5	  641.9	 7707.0	...
3212770	  722.4	  642.4	 7709.0	...
3212771	  722.4	  642.9	 7708.0	...
3212772	  722.4	  642.8	 7708.0	...
3212773	  722.3	  642.6	 7707.0	...
3212774	  722.3	  642.4	 7707.0	...
3212775	  722.3	  642.3	 7706.0	...
3212776	  722.4	  642.3	 7705.0	...
3212777	  722.5	  642.5	 7707.0	...
3212778	  722.6	  642.7	 7713.0	...
3212779	  721.8	  643.0	 7718.0	...
3212780	  721.0	  642.9	 7722.0	...
EFIX R   3212477	3212780	304	  723.9	  650.7	   7523
SSACC R  3212781
3212781	  718.7	  642.9	 7721.0	...
3212782	  717.0	  643.0	 7724.0	...
3212783	  714.4	  643.3	 7727.0	...
3212784	  712.6	  643.2	 7730.0	...
3212785	  710.3	  642.9	 7736.0	...
3212786	  708.2	  642.4	 7742.0	...
3212787	  705.8	  641.3	 7748.0	...
3212788	  703.7	  640.3	 7748.0	...
3212789	  701.5	  639.4	 7749.0	...
ESACC R  3212781	3212789	9	  718.7	  642.9	  701.5	  639.4	   0.37	     45
SFIX R   3212790
3212790	  700.3	  639.4	 7749.0	...
3212791	  698.8	  638.9	 7750.0	...
3212792	  698.1	  638.5	 7754.0	...
3212793	  697.3	  638.3	 7757.0	...
3212794	  697.2	  637.9	 7759.0	...
3212795	  697.5	  637.4	 7756.0	...
3212796	  698.2	  636.8	 7754.0	...
3212797	  699.0	  636.6	 7754.0	...
3212798	  699.8	  636.5	 7756.0	...
3212799	  700.1	  636.5	 7762.0	...
3212800	  701.1	  636.6	 7766.0	...
3212801	  701.9	  636.6	 7770.0	...
3212802	  702.8	  636.5	 7771.0	...
3212803	  703.1	  636.2	 7769.0	...
3212804	  703.2	  636.0	 7768.0	...
3212805	  703.2	  635.8	 7768.0	...
3212806	  703.2	  635.8	 7769.0	...
3212807	  703.0	  635.7	 7770.0	...
3212808	  702.9	  635.8	 7770.0	...
3212809	  702.8	  635.9	 7771.0	...
3212810	  702.8	  635.9	 7773.0	...
3212811	  702.4	  636.1	 7775.0	...
3212812	  702.1	  636.1	 7775.0	...
3212813	  701.8	  636.1	 7777.0	...
3212814	  701.9	  636.0	 7779.0	...
3212815	  701.8	  635.9	 7779.0	...
3212816	  701.6	  635.9	 7777.0	...
3212817	  701.6	  636.0	 7775.0	...
3212818	  701.7	  636.2	 7776.0	...
3212819	  701.7	  636.3	 7778.0	...
3212820	  701.5	  636.2	 7780.0	...
3212821	  701.3	  636.0	 7782.0	...
3212822	  701.2	  636.0	 7783.0	...
3212823	  701.1	  635.9	 7783.0	...
3212824	  701.0	  635.9	 7784.0	...
3212825	  701.0	  635.9	 7785.0	...
3212826	  701.0	  635.8	 7787.0	...
3212827	  700.8	  635.6	 7788.0	...
3212828	  700.4	  635.4	 7788.0	...
3212829	  700.1	  635.2	 7788.0	...
3212830	  700.3	  635.3	 7788.0	...
3212831	  700.7	  635.3	 7791.0	...
3212832	  701.1	  635.3	 7795.0	...
3212833	  701.1	  635.3	 7800.0	...
3212834	  700.6	  635.2	 7802.0	...
3212835	  700.2	  635.0	 7804.0	...
3212836	  699.8	  634.9	 7804.0	...
3212837	  699.8	  634.9	 7804.0	...
3212838	  699.8	  634.9	 7803.0	...
3212839	  699.7	  634.9	 7803.0	...
3212840	  699.7	  634.9	 7805.0	...
3212841	  699.9	  634.9	 7811.0	...
3212842	  700.0	  634.9	 7818.0	...
3212843	  700.2	  634.8	 7823.0	...
3212844	  700.3	  634.6	 7824.0	...
3212845	  700.2	  634.6	 7824.0	...
3212846	  699.9	  634.7	 7825.0	...
3212847	  699.6	  634.8	 7824.0	...
3212848	  699.5	  634.5	 7824.0	...
3212849	  699.4	  634.3	 7822.0	...
3212850	  699.3	  633.9	 7820.0	...
3212851	  699.2	  633.8	 7818.0	...
3212852	  699.1	  633.7	 7822.0	...
3212853	  699.1	  633.7	 7828.0	...
3212854	  699.1	  633.5	 7837.0	...
3212855	  699.2	  633.7	 7841.0	...
3212856	  699.2	  633.9	 7844.0	...
3212857	  699.1	  634.2	 7844.0	...
3212858	  699.0	  634.3	 7844.0	...
3212859	  698.9	  634.3	 7845.0	...
3212860	  698.9	  634.3	 7847.0	...
3212861	  699.0	  634.2	 7849.0	...
3212862	  699.2	  634.2	 7849.0	...
3212863	  699.4	  634.1	 7848.0	...
3212864	  699.6	  634.1	 7847.0	...
3212865	  699.6	  634.0	 7850.0	...
3212866	  699.6	  634.0	 7854.0	...
3212867	  699.6	  634.1	 7857.0	...
3212868	  699.4	  633.9	 7858.0	...
3212869	  699.3	  633.7	 7860.0	...
3212870	  699.1	  633.5	 7862.0	...
3212871	  699.1	  633.6	 7860.0	...
3212872	  699.1	  633.7	 7857.0	...
3212873	  699.1	  633.8	 7853.0	...
3212874	  699.0	  633.7	 7853.0	...
3212875	  699.0	  633.7	 7854.0	...
3212876	  699.0	  633.8	 7856.0	...
3212877	  699.0	  633.9	 7857.0	...
3212878	  699.1	  634.1	 7858.0	...
3212879	  699.1	  634.1	 7861.0	...
3212880	  699.1	  633.9	 7865.0	...
3212881	  699.2	  633.7	 7869.0	...
3212882	  699.3	  633.5	 7870.0	...
3212883	  699.3	  633.5	 7870.0	...
3212884	  699.2	  633.3	 7871.0	...
3212885	  699.0	  633.1	 7871.0	...
3212886	  698.8	  632.9	 7870.0	...
3212887	  698.8	  632.9	 7870.0	...
3212888	  698.7	  633.1	 7869.0	...
3212889	  698.6	  633.2	 7869.0	...
3212890	  698.5	  633.3	 7870.0	...
3212891	  698.6	  633.4	 7873.0	...
3212892	  698.6	  633.4	 7875.0	...
3212893	  698.5	  633.4	 7877.0	...
3212894	  698.5	  633.1	 7882.0	...
3212895	  698.5	  632.5	 7886.0	...
3212896	  698.5	  631.7	 7888.0	...
3212897	  698.5	  631.3	 7887.0	...
3212898	  698.5	  631.3	 7886.0	...
3212899	  698.7	  631.5	 7886.0	...
3212900	  698.9	  631.8	 7887.0	...
3212901	  699.2	  631.8	 7889.0	...
3212902	  699.3	  632.1	 7890.0	...
3212903	  699.3	  632.3	 7891.0	...
3212904	  699.3	  632.2	 7894.0	...
3212905	  699.2	  631.8	 7899.0	...
3212906	  699.2	  631.4	 7903.0	...
3212907	  699.1	  631.4	 7905.0	...
3212908	  699.1	  631.4	 7906.0	...
3212909	  699.1	  631.5	 7904.0	...
3212910	  699.1	  631.5	 7902.0	...
3212911	  699.2	  631.5	 7901.0	...
3212912	  699.4	  631.5	 7902.0	...
3212913	  699.5	  631.5	 7906.0	...
3212914	  699.3	  631.4	 7909.0	...
3212915	  699.1	  631.3	 7911.0	...
3212916	  699.0	  630.9	 7910.0	...
3212917	  699.2	  630.8	 7910.0	...
3212918	  699.3	  630.8	 7910.0	...
3212919	  699.4	  631.0	 7914.0	...
3212920	  699.5	  631.1	 7918.0	...
3212921	  699.6	  631.2	 7922.0	...
3212922	  699.4	  631.2	 7924.0	...
3212923	  699.2	  631.1	 7925.0	...
3212924	  699.0	  630.9	 7923.0	...
3212925	  699.2	  630.9	 7920.0	...
3212926	  699.3	  630.8	 7919.0	...
MSG	3212927 0000 _ Number On
3212927	  699.6	  630.8	 7920.0	...
3212928	  699.7	  631.0	 7923.0	...
3212929	  699.8	  631.4	 7926.0	...
3212930	  699.7	  631.8	 7927.0	...
3212931	  699.7	  631.8	 7930.0	...
3212932	  699.7	  631.3	 7932.0	...
3212933	  699.9	  630.8	 7930.0	...
3212934	  700.1	  630.4	 7926.0	...
3212935	  700.1	  630.3	 7921.0	...
3212936	  699.9	  630.2	 7921.0	...
3212937	  699.8	  630.2	 7922.0	...
3212938	  699.7	  630.3	 7924.0	...
3212939	  699.8	  630.7	 7928.0	...
3212940	  699.6	  631.1	 7931.0	...
3212941	  699.4	  631.2	 7935.0	...
3212942	  699.1	  631.1	 7937.0	...
3212943	  699.0	  631.0	 7936.0	...
3212944	  699.0	  631.0	 7934.0	...
3212945	  699.0	  631.0	 7932.0	...
3212946	  699.0	  631.1	 7934.0	...
3212947	  699.0	  631.2	 7937.0	...
3212948	  699.0	  631.2	 7939.0	...
3212949	  699.1	  631.2	 7939.0	...
3212950	  699.1	  631.2	 7941.0	...
3212951	  699.0	  630.9	 7943.0	...
3212952	  698.8	  630.6	 7947.0	...
3212953	  698.7	  630.2	 7949.0	...
3212954	  698.7	  630.1	 7951.0	...
3212955	  698.7	  630.4	 7952.0	...
3212956	  698.6	  630.8	 7953.0	...
3212957	  698.8	  630.8	 7956.0	...
3212958	  699.0	  630.5	 7960.0	...
3212959	  699.2	  630.3	 7964.0	...
3212960	  699.3	  630.5	 7964.0	...
3212961	  699.4	  630.7	 7963.0	...
3212962	  699.5	  630.8	 7961.0	...
3212963	  699.2	  630.8	 7961.0	...
3212964	  699.0	  630.6	 7963.0	...
3212965	  698.8	  630.5	 7964.0	...
3212966	  699.2	  630.4	 7966.0	...
3212967	  699.5	  630.3	 7967.0	...
3212968	  699.5	  630.1	 7969.0	...
3212969	  699.1	  629.9	 7970.0	...
3212970	  698.8	  630.0	 7971.0	...
3212971	  698.8	  630.2	 7973.0	...
3212972	  699.1	  630.5	 7975.0	...
3212973	  699.4	  630.4	 7976.0	...
3212974	  699.6	  630.0	 7977.0	...
3212975	  699.5	  629.6	 7978.0	...
3212976	  699.4	  629.6	 7981.0	...
3212977	  699.3	  629.6	 7982.0	...
3212978	  699.2	  629.6	 7984.0	...
3212979	  699.2	  629.6	 7984.0	...
3212980	  699.3	  629.6	 7984.0	...
3212981	  699.4	  629.6	 7984.0	...
3212982	  699.3	  629.7	 7986.0	...
3212983	  699.3	  629.7	 7987.0	...
3212984	  699.2	  629.6	 7989.0	...
3212985	  699.2	  629.5	 7989.0	...
3212986	  699.1	  629.4	 7989.0	...
3212987	  699.0	  629.3	 7989.0	...
3212988	  699.2	  629.2	 7989.0	...
3212989	  699.4	  629.1	 7992.0	...
3212990	  699.4	  629.0	 7996.0	...
3212991	  699.1	  629.0	 7999.0	...
3212992	  698.8	  629.3	 7997.0	...
3212993	  698.8	  629.5	 7995.0	...
3212994	  698.8	  629.6	 7992.0	...
3212995	  698.7	  629.5	 7992.0	...
3212996	  698.7	  629.5	 7995.0	...
3212997	  698.6	  629.6	 7998.0	...
3212998	  698.7	  629.7	 8001.0	...
3212999	  698.7	  629.8	 8000.0	...
3213000	  698.8	  629.9	 7998.0	...
3213001	  698.6	  629.9	 7998.0	...
3213002	  698.5	  630.1	 7998.0	...
3213003	  698.2	  630.2	 7999.0	...
3213004	  698.0	  630.2	 8001.0	...
3213005	  697.9	  630.0	 8003.0	...
3213006	  697.9	  629.6	 8004.0	...
3213007	  698.3	  629.3	 8003.0	...
3213008	  698.5	  629.1	 8003.0	...
3213009	  698.8	  629.1	 8006.0	...
3213010	  698.8	  629.1	 8008.0	...
3213011	  698.7	  629.1	 8011.0	...
3213012	  698.8	  629.1	 8011.0	...
3213013	  698.8	  629.0	 8011.0	...
3213014	  698.7	  629.1	 8011.0	...
3213015	  698.5	  629.2	 8010.0	...
3213016	  698.4	  629.1	 8010.0	...
3213017	  698.4	  629.0	 8012.0	...
3213018	  698.5	  628.9	 8014.0	...
3213019	  698.5	  628.9	 8016.0	...
3213020	  698.6	  628.9	 8016.0	...
3213021	  698.5	  628.9	 8016.0	...
3213022	  698.4	  629.1	 8016.0	...
3213023	  698.3	  629.3	 8016.0	...
3213024	  698.2	  629.3	 8017.0	...
3213025	  698.1	  629.2	 8018.0	...
3213026	  698.1	  629.1	 8020.0	...
3213027	  698.1	  629.0	 8023.0	...
3213028	  698.2	  628.9	 8026.0	...
3213029	  698.2	  628.9	 8027.0	...
3213030	  698.2	  629.0	 8027.0	...
3213031	  698.2	  628.7	 8026.0	...
3213032	  698.3	  628.4	 8025.0	...
3213033	  698.3	  628.1	 8029.0	...
3213034	  698.4	  628.2	 8032.0	...
3213035	  698.4	  628.3	 8035.0	...
3213036	  698.5	  628.2	 8034.0	...
3213037	  698.5	  628.0	 8031.0	...
3213038	  698.6	  627.9	 8029.0	...
3213039	  698.7	  627.9	 8026.0	...
3213040	  698.6	  628.0	 8024.0	...
3213041	  698.5	  628.2	 8024.0	...
3213042	  698.3	  628.2	 8026.0	...
3213043	  698.2	  628.3	 8028.0	...
3213044	  698.0	  628.4	 8030.0	...
3213045	  697.9	  628.6	 8038.0	...
3213046	  698.1	  628.7	 8045.0	...
3213047	  698.3	  628.7	 8051.0	...
3213048	  698.7	  628.5	 8051.0	...
3213049	  698.8	  628.4	 8050.0	...
3213050	  698.8	  628.2	 8051.0	...
3213051	  698.8	  628.1	 8051.0	...
3213052	  698.8	  628.3	 8052.0	...
3213053	  698.6	  628.6	 8051.0	...
3213054	  698.5	  628.9	 8050.0	...
3213055	  698.3	  628.9	 8050.0	...
3213056	  698.3	  628.7	 8051.0	...
3213057	  698.2	  628.4	 8057.0	...
3213058	  698.1	  628.0	 8062.0	...
3213059	  698.1	  627.9	 8069.0	...
3213060	  698.0	  627.9	 8070.0	...
3213061	  698.3	  627.9	 8069.0	...
3213062	  698.6	  627.9	 8066.0	...
3213063	  698.8	  627.9	 8063.0	...
3213064	  698.8	  627.9	 8063.0	...
3213065	  698.8	  628.3	 8062.0	...
3213066	  699.0	  628.6	 8061.0	...
3213067	  699.0	  629.1	 8060.0	...
3213068	  698.8	  629.2	 8059.0	...
3213069	  698.4	  629.3	 8061.0	...
3213070	  697.9	  629.0	 8062.0	...
3213071	  697.7	  628.6	 8063.0	...
3213072	  697.7	  628.1	 8062.0	...
3213073	  697.7	  627.9	 8059.0	...
3213074	  697.7	  627.9	 8056.0	...
3213075	  697.7	  627.9	 8051.0	...
3213076	  697.9	  628.0	 8048.0	...
3213077	  698.0	  627.7	 8045.0	...
3213078	  697.9	  627.5	 8052.0	...
3213079	  697.7	  627.3	 8059.0	...
3213080	  697.7	  627.3	 8067.0	...
3213081	  698.0	  627.4	 8066.0	...
3213082	  698.2	  627.5	 8065.0	...
3213083	  698.2	  627.7	 8065.0	...
3213084	  698.2	  627.9	 8065.0	...
3213085	  698.3	  628.1	 8066.0	...
3213086	  698.3	  628.2	 8067.0	...
3213087	  698.3	  628.0	 8069.0	...
3213088	  698.2	  627.8	 8071.0	...
3213089	  698.1	  627.8	 8072.0	...
3213090	  698.0	  627.8	 8069.0	...
3213091	  697.8	  627.6	 8065.0	...
3213092	  697.7	  627.4	 8063.0	...
3213093	  697.6	  627.2	 8065.0	...
3213094	  697.6	  627.0	 8069.0	...
3213095	  697.6	  626.7	 8073.0	...
3213096	  697.6	  626.5	 8076.0	...
3213097	  697.7	  626.6	 8076.0	...
3213098	  697.7	  626.7	 8074.0	...
3213099	  697.8	  626.7	 8073.0	...
3213100	  697.7	  626.8	 8074.0	...
3213101	  697.7	  626.8	 8075.0	...
3213102	  697.6	  626.9	 8075.0	...
3213103	  697.3	  627.0	 8074.0	...
3213104	  697.0	  626.6	 8075.0	...
3213105	  696.8	  626.1	 8078.0	...
3213106	  697.0	  625.6	 8084.0	...
3213107	  697.2	  625.5	 8088.0	...
3213108	  697.5	  625.5	 8088.0	...
3213109	  697.6	  625.4	 8085.0	...
3213110	  697.8	  625.3	 8082.0	...
3213111	  697.8	  625.2	 8082.0	...
3213112	  697.7	  625.3	 8081.0	...
3213113	  697.7	  625.3	 8081.0	...
3213114	  697.6	  625.4	 8081.0	...
3213115	  697.7	  625.4	 8083.0	...
3213116	  697.7	  625.5	 8085.0	...
3213117	  697.7	  625.5	 8087.0	...
3213118	  697.7	  625.4	 8085.0	...
3213119	  697.7	  625.3	 8082.0	...
3213120	  697.7	  625.3	 8080.0	...
3213121	  697.8	  625.3	 8080.0	...
3213122	  697.8	  625.4	 8085.0	...
3213123	  697.8	  625.5	 8090.0	...
3213124	  697.9	  625.5	 8095.0	...
3213125	  697.8	  625.4	 8095.0	...
3213126	  697.7	  625.3	 8094.0	...
3213127	  697.5	  625.3	 8092.0	...
3213128	  697.5	  625.3	 8090.0	...
3213129	  697.5	  625.3	 8091.0	...
3213130	  697.5	  625.3	 8091.0	...
3213131	  697.6	  625.4	 8092.0	...
3213132	  697.7	  625.3	 8092.0	...
3213133	  697.9	  625.2	 8093.0	...
3213134	  698.1	  625.0	 8097.0	...
3213135	  698.1	  624.9	 8100.0	...
3213136	  698.2	  625.3	 8094.0	...
3213137	  698.3	  625.7	 8087.0	...
3213138	  698.3	  626.1	 8081.0	...
3213139	  698.4	  626.1	 8083.0	...
3213140	  698.6	  626.1	 8089.0	...
3213141	  698.6	  625.8	 8094.0	...
3213142	  698.4	  625.6	 8094.0	...
3213143	  698.3	  625.5	 8090.0	...
3213144	  698.2	  625.5	 8089.0	...
3213145	  698.3	  625.5	 8092.0	...
3213146	  698.3	  625.5	 8095.0	...
3213147	  698.2	  625.7	 8095.0	...
3213148	  698.2	  625.9	 8094.0	...
3213149	  698.3	  626.1	 8094.0	...
3213150	  698.2	  626.2	 8091.0	...
3213151	  698.2	  626.2	 8088.0	...
3213152	  698.1	  625.9	 8086.0	...
3213153	  698.5	  625.5	 8091.0	...
3213154	  699.4	  625.3	 8095.0	...
3213155	  700.6	  625.3	 8099.0	...
3213156	  701.9	  625.3	 8100.0	...
3213157	  703.1	  625.7	 8100.0	...
3213158	  704.6	  626.1	 8099.0	...
3213159	  706.3	  626.6	 8099.0	...
3213160	  708.1	  626.4	 8098.0	...
3213161	  709.9	  626.7	 8096.0	...
3213162	  711.1	  627.1	 8093.0	...
3213163	  712.1	  627.6	 8091.0	...
3213164	  712.3	  627.7	 8091.0	...
3213165	  712.4	  627.7	 8093.0	...
3213166	  712.4	  627.6	 8096.0	...
3213167	  712.2	  627.6	 8100.0	...
3213168	  711.9	  627.7	 8102.0	...
3213169	  711.5	  627.7	 8100.0	...
3213170	  711.3	  627.5	 8097.0	...
3213171	  710.8	  626.9	 8094.0	...
3213172	  710.5	  626.7	 8093.0	...
3213173	  710.2	  626.5	 8093.0	...
3213174	  710.3	  626.8	 8092.0	...
3213175	  710.3	  626.7	 8092.0	...
3213176	  710.2	  626.7	 8092.0	...
3213177	  710.1	  626.6	 8093.0	...
3213178	  709.7	  626.7	 8094.0	...
3213179	  709.4	  626.7	 8094.0	...
3213180	  709.1	  626.6	 8094.0	...
3213181	  709.0	  626.4	 8096.0	...
3213182	  709.0	  626.2	 8099.0	...
3213183	  709.1	  626.2	 8102.0	...
3213184	  709.1	  626.5	 8103.0	...
3213185	  709.2	  626.7	 8103.0	...
3213186	  709.1	  626.6	 8102.0	...
3213187	  708.9	  626.4	 8102.0	...
3213188	  708.9	  626.9	 8104.0	...
3213189	  709.0	  627.6	 8105.0	...
3213190	  709.1	  627.6	 8107.0	...
3213191	  709.0	  627.0	 8107.0	...
3213192	  709.2	  626.6	 8107.0	...
3213193	  709.6	  626.9	 8107.0	...
3213194	  709.9	  627.2	 8106.0	...
3213195	  709.9	  627.2	 8106.0	...
3213196	  709.9	  626.9	 8106.0	...
3213197	  709.9	  626.6	 8102.0	...
3213198	  709.9	  626.2	 8098.0	...
3213199	  709.8	  626.3	 8096.0	...
3213200	  710.0	  626.8	 8097.0	...
3213201	  710.1	  627.2	 8099.0	...
3213202	  710.1	  627.7	 8099.0	...
3213203	  709.9	  627.7	 8100.0	...
3213204	  709.9	  627.7	 8101.0	...
3213205	  710.0	  627.7	 8103.0	...
3213206	  710.2	  627.7	 8104.0	...
3213207	  710.2	  627.7	 8105.0	...
3213208	  710.3	  627.7	 8105.0	...
3213209	  710.3	  627.8	 8105.0	...
3213210	  710.3	  627.8	 8106.0	...
3213211	  710.4	  627.7	 8107.0	...
3213212	  710.5	  627.6	 8108.0	...
3213213	  710.5	  627.6	 8108.0	...
3213214	  710.5	  627.4	 8107.0	...
3213215	  710.2	  626.9	 8106.0	...
3213216	  709.9	  626.4	 8109.0	...
3213217	  709.7	  625.9	 8112.0	...
3213218	  709.8	  625.7	 8114.0	...
3213219	  709.9	  625.5	 8113.0	...
3213220	  709.9	  625.5	 8111.0	...
3213221	  710.0	  625.5	 8110.0	...
3213222	  710.2	  626.1	 8109.0	...
3213223	  710.4	  626.7	 8108.0	...
3213224	  710.4	  627.3	 8108.0	...
3213225	  710.3	  627.0	 8109.0	...
3213226	  710.3	  626.7	 8110.0	...
3213227	  710.3	  626.7	 8110.0	...
3213228	  710.4	  627.0	 8110.0	...
3213229	  710.4	  627.2	 8111.0	...
3213230	  710.4	  627.1	 8113.0	...
3213231	  710.4	  626.9	 8114.0	...
3213232	  710.4	  626.9	 8117.0	...
3213233	  710.4	  626.6	 8118.0	...
3213234	  710.5	  626.3	 8118.0	...
3213235	  710.6	  626.1	 8116.0	...
3213236	  710.7	  626.2	 8114.0	...
3213237	  710.5	  626.5	 8114.0	...
3213238	  710.3	  626.7	 8115.0	...
MSG	3213239 0000 _ Number Off
3213239	  710.5	  626.9	 8114.0	...
3213240	  711.0	  627.0	 8113.0	...
3213241	  711.1	  627.2	 8111.0	...
3213242	  710.7	  627.3	 8112.0	...
3213243	  710.8	  627.4	 8114.0	...
3213244	  711.2	  627.3	 8116.0	...
3213245	  711.6	  627.1	 8115.0	...
3213246	  711.6	  627.0	 8114.0	...
3213247	  711.6	  627.1	 8115.0	...
3213248	  711.3	  627.0	 8115.0	...
3213249	  711.1	  626.8	 8113.0	...
3213250	  710.9	  626.8	 8111.0	...
3213251	  711.0	  626.9	 8109.0	...
3213252	  711.0	  626.9	 8108.0	...
3213253	  710.6	  626.7	 8112.0	...
3213254	  710.2	  626.6	 8116.0	...
3213255	  709.8	  626.8	 8119.0	...
3213256	  709.8	  626.9	 8119.0	...
3213257	  710.2	  627.0	 8120.0	...
3213258	  710.6	  627.0	 8122.0	...
3213259	  711.0	  627.0	 8123.0	...
3213260	  711.1	  626.9	 8122.0	...
3213261	  711.5	  627.0	 8121.0	...
3213262	  711.9	  627.2	 8121.0	...
3213263	  711.9	  627.4	 8121.0	...
3213264	  711.5	  626.9	 8121.0	...
3213265	  711.1	  626.4	 8120.0	...
3213266	  711.0	  626.0	 8118.0	...
3213267	  711.0	  626.0	 8117.0	...
3213268	  710.9	  626.5	 8118.0	...
3213269	  710.9	  627.1	 8119.0	...
3213270	  711.0	  627.4	 8120.0	...
3213271	  711.1	  627.0	 8122.0	...
3213272	  711.0	  626.6	 8120.0	...
3213273	  710.9	  626.3	 8120.0	...
3213274	  710.9	  626.3	 8119.0	...
3213275	  710.9	  626.4	 8118.0	...
3213276	  710.8	  626.5	 8120.0	...
3213277	  710.7	  626.6	 8122.0	...
3213278	  710.7	  626.6	 8124.0	...
3213279	  710.6	  626.7	 8125.0	...
3213280	  710.5	  626.7	 8125.0	...
3213281	  710.6	  626.7	 8124.0	...
3213282	  710.8	  626.6	 8123.0	...
3213283	  710.8	  626.4	 8122.0	...
3213284	  710.5	  626.1	 8123.0	...
3213285	  710.3	  625.9	 8125.0	...
3213286	  710.4	  625.6	 8126.0	...
3213287	  710.5	  625.6	 8127.0	...
3213288	  710.7	  625.5	 8128.0	...
3213289	  710.8	  625.6	 8130.0	...
3213290	  710.8	  625.6	 8130.0	...
3213291	  710.6	  625.6	 8132.0	...
3213292	  710.4	  625.6	 8134.0	...
3213293	  710.2	  625.5	 8135.0	...
3213294	  710.2	  625.4	 8133.0	...
3213295	  710.2	  625.8	 8131.0	...
3213296	  710.3	  626.2	 8131.0	...
3213297	  710.5	  626.4	 8132.0	...
3213298	  710.8	  626.2	 8133.0	...
3213299	  710.9	  625.8	 8135.0	...
3213300	  710.9	  625.6	 8134.0	...
3213301	  711.0	  625.4	 8134.0	...
3213302	  711.1	  625.6	 8133.0	...
3213303	  711.2	  625.7	 8133.0	...
3213304	  711.2	  625.6	 8134.0	...
3213305	  711.1	  625.3	 8135.0	...
3213306	  711.1	  624.9	 8137.0	...
3213307	  711.1	  624.8	 8140.0	...
3213308	  711.2	  624.9	 8138.0	...
3213309	  711.3	  625.0	 8135.0	...
3213310	  711.3	  625.0	 8134.0	...
3213311	  711.3	  624.9	 8137.0	...
3213312	  711.3	  624.9	 8139.0	...
3213313	  711.1	  624.9	 8140.0	...
3213314	  711.0	  624.8	 8141.0	...
3213315	  711.1	  624.8	 8142.0	...
3213316	  711.3	  624.7	 8140.0	...
3213317	  711.6	  624.8	 8139.0	...
3213318	  711.5	  624.9	 8139.0	...
3213319	  711.4	  624.5	 8139.0	...
3213320	  711.3	  624.1	 8140.0	...
3213321	  711.3	  623.8	 8140.0	...
3213322	  711.1	  623.8	 8139.0	...
3213323	  710.8	  623.8	 8137.0	...
3213324	  710.7	  623.7	 8135.0	...
3213325	  710.9	  623.6	 8137.0	...
3213326	  711.0	  623.5	 8139.0	...
3213327	  711.2	  623.4	 8139.0	...
3213328	  711.3	  623.6	 8138.0	...
3213329	  711.6	  623.7	 8139.0	...
3213330	  711.7	  623.9	 8141.0	...
3213331	  711.5	  623.9	 8144.0	...
3213332	  711.2	  623.9	 8144.0	...
3213333	  711.4	  623.9	 8146.0	...
3213334	  712.0	  623.9	 8149.0	...
3213335	  712.5	  623.7	 8148.0	...
3213336	  712.3	  623.6	 8144.0	...
3213337	  711.9	  623.4	 8141.0	...
3213338	  711.6	  623.2	 8141.0	...
3213339	  711.4	  623.0	 8139.0	...
3213340	  711.4	  623.0	 8138.0	...
3213341	  711.2	  622.9	 8138.0	...
3213342	  711.0	  622.8	 8139.0	...
3213343	  711.1	  622.6	 8140.0	...
3213344	  711.2	  622.6	 8140.0	...
3213345	  711.5	  623.0	 8139.0	...
3213346	  711.5	  623.4	 8139.0	...
3213347	  711.7	  623.8	 8141.0	...
3213348	  711.9	  623.6	 8144.0	...
3213349	  712.0	  623.5	 8147.0	...
3213350	  711.9	  623.5	 8148.0	...
3213351	  711.8	  623.6	 8148.0	...
3213352	  711.8	  624.0	 8146.0	...
3213353	  712.1	  624.3	 8142.0	...
3213354	  712.3	  624.1	 8139.0	...
3213355	  712.3	  623.8	 8138.0	...
3213356	  712.3	  623.5	 8141.0	...
3213357	  712.5	  623.5	 8143.0	...
3213358	  712.6	  623.5	 8148.0	...
3213359	  712.6	  623.5	 8150.0	...
3213360	  712.6	  623.3	 8153.0	...
3213361	  713.0	  623.2	 8152.0	...
3213362	  713.3	  623.1	 8151.0	...
3213363	  713.3	  623.1	 8150.0	...
3213364	  713.0	  623.0	 8149.0	...
3213365	  712.6	  622.7	 8148.0	...
3213366	  712.6	  622.4	 8147.0	...
3213367	  712.6	  622.3	 8146.0	...
3213368	  712.6	  622.3	 8146.0	...
3213369	  712.6	  622.4	 8146.0	...
3213370	  712.7	  622.4	 8149.0	...
3213371	  712.7	  622.4	 8153.0	...
3213372	  712.9	  622.3	 8157.0	...
3213373	  713.2	  622.2	 8155.0	...
3213374	  713.4	  622.4	 8152.0	...
3213375	  713.5	  622.7	 8149.0	...
3213376	  713.5	  622.6	 8149.0	...
3213377	  713.5	  622.3	 8149.0	...
3213378	  713.4	  622.0	 8151.0	...
3213379	  713.4	  622.1	 8154.0	...
3213380	  713.3	  622.2	 8156.0	...
3213381	  713.2	  622.2	 8155.0	...
3213382	  713.4	  622.2	 8154.0	...
3213383	  713.7	  622.2	 8153.0	...
3213384	  713.9	  622.1	 8153.0	...
3213385	  714.0	  621.8	 8152.0	...
3213386	  714.0	  621.6	 8151.0	...
3213387	  714.0	  621.4	 8149.0	...
3213388	  714.3	  621.4	 8148.0	...
3213389	  714.5	  621.5	 8150.0	...
3213390	  714.4	  621.7	 8153.0	...
3213391	  714.1	  622.1	 8156.0	...
3213392	  713.8	  622.3	 8152.0	...
3213393	  713.7	  622.4	 8148.0	...
3213394	  713.7	  622.1	 8146.0	...
3213395	  713.6	  621.5	 8148.0	...
3213396	  713.6	  621.0	 8151.0	...
3213397	  713.6	  620.6	 8154.0	...
3213398	  713.7	  620.7	 8157.0	...
3213399	  713.7	  620.8	 8160.0	...
3213400	  713.7	  621.0	 8160.0	...
3213401	  713.6	  621.1	 8160.0	...
3213402	  713.5	  621.3	 8161.0	...
3213403	  713.4	  621.5	 8161.0	...
3213404	  713.3	  621.4	 8160.0	...
3213405	  713.3	  621.2	 8160.0	...
3213406	  713.4	  621.1	 8161.0	...
3213407	  713.7	  621.3	 8163.0	...
3213408	  714.0	  621.1	 8164.0	...
3213409	  714.2	  620.7	 8164.0	...
3213410	  714.2	  620.5	 8165.0	...
3213411	  714.0	  620.8	 8166.0	...
3213412	  713.8	  621.0	 8166.0	...
3213413	  713.7	  621.1	 8167.0	...
3213414	  713.7	  621.0	 8168.0	...
3213415	  713.8	  620.7	 8169.0	...
3213416	  713.9	  620.5	 8169.0	...
3213417	  713.9	  620.3	 8169.0	...
3213418	  713.9	  620.2	 8171.0	...
3213419	  713.8	  620.1	 8174.0	...
3213420	  713.7	  620.1	 8177.0	...
3213421	  713.6	  620.1	 8176.0	...
3213422	  713.4	  620.1	 8172.0	...
3213423	  713.4	  620.2	 8168.0	...
3213424	  713.5	  620.0	 8167.0	...
3213425	  713.6	  619.9	 8167.0	...
3213426	  713.8	  619.7	 8169.0	...
3213427	  713.8	  619.7	 8171.0	...
3213428	  713.9	  619.7	 8174.0	...
3213429	  714.0	  619.7	 8175.0	...
3213430	  714.0	  619.7	 8175.0	...
3213431	  714.0	  619.8	 8176.0	...
3213432	  714.1	  619.8	 8180.0	...
3213433	  714.1	  619.8	 8183.0	...
3213434	  714.0	  619.9	 8187.0	...
3213435	  713.9	  620.0	 8186.0	...
3213436	  713.8	  620.1	 8184.0	...
3213437	  713.8	  620.3	 8184.0	...
3213438	  713.8	  620.5	 8184.0	...
3213439	  713.7	  620.7	 8184.0	...
3213440	  713.6	  620.8	 8185.0	...
3213441	  713.5	  620.8	 8185.0	...
3213442	  713.4	  620.6	 8187.0	...
3213443	  713.3	  620.3	 8189.0	...
3213444	  713.1	  620.2	 8190.0	...
3213445	  713.2	  620.0	 8191.0	...
3213446	  713.4	  619.9	 8190.0	...
3213447	  713.8	  619.9	 8189.0	...
3213448	  713.9	  619.9	 8190.0	...
3213449	  714.1	  619.9	 8193.0	...
3213450	  714.1	  619.8	 8191.0	...
MSG	3213451 0000 _ Number On
3213451	  714.0	  619.8	 8187.0	...
3213452	  713.8	  619.8	 8184.0	...
3213453	  713.7	  619.9	 8184.0	...
3213454	  713.7	  619.9	 8184.0	...
3213455	  713.9	  620.0	 8187.0	...
3213456	  714.0	  620.1	 8191.0	...
3213457	  713.8	  619.9	 8193.0	...
3213458	  713.7	  619.6	 8193.0	...
3213459	  713.6	  619.1	 8193.0	...
3213460	  713.7	  619.0	 8191.0	...
3213461	  713.7	  618.8	 8189.0	...
3213462	  713.7	  618.8	 8189.0	...
3213463	  713.6	  618.8	 8192.0	...
3213464	  713.6	  618.5	 8194.0	...
3213465	  713.6	  618.3	 8193.0	...
3213466	  713.6	  618.1	 8193.0	...
3213467	  713.5	  618.3	 8194.0	...
3213468	  713.5	  618.4	 8195.0	...
3213469	  713.6	  618.5	 8196.0	...
3213470	  713.6	  618.5	 8197.0	...
3213471	  713.7	  618.4	 8197.0	...
3213472	  713.6	  618.4	 8197.0	...
3213473	  713.5	  618.6	 8197.0	...
3213474	  713.5	  618.9	 8198.0	...
3213475	  713.5	  619.0	 8197.0	...
3213476	  713.4	  618.7	 8197.0	...
3213477	  713.5	  618.5	 8196.0	...
3213478	  713.7	  618.4	 8198.0	...
3213479	  714.0	  618.4	 8201.0	...
3213480	  713.7	  618.5	 8204.0	...
3213481	  713.3	  618.5	 8204.0	...
3213482	  713.0	  618.5	 8202.0	...
3213483	  713.2	  618.6	 8200.0	...
3213484	  713.4	  618.6	 8198.0	...
3213485	  713.5	  618.4	 8199.0	...
3213486	  713.4	  618.2	 8201.0	...
3213487	  713.4	  618.0	 8204.0	...
3213488	  713.4	  617.9	 8207.0	...
3213489	  713.5	  617.8	 8209.0	...
3213490	  713.5	  617.8	 8209.0	...
3213491	  713.6	  617.8	 8208.0	...
3213492	  713.6	  617.7	 8204.0	...
3213493	  713.4	  617.6	 8199.0	...
3213494	  713.3	  617.6	 8201.0	...
3213495	  713.1	  617.6	 8206.0	...
3213496	  713.1	  617.6	 8207.0	...
3213497	  713.0	  617.7	 8203.0	...
3213498	  713.3	  617.8	 8200.0	...
3213499	  713.4	  617.9	 8201.0	...
3213500	  713.6	  618.0	 8203.0	...
3213501	  713.7	  618.0	 8204.0	...
3213502	  713.7	  617.7	 8205.0	...
3213503	  713.6	  617.3	 8205.0	...
3213504	  713.6	  616.8	 8210.0	...
3213505	  713.6	  616.7	 8215.0	...
3213506	  713.5	  616.5	 8219.0	...
3213507	  713.4	  616.5	 8218.0	...
3213508	  713.3	  616.3	 8215.0	...
3213509	  713.2	  616.2	 8213.0	...
3213510	  713.1	  617.0	 8210.0	...
3213511	  713.1	  618.0	 8209.0	...
3213512	  713.1	  618.9	 8208.0	...
3213513	  713.3	  618.6	 8215.0	...
3213514	  713.5	  618.0	 8221.0	...
3213515	  713.7	  617.5	 8224.0	...
3213516	  713.9	  617.2	 8220.0	...
3213517	  714.0	  617.0	 8216.0	...
3213518	  713.8	  616.9	 8216.0	...
3213519	  713.7	  616.9	 8218.0	...
3213520	  713.6	  616.8	 8221.0	...
3213521	  713.7	  616.8	 8223.0	...
3213522	  713.6	  616.7	 8223.0	...
3213523	  713.4	  616.7	 8224.0	...
3213524	  713.2	  616.7	 8225.0	...
3213525	  713.0	  616.5	 8226.0	...
3213526	  713.0	  616.4	 8227.0	...
3213527	  713.1	  616.4	 8228.0	...
3213528	  713.1	  616.5	 8229.0	...
3213529	  713.0	  616.6	 8226.0	...
3213530	  712.8	  616.7	 8223.0	...
3213531	  712.7	  616.9	 8222.0	...
3213532	  712.8	  617.0	 8223.0	...
3213533	  712.9	  617.0	 8224.0	...
3213534	  713.2	  616.9	 8227.0	...
3213535	  713.5	  616.7	 8231.0	...
3213536	  713.8	  616.6	 8235.0	...
3213537	  713.9	  616.5	 8235.0	...
3213538	  713.7	  616.5	 8234.0	...
3213539	  713.4	  616.4	 8233.0	...
3213540	  713.2	  616.3	 8233.0	...
3213541	  713.2	  616.5	 8234.0	...
3213542	  713.2	  616.6	 8235.0	...
3213543	  713.2	  616.7	 8235.0	...
3213544	  713.3	  616.5	 8237.0	...
3213545	  713.3	  616.4	 8238.0	...
3213546	  713.3	  616.4	 8239.0	...
3213547	  713.2	  616.1	 8241.0	...
3213548	  713.1	  615.8	 8242.0	...
3213549	  713.0	  615.6	 8243.0	...
3213550	  713.1	  615.8	 8249.0	...
3213551	  713.2	  616.2	 8255.0	...
3213552	  713.0	  616.5	 8261.0	...
3213553	  712.8	  616.5	 8262.0	...
3213554	  712.9	  616.2	 8263.0	...
3213555	  713.1	  616.3	 8266.0	...
3213556	  713.3	  616.5	 8268.0	...
3213557	  713.2	  616.6	 8265.0	...
3213558	  713.1	  616.3	 8262.0	...
3213559	  713.1	  616.1	 8260.0	...
3213560	  713.1	  616.2	 8261.0	...
3213561	  713.1	  616.2	 8262.0	...
3213562	  713.1	  616.1	 8262.0	...
3213563	  713.2	  615.9	 8263.0	...
3213564	  713.4	  615.9	 8265.0	...
3213565	  713.2	  615.9	 8265.0	...
3213566	  713.0	  616.1	 8264.0	...
3213567	  712.7	  616.4	 8262.0	...
3213568	  712.7	  616.7	 8262.0	...
3213569	  712.5	  616.9	 8265.0	...
3213570	  712.5	  616.9	 8268.0	...
3213571	  712.4	  616.9	 8272.0	...
3213572	  712.6	  616.8	 8272.0	...
3213573	  712.8	  616.7	 8273.0	...
3213574	  712.9	  616.7	 8274.0	...
3213575	  712.9	  616.9	 8275.0	...
3213576	  712.9	  617.1	 8276.0	...
3213577	  712.9	  617.2	 8276.0	...
3213578	  712.9	  617.1	 8278.0	...
3213579	  712.9	  616.5	 8278.0	...
3213580	  713.0	  616.2	 8278.0	...
3213581	  713.1	  615.9	 8278.0	...
3213582	  713.3	  616.1	 8279.0	...
3213583	  713.4	  616.2	 8282.0	...
3213584	  713.3	  616.1	 8280.0	...
3213585	  713.0	  615.8	 8277.0	...
3213586	  712.8	  615.5	 8274.0	...
3213587	  712.8	  615.8	 8275.0	...
3213588	  712.9	  616.3	 8276.0	...
3213589	  712.8	  616.9	 8276.0	...
3213590	  712.4	  616.3	 8275.0	...
3213591	  712.2	  615.6	 8274.0	...
3213592	  712.1	  614.8	 8272.0	...
3213593	  712.1	  614.6	 8271.0	...
3213594	  712.2	  614.5	 8271.0	...
3213595	  712.1	  614.6	 8273.0	...
3213596	  712.0	  614.7	 8275.0	...
3213597	  711.9	  615.2	 8275.0	...
3213598	  711.9	  615.4	 8275.0	...
3213599	  712.0	  615.5	 8274.0	...
3213600	  712.1	  615.4	 8275.0	...
3213601	  712.1	  615.5	 8276.0	...
3213602	  712.1	  615.6	 8280.0	...
3213603	  712.0	  615.2	 8283.0	...
3213604	  711.9	  614.9	 8285.0	...
3213605	  711.8	  614.7	 8285.0	...
3213606	  711.5	  615.0	 8281.0	...
3213607	  711.2	  615.2	 8276.0	...
3213608	  711.1	  615.1	 8276.0	...
3213609	  711.3	  615.1	 8281.0	...
3213610	  711.8	  615.1	 8286.0	...
3213611	  712.1	  615.0	 8285.0	...
3213612	  712.5	  614.9	 8285.0	...
3213613	  712.5	  614.8	 8283.0	...
3213614	  712.4	  614.6	 8281.0	...
3213615	  711.8	  614.3	 8279.0	...
3213616	  711.3	  614.1	 8278.0	...
3213617	  711.1	  614.1	 8281.0	...
3213618	  711.2	  614.1	 8285.0	...
3213619	  711.3	  614.1	 8289.0	...
3213620	  711.2	  614.1	 8290.0	...
3213621	  711.1	  614.1	 8290.0	...
3213622	  711.1	  614.1	 8289.0	...
3213623	  711.2	  614.2	 8291.0	...
3213624	  711.3	  614.4	 8292.0	...
3213625	  711.3	  614.4	 8293.0	...
3213626	  711.3	  614.4	 8293.0	...
3213627	  711.6	  614.7	 8292.0	...
3213628	  711.9	  614.9	 8293.0	...
3213629	  712.1	  614.7	 8293.0	...
3213630	  711.9	  614.1	 8292.0	...
3213631	  711.7	  613.7	 8293.0	...
3213632	  711.6	  613.8	 8295.0	...
3213633	  711.6	  614.0	 8297.0	...
3213634	  711.6	  614.1	 8299.0	...
3213635	  711.4	  614.1	 8299.0	...
3213636	  711.3	  614.1	 8300.0	...
3213637	  711.1	  614.1	 8300.0	...
3213638	  711.0	  614.0	 8300.0	...
3213639	  710.8	  614.0	 8298.0	...
3213640	  710.8	  613.9	 8295.0	...
3213641	  710.8	  613.9	 8293.0	...
3213642	  710.7	  613.9	 8292.0	...
3213643	  710.6	  613.9	 8293.0	...
3213644	  710.6	  613.9	 8293.0	...
3213645	  710.8	  613.9	 8293.0	...
3213646	  710.9	  613.7	 8293.0	...
3213647	  711.2	  613.3	 8292.0	...
3213648	  711.5	  613.0	 8291.0	...
3213649	  711.5	  612.8	 8294.0	...
3213650	  711.0	  613.0	 8298.0	...
3213651	  710.6	  613.2	 8302.0	...
3213652	  710.5	  613.4	 8301.0	...
3213653	  710.5	  613.3	 8300.0	...
3213654	  710.5	  613.3	 8299.0	...
3213655	  710.6	  613.2	 8298.0	...
3213656	  710.5	  613.2	 8299.0	...
3213657	  710.5	  613.0	 8299.0	...
3213658	  710.3	  612.8	 8300.0	...
3213659	  710.3	  612.8	 8300.0	...
3213660	  710.1	  612.8	 8299.0	...
3213661	  710.1	  612.9	 8299.0	...
3213662	  710.0	  612.9	 8298.0	...
3213663	  710.1	  613.0	 8297.0	...
3213664	  710.0	  613.0	 8296.0	...
3213665	  709.9	  613.0	 8296.0	...
3213666	  709.9	  613.1	 8295.0	...
3213667	  710.1	  613.2	 8295.0	...
3213668	  710.2	  613.2	 8294.0	...
3213669	  710.2	  613.0	 8294.0	...
3213670	  710.1	  613.0	 8294.0	...
3213671	  710.0	  613.0	 8293.0	...
3213672	  710.0	  613.1	 8295.0	...
3213673	  709.9	  613.1	 8298.0	...
3213674	  709.9	  613.2	 8302.0	...
3213675	  710.0	  613.0	 8303.0	...
3213676	  710.0	  612.8	 8304.0	...
3213677	  710.2	  612.5	 8304.0	...
3213678	  710.5	  612.1	 8304.0	...
3213679	  710.8	  611.9	 8306.0	...
3213680	  710.8	  611.6	 8309.0	...
3213681	  710.8	  611.5	 8311.0	...
3213682	  710.7	  611.5	 8310.0	...
3213683	  710.8	  611.8	 8309.0	...
3213684	  711.0	  612.6	 8309.0	...
3213685	  710.8	  613.3	 8309.0	...
3213686	  710.4	  613.5	 8310.0	...
3213687	  709.9	  613.1	 8310.0	...
3213688	  709.9	  612.8	 8310.0	...
3213689	  709.9	  612.8	 8310.0	...
3213690	  710.0	  612.9	 8309.0	...
3213691	  709.8	  613.1	 8310.0	...
3213692	  709.7	  613.3	 8310.0	...
3213693	  709.5	  613.4	 8311.0	...
3213694	  709.6	  613.4	 8310.0	...
3213695	  709.7	  613.4	 8310.0	...
3213696	  709.8	  613.1	 8309.0	...
3213697	  710.0	  612.9	 8309.0	...
3213698	  710.2	  612.6	 8307.0	...
3213699	  710.4	  612.7	 8307.0	...
3213700	  710.4	  612.8	 8307.0	...
3213701	  710.6	  612.7	 8312.0	...
3213702	  710.7	  612.4	 8317.0	...
3213703	  710.5	  612.1	 8321.0	...
3213704	  710.1	  612.0	 8320.0	...
3213705	  709.8	  612.0	 8319.0	...
3213706	  709.8	  612.0	 8316.0	...
3213707	  709.8	  612.1	 8313.0	...
3213708	  709.9	  612.1	 8315.0	...
3213709	  709.8	  612.3	 8319.0	...
3213710	  709.8	  612.5	 8322.0	...
3213711	  709.7	  612.7	 8320.0	...
3213712	  709.6	  612.6	 8319.0	...
3213713	  709.5	  612.3	 8319.0	...
3213714	  709.5	  611.9	 8316.0	...
3213715	  709.8	  611.9	 8312.0	...
3213716	  710.0	  612.1	 8313.0	...
3213717	  710.1	  612.3	 8318.0	...
3213718	  710.0	  612.3	 8323.0	...
3213719	  709.8	  612.3	 8320.0	...
3213720	  709.8	  612.5	 8318.0	...
3213721	  710.0	  612.8	 8317.0	...
3213722	  709.9	  613.1	 8316.0	...
3213723	  709.7	  613.0	 8318.0	...
3213724	  709.4	  612.9	 8319.0	...
3213725	  709.3	  612.7	 8319.0	...
3213726	  709.3	  612.7	 8319.0	...
3213727	  709.3	  612.8	 8321.0	...
3213728	  709.4	  612.9	 8323.0	...
3213729	  709.5	  612.9	 8324.0	...
3213730	  709.5	  612.8	 8325.0	...
3213731	  709.5	  612.8	 8327.0	...
3213732	  709.5	  612.8	 8329.0	...
3213733	  709.4	  612.8	 8326.0	...
3213734	  709.4	  612.7	 8323.0	...
3213735	  709.4	  612.7	 8322.0	...
3213736	  709.5	  612.8	 8325.0	...
3213737	  709.4	  612.8	 8327.0	...
3213738	  709.4	  612.7	 8330.0	...
3213739	  709.4	  612.6	 8332.0	...
3213740	  709.4	  612.5	 8335.0	...
3213741	  709.5	  612.5	 8336.0	...
3213742	  709.5	  612.3	 8330.0	...
3213743	  709.4	  612.0	 8323.0	...
3213744	  709.3	  611.8	 8320.0	...
3213745	  709.2	  612.6	 8325.0	...
3213746	  709.4	  613.4	 8329.0	...
3213747	  709.5	  614.1	 8330.0	...
3213748	  709.8	  614.0	 8330.0	...
3213749	  710.0	  613.9	 8330.0	...
3213750	  710.3	  613.8	 8329.0	...
3213751	  710.0	  613.2	 8329.0	...
3213752	  709.8	  612.5	 8329.0	...
MSG	3213753 0000 _ Number Off
3213753	  709.5	  612.3	 8329.0	...
3213754	  709.5	  612.6	 8329.0	...
3213755	  709.5	  612.8	 8328.0	...
3213756	  709.5	  612.5	 8327.0	...
3213757	  709.3	  612.1	 8327.0	...
3213758	  709.2	  611.8	 8326.0	...
3213759	  709.1	  611.7	 8326.0	...
3213760	  709.0	  611.7	 8325.0	...
3213761	  709.0	  611.6	 8325.0	...
3213762	  709.1	  611.7	 8325.0	...
3213763	  709.2	  611.8	 8325.0	...
3213764	  709.1	  611.8	 8325.0	...
3213765	  708.9	  612.4	 8325.0	...
3213766	  708.7	  613.0	 8324.0	...
3213767	  708.8	  613.1	 8324.0	...
3213768	  708.9	  612.6	 8324.0	...
3213769	  709.0	  612.3	 8325.0	...
3213770	  709.1	  612.2	 8325.0	...
3213771	  709.2	  612.1	 8325.0	...
3213772	  709.2	  611.8	 8325.0	...
3213773	  709.2	  611.8	 8329.0	...
3213774	  709.2	  611.7	 8332.0	...
3213775	  709.2	  611.8	 8335.0	...
3213776	  709.2	  611.9	 8332.0	...
3213777	  709.2	  612.2	 8325.0	...
3213778	  709.1	  612.7	 8319.0	...
3213779	  709.0	  613.1	 8319.0	...
3213780	  708.7	  613.4	 8322.0	...
3213781	  708.5	  613.5	 8321.0	...
3213782	  708.4	  613.1	 8317.0	...
3213783	  708.4	  612.6	 8312.0	...
3213784	  708.3	  612.1	 8315.0	...
3213785	  708.3	  612.1	 8319.0	...
3213786	  708.5	  611.8	 8323.0	...
3213787	  708.7	  611.5	 8323.0	...
3213788	  709.1	  611.5	 8323.0	...
3213789	  709.3	  611.9	 8323.0	...
3213790	  709.5	  612.4	 8322.0	...
3213791	  709.5	  612.6	 8321.0	...
3213792	  709.3	  612.5	 8321.0	...
3213793	  709.1	  612.4	 8322.0	...
3213794	  709.0	  612.2	 8322.0	...
3213795	  708.6	  612.2	 8319.0	...
3213796	  708.2	  612.4	 8316.0	...
3213797	  707.9	  612.6	 8315.0	...
3213798	  708.1	  612.9	 8318.0	...
3213799	  708.2	  613.0	 8322.0	...
3213800	  708.2	  613.0	 8323.0	...
3213801	  708.1	  613.1	 8324.0	...
3213802	  707.9	  613.1	 8325.0	...
3213803	  707.6	  613.1	 8326.0	...
3213804	  707.2	  613.0	 8327.0	...
3213805	  707.2	  613.0	 8327.0	...
3213806	  707.4	  612.9	 8324.0	...
3213807	  707.6	  612.9	 8320.0	...
3213808	  707.6	  612.9	 8318.0	...
3213809	  707.7	  612.9	 8318.0	...
3213810	  707.8	  613.1	 8317.0	...
3213811	  707.7	  613.4	 8315.0	...
3213812	  707.6	  613.5	 8314.0	...
3213813	  707.7	  613.1	 8313.0	...
3213814	  707.9	  612.8	 8312.0	...
3213815	  707.9	  612.6	 8311.0	...
3213816	  707.8	  612.6	 8311.0	...
3213817	  707.7	  612.6	 8311.0	...
3213818	  707.7	  612.5	 8311.0	...
3213819	  708.1	  612.5	 8312.0	...
3213820	  708.5	  612.4	 8313.0	...
3213821	  708.8	  612.7	 8313.0	...
3213822	  708.7	  613.0	 8313.0	...
3213823	  708.6	  613.1	 8311.0	...
3213824	  708.7	  613.1	 8310.0	...
3213825	  708.7	  613.2	 8309.0	...
3213826	  708.6	  613.4	 8310.0	...
3213827	  708.5	  613.0	 8311.0	...
3213828	  708.4	  612.6	 8312.0	...
3213829	  708.2	  612.2	 8312.0	...
3213830	  708.0	  612.2	 8312.0	...
3213831	  707.8	  612.3	 8311.0	...
3213832	  707.8	  612.2	 8309.0	...
3213833	  707.9	  612.2	 8308.0	...
3213834	  708.0	  612.1	 8309.0	...
3213835	  708.1	  612.0	 8312.0	...
3213836	  708.0	  611.9	 8316.0	...
3213837	  708.0	  611.7	 8318.0	...
3213838	  707.9	  611.6	 8320.0	...
3213839	  707.9	  611.5	 8321.0	...
3213840	  708.0	  612.0	 8322.0	...
3213841	  708.2	  612.4	 8320.0	...
3213842	  708.0	  612.9	 8318.0	...
3213843	  707.8	  613.0	 8316.0	...
3213844	  707.6	  613.0	 8316.0	...
3213845	  707.8	  613.0	 8318.0	...
3213846	  707.9	  613.0	 8320.0	...
3213847	  707.9	  613.1	 8322.0	...
3213848	  707.9	  613.2	 8318.0	...
3213849	  707.9	  613.3	 8314.0	...
3213850	  708.1	  613.3	 8310.0	...
3213851	  708.2	  613.3	 8310.0	...
3213852	  708.2	  613.3	 8311.0	...
3213853	  708.3	  613.3	 8315.0	...
3213854	  708.4	  613.3	 8319.0	...
3213855	  708.5	  613.0	 8322.0	...
3213856	  708.6	  612.7	 8321.0	...
3213857	  708.6	  612.6	 8320.0	...
3213858	  708.6	  613.0	 8321.0	...
3213859	  708.6	  613.6	 8323.0	...
3213860	  708.6	  614.0	 8326.0	...
3213861	  708.2	  614.0	 8325.0	...
3213862	  707.9	  614.0	 8321.0	...
3213863	  707.6	  614.0	 8315.0	...
3213864	  707.6	  614.1	 8313.0	...
3213865	  707.5	  614.2	 8312.0	...
3213866	  707.5	  614.3	 8313.0	...
3213867	  707.4	  614.1	 8313.0	...
3213868	  707.5	  613.8	 8313.0	...
3213869	  707.7	  613.6	 8312.0	...
3213870	  707.8	  613.6	 8311.0	...
3213871	  707.7	  613.6	 8312.0	...
3213872	  707.5	  613.5	 8317.0	...
3213873	  707.4	  613.5	 8322.0	...
3213874	  707.5	  613.5	 8325.0	...
3213875	  707.5	  613.6	 8325.0	...
3213876	  707.5	  613.7	 8324.0	...
3213877	  707.5	  613.7	 8323.0	...
3213878	  707.6	  614.1	 8323.0	...
3213879	  707.5	  614.4	 8322.0	...
3213880	  707.3	  614.7	 8320.0	...
3213881	  707.0	  614.5	 8316.0	...
3213882	  706.8	  614.3	 8313.0	...
3213883	  706.7	  614.3	 8314.0	...
3213884	  706.9	  614.4	 8315.0	...
3213885	  707.2	  614.5	 8317.0	...
3213886	  707.4	  614.7	 8317.0	...
3213887	  707.5	  615.0	 8317.0	...
3213888	  707.4	  615.3	 8317.0	...
3213889	  707.2	  615.3	 8317.0	...
3213890	  707.1	  615.2	 8317.0	...
3213891	  707.2	  615.0	 8318.0	...
3213892	  707.2	  614.8	 8319.0	...
3213893	  707.3	  614.8	 8321.0	...
3213894	  706.8	  614.7	 8322.0	...
3213895	  706.5	  614.7	 8322.0	...
3213896	  706.2	  614.7	 8319.0	...
3213897	  706.6	  614.7	 8316.0	...
3213898	  707.1	  614.6	 8311.0	...
3213899	  707.8	  614.5	 8309.0	...
3213900	  707.9	  614.5	 8308.0	...
3213901	  707.8	  614.7	 8310.0	...
3213902	  707.4	  614.8	 8313.0	...
3213903	  707.0	  615.1	 8315.0	...
3213904	  706.8	  615.4	 8317.0	...
3213905	  707.0	  615.6	 8318.0	...
3213906	  707.2	  615.8	 8317.0	...
3213907	  707.3	  615.8	 8317.0	...
3213908	  707.3	  615.8	 8317.0	...
3213909	  707.5	  615.8	 8317.0	...
3213910	  707.8	  615.7	 8316.0	...
3213911	  707.8	  615.6	 8315.0	...
3213912	  707.5	  615.5	 8313.0	...
3213913	  707.2	  615.0	 8312.0	...
3213914	  707.2	  614.5	 8314.0	...
3213915	  707.1	  614.2	 8316.0	...
3213916	  707.1	  614.6	 8316.0	...
3213917	  707.1	  615.0	 8313.0	...
3213918	  707.0	  615.3	 8311.0	...
3213919	  706.9	  615.3	 8311.0	...
3213920	  706.7	  615.3	 8311.0	...
3213921	  706.6	  615.3	 8311.0	...
3213922	  706.5	  615.3	 8310.0	...
3213923	  706.5	  615.4	 8311.0	...
3213924	  706.5	  615.5	 8311.0	...
3213925	  706.6	  615.6	 8313.0	...
3213926	  706.7	  615.6	 8314.0	...
3213927	  706.5	  615.6	 8314.0	...
3213928	  706.3	  615.7	 8313.0	...
3213929	  706.1	  615.4	 8310.0	...
3213930	  706.2	  615.0	 8308.0	...
3213931	  706.2	  614.6	 8307.0	...
3213932	  706.2	  614.7	 8308.0	...
3213933	  706.2	  614.9	 8309.0	...
3213934	  706.2	  615.0	 8309.0	...
3213935	  706.1	  615.3	 8308.0	...
3213936	  706.1	  615.6	 8308.0	...
3213937	  706.0	  615.7	 8308.0	...
3213938	  705.9	  615.4	 8308.0	...
3213939	  705.9	  615.3	 8308.0	...
3213940	  706.0	  615.4	 8307.0	...
3213941	  706.0	  615.5	 8306.0	...
3213942	  705.8	  615.6	 8305.0	...
3213943	  705.6	  615.8	 8304.0	...
3213944	  705.3	  615.8	 8306.0	...
3213945	  705.2	  615.6	 8308.0	...
3213946	  705.2	  615.4	 8310.0	...
3213947	  705.2	  615.4	 8309.0	...
3213948	  705.2	  615.2	 8307.0	...
3213949	  705.0	  614.9	 8307.0	...
3213950	  704.9	  614.8	 8307.0	...
3213951	  705.0	  615.0	 8306.0	...
3213952	  705.0	  615.3	 8305.0	...
3213953	  705.1	  615.6	 8305.0	...
3213954	  705.1	  615.9	 8303.0	...
3213955	  704.8	  616.2	 8298.0	...
3213956	  704.4	  616.3	 8295.0	...
3213957	  704.1	  616.5	 8293.0	...
3213958	  704.1	  616.6	 8293.0	...
3213959	  704.2	  616.6	 8296.0	...
3213960	  704.4	  616.6	 8298.0	...
3213961	  704.6	  616.4	 8300.0	...
3213962	  704.8	  616.3	 8300.0	...
3213963	  704.7	  616.1	 8300.0	...
3213964	  704.4	  616.2	 8295.0	...
3213965	  704.2	  616.3	 8289.0	...
MSG	3213966 0000 _ Number On
3213966	  704.3	  616.4	 8283.0	...
3213967	  704.4	  616.5	 8283.0	...
3213968	  704.4	  616.5	 8284.0	...
3213969	  704.4	  616.5	 8286.0	...
3213970	  704.4	  616.5	 8286.0	...
3213971	  704.4	  616.5	 8285.0	...
3213972	  704.0	  616.2	 8282.0	...
3213973	  703.7	  615.9	 8279.0	...
3213974	  703.5	  615.9	 8280.0	...
3213975	  703.6	  616.3	 8282.0	...
3213976	  703.8	  616.8	 8286.0	...
3213977	  703.9	  616.9	 8289.0	...
3213978	  704.0	  617.0	 8291.0	...
3213979	  704.1	  617.3	 8291.0	...
3213980	  704.2	  617.7	 8290.0	...
3213981	  704.2	  618.1	 8288.0	...
3213982	  704.3	  618.2	 8286.0	...
3213983	  704.3	  618.2	 8285.0	...
3213984	  704.3	  618.1	 8284.0	...
3213985	  704.2	  618.0	 8283.0	...
3213986	  704.3	  617.9	 8284.0	...
3213987	  704.3	  617.9	 8286.0	...
3213988	  704.2	  617.8	 8283.0	...
3213989	  703.9	  617.9	 8278.0	...
3213990	  704.0	  617.8	 8275.0	...
3213991	  704.3	  617.6	 8277.0	...
3213992	  704.7	  617.3	 8279.0	...
3213993	  704.8	  617.4	 8279.0	...
3213994	  705.0	  617.6	 8282.0	...
3213995	  705.2	  617.6	 8285.0	...
3213996	  704.8	  617.3	 8285.0	...
3213997	  704.2	  616.9	 8284.0	...
3213998	  703.6	  616.9	 8282.0	...
3213999	  703.6	  616.7	 8281.0	...
3214000	  703.7	  616.8	 8279.0	...
3214001	  703.8	  617.1	 8277.0	...
3214002	  703.8	  617.6	 8276.0	...
3214003	  703.8	  618.1	 8275.0	...
3214004	  703.8	  618.2	 8274.0	...
3214005	  703.7	  618.2	 8272.0	...
3214006	  703.7	  618.2	 8271.0	...
3214007	  703.6	  618.2	 8269.0	...
3214008	  703.6	  618.3	 8269.0	...
3214009	  703.7	  618.4	 8268.0	...
3214010	  703.7	  618.4	 8266.0	...
3214011	  703.6	  618.1	 8266.0	...
3214012	  703.5	  618.0	 8267.0	...
3214013	  703.4	  618.4	 8269.0	...
3214014	  703.4	  618.7	 8269.0	...
3214015	  703.4	  618.5	 8269.0	...
3214016	  703.4	  617.9	 8268.0	...
3214017	  703.4	  617.7	 8268.0	...
3214018	  703.6	  618.1	 8267.0	...
3214019	  703.8	  618.6	 8266.0	...
3214020	  703.9	  618.6	 8265.0	...
3214021	  703.9	  618.7	 8265.0	...
3214022	  704.0	  619.0	 8265.0	...
3214023	  703.8	  619.3	 8264.0	...
3214024	  703.6	  619.6	 8262.0	...
3214025	  703.5	  619.7	 8261.0	...
3214026	  703.6	  619.8	 8261.0	...
3214027	  703.6	  620.0	 8261.0	...
3214028	  703.6	  620.2	 8259.0	...
3214029	  703.6	  620.4	 8258.0	...
3214030	  703.4	  620.1	 8259.0	...
3214031	  703.2	  619.9	 8260.0	...
3214032	  703.1	  619.9	 8261.0	...
3214033	  703.1	  620.1	 8260.0	...
3214034	  703.1	  620.3	 8258.0	...
3214035	  703.1	  619.9	 8256.0	...
3214036	  703.1	  619.5	 8255.0	...
3214037	  703.1	  619.5	 8256.0	...
3214038	  703.1	  619.9	 8257.0	...
3214039	  703.0	  620.2	 8256.0	...
3214040	  703.0	  620.3	 8255.0	...
3214041	  703.1	  620.5	 8254.0	...
3214042	  703.4	  620.6	 8255.0	...
3214043	  703.5	  620.6	 8256.0	...
3214044	  703.6	  620.5	 8256.0	...
3214045	  703.4	  620.3	 8255.0	...
3214046	  703.4	  620.1	 8255.0	...
3214047	  703.3	  620.3	 8255.0	...
3214048	  703.2	  620.8	 8255.0	...
3214049	  703.1	  621.3	 8256.0	...
3214050	  703.0	  621.3	 8257.0	...
3214051	  702.9	  621.2	 8256.0	...
3214052	  702.8	  621.1	 8255.0	...
3214053	  702.6	  620.9	 8253.0	...
3214054	  702.9	  620.8	 8256.0	...
3214055	  703.3	  620.7	 8259.0	...
3214056	  703.8	  620.7	 8260.0	...
3214057	  703.8	  620.8	 8254.0	...
3214058	  703.8	  620.8	 8247.0	...
3214059	  703.8	  620.9	 8243.0	...
3214060	  703.9	  620.9	 8243.0	...
3214061	  703.8	  621.0	 8243.0	...
3214062	  703.8	  621.1	 8242.0	...
3214063	  703.7	  621.2	 8241.0	...
3214064	  703.7	  621.3	 8241.0	...
3214065	  703.8	  621.4	 8239.0	...
3214066	  703.8	  621.4	 8238.0	...
3214067	  703.8	  621.4	 8239.0	...
3214068	  703.8	  621.4	 8241.0	...
3214069	  703.9	  621.5	 8239.0	...
3214070	  704.0	  621.6	 8235.0	...
3214071	  704.0	  621.6	 8232.0	...
3214072	  704.0	  621.6	 8233.0	...
3214073	  704.0	  621.5	 8233.0	...
3214074	  704.4	  621.2	 8234.0	...
3214075	  704.7	  621.0	 8236.0	...
3214076	  705.0	  621.2	 8238.0	...
3214077	  705.2	  621.7	 8233.0	...
3214078	  705.3	  622.3	 8227.0	...
3214079	  705.3	  622.5	 8222.0	...
3214080	  705.1	  622.5	 8224.0	...
3214081	  705.0	  622.4	 8225.0	...
3214082	  705.0	  622.2	 8224.0	...
3214083	  705.0	  622.0	 8223.0	...
3214084	  705.0	  621.8	 8222.0	...
3214085	  704.9	  621.8	 8221.0	...
3214086	  704.7	  621.6	 8219.0	...
3214087	  704.4	  621.5	 8216.0	...
3214088	  704.4	  621.3	 8213.0	...
3214089	  704.6	  621.3	 8213.0	...
3214090	  704.6	  621.7	 8214.0	...
3214091	  704.3	  622.3	 8213.0	...
3214092	  704.2	  622.8	 8210.0	...
3214093	  704.5	  622.8	 8209.0	...
3214094	  704.7	  622.9	 8211.0	...
3214095	  704.9	  623.0	 8212.0	...
3214096	  705.0	  623.0	 8210.0	...
3214097	  705.1	  622.6	 8207.0	...
3214098	  705.1	  622.3	 8206.0	...
3214099	  705.0	  622.2	 8206.0	...
3214100	  704.9	  622.2	 8206.0	...
3214101	  704.7	  622.2	 8206.0	...
3214102	  704.6	  622.3	 8204.0	...
3214103	  704.7	  622.5	 8202.0	...
3214104	  704.9	  622.7	 8200.0	...
3214105	  705.1	  622.8	 8197.0	...
3214106	  705.1	  623.0	 8193.0	...
3214107	  705.1	  623.2	 8190.0	...
3214108	  705.0	  623.5	 8187.0	...
3214109	  704.8	  623.5	 8184.0	...
3214110	  704.6	  623.5	 8184.0	...
3214111	  704.5	  623.3	 8188.0	...
3214112	  704.5	  623.1	 8191.0	...
3214113	  704.7	  622.9	 8191.0	...
3214114	  704.9	  622.7	 8191.0	...
3214115	  705.2	  622.5	 8191.0	...
3214116	  705.1	  622.7	 8190.0	...
3214117	  704.9	  623.0	 8188.0	...
3214118	  704.7	  623.1	 8185.0	...
3214119	  704.8	  622.8	 8179.0	...
3214120	  704.8	  622.7	 8176.0	...
3214121	  704.8	  622.8	 8173.0	...
3214122	  704.8	  622.9	 8172.0	...
3214123	  705.1	  623.3	 8169.0	...
3214124	  705.4	  623.8	 8165.0	...
3214125	  705.7	  624.3	 8165.0	...
3214126	  705.5	  624.4	 8167.0	...
3214127	  705.4	  624.5	 8169.0	...
3214128	  705.2	  624.6	 8169.0	...
3214129	  705.0	  624.6	 8169.0	...
3214130	  704.9	  624.6	 8167.0	...
3214131	  704.8	  624.7	 8164.0	...
3214132	  704.8	  624.7	 8162.0	...
3214133	  704.9	  624.8	 8162.0	...
3214134	  704.9	  624.9	 8163.0	...
3214135	  705.2	  624.9	 8161.0	...
3214136	  705.4	  625.0	 8159.0	...
3214137	  705.4	  624.6	 8157.0	...
3214138	  705.0	  624.4	 8157.0	...
3214139	  704.6	  624.2	 8157.0	...
3214140	  704.3	  624.3	 8156.0	...
3214141	  704.8	  624.4	 8156.0	...
3214142	  705.3	  624.5	 8157.0	...
3214143	  705.6	  624.7	 8160.0	...
3214144	  705.4	  624.9	 8160.0	...
3214145	  705.3	  625.0	 8158.0	...
3214146	  705.3	  625.2	 8157.0	...
3214147	  705.4	  625.3	 8157.0	...
3214148	  705.5	  625.4	 8158.0	...
3214149	  705.5	  625.4	 8159.0	...
3214150	  705.5	  625.4	 8160.0	...
3214151	  705.6	  625.3	 8160.0	...
3214152	  705.6	  625.2	 8160.0	...
3214153	  705.7	  625.2	 8161.0	...
3214154	  705.6	  625.3	 8161.0	...
3214155	  705.6	  625.4	 8160.0	...
3214156	  705.6	  625.3	 8158.0	...
3214157	  705.6	  625.3	 8157.0	...
3214158	  705.6	  625.7	 8156.0	...
3214159	  705.6	  626.1	 8153.0	...
3214160	  705.6	  625.9	 8149.0	...
3214161	  705.5	  625.2	 8146.0	...
3214162	  705.4	  625.3	 8148.0	...
3214163	  705.4	  626.0	 8149.0	...
3214164	  705.5	  626.7	 8147.0	...
3214165	  705.6	  626.7	 8145.0	...
3214166	  705.4	  626.7	 8145.0	...
3214167	  705.2	  626.6	 8146.0	...
3214168	  705.3	  626.5	 8146.0	...
3214169	  705.6	  626.5	 8146.0	...
3214170	  706.0	  626.5	 8147.0	...
3214171	  706.2	  626.4	 8146.0	...
3214172	  706.2	  626.3	 8145.0	...
3214173	  706.0	  626.3	 8145.0	...
3214174	  706.4	  626.2	 8145.0	...
3214175	  706.8	  626.2	 8144.0	...
3214176	  706.9	  626.1	 8143.0	...
3214177	  706.6	  626.1	 8142.0	...
3214178	  706.2	  626.6	 8143.0	...
3214179	  706.1	  627.0	 8143.0	...
3214180	  706.0	  627.5	 8143.0	...
3214181	  706.2	  627.6	 8140.0	...
3214182	  706.5	  627.6	 8134.0	...
3214183	  706.6	  627.6	 8128.0	...
3214184	  706.4	  627.6	 8125.0	...
3214185	  706.1	  627.7	 8124.0	...
3214186	  706.0	  627.7	 8123.0	...
3214187	  706.0	  627.7	 8124.0	...
3214188	  706.1	  627.8	 8126.0	...
3214189	  706.5	  627.8	 8127.0	...
3214190	  706.8	  627.7	 8125.0	...
3214191	  707.0	  627.6	 8123.0	...
3214192	  706.9	  627.6	 8121.0	...
3214193	  706.7	  627.4	 8121.0	...
3214194	  706.5	  627.3	 8121.0	...
3214195	  706.4	  627.4	 8120.0	...
3214196	  706.5	  627.6	 8119.0	...
3214197	  706.6	  627.8	 8118.0	...
3214198	  706.7	  627.9	 8117.0	...
3214199	  706.8	  627.9	 8117.0	...
3214200	  706.8	  627.9	 8117.0	...
3214201	  706.7	  628.0	 8113.0	...
3214202	  706.5	  628.5	 8109.0	...
3214203	  706.4	  628.8	 8109.0	...
3214204	  706.4	  628.9	 8113.0	...
3214205	  706.5	  628.7	 8117.0	...
3214206	  706.7	  628.6	 8118.0	...
3214207	  706.8	  628.4	 8118.0	...
3214208	  706.8	  628.3	 8116.0	...
3214209	  706.6	  628.3	 8114.0	...
3214210	  706.6	  628.4	 8109.0	...
3214211	  706.7	  628.6	 8106.0	...
3214212	  707.0	  628.7	 8103.0	...
3214213	  707.1	  629.0	 8104.0	...
3214214	  707.2	  629.2	 8104.0	...
3214215	  707.0	  629.2	 8104.0	...
3214216	  706.7	  629.1	 8104.0	...
3214217	  706.4	  628.9	 8104.0	...
3214218	  706.2	  628.8	 8104.0	...
3214219	  706.0	  629.0	 8104.0	...
3214220	  706.1	  629.3	 8105.0	...
3214221	  706.2	  629.7	 8105.0	...
3214222	  706.3	  629.8	 8106.0	...
3214223	  706.4	  629.9	 8106.0	...
3214224	  706.3	  629.9	 8106.0	...
3214225	  706.4	  629.8	 8103.0	...
3214226	  706.5	  629.8	 8101.0	...
3214227	  706.3	  629.8	 8098.0	...
3214228	  706.0	  629.9	 8098.0	...
3214229	  705.7	  630.0	 8099.0	...
3214230	  705.7	  630.1	 8100.0	...
3214231	  705.8	  629.8	 8101.0	...
3214232	  705.8	  629.5	 8100.0	...
3214233	  706.0	  629.4	 8099.0	...
3214234	  706.1	  629.5	 8101.0	...
3214235	  706.2	  629.8	 8103.0	...
3214236	  706.2	  630.0	 8103.0	...
3214237	  706.2	  630.2	 8102.0	...
3214238	  706.3	  630.2	 8101.0	...
3214239	  706.1	  629.9	 8101.0	...
3214240	  705.9	  629.4	 8101.0	...
3214241	  705.6	  628.9	 8100.0	...
3214242	  705.6	  628.9	 8099.0	...
3214243	  705.6	  629.1	 8098.0	...
3214244	  706.0	  629.7	 8096.0	...
3214245	  706.4	  629.9	 8093.0	...
3214246	  706.5	  630.2	 8091.0	...
3214247	  706.3	  630.0	 8092.0	...
3214248	  706.0	  630.0	 8093.0	...
3214249	  705.8	  630.1	 8094.0	...
3214250	  705.8	  630.1	 8095.0	...
3214251	  705.9	  630.0	 8094.0	...
3214252	  706.1	  630.1	 8093.0	...
3214253	  706.2	  630.1	 8094.0	...
3214254	  706.2	  630.2	 8094.0	...
3214255	  706.4	  630.3	 8095.0	...
3214256	  706.5	  630.3	 8096.0	...
3214257	  706.7	  630.4	 8097.0	...
3214258	  706.8	  630.5	 8097.0	...
3214259	  706.8	  630.2	 8096.0	...
3214260	  706.5	  629.8	 8095.0	...
3214261	  706.2	  629.5	 8094.0	...
3214262	  706.1	  629.4	 8096.0	...
3214263	  706.3	  629.1	 8098.0	...
3214264	  706.5	  628.8	 8100.0	...
3214265	  706.6	  628.7	 8101.0	...
3214266	  706.8	  629.0	 8102.0	...
3214267	  706.6	  629.3	 8103.0	...
3214268	  706.4	  629.4	 8102.0	...
3214269	  706.1	  629.5	 8102.0	...
MSG	3214270 0000 _ Number Off
3214270	  706.1	  629.5	 8102.0	...
3214271	  706.0	  629.4	 8102.0	...
3214272	  706.0	  629.4	 8101.0	...
3214273	  706.2	  629.4	 8101.0	...
3214274	  706.5	  629.4	 8100.0	...
3214275	  706.7	  629.3	 8099.0	...
3214276	  706.8	  629.3	 8098.0	...
3214277	  706.8	  629.4	 8096.0	...
3214278	  706.8	  629.7	 8096.0	...
3214279	  706.7	  629.6	 8095.0	...
3214280	  706.5	  629.4	 8095.0	...
3214281	  706.3	  629.2	 8097.0	...
3214282	  706.1	  629.3	 8100.0	...
3214283	  706.0	  629.4	 8102.0	...
3214284	  705.7	  629.5	 8101.0	...
3214285	  705.5	  629.6	 8100.0	...
3214286	  705.5	  629.7	 8100.0	...
3214287	  705.9	  629.6	 8100.0	...
3214288	  706.2	  629.6	 8100.0	...
3214289	  706.1	  629.5	 8100.0	...
3214290	  706.0	  629.5	 8101.0	...
3214291	  705.8	  629.5	 8102.0	...
3214292	  705.7	  629.4	 8102.0	...
3214293	  705.3	  629.5	 8102.0	...
3214294	  704.9	  629.4	 8102.0	...
3214295	  704.7	  629.4	 8105.0	...
3214296	  705.0	  629.2	 8107.0	...
3214297	  705.1	  629.2	 8108.0	...
3214298	  705.0	  629.2	 8106.0	...
3214299	  704.9	  629.2	 8102.0	...
3214300	  705.2	  629.6	 8101.0	...
3214301	  705.4	  630.0	 8101.0	...
3214302	  705.6	  630.6	 8103.0	...
3214303	  705.5	  630.6	 8103.0	...
3214304	  705.6	  630.7	 8103.0	...
3214305	  705.6	  630.5	 8105.0	...
3214306	  705.7	  630.4	 8107.0	...
3214307	  705.7	  630.2	 8109.0	...
3214308	  705.8	  630.2	 8106.0	...
3214309	  706.0	  630.3	 8104.0	...
3214310	  706.0	  630.4	 8102.0	...
3214311	  705.9	  630.6	 8102.0	...
3214312	  706.1	  630.6	 8108.0	...
3214313	  706.3	  630.5	 8114.0	...
3214314	  706.6	  630.3	 8119.0	...
3214315	  706.6	  630.6	 8117.0	...
3214316	  706.6	  630.9	 8114.0	...
3214317	  706.6	  631.2	 8111.0	...
3214318	  706.6	  631.2	 8110.0	...
3214319	  706.8	  631.1	 8109.0	...
3214320	  706.9	  631.0	 8108.0	...
3214321	  706.9	  631.0	 8106.0	...
3214322	  706.8	  631.0	 8106.0	...
3214323	  706.7	  630.9	 8108.0	...
3214324	  706.9	  630.8	 8110.0	...
3214325	  707.1	  630.7	 8110.0	...
3214326	  707.2	  630.8	 8111.0	...
3214327	  707.1	  630.7	 8111.0	...
3214328	  707.0	  630.6	 8112.0	...
3214329	  707.1	  630.4	 8111.0	...
3214330	  707.3	  630.4	 8109.0	...
3214331	  707.5	  630.4	 8106.0	...
3214332	  708.1	  630.5	 8103.0	...
3214333	  708.7	  630.4	 8101.0	...
3214334	  709.0	  630.4	 8101.0	...
3214335	  708.8	  630.4	 8101.0	...
3214336	  708.6	  630.4	 8102.0	...
3214337	  708.5	  630.4	 8103.0	...
3214338	  708.4	  630.7	 8103.0	...
3214339	  708.6	  631.0	 8105.0	...
3214340	  708.7	  631.2	 8106.0	...
3214341	  709.0	  630.9	 8108.0	...
3214342	  709.1	  630.7	 8108.0	...
3214343	  709.1	  630.4	 8107.0	...
3214344	  709.0	  630.3	 8106.0	...
3214345	  708.9	  630.1	 8105.0	...
3214346	  709.0	  630.1	 8105.0	...
3214347	  709.0	  630.2	 8104.0	...
3214348	  709.0	  630.3	 8104.0	...
3214349	  709.0	  630.4	 8100.0	...
3214350	  708.9	  630.5	 8097.0	...
3214351	  708.7	  630.4	 8099.0	...
3214352	  708.5	  630.3	 8105.0	...
3214353	  708.7	  630.1	 8110.0	...
3214354	  709.0	  630.1	 8109.0	...
3214355	  709.2	  630.0	 8107.0	...
3214356	  709.1	  629.9	 8104.0	...
3214357	  709.0	  629.9	 8106.0	...
3214358	  708.8	  629.9	 8107.0	...
3214359	  708.6	  629.7	 8108.0	...
3214360	  708.5	  629.6	 8110.0	...
3214361	  708.5	  629.4	 8113.0	...
3214362	  708.4	  629.9	 8114.0	...
3214363	  708.3	  630.3	 8112.0	...
3214364	  708.4	  630.5	 8111.0	...
3214365	  708.8	  630.2	 8111.0	...
3214366	  709.0	  629.9	 8112.0	...
3214367	  708.8	  629.8	 8113.0	...
3214368	  708.6	  629.6	 8115.0	...
3214369	  708.4	  629.4	 8112.0	...
3214370	  708.3	  629.3	 8109.0	...
3214371	  708.0	  629.4	 8105.0	...
3214372	  707.7	  629.4	 8106.0	...
3214373	  708.0	  629.4	 8108.0	...
3214374	  708.3	  629.4	 8110.0	...
3214375	  708.7	  629.6	 8109.0	...
3214376	  708.4	  630.0	 8107.0	...
3214377	  708.1	  630.3	 8105.0	...
3214378	  707.9	  630.3	 8103.0	...
3214379	  707.8	  630.1	 8102.0	...
3214380	  707.8	  630.0	 8101.0	...
3214381	  707.8	  630.0	 8101.0	...
3214382	  707.8	  630.0	 8101.0	...
3214383	  707.9	  629.9	 8101.0	...
3214384	  707.9	  629.9	 8103.0	...
3214385	  707.9	  629.9	 8105.0	...
3214386	  708.0	  629.9	 8107.0	...
3214387	  707.9	  629.9	 8107.0	...
3214388	  707.7	  629.9	 8105.0	...
3214389	  707.5	  629.9	 8104.0	...
3214390	  707.5	  629.9	 8106.0	...
3214391	  707.5	  630.0	 8109.0	...
3214392	  707.6	  630.1	 8114.0	...
3214393	  707.6	  629.9	 8116.0	...
3214394	  707.7	  629.8	 8119.0	...
3214395	  707.8	  629.6	 8120.0	...
3214396	  707.9	  629.7	 8121.0	...
3214397	  707.9	  629.6	 8122.0	...
3214398	  707.9	  629.3	 8123.0	...
3214399	  707.8	  628.7	 8125.0	...
3214400	  707.6	  628.2	 8126.0	...
3214401	  707.3	  628.0	 8128.0	...
3214402	  707.2	  628.1	 8130.0	...
3214403	  707.2	  628.2	 8133.0	...
3214404	  707.2	  628.5	 8136.0	...
3214405	  707.2	  628.9	 8137.0	...
3214406	  707.2	  629.1	 8137.0	...
3214407	  707.2	  629.0	 8137.0	...
3214408	  707.1	  628.9	 8136.0	...
3214409	  707.1	  628.8	 8135.0	...
3214410	  707.1	  628.8	 8133.0	...
3214411	  707.1	  628.8	 8135.0	...
3214412	  707.0	  628.7	 8137.0	...
3214413	  707.0	  628.7	 8139.0	...
3214414	  706.9	  628.6	 8140.0	...
3214415	  706.9	  628.4	 8140.0	...
3214416	  706.8	  628.2	 8141.0	...
3214417	  706.8	  628.0	 8141.0	...
3214418	  706.8	  628.0	 8142.0	...
3214419	  706.9	  628.1	 8143.0	...
3214420	  707.1	  628.0	 8144.0	...
3214421	  707.3	  627.8	 8144.0	...
3214422	  707.4	  627.5	 8144.0	...
3214423	  707.4	  627.2	 8144.0	...
3214424	  707.4	  626.9	 8145.0	...
3214425	  707.1	  626.8	 8145.0	...
3214426	  707.0	  626.9	 8146.0	...
3214427	  706.6	  627.0	 8146.0	...
3214428	  706.4	  626.9	 8146.0	...
3214429	  706.2	  626.8	 8146.0	...
3214430	  706.3	  626.7	 8147.0	...
3214431	  706.1	  626.7	 8148.0	...
3214432	  705.9	  626.8	 8151.0	...
3214433	  706.0	  626.8	 8153.0	...
3214434	  706.1	  626.9	 8155.0	...
3214435	  706.3	  626.9	 8151.0	...
3214436	  706.2	  626.8	 8147.0	...
3214437	  706.4	  626.7	 8142.0	...
3214438	  706.7	  626.6	 8143.0	...
3214439	  706.9	  626.6	 8144.0	...
3214440	  706.9	  626.4	 8145.0	...
3214441	  706.8	  626.3	 8144.0	...
3214442	  706.6	  626.2	 8142.0	...
3214443	  706.4	  626.1	 8141.0	...
3214444	  706.6	  626.0	 8142.0	...
3214445	  707.0	  625.9	 8146.0	...
3214446	  707.1	  626.0	 8150.0	...
3214447	  706.7	  626.2	 8154.0	...
3214448	  706.4	  626.4	 8153.0	...
3214449	  706.4	  626.6	 8151.0	...
3214450	  706.3	  626.7	 8151.0	...
3214451	  706.3	  626.6	 8153.0	...
3214452	  706.2	  626.0	 8156.0	...
3214453	  706.3	  625.4	 8159.0	...
3214454	  706.4	  625.0	 8158.0	...
3214455	  706.6	  625.3	 8161.0	...
3214456	  706.6	  625.4	 8163.0	...
3214457	  706.7	  625.2	 8165.0	...
3214458	  706.8	  624.9	 8161.0	...
3214459	  706.6	  624.9	 8158.0	...
3214460	  706.4	  625.2	 8157.0	...
3214461	  706.3	  625.4	 8159.0	...
3214462	  706.4	  625.6	 8164.0	...
3214463	  706.5	  625.8	 8166.0	...
3214464	  706.5	  625.9	 8169.0	...
3214465	  706.5	  625.8	 8169.0	...
3214466	  706.5	  625.8	 8169.0	...
3214467	  706.5	  625.6	 8168.0	...
3214468	  706.7	  625.5	 8174.0	...
3214469	  706.8	  625.4	 8180.0	...
3214470	  706.9	  625.4	 8182.0	...
3214471	  706.8	  625.3	 8177.0	...
3214472	  706.7	  625.1	 8173.0	...
3214473	  706.7	  625.0	 8174.0	...
3214474	  706.5	  624.9	 8175.0	...
3214475	  706.3	  624.9	 8175.0	...
3214476	  706.1	  624.9	 8176.0	...
3214477	  706.0	  624.7	 8177.0	...
3214478	  705.7	  624.6	 8178.0	...
3214479	  705.5	  624.6	 8179.0	...
3214480	  705.7	  624.8	 8179.0	...
3214481	  706.1	  625.0	 8180.0	...
3214482	  706.5	  625.2	 8180.0	...
3214483	  706.6	  625.1	 8183.0	...
3214484	  706.6	  625.0	 8186.0	...
3214485	  706.6	  625.0	 8189.0	...
3214486	  706.6	  625.0	 8190.0	...
3214487	  706.6	  625.1	 8191.0	...
3214488	  706.7	  625.3	 8192.0	...
3214489	  706.6	  625.2	 8193.0	...
3214490	  706.6	  624.5	 8194.0	...
3214491	  706.6	  623.9	 8194.0	...
3214492	  706.6	  624.1	 8192.0	...
3214493	  706.6	  624.8	 8190.0	...
3214494	  706.6	  625.2	 8187.0	...
3214495	  706.5	  624.9	 8191.0	...
3214496	  706.4	  624.7	 8194.0	...
3214497	  706.4	  624.7	 8196.0	...
3214498	  706.4	  624.6	 8196.0	...
3214499	  706.3	  624.6	 8195.0	...
3214500	  706.3	  624.6	 8195.0	...
3214501	  706.3	  624.7	 8195.0	...
3214502	  706.4	  624.6	 8198.0	...
3214503	  706.5	  624.6	 8200.0	...
3214504	  706.6	  624.6	 8202.0	...
3214505	  706.6	  624.6	 8201.0	...
3214506	  706.7	  624.7	 8200.0	...
3214507	  706.7	  624.7	 8198.0	...
3214508	  706.7	  624.8	 8198.0	...
3214509	  706.6	  624.8	 8199.0	...
3214510	  706.5	  624.8	 8201.0	...
3214511	  706.4	  624.4	 8202.0	...
3214512	  706.4	  624.1	 8203.0	...
3214513	  706.3	  623.5	 8203.0	...
3214514	  706.3	  623.3	 8204.0	...
3214515	  706.4	  623.2	 8204.0	...
3214516	  706.4	  623.2	 8205.0	...
3214517	  706.7	  623.4	 8206.0	...
3214518	  706.9	  623.5	 8207.0	...
3214519	  707.1	  623.5	 8207.0	...
3214520	  707.1	  623.5	 8207.0	...
3214521	  707.1	  623.5	 8206.0	...
3214522	  707.0	  623.6	 8206.0	...
3214523	  706.9	  623.7	 8208.0	...
3214524	  706.9	  623.7	 8209.0	...
3214525	  706.8	  623.7	 8209.0	...
3214526	  706.8	  623.7	 8212.0	...
3214527	  706.7	  623.7	 8215.0	...
3214528	  706.4	  623.5	 8217.0	...
3214529	  706.2	  623.3	 8215.0	...
3214530	  706.3	  623.3	 8214.0	...
3214531	  706.5	  623.6	 8214.0	...
3214532	  706.7	  623.9	 8216.0	...
3214533	  706.9	  623.9	 8218.0	...
3214534	  707.0	  623.8	 8219.0	...
3214535	  706.9	  623.6	 8219.0	...
3214536	  706.7	  623.3	 8219.0	...
3214537	  706.4	  623.1	 8220.0	...
3214538	  706.4	  623.1	 8221.0	...
3214539	  706.4	  623.2	 8222.0	...
3214540	  706.3	  623.3	 8222.0	...
3214541	  706.2	  623.4	 8222.0	...
3214542	  706.2	  623.3	 8222.0	...
3214543	  706.3	  622.8	 8223.0	...
3214544	  706.5	  622.2	 8227.0	...
3214545	  706.7	  622.1	 8231.0	...
3214546	  706.5	  622.6	 8235.0	...
3214547	  706.2	  623.2	 8237.0	...
3214548	  705.8	  623.3	 8239.0	...
3214549	  705.8	  623.2	 8238.0	...
3214550	  705.7	  623.0	 8236.0	...
3214551	  705.7	  622.7	 8236.0	...
3214552	  706.0	  622.8	 8235.0	...
3214553	  706.3	  622.8	 8237.0	...
3214554	  706.5	  622.6	 8237.0	...
3214555	  706.4	  622.4	 8237.0	...
3214556	  706.3	  622.2	 8236.0	...
3214557	  706.3	  622.3	 8234.0	...
3214558	  706.3	  622.2	 8231.0	...
3214559	  706.3	  621.9	 8228.0	...
3214560	  706.2	  621.5	 8227.0	...
3214561	  706.2	  621.8	 8227.0	...
3214562	  706.2	  622.3	 8228.0	...
3214563	  706.0	  622.9	 8234.0	...
3214564	  705.9	  622.6	 8240.0	...
3214565	  705.6	  622.3	 8246.0	...
3214566	  705.5	  621.9	 8246.0	...
3214567	  705.5	  622.0	 8245.0	...
3214568	  705.6	  622.1	 8243.0	...
3214569	  705.7	  622.1	 8241.0	...
3214570	  705.7	  622.1	 8243.0	...
3214571	  705.8	  622.1	 8246.0	...
3214572	  705.9	  621.8	 8249.0	...
3214573	  706.1	  621.5	 8248.0	...
3214574	  706.3	  621.1	 8246.0	...
3214575	  706.5	  620.8	 8248.0	...
3214576	  706.3	  620.9	 8251.0	...
3214577	  706.0	  621.3	 8251.0	...
3214578	  705.6	  621.6	 8247.0	...
3214579	  705.5	  621.7	 8247.0	...
3214580	  705.5	  621.6	 8251.0	...
3214581	  705.6	  621.5	 8256.0	...
3214582	  705.6	  621.4	 8259.0	...
3214583	  705.6	  621.3	 8263.0	...
3214584	  705.6	  621.2	 8267.0	...
3214585	  705.8	  621.2	 8267.0	...
3214586	  706.0	  621.2	 8264.0	...
3214587	  706.0	  620.9	 8264.0	...
3214588	  705.7	  620.7	 8267.0	...
3214589	  705.6	  620.4	 8270.0	...
3214590	  705.7	  620.2	 8272.0	...
3214591	  705.8	  620.1	 8273.0	...
3214592	  705.6	  620.2	 8274.0	...
3214593	  705.5	  620.4	 8275.0	...
3214594	  705.5	  620.5	 8276.0	...
3214595	  705.5	  620.4	 8275.0	...
3214596	  705.3	  620.4	 8274.0	...
3214597	  705.1	  620.4	 8271.0	...
3214598	  705.2	  620.5	 8269.0	...
3214599	  705.5	  620.4	 8268.0	...
3214600	  705.5	  620.2	 8268.0	...
3214601	  705.2	  620.0	 8268.0	...
3214602	  704.9	  619.8	 8269.0	...
3214603	  704.8	  619.6	 8272.0	...
3214604	  704.7	  619.4	 8275.0	...
3214605	  704.6	  619.3	 8276.0	...
3214606	  704.6	  619.3	 8274.0	...
3214607	  704.5	  619.3	 8272.0	...
3214608	  704.5	  619.2	 8273.0	...
3214609	  704.6	  619.2	 8276.0	...
3214610	  704.7	  619.2	 8279.0	...
3214611	  704.8	  619.4	 8282.0	...
3214612	  704.5	  619.6	 8283.0	...
3214613	  704.4	  619.2	 8284.0	...
3214614	  704.4	  618.7	 8286.0	...
3214615	  704.6	  618.7	 8289.0	...
3214616	  704.7	  619.1	 8291.0	...
3214617	  704.7	  619.5	 8293.0	...
3214618	  704.8	  619.5	 8292.0	...
3214619	  704.9	  619.4	 8292.0	...
3214620	  704.9	  619.4	 8292.0	...
3214621	  704.8	  619.2	 8293.0	...
3214622	  704.6	  619.1	 8293.0	...
3214623	  704.4	  618.9	 8290.0	...
3214624	  704.3	  618.9	 8286.0	...
3214625	  704.3	  618.8	 8284.0	...
3214626	  704.4	  618.8	 8286.0	...
3214627	  704.5	  618.7	 8288.0	...
3214628	  704.6	  618.5	 8288.0	...
3214629	  704.6	  618.3	 8292.0	...
3214630	  704.5	  618.1	 8296.0	...
3214631	  704.4	  618.1	 8298.0	...
3214632	  704.2	  618.1	 8297.0	...
3214633	  704.1	  618.1	 8295.0	...
3214634	  703.9	  618.2	 8296.0	...
3214635	  703.8	  618.3	 8296.0	...
3214636	  703.9	  618.3	 8297.0	...
3214637	  704.1	  618.3	 8298.0	...
3214638	  704.4	  618.1	 8301.0	...
3214639	  704.5	  618.0	 8303.0	...
3214640	  704.7	  617.8	 8305.0	...
3214641	  704.7	  617.8	 8305.0	...
3214642	  704.7	  617.8	 8303.0	...
3214643	  704.6	  617.8	 8302.0	...
3214644	  704.4	  617.7	 8303.0	...
3214645	  704.3	  617.6	 8305.0	...
3214646	  704.2	  617.6	 8307.0	...
3214647	  704.2	  617.8	 8306.0	...
3214648	  704.1	  618.0	 8305.0	...
3214649	  704.0	  617.9	 8303.0	...
3214650	  703.9	  617.6	 8301.0	...
3214651	  703.9	  617.3	 8300.0	...
3214652	  704.1	  617.3	 8302.0	...
3214653	  704.1	  617.4	 8305.0	...
3214654	  704.0	  617.5	 8308.0	...
3214655	  703.9	  617.6	 8307.0	...
3214656	  703.9	  617.6	 8304.0	...
3214657	  704.1	  617.7	 8302.0	...
3214658	  704.3	  617.4	 8304.0	...
3214659	  704.4	  616.8	 8307.0	...
3214660	  704.3	  616.3	 8309.0	...
3214661	  704.3	  616.1	 8310.0	...
3214662	  704.4	  616.3	 8311.0	...
3214663	  704.5	  616.4	 8311.0	...
3214664	  704.6	  616.5	 8310.0	...
3214665	  704.7	  616.5	 8310.0	...
3214666	  705.0	  616.7	 8309.0	...
3214667	  705.0	  616.8	 8312.0	...
3214668	  704.9	  616.7	 8316.0	...
3214669	  704.7	  616.5	 8317.0	...
3214670	  704.3	  616.3	 8314.0	...
3214671	  704.0	  616.4	 8312.0	...
3214672	  703.8	  616.3	 8313.0	...
3214673	  703.6	  616.1	 8313.0	...
3214674	  703.5	  615.9	 8313.0	...
3214675	  703.5	  615.9	 8315.0	...
3214676	  703.7	  615.9	 8320.0	...
3214677	  703.9	  615.8	 8325.0	...
3214678	  704.0	  615.7	 8326.0	...
3214679	  704.0	  615.7	 8326.0	...
3214680	  703.9	  615.8	 8325.0	...
3214681	  703.8	  615.9	 8323.0	...
3214682	  703.7	  615.9	 8322.0	...
3214683	  703.6	  615.9	 8321.0	...
3214684	  703.7	  616.1	 8322.0	...
3214685	  703.8	  616.2	 8324.0	...
3214686	  703.8	  616.3	 8325.0	...
3214687	  703.5	  616.4	 8325.0	...
3214688	  703.4	  616.4	 8325.0	...
3214689	  703.3	  616.4	 8325.0	...
3214690	  703.3	  616.4	 8327.0	...
3214691	  703.3	  616.3	 8327.0	...
3214692	  703.3	  616.2	 8328.0	...
3214693	  703.3	  616.0	 8328.0	...
3214694	  703.3	  616.0	 8329.0	...
3214695	  703.4	  615.9	 8327.0	...
3214696	  703.3	  615.9	 8324.0	...
3214697	  703.1	  615.9	 8321.0	...
3214698	  702.9	  616.2	 8322.0	...
3214699	  702.9	  616.4	 8323.0	...
3214700	  703.1	  616.7	 8326.0	...
3214701	  703.3	  616.7	 8328.0	...
3214702	  703.2	  616.7	 8330.0	...
3214703	  702.9	  616.7	 8328.0	...
3214704	  702.9	  616.7	 8330.0	...
3214705	  703.2	  616.6	 8333.0	...
3214706	  703.3	  616.5	 8336.0	...
3214707	  703.0	  616.4	 8336.0	...
3214708	  702.7	  616.4	 8341.0	...
3214709	  702.7	  616.4	 8345.0	...
3214710	  702.7	  616.4	 8347.0	...
3214711	  702.8	  616.4	 8345.0	...
3214712	  702.9	  616.3	 8343.0	...
3214713	  703.0	  616.2	 8344.0	...
3214714	  703.1	  616.0	 8345.0	...
3214715	  703.0	  616.0	 8347.0	...
3214716	  702.9	  616.2	 8349.0	...
3214717	  702.8	  616.6	 8350.0	...
3214718	  702.7	  617.1	 8350.0	...
3214719	  702.7	  617.4	 8347.0	...
3214720	  702.6	  617.4	 8345.0	...
3214721	  702.6	  617.5	 8348.0	...
3214722	  702.5	  617.6	 8354.0	...
3214723	  702.6	  617.8	 8361.0	...
3214724	  702.7	  618.0	 8363.0	...
3214725	  702.8	  617.8	 8364.0	...
3214726	  702.8	  617.5	 8365.0	...
3214727	  702.9	  617.3	 8364.0	...
3214728	  703.1	  617.3	 8362.0	...
3214729	  702.8	  617.4	 8361.0	...
3214730	  702.4	  617.6	 8360.0	...
3214731	  701.9	  617.8	 8359.0	...
3214732	  701.8	  617.8	 8359.0	...
3214733	  701.6	  617.7	 8358.0	...
3214734	  701.6	  617.8	 8358.0	...
3214735	  701.7	  618.2	 8359.0	...
3214736	  701.9	  618.6	 8365.0	...
3214737	  702.2	  618.8	 8370.0	...
3214738	  702.3	  618.9	 8374.0	...
3214739	  702.4	  618.9	 8373.0	...
3214740	  702.5	  619.2	 8371.0	...
3214741	  702.6	  619.6	 8371.0	...
3214742	  702.8	  620.2	 8371.0	...
3214743	  703.0	  620.5	 8370.0	...
3214744	  703.1	  621.2	 8368.0	...
3214745	  703.5	  622.2	 8366.0	...
3214746	  703.8	  623.5	 8364.0	...
3214747	  704.1	  624.6	 8360.0	...
3214748	  704.2	  626.0	 8355.0	...
3214749	  704.5	  627.1	 8349.0	...
3214750	  704.9	  628.9	 8346.0	...
3214751	  705.6	  629.9	 8343.0	...
3214752	  706.1	  631.0	 8339.0	...
3214753	  706.7	  631.9	 8332.0	...
3214754	  707.4	  633.2	 8326.0	...
3214755	  708.2	  634.7	 8317.0	...
3214756	  708.8	  635.5	 8314.0	...
3214757	  708.6	  635.9	 8310.0	...
3214758	  708.4	  634.9	 8310.0	...
3214759	  708.1	  633.2	 8316.0	...
EFIX R   3212790	3214759	1970	  706.4	  622.8	   8169
SSACC R  3214760
3214760	  708.1	  631.6	 8325.0	...
3214761	  708.2	  630.2	 8334.0	...
3214762	  708.3	  629.7	 8337.0	...
3214763	  709.1	  629.9	 8336.0	...
3214764	  710.5	  631.6	 8331.0	...
3214765	  712.2	  635.0	 8319.0	...
3214766	  713.1	  640.3	 8299.0	...
3214767	  714.3	  647.4	 8279.0	...
3214768	  716.2	  656.4	 8247.0	...
3214769	  718.8	  666.0	 8208.0	...
3214770	  721.0	  677.5	 8158.0	...
3214771	  723.5	  690.5	 8115.0	...
3214772	  725.7	  705.3	 8062.0	...
3214773	  728.7	  721.2	 8005.0	...
3214774	  731.0	  737.6	 7934.0	...
3214775	  734.4	  756.2	 7864.0	...
3214776	  737.4	  776.1	 7781.0	...
3214777	  741.2	  797.1	 7698.0	...
3214778	  745.5	  819.5	 7605.0	...
3214779	  750.6	  842.8	 7516.0	...
3214780	  756.1	  868.0	 7412.0	...
3214781	  760.4	  893.7	 7298.0	...
3214782	  764.8	  920.2	 7174.0	...
3214783	  769.5	  947.3	 7055.0	...
3214784	  775.1	  975.0	 6931.0	...
3214785	  781.1	 1004.2	 6808.0	...
3214786	  788.1	 1034.7	 6679.0	...
3214787	  797.8	 1068.0	 6549.0	...
3214788	  809.2	 1104.2	 6395.0	...
3214789	  823.0	 1144.5	 6226.0	...
3214790	  838.5	 1187.2	 6034.0	...
3214791	  856.5	 1233.8	 5833.0	...
3214792	  876.7	 1284.6	 5613.0	...
3214793	  898.3	 1338.0	 5392.0	...
3214794	  921.4	 1392.0	 5154.0	...
3214795	  945.1	 1444.4	 4915.0	...
3214796	  971.5	 1499.2	 4652.0	...
3214797	 1000.5	 1558.1	 4383.0	...
3214798	 1031.1	 1621.0	 4109.0	...
3214799	 1065.1	 1686.7	 3843.0	...
3214800	 1100.2	 1751.7	 3587.0	...
3214801	 1133.7	 1811.6	 3341.0	...
3214802	 1165.5	 1866.5	 3110.0	...
3214803	 1185.5	 1900.9	 2960.0	...
3214804	 1197.4	 1918.7	 2885.0	...
3214805	 1197.4	 1918.7	 2885.0	...
SBLINK R 3214806
3214806	   .	   .	    0.0	...
3214807	   .	   .	    0.0	...
3214808	   .	   .	    0.0	...
3214809	   .	   .	    0.0	...
3214810	   .	   .	    0.0	...
3214811	   .	   .	    0.0	...
3214812	   .	   .	    0.0	...
3214813	   .	   .	    0.0	...
3214814	   .	   .	    0.0	...
3214815	   .	   .	    0.0	...
3214816	   .	   .	    0.0	...
3214817	   .	   .	    0.0	...
3214818	   .	   .	    0.0	...
3214819	   .	   .	    0.0	...
3214820	   .	   .	    0.0	...
3214821	   .	   .	    0.0	...
3214822	   .	   .	    0.0	...
3214823	   .	   .	    0.0	...
3214824	   .	   .	    0.0	...
3214825	   .	   .	    0.0	...
3214826	   .	   .	    0.0	...
3214827	   .	   .	    0.0	...
3214828	   .	   .	    0.0	...
3214829	   .	   .	    0.0	...
3214830	   .	   .	    0.0	...
3214831	   .	   .	    0.0	...
3214832	   .	   .	    0.0	...
3214833	   .	   .	    0.0	...
3214834	   .	   .	    0.0	...
3214835	   .	   .	    0.0	...
3214836	   .	   .	    0.0	...
3214837	   .	   .	    0.0	...
3214838	   .	   .	    0.0	...
3214839	   .	   .	    0.0	...
3214840	   .	   .	    0.0	...
3214841	   .	   .	    0.0	...
3214842	   .	   .	    0.0	...
3214843	   .	   .	    0.0	...
3214844	   .	   .	    0.0	...
3214845	   .	   .	    0.0	...
3214846	   .	   .	    0.0	...
3214847	   .	   .	    0.0	...
3214848	   .	   .	    0.0	...
3214849	   .	   .	    0.0	...
3214850	   .	   .	    0.0	...
3214851	   .	   .	    0.0	...
3214852	   .	   .	    0.0	...
3214853	   .	   .	    0.0	...
3214854	   .	   .	    0.0	...
3214855	   .	   .	    0.0	...
3214856	   .	   .	    0.0	...
3214857	   .	   .	    0.0	...
3214858	   .	   .	    0.0	...
3214859	   .	   .	    0.0	...
3214860	   .	   .	    0.0	...
3214861	   .	   .	    0.0	...
3214862	   .	   .	    0.0	...
3214863	   .	   .	    0.0	...
3214864	   .	   .	    0.0	...
3214865	   .	   .	    0.0	...
3214866	   .	   .	    0.0	...
3214867	   .	   .	    0.0	...
3214868	   .	   .	    0.0	...
3214869	   .	   .	    0.0	...
3214870	   .	   .	    0.0	...
3214871	   .	   .	    0.0	...
3214872	   .	   .	    0.0	...
3214873	   .	   .	    0.0	...
3214874	   .	   .	    0.0	...
3214875	   .	   .	    0.0	...
3214876	   .	   .	    0.0	...
3214877	   .	   .	    0.0	...
3214878	   .	   .	    0.0	...
3214879	   .	   .	    0.0	...
3214880	   .	   .	    0.0	...
3214881	   .	   .	    0.0	...
3214882	   .	   .	    0.0	...
3214883	   .	   .	    0.0	...
3214884	   .	   .	    0.0	...
3214885	   .	   .	    0.0	...
3214886	   .	   .	    0.0	...
3214887	   .	   .	    0.0	...
3214888	   .	   .	    0.0	...
3214889	   .	   .	    0.0	...
3214890	   .	   .	    0.0	...
3214891	   .	   .	    0.0	...
3214892	   .	   .	    0.0	...
3214893	   .	   .	    0.0	...
3214894	   .	   .	    0.0	...
3214895	   .	   .	    0.0	...
3214896	   .	   .	    0.0	...
3214897	   .	   .	    0.0	...
3214898	   .	   .	    0.0	...
3214899	   .	   .	    0.0	...
3214900	   .	   .	    0.0	...
3214901	   .	   .	    0.0	...
3214902	   .	   .	    0.0	...
3214903	   .	   .	    0.0	...
3214904	   .	   .	    0.0	...
3214905	   .	   .	    0.0	...
3214906	   .	   .	    0.0	...
3214907	   .	   .	    0.0	...
3214908	   .	   .	    0.0	...
3214909	   .	   .	    0.0	...
3214910	   .	   .	    0.0	...
3214911	   .	   .	    0.0	...
3214912	   .	   .	    0.0	...
3214913	   .	   .	    0.0	...
3214914	   .	   .	    0.0	...
3214915	   .	   .	    0.0	...
3214916	   .	   .	    0.0	...
3214917	   .	   .	    0.0	...
3214918	   .	   .	    0.0	...
3214919	   .	   .	    0.0	...
3214920	   .	   .	    0.0	...
3214921	   .	   .	    0.0	...
3214922	   .	   .	    0.0	...
3214923	   .	   .	    0.0	...
3214924	   .	   .	    0.0	...
3214925	   .	   .	    0.0	...
3214926	   .	   .	    0.0	...
3214927	   .	   .	    0.0	...
3214928	   .	   .	    0.0	...
3214929	   .	   .	    0.0	...
3214930	   .	   .	    0.0	...
3214931	   .	   .	    0.0	...
3214932	   .	   .	    0.0	...
3214933	   .	   .	    0.0	...
3214934	   .	   .	    0.0	...
3214935	   .	   .	    0.0	...
3214936	   .	   .	    0.0	...
3214937	   .	   .	    0.0	...
3214938	   .	   .	    0.0	...
3214939	   .	   .	    0.0	...
3214940	   .	   .	    0.0	...
3214941	   .	   .	    0.0	...
3214942	   .	   .	    0.0	...
3214943	   .	   .	    0.0	...
3214944	   .	   .	    0.0	...
3214945	   .	   .	    0.0	...
3214946	   .	   .	    0.0	...
3214947	   .	   .	    0.0	...
3214948	   .	   .	    0.0	...
3214949	   .	   .	    0.0	...
3214950	   .	   .	    0.0	...
3214951	   .	   .	    0.0	...
3214952	   .	   .	    0.0	...
3214953	   .	   .	    0.0	...
3214954	   .	   .	    0.0	...
3214955	   .	   .	    0.0	...
3214956	   .	   .	    0.0	...
3214957	   .	   .	    0.0	...
3214958	   .	   .	    0.0	...
3214959	   .	   .	    0.0	...
3214960	   .	   .	    0.0	...
3214961	   .	   .	    0.0	...
3214962	   .	   .	    0.0	...
3214963	   .	   .	    0.0	...
3214964	   .	   .	    0.0	...
3214965	   .	   .	    0.0	...
3214966	   .	   .	    0.0	...
3214967	   .	   .	    0.0	...
3214968	   .	   .	    0.0	...
3214969	   .	   .	    0.0	...
3214970	   .	   .	    0.0	...
3214971	   .	   .	    0.0	...
3214972	   .	   .	    0.0	...
3214973	   .	   .	    0.0	...
3214974	   .	   .	    0.0	...
3214975	   .	   .	    0.0	...
3214976	   .	   .	    0.0	...
3214977	   .	   .	    0.0	...
3214978	   .	   .	    0.0	...
3214979	   .	   .	    0.0	...
3214980	   .	   .	    0.0	...
3214981	   .	   .	    0.0	...
3214982	   .	   .	    0.0	...
3214983	   .	   .	    0.0	...
3214984	   .	   .	    0.0	...
3214985	   .	   .	    0.0	...
3214986	   .	   .	    0.0	...
3214987	   .	   .	    0.0	...
3214988	   .	   .	    0.0	...
3214989	   .	   .	    0.0	...
3214990	   .	   .	    0.0	...
3214991	   .	   .	    0.0	...
3214992	   .	   .	    0.0	...
3214993	   .	   .	    0.0	...
3214994	   .	   .	    0.0	...
3214995	   .	   .	    0.0	...
3214996	   .	   .	    0.0	...
3214997	   .	   .	    0.0	...
3214998	   .	   .	    0.0	...
3214999	   .	   .	    0.0	...
3215000	   .	   .	    0.0	...
3215001	   .	   .	    0.0	...
3215002	   .	   .	    0.0	...
3215003	   .	   .	    0.0	...
3215004	   .	   .	    0.0	...
3215005	   .	   .	    0.0	...
3215006	   .	   .	    0.0	...
3215007	   .	   .	    0.0	...
3215008	   .	   .	    0.0	...
3215009	   .	   .	    0.0	...
3215010	   .	   .	    0.0	...
3215011	   .	   .	    0.0	...
3215012	   .	   .	    0.0	...
3215013	   .	   .	    0.0	...
3215014	   .	   .	    0.0	...
3215015	   .	   .	    0.0	...
3215016	   .	   .	    0.0	...
3215017	   .	   .	    0.0	...
3215018	   .	   .	    0.0	...
3215019	   .	   .	    0.0	...
3215020	   .	   .	    0.0	...
3215021	   .	   .	    0.0	...
3215022	   .	   .	    0.0	...
3215023	   .	   .	    0.0	...
3215024	   .	   .	    0.0	...
3215025	   .	   .	    0.0	...
3215026	   .	   .	    0.0	...
3215027	   .	   .	    0.0	...
3215028	   .	   .	    0.0	...
3215029	   .	   .	    0.0	...
3215030	   .	   .	    0.0	...
3215031	   .	   .	    0.0	...
3215032	   .	   .	    0.0	...
3215033	   .	   .	    0.0	...
3215034	   .	   .	    0.0	...
3215035	   .	   .	    0.0	...
3215036	   .	   .	    0.0	...
3215037	   .	   .	    0.0	...
3215038	   .	   .	    0.0	...
3215039	   .	   .	    0.0	...
3215040	   .	   .	    0.0	...
3215041	   .	   .	    0.0	...
3215042	   .	   .	    0.0	...
3215043	   .	   .	    0.0	...
3215044	   .	   .	    0.0	...
3215045	   .	   .	    0.0	...
3215046	   .	   .	    0.0	...
3215047	   .	   .	    0.0	...
3215048	   .	   .	    0.0	...
3215049	   .	   .	    0.0	...
3215050	   .	   .	    0.0	...
3215051	   .	   .	    0.0	...
3215052	   .	   .	    0.0	...
3215053	   .	   .	    0.0	...
3215054	   .	   .	    0.0	...
3215055	   .	   .	    0.0	...
3215056	   .	   .	    0.0	...
3215057	   .	   .	    0.0	...
3215058	   .	   .	    0.0	...
3215059	   .	   .	    0.0	...
3215060	   .	   .	    0.0	...
3215061	   .	   .	    0.0	...
3215062	   .	   .	    0.0	...
3215063	   .	   .	    0.0	...
3215064	   .	   .	    0.0	...
3215065	   .	   .	    0.0	...
3215066	   .	   .	    0.0	...
3215067	   .	   .	    0.0	...
3215068	   .	   .	    0.0	...
3215069	   .	   .	    0.0	...
3215070	   .	   .	    0.0	...
3215071	   .	   .	    0.0	...
3215072	   .	   .	    0.0	...
3215073	   .	   .	    0.0	...
3215074	   .	   .	    0.0	...
3215075	   .	   .	    0.0	...
3215076	   .	   .	    0.0	...
3215077	   .	   .	    0.0	...
3215078	   .	   .	    0.0	...
3215079	   .	   .	    0.0	...
3215080	   .	   .	    0.0	...
3215081	   .	   .	    0.0	...
3215082	   .	   .	    0.0	...
3215083	   .	   .	    0.0	...
3215084	   .	   .	    0.0	...
3215085	   .	   .	    0.0	...
3215086	   .	   .	    0.0	...
3215087	   .	   .	    0.0	...
3215088	   .	   .	    0.0	...
3215089	   .	   .	    0.0	...
3215090	   .	   .	    0.0	...
3215091	   .	   .	    0.0	...
3215092	   .	   .	    0.0	...
3215093	   .	   .	    0.0	...
3215094	   .	   .	    0.0	...
3215095	   .	   .	    0.0	...
3215096	   .	   .	    0.0	...
3215097	   .	   .	    0.0	...
3215098	   .	   .	    0.0	...
3215099	   .	   .	    0.0	...
3215100	   .	   .	    0.0	...
3215101	   .	   .	    0.0	...
3215102	   .	   .	    0.0	...
3215103	   .	   .	    0.0	...
3215104	   .	   .	    0.0	...
3215105	   .	   .	    0.0	...
3215106	   .	   .	    0.0	...
3215107	   .	   .	    0.0	...
3215108	   .	   .	    0.0	...
3215109	   .	   .	    0.0	...
3215110	   .	   .	    0.0	...
3215111	   .	   .	    0.0	...
3215112	   .	   .	    0.0	...
3215113	   .	   .	    0.0	...
3215114	   .	   .	    0.0	...
3215115	   .	   .	    0.0	...
3215116	   .	   .	    0.0	...
3215117	   .	   .	    0.0	...
3215118	   .	   .	    0.0	...
3215119	   .	   .	    0.0	...
3215120	   .	   .	    0.0	...
3215121	   .	   .	    0.0	...
3215122	   .	   .	    0.0	...
3215123	   .	   .	    0.0	...
3215124	   .	   .	    0.0	...
3215125	   .	   .	    0.0	...
3215126	   .	   .	    0.0	...
3215127	   .	   .	    0.0	...
3215128	   .	   .	    0.0	...
3215129	   .	   .	    0.0	...
3215130	   .	   .	    0.0	...
3215131	   .	   .	    0.0	...
3215132	   .	   .	    0.0	...
3215133	   .	   .	    0.0	...
3215134	   .	   .	    0.0	...
3215135	   .	   .	    0.0	...
3215136	   .	   .	    0.0	...
3215137	   .	   .	    0.0	...
3215138	   .	   .	    0.0	...
3215139	   .	   .	    0.0	...
3215140	   .	   .	    0.0	...
3215141	   .	   .	    0.0	...
3215142	   .	   .	    0.0	...
3215143	   .	   .	    0.0	...
3215144	   .	   .	    0.0	...
3215145	   .	   .	    0.0	...
3215146	   .	   .	    0.0	...
3215147	   .	   .	    0.0	...
3215148	   .	   .	    0.0	...
3215149	   .	   .	    0.0	...
3215150	   .	   .	    0.0	...
3215151	   .	   .	    0.0	...
3215152	   .	   .	    0.0	...
3215153	   .	   .	    0.0	...
3215154	   .	   .	    0.0	...
3215155	   .	   .	    0.0	...
3215156	   .	   .	    0.0	...
3215157	   .	   .	    0.0	...
3215158	   .	   .	    0.0	...
3215159	   .	   .	    0.0	...
3215160	   .	   .	    0.0	...
3215161	   .	   .	    0.0	...
3215162	   .	   .	    0.0	...
3215163	   .	   .	    0.0	...
3215164	   .	   .	    0.0	...
3215165	   .	   .	    0.0	...
3215166	   .	   .	    0.0	...
3215167	   .	   .	    0.0	...
3215168	   .	   .	    0.0	...
EBLINK R 3214806	3215168	363
3215169	 1240.7	 1836.8	 2901.0	...
3215170	 1240.7	 1836.8	 2901.0	...
3215171	 1235.1	 1830.8	 2932.0	...
[truncated: 4,241,909 more chars]
