# Supplementary material for: With an eye on uncertainty: Modelling pupillary responses to environmental volatility
Source: PLoS Comput Biol. 2019 Jul 5;15(7):e1007126. doi: 10.1371/journal.pcbi.1007126 (PMC6636765; doi:10.1371/journal.pcbi.1007126)
Supplement: S7 Data — Zip file containing the pupillometry data for participant 7. (ZIP) [file pcbi.1007126.s007.zip › P7/trial14.asc]

** CONVERTED FROM C:\Users\tparr\Documents\PVR\P7_1412\trial14.edf using edfapi 3.1 Win32 Nov 24 2009 on Thu Dec 14 09:51:24 2017
** DATE: Thu Dec 14 10:45:20 2017
** TYPE: EDF_FILE BINARY EVENT SAMPLE TAGGED
** VERSION: EYELINK II 1
** SOURCE: EYELINK CL
** EYELINK II CL v4.48 Nov 25 2009
** CAMERA: EyeLink CL Version 1.4 Sensor=BHA
** SERIAL NUMBER: CL1-AAD42
** CAMERA_CONFIG: AAD42140.SCD
**

MSG	2905057 RECCFG CR 1000 2 0 R
MSG	2905057 ELCLCFG MTABLER
MSG	2905057 GAZE_COORDS 0.00 0.00 1599.00 1199.00
MSG	2905057 THRESHOLDS R 100 225
MSG	2905057 ELCL_PROC CENTROID (3)
MSG	2905057 ELCL_PCR_PARAM 5 3.0
START	2905058 	RIGHT	SAMPLES	EVENTS
PRESCALER	1
VPRESCALER	1
PUPIL	AREA
EVENTS	GAZE	RIGHT	RATE	1000.00	TRACKING	CR	FILTER	2
SAMPLES	GAZE	RIGHT	RATE	1000.00	TRACKING	CR	FILTER	2
MSG	2905058 !MODE RECORD CR 1000 2 0 R
2905058	  694.7	  589.6	 8552.0	...
INPUT	2905058	127
2905059	  694.5	  589.9	 8556.0	...
2905060	  694.0	  590.1	 8560.0	...
2905061	  693.5	  590.0	 8565.0	...
2905062	  693.8	  589.6	 8568.0	...
2905063	  694.3	  589.2	 8572.0	...
2905064	  694.8	  588.9	 8575.0	...
SFIX R   2905065
2905065	  694.8	  588.9	 8578.0	...
2905066	  694.7	  589.3	 8580.0	...
2905067	  694.6	  589.7	 8580.0	...
2905068	  694.5	  590.3	 8580.0	...
2905069	  694.6	  590.5	 8586.0	...
2905070	  694.5	  590.7	 8591.0	...
2905071	  694.3	  590.7	 8596.0	...
2905072	  694.0	  590.6	 8600.0	...
2905073	  694.1	  591.2	 8604.0	...
2905074	  694.3	  591.9	 8612.0	...
2905075	  694.6	  592.6	 8616.0	...
2905076	  694.7	  592.5	 8620.0	...
2905077	  694.6	  592.4	 8620.0	...
2905078	  694.2	  592.5	 8619.0	...
2905079	  693.8	  592.6	 8619.0	...
2905080	  693.5	  592.7	 8619.0	...
2905081	  693.5	  592.8	 8625.0	...
2905082	  693.4	  593.0	 8629.0	...
2905083	  693.3	  593.9	 8634.0	...
2905084	  693.3	  594.8	 8631.0	...
2905085	  693.3	  595.6	 8630.0	...
2905086	  693.3	  595.7	 8631.0	...
2905087	  693.3	  595.9	 8634.0	...
2905088	  693.2	  596.3	 8639.0	...
2905089	  693.0	  597.2	 8643.0	...
2905090	  692.9	  598.0	 8645.0	...
2905091	  692.7	  598.7	 8644.0	...
2905092	  692.7	  598.8	 8643.0	...
2905093	  692.6	  599.3	 8644.0	...
2905094	  692.5	  599.9	 8646.0	...
2905095	  692.2	  600.5	 8648.0	...
2905096	  691.7	  600.6	 8651.0	...
2905097	  691.3	  601.5	 8652.0	...
2905098	  691.4	  602.7	 8652.0	...
2905099	  691.5	  604.0	 8653.0	...
2905100	  691.7	  604.7	 8652.0	...
2905101	  691.8	  605.9	 8651.0	...
2905102	  691.7	  607.3	 8650.0	...
2905103	  692.0	  609.2	 8650.0	...
2905104	  692.4	  610.7	 8643.0	...
2905105	  692.8	  612.6	 8636.0	...
2905106	  692.9	  614.6	 8631.0	...
2905107	  693.1	  616.2	 8632.0	...
2905108	  693.2	  617.6	 8634.0	...
2905109	  693.3	  618.4	 8635.0	...
2905110	  693.3	  618.8	 8636.0	...
2905111	  693.3	  619.1	 8636.0	...
2905112	  693.4	  618.3	 8638.0	...
2905113	  693.4	  616.4	 8646.0	...
2905114	  693.5	  613.6	 8656.0	...
EFIX R   2905065	2905114	50	  693.3	  600.4	   8628
SSACC R  2905115
2905115	  693.5	  611.4	 8665.0	...
2905116	  693.0	  610.2	 8671.0	...
2905117	  692.4	  609.7	 8674.0	...
2905118	  692.2	  610.3	 8678.0	...
2905119	  692.6	  612.6	 8677.0	...
2905120	  693.0	  616.3	 8676.0	...
2905121	  693.7	  621.6	 8661.0	...
2905122	  694.4	  627.2	 8646.0	...
2905123	  695.2	  633.8	 8626.0	...
2905124	  696.1	  641.4	 8608.0	...
2905125	  697.1	  650.1	 8578.0	...
2905126	  697.9	  659.9	 8546.0	...
2905127	  698.2	  669.2	 8510.0	...
2905128	  699.1	  680.3	 8473.0	...
2905129	  700.1	  691.5	 8438.0	...
2905130	  701.3	  703.7	 8398.0	...
2905131	  702.1	  716.1	 8354.0	...
2905132	  703.0	  729.6	 8301.0	...
2905133	  704.0	  743.3	 8254.0	...
2905134	  706.2	  759.2	 8202.0	...
2905135	  708.4	  776.1	 8143.0	...
2905136	  710.8	  794.5	 8078.0	...
2905137	  713.3	  812.8	 8009.0	...
2905138	  716.1	  832.0	 7936.0	...
2905139	  719.4	  853.4	 7851.0	...
2905140	  722.0	  875.9	 7773.0	...
2905141	  724.6	  900.3	 7681.0	...
2905142	  726.9	  925.5	 7585.0	...
2905143	  729.7	  952.9	 7474.0	...
2905144	  732.9	  982.0	 7361.0	...
2905145	  737.9	 1013.6	 7241.0	...
2905146	  743.0	 1047.8	 7105.0	...
2905147	  750.7	 1086.9	 6945.0	...
2905148	  760.5	 1130.6	 6762.0	...
2905149	  773.0	 1177.9	 6570.0	...
2905150	  785.0	 1226.3	 6376.0	...
2905151	  796.7	 1276.4	 6176.0	...
2905152	  808.5	 1329.5	 5951.0	...
2905153	  821.4	 1385.5	 5723.0	...
2905154	  838.4	 1448.8	 5465.0	...
2905155	  860.0	 1520.4	 5179.0	...
2905156	  891.6	 1605.0	 4823.0	...
2905157	  928.4	 1696.3	 4439.0	...
2905158	  964.3	 1795.9	 4025.0	...
2905159	  998.2	 1890.4	 3639.0	...
2905160	 1030.4	 1982.9	 3270.0	...
2905161	 1054.4	 2040.0	 3047.0	...
2905162	 1066.2	 2069.9	 2939.0	...
2905163	 1066.2	 2069.9	 2939.0	...
SBLINK R 2905164
2905164	   .	   .	    0.0	...
2905165	   .	   .	    0.0	...
2905166	   .	   .	    0.0	...
2905167	   .	   .	    0.0	...
2905168	   .	   .	    0.0	...
2905169	   .	   .	    0.0	...
2905170	   .	   .	    0.0	...
2905171	   .	   .	    0.0	...
2905172	   .	   .	    0.0	...
2905173	   .	   .	    0.0	...
2905174	   .	   .	    0.0	...
2905175	   .	   .	    0.0	...
2905176	   .	   .	    0.0	...
2905177	   .	   .	    0.0	...
2905178	   .	   .	    0.0	...
2905179	   .	   .	    0.0	...
2905180	   .	   .	    0.0	...
2905181	   .	   .	    0.0	...
2905182	   .	   .	    0.0	...
2905183	   .	   .	    0.0	...
2905184	   .	   .	    0.0	...
2905185	   .	   .	    0.0	...
2905186	   .	   .	    0.0	...
2905187	   .	   .	    0.0	...
2905188	   .	   .	    0.0	...
2905189	   .	   .	    0.0	...
2905190	   .	   .	    0.0	...
2905191	   .	   .	    0.0	...
2905192	   .	   .	    0.0	...
2905193	   .	   .	    0.0	...
2905194	   .	   .	    0.0	...
2905195	   .	   .	    0.0	...
2905196	   .	   .	    0.0	...
2905197	   .	   .	    0.0	...
2905198	   .	   .	    0.0	...
2905199	   .	   .	    0.0	...
2905200	   .	   .	    0.0	...
2905201	   .	   .	    0.0	...
2905202	   .	   .	    0.0	...
2905203	   .	   .	    0.0	...
2905204	   .	   .	    0.0	...
2905205	   .	   .	    0.0	...
2905206	   .	   .	    0.0	...
2905207	   .	   .	    0.0	...
2905208	   .	   .	    0.0	...
2905209	   .	   .	    0.0	...
2905210	   .	   .	    0.0	...
2905211	   .	   .	    0.0	...
2905212	   .	   .	    0.0	...
2905213	   .	   .	    0.0	...
2905214	   .	   .	    0.0	...
2905215	   .	   .	    0.0	...
2905216	   .	   .	    0.0	...
2905217	   .	   .	    0.0	...
2905218	   .	   .	    0.0	...
2905219	   .	   .	    0.0	...
2905220	   .	   .	    0.0	...
2905221	   .	   .	    0.0	...
2905222	   .	   .	    0.0	...
2905223	   .	   .	    0.0	...
2905224	   .	   .	    0.0	...
2905225	   .	   .	    0.0	...
2905226	   .	   .	    0.0	...
2905227	   .	   .	    0.0	...
2905228	   .	   .	    0.0	...
2905229	   .	   .	    0.0	...
2905230	   .	   .	    0.0	...
2905231	   .	   .	    0.0	...
2905232	   .	   .	    0.0	...
2905233	   .	   .	    0.0	...
2905234	   .	   .	    0.0	...
2905235	   .	   .	    0.0	...
2905236	   .	   .	    0.0	...
2905237	   .	   .	    0.0	...
2905238	   .	   .	    0.0	...
2905239	   .	   .	    0.0	...
2905240	   .	   .	    0.0	...
2905241	   .	   .	    0.0	...
2905242	   .	   .	    0.0	...
2905243	   .	   .	    0.0	...
2905244	   .	   .	    0.0	...
2905245	   .	   .	    0.0	...
2905246	   .	   .	    0.0	...
2905247	   .	   .	    0.0	...
2905248	   .	   .	    0.0	...
2905249	   .	   .	    0.0	...
EBLINK R 2905164	2905249	86
2905250	 1257.8	 2020.3	 2402.0	...
2905251	 1257.8	 2020.3	 2402.0	...
2905252	 1249.7	 2015.5	 2452.0	...
2905253	 1241.6	 2010.6	 2503.0	...
2905254	 1223.4	 1987.5	 2684.0	...
2905255	 1213.5	 1969.3	 2814.0	...
2905256	 1199.5	 1942.7	 2982.0	...
2905257	 1191.4	 1923.8	 3076.0	...
2905258	 1177.4	 1891.9	 3215.0	...
2905259	 1160.2	 1855.1	 3367.0	...
2905260	 1141.4	 1815.1	 3522.0	...
2905261	 1120.9	 1773.4	 3690.0	...
2905262	 1098.5	 1730.3	 3871.0	...
2905263	 1075.7	 1685.8	 4056.0	...
2905264	 1052.4	 1642.9	 4249.0	...
2905265	 1031.0	 1601.3	 4439.0	...
2905266	 1009.9	 1561.5	 4623.0	...
2905267	  990.8	 1522.8	 4787.0	...
2905268	  973.5	 1485.4	 4952.0	...
2905269	  955.9	 1450.4	 5104.0	...
2905270	  939.4	 1415.9	 5261.0	...
2905271	  923.7	 1383.6	 5396.0	...
2905272	  910.5	 1351.2	 5540.0	...
2905273	  896.2	 1320.3	 5676.0	...
2905274	  882.9	 1290.4	 5804.0	...
2905275	  869.0	 1260.6	 5923.0	...
2905276	  857.4	 1231.4	 6039.0	...
2905277	  846.6	 1203.6	 6157.0	...
2905278	  836.8	 1177.5	 6275.0	...
2905279	  827.6	 1152.1	 6390.0	...
2905280	  818.0	 1126.7	 6508.0	...
2905281	  809.3	 1102.9	 6610.0	...
2905282	  801.2	 1081.3	 6703.0	...
2905283	  793.0	 1060.5	 6792.0	...
2905284	  786.1	 1041.1	 6874.0	...
2905285	  779.8	 1020.8	 6956.0	...
2905286	  774.9	 1001.6	 7034.0	...
2905287	  769.4	  983.6	 7113.0	...
2905288	  764.9	  966.6	 7195.0	...
2905289	  761.0	  949.9	 7267.0	...
2905290	  758.0	  933.6	 7334.0	...
2905291	  755.0	  917.6	 7400.0	...
2905292	  752.5	  902.7	 7464.0	...
2905293	  750.4	  887.6	 7531.0	...
2905294	  749.0	  873.4	 7582.0	...
2905295	  748.8	  861.9	 7634.0	...
2905296	  748.6	  849.8	 7685.0	...
2905297	  748.3	  838.3	 7727.0	...
2905298	  746.5	  824.4	 7782.0	...
2905299	  744.4	  811.9	 7837.0	...
2905300	  742.1	  799.7	 7901.0	...
2905301	  740.1	  787.4	 7953.0	...
2905302	  737.1	  775.2	 7997.0	...
2905303	  734.4	  762.8	 8047.0	...
2905304	  732.2	  751.8	 8090.0	...
2905305	  730.4	  740.1	 8140.0	...
2905306	  728.6	  728.8	 8185.0	...
2905307	  726.4	  717.3	 8230.0	...
2905308	  724.9	  707.5	 8263.0	...
2905309	  723.2	  697.5	 8297.0	...
2905310	  721.9	  688.5	 8337.0	...
2905311	  720.7	  678.4	 8377.0	...
2905312	  719.8	  670.6	 8416.0	...
2905313	  718.9	  661.6	 8450.0	...
2905314	  718.2	  654.7	 8480.0	...
2905315	  717.5	  646.6	 8500.0	...
2905316	  717.2	  640.6	 8524.0	...
2905317	  717.2	  634.1	 8552.0	...
2905318	  717.0	  627.8	 8580.0	...
2905319	  716.3	  622.9	 8598.0	...
2905320	  715.6	  617.4	 8612.0	...
2905321	  714.5	  611.8	 8627.0	...
2905322	  713.6	  605.5	 8648.0	...
2905323	  712.9	  600.5	 8666.0	...
2905324	  712.8	  596.9	 8684.0	...
2905325	  712.4	  592.6	 8693.0	...
2905326	  711.9	  588.7	 8712.0	...
2905327	  711.0	  584.9	 8725.0	...
2905328	  710.4	  582.0	 8736.0	...
2905329	  709.8	  579.6	 8739.0	...
2905330	  709.7	  577.8	 8749.0	...
ESACC R  2905115	2905330	216	  693.5	  611.4	  709.7	  577.8	   0.79	   1258
SFIX R   2905331
2905331	  709.5	  576.6	 8757.0	...
2905332	  709.1	  575.3	 8764.0	...
2905333	  708.4	  574.7	 8761.0	...
2905334	  707.7	  574.2	 8757.0	...
2905335	  707.2	  574.3	 8753.0	...
2905336	  707.3	  574.7	 8752.0	...
2905337	  707.7	  575.2	 8751.0	...
2905338	  708.0	  575.8	 8748.0	...
2905339	  708.5	  577.0	 8744.0	...
2905340	  708.6	  577.9	 8741.0	...
2905341	  708.7	  579.2	 8733.0	...
2905342	  708.7	  579.9	 8725.0	...
2905343	  708.7	  580.6	 8717.0	...
2905344	  708.9	  582.0	 8718.0	...
2905345	  709.0	  583.3	 8719.0	...
2905346	  709.2	  585.4	 8715.0	...
2905347	  709.4	  586.4	 8709.0	...
2905348	  709.6	  587.6	 8703.0	...
2905349	  709.8	  587.9	 8698.0	...
2905350	  709.9	  587.9	 8695.0	...
2905351	  710.2	  587.7	 8698.0	...
2905352	  710.4	  587.5	 8706.0	...
2905353	  710.6	  587.6	 8710.0	...
2905354	  710.5	  587.6	 8708.0	...
2905355	  710.5	  587.6	 8705.0	...
2905356	  710.5	  586.9	 8705.0	...
2905357	  710.4	  586.2	 8707.0	...
2905358	  710.2	  585.5	 8709.0	...
2905359	  709.9	  585.4	 8710.0	...
2905360	  709.5	  585.3	 8709.0	...
2905361	  709.3	  585.2	 8708.0	...
2905362	  709.1	  585.2	 8710.0	...
2905363	  709.0	  584.5	 8711.0	...
2905364	  709.1	  583.9	 8714.0	...
2905365	  709.3	  582.3	 8722.0	...
2905366	  709.5	  581.2	 8730.0	...
2905367	  709.4	  580.1	 8736.0	...
2905368	  709.0	  580.1	 8731.0	...
2905369	  708.7	  580.1	 8727.0	...
2905370	  708.6	  579.4	 8729.0	...
2905371	  708.7	  578.8	 8734.0	...
2905372	  708.7	  578.1	 8739.0	...
2905373	  708.8	  578.1	 8735.0	...
2905374	  708.8	  577.9	 8731.0	...
2905375	  708.8	  577.8	 8728.0	...
2905376	  708.8	  577.8	 8727.0	...
2905377	  708.7	  577.8	 8724.0	...
2905378	  709.1	  577.9	 8721.0	...
2905379	  709.5	  578.1	 8725.0	...
2905380	  709.8	  577.6	 8732.0	...
2905381	  709.5	  577.0	 8739.0	...
2905382	  709.4	  576.5	 8735.0	...
2905383	  709.2	  576.6	 8732.0	...
2905384	  709.3	  576.5	 8732.0	...
2905385	  709.4	  576.2	 8734.0	...
2905386	  709.6	  575.9	 8730.0	...
2905387	  709.8	  575.8	 8725.0	...
2905388	  709.9	  575.4	 8720.0	...
2905389	  710.0	  574.8	 8722.0	...
2905390	  710.1	  574.3	 8724.0	...
2905391	  710.3	  573.9	 8729.0	...
2905392	  710.3	  573.7	 8736.0	...
2905393	  710.0	  573.7	 8742.0	...
2905394	  709.6	  573.9	 8743.0	...
2905395	  709.8	  574.1	 8742.0	...
2905396	  710.2	  574.2	 8740.0	...
2905397	  710.7	  574.2	 8737.0	...
2905398	  710.8	  573.8	 8738.0	...
2905399	  711.0	  573.2	 8739.0	...
2905400	  711.2	  572.6	 8740.0	...
2905401	  711.5	  572.4	 8743.0	...
2905402	  711.6	  572.5	 8746.0	...
2905403	  712.1	  572.5	 8751.0	...
2905404	  712.7	  572.6	 8754.0	...
2905405	  712.8	  572.6	 8757.0	...
2905406	  712.4	  572.3	 8756.0	...
2905407	  711.9	  571.9	 8756.0	...
2905408	  711.8	  571.5	 8756.0	...
2905409	  711.6	  570.9	 8756.0	...
2905410	  711.7	  570.3	 8755.0	...
2905411	  711.8	  569.8	 8752.0	...
2905412	  712.0	  569.8	 8750.0	...
2905413	  711.9	  569.9	 8748.0	...
2905414	  711.9	  569.8	 8749.0	...
2905415	  711.9	  569.7	 8752.0	...
2905416	  711.9	  569.6	 8753.0	...
2905417	  712.2	  569.3	 8755.0	...
2905418	  712.5	  569.2	 8755.0	...
2905419	  712.9	  569.1	 8757.0	...
2905420	  712.9	  569.1	 8760.0	...
2905421	  712.8	  568.6	 8763.0	...
2905422	  712.7	  568.2	 8765.0	...
2905423	  712.7	  567.8	 8765.0	...
2905424	  712.9	  567.9	 8764.0	...
2905425	  713.1	  567.6	 8764.0	...
2905426	  713.0	  567.2	 8767.0	...
2905427	  712.8	  566.9	 8768.0	...
2905428	  712.7	  567.0	 8767.0	...
2905429	  713.0	  567.0	 8765.0	...
2905430	  713.6	  566.9	 8765.0	...
2905431	  714.2	  566.7	 8768.0	...
2905432	  714.2	  566.2	 8772.0	...
2905433	  713.8	  565.9	 8778.0	...
2905434	  713.4	  565.5	 8781.0	...
2905435	  713.4	  565.4	 8784.0	...
2905436	  713.6	  565.4	 8783.0	...
2905437	  713.8	  564.9	 8782.0	...
2905438	  713.9	  564.5	 8780.0	...
2905439	  713.9	  564.3	 8779.0	...
2905440	  713.9	  564.5	 8779.0	...
2905441	  713.8	  564.2	 8778.0	...
2905442	  713.7	  563.9	 8783.0	...
2905443	  713.6	  563.3	 8788.0	...
2905444	  713.5	  563.0	 8792.0	...
2905445	  713.4	  562.7	 8791.0	...
2905446	  713.3	  562.5	 8790.0	...
2905447	  713.3	  562.3	 8790.0	...
2905448	  713.2	  561.9	 8790.0	...
2905449	  713.2	  561.6	 8790.0	...
2905450	  713.6	  561.3	 8790.0	...
2905451	  714.0	  561.4	 8789.0	...
2905452	  714.1	  561.6	 8793.0	...
2905453	  713.8	  562.0	 8797.0	...
2905454	  713.6	  562.2	 8797.0	...
2905455	  713.7	  561.9	 8794.0	...
2905456	  713.9	  561.4	 8791.0	...
2905457	  714.1	  560.8	 8792.0	...
2905458	  714.3	  560.6	 8794.0	...
2905459	  714.0	  560.6	 8798.0	...
2905460	  713.6	  560.8	 8801.0	...
2905461	  713.2	  560.9	 8802.0	...
2905462	  713.6	  560.8	 8801.0	...
2905463	  713.9	  560.1	 8801.0	...
2905464	  714.3	  559.5	 8799.0	...
2905465	  714.5	  559.1	 8798.0	...
2905466	  714.9	  559.3	 8804.0	...
2905467	  715.1	  559.2	 8810.0	...
2905468	  715.0	  559.3	 8815.0	...
2905469	  714.5	  559.9	 8808.0	...
2905470	  714.1	  560.6	 8802.0	...
2905471	  714.2	  560.4	 8799.0	...
2905472	  714.8	  559.5	 8806.0	...
2905473	  715.3	  558.5	 8813.0	...
2905474	  715.3	  558.4	 8817.0	...
2905475	  715.2	  558.4	 8815.0	...
2905476	  715.1	  558.7	 8814.0	...
2905477	  714.8	  558.9	 8814.0	...
2905478	  714.6	  558.9	 8815.0	...
2905479	  714.4	  558.9	 8816.0	...
2905480	  714.5	  558.9	 8816.0	...
2905481	  714.7	  558.9	 8817.0	...
2905482	  715.1	  558.1	 8819.0	...
2905483	  715.3	  557.4	 8821.0	...
2905484	  715.5	  556.7	 8822.0	...
2905485	  715.3	  556.8	 8822.0	...
2905486	  715.2	  557.0	 8823.0	...
2905487	  714.9	  557.2	 8824.0	...
2905488	  714.6	  557.8	 8825.0	...
2905489	  714.3	  558.3	 8826.0	...
2905490	  714.2	  558.7	 8827.0	...
2905491	  714.2	  558.5	 8829.0	...
2905492	  714.2	  558.3	 8830.0	...
2905493	  714.2	  558.0	 8830.0	...
2905494	  714.5	  557.6	 8830.0	...
2905495	  714.7	  557.3	 8830.0	...
2905496	  715.0	  557.1	 8830.0	...
2905497	  715.0	  556.3	 8832.0	...
2905498	  715.1	  555.7	 8834.0	...
2905499	  715.2	  555.1	 8836.0	...
2905500	  715.2	  555.2	 8837.0	...
2905501	  715.0	  555.4	 8837.0	...
2905502	  714.8	  555.6	 8838.0	...
2905503	  714.5	  556.2	 8835.0	...
2905504	  714.4	  556.7	 8832.0	...
2905505	  714.3	  557.0	 8833.0	...
2905506	  714.2	  556.5	 8837.0	...
2905507	  714.0	  556.1	 8841.0	...
2905508	  713.9	  555.3	 8841.0	...
2905509	  714.2	  554.8	 8842.0	...
2905510	  714.5	  554.4	 8841.0	...
2905511	  714.9	  554.4	 8841.0	...
2905512	  715.0	  554.7	 8842.0	...
2905513	  715.3	  554.9	 8845.0	...
2905514	  715.5	  555.3	 8848.0	...
2905515	  715.3	  555.6	 8851.0	...
2905516	  714.9	  556.0	 8850.0	...
2905517	  714.5	  555.9	 8849.0	...
2905518	  714.5	  555.9	 8848.0	...
2905519	  714.2	  555.9	 8848.0	...
2905520	  713.9	  555.6	 8850.0	...
2905521	  713.6	  554.8	 8853.0	...
2905522	  713.7	  553.9	 8856.0	...
2905523	  713.7	  553.8	 8857.0	...
2905524	  714.1	  553.9	 8859.0	...
2905525	  714.5	  554.1	 8860.0	...
2905526	  714.8	  554.1	 8859.0	...
2905527	  714.7	  554.6	 8857.0	...
2905528	  714.6	  555.2	 8861.0	...
2905529	  714.5	  555.6	 8866.0	...
2905530	  714.5	  555.6	 8871.0	...
2905531	  714.4	  555.6	 8872.0	...
2905532	  714.4	  555.7	 8873.0	...
2905533	  714.3	  555.8	 8875.0	...
2905534	  714.3	  555.7	 8876.0	...
2905535	  714.3	  555.6	 8878.0	...
2905536	  714.3	  555.1	 8878.0	...
2905537	  714.3	  554.5	 8879.0	...
2905538	  714.1	  554.0	 8879.0	...
2905539	  713.9	  554.2	 8882.0	...
2905540	  713.7	  554.4	 8886.0	...
2905541	  713.8	  554.6	 8891.0	...
2905542	  713.8	  554.6	 8892.0	...
2905543	  713.7	  554.5	 8891.0	...
2905544	  713.7	  554.5	 8890.0	...
2905545	  713.6	  554.5	 8888.0	...
2905546	  713.7	  554.5	 8887.0	...
2905547	  713.8	  554.5	 8885.0	...
2905548	  713.7	  554.9	 8885.0	...
2905549	  713.4	  555.4	 8885.0	...
2905550	  713.1	  555.8	 8886.0	...
2905551	  712.7	  555.9	 8888.0	...
2905552	  712.5	  556.0	 8889.0	...
2905553	  712.3	  556.2	 8889.0	...
2905554	  712.2	  556.5	 8889.0	...
2905555	  712.1	  556.8	 8893.0	...
2905556	  712.1	  556.8	 8898.0	...
2905557	  712.0	  556.6	 8908.0	...
2905558	  712.1	  556.5	 8913.0	...
2905559	  712.1	  556.4	 8919.0	...
2905560	  712.1	  556.4	 8921.0	...
2905561	  712.1	  556.3	 8919.0	...
2905562	  711.9	  556.1	 8915.0	...
2905563	  711.7	  555.9	 8912.0	...
2905564	  711.7	  555.7	 8913.0	...
2905565	  711.8	  555.8	 8916.0	...
2905566	  712.3	  555.9	 8918.0	...
2905567	  712.9	  555.9	 8920.0	...
2905568	  713.2	  556.0	 8923.0	...
2905569	  713.0	  556.0	 8925.0	...
2905570	  712.8	  556.0	 8926.0	...
2905571	  712.3	  555.9	 8927.0	...
2905572	  711.8	  556.1	 8927.0	...
2905573	  711.3	  556.1	 8928.0	...
2905574	  711.0	  555.9	 8932.0	...
2905575	  710.9	  555.5	 8935.0	...
2905576	  711.0	  555.3	 8937.0	...
2905577	  711.5	  555.3	 8942.0	...
2905578	  712.0	  555.4	 8947.0	...
2905579	  711.9	  555.4	 8952.0	...
2905580	  711.4	  555.4	 8946.0	...
2905581	  710.9	  555.6	 8941.0	...
2905582	  710.8	  555.6	 8937.0	...
2905583	  710.8	  555.6	 8940.0	...
2905584	  710.9	  555.7	 8943.0	...
2905585	  711.0	  555.9	 8946.0	...
2905586	  711.0	  556.1	 8945.0	...
2905587	  710.8	  556.1	 8944.0	...
2905588	  710.7	  556.1	 8944.0	...
2905589	  710.5	  556.0	 8952.0	...
2905590	  710.5	  556.0	 8961.0	...
2905591	  710.5	  556.0	 8970.0	...
2905592	  710.4	  555.9	 8971.0	...
2905593	  710.2	  555.8	 8971.0	...
2905594	  709.8	  555.1	 8971.0	...
2905595	  709.6	  554.6	 8976.0	...
2905596	  709.4	  554.3	 8981.0	...
2905597	  709.1	  554.6	 8986.0	...
2905598	  708.8	  554.6	 8987.0	...
2905599	  708.5	  554.5	 8987.0	...
2905600	  708.4	  554.4	 8987.0	...
2905601	  708.4	  554.8	 8985.0	...
2905602	  708.4	  555.1	 8986.0	...
2905603	  708.4	  555.9	 8986.0	...
2905604	  708.5	  556.4	 8984.0	...
2905605	  708.7	  557.0	 8981.0	...
2905606	  708.9	  556.9	 8978.0	...
2905607	  709.0	  556.8	 8977.0	...
2905608	  709.0	  557.0	 8976.0	...
2905609	  709.0	  557.3	 8975.0	...
2905610	  709.1	  557.6	 8975.0	...
2905611	  709.1	  558.0	 8973.0	...
2905612	  709.2	  558.3	 8971.0	...
2905613	  709.1	  558.3	 8977.0	...
2905614	  709.0	  558.0	 8984.0	...
2905615	  708.6	  557.8	 8991.0	...
2905616	  708.3	  557.8	 8992.0	...
2905617	  708.0	  557.9	 8993.0	...
2905618	  707.9	  558.0	 8994.0	...
2905619	  707.9	  557.8	 8996.0	...
2905620	  708.0	  557.5	 9004.0	...
2905621	  708.1	  557.4	 9011.0	...
2905622	  708.2	  557.5	 9015.0	...
2905623	  708.2	  557.7	 9013.0	...
2905624	  708.1	  557.7	 9012.0	...
2905625	  708.0	  557.7	 9012.0	...
2905626	  707.8	  557.6	 9012.0	...
2905627	  707.6	  557.6	 9012.0	...
2905628	  707.4	  557.6	 9013.0	...
2905629	  707.2	  557.6	 9014.0	...
2905630	  707.0	  557.6	 9014.0	...
2905631	  706.9	  557.5	 9019.0	...
2905632	  706.9	  557.4	 9025.0	...
2905633	  706.9	  557.3	 9030.0	...
2905634	  706.9	  557.3	 9033.0	...
2905635	  706.9	  557.3	 9036.0	...
2905636	  707.0	  557.1	 9039.0	...
2905637	  707.0	  556.8	 9038.0	...
2905638	  707.0	  556.2	 9037.0	...
2905639	  707.0	  555.9	 9035.0	...
2905640	  706.9	  555.6	 9034.0	...
2905641	  706.8	  555.5	 9033.0	...
2905642	  706.9	  555.4	 9039.0	...
2905643	  707.0	  555.2	 9045.0	...
2905644	  707.1	  555.1	 9051.0	...
2905645	  706.6	  555.1	 9051.0	...
2905646	  706.0	  555.1	 9050.0	...
2905647	  705.5	  555.0	 9049.0	...
2905648	  705.8	  555.0	 9048.0	...
2905649	  706.0	  555.0	 9047.0	...
2905650	  706.1	  554.9	 9047.0	...
2905651	  706.2	  554.9	 9051.0	...
2905652	  706.5	  555.1	 9060.0	...
2905653	  706.9	  555.3	 9069.0	...
2905654	  707.3	  555.5	 9073.0	...
2905655	  707.5	  555.4	 9073.0	...
2905656	  707.6	  555.4	 9073.0	...
2905657	  707.6	  555.4	 9073.0	...
2905658	  707.0	  555.4	 9069.0	...
2905659	  706.3	  555.4	 9067.0	...
2905660	  705.5	  555.5	 9064.0	...
2905661	  705.4	  555.5	 9065.0	...
2905662	  705.7	  555.5	 9069.0	...
2905663	  706.0	  555.7	 9074.0	...
2905664	  706.3	  555.7	 9078.0	...
2905665	  706.4	  555.8	 9079.0	...
2905666	  706.3	  555.7	 9079.0	...
2905667	  706.1	  555.7	 9080.0	...
2905668	  705.5	  555.7	 9080.0	...
2905669	  705.2	  555.7	 9081.0	...
2905670	  704.8	  555.6	 9082.0	...
2905671	  704.9	  555.5	 9084.0	...
2905672	  705.0	  555.4	 9085.0	...
2905673	  705.0	  555.4	 9083.0	...
2905674	  704.8	  555.3	 9082.0	...
2905675	  705.0	  555.1	 9081.0	...
2905676	  705.4	  555.0	 9081.0	...
2905677	  705.8	  555.0	 9081.0	...
2905678	  705.6	  555.2	 9084.0	...
2905679	  705.5	  555.3	 9088.0	...
2905680	  705.5	  555.4	 9092.0	...
2905681	  705.5	  555.4	 9091.0	...
2905682	  705.4	  555.4	 9089.0	...
2905683	  705.1	  555.5	 9089.0	...
2905684	  705.0	  555.6	 9091.0	...
2905685	  704.7	  555.7	 9092.0	...
2905686	  704.6	  555.8	 9093.0	...
2905687	  704.7	  555.8	 9094.0	...
2905688	  704.8	  555.7	 9099.0	...
2905689	  704.9	  555.5	 9105.0	...
2905690	  704.8	  555.6	 9111.0	...
2905691	  704.9	  555.8	 9113.0	...
2905692	  704.9	  556.0	 9114.0	...
2905693	  705.0	  556.0	 9118.0	...
2905694	  704.9	  556.0	 9122.0	...
2905695	  705.0	  555.8	 9128.0	...
2905696	  705.1	  555.4	 9129.0	...
2905697	  705.1	  554.9	 9130.0	...
2905698	  705.0	  554.7	 9129.0	...
2905699	  704.9	  555.2	 9128.0	...
2905700	  704.8	  555.6	 9128.0	...
2905701	  704.7	  556.1	 9132.0	...
2905702	  705.1	  556.0	 9139.0	...
2905703	  705.3	  555.6	 9148.0	...
2905704	  705.6	  555.2	 9152.0	...
2905705	  705.7	  555.2	 9153.0	...
2905706	  706.0	  555.7	 9151.0	...
2905707	  706.2	  556.1	 9149.0	...
2905708	  706.2	  556.1	 9148.0	...
2905709	  706.3	  556.1	 9149.0	...
2905710	  706.2	  556.0	 9152.0	...
2905711	  706.1	  555.9	 9158.0	...
2905712	  706.1	  555.7	 9164.0	...
2905713	  706.2	  555.5	 9168.0	...
2905714	  706.4	  555.3	 9169.0	...
2905715	  706.5	  555.3	 9169.0	...
2905716	  706.4	  555.4	 9168.0	...
2905717	  706.3	  555.0	 9170.0	...
2905718	  706.5	  554.4	 9178.0	...
2905719	  706.7	  553.9	 9185.0	...
2905720	  706.6	  553.8	 9188.0	...
2905721	  706.2	  553.9	 9185.0	...
2905722	  706.0	  553.9	 9188.0	...
2905723	  706.3	  553.8	 9193.0	...
2905724	  706.7	  553.8	 9198.0	...
2905725	  706.9	  553.8	 9200.0	...
2905726	  706.9	  554.0	 9201.0	...
2905727	  707.0	  554.2	 9202.0	...
2905728	  707.0	  554.5	 9202.0	...
2905729	  707.1	  555.0	 9202.0	...
2905730	  707.2	  555.3	 9203.0	...
2905731	  706.9	  555.6	 9204.0	...
2905732	  706.5	  555.8	 9204.0	...
2905733	  706.2	  555.9	 9206.0	...
2905734	  706.3	  555.9	 9209.0	...
2905735	  706.3	  555.6	 9212.0	...
2905736	  706.1	  555.2	 9213.0	...
2905737	  705.8	  554.9	 9217.0	...
2905738	  705.5	  554.8	 9221.0	...
2905739	  705.2	  554.7	 9222.0	...
2905740	  704.9	  554.5	 9219.0	...
2905741	  705.0	  554.5	 9217.0	...
2905742	  705.3	  554.5	 9218.0	...
2905743	  705.5	  554.6	 9224.0	...
2905744	  705.6	  553.8	 9230.0	...
2905745	  705.5	  552.9	 9234.0	...
2905746	  705.5	  552.1	 9236.0	...
2905747	  705.5	  552.1	 9237.0	...
2905748	  705.5	  552.2	 9239.0	...
2905749	  705.6	  552.4	 9238.0	...
2905750	  705.7	  552.4	 9237.0	...
2905751	  705.7	  552.2	 9240.0	...
2905752	  705.8	  551.8	 9244.0	...
2905753	  706.0	  552.4	 9250.0	...
2905754	  706.1	  553.3	 9251.0	...
2905755	  706.2	  554.0	 9249.0	...
2905756	  706.2	  554.0	 9245.0	...
2905757	  706.2	  553.8	 9249.0	...
2905758	  706.1	  553.8	 9255.0	...
2905759	  706.0	  553.7	 9262.0	...
2905760	  705.6	  553.6	 9262.0	...
2905761	  705.1	  553.5	 9266.0	...
2905762	  704.6	  553.3	 9271.0	...
2905763	  704.7	  553.1	 9274.0	...
2905764	  704.7	  552.9	 9273.0	...
2905765	  704.7	  552.7	 9271.0	...
2905766	  704.6	  552.7	 9267.0	...
2905767	  704.6	  552.7	 9262.0	...
2905768	  705.0	  552.8	 9258.0	...
2905769	  705.4	  552.8	 9262.0	...
2905770	  705.8	  552.8	 9268.0	...
2905771	  705.6	  552.9	 9273.0	...
2905772	  705.4	  552.9	 9273.0	...
2905773	  705.2	  553.2	 9273.0	...
2905774	  705.0	  553.3	 9273.0	...
2905775	  704.8	  552.9	 9272.0	...
2905776	  704.7	  552.2	 9278.0	...
2905777	  704.6	  551.4	 9283.0	...
2905778	  704.6	  551.4	 9293.0	...
2905779	  704.8	  551.7	 9298.0	...
2905780	  705.0	  552.1	 9303.0	...
2905781	  705.4	  552.1	 9303.0	...
2905782	  705.4	  551.9	 9302.0	...
2905783	  705.3	  551.7	 9302.0	...
2905784	  705.1	  551.3	 9305.0	...
2905785	  705.1	  550.9	 9309.0	...
2905786	  705.0	  550.7	 9313.0	...
2905787	  705.0	  550.7	 9313.0	...
2905788	  705.1	  550.8	 9317.0	...
2905789	  705.1	  550.8	 9320.0	...
2905790	  705.2	  550.8	 9330.0	...
2905791	  705.1	  550.7	 9336.0	...
2905792	  705.0	  550.7	 9342.0	...
2905793	  704.7	  550.1	 9345.0	...
2905794	  704.6	  549.5	 9348.0	...
2905795	  704.6	  548.9	 9352.0	...
2905796	  704.6	  549.0	 9351.0	...
2905797	  704.8	  549.3	 9352.0	...
2905798	  705.1	  549.5	 9354.0	...
2905799	  705.3	  549.5	 9358.0	...
2905800	  705.1	  549.1	 9364.0	...
2905801	  704.6	  548.5	 9371.0	...
2905802	  704.1	  548.2	 9376.0	...
2905803	  703.7	  547.9	 9377.0	...
2905804	  703.6	  548.0	 9377.0	...
2905805	  703.6	  548.0	 9377.0	...
2905806	  703.8	  548.7	 9381.0	...
2905807	  704.1	  549.5	 9385.0	...
2905808	  704.5	  550.7	 9386.0	...
2905809	  705.0	  551.4	 9385.0	...
2905810	  705.3	  552.2	 9386.0	...
2905811	  705.9	  553.4	 9388.0	...
2905812	  706.9	  555.1	 9390.0	...
2905813	  708.3	  557.3	 9387.0	...
2905814	  709.3	  560.1	 9379.0	...
2905815	  709.8	  562.5	 9372.0	...
EFIX R   2905331	2905815	485	  709.5	  560.1	   8969
SSACC R  2905816
2905816	  709.9	  564.0	 9364.0	...
2905817	  710.0	  563.2	 9362.0	...
2905818	  710.1	  560.8	 9366.0	...
2905819	  710.2	  558.4	 9371.0	...
2905820	  710.4	  557.2	 9377.0	...
2905821	  711.0	  557.4	 9378.0	...
2905822	  711.7	  560.1	 9373.0	...
2905823	  713.5	  566.4	 9357.0	...
2905824	  715.0	  576.3	 9325.0	...
2905825	  716.6	  589.0	 9276.0	...
2905826	  717.9	  603.7	 9219.0	...
2905827	  720.1	  620.9	 9161.0	...
2905828	  723.0	  639.7	 9099.0	...
2905829	  726.4	  661.1	 9028.0	...
2905830	  730.0	  684.8	 8943.0	...
2905831	  733.5	  709.6	 8851.0	...
2905832	  737.8	  736.4	 8749.0	...
2905833	  741.8	  764.5	 8644.0	...
2905834	  746.5	  795.9	 8521.0	...
2905835	  750.7	  827.9	 8392.0	...
2905836	  755.6	  863.1	 8244.0	...
2905837	  763.0	  901.6	 8087.0	...
2905838	  771.7	  943.1	 7916.0	...
2905839	  782.7	  987.8	 7730.0	...
2905840	  794.5	 1034.2	 7524.0	...
2905841	  805.9	 1082.5	 7307.0	...
2905842	  816.5	 1132.8	 7092.0	...
2905843	  827.1	 1184.1	 6873.0	...
2905844	  839.2	 1237.1	 6655.0	...
2905845	  855.1	 1293.7	 6410.0	...
2905846	  874.8	 1355.6	 6152.0	...
2905847	  901.6	 1425.6	 5850.0	...
2905848	  929.6	 1497.8	 5539.0	...
2905849	  961.4	 1575.2	 5183.0	...
2905850	  995.3	 1654.1	 4830.0	...
2905851	 1020.9	 1709.1	 4580.0	...
2905852	 1050.4	 1791.5	 4231.0	...
2905853	 1075.1	 1875.7	 3880.0	...
2905854	 1100.6	 1960.0	 3529.0	...
2905855	 1109.2	 1988.7	 3417.0	...
2905856	 1109.2	 1988.7	 3417.0	...
SBLINK R 2905857
2905857	   .	   .	    0.0	...
2905858	   .	   .	    0.0	...
2905859	   .	   .	    0.0	...
2905860	   .	   .	    0.0	...
2905861	   .	   .	    0.0	...
2905862	   .	   .	    0.0	...
2905863	   .	   .	    0.0	...
2905864	   .	   .	    0.0	...
2905865	   .	   .	    0.0	...
2905866	   .	   .	    0.0	...
2905867	   .	   .	    0.0	...
2905868	   .	   .	    0.0	...
2905869	   .	   .	    0.0	...
2905870	   .	   .	    0.0	...
2905871	   .	   .	    0.0	...
2905872	   .	   .	    0.0	...
2905873	   .	   .	    0.0	...
2905874	   .	   .	    0.0	...
2905875	   .	   .	    0.0	...
2905876	   .	   .	    0.0	...
2905877	   .	   .	    0.0	...
2905878	   .	   .	    0.0	...
2905879	   .	   .	    0.0	...
2905880	   .	   .	    0.0	...
2905881	   .	   .	    0.0	...
2905882	   .	   .	    0.0	...
2905883	   .	   .	    0.0	...
2905884	   .	   .	    0.0	...
2905885	   .	   .	    0.0	...
2905886	   .	   .	    0.0	...
2905887	   .	   .	    0.0	...
2905888	   .	   .	    0.0	...
2905889	   .	   .	    0.0	...
2905890	   .	   .	    0.0	...
2905891	   .	   .	    0.0	...
2905892	   .	   .	    0.0	...
2905893	   .	   .	    0.0	...
2905894	   .	   .	    0.0	...
2905895	   .	   .	    0.0	...
2905896	   .	   .	    0.0	...
2905897	   .	   .	    0.0	...
2905898	   .	   .	    0.0	...
2905899	   .	   .	    0.0	...
2905900	   .	   .	    0.0	...
2905901	   .	   .	    0.0	...
2905902	   .	   .	    0.0	...
2905903	   .	   .	    0.0	...
2905904	   .	   .	    0.0	...
2905905	   .	   .	    0.0	...
2905906	   .	   .	    0.0	...
2905907	   .	   .	    0.0	...
2905908	   .	   .	    0.0	...
2905909	   .	   .	    0.0	...
2905910	   .	   .	    0.0	...
2905911	   .	   .	    0.0	...
2905912	   .	   .	    0.0	...
2905913	   .	   .	    0.0	...
2905914	   .	   .	    0.0	...
2905915	   .	   .	    0.0	...
2905916	   .	   .	    0.0	...
2905917	   .	   .	    0.0	...
2905918	   .	   .	    0.0	...
2905919	   .	   .	    0.0	...
2905920	   .	   .	    0.0	...
2905921	   .	   .	    0.0	...
2905922	   .	   .	    0.0	...
2905923	   .	   .	    0.0	...
2905924	   .	   .	    0.0	...
2905925	   .	   .	    0.0	...
2905926	   .	   .	    0.0	...
2905927	   .	   .	    0.0	...
2905928	   .	   .	    0.0	...
2905929	   .	   .	    0.0	...
2905930	   .	   .	    0.0	...
2905931	   .	   .	    0.0	...
2905932	   .	   .	    0.0	...
2905933	   .	   .	    0.0	...
2905934	   .	   .	    0.0	...
2905935	   .	   .	    0.0	...
2905936	   .	   .	    0.0	...
2905937	   .	   .	    0.0	...
2905938	   .	   .	    0.0	...
2905939	   .	   .	    0.0	...
2905940	   .	   .	    0.0	...
2905941	   .	   .	    0.0	...
2905942	   .	   .	    0.0	...
2905943	   .	   .	    0.0	...
2905944	   .	   .	    0.0	...
2905945	   .	   .	    0.0	...
2905946	   .	   .	    0.0	...
2905947	   .	   .	    0.0	...
2905948	   .	   .	    0.0	...
2905949	   .	   .	    0.0	...
2905950	   .	   .	    0.0	...
2905951	   .	   .	    0.0	...
2905952	   .	   .	    0.0	...
2905953	   .	   .	    0.0	...
2905954	   .	   .	    0.0	...
2905955	   .	   .	    0.0	...
2905956	   .	   .	    0.0	...
2905957	   .	   .	    0.0	...
2905958	   .	   .	    0.0	...
2905959	   .	   .	    0.0	...
2905960	   .	   .	    0.0	...
2905961	   .	   .	    0.0	...
2905962	   .	   .	    0.0	...
2905963	   .	   .	    0.0	...
2905964	   .	   .	    0.0	...
2905965	   .	   .	    0.0	...
2905966	   .	   .	    0.0	...
2905967	   .	   .	    0.0	...
2905968	   .	   .	    0.0	...
2905969	   .	   .	    0.0	...
2905970	   .	   .	    0.0	...
2905971	   .	   .	    0.0	...
2905972	   .	   .	    0.0	...
EBLINK R 2905857	2905972	116
2905973	 1308.4	 1969.7	 3096.0	...
2905974	 1308.4	 1969.7	 3096.0	...
2905975	 1302.8	 1957.6	 3151.0	...
2905976	 1290.6	 1935.5	 3238.0	...
2905977	 1271.7	 1902.8	 3379.0	...
2905978	 1253.3	 1872.1	 3499.0	...
2905979	 1233.8	 1839.9	 3644.0	...
2905980	 1214.0	 1806.2	 3784.0	...
2905981	 1192.3	 1769.5	 3934.0	...
2905982	 1170.4	 1731.9	 4074.0	...
2905983	 1148.4	 1693.4	 4237.0	...
2905984	 1124.8	 1653.2	 4410.0	...
2905985	 1102.2	 1613.4	 4596.0	...
2905986	 1080.1	 1574.3	 4765.0	...
2905987	 1061.3	 1539.5	 4928.0	...
2905988	 1042.4	 1504.7	 5087.0	...
2905989	 1025.6	 1473.0	 5236.0	...
2905990	 1008.2	 1439.5	 5398.0	...
2905991	  993.5	 1408.2	 5557.0	...
2905992	  978.0	 1376.8	 5703.0	...
2905993	  964.0	 1348.9	 5829.0	...
2905994	  950.8	 1321.8	 5956.0	...
2905995	  938.4	 1294.9	 6078.0	...
2905996	  927.2	 1268.2	 6200.0	...
2905997	  915.2	 1240.9	 6319.0	...
2905998	  904.2	 1215.3	 6432.0	...
2905999	  894.3	 1191.0	 6549.0	...
2906000	  884.7	 1167.5	 6645.0	...
2906001	  875.5	 1143.9	 6755.0	...
2906002	  865.2	 1120.0	 6852.0	...
2906003	  857.6	 1097.8	 6952.0	...
2906004	  849.6	 1076.4	 7040.0	...
2906005	  842.8	 1056.2	 7124.0	...
2906006	  835.7	 1036.3	 7211.0	...
2906007	  830.3	 1017.8	 7295.0	...
2906008	  825.0	 1000.0	 7380.0	...
2906009	  819.6	  982.9	 7449.0	...
2906010	  814.4	  965.1	 7527.0	...
2906011	  809.5	  948.6	 7594.0	...
2906012	  805.5	  932.1	 7662.0	...
2906013	  800.9	  917.5	 7721.0	...
2906014	  797.2	  902.3	 7783.0	...
2906015	  793.7	  888.4	 7844.0	...
2906016	  790.8	  874.8	 7906.0	...
2906017	  788.1	  861.5	 7967.0	...
2906018	  785.5	  848.9	 8019.0	...
2906019	  782.8	  835.1	 8072.0	...
2906020	  780.2	  822.0	 8121.0	...
2906021	  778.4	  810.1	 8175.0	...
2906022	  777.6	  799.1	 8226.0	...
2906023	  775.7	  786.4	 8280.0	...
2906024	  774.0	  774.3	 8328.0	...
2906025	  771.3	  761.2	 8389.0	...
2906026	  769.4	  750.3	 8442.0	...
2906027	  766.5	  736.2	 8503.0	...
2906028	  763.7	  724.5	 8546.0	...
2906029	  760.5	  711.5	 8590.0	...
2906030	  758.0	  700.8	 8637.0	...
2906031	  755.8	  688.9	 8679.0	...
2906032	  754.3	  678.6	 8722.0	...
2906033	  752.1	  668.2	 8764.0	...
2906034	  750.6	  659.0	 8808.0	...
2906035	  748.7	  649.6	 8856.0	...
2906036	  747.2	  640.7	 8897.0	...
2906037	  745.4	  631.6	 8941.0	...
2906038	  743.7	  623.5	 8975.0	...
2906039	  742.4	  614.5	 9006.0	...
2906040	  741.5	  606.2	 9033.0	...
2906041	  741.0	  598.1	 9065.0	...
2906042	  740.3	  592.1	 9096.0	...
2906043	  739.6	  586.4	 9122.0	...
2906044	  738.9	  580.1	 9141.0	...
2906045	  738.1	  573.4	 9161.0	...
2906046	  736.9	  566.5	 9182.0	...
2906047	  735.9	  561.6	 9204.0	...
2906048	  734.9	  556.1	 9221.0	...
2906049	  734.3	  550.8	 9246.0	...
2906050	  733.5	  545.3	 9264.0	...
2906051	  732.6	  540.6	 9280.0	...
2906052	  731.8	  535.7	 9293.0	...
2906053	  731.3	  531.5	 9305.0	...
ESACC R  2905816	2906053	238	  709.9	  564.0	  731.3	  531.5	   0.83	   1254
SFIX R   2906054
2906054	  730.6	  526.7	 9328.0	...
2906055	  729.8	  523.2	 9343.0	...
2906056	  728.6	  519.0	 9361.0	...
2906057	  728.1	  516.6	 9372.0	...
2906058	  727.5	  514.2	 9380.0	...
2906059	  727.2	  511.6	 9392.0	...
2906060	  726.5	  508.7	 9398.0	...
2906061	  725.9	  505.3	 9411.0	...
2906062	  725.5	  503.4	 9419.0	...
2906063	  725.0	  501.2	 9428.0	...
2906064	  724.6	  500.3	 9430.0	...
2906065	  723.9	  498.4	 9431.0	...
2906066	  723.5	  497.2	 9434.0	...
2906067	  723.1	  496.0	 9439.0	...
2906068	  722.8	  496.1	 9445.0	...
2906069	  722.5	  496.3	 9453.0	...
2906070	  721.8	  496.5	 9459.0	...
2906071	  721.4	  496.7	 9463.0	...
2906072	  721.0	  497.0	 9462.0	...
2906073	  721.0	  496.3	 9462.0	...
2906074	  721.0	  495.2	 9458.0	...
2906075	  720.9	  494.6	 9454.0	...
2906076	  721.4	  495.0	 9450.0	...
2906077	  721.9	  495.5	 9448.0	...
MSG	2906078 0000 _ Experiment Start
2906078	  722.2	  495.9	 9444.0	...
2906079	  722.0	  498.2	 9437.0	...
2906080	  721.8	  500.5	 9429.0	...
2906081	  722.0	  502.3	 9424.0	...
2906082	  721.6	  502.3	 9421.0	...
2906083	  721.1	  502.6	 9421.0	...
2906084	  720.6	  503.1	 9422.0	...
2906085	  720.5	  503.5	 9426.0	...
2906086	  720.5	  503.6	 9431.0	...
2906087	  720.5	  503.5	 9436.0	...
2906088	  720.4	  503.5	 9436.0	...
2906089	  721.0	  503.2	 9437.0	...
2906090	  721.7	  502.6	 9438.0	...
2906091	  721.8	  501.5	 9439.0	...
2906092	  721.3	  500.9	 9439.0	...
2906093	  720.8	  500.4	 9439.0	...
2906094	  720.8	  500.3	 9442.0	...
2906095	  720.8	  500.2	 9450.0	...
2906096	  720.8	  500.2	 9457.0	...
2906097	  720.4	  499.7	 9462.0	...
2906098	  719.9	  499.2	 9463.0	...
2906099	  719.4	  498.7	 9464.0	...
2906100	  719.3	  498.5	 9465.0	...
2906101	  719.1	  498.1	 9468.0	...
2906102	  719.0	  497.1	 9472.0	...
2906103	  718.9	  496.0	 9476.0	...
2906104	  718.9	  495.0	 9478.0	...
2906105	  719.1	  494.1	 9478.0	...
2906106	  719.4	  493.5	 9482.0	...
2906107	  719.6	  492.9	 9486.0	...
2906108	  719.4	  493.0	 9490.0	...
2906109	  719.2	  493.1	 9490.0	...
2906110	  718.9	  492.9	 9488.0	...
2906111	  718.6	  492.9	 9483.0	...
2906112	  718.0	  492.9	 9479.0	...
2906113	  717.6	  493.0	 9476.0	...
2906114	  717.4	  492.8	 9475.0	...
2906115	  717.6	  492.4	 9474.0	...
2906116	  717.7	  492.1	 9473.0	...
2906117	  717.8	  491.5	 9471.0	...
2906118	  717.7	  491.0	 9470.0	...
2906119	  718.0	  490.5	 9476.0	...
2906120	  718.2	  490.5	 9483.0	...
2906121	  718.1	  490.4	 9491.0	...
2906122	  717.8	  490.0	 9492.0	...
2906123	  717.5	  489.7	 9492.0	...
2906124	  717.6	  489.4	 9490.0	...
2906125	  717.7	  489.5	 9484.0	...
2906126	  717.8	  489.7	 9481.0	...
2906127	  717.8	  489.8	 9478.0	...
2906128	  717.9	  489.9	 9478.0	...
2906129	  718.3	  489.8	 9479.0	...
2906130	  718.8	  489.4	 9481.0	...
2906131	  719.2	  488.6	 9485.0	...
2906132	  719.1	  487.9	 9486.0	...
2906133	  718.8	  487.4	 9486.0	...
2906134	  718.5	  487.3	 9486.0	...
2906135	  718.3	  487.3	 9487.0	...
2906136	  718.3	  487.3	 9489.0	...
2906137	  718.3	  487.4	 9489.0	...
2906138	  718.2	  487.4	 9487.0	...
2906139	  718.1	  487.4	 9484.0	...
2906140	  718.0	  487.5	 9480.0	...
2906141	  717.9	  487.7	 9479.0	...
2906142	  717.6	  488.0	 9476.0	...
2906143	  717.3	  488.3	 9474.0	...
2906144	  716.8	  488.3	 9472.0	...
2906145	  716.5	  488.2	 9472.0	...
2906146	  716.3	  488.3	 9473.0	...
2906147	  716.4	  488.6	 9474.0	...
2906148	  716.5	  488.4	 9473.0	...
2906149	  716.7	  487.8	 9471.0	...
2906150	  716.8	  487.3	 9469.0	...
2906151	  716.9	  487.2	 9468.0	...
2906152	  716.8	  487.2	 9468.0	...
2906153	  716.7	  487.1	 9468.0	...
2906154	  716.5	  487.1	 9472.0	...
2906155	  716.4	  487.5	 9475.0	...
2906156	  716.3	  487.7	 9474.0	...
2906157	  716.4	  487.9	 9470.0	...
2906158	  716.6	  487.5	 9466.0	...
2906159	  716.7	  487.1	 9465.0	...
2906160	  716.8	  486.7	 9469.0	...
2906161	  716.9	  486.6	 9473.0	...
2906162	  717.0	  486.5	 9478.0	...
2906163	  717.2	  486.5	 9478.0	...
2906164	  717.1	  486.6	 9478.0	...
2906165	  717.1	  486.8	 9477.0	...
2906166	  717.1	  487.2	 9475.0	...
2906167	  717.0	  487.5	 9475.0	...
2906168	  717.0	  487.1	 9476.0	...
2906169	  716.9	  486.5	 9476.0	...
2906170	  716.9	  486.0	 9476.0	...
2906171	  716.8	  486.1	 9475.0	...
2906172	  716.7	  486.2	 9472.0	...
2906173	  716.6	  486.2	 9469.0	...
2906174	  716.5	  486.2	 9465.0	...
2906175	  716.4	  486.0	 9464.0	...
2906176	  716.2	  485.7	 9463.0	...
2906177	  716.4	  485.4	 9464.0	...
2906178	  716.5	  485.3	 9465.0	...
2906179	  716.6	  485.4	 9463.0	...
2906180	  716.5	  485.6	 9460.0	...
2906181	  716.5	  485.8	 9457.0	...
2906182	  716.2	  486.0	 9457.0	...
2906183	  715.6	  486.0	 9456.0	...
2906184	  715.1	  486.1	 9455.0	...
2906185	  714.8	  486.3	 9455.0	...
2906186	  714.6	  486.4	 9452.0	...
2906187	  714.5	  486.5	 9449.0	...
2906188	  714.5	  486.7	 9447.0	...
2906189	  714.5	  486.9	 9449.0	...
2906190	  714.3	  486.8	 9452.0	...
2906191	  714.2	  486.7	 9454.0	...
2906192	  714.1	  486.5	 9455.0	...
2906193	  714.0	  486.6	 9454.0	...
2906194	  713.9	  486.6	 9455.0	...
2906195	  713.7	  486.5	 9456.0	...
2906196	  713.7	  486.1	 9455.0	...
2906197	  713.7	  485.8	 9452.0	...
2906198	  713.7	  485.4	 9449.0	...
2906199	  713.7	  485.6	 9450.0	...
2906200	  714.2	  485.7	 9452.0	...
2906201	  714.7	  485.7	 9455.0	...
2906202	  715.2	  485.5	 9457.0	...
2906203	  715.2	  485.1	 9452.0	...
2906204	  715.3	  484.7	 9446.0	...
2906205	  715.5	  484.5	 9441.0	...
2906206	  715.7	  484.8	 9443.0	...
2906207	  715.8	  485.0	 9445.0	...
2906208	  715.7	  485.2	 9445.0	...
2906209	  715.2	  485.3	 9445.0	...
2906210	  714.9	  485.3	 9447.0	...
2906211	  714.6	  485.2	 9449.0	...
2906212	  714.6	  485.1	 9454.0	...
2906213	  714.7	  485.1	 9455.0	...
2906214	  714.8	  485.2	 9456.0	...
2906215	  715.1	  485.3	 9455.0	...
2906216	  715.5	  485.4	 9455.0	...
2906217	  716.0	  485.4	 9457.0	...
2906218	  716.1	  485.4	 9459.0	...
2906219	  715.8	  485.4	 9460.0	...
2906220	  715.6	  485.4	 9460.0	...
2906221	  715.0	  485.5	 9460.0	...
2906222	  714.8	  485.5	 9460.0	...
2906223	  714.6	  485.7	 9459.0	...
2906224	  714.4	  485.9	 9461.0	...
2906225	  714.2	  486.3	 9464.0	...
2906226	  714.0	  486.7	 9463.0	...
2906227	  713.9	  486.8	 9460.0	...
2906228	  713.7	  486.4	 9457.0	...
2906229	  713.6	  486.0	 9457.0	...
2906230	  713.7	  485.7	 9458.0	...
2906231	  713.8	  485.7	 9459.0	...
2906232	  713.9	  485.7	 9461.0	...
2906233	  713.9	  485.7	 9462.0	...
2906234	  714.0	  485.3	 9463.0	...
2906235	  714.1	  484.9	 9465.0	...
2906236	  714.4	  484.6	 9467.0	...
2906237	  714.6	  485.1	 9469.0	...
2906238	  714.9	  485.6	 9466.0	...
2906239	  714.7	  486.1	 9463.0	...
2906240	  714.4	  486.3	 9462.0	...
2906241	  713.7	  486.3	 9463.0	...
2906242	  713.3	  486.1	 9468.0	...
2906243	  712.6	  486.0	 9470.0	...
2906244	  712.3	  486.1	 9467.0	...
2906245	  712.0	  486.3	 9460.0	...
2906246	  711.9	  486.0	 9454.0	...
2906247	  712.2	  485.8	 9455.0	...
2906248	  712.6	  485.3	 9458.0	...
2906249	  712.9	  484.7	 9461.0	...
2906250	  712.8	  484.2	 9462.0	...
2906251	  712.9	  483.9	 9459.0	...
2906252	  713.0	  483.9	 9458.0	...
2906253	  713.0	  483.9	 9460.0	...
2906254	  712.9	  483.8	 9463.0	...
2906255	  712.7	  483.6	 9466.0	...
2906256	  712.6	  483.7	 9469.0	...
2906257	  712.6	  483.8	 9471.0	...
2906258	  712.3	  484.1	 9470.0	...
2906259	  712.2	  484.3	 9467.0	...
2906260	  712.0	  484.4	 9464.0	...
2906261	  712.0	  484.4	 9464.0	...
2906262	  711.9	  484.3	 9465.0	...
2906263	  711.7	  484.2	 9466.0	...
2906264	  711.5	  484.4	 9467.0	...
2906265	  711.4	  484.8	 9470.0	...
2906266	  711.5	  485.2	 9473.0	...
2906267	  711.5	  485.2	 9478.0	...
2906268	  711.5	  485.3	 9481.0	...
2906269	  711.7	  485.3	 9484.0	...
2906270	  711.8	  485.3	 9484.0	...
2906271	  712.0	  485.2	 9484.0	...
2906272	  712.0	  485.2	 9483.0	...
2906273	  712.0	  485.2	 9485.0	...
2906274	  712.0	  485.2	 9486.0	...
2906275	  711.6	  485.2	 9488.0	...
2906276	  711.2	  485.1	 9485.0	...
2906277	  710.8	  484.9	 9482.0	...
2906278	  710.9	  484.7	 9479.0	...
2906279	  710.9	  484.6	 9479.0	...
2906280	  711.3	  484.5	 9480.0	...
2906281	  711.7	  484.8	 9479.0	...
2906282	  712.1	  485.0	 9478.0	...
2906283	  712.1	  485.3	 9477.0	...
2906284	  712.0	  485.2	 9476.0	...
2906285	  711.8	  485.1	 9476.0	...
2906286	  711.7	  485.1	 9478.0	...
2906287	  711.9	  485.0	 9479.0	...
2906288	  712.2	  484.7	 9480.0	...
2906289	  712.4	  484.4	 9480.0	...
MSG	2906290 0000 _ Number On
2906290	  712.3	  484.0	 9481.0	...
2906291	  712.2	  483.8	 9482.0	...
2906292	  712.1	  483.6	 9486.0	...
2906293	  711.9	  483.4	 9491.0	...
2906294	  711.4	  483.2	 9495.0	...
2906295	  711.0	  483.1	 9497.0	...
2906296	  710.5	  483.0	 9499.0	...
2906297	  710.5	  483.1	 9500.0	...
2906298	  710.5	  483.4	 9500.0	...
2906299	  710.6	  483.7	 9499.0	...
2906300	  710.6	  483.5	 9496.0	...
2906301	  710.6	  483.2	 9493.0	...
2906302	  710.7	  482.9	 9490.0	...
2906303	  710.7	  483.0	 9490.0	...
2906304	  710.6	  483.2	 9490.0	...
2906305	  710.2	  483.3	 9493.0	...
2906306	  709.9	  483.5	 9494.0	...
2906307	  709.7	  483.8	 9496.0	...
2906308	  709.7	  484.0	 9495.0	...
2906309	  709.9	  484.1	 9495.0	...
2906310	  710.2	  484.3	 9496.0	...
2906311	  710.4	  484.4	 9498.0	...
2906312	  709.9	  484.2	 9498.0	...
2906313	  709.5	  483.9	 9498.0	...
2906314	  709.0	  483.6	 9496.0	...
2906315	  709.0	  483.8	 9498.0	...
2906316	  708.9	  483.9	 9501.0	...
2906317	  708.9	  484.2	 9503.0	...
2906318	  708.9	  484.3	 9503.0	...
2906319	  708.8	  484.4	 9503.0	...
2906320	  708.7	  484.5	 9503.0	...
2906321	  708.6	  484.5	 9503.0	...
2906322	  708.6	  484.5	 9505.0	...
2906323	  708.5	  484.5	 9506.0	...
2906324	  708.3	  484.5	 9506.0	...
2906325	  708.1	  484.5	 9506.0	...
2906326	  708.2	  484.7	 9506.0	...
2906327	  708.5	  484.7	 9507.0	...
2906328	  708.9	  484.8	 9507.0	...
2906329	  708.8	  484.4	 9507.0	...
2906330	  708.3	  484.1	 9507.0	...
2906331	  707.8	  483.7	 9507.0	...
2906332	  707.5	  483.7	 9508.0	...
2906333	  707.5	  483.4	 9508.0	...
2906334	  707.4	  483.2	 9507.0	...
2906335	  707.6	  483.0	 9507.0	...
2906336	  707.7	  483.3	 9505.0	...
2906337	  707.7	  483.6	 9506.0	...
2906338	  707.7	  483.8	 9511.0	...
2906339	  707.5	  483.5	 9519.0	...
2906340	  707.2	  483.3	 9527.0	...
2906341	  707.0	  483.3	 9530.0	...
2906342	  706.9	  483.4	 9530.0	...
2906343	  706.9	  483.5	 9527.0	...
2906344	  707.0	  483.6	 9525.0	...
2906345	  707.1	  483.6	 9523.0	...
2906346	  707.2	  483.5	 9523.0	...
2906347	  707.0	  483.5	 9523.0	...
2906348	  706.7	  483.5	 9522.0	...
2906349	  706.4	  483.5	 9524.0	...
2906350	  706.3	  483.6	 9528.0	...
2906351	  706.2	  483.5	 9532.0	...
2906352	  706.1	  483.6	 9530.0	...
2906353	  706.0	  483.6	 9529.0	...
2906354	  706.0	  483.6	 9527.0	...
2906355	  705.8	  483.6	 9527.0	...
2906356	  705.6	  483.7	 9531.0	...
2906357	  705.5	  483.7	 9535.0	...
2906358	  705.5	  483.8	 9535.0	...
2906359	  705.6	  483.9	 9532.0	...
2906360	  705.5	  484.1	 9530.0	...
2906361	  705.4	  484.3	 9532.0	...
2906362	  705.3	  484.5	 9535.0	...
2906363	  705.3	  484.6	 9537.0	...
2906364	  705.3	  484.6	 9539.0	...
2906365	  705.5	  484.2	 9540.0	...
2906366	  705.8	  483.7	 9541.0	...
2906367	  706.1	  483.1	 9540.0	...
2906368	  706.2	  483.0	 9539.0	...
2906369	  706.2	  483.4	 9540.0	...
2906370	  705.7	  483.9	 9540.0	...
2906371	  705.3	  484.5	 9540.0	...
2906372	  704.8	  484.8	 9537.0	...
2906373	  704.7	  485.0	 9533.0	...
2906374	  704.6	  485.0	 9530.0	...
2906375	  704.6	  485.0	 9531.0	...
2906376	  704.6	  485.0	 9533.0	...
2906377	  704.6	  484.9	 9533.0	...
2906378	  704.6	  484.9	 9534.0	...
2906379	  704.5	  484.8	 9535.0	...
2906380	  704.5	  485.1	 9536.0	...
2906381	  704.3	  485.5	 9536.0	...
2906382	  704.2	  485.9	 9535.0	...
2906383	  704.0	  486.0	 9533.0	...
2906384	  704.0	  485.9	 9533.0	...
2906385	  704.1	  485.6	 9534.0	...
2906386	  704.1	  485.2	 9534.0	...
2906387	  704.1	  485.3	 9532.0	...
2906388	  704.1	  485.7	 9534.0	...
2906389	  704.2	  485.8	 9539.0	...
2906390	  704.2	  485.6	 9542.0	...
2906391	  704.2	  485.3	 9540.0	...
2906392	  704.2	  485.2	 9539.0	...
2906393	  704.2	  485.1	 9542.0	...
2906394	  704.1	  485.2	 9548.0	...
2906395	  703.9	  485.3	 9551.0	...
2906396	  703.5	  485.3	 9552.0	...
2906397	  703.3	  485.4	 9549.0	...
2906398	  703.2	  485.5	 9547.0	...
2906399	  703.3	  485.6	 9551.0	...
2906400	  703.1	  485.6	 9554.0	...
2906401	  702.9	  485.5	 9553.0	...
2906402	  702.7	  485.4	 9549.0	...
2906403	  702.7	  485.0	 9545.0	...
2906404	  702.6	  484.6	 9544.0	...
2906405	  702.6	  484.4	 9544.0	...
2906406	  702.5	  484.5	 9545.0	...
2906407	  702.3	  484.7	 9545.0	...
2906408	  702.3	  484.7	 9545.0	...
2906409	  702.3	  484.8	 9545.0	...
2906410	  702.4	  484.8	 9547.0	...
2906411	  702.4	  484.8	 9550.0	...
2906412	  702.3	  484.9	 9552.0	...
2906413	  702.2	  485.8	 9553.0	...
2906414	  702.4	  486.7	 9551.0	...
2906415	  702.6	  486.9	 9549.0	...
2906416	  702.8	  486.3	 9547.0	...
2906417	  702.8	  486.1	 9547.0	...
2906418	  702.8	  486.4	 9546.0	...
2906419	  702.8	  486.9	 9545.0	...
2906420	  702.7	  487.1	 9544.0	...
2906421	  702.7	  487.2	 9546.0	...
2906422	  702.7	  487.1	 9549.0	...
2906423	  702.7	  487.1	 9551.0	...
2906424	  702.8	  487.0	 9552.0	...
2906425	  702.9	  486.7	 9552.0	...
2906426	  703.1	  486.3	 9551.0	...
2906427	  703.2	  486.5	 9548.0	...
2906428	  703.3	  486.9	 9546.0	...
2906429	  703.3	  487.3	 9549.0	...
2906430	  703.3	  487.2	 9553.0	...
2906431	  703.2	  487.0	 9556.0	...
2906432	  703.2	  486.9	 9555.0	...
2906433	  703.2	  486.9	 9553.0	...
2906434	  703.3	  486.8	 9552.0	...
2906435	  703.4	  486.8	 9554.0	...
2906436	  703.4	  486.9	 9559.0	...
2906437	  703.4	  486.9	 9565.0	...
2906438	  703.2	  487.1	 9568.0	...
2906439	  703.0	  487.2	 9567.0	...
2906440	  702.8	  487.1	 9566.0	...
2906441	  702.9	  486.8	 9567.0	...
2906442	  703.0	  486.7	 9570.0	...
2906443	  703.1	  486.8	 9573.0	...
2906444	  703.1	  486.9	 9575.0	...
2906445	  703.3	  487.0	 9575.0	...
2906446	  703.5	  486.9	 9569.0	...
2906447	  703.6	  486.9	 9563.0	...
2906448	  703.6	  487.5	 9559.0	...
2906449	  703.6	  488.2	 9561.0	...
2906450	  703.6	  488.9	 9565.0	...
2906451	  703.6	  488.9	 9570.0	...
2906452	  703.5	  489.3	 9575.0	...
2906453	  703.4	  489.7	 9579.0	...
2906454	  703.4	  490.0	 9579.0	...
2906455	  703.4	  490.1	 9580.0	...
2906456	  703.5	  490.2	 9577.0	...
2906457	  703.6	  489.8	 9573.0	...
2906458	  703.6	  489.2	 9573.0	...
2906459	  703.5	  488.6	 9575.0	...
2906460	  703.5	  488.6	 9577.0	...
2906461	  703.6	  488.6	 9576.0	...
2906462	  703.5	  488.6	 9576.0	...
2906463	  703.1	  488.6	 9576.0	...
2906464	  702.5	  488.5	 9577.0	...
2906465	  701.6	  488.5	 9579.0	...
2906466	  701.1	  488.8	 9581.0	...
EFIX R   2906054	2906466	413	  711.9	  487.9	   9492
SSACC R  2906467
2906467	  700.1	  489.3	 9577.0	...
2906468	  698.7	  490.2	 9574.0	...
2906469	  696.8	  491.4	 9572.0	...
2906470	  694.1	  492.5	 9574.0	...
2906471	  691.3	  493.8	 9579.0	...
2906472	  687.4	  494.7	 9583.0	...
2906473	  684.5	  495.5	 9586.0	...
2906474	  680.5	  496.3	 9585.0	...
2906475	  676.7	  497.1	 9587.0	...
2906476	  672.7	  497.8	 9590.0	...
2906477	  669.4	  498.1	 9596.0	...
2906478	  666.8	  498.3	 9599.0	...
2906479	  664.5	  498.7	 9602.0	...
2906480	  663.4	  498.9	 9603.0	...
ESACC R  2906467	2906480	14	  700.1	  489.3	  663.4	  498.9	   0.80	     73
SFIX R   2906481
2906481	  662.9	  499.0	 9605.0	...
2906482	  663.3	  498.9	 9606.0	...
2906483	  664.2	  498.7	 9605.0	...
2906484	  665.3	  498.5	 9605.0	...
2906485	  666.5	  498.4	 9607.0	...
2906486	  667.6	  498.4	 9609.0	...
2906487	  668.8	  498.3	 9608.0	...
2906488	  669.7	  498.3	 9604.0	...
2906489	  670.3	  498.1	 9600.0	...
2906490	  671.4	  497.8	 9597.0	...
2906491	  672.2	  497.7	 9595.0	...
2906492	  672.8	  497.8	 9592.0	...
2906493	  672.9	  497.9	 9593.0	...
2906494	  673.0	  498.0	 9593.0	...
2906495	  673.2	  497.9	 9593.0	...
2906496	  673.1	  497.8	 9594.0	...
2906497	  673.0	  497.8	 9595.0	...
2906498	  673.2	  498.0	 9593.0	...
2906499	  673.4	  498.5	 9590.0	...
2906500	  673.6	  498.9	 9592.0	...
2906501	  673.4	  499.4	 9597.0	...
2906502	  673.1	  499.5	 9603.0	...
2906503	  672.7	  499.6	 9606.0	...
2906504	  672.5	  499.6	 9609.0	...
2906505	  672.3	  499.6	 9613.0	...
2906506	  672.3	  499.8	 9615.0	...
2906507	  672.1	  500.1	 9617.0	...
2906508	  671.9	  500.4	 9616.0	...
2906509	  671.8	  500.4	 9616.0	...
2906510	  671.8	  500.5	 9616.0	...
2906511	  671.8	  500.4	 9619.0	...
2906512	  671.9	  500.4	 9624.0	...
2906513	  671.9	  500.5	 9628.0	...
2906514	  671.9	  500.8	 9629.0	...
2906515	  671.9	  501.1	 9628.0	...
2906516	  671.9	  501.2	 9626.0	...
2906517	  671.9	  501.2	 9625.0	...
2906518	  671.7	  500.7	 9621.0	...
2906519	  671.4	  500.2	 9618.0	...
2906520	  671.3	  499.9	 9617.0	...
2906521	  671.6	  500.0	 9619.0	...
2906522	  672.1	  500.3	 9621.0	...
2906523	  672.5	  500.4	 9621.0	...
2906524	  672.8	  500.3	 9622.0	...
2906525	  672.9	  500.2	 9622.0	...
2906526	  673.0	  500.1	 9624.0	...
2906527	  673.0	  500.1	 9624.0	...
2906528	  672.9	  500.0	 9625.0	...
2906529	  672.8	  499.3	 9624.0	...
2906530	  672.5	  498.7	 9622.0	...
2906531	  672.1	  498.3	 9619.0	...
2906532	  672.2	  499.1	 9619.0	...
2906533	  672.5	  499.8	 9621.0	...
2906534	  672.9	  500.3	 9621.0	...
2906535	  672.9	  501.0	 9619.0	...
2906536	  672.7	  501.7	 9618.0	...
2906537	  672.4	  502.4	 9617.0	...
2906538	  672.2	  502.5	 9616.0	...
2906539	  672.2	  502.7	 9615.0	...
2906540	  672.2	  502.9	 9615.0	...
2906541	  672.2	  503.0	 9614.0	...
2906542	  672.3	  503.0	 9615.0	...
2906543	  672.4	  503.0	 9615.0	...
2906544	  672.6	  502.9	 9616.0	...
2906545	  672.7	  502.8	 9618.0	...
2906546	  672.7	  502.7	 9621.0	...
2906547	  672.6	  502.5	 9624.0	...
2906548	  672.6	  502.3	 9621.0	...
2906549	  672.8	  502.5	 9618.0	...
2906550	  672.9	  502.8	 9616.0	...
2906551	  672.7	  503.1	 9618.0	...
2906552	  672.4	  503.1	 9614.0	...
2906553	  672.1	  502.9	 9608.0	...
2906554	  671.9	  502.6	 9604.0	...
2906555	  672.1	  502.2	 9604.0	...
2906556	  672.6	  502.0	 9605.0	...
2906557	  673.0	  501.7	 9607.0	...
2906558	  672.8	  501.3	 9611.0	...
2906559	  672.3	  500.9	 9611.0	...
2906560	  672.1	  500.7	 9608.0	...
2906561	  672.3	  500.7	 9609.0	...
2906562	  672.5	  501.0	 9614.0	...
2906563	  672.5	  501.3	 9617.0	...
2906564	  672.6	  501.7	 9617.0	...
2906565	  673.3	  501.6	 9616.0	...
2906566	  673.9	  501.7	 9616.0	...
2906567	  674.6	  501.9	 9617.0	...
2906568	  674.7	  502.0	 9618.0	...
2906569	  674.1	  502.0	 9616.0	...
2906570	  673.4	  501.8	 9613.0	...
2906571	  672.7	  502.2	 9611.0	...
2906572	  672.8	  502.7	 9613.0	...
2906573	  672.8	  503.1	 9612.0	...
2906574	  672.7	  503.1	 9609.0	...
2906575	  672.5	  503.3	 9605.0	...
2906576	  672.4	  503.5	 9605.0	...
2906577	  672.5	  503.7	 9604.0	...
2906578	  672.5	  503.6	 9605.0	...
2906579	  672.1	  503.7	 9607.0	...
2906580	  671.7	  503.8	 9613.0	...
2906581	  671.2	  503.9	 9619.0	...
2906582	  671.3	  504.0	 9624.0	...
2906583	  671.4	  504.0	 9626.0	...
2906584	  671.6	  504.0	 9627.0	...
2906585	  672.0	  504.2	 9628.0	...
2906586	  672.3	  504.3	 9629.0	...
2906587	  672.5	  504.2	 9625.0	...
2906588	  672.4	  503.8	 9621.0	...
2906589	  672.2	  503.4	 9618.0	...
2906590	  672.1	  503.2	 9617.0	...
2906591	  672.0	  503.2	 9617.0	...
2906592	  672.0	  503.2	 9617.0	...
MSG	2906593 0000 _ Number Off
2906593	  672.0	  503.1	 9616.0	...
2906594	  671.9	  503.0	 9614.0	...
2906595	  671.9	  503.0	 9613.0	...
2906596	  671.9	  503.0	 9615.0	...
2906597	  672.1	  503.0	 9619.0	...
2906598	  672.3	  502.8	 9619.0	...
2906599	  672.3	  502.6	 9616.0	...
2906600	  672.3	  502.4	 9614.0	...
2906601	  672.3	  502.6	 9613.0	...
2906602	  671.9	  503.0	 9612.0	...
2906603	  671.5	  503.5	 9609.0	...
2906604	  671.4	  503.8	 9609.0	...
2906605	  671.7	  503.9	 9611.0	...
2906606	  672.0	  504.0	 9613.0	...
2906607	  671.9	  504.0	 9613.0	...
2906608	  672.0	  504.0	 9610.0	...
2906609	  672.0	  504.3	 9607.0	...
2906610	  672.1	  504.6	 9607.0	...
2906611	  671.9	  504.9	 9607.0	...
2906612	  671.8	  505.0	 9607.0	...
2906613	  671.8	  505.2	 9607.0	...
2906614	  671.8	  505.4	 9608.0	...
2906615	  671.9	  505.6	 9609.0	...
2906616	  671.9	  505.7	 9607.0	...
2906617	  671.8	  505.8	 9605.0	...
2906618	  671.8	  505.8	 9602.0	...
2906619	  671.7	  505.7	 9603.0	...
2906620	  671.8	  505.6	 9605.0	...
2906621	  671.9	  505.6	 9608.0	...
2906622	  671.9	  505.5	 9609.0	...
2906623	  671.9	  505.5	 9610.0	...
2906624	  671.8	  505.5	 9611.0	...
2906625	  671.9	  505.5	 9612.0	...
2906626	  672.0	  505.5	 9612.0	...
2906627	  672.1	  505.5	 9609.0	...
2906628	  672.1	  505.5	 9606.0	...
2906629	  672.1	  505.5	 9603.0	...
2906630	  672.0	  505.6	 9603.0	...
2906631	  671.9	  505.7	 9600.0	...
2906632	  671.9	  505.7	 9599.0	...
2906633	  671.8	  505.6	 9597.0	...
2906634	  671.7	  505.5	 9598.0	...
2906635	  671.5	  505.4	 9601.0	...
2906636	  671.1	  505.4	 9605.0	...
2906637	  670.8	  505.5	 9606.0	...
2906638	  670.6	  505.6	 9602.0	...
2906639	  670.6	  505.6	 9598.0	...
2906640	  670.6	  505.5	 9597.0	...
2906641	  670.6	  505.5	 9599.0	...
2906642	  670.7	  505.7	 9601.0	...
2906643	  670.7	  505.9	 9604.0	...
2906644	  671.1	  506.0	 9606.0	...
2906645	  671.5	  506.0	 9608.0	...
2906646	  671.8	  505.9	 9609.0	...
2906647	  671.9	  506.1	 9610.0	...
2906648	  671.9	  506.3	 9609.0	...
2906649	  671.8	  506.5	 9609.0	...
2906650	  671.8	  506.7	 9610.0	...
2906651	  671.7	  506.8	 9611.0	...
2906652	  671.7	  506.8	 9610.0	...
2906653	  671.9	  506.6	 9608.0	...
2906654	  672.2	  506.9	 9604.0	...
2906655	  672.5	  507.2	 9603.0	...
2906656	  672.5	  507.5	 9602.0	...
2906657	  672.4	  507.4	 9603.0	...
2906658	  672.3	  507.4	 9601.0	...
2906659	  672.1	  507.3	 9600.0	...
2906660	  671.8	  507.2	 9601.0	...
2906661	  671.9	  507.1	 9603.0	...
2906662	  672.2	  507.2	 9605.0	...
2906663	  672.5	  507.4	 9605.0	...
2906664	  672.4	  507.6	 9603.0	...
2906665	  672.3	  507.7	 9600.0	...
2906666	  672.3	  507.7	 9595.0	...
2906667	  672.3	  507.8	 9592.0	...
2906668	  672.1	  508.0	 9587.0	...
2906669	  671.9	  508.3	 9585.0	...
2906670	  671.7	  508.7	 9583.0	...
2906671	  671.7	  508.3	 9582.0	...
2906672	  671.7	  507.9	 9580.0	...
2906673	  671.7	  507.9	 9576.0	...
2906674	  671.7	  508.3	 9574.0	...
2906675	  671.5	  508.8	 9573.0	...
2906676	  671.3	  508.9	 9574.0	...
2906677	  671.2	  509.0	 9579.0	...
2906678	  671.1	  508.7	 9583.0	...
2906679	  671.0	  508.3	 9586.0	...
2906680	  671.4	  508.3	 9586.0	...
2906681	  671.7	  508.6	 9585.0	...
2906682	  672.1	  509.0	 9585.0	...
2906683	  672.1	  509.0	 9584.0	...
2906684	  671.9	  509.1	 9581.0	...
2906685	  671.6	  509.1	 9578.0	...
2906686	  671.3	  509.1	 9577.0	...
2906687	  671.3	  509.1	 9578.0	...
2906688	  671.4	  509.2	 9578.0	...
2906689	  671.4	  509.1	 9577.0	...
2906690	  671.6	  509.0	 9577.0	...
2906691	  671.7	  509.5	 9578.0	...
2906692	  671.8	  510.0	 9578.0	...
2906693	  671.9	  510.4	 9577.0	...
2906694	  671.9	  510.3	 9578.0	...
2906695	  672.0	  510.2	 9579.0	...
2906696	  671.8	  510.2	 9576.0	...
2906697	  671.6	  510.2	 9572.0	...
2906698	  671.4	  510.2	 9568.0	...
2906699	  671.4	  510.1	 9568.0	...
2906700	  671.5	  510.1	 9568.0	...
2906701	  671.4	  510.1	 9569.0	...
2906702	  671.2	  510.3	 9569.0	...
2906703	  671.1	  510.4	 9569.0	...
2906704	  671.0	  510.3	 9568.0	...
2906705	  671.1	  510.0	 9568.0	...
2906706	  671.2	  510.2	 9567.0	...
2906707	  671.3	  510.6	 9566.0	...
2906708	  671.3	  510.9	 9567.0	...
2906709	  671.2	  510.7	 9569.0	...
2906710	  671.1	  510.4	 9571.0	...
2906711	  671.0	  510.3	 9572.0	...
2906712	  670.7	  510.4	 9570.0	...
2906713	  670.4	  510.7	 9567.0	...
2906714	  670.5	  510.9	 9565.0	...
2906715	  670.8	  510.9	 9565.0	...
2906716	  671.1	  510.9	 9564.0	...
2906717	  671.1	  510.9	 9563.0	...
2906718	  671.1	  510.7	 9562.0	...
2906719	  671.3	  510.8	 9558.0	...
2906720	  671.0	  511.0	 9555.0	...
2906721	  670.6	  511.2	 9552.0	...
2906722	  670.4	  511.6	 9554.0	...
2906723	  670.4	  511.9	 9557.0	...
2906724	  670.5	  512.2	 9558.0	...
2906725	  670.4	  512.3	 9559.0	...
2906726	  670.5	  512.4	 9560.0	...
2906727	  670.7	  512.4	 9560.0	...
2906728	  670.9	  512.3	 9561.0	...
2906729	  670.9	  512.1	 9563.0	...
2906730	  670.7	  512.0	 9564.0	...
2906731	  670.5	  511.9	 9563.0	...
2906732	  670.4	  511.8	 9561.0	...
2906733	  670.5	  511.7	 9559.0	...
2906734	  670.6	  512.4	 9558.0	...
2906735	  670.8	  513.0	 9557.0	...
2906736	  670.8	  513.0	 9557.0	...
2906737	  670.7	  512.4	 9555.0	...
2906738	  670.4	  511.7	 9554.0	...
2906739	  670.2	  511.6	 9552.0	...
2906740	  670.3	  511.5	 9553.0	...
2906741	  670.7	  512.1	 9549.0	...
2906742	  671.0	  512.6	 9544.0	...
2906743	  670.9	  512.8	 9542.0	...
2906744	  670.8	  512.4	 9547.0	...
2906745	  670.8	  511.9	 9551.0	...
2906746	  671.0	  511.9	 9552.0	...
2906747	  671.2	  512.1	 9551.0	...
2906748	  671.3	  512.5	 9549.0	...
2906749	  671.7	  512.8	 9549.0	...
2906750	  672.1	  513.3	 9545.0	...
2906751	  672.5	  513.7	 9540.0	...
2906752	  672.5	  514.1	 9539.0	...
2906753	  672.6	  514.2	 9543.0	...
2906754	  672.6	  514.3	 9547.0	...
2906755	  672.5	  514.1	 9550.0	...
2906756	  672.4	  514.0	 9551.0	...
2906757	  672.2	  513.8	 9547.0	...
2906758	  672.1	  513.9	 9543.0	...
2906759	  672.3	  513.9	 9538.0	...
2906760	  672.6	  513.8	 9538.0	...
2906761	  672.6	  514.0	 9539.0	...
2906762	  672.2	  514.1	 9539.0	...
2906763	  671.9	  514.2	 9538.0	...
2906764	  671.8	  514.0	 9538.0	...
2906765	  672.3	  514.4	 9541.0	...
2906766	  672.8	  514.8	 9545.0	...
2906767	  673.0	  514.9	 9549.0	...
2906768	  672.7	  514.5	 9549.0	...
2906769	  672.5	  514.1	 9548.0	...
2906770	  672.5	  514.3	 9547.0	...
2906771	  672.4	  514.5	 9547.0	...
2906772	  672.3	  514.7	 9546.0	...
2906773	  672.0	  514.9	 9546.0	...
2906774	  671.8	  515.1	 9546.0	...
2906775	  671.7	  515.1	 9547.0	...
2906776	  671.6	  514.8	 9547.0	...
2906777	  671.6	  514.4	 9549.0	...
2906778	  671.8	  514.3	 9551.0	...
2906779	  672.0	  515.0	 9553.0	...
2906780	  672.4	  515.6	 9556.0	...
2906781	  672.6	  515.8	 9559.0	...
2906782	  672.7	  515.8	 9558.0	...
2906783	  672.5	  515.9	 9555.0	...
2906784	  672.6	  516.0	 9551.0	...
2906785	  672.6	  516.0	 9552.0	...
2906786	  672.6	  516.0	 9553.0	...
2906787	  672.6	  515.9	 9553.0	...
2906788	  672.6	  515.9	 9552.0	...
2906789	  672.6	  515.9	 9552.0	...
2906790	  672.6	  515.9	 9547.0	...
2906791	  672.6	  515.9	 9543.0	...
2906792	  672.7	  515.7	 9540.0	...
2906793	  672.8	  515.5	 9541.0	...
2906794	  672.4	  515.3	 9542.0	...
2906795	  671.8	  515.3	 9543.0	...
2906796	  671.1	  515.7	 9542.0	...
2906797	  670.9	  516.1	 9540.0	...
2906798	  670.7	  516.8	 9538.0	...
2906799	  671.1	  516.9	 9537.0	...
2906800	  671.5	  517.0	 9537.0	...
2906801	  671.9	  516.4	 9538.0	...
2906802	  671.7	  515.9	 9538.0	...
2906803	  671.5	  515.7	 9538.0	...
2906804	  671.3	  516.0	 9535.0	...
MSG	2906805 0000 _ Number On
2906805	  671.2	  516.3	 9531.0	...
2906806	  671.2	  516.3	 9527.0	...
2906807	  671.2	  516.2	 9527.0	...
2906808	  671.2	  516.3	 9528.0	...
2906809	  671.3	  516.6	 9528.0	...
2906810	  671.4	  516.9	 9527.0	...
2906811	  671.5	  517.0	 9525.0	...
2906812	  671.4	  517.1	 9524.0	...
2906813	  671.3	  517.1	 9523.0	...
2906814	  671.2	  516.7	 9522.0	...
2906815	  671.2	  516.4	 9523.0	...
2906816	  671.3	  516.5	 9524.0	...
2906817	  671.4	  516.9	 9526.0	...
2906818	  671.5	  517.3	 9526.0	...
2906819	  671.6	  517.2	 9527.0	...
2906820	  671.6	  517.1	 9528.0	...
2906821	  671.7	  517.1	 9528.0	...
2906822	  671.7	  517.2	 9526.0	...
2906823	  671.7	  517.3	 9523.0	...
2906824	  671.7	  517.3	 9522.0	...
2906825	  671.7	  517.8	 9521.0	...
2906826	  671.7	  518.4	 9521.0	...
2906827	  671.7	  518.9	 9521.0	...
2906828	  671.8	  518.5	 9521.0	...
2906829	  672.0	  518.0	 9522.0	...
2906830	  672.1	  517.6	 9521.0	...
2906831	  672.2	  517.9	 9521.0	...
2906832	  672.1	  518.2	 9520.0	...
2906833	  672.1	  518.5	 9520.0	...
2906834	  672.3	  518.5	 9521.0	...
2906835	  672.4	  518.5	 9522.0	...
2906836	  672.5	  518.5	 9524.0	...
2906837	  672.5	  518.5	 9525.0	...
2906838	  672.4	  518.4	 9527.0	...
2906839	  672.4	  518.4	 9529.0	...
2906840	  672.4	  518.3	 9528.0	...
2906841	  672.3	  518.3	 9523.0	...
2906842	  672.2	  518.4	 9518.0	...
2906843	  672.1	  518.4	 9514.0	...
2906844	  672.0	  518.4	 9511.0	...
2906845	  671.9	  518.3	 9509.0	...
2906846	  671.8	  518.2	 9509.0	...
2906847	  671.8	  518.1	 9510.0	...
2906848	  671.8	  518.2	 9511.0	...
2906849	  671.9	  518.2	 9512.0	...
2906850	  671.9	  518.1	 9512.0	...
2906851	  671.8	  517.8	 9511.0	...
2906852	  671.7	  517.5	 9510.0	...
2906853	  671.5	  517.4	 9507.0	...
2906854	  671.6	  517.7	 9506.0	...
2906855	  671.7	  517.9	 9506.0	...
2906856	  671.8	  518.0	 9505.0	...
2906857	  671.6	  518.0	 9504.0	...
2906858	  671.3	  518.1	 9503.0	...
2906859	  671.1	  518.8	 9504.0	...
2906860	  671.1	  519.5	 9504.0	...
2906861	  671.2	  520.0	 9505.0	...
2906862	  671.6	  519.8	 9506.0	...
2906863	  671.9	  519.7	 9510.0	...
2906864	  672.1	  519.7	 9514.0	...
2906865	  672.1	  520.2	 9517.0	...
2906866	  672.0	  520.8	 9517.0	...
2906867	  672.0	  521.4	 9517.0	...
2906868	  672.1	  521.4	 9515.0	...
2906869	  672.2	  521.3	 9514.0	...
2906870	  672.1	  521.4	 9511.0	...
2906871	  672.1	  521.5	 9509.0	...
2906872	  672.0	  521.4	 9506.0	...
2906873	  671.9	  521.1	 9503.0	...
2906874	  671.7	  520.8	 9500.0	...
2906875	  671.7	  520.9	 9500.0	...
2906876	  671.8	  521.0	 9501.0	...
2906877	  672.0	  520.9	 9502.0	...
2906878	  672.3	  520.8	 9503.0	...
2906879	  672.6	  521.2	 9503.0	...
2906880	  672.7	  521.8	 9503.0	...
2906881	  672.8	  522.5	 9503.0	...
2906882	  672.7	  522.6	 9503.0	...
2906883	  672.7	  522.4	 9502.0	...
2906884	  672.5	  522.1	 9501.0	...
2906885	  672.2	  521.8	 9499.0	...
2906886	  672.0	  521.8	 9501.0	...
2906887	  672.1	  521.9	 9504.0	...
2906888	  672.1	  522.0	 9504.0	...
2906889	  672.1	  522.1	 9501.0	...
2906890	  671.9	  522.0	 9498.0	...
2906891	  671.8	  521.9	 9498.0	...
2906892	  671.8	  521.9	 9498.0	...
2906893	  671.8	  521.9	 9497.0	...
2906894	  672.1	  521.9	 9496.0	...
2906895	  672.4	  521.6	 9496.0	...
2906896	  672.8	  521.3	 9498.0	...
2906897	  673.1	  521.8	 9501.0	...
2906898	  673.4	  522.6	 9505.0	...
2906899	  673.5	  523.0	 9504.0	...
2906900	  673.4	  522.8	 9500.0	...
2906901	  672.9	  522.9	 9496.0	...
2906902	  672.5	  523.3	 9496.0	...
2906903	  671.9	  523.6	 9495.0	...
2906904	  671.6	  523.4	 9495.0	...
2906905	  671.7	  523.2	 9495.0	...
2906906	  672.1	  523.1	 9495.0	...
2906907	  672.2	  523.5	 9495.0	...
2906908	  672.0	  523.9	 9495.0	...
2906909	  671.8	  524.0	 9495.0	...
2906910	  671.9	  523.7	 9495.0	...
2906911	  671.9	  523.5	 9496.0	...
2906912	  671.8	  523.5	 9497.0	...
2906913	  671.7	  523.5	 9497.0	...
2906914	  672.2	  524.1	 9497.0	...
2906915	  672.6	  524.7	 9496.0	...
2906916	  673.0	  525.3	 9496.0	...
2906917	  672.9	  525.2	 9494.0	...
2906918	  672.9	  524.5	 9491.0	...
2906919	  672.9	  523.9	 9490.0	...
2906920	  672.8	  523.4	 9489.0	...
2906921	  672.7	  523.6	 9489.0	...
2906922	  672.6	  523.9	 9489.0	...
2906923	  672.3	  523.7	 9490.0	...
2906924	  671.9	  523.1	 9491.0	...
2906925	  671.8	  522.7	 9490.0	...
2906926	  672.0	  522.8	 9489.0	...
2906927	  672.3	  523.0	 9488.0	...
2906928	  672.0	  523.2	 9485.0	...
2906929	  671.8	  523.4	 9484.0	...
2906930	  671.6	  523.6	 9483.0	...
2906931	  671.6	  523.6	 9484.0	...
2906932	  671.8	  523.9	 9484.0	...
2906933	  672.1	  524.3	 9481.0	...
2906934	  672.5	  524.7	 9478.0	...
2906935	  672.5	  524.7	 9481.0	...
2906936	  672.8	  524.8	 9486.0	...
2906937	  672.9	  524.8	 9491.0	...
2906938	  672.6	  524.8	 9491.0	...
2906939	  672.1	  524.8	 9492.0	...
2906940	  671.5	  524.7	 9493.0	...
2906941	  671.5	  524.8	 9490.0	...
2906942	  671.5	  524.9	 9485.0	...
2906943	  671.6	  525.0	 9480.0	...
2906944	  671.6	  525.0	 9477.0	...
2906945	  671.5	  525.1	 9479.0	...
2906946	  671.4	  525.2	 9480.0	...
2906947	  671.3	  525.3	 9482.0	...
2906948	  671.2	  525.4	 9480.0	...
2906949	  671.2	  525.4	 9478.0	...
2906950	  671.1	  525.5	 9476.0	...
2906951	  670.9	  525.3	 9477.0	...
2906952	  670.8	  525.2	 9478.0	...
2906953	  671.0	  525.5	 9480.0	...
2906954	  671.2	  525.9	 9481.0	...
2906955	  671.5	  525.5	 9479.0	...
2906956	  671.5	  524.7	 9473.0	...
2906957	  671.6	  524.5	 9467.0	...
2906958	  671.6	  525.1	 9464.0	...
2906959	  671.7	  525.8	 9464.0	...
2906960	  671.7	  525.8	 9464.0	...
2906961	  671.5	  525.5	 9464.0	...
2906962	  671.4	  525.0	 9464.0	...
2906963	  671.2	  524.8	 9462.0	...
2906964	  671.2	  525.0	 9460.0	...
2906965	  671.1	  525.2	 9458.0	...
2906966	  671.0	  525.3	 9457.0	...
2906967	  670.9	  525.3	 9459.0	...
2906968	  671.1	  525.4	 9462.0	...
2906969	  671.3	  525.4	 9464.0	...
2906970	  671.4	  525.4	 9465.0	...
2906971	  671.3	  525.3	 9465.0	...
2906972	  670.9	  525.3	 9466.0	...
2906973	  670.7	  525.3	 9466.0	...
2906974	  670.3	  525.2	 9468.0	...
2906975	  670.3	  525.2	 9469.0	...
2906976	  670.3	  525.2	 9473.0	...
2906977	  670.3	  525.4	 9476.0	...
2906978	  670.3	  525.7	 9478.0	...
2906979	  670.3	  525.8	 9479.0	...
2906980	  670.3	  525.7	 9479.0	...
2906981	  670.0	  525.5	 9479.0	...
2906982	  669.6	  525.4	 9477.0	...
2906983	  669.3	  525.4	 9476.0	...
2906984	  669.2	  524.7	 9475.0	...
2906985	  669.1	  524.1	 9474.0	...
2906986	  668.9	  523.7	 9473.0	...
2906987	  668.8	  523.8	 9472.0	...
2906988	  668.8	  524.0	 9471.0	...
2906989	  669.1	  524.1	 9471.0	...
2906990	  669.3	  524.3	 9474.0	...
2906991	  669.6	  524.6	 9477.0	...
2906992	  669.7	  524.7	 9481.0	...
2906993	  669.8	  524.6	 9480.0	...
2906994	  669.4	  524.5	 9478.0	...
2906995	  669.1	  524.2	 9475.0	...
2906996	  668.8	  524.1	 9472.0	...
2906997	  668.9	  523.9	 9470.0	...
2906998	  668.7	  523.7	 9469.0	...
2906999	  668.4	  523.7	 9466.0	...
2907000	  668.1	  523.7	 9463.0	...
2907001	  668.1	  523.2	 9460.0	...
2907002	  668.3	  522.7	 9459.0	...
2907003	  668.6	  522.3	 9460.0	...
2907004	  669.0	  522.3	 9462.0	...
2907005	  669.1	  522.3	 9463.0	...
2907006	  669.5	  522.4	 9463.0	...
2907007	  669.9	  522.6	 9464.0	...
2907008	  670.2	  522.7	 9465.0	...
2907009	  670.2	  522.7	 9465.0	...
2907010	  670.3	  522.9	 9467.0	...
2907011	  670.4	  523.1	 9469.0	...
2907012	  669.9	  522.9	 9471.0	...
2907013	  669.3	  522.7	 9471.0	...
2907014	  668.6	  522.4	 9469.0	...
2907015	  668.6	  522.3	 9467.0	...
2907016	  668.7	  522.4	 9467.0	...
2907017	  668.9	  522.5	 9464.0	...
2907018	  668.7	  522.6	 9461.0	...
2907019	  668.5	  522.3	 9462.0	...
2907020	  668.3	  522.0	 9465.0	...
2907021	  668.2	  521.8	 9467.0	...
2907022	  668.0	  522.3	 9466.0	...
2907023	  668.1	  523.0	 9465.0	...
2907024	  668.5	  523.5	 9466.0	...
2907025	  668.9	  523.7	 9466.0	...
2907026	  669.0	  523.7	 9465.0	...
2907027	  668.8	  523.5	 9465.0	...
2907028	  668.7	  523.4	 9465.0	...
2907029	  668.7	  523.2	 9465.0	...
2907030	  668.8	  523.3	 9466.0	...
2907031	  668.8	  523.3	 9468.0	...
2907032	  668.4	  523.3	 9467.0	...
2907033	  668.0	  523.4	 9466.0	...
2907034	  667.8	  523.3	 9464.0	...
2907035	  667.9	  523.2	 9461.0	...
2907036	  667.8	  523.1	 9458.0	...
2907037	  667.6	  523.4	 9454.0	...
2907038	  667.5	  523.8	 9454.0	...
2907039	  667.6	  523.8	 9453.0	...
2907040	  667.6	  523.4	 9452.0	...
2907041	  667.7	  523.0	 9451.0	...
2907042	  667.7	  523.0	 9454.0	...
2907043	  667.7	  523.2	 9457.0	...
2907044	  668.0	  523.2	 9460.0	...
2907045	  668.2	  523.1	 9460.0	...
2907046	  668.5	  523.3	 9462.0	...
2907047	  668.8	  523.7	 9465.0	...
2907048	  669.2	  524.1	 9464.0	...
2907049	  669.4	  523.8	 9460.0	...
2907050	  669.4	  523.5	 9456.0	...
2907051	  669.4	  523.2	 9456.0	...
2907052	  669.5	  523.3	 9459.0	...
2907053	  669.5	  523.3	 9461.0	...
2907054	  669.6	  523.4	 9458.0	...
2907055	  669.8	  523.4	 9452.0	...
2907056	  669.9	  523.4	 9445.0	...
2907057	  670.1	  523.4	 9443.0	...
2907058	  669.9	  523.5	 9442.0	...
2907059	  669.8	  523.6	 9441.0	...
2907060	  669.7	  523.8	 9441.0	...
2907061	  669.9	  523.9	 9443.0	...
2907062	  669.9	  523.9	 9444.0	...
2907063	  669.8	  523.9	 9445.0	...
2907064	  669.7	  523.6	 9445.0	...
2907065	  669.7	  523.5	 9445.0	...
2907066	  670.0	  523.7	 9448.0	...
2907067	  670.3	  524.2	 9450.0	...
2907068	  670.4	  524.6	 9453.0	...
2907069	  670.3	  524.5	 9453.0	...
2907070	  670.2	  524.4	 9452.0	...
2907071	  670.2	  524.2	 9451.0	...
2907072	  670.2	  524.0	 9453.0	...
2907073	  670.2	  524.2	 9457.0	...
2907074	  670.5	  524.6	 9459.0	...
2907075	  670.9	  525.1	 9457.0	...
2907076	  671.1	  525.4	 9455.0	...
2907077	  671.1	  525.4	 9454.0	...
2907078	  671.1	  526.0	 9453.0	...
2907079	  670.0	  526.8	 9453.0	...
EFIX R   2906481	2907079	599	  671.4	  514.0	   9541
SSACC R  2907080
2907080	  668.8	  528.0	 9453.0	...
2907081	  667.1	  529.0	 9454.0	...
2907082	  666.0	  530.7	 9455.0	...
2907083	  664.1	  532.2	 9457.0	...
2907084	  662.3	  533.8	 9460.0	...
2907085	  659.8	  534.9	 9463.0	...
2907086	  658.1	  536.0	 9469.0	...
2907087	  655.8	  536.5	 9471.0	...
ESACC R  2907080	2907087	8	  668.8	  528.0	  655.8	  536.5	   0.33	     44
SFIX R   2907088
2907088	  654.3	  536.8	 9473.0	...
2907089	  652.8	  537.1	 9472.0	...
2907090	  652.0	  537.4	 9472.0	...
2907091	  651.6	  537.7	 9475.0	...
2907092	  651.5	  537.9	 9477.0	...
2907093	  651.7	  538.0	 9478.0	...
2907094	  652.2	  538.1	 9477.0	...
2907095	  653.2	  538.1	 9476.0	...
2907096	  654.2	  538.2	 9476.0	...
2907097	  654.7	  538.1	 9476.0	...
2907098	  655.0	  537.7	 9475.0	...
2907099	  655.2	  537.4	 9475.0	...
2907100	  655.9	  537.2	 9476.0	...
2907101	  656.3	  537.7	 9477.0	...
2907102	  656.9	  538.1	 9477.0	...
2907103	  657.1	  538.3	 9477.0	...
2907104	  657.2	  538.2	 9475.0	...
2907105	  657.2	  538.1	 9474.0	...
2907106	  657.2	  538.1	 9471.0	...
2907107	  657.2	  537.8	 9470.0	...
2907108	  657.3	  537.5	 9470.0	...
2907109	  657.6	  537.3	 9472.0	...
MSG	2907110 0000 _ Number Off
2907110	  657.9	  537.2	 9474.0	...
2907111	  658.0	  537.6	 9474.0	...
2907112	  658.1	  538.0	 9475.0	...
2907113	  658.1	  538.4	 9477.0	...
2907114	  658.1	  538.4	 9479.0	...
2907115	  657.8	  538.4	 9482.0	...
2907116	  657.6	  538.4	 9484.0	...
2907117	  657.6	  538.4	 9486.0	...
2907118	  657.8	  538.3	 9486.0	...
2907119	  657.6	  538.2	 9484.0	...
2907120	  657.4	  537.9	 9483.0	...
2907121	  657.1	  537.7	 9484.0	...
2907122	  656.9	  537.6	 9486.0	...
2907123	  656.6	  537.6	 9488.0	...
2907124	  656.3	  537.6	 9488.0	...
2907125	  656.3	  537.7	 9488.0	...
2907126	  656.3	  537.8	 9487.0	...
2907127	  656.3	  537.9	 9487.0	...
2907128	  656.4	  538.0	 9486.0	...
2907129	  656.4	  538.1	 9489.0	...
2907130	  656.3	  538.0	 9492.0	...
2907131	  656.2	  537.9	 9494.0	...
2907132	  656.0	  537.8	 9493.0	...
2907133	  655.8	  537.9	 9493.0	...
2907134	  655.8	  538.0	 9494.0	...
2907135	  655.8	  538.0	 9490.0	...
2907136	  655.9	  538.0	 9485.0	...
2907137	  656.0	  538.1	 9481.0	...
2907138	  656.1	  538.2	 9486.0	...
2907139	  656.3	  538.5	 9492.0	...
2907140	  656.2	  538.5	 9496.0	...
2907141	  656.1	  538.6	 9495.0	...
2907142	  656.1	  538.7	 9494.0	...
2907143	  656.4	  539.0	 9494.0	...
2907144	  656.7	  539.3	 9494.0	...
2907145	  656.9	  539.1	 9493.0	...
2907146	  656.9	  539.0	 9492.0	...
2907147	  656.8	  538.8	 9494.0	...
2907148	  656.5	  538.3	 9499.0	...
2907149	  656.2	  537.9	 9504.0	...
2907150	  656.3	  537.5	 9502.0	...
2907151	  656.5	  537.5	 9498.0	...
2907152	  656.7	  537.5	 9493.0	...
2907153	  656.8	  537.5	 9492.0	...
2907154	  656.9	  537.5	 9495.0	...
2907155	  656.9	  537.5	 9499.0	...
2907156	  656.7	  537.6	 9503.0	...
2907157	  656.5	  537.7	 9505.0	...
2907158	  656.5	  537.8	 9508.0	...
2907159	  656.5	  537.9	 9510.0	...
2907160	  656.5	  537.6	 9506.0	...
2907161	  656.4	  537.3	 9502.0	...
2907162	  656.2	  536.9	 9502.0	...
2907163	  656.0	  536.8	 9504.0	...
2907164	  655.8	  536.8	 9507.0	...
2907165	  655.8	  537.0	 9507.0	...
2907166	  655.8	  537.1	 9507.0	...
2907167	  655.9	  537.3	 9508.0	...
2907168	  656.2	  537.6	 9508.0	...
2907169	  656.5	  537.7	 9507.0	...
2907170	  656.8	  537.4	 9507.0	...
2907171	  656.5	  537.1	 9506.0	...
2907172	  656.0	  537.0	 9506.0	...
2907173	  655.6	  536.9	 9506.0	...
2907174	  655.5	  536.7	 9506.0	...
2907175	  655.4	  536.6	 9505.0	...
2907176	  655.3	  537.2	 9506.0	...
2907177	  655.0	  537.9	 9510.0	...
2907178	  654.8	  538.0	 9516.0	...
2907179	  654.5	  537.5	 9521.0	...
2907180	  654.4	  537.0	 9520.0	...
2907181	  654.3	  536.9	 9517.0	...
2907182	  654.3	  536.9	 9515.0	...
2907183	  654.3	  537.0	 9515.0	...
2907184	  654.4	  537.3	 9515.0	...
2907185	  654.7	  537.6	 9515.0	...
2907186	  654.9	  537.5	 9517.0	...
2907187	  654.6	  537.4	 9519.0	...
2907188	  654.1	  537.4	 9521.0	...
2907189	  653.7	  537.1	 9521.0	...
2907190	  653.6	  536.7	 9521.0	...
2907191	  653.6	  536.7	 9520.0	...
2907192	  653.6	  537.1	 9518.0	...
2907193	  653.6	  536.9	 9517.0	...
2907194	  653.5	  536.2	 9518.0	...
2907195	  653.4	  535.8	 9514.0	...
2907196	  653.2	  536.0	 9511.0	...
2907197	  653.1	  536.3	 9508.0	...
2907198	  653.0	  536.3	 9508.0	...
2907199	  653.1	  536.4	 9508.0	...
2907200	  653.2	  536.5	 9509.0	...
2907201	  653.2	  536.7	 9511.0	...
2907202	  653.0	  536.9	 9514.0	...
2907203	  652.8	  536.5	 9516.0	...
2907204	  652.9	  535.9	 9517.0	...
2907205	  653.5	  535.5	 9516.0	...
2907206	  654.1	  535.7	 9515.0	...
2907207	  654.3	  535.9	 9516.0	...
2907208	  654.4	  535.9	 9517.0	...
2907209	  654.5	  535.8	 9519.0	...
2907210	  654.6	  535.6	 9519.0	...
2907211	  654.6	  535.1	 9519.0	...
2907212	  654.7	  534.7	 9521.0	...
2907213	  654.9	  534.5	 9524.0	...
2907214	  655.3	  534.6	 9528.0	...
2907215	  655.7	  534.7	 9531.0	...
2907216	  656.0	  534.7	 9532.0	...
2907217	  656.0	  534.5	 9532.0	...
2907218	  656.0	  534.5	 9532.0	...
2907219	  655.9	  534.7	 9531.0	...
2907220	  656.0	  535.0	 9531.0	...
2907221	  656.0	  535.1	 9531.0	...
2907222	  656.0	  535.0	 9534.0	...
2907223	  655.9	  534.8	 9537.0	...
2907224	  655.6	  534.1	 9540.0	...
2907225	  655.3	  533.5	 9540.0	...
2907226	  655.0	  533.5	 9539.0	...
2907227	  655.1	  534.2	 9542.0	...
2907228	  655.3	  534.9	 9544.0	...
2907229	  655.3	  535.2	 9547.0	...
2907230	  655.2	  535.2	 9548.0	...
2907231	  655.0	  535.2	 9549.0	...
2907232	  654.9	  534.9	 9551.0	...
2907233	  654.9	  534.8	 9552.0	...
2907234	  655.1	  534.8	 9553.0	...
2907235	  655.3	  534.8	 9553.0	...
2907236	  655.6	  534.7	 9551.0	...
2907237	  655.7	  534.6	 9550.0	...
2907238	  655.8	  534.5	 9549.0	...
2907239	  655.8	  534.8	 9551.0	...
2907240	  655.8	  535.2	 9553.0	...
2907241	  655.8	  535.8	 9555.0	...
2907242	  655.6	  536.0	 9555.0	...
2907243	  655.5	  535.8	 9555.0	...
2907244	  655.4	  535.4	 9556.0	...
2907245	  655.2	  535.1	 9556.0	...
2907246	  655.1	  535.2	 9556.0	...
2907247	  654.9	  535.3	 9551.0	...
2907248	  654.9	  535.2	 9547.0	...
2907249	  654.8	  535.1	 9544.0	...
2907250	  654.7	  534.9	 9547.0	...
2907251	  654.4	  534.9	 9549.0	...
2907252	  654.0	  535.0	 9549.0	...
2907253	  653.8	  535.0	 9550.0	...
2907254	  653.9	  535.0	 9551.0	...
2907255	  654.0	  534.8	 9551.0	...
2907256	  653.9	  534.8	 9552.0	...
2907257	  653.9	  534.8	 9552.0	...
2907258	  654.0	  535.0	 9553.0	...
2907259	  654.1	  535.2	 9554.0	...
2907260	  654.3	  535.4	 9556.0	...
2907261	  654.4	  535.2	 9557.0	...
2907262	  654.5	  534.7	 9557.0	...
2907263	  654.4	  534.2	 9557.0	...
2907264	  654.1	  534.0	 9558.0	...
2907265	  654.0	  534.1	 9557.0	...
2907266	  654.0	  534.2	 9557.0	...
2907267	  654.1	  534.3	 9555.0	...
2907268	  654.0	  534.3	 9553.0	...
2907269	  654.0	  534.8	 9551.0	...
2907270	  654.2	  535.2	 9550.0	...
2907271	  654.4	  535.7	 9551.0	...
2907272	  654.5	  535.7	 9556.0	...
2907273	  654.3	  535.8	 9560.0	...
2907274	  653.9	  535.8	 9562.0	...
2907275	  653.7	  535.7	 9562.0	...
2907276	  653.7	  535.6	 9562.0	...
2907277	  653.7	  535.8	 9563.0	...
2907278	  654.0	  535.8	 9565.0	...
2907279	  654.3	  535.9	 9567.0	...
2907280	  654.7	  535.7	 9569.0	...
2907281	  654.7	  535.6	 9568.0	...
2907282	  654.6	  535.6	 9567.0	...
2907283	  654.5	  535.5	 9568.0	...
2907284	  654.5	  535.6	 9571.0	...
2907285	  654.6	  535.7	 9573.0	...
2907286	  654.7	  535.8	 9575.0	...
2907287	  654.5	  535.8	 9577.0	...
2907288	  654.4	  535.9	 9578.0	...
2907289	  654.3	  535.9	 9579.0	...
2907290	  654.3	  535.7	 9578.0	...
2907291	  654.6	  535.4	 9579.0	...
2907292	  654.9	  535.4	 9579.0	...
2907293	  655.1	  535.5	 9578.0	...
2907294	  655.4	  535.8	 9574.0	...
2907295	  655.8	  536.0	 9572.0	...
2907296	  656.2	  536.3	 9574.0	...
2907297	  656.3	  536.0	 9576.0	...
2907298	  656.3	  535.5	 9575.0	...
2907299	  656.3	  535.0	 9575.0	...
2907300	  656.4	  535.0	 9574.0	...
2907301	  656.4	  534.9	 9573.0	...
2907302	  656.0	  534.7	 9573.0	...
2907303	  655.5	  534.6	 9577.0	...
2907304	  654.7	  534.6	 9581.0	...
2907305	  654.6	  534.7	 9585.0	...
2907306	  654.5	  534.7	 9584.0	...
2907307	  654.7	  534.6	 9582.0	...
2907308	  655.0	  534.8	 9582.0	...
2907309	  655.2	  535.1	 9583.0	...
2907310	  655.3	  535.4	 9584.0	...
2907311	  655.3	  535.4	 9582.0	...
2907312	  655.4	  535.5	 9580.0	...
2907313	  655.4	  535.5	 9582.0	...
2907314	  655.4	  535.6	 9587.0	...
2907315	  655.4	  535.5	 9594.0	...
2907316	  655.4	  535.4	 9596.0	...
2907317	  655.4	  535.4	 9599.0	...
2907318	  655.3	  535.4	 9599.0	...
2907319	  655.2	  535.5	 9599.0	...
MSG	2907320 0000 _ Number On
2907320	  655.1	  535.6	 9595.0	...
2907321	  655.1	  535.7	 9591.0	...
2907322	  654.7	  535.7	 9587.0	...
2907323	  654.3	  535.7	 9585.0	...
2907324	  653.8	  535.7	 9582.0	...
2907325	  654.0	  535.5	 9580.0	...
2907326	  654.1	  535.5	 9581.0	...
2907327	  654.1	  535.6	 9581.0	...
2907328	  653.7	  535.7	 9582.0	...
2907329	  653.5	  535.7	 9585.0	...
2907330	  653.3	  535.7	 9588.0	...
2907331	  653.3	  535.7	 9591.0	...
2907332	  653.4	  535.6	 9592.0	...
2907333	  653.6	  535.5	 9591.0	...
2907334	  653.8	  535.6	 9591.0	...
2907335	  654.1	  535.7	 9590.0	...
2907336	  654.1	  535.8	 9591.0	...
2907337	  654.0	  535.9	 9592.0	...
2907338	  653.9	  536.0	 9594.0	...
2907339	  653.7	  535.9	 9594.0	...
2907340	  653.7	  535.7	 9594.0	...
2907341	  653.7	  535.5	 9594.0	...
2907342	  653.7	  535.5	 9596.0	...
2907343	  653.8	  535.6	 9598.0	...
2907344	  653.9	  535.6	 9599.0	...
2907345	  653.8	  535.7	 9600.0	...
2907346	  653.7	  535.6	 9598.0	...
2907347	  653.8	  535.4	 9595.0	...
2907348	  654.0	  535.4	 9596.0	...
2907349	  654.2	  535.6	 9600.0	...
2907350	  654.1	  535.6	 9606.0	...
2907351	  654.0	  535.4	 9608.0	...
2907352	  654.1	  535.4	 9610.0	...
2907353	  654.3	  535.5	 9611.0	...
2907354	  654.5	  535.5	 9610.0	...
2907355	  654.6	  535.3	 9610.0	...
2907356	  654.6	  535.2	 9610.0	...
2907357	  654.6	  535.3	 9604.0	...
2907358	  654.5	  535.5	 9599.0	...
2907359	  654.4	  535.8	 9594.0	...
2907360	  654.3	  536.0	 9593.0	...
2907361	  654.3	  535.9	 9596.0	...
2907362	  654.3	  535.7	 9599.0	...
2907363	  654.4	  535.5	 9602.0	...
2907364	  654.5	  535.3	 9604.0	...
2907365	  654.7	  534.8	 9606.0	...
2907366	  654.9	  534.3	 9609.0	...
2907367	  654.8	  534.6	 9607.0	...
2907368	  654.6	  535.3	 9606.0	...
2907369	  654.8	  536.0	 9604.0	...
2907370	  655.3	  535.7	 9604.0	...
2907371	  655.5	  535.4	 9603.0	...
2907372	  655.3	  535.2	 9602.0	...
2907373	  655.1	  535.0	 9605.0	...
2907374	  655.1	  534.9	 9609.0	...
2907375	  655.1	  535.1	 9614.0	...
2907376	  655.2	  535.5	 9616.0	...
2907377	  655.3	  535.8	 9618.0	...
2907378	  655.4	  535.6	 9619.0	...
2907379	  655.4	  535.4	 9618.0	...
2907380	  655.4	  535.5	 9616.0	...
2907381	  655.4	  535.8	 9615.0	...
2907382	  655.4	  536.1	 9615.0	...
2907383	  655.8	  536.0	 9615.0	...
2907384	  656.1	  535.9	 9617.0	...
2907385	  656.5	  535.8	 9620.0	...
2907386	  656.6	  535.8	 9623.0	...
2907387	  656.4	  535.4	 9623.0	...
2907388	  656.2	  535.0	 9618.0	...
2907389	  656.1	  534.5	 9614.0	...
2907390	  656.3	  534.4	 9612.0	...
2907391	  656.5	  534.4	 9613.0	...
2907392	  656.7	  535.3	 9618.0	...
2907393	  657.0	  536.2	 9622.0	...
2907394	  657.0	  536.8	 9626.0	...
2907395	  656.7	  536.5	 9625.0	...
2907396	  656.5	  536.0	 9624.0	...
2907397	  656.3	  535.7	 9623.0	...
2907398	  656.2	  535.5	 9622.0	...
2907399	  656.1	  535.3	 9622.0	...
2907400	  656.0	  535.2	 9620.0	...
2907401	  656.1	  535.0	 9618.0	...
2907402	  656.2	  534.8	 9615.0	...
2907403	  656.4	  534.6	 9615.0	...
2907404	  656.4	  534.7	 9613.0	...
2907405	  656.4	  534.7	 9612.0	...
2907406	  656.3	  535.0	 9612.0	...
2907407	  656.3	  535.6	 9613.0	...
2907408	  656.3	  536.2	 9613.0	...
2907409	  656.5	  535.8	 9612.0	...
2907410	  656.6	  535.2	 9614.0	...
2907411	  656.6	  535.0	 9618.0	...
2907412	  656.6	  535.4	 9622.0	...
2907413	  656.6	  535.9	 9622.0	...
2907414	  656.6	  536.0	 9621.0	...
2907415	  656.6	  535.9	 9620.0	...
2907416	  656.6	  535.5	 9617.0	...
2907417	  656.5	  535.2	 9617.0	...
2907418	  656.5	  534.5	 9616.0	...
2907419	  656.4	  534.0	 9617.0	...
2907420	  656.3	  533.6	 9616.0	...
2907421	  656.2	  533.6	 9616.0	...
2907422	  656.1	  534.3	 9614.0	...
2907423	  656.0	  535.0	 9613.0	...
2907424	  655.9	  535.5	 9617.0	...
2907425	  655.7	  535.5	 9622.0	...
2907426	  655.6	  535.4	 9627.0	...
2907427	  655.7	  535.3	 9627.0	...
2907428	  656.0	  535.2	 9627.0	...
2907429	  656.2	  535.1	 9626.0	...
2907430	  656.4	  535.1	 9625.0	...
2907431	  656.5	  535.2	 9621.0	...
2907432	  656.3	  535.1	 9618.0	...
2907433	  656.0	  535.0	 9616.0	...
2907434	  655.9	  534.9	 9615.0	...
2907435	  656.0	  534.9	 9614.0	...
2907436	  655.8	  534.9	 9613.0	...
2907437	  655.5	  534.9	 9613.0	...
2907438	  655.3	  534.9	 9619.0	...
2907439	  655.4	  534.8	 9623.0	...
2907440	  655.5	  534.8	 9628.0	...
2907441	  655.5	  534.7	 9624.0	...
2907442	  655.7	  534.5	 9621.0	...
2907443	  655.8	  534.6	 9617.0	...
2907444	  655.9	  534.7	 9617.0	...
2907445	  656.0	  534.8	 9617.0	...
2907446	  656.0	  534.6	 9615.0	...
2907447	  656.0	  534.4	 9613.0	...
2907448	  656.1	  534.3	 9612.0	...
2907449	  656.1	  534.3	 9613.0	...
2907450	  655.8	  534.3	 9614.0	...
2907451	  655.4	  534.3	 9615.0	...
2907452	  655.1	  534.3	 9615.0	...
2907453	  655.1	  534.3	 9616.0	...
2907454	  655.1	  534.3	 9618.0	...
2907455	  655.2	  534.3	 9621.0	...
2907456	  655.2	  534.4	 9622.0	...
2907457	  655.3	  534.4	 9621.0	...
2907458	  655.6	  534.7	 9620.0	...
2907459	  656.0	  535.1	 9615.0	...
2907460	  656.3	  535.4	 9611.0	...
2907461	  656.3	  535.3	 9608.0	...
2907462	  656.3	  535.3	 9608.0	...
2907463	  656.2	  535.2	 9613.0	...
2907464	  656.1	  534.7	 9618.0	...
2907465	  656.0	  534.3	 9616.0	...
2907466	  655.9	  534.0	 9609.0	...
2907467	  655.7	  534.2	 9602.0	...
2907468	  655.7	  534.4	 9602.0	...
2907469	  655.6	  534.6	 9602.0	...
2907470	  655.6	  534.6	 9603.0	...
2907471	  655.7	  534.4	 9603.0	...
2907472	  655.8	  534.2	 9603.0	...
2907473	  655.9	  533.9	 9602.0	...
2907474	  656.0	  533.8	 9602.0	...
2907475	  656.0	  533.8	 9601.0	...
2907476	  656.1	  533.8	 9599.0	...
2907477	  656.0	  534.0	 9601.0	...
2907478	  655.8	  534.1	 9605.0	...
2907479	  655.6	  534.1	 9606.0	...
2907480	  655.6	  533.9	 9602.0	...
2907481	  655.6	  533.7	 9599.0	...
2907482	  655.6	  533.6	 9602.0	...
2907483	  655.9	  533.7	 9605.0	...
2907484	  656.3	  533.7	 9607.0	...
2907485	  656.7	  533.8	 9606.0	...
2907486	  656.6	  534.0	 9604.0	...
2907487	  656.7	  534.1	 9602.0	...
2907488	  656.9	  534.3	 9601.0	...
2907489	  657.0	  534.2	 9600.0	...
2907490	  656.8	  534.2	 9601.0	...
2907491	  656.6	  534.1	 9602.0	...
2907492	  656.4	  534.2	 9603.0	...
2907493	  656.4	  534.2	 9603.0	...
2907494	  656.4	  534.2	 9604.0	...
2907495	  656.5	  534.3	 9606.0	...
2907496	  656.6	  534.4	 9607.0	...
2907497	  656.7	  534.5	 9608.0	...
2907498	  656.5	  534.1	 9606.0	...
2907499	  656.2	  533.6	 9605.0	...
2907500	  656.3	  532.9	 9606.0	...
2907501	  656.7	  532.8	 9608.0	...
2907502	  657.1	  532.9	 9609.0	...
2907503	  657.1	  533.1	 9609.0	...
2907504	  657.1	  533.4	 9609.0	...
2907505	  657.1	  534.0	 9607.0	...
2907506	  657.0	  534.5	 9604.0	...
2907507	  657.1	  535.3	 9601.0	...
2907508	  657.3	  535.5	 9603.0	...
2907509	  657.5	  535.6	 9605.0	...
2907510	  657.6	  535.5	 9606.0	...
2907511	  657.5	  535.0	 9606.0	...
2907512	  657.4	  534.4	 9610.0	...
2907513	  657.2	  533.5	 9613.0	...
2907514	  657.0	  533.0	 9614.0	...
2907515	  657.0	  532.6	 9612.0	...
2907516	  657.0	  533.2	 9610.0	...
2907517	  657.0	  533.9	 9609.0	...
2907518	  656.8	  534.6	 9609.0	...
2907519	  656.8	  534.7	 9608.0	...
2907520	  656.8	  534.4	 9607.0	...
2907521	  657.0	  533.9	 9606.0	...
2907522	  657.1	  533.4	 9605.0	...
2907523	  657.3	  533.3	 9605.0	...
2907524	  657.4	  533.4	 9603.0	...
2907525	  656.9	  533.2	 9602.0	...
2907526	  656.4	  532.9	 9600.0	...
2907527	  656.2	  533.2	 9600.0	...
2907528	  656.6	  533.8	 9600.0	...
2907529	  657.1	  534.3	 9601.0	...
2907530	  657.3	  534.2	 9605.0	...
2907531	  657.6	  534.0	 9608.0	...
2907532	  657.5	  533.7	 9610.0	...
2907533	  657.5	  533.3	 9610.0	...
2907534	  657.4	  532.8	 9610.0	...
2907535	  657.4	  532.6	 9609.0	...
2907536	  657.3	  532.4	 9609.0	...
2907537	  657.2	  532.2	 9609.0	...
2907538	  656.9	  532.2	 9608.0	...
2907539	  656.5	  532.2	 9607.0	...
2907540	  656.2	  532.2	 9609.0	...
2907541	  656.2	  532.2	 9611.0	...
2907542	  656.4	  532.7	 9612.0	...
2907543	  656.5	  533.1	 9612.0	...
2907544	  656.6	  533.4	 9613.0	...
2907545	  656.8	  533.4	 9614.0	...
2907546	  656.9	  533.6	 9615.0	...
2907547	  657.0	  533.8	 9614.0	...
2907548	  657.0	  533.7	 9612.0	...
2907549	  657.0	  533.3	 9610.0	...
2907550	  656.9	  532.9	 9609.0	...
2907551	  656.9	  532.7	 9608.0	...
2907552	  656.8	  532.7	 9607.0	...
2907553	  656.7	  532.8	 9607.0	...
2907554	  656.7	  533.4	 9604.0	...
2907555	  656.6	  534.0	 9601.0	...
2907556	  657.0	  534.5	 9598.0	...
2907557	  657.4	  534.4	 9598.0	...
2907558	  657.6	  534.3	 9599.0	...
2907559	  657.4	  533.8	 9599.0	...
2907560	  657.2	  533.3	 9604.0	...
2907561	  657.7	  533.1	 9609.0	...
2907562	  658.2	  533.5	 9615.0	...
2907563	  658.4	  533.3	 9614.0	...
2907564	  658.2	  532.7	 9611.0	...
2907565	  658.0	  532.1	 9608.0	...
2907566	  658.1	  532.1	 9605.0	...
2907567	  658.2	  532.6	 9605.0	...
2907568	  658.5	  533.1	 9603.0	...
2907569	  658.7	  533.4	 9602.0	...
2907570	  658.8	  533.2	 9597.0	...
2907571	  658.8	  533.1	 9592.0	...
2907572	  658.8	  533.2	 9591.0	...
2907573	  658.9	  533.5	 9594.0	...
2907574	  659.0	  533.5	 9596.0	...
2907575	  659.1	  533.4	 9596.0	...
2907576	  659.3	  533.2	 9599.0	...
2907577	  659.1	  533.1	 9602.0	...
2907578	  658.8	  533.0	 9600.0	...
2907579	  658.5	  532.9	 9595.0	...
2907580	  658.5	  532.8	 9591.0	...
2907581	  658.5	  532.8	 9593.0	...
2907582	  658.8	  532.7	 9595.0	...
2907583	  659.0	  532.7	 9592.0	...
2907584	  659.1	  533.1	 9587.0	...
2907585	  658.8	  533.6	 9582.0	...
2907586	  658.6	  534.3	 9579.0	...
2907587	  658.6	  534.6	 9578.0	...
2907588	  659.0	  534.9	 9583.0	...
2907589	  659.5	  534.7	 9588.0	...
2907590	  659.8	  534.3	 9593.0	...
2907591	  659.6	  533.7	 9592.0	...
2907592	  659.5	  533.4	 9591.0	...
2907593	  659.4	  533.0	 9590.0	...
2907594	  659.1	  533.1	 9590.0	...
2907595	  658.7	  533.2	 9590.0	...
2907596	  658.5	  533.2	 9589.0	...
2907597	  658.6	  533.2	 9589.0	...
2907598	  658.7	  533.1	 9585.0	...
2907599	  658.7	  533.4	 9581.0	...
2907600	  658.8	  533.7	 9578.0	...
2907601	  658.9	  534.0	 9580.0	...
2907602	  659.1	  534.1	 9583.0	...
2907603	  659.4	  534.2	 9588.0	...
2907604	  659.5	  533.8	 9591.0	...
2907605	  659.4	  533.2	 9592.0	...
2907606	  659.3	  532.7	 9593.0	...
2907607	  659.2	  532.8	 9593.0	...
2907608	  659.0	  533.2	 9593.0	...
2907609	  658.8	  533.5	 9592.0	...
2907610	  658.8	  533.7	 9589.0	...
2907611	  659.0	  533.7	 9585.0	...
2907612	  659.3	  533.6	 9583.0	...
2907613	  659.5	  533.6	 9583.0	...
2907614	  659.5	  533.6	 9584.0	...
2907615	  659.5	  533.7	 9584.0	...
2907616	  659.6	  533.9	 9584.0	...
2907617	  659.7	  534.0	 9583.0	...
2907618	  659.8	  534.0	 9583.0	...
2907619	  659.7	  534.1	 9582.0	...
2907620	  659.5	  534.1	 9582.0	...
2907621	  659.4	  534.1	 9582.0	...
2907622	  659.4	  534.1	 9582.0	...
MSG	2907623 0000 _ Number Off
2907623	  659.3	  534.0	 9583.0	...
2907624	  659.3	  533.8	 9583.0	...
2907625	  659.3	  533.8	 9584.0	...
2907626	  659.3	  533.8	 9582.0	...
2907627	  659.2	  533.5	 9580.0	...
2907628	  659.1	  533.1	 9576.0	...
2907629	  659.0	  532.8	 9574.0	...
2907630	  658.8	  532.8	 9571.0	...
2907631	  658.6	  532.7	 9570.0	...
2907632	  658.6	  532.9	 9571.0	...
2907633	  659.1	  533.2	 9573.0	...
2907634	  659.6	  533.6	 9574.0	...
2907635	  659.7	  533.8	 9576.0	...
2907636	  659.4	  533.4	 9576.0	...
2907637	  659.2	  533.0	 9574.0	...
2907638	  659.4	  532.8	 9573.0	...
2907639	  659.6	  533.1	 9570.0	...
2907640	  659.9	  533.3	 9567.0	...
2907641	  659.9	  533.3	 9564.0	...
2907642	  659.8	  533.1	 9563.0	...
2907643	  659.7	  533.0	 9562.0	...
2907644	  659.7	  532.9	 9561.0	...
2907645	  659.9	  533.0	 9566.0	...
2907646	  659.9	  533.1	 9571.0	...
2907647	  659.8	  533.0	 9577.0	...
2907648	  659.5	  532.8	 9574.0	...
2907649	  659.2	  532.5	 9573.0	...
2907650	  659.1	  532.9	 9571.0	...
2907651	  659.2	  533.5	 9570.0	...
2907652	  659.5	  533.9	 9569.0	...
2907653	  659.8	  533.9	 9566.0	...
2907654	  660.0	  534.1	 9565.0	...
2907655	  660.0	  534.3	 9564.0	...
2907656	  660.0	  534.6	 9564.0	...
2907657	  659.8	  534.8	 9564.0	...
2907658	  659.7	  534.7	 9564.0	...
2907659	  659.6	  534.5	 9567.0	...
2907660	  659.1	  534.0	 9570.0	...
2907661	  658.6	  533.4	 9573.0	...
2907662	  658.2	  532.9	 9571.0	...
2907663	  658.4	  532.6	 9569.0	...
2907664	  658.6	  532.7	 9561.0	...
2907665	  658.6	  532.7	 9553.0	...
2907666	  658.7	  532.7	 9549.0	...
2907667	  658.9	  532.7	 9552.0	...
2907668	  659.0	  533.3	 9556.0	...
2907669	  659.0	  534.0	 9558.0	...
2907670	  659.0	  534.7	 9560.0	...
2907671	  658.9	  534.8	 9562.0	...
2907672	  659.0	  534.1	 9564.0	...
2907673	  659.1	  533.4	 9564.0	...
2907674	  659.1	  532.8	 9563.0	...
2907675	  659.1	  532.8	 9563.0	...
2907676	  659.2	  532.8	 9564.0	...
2907677	  659.4	  533.5	 9564.0	...
2907678	  659.6	  534.1	 9562.0	...
2907679	  659.8	  534.2	 9560.0	...
2907680	  659.8	  533.6	 9558.0	...
2907681	  659.9	  533.1	 9556.0	...
2907682	  659.9	  533.2	 9553.0	...
2907683	  659.7	  533.1	 9551.0	...
2907684	  659.5	  532.9	 9553.0	...
2907685	  659.4	  532.8	 9554.0	...
2907686	  659.4	  532.9	 9554.0	...
2907687	  659.5	  533.0	 9554.0	...
2907688	  659.6	  533.0	 9554.0	...
2907689	  659.8	  532.9	 9554.0	...
2907690	  659.7	  532.8	 9552.0	...
2907691	  659.6	  532.5	 9551.0	...
2907692	  659.5	  532.1	 9550.0	...
2907693	  659.4	  531.9	 9549.0	...
2907694	  659.4	  532.1	 9547.0	...
2907695	  659.4	  532.2	 9546.0	...
2907696	  659.4	  532.3	 9545.0	...
2907697	  659.4	  532.1	 9544.0	...
2907698	  659.4	  532.0	 9544.0	...
2907699	  659.5	  531.7	 9544.0	...
2907700	  659.5	  531.5	 9544.0	...
2907701	  659.9	  531.9	 9544.0	...
2907702	  660.3	  532.7	 9544.0	...
2907703	  660.7	  533.4	 9544.0	...
2907704	  660.8	  533.4	 9547.0	...
2907705	  660.8	  533.3	 9550.0	...
2907706	  660.7	  533.1	 9546.0	...
2907707	  660.6	  533.0	 9540.0	...
2907708	  660.6	  533.0	 9537.0	...
2907709	  660.7	  532.9	 9540.0	...
2907710	  660.6	  532.5	 9544.0	...
2907711	  660.5	  532.2	 9545.0	...
2907712	  660.2	  532.2	 9546.0	...
2907713	  660.0	  532.2	 9545.0	...
2907714	  659.7	  532.6	 9543.0	...
2907715	  659.7	  533.0	 9544.0	...
2907716	  659.8	  533.4	 9550.0	...
2907717	  659.7	  533.5	 9557.0	...
2907718	  659.7	  533.4	 9556.0	...
2907719	  659.9	  533.1	 9551.0	...
2907720	  660.1	  533.0	 9546.0	...
2907721	  660.6	  533.2	 9545.0	...
2907722	  660.9	  533.5	 9544.0	...
2907723	  661.4	  533.7	 9544.0	...
2907724	  661.5	  533.4	 9544.0	...
2907725	  660.9	  533.2	 9544.0	...
2907726	  660.1	  533.0	 9544.0	...
2907727	  659.3	  533.0	 9543.0	...
2907728	  659.2	  533.0	 9542.0	...
2907729	  659.2	  533.1	 9541.0	...
2907730	  659.4	  533.2	 9542.0	...
2907731	  659.6	  533.4	 9543.0	...
2907732	  660.0	  533.4	 9546.0	...
2907733	  660.2	  533.3	 9546.0	...
2907734	  659.9	  532.6	 9545.0	...
2907735	  659.4	  531.9	 9544.0	...
2907736	  658.7	  531.4	 9542.0	...
2907737	  658.6	  531.6	 9541.0	...
2907738	  658.5	  532.2	 9542.0	...
2907739	  658.5	  532.7	 9543.0	...
2907740	  658.7	  532.7	 9544.0	...
2907741	  658.9	  532.4	 9545.0	...
2907742	  659.3	  532.3	 9544.0	...
2907743	  659.5	  532.5	 9542.0	...
2907744	  659.4	  532.5	 9540.0	...
2907745	  659.2	  532.3	 9539.0	...
2907746	  659.4	  532.2	 9539.0	...
2907747	  659.7	  532.2	 9540.0	...
2907748	  660.1	  532.2	 9540.0	...
2907749	  660.1	  532.4	 9539.0	...
2907750	  660.1	  532.6	 9539.0	...
2907751	  660.0	  533.0	 9538.0	...
2907752	  659.8	  533.2	 9539.0	...
2907753	  659.6	  533.4	 9540.0	...
2907754	  659.6	  533.5	 9542.0	...
2907755	  659.6	  533.3	 9543.0	...
2907756	  659.6	  533.1	 9542.0	...
2907757	  659.6	  532.8	 9539.0	...
2907758	  659.6	  532.7	 9538.0	...
2907759	  659.5	  532.6	 9537.0	...
2907760	  659.3	  532.5	 9537.0	...
2907761	  659.2	  532.7	 9536.0	...
2907762	  659.3	  532.9	 9535.0	...
2907763	  659.5	  533.3	 9533.0	...
2907764	  659.8	  533.5	 9532.0	...
2907765	  660.1	  533.7	 9533.0	...
2907766	  660.1	  533.8	 9534.0	...
2907767	  659.9	  533.3	 9534.0	...
2907768	  659.6	  532.8	 9535.0	...
2907769	  659.4	  532.2	 9535.0	...
2907770	  659.6	  532.1	 9535.0	...
2907771	  659.7	  532.0	 9535.0	...
2907772	  659.9	  532.0	 9534.0	...
2907773	  659.6	  532.2	 9534.0	...
2907774	  659.3	  532.4	 9533.0	...
2907775	  659.0	  532.7	 9533.0	...
2907776	  659.2	  533.0	 9532.0	...
2907777	  659.3	  532.8	 9531.0	...
2907778	  659.5	  532.4	 9530.0	...
2907779	  659.5	  532.7	 9530.0	...
2907780	  659.6	  533.3	 9531.0	...
2907781	  659.7	  534.0	 9531.0	...
2907782	  659.6	  533.9	 9530.0	...
2907783	  659.7	  533.8	 9529.0	...
2907784	  659.9	  533.7	 9530.0	...
2907785	  660.1	  533.4	 9532.0	...
2907786	  660.0	  533.2	 9532.0	...
2907787	  659.7	  532.9	 9531.0	...
2907788	  659.6	  532.9	 9530.0	...
2907789	  659.7	  532.9	 9528.0	...
2907790	  659.4	  532.9	 9527.0	...
2907791	  659.2	  532.9	 9523.0	...
2907792	  659.0	  532.6	 9521.0	...
2907793	  659.2	  532.4	 9519.0	...
2907794	  659.2	  532.1	 9517.0	...
2907795	  659.3	  532.0	 9515.0	...
2907796	  659.4	  532.6	 9515.0	...
2907797	  659.5	  533.1	 9515.0	...
2907798	  659.3	  533.7	 9514.0	...
2907799	  659.2	  533.6	 9513.0	...
2907800	  658.9	  533.5	 9515.0	...
2907801	  658.8	  533.6	 9518.0	...
2907802	  659.0	  533.7	 9521.0	...
2907803	  659.2	  533.7	 9522.0	...
2907804	  659.4	  533.4	 9522.0	...
2907805	  659.4	  533.1	 9520.0	...
2907806	  659.8	  533.1	 9517.0	...
2907807	  660.1	  533.1	 9514.0	...
2907808	  660.5	  533.1	 9514.0	...
2907809	  660.6	  533.1	 9516.0	...
2907810	  660.7	  533.0	 9517.0	...
2907811	  660.6	  533.2	 9516.0	...
2907812	  660.6	  533.3	 9516.0	...
2907813	  660.7	  533.3	 9517.0	...
2907814	  660.9	  533.6	 9516.0	...
2907815	  661.0	  534.0	 9516.0	...
2907816	  660.9	  534.4	 9517.0	...
2907817	  660.9	  534.5	 9518.0	...
2907818	  661.0	  534.5	 9519.0	...
2907819	  661.1	  534.5	 9522.0	...
2907820	  661.1	  534.5	 9526.0	...
2907821	  660.9	  534.6	 9531.0	...
2907822	  660.7	  534.6	 9528.0	...
2907823	  660.5	  534.6	 9525.0	...
2907824	  660.4	  534.6	 9521.0	...
2907825	  660.4	  534.7	 9521.0	...
2907826	  660.4	  534.7	 9522.0	...
2907827	  660.5	  534.8	 9524.0	...
2907828	  660.6	  534.7	 9525.0	...
2907829	  660.6	  534.6	 9525.0	...
2907830	  660.7	  534.8	 9525.0	...
2907831	  660.8	  535.0	 9522.0	...
2907832	  660.9	  535.0	 9520.0	...
2907833	  660.9	  534.8	 9519.0	...
2907834	  660.9	  534.6	 9522.0	...
MSG	2907835 0000 _ Number On
2907835	  661.1	  534.5	 9524.0	...
2907836	  661.2	  534.3	 9523.0	...
2907837	  661.3	  534.1	 9522.0	...
2907838	  661.2	  533.8	 9522.0	...
2907839	  661.2	  533.8	 9522.0	...
2907840	  661.2	  533.7	 9522.0	...
2907841	  661.1	  533.7	 9521.0	...
2907842	  661.1	  533.7	 9520.0	...
2907843	  661.1	  533.6	 9525.0	...
2907844	  661.1	  533.5	 9530.0	...
2907845	  661.1	  533.1	 9533.0	...
2907846	  661.1	  532.9	 9533.0	...
2907847	  661.1	  532.7	 9533.0	...
2907848	  661.4	  532.9	 9535.0	...
2907849	  661.6	  533.0	 9535.0	...
2907850	  661.8	  533.5	 9533.0	...
2907851	  661.5	  533.9	 9530.0	...
2907852	  661.2	  534.1	 9526.0	...
2907853	  661.0	  534.1	 9525.0	...
2907854	  661.0	  533.7	 9523.0	...
2907855	  661.0	  533.2	 9521.0	...
2907856	  661.0	  532.8	 9522.0	...
2907857	  661.2	  532.9	 9525.0	...
2907858	  661.3	  533.2	 9527.0	...
2907859	  661.2	  533.6	 9528.0	...
2907860	  661.1	  533.9	 9529.0	...
2907861	  660.9	  534.0	 9529.0	...
2907862	  660.9	  534.4	 9529.0	...
2907863	  660.6	  534.6	 9527.0	...
2907864	  660.4	  535.2	 9525.0	...
2907865	  660.2	  535.6	 9526.0	...
2907866	  660.3	  535.1	 9530.0	...
2907867	  660.4	  534.4	 9534.0	...
2907868	  660.3	  533.6	 9534.0	...
2907869	  660.3	  533.6	 9534.0	...
2907870	  660.2	  533.8	 9534.0	...
2907871	  660.2	  534.0	 9534.0	...
2907872	  660.1	  534.2	 9535.0	...
2907873	  660.3	  534.3	 9538.0	...
2907874	  660.5	  534.2	 9541.0	...
2907875	  660.7	  534.2	 9538.0	...
2907876	  660.8	  534.2	 9535.0	...
2907877	  661.0	  534.3	 9533.0	...
2907878	  661.3	  534.4	 9535.0	...
2907879	  661.6	  534.2	 9537.0	...
2907880	  661.6	  533.7	 9537.0	...
2907881	  661.2	  533.2	 9535.0	...
2907882	  660.8	  533.6	 9531.0	...
2907883	  660.6	  534.3	 9529.0	...
2907884	  660.6	  534.9	 9530.0	...
2907885	  660.6	  535.0	 9533.0	...
2907886	  660.5	  535.2	 9536.0	...
2907887	  660.3	  535.5	 9535.0	...
2907888	  660.1	  535.2	 9534.0	...
2907889	  659.8	  534.8	 9533.0	...
2907890	  659.9	  534.4	 9531.0	...
2907891	  660.0	  534.5	 9530.0	...
2907892	  660.5	  534.4	 9531.0	...
2907893	  660.8	  534.5	 9532.0	...
2907894	  661.2	  534.6	 9534.0	...
2907895	  660.9	  534.6	 9533.0	...
2907896	  660.6	  534.6	 9533.0	...
2907897	  660.4	  534.7	 9533.0	...
2907898	  660.4	  534.8	 9533.0	...
2907899	  660.4	  534.9	 9533.0	...
2907900	  660.4	  534.8	 9531.0	...
2907901	  660.4	  534.7	 9529.0	...
2907902	  660.8	  535.3	 9529.0	...
2907903	  661.2	  536.0	 9532.0	...
2907904	  661.2	  536.0	 9534.0	...
2907905	  660.9	  535.4	 9535.0	...
2907906	  660.6	  535.0	 9533.0	...
2907907	  660.7	  535.2	 9531.0	...
2907908	  660.8	  535.4	 9532.0	...
2907909	  660.8	  535.5	 9533.0	...
2907910	  661.0	  535.6	 9536.0	...
2907911	  661.3	  535.7	 9540.0	...
2907912	  661.6	  535.6	 9543.0	...
2907913	  661.0	  535.1	 9541.0	...
2907914	  660.4	  534.5	 9540.0	...
2907915	  659.9	  534.3	 9540.0	...
2907916	  660.3	  534.7	 9540.0	...
2907917	  660.6	  535.4	 9540.0	...
2907918	  660.7	  535.8	 9540.0	...
2907919	  660.7	  535.9	 9540.0	...
2907920	  660.6	  535.7	 9542.0	...
2907921	  660.8	  536.0	 9543.0	...
2907922	  661.1	  536.5	 9543.0	...
2907923	  661.2	  536.4	 9537.0	...
2907924	  661.0	  535.9	 9532.0	...
2907925	  660.9	  535.5	 9529.0	...
2907926	  660.9	  535.8	 9530.0	...
2907927	  661.0	  536.0	 9530.0	...
2907928	  661.1	  536.1	 9529.0	...
2907929	  661.3	  536.1	 9528.0	...
2907930	  661.4	  536.2	 9530.0	...
2907931	  661.4	  536.3	 9533.0	...
2907932	  661.4	  536.3	 9535.0	...
2907933	  661.4	  536.3	 9537.0	...
2907934	  661.4	  536.3	 9539.0	...
2907935	  661.4	  536.2	 9541.0	...
2907936	  661.5	  536.3	 9542.0	...
2907937	  661.6	  536.5	 9543.0	...
2907938	  661.8	  536.6	 9544.0	...
2907939	  661.9	  536.5	 9545.0	...
2907940	  661.9	  536.5	 9539.0	...
2907941	  661.7	  536.5	 9533.0	...
2907942	  661.6	  536.5	 9528.0	...
2907943	  661.4	  536.5	 9528.0	...
2907944	  661.2	  536.6	 9529.0	...
2907945	  661.0	  536.6	 9532.0	...
2907946	  661.0	  536.8	 9535.0	...
2907947	  660.9	  536.9	 9538.0	...
2907948	  660.9	  537.1	 9538.0	...
2907949	  660.8	  537.0	 9538.0	...
2907950	  660.8	  537.0	 9539.0	...
2907951	  660.7	  537.0	 9539.0	...
2907952	  660.9	  537.0	 9538.0	...
2907953	  661.0	  537.2	 9538.0	...
2907954	  661.2	  537.4	 9537.0	...
2907955	  661.2	  537.7	 9536.0	...
2907956	  661.0	  537.2	 9535.0	...
2907957	  660.9	  536.6	 9537.0	...
2907958	  660.8	  536.5	 9540.0	...
2907959	  660.9	  536.8	 9543.0	...
2907960	  661.0	  537.2	 9544.0	...
2907961	  661.0	  537.1	 9545.0	...
2907962	  660.9	  537.1	 9544.0	...
2907963	  660.9	  537.5	 9543.0	...
2907964	  660.7	  537.8	 9542.0	...
2907965	  660.5	  537.7	 9542.0	...
2907966	  660.5	  537.2	 9543.0	...
2907967	  660.6	  537.0	 9546.0	...
2907968	  660.7	  537.3	 9550.0	...
2907969	  660.7	  537.6	 9552.0	...
2907970	  660.9	  537.6	 9551.0	...
2907971	  661.3	  537.6	 9548.0	...
2907972	  661.6	  537.7	 9547.0	...
2907973	  661.6	  537.8	 9546.0	...
2907974	  661.6	  537.8	 9547.0	...
2907975	  661.6	  537.8	 9547.0	...
2907976	  661.6	  537.7	 9548.0	...
2907977	  661.7	  537.5	 9549.0	...
2907978	  661.7	  537.3	 9549.0	...
2907979	  661.2	  537.0	 9547.0	...
2907980	  660.8	  536.9	 9544.0	...
2907981	  660.5	  537.0	 9541.0	...
2907982	  660.5	  537.1	 9540.0	...
2907983	  660.7	  537.1	 9539.0	...
2907984	  661.1	  537.5	 9538.0	...
2907985	  661.6	  538.0	 9538.0	...
2907986	  661.9	  538.5	 9539.0	...
2907987	  662.1	  538.6	 9538.0	...
2907988	  662.3	  538.6	 9537.0	...
2907989	  662.0	  538.3	 9541.0	...
2907990	  661.6	  537.9	 9547.0	...
2907991	  661.2	  537.6	 9552.0	...
2907992	  661.3	  537.7	 9552.0	...
2907993	  661.3	  538.2	 9553.0	...
2907994	  661.4	  538.7	 9555.0	...
2907995	  661.6	  538.8	 9556.0	...
2907996	  661.7	  538.5	 9555.0	...
2907997	  661.7	  538.1	 9553.0	...
2907998	  661.5	  538.2	 9551.0	...
2907999	  661.3	  538.4	 9550.0	...
2908000	  661.1	  538.8	 9549.0	...
2908001	  661.2	  539.2	 9549.0	...
2908002	  661.3	  539.5	 9548.0	...
2908003	  661.3	  539.6	 9549.0	...
2908004	  661.3	  539.7	 9551.0	...
2908005	  661.2	  539.5	 9552.0	...
2908006	  661.1	  539.2	 9551.0	...
2908007	  661.2	  538.9	 9551.0	...
2908008	  661.3	  539.2	 9550.0	...
2908009	  661.5	  539.5	 9546.0	...
2908010	  661.5	  539.9	 9541.0	...
2908011	  661.4	  539.9	 9538.0	...
2908012	  661.4	  540.0	 9537.0	...
2908013	  661.4	  539.9	 9536.0	...
2908014	  661.4	  539.8	 9536.0	...
2908015	  661.1	  539.6	 9536.0	...
2908016	  660.7	  539.6	 9536.0	...
2908017	  660.2	  539.6	 9535.0	...
2908018	  660.2	  539.6	 9534.0	...
2908019	  660.5	  539.5	 9534.0	...
2908020	  660.9	  539.6	 9538.0	...
2908021	  661.2	  539.7	 9544.0	...
2908022	  661.6	  540.0	 9549.0	...
2908023	  661.8	  540.1	 9550.0	...
2908024	  662.1	  539.8	 9550.0	...
2908025	  662.2	  539.4	 9551.0	...
2908026	  662.3	  539.4	 9551.0	...
2908027	  662.3	  540.0	 9551.0	...
2908028	  662.1	  540.3	 9550.0	...
2908029	  661.9	  539.9	 9549.0	...
2908030	  661.5	  539.6	 9547.0	...
2908031	  661.4	  539.6	 9546.0	...
2908032	  661.2	  539.8	 9544.0	...
2908033	  661.1	  539.9	 9544.0	...
2908034	  661.0	  540.0	 9544.0	...
2908035	  660.9	  539.6	 9545.0	...
2908036	  660.8	  539.2	 9545.0	...
2908037	  660.8	  538.7	 9545.0	...
2908038	  660.7	  538.6	 9545.0	...
2908039	  660.7	  539.1	 9546.0	...
2908040	  660.8	  539.6	 9548.0	...
2908041	  660.9	  540.2	 9550.0	...
2908042	  661.1	  540.1	 9551.0	...
2908043	  661.5	  540.0	 9554.0	...
2908044	  661.6	  540.0	 9553.0	...
2908045	  661.6	  540.2	 9550.0	...
2908046	  661.4	  540.6	 9543.0	...
2908047	  661.3	  540.8	 9541.0	...
2908048	  661.1	  540.8	 9543.0	...
2908049	  661.0	  540.5	 9545.0	...
2908050	  660.9	  540.6	 9546.0	...
2908051	  660.9	  540.9	 9546.0	...
2908052	  660.8	  540.8	 9547.0	...
2908053	  660.8	  540.4	 9548.0	...
2908054	  660.8	  540.2	 9544.0	...
2908055	  660.8	  540.4	 9538.0	...
2908056	  660.7	  540.4	 9531.0	...
2908057	  660.7	  540.3	 9532.0	...
2908058	  660.6	  540.2	 9534.0	...
2908059	  660.6	  540.2	 9537.0	...
2908060	  660.6	  540.4	 9537.0	...
2908061	  660.5	  540.6	 9537.0	...
2908062	  660.6	  540.7	 9538.0	...
2908063	  660.6	  540.5	 9538.0	...
2908064	  660.6	  540.2	 9539.0	...
2908065	  660.6	  539.8	 9541.0	...
2908066	  660.6	  539.4	 9544.0	...
2908067	  660.4	  539.1	 9546.0	...
2908068	  660.2	  539.1	 9545.0	...
2908069	  660.0	  539.3	 9542.0	...
2908070	  660.0	  539.6	 9538.0	...
2908071	  660.1	  540.0	 9538.0	...
2908072	  660.3	  540.1	 9538.0	...
2908073	  660.4	  540.0	 9540.0	...
2908074	  660.2	  539.9	 9542.0	...
2908075	  660.0	  539.9	 9543.0	...
2908076	  659.9	  539.9	 9543.0	...
2908077	  660.2	  539.8	 9544.0	...
2908078	  660.3	  540.3	 9545.0	...
2908079	  660.4	  540.7	 9546.0	...
2908080	  660.2	  541.2	 9544.0	...
2908081	  660.1	  541.4	 9541.0	...
2908082	  660.3	  541.8	 9539.0	...
2908083	  660.5	  542.1	 9538.0	...
2908084	  660.8	  541.9	 9538.0	...
2908085	  660.9	  541.0	 9540.0	...
2908086	  661.1	  540.2	 9542.0	...
2908087	  661.3	  539.8	 9545.0	...
2908088	  661.3	  539.8	 9546.0	...
2908089	  661.3	  539.7	 9546.0	...
2908090	  661.4	  539.5	 9547.0	...
2908091	  661.5	  539.8	 9547.0	...
2908092	  661.6	  540.2	 9547.0	...
2908093	  661.7	  540.6	 9545.0	...
2908094	  661.4	  540.7	 9544.0	...
2908095	  661.2	  540.7	 9542.0	...
2908096	  660.9	  540.7	 9542.0	...
2908097	  660.8	  540.7	 9542.0	...
2908098	  660.6	  540.8	 9543.0	...
2908099	  660.4	  541.0	 9542.0	...
2908100	  660.4	  541.2	 9542.0	...
2908101	  660.3	  541.4	 9542.0	...
2908102	  660.3	  541.2	 9542.0	...
2908103	  660.2	  540.8	 9547.0	...
2908104	  660.1	  540.4	 9551.0	...
2908105	  660.1	  540.8	 9552.0	...
2908106	  660.3	  541.1	 9548.0	...
2908107	  660.6	  541.5	 9544.0	...
2908108	  660.9	  541.3	 9544.0	...
2908109	  661.1	  541.1	 9548.0	...
2908110	  661.4	  541.3	 9551.0	...
2908111	  661.6	  541.6	 9553.0	...
2908112	  661.4	  541.4	 9551.0	...
2908113	  661.2	  540.8	 9548.0	...
2908114	  661.0	  540.1	 9546.0	...
2908115	  661.1	  540.0	 9547.0	...
2908116	  661.2	  539.8	 9550.0	...
2908117	  661.0	  539.9	 9549.0	...
2908118	  660.7	  540.0	 9545.0	...
2908119	  660.4	  540.1	 9542.0	...
2908120	  660.4	  540.1	 9544.0	...
2908121	  660.4	  540.0	 9546.0	...
2908122	  660.4	  539.9	 9546.0	...
2908123	  660.4	  539.9	 9546.0	...
2908124	  660.2	  540.0	 9547.0	...
2908125	  659.9	  540.2	 9549.0	...
2908126	  659.6	  540.3	 9551.0	...
2908127	  659.5	  540.2	 9552.0	...
2908128	  659.5	  540.1	 9554.0	...
2908129	  659.8	  540.1	 9556.0	...
2908130	  660.1	  540.0	 9555.0	...
2908131	  660.3	  539.9	 9552.0	...
2908132	  660.4	  539.7	 9549.0	...
2908133	  660.5	  539.7	 9552.0	...
2908134	  660.6	  540.1	 9556.0	...
2908135	  660.5	  540.5	 9556.0	...
2908136	  660.3	  541.0	 9553.0	...
2908137	  659.9	  541.1	 9549.0	...
2908138	  659.8	  541.2	 9548.0	...
2908139	  659.6	  541.1	 9547.0	...
2908140	  659.6	  540.9	 9545.0	...
MSG	2908141 0000 _ Number Off
2908141	  659.6	  540.6	 9544.0	...
2908142	  659.5	  540.8	 9542.0	...
2908143	  659.4	  541.0	 9541.0	...
2908144	  659.2	  541.1	 9542.0	...
2908145	  659.1	  540.6	 9544.0	...
2908146	  658.9	  540.2	 9547.0	...
2908147	  658.7	  539.9	 9547.0	...
2908148	  658.7	  540.1	 9548.0	...
2908149	  658.8	  540.2	 9550.0	...
2908150	  658.9	  540.4	 9553.0	...
2908151	  659.1	  540.3	 9554.0	...
2908152	  659.4	  540.5	 9554.0	...
2908153	  659.6	  540.8	 9555.0	...
2908154	  659.7	  541.2	 9556.0	...
2908155	  659.4	  541.5	 9558.0	...
2908156	  659.2	  541.8	 9559.0	...
2908157	  659.3	  542.2	 9559.0	...
2908158	  659.5	  542.5	 9560.0	...
2908159	  659.7	  542.6	 9561.0	...
2908160	  659.9	  542.7	 9561.0	...
2908161	  660.0	  542.7	 9558.0	...
2908162	  660.3	  542.4	 9556.0	...
2908163	  661.0	  541.9	 9556.0	...
2908164	  662.2	  541.4	 9557.0	...
2908165	  663.6	  541.0	 9557.0	...
2908166	  665.5	  540.7	 9557.0	...
2908167	  667.1	  540.6	 9557.0	...
2908168	  669.6	  540.6	 9557.0	...
2908169	  670.8	  540.0	 9556.0	...
2908170	  672.5	  539.2	 9553.0	...
2908171	  673.6	  538.3	 9546.0	...
2908172	  674.8	  538.1	 9541.0	...
2908173	  675.3	  538.1	 9535.0	...
2908174	  675.4	  538.5	 9531.0	...
2908175	  675.5	  539.2	 9528.0	...
2908176	  675.5	  539.8	 9531.0	...
2908177	  675.1	  540.1	 9536.0	...
2908178	  674.7	  540.1	 9542.0	...
2908179	  673.7	  540.0	 9543.0	...
2908180	  673.1	  539.9	 9543.0	...
2908181	  672.5	  539.8	 9541.0	...
2908182	  671.8	  538.9	 9540.0	...
2908183	  671.1	  537.9	 9541.0	...
2908184	  670.3	  537.1	 9542.0	...
2908185	  670.3	  537.2	 9544.0	...
2908186	  670.2	  537.5	 9546.0	...
2908187	  670.1	  537.8	 9546.0	...
2908188	  670.2	  538.0	 9544.0	...
2908189	  670.5	  538.7	 9542.0	...
2908190	  670.6	  539.4	 9542.0	...
2908191	  670.3	  539.7	 9543.0	...
2908192	  669.8	  539.3	 9544.0	...
2908193	  670.0	  538.9	 9546.0	...
2908194	  670.5	  539.1	 9548.0	...
2908195	  671.0	  539.2	 9544.0	...
2908196	  671.0	  539.2	 9537.0	...
2908197	  671.0	  539.3	 9531.0	...
2908198	  671.1	  539.4	 9529.0	...
2908199	  671.1	  539.6	 9530.0	...
2908200	  671.1	  539.6	 9531.0	...
2908201	  671.2	  539.7	 9532.0	...
2908202	  671.2	  539.7	 9534.0	...
2908203	  671.1	  539.6	 9534.0	...
2908204	  671.1	  539.4	 9537.0	...
2908205	  671.2	  539.1	 9542.0	...
2908206	  671.2	  538.8	 9546.0	...
2908207	  671.0	  538.6	 9547.0	...
2908208	  670.8	  538.5	 9546.0	...
2908209	  670.7	  538.5	 9546.0	...
2908210	  670.6	  538.3	 9546.0	...
2908211	  670.9	  538.0	 9546.0	...
2908212	  671.3	  538.2	 9548.0	...
2908213	  671.7	  538.7	 9550.0	...
2908214	  671.7	  539.2	 9551.0	...
2908215	  671.7	  539.2	 9550.0	...
2908216	  671.7	  539.3	 9548.0	...
2908217	  671.6	  539.4	 9545.0	...
2908218	  671.8	  539.4	 9545.0	...
2908219	  672.2	  539.3	 9546.0	...
2908220	  672.3	  539.0	 9549.0	...
2908221	  672.0	  538.7	 9551.0	...
2908222	  671.6	  538.4	 9552.0	...
2908223	  671.6	  538.3	 9553.0	...
2908224	  671.6	  538.3	 9550.0	...
2908225	  671.7	  538.3	 9548.0	...
2908226	  671.6	  538.2	 9545.0	...
2908227	  671.4	  538.2	 9545.0	...
2908228	  671.5	  538.2	 9544.0	...
2908229	  671.8	  538.4	 9543.0	...
2908230	  672.2	  539.1	 9543.0	...
2908231	  672.4	  539.7	 9543.0	...
2908232	  672.4	  539.7	 9542.0	...
2908233	  672.0	  538.5	 9542.0	...
2908234	  671.5	  537.3	 9542.0	...
2908235	  671.2	  537.0	 9545.0	...
2908236	  671.3	  537.3	 9548.0	...
2908237	  671.5	  537.6	 9551.0	...
2908238	  671.5	  537.7	 9550.0	...
2908239	  671.5	  537.7	 9548.0	...
2908240	  671.5	  537.8	 9547.0	...
2908241	  671.3	  537.9	 9549.0	...
2908242	  671.2	  538.0	 9551.0	...
2908243	  671.1	  538.0	 9552.0	...
2908244	  671.4	  537.9	 9553.0	...
2908245	  671.6	  537.9	 9551.0	...
2908246	  671.8	  538.3	 9548.0	...
2908247	  671.9	  538.6	 9546.0	...
2908248	  671.9	  538.8	 9546.0	...
2908249	  671.9	  538.7	 9546.0	...
2908250	  671.9	  538.6	 9546.0	...
2908251	  672.1	  538.5	 9546.0	...
2908252	  672.4	  538.4	 9545.0	...
2908253	  672.6	  538.5	 9544.0	...
2908254	  672.5	  538.5	 9544.0	...
2908255	  672.2	  538.6	 9544.0	...
2908256	  671.9	  538.8	 9543.0	...
2908257	  671.6	  538.9	 9544.0	...
2908258	  671.4	  538.3	 9547.0	...
2908259	  671.2	  537.5	 9549.0	...
2908260	  671.3	  537.0	 9549.0	...
2908261	  671.6	  537.8	 9548.0	...
2908262	  671.9	  538.5	 9552.0	...
2908263	  672.0	  539.0	 9557.0	...
2908264	  672.4	  539.0	 9561.0	...
2908265	  672.8	  538.9	 9561.0	...
2908266	  673.2	  538.8	 9560.0	...
2908267	  672.9	  538.7	 9559.0	...
2908268	  672.6	  538.8	 9559.0	...
2908269	  672.2	  538.8	 9562.0	...
2908270	  672.0	  538.7	 9565.0	...
2908271	  671.7	  538.6	 9567.0	...
2908272	  671.6	  538.5	 9566.0	...
2908273	  671.5	  538.5	 9564.0	...
2908274	  671.5	  538.6	 9563.0	...
2908275	  671.5	  538.6	 9563.0	...
2908276	  671.6	  538.4	 9565.0	...
2908277	  671.6	  538.3	 9566.0	...
2908278	  671.5	  538.2	 9563.0	...
2908279	  671.5	  538.4	 9559.0	...
2908280	  671.5	  538.7	 9554.0	...
2908281	  671.2	  538.6	 9554.0	...
2908282	  670.9	  538.4	 9552.0	...
2908283	  670.5	  538.1	 9550.0	...
2908284	  670.3	  538.0	 9553.0	...
2908285	  670.2	  537.8	 9558.0	...
2908286	  670.3	  538.0	 9563.0	...
2908287	  670.5	  538.6	 9564.0	...
2908288	  670.7	  539.2	 9564.0	...
2908289	  670.7	  539.0	 9563.0	...
2908290	  670.8	  538.6	 9563.0	...
2908291	  670.8	  538.2	 9563.0	...
2908292	  670.8	  538.2	 9563.0	...
2908293	  670.7	  538.3	 9562.0	...
2908294	  670.6	  538.5	 9561.0	...
2908295	  670.7	  538.9	 9561.0	...
2908296	  670.9	  539.3	 9561.0	...
2908297	  671.0	  539.4	 9560.0	...
2908298	  670.9	  539.3	 9559.0	...
2908299	  670.8	  539.1	 9559.0	...
2908300	  670.7	  538.9	 9559.0	...
2908301	  670.6	  538.6	 9559.0	...
2908302	  670.5	  538.4	 9560.0	...
2908303	  670.4	  538.5	 9559.0	...
2908304	  670.5	  538.7	 9558.0	...
2908305	  670.6	  538.7	 9557.0	...
2908306	  670.6	  538.8	 9558.0	...
2908307	  670.5	  539.1	 9559.0	...
2908308	  670.3	  539.4	 9559.0	...
2908309	  670.2	  539.6	 9559.0	...
2908310	  670.0	  539.6	 9559.0	...
2908311	  669.9	  539.2	 9556.0	...
2908312	  669.7	  538.8	 9553.0	...
2908313	  669.7	  538.4	 9555.0	...
2908314	  669.8	  538.4	 9560.0	...
2908315	  669.9	  538.2	 9564.0	...
2908316	  670.2	  538.0	 9563.0	...
2908317	  670.4	  537.9	 9563.0	...
2908318	  670.6	  538.2	 9562.0	...
2908319	  670.5	  538.5	 9561.0	...
2908320	  670.4	  538.6	 9558.0	...
2908321	  670.4	  538.6	 9557.0	...
2908322	  670.4	  538.5	 9556.0	...
2908323	  670.4	  538.3	 9556.0	...
2908324	  670.6	  538.1	 9557.0	...
2908325	  670.9	  538.0	 9557.0	...
2908326	  671.2	  537.9	 9558.0	...
2908327	  671.2	  537.8	 9556.0	...
2908328	  670.8	  537.7	 9554.0	...
2908329	  670.3	  537.6	 9555.0	...
2908330	  669.7	  537.5	 9558.0	...
2908331	  669.7	  537.4	 9558.0	...
2908332	  669.7	  537.3	 9555.0	...
2908333	  669.9	  537.3	 9552.0	...
2908334	  670.5	  538.3	 9551.0	...
2908335	  671.1	  539.3	 9551.0	...
2908336	  671.1	  539.6	 9551.0	...
2908337	  670.8	  538.8	 9551.0	...
2908338	  670.4	  538.2	 9554.0	...
MSG	2908339 0000 _ Number On
2908339	  670.5	  538.3	 9556.0	...
2908340	  670.5	  538.4	 9558.0	...
2908341	  670.5	  538.5	 9557.0	...
2908342	  670.5	  538.5	 9556.0	...
2908343	  670.9	  538.5	 9555.0	...
2908344	  671.3	  538.7	 9554.0	...
2908345	  671.3	  539.0	 9554.0	...
2908346	  671.0	  539.6	 9554.0	...
2908347	  670.6	  539.8	 9554.0	...
2908348	  670.5	  539.9	 9554.0	...
2908349	  670.4	  540.0	 9553.0	...
2908350	  670.7	  540.1	 9557.0	...
2908351	  671.0	  540.0	 9562.0	...
2908352	  671.3	  539.6	 9568.0	...
2908353	  671.3	  539.3	 9569.0	...
2908354	  671.3	  538.9	 9567.0	...
2908355	  671.1	  538.6	 9559.0	...
2908356	  670.9	  538.4	 9552.0	...
2908357	  670.8	  538.5	 9550.0	...
2908358	  670.9	  538.6	 9554.0	...
2908359	  671.0	  538.7	 9560.0	...
2908360	  671.1	  539.1	 9561.0	...
2908361	  671.0	  539.6	 9562.0	...
2908362	  670.8	  539.7	 9562.0	...
2908363	  670.7	  539.4	 9557.0	...
2908364	  670.6	  539.0	 9551.0	...
2908365	  670.7	  538.8	 9546.0	...
2908366	  670.7	  538.6	 9551.0	...
2908367	  670.8	  538.5	 9556.0	...
2908368	  670.7	  538.4	 9561.0	...
2908369	  670.2	  538.4	 9558.0	...
2908370	  669.7	  538.5	 9555.0	...
2908371	  669.5	  538.6	 9551.0	...
2908372	  669.6	  538.7	 9550.0	...
2908373	  669.8	  538.7	 9551.0	...
2908374	  669.7	  538.6	 9553.0	...
2908375	  670.1	  538.5	 9555.0	...
2908376	  670.4	  538.5	 9557.0	...
2908377	  670.4	  538.4	 9554.0	...
2908378	  670.0	  538.5	 9550.0	...
2908379	  669.5	  538.4	 9546.0	...
2908380	  669.5	  538.2	 9547.0	...
2908381	  669.5	  538.0	 9548.0	...
2908382	  669.6	  538.0	 9548.0	...
2908383	  669.8	  538.0	 9549.0	...
2908384	  669.7	  538.0	 9551.0	...
2908385	  669.4	  538.0	 9553.0	...
2908386	  669.2	  537.9	 9555.0	...
2908387	  669.2	  538.0	 9555.0	...
2908388	  669.3	  538.0	 9553.0	...
2908389	  669.6	  538.0	 9551.0	...
2908390	  669.9	  538.2	 9552.0	...
2908391	  670.1	  538.4	 9560.0	...
2908392	  670.2	  538.8	 9567.0	...
2908393	  670.2	  538.8	 9567.0	...
2908394	  669.9	  538.8	 9560.0	...
2908395	  669.6	  538.6	 9553.0	...
2908396	  669.1	  538.5	 9552.0	...
2908397	  669.0	  538.4	 9552.0	...
2908398	  668.9	  538.3	 9553.0	...
2908399	  669.3	  538.5	 9557.0	...
2908400	  669.6	  538.8	 9561.0	...
2908401	  670.0	  539.1	 9561.0	...
2908402	  670.1	  539.0	 9556.0	...
2908403	  670.1	  539.0	 9555.0	...
2908404	  670.2	  538.8	 9559.0	...
2908405	  670.3	  538.7	 9563.0	...
2908406	  670.6	  538.6	 9563.0	...
2908407	  670.9	  538.8	 9563.0	...
2908408	  670.7	  539.2	 9564.0	...
2908409	  670.1	  539.3	 9563.0	...
2908410	  669.6	  539.1	 9561.0	...
2908411	  669.3	  538.8	 9560.0	...
2908412	  669.1	  538.7	 9561.0	...
2908413	  669.3	  538.6	 9562.0	...
2908414	  669.5	  538.3	 9564.0	...
2908415	  669.7	  537.9	 9566.0	...
2908416	  669.1	  537.5	 9568.0	...
2908417	  668.6	  537.3	 9568.0	...
2908418	  668.2	  537.2	 9568.0	...
2908419	  668.4	  537.6	 9566.0	...
2908420	  668.6	  538.1	 9561.0	...
2908421	  668.7	  538.5	 9556.0	...
2908422	  668.5	  538.4	 9553.0	...
2908423	  668.3	  538.5	 9551.0	...
2908424	  668.1	  538.5	 9551.0	...
2908425	  668.4	  538.4	 9551.0	...
2908426	  668.8	  538.3	 9552.0	...
2908427	  669.1	  537.8	 9551.0	...
2908428	  669.0	  537.5	 9549.0	...
2908429	  668.9	  537.5	 9547.0	...
2908430	  668.9	  537.6	 9546.0	...
2908431	  668.5	  537.5	 9547.0	...
2908432	  668.1	  537.2	 9550.0	...
2908433	  667.7	  537.2	 9553.0	...
2908434	  667.6	  537.4	 9555.0	...
2908435	  667.5	  537.5	 9556.0	...
2908436	  667.5	  537.5	 9553.0	...
2908437	  667.8	  537.5	 9550.0	...
2908438	  668.0	  537.4	 9547.0	...
2908439	  668.1	  537.4	 9546.0	...
2908440	  667.8	  537.4	 9544.0	...
2908441	  667.7	  537.6	 9544.0	...
2908442	  667.6	  537.6	 9544.0	...
2908443	  667.8	  537.4	 9544.0	...
2908444	  668.0	  537.2	 9543.0	...
2908445	  668.3	  537.0	 9543.0	...
2908446	  668.3	  536.9	 9543.0	...
2908447	  668.6	  538.0	 9543.0	...
2908448	  668.9	  539.2	 9543.0	...
2908449	  668.7	  539.8	 9544.0	...
2908450	  668.3	  539.2	 9545.0	...
2908451	  667.8	  538.7	 9546.0	...
2908452	  667.8	  538.6	 9546.0	...
2908453	  667.8	  538.3	 9544.0	...
2908454	  667.8	  538.1	 9543.0	...
2908455	  667.8	  538.3	 9542.0	...
2908456	  667.8	  538.7	 9540.0	...
2908457	  667.8	  538.9	 9538.0	...
2908458	  667.7	  538.8	 9536.0	...
2908459	  667.6	  538.6	 9534.0	...
2908460	  667.5	  538.4	 9533.0	...
2908461	  667.4	  538.2	 9532.0	...
2908462	  667.2	  538.1	 9535.0	...
2908463	  667.0	  538.2	 9537.0	...
2908464	  667.2	  538.3	 9539.0	...
2908465	  667.6	  538.2	 9540.0	...
2908466	  667.8	  537.9	 9542.0	...
2908467	  667.6	  537.4	 9544.0	...
2908468	  667.2	  537.1	 9546.0	...
2908469	  666.9	  537.2	 9546.0	...
2908470	  666.7	  537.5	 9543.0	...
2908471	  666.6	  537.8	 9538.0	...
2908472	  666.5	  538.1	 9538.0	...
2908473	  666.5	  538.4	 9541.0	...
2908474	  666.4	  538.1	 9542.0	...
2908475	  666.4	  537.8	 9538.0	...
2908476	  666.5	  537.5	 9536.0	...
2908477	  666.6	  537.5	 9537.0	...
2908478	  666.6	  537.5	 9538.0	...
2908479	  666.6	  537.8	 9537.0	...
2908480	  666.6	  538.0	 9539.0	...
2908481	  666.6	  538.3	 9541.0	...
2908482	  666.8	  538.3	 9542.0	...
2908483	  666.9	  538.2	 9542.0	...
2908484	  667.0	  538.3	 9542.0	...
2908485	  667.0	  538.4	 9542.0	...
2908486	  666.9	  538.5	 9543.0	...
2908487	  667.0	  538.4	 9543.0	...
2908488	  667.2	  538.2	 9543.0	...
2908489	  667.4	  538.0	 9543.0	...
2908490	  666.9	  538.0	 9544.0	...
2908491	  666.2	  538.2	 9545.0	...
2908492	  665.6	  538.6	 9546.0	...
2908493	  665.5	  538.9	 9546.0	...
2908494	  665.4	  538.9	 9545.0	...
2908495	  665.2	  538.7	 9545.0	...
2908496	  665.1	  538.6	 9546.0	...
2908497	  665.1	  538.5	 9546.0	...
2908498	  665.1	  538.6	 9546.0	...
2908499	  664.9	  538.5	 9545.0	...
2908500	  664.7	  538.4	 9544.0	...
2908501	  664.8	  538.2	 9543.0	...
2908502	  665.0	  538.1	 9543.0	...
2908503	  665.3	  538.0	 9542.0	...
2908504	  665.0	  537.9	 9544.0	...
2908505	  664.8	  538.0	 9546.0	...
2908506	  664.6	  538.1	 9548.0	...
2908507	  664.6	  538.1	 9544.0	...
2908508	  664.5	  538.0	 9540.0	...
2908509	  664.5	  537.9	 9538.0	...
2908510	  664.1	  537.7	 9540.0	...
2908511	  663.8	  537.5	 9541.0	...
2908512	  664.0	  537.3	 9540.0	...
2908513	  664.5	  537.4	 9538.0	...
2908514	  665.0	  537.7	 9537.0	...
2908515	  665.0	  537.9	 9536.0	...
2908516	  665.0	  538.0	 9536.0	...
2908517	  665.0	  538.0	 9541.0	...
2908518	  664.9	  538.2	 9545.0	...
2908519	  665.1	  538.3	 9549.0	...
2908520	  665.4	  538.5	 9548.0	...
2908521	  665.8	  538.6	 9547.0	...
2908522	  666.0	  538.7	 9547.0	...
2908523	  665.9	  539.0	 9548.0	...
2908524	  665.8	  539.2	 9548.0	...
2908525	  665.4	  539.3	 9547.0	...
2908526	  665.1	  539.5	 9545.0	...
2908527	  664.8	  539.6	 9546.0	...
2908528	  664.8	  539.3	 9548.0	...
2908529	  664.6	  539.0	 9550.0	...
2908530	  664.5	  538.6	 9548.0	...
2908531	  664.0	  538.6	 9542.0	...
2908532	  663.7	  538.5	 9536.0	...
2908533	  663.5	  538.4	 9533.0	...
2908534	  663.7	  538.3	 9536.0	...
2908535	  664.0	  538.5	 9541.0	...
2908536	  664.2	  538.8	 9544.0	...
2908537	  664.5	  539.1	 9546.0	...
2908538	  664.6	  539.1	 9547.0	...
2908539	  664.6	  539.2	 9547.0	...
2908540	  664.4	  539.3	 9543.0	...
2908541	  664.3	  539.2	 9540.0	...
2908542	  664.1	  538.9	 9536.0	...
2908543	  663.9	  538.7	 9538.0	...
2908544	  663.8	  538.8	 9540.0	...
2908545	  663.6	  538.7	 9542.0	...
2908546	  663.5	  538.6	 9536.0	...
2908547	  663.5	  538.5	 9529.0	...
2908548	  663.9	  538.7	 9527.0	...
2908549	  664.3	  538.9	 9533.0	...
2908550	  664.5	  539.0	 9538.0	...
2908551	  664.3	  538.9	 9538.0	...
2908552	  663.9	  538.8	 9534.0	...
2908553	  663.4	  538.6	 9530.0	...
2908554	  662.9	  538.5	 9529.0	...
2908555	  662.5	  538.5	 9532.0	...
2908556	  662.4	  538.6	 9535.0	...
2908557	  662.5	  538.7	 9535.0	...
2908558	  663.2	  539.0	 9536.0	...
2908559	  664.1	  539.3	 9539.0	...
2908560	  664.9	  539.4	 9542.0	...
2908561	  664.9	  539.5	 9542.0	...
2908562	  664.5	  539.4	 9541.0	...
2908563	  664.1	  539.3	 9540.0	...
2908564	  663.9	  539.2	 9537.0	...
2908565	  664.1	  539.2	 9536.0	...
2908566	  664.2	  538.8	 9534.0	...
2908567	  663.9	  538.4	 9535.0	...
2908568	  663.7	  538.0	 9535.0	...
2908569	  663.5	  538.0	 9535.0	...
2908570	  663.7	  538.2	 9536.0	...
2908571	  663.7	  538.4	 9537.0	...
2908572	  663.8	  538.4	 9539.0	...
2908573	  663.7	  538.2	 9540.0	...
2908574	  663.4	  537.9	 9537.0	...
2908575	  663.1	  537.9	 9535.0	...
2908576	  662.9	  538.3	 9535.0	...
2908577	  663.1	  538.8	 9538.0	...
2908578	  663.1	  539.1	 9540.0	...
2908579	  663.1	  539.1	 9539.0	...
2908580	  663.3	  539.3	 9538.0	...
2908581	  663.4	  539.4	 9537.0	...
2908582	  663.7	  539.7	 9536.0	...
2908583	  663.8	  539.8	 9536.0	...
2908584	  663.2	  539.6	 9537.0	...
2908585	  662.4	  539.4	 9537.0	...
2908586	  661.6	  539.4	 9537.0	...
2908587	  661.6	  539.9	 9535.0	...
2908588	  661.6	  539.9	 9533.0	...
2908589	  661.5	  539.5	 9531.0	...
2908590	  661.4	  539.1	 9534.0	...
2908591	  661.4	  538.7	 9536.0	...
2908592	  661.4	  538.5	 9541.0	...
2908593	  661.4	  538.4	 9542.0	...
2908594	  661.4	  538.7	 9545.0	...
2908595	  661.4	  538.8	 9546.0	...
2908596	  661.6	  538.7	 9547.0	...
2908597	  661.7	  538.8	 9545.0	...
2908598	  661.7	  539.0	 9542.0	...
2908599	  661.8	  539.1	 9540.0	...
2908600	  661.8	  539.2	 9540.0	...
2908601	  661.8	  539.3	 9541.0	...
2908602	  661.8	  539.5	 9543.0	...
2908603	  661.7	  539.6	 9544.0	...
2908604	  661.7	  539.5	 9544.0	...
2908605	  661.6	  539.4	 9543.0	...
2908606	  661.4	  539.2	 9541.0	...
2908607	  661.3	  539.2	 9540.0	...
2908608	  661.3	  539.4	 9539.0	...
2908609	  661.2	  539.5	 9536.0	...
2908610	  661.1	  539.7	 9534.0	...
2908611	  661.5	  539.7	 9538.0	...
2908612	  662.2	  539.8	 9542.0	...
2908613	  662.8	  540.0	 9547.0	...
2908614	  662.9	  540.1	 9545.0	...
2908615	  662.7	  540.1	 9542.0	...
2908616	  662.2	  540.5	 9540.0	...
2908617	  661.9	  540.9	 9540.0	...
2908618	  661.6	  541.3	 9540.0	...
2908619	  661.6	  541.2	 9539.0	...
2908620	  661.7	  541.0	 9538.0	...
2908621	  661.7	  540.6	 9537.0	...
2908622	  661.7	  540.4	 9536.0	...
2908623	  661.5	  540.4	 9534.0	...
2908624	  661.4	  540.6	 9532.0	...
2908625	  661.2	  540.6	 9531.0	...
2908626	  660.9	  540.7	 9531.0	...
2908627	  660.3	  540.2	 9532.0	...
2908628	  659.7	  539.8	 9532.0	...
2908629	  659.3	  539.4	 9529.0	...
2908630	  659.2	  539.4	 9527.0	...
2908631	  659.3	  539.8	 9526.0	...
2908632	  659.6	  540.1	 9526.0	...
2908633	  660.0	  540.3	 9526.0	...
2908634	  660.0	  540.3	 9523.0	...
2908635	  659.8	  540.2	 9521.0	...
2908636	  659.8	  540.3	 9519.0	...
2908637	  660.2	  540.4	 9518.0	...
2908638	  660.5	  540.5	 9518.0	...
2908639	  660.0	  540.5	 9520.0	...
2908640	  659.3	  540.4	 9521.0	...
2908641	  658.6	  540.6	 9523.0	...
2908642	  659.0	  540.8	 9523.0	...
2908643	  659.5	  540.6	 9522.0	...
2908644	  660.0	  540.2	 9521.0	...
2908645	  659.9	  539.8	 9520.0	...
2908646	  659.9	  539.8	 9518.0	...
2908647	  659.9	  539.6	 9517.0	...
2908648	  660.0	  539.4	 9516.0	...
2908649	  660.0	  539.3	 9515.0	...
2908650	  660.2	  539.6	 9515.0	...
2908651	  660.3	  539.8	 9515.0	...
2908652	  660.5	  539.9	 9515.0	...
MSG	2908653 0000 _ Number Off
2908653	  660.5	  540.4	 9520.0	...
2908654	  660.4	  541.0	 9525.0	...
2908655	  660.1	  541.6	 9529.0	...
2908656	  659.9	  541.6	 9528.0	...
2908657	  659.3	  540.8	 9525.0	...
2908658	  658.7	  540.0	 9521.0	...
2908659	  658.3	  539.3	 9519.0	...
2908660	  658.6	  539.2	 9518.0	...
2908661	  658.8	  539.2	 9518.0	...
2908662	  658.8	  539.1	 9518.0	...
2908663	  658.8	  538.9	 9518.0	...
2908664	  659.1	  538.6	 9519.0	...
2908665	  659.3	  538.4	 9520.0	...
2908666	  659.4	  538.5	 9519.0	...
2908667	  659.3	  538.6	 9517.0	...
2908668	  659.2	  538.6	 9515.0	...
2908669	  659.2	  538.5	 9515.0	...
2908670	  659.5	  538.9	 9515.0	...
2908671	  659.7	  539.5	 9515.0	...
2908672	  660.0	  539.9	 9514.0	...
2908673	  660.0	  539.7	 9515.0	...
2908674	  660.0	  539.3	 9515.0	...
2908675	  659.6	  539.2	 9513.0	...
2908676	  659.2	  539.2	 9511.0	...
2908677	  659.0	  539.4	 9511.0	...
2908678	  659.0	  539.4	 9513.0	...
2908679	  659.3	  539.7	 9515.0	...
2908680	  659.4	  539.8	 9514.0	...
2908681	  659.1	  539.9	 9514.0	...
2908682	  658.5	  539.7	 9516.0	...
2908683	  658.1	  539.6	 9519.0	...
2908684	  658.1	  539.5	 9521.0	...
2908685	  658.1	  539.5	 9523.0	...
2908686	  657.9	  540.0	 9520.0	...
2908687	  657.8	  540.5	 9518.0	...
2908688	  657.6	  541.0	 9515.0	...
2908689	  657.9	  541.0	 9519.0	...
2908690	  658.2	  541.0	 9522.0	...
2908691	  658.4	  540.9	 9525.0	...
2908692	  658.2	  540.8	 9524.0	...
2908693	  658.1	  540.5	 9523.0	...
2908694	  657.6	  540.1	 9520.0	...
2908695	  657.1	  539.7	 9517.0	...
2908696	  656.7	  539.5	 9515.0	...
2908697	  657.0	  539.3	 9514.0	...
2908698	  657.3	  539.2	 9511.0	...
2908699	  657.4	  539.1	 9508.0	...
2908700	  657.5	  539.2	 9509.0	...
2908701	  657.8	  539.7	 9513.0	...
2908702	  658.0	  540.2	 9513.0	...
2908703	  658.0	  540.5	 9509.0	...
2908704	  657.9	  540.3	 9506.0	...
2908705	  657.5	  540.1	 9507.0	...
2908706	  657.2	  539.7	 9509.0	...
2908707	  657.0	  539.5	 9512.0	...
2908708	  657.0	  539.7	 9515.0	...
2908709	  657.1	  540.0	 9518.0	...
2908710	  657.2	  540.4	 9519.0	...
2908711	  657.4	  540.5	 9519.0	...
2908712	  657.7	  540.1	 9518.0	...
2908713	  657.7	  539.6	 9516.0	...
2908714	  657.4	  539.1	 9516.0	...
2908715	  657.1	  539.2	 9515.0	...
2908716	  656.9	  539.5	 9514.0	...
2908717	  656.9	  539.8	 9509.0	...
2908718	  656.8	  539.8	 9505.0	...
2908719	  656.8	  539.6	 9505.0	...
2908720	  656.6	  539.2	 9509.0	...
2908721	  656.5	  539.0	 9514.0	...
2908722	  656.6	  539.5	 9516.0	...
2908723	  657.0	  540.1	 9517.0	...
2908724	  657.4	  540.4	 9517.0	...
2908725	  657.7	  539.9	 9515.0	...
2908726	  657.9	  539.3	 9513.0	...
2908727	  658.0	  539.0	 9510.0	...
2908728	  658.1	  539.0	 9509.0	...
2908729	  658.1	  539.8	 9510.0	...
2908730	  658.1	  540.6	 9512.0	...
2908731	  658.0	  541.1	 9514.0	...
2908732	  658.4	  540.8	 9515.0	...
2908733	  658.7	  540.4	 9517.0	...
2908734	  659.0	  540.5	 9516.0	...
2908735	  659.0	  540.8	 9514.0	...
2908736	  658.9	  541.1	 9512.0	...
2908737	  659.0	  541.2	 9511.0	...
2908738	  659.0	  541.2	 9511.0	...
2908739	  659.0	  541.0	 9511.0	...
2908740	  658.8	  540.7	 9510.0	...
2908741	  658.2	  540.3	 9509.0	...
2908742	  657.6	  539.9	 9508.0	...
2908743	  657.2	  539.6	 9507.0	...
2908744	  657.2	  539.3	 9503.0	...
2908745	  656.6	  539.2	 9501.0	...
2908746	  656.0	  539.3	 9499.0	...
2908747	  656.0	  539.6	 9501.0	...
2908748	  656.6	  539.8	 9502.0	...
2908749	  656.8	  539.9	 9502.0	...
2908750	  656.3	  539.9	 9502.0	...
2908751	  656.1	  539.9	 9502.0	...
2908752	  656.3	  539.6	 9499.0	...
2908753	  656.5	  539.3	 9496.0	...
2908754	  656.5	  539.9	 9493.0	...
2908755	  656.5	  540.7	 9494.0	...
2908756	  656.5	  541.1	 9495.0	...
2908757	  656.5	  540.8	 9497.0	...
2908758	  656.6	  540.5	 9501.0	...
2908759	  656.8	  540.9	 9503.0	...
2908760	  656.9	  541.2	 9503.0	...
2908761	  656.9	  541.4	 9501.0	...
2908762	  656.9	  541.5	 9499.0	...
2908763	  657.0	  541.6	 9497.0	...
2908764	  656.8	  540.9	 9496.0	...
2908765	  656.5	  540.1	 9495.0	...
2908766	  655.8	  539.3	 9492.0	...
2908767	  655.3	  539.2	 9491.0	...
2908768	  655.3	  539.3	 9490.0	...
2908769	  656.0	  539.8	 9491.0	...
2908770	  657.1	  540.4	 9492.0	...
2908771	  657.9	  541.0	 9493.0	...
2908772	  658.2	  541.0	 9495.0	...
2908773	  658.0	  540.8	 9496.0	...
2908774	  657.8	  540.8	 9496.0	...
2908775	  657.7	  540.7	 9497.0	...
2908776	  657.7	  540.6	 9497.0	...
2908777	  657.6	  540.3	 9498.0	...
2908778	  657.6	  540.2	 9500.0	...
2908779	  657.5	  540.1	 9501.0	...
2908780	  657.4	  540.1	 9501.0	...
2908781	  657.4	  540.3	 9499.0	...
2908782	  657.3	  540.5	 9497.0	...
2908783	  656.7	  540.6	 9494.0	...
2908784	  656.1	  540.7	 9494.0	...
2908785	  656.1	  540.7	 9494.0	...
2908786	  656.2	  540.8	 9494.0	...
2908787	  656.4	  540.9	 9495.0	...
2908788	  656.7	  541.2	 9495.0	...
2908789	  657.3	  541.7	 9496.0	...
2908790	  658.3	  542.2	 9499.0	...
2908791	  658.9	  542.4	 9502.0	...
2908792	  658.8	  542.1	 9501.0	...
2908793	  658.1	  542.1	 9495.0	...
2908794	  657.3	  542.2	 9488.0	...
2908795	  657.6	  542.8	 9487.0	...
2908796	  658.1	  543.3	 9489.0	...
2908797	  658.6	  543.7	 9490.0	...
2908798	  658.6	  543.8	 9490.0	...
2908799	  658.6	  543.6	 9490.0	...
2908800	  658.3	  543.5	 9490.0	...
2908801	  657.9	  543.4	 9490.0	...
2908802	  657.3	  542.5	 9489.0	...
2908803	  656.7	  541.6	 9489.0	...
2908804	  656.2	  540.7	 9489.0	...
2908805	  656.4	  541.2	 9489.0	...
2908806	  656.9	  541.7	 9492.0	...
2908807	  657.5	  542.1	 9494.0	...
2908808	  657.7	  541.8	 9494.0	...
2908809	  657.9	  541.5	 9493.0	...
2908810	  657.9	  541.6	 9491.0	...
2908811	  658.0	  542.2	 9490.0	...
2908812	  658.0	  542.7	 9489.0	...
2908813	  657.9	  542.9	 9489.0	...
2908814	  657.9	  542.6	 9489.0	...
2908815	  657.9	  542.2	 9489.0	...
2908816	  657.9	  542.0	 9485.0	...
2908817	  657.9	  542.0	 9480.0	...
2908818	  657.8	  542.2	 9475.0	...
2908819	  657.5	  542.4	 9475.0	...
2908820	  657.4	  542.6	 9477.0	...
2908821	  657.4	  542.6	 9479.0	...
2908822	  657.8	  543.2	 9480.0	...
2908823	  658.1	  543.6	 9480.0	...
2908824	  658.2	  544.0	 9481.0	...
2908825	  657.8	  543.7	 9482.0	...
2908826	  657.3	  543.6	 9479.0	...
2908827	  656.9	  543.6	 9476.0	...
2908828	  656.4	  543.2	 9472.0	...
2908829	  656.0	  542.9	 9471.0	...
2908830	  656.1	  542.6	 9471.0	...
2908831	  656.3	  542.6	 9474.0	...
2908832	  656.8	  542.7	 9478.0	...
2908833	  657.0	  542.8	 9482.0	...
2908834	  657.1	  542.8	 9483.0	...
2908835	  657.0	  542.7	 9481.0	...
2908836	  656.7	  542.6	 9479.0	...
2908837	  656.6	  542.8	 9478.0	...
2908838	  656.8	  543.1	 9479.0	...
2908839	  657.3	  543.4	 9483.0	...
2908840	  657.7	  543.4	 9486.0	...
2908841	  657.9	  543.3	 9486.0	...
2908842	  657.8	  543.1	 9486.0	...
2908843	  657.7	  543.0	 9485.0	...
2908844	  657.6	  543.2	 9483.0	...
2908845	  657.5	  543.3	 9480.0	...
2908846	  657.1	  543.2	 9479.0	...
2908847	  656.7	  543.3	 9478.0	...
2908848	  656.3	  543.4	 9477.0	...
2908849	  656.4	  543.6	 9475.0	...
2908850	  656.7	  543.8	 9475.0	...
2908851	  657.0	  544.1	 9475.0	...
2908852	  657.2	  544.4	 9476.0	...
2908853	  657.2	  544.6	 9476.0	...
2908854	  657.1	  544.5	 9476.0	...
2908855	  657.1	  544.4	 9476.0	...
2908856	  657.0	  544.3	 9479.0	...
2908857	  657.3	  544.6	 9483.0	...
2908858	  657.5	  544.7	 9487.0	...
2908859	  657.6	  544.9	 9484.0	...
2908860	  657.6	  544.8	 9480.0	...
2908861	  657.8	  544.8	 9478.0	...
2908862	  657.9	  544.9	 9479.0	...
2908863	  657.6	  545.0	 9479.0	...
MSG	2908864 0000 _ Number On
2908864	  657.1	  545.0	 9477.0	...
2908865	  656.6	  544.4	 9475.0	...
2908866	  656.6	  543.7	 9475.0	...
2908867	  656.5	  542.9	 9473.0	...
2908868	  656.5	  542.7	 9472.0	...
2908869	  656.4	  542.8	 9471.0	...
2908870	  656.4	  543.1	 9470.0	...
2908871	  656.6	  543.4	 9470.0	...
2908872	  656.7	  543.5	 9470.0	...
2908873	  656.8	  543.8	 9471.0	...
2908874	  656.7	  544.1	 9472.0	...
2908875	  656.7	  544.2	 9472.0	...
2908876	  656.6	  544.0	 9471.0	...
2908877	  656.5	  543.8	 9470.0	...
2908878	  656.2	  543.8	 9469.0	...
2908879	  656.0	  543.8	 9464.0	...
2908880	  655.8	  544.1	 9458.0	...
2908881	  656.1	  544.6	 9454.0	...
2908882	  656.3	  545.2	 9455.0	...
2908883	  656.6	  545.2	 9457.0	...
2908884	  656.9	  544.9	 9459.0	...
2908885	  657.2	  544.7	 9461.0	...
2908886	  657.4	  544.8	 9465.0	...
2908887	  657.4	  544.9	 9466.0	...
2908888	  657.0	  544.6	 9467.0	...
2908889	  656.6	  544.1	 9464.0	...
2908890	  656.2	  543.7	 9462.0	...
2908891	  656.2	  543.6	 9460.0	...
2908892	  656.2	  543.5	 9459.0	...
2908893	  656.4	  543.9	 9458.0	...
2908894	  656.7	  544.5	 9456.0	...
2908895	  657.0	  545.4	 9457.0	...
2908896	  657.1	  545.7	 9458.0	...
2908897	  657.3	  546.0	 9458.0	...
2908898	  657.5	  545.8	 9457.0	...
2908899	  657.7	  545.6	 9455.0	...
2908900	  657.7	  545.4	 9452.0	...
2908901	  657.8	  545.3	 9455.0	...
2908902	  657.4	  545.0	 9460.0	...
2908903	  657.1	  544.7	 9466.0	...
2908904	  656.7	  544.3	 9466.0	...
2908905	  656.8	  544.2	 9466.0	...
2908906	  656.9	  544.1	 9466.0	...
2908907	  656.8	  544.1	 9467.0	...
2908908	  656.7	  544.1	 9466.0	...
2908909	  656.7	  544.2	 9466.0	...
2908910	  656.9	  544.2	 9465.0	...
2908911	  656.5	  544.0	 9461.0	...
2908912	  655.9	  543.7	 9457.0	...
2908913	  655.4	  544.0	 9454.0	...
2908914	  655.5	  544.5	 9453.0	...
2908915	  655.3	  544.1	 9454.0	...
2908916	  655.0	  543.1	 9454.0	...
2908917	  654.8	  542.6	 9454.0	...
2908918	  655.1	  543.1	 9457.0	...
2908919	  655.5	  543.8	 9460.0	...
2908920	  655.9	  544.2	 9462.0	...
2908921	  656.1	  544.4	 9462.0	...
2908922	  656.4	  544.5	 9464.0	...
2908923	  656.5	  544.2	 9465.0	...
2908924	  656.5	  543.9	 9464.0	...
2908925	  656.5	  543.7	 9462.0	...
2908926	  656.5	  543.7	 9460.0	...
2908927	  656.6	  543.9	 9458.0	...
2908928	  656.7	  544.0	 9456.0	...
2908929	  657.5	  544.0	 9457.0	...
2908930	  658.2	  543.9	 9459.0	...
2908931	  658.4	  543.9	 9461.0	...
2908932	  657.9	  543.9	 9461.0	...
2908933	  657.3	  543.8	 9461.0	...
2908934	  657.2	  543.9	 9462.0	...
2908935	  657.3	  544.1	 9460.0	...
2908936	  657.4	  544.4	 9458.0	...
2908937	  657.2	  544.6	 9458.0	...
2908938	  657.0	  544.5	 9460.0	...
2908939	  656.6	  544.2	 9458.0	...
2908940	  656.3	  544.1	 9451.0	...
2908941	  656.2	  544.4	 9445.0	...
2908942	  656.5	  544.7	 9443.0	...
2908943	  656.8	  544.7	 9442.0	...
2908944	  657.1	  545.1	 9442.0	...
2908945	  657.2	  545.4	 9447.0	...
2908946	  657.2	  545.8	 9452.0	...
2908947	  656.7	  545.6	 9457.0	...
2908948	  656.3	  545.6	 9458.0	...
2908949	  655.9	  545.4	 9459.0	...
2908950	  656.0	  545.4	 9459.0	...
2908951	  655.9	  545.1	 9458.0	...
2908952	  655.9	  544.9	 9454.0	...
2908953	  656.0	  545.8	 9450.0	...
2908954	  656.2	  546.8	 9448.0	...
2908955	  656.1	  547.6	 9448.0	...
2908956	  656.0	  547.4	 9449.0	...
2908957	  655.8	  547.1	 9448.0	...
2908958	  655.7	  546.6	 9448.0	...
2908959	  655.6	  545.9	 9449.0	...
2908960	  655.6	  545.2	 9451.0	...
2908961	  655.6	  545.0	 9453.0	...
2908962	  655.8	  544.9	 9451.0	...
2908963	  656.0	  544.7	 9449.0	...
2908964	  656.0	  544.7	 9449.0	...
2908965	  655.8	  544.7	 9450.0	...
2908966	  655.6	  544.9	 9452.0	...
2908967	  655.9	  545.3	 9454.0	...
2908968	  655.9	  545.7	 9456.0	...
2908969	  655.9	  545.9	 9453.0	...
2908970	  655.5	  545.8	 9449.0	...
2908971	  655.4	  545.6	 9442.0	...
2908972	  655.2	  545.3	 9439.0	...
2908973	  655.3	  545.1	 9436.0	...
2908974	  655.4	  544.9	 9435.0	...
2908975	  655.3	  544.5	 9433.0	...
2908976	  655.4	  544.1	 9430.0	...
2908977	  655.9	  543.7	 9437.0	...
2908978	  656.5	  543.9	 9444.0	...
2908979	  657.1	  544.1	 9451.0	...
2908980	  657.1	  544.3	 9451.0	...
2908981	  657.2	  544.4	 9451.0	...
2908982	  657.2	  544.4	 9451.0	...
2908983	  657.1	  544.5	 9448.0	...
2908984	  657.0	  545.1	 9445.0	...
2908985	  657.0	  545.8	 9442.0	...
2908986	  657.0	  546.5	 9441.0	...
2908987	  657.0	  546.6	 9444.0	...
2908988	  657.3	  546.5	 9446.0	...
2908989	  657.6	  546.4	 9447.0	...
2908990	  657.8	  546.2	 9447.0	...
2908991	  657.7	  545.9	 9447.0	...
2908992	  657.7	  545.5	 9448.0	...
2908993	  657.6	  545.1	 9446.0	...
2908994	  657.2	  544.5	 9443.0	...
2908995	  656.7	  544.0	 9439.0	...
2908996	  656.9	  544.2	 9440.0	...
2908997	  657.8	  545.5	 9440.0	...
2908998	  658.8	  546.8	 9440.0	...
2908999	  658.5	  546.5	 9440.0	...
2909000	  657.9	  545.6	 9439.0	...
2909001	  657.6	  545.0	 9438.0	...
2909002	  657.9	  545.1	 9437.0	...
2909003	  658.2	  545.1	 9440.0	...
2909004	  658.2	  545.0	 9444.0	...
2909005	  657.8	  544.8	 9445.0	...
2909006	  657.5	  544.8	 9442.0	...
2909007	  657.6	  544.6	 9436.0	...
2909008	  658.0	  544.5	 9432.0	...
2909009	  658.4	  544.5	 9429.0	...
2909010	  658.5	  544.6	 9427.0	...
2909011	  658.5	  544.8	 9425.0	...
2909012	  658.5	  544.9	 9422.0	...
2909013	  658.3	  544.8	 9421.0	...
2909014	  658.2	  544.8	 9424.0	...
2909015	  658.0	  544.7	 9429.0	...
2909016	  657.7	  544.1	 9433.0	...
2909017	  657.4	  543.5	 9433.0	...
2909018	  657.3	  542.7	 9433.0	...
2909019	  657.2	  542.6	 9433.0	...
2909020	  657.5	  542.3	 9433.0	...
2909021	  658.0	  542.2	 9433.0	...
2909022	  658.5	  541.9	 9433.0	...
2909023	  658.9	  541.6	 9435.0	...
2909024	  659.1	  542.0	 9436.0	...
2909025	  659.3	  542.6	 9436.0	...
2909026	  659.4	  543.3	 9429.0	...
2909027	  659.5	  543.5	 9423.0	...
2909028	  659.4	  543.7	 9420.0	...
2909029	  659.3	  543.9	 9424.0	...
2909030	  658.9	  543.5	 9427.0	...
2909031	  658.7	  543.0	 9428.0	...
2909032	  659.0	  543.9	 9428.0	...
2909033	  659.6	  545.2	 9427.0	...
2909034	  660.1	  545.8	 9426.0	...
2909035	  659.9	  545.1	 9427.0	...
2909036	  659.7	  544.5	 9427.0	...
2909037	  659.4	  544.2	 9428.0	...
2909038	  659.3	  544.0	 9428.0	...
2909039	  659.1	  543.7	 9426.0	...
2909040	  658.9	  543.6	 9423.0	...
2909041	  658.7	  543.5	 9421.0	...
2909042	  658.5	  543.4	 9421.0	...
2909043	  658.3	  543.5	 9421.0	...
2909044	  658.1	  544.0	 9422.0	...
2909045	  657.9	  544.4	 9422.0	...
2909046	  658.0	  544.9	 9423.0	...
2909047	  658.3	  544.9	 9422.0	...
2909048	  658.6	  544.9	 9421.0	...
2909049	  658.8	  544.9	 9420.0	...
2909050	  658.7	  544.9	 9418.0	...
2909051	  658.7	  545.0	 9418.0	...
2909052	  659.2	  545.1	 9419.0	...
2909053	  659.7	  545.2	 9423.0	...
2909054	  660.2	  545.1	 9427.0	...
2909055	  660.2	  545.1	 9430.0	...
2909056	  659.9	  545.2	 9430.0	...
2909057	  659.4	  544.9	 9429.0	...
2909058	  658.9	  544.7	 9428.0	...
2909059	  658.7	  544.3	 9429.0	...
2909060	  658.8	  544.6	 9431.0	...
2909061	  659.4	  544.9	 9435.0	...
2909062	  660.0	  545.3	 9437.0	...
2909063	  660.5	  544.8	 9439.0	...
2909064	  660.5	  544.1	 9439.0	...
2909065	  660.6	  543.4	 9438.0	...
2909066	  660.6	  543.1	 9437.0	...
2909067	  660.6	  542.8	 9435.0	...
2909068	  660.7	  543.3	 9435.0	...
2909069	  660.7	  544.1	 9432.0	...
2909070	  660.7	  544.8	 9429.0	...
2909071	  660.6	  544.6	 9425.0	...
2909072	  660.5	  544.4	 9425.0	...
2909073	  660.5	  544.4	 9425.0	...
2909074	  660.6	  544.5	 9425.0	...
2909075	  660.7	  544.7	 9428.0	...
2909076	  661.1	  544.8	 9430.0	...
2909077	  661.3	  544.7	 9432.0	...
2909078	  661.2	  544.7	 9433.0	...
2909079	  660.9	  544.7	 9432.0	...
2909080	  660.6	  544.8	 9429.0	...
2909081	  660.7	  544.7	 9426.0	...
2909082	  660.8	  544.7	 9425.0	...
2909083	  660.8	  544.8	 9425.0	...
2909084	  660.5	  544.5	 9424.0	...
2909085	  660.2	  544.1	 9423.0	...
2909086	  660.1	  543.8	 9422.0	...
2909087	  660.4	  543.8	 9421.0	...
2909088	  660.5	  543.6	 9421.0	...
2909089	  660.4	  543.3	 9420.0	...
2909090	  660.3	  542.9	 9420.0	...
2909091	  660.2	  542.9	 9421.0	...
2909092	  660.2	  543.2	 9416.0	...
2909093	  660.2	  543.6	 9412.0	...
2909094	  660.2	  543.8	 9408.0	...
2909095	  660.1	  544.4	 9411.0	...
2909096	  659.9	  544.9	 9411.0	...
2909097	  659.7	  545.2	 9410.0	...
2909098	  659.6	  545.0	 9407.0	...
2909099	  659.7	  544.9	 9406.0	...
2909100	  660.3	  544.8	 9408.0	...
2909101	  660.8	  544.7	 9411.0	...
2909102	  661.1	  544.5	 9414.0	...
2909103	  660.9	  544.4	 9416.0	...
2909104	  660.7	  544.5	 9416.0	...
2909105	  660.7	  544.5	 9413.0	...
2909106	  660.5	  544.5	 9410.0	...
2909107	  660.4	  544.8	 9407.0	...
2909108	  660.5	  544.9	 9408.0	...
2909109	  660.6	  544.9	 9409.0	...
2909110	  660.5	  544.6	 9410.0	...
2909111	  660.3	  544.5	 9409.0	...
2909112	  660.6	  544.3	 9412.0	...
2909113	  661.1	  544.3	 9414.0	...
2909114	  661.3	  544.3	 9417.0	...
2909115	  661.1	  543.8	 9417.0	...
2909116	  660.8	  543.4	 9418.0	...
2909117	  660.7	  542.7	 9419.0	...
2909118	  660.6	  542.4	 9415.0	...
2909119	  660.5	  542.2	 9407.0	...
2909120	  660.4	  542.2	 9398.0	...
2909121	  660.5	  542.3	 9402.0	...
2909122	  660.5	  542.3	 9409.0	...
2909123	  660.6	  542.2	 9416.0	...
2909124	  660.6	  542.0	 9417.0	...
2909125	  660.2	  541.7	 9411.0	...
2909126	  659.7	  541.5	 9405.0	...
2909127	  659.4	  541.4	 9399.0	...
2909128	  659.7	  541.2	 9398.0	...
2909129	  659.9	  541.0	 9397.0	...
2909130	  659.9	  540.9	 9397.0	...
2909131	  660.1	  540.8	 9398.0	...
2909132	  660.1	  540.8	 9401.0	...
2909133	  660.1	  540.7	 9407.0	...
2909134	  659.9	  540.5	 9412.0	...
2909135	  659.8	  540.3	 9410.0	...
2909136	  660.2	  541.0	 9406.0	...
2909137	  660.6	  542.0	 9403.0	...
2909138	  661.0	  542.9	 9403.0	...
2909139	  660.9	  542.6	 9403.0	...
2909140	  661.0	  542.7	 9405.0	...
2909141	  661.1	  542.7	 9406.0	...
2909142	  661.1	  542.8	 9408.0	...
2909143	  661.0	  542.3	 9408.0	...
2909144	  660.7	  541.8	 9406.0	...
2909145	  660.6	  541.3	 9402.0	...
2909146	  660.4	  541.2	 9398.0	...
2909147	  660.4	  541.1	 9398.0	...
2909148	  660.2	  541.3	 9397.0	...
2909149	  660.2	  541.6	 9397.0	...
2909150	  660.8	  542.0	 9398.0	...
2909151	  661.5	  542.2	 9399.0	...
2909152	  661.5	  542.1	 9400.0	...
2909153	  660.8	  542.1	 9400.0	...
2909154	  660.2	  542.2	 9400.0	...
2909155	  660.3	  542.3	 9399.0	...
2909156	  660.3	  541.9	 9399.0	...
2909157	  660.2	  541.5	 9398.0	...
2909158	  660.8	  541.6	 9399.0	...
2909159	  661.3	  542.2	 9400.0	...
2909160	  661.9	  543.0	 9401.0	...
2909161	  661.9	  543.2	 9400.0	...
2909162	  661.7	  542.5	 9400.0	...
2909163	  661.5	  541.5	 9402.0	...
2909164	  661.3	  541.0	 9404.0	...
2909165	  661.4	  541.3	 9406.0	...
2909166	  661.3	  541.6	 9402.0	...
2909167	  661.2	  541.5	 9398.0	...
MSG	2909168 0000 _ Number Off
2909168	  660.9	  541.5	 9396.0	...
2909169	  660.6	  541.7	 9396.0	...
2909170	  660.4	  541.5	 9396.0	...
2909171	  660.5	  541.1	 9398.0	...
2909172	  660.7	  540.9	 9398.0	...
2909173	  660.8	  541.1	 9401.0	...
2909174	  660.8	  541.2	 9403.0	...
2909175	  661.1	  541.7	 9404.0	...
2909176	  661.4	  542.2	 9401.0	...
2909177	  661.5	  542.6	 9397.0	...
2909178	  661.3	  542.5	 9394.0	...
2909179	  660.8	  542.3	 9391.0	...
2909180	  660.5	  542.2	 9391.0	...
2909181	  660.3	  541.9	 9390.0	...
2909182	  660.2	  541.7	 9389.0	...
2909183	  660.0	  541.1	 9393.0	...
2909184	  659.9	  540.9	 9397.0	...
2909185	  660.0	  540.7	 9401.0	...
2909186	  660.2	  540.9	 9400.0	...
2909187	  660.0	  541.2	 9400.0	...
2909188	  659.7	  541.5	 9402.0	...
2909189	  659.9	  541.9	 9402.0	...
2909190	  660.5	  542.1	 9401.0	...
2909191	  661.0	  542.2	 9395.0	...
2909192	  661.0	  542.2	 9392.0	...
2909193	  660.9	  542.3	 9387.0	...
2909194	  660.8	  542.3	 9386.0	...
2909195	  660.4	  542.4	 9384.0	...
2909196	  660.2	  542.3	 9385.0	...
2909197	  660.3	  542.1	 9389.0	...
2909198	  660.7	  541.9	 9393.0	...
2909199	  660.9	  541.7	 9393.0	...
2909200	  660.9	  541.6	 9390.0	...
2909201	  660.9	  541.4	 9388.0	...
2909202	  660.9	  541.3	 9388.0	...
2909203	  661.0	  541.2	 9388.0	...
2909204	  661.1	  541.3	 9388.0	...
2909205	  661.0	  541.4	 9389.0	...
2909206	  660.8	  541.4	 9389.0	...
2909207	  660.7	  541.2	 9391.0	...
2909208	  660.7	  541.1	 9392.0	...
2909209	  660.8	  541.2	 9393.0	...
2909210	  660.8	  541.3	 9394.0	...
2909211	  660.9	  541.5	 9392.0	...
2909212	  661.0	  541.5	 9389.0	...
2909213	  661.1	  541.5	 9387.0	...
2909214	  661.0	  541.7	 9388.0	...
2909215	  660.9	  541.9	 9389.0	...
2909216	  660.9	  542.2	 9390.0	...
2909217	  661.2	  542.4	 9390.0	...
2909218	  661.5	  542.3	 9394.0	...
2909219	  661.3	  542.1	 9397.0	...
2909220	  660.7	  541.9	 9401.0	...
2909221	  660.2	  542.0	 9402.0	...
2909222	  660.5	  542.0	 9403.0	...
2909223	  660.7	  542.0	 9404.0	...
2909224	  661.2	  541.8	 9405.0	...
2909225	  661.3	  541.6	 9404.0	...
2909226	  661.6	  541.5	 9403.0	...
2909227	  661.6	  541.4	 9401.0	...
2909228	  661.8	  541.4	 9400.0	...
2909229	  661.9	  541.4	 9401.0	...
2909230	  662.4	  541.4	 9404.0	...
2909231	  662.5	  541.5	 9407.0	...
2909232	  662.6	  541.7	 9409.0	...
2909233	  662.2	  542.0	 9409.0	...
2909234	  661.5	  541.8	 9404.0	...
2909235	  660.9	  541.4	 9398.0	...
2909236	  660.4	  541.1	 9396.0	...
2909237	  660.3	  541.1	 9399.0	...
2909238	  660.2	  541.4	 9401.0	...
2909239	  660.8	  541.5	 9399.0	...
2909240	  661.5	  541.5	 9399.0	...
2909241	  661.7	  541.3	 9401.0	...
2909242	  661.2	  541.0	 9396.0	...
2909243	  660.5	  540.7	 9392.0	...
2909244	  659.9	  540.5	 9388.0	...
2909245	  659.4	  540.1	 9389.0	...
2909246	  659.2	  540.1	 9388.0	...
2909247	  659.2	  540.1	 9386.0	...
2909248	  659.3	  540.2	 9385.0	...
2909249	  659.3	  540.2	 9386.0	...
2909250	  659.3	  540.2	 9387.0	...
2909251	  659.6	  540.1	 9387.0	...
2909252	  660.0	  540.0	 9386.0	...
2909253	  660.2	  539.8	 9387.0	...
2909254	  660.2	  540.1	 9388.0	...
2909255	  660.0	  540.4	 9390.0	...
2909256	  659.8	  541.3	 9387.0	...
2909257	  659.8	  541.9	 9383.0	...
2909258	  660.3	  542.3	 9385.0	...
2909259	  660.8	  542.2	 9389.0	...
2909260	  661.0	  542.0	 9394.0	...
2909261	  661.1	  541.5	 9392.0	...
2909262	  660.9	  541.2	 9389.0	...
2909263	  660.8	  540.8	 9386.0	...
2909264	  660.9	  540.9	 9385.0	...
2909265	  661.1	  540.9	 9385.0	...
2909266	  661.4	  541.1	 9386.0	...
2909267	  661.4	  541.2	 9387.0	...
2909268	  661.5	  541.3	 9388.0	...
2909269	  661.6	  541.3	 9389.0	...
2909270	  661.9	  541.1	 9390.0	...
2909271	  662.0	  541.0	 9390.0	...
2909272	  661.7	  541.0	 9385.0	...
2909273	  661.4	  541.1	 9380.0	...
2909274	  660.6	  541.2	 9378.0	...
2909275	  660.1	  541.2	 9381.0	...
2909276	  659.6	  541.2	 9384.0	...
2909277	  659.6	  541.2	 9386.0	...
2909278	  660.1	  541.2	 9389.0	...
2909279	  660.6	  541.2	 9391.0	...
2909280	  661.1	  541.1	 9392.0	...
2909281	  661.0	  541.1	 9393.0	...
2909282	  660.9	  541.1	 9394.0	...
2909283	  661.1	  541.7	 9394.0	...
2909284	  661.5	  542.3	 9392.0	...
2909285	  661.9	  542.3	 9389.0	...
2909286	  661.9	  541.8	 9393.0	...
2909287	  661.8	  541.3	 9399.0	...
2909288	  661.5	  541.2	 9403.0	...
2909289	  661.3	  541.1	 9402.0	...
2909290	  661.0	  541.1	 9401.0	...
2909291	  661.1	  541.1	 9402.0	...
2909292	  661.2	  541.1	 9402.0	...
2909293	  661.2	  541.1	 9400.0	...
2909294	  661.3	  541.8	 9398.0	...
2909295	  661.4	  542.5	 9398.0	...
2909296	  661.4	  543.1	 9398.0	...
2909297	  661.5	  543.1	 9398.0	...
2909298	  661.5	  543.0	 9398.0	...
2909299	  661.3	  542.8	 9397.0	...
2909300	  661.0	  542.5	 9396.0	...
2909301	  660.2	  541.6	 9395.0	...
2909302	  660.0	  541.0	 9394.0	...
2909303	  659.9	  541.2	 9394.0	...
2909304	  660.1	  541.9	 9393.0	...
2909305	  660.2	  542.6	 9393.0	...
2909306	  660.1	  542.0	 9393.0	...
2909307	  660.0	  541.5	 9393.0	...
2909308	  660.0	  541.1	 9397.0	...
2909309	  660.0	  541.1	 9400.0	...
2909310	  660.0	  541.1	 9404.0	...
2909311	  660.0	  541.2	 9401.0	...
2909312	  660.2	  541.6	 9399.0	...
2909313	  660.5	  542.0	 9395.0	...
2909314	  660.6	  542.2	 9392.0	...
2909315	  660.5	  541.9	 9389.0	...
2909316	  660.3	  541.6	 9389.0	...
2909317	  660.4	  541.7	 9391.0	...
2909318	  660.4	  541.9	 9393.0	...
2909319	  660.7	  541.8	 9395.0	...
2909320	  660.9	  541.5	 9396.0	...
2909321	  661.0	  541.1	 9398.0	...
2909322	  661.4	  541.4	 9397.0	...
2909323	  661.7	  541.6	 9398.0	...
2909324	  661.4	  541.8	 9399.0	...
2909325	  660.8	  541.7	 9397.0	...
2909326	  660.2	  541.5	 9394.0	...
2909327	  660.2	  541.3	 9389.0	...
2909328	  660.2	  541.2	 9387.0	...
2909329	  660.0	  541.1	 9384.0	...
2909330	  659.7	  540.9	 9384.0	...
2909331	  659.4	  540.8	 9385.0	...
2909332	  659.3	  540.6	 9385.0	...
2909333	  659.4	  540.7	 9384.0	...
2909334	  659.5	  541.0	 9384.0	...
2909335	  659.5	  541.0	 9385.0	...
2909336	  659.6	  540.4	 9386.0	...
2909337	  659.8	  539.9	 9388.0	...
2909338	  660.2	  539.6	 9389.0	...
2909339	  660.5	  540.0	 9389.0	...
2909340	  660.7	  540.5	 9389.0	...
2909341	  660.7	  541.0	 9389.0	...
2909342	  660.7	  541.0	 9386.0	...
2909343	  660.3	  540.9	 9383.0	...
2909344	  660.0	  540.8	 9382.0	...
2909345	  659.7	  540.9	 9385.0	...
2909346	  659.4	  540.9	 9386.0	...
2909347	  659.4	  541.0	 9384.0	...
2909348	  659.6	  541.6	 9382.0	...
2909349	  660.1	  542.2	 9380.0	...
2909350	  660.3	  542.8	 9378.0	...
2909351	  660.3	  542.7	 9381.0	...
2909352	  660.4	  543.0	 9386.0	...
2909353	  660.3	  543.3	 9391.0	...
2909354	  660.1	  543.0	 9391.0	...
2909355	  660.1	  542.4	 9390.0	...
2909356	  660.4	  541.8	 9389.0	...
2909357	  660.8	  541.8	 9389.0	...
2909358	  660.9	  541.7	 9393.0	...
2909359	  661.0	  541.7	 9397.0	...
2909360	  661.2	  542.3	 9398.0	...
EFIX R   2907088	2909360	2273	  660.4	  538.4	   9519
SSACC R  2909361
2909361	  661.4	  543.6	 9397.0	...
2909362	  661.5	  545.7	 9392.0	...
2909363	  661.5	  547.5	 9385.0	...
2909364	  662.4	  550.2	 9378.0	...
2909365	  663.3	  552.3	 9374.0	...
2909366	  664.3	  554.9	 9373.0	...
2909367	  665.1	  557.7	 9369.0	...
2909368	  666.0	  560.3	 9366.0	...
2909369	  666.7	  561.5	 9367.0	...
2909370	  667.0	  560.0	 9371.0	...
2909371	  667.1	  558.5	 9377.0	...
2909372	  667.2	  557.7	 9380.0	...
2909373	  667.1	  558.3	 9383.0	...
2909374	  667.2	  559.7	 9382.0	...
2909375	  667.2	  561.1	 9380.0	...
2909376	  668.3	  564.9	 9368.0	...
2909377	  670.1	  571.8	 9344.0	...
2909378	  672.4	  583.0	 9305.0	...
MSG	2909379 0000 _ Number On
2909379	  674.6	  596.1	 9263.0	...
2909380	  677.2	  611.5	 9209.0	...
2909381	  679.6	  630.0	 9142.0	...
2909382	  682.5	  651.0	 9060.0	...
2909383	  685.2	  674.0	 8976.0	...
2909384	  688.6	  698.8	 8879.0	...
2909385	  692.0	  724.7	 8776.0	...
2909386	  695.7	  751.8	 8667.0	...
2909387	  699.1	  779.7	 8563.0	...
2909388	  703.1	  809.2	 8456.0	...
2909389	  708.6	  839.7	 8332.0	...
2909390	  714.4	  871.9	 8201.0	...
2909391	  721.0	  906.1	 8058.0	...
2909392	  727.8	  941.5	 7915.0	...
2909393	  735.7	  977.8	 7751.0	...
2909394	  742.5	 1013.0	 7592.0	...
2909395	  748.9	 1048.0	 7435.0	...
2909396	  754.2	 1083.3	 7286.0	...
2909397	  759.1	 1117.7	 7145.0	...
2909398	  764.7	 1154.4	 6987.0	...
2909399	  773.2	 1193.5	 6827.0	...
2909400	  785.5	 1237.2	 6628.0	...
2909401	  801.4	 1285.7	 6413.0	...
2909402	  817.3	 1338.0	 6180.0	...
2909403	  835.5	 1393.2	 5935.0	...
2909404	  853.3	 1447.2	 5690.0	...
2909405	  872.3	 1502.3	 5433.0	...
2909406	  892.9	 1560.6	 5158.0	...
2909407	  917.2	 1622.8	 4871.0	...
2909408	  938.4	 1688.0	 4582.0	...
2909409	  953.7	 1746.8	 4347.0	...
2909410	  959.4	 1784.2	 4205.0	...
2909411	  967.6	 1840.8	 3981.0	...
2909412	  981.2	 1902.4	 3731.0	...
2909413	  995.3	 1964.2	 3481.0	...
2909414	 1003.3	 1984.6	 3402.0	...
2909415	 1003.3	 1984.6	 3402.0	...
SBLINK R 2909416
2909416	   .	   .	    0.0	...
2909417	   .	   .	    0.0	...
2909418	   .	   .	    0.0	...
2909419	   .	   .	    0.0	...
2909420	   .	   .	    0.0	...
2909421	   .	   .	    0.0	...
2909422	   .	   .	    0.0	...
2909423	   .	   .	    0.0	...
2909424	   .	   .	    0.0	...
2909425	   .	   .	    0.0	...
2909426	   .	   .	    0.0	...
2909427	   .	   .	    0.0	...
2909428	   .	   .	    0.0	...
2909429	   .	   .	    0.0	...
2909430	   .	   .	    0.0	...
2909431	   .	   .	    0.0	...
2909432	   .	   .	    0.0	...
2909433	   .	   .	    0.0	...
2909434	   .	   .	    0.0	...
2909435	   .	   .	    0.0	...
2909436	   .	   .	    0.0	...
2909437	   .	   .	    0.0	...
2909438	   .	   .	    0.0	...
2909439	   .	   .	    0.0	...
2909440	   .	   .	    0.0	...
2909441	   .	   .	    0.0	...
2909442	   .	   .	    0.0	...
2909443	   .	   .	    0.0	...
2909444	   .	   .	    0.0	...
2909445	   .	   .	    0.0	...
2909446	   .	   .	    0.0	...
2909447	   .	   .	    0.0	...
2909448	   .	   .	    0.0	...
2909449	   .	   .	    0.0	...
2909450	   .	   .	    0.0	...
2909451	   .	   .	    0.0	...
2909452	   .	   .	    0.0	...
2909453	   .	   .	    0.0	...
2909454	   .	   .	    0.0	...
2909455	   .	   .	    0.0	...
2909456	   .	   .	    0.0	...
2909457	   .	   .	    0.0	...
2909458	   .	   .	    0.0	...
2909459	   .	   .	    0.0	...
2909460	   .	   .	    0.0	...
2909461	   .	   .	    0.0	...
2909462	   .	   .	    0.0	...
2909463	   .	   .	    0.0	...
2909464	   .	   .	    0.0	...
2909465	   .	   .	    0.0	...
2909466	   .	   .	    0.0	...
2909467	   .	   .	    0.0	...
2909468	   .	   .	    0.0	...
2909469	   .	   .	    0.0	...
2909470	   .	   .	    0.0	...
2909471	   .	   .	    0.0	...
2909472	   .	   .	    0.0	...
2909473	   .	   .	    0.0	...
2909474	   .	   .	    0.0	...
2909475	   .	   .	    0.0	...
2909476	   .	   .	    0.0	...
2909477	   .	   .	    0.0	...
2909478	   .	   .	    0.0	...
2909479	   .	   .	    0.0	...
2909480	   .	   .	    0.0	...
2909481	   .	   .	    0.0	...
2909482	   .	   .	    0.0	...
2909483	   .	   .	    0.0	...
2909484	   .	   .	    0.0	...
2909485	   .	   .	    0.0	...
2909486	   .	   .	    0.0	...
2909487	   .	   .	    0.0	...
2909488	   .	   .	    0.0	...
2909489	   .	   .	    0.0	...
2909490	   .	   .	    0.0	...
2909491	   .	   .	    0.0	...
2909492	   .	   .	    0.0	...
2909493	   .	   .	    0.0	...
2909494	   .	   .	    0.0	...
2909495	   .	   .	    0.0	...
2909496	   .	   .	    0.0	...
2909497	   .	   .	    0.0	...
2909498	   .	   .	    0.0	...
2909499	   .	   .	    0.0	...
EBLINK R 2909416	2909499	84
2909500	 1190.4	 2039.1	 2808.0	...
2909501	 1190.4	 2039.1	 2808.0	...
2909502	 1185.7	 2032.1	 2846.0	...
2909503	 1181.1	 2025.1	 2885.0	...
2909504	 1185.9	 1988.9	 3042.0	...
2909505	 1189.6	 1951.3	 3201.0	...
2909506	 1186.6	 1904.0	 3405.0	...
2909507	 1169.5	 1876.1	 3531.0	...
2909508	 1152.1	 1846.4	 3661.0	...
2909509	 1136.0	 1815.9	 3786.0	...
2909510	 1115.9	 1783.7	 3918.0	...
2909511	 1094.1	 1748.0	 4065.0	...
2909512	 1071.0	 1710.9	 4225.0	...
2909513	 1049.9	 1674.2	 4388.0	...
2909514	 1030.3	 1639.8	 4540.0	...
2909515	 1011.1	 1606.3	 4684.0	...
2909516	  991.9	 1573.1	 4835.0	...
2909517	  974.5	 1542.5	 4974.0	...
2909518	  959.0	 1513.3	 5115.0	...
2909519	  944.3	 1485.3	 5235.0	...
2909520	  930.3	 1457.1	 5361.0	...
2909521	  916.8	 1429.4	 5485.0	...
2909522	  904.9	 1403.3	 5614.0	...
2909523	  893.3	 1377.3	 5745.0	...
2909524	  881.8	 1352.5	 5861.0	...
2909525	  871.2	 1327.5	 5980.0	...
2909526	  860.4	 1304.1	 6085.0	...
2909527	  850.6	 1281.5	 6188.0	...
2909528	  841.4	 1260.2	 6291.0	...
2909529	  833.2	 1239.2	 6395.0	...
2909530	  824.9	 1219.1	 6489.0	...
2909531	  817.5	 1199.6	 6573.0	...
2909532	  811.0	 1180.8	 6656.0	...
2909533	  806.2	 1162.4	 6748.0	...
2909534	  799.6	 1143.5	 6833.0	...
2909535	  792.2	 1125.8	 6916.0	...
2909536	  785.1	 1108.2	 6997.0	...
2909537	  778.5	 1091.3	 7072.0	...
2909538	  772.2	 1075.1	 7144.0	...
2909539	  766.0	 1059.0	 7213.0	...
2909540	  761.8	 1043.8	 7291.0	...
2909541	  758.0	 1029.6	 7363.0	...
2909542	  752.9	 1016.1	 7424.0	...
2909543	  747.3	 1001.0	 7486.0	...
2909544	  742.2	  986.3	 7544.0	...
2909545	  738.3	  972.1	 7607.0	...
2909546	  734.8	  960.3	 7660.0	...
2909547	  731.3	  947.6	 7713.0	...
2909548	  728.0	  935.5	 7763.0	...
2909549	  724.6	  922.4	 7816.0	...
2909550	  722.2	  910.6	 7867.0	...
2909551	  719.7	  899.1	 7911.0	...
2909552	  716.8	  888.8	 7939.0	...
2909553	  714.2	  878.5	 7981.0	...
2909554	  711.8	  868.1	 8021.0	...
2909555	  710.4	  858.2	 8074.0	...
2909556	  708.3	  848.2	 8109.0	...
2909557	  706.9	  838.4	 8161.0	...
2909558	  704.7	  828.2	 8207.0	...
2909559	  703.1	  820.2	 8246.0	...
2909560	  701.4	  811.2	 8274.0	...
2909561	  700.5	  803.2	 8305.0	...
2909562	  699.1	  793.3	 8343.0	...
2909563	  697.9	  785.7	 8383.0	...
2909564	  696.7	  777.6	 8410.0	...
2909565	  695.5	  770.7	 8437.0	...
2909566	  694.3	  762.8	 8462.0	...
2909567	  693.1	  755.3	 8497.0	...
2909568	  692.8	  746.7	 8531.0	...
2909569	  692.1	  739.2	 8566.0	...
2909570	  691.2	  730.2	 8602.0	...
2909571	  690.1	  722.4	 8639.0	...
2909572	  689.0	  713.9	 8679.0	...
2909573	  687.0	  705.6	 8716.0	...
2909574	  685.3	  696.5	 8751.0	...
2909575	  683.2	  688.0	 8774.0	...
2909576	  682.2	  681.3	 8801.0	...
2909577	  681.1	  674.8	 8826.0	...
2909578	  680.6	  668.1	 8862.0	...
2909579	  679.1	  660.4	 8883.0	...
2909580	  677.7	  653.6	 8914.0	...
2909581	  676.3	  645.7	 8942.0	...
2909582	  675.8	  639.9	 8976.0	...
2909583	  675.0	  632.9	 8996.0	...
2909584	  674.0	  628.0	 9014.0	...
2909585	  673.1	  622.7	 9031.0	...
2909586	  672.7	  617.9	 9052.0	...
2909587	  672.4	  612.7	 9069.0	...
2909588	  671.9	  607.2	 9089.0	...
2909589	  671.5	  602.9	 9101.0	...
ESACC R  2909361	2909589	229	  661.4	  543.6	  671.5	  602.9	   1.27	   1074
SFIX R   2909590
2909590	  671.1	  598.6	 9120.0	...
2909591	  670.4	  595.0	 9134.0	...
2909592	  669.6	  591.3	 9155.0	...
2909593	  668.8	  588.3	 9166.0	...
2909594	  668.6	  585.4	 9179.0	...
2909595	  668.2	  582.5	 9187.0	...
2909596	  667.7	  578.7	 9201.0	...
2909597	  667.4	  576.0	 9209.0	...
2909598	  667.4	  573.8	 9223.0	...
2909599	  666.9	  572.1	 9228.0	...
2909600	  666.2	  569.3	 9236.0	...
2909601	  665.6	  566.6	 9244.0	...
2909602	  665.5	  564.7	 9253.0	...
2909603	  665.0	  563.5	 9261.0	...
2909604	  664.4	  561.7	 9264.0	...
2909605	  663.8	  559.9	 9266.0	...
2909606	  663.9	  558.6	 9270.0	...
2909607	  664.1	  558.3	 9273.0	...
2909608	  663.7	  557.4	 9277.0	...
2909609	  663.1	  556.6	 9275.0	...
2909610	  662.5	  555.7	 9274.0	...
2909611	  662.5	  555.5	 9274.0	...
2909612	  662.5	  555.3	 9276.0	...
2909613	  662.1	  555.1	 9281.0	...
2909614	  661.8	  555.1	 9284.0	...
2909615	  661.6	  554.9	 9288.0	...
2909616	  661.7	  554.7	 9287.0	...
2909617	  661.8	  554.5	 9284.0	...
2909618	  661.9	  554.0	 9282.0	...
2909619	  661.8	  553.6	 9282.0	...
2909620	  661.6	  553.3	 9283.0	...
2909621	  661.4	  553.5	 9286.0	...
2909622	  661.3	  553.5	 9289.0	...
2909623	  661.6	  553.7	 9293.0	...
2909624	  661.9	  554.1	 9292.0	...
2909625	  662.1	  554.5	 9288.0	...
2909626	  661.6	  554.8	 9283.0	...
2909627	  661.2	  555.2	 9272.0	...
2909628	  661.1	  555.7	 9266.0	...
2909629	  661.4	  556.2	 9255.0	...
2909630	  661.6	  556.2	 9251.0	...
2909631	  661.6	  556.1	 9248.0	...
2909632	  661.8	  557.0	 9246.0	...
2909633	  662.0	  558.1	 9241.0	...
2909634	  662.2	  559.1	 9236.0	...
2909635	  662.2	  559.2	 9232.0	...
2909636	  662.4	  559.4	 9231.0	...
2909637	  662.7	  559.8	 9229.0	...
2909638	  662.8	  560.3	 9229.0	...
2909639	  662.9	  560.7	 9230.0	...
2909640	  662.7	  561.0	 9231.0	...
2909641	  662.5	  561.1	 9235.0	...
2909642	  662.3	  561.2	 9238.0	...
2909643	  662.2	  561.0	 9236.0	...
2909644	  662.3	  560.8	 9233.0	...
2909645	  662.5	  560.7	 9231.0	...
2909646	  662.6	  560.7	 9233.0	...
2909647	  662.6	  560.8	 9232.0	...
2909648	  662.6	  560.9	 9229.0	...
2909649	  662.5	  560.9	 9226.0	...
2909650	  662.5	  561.3	 9226.0	...
2909651	  662.4	  561.6	 9231.0	...
2909652	  662.2	  561.5	 9236.0	...
2909653	  662.0	  561.0	 9241.0	...
2909654	  661.9	  560.1	 9241.0	...
2909655	  661.9	  559.7	 9240.0	...
2909656	  661.9	  559.2	 9240.0	...
2909657	  662.0	  559.3	 9243.0	...
2909658	  662.0	  559.3	 9246.0	...
2909659	  661.9	  559.0	 9249.0	...
2909660	  661.7	  558.7	 9249.0	...
2909661	  662.0	  557.9	 9251.0	...
2909662	  662.5	  557.5	 9254.0	...
2909663	  662.9	  556.8	 9255.0	...
2909664	  662.5	  556.5	 9255.0	...
2909665	  662.3	  556.0	 9255.0	...
2909666	  662.1	  555.8	 9255.0	...
2909667	  662.2	  555.7	 9255.0	...
2909668	  662.3	  555.6	 9254.0	...
2909669	  662.1	  555.6	 9253.0	...
2909670	  662.0	  555.6	 9251.0	...
2909671	  662.0	  555.5	 9253.0	...
2909672	  662.3	  555.3	 9256.0	...
2909673	  662.2	  554.7	 9259.0	...
2909674	  661.8	  554.2	 9259.0	...
2909675	  661.4	  553.9	 9257.0	...
2909676	  661.4	  554.1	 9254.0	...
2909677	  661.4	  554.2	 9254.0	...
2909678	  661.3	  554.2	 9256.0	...
2909679	  661.2	  553.9	 9254.0	...
2909680	  660.9	  553.0	 9250.0	...
2909681	  660.7	  552.2	 9247.0	...
2909682	  660.5	  551.6	 9246.0	...
2909683	  660.6	  551.8	 9246.0	...
MSG	2909684 0000 _ Number Off
2909684	  660.7	  552.1	 9246.0	...
2909685	  660.7	  552.1	 9246.0	...
2909686	  660.6	  552.2	 9248.0	...
2909687	  660.6	  552.0	 9249.0	...
2909688	  660.6	  551.8	 9250.0	...
2909689	  660.8	  551.6	 9249.0	...
2909690	  661.0	  551.6	 9248.0	...
2909691	  661.2	  551.7	 9249.0	...
2909692	  661.1	  551.8	 9251.0	...
2909693	  661.2	  552.2	 9252.0	...
2909694	  661.3	  552.5	 9250.0	...
2909695	  660.8	  552.2	 9248.0	...
2909696	  660.1	  551.8	 9251.0	...
2909697	  659.5	  551.3	 9254.0	...
2909698	  659.5	  551.2	 9255.0	...
2909699	  659.6	  551.1	 9253.0	...
2909700	  659.6	  550.9	 9251.0	...
2909701	  659.7	  550.7	 9251.0	...
2909702	  659.8	  550.3	 9250.0	...
2909703	  659.8	  550.2	 9250.0	...
2909704	  660.0	  550.1	 9250.0	...
2909705	  660.1	  550.2	 9249.0	...
2909706	  660.1	  550.3	 9249.0	...
2909707	  660.1	  550.0	 9249.0	...
2909708	  660.0	  549.5	 9248.0	...
2909709	  660.1	  548.9	 9246.0	...
2909710	  659.9	  548.7	 9245.0	...
2909711	  659.8	  548.7	 9245.0	...
2909712	  659.6	  548.5	 9246.0	...
2909713	  659.5	  548.3	 9247.0	...
2909714	  659.5	  548.0	 9246.0	...
2909715	  659.7	  547.9	 9245.0	...
2909716	  659.8	  547.8	 9246.0	...
2909717	  659.8	  547.7	 9249.0	...
2909718	  659.2	  547.6	 9246.0	...
2909719	  658.9	  547.8	 9241.0	...
2909720	  658.8	  548.2	 9240.0	...
2909721	  659.3	  548.6	 9242.0	...
2909722	  659.8	  548.7	 9245.0	...
2909723	  659.7	  548.1	 9246.0	...
2909724	  659.1	  547.5	 9246.0	...
2909725	  658.7	  546.8	 9246.0	...
2909726	  658.8	  546.7	 9247.0	...
2909727	  659.0	  547.2	 9248.0	...
2909728	  659.0	  547.8	 9247.0	...
2909729	  658.9	  547.8	 9245.0	...
2909730	  658.7	  547.2	 9243.0	...
2909731	  658.6	  546.9	 9246.0	...
2909732	  658.6	  547.2	 9250.0	...
2909733	  658.7	  547.5	 9253.0	...
2909734	  658.7	  547.5	 9252.0	...
2909735	  659.0	  548.1	 9250.0	...
2909736	  659.4	  548.7	 9250.0	...
2909737	  659.8	  549.2	 9248.0	...
2909738	  659.9	  549.1	 9246.0	...
2909739	  659.8	  549.0	 9248.0	...
2909740	  659.5	  549.0	 9251.0	...
2909741	  659.3	  549.0	 9250.0	...
2909742	  659.6	  549.1	 9246.0	...
2909743	  660.0	  548.9	 9242.0	...
2909744	  660.4	  548.7	 9243.0	...
2909745	  660.3	  549.0	 9245.0	...
2909746	  660.1	  549.7	 9248.0	...
2909747	  659.9	  550.2	 9249.0	...
2909748	  659.9	  550.1	 9249.0	...
2909749	  660.1	  549.9	 9250.0	...
2909750	  660.4	  549.7	 9251.0	...
2909751	  660.8	  550.1	 9253.0	...
2909752	  661.0	  550.7	 9253.0	...
2909753	  660.7	  550.8	 9253.0	...
2909754	  659.9	  550.4	 9255.0	...
2909755	  659.1	  550.1	 9256.0	...
2909756	  659.0	  550.2	 9254.0	...
2909757	  659.3	  550.2	 9249.0	...
2909758	  659.3	  549.9	 9244.0	...
2909759	  659.0	  549.5	 9239.0	...
2909760	  658.9	  549.2	 9237.0	...
2909761	  659.1	  548.8	 9234.0	...
2909762	  659.3	  548.7	 9233.0	...
2909763	  659.7	  548.8	 9234.0	...
2909764	  660.0	  549.1	 9240.0	...
2909765	  660.0	  549.4	 9245.0	...
2909766	  659.6	  549.6	 9247.0	...
2909767	  659.1	  549.7	 9247.0	...
2909768	  659.1	  549.7	 9247.0	...
2909769	  659.3	  549.6	 9247.0	...
2909770	  659.5	  549.6	 9246.0	...
2909771	  659.7	  549.6	 9244.0	...
2909772	  659.6	  549.6	 9244.0	...
2909773	  659.5	  549.5	 9246.0	...
2909774	  659.4	  549.4	 9249.0	...
2909775	  659.4	  549.8	 9251.0	...
2909776	  659.4	  550.2	 9251.0	...
2909777	  659.4	  550.6	 9250.0	...
2909778	  659.5	  550.8	 9255.0	...
2909779	  659.6	  551.0	 9261.0	...
2909780	  659.7	  551.1	 9261.0	...
2909781	  659.7	  551.0	 9256.0	...
2909782	  659.6	  550.9	 9250.0	...
2909783	  659.4	  550.9	 9250.0	...
2909784	  659.3	  551.0	 9251.0	...
2909785	  659.4	  551.1	 9253.0	...
2909786	  659.8	  551.2	 9256.0	...
2909787	  660.1	  551.3	 9255.0	...
2909788	  660.3	  551.1	 9254.0	...
2909789	  659.9	  550.6	 9252.0	...
2909790	  659.5	  550.3	 9251.0	...
2909791	  659.2	  550.2	 9254.0	...
2909792	  659.4	  550.4	 9258.0	...
2909793	  659.6	  550.4	 9263.0	...
2909794	  659.9	  550.4	 9264.0	...
2909795	  660.1	  550.4	 9264.0	...
2909796	  660.3	  550.3	 9262.0	...
2909797	  660.5	  550.2	 9261.0	...
2909798	  660.6	  550.2	 9260.0	...
2909799	  660.7	  550.2	 9259.0	...
2909800	  660.7	  550.2	 9259.0	...
2909801	  660.6	  550.2	 9261.0	...
2909802	  660.6	  550.3	 9263.0	...
2909803	  660.5	  550.4	 9264.0	...
2909804	  660.2	  550.5	 9265.0	...
2909805	  659.8	  550.5	 9266.0	...
2909806	  659.8	  550.8	 9267.0	...
2909807	  660.2	  551.1	 9268.0	...
2909808	  660.6	  551.2	 9270.0	...
2909809	  660.5	  551.0	 9271.0	...
2909810	  660.5	  550.4	 9270.0	...
2909811	  660.4	  549.9	 9269.0	...
2909812	  660.4	  549.8	 9271.0	...
2909813	  660.1	  550.1	 9275.0	...
2909814	  659.9	  550.4	 9275.0	...
2909815	  659.7	  550.2	 9272.0	...
2909816	  659.6	  549.8	 9269.0	...
2909817	  659.6	  549.5	 9269.0	...
2909818	  659.7	  549.5	 9270.0	...
2909819	  659.7	  549.7	 9270.0	...
2909820	  659.6	  550.0	 9270.0	...
2909821	  659.7	  550.1	 9270.0	...
2909822	  659.8	  550.0	 9269.0	...
2909823	  659.4	  550.1	 9269.0	...
2909824	  658.9	  550.2	 9269.0	...
2909825	  658.5	  550.3	 9270.0	...
2909826	  658.6	  550.2	 9270.0	...
2909827	  658.7	  550.0	 9268.0	...
2909828	  658.9	  549.9	 9266.0	...
2909829	  659.1	  549.8	 9264.0	...
2909830	  659.4	  549.8	 9264.0	...
2909831	  659.4	  549.7	 9267.0	...
2909832	  659.4	  549.6	 9273.0	...
2909833	  659.3	  549.4	 9279.0	...
2909834	  659.3	  549.3	 9282.0	...
2909835	  659.1	  549.2	 9282.0	...
2909836	  659.1	  549.2	 9282.0	...
2909837	  659.3	  549.4	 9283.0	...
2909838	  659.7	  549.8	 9283.0	...
2909839	  660.2	  550.2	 9285.0	...
2909840	  660.6	  550.7	 9286.0	...
2909841	  660.8	  551.2	 9288.0	...
2909842	  660.8	  551.6	 9288.0	...
2909843	  660.6	  551.2	 9288.0	...
2909844	  660.7	  550.6	 9287.0	...
2909845	  660.7	  550.5	 9287.0	...
2909846	  660.9	  550.8	 9289.0	...
2909847	  660.7	  551.1	 9291.0	...
2909848	  660.4	  551.1	 9292.0	...
2909849	  660.2	  551.2	 9294.0	...
2909850	  660.4	  551.2	 9295.0	...
2909851	  660.7	  551.0	 9296.0	...
2909852	  660.6	  550.3	 9293.0	...
2909853	  660.3	  549.6	 9290.0	...
2909854	  659.9	  549.2	 9294.0	...
2909855	  659.9	  549.3	 9299.0	...
2909856	  659.8	  549.3	 9304.0	...
2909857	  659.8	  549.4	 9304.0	...
2909858	  660.3	  549.4	 9306.0	...
2909859	  660.8	  549.4	 9307.0	...
2909860	  661.2	  549.4	 9309.0	...
2909861	  661.1	  549.5	 9311.0	...
2909862	  661.0	  549.6	 9313.0	...
2909863	  660.9	  549.5	 9313.0	...
2909864	  660.8	  549.4	 9312.0	...
2909865	  660.8	  549.5	 9311.0	...
2909866	  660.8	  549.5	 9311.0	...
2909867	  660.8	  549.7	 9312.0	...
2909868	  660.9	  549.7	 9314.0	...
2909869	  660.9	  549.6	 9317.0	...
2909870	  661.0	  549.5	 9318.0	...
2909871	  661.0	  549.4	 9317.0	...
2909872	  660.8	  549.6	 9315.0	...
2909873	  660.6	  549.9	 9313.0	...
2909874	  660.5	  550.1	 9312.0	...
2909875	  660.6	  549.9	 9310.0	...
2909876	  660.9	  549.7	 9307.0	...
2909877	  661.1	  549.7	 9302.0	...
2909878	  661.3	  549.8	 9301.0	...
2909879	  661.3	  550.0	 9300.0	...
2909880	  661.2	  550.3	 9302.0	...
2909881	  661.1	  550.2	 9304.0	...
2909882	  661.1	  549.9	 9304.0	...
2909883	  661.3	  549.5	 9305.0	...
2909884	  661.4	  549.3	 9307.0	...
2909885	  661.6	  549.2	 9312.0	...
2909886	  661.8	  549.2	 9316.0	...
2909887	  662.1	  549.3	 9320.0	...
2909888	  662.2	  549.6	 9321.0	...
2909889	  662.4	  550.0	 9323.0	...
2909890	  662.3	  550.3	 9324.0	...
2909891	  662.2	  550.4	 9322.0	...
2909892	  662.0	  550.2	 9320.0	...
2909893	  662.0	  549.9	 9317.0	...
MSG	2909894 0000 _ Number On
2909894	  662.3	  550.5	 9317.0	...
2909895	  662.6	  551.2	 9316.0	...
2909896	  662.9	  551.9	 9316.0	...
2909897	  662.7	  551.8	 9316.0	...
2909898	  662.5	  551.2	 9315.0	...
2909899	  662.2	  550.8	 9315.0	...
2909900	  661.9	  550.2	 9315.0	...
2909901	  661.8	  550.2	 9315.0	...
2909902	  661.8	  550.3	 9315.0	...
2909903	  662.1	  550.8	 9316.0	...
2909904	  662.6	  551.4	 9322.0	...
2909905	  663.0	  551.8	 9329.0	...
2909906	  663.4	  551.9	 9329.0	...
2909907	  663.2	  551.7	 9322.0	...
2909908	  662.8	  551.3	 9316.0	...
2909909	  662.5	  551.3	 9319.0	...
2909910	  662.5	  551.5	 9322.0	...
2909911	  663.0	  551.8	 9325.0	...
2909912	  663.3	  551.9	 9326.0	...
2909913	  663.7	  552.0	 9327.0	...
2909914	  663.6	  552.0	 9328.0	...
2909915	  663.5	  552.4	 9328.0	...
2909916	  663.4	  552.8	 9327.0	...
2909917	  663.4	  552.8	 9328.0	...
2909918	  663.4	  552.5	 9332.0	...
2909919	  663.3	  552.1	 9339.0	...
2909920	  663.3	  552.2	 9345.0	...
2909921	  663.2	  552.2	 9348.0	...
2909922	  663.2	  552.2	 9347.0	...
2909923	  663.2	  552.2	 9345.0	...
2909924	  663.3	  552.0	 9344.0	...
2909925	  663.2	  551.8	 9342.0	...
2909926	  663.3	  551.9	 9341.0	...
2909927	  663.4	  552.0	 9341.0	...
2909928	  663.5	  552.0	 9341.0	...
2909929	  663.6	  552.2	 9342.0	...
2909930	  663.5	  552.5	 9341.0	...
2909931	  663.3	  552.7	 9340.0	...
2909932	  663.1	  552.5	 9342.0	...
2909933	  663.1	  552.4	 9345.0	...
2909934	  663.5	  552.7	 9350.0	...
2909935	  663.9	  553.0	 9352.0	...
2909936	  663.8	  553.2	 9353.0	...
2909937	  663.5	  553.0	 9353.0	...
2909938	  663.2	  552.9	 9353.0	...
2909939	  663.2	  552.8	 9353.0	...
2909940	  663.1	  552.7	 9351.0	...
2909941	  663.1	  552.6	 9348.0	...
2909942	  663.0	  552.7	 9345.0	...
2909943	  662.7	  552.7	 9347.0	...
2909944	  662.4	  552.8	 9349.0	...
2909945	  662.2	  552.9	 9350.0	...
2909946	  662.4	  552.9	 9349.0	...
2909947	  662.5	  552.9	 9347.0	...
2909948	  662.5	  553.0	 9347.0	...
2909949	  662.6	  553.1	 9348.0	...
2909950	  662.1	  553.0	 9348.0	...
2909951	  661.6	  552.7	 9348.0	...
2909952	  661.1	  552.4	 9348.0	...
2909953	  661.6	  552.4	 9348.0	...
2909954	  662.1	  552.3	 9345.0	...
2909955	  662.4	  552.3	 9342.0	...
2909956	  662.2	  552.3	 9340.0	...
2909957	  662.0	  552.4	 9340.0	...
2909958	  662.0	  552.7	 9343.0	...
2909959	  661.9	  553.0	 9346.0	...
2909960	  661.9	  553.2	 9349.0	...
2909961	  662.0	  553.2	 9347.0	...
2909962	  662.0	  553.0	 9345.0	...
2909963	  662.1	  552.8	 9344.0	...
2909964	  662.0	  553.1	 9342.0	...
2909965	  662.0	  553.7	 9339.0	...
2909966	  662.1	  554.3	 9337.0	...
2909967	  662.3	  554.5	 9334.0	...
2909968	  662.4	  554.0	 9331.0	...
2909969	  662.3	  553.4	 9333.0	...
2909970	  662.3	  553.2	 9338.0	...
2909971	  662.5	  553.7	 9342.0	...
2909972	  662.6	  554.2	 9340.0	...
2909973	  662.9	  554.2	 9338.0	...
2909974	  663.0	  554.1	 9337.0	...
2909975	  662.9	  553.9	 9340.0	...
2909976	  662.7	  553.8	 9342.0	...
2909977	  662.5	  553.8	 9346.0	...
2909978	  662.4	  553.8	 9348.0	...
2909979	  662.5	  553.8	 9349.0	...
2909980	  662.6	  554.4	 9349.0	...
2909981	  662.7	  555.0	 9349.0	...
2909982	  662.7	  555.2	 9347.0	...
2909983	  663.0	  554.8	 9345.0	...
2909984	  663.2	  554.9	 9343.0	...
2909985	  663.5	  555.4	 9343.0	...
2909986	  663.5	  555.2	 9344.0	...
2909987	  663.5	  554.4	 9348.0	...
2909988	  663.4	  553.7	 9353.0	...
2909989	  663.3	  553.8	 9354.0	...
2909990	  662.9	  554.0	 9352.0	...
2909991	  662.6	  553.9	 9350.0	...
2909992	  662.2	  553.7	 9351.0	...
2909993	  662.4	  553.5	 9352.0	...
2909994	  662.6	  553.5	 9350.0	...
2909995	  662.8	  553.9	 9348.0	...
2909996	  662.7	  554.4	 9346.0	...
2909997	  662.7	  554.8	 9347.0	...
2909998	  662.6	  554.9	 9349.0	...
2909999	  662.4	  555.1	 9350.0	...
2910000	  662.0	  555.2	 9351.0	...
2910001	  661.7	  554.9	 9352.0	...
2910002	  661.5	  554.6	 9351.0	...
2910003	  661.6	  554.3	 9350.0	...
2910004	  661.8	  554.3	 9350.0	...
2910005	  662.0	  554.4	 9350.0	...
2910006	  662.1	  554.5	 9351.0	...
2910007	  662.6	  554.6	 9351.0	...
2910008	  663.0	  554.7	 9351.0	...
2910009	  663.3	  554.9	 9351.0	...
2910010	  663.2	  554.9	 9351.0	...
2910011	  663.4	  555.2	 9351.0	...
2910012	  663.7	  555.4	 9352.0	...
2910013	  663.9	  555.3	 9354.0	...
2910014	  663.9	  555.0	 9358.0	...
2910015	  663.9	  554.9	 9363.0	...
2910016	  663.6	  555.1	 9363.0	...
2910017	  663.4	  555.4	 9359.0	...
2910018	  663.3	  555.5	 9355.0	...
2910019	  663.2	  555.6	 9356.0	...
2910020	  663.2	  555.5	 9358.0	...
2910021	  663.0	  555.6	 9362.0	...
2910022	  662.9	  555.7	 9364.0	...
2910023	  663.1	  555.7	 9365.0	...
2910024	  663.5	  555.5	 9364.0	...
2910025	  664.0	  555.3	 9363.0	...
2910026	  664.1	  555.1	 9362.0	...
2910027	  664.2	  555.1	 9361.0	...
2910028	  664.3	  555.0	 9361.0	...
2910029	  664.2	  555.1	 9363.0	...
2910030	  663.9	  554.9	 9364.0	...
2910031	  663.7	  554.6	 9364.0	...
2910032	  663.7	  554.9	 9363.0	...
2910033	  663.7	  555.4	 9361.0	...
2910034	  663.7	  555.8	 9361.0	...
2910035	  663.8	  555.7	 9361.0	...
2910036	  663.9	  555.6	 9359.0	...
2910037	  664.2	  555.9	 9357.0	...
2910038	  664.6	  556.0	 9359.0	...
2910039	  665.1	  556.2	 9360.0	...
2910040	  664.9	  556.2	 9361.0	...
2910041	  664.5	  556.3	 9359.0	...
2910042	  664.2	  556.3	 9360.0	...
2910043	  664.0	  556.2	 9360.0	...
2910044	  663.8	  556.2	 9361.0	...
2910045	  663.6	  556.1	 9363.0	...
2910046	  663.6	  556.2	 9365.0	...
2910047	  663.7	  556.2	 9367.0	...
2910048	  663.6	  556.2	 9366.0	...
2910049	  663.5	  556.2	 9366.0	...
2910050	  663.5	  556.2	 9366.0	...
2910051	  663.6	  556.7	 9365.0	...
2910052	  663.7	  557.2	 9363.0	...
2910053	  663.8	  557.6	 9359.0	...
2910054	  663.9	  557.7	 9357.0	...
2910055	  663.9	  557.8	 9355.0	...
2910056	  664.0	  557.8	 9353.0	...
2910057	  664.1	  557.7	 9351.0	...
2910058	  664.5	  557.6	 9356.0	...
2910059	  664.7	  557.6	 9363.0	...
2910060	  664.9	  557.5	 9362.0	...
2910061	  664.9	  557.3	 9355.0	...
2910062	  664.9	  557.3	 9350.0	...
2910063	  664.9	  557.2	 9353.0	...
2910064	  664.9	  557.2	 9355.0	...
2910065	  664.9	  557.3	 9352.0	...
2910066	  664.8	  557.3	 9349.0	...
2910067	  664.9	  557.3	 9346.0	...
2910068	  664.9	  557.3	 9344.0	...
2910069	  664.8	  557.4	 9342.0	...
2910070	  664.6	  557.5	 9344.0	...
2910071	  664.4	  557.7	 9348.0	...
2910072	  664.4	  558.0	 9353.0	...
2910073	  664.5	  558.2	 9355.0	...
2910074	  664.5	  557.9	 9351.0	...
2910075	  664.3	  557.5	 9348.0	...
2910076	  664.3	  557.0	 9345.0	...
2910077	  664.4	  557.4	 9348.0	...
2910078	  664.4	  557.6	 9351.0	...
2910079	  664.4	  557.8	 9352.0	...
2910080	  664.4	  557.8	 9352.0	...
2910081	  664.6	  557.8	 9353.0	...
2910082	  664.8	  557.7	 9355.0	...
2910083	  665.1	  557.8	 9357.0	...
2910084	  665.3	  557.7	 9357.0	...
2910085	  665.4	  557.7	 9357.0	...
2910086	  665.4	  557.6	 9357.0	...
2910087	  665.6	  557.7	 9358.0	...
2910088	  665.8	  557.8	 9359.0	...
2910089	  665.9	  557.9	 9359.0	...
2910090	  665.9	  557.9	 9357.0	...
2910091	  665.9	  557.9	 9353.0	...
2910092	  665.7	  557.9	 9351.0	...
2910093	  665.5	  557.7	 9349.0	...
2910094	  665.3	  557.6	 9348.0	...
2910095	  665.2	  557.7	 9346.0	...
2910096	  665.1	  557.9	 9345.0	...
2910097	  665.1	  558.0	 9346.0	...
2910098	  665.2	  557.9	 9346.0	...
2910099	  665.3	  557.9	 9346.0	...
2910100	  665.2	  558.1	 9344.0	...
2910101	  664.8	  557.7	 9343.0	...
2910102	  664.5	  557.1	 9343.0	...
2910103	  664.4	  556.5	 9342.0	...
2910104	  664.4	  556.4	 9339.0	...
2910105	  664.3	  556.7	 9336.0	...
2910106	  664.4	  557.1	 9335.0	...
2910107	  664.6	  557.4	 9334.0	...
2910108	  664.8	  557.5	 9333.0	...
2910109	  664.7	  557.6	 9331.0	...
2910110	  664.7	  557.5	 9329.0	...
2910111	  664.6	  557.6	 9328.0	...
2910112	  664.5	  557.8	 9328.0	...
2910113	  664.7	  557.9	 9332.0	...
2910114	  665.0	  558.0	 9336.0	...
2910115	  665.4	  558.2	 9339.0	...
2910116	  665.5	  558.2	 9339.0	...
2910117	  665.5	  558.1	 9339.0	...
2910118	  665.3	  558.1	 9340.0	...
2910119	  665.1	  558.2	 9340.0	...
2910120	  665.2	  558.3	 9339.0	...
2910121	  665.3	  558.5	 9337.0	...
2910122	  665.3	  558.8	 9336.0	...
2910123	  665.3	  559.3	 9336.0	...
2910124	  665.6	  559.6	 9337.0	...
2910125	  666.0	  559.7	 9336.0	...
2910126	  665.9	  559.7	 9330.0	...
2910127	  665.4	  559.8	 9323.0	...
2910128	  664.9	  559.8	 9316.0	...
2910129	  664.7	  559.6	 9316.0	...
2910130	  664.5	  559.3	 9317.0	...
2910131	  664.4	  559.1	 9323.0	...
2910132	  664.4	  559.0	 9327.0	...
2910133	  664.5	  558.9	 9329.0	...
2910134	  664.6	  558.8	 9324.0	...
2910135	  664.8	  558.7	 9320.0	...
2910136	  665.0	  558.6	 9318.0	...
2910137	  665.0	  558.5	 9318.0	...
2910138	  665.1	  558.5	 9317.0	...
2910139	  665.1	  558.5	 9317.0	...
2910140	  665.1	  558.6	 9317.0	...
2910141	  665.1	  558.6	 9318.0	...
2910142	  665.0	  558.5	 9319.0	...
2910143	  665.1	  558.5	 9318.0	...
2910144	  665.2	  558.7	 9317.0	...
2910145	  665.3	  558.9	 9316.0	...
2910146	  665.3	  559.0	 9315.0	...
2910147	  665.4	  558.9	 9315.0	...
2910148	  665.5	  559.0	 9314.0	...
2910149	  665.6	  559.0	 9314.0	...
2910150	  665.7	  559.0	 9313.0	...
2910151	  665.7	  559.0	 9309.0	...
2910152	  665.7	  559.0	 9306.0	...
2910153	  665.6	  558.9	 9302.0	...
2910154	  665.5	  558.8	 9302.0	...
2910155	  665.3	  558.8	 9302.0	...
2910156	  665.0	  558.8	 9302.0	...
2910157	  664.7	  558.8	 9303.0	...
2910158	  664.7	  558.8	 9303.0	...
2910159	  664.7	  558.6	 9302.0	...
2910160	  664.7	  558.4	 9302.0	...
2910161	  664.5	  558.3	 9302.0	...
2910162	  664.3	  558.3	 9302.0	...
2910163	  664.4	  558.6	 9303.0	...
2910164	  664.7	  558.8	 9304.0	...
2910165	  664.8	  559.1	 9302.0	...
2910166	  664.6	  559.4	 9298.0	...
2910167	  664.6	  559.6	 9291.0	...
2910168	  664.6	  559.6	 9285.0	...
2910169	  664.5	  559.2	 9283.0	...
2910170	  664.4	  558.9	 9285.0	...
2910171	  664.2	  558.7	 9288.0	...
2910172	  664.2	  559.0	 9289.0	...
2910173	  664.3	  559.4	 9287.0	...
2910174	  664.3	  559.4	 9285.0	...
2910175	  664.4	  559.1	 9282.0	...
2910176	  664.5	  558.8	 9281.0	...
2910177	  664.5	  558.8	 9280.0	...
2910178	  664.4	  559.0	 9279.0	...
2910179	  664.2	  559.3	 9280.0	...
2910180	  663.9	  559.6	 9281.0	...
2910181	  663.8	  559.7	 9282.0	...
2910182	  663.9	  559.6	 9284.0	...
2910183	  664.0	  559.8	 9285.0	...
2910184	  664.2	  560.1	 9285.0	...
2910185	  664.1	  560.4	 9286.0	...
2910186	  664.2	  560.4	 9287.0	...
2910187	  664.3	  559.9	 9288.0	...
2910188	  664.2	  559.4	 9287.0	...
2910189	  663.9	  559.0	 9281.0	...
2910190	  663.7	  559.0	 9275.0	...
2910191	  663.4	  559.1	 9270.0	...
2910192	  663.3	  559.2	 9269.0	...
2910193	  663.3	  559.2	 9267.0	...
2910194	  663.3	  559.1	 9265.0	...
2910195	  663.3	  559.0	 9265.0	...
2910196	  663.2	  558.9	 9265.0	...
2910197	  663.2	  558.9	 9266.0	...
2910198	  663.1	  559.0	 9266.0	...
2910199	  663.0	  559.1	 9267.0	...
MSG	2910200 0000 _ Number Off
2910200	  662.7	  559.2	 9267.0	...
2910201	  662.6	  559.5	 9266.0	...
2910202	  662.9	  559.7	 9264.0	...
2910203	  663.3	  560.0	 9262.0	...
2910204	  663.6	  559.5	 9262.0	...
2910205	  663.8	  558.9	 9261.0	...
2910206	  663.9	  558.6	 9261.0	...
2910207	  664.2	  559.3	 9259.0	...
2910208	  664.2	  560.0	 9258.0	...
2910209	  664.4	  560.2	 9259.0	...
2910210	  664.5	  560.5	 9261.0	...
2910211	  664.6	  560.9	 9264.0	...
2910212	  664.4	  561.3	 9261.0	...
2910213	  663.9	  561.0	 9256.0	...
2910214	  663.6	  560.5	 9251.0	...
2910215	  663.5	  560.1	 9246.0	...
2910216	  663.7	  559.8	 9244.0	...
2910217	  664.0	  559.7	 9244.0	...
2910218	  663.9	  560.0	 9247.0	...
2910219	  664.0	  560.4	 9248.0	...
2910220	  664.1	  560.7	 9245.0	...
2910221	  664.1	  560.5	 9243.0	...
2910222	  664.0	  560.3	 9243.0	...
2910223	  663.7	  560.3	 9244.0	...
2910224	  663.4	  560.3	 9245.0	...
2910225	  663.2	  560.3	 9245.0	...
2910226	  663.2	  560.7	 9246.0	...
2910227	  663.2	  561.1	 9245.0	...
2910228	  663.5	  561.3	 9245.0	...
2910229	  663.7	  561.3	 9241.0	...
2910230	  663.6	  561.2	 9236.0	...
2910231	  663.1	  561.0	 9232.0	...
2910232	  662.9	  560.8	 9232.0	...
2910233	  663.1	  560.7	 9232.0	...
2910234	  663.2	  561.3	 9230.0	...
2910235	  663.2	  561.9	 9228.0	...
2910236	  663.2	  562.2	 9228.0	...
2910237	  662.8	  561.9	 9228.0	...
2910238	  662.4	  561.6	 9230.0	...
2910239	  662.2	  561.5	 9231.0	...
2910240	  662.2	  561.5	 9230.0	...
2910241	  662.3	  561.6	 9227.0	...
2910242	  662.2	  561.6	 9223.0	...
2910243	  662.1	  561.5	 9222.0	...
2910244	  662.2	  561.4	 9222.0	...
2910245	  662.4	  561.2	 9222.0	...
2910246	  662.1	  561.1	 9218.0	...
2910247	  661.7	  561.3	 9213.0	...
2910248	  661.2	  561.7	 9209.0	...
2910249	  661.2	  562.1	 9210.0	...
2910250	  661.1	  562.2	 9209.0	...
2910251	  661.0	  562.4	 9207.0	...
2910252	  661.0	  562.5	 9205.0	...
2910253	  660.9	  562.6	 9205.0	...
2910254	  660.9	  562.2	 9204.0	...
2910255	  660.8	  561.9	 9202.0	...
2910256	  660.8	  561.6	 9200.0	...
2910257	  660.8	  561.7	 9196.0	...
2910258	  660.5	  561.9	 9192.0	...
2910259	  660.1	  562.0	 9189.0	...
2910260	  659.8	  562.1	 9188.0	...
2910261	  659.9	  562.0	 9187.0	...
2910262	  660.1	  562.0	 9186.0	...
2910263	  660.3	  562.1	 9187.0	...
2910264	  660.6	  562.2	 9191.0	...
2910265	  660.6	  562.4	 9196.0	...
2910266	  660.7	  562.6	 9198.0	...
2910267	  660.6	  563.0	 9198.0	...
2910268	  660.5	  563.3	 9198.0	...
2910269	  660.4	  563.3	 9197.0	...
2910270	  660.5	  563.3	 9195.0	...
2910271	  660.6	  563.4	 9197.0	...
2910272	  660.7	  563.4	 9199.0	...
2910273	  660.8	  563.6	 9202.0	...
2910274	  660.8	  563.8	 9202.0	...
2910275	  660.9	  563.7	 9201.0	...
2910276	  660.5	  563.4	 9199.0	...
2910277	  660.1	  563.1	 9198.0	...
2910278	  660.0	  563.5	 9198.0	...
2910279	  660.4	  563.9	 9197.0	...
2910280	  660.7	  564.3	 9196.0	...
2910281	  660.7	  564.2	 9193.0	...
2910282	  660.7	  564.2	 9191.0	...
2910283	  660.6	  564.2	 9188.0	...
2910284	  660.8	  564.3	 9186.0	...
2910285	  660.9	  564.3	 9185.0	...
2910286	  660.8	  564.3	 9182.0	...
2910287	  660.6	  564.3	 9179.0	...
2910288	  660.4	  564.5	 9175.0	...
2910289	  660.5	  564.7	 9175.0	...
2910290	  660.9	  564.8	 9174.0	...
2910291	  661.1	  564.5	 9174.0	...
2910292	  661.2	  564.2	 9175.0	...
2910293	  661.2	  564.2	 9176.0	...
2910294	  661.2	  564.2	 9175.0	...
2910295	  661.1	  564.4	 9173.0	...
2910296	  661.0	  564.5	 9170.0	...
2910297	  660.9	  564.6	 9169.0	...
2910298	  660.9	  564.2	 9169.0	...
2910299	  660.9	  564.1	 9170.0	...
2910300	  660.9	  563.9	 9169.0	...
2910301	  660.9	  563.9	 9169.0	...
2910302	  661.0	  563.9	 9168.0	...
2910303	  661.1	  563.9	 9167.0	...
2910304	  661.0	  563.9	 9168.0	...
2910305	  660.9	  563.9	 9169.0	...
2910306	  660.8	  563.9	 9169.0	...
2910307	  660.8	  563.9	 9168.0	...
2910308	  660.9	  564.0	 9167.0	...
2910309	  660.9	  564.1	 9167.0	...
2910310	  660.9	  564.3	 9167.0	...
2910311	  660.9	  564.4	 9163.0	...
2910312	  660.9	  564.0	 9158.0	...
2910313	  660.9	  563.6	 9154.0	...
2910314	  660.8	  563.0	 9151.0	...
2910315	  660.7	  563.0	 9148.0	...
2910316	  660.5	  562.9	 9147.0	...
2910317	  660.0	  562.8	 9149.0	...
2910318	  659.6	  562.7	 9147.0	...
2910319	  659.6	  562.9	 9142.0	...
2910320	  659.8	  563.2	 9138.0	...
2910321	  660.0	  563.4	 9138.0	...
2910322	  660.0	  563.1	 9139.0	...
2910323	  659.9	  562.8	 9138.0	...
2910324	  660.1	  562.7	 9138.0	...
2910325	  660.4	  563.0	 9138.0	...
2910326	  660.6	  563.1	 9138.0	...
2910327	  660.4	  563.2	 9139.0	...
2910328	  660.2	  563.1	 9140.0	...
2910329	  660.0	  563.2	 9142.0	...
2910330	  659.9	  563.2	 9142.0	...
2910331	  659.9	  563.5	 9140.0	...
2910332	  659.8	  563.7	 9138.0	...
2910333	  659.7	  563.7	 9135.0	...
2910334	  659.7	  563.5	 9134.0	...
2910335	  659.7	  563.3	 9134.0	...
2910336	  659.7	  563.6	 9134.0	...
2910337	  659.7	  563.9	 9134.0	...
2910338	  659.7	  563.9	 9131.0	...
2910339	  659.6	  563.4	 9129.0	...
2910340	  659.5	  563.5	 9127.0	...
2910341	  659.4	  564.0	 9127.0	...
2910342	  659.4	  564.5	 9126.0	...
2910343	  659.7	  564.6	 9126.0	...
2910344	  659.9	  564.8	 9125.0	...
2910345	  660.0	  565.1	 9125.0	...
2910346	  660.0	  564.7	 9127.0	...
2910347	  660.0	  564.2	 9130.0	...
2910348	  660.2	  564.0	 9133.0	...
2910349	  660.2	  564.3	 9132.0	...
2910350	  659.9	  564.8	 9130.0	...
2910351	  659.6	  565.0	 9127.0	...
2910352	  659.3	  564.7	 9125.0	...
2910353	  659.3	  564.3	 9124.0	...
2910354	  659.4	  564.1	 9122.0	...
2910355	  659.4	  564.4	 9121.0	...
2910356	  659.4	  564.3	 9121.0	...
2910357	  659.4	  564.1	 9122.0	...
2910358	  659.6	  564.3	 9121.0	...
2910359	  659.8	  564.7	 9119.0	...
2910360	  659.5	  564.8	 9118.0	...
2910361	  658.9	  564.4	 9118.0	...
2910362	  658.3	  564.0	 9118.0	...
2910363	  658.3	  564.1	 9117.0	...
2910364	  658.4	  564.3	 9117.0	...
2910365	  658.5	  564.3	 9109.0	...
2910366	  658.5	  564.2	 9102.0	...
2910367	  658.8	  564.0	 9095.0	...
2910368	  659.1	  564.3	 9097.0	...
2910369	  659.4	  564.7	 9101.0	...
2910370	  659.3	  565.2	 9105.0	...
2910371	  659.2	  565.2	 9108.0	...
2910372	  659.5	  565.3	 9109.0	...
2910373	  659.8	  565.0	 9108.0	...
2910374	  659.4	  564.7	 9106.0	...
2910375	  658.7	  564.5	 9106.0	...
2910376	  658.0	  564.6	 9107.0	...
2910377	  658.1	  564.5	 9102.0	...
2910378	  658.2	  564.3	 9095.0	...
2910379	  658.6	  564.0	 9089.0	...
2910380	  659.0	  563.9	 9090.0	...
2910381	  659.0	  563.8	 9090.0	...
2910382	  658.4	  563.9	 9089.0	...
2910383	  657.9	  564.1	 9089.0	...
2910384	  657.9	  564.2	 9090.0	...
2910385	  658.0	  564.4	 9092.0	...
2910386	  658.2	  564.5	 9096.0	...
2910387	  658.2	  564.5	 9099.0	...
2910388	  658.2	  564.5	 9099.0	...
2910389	  658.2	  564.5	 9096.0	...
2910390	  658.1	  564.4	 9092.0	...
2910391	  658.0	  564.3	 9089.0	...
2910392	  657.9	  564.2	 9087.0	...
2910393	  658.1	  564.3	 9086.0	...
2910394	  658.4	  564.6	 9086.0	...
2910395	  658.6	  564.8	 9085.0	...
2910396	  658.6	  564.9	 9084.0	...
2910397	  658.3	  564.9	 9084.0	...
2910398	  658.1	  564.8	 9080.0	...
2910399	  657.9	  564.8	 9076.0	...
2910400	  658.0	  564.7	 9072.0	...
2910401	  657.9	  564.7	 9073.0	...
2910402	  657.7	  564.8	 9074.0	...
2910403	  657.5	  564.9	 9076.0	...
2910404	  657.4	  564.5	 9077.0	...
2910405	  657.4	  564.1	 9076.0	...
2910406	  657.4	  564.0	 9075.0	...
2910407	  657.5	  564.3	 9073.0	...
2910408	  657.7	  564.6	 9071.0	...
2910409	  657.9	  564.6	 9068.0	...
2910410	  658.4	  564.5	 9066.0	...
2910411	  658.9	  564.4	 9063.0	...
2910412	  659.3	  564.1	 9060.0	...
2910413	  659.1	  563.9	 9058.0	...
2910414	  658.9	  563.8	 9054.0	...
2910415	  658.7	  563.8	 9052.0	...
2910416	  658.6	  563.6	 9051.0	...
2910417	  658.3	  563.3	 9051.0	...
2910418	  658.0	  563.4	 9053.0	...
2910419	  657.7	  563.7	 9054.0	...
2910420	  657.8	  563.7	 9055.0	...
2910421	  658.4	  563.3	 9059.0	...
2910422	  658.8	  562.8	 9062.0	...
2910423	  659.2	  562.6	 9066.0	...
2910424	  659.2	  562.5	 9064.0	...
2910425	  659.1	  562.8	 9063.0	...
2910426	  659.1	  563.1	 9059.0	...
2910427	  659.0	  563.3	 9057.0	...
2910428	  658.9	  563.1	 9055.0	...
2910429	  658.5	  562.5	 9055.0	...
2910430	  658.2	  561.9	 9054.0	...
2910431	  657.8	  561.7	 9051.0	...
2910432	  657.6	  562.0	 9050.0	...
2910433	  658.1	  562.6	 9049.0	...
2910434	  658.6	  562.9	 9047.0	...
2910435	  658.9	  563.2	 9044.0	...
2910436	  658.4	  563.2	 9039.0	...
2910437	  657.9	  563.1	 9037.0	...
2910438	  657.8	  563.0	 9032.0	...
2910439	  657.7	  563.0	 9030.0	...
2910440	  657.7	  562.9	 9031.0	...
2910441	  657.9	  562.7	 9035.0	...
2910442	  658.2	  562.5	 9038.0	...
2910443	  658.6	  562.5	 9037.0	...
2910444	  658.9	  562.6	 9037.0	...
2910445	  658.8	  562.7	 9038.0	...
2910446	  658.6	  562.3	 9040.0	...
2910447	  658.4	  561.9	 9041.0	...
2910448	  658.2	  561.5	 9038.0	...
2910449	  658.0	  561.8	 9034.0	...
2910450	  657.8	  562.0	 9030.0	...
2910451	  657.8	  562.1	 9030.0	...
2910452	  657.8	  562.1	 9030.0	...
2910453	  658.2	  562.2	 9031.0	...
2910454	  658.5	  562.2	 9032.0	...
2910455	  658.9	  562.3	 9033.0	...
2910456	  658.9	  562.4	 9037.0	...
2910457	  659.2	  562.4	 9042.0	...
2910458	  659.5	  562.5	 9046.0	...
2910459	  659.8	  562.6	 9047.0	...
2910460	  659.7	  562.6	 9047.0	...
2910461	  659.6	  562.6	 9044.0	...
2910462	  659.8	  562.6	 9040.0	...
2910463	  660.2	  562.7	 9035.0	...
2910464	  660.2	  562.7	 9034.0	...
2910465	  660.0	  562.8	 9031.0	...
2910466	  659.8	  562.9	 9028.0	...
2910467	  659.9	  563.0	 9026.0	...
2910468	  659.9	  562.7	 9025.0	...
2910469	  660.2	  562.3	 9024.0	...
2910470	  660.4	  562.2	 9023.0	...
2910471	  660.7	  562.5	 9022.0	...
2910472	  660.6	  562.5	 9021.0	...
2910473	  660.4	  562.2	 9021.0	...
2910474	  660.2	  561.8	 9020.0	...
2910475	  660.1	  561.8	 9018.0	...
2910476	  660.1	  561.8	 9017.0	...
2910477	  660.1	  561.8	 9018.0	...
2910478	  660.2	  561.7	 9021.0	...
2910479	  660.3	  561.6	 9024.0	...
2910480	  660.3	  561.4	 9027.0	...
2910481	  660.3	  561.4	 9023.0	...
2910482	  660.1	  561.4	 9018.0	...
2910483	  660.1	  561.4	 9019.0	...
2910484	  660.0	  561.4	 9022.0	...
2910485	  660.0	  561.2	 9022.0	...
2910486	  660.0	  561.1	 9017.0	...
2910487	  660.0	  561.0	 9015.0	...
2910488	  660.1	  561.0	 9015.0	...
2910489	  660.1	  561.0	 9013.0	...
2910490	  660.1	  561.0	 9009.0	...
2910491	  660.5	  560.9	 9005.0	...
2910492	  660.9	  560.5	 9006.0	...
2910493	  661.4	  560.2	 9009.0	...
2910494	  661.3	  560.0	 9009.0	...
2910495	  661.2	  560.0	 9004.0	...
2910496	  661.1	  560.0	 8999.0	...
2910497	  661.1	  560.0	 8995.0	...
2910498	  661.0	  559.3	 8996.0	...
2910499	  660.9	  558.6	 8996.0	...
2910500	  660.9	  557.9	 8997.0	...
2910501	  660.9	  557.9	 8997.0	...
2910502	  660.9	  557.5	 8997.0	...
2910503	  660.8	  557.2	 8998.0	...
2910504	  661.0	  557.2	 8996.0	...
2910505	  661.1	  557.6	 8993.0	...
2910506	  661.3	  557.6	 8992.0	...
2910507	  661.3	  557.3	 8993.0	...
2910508	  661.4	  557.0	 8994.0	...
2910509	  661.6	  557.3	 8992.0	...
2910510	  661.7	  557.7	 8985.0	...
2910511	  661.6	  557.8	 8980.0	...
2910512	  661.4	  557.3	 8977.0	...
2910513	  661.2	  556.7	 8977.0	...
2910514	  661.2	  556.5	 8976.0	...
2910515	  661.2	  556.3	 8976.0	...
2910516	  661.2	  556.2	 8973.0	...
2910517	  661.1	  556.0	 8970.0	...
2910518	  661.0	  556.0	 8972.0	...
2910519	  661.0	  556.0	 8977.0	...
2910520	  661.2	  556.2	 8981.0	...
2910521	  661.5	  556.4	 8978.0	...
2910522	  661.8	  556.3	 8976.0	...
2910523	  661.9	  555.8	 8976.0	...
2910524	  661.8	  555.2	 8977.0	...
2910525	  661.8	  554.9	 8973.0	...
2910526	  661.7	  554.7	 8968.0	...
2910527	  661.7	  554.8	 8963.0	...
2910528	  661.7	  554.9	 8963.0	...
2910529	  661.7	  555.0	 8963.0	...
2910530	  661.7	  554.8	 8960.0	...
2910531	  661.7	  554.4	 8956.0	...
2910532	  661.6	  554.1	 8953.0	...
2910533	  661.7	  554.0	 8954.0	...
2910534	  661.8	  554.1	 8954.0	...
2910535	  661.7	  554.0	 8954.0	...
2910536	  661.5	  553.7	 8953.0	...
2910537	  661.5	  553.5	 8953.0	...
2910538	  661.7	  553.2	 8953.0	...
2910539	  661.8	  552.8	 8953.0	...
2910540	  661.8	  552.4	 8953.0	...
2910541	  662.0	  552.4	 8952.0	...
2910542	  662.2	  552.3	 8952.0	...
2910543	  662.5	  551.9	 8952.0	...
2910544	  662.4	  551.4	 8951.0	...
2910545	  662.6	  550.8	 8949.0	...
2910546	  662.7	  551.0	 8947.0	...
2910547	  662.7	  551.4	 8946.0	...
2910548	  662.8	  551.6	 8947.0	...
2910549	  662.7	  551.4	 8947.0	...
2910550	  662.7	  551.2	 8949.0	...
2910551	  662.5	  550.7	 8950.0	...
2910552	  662.2	  550.3	 8949.0	...
2910553	  662.0	  549.8	 8948.0	...
2910554	  661.8	  549.9	 8945.0	...
2910555	  661.8	  550.0	 8943.0	...
2910556	  661.7	  549.8	 8941.0	...
2910557	  661.6	  549.4	 8942.0	...
2910558	  661.7	  549.0	 8942.0	...
2910559	  661.9	  548.9	 8942.0	...
2910560	  662.1	  548.8	 8941.0	...
2910561	  662.3	  548.6	 8941.0	...
2910562	  662.5	  548.4	 8940.0	...
2910563	  662.9	  548.3	 8938.0	...
2910564	  663.0	  548.2	 8937.0	...
2910565	  663.1	  548.1	 8936.0	...
2910566	  663.1	  547.9	 8936.0	...
2910567	  663.1	  547.8	 8935.0	...
2910568	  663.1	  547.7	 8933.0	...
2910569	  663.1	  547.7	 8932.0	...
2910570	  663.1	  547.7	 8931.0	...
2910571	  663.1	  547.7	 8932.0	...
2910572	  663.3	  547.8	 8932.0	...
2910573	  663.4	  547.9	 8933.0	...
2910574	  663.5	  547.9	 8934.0	...
2910575	  663.6	  547.9	 8935.0	...
2910576	  663.8	  547.8	 8933.0	...
2910577	  663.9	  547.7	 8930.0	...
2910578	  664.0	  547.7	 8927.0	...
2910579	  664.1	  547.7	 8926.0	...
2910580	  664.1	  547.5	 8918.0	...
2910581	  664.1	  547.3	 8910.0	...
2910582	  664.1	  547.3	 8905.0	...
2910583	  664.3	  547.4	 8910.0	...
2910584	  664.5	  547.6	 8914.0	...
2910585	  664.8	  547.5	 8916.0	...
2910586	  664.8	  546.8	 8916.0	...
2910587	  664.9	  546.2	 8917.0	...
2910588	  664.9	  545.7	 8916.0	...
2910589	  665.0	  545.6	 8915.0	...
2910590	  665.1	  545.6	 8909.0	...
2910591	  665.2	  545.6	 8903.0	...
2910592	  665.1	  545.7	 8898.0	...
2910593	  664.9	  545.4	 8898.0	...
2910594	  664.8	  545.0	 8899.0	...
2910595	  664.7	  544.6	 8901.0	...
2910596	  664.7	  544.6	 8898.0	...
2910597	  664.9	  544.6	 8893.0	...
2910598	  665.1	  544.7	 8888.0	...
2910599	  665.4	  544.2	 8894.0	...
2910600	  665.5	  543.7	 8903.0	...
2910601	  665.7	  543.1	 8910.0	...
2910602	  665.9	  543.1	 8905.0	...
2910603	  666.1	  543.0	 8902.0	...
2910604	  666.2	  543.0	 8901.0	...
2910605	  666.3	  542.9	 8900.0	...
2910606	  666.3	  542.8	 8896.0	...
2910607	  666.2	  542.9	 8893.0	...
2910608	  666.1	  543.1	 8892.0	...
2910609	  666.1	  543.4	 8890.0	...
2910610	  665.9	  543.6	 8888.0	...
2910611	  665.7	  543.5	 8886.0	...
2910612	  665.5	  543.4	 8885.0	...
2910613	  665.5	  543.3	 8883.0	...
2910614	  665.2	  543.2	 8882.0	...
2910615	  664.9	  543.2	 8885.0	...
2910616	  665.2	  542.9	 8888.0	...
2910617	  665.8	  542.6	 8890.0	...
2910618	  666.4	  542.4	 8889.0	...
2910619	  666.4	  542.5	 8888.0	...
2910620	  666.3	  542.2	 8887.0	...
2910621	  666.2	  542.0	 8882.0	...
2910622	  666.1	  541.6	 8877.0	...
2910623	  666.1	  541.5	 8871.0	...
2910624	  666.1	  541.7	 8871.0	...
2910625	  666.1	  541.8	 8865.0	...
2910626	  666.1	  541.9	 8858.0	...
2910627	  666.1	  541.9	 8851.0	...
2910628	  666.1	  541.9	 8848.0	...
2910629	  666.0	  541.8	 8847.0	...
2910630	  666.3	  541.7	 8850.0	...
2910631	  666.4	  541.6	 8855.0	...
2910632	  666.7	  541.5	 8860.0	...
2910633	  666.6	  541.6	 8857.0	...
2910634	  666.3	  541.6	 8849.0	...
2910635	  665.9	  541.5	 8842.0	...
2910636	  666.0	  541.3	 8842.0	...
2910637	  666.4	  541.4	 8848.0	...
2910638	  666.7	  541.5	 8855.0	...
2910639	  666.6	  541.3	 8858.0	...
2910640	  666.3	  540.9	 8859.0	...
2910641	  666.2	  540.6	 8856.0	...
2910642	  666.2	  540.5	 8853.0	...
2910643	  666.1	  540.6	 8849.0	...
2910644	  666.0	  540.7	 8845.0	...
2910645	  666.2	  540.1	 8841.0	...
2910646	  666.3	  539.4	 8838.0	...
2910647	  666.3	  539.1	 8839.0	...
2910648	  666.1	  539.3	 8833.0	...
2910649	  666.0	  539.3	 8827.0	...
2910650	  666.1	  538.9	 8822.0	...
2910651	  666.2	  538.7	 8824.0	...
2910652	  666.3	  538.9	 8826.0	...
2910653	  666.5	  539.1	 8826.0	...
2910654	  666.8	  539.3	 8826.0	...
2910655	  667.1	  539.4	 8825.0	...
2910656	  667.2	  539.2	 8826.0	...
2910657	  667.3	  539.0	 8827.0	...
2910658	  667.4	  538.7	 8824.0	...
2910659	  667.5	  538.6	 8819.0	...
2910660	  667.4	  538.4	 8809.0	...
2910661	  667.3	  538.4	 8802.0	...
2910662	  667.5	  538.3	 8803.0	...
2910663	  667.9	  538.3	 8807.0	...
2910664	  668.0	  538.1	 8804.0	...
2910665	  667.8	  537.8	 8797.0	...
2910666	  667.6	  537.2	 8793.0	...
2910667	  667.7	  536.9	 8797.0	...
2910668	  667.7	  536.5	 8800.0	...
2910669	  667.9	  536.3	 8799.0	...
2910670	  668.1	  536.9	 8797.0	...
2910671	  668.4	  537.9	 8796.0	...
2910672	  668.5	  538.9	 8795.0	...
2910673	  669.2	  539.4	 8795.0	...
2910674	  670.0	  540.1	 8795.0	...
2910675	  670.9	  541.2	 8794.0	...
2910676	  671.0	  542.6	 8793.0	...
2910677	  671.0	  543.6	 8792.0	...
2910678	  671.1	  544.8	 8782.0	...
2910679	  671.2	  546.6	 8771.0	...
2910680	  671.3	  548.2	 8760.0	...
2910681	  671.5	  550.3	 8758.0	...
2910682	  671.5	  551.7	 8753.0	...
2910683	  671.6	  553.8	 8748.0	...
2910684	  671.5	  554.8	 8744.0	...
2910685	  671.2	  555.6	 8742.0	...
2910686	  670.8	  555.2	 8741.0	...
EFIX R   2909590	2910686	1097	  662.2	  555.5	   9182
SSACC R  2910687
2910687	  670.5	  554.9	 8740.0	...
2910688	  670.6	  554.6	 8744.0	...
2910689	  670.6	  554.2	 8749.0	...
2910690	  670.5	  553.9	 8759.0	...
2910691	  670.6	  554.8	 8766.0	...
2910692	  671.0	  557.0	 8772.0	...
2910693	  672.0	  561.3	 8769.0	...
2910694	  673.3	  568.0	 8756.0	...
2910695	  675.6	  578.1	 8733.0	...
2910696	  678.9	  592.2	 8696.0	...
2910697	  681.8	  608.0	 8652.0	...
2910698	  685.3	  627.0	 8601.0	...
2910699	  688.1	  646.8	 8537.0	...
2910700	  692.1	  668.3	 8468.0	...
2910701	  695.9	  691.0	 8389.0	...
2910702	  700.2	  715.4	 8323.0	...
2910703	  703.9	  741.3	 8240.0	...
2910704	  707.4	  767.6	 8154.0	...
2910705	  711.7	  796.3	 8040.0	...
2910706	  716.3	  826.4	 7925.0	...
2910707	  722.3	  860.6	 7787.0	...
2910708	  729.3	  896.5	 7636.0	...
2910709	  737.5	  935.9	 7472.0	...
2910710	  746.3	  976.0	 7308.0	...
2910711	  753.9	 1016.8	 7151.0	...
2910712	  761.5	 1057.4	 6994.0	...
2910713	  769.0	 1098.4	 6831.0	...
2910714	  776.6	 1138.8	 6669.0	...
2910715	  786.3	 1182.5	 6484.0	...
2910716	  800.6	 1230.1	 6279.0	...
2910717	  818.6	 1287.5	 6034.0	...
2910718	  840.2	 1348.4	 5775.0	...
2910719	  862.1	 1411.2	 5508.0	...
2910720	  885.9	 1472.6	 5239.0	...
2910721	  910.9	 1536.2	 4949.0	...
2910722	  939.5	 1601.8	 4646.0	...
2910723	  963.1	 1670.4	 4348.0	...
2910724	  980.6	 1734.2	 4081.0	...
2910725	  993.0	 1802.4	 3793.0	...
2910726	 1006.9	 1867.4	 3534.0	...
2910727	 1026.3	 1936.8	 3268.0	...
2910728	 1039.7	 1978.8	 3122.0	...
2910729	 1048.1	 2000.8	 3037.0	...
2910730	 1048.1	 2000.8	 3037.0	...
SBLINK R 2910731
2910731	   .	   .	    0.0	...
2910732	   .	   .	    0.0	...
2910733	   .	   .	    0.0	...
2910734	   .	   .	    0.0	...
2910735	   .	   .	    0.0	...
2910736	   .	   .	    0.0	...
2910737	   .	   .	    0.0	...
2910738	   .	   .	    0.0	...
2910739	   .	   .	    0.0	...
2910740	   .	   .	    0.0	...
2910741	   .	   .	    0.0	...
2910742	   .	   .	    0.0	...
2910743	   .	   .	    0.0	...
2910744	   .	   .	    0.0	...
2910745	   .	   .	    0.0	...
2910746	   .	   .	    0.0	...
2910747	   .	   .	    0.0	...
2910748	   .	   .	    0.0	...
2910749	   .	   .	    0.0	...
2910750	   .	   .	    0.0	...
2910751	   .	   .	    0.0	...
2910752	   .	   .	    0.0	...
2910753	   .	   .	    0.0	...
2910754	   .	   .	    0.0	...
2910755	   .	   .	    0.0	...
2910756	   .	   .	    0.0	...
2910757	   .	   .	    0.0	...
2910758	   .	   .	    0.0	...
2910759	   .	   .	    0.0	...
2910760	   .	   .	    0.0	...
2910761	   .	   .	    0.0	...
2910762	   .	   .	    0.0	...
2910763	   .	   .	    0.0	...
2910764	   .	   .	    0.0	...
2910765	   .	   .	    0.0	...
2910766	   .	   .	    0.0	...
2910767	   .	   .	    0.0	...
2910768	   .	   .	    0.0	...
2910769	   .	   .	    0.0	...
2910770	   .	   .	    0.0	...
2910771	   .	   .	    0.0	...
2910772	   .	   .	    0.0	...
2910773	   .	   .	    0.0	...
2910774	   .	   .	    0.0	...
2910775	   .	   .	    0.0	...
2910776	   .	   .	    0.0	...
2910777	   .	   .	    0.0	...
2910778	   .	   .	    0.0	...
2910779	   .	   .	    0.0	...
2910780	   .	   .	    0.0	...
2910781	   .	   .	    0.0	...
2910782	   .	   .	    0.0	...
2910783	   .	   .	    0.0	...
2910784	   .	   .	    0.0	...
2910785	   .	   .	    0.0	...
2910786	   .	   .	    0.0	...
2910787	   .	   .	    0.0	...
2910788	   .	   .	    0.0	...
2910789	   .	   .	    0.0	...
2910790	   .	   .	    0.0	...
2910791	   .	   .	    0.0	...
2910792	   .	   .	    0.0	...
2910793	   .	   .	    0.0	...
2910794	   .	   .	    0.0	...
2910795	   .	   .	    0.0	...
2910796	   .	   .	    0.0	...
2910797	   .	   .	    0.0	...
2910798	   .	   .	    0.0	...
2910799	   .	   .	    0.0	...
2910800	   .	   .	    0.0	...
2910801	   .	   .	    0.0	...
2910802	   .	   .	    0.0	...
2910803	   .	   .	    0.0	...
2910804	   .	   .	    0.0	...
2910805	   .	   .	    0.0	...
2910806	   .	   .	    0.0	...
2910807	   .	   .	    0.0	...
2910808	   .	   .	    0.0	...
2910809	   .	   .	    0.0	...
2910810	   .	   .	    0.0	...
2910811	   .	   .	    0.0	...
2910812	   .	   .	    0.0	...
2910813	   .	   .	    0.0	...
2910814	   .	   .	    0.0	...
2910815	   .	   .	    0.0	...
2910816	   .	   .	    0.0	...
2910817	   .	   .	    0.0	...
2910818	   .	   .	    0.0	...
2910819	   .	   .	    0.0	...
2910820	   .	   .	    0.0	...
2910821	   .	   .	    0.0	...
2910822	   .	   .	    0.0	...
2910823	   .	   .	    0.0	...
2910824	   .	   .	    0.0	...
2910825	   .	   .	    0.0	...
2910826	   .	   .	    0.0	...
2910827	   .	   .	    0.0	...
2910828	   .	   .	    0.0	...
2910829	   .	   .	    0.0	...
2910830	   .	   .	    0.0	...
2910831	   .	   .	    0.0	...
2910832	   .	   .	    0.0	...
2910833	   .	   .	    0.0	...
2910834	   .	   .	    0.0	...
2910835	   .	   .	    0.0	...
2910836	   .	   .	    0.0	...
2910837	   .	   .	    0.0	...
2910838	   .	   .	    0.0	...
2910839	   .	   .	    0.0	...
2910840	   .	   .	    0.0	...
2910841	   .	   .	    0.0	...
2910842	   .	   .	    0.0	...
2910843	   .	   .	    0.0	...
2910844	   .	   .	    0.0	...
2910845	   .	   .	    0.0	...
2910846	   .	   .	    0.0	...
2910847	   .	   .	    0.0	...
2910848	   .	   .	    0.0	...
2910849	   .	   .	    0.0	...
2910850	   .	   .	    0.0	...
2910851	   .	   .	    0.0	...
2910852	   .	   .	    0.0	...
2910853	   .	   .	    0.0	...
2910854	   .	   .	    0.0	...
2910855	   .	   .	    0.0	...
2910856	   .	   .	    0.0	...
2910857	   .	   .	    0.0	...
2910858	   .	   .	    0.0	...
2910859	   .	   .	    0.0	...
2910860	   .	   .	    0.0	...
2910861	   .	   .	    0.0	...
2910862	   .	   .	    0.0	...
2910863	   .	   .	    0.0	...
2910864	   .	   .	    0.0	...
2910865	   .	   .	    0.0	...
2910866	   .	   .	    0.0	...
2910867	   .	   .	    0.0	...
2910868	   .	   .	    0.0	...
EBLINK R 2910731	2910868	138
2910869	 1193.0	 1911.3	 3025.0	...
2910870	 1193.0	 1911.3	 3025.0	...
2910871	 1188.8	 1903.7	 3055.0	...
2910872	 1179.7	 1887.9	 3124.0	...
2910873	 1166.4	 1865.0	 3222.0	...
2910874	 1153.4	 1842.9	 3323.0	...
2910875	 1140.0	 1820.6	 3422.0	...
2910876	 1125.1	 1795.9	 3529.0	...
2910877	 1107.8	 1769.3	 3638.0	...
2910878	 1089.4	 1739.8	 3758.0	...
2910879	 1070.5	 1709.8	 3880.0	...
2910880	 1051.8	 1678.9	 4010.0	...
2910881	 1034.8	 1649.9	 4133.0	...
2910882	 1018.5	 1621.6	 4261.0	...
2910883	 1004.2	 1594.0	 4387.0	...
2910884	  989.0	 1567.6	 4507.0	...
2910885	  974.2	 1542.3	 4615.0	...
2910886	  959.8	 1517.3	 4728.0	...
2910887	  947.6	 1493.1	 4839.0	...
2910888	  937.2	 1470.5	 4948.0	...
2910889	  926.7	 1448.4	 5046.0	...
2910890	  916.0	 1427.3	 5146.0	...
2910891	  905.4	 1405.3	 5244.0	...
2910892	  896.2	 1385.2	 5344.0	...
2910893	  888.0	 1365.2	 5436.0	...
2910894	  878.9	 1345.6	 5529.0	...
2910895	  869.8	 1326.7	 5618.0	...
2910896	  861.0	 1307.3	 5706.0	...
2910897	  854.2	 1288.5	 5794.0	...
2910898	  846.8	 1269.8	 5877.0	...
2910899	  839.3	 1252.5	 5962.0	...
2910900	  831.3	 1236.6	 6027.0	...
2910901	  824.2	 1220.0	 6100.0	...
2910902	  817.5	 1202.7	 6174.0	...
2910903	  811.1	 1185.6	 6257.0	...
2910904	  804.6	 1168.7	 6331.0	...
2910905	  799.2	 1153.1	 6403.0	...
2910906	  793.6	 1137.3	 6473.0	...
2910907	  788.1	 1121.9	 6546.0	...
2910908	  782.2	 1106.9	 6615.0	...
2910909	  776.8	 1092.1	 6688.0	...
2910910	  772.1	 1078.2	 6755.0	...
2910911	  767.2	 1064.2	 6821.0	...
2910912	  762.3	 1051.3	 6873.0	...
2910913	  758.3	 1038.8	 6930.0	...
2910914	  754.3	 1026.6	 6978.0	...
2910915	  750.5	 1014.2	 7042.0	...
2910916	  746.3	 1001.8	 7095.0	...
2910917	  742.4	  989.6	 7147.0	...
2910918	  738.5	  978.8	 7194.0	...
2910919	  734.8	  968.2	 7238.0	...
2910920	  731.9	  958.0	 7285.0	...
2910921	  729.0	  947.0	 7320.0	...
2910922	  726.8	  936.9	 7360.0	...
2910923	  723.8	  926.5	 7407.0	...
2910924	  721.4	  917.3	 7455.0	...
2910925	  719.2	  908.1	 7497.0	...
2910926	  716.9	  899.0	 7534.0	...
2910927	  715.0	  889.6	 7569.0	...
2910928	  712.9	  880.3	 7603.0	...
2910929	  711.4	  871.4	 7643.0	...
2910930	  710.1	  862.6	 7677.0	...
2910931	  709.0	  854.8	 7712.0	...
2910932	  707.6	  847.1	 7737.0	...
2910933	  705.8	  839.4	 7777.0	...
2910934	  703.7	  831.6	 7805.0	...
2910935	  702.2	  823.8	 7835.0	...
2910936	  701.1	  817.4	 7858.0	...
2910937	  699.6	  810.5	 7892.0	...
2910938	  698.5	  804.0	 7916.0	...
2910939	  697.5	  796.5	 7944.0	...
2910940	  696.4	  789.6	 7970.0	...
2910941	  695.3	  783.4	 7998.0	...
2910942	  694.0	  776.7	 8015.0	...
2910943	  693.4	  770.4	 8034.0	...
2910944	  692.7	  763.1	 8063.0	...
2910945	  692.1	  756.9	 8088.0	...
2910946	  691.2	  750.0	 8116.0	...
2910947	  690.3	  744.2	 8135.0	...
2910948	  689.5	  737.3	 8165.0	...
2910949	  688.9	  730.0	 8190.0	...
2910950	  688.4	  723.1	 8222.0	...
2910951	  688.0	  717.4	 8255.0	...
2910952	  686.6	  711.1	 8287.0	...
2910953	  685.2	  704.4	 8312.0	...
2910954	  683.4	  697.2	 8333.0	...
2910955	  682.6	  690.7	 8353.0	...
2910956	  681.5	  684.7	 8379.0	...
2910957	  680.3	  678.5	 8407.0	...
2910958	  679.0	  673.2	 8431.0	...
2910959	  677.2	  666.3	 8449.0	...
2910960	  675.7	  659.6	 8465.0	...
2910961	  674.4	  653.9	 8480.0	...
2910962	  674.1	  649.6	 8504.0	...
2910963	  674.0	  645.5	 8521.0	...
2910964	  672.9	  640.1	 8546.0	...
2910965	  672.0	  635.8	 8558.0	...
ESACC R  2910687	2910965	279	  670.5	  554.9	  672.0	  635.8	   1.72	   1209
SFIX R   2910966
2910966	  671.1	  632.6	 8571.0	...
2910967	  671.0	  629.6	 8584.0	...
2910968	  670.9	  625.4	 8603.0	...
2910969	  670.5	  620.9	 8618.0	...
2910970	  670.1	  617.1	 8624.0	...
2910971	  669.8	  614.0	 8634.0	...
2910972	  669.7	  611.1	 8645.0	...
2910973	  669.1	  608.2	 8658.0	...
2910974	  668.5	  605.6	 8661.0	...
2910975	  667.8	  603.1	 8666.0	...
2910976	  667.5	  600.3	 8673.0	...
2910977	  667.2	  597.7	 8684.0	...
2910978	  666.9	  595.9	 8696.0	...
2910979	  666.5	  594.1	 8705.0	...
2910980	  665.8	  592.7	 8710.0	...
2910981	  665.3	  591.2	 8715.0	...
2910982	  664.8	  589.4	 8723.0	...
2910983	  664.8	  588.1	 8730.0	...
2910984	  664.7	  586.4	 8740.0	...
2910985	  664.7	  584.8	 8745.0	...
2910986	  664.7	  583.3	 8752.0	...
2910987	  664.7	  582.3	 8754.0	...
2910988	  664.5	  582.3	 8755.0	...
2910989	  664.3	  582.1	 8757.0	...
2910990	  664.0	  581.8	 8760.0	...
2910991	  664.0	  581.0	 8764.0	...
2910992	  663.9	  580.2	 8767.0	...
2910993	  663.9	  578.9	 8769.0	...
2910994	  663.8	  578.0	 8772.0	...
2910995	  663.7	  577.4	 8775.0	...
2910996	  663.4	  576.9	 8777.0	...
2910997	  663.2	  576.5	 8778.0	...
2910998	  662.9	  576.1	 8779.0	...
2910999	  662.8	  576.2	 8780.0	...
2911000	  662.7	  576.3	 8781.0	...
2911001	  662.6	  576.4	 8780.0	...
2911002	  662.7	  576.5	 8776.0	...
2911003	  662.8	  576.4	 8773.0	...
2911004	  662.8	  576.3	 8770.0	...
2911005	  662.9	  576.5	 8771.0	...
2911006	  662.8	  576.7	 8771.0	...
2911007	  662.8	  577.0	 8773.0	...
2911008	  662.9	  577.0	 8775.0	...
2911009	  663.1	  577.2	 8774.0	...
2911010	  663.3	  577.4	 8767.0	...
2911011	  663.2	  577.7	 8759.0	...
2911012	  663.3	  577.8	 8755.0	...
2911013	  663.6	  577.7	 8755.0	...
2911014	  663.8	  577.5	 8755.0	...
2911015	  663.8	  577.5	 8750.0	...
2911016	  663.7	  577.9	 8741.0	...
2911017	  663.8	  578.2	 8732.0	...
2911018	  663.9	  578.4	 8728.0	...
2911019	  663.9	  578.8	 8729.0	...
2911020	  664.2	  578.8	 8730.0	...
2911021	  664.4	  578.8	 8730.0	...
2911022	  664.6	  578.6	 8729.0	...
2911023	  664.6	  578.8	 8728.0	...
2911024	  664.6	  579.1	 8728.0	...
2911025	  664.7	  579.4	 8727.0	...
2911026	  664.7	  580.0	 8726.0	...
2911027	  664.8	  581.2	 8725.0	...
2911028	  664.9	  582.2	 8725.0	...
2911029	  665.2	  582.7	 8728.0	...
2911030	  665.4	  582.6	 8727.0	...
2911031	  665.6	  582.6	 8726.0	...
2911032	  665.6	  582.5	 8724.0	...
2911033	  665.6	  582.5	 8724.0	...
2911034	  665.5	  582.4	 8725.0	...
2911035	  665.4	  582.0	 8725.0	...
2911036	  665.2	  581.7	 8724.0	...
2911037	  665.3	  581.4	 8724.0	...
2911038	  665.4	  581.5	 8724.0	...
2911039	  665.5	  581.5	 8724.0	...
2911040	  665.4	  581.5	 8727.0	...
2911041	  665.3	  581.1	 8731.0	...
2911042	  665.3	  580.7	 8734.0	...
2911043	  665.3	  580.4	 8734.0	...
2911044	  665.2	  580.3	 8733.0	...
2911045	  665.1	  580.4	 8732.0	...
2911046	  665.1	  580.4	 8732.0	...
2911047	  665.1	  580.5	 8733.0	...
2911048	  665.1	  580.5	 8733.0	...
2911049	  665.1	  580.0	 8735.0	...
2911050	  665.1	  579.6	 8735.0	...
2911051	  665.0	  579.1	 8736.0	...
2911052	  664.9	  579.1	 8735.0	...
2911053	  664.6	  579.0	 8736.0	...
2911054	  664.1	  578.9	 8736.0	...
2911055	  663.7	  578.8	 8736.0	...
2911056	  663.8	  578.6	 8737.0	...
2911057	  664.0	  578.3	 8737.0	...
2911058	  664.3	  578.1	 8742.0	...
2911059	  664.1	  578.1	 8747.0	...
2911060	  664.1	  578.0	 8750.0	...
2911061	  664.0	  577.9	 8744.0	...
2911062	  664.1	  577.7	 8737.0	...
2911063	  664.3	  577.6	 8733.0	...
2911064	  664.4	  577.6	 8736.0	...
2911065	  664.5	  577.6	 8740.0	...
2911066	  664.6	  577.6	 8741.0	...
2911067	  664.7	  577.5	 8741.0	...
2911068	  664.2	  577.3	 8739.0	...
2911069	  663.6	  577.2	 8738.0	...
2911070	  663.1	  577.2	 8740.0	...
2911071	  663.1	  577.2	 8745.0	...
2911072	  663.2	  577.2	 8750.0	...
2911073	  663.2	  577.2	 8753.0	...
2911074	  663.3	  577.2	 8751.0	...
2911075	  663.3	  577.3	 8750.0	...
2911076	  663.3	  577.3	 8747.0	...
2911077	  663.3	  577.3	 8747.0	...
2911078	  663.2	  577.2	 8749.0	...
2911079	  663.2	  577.2	 8751.0	...
2911080	  663.1	  577.2	 8752.0	...
2911081	  663.1	  577.2	 8747.0	...
2911082	  663.1	  577.2	 8742.0	...
2911083	  663.2	  577.1	 8738.0	...
2911084	  663.2	  576.9	 8738.0	...
2911085	  663.4	  576.7	 8740.0	...
2911086	  663.5	  576.7	 8744.0	...
2911087	  663.5	  576.7	 8748.0	...
2911088	  663.4	  576.8	 8751.0	...
2911089	  663.3	  577.1	 8751.0	...
2911090	  663.3	  577.4	 8752.0	...
2911091	  663.3	  577.6	 8752.0	...
2911092	  663.2	  577.5	 8754.0	...
2911093	  663.1	  577.3	 8757.0	...
2911094	  663.0	  577.2	 8760.0	...
2911095	  662.9	  577.0	 8760.0	...
2911096	  662.7	  576.8	 8760.0	...
2911097	  662.7	  576.6	 8760.0	...
2911098	  662.7	  576.5	 8761.0	...
2911099	  662.7	  576.5	 8761.0	...
2911100	  662.6	  576.6	 8762.0	...
2911101	  662.6	  576.6	 8763.0	...
2911102	  662.8	  576.6	 8766.0	...
2911103	  663.0	  576.6	 8769.0	...
2911104	  663.0	  576.6	 8771.0	...
2911105	  663.0	  576.8	 8769.0	...
2911106	  662.9	  576.9	 8767.0	...
2911107	  662.8	  576.6	 8767.0	...
2911108	  662.7	  576.0	 8766.0	...
2911109	  662.7	  575.8	 8765.0	...
2911110	  662.7	  576.2	 8763.0	...
2911111	  663.0	  576.6	 8762.0	...
2911112	  663.3	  576.7	 8761.0	...
2911113	  663.6	  576.8	 8760.0	...
2911114	  663.6	  576.5	 8764.0	...
2911115	  663.6	  576.1	 8767.0	...
2911116	  663.5	  575.6	 8770.0	...
2911117	  663.5	  575.4	 8769.0	...
2911118	  663.5	  575.9	 8768.0	...
2911119	  663.6	  576.4	 8768.0	...
2911120	  663.8	  577.0	 8769.0	...
2911121	  663.7	  577.0	 8769.0	...
2911122	  663.4	  577.1	 8769.0	...
2911123	  663.2	  577.1	 8769.0	...
2911124	  663.2	  576.9	 8770.0	...
2911125	  663.2	  576.6	 8771.0	...
2911126	  663.3	  576.1	 8770.0	...
2911127	  663.2	  575.7	 8769.0	...
2911128	  663.1	  575.3	 8768.0	...
2911129	  662.8	  575.1	 8770.0	...
2911130	  662.6	  575.1	 8774.0	...
2911131	  662.5	  575.4	 8778.0	...
2911132	  662.5	  575.8	 8780.0	...
2911133	  662.7	  576.5	 8781.0	...
2911134	  663.1	  576.9	 8777.0	...
2911135	  663.5	  577.5	 8773.0	...
2911136	  663.7	  577.7	 8769.0	...
2911137	  663.7	  577.8	 8770.0	...
2911138	  663.7	  577.3	 8769.0	...
2911139	  663.6	  576.9	 8769.0	...
2911140	  663.5	  576.5	 8770.0	...
2911141	  663.3	  576.6	 8771.0	...
2911142	  663.2	  576.6	 8769.0	...
2911143	  663.1	  576.5	 8767.0	...
2911144	  663.0	  576.4	 8765.0	...
2911145	  662.9	  576.2	 8771.0	...
2911146	  662.8	  576.2	 8777.0	...
2911147	  662.8	  576.2	 8780.0	...
2911148	  662.8	  576.2	 8778.0	...
2911149	  663.0	  576.3	 8776.0	...
2911150	  663.1	  576.7	 8777.0	...
2911151	  663.3	  577.1	 8778.0	...
2911152	  663.3	  577.4	 8776.0	...
2911153	  663.2	  577.3	 8774.0	...
2911154	  663.2	  577.2	 8773.0	...
2911155	  663.4	  577.2	 8775.0	...
2911156	  663.6	  577.3	 8778.0	...
2911157	  663.5	  577.2	 8779.0	...
2911158	  663.3	  577.1	 8777.0	...
2911159	  663.1	  576.9	 8775.0	...
2911160	  663.0	  576.8	 8773.0	...
2911161	  662.9	  576.6	 8774.0	...
2911162	  662.9	  576.4	 8776.0	...
2911163	  662.9	  576.2	 8777.0	...
2911164	  662.9	  576.1	 8778.0	...
2911165	  663.1	  576.1	 8778.0	...
2911166	  663.2	  576.1	 8778.0	...
2911167	  663.2	  576.3	 8778.0	...
2911168	  663.2	  576.5	 8778.0	...
2911169	  663.1	  576.4	 8778.0	...
2911170	  663.1	  576.1	 8778.0	...
2911171	  663.0	  575.7	 8782.0	...
2911172	  662.9	  575.6	 8786.0	...
2911173	  663.1	  575.5	 8790.0	...
2911174	  663.2	  575.6	 8791.0	...
2911175	  663.3	  575.5	 8793.0	...
2911176	  663.1	  575.4	 8791.0	...
2911177	  663.2	  575.2	 8787.0	...
2911178	  663.5	  575.3	 8783.0	...
2911179	  663.9	  575.1	 8783.0	...
2911180	  663.9	  574.9	 8783.0	...
2911181	  663.7	  574.7	 8781.0	...
2911182	  663.5	  574.7	 8779.0	...
2911183	  663.3	  574.8	 8780.0	...
2911184	  663.1	  574.8	 8783.0	...
2911185	  662.9	  574.7	 8786.0	...
2911186	  662.8	  574.5	 8787.0	...
2911187	  662.7	  574.6	 8787.0	...
2911188	  662.9	  574.7	 8787.0	...
2911189	  663.0	  574.7	 8788.0	...
2911190	  663.0	  574.7	 8790.0	...
2911191	  663.0	  574.7	 8793.0	...
2911192	  662.9	  574.8	 8797.0	...
2911193	  662.9	  575.0	 8798.0	...
2911194	  662.9	  575.3	 8797.0	...
2911195	  662.8	  575.3	 8796.0	...
2911196	  662.8	  575.4	 8797.0	...
2911197	  662.7	  575.6	 8796.0	...
2911198	  662.9	  575.7	 8795.0	...
2911199	  663.2	  575.9	 8797.0	...
2911200	  663.4	  576.0	 8802.0	...
2911201	  663.7	  576.1	 8807.0	...
2911202	  663.8	  576.0	 8807.0	...
2911203	  663.9	  576.1	 8806.0	...
2911204	  663.9	  576.4	 8805.0	...
2911205	  663.8	  576.7	 8806.0	...
2911206	  663.7	  576.8	 8807.0	...
2911207	  663.5	  576.7	 8806.0	...
2911208	  663.3	  576.1	 8804.0	...
2911209	  663.3	  575.5	 8803.0	...
2911210	  663.4	  575.0	 8807.0	...
2911211	  663.5	  575.0	 8811.0	...
2911212	  663.5	  575.1	 8813.0	...
2911213	  663.4	  575.2	 8813.0	...
2911214	  663.4	  575.3	 8812.0	...
2911215	  663.3	  575.4	 8812.0	...
2911216	  663.2	  575.5	 8811.0	...
2911217	  663.1	  575.5	 8811.0	...
2911218	  663.0	  575.4	 8813.0	...
2911219	  662.8	  575.4	 8814.0	...
2911220	  662.8	  575.3	 8815.0	...
2911221	  662.9	  575.1	 8816.0	...
2911222	  663.0	  574.9	 8817.0	...
2911223	  663.2	  574.7	 8818.0	...
2911224	  663.3	  574.7	 8819.0	...
2911225	  663.3	  574.6	 8820.0	...
2911226	  663.2	  574.5	 8819.0	...
2911227	  663.2	  574.4	 8819.0	...
2911228	  663.3	  574.5	 8818.0	...
2911229	  663.3	  574.6	 8817.0	...
2911230	  663.4	  574.8	 8816.0	...
2911231	  663.4	  574.9	 8815.0	...
2911232	  663.5	  575.0	 8815.0	...
2911233	  663.5	  574.8	 8815.0	...
2911234	  663.3	  574.4	 8814.0	...
2911235	  663.2	  574.1	 8813.0	...
2911236	  662.8	  573.9	 8811.0	...
2911237	  662.5	  574.1	 8809.0	...
2911238	  662.2	  574.3	 8812.0	...
2911239	  662.2	  574.4	 8816.0	...
2911240	  662.2	  574.1	 8819.0	...
2911241	  662.2	  573.7	 8819.0	...
2911242	  661.9	  573.4	 8818.0	...
2911243	  661.5	  573.3	 8817.0	...
2911244	  661.3	  573.3	 8817.0	...
2911245	  661.4	  573.4	 8818.0	...
2911246	  661.6	  573.5	 8819.0	...
2911247	  661.8	  573.5	 8820.0	...
2911248	  662.0	  573.5	 8821.0	...
2911249	  662.1	  573.6	 8822.0	...
2911250	  661.9	  573.4	 8822.0	...
2911251	  661.6	  573.1	 8823.0	...
2911252	  661.5	  572.9	 8825.0	...
2911253	  661.9	  572.8	 8828.0	...
2911254	  661.9	  572.9	 8831.0	...
2911255	  661.7	  572.9	 8832.0	...
2911256	  661.6	  572.9	 8834.0	...
2911257	  661.8	  572.8	 8836.0	...
2911258	  661.9	  572.9	 8837.0	...
2911259	  661.9	  573.4	 8835.0	...
2911260	  661.9	  573.8	 8832.0	...
2911261	  661.8	  573.9	 8829.0	...
2911262	  661.8	  573.8	 8828.0	...
2911263	  661.8	  573.6	 8830.0	...
2911264	  661.8	  573.5	 8835.0	...
2911265	  661.6	  573.3	 8839.0	...
2911266	  661.4	  573.1	 8841.0	...
2911267	  661.3	  573.0	 8843.0	...
2911268	  661.5	  573.1	 8846.0	...
2911269	  661.6	  573.2	 8848.0	...
2911270	  661.6	  573.7	 8849.0	...
2911271	  661.8	  574.3	 8850.0	...
2911272	  661.9	  575.0	 8851.0	...
2911273	  662.0	  574.8	 8851.0	...
2911274	  661.9	  574.3	 8850.0	...
2911275	  661.8	  573.9	 8850.0	...
2911276	  661.9	  574.0	 8850.0	...
2911277	  661.9	  574.0	 8850.0	...
2911278	  661.9	  574.0	 8850.0	...
2911279	  661.8	  574.0	 8850.0	...
2911280	  662.0	  574.1	 8850.0	...
2911281	  662.1	  574.3	 8852.0	...
2911282	  662.3	  574.4	 8855.0	...
2911283	  662.6	  574.4	 8858.0	...
2911284	  663.0	  574.3	 8857.0	...
2911285	  663.2	  574.3	 8858.0	...
2911286	  663.0	  574.3	 8860.0	...
2911287	  662.8	  574.4	 8862.0	...
2911288	  662.6	  574.3	 8863.0	...
2911289	  662.6	  574.6	 8865.0	...
2911290	  662.6	  574.9	 8864.0	...
2911291	  662.6	  575.1	 8864.0	...
2911292	  662.6	  575.1	 8864.0	...
2911293	  662.5	  575.0	 8866.0	...
2911294	  662.4	  575.0	 8868.0	...
2911295	  662.4	  575.0	 8868.0	...
2911296	  662.5	  575.2	 8867.0	...
2911297	  662.6	  575.5	 8866.0	...
2911298	  662.7	  575.6	 8865.0	...
2911299	  662.7	  575.5	 8864.0	...
2911300	  662.5	  575.2	 8861.0	...
2911301	  662.3	  575.4	 8859.0	...
2911302	  662.3	  575.5	 8858.0	...
2911303	  662.5	  575.4	 8858.0	...
2911304	  662.6	  575.0	 8861.0	...
2911305	  662.7	  574.6	 8863.0	...
2911306	  662.7	  574.6	 8866.0	...
2911307	  662.7	  574.4	 8866.0	...
2911308	  662.7	  574.2	 8866.0	...
2911309	  662.8	  574.6	 8865.0	...
2911310	  662.8	  575.3	 8865.0	...
2911311	  662.8	  575.9	 8864.0	...
2911312	  662.8	  575.9	 8864.0	...
2911313	  662.7	  575.9	 8865.0	...
2911314	  662.8	  576.2	 8867.0	...
2911315	  663.0	  576.5	 8869.0	...
2911316	  663.2	  576.7	 8869.0	...
2911317	  663.2	  576.5	 8869.0	...
2911318	  663.3	  576.3	 8870.0	...
2911319	  663.3	  576.2	 8868.0	...
2911320	  663.3	  576.0	 8866.0	...
2911321	  663.1	  575.9	 8866.0	...
2911322	  663.0	  575.7	 8869.0	...
2911323	  663.1	  575.7	 8871.0	...
2911324	  663.1	  575.7	 8869.0	...
2911325	  662.9	  575.6	 8868.0	...
2911326	  662.7	  575.6	 8868.0	...
2911327	  662.7	  576.1	 8872.0	...
2911328	  662.9	  576.7	 8876.0	...
2911329	  663.0	  577.2	 8879.0	...
2911330	  662.8	  577.2	 8878.0	...
2911331	  662.8	  577.0	 8877.0	...
2911332	  663.0	  577.0	 8876.0	...
2911333	  663.1	  576.8	 8875.0	...
2911334	  662.9	  576.8	 8875.0	...
2911335	  662.6	  576.9	 8875.0	...
2911336	  662.5	  577.1	 8876.0	...
2911337	  662.4	  577.1	 8876.0	...
2911338	  662.3	  577.0	 8873.0	...
2911339	  662.2	  576.9	 8870.0	...
2911340	  662.3	  577.0	 8869.0	...
2911341	  662.4	  577.0	 8872.0	...
2911342	  662.7	  576.9	 8875.0	...
2911343	  662.8	  576.9	 8874.0	...
2911344	  662.7	  576.9	 8871.0	...
2911345	  662.6	  577.0	 8869.0	...
2911346	  662.5	  577.0	 8871.0	...
2911347	  662.6	  577.0	 8872.0	...
2911348	  662.6	  576.9	 8869.0	...
2911349	  662.5	  577.0	 8867.0	...
2911350	  662.7	  577.0	 8865.0	...
2911351	  663.0	  576.9	 8866.0	...
2911352	  663.2	  576.7	 8866.0	...
2911353	  663.2	  576.7	 8867.0	...
2911354	  663.2	  576.8	 8868.0	...
2911355	  663.3	  576.9	 8867.0	...
2911356	  663.4	  577.2	 8865.0	...
2911357	  663.6	  577.4	 8860.0	...
2911358	  663.7	  577.7	 8857.0	...
2911359	  663.8	  577.7	 8855.0	...
2911360	  663.8	  577.7	 8858.0	...
2911361	  663.8	  577.8	 8861.0	...
2911362	  663.3	  577.9	 8862.0	...
2911363	  662.9	  577.9	 8860.0	...
2911364	  662.4	  577.8	 8858.0	...
2911365	  662.3	  578.0	 8858.0	...
2911366	  662.7	  578.1	 8858.0	...
2911367	  663.1	  577.8	 8858.0	...
2911368	  663.4	  577.3	 8857.0	...
2911369	  663.0	  576.9	 8857.0	...
2911370	  662.7	  577.1	 8857.0	...
2911371	  662.7	  577.4	 8857.0	...
2911372	  662.9	  577.7	 8856.0	...
2911373	  663.1	  577.9	 8859.0	...
2911374	  662.9	  577.9	 8863.0	...
2911375	  662.7	  577.9	 8868.0	...
2911376	  662.5	  578.0	 8870.0	...
2911377	  662.5	  577.9	 8869.0	...
2911378	  662.5	  577.8	 8867.0	...
2911379	  662.5	  577.7	 8869.0	...
2911380	  662.6	  577.6	 8871.0	...
2911381	  662.7	  577.7	 8873.0	...
2911382	  662.7	  577.8	 8873.0	...
2911383	  662.6	  577.9	 8870.0	...
2911384	  662.6	  578.0	 8867.0	...
2911385	  662.6	  578.1	 8865.0	...
2911386	  662.6	  578.0	 8864.0	...
2911387	  662.6	  577.8	 8865.0	...
2911388	  662.7	  577.7	 8866.0	...
2911389	  662.8	  577.5	 8867.0	...
2911390	  662.9	  577.5	 8866.0	...
2911391	  662.9	  577.5	 8865.0	...
2911392	  662.7	  577.6	 8864.0	...
2911393	  662.4	  577.7	 8862.0	...
2911394	  662.2	  577.6	 8860.0	...
2911395	  662.4	  577.3	 8859.0	...
2911396	  662.7	  577.0	 8861.0	...
2911397	  662.8	  577.1	 8863.0	...
2911398	  662.9	  577.3	 8865.0	...
2911399	  662.9	  577.1	 8865.0	...
2911400	  662.8	  576.8	 8865.0	...
2911401	  662.5	  576.3	 8866.0	...
2911402	  662.0	  576.1	 8866.0	...
2911403	  661.8	  575.9	 8864.0	...
2911404	  661.9	  576.3	 8863.0	...
2911405	  662.0	  576.8	 8863.0	...
2911406	  662.2	  577.3	 8866.0	...
2911407	  662.2	  577.1	 8868.0	...
2911408	  662.4	  576.9	 8868.0	...
2911409	  662.6	  576.8	 8868.0	...
2911410	  662.7	  576.9	 8867.0	...
2911411	  662.6	  577.0	 8867.0	...
2911412	  662.6	  577.1	 8867.0	...
2911413	  662.6	  577.1	 8868.0	...
2911414	  662.4	  576.9	 8868.0	...
2911415	  662.2	  576.6	 8868.0	...
2911416	  661.8	  576.5	 8868.0	...
2911417	  661.7	  576.8	 8869.0	...
2911418	  661.3	  577.2	 8869.0	...
2911419	  661.2	  577.3	 8870.0	...
2911420	  661.4	  577.4	 8870.0	...
2911421	  661.8	  577.4	 8870.0	...
2911422	  662.0	  577.4	 8870.0	...
MSG	2911423 0000 _ Number On
2911423	  661.8	  577.4	 8869.0	...
2911424	  661.8	  577.2	 8873.0	...
2911425	  661.9	  577.1	 8877.0	...
2911426	  662.0	  577.2	 8882.0	...
2911427	  662.0	  577.2	 8882.0	...
2911428	  662.0	  577.3	 8878.0	...
2911429	  662.1	  577.2	 8874.0	...
2911430	  662.3	  577.4	 8868.0	...
2911431	  662.2	  577.6	 8865.0	...
2911432	  662.0	  577.8	 8863.0	...
2911433	  661.9	  577.9	 8865.0	...
2911434	  662.0	  578.0	 8868.0	...
2911435	  662.1	  578.1	 8873.0	...
2911436	  662.0	  577.6	 8875.0	...
2911437	  662.0	  577.1	 8879.0	...
2911438	  662.6	  577.3	 8881.0	...
2911439	  663.2	  578.2	 8878.0	...
2911440	  663.5	  578.9	 8873.0	...
2911441	  663.1	  578.3	 8868.0	...
2911442	  662.7	  577.8	 8868.0	...
2911443	  662.7	  577.4	 8869.0	...
2911444	  662.7	  577.4	 8869.0	...
2911445	  662.7	  577.5	 8870.0	...
2911446	  662.7	  577.5	 8869.0	...
2911447	  662.6	  577.6	 8868.0	...
2911448	  662.4	  578.2	 8866.0	...
2911449	  662.4	  578.8	 8872.0	...
2911450	  662.3	  579.0	 8877.0	...
2911451	  662.3	  578.7	 8881.0	...
2911452	  662.3	  578.2	 8880.0	...
2911453	  662.4	  578.2	 8879.0	...
2911454	  662.4	  578.1	 8875.0	...
2911455	  662.5	  578.3	 8870.0	...
2911456	  662.4	  578.4	 8865.0	...
2911457	  662.2	  578.5	 8865.0	...
2911458	  662.2	  578.5	 8866.0	...
2911459	  662.2	  578.5	 8867.0	...
2911460	  662.1	  578.5	 8870.0	...
2911461	  662.2	  578.9	 8874.0	...
2911462	  662.3	  579.3	 8875.0	...
2911463	  662.4	  579.2	 8873.0	...
2911464	  662.3	  578.8	 8869.0	...
2911465	  662.3	  578.3	 8867.0	...
2911466	  662.2	  578.2	 8867.0	...
2911467	  662.1	  578.7	 8868.0	...
2911468	  662.0	  579.2	 8868.0	...
2911469	  662.0	  579.8	 8868.0	...
2911470	  662.1	  579.8	 8867.0	...
2911471	  662.2	  579.9	 8867.0	...
2911472	  662.1	  579.9	 8867.0	...
2911473	  662.1	  579.9	 8866.0	...
2911474	  662.1	  579.9	 8867.0	...
2911475	  662.1	  579.9	 8869.0	...
2911476	  662.1	  579.9	 8871.0	...
2911477	  662.0	  579.7	 8869.0	...
2911478	  661.8	  579.6	 8866.0	...
2911479	  661.6	  579.5	 8862.0	...
2911480	  661.6	  579.6	 8862.0	...
2911481	  661.6	  579.7	 8862.0	...
2911482	  661.7	  579.7	 8864.0	...
2911483	  661.8	  580.0	 8865.0	...
2911484	  661.8	  580.3	 8867.0	...
2911485	  661.9	  580.6	 8868.0	...
2911486	  661.8	  580.7	 8866.0	...
2911487	  661.8	  580.6	 8864.0	...
2911488	  661.8	  580.5	 8863.0	...
2911489	  661.9	  580.4	 8865.0	...
2911490	  662.0	  580.4	 8867.0	...
2911491	  662.1	  580.4	 8867.0	...
2911492	  662.2	  580.3	 8866.0	...
2911493	  662.2	  580.4	 8866.0	...
2911494	  662.1	  580.5	 8868.0	...
2911495	  661.8	  580.7	 8871.0	...
2911496	  661.5	  581.0	 8872.0	...
2911497	  661.7	  581.3	 8872.0	...
2911498	  662.1	  581.6	 8871.0	...
2911499	  662.3	  581.6	 8871.0	...
2911500	  662.1	  581.6	 8870.0	...
2911501	  662.0	  581.6	 8868.0	...
2911502	  661.9	  581.4	 8865.0	...
2911503	  662.0	  581.1	 8867.0	...
2911504	  662.1	  581.0	 8871.0	...
2911505	  662.2	  581.3	 8873.0	...
2911506	  662.2	  581.6	 8872.0	...
2911507	  662.1	  581.7	 8869.0	...
2911508	  662.0	  581.5	 8867.0	...
2911509	  662.0	  581.3	 8866.0	...
2911510	  662.0	  581.6	 8866.0	...
2911511	  661.9	  582.1	 8867.0	...
2911512	  661.8	  582.4	 8868.0	...
2911513	  661.6	  582.2	 8868.0	...
2911514	  661.6	  582.1	 8866.0	...
2911515	  661.9	  582.6	 8864.0	...
2911516	  662.4	  583.0	 8863.0	...
2911517	  662.8	  583.3	 8865.0	...
2911518	  662.9	  583.3	 8867.0	...
2911519	  662.8	  583.3	 8868.0	...
2911520	  662.6	  583.1	 8868.0	...
2911521	  662.5	  582.8	 8869.0	...
2911522	  662.5	  582.5	 8869.0	...
2911523	  662.6	  582.4	 8863.0	...
2911524	  662.4	  582.8	 8857.0	...
2911525	  662.1	  583.3	 8854.0	...
2911526	  662.1	  583.7	 8857.0	...
2911527	  662.3	  583.8	 8860.0	...
2911528	  662.3	  583.9	 8856.0	...
2911529	  662.1	  583.7	 8852.0	...
2911530	  661.8	  583.2	 8847.0	...
2911531	  661.7	  582.6	 8846.0	...
2911532	  661.3	  582.4	 8846.0	...
2911533	  661.1	  582.6	 8846.0	...
2911534	  661.2	  583.0	 8846.0	...
2911535	  661.5	  583.5	 8847.0	...
2911536	  661.9	  584.0	 8847.0	...
2911537	  662.1	  584.7	 8849.0	...
2911538	  662.8	  585.1	 8850.0	...
2911539	  663.4	  585.3	 8851.0	...
2911540	  663.1	  584.9	 8851.0	...
2911541	  662.4	  584.5	 8847.0	...
2911542	  661.7	  584.3	 8844.0	...
2911543	  661.8	  584.4	 8841.0	...
2911544	  661.9	  584.4	 8842.0	...
2911545	  662.1	  584.4	 8843.0	...
2911546	  662.1	  584.3	 8844.0	...
2911547	  662.1	  584.3	 8844.0	...
2911548	  662.8	  584.4	 8845.0	...
2911549	  663.4	  584.5	 8845.0	...
2911550	  663.4	  584.6	 8846.0	...
2911551	  662.7	  584.7	 8845.0	...
2911552	  662.2	  584.8	 8843.0	...
2911553	  662.3	  585.3	 8841.0	...
2911554	  662.4	  585.7	 8838.0	...
2911555	  662.5	  586.5	 8835.0	...
2911556	  662.8	  586.8	 8836.0	...
2911557	  663.1	  587.0	 8840.0	...
2911558	  663.4	  586.8	 8844.0	...
2911559	  663.4	  586.7	 8844.0	...
2911560	  663.3	  586.6	 8843.0	...
2911561	  663.1	  586.5	 8843.0	...
2911562	  662.9	  586.5	 8842.0	...
2911563	  662.9	  586.5	 8842.0	...
2911564	  663.1	  586.9	 8841.0	...
2911565	  663.2	  587.3	 8841.0	...
2911566	  663.3	  587.0	 8840.0	...
2911567	  663.2	  586.4	 8840.0	...
2911568	  663.3	  586.2	 8840.0	...
2911569	  663.5	  586.6	 8840.0	...
2911570	  663.6	  586.9	 8839.0	...
2911571	  663.6	  586.7	 8838.0	...
2911572	  663.6	  587.0	 8834.0	...
2911573	  663.5	  587.4	 8829.0	...
2911574	  663.5	  587.7	 8825.0	...
2911575	  663.4	  587.7	 8827.0	...
2911576	  663.3	  587.6	 8831.0	...
2911577	  663.2	  587.5	 8831.0	...
2911578	  663.0	  587.2	 8826.0	...
2911579	  662.9	  587.0	 8821.0	...
2911580	  662.7	  587.1	 8818.0	...
2911581	  662.8	  587.2	 8817.0	...
2911582	  663.1	  587.3	 8816.0	...
2911583	  663.3	  587.3	 8818.0	...
2911584	  663.4	  587.3	 8820.0	...
2911585	  663.3	  587.3	 8820.0	...
2911586	  663.3	  587.5	 8819.0	...
2911587	  663.3	  587.7	 8818.0	...
2911588	  663.3	  587.8	 8819.0	...
2911589	  663.7	  587.8	 8819.0	...
2911590	  664.1	  588.0	 8818.0	...
2911591	  664.4	  588.4	 8817.0	...
2911592	  664.5	  588.7	 8815.0	...
2911593	  664.5	  588.7	 8814.0	...
2911594	  664.5	  588.7	 8814.0	...
2911595	  664.6	  588.7	 8815.0	...
2911596	  664.6	  588.6	 8815.0	...
2911597	  664.5	  588.6	 8814.0	...
2911598	  664.3	  588.7	 8813.0	...
2911599	  664.3	  588.7	 8816.0	...
2911600	  664.4	  588.7	 8819.0	...
2911601	  664.7	  588.5	 8822.0	...
2911602	  664.9	  588.5	 8822.0	...
2911603	  664.8	  588.9	 8820.0	...
2911604	  664.6	  589.2	 8818.0	...
2911605	  664.5	  589.5	 8816.0	...
2911606	  664.9	  589.6	 8817.0	...
2911607	  665.2	  589.8	 8817.0	...
2911608	  665.3	  589.9	 8815.0	...
2911609	  665.3	  589.9	 8812.0	...
2911610	  665.3	  590.0	 8807.0	...
2911611	  665.2	  590.0	 8805.0	...
2911612	  665.2	  590.1	 8802.0	...
2911613	  665.1	  590.1	 8802.0	...
2911614	  664.9	  590.0	 8801.0	...
2911615	  664.6	  590.0	 8800.0	...
2911616	  664.6	  590.1	 8799.0	...
2911617	  664.7	  590.3	 8793.0	...
2911618	  665.0	  590.4	 8788.0	...
2911619	  665.2	  590.4	 8783.0	...
2911620	  665.3	  590.6	 8785.0	...
2911621	  665.2	  590.9	 8787.0	...
2911622	  665.0	  591.0	 8790.0	...
2911623	  665.2	  590.9	 8791.0	...
2911624	  665.4	  590.6	 8792.0	...
2911625	  665.6	  590.4	 8791.0	...
2911626	  665.9	  590.3	 8791.0	...
2911627	  666.2	  590.3	 8790.0	...
2911628	  666.5	  590.7	 8787.0	...
2911629	  666.4	  591.2	 8784.0	...
2911630	  666.3	  591.5	 8782.0	...
2911631	  666.3	  591.5	 8784.0	...
2911632	  666.2	  591.5	 8787.0	...
2911633	  666.2	  591.5	 8790.0	...
2911634	  666.2	  591.7	 8791.0	...
2911635	  666.3	  592.0	 8786.0	...
2911636	  666.3	  592.3	 8778.0	...
2911637	  666.4	  592.3	 8770.0	...
2911638	  666.4	  592.3	 8770.0	...
2911639	  666.4	  592.2	 8774.0	...
2911640	  666.4	  592.2	 8777.0	...
2911641	  666.4	  592.1	 8775.0	...
2911642	  666.4	  592.4	 8774.0	...
2911643	  666.2	  592.7	 8770.0	...
2911644	  665.9	  592.6	 8766.0	...
2911645	  665.8	  592.1	 8763.0	...
2911646	  665.9	  591.8	 8764.0	...
2911647	  666.1	  592.0	 8765.0	...
2911648	  666.2	  592.1	 8765.0	...
2911649	  666.3	  592.9	 8765.0	...
2911650	  666.5	  593.7	 8765.0	...
2911651	  666.7	  594.4	 8764.0	...
2911652	  666.8	  594.4	 8765.0	...
2911653	  667.0	  594.2	 8764.0	...
2911654	  666.7	  593.9	 8762.0	...
2911655	  666.5	  593.7	 8760.0	...
2911656	  666.3	  593.9	 8757.0	...
2911657	  666.4	  594.0	 8754.0	...
2911658	  666.6	  594.1	 8755.0	...
2911659	  666.7	  594.1	 8758.0	...
2911660	  666.6	  594.1	 8763.0	...
2911661	  666.6	  594.4	 8763.0	...
2911662	  666.8	  594.6	 8761.0	...
2911663	  666.9	  594.5	 8758.0	...
2911664	  667.0	  594.1	 8758.0	...
2911665	  666.9	  593.8	 8759.0	...
2911666	  667.0	  594.0	 8760.0	...
2911667	  667.0	  594.1	 8759.0	...
2911668	  667.0	  594.4	 8759.0	...
2911669	  666.9	  594.7	 8759.0	...
2911670	  667.0	  594.8	 8758.0	...
2911671	  667.2	  594.6	 8755.0	...
2911672	  667.4	  594.4	 8752.0	...
2911673	  667.3	  594.2	 8751.0	...
2911674	  667.3	  594.3	 8750.0	...
2911675	  667.5	  594.5	 8749.0	...
2911676	  668.1	  594.6	 8748.0	...
2911677	  668.6	  594.7	 8750.0	...
2911678	  668.4	  594.8	 8752.0	...
2911679	  667.9	  594.8	 8754.0	...
2911680	  667.5	  594.9	 8754.0	...
2911681	  667.6	  594.9	 8754.0	...
2911682	  667.9	  595.4	 8755.0	...
2911683	  668.2	  595.8	 8754.0	...
2911684	  668.5	  595.9	 8752.0	...
2911685	  668.5	  595.3	 8750.0	...
2911686	  668.4	  594.7	 8750.0	...
2911687	  668.3	  594.6	 8749.0	...
2911688	  668.1	  594.8	 8746.0	...
2911689	  668.0	  595.1	 8744.0	...
2911690	  667.9	  595.3	 8743.0	...
2911691	  667.8	  595.4	 8742.0	...
2911692	  667.4	  595.5	 8741.0	...
2911693	  667.0	  595.7	 8739.0	...
2911694	  666.9	  596.0	 8737.0	...
2911695	  667.6	  596.3	 8736.0	...
2911696	  668.4	  596.3	 8735.0	...
2911697	  668.9	  596.1	 8733.0	...
2911698	  669.0	  595.9	 8731.0	...
2911699	  669.7	  595.7	 8731.0	...
2911700	  670.2	  595.4	 8733.0	...
2911701	  670.6	  594.5	 8731.0	...
2911702	  671.4	  593.7	 8727.0	...
2911703	  672.5	  592.9	 8723.0	...
2911704	  674.2	  592.7	 8723.0	...
2911705	  675.2	  592.4	 8722.0	...
2911706	  676.1	  592.1	 8721.0	...
2911707	  676.6	  591.7	 8719.0	...
2911708	  677.6	  591.4	 8715.0	...
2911709	  678.5	  591.1	 8712.0	...
2911710	  679.7	  590.7	 8711.0	...
2911711	  680.0	  590.3	 8706.0	...
2911712	  680.4	  590.2	 8702.0	...
2911713	  680.3	  590.2	 8699.0	...
2911714	  680.1	  590.3	 8700.0	...
2911715	  679.8	  590.4	 8701.0	...
2911716	  679.4	  590.6	 8699.0	...
2911717	  679.1	  590.7	 8698.0	...
2911718	  679.0	  591.1	 8698.0	...
2911719	  679.1	  591.3	 8698.0	...
2911720	  679.3	  591.6	 8699.0	...
2911721	  679.3	  591.2	 8700.0	...
2911722	  678.9	  590.7	 8703.0	...
2911723	  678.6	  590.2	 8705.0	...
2911724	  678.2	  590.2	 8705.0	...
2911725	  678.3	  590.5	 8703.0	...
MSG	2911726 0000 _ Number Off
2911726	  678.4	  591.0	 8702.0	...
2911727	  678.6	  591.5	 8703.0	...
2911728	  678.7	  591.7	 8698.0	...
2911729	  678.9	  592.0	 8691.0	...
2911730	  679.0	  592.3	 8685.0	...
2911731	  679.1	  592.5	 8684.0	...
2911732	  679.1	  592.4	 8683.0	...
2911733	  678.8	  592.1	 8681.0	...
2911734	  678.4	  592.0	 8684.0	...
2911735	  678.1	  592.0	 8686.0	...
2911736	  677.9	  591.6	 8684.0	...
2911737	  678.1	  591.0	 8681.0	...
2911738	  678.2	  590.5	 8677.0	...
2911739	  678.4	  590.6	 8676.0	...
2911740	  678.7	  590.5	 8676.0	...
2911741	  679.1	  590.5	 8676.0	...
2911742	  679.6	  590.9	 8676.0	...
2911743	  679.9	  591.4	 8676.0	...
2911744	  680.0	  591.8	 8675.0	...
2911745	  679.8	  591.7	 8676.0	...
2911746	  679.7	  591.4	 8677.0	...
2911747	  679.8	  591.1	 8678.0	...
2911748	  680.1	  590.8	 8678.0	...
2911749	  680.4	  591.2	 8679.0	...
2911750	  680.6	  591.4	 8679.0	...
2911751	  680.6	  591.4	 8674.0	...
2911752	  680.9	  590.9	 8669.0	...
2911753	  681.2	  590.7	 8663.0	...
2911754	  681.3	  590.7	 8662.0	...
2911755	  681.2	  590.8	 8666.0	...
2911756	  681.1	  591.0	 8671.0	...
2911757	  681.0	  591.0	 8673.0	...
2911758	  681.5	  590.9	 8670.0	...
2911759	  682.0	  590.9	 8667.0	...
2911760	  682.2	  591.0	 8665.0	...
2911761	  681.8	  591.2	 8662.0	...
2911762	  681.3	  591.4	 8658.0	...
2911763	  681.3	  591.9	 8657.0	...
2911764	  681.3	  592.5	 8657.0	...
2911765	  681.4	  593.1	 8657.0	...
2911766	  681.5	  593.2	 8658.0	...
2911767	  681.5	  593.1	 8659.0	...
2911768	  681.4	  592.7	 8659.0	...
2911769	  681.4	  592.4	 8659.0	...
2911770	  681.3	  592.0	 8658.0	...
2911771	  681.3	  591.8	 8656.0	...
2911772	  681.3	  591.8	 8654.0	...
2911773	  681.5	  591.9	 8655.0	...
2911774	  681.8	  592.0	 8655.0	...
2911775	  682.1	  591.9	 8654.0	...
2911776	  682.3	  591.8	 8652.0	...
2911777	  682.2	  591.8	 8648.0	...
2911778	  681.9	  591.9	 8647.0	...
2911779	  681.7	  592.2	 8645.0	...
2911780	  681.5	  592.3	 8646.0	...
2911781	  681.5	  592.4	 8647.0	...
2911782	  681.5	  592.5	 8648.0	...
2911783	  681.6	  592.6	 8648.0	...
2911784	  681.7	  592.8	 8644.0	...
2911785	  681.8	  592.8	 8641.0	...
2911786	  681.8	  592.8	 8637.0	...
2911787	  681.9	  592.8	 8635.0	...
2911788	  681.8	  592.8	 8634.0	...
2911789	  681.8	  592.8	 8633.0	...
2911790	  681.8	  592.8	 8634.0	...
2911791	  681.9	  592.7	 8634.0	...
2911792	  682.0	  592.7	 8631.0	...
2911793	  681.9	  592.8	 8627.0	...
2911794	  681.8	  592.9	 8624.0	...
2911795	  681.7	  592.7	 8625.0	...
2911796	  681.7	  592.6	 8626.0	...
2911797	  681.5	  592.5	 8626.0	...
2911798	  681.3	  592.8	 8626.0	...
2911799	  681.7	  593.4	 8625.0	...
2911800	  682.3	  594.1	 8625.0	...
2911801	  682.7	  594.0	 8625.0	...
2911802	  682.4	  593.4	 8625.0	...
2911803	  682.1	  593.5	 8625.0	...
2911804	  682.1	  594.1	 8621.0	...
2911805	  682.0	  594.2	 8617.0	...
2911806	  681.8	  593.7	 8613.0	...
2911807	  681.7	  593.5	 8613.0	...
2911808	  681.8	  593.8	 8615.0	...
2911809	  682.0	  593.9	 8616.0	...
2911810	  682.3	  593.7	 8616.0	...
2911811	  682.1	  593.8	 8614.0	...
2911812	  681.8	  594.1	 8614.0	...
2911813	  681.6	  594.5	 8615.0	...
2911814	  681.6	  594.6	 8617.0	...
2911815	  681.6	  594.4	 8618.0	...
2911816	  681.6	  594.1	 8613.0	...
2911817	  681.7	  594.3	 8609.0	...
2911818	  681.7	  594.7	 8604.0	...
2911819	  681.7	  595.2	 8604.0	...
2911820	  681.8	  594.9	 8602.0	...
2911821	  681.8	  594.7	 8600.0	...
2911822	  681.8	  594.5	 8598.0	...
2911823	  681.8	  594.4	 8597.0	...
2911824	  681.8	  594.3	 8596.0	...
2911825	  681.9	  594.2	 8595.0	...
2911826	  681.9	  594.0	 8595.0	...
2911827	  682.0	  593.9	 8595.0	...
2911828	  682.1	  594.0	 8594.0	...
2911829	  682.2	  594.3	 8593.0	...
2911830	  682.0	  594.6	 8593.0	...
2911831	  682.0	  594.8	 8593.0	...
2911832	  682.3	  595.4	 8594.0	...
2911833	  682.6	  595.9	 8598.0	...
2911834	  683.0	  597.1	 8603.0	...
2911835	  683.0	  597.6	 8604.0	...
2911836	  683.0	  597.9	 8600.0	...
2911837	  682.8	  597.4	 8595.0	...
2911838	  682.6	  596.9	 8595.0	...
2911839	  682.5	  596.6	 8596.0	...
2911840	  682.5	  596.6	 8597.0	...
2911841	  682.5	  596.5	 8598.0	...
2911842	  682.5	  596.7	 8595.0	...
2911843	  682.8	  597.0	 8593.0	...
2911844	  683.2	  597.2	 8591.0	...
2911845	  683.2	  596.7	 8591.0	...
2911846	  682.7	  596.1	 8592.0	...
2911847	  682.5	  595.9	 8593.0	...
2911848	  682.9	  596.2	 8591.0	...
2911849	  683.4	  596.6	 8585.0	...
2911850	  683.5	  596.4	 8579.0	...
2911851	  683.5	  596.1	 8577.0	...
2911852	  683.2	  595.9	 8577.0	...
2911853	  682.7	  596.1	 8577.0	...
2911854	  682.3	  596.0	 8578.0	...
2911855	  682.0	  595.8	 8579.0	...
2911856	  681.9	  595.7	 8577.0	...
2911857	  682.3	  596.2	 8575.0	...
2911858	  682.8	  596.7	 8573.0	...
2911859	  683.2	  597.1	 8572.0	...
2911860	  683.2	  596.9	 8570.0	...
2911861	  683.0	  596.8	 8569.0	...
2911862	  682.8	  596.8	 8569.0	...
2911863	  682.6	  596.9	 8570.0	...
2911864	  682.5	  596.8	 8572.0	...
2911865	  682.5	  596.8	 8573.0	...
2911866	  682.6	  596.9	 8570.0	...
2911867	  682.5	  596.7	 8568.0	...
2911868	  682.3	  596.4	 8567.0	...
2911869	  682.1	  596.4	 8569.0	...
2911870	  682.1	  596.7	 8567.0	...
2911871	  682.1	  597.0	 8564.0	...
2911872	  682.1	  597.0	 8560.0	...
2911873	  682.2	  596.9	 8562.0	...
2911874	  682.2	  596.8	 8566.0	...
2911875	  682.4	  596.8	 8569.0	...
2911876	  682.6	  596.8	 8568.0	...
2911877	  682.8	  596.9	 8567.0	...
2911878	  682.8	  596.8	 8566.0	...
2911879	  682.8	  596.6	 8566.0	...
2911880	  682.9	  596.4	 8566.0	...
2911881	  683.0	  596.5	 8564.0	...
2911882	  683.3	  597.0	 8562.0	...
2911883	  683.6	  597.4	 8559.0	...
2911884	  683.3	  597.3	 8558.0	...
2911885	  682.8	  596.7	 8557.0	...
2911886	  682.2	  596.0	 8556.0	...
2911887	  682.1	  596.0	 8556.0	...
2911888	  682.1	  596.2	 8556.0	...
2911889	  682.2	  596.5	 8557.0	...
2911890	  682.3	  596.8	 8559.0	...
2911891	  682.4	  596.9	 8558.0	...
2911892	  682.4	  596.8	 8555.0	...
2911893	  682.5	  596.8	 8552.0	...
2911894	  682.6	  596.7	 8552.0	...
2911895	  682.7	  596.7	 8551.0	...
2911896	  682.9	  596.6	 8552.0	...
2911897	  682.9	  596.6	 8552.0	...
2911898	  682.9	  596.6	 8551.0	...
2911899	  683.0	  596.6	 8552.0	...
2911900	  683.1	  596.6	 8553.0	...
2911901	  683.2	  596.8	 8553.0	...
2911902	  683.3	  597.0	 8551.0	...
2911903	  683.3	  597.3	 8552.0	...
2911904	  683.3	  597.5	 8556.0	...
2911905	  683.3	  597.5	 8558.0	...
2911906	  683.4	  597.4	 8555.0	...
2911907	  683.0	  597.3	 8551.0	...
2911908	  682.6	  597.3	 8548.0	...
2911909	  682.8	  597.2	 8547.0	...
2911910	  683.3	  597.1	 8546.0	...
2911911	  683.9	  597.1	 8545.0	...
2911912	  684.0	  597.2	 8545.0	...
2911913	  683.3	  596.8	 8544.0	...
2911914	  682.5	  596.3	 8543.0	...
2911915	  681.8	  595.7	 8542.0	...
2911916	  681.8	  595.7	 8543.0	...
2911917	  681.9	  596.0	 8543.0	...
2911918	  682.3	  596.4	 8544.0	...
2911919	  682.6	  596.8	 8545.0	...
2911920	  683.0	  596.9	 8545.0	...
2911921	  683.3	  597.1	 8544.0	...
2911922	  683.6	  597.3	 8543.0	...
2911923	  683.6	  597.5	 8541.0	...
2911924	  683.2	  597.5	 8540.0	...
2911925	  682.8	  597.5	 8538.0	...
2911926	  682.7	  597.4	 8540.0	...
2911927	  682.5	  597.3	 8541.0	...
2911928	  682.5	  597.2	 8542.0	...
2911929	  682.5	  597.3	 8542.0	...
2911930	  682.4	  597.5	 8539.0	...
2911931	  682.4	  597.7	 8536.0	...
2911932	  682.2	  597.9	 8533.0	...
2911933	  682.1	  597.9	 8533.0	...
2911934	  682.0	  597.8	 8532.0	...
2911935	  682.0	  597.5	 8531.0	...
2911936	  681.9	  597.2	 8528.0	...
2911937	  681.8	  597.0	 8527.0	...
MSG	2911938 0000 _ Number On
2911938	  682.1	  597.0	 8525.0	...
2911939	  682.4	  597.0	 8526.0	...
2911940	  683.0	  597.0	 8528.0	...
2911941	  683.0	  596.8	 8534.0	...
2911942	  683.0	  596.7	 8539.0	...
2911943	  682.9	  596.7	 8543.0	...
2911944	  682.8	  596.9	 8544.0	...
2911945	  682.9	  597.1	 8544.0	...
2911946	  682.9	  597.0	 8542.0	...
2911947	  682.9	  596.9	 8541.0	...
2911948	  682.9	  596.9	 8540.0	...
2911949	  683.0	  597.0	 8540.0	...
2911950	  683.1	  597.1	 8539.0	...
2911951	  683.0	  597.2	 8533.0	...
2911952	  682.5	  596.5	 8528.0	...
2911953	  682.1	  595.9	 8524.0	...
2911954	  682.0	  596.1	 8525.0	...
2911955	  682.2	  596.9	 8525.0	...
2911956	  682.3	  597.6	 8525.0	...
2911957	  682.3	  597.5	 8525.0	...
2911958	  682.3	  597.4	 8526.0	...
2911959	  682.2	  597.5	 8527.0	...
2911960	  682.2	  597.5	 8528.0	...
2911961	  682.2	  597.4	 8529.0	...
2911962	  682.0	  597.2	 8528.0	...
2911963	  682.0	  597.0	 8528.0	...
2911964	  682.0	  597.2	 8528.0	...
2911965	  681.9	  597.6	 8529.0	...
2911966	  681.7	  597.7	 8530.0	...
2911967	  681.3	  597.4	 8532.0	...
2911968	  681.2	  597.1	 8531.0	...
2911969	  681.0	  596.7	 8529.0	...
2911970	  681.0	  596.2	 8527.0	...
2911971	  681.1	  595.8	 8528.0	...
2911972	  681.2	  596.0	 8529.0	...
2911973	  681.3	  596.3	 8531.0	...
2911974	  681.4	  596.7	 8531.0	...
2911975	  681.3	  596.9	 8530.0	...
2911976	  680.7	  597.2	 8528.0	...
2911977	  680.0	  597.2	 8527.0	...
2911978	  680.2	  597.2	 8528.0	...
2911979	  680.8	  597.2	 8533.0	...
2911980	  681.2	  597.2	 8537.0	...
2911981	  681.1	  596.7	 8540.0	...
2911982	  680.8	  596.2	 8539.0	...
2911983	  680.6	  595.7	 8539.0	...
2911984	  680.8	  595.9	 8541.0	...
2911985	  681.1	  596.2	 8543.0	...
2911986	  681.5	  596.5	 8546.0	...
2911987	  681.4	  596.4	 8541.0	...
2911988	  681.3	  596.4	 8535.0	...
2911989	  681.1	  596.3	 8530.0	...
2911990	  681.2	  596.3	 8530.0	...
2911991	  681.3	  596.3	 8528.0	...
2911992	  681.5	  596.1	 8527.0	...
2911993	  681.6	  595.8	 8527.0	...
2911994	  681.6	  595.5	 8529.0	...
2911995	  681.4	  595.8	 8530.0	...
2911996	  681.3	  596.3	 8533.0	...
2911997	  681.4	  596.7	 8538.0	...
2911998	  681.4	  596.8	 8542.0	...
2911999	  681.2	  596.7	 8542.0	...
2912000	  681.0	  596.7	 8540.0	...
2912001	  681.1	  597.2	 8539.0	...
2912002	  681.5	  597.7	 8542.0	...
2912003	  681.8	  598.3	 8544.0	...
2912004	  681.8	  598.3	 8545.0	...
2912005	  681.4	  598.0	 8542.0	...
2912006	  681.0	  597.3	 8540.0	...
2912007	  680.6	  596.5	 8538.0	...
2912008	  680.5	  596.4	 8541.0	...
2912009	  680.6	  596.5	 8545.0	...
2912010	  680.5	  596.7	 8545.0	...
2912011	  680.3	  596.6	 8540.0	...
2912012	  679.8	  596.5	 8536.0	...
2912013	  679.4	  596.3	 8537.0	...
2912014	  679.3	  596.1	 8537.0	...
2912015	  679.4	  596.0	 8537.0	...
2912016	  679.6	  596.0	 8537.0	...
2912017	  679.5	  595.9	 8533.0	...
2912018	  679.3	  595.9	 8530.0	...
2912019	  679.3	  595.8	 8526.0	...
2912020	  679.2	  595.7	 8525.0	...
2912021	  679.1	  595.7	 8523.0	...
2912022	  679.1	  595.6	 8523.0	...
2912023	  679.1	  595.7	 8523.0	...
2912024	  679.2	  595.8	 8523.0	...
2912025	  679.2	  595.8	 8527.0	...
2912026	  679.2	  595.9	 8531.0	...
2912027	  679.1	  595.9	 8535.0	...
2912028	  679.1	  596.0	 8537.0	...
2912029	  679.2	  596.1	 8538.0	...
2912030	  679.5	  596.1	 8540.0	...
2912031	  679.8	  595.9	 8540.0	...
2912032	  679.8	  595.8	 8540.0	...
2912033	  679.6	  595.9	 8539.0	...
2912034	  679.4	  596.2	 8538.0	...
2912035	  679.4	  596.4	 8536.0	...
2912036	  679.5	  596.3	 8534.0	...
2912037	  679.5	  596.2	 8533.0	...
2912038	  679.6	  596.4	 8533.0	...
2912039	  679.6	  596.5	 8533.0	...
2912040	  679.6	  596.5	 8533.0	...
2912041	  679.4	  596.2	 8534.0	...
2912042	  679.2	  596.1	 8535.0	...
2912043	  679.1	  596.1	 8536.0	...
2912044	  679.0	  596.0	 8537.0	...
2912045	  678.9	  595.7	 8537.0	...
2912046	  679.1	  595.6	 8536.0	...
2912047	  679.4	  595.6	 8533.0	...
2912048	  679.6	  595.6	 8530.0	...
2912049	  679.6	  595.6	 8529.0	...
2912050	  679.6	  595.6	 8528.0	...
2912051	  679.6	  595.6	 8528.0	...
2912052	  679.4	  595.7	 8528.0	...
2912053	  679.1	  595.8	 8527.0	...
2912054	  679.0	  595.9	 8527.0	...
2912055	  678.9	  595.9	 8527.0	...
2912056	  678.9	  595.9	 8527.0	...
2912057	  678.9	  595.9	 8526.0	...
2912058	  678.9	  595.8	 8526.0	...
2912059	  679.0	  595.9	 8526.0	...
2912060	  678.8	  595.9	 8527.0	...
2912061	  678.7	  596.0	 8528.0	...
2912062	  678.6	  595.9	 8530.0	...
2912063	  678.8	  595.8	 8532.0	...
2912064	  679.0	  595.7	 8533.0	...
2912065	  679.0	  595.8	 8534.0	...
2912066	  678.9	  596.0	 8534.0	...
2912067	  679.0	  596.1	 8533.0	...
2912068	  679.2	  596.1	 8533.0	...
2912069	  679.4	  596.0	 8533.0	...
2912070	  679.3	  596.0	 8533.0	...
2912071	  679.4	  596.2	 8532.0	...
2912072	  679.3	  596.6	 8531.0	...
2912073	  679.3	  596.8	 8533.0	...
2912074	  679.4	  597.0	 8535.0	...
2912075	  679.4	  597.0	 8535.0	...
2912076	  679.3	  596.9	 8533.0	...
2912077	  679.1	  597.0	 8531.0	...
2912078	  679.0	  597.0	 8530.0	...
2912079	  679.0	  597.0	 8531.0	...
2912080	  679.1	  597.0	 8533.0	...
2912081	  679.1	  596.9	 8535.0	...
2912082	  679.1	  596.8	 8536.0	...
2912083	  678.9	  596.8	 8535.0	...
2912084	  678.7	  596.5	 8534.0	...
2912085	  678.3	  596.2	 8533.0	...
2912086	  678.1	  596.1	 8532.0	...
2912087	  677.9	  596.2	 8531.0	...
2912088	  677.8	  596.2	 8528.0	...
2912089	  677.8	  596.1	 8525.0	...
2912090	  677.9	  596.0	 8524.0	...
2912091	  677.9	  595.9	 8524.0	...
2912092	  677.8	  595.8	 8524.0	...
2912093	  677.7	  596.3	 8523.0	...
2912094	  677.7	  596.7	 8522.0	...
2912095	  677.9	  597.0	 8524.0	...
2912096	  678.1	  596.9	 8527.0	...
2912097	  677.9	  596.8	 8529.0	...
2912098	  677.6	  596.6	 8529.0	...
2912099	  677.4	  596.4	 8529.0	...
2912100	  677.5	  596.2	 8530.0	...
2912101	  677.7	  596.2	 8530.0	...
2912102	  677.7	  596.6	 8530.0	...
2912103	  677.7	  597.0	 8528.0	...
2912104	  677.9	  597.4	 8527.0	...
2912105	  678.2	  597.3	 8528.0	...
2912106	  678.4	  597.5	 8529.0	...
2912107	  678.4	  597.8	 8531.0	...
2912108	  678.5	  597.9	 8532.0	...
2912109	  678.4	  597.6	 8534.0	...
2912110	  678.2	  597.1	 8536.0	...
2912111	  678.0	  596.5	 8534.0	...
2912112	  677.8	  596.1	 8531.0	...
2912113	  677.9	  595.9	 8528.0	...
2912114	  677.9	  596.3	 8528.0	...
2912115	  677.6	  596.7	 8527.0	...
2912116	  677.3	  597.0	 8524.0	...
2912117	  676.5	  596.7	 8522.0	...
2912118	  676.1	  596.5	 8519.0	...
2912119	  675.6	  596.4	 8518.0	...
2912120	  675.5	  596.6	 8518.0	...
2912121	  675.8	  597.2	 8519.0	...
2912122	  675.9	  597.8	 8519.0	...
2912123	  676.1	  598.1	 8520.0	...
2912124	  676.1	  597.9	 8520.0	...
2912125	  676.2	  597.5	 8521.0	...
2912126	  676.2	  597.1	 8521.0	...
2912127	  676.2	  596.9	 8524.0	...
2912128	  676.3	  596.9	 8526.0	...
2912129	  676.4	  596.8	 8526.0	...
2912130	  676.5	  596.7	 8524.0	...
2912131	  676.6	  596.7	 8522.0	...
2912132	  676.6	  596.9	 8518.0	...
2912133	  676.5	  597.1	 8514.0	...
2912134	  676.4	  597.1	 8512.0	...
2912135	  676.1	  596.9	 8514.0	...
2912136	  675.9	  596.9	 8516.0	...
2912137	  675.8	  597.1	 8516.0	...
2912138	  676.0	  597.4	 8515.0	...
2912139	  676.5	  597.5	 8514.0	...
2912140	  677.0	  597.6	 8512.0	...
2912141	  677.5	  597.6	 8511.0	...
2912142	  677.5	  597.5	 8509.0	...
2912143	  677.7	  597.4	 8509.0	...
2912144	  677.7	  597.1	 8508.0	...
2912145	  677.2	  597.0	 8508.0	...
2912146	  676.6	  596.8	 8509.0	...
2912147	  676.0	  596.9	 8510.0	...
2912148	  676.1	  597.0	 8512.0	...
2912149	  676.1	  597.1	 8512.0	...
2912150	  676.2	  597.1	 8512.0	...
2912151	  676.3	  597.2	 8515.0	...
2912152	  676.3	  596.9	 8516.0	...
2912153	  676.3	  596.6	 8518.0	...
2912154	  676.6	  596.4	 8518.0	...
2912155	  676.9	  596.4	 8518.0	...
2912156	  677.2	  596.5	 8519.0	...
2912157	  677.6	  596.4	 8520.0	...
2912158	  677.9	  596.5	 8520.0	...
2912159	  678.0	  596.6	 8519.0	...
2912160	  677.7	  596.5	 8517.0	...
2912161	  677.6	  596.3	 8517.0	...
2912162	  677.8	  596.3	 8519.0	...
2912163	  677.9	  596.4	 8522.0	...
2912164	  677.7	  596.7	 8521.0	...
2912165	  677.4	  597.2	 8518.0	...
2912166	  677.2	  597.7	 8515.0	...
2912167	  677.0	  597.9	 8515.0	...
2912168	  676.9	  597.9	 8515.0	...
2912169	  676.8	  598.0	 8515.0	...
2912170	  677.1	  598.0	 8517.0	...
2912171	  677.4	  597.8	 8519.0	...
2912172	  677.2	  597.6	 8516.0	...
2912173	  676.8	  597.4	 8511.0	...
2912174	  677.0	  597.3	 8510.0	...
2912175	  677.7	  597.6	 8514.0	...
2912176	  678.0	  597.9	 8516.0	...
2912177	  677.4	  597.7	 8513.0	...
2912178	  676.7	  597.3	 8511.0	...
2912179	  676.6	  596.9	 8511.0	...
2912180	  676.7	  597.1	 8510.0	...
2912181	  677.0	  597.2	 8509.0	...
2912182	  677.1	  597.2	 8505.0	...
2912183	  677.1	  597.1	 8503.0	...
2912184	  677.1	  597.1	 8501.0	...
2912185	  677.3	  597.0	 8502.0	...
2912186	  677.5	  597.0	 8503.0	...
2912187	  677.8	  596.7	 8503.0	...
2912188	  677.2	  596.5	 8502.0	...
2912189	  676.5	  596.6	 8502.0	...
2912190	  676.1	  596.9	 8501.0	...
2912191	  676.7	  597.1	 8502.0	...
2912192	  677.3	  597.1	 8502.0	...
2912193	  677.8	  597.2	 8502.0	...
2912194	  677.8	  597.3	 8501.0	...
2912195	  677.3	  597.4	 8500.0	...
2912196	  676.8	  597.4	 8500.0	...
2912197	  676.5	  598.1	 8500.0	...
2912198	  676.9	  598.8	 8500.0	...
2912199	  677.3	  599.7	 8501.0	...
2912200	  677.6	  599.8	 8501.0	...
2912201	  678.0	  600.0	 8501.0	...
2912202	  678.4	  600.0	 8501.0	...
2912203	  678.3	  599.3	 8501.0	...
2912204	  677.9	  598.7	 8501.0	...
2912205	  677.6	  598.1	 8501.0	...
2912206	  677.5	  598.1	 8502.0	...
2912207	  677.5	  598.1	 8501.0	...
2912208	  677.5	  598.2	 8500.0	...
2912209	  677.4	  598.3	 8498.0	...
2912210	  677.3	  598.5	 8496.0	...
2912211	  677.6	  598.5	 8496.0	...
2912212	  678.0	  598.5	 8499.0	...
2912213	  678.4	  598.0	 8501.0	...
2912214	  678.5	  597.7	 8501.0	...
2912215	  679.3	  597.5	 8496.0	...
2912216	  680.6	  597.6	 8493.0	...
2912217	  682.3	  597.6	 8489.0	...
2912218	  684.5	  597.2	 8490.0	...
2912219	  686.5	  596.7	 8487.0	...
2912220	  688.1	  596.3	 8484.0	...
2912221	  689.6	  596.1	 8479.0	...
2912222	  690.8	  595.5	 8478.0	...
2912223	  692.2	  594.8	 8477.0	...
2912224	  692.5	  594.1	 8477.0	...
2912225	  692.8	  593.4	 8476.0	...
2912226	  692.5	  592.9	 8477.0	...
2912227	  692.3	  592.4	 8478.0	...
2912228	  692.1	  592.6	 8479.0	...
2912229	  692.0	  592.6	 8479.0	...
2912230	  692.2	  592.6	 8479.0	...
2912231	  692.5	  592.5	 8479.0	...
2912232	  692.4	  592.4	 8480.0	...
2912233	  692.0	  592.3	 8476.0	...
2912234	  691.6	  592.7	 8472.0	...
2912235	  691.7	  593.0	 8467.0	...
2912236	  691.9	  593.5	 8465.0	...
2912237	  692.0	  593.7	 8462.0	...
2912238	  692.1	  593.9	 8461.0	...
2912239	  692.1	  593.6	 8460.0	...
2912240	  692.0	  593.4	 8460.0	...
MSG	2912241 0000 _ Number Off
2912241	  692.2	  593.1	 8461.0	...
2912242	  692.4	  593.4	 8461.0	...
2912243	  692.6	  593.6	 8460.0	...
2912244	  692.7	  593.9	 8457.0	...
2912245	  692.7	  593.8	 8455.0	...
2912246	  692.7	  593.7	 8456.0	...
2912247	  692.8	  593.7	 8459.0	...
2912248	  692.6	  593.9	 8461.0	...
2912249	  692.5	  593.7	 8459.0	...
2912250	  692.6	  593.5	 8456.0	...
2912251	  692.8	  593.8	 8453.0	...
2912252	  693.3	  594.6	 8453.0	...
2912253	  693.7	  595.3	 8454.0	...
2912254	  693.9	  594.9	 8455.0	...
2912255	  693.8	  594.4	 8454.0	...
2912256	  693.3	  593.9	 8452.0	...
2912257	  692.9	  593.7	 8448.0	...
2912258	  692.6	  593.5	 8447.0	...
2912259	  693.0	  593.7	 8445.0	...
2912260	  693.3	  594.1	 8445.0	...
2912261	  693.4	  594.2	 8443.0	...
2912262	  693.3	  593.9	 8441.0	...
2912263	  693.2	  593.7	 8440.0	...
2912264	  693.2	  593.8	 8440.0	...
2912265	  693.2	  593.9	 8441.0	...
2912266	  693.7	  594.0	 8443.0	...
2912267	  694.1	  594.2	 8444.0	...
2912268	  694.5	  594.2	 8445.0	...
2912269	  694.2	  594.1	 8443.0	...
2912270	  693.9	  593.9	 8440.0	...
2912271	  693.5	  593.8	 8435.0	...
2912272	  693.3	  593.8	 8433.0	...
2912273	  693.1	  593.9	 8433.0	...
2912274	  692.9	  594.0	 8434.0	...
2912275	  692.7	  594.2	 8430.0	...
2912276	  693.1	  594.2	 8425.0	...
2912277	  693.5	  594.2	 8420.0	...
2912278	  693.7	  594.1	 8423.0	...
2912279	  693.5	  594.0	 8429.0	...
2912280	  693.3	  593.8	 8435.0	...
2912281	  693.3	  593.7	 8439.0	...
2912282	  693.2	  593.4	 8439.0	...
2912283	  693.1	  593.1	 8439.0	...
2912284	  693.1	  592.9	 8437.0	...
2912285	  693.2	  592.9	 8435.0	...
2912286	  693.2	  592.9	 8429.0	...
2912287	  693.3	  592.9	 8424.0	...
2912288	  693.4	  592.9	 8420.0	...
2912289	  693.4	  592.8	 8421.0	...
2912290	  693.4	  593.3	 8422.0	...
2912291	  693.5	  594.0	 8421.0	...
2912292	  693.6	  594.8	 8418.0	...
2912293	  693.5	  594.6	 8416.0	...
2912294	  693.2	  594.4	 8415.0	...
2912295	  693.1	  594.2	 8413.0	...
2912296	  693.3	  594.2	 8410.0	...
2912297	  693.4	  594.1	 8408.0	...
2912298	  693.5	  594.2	 8406.0	...
2912299	  693.9	  594.4	 8408.0	...
2912300	  694.3	  594.3	 8408.0	...
2912301	  694.5	  593.8	 8408.0	...
2912302	  694.2	  593.2	 8407.0	...
2912303	  693.9	  593.1	 8405.0	...
2912304	  693.9	  593.0	 8405.0	...
2912305	  693.9	  593.0	 8405.0	...
2912306	  694.1	  592.7	 8404.0	...
2912307	  694.3	  593.3	 8403.0	...
2912308	  694.5	  594.2	 8402.0	...
2912309	  694.7	  594.8	 8402.0	...
2912310	  694.9	  594.4	 8402.0	...
2912311	  695.1	  593.7	 8400.0	...
2912312	  695.1	  593.2	 8399.0	...
2912313	  695.2	  593.1	 8398.0	...
2912314	  695.2	  593.2	 8398.0	...
2912315	  695.3	  593.4	 8398.0	...
2912316	  695.3	  593.4	 8398.0	...
2912317	  695.3	  593.7	 8398.0	...
2912318	  695.4	  593.8	 8399.0	...
2912319	  695.5	  594.0	 8397.0	...
2912320	  695.6	  594.0	 8394.0	...
2912321	  695.7	  593.9	 8392.0	...
2912322	  695.7	  593.9	 8392.0	...
2912323	  695.8	  593.3	 8392.0	...
2912324	  695.8	  592.8	 8392.0	...
2912325	  695.8	  592.4	 8391.0	...
2912326	  695.8	  592.6	 8391.0	...
2912327	  695.8	  592.8	 8389.0	...
2912328	  695.8	  592.7	 8389.0	...
2912329	  695.8	  592.7	 8388.0	...
2912330	  695.9	  592.6	 8388.0	...
2912331	  695.9	  592.5	 8386.0	...
2912332	  695.9	  592.8	 8385.0	...
2912333	  695.9	  593.3	 8381.0	...
2912334	  695.9	  593.7	 8377.0	...
2912335	  696.1	  593.6	 8373.0	...
2912336	  696.3	  593.6	 8373.0	...
2912337	  696.5	  593.8	 8374.0	...
2912338	  696.8	  593.9	 8374.0	...
2912339	  697.1	  593.6	 8372.0	...
2912340	  697.2	  593.2	 8369.0	...
2912341	  697.1	  592.9	 8367.0	...
2912342	  697.0	  592.9	 8365.0	...
2912343	  696.9	  593.0	 8364.0	...
2912344	  696.9	  593.0	 8364.0	...
2912345	  697.0	  593.0	 8364.0	...
2912346	  697.2	  593.0	 8365.0	...
2912347	  697.3	  592.9	 8365.0	...
2912348	  697.3	  592.9	 8365.0	...
2912349	  697.2	  592.8	 8364.0	...
2912350	  697.4	  592.7	 8362.0	...
2912351	  697.7	  592.9	 8361.0	...
2912352	  697.8	  592.9	 8360.0	...
2912353	  697.7	  593.0	 8358.0	...
2912354	  697.5	  592.9	 8356.0	...
2912355	  697.3	  592.9	 8352.0	...
2912356	  697.1	  592.9	 8348.0	...
2912357	  697.4	  592.6	 8347.0	...
2912358	  697.8	  592.3	 8350.0	...
2912359	  698.3	  592.0	 8353.0	...
2912360	  698.3	  592.4	 8353.0	...
2912361	  698.3	  592.6	 8353.0	...
2912362	  698.3	  592.9	 8350.0	...
2912363	  698.4	  592.9	 8344.0	...
2912364	  698.3	  592.9	 8338.0	...
2912365	  698.3	  593.3	 8335.0	...
2912366	  698.2	  593.7	 8334.0	...
2912367	  698.2	  593.6	 8333.0	...
2912368	  698.4	  593.2	 8336.0	...
2912369	  698.5	  592.7	 8341.0	...
2912370	  698.7	  592.6	 8344.0	...
2912371	  698.7	  592.7	 8339.0	...
2912372	  698.9	  593.1	 8335.0	...
2912373	  698.8	  593.5	 8331.0	...
2912374	  698.6	  593.6	 8329.0	...
2912375	  698.5	  593.4	 8327.0	...
2912376	  698.6	  593.5	 8323.0	...
2912377	  698.8	  593.6	 8322.0	...
2912378	  698.8	  593.6	 8321.0	...
2912379	  698.9	  593.5	 8322.0	...
2912380	  698.9	  593.4	 8323.0	...
2912381	  698.8	  593.5	 8329.0	...
2912382	  699.0	  593.5	 8334.0	...
2912383	  699.2	  593.5	 8332.0	...
2912384	  699.4	  593.5	 8327.0	...
2912385	  699.5	  593.5	 8325.0	...
2912386	  699.6	  593.7	 8328.0	...
2912387	  699.8	  593.9	 8332.0	...
2912388	  700.2	  593.9	 8332.0	...
2912389	  700.6	  593.9	 8331.0	...
2912390	  700.6	  594.2	 8328.0	...
2912391	  700.4	  594.6	 8326.0	...
2912392	  700.2	  594.9	 8323.0	...
2912393	  700.3	  594.8	 8322.0	...
2912394	  700.3	  594.8	 8322.0	...
2912395	  700.2	  594.8	 8322.0	...
2912396	  700.1	  594.9	 8323.0	...
2912397	  700.0	  594.9	 8324.0	...
2912398	  699.9	  594.9	 8326.0	...
2912399	  700.0	  594.9	 8325.0	...
2912400	  700.0	  594.9	 8323.0	...
2912401	  700.2	  595.0	 8321.0	...
2912402	  700.4	  595.2	 8318.0	...
2912403	  700.5	  595.4	 8318.0	...
2912404	  700.4	  595.6	 8318.0	...
2912405	  700.0	  595.5	 8318.0	...
2912406	  699.7	  595.5	 8318.0	...
2912407	  700.0	  595.4	 8321.0	...
2912408	  700.5	  595.2	 8323.0	...
2912409	  701.0	  595.0	 8325.0	...
2912410	  701.0	  594.9	 8324.0	...
2912411	  701.1	  595.0	 8319.0	...
2912412	  701.0	  595.1	 8313.0	...
2912413	  700.6	  595.2	 8308.0	...
2912414	  700.2	  595.2	 8306.0	...
2912415	  700.0	  595.1	 8305.0	...
2912416	  700.4	  594.9	 8309.0	...
2912417	  700.9	  594.8	 8312.0	...
2912418	  701.2	  594.8	 8316.0	...
2912419	  701.2	  595.0	 8315.0	...
2912420	  701.1	  595.4	 8311.0	...
2912421	  701.1	  595.7	 8308.0	...
2912422	  700.9	  596.0	 8306.0	...
2912423	  700.9	  596.1	 8307.0	...
2912424	  701.0	  596.7	 8308.0	...
2912425	  701.2	  597.2	 8309.0	...
2912426	  701.3	  597.3	 8306.0	...
2912427	  701.5	  596.9	 8303.0	...
2912428	  701.6	  597.0	 8303.0	...
2912429	  701.5	  597.6	 8305.0	...
2912430	  701.5	  597.4	 8307.0	...
2912431	  701.5	  596.6	 8307.0	...
2912432	  702.0	  596.5	 8307.0	...
2912433	  702.5	  597.2	 8308.0	...
2912434	  702.5	  597.4	 8307.0	...
2912435	  702.1	  597.0	 8306.0	...
2912436	  701.6	  596.5	 8304.0	...
2912437	  701.5	  596.4	 8304.0	...
2912438	  701.5	  597.0	 8303.0	...
2912439	  701.7	  597.6	 8303.0	...
2912440	  701.8	  597.5	 8304.0	...
2912441	  702.1	  596.8	 8305.0	...
2912442	  702.2	  596.6	 8304.0	...
2912443	  702.4	  597.0	 8302.0	...
2912444	  702.5	  597.4	 8300.0	...
2912445	  702.6	  597.4	 8300.0	...
2912446	  702.6	  597.6	 8298.0	...
2912447	  702.6	  597.8	 8296.0	...
2912448	  702.2	  597.8	 8293.0	...
2912449	  701.7	  597.7	 8292.0	...
2912450	  701.5	  597.7	 8292.0	...
MSG	2912451 0000 _ Number On
2912451	  701.7	  597.3	 8292.0	...
2912452	  702.1	  597.0	 8294.0	...
2912453	  702.2	  596.6	 8296.0	...
2912454	  702.2	  597.1	 8295.0	...
2912455	  702.1	  597.4	 8292.0	...
2912456	  702.1	  597.9	 8290.0	...
2912457	  702.0	  598.1	 8290.0	...
2912458	  701.9	  598.3	 8290.0	...
2912459	  702.3	  598.4	 8292.0	...
2912460	  702.9	  598.4	 8293.0	...
2912461	  703.1	  598.3	 8293.0	...
2912462	  702.9	  598.4	 8291.0	...
2912463	  702.6	  598.4	 8288.0	...
2912464	  702.6	  598.4	 8285.0	...
2912465	  702.6	  598.4	 8283.0	...
2912466	  702.5	  598.5	 8280.0	...
2912467	  702.5	  598.5	 8282.0	...
2912468	  702.4	  598.5	 8284.0	...
2912469	  702.4	  598.4	 8283.0	...
2912470	  702.3	  597.9	 8278.0	...
2912471	  702.3	  597.5	 8273.0	...
2912472	  702.3	  597.3	 8272.0	...
2912473	  702.3	  597.3	 8272.0	...
2912474	  702.3	  597.4	 8272.0	...
2912475	  702.3	  597.5	 8273.0	...
2912476	  702.3	  598.0	 8273.0	...
2912477	  702.1	  598.3	 8274.0	...
2912478	  701.9	  598.6	 8275.0	...
2912479	  702.0	  598.3	 8275.0	...
2912480	  702.3	  598.1	 8275.0	...
2912481	  702.6	  598.3	 8275.0	...
2912482	  702.5	  598.5	 8273.0	...
2912483	  702.3	  598.8	 8272.0	...
2912484	  702.3	  599.0	 8275.0	...
2912485	  702.4	  599.2	 8278.0	...
2912486	  702.5	  599.5	 8283.0	...
2912487	  702.6	  599.7	 8284.0	...
2912488	  702.6	  600.0	 8285.0	...
2912489	  702.7	  600.1	 8285.0	...
2912490	  702.7	  599.7	 8285.0	...
2912491	  702.9	  599.3	 8287.0	...
2912492	  703.1	  599.0	 8288.0	...
2912493	  703.3	  599.2	 8284.0	...
2912494	  703.2	  599.8	 8280.0	...
2912495	  703.2	  600.1	 8275.0	...
2912496	  703.2	  600.3	 8276.0	...
2912497	  703.2	  600.1	 8276.0	...
2912498	  703.1	  600.2	 8276.0	...
2912499	  703.0	  600.4	 8275.0	...
2912500	  703.1	  600.5	 8277.0	...
2912501	  703.1	  600.5	 8279.0	...
2912502	  703.2	  600.6	 8278.0	...
2912503	  703.1	  600.7	 8274.0	...
2912504	  703.1	  600.6	 8269.0	...
2912505	  703.3	  600.4	 8265.0	...
2912506	  703.6	  600.2	 8262.0	...
2912507	  703.8	  600.2	 8261.0	...
2912508	  703.6	  600.2	 8263.0	...
2912509	  703.4	  600.1	 8266.0	...
2912510	  703.2	  600.0	 8270.0	...
2912511	  703.0	  599.8	 8268.0	...
2912512	  702.9	  599.8	 8267.0	...
2912513	  702.8	  599.8	 8267.0	...
2912514	  702.8	  600.1	 8270.0	...
2912515	  702.8	  600.3	 8272.0	...
2912516	  702.8	  600.4	 8273.0	...
2912517	  702.9	  600.5	 8274.0	...
2912518	  703.4	  600.6	 8275.0	...
2912519	  703.9	  600.8	 8275.0	...
2912520	  703.9	  600.9	 8275.0	...
2912521	  703.5	  601.1	 8273.0	...
2912522	  703.3	  601.3	 8272.0	...
2912523	  703.6	  601.4	 8278.0	...
2912524	  704.0	  601.6	 8284.0	...
2912525	  704.0	  601.5	 8286.0	...
2912526	  704.0	  601.2	 8280.0	...
2912527	  703.7	  600.9	 8275.0	...
2912528	  703.5	  601.2	 8276.0	...
2912529	  703.4	  601.5	 8277.0	...
2912530	  703.5	  601.9	 8278.0	...
2912531	  703.6	  602.1	 8279.0	...
2912532	  703.9	  602.2	 8278.0	...
2912533	  704.3	  602.3	 8279.0	...
2912534	  704.6	  602.1	 8280.0	...
2912535	  704.5	  602.1	 8285.0	...
2912536	  704.2	  601.9	 8289.0	...
2912537	  704.0	  601.8	 8289.0	...
2912538	  704.0	  601.7	 8286.0	...
2912539	  704.0	  601.8	 8283.0	...
2912540	  704.2	  601.8	 8283.0	...
2912541	  704.1	  601.8	 8281.0	...
2912542	  703.7	  601.6	 8280.0	...
2912543	  703.2	  601.4	 8279.0	...
2912544	  702.9	  601.3	 8279.0	...
2912545	  702.9	  601.4	 8279.0	...
2912546	  703.0	  601.5	 8278.0	...
2912547	  703.0	  601.6	 8277.0	...
2912548	  703.0	  601.6	 8276.0	...
2912549	  702.8	  601.6	 8274.0	...
2912550	  702.7	  601.6	 8273.0	...
2912551	  702.6	  601.6	 8272.0	...
2912552	  702.5	  601.4	 8271.0	...
2912553	  702.1	  601.3	 8270.0	...
2912554	  701.8	  601.1	 8270.0	...
2912555	  701.4	  601.4	 8270.0	...
2912556	  701.2	  601.7	 8270.0	...
2912557	  701.1	  601.9	 8270.0	...
2912558	  701.1	  601.9	 8273.0	...
2912559	  701.1	  601.9	 8276.0	...
2912560	  700.9	  601.9	 8277.0	...
2912561	  700.7	  602.1	 8273.0	...
2912562	  700.7	  602.6	 8269.0	...
2912563	  700.7	  603.0	 8268.0	...
2912564	  700.7	  603.4	 8269.0	...
2912565	  700.8	  603.3	 8271.0	...
2912566	  700.9	  603.2	 8271.0	...
2912567	  700.6	  603.0	 8271.0	...
2912568	  700.1	  602.8	 8270.0	...
2912569	  699.6	  602.6	 8269.0	...
2912570	  699.6	  602.6	 8269.0	...
2912571	  699.9	  602.6	 8269.0	...
2912572	  700.3	  602.5	 8264.0	...
2912573	  700.7	  602.8	 8260.0	...
2912574	  700.6	  603.1	 8259.0	...
2912575	  700.5	  603.5	 8262.0	...
2912576	  700.6	  603.7	 8266.0	...
2912577	  700.7	  603.7	 8266.0	...
2912578	  700.8	  603.8	 8267.0	...
2912579	  700.8	  603.6	 8268.0	...
2912580	  700.8	  603.4	 8270.0	...
2912581	  701.0	  603.1	 8271.0	...
2912582	  701.4	  603.0	 8273.0	...
2912583	  701.5	  602.7	 8272.0	...
2912584	  701.4	  602.6	 8272.0	...
2912585	  701.6	  603.3	 8273.0	...
2912586	  702.0	  604.1	 8273.0	...
2912587	  702.4	  604.7	 8272.0	...
2912588	  702.4	  604.5	 8271.0	...
2912589	  702.6	  604.2	 8270.0	...
2912590	  702.9	  604.1	 8271.0	...
2912591	  703.3	  603.6	 8273.0	...
2912592	  703.5	  603.2	 8271.0	...
2912593	  703.5	  603.3	 8269.0	...
2912594	  703.4	  603.7	 8266.0	...
2912595	  703.2	  604.2	 8265.0	...
2912596	  703.0	  604.3	 8263.0	...
2912597	  703.0	  604.3	 8265.0	...
2912598	  703.3	  604.2	 8267.0	...
2912599	  703.7	  604.1	 8271.0	...
2912600	  704.0	  603.8	 8272.0	...
2912601	  704.0	  603.6	 8272.0	...
2912602	  703.9	  603.8	 8270.0	...
2912603	  704.0	  604.1	 8268.0	...
2912604	  704.0	  604.4	 8265.0	...
2912605	  703.9	  604.5	 8264.0	...
2912606	  703.4	  604.6	 8263.0	...
2912607	  703.0	  604.4	 8262.0	...
2912608	  702.6	  604.0	 8263.0	...
2912609	  702.6	  603.7	 8263.0	...
2912610	  703.1	  603.4	 8263.0	...
2912611	  703.7	  603.4	 8262.0	...
2912612	  704.2	  603.8	 8261.0	...
2912613	  704.2	  604.4	 8261.0	...
2912614	  704.2	  605.1	 8264.0	...
2912615	  704.2	  605.4	 8267.0	...
2912616	  704.2	  605.3	 8268.0	...
2912617	  704.1	  604.6	 8265.0	...
2912618	  704.0	  603.9	 8263.0	...
2912619	  703.9	  603.4	 8263.0	...
2912620	  703.8	  603.2	 8264.0	...
2912621	  704.4	  604.0	 8268.0	...
2912622	  705.1	  605.1	 8271.0	...
2912623	  705.1	  605.0	 8270.0	...
2912624	  704.3	  604.0	 8267.0	...
2912625	  703.5	  603.0	 8263.0	...
2912626	  703.7	  603.1	 8263.0	...
2912627	  703.9	  603.0	 8263.0	...
2912628	  704.0	  603.0	 8263.0	...
2912629	  703.8	  603.6	 8264.0	...
2912630	  703.8	  604.3	 8265.0	...
2912631	  703.9	  605.1	 8266.0	...
2912632	  703.8	  605.0	 8267.0	...
2912633	  703.8	  605.2	 8266.0	...
2912634	  703.9	  605.3	 8267.0	...
2912635	  704.1	  605.0	 8267.0	...
2912636	  704.1	  604.7	 8268.0	...
2912637	  704.1	  604.4	 8268.0	...
2912638	  704.0	  604.1	 8268.0	...
2912639	  704.0	  603.7	 8268.0	...
2912640	  703.9	  603.4	 8268.0	...
2912641	  703.7	  603.4	 8269.0	...
2912642	  703.6	  603.5	 8270.0	...
2912643	  703.5	  603.7	 8268.0	...
2912644	  703.2	  603.8	 8268.0	...
2912645	  702.8	  603.6	 8268.0	...
2912646	  702.6	  603.2	 8269.0	...
2912647	  702.6	  603.3	 8268.0	...
2912648	  702.5	  604.0	 8264.0	...
2912649	  702.4	  604.6	 8261.0	...
2912650	  702.3	  604.6	 8261.0	...
2912651	  702.2	  604.4	 8264.0	...
2912652	  702.3	  604.3	 8267.0	...
2912653	  702.4	  604.3	 8266.0	...
2912654	  702.5	  604.4	 8266.0	...
2912655	  702.5	  604.3	 8263.0	...
2912656	  702.6	  604.2	 8261.0	...
2912657	  702.6	  604.1	 8258.0	...
2912658	  702.5	  604.1	 8257.0	...
2912659	  702.2	  603.8	 8261.0	...
2912660	  701.8	  603.5	 8265.0	...
2912661	  701.5	  603.4	 8268.0	...
2912662	  701.4	  603.6	 8265.0	...
2912663	  701.4	  603.9	 8263.0	...
2912664	  701.3	  604.0	 8262.0	...
2912665	  701.3	  604.0	 8263.0	...
2912666	  701.4	  604.0	 8263.0	...
2912667	  701.4	  604.0	 8262.0	...
2912668	  701.4	  604.0	 8262.0	...
2912669	  701.4	  604.0	 8264.0	...
2912670	  701.1	  603.9	 8264.0	...
2912671	  700.8	  603.8	 8264.0	...
2912672	  700.5	  604.1	 8263.0	...
2912673	  700.4	  604.3	 8263.0	...
2912674	  700.9	  604.6	 8263.0	...
2912675	  701.3	  604.7	 8263.0	...
2912676	  701.7	  604.7	 8260.0	...
2912677	  701.5	  604.6	 8257.0	...
2912678	  701.6	  604.3	 8257.0	...
2912679	  701.5	  604.1	 8261.0	...
2912680	  701.5	  604.0	 8264.0	...
2912681	  701.6	  604.3	 8266.0	...
2912682	  701.6	  604.6	 8267.0	...
2912683	  701.4	  604.9	 8265.0	...
2912684	  701.1	  604.9	 8261.0	...
2912685	  700.7	  604.9	 8258.0	...
2912686	  700.7	  604.9	 8259.0	...
2912687	  700.6	  605.0	 8260.0	...
2912688	  700.6	  605.2	 8261.0	...
2912689	  700.8	  605.3	 8261.0	...
2912690	  701.2	  605.5	 8262.0	...
2912691	  701.6	  605.4	 8263.0	...
2912692	  701.6	  605.0	 8264.0	...
2912693	  701.5	  604.9	 8264.0	...
2912694	  701.4	  604.7	 8263.0	...
2912695	  701.4	  604.9	 8263.0	...
2912696	  701.5	  604.9	 8262.0	...
2912697	  701.4	  604.1	 8260.0	...
2912698	  701.5	  603.3	 8259.0	...
2912699	  701.6	  603.2	 8261.0	...
2912700	  701.6	  604.0	 8263.0	...
2912701	  701.5	  604.5	 8261.0	...
2912702	  701.2	  604.3	 8256.0	...
2912703	  701.0	  603.4	 8252.0	...
2912704	  700.9	  602.6	 8254.0	...
2912705	  701.1	  602.7	 8255.0	...
2912706	  701.3	  603.4	 8257.0	...
2912707	  701.4	  603.7	 8255.0	...
2912708	  701.3	  603.2	 8253.0	...
2912709	  701.3	  602.9	 8255.0	...
2912710	  701.2	  603.2	 8259.0	...
2912711	  701.2	  603.5	 8263.0	...
2912712	  701.3	  603.6	 8263.0	...
2912713	  701.5	  603.6	 8263.0	...
2912714	  701.6	  603.6	 8263.0	...
2912715	  701.6	  603.6	 8263.0	...
2912716	  701.5	  603.4	 8261.0	...
2912717	  701.2	  603.2	 8259.0	...
2912718	  700.8	  603.1	 8256.0	...
2912719	  700.2	  603.1	 8255.0	...
2912720	  699.7	  603.1	 8254.0	...
2912721	  699.5	  603.1	 8254.0	...
2912722	  699.6	  603.1	 8254.0	...
2912723	  699.8	  603.1	 8254.0	...
2912724	  700.0	  603.2	 8254.0	...
2912725	  700.2	  603.2	 8253.0	...
2912726	  700.8	  603.3	 8253.0	...
2912727	  701.4	  603.4	 8252.0	...
2912728	  701.7	  603.4	 8251.0	...
2912729	  701.6	  603.3	 8251.0	...
2912730	  701.3	  603.2	 8251.0	...
2912731	  701.4	  602.9	 8252.0	...
2912732	  701.4	  602.6	 8253.0	...
2912733	  701.5	  602.5	 8254.0	...
2912734	  701.4	  602.8	 8254.0	...
2912735	  701.1	  603.1	 8251.0	...
2912736	  700.8	  603.2	 8248.0	...
2912737	  700.5	  603.1	 8247.0	...
2912738	  700.3	  603.0	 8250.0	...
2912739	  700.1	  603.0	 8253.0	...
2912740	  700.1	  602.8	 8254.0	...
2912741	  700.3	  602.6	 8255.0	...
2912742	  700.5	  602.7	 8258.0	...
2912743	  700.8	  602.9	 8260.0	...
2912744	  701.0	  603.1	 8261.0	...
2912745	  701.5	  603.0	 8261.0	...
2912746	  701.8	  602.8	 8259.0	...
2912747	  701.9	  602.6	 8258.0	...
2912748	  701.5	  602.7	 8257.0	...
2912749	  701.1	  602.9	 8258.0	...
2912750	  700.8	  603.0	 8258.0	...
2912751	  700.7	  603.1	 8259.0	...
2912752	  700.5	  603.0	 8260.0	...
2912753	  700.4	  602.9	 8260.0	...
2912754	  700.5	  602.8	 8259.0	...
2912755	  700.8	  602.8	 8258.0	...
MSG	2912756 0000 _ Number Off
2912756	  701.2	  602.9	 8258.0	...
2912757	  701.4	  603.0	 8257.0	...
2912758	  701.4	  602.9	 8257.0	...
2912759	  701.3	  602.8	 8257.0	...
2912760	  701.0	  602.5	 8257.0	...
2912761	  700.7	  602.4	 8258.0	...
2912762	  700.8	  602.5	 8258.0	...
2912763	  701.1	  602.9	 8258.0	...
2912764	  701.4	  603.2	 8262.0	...
2912765	  701.4	  603.4	 8265.0	...
2912766	  701.4	  603.6	 8264.0	...
2912767	  700.9	  603.2	 8261.0	...
2912768	  700.4	  602.7	 8257.0	...
2912769	  699.8	  602.1	 8258.0	...
2912770	  700.0	  602.6	 8259.0	...
2912771	  700.2	  603.4	 8260.0	...
2912772	  700.3	  604.1	 8261.0	...
2912773	  700.1	  603.8	 8262.0	...
2912774	  699.9	  603.1	 8258.0	...
2912775	  699.9	  602.4	 8254.0	...
2912776	  700.2	  602.3	 8251.0	...
2912777	  700.5	  602.2	 8252.0	...
2912778	  700.9	  602.1	 8254.0	...
2912779	  701.0	  602.1	 8257.0	...
2912780	  701.0	  602.3	 8260.0	...
2912781	  700.9	  602.9	 8262.0	...
2912782	  700.9	  603.5	 8262.0	...
2912783	  700.5	  603.8	 8262.0	...
2912784	  700.2	  603.6	 8261.0	...
2912785	  699.9	  603.4	 8261.0	...
2912786	  700.0	  603.4	 8261.0	...
2912787	  700.0	  602.8	 8261.0	...
2912788	  700.2	  602.2	 8259.0	...
2912789	  700.3	  601.9	 8257.0	...
2912790	  700.4	  602.2	 8256.0	...
2912791	  700.2	  602.5	 8258.0	...
2912792	  699.9	  602.5	 8258.0	...
2912793	  699.5	  602.5	 8258.0	...
2912794	  699.1	  602.6	 8257.0	...
2912795	  698.7	  602.6	 8253.0	...
2912796	  698.8	  602.6	 8250.0	...
2912797	  699.3	  602.8	 8254.0	...
2912798	  699.7	  603.0	 8259.0	...
2912799	  699.7	  603.1	 8257.0	...
2912800	  699.6	  602.5	 8250.0	...
2912801	  699.5	  601.8	 8248.0	...
2912802	  699.5	  601.8	 8253.0	...
2912803	  699.6	  602.2	 8258.0	...
2912804	  699.7	  602.7	 8258.0	...
2912805	  699.7	  602.8	 8258.0	...
2912806	  699.8	  602.8	 8258.0	...
2912807	  699.6	  602.9	 8257.0	...
2912808	  699.5	  603.0	 8257.0	...
2912809	  699.3	  603.2	 8257.0	...
2912810	  699.3	  603.2	 8258.0	...
2912811	  699.1	  603.2	 8258.0	...
2912812	  699.1	  603.1	 8258.0	...
2912813	  699.2	  603.0	 8262.0	...
2912814	  699.6	  602.7	 8265.0	...
2912815	  699.8	  602.7	 8269.0	...
2912816	  699.8	  602.7	 8269.0	...
2912817	  699.8	  602.6	 8268.0	...
2912818	  699.7	  602.3	 8267.0	...
2912819	  699.6	  601.9	 8266.0	...
2912820	  699.2	  601.9	 8264.0	...
2912821	  698.8	  601.9	 8263.0	...
2912822	  698.5	  601.9	 8261.0	...
2912823	  698.4	  601.8	 8262.0	...
2912824	  698.4	  601.9	 8261.0	...
2912825	  698.6	  602.1	 8260.0	...
2912826	  698.8	  602.3	 8260.0	...
2912827	  698.9	  602.4	 8263.0	...
2912828	  698.9	  602.4	 8266.0	...
2912829	  698.9	  602.4	 8269.0	...
2912830	  698.8	  602.4	 8269.0	...
2912831	  698.7	  602.5	 8270.0	...
2912832	  698.4	  602.6	 8270.0	...
2912833	  698.1	  602.3	 8270.0	...
2912834	  697.8	  602.0	 8270.0	...
2912835	  697.6	  601.7	 8269.0	...
2912836	  697.6	  601.9	 8266.0	...
2912837	  697.6	  602.1	 8264.0	...
2912838	  698.0	  602.0	 8263.0	...
2912839	  698.3	  602.0	 8263.0	...
2912840	  698.5	  601.7	 8264.0	...
2912841	  698.3	  601.6	 8264.0	...
2912842	  698.4	  601.6	 8268.0	...
2912843	  698.4	  601.9	 8272.0	...
2912844	  698.3	  602.0	 8272.0	...
2912845	  698.1	  601.9	 8267.0	...
2912846	  698.3	  601.9	 8262.0	...
2912847	  698.7	  602.0	 8263.0	...
2912848	  699.0	  601.8	 8266.0	...
2912849	  698.6	  601.6	 8268.0	...
2912850	  698.1	  601.4	 8270.0	...
2912851	  697.7	  601.7	 8270.0	...
2912852	  697.7	  601.9	 8270.0	...
2912853	  697.6	  601.9	 8270.0	...
2912854	  697.5	  601.9	 8270.0	...
2912855	  697.3	  601.6	 8269.0	...
2912856	  697.3	  601.6	 8268.0	...
2912857	  697.8	  601.6	 8267.0	...
2912858	  698.7	  601.8	 8267.0	...
2912859	  699.6	  601.7	 8268.0	...
2912860	  699.6	  601.9	 8267.0	...
2912861	  699.1	  602.2	 8265.0	...
2912862	  698.7	  602.4	 8264.0	...
2912863	  698.7	  602.3	 8267.0	...
2912864	  698.7	  602.3	 8268.0	...
2912865	  698.9	  602.2	 8269.0	...
2912866	  699.2	  602.1	 8268.0	...
2912867	  699.4	  601.9	 8268.0	...
2912868	  699.6	  602.0	 8268.0	...
2912869	  699.7	  602.2	 8268.0	...
2912870	  699.2	  602.0	 8267.0	...
2912871	  698.5	  601.4	 8267.0	...
2912872	  697.7	  600.9	 8266.0	...
2912873	  697.5	  601.1	 8266.0	...
2912874	  697.4	  601.3	 8267.0	...
2912875	  697.4	  601.5	 8265.0	...
2912876	  697.5	  601.5	 8264.0	...
2912877	  697.5	  601.5	 8265.0	...
2912878	  697.4	  601.5	 8272.0	...
2912879	  697.4	  601.5	 8279.0	...
2912880	  697.3	  601.4	 8283.0	...
2912881	  697.3	  601.4	 8283.0	...
2912882	  697.4	  601.3	 8283.0	...
2912883	  697.4	  601.2	 8283.0	...
2912884	  697.5	  601.3	 8284.0	...
2912885	  697.5	  601.3	 8286.0	...
2912886	  697.9	  601.3	 8289.0	...
2912887	  698.3	  601.2	 8290.0	...
2912888	  698.3	  601.0	 8288.0	...
2912889	  697.9	  600.9	 8286.0	...
2912890	  697.7	  600.7	 8285.0	...
2912891	  697.8	  600.6	 8286.0	...
2912892	  698.0	  600.4	 8288.0	...
2912893	  698.1	  600.4	 8289.0	...
2912894	  698.2	  600.4	 8289.0	...
2912895	  698.2	  600.5	 8289.0	...
2912896	  698.0	  600.8	 8289.0	...
2912897	  697.8	  601.2	 8290.0	...
2912898	  697.5	  601.5	 8288.0	...
2912899	  697.4	  601.6	 8285.0	...
2912900	  697.2	  601.7	 8283.0	...
2912901	  697.0	  601.7	 8282.0	...
2912902	  697.0	  601.6	 8282.0	...
2912903	  697.0	  601.7	 8283.0	...
2912904	  696.9	  601.8	 8283.0	...
2912905	  696.8	  601.8	 8284.0	...
2912906	  696.7	  601.6	 8284.0	...
2912907	  696.7	  601.5	 8284.0	...
2912908	  696.7	  601.5	 8284.0	...
2912909	  697.1	  601.5	 8285.0	...
2912910	  697.4	  601.6	 8285.0	...
2912911	  697.3	  601.5	 8285.0	...
2912912	  696.7	  601.3	 8284.0	...
2912913	  696.2	  601.1	 8283.0	...
2912914	  696.1	  600.9	 8285.0	...
2912915	  695.9	  600.9	 8288.0	...
2912916	  695.6	  600.9	 8290.0	...
2912917	  695.6	  601.2	 8289.0	...
2912918	  695.8	  601.4	 8288.0	...
2912919	  696.0	  601.5	 8288.0	...
2912920	  696.1	  601.5	 8288.0	...
2912921	  696.2	  601.7	 8289.0	...
2912922	  696.3	  601.8	 8291.0	...
2912923	  696.3	  601.9	 8293.0	...
2912924	  696.3	  601.8	 8294.0	...
2912925	  696.2	  601.8	 8293.0	...
2912926	  696.3	  601.7	 8293.0	...
2912927	  696.3	  601.7	 8294.0	...
2912928	  696.3	  601.5	 8295.0	...
2912929	  696.3	  601.7	 8296.0	...
2912930	  696.3	  601.8	 8296.0	...
2912931	  696.4	  601.9	 8295.0	...
2912932	  696.4	  601.7	 8292.0	...
2912933	  696.4	  601.6	 8290.0	...
2912934	  696.2	  601.3	 8289.0	...
2912935	  695.9	  600.8	 8288.0	...
2912936	  695.5	  600.4	 8289.0	...
2912937	  695.1	  600.5	 8290.0	...
2912938	  695.0	  600.9	 8291.0	...
2912939	  695.0	  601.2	 8291.0	...
2912940	  694.8	  601.4	 8292.0	...
2912941	  694.5	  601.5	 8293.0	...
2912942	  694.6	  601.5	 8294.0	...
2912943	  695.3	  601.9	 8295.0	...
2912944	  695.9	  602.4	 8295.0	...
2912945	  696.1	  602.7	 8296.0	...
2912946	  696.2	  602.5	 8296.0	...
2912947	  696.2	  602.2	 8297.0	...
2912948	  696.1	  602.0	 8300.0	...
2912949	  695.9	  601.8	 8303.0	...
2912950	  695.8	  601.7	 8301.0	...
2912951	  695.5	  601.8	 8297.0	...
2912952	  695.2	  602.0	 8297.0	...
2912953	  695.0	  602.1	 8303.0	...
2912954	  694.9	  602.2	 8309.0	...
2912955	  694.9	  602.4	 8312.0	...
2912956	  694.9	  602.6	 8312.0	...
2912957	  694.9	  602.9	 8310.0	...
2912958	  694.9	  602.9	 8307.0	...
2912959	  694.5	  602.8	 8305.0	...
2912960	  694.2	  602.5	 8305.0	...
2912961	  693.8	  602.2	 8306.0	...
2912962	  693.7	  602.0	 8306.0	...
2912963	  693.8	  602.4	 8307.0	...
2912964	  693.9	  602.8	 8311.0	...
2912965	  694.0	  603.1	 8315.0	...
2912966	  694.0	  603.0	 8319.0	...
2912967	  694.1	  602.9	 8318.0	...
MSG	2912968 0000 _ Number On
2912968	  694.3	  602.8	 8317.0	...
2912969	  694.2	  602.3	 8316.0	...
2912970	  694.1	  601.7	 8316.0	...
2912971	  694.0	  601.2	 8316.0	...
2912972	  693.9	  601.1	 8315.0	...
2912973	  693.8	  601.0	 8315.0	...
2912974	  693.8	  601.0	 8315.0	...
2912975	  693.8	  600.9	 8316.0	...
2912976	  693.7	  600.9	 8317.0	...
2912977	  693.7	  600.8	 8320.0	...
2912978	  693.7	  600.7	 8322.0	...
2912979	  693.7	  600.7	 8321.0	...
2912980	  693.5	  601.2	 8317.0	...
2912981	  693.4	  601.6	 8316.0	...
2912982	  693.3	  601.8	 8319.0	...
2912983	  693.0	  601.8	 8321.0	...
2912984	  692.7	  601.8	 8321.0	...
2912985	  692.4	  601.7	 8321.0	...
2912986	  692.4	  601.6	 8321.0	...
2912987	  692.4	  601.8	 8321.0	...
2912988	  692.3	  602.1	 8321.0	...
2912989	  692.3	  602.3	 8321.0	...
2912990	  692.4	  602.6	 8320.0	...
2912991	  692.1	  602.8	 8320.0	...
2912992	  691.9	  602.9	 8319.0	...
2912993	  691.8	  602.9	 8320.0	...
2912994	  692.1	  602.9	 8320.0	...
2912995	  692.3	  602.9	 8322.0	...
2912996	  692.2	  603.0	 8323.0	...
2912997	  692.1	  603.1	 8326.0	...
2912998	  691.9	  603.0	 8328.0	...
2912999	  691.6	  602.8	 8329.0	...
2913000	  691.4	  602.5	 8333.0	...
2913001	  691.5	  602.8	 8338.0	...
2913002	  691.6	  603.0	 8347.0	...
2913003	  691.8	  603.2	 8351.0	...
2913004	  692.0	  603.1	 8354.0	...
2913005	  692.3	  603.1	 8355.0	...
2913006	  692.4	  602.8	 8355.0	...
2913007	  692.1	  602.7	 8352.0	...
2913008	  691.6	  602.6	 8349.0	...
2913009	  691.1	  602.7	 8346.0	...
2913010	  691.2	  603.2	 8346.0	...
2913011	  691.2	  603.6	 8347.0	...
2913012	  691.3	  603.7	 8347.0	...
2913013	  691.2	  603.3	 8348.0	...
2913014	  691.5	  602.7	 8351.0	...
2913015	  691.8	  602.4	 8354.0	...
2913016	  691.7	  602.2	 8357.0	...
2913017	  691.0	  602.1	 8356.0	...
2913018	  690.4	  602.1	 8355.0	...
2913019	  690.2	  602.1	 8353.0	...
2913020	  690.0	  602.1	 8352.0	...
2913021	  689.9	  602.2	 8353.0	...
2913022	  690.1	  602.2	 8355.0	...
2913023	  690.5	  602.1	 8357.0	...
2913024	  690.8	  602.0	 8357.0	...
2913025	  690.8	  602.3	 8359.0	...
2913026	  690.7	  602.6	 8361.0	...
2913027	  690.7	  602.8	 8363.0	...
2913028	  690.6	  602.6	 8362.0	...
2913029	  690.5	  602.5	 8364.0	...
2913030	  690.5	  602.5	 8366.0	...
2913031	  690.6	  602.5	 8367.0	...
2913032	  690.6	  602.3	 8365.0	...
2913033	  690.5	  602.0	 8364.0	...
2913034	  690.3	  601.8	 8363.0	...
2913035	  690.1	  601.8	 8363.0	...
2913036	  690.0	  601.7	 8362.0	...
2913037	  689.9	  601.9	 8362.0	...
2913038	  689.8	  602.1	 8364.0	...
2913039	  689.9	  602.3	 8363.0	...
2913040	  689.9	  602.2	 8361.0	...
2913041	  689.8	  602.1	 8359.0	...
2913042	  689.5	  602.1	 8357.0	...
2913043	  689.9	  601.9	 8356.0	...
2913044	  690.6	  601.6	 8355.0	...
2913045	  691.3	  601.5	 8355.0	...
2913046	  691.3	  601.6	 8355.0	...
2913047	  691.4	  601.6	 8355.0	...
2913048	  691.6	  601.6	 8356.0	...
2913049	  691.9	  601.8	 8358.0	...
2913050	  692.0	  601.9	 8359.0	...
2913051	  691.8	  602.0	 8357.0	...
2913052	  691.5	  602.3	 8354.0	...
2913053	  691.2	  602.5	 8351.0	...
2913054	  691.1	  602.6	 8350.0	...
2913055	  691.0	  602.1	 8352.0	...
2913056	  690.9	  601.6	 8355.0	...
2913057	  690.9	  601.4	 8358.0	...
2913058	  690.7	  601.5	 8359.0	...
2913059	  690.6	  601.5	 8360.0	...
2913060	  690.3	  601.3	 8359.0	...
2913061	  690.1	  601.2	 8359.0	...
2913062	  689.9	  601.0	 8360.0	...
2913063	  689.7	  601.4	 8362.0	...
2913064	  690.2	  601.7	 8364.0	...
2913065	  690.6	  602.0	 8365.0	...
2913066	  691.1	  602.3	 8367.0	...
2913067	  690.9	  602.6	 8369.0	...
2913068	  690.8	  602.9	 8370.0	...
2913069	  690.6	  602.7	 8372.0	...
2913070	  690.4	  602.2	 8375.0	...
2913071	  690.2	  601.9	 8378.0	...
2913072	  690.2	  601.9	 8379.0	...
2913073	  690.6	  602.4	 8380.0	...
2913074	  690.9	  602.9	 8381.0	...
2913075	  690.8	  602.5	 8383.0	...
2913076	  690.1	  601.6	 8383.0	...
2913077	  689.4	  600.8	 8384.0	...
2913078	  689.1	  600.9	 8383.0	...
2913079	  689.1	  601.1	 8382.0	...
2913080	  689.1	  601.3	 8380.0	...
2913081	  689.1	  601.6	 8379.0	...
2913082	  689.2	  601.8	 8378.0	...
2913083	  689.0	  601.9	 8378.0	...
2913084	  688.9	  601.3	 8379.0	...
2913085	  689.0	  600.6	 8381.0	...
2913086	  689.1	  600.0	 8382.0	...
2913087	  689.2	  600.1	 8383.0	...
2913088	  689.2	  600.3	 8383.0	...
2913089	  689.0	  600.4	 8382.0	...
2913090	  688.9	  600.4	 8381.0	...
2913091	  688.8	  600.6	 8380.0	...
2913092	  689.0	  601.1	 8379.0	...
2913093	  689.2	  601.6	 8379.0	...
2913094	  689.3	  602.0	 8377.0	...
2913095	  688.7	  601.6	 8376.0	...
2913096	  688.1	  601.1	 8380.0	...
2913097	  687.6	  600.5	 8384.0	...
2913098	  687.7	  600.3	 8390.0	...
2913099	  687.7	  600.2	 8391.0	...
2913100	  687.7	  600.2	 8393.0	...
2913101	  687.7	  600.2	 8393.0	...
2913102	  687.8	  600.3	 8394.0	...
2913103	  687.9	  600.2	 8394.0	...
2913104	  688.0	  600.1	 8394.0	...
2913105	  688.0	  600.1	 8393.0	...
2913106	  688.0	  600.6	 8391.0	...
2913107	  688.0	  601.1	 8389.0	...
2913108	  688.0	  601.1	 8386.0	...
2913109	  687.5	  600.8	 8385.0	...
2913110	  687.0	  600.7	 8384.0	...
2913111	  686.9	  600.9	 8386.0	...
2913112	  687.4	  601.0	 8387.0	...
2913113	  687.4	  601.1	 8392.0	...
2913114	  687.1	  601.2	 8397.0	...
2913115	  686.7	  601.1	 8400.0	...
2913116	  686.8	  600.8	 8399.0	...
2913117	  687.0	  600.6	 8398.0	...
2913118	  687.4	  600.3	 8400.0	...
2913119	  687.7	  600.3	 8402.0	...
2913120	  688.1	  600.3	 8403.0	...
2913121	  688.2	  600.7	 8402.0	...
2913122	  688.3	  601.2	 8402.0	...
2913123	  688.4	  601.5	 8403.0	...
2913124	  688.3	  601.5	 8403.0	...
2913125	  688.0	  600.8	 8403.0	...
2913126	  687.7	  600.0	 8402.0	...
2913127	  687.3	  599.6	 8401.0	...
2913128	  687.2	  600.2	 8403.0	...
2913129	  687.1	  600.8	 8407.0	...
2913130	  687.2	  601.0	 8413.0	...
2913131	  687.1	  601.0	 8415.0	...
2913132	  687.1	  600.7	 8418.0	...
2913133	  687.2	  600.3	 8419.0	...
2913134	  687.3	  600.0	 8421.0	...
2913135	  687.5	  600.1	 8421.0	...
2913136	  687.4	  600.2	 8420.0	...
2913137	  687.5	  600.6	 8418.0	...
2913138	  687.5	  600.9	 8417.0	...
2913139	  687.4	  601.0	 8416.0	...
2913140	  687.3	  600.3	 8417.0	...
2913141	  687.4	  599.6	 8427.0	...
2913142	  687.6	  599.4	 8437.0	...
2913143	  687.2	  599.5	 8440.0	...
2913144	  686.8	  599.7	 8433.0	...
2913145	  686.3	  599.7	 8427.0	...
2913146	  686.3	  599.5	 8428.0	...
2913147	  687.0	  600.3	 8430.0	...
2913148	  687.7	  601.2	 8430.0	...
2913149	  688.0	  601.6	 8432.0	...
2913150	  687.7	  601.2	 8434.0	...
2913151	  687.4	  600.6	 8438.0	...
2913152	  687.7	  600.5	 8441.0	...
2913153	  687.9	  600.4	 8442.0	...
2913154	  688.2	  600.6	 8440.0	...
2913155	  688.4	  600.8	 8441.0	...
2913156	  688.1	  600.7	 8444.0	...
2913157	  687.6	  600.3	 8449.0	...
2913158	  687.2	  599.9	 8450.0	...
2913159	  687.3	  599.8	 8446.0	...
2913160	  687.4	  599.8	 8441.0	...
2913161	  687.4	  599.8	 8437.0	...
2913162	  687.4	  599.9	 8438.0	...
2913163	  687.3	  600.1	 8440.0	...
2913164	  687.2	  600.2	 8440.0	...
2913165	  687.3	  600.1	 8443.0	...
2913166	  687.5	  599.9	 8446.0	...
2913167	  687.7	  600.3	 8449.0	...
2913168	  687.7	  600.8	 8450.0	...
2913169	  687.6	  600.6	 8450.0	...
2913170	  687.5	  599.9	 8450.0	...
2913171	  687.4	  599.2	 8446.0	...
2913172	  687.3	  599.1	 8443.0	...
2913173	  687.3	  599.0	 8442.0	...
2913174	  687.4	  599.7	 8446.0	...
2913175	  687.4	  600.5	 8450.0	...
2913176	  687.5	  601.2	 8451.0	...
2913177	  687.5	  601.2	 8450.0	...
2913178	  687.5	  601.1	 8450.0	...
2913179	  687.6	  601.1	 8449.0	...
2913180	  687.6	  601.0	 8450.0	...
2913181	  687.8	  600.9	 8451.0	...
2913182	  687.8	  600.9	 8453.0	...
2913183	  687.9	  601.0	 8454.0	...
2913184	  687.9	  601.1	 8454.0	...
2913185	  687.8	  601.2	 8453.0	...
2913186	  687.7	  600.6	 8450.0	...
2913187	  687.9	  599.9	 8447.0	...
2913188	  688.0	  599.3	 8452.0	...
2913189	  688.1	  599.4	 8459.0	...
2913190	  687.9	  599.5	 8468.0	...
2913191	  687.7	  599.3	 8469.0	...
2913192	  687.5	  599.1	 8469.0	...
2913193	  687.4	  598.8	 8463.0	...
2913194	  687.2	  598.9	 8458.0	...
2913195	  687.2	  599.2	 8456.0	...
2913196	  687.5	  600.1	 8458.0	...
2913197	  687.9	  600.6	 8460.0	...
2913198	  688.1	  601.1	 8461.0	...
2913199	  687.9	  600.8	 8463.0	...
2913200	  687.5	  600.8	 8463.0	...
2913201	  687.0	  600.8	 8461.0	...
2913202	  686.9	  600.8	 8459.0	...
2913203	  687.0	  600.5	 8459.0	...
2913204	  687.1	  600.0	 8459.0	...
2913205	  687.2	  599.6	 8459.0	...
2913206	  687.3	  599.5	 8458.0	...
2913207	  687.5	  599.4	 8458.0	...
2913208	  687.9	  599.8	 8458.0	...
2913209	  688.3	  600.2	 8459.0	...
2913210	  688.2	  600.4	 8459.0	...
2913211	  687.7	  600.1	 8459.0	...
2913212	  687.2	  599.8	 8459.0	...
2913213	  687.0	  599.7	 8459.0	...
2913214	  687.0	  599.8	 8459.0	...
2913215	  687.0	  600.0	 8457.0	...
2913216	  687.1	  600.2	 8455.0	...
2913217	  687.1	  600.3	 8453.0	...
2913218	  687.1	  600.4	 8452.0	...
2913219	  687.3	  600.4	 8454.0	...
2913220	  687.5	  600.5	 8460.0	...
2913221	  687.7	  600.7	 8465.0	...
2913222	  687.8	  600.8	 8467.0	...
2913223	  687.8	  600.6	 8467.0	...
2913224	  687.7	  600.5	 8467.0	...
2913225	  687.7	  600.5	 8468.0	...
2913226	  687.7	  600.6	 8467.0	...
2913227	  687.8	  600.8	 8464.0	...
2913228	  687.8	  601.0	 8461.0	...
2913229	  687.9	  601.3	 8460.0	...
2913230	  687.9	  601.3	 8461.0	...
2913231	  687.8	  601.3	 8464.0	...
2913232	  687.8	  601.2	 8467.0	...
2913233	  687.8	  601.0	 8469.0	...
2913234	  687.4	  600.8	 8469.0	...
2913235	  687.1	  601.0	 8469.0	...
2913236	  686.7	  601.1	 8469.0	...
2913237	  686.5	  601.1	 8469.0	...
2913238	  686.3	  600.9	 8468.0	...
2913239	  686.2	  600.4	 8466.0	...
2913240	  686.0	  600.0	 8463.0	...
2913241	  685.9	  600.0	 8460.0	...
2913242	  685.8	  600.5	 8460.0	...
2913243	  685.9	  600.8	 8461.0	...
2913244	  686.0	  600.7	 8467.0	...
2913245	  686.0	  600.6	 8472.0	...
2913246	  685.9	  600.5	 8476.0	...
2913247	  685.7	  600.4	 8471.0	...
2913248	  685.5	  600.3	 8466.0	...
2913249	  685.4	  600.5	 8461.0	...
2913250	  685.3	  600.6	 8461.0	...
2913251	  685.3	  600.9	 8463.0	...
2913252	  685.2	  601.2	 8465.0	...
2913253	  685.2	  601.4	 8467.0	...
2913254	  685.2	  601.5	 8467.0	...
2913255	  685.2	  601.6	 8470.0	...
2913256	  685.2	  601.6	 8474.0	...
2913257	  685.3	  601.7	 8481.0	...
2913258	  685.5	  601.9	 8483.0	...
2913259	  685.6	  602.2	 8487.0	...
2913260	  685.4	  602.6	 8488.0	...
2913261	  685.3	  602.9	 8490.0	...
2913262	  685.6	  603.0	 8490.0	...
2913263	  686.0	  602.6	 8488.0	...
2913264	  686.5	  602.2	 8484.0	...
2913265	  686.8	  601.8	 8483.0	...
2913266	  687.1	  602.0	 8486.0	...
2913267	  687.5	  602.1	 8488.0	...
2913268	  687.6	  601.9	 8487.0	...
2913269	  687.6	  601.7	 8485.0	...
MSG	2913270 0000 _ Number Off
2913270	  687.2	  601.6	 8482.0	...
2913271	  686.8	  601.5	 8479.0	...
2913272	  686.4	  601.3	 8480.0	...
2913273	  686.6	  601.2	 8483.0	...
2913274	  686.8	  601.2	 8486.0	...
2913275	  686.7	  601.2	 8485.0	...
2913276	  686.3	  601.1	 8483.0	...
2913277	  686.6	  601.6	 8480.0	...
2913278	  687.1	  602.2	 8481.0	...
2913279	  687.3	  603.0	 8481.0	...
2913280	  687.0	  603.5	 8484.0	...
2913281	  686.6	  603.9	 8488.0	...
2913282	  686.6	  603.9	 8492.0	...
2913283	  686.6	  603.7	 8493.0	...
2913284	  686.5	  603.5	 8492.0	...
2913285	  686.5	  603.4	 8489.0	...
2913286	  686.6	  603.4	 8485.0	...
2913287	  686.3	  602.9	 8484.0	...
2913288	  686.1	  602.0	 8482.0	...
2913289	  685.8	  601.0	 8480.0	...
2913290	  685.8	  600.6	 8478.0	...
2913291	  686.6	  601.2	 8480.0	...
2913292	  687.4	  601.9	 8484.0	...
2913293	  688.2	  602.5	 8487.0	...
2913294	  688.0	  602.5	 8489.0	...
2913295	  687.5	  602.2	 8492.0	...
2913296	  687.1	  602.0	 8494.0	...
2913297	  686.7	  601.6	 8493.0	...
2913298	  686.6	  601.6	 8492.0	...
2913299	  686.6	  601.6	 8492.0	...
2913300	  686.8	  601.7	 8494.0	...
2913301	  687.2	  602.2	 8496.0	...
2913302	  687.6	  602.6	 8499.0	...
2913303	  687.9	  602.9	 8496.0	...
2913304	  687.8	  602.4	 8492.0	...
2913305	  687.6	  601.9	 8489.0	...
2913306	  687.3	  601.5	 8489.0	...
2913307	  687.5	  601.5	 8491.0	...
2913308	  687.6	  601.6	 8492.0	...
2913309	  687.5	  601.7	 8493.0	...
2913310	  687.1	  602.0	 8494.0	...
2913311	  686.8	  602.3	 8495.0	...
2913312	  687.1	  602.5	 8495.0	...
2913313	  687.5	  602.9	 8496.0	...
2913314	  687.9	  603.2	 8497.0	...
2913315	  687.8	  603.6	 8497.0	...
2913316	  687.8	  603.5	 8496.0	...
2913317	  687.9	  603.0	 8497.0	...
2913318	  687.9	  602.5	 8498.0	...
2913319	  687.3	  602.4	 8499.0	...
2913320	  686.6	  602.6	 8498.0	...
2913321	  685.9	  603.0	 8496.0	...
2913322	  685.9	  603.3	 8493.0	...
2913323	  686.5	  603.5	 8492.0	...
2913324	  687.3	  603.8	 8493.0	...
2913325	  688.0	  603.9	 8495.0	...
2913326	  688.1	  603.7	 8497.0	...
2913327	  688.2	  603.3	 8500.0	...
2913328	  688.2	  603.0	 8503.0	...
2913329	  688.2	  602.6	 8503.0	...
2913330	  687.8	  602.2	 8496.0	...
2913331	  687.4	  602.2	 8489.0	...
2913332	  686.9	  602.5	 8484.0	...
2913333	  687.0	  602.6	 8484.0	...
2913334	  687.0	  602.2	 8484.0	...
2913335	  686.9	  601.8	 8484.0	...
2913336	  686.7	  601.8	 8485.0	...
2913337	  686.6	  601.8	 8486.0	...
2913338	  686.5	  602.0	 8487.0	...
2913339	  686.4	  602.2	 8487.0	...
2913340	  686.3	  601.7	 8488.0	...
2913341	  686.5	  601.0	 8488.0	...
2913342	  686.7	  600.3	 8488.0	...
2913343	  686.8	  600.3	 8488.0	...
2913344	  686.7	  600.5	 8487.0	...
2913345	  686.8	  600.8	 8485.0	...
2913346	  687.0	  601.3	 8486.0	...
2913347	  687.2	  601.7	 8490.0	...
2913348	  687.2	  601.9	 8495.0	...
2913349	  687.2	  602.3	 8496.0	...
2913350	  687.6	  603.3	 8495.0	...
2913351	  687.9	  604.2	 8493.0	...
2913352	  687.8	  604.2	 8491.0	...
2913353	  687.5	  603.6	 8489.0	...
2913354	  687.1	  603.1	 8494.0	...
2913355	  687.2	  603.0	 8501.0	...
2913356	  687.2	  603.1	 8501.0	...
2913357	  687.5	  603.4	 8494.0	...
2913358	  687.7	  603.7	 8490.0	...
2913359	  687.8	  604.1	 8492.0	...
2913360	  687.7	  604.0	 8495.0	...
2913361	  687.5	  603.6	 8496.0	...
2913362	  687.5	  603.4	 8497.0	...
2913363	  687.5	  603.2	 8498.0	...
2913364	  687.6	  603.2	 8501.0	...
2913365	  687.6	  603.0	 8504.0	...
2913366	  687.6	  602.8	 8505.0	...
2913367	  687.5	  602.8	 8502.0	...
2913368	  687.2	  602.8	 8500.0	...
2913369	  686.9	  602.8	 8502.0	...
2913370	  687.0	  602.7	 8504.0	...
2913371	  687.2	  603.1	 8507.0	...
2913372	  687.3	  603.5	 8509.0	...
2913373	  687.3	  603.9	 8510.0	...
2913374	  687.2	  604.0	 8509.0	...
2913375	  687.2	  604.2	 8508.0	...
2913376	  687.2	  604.3	 8508.0	...
2913377	  687.2	  604.3	 8512.0	...
2913378	  686.6	  604.2	 8515.0	...
2913379	  686.1	  604.2	 8514.0	...
2913380	  685.7	  604.4	 8509.0	...
2913381	  685.9	  604.7	 8503.0	...
2913382	  686.0	  604.7	 8503.0	...
2913383	  685.8	  604.4	 8505.0	...
2913384	  686.1	  604.5	 8508.0	...
2913385	  686.3	  604.9	 8512.0	...
2913386	  686.4	  604.7	 8512.0	...
2913387	  685.9	  603.7	 8513.0	...
2913388	  685.7	  602.7	 8513.0	...
2913389	  685.6	  603.0	 8512.0	...
2913390	  685.8	  603.7	 8512.0	...
2913391	  685.8	  604.4	 8513.0	...
2913392	  685.7	  604.3	 8513.0	...
2913393	  685.7	  604.2	 8513.0	...
2913394	  685.7	  604.4	 8516.0	...
2913395	  685.6	  604.6	 8520.0	...
2913396	  685.6	  604.9	 8524.0	...
2913397	  685.6	  605.0	 8525.0	...
2913398	  685.2	  604.7	 8526.0	...
2913399	  684.7	  604.3	 8526.0	...
2913400	  684.2	  603.8	 8526.0	...
2913401	  684.1	  603.6	 8524.0	...
2913402	  683.9	  603.2	 8523.0	...
2913403	  683.7	  603.1	 8521.0	...
2913404	  683.5	  603.1	 8518.0	...
2913405	  683.5	  603.5	 8517.0	...
2913406	  683.7	  603.9	 8518.0	...
2913407	  683.8	  604.3	 8520.0	...
2913408	  684.3	  604.4	 8521.0	...
2913409	  684.7	  604.2	 8523.0	...
2913410	  684.8	  604.0	 8525.0	...
2913411	  684.5	  604.3	 8524.0	...
2913412	  684.4	  604.7	 8524.0	...
2913413	  684.5	  605.0	 8524.0	...
2913414	  684.6	  604.9	 8526.0	...
2913415	  684.7	  604.9	 8528.0	...
2913416	  684.8	  604.9	 8530.0	...
2913417	  684.9	  604.9	 8531.0	...
2913418	  684.9	  604.7	 8529.0	...
2913419	  684.7	  604.6	 8528.0	...
2913420	  684.6	  604.4	 8528.0	...
2913421	  684.6	  604.8	 8529.0	...
2913422	  684.8	  605.1	 8533.0	...
2913423	  685.2	  605.7	 8536.0	...
2913424	  685.6	  605.9	 8539.0	...
2913425	  685.2	  606.0	 8538.0	...
2913426	  684.7	  605.9	 8537.0	...
2913427	  684.1	  605.9	 8536.0	...
2913428	  684.0	  606.1	 8535.0	...
2913429	  684.0	  606.4	 8534.0	...
2913430	  684.0	  606.6	 8533.0	...
2913431	  684.4	  606.6	 8534.0	...
2913432	  684.7	  606.5	 8537.0	...
2913433	  685.1	  606.4	 8540.0	...
2913434	  685.1	  606.4	 8542.0	...
2913435	  685.1	  606.4	 8543.0	...
2913436	  685.2	  606.4	 8542.0	...
2913437	  685.2	  606.3	 8543.0	...
2913438	  685.2	  606.0	 8543.0	...
2913439	  685.1	  605.8	 8541.0	...
2913440	  685.3	  605.7	 8538.0	...
2913441	  685.5	  605.7	 8535.0	...
2913442	  685.8	  606.1	 8535.0	...
2913443	  685.9	  606.4	 8535.0	...
2913444	  686.1	  606.8	 8536.0	...
2913445	  685.8	  606.9	 8537.0	...
2913446	  685.5	  606.5	 8537.0	...
2913447	  684.5	  606.0	 8537.0	...
2913448	  683.8	  605.5	 8538.0	...
2913449	  683.5	  605.5	 8538.0	...
2913450	  684.0	  605.9	 8538.0	...
2913451	  684.7	  606.7	 8537.0	...
2913452	  685.2	  607.5	 8541.0	...
2913453	  685.6	  607.4	 8544.0	...
2913454	  685.7	  606.9	 8545.0	...
2913455	  685.6	  606.1	 8542.0	...
2913456	  685.5	  605.9	 8538.0	...
2913457	  685.5	  605.6	 8537.0	...
2913458	  685.4	  605.6	 8536.0	...
2913459	  685.3	  605.6	 8536.0	...
2913460	  685.2	  605.6	 8536.0	...
2913461	  685.2	  605.6	 8536.0	...
2913462	  685.2	  605.6	 8532.0	...
2913463	  685.5	  606.2	 8529.0	...
2913464	  685.8	  606.7	 8531.0	...
2913465	  686.0	  607.4	 8535.0	...
2913466	  686.0	  607.4	 8537.0	...
2913467	  685.2	  606.4	 8530.0	...
2913468	  684.3	  605.3	 8524.0	...
2913469	  684.1	  604.4	 8524.0	...
2913470	  684.8	  604.6	 8526.0	...
2913471	  685.6	  605.1	 8527.0	...
2913472	  685.8	  605.5	 8530.0	...
2913473	  686.0	  605.8	 8532.0	...
2913474	  686.2	  605.8	 8536.0	...
2913475	  686.5	  605.7	 8537.0	...
2913476	  686.9	  605.6	 8538.0	...
2913477	  686.4	  604.9	 8538.0	...
2913478	  685.6	  604.3	 8537.0	...
2913479	  684.9	  603.8	 8535.0	...
2913480	  685.1	  604.0	 8534.0	...
2913481	  685.2	  604.1	 8532.0	...
MSG	2913482 0000 _ Number On
2913482	  685.2	  604.1	 8532.0	...
2913483	  685.5	  604.4	 8535.0	...
2913484	  685.9	  604.5	 8537.0	...
2913485	  686.2	  604.7	 8539.0	...
2913486	  686.2	  604.6	 8539.0	...
2913487	  686.3	  604.5	 8539.0	...
2913488	  686.3	  604.4	 8540.0	...
2913489	  686.3	  604.2	 8540.0	...
2913490	  686.3	  604.5	 8539.0	...
2913491	  686.8	  605.0	 8542.0	...
2913492	  687.3	  605.4	 8546.0	...
2913493	  687.6	  605.4	 8550.0	...
2913494	  687.5	  605.4	 8550.0	...
2913495	  687.3	  605.6	 8551.0	...
2913496	  687.1	  605.8	 8550.0	...
2913497	  687.0	  606.0	 8549.0	...
2913498	  686.8	  606.1	 8548.0	...
2913499	  686.7	  605.9	 8548.0	...
2913500	  686.7	  605.6	 8550.0	...
2913501	  686.8	  605.6	 8553.0	...
2913502	  686.9	  605.8	 8554.0	...
2913503	  687.0	  605.9	 8553.0	...
2913504	  687.0	  605.8	 8552.0	...
2913505	  687.1	  605.6	 8553.0	...
2913506	  687.2	  605.4	 8556.0	...
2913507	  687.2	  605.3	 8557.0	...
2913508	  687.2	  605.5	 8558.0	...
2913509	  687.1	  605.9	 8557.0	...
2913510	  687.0	  606.2	 8555.0	...
2913511	  687.1	  606.4	 8554.0	...
2913512	  687.2	  606.4	 8554.0	...
2913513	  687.1	  606.4	 8555.0	...
2913514	  687.1	  606.5	 8556.0	...
2913515	  687.0	  606.3	 8557.0	...
2913516	  687.1	  605.9	 8559.0	...
2913517	  687.1	  605.5	 8560.0	...
2913518	  686.9	  605.3	 8561.0	...
2913519	  686.8	  605.4	 8561.0	...
2913520	  686.8	  605.5	 8561.0	...
2913521	  687.0	  605.5	 8560.0	...
2913522	  687.1	  605.4	 8560.0	...
2913523	  687.1	  605.3	 8560.0	...
2913524	  686.9	  605.2	 8558.0	...
2913525	  686.4	  605.2	 8555.0	...
2913526	  686.0	  605.3	 8551.0	...
2913527	  685.4	  605.3	 8550.0	...
2913528	  685.2	  605.4	 8551.0	...
2913529	  685.7	  605.8	 8555.0	...
2913530	  686.4	  606.2	 8559.0	...
2913531	  686.9	  606.0	 8559.0	...
2913532	  686.8	  605.5	 8556.0	...
2913533	  686.7	  605.0	 8551.0	...
2913534	  686.3	  604.5	 8548.0	...
2913535	  685.9	  604.0	 8546.0	...
2913536	  685.5	  603.9	 8545.0	...
2913537	  685.9	  604.5	 8545.0	...
2913538	  686.4	  605.1	 8545.0	...
2913539	  686.8	  605.3	 8546.0	...
2913540	  686.7	  605.4	 8546.0	...
2913541	  686.5	  605.4	 8546.0	...
2913542	  686.4	  605.5	 8547.0	...
2913543	  686.8	  605.4	 8548.0	...
2913544	  687.2	  605.1	 8549.0	...
2913545	  687.4	  604.6	 8550.0	...
2913546	  687.1	  604.2	 8550.0	...
2913547	  686.7	  603.9	 8550.0	...
2913548	  686.4	  603.9	 8546.0	...
2913549	  686.1	  604.3	 8541.0	...
2913550	  685.9	  604.8	 8537.0	...
2913551	  685.8	  605.3	 8539.0	...
2913552	  685.9	  605.4	 8541.0	...
2913553	  686.1	  605.5	 8542.0	...
2913554	  685.9	  605.3	 8541.0	...
2913555	  685.6	  605.0	 8541.0	...
2913556	  685.2	  604.6	 8541.0	...
2913557	  685.1	  604.5	 8541.0	...
2913558	  685.4	  604.5	 8541.0	...
2913559	  685.7	  604.6	 8542.0	...
2913560	  685.6	  604.7	 8543.0	...
2913561	  685.3	  604.8	 8547.0	...
2913562	  685.0	  604.8	 8553.0	...
2913563	  685.2	  605.0	 8559.0	...
2913564	  685.3	  605.1	 8560.0	...
2913565	  685.5	  605.4	 8560.0	...
2913566	  685.1	  605.6	 8559.0	...
2913567	  685.0	  606.0	 8560.0	...
2913568	  684.8	  606.4	 8559.0	...
2913569	  684.2	  605.8	 8559.0	...
2913570	  683.6	  605.0	 8559.0	...
2913571	  682.9	  604.3	 8561.0	...
2913572	  682.8	  604.5	 8564.0	...
2913573	  682.8	  604.6	 8567.0	...
2913574	  683.0	  604.6	 8568.0	...
2913575	  683.3	  604.7	 8570.0	...
2913576	  683.6	  604.9	 8572.0	...
2913577	  683.5	  605.2	 8575.0	...
2913578	  683.4	  605.4	 8571.0	...
2913579	  683.3	  605.6	 8566.0	...
2913580	  683.1	  605.6	 8562.0	...
2913581	  682.9	  605.7	 8564.0	...
2913582	  682.7	  605.8	 8568.0	...
2913583	  682.7	  605.9	 8571.0	...
2913584	  682.7	  606.0	 8570.0	...
2913585	  682.7	  605.7	 8567.0	...
2913586	  682.9	  604.9	 8567.0	...
2913587	  683.0	  604.2	 8569.0	...
2913588	  682.8	  604.0	 8570.0	...
2913589	  682.3	  604.2	 8570.0	...
2913590	  681.6	  604.4	 8569.0	...
2913591	  681.5	  604.5	 8569.0	...
2913592	  682.1	  604.4	 8568.0	...
2913593	  683.0	  604.3	 8568.0	...
2913594	  683.8	  604.9	 8570.0	...
2913595	  683.6	  605.6	 8569.0	...
2913596	  683.5	  605.9	 8566.0	...
2913597	  683.6	  605.3	 8570.0	...
2913598	  683.3	  604.8	 8575.0	...
2913599	  682.8	  604.8	 8578.0	...
2913600	  682.2	  604.8	 8574.0	...
2913601	  682.1	  604.8	 8570.0	...
2913602	  682.4	  604.9	 8570.0	...
2913603	  682.9	  604.8	 8570.0	...
2913604	  683.4	  604.7	 8571.0	...
2913605	  683.7	  604.7	 8572.0	...
2913606	  683.9	  604.5	 8573.0	...
2913607	  684.0	  604.4	 8573.0	...
2913608	  683.9	  604.7	 8575.0	...
2913609	  684.1	  605.1	 8577.0	...
2913610	  684.4	  605.1	 8580.0	...
2913611	  684.2	  604.8	 8580.0	...
2913612	  683.8	  604.6	 8580.0	...
2913613	  683.4	  604.7	 8580.0	...
2913614	  683.4	  604.8	 8581.0	...
2913615	  683.4	  604.8	 8583.0	...
2913616	  683.3	  604.8	 8584.0	...
2913617	  683.2	  604.8	 8583.0	...
2913618	  683.1	  605.0	 8582.0	...
2913619	  683.2	  605.1	 8580.0	...
2913620	  683.6	  605.2	 8579.0	...
2913621	  684.0	  605.0	 8578.0	...
2913622	  684.1	  605.0	 8576.0	...
2913623	  684.2	  605.1	 8576.0	...
2913624	  684.1	  604.7	 8576.0	...
2913625	  683.6	  604.1	 8577.0	...
2913626	  683.0	  603.5	 8578.0	...
2913627	  682.5	  603.7	 8580.0	...
2913628	  682.5	  604.0	 8582.0	...
2913629	  682.7	  604.2	 8584.0	...
2913630	  683.0	  604.0	 8583.0	...
2913631	  683.3	  603.8	 8580.0	...
2913632	  683.4	  603.8	 8577.0	...
2913633	  683.3	  604.1	 8575.0	...
2913634	  683.1	  604.3	 8575.0	...
2913635	  683.3	  604.8	 8577.0	...
2913636	  683.5	  605.0	 8580.0	...
2913637	  683.8	  605.2	 8586.0	...
2913638	  683.7	  605.1	 8591.0	...
2913639	  683.7	  605.2	 8595.0	...
2913640	  683.7	  605.3	 8596.0	...
2913641	  683.7	  605.6	 8598.0	...
2913642	  683.8	  605.7	 8597.0	...
2913643	  683.7	  605.4	 8594.0	...
2913644	  683.0	  604.8	 8591.0	...
2913645	  682.3	  604.2	 8591.0	...
2913646	  682.3	  604.4	 8592.0	...
2913647	  682.6	  604.6	 8595.0	...
2913648	  682.8	  604.4	 8599.0	...
2913649	  682.7	  604.0	 8600.0	...
2913650	  682.9	  604.1	 8602.0	...
2913651	  683.2	  604.6	 8602.0	...
2913652	  683.3	  605.1	 8602.0	...
2913653	  683.3	  605.1	 8602.0	...
2913654	  683.2	  605.0	 8601.0	...
2913655	  683.2	  604.6	 8599.0	...
2913656	  683.1	  604.3	 8598.0	...
2913657	  683.0	  604.2	 8597.0	...
2913658	  682.7	  604.3	 8597.0	...
2913659	  682.5	  604.4	 8596.0	...
2913660	  682.1	  604.2	 8594.0	...
2913661	  681.9	  604.0	 8592.0	...
2913662	  681.8	  603.8	 8590.0	...
2913663	  682.0	  603.6	 8590.0	...
2913664	  682.1	  603.3	 8590.0	...
2913665	  682.2	  603.1	 8591.0	...
2913666	  682.8	  603.1	 8591.0	...
2913667	  683.5	  603.6	 8586.0	...
2913668	  684.0	  604.0	 8581.0	...
2913669	  683.8	  603.9	 8578.0	...
2913670	  683.6	  603.6	 8581.0	...
2913671	  683.6	  603.3	 8586.0	...
2913672	  683.4	  603.3	 8589.0	...
2913673	  683.2	  603.3	 8591.0	...
2913674	  682.8	  603.1	 8592.0	...
2913675	  682.5	  602.8	 8593.0	...
2913676	  682.7	  603.3	 8594.0	...
2913677	  683.0	  604.1	 8598.0	...
2913678	  683.4	  604.9	 8602.0	...
2913679	  683.4	  604.9	 8603.0	...
2913680	  683.2	  604.4	 8600.0	...
2913681	  683.1	  603.8	 8598.0	...
2913682	  682.8	  603.0	 8598.0	...
2913683	  682.8	  602.8	 8599.0	...
2913684	  682.8	  602.6	 8600.0	...
2913685	  683.1	  602.8	 8602.0	...
2913686	  683.6	  603.3	 8602.0	...
2913687	  684.0	  603.7	 8601.0	...
2913688	  684.1	  604.1	 8600.0	...
2913689	  684.0	  604.2	 8599.0	...
2913690	  684.0	  604.5	 8599.0	...
2913691	  684.1	  604.6	 8598.0	...
2913692	  684.3	  604.7	 8598.0	...
2913693	  684.3	  604.8	 8597.0	...
2913694	  684.2	  604.8	 8597.0	...
2913695	  684.0	  604.8	 8599.0	...
2913696	  683.8	  605.0	 8601.0	...
2913697	  683.6	  605.1	 8601.0	...
2913698	  683.4	  604.7	 8601.0	...
2913699	  683.2	  604.0	 8600.0	...
2913700	  683.1	  603.4	 8601.0	...
2913701	  683.8	  603.5	 8602.0	...
2913702	  684.6	  603.7	 8603.0	...
2913703	  684.7	  603.6	 8605.0	...
2913704	  684.0	  603.3	 8608.0	...
2913705	  683.1	  603.1	 8609.0	...
2913706	  683.1	  603.4	 8607.0	...
2913707	  683.0	  603.6	 8606.0	...
2913708	  683.0	  604.0	 8607.0	...
2913709	  683.0	  604.2	 8607.0	...
2913710	  683.1	  604.6	 8610.0	...
2913711	  683.3	  604.7	 8609.0	...
2913712	  683.3	  604.0	 8608.0	...
2913713	  683.3	  603.2	 8610.0	...
2913714	  683.9	  602.5	 8616.0	...
2913715	  684.5	  602.7	 8621.0	...
2913716	  685.1	  603.0	 8622.0	...
2913717	  684.7	  603.3	 8623.0	...
2913718	  684.1	  603.5	 8619.0	...
2913719	  683.4	  603.6	 8613.0	...
2913720	  683.6	  603.6	 8611.0	...
2913721	  684.0	  603.3	 8614.0	...
2913722	  684.1	  602.9	 8614.0	...
2913723	  683.7	  602.5	 8610.0	...
2913724	  683.3	  602.3	 8606.0	...
2913725	  683.3	  602.3	 8609.0	...
2913726	  683.4	  602.3	 8613.0	...
2913727	  683.5	  602.4	 8618.0	...
2913728	  683.7	  602.8	 8618.0	...
2913729	  684.0	  603.9	 8620.0	...
2913730	  684.0	  604.9	 8621.0	...
2913731	  683.8	  604.9	 8617.0	...
2913732	  683.5	  604.3	 8613.0	...
2913733	  683.9	  603.6	 8612.0	...
2913734	  684.3	  603.6	 8617.0	...
2913735	  684.8	  603.6	 8621.0	...
2913736	  684.7	  603.7	 8620.0	...
2913737	  684.7	  603.9	 8618.0	...
2913738	  684.5	  604.0	 8617.0	...
2913739	  684.2	  603.9	 8617.0	...
2913740	  684.0	  603.5	 8618.0	...
2913741	  683.9	  603.2	 8618.0	...
2913742	  683.9	  603.3	 8618.0	...
2913743	  683.7	  603.7	 8617.0	...
2913744	  683.5	  604.0	 8617.0	...
2913745	  683.3	  604.3	 8617.0	...
2913746	  683.5	  604.3	 8617.0	...
2913747	  683.6	  603.8	 8617.0	...
2913748	  683.7	  603.3	 8620.0	...
2913749	  683.9	  603.2	 8622.0	...
2913750	  684.2	  603.6	 8623.0	...
2913751	  684.4	  604.0	 8622.0	...
2913752	  684.4	  603.8	 8620.0	...
2913753	  684.4	  603.6	 8620.0	...
2913754	  684.3	  603.3	 8621.0	...
2913755	  684.2	  603.2	 8622.0	...
2913756	  683.8	  603.2	 8623.0	...
2913757	  683.3	  603.3	 8623.0	...
2913758	  682.9	  603.3	 8623.0	...
2913759	  682.7	  603.0	 8622.0	...
2913760	  682.6	  602.6	 8621.0	...
2913761	  683.0	  602.9	 8619.0	...
2913762	  683.9	  603.5	 8623.0	...
2913763	  684.7	  604.0	 8628.0	...
2913764	  684.9	  603.9	 8633.0	...
2913765	  684.6	  603.6	 8634.0	...
2913766	  684.3	  603.4	 8633.0	...
2913767	  684.1	  603.2	 8631.0	...
2913768	  684.1	  603.2	 8628.0	...
2913769	  684.2	  603.3	 8627.0	...
2913770	  684.2	  603.6	 8628.0	...
2913771	  684.3	  603.9	 8631.0	...
2913772	  684.4	  604.0	 8635.0	...
2913773	  684.5	  603.7	 8637.0	...
2913774	  684.0	  603.0	 8636.0	...
2913775	  683.4	  602.2	 8634.0	...
2913776	  682.9	  601.8	 8632.0	...
2913777	  682.9	  601.7	 8632.0	...
2913778	  683.0	  601.8	 8633.0	...
2913779	  683.1	  602.1	 8633.0	...
2913780	  683.4	  602.6	 8633.0	...
2913781	  683.7	  602.9	 8633.0	...
2913782	  683.9	  603.1	 8636.0	...
2913783	  684.3	  603.6	 8639.0	...
2913784	  684.6	  604.0	 8641.0	...
2913785	  684.7	  603.9	 8639.0	...
2913786	  684.5	  603.4	 8638.0	...
2913787	  684.5	  603.1	 8637.0	...
MSG	2913788 0000 _ Number Off
2913788	  684.6	  603.3	 8635.0	...
2913789	  684.9	  603.6	 8633.0	...
2913790	  685.2	  603.7	 8638.0	...
2913791	  685.5	  603.8	 8643.0	...
2913792	  685.0	  603.1	 8646.0	...
2913793	  684.4	  602.3	 8643.0	...
2913794	  683.5	  601.5	 8640.0	...
2913795	  683.3	  601.4	 8640.0	...
2913796	  683.1	  601.3	 8641.0	...
2913797	  683.3	  601.2	 8641.0	...
2913798	  683.4	  601.2	 8645.0	...
2913799	  683.5	  601.2	 8648.0	...
2913800	  684.0	  601.3	 8651.0	...
2913801	  684.6	  601.4	 8651.0	...
2913802	  685.3	  601.7	 8650.0	...
2913803	  685.5	  601.9	 8650.0	...
2913804	  685.6	  602.2	 8651.0	...
2913805	  685.8	  602.4	 8653.0	...
2913806	  685.5	  602.7	 8651.0	...
2913807	  685.1	  602.5	 8648.0	...
2913808	  684.6	  602.4	 8646.0	...
2913809	  684.8	  602.4	 8648.0	...
2913810	  685.0	  602.4	 8650.0	...
2913811	  685.2	  602.3	 8647.0	...
2913812	  684.8	  602.1	 8644.0	...
2913813	  684.4	  601.9	 8645.0	...
2913814	  683.9	  601.8	 8650.0	...
2913815	  683.8	  601.8	 8653.0	...
2913816	  683.9	  602.0	 8652.0	...
2913817	  684.4	  602.1	 8650.0	...
2913818	  685.0	  602.2	 8649.0	...
2913819	  685.2	  602.0	 8648.0	...
2913820	  684.9	  601.9	 8647.0	...
2913821	  684.7	  601.9	 8645.0	...
2913822	  684.7	  601.9	 8644.0	...
2913823	  684.8	  602.1	 8644.0	...
2913824	  684.9	  602.3	 8642.0	...
2913825	  685.0	  602.4	 8641.0	...
2913826	  685.1	  602.3	 8643.0	...
2913827	  685.3	  601.8	 8646.0	...
2913828	  685.5	  601.5	 8650.0	...
2913829	  685.6	  601.1	 8648.0	...
2913830	  686.0	  601.3	 8646.0	...
2913831	  686.3	  601.5	 8650.0	...
2913832	  686.6	  601.7	 8656.0	...
2913833	  686.7	  601.8	 8663.0	...
2913834	  686.5	  601.8	 8662.0	...
2913835	  686.2	  601.6	 8662.0	...
2913836	  685.9	  601.6	 8662.0	...
2913837	  685.9	  601.6	 8661.0	...
2913838	  685.8	  601.5	 8660.0	...
2913839	  685.9	  601.3	 8659.0	...
2913840	  686.1	  601.0	 8658.0	...
2913841	  686.3	  601.0	 8658.0	...
2913842	  686.3	  601.0	 8665.0	...
2913843	  686.3	  601.2	 8672.0	...
2913844	  686.3	  601.5	 8677.0	...
2913845	  686.2	  601.5	 8676.0	...
2913846	  686.2	  601.2	 8674.0	...
2913847	  686.2	  600.7	 8674.0	...
2913848	  685.6	  600.3	 8673.0	...
2913849	  685.1	  600.1	 8672.0	...
2913850	  684.6	  600.2	 8671.0	...
2913851	  684.7	  600.5	 8671.0	...
2913852	  684.7	  600.4	 8671.0	...
2913853	  684.6	  600.4	 8670.0	...
2913854	  684.7	  600.3	 8668.0	...
2913855	  684.9	  600.3	 8667.0	...
2913856	  685.2	  600.3	 8669.0	...
2913857	  685.2	  600.3	 8672.0	...
2913858	  685.2	  600.4	 8673.0	...
2913859	  685.3	  600.5	 8671.0	...
2913860	  685.1	  600.4	 8664.0	...
2913861	  684.8	  600.2	 8658.0	...
2913862	  684.6	  599.8	 8653.0	...
2913863	  684.6	  599.7	 8653.0	...
2913864	  684.6	  599.9	 8654.0	...
2913865	  684.6	  600.1	 8656.0	...
2913866	  684.4	  600.4	 8658.0	...
2913867	  684.2	  600.3	 8658.0	...
2913868	  684.0	  600.3	 8658.0	...
2913869	  684.0	  600.0	 8660.0	...
2913870	  684.3	  599.8	 8669.0	...
2913871	  684.7	  599.8	 8677.0	...
2913872	  685.1	  600.0	 8682.0	...
2913873	  685.4	  600.0	 8679.0	...
2913874	  685.7	  599.7	 8677.0	...
2913875	  686.1	  599.4	 8677.0	...
2913876	  686.5	  599.7	 8678.0	...
2913877	  686.7	  600.0	 8679.0	...
2913878	  686.2	  600.3	 8680.0	...
2913879	  685.8	  600.3	 8680.0	...
2913880	  685.3	  600.2	 8680.0	...
2913881	  685.3	  600.3	 8680.0	...
2913882	  685.3	  600.4	 8680.0	...
2913883	  684.8	  600.2	 8676.0	...
2913884	  684.2	  599.8	 8673.0	...
2913885	  683.8	  599.5	 8669.0	...
2913886	  683.9	  599.4	 8669.0	...
2913887	  684.0	  599.4	 8670.0	...
2913888	  684.0	  599.4	 8670.0	...
2913889	  684.1	  599.4	 8671.0	...
2913890	  684.2	  599.2	 8671.0	...
2913891	  684.2	  599.1	 8671.0	...
2913892	  684.3	  598.9	 8672.0	...
2913893	  684.3	  598.9	 8673.0	...
2913894	  684.2	  598.9	 8673.0	...
2913895	  684.8	  599.4	 8678.0	...
2913896	  685.4	  599.9	 8683.0	...
2913897	  685.3	  599.7	 8683.0	...
2913898	  684.5	  599.1	 8680.0	...
2913899	  684.3	  598.4	 8677.0	...
2913900	  684.7	  598.4	 8679.0	...
2913901	  684.6	  597.8	 8679.0	...
2913902	  684.0	  597.2	 8681.0	...
2913903	  683.5	  596.8	 8682.0	...
2913904	  683.5	  597.0	 8683.0	...
2913905	  683.6	  597.2	 8683.0	...
2913906	  683.8	  597.3	 8683.0	...
2913907	  683.9	  597.3	 8684.0	...
2913908	  684.8	  598.3	 8685.0	...
2913909	  685.7	  599.3	 8685.0	...
2913910	  686.1	  599.4	 8684.0	...
2913911	  685.7	  598.6	 8682.0	...
2913912	  685.3	  597.8	 8681.0	...
2913913	  685.2	  597.7	 8680.0	...
2913914	  685.1	  597.6	 8679.0	...
2913915	  685.2	  597.7	 8679.0	...
2913916	  685.2	  597.8	 8679.0	...
2913917	  685.0	  598.0	 8680.0	...
2913918	  684.7	  597.8	 8681.0	...
2913919	  684.3	  597.7	 8682.0	...
2913920	  684.3	  597.7	 8685.0	...
2913921	  685.0	  598.0	 8688.0	...
2913922	  685.7	  598.3	 8691.0	...
2913923	  686.2	  598.4	 8691.0	...
2913924	  685.4	  598.0	 8690.0	...
2913925	  684.7	  597.7	 8687.0	...
2913926	  684.1	  597.3	 8684.0	...
2913927	  684.1	  597.1	 8683.0	...
2913928	  684.1	  597.0	 8684.0	...
2913929	  684.3	  596.9	 8684.0	...
2913930	  684.6	  596.8	 8682.0	...
2913931	  684.8	  596.7	 8679.0	...
2913932	  684.6	  596.6	 8674.0	...
2913933	  684.2	  596.7	 8672.0	...
2913934	  683.9	  597.0	 8671.0	...
2913935	  683.8	  597.3	 8673.0	...
2913936	  683.8	  597.8	 8675.0	...
2913937	  684.1	  598.0	 8679.0	...
2913938	  684.4	  598.4	 8684.0	...
2913939	  684.6	  598.6	 8691.0	...
2913940	  684.5	  598.7	 8695.0	...
2913941	  684.5	  598.8	 8697.0	...
2913942	  684.7	  598.7	 8697.0	...
2913943	  685.1	  598.6	 8696.0	...
2913944	  685.3	  598.5	 8694.0	...
2913945	  685.5	  598.4	 8691.0	...
2913946	  685.3	  598.4	 8688.0	...
2913947	  685.0	  597.9	 8685.0	...
2913948	  684.9	  597.4	 8687.0	...
2913949	  684.8	  596.7	 8690.0	...
2913950	  684.5	  596.6	 8694.0	...
2913951	  684.2	  596.8	 8695.0	...
2913952	  684.1	  597.2	 8695.0	...
2913953	  684.2	  597.6	 8694.0	...
2913954	  684.2	  596.9	 8688.0	...
2913955	  684.3	  596.5	 8683.0	...
2913956	  684.4	  596.0	 8678.0	...
2913957	  684.6	  596.3	 8677.0	...
2913958	  684.5	  596.6	 8679.0	...
2913959	  684.4	  596.8	 8681.0	...
2913960	  684.3	  597.0	 8682.0	...
2913961	  684.4	  596.9	 8685.0	...
2913962	  685.2	  597.1	 8688.0	...
2913963	  685.9	  597.2	 8694.0	...
2913964	  686.2	  597.5	 8698.0	...
2913965	  686.2	  597.6	 8701.0	...
2913966	  686.3	  597.8	 8703.0	...
2913967	  686.3	  597.5	 8704.0	...
2913968	  685.9	  597.1	 8704.0	...
2913969	  685.5	  596.7	 8704.0	...
2913970	  684.8	  596.8	 8701.0	...
2913971	  684.5	  596.5	 8698.0	...
2913972	  684.2	  596.3	 8698.0	...
2913973	  684.5	  596.2	 8702.0	...
2913974	  684.9	  596.4	 8705.0	...
2913975	  685.3	  596.5	 8706.0	...
2913976	  685.3	  596.4	 8707.0	...
2913977	  685.4	  596.3	 8704.0	...
2913978	  685.4	  596.2	 8701.0	...
2913979	  685.6	  596.1	 8698.0	...
2913980	  685.9	  596.1	 8699.0	...
2913981	  685.9	  596.1	 8700.0	...
2913982	  685.4	  596.0	 8701.0	...
2913983	  684.7	  596.0	 8701.0	...
2913984	  684.2	  596.6	 8703.0	...
2913985	  683.8	  597.2	 8705.0	...
2913986	  683.6	  597.6	 8705.0	...
2913987	  683.4	  597.5	 8704.0	...
2913988	  683.1	  597.3	 8703.0	...
2913989	  683.0	  597.1	 8703.0	...
2913990	  682.8	  596.7	 8703.0	...
2913991	  682.7	  596.4	 8703.0	...
2913992	  682.7	  596.3	 8704.0	...
2913993	  682.6	  596.2	 8703.0	...
2913994	  682.8	  596.1	 8704.0	...
2913995	  683.3	  596.2	 8705.0	...
2913996	  683.7	  596.3	 8706.0	...
2913997	  684.1	  596.5	 8707.0	...
MSG	2913998 0000 _ Number On
2913998	  684.1	  596.5	 8708.0	...
2913999	  684.2	  596.6	 8708.0	...
2914000	  684.3	  596.5	 8707.0	...
2914001	  684.4	  596.6	 8708.0	...
2914002	  684.5	  596.5	 8709.0	...
2914003	  683.7	  596.5	 8706.0	...
2914004	  682.9	  596.4	 8701.0	...
2914005	  682.7	  596.6	 8698.0	...
2914006	  683.3	  596.9	 8699.0	...
2914007	  683.8	  596.7	 8701.0	...
2914008	  683.4	  596.2	 8699.0	...
2914009	  683.1	  595.9	 8697.0	...
2914010	  683.1	  596.0	 8696.0	...
2914011	  683.0	  596.2	 8699.0	...
2914012	  682.8	  596.2	 8702.0	...
2914013	  682.3	  596.2	 8704.0	...
2914014	  682.7	  596.0	 8705.0	...
2914015	  683.2	  596.0	 8705.0	...
2914016	  683.6	  596.0	 8717.0	...
2914017	  683.6	  596.0	 8729.0	...
2914018	  683.8	  595.9	 8737.0	...
2914019	  684.0	  595.8	 8735.0	...
2914020	  684.3	  595.9	 8732.0	...
2914021	  684.2	  596.1	 8728.0	...
2914022	  684.1	  596.2	 8724.0	...
2914023	  683.8	  596.2	 8719.0	...
2914024	  683.5	  596.2	 8720.0	...
2914025	  683.2	  596.1	 8721.0	...
2914026	  683.2	  596.4	 8722.0	...
2914027	  683.0	  596.7	 8721.0	...
2914028	  682.8	  596.2	 8718.0	...
2914029	  682.5	  595.3	 8715.0	...
2914030	  683.1	  595.0	 8718.0	...
2914031	  683.9	  595.5	 8722.0	...
2914032	  684.6	  595.9	 8726.0	...
2914033	  684.5	  595.9	 8726.0	...
2914034	  684.4	  595.9	 8726.0	...
2914035	  684.4	  596.0	 8725.0	...
2914036	  684.4	  596.4	 8725.0	...
2914037	  684.6	  596.7	 8724.0	...
2914038	  684.7	  597.0	 8724.0	...
2914039	  684.9	  597.0	 8729.0	...
2914040	  684.9	  596.9	 8733.0	...
2914041	  684.9	  596.8	 8735.0	...
2914042	  684.9	  596.8	 8733.0	...
2914043	  684.8	  596.4	 8736.0	...
2914044	  684.8	  595.8	 8741.0	...
2914045	  684.8	  595.2	 8743.0	...
2914046	  684.8	  595.2	 8740.0	...
2914047	  684.8	  595.5	 8736.0	...
2914048	  684.8	  595.7	 8736.0	...
2914049	  684.8	  595.8	 8737.0	...
2914050	  684.8	  596.0	 8737.0	...
2914051	  684.6	  596.1	 8738.0	...
2914052	  684.4	  596.1	 8736.0	...
2914053	  684.1	  596.0	 8734.0	...
2914054	  683.9	  595.7	 8735.0	...
2914055	  683.8	  595.5	 8738.0	...
2914056	  683.7	  595.4	 8738.0	...
2914057	  683.7	  595.5	 8734.0	...
2914058	  683.5	  595.3	 8730.0	...
2914059	  683.2	  595.1	 8730.0	...
2914060	  682.8	  594.8	 8728.0	...
2914061	  682.7	  594.8	 8727.0	...
2914062	  683.5	  595.1	 8731.0	...
2914063	  684.4	  595.5	 8736.0	...
2914064	  685.1	  595.9	 8741.0	...
2914065	  684.9	  595.9	 8739.0	...
2914066	  684.6	  595.7	 8738.0	...
2914067	  684.1	  595.6	 8738.0	...
2914068	  683.6	  595.5	 8739.0	...
2914069	  683.0	  595.5	 8740.0	...
2914070	  682.7	  595.6	 8741.0	...
2914071	  682.4	  595.9	 8745.0	...
2914072	  682.3	  596.2	 8749.0	...
2914073	  682.5	  595.8	 8749.0	...
2914074	  682.8	  595.2	 8744.0	...
2914075	  683.0	  594.7	 8742.0	...
2914076	  683.2	  595.2	 8743.0	...
2914077	  683.8	  595.7	 8745.0	...
2914078	  684.3	  596.2	 8745.0	...
2914079	  684.6	  596.3	 8751.0	...
2914080	  684.6	  596.4	 8756.0	...
2914081	  684.6	  595.6	 8758.0	...
2914082	  684.7	  594.4	 8755.0	...
2914083	  684.9	  593.3	 8754.0	...
2914084	  685.2	  593.8	 8755.0	...
2914085	  685.1	  594.5	 8756.0	...
2914086	  684.9	  595.3	 8757.0	...
2914087	  684.4	  595.4	 8758.0	...
2914088	  684.2	  595.6	 8759.0	...
2914089	  684.1	  595.7	 8759.0	...
2914090	  684.3	  595.6	 8762.0	...
2914091	  684.8	  595.4	 8766.0	...
2914092	  685.3	  595.3	 8770.0	...
2914093	  686.0	  595.3	 8774.0	...
2914094	  686.2	  595.5	 8778.0	...
2914095	  686.5	  595.5	 8780.0	...
2914096	  686.7	  595.7	 8778.0	...
2914097	  686.9	  595.7	 8776.0	...
2914098	  686.8	  595.0	 8774.0	...
2914099	  686.4	  594.3	 8773.0	...
2914100	  686.1	  593.5	 8773.0	...
2914101	  686.5	  593.9	 8773.0	...
2914102	  687.0	  594.2	 8774.0	...
2914103	  687.4	  594.5	 8774.0	...
2914104	  687.4	  594.5	 8774.0	...
2914105	  687.3	  594.5	 8777.0	...
2914106	  687.5	  594.4	 8780.0	...
2914107	  687.6	  594.2	 8783.0	...
2914108	  687.4	  594.1	 8782.0	...
2914109	  687.0	  593.5	 8779.0	...
2914110	  686.7	  593.1	 8776.0	...
2914111	  686.7	  592.7	 8774.0	...
2914112	  686.7	  593.0	 8776.0	...
2914113	  686.7	  593.2	 8779.0	...
2914114	  686.9	  593.3	 8782.0	...
2914115	  687.2	  593.6	 8784.0	...
2914116	  687.5	  594.0	 8785.0	...
2914117	  687.6	  594.3	 8785.0	...
2914118	  687.7	  594.4	 8783.0	...
2914119	  687.3	  594.3	 8783.0	...
2914120	  686.8	  594.3	 8782.0	...
2914121	  686.4	  594.2	 8783.0	...
2914122	  686.6	  594.1	 8783.0	...
2914123	  686.9	  593.9	 8785.0	...
2914124	  687.1	  593.7	 8788.0	...
2914125	  686.8	  593.8	 8788.0	...
2914126	  686.4	  593.8	 8784.0	...
2914127	  686.0	  593.4	 8783.0	...
2914128	  686.0	  593.0	 8785.0	...
2914129	  686.1	  592.7	 8787.0	...
2914130	  685.8	  592.9	 8787.0	...
2914131	  685.3	  593.2	 8786.0	...
2914132	  685.1	  593.3	 8788.0	...
2914133	  685.5	  593.8	 8789.0	...
2914134	  685.8	  594.3	 8789.0	...
2914135	  686.0	  594.9	 8791.0	...
2914136	  686.2	  595.0	 8795.0	...
2914137	  686.3	  595.0	 8798.0	...
2914138	  686.2	  595.0	 8799.0	...
2914139	  685.7	  595.0	 8794.0	...
2914140	  685.4	  594.9	 8788.0	...
2914141	  685.1	  594.7	 8788.0	...
2914142	  685.4	  594.5	 8793.0	...
2914143	  685.6	  594.6	 8798.0	...
2914144	  685.7	  594.7	 8800.0	...
2914145	  685.6	  594.8	 8801.0	...
2914146	  685.5	  594.7	 8803.0	...
2914147	  685.4	  594.7	 8802.0	...
2914148	  685.2	  594.5	 8800.0	...
2914149	  685.1	  594.4	 8798.0	...
2914150	  685.3	  594.3	 8797.0	...
2914151	  685.4	  594.3	 8796.0	...
2914152	  685.8	  594.0	 8795.0	...
2914153	  685.9	  593.7	 8794.0	...
2914154	  686.0	  593.4	 8794.0	...
2914155	  685.9	  593.4	 8793.0	...
2914156	  686.0	  593.7	 8793.0	...
2914157	  686.2	  594.0	 8798.0	...
2914158	  686.4	  594.3	 8804.0	...
2914159	  686.1	  593.9	 8806.0	...
2914160	  685.6	  593.4	 8802.0	...
2914161	  685.1	  592.9	 8796.0	...
2914162	  685.2	  593.3	 8794.0	...
2914163	  685.4	  593.7	 8790.0	...
2914164	  685.6	  594.2	 8787.0	...
2914165	  685.7	  594.2	 8784.0	...
2914166	  685.8	  594.3	 8781.0	...
2914167	  685.7	  593.4	 8779.0	...
2914168	  685.5	  592.6	 8779.0	...
2914169	  685.4	  592.2	 8780.0	...
2914170	  685.4	  592.4	 8782.0	...
2914171	  685.3	  592.7	 8786.0	...
2914172	  685.2	  592.5	 8788.0	...
2914173	  685.1	  592.2	 8788.0	...
2914174	  685.1	  591.9	 8787.0	...
2914175	  684.9	  592.0	 8784.0	...
2914176	  684.7	  592.1	 8783.0	...
2914177	  684.6	  592.0	 8784.0	...
2914178	  684.9	  591.8	 8786.0	...
2914179	  685.3	  591.8	 8789.0	...
2914180	  685.5	  591.9	 8790.0	...
2914181	  685.9	  592.0	 8792.0	...
2914182	  686.3	  592.0	 8794.0	...
2914183	  686.7	  592.2	 8799.0	...
2914184	  686.6	  592.5	 8800.0	...
2914185	  686.6	  592.8	 8798.0	...
2914186	  686.3	  592.9	 8795.0	...
2914187	  686.2	  592.9	 8793.0	...
2914188	  686.4	  592.9	 8796.0	...
2914189	  686.7	  592.8	 8799.0	...
2914190	  686.9	  592.6	 8799.0	...
2914191	  686.9	  592.4	 8798.0	...
2914192	  687.0	  592.3	 8797.0	...
2914193	  686.9	  592.2	 8797.0	...
2914194	  686.9	  592.0	 8797.0	...
2914195	  687.0	  591.8	 8797.0	...
2914196	  687.1	  591.8	 8799.0	...
2914197	  687.3	  591.9	 8800.0	...
2914198	  687.4	  591.9	 8800.0	...
2914199	  687.6	  591.9	 8803.0	...
2914200	  687.7	  591.9	 8807.0	...
2914201	  687.5	  591.6	 8810.0	...
2914202	  687.1	  591.3	 8810.0	...
2914203	  686.9	  591.0	 8807.0	...
2914204	  687.0	  591.2	 8805.0	...
2914205	  687.4	  591.2	 8802.0	...
2914206	  687.7	  591.1	 8801.0	...
2914207	  687.9	  591.2	 8799.0	...
2914208	  687.8	  591.2	 8802.0	...
2914209	  687.7	  591.4	 8805.0	...
2914210	  687.6	  591.5	 8808.0	...
2914211	  687.2	  591.5	 8809.0	...
2914212	  686.7	  591.5	 8809.0	...
2914213	  686.2	  591.4	 8809.0	...
2914214	  686.2	  591.1	 8810.0	...
2914215	  686.4	  590.8	 8814.0	...
2914216	  686.5	  590.3	 8818.0	...
2914217	  686.6	  590.2	 8822.0	...
2914218	  686.5	  590.5	 8823.0	...
2914219	  686.5	  590.9	 8824.0	...
2914220	  686.4	  590.8	 8824.0	...
2914221	  686.4	  590.1	 8826.0	...
2914222	  686.5	  589.4	 8828.0	...
2914223	  686.5	  589.2	 8826.0	...
2914224	  686.4	  589.5	 8822.0	...
2914225	  686.3	  589.6	 8819.0	...
2914226	  686.7	  589.6	 8823.0	...
2914227	  687.2	  589.3	 8827.0	...
2914228	  687.8	  589.1	 8833.0	...
2914229	  687.8	  589.5	 8835.0	...
2914230	  687.8	  590.0	 8837.0	...
2914231	  687.6	  590.5	 8836.0	...
2914232	  687.1	  590.2	 8830.0	...
2914233	  686.8	  589.9	 8824.0	...
2914234	  686.5	  589.8	 8822.0	...
2914235	  686.3	  590.0	 8825.0	...
2914236	  686.2	  589.8	 8828.0	...
2914237	  686.3	  589.4	 8828.0	...
2914238	  686.9	  589.0	 8828.0	...
2914239	  687.5	  589.0	 8828.0	...
2914240	  687.6	  589.0	 8829.0	...
2914241	  687.4	  589.1	 8831.0	...
2914242	  687.1	  588.9	 8830.0	...
2914243	  686.8	  588.8	 8828.0	...
2914244	  686.3	  588.6	 8827.0	...
2914245	  685.8	  588.7	 8828.0	...
2914246	  685.7	  588.6	 8829.0	...
2914247	  685.7	  588.6	 8829.0	...
2914248	  685.7	  588.6	 8829.0	...
2914249	  685.7	  588.6	 8828.0	...
2914250	  685.7	  588.6	 8827.0	...
2914251	  685.8	  588.6	 8828.0	...
2914252	  685.8	  588.5	 8828.0	...
2914253	  685.8	  588.4	 8829.0	...
2914254	  686.1	  588.5	 8830.0	...
2914255	  686.4	  588.6	 8831.0	...
2914256	  686.7	  588.7	 8832.0	...
2914257	  686.6	  588.7	 8833.0	...
2914258	  686.4	  588.5	 8831.0	...
2914259	  686.2	  588.3	 8828.0	...
2914260	  686.1	  588.0	 8828.0	...
2914261	  686.0	  588.0	 8834.0	...
2914262	  686.1	  588.3	 8839.0	...
2914263	  686.1	  588.6	 8842.0	...
2914264	  686.1	  588.6	 8842.0	...
2914265	  686.1	  588.4	 8842.0	...
2914266	  686.1	  588.2	 8839.0	...
2914267	  686.1	  588.0	 8837.0	...
2914268	  686.1	  587.8	 8836.0	...
2914269	  686.4	  588.3	 8839.0	...
2914270	  686.8	  588.7	 8843.0	...
2914271	  687.0	  589.0	 8845.0	...
2914272	  687.0	  588.8	 8846.0	...
2914273	  687.1	  588.7	 8848.0	...
2914274	  687.3	  588.8	 8845.0	...
2914275	  687.1	  588.8	 8841.0	...
2914276	  686.4	  588.5	 8836.0	...
2914277	  685.8	  588.1	 8835.0	...
2914278	  685.8	  587.7	 8835.0	...
2914279	  686.0	  587.8	 8837.0	...
2914280	  686.2	  588.3	 8839.0	...
2914281	  686.1	  588.7	 8840.0	...
2914282	  686.4	  589.0	 8840.0	...
2914283	  686.8	  588.9	 8841.0	...
2914284	  687.0	  588.7	 8841.0	...
2914285	  686.7	  588.6	 8841.0	...
2914286	  686.4	  588.5	 8841.0	...
2914287	  686.2	  588.5	 8843.0	...
2914288	  686.3	  588.6	 8845.0	...
2914289	  686.4	  588.6	 8842.0	...
2914290	  686.5	  588.6	 8838.0	...
2914291	  686.8	  588.6	 8839.0	...
2914292	  687.0	  588.6	 8843.0	...
2914293	  686.9	  587.9	 8847.0	...
2914294	  686.5	  587.2	 8846.0	...
2914295	  686.0	  586.5	 8845.0	...
2914296	  685.9	  586.5	 8847.0	...
2914297	  686.0	  586.9	 8850.0	...
2914298	  686.1	  587.3	 8852.0	...
2914299	  686.1	  587.9	 8853.0	...
2914300	  686.3	  588.0	 8853.0	...
2914301	  686.6	  588.1	 8854.0	...
MSG	2914302 0000 _ Number Off
2914302	  686.8	  587.8	 8855.0	...
2914303	  686.8	  587.7	 8856.0	...
2914304	  686.7	  587.4	 8859.0	...
2914305	  686.7	  587.1	 8862.0	...
2914306	  687.0	  587.3	 8865.0	...
2914307	  687.2	  587.7	 8864.0	...
2914308	  687.6	  588.0	 8863.0	...
2914309	  687.7	  588.0	 8868.0	...
2914310	  687.8	  588.1	 8873.0	...
2914311	  687.9	  588.2	 8875.0	...
2914312	  687.9	  587.8	 8870.0	...
2914313	  687.8	  587.5	 8865.0	...
2914314	  687.7	  587.2	 8863.0	...
2914315	  687.8	  587.3	 8864.0	...
2914316	  687.8	  587.3	 8863.0	...
2914317	  687.9	  587.4	 8863.0	...
2914318	  687.9	  587.5	 8862.0	...
2914319	  688.1	  587.4	 8861.0	...
2914320	  688.4	  587.3	 8860.0	...
2914321	  688.7	  587.1	 8860.0	...
2914322	  688.7	  586.8	 8859.0	...
2914323	  688.6	  586.4	 8859.0	...
2914324	  688.4	  586.1	 8864.0	...
2914325	  688.2	  585.9	 8868.0	...
2914326	  688.0	  585.7	 8873.0	...
2914327	  688.1	  585.2	 8872.0	...
2914328	  688.2	  584.9	 8871.0	...
2914329	  688.2	  584.5	 8869.0	...
2914330	  688.4	  584.4	 8871.0	...
2914331	  688.6	  584.9	 8873.0	...
2914332	  688.4	  585.5	 8874.0	...
2914333	  688.2	  586.0	 8873.0	...
2914334	  688.1	  585.8	 8871.0	...
2914335	  688.4	  585.7	 8870.0	...
2914336	  688.7	  585.7	 8869.0	...
2914337	  688.8	  585.8	 8871.0	...
2914338	  688.8	  585.7	 8873.0	...
2914339	  688.5	  585.3	 8875.0	...
2914340	  688.2	  584.7	 8875.0	...
2914341	  687.9	  584.1	 8875.0	...
2914342	  687.7	  583.6	 8874.0	...
2914343	  687.5	  583.4	 8873.0	...
2914344	  687.2	  583.2	 8873.0	...
2914345	  686.9	  583.3	 8873.0	...
2914346	  686.7	  583.5	 8873.0	...
2914347	  687.1	  583.8	 8876.0	...
2914348	  687.6	  584.0	 8883.0	...
2914349	  688.0	  583.8	 8890.0	...
2914350	  688.0	  583.5	 8888.0	...
2914351	  688.1	  583.6	 8882.0	...
2914352	  688.4	  584.0	 8882.0	...
2914353	  688.8	  584.3	 8889.0	...
2914354	  689.0	  584.3	 8896.0	...
2914355	  689.2	  584.2	 8896.0	...
2914356	  689.1	  583.9	 8896.0	...
2914357	  688.8	  583.7	 8891.0	...
2914358	  688.6	  583.6	 8888.0	...
2914359	  688.6	  583.6	 8885.0	...
2914360	  688.6	  583.6	 8886.0	...
2914361	  688.8	  583.5	 8889.0	...
2914362	  688.7	  583.5	 8892.0	...
2914363	  688.6	  583.6	 8895.0	...
2914364	  688.7	  583.6	 8894.0	...
2914365	  689.0	  583.8	 8893.0	...
2914366	  689.3	  584.2	 8892.0	...
2914367	  689.3	  584.6	 8892.0	...
2914368	  689.3	  584.8	 8896.0	...
2914369	  689.2	  584.8	 8900.0	...
2914370	  689.0	  584.7	 8902.0	...
2914371	  688.9	  584.6	 8901.0	...
2914372	  688.9	  584.6	 8901.0	...
2914373	  689.0	  584.6	 8902.0	...
2914374	  689.1	  584.5	 8902.0	...
2914375	  689.2	  584.5	 8899.0	...
2914376	  689.3	  584.4	 8898.0	...
2914377	  689.5	  584.1	 8896.0	...
2914378	  689.7	  583.8	 8894.0	...
2914379	  689.8	  583.4	 8892.0	...
2914380	  689.6	  583.0	 8893.0	...
2914381	  689.3	  582.6	 8897.0	...
2914382	  689.2	  582.4	 8901.0	...
2914383	  689.3	  581.8	 8903.0	...
2914384	  689.3	  581.3	 8905.0	...
2914385	  689.3	  580.7	 8905.0	...
2914386	  689.3	  580.4	 8903.0	...
2914387	  689.3	  579.6	 8902.0	...
2914388	  689.4	  578.8	 8902.0	...
2914389	  689.5	  578.3	 8905.0	...
2914390	  689.6	  578.2	 8909.0	...
2914391	  689.7	  578.3	 8911.0	...
2914392	  689.7	  578.3	 8910.0	...
2914393	  690.2	  578.0	 8910.0	...
2914394	  690.7	  577.7	 8910.0	...
2914395	  691.1	  578.1	 8901.0	...
2914396	  690.9	  578.8	 8889.0	...
2914397	  691.0	  580.3	 8873.0	...
2914398	  691.2	  581.2	 8864.0	...
2914399	  691.7	  582.8	 8841.0	...
2914400	  692.2	  583.7	 8822.0	...
2914401	  692.6	  585.8	 8804.0	...
2914402	  692.8	  587.7	 8802.0	...
2914403	  693.3	  590.3	 8789.0	...
2914404	  693.7	  591.7	 8769.0	...
2914405	  693.7	  592.6	 8748.0	...
EFIX R   2910966	2914405	3440	  683.3	  594.8	   8581
SSACC R  2914406
2914406	  693.1	  591.8	 8738.0	...
2914407	  692.2	  590.9	 8736.0	...
2914408	  691.6	  589.1	 8739.0	...
2914409	  691.4	  588.2	 8743.0	...
2914410	  691.4	  587.3	 8747.0	...
2914411	  692.1	  588.0	 8740.0	...
2914412	  692.7	  590.9	 8724.0	...
2914413	  694.0	  596.6	 8695.0	...
2914414	  695.4	  606.2	 8660.0	...
2914415	  697.4	  618.2	 8614.0	...
2914416	  700.0	  633.3	 8560.0	...
2914417	  703.1	  650.7	 8496.0	...
2914418	  706.9	  670.5	 8426.0	...
2914419	  710.9	  692.4	 8348.0	...
2914420	  715.4	  716.3	 8268.0	...
2914421	  720.1	  741.9	 8173.0	...
2914422	  725.3	  769.8	 8070.0	...
2914423	  730.9	  799.7	 7947.0	...
2914424	  737.3	  832.5	 7814.0	...
2914425	  745.5	  867.1	 7679.0	...
2914426	  755.6	  906.4	 7517.0	...
2914427	  767.5	  948.7	 7345.0	...
2914428	  780.2	  993.9	 7145.0	...
2914429	  792.1	 1039.0	 6954.0	...
2914430	  804.3	 1085.2	 6761.0	...
2914431	  814.1	 1131.3	 6566.0	...
2914432	  827.0	 1180.7	 6358.0	...
2914433	  844.1	 1235.5	 6131.0	...
2914434	  867.8	 1297.2	 5877.0	...
2914435	  895.0	 1362.6	 5603.0	...
2914436	  923.7	 1428.4	 5306.0	...
2914437	  955.4	 1495.1	 5003.0	...
2914438	  990.1	 1564.9	 4674.0	...
2914439	 1028.4	 1638.7	 4346.0	...
2914440	 1066.7	 1714.7	 4017.0	...
2914441	 1107.5	 1787.9	 3710.0	...
2914442	 1145.1	 1856.7	 3422.0	...
2914443	 1171.5	 1900.7	 3237.0	...
2914444	 1182.4	 1921.8	 3151.0	...
2914445	 1182.4	 1921.8	 3151.0	...
SBLINK R 2914446
2914446	   .	   .	    0.0	...
2914447	   .	   .	    0.0	...
2914448	   .	   .	    0.0	...
2914449	   .	   .	    0.0	...
2914450	   .	   .	    0.0	...
2914451	   .	   .	    0.0	...
2914452	   .	   .	    0.0	...
2914453	   .	   .	    0.0	...
2914454	   .	   .	    0.0	...
2914455	   .	   .	    0.0	...
2914456	   .	   .	    0.0	...
2914457	   .	   .	    0.0	...
2914458	   .	   .	    0.0	...
2914459	   .	   .	    0.0	...
2914460	   .	   .	    0.0	...
2914461	   .	   .	    0.0	...
2914462	   .	   .	    0.0	...
2914463	   .	   .	    0.0	...
2914464	   .	   .	    0.0	...
2914465	   .	   .	    0.0	...
2914466	   .	   .	    0.0	...
2914467	   .	   .	    0.0	...
2914468	   .	   .	    0.0	...
2914469	   .	   .	    0.0	...
2914470	   .	   .	    0.0	...
2914471	   .	   .	    0.0	...
2914472	   .	   .	    0.0	...
2914473	   .	   .	    0.0	...
2914474	   .	   .	    0.0	...
2914475	   .	   .	    0.0	...
2914476	   .	   .	    0.0	...
2914477	   .	   .	    0.0	...
2914478	   .	   .	    0.0	...
2914479	   .	   .	    0.0	...
2914480	   .	   .	    0.0	...
2914481	   .	   .	    0.0	...
2914482	   .	   .	    0.0	...
2914483	   .	   .	    0.0	...
2914484	   .	   .	    0.0	...
2914485	   .	   .	    0.0	...
2914486	   .	   .	    0.0	...
2914487	   .	   .	    0.0	...
2914488	   .	   .	    0.0	...
2914489	   .	   .	    0.0	...
2914490	   .	   .	    0.0	...
2914491	   .	   .	    0.0	...
2914492	   .	   .	    0.0	...
2914493	   .	   .	    0.0	...
2914494	   .	   .	    0.0	...
2914495	   .	   .	    0.0	...
2914496	   .	   .	    0.0	...
2914497	   .	   .	    0.0	...
2914498	   .	   .	    0.0	...
2914499	   .	   .	    0.0	...
2914500	   .	   .	    0.0	...
2914501	   .	   .	    0.0	...
2914502	   .	   .	    0.0	...
2914503	   .	   .	    0.0	...
2914504	   .	   .	    0.0	...
2914505	   .	   .	    0.0	...
2914506	   .	   .	    0.0	...
2914507	   .	   .	    0.0	...
2914508	   .	   .	    0.0	...
2914509	   .	   .	    0.0	...
2914510	   .	   .	    0.0	...
2914511	   .	   .	    0.0	...
2914512	   .	   .	    0.0	...
MSG	2914513 0000 _ Number On
2914513	   .	   .	    0.0	...
2914514	   .	   .	    0.0	...
2914515	   .	   .	    0.0	...
2914516	   .	   .	    0.0	...
2914517	   .	   .	    0.0	...
2914518	   .	   .	    0.0	...
2914519	   .	   .	    0.0	...
2914520	   .	   .	    0.0	...
2914521	   .	   .	    0.0	...
2914522	   .	   .	    0.0	...
2914523	   .	   .	    0.0	...
2914524	   .	   .	    0.0	...
2914525	   .	   .	    0.0	...
2914526	   .	   .	    0.0	...
2914527	   .	   .	    0.0	...
2914528	   .	   .	    0.0	...
2914529	   .	   .	    0.0	...
2914530	   .	   .	    0.0	...
2914531	   .	   .	    0.0	...
2914532	   .	   .	    0.0	...
2914533	   .	   .	    0.0	...
2914534	   .	   .	    0.0	...
2914535	   .	   .	    0.0	...
2914536	   .	   .	    0.0	...
2914537	   .	   .	    0.0	...
2914538	   .	   .	    0.0	...
2914539	   .	   .	    0.0	...
2914540	   .	   .	    0.0	...
2914541	   .	   .	    0.0	...
2914542	   .	   .	    0.0	...
2914543	   .	   .	    0.0	...
2914544	   .	   .	    0.0	...
2914545	   .	   .	    0.0	...
2914546	   .	   .	    0.0	...
2914547	   .	   .	    0.0	...
2914548	   .	   .	    0.0	...
2914549	   .	   .	    0.0	...
2914550	   .	   .	    0.0	...
2914551	   .	   .	    0.0	...
2914552	   .	   .	    0.0	...
2914553	   .	   .	    0.0	...
2914554	   .	   .	    0.0	...
2914555	   .	   .	    0.0	...
2914556	   .	   .	    0.0	...
2914557	   .	   .	    0.0	...
2914558	   .	   .	    0.0	...
2914559	   .	   .	    0.0	...
2914560	   .	   .	    0.0	...
2914561	   .	   .	    0.0	...
2914562	   .	   .	    0.0	...
2914563	   .	   .	    0.0	...
2914564	   .	   .	    0.0	...
2914565	   .	   .	    0.0	...
2914566	   .	   .	    0.0	...
2914567	   .	   .	    0.0	...
2914568	   .	   .	    0.0	...
2914569	   .	   .	    0.0	...
2914570	   .	   .	    0.0	...
2914571	   .	   .	    0.0	...
2914572	   .	   .	    0.0	...
2914573	   .	   .	    0.0	...
2914574	   .	   .	    0.0	...
2914575	   .	   .	    0.0	...
2914576	   .	   .	    0.0	...
2914577	   .	   .	    0.0	...
2914578	   .	   .	    0.0	...
2914579	   .	   .	    0.0	...
2914580	   .	   .	    0.0	...
2914581	   .	   .	    0.0	...
2914582	   .	   .	    0.0	...
2914583	   .	   .	    0.0	...
2914584	   .	   .	    0.0	...
2914585	   .	   .	    0.0	...
2914586	   .	   .	    0.0	...
2914587	   .	   .	    0.0	...
2914588	   .	   .	    0.0	...
2914589	   .	   .	    0.0	...
2914590	   .	   .	    0.0	...
2914591	   .	   .	    0.0	...
2914592	   .	   .	    0.0	...
2914593	   .	   .	    0.0	...
2914594	   .	   .	    0.0	...
2914595	   .	   .	    0.0	...
2914596	   .	   .	    0.0	...
2914597	   .	   .	    0.0	...
2914598	   .	   .	    0.0	...
2914599	   .	   .	    0.0	...
2914600	   .	   .	    0.0	...
2914601	   .	   .	    0.0	...
2914602	   .	   .	    0.0	...
2914603	   .	   .	    0.0	...
2914604	   .	   .	    0.0	...
2914605	   .	   .	    0.0	...
2914606	   .	   .	    0.0	...
2914607	   .	   .	    0.0	...
2914608	   .	   .	    0.0	...
2914609	   .	   .	    0.0	...
2914610	   .	   .	    0.0	...
2914611	   .	   .	    0.0	...
2914612	   .	   .	    0.0	...
2914613	   .	   .	    0.0	...
2914614	   .	   .	    0.0	...
2914615	   .	   .	    0.0	...
2914616	   .	   .	    0.0	...
2914617	   .	   .	    0.0	...
2914618	   .	   .	    0.0	...
2914619	   .	   .	    0.0	...
2914620	   .	   .	    0.0	...
2914621	   .	   .	    0.0	...
2914622	   .	   .	    0.0	...
2914623	   .	   .	    0.0	...
2914624	   .	   .	    0.0	...
2914625	   .	   .	    0.0	...
2914626	   .	   .	    0.0	...
2914627	   .	   .	    0.0	...
2914628	   .	   .	    0.0	...
2914629	   .	   .	    0.0	...
2914630	   .	   .	    0.0	...
2914631	   .	   .	    0.0	...
2914632	   .	   .	    0.0	...
2914633	   .	   .	    0.0	...
2914634	   .	   .	    0.0	...
2914635	   .	   .	    0.0	...
2914636	   .	   .	    0.0	...
2914637	   .	   .	    0.0	...
2914638	   .	   .	    0.0	...
2914639	   .	   .	    0.0	...
EBLINK R 2914446	2914639	194
2914640	 1200.8	 1891.0	 3063.0	...
2914641	 1200.8	 1891.0	 3063.0	...
2914642	 1195.4	 1884.1	 3093.0	...
2914643	 1188.4	 1870.3	 3147.0	...
2914644	 1175.1	 1848.8	 3234.0	...
2914645	 1162.6	 1825.9	 3328.0	...
2914646	 1145.5	 1800.4	 3434.0	...
2914647	 1129.0	 1774.6	 3542.0	...
2914648	 1111.0	 1746.5	 3648.0	...
2914649	 1093.1	 1718.6	 3760.0	...
2914650	 1076.6	 1688.0	 3879.0	...
2914651	 1059.9	 1659.4	 4004.0	...
2914652	 1044.6	 1630.6	 4126.0	...
2914653	 1030.1	 1603.9	 4240.0	...
2914654	 1016.4	 1576.3	 4357.0	...
2914655	 1003.7	 1549.6	 4474.0	...
2914656	  988.6	 1522.9	 4602.0	...
2914657	  975.9	 1497.2	 4713.0	...
2914658	  961.9	 1472.4	 4823.0	...
2914659	  950.2	 1448.4	 4927.0	...
2914660	  938.5	 1426.0	 5032.0	...
2914661	  928.1	 1404.4	 5133.0	...
2914662	  919.3	 1383.6	 5227.0	...
2914663	  909.0	 1362.6	 5325.0	...
2914664	  900.4	 1342.6	 5419.0	...
2914665	  891.6	 1322.8	 5516.0	...
2914666	  884.7	 1304.4	 5603.0	...
2914667	  877.1	 1285.7	 5696.0	...
2914668	  869.9	 1268.3	 5777.0	...
2914669	  863.5	 1250.5	 5860.0	...
2914670	  857.7	 1234.1	 5928.0	...
2914671	  851.1	 1217.4	 6002.0	...
2914672	  845.1	 1201.2	 6070.0	...
2914673	  838.9	 1184.9	 6142.0	...
2914674	  834.0	 1169.2	 6212.0	...
2914675	  828.0	 1154.4	 6281.0	...
2914676	  823.5	 1139.8	 6346.0	...
2914677	  818.3	 1125.2	 6404.0	...
2914678	  814.0	 1111.7	 6464.0	...
2914679	  808.7	 1098.0	 6527.0	...
2914680	  804.3	 1084.5	 6581.0	...
2914681	  799.3	 1070.4	 6641.0	...
2914682	  795.3	 1058.4	 6694.0	...
2914683	  790.1	 1047.2	 6753.0	...
2914684	  786.3	 1036.6	 6801.0	...
2914685	  782.2	 1025.2	 6844.0	...
2914686	  779.1	 1014.4	 6888.0	...
2914687	  775.8	 1003.4	 6940.0	...
2914688	  772.4	  992.8	 6989.0	...
2914689	  769.5	  982.4	 7033.0	...
2914690	  766.5	  971.1	 7073.0	...
2914691	  764.2	  960.8	 7120.0	...
2914692	  761.5	  950.2	 7168.0	...
2914693	  758.7	  939.8	 7218.0	...
2914694	  754.9	  928.6	 7264.0	...
2914695	  752.2	  917.3	 7309.0	...
2914696	  750.4	  907.2	 7349.0	...
2914697	  748.9	  897.6	 7384.0	...
2914698	  747.5	  889.3	 7416.0	...
2914699	  745.7	  881.5	 7448.0	...
2914700	  744.0	  873.8	 7478.0	...
2914701	  742.2	  865.4	 7515.0	...
2914702	  740.6	  856.1	 7552.0	...
2914703	  739.6	  847.6	 7582.0	...
2914704	  738.6	  840.4	 7611.0	...
2914705	  737.4	  833.2	 7640.0	...
2914706	  736.3	  825.6	 7680.0	...
2914707	  735.0	  817.5	 7715.0	...
2914708	  734.3	  810.7	 7746.0	...
2914709	  733.5	  803.3	 7767.0	...
2914710	  731.6	  795.7	 7793.0	...
2914711	  730.0	  788.9	 7820.0	...
2914712	  728.6	  783.0	 7850.0	...
2914713	  727.8	  776.9	 7877.0	...
2914714	  727.0	  770.4	 7907.0	...
2914715	  726.0	  764.2	 7930.0	...
2914716	  725.4	  758.6	 7956.0	...
2914717	  724.3	  752.9	 7980.0	...
2914718	  723.3	  746.3	 8014.0	...
2914719	  722.4	  740.7	 8044.0	...
2914720	  721.1	  734.7	 8068.0	...
2914721	  719.8	  729.0	 8089.0	...
2914722	  718.0	  722.9	 8104.0	...
2914723	  716.7	  716.4	 8126.0	...
2914724	  715.5	  711.5	 8149.0	...
2914725	  714.8	  705.1	 8177.0	...
2914726	  714.3	  700.1	 8196.0	...
2914727	  713.9	  694.0	 8218.0	...
2914728	  712.6	  688.9	 8236.0	...
2914729	  711.1	  683.4	 8257.0	...
2914730	  709.3	  677.8	 8274.0	...
2914731	  708.3	  672.0	 8291.0	...
2914732	  707.2	  667.5	 8311.0	...
2914733	  706.5	  663.3	 8328.0	...
2914734	  705.6	  660.1	 8347.0	...
2914735	  705.1	  655.3	 8357.0	...
ESACC R  2914406	2914735	330	  693.1	  591.8	  705.1	  655.3	   1.38	   1300
SFIX R   2914736
2914736	  704.4	  650.3	 8373.0	...
2914737	  704.0	  646.2	 8393.0	...
2914738	  702.9	  642.9	 8416.0	...
2914739	  702.1	  639.8	 8433.0	...
2914740	  701.3	  636.1	 8440.0	...
2914741	  700.9	  632.4	 8446.0	...
2914742	  700.5	  629.6	 8452.0	...
2914743	  699.9	  626.7	 8463.0	...
2914744	  699.6	  624.4	 8473.0	...
2914745	  699.3	  620.6	 8486.0	...
2914746	  698.7	  618.1	 8493.0	...
2914747	  698.1	  614.5	 8501.0	...
2914748	  697.8	  612.8	 8507.0	...
2914749	  697.9	  611.1	 8515.0	...
2914750	  697.9	  609.0	 8527.0	...
2914751	  697.4	  606.3	 8533.0	...
2914752	  697.0	  602.8	 8541.0	...
2914753	  696.7	  601.3	 8548.0	...
2914754	  696.7	  600.0	 8556.0	...
2914755	  696.6	  599.3	 8563.0	...
2914756	  696.4	  597.7	 8567.0	...
2914757	  696.2	  595.8	 8571.0	...
2914758	  696.1	  594.0	 8578.0	...
2914759	  696.1	  592.8	 8586.0	...
2914760	  695.9	  591.2	 8594.0	...
2914761	  695.6	  589.5	 8598.0	...
2914762	  695.4	  588.5	 8600.0	...
2914763	  695.4	  588.0	 8603.0	...
2914764	  695.4	  587.4	 8607.0	...
2914765	  695.6	  586.8	 8615.0	...
2914766	  695.9	  585.8	 8620.0	...
2914767	  695.8	  584.8	 8628.0	...
2914768	  695.4	  583.8	 8633.0	...
2914769	  695.0	  583.4	 8638.0	...
2914770	  695.1	  582.7	 8641.0	...
2914771	  695.1	  581.8	 8642.0	...
2914772	  694.9	  580.6	 8646.0	...
2914773	  694.6	  579.5	 8652.0	...
2914774	  694.3	  578.7	 8657.0	...
2914775	  694.3	  578.2	 8660.0	...
2914776	  694.3	  576.9	 8663.0	...
2914777	  694.3	  575.1	 8666.0	...
2914778	  694.3	  573.7	 8669.0	...
2914779	  694.1	  573.1	 8671.0	...
2914780	  693.7	  572.5	 8673.0	...
2914781	  693.3	  571.8	 8682.0	...
2914782	  693.2	  571.3	 8690.0	...
2914783	  693.2	  571.3	 8695.0	...
2914784	  693.3	  571.0	 8695.0	...
2914785	  693.5	  570.5	 8695.0	...
2914786	  693.7	  569.5	 8698.0	...
2914787	  693.8	  568.9	 8702.0	...
2914788	  693.7	  568.3	 8705.0	...
2914789	  693.4	  568.2	 8707.0	...
2914790	  693.2	  568.1	 8706.0	...
2914791	  693.1	  568.1	 8705.0	...
2914792	  693.2	  568.0	 8707.0	...
2914793	  693.2	  567.7	 8712.0	...
2914794	  693.3	  567.0	 8718.0	...
2914795	  693.4	  566.3	 8722.0	...
2914796	  693.5	  565.7	 8726.0	...
2914797	  693.6	  565.6	 8728.0	...
2914798	  693.6	  565.8	 8729.0	...
2914799	  693.6	  565.9	 8728.0	...
2914800	  693.5	  565.7	 8726.0	...
2914801	  693.3	  565.4	 8724.0	...
2914802	  693.1	  565.2	 8723.0	...
2914803	  693.1	  565.1	 8723.0	...
2914804	  693.3	  564.8	 8723.0	...
2914805	  693.4	  564.5	 8727.0	...
2914806	  693.0	  564.4	 8730.0	...
2914807	  692.5	  564.4	 8733.0	...
2914808	  692.1	  564.3	 8735.0	...
2914809	  692.2	  564.3	 8736.0	...
2914810	  692.3	  564.5	 8736.0	...
2914811	  692.3	  564.7	 8737.0	...
2914812	  692.2	  564.5	 8737.0	...
2914813	  692.2	  564.6	 8738.0	...
2914814	  692.5	  564.9	 8738.0	...
2914815	  692.9	  565.3	 8738.0	...
MSG	2914816 0000 _ Number Off
2914816	  692.8	  564.8	 8738.0	...
2914817	  692.3	  564.1	 8736.0	...
2914818	  692.2	  563.5	 8735.0	...
2914819	  692.4	  563.5	 8735.0	...
2914820	  692.7	  563.7	 8735.0	...
2914821	  692.6	  563.7	 8735.0	...
2914822	  692.5	  563.8	 8735.0	...
2914823	  692.4	  563.8	 8735.0	...
2914824	  692.3	  563.8	 8736.0	...
2914825	  692.4	  563.8	 8736.0	...
2914826	  692.6	  563.8	 8737.0	...
2914827	  692.8	  563.8	 8738.0	...
2914828	  692.7	  563.3	 8739.0	...
2914829	  692.5	  562.7	 8740.0	...
2914830	  692.3	  562.0	 8741.0	...
2914831	  692.3	  562.3	 8743.0	...
2914832	  692.4	  562.9	 8746.0	...
2914833	  692.9	  563.4	 8751.0	...
2914834	  693.5	  563.7	 8754.0	...
2914835	  694.1	  563.7	 8756.0	...
2914836	  693.9	  563.8	 8756.0	...
2914837	  693.5	  563.9	 8756.0	...
2914838	  693.0	  563.7	 8757.0	...
2914839	  692.8	  563.6	 8758.0	...
2914840	  692.6	  563.4	 8761.0	...
2914841	  692.4	  563.4	 8764.0	...
2914842	  692.4	  563.7	 8768.0	...
2914843	  692.5	  564.0	 8767.0	...
2914844	  692.7	  563.4	 8766.0	...
2914845	  692.9	  562.6	 8765.0	...
2914846	  692.9	  562.5	 8765.0	...
2914847	  692.9	  563.2	 8764.0	...
2914848	  693.1	  563.3	 8764.0	...
2914849	  693.2	  562.8	 8763.0	...
2914850	  693.3	  562.4	 8761.0	...
2914851	  693.6	  563.0	 8758.0	...
2914852	  693.9	  563.6	 8756.0	...
2914853	  694.1	  564.0	 8755.0	...
2914854	  694.1	  564.0	 8756.0	...
2914855	  694.1	  563.9	 8757.0	...
2914856	  694.1	  563.7	 8760.0	...
2914857	  694.1	  563.5	 8765.0	...
2914858	  694.3	  563.2	 8770.0	...
2914859	  694.5	  563.1	 8772.0	...
2914860	  694.6	  562.5	 8773.0	...
2914861	  694.7	  562.0	 8773.0	...
2914862	  694.8	  561.6	 8769.0	...
2914863	  694.9	  561.5	 8767.0	...
2914864	  694.8	  561.5	 8764.0	...
2914865	  695.0	  561.6	 8763.0	...
2914866	  695.3	  561.8	 8761.0	...
2914867	  695.5	  562.0	 8759.0	...
2914868	  695.4	  562.0	 8757.0	...
2914869	  695.3	  561.9	 8756.0	...
2914870	  695.3	  561.6	 8758.0	...
2914871	  695.3	  561.4	 8759.0	...
2914872	  695.3	  561.3	 8760.0	...
2914873	  695.4	  561.7	 8755.0	...
2914874	  694.7	  562.4	 8753.0	...
2914875	  693.9	  562.9	 8750.0	...
2914876	  692.3	  563.3	 8751.0	...
EFIX R   2914736	2914876	141	  694.6	  575.9	   8684
SSACC R  2914877
2914877	  690.9	  563.9	 8751.0	...
2914878	  689.3	  564.4	 8752.0	...
2914879	  687.6	  565.7	 8754.0	...
2914880	  685.9	  566.9	 8756.0	...
2914881	  683.8	  568.2	 8765.0	...
2914882	  681.5	  569.1	 8776.0	...
2914883	  679.1	  570.0	 8787.0	...
2914884	  677.1	  571.2	 8787.0	...
2914885	  675.3	  572.1	 8784.0	...
ESACC R  2914877	2914885	9	  690.9	  563.9	  675.3	  572.1	   0.37	     46
SFIX R   2914886
2914886	  674.2	  573.1	 8782.0	...
2914887	  673.1	  573.5	 8781.0	...
2914888	  672.2	  573.9	 8787.0	...
2914889	  671.4	  573.8	 8793.0	...
2914890	  671.0	  573.9	 8797.0	...
2914891	  671.2	  574.3	 8794.0	...
2914892	  671.2	  574.7	 8792.0	...
2914893	  671.0	  575.0	 8792.0	...
2914894	  670.8	  574.8	 8791.0	...
2914895	  671.1	  575.2	 8788.0	...
2914896	  671.5	  575.7	 8787.0	...
2914897	  672.3	  576.6	 8786.0	...
2914898	  672.8	  577.1	 8787.0	...
2914899	  673.2	  577.6	 8785.0	...
2914900	  673.1	  577.6	 8783.0	...
2914901	  673.1	  577.4	 8781.0	...
2914902	  673.0	  577.2	 8779.0	...
2914903	  673.0	  577.3	 8778.0	...
2914904	  673.9	  577.3	 8779.0	...
2914905	  674.8	  577.4	 8786.0	...
2914906	  675.7	  577.2	 8793.0	...
2914907	  675.5	  577.3	 8795.0	...
2914908	  675.5	  577.5	 8792.0	...
2914909	  675.6	  577.7	 8789.0	...
2914910	  675.7	  577.7	 8787.0	...
2914911	  675.6	  577.6	 8791.0	...
2914912	  675.3	  577.5	 8796.0	...
2914913	  675.1	  577.7	 8801.0	...
2914914	  674.9	  577.9	 8801.0	...
2914915	  674.9	  578.0	 8796.0	...
2914916	  674.9	  577.7	 8792.0	...
2914917	  674.9	  577.5	 8795.0	...
2914918	  674.7	  577.4	 8802.0	...
2914919	  674.6	  577.5	 8810.0	...
2914920	  674.5	  577.6	 8811.0	...
2914921	  674.6	  577.5	 8812.0	...
2914922	  674.7	  577.5	 8813.0	...
2914923	  674.8	  577.5	 8814.0	...
2914924	  674.8	  577.6	 8815.0	...
2914925	  674.8	  577.8	 8817.0	...
2914926	  674.8	  577.9	 8818.0	...
2914927	  674.7	  577.8	 8824.0	...
2914928	  674.6	  577.5	 8830.0	...
2914929	  674.6	  577.2	 8831.0	...
2914930	  674.6	  577.1	 8829.0	...
2914931	  674.7	  577.2	 8827.0	...
2914932	  674.8	  577.3	 8829.0	...
2914933	  674.6	  577.3	 8832.0	...
2914934	  674.3	  577.3	 8833.0	...
2914935	  673.9	  577.3	 8834.0	...
2914936	  673.8	  577.2	 8838.0	...
2914937	  673.7	  577.3	 8843.0	...
2914938	  673.8	  577.3	 8847.0	...
2914939	  674.0	  577.4	 8846.0	...
2914940	  674.1	  576.9	 8846.0	...
2914941	  674.2	  576.2	 8847.0	...
2914942	  674.3	  575.6	 8849.0	...
2914943	  674.5	  575.6	 8851.0	...
2914944	  674.6	  575.7	 8853.0	...
2914945	  674.7	  575.8	 8854.0	...
2914946	  674.7	  576.0	 8855.0	...
2914947	  674.7	  576.1	 8856.0	...
2914948	  674.8	  576.0	 8860.0	...
2914949	  674.8	  575.9	 8864.0	...
2914950	  674.8	  575.7	 8868.0	...
2914951	  674.4	  575.3	 8865.0	...
2914952	  673.9	  575.1	 8862.0	...
2914953	  673.5	  574.8	 8862.0	...
2914954	  673.6	  574.6	 8866.0	...
2914955	  673.8	  574.5	 8870.0	...
2914956	  674.3	  574.7	 8872.0	...
2914957	  674.7	  575.0	 8872.0	...
2914958	  674.8	  574.6	 8871.0	...
2914959	  674.6	  574.0	 8870.0	...
2914960	  674.3	  573.4	 8869.0	...
2914961	  674.2	  573.3	 8869.0	...
2914962	  674.3	  573.2	 8870.0	...
2914963	  674.6	  573.1	 8873.0	...
2914964	  675.0	  572.8	 8878.0	...
2914965	  675.0	  572.6	 8881.0	...
2914966	  675.1	  572.2	 8884.0	...
2914967	  675.3	  572.1	 8886.0	...
2914968	  675.6	  571.9	 8887.0	...
2914969	  675.9	  572.0	 8889.0	...
2914970	  676.0	  572.0	 8891.0	...
2914971	  675.9	  571.9	 8896.0	...
2914972	  676.0	  571.7	 8901.0	...
2914973	  676.0	  571.7	 8898.0	...
2914974	  676.0	  571.8	 8892.0	...
2914975	  675.8	  571.6	 8887.0	...
2914976	  675.6	  571.2	 8886.0	...
2914977	  675.5	  570.9	 8885.0	...
2914978	  675.6	  570.8	 8885.0	...
2914979	  675.7	  570.6	 8888.0	...
2914980	  675.6	  570.4	 8891.0	...
2914981	  675.5	  570.3	 8894.0	...
2914982	  675.6	  570.3	 8894.0	...
2914983	  675.7	  570.3	 8899.0	...
2914984	  675.9	  570.2	 8904.0	...
2914985	  675.9	  570.2	 8903.0	...
2914986	  675.9	  570.1	 8897.0	...
2914987	  675.9	  570.0	 8893.0	...
2914988	  675.7	  569.8	 8897.0	...
2914989	  675.6	  569.7	 8900.0	...
2914990	  675.3	  569.7	 8902.0	...
2914991	  675.3	  570.0	 8904.0	...
2914992	  675.1	  570.2	 8905.0	...
2914993	  675.1	  570.4	 8903.0	...
2914994	  675.1	  570.4	 8900.0	...
2914995	  675.1	  569.5	 8899.0	...
2914996	  675.1	  568.6	 8902.0	...
2914997	  675.2	  568.0	 8905.0	...
2914998	  675.3	  568.3	 8906.0	...
2914999	  675.4	  568.3	 8907.0	...
2915000	  675.2	  568.1	 8907.0	...
2915001	  675.0	  567.7	 8907.0	...
2915002	  674.7	  567.5	 8909.0	...
2915003	  674.7	  567.4	 8910.0	...
2915004	  674.9	  567.3	 8911.0	...
2915005	  675.0	  567.2	 8914.0	...
2915006	  675.2	  567.1	 8918.0	...
2915007	  675.1	  567.0	 8917.0	...
2915008	  674.9	  567.0	 8913.0	...
2915009	  674.7	  567.0	 8909.0	...
2915010	  674.7	  566.8	 8908.0	...
2915011	  674.6	  566.6	 8907.0	...
2915012	  674.6	  566.4	 8906.0	...
2915013	  674.6	  566.3	 8910.0	...
2915014	  674.6	  566.4	 8915.0	...
2915015	  674.6	  566.6	 8919.0	...
2915016	  674.5	  566.7	 8918.0	...
2915017	  674.6	  566.9	 8918.0	...
2915018	  674.8	  566.9	 8920.0	...
2915019	  675.0	  567.0	 8920.0	...
2915020	  675.0	  567.0	 8921.0	...
2915021	  675.3	  567.1	 8920.0	...
2915022	  675.7	  567.2	 8920.0	...
2915023	  675.7	  567.2	 8920.0	...
2915024	  675.1	  567.1	 8921.0	...
MSG	2915025 0000 _ Number On
2915025	  674.6	  567.0	 8923.0	...
2915026	  674.6	  567.0	 8925.0	...
2915027	  674.9	  567.0	 8925.0	...
2915028	  675.1	  567.0	 8925.0	...
2915029	  674.9	  567.1	 8925.0	...
2915030	  674.7	  567.2	 8924.0	...
2915031	  674.7	  567.3	 8925.0	...
2915032	  674.9	  567.2	 8927.0	...
2915033	  674.8	  567.1	 8929.0	...
2915034	  674.7	  567.1	 8930.0	...
2915035	  674.6	  566.9	 8931.0	...
2915036	  674.7	  566.7	 8933.0	...
2915037	  674.7	  566.7	 8934.0	...
2915038	  674.7	  566.9	 8935.0	...
2915039	  674.6	  567.2	 8935.0	...
2915040	  674.5	  567.6	 8937.0	...
2915041	  674.5	  568.0	 8938.0	...
2915042	  674.5	  568.1	 8937.0	...
2915043	  674.5	  568.1	 8933.0	...
2915044	  674.5	  568.1	 8932.0	...
2915045	  675.0	  568.1	 8934.0	...
2915046	  675.5	  568.0	 8937.0	...
2915047	  675.9	  568.1	 8937.0	...
2915048	  675.7	  568.2	 8938.0	...
2915049	  675.4	  567.9	 8938.0	...
2915050	  674.7	  567.5	 8938.0	...
2915051	  674.2	  567.0	 8937.0	...
2915052	  674.0	  567.2	 8938.0	...
2915053	  674.4	  567.4	 8939.0	...
2915054	  675.0	  567.6	 8940.0	...
2915055	  675.2	  567.7	 8938.0	...
2915056	  675.5	  567.8	 8935.0	...
2915057	  675.4	  567.8	 8932.0	...
2915058	  675.2	  567.8	 8930.0	...
2915059	  674.8	  567.7	 8935.0	...
2915060	  674.3	  567.7	 8942.0	...
2915061	  673.9	  567.7	 8949.0	...
2915062	  673.5	  567.5	 8949.0	...
2915063	  673.4	  567.4	 8949.0	...
2915064	  673.4	  567.5	 8948.0	...
2915065	  673.7	  567.7	 8947.0	...
2915066	  674.0	  567.8	 8946.0	...
2915067	  674.2	  567.8	 8945.0	...
2915068	  674.1	  567.2	 8945.0	...
2915069	  674.1	  566.8	 8946.0	...
2915070	  674.0	  566.5	 8948.0	...
2915071	  673.9	  566.6	 8944.0	...
2915072	  673.9	  566.7	 8939.0	...
2915073	  673.9	  566.7	 8941.0	...
2915074	  673.9	  566.7	 8948.0	...
2915075	  673.9	  566.8	 8956.0	...
2915076	  674.0	  567.3	 8956.0	...
2915077	  674.1	  567.9	 8958.0	...
2915078	  674.2	  568.6	 8959.0	...
2915079	  674.2	  568.7	 8957.0	...
2915080	  674.3	  568.9	 8954.0	...
2915081	  674.3	  569.1	 8950.0	...
2915082	  674.3	  568.8	 8948.0	...
2915083	  674.3	  568.4	 8946.0	...
2915084	  674.4	  568.6	 8947.0	...
2915085	  674.4	  569.2	 8947.0	...
2915086	  674.2	  569.2	 8943.0	...
2915087	  674.0	  568.7	 8939.0	...
2915088	  673.9	  568.2	 8937.0	...
2915089	  673.9	  568.4	 8940.0	...
2915090	  674.0	  568.7	 8942.0	...
2915091	  674.1	  568.9	 8942.0	...
2915092	  674.1	  568.9	 8943.0	...
2915093	  674.0	  568.9	 8944.0	...
2915094	  674.0	  568.9	 8945.0	...
2915095	  673.9	  568.7	 8944.0	...
2915096	  673.9	  568.7	 8942.0	...
2915097	  673.9	  568.8	 8940.0	...
2915098	  673.8	  569.0	 8936.0	...
2915099	  673.3	  569.0	 8934.0	...
2915100	  672.8	  568.9	 8932.0	...
2915101	  672.6	  568.8	 8930.0	...
2915102	  673.0	  568.9	 8929.0	...
2915103	  673.5	  568.9	 8929.0	...
2915104	  673.7	  569.0	 8927.0	...
2915105	  673.9	  569.0	 8926.0	...
2915106	  673.4	  569.1	 8924.0	...
2915107	  672.9	  569.1	 8923.0	...
2915108	  672.6	  569.0	 8923.0	...
2915109	  672.9	  569.0	 8923.0	...
2915110	  673.2	  569.3	 8924.0	...
2915111	  673.3	  569.6	 8927.0	...
2915112	  673.4	  570.0	 8931.0	...
2915113	  673.3	  569.7	 8933.0	...
2915114	  673.1	  569.3	 8934.0	...
2915115	  672.9	  568.8	 8933.0	...
2915116	  672.8	  568.6	 8931.0	...
2915117	  673.0	  568.6	 8927.0	...
2915118	  673.2	  568.5	 8923.0	...
2915119	  673.4	  568.4	 8921.0	...
2915120	  673.6	  568.5	 8921.0	...
2915121	  673.7	  568.8	 8920.0	...
2915122	  673.8	  569.0	 8921.0	...
2915123	  673.4	  569.3	 8922.0	...
2915124	  672.9	  569.4	 8922.0	...
2915125	  672.6	  569.4	 8922.0	...
2915126	  672.8	  569.2	 8921.0	...
2915127	  672.9	  569.0	 8922.0	...
2915128	  672.7	  569.0	 8922.0	...
2915129	  672.5	  569.0	 8923.0	...
2915130	  672.6	  569.2	 8923.0	...
2915131	  672.9	  569.2	 8924.0	...
2915132	  673.1	  569.2	 8925.0	...
2915133	  673.1	  569.3	 8926.0	...
2915134	  673.1	  569.4	 8927.0	...
2915135	  673.1	  569.6	 8925.0	...
2915136	  672.9	  569.7	 8924.0	...
2915137	  672.7	  569.8	 8926.0	...
2915138	  672.5	  570.0	 8931.0	...
2915139	  672.9	  570.1	 8932.0	...
2915140	  673.3	  570.2	 8930.0	...
2915141	  673.5	  570.1	 8927.0	...
2915142	  673.4	  570.4	 8929.0	...
2915143	  673.3	  570.8	 8931.0	...
2915144	  673.3	  571.2	 8932.0	...
2915145	  673.3	  571.4	 8931.0	...
2915146	  673.2	  571.5	 8929.0	...
2915147	  673.3	  571.6	 8927.0	...
2915148	  673.6	  571.6	 8926.0	...
2915149	  673.8	  571.6	 8925.0	...
2915150	  673.9	  571.6	 8925.0	...
2915151	  673.7	  571.6	 8925.0	...
2915152	  673.5	  571.3	 8924.0	...
2915153	  673.4	  571.0	 8924.0	...
2915154	  673.4	  570.7	 8926.0	...
2915155	  673.6	  570.7	 8929.0	...
2915156	  673.8	  570.7	 8932.0	...
2915157	  673.6	  570.7	 8930.0	...
2915158	  673.2	  570.7	 8928.0	...
2915159	  672.7	  570.7	 8925.0	...
2915160	  672.7	  570.7	 8924.0	...
2915161	  672.6	  570.8	 8922.0	...
2915162	  672.6	  571.0	 8921.0	...
2915163	  672.7	  571.2	 8920.0	...
2915164	  672.8	  571.5	 8919.0	...
2915165	  672.6	  571.6	 8917.0	...
2915166	  672.4	  571.9	 8916.0	...
2915167	  672.7	  572.1	 8917.0	...
2915168	  673.2	  572.3	 8920.0	...
2915169	  673.8	  572.4	 8923.0	...
2915170	  673.7	  572.2	 8918.0	...
2915171	  673.5	  572.0	 8911.0	...
2915172	  673.3	  571.7	 8904.0	...
2915173	  673.2	  571.7	 8908.0	...
2915174	  673.0	  571.6	 8911.0	...
2915175	  672.9	  571.8	 8913.0	...
2915176	  672.8	  572.0	 8906.0	...
2915177	  673.4	  572.1	 8899.0	...
2915178	  674.0	  572.0	 8897.0	...
2915179	  674.4	  571.9	 8898.0	...
2915180	  674.1	  572.0	 8899.0	...
2915181	  673.9	  572.3	 8899.0	...
2915182	  673.9	  573.0	 8900.0	...
2915183	  674.0	  573.6	 8902.0	...
2915184	  674.0	  574.0	 8903.0	...
2915185	  673.8	  573.9	 8902.0	...
2915186	  673.5	  573.1	 8902.0	...
2915187	  673.0	  572.3	 8901.0	...
2915188	  672.7	  571.6	 8901.0	...
2915189	  672.9	  571.8	 8901.0	...
2915190	  673.4	  572.2	 8896.0	...
2915191	  673.8	  572.5	 8891.0	...
2915192	  674.0	  572.5	 8883.0	...
2915193	  674.1	  572.5	 8881.0	...
2915194	  674.0	  572.6	 8878.0	...
2915195	  673.8	  572.8	 8878.0	...
2915196	  673.4	  573.1	 8878.0	...
2915197	  673.3	  573.4	 8878.0	...
2915198	  673.3	  573.6	 8877.0	...
2915199	  673.4	  573.8	 8877.0	...
2915200	  673.4	  573.7	 8877.0	...
2915201	  673.4	  573.7	 8878.0	...
2915202	  673.6	  573.7	 8879.0	...
2915203	  674.0	  573.7	 8878.0	...
2915204	  674.3	  573.7	 8881.0	...
2915205	  674.3	  573.6	 8885.0	...
2915206	  674.2	  574.0	 8889.0	...
2915207	  673.8	  574.4	 8890.0	...
2915208	  673.5	  574.6	 8885.0	...
2915209	  673.2	  574.4	 8879.0	...
2915210	  673.3	  573.9	 8872.0	...
2915211	  673.3	  573.6	 8870.0	...
2915212	  673.4	  573.6	 8868.0	...
2915213	  673.3	  573.8	 8869.0	...
2915214	  673.3	  574.2	 8870.0	...
2915215	  673.2	  574.0	 8867.0	...
2915216	  673.2	  573.9	 8862.0	...
2915217	  673.3	  574.0	 8859.0	...
2915218	  673.1	  574.1	 8861.0	...
2915219	  673.0	  574.1	 8862.0	...
2915220	  672.9	  574.4	 8861.0	...
2915221	  673.0	  574.8	 8858.0	...
2915222	  672.8	  574.8	 8856.0	...
2915223	  672.7	  574.4	 8854.0	...
2915224	  672.3	  574.1	 8852.0	...
2915225	  672.2	  574.3	 8852.0	...
2915226	  672.1	  575.0	 8851.0	...
2915227	  672.4	  575.7	 8853.0	...
2915228	  672.9	  576.2	 8854.0	...
2915229	  673.3	  576.0	 8856.0	...
2915230	  673.5	  575.9	 8857.0	...
2915231	  673.4	  575.9	 8858.0	...
2915232	  673.2	  575.9	 8855.0	...
2915233	  673.0	  576.0	 8851.0	...
2915234	  673.0	  576.1	 8846.0	...
2915235	  673.2	  576.0	 8846.0	...
2915236	  673.3	  575.9	 8841.0	...
2915237	  673.4	  576.2	 8836.0	...
2915238	  673.4	  576.5	 8834.0	...
2915239	  673.0	  576.6	 8837.0	...
2915240	  672.7	  576.3	 8840.0	...
2915241	  672.5	  576.0	 8837.0	...
2915242	  672.8	  576.1	 8835.0	...
2915243	  673.1	  576.3	 8836.0	...
2915244	  673.5	  576.6	 8837.0	...
2915245	  673.4	  576.7	 8839.0	...
2915246	  673.3	  576.6	 8840.0	...
2915247	  673.3	  576.6	 8841.0	...
2915248	  673.5	  576.8	 8841.0	...
2915249	  673.3	  577.1	 8840.0	...
2915250	  673.0	  577.2	 8837.0	...
2915251	  672.7	  577.4	 8832.0	...
2915252	  672.6	  577.5	 8829.0	...
2915253	  672.6	  577.5	 8828.0	...
2915254	  672.6	  577.4	 8829.0	...
2915255	  672.7	  577.3	 8829.0	...
2915256	  673.4	  577.7	 8829.0	...
2915257	  674.0	  578.1	 8826.0	...
2915258	  674.6	  578.6	 8823.0	...
2915259	  674.6	  578.5	 8820.0	...
2915260	  673.9	  578.5	 8818.0	...
2915261	  673.3	  578.5	 8816.0	...
2915262	  672.7	  578.3	 8815.0	...
2915263	  672.7	  578.0	 8815.0	...
2915264	  673.4	  578.2	 8819.0	...
2915265	  674.1	  578.6	 8823.0	...
2915266	  674.7	  578.9	 8827.0	...
2915267	  674.7	  578.9	 8827.0	...
2915268	  674.2	  578.8	 8825.0	...
2915269	  673.7	  578.7	 8823.0	...
2915270	  673.3	  578.6	 8818.0	...
2915271	  673.2	  578.6	 8813.0	...
2915272	  673.2	  578.4	 8808.0	...
2915273	  673.4	  578.2	 8806.0	...
2915274	  673.6	  577.9	 8805.0	...
2915275	  673.3	  577.8	 8805.0	...
2915276	  672.8	  578.1	 8805.0	...
2915277	  672.6	  578.8	 8808.0	...
2915278	  673.0	  579.1	 8810.0	...
2915279	  673.3	  578.7	 8811.0	...
2915280	  673.3	  578.1	 8811.0	...
2915281	  673.5	  578.4	 8812.0	...
2915282	  673.5	  579.0	 8812.0	...
2915283	  673.6	  579.7	 8811.0	...
2915284	  673.6	  579.9	 8811.0	...
2915285	  673.9	  580.0	 8812.0	...
2915286	  674.2	  580.0	 8812.0	...
2915287	  674.5	  580.0	 8812.0	...
2915288	  674.6	  580.1	 8811.0	...
2915289	  674.6	  580.2	 8808.0	...
2915290	  674.6	  580.3	 8806.0	...
2915291	  674.6	  580.3	 8805.0	...
2915292	  675.0	  580.5	 8805.0	...
2915293	  675.3	  580.8	 8805.0	...
2915294	  675.8	  581.4	 8805.0	...
2915295	  675.8	  581.8	 8806.0	...
2915296	  675.7	  582.3	 8808.0	...
2915297	  675.4	  582.3	 8807.0	...
2915298	  675.1	  582.3	 8802.0	...
2915299	  674.8	  582.2	 8797.0	...
2915300	  674.7	  582.3	 8796.0	...
2915301	  674.6	  582.4	 8798.0	...
2915302	  674.5	  582.3	 8800.0	...
2915303	  674.5	  582.0	 8801.0	...
2915304	  675.0	  581.9	 8800.0	...
2915305	  675.5	  582.0	 8799.0	...
2915306	  675.9	  582.1	 8798.0	...
2915307	  675.9	  582.0	 8798.0	...
2915308	  675.7	  582.0	 8798.0	...
2915309	  675.6	  582.0	 8796.0	...
2915310	  675.5	  582.1	 8794.0	...
2915311	  675.6	  582.3	 8793.0	...
2915312	  675.5	  582.2	 8793.0	...
2915313	  675.4	  581.9	 8790.0	...
2915314	  675.3	  581.4	 8786.0	...
2915315	  674.8	  581.1	 8782.0	...
2915316	  674.4	  580.7	 8778.0	...
2915317	  674.2	  581.1	 8774.0	...
2915318	  674.6	  581.7	 8771.0	...
2915319	  675.0	  582.2	 8771.0	...
2915320	  675.1	  582.1	 8774.0	...
2915321	  675.1	  582.0	 8779.0	...
2915322	  675.1	  582.0	 8782.0	...
2915323	  675.1	  582.3	 8781.0	...
2915324	  675.0	  582.6	 8779.0	...
2915325	  675.2	  583.0	 8775.0	...
2915326	  675.3	  583.0	 8771.0	...
2915327	  675.1	  582.9	 8768.0	...
2915328	  674.4	  581.9	 8765.0	...
2915329	  673.7	  581.0	 8761.0	...
2915330	  673.4	  580.8	 8759.0	...
MSG	2915331 0000 _ Number Off
2915331	  673.6	  581.6	 8761.0	...
2915332	  673.9	  582.5	 8763.0	...
2915333	  674.1	  582.6	 8764.0	...
2915334	  674.3	  582.9	 8765.0	...
2915335	  674.5	  583.2	 8764.0	...
2915336	  674.6	  583.2	 8762.0	...
2915337	  674.6	  582.9	 8760.0	...
2915338	  674.7	  582.6	 8755.0	...
2915339	  674.4	  582.6	 8751.0	...
2915340	  674.2	  582.6	 8750.0	...
2915341	  673.9	  582.5	 8752.0	...
2915342	  674.0	  582.2	 8754.0	...
2915343	  674.0	  581.8	 8755.0	...
2915344	  673.9	  581.7	 8756.0	...
2915345	  673.7	  581.7	 8757.0	...
2915346	  674.2	  581.7	 8758.0	...
2915347	  674.8	  581.6	 8756.0	...
2915348	  675.4	  581.6	 8751.0	...
2915349	  675.2	  581.7	 8744.0	...
2915350	  675.1	  581.8	 8740.0	...
2915351	  674.9	  581.9	 8735.0	...
2915352	  674.9	  581.8	 8733.0	...
2915353	  674.8	  582.0	 8730.0	...
2915354	  674.8	  582.2	 8728.0	...
2915355	  674.8	  582.3	 8728.0	...
2915356	  674.7	  582.2	 8730.0	...
2915357	  674.6	  582.1	 8727.0	...
2915358	  674.6	  582.0	 8722.0	...
2915359	  674.3	  582.0	 8717.0	...
2915360	  674.1	  581.9	 8717.0	...
2915361	  673.9	  582.1	 8717.0	...
2915362	  674.0	  582.7	 8718.0	...
2915363	  674.2	  583.2	 8721.0	...
2915364	  674.3	  583.8	 8723.0	...
2915365	  674.7	  583.8	 8722.0	...
2915366	  675.2	  583.9	 8718.0	...
2915367	  675.7	  583.8	 8715.0	...
2915368	  675.8	  583.8	 8716.0	...
2915369	  675.9	  583.8	 8717.0	...
2915370	  675.9	  583.8	 8719.0	...
2915371	  675.5	  583.6	 8719.0	...
2915372	  675.0	  583.5	 8715.0	...
2915373	  674.9	  583.4	 8711.0	...
2915374	  675.1	  583.5	 8709.0	...
2915375	  675.3	  583.6	 8709.0	...
2915376	  675.1	  583.8	 8710.0	...
2915377	  675.7	  583.7	 8709.0	...
2915378	  676.3	  583.5	 8707.0	...
2915379	  676.8	  583.3	 8706.0	...
2915380	  676.7	  583.3	 8707.0	...
2915381	  676.2	  583.3	 8708.0	...
2915382	  675.8	  583.4	 8705.0	...
2915383	  675.6	  583.4	 8701.0	...
2915384	  675.7	  583.4	 8698.0	...
2915385	  675.8	  583.4	 8700.0	...
2915386	  675.7	  583.4	 8702.0	...
2915387	  675.6	  583.4	 8703.0	...
2915388	  675.5	  583.3	 8703.0	...
2915389	  675.5	  583.3	 8702.0	...
2915390	  675.6	  583.1	 8700.0	...
2915391	  675.6	  583.0	 8700.0	...
2915392	  675.7	  583.4	 8700.0	...
2915393	  675.7	  583.8	 8701.0	...
2915394	  675.8	  584.3	 8701.0	...
2915395	  675.9	  584.4	 8698.0	...
2915396	  676.0	  584.0	 8695.0	...
2915397	  676.0	  583.5	 8692.0	...
2915398	  676.1	  583.7	 8692.0	...
2915399	  675.9	  584.4	 8692.0	...
2915400	  675.6	  585.3	 8692.0	...
2915401	  675.7	  585.4	 8692.0	...
2915402	  676.0	  585.3	 8690.0	...
2915403	  676.4	  585.0	 8689.0	...
2915404	  676.7	  585.3	 8689.0	...
2915405	  677.1	  585.8	 8689.0	...
2915406	  676.9	  585.7	 8690.0	...
2915407	  676.3	  585.0	 8689.0	...
2915408	  675.8	  584.3	 8687.0	...
2915409	  675.8	  584.4	 8683.0	...
2915410	  675.9	  584.5	 8680.0	...
2915411	  675.9	  584.6	 8683.0	...
2915412	  676.1	  584.9	 8686.0	...
2915413	  676.2	  585.3	 8686.0	...
2915414	  676.4	  585.9	 8684.0	...
2915415	  676.5	  586.2	 8681.0	...
2915416	  676.6	  586.3	 8679.0	...
2915417	  676.5	  586.2	 8675.0	...
2915418	  676.5	  586.2	 8672.0	...
2915419	  676.5	  586.4	 8671.0	...
2915420	  676.9	  587.0	 8672.0	...
2915421	  677.3	  587.4	 8673.0	...
2915422	  677.7	  587.1	 8673.0	...
2915423	  677.6	  586.5	 8674.0	...
2915424	  677.2	  585.9	 8672.0	...
2915425	  676.8	  585.9	 8669.0	...
2915426	  676.3	  585.8	 8664.0	...
2915427	  676.2	  585.8	 8661.0	...
2915428	  676.0	  585.7	 8660.0	...
2915429	  675.8	  585.7	 8659.0	...
2915430	  675.7	  586.1	 8657.0	...
2915431	  675.7	  586.5	 8654.0	...
2915432	  675.6	  586.9	 8652.0	...
2915433	  675.6	  586.8	 8651.0	...
2915434	  675.8	  587.4	 8649.0	...
2915435	  676.0	  587.9	 8649.0	...
2915436	  676.1	  588.0	 8648.0	...
2915437	  676.1	  587.5	 8648.0	...
2915438	  676.2	  587.5	 8649.0	...
2915439	  676.4	  588.0	 8651.0	...
2915440	  676.6	  588.6	 8652.0	...
2915441	  676.7	  588.4	 8652.0	...
2915442	  676.7	  588.3	 8652.0	...
2915443	  676.6	  588.2	 8652.0	...
2915444	  676.4	  588.4	 8652.0	...
2915445	  676.3	  588.6	 8651.0	...
2915446	  676.3	  588.6	 8649.0	...
2915447	  676.3	  588.8	 8648.0	...
2915448	  676.2	  588.9	 8645.0	...
2915449	  676.0	  588.8	 8643.0	...
2915450	  675.7	  588.5	 8641.0	...
2915451	  675.7	  588.3	 8641.0	...
2915452	  675.7	  588.3	 8640.0	...
2915453	  675.7	  588.3	 8636.0	...
2915454	  675.6	  588.3	 8632.0	...
2915455	  675.5	  588.5	 8628.0	...
2915456	  675.3	  588.9	 8627.0	...
2915457	  675.3	  589.3	 8626.0	...
2915458	  675.1	  589.5	 8621.0	...
2915459	  674.8	  589.1	 8618.0	...
2915460	  674.6	  588.7	 8619.0	...
2915461	  675.0	  588.6	 8622.0	...
2915462	  675.5	  588.8	 8626.0	...
2915463	  675.9	  589.2	 8627.0	...
2915464	  675.9	  589.5	 8627.0	...
2915465	  675.9	  589.7	 8627.0	...
2915466	  675.9	  589.7	 8626.0	...
2915467	  676.0	  589.6	 8625.0	...
2915468	  676.0	  589.5	 8623.0	...
2915469	  676.0	  589.8	 8621.0	...
2915470	  675.9	  590.2	 8620.0	...
2915471	  675.7	  590.5	 8617.0	...
2915472	  675.4	  590.4	 8615.0	...
2915473	  675.2	  590.1	 8613.0	...
2915474	  675.3	  589.7	 8612.0	...
2915475	  675.5	  589.6	 8612.0	...
2915476	  675.5	  589.6	 8612.0	...
2915477	  675.6	  589.7	 8609.0	...
2915478	  675.7	  589.6	 8606.0	...
2915479	  675.7	  589.3	 8601.0	...
2915480	  676.0	  589.5	 8601.0	...
2915481	  676.2	  589.9	 8600.0	...
2915482	  676.2	  590.4	 8601.0	...
2915483	  675.9	  590.5	 8601.0	...
2915484	  675.6	  590.5	 8600.0	...
2915485	  675.6	  590.3	 8599.0	...
2915486	  675.7	  590.3	 8597.0	...
2915487	  675.9	  590.2	 8596.0	...
2915488	  676.3	  590.4	 8595.0	...
2915489	  676.6	  590.6	 8599.0	...
2915490	  676.7	  590.8	 8604.0	...
2915491	  676.5	  590.2	 8608.0	...
2915492	  676.3	  589.5	 8605.0	...
2915493	  676.2	  589.5	 8601.0	...
2915494	  676.2	  590.2	 8600.0	...
2915495	  676.2	  591.1	 8599.0	...
2915496	  676.0	  591.4	 8597.0	...
2915497	  675.8	  591.0	 8593.0	...
2915498	  675.5	  590.4	 8591.0	...
2915499	  675.4	  589.7	 8590.0	...
2915500	  675.4	  589.8	 8588.0	...
2915501	  675.3	  589.9	 8586.0	...
2915502	  675.3	  589.9	 8584.0	...
2915503	  675.4	  590.0	 8585.0	...
2915504	  675.5	  589.9	 8586.0	...
2915505	  675.9	  589.9	 8587.0	...
2915506	  676.3	  589.9	 8586.0	...
2915507	  676.7	  589.9	 8584.0	...
2915508	  676.8	  590.0	 8584.0	...
2915509	  676.2	  590.1	 8584.0	...
2915510	  675.6	  590.3	 8584.0	...
2915511	  675.7	  590.4	 8586.0	...
2915512	  676.3	  590.4	 8589.0	...
2915513	  677.1	  590.3	 8588.0	...
2915514	  677.2	  590.4	 8584.0	...
2915515	  677.4	  590.6	 8582.0	...
2915516	  677.5	  590.6	 8584.0	...
2915517	  677.3	  590.5	 8585.0	...
2915518	  677.0	  590.2	 8585.0	...
2915519	  676.7	  590.0	 8586.0	...
2915520	  676.6	  590.0	 8586.0	...
2915521	  676.5	  589.9	 8586.0	...
2915522	  676.5	  589.7	 8579.0	...
2915523	  676.5	  589.8	 8573.0	...
2915524	  676.4	  589.9	 8569.0	...
2915525	  676.2	  589.9	 8571.0	...
2915526	  675.9	  589.8	 8573.0	...
2915527	  675.8	  589.9	 8573.0	...
2915528	  676.0	  590.4	 8572.0	...
2915529	  676.3	  590.9	 8572.0	...
2915530	  676.3	  591.4	 8575.0	...
2915531	  676.2	  591.5	 8578.0	...
2915532	  676.2	  591.7	 8576.0	...
2915533	  676.3	  591.8	 8573.0	...
2915534	  676.7	  592.1	 8570.0	...
2915535	  676.9	  592.1	 8570.0	...
2915536	  676.9	  592.2	 8571.0	...
2915537	  676.6	  591.9	 8571.0	...
2915538	  676.5	  591.7	 8571.0	...
2915539	  676.3	  591.6	 8570.0	...
2915540	  676.9	  591.7	 8569.0	...
2915541	  677.5	  591.8	 8568.0	...
2915542	  677.6	  591.5	 8567.0	...
2915543	  677.2	  591.3	 8567.0	...
2915544	  676.7	  591.0	 8568.0	...
2915545	  676.7	  591.1	 8569.0	...
2915546	  677.2	  591.3	 8569.0	...
2915547	  677.7	  591.5	 8568.0	...
2915548	  678.3	  591.9	 8567.0	...
2915549	  678.3	  592.1	 8564.0	...
2915550	  678.2	  591.4	 8561.0	...
2915551	  677.9	  590.4	 8560.0	...
2915552	  677.5	  589.4	 8557.0	...
2915553	  677.1	  589.4	 8554.0	...
2915554	  676.8	  589.4	 8550.0	...
2915555	  676.6	  589.4	 8550.0	...
2915556	  676.7	  589.4	 8550.0	...
2915557	  676.8	  589.4	 8548.0	...
2915558	  676.9	  589.3	 8546.0	...
2915559	  677.2	  589.9	 8543.0	...
2915560	  677.5	  590.5	 8544.0	...
2915561	  677.6	  591.0	 8543.0	...
2915562	  677.6	  590.9	 8542.0	...
2915563	  677.6	  590.8	 8540.0	...
2915564	  677.3	  590.2	 8538.0	...
2915565	  677.1	  589.6	 8536.0	...
2915566	  676.7	  589.0	 8534.0	...
2915567	  676.5	  589.1	 8535.0	...
2915568	  676.6	  589.4	 8536.0	...
2915569	  676.8	  589.8	 8536.0	...
2915570	  677.0	  590.1	 8536.0	...
2915571	  676.9	  589.9	 8537.0	...
2915572	  676.6	  589.7	 8536.0	...
2915573	  676.3	  589.8	 8534.0	...
2915574	  676.7	  590.0	 8534.0	...
2915575	  677.2	  590.3	 8539.0	...
2915576	  677.7	  590.2	 8544.0	...
2915577	  677.6	  590.4	 8542.0	...
2915578	  677.8	  590.5	 8540.0	...
2915579	  678.0	  590.3	 8537.0	...
2915580	  678.2	  590.0	 8537.0	...
2915581	  678.1	  589.8	 8535.0	...
2915582	  677.7	  589.9	 8532.0	...
2915583	  677.4	  590.0	 8527.0	...
2915584	  677.2	  590.1	 8524.0	...
2915585	  677.2	  590.0	 8523.0	...
2915586	  677.1	  590.0	 8523.0	...
2915587	  677.0	  590.2	 8523.0	...
2915588	  676.9	  590.3	 8522.0	...
2915589	  677.0	  590.7	 8522.0	...
2915590	  677.3	  591.0	 8522.0	...
2915591	  677.6	  590.6	 8523.0	...
2915592	  677.6	  590.1	 8520.0	...
2915593	  677.3	  589.6	 8517.0	...
2915594	  677.3	  589.7	 8517.0	...
2915595	  677.6	  589.6	 8521.0	...
2915596	  677.8	  589.7	 8525.0	...
2915597	  677.9	  589.9	 8525.0	...
2915598	  677.9	  590.0	 8524.0	...
2915599	  677.9	  590.0	 8522.0	...
2915600	  677.9	  590.1	 8521.0	...
2915601	  677.8	  590.0	 8520.0	...
2915602	  677.8	  590.0	 8522.0	...
2915603	  677.8	  589.9	 8524.0	...
2915604	  677.6	  589.7	 8523.0	...
2915605	  677.3	  589.3	 8520.0	...
2915606	  677.2	  588.9	 8518.0	...
2915607	  677.7	  589.4	 8518.0	...
2915608	  678.3	  590.2	 8516.0	...
2915609	  678.7	  590.9	 8515.0	...
2915610	  678.6	  590.9	 8514.0	...
2915611	  678.5	  590.8	 8514.0	...
2915612	  678.1	  590.8	 8512.0	...
2915613	  677.7	  590.8	 8509.0	...
2915614	  677.2	  590.4	 8507.0	...
2915615	  677.1	  590.1	 8507.0	...
2915616	  676.9	  589.9	 8507.0	...
2915617	  677.5	  590.5	 8507.0	...
2915618	  678.2	  590.9	 8507.0	...
2915619	  679.0	  591.2	 8507.0	...
2915620	  679.1	  591.1	 8508.0	...
2915621	  679.3	  591.0	 8509.0	...
2915622	  679.5	  591.0	 8511.0	...
2915623	  679.6	  591.0	 8508.0	...
2915624	  679.6	  591.0	 8504.0	...
2915625	  679.4	  590.9	 8500.0	...
2915626	  679.2	  590.7	 8500.0	...
2915627	  679.0	  590.5	 8500.0	...
2915628	  678.8	  590.4	 8500.0	...
2915629	  678.7	  590.5	 8499.0	...
2915630	  678.5	  590.5	 8499.0	...
2915631	  678.3	  590.4	 8498.0	...
2915632	  678.2	  590.4	 8501.0	...
2915633	  678.2	  590.4	 8503.0	...
2915634	  678.3	  590.4	 8505.0	...
2915635	  678.0	  589.9	 8505.0	...
2915636	  677.7	  589.5	 8504.0	...
2915637	  677.5	  589.4	 8504.0	...
2915638	  677.7	  589.9	 8503.0	...
2915639	  678.0	  590.3	 8501.0	...
2915640	  678.2	  590.3	 8501.0	...
2915641	  678.3	  590.3	 8500.0	...
2915642	  678.3	  590.3	 8500.0	...
2915643	  678.4	  590.3	 8499.0	...
2915644	  678.5	  590.2	 8496.0	...
2915645	  678.7	  590.1	 8493.0	...
2915646	  678.7	  590.1	 8491.0	...
2915647	  678.3	  590.0	 8492.0	...
2915648	  678.0	  590.0	 8491.0	...
2915649	  677.7	  589.9	 8491.0	...
2915650	  678.1	  589.8	 8491.0	...
2915651	  678.4	  590.0	 8491.0	...
2915652	  678.5	  590.4	 8489.0	...
2915653	  678.5	  590.7	 8488.0	...
2915654	  678.8	  590.8	 8488.0	...
2915655	  679.1	  590.8	 8488.0	...
2915656	  679.2	  590.6	 8488.0	...
2915657	  679.0	  590.4	 8486.0	...
2915658	  678.6	  590.2	 8484.0	...
2915659	  678.4	  590.1	 8482.0	...
2915660	  678.1	  590.0	 8483.0	...
2915661	  677.8	  589.9	 8485.0	...
2915662	  677.6	  589.9	 8488.0	...
2915663	  677.6	  589.8	 8489.0	...
2915664	  677.9	  589.6	 8487.0	...
2915665	  678.2	  589.4	 8485.0	...
2915666	  678.4	  589.4	 8484.0	...
2915667	  678.5	  589.4	 8486.0	...
2915668	  678.6	  589.6	 8487.0	...
2915669	  678.7	  589.7	 8488.0	...
2915670	  678.7	  589.7	 8489.0	...
2915671	  678.7	  589.6	 8488.0	...
2915672	  678.4	  589.5	 8485.0	...
2915673	  678.2	  589.5	 8481.0	...
2915674	  678.0	  589.6	 8480.0	...
2915675	  678.2	  589.6	 8480.0	...
2915676	  678.4	  589.4	 8481.0	...
2915677	  678.3	  589.3	 8481.0	...
2915678	  678.1	  589.1	 8479.0	...
2915679	  678.2	  589.2	 8476.0	...
2915680	  678.4	  589.3	 8474.0	...
2915681	  678.5	  589.3	 8473.0	...
2915682	  678.5	  589.2	 8475.0	...
2915683	  678.7	  589.3	 8477.0	...
2915684	  679.2	  589.5	 8478.0	...
2915685	  679.9	  589.9	 8479.0	...
2915686	  680.4	  590.0	 8480.0	...
2915687	  680.4	  590.2	 8483.0	...
2915688	  680.4	  590.3	 8485.0	...
2915689	  680.0	  590.4	 8486.0	...
2915690	  679.6	  590.6	 8483.0	...
2915691	  679.2	  590.7	 8480.0	...
2915692	  679.3	  590.6	 8477.0	...
2915693	  679.5	  590.6	 8476.0	...
2915694	  679.8	  590.6	 8476.0	...
2915695	  680.1	  590.6	 8476.0	...
2915696	  680.3	  590.3	 8477.0	...
2915697	  680.4	  589.9	 8478.0	...
2915698	  680.2	  589.6	 8477.0	...
2915699	  680.1	  589.6	 8474.0	...
2915700	  679.9	  589.5	 8471.0	...
2915701	  680.0	  589.5	 8472.0	...
2915702	  680.2	  589.5	 8474.0	...
2915703	  680.2	  589.6	 8478.0	...
2915704	  680.2	  589.8	 8480.0	...
2915705	  680.1	  590.0	 8482.0	...
2915706	  679.9	  590.2	 8482.0	...
2915707	  679.7	  590.2	 8481.0	...
2915708	  679.8	  590.2	 8480.0	...
2915709	  680.1	  590.3	 8477.0	...
2915710	  680.8	  590.4	 8475.0	...
2915711	  681.1	  590.5	 8473.0	...
2915712	  681.4	  590.5	 8472.0	...
2915713	  681.4	  590.3	 8469.0	...
2915714	  681.6	  590.0	 8467.0	...
2915715	  681.7	  589.9	 8464.0	...
2915716	  681.8	  589.8	 8463.0	...
2915717	  681.8	  589.6	 8462.0	...
2915718	  681.6	  589.2	 8462.0	...
2915719	  681.5	  588.9	 8462.0	...
2915720	  681.4	  588.8	 8462.0	...
2915721	  681.4	  588.9	 8463.0	...
2915722	  681.5	  588.9	 8465.0	...
2915723	  681.6	  588.6	 8462.0	...
2915724	  681.5	  588.5	 8459.0	...
2915725	  681.3	  588.2	 8456.0	...
2915726	  681.2	  588.0	 8457.0	...
2915727	  681.1	  587.5	 8458.0	...
2915728	  680.9	  587.3	 8458.0	...
2915729	  680.8	  587.4	 8461.0	...
2915730	  680.7	  587.9	 8464.0	...
2915731	  680.7	  588.3	 8464.0	...
2915732	  680.8	  588.3	 8460.0	...
2915733	  681.4	  588.5	 8459.0	...
2915734	  681.9	  588.6	 8460.0	...
2915735	  681.9	  588.8	 8459.0	...
2915736	  681.5	  588.6	 8456.0	...
2915737	  681.1	  588.8	 8457.0	...
2915738	  681.2	  588.8	 8460.0	...
2915739	  681.4	  588.9	 8463.0	...
2915740	  681.7	  588.8	 8464.0	...
2915741	  681.7	  588.7	 8461.0	...
2915742	  681.5	  588.6	 8458.0	...
2915743	  681.4	  588.6	 8455.0	...
2915744	  681.1	  588.7	 8455.0	...
2915745	  681.0	  589.0	 8454.0	...
2915746	  680.9	  589.3	 8453.0	...
2915747	  681.0	  589.5	 8452.0	...
2915748	  681.0	  589.5	 8452.0	...
2915749	  681.0	  589.6	 8452.0	...
2915750	  681.0	  589.6	 8451.0	...
2915751	  681.0	  589.6	 8450.0	...
2915752	  681.3	  589.6	 8452.0	...
2915753	  681.7	  589.8	 8456.0	...
2915754	  682.2	  590.0	 8461.0	...
2915755	  682.6	  590.1	 8462.0	...
2915756	  683.0	  590.0	 8463.0	...
2915757	  683.2	  590.0	 8463.0	...
2915758	  683.0	  590.0	 8463.0	...
2915759	  682.8	  589.9	 8463.0	...
2915760	  682.6	  589.6	 8464.0	...
2915761	  682.3	  589.5	 8464.0	...
2915762	  682.2	  589.4	 8464.0	...
2915763	  682.1	  589.4	 8465.0	...
2915764	  682.3	  589.5	 8464.0	...
2915765	  682.5	  589.9	 8464.0	...
2915766	  682.7	  590.4	 8466.0	...
2915767	  682.9	  590.7	 8468.0	...
2915768	  682.6	  590.7	 8468.0	...
2915769	  682.3	  590.2	 8465.0	...
2915770	  681.9	  589.6	 8465.0	...
2915771	  682.0	  589.6	 8466.0	...
2915772	  682.0	  590.2	 8468.0	...
2915773	  682.0	  590.8	 8467.0	...
2915774	  681.9	  590.9	 8466.0	...
2915775	  681.9	  590.7	 8465.0	...
2915776	  682.0	  590.4	 8464.0	...
2915777	  682.1	  590.0	 8464.0	...
2915778	  682.2	  589.9	 8464.0	...
2915779	  682.2	  589.9	 8465.0	...
2915780	  682.2	  590.1	 8469.0	...
2915781	  682.2	  590.4	 8472.0	...
2915782	  682.2	  590.9	 8474.0	...
2915783	  682.1	  591.4	 8474.0	...
2915784	  682.3	  591.6	 8475.0	...
2915785	  682.4	  591.6	 8476.0	...
2915786	  682.6	  591.6	 8476.0	...
2915787	  682.5	  591.5	 8474.0	...
2915788	  682.5	  591.5	 8472.0	...
2915789	  682.5	  591.4	 8470.0	...
2915790	  682.5	  591.0	 8470.0	...
2915791	  682.4	  590.6	 8470.0	...
2915792	  682.9	  590.7	 8473.0	...
2915793	  683.5	  591.0	 8476.0	...
2915794	  683.8	  591.3	 8478.0	...
2915795	  683.7	  591.3	 8477.0	...
2915796	  683.5	  591.1	 8477.0	...
2915797	  683.4	  590.9	 8476.0	...
2915798	  683.6	  591.0	 8476.0	...
2915799	  683.9	  591.3	 8479.0	...
2915800	  684.2	  592.0	 8481.0	...
2915801	  684.2	  592.3	 8480.0	...
2915802	  684.2	  592.7	 8476.0	...
2915803	  684.2	  592.7	 8474.0	...
2915804	  684.4	  592.7	 8475.0	...
2915805	  684.7	  592.8	 8476.0	...
2915806	  684.9	  592.8	 8476.0	...
2915807	  685.1	  592.8	 8475.0	...
2915808	  685.1	  592.5	 8475.0	...
2915809	  685.1	  592.4	 8477.0	...
2915810	  685.1	  592.5	 8481.0	...
2915811	  685.2	  592.7	 8483.0	...
2915812	  685.3	  593.4	 8483.0	...
2915813	  685.3	  593.9	 8476.0	...
2915814	  685.4	  594.4	 8470.0	...
2915815	  685.8	  594.4	 8466.0	...
2915816	  686.2	  593.8	 8466.0	...
2915817	  686.5	  593.2	 8467.0	...
2915818	  686.7	  592.6	 8468.0	...
2915819	  687.3	  592.6	 8464.0	...
EFIX R   2914886	2915819	934	  676.2	  581.4	   8711
SSACC R  2915820
2915820	  689.4	  592.5	 8460.0	...
2915821	  691.4	  592.6	 8456.0	...
2915822	  694.0	  592.9	 8456.0	...
2915823	  695.6	  593.3	 8453.0	...
2915824	  698.1	  593.4	 8450.0	...
2915825	  701.3	  594.0	 8448.0	...
2915826	  704.6	  594.8	 8448.0	...
2915827	  707.2	  595.8	 8438.0	...
2915828	  709.0	  596.8	 8427.0	...
2915829	  710.3	  598.3	 8412.0	...
2915830	  711.6	  599.7	 8408.0	...
2915831	  712.7	  602.0	 8405.0	...
2915832	  714.5	  605.2	 8406.0	...
2915833	  716.0	  608.6	 8402.0	...
2915834	  717.1	  611.7	 8389.0	...
2915835	  718.3	  613.4	 8375.0	...
2915836	  719.4	  615.3	 8362.0	...
2915837	  720.8	  616.1	 8355.0	...
2915838	  721.3	  615.3	 8352.0	...
2915839	  721.9	  613.0	 8360.0	...
2915840	  722.4	  610.6	 8367.0	...
2915841	  723.6	  609.1	 8375.0	...
2915842	  724.8	  608.5	 8376.0	...
2915843	  726.6	  607.9	 8377.0	...
2915844	  727.7	  607.6	 8377.0	...
2915845	  728.8	  607.4	 8365.0	...
2915846	  729.3	  609.5	 8353.0	...
2915847	  731.2	  615.4	 8337.0	...
2915848	  733.0	  624.3	 8320.0	...
2915849	  735.2	  633.9	 8290.0	...
2915850	  736.5	  642.9	 8253.0	...
2915851	  737.8	  653.9	 8222.0	...
2915852	  738.6	  665.9	 8181.0	...
2915853	  739.2	  680.2	 8135.0	...
2915854	  739.9	  693.4	 8065.0	...
2915855	  740.8	  709.2	 8002.0	...
2915856	  742.5	  726.3	 7932.0	...
2915857	  745.9	  747.1	 7873.0	...
2915858	  749.3	  767.4	 7796.0	...
2915859	  752.8	  787.8	 7710.0	...
2915860	  756.0	  808.3	 7610.0	...
2915861	  762.1	  831.7	 7523.0	...
2915862	  768.8	  856.6	 7417.0	...
2915863	  775.4	  882.7	 7303.0	...
2915864	  781.2	  909.9	 7171.0	...
2915865	  788.9	  939.0	 7039.0	...
2915866	  795.8	  969.1	 6911.0	...
2915867	  801.0	  997.6	 6787.0	...
2915868	  805.8	 1027.5	 6661.0	...
2915869	  810.7	 1057.1	 6541.0	...
2915870	  815.3	 1083.9	 6428.0	...
2915871	  818.5	 1108.9	 6325.0	...
2915872	  822.8	 1135.4	 6213.0	...
2915873	  831.6	 1168.4	 6083.0	...
2915874	  841.5	 1203.4	 5931.0	...
2915875	  855.2	 1241.6	 5768.0	...
2915876	  868.8	 1280.0	 5602.0	...
2915877	  883.2	 1318.3	 5444.0	...
2915878	  897.1	 1355.3	 5282.0	...
2915879	  910.7	 1393.1	 5114.0	...
2915880	  926.6	 1433.0	 4933.0	...
2915881	  945.3	 1475.5	 4737.0	...
2915882	  966.7	 1520.5	 4533.0	...
2915883	  987.9	 1566.1	 4327.0	...
2915884	 1009.2	 1612.6	 4134.0	...
2915885	 1029.8	 1658.3	 3941.0	...
2915886	 1051.7	 1705.6	 3757.0	...
2915887	 1073.4	 1751.4	 3562.0	...
2915888	 1098.1	 1800.7	 3355.0	...
2915889	 1123.1	 1849.6	 3144.0	...
2915890	 1140.6	 1884.0	 3001.0	...
2915891	 1148.0	 1899.8	 2936.0	...
2915892	 1148.0	 1899.8	 2936.0	...
SBLINK R 2915893
2915893	   .	   .	    0.0	...
2915894	   .	   .	    0.0	...
2915895	   .	   .	    0.0	...
2915896	   .	   .	    0.0	...
2915897	   .	   .	    0.0	...
2915898	   .	   .	    0.0	...
2915899	   .	   .	    0.0	...
2915900	   .	   .	    0.0	...
2915901	   .	   .	    0.0	...
2915902	   .	   .	    0.0	...
2915903	   .	   .	    0.0	...
2915904	   .	   .	    0.0	...
2915905	   .	   .	    0.0	...
2915906	   .	   .	    0.0	...
2915907	   .	   .	    0.0	...
2915908	   .	   .	    0.0	...
2915909	   .	   .	    0.0	...
2915910	   .	   .	    0.0	...
2915911	   .	   .	    0.0	...
2915912	   .	   .	    0.0	...
2915913	   .	   .	    0.0	...
2915914	   .	   .	    0.0	...
2915915	   .	   .	    0.0	...
2915916	   .	   .	    0.0	...
2915917	   .	   .	    0.0	...
2915918	   .	   .	    0.0	...
2915919	   .	   .	    0.0	...
2915920	   .	   .	    0.0	...
2915921	   .	   .	    0.0	...
2915922	   .	   .	    0.0	...
2915923	   .	   .	    0.0	...
2915924	   .	   .	    0.0	...
2915925	   .	   .	    0.0	...
2915926	   .	   .	    0.0	...
2915927	   .	   .	    0.0	...
2915928	   .	   .	    0.0	...
2915929	   .	   .	    0.0	...
2915930	   .	   .	    0.0	...
2915931	   .	   .	    0.0	...
2915932	   .	   .	    0.0	...
2915933	   .	   .	    0.0	...
2915934	   .	   .	    0.0	...
2915935	   .	   .	    0.0	...
2915936	   .	   .	    0.0	...
2915937	   .	   .	    0.0	...
2915938	   .	   .	    0.0	...
2915939	   .	   .	    0.0	...
2915940	   .	   .	    0.0	...
2915941	   .	   .	    0.0	...
2915942	   .	   .	    0.0	...
2915943	   .	   .	    0.0	...
2915944	   .	   .	    0.0	...
2915945	   .	   .	    0.0	...
2915946	   .	   .	    0.0	...
2915947	   .	   .	    0.0	...
2915948	   .	   .	    0.0	...
2915949	   .	   .	    0.0	...
2915950	   .	   .	    0.0	...
2915951	   .	   .	    0.0	...
2915952	   .	   .	    0.0	...
2915953	   .	   .	    0.0	...
2915954	   .	   .	    0.0	...
2915955	   .	   .	    0.0	...
2915956	   .	   .	    0.0	...
2915957	   .	   .	    0.0	...
2915958	   .	   .	    0.0	...
2915959	   .	   .	    0.0	...
2915960	   .	   .	    0.0	...
2915961	   .	   .	    0.0	...
2915962	   .	   .	    0.0	...
2915963	   .	   .	    0.0	...
2915964	   .	   .	    0.0	...
2915965	   .	   .	    0.0	...
2915966	   .	   .	    0.0	...
2915967	   .	   .	    0.0	...
2915968	   .	   .	    0.0	...
2915969	   .	   .	    0.0	...
2915970	   .	   .	    0.0	...
2915971	   .	   .	    0.0	...
2915972	   .	   .	    0.0	...
2915973	   .	   .	    0.0	...
2915974	   .	   .	    0.0	...
2915975	   .	   .	    0.0	...
2915976	   .	   .	    0.0	...
2915977	   .	   .	    0.0	...
2915978	   .	   .	    0.0	...
2915979	   .	   .	    0.0	...
2915980	   .	   .	    0.0	...
2915981	   .	   .	    0.0	...
2915982	   .	   .	    0.0	...
2915983	   .	   .	    0.0	...
2915984	   .	   .	    0.0	...
2915985	   .	   .	    0.0	...
2915986	   .	   .	    0.0	...
2915987	   .	   .	    0.0	...
2915988	   .	   .	    0.0	...
2915989	   .	   .	    0.0	...
2915990	   .	   .	    0.0	...
2915991	   .	   .	    0.0	...
2915992	   .	   .	    0.0	...
2915993	   .	   .	    0.0	...
2915994	   .	   .	    0.0	...
2915995	   .	   .	    0.0	...
2915996	   .	   .	    0.0	...
2915997	   .	   .	    0.0	...
2915998	   .	   .	    0.0	...
2915999	   .	   .	    0.0	...
2916000	   .	   .	    0.0	...
2916001	   .	   .	    0.0	...
2916002	   .	   .	    0.0	...
2916003	   .	   .	    0.0	...
2916004	   .	   .	    0.0	...
2916005	   .	   .	    0.0	...
2916006	   .	   .	    0.0	...
2916007	   .	   .	    0.0	...
2916008	   .	   .	    0.0	...
2916009	   .	   .	    0.0	...
2916010	   .	   .	    0.0	...
EBLINK R 2915893	2916010	118
2916011	 1255.4	 1895.1	 2833.0	...
2916012	 1255.4	 1895.1	 2833.0	...
2916013	 1253.2	 1890.0	 2855.0	...
2916014	 1250.3	 1880.6	 2892.0	...
2916015	 1245.5	 1866.6	 2949.0	...
2916016	 1239.8	 1855.2	 3001.0	...
2916017	 1233.9	 1843.1	 3061.0	...
2916018	 1226.3	 1832.1	 3113.0	...
2916019	 1218.8	 1819.1	 3168.0	...
2916020	 1209.4	 1806.9	 3215.0	...
2916021	 1201.6	 1793.4	 3274.0	...
2916022	 1192.1	 1780.6	 3323.0	...
2916023	 1184.0	 1767.0	 3381.0	...
2916024	 1175.4	 1753.6	 3432.0	...
2916025	 1166.9	 1738.6	 3488.0	...
2916026	 1155.4	 1723.0	 3541.0	...
2916027	 1144.9	 1708.0	 3601.0	...
2916028	 1135.2	 1693.2	 3664.0	...
2916029	 1126.9	 1678.9	 3730.0	...
2916030	 1117.2	 1663.9	 3785.0	...
2916031	 1109.5	 1649.7	 3840.0	...
2916032	 1101.0	 1636.0	 3895.0	...
2916033	 1093.5	 1622.6	 3956.0	...
2916034	 1084.8	 1608.9	 4016.0	...
2916035	 1077.4	 1595.3	 4074.0	...
2916036	 1069.4	 1581.8	 4134.0	...
2916037	 1062.4	 1569.1	 4185.0	...
2916038	 1054.8	 1556.5	 4238.0	...
2916039	 1047.0	 1542.9	 4291.0	...
2916040	 1038.9	 1529.3	 4355.0	...
2916041	 1030.2	 1514.8	 4421.0	...
2916042	 1023.1	 1502.4	 4480.0	...
2916043	 1016.2	 1490.7	 4538.0	...
2916044	 1010.7	 1479.6	 4591.0	...
2916045	 1003.0	 1467.8	 4641.0	...
2916046	  996.4	 1455.6	 4686.0	...
2916047	  989.1	 1444.2	 4732.0	...
2916048	  982.7	 1432.5	 4786.0	...
2916049	  975.7	 1421.0	 4846.0	...
2916050	  970.0	 1409.4	 4900.0	...
2916051	  963.8	 1397.2	 4955.0	...
2916052	  957.5	 1384.7	 5006.0	...
2916053	  950.3	 1372.0	 5066.0	...
2916054	  944.6	 1360.0	 5123.0	...
2916055	  938.0	 1346.8	 5185.0	...
2916056	  932.0	 1334.4	 5241.0	...
2916057	  925.4	 1322.7	 5298.0	...
2916058	  918.8	 1310.7	 5358.0	...
2916059	  912.2	 1299.0	 5412.0	...
2916060	  905.8	 1286.0	 5478.0	...
2916061	  900.7	 1275.3	 5526.0	...
2916062	  896.0	 1264.0	 5581.0	...
2916063	  892.2	 1253.8	 5621.0	...
2916064	  887.3	 1242.8	 5675.0	...
2916065	  882.6	 1231.2	 5727.0	...
2916066	  877.5	 1220.5	 5771.0	...
2916067	  873.4	 1211.0	 5809.0	...
2916068	  869.2	 1201.1	 5842.0	...
2916069	  865.0	 1191.8	 5893.0	...
2916070	  861.5	 1181.9	 5939.0	...
2916071	  857.2	 1172.3	 5987.0	...
2916072	  853.2	 1161.9	 6029.0	...
2916073	  848.6	 1152.5	 6067.0	...
2916074	  845.1	 1143.7	 6113.0	...
2916075	  841.6	 1135.8	 6152.0	...
2916076	  837.5	 1125.6	 6204.0	...
2916077	  833.4	 1116.4	 6239.0	...
2916078	  829.2	 1106.8	 6272.0	...
2916079	  826.7	 1098.6	 6303.0	...
2916080	  824.0	 1090.5	 6345.0	...
2916081	  820.7	 1082.1	 6388.0	...
2916082	  817.3	 1074.5	 6419.0	...
2916083	  814.1	 1066.2	 6448.0	...
2916084	  811.2	 1058.3	 6476.0	...
2916085	  808.2	 1051.2	 6510.0	...
2916086	  805.4	 1043.6	 6543.0	...
2916087	  803.3	 1037.0	 6571.0	...
2916088	  801.1	 1029.7	 6594.0	...
2916089	  799.3	 1024.2	 6615.0	...
2916090	  797.4	 1017.5	 6639.0	...
2916091	  796.0	 1012.0	 6668.0	...
2916092	  793.2	 1004.8	 6691.0	...
2916093	  791.2	  999.6	 6724.0	...
2916094	  788.0	  993.0	 6747.0	...
2916095	  786.2	  988.2	 6771.0	...
2916096	  784.2	  982.2	 6796.0	...
2916097	  782.2	  976.8	 6822.0	...
2916098	  780.5	  971.5	 6852.0	...
2916099	  778.8	  966.1	 6872.0	...
2916100	  777.8	  960.9	 6899.0	...
2916101	  776.1	  955.1	 6919.0	...
2916102	  773.8	  949.2	 6941.0	...
2916103	  771.6	  942.9	 6962.0	...
2916104	  769.9	  937.1	 6989.0	...
2916105	  768.6	  931.0	 7012.0	...
2916106	  767.8	  925.8	 7037.0	...
2916107	  766.4	  920.0	 7053.0	...
2916108	  764.6	  914.8	 7074.0	...
2916109	  762.1	  909.1	 7092.0	...
2916110	  760.2	  902.5	 7118.0	...
2916111	  758.9	  896.5	 7148.0	...
2916112	  758.5	  891.4	 7177.0	...
2916113	  757.0	  886.6	 7195.0	...
2916114	  755.6	  881.2	 7218.0	...
2916115	  754.0	  875.9	 7235.0	...
2916116	  752.7	  871.4	 7258.0	...
2916117	  751.3	  866.9	 7266.0	...
2916118	  750.1	  862.6	 7282.0	...
2916119	  749.2	  857.3	 7301.0	...
2916120	  748.2	  853.1	 7323.0	...
2916121	  747.1	  848.1	 7338.0	...
2916122	  746.5	  844.1	 7359.0	...
2916123	  745.8	  839.7	 7377.0	...
2916124	  745.1	  835.5	 7392.0	...
2916125	  744.0	  831.8	 7405.0	...
ESACC R  2915820	2916125	306	  689.4	  592.5	  744.0	  831.8	   5.23	    899
SFIX R   2916126
2916126	  742.7	  828.2	 7420.0	...
2916127	  741.5	  824.1	 7442.0	...
2916128	  740.4	  820.5	 7452.0	...
2916129	  739.4	  816.8	 7460.0	...
2916130	  738.3	  813.6	 7474.0	...
2916131	  737.6	  809.5	 7493.0	...
2916132	  737.1	  805.6	 7513.0	...
2916133	  736.5	  801.3	 7532.0	...
2916134	  735.7	  798.2	 7546.0	...
2916135	  735.0	  794.6	 7564.0	...
2916136	  734.6	  792.0	 7569.0	...
2916137	  733.9	  789.7	 7576.0	...
2916138	  733.0	  787.2	 7587.0	...
2916139	  732.1	  783.8	 7599.0	...
2916140	  731.7	  780.0	 7611.0	...
2916141	  731.5	  776.7	 7619.0	...
2916142	  731.3	  773.9	 7629.0	...
2916143	  730.9	  771.5	 7642.0	...
2916144	  730.3	  768.4	 7657.0	...
2916145	  729.8	  764.8	 7669.0	...
2916146	  729.4	  761.4	 7677.0	...
2916147	  729.0	  758.6	 7685.0	...
2916148	  728.5	  757.0	 7697.0	...
2916149	  728.0	  753.7	 7712.0	...
2916150	  727.7	  750.7	 7728.0	...
2916151	  727.4	  746.7	 7740.0	...
2916152	  726.6	  743.8	 7750.0	...
2916153	  725.8	  740.4	 7760.0	...
2916154	  725.0	  737.1	 7774.0	...
2916155	  724.8	  734.2	 7789.0	...
2916156	  724.1	  731.9	 7802.0	...
2916157	  723.4	  728.6	 7815.0	...
2916158	  722.6	  724.7	 7831.0	...
2916159	  722.3	  721.6	 7843.0	...
2916160	  722.0	  718.7	 7854.0	...
2916161	  721.6	  716.1	 7865.0	...
2916162	  720.7	  713.1	 7877.0	...
2916163	  719.9	  710.2	 7890.0	...
2916164	  718.8	  706.5	 7896.0	...
2916165	  718.3	  703.2	 7908.0	...
2916166	  717.5	  700.2	 7919.0	...
2916167	  717.0	  698.2	 7929.0	...
2916168	  716.1	  695.1	 7937.0	...
2916169	  715.4	  691.9	 7941.0	...
2916170	  714.5	  688.8	 7954.0	...
2916171	  714.2	  686.1	 7964.0	...
2916172	  714.0	  684.9	 7979.0	...
2916173	  713.5	  682.7	 7986.0	...
2916174	  712.8	  680.4	 7998.0	...
2916175	  712.1	  677.4	 8008.0	...
2916176	  711.8	  675.1	 8017.0	...
2916177	  711.3	  672.8	 8020.0	...
2916178	  711.0	  670.4	 8030.0	...
2916179	  710.8	  668.3	 8042.0	...
2916180	  710.5	  665.9	 8055.0	...
2916181	  710.1	  664.2	 8060.0	...
2916182	  709.7	  663.2	 8062.0	...
2916183	  709.5	  662.3	 8064.0	...
2916184	  709.0	  660.6	 8065.0	...
2916185	  708.5	  658.3	 8066.0	...
2916186	  708.0	  656.5	 8075.0	...
2916187	  707.8	  655.4	 8083.0	...
2916188	  707.6	  654.2	 8090.0	...
2916189	  707.0	  652.5	 8095.0	...
2916190	  706.4	  650.9	 8100.0	...
2916191	  706.1	  649.3	 8105.0	...
[truncated: 4,250,429 more chars]
