# Supplementary material for: With an eye on uncertainty: Modelling pupillary responses to environmental volatility
Source: PLoS Comput Biol. 2019 Jul 5;15(7):e1007126. doi: 10.1371/journal.pcbi.1007126 (PMC6636765; doi:10.1371/journal.pcbi.1007126)
Supplement: S7 Data — Zip file containing the pupillometry data for participant 7. (ZIP) [file pcbi.1007126.s007.zip › P7/trial15.asc]

** CONVERTED FROM C:\Users\tparr\Documents\PVR\P7_1412\trial15.edf using edfapi 3.1 Win32 Nov 24 2009 on Thu Dec 14 09:51:25 2017
** DATE: Thu Dec 14 10:47:57 2017
** TYPE: EDF_FILE BINARY EVENT SAMPLE TAGGED
** VERSION: EYELINK II 1
** SOURCE: EYELINK CL
** EYELINK II CL v4.48 Nov 25 2009
** CAMERA: EyeLink CL Version 1.4 Sensor=BHA
** SERIAL NUMBER: CL1-AAD42
** CAMERA_CONFIG: AAD42140.SCD
**

MSG	3061873 RECCFG CR 1000 2 0 R
MSG	3061873 ELCLCFG MTABLER
MSG	3061873 GAZE_COORDS 0.00 0.00 1599.00 1199.00
MSG	3061873 THRESHOLDS R 100 225
MSG	3061873 ELCL_PROC CENTROID (3)
MSG	3061873 ELCL_PCR_PARAM 5 3.0
START	3061874 	RIGHT	SAMPLES	EVENTS
PRESCALER	1
VPRESCALER	1
PUPIL	AREA
EVENTS	GAZE	RIGHT	RATE	1000.00	TRACKING	CR	FILTER	2
SAMPLES	GAZE	RIGHT	RATE	1000.00	TRACKING	CR	FILTER	2
MSG	3061874 !MODE RECORD CR 1000 2 0 R
3061874	   .	   .	    0.0	...
INPUT	3061874	127
SSACC R  3061875
SBLINK R 3061875
3061875	   .	   .	    0.0	...
3061876	   .	   .	    0.0	...
3061877	   .	   .	    0.0	...
3061878	   .	   .	    0.0	...
3061879	   .	   .	    0.0	...
3061880	   .	   .	    0.0	...
3061881	   .	   .	    0.0	...
3061882	   .	   .	    0.0	...
3061883	   .	   .	    0.0	...
3061884	   .	   .	    0.0	...
3061885	   .	   .	    0.0	...
3061886	   .	   .	    0.0	...
3061887	   .	   .	    0.0	...
3061888	   .	   .	    0.0	...
3061889	   .	   .	    0.0	...
3061890	   .	   .	    0.0	...
3061891	   .	   .	    0.0	...
3061892	   .	   .	    0.0	...
3061893	   .	   .	    0.0	...
3061894	   .	   .	    0.0	...
3061895	   .	   .	    0.0	...
3061896	   .	   .	    0.0	...
3061897	   .	   .	    0.0	...
3061898	   .	   .	    0.0	...
3061899	   .	   .	    0.0	...
3061900	   .	   .	    0.0	...
3061901	   .	   .	    0.0	...
3061902	   .	   .	    0.0	...
3061903	   .	   .	    0.0	...
3061904	   .	   .	    0.0	...
3061905	   .	   .	    0.0	...
3061906	   .	   .	    0.0	...
3061907	   .	   .	    0.0	...
3061908	   .	   .	    0.0	...
3061909	   .	   .	    0.0	...
3061910	   .	   .	    0.0	...
3061911	   .	   .	    0.0	...
3061912	   .	   .	    0.0	...
3061913	   .	   .	    0.0	...
3061914	   .	   .	    0.0	...
3061915	   .	   .	    0.0	...
3061916	   .	   .	    0.0	...
3061917	   .	   .	    0.0	...
3061918	   .	   .	    0.0	...
3061919	   .	   .	    0.0	...
3061920	   .	   .	    0.0	...
3061921	   .	   .	    0.0	...
3061922	   .	   .	    0.0	...
3061923	   .	   .	    0.0	...
3061924	   .	   .	    0.0	...
3061925	   .	   .	    0.0	...
3061926	   .	   .	    0.0	...
3061927	   .	   .	    0.0	...
3061928	   .	   .	    0.0	...
3061929	   .	   .	    0.0	...
3061930	   .	   .	    0.0	...
3061931	   .	   .	    0.0	...
3061932	   .	   .	    0.0	...
3061933	   .	   .	    0.0	...
3061934	   .	   .	    0.0	...
3061935	   .	   .	    0.0	...
3061936	   .	   .	    0.0	...
3061937	   .	   .	    0.0	...
3061938	   .	   .	    0.0	...
3061939	   .	   .	    0.0	...
3061940	   .	   .	    0.0	...
3061941	   .	   .	    0.0	...
3061942	   .	   .	    0.0	...
3061943	   .	   .	    0.0	...
3061944	   .	   .	    0.0	...
3061945	   .	   .	    0.0	...
3061946	   .	   .	    0.0	...
3061947	   .	   .	    0.0	...
3061948	   .	   .	    0.0	...
3061949	   .	   .	    0.0	...
3061950	   .	   .	    0.0	...
3061951	   .	   .	    0.0	...
3061952	   .	   .	    0.0	...
3061953	   .	   .	    0.0	...
3061954	   .	   .	    0.0	...
3061955	   .	   .	    0.0	...
3061956	   .	   .	    0.0	...
3061957	   .	   .	    0.0	...
3061958	   .	   .	    0.0	...
EBLINK R 3061875	3061958	84
3061959	 1231.7	 1886.1	 2679.0	...
3061960	 1231.7	 1886.1	 2679.0	...
3061961	 1225.9	 1878.1	 2714.0	...
3061962	 1214.4	 1860.6	 2788.0	...
3061963	 1196.6	 1833.3	 2903.0	...
3061964	 1177.2	 1803.4	 3025.0	...
3061965	 1156.8	 1772.7	 3147.0	...
3061966	 1137.2	 1740.5	 3277.0	...
3061967	 1117.1	 1707.9	 3410.0	...
3061968	 1097.1	 1674.4	 3555.0	...
3061969	 1075.2	 1639.5	 3707.0	...
3061970	 1055.4	 1605.3	 3857.0	...
3061971	 1034.8	 1570.2	 4010.0	...
3061972	 1016.6	 1537.4	 4154.0	...
3061973	  998.3	 1504.1	 4306.0	...
3061974	  981.5	 1471.7	 4454.0	...
3061975	  965.2	 1439.3	 4599.0	...
3061976	  949.3	 1408.2	 4736.0	...
3061977	  934.5	 1377.8	 4869.0	...
3061978	  919.8	 1347.9	 4998.0	...
3061979	  905.9	 1318.0	 5126.0	...
3061980	  892.5	 1289.3	 5249.0	...
3061981	  879.3	 1260.1	 5376.0	...
3061982	  867.5	 1231.9	 5499.0	...
3061983	  856.2	 1204.6	 5623.0	...
3061984	  845.2	 1179.0	 5740.0	...
3061985	  835.5	 1154.0	 5846.0	...
3061986	  826.4	 1129.7	 5945.0	...
3061987	  817.9	 1106.8	 6034.0	...
3061988	  809.9	 1085.5	 6123.0	...
3061989	  802.5	 1064.4	 6211.0	...
3061990	  796.0	 1045.6	 6296.0	...
3061991	  790.0	 1026.3	 6378.0	...
3061992	  784.7	 1008.8	 6453.0	...
3061993	  779.7	  991.0	 6526.0	...
3061994	  774.5	  974.2	 6593.0	...
3061995	  770.6	  958.2	 6657.0	...
3061996	  765.9	  942.7	 6718.0	...
3061997	  762.2	  928.0	 6780.0	...
3061998	  757.3	  912.4	 6839.0	...
3061999	  754.0	  898.0	 6892.0	...
3062000	  750.3	  883.2	 6943.0	...
3062001	  748.1	  869.6	 6991.0	...
3062002	  746.5	  855.8	 7050.0	...
3062003	  744.4	  844.0	 7100.0	...
3062004	  742.4	  832.3	 7152.0	...
3062005	  740.6	  821.7	 7194.0	...
3062006	  739.8	  810.4	 7238.0	...
3062007	  738.9	  798.8	 7289.0	...
3062008	  738.1	  786.3	 7344.0	...
3062009	  736.8	  773.3	 7401.0	...
3062010	  734.3	  761.0	 7449.0	...
3062011	  731.6	  748.5	 7500.0	...
3062012	  728.9	  736.8	 7541.0	...
3062013	  727.3	  724.9	 7589.0	...
3062014	  725.2	  713.4	 7633.0	...
3062015	  723.1	  702.4	 7681.0	...
3062016	  721.4	  692.9	 7721.0	...
3062017	  719.8	  683.4	 7750.0	...
3062018	  718.8	  674.5	 7779.0	...
3062019	  717.3	  665.6	 7809.0	...
3062020	  716.5	  657.4	 7848.0	...
3062021	  715.3	  648.9	 7883.0	...
3062022	  714.3	  641.3	 7906.0	...
3062023	  713.2	  633.9	 7933.0	...
3062024	  712.5	  628.1	 7950.0	...
3062025	  711.8	  621.3	 7977.0	...
3062026	  711.2	  615.5	 7996.0	...
3062027	  710.1	  610.0	 8016.0	...
3062028	  709.3	  604.2	 8035.0	...
3062029	  708.7	  600.0	 8047.0	...
3062030	  708.5	  595.3	 8064.0	...
ESACC R  3061875	3062030	156	   .	   .	  708.5	  595.3	 2.8e+006	    806
SFIX R   3062031
3062031	  707.9	  592.1	 8077.0	...
3062032	  707.3	  588.1	 8093.0	...
3062033	  706.8	  584.7	 8101.0	...
3062034	  706.6	  581.6	 8114.0	...
3062035	  706.4	  579.0	 8123.0	...
3062036	  706.1	  576.9	 8132.0	...
3062037	  705.8	  575.2	 8132.0	...
3062038	  705.5	  573.5	 8138.0	...
3062039	  705.1	  572.1	 8144.0	...
3062040	  704.6	  571.4	 8151.0	...
3062041	  704.2	  570.9	 8152.0	...
3062042	  703.9	  570.4	 8155.0	...
3062043	  703.5	  569.9	 8157.0	...
3062044	  703.1	  569.9	 8160.0	...
3062045	  702.7	  570.0	 8160.0	...
3062046	  702.6	  570.3	 8160.0	...
3062047	  702.6	  570.7	 8158.0	...
3062048	  702.6	  571.3	 8149.0	...
3062049	  702.7	  572.2	 8140.0	...
3062050	  702.8	  573.5	 8132.0	...
3062051	  702.9	  575.0	 8130.0	...
3062052	  703.1	  576.5	 8125.0	...
3062053	  703.3	  577.6	 8121.0	...
3062054	  703.4	  578.4	 8118.0	...
3062055	  703.4	  578.6	 8118.0	...
3062056	  703.3	  578.7	 8119.0	...
3062057	  703.4	  578.9	 8120.0	...
3062058	  703.4	  579.1	 8121.0	...
3062059	  703.3	  579.1	 8122.0	...
3062060	  703.2	  579.0	 8125.0	...
3062061	  702.9	  578.5	 8128.0	...
3062062	  702.8	  578.1	 8132.0	...
3062063	  702.7	  577.6	 8133.0	...
3062064	  702.7	  577.7	 8135.0	...
3062065	  702.7	  577.4	 8135.0	...
3062066	  702.5	  576.7	 8135.0	...
3062067	  702.2	  575.9	 8135.0	...
3062068	  702.0	  575.0	 8136.0	...
3062069	  702.0	  574.4	 8142.0	...
3062070	  702.0	  573.6	 8147.0	...
3062071	  702.1	  573.0	 8153.0	...
3062072	  702.1	  572.1	 8155.0	...
3062073	  702.1	  571.6	 8155.0	...
3062074	  702.0	  571.0	 8155.0	...
3062075	  701.9	  571.1	 8155.0	...
3062076	  702.0	  571.0	 8156.0	...
3062077	  702.2	  570.9	 8157.0	...
3062078	  702.5	  570.8	 8159.0	...
3062079	  702.6	  570.7	 8161.0	...
3062080	  702.5	  570.5	 8163.0	...
3062081	  702.3	  570.2	 8163.0	...
3062082	  702.2	  570.0	 8164.0	...
3062083	  702.1	  570.0	 8164.0	...
3062084	  702.0	  570.1	 8167.0	...
3062085	  702.0	  569.6	 8170.0	...
3062086	  701.9	  568.9	 8174.0	...
3062087	  701.6	  568.3	 8175.0	...
3062088	  701.2	  567.8	 8178.0	...
3062089	  701.1	  567.2	 8180.0	...
3062090	  701.2	  566.6	 8182.0	...
3062091	  701.4	  566.7	 8181.0	...
3062092	  701.4	  566.8	 8178.0	...
3062093	  701.4	  566.8	 8176.0	...
3062094	  701.4	  566.8	 8175.0	...
3062095	  701.4	  566.6	 8176.0	...
3062096	  701.2	  566.3	 8177.0	...
3062097	  701.1	  566.1	 8177.0	...
3062098	  701.0	  566.1	 8179.0	...
3062099	  701.0	  566.1	 8180.0	...
3062100	  701.4	  566.1	 8181.0	...
3062101	  701.8	  565.8	 8181.0	...
3062102	  702.2	  565.4	 8181.0	...
3062103	  702.1	  565.0	 8180.0	...
3062104	  702.2	  565.0	 8179.0	...
3062105	  702.1	  565.0	 8177.0	...
3062106	  702.0	  565.0	 8178.0	...
3062107	  701.9	  564.8	 8179.0	...
3062108	  702.0	  564.6	 8180.0	...
3062109	  702.2	  564.4	 8177.0	...
3062110	  702.4	  564.4	 8175.0	...
3062111	  702.5	  564.5	 8172.0	...
3062112	  702.5	  564.4	 8173.0	...
3062113	  702.5	  564.2	 8172.0	...
3062114	  702.6	  564.0	 8170.0	...
3062115	  702.7	  564.0	 8172.0	...
3062116	  702.8	  563.9	 8175.0	...
3062117	  702.8	  563.8	 8178.0	...
3062118	  702.6	  563.8	 8179.0	...
3062119	  702.4	  563.8	 8179.0	...
3062120	  702.4	  563.8	 8179.0	...
3062121	  702.6	  563.7	 8179.0	...
3062122	  702.9	  564.0	 8180.0	...
3062123	  702.9	  564.4	 8180.0	...
3062124	  702.9	  564.7	 8182.0	...
3062125	  702.7	  564.6	 8185.0	...
3062126	  702.6	  564.4	 8186.0	...
3062127	  702.4	  564.1	 8185.0	...
3062128	  702.3	  563.9	 8181.0	...
3062129	  702.3	  563.7	 8178.0	...
3062130	  702.3	  563.5	 8177.0	...
3062131	  702.2	  563.4	 8179.0	...
3062132	  702.1	  563.4	 8181.0	...
3062133	  702.1	  563.4	 8183.0	...
3062134	  702.1	  563.6	 8183.0	...
3062135	  702.2	  564.1	 8184.0	...
3062136	  702.2	  564.5	 8182.0	...
3062137	  702.2	  564.9	 8176.0	...
3062138	  702.1	  564.9	 8171.0	...
3062139	  701.9	  564.9	 8172.0	...
3062140	  701.8	  564.8	 8176.0	...
3062141	  701.7	  564.7	 8179.0	...
3062142	  701.7	  564.7	 8180.0	...
3062143	  701.6	  564.7	 8181.0	...
3062144	  701.5	  564.7	 8182.0	...
3062145	  701.4	  564.4	 8182.0	...
3062146	  701.3	  563.9	 8182.0	...
3062147	  701.3	  563.6	 8182.0	...
3062148	  701.3	  563.5	 8181.0	...
3062149	  701.3	  563.6	 8180.0	...
3062150	  701.4	  563.7	 8181.0	...
3062151	  701.5	  563.7	 8183.0	...
3062152	  701.6	  563.8	 8184.0	...
3062153	  701.6	  563.7	 8186.0	...
3062154	  701.7	  563.7	 8187.0	...
3062155	  701.8	  563.7	 8189.0	...
3062156	  701.9	  563.7	 8190.0	...
3062157	  702.0	  563.7	 8188.0	...
3062158	  702.2	  563.7	 8186.0	...
3062159	  702.2	  563.8	 8185.0	...
3062160	  702.0	  563.7	 8186.0	...
3062161	  701.8	  563.4	 8188.0	...
3062162	  701.6	  563.1	 8188.0	...
3062163	  701.5	  563.0	 8185.0	...
3062164	  701.4	  562.9	 8182.0	...
3062165	  701.3	  562.9	 8180.0	...
3062166	  701.3	  562.8	 8181.0	...
3062167	  701.3	  562.7	 8182.0	...
3062168	  701.2	  562.9	 8182.0	...
3062169	  701.2	  562.9	 8182.0	...
3062170	  701.2	  563.0	 8184.0	...
3062171	  701.4	  563.1	 8186.0	...
3062172	  701.5	  563.4	 8188.0	...
3062173	  701.6	  563.5	 8189.0	...
3062174	  701.6	  563.4	 8193.0	...
3062175	  701.7	  563.2	 8195.0	...
3062176	  701.9	  563.1	 8198.0	...
3062177	  702.1	  563.2	 8198.0	...
3062178	  702.1	  563.4	 8196.0	...
3062179	  701.6	  563.4	 8192.0	...
3062180	  701.1	  563.3	 8187.0	...
3062181	  701.0	  563.1	 8183.0	...
3062182	  701.5	  563.0	 8181.0	...
3062183	  701.9	  562.8	 8180.0	...
3062184	  701.9	  562.6	 8183.0	...
3062185	  701.8	  562.4	 8186.0	...
3062186	  701.9	  562.3	 8191.0	...
3062187	  701.9	  562.3	 8192.0	...
3062188	  702.0	  562.3	 8195.0	...
3062189	  701.9	  562.3	 8197.0	...
3062190	  701.8	  562.4	 8198.0	...
3062191	  701.9	  562.5	 8196.0	...
3062192	  702.1	  562.7	 8194.0	...
3062193	  702.2	  562.7	 8193.0	...
3062194	  702.2	  562.6	 8193.0	...
3062195	  702.2	  562.5	 8193.0	...
3062196	  702.2	  562.3	 8194.0	...
3062197	  702.3	  562.3	 8196.0	...
3062198	  702.3	  562.5	 8198.0	...
3062199	  702.3	  562.6	 8196.0	...
3062200	  702.2	  562.6	 8193.0	...
3062201	  702.2	  562.5	 8190.0	...
3062202	  702.2	  562.7	 8190.0	...
3062203	  702.3	  562.8	 8191.0	...
3062204	  702.4	  562.8	 8195.0	...
3062205	  702.4	  562.8	 8198.0	...
3062206	  702.2	  562.8	 8202.0	...
3062207	  701.9	  562.7	 8203.0	...
3062208	  701.7	  562.5	 8202.0	...
3062209	  701.7	  562.4	 8200.0	...
3062210	  701.9	  562.3	 8198.0	...
3062211	  702.1	  562.1	 8198.0	...
3062212	  702.2	  562.1	 8196.0	...
3062213	  702.2	  562.1	 8194.0	...
3062214	  702.2	  562.1	 8192.0	...
3062215	  702.2	  562.1	 8193.0	...
3062216	  702.3	  561.7	 8194.0	...
3062217	  702.4	  561.4	 8195.0	...
3062218	  702.4	  561.1	 8195.0	...
3062219	  702.5	  561.1	 8198.0	...
3062220	  702.4	  561.1	 8201.0	...
3062221	  702.4	  561.0	 8205.0	...
3062222	  702.4	  560.9	 8206.0	...
3062223	  702.4	  560.8	 8207.0	...
3062224	  702.4	  560.9	 8207.0	...
3062225	  702.4	  561.2	 8206.0	...
3062226	  702.3	  561.5	 8206.0	...
3062227	  702.2	  561.7	 8203.0	...
3062228	  702.2	  561.8	 8202.0	...
3062229	  702.3	  561.8	 8201.0	...
3062230	  702.3	  561.8	 8201.0	...
3062231	  702.2	  561.7	 8201.0	...
3062232	  702.0	  561.7	 8205.0	...
3062233	  701.9	  561.8	 8209.0	...
3062234	  701.7	  561.9	 8211.0	...
3062235	  701.6	  561.9	 8208.0	...
3062236	  701.8	  561.7	 8209.0	...
3062237	  702.1	  561.7	 8212.0	...
3062238	  702.3	  561.9	 8214.0	...
3062239	  702.0	  562.1	 8212.0	...
3062240	  701.7	  562.1	 8212.0	...
3062241	  701.7	  561.8	 8214.0	...
3062242	  701.7	  561.6	 8217.0	...
3062243	  701.8	  561.5	 8217.0	...
3062244	  701.8	  561.6	 8218.0	...
3062245	  701.6	  561.8	 8218.0	...
3062246	  701.4	  561.7	 8219.0	...
3062247	  701.2	  561.5	 8219.0	...
3062248	  701.0	  561.1	 8219.0	...
3062249	  701.0	  560.7	 8219.0	...
3062250	  701.1	  560.8	 8219.0	...
3062251	  701.2	  561.0	 8219.0	...
3062252	  701.3	  561.1	 8220.0	...
3062253	  701.2	  561.1	 8221.0	...
3062254	  701.1	  561.1	 8223.0	...
3062255	  701.3	  561.0	 8225.0	...
3062256	  701.3	  561.0	 8229.0	...
3062257	  701.4	  561.4	 8232.0	...
3062258	  701.7	  561.7	 8235.0	...
3062259	  702.1	  562.0	 8236.0	...
3062260	  702.5	  562.4	 8237.0	...
3062261	  702.4	  562.8	 8238.0	...
3062262	  702.3	  563.1	 8239.0	...
3062263	  702.2	  562.9	 8239.0	...
3062264	  702.2	  562.2	 8239.0	...
3062265	  702.1	  561.7	 8240.0	...
3062266	  702.1	  561.2	 8241.0	...
3062267	  702.3	  561.2	 8243.0	...
3062268	  702.5	  561.3	 8246.0	...
3062269	  702.6	  561.5	 8248.0	...
3062270	  702.6	  561.6	 8250.0	...
3062271	  702.6	  561.6	 8251.0	...
3062272	  702.5	  561.6	 8251.0	...
3062273	  702.2	  561.7	 8250.0	...
3062274	  701.8	  561.9	 8248.0	...
3062275	  701.6	  561.9	 8245.0	...
3062276	  701.8	  562.0	 8244.0	...
3062277	  702.0	  562.1	 8243.0	...
3062278	  702.4	  562.1	 8243.0	...
3062279	  702.7	  562.1	 8246.0	...
3062280	  702.9	  562.1	 8250.0	...
3062281	  702.9	  562.1	 8254.0	...
3062282	  703.0	  562.1	 8255.0	...
3062283	  703.1	  562.0	 8256.0	...
3062284	  703.2	  562.0	 8255.0	...
3062285	  703.2	  561.9	 8255.0	...
3062286	  702.9	  562.0	 8253.0	...
3062287	  702.7	  562.2	 8251.0	...
3062288	  702.6	  562.0	 8250.0	...
3062289	  702.4	  561.8	 8251.0	...
3062290	  702.3	  561.6	 8252.0	...
3062291	  702.2	  561.6	 8253.0	...
3062292	  702.2	  561.6	 8253.0	...
3062293	  702.2	  561.5	 8252.0	...
3062294	  702.2	  561.5	 8251.0	...
3062295	  702.3	  561.6	 8250.0	...
3062296	  702.4	  561.6	 8248.0	...
3062297	  702.6	  561.7	 8246.0	...
3062298	  702.6	  561.6	 8244.0	...
3062299	  702.3	  561.4	 8244.0	...
3062300	  701.7	  561.3	 8246.0	...
3062301	  701.2	  561.3	 8249.0	...
3062302	  701.0	  561.3	 8251.0	...
3062303	  701.0	  561.4	 8252.0	...
3062304	  701.0	  561.4	 8252.0	...
3062305	  701.0	  561.5	 8255.0	...
3062306	  701.0	  561.5	 8257.0	...
3062307	  701.0	  561.4	 8259.0	...
3062308	  700.7	  561.5	 8258.0	...
3062309	  700.4	  561.7	 8257.0	...
3062310	  700.1	  562.0	 8258.0	...
3062311	  700.0	  562.0	 8260.0	...
3062312	  700.1	  561.8	 8261.0	...
3062313	  700.2	  561.6	 8261.0	...
3062314	  700.2	  561.6	 8261.0	...
3062315	  700.1	  561.4	 8262.0	...
3062316	  700.1	  561.3	 8263.0	...
3062317	  700.1	  561.3	 8264.0	...
3062318	  700.2	  561.4	 8265.0	...
3062319	  700.6	  561.6	 8266.0	...
3062320	  701.1	  561.7	 8267.0	...
3062321	  701.5	  561.8	 8268.0	...
3062322	  701.3	  561.9	 8269.0	...
3062323	  701.2	  562.0	 8269.0	...
3062324	  701.2	  562.0	 8270.0	...
3062325	  701.2	  561.9	 8271.0	...
3062326	  701.2	  561.8	 8272.0	...
3062327	  701.1	  561.8	 8271.0	...
3062328	  701.2	  561.8	 8269.0	...
3062329	  701.4	  561.7	 8270.0	...
3062330	  701.6	  561.5	 8272.0	...
3062331	  701.6	  561.3	 8275.0	...
3062332	  701.4	  561.2	 8275.0	...
3062333	  701.3	  561.0	 8274.0	...
3062334	  701.2	  560.8	 8273.0	...
3062335	  701.1	  560.7	 8272.0	...
3062336	  701.0	  560.8	 8276.0	...
3062337	  700.9	  560.8	 8279.0	...
3062338	  700.9	  560.9	 8282.0	...
3062339	  700.9	  561.3	 8282.0	...
3062340	  701.0	  561.7	 8282.0	...
3062341	  700.8	  562.0	 8282.0	...
3062342	  700.5	  561.9	 8282.0	...
3062343	  700.2	  561.9	 8282.0	...
3062344	  700.3	  561.8	 8282.0	...
3062345	  700.5	  561.8	 8282.0	...
3062346	  700.5	  561.6	 8282.0	...
3062347	  700.3	  561.4	 8279.0	...
3062348	  700.1	  561.3	 8277.0	...
3062349	  700.1	  561.2	 8274.0	...
3062350	  700.1	  561.1	 8274.0	...
3062351	  699.9	  561.3	 8271.0	...
3062352	  699.8	  561.6	 8269.0	...
3062353	  699.7	  561.9	 8265.0	...
3062354	  699.7	  561.9	 8265.0	...
3062355	  700.0	  561.9	 8264.0	...
3062356	  700.2	  562.0	 8265.0	...
3062357	  700.5	  562.1	 8268.0	...
3062358	  700.4	  562.3	 8276.0	...
3062359	  700.3	  562.5	 8284.0	...
3062360	  700.0	  562.7	 8288.0	...
3062361	  699.8	  562.8	 8289.0	...
3062362	  699.6	  562.6	 8289.0	...
3062363	  699.7	  562.4	 8291.0	...
3062364	  699.7	  562.4	 8292.0	...
3062365	  699.6	  562.6	 8292.0	...
3062366	  699.5	  562.9	 8287.0	...
3062367	  699.4	  563.1	 8281.0	...
3062368	  699.4	  563.3	 8280.0	...
3062369	  699.4	  563.2	 8284.0	...
3062370	  699.4	  563.0	 8289.0	...
3062371	  699.5	  562.7	 8290.0	...
3062372	  699.3	  563.1	 8291.0	...
3062373	  699.0	  563.5	 8289.0	...
3062374	  698.9	  563.8	 8286.0	...
3062375	  699.0	  563.6	 8285.0	...
3062376	  698.9	  563.4	 8285.0	...
3062377	  698.5	  563.4	 8286.0	...
3062378	  698.0	  563.5	 8285.0	...
3062379	  697.9	  563.6	 8287.0	...
3062380	  698.1	  563.6	 8288.0	...
3062381	  698.3	  563.9	 8287.0	...
3062382	  698.4	  564.2	 8285.0	...
3062383	  698.4	  564.6	 8283.0	...
3062384	  698.4	  564.7	 8283.0	...
3062385	  698.4	  564.7	 8282.0	...
3062386	  698.3	  564.7	 8281.0	...
3062387	  698.3	  564.3	 8279.0	...
3062388	  698.4	  564.0	 8278.0	...
3062389	  698.6	  563.8	 8278.0	...
3062390	  698.7	  563.7	 8278.0	...
3062391	  698.7	  563.7	 8278.0	...
3062392	  698.6	  563.6	 8277.0	...
3062393	  698.4	  563.6	 8276.0	...
3062394	  698.5	  563.9	 8272.0	...
3062395	  698.6	  564.2	 8270.0	...
3062396	  698.8	  564.4	 8269.0	...
3062397	  698.8	  564.4	 8271.0	...
3062398	  698.8	  564.4	 8273.0	...
3062399	  698.8	  564.4	 8274.0	...
3062400	  698.8	  564.4	 8275.0	...
3062401	  698.7	  564.4	 8277.0	...
3062402	  698.6	  564.4	 8281.0	...
3062403	  698.4	  564.5	 8279.0	...
3062404	  698.1	  564.3	 8274.0	...
3062405	  698.1	  564.1	 8269.0	...
3062406	  698.2	  563.8	 8269.0	...
3062407	  698.3	  563.8	 8268.0	...
3062408	  698.4	  563.8	 8267.0	...
3062409	  698.6	  564.3	 8268.0	...
3062410	  698.7	  564.8	 8270.0	...
3062411	  698.7	  565.4	 8271.0	...
3062412	  698.6	  565.5	 8269.0	...
3062413	  698.6	  565.3	 8267.0	...
3062414	  698.6	  565.1	 8267.0	...
3062415	  698.7	  564.9	 8266.0	...
3062416	  698.8	  565.1	 8266.0	...
3062417	  698.9	  565.2	 8266.0	...
3062418	  698.9	  565.3	 8266.0	...
3062419	  698.7	  565.3	 8266.0	...
3062420	  698.5	  565.4	 8268.0	...
3062421	  698.3	  565.7	 8269.0	...
3062422	  698.3	  566.0	 8270.0	...
3062423	  698.4	  566.4	 8270.0	...
3062424	  698.4	  566.6	 8269.0	...
3062425	  698.6	  566.7	 8267.0	...
3062426	  698.7	  566.6	 8266.0	...
3062427	  698.8	  566.5	 8263.0	...
3062428	  698.8	  566.5	 8259.0	...
3062429	  698.6	  566.6	 8256.0	...
3062430	  698.3	  566.8	 8257.0	...
3062431	  698.1	  567.1	 8257.0	...
3062432	  698.2	  567.4	 8258.0	...
3062433	  698.4	  567.7	 8260.0	...
3062434	  698.8	  568.0	 8262.0	...
3062435	  699.1	  568.0	 8262.0	...
3062436	  699.2	  568.0	 8258.0	...
3062437	  699.1	  567.8	 8258.0	...
3062438	  699.0	  567.6	 8262.0	...
3062439	  698.9	  567.5	 8267.0	...
3062440	  698.7	  567.7	 8270.0	...
3062441	  698.5	  567.9	 8269.0	...
3062442	  698.4	  568.0	 8266.0	...
3062443	  698.6	  568.0	 8263.0	...
3062444	  698.7	  567.8	 8267.0	...
3062445	  698.6	  567.6	 8271.0	...
3062446	  698.5	  567.4	 8272.0	...
3062447	  698.5	  567.4	 8270.0	...
3062448	  698.5	  567.3	 8268.0	...
3062449	  698.5	  567.2	 8264.0	...
3062450	  698.5	  567.1	 8260.0	...
3062451	  698.4	  567.1	 8255.0	...
3062452	  698.4	  567.3	 8255.0	...
3062453	  698.8	  567.6	 8255.0	...
3062454	  699.2	  567.7	 8255.0	...
3062455	  699.5	  567.9	 8256.0	...
3062456	  699.3	  568.2	 8256.0	...
3062457	  699.1	  568.6	 8256.0	...
3062458	  699.0	  568.9	 8258.0	...
3062459	  698.9	  568.8	 8259.0	...
3062460	  698.9	  568.8	 8260.0	...
3062461	  698.9	  568.9	 8259.0	...
3062462	  699.0	  568.8	 8258.0	...
3062463	  698.7	  568.7	 8258.0	...
3062464	  698.4	  568.9	 8259.0	...
3062465	  698.1	  569.2	 8259.0	...
3062466	  698.0	  569.4	 8259.0	...
3062467	  697.8	  569.3	 8259.0	...
3062468	  697.8	  569.3	 8259.0	...
3062469	  698.1	  569.3	 8258.0	...
3062470	  698.3	  569.2	 8256.0	...
3062471	  698.6	  569.1	 8255.0	...
3062472	  698.5	  569.3	 8256.0	...
3062473	  698.4	  569.6	 8255.0	...
3062474	  698.3	  569.8	 8254.0	...
3062475	  698.2	  569.5	 8254.0	...
3062476	  698.2	  569.3	 8253.0	...
3062477	  698.2	  569.3	 8253.0	...
3062478	  698.2	  569.6	 8253.0	...
3062479	  698.2	  570.0	 8254.0	...
3062480	  698.1	  570.0	 8254.0	...
3062481	  698.0	  570.0	 8254.0	...
3062482	  698.0	  570.0	 8254.0	...
3062483	  698.0	  570.0	 8255.0	...
3062484	  697.9	  570.1	 8256.0	...
3062485	  697.7	  570.2	 8255.0	...
3062486	  697.5	  570.3	 8255.0	...
3062487	  697.5	  570.2	 8256.0	...
3062488	  697.5	  569.9	 8258.0	...
3062489	  697.5	  569.6	 8260.0	...
3062490	  697.4	  569.5	 8260.0	...
3062491	  697.3	  569.5	 8259.0	...
3062492	  697.2	  569.8	 8258.0	...
3062493	  697.1	  569.9	 8256.0	...
3062494	  697.2	  570.0	 8254.0	...
3062495	  697.2	  570.0	 8252.0	...
3062496	  697.2	  569.9	 8252.0	...
3062497	  697.2	  569.8	 8252.0	...
3062498	  697.3	  569.6	 8251.0	...
3062499	  697.3	  569.5	 8250.0	...
3062500	  697.4	  569.4	 8248.0	...
3062501	  697.4	  569.3	 8247.0	...
3062502	  697.5	  569.8	 8248.0	...
3062503	  697.4	  570.2	 8250.0	...
3062504	  697.3	  570.4	 8253.0	...
3062505	  697.1	  570.2	 8255.0	...
3062506	  696.9	  570.0	 8255.0	...
3062507	  696.6	  570.2	 8254.0	...
3062508	  696.4	  569.9	 8254.0	...
3062509	  696.3	  569.5	 8254.0	...
3062510	  696.3	  569.4	 8256.0	...
3062511	  696.3	  569.6	 8257.0	...
3062512	  696.3	  569.7	 8257.0	...
3062513	  696.3	  569.5	 8257.0	...
3062514	  696.5	  569.4	 8257.0	...
3062515	  696.8	  569.2	 8257.0	...
3062516	  697.0	  568.8	 8256.0	...
3062517	  697.0	  568.5	 8255.0	...
3062518	  696.9	  568.4	 8255.0	...
3062519	  697.0	  568.6	 8257.0	...
3062520	  697.0	  568.7	 8259.0	...
3062521	  697.0	  568.7	 8258.0	...
3062522	  696.9	  568.7	 8256.0	...
3062523	  696.8	  568.7	 8254.0	...
3062524	  696.8	  568.7	 8255.0	...
3062525	  696.8	  568.8	 8251.0	...
3062526	  696.4	  569.0	 8248.0	...
3062527	  696.0	  569.5	 8244.0	...
3062528	  696.1	  569.9	 8244.0	...
3062529	  696.5	  569.9	 8245.0	...
3062530	  696.6	  569.6	 8246.0	...
3062531	  696.4	  569.5	 8246.0	...
3062532	  696.1	  569.8	 8246.0	...
3062533	  696.1	  570.1	 8247.0	...
3062534	  696.1	  570.2	 8248.0	...
3062535	  696.1	  570.1	 8248.0	...
3062536	  696.2	  569.9	 8249.0	...
3062537	  696.3	  569.7	 8249.0	...
3062538	  696.4	  569.7	 8249.0	...
3062539	  696.3	  569.8	 8249.0	...
3062540	  696.2	  569.9	 8248.0	...
3062541	  696.2	  570.1	 8248.0	...
3062542	  696.2	  570.1	 8249.0	...
3062543	  696.2	  570.5	 8251.0	...
3062544	  696.3	  571.0	 8255.0	...
3062545	  696.4	  571.2	 8259.0	...
3062546	  696.7	  571.3	 8260.0	...
3062547	  696.8	  571.2	 8260.0	...
3062548	  696.9	  571.4	 8260.0	...
3062549	  696.8	  571.8	 8261.0	...
3062550	  696.7	  572.2	 8261.0	...
3062551	  696.4	  572.4	 8262.0	...
3062552	  696.3	  572.4	 8264.0	...
3062553	  696.2	  572.5	 8265.0	...
3062554	  696.1	  572.7	 8264.0	...
3062555	  695.8	  572.9	 8261.0	...
3062556	  695.2	  572.9	 8259.0	...
3062557	  694.7	  573.2	 8259.0	...
3062558	  694.8	  573.6	 8259.0	...
3062559	  695.0	  573.7	 8258.0	...
3062560	  695.3	  573.5	 8258.0	...
3062561	  695.2	  573.3	 8257.0	...
3062562	  695.2	  572.9	 8258.0	...
3062563	  695.3	  572.2	 8254.0	...
3062564	  695.4	  571.2	 8250.0	...
3062565	  695.6	  570.4	 8246.0	...
3062566	  695.6	  568.9	 8245.0	...
3062567	  695.6	  567.8	 8243.0	...
3062568	  695.6	  566.4	 8239.0	...
3062569	  695.6	  565.4	 8233.0	...
3062570	  695.6	  563.8	 8227.0	...
3062571	  695.5	  562.3	 8224.0	...
3062572	  695.5	  561.0	 8222.0	...
3062573	  695.1	  559.8	 8219.0	...
3062574	  694.8	  558.9	 8211.0	...
3062575	  694.5	  557.2	 8206.0	...
3062576	  694.5	  555.6	 8198.0	...
3062577	  694.5	  553.8	 8192.0	...
3062578	  694.5	  552.4	 8184.0	...
EFIX R   3062031	3062578	548	  700.3	  565.8	   8227
SSACC R  3062579
3062579	  694.4	  551.2	 8180.0	...
3062580	  694.3	  549.1	 8179.0	...
3062581	  694.2	  547.5	 8173.0	...
3062582	  694.2	  545.5	 8162.0	...
3062583	  694.3	  544.1	 8146.0	...
3062584	  694.3	  542.4	 8133.0	...
3062585	  694.3	  540.1	 8124.0	...
3062586	  694.5	  537.9	 8109.0	...
3062587	  694.7	  535.6	 8092.0	...
3062588	  694.8	  533.4	 8076.0	...
3062589	  694.6	  531.4	 8068.0	...
3062590	  694.4	  529.1	 8064.0	...
3062591	  694.3	  527.4	 8055.0	...
3062592	  694.4	  525.5	 8045.0	...
3062593	  694.7	  524.3	 8034.0	...
3062594	  694.9	  523.0	 8025.0	...
3062595	  694.8	  521.2	 8013.0	...
3062596	  694.5	  519.6	 7999.0	...
3062597	  694.2	  518.1	 7988.0	...
3062598	  694.1	  517.1	 7979.0	...
3062599	  694.2	  516.5	 7970.0	...
3062600	  694.4	  516.6	 7957.0	...
3062601	  694.4	  517.1	 7941.0	...
3062602	  694.5	  517.3	 7923.0	...
3062603	  694.6	  516.9	 7905.0	...
3062604	  694.6	  515.3	 7893.0	...
3062605	  693.8	  512.7	 7891.0	...
3062606	  692.7	  509.3	 7893.0	...
3062607	  691.4	  506.1	 7899.0	...
3062608	  690.9	  504.2	 7902.0	...
3062609	  690.9	  503.9	 7891.0	...
3062610	  691.6	  508.6	 7858.0	...
3062611	  692.9	  518.6	 7799.0	...
3062612	  694.9	  536.2	 7736.0	...
3062613	  698.7	  558.2	 7666.0	...
3062614	  702.5	  585.0	 7581.0	...
3062615	  707.5	  615.3	 7474.0	...
3062616	  712.1	  650.5	 7349.0	...
3062617	  720.4	  689.8	 7212.0	...
3062618	  729.5	  732.4	 7060.0	...
3062619	  739.3	  778.4	 6891.0	...
3062620	  748.2	  826.3	 6718.0	...
3062621	  757.4	  876.4	 6539.0	...
3062622	  769.2	  928.6	 6353.0	...
3062623	  783.1	  983.0	 6157.0	...
3062624	  800.8	 1041.4	 5947.0	...
3062625	  821.3	 1105.4	 5714.0	...
3062626	  845.9	 1175.2	 5454.0	...
3062627	  875.4	 1249.0	 5171.0	...
3062628	  908.1	 1323.6	 4877.0	...
3062629	  945.5	 1402.7	 4550.0	...
3062630	  988.3	 1487.1	 4186.0	...
3062631	 1038.2	 1577.6	 3805.0	...
3062632	 1090.4	 1668.0	 3443.0	...
3062633	 1125.9	 1727.8	 3216.0	...
3062634	 1142.4	 1757.3	 3107.0	...
3062635	 1142.4	 1757.3	 3107.0	...
SBLINK R 3062636
3062636	   .	   .	    0.0	...
3062637	   .	   .	    0.0	...
3062638	   .	   .	    0.0	...
3062639	   .	   .	    0.0	...
3062640	   .	   .	    0.0	...
3062641	   .	   .	    0.0	...
3062642	   .	   .	    0.0	...
3062643	   .	   .	    0.0	...
3062644	   .	   .	    0.0	...
3062645	   .	   .	    0.0	...
3062646	   .	   .	    0.0	...
3062647	   .	   .	    0.0	...
3062648	   .	   .	    0.0	...
3062649	   .	   .	    0.0	...
3062650	   .	   .	    0.0	...
3062651	   .	   .	    0.0	...
3062652	   .	   .	    0.0	...
3062653	   .	   .	    0.0	...
3062654	   .	   .	    0.0	...
3062655	   .	   .	    0.0	...
3062656	   .	   .	    0.0	...
3062657	   .	   .	    0.0	...
3062658	   .	   .	    0.0	...
3062659	   .	   .	    0.0	...
3062660	   .	   .	    0.0	...
3062661	   .	   .	    0.0	...
3062662	   .	   .	    0.0	...
3062663	   .	   .	    0.0	...
3062664	   .	   .	    0.0	...
3062665	   .	   .	    0.0	...
3062666	   .	   .	    0.0	...
3062667	   .	   .	    0.0	...
3062668	   .	   .	    0.0	...
3062669	   .	   .	    0.0	...
3062670	   .	   .	    0.0	...
3062671	   .	   .	    0.0	...
3062672	   .	   .	    0.0	...
3062673	   .	   .	    0.0	...
3062674	   .	   .	    0.0	...
3062675	   .	   .	    0.0	...
3062676	   .	   .	    0.0	...
3062677	   .	   .	    0.0	...
3062678	   .	   .	    0.0	...
3062679	   .	   .	    0.0	...
3062680	   .	   .	    0.0	...
3062681	   .	   .	    0.0	...
3062682	   .	   .	    0.0	...
3062683	   .	   .	    0.0	...
3062684	   .	   .	    0.0	...
3062685	   .	   .	    0.0	...
3062686	   .	   .	    0.0	...
3062687	   .	   .	    0.0	...
3062688	   .	   .	    0.0	...
3062689	   .	   .	    0.0	...
3062690	   .	   .	    0.0	...
3062691	   .	   .	    0.0	...
3062692	   .	   .	    0.0	...
3062693	   .	   .	    0.0	...
3062694	   .	   .	    0.0	...
3062695	   .	   .	    0.0	...
3062696	   .	   .	    0.0	...
3062697	   .	   .	    0.0	...
3062698	   .	   .	    0.0	...
3062699	   .	   .	    0.0	...
3062700	   .	   .	    0.0	...
3062701	   .	   .	    0.0	...
3062702	   .	   .	    0.0	...
3062703	   .	   .	    0.0	...
3062704	   .	   .	    0.0	...
3062705	   .	   .	    0.0	...
3062706	   .	   .	    0.0	...
3062707	   .	   .	    0.0	...
3062708	   .	   .	    0.0	...
3062709	   .	   .	    0.0	...
3062710	   .	   .	    0.0	...
3062711	   .	   .	    0.0	...
3062712	   .	   .	    0.0	...
3062713	   .	   .	    0.0	...
3062714	   .	   .	    0.0	...
3062715	   .	   .	    0.0	...
3062716	   .	   .	    0.0	...
3062717	   .	   .	    0.0	...
3062718	   .	   .	    0.0	...
3062719	   .	   .	    0.0	...
3062720	   .	   .	    0.0	...
3062721	   .	   .	    0.0	...
3062722	   .	   .	    0.0	...
3062723	   .	   .	    0.0	...
3062724	   .	   .	    0.0	...
3062725	   .	   .	    0.0	...
3062726	   .	   .	    0.0	...
3062727	   .	   .	    0.0	...
3062728	   .	   .	    0.0	...
3062729	   .	   .	    0.0	...
3062730	   .	   .	    0.0	...
3062731	   .	   .	    0.0	...
3062732	   .	   .	    0.0	...
3062733	   .	   .	    0.0	...
3062734	   .	   .	    0.0	...
3062735	   .	   .	    0.0	...
3062736	   .	   .	    0.0	...
3062737	   .	   .	    0.0	...
3062738	   .	   .	    0.0	...
3062739	   .	   .	    0.0	...
3062740	   .	   .	    0.0	...
3062741	   .	   .	    0.0	...
3062742	   .	   .	    0.0	...
3062743	   .	   .	    0.0	...
3062744	   .	   .	    0.0	...
3062745	   .	   .	    0.0	...
3062746	   .	   .	    0.0	...
3062747	   .	   .	    0.0	...
3062748	   .	   .	    0.0	...
3062749	   .	   .	    0.0	...
3062750	   .	   .	    0.0	...
3062751	   .	   .	    0.0	...
3062752	   .	   .	    0.0	...
EBLINK R 3062636	3062752	117
3062753	 1219.4	 1856.7	 2841.0	...
3062754	 1219.4	 1856.7	 2841.0	...
3062755	 1215.1	 1845.8	 2891.0	...
3062756	 1200.6	 1824.9	 2982.0	...
3062757	 1179.0	 1792.6	 3121.0	...
3062758	 1152.5	 1759.2	 3265.0	...
3062759	 1126.1	 1723.2	 3425.0	...
3062760	 1098.1	 1686.8	 3590.0	...
3062761	 1070.9	 1649.8	 3762.0	...
3062762	 1046.3	 1614.7	 3929.0	...
3062763	 1024.0	 1579.3	 4091.0	...
3062764	 1004.4	 1545.2	 4241.0	...
3062765	  985.7	 1511.0	 4389.0	...
3062766	  968.6	 1479.1	 4535.0	...
3062767	  950.8	 1448.2	 4678.0	...
3062768	  935.3	 1418.9	 4812.0	...
3062769	  920.4	 1389.8	 4938.0	...
3062770	  907.5	 1363.0	 5059.0	...
3062771	  894.9	 1337.1	 5173.0	...
3062772	  883.3	 1311.9	 5287.0	...
3062773	  872.0	 1286.0	 5397.0	...
3062774	  861.7	 1260.7	 5507.0	...
3062775	  852.2	 1237.0	 5613.0	...
3062776	  843.2	 1213.0	 5723.0	...
3062777	  835.1	 1190.1	 5813.0	...
3062778	  826.5	 1166.7	 5902.0	...
3062779	  819.0	 1144.8	 5989.0	...
3062780	  811.0	 1122.5	 6094.0	...
3062781	  803.4	 1101.2	 6197.0	...
3062782	  795.8	 1080.4	 6288.0	...
3062783	  789.2	 1062.3	 6371.0	...
3062784	  782.0	 1043.2	 6448.0	...
3062785	  775.1	 1025.5	 6523.0	...
3062786	  768.5	 1006.9	 6602.0	...
3062787	  763.9	  990.6	 6673.0	...
3062788	  759.7	  974.9	 6746.0	...
3062789	  755.6	  959.3	 6804.0	...
3062790	  751.4	  943.4	 6874.0	...
3062791	  747.3	  928.4	 6933.0	...
3062792	  743.1	  914.2	 6998.0	...
3062793	  739.2	  900.3	 7055.0	...
3062794	  736.1	  887.2	 7111.0	...
3062795	  733.0	  874.4	 7158.0	...
3062796	  730.4	  861.8	 7206.0	...
3062797	  727.8	  849.7	 7249.0	...
3062798	  726.2	  837.9	 7292.0	...
3062799	  724.3	  826.5	 7335.0	...
3062800	  723.0	  815.6	 7384.0	...
3062801	  722.2	  805.5	 7419.0	...
3062802	  721.9	  796.2	 7453.0	...
3062803	  720.9	  786.4	 7487.0	...
3062804	  719.6	  776.8	 7531.0	...
3062805	  718.4	  767.1	 7569.0	...
3062806	  717.4	  757.9	 7608.0	...
3062807	  716.4	  748.1	 7647.0	...
3062808	  713.8	  738.1	 7687.0	...
3062809	  711.5	  727.7	 7723.0	...
3062810	  709.0	  718.3	 7763.0	...
3062811	  707.8	  710.7	 7798.0	...
3062812	  706.7	  702.7	 7836.0	...
3062813	  705.6	  694.7	 7869.0	...
3062814	  704.2	  685.9	 7903.0	...
3062815	  702.9	  678.4	 7933.0	...
3062816	  701.5	  670.7	 7960.0	...
3062817	  700.5	  664.1	 7983.0	...
3062818	  699.6	  657.2	 8006.0	...
3062819	  698.7	  651.4	 8031.0	...
3062820	  698.0	  645.9	 8051.0	...
3062821	  697.4	  640.4	 8072.0	...
3062822	  696.9	  634.9	 8087.0	...
3062823	  696.1	  630.2	 8111.0	...
3062824	  695.1	  625.6	 8125.0	...
3062825	  694.2	  620.9	 8140.0	...
ESACC R  3062579	3062825	247	  694.4	  551.2	  694.2	  620.9	   1.48	   1387
SFIX R   3062826
3062826	  693.6	  616.9	 8153.0	...
3062827	  693.0	  612.8	 8168.0	...
3062828	  692.7	  610.0	 8179.0	...
3062829	  692.2	  606.2	 8189.0	...
3062830	  692.1	  603.6	 8196.0	...
3062831	  691.7	  600.3	 8204.0	...
3062832	  691.2	  598.2	 8211.0	...
3062833	  690.6	  596.0	 8217.0	...
3062834	  690.3	  594.0	 8224.0	...
3062835	  690.2	  592.0	 8230.0	...
3062836	  689.8	  590.1	 8235.0	...
3062837	  689.3	  589.1	 8240.0	...
3062838	  688.9	  588.1	 8242.0	...
3062839	  688.9	  587.7	 8245.0	...
3062840	  688.9	  587.4	 8245.0	...
3062841	  689.0	  586.7	 8246.0	...
3062842	  689.0	  586.1	 8247.0	...
3062843	  688.6	  585.9	 8250.0	...
3062844	  688.3	  586.2	 8252.0	...
3062845	  688.2	  586.3	 8254.0	...
3062846	  688.3	  586.4	 8255.0	...
3062847	  688.2	  586.9	 8252.0	...
3062848	  688.1	  587.5	 8249.0	...
3062849	  687.9	  588.6	 8246.0	...
3062850	  687.9	  589.1	 8247.0	...
3062851	  687.9	  590.3	 8248.0	...
3062852	  688.1	  591.4	 8245.0	...
3062853	  688.5	  593.1	 8241.0	...
3062854	  689.0	  594.0	 8238.0	...
3062855	  689.7	  595.0	 8239.0	...
3062856	  690.3	  595.3	 8239.0	...
3062857	  690.5	  595.8	 8238.0	...
3062858	  690.3	  596.1	 8237.0	...
3062859	  689.9	  596.3	 8232.0	...
3062860	  689.7	  596.4	 8228.0	...
3062861	  689.6	  596.1	 8224.0	...
3062862	  689.7	  595.6	 8224.0	...
3062863	  689.7	  595.1	 8225.0	...
3062864	  689.7	  594.6	 8227.0	...
3062865	  689.7	  594.3	 8232.0	...
3062866	  689.7	  594.1	 8236.0	...
3062867	  689.4	  594.0	 8240.0	...
3062868	  689.1	  593.8	 8239.0	...
3062869	  689.1	  593.5	 8238.0	...
3062870	  689.3	  593.2	 8236.0	...
3062871	  689.4	  593.0	 8236.0	...
3062872	  689.1	  592.5	 8238.0	...
3062873	  688.9	  592.0	 8240.0	...
3062874	  688.7	  591.6	 8242.0	...
3062875	  688.6	  591.0	 8243.0	...
3062876	  688.5	  590.4	 8244.0	...
3062877	  688.4	  589.7	 8242.0	...
3062878	  688.3	  589.4	 8240.0	...
3062879	  688.3	  589.2	 8241.0	...
3062880	  688.2	  588.4	 8243.0	...
3062881	  688.4	  588.0	 8246.0	...
3062882	  688.5	  587.5	 8244.0	...
3062883	  688.5	  587.5	 8241.0	...
3062884	  688.3	  587.4	 8240.0	...
3062885	  688.1	  587.2	 8240.0	...
3062886	  688.2	  586.9	 8243.0	...
3062887	  688.2	  586.5	 8243.0	...
3062888	  688.2	  586.3	 8243.0	...
3062889	  688.4	  586.1	 8242.0	...
3062890	  688.4	  585.9	 8241.0	...
3062891	  688.5	  585.5	 8240.0	...
3062892	  688.5	  584.8	 8241.0	...
3062893	  688.3	  584.1	 8246.0	...
3062894	  688.1	  583.7	 8251.0	...
3062895	  687.9	  583.6	 8255.0	...
MSG	3062896 0000 _ Experiment Start
3062896	  687.9	  583.7	 8255.0	...
3062897	  688.0	  583.9	 8255.0	...
3062898	  688.6	  583.9	 8255.0	...
3062899	  689.2	  583.9	 8257.0	...
3062900	  689.5	  583.7	 8259.0	...
3062901	  689.7	  583.7	 8261.0	...
3062902	  689.9	  583.5	 8262.0	...
3062903	  690.1	  583.3	 8261.0	...
3062904	  690.1	  583.2	 8261.0	...
3062905	  690.2	  583.4	 8259.0	...
3062906	  690.2	  583.6	 8260.0	...
3062907	  690.1	  583.7	 8261.0	...
3062908	  690.0	  583.6	 8264.0	...
3062909	  689.9	  583.6	 8265.0	...
3062910	  689.8	  583.6	 8264.0	...
3062911	  689.7	  583.6	 8264.0	...
3062912	  689.7	  583.5	 8263.0	...
3062913	  689.8	  583.0	 8263.0	...
3062914	  689.9	  582.5	 8267.0	...
3062915	  690.0	  582.0	 8271.0	...
3062916	  690.1	  582.0	 8274.0	...
3062917	  690.7	  582.2	 8272.0	...
3062918	  691.2	  582.4	 8268.0	...
3062919	  691.6	  582.6	 8263.0	...
3062920	  691.6	  582.2	 8259.0	...
3062921	  691.4	  581.6	 8260.0	...
3062922	  691.3	  580.6	 8262.0	...
3062923	  691.4	  579.9	 8265.0	...
3062924	  691.5	  579.2	 8267.0	...
3062925	  691.7	  578.7	 8269.0	...
3062926	  691.8	  578.1	 8270.0	...
3062927	  691.8	  577.5	 8268.0	...
3062928	  691.8	  577.0	 8266.0	...
3062929	  691.8	  576.7	 8262.0	...
3062930	  691.8	  576.0	 8259.0	...
3062931	  692.0	  575.2	 8256.0	...
3062932	  692.3	  573.4	 8254.0	...
3062933	  692.5	  572.3	 8254.0	...
3062934	  692.4	  571.2	 8252.0	...
3062935	  692.2	  571.0	 8244.0	...
3062936	  691.7	  570.2	 8232.0	...
3062937	  691.3	  569.1	 8221.0	...
3062938	  691.2	  567.6	 8213.0	...
3062939	  691.2	  566.5	 8206.0	...
3062940	  691.3	  565.0	 8200.0	...
3062941	  691.2	  563.1	 8195.0	...
3062942	  691.2	  561.4	 8188.0	...
3062943	  691.1	  559.9	 8179.0	...
3062944	  691.0	  558.6	 8165.0	...
3062945	  690.8	  557.1	 8155.0	...
3062946	  690.5	  555.7	 8146.0	...
3062947	  689.6	  554.3	 8141.0	...
3062948	  688.8	  552.5	 8132.0	...
3062949	  688.2	  550.2	 8123.0	...
EFIX R   3062826	3062949	124	  689.9	  584.7	   8237
SSACC R  3062950
3062950	  688.0	  547.8	 8113.0	...
3062951	  687.6	  545.4	 8102.0	...
3062952	  687.1	  543.3	 8090.0	...
3062953	  686.7	  541.0	 8076.0	...
3062954	  686.5	  539.5	 8061.0	...
3062955	  686.2	  537.4	 8050.0	...
3062956	  685.9	  534.9	 8037.0	...
3062957	  685.7	  531.8	 8025.0	...
3062958	  685.1	  529.2	 8011.0	...
3062959	  684.5	  526.8	 7997.0	...
ESACC R  3062950	3062959	10	  688.0	  547.8	  684.5	  526.8	   0.45	     51
SFIX R   3062960
3062960	  684.1	  525.0	 7988.0	...
3062961	  683.9	  522.1	 7977.0	...
3062962	  683.8	  519.9	 7967.0	...
3062963	  683.6	  517.5	 7957.0	...
3062964	  683.6	  516.0	 7945.0	...
3062965	  683.6	  513.9	 7939.0	...
3062966	  683.5	  511.5	 7921.0	...
3062967	  683.4	  509.3	 7905.0	...
3062968	  683.2	  507.2	 7885.0	...
3062969	  683.1	  504.9	 7874.0	...
3062970	  683.0	  502.6	 7862.0	...
3062971	  682.9	  500.5	 7849.0	...
3062972	  682.9	  498.2	 7837.0	...
3062973	  682.8	  496.2	 7831.0	...
3062974	  682.3	  493.9	 7822.0	...
3062975	  681.8	  492.2	 7815.0	...
3062976	  681.1	  489.9	 7806.0	...
3062977	  681.0	  488.8	 7798.0	...
3062978	  681.0	  487.7	 7790.0	...
3062979	  681.1	  485.9	 7784.0	...
3062980	  681.3	  484.1	 7780.0	...
3062981	  681.4	  482.7	 7774.0	...
3062982	  681.5	  482.4	 7764.0	...
3062983	  681.6	  481.7	 7758.0	...
3062984	  681.1	  480.4	 7754.0	...
3062985	  680.7	  479.3	 7753.0	...
3062986	  680.3	  478.4	 7748.0	...
3062987	  680.4	  477.7	 7743.0	...
3062988	  680.4	  476.7	 7733.0	...
3062989	  680.3	  475.8	 7725.0	...
3062990	  680.3	  475.1	 7717.0	...
3062991	  680.3	  474.6	 7716.0	...
3062992	  680.4	  473.7	 7714.0	...
3062993	  680.2	  472.9	 7711.0	...
3062994	  679.9	  472.3	 7704.0	...
3062995	  679.7	  472.2	 7700.0	...
3062996	  679.8	  471.5	 7695.0	...
3062997	  680.0	  470.8	 7694.0	...
3062998	  680.4	  470.1	 7695.0	...
3062999	  680.7	  469.9	 7695.0	...
3063000	  680.9	  469.6	 7695.0	...
3063001	  680.9	  469.3	 7694.0	...
3063002	  680.9	  469.2	 7693.0	...
3063003	  680.9	  469.0	 7692.0	...
3063004	  680.5	  469.0	 7691.0	...
3063005	  680.1	  469.0	 7688.0	...
3063006	  679.7	  468.6	 7682.0	...
3063007	  679.6	  468.2	 7677.0	...
3063008	  679.8	  467.3	 7673.0	...
3063009	  679.9	  466.4	 7673.0	...
3063010	  680.0	  465.7	 7667.0	...
3063011	  679.8	  465.1	 7661.0	...
3063012	  679.6	  464.8	 7655.0	...
3063013	  679.6	  464.3	 7654.0	...
3063014	  679.8	  463.9	 7654.0	...
3063015	  680.1	  462.8	 7650.0	...
3063016	  680.2	  462.0	 7643.0	...
3063017	  680.2	  460.5	 7637.0	...
3063018	  680.2	  459.7	 7633.0	...
3063019	  680.0	  458.9	 7632.0	...
3063020	  679.7	  458.5	 7629.0	...
3063021	  679.5	  458.1	 7627.0	...
3063022	  679.6	  457.7	 7625.0	...
3063023	  679.6	  457.4	 7623.0	...
3063024	  679.9	  457.3	 7620.0	...
3063025	  680.2	  457.2	 7618.0	...
3063026	  680.0	  456.7	 7618.0	...
3063027	  679.7	  456.3	 7617.0	...
3063028	  679.3	  456.2	 7616.0	...
3063029	  679.3	  456.4	 7618.0	...
3063030	  679.3	  456.5	 7621.0	...
3063031	  679.3	  456.4	 7623.0	...
3063032	  679.5	  456.5	 7622.0	...
3063033	  679.6	  456.7	 7621.0	...
3063034	  679.5	  456.8	 7621.0	...
3063035	  679.2	  457.0	 7624.0	...
3063036	  679.1	  457.3	 7627.0	...
3063037	  679.3	  457.0	 7628.0	...
3063038	  679.5	  456.6	 7628.0	...
3063039	  679.7	  456.2	 7629.0	...
3063040	  679.7	  456.1	 7628.0	...
3063041	  679.8	  456.0	 7627.0	...
3063042	  680.0	  456.0	 7627.0	...
3063043	  680.1	  456.0	 7627.0	...
3063044	  680.0	  455.8	 7626.0	...
3063045	  680.0	  455.5	 7626.0	...
3063046	  680.0	  455.2	 7625.0	...
3063047	  679.9	  455.1	 7625.0	...
3063048	  679.9	  455.2	 7624.0	...
3063049	  679.8	  455.0	 7625.0	...
3063050	  679.8	  454.8	 7625.0	...
3063051	  679.7	  454.6	 7626.0	...
3063052	  679.5	  454.7	 7618.0	...
3063053	  679.5	  454.9	 7610.0	...
3063054	  679.7	  455.1	 7602.0	...
3063055	  679.8	  455.3	 7606.0	...
3063056	  679.8	  455.4	 7610.0	...
3063057	  679.9	  455.6	 7614.0	...
3063058	  680.0	  455.2	 7614.0	...
3063059	  679.8	  454.7	 7615.0	...
3063060	  679.5	  454.2	 7614.0	...
3063061	  679.0	  454.3	 7612.0	...
3063062	  678.9	  454.4	 7611.0	...
3063063	  679.0	  454.4	 7611.0	...
3063064	  679.3	  454.4	 7612.0	...
3063065	  679.6	  454.4	 7612.0	...
3063066	  679.5	  454.5	 7611.0	...
3063067	  679.3	  454.5	 7611.0	...
3063068	  679.0	  454.3	 7610.0	...
3063069	  678.8	  453.9	 7610.0	...
3063070	  678.7	  453.5	 7612.0	...
3063071	  678.7	  453.4	 7613.0	...
3063072	  678.6	  453.5	 7615.0	...
3063073	  678.9	  453.4	 7615.0	...
3063074	  679.2	  453.3	 7615.0	...
3063075	  679.5	  453.2	 7615.0	...
3063076	  679.6	  452.9	 7615.0	...
3063077	  679.7	  452.7	 7614.0	...
3063078	  679.8	  451.9	 7614.0	...
3063079	  679.9	  451.5	 7610.0	...
3063080	  679.8	  450.9	 7605.0	...
3063081	  679.7	  450.6	 7599.0	...
3063082	  679.7	  450.2	 7598.0	...
3063083	  679.7	  449.8	 7596.0	...
3063084	  679.4	  449.5	 7593.0	...
3063085	  679.1	  449.1	 7592.0	...
3063086	  678.7	  448.8	 7592.0	...
3063087	  678.7	  448.5	 7593.0	...
3063088	  678.8	  448.2	 7590.0	...
3063089	  678.7	  447.9	 7587.0	...
3063090	  678.6	  447.6	 7586.0	...
3063091	  678.4	  447.6	 7587.0	...
3063092	  677.9	  447.2	 7588.0	...
3063093	  677.5	  446.9	 7587.0	...
3063094	  677.3	  446.5	 7586.0	...
3063095	  677.5	  446.5	 7585.0	...
3063096	  677.8	  446.2	 7586.0	...
3063097	  677.9	  445.9	 7588.0	...
3063098	  677.9	  445.3	 7588.0	...
3063099	  678.0	  444.9	 7586.0	...
3063100	  678.0	  444.1	 7584.0	...
3063101	  678.5	  443.6	 7581.0	...
3063102	  679.0	  443.2	 7578.0	...
3063103	  679.4	  443.1	 7575.0	...
3063104	  679.4	  442.8	 7574.0	...
3063105	  679.5	  442.2	 7572.0	...
3063106	  679.5	  441.6	 7570.0	...
3063107	  679.6	  441.3	 7567.0	...
3063108	  679.7	  441.1	 7565.0	...
MSG	3063109 0000 _ Number On
3063109	  679.9	  440.6	 7567.0	...
3063110	  680.1	  440.2	 7570.0	...
3063111	  680.3	  439.8	 7573.0	...
3063112	  679.9	  439.8	 7574.0	...
3063113	  679.5	  439.7	 7574.0	...
3063114	  679.0	  439.7	 7573.0	...
3063115	  678.9	  439.7	 7573.0	...
3063116	  678.5	  439.9	 7574.0	...
3063117	  678.2	  440.1	 7574.0	...
3063118	  678.0	  440.2	 7570.0	...
3063119	  678.2	  440.1	 7566.0	...
3063120	  678.0	  440.0	 7565.0	...
3063121	  677.8	  439.9	 7568.0	...
3063122	  677.3	  439.9	 7572.0	...
3063123	  677.2	  439.4	 7573.0	...
3063124	  677.2	  438.7	 7574.0	...
3063125	  677.4	  438.0	 7574.0	...
3063126	  677.6	  437.6	 7575.0	...
3063127	  677.7	  437.3	 7576.0	...
3063128	  677.8	  437.1	 7576.0	...
3063129	  678.0	  437.1	 7575.0	...
3063130	  677.9	  437.2	 7575.0	...
3063131	  677.8	  437.0	 7574.0	...
3063132	  677.6	  436.5	 7572.0	...
3063133	  677.5	  436.0	 7571.0	...
3063134	  677.7	  436.0	 7570.0	...
3063135	  677.9	  436.2	 7570.0	...
3063136	  678.1	  436.3	 7570.0	...
3063137	  678.2	  436.2	 7571.0	...
3063138	  678.3	  436.0	 7573.0	...
3063139	  678.3	  435.9	 7576.0	...
3063140	  678.2	  435.8	 7580.0	...
3063141	  678.4	  435.8	 7579.0	...
3063142	  678.6	  435.7	 7574.0	...
3063143	  678.8	  435.7	 7571.0	...
3063144	  678.6	  435.5	 7572.0	...
3063145	  678.5	  435.3	 7573.0	...
3063146	  678.4	  435.1	 7573.0	...
3063147	  678.1	  434.9	 7573.0	...
3063148	  677.8	  434.7	 7573.0	...
3063149	  677.4	  434.8	 7575.0	...
3063150	  677.4	  435.2	 7577.0	...
3063151	  677.2	  435.2	 7579.0	...
3063152	  676.9	  435.0	 7580.0	...
3063153	  676.5	  434.7	 7580.0	...
3063154	  676.5	  434.8	 7579.0	...
3063155	  676.2	  434.9	 7578.0	...
3063156	  676.0	  434.8	 7577.0	...
3063157	  675.7	  434.7	 7579.0	...
3063158	  675.8	  434.7	 7580.0	...
3063159	  675.9	  435.4	 7581.0	...
3063160	  675.7	  436.0	 7580.0	...
3063161	  675.6	  436.5	 7585.0	...
3063162	  675.5	  436.5	 7590.0	...
3063163	  675.5	  436.5	 7595.0	...
3063164	  675.6	  436.5	 7596.0	...
3063165	  675.7	  436.5	 7596.0	...
3063166	  675.8	  436.5	 7596.0	...
3063167	  675.9	  436.4	 7596.0	...
3063168	  676.0	  436.3	 7595.0	...
3063169	  676.0	  436.2	 7595.0	...
3063170	  675.8	  435.9	 7595.0	...
3063171	  675.7	  435.6	 7594.0	...
3063172	  675.6	  435.3	 7594.0	...
3063173	  675.7	  435.4	 7592.0	...
3063174	  676.0	  435.5	 7592.0	...
3063175	  676.2	  435.7	 7597.0	...
3063176	  676.5	  435.8	 7602.0	...
3063177	  676.7	  435.8	 7604.0	...
3063178	  676.9	  435.5	 7601.0	...
3063179	  676.9	  435.3	 7598.0	...
3063180	  676.9	  435.2	 7597.0	...
3063181	  677.0	  435.1	 7597.0	...
3063182	  677.1	  435.1	 7597.0	...
3063183	  676.7	  435.1	 7598.0	...
3063184	  676.2	  435.1	 7599.0	...
3063185	  675.8	  435.2	 7605.0	...
3063186	  675.9	  435.2	 7611.0	...
3063187	  676.1	  435.2	 7615.0	...
3063188	  676.4	  435.2	 7616.0	...
3063189	  676.4	  435.1	 7618.0	...
3063190	  676.6	  434.9	 7622.0	...
3063191	  676.6	  434.7	 7625.0	...
3063192	  676.7	  434.6	 7628.0	...
3063193	  676.6	  434.5	 7629.0	...
3063194	  676.5	  434.7	 7631.0	...
3063195	  676.4	  435.0	 7633.0	...
3063196	  676.3	  435.3	 7635.0	...
3063197	  676.1	  435.5	 7637.0	...
3063198	  676.1	  435.9	 7638.0	...
3063199	  676.1	  436.2	 7638.0	...
3063200	  676.1	  436.3	 7643.0	...
3063201	  676.3	  436.7	 7646.0	...
3063202	  676.4	  437.1	 7651.0	...
3063203	  676.5	  437.6	 7652.0	...
3063204	  676.5	  437.7	 7655.0	...
3063205	  676.5	  437.9	 7658.0	...
3063206	  676.5	  438.4	 7660.0	...
3063207	  676.6	  438.8	 7661.0	...
3063208	  676.7	  439.3	 7660.0	...
3063209	  676.8	  439.5	 7662.0	...
3063210	  676.8	  439.7	 7663.0	...
3063211	  676.9	  439.9	 7664.0	...
3063212	  676.9	  440.1	 7662.0	...
3063213	  677.4	  440.2	 7660.0	...
3063214	  678.0	  440.0	 7660.0	...
3063215	  678.5	  439.8	 7664.0	...
3063216	  678.7	  439.6	 7668.0	...
3063217	  678.8	  439.6	 7671.0	...
3063218	  678.9	  439.6	 7669.0	...
3063219	  679.0	  439.7	 7667.0	...
3063220	  679.0	  440.0	 7665.0	...
3063221	  679.0	  440.2	 7665.0	...
3063222	  679.1	  440.4	 7664.0	...
3063223	  679.1	  440.5	 7663.0	...
3063224	  679.3	  440.6	 7662.0	...
3063225	  679.3	  440.5	 7661.0	...
3063226	  679.2	  440.5	 7659.0	...
3063227	  679.1	  440.4	 7657.0	...
3063228	  679.0	  440.2	 7657.0	...
3063229	  678.9	  439.9	 7662.0	...
3063230	  678.9	  439.8	 7668.0	...
3063231	  678.8	  440.1	 7675.0	...
3063232	  679.1	  440.6	 7677.0	...
3063233	  679.4	  441.0	 7678.0	...
3063234	  679.5	  441.4	 7679.0	...
3063235	  679.4	  441.5	 7684.0	...
3063236	  679.2	  441.8	 7689.0	...
3063237	  679.1	  442.0	 7695.0	...
3063238	  679.1	  442.3	 7697.0	...
3063239	  679.2	  442.7	 7698.0	...
3063240	  679.3	  443.3	 7700.0	...
3063241	  679.3	  444.0	 7706.0	...
3063242	  679.4	  444.3	 7712.0	...
3063243	  679.5	  444.4	 7717.0	...
3063244	  679.5	  444.5	 7716.0	...
3063245	  679.7	  444.5	 7716.0	...
3063246	  679.9	  445.0	 7718.0	...
3063247	  680.0	  445.5	 7722.0	...
3063248	  679.9	  446.2	 7726.0	...
3063249	  680.0	  446.8	 7729.0	...
3063250	  680.1	  447.5	 7729.0	...
3063251	  680.3	  448.0	 7728.0	...
3063252	  680.2	  448.4	 7727.0	...
3063253	  679.8	  448.8	 7727.0	...
3063254	  679.4	  449.1	 7728.0	...
3063255	  678.9	  449.3	 7728.0	...
3063256	  678.8	  449.5	 7729.0	...
3063257	  679.2	  449.6	 7734.0	...
3063258	  679.6	  449.7	 7739.0	...
3063259	  679.9	  449.6	 7747.0	...
3063260	  679.9	  449.6	 7752.0	...
3063261	  679.9	  449.7	 7758.0	...
3063262	  679.9	  449.7	 7761.0	...
3063263	  679.9	  450.2	 7766.0	...
3063264	  679.5	  450.7	 7769.0	...
3063265	  679.2	  451.5	 7773.0	...
3063266	  678.7	  451.8	 7776.0	...
3063267	  678.6	  452.1	 7779.0	...
3063268	  678.5	  451.9	 7780.0	...
3063269	  678.5	  451.8	 7779.0	...
3063270	  678.5	  451.8	 7777.0	...
3063271	  678.6	  451.9	 7780.0	...
3063272	  678.6	  451.9	 7782.0	...
3063273	  678.7	  452.4	 7785.0	...
3063274	  678.8	  452.9	 7783.0	...
3063275	  678.8	  453.4	 7784.0	...
3063276	  678.7	  453.3	 7784.0	...
3063277	  678.7	  453.0	 7784.0	...
3063278	  678.9	  453.3	 7784.0	...
3063279	  679.2	  453.7	 7785.0	...
3063280	  679.3	  454.2	 7789.0	...
3063281	  679.5	  454.4	 7794.0	...
3063282	  679.5	  454.8	 7800.0	...
3063283	  679.5	  455.1	 7803.0	...
3063284	  679.4	  455.3	 7807.0	...
3063285	  679.3	  455.7	 7808.0	...
3063286	  679.2	  456.2	 7810.0	...
3063287	  679.2	  456.8	 7813.0	...
3063288	  679.2	  457.5	 7818.0	...
3063289	  679.2	  458.1	 7822.0	...
3063290	  679.1	  458.9	 7823.0	...
3063291	  679.0	  459.2	 7826.0	...
3063292	  678.9	  459.4	 7829.0	...
3063293	  678.9	  459.3	 7832.0	...
3063294	  678.9	  459.9	 7833.0	...
3063295	  679.3	  460.8	 7836.0	...
3063296	  679.6	  461.6	 7838.0	...
3063297	  679.8	  461.6	 7839.0	...
3063298	  679.7	  462.0	 7841.0	...
3063299	  679.6	  462.5	 7847.0	...
3063300	  679.6	  463.3	 7853.0	...
3063301	  679.5	  463.6	 7857.0	...
3063302	  679.5	  463.7	 7856.0	...
3063303	  679.6	  463.6	 7856.0	...
3063304	  679.8	  464.0	 7858.0	...
3063305	  680.2	  464.6	 7860.0	...
3063306	  680.5	  465.1	 7862.0	...
3063307	  680.6	  465.0	 7866.0	...
3063308	  680.6	  465.1	 7870.0	...
3063309	  680.7	  465.2	 7874.0	...
3063310	  680.8	  465.3	 7874.0	...
3063311	  681.2	  465.6	 7876.0	...
3063312	  681.4	  466.2	 7878.0	...
3063313	  681.5	  466.7	 7881.0	...
3063314	  681.3	  466.8	 7886.0	...
3063315	  680.9	  466.8	 7891.0	...
3063316	  680.7	  466.8	 7895.0	...
3063317	  680.6	  466.8	 7896.0	...
3063318	  680.7	  467.4	 7896.0	...
3063319	  680.7	  467.9	 7896.0	...
3063320	  680.7	  468.4	 7901.0	...
3063321	  680.8	  468.5	 7905.0	...
3063322	  680.8	  468.5	 7910.0	...
3063323	  680.4	  468.6	 7910.0	...
3063324	  680.0	  468.7	 7913.0	...
3063325	  679.7	  469.5	 7916.0	...
3063326	  679.9	  470.2	 7920.0	...
3063327	  680.1	  470.9	 7924.0	...
3063328	  679.8	  470.9	 7927.0	...
3063329	  679.5	  470.9	 7928.0	...
3063330	  679.3	  470.8	 7933.0	...
3063331	  679.5	  471.0	 7936.0	...
3063332	  679.7	  471.3	 7939.0	...
3063333	  679.8	  471.9	 7939.0	...
3063334	  679.8	  472.2	 7941.0	...
3063335	  679.8	  472.8	 7945.0	...
3063336	  679.8	  473.1	 7948.0	...
3063337	  679.7	  473.5	 7951.0	...
3063338	  679.7	  473.7	 7952.0	...
3063339	  679.4	  473.9	 7954.0	...
3063340	  679.2	  474.3	 7957.0	...
3063341	  679.1	  474.7	 7960.0	...
3063342	  679.1	  475.2	 7966.0	...
3063343	  679.2	  475.7	 7971.0	...
3063344	  679.2	  476.4	 7974.0	...
3063345	  679.2	  476.9	 7975.0	...
3063346	  679.3	  477.1	 7975.0	...
3063347	  679.3	  477.3	 7978.0	...
3063348	  679.3	  477.7	 7982.0	...
3063349	  679.4	  478.1	 7986.0	...
3063350	  679.4	  478.3	 7987.0	...
3063351	  679.4	  478.5	 7988.0	...
3063352	  679.3	  478.8	 7991.0	...
3063353	  679.3	  479.1	 7997.0	...
3063354	  679.2	  479.2	 8005.0	...
3063355	  679.3	  479.4	 8011.0	...
3063356	  679.3	  479.9	 8013.0	...
3063357	  679.2	  480.4	 8014.0	...
3063358	  679.0	  480.6	 8014.0	...
3063359	  678.8	  480.5	 8015.0	...
3063360	  678.9	  480.5	 8018.0	...
3063361	  679.0	  481.0	 8024.0	...
3063362	  679.0	  481.6	 8030.0	...
3063363	  679.0	  482.1	 8036.0	...
3063364	  679.0	  482.4	 8039.0	...
3063365	  678.9	  482.5	 8042.0	...
3063366	  679.0	  482.5	 8043.0	...
3063367	  679.1	  483.0	 8044.0	...
3063368	  679.3	  483.4	 8044.0	...
3063369	  679.6	  484.0	 8045.0	...
3063370	  679.9	  484.3	 8044.0	...
3063371	  680.1	  484.6	 8044.0	...
3063372	  680.2	  484.6	 8044.0	...
3063373	  680.2	  484.7	 8044.0	...
3063374	  680.2	  485.1	 8047.0	...
3063375	  680.2	  485.5	 8050.0	...
3063376	  680.5	  485.8	 8047.0	...
3063377	  680.9	  486.2	 8041.0	...
3063378	  681.2	  486.6	 8038.0	...
3063379	  681.5	  487.4	 8042.0	...
3063380	  681.9	  488.1	 8049.0	...
3063381	  682.4	  489.1	 8053.0	...
3063382	  682.7	  490.0	 8056.0	...
3063383	  683.1	  491.1	 8056.0	...
3063384	  683.7	  492.5	 8055.0	...
3063385	  684.6	  494.1	 8055.0	...
3063386	  685.5	  495.7	 8056.0	...
3063387	  687.1	  497.1	 8059.0	...
3063388	  688.4	  498.2	 8065.0	...
3063389	  689.9	  499.1	 8068.0	...
3063390	  690.7	  499.7	 8072.0	...
3063391	  691.2	  500.2	 8073.0	...
3063392	  691.2	  500.7	 8076.0	...
3063393	  691.1	  501.1	 8080.0	...
3063394	  691.0	  501.5	 8084.0	...
3063395	  690.8	  501.7	 8087.0	...
3063396	  690.7	  501.8	 8090.0	...
3063397	  690.7	  501.8	 8091.0	...
3063398	  690.3	  501.5	 8091.0	...
3063399	  689.9	  501.4	 8092.0	...
3063400	  689.3	  501.6	 8092.0	...
3063401	  689.0	  501.8	 8092.0	...
3063402	  688.8	  501.9	 8093.0	...
3063403	  688.7	  501.8	 8094.0	...
3063404	  688.4	  501.7	 8095.0	...
3063405	  688.1	  501.7	 8098.0	...
3063406	  688.0	  501.7	 8100.0	...
3063407	  688.3	  501.7	 8102.0	...
3063408	  688.5	  501.7	 8103.0	...
3063409	  688.8	  501.7	 8103.0	...
3063410	  689.1	  501.6	 8103.0	...
MSG	3063411 0000 _ Number Off
3063411	  689.3	  501.6	 8104.0	...
3063412	  689.2	  501.6	 8107.0	...
3063413	  689.2	  501.5	 8109.0	...
3063414	  689.3	  501.6	 8110.0	...
3063415	  689.5	  501.7	 8110.0	...
3063416	  689.4	  501.7	 8109.0	...
3063417	  689.3	  501.8	 8109.0	...
3063418	  689.3	  501.7	 8108.0	...
3063419	  689.4	  501.6	 8108.0	...
3063420	  689.6	  502.1	 8108.0	...
3063421	  689.7	  502.5	 8110.0	...
3063422	  689.9	  503.1	 8113.0	...
3063423	  690.0	  503.2	 8118.0	...
3063424	  690.1	  503.3	 8122.0	...
3063425	  690.0	  503.6	 8124.0	...
3063426	  689.6	  503.9	 8124.0	...
3063427	  689.3	  504.2	 8125.0	...
3063428	  689.2	  504.4	 8126.0	...
3063429	  689.1	  504.7	 8131.0	...
3063430	  689.1	  505.0	 8135.0	...
3063431	  689.0	  505.3	 8138.0	...
3063432	  688.8	  505.4	 8138.0	...
3063433	  688.6	  505.4	 8137.0	...
3063434	  688.7	  505.4	 8138.0	...
3063435	  689.1	  505.4	 8142.0	...
3063436	  689.4	  505.6	 8145.0	...
3063437	  689.3	  506.0	 8148.0	...
3063438	  689.2	  506.4	 8151.0	...
3063439	  689.0	  506.6	 8153.0	...
3063440	  689.0	  506.6	 8156.0	...
3063441	  689.1	  506.6	 8156.0	...
3063442	  689.2	  506.6	 8156.0	...
3063443	  689.2	  506.8	 8156.0	...
3063444	  689.2	  507.1	 8156.0	...
3063445	  689.2	  507.4	 8156.0	...
3063446	  689.2	  507.7	 8156.0	...
3063447	  689.2	  508.0	 8156.0	...
3063448	  689.3	  508.1	 8156.0	...
3063449	  689.4	  508.1	 8157.0	...
3063450	  689.3	  508.0	 8158.0	...
3063451	  689.1	  508.0	 8163.0	...
3063452	  688.9	  508.0	 8168.0	...
3063453	  688.9	  507.9	 8168.0	...
3063454	  689.0	  507.8	 8164.0	...
3063455	  689.0	  507.8	 8162.0	...
3063456	  689.1	  507.7	 8165.0	...
3063457	  689.0	  507.8	 8168.0	...
3063458	  688.9	  507.8	 8170.0	...
3063459	  688.8	  507.9	 8172.0	...
3063460	  688.7	  507.9	 8175.0	...
3063461	  688.7	  507.9	 8175.0	...
3063462	  688.8	  507.8	 8175.0	...
3063463	  688.9	  507.7	 8177.0	...
3063464	  689.0	  507.7	 8179.0	...
3063465	  689.0	  507.7	 8183.0	...
3063466	  688.9	  507.8	 8186.0	...
3063467	  688.8	  507.9	 8188.0	...
3063468	  688.8	  508.0	 8187.0	...
3063469	  688.7	  508.0	 8187.0	...
3063470	  688.7	  507.9	 8187.0	...
3063471	  688.8	  507.7	 8187.0	...
3063472	  688.9	  507.5	 8187.0	...
3063473	  688.9	  507.4	 8187.0	...
3063474	  688.9	  507.4	 8188.0	...
3063475	  688.9	  507.3	 8189.0	...
3063476	  688.9	  507.0	 8193.0	...
3063477	  689.0	  506.9	 8196.0	...
3063478	  689.1	  507.3	 8201.0	...
3063479	  689.2	  507.7	 8203.0	...
3063480	  689.2	  508.1	 8205.0	...
3063481	  689.3	  508.2	 8206.0	...
3063482	  689.4	  508.3	 8206.0	...
3063483	  689.4	  508.3	 8207.0	...
3063484	  689.4	  508.4	 8207.0	...
3063485	  689.4	  508.5	 8209.0	...
3063486	  689.2	  508.7	 8210.0	...
3063487	  689.0	  508.9	 8213.0	...
3063488	  688.9	  509.1	 8213.0	...
3063489	  689.0	  509.1	 8215.0	...
3063490	  689.0	  509.0	 8217.0	...
3063491	  689.0	  508.9	 8219.0	...
3063492	  689.1	  508.7	 8219.0	...
3063493	  689.1	  508.7	 8219.0	...
3063494	  689.2	  508.5	 8219.0	...
3063495	  689.1	  508.4	 8218.0	...
3063496	  689.1	  508.3	 8217.0	...
3063497	  689.1	  508.5	 8216.0	...
3063498	  688.8	  508.6	 8216.0	...
3063499	  688.6	  508.8	 8218.0	...
3063500	  688.4	  508.9	 8220.0	...
3063501	  688.5	  508.9	 8221.0	...
3063502	  688.6	  508.8	 8220.0	...
3063503	  688.7	  508.7	 8221.0	...
3063504	  688.6	  508.8	 8225.0	...
3063505	  688.6	  508.9	 8229.0	...
3063506	  688.7	  508.9	 8230.0	...
3063507	  688.9	  508.8	 8230.0	...
3063508	  688.8	  509.0	 8230.0	...
3063509	  688.7	  509.3	 8230.0	...
3063510	  688.5	  509.5	 8232.0	...
3063511	  688.6	  509.5	 8235.0	...
3063512	  688.7	  509.5	 8237.0	...
3063513	  688.7	  509.0	 8238.0	...
3063514	  688.9	  508.4	 8238.0	...
3063515	  689.0	  508.2	 8237.0	...
3063516	  689.0	  508.8	 8235.0	...
3063517	  689.0	  509.4	 8234.0	...
3063518	  689.0	  509.7	 8234.0	...
3063519	  689.1	  509.9	 8235.0	...
3063520	  689.2	  510.1	 8236.0	...
3063521	  689.2	  510.1	 8236.0	...
3063522	  689.3	  510.0	 8235.0	...
3063523	  689.3	  509.8	 8234.0	...
3063524	  689.3	  509.5	 8234.0	...
3063525	  689.2	  509.3	 8232.0	...
3063526	  689.1	  509.0	 8231.0	...
3063527	  689.0	  508.9	 8228.0	...
3063528	  689.0	  508.8	 8226.0	...
3063529	  689.0	  509.0	 8225.0	...
3063530	  689.0	  509.2	 8227.0	...
3063531	  689.3	  509.3	 8229.0	...
3063532	  689.6	  509.2	 8233.0	...
3063533	  689.6	  509.2	 8235.0	...
3063534	  689.4	  509.4	 8236.0	...
3063535	  689.1	  509.6	 8236.0	...
3063536	  689.1	  509.8	 8236.0	...
3063537	  689.0	  509.6	 8237.0	...
3063538	  688.9	  509.5	 8237.0	...
3063539	  688.8	  509.4	 8236.0	...
3063540	  688.8	  509.5	 8232.0	...
3063541	  688.9	  509.6	 8229.0	...
3063542	  689.0	  509.8	 8228.0	...
3063543	  689.0	  509.9	 8229.0	...
3063544	  688.9	  509.9	 8230.0	...
3063545	  689.1	  510.2	 8231.0	...
3063546	  689.2	  510.5	 8230.0	...
3063547	  689.0	  510.9	 8230.0	...
3063548	  688.6	  511.0	 8231.0	...
3063549	  688.5	  510.8	 8232.0	...
3063550	  688.7	  510.2	 8234.0	...
3063551	  688.8	  509.7	 8236.0	...
3063552	  688.7	  509.4	 8238.0	...
3063553	  688.7	  509.6	 8240.0	...
3063554	  688.6	  509.9	 8240.0	...
3063555	  688.6	  510.1	 8237.0	...
3063556	  688.6	  510.0	 8233.0	...
3063557	  688.5	  509.8	 8231.0	...
3063558	  688.5	  509.6	 8232.0	...
3063559	  688.6	  509.7	 8234.0	...
3063560	  688.7	  509.9	 8237.0	...
3063561	  688.8	  510.1	 8238.0	...
3063562	  688.8	  510.1	 8239.0	...
3063563	  688.4	  510.2	 8239.0	...
3063564	  688.0	  510.2	 8239.0	...
3063565	  687.8	  509.8	 8239.0	...
3063566	  688.1	  509.4	 8242.0	...
3063567	  688.3	  509.0	 8243.0	...
3063568	  688.4	  508.9	 8246.0	...
3063569	  688.4	  508.9	 8247.0	...
3063570	  688.2	  509.0	 8248.0	...
3063571	  688.0	  509.2	 8248.0	...
3063572	  687.6	  509.5	 8248.0	...
3063573	  687.4	  509.4	 8248.0	...
3063574	  687.4	  509.2	 8248.0	...
3063575	  687.7	  508.9	 8248.0	...
3063576	  687.9	  508.9	 8248.0	...
3063577	  688.0	  508.9	 8249.0	...
3063578	  688.0	  508.8	 8250.0	...
3063579	  688.0	  508.8	 8251.0	...
3063580	  687.9	  508.7	 8252.0	...
3063581	  687.9	  508.7	 8252.0	...
3063582	  687.9	  508.4	 8248.0	...
3063583	  688.0	  508.0	 8245.0	...
3063584	  687.8	  507.8	 8241.0	...
3063585	  687.4	  507.9	 8241.0	...
3063586	  687.3	  507.9	 8243.0	...
3063587	  687.5	  507.8	 8246.0	...
3063588	  687.8	  507.8	 8248.0	...
3063589	  687.8	  507.8	 8247.0	...
3063590	  687.8	  507.9	 8250.0	...
3063591	  687.7	  507.9	 8252.0	...
3063592	  687.5	  508.0	 8254.0	...
3063593	  687.5	  508.0	 8253.0	...
3063594	  687.5	  508.0	 8253.0	...
3063595	  687.5	  508.0	 8253.0	...
3063596	  687.6	  507.9	 8253.0	...
3063597	  687.6	  507.9	 8254.0	...
3063598	  687.7	  507.9	 8254.0	...
3063599	  687.7	  508.0	 8254.0	...
3063600	  687.7	  508.1	 8257.0	...
3063601	  687.6	  508.2	 8259.0	...
3063602	  687.6	  508.4	 8262.0	...
3063603	  687.7	  508.7	 8262.0	...
3063604	  687.8	  508.9	 8262.0	...
3063605	  687.7	  508.9	 8262.0	...
3063606	  687.5	  508.9	 8262.0	...
3063607	  687.3	  508.8	 8260.0	...
3063608	  687.3	  508.9	 8258.0	...
3063609	  687.4	  509.0	 8255.0	...
3063610	  687.4	  509.0	 8254.0	...
3063611	  687.4	  509.0	 8257.0	...
3063612	  687.4	  509.0	 8261.0	...
3063613	  687.4	  509.3	 8265.0	...
3063614	  687.4	  509.6	 8266.0	...
3063615	  687.5	  509.9	 8267.0	...
3063616	  687.6	  509.9	 8266.0	...
3063617	  687.7	  510.0	 8262.0	...
3063618	  687.8	  510.1	 8259.0	...
3063619	  687.8	  510.2	 8259.0	...
3063620	  687.7	  510.3	 8262.0	...
3063621	  687.7	  510.3	 8266.0	...
MSG	3063622 0000 _ Number On
3063622	  687.7	  510.6	 8268.0	...
3063623	  687.7	  510.9	 8270.0	...
3063624	  687.6	  511.3	 8271.0	...
3063625	  687.6	  511.3	 8271.0	...
3063626	  687.6	  511.5	 8270.0	...
3063627	  687.6	  511.5	 8270.0	...
3063628	  687.5	  511.6	 8270.0	...
3063629	  687.4	  511.7	 8272.0	...
3063630	  687.3	  511.8	 8275.0	...
3063631	  687.2	  511.8	 8280.0	...
3063632	  687.2	  511.6	 8283.0	...
3063633	  687.2	  511.3	 8286.0	...
3063634	  687.3	  511.4	 8286.0	...
3063635	  687.3	  511.7	 8282.0	...
3063636	  687.4	  512.2	 8279.0	...
3063637	  687.4	  512.3	 8279.0	...
3063638	  687.3	  512.4	 8283.0	...
3063639	  687.3	  512.4	 8285.0	...
3063640	  687.3	  512.4	 8282.0	...
3063641	  687.3	  512.3	 8280.0	...
3063642	  687.4	  512.2	 8281.0	...
3063643	  687.5	  512.2	 8281.0	...
3063644	  687.6	  512.3	 8283.0	...
3063645	  687.7	  512.4	 8284.0	...
3063646	  687.5	  512.5	 8287.0	...
3063647	  687.4	  512.6	 8289.0	...
3063648	  687.2	  512.7	 8290.0	...
3063649	  687.1	  513.0	 8290.0	...
3063650	  687.0	  513.3	 8287.0	...
3063651	  686.9	  513.5	 8285.0	...
3063652	  686.9	  513.5	 8285.0	...
3063653	  686.9	  513.4	 8288.0	...
3063654	  687.1	  513.5	 8292.0	...
3063655	  687.2	  513.7	 8288.0	...
3063656	  687.2	  513.9	 8283.0	...
3063657	  687.3	  514.0	 8280.0	...
3063658	  687.5	  513.9	 8281.0	...
3063659	  687.6	  513.8	 8281.0	...
3063660	  687.6	  513.9	 8281.0	...
3063661	  687.6	  513.9	 8279.0	...
3063662	  687.5	  513.8	 8278.0	...
3063663	  687.4	  513.7	 8280.0	...
3063664	  687.3	  513.6	 8284.0	...
3063665	  687.3	  513.6	 8289.0	...
3063666	  687.3	  513.8	 8290.0	...
3063667	  687.4	  514.1	 8290.0	...
3063668	  687.4	  514.5	 8289.0	...
3063669	  687.4	  514.7	 8287.0	...
3063670	  687.5	  514.8	 8285.0	...
3063671	  687.6	  514.8	 8286.0	...
3063672	  687.6	  514.7	 8287.0	...
3063673	  687.5	  514.7	 8288.0	...
3063674	  687.3	  514.7	 8287.0	...
3063675	  687.2	  514.7	 8288.0	...
3063676	  687.2	  514.7	 8286.0	...
3063677	  687.3	  514.5	 8284.0	...
3063678	  687.5	  514.3	 8286.0	...
3063679	  687.8	  514.1	 8289.0	...
3063680	  688.0	  514.1	 8292.0	...
3063681	  688.1	  514.0	 8294.0	...
3063682	  688.2	  513.9	 8295.0	...
3063683	  688.1	  513.8	 8295.0	...
3063684	  688.1	  513.6	 8294.0	...
3063685	  688.1	  513.5	 8292.0	...
3063686	  688.0	  513.5	 8291.0	...
3063687	  688.1	  513.5	 8290.0	...
3063688	  688.1	  513.5	 8291.0	...
3063689	  688.1	  513.6	 8292.0	...
3063690	  688.2	  513.7	 8293.0	...
3063691	  688.3	  513.8	 8295.0	...
3063692	  688.4	  513.6	 8297.0	...
3063693	  688.5	  513.6	 8295.0	...
3063694	  688.7	  513.5	 8292.0	...
3063695	  688.9	  513.5	 8288.0	...
3063696	  688.8	  513.6	 8289.0	...
3063697	  688.5	  513.8	 8291.0	...
3063698	  688.2	  513.9	 8293.0	...
3063699	  688.3	  514.0	 8296.0	...
3063700	  688.3	  514.1	 8298.0	...
3063701	  688.1	  514.2	 8302.0	...
3063702	  687.9	  514.4	 8305.0	...
3063703	  687.7	  514.7	 8304.0	...
3063704	  687.8	  515.1	 8301.0	...
3063705	  687.7	  515.6	 8300.0	...
3063706	  687.7	  515.8	 8303.0	...
3063707	  687.8	  515.8	 8307.0	...
3063708	  688.1	  515.8	 8307.0	...
3063709	  688.3	  515.6	 8309.0	...
3063710	  688.4	  515.4	 8310.0	...
3063711	  688.4	  515.1	 8307.0	...
3063712	  688.3	  514.9	 8302.0	...
3063713	  688.3	  515.0	 8298.0	...
3063714	  688.3	  515.2	 8300.0	...
3063715	  688.3	  515.4	 8300.0	...
3063716	  688.4	  515.6	 8298.0	...
3063717	  688.5	  515.8	 8298.0	...
3063718	  688.5	  516.1	 8299.0	...
3063719	  688.5	  516.2	 8300.0	...
3063720	  688.5	  516.4	 8304.0	...
3063721	  688.6	  516.5	 8307.0	...
3063722	  688.8	  516.5	 8309.0	...
3063723	  689.0	  516.4	 8307.0	...
3063724	  689.2	  516.4	 8305.0	...
3063725	  689.2	  516.4	 8306.0	...
3063726	  689.1	  516.4	 8307.0	...
3063727	  689.4	  516.4	 8306.0	...
3063728	  689.6	  516.7	 8302.0	...
3063729	  689.8	  517.0	 8299.0	...
3063730	  689.8	  517.1	 8298.0	...
3063731	  689.7	  517.0	 8299.0	...
3063732	  689.4	  516.9	 8299.0	...
3063733	  689.2	  516.9	 8299.0	...
3063734	  689.1	  517.1	 8298.0	...
3063735	  689.1	  517.2	 8296.0	...
3063736	  689.1	  517.2	 8294.0	...
3063737	  689.3	  517.2	 8293.0	...
3063738	  689.6	  517.2	 8296.0	...
3063739	  689.8	  517.2	 8298.0	...
3063740	  689.6	  517.2	 8300.0	...
3063741	  689.4	  517.2	 8298.0	...
3063742	  689.3	  517.1	 8296.0	...
3063743	  689.3	  517.1	 8294.0	...
3063744	  689.2	  517.1	 8294.0	...
3063745	  689.1	  517.1	 8295.0	...
3063746	  688.9	  517.0	 8295.0	...
3063747	  688.9	  517.0	 8294.0	...
3063748	  689.0	  516.9	 8294.0	...
3063749	  689.0	  516.9	 8293.0	...
3063750	  688.9	  517.0	 8291.0	...
3063751	  688.8	  517.1	 8288.0	...
3063752	  688.9	  516.9	 8286.0	...
3063753	  689.2	  516.6	 8287.0	...
3063754	  689.5	  516.5	 8290.0	...
3063755	  689.4	  516.8	 8290.0	...
3063756	  689.2	  517.1	 8286.0	...
3063757	  689.1	  517.3	 8282.0	...
3063758	  689.1	  517.5	 8280.0	...
3063759	  689.2	  517.7	 8281.0	...
3063760	  689.2	  517.7	 8283.0	...
3063761	  689.4	  517.5	 8284.0	...
3063762	  689.6	  517.7	 8285.0	...
3063763	  689.9	  517.9	 8285.0	...
3063764	  690.0	  518.2	 8286.0	...
3063765	  689.8	  518.2	 8285.0	...
3063766	  689.6	  518.2	 8284.0	...
3063767	  689.5	  518.7	 8282.0	...
3063768	  689.5	  519.1	 8281.0	...
3063769	  689.5	  519.5	 8279.0	...
3063770	  689.5	  519.5	 8276.0	...
3063771	  689.5	  519.5	 8274.0	...
3063772	  689.5	  519.6	 8275.0	...
3063773	  689.4	  519.7	 8275.0	...
3063774	  689.4	  519.7	 8279.0	...
3063775	  689.2	  519.6	 8283.0	...
3063776	  689.0	  519.6	 8286.0	...
3063777	  688.8	  519.7	 8284.0	...
3063778	  688.6	  519.8	 8281.0	...
3063779	  688.4	  520.3	 8281.0	...
3063780	  688.4	  520.6	 8283.0	...
3063781	  688.6	  520.9	 8285.0	...
3063782	  688.8	  521.1	 8284.0	...
3063783	  688.9	  521.6	 8283.0	...
3063784	  688.8	  522.1	 8282.0	...
3063785	  688.8	  522.3	 8281.0	...
3063786	  688.8	  522.4	 8279.0	...
3063787	  688.7	  522.4	 8278.0	...
3063788	  688.7	  522.4	 8277.0	...
3063789	  688.7	  522.5	 8278.0	...
3063790	  688.6	  522.6	 8277.0	...
3063791	  688.5	  522.7	 8276.0	...
3063792	  688.5	  522.7	 8275.0	...
3063793	  688.5	  522.7	 8278.0	...
3063794	  688.5	  522.8	 8281.0	...
3063795	  688.6	  522.9	 8285.0	...
3063796	  688.6	  522.9	 8284.0	...
3063797	  688.5	  522.9	 8283.0	...
3063798	  688.6	  522.9	 8282.0	...
3063799	  688.7	  522.9	 8282.0	...
3063800	  688.9	  522.9	 8282.0	...
3063801	  689.0	  523.0	 8281.0	...
3063802	  689.0	  523.3	 8280.0	...
3063803	  688.9	  523.7	 8278.0	...
3063804	  688.8	  524.2	 8277.0	...
3063805	  688.8	  524.4	 8275.0	...
3063806	  688.9	  524.4	 8275.0	...
3063807	  689.0	  524.4	 8274.0	...
3063808	  688.7	  524.4	 8274.0	...
3063809	  688.3	  524.5	 8274.0	...
3063810	  687.9	  524.6	 8275.0	...
3063811	  687.9	  524.7	 8275.0	...
3063812	  687.9	  524.7	 8275.0	...
3063813	  687.9	  524.6	 8274.0	...
3063814	  688.2	  524.6	 8274.0	...
3063815	  688.5	  524.5	 8273.0	...
3063816	  688.8	  524.5	 8274.0	...
3063817	  688.7	  524.4	 8270.0	...
3063818	  688.7	  524.5	 8265.0	...
3063819	  688.6	  524.8	 8260.0	...
3063820	  688.4	  525.1	 8259.0	...
3063821	  688.2	  525.2	 8261.0	...
3063822	  688.0	  525.0	 8262.0	...
3063823	  688.1	  524.7	 8264.0	...
3063824	  688.2	  524.3	 8261.0	...
3063825	  688.2	  524.0	 8258.0	...
3063826	  688.1	  523.8	 8254.0	...
3063827	  688.0	  523.8	 8255.0	...
3063828	  688.0	  523.8	 8255.0	...
3063829	  688.1	  524.1	 8254.0	...
3063830	  688.3	  524.3	 8253.0	...
3063831	  688.5	  524.4	 8253.0	...
3063832	  688.8	  524.2	 8255.0	...
3063833	  688.9	  524.0	 8255.0	...
3063834	  688.9	  523.9	 8252.0	...
3063835	  688.6	  523.9	 8250.0	...
3063836	  688.3	  523.8	 8248.0	...
3063837	  687.9	  523.8	 8247.0	...
3063838	  687.8	  523.7	 8246.0	...
3063839	  687.7	  523.7	 8247.0	...
3063840	  687.5	  523.7	 8248.0	...
3063841	  687.4	  523.7	 8250.0	...
3063842	  687.2	  523.7	 8253.0	...
3063843	  687.2	  523.8	 8255.0	...
3063844	  687.2	  523.9	 8254.0	...
3063845	  687.0	  524.1	 8251.0	...
3063846	  687.0	  524.1	 8248.0	...
3063847	  687.0	  524.1	 8246.0	...
3063848	  687.1	  524.2	 8246.0	...
3063849	  687.2	  524.3	 8246.0	...
3063850	  687.2	  524.5	 8245.0	...
3063851	  687.3	  524.5	 8244.0	...
3063852	  687.3	  524.5	 8246.0	...
3063853	  687.4	  524.5	 8249.0	...
3063854	  687.4	  524.5	 8251.0	...
3063855	  687.3	  524.5	 8251.0	...
3063856	  687.1	  524.4	 8251.0	...
3063857	  687.1	  524.4	 8251.0	...
3063858	  687.2	  524.3	 8250.0	...
3063859	  687.4	  524.3	 8248.0	...
3063860	  687.4	  524.1	 8246.0	...
3063861	  687.3	  523.8	 8244.0	...
3063862	  687.2	  524.0	 8241.0	...
3063863	  687.3	  524.7	 8237.0	...
3063864	  686.9	  525.4	 8236.0	...
3063865	  686.5	  525.5	 8237.0	...
3063866	  686.2	  525.4	 8239.0	...
3063867	  686.3	  525.2	 8240.0	...
3063868	  686.3	  525.2	 8241.0	...
3063869	  686.1	  525.5	 8240.0	...
3063870	  686.1	  525.8	 8239.0	...
3063871	  686.2	  526.1	 8238.0	...
3063872	  686.3	  526.3	 8236.0	...
3063873	  686.1	  526.4	 8235.0	...
3063874	  685.9	  526.4	 8236.0	...
3063875	  685.8	  526.5	 8236.0	...
3063876	  685.8	  526.6	 8237.0	...
3063877	  685.9	  526.6	 8237.0	...
3063878	  685.9	  526.5	 8236.0	...
3063879	  685.8	  526.8	 8234.0	...
3063880	  686.5	  527.4	 8233.0	...
3063881	  687.1	  528.0	 8232.0	...
3063882	  687.9	  528.3	 8232.0	...
3063883	  688.7	  528.6	 8234.0	...
3063884	  690.5	  529.1	 8237.0	...
3063885	  692.6	  529.6	 8240.0	...
3063886	  694.3	  530.5	 8238.0	...
3063887	  695.7	  531.5	 8236.0	...
3063888	  697.2	  532.6	 8231.0	...
3063889	  698.7	  532.8	 8229.0	...
3063890	  699.7	  533.0	 8228.0	...
3063891	  701.0	  533.2	 8228.0	...
3063892	  702.1	  533.4	 8228.0	...
3063893	  703.2	  533.4	 8228.0	...
3063894	  703.7	  533.6	 8228.0	...
3063895	  703.8	  533.8	 8228.0	...
3063896	  703.9	  533.8	 8228.0	...
3063897	  703.8	  533.9	 8228.0	...
3063898	  703.5	  533.9	 8228.0	...
3063899	  702.8	  534.0	 8228.0	...
3063900	  701.9	  534.0	 8228.0	...
3063901	  701.0	  534.1	 8229.0	...
3063902	  700.4	  534.4	 8230.0	...
3063903	  700.1	  534.6	 8231.0	...
3063904	  699.9	  534.8	 8229.0	...
3063905	  699.7	  534.8	 8227.0	...
3063906	  699.5	  534.8	 8226.0	...
3063907	  699.5	  534.7	 8226.0	...
3063908	  699.6	  534.7	 8230.0	...
3063909	  699.7	  534.9	 8234.0	...
3063910	  699.7	  535.0	 8239.0	...
3063911	  699.7	  535.3	 8239.0	...
3063912	  699.8	  535.7	 8236.0	...
3063913	  700.0	  536.0	 8231.0	...
3063914	  700.1	  536.2	 8226.0	...
3063915	  700.2	  536.2	 8224.0	...
3063916	  700.2	  536.2	 8225.0	...
3063917	  700.3	  536.3	 8226.0	...
3063918	  700.3	  536.4	 8228.0	...
3063919	  700.3	  536.6	 8230.0	...
3063920	  700.3	  536.8	 8233.0	...
3063921	  700.4	  537.1	 8230.0	...
3063922	  700.5	  537.4	 8227.0	...
3063923	  700.7	  537.5	 8228.0	...
3063924	  700.8	  537.5	 8231.0	...
MSG	3063925 0000 _ Number Off
3063925	  700.8	  537.5	 8234.0	...
3063926	  700.9	  537.4	 8234.0	...
3063927	  701.0	  537.4	 8235.0	...
3063928	  701.3	  537.6	 8235.0	...
3063929	  701.5	  537.9	 8235.0	...
3063930	  701.6	  538.3	 8236.0	...
3063931	  701.5	  538.5	 8237.0	...
3063932	  701.4	  538.6	 8238.0	...
3063933	  701.4	  538.9	 8237.0	...
3063934	  701.3	  539.2	 8237.0	...
3063935	  701.3	  539.5	 8236.0	...
3063936	  701.2	  539.6	 8236.0	...
3063937	  701.2	  539.8	 8236.0	...
3063938	  701.3	  539.9	 8237.0	...
3063939	  701.2	  539.9	 8237.0	...
3063940	  701.1	  540.0	 8238.0	...
3063941	  701.0	  540.0	 8238.0	...
3063942	  701.0	  539.9	 8240.0	...
3063943	  701.0	  539.8	 8242.0	...
3063944	  701.1	  539.9	 8243.0	...
3063945	  701.1	  540.1	 8244.0	...
3063946	  701.0	  540.4	 8244.0	...
3063947	  700.9	  540.2	 8244.0	...
3063948	  700.9	  540.1	 8243.0	...
3063949	  701.0	  540.1	 8242.0	...
3063950	  701.4	  540.5	 8240.0	...
3063951	  701.7	  540.8	 8241.0	...
3063952	  701.4	  540.9	 8244.0	...
3063953	  700.9	  541.0	 8246.0	...
3063954	  700.5	  541.0	 8246.0	...
3063955	  700.6	  540.9	 8245.0	...
3063956	  700.7	  540.8	 8244.0	...
3063957	  700.8	  540.7	 8241.0	...
3063958	  701.1	  541.0	 8240.0	...
3063959	  701.4	  541.4	 8239.0	...
3063960	  701.2	  541.7	 8239.0	...
3063961	  700.8	  541.6	 8240.0	...
3063962	  700.4	  541.5	 8240.0	...
3063963	  700.4	  541.6	 8241.0	...
3063964	  700.4	  541.9	 8240.0	...
3063965	  700.6	  542.1	 8239.0	...
3063966	  700.7	  542.2	 8241.0	...
3063967	  700.8	  542.0	 8243.0	...
3063968	  700.7	  541.8	 8246.0	...
3063969	  700.6	  541.7	 8246.0	...
3063970	  700.5	  541.8	 8246.0	...
3063971	  700.3	  542.0	 8246.0	...
3063972	  700.2	  542.3	 8245.0	...
3063973	  700.1	  542.4	 8245.0	...
3063974	  700.1	  542.5	 8244.0	...
3063975	  700.1	  542.6	 8244.0	...
3063976	  700.1	  542.8	 8244.0	...
3063977	  700.0	  543.1	 8244.0	...
3063978	  699.8	  543.3	 8246.0	...
3063979	  699.6	  543.3	 8249.0	...
3063980	  699.7	  543.3	 8252.0	...
3063981	  699.8	  543.7	 8254.0	...
3063982	  699.7	  544.1	 8254.0	...
3063983	  699.4	  544.4	 8254.0	...
3063984	  699.2	  544.3	 8254.0	...
3063985	  699.3	  544.1	 8256.0	...
3063986	  699.6	  544.0	 8257.0	...
3063987	  699.9	  544.3	 8260.0	...
3063988	  699.7	  544.5	 8262.0	...
3063989	  699.5	  544.7	 8263.0	...
3063990	  699.2	  545.0	 8264.0	...
3063991	  699.2	  545.3	 8263.0	...
3063992	  699.2	  545.6	 8260.0	...
3063993	  699.2	  545.8	 8259.0	...
3063994	  699.1	  546.0	 8258.0	...
3063995	  699.0	  546.0	 8258.0	...
3063996	  699.0	  545.9	 8258.0	...
3063997	  699.0	  545.9	 8260.0	...
3063998	  699.0	  545.9	 8264.0	...
3063999	  699.2	  546.5	 8268.0	...
3064000	  699.5	  547.0	 8268.0	...
3064001	  699.7	  547.6	 8266.0	...
3064002	  699.9	  547.8	 8265.0	...
3064003	  700.2	  548.0	 8265.0	...
3064004	  700.3	  548.2	 8268.0	...
3064005	  700.3	  548.1	 8273.0	...
3064006	  700.2	  548.1	 8278.0	...
3064007	  700.2	  548.2	 8279.0	...
3064008	  700.2	  548.4	 8279.0	...
3064009	  700.0	  548.6	 8278.0	...
3064010	  699.7	  548.5	 8280.0	...
3064011	  699.4	  548.4	 8281.0	...
3064012	  699.4	  548.4	 8283.0	...
3064013	  699.6	  548.5	 8282.0	...
3064014	  699.8	  548.6	 8280.0	...
3064015	  699.7	  548.9	 8278.0	...
3064016	  699.8	  549.4	 8278.0	...
3064017	  700.0	  549.9	 8280.0	...
3064018	  700.2	  550.2	 8282.0	...
3064019	  700.2	  550.2	 8283.0	...
3064020	  700.2	  550.3	 8284.0	...
3064021	  700.2	  550.3	 8284.0	...
3064022	  700.1	  550.3	 8285.0	...
3064023	  700.0	  550.4	 8287.0	...
3064024	  699.9	  550.5	 8289.0	...
3064025	  699.9	  550.7	 8287.0	...
3064026	  700.0	  550.8	 8284.0	...
3064027	  699.9	  551.0	 8283.0	...
3064028	  699.8	  551.2	 8284.0	...
3064029	  699.8	  551.3	 8285.0	...
3064030	  699.8	  551.4	 8285.0	...
3064031	  699.9	  551.3	 8286.0	...
3064032	  699.9	  551.2	 8288.0	...
3064033	  700.0	  551.1	 8290.0	...
3064034	  700.1	  551.0	 8290.0	...
3064035	  700.3	  550.6	 8290.0	...
3064036	  700.3	  550.3	 8289.0	...
3064037	  700.3	  550.3	 8291.0	...
3064038	  700.3	  550.5	 8292.0	...
3064039	  700.3	  550.6	 8294.0	...
3064040	  700.2	  550.3	 8293.0	...
3064041	  700.1	  550.4	 8294.0	...
3064042	  700.1	  550.7	 8295.0	...
3064043	  700.1	  551.0	 8296.0	...
3064044	  700.1	  551.2	 8295.0	...
3064045	  700.2	  551.5	 8292.0	...
3064046	  700.2	  551.7	 8289.0	...
3064047	  700.3	  551.8	 8288.0	...
3064048	  700.3	  551.5	 8291.0	...
3064049	  700.5	  551.1	 8294.0	...
3064050	  700.8	  550.7	 8298.0	...
3064051	  701.1	  550.7	 8300.0	...
3064052	  701.3	  550.7	 8301.0	...
3064053	  701.1	  550.7	 8300.0	...
3064054	  700.9	  550.7	 8300.0	...
3064055	  700.7	  550.9	 8302.0	...
3064056	  700.6	  551.1	 8299.0	...
3064057	  700.7	  551.3	 8295.0	...
3064058	  700.9	  551.3	 8292.0	...
3064059	  701.2	  551.2	 8292.0	...
3064060	  701.4	  551.2	 8292.0	...
3064061	  701.4	  551.2	 8293.0	...
3064062	  701.3	  551.2	 8293.0	...
3064063	  701.3	  551.3	 8293.0	...
3064064	  701.3	  551.4	 8291.0	...
3064065	  701.2	  551.4	 8290.0	...
3064066	  701.2	  551.4	 8293.0	...
3064067	  701.2	  551.4	 8297.0	...
3064068	  701.2	  551.3	 8301.0	...
3064069	  701.0	  551.3	 8301.0	...
3064070	  700.8	  551.2	 8300.0	...
3064071	  700.6	  551.3	 8300.0	...
3064072	  700.8	  551.6	 8300.0	...
3064073	  701.2	  551.9	 8301.0	...
3064074	  701.7	  552.0	 8301.0	...
3064075	  701.7	  552.0	 8303.0	...
3064076	  701.7	  552.0	 8304.0	...
3064077	  701.7	  552.2	 8304.0	...
3064078	  701.7	  552.3	 8304.0	...
3064079	  701.6	  552.4	 8303.0	...
3064080	  701.6	  552.4	 8302.0	...
3064081	  701.6	  552.3	 8301.0	...
3064082	  701.5	  552.3	 8301.0	...
3064083	  701.4	  552.3	 8301.0	...
3064084	  701.2	  552.3	 8302.0	...
3064085	  701.2	  552.2	 8305.0	...
3064086	  701.2	  552.1	 8308.0	...
3064087	  701.3	  552.1	 8311.0	...
3064088	  701.5	  552.2	 8314.0	...
3064089	  701.6	  552.7	 8316.0	...
3064090	  701.7	  553.1	 8316.0	...
3064091	  701.6	  553.6	 8315.0	...
3064092	  701.7	  553.5	 8314.0	...
3064093	  701.8	  553.5	 8313.0	...
3064094	  701.9	  553.5	 8311.0	...
3064095	  701.9	  553.6	 8308.0	...
3064096	  701.8	  553.6	 8306.0	...
3064097	  701.8	  553.6	 8305.0	...
3064098	  701.6	  553.5	 8304.0	...
3064099	  701.3	  553.4	 8303.0	...
3064100	  701.0	  553.1	 8305.0	...
3064101	  700.8	  552.8	 8308.0	...
3064102	  700.6	  552.6	 8311.0	...
3064103	  700.6	  552.5	 8312.0	...
3064104	  700.5	  552.5	 8312.0	...
3064105	  700.5	  552.7	 8313.0	...
3064106	  700.5	  552.9	 8314.0	...
3064107	  700.5	  552.9	 8314.0	...
3064108	  700.4	  553.0	 8314.0	...
3064109	  700.3	  553.0	 8313.0	...
3064110	  700.1	  553.0	 8312.0	...
3064111	  699.9	  552.7	 8311.0	...
3064112	  699.9	  552.5	 8310.0	...
3064113	  699.9	  552.1	 8310.0	...
3064114	  699.7	  552.1	 8313.0	...
3064115	  699.4	  552.0	 8315.0	...
3064116	  699.2	  552.1	 8317.0	...
3064117	  699.1	  552.2	 8311.0	...
3064118	  699.1	  552.4	 8305.0	...
3064119	  698.9	  552.6	 8303.0	...
3064120	  698.9	  552.6	 8308.0	...
3064121	  699.2	  552.3	 8313.0	...
3064122	  699.5	  552.1	 8315.0	...
3064123	  699.7	  551.9	 8316.0	...
3064124	  699.6	  552.0	 8316.0	...
3064125	  699.4	  552.2	 8313.0	...
3064126	  699.3	  552.0	 8311.0	...
3064127	  699.3	  551.7	 8310.0	...
3064128	  699.4	  551.2	 8308.0	...
3064129	  699.4	  551.1	 8312.0	...
3064130	  699.4	  550.9	 8317.0	...
3064131	  699.4	  550.8	 8323.0	...
3064132	  699.3	  550.8	 8324.0	...
3064133	  699.4	  550.8	 8325.0	...
3064134	  699.5	  550.7	 8325.0	...
3064135	  699.6	  550.5	 8325.0	...
3064136	  699.5	  550.2	 8325.0	...
MSG	3064137 0000 _ Number On
3064137	  699.4	  549.9	 8325.0	...
3064138	  699.5	  550.0	 8324.0	...
3064139	  699.6	  550.0	 8324.0	...
3064140	  699.7	  550.0	 8324.0	...
3064141	  699.7	  549.8	 8325.0	...
3064142	  699.7	  549.7	 8325.0	...
3064143	  699.7	  549.6	 8326.0	...
3064144	  699.7	  549.6	 8326.0	...
3064145	  699.7	  549.7	 8327.0	...
3064146	  699.9	  549.6	 8328.0	...
3064147	  700.3	  549.6	 8329.0	...
3064148	  700.6	  549.6	 8331.0	...
3064149	  700.7	  549.3	 8333.0	...
3064150	  700.7	  548.9	 8335.0	...
3064151	  700.8	  548.5	 8335.0	...
3064152	  700.9	  548.3	 8332.0	...
3064153	  701.0	  548.3	 8329.0	...
3064154	  701.1	  548.3	 8328.0	...
3064155	  701.2	  548.4	 8330.0	...
3064156	  701.2	  548.5	 8333.0	...
3064157	  701.1	  548.5	 8333.0	...
3064158	  701.0	  548.4	 8333.0	...
3064159	  700.8	  548.3	 8334.0	...
3064160	  700.8	  548.2	 8335.0	...
3064161	  700.9	  548.2	 8336.0	...
3064162	  701.0	  548.3	 8338.0	...
3064163	  701.0	  548.2	 8339.0	...
3064164	  701.0	  548.0	 8340.0	...
3064165	  701.0	  547.8	 8340.0	...
3064166	  701.1	  547.8	 8341.0	...
3064167	  701.1	  547.8	 8343.0	...
3064168	  701.0	  547.7	 8340.0	...
3064169	  700.8	  547.6	 8336.0	...
3064170	  700.7	  547.8	 8335.0	...
3064171	  700.6	  548.0	 8337.0	...
3064172	  700.7	  548.2	 8341.0	...
3064173	  700.7	  548.0	 8342.0	...
3064174	  700.8	  547.7	 8344.0	...
3064175	  700.8	  547.3	 8346.0	...
3064176	  700.8	  547.3	 8347.0	...
3064177	  700.8	  547.3	 8347.0	...
3064178	  700.7	  547.3	 8347.0	...
3064179	  700.6	  547.4	 8348.0	...
3064180	  700.6	  547.3	 8350.0	...
3064181	  700.6	  547.1	 8352.0	...
3064182	  700.6	  547.0	 8353.0	...
3064183	  700.5	  547.0	 8355.0	...
3064184	  700.5	  547.2	 8356.0	...
3064185	  700.5	  547.4	 8357.0	...
3064186	  700.5	  547.3	 8359.0	...
3064187	  700.5	  547.1	 8361.0	...
3064188	  700.5	  546.8	 8361.0	...
3064189	  700.5	  546.8	 8359.0	...
3064190	  700.6	  546.7	 8358.0	...
3064191	  700.3	  546.9	 8360.0	...
3064192	  700.1	  547.1	 8361.0	...
3064193	  700.1	  547.2	 8360.0	...
3064194	  700.3	  547.1	 8360.0	...
3064195	  700.6	  547.0	 8359.0	...
3064196	  700.7	  547.0	 8358.0	...
3064197	  700.7	  547.0	 8357.0	...
3064198	  700.6	  546.9	 8358.0	...
3064199	  700.7	  546.7	 8358.0	...
3064200	  700.8	  546.6	 8359.0	...
3064201	  700.9	  546.6	 8360.0	...
3064202	  700.7	  546.7	 8363.0	...
3064203	  700.5	  546.3	 8366.0	...
3064204	  700.3	  545.6	 8367.0	...
3064205	  700.1	  544.8	 8366.0	...
3064206	  700.0	  544.7	 8366.0	...
3064207	  699.9	  545.1	 8368.0	...
3064208	  699.9	  545.5	 8374.0	...
3064209	  699.9	  545.7	 8381.0	...
3064210	  699.8	  545.7	 8385.0	...
3064211	  699.8	  545.7	 8388.0	...
3064212	  699.9	  545.6	 8386.0	...
3064213	  700.0	  545.8	 8385.0	...
3064214	  699.9	  546.1	 8384.0	...
3064215	  699.8	  546.4	 8385.0	...
3064216	  699.6	  546.3	 8388.0	...
3064217	  699.6	  546.1	 8392.0	...
3064218	  699.7	  545.9	 8394.0	...
3064219	  699.7	  545.9	 8395.0	...
3064220	  699.7	  546.0	 8395.0	...
3064221	  699.7	  545.7	 8395.0	...
3064222	  699.6	  545.3	 8397.0	...
3064223	  699.5	  545.0	 8398.0	...
3064224	  699.4	  544.8	 8399.0	...
3064225	  699.2	  544.7	 8399.0	...
3064226	  699.0	  544.7	 8395.0	...
3064227	  698.9	  544.8	 8390.0	...
3064228	  698.8	  544.8	 8385.0	...
3064229	  698.9	  544.8	 8389.0	...
3064230	  698.9	  545.1	 8393.0	...
3064231	  698.9	  545.5	 8397.0	...
3064232	  698.9	  545.4	 8397.0	...
3064233	  698.9	  545.0	 8398.0	...
3064234	  698.8	  544.6	 8397.0	...
3064235	  698.7	  544.6	 8396.0	...
3064236	  698.6	  544.6	 8394.0	...
3064237	  698.5	  544.6	 8394.0	...
3064238	  698.5	  544.4	 8393.0	...
3064239	  698.5	  544.3	 8393.0	...
3064240	  698.5	  544.2	 8393.0	...
3064241	  698.4	  544.3	 8393.0	...
3064242	  698.5	  544.4	 8393.0	...
3064243	  698.6	  544.4	 8396.0	...
3064244	  698.7	  544.4	 8399.0	...
3064245	  698.8	  544.3	 8405.0	...
3064246	  698.9	  544.2	 8408.0	...
3064247	  699.0	  544.0	 8411.0	...
3064248	  699.1	  543.9	 8412.0	...
3064249	  699.2	  543.8	 8411.0	...
3064250	  699.2	  543.9	 8411.0	...
3064251	  699.1	  544.0	 8411.0	...
3064252	  698.6	  544.1	 8411.0	...
3064253	  698.2	  543.9	 8412.0	...
3064254	  697.8	  543.5	 8413.0	...
3064255	  697.8	  543.1	 8413.0	...
3064256	  697.9	  543.0	 8413.0	...
3064257	  697.9	  542.8	 8412.0	...
3064258	  698.0	  542.6	 8413.0	...
3064259	  698.0	  542.5	 8416.0	...
3064260	  698.1	  542.6	 8417.0	...
3064261	  698.2	  542.8	 8416.0	...
3064262	  698.3	  542.9	 8415.0	...
3064263	  698.3	  542.9	 8415.0	...
3064264	  698.3	  542.7	 8415.0	...
3064265	  698.3	  542.6	 8416.0	...
3064266	  698.2	  542.5	 8417.0	...
3064267	  698.3	  542.5	 8419.0	...
3064268	  698.4	  542.4	 8421.0	...
3064269	  698.5	  542.5	 8422.0	...
3064270	  698.4	  542.5	 8424.0	...
3064271	  698.2	  542.5	 8425.0	...
3064272	  698.0	  542.4	 8426.0	...
3064273	  697.9	  542.3	 8427.0	...
3064274	  697.8	  542.3	 8426.0	...
3064275	  697.7	  542.4	 8424.0	...
3064276	  697.5	  542.5	 8422.0	...
3064277	  697.5	  542.4	 8422.0	...
3064278	  697.6	  542.4	 8425.0	...
3064279	  697.7	  542.3	 8429.0	...
3064280	  697.7	  542.2	 8430.0	...
3064281	  697.7	  542.2	 8427.0	...
3064282	  697.7	  542.1	 8425.0	...
3064283	  697.8	  542.1	 8427.0	...
3064284	  697.8	  542.0	 8430.0	...
3064285	  697.8	  541.6	 8433.0	...
3064286	  697.6	  541.3	 8436.0	...
3064287	  697.5	  541.1	 8437.0	...
3064288	  697.5	  541.2	 8437.0	...
3064289	  697.6	  541.5	 8437.0	...
3064290	  697.6	  541.9	 8436.0	...
3064291	  697.4	  542.2	 8438.0	...
3064292	  697.4	  542.1	 8441.0	...
3064293	  697.5	  542.0	 8444.0	...
3064294	  697.4	  541.8	 8442.0	...
3064295	  697.1	  541.5	 8439.0	...
3064296	  697.0	  541.3	 8440.0	...
3064297	  697.0	  541.0	 8445.0	...
3064298	  697.1	  541.0	 8451.0	...
3064299	  697.2	  540.9	 8451.0	...
3064300	  697.3	  540.9	 8452.0	...
3064301	  697.5	  540.8	 8453.0	...
3064302	  697.4	  540.9	 8453.0	...
3064303	  697.3	  540.9	 8453.0	...
3064304	  697.3	  540.6	 8453.0	...
3064305	  697.3	  540.4	 8455.0	...
3064306	  697.2	  540.2	 8458.0	...
3064307	  697.1	  540.2	 8460.0	...
3064308	  697.1	  540.0	 8459.0	...
3064309	  697.3	  539.8	 8458.0	...
3064310	  697.3	  539.8	 8458.0	...
3064311	  697.1	  539.9	 8458.0	...
3064312	  697.0	  539.9	 8460.0	...
3064313	  697.0	  539.8	 8459.0	...
3064314	  697.0	  539.6	 8459.0	...
3064315	  697.0	  539.6	 8457.0	...
3064316	  696.9	  539.6	 8460.0	...
3064317	  696.9	  539.6	 8464.0	...
3064318	  696.9	  539.6	 8468.0	...
3064319	  696.8	  539.6	 8468.0	...
3064320	  696.8	  539.5	 8468.0	...
3064321	  696.7	  539.4	 8468.0	...
3064322	  696.6	  539.2	 8468.0	...
3064323	  696.5	  539.2	 8468.0	...
3064324	  696.4	  539.2	 8468.0	...
3064325	  696.5	  539.2	 8467.0	...
3064326	  696.6	  539.2	 8465.0	...
3064327	  696.7	  538.9	 8465.0	...
3064328	  696.8	  538.6	 8465.0	...
3064329	  696.9	  538.2	 8465.0	...
3064330	  697.0	  538.2	 8466.0	...
3064331	  697.1	  538.2	 8466.0	...
3064332	  696.7	  538.3	 8466.0	...
3064333	  696.3	  538.3	 8467.0	...
3064334	  696.2	  537.9	 8467.0	...
3064335	  696.5	  537.4	 8468.0	...
3064336	  696.8	  537.0	 8469.0	...
3064337	  696.9	  537.0	 8469.0	...
3064338	  696.9	  537.0	 8470.0	...
3064339	  696.8	  536.9	 8474.0	...
3064340	  696.6	  536.6	 8478.0	...
3064341	  696.5	  536.3	 8482.0	...
3064342	  696.5	  536.1	 8485.0	...
3064343	  696.5	  536.0	 8489.0	...
3064344	  696.5	  536.0	 8492.0	...
3064345	  696.5	  536.0	 8495.0	...
3064346	  696.5	  536.1	 8497.0	...
3064347	  696.5	  536.2	 8499.0	...
3064348	  696.5	  536.2	 8496.0	...
3064349	  696.6	  536.2	 8492.0	...
3064350	  696.6	  536.3	 8488.0	...
3064351	  696.5	  536.4	 8489.0	...
3064352	  696.2	  536.5	 8491.0	...
3064353	  695.9	  536.4	 8492.0	...
3064354	  695.7	  536.2	 8493.0	...
3064355	  695.6	  536.1	 8493.0	...
3064356	  695.6	  536.2	 8493.0	...
3064357	  695.4	  536.2	 8494.0	...
3064358	  695.4	  536.3	 8497.0	...
3064359	  695.6	  536.3	 8500.0	...
3064360	  695.8	  536.3	 8502.0	...
3064361	  696.0	  536.3	 8503.0	...
3064362	  695.9	  536.3	 8504.0	...
3064363	  695.8	  536.3	 8504.0	...
3064364	  695.7	  536.3	 8506.0	...
3064365	  695.6	  536.3	 8508.0	...
3064366	  695.5	  536.4	 8510.0	...
3064367	  695.5	  536.4	 8510.0	...
3064368	  695.5	  536.4	 8512.0	...
3064369	  695.5	  536.4	 8514.0	...
3064370	  695.6	  536.4	 8516.0	...
3064371	  695.7	  536.4	 8514.0	...
3064372	  695.9	  536.4	 8512.0	...
3064373	  696.0	  536.4	 8514.0	...
3064374	  696.2	  536.4	 8517.0	...
3064375	  696.1	  536.5	 8519.0	...
3064376	  696.0	  536.5	 8517.0	...
3064377	  696.0	  536.6	 8516.0	...
3064378	  696.0	  536.4	 8516.0	...
3064379	  696.1	  536.3	 8516.0	...
3064380	  695.8	  536.2	 8515.0	...
3064381	  695.5	  536.7	 8514.0	...
3064382	  695.1	  537.1	 8513.0	...
3064383	  695.1	  537.3	 8513.0	...
3064384	  695.1	  537.0	 8517.0	...
3064385	  695.1	  536.8	 8521.0	...
3064386	  695.1	  536.9	 8527.0	...
3064387	  695.1	  536.9	 8528.0	...
3064388	  695.1	  537.0	 8528.0	...
3064389	  695.1	  537.3	 8526.0	...
3064390	  695.1	  537.7	 8524.0	...
3064391	  695.2	  537.6	 8524.0	...
3064392	  695.2	  537.4	 8525.0	...
3064393	  695.3	  537.2	 8525.0	...
3064394	  695.1	  537.1	 8529.0	...
3064395	  695.0	  537.1	 8533.0	...
3064396	  694.8	  537.1	 8535.0	...
3064397	  695.0	  537.6	 8534.0	...
3064398	  695.2	  538.1	 8532.0	...
3064399	  695.2	  538.2	 8532.0	...
3064400	  695.1	  537.9	 8531.0	...
3064401	  695.2	  537.7	 8531.0	...
3064402	  695.5	  537.5	 8532.0	...
3064403	  695.7	  537.4	 8535.0	...
3064404	  695.7	  537.3	 8537.0	...
3064405	  695.6	  537.3	 8537.0	...
3064406	  695.4	  537.3	 8538.0	...
3064407	  695.3	  537.4	 8539.0	...
3064408	  695.2	  537.5	 8541.0	...
3064409	  695.1	  537.5	 8540.0	...
3064410	  694.9	  537.6	 8540.0	...
3064411	  694.8	  537.8	 8539.0	...
3064412	  694.8	  537.9	 8541.0	...
3064413	  694.8	  537.7	 8544.0	...
3064414	  694.8	  537.3	 8548.0	...
3064415	  694.9	  537.0	 8552.0	...
3064416	  695.0	  537.1	 8556.0	...
3064417	  695.0	  537.4	 8556.0	...
3064418	  694.9	  537.8	 8553.0	...
3064419	  694.8	  537.7	 8550.0	...
3064420	  694.8	  537.6	 8551.0	...
3064421	  694.6	  537.5	 8552.0	...
3064422	  694.4	  537.5	 8551.0	...
3064423	  694.2	  537.6	 8551.0	...
3064424	  694.2	  537.7	 8552.0	...
3064425	  694.4	  537.7	 8556.0	...
3064426	  694.5	  537.6	 8561.0	...
3064427	  694.5	  537.7	 8562.0	...
3064428	  694.4	  537.9	 8561.0	...
3064429	  694.4	  538.0	 8559.0	...
3064430	  694.4	  538.0	 8560.0	...
3064431	  694.6	  537.9	 8561.0	...
3064432	  694.7	  538.0	 8562.0	...
3064433	  694.6	  538.0	 8562.0	...
3064434	  694.3	  538.0	 8562.0	...
3064435	  693.9	  538.0	 8563.0	...
3064436	  694.0	  538.0	 8564.0	...
3064437	  694.0	  538.0	 8566.0	...
3064438	  694.1	  538.3	 8566.0	...
3064439	  694.1	  538.5	 8567.0	...
MSG	3064440 0000 _ Number Off
3064440	  694.1	  538.7	 8568.0	...
3064441	  694.2	  538.7	 8571.0	...
3064442	  694.3	  538.7	 8574.0	...
3064443	  694.5	  538.8	 8577.0	...
3064444	  694.6	  538.8	 8577.0	...
3064445	  694.4	  538.8	 8574.0	...
3064446	  694.1	  538.7	 8572.0	...
3064447	  693.9	  538.6	 8576.0	...
3064448	  693.9	  538.5	 8581.0	...
3064449	  693.9	  538.6	 8587.0	...
3064450	  693.9	  538.8	 8585.0	...
3064451	  693.9	  538.9	 8584.0	...
3064452	  693.8	  539.0	 8582.0	...
3064453	  693.8	  539.0	 8583.0	...
3064454	  693.8	  539.0	 8584.0	...
3064455	  693.9	  538.9	 8584.0	...
3064456	  694.0	  539.2	 8583.0	...
3064457	  693.6	  539.6	 8581.0	...
3064458	  693.2	  540.0	 8580.0	...
3064459	  692.9	  540.1	 8583.0	...
3064460	  693.0	  540.2	 8587.0	...
3064461	  693.1	  540.3	 8591.0	...
3064462	  693.0	  540.3	 8590.0	...
3064463	  692.9	  540.3	 8589.0	...
3064464	  692.9	  540.2	 8591.0	...
3064465	  692.9	  540.5	 8592.0	...
3064466	  692.7	  540.7	 8594.0	...
3064467	  692.5	  541.1	 8595.0	...
3064468	  692.8	  541.1	 8596.0	...
3064469	  693.3	  541.0	 8596.0	...
3064470	  693.4	  540.8	 8597.0	...
3064471	  693.1	  540.6	 8598.0	...
3064472	  692.8	  540.6	 8599.0	...
3064473	  692.9	  540.7	 8598.0	...
3064474	  692.9	  541.1	 8598.0	...
3064475	  692.8	  541.5	 8598.0	...
3064476	  692.7	  541.8	 8595.0	...
3064477	  692.5	  541.9	 8591.0	...
3064478	  692.4	  541.8	 8591.0	...
3064479	  692.5	  541.7	 8594.0	...
3064480	  692.8	  541.6	 8597.0	...
3064481	  693.1	  541.5	 8597.0	...
3064482	  693.2	  541.6	 8598.0	...
3064483	  693.3	  541.7	 8598.0	...
3064484	  693.4	  542.0	 8599.0	...
3064485	  693.5	  542.2	 8599.0	...
3064486	  693.6	  542.5	 8600.0	...
3064487	  693.7	  542.8	 8601.0	...
3064488	  693.9	  543.0	 8603.0	...
3064489	  694.0	  543.3	 8603.0	...
3064490	  694.1	  543.3	 8601.0	...
3064491	  694.1	  543.4	 8600.0	...
3064492	  694.1	  543.5	 8601.0	...
3064493	  694.1	  543.7	 8604.0	...
3064494	  694.2	  543.8	 8608.0	...
3064495	  694.2	  543.9	 8609.0	...
3064496	  694.2	  543.9	 8607.0	...
3064497	  694.2	  544.1	 8606.0	...
3064498	  694.2	  544.3	 8605.0	...
3064499	  694.2	  544.4	 8604.0	...
3064500	  694.3	  544.3	 8603.0	...
3064501	  694.3	  544.3	 8603.0	...
3064502	  694.4	  544.3	 8604.0	...
3064503	  694.5	  544.4	 8607.0	...
3064504	  694.5	  544.5	 8609.0	...
3064505	  694.4	  544.4	 8609.0	...
3064506	  693.4	  544.5	 8607.0	...
3064507	  691.8	  544.6	 8605.0	...
EFIX R   3062960	3064507	1548	  689.9	  509.8	   8158
SSACC R  3064508
3064508	  689.6	  544.9	 8604.0	...
3064509	  687.6	  544.6	 8611.0	...
3064510	  685.5	  544.2	 8619.0	...
3064511	  683.3	  543.6	 8624.0	...
3064512	  681.2	  543.6	 8625.0	...
3064513	  679.0	  543.6	 8625.0	...
3064514	  676.6	  543.5	 8625.0	...
3064515	  674.6	  543.4	 8629.0	...
ESACC R  3064508	3064515	8	  689.6	  544.9	  674.6	  543.4	   0.32	     45
SFIX R   3064516
3064516	  672.6	  543.1	 8631.0	...
3064517	  671.1	  543.1	 8632.0	...
3064518	  669.8	  543.0	 8629.0	...
3064519	  669.4	  542.9	 8631.0	...
3064520	  670.0	  542.8	 8633.0	...
3064521	  671.0	  542.6	 8636.0	...
3064522	  672.1	  542.5	 8635.0	...
3064523	  672.5	  542.4	 8634.0	...
3064524	  673.5	  542.3	 8634.0	...
3064525	  674.5	  542.2	 8635.0	...
3064526	  675.6	  542.3	 8637.0	...
3064527	  675.6	  542.5	 8639.0	...
3064528	  675.6	  542.9	 8640.0	...
3064529	  675.9	  543.0	 8642.0	...
3064530	  676.3	  543.1	 8642.0	...
3064531	  676.7	  543.0	 8643.0	...
3064532	  676.8	  542.9	 8645.0	...
3064533	  676.9	  542.8	 8647.0	...
3064534	  676.8	  542.6	 8648.0	...
3064535	  676.4	  542.6	 8651.0	...
3064536	  675.9	  543.0	 8654.0	...
3064537	  676.1	  543.4	 8656.0	...
3064538	  676.4	  543.7	 8655.0	...
3064539	  676.6	  543.5	 8655.0	...
3064540	  676.4	  543.4	 8656.0	...
3064541	  675.9	  543.8	 8657.0	...
3064542	  675.5	  544.0	 8656.0	...
3064543	  675.2	  544.2	 8655.0	...
3064544	  675.0	  544.2	 8655.0	...
3064545	  674.8	  544.4	 8656.0	...
3064546	  674.6	  544.5	 8659.0	...
3064547	  674.4	  544.7	 8662.0	...
3064548	  674.3	  544.9	 8665.0	...
3064549	  674.1	  545.0	 8666.0	...
3064550	  674.0	  545.0	 8667.0	...
3064551	  674.0	  544.9	 8670.0	...
3064552	  674.1	  545.0	 8670.0	...
3064553	  674.3	  545.2	 8670.0	...
3064554	  674.6	  545.4	 8669.0	...
3064555	  674.7	  545.5	 8667.0	...
3064556	  674.8	  545.5	 8666.0	...
3064557	  674.8	  545.9	 8663.0	...
3064558	  674.8	  546.3	 8663.0	...
3064559	  674.7	  546.6	 8662.0	...
3064560	  674.7	  546.4	 8663.0	...
3064561	  674.9	  546.2	 8665.0	...
3064562	  675.0	  546.1	 8666.0	...
3064563	  675.1	  546.5	 8666.0	...
3064564	  675.1	  547.0	 8669.0	...
3064565	  675.0	  547.4	 8672.0	...
3064566	  675.0	  547.4	 8676.0	...
3064567	  675.0	  547.5	 8676.0	...
3064568	  674.8	  547.7	 8674.0	...
3064569	  674.6	  548.0	 8672.0	...
3064570	  674.5	  548.3	 8671.0	...
3064571	  674.5	  548.4	 8671.0	...
3064572	  674.5	  548.5	 8670.0	...
3064573	  674.5	  548.5	 8669.0	...
3064574	  674.8	  548.4	 8669.0	...
3064575	  675.1	  548.9	 8668.0	...
3064576	  675.3	  549.4	 8670.0	...
3064577	  675.3	  549.8	 8672.0	...
3064578	  675.1	  549.8	 8674.0	...
3064579	  675.1	  549.9	 8673.0	...
3064580	  675.0	  550.0	 8673.0	...
3064581	  674.8	  549.7	 8674.0	...
3064582	  674.8	  549.3	 8673.0	...
3064583	  674.7	  549.4	 8672.0	...
3064584	  674.7	  549.8	 8671.0	...
3064585	  674.6	  550.2	 8669.0	...
3064586	  674.4	  550.2	 8668.0	...
3064587	  674.4	  550.4	 8669.0	...
3064588	  674.5	  550.5	 8673.0	...
3064589	  674.7	  550.6	 8676.0	...
3064590	  674.8	  550.6	 8676.0	...
3064591	  674.9	  550.7	 8676.0	...
3064592	  674.8	  550.8	 8676.0	...
3064593	  674.7	  551.0	 8675.0	...
3064594	  674.8	  551.1	 8674.0	...
3064595	  675.0	  551.1	 8676.0	...
3064596	  674.9	  551.1	 8678.0	...
3064597	  674.7	  551.2	 8679.0	...
3064598	  674.7	  551.2	 8678.0	...
3064599	  674.9	  551.2	 8675.0	...
3064600	  675.0	  551.4	 8673.0	...
3064601	  675.1	  551.7	 8669.0	...
3064602	  675.1	  551.9	 8667.0	...
3064603	  675.2	  551.6	 8665.0	...
3064604	  675.1	  551.4	 8665.0	...
3064605	  675.0	  551.3	 8669.0	...
3064606	  674.9	  551.6	 8674.0	...
3064607	  674.8	  551.8	 8679.0	...
3064608	  675.0	  551.8	 8679.0	...
3064609	  675.3	  551.6	 8677.0	...
3064610	  675.2	  551.4	 8675.0	...
3064611	  674.9	  551.4	 8673.0	...
3064612	  674.7	  551.6	 8672.0	...
3064613	  674.7	  551.8	 8671.0	...
3064614	  674.7	  551.8	 8670.0	...
3064615	  674.7	  551.8	 8670.0	...
3064616	  674.8	  551.7	 8670.0	...
3064617	  674.9	  551.6	 8673.0	...
3064618	  675.1	  551.6	 8676.0	...
3064619	  675.3	  551.7	 8678.0	...
3064620	  675.3	  551.9	 8681.0	...
3064621	  675.3	  552.0	 8685.0	...
3064622	  675.5	  552.0	 8689.0	...
3064623	  675.6	  552.0	 8689.0	...
3064624	  675.7	  551.8	 8690.0	...
3064625	  675.8	  551.7	 8692.0	...
3064626	  675.6	  551.7	 8693.0	...
3064627	  675.3	  551.9	 8694.0	...
3064628	  675.3	  552.0	 8692.0	...
3064629	  675.5	  551.9	 8691.0	...
3064630	  675.7	  552.0	 8692.0	...
3064631	  675.7	  552.0	 8693.0	...
3064632	  675.8	  552.1	 8694.0	...
3064633	  675.8	  552.0	 8695.0	...
3064634	  675.8	  552.1	 8696.0	...
3064635	  675.7	  552.1	 8697.0	...
3064636	  675.5	  552.2	 8697.0	...
3064637	  675.3	  552.2	 8696.0	...
3064638	  675.3	  552.3	 8696.0	...
3064639	  675.3	  552.2	 8695.0	...
3064640	  675.4	  552.1	 8698.0	...
3064641	  675.6	  552.4	 8702.0	...
3064642	  675.8	  552.8	 8704.0	...
3064643	  675.7	  553.3	 8702.0	...
3064644	  675.4	  553.3	 8702.0	...
3064645	  675.2	  553.4	 8704.0	...
3064646	  675.2	  553.4	 8706.0	...
3064647	  675.2	  553.5	 8705.0	...
3064648	  675.6	  553.4	 8705.0	...
3064649	  676.0	  553.5	 8705.0	...
3064650	  676.1	  553.7	 8705.0	...
3064651	  675.9	  553.9	 8705.0	...
MSG	3064652 0000 _ Number On
3064652	  675.7	  554.0	 8705.0	...
3064653	  675.8	  554.0	 8708.0	...
3064654	  675.8	  554.1	 8710.0	...
3064655	  675.8	  554.2	 8712.0	...
3064656	  675.7	  554.5	 8710.0	...
3064657	  675.7	  554.7	 8707.0	...
3064658	  675.7	  554.8	 8705.0	...
3064659	  675.8	  554.8	 8708.0	...
3064660	  676.1	  554.7	 8710.0	...
3064661	  676.3	  554.6	 8713.0	...
3064662	  676.5	  554.8	 8714.0	...
3064663	  676.5	  555.0	 8712.0	...
3064664	  676.4	  555.2	 8708.0	...
3064665	  676.3	  555.3	 8704.0	...
3064666	  676.2	  555.5	 8703.0	...
3064667	  676.1	  555.7	 8702.0	...
3064668	  676.2	  555.7	 8702.0	...
3064669	  676.3	  555.6	 8701.0	...
3064670	  676.3	  555.7	 8701.0	...
3064671	  676.3	  556.1	 8702.0	...
3064672	  676.3	  556.3	 8704.0	...
3064673	  676.3	  556.4	 8706.0	...
3064674	  676.4	  556.7	 8706.0	...
3064675	  676.5	  557.3	 8704.0	...
3064676	  676.6	  557.9	 8703.0	...
3064677	  676.7	  557.9	 8704.0	...
3064678	  676.9	  557.7	 8705.0	...
3064679	  677.1	  557.5	 8705.0	...
3064680	  676.9	  557.4	 8705.0	...
3064681	  676.5	  557.4	 8706.0	...
3064682	  676.3	  557.6	 8707.0	...
3064683	  676.4	  557.9	 8707.0	...
3064684	  676.4	  558.5	 8707.0	...
3064685	  676.3	  558.9	 8706.0	...
3064686	  676.3	  559.3	 8707.0	...
3064687	  676.5	  559.3	 8709.0	...
3064688	  676.7	  559.1	 8711.0	...
3064689	  676.7	  558.6	 8713.0	...
3064690	  676.7	  558.1	 8715.0	...
3064691	  676.9	  557.8	 8716.0	...
3064692	  677.0	  557.8	 8717.0	...
3064693	  677.1	  557.8	 8716.0	...
3064694	  677.1	  558.0	 8716.0	...
3064695	  677.1	  558.1	 8719.0	...
3064696	  677.1	  558.1	 8721.0	...
3064697	  677.1	  558.4	 8725.0	...
3064698	  677.0	  558.8	 8726.0	...
3064699	  676.8	  559.3	 8728.0	...
3064700	  676.8	  559.5	 8727.0	...
3064701	  676.5	  559.6	 8726.0	...
3064702	  676.2	  559.6	 8727.0	...
3064703	  675.8	  559.5	 8731.0	...
3064704	  675.7	  559.2	 8735.0	...
3064705	  675.9	  559.1	 8736.0	...
3064706	  676.1	  559.0	 8735.0	...
3064707	  676.3	  558.9	 8735.0	...
3064708	  676.3	  558.7	 8734.0	...
3064709	  676.4	  558.8	 8734.0	...
3064710	  676.4	  559.1	 8735.0	...
3064711	  676.4	  559.4	 8737.0	...
3064712	  676.4	  559.6	 8739.0	...
3064713	  676.3	  559.9	 8739.0	...
3064714	  676.3	  560.2	 8739.0	...
3064715	  676.3	  560.3	 8739.0	...
3064716	  676.5	  560.4	 8739.0	...
3064717	  676.5	  560.5	 8739.0	...
3064718	  676.4	  560.5	 8738.0	...
3064719	  676.4	  560.6	 8738.0	...
3064720	  676.3	  560.5	 8738.0	...
3064721	  676.1	  560.7	 8736.0	...
3064722	  676.0	  560.8	 8735.0	...
3064723	  675.9	  561.1	 8732.0	...
3064724	  676.0	  561.2	 8732.0	...
3064725	  676.1	  561.3	 8731.0	...
3064726	  676.2	  561.3	 8732.0	...
3064727	  676.1	  561.1	 8732.0	...
3064728	  676.1	  560.8	 8735.0	...
3064729	  676.1	  560.5	 8739.0	...
3064730	  676.0	  560.5	 8743.0	...
3064731	  676.0	  560.9	 8745.0	...
3064732	  676.0	  561.2	 8742.0	...
3064733	  676.0	  561.4	 8738.0	...
3064734	  676.1	  561.4	 8733.0	...
3064735	  676.2	  561.3	 8732.0	...
3064736	  676.3	  561.3	 8732.0	...
3064737	  676.4	  561.4	 8734.0	...
3064738	  676.4	  561.6	 8735.0	...
3064739	  676.5	  561.8	 8736.0	...
3064740	  676.5	  561.9	 8736.0	...
3064741	  676.5	  561.9	 8737.0	...
3064742	  676.6	  562.0	 8738.0	...
3064743	  676.6	  562.1	 8738.0	...
3064744	  676.9	  562.1	 8737.0	...
3064745	  677.0	  562.0	 8736.0	...
3064746	  677.2	  561.9	 8735.0	...
3064747	  677.2	  562.1	 8735.0	...
3064748	  676.9	  562.4	 8735.0	...
3064749	  676.6	  562.8	 8738.0	...
3064750	  676.2	  563.0	 8740.0	...
3064751	  676.1	  563.1	 8740.0	...
3064752	  676.2	  563.0	 8737.0	...
3064753	  676.3	  562.9	 8736.0	...
3064754	  676.4	  562.9	 8736.0	...
3064755	  676.4	  562.9	 8737.0	...
3064756	  676.4	  562.8	 8739.0	...
3064757	  676.3	  562.8	 8741.0	...
3064758	  676.3	  562.8	 8742.0	...
3064759	  676.2	  563.1	 8740.0	...
3064760	  676.2	  563.4	 8737.0	...
3064761	  676.0	  563.7	 8735.0	...
3064762	  675.8	  563.7	 8735.0	...
3064763	  675.6	  563.9	 8738.0	...
3064764	  675.6	  564.2	 8741.0	...
3064765	  675.6	  564.3	 8741.0	...
3064766	  675.6	  564.1	 8741.0	...
3064767	  675.5	  563.9	 8741.0	...
3064768	  675.5	  563.9	 8740.0	...
3064769	  675.6	  563.8	 8739.0	...
3064770	  675.8	  563.8	 8738.0	...
3064771	  675.8	  563.8	 8738.0	...
3064772	  675.8	  563.7	 8738.0	...
3064773	  675.9	  563.6	 8737.0	...
3064774	  675.9	  563.5	 8735.0	...
3064775	  676.1	  563.4	 8733.0	...
3064776	  676.1	  563.5	 8732.0	...
3064777	  676.2	  563.7	 8732.0	...
3064778	  676.4	  564.1	 8734.0	...
3064779	  676.6	  564.3	 8734.0	...
3064780	  676.7	  564.3	 8731.0	...
3064781	  676.6	  564.4	 8727.0	...
3064782	  676.4	  564.4	 8725.0	...
3064783	  676.3	  564.5	 8728.0	...
3064784	  676.3	  564.5	 8729.0	...
3064785	  676.3	  564.4	 8726.0	...
3064786	  676.3	  564.4	 8724.0	...
3064787	  676.4	  564.5	 8726.0	...
3064788	  676.6	  564.6	 8729.0	...
3064789	  676.8	  564.7	 8732.0	...
3064790	  676.8	  564.7	 8731.0	...
3064791	  677.1	  564.8	 8728.0	...
3064792	  677.2	  564.8	 8725.0	...
3064793	  677.0	  564.7	 8723.0	...
3064794	  676.6	  564.7	 8724.0	...
3064795	  676.2	  564.6	 8728.0	...
3064796	  676.2	  564.5	 8731.0	...
3064797	  676.3	  564.5	 8733.0	...
3064798	  676.4	  564.8	 8733.0	...
3064799	  676.5	  565.1	 8732.0	...
3064800	  676.6	  565.2	 8732.0	...
3064801	  676.5	  565.2	 8734.0	...
3064802	  676.3	  565.5	 8735.0	...
3064803	  676.0	  565.8	 8735.0	...
3064804	  676.1	  566.1	 8735.0	...
3064805	  676.1	  566.0	 8734.0	...
3064806	  676.3	  566.0	 8733.0	...
3064807	  676.4	  565.8	 8733.0	...
3064808	  676.4	  565.5	 8733.0	...
3064809	  676.3	  565.2	 8733.0	...
3064810	  676.4	  565.4	 8734.0	...
3064811	  676.5	  565.9	 8736.0	...
3064812	  676.6	  566.3	 8738.0	...
3064813	  676.6	  566.4	 8740.0	...
3064814	  676.6	  566.2	 8742.0	...
3064815	  676.5	  566.2	 8741.0	...
3064816	  676.6	  566.3	 8740.0	...
3064817	  676.7	  566.4	 8739.0	...
3064818	  677.0	  566.5	 8738.0	...
3064819	  677.2	  566.7	 8736.0	...
3064820	  677.3	  566.4	 8735.0	...
3064821	  677.2	  566.2	 8735.0	...
3064822	  677.1	  566.0	 8735.0	...
3064823	  677.1	  566.2	 8735.0	...
3064824	  677.1	  566.4	 8735.0	...
3064825	  677.0	  566.5	 8735.0	...
3064826	  676.9	  566.5	 8734.0	...
3064827	  676.9	  566.5	 8733.0	...
3064828	  676.9	  566.4	 8734.0	...
3064829	  676.9	  566.1	 8737.0	...
3064830	  676.8	  565.8	 8740.0	...
3064831	  676.6	  565.7	 8743.0	...
3064832	  676.9	  565.7	 8746.0	...
3064833	  677.2	  565.9	 8748.0	...
3064834	  677.4	  565.9	 8748.0	...
3064835	  677.4	  566.0	 8748.0	...
3064836	  677.4	  565.9	 8746.0	...
3064837	  677.5	  565.9	 8744.0	...
3064838	  677.6	  565.9	 8743.0	...
3064839	  677.6	  565.9	 8742.0	...
3064840	  677.5	  566.0	 8742.0	...
3064841	  677.4	  566.1	 8742.0	...
3064842	  677.4	  566.1	 8742.0	...
3064843	  677.5	  566.2	 8743.0	...
3064844	  677.6	  566.3	 8742.0	...
3064845	  677.7	  566.4	 8741.0	...
3064846	  677.9	  566.3	 8740.0	...
3064847	  678.0	  566.2	 8738.0	...
3064848	  678.0	  566.1	 8736.0	...
3064849	  677.9	  566.1	 8735.0	...
3064850	  677.7	  566.1	 8737.0	...
3064851	  677.6	  565.7	 8739.0	...
3064852	  677.5	  565.3	 8741.0	...
3064853	  677.4	  564.9	 8740.0	...
3064854	  677.4	  565.0	 8740.0	...
3064855	  677.4	  565.1	 8738.0	...
3064856	  677.8	  565.2	 8737.0	...
3064857	  678.1	  565.0	 8736.0	...
3064858	  678.2	  564.9	 8735.0	...
3064859	  678.2	  564.7	 8734.0	...
3064860	  677.9	  564.7	 8733.0	...
3064861	  677.6	  564.7	 8732.0	...
3064862	  677.4	  565.0	 8732.0	...
3064863	  677.6	  565.3	 8733.0	...
3064864	  677.8	  565.1	 8734.0	...
3064865	  677.9	  564.7	 8735.0	...
3064866	  678.0	  564.2	 8735.0	...
3064867	  678.2	  564.4	 8735.0	...
3064868	  678.3	  564.7	 8735.0	...
3064869	  678.3	  565.0	 8736.0	...
3064870	  678.4	  564.7	 8736.0	...
3064871	  678.5	  564.3	 8737.0	...
3064872	  678.5	  564.3	 8738.0	...
3064873	  678.4	  564.8	 8739.0	...
3064874	  678.4	  565.3	 8739.0	...
3064875	  678.5	  565.2	 8740.0	...
3064876	  678.6	  565.2	 8740.0	...
3064877	  678.7	  565.1	 8739.0	...
3064878	  678.7	  565.4	 8738.0	...
3064879	  678.7	  565.7	 8736.0	...
3064880	  678.6	  565.8	 8736.0	...
3064881	  678.5	  565.6	 8736.0	...
3064882	  678.5	  565.4	 8737.0	...
3064883	  678.6	  565.6	 8738.0	...
3064884	  678.7	  565.9	 8741.0	...
3064885	  678.7	  566.1	 8743.0	...
3064886	  678.5	  566.0	 8744.0	...
3064887	  678.3	  565.8	 8743.0	...
3064888	  678.3	  565.6	 8744.0	...
3064889	  678.2	  565.6	 8745.0	...
3064890	  678.2	  565.8	 8745.0	...
3064891	  678.2	  566.0	 8745.0	...
3064892	  678.3	  566.1	 8744.0	...
3064893	  678.5	  566.1	 8745.0	...
3064894	  678.4	  565.9	 8745.0	...
3064895	  678.5	  565.7	 8746.0	...
3064896	  678.5	  565.5	 8745.0	...
3064897	  678.5	  565.6	 8745.0	...
3064898	  678.5	  565.7	 8745.0	...
3064899	  678.5	  565.7	 8745.0	...
3064900	  678.5	  565.8	 8745.0	...
3064901	  678.6	  565.9	 8745.0	...
3064902	  678.7	  565.9	 8744.0	...
3064903	  678.8	  565.9	 8744.0	...
3064904	  678.8	  565.9	 8744.0	...
3064905	  678.5	  566.0	 8744.0	...
3064906	  678.2	  566.1	 8745.0	...
3064907	  677.9	  566.1	 8745.0	...
3064908	  678.0	  566.2	 8746.0	...
3064909	  678.3	  566.3	 8747.0	...
3064910	  678.5	  566.5	 8747.0	...
3064911	  678.4	  566.6	 8748.0	...
3064912	  678.3	  566.6	 8748.0	...
3064913	  678.3	  566.6	 8747.0	...
3064914	  678.4	  566.7	 8745.0	...
3064915	  678.5	  566.9	 8743.0	...
3064916	  678.8	  567.3	 8740.0	...
3064917	  679.0	  567.6	 8737.0	...
3064918	  679.2	  567.9	 8737.0	...
3064919	  679.1	  567.8	 8740.0	...
3064920	  679.0	  567.7	 8741.0	...
3064921	  678.9	  567.7	 8739.0	...
3064922	  678.7	  567.8	 8738.0	...
3064923	  678.5	  567.8	 8738.0	...
3064924	  678.3	  567.8	 8738.0	...
3064925	  678.2	  568.0	 8739.0	...
3064926	  678.2	  568.1	 8740.0	...
3064927	  678.4	  568.2	 8740.0	...
3064928	  678.6	  568.3	 8742.0	...
3064929	  678.7	  568.4	 8744.0	...
3064930	  678.7	  568.6	 8747.0	...
3064931	  678.6	  568.7	 8747.0	...
3064932	  678.7	  568.8	 8747.0	...
3064933	  679.0	  568.5	 8747.0	...
3064934	  679.1	  568.1	 8747.0	...
3064935	  678.9	  567.8	 8747.0	...
3064936	  678.7	  567.7	 8748.0	...
3064937	  678.7	  567.7	 8749.0	...
3064938	  678.8	  567.7	 8750.0	...
3064939	  678.9	  567.8	 8749.0	...
3064940	  679.0	  567.8	 8750.0	...
3064941	  678.8	  567.7	 8750.0	...
3064942	  678.6	  567.7	 8751.0	...
3064943	  678.9	  567.6	 8753.0	...
3064944	  679.4	  567.6	 8756.0	...
3064945	  679.8	  567.6	 8758.0	...
3064946	  679.3	  567.6	 8756.0	...
3064947	  678.9	  567.9	 8754.0	...
3064948	  678.5	  568.2	 8751.0	...
3064949	  678.9	  568.4	 8751.0	...
3064950	  679.4	  568.2	 8754.0	...
3064951	  679.7	  567.8	 8758.0	...
3064952	  679.7	  567.6	 8761.0	...
3064953	  679.7	  567.7	 8761.0	...
3064954	  679.4	  567.9	 8759.0	...
3064955	  679.1	  567.8	 8758.0	...
MSG	3064956 0000 _ Number Off
3064956	  679.0	  567.7	 8756.0	...
3064957	  679.1	  567.6	 8757.0	...
3064958	  679.3	  567.7	 8759.0	...
3064959	  679.3	  567.9	 8760.0	...
3064960	  679.4	  568.1	 8760.0	...
3064961	  679.4	  568.0	 8758.0	...
3064962	  679.3	  567.7	 8756.0	...
3064963	  679.3	  567.4	 8756.0	...
3064964	  679.3	  567.2	 8755.0	...
3064965	  679.3	  566.9	 8754.0	...
3064966	  679.4	  567.0	 8753.0	...
3064967	  679.6	  567.4	 8754.0	...
3064968	  679.8	  568.0	 8755.0	...
3064969	  679.8	  568.2	 8756.0	...
3064970	  679.7	  568.3	 8756.0	...
3064971	  679.5	  568.1	 8756.0	...
3064972	  679.7	  567.9	 8759.0	...
3064973	  680.1	  567.9	 8763.0	...
3064974	  680.5	  567.9	 8768.0	...
3064975	  680.9	  567.9	 8769.0	...
3064976	  681.3	  568.0	 8762.0	...
3064977	  682.7	  568.0	 8754.0	...
3064978	  684.2	  568.3	 8748.0	...
3064979	  685.8	  568.5	 8751.0	...
3064980	  687.2	  568.6	 8755.0	...
3064981	  688.5	  568.4	 8756.0	...
3064982	  690.4	  567.8	 8756.0	...
3064983	  691.4	  567.3	 8757.0	...
3064984	  692.8	  566.8	 8757.0	...
3064985	  693.4	  566.8	 8757.0	...
3064986	  694.1	  566.8	 8757.0	...
3064987	  694.1	  566.9	 8756.0	...
3064988	  694.1	  566.8	 8755.0	...
3064989	  693.9	  566.6	 8754.0	...
3064990	  693.6	  566.5	 8754.0	...
3064991	  693.1	  566.5	 8755.0	...
3064992	  692.7	  566.6	 8755.0	...
3064993	  692.2	  566.7	 8756.0	...
3064994	  691.9	  566.6	 8757.0	...
3064995	  691.6	  566.4	 8758.0	...
3064996	  691.6	  565.9	 8759.0	...
3064997	  691.6	  565.7	 8759.0	...
3064998	  691.7	  565.8	 8760.0	...
3064999	  691.6	  566.3	 8761.0	...
3065000	  691.5	  566.7	 8764.0	...
3065001	  691.4	  566.7	 8767.0	...
3065002	  691.4	  566.7	 8768.0	...
3065003	  691.5	  566.7	 8766.0	...
3065004	  691.7	  566.7	 8764.0	...
3065005	  691.9	  566.7	 8765.0	...
3065006	  691.9	  566.6	 8768.0	...
3065007	  691.9	  566.5	 8773.0	...
3065008	  691.9	  566.3	 8778.0	...
3065009	  691.9	  566.2	 8781.0	...
3065010	  692.0	  566.0	 8780.0	...
3065011	  692.0	  565.8	 8780.0	...
3065012	  691.9	  565.6	 8781.0	...
3065013	  692.0	  565.5	 8782.0	...
3065014	  692.1	  565.7	 8780.0	...
3065015	  692.3	  566.0	 8779.0	...
3065016	  692.5	  566.3	 8779.0	...
3065017	  692.5	  566.1	 8777.0	...
3065018	  692.5	  565.9	 8774.0	...
3065019	  692.5	  565.7	 8776.0	...
3065020	  692.5	  565.6	 8780.0	...
3065021	  692.6	  565.7	 8784.0	...
3065022	  692.7	  565.8	 8784.0	...
3065023	  692.7	  565.8	 8784.0	...
3065024	  692.9	  565.7	 8786.0	...
3065025	  693.0	  565.6	 8788.0	...
3065026	  692.7	  565.7	 8789.0	...
3065027	  692.3	  566.0	 8790.0	...
3065028	  691.8	  566.3	 8790.0	...
3065029	  691.9	  566.2	 8791.0	...
3065030	  692.1	  565.9	 8793.0	...
3065031	  692.4	  565.6	 8794.0	...
3065032	  692.6	  565.5	 8795.0	...
3065033	  692.5	  565.5	 8796.0	...
3065034	  692.6	  565.5	 8795.0	...
3065035	  692.8	  565.4	 8794.0	...
3065036	  692.9	  565.3	 8791.0	...
3065037	  692.8	  565.2	 8788.0	...
3065038	  692.7	  565.2	 8786.0	...
3065039	  692.6	  565.4	 8786.0	...
3065040	  692.6	  565.7	 8786.0	...
3065041	  692.6	  565.9	 8787.0	...
3065042	  692.6	  565.7	 8787.0	...
3065043	  692.5	  565.6	 8786.0	...
3065044	  692.5	  565.5	 8783.0	...
3065045	  692.4	  565.6	 8781.0	...
3065046	  692.3	  565.5	 8782.0	...
3065047	  692.3	  565.4	 8784.0	...
3065048	  692.4	  565.4	 8786.0	...
3065049	  692.4	  565.6	 8787.0	...
3065050	  692.5	  565.8	 8787.0	...
3065051	  692.5	  565.7	 8787.0	...
3065052	  692.5	  565.6	 8787.0	...
3065053	  692.4	  565.6	 8788.0	...
3065054	  692.4	  565.3	 8788.0	...
3065055	  692.5	  565.0	 8791.0	...
3065056	  692.5	  564.7	 8793.0	...
3065057	  692.5	  564.7	 8795.0	...
3065058	  692.4	  564.7	 8795.0	...
3065059	  692.4	  564.8	 8795.0	...
3065060	  692.3	  564.8	 8797.0	...
3065061	  692.4	  564.8	 8798.0	...
3065062	  692.6	  564.7	 8797.0	...
3065063	  692.9	  564.7	 8795.0	...
3065064	  693.1	  564.7	 8796.0	...
3065065	  693.2	  564.8	 8798.0	...
3065066	  693.1	  564.8	 8800.0	...
3065067	  692.8	  564.8	 8800.0	...
3065068	  692.4	  564.8	 8801.0	...
3065069	  692.1	  564.8	 8802.0	...
3065070	  692.2	  564.8	 8803.0	...
3065071	  692.3	  564.9	 8803.0	...
3065072	  692.4	  564.6	 8804.0	...
3065073	  692.5	  564.3	 8806.0	...
3065074	  692.7	  564.1	 8807.0	...
3065075	  692.9	  564.1	 8807.0	...
3065076	  693.1	  564.2	 8804.0	...
3065077	  693.2	  563.9	 8803.0	...
3065078	  693.1	  563.5	 8802.0	...
3065079	  693.1	  563.1	 8802.0	...
3065080	  693.0	  563.3	 8801.0	...
3065081	  692.8	  563.5	 8800.0	...
3065082	  692.7	  563.8	 8800.0	...
3065083	  692.8	  563.9	 8801.0	...
3065084	  692.9	  563.8	 8803.0	...
3065085	  693.0	  563.8	 8805.0	...
3065086	  693.0	  563.8	 8806.0	...
3065087	  693.0	  563.8	 8805.0	...
3065088	  693.1	  563.8	 8804.0	...
3065089	  693.2	  563.5	 8804.0	...
3065090	  693.2	  563.1	 8804.0	...
3065091	  693.1	  562.7	 8804.0	...
3065092	  693.0	  562.5	 8804.0	...
3065093	  693.0	  562.6	 8804.0	...
3065094	  692.9	  562.7	 8804.0	...
3065095	  692.9	  562.7	 8804.0	...
3065096	  692.9	  562.5	 8805.0	...
3065097	  693.0	  562.3	 8806.0	...
3065098	  693.0	  562.1	 8806.0	...
3065099	  693.0	  562.1	 8806.0	...
3065100	  693.0	  562.0	 8806.0	...
3065101	  693.0	  561.9	 8805.0	...
3065102	  693.1	  562.0	 8805.0	...
3065103	  693.4	  562.0	 8805.0	...
3065104	  693.7	  562.1	 8805.0	...
3065105	  693.8	  562.1	 8806.0	...
3065106	  693.7	  562.3	 8808.0	...
3065107	  693.5	  562.5	 8810.0	...
3065108	  693.5	  562.7	 8807.0	...
3065109	  693.4	  562.5	 8802.0	...
3065110	  693.4	  562.3	 8798.0	...
3065111	  693.4	  562.1	 8798.0	...
3065112	  693.5	  561.9	 8799.0	...
3065113	  693.4	  561.7	 8803.0	...
3065114	  693.3	  561.6	 8806.0	...
3065115	  693.3	  561.6	 8809.0	...
3065116	  693.5	  561.7	 8809.0	...
3065117	  693.7	  561.8	 8809.0	...
3065118	  693.7	  561.9	 8810.0	...
3065119	  693.5	  561.7	 8811.0	...
3065120	  693.3	  561.6	 8812.0	...
3065121	  693.0	  561.4	 8811.0	...
3065122	  692.9	  561.4	 8810.0	...
3065123	  693.2	  561.3	 8810.0	...
3065124	  693.6	  561.3	 8810.0	...
3065125	  693.7	  561.2	 8811.0	...
3065126	  693.4	  561.3	 8811.0	...
3065127	  693.1	  561.4	 8811.0	...
3065128	  693.1	  561.3	 8812.0	...
3065129	  693.1	  560.9	 8812.0	...
3065130	  693.1	  560.5	 8812.0	...
3065131	  693.2	  560.4	 8813.0	...
3065132	  693.3	  560.4	 8814.0	...
3065133	  693.4	  560.4	 8814.0	...
3065134	  693.5	  560.4	 8817.0	...
3065135	  693.6	  560.4	 8819.0	...
3065136	  693.8	  560.3	 8821.0	...
3065137	  693.9	  560.5	 8821.0	...
3065138	  694.0	  560.8	 8821.0	...
3065139	  693.9	  561.1	 8823.0	...
3065140	  693.7	  561.1	 8825.0	...
3065141	  693.5	  561.3	 8825.0	...
3065142	  693.5	  561.5	 8824.0	...
3065143	  693.5	  561.7	 8822.0	...
3065144	  693.3	  561.6	 8818.0	...
3065145	  693.2	  561.5	 8817.0	...
3065146	  693.3	  561.6	 8819.0	...
3065147	  693.6	  561.7	 8822.0	...
3065148	  693.8	  561.8	 8826.0	...
3065149	  693.8	  562.0	 8826.0	...
3065150	  693.7	  562.1	 8825.0	...
3065151	  693.5	  562.2	 8827.0	...
3065152	  693.4	  562.3	 8828.0	...
3065153	  693.4	  562.3	 8828.0	...
3065154	  693.4	  562.0	 8826.0	...
3065155	  693.4	  561.6	 8826.0	...
3065156	  693.4	  561.3	 8826.0	...
3065157	  693.6	  561.4	 8827.0	...
3065158	  693.7	  561.4	 8828.0	...
3065159	  693.8	  561.7	 8830.0	...
3065160	  694.0	  561.9	 8831.0	...
3065161	  694.2	  562.2	 8832.0	...
3065162	  694.4	  562.2	 8834.0	...
3065163	  694.5	  562.3	 8836.0	...
3065164	  694.6	  562.4	 8837.0	...
3065165	  694.8	  562.4	 8837.0	...
3065166	  694.8	  562.3	 8836.0	...
MSG	3065167 0000 _ Number On
3065167	  694.7	  562.0	 8837.0	...
3065168	  694.6	  561.6	 8839.0	...
3065169	  694.5	  561.5	 8840.0	...
3065170	  694.6	  561.8	 8839.0	...
3065171	  694.6	  562.0	 8836.0	...
3065172	  694.5	  562.0	 8834.0	...
3065173	  694.4	  562.2	 8833.0	...
3065174	  694.5	  562.3	 8833.0	...
3065175	  694.9	  562.4	 8832.0	...
3065176	  695.2	  562.4	 8832.0	...
3065177	  695.4	  562.3	 8831.0	...
3065178	  695.3	  562.3	 8830.0	...
3065179	  695.3	  562.1	 8834.0	...
3065180	  695.2	  561.8	 8837.0	...
3065181	  695.0	  561.6	 8840.0	...
3065182	  694.9	  561.6	 8840.0	...
3065183	  694.8	  561.7	 8842.0	...
3065184	  694.9	  561.8	 8845.0	...
3065185	  695.0	  561.8	 8845.0	...
3065186	  695.2	  561.8	 8843.0	...
3065187	  695.6	  561.5	 8843.0	...
3065188	  695.9	  561.0	 8845.0	...
3065189	  695.6	  560.7	 8846.0	...
3065190	  695.0	  560.5	 8845.0	...
3065191	  694.9	  560.5	 8844.0	...
3065192	  695.3	  561.0	 8844.0	...
3065193	  695.5	  561.6	 8845.0	...
3065194	  695.6	  561.7	 8846.0	...
3065195	  695.6	  561.3	 8847.0	...
3065196	  695.6	  560.7	 8847.0	...
3065197	  695.6	  560.6	 8848.0	...
3065198	  695.5	  560.5	 8849.0	...
3065199	  695.4	  560.5	 8850.0	...
3065200	  695.3	  560.4	 8851.0	...
3065201	  695.2	  560.4	 8850.0	...
3065202	  695.1	  560.4	 8848.0	...
3065203	  695.0	  560.3	 8845.0	...
3065204	  695.0	  560.2	 8844.0	...
3065205	  694.9	  560.2	 8842.0	...
3065206	  694.9	  560.4	 8841.0	...
3065207	  694.8	  560.5	 8841.0	...
3065208	  694.8	  560.8	 8842.0	...
3065209	  694.8	  561.0	 8842.0	...
3065210	  694.9	  561.1	 8843.0	...
3065211	  694.8	  561.0	 8844.0	...
3065212	  694.7	  560.8	 8846.0	...
3065213	  694.6	  560.7	 8847.0	...
3065214	  694.6	  560.5	 8849.0	...
3065215	  694.6	  560.2	 8852.0	...
3065216	  694.7	  559.6	 8855.0	...
3065217	  694.8	  559.3	 8858.0	...
3065218	  694.9	  559.1	 8857.0	...
3065219	  694.7	  558.9	 8855.0	...
3065220	  694.6	  558.8	 8854.0	...
3065221	  694.4	  559.3	 8852.0	...
3065222	  694.4	  560.0	 8850.0	...
3065223	  694.4	  560.4	 8849.0	...
3065224	  694.4	  560.0	 8851.0	...
3065225	  694.4	  559.7	 8854.0	...
3065226	  694.4	  559.6	 8856.0	...
3065227	  694.5	  559.6	 8857.0	...
3065228	  694.6	  559.7	 8856.0	...
3065229	  694.7	  560.0	 8856.0	...
3065230	  694.5	  560.2	 8855.0	...
3065231	  694.4	  560.3	 8855.0	...
3065232	  694.4	  560.1	 8861.0	...
3065233	  694.6	  559.7	 8866.0	...
3065234	  694.8	  559.4	 8872.0	...
3065235	  694.5	  559.3	 8873.0	...
3065236	  694.2	  559.3	 8869.0	...
3065237	  694.1	  559.4	 8866.0	...
3065238	  694.4	  559.5	 8863.0	...
3065239	  694.9	  559.6	 8864.0	...
3065240	  695.0	  559.7	 8864.0	...
3065241	  695.1	  559.8	 8863.0	...
3065242	  695.0	  559.9	 8865.0	...
3065243	  694.7	  559.8	 8868.0	...
3065244	  694.4	  559.6	 8870.0	...
3065245	  694.2	  559.3	 8871.0	...
3065246	  694.2	  559.1	 8873.0	...
3065247	  693.9	  559.2	 8874.0	...
3065248	  693.6	  559.3	 8873.0	...
3065249	  693.6	  559.4	 8873.0	...
3065250	  693.8	  559.4	 8873.0	...
3065251	  694.1	  559.4	 8873.0	...
3065252	  694.1	  559.4	 8873.0	...
3065253	  693.8	  559.5	 8873.0	...
3065254	  693.5	  559.3	 8874.0	...
3065255	  693.3	  559.2	 8874.0	...
3065256	  693.4	  558.9	 8874.0	...
3065257	  693.3	  558.9	 8872.0	...
3065258	  693.3	  558.9	 8869.0	...
3065259	  693.4	  559.0	 8868.0	...
3065260	  693.4	  559.3	 8868.0	...
3065261	  693.5	  559.6	 8869.0	...
3065262	  693.6	  559.8	 8870.0	...
3065263	  693.2	  559.9	 8870.0	...
3065264	  692.7	  560.0	 8870.0	...
3065265	  692.2	  560.0	 8870.0	...
3065266	  692.2	  559.8	 8870.0	...
3065267	  692.1	  559.9	 8870.0	...
3065268	  692.1	  560.0	 8869.0	...
3065269	  692.2	  560.2	 8869.0	...
3065270	  692.3	  560.0	 8869.0	...
3065271	  692.4	  559.8	 8871.0	...
3065272	  692.4	  559.6	 8873.0	...
3065273	  692.5	  559.4	 8873.0	...
3065274	  692.7	  559.2	 8872.0	...
3065275	  692.8	  559.0	 8873.0	...
3065276	  692.9	  559.0	 8874.0	...
3065277	  692.9	  559.0	 8874.0	...
3065278	  693.0	  559.0	 8872.0	...
3065279	  693.1	  558.9	 8870.0	...
3065280	  693.1	  558.7	 8870.0	...
3065281	  693.0	  558.5	 8868.0	...
3065282	  692.8	  558.4	 8867.0	...
3065283	  692.6	  558.5	 8866.0	...
3065284	  692.5	  558.7	 8869.0	...
3065285	  692.4	  559.1	 8872.0	...
3065286	  692.3	  559.4	 8875.0	...
3065287	  692.3	  559.6	 8874.0	...
3065288	  692.3	  559.7	 8872.0	...
3065289	  692.5	  559.6	 8871.0	...
3065290	  692.6	  559.5	 8873.0	...
3065291	  692.7	  559.4	 8876.0	...
3065292	  692.6	  559.4	 8877.0	...
3065293	  692.6	  559.5	 8877.0	...
3065294	  692.8	  559.8	 8876.0	...
3065295	  693.0	  560.0	 8872.0	...
3065296	  693.2	  560.1	 8868.0	...
3065297	  693.1	  560.1	 8866.0	...
3065298	  693.0	  560.2	 8869.0	...
3065299	  692.9	  560.2	 8869.0	...
3065300	  692.8	  560.3	 8866.0	...
3065301	  692.7	  560.0	 8863.0	...
3065302	  692.6	  559.7	 8864.0	...
3065303	  692.5	  559.5	 8866.0	...
3065304	  692.5	  559.6	 8869.0	...
3065305	  692.5	  559.7	 8871.0	...
3065306	  692.6	  559.8	 8871.0	...
3065307	  693.1	  559.9	 8869.0	...
3065308	  693.4	  559.9	 8866.0	...
3065309	  693.4	  559.8	 8866.0	...
3065310	  693.2	  559.7	 8866.0	...
3065311	  692.9	  559.7	 8867.0	...
3065312	  692.9	  559.8	 8868.0	...
3065313	  692.9	  559.7	 8868.0	...
3065314	  692.9	  559.8	 8868.0	...
3065315	  692.7	  559.9	 8868.0	...
3065316	  692.5	  560.0	 8866.0	...
3065317	  692.4	  560.0	 8863.0	...
3065318	  692.4	  559.9	 8862.0	...
3065319	  692.4	  559.7	 8862.0	...
3065320	  692.3	  559.6	 8862.0	...
3065321	  692.3	  559.6	 8864.0	...
3065322	  692.4	  559.5	 8867.0	...
3065323	  692.6	  559.4	 8871.0	...
3065324	  692.7	  559.3	 8871.0	...
3065325	  692.8	  559.6	 8870.0	...
3065326	  692.8	  559.9	 8868.0	...
3065327	  692.9	  560.1	 8866.0	...
3065328	  692.9	  560.2	 8866.0	...
3065329	  692.9	  560.2	 8868.0	...
3065330	  692.9	  559.8	 8870.0	...
3065331	  692.9	  559.4	 8873.0	...
3065332	  693.0	  559.3	 8872.0	...
3065333	  693.0	  559.6	 8872.0	...
3065334	  693.0	  559.8	 8871.0	...
3065335	  693.1	  559.9	 8870.0	...
3065336	  693.2	  560.0	 8870.0	...
3065337	  693.3	  560.1	 8871.0	...
3065338	  693.3	  560.4	 8873.0	...
3065339	  693.3	  560.5	 8873.0	...
3065340	  693.2	  560.6	 8873.0	...
3065341	  693.1	  560.6	 8872.0	...
3065342	  693.0	  560.3	 8872.0	...
3065343	  692.9	  560.0	 8872.0	...
3065344	  692.8	  559.8	 8869.0	...
3065345	  692.8	  559.8	 8866.0	...
3065346	  692.7	  559.8	 8863.0	...
3065347	  692.7	  559.8	 8862.0	...
3065348	  692.7	  559.8	 8861.0	...
3065349	  692.5	  559.7	 8861.0	...
3065350	  692.3	  559.7	 8863.0	...
3065351	  692.3	  559.9	 8864.0	...
3065352	  692.3	  560.1	 8864.0	...
3065353	  692.5	  560.2	 8864.0	...
3065354	  692.6	  560.1	 8864.0	...
3065355	  692.8	  560.1	 8864.0	...
3065356	  692.7	  560.1	 8863.0	...
3065357	  692.7	  560.1	 8862.0	...
3065358	  692.5	  560.1	 8861.0	...
3065359	  692.3	  560.2	 8864.0	...
3065360	  692.1	  560.3	 8867.0	...
3065361	  692.2	  560.3	 8867.0	...
3065362	  692.2	  560.3	 8865.0	...
3065363	  692.2	  560.3	 8864.0	...
3065364	  692.2	  560.3	 8864.0	...
3065365	  692.1	  560.3	 8864.0	...
3065366	  692.0	  560.2	 8863.0	...
3065367	  691.9	  560.1	 8864.0	...
3065368	  692.0	  560.0	 8865.0	...
3065369	  692.0	  560.0	 8867.0	...
3065370	  691.9	  560.0	 8868.0	...
3065371	  691.8	  560.0	 8867.0	...
3065372	  691.7	  559.9	 8865.0	...
3065373	  691.8	  559.9	 8863.0	...
3065374	  691.8	  559.9	 8864.0	...
3065375	  691.9	  560.0	 8865.0	...
3065376	  691.9	  560.1	 8865.0	...
3065377	  691.9	  559.9	 8865.0	...
3065378	  691.9	  559.6	 8864.0	...
3065379	  691.8	  559.6	 8863.0	...
3065380	  691.7	  560.0	 8863.0	...
3065381	  691.7	  560.3	 8862.0	...
3065382	  691.6	  560.3	 8862.0	...
3065383	  691.8	  560.3	 8860.0	...
3065384	  692.0	  560.3	 8858.0	...
3065385	  692.2	  560.4	 8858.0	...
3065386	  692.4	  560.6	 8860.0	...
3065387	  692.6	  560.7	 8861.0	...
3065388	  692.3	  560.6	 8861.0	...
3065389	  691.9	  560.3	 8861.0	...
3065390	  691.8	  560.1	 8857.0	...
3065391	  692.0	  560.2	 8852.0	...
3065392	  692.2	  560.5	 8853.0	...
3065393	  692.2	  560.6	 8858.0	...
3065394	  692.1	  560.3	 8863.0	...
3065395	  692.2	  560.1	 8862.0	...
3065396	  692.3	  560.0	 8862.0	...
3065397	  692.4	  560.2	 8862.0	...
3065398	  692.4	  560.4	 8861.0	...
3065399	  692.3	  560.6	 8861.0	...
3065400	  692.1	  560.6	 8861.0	...
3065401	  692.1	  560.5	 8864.0	...
3065402	  692.1	  560.4	 8866.0	...
3065403	  692.1	  560.4	 8868.0	...
3065404	  692.2	  560.2	 8868.0	...
3065405	  692.3	  560.0	 8867.0	...
3065406	  692.4	  560.0	 8865.0	...
3065407	  692.3	  560.2	 8863.0	...
3065408	  692.2	  560.6	 8862.0	...
3065409	  692.2	  560.8	 8862.0	...
3065410	  692.1	  560.8	 8862.0	...
3065411	  692.1	  560.6	 8863.0	...
3065412	  692.0	  560.5	 8863.0	...
3065413	  691.8	  560.6	 8863.0	...
3065414	  691.7	  560.9	 8863.0	...
3065415	  691.5	  561.3	 8860.0	...
3065416	  691.6	  561.1	 8858.0	...
3065417	  691.7	  560.8	 8856.0	...
3065418	  691.9	  560.5	 8856.0	...
3065419	  692.0	  560.5	 8857.0	...
3065420	  692.1	  560.6	 8855.0	...
3065421	  692.2	  560.6	 8852.0	...
3065422	  692.2	  560.7	 8850.0	...
3065423	  692.2	  560.8	 8849.0	...
3065424	  692.2	  560.6	 8850.0	...
3065425	  692.4	  560.3	 8850.0	...
3065426	  692.6	  560.3	 8849.0	...
3065427	  692.8	  560.6	 8851.0	...
3065428	  692.6	  561.2	 8853.0	...
3065429	  692.4	  561.5	 8856.0	...
3065430	  692.1	  561.7	 8857.0	...
3065431	  692.1	  561.7	 8858.0	...
3065432	  692.3	  561.7	 8858.0	...
3065433	  692.5	  561.7	 8857.0	...
3065434	  692.7	  561.7	 8857.0	...
3065435	  692.7	  561.4	 8856.0	...
3065436	  692.6	  561.2	 8857.0	...
3065437	  692.6	  560.9	 8858.0	...
3065438	  692.5	  560.9	 8858.0	...
3065439	  692.5	  561.0	 8857.0	...
3065440	  692.5	  561.3	 8856.0	...
3065441	  692.5	  561.5	 8856.0	...
3065442	  692.4	  561.5	 8856.0	...
3065443	  692.3	  561.3	 8855.0	...
3065444	  692.3	  561.1	 8855.0	...
3065445	  692.3	  561.2	 8854.0	...
3065446	  692.3	  561.5	 8853.0	...
3065447	  692.3	  561.7	 8852.0	...
3065448	  692.3	  561.6	 8851.0	...
3065449	  692.3	  561.2	 8849.0	...
3065450	  692.3	  561.1	 8848.0	...
3065451	  692.4	  561.3	 8848.0	...
3065452	  692.4	  561.5	 8849.0	...
3065453	  692.5	  561.5	 8847.0	...
3065454	  692.3	  561.6	 8845.0	...
3065455	  692.1	  561.6	 8843.0	...
3065456	  691.9	  561.5	 8844.0	...
3065457	  692.0	  561.5	 8845.0	...
3065458	  691.9	  561.4	 8846.0	...
3065459	  691.9	  561.5	 8848.0	...
3065460	  691.8	  561.5	 8850.0	...
3065461	  692.0	  561.6	 8851.0	...
3065462	  692.4	  561.5	 8852.0	...
3065463	  692.7	  561.5	 8853.0	...
3065464	  693.0	  561.5	 8852.0	...
3065465	  692.7	  561.7	 8851.0	...
3065466	  692.5	  562.0	 8850.0	...
3065467	  692.2	  562.4	 8849.0	...
3065468	  692.1	  562.2	 8848.0	...
3065469	  692.0	  562.0	 8848.0	...
MSG	3065470 0000 _ Number Off
3065470	  692.0	  561.8	 8848.0	...
3065471	  692.1	  561.9	 8846.0	...
3065472	  692.2	  562.0	 8844.0	...
3065473	  692.1	  562.1	 8843.0	...
3065474	  692.1	  561.9	 8842.0	...
3065475	  692.0	  561.7	 8842.0	...
3065476	  692.1	  561.5	 8844.0	...
3065477	  692.1	  561.6	 8846.0	...
3065478	  692.2	  561.7	 8849.0	...
3065479	  692.2	  561.7	 8849.0	...
3065480	  692.1	  561.8	 8850.0	...
3065481	  692.1	  562.1	 8849.0	...
3065482	  692.2	  562.3	 8849.0	...
3065483	  692.4	  562.5	 8848.0	...
3065484	  692.5	  562.3	 8848.0	...
3065485	  692.5	  562.1	 8846.0	...
3065486	  692.6	  562.0	 8844.0	...
3065487	  692.6	  562.1	 8842.0	...
3065488	  692.5	  562.3	 8842.0	...
3065489	  692.4	  562.6	 8845.0	...
3065490	  692.4	  562.7	 8848.0	...
3065491	  692.4	  562.6	 8852.0	...
3065492	  692.4	  562.6	 8852.0	...
3065493	  692.3	  562.6	 8849.0	...
3065494	  692.2	  562.6	 8848.0	...
3065495	  692.2	  562.5	 8846.0	...
3065496	  692.3	  562.4	 8847.0	...
3065497	  692.4	  562.4	 8846.0	...
3065498	  692.5	  562.3	 8845.0	...
3065499	  692.4	  562.2	 8845.0	...
3065500	  692.4	  562.2	 8846.0	...
3065501	  692.4	  562.3	 8847.0	...
3065502	  692.3	  562.3	 8847.0	...
3065503	  692.2	  562.4	 8847.0	...
3065504	  692.1	  562.5	 8846.0	...
3065505	  692.0	  562.1	 8847.0	...
3065506	  691.9	  561.6	 8850.0	...
3065507	  691.8	  561.3	 8852.0	...
3065508	  691.8	  561.5	 8854.0	...
3065509	  691.5	  561.5	 8854.0	...
3065510	  691.4	  561.3	 8853.0	...
3065511	  691.3	  561.1	 8851.0	...
3065512	  691.5	  561.3	 8845.0	...
3065513	  691.4	  561.4	 8841.0	...
3065514	  691.4	  561.4	 8844.0	...
3065515	  691.4	  561.4	 8850.0	...
3065516	  691.2	  561.2	 8856.0	...
3065517	  691.0	  561.1	 8855.0	...
3065518	  690.8	  561.0	 8854.0	...
3065519	  690.7	  561.1	 8852.0	...
3065520	  690.4	  561.2	 8848.0	...
3065521	  690.3	  561.2	 8845.0	...
3065522	  690.4	  561.3	 8844.0	...
3065523	  690.7	  561.3	 8844.0	...
3065524	  691.0	  561.3	 8845.0	...
3065525	  691.0	  561.1	 8845.0	...
3065526	  691.0	  561.0	 8847.0	...
3065527	  691.1	  560.9	 8847.0	...
3065528	  691.0	  561.1	 8847.0	...
3065529	  690.9	  561.4	 8847.0	...
3065530	  690.9	  561.8	 8847.0	...
3065531	  691.0	  562.3	 8848.0	...
3065532	  691.1	  562.6	 8849.0	...
3065533	  691.2	  562.9	 8850.0	...
3065534	  691.2	  562.9	 8850.0	...
3065535	  691.1	  563.0	 8848.0	...
3065536	  691.1	  563.1	 8847.0	...
3065537	  691.3	  563.0	 8848.0	...
3065538	  691.4	  562.6	 8849.0	...
3065539	  691.5	  562.2	 8849.0	...
3065540	  691.5	  561.9	 8849.0	...
3065541	  691.4	  561.9	 8847.0	...
3065542	  691.2	  562.0	 8846.0	...
3065543	  690.9	  562.0	 8846.0	...
3065544	  690.7	  562.1	 8847.0	...
3065545	  690.5	  562.3	 8848.0	...
3065546	  690.5	  562.5	 8850.0	...
3065547	  690.5	  562.6	 8852.0	...
3065548	  690.5	  562.7	 8852.0	...
3065549	  690.3	  562.6	 8852.0	...
3065550	  690.1	  562.4	 8851.0	...
3065551	  690.1	  562.3	 8851.0	...
3065552	  690.3	  562.4	 8851.0	...
3065553	  690.6	  562.6	 8852.0	...
3065554	  690.6	  562.8	 8852.0	...
3065555	  690.5	  562.6	 8852.0	...
3065556	  690.3	  562.5	 8850.0	...
3065557	  690.3	  562.4	 8848.0	...
3065558	  690.4	  562.2	 8846.0	...
3065559	  690.5	  562.1	 8845.0	...
3065560	  690.4	  562.1	 8844.0	...
3065561	  690.1	  562.0	 8844.0	...
3065562	  689.9	  562.0	 8845.0	...
3065563	  689.8	  562.1	 8846.0	...
3065564	  689.9	  562.1	 8846.0	...
3065565	  689.8	  561.9	 8847.0	...
3065566	  689.5	  561.7	 8847.0	...
3065567	  689.2	  561.4	 8847.0	...
3065568	  689.2	  561.5	 8846.0	...
3065569	  689.5	  561.5	 8846.0	...
3065570	  689.9	  561.6	 8848.0	...
3065571	  690.2	  561.6	 8851.0	...
3065572	  690.2	  561.5	 8853.0	...
3065573	  690.2	  561.5	 8854.0	...
3065574	  690.2	  561.6	 8854.0	...
3065575	  690.0	  561.7	 8851.0	...
3065576	  689.7	  561.8	 8847.0	...
3065577	  689.5	  561.8	 8844.0	...
3065578	  689.5	  561.7	 8846.0	...
3065579	  689.6	  561.5	 8851.0	...
3065580	  689.7	  561.5	 8855.0	...
3065581	  689.9	  561.4	 8852.0	...
3065582	  689.8	  561.4	 8846.0	...
3065583	  689.9	  561.4	 8842.0	...
3065584	  689.9	  561.5	 8844.0	...
3065585	  690.0	  561.5	 8846.0	...
3065586	  689.9	  561.7	 8847.0	...
3065587	  689.9	  561.9	 8847.0	...
3065588	  689.8	  562.3	 8846.0	...
3065589	  689.9	  562.5	 8844.0	...
3065590	  689.9	  562.4	 8842.0	...
3065591	  690.1	  562.1	 8841.0	...
3065592	  690.2	  561.8	 8844.0	...
3065593	  690.0	  561.9	 8846.0	...
3065594	  689.7	  562.0	 8846.0	...
3065595	  689.5	  562.1	 8845.0	...
3065596	  689.7	  562.1	 8845.0	...
3065597	  689.8	  562.0	 8844.0	...
3065598	  689.8	  561.9	 8846.0	...
3065599	  689.9	  561.7	 8845.0	...
3065600	  689.9	  561.5	 8843.0	...
3065601	  690.0	  561.3	 8842.0	...
3065602	  689.9	  561.1	 8841.0	...
3065603	  689.6	  561.1	 8841.0	...
3065604	  689.3	  561.1	 8841.0	...
3065605	  689.1	  561.1	 8840.0	...
3065606	  689.2	  561.1	 8843.0	...
3065607	  689.3	  561.1	 8846.0	...
3065608	  689.2	  561.2	 8849.0	...
3065609	  689.0	  561.2	 8847.0	...
3065610	  688.8	  561.5	 8846.0	...
3065611	  688.7	  561.6	 8845.0	...
3065612	  688.6	  561.8	 8846.0	...
3065613	  688.6	  561.8	 8847.0	...
3065614	  688.5	  561.8	 8847.0	...
3065615	  688.5	  561.8	 8848.0	...
3065616	  688.5	  561.7	 8848.0	...
3065617	  688.5	  561.6	 8848.0	...
3065618	  688.2	  561.5	 8850.0	...
3065619	  687.9	  561.6	 8853.0	...
3065620	  687.8	  561.7	 8855.0	...
3065621	  687.9	  561.5	 8851.0	...
3065622	  688.0	  561.2	 8847.0	...
3065623	  687.8	  560.9	 8843.0	...
3065624	  687.5	  561.0	 8841.0	...
3065625	  687.3	  561.1	 8839.0	...
3065626	  687.3	  560.9	 8841.0	...
3065627	  687.4	  560.7	 8843.0	...
3065628	  687.6	  561.1	 8847.0	...
3065629	  687.8	  561.6	 8849.0	...
3065630	  688.1	  562.1	 8850.0	...
3065631	  688.2	  562.5	 8847.0	...
3065632	  688.3	  562.9	 8842.0	...
3065633	  688.2	  563.2	 8839.0	...
3065634	  688.2	  563.1	 8837.0	...
3065635	  688.3	  562.9	 8837.0	...
3065636	  688.5	  562.8	 8838.0	...
3065637	  688.4	  562.8	 8841.0	...
3065638	  688.1	  562.9	 8844.0	...
3065639	  687.9	  562.9	 8842.0	...
3065640	  688.2	  563.0	 8841.0	...
3065641	  688.4	  563.0	 8840.0	...
3065642	  688.4	  563.0	 8842.0	...
3065643	  688.4	  563.0	 8846.0	...
3065644	  688.3	  563.0	 8850.0	...
3065645	  688.3	  562.8	 8851.0	...
3065646	  688.3	  562.7	 8851.0	...
3065647	  688.2	  562.5	 8851.0	...
3065648	  688.1	  562.4	 8850.0	...
3065649	  688.1	  562.3	 8850.0	...
3065650	  688.0	  562.2	 8849.0	...
3065651	  687.9	  562.3	 8848.0	...
3065652	  687.8	  562.4	 8847.0	...
3065653	  687.7	  562.4	 8845.0	...
3065654	  687.6	  562.3	 8844.0	...
3065655	  687.7	  562.2	 8844.0	...
3065656	  687.8	  562.2	 8844.0	...
3065657	  687.9	  562.3	 8845.0	...
3065658	  688.0	  562.1	 8846.0	...
3065659	  688.1	  562.0	 8848.0	...
3065660	  687.8	  561.8	 8848.0	...
3065661	  687.6	  561.9	 8848.0	...
3065662	  687.4	  562.0	 8845.0	...
3065663	  687.6	  562.1	 8842.0	...
3065664	  687.8	  562.2	 8837.0	...
3065665	  688.0	  562.2	 8834.0	...
3065666	  688.0	  562.4	 8835.0	...
3065667	  688.0	  562.5	 8837.0	...
3065668	  688.0	  562.0	 8841.0	...
3065669	  688.0	  561.4	 8842.0	...
3065670	  688.0	  561.0	 8845.0	...
3065671	  688.0	  561.3	 8846.0	...
3065672	  687.6	  561.6	 8848.0	...
3065673	  687.3	  561.6	 8848.0	...
3065674	  687.1	  561.7	 8846.0	...
3065675	  687.1	  562.0	 8843.0	...
3065676	  687.1	  562.4	 8839.0	...
3065677	  687.0	  562.8	 8840.0	...
3065678	  686.9	  562.8	 8841.0	...
3065679	  686.7	  562.8	 8841.0	...
3065680	  686.6	  562.8	 8840.0	...
3065681	  686.7	  562.8	 8839.0	...
MSG	3065682 0000 _ Number On
3065682	  686.8	  562.8	 8839.0	...
3065683	  686.9	  562.8	 8841.0	...
3065684	  686.8	  562.7	 8843.0	...
3065685	  686.7	  562.5	 8844.0	...
3065686	  686.7	  562.4	 8843.0	...
3065687	  686.8	  562.5	 8842.0	...
3065688	  686.8	  562.5	 8843.0	...
3065689	  686.8	  562.7	 8844.0	...
3065690	  686.7	  562.9	 8846.0	...
3065691	  686.6	  563.1	 8845.0	...
3065692	  686.6	  563.0	 8844.0	...
3065693	  686.8	  562.8	 8842.0	...
3065694	  687.0	  562.9	 8841.0	...
3065695	  687.2	  563.2	 8841.0	...
3065696	  687.3	  563.5	 8841.0	...
3065697	  687.3	  563.6	 8841.0	...
3065698	  687.2	  563.8	 8840.0	...
3065699	  686.9	  564.0	 8839.0	...
3065700	  686.5	  564.2	 8839.0	...
3065701	  686.4	  564.2	 8840.0	...
3065702	  686.4	  564.2	 8841.0	...
3065703	  686.6	  564.0	 8837.0	...
3065704	  686.7	  563.9	 8832.0	...
3065705	  686.9	  563.7	 8830.0	...
3065706	  687.0	  563.5	 8833.0	...
3065707	  687.2	  563.1	 8835.0	...
3065708	  687.3	  562.7	 8835.0	...
3065709	  687.4	  562.4	 8834.0	...
3065710	  687.4	  562.4	 8834.0	...
3065711	  687.3	  562.6	 8833.0	...
3065712	  687.1	  562.8	 8830.0	...
3065713	  687.0	  562.6	 8827.0	...
3065714	  686.7	  562.4	 8824.0	...
3065715	  686.5	  562.1	 8826.0	...
3065716	  686.3	  562.2	 8827.0	...
3065717	  686.3	  562.3	 8828.0	...
3065718	  686.3	  562.4	 8829.0	...
3065719	  686.3	  562.3	 8830.0	...
3065720	  686.4	  562.2	 8830.0	...
3065721	  686.5	  562.0	 8831.0	...
3065722	  686.6	  562.0	 8832.0	...
3065723	  686.6	  561.9	 8833.0	...
3065724	  686.6	  561.9	 8833.0	...
3065725	  686.5	  562.0	 8833.0	...
3065726	  686.5	  562.2	 8832.0	...
3065727	  686.3	  562.5	 8832.0	...
3065728	  686.2	  562.7	 8832.0	...
3065729	  686.0	  562.9	 8832.0	...
3065730	  686.0	  562.9	 8832.0	...
3065731	  686.1	  562.9	 8831.0	...
3065732	  686.2	  563.0	 8830.0	...
3065733	  686.2	  563.1	 8830.0	...
3065734	  686.3	  563.2	 8832.0	...
3065735	  686.4	  563.3	 8836.0	...
3065736	  686.5	  563.2	 8839.0	...
3065737	  686.2	  563.2	 8843.0	...
3065738	  686.0	  563.2	 8843.0	...
3065739	  685.8	  563.3	 8841.0	...
3065740	  685.9	  563.3	 8839.0	...
3065741	  686.0	  563.4	 8836.0	...
3065742	  686.1	  563.4	 8835.0	...
3065743	  686.3	  563.3	 8836.0	...
3065744	  686.4	  563.0	 8837.0	...
3065745	  685.9	  562.8	 8840.0	...
3065746	  685.4	  562.6	 8840.0	...
3065747	  685.2	  562.7	 8838.0	...
3065748	  685.6	  562.7	 8837.0	...
3065749	  685.9	  562.8	 8836.0	...
3065750	  685.9	  562.9	 8834.0	...
3065751	  685.7	  562.9	 8832.0	...
3065752	  685.5	  562.7	 8831.0	...
3065753	  685.3	  562.6	 8832.0	...
3065754	  685.3	  562.5	 8833.0	...
3065755	  685.4	  562.3	 8833.0	...
3065756	  685.4	  562.1	 8832.0	...
3065757	  685.5	  562.1	 8831.0	...
3065758	  685.4	  562.0	 8829.0	...
3065759	  685.4	  561.8	 8829.0	...
3065760	  685.4	  561.6	 8829.0	...
3065761	  685.5	  561.6	 8830.0	...
3065762	  685.6	  561.5	 8831.0	...
3065763	  685.5	  561.5	 8830.0	...
3065764	  685.4	  561.6	 8829.0	...
3065765	  685.4	  561.7	 8827.0	...
3065766	  685.4	  561.8	 8828.0	...
3065767	  685.3	  561.9	 8830.0	...
3065768	  685.2	  561.9	 8832.0	...
3065769	  685.3	  561.8	 8832.0	...
3065770	  685.4	  561.6	 8832.0	...
3065771	  685.5	  561.5	 8832.0	...
3065772	  685.6	  561.4	 8833.0	...
3065773	  685.5	  561.4	 8832.0	...
3065774	  685.2	  561.5	 8830.0	...
3065775	  684.9	  561.3	 8828.0	...
3065776	  684.8	  560.9	 8830.0	...
3065777	  684.7	  560.6	 8833.0	...
3065778	  684.7	  560.7	 8835.0	...
3065779	  684.6	  560.8	 8835.0	...
3065780	  684.7	  561.3	 8835.0	...
3065781	  684.9	  561.7	 8833.0	...
3065782	  684.9	  561.9	 8832.0	...
3065783	  684.9	  561.7	 8831.0	...
3065784	  684.8	  561.5	 8829.0	...
3065785	  685.0	  561.5	 8835.0	...
3065786	  685.0	  561.5	 8841.0	...
3065787	  685.0	  561.5	 8848.0	...
3065788	  685.0	  561.5	 8847.0	...
3065789	  685.0	  561.5	 8847.0	...
3065790	  684.8	  561.6	 8846.0	...
3065791	  684.5	  561.7	 8845.0	...
3065792	  684.5	  561.7	 8845.0	...
3065793	  684.8	  561.9	 8847.0	...
3065794	  685.2	  562.1	 8848.0	...
3065795	  685.2	  562.1	 8849.0	...
3065796	  685.1	  561.7	 8849.0	...
3065797	  685.1	  561.3	 8849.0	...
3065798	  685.1	  561.2	 8849.0	...
3065799	  685.0	  561.2	 8851.0	...
3065800	  684.9	  561.3	 8852.0	...
3065801	  684.8	  561.5	 8853.0	...
3065802	  684.6	  561.7	 8853.0	...
3065803	  684.5	  561.9	 8854.0	...
3065804	  684.3	  562.1	 8850.0	...
3065805	  684.3	  562.1	 8845.0	...
3065806	  684.3	  562.0	 8845.0	...
3065807	  684.3	  562.0	 8848.0	...
3065808	  684.3	  562.0	 8851.0	...
3065809	  684.3	  562.0	 8851.0	...
3065810	  684.3	  562.1	 8851.0	...
3065811	  684.3	  562.2	 8852.0	...
3065812	  684.3	  562.4	 8853.0	...
3065813	  684.3	  562.5	 8853.0	...
3065814	  684.1	  562.2	 8852.0	...
3065815	  683.9	  562.0	 8851.0	...
3065816	  683.8	  561.7	 8851.0	...
3065817	  684.0	  561.8	 8852.0	...
3065818	  684.3	  562.0	 8854.0	...
3065819	  684.5	  562.2	 8856.0	...
3065820	  684.3	  562.1	 8856.0	...
3065821	  684.2	  562.1	 8857.0	...
3065822	  684.0	  562.2	 8854.0	...
3065823	  683.7	  562.2	 8850.0	...
3065824	  683.5	  562.2	 8852.0	...
3065825	  683.5	  562.2	 8857.0	...
3065826	  683.7	  562.2	 8861.0	...
3065827	  683.8	  562.2	 8861.0	...
3065828	  683.7	  562.2	 8860.0	...
3065829	  683.6	  562.2	 8859.0	...
3065830	  683.6	  562.2	 8859.0	...
3065831	  683.5	  562.2	 8859.0	...
3065832	  683.4	  562.1	 8857.0	...
3065833	  683.5	  562.2	 8856.0	...
3065834	  683.4	  562.3	 8853.0	...
3065835	  683.5	  562.6	 8852.0	...
3065836	  683.6	  562.8	 8851.0	...
3065837	  683.7	  562.5	 8854.0	...
3065838	  683.6	  562.2	 8856.0	...
3065839	  683.5	  561.9	 8858.0	...
3065840	  683.6	  561.9	 8859.0	...
3065841	  683.5	  562.0	 8860.0	...
3065842	  683.4	  562.0	 8860.0	...
3065843	  683.3	  562.0	 8860.0	...
3065844	  683.1	  562.0	 8860.0	...
3065845	  682.9	  562.1	 8860.0	...
3065846	  682.9	  562.1	 8859.0	...
3065847	  683.0	  562.1	 8858.0	...
3065848	  683.4	  562.1	 8859.0	...
3065849	  683.6	  562.0	 8863.0	...
3065850	  683.8	  561.8	 8867.0	...
3065851	  683.8	  561.8	 8868.0	...
3065852	  683.8	  561.7	 8866.0	...
3065853	  683.7	  561.4	 8864.0	...
3065854	  683.7	  561.0	 8864.0	...
3065855	  683.7	  560.8	 8864.0	...
3065856	  683.6	  560.9	 8864.0	...
3065857	  683.5	  561.0	 8863.0	...
3065858	  683.4	  561.1	 8862.0	...
3065859	  683.0	  561.1	 8861.0	...
3065860	  682.7	  561.1	 8862.0	...
3065861	  682.5	  561.3	 8863.0	...
3065862	  682.6	  561.4	 8864.0	...
3065863	  682.7	  561.5	 8864.0	...
3065864	  682.7	  561.4	 8864.0	...
3065865	  682.6	  561.0	 8864.0	...
3065866	  682.2	  560.7	 8864.0	...
3065867	  681.9	  560.4	 8864.0	...
3065868	  682.0	  560.4	 8863.0	...
3065869	  682.3	  560.4	 8862.0	...
3065870	  682.8	  560.4	 8861.0	...
3065871	  682.9	  560.4	 8860.0	...
3065872	  683.0	  560.4	 8861.0	...
3065873	  683.0	  560.4	 8863.0	...
3065874	  682.8	  560.7	 8864.0	...
3065875	  682.6	  560.9	 8864.0	...
3065876	  682.3	  561.3	 8864.0	...
3065877	  682.3	  561.4	 8865.0	...
3065878	  682.2	  561.0	 8865.0	...
3065879	  682.2	  560.7	 8867.0	...
3065880	  682.1	  560.3	 8868.0	...
3065881	  682.0	  560.5	 8869.0	...
3065882	  681.8	  560.6	 8870.0	...
3065883	  681.9	  560.4	 8870.0	...
3065884	  682.0	  560.2	 8870.0	...
3065885	  682.0	  560.3	 8870.0	...
3065886	  682.0	  560.6	 8870.0	...
3065887	  682.1	  560.7	 8869.0	...
3065888	  682.1	  560.3	 8866.0	...
3065889	  681.9	  559.8	 8862.0	...
3065890	  681.8	  559.7	 8861.0	...
3065891	  681.7	  559.6	 8860.0	...
3065892	  681.8	  559.7	 8861.0	...
3065893	  681.7	  559.7	 8860.0	...
3065894	  681.7	  559.8	 8860.0	...
3065895	  681.8	  559.7	 8859.0	...
3065896	  681.9	  559.7	 8859.0	...
3065897	  682.0	  559.6	 8861.0	...
3065898	  682.0	  559.5	 8863.0	...
3065899	  681.7	  559.5	 8865.0	...
3065900	  681.4	  559.4	 8866.0	...
3065901	  681.0	  559.1	 8867.0	...
3065902	  681.0	  558.7	 8868.0	...
3065903	  680.9	  558.4	 8868.0	...
3065904	  681.2	  558.2	 8868.0	...
3065905	  681.4	  558.2	 8866.0	...
3065906	  681.6	  558.2	 8865.0	...
3065907	  681.6	  558.3	 8863.0	...
3065908	  681.5	  558.4	 8864.0	...
3065909	  681.5	  558.5	 8864.0	...
3065910	  681.4	  558.7	 8864.0	...
3065911	  681.5	  558.7	 8865.0	...
3065912	  681.5	  558.8	 8866.0	...
3065913	  681.6	  558.9	 8866.0	...
3065914	  681.6	  558.9	 8865.0	...
3065915	  681.7	  558.7	 8862.0	...
3065916	  681.7	  558.5	 8859.0	...
3065917	  681.6	  558.3	 8860.0	...
3065918	  681.6	  558.3	 8864.0	...
3065919	  681.6	  558.2	 8866.0	...
3065920	  681.5	  558.3	 8865.0	...
3065921	  681.4	  558.4	 8864.0	...
3065922	  681.4	  558.4	 8864.0	...
3065923	  681.5	  558.1	 8863.0	...
3065924	  681.5	  557.9	 8860.0	...
3065925	  681.6	  557.9	 8855.0	...
3065926	  681.6	  557.9	 8851.0	...
3065927	  681.7	  558.0	 8847.0	...
3065928	  681.7	  557.7	 8850.0	...
3065929	  681.7	  557.5	 8854.0	...
3065930	  681.4	  557.2	 8855.0	...
3065931	  681.1	  557.3	 8853.0	...
3065932	  680.8	  557.3	 8851.0	...
3065933	  680.8	  557.0	 8852.0	...
3065934	  680.8	  556.7	 8852.0	...
3065935	  680.8	  556.6	 8854.0	...
3065936	  680.8	  556.9	 8857.0	...
3065937	  680.7	  557.1	 8858.0	...
3065938	  680.7	  556.9	 8853.0	...
3065939	  680.6	  556.6	 8849.0	...
3065940	  680.6	  556.3	 8851.0	...
3065941	  680.7	  556.1	 8856.0	...
3065942	  680.8	  556.1	 8861.0	...
3065943	  681.0	  556.0	 8862.0	...
3065944	  681.3	  556.0	 8862.0	...
3065945	  681.5	  555.9	 8861.0	...
3065946	  681.5	  555.9	 8860.0	...
3065947	  681.5	  555.9	 8858.0	...
3065948	  681.4	  555.9	 8854.0	...
3065949	  681.2	  555.7	 8851.0	...
3065950	  681.0	  555.6	 8854.0	...
3065951	  680.8	  555.4	 8860.0	...
3065952	  680.7	  555.5	 8866.0	...
3065953	  680.6	  555.6	 8865.0	...
3065954	  680.7	  555.6	 8860.0	...
3065955	  680.7	  555.6	 8855.0	...
3065956	  680.7	  555.6	 8852.0	...
3065957	  680.8	  555.5	 8855.0	...
3065958	  680.9	  555.4	 8857.0	...
3065959	  680.9	  555.3	 8859.0	...
3065960	  680.7	  555.3	 8859.0	...
3065961	  680.6	  555.3	 8859.0	...
3065962	  680.5	  555.2	 8857.0	...
3065963	  680.7	  555.3	 8855.0	...
3065964	  680.9	  555.4	 8853.0	...
3065965	  680.8	  555.6	 8853.0	...
3065966	  680.8	  555.7	 8853.0	...
3065967	  680.9	  555.3	 8851.0	...
3065968	  681.1	  554.9	 8849.0	...
3065969	  681.3	  554.6	 8848.0	...
3065970	  681.3	  554.5	 8846.0	...
3065971	  681.3	  554.5	 8845.0	...
3065972	  681.3	  554.5	 8847.0	...
3065973	  681.4	  553.9	 8850.0	...
3065974	  681.2	  553.4	 8853.0	...
3065975	  680.9	  553.3	 8852.0	...
3065976	  680.7	  553.8	 8853.0	...
3065977	  680.8	  553.8	 8855.0	...
3065978	  680.8	  553.4	 8857.0	...
3065979	  680.9	  553.0	 8858.0	...
3065980	  681.0	  552.9	 8858.0	...
3065981	  680.8	  552.9	 8858.0	...
3065982	  680.6	  553.0	 8856.0	...
3065983	  680.3	  553.0	 8853.0	...
MSG	3065984 0000 _ Number Off
3065984	  680.4	  553.0	 8849.0	...
3065985	  680.4	  553.0	 8846.0	...
3065986	  680.4	  552.9	 8845.0	...
3065987	  680.4	  552.9	 8844.0	...
3065988	  680.6	  552.8	 8843.0	...
3065989	  680.9	  552.8	 8842.0	...
3065990	  681.2	  552.8	 8843.0	...
3065991	  681.3	  552.6	 8844.0	...
3065992	  681.3	  552.2	 8844.0	...
3065993	  681.3	  552.0	 8843.0	...
3065994	  681.2	  552.1	 8842.0	...
3065995	  681.1	  552.3	 8843.0	...
3065996	  681.1	  552.2	 8843.0	...
3065997	  681.0	  551.6	 8844.0	...
3065998	  680.8	  551.0	 8843.0	...
3065999	  680.6	  550.7	 8843.0	...
3066000	  680.5	  550.7	 8842.0	...
3066001	  680.5	  550.8	 8842.0	...
3066002	  680.4	  550.8	 8841.0	...
3066003	  680.3	  550.8	 8841.0	...
3066004	  680.5	  550.9	 8840.0	...
3066005	  680.8	  550.9	 8842.0	...
3066006	  680.9	  550.8	 8842.0	...
3066007	  680.9	  550.7	 8842.0	...
3066008	  680.8	  550.2	 8841.0	...
3066009	  680.8	  549.6	 8842.0	...
3066010	  680.9	  549.1	 8842.0	...
3066011	  680.9	  549.2	 8842.0	...
3066012	  681.0	  549.1	 8842.0	...
3066013	  681.1	  548.9	 8842.0	...
3066014	  681.1	  548.8	 8840.0	...
3066015	  681.2	  548.8	 8838.0	...
3066016	  681.2	  548.8	 8834.0	...
3066017	  681.2	  549.2	 8833.0	...
3066018	  681.2	  549.6	 8832.0	...
3066019	  681.1	  549.7	 8832.0	...
3066020	  681.0	  549.3	 8833.0	...
3066021	  680.9	  548.9	 8832.0	...
3066022	  680.9	  548.8	 8831.0	...
3066023	  680.9	  548.8	 8830.0	...
3066024	  680.9	  548.8	 8831.0	...
3066025	  681.2	  548.8	 8831.0	...
3066026	  681.6	  548.9	 8831.0	...
3066027	  681.8	  548.8	 8831.0	...
3066028	  681.6	  548.8	 8831.0	...
3066029	  681.6	  548.8	 8829.0	...
3066030	  681.6	  548.8	 8827.0	...
3066031	  681.6	  549.0	 8826.0	...
3066032	  681.5	  549.4	 8827.0	...
3066033	  681.3	  549.7	 8828.0	...
3066034	  681.3	  550.0	 8827.0	...
3066035	  681.2	  550.0	 8827.0	...
3066036	  681.2	  550.1	 8828.0	...
3066037	  681.1	  550.1	 8829.0	...
3066038	  681.4	  550.0	 8828.0	...
3066039	  681.7	  549.5	 8832.0	...
3066040	  681.8	  549.1	 8836.0	...
3066041	  681.6	  549.0	 8836.0	...
3066042	  681.4	  549.5	 8832.0	...
3066043	  681.3	  550.0	 8828.0	...
3066044	  681.2	  550.1	 8828.0	...
3066045	  681.0	  550.2	 8828.0	...
3066046	  680.9	  550.2	 8829.0	...
3066047	  681.0	  550.3	 8831.0	...
3066048	  681.2	  550.3	 8832.0	...
3066049	  681.2	  549.9	 8832.0	...
3066050	  681.1	  549.6	 8833.0	...
3066051	  681.0	  549.3	 8835.0	...
3066052	  681.1	  549.3	 8835.0	...
3066053	  681.2	  549.5	 8834.0	...
3066054	  681.3	  549.6	 8834.0	...
3066055	  681.0	  549.8	 8829.0	...
3066056	  680.7	  549.8	 8823.0	...
3066057	  680.4	  549.8	 8822.0	...
3066058	  680.3	  549.7	 8826.0	...
3066059	  680.2	  549.7	 8830.0	...
3066060	  680.2	  549.5	 8830.0	...
3066061	  680.2	  549.4	 8830.0	...
3066062	  680.2	  549.2	 8829.0	...
3066063	  680.3	  549.0	 8827.0	...
3066064	  680.3	  548.6	 8825.0	...
3066065	  680.4	  548.5	 8824.0	...
3066066	  680.5	  548.8	 8824.0	...
3066067	  680.6	  549.1	 8826.0	...
3066068	  680.8	  549.2	 8827.0	...
3066069	  680.9	  549.2	 8829.0	...
3066070	  680.9	  549.1	 8829.0	...
3066071	  680.7	  549.1	 8828.0	...
3066072	  680.4	  549.1	 8827.0	...
3066073	  680.3	  549.0	 8825.0	...
3066074	  680.3	  549.1	 8824.0	...
3066075	  680.4	  549.2	 8824.0	...
3066076	  680.4	  549.4	 8825.0	...
3066077	  680.2	  549.6	 8822.0	...
3066078	  680.4	  549.5	 8818.0	...
3066079	  680.6	  549.4	 8815.0	...
3066080	  680.6	  549.2	 8816.0	...
3066081	  680.3	  549.2	 8816.0	...
3066082	  680.0	  549.1	 8815.0	...
3066083	  680.1	  549.0	 8820.0	...
3066084	  680.2	  548.9	 8825.0	...
3066085	  680.3	  549.0	 8827.0	...
3066086	  680.3	  549.0	 8823.0	...
3066087	  680.2	  549.0	 8818.0	...
3066088	  680.1	  549.1	 8818.0	...
3066089	  679.9	  549.3	 8818.0	...
3066090	  679.9	  549.3	 8816.0	...
3066091	  679.9	  549.3	 8815.0	...
3066092	  679.9	  549.3	 8814.0	...
3066093	  679.9	  549.4	 8814.0	...
3066094	  679.9	  549.5	 8815.0	...
3066095	  680.0	  549.5	 8817.0	...
3066096	  680.0	  549.3	 8820.0	...
3066097	  680.0	  549.2	 8824.0	...
3066098	  679.9	  549.1	 8824.0	...
3066099	  679.8	  549.1	 8823.0	...
3066100	  680.0	  549.0	 8822.0	...
3066101	  680.2	  549.0	 8820.0	...
3066102	  680.4	  549.0	 8819.0	...
3066103	  680.1	  549.0	 8818.0	...
3066104	  679.8	  548.8	 8818.0	...
3066105	  679.5	  548.6	 8820.0	...
3066106	  679.4	  548.5	 8823.0	...
3066107	  679.5	  548.6	 8825.0	...
3066108	  679.6	  548.6	 8824.0	...
3066109	  679.7	  548.4	 8823.0	...
3066110	  679.6	  548.2	 8821.0	...
3066111	  679.6	  548.0	 8819.0	...
3066112	  679.5	  547.9	 8817.0	...
3066113	  679.4	  547.9	 8815.0	...
3066114	  679.2	  547.9	 8813.0	...
3066115	  679.2	  547.9	 8811.0	...
3066116	  679.4	  547.9	 8811.0	...
3066117	  679.6	  547.8	 8812.0	...
3066118	  679.6	  547.6	 8813.0	...
3066119	  679.6	  547.4	 8814.0	...
3066120	  679.6	  547.3	 8815.0	...
3066121	  679.5	  547.4	 8816.0	...
3066122	  679.5	  547.0	 8814.0	...
3066123	  679.7	  546.5	 8811.0	...
3066124	  679.9	  546.0	 8807.0	...
3066125	  680.0	  546.1	 8806.0	...
3066126	  680.0	  546.1	 8806.0	...
3066127	  679.8	  546.0	 8808.0	...
3066128	  679.5	  545.9	 8811.0	...
3066129	  679.3	  545.9	 8814.0	...
3066130	  679.4	  545.7	 8814.0	...
3066131	  679.4	  545.4	 8813.0	...
3066132	  679.4	  545.2	 8811.0	...
3066133	  679.3	  545.3	 8810.0	...
3066134	  679.2	  545.9	 8809.0	...
3066135	  679.5	  546.5	 8810.0	...
3066136	  679.9	  546.9	 8810.0	...
3066137	  680.3	  546.9	 8810.0	...
3066138	  680.5	  546.8	 8809.0	...
3066139	  680.6	  547.1	 8809.0	...
3066140	  680.7	  547.3	 8806.0	...
3066141	  680.8	  547.5	 8803.0	...
3066142	  680.8	  547.4	 8802.0	...
3066143	  680.8	  547.2	 8805.0	...
3066144	  680.7	  546.9	 8807.0	...
3066145	  680.7	  546.6	 8807.0	...
3066146	  680.6	  546.6	 8807.0	...
3066147	  680.6	  546.7	 8808.0	...
3066148	  680.6	  546.9	 8808.0	...
3066149	  680.6	  546.9	 8807.0	...
3066150	  680.7	  547.0	 8805.0	...
3066151	  680.7	  547.0	 8804.0	...
3066152	  680.3	  545.9	 8803.0	...
3066153	  679.9	  544.9	 8801.0	...
3066154	  679.2	  543.8	 8798.0	...
3066155	  679.0	  543.6	 8792.0	...
3066156	  678.9	  542.7	 8787.0	...
3066157	  679.0	  541.8	 8783.0	...
3066158	  678.8	  541.0	 8780.0	...
3066159	  678.6	  540.1	 8778.0	...
3066160	  678.4	  538.5	 8770.0	...
3066161	  678.7	  536.9	 8762.0	...
3066162	  679.2	  536.0	 8749.0	...
3066163	  679.7	  535.7	 8742.0	...
3066164	  680.0	  534.9	 8735.0	...
3066165	  680.1	  534.4	 8728.0	...
3066166	  680.5	  534.4	 8716.0	...
3066167	  681.2	  535.6	 8704.0	...
3066168	  682.2	  537.5	 8690.0	...
3066169	  683.2	  539.4	 8678.0	...
3066170	  684.3	  541.8	 8666.0	...
3066171	  685.0	  543.9	 8654.0	...
3066172	  685.6	  545.5	 8647.0	...
3066173	  685.8	  545.8	 8642.0	...
3066174	  685.7	  544.2	 8645.0	...
EFIX R   3064516	3066174	1659	  684.9	  559.3	   8804
SSACC R  3066175
3066175	  685.2	  542.7	 8650.0	...
3066176	  684.6	  541.2	 8652.0	...
3066177	  684.1	  540.8	 8652.0	...
3066178	  684.0	  540.3	 8648.0	...
3066179	  684.0	  540.1	 8638.0	...
3066180	  684.2	  542.2	 8621.0	...
3066181	  684.6	  548.2	 8593.0	...
3066182	  685.8	  557.0	 8555.0	...
3066183	  687.5	  568.7	 8505.0	...
3066184	  690.1	  583.2	 8450.0	...
3066185	  693.3	  601.4	 8386.0	...
3066186	  696.6	  622.1	 8312.0	...
3066187	  700.8	  645.1	 8227.0	...
3066188	  704.9	  669.9	 8129.0	...
3066189	  709.8	  697.9	 8020.0	...
3066190	  715.1	  728.3	 7904.0	...
3066191	  721.5	  761.2	 7778.0	...
3066192	  728.6	  796.3	 7647.0	...
3066193	  736.1	  834.0	 7499.0	...
3066194	  744.8	  874.3	 7343.0	...
3066195	  753.4	  914.4	 7179.0	...
3066196	  762.0	  955.4	 7006.0	...
MSG	3066197 0000 _ Number On
3066197	  770.4	  997.6	 6827.0	...
3066198	  781.9	 1043.1	 6646.0	...
3066199	  795.4	 1090.1	 6460.0	...
3066200	  811.3	 1141.8	 6265.0	...
3066201	  829.0	 1196.3	 6051.0	...
3066202	  851.0	 1255.7	 5817.0	...
3066203	  875.5	 1317.4	 5563.0	...
3066204	  902.2	 1383.7	 5294.0	...
3066205	  931.5	 1452.4	 5013.0	...
3066206	  966.6	 1527.2	 4695.0	...
3066207	 1007.1	 1607.0	 4354.0	...
3066208	 1050.7	 1690.1	 4006.0	...
3066209	 1093.2	 1769.9	 3686.0	...
3066210	 1135.1	 1843.5	 3393.0	...
3066211	 1162.7	 1889.0	 3208.0	...
3066212	 1177.0	 1910.8	 3119.0	...
3066213	 1177.0	 1910.8	 3119.0	...
SBLINK R 3066214
3066214	   .	   .	    0.0	...
3066215	   .	   .	    0.0	...
3066216	   .	   .	    0.0	...
3066217	   .	   .	    0.0	...
3066218	   .	   .	    0.0	...
3066219	   .	   .	    0.0	...
3066220	   .	   .	    0.0	...
3066221	   .	   .	    0.0	...
3066222	   .	   .	    0.0	...
3066223	   .	   .	    0.0	...
3066224	   .	   .	    0.0	...
3066225	   .	   .	    0.0	...
3066226	   .	   .	    0.0	...
3066227	   .	   .	    0.0	...
3066228	   .	   .	    0.0	...
3066229	   .	   .	    0.0	...
3066230	   .	   .	    0.0	...
3066231	   .	   .	    0.0	...
3066232	   .	   .	    0.0	...
3066233	   .	   .	    0.0	...
3066234	   .	   .	    0.0	...
3066235	   .	   .	    0.0	...
3066236	   .	   .	    0.0	...
3066237	   .	   .	    0.0	...
3066238	   .	   .	    0.0	...
3066239	   .	   .	    0.0	...
3066240	   .	   .	    0.0	...
3066241	   .	   .	    0.0	...
3066242	   .	   .	    0.0	...
3066243	   .	   .	    0.0	...
3066244	   .	   .	    0.0	...
3066245	   .	   .	    0.0	...
3066246	   .	   .	    0.0	...
3066247	   .	   .	    0.0	...
3066248	   .	   .	    0.0	...
3066249	   .	   .	    0.0	...
3066250	   .	   .	    0.0	...
3066251	   .	   .	    0.0	...
3066252	   .	   .	    0.0	...
3066253	   .	   .	    0.0	...
3066254	   .	   .	    0.0	...
3066255	   .	   .	    0.0	...
3066256	   .	   .	    0.0	...
3066257	   .	   .	    0.0	...
3066258	   .	   .	    0.0	...
3066259	   .	   .	    0.0	...
3066260	   .	   .	    0.0	...
3066261	   .	   .	    0.0	...
3066262	   .	   .	    0.0	...
3066263	   .	   .	    0.0	...
3066264	   .	   .	    0.0	...
3066265	   .	   .	    0.0	...
3066266	   .	   .	    0.0	...
3066267	   .	   .	    0.0	...
3066268	   .	   .	    0.0	...
3066269	   .	   .	    0.0	...
3066270	   .	   .	    0.0	...
3066271	   .	   .	    0.0	...
3066272	   .	   .	    0.0	...
3066273	   .	   .	    0.0	...
3066274	   .	   .	    0.0	...
3066275	   .	   .	    0.0	...
3066276	   .	   .	    0.0	...
3066277	   .	   .	    0.0	...
3066278	   .	   .	    0.0	...
3066279	   .	   .	    0.0	...
3066280	   .	   .	    0.0	...
3066281	   .	   .	    0.0	...
3066282	   .	   .	    0.0	...
3066283	   .	   .	    0.0	...
3066284	   .	   .	    0.0	...
3066285	   .	   .	    0.0	...
3066286	   .	   .	    0.0	...
3066287	   .	   .	    0.0	...
3066288	   .	   .	    0.0	...
3066289	   .	   .	    0.0	...
3066290	   .	   .	    0.0	...
3066291	   .	   .	    0.0	...
3066292	   .	   .	    0.0	...
3066293	   .	   .	    0.0	...
3066294	   .	   .	    0.0	...
3066295	   .	   .	    0.0	...
3066296	   .	   .	    0.0	...
3066297	   .	   .	    0.0	...
3066298	   .	   .	    0.0	...
3066299	   .	   .	    0.0	...
3066300	   .	   .	    0.0	...
3066301	   .	   .	    0.0	...
3066302	   .	   .	    0.0	...
3066303	   .	   .	    0.0	...
EBLINK R 3066214	3066303	90
3066304	 1284.8	 1930.3	 2914.0	...
3066305	 1284.8	 1930.3	 2914.0	...
3066306	 1280.2	 1922.9	 2952.0	...
3066307	 1270.3	 1907.0	 3026.0	...
3066308	 1252.6	 1881.6	 3141.0	...
3066309	 1234.8	 1855.3	 3253.0	...
3066310	 1217.1	 1828.1	 3372.0	...
3066311	 1201.2	 1800.7	 3488.0	...
3066312	 1184.1	 1771.5	 3608.0	...
3066313	 1164.9	 1742.8	 3727.0	...
3066314	 1144.8	 1712.4	 3854.0	...
3066315	 1123.1	 1681.1	 3994.0	...
3066316	 1101.3	 1648.6	 4140.0	...
3066317	 1079.0	 1615.7	 4294.0	...
3066318	 1058.6	 1583.9	 4438.0	...
3066319	 1038.6	 1551.5	 4588.0	...
3066320	 1020.5	 1520.6	 4731.0	...
3066321	 1002.9	 1489.6	 4876.0	...
3066322	  987.3	 1461.1	 5008.0	...
3066323	  972.1	 1432.6	 5147.0	...
3066324	  958.0	 1405.0	 5271.0	...
3066325	  944.6	 1377.4	 5399.0	...
3066326	  932.6	 1350.5	 5515.0	...
3066327	  919.9	 1323.8	 5644.0	...
3066328	  907.3	 1295.8	 5767.0	...
3066329	  894.6	 1267.5	 5893.0	...
3066330	  882.9	 1239.8	 6013.0	...
3066331	  871.7	 1213.6	 6130.0	...
3066332	  861.1	 1189.6	 6236.0	...
3066333	  851.2	 1167.3	 6334.0	...
3066334	  842.2	 1146.6	 6429.0	...
3066335	  833.1	 1126.5	 6520.0	...
3066336	  824.8	 1107.1	 6606.0	...
3066337	  817.1	 1088.5	 6685.0	...
3066338	  809.5	 1070.5	 6766.0	...
3066339	  802.9	 1052.9	 6850.0	...
3066340	  796.5	 1035.6	 6926.0	...
3066341	  791.0	 1019.8	 6998.0	...
3066342	  784.8	 1003.3	 7059.0	...
3066343	  779.4	  988.0	 7125.0	...
3066344	  774.5	  973.0	 7181.0	...
3066345	  770.4	  959.5	 7243.0	...
3066346	  766.4	  946.3	 7287.0	...
3066347	  762.7	  933.7	 7345.0	...
3066348	  759.8	  921.2	 7395.0	...
3066349	  757.7	  909.2	 7451.0	...
3066350	  756.7	  898.6	 7489.0	...
3066351	  754.3	  888.5	 7532.0	...
3066352	  752.0	  878.6	 7568.0	...
3066353	  749.5	  868.2	 7613.0	...
3066354	  748.7	  858.6	 7650.0	...
3066355	  747.6	  850.0	 7693.0	...
3066356	  746.7	  840.9	 7728.0	...
3066357	  745.2	  832.5	 7759.0	...
3066358	  743.7	  822.7	 7797.0	...
3066359	  742.3	  814.4	 7829.0	...
3066360	  741.6	  805.7	 7863.0	...
3066361	  740.6	  797.5	 7889.0	...
3066362	  739.1	  789.1	 7922.0	...
3066363	  737.5	  780.0	 7962.0	...
3066364	  735.6	  771.1	 8006.0	...
3066365	  733.9	  762.3	 8047.0	...
3066366	  731.8	  752.6	 8087.0	...
3066367	  729.8	  744.0	 8120.0	...
3066368	  728.0	  735.1	 8157.0	...
3066369	  726.4	  727.2	 8194.0	...
3066370	  725.2	  718.7	 8234.0	...
3066371	  724.1	  710.2	 8267.0	...
3066372	  723.3	  702.3	 8300.0	...
3066373	  722.2	  694.5	 8331.0	...
3066374	  721.1	  687.9	 8364.0	...
3066375	  719.9	  681.5	 8390.0	...
3066376	  719.2	  675.2	 8418.0	...
3066377	  717.3	  669.0	 8445.0	...
3066378	  715.4	  663.1	 8472.0	...
3066379	  713.6	  658.4	 8484.0	...
3066380	  713.0	  652.8	 8507.0	...
3066381	  712.5	  648.1	 8528.0	...
3066382	  712.0	  643.0	 8553.0	...
3066383	  711.4	  638.4	 8569.0	...
3066384	  710.5	  633.4	 8589.0	...
3066385	  709.6	  629.2	 8607.0	...
3066386	  708.9	  625.0	 8626.0	...
3066387	  708.6	  620.9	 8636.0	...
ESACC R  3066175	3066387	213	  685.2	  542.7	  708.6	  620.9	   1.73	   1328
SFIX R   3066388
3066388	  708.4	  616.5	 8652.0	...
3066389	  708.2	  612.9	 8659.0	...
3066390	  707.6	  608.6	 8677.0	...
3066391	  706.7	  605.1	 8690.0	...
3066392	  705.8	  601.9	 8704.0	...
3066393	  705.3	  599.2	 8712.0	...
3066394	  705.0	  596.3	 8722.0	...
3066395	  704.6	  592.8	 8732.0	...
3066396	  704.3	  590.7	 8739.0	...
3066397	  703.7	  587.5	 8751.0	...
3066398	  703.0	  585.3	 8763.0	...
3066399	  702.6	  582.5	 8774.0	...
3066400	  702.1	  580.3	 8780.0	...
3066401	  701.6	  577.8	 8789.0	...
3066402	  701.0	  575.8	 8796.0	...
3066403	  700.9	  574.4	 8800.0	...
3066404	  700.6	  573.1	 8802.0	...
3066405	  700.3	  571.6	 8807.0	...
3066406	  700.0	  569.7	 8817.0	...
3066407	  699.9	  568.1	 8827.0	...
3066408	  699.5	  566.7	 8836.0	...
3066409	  699.1	  565.9	 8840.0	...
3066410	  698.8	  565.2	 8848.0	...
3066411	  698.9	  564.6	 8852.0	...
3066412	  698.9	  564.2	 8857.0	...
3066413	  698.8	  563.9	 8856.0	...
3066414	  698.8	  563.7	 8855.0	...
3066415	  698.9	  563.6	 8855.0	...
3066416	  698.9	  563.6	 8854.0	...
3066417	  698.6	  563.7	 8852.0	...
3066418	  698.2	  563.9	 8850.0	...
3066419	  698.0	  564.1	 8850.0	...
3066420	  698.4	  564.2	 8849.0	...
3066421	  698.7	  564.3	 8847.0	...
3066422	  698.8	  564.4	 8845.0	...
3066423	  698.8	  564.8	 8844.0	...
3066424	  698.9	  565.1	 8842.0	...
3066425	  698.6	  566.0	 8837.0	...
3066426	  698.3	  566.7	 8832.0	...
3066427	  698.1	  568.1	 8827.0	...
3066428	  698.3	  568.8	 8824.0	...
3066429	  698.5	  569.9	 8821.0	...
3066430	  698.7	  570.4	 8818.0	...
3066431	  699.2	  571.7	 8814.0	...
3066432	  699.5	  572.3	 8812.0	...
3066433	  699.8	  572.9	 8812.0	...
3066434	  699.6	  572.8	 8812.0	...
3066435	  699.7	  572.8	 8808.0	...
3066436	  699.7	  573.1	 8804.0	...
3066437	  699.7	  573.4	 8800.0	...
3066438	  699.6	  573.6	 8799.0	...
3066439	  699.5	  573.7	 8795.0	...
3066440	  699.4	  573.7	 8792.0	...
3066441	  699.5	  573.7	 8789.0	...
3066442	  699.6	  573.7	 8790.0	...
3066443	  699.7	  573.7	 8792.0	...
3066444	  699.8	  573.8	 8792.0	...
3066445	  699.8	  574.0	 8795.0	...
3066446	  699.8	  574.2	 8797.0	...
3066447	  699.7	  574.3	 8799.0	...
3066448	  699.7	  574.0	 8800.0	...
3066449	  699.5	  573.7	 8800.0	...
3066450	  699.5	  572.6	 8797.0	...
3066451	  699.6	  571.9	 8794.0	...
3066452	  699.7	  571.4	 8790.0	...
3066453	  699.6	  571.7	 8790.0	...
3066454	  699.3	  571.9	 8795.0	...
3066455	  699.0	  571.6	 8799.0	...
3066456	  699.1	  571.4	 8804.0	...
3066457	  699.1	  571.2	 8802.0	...
3066458	  699.1	  571.3	 8800.0	...
3066459	  699.2	  570.9	 8799.0	...
3066460	  699.2	  570.4	 8800.0	...
3066461	  699.2	  569.8	 8804.0	...
3066462	  699.1	  569.3	 8806.0	...
3066463	  699.1	  568.9	 8808.0	...
3066464	  699.0	  568.5	 8806.0	...
3066465	  699.0	  568.3	 8805.0	...
3066466	  698.8	  567.9	 8808.0	...
3066467	  698.6	  567.5	 8811.0	...
3066468	  698.4	  567.2	 8815.0	...
3066469	  698.3	  567.0	 8815.0	...
3066470	  698.3	  566.8	 8814.0	...
3066471	  698.4	  566.5	 8813.0	...
3066472	  698.5	  565.9	 8813.0	...
3066473	  698.8	  565.4	 8819.0	...
3066474	  699.2	  565.0	 8826.0	...
3066475	  699.4	  564.7	 8830.0	...
3066476	  699.1	  564.3	 8829.0	...
3066477	  698.9	  564.0	 8828.0	...
3066478	  698.6	  563.8	 8828.0	...
3066479	  698.5	  563.8	 8828.0	...
3066480	  698.5	  563.7	 8828.0	...
3066481	  698.6	  563.4	 8829.0	...
3066482	  698.3	  563.2	 8830.0	...
3066483	  698.1	  563.1	 8832.0	...
3066484	  697.9	  562.8	 8832.0	...
3066485	  697.9	  562.5	 8831.0	...
3066486	  698.1	  562.2	 8829.0	...
3066487	  698.2	  562.2	 8823.0	...
3066488	  698.4	  562.2	 8818.0	...
3066489	  698.5	  562.1	 8815.0	...
3066490	  698.5	  561.8	 8816.0	...
3066491	  698.5	  561.3	 8817.0	...
3066492	  698.5	  560.8	 8817.0	...
3066493	  698.6	  560.6	 8817.0	...
3066494	  698.6	  560.6	 8815.0	...
3066495	  698.6	  560.2	 8814.0	...
3066496	  698.6	  559.8	 8812.0	...
3066497	  698.5	  559.4	 8812.0	...
3066498	  698.4	  559.4	 8814.0	...
MSG	3066499 0000 _ Number Off
3066499	  698.4	  559.4	 8814.0	...
3066500	  698.2	  559.4	 8815.0	...
3066501	  698.1	  559.4	 8815.0	...
3066502	  698.0	  559.4	 8816.0	...
3066503	  698.1	  559.2	 8817.0	...
3066504	  698.1	  559.0	 8819.0	...
3066505	  698.1	  558.8	 8821.0	...
3066506	  697.9	  558.6	 8820.0	...
3066507	  697.7	  558.2	 8817.0	...
3066508	  697.6	  557.8	 8814.0	...
3066509	  697.6	  557.7	 8815.0	...
3066510	  698.0	  557.7	 8811.0	...
3066511	  698.3	  557.6	 8806.0	...
3066512	  698.5	  557.5	 8801.0	...
3066513	  698.5	  557.4	 8801.0	...
3066514	  698.3	  557.2	 8802.0	...
3066515	  698.2	  557.1	 8802.0	...
3066516	  698.3	  557.0	 8802.0	...
3066517	  698.4	  556.7	 8800.0	...
3066518	  698.2	  556.4	 8798.0	...
3066519	  698.0	  556.1	 8796.0	...
3066520	  697.7	  556.3	 8794.0	...
3066521	  697.7	  556.4	 8794.0	...
3066522	  697.5	  556.2	 8794.0	...
3066523	  697.3	  555.9	 8794.0	...
3066524	  697.5	  555.6	 8794.0	...
3066525	  697.7	  555.6	 8793.0	...
3066526	  698.0	  555.4	 8792.0	...
3066527	  697.9	  555.0	 8791.0	...
3066528	  697.9	  554.8	 8790.0	...
3066529	  697.9	  554.6	 8791.0	...
3066530	  697.9	  554.8	 8792.0	...
3066531	  698.0	  554.7	 8792.0	...
3066532	  698.2	  554.7	 8792.0	...
3066533	  698.2	  554.2	 8792.0	...
3066534	  698.2	  553.7	 8793.0	...
3066535	  698.3	  553.3	 8793.0	...
3066536	  698.2	  553.1	 8794.0	...
3066537	  698.1	  552.9	 8794.0	...
3066538	  697.9	  552.6	 8794.0	...
3066539	  697.8	  552.5	 8792.0	...
3066540	  697.8	  552.7	 8791.0	...
3066541	  697.9	  553.0	 8789.0	...
3066542	  697.9	  553.3	 8789.0	...
3066543	  697.8	  553.3	 8793.0	...
3066544	  697.5	  553.0	 8797.0	...
3066545	  697.2	  552.6	 8802.0	...
3066546	  697.4	  552.2	 8802.0	...
3066547	  697.7	  552.1	 8799.0	...
3066548	  697.8	  552.1	 8797.0	...
3066549	  697.6	  552.1	 8793.0	...
3066550	  697.5	  552.0	 8793.0	...
3066551	  697.6	  551.9	 8791.0	...
3066552	  697.5	  551.7	 8789.0	...
3066553	  697.4	  551.7	 8790.0	...
3066554	  697.4	  551.6	 8793.0	...
3066555	  697.5	  551.5	 8795.0	...
3066556	  697.6	  551.3	 8790.0	...
3066557	  697.8	  551.1	 8786.0	...
3066558	  697.8	  550.9	 8782.0	...
3066559	  697.7	  551.0	 8782.0	...
3066560	  697.6	  551.2	 8782.0	...
3066561	  697.5	  551.1	 8782.0	...
3066562	  697.5	  550.8	 8785.0	...
3066563	  697.6	  550.3	 8788.0	...
3066564	  697.6	  550.1	 8790.0	...
3066565	  697.6	  549.9	 8790.0	...
3066566	  697.4	  549.7	 8790.0	...
3066567	  697.3	  549.6	 8790.0	...
3066568	  697.2	  549.6	 8789.0	...
3066569	  697.2	  549.7	 8787.0	...
3066570	  697.1	  549.8	 8785.0	...
3066571	  697.0	  549.8	 8782.0	...
3066572	  697.0	  549.8	 8780.0	...
3066573	  697.1	  549.8	 8779.0	...
3066574	  697.2	  549.8	 8778.0	...
3066575	  697.2	  549.7	 8779.0	...
3066576	  697.2	  549.6	 8779.0	...
3066577	  697.2	  549.6	 8779.0	...
3066578	  697.1	  549.6	 8779.0	...
3066579	  697.0	  549.5	 8778.0	...
3066580	  696.9	  549.4	 8777.0	...
3066581	  696.9	  549.4	 8775.0	...
3066582	  697.0	  549.4	 8773.0	...
3066583	  697.0	  549.3	 8772.0	...
3066584	  697.1	  549.1	 8773.0	...
3066585	  697.2	  548.8	 8774.0	...
3066586	  697.3	  548.5	 8774.0	...
3066587	  697.3	  548.2	 8775.0	...
3066588	  697.3	  548.3	 8775.0	...
3066589	  697.4	  548.4	 8776.0	...
3066590	  697.4	  548.7	 8774.0	...
3066591	  697.2	  549.3	 8771.0	...
3066592	  696.9	  549.9	 8770.0	...
3066593	  696.7	  549.7	 8772.0	...
3066594	  696.8	  549.1	 8775.0	...
3066595	  697.0	  548.6	 8776.0	...
3066596	  697.0	  548.6	 8774.0	...
3066597	  696.9	  548.7	 8771.0	...
3066598	  696.8	  548.5	 8769.0	...
3066599	  696.8	  548.2	 8771.0	...
3066600	  696.9	  547.9	 8775.0	...
3066601	  697.1	  547.8	 8778.0	...
3066602	  697.4	  547.8	 8781.0	...
3066603	  697.4	  547.8	 8782.0	...
3066604	  697.6	  547.8	 8782.0	...
3066605	  697.6	  547.8	 8780.0	...
3066606	  697.5	  547.8	 8777.0	...
3066607	  697.4	  547.6	 8777.0	...
3066608	  697.3	  547.5	 8777.0	...
3066609	  697.2	  547.3	 8776.0	...
3066610	  697.1	  547.2	 8775.0	...
3066611	  697.2	  546.5	 8774.0	...
3066612	  697.3	  546.1	 8774.0	...
3066613	  697.4	  545.7	 8774.0	...
3066614	  697.4	  545.8	 8774.0	...
3066615	  697.6	  545.8	 8777.0	...
3066616	  697.7	  545.6	 8779.0	...
3066617	  697.5	  545.4	 8781.0	...
3066618	  697.1	  545.3	 8781.0	...
3066619	  696.8	  545.3	 8782.0	...
3066620	  696.8	  545.3	 8781.0	...
3066621	  696.8	  545.3	 8779.0	...
3066622	  697.0	  545.3	 8779.0	...
3066623	  697.1	  545.2	 8780.0	...
3066624	  697.2	  545.1	 8782.0	...
3066625	  697.3	  545.0	 8782.0	...
3066626	  697.4	  544.9	 8780.0	...
3066627	  697.4	  544.9	 8777.0	...
3066628	  697.3	  544.9	 8775.0	...
3066629	  697.2	  544.8	 8775.0	...
3066630	  697.1	  544.8	 8775.0	...
3066631	  697.0	  544.9	 8776.0	...
3066632	  696.8	  545.0	 8778.0	...
3066633	  696.5	  544.4	 8780.0	...
3066634	  696.5	  543.7	 8782.0	...
3066635	  696.5	  543.1	 8782.0	...
3066636	  696.6	  543.2	 8785.0	...
3066637	  696.7	  543.3	 8787.0	...
3066638	  696.9	  543.4	 8790.0	...
3066639	  696.7	  543.5	 8790.0	...
3066640	  696.5	  543.5	 8788.0	...
3066641	  696.3	  543.5	 8786.0	...
3066642	  696.4	  543.4	 8784.0	...
3066643	  696.4	  543.4	 8785.0	...
3066644	  696.4	  543.3	 8790.0	...
3066645	  696.4	  543.3	 8795.0	...
3066646	  696.5	  543.2	 8796.0	...
3066647	  696.5	  543.5	 8793.0	...
3066648	  696.6	  543.7	 8789.0	...
3066649	  696.7	  543.9	 8788.0	...
3066650	  696.7	  543.6	 8786.0	...
3066651	  696.8	  543.3	 8787.0	...
3066652	  697.0	  543.1	 8787.0	...
3066653	  697.2	  543.0	 8787.0	...
3066654	  697.2	  543.1	 8787.0	...
3066655	  697.2	  543.2	 8787.0	...
3066656	  697.2	  543.2	 8787.0	...
3066657	  697.3	  543.1	 8787.0	...
3066658	  697.3	  543.1	 8788.0	...
3066659	  697.1	  543.3	 8790.0	...
3066660	  696.8	  543.3	 8791.0	...
3066661	  696.5	  543.2	 8793.0	...
3066662	  696.4	  542.8	 8792.0	...
3066663	  696.4	  542.4	 8792.0	...
3066664	  696.5	  542.1	 8791.0	...
3066665	  696.7	  542.1	 8791.0	...
3066666	  696.9	  542.2	 8790.0	...
3066667	  696.8	  542.2	 8790.0	...
3066668	  696.8	  542.1	 8790.0	...
3066669	  696.9	  541.9	 8789.0	...
3066670	  697.0	  541.7	 8789.0	...
3066671	  697.1	  541.7	 8792.0	...
3066672	  697.2	  541.9	 8794.0	...
3066673	  697.2	  542.0	 8796.0	...
3066674	  697.3	  542.2	 8795.0	...
3066675	  697.4	  542.2	 8793.0	...
3066676	  697.4	  542.2	 8793.0	...
3066677	  697.4	  541.8	 8795.0	...
3066678	  697.5	  541.4	 8803.0	...
3066679	  697.6	  541.2	 8811.0	...
3066680	  697.6	  541.4	 8816.0	...
3066681	  697.5	  541.5	 8816.0	...
3066682	  697.4	  541.5	 8813.0	...
3066683	  697.3	  541.5	 8810.0	...
3066684	  697.2	  541.4	 8806.0	...
3066685	  697.3	  541.4	 8805.0	...
3066686	  697.5	  541.4	 8803.0	...
3066687	  697.6	  541.6	 8802.0	...
3066688	  697.4	  541.9	 8801.0	...
3066689	  697.3	  542.0	 8800.0	...
3066690	  697.2	  542.0	 8802.0	...
3066691	  697.2	  541.7	 8807.0	...
3066692	  697.2	  541.5	 8811.0	...
3066693	  697.1	  541.3	 8814.0	...
3066694	  697.2	  541.2	 8815.0	...
3066695	  697.2	  541.3	 8815.0	...
3066696	  697.2	  541.7	 8812.0	...
3066697	  697.2	  542.1	 8809.0	...
3066698	  697.1	  542.3	 8806.0	...
3066699	  696.9	  542.5	 8808.0	...
3066700	  696.8	  542.6	 8810.0	...
3066701	  696.8	  542.7	 8812.0	...
3066702	  696.8	  542.6	 8809.0	...
3066703	  696.9	  542.4	 8806.0	...
3066704	  696.9	  542.3	 8804.0	...
3066705	  696.9	  542.2	 8806.0	...
3066706	  697.0	  542.0	 8809.0	...
3066707	  697.0	  542.0	 8810.0	...
3066708	  697.1	  542.2	 8812.0	...
3066709	  697.1	  542.8	 8812.0	...
3066710	  697.1	  543.2	 8812.0	...
MSG	3066711 0000 _ Number On
3066711	  697.0	  543.5	 8812.0	...
3066712	  696.9	  543.4	 8812.0	...
3066713	  696.9	  543.4	 8812.0	...
3066714	  696.9	  543.5	 8812.0	...
3066715	  696.8	  543.7	 8813.0	...
3066716	  696.7	  543.9	 8813.0	...
3066717	  696.7	  544.0	 8814.0	...
3066718	  696.7	  544.1	 8815.0	...
3066719	  696.6	  544.1	 8815.0	...
3066720	  696.5	  544.1	 8816.0	...
3066721	  696.6	  544.4	 8816.0	...
3066722	  696.7	  544.7	 8817.0	...
3066723	  696.8	  545.0	 8817.0	...
3066724	  696.4	  545.0	 8817.0	...
3066725	  696.1	  545.0	 8817.0	...
3066726	  695.7	  545.0	 8816.0	...
3066727	  695.7	  545.0	 8816.0	...
3066728	  695.6	  544.9	 8816.0	...
3066729	  695.6	  544.8	 8816.0	...
3066730	  695.6	  544.8	 8816.0	...
3066731	  695.6	  545.3	 8817.0	...
3066732	  695.6	  545.8	 8819.0	...
3066733	  695.7	  546.4	 8820.0	...
3066734	  695.6	  546.4	 8824.0	...
3066735	  695.6	  546.4	 8827.0	...
3066736	  695.6	  546.4	 8831.0	...
3066737	  695.8	  546.5	 8832.0	...
3066738	  696.0	  546.5	 8832.0	...
3066739	  696.0	  546.5	 8830.0	...
3066740	  695.8	  546.8	 8829.0	...
3066741	  695.5	  547.4	 8827.0	...
3066742	  695.4	  547.9	 8826.0	...
3066743	  695.3	  548.2	 8825.0	...
3066744	  695.5	  548.3	 8826.0	...
3066745	  695.7	  548.5	 8827.0	...
3066746	  696.1	  548.9	 8828.0	...
3066747	  696.2	  549.2	 8834.0	...
3066748	  696.2	  549.3	 8841.0	...
3066749	  696.2	  549.5	 8843.0	...
3066750	  696.1	  549.6	 8838.0	...
3066751	  696.1	  549.6	 8833.0	...
3066752	  695.9	  549.6	 8832.0	...
3066753	  695.8	  549.6	 8832.0	...
3066754	  695.8	  550.0	 8833.0	...
3066755	  695.8	  550.3	 8835.0	...
3066756	  695.8	  550.5	 8837.0	...
3066757	  695.9	  550.4	 8838.0	...
3066758	  695.7	  550.8	 8839.0	...
3066759	  695.4	  551.5	 8842.0	...
3066760	  695.3	  552.2	 8844.0	...
3066761	  695.4	  552.5	 8845.0	...
3066762	  695.4	  552.5	 8847.0	...
3066763	  695.3	  552.5	 8848.0	...
3066764	  695.3	  552.2	 8850.0	...
3066765	  695.5	  552.0	 8851.0	...
3066766	  695.6	  551.9	 8848.0	...
3066767	  695.7	  551.9	 8844.0	...
3066768	  695.8	  551.9	 8841.0	...
3066769	  695.9	  552.3	 8842.0	...
3066770	  695.9	  552.7	 8843.0	...
3066771	  695.8	  553.0	 8843.0	...
3066772	  695.8	  553.0	 8843.0	...
3066773	  695.9	  553.3	 8842.0	...
3066774	  696.0	  553.6	 8840.0	...
3066775	  695.7	  554.0	 8841.0	...
3066776	  695.5	  554.0	 8844.0	...
3066777	  695.3	  554.0	 8847.0	...
3066778	  695.4	  554.1	 8848.0	...
3066779	  695.4	  554.3	 8848.0	...
3066780	  695.5	  554.5	 8848.0	...
3066781	  695.7	  554.6	 8848.0	...
3066782	  695.9	  554.6	 8852.0	...
3066783	  695.9	  554.6	 8855.0	...
3066784	  695.7	  554.6	 8856.0	...
3066785	  695.5	  554.7	 8854.0	...
3066786	  695.4	  554.8	 8852.0	...
3066787	  695.5	  554.8	 8850.0	...
3066788	  695.6	  554.9	 8848.0	...
3066789	  695.7	  555.1	 8845.0	...
3066790	  695.7	  555.3	 8844.0	...
3066791	  695.6	  555.5	 8841.0	...
3066792	  695.5	  555.6	 8839.0	...
3066793	  695.5	  555.8	 8838.0	...
3066794	  695.5	  555.9	 8839.0	...
3066795	  695.6	  555.9	 8838.0	...
3066796	  695.7	  555.7	 8837.0	...
3066797	  695.8	  555.6	 8837.0	...
3066798	  695.9	  555.5	 8839.0	...
3066799	  696.0	  555.8	 8841.0	...
3066800	  696.0	  556.0	 8844.0	...
3066801	  696.0	  556.1	 8847.0	...
3066802	  696.0	  556.0	 8846.0	...
3066803	  696.0	  556.0	 8843.0	...
3066804	  695.9	  556.0	 8841.0	...
3066805	  695.8	  556.2	 8841.0	...
3066806	  695.7	  556.5	 8842.0	...
3066807	  695.6	  556.6	 8840.0	...
3066808	  695.5	  556.8	 8838.0	...
3066809	  695.5	  557.0	 8834.0	...
3066810	  695.6	  557.4	 8833.0	...
3066811	  695.9	  557.6	 8831.0	...
3066812	  696.2	  557.9	 8832.0	...
3066813	  696.4	  557.8	 8831.0	...
3066814	  696.4	  557.8	 8830.0	...
3066815	  696.4	  557.8	 8828.0	...
3066816	  696.4	  557.8	 8827.0	...
3066817	  696.1	  557.8	 8827.0	...
3066818	  695.9	  557.8	 8829.0	...
3066819	  695.7	  557.7	 8830.0	...
3066820	  695.6	  557.7	 8830.0	...
3066821	  695.4	  557.8	 8831.0	...
3066822	  695.3	  557.9	 8829.0	...
3066823	  695.3	  557.8	 8825.0	...
3066824	  695.3	  557.7	 8821.0	...
3066825	  695.3	  557.7	 8820.0	...
3066826	  695.3	  557.7	 8821.0	...
3066827	  695.2	  557.7	 8823.0	...
3066828	  695.2	  557.6	 8825.0	...
3066829	  695.1	  557.5	 8825.0	...
3066830	  695.1	  557.4	 8825.0	...
3066831	  695.1	  557.4	 8824.0	...
3066832	  695.2	  557.4	 8825.0	...
3066833	  695.3	  557.5	 8825.0	...
3066834	  695.4	  557.5	 8824.0	...
3066835	  695.3	  557.5	 8824.0	...
3066836	  695.3	  557.4	 8827.0	...
3066837	  695.3	  557.2	 8830.0	...
3066838	  695.4	  557.1	 8831.0	...
3066839	  695.3	  557.1	 8831.0	...
3066840	  695.2	  557.3	 8830.0	...
3066841	  695.1	  557.2	 8831.0	...
3066842	  695.1	  557.0	 8831.0	...
3066843	  695.1	  557.3	 8826.0	...
3066844	  695.3	  557.7	 8821.0	...
3066845	  695.4	  558.1	 8819.0	...
3066846	  695.4	  558.3	 8822.0	...
3066847	  695.0	  558.6	 8823.0	...
3066848	  694.6	  558.8	 8821.0	...
3066849	  694.5	  558.8	 8818.0	...
3066850	  694.7	  558.9	 8818.0	...
3066851	  694.8	  558.9	 8817.0	...
3066852	  694.7	  559.0	 8818.0	...
3066853	  694.5	  559.1	 8818.0	...
3066854	  694.5	  559.2	 8819.0	...
3066855	  694.5	  559.5	 8818.0	...
3066856	  694.5	  559.8	 8816.0	...
3066857	  694.6	  560.1	 8815.0	...
3066858	  694.6	  560.0	 8814.0	...
3066859	  694.6	  560.0	 8812.0	...
3066860	  694.6	  560.0	 8810.0	...
3066861	  694.6	  560.1	 8810.0	...
3066862	  694.3	  560.1	 8813.0	...
3066863	  694.2	  560.1	 8814.0	...
3066864	  694.0	  560.6	 8814.0	...
3066865	  694.0	  561.0	 8813.0	...
3066866	  694.0	  561.6	 8814.0	...
3066867	  693.9	  561.7	 8815.0	...
3066868	  694.1	  561.7	 8817.0	...
3066869	  694.4	  561.7	 8816.0	...
3066870	  694.9	  561.5	 8815.0	...
3066871	  695.0	  561.5	 8814.0	...
3066872	  695.2	  561.4	 8815.0	...
3066873	  695.2	  561.8	 8816.0	...
3066874	  694.7	  562.3	 8816.0	...
3066875	  694.1	  562.8	 8816.0	...
3066876	  693.5	  562.4	 8821.0	...
3066877	  693.5	  562.0	 8826.0	...
3066878	  693.6	  561.9	 8828.0	...
3066879	  693.6	  561.9	 8825.0	...
3066880	  693.7	  562.0	 8822.0	...
3066881	  693.7	  561.9	 8821.0	...
3066882	  693.8	  561.6	 8821.0	...
3066883	  693.8	  561.3	 8820.0	...
3066884	  693.7	  561.3	 8820.0	...
3066885	  693.7	  561.5	 8820.0	...
3066886	  693.6	  561.8	 8820.0	...
3066887	  693.7	  561.8	 8820.0	...
3066888	  693.8	  561.9	 8818.0	...
3066889	  693.8	  562.0	 8816.0	...
3066890	  693.8	  562.0	 8815.0	...
3066891	  693.9	  562.0	 8814.0	...
3066892	  693.7	  561.9	 8811.0	...
3066893	  693.4	  561.6	 8805.0	...
3066894	  693.2	  561.3	 8798.0	...
3066895	  693.1	  561.1	 8795.0	...
3066896	  693.1	  561.1	 8793.0	...
3066897	  693.1	  561.0	 8791.0	...
3066898	  693.1	  560.8	 8789.0	...
3066899	  693.0	  560.5	 8788.0	...
3066900	  692.9	  559.9	 8786.0	...
3066901	  692.6	  559.4	 8784.0	...
3066902	  692.3	  559.0	 8782.0	...
3066903	  692.2	  558.9	 8780.0	...
3066904	  692.1	  558.6	 8779.0	...
3066905	  692.1	  558.1	 8776.0	...
3066906	  692.0	  557.5	 8772.0	...
3066907	  692.0	  556.9	 8767.0	...
3066908	  692.0	  556.4	 8765.0	...
3066909	  692.1	  556.2	 8763.0	...
3066910	  692.1	  556.1	 8764.0	...
3066911	  692.0	  555.7	 8763.0	...
3066912	  692.0	  554.8	 8763.0	...
3066913	  692.1	  553.9	 8757.0	...
3066914	  692.2	  553.4	 8752.0	...
3066915	  692.4	  553.3	 8747.0	...
3066916	  692.1	  553.0	 8746.0	...
3066917	  691.9	  552.6	 8739.0	...
3066918	  692.0	  552.1	 8735.0	...
3066919	  692.3	  551.9	 8730.0	...
3066920	  692.6	  551.5	 8724.0	...
3066921	  692.6	  550.8	 8719.0	...
3066922	  692.6	  550.2	 8713.0	...
3066923	  692.7	  549.1	 8712.0	...
3066924	  693.0	  547.8	 8712.0	...
3066925	  693.2	  546.6	 8711.0	...
3066926	  693.2	  545.4	 8707.0	...
3066927	  693.2	  544.7	 8703.0	...
3066928	  693.7	  544.1	 8694.0	...
3066929	  694.4	  544.2	 8685.0	...
3066930	  694.8	  545.1	 8675.0	...
3066931	  695.0	  546.4	 8666.0	...
3066932	  695.1	  548.4	 8662.0	...
3066933	  695.8	  550.6	 8652.0	...
3066934	  696.4	  553.5	 8639.0	...
3066935	  696.9	  556.0	 8616.0	...
EFIX R   3066388	3066935	548	  696.8	  555.3	   8803
SSACC R  3066936
3066936	  696.4	  557.5	 8599.0	...
3066937	  695.7	  556.5	 8593.0	...
3066938	  694.9	  554.9	 8601.0	...
3066939	  694.6	  553.1	 8611.0	...
3066940	  694.4	  552.6	 8617.0	...
3066941	  694.4	  552.5	 8621.0	...
3066942	  694.5	  553.9	 8616.0	...
3066943	  695.4	  558.7	 8598.0	...
3066944	  697.0	  568.5	 8557.0	...
3066945	  699.6	  581.9	 8504.0	...
3066946	  702.5	  599.5	 8444.0	...
3066947	  706.2	  620.6	 8381.0	...
3066948	  710.4	  643.8	 8308.0	...
3066949	  715.0	  668.9	 8226.0	...
3066950	  720.0	  694.5	 8137.0	...
3066951	  725.0	  722.8	 8043.0	...
3066952	  731.2	  752.4	 7935.0	...
3066953	  737.6	  785.0	 7819.0	...
3066954	  745.3	  819.6	 7699.0	...
3066955	  752.9	  855.1	 7570.0	...
3066956	  760.1	  891.5	 7426.0	...
3066957	  766.4	  927.7	 7271.0	...
3066958	  774.5	  965.7	 7114.0	...
3066959	  784.0	 1004.7	 6970.0	...
3066960	  796.5	 1044.5	 6820.0	...
3066961	  809.2	 1086.7	 6659.0	...
3066962	  824.1	 1129.4	 6480.0	...
3066963	  840.0	 1176.1	 6287.0	...
3066964	  858.4	 1225.1	 6081.0	...
3066965	  878.5	 1278.0	 5861.0	...
3066966	  902.1	 1332.7	 5631.0	...
3066967	  926.7	 1388.1	 5396.0	...
3066968	  953.8	 1444.4	 5149.0	...
3066969	  982.9	 1504.1	 4878.0	...
3066970	 1016.6	 1567.6	 4589.0	...
3066971	 1052.6	 1634.0	 4300.0	...
3066972	 1091.8	 1699.8	 4023.0	...
3066973	 1130.7	 1763.7	 3767.0	...
3066974	 1166.2	 1824.1	 3519.0	...
3066975	 1198.6	 1880.6	 3287.0	...
3066976	 1218.5	 1916.8	 3134.0	...
3066977	 1229.6	 1934.4	 3061.0	...
3066978	 1229.6	 1934.4	 3061.0	...
SBLINK R 3066979
3066979	   .	   .	    0.0	...
3066980	   .	   .	    0.0	...
3066981	   .	   .	    0.0	...
3066982	   .	   .	    0.0	...
3066983	   .	   .	    0.0	...
3066984	   .	   .	    0.0	...
3066985	   .	   .	    0.0	...
3066986	   .	   .	    0.0	...
3066987	   .	   .	    0.0	...
3066988	   .	   .	    0.0	...
3066989	   .	   .	    0.0	...
3066990	   .	   .	    0.0	...
3066991	   .	   .	    0.0	...
3066992	   .	   .	    0.0	...
3066993	   .	   .	    0.0	...
3066994	   .	   .	    0.0	...
3066995	   .	   .	    0.0	...
3066996	   .	   .	    0.0	...
3066997	   .	   .	    0.0	...
3066998	   .	   .	    0.0	...
3066999	   .	   .	    0.0	...
3067000	   .	   .	    0.0	...
3067001	   .	   .	    0.0	...
3067002	   .	   .	    0.0	...
3067003	   .	   .	    0.0	...
3067004	   .	   .	    0.0	...
3067005	   .	   .	    0.0	...
3067006	   .	   .	    0.0	...
3067007	   .	   .	    0.0	...
3067008	   .	   .	    0.0	...
3067009	   .	   .	    0.0	...
3067010	   .	   .	    0.0	...
3067011	   .	   .	    0.0	...
3067012	   .	   .	    0.0	...
3067013	   .	   .	    0.0	...
3067014	   .	   .	    0.0	...
3067015	   .	   .	    0.0	...
MSG	3067016 0000 _ Number Off
3067016	   .	   .	    0.0	...
3067017	   .	   .	    0.0	...
3067018	   .	   .	    0.0	...
3067019	   .	   .	    0.0	...
3067020	   .	   .	    0.0	...
3067021	   .	   .	    0.0	...
3067022	   .	   .	    0.0	...
3067023	   .	   .	    0.0	...
3067024	   .	   .	    0.0	...
3067025	   .	   .	    0.0	...
3067026	   .	   .	    0.0	...
3067027	   .	   .	    0.0	...
3067028	   .	   .	    0.0	...
3067029	   .	   .	    0.0	...
3067030	   .	   .	    0.0	...
3067031	   .	   .	    0.0	...
3067032	   .	   .	    0.0	...
3067033	   .	   .	    0.0	...
3067034	   .	   .	    0.0	...
3067035	   .	   .	    0.0	...
3067036	   .	   .	    0.0	...
3067037	   .	   .	    0.0	...
3067038	   .	   .	    0.0	...
3067039	   .	   .	    0.0	...
3067040	   .	   .	    0.0	...
3067041	   .	   .	    0.0	...
3067042	   .	   .	    0.0	...
3067043	   .	   .	    0.0	...
3067044	   .	   .	    0.0	...
3067045	   .	   .	    0.0	...
3067046	   .	   .	    0.0	...
3067047	   .	   .	    0.0	...
3067048	   .	   .	    0.0	...
3067049	   .	   .	    0.0	...
3067050	   .	   .	    0.0	...
3067051	   .	   .	    0.0	...
3067052	   .	   .	    0.0	...
3067053	   .	   .	    0.0	...
3067054	   .	   .	    0.0	...
3067055	   .	   .	    0.0	...
3067056	   .	   .	    0.0	...
3067057	   .	   .	    0.0	...
3067058	   .	   .	    0.0	...
3067059	   .	   .	    0.0	...
3067060	   .	   .	    0.0	...
3067061	   .	   .	    0.0	...
3067062	   .	   .	    0.0	...
3067063	   .	   .	    0.0	...
3067064	   .	   .	    0.0	...
3067065	   .	   .	    0.0	...
3067066	   .	   .	    0.0	...
3067067	   .	   .	    0.0	...
3067068	   .	   .	    0.0	...
3067069	   .	   .	    0.0	...
3067070	   .	   .	    0.0	...
3067071	   .	   .	    0.0	...
3067072	   .	   .	    0.0	...
3067073	   .	   .	    0.0	...
3067074	   .	   .	    0.0	...
3067075	   .	   .	    0.0	...
3067076	   .	   .	    0.0	...
3067077	   .	   .	    0.0	...
3067078	   .	   .	    0.0	...
3067079	   .	   .	    0.0	...
3067080	   .	   .	    0.0	...
3067081	   .	   .	    0.0	...
3067082	   .	   .	    0.0	...
3067083	   .	   .	    0.0	...
3067084	   .	   .	    0.0	...
3067085	   .	   .	    0.0	...
3067086	   .	   .	    0.0	...
3067087	   .	   .	    0.0	...
3067088	   .	   .	    0.0	...
3067089	   .	   .	    0.0	...
3067090	   .	   .	    0.0	...
3067091	   .	   .	    0.0	...
3067092	   .	   .	    0.0	...
3067093	   .	   .	    0.0	...
3067094	   .	   .	    0.0	...
3067095	   .	   .	    0.0	...
3067096	   .	   .	    0.0	...
3067097	   .	   .	    0.0	...
3067098	   .	   .	    0.0	...
3067099	   .	   .	    0.0	...
3067100	   .	   .	    0.0	...
3067101	   .	   .	    0.0	...
3067102	   .	   .	    0.0	...
3067103	   .	   .	    0.0	...
3067104	   .	   .	    0.0	...
3067105	   .	   .	    0.0	...
3067106	   .	   .	    0.0	...
3067107	   .	   .	    0.0	...
3067108	   .	   .	    0.0	...
3067109	   .	   .	    0.0	...
3067110	   .	   .	    0.0	...
3067111	   .	   .	    0.0	...
3067112	   .	   .	    0.0	...
3067113	   .	   .	    0.0	...
3067114	   .	   .	    0.0	...
3067115	   .	   .	    0.0	...
3067116	   .	   .	    0.0	...
3067117	   .	   .	    0.0	...
3067118	   .	   .	    0.0	...
3067119	   .	   .	    0.0	...
3067120	   .	   .	    0.0	...
3067121	   .	   .	    0.0	...
3067122	   .	   .	    0.0	...
3067123	   .	   .	    0.0	...
3067124	   .	   .	    0.0	...
3067125	   .	   .	    0.0	...
3067126	   .	   .	    0.0	...
3067127	   .	   .	    0.0	...
3067128	   .	   .	    0.0	...
3067129	   .	   .	    0.0	...
3067130	   .	   .	    0.0	...
3067131	   .	   .	    0.0	...
3067132	   .	   .	    0.0	...
3067133	   .	   .	    0.0	...
3067134	   .	   .	    0.0	...
3067135	   .	   .	    0.0	...
3067136	   .	   .	    0.0	...
3067137	   .	   .	    0.0	...
3067138	   .	   .	    0.0	...
3067139	   .	   .	    0.0	...
3067140	   .	   .	    0.0	...
3067141	   .	   .	    0.0	...
3067142	   .	   .	    0.0	...
3067143	   .	   .	    0.0	...
3067144	   .	   .	    0.0	...
3067145	   .	   .	    0.0	...
3067146	   .	   .	    0.0	...
3067147	   .	   .	    0.0	...
3067148	   .	   .	    0.0	...
3067149	   .	   .	    0.0	...
3067150	   .	   .	    0.0	...
3067151	   .	   .	    0.0	...
3067152	   .	   .	    0.0	...
3067153	   .	   .	    0.0	...
3067154	   .	   .	    0.0	...
3067155	   .	   .	    0.0	...
3067156	   .	   .	    0.0	...
3067157	   .	   .	    0.0	...
3067158	   .	   .	    0.0	...
3067159	   .	   .	    0.0	...
3067160	   .	   .	    0.0	...
3067161	   .	   .	    0.0	...
3067162	   .	   .	    0.0	...
3067163	   .	   .	    0.0	...
3067164	   .	   .	    0.0	...
3067165	   .	   .	    0.0	...
3067166	   .	   .	    0.0	...
3067167	   .	   .	    0.0	...
3067168	   .	   .	    0.0	...
3067169	   .	   .	    0.0	...
3067170	   .	   .	    0.0	...
3067171	   .	   .	    0.0	...
3067172	   .	   .	    0.0	...
3067173	   .	   .	    0.0	...
3067174	   .	   .	    0.0	...
3067175	   .	   .	    0.0	...
3067176	   .	   .	    0.0	...
3067177	   .	   .	    0.0	...
3067178	   .	   .	    0.0	...
3067179	   .	   .	    0.0	...
3067180	   .	   .	    0.0	...
3067181	   .	   .	    0.0	...
3067182	   .	   .	    0.0	...
3067183	   .	   .	    0.0	...
3067184	   .	   .	    0.0	...
3067185	   .	   .	    0.0	...
3067186	   .	   .	    0.0	...
3067187	   .	   .	    0.0	...
3067188	   .	   .	    0.0	...
3067189	   .	   .	    0.0	...
3067190	   .	   .	    0.0	...
3067191	   .	   .	    0.0	...
3067192	   .	   .	    0.0	...
3067193	   .	   .	    0.0	...
3067194	   .	   .	    0.0	...
3067195	   .	   .	    0.0	...
3067196	   .	   .	    0.0	...
3067197	   .	   .	    0.0	...
3067198	   .	   .	    0.0	...
3067199	   .	   .	    0.0	...
3067200	   .	   .	    0.0	...
3067201	   .	   .	    0.0	...
3067202	   .	   .	    0.0	...
3067203	   .	   .	    0.0	...
3067204	   .	   .	    0.0	...
3067205	   .	   .	    0.0	...
3067206	   .	   .	    0.0	...
3067207	   .	   .	    0.0	...
3067208	   .	   .	    0.0	...
3067209	   .	   .	    0.0	...
3067210	   .	   .	    0.0	...
3067211	   .	   .	    0.0	...
3067212	   .	   .	    0.0	...
3067213	   .	   .	    0.0	...
3067214	   .	   .	    0.0	...
3067215	   .	   .	    0.0	...
3067216	   .	   .	    0.0	...
3067217	   .	   .	    0.0	...
3067218	   .	   .	    0.0	...
3067219	   .	   .	    0.0	...
3067220	   .	   .	    0.0	...
3067221	   .	   .	    0.0	...
3067222	   .	   .	    0.0	...
3067223	   .	   .	    0.0	...
3067224	   .	   .	    0.0	...
3067225	   .	   .	    0.0	...
3067226	   .	   .	    0.0	...
3067227	   .	   .	    0.0	...
3067228	   .	   .	    0.0	...
3067229	   .	   .	    0.0	...
3067230	   .	   .	    0.0	...
3067231	   .	   .	    0.0	...
3067232	   .	   .	    0.0	...
3067233	   .	   .	    0.0	...
3067234	   .	   .	    0.0	...
3067235	   .	   .	    0.0	...
3067236	   .	   .	    0.0	...
3067237	   .	   .	    0.0	...
3067238	   .	   .	    0.0	...
3067239	   .	   .	    0.0	...
3067240	   .	   .	    0.0	...
3067241	   .	   .	    0.0	...
3067242	   .	   .	    0.0	...
3067243	   .	   .	    0.0	...
3067244	   .	   .	    0.0	...
3067245	   .	   .	    0.0	...
3067246	   .	   .	    0.0	...
3067247	   .	   .	    0.0	...
3067248	   .	   .	    0.0	...
3067249	   .	   .	    0.0	...
3067250	   .	   .	    0.0	...
3067251	   .	   .	    0.0	...
3067252	   .	   .	    0.0	...
3067253	   .	   .	    0.0	...
3067254	   .	   .	    0.0	...
3067255	   .	   .	    0.0	...
3067256	   .	   .	    0.0	...
3067257	   .	   .	    0.0	...
3067258	   .	   .	    0.0	...
3067259	   .	   .	    0.0	...
3067260	   .	   .	    0.0	...
3067261	   .	   .	    0.0	...
3067262	   .	   .	    0.0	...
3067263	   .	   .	    0.0	...
3067264	   .	   .	    0.0	...
3067265	   .	   .	    0.0	...
3067266	   .	   .	    0.0	...
3067267	   .	   .	    0.0	...
3067268	   .	   .	    0.0	...
3067269	   .	   .	    0.0	...
3067270	   .	   .	    0.0	...
3067271	   .	   .	    0.0	...
3067272	   .	   .	    0.0	...
3067273	   .	   .	    0.0	...
3067274	   .	   .	    0.0	...
3067275	   .	   .	    0.0	...
3067276	   .	   .	    0.0	...
3067277	   .	   .	    0.0	...
3067278	   .	   .	    0.0	...
3067279	   .	   .	    0.0	...
3067280	   .	   .	    0.0	...
3067281	   .	   .	    0.0	...
3067282	   .	   .	    0.0	...
3067283	   .	   .	    0.0	...
3067284	   .	   .	    0.0	...
3067285	   .	   .	    0.0	...
3067286	   .	   .	    0.0	...
3067287	   .	   .	    0.0	...
3067288	   .	   .	    0.0	...
3067289	   .	   .	    0.0	...
3067290	   .	   .	    0.0	...
3067291	   .	   .	    0.0	...
3067292	   .	   .	    0.0	...
3067293	   .	   .	    0.0	...
3067294	   .	   .	    0.0	...
3067295	   .	   .	    0.0	...
3067296	   .	   .	    0.0	...
3067297	   .	   .	    0.0	...
3067298	   .	   .	    0.0	...
3067299	   .	   .	    0.0	...
3067300	   .	   .	    0.0	...
3067301	   .	   .	    0.0	...
3067302	   .	   .	    0.0	...
3067303	   .	   .	    0.0	...
3067304	   .	   .	    0.0	...
3067305	   .	   .	    0.0	...
3067306	   .	   .	    0.0	...
3067307	   .	   .	    0.0	...
3067308	   .	   .	    0.0	...
3067309	   .	   .	    0.0	...
3067310	   .	   .	    0.0	...
3067311	   .	   .	    0.0	...
3067312	   .	   .	    0.0	...
3067313	   .	   .	    0.0	...
3067314	   .	   .	    0.0	...
3067315	   .	   .	    0.0	...
3067316	   .	   .	    0.0	...
3067317	   .	   .	    0.0	...
3067318	   .	   .	    0.0	...
3067319	   .	   .	    0.0	...
3067320	   .	   .	    0.0	...
3067321	   .	   .	    0.0	...
3067322	   .	   .	    0.0	...
3067323	   .	   .	    0.0	...
3067324	   .	   .	    0.0	...
3067325	   .	   .	    0.0	...
3067326	   .	   .	    0.0	...
3067327	   .	   .	    0.0	...
3067328	   .	   .	    0.0	...
3067329	   .	   .	    0.0	...
3067330	   .	   .	    0.0	...
3067331	   .	   .	    0.0	...
3067332	   .	   .	    0.0	...
3067333	   .	   .	    0.0	...
3067334	   .	   .	    0.0	...
3067335	   .	   .	    0.0	...
3067336	   .	   .	    0.0	...
3067337	   .	   .	    0.0	...
3067338	   .	   .	    0.0	...
3067339	   .	   .	    0.0	...
3067340	   .	   .	    0.0	...
3067341	   .	   .	    0.0	...
3067342	   .	   .	    0.0	...
3067343	   .	   .	    0.0	...
3067344	   .	   .	    0.0	...
3067345	   .	   .	    0.0	...
3067346	   .	   .	    0.0	...
3067347	   .	   .	    0.0	...
3067348	   .	   .	    0.0	...
3067349	   .	   .	    0.0	...
3067350	   .	   .	    0.0	...
3067351	   .	   .	    0.0	...
3067352	   .	   .	    0.0	...
3067353	   .	   .	    0.0	...
3067354	   .	   .	    0.0	...
3067355	   .	   .	    0.0	...
3067356	   .	   .	    0.0	...
3067357	   .	   .	    0.0	...
3067358	   .	   .	    0.0	...
3067359	   .	   .	    0.0	...
3067360	   .	   .	    0.0	...
3067361	   .	   .	    0.0	...
3067362	   .	   .	    0.0	...
3067363	   .	   .	    0.0	...
3067364	   .	   .	    0.0	...
3067365	   .	   .	    0.0	...
3067366	   .	   .	    0.0	...
3067367	   .	   .	    0.0	...
3067368	   .	   .	    0.0	...
3067369	   .	   .	    0.0	...
3067370	   .	   .	    0.0	...
3067371	   .	   .	    0.0	...
3067372	   .	   .	    0.0	...
3067373	   .	   .	    0.0	...
3067374	   .	   .	    0.0	...
3067375	   .	   .	    0.0	...
3067376	   .	   .	    0.0	...
3067377	   .	   .	    0.0	...
3067378	   .	   .	    0.0	...
3067379	   .	   .	    0.0	...
3067380	   .	   .	    0.0	...
3067381	   .	   .	    0.0	...
3067382	   .	   .	    0.0	...
3067383	   .	   .	    0.0	...
3067384	   .	   .	    0.0	...
3067385	   .	   .	    0.0	...
3067386	   .	   .	    0.0	...
3067387	   .	   .	    0.0	...
3067388	   .	   .	    0.0	...
3067389	   .	   .	    0.0	...
3067390	   .	   .	    0.0	...
3067391	   .	   .	    0.0	...
3067392	   .	   .	    0.0	...
3067393	   .	   .	    0.0	...
3067394	   .	   .	    0.0	...
3067395	   .	   .	    0.0	...
3067396	   .	   .	    0.0	...
3067397	   .	   .	    0.0	...
3067398	   .	   .	    0.0	...
3067399	   .	   .	    0.0	...
3067400	   .	   .	    0.0	...
3067401	   .	   .	    0.0	...
3067402	   .	   .	    0.0	...
3067403	   .	   .	    0.0	...
3067404	   .	   .	    0.0	...
3067405	   .	   .	    0.0	...
3067406	   .	   .	    0.0	...
3067407	   .	   .	    0.0	...
3067408	   .	   .	    0.0	...
3067409	   .	   .	    0.0	...
3067410	   .	   .	    0.0	...
3067411	   .	   .	    0.0	...
3067412	   .	   .	    0.0	...
3067413	   .	   .	    0.0	...
3067414	   .	   .	    0.0	...
3067415	   .	   .	    0.0	...
3067416	   .	   .	    0.0	...
3067417	   .	   .	    0.0	...
3067418	   .	   .	    0.0	...
3067419	   .	   .	    0.0	...
3067420	   .	   .	    0.0	...
EBLINK R 3066979	3067420	442
3067421	 1255.2	 1908.1	 2902.0	...
3067422	 1255.2	 1908.1	 2902.0	...
3067423	 1249.2	 1900.9	 2940.0	...
3067424	 1237.5	 1886.4	 3012.0	...
3067425	 1219.9	 1863.0	 3126.0	...
3067426	 1201.3	 1837.4	 3240.0	...
3067427	 1180.4	 1810.6	 3356.0	...
3067428	 1159.5	 1784.1	 3466.0	...
3067429	 1138.5	 1757.1	 3584.0	...
3067430	 1118.6	 1728.5	 3711.0	...
3067431	 1099.0	 1700.5	 3837.0	...
3067432	 1082.0	 1673.5	 3958.0	...
3067433	 1066.1	 1647.6	 4077.0	...
3067434	 1051.3	 1621.1	 4204.0	...
3067435	 1035.6	 1595.5	 4324.0	...
3067436	 1021.7	 1571.5	 4434.0	...
3067437	 1008.2	 1547.8	 4533.0	...
3067438	  998.0	 1524.3	 4631.0	...
3067439	  987.0	 1501.2	 4733.0	...
3067440	  977.5	 1478.4	 4846.0	...
3067441	  966.0	 1454.6	 4955.0	...
3067442	  955.4	 1429.3	 5064.0	...
3067443	  943.7	 1403.7	 5168.0	...
3067444	  932.4	 1379.0	 5279.0	...
3067445	  920.6	 1355.6	 5389.0	...
3067446	  910.0	 1332.3	 5498.0	...
3067447	  899.9	 1309.4	 5597.0	...
3067448	  890.1	 1286.9	 5698.0	...
3067449	  880.3	 1265.1	 5789.0	...
3067450	  871.0	 1243.9	 5888.0	...
3067451	  862.2	 1223.7	 5981.0	...
3067452	  853.7	 1204.5	 6075.0	...
3067453	  845.1	 1186.1	 6154.0	...
3067454	  838.0	 1167.6	 6238.0	...
3067455	  831.2	 1150.1	 6309.0	...
3067456	  825.0	 1133.6	 6396.0	...
3067457	  819.2	 1117.3	 6468.0	...
3067458	  813.5	 1101.9	 6546.0	...
3067459	  807.4	 1086.2	 6608.0	...
3067460	  801.5	 1071.5	 6674.0	...
3067461	  795.4	 1057.2	 6736.0	...
3067462	  790.0	 1043.9	 6811.0	...
3067463	  785.2	 1031.1	 6870.0	...
3067464	  780.9	 1017.9	 6932.0	...
3067465	  776.6	 1004.7	 6980.0	...
3067466	  772.4	  991.8	 7040.0	...
3067467	  768.0	  979.3	 7092.0	...
3067468	  764.3	  967.3	 7137.0	...
3067469	  759.8	  955.3	 7185.0	...
3067470	  756.9	  943.9	 7227.0	...
3067471	  754.3	  933.3	 7276.0	...
3067472	  751.7	  922.4	 7320.0	...
3067473	  749.3	  912.6	 7363.0	...
3067474	  747.0	  902.6	 7408.0	...
3067475	  745.0	  893.2	 7446.0	...
3067476	  742.5	  883.3	 7489.0	...
3067477	  740.0	  874.4	 7525.0	...
3067478	  738.4	  865.4	 7561.0	...
3067479	  736.4	  857.1	 7596.0	...
3067480	  734.5	  847.9	 7630.0	...
3067481	  732.9	  840.0	 7665.0	...
3067482	  731.7	  831.1	 7705.0	...
3067483	  730.6	  823.5	 7739.0	...
3067484	  729.4	  815.3	 7770.0	...
3067485	  728.7	  808.5	 7799.0	...
3067486	  727.8	  800.3	 7833.0	...
3067487	  727.2	  792.2	 7864.0	...
3067488	  726.7	  784.5	 7895.0	...
3067489	  725.8	  776.2	 7930.0	...
3067490	  724.6	  769.2	 7965.0	...
3067491	  723.1	  760.5	 8000.0	...
3067492	  722.3	  753.6	 8035.0	...
3067493	  720.6	  745.7	 8066.0	...
3067494	  718.7	  737.9	 8099.0	...
3067495	  716.3	  730.1	 8125.0	...
3067496	  714.5	  722.7	 8161.0	...
3067497	  713.1	  714.9	 8187.0	...
3067498	  712.3	  708.4	 8218.0	...
3067499	  711.1	  700.8	 8240.0	...
3067500	  709.7	  694.8	 8262.0	...
3067501	  708.3	  687.9	 8280.0	...
3067502	  707.6	  682.3	 8304.0	...
3067503	  707.0	  676.2	 8329.0	...
3067504	  706.2	  670.5	 8357.0	...
3067505	  705.3	  665.0	 8380.0	...
3067506	  704.7	  661.0	 8401.0	...
3067507	  704.6	  656.3	 8424.0	...
3067508	  703.6	  652.0	 8441.0	...
3067509	  702.6	  646.9	 8457.0	...
3067510	  701.4	  642.8	 8471.0	...
3067511	  701.0	  637.6	 8490.0	...
ESACC R  3066936	3067511	576	  696.4	  557.5	  701.0	  637.6	   1.71	   1226
SFIX R   3067512
3067512	  700.8	  633.3	 8513.0	...
3067513	  700.6	  630.1	 8528.0	...
3067514	  700.4	  626.8	 8545.0	...
3067515	  699.9	  623.6	 8555.0	...
3067516	  699.4	  619.3	 8568.0	...
3067517	  698.9	  615.7	 8576.0	...
3067518	  698.6	  612.9	 8587.0	...
3067519	  698.1	  609.5	 8596.0	...
3067520	  697.8	  607.4	 8606.0	...
3067521	  697.3	  603.3	 8614.0	...
3067522	  697.0	  600.9	 8625.0	...
3067523	  696.7	  598.2	 8633.0	...
3067524	  696.1	  596.1	 8642.0	...
3067525	  695.4	  593.8	 8645.0	...
3067526	  694.7	  592.1	 8654.0	...
3067527	  694.6	  591.3	 8663.0	...
3067528	  694.5	  589.6	 8675.0	...
3067529	  694.4	  588.0	 8682.0	...
3067530	  694.4	  585.9	 8690.0	...
3067531	  694.3	  584.0	 8695.0	...
3067532	  693.7	  582.1	 8699.0	...
3067533	  693.1	  581.0	 8704.0	...
3067534	  692.5	  580.8	 8712.0	...
3067535	  692.5	  580.5	 8722.0	...
3067536	  692.5	  578.9	 8732.0	...
3067537	  692.5	  577.5	 8737.0	...
3067538	  692.5	  575.7	 8738.0	...
3067539	  692.4	  575.2	 8743.0	...
3067540	  692.3	  574.4	 8748.0	...
3067541	  692.0	  573.7	 8753.0	...
3067542	  691.8	  572.9	 8753.0	...
3067543	  691.7	  572.4	 8753.0	...
3067544	  691.7	  572.1	 8753.0	...
3067545	  691.6	  571.5	 8754.0	...
3067546	  690.9	  571.1	 8756.0	...
3067547	  690.0	  570.4	 8759.0	...
3067548	  689.2	  569.9	 8762.0	...
3067549	  689.1	  569.5	 8763.0	...
3067550	  689.1	  569.6	 8765.0	...
3067551	  689.3	  569.6	 8767.0	...
3067552	  689.5	  569.4	 8772.0	...
3067553	  689.3	  569.2	 8776.0	...
3067554	  689.0	  569.1	 8781.0	...
3067555	  688.7	  568.6	 8782.0	...
3067556	  688.6	  568.1	 8782.0	...
3067557	  688.8	  567.7	 8783.0	...
3067558	  689.2	  567.8	 8783.0	...
3067559	  689.6	  567.9	 8784.0	...
3067560	  689.4	  568.1	 8783.0	...
3067561	  689.1	  567.7	 8784.0	...
3067562	  688.9	  567.3	 8785.0	...
3067563	  689.0	  567.2	 8786.0	...
3067564	  688.7	  567.5	 8786.0	...
3067565	  687.9	  567.2	 8786.0	...
3067566	  687.1	  566.6	 8785.0	...
3067567	  687.1	  566.6	 8785.0	...
3067568	  687.5	  567.0	 8785.0	...
3067569	  687.9	  567.5	 8785.0	...
3067570	  687.8	  567.3	 8784.0	...
3067571	  687.8	  567.3	 8785.0	...
3067572	  687.9	  568.2	 8787.0	...
3067573	  688.1	  569.0	 8788.0	...
3067574	  687.8	  569.6	 8786.0	...
3067575	  687.5	  569.4	 8784.0	...
3067576	  687.4	  569.3	 8783.0	...
3067577	  687.6	  569.4	 8783.0	...
3067578	  687.6	  570.1	 8782.0	...
3067579	  687.6	  570.8	 8783.0	...
3067580	  687.6	  571.5	 8784.0	...
3067581	  687.9	  571.6	 8782.0	...
3067582	  688.1	  572.0	 8780.0	...
3067583	  688.3	  572.4	 8777.0	...
3067584	  688.3	  572.8	 8777.0	...
3067585	  688.7	  573.2	 8777.0	...
3067586	  689.0	  573.7	 8777.0	...
3067587	  689.2	  573.8	 8778.0	...
3067588	  689.0	  573.6	 8779.0	...
3067589	  688.7	  573.5	 8783.0	...
3067590	  688.4	  573.6	 8786.0	...
3067591	  688.1	  573.9	 8791.0	...
3067592	  687.9	  574.1	 8792.0	...
3067593	  687.8	  574.0	 8792.0	...
3067594	  688.0	  574.0	 8791.0	...
3067595	  688.7	  574.0	 8791.0	...
3067596	  689.4	  574.3	 8793.0	...
3067597	  689.9	  574.4	 8795.0	...
3067598	  689.9	  574.4	 8797.0	...
3067599	  690.0	  574.4	 8798.0	...
3067600	  690.0	  574.3	 8798.0	...
3067601	  689.3	  574.0	 8793.0	...
3067602	  688.5	  573.8	 8790.0	...
3067603	  688.2	  573.9	 8792.0	...
3067604	  688.7	  574.1	 8798.0	...
3067605	  689.4	  574.2	 8805.0	...
3067606	  689.7	  574.0	 8808.0	...
3067607	  689.9	  573.9	 8811.0	...
3067608	  690.0	  574.3	 8814.0	...
3067609	  689.9	  574.7	 8814.0	...
3067610	  689.7	  574.7	 8820.0	...
3067611	  689.1	  574.5	 8826.0	...
3067612	  688.6	  574.2	 8834.0	...
3067613	  688.3	  573.9	 8835.0	...
3067614	  688.4	  573.5	 8837.0	...
3067615	  688.7	  573.3	 8840.0	...
3067616	  688.9	  573.5	 8843.0	...
3067617	  689.1	  573.5	 8843.0	...
3067618	  688.9	  573.5	 8840.0	...
3067619	  688.6	  573.4	 8837.0	...
3067620	  688.4	  573.4	 8838.0	...
3067621	  688.5	  573.4	 8839.0	...
3067622	  688.6	  573.3	 8841.0	...
3067623	  688.5	  573.2	 8845.0	...
3067624	  688.4	  572.9	 8849.0	...
3067625	  688.2	  572.4	 8852.0	...
3067626	  688.0	  572.0	 8852.0	...
3067627	  687.9	  571.7	 8856.0	...
3067628	  687.9	  571.5	 8860.0	...
3067629	  687.9	  571.5	 8864.0	...
3067630	  688.0	  571.7	 8864.0	...
3067631	  688.0	  571.8	 8863.0	...
3067632	  687.7	  571.3	 8862.0	...
3067633	  687.4	  570.8	 8865.0	...
3067634	  687.1	  570.4	 8868.0	...
3067635	  687.5	  570.6	 8871.0	...
3067636	  687.6	  570.9	 8872.0	...
3067637	  687.8	  570.9	 8873.0	...
3067638	  687.7	  570.8	 8875.0	...
3067639	  687.6	  570.6	 8877.0	...
3067640	  687.4	  570.4	 8880.0	...
3067641	  687.2	  570.2	 8883.0	...
3067642	  687.3	  570.0	 8882.0	...
3067643	  687.5	  569.9	 8882.0	...
3067644	  687.7	  569.4	 8884.0	...
3067645	  687.6	  569.0	 8887.0	...
3067646	  687.6	  568.6	 8896.0	...
3067647	  687.5	  568.6	 8901.0	...
3067648	  687.5	  568.6	 8905.0	...
3067649	  687.4	  568.9	 8904.0	...
3067650	  687.5	  569.2	 8904.0	...
3067651	  687.5	  569.6	 8904.0	...
3067652	  687.4	  569.6	 8904.0	...
3067653	  687.4	  569.4	 8905.0	...
3067654	  687.2	  569.1	 8906.0	...
3067655	  687.0	  568.8	 8909.0	...
3067656	  686.7	  568.6	 8910.0	...
3067657	  686.5	  568.7	 8911.0	...
3067658	  686.3	  568.7	 8910.0	...
3067659	  686.2	  568.8	 8913.0	...
3067660	  686.3	  568.9	 8916.0	...
3067661	  686.3	  569.0	 8920.0	...
3067662	  686.2	  569.0	 8921.0	...
3067663	  686.1	  569.0	 8922.0	...
3067664	  686.3	  569.0	 8923.0	...
3067665	  686.5	  569.0	 8922.0	...
3067666	  686.6	  568.6	 8921.0	...
3067667	  686.4	  568.2	 8920.0	...
3067668	  686.2	  567.8	 8920.0	...
3067669	  686.1	  567.7	 8922.0	...
3067670	  686.1	  567.7	 8926.0	...
3067671	  686.2	  567.7	 8930.0	...
3067672	  686.2	  567.7	 8931.0	...
3067673	  686.3	  567.8	 8932.0	...
3067674	  686.0	  567.8	 8933.0	...
3067675	  685.7	  567.6	 8938.0	...
3067676	  685.5	  567.6	 8941.0	...
3067677	  685.6	  567.6	 8942.0	...
3067678	  685.6	  567.2	 8940.0	...
3067679	  685.4	  566.3	 8941.0	...
3067680	  685.3	  565.4	 8943.0	...
3067681	  685.2	  565.0	 8946.0	...
3067682	  685.1	  564.8	 8950.0	...
3067683	  685.0	  564.5	 8955.0	...
3067684	  685.0	  564.3	 8959.0	...
3067685	  684.9	  564.3	 8960.0	...
3067686	  684.9	  564.4	 8962.0	...
3067687	  684.9	  564.1	 8963.0	...
3067688	  684.9	  563.7	 8967.0	...
3067689	  684.9	  563.3	 8972.0	...
3067690	  684.8	  563.5	 8975.0	...
3067691	  684.7	  563.8	 8973.0	...
3067692	  684.7	  564.1	 8973.0	...
3067693	  684.6	  564.1	 8973.0	...
3067694	  684.4	  564.1	 8974.0	...
3067695	  684.2	  564.1	 8975.0	...
3067696	  684.2	  564.1	 8982.0	...
3067697	  684.3	  564.1	 8988.0	...
3067698	  684.3	  564.2	 8993.0	...
3067699	  684.3	  564.2	 8992.0	...
3067700	  684.3	  564.3	 8992.0	...
3067701	  684.2	  564.3	 8991.0	...
3067702	  683.9	  564.2	 8990.0	...
3067703	  683.7	  563.8	 8988.0	...
3067704	  683.5	  563.4	 8988.0	...
3067705	  683.7	  563.1	 8991.0	...
3067706	  683.9	  563.0	 8995.0	...
3067707	  684.0	  562.7	 8999.0	...
3067708	  683.9	  562.5	 9003.0	...
3067709	  683.8	  562.3	 9005.0	...
3067710	  683.7	  562.3	 9008.0	...
3067711	  683.6	  562.4	 9011.0	...
3067712	  683.5	  562.6	 9014.0	...
3067713	  683.6	  562.7	 9015.0	...
3067714	  683.7	  562.7	 9014.0	...
3067715	  683.7	  562.5	 9014.0	...
3067716	  683.5	  562.2	 9015.0	...
3067717	  683.4	  561.9	 9018.0	...
3067718	  683.4	  561.8	 9022.0	...
3067719	  683.4	  561.7	 9025.0	...
3067720	  683.5	  561.6	 9029.0	...
3067721	  683.5	  561.7	 9031.0	...
3067722	  683.6	  561.9	 9029.0	...
3067723	  683.5	  561.7	 9026.0	...
3067724	  683.4	  561.5	 9023.0	...
3067725	  683.3	  561.2	 9023.0	...
3067726	  683.2	  561.2	 9026.0	...
3067727	  683.1	  561.0	 9033.0	...
3067728	  682.8	  560.8	 9039.0	...
3067729	  682.6	  560.7	 9043.0	...
3067730	  682.6	  560.4	 9046.0	...
3067731	  682.7	  560.0	 9049.0	...
3067732	  682.9	  559.7	 9050.0	...
3067733	  683.2	  559.6	 9049.0	...
3067734	  683.3	  560.0	 9048.0	...
3067735	  683.2	  560.4	 9050.0	...
3067736	  682.9	  560.6	 9052.0	...
3067737	  682.4	  560.5	 9055.0	...
3067738	  682.1	  560.3	 9057.0	...
3067739	  682.3	  560.3	 9057.0	...
3067740	  682.7	  560.3	 9056.0	...
3067741	  682.9	  560.2	 9054.0	...
3067742	  682.6	  560.0	 9053.0	...
3067743	  682.4	  559.8	 9054.0	...
3067744	  682.5	  559.6	 9055.0	...
3067745	  682.6	  559.3	 9056.0	...
3067746	  682.6	  559.0	 9053.0	...
3067747	  682.4	  559.1	 9050.0	...
3067748	  682.3	  559.0	 9049.0	...
3067749	  682.2	  558.9	 9050.0	...
3067750	  682.3	  559.1	 9051.0	...
3067751	  682.3	  559.4	 9050.0	...
3067752	  682.3	  559.7	 9049.0	...
3067753	  682.2	  559.6	 9052.0	...
3067754	  682.2	  559.4	 9056.0	...
3067755	  682.1	  558.9	 9061.0	...
3067756	  682.0	  558.4	 9062.0	...
3067757	  681.9	  558.1	 9063.0	...
3067758	  681.8	  558.2	 9063.0	...
3067759	  681.7	  558.3	 9065.0	...
3067760	  681.8	  558.3	 9067.0	...
3067761	  681.9	  558.3	 9069.0	...
3067762	  682.0	  558.3	 9072.0	...
3067763	  682.0	  558.4	 9074.0	...
3067764	  682.0	  558.5	 9076.0	...
3067765	  682.0	  558.3	 9077.0	...
3067766	  682.1	  558.1	 9075.0	...
3067767	  682.1	  557.9	 9072.0	...
3067768	  682.1	  557.9	 9067.0	...
3067769	  682.1	  557.8	 9065.0	...
3067770	  682.1	  557.7	 9073.0	...
3067771	  682.1	  557.5	 9081.0	...
3067772	  682.1	  557.5	 9088.0	...
3067773	  682.0	  557.6	 9087.0	...
3067774	  682.1	  557.7	 9084.0	...
3067775	  682.1	  557.9	 9082.0	...
3067776	  682.1	  557.9	 9081.0	...
3067777	  682.2	  558.0	 9080.0	...
3067778	  682.0	  558.2	 9080.0	...
3067779	  681.9	  557.9	 9079.0	...
3067780	  681.9	  557.5	 9076.0	...
3067781	  681.9	  557.1	 9074.0	...
3067782	  682.0	  557.1	 9072.0	...
3067783	  682.0	  556.9	 9071.0	...
3067784	  681.9	  556.8	 9070.0	...
3067785	  681.9	  556.6	 9070.0	...
3067786	  681.9	  556.5	 9066.0	...
3067787	  682.0	  556.6	 9062.0	...
3067788	  682.0	  556.9	 9059.0	...
3067789	  682.0	  557.3	 9059.0	...
3067790	  682.1	  557.4	 9060.0	...
3067791	  682.1	  557.6	 9063.0	...
3067792	  682.0	  557.7	 9065.0	...
3067793	  681.9	  557.5	 9066.0	...
3067794	  681.8	  557.1	 9068.0	...
3067795	  681.8	  556.7	 9069.0	...
3067796	  681.7	  556.6	 9070.0	...
3067797	  681.7	  556.8	 9070.0	...
3067798	  681.8	  557.1	 9070.0	...
3067799	  681.8	  557.3	 9070.0	...
3067800	  681.9	  557.5	 9073.0	...
3067801	  682.0	  557.4	 9075.0	...
3067802	  681.9	  557.2	 9071.0	...
3067803	  681.9	  557.1	 9068.0	...
3067804	  681.9	  557.1	 9066.0	...
3067805	  682.2	  557.1	 9068.0	...
3067806	  682.0	  557.0	 9066.0	...
3067807	  681.8	  557.0	 9062.0	...
3067808	  681.6	  557.0	 9056.0	...
3067809	  681.6	  557.1	 9052.0	...
3067810	  681.6	  557.3	 9052.0	...
3067811	  681.6	  557.4	 9053.0	...
3067812	  681.6	  557.4	 9053.0	...
3067813	  681.6	  557.3	 9051.0	...
3067814	  681.5	  557.2	 9051.0	...
3067815	  681.5	  557.1	 9052.0	...
3067816	  681.5	  557.1	 9052.0	...
3067817	  681.6	  557.1	 9054.0	...
3067818	  681.5	  557.1	 9056.0	...
3067819	  681.4	  557.0	 9057.0	...
3067820	  681.5	  556.9	 9057.0	...
3067821	  681.6	  556.9	 9049.0	...
3067822	  681.7	  557.0	 9041.0	...
3067823	  681.6	  557.2	 9033.0	...
3067824	  681.5	  557.2	 9033.0	...
3067825	  681.7	  557.2	 9032.0	...
3067826	  682.0	  557.4	 9032.0	...
3067827	  682.2	  557.6	 9032.0	...
3067828	  682.5	  557.8	 9033.0	...
3067829	  683.0	  557.9	 9035.0	...
3067830	  683.4	  558.1	 9034.0	...
3067831	  683.7	  558.3	 9031.0	...
3067832	  683.8	  558.4	 9023.0	...
3067833	  683.5	  558.5	 9018.0	...
3067834	  683.1	  558.6	 9016.0	...
3067835	  682.9	  558.6	 9018.0	...
3067836	  683.1	  558.5	 9021.0	...
3067837	  683.5	  558.5	 9016.0	...
3067838	  683.7	  558.7	 9011.0	...
3067839	  683.3	  558.9	 9009.0	...
3067840	  682.8	  559.2	 9011.0	...
3067841	  682.7	  559.4	 9012.0	...
3067842	  683.1	  559.8	 9012.0	...
3067843	  683.6	  560.0	 9011.0	...
3067844	  683.7	  560.3	 9012.0	...
3067845	  683.8	  560.4	 9012.0	...
3067846	  683.8	  560.3	 9011.0	...
3067847	  683.8	  560.1	 9010.0	...
3067848	  683.9	  560.4	 9007.0	...
3067849	  683.9	  560.9	 9006.0	...
3067850	  684.0	  561.3	 9004.0	...
3067851	  684.0	  561.3	 9001.0	...
3067852	  684.1	  561.3	 8999.0	...
3067853	  684.6	  561.3	 8998.0	...
3067854	  685.1	  561.3	 8998.0	...
3067855	  685.5	  561.1	 8997.0	...
3067856	  685.4	  561.0	 8996.0	...
3067857	  685.4	  560.9	 8994.0	...
3067858	  685.1	  560.9	 8992.0	...
3067859	  684.8	  560.8	 8991.0	...
3067860	  684.6	  561.0	 8987.0	...
3067861	  684.6	  561.3	 8984.0	...
3067862	  684.9	  561.6	 8980.0	...
3067863	  685.1	  561.6	 8980.0	...
3067864	  685.4	  561.4	 8981.0	...
3067865	  685.4	  561.2	 8981.0	...
3067866	  685.4	  561.0	 8980.0	...
3067867	  685.4	  561.2	 8978.0	...
3067868	  685.3	  561.5	 8976.0	...
3067869	  685.3	  562.1	 8975.0	...
3067870	  685.3	  562.3	 8974.0	...
3067871	  685.3	  562.5	 8973.0	...
3067872	  685.3	  562.5	 8972.0	...
3067873	  684.9	  562.5	 8966.0	...
3067874	  684.6	  562.5	 8961.0	...
3067875	  684.6	  562.6	 8955.0	...
3067876	  684.9	  562.6	 8954.0	...
3067877	  685.1	  562.7	 8954.0	...
3067878	  685.1	  562.7	 8952.0	...
3067879	  684.8	  562.8	 8946.0	...
3067880	  684.6	  562.8	 8940.0	...
3067881	  684.2	  562.8	 8935.0	...
3067882	  684.1	  562.8	 8935.0	...
3067883	  684.1	  562.9	 8934.0	...
3067884	  684.2	  562.9	 8931.0	...
3067885	  684.3	  563.0	 8929.0	...
3067886	  684.6	  562.9	 8928.0	...
3067887	  685.2	  563.0	 8928.0	...
3067888	  685.6	  563.0	 8928.0	...
3067889	  685.4	  563.0	 8927.0	...
3067890	  685.0	  563.0	 8926.0	...
3067891	  684.7	  563.0	 8921.0	...
3067892	  684.6	  563.1	 8917.0	...
3067893	  684.6	  563.2	 8915.0	...
3067894	  684.7	  563.3	 8918.0	...
3067895	  684.7	  563.5	 8919.0	...
3067896	  684.7	  563.6	 8918.0	...
3067897	  684.6	  563.7	 8914.0	...
3067898	  684.7	  563.7	 8905.0	...
3067899	  684.7	  563.7	 8896.0	...
3067900	  684.6	  563.6	 8891.0	...
3067901	  684.6	  564.0	 8893.0	...
3067902	  684.6	  564.4	 8895.0	...
3067903	  685.0	  564.9	 8896.0	...
3067904	  685.3	  564.9	 8894.0	...
3067905	  685.6	  564.6	 8890.0	...
3067906	  685.6	  564.1	 8888.0	...
3067907	  685.6	  563.6	 8887.0	...
3067908	  685.5	  563.9	 8885.0	...
3067909	  685.4	  564.4	 8884.0	...
3067910	  685.4	  564.9	 8883.0	...
3067911	  685.5	  564.9	 8879.0	...
3067912	  685.7	  564.9	 8875.0	...
3067913	  685.9	  564.9	 8871.0	...
3067914	  686.1	  564.8	 8870.0	...
3067915	  686.0	  564.6	 8870.0	...
3067916	  685.9	  564.5	 8869.0	...
3067917	  686.1	  564.4	 8869.0	...
3067918	  686.3	  564.4	 8869.0	...
3067919	  686.5	  564.6	 8865.0	...
3067920	  686.3	  564.9	 8858.0	...
3067921	  686.2	  565.2	 8849.0	...
3067922	  686.2	  565.3	 8845.0	...
3067923	  686.4	  565.0	 8845.0	...
3067924	  686.6	  564.7	 8845.0	...
3067925	  686.7	  564.3	 8846.0	...
3067926	  686.6	  564.4	 8846.0	...
3067927	  686.6	  564.5	 8847.0	...
3067928	  686.8	  564.6	 8841.0	...
3067929	  686.9	  564.7	 8835.0	...
3067930	  687.1	  564.8	 8830.0	...
3067931	  687.1	  564.9	 8829.0	...
3067932	  687.1	  565.1	 8827.0	...
3067933	  687.1	  565.2	 8824.0	...
3067934	  687.1	  565.3	 8821.0	...
3067935	  687.3	  565.4	 8819.0	...
3067936	  687.5	  565.6	 8819.0	...
3067937	  687.4	  565.5	 8818.0	...
3067938	  687.2	  565.4	 8817.0	...
3067939	  686.7	  565.3	 8814.0	...
3067940	  686.6	  565.3	 8812.0	...
3067941	  686.6	  565.2	 8809.0	...
3067942	  687.0	  565.1	 8808.0	...
3067943	  687.4	  565.1	 8811.0	...
3067944	  687.6	  565.3	 8815.0	...
3067945	  687.9	  565.5	 8817.0	...
3067946	  688.2	  565.7	 8816.0	...
3067947	  688.4	  565.6	 8813.0	...
3067948	  688.2	  565.6	 8810.0	...
3067949	  688.0	  565.6	 8809.0	...
3067950	  687.8	  565.8	 8809.0	...
3067951	  687.8	  566.0	 8808.0	...
3067952	  687.8	  566.2	 8808.0	...
3067953	  687.8	  566.1	 8808.0	...
3067954	  687.8	  566.0	 8804.0	...
3067955	  687.7	  565.9	 8798.0	...
3067956	  687.6	  566.1	 8792.0	...
3067957	  687.4	  566.2	 8791.0	...
3067958	  687.4	  566.2	 8792.0	...
3067959	  687.5	  566.2	 8793.0	...
3067960	  687.6	  566.1	 8793.0	...
3067961	  687.7	  566.0	 8793.0	...
3067962	  687.8	  566.0	 8785.0	...
3067963	  687.9	  566.3	 8778.0	...
3067964	  687.9	  566.6	 8771.0	...
3067965	  687.9	  566.9	 8771.0	...
3067966	  687.8	  566.8	 8771.0	...
3067967	  687.8	  566.8	 8769.0	...
3067968	  687.8	  566.8	 8768.0	...
3067969	  687.8	  566.9	 8767.0	...
3067970	  687.8	  566.9	 8765.0	...
3067971	  687.8	  566.9	 8762.0	...
3067972	  687.7	  566.8	 8758.0	...
3067973	  687.6	  566.8	 8759.0	...
3067974	  688.0	  567.2	 8761.0	...
3067975	  688.4	  567.7	 8758.0	...
3067976	  688.7	  568.2	 8752.0	...
3067977	  688.4	  568.2	 8746.0	...
3067978	  688.2	  568.3	 8746.0	...
3067979	  688.5	  568.5	 8745.0	...
3067980	  688.8	  568.7	 8745.0	...
3067981	  689.1	  568.8	 8744.0	...
3067982	  689.2	  568.8	 8744.0	...
3067983	  689.3	  568.7	 8744.0	...
3067984	  689.5	  568.7	 8742.0	...
3067985	  689.2	  568.7	 8738.0	...
3067986	  688.9	  568.5	 8731.0	...
3067987	  688.6	  568.3	 8727.0	...
3067988	  688.8	  568.3	 8724.0	...
3067989	  688.8	  568.4	 8723.0	...
3067990	  688.7	  568.5	 8722.0	...
3067991	  688.5	  568.3	 8719.0	...
3067992	  688.4	  568.1	 8718.0	...
3067993	  688.3	  567.8	 8717.0	...
3067994	  688.4	  568.0	 8715.0	...
3067995	  688.4	  568.5	 8713.0	...
3067996	  688.4	  568.9	 8711.0	...
3067997	  688.3	  568.9	 8711.0	...
3067998	  688.3	  568.9	 8710.0	...
3067999	  688.6	  569.1	 8709.0	...
3068000	  688.8	  569.4	 8708.0	...
3068001	  689.0	  569.7	 8708.0	...
3068002	  689.0	  569.7	 8706.0	...
3068003	  689.3	  570.2	 8704.0	...
3068004	  689.6	  570.7	 8700.0	...
3068005	  689.9	  571.3	 8700.0	...
3068006	  689.9	  571.4	 8701.0	...
3068007	  689.7	  571.5	 8701.0	...
3068008	  689.6	  571.5	 8699.0	...
3068009	  689.5	  571.5	 8697.0	...
3068010	  689.5	  571.4	 8696.0	...
3068011	  689.6	  571.2	 8697.0	...
3068012	  689.5	  571.2	 8697.0	...
3068013	  689.5	  571.5	 8695.0	...
3068014	  689.5	  572.0	 8692.0	...
3068015	  689.7	  572.5	 8691.0	...
3068016	  689.8	  572.8	 8692.0	...
3068017	  689.8	  572.7	 8693.0	...
3068018	  689.8	  572.6	 8693.0	...
3068019	  689.8	  572.6	 8692.0	...
3068020	  689.9	  572.9	 8690.0	...
3068021	  690.1	  573.2	 8691.0	...
3068022	  690.3	  573.5	 8693.0	...
3068023	  690.4	  573.6	 8693.0	...
3068024	  690.5	  573.5	 8689.0	...
3068025	  690.4	  573.4	 8686.0	...
3068026	  690.2	  573.3	 8685.0	...
3068027	  690.2	  573.2	 8683.0	...
3068028	  690.1	  573.2	 8681.0	...
3068029	  689.9	  573.2	 8681.0	...
3068030	  689.6	  573.2	 8679.0	...
3068031	  689.4	  572.7	 8677.0	...
3068032	  689.4	  572.3	 8676.0	...
3068033	  689.7	  571.9	 8676.0	...
3068034	  690.1	  572.1	 8676.0	...
3068035	  690.3	  572.4	 8676.0	...
3068036	  690.1	  572.6	 8672.0	...
3068037	  690.2	  572.3	 8669.0	...
3068038	  690.6	  572.1	 8666.0	...
3068039	  691.1	  572.0	 8668.0	...
3068040	  690.8	  572.1	 8665.0	...
3068041	  690.3	  572.3	 8661.0	...
3068042	  689.9	  572.5	 8656.0	...
3068043	  689.9	  572.5	 8654.0	...
3068044	  689.9	  572.5	 8651.0	...
3068045	  690.0	  572.5	 8649.0	...
3068046	  690.1	  572.6	 8648.0	...
3068047	  690.2	  572.7	 8649.0	...
3068048	  690.2	  572.4	 8649.0	...
3068049	  690.1	  572.1	 8650.0	...
3068050	  690.1	  571.8	 8650.0	...
3068051	  690.1	  572.0	 8650.0	...
3068052	  690.1	  572.2	 8650.0	...
3068053	  690.2	  572.3	 8651.0	...
3068054	  690.3	  572.3	 8651.0	...
3068055	  690.2	  572.2	 8648.0	...
3068056	  690.1	  572.0	 8646.0	...
3068057	  690.0	  571.8	 8644.0	...
3068058	  690.0	  571.6	 8643.0	...
3068059	  689.9	  571.6	 8641.0	...
3068060	  690.0	  571.6	 8639.0	...
3068061	  690.2	  571.4	 8636.0	...
3068062	  690.3	  571.2	 8635.0	...
3068063	  690.2	  571.6	 8637.0	...
3068064	  690.2	  572.1	 8640.0	...
3068065	  690.2	  572.5	 8642.0	...
3068066	  690.2	  572.4	 8641.0	...
3068067	  690.3	  572.4	 8640.0	...
3068068	  690.4	  572.3	 8639.0	...
3068069	  690.6	  572.5	 8639.0	...
3068070	  690.7	  572.6	 8640.0	...
3068071	  690.4	  572.5	 8637.0	...
3068072	  690.1	  572.4	 8632.0	...
3068073	  689.9	  572.2	 8628.0	...
3068074	  690.0	  572.1	 8629.0	...
3068075	  690.0	  572.1	 8630.0	...
3068076	  690.1	  572.1	 8631.0	...
3068077	  690.2	  572.3	 8630.0	...
3068078	  690.3	  572.5	 8630.0	...
3068079	  690.3	  572.6	 8631.0	...
3068080	  690.1	  572.5	 8632.0	...
3068081	  689.9	  572.5	 8631.0	...
3068082	  689.9	  572.5	 8626.0	...
3068083	  689.9	  573.3	 8621.0	...
3068084	  690.0	  574.1	 8619.0	...
3068085	  690.3	  574.8	 8619.0	...
3068086	  690.5	  574.6	 8621.0	...
3068087	  690.8	  574.2	 8621.0	...
3068088	  690.8	  573.9	 8622.0	...
3068089	  690.7	  573.4	 8622.0	...
3068090	  690.7	  573.2	 8622.0	...
3068091	  690.7	  573.0	 8621.0	...
3068092	  690.6	  572.9	 8619.0	...
3068093	  690.5	  572.7	 8618.0	...
3068094	  690.1	  572.4	 8617.0	...
3068095	  689.9	  572.9	 8616.0	...
3068096	  689.8	  573.3	 8617.0	...
3068097	  690.0	  573.7	 8618.0	...
3068098	  690.1	  573.4	 8619.0	...
3068099	  690.0	  573.1	 8619.0	...
3068100	  689.7	  572.9	 8619.0	...
3068101	  689.8	  573.1	 8619.0	...
3068102	  690.1	  573.2	 8619.0	...
3068103	  690.5	  574.0	 8620.0	...
3068104	  690.6	  574.7	 8622.0	...
3068105	  690.7	  574.7	 8622.0	...
3068106	  690.7	  574.1	 8620.0	...
3068107	  690.9	  573.6	 8618.0	...
3068108	  690.9	  573.7	 8619.0	...
3068109	  690.7	  573.7	 8621.0	...
3068110	  690.6	  573.7	 8623.0	...
3068111	  690.6	  573.8	 8623.0	...
3068112	  690.8	  574.0	 8622.0	...
3068113	  691.0	  574.1	 8618.0	...
3068114	  691.1	  574.1	 8613.0	...
3068115	  691.1	  574.1	 8609.0	...
3068116	  691.1	  574.1	 8610.0	...
3068117	  691.0	  574.0	 8611.0	...
3068118	  690.7	  573.9	 8611.0	...
3068119	  690.4	  573.8	 8612.0	...
3068120	  690.2	  573.7	 8613.0	...
3068121	  690.2	  573.7	 8613.0	...
3068122	  690.2	  573.7	 8614.0	...
3068123	  690.2	  573.7	 8614.0	...
3068124	  690.4	  573.6	 8611.0	...
3068125	  690.6	  573.6	 8608.0	...
3068126	  690.6	  573.6	 8605.0	...
3068127	  690.3	  573.6	 8605.0	...
3068128	  690.0	  573.4	 8606.0	...
3068129	  689.9	  573.3	 8607.0	...
3068130	  689.9	  573.2	 8607.0	...
3068131	  689.9	  573.2	 8607.0	...
3068132	  690.0	  573.3	 8607.0	...
3068133	  690.1	  573.7	 8603.0	...
3068134	  690.3	  574.0	 8599.0	...
3068135	  690.5	  574.1	 8598.0	...
3068136	  690.7	  574.3	 8601.0	...
3068137	  690.9	  574.4	 8604.0	...
3068138	  691.0	  574.2	 8605.0	...
3068139	  691.0	  574.0	 8606.0	...
3068140	  690.7	  573.8	 8606.0	...
3068141	  690.4	  573.9	 8604.0	...
3068142	  690.2	  574.0	 8603.0	...
3068143	  690.3	  574.4	 8605.0	...
3068144	  690.4	  574.8	 8607.0	...
3068145	  690.4	  575.0	 8610.0	...
3068146	  690.4	  574.7	 8610.0	...
3068147	  690.4	  574.4	 8609.0	...
3068148	  690.4	  574.4	 8607.0	...
3068149	  690.4	  574.3	 8604.0	...
3068150	  690.4	  574.3	 8601.0	...
3068151	  690.4	  574.2	 8600.0	...
3068152	  690.3	  574.2	 8600.0	...
3068153	  690.2	  574.4	 8601.0	...
3068154	  690.1	  574.7	 8599.0	...
3068155	  690.3	  574.9	 8598.0	...
3068156	  690.5	  574.8	 8599.0	...
3068157	  690.7	  574.8	 8600.0	...
3068158	  690.8	  574.8	 8600.0	...
3068159	  690.8	  574.8	 8600.0	...
3068160	  690.7	  574.8	 8601.0	...
3068161	  690.7	  574.8	 8599.0	...
3068162	  690.7	  574.9	 8597.0	...
3068163	  690.8	  574.9	 8596.0	...
3068164	  690.8	  574.9	 8597.0	...
3068165	  690.8	  574.6	 8599.0	...
3068166	  690.7	  574.0	 8598.0	...
3068167	  690.6	  573.5	 8598.0	...
3068168	  690.5	  573.3	 8597.0	...
3068169	  690.5	  573.7	 8597.0	...
3068170	  690.6	  574.1	 8598.0	...
3068171	  690.7	  574.4	 8597.0	...
3068172	  690.8	  574.4	 8596.0	...
3068173	  690.7	  574.4	 8595.0	...
3068174	  690.6	  574.1	 8594.0	...
3068175	  690.4	  573.8	 8594.0	...
3068176	  690.1	  573.7	 8595.0	...
3068177	  690.0	  573.8	 8591.0	...
3068178	  689.9	  573.8	 8588.0	...
3068179	  690.1	  573.8	 8585.0	...
3068180	  690.4	  573.7	 8586.0	...
3068181	  690.6	  573.7	 8590.0	...
3068182	  690.7	  573.8	 8593.0	...
3068183	  690.8	  574.1	 8594.0	...
3068184	  690.8	  574.2	 8592.0	...
3068185	  690.9	  574.4	 8589.0	...
3068186	  691.0	  574.4	 8587.0	...
3068187	  691.0	  574.4	 8586.0	...
3068188	  691.0	  574.4	 8586.0	...
3068189	  691.0	  574.4	 8586.0	...
3068190	  691.0	  574.4	 8586.0	...
3068191	  691.0	  574.5	 8587.0	...
3068192	  690.9	  574.2	 8587.0	...
3068193	  690.9	  574.0	 8587.0	...
3068194	  690.9	  573.7	 8586.0	...
3068195	  690.9	  573.5	 8589.0	...
3068196	  691.2	  573.2	 8591.0	...
3068197	  691.4	  573.4	 8593.0	...
3068198	  691.6	  573.8	 8591.0	...
3068199	  691.6	  574.3	 8591.0	...
3068200	  691.6	  574.0	 8592.0	...
3068201	  691.6	  573.7	 8594.0	...
3068202	  691.5	  573.5	 8591.0	...
3068203	  691.4	  573.5	 8586.0	...
3068204	  691.3	  573.5	 8582.0	...
3068205	  691.2	  573.5	 8582.0	...
3068206	  691.3	  573.5	 8580.0	...
3068207	  691.4	  573.3	 8577.0	...
3068208	  691.4	  573.0	 8575.0	...
3068209	  691.4	  572.9	 8574.0	...
3068210	  691.4	  573.1	 8573.0	...
3068211	  691.3	  573.3	 8575.0	...
3068212	  691.0	  573.4	 8577.0	...
3068213	  690.8	  573.3	 8580.0	...
3068214	  690.7	  573.3	 8580.0	...
3068215	  690.6	  573.4	 8581.0	...
3068216	  690.6	  573.4	 8578.0	...
3068217	  690.6	  573.3	 8576.0	...
3068218	  690.6	  573.1	 8573.0	...
3068219	  690.7	  573.0	 8572.0	...
3068220	  690.7	  573.0	 8573.0	...
3068221	  690.7	  572.9	 8575.0	...
3068222	  690.8	  572.8	 8579.0	...
3068223	  690.8	  572.7	 8583.0	...
3068224	  690.8	  573.0	 8586.0	...
3068225	  690.7	  573.3	 8585.0	...
3068226	  690.5	  573.5	 8585.0	...
3068227	  690.4	  573.4	 8584.0	...
3068228	  690.5	  573.3	 8582.0	...
3068229	  690.5	  573.3	 8580.0	...
3068230	  690.5	  573.2	 8580.0	...
3068231	  690.5	  573.0	 8578.0	...
3068232	  690.6	  573.0	 8578.0	...
3068233	  690.6	  573.1	 8579.0	...
3068234	  690.7	  573.2	 8581.0	...
3068235	  690.7	  573.3	 8582.0	...
3068236	  690.7	  573.4	 8582.0	...
3068237	  690.7	  573.6	 8582.0	...
3068238	  690.7	  573.5	 8582.0	...
3068239	  690.7	  573.5	 8580.0	...
MSG	3068240 0000 _ Number On
3068240	  690.5	  573.4	 8578.0	...
3068241	  690.4	  573.4	 8576.0	...
3068242	  690.3	  573.4	 8577.0	...
3068243	  690.3	  573.3	 8577.0	...
3068244	  690.3	  573.2	 8577.0	...
3068245	  690.3	  573.1	 8577.0	...
3068246	  690.3	  573.0	 8580.0	...
3068247	  690.2	  573.2	 8583.0	...
3068248	  690.2	  573.4	 8581.0	...
3068249	  690.1	  573.5	 8575.0	...
3068250	  690.1	  573.4	 8571.0	...
3068251	  690.3	  573.3	 8573.0	...
3068252	  690.4	  573.4	 8577.0	...
3068253	  690.4	  573.7	 8579.0	...
3068254	  690.4	  574.0	 8580.0	...
3068255	  690.5	  574.1	 8583.0	...
3068256	  690.3	  574.0	 8586.0	...
3068257	  690.1	  573.7	 8583.0	...
3068258	  689.9	  573.4	 8578.0	...
3068259	  689.9	  573.4	 8574.0	...
3068260	  689.8	  573.5	 8575.0	...
3068261	  689.8	  573.5	 8575.0	...
3068262	  689.8	  573.5	 8575.0	...
3068263	  689.9	  573.5	 8575.0	...
3068264	  689.9	  573.6	 8576.0	...
3068265	  689.9	  573.8	 8576.0	...
3068266	  689.9	  573.9	 8576.0	...
3068267	  689.9	  573.8	 8576.0	...
3068268	  689.9	  573.8	 8577.0	...
3068269	  690.0	  573.5	 8579.0	...
3068270	  690.1	  573.2	 8581.0	...
3068271	  690.2	  572.9	 8581.0	...
3068272	  690.3	  572.9	 8582.0	...
3068273	  690.3	  573.0	 8581.0	...
3068274	  690.3	  573.1	 8581.0	...
3068275	  690.2	  573.3	 8580.0	...
3068276	  690.2	  573.4	 8580.0	...
3068277	  690.2	  573.5	 8580.0	...
3068278	  690.2	  573.6	 8581.0	...
3068279	  690.2	  573.6	 8581.0	...
3068280	  690.2	  573.6	 8581.0	...
3068281	  690.1	  573.7	 8581.0	...
3068282	  690.1	  573.7	 8580.0	...
3068283	  690.2	  573.6	 8579.0	...
3068284	  690.2	  573.5	 8578.0	...
3068285	  690.3	  573.3	 8577.0	...
3068286	  690.5	  573.2	 8577.0	...
3068287	  690.6	  573.1	 8573.0	...
3068288	  690.5	  573.2	 8569.0	...
3068289	  690.5	  572.8	 8569.0	...
3068290	  690.4	  572.4	 8573.0	...
3068291	  690.1	  572.4	 8577.0	...
3068292	  689.8	  572.8	 8579.0	...
3068293	  689.7	  573.2	 8580.0	...
3068294	  689.9	  573.2	 8581.0	...
3068295	  690.2	  573.2	 8582.0	...
3068296	  690.4	  573.1	 8582.0	...
3068297	  690.4	  573.2	 8581.0	...
3068298	  690.6	  573.1	 8579.0	...
3068299	  690.8	  572.8	 8576.0	...
3068300	  690.8	  572.6	 8574.0	...
3068301	  690.6	  572.4	 8574.0	...
3068302	  690.3	  572.4	 8574.0	...
3068303	  690.3	  572.3	 8577.0	...
3068304	  690.3	  572.2	 8581.0	...
3068305	  690.3	  572.4	 8584.0	...
3068306	  690.4	  572.8	 8584.0	...
3068307	  690.4	  573.1	 8582.0	...
3068308	  690.4	  573.1	 8579.0	...
3068309	  690.5	  573.2	 8576.0	...
3068310	  690.5	  573.2	 8574.0	...
3068311	  690.6	  573.1	 8575.0	...
3068312	  690.5	  573.0	 8574.0	...
3068313	  690.3	  573.0	 8574.0	...
3068314	  690.1	  573.1	 8573.0	...
3068315	  689.9	  573.1	 8573.0	...
3068316	  689.7	  573.1	 8575.0	...
3068317	  689.4	  573.3	 8577.0	...
3068318	  689.4	  573.4	 8577.0	...
3068319	  689.3	  573.4	 8575.0	...
3068320	  689.1	  573.3	 8574.0	...
3068321	  689.0	  573.2	 8571.0	...
3068322	  688.9	  573.2	 8569.0	...
3068323	  688.9	  573.2	 8567.0	...
3068324	  689.2	  573.3	 8569.0	...
3068325	  689.4	  573.5	 8572.0	...
3068326	  689.3	  573.8	 8575.0	...
3068327	  688.9	  573.6	 8576.0	...
3068328	  688.5	  573.3	 8577.0	...
3068329	  688.5	  573.1	 8578.0	...
3068330	  688.5	  573.2	 8578.0	...
3068331	  688.6	  573.3	 8578.0	...
3068332	  688.4	  573.4	 8580.0	...
3068333	  688.1	  573.5	 8583.0	...
3068334	  687.9	  573.5	 8582.0	...
3068335	  687.8	  573.4	 8579.0	...
3068336	  687.7	  573.4	 8576.0	...
3068337	  687.7	  573.3	 8573.0	...
3068338	  687.6	  573.3	 8570.0	...
3068339	  687.6	  573.3	 8572.0	...
3068340	  687.8	  573.3	 8576.0	...
3068341	  688.0	  573.3	 8580.0	...
3068342	  688.1	  573.4	 8580.0	...
3068343	  688.0	  573.5	 8581.0	...
3068344	  687.9	  573.3	 8582.0	...
3068345	  687.8	  572.9	 8582.0	...
3068346	  687.7	  572.5	 8582.0	...
3068347	  687.7	  572.5	 8580.0	...
3068348	  687.8	  572.8	 8579.0	...
3068349	  688.0	  573.0	 8578.0	...
3068350	  688.4	  573.0	 8578.0	...
3068351	  688.7	  572.9	 8578.0	...
3068352	  688.9	  572.9	 8577.0	...
3068353	  688.7	  573.0	 8577.0	...
3068354	  688.5	  573.2	 8577.0	...
3068355	  688.6	  573.4	 8579.0	...
3068356	  689.0	  573.4	 8583.0	...
3068357	  689.4	  573.3	 8587.0	...
3068358	  689.6	  573.3	 8590.0	...
3068359	  689.4	  573.5	 8589.0	...
3068360	  689.1	  573.7	 8588.0	...
3068361	  688.8	  573.8	 8587.0	...
3068362	  688.8	  573.7	 8590.0	...
3068363	  688.8	  573.5	 8592.0	...
3068364	  688.9	  573.2	 8595.0	...
3068365	  689.0	  572.7	 8595.0	...
3068366	  689.2	  572.5	 8595.0	...
3068367	  689.2	  572.7	 8594.0	...
3068368	  689.2	  573.2	 8592.0	...
3068369	  689.3	  573.6	 8591.0	...
3068370	  689.3	  573.4	 8590.0	...
3068371	  689.4	  573.2	 8591.0	...
3068372	  689.5	  573.2	 8591.0	...
3068373	  689.7	  573.3	 8591.0	...
3068374	  689.7	  573.3	 8590.0	...
3068375	  689.5	  573.3	 8590.0	...
3068376	  689.2	  573.3	 8590.0	...
3068377	  688.8	  573.3	 8593.0	...
3068378	  688.8	  573.3	 8596.0	...
3068379	  688.6	  573.4	 8596.0	...
3068380	  688.4	  573.4	 8595.0	...
3068381	  688.2	  573.2	 8593.0	...
3068382	  688.3	  573.0	 8593.0	...
3068383	  688.4	  572.9	 8593.0	...
3068384	  688.5	  573.0	 8593.0	...
3068385	  688.6	  573.1	 8593.0	...
3068386	  688.7	  573.0	 8593.0	...
3068387	  688.8	  572.8	 8595.0	...
3068388	  688.9	  572.7	 8598.0	...
3068389	  688.9	  572.7	 8600.0	...
3068390	  688.6	  572.8	 8602.0	...
3068391	  688.4	  572.8	 8604.0	...
3068392	  688.2	  572.9	 8608.0	...
3068393	  688.3	  573.0	 8610.0	...
3068394	  688.4	  573.1	 8611.0	...
3068395	  688.3	  573.2	 8610.0	...
3068396	  688.2	  573.3	 8609.0	...
3068397	  688.1	  573.4	 8608.0	...
3068398	  688.1	  573.3	 8607.0	...
3068399	  688.1	  573.1	 8607.0	...
3068400	  688.1	  572.9	 8608.0	...
3068401	  688.1	  572.7	 8608.0	...
3068402	  687.9	  572.6	 8609.0	...
3068403	  687.7	  572.5	 8610.0	...
3068404	  687.9	  573.0	 8611.0	...
3068405	  688.3	  573.5	 8612.0	...
3068406	  688.3	  573.5	 8613.0	...
3068407	  688.0	  573.0	 8612.0	...
3068408	  687.5	  572.5	 8613.0	...
3068409	  687.4	  572.6	 8614.0	...
3068410	  687.4	  572.8	 8614.0	...
3068411	  687.6	  572.9	 8612.0	...
3068412	  687.8	  572.8	 8607.0	...
3068413	  687.9	  572.7	 8604.0	...
3068414	  688.1	  572.7	 8603.0	...
3068415	  688.2	  572.7	 8606.0	...
3068416	  688.3	  572.6	 8609.0	...
3068417	  688.3	  572.3	 8610.0	...
3068418	  688.4	  572.1	 8610.0	...
3068419	  688.5	  572.4	 8610.0	...
3068420	  688.6	  572.7	 8609.0	...
3068421	  688.7	  572.8	 8608.0	...
3068422	  688.7	  572.5	 8608.0	...
3068423	  688.7	  572.4	 8610.0	...
3068424	  688.7	  572.5	 8613.0	...
3068425	  688.8	  572.6	 8615.0	...
3068426	  689.0	  572.7	 8614.0	...
3068427	  689.1	  572.6	 8615.0	...
3068428	  689.0	  572.7	 8615.0	...
3068429	  688.8	  572.8	 8615.0	...
3068430	  688.7	  573.0	 8614.0	...
3068431	  688.7	  573.2	 8613.0	...
3068432	  688.8	  573.4	 8612.0	...
3068433	  688.9	  573.5	 8611.0	...
3068434	  689.0	  573.7	 8611.0	...
3068435	  689.1	  573.9	 8614.0	...
3068436	  689.1	  574.2	 8618.0	...
3068437	  689.1	  574.6	 8623.0	...
3068438	  689.1	  574.5	 8624.0	...
3068439	  689.1	  574.0	 8626.0	...
3068440	  689.2	  573.5	 8628.0	...
3068441	  688.9	  573.3	 8624.0	...
3068442	  688.6	  573.2	 8620.0	...
3068443	  688.3	  573.3	 8615.0	...
3068444	  688.2	  573.4	 8616.0	...
3068445	  688.2	  573.6	 8616.0	...
3068446	  688.1	  573.6	 8616.0	...
3068447	  688.1	  573.7	 8617.0	...
3068448	  688.5	  573.8	 8617.0	...
3068449	  688.9	  573.8	 8618.0	...
3068450	  689.0	  573.9	 8619.0	...
3068451	  688.6	  573.8	 8620.0	...
3068452	  688.2	  573.7	 8622.0	...
3068453	  688.1	  573.5	 8623.0	...
3068454	  688.0	  573.3	 8622.0	...
3068455	  688.0	  573.2	 8621.0	...
3068456	  687.9	  573.2	 8622.0	...
3068457	  687.8	  573.1	 8624.0	...
3068458	  687.6	  573.1	 8625.0	...
3068459	  687.5	  573.1	 8626.0	...
3068460	  687.4	  573.6	 8631.0	...
3068461	  687.4	  574.0	 8635.0	...
3068462	  687.5	  574.2	 8639.0	...
3068463	  687.6	  574.0	 8639.0	...
3068464	  687.7	  573.9	 8639.0	...
3068465	  687.7	  573.9	 8638.0	...
3068466	  687.8	  573.8	 8638.0	...
3068467	  688.1	  573.7	 8637.0	...
3068468	  688.4	  573.7	 8637.0	...
3068469	  688.4	  573.6	 8638.0	...
3068470	  688.1	  573.5	 8638.0	...
3068471	  687.8	  573.5	 8639.0	...
3068472	  687.6	  573.5	 8640.0	...
3068473	  687.5	  573.5	 8641.0	...
3068474	  687.6	  573.7	 8641.0	...
3068475	  687.8	  574.1	 8640.0	...
3068476	  688.0	  574.5	 8638.0	...
3068477	  688.1	  574.7	 8638.0	...
3068478	  688.1	  574.7	 8639.0	...
3068479	  688.6	  574.9	 8642.0	...
3068480	  689.4	  575.2	 8644.0	...
3068481	  690.5	  575.5	 8646.0	...
3068482	  691.7	  575.4	 8646.0	...
3068483	  692.8	  575.5	 8645.0	...
3068484	  694.4	  575.7	 8644.0	...
3068485	  695.7	  576.3	 8644.0	...
3068486	  697.4	  576.7	 8648.0	...
3068487	  698.6	  576.9	 8652.0	...
3068488	  699.8	  577.4	 8655.0	...
3068489	  700.4	  578.0	 8655.0	...
3068490	  700.9	  578.7	 8656.0	...
3068491	  700.8	  578.9	 8656.0	...
3068492	  700.8	  579.1	 8653.0	...
3068493	  701.2	  579.1	 8650.0	...
3068494	  701.6	  579.0	 8644.0	...
3068495	  701.9	  578.7	 8641.0	...
3068496	  701.6	  578.3	 8638.0	...
3068497	  700.9	  578.1	 8639.0	...
3068498	  700.3	  578.0	 8639.0	...
3068499	  699.9	  578.0	 8641.0	...
3068500	  699.8	  577.9	 8641.0	...
3068501	  699.8	  577.8	 8641.0	...
3068502	  699.7	  577.9	 8643.0	...
3068503	  699.3	  578.0	 8649.0	...
3068504	  699.0	  578.2	 8655.0	...
3068505	  698.7	  578.2	 8655.0	...
3068506	  698.7	  578.1	 8653.0	...
3068507	  698.6	  578.0	 8648.0	...
3068508	  698.4	  578.0	 8647.0	...
3068509	  698.6	  577.9	 8647.0	...
3068510	  698.9	  577.7	 8649.0	...
3068511	  699.2	  577.5	 8651.0	...
3068512	  699.3	  577.4	 8651.0	...
3068513	  699.5	  577.7	 8651.0	...
3068514	  699.5	  578.1	 8651.0	...
3068515	  699.3	  578.3	 8651.0	...
3068516	  699.1	  578.4	 8651.0	...
3068517	  698.9	  578.3	 8651.0	...
3068518	  698.8	  578.2	 8653.0	...
3068519	  698.8	  577.9	 8654.0	...
3068520	  698.6	  577.7	 8655.0	...
3068521	  698.4	  577.7	 8654.0	...
3068522	  698.2	  577.7	 8653.0	...
3068523	  698.2	  577.7	 8653.0	...
3068524	  698.3	  577.7	 8652.0	...
3068525	  698.3	  577.8	 8652.0	...
3068526	  698.4	  577.9	 8651.0	...
3068527	  698.5	  578.3	 8651.0	...
3068528	  698.7	  578.7	 8651.0	...
3068529	  698.8	  578.9	 8651.0	...
3068530	  698.9	  579.1	 8652.0	...
3068531	  698.9	  579.2	 8652.0	...
3068532	  699.0	  579.2	 8652.0	...
3068533	  699.0	  579.1	 8652.0	...
3068534	  698.9	  579.0	 8652.0	...
3068535	  698.9	  579.1	 8652.0	...
3068536	  698.8	  579.3	 8651.0	...
3068537	  698.8	  579.1	 8651.0	...
3068538	  698.8	  578.7	 8650.0	...
3068539	  698.9	  578.4	 8651.0	...
3068540	  699.0	  578.4	 8652.0	...
3068541	  699.1	  578.5	 8654.0	...
3068542	  699.2	  578.8	 8654.0	...
MSG	3068543 0000 _ Number Off
3068543	  699.0	  579.0	 8651.0	...
3068544	  698.8	  579.1	 8648.0	...
3068545	  698.6	  579.0	 8649.0	...
3068546	  698.7	  578.9	 8652.0	...
3068547	  698.9	  578.9	 8655.0	...
3068548	  698.7	  579.0	 8656.0	...
3068549	  698.5	  579.0	 8656.0	...
3068550	  698.4	  579.1	 8658.0	...
3068551	  698.6	  579.5	 8659.0	...
3068552	  698.9	  579.8	 8655.0	...
3068553	  698.9	  580.0	 8651.0	...
3068554	  699.0	  579.9	 8647.0	...
3068555	  699.0	  579.8	 8649.0	...
3068556	  699.0	  579.6	 8649.0	...
3068557	  699.0	  579.5	 8650.0	...
3068558	  698.9	  579.5	 8651.0	...
3068559	  698.8	  579.7	 8651.0	...
3068560	  698.7	  579.9	 8652.0	...
3068561	  698.8	  579.9	 8654.0	...
3068562	  699.1	  579.8	 8656.0	...
3068563	  699.3	  579.9	 8654.0	...
3068564	  699.1	  580.3	 8648.0	...
3068565	  698.8	  580.8	 8642.0	...
3068566	  698.5	  581.0	 8640.0	...
3068567	  698.4	  581.0	 8645.0	...
3068568	  698.7	  580.9	 8650.0	...
3068569	  699.0	  580.7	 8649.0	...
3068570	  699.3	  580.5	 8645.0	...
3068571	  699.3	  580.5	 8642.0	...
3068572	  699.2	  580.5	 8644.0	...
3068573	  699.1	  580.6	 8649.0	...
3068574	  699.0	  580.6	 8654.0	...
3068575	  698.9	  580.9	 8657.0	...
3068576	  698.9	  581.1	 8658.0	...
3068577	  698.9	  581.3	 8658.0	...
3068578	  698.8	  581.8	 8652.0	...
3068579	  698.6	  582.3	 8646.0	...
3068580	  698.5	  582.3	 8645.0	...
3068581	  698.6	  581.8	 8650.0	...
3068582	  698.5	  581.1	 8654.0	...
3068583	  698.5	  581.0	 8653.0	...
3068584	  698.4	  581.1	 8653.0	...
3068585	  698.4	  581.4	 8655.0	...
3068586	  698.5	  581.9	 8653.0	...
3068587	  698.6	  581.9	 8648.0	...
3068588	  698.6	  581.9	 8643.0	...
3068589	  698.6	  582.0	 8641.0	...
3068590	  698.6	  582.1	 8640.0	...
3068591	  698.7	  582.2	 8640.0	...
3068592	  698.8	  582.4	 8640.0	...
3068593	  699.0	  582.7	 8640.0	...
3068594	  699.0	  582.9	 8640.0	...
3068595	  699.0	  582.8	 8639.0	...
3068596	  699.1	  582.7	 8637.0	...
3068597	  699.2	  582.8	 8634.0	...
3068598	  699.2	  582.9	 8633.0	...
3068599	  699.0	  583.0	 8634.0	...
3068600	  699.0	  583.1	 8634.0	...
3068601	  699.1	  583.3	 8635.0	...
3068602	  699.3	  583.4	 8638.0	...
3068603	  699.3	  583.5	 8640.0	...
3068604	  699.3	  583.5	 8642.0	...
3068605	  699.3	  583.5	 8641.0	...
3068606	  699.1	  583.3	 8641.0	...
3068607	  698.9	  583.2	 8641.0	...
3068608	  698.6	  583.1	 8640.0	...
3068609	  698.3	  583.1	 8638.0	...
3068610	  698.4	  583.2	 8636.0	...
3068611	  698.6	  583.1	 8634.0	...
3068612	  698.8	  583.1	 8634.0	...
3068613	  698.8	  583.3	 8632.0	...
3068614	  698.8	  583.6	 8632.0	...
3068615	  698.8	  583.9	 8631.0	...
3068616	  698.7	  583.9	 8631.0	...
3068617	  698.8	  584.0	 8630.0	...
3068618	  699.0	  584.0	 8630.0	...
3068619	  699.2	  583.9	 8631.0	...
3068620	  699.2	  584.0	 8632.0	...
3068621	  699.1	  584.1	 8630.0	...
3068622	  699.1	  584.2	 8628.0	...
3068623	  699.2	  584.2	 8626.0	...
3068624	  699.2	  584.2	 8624.0	...
3068625	  699.2	  584.2	 8623.0	...
3068626	  699.2	  584.3	 8622.0	...
3068627	  699.3	  584.3	 8621.0	...
3068628	  699.4	  584.6	 8620.0	...
3068629	  699.5	  584.9	 8619.0	...
3068630	  699.3	  585.2	 8616.0	...
3068631	  699.0	  585.2	 8614.0	...
3068632	  698.8	  585.3	 8610.0	...
3068633	  699.1	  585.2	 8608.0	...
3068634	  699.4	  585.1	 8608.0	...
3068635	  699.3	  585.0	 8612.0	...
3068636	  698.9	  585.0	 8615.0	...
3068637	  698.7	  585.0	 8614.0	...
3068638	  699.0	  585.0	 8612.0	...
3068639	  699.3	  585.2	 8611.0	...
3068640	  699.3	  585.4	 8611.0	...
3068641	  699.2	  585.5	 8607.0	...
3068642	  699.2	  585.7	 8603.0	...
3068643	  699.2	  586.0	 8600.0	...
3068644	  699.2	  586.3	 8601.0	...
3068645	  699.2	  586.2	 8603.0	...
3068646	  699.1	  586.2	 8604.0	...
3068647	  699.0	  586.1	 8603.0	...
3068648	  699.0	  586.3	 8602.0	...
3068649	  698.9	  586.4	 8601.0	...
3068650	  698.9	  586.4	 8601.0	...
3068651	  698.9	  586.3	 8601.0	...
3068652	  698.9	  586.1	 8601.0	...
3068653	  698.8	  586.1	 8598.0	...
3068654	  698.8	  586.4	 8594.0	...
3068655	  698.8	  586.6	 8590.0	...
3068656	  698.8	  586.9	 8590.0	...
3068657	  699.0	  587.0	 8592.0	...
3068658	  699.2	  586.8	 8595.0	...
3068659	  699.1	  586.7	 8596.0	...
3068660	  698.7	  586.6	 8591.0	...
3068661	  698.5	  586.6	 8587.0	...
3068662	  698.6	  586.6	 8585.0	...
3068663	  698.8	  586.7	 8586.0	...
3068664	  698.9	  586.8	 8587.0	...
3068665	  699.0	  587.0	 8588.0	...
3068666	  699.1	  587.3	 8588.0	...
3068667	  699.2	  587.8	 8588.0	...
3068668	  698.8	  588.3	 8585.0	...
3068669	  698.4	  588.4	 8579.0	...
3068670	  697.9	  588.1	 8574.0	...
3068671	  697.9	  587.9	 8571.0	...
3068672	  697.8	  588.1	 8570.0	...
3068673	  697.8	  588.3	 8569.0	...
3068674	  697.8	  588.5	 8567.0	...
3068675	  697.9	  588.7	 8566.0	...
3068676	  698.0	  588.7	 8571.0	...
3068677	  698.0	  588.7	 8577.0	...
3068678	  698.1	  588.8	 8583.0	...
3068679	  698.2	  588.6	 8580.0	...
3068680	  698.2	  588.3	 8578.0	...
3068681	  697.9	  588.4	 8575.0	...
3068682	  697.4	  588.8	 8576.0	...
3068683	  697.0	  589.2	 8578.0	...
3068684	  696.7	  589.2	 8579.0	...
3068685	  696.5	  589.0	 8576.0	...
3068686	  696.5	  589.0	 8573.0	...
3068687	  696.7	  589.0	 8572.0	...
3068688	  696.8	  589.4	 8568.0	...
3068689	  696.8	  589.7	 8565.0	...
3068690	  696.9	  590.0	 8560.0	...
3068691	  697.0	  589.9	 8559.0	...
3068692	  696.9	  589.8	 8557.0	...
3068693	  696.9	  589.7	 8556.0	...
3068694	  696.8	  589.3	 8564.0	...
3068695	  696.7	  588.9	 8573.0	...
3068696	  696.5	  589.0	 8580.0	...
3068697	  696.5	  589.4	 8578.0	...
3068698	  696.6	  589.8	 8576.0	...
3068699	  696.8	  589.8	 8573.0	...
3068700	  696.4	  589.8	 8571.0	...
3068701	  696.0	  589.9	 8570.0	...
3068702	  695.6	  589.9	 8569.0	...
3068703	  695.6	  590.2	 8567.0	...
3068704	  695.6	  590.4	 8565.0	...
3068705	  695.5	  590.7	 8563.0	...
3068706	  695.5	  590.6	 8564.0	...
3068707	  695.4	  590.5	 8566.0	...
3068708	  695.4	  590.5	 8565.0	...
3068709	  695.5	  590.6	 8562.0	...
3068710	  695.6	  590.6	 8560.0	...
3068711	  695.6	  590.6	 8559.0	...
3068712	  695.5	  590.6	 8558.0	...
3068713	  695.6	  590.7	 8556.0	...
3068714	  695.6	  590.8	 8555.0	...
3068715	  695.7	  590.9	 8554.0	...
3068716	  695.6	  591.0	 8553.0	...
3068717	  695.6	  591.2	 8553.0	...
3068718	  695.6	  591.3	 8553.0	...
3068719	  695.6	  591.4	 8553.0	...
3068720	  695.5	  591.6	 8551.0	...
3068721	  695.4	  591.8	 8550.0	...
3068722	  695.3	  592.0	 8549.0	...
3068723	  695.4	  591.9	 8549.0	...
3068724	  695.6	  591.7	 8550.0	...
3068725	  695.8	  591.4	 8550.0	...
3068726	  695.6	  591.5	 8550.0	...
3068727	  695.4	  591.8	 8548.0	...
3068728	  695.1	  592.1	 8547.0	...
3068729	  695.2	  592.0	 8544.0	...
3068730	  695.3	  592.1	 8541.0	...
3068731	  695.4	  592.3	 8538.0	...
3068732	  695.4	  592.1	 8538.0	...
3068733	  695.4	  591.8	 8539.0	...
3068734	  695.3	  591.4	 8541.0	...
3068735	  695.1	  591.4	 8540.0	...
3068736	  694.9	  591.4	 8540.0	...
3068737	  694.7	  591.4	 8540.0	...
3068738	  694.5	  591.3	 8538.0	...
3068739	  694.3	  591.1	 8536.0	...
3068740	  694.5	  591.0	 8535.0	...
3068741	  694.8	  591.0	 8536.0	...
3068742	  695.1	  591.2	 8536.0	...
3068743	  695.2	  591.4	 8536.0	...
3068744	  695.4	  591.5	 8537.0	...
3068745	  695.6	  591.4	 8538.0	...
3068746	  695.8	  591.2	 8537.0	...
3068747	  695.8	  591.3	 8534.0	...
3068748	  695.9	  591.6	 8532.0	...
3068749	  695.6	  591.7	 8532.0	...
3068750	  695.2	  591.5	 8535.0	...
3068751	  694.7	  591.4	 8538.0	...
3068752	  694.7	  591.7	 8541.0	...
3068753	  694.6	  592.1	 8541.0	...
3068754	  694.5	  592.3	 8541.0	...
MSG	3068755 0000 _ Number On
3068755	  694.5	  592.2	 8541.0	...
3068756	  694.9	  592.1	 8540.0	...
3068757	  695.3	  592.1	 8540.0	...
3068758	  695.6	  592.4	 8539.0	...
3068759	  695.5	  592.9	 8537.0	...
3068760	  695.5	  593.4	 8535.0	...
3068761	  695.5	  593.6	 8534.0	...
3068762	  695.4	  593.6	 8536.0	...
3068763	  695.3	  593.7	 8537.0	...
3068764	  695.2	  593.3	 8539.0	...
3068765	  695.1	  593.0	 8540.0	...
3068766	  694.9	  592.7	 8540.0	...
3068767	  694.8	  593.0	 8539.0	...
3068768	  694.7	  593.3	 8539.0	...
3068769	  694.7	  593.4	 8539.0	...
3068770	  694.7	  593.2	 8540.0	...
3068771	  694.7	  593.1	 8540.0	...
3068772	  694.7	  593.2	 8538.0	...
3068773	  694.7	  593.2	 8536.0	...
3068774	  694.6	  593.1	 8534.0	...
3068775	  694.5	  593.0	 8532.0	...
3068776	  694.3	  592.9	 8531.0	...
3068777	  694.1	  592.8	 8532.0	...
3068778	  694.0	  592.8	 8533.0	...
3068779	  694.0	  592.9	 8534.0	...
3068780	  693.9	  593.4	 8533.0	...
3068781	  693.9	  593.9	 8534.0	...
3068782	  693.8	  593.9	 8535.0	...
3068783	  693.8	  593.6	 8536.0	...
3068784	  693.8	  593.2	 8535.0	...
3068785	  693.9	  593.2	 8533.0	...
3068786	  694.0	  593.1	 8532.0	...
3068787	  694.1	  593.1	 8531.0	...
3068788	  694.2	  593.0	 8531.0	...
3068789	  694.3	  593.0	 8532.0	...
3068790	  694.3	  593.0	 8536.0	...
3068791	  694.4	  593.1	 8540.0	...
3068792	  694.4	  593.1	 8545.0	...
3068793	  694.3	  593.1	 8547.0	...
3068794	  694.3	  593.1	 8547.0	...
3068795	  694.2	  593.1	 8544.0	...
3068796	  694.2	  592.8	 8541.0	...
3068797	  694.2	  592.6	 8540.0	...
3068798	  694.2	  592.7	 8539.0	...
3068799	  694.3	  593.1	 8540.0	...
3068800	  694.4	  593.5	 8541.0	...
3068801	  694.5	  593.4	 8542.0	...
3068802	  694.6	  593.2	 8542.0	...
3068803	  694.3	  593.1	 8543.0	...
3068804	  693.9	  593.0	 8543.0	...
3068805	  693.7	  593.0	 8543.0	...
3068806	  693.9	  593.0	 8544.0	...
3068807	  693.9	  593.2	 8545.0	...
3068808	  693.9	  593.5	 8543.0	...
3068809	  693.8	  593.8	 8541.0	...
3068810	  693.8	  593.9	 8538.0	...
3068811	  693.9	  594.0	 8536.0	...
3068812	  694.0	  593.9	 8536.0	...
3068813	  694.0	  593.7	 8536.0	...
3068814	  694.0	  593.2	 8537.0	...
3068815	  694.0	  592.8	 8537.0	...
3068816	  694.1	  592.6	 8537.0	...
3068817	  694.2	  592.9	 8538.0	...
3068818	  694.2	  593.1	 8540.0	...
3068819	  694.1	  593.2	 8538.0	...
3068820	  694.0	  593.2	 8534.0	...
3068821	  693.7	  593.3	 8529.0	...
3068822	  693.6	  593.4	 8529.0	...
3068823	  693.4	  593.4	 8529.0	...
3068824	  693.5	  593.3	 8529.0	...
3068825	  693.5	  593.2	 8531.0	...
3068826	  693.6	  592.9	 8535.0	...
3068827	  693.8	  592.6	 8538.0	...
3068828	  694.0	  592.4	 8538.0	...
3068829	  694.2	  592.6	 8538.0	...
3068830	  694.2	  592.9	 8539.0	...
3068831	  694.3	  593.3	 8538.0	...
3068832	  694.4	  593.6	 8537.0	...
3068833	  694.5	  593.7	 8536.0	...
3068834	  694.6	  593.7	 8534.0	...
3068835	  694.5	  593.8	 8533.0	...
3068836	  694.4	  593.9	 8533.0	...
3068837	  694.3	  593.7	 8535.0	...
3068838	  694.3	  593.5	 8537.0	...
3068839	  694.2	  593.1	 8541.0	...
3068840	  694.0	  593.0	 8542.0	...
3068841	  693.8	  593.1	 8543.0	...
3068842	  693.8	  592.9	 8542.0	...
3068843	  694.1	  592.5	 8542.0	...
3068844	  694.3	  592.4	 8541.0	...
3068845	  694.3	  592.6	 8541.0	...
3068846	  694.3	  593.0	 8543.0	...
3068847	  694.4	  593.2	 8547.0	...
3068848	  694.5	  593.1	 8549.0	...
3068849	  694.7	  592.7	 8550.0	...
3068850	  694.7	  592.4	 8547.0	...
3068851	  694.5	  592.4	 8545.0	...
3068852	  694.3	  592.5	 8542.0	...
3068853	  694.2	  592.6	 8543.0	...
3068854	  694.2	  592.6	 8545.0	...
3068855	  694.0	  592.4	 8546.0	...
3068856	  693.8	  592.3	 8550.0	...
3068857	  693.7	  592.1	 8553.0	...
3068858	  693.8	  592.0	 8555.0	...
3068859	  693.8	  592.1	 8555.0	...
3068860	  693.7	  592.4	 8556.0	...
3068861	  694.0	  592.6	 8558.0	...
3068862	  694.3	  592.6	 8559.0	...
3068863	  694.5	  592.5	 8558.0	...
3068864	  694.4	  592.5	 8555.0	...
3068865	  694.4	  592.4	 8550.0	...
3068866	  694.3	  592.4	 8547.0	...
3068867	  694.2	  592.3	 8547.0	...
3068868	  694.1	  592.3	 8548.0	...
3068869	  694.0	  592.3	 8550.0	...
3068870	  693.9	  592.3	 8551.0	...
3068871	  693.8	  592.4	 8553.0	...
3068872	  693.7	  592.3	 8558.0	...
3068873	  693.7	  592.2	 8563.0	...
3068874	  693.7	  592.0	 8566.0	...
3068875	  693.8	  592.0	 8566.0	...
3068876	  693.9	  592.0	 8565.0	...
3068877	  693.9	  592.0	 8561.0	...
3068878	  693.9	  591.9	 8557.0	...
3068879	  693.9	  592.1	 8553.0	...
3068880	  693.9	  592.3	 8557.0	...
3068881	  693.9	  592.5	 8560.0	...
3068882	  693.7	  592.5	 8562.0	...
3068883	  693.6	  592.5	 8559.0	...
3068884	  693.5	  592.5	 8559.0	...
3068885	  693.6	  592.4	 8563.0	...
3068886	  693.7	  592.3	 8567.0	...
3068887	  694.0	  592.2	 8571.0	...
3068888	  694.2	  591.9	 8573.0	...
3068889	  694.4	  591.4	 8576.0	...
3068890	  694.2	  590.9	 8578.0	...
3068891	  693.8	  591.3	 8571.0	...
3068892	  693.4	  591.7	 8563.0	...
3068893	  693.0	  592.1	 8557.0	...
3068894	  692.9	  592.1	 8562.0	...
3068895	  692.9	  592.0	 8568.0	...
3068896	  693.0	  592.0	 8572.0	...
3068897	  693.1	  592.1	 8572.0	...
3068898	  693.2	  592.0	 8570.0	...
3068899	  693.2	  591.8	 8568.0	...
3068900	  693.2	  591.5	 8569.0	...
3068901	  693.2	  591.3	 8573.0	...
3068902	  693.3	  591.2	 8578.0	...
3068903	  693.2	  591.2	 8579.0	...
3068904	  692.9	  591.2	 8579.0	...
3068905	  692.7	  591.4	 8577.0	...
3068906	  692.5	  591.6	 8576.0	...
3068907	  692.5	  591.7	 8574.0	...
3068908	  692.8	  591.6	 8572.0	...
3068909	  693.1	  591.4	 8574.0	...
3068910	  693.4	  591.1	 8577.0	...
3068911	  693.3	  591.1	 8575.0	...
3068912	  693.3	  591.4	 8570.0	...
3068913	  693.2	  591.7	 8566.0	...
3068914	  693.0	  591.5	 8567.0	...
3068915	  692.9	  591.1	 8569.0	...
3068916	  692.8	  590.6	 8569.0	...
3068917	  692.8	  590.6	 8569.0	...
3068918	  692.8	  590.5	 8572.0	...
3068919	  692.8	  590.5	 8576.0	...
3068920	  692.8	  590.5	 8580.0	...
3068921	  692.8	  590.5	 8580.0	...
3068922	  692.8	  590.6	 8583.0	...
3068923	  692.8	  590.6	 8585.0	...
3068924	  692.8	  590.9	 8587.0	...
3068925	  692.8	  591.2	 8586.0	...
3068926	  692.8	  591.4	 8586.0	...
3068927	  692.7	  591.3	 8588.0	...
3068928	  692.7	  591.2	 8590.0	...
3068929	  692.7	  590.7	 8593.0	...
3068930	  692.6	  590.2	 8593.0	...
3068931	  692.5	  589.9	 8593.0	...
3068932	  692.4	  590.2	 8593.0	...
3068933	  692.5	  590.4	 8595.0	...
3068934	  692.6	  590.3	 8597.0	...
3068935	  692.7	  590.2	 8600.0	...
3068936	  692.7	  590.3	 8597.0	...
3068937	  692.6	  590.5	 8595.0	...
3068938	  692.5	  590.3	 8594.0	...
3068939	  692.5	  590.0	 8595.0	...
3068940	  692.5	  589.7	 8596.0	...
3068941	  692.5	  589.9	 8597.0	...
3068942	  692.6	  590.1	 8599.0	...
3068943	  692.6	  590.2	 8598.0	...
3068944	  692.6	  590.3	 8597.0	...
3068945	  692.5	  590.3	 8596.0	...
3068946	  692.4	  590.1	 8596.0	...
3068947	  692.4	  589.9	 8598.0	...
3068948	  692.3	  589.6	 8599.0	...
3068949	  692.2	  589.6	 8598.0	...
3068950	  692.1	  589.6	 8596.0	...
3068951	  691.9	  589.8	 8596.0	...
3068952	  691.7	  590.0	 8598.0	...
3068953	  691.5	  590.0	 8600.0	...
3068954	  691.5	  589.8	 8602.0	...
3068955	  691.6	  589.5	 8606.0	...
3068956	  691.5	  589.3	 8610.0	...
3068957	  691.5	  589.1	 8614.0	...
3068958	  691.5	  589.0	 8613.0	...
3068959	  691.7	  589.2	 8612.0	...
3068960	  691.8	  589.4	 8608.0	...
3068961	  691.8	  589.7	 8605.0	...
3068962	  691.8	  589.8	 8606.0	...
3068963	  691.6	  589.7	 8609.0	...
3068964	  691.4	  589.8	 8611.0	...
3068965	  691.3	  589.9	 8608.0	...
3068966	  691.3	  590.0	 8609.0	...
3068967	  691.6	  589.9	 8611.0	...
3068968	  691.7	  589.9	 8612.0	...
3068969	  691.8	  590.0	 8611.0	...
3068970	  691.7	  590.0	 8611.0	...
3068971	  691.7	  589.7	 8612.0	...
3068972	  691.6	  589.3	 8613.0	...
3068973	  691.6	  589.2	 8613.0	...
3068974	  691.6	  589.5	 8618.0	...
3068975	  691.7	  589.7	 8623.0	...
3068976	  691.7	  589.7	 8627.0	...
3068977	  691.8	  589.6	 8626.0	...
3068978	  691.8	  589.5	 8626.0	...
3068979	  691.8	  589.3	 8624.0	...
3068980	  691.7	  589.2	 8623.0	...
3068981	  691.5	  589.0	 8625.0	...
3068982	  691.3	  588.8	 8628.0	...
3068983	  691.1	  588.6	 8634.0	...
3068984	  690.9	  588.6	 8637.0	...
3068985	  690.9	  588.5	 8641.0	...
3068986	  691.1	  588.5	 8642.0	...
3068987	  691.4	  588.4	 8641.0	...
3068988	  691.2	  588.5	 8639.0	...
3068989	  690.9	  588.6	 8637.0	...
3068990	  690.9	  588.7	 8636.0	...
3068991	  691.1	  588.6	 8638.0	...
3068992	  691.3	  588.3	 8640.0	...
3068993	  691.3	  587.9	 8642.0	...
3068994	  691.5	  587.7	 8642.0	...
3068995	  691.7	  587.8	 8644.0	...
3068996	  691.8	  587.9	 8645.0	...
3068997	  691.7	  587.9	 8650.0	...
3068998	  691.6	  588.0	 8652.0	...
3068999	  691.5	  588.1	 8652.0	...
3069000	  691.4	  588.2	 8649.0	...
3069001	  691.2	  588.2	 8650.0	...
3069002	  691.1	  588.2	 8655.0	...
3069003	  691.1	  588.1	 8660.0	...
3069004	  691.2	  588.0	 8661.0	...
3069005	  691.3	  587.9	 8661.0	...
3069006	  691.4	  587.8	 8661.0	...
3069007	  691.4	  587.5	 8661.0	...
3069008	  691.3	  587.3	 8661.0	...
3069009	  691.2	  587.5	 8662.0	...
3069010	  691.1	  587.9	 8664.0	...
3069011	  691.0	  588.4	 8666.0	...
3069012	  691.1	  588.4	 8668.0	...
3069013	  691.1	  588.4	 8667.0	...
3069014	  690.8	  588.4	 8665.0	...
3069015	  690.6	  588.2	 8663.0	...
3069016	  690.5	  588.0	 8665.0	...
3069017	  690.6	  587.8	 8667.0	...
3069018	  690.7	  587.8	 8667.0	...
3069019	  690.7	  587.8	 8666.0	...
3069020	  690.8	  587.8	 8665.0	...
3069021	  690.8	  587.9	 8666.0	...
3069022	  690.9	  587.9	 8669.0	...
3069023	  691.0	  587.8	 8671.0	...
3069024	  691.2	  587.6	 8675.0	...
3069025	  691.3	  587.4	 8676.0	...
3069026	  691.2	  587.5	 8677.0	...
3069027	  691.0	  587.6	 8678.0	...
3069028	  690.8	  587.7	 8679.0	...
3069029	  690.8	  587.6	 8681.0	...
3069030	  690.8	  587.5	 8684.0	...
3069031	  690.8	  587.5	 8687.0	...
3069032	  690.7	  587.6	 8685.0	...
3069033	  690.6	  587.8	 8683.0	...
3069034	  690.4	  587.8	 8683.0	...
3069035	  690.2	  587.7	 8686.0	...
3069036	  690.2	  587.5	 8686.0	...
3069037	  690.3	  587.4	 8686.0	...
3069038	  690.4	  587.4	 8686.0	...
3069039	  690.6	  587.6	 8687.0	...
3069040	  690.6	  587.7	 8687.0	...
3069041	  690.6	  587.8	 8687.0	...
3069042	  690.6	  587.6	 8687.0	...
3069043	  690.7	  587.4	 8687.0	...
3069044	  690.7	  587.2	 8688.0	...
3069045	  690.7	  587.0	 8688.0	...
3069046	  690.8	  586.8	 8690.0	...
3069047	  691.0	  586.6	 8695.0	...
3069048	  690.8	  586.7	 8701.0	...
3069049	  690.4	  586.9	 8704.0	...
3069050	  690.2	  587.1	 8705.0	...
3069051	  690.2	  587.3	 8704.0	...
3069052	  690.2	  587.3	 8704.0	...
3069053	  690.2	  587.4	 8704.0	...
3069054	  690.2	  587.0	 8704.0	...
3069055	  690.5	  586.5	 8705.0	...
3069056	  690.8	  586.1	 8706.0	...
3069057	  690.9	  586.2	 8707.0	...
MSG	3069058 0000 _ Number Off
3069058	  690.7	  586.3	 8710.0	...
3069059	  690.3	  586.3	 8712.0	...
3069060	  690.3	  586.1	 8717.0	...
3069061	  690.5	  586.0	 8720.0	...
3069062	  690.7	  585.9	 8723.0	...
3069063	  690.8	  586.0	 8722.0	...
3069064	  690.9	  586.2	 8720.0	...
3069065	  691.1	  586.2	 8717.0	...
3069066	  691.3	  586.2	 8714.0	...
3069067	  691.3	  586.2	 8713.0	...
3069068	  691.4	  586.3	 8713.0	...
3069069	  691.4	  586.3	 8716.0	...
3069070	  691.1	  586.3	 8721.0	...
3069071	  690.9	  586.3	 8726.0	...
3069072	  690.7	  586.2	 8727.0	...
3069073	  691.0	  586.2	 8727.0	...
3069074	  691.2	  586.3	 8726.0	...
3069075	  691.2	  586.3	 8727.0	...
3069076	  691.0	  586.4	 8727.0	...
3069077	  690.9	  586.3	 8728.0	...
3069078	  691.1	  586.5	 8728.0	...
3069079	  691.3	  586.7	 8728.0	...
3069080	  691.3	  586.8	 8731.0	...
3069081	  691.0	  586.7	 8734.0	...
3069082	  690.8	  586.6	 8738.0	...
3069083	  690.5	  586.6	 8739.0	...
3069084	  690.5	  586.6	 8741.0	...
3069085	  690.5	  586.6	 8742.0	...
3069086	  690.6	  586.5	 8743.0	...
3069087	  690.8	  586.5	 8742.0	...
3069088	  690.9	  586.3	 8740.0	...
3069089	  690.9	  586.1	 8737.0	...
3069090	  690.9	  586.0	 8738.0	...
3069091	  690.9	  586.0	 8739.0	...
3069092	  691.0	  586.1	 8739.0	...
3069093	  691.1	  586.3	 8738.0	...
3069094	  690.8	  586.4	 8737.0	...
3069095	  690.4	  586.4	 8742.0	...
3069096	  690.2	  586.4	 8750.0	...
3069097	  690.4	  586.3	 8757.0	...
3069098	  690.4	  586.1	 8758.0	...
3069099	  690.3	  586.1	 8756.0	...
3069100	  690.3	  586.1	 8755.0	...
3069101	  690.3	  586.1	 8753.0	...
3069102	  690.3	  586.1	 8754.0	...
3069103	  690.2	  586.0	 8755.0	...
3069104	  690.1	  586.0	 8758.0	...
3069105	  690.0	  586.0	 8762.0	...
3069106	  690.0	  586.0	 8766.0	...
3069107	  689.8	  586.0	 8770.0	...
3069108	  689.6	  585.9	 8771.0	...
3069109	  689.3	  585.7	 8774.0	...
3069110	  689.2	  585.5	 8776.0	...
3069111	  689.2	  585.5	 8777.0	...
3069112	  689.1	  585.4	 8776.0	...
3069113	  689.0	  585.3	 8775.0	...
3069114	  688.7	  585.2	 8772.0	...
3069115	  688.6	  585.1	 8770.0	...
3069116	  688.4	  584.9	 8770.0	...
3069117	  688.3	  584.7	 8771.0	...
3069118	  688.1	  584.4	 8775.0	...
3069119	  688.0	  584.4	 8777.0	...
3069120	  687.9	  584.2	 8776.0	...
3069121	  688.0	  584.1	 8774.0	...
3069122	  687.9	  583.9	 8774.0	...
3069123	  687.9	  583.8	 8776.0	...
3069124	  687.7	  583.8	 8778.0	...
3069125	  687.6	  583.9	 8775.0	...
3069126	  687.5	  584.1	 8771.0	...
3069127	  687.6	  584.2	 8768.0	...
3069128	  687.5	  584.0	 8769.0	...
3069129	  687.5	  583.7	 8772.0	...
3069130	  687.5	  583.4	 8774.0	...
3069131	  687.5	  583.3	 8776.0	...
3069132	  687.3	  583.2	 8776.0	...
3069133	  687.2	  583.2	 8775.0	...
3069134	  687.1	  583.1	 8774.0	...
3069135	  687.1	  583.1	 8772.0	...
3069136	  687.1	  583.1	 8771.0	...
3069137	  687.2	  583.1	 8771.0	...
3069138	  687.4	  583.0	 8770.0	...
3069139	  687.4	  583.0	 8769.0	...
3069140	  687.3	  583.0	 8770.0	...
3069141	  687.2	  583.0	 8773.0	...
3069142	  687.2	  582.8	 8774.0	...
3069143	  687.1	  582.6	 8772.0	...
3069144	  686.9	  582.3	 8772.0	...
3069145	  686.7	  582.2	 8773.0	...
3069146	  686.6	  582.1	 8775.0	...
3069147	  686.7	  582.0	 8778.0	...
3069148	  686.7	  581.9	 8781.0	...
3069149	  686.7	  581.9	 8784.0	...
3069150	  686.9	  581.9	 8785.0	...
3069151	  687.2	  581.9	 8787.0	...
3069152	  687.3	  581.9	 8789.0	...
3069153	  687.2	  582.0	 8789.0	...
3069154	  687.0	  582.0	 8791.0	...
3069155	  687.0	  582.0	 8793.0	...
3069156	  687.0	  582.0	 8794.0	...
3069157	  687.0	  582.0	 8792.0	...
3069158	  687.0	  582.1	 8787.0	...
3069159	  686.9	  581.9	 8784.0	...
3069160	  686.8	  581.7	 8782.0	...
3069161	  686.8	  581.5	 8782.0	...
3069162	  686.7	  581.6	 8783.0	...
3069163	  686.7	  581.7	 8790.0	...
3069164	  686.7	  581.5	 8796.0	...
3069165	  686.7	  581.2	 8802.0	...
3069166	  686.9	  581.0	 8803.0	...
3069167	  687.0	  581.0	 8803.0	...
3069168	  686.8	  581.0	 8803.0	...
3069169	  686.5	  581.1	 8803.0	...
3069170	  686.1	  581.3	 8803.0	...
3069171	  686.1	  581.4	 8803.0	...
3069172	  686.0	  581.5	 8803.0	...
3069173	  686.0	  581.4	 8803.0	...
3069174	  685.9	  581.4	 8802.0	...
3069175	  685.9	  581.4	 8801.0	...
3069176	  686.0	  581.4	 8801.0	...
3069177	  686.1	  581.5	 8801.0	...
3069178	  686.1	  581.5	 8802.0	...
3069179	  686.1	  581.6	 8802.0	...
3069180	  686.1	  581.6	 8802.0	...
3069181	  686.2	  581.6	 8802.0	...
3069182	  686.3	  581.4	 8803.0	...
3069183	  686.5	  581.3	 8805.0	...
3069184	  686.6	  581.2	 8810.0	...
3069185	  686.7	  581.1	 8813.0	...
3069186	  686.7	  581.0	 8815.0	...
3069187	  686.7	  581.1	 8814.0	...
3069188	  686.7	  581.2	 8812.0	...
3069189	  686.7	  580.5	 8818.0	...
3069190	  686.7	  579.8	 8825.0	...
3069191	  686.5	  579.4	 8831.0	...
3069192	  686.4	  579.9	 8832.0	...
3069193	  686.3	  580.4	 8832.0	...
3069194	  686.4	  580.6	 8833.0	...
3069195	  686.2	  580.5	 8833.0	...
3069196	  686.1	  580.5	 8829.0	...
3069197	  686.0	  580.5	 8825.0	...
3069198	  686.1	  580.5	 8823.0	...
3069199	  686.1	  580.5	 8824.0	...
3069200	  686.2	  580.4	 8828.0	...
3069201	  686.3	  580.2	 8829.0	...
3069202	  686.5	  580.1	 8831.0	...
3069203	  686.6	  579.9	 8831.0	...
3069204	  686.3	  579.9	 8831.0	...
3069205	  685.8	  579.8	 8831.0	...
3069206	  685.3	  579.9	 8832.0	...
3069207	  685.5	  580.1	 8833.0	...
3069208	  685.9	  580.3	 8834.0	...
3069209	  686.4	  580.5	 8834.0	...
3069210	  686.5	  580.5	 8835.0	...
3069211	  686.7	  580.2	 8835.0	...
3069212	  686.7	  580.0	 8837.0	...
3069213	  686.7	  579.7	 8842.0	...
3069214	  686.6	  579.8	 8846.0	...
3069215	  686.4	  579.9	 8848.0	...
3069216	  686.2	  580.0	 8846.0	...
3069217	  686.0	  580.1	 8844.0	...
3069218	  686.0	  580.1	 8845.0	...
3069219	  685.9	  580.1	 8847.0	...
3069220	  686.0	  579.9	 8848.0	...
3069221	  686.1	  579.8	 8847.0	...
3069222	  686.3	  579.7	 8848.0	...
3069223	  686.3	  579.8	 8849.0	...
3069224	  686.1	  579.8	 8850.0	...
3069225	  686.0	  579.8	 8850.0	...
3069226	  685.9	  579.9	 8851.0	...
3069227	  686.0	  580.0	 8852.0	...
3069228	  685.9	  580.1	 8853.0	...
3069229	  685.7	  580.2	 8854.0	...
3069230	  685.7	  580.3	 8854.0	...
3069231	  686.0	  580.4	 8853.0	...
3069232	  686.2	  580.4	 8853.0	...
3069233	  686.1	  580.4	 8853.0	...
3069234	  686.0	  580.4	 8855.0	...
3069235	  685.8	  580.4	 8858.0	...
3069236	  685.7	  580.6	 8860.0	...
3069237	  685.6	  580.8	 8862.0	...
3069238	  685.6	  581.0	 8864.0	...
3069239	  685.5	  580.9	 8865.0	...
3069240	  685.4	  580.8	 8861.0	...
3069241	  685.3	  580.7	 8858.0	...
3069242	  685.2	  580.7	 8860.0	...
3069243	  685.2	  580.7	 8865.0	...
3069244	  685.1	  580.6	 8869.0	...
3069245	  685.2	  580.6	 8868.0	...
3069246	  685.2	  580.6	 8867.0	...
3069247	  685.1	  580.7	 8869.0	...
3069248	  684.9	  580.8	 8871.0	...
3069249	  684.6	  580.9	 8872.0	...
3069250	  684.5	  580.8	 8871.0	...
3069251	  684.4	  580.6	 8871.0	...
3069252	  684.3	  580.5	 8871.0	...
3069253	  684.1	  580.5	 8871.0	...
3069254	  684.1	  580.4	 8871.0	...
3069255	  684.2	  580.3	 8872.0	...
3069256	  684.3	  580.2	 8874.0	...
3069257	  684.3	  580.0	 8876.0	...
3069258	  684.2	  579.7	 8877.0	...
3069259	  684.1	  579.4	 8877.0	...
3069260	  684.2	  579.2	 8875.0	...
3069261	  684.3	  579.3	 8872.0	...
3069262	  684.0	  579.3	 8869.0	...
3069263	  683.7	  579.4	 8870.0	...
3069264	  683.5	  579.5	 8872.0	...
3069265	  683.7	  579.6	 8874.0	...
3069266	  683.7	  579.7	 8873.0	...
3069267	  683.5	  579.8	 8873.0	...
3069268	  683.5	  579.9	 8872.0	...
3069269	  683.7	  580.0	 8871.0	...
MSG	3069270 0000 _ Number On
3069270	  683.8	  580.1	 8870.0	...
3069271	  683.9	  580.2	 8870.0	...
3069272	  683.9	  580.3	 8872.0	...
3069273	  684.0	  580.3	 8878.0	...
3069274	  684.2	  580.5	 8882.0	...
3069275	  684.4	  580.7	 8884.0	...
3069276	  684.4	  580.6	 8884.0	...
3069277	  684.6	  580.2	 8883.0	...
3069278	  684.8	  579.7	 8883.0	...
3069279	  684.8	  579.4	 8884.0	...
3069280	  684.7	  579.1	 8883.0	...
3069281	  684.7	  579.0	 8883.0	...
3069282	  684.9	  579.1	 8883.0	...
3069283	  684.7	  579.1	 8885.0	...
3069284	  684.4	  579.2	 8886.0	...
3069285	  684.1	  579.6	 8888.0	...
3069286	  684.2	  579.9	 8890.0	...
3069287	  684.2	  580.3	 8891.0	...
3069288	  684.4	  580.2	 8894.0	...
3069289	  684.5	  580.3	 8897.0	...
3069290	  684.6	  580.5	 8899.0	...
3069291	  684.8	  580.5	 8898.0	...
3069292	  685.0	  580.5	 8896.0	...
3069293	  685.1	  580.6	 8895.0	...
3069294	  685.1	  580.8	 8895.0	...
3069295	  685.1	  581.1	 8895.0	...
3069296	  685.0	  581.3	 8896.0	...
3069297	  684.9	  581.4	 8895.0	...
3069298	  684.7	  581.5	 8892.0	...
3069299	  684.6	  581.5	 8889.0	...
3069300	  684.7	  581.4	 8888.0	...
3069301	  684.7	  581.4	 8887.0	...
3069302	  684.7	  581.5	 8887.0	...
3069303	  684.9	  581.6	 8888.0	...
3069304	  685.2	  581.8	 8889.0	...
3069305	  685.5	  581.8	 8892.0	...
3069306	  685.7	  581.7	 8895.0	...
3069307	  685.7	  581.6	 8899.0	...
3069308	  685.8	  581.8	 8903.0	...
3069309	  685.8	  582.2	 8904.0	...
3069310	  685.7	  582.6	 8903.0	...
3069311	  685.9	  582.6	 8900.0	...
3069312	  686.1	  582.7	 8898.0	...
3069313	  686.3	  582.8	 8896.0	...
3069314	  686.3	  582.8	 8898.0	...
3069315	  686.3	  582.7	 8901.0	...
3069316	  686.3	  582.7	 8903.0	...
3069317	  686.1	  582.5	 8903.0	...
3069318	  686.0	  582.2	 8905.0	...
3069319	  685.8	  581.9	 8906.0	...
3069320	  685.6	  582.0	 8906.0	...
3069321	  685.4	  582.2	 8907.0	...
3069322	  685.3	  582.3	 8908.0	...
3069323	  685.5	  582.2	 8909.0	...
3069324	  685.8	  582.0	 8908.0	...
3069325	  686.2	  581.5	 8907.0	...
3069326	  686.5	  581.0	 8906.0	...
3069327	  686.7	  580.7	 8904.0	...
3069328	  686.8	  580.7	 8900.0	...
3069329	  686.6	  580.7	 8896.0	...
3069330	  686.4	  580.8	 8896.0	...
3069331	  686.5	  580.8	 8899.0	...
3069332	  686.8	  580.5	 8905.0	...
3069333	  686.6	  580.2	 8910.0	...
3069334	  686.0	  579.9	 8911.0	...
3069335	  685.4	  579.8	 8908.0	...
3069336	  685.4	  579.6	 8908.0	...
3069337	  685.5	  579.4	 8909.0	...
3069338	  685.5	  579.2	 8911.0	...
3069339	  685.7	  578.9	 8910.0	...
3069340	  685.9	  578.7	 8906.0	...
3069341	  686.1	  578.6	 8902.0	...
3069342	  686.2	  578.5	 8902.0	...
3069343	  686.3	  578.4	 8905.0	...
3069344	  686.4	  578.5	 8905.0	...
3069345	  686.5	  578.5	 8901.0	...
3069346	  686.6	  578.7	 8901.0	...
3069347	  686.7	  578.9	 8904.0	...
3069348	  686.8	  578.9	 8907.0	...
3069349	  686.9	  578.7	 8910.0	...
3069350	  687.0	  578.5	 8913.0	...
3069351	  687.1	  578.5	 8915.0	...
3069352	  687.1	  578.5	 8913.0	...
3069353	  686.9	  578.4	 8912.0	...
3069354	  686.8	  578.2	 8911.0	...
3069355	  686.7	  578.1	 8912.0	...
3069356	  686.5	  578.1	 8912.0	...
3069357	  686.2	  578.1	 8912.0	...
3069358	  686.0	  578.1	 8913.0	...
3069359	  686.1	  578.2	 8915.0	...
3069360	  686.3	  578.3	 8915.0	...
3069361	  686.5	  578.3	 8916.0	...
3069362	  686.5	  578.4	 8915.0	...
3069363	  686.6	  578.4	 8912.0	...
3069364	  686.6	  578.3	 8910.0	...
3069365	  686.6	  578.2	 8908.0	...
3069366	  686.7	  578.3	 8908.0	...
3069367	  686.7	  578.4	 8906.0	...
3069368	  686.7	  578.6	 8904.0	...
3069369	  686.7	  578.5	 8903.0	...
3069370	  686.7	  578.5	 8903.0	...
3069371	  686.7	  578.4	 8903.0	...
3069372	  687.0	  578.4	 8903.0	...
3069373	  687.2	  578.4	 8901.0	...
3069374	  687.4	  578.5	 8899.0	...
3069375	  687.3	  578.7	 8897.0	...
3069376	  687.3	  578.6	 8898.0	...
3069377	  687.4	  578.3	 8899.0	...
3069378	  687.5	  578.2	 8899.0	...
3069379	  687.6	  578.4	 8898.0	...
3069380	  687.6	  578.8	 8899.0	...
3069381	  687.6	  579.0	 8900.0	...
3069382	  687.7	  578.9	 8902.0	...
3069383	  687.5	  578.9	 8904.0	...
3069384	  687.2	  578.9	 8906.0	...
3069385	  687.0	  578.8	 8910.0	...
3069386	  687.2	  578.5	 8911.0	...
3069387	  687.1	  578.6	 8908.0	...
3069388	  686.9	  578.9	 8905.0	...
3069389	  686.6	  579.0	 8902.0	...
3069390	  686.6	  578.8	 8902.0	...
3069391	  686.6	  578.6	 8902.0	...
3069392	  686.5	  578.6	 8903.0	...
3069393	  686.4	  578.6	 8904.0	...
3069394	  686.2	  578.8	 8906.0	...
3069395	  686.1	  579.0	 8908.0	...
3069396	  686.0	  579.1	 8910.0	...
3069397	  686.0	  579.1	 8909.0	...
3069398	  685.9	  579.2	 8906.0	...
3069399	  685.8	  579.3	 8904.0	...
3069400	  685.8	  579.3	 8904.0	...
3069401	  686.0	  579.2	 8903.0	...
3069402	  686.1	  579.2	 8902.0	...
3069403	  686.1	  579.0	 8900.0	...
3069404	  686.0	  578.9	 8900.0	...
3069405	  686.0	  578.8	 8901.0	...
3069406	  686.2	  578.7	 8901.0	...
3069407	  686.3	  578.8	 8900.0	...
3069408	  686.4	  579.2	 8898.0	...
3069409	  686.8	  579.7	 8897.0	...
3069410	  687.2	  580.1	 8894.0	...
3069411	  687.6	  580.0	 8892.0	...
3069412	  687.7	  579.8	 8892.0	...
3069413	  687.8	  579.5	 8893.0	...
3069414	  687.8	  579.5	 8896.0	...
3069415	  687.8	  579.7	 8896.0	...
3069416	  687.8	  579.9	 8897.0	...
3069417	  687.6	  580.1	 8897.0	...
3069418	  687.4	  580.1	 8897.0	...
3069419	  687.4	  579.8	 8898.0	...
3069420	  687.7	  579.6	 8899.0	...
3069421	  687.9	  579.4	 8896.0	...
3069422	  687.8	  579.4	 8894.0	...
3069423	  687.7	  579.5	 8896.0	...
3069424	  687.7	  579.7	 8901.0	...
3069425	  687.8	  579.8	 8902.0	...
3069426	  687.7	  579.9	 8898.0	...
3069427	  687.6	  580.0	 8895.0	...
3069428	  687.4	  580.1	 8895.0	...
3069429	  687.3	  580.0	 8895.0	...
3069430	  687.3	  579.9	 8895.0	...
3069431	  687.3	  579.8	 8896.0	...
3069432	  687.4	  579.8	 8894.0	...
3069433	  687.4	  579.8	 8891.0	...
3069434	  687.4	  579.8	 8888.0	...
3069435	  687.5	  579.8	 8887.0	...
3069436	  687.5	  579.9	 8886.0	...
3069437	  687.6	  579.9	 8885.0	...
3069438	  687.7	  579.9	 8884.0	...
3069439	  687.6	  579.9	 8879.0	...
3069440	  687.6	  579.8	 8874.0	...
3069441	  687.6	  579.8	 8871.0	...
3069442	  687.4	  579.7	 8873.0	...
3069443	  687.2	  579.5	 8875.0	...
3069444	  687.1	  579.3	 8875.0	...
3069445	  687.2	  579.3	 8875.0	...
3069446	  687.4	  579.2	 8875.0	...
3069447	  687.6	  579.2	 8876.0	...
3069448	  687.6	  579.2	 8875.0	...
3069449	  687.6	  579.1	 8875.0	...
3069450	  687.4	  579.0	 8874.0	...
3069451	  687.2	  579.0	 8873.0	...
3069452	  687.0	  578.9	 8872.0	...
3069453	  686.9	  578.8	 8872.0	...
3069454	  687.3	  578.8	 8872.0	...
3069455	  687.7	  578.9	 8873.0	...
3069456	  688.2	  578.9	 8873.0	...
3069457	  688.3	  578.7	 8874.0	...
3069458	  688.1	  578.5	 8874.0	...
3069459	  687.7	  578.6	 8871.0	...
3069460	  687.4	  578.6	 8868.0	...
3069461	  687.3	  578.8	 8863.0	...
3069462	  687.3	  579.1	 8861.0	...
3069463	  687.2	  579.5	 8859.0	...
3069464	  687.2	  579.8	 8859.0	...
3069465	  687.2	  579.5	 8861.0	...
3069466	  687.5	  579.1	 8863.0	...
3069467	  687.8	  579.1	 8864.0	...
3069468	  687.8	  579.4	 8863.0	...
3069469	  687.7	  579.8	 8862.0	...
3069470	  687.5	  579.6	 8863.0	...
3069471	  687.5	  579.3	 8863.0	...
3069472	  687.4	  579.1	 8859.0	...
3069473	  687.4	  579.1	 8855.0	...
3069474	  687.4	  579.0	 8851.0	...
3069475	  687.4	  578.9	 8850.0	...
3069476	  687.4	  578.8	 8849.0	...
3069477	  687.3	  578.9	 8849.0	...
3069478	  687.4	  579.2	 8849.0	...
3069479	  687.5	  579.4	 8849.0	...
3069480	  687.6	  579.5	 8848.0	...
3069481	  687.8	  579.4	 8848.0	...
3069482	  687.9	  579.3	 8852.0	...
3069483	  688.0	  579.4	 8857.0	...
3069484	  687.8	  579.5	 8860.0	...
3069485	  687.6	  579.8	 8858.0	...
3069486	  687.4	  580.3	 8854.0	...
3069487	  687.4	  580.7	 8851.0	...
3069488	  687.4	  580.9	 8850.0	...
3069489	  687.4	  581.0	 8850.0	...
3069490	  687.4	  581.1	 8849.0	...
3069491	  687.7	  580.9	 8848.0	...
3069492	  688.0	  580.5	 8847.0	...
3069493	  688.3	  580.3	 8846.0	...
3069494	  688.2	  580.4	 8846.0	...
3069495	  688.2	  580.4	 8843.0	...
3069496	  688.3	  580.3	 8841.0	...
3069497	  688.3	  580.3	 8838.0	...
3069498	  688.2	  580.6	 8836.0	...
3069499	  688.1	  580.9	 8834.0	...
3069500	  688.3	  581.1	 8833.0	...
3069501	  688.5	  581.0	 8833.0	...
3069502	  688.7	  580.9	 8830.0	...
3069503	  688.7	  580.9	 8827.0	...
3069504	  688.7	  581.0	 8825.0	...
3069505	  688.7	  581.0	 8825.0	...
3069506	  688.8	  581.4	 8822.0	...
3069507	  688.9	  581.7	 8819.0	...
3069508	  689.1	  582.0	 8815.0	...
3069509	  689.2	  582.0	 8815.0	...
3069510	  689.3	  582.0	 8818.0	...
3069511	  689.4	  581.9	 8821.0	...
3069512	  689.5	  581.9	 8823.0	...
3069513	  689.7	  582.0	 8821.0	...
3069514	  689.7	  582.1	 8819.0	...
3069515	  689.9	  582.1	 8818.0	...
3069516	  690.0	  582.0	 8819.0	...
3069517	  690.1	  582.0	 8819.0	...
3069518	  690.0	  581.9	 8819.0	...
3069519	  690.4	  581.8	 8819.0	...
3069520	  690.7	  581.7	 8820.0	...
3069521	  691.2	  582.0	 8820.0	...
3069522	  691.2	  582.4	 8816.0	...
3069523	  691.3	  582.8	 8812.0	...
3069524	  691.3	  582.9	 8811.0	...
3069525	  691.2	  583.0	 8813.0	...
3069526	  691.1	  583.0	 8812.0	...
3069527	  691.1	  583.0	 8808.0	...
3069528	  691.1	  583.0	 8806.0	...
3069529	  691.0	  582.8	 8809.0	...
3069530	  690.9	  582.7	 8810.0	...
3069531	  691.4	  582.7	 8809.0	...
3069532	  692.0	  582.8	 8808.0	...
3069533	  692.5	  583.0	 8808.0	...
3069534	  692.6	  583.0	 8807.0	...
3069535	  692.5	  583.0	 8807.0	...
3069536	  692.5	  582.9	 8806.0	...
3069537	  692.4	  582.8	 8803.0	...
3069538	  692.5	  582.9	 8800.0	...
3069539	  692.6	  583.1	 8798.0	...
3069540	  692.8	  583.5	 8798.0	...
3069541	  692.8	  583.8	 8799.0	...
3069542	  692.9	  584.0	 8798.0	...
3069543	  692.8	  584.1	 8796.0	...
3069544	  692.6	  584.2	 8794.0	...
3069545	  692.5	  584.4	 8794.0	...
3069546	  692.6	  584.5	 8794.0	...
3069547	  692.7	  584.6	 8794.0	...
3069548	  692.7	  584.3	 8795.0	...
3069549	  692.7	  584.1	 8797.0	...
3069550	  692.7	  584.1	 8796.0	...
3069551	  692.7	  584.2	 8794.0	...
3069552	  692.5	  584.4	 8792.0	...
3069553	  692.2	  584.5	 8795.0	...
3069554	  691.9	  584.1	 8796.0	...
3069555	  691.7	  583.8	 8795.0	...
3069556	  691.7	  584.0	 8791.0	...
3069557	  691.5	  584.4	 8788.0	...
3069558	  691.4	  584.8	 8788.0	...
3069559	  691.4	  584.8	 8788.0	...
3069560	  691.6	  584.7	 8788.0	...
3069561	  691.6	  584.7	 8788.0	...
3069562	  691.3	  584.6	 8785.0	...
3069563	  691.0	  584.5	 8782.0	...
3069564	  690.8	  584.5	 8778.0	...
3069565	  690.8	  584.9	 8778.0	...
3069566	  690.7	  585.2	 8779.0	...
3069567	  690.6	  585.6	 8781.0	...
3069568	  690.4	  585.7	 8782.0	...
3069569	  690.2	  585.9	 8781.0	...
3069570	  690.0	  586.0	 8775.0	...
3069571	  689.9	  586.2	 8768.0	...
3069572	  689.9	  586.3	 8764.0	...
MSG	3069573 0000 _ Number Off
3069573	  689.9	  586.3	 8763.0	...
3069574	  689.9	  586.3	 8762.0	...
3069575	  690.0	  586.3	 8761.0	...
3069576	  690.0	  586.3	 8762.0	...
3069577	  690.0	  586.3	 8763.0	...
3069578	  690.0	  586.4	 8764.0	...
3069579	  690.0	  586.6	 8761.0	...
3069580	  689.9	  586.9	 8757.0	...
3069581	  689.7	  586.7	 8753.0	...
3069582	  689.5	  586.5	 8754.0	...
3069583	  689.6	  586.4	 8755.0	...
3069584	  689.8	  586.7	 8755.0	...
3069585	  690.0	  586.9	 8755.0	...
3069586	  690.0	  587.1	 8754.0	...
3069587	  689.9	  587.0	 8754.0	...
3069588	  689.9	  587.0	 8753.0	...
3069589	  689.9	  586.9	 8753.0	...
3069590	  690.0	  586.8	 8753.0	...
3069591	  690.2	  587.0	 8748.0	...
3069592	  690.3	  587.3	 8745.0	...
3069593	  690.8	  587.6	 8744.0	...
3069594	  691.1	  587.8	 8747.0	...
3069595	  691.4	  587.9	 8750.0	...
3069596	  691.2	  588.1	 8748.0	...
3069597	  691.0	  588.2	 8747.0	...
3069598	  690.9	  588.2	 8742.0	...
3069599	  690.9	  587.9	 8738.0	...
3069600	  690.9	  587.5	 8734.0	...
3069601	  691.1	  587.3	 8733.0	...
3069602	  691.3	  587.3	 8734.0	...
3069603	  691.6	  587.2	 8736.0	...
3069604	  691.8	  587.2	 8738.0	...
3069605	  691.8	  587.3	 8738.0	...
3069606	  691.7	  587.3	 8737.0	...
3069607	  691.7	  587.5	 8736.0	...
3069608	  691.6	  587.7	 8735.0	...
3069609	  691.3	  587.9	 8736.0	...
3069610	  690.9	  587.9	 8738.0	...
3069611	  690.6	  587.9	 8741.0	...
3069612	  690.7	  587.6	 8742.0	...
3069613	  690.8	  587.4	 8742.0	...
3069614	  691.0	  587.6	 8738.0	...
3069615	  691.3	  587.9	 8735.0	...
3069616	  691.6	  588.2	 8732.0	...
3069617	  691.5	  588.2	 8729.0	...
3069618	  691.3	  588.1	 8725.0	...
3069619	  691.2	  588.1	 8721.0	...
3069620	  691.3	  588.0	 8719.0	...
3069621	  691.6	  588.0	 8721.0	...
3069622	  691.9	  588.1	 8724.0	...
3069623	  691.8	  588.2	 8726.0	...
3069624	  691.7	  588.5	 8726.0	...
3069625	  691.7	  588.8	 8727.0	...
3069626	  691.7	  588.7	 8727.0	...
3069627	  691.8	  588.3	 8727.0	...
3069628	  691.8	  588.2	 8724.0	...
3069629	  691.9	  588.3	 8720.0	...
3069630	  692.0	  588.4	 8716.0	...
3069631	  692.0	  588.4	 8715.0	...
3069632	  691.8	  588.3	 8714.0	...
3069633	  691.9	  588.4	 8713.0	...
3069634	  692.1	  588.5	 8713.0	...
3069635	  692.4	  588.6	 8713.0	...
3069636	  692.4	  588.7	 8712.0	...
3069637	  692.4	  588.6	 8711.0	...
3069638	  692.4	  588.5	 8711.0	...
3069639	  692.5	  588.4	 8711.0	...
3069640	  692.4	  588.5	 8710.0	...
3069641	  692.4	  588.5	 8709.0	...
3069642	  692.4	  588.5	 8712.0	...
3069643	  692.1	  588.4	 8717.0	...
3069644	  691.8	  588.4	 8719.0	...
3069645	  691.5	  588.4	 8714.0	...
3069646	  691.9	  588.4	 8710.0	...
3069647	  692.2	  588.4	 8708.0	...
3069648	  692.4	  588.4	 8705.0	...
3069649	  692.3	  588.4	 8703.0	...
3069650	  692.3	  588.3	 8702.0	...
3069651	  692.4	  588.2	 8702.0	...
3069652	  692.4	  588.6	 8702.0	...
3069653	  692.4	  589.0	 8703.0	...
3069654	  692.5	  589.4	 8705.0	...
3069655	  692.6	  589.3	 8707.0	...
3069656	  692.8	  589.2	 8708.0	...
3069657	  693.0	  589.2	 8709.0	...
3069658	  693.3	  589.1	 8709.0	...
3069659	  693.4	  589.0	 8708.0	...
3069660	  693.4	  588.9	 8708.0	...
3069661	  693.3	  588.8	 8709.0	...
3069662	  693.5	  588.7	 8711.0	...
3069663	  693.7	  588.9	 8712.0	...
3069664	  693.9	  589.2	 8710.0	...
3069665	  693.9	  589.4	 8709.0	...
3069666	  693.8	  589.5	 8710.0	...
3069667	  693.7	  589.5	 8712.0	...
3069668	  693.6	  589.5	 8713.0	...
3069669	  693.5	  589.5	 8713.0	...
3069670	  693.4	  589.5	 8714.0	...
3069671	  693.4	  589.4	 8714.0	...
3069672	  693.5	  589.3	 8713.0	...
3069673	  693.4	  589.1	 8710.0	...
3069674	  693.2	  589.0	 8709.0	...
3069675	  693.0	  589.0	 8709.0	...
3069676	  693.1	  589.1	 8710.0	...
3069677	  693.2	  589.3	 8710.0	...
3069678	  693.2	  589.5	 8710.0	...
3069679	  693.1	  589.5	 8709.0	...
3069680	  693.1	  589.4	 8708.0	...
3069681	  693.1	  589.3	 8708.0	...
3069682	  693.1	  589.1	 8709.0	...
3069683	  693.1	  589.0	 8710.0	...
3069684	  693.0	  588.8	 8711.0	...
3069685	  693.0	  588.6	 8710.0	...
3069686	  693.0	  588.6	 8708.0	...
3069687	  693.0	  588.5	 8705.0	...
3069688	  693.0	  588.5	 8703.0	...
3069689	  693.0	  588.5	 8703.0	...
3069690	  693.0	  588.5	 8703.0	...
3069691	  693.1	  588.6	 8699.0	...
3069692	  693.0	  588.6	 8696.0	...
3069693	  692.7	  588.5	 8692.0	...
3069694	  692.3	  588.5	 8693.0	...
3069695	  692.0	  588.6	 8697.0	...
3069696	  691.8	  588.6	 8700.0	...
3069697	  691.8	  588.5	 8703.0	...
3069698	  691.7	  588.4	 8703.0	...
3069699	  691.7	  588.3	 8703.0	...
3069700	  691.9	  588.2	 8703.0	...
3069701	  692.2	  588.0	 8707.0	...
3069702	  692.5	  587.9	 8710.0	...
3069703	  692.7	  587.9	 8713.0	...
3069704	  692.7	  588.4	 8712.0	...
3069705	  692.7	  588.9	 8712.0	...
3069706	  692.7	  589.3	 8713.0	...
3069707	  692.8	  589.3	 8712.0	...
3069708	  692.9	  588.9	 8710.0	...
3069709	  692.8	  588.7	 8708.0	...
3069710	  692.7	  588.4	 8708.0	...
3069711	  692.6	  588.6	 8708.0	...
3069712	  692.6	  588.6	 8708.0	...
3069713	  692.6	  588.7	 8708.0	...
3069714	  692.6	  588.7	 8708.0	...
3069715	  693.0	  588.6	 8708.0	...
3069716	  693.3	  588.6	 8707.0	...
3069717	  693.5	  588.4	 8705.0	...
3069718	  693.3	  588.2	 8706.0	...
3069719	  693.1	  588.0	 8706.0	...
3069720	  692.9	  588.0	 8704.0	...
3069721	  692.7	  588.1	 8699.0	...
3069722	  692.5	  588.1	 8695.0	...
3069723	  692.4	  587.9	 8696.0	...
3069724	  692.4	  587.7	 8693.0	...
3069725	  692.4	  587.6	 8692.0	...
3069726	  692.5	  587.7	 8691.0	...
3069727	  692.6	  587.9	 8695.0	...
3069728	  692.6	  587.9	 8698.0	...
3069729	  692.6	  587.9	 8700.0	...
3069730	  692.6	  587.8	 8698.0	...
3069731	  692.6	  587.7	 8697.0	...
3069732	  692.6	  587.8	 8696.0	...
3069733	  692.8	  587.7	 8695.0	...
3069734	  693.1	  587.6	 8693.0	...
3069735	  693.3	  587.4	 8695.0	...
3069736	  692.8	  587.4	 8697.0	...
3069737	  692.4	  587.6	 8700.0	...
3069738	  691.9	  587.6	 8702.0	...
3069739	  691.8	  587.6	 8705.0	...
3069740	  692.1	  587.5	 8706.0	...
3069741	  692.5	  587.6	 8703.0	...
3069742	  693.1	  587.6	 8699.0	...
3069743	  693.2	  587.6	 8698.0	...
3069744	  693.1	  587.7	 8701.0	...
3069745	  692.9	  587.8	 8702.0	...
3069746	  692.7	  587.9	 8700.0	...
3069747	  692.6	  587.9	 8697.0	...
3069748	  692.6	  587.9	 8695.0	...
3069749	  692.5	  588.1	 8694.0	...
3069750	  692.4	  588.4	 8694.0	...
3069751	  692.3	  588.6	 8696.0	...
3069752	  692.3	  588.4	 8698.0	...
3069753	  692.5	  588.3	 8697.0	...
3069754	  692.6	  588.1	 8697.0	...
3069755	  692.6	  587.7	 8699.0	...
3069756	  692.5	  587.5	 8702.0	...
3069757	  692.5	  587.4	 8705.0	...
3069758	  692.6	  587.5	 8705.0	...
3069759	  692.6	  587.5	 8704.0	...
3069760	  692.5	  587.3	 8703.0	...
3069761	  692.5	  587.2	 8703.0	...
3069762	  692.7	  587.1	 8704.0	...
3069763	  692.8	  587.0	 8704.0	...
3069764	  692.9	  586.9	 8705.0	...
3069765	  692.9	  586.9	 8705.0	...
3069766	  692.9	  586.9	 8705.0	...
3069767	  693.0	  587.2	 8706.0	...
3069768	  693.0	  587.4	 8708.0	...
3069769	  693.0	  587.7	 8708.0	...
3069770	  693.4	  587.8	 8706.0	...
3069771	  693.7	  587.5	 8705.0	...
3069772	  693.7	  587.2	 8704.0	...
3069773	  693.4	  586.8	 8704.0	...
3069774	  693.3	  586.8	 8704.0	...
3069775	  693.4	  586.7	 8703.0	...
3069776	  693.6	  586.7	 8703.0	...
3069777	  693.5	  586.7	 8703.0	...
3069778	  693.5	  586.7	 8702.0	...
3069779	  693.5	  586.7	 8701.0	...
3069780	  693.5	  586.6	 8700.0	...
3069781	  693.6	  586.5	 8700.0	...
3069782	  693.7	  586.5	 8701.0	...
MSG	3069783 0000 _ Number On
3069783	  693.7	  586.5	 8703.0	...
3069784	  693.8	  586.2	 8704.0	...
3069785	  693.9	  585.8	 8704.0	...
3069786	  693.9	  585.3	 8704.0	...
3069787	  693.9	  585.3	 8708.0	...
3069788	  693.6	  585.6	 8711.0	...
3069789	  693.4	  585.9	 8714.0	...
3069790	  693.2	  586.1	 8714.0	...
3069791	  693.1	  586.0	 8711.0	...
3069792	  693.3	  585.9	 8709.0	...
3069793	  693.7	  585.7	 8712.0	...
3069794	  694.0	  585.8	 8716.0	...
3069795	  693.9	  585.8	 8717.0	...
3069796	  693.8	  585.8	 8713.0	...
3069797	  693.7	  585.9	 8710.0	...
3069798	  693.8	  586.1	 8712.0	...
3069799	  693.8	  586.4	 8715.0	...
3069800	  694.0	  586.5	 8718.0	...
3069801	  694.1	  586.5	 8720.0	...
3069802	  694.1	  586.3	 8720.0	...
3069803	  694.0	  586.2	 8720.0	...
3069804	  693.9	  586.4	 8719.0	...
3069805	  693.9	  586.6	 8718.0	...
3069806	  694.0	  586.7	 8717.0	...
3069807	  693.8	  586.7	 8716.0	...
3069808	  693.6	  586.7	 8715.0	...
3069809	  693.5	  586.8	 8714.0	...
3069810	  693.5	  586.4	 8714.0	...
3069811	  693.5	  586.0	 8715.0	...
3069812	  693.5	  585.6	 8715.0	...
3069813	  693.5	  585.7	 8715.0	...
3069814	  693.4	  585.8	 8714.0	...
3069815	  693.4	  586.0	 8714.0	...
3069816	  693.6	  586.3	 8714.0	...
3069817	  693.7	  586.5	 8717.0	...
3069818	  693.8	  586.2	 8720.0	...
3069819	  693.8	  585.8	 8722.0	...
3069820	  693.9	  585.5	 8722.0	...
3069821	  693.9	  585.6	 8723.0	...
3069822	  694.0	  585.7	 8724.0	...
3069823	  694.2	  585.7	 8724.0	...
3069824	  694.3	  585.7	 8725.0	...
3069825	  694.4	  585.6	 8725.0	...
3069826	  694.4	  585.5	 8725.0	...
3069827	  694.5	  585.5	 8723.0	...
3069828	  694.4	  585.5	 8722.0	...
3069829	  694.4	  585.4	 8719.0	...
3069830	  694.5	  585.3	 8718.0	...
3069831	  694.8	  585.5	 8716.0	...
3069832	  694.9	  585.8	 8716.0	...
3069833	  694.7	  586.0	 8717.0	...
3069834	  694.4	  585.8	 8718.0	...
3069835	  694.4	  585.9	 8719.0	...
3069836	  694.5	  586.1	 8719.0	...
3069837	  694.5	  586.2	 8722.0	...
3069838	  694.7	  586.1	 8724.0	...
3069839	  695.1	  586.0	 8726.0	...
3069840	  695.5	  585.9	 8726.0	...
3069841	  695.4	  586.1	 8725.0	...
3069842	  695.0	  586.4	 8725.0	...
3069843	  694.6	  586.6	 8727.0	...
3069844	  694.5	  586.5	 8731.0	...
3069845	  694.7	  586.2	 8735.0	...
3069846	  695.0	  586.0	 8737.0	...
3069847	  695.3	  585.9	 8737.0	...
3069848	  695.3	  585.9	 8734.0	...
3069849	  695.3	  585.9	 8731.0	...
3069850	  695.3	  585.9	 8726.0	...
3069851	  695.3	  585.9	 8725.0	...
3069852	  695.2	  585.8	 8725.0	...
3069853	  695.1	  585.7	 8727.0	...
3069854	  695.1	  585.7	 8728.0	...
3069855	  695.3	  585.7	 8729.0	...
3069856	  695.4	  585.8	 8732.0	...
3069857	  695.3	  585.8	 8734.0	...
3069858	  695.1	  585.8	 8738.0	...
3069859	  695.1	  585.8	 8739.0	...
3069860	  695.1	  585.8	 8739.0	...
3069861	  695.1	  585.3	 8739.0	...
3069862	  695.1	  584.9	 8738.0	...
3069863	  695.1	  584.5	 8740.0	...
3069864	  695.1	  584.6	 8740.0	...
3069865	  695.2	  584.6	 8740.0	...
3069866	  695.3	  584.8	 8739.0	...
3069867	  695.4	  585.0	 8738.0	...
3069868	  695.5	  585.2	 8737.0	...
3069869	  695.5	  585.3	 8736.0	...
3069870	  695.6	  585.4	 8735.0	...
3069871	  695.5	  585.3	 8734.0	...
3069872	  695.4	  585.2	 8734.0	...
3069873	  695.4	  585.0	 8735.0	...
3069874	  695.3	  585.1	 8735.0	...
3069875	  695.4	  585.0	 8737.0	...
3069876	  695.5	  584.9	 8739.0	...
3069877	  695.6	  584.8	 8741.0	...
3069878	  695.7	  584.9	 8741.0	...
3069879	  695.7	  584.9	 8741.0	...
3069880	  695.6	  585.0	 8739.0	...
3069881	  695.6	  584.9	 8737.0	...
3069882	  695.6	  584.8	 8734.0	...
3069883	  695.6	  584.7	 8733.0	...
3069884	  695.4	  584.8	 8734.0	...
3069885	  695.1	  584.7	 8737.0	...
3069886	  694.9	  584.6	 8741.0	...
3069887	  694.9	  584.4	 8745.0	...
3069888	  695.1	  584.4	 8748.0	...
3069889	  695.4	  584.7	 8753.0	...
3069890	  695.6	  585.0	 8754.0	...
3069891	  695.9	  585.3	 8752.0	...
3069892	  695.9	  585.2	 8750.0	...
3069893	  695.8	  585.2	 8749.0	...
3069894	  695.6	  585.1	 8751.0	...
3069895	  695.4	  585.1	 8751.0	...
3069896	  695.5	  585.1	 8750.0	...
3069897	  695.7	  584.8	 8748.0	...
3069898	  695.9	  584.5	 8746.0	...
3069899	  695.9	  584.3	 8747.0	...
3069900	  695.8	  584.5	 8747.0	...
3069901	  695.7	  584.7	 8748.0	...
3069902	  695.7	  584.8	 8749.0	...
3069903	  695.8	  584.6	 8750.0	...
3069904	  696.0	  584.3	 8751.0	...
3069905	  696.1	  584.1	 8750.0	...
3069906	  696.1	  584.1	 8748.0	...
3069907	  696.0	  584.2	 8748.0	...
3069908	  695.8	  584.2	 8747.0	...
3069909	  695.6	  584.2	 8747.0	...
3069910	  695.5	  584.2	 8750.0	...
3069911	  695.4	  584.2	 8754.0	...
3069912	  695.3	  584.2	 8758.0	...
3069913	  695.3	  584.2	 8758.0	...
3069914	  695.3	  584.5	 8756.0	...
3069915	  695.4	  584.7	 8754.0	...
3069916	  695.3	  584.8	 8752.0	...
3069917	  695.2	  584.6	 8752.0	...
3069918	  695.2	  584.5	 8752.0	...
3069919	  695.3	  584.6	 8752.0	...
3069920	  695.3	  584.3	 8752.0	...
3069921	  695.4	  584.0	 8751.0	...
3069922	  695.5	  583.6	 8751.0	...
3069923	  695.6	  583.7	 8751.0	...
3069924	  695.5	  583.8	 8751.0	...
3069925	  695.5	  584.0	 8752.0	...
3069926	  695.5	  584.2	 8752.0	...
3069927	  695.4	  584.4	 8752.0	...
3069928	  695.4	  584.5	 8753.0	...
3069929	  695.4	  584.4	 8754.0	...
3069930	  695.6	  584.2	 8754.0	...
3069931	  695.7	  584.0	 8753.0	...
3069932	  695.8	  584.1	 8755.0	...
3069933	  695.9	  584.1	 8757.0	...
3069934	  696.0	  584.1	 8759.0	...
3069935	  696.0	  584.1	 8758.0	...
3069936	  696.1	  584.1	 8760.0	...
3069937	  696.2	  584.0	 8762.0	...
3069938	  696.2	  584.0	 8764.0	...
3069939	  696.1	  583.8	 8763.0	...
3069940	  696.0	  583.6	 8762.0	...
3069941	  696.0	  583.3	 8761.0	...
3069942	  696.1	  583.2	 8761.0	...
3069943	  696.2	  583.0	 8761.0	...
3069944	  696.4	  583.0	 8761.0	...
3069945	  696.4	  583.1	 8760.0	...
3069946	  696.5	  583.3	 8760.0	...
3069947	  696.4	  583.5	 8763.0	...
3069948	  696.4	  583.5	 8765.0	...
3069949	  696.3	  583.4	 8765.0	...
3069950	  696.2	  583.2	 8763.0	...
3069951	  696.0	  583.1	 8760.0	...
3069952	  696.1	  583.2	 8761.0	...
3069953	  696.0	  583.4	 8761.0	...
3069954	  696.0	  583.8	 8761.0	...
3069955	  696.0	  583.8	 8762.0	...
3069956	  696.1	  583.8	 8765.0	...
3069957	  696.1	  583.5	 8767.0	...
3069958	  696.0	  583.3	 8767.0	...
3069959	  696.0	  583.2	 8767.0	...
3069960	  696.1	  583.3	 8767.0	...
3069961	  696.1	  583.3	 8767.0	...
3069962	  696.0	  583.2	 8769.0	...
3069963	  695.8	  583.3	 8770.0	...
3069964	  695.8	  583.4	 8771.0	...
3069965	  695.8	  583.3	 8771.0	...
3069966	  695.8	  583.1	 8771.0	...
3069967	  695.9	  582.9	 8771.0	...
3069968	  696.0	  582.9	 8770.0	...
3069969	  696.1	  582.9	 8769.0	...
3069970	  696.2	  582.9	 8768.0	...
3069971	  696.3	  582.8	 8768.0	...
3069972	  696.4	  582.7	 8768.0	...
3069973	  696.5	  582.7	 8769.0	...
3069974	  696.5	  582.7	 8769.0	...
3069975	  696.5	  582.7	 8770.0	...
3069976	  696.4	  582.6	 8769.0	...
3069977	  696.3	  582.8	 8769.0	...
3069978	  696.3	  583.0	 8768.0	...
3069979	  696.3	  583.2	 8769.0	...
3069980	  696.2	  583.2	 8772.0	...
3069981	  696.1	  583.1	 8775.0	...
3069982	  695.9	  583.0	 8773.0	...
3069983	  695.6	  582.9	 8768.0	...
3069984	  695.4	  582.7	 8764.0	...
3069985	  695.2	  582.5	 8765.0	...
3069986	  695.2	  582.2	 8767.0	...
3069987	  695.0	  582.1	 8767.0	...
3069988	  694.9	  582.1	 8768.0	...
3069989	  695.1	  582.2	 8766.0	...
3069990	  695.4	  582.2	 8764.0	...
3069991	  695.7	  582.1	 8762.0	...
3069992	  695.6	  582.0	 8762.0	...
3069993	  695.5	  581.8	 8763.0	...
3069994	  695.7	  581.5	 8765.0	...
3069995	  695.9	  581.4	 8769.0	...
3069996	  696.2	  581.6	 8773.0	...
3069997	  696.2	  581.9	 8774.0	...
3069998	  696.3	  582.2	 8773.0	...
3069999	  696.2	  582.2	 8772.0	...
3070000	  696.0	  582.2	 8771.0	...
3070001	  695.8	  582.5	 8771.0	...
3070002	  695.6	  582.7	 8771.0	...
3070003	  695.5	  583.0	 8773.0	...
3070004	  695.5	  582.6	 8775.0	...
3070005	  695.5	  582.2	 8777.0	...
3070006	  695.6	  581.8	 8776.0	...
3070007	  695.8	  582.1	 8776.0	...
3070008	  696.0	  582.3	 8776.0	...
3070009	  696.2	  582.5	 8778.0	...
3070010	  696.1	  582.5	 8780.0	...
3070011	  695.8	  582.5	 8781.0	...
3070012	  695.6	  582.5	 8781.0	...
3070013	  695.4	  582.4	 8782.0	...
3070014	  695.4	  582.4	 8783.0	...
3070015	  695.4	  582.4	 8783.0	...
3070016	  695.4	  582.4	 8783.0	...
3070017	  695.3	  582.3	 8783.0	...
3070018	  695.4	  582.2	 8784.0	...
3070019	  695.4	  582.1	 8785.0	...
3070020	  695.4	  582.0	 8786.0	...
3070021	  695.4	  581.9	 8784.0	...
3070022	  695.4	  581.9	 8782.0	...
3070023	  695.4	  582.0	 8780.0	...
3070024	  695.4	  582.0	 8779.0	...
3070025	  695.4	  582.0	 8779.0	...
3070026	  695.4	  582.1	 8781.0	...
3070027	  695.3	  582.3	 8782.0	...
3070028	  695.3	  582.3	 8783.0	...
3070029	  695.2	  582.4	 8789.0	...
3070030	  695.1	  582.4	 8795.0	...
3070031	  695.1	  582.4	 8799.0	...
3070032	  695.2	  582.4	 8799.0	...
3070033	  695.4	  582.3	 8798.0	...
3070034	  695.7	  582.1	 8800.0	...
3070035	  695.8	  581.9	 8799.0	...
3070036	  695.8	  581.9	 8798.0	...
3070037	  695.7	  581.9	 8795.0	...
3070038	  695.6	  581.9	 8793.0	...
3070039	  695.6	  581.8	 8791.0	...
3070040	  695.5	  581.7	 8791.0	...
3070041	  695.4	  581.7	 8792.0	...
3070042	  695.7	  581.6	 8792.0	...
3070043	  696.1	  581.6	 8791.0	...
3070044	  696.1	  581.5	 8790.0	...
3070045	  695.8	  581.4	 8792.0	...
3070046	  695.5	  581.9	 8794.0	...
3070047	  695.5	  582.5	 8796.0	...
3070048	  695.6	  582.6	 8794.0	...
3070049	  695.7	  582.1	 8792.0	...
3070050	  695.6	  581.6	 8793.0	...
3070051	  695.5	  581.7	 8794.0	...
3070052	  695.4	  581.8	 8796.0	...
3070053	  695.4	  581.9	 8796.0	...
3070054	  695.4	  581.9	 8796.0	...
3070055	  695.4	  581.8	 8796.0	...
3070056	  695.6	  581.5	 8798.0	...
3070057	  695.7	  581.1	 8799.0	...
3070058	  695.9	  581.1	 8802.0	...
3070059	  695.8	  581.4	 8803.0	...
3070060	  695.7	  581.7	 8802.0	...
3070061	  695.6	  582.0	 8800.0	...
3070062	  695.5	  581.9	 8799.0	...
3070063	  695.5	  581.8	 8796.0	...
3070064	  695.4	  581.7	 8793.0	...
3070065	  695.3	  581.7	 8790.0	...
3070066	  695.2	  581.6	 8790.0	...
3070067	  695.2	  581.5	 8790.0	...
3070068	  695.2	  581.4	 8791.0	...
3070069	  695.4	  581.5	 8791.0	...
3070070	  695.7	  581.6	 8795.0	...
3070071	  695.8	  581.2	 8797.0	...
3070072	  695.9	  580.9	 8800.0	...
3070073	  696.0	  580.5	 8802.0	...
3070074	  696.1	  580.5	 8804.0	...
3070075	  696.4	  580.5	 8806.0	...
3070076	  696.5	  580.6	 8806.0	...
3070077	  696.6	  580.8	 8806.0	...
3070078	  696.7	  581.1	 8803.0	...
3070079	  696.7	  581.4	 8801.0	...
3070080	  696.6	  581.8	 8800.0	...
3070081	  696.6	  582.0	 8802.0	...
3070082	  696.6	  582.0	 8803.0	...
3070083	  696.6	  581.8	 8802.0	...
3070084	  696.5	  581.5	 8799.0	...
3070085	  696.4	  581.5	 8797.0	...
3070086	  696.3	  581.4	 8793.0	...
MSG	3070087 0000 _ Number Off
3070087	  696.3	  581.4	 8790.0	...
3070088	  696.4	  581.4	 8790.0	...
3070089	  696.5	  581.3	 8792.0	...
3070090	  696.6	  581.3	 8795.0	...
3070091	  696.5	  581.3	 8796.0	...
3070092	  696.4	  581.1	 8796.0	...
3070093	  696.4	  580.9	 8797.0	...
3070094	  696.4	  580.9	 8797.0	...
3070095	  696.5	  581.1	 8797.0	...
3070096	  696.6	  581.4	 8796.0	...
3070097	  696.6	  581.4	 8794.0	...
3070098	  696.6	  581.4	 8793.0	...
3070099	  696.7	  581.4	 8793.0	...
3070100	  696.8	  581.2	 8794.0	...
3070101	  696.9	  581.1	 8794.0	...
3070102	  697.0	  581.0	 8795.0	...
3070103	  697.1	  581.0	 8797.0	...
3070104	  697.1	  580.9	 8798.0	...
3070105	  697.0	  580.9	 8799.0	...
3070106	  697.0	  580.8	 8797.0	...
3070107	  696.9	  580.7	 8795.0	...
3070108	  696.8	  580.9	 8794.0	...
3070109	  696.7	  581.2	 8794.0	...
3070110	  696.6	  581.4	 8797.0	...
3070111	  696.7	  581.3	 8801.0	...
3070112	  697.0	  581.1	 8802.0	...
3070113	  697.4	  580.9	 8799.0	...
3070114	  697.4	  580.9	 8797.0	...
3070115	  697.1	  580.9	 8799.0	...
3070116	  696.8	  580.8	 8801.0	...
3070117	  696.6	  580.7	 8802.0	...
3070118	  696.4	  580.7	 8802.0	...
3070119	  696.4	  580.7	 8801.0	...
3070120	  696.6	  580.6	 8800.0	...
3070121	  696.7	  580.6	 8799.0	...
3070122	  696.7	  580.5	 8798.0	...
3070123	  696.6	  580.8	 8797.0	...
3070124	  696.6	  581.0	 8799.0	...
3070125	  696.5	  581.1	 8804.0	...
3070126	  696.4	  580.7	 8809.0	...
3070127	  696.3	  580.4	 8810.0	...
3070128	  696.4	  580.7	 8809.0	...
3070129	  696.6	  581.4	 8808.0	...
3070130	  696.8	  581.7	 8810.0	...
3070131	  696.9	  581.3	 8812.0	...
3070132	  696.7	  581.1	 8808.0	...
3070133	  696.5	  581.1	 8807.0	...
3070134	  696.4	  581.2	 8804.0	...
3070135	  696.4	  581.2	 8805.0	...
3070136	  696.4	  581.2	 8805.0	...
3070137	  696.3	  581.2	 8804.0	...
3070138	  696.1	  581.1	 8804.0	...
3070139	  696.1	  581.0	 8803.0	...
3070140	  696.3	  581.0	 8803.0	...
3070141	  696.2	  581.1	 8803.0	...
3070142	  696.1	  581.2	 8803.0	...
3070143	  696.0	  581.2	 8802.0	...
3070144	  696.3	  581.2	 8802.0	...
3070145	  696.7	  581.0	 8802.0	...
3070146	  697.0	  580.8	 8804.0	...
3070147	  697.0	  580.5	 8804.0	...
3070148	  697.0	  580.4	 8804.0	...
3070149	  696.9	  580.4	 8804.0	...
3070150	  696.9	  580.4	 8804.0	...
3070151	  696.8	  580.3	 8806.0	...
3070152	  696.6	  580.3	 8808.0	...
3070153	  696.3	  580.4	 8808.0	...
3070154	  696.3	  581.0	 8806.0	...
3070155	  696.4	  581.6	 8800.0	...
3070156	  696.5	  581.8	 8796.0	...
3070157	  696.6	  581.2	 8792.0	...
3070158	  696.5	  580.6	 8791.0	...
3070159	  696.6	  580.3	 8789.0	...
3070160	  696.9	  580.3	 8788.0	...
3070161	  697.1	  580.3	 8790.0	...
3070162	  697.1	  580.3	 8794.0	...
3070163	  697.0	  580.3	 8797.0	...
3070164	  696.9	  580.3	 8797.0	...
3070165	  696.8	  580.2	 8798.0	...
3070166	  696.8	  580.1	 8799.0	...
3070167	  696.7	  580.2	 8799.0	...
3070168	  696.6	  580.4	 8799.0	...
3070169	  696.4	  580.9	 8799.0	...
3070170	  696.4	  581.2	 8799.0	...
3070171	  696.4	  581.3	 8799.0	...
3070172	  696.3	  581.3	 8799.0	...
3070173	  696.4	  581.2	 8799.0	...
3070174	  696.4	  581.3	 8800.0	...
3070175	  696.3	  581.2	 8802.0	...
3070176	  696.3	  581.1	 8804.0	...
3070177	  696.2	  580.9	 8805.0	...
3070178	  696.1	  581.0	 8804.0	...
3070179	  696.1	  581.0	 8803.0	...
3070180	  695.9	  581.0	 8803.0	...
3070181	  695.8	  580.9	 8804.0	...
3070182	  695.9	  580.8	 8805.0	...
3070183	  696.0	  580.7	 8806.0	...
3070184	  696.2	  580.7	 8808.0	...
3070185	  696.2	  580.7	 8810.0	...
3070186	  696.0	  580.7	 8814.0	...
3070187	  695.8	  580.8	 8816.0	...
3070188	  695.7	  580.9	 8817.0	...
3070189	  695.7	  580.8	 8817.0	...
3070190	  695.8	  580.6	 8817.0	...
3070191	  695.7	  580.5	 8816.0	...
3070192	  695.5	  580.5	 8816.0	...
3070193	  695.7	  580.8	 8816.0	...
3070194	  696.0	  580.9	 8815.0	...
3070195	  696.3	  581.0	 8814.0	...
3070196	  696.4	  580.9	 8814.0	...
3070197	  696.3	  580.9	 8815.0	...
3070198	  696.2	  581.0	 8816.0	...
3070199	  696.2	  581.4	 8815.0	...
3070200	  696.2	  581.8	 8813.0	...
3070201	  696.1	  581.8	 8813.0	...
3070202	  695.9	  581.5	 8814.0	...
3070203	  695.6	  581.3	 8814.0	...
3070204	  695.5	  581.3	 8814.0	...
3070205	  695.5	  581.3	 8814.0	...
3070206	  695.5	  581.2	 8813.0	...
3070207	  695.9	  581.0	 8810.0	...
3070208	  696.2	  581.1	 8808.0	...
3070209	  696.2	  581.1	 8808.0	...
3070210	  695.9	  581.2	 8810.0	...
3070211	  695.7	  581.2	 8813.0	...
3070212	  695.7	  581.1	 8812.0	...
3070213	  695.7	  581.0	 8811.0	...
3070214	  695.7	  580.9	 8810.0	...
3070215	  695.7	  580.8	 8812.0	...
3070216	  695.8	  580.9	 8813.0	...
3070217	  695.8	  581.0	 8814.0	...
3070218	  695.8	  581.0	 8814.0	...
3070219	  695.8	  581.1	 8813.0	...
3070220	  695.9	  581.1	 8812.0	...
3070221	  696.1	  581.0	 8809.0	...
3070222	  696.3	  581.1	 8806.0	...
3070223	  696.2	  581.4	 8803.0	...
3070224	  695.9	  581.6	 8807.0	...
3070225	  695.8	  581.7	 8811.0	...
3070226	  695.7	  581.7	 8815.0	...
3070227	  695.9	  581.7	 8815.0	...
3070228	  695.9	  581.5	 8816.0	...
3070229	  695.9	  581.4	 8815.0	...
3070230	  695.9	  581.2	 8814.0	...
3070231	  696.0	  581.3	 8814.0	...
3070232	  696.0	  581.4	 8813.0	...
3070233	  695.9	  581.4	 8812.0	...
3070234	  695.9	  581.4	 8811.0	...
3070235	  695.8	  581.4	 8810.0	...
3070236	  695.8	  581.5	 8810.0	...
3070237	  695.8	  581.7	 8812.0	...
3070238	  695.8	  581.8	 8815.0	...
3070239	  695.7	  581.9	 8818.0	...
3070240	  695.7	  582.0	 8821.0	...
3070241	  695.7	  581.7	 8822.0	...
3070242	  695.6	  581.4	 8823.0	...
3070243	  695.5	  581.2	 8824.0	...
3070244	  695.5	  581.2	 8824.0	...
3070245	  695.5	  581.2	 8824.0	...
3070246	  695.5	  581.2	 8820.0	...
3070247	  695.5	  581.3	 8817.0	...
3070248	  695.6	  581.6	 8814.0	...
3070249	  695.6	  582.0	 8814.0	...
3070250	  695.6	  582.4	 8814.0	...
3070251	  695.5	  582.3	 8815.0	...
3070252	  695.5	  582.3	 8817.0	...
3070253	  695.5	  582.0	 8817.0	...
3070254	  695.5	  581.8	 8819.0	...
3070255	  695.5	  581.8	 8820.0	...
3070256	  695.4	  582.2	 8821.0	...
3070257	  695.2	  582.5	 8821.0	...
3070258	  695.1	  582.6	 8820.0	...
3070259	  695.2	  582.2	 8820.0	...
3070260	  695.2	  581.7	 8819.0	...
3070261	  695.3	  581.4	 8819.0	...
3070262	  695.3	  581.4	 8819.0	...
3070263	  695.3	  581.4	 8820.0	...
3070264	  695.3	  581.4	 8821.0	...
3070265	  695.0	  581.4	 8821.0	...
3070266	  694.7	  581.5	 8821.0	...
3070267	  694.6	  581.6	 8821.0	...
3070268	  694.8	  581.6	 8820.0	...
3070269	  695.1	  581.6	 8820.0	...
3070270	  695.0	  581.6	 8819.0	...
3070271	  694.8	  581.6	 8817.0	...
3070272	  694.6	  581.6	 8814.0	...
3070273	  694.7	  581.7	 8814.0	...
3070274	  694.7	  581.8	 8816.0	...
3070275	  694.8	  581.9	 8818.0	...
3070276	  694.8	  581.8	 8817.0	...
3070277	  694.8	  581.7	 8817.0	...
3070278	  694.8	  581.6	 8817.0	...
3070279	  694.9	  581.5	 8814.0	...
3070280	  695.1	  581.4	 8811.0	...
3070281	  695.2	  581.3	 8809.0	...
3070282	  695.0	  581.1	 8810.0	...
3070283	  694.8	  580.9	 8809.0	...
3070284	  694.6	  580.8	 8806.0	...
3070285	  694.5	  580.9	 8802.0	...
3070286	  694.5	  581.0	 8801.0	...
3070287	  694.5	  580.7	 8800.0	...
3070288	  694.5	  580.4	 8800.0	...
3070289	  694.6	  580.0	 8801.0	...
3070290	  694.6	  580.0	 8801.0	...
3070291	  694.6	  580.0	 8802.0	...
3070292	  694.5	  580.1	 8804.0	...
3070293	  694.4	  580.2	 8806.0	...
3070294	  694.2	  580.0	 8806.0	...
3070295	  694.2	  579.9	 8805.0	...
3070296	  694.2	  579.9	 8804.0	...
3070297	  694.2	  580.1	 8804.0	...
3070298	  694.2	  580.3	 8802.0	...
MSG	3070299 0000 _ Number On
3070299	  693.9	  580.3	 8801.0	...
3070300	  693.8	  580.5	 8802.0	...
3070301	  693.7	  580.6	 8803.0	...
3070302	  693.7	  580.7	 8803.0	...
3070303	  693.6	  580.8	 8803.0	...
3070304	  693.6	  580.9	 8802.0	...
3070305	  693.5	  580.9	 8803.0	...
3070306	  693.4	  580.9	 8803.0	...
3070307	  693.4	  580.8	 8803.0	...
3070308	  693.3	  580.7	 8802.0	...
3070309	  693.4	  580.7	 8802.0	...
3070310	  693.5	  580.6	 8803.0	...
3070311	  693.6	  580.4	 8806.0	...
3070312	  693.5	  580.3	 8804.0	...
3070313	  693.6	  580.3	 8801.0	...
3070314	  693.6	  580.4	 8802.0	...
3070315	  693.7	  580.1	 8806.0	...
3070316	  693.6	  579.8	 8806.0	...
3070317	  693.6	  579.9	 8802.0	...
3070318	  693.5	  580.4	 8801.0	...
3070319	  693.5	  580.9	 8802.0	...
3070320	  693.4	  581.0	 8804.0	...
3070321	  693.4	  580.9	 8803.0	...
3070322	  693.2	  580.8	 8803.0	...
3070323	  693.0	  580.7	 8804.0	...
3070324	  692.9	  580.7	 8804.0	...
3070325	  692.8	  580.7	 8807.0	...
3070326	  692.8	  580.7	 8810.0	...
3070327	  692.7	  580.5	 8810.0	...
3070328	  692.5	  580.2	 8807.0	...
3070329	  692.5	  580.0	 8804.0	...
3070330	  692.6	  580.1	 8806.0	...
3070331	  692.6	  580.2	 8809.0	...
3070332	  692.7	  580.4	 8809.0	...
3070333	  692.6	  580.5	 8808.0	...
3070334	  692.5	  580.6	 8806.0	...
3070335	  692.4	  580.4	 8807.0	...
3070336	  692.4	  580.2	 8807.0	...
3070337	  692.4	  579.9	 8808.0	...
3070338	  692.4	  579.8	 8807.0	...
3070339	  692.3	  579.7	 8807.0	...
3070340	  692.4	  579.6	 8804.0	...
3070341	  692.4	  579.6	 8802.0	...
3070342	  692.5	  579.5	 8799.0	...
3070343	  692.9	  579.5	 8800.0	...
3070344	  693.3	  579.6	 8802.0	...
3070345	  693.4	  579.6	 8803.0	...
3070346	  693.2	  579.5	 8802.0	...
3070347	  693.0	  579.3	 8802.0	...
3070348	  692.9	  579.1	 8804.0	...
3070349	  692.7	  579.2	 8806.0	...
3070350	  692.6	  579.3	 8809.0	...
3070351	  692.5	  579.6	 8809.0	...
3070352	  692.3	  579.8	 8809.0	...
3070353	  692.2	  580.1	 8807.0	...
3070354	  692.0	  580.1	 8804.0	...
3070355	  692.2	  580.1	 8801.0	...
3070356	  692.3	  579.9	 8801.0	...
3070357	  692.4	  579.9	 8800.0	...
3070358	  692.3	  579.9	 8801.0	...
3070359	  692.2	  579.7	 8802.0	...
3070360	  692.1	  579.5	 8803.0	...
3070361	  692.1	  579.3	 8802.0	...
3070362	  692.1	  579.4	 8799.0	...
3070363	  692.0	  579.4	 8795.0	...
3070364	  692.0	  579.4	 8796.0	...
3070365	  692.0	  579.5	 8801.0	...
3070366	  692.2	  579.6	 8806.0	...
3070367	  692.1	  579.5	 8808.0	...
3070368	  692.0	  579.3	 8809.0	...
3070369	  691.9	  579.1	 8809.0	...
3070370	  691.8	  579.2	 8809.0	...
3070371	  691.7	  579.2	 8809.0	...
3070372	  691.7	  579.2	 8810.0	...
3070373	  691.7	  579.2	 8809.0	...
3070374	  691.8	  579.2	 8808.0	...
3070375	  691.5	  579.1	 8806.0	...
3070376	  691.3	  578.8	 8805.0	...
3070377	  691.0	  578.5	 8803.0	...
3070378	  691.0	  578.4	 8801.0	...
3070379	  691.0	  578.4	 8800.0	...
3070380	  691.0	  578.4	 8801.0	...
3070381	  691.2	  578.5	 8802.0	...
3070382	  691.5	  578.5	 8802.0	...
3070383	  691.6	  578.6	 8801.0	...
3070384	  691.4	  578.6	 8800.0	...
3070385	  691.3	  578.7	 8801.0	...
3070386	  691.6	  578.6	 8804.0	...
3070387	  692.0	  578.5	 8808.0	...
3070388	  691.9	  578.6	 8810.0	...
3070389	  691.5	  578.8	 8812.0	...
3070390	  691.1	  578.9	 8812.0	...
3070391	  691.2	  578.9	 8809.0	...
3070392	  691.3	  578.9	 8806.0	...
3070393	  691.2	  578.8	 8803.0	...
3070394	  691.0	  578.7	 8805.0	...
3070395	  690.7	  578.7	 8807.0	...
3070396	  690.8	  578.6	 8808.0	...
3070397	  691.0	  578.5	 8807.0	...
3070398	  691.2	  578.6	 8807.0	...
3070399	  690.9	  578.9	 8809.0	...
3070400	  690.7	  579.1	 8812.0	...
3070401	  690.5	  579.1	 8815.0	...
3070402	  690.5	  579.0	 8814.0	...
3070403	  690.4	  578.9	 8814.0	...
3070404	  690.3	  578.7	 8814.0	...
3070405	  690.4	  578.6	 8814.0	...
3070406	  690.6	  578.6	 8813.0	...
3070407	  690.9	  578.5	 8812.0	...
3070408	  691.0	  578.5	 8810.0	...
3070409	  691.1	  578.5	 8808.0	...
3070410	  691.1	  578.6	 8806.0	...
3070411	  691.1	  578.7	 8805.0	...
3070412	  691.2	  578.6	 8804.0	...
3070413	  691.2	  578.3	 8805.0	...
3070414	  691.1	  578.1	 8805.0	...
3070415	  690.8	  578.3	 8804.0	...
3070416	  690.6	  578.4	 8804.0	...
3070417	  690.4	  578.5	 8803.0	...
3070418	  690.4	  578.6	 8803.0	...
3070419	  690.4	  578.8	 8804.0	...
3070420	  690.5	  578.9	 8804.0	...
3070421	  690.5	  579.0	 8802.0	...
3070422	  690.7	  578.8	 8801.0	...
3070423	  690.9	  578.7	 8802.0	...
3070424	  690.8	  578.7	 8803.0	...
3070425	  690.6	  578.8	 8803.0	...
3070426	  690.2	  578.8	 8802.0	...
3070427	  690.1	  578.7	 8802.0	...
3070428	  690.1	  579.1	 8801.0	...
3070429	  690.3	  579.6	 8801.0	...
3070430	  690.5	  579.8	 8800.0	...
3070431	  690.5	  579.4	 8800.0	...
3070432	  690.5	  579.0	 8799.0	...
3070433	  690.6	  578.9	 8799.0	...
3070434	  690.7	  578.9	 8801.0	...
3070435	  690.8	  578.9	 8803.0	...
3070436	  690.8	  579.0	 8805.0	...
3070437	  690.6	  579.2	 8804.0	...
3070438	  690.5	  579.3	 8803.0	...
3070439	  690.4	  579.3	 8802.0	...
3070440	  690.4	  579.4	 8803.0	...
3070441	  690.3	  579.5	 8806.0	...
3070442	  690.2	  579.3	 8808.0	...
3070443	  690.2	  579.0	 8807.0	...
3070444	  690.3	  578.7	 8806.0	...
3070445	  690.4	  578.8	 8805.0	...
3070446	  690.4	  579.1	 8805.0	...
3070447	  690.6	  579.4	 8805.0	...
3070448	  690.7	  579.6	 8805.0	...
3070449	  690.8	  579.6	 8805.0	...
3070450	  690.8	  579.7	 8805.0	...
3070451	  690.8	  579.7	 8806.0	...
3070452	  690.8	  579.5	 8808.0	...
3070453	  690.8	  579.3	 8809.0	...
3070454	  690.7	  579.1	 8805.0	...
3070455	  690.5	  579.1	 8802.0	...
3070456	  690.4	  579.1	 8799.0	...
3070457	  690.4	  579.3	 8800.0	...
3070458	  690.6	  579.5	 8799.0	...
3070459	  690.7	  579.6	 8799.0	...
3070460	  690.7	  579.4	 8800.0	...
3070461	  690.6	  579.1	 8802.0	...
3070462	  690.6	  579.0	 8804.0	...
3070463	  690.5	  579.1	 8803.0	...
3070464	  690.4	  579.2	 8802.0	...
3070465	  690.2	  579.3	 8801.0	...
3070466	  690.1	  579.3	 8801.0	...
3070467	  689.9	  579.3	 8801.0	...
3070468	  689.8	  579.4	 8802.0	...
3070469	  689.8	  579.5	 8802.0	...
3070470	  689.9	  579.5	 8802.0	...
3070471	  690.1	  579.5	 8801.0	...
3070472	  690.2	  579.4	 8801.0	...
3070473	  690.4	  579.3	 8801.0	...
3070474	  690.3	  579.5	 8802.0	...
3070475	  690.1	  579.7	 8803.0	...
3070476	  689.9	  579.8	 8802.0	...
3070477	  689.9	  579.7	 8802.0	...
3070478	  689.9	  579.7	 8801.0	...
3070479	  689.9	  579.7	 8801.0	...
3070480	  690.3	  579.7	 8800.0	...
3070481	  690.6	  579.7	 8801.0	...
3070482	  691.0	  579.6	 8805.0	...
3070483	  691.0	  579.7	 8808.0	...
3070484	  690.7	  579.8	 8811.0	...
3070485	  690.5	  579.8	 8810.0	...
3070486	  690.2	  579.8	 8810.0	...
3070487	  690.2	  579.7	 8812.0	...
3070488	  690.0	  579.7	 8814.0	...
3070489	  689.7	  579.7	 8813.0	...
3070490	  689.5	  579.6	 8810.0	...
3070491	  689.6	  579.6	 8807.0	...
3070492	  689.7	  579.6	 8810.0	...
3070493	  689.7	  579.4	 8813.0	...
3070494	  689.8	  579.3	 8816.0	...
3070495	  689.8	  579.0	 8815.0	...
3070496	  689.9	  578.8	 8815.0	...
3070497	  689.9	  578.9	 8815.0	...
3070498	  689.9	  579.2	 8811.0	...
3070499	  689.9	  579.7	 8807.0	...
3070500	  689.9	  580.0	 8803.0	...
3070501	  689.7	  580.0	 8805.0	...
3070502	  689.5	  579.9	 8806.0	...
3070503	  689.3	  579.7	 8808.0	...
3070504	  689.2	  579.4	 8810.0	...
3070505	  689.3	  579.1	 8813.0	...
3070506	  689.4	  579.0	 8815.0	...
3070507	  689.4	  579.3	 8817.0	...
3070508	  689.4	  579.7	 8818.0	...
3070509	  689.4	  580.1	 8819.0	...
3070510	  689.3	  580.1	 8818.0	...
3070511	  689.2	  580.3	 8816.0	...
3070512	  689.3	  580.4	 8815.0	...
3070513	  689.5	  580.5	 8814.0	...
3070514	  689.7	  580.4	 8813.0	...
3070515	  689.7	  579.8	 8813.0	...
3070516	  689.6	  579.5	 8814.0	...
3070517	  689.5	  579.3	 8816.0	...
3070518	  689.4	  579.6	 8819.0	...
3070519	  689.3	  579.7	 8821.0	...
3070520	  689.3	  579.4	 8823.0	...
3070521	  689.2	  579.1	 8821.0	...
3070522	  689.2	  578.8	 8818.0	...
3070523	  689.2	  578.7	 8817.0	...
3070524	  689.2	  578.6	 8816.0	...
3070525	  689.3	  578.5	 8814.0	...
3070526	  689.2	  578.7	 8816.0	...
3070527	  689.2	  578.8	 8820.0	...
3070528	  689.2	  579.0	 8825.0	...
3070529	  689.3	  578.9	 8825.0	...
3070530	  689.4	  578.9	 8822.0	...
3070531	  689.7	  579.0	 8820.0	...
3070532	  689.8	  579.2	 8817.0	...
3070533	  689.9	  579.4	 8817.0	...
3070534	  689.8	  579.6	 8818.0	...
3070535	  689.7	  579.6	 8819.0	...
3070536	  689.5	  579.6	 8820.0	...
3070537	  689.4	  579.5	 8820.0	...
3070538	  689.4	  579.3	 8822.0	...
3070539	  689.4	  579.1	 8823.0	...
3070540	  689.4	  579.1	 8825.0	...
3070541	  689.4	  579.3	 8826.0	...
3070542	  689.4	  579.4	 8828.0	...
3070543	  689.6	  579.6	 8824.0	...
3070544	  689.7	  579.5	 8820.0	...
3070545	  689.7	  579.4	 8816.0	...
3070546	  689.6	  579.3	 8816.0	...
3070547	  689.6	  579.4	 8816.0	...
3070548	  689.4	  579.5	 8816.0	...
3070549	  689.2	  579.5	 8816.0	...
3070550	  689.0	  579.5	 8816.0	...
3070551	  689.0	  579.4	 8817.0	...
3070552	  689.1	  579.4	 8818.0	...
3070553	  689.3	  579.4	 8819.0	...
3070554	  689.4	  579.5	 8819.0	...
3070555	  689.4	  579.6	 8817.0	...
3070556	  689.4	  579.6	 8817.0	...
3070557	  689.3	  579.8	 8816.0	...
3070558	  689.4	  579.9	 8817.0	...
3070559	  689.5	  580.1	 8817.0	...
3070560	  689.5	  580.1	 8819.0	...
3070561	  689.4	  580.1	 8821.0	...
3070562	  689.2	  579.8	 8822.0	...
3070563	  689.1	  579.4	 8825.0	...
3070564	  689.0	  579.0	 8827.0	...
3070565	  689.0	  579.0	 8829.0	...
3070566	  689.1	  579.2	 8825.0	...
3070567	  689.2	  579.4	 8821.0	...
3070568	  689.2	  579.6	 8817.0	...
3070569	  689.1	  579.7	 8817.0	...
3070570	  689.0	  579.8	 8818.0	...
3070571	  689.0	  579.9	 8818.0	...
3070572	  689.0	  580.0	 8821.0	...
3070573	  689.2	  579.9	 8823.0	...
3070574	  689.3	  579.6	 8825.0	...
3070575	  689.5	  579.4	 8825.0	...
3070576	  689.7	  579.4	 8825.0	...
3070577	  689.7	  579.6	 8825.0	...
3070578	  689.5	  579.8	 8824.0	...
3070579	  689.4	  579.9	 8823.0	...
3070580	  689.4	  580.0	 8825.0	...
3070581	  689.3	  580.1	 8826.0	...
3070582	  689.3	  580.1	 8827.0	...
3070583	  689.3	  580.0	 8828.0	...
3070584	  689.2	  580.0	 8829.0	...
3070585	  689.2	  579.9	 8829.0	...
3070586	  689.3	  580.1	 8828.0	...
3070587	  689.5	  580.3	 8827.0	...
3070588	  689.6	  580.3	 8830.0	...
3070589	  689.5	  580.0	 8833.0	...
3070590	  689.4	  579.8	 8836.0	...
3070591	  689.3	  579.6	 8835.0	...
3070592	  689.4	  579.5	 8832.0	...
3070593	  689.4	  579.4	 8829.0	...
3070594	  689.3	  579.3	 8826.0	...
3070595	  689.2	  579.3	 8826.0	...
3070596	  689.1	  579.6	 8826.0	...
3070597	  689.0	  579.8	 8827.0	...
3070598	  689.0	  580.3	 8827.0	...
3070599	  689.2	  580.5	 8829.0	...
3070600	  689.4	  580.5	 8830.0	...
3070601	  689.6	  580.3	 8828.0	...
3070602	  689.6	  580.2	 8826.0	...
MSG	3070603 0000 _ Number Off
3070603	  689.6	  580.0	 8824.0	...
3070604	  689.6	  579.9	 8825.0	...
3070605	  689.6	  579.7	 8827.0	...
3070606	  689.6	  579.6	 8826.0	...
3070607	  689.6	  579.6	 8826.0	...
3070608	  689.4	  580.0	 8824.0	...
3070609	  689.2	  580.4	 8823.0	...
3070610	  689.0	  580.8	 8818.0	...
3070611	  689.0	  580.7	 8814.0	...
3070612	  689.0	  580.6	 8817.0	...
3070613	  688.9	  580.6	 8822.0	...
3070614	  688.9	  580.7	 8828.0	...
3070615	  689.1	  580.7	 8827.0	...
3070616	  689.3	  580.7	 8827.0	...
3070617	  689.4	  580.6	 8827.0	...
3070618	  689.7	  580.4	 8826.0	...
3070619	  689.9	  580.3	 8826.0	...
3070620	  690.0	  580.2	 8826.0	...
3070621	  690.1	  580.2	 8826.0	...
3070622	  690.0	  580.3	 8826.0	...
3070623	  689.8	  580.2	 8825.0	...
3070624	  689.7	  580.2	 8825.0	...
3070625	  689.6	  580.2	 8825.0	...
3070626	  689.6	  580.3	 8827.0	...
3070627	  689.7	  580.5	 8829.0	...
3070628	  689.7	  580.6	 8833.0	...
3070629	  689.8	  580.6	 8835.0	...
3070630	  690.0	  580.5	 8836.0	...
3070631	  690.3	  580.5	 8834.0	...
3070632	  690.6	  580.4	 8832.0	...
3070633	  690.5	  580.0	 8834.0	...
3070634	  690.1	  579.7	 8837.0	...
3070635	  689.8	  579.8	 8841.0	...
3070636	  689.9	  580.2	 8842.0	...
3070637	  690.0	  580.8	 8842.0	...
3070638	  690.0	  580.7	 8843.0	...
3070639	  690.0	  580.5	 8845.0	...
3070640	  690.2	  580.3	 8847.0	...
3070641	  690.3	  580.0	 8849.0	...
3070642	  690.6	  579.9	 8851.0	...
3070643	  690.8	  579.8	 8852.0	...
3070644	  690.8	  579.8	 8853.0	...
3070645	  690.7	  579.9	 8852.0	...
3070646	  690.5	  579.9	 8847.0	...
3070647	  690.4	  579.8	 8843.0	...
3070648	  690.4	  579.8	 8842.0	...
3070649	  690.4	  579.7	 8845.0	...
3070650	  690.4	  579.7	 8845.0	...
3070651	  690.4	  579.7	 8843.0	...
3070652	  690.4	  579.7	 8839.0	...
3070653	  690.4	  579.8	 8838.0	...
3070654	  690.7	  579.8	 8836.0	...
3070655	  690.8	  580.0	 8836.0	...
3070656	  691.0	  580.0	 8837.0	...
3070657	  690.8	  579.8	 8839.0	...
3070658	  690.7	  579.5	 8840.0	...
3070659	  690.5	  579.2	 8841.0	...
3070660	  690.6	  579.2	 8841.0	...
3070661	  690.7	  579.2	 8841.0	...
3070662	  690.9	  579.3	 8840.0	...
3070663	  691.1	  579.4	 8840.0	...
3070664	  691.2	  579.5	 8840.0	...
3070665	  691.1	  579.4	 8840.0	...
3070666	  691.1	  579.2	 8840.0	...
3070667	  691.1	  579.1	 8843.0	...
3070668	  691.1	  578.9	 8846.0	...
3070669	  691.0	  578.8	 8849.0	...
3070670	  691.0	  578.6	 8849.0	...
3070671	  691.1	  578.5	 8849.0	...
3070672	  691.0	  578.5	 8849.0	...
3070673	  690.7	  578.5	 8849.0	...
3070674	  690.4	  578.5	 8848.0	...
3070675	  690.6	  578.5	 8848.0	...
3070676	  691.1	  578.4	 8848.0	...
3070677	  691.6	  578.2	 8851.0	...
3070678	  691.7	  578.0	 8853.0	...
3070679	  691.5	  578.0	 8858.0	...
3070680	  691.4	  578.0	 8859.0	...
3070681	  691.4	  578.0	 8859.0	...
3070682	  691.3	  578.0	 8858.0	...
3070683	  691.3	  577.9	 8857.0	...
3070684	  691.3	  577.9	 8858.0	...
3070685	  691.3	  578.1	 8860.0	...
3070686	  691.5	  578.3	 8860.0	...
3070687	  691.5	  578.4	 8860.0	...
3070688	  691.6	  578.4	 8862.0	...
3070689	  691.6	  578.1	 8864.0	...
3070690	  691.5	  577.8	 8866.0	...
3070691	  691.3	  577.5	 8867.0	...
3070692	  691.1	  577.5	 8868.0	...
3070693	  691.1	  577.6	 8868.0	...
3070694	  691.1	  577.7	 8868.0	...
3070695	  691.0	  577.8	 8865.0	...
3070696	  690.9	  577.9	 8862.0	...
3070697	  691.0	  577.9	 8859.0	...
3070698	  691.1	  577.9	 8859.0	...
3070699	  691.2	  578.0	 8859.0	...
3070700	  691.2	  578.1	 8860.0	...
3070701	  691.3	  578.3	 8862.0	...
3070702	  691.3	  578.3	 8864.0	...
3070703	  691.3	  578.3	 8865.0	...
3070704	  691.3	  578.2	 8868.0	...
3070705	  691.3	  578.2	 8872.0	...
3070706	  691.3	  578.1	 8875.0	...
3070707	  691.3	  578.0	 8875.0	...
3070708	  691.4	  578.0	 8872.0	...
3070709	  691.5	  578.0	 8871.0	...
3070710	  691.4	  578.2	 8869.0	...
3070711	  691.2	  578.4	 8870.0	...
3070712	  691.0	  578.5	 8869.0	...
3070713	  690.9	  578.5	 8870.0	...
3070714	  690.9	  578.6	 8871.0	...
3070715	  690.9	  578.7	 8872.0	...
3070716	  691.0	  578.8	 8871.0	...
3070717	  691.1	  578.6	 8868.0	...
3070718	  691.1	  578.2	 8866.0	...
3070719	  691.1	  577.9	 8865.0	...
3070720	  691.2	  577.8	 8868.0	...
3070721	  691.2	  577.8	 8870.0	...
3070722	  691.3	  577.8	 8870.0	...
3070723	  691.3	  577.7	 8871.0	...
3070724	  691.5	  577.6	 8871.0	...
3070725	  691.7	  577.6	 8870.0	...
3070726	  691.9	  577.6	 8870.0	...
3070727	  692.0	  577.6	 8870.0	...
3070728	  692.1	  577.5	 8871.0	...
3070729	  692.2	  577.6	 8872.0	...
3070730	  692.3	  577.6	 8871.0	...
3070731	  692.4	  577.7	 8870.0	...
3070732	  692.4	  577.6	 8868.0	...
3070733	  692.5	  577.6	 8867.0	...
3070734	  692.6	  577.5	 8866.0	...
3070735	  692.6	  577.4	 8866.0	...
3070736	  692.6	  577.4	 8867.0	...
3070737	  692.7	  577.4	 8867.0	...
3070738	  692.7	  577.4	 8867.0	...
3070739	  692.7	  577.5	 8867.0	...
3070740	  692.7	  577.6	 8869.0	...
3070741	  692.8	  577.6	 8871.0	...
3070742	  692.9	  577.7	 8873.0	...
3070743	  692.9	  577.8	 8873.0	...
3070744	  692.8	  577.4	 8873.0	...
3070745	  692.8	  576.9	 8873.0	...
3070746	  692.9	  576.5	 8873.0	...
3070747	  692.9	  576.6	 8873.0	...
3070748	  693.0	  576.5	 8873.0	...
3070749	  693.1	  576.5	 8872.0	...
3070750	  693.3	  576.4	 8871.0	...
3070751	  693.3	  576.8	 8871.0	...
3070752	  693.2	  577.1	 8871.0	...
3070753	  693.1	  577.5	 8871.0	...
3070754	  693.1	  577.6	 8870.0	...
3070755	  693.3	  577.6	 8870.0	...
3070756	  693.4	  577.7	 8867.0	...
3070757	  693.4	  577.8	 8866.0	...
3070758	  693.3	  577.9	 8864.0	...
3070759	  693.3	  577.8	 8867.0	...
3070760	  693.3	  577.8	 8869.0	...
3070761	  693.6	  577.8	 8871.0	...
3070762	  693.9	  577.9	 8871.0	...
3070763	  694.2	  577.9	 8871.0	...
3070764	  694.2	  577.9	 8872.0	...
3070765	  694.2	  578.0	 8871.0	...
3070766	  694.1	  578.1	 8871.0	...
3070767	  694.0	  578.2	 8870.0	...
3070768	  693.9	  578.2	 8870.0	...
3070769	  694.0	  578.2	 8873.0	...
3070770	  694.1	  578.2	 8876.0	...
3070771	  694.1	  578.2	 8876.0	...
3070772	  693.9	  578.2	 8873.0	...
3070773	  693.8	  578.3	 8870.0	...
3070774	  693.8	  578.2	 8869.0	...
3070775	  693.8	  577.7	 8874.0	...
3070776	  694.0	  577.2	 8880.0	...
3070777	  694.1	  576.7	 8886.0	...
3070778	  694.3	  576.7	 8886.0	...
3070779	  694.3	  576.6	 8885.0	...
3070780	  693.9	  576.4	 8885.0	...
3070781	  693.6	  576.6	 8883.0	...
3070782	  693.3	  576.8	 8882.0	...
3070783	  693.2	  577.1	 8880.0	...
3070784	  693.0	  577.0	 8880.0	...
3070785	  692.9	  576.9	 8880.0	...
3070786	  692.8	  576.7	 8881.0	...
3070787	  692.8	  576.6	 8883.0	...
3070788	  692.7	  576.6	 8885.0	...
3070789	  692.7	  576.7	 8886.0	...
3070790	  692.8	  576.7	 8887.0	...
3070791	  692.9	  576.8	 8889.0	...
3070792	  693.2	  577.0	 8890.0	...
3070793	  693.5	  577.2	 8890.0	...
3070794	  693.6	  577.3	 8890.0	...
3070795	  693.8	  577.2	 8894.0	...
3070796	  693.9	  576.9	 8899.0	...
3070797	  694.0	  576.7	 8904.0	...
3070798	  693.8	  576.7	 8901.0	...
3070799	  693.6	  576.7	 8897.0	...
3070800	  693.5	  576.8	 8892.0	...
3070801	  693.5	  576.8	 8896.0	...
3070802	  693.5	  576.7	 8900.0	...
3070803	  693.6	  576.5	 8906.0	...
3070804	  693.6	  576.7	 8907.0	...
3070805	  693.5	  577.0	 8907.0	...
3070806	  693.4	  577.5	 8906.0	...
3070807	  693.4	  577.8	 8905.0	...
3070808	  693.2	  578.1	 8905.0	...
3070809	  693.1	  578.3	 8905.0	...
3070810	  693.0	  578.3	 8905.0	...
3070811	  693.1	  578.3	 8906.0	...
3070812	  693.2	  578.4	 8905.0	...
3070813	  693.4	  578.5	 8902.0	...
MSG	3070814 0000 _ Number On
3070814	  693.6	  578.5	 8898.0	...
3070815	  693.6	  578.3	 8899.0	...
3070816	  693.6	  577.8	 8901.0	...
3070817	  693.6	  577.3	 8902.0	...
3070818	  693.6	  576.9	 8901.0	...
3070819	  694.0	  576.9	 8903.0	...
3070820	  694.4	  576.9	 8909.0	...
3070821	  694.8	  576.9	 8915.0	...
3070822	  695.0	  577.0	 8919.0	...
3070823	  695.1	  577.0	 8919.0	...
3070824	  695.1	  576.4	 8920.0	...
3070825	  694.8	  575.8	 8920.0	...
3070826	  694.6	  575.3	 8919.0	...
3070827	  694.2	  575.5	 8918.0	...
3070828	  694.1	  575.6	 8918.0	...
3070829	  693.9	  575.5	 8919.0	...
3070830	  693.8	  575.2	 8921.0	...
3070831	  694.1	  575.2	 8922.0	...
3070832	  694.4	  575.5	 8924.0	...
3070833	  694.8	  575.8	 8924.0	...
3070834	  694.9	  576.0	 8925.0	...
3070835	  695.1	  576.2	 8925.0	...
3070836	  695.2	  576.2	 8925.0	...
3070837	  695.1	  576.2	 8925.0	...
3070838	  695.0	  576.1	 8926.0	...
3070839	  695.3	  576.0	 8926.0	...
3070840	  695.6	  575.9	 8926.0	...
3070841	  695.6	  576.3	 8926.0	...
3070842	  695.3	  576.8	 8926.0	...
3070843	  695.2	  577.3	 8926.0	...
3070844	  695.4	  577.2	 8927.0	...
3070845	  695.5	  577.2	 8927.0	...
3070846	  695.4	  577.2	 8927.0	...
3070847	  695.3	  577.2	 8928.0	...
3070848	  695.3	  577.0	 8928.0	...
3070849	  695.3	  576.9	 8928.0	...
3070850	  695.2	  576.6	 8928.0	...
3070851	  695.1	  576.5	 8927.0	...
3070852	  695.0	  576.4	 8928.0	...
3070853	  695.0	  576.3	 8930.0	...
3070854	  695.1	  576.2	 8929.0	...
3070855	  695.1	  576.1	 8926.0	...
3070856	  695.1	  576.0	 8925.0	...
3070857	  695.0	  576.0	 8925.0	...
3070858	  695.2	  575.9	 8926.0	...
3070859	  695.4	  575.7	 8925.0	...
3070860	  695.4	  575.6	 8924.0	...
3070861	  695.2	  575.6	 8922.0	...
3070862	  695.1	  575.6	 8922.0	...
3070863	  695.2	  575.7	 8924.0	...
3070864	  695.4	  575.6	 8926.0	...
3070865	  695.5	  575.6	 8928.0	...
3070866	  695.7	  575.5	 8928.0	...
3070867	  695.8	  575.4	 8928.0	...
3070868	  695.9	  575.3	 8929.0	...
3070869	  695.9	  575.3	 8933.0	...
3070870	  695.8	  575.4	 8938.0	...
3070871	  695.7	  575.4	 8939.0	...
3070872	  695.6	  575.3	 8937.0	...
3070873	  695.6	  575.2	 8935.0	...
3070874	  695.7	  575.4	 8935.0	...
3070875	  695.6	  575.6	 8934.0	...
3070876	  695.5	  575.8	 8934.0	...
3070877	  695.5	  575.6	 8939.0	...
3070878	  695.6	  575.5	 8943.0	...
3070879	  695.6	  575.5	 8946.0	...
3070880	  695.6	  575.4	 8944.0	...
3070881	  695.7	  575.3	 8941.0	...
3070882	  695.8	  575.3	 8941.0	...
3070883	  696.0	  575.1	 8942.0	...
3070884	  695.9	  575.0	 8942.0	...
3070885	  695.5	  574.9	 8942.0	...
3070886	  695.3	  574.8	 8941.0	...
3070887	  695.4	  574.6	 8940.0	...
3070888	  695.5	  574.5	 8941.0	...
3070889	  695.5	  574.6	 8941.0	...
3070890	  695.6	  574.7	 8941.0	...
3070891	  695.7	  574.8	 8942.0	...
3070892	  695.9	  574.8	 8941.0	...
3070893	  696.1	  574.8	 8940.0	...
3070894	  696.3	  575.0	 8939.0	...
3070895	  696.4	  575.0	 8939.0	...
3070896	  696.4	  575.1	 8940.0	...
3070897	  696.5	  575.1	 8941.0	...
3070898	  696.6	  575.0	 8941.0	...
3070899	  696.6	  574.9	 8940.0	...
3070900	  696.6	  574.8	 8939.0	...
3070901	  696.6	  574.8	 8939.0	...
3070902	  696.5	  574.8	 8939.0	...
3070903	  696.5	  574.8	 8938.0	...
3070904	  696.4	  574.7	 8940.0	...
3070905	  696.4	  574.6	 8942.0	...
3070906	  696.3	  574.4	 8944.0	...
3070907	  696.3	  574.3	 8946.0	...
3070908	  696.3	  574.2	 8948.0	...
3070909	  696.3	  574.1	 8949.0	...
3070910	  696.3	  574.2	 8948.0	...
3070911	  696.3	  574.3	 8948.0	...
3070912	  696.3	  574.3	 8949.0	...
3070913	  696.3	  574.2	 8950.0	...
3070914	  696.3	  574.1	 8950.0	...
3070915	  696.3	  574.2	 8950.0	...
3070916	  696.3	  574.3	 8950.0	...
3070917	  696.1	  574.4	 8950.0	...
3070918	  696.0	  574.2	 8950.0	...
3070919	  696.0	  574.1	 8950.0	...
3070920	  696.0	  573.9	 8950.0	...
3070921	  696.2	  573.9	 8950.0	...
3070922	  696.4	  574.0	 8949.0	...
3070923	  696.6	  574.0	 8948.0	...
3070924	  696.7	  573.9	 8952.0	...
3070925	  696.8	  573.8	 8956.0	...
3070926	  696.9	  573.6	 8958.0	...
3070927	  696.9	  573.7	 8955.0	...
3070928	  696.5	  573.8	 8949.0	...
3070929	  696.1	  573.4	 8945.0	...
3070930	  695.8	  573.0	 8944.0	...
3070931	  695.9	  572.5	 8947.0	...
3070932	  696.1	  572.4	 8950.0	...
3070933	  696.3	  572.3	 8952.0	...
3070934	  696.6	  572.2	 8954.0	...
3070935	  696.7	  572.3	 8955.0	...
3070936	  696.5	  572.5	 8955.0	...
3070937	  696.2	  572.6	 8954.0	...
3070938	  695.8	  572.7	 8954.0	...
3070939	  695.7	  572.8	 8953.0	...
3070940	  695.7	  572.9	 8953.0	...
3070941	  696.1	  573.0	 8953.0	...
3070942	  696.4	  573.0	 8953.0	...
3070943	  696.6	  573.1	 8954.0	...
3070944	  696.2	  573.1	 8955.0	...
3070945	  695.8	  572.9	 8953.0	...
3070946	  695.5	  572.7	 8949.0	...
3070947	  695.6	  572.6	 8945.0	...
3070948	  695.7	  572.7	 8944.0	...
3070949	  695.7	  572.9	 8944.0	...
3070950	  695.4	  572.9	 8945.0	...
3070951	  695.1	  572.8	 8945.0	...
3070952	  695.2	  572.8	 8944.0	...
3070953	  695.4	  572.7	 8944.0	...
3070954	  695.7	  572.5	 8946.0	...
3070955	  695.8	  572.4	 8949.0	...
3070956	  695.9	  572.4	 8952.0	...
3070957	  696.1	  572.5	 8951.0	...
3070958	  696.2	  572.3	 8952.0	...
3070959	  696.2	  572.2	 8954.0	...
3070960	  696.2	  572.1	 8956.0	...
3070961	  696.1	  572.0	 8957.0	...
3070962	  696.0	  572.0	 8958.0	...
3070963	  696.1	  572.0	 8961.0	...
3070964	  696.2	  572.2	 8964.0	...
3070965	  696.3	  572.4	 8962.0	...
3070966	  696.3	  572.8	 8958.0	...
3070967	  696.3	  573.0	 8954.0	...
3070968	  696.2	  573.2	 8952.0	...
3070969	  696.2	  572.7	 8955.0	...
3070970	  696.2	  572.2	 8959.0	...
3070971	  695.8	  571.8	 8964.0	...
3070972	  695.5	  572.0	 8964.0	...
3070973	  695.1	  572.2	 8963.0	...
3070974	  695.3	  572.0	 8962.0	...
3070975	  695.5	  571.9	 8961.0	...
3070976	  695.7	  571.8	 8961.0	...
3070977	  695.7	  571.9	 8959.0	...
3070978	  695.7	  571.6	 8957.0	...
3070979	  695.7	  571.3	 8955.0	...
3070980	  695.7	  571.0	 8954.0	...
3070981	  695.8	  571.1	 8954.0	...
3070982	  695.8	  571.3	 8954.0	...
3070983	  695.8	  571.4	 8954.0	...
3070984	  695.8	  571.6	 8953.0	...
3070985	  695.7	  571.6	 8951.0	...
3070986	  695.2	  571.4	 8950.0	...
3070987	  694.6	  571.1	 8950.0	...
3070988	  694.4	  570.9	 8949.0	...
3070989	  694.8	  570.8	 8948.0	...
3070990	  695.2	  570.7	 8948.0	...
3070991	  695.1	  570.7	 8947.0	...
3070992	  695.1	  570.6	 8948.0	...
3070993	  695.0	  570.6	 8946.0	...
3070994	  694.9	  570.7	 8943.0	...
3070995	  695.0	  570.7	 8939.0	...
3070996	  695.1	  570.7	 8938.0	...
3070997	  695.3	  570.4	 8942.0	...
3070998	  695.3	  570.0	 8947.0	...
3070999	  695.4	  569.6	 8952.0	...
3071000	  695.4	  569.4	 8952.0	...
3071001	  695.4	  569.4	 8951.0	...
3071002	  695.2	  569.4	 8949.0	...
3071003	  695.1	  569.7	 8948.0	...
3071004	  694.9	  570.2	 8947.0	...
3071005	  695.0	  570.5	 8947.0	...
3071006	  695.1	  570.6	 8948.0	...
3071007	  695.2	  570.4	 8948.0	...
3071008	  694.9	  570.3	 8948.0	...
3071009	  694.6	  570.0	 8948.0	...
3071010	  694.5	  569.7	 8948.0	...
3071011	  694.7	  569.4	 8948.0	...
3071012	  694.8	  569.3	 8948.0	...
3071013	  694.7	  569.4	 8947.0	...
3071014	  694.5	  569.6	 8948.0	...
3071015	  694.4	  569.8	 8948.0	...
3071016	  694.3	  569.8	 8947.0	...
3071017	  694.3	  569.9	 8946.0	...
3071018	  694.3	  569.9	 8945.0	...
3071019	  694.3	  570.0	 8945.0	...
3071020	  694.3	  570.1	 8946.0	...
3071021	  694.4	  570.2	 8946.0	...
3071022	  694.5	  570.3	 8945.0	...
3071023	  694.6	  570.3	 8943.0	...
3071024	  694.8	  570.0	 8941.0	...
3071025	  695.0	  569.8	 8940.0	...
3071026	  694.7	  569.3	 8939.0	...
3071027	  694.3	  569.1	 8939.0	...
3071028	  693.9	  568.9	 8938.0	...
3071029	  693.9	  568.9	 8937.0	...
3071030	  693.7	  569.0	 8934.0	...
3071031	  693.6	  569.3	 8933.0	...
3071032	  693.5	  569.7	 8932.0	...
3071033	  693.5	  570.1	 8933.0	...
3071034	  693.4	  570.2	 8934.0	...
3071035	  693.4	  569.8	 8937.0	...
3071036	  693.3	  569.4	 8939.0	...
3071037	  693.3	  569.4	 8941.0	...
3071038	  693.4	  569.6	 8941.0	...
3071039	  693.5	  569.9	 8941.0	...
3071040	  693.5	  569.8	 8942.0	...
3071041	  693.5	  569.8	 8943.0	...
3071042	  693.4	  569.7	 8941.0	...
3071043	  693.4	  569.7	 8938.0	...
3071044	  693.4	  569.4	 8935.0	...
3071045	  693.4	  569.2	 8935.0	...
3071046	  693.2	  569.0	 8932.0	...
3071047	  692.9	  569.0	 8929.0	...
3071048	  692.6	  568.9	 8926.0	...
3071049	  692.6	  568.8	 8925.0	...
3071050	  692.7	  568.8	 8925.0	...
3071051	  692.7	  568.9	 8925.0	...
3071052	  692.6	  569.0	 8927.0	...
3071053	  692.5	  569.0	 8927.0	...
3071054	  692.3	  569.0	 8926.0	...
3071055	  692.2	  569.1	 8925.0	...
3071056	  692.2	  569.2	 8926.0	...
3071057	  692.2	  569.3	 8926.0	...
3071058	  692.1	  569.3	 8925.0	...
3071059	  692.1	  569.4	 8924.0	...
3071060	  692.0	  569.4	 8926.0	...
3071061	  692.0	  569.3	 8929.0	...
3071062	  692.0	  569.2	 8933.0	...
3071063	  691.9	  569.1	 8934.0	...
3071064	  692.0	  569.3	 8936.0	...
3071065	  692.2	  569.5	 8936.0	...
3071066	  692.4	  569.7	 8935.0	...
3071067	  692.4	  569.8	 8934.0	...
3071068	  692.3	  569.8	 8931.0	...
3071069	  692.3	  569.6	 8927.0	...
3071070	  692.2	  569.5	 8923.0	...
3071071	  692.3	  569.4	 8923.0	...
3071072	  692.3	  569.3	 8923.0	...
3071073	  692.1	  569.1	 8922.0	...
3071074	  691.8	  568.8	 8922.0	...
3071075	  691.5	  568.6	 8923.0	...
3071076	  691.3	  568.4	 8924.0	...
3071077	  691.4	  568.2	 8925.0	...
3071078	  691.4	  567.9	 8926.0	...
3071079	  691.4	  568.0	 8926.0	...
3071080	  691.3	  568.1	 8925.0	...
3071081	  691.2	  568.1	 8922.0	...
3071082	  691.1	  568.1	 8919.0	...
3071083	  691.0	  568.1	 8917.0	...
3071084	  691.0	  568.1	 8916.0	...
3071085	  691.2	  568.1	 8912.0	...
3071086	  691.4	  568.1	 8909.0	...
3071087	  691.4	  568.1	 8906.0	...
3071088	  691.4	  567.8	 8905.0	...
3071089	  691.4	  567.4	 8905.0	...
3071090	  691.5	  567.0	 8903.0	...
3071091	  691.4	  567.0	 8902.0	...
3071092	  691.1	  566.9	 8901.0	...
3071093	  690.8	  566.7	 8900.0	...
3071094	  690.8	  566.4	 8900.0	...
3071095	  690.7	  566.1	 8898.0	...
3071096	  690.7	  566.1	 8896.0	...
3071097	  690.7	  566.3	 8894.0	...
3071098	  690.9	  566.0	 8893.0	...
3071099	  691.1	  565.3	 8893.0	...
3071100	  691.3	  564.6	 8893.0	...
3071101	  691.3	  564.4	 8891.0	...
3071102	  691.2	  564.3	 8889.0	...
3071103	  691.2	  564.2	 8886.0	...
3071104	  691.1	  564.1	 8885.0	...
3071105	  691.0	  564.1	 8884.0	...
3071106	  690.9	  564.1	 8885.0	...
3071107	  690.7	  563.5	 8885.0	...
3071108	  690.7	  562.9	 8884.0	...
3071109	  690.7	  562.3	 8883.0	...
3071110	  690.7	  561.8	 8881.0	...
3071111	  690.8	  561.0	 8878.0	...
3071112	  690.9	  560.0	 8875.0	...
3071113	  690.8	  559.4	 8875.0	...
3071114	  690.5	  558.8	 8873.0	...
3071115	  690.3	  558.1	 8870.0	...
3071116	  690.3	  557.1	 8868.0	...
MSG	3071117 0000 _ Number Off
3071117	  690.2	  556.0	 8862.0	...
3071118	  690.0	  555.0	 8858.0	...
3071119	  689.7	  554.0	 8854.0	...
3071120	  689.6	  553.4	 8853.0	...
3071121	  689.6	  552.4	 8846.0	...
3071122	  689.7	  551.7	 8838.0	...
3071123	  689.8	  551.1	 8830.0	...
3071124	  689.8	  551.0	 8827.0	...
3071125	  689.9	  550.2	 8823.0	...
3071126	  690.0	  549.4	 8819.0	...
3071127	  690.0	  548.7	 8816.0	...
3071128	  690.1	  548.6	 8811.0	...
3071129	  690.1	  548.5	 8807.0	...
3071130	  690.3	  548.1	 8803.0	...
3071131	  690.4	  547.6	 8804.0	...
3071132	  690.6	  547.2	 8804.0	...
3071133	  690.6	  546.6	 8798.0	...
3071134	  690.6	  545.9	 8793.0	...
3071135	  690.6	  544.7	 8789.0	...
3071136	  690.4	  544.1	 8791.0	...
3071137	  690.3	  543.3	 8789.0	...
3071138	  690.1	  542.6	 8784.0	...
3071139	  690.1	  542.0	 8776.0	...
3071140	  690.1	  540.7	 8773.0	...
3071141	  690.0	  539.6	 8767.0	...
3071142	  690.0	  538.4	 8765.0	...
3071143	  689.9	  538.2	 8764.0	...
3071144	  689.8	  538.0	 8758.0	...
3071145	  690.1	  538.1	 8749.0	...
3071146	  690.4	  538.1	 8740.0	...
3071147	  690.8	  537.9	 8737.0	...
3071148	  691.1	  537.7	 8738.0	...
3071149	  691.4	  537.5	 8738.0	...
3071150	  691.5	  537.5	 8735.0	...
3071151	  691.4	  537.6	 8726.0	...
3071152	  691.4	  537.8	 8718.0	...
3071153	  691.6	  538.1	 8710.0	...
3071154	  691.7	  538.7	 8704.0	...
3071155	  691.8	  540.4	 8696.0	...
3071156	  691.7	  542.4	 8684.0	...
3071157	  691.6	  543.9	 8675.0	...
3071158	  691.5	  545.0	 8669.0	...
3071159	  691.7	  546.9	 8661.0	...
3071160	  692.0	  549.2	 8653.0	...
3071161	  692.1	  550.6	 8645.0	...
3071162	  692.2	  551.2	 8641.0	...
3071163	  692.1	  551.3	 8637.0	...
3071164	  691.9	  551.3	 8632.0	...
3071165	  691.6	  549.7	 8637.0	...
3071166	  691.5	  548.1	 8644.0	...
3071167	  691.4	  546.6	 8650.0	...
EFIX R   3067512	3071167	3656	  691.4	  578.3	   8769
SSACC R  3071168
3071168	  691.4	  546.6	 8651.0	...
3071169	  691.3	  545.9	 8649.0	...
3071170	  691.3	  545.1	 8646.0	...
3071171	  691.4	  544.4	 8644.0	...
3071172	  691.6	  544.5	 8640.0	...
3071173	  691.9	  546.1	 8633.0	...
3071174	  692.5	  549.2	 8622.0	...
3071175	  693.2	  554.7	 8600.0	...
3071176	  694.2	  561.8	 8572.0	...
3071177	  696.0	  572.0	 8532.0	...
3071178	  699.1	  583.5	 8496.0	...
3071179	  702.3	  596.3	 8455.0	...
3071180	  704.8	  609.3	 8418.0	...
3071181	  707.1	  624.1	 8372.0	...
3071182	  710.0	  640.0	 8323.0	...
3071183	  713.5	  657.1	 8266.0	...
3071184	  717.1	  674.1	 8214.0	...
3071185	  720.5	  692.6	 8154.0	...
3071186	  723.3	  711.0	 8091.0	...
3071187	  727.1	  731.0	 8020.0	...
3071188	  731.3	  751.6	 7944.0	...
3071189	  736.7	  772.7	 7869.0	...
3071190	  741.4	  794.8	 7782.0	...
3071191	  746.4	  815.5	 7703.0	...
3071192	  751.1	  837.2	 7618.0	...
3071193	  755.7	  858.2	 7537.0	...
3071194	  760.4	  879.9	 7452.0	...
3071195	  764.9	  901.8	 7363.0	...
3071196	  769.2	  923.5	 7272.0	...
3071197	  773.6	  945.8	 7186.0	...
3071198	  779.5	  969.3	 7093.0	...
3071199	  786.0	  993.8	 7000.0	...
3071200	  792.5	 1018.1	 6903.0	...
3071201	  799.9	 1041.3	 6812.0	...
3071202	  808.0	 1065.8	 6721.0	...
3071203	  818.2	 1092.0	 6613.0	...
3071204	  828.5	 1119.2	 6500.0	...
3071205	  840.2	 1148.4	 6372.0	...
3071206	  853.0	 1179.5	 6244.0	...
3071207	  866.7	 1213.8	 6103.0	...
3071208	  882.0	 1249.4	 5956.0	...
3071209	  897.6	 1286.6	 5804.0	...
3071210	  915.0	 1324.0	 5640.0	...
3071211	  932.6	 1362.8	 5473.0	...
3071212	  952.0	 1403.2	 5293.0	...
3071213	  973.9	 1446.4	 5097.0	...
3071214	  998.6	 1492.5	 4877.0	...
3071215	 1026.6	 1542.1	 4635.0	...
3071216	 1057.1	 1594.6	 4399.0	...
3071217	 1089.4	 1648.7	 4173.0	...
3071218	 1122.9	 1701.9	 3961.0	...
3071219	 1155.5	 1754.7	 3748.0	...
3071220	 1185.4	 1806.6	 3543.0	...
3071221	 1212.7	 1857.9	 3337.0	...
3071222	 1237.1	 1905.7	 3143.0	...
3071223	 1253.7	 1936.5	 3014.0	...
3071224	 1261.4	 1951.0	 2953.0	...
3071225	 1261.4	 1951.0	 2953.0	...
SBLINK R 3071226
3071226	   .	   .	    0.0	...
3071227	   .	   .	    0.0	...
3071228	   .	   .	    0.0	...
3071229	   .	   .	    0.0	...
3071230	   .	   .	    0.0	...
3071231	   .	   .	    0.0	...
3071232	   .	   .	    0.0	...
3071233	   .	   .	    0.0	...
3071234	   .	   .	    0.0	...
3071235	   .	   .	    0.0	...
3071236	   .	   .	    0.0	...
3071237	   .	   .	    0.0	...
3071238	   .	   .	    0.0	...
3071239	   .	   .	    0.0	...
3071240	   .	   .	    0.0	...
3071241	   .	   .	    0.0	...
3071242	   .	   .	    0.0	...
3071243	   .	   .	    0.0	...
3071244	   .	   .	    0.0	...
3071245	   .	   .	    0.0	...
3071246	   .	   .	    0.0	...
3071247	   .	   .	    0.0	...
3071248	   .	   .	    0.0	...
3071249	   .	   .	    0.0	...
3071250	   .	   .	    0.0	...
3071251	   .	   .	    0.0	...
3071252	   .	   .	    0.0	...
3071253	   .	   .	    0.0	...
3071254	   .	   .	    0.0	...
3071255	   .	   .	    0.0	...
3071256	   .	   .	    0.0	...
3071257	   .	   .	    0.0	...
3071258	   .	   .	    0.0	...
3071259	   .	   .	    0.0	...
3071260	   .	   .	    0.0	...
3071261	   .	   .	    0.0	...
3071262	   .	   .	    0.0	...
3071263	   .	   .	    0.0	...
3071264	   .	   .	    0.0	...
3071265	   .	   .	    0.0	...
3071266	   .	   .	    0.0	...
3071267	   .	   .	    0.0	...
3071268	   .	   .	    0.0	...
3071269	   .	   .	    0.0	...
3071270	   .	   .	    0.0	...
3071271	   .	   .	    0.0	...
3071272	   .	   .	    0.0	...
3071273	   .	   .	    0.0	...
3071274	   .	   .	    0.0	...
3071275	   .	   .	    0.0	...
3071276	   .	   .	    0.0	...
3071277	   .	   .	    0.0	...
3071278	   .	   .	    0.0	...
3071279	   .	   .	    0.0	...
3071280	   .	   .	    0.0	...
3071281	   .	   .	    0.0	...
3071282	   .	   .	    0.0	...
3071283	   .	   .	    0.0	...
3071284	   .	   .	    0.0	...
3071285	   .	   .	    0.0	...
3071286	   .	   .	    0.0	...
3071287	   .	   .	    0.0	...
3071288	   .	   .	    0.0	...
3071289	   .	   .	    0.0	...
3071290	   .	   .	    0.0	...
3071291	   .	   .	    0.0	...
3071292	   .	   .	    0.0	...
3071293	   .	   .	    0.0	...
3071294	   .	   .	    0.0	...
3071295	   .	   .	    0.0	...
3071296	   .	   .	    0.0	...
3071297	   .	   .	    0.0	...
3071298	   .	   .	    0.0	...
3071299	   .	   .	    0.0	...
3071300	   .	   .	    0.0	...
3071301	   .	   .	    0.0	...
3071302	   .	   .	    0.0	...
3071303	   .	   .	    0.0	...
3071304	   .	   .	    0.0	...
3071305	   .	   .	    0.0	...
3071306	   .	   .	    0.0	...
3071307	   .	   .	    0.0	...
3071308	   .	   .	    0.0	...
3071309	   .	   .	    0.0	...
3071310	   .	   .	    0.0	...
3071311	   .	   .	    0.0	...
3071312	   .	   .	    0.0	...
3071313	   .	   .	    0.0	...
3071314	   .	   .	    0.0	...
3071315	   .	   .	    0.0	...
3071316	   .	   .	    0.0	...
3071317	   .	   .	    0.0	...
3071318	   .	   .	    0.0	...
3071319	   .	   .	    0.0	...
3071320	   .	   .	    0.0	...
3071321	   .	   .	    0.0	...
3071322	   .	   .	    0.0	...
3071323	   .	   .	    0.0	...
3071324	   .	   .	    0.0	...
3071325	   .	   .	    0.0	...
3071326	   .	   .	    0.0	...
3071327	   .	   .	    0.0	...
3071328	   .	   .	    0.0	...
MSG	3071329 0000 _ Number On
3071329	   .	   .	    0.0	...
3071330	   .	   .	    0.0	...
3071331	   .	   .	    0.0	...
3071332	   .	   .	    0.0	...
3071333	   .	   .	    0.0	...
3071334	   .	   .	    0.0	...
3071335	   .	   .	    0.0	...
3071336	   .	   .	    0.0	...
3071337	   .	   .	    0.0	...
3071338	   .	   .	    0.0	...
3071339	   .	   .	    0.0	...
3071340	   .	   .	    0.0	...
3071341	   .	   .	    0.0	...
3071342	   .	   .	    0.0	...
3071343	   .	   .	    0.0	...
3071344	   .	   .	    0.0	...
3071345	   .	   .	    0.0	...
3071346	   .	   .	    0.0	...
3071347	   .	   .	    0.0	...
3071348	   .	   .	    0.0	...
3071349	   .	   .	    0.0	...
3071350	   .	   .	    0.0	...
3071351	   .	   .	    0.0	...
3071352	   .	   .	    0.0	...
3071353	   .	   .	    0.0	...
3071354	   .	   .	    0.0	...
3071355	   .	   .	    0.0	...
3071356	   .	   .	    0.0	...
3071357	   .	   .	    0.0	...
3071358	   .	   .	    0.0	...
3071359	   .	   .	    0.0	...
3071360	   .	   .	    0.0	...
3071361	   .	   .	    0.0	...
3071362	   .	   .	    0.0	...
3071363	   .	   .	    0.0	...
3071364	   .	   .	    0.0	...
3071365	   .	   .	    0.0	...
3071366	   .	   .	    0.0	...
3071367	   .	   .	    0.0	...
3071368	   .	   .	    0.0	...
3071369	   .	   .	    0.0	...
3071370	   .	   .	    0.0	...
3071371	   .	   .	    0.0	...
3071372	   .	   .	    0.0	...
3071373	   .	   .	    0.0	...
3071374	   .	   .	    0.0	...
3071375	   .	   .	    0.0	...
3071376	   .	   .	    0.0	...
3071377	   .	   .	    0.0	...
3071378	   .	   .	    0.0	...
3071379	   .	   .	    0.0	...
3071380	   .	   .	    0.0	...
3071381	   .	   .	    0.0	...
3071382	   .	   .	    0.0	...
3071383	   .	   .	    0.0	...
3071384	   .	   .	    0.0	...
3071385	   .	   .	    0.0	...
3071386	   .	   .	    0.0	...
3071387	   .	   .	    0.0	...
3071388	   .	   .	    0.0	...
3071389	   .	   .	    0.0	...
3071390	   .	   .	    0.0	...
3071391	   .	   .	    0.0	...
3071392	   .	   .	    0.0	...
3071393	   .	   .	    0.0	...
3071394	   .	   .	    0.0	...
3071395	   .	   .	    0.0	...
3071396	   .	   .	    0.0	...
3071397	   .	   .	    0.0	...
3071398	   .	   .	    0.0	...
3071399	   .	   .	    0.0	...
3071400	   .	   .	    0.0	...
3071401	   .	   .	    0.0	...
3071402	   .	   .	    0.0	...
3071403	   .	   .	    0.0	...
3071404	   .	   .	    0.0	...
3071405	   .	   .	    0.0	...
3071406	   .	   .	    0.0	...
3071407	   .	   .	    0.0	...
3071408	   .	   .	    0.0	...
3071409	   .	   .	    0.0	...
3071410	   .	   .	    0.0	...
3071411	   .	   .	    0.0	...
3071412	   .	   .	    0.0	...
3071413	   .	   .	    0.0	...
3071414	   .	   .	    0.0	...
3071415	   .	   .	    0.0	...
3071416	   .	   .	    0.0	...
EBLINK R 3071226	3071416	191
3071417	 1306.9	 1896.6	 2851.0	...
3071418	 1306.9	 1896.6	 2851.0	...
3071419	 1302.5	 1889.3	 2882.0	...
3071420	 1292.8	 1875.1	 2949.0	...
3071421	 1277.5	 1853.4	 3046.0	...
3071422	 1261.0	 1830.5	 3152.0	...
3071423	 1242.8	 1807.2	 3255.0	...
3071424	 1223.0	 1782.9	 3363.0	...
3071425	 1203.2	 1758.7	 3472.0	...
3071426	 1183.5	 1733.1	 3583.0	...
3071427	 1164.3	 1707.6	 3698.0	...
3071428	 1144.8	 1680.9	 3820.0	...
3071429	 1126.7	 1654.1	 3941.0	...
3071430	 1109.5	 1627.7	 4057.0	...
3071431	 1095.6	 1602.2	 4170.0	...
3071432	 1080.7	 1577.5	 4286.0	...
3071433	 1067.1	 1551.0	 4413.0	...
3071434	 1050.5	 1524.0	 4529.0	...
3071435	 1036.1	 1496.0	 4658.0	...
3071436	 1021.1	 1470.5	 4773.0	...
3071437	 1007.9	 1445.6	 4891.0	...
3071438	  994.9	 1421.6	 5000.0	...
3071439	  982.4	 1396.9	 5107.0	...
3071440	  971.3	 1373.6	 5210.0	...
3071441	  960.5	 1352.5	 5297.0	...
3071442	  949.5	 1330.8	 5395.0	...
3071443	  938.9	 1309.8	 5488.0	...
3071444	  928.1	 1289.2	 5581.0	...
3071445	  919.3	 1269.9	 5673.0	...
3071446	  909.4	 1251.0	 5753.0	...
3071447	  901.5	 1231.8	 5847.0	...
3071448	  893.3	 1213.8	 5930.0	...
3071449	  885.8	 1196.4	 6020.0	...
3071450	  877.7	 1178.7	 6095.0	...
3071451	  870.5	 1162.4	 6169.0	...
3071452	  863.8	 1146.0	 6238.0	...
3071453	  858.0	 1130.4	 6307.0	...
3071454	  852.2	 1114.6	 6372.0	...
3071455	  846.4	 1099.3	 6435.0	...
3071456	  841.0	 1084.9	 6499.0	...
3071457	  835.2	 1070.5	 6559.0	...
3071458	  830.7	 1057.3	 6623.0	...
3071459	  825.4	 1044.0	 6686.0	...
3071460	  821.1	 1030.5	 6744.0	...
3071461	  816.9	 1017.2	 6795.0	...
3071462	  812.6	 1004.7	 6840.0	...
3071463	  808.4	  993.1	 6892.0	...
3071464	  803.6	  980.9	 6945.0	...
3071465	  800.6	  969.2	 6993.0	...
3071466	  796.5	  957.0	 7040.0	...
3071467	  793.5	  946.1	 7095.0	...
3071468	  789.4	  934.1	 7148.0	...
3071469	  786.7	  923.3	 7196.0	...
3071470	  783.5	  912.4	 7235.0	...
3071471	  780.8	  902.3	 7280.0	...
3071472	  777.5	  892.2	 7320.0	...
3071473	  774.7	  882.6	 7358.0	...
3071474	  771.4	  873.1	 7392.0	...
3071475	  768.8	  864.4	 7428.0	...
3071476	  766.2	  854.6	 7466.0	...
3071477	  764.8	  846.0	 7506.0	...
3071478	  763.5	  838.0	 7548.0	...
3071479	  761.7	  830.1	 7580.0	...
3071480	  759.7	  822.4	 7604.0	...
3071481	  757.9	  814.5	 7628.0	...
3071482	  756.3	  807.5	 7658.0	...
3071483	  754.9	  801.1	 7685.0	...
3071484	  753.9	  794.7	 7709.0	...
3071485	  753.3	  787.9	 7733.0	...
3071486	  752.8	  781.6	 7760.0	...
3071487	  752.2	  774.8	 7787.0	...
3071488	  751.5	  769.4	 7814.0	...
3071489	  750.5	  762.9	 7835.0	...
3071490	  749.6	  757.3	 7862.0	...
3071491	  748.7	  750.8	 7889.0	...
3071492	  748.1	  745.0	 7925.0	...
3071493	  746.9	  738.6	 7951.0	...
3071494	  745.1	  732.1	 7969.0	...
3071495	  743.4	  726.1	 7987.0	...
3071496	  741.8	  720.9	 8010.0	...
3071497	  741.0	  716.2	 8036.0	...
3071498	  739.6	  710.3	 8059.0	...
3071499	  738.6	  703.9	 8082.0	...
3071500	  737.6	  698.5	 8106.0	...
3071501	  736.5	  694.3	 8123.0	...
3071502	  735.5	  689.4	 8145.0	...
3071503	  734.2	  684.3	 8167.0	...
3071504	  733.4	  679.0	 8189.0	...
3071505	  732.8	  674.9	 8204.0	...
3071506	  731.5	  670.3	 8210.0	...
3071507	  730.1	  665.7	 8222.0	...
3071508	  728.2	  660.7	 8236.0	...
3071509	  727.3	  656.0	 8255.0	...
3071510	  726.8	  651.2	 8277.0	...
3071511	  726.7	  647.2	 8292.0	...
3071512	  726.4	  643.4	 8311.0	...
ESACC R  3071168	3071512	345	  691.4	  546.6	  726.4	  643.4	   2.19	   1043
SFIX R   3071513
3071513	  725.7	  640.2	 8327.0	...
3071514	  724.2	  635.8	 8347.0	...
3071515	  723.0	  632.4	 8360.0	...
3071516	  722.0	  627.9	 8372.0	...
3071517	  721.7	  624.7	 8383.0	...
3071518	  721.2	  621.1	 8396.0	...
3071519	  720.4	  617.9	 8404.0	...
3071520	  719.5	  615.2	 8420.0	...
3071521	  718.7	  612.4	 8432.0	...
3071522	  718.3	  609.4	 8447.0	...
3071523	  718.2	  606.1	 8456.0	...
3071524	  718.0	  603.2	 8466.0	...
3071525	  717.7	  601.2	 8473.0	...
3071526	  717.4	  599.7	 8481.0	...
3071527	  717.1	  597.3	 8489.0	...
3071528	  716.8	  593.8	 8499.0	...
3071529	  716.3	  590.2	 8507.0	...
3071530	  715.9	  587.8	 8519.0	...
3071531	  715.4	  585.9	 8527.0	...
3071532	  714.9	  583.9	 8534.0	...
3071533	  714.2	  581.7	 8535.0	...
3071534	  713.7	  580.1	 8542.0	...
3071535	  713.4	  578.4	 8553.0	...
3071536	  713.3	  576.2	 8563.0	...
3071537	  713.2	  573.9	 8576.0	...
3071538	  713.1	  572.0	 8583.0	...
3071539	  713.2	  570.3	 8591.0	...
3071540	  713.4	  569.4	 8597.0	...
3071541	  713.6	  567.5	 8609.0	...
3071542	  713.5	  565.4	 8625.0	...
3071543	  713.2	  563.0	 8633.0	...
3071544	  712.8	  561.7	 8638.0	...
3071545	  712.5	  561.5	 8641.0	...
3071546	  712.3	  560.9	 8646.0	...
3071547	  712.1	  560.0	 8649.0	...
3071548	  711.7	  558.6	 8651.0	...
3071549	  711.1	  557.5	 8652.0	...
3071550	  710.5	  556.1	 8653.0	...
3071551	  710.4	  555.3	 8660.0	...
3071552	  710.2	  554.9	 8667.0	...
3071553	  710.1	  554.4	 8674.0	...
3071554	  709.9	  553.5	 8676.0	...
3071555	  710.0	  552.7	 8673.0	...
3071556	  710.0	  552.3	 8669.0	...
3071557	  710.1	  551.8	 8670.0	...
3071558	  710.0	  551.2	 8677.0	...
3071559	  709.9	  550.0	 8684.0	...
3071560	  709.9	  549.4	 8688.0	...
3071561	  709.9	  548.1	 8691.0	...
3071562	  710.0	  547.3	 8693.0	...
3071563	  710.1	  546.5	 8692.0	...
3071564	  710.3	  546.5	 8691.0	...
3071565	  710.3	  546.5	 8691.0	...
3071566	  709.8	  546.4	 8690.0	...
3071567	  709.3	  546.4	 8691.0	...
3071568	  708.7	  546.3	 8692.0	...
3071569	  708.6	  545.8	 8692.0	...
3071570	  708.3	  545.4	 8691.0	...
3071571	  708.2	  545.0	 8689.0	...
3071572	  708.2	  544.8	 8690.0	...
3071573	  708.3	  544.3	 8694.0	...
3071574	  708.7	  543.8	 8701.0	...
3071575	  709.1	  543.5	 8705.0	...
3071576	  709.1	  543.4	 8709.0	...
3071577	  708.8	  543.3	 8710.0	...
3071578	  708.5	  543.2	 8707.0	...
3071579	  708.4	  542.9	 8704.0	...
3071580	  708.2	  542.7	 8701.0	...
3071581	  708.2	  542.5	 8701.0	...
3071582	  708.5	  542.7	 8702.0	...
3071583	  708.8	  542.9	 8705.0	...
3071584	  709.0	  543.0	 8707.0	...
3071585	  709.0	  543.1	 8707.0	...
3071586	  708.9	  543.3	 8707.0	...
3071587	  708.7	  543.7	 8707.0	...
3071588	  708.8	  544.1	 8707.0	...
3071589	  709.3	  544.4	 8707.0	...
3071590	  709.7	  544.5	 8707.0	...
3071591	  709.5	  544.5	 8703.0	...
3071592	  709.3	  544.4	 8700.0	...
3071593	  709.0	  544.3	 8695.0	...
3071594	  709.0	  544.1	 8694.0	...
3071595	  709.0	  544.1	 8692.0	...
3071596	  709.1	  544.9	 8692.0	...
3071597	  709.0	  545.6	 8691.0	...
3071598	  709.0	  546.2	 8690.0	...
3071599	  708.9	  546.2	 8690.0	...
3071600	  708.9	  546.5	 8689.0	...
3071601	  708.8	  546.7	 8687.0	...
3071602	  708.7	  546.8	 8685.0	...
3071603	  708.7	  547.0	 8685.0	...
3071604	  708.8	  547.0	 8684.0	...
3071605	  708.8	  547.1	 8683.0	...
3071606	  708.9	  548.1	 8683.0	...
3071607	  709.1	  549.3	 8682.0	...
3071608	  709.5	  550.7	 8681.0	...
3071609	  709.6	  551.0	 8679.0	...
3071610	  709.8	  551.4	 8677.0	...
3071611	  710.0	  551.7	 8676.0	...
3071612	  710.2	  551.8	 8675.0	...
3071613	  710.3	  552.1	 8674.0	...
3071614	  710.4	  552.5	 8677.0	...
3071615	  710.4	  552.8	 8680.0	...
3071616	  710.6	  552.9	 8683.0	...
3071617	  710.8	  552.9	 8684.0	...
3071618	  710.9	  553.0	 8685.0	...
3071619	  710.9	  553.7	 8686.0	...
3071620	  710.9	  554.1	 8683.0	...
3071621	  710.9	  554.6	 8680.0	...
3071622	  710.9	  554.5	 8678.0	...
3071623	  710.9	  554.5	 8679.0	...
3071624	  711.0	  554.7	 8677.0	...
3071625	  710.8	  554.9	 8674.0	...
3071626	  710.7	  555.0	 8672.0	...
3071627	  710.5	  555.3	 8672.0	...
3071628	  710.5	  555.5	 8672.0	...
3071629	  710.4	  555.6	 8673.0	...
3071630	  710.5	  555.7	 8674.0	...
3071631	  710.6	  555.8	 8675.0	...
MSG	3071632 0000 _ Number Off
3071632	  710.7	  555.8	 8675.0	...
3071633	  710.7	  556.0	 8677.0	...
3071634	  710.7	  556.4	 8678.0	...
3071635	  710.5	  556.5	 8678.0	...
3071636	  710.4	  556.1	 8677.0	...
3071637	  710.2	  555.7	 8677.0	...
3071638	  710.3	  555.9	 8679.0	...
3071639	  710.3	  556.0	 8681.0	...
3071640	  710.3	  556.3	 8680.0	...
3071641	  710.3	  556.4	 8679.0	...
3071642	  710.3	  556.5	 8679.0	...
3071643	  710.3	  556.4	 8679.0	...
3071644	  710.4	  556.3	 8679.0	...
3071645	  710.2	  556.1	 8680.0	...
3071646	  709.9	  556.1	 8680.0	...
3071647	  709.5	  556.0	 8679.0	...
3071648	  709.2	  555.9	 8678.0	...
3071649	  708.9	  555.1	 8678.0	...
3071650	  708.6	  554.2	 8681.0	...
3071651	  708.6	  553.4	 8684.0	...
3071652	  708.6	  553.4	 8686.0	...
3071653	  708.6	  553.4	 8690.0	...
3071654	  708.3	  553.4	 8695.0	...
3071655	  708.1	  553.5	 8699.0	...
3071656	  708.0	  553.7	 8700.0	...
3071657	  708.0	  553.9	 8700.0	...
3071658	  708.0	  554.1	 8700.0	...
3071659	  707.9	  554.1	 8699.0	...
3071660	  707.8	  553.7	 8701.0	...
3071661	  707.6	  553.3	 8703.0	...
3071662	  707.5	  552.9	 8705.0	...
3071663	  707.5	  552.9	 8704.0	...
3071664	  707.4	  553.0	 8701.0	...
3071665	  707.2	  553.2	 8699.0	...
3071666	  707.0	  553.3	 8700.0	...
3071667	  706.8	  552.9	 8703.0	...
3071668	  706.6	  552.4	 8705.0	...
3071669	  706.5	  551.9	 8706.0	...
3071670	  706.5	  551.8	 8706.0	...
3071671	  706.6	  551.7	 8705.0	...
3071672	  706.7	  551.7	 8704.0	...
3071673	  706.8	  551.6	 8703.0	...
3071674	  706.9	  551.5	 8703.0	...
3071675	  706.9	  551.6	 8708.0	...
3071676	  706.7	  551.8	 8712.0	...
3071677	  706.6	  552.1	 8717.0	...
3071678	  706.4	  552.1	 8717.0	...
3071679	  706.5	  552.1	 8719.0	...
3071680	  706.5	  551.5	 8719.0	...
3071681	  706.5	  550.9	 8720.0	...
3071682	  706.5	  550.4	 8720.0	...
3071683	  706.3	  550.6	 8720.0	...
3071684	  705.9	  550.8	 8720.0	...
3071685	  705.5	  551.1	 8720.0	...
3071686	  705.3	  551.4	 8723.0	...
3071687	  705.3	  551.7	 8727.0	...
3071688	  705.3	  551.7	 8729.0	...
3071689	  705.4	  551.8	 8728.0	...
3071690	  705.5	  551.7	 8728.0	...
3071691	  705.6	  551.2	 8730.0	...
3071692	  705.6	  550.7	 8732.0	...
3071693	  705.6	  550.3	 8732.0	...
3071694	  705.6	  550.4	 8732.0	...
3071695	  705.6	  550.5	 8732.0	...
3071696	  705.6	  550.5	 8733.0	...
3071697	  705.9	  550.5	 8734.0	...
3071698	  706.3	  550.4	 8736.0	...
3071699	  706.7	  550.2	 8734.0	...
3071700	  706.7	  550.0	 8733.0	...
3071701	  706.6	  550.0	 8732.0	...
3071702	  706.5	  550.1	 8733.0	...
3071703	  706.4	  550.2	 8732.0	...
3071704	  706.3	  550.3	 8731.0	...
3071705	  706.3	  550.1	 8734.0	...
3071706	  706.2	  549.8	 8738.0	...
3071707	  706.0	  549.2	 8742.0	...
3071708	  706.0	  548.9	 8744.0	...
3071709	  706.0	  548.6	 8746.0	...
3071710	  706.0	  549.0	 8747.0	...
3071711	  705.9	  549.3	 8746.0	...
3071712	  706.0	  549.6	 8745.0	...
3071713	  706.3	  549.4	 8745.0	...
3071714	  706.7	  549.3	 8746.0	...
3071715	  707.0	  549.1	 8747.0	...
3071716	  707.0	  549.1	 8749.0	...
3071717	  706.9	  549.0	 8750.0	...
3071718	  706.6	  549.0	 8751.0	...
3071719	  706.3	  548.9	 8751.0	...
3071720	  706.1	  548.9	 8754.0	...
3071721	  705.9	  548.4	 8758.0	...
3071722	  706.1	  547.9	 8763.0	...
3071723	  706.2	  547.5	 8765.0	...
3071724	  706.3	  547.6	 8767.0	...
3071725	  706.3	  547.7	 8767.0	...
3071726	  706.3	  547.7	 8767.0	...
3071727	  706.5	  547.8	 8766.0	...
3071728	  706.6	  548.0	 8765.0	...
3071729	  706.5	  548.1	 8768.0	...
3071730	  706.2	  548.1	 8771.0	...
3071731	  705.9	  547.9	 8775.0	...
3071732	  705.9	  547.3	 8775.0	...
3071733	  705.9	  546.3	 8775.0	...
3071734	  705.8	  545.4	 8775.0	...
3071735	  705.5	  545.2	 8775.0	...
3071736	  705.3	  545.2	 8774.0	...
3071737	  705.1	  545.1	 8773.0	...
3071738	  705.2	  545.4	 8773.0	...
3071739	  705.3	  545.9	 8774.0	...
3071740	  705.3	  546.1	 8780.0	...
3071741	  705.4	  546.0	 8786.0	...
3071742	  705.4	  545.9	 8792.0	...
3071743	  705.5	  545.6	 8792.0	...
3071744	  705.6	  545.3	 8793.0	...
3071745	  705.5	  545.0	 8794.0	...
3071746	  705.3	  545.2	 8795.0	...
3071747	  705.0	  545.3	 8795.0	...
3071748	  704.9	  545.4	 8796.0	...
3071749	  704.8	  545.3	 8796.0	...
3071750	  704.6	  545.3	 8797.0	...
3071751	  704.6	  545.5	 8797.0	...
3071752	  704.8	  545.5	 8797.0	...
3071753	  705.1	  545.6	 8795.0	...
3071754	  705.4	  545.9	 8794.0	...
3071755	  705.4	  546.1	 8795.0	...
3071756	  705.6	  546.3	 8797.0	...
3071757	  705.7	  546.3	 8800.0	...
3071758	  705.8	  546.0	 8803.0	...
3071759	  705.8	  545.7	 8804.0	...
3071760	  705.5	  545.4	 8805.0	...
3071761	  705.2	  545.0	 8809.0	...
3071762	  704.9	  544.7	 8813.0	...
3071763	  704.9	  544.6	 8814.0	...
3071764	  704.8	  544.8	 8810.0	...
3071765	  704.8	  545.0	 8806.0	...
3071766	  704.8	  544.7	 8804.0	...
3071767	  704.8	  544.4	 8804.0	...
3071768	  704.8	  544.1	 8805.0	...
3071769	  704.8	  544.0	 8807.0	...
3071770	  704.8	  543.9	 8808.0	...
3071771	  704.7	  543.8	 8810.0	...
3071772	  704.6	  543.8	 8812.0	...
3071773	  704.5	  543.8	 8814.0	...
3071774	  704.5	  544.2	 8816.0	...
3071775	  704.5	  544.5	 8815.0	...
3071776	  704.5	  544.5	 8814.0	...
3071777	  704.5	  544.1	 8813.0	...
3071778	  704.7	  543.9	 8814.0	...
3071779	  705.0	  544.0	 8816.0	...
3071780	  705.3	  543.9	 8819.0	...
3071781	  705.3	  543.7	 8821.0	...
3071782	  705.3	  543.6	 8822.0	...
3071783	  705.3	  543.7	 8819.0	...
3071784	  705.3	  543.6	 8816.0	...
3071785	  705.2	  543.4	 8816.0	...
3071786	  705.0	  543.2	 8819.0	...
3071787	  704.8	  543.1	 8822.0	...
3071788	  704.8	  543.1	 8820.0	...
3071789	  704.8	  543.1	 8818.0	...
3071790	  704.9	  543.1	 8821.0	...
3071791	  704.9	  543.4	 8824.0	...
3071792	  704.9	  543.6	 8827.0	...
3071793	  704.8	  543.8	 8827.0	...
3071794	  704.7	  543.8	 8828.0	...
3071795	  704.5	  543.6	 8827.0	...
3071796	  704.3	  543.3	 8826.0	...
3071797	  704.5	  543.2	 8826.0	...
3071798	  704.8	  543.3	 8827.0	...
3071799	  704.5	  543.4	 8823.0	...
3071800	  704.0	  543.5	 8818.0	...
3071801	  703.5	  543.5	 8814.0	...
3071802	  703.9	  543.5	 8815.0	...
3071803	  704.2	  543.3	 8815.0	...
3071804	  704.6	  543.1	 8815.0	...
3071805	  704.5	  542.8	 8814.0	...
3071806	  704.5	  542.6	 8816.0	...
3071807	  704.5	  542.4	 8821.0	...
3071808	  704.6	  542.4	 8826.0	...
3071809	  704.7	  542.5	 8829.0	...
3071810	  704.8	  542.5	 8830.0	...
3071811	  704.8	  542.4	 8831.0	...
3071812	  704.7	  542.4	 8823.0	...
3071813	  704.6	  542.4	 8815.0	...
3071814	  704.5	  542.5	 8807.0	...
3071815	  704.5	  542.5	 8806.0	...
3071816	  704.8	  542.6	 8805.0	...
3071817	  705.1	  542.7	 8804.0	...
3071818	  705.4	  542.7	 8802.0	...
3071819	  705.5	  542.6	 8800.0	...
3071820	  705.3	  542.6	 8797.0	...
3071821	  705.1	  542.6	 8795.0	...
3071822	  704.9	  542.6	 8798.0	...
3071823	  705.0	  542.6	 8802.0	...
3071824	  705.0	  542.6	 8804.0	...
3071825	  704.8	  542.4	 8800.0	...
3071826	  704.6	  542.2	 8797.0	...
3071827	  704.4	  542.3	 8798.0	...
3071828	  704.5	  542.6	 8806.0	...
3071829	  704.7	  543.0	 8813.0	...
3071830	  704.7	  542.8	 8814.0	...
3071831	  704.6	  542.6	 8811.0	...
3071832	  704.6	  542.7	 8803.0	...
3071833	  704.6	  542.9	 8800.0	...
3071834	  704.7	  543.1	 8797.0	...
3071835	  704.8	  542.7	 8798.0	...
3071836	  705.0	  542.4	 8799.0	...
3071837	  705.0	  542.2	 8798.0	...
3071838	  705.0	  542.3	 8799.0	...
3071839	  705.0	  542.2	 8799.0	...
3071840	  704.9	  542.4	 8799.0	...
3071841	  704.8	  542.5	 8798.0	...
3071842	  704.8	  542.5	 8798.0	...
3071843	  704.7	  542.4	 8798.0	...
MSG	3071844 0000 _ Number On
3071844	  704.7	  542.4	 8799.0	...
3071845	  704.7	  542.4	 8800.0	...
3071846	  704.7	  542.3	 8799.0	...
3071847	  704.7	  542.4	 8800.0	...
3071848	  704.6	  542.6	 8801.0	...
3071849	  704.6	  542.7	 8800.0	...
3071850	  704.6	  542.6	 8797.0	...
3071851	  704.6	  542.6	 8793.0	...
3071852	  704.6	  542.5	 8790.0	...
3071853	  704.6	  542.5	 8786.0	...
3071854	  705.0	  542.5	 8782.0	...
3071855	  705.5	  542.8	 8779.0	...
3071856	  706.0	  543.2	 8780.0	...
3071857	  706.0	  543.5	 8782.0	...
3071858	  706.1	  543.3	 8784.0	...
3071859	  706.3	  543.3	 8783.0	...
3071860	  706.1	  543.4	 8783.0	...
3071861	  705.9	  543.6	 8784.0	...
3071862	  706.0	  543.7	 8787.0	...
3071863	  706.4	  543.7	 8789.0	...
3071864	  706.4	  543.7	 8786.0	...
3071865	  706.0	  543.6	 8783.0	...
3071866	  705.7	  543.6	 8780.0	...
3071867	  705.8	  543.7	 8781.0	...
3071868	  706.0	  543.8	 8781.0	...
3071869	  706.2	  543.9	 8782.0	...
3071870	  706.5	  543.8	 8783.0	...
3071871	  706.7	  543.7	 8785.0	...
3071872	  706.6	  543.6	 8787.0	...
3071873	  706.5	  543.5	 8788.0	...
3071874	  706.5	  543.5	 8785.0	...
3071875	  706.5	  543.6	 8780.0	...
3071876	  706.4	  544.0	 8775.0	...
3071877	  706.2	  544.2	 8775.0	...
3071878	  706.2	  544.2	 8777.0	...
3071879	  706.3	  544.1	 8779.0	...
3071880	  706.4	  543.9	 8772.0	...
3071881	  706.4	  543.8	 8763.0	...
3071882	  706.3	  543.6	 8755.0	...
3071883	  706.4	  543.7	 8755.0	...
3071884	  706.5	  544.0	 8754.0	...
3071885	  706.4	  544.3	 8754.0	...
3071886	  706.2	  544.5	 8753.0	...
3071887	  705.9	  544.6	 8756.0	...
3071888	  705.8	  544.6	 8758.0	...
3071889	  705.8	  544.7	 8762.0	...
3071890	  705.9	  544.7	 8763.0	...
3071891	  706.0	  545.0	 8764.0	...
3071892	  706.0	  545.3	 8761.0	...
3071893	  705.9	  545.7	 8759.0	...
3071894	  705.8	  545.8	 8757.0	...
3071895	  705.8	  545.8	 8752.0	...
3071896	  705.8	  546.2	 8747.0	...
3071897	  705.7	  546.6	 8739.0	...
3071898	  705.7	  547.1	 8736.0	...
3071899	  705.8	  547.2	 8736.0	...
3071900	  705.8	  547.3	 8741.0	...
3071901	  705.9	  547.4	 8744.0	...
3071902	  705.8	  547.9	 8746.0	...
3071903	  705.7	  549.0	 8744.0	...
3071904	  705.2	  550.2	 8743.0	...
3071905	  704.4	  551.3	 8743.0	...
3071906	  703.5	  551.8	 8744.0	...
EFIX R   3071513	3071906	394	  707.7	  551.3	   8726
SSACC R  3071907
3071907	  702.4	  552.3	 8745.0	...
3071908	  700.8	  552.7	 8748.0	...
3071909	  699.0	  553.5	 8748.0	...
3071910	  696.7	  554.3	 8748.0	...
3071911	  694.8	  554.8	 8751.0	...
3071912	  692.4	  555.0	 8757.0	...
3071913	  690.2	  555.6	 8764.0	...
ESACC R  3071907	3071913	7	  702.4	  552.3	  690.2	  555.6	   0.27	     41
SFIX R   3071914
3071914	  688.2	  556.2	 8765.0	...
3071915	  687.1	  556.5	 8766.0	...
3071916	  686.0	  556.4	 8767.0	...
3071917	  685.2	  556.3	 8767.0	...
3071918	  684.9	  556.3	 8767.0	...
3071919	  685.2	  556.6	 8765.0	...
3071920	  685.7	  556.9	 8762.0	...
3071921	  686.2	  557.1	 8759.0	...
3071922	  687.2	  557.1	 8755.0	...
3071923	  688.0	  557.1	 8750.0	...
3071924	  688.8	  557.1	 8746.0	...
3071925	  689.1	  557.1	 8747.0	...
3071926	  689.4	  557.0	 8748.0	...
3071927	  689.5	  556.8	 8748.0	...
3071928	  689.6	  556.7	 8747.0	...
3071929	  689.6	  556.7	 8742.0	...
3071930	  689.6	  556.8	 8738.0	...
3071931	  689.7	  556.9	 8735.0	...
3071932	  689.7	  557.3	 8736.0	...
3071933	  689.8	  557.6	 8734.0	...
3071934	  689.9	  558.1	 8731.0	...
3071935	  689.9	  558.2	 8729.0	...
3071936	  689.8	  558.4	 8728.0	...
3071937	  689.7	  558.5	 8727.0	...
3071938	  689.5	  558.8	 8727.0	...
3071939	  689.4	  559.0	 8727.0	...
3071940	  689.2	  559.2	 8728.0	...
3071941	  689.1	  559.0	 8728.0	...
3071942	  689.1	  558.7	 8727.0	...
3071943	  689.0	  558.7	 8724.0	...
3071944	  688.9	  559.0	 8722.0	...
3071945	  688.7	  559.3	 8719.0	...
3071946	  688.5	  559.2	 8718.0	...
3071947	  688.3	  559.1	 8717.0	...
3071948	  688.3	  559.2	 8718.0	...
3071949	  688.3	  559.4	 8718.0	...
3071950	  688.3	  559.5	 8714.0	...
3071951	  688.2	  559.6	 8711.0	...
3071952	  688.2	  559.9	 8709.0	...
3071953	  688.4	  560.1	 8708.0	...
3071954	  688.7	  560.3	 8706.0	...
3071955	  688.9	  560.5	 8703.0	...
3071956	  688.8	  560.7	 8702.0	...
3071957	  688.7	  560.8	 8701.0	...
3071958	  688.7	  560.8	 8701.0	...
3071959	  688.7	  560.9	 8701.0	...
3071960	  688.6	  561.0	 8700.0	...
3071961	  688.5	  561.1	 8698.0	...
3071962	  688.4	  561.1	 8697.0	...
3071963	  688.4	  561.0	 8697.0	...
3071964	  688.3	  561.0	 8698.0	...
3071965	  688.2	  561.0	 8696.0	...
3071966	  688.3	  561.1	 8697.0	...
3071967	  688.6	  561.1	 8700.0	...
3071968	  688.8	  561.2	 8701.0	...
3071969	  688.9	  561.3	 8700.0	...
3071970	  688.9	  561.3	 8697.0	...
3071971	  688.9	  561.7	 8695.0	...
3071972	  689.0	  561.9	 8689.0	...
3071973	  689.0	  562.2	 8685.0	...
3071974	  688.9	  562.0	 8682.0	...
3071975	  688.9	  562.1	 8682.0	...
3071976	  688.9	  562.1	 8682.0	...
3071977	  688.7	  562.2	 8679.0	...
3071978	  688.6	  562.2	 8678.0	...
3071979	  688.7	  562.3	 8678.0	...
3071980	  688.7	  562.2	 8679.0	...
3071981	  688.5	  562.2	 8677.0	...
3071982	  688.1	  562.3	 8674.0	...
3071983	  687.8	  562.3	 8673.0	...
3071984	  687.9	  562.4	 8675.0	...
3071985	  688.1	  562.3	 8681.0	...
3071986	  688.5	  562.2	 8687.0	...
3071987	  688.6	  562.5	 8688.0	...
3071988	  688.8	  562.9	 8686.0	...
3071989	  688.7	  563.3	 8684.0	...
3071990	  688.7	  563.3	 8679.0	...
3071991	  688.7	  563.3	 8673.0	...
3071992	  688.8	  563.2	 8669.0	...
3071993	  688.8	  563.1	 8671.0	...
3071994	  688.8	  563.2	 8672.0	...
3071995	  688.8	  563.3	 8672.0	...
3071996	  688.7	  563.5	 8674.0	...
3071997	  688.6	  563.8	 8675.0	...
3071998	  688.4	  564.1	 8669.0	...
3071999	  688.2	  564.0	 8662.0	...
3072000	  688.2	  563.9	 8656.0	...
3072001	  688.2	  563.8	 8658.0	...
3072002	  688.1	  563.9	 8660.0	...
3072003	  688.1	  563.9	 8662.0	...
3072004	  688.4	  564.1	 8664.0	...
3072005	  688.6	  564.4	 8666.0	...
3072006	  688.8	  564.6	 8667.0	...
3072007	  688.8	  564.8	 8668.0	...
3072008	  688.8	  565.1	 8667.0	...
3072009	  688.8	  565.4	 8662.0	...
3072010	  688.8	  565.5	 8657.0	...
3072011	  688.7	  565.7	 8657.0	...
3072012	  688.7	  565.8	 8664.0	...
3072013	  688.7	  566.0	 8671.0	...
3072014	  688.6	  565.9	 8675.0	...
3072015	  688.6	  566.0	 8675.0	...
3072016	  688.6	  566.1	 8673.0	...
3072017	  688.6	  566.1	 8670.0	...
3072018	  688.6	  565.9	 8667.0	...
3072019	  688.6	  565.6	 8666.0	...
3072020	  688.6	  565.9	 8667.0	...
3072021	  688.7	  566.2	 8667.0	...
3072022	  688.7	  566.8	 8664.0	...
3072023	  688.6	  567.0	 8662.0	...
3072024	  688.6	  567.1	 8660.0	...
3072025	  688.6	  567.2	 8661.0	...
3072026	  688.6	  567.3	 8662.0	...
3072027	  688.6	  567.4	 8662.0	...
3072028	  688.4	  567.5	 8658.0	...
3072029	  688.3	  567.6	 8653.0	...
3072030	  688.3	  567.4	 8649.0	...
3072031	  688.4	  567.2	 8650.0	...
3072032	  688.5	  566.9	 8651.0	...
3072033	  688.5	  566.8	 8651.0	...
3072034	  688.6	  566.9	 8650.0	...
3072035	  688.6	  567.2	 8649.0	...
3072036	  688.5	  567.4	 8649.0	...
3072037	  688.5	  567.5	 8651.0	...
3072038	  688.3	  567.6	 8653.0	...
3072039	  688.0	  567.8	 8653.0	...
3072040	  687.7	  567.9	 8653.0	...
3072041	  687.7	  567.9	 8653.0	...
3072042	  687.6	  567.8	 8646.0	...
3072043	  687.6	  567.6	 8638.0	...
3072044	  687.8	  567.4	 8634.0	...
3072045	  688.1	  567.2	 8638.0	...
3072046	  688.4	  567.1	 8641.0	...
3072047	  688.4	  567.1	 8641.0	...
3072048	  688.5	  567.1	 8641.0	...
3072049	  688.5	  567.0	 8641.0	...
3072050	  688.8	  567.0	 8640.0	...
3072051	  689.0	  566.9	 8641.0	...
3072052	  689.2	  566.9	 8642.0	...
3072053	  689.1	  566.9	 8641.0	...
3072054	  689.1	  566.9	 8636.0	...
3072055	  689.1	  566.9	 8630.0	...
3072056	  689.0	  567.0	 8626.0	...
3072057	  689.0	  567.0	 8626.0	...
3072058	  688.9	  567.0	 8625.0	...
3072059	  688.8	  567.2	 8624.0	...
3072060	  688.7	  567.5	 8623.0	...
3072061	  688.7	  567.7	 8621.0	...
3072062	  688.9	  567.6	 8621.0	...
3072063	  689.1	  567.2	 8622.0	...
3072064	  689.0	  566.9	 8617.0	...
3072065	  688.7	  566.7	 8611.0	...
3072066	  688.5	  566.6	 8605.0	...
3072067	  688.2	  566.4	 8604.0	...
3072068	  688.0	  565.9	 8602.0	...
3072069	  688.1	  565.6	 8602.0	...
3072070	  688.3	  565.4	 8601.0	...
3072071	  688.6	  565.6	 8601.0	...
3072072	  688.6	  565.5	 8600.0	...
3072073	  688.5	  565.0	 8599.0	...
3072074	  688.3	  564.3	 8597.0	...
3072075	  688.1	  564.1	 8595.0	...
3072076	  688.0	  563.9	 8592.0	...
3072077	  687.9	  564.0	 8590.0	...
3072078	  687.8	  563.9	 8589.0	...
3072079	  687.8	  563.9	 8589.0	...
3072080	  687.7	  563.9	 8588.0	...
3072081	  687.7	  564.0	 8587.0	...
3072082	  687.7	  563.6	 8586.0	...
3072083	  687.6	  563.2	 8586.0	...
3072084	  687.3	  562.7	 8583.0	...
3072085	  687.0	  562.8	 8577.0	...
3072086	  686.7	  562.7	 8571.0	...
3072087	  686.8	  562.7	 8568.0	...
3072088	  687.0	  562.6	 8567.0	...
3072089	  687.1	  562.1	 8567.0	...
3072090	  687.0	  561.7	 8564.0	...
3072091	  687.0	  561.2	 8562.0	...
3072092	  687.0	  561.2	 8559.0	...
3072093	  687.1	  561.1	 8559.0	...
3072094	  687.1	  561.0	 8556.0	...
3072095	  687.2	  561.0	 8553.0	...
3072096	  687.4	  560.9	 8549.0	...
3072097	  687.2	  561.0	 8547.0	...
3072098	  686.9	  561.0	 8545.0	...
3072099	  686.5	  560.9	 8544.0	...
3072100	  686.3	  560.8	 8544.0	...
3072101	  686.2	  560.6	 8541.0	...
3072102	  686.1	  560.5	 8538.0	...
3072103	  686.1	  560.5	 8535.0	...
3072104	  686.1	  560.5	 8534.0	...
3072105	  686.1	  560.6	 8532.0	...
3072106	  686.1	  560.7	 8531.0	...
3072107	  686.1	  560.7	 8535.0	...
3072108	  686.1	  560.5	 8539.0	...
3072109	  686.0	  560.3	 8539.0	...
3072110	  685.9	  560.2	 8535.0	...
3072111	  685.8	  560.0	 8531.0	...
3072112	  685.6	  559.9	 8531.0	...
3072113	  685.5	  559.7	 8531.0	...
3072114	  685.4	  559.5	 8530.0	...
3072115	  685.3	  559.2	 8526.0	...
3072116	  685.0	  559.1	 8524.0	...
3072117	  684.8	  559.0	 8525.0	...
3072118	  684.8	  558.9	 8528.0	...
3072119	  684.9	  558.8	 8530.0	...
3072120	  685.1	  558.7	 8528.0	...
3072121	  685.3	  558.7	 8524.0	...
3072122	  685.4	  558.7	 8521.0	...
3072123	  685.4	  558.6	 8518.0	...
3072124	  685.3	  558.1	 8516.0	...
3072125	  685.3	  557.6	 8513.0	...
3072126	  685.2	  557.4	 8511.0	...
3072127	  685.0	  557.5	 8512.0	...
3072128	  684.8	  557.5	 8512.0	...
3072129	  684.5	  557.3	 8512.0	...
3072130	  684.4	  557.0	 8512.0	...
3072131	  684.4	  557.2	 8512.0	...
3072132	  684.4	  557.3	 8513.0	...
3072133	  684.5	  557.3	 8510.0	...
3072134	  684.5	  556.9	 8506.0	...
3072135	  684.4	  556.5	 8503.0	...
3072136	  684.4	  556.3	 8503.0	...
3072137	  684.4	  556.4	 8502.0	...
3072138	  684.4	  556.4	 8502.0	...
3072139	  684.3	  556.4	 8501.0	...
3072140	  684.2	  556.0	 8500.0	...
3072141	  684.2	  555.7	 8500.0	...
3072142	  684.2	  555.3	 8500.0	...
3072143	  684.2	  555.2	 8500.0	...
3072144	  684.2	  555.4	 8499.0	...
3072145	  684.3	  555.6	 8498.0	...
3072146	  684.5	  556.0	 8496.0	...
MSG	3072147 0000 _ Number Off
3072147	  684.5	  556.0	 8496.0	...
3072148	  684.4	  556.0	 8496.0	...
3072149	  684.2	  556.0	 8495.0	...
3072150	  684.1	  556.1	 8495.0	...
3072151	  684.1	  556.3	 8493.0	...
3072152	  684.2	  556.5	 8491.0	...
3072153	  684.3	  556.7	 8489.0	...
3072154	  684.5	  556.7	 8490.0	...
3072155	  684.6	  556.7	 8490.0	...
3072156	  684.7	  556.7	 8490.0	...
3072157	  684.8	  556.9	 8484.0	...
3072158	  684.7	  557.2	 8478.0	...
3072159	  684.5	  557.5	 8477.0	...
3072160	  684.2	  557.1	 8481.0	...
3072161	  684.0	  556.8	 8485.0	...
3072162	  683.9	  556.3	 8485.0	...
3072163	  684.0	  556.4	 8484.0	...
3072164	  684.1	  556.6	 8484.0	...
3072165	  684.1	  556.8	 8484.0	...
3072166	  684.3	  556.7	 8483.0	...
3072167	  684.5	  556.5	 8481.0	...
3072168	  684.8	  556.8	 8480.0	...
3072169	  684.9	  557.1	 8478.0	...
3072170	  684.8	  557.4	 8476.0	...
3072171	  684.6	  557.7	 8474.0	...
3072172	  684.5	  558.0	 8473.0	...
3072173	  684.6	  558.2	 8473.0	...
3072174	  684.6	  558.1	 8474.0	...
3072175	  684.5	  558.0	 8475.0	...
3072176	  684.6	  557.9	 8477.0	...
3072177	  684.7	  557.9	 8477.0	...
3072178	  684.8	  557.5	 8476.0	...
3072179	  684.7	  557.0	 8475.0	...
3072180	  684.6	  556.6	 8473.0	...
3072181	  684.5	  556.8	 8471.0	...
3072182	  684.3	  557.1	 8469.0	...
3072183	  684.1	  557.4	 8470.0	...
3072184	  683.9	  557.4	 8472.0	...
3072185	  683.8	  557.3	 8471.0	...
3072186	  683.8	  557.8	 8465.0	...
3072187	  683.8	  558.2	 8459.0	...
3072188	  683.8	  558.7	 8457.0	...
3072189	  683.9	  558.6	 8458.0	...
3072190	  683.9	  558.4	 8459.0	...
3072191	  683.9	  558.3	 8462.0	...
3072192	  683.8	  558.1	 8465.0	...
3072193	  683.4	  558.1	 8467.0	...
3072194	  683.1	  558.1	 8467.0	...
3072195	  682.9	  558.1	 8467.0	...
3072196	  682.9	  558.1	 8467.0	...
3072197	  682.9	  558.2	 8468.0	...
3072198	  683.0	  558.2	 8466.0	...
3072199	  683.0	  558.3	 8464.0	...
3072200	  683.1	  558.3	 8461.0	...
3072201	  683.1	  558.8	 8460.0	...
3072202	  683.2	  559.3	 8463.0	...
3072203	  683.4	  559.9	 8466.0	...
3072204	  683.5	  559.6	 8470.0	...
3072205	  683.7	  559.2	 8470.0	...
3072206	  683.7	  558.9	 8470.0	...
3072207	  683.7	  559.1	 8470.0	...
3072208	  683.7	  559.7	 8467.0	...
3072209	  683.6	  560.2	 8464.0	...
3072210	  683.5	  560.5	 8460.0	...
3072211	  683.5	  560.4	 8459.0	...
3072212	  683.5	  560.3	 8457.0	...
3072213	  683.4	  560.1	 8457.0	...
3072214	  683.4	  559.9	 8455.0	...
3072215	  683.4	  559.7	 8453.0	...
3072216	  683.5	  559.7	 8454.0	...
3072217	  683.5	  560.0	 8457.0	...
3072218	  683.6	  560.3	 8459.0	...
3072219	  683.5	  560.7	 8458.0	...
3072220	  683.5	  560.4	 8456.0	...
3072221	  683.5	  560.1	 8456.0	...
3072222	  683.6	  560.5	 8453.0	...
3072223	  683.9	  561.1	 8450.0	...
3072224	  684.0	  561.6	 8447.0	...
3072225	  683.9	  561.4	 8449.0	...
3072226	  683.8	  561.3	 8452.0	...
3072227	  683.6	  561.4	 8454.0	...
3072228	  683.5	  561.6	 8453.0	...
3072229	  683.5	  561.6	 8451.0	...
3072230	  683.5	  561.5	 8449.0	...
3072231	  683.8	  561.3	 8449.0	...
3072232	  684.0	  561.2	 8449.0	...
3072233	  684.3	  561.3	 8449.0	...
3072234	  684.4	  561.3	 8450.0	...
3072235	  684.4	  561.5	 8454.0	...
3072236	  684.4	  561.6	 8457.0	...
3072237	  684.5	  561.6	 8459.0	...
3072238	  684.6	  561.6	 8458.0	...
3072239	  684.7	  561.6	 8457.0	...
3072240	  684.7	  561.8	 8456.0	...
3072241	  684.7	  562.1	 8453.0	...
3072242	  684.8	  562.3	 8450.0	...
3072243	  685.0	  562.2	 8448.0	...
3072244	  685.0	  562.2	 8448.0	...
3072245	  685.0	  562.2	 8448.0	...
3072246	  684.8	  562.0	 8448.0	...
3072247	  684.8	  561.9	 8450.0	...
3072248	  684.9	  561.7	 8450.0	...
3072249	  685.1	  561.7	 8450.0	...
3072250	  685.2	  561.6	 8446.0	...
3072251	  685.1	  561.5	 8441.0	...
3072252	  685.0	  561.4	 8438.0	...
3072253	  685.0	  561.6	 8437.0	...
3072254	  684.9	  561.8	 8436.0	...
3072255	  685.1	  561.9	 8433.0	...
3072256	  685.3	  562.0	 8431.0	...
3072257	  685.5	  562.0	 8430.0	...
3072258	  685.6	  562.4	 8431.0	...
3072259	  685.7	  562.8	 8433.0	...
3072260	  685.8	  563.2	 8436.0	...
3072261	  685.8	  563.2	 8437.0	...
3072262	  685.5	  563.3	 8435.0	...
3072263	  685.2	  563.4	 8433.0	...
3072264	  685.0	  563.7	 8432.0	...
3072265	  685.1	  563.9	 8432.0	...
3072266	  685.5	  564.1	 8431.0	...
3072267	  685.8	  564.1	 8432.0	...
3072268	  686.2	  563.9	 8434.0	...
3072269	  686.1	  563.6	 8434.0	...
3072270	  686.1	  563.5	 8432.0	...
3072271	  686.2	  563.7	 8431.0	...
3072272	  686.3	  563.9	 8431.0	...
3072273	  686.3	  563.9	 8431.0	...
3072274	  686.0	  563.9	 8431.0	...
3072275	  685.6	  563.9	 8430.0	...
3072276	  685.3	  563.9	 8429.0	...
3072277	  685.1	  564.0	 8429.0	...
3072278	  685.2	  564.0	 8430.0	...
3072279	  685.2	  564.0	 8431.0	...
3072280	  685.3	  563.9	 8431.0	...
3072281	  685.5	  564.1	 8431.0	...
3072282	  685.6	  564.3	 8431.0	...
3072283	  685.7	  564.6	 8429.0	...
3072284	  685.8	  564.7	 8428.0	...
3072285	  685.9	  564.5	 8427.0	...
3072286	  685.9	  564.3	 8427.0	...
3072287	  685.9	  564.1	 8429.0	...
3072288	  685.8	  564.2	 8429.0	...
3072289	  685.6	  564.2	 8428.0	...
3072290	  685.4	  564.3	 8425.0	...
3072291	  685.6	  564.6	 8423.0	...
3072292	  685.9	  564.8	 8423.0	...
3072293	  686.1	  564.9	 8422.0	...
3072294	  686.1	  564.9	 8420.0	...
3072295	  686.0	  564.5	 8419.0	...
3072296	  685.9	  564.2	 8418.0	...
3072297	  685.9	  564.0	 8418.0	...
3072298	  685.9	  564.2	 8418.0	...
3072299	  685.9	  564.2	 8417.0	...
3072300	  685.9	  564.2	 8416.0	...
3072301	  686.0	  564.2	 8410.0	...
3072302	  686.1	  564.2	 8406.0	...
3072303	  686.1	  564.3	 8407.0	...
3072304	  686.1	  564.4	 8410.0	...
3072305	  686.0	  564.3	 8413.0	...
3072306	  685.8	  564.0	 8413.0	...
3072307	  685.7	  563.8	 8413.0	...
3072308	  685.6	  563.9	 8413.0	...
3072309	  685.6	  563.9	 8414.0	...
3072310	  685.6	  563.8	 8414.0	...
3072311	  685.7	  563.8	 8411.0	...
3072312	  685.8	  564.0	 8407.0	...
3072313	  685.9	  564.1	 8404.0	...
3072314	  686.1	  564.2	 8404.0	...
3072315	  686.2	  564.4	 8404.0	...
3072316	  686.1	  564.6	 8404.0	...
3072317	  686.0	  564.6	 8404.0	...
3072318	  685.9	  564.6	 8404.0	...
3072319	  685.8	  564.6	 8405.0	...
3072320	  685.7	  564.7	 8405.0	...
3072321	  685.6	  564.7	 8405.0	...
3072322	  685.6	  564.7	 8406.0	...
3072323	  685.7	  564.7	 8406.0	...
3072324	  685.8	  564.7	 8405.0	...
3072325	  685.9	  564.7	 8403.0	...
3072326	  686.0	  564.8	 8401.0	...
3072327	  686.1	  564.8	 8400.0	...
3072328	  686.1	  564.9	 8401.0	...
3072329	  685.9	  565.1	 8403.0	...
3072330	  685.8	  565.2	 8404.0	...
3072331	  685.8	  565.2	 8405.0	...
3072332	  685.8	  565.2	 8401.0	...
3072333	  685.8	  565.0	 8398.0	...
3072334	  685.7	  564.9	 8393.0	...
3072335	  685.7	  564.8	 8393.0	...
3072336	  685.7	  564.7	 8392.0	...
3072337	  685.8	  564.6	 8393.0	...
3072338	  685.9	  564.5	 8394.0	...
3072339	  686.0	  564.4	 8394.0	...
3072340	  686.2	  564.3	 8394.0	...
3072341	  686.5	  564.2	 8389.0	...
3072342	  686.7	  564.2	 8384.0	...
3072343	  687.0	  564.4	 8382.0	...
3072344	  687.0	  564.5	 8386.0	...
3072345	  687.0	  564.7	 8390.0	...
3072346	  687.0	  564.8	 8390.0	...
3072347	  686.8	  564.9	 8389.0	...
3072348	  686.6	  564.8	 8387.0	...
3072349	  686.8	  564.7	 8386.0	...
3072350	  687.3	  564.6	 8385.0	...
3072351	  687.9	  564.5	 8385.0	...
3072352	  688.0	  564.3	 8384.0	...
3072353	  688.1	  564.2	 8384.0	...
3072354	  688.1	  564.2	 8384.0	...
3072355	  688.2	  564.2	 8384.0	...
3072356	  688.3	  564.2	 8383.0	...
3072357	  688.5	  564.2	 8381.0	...
3072358	  688.7	  564.1	 8378.0	...
3072359	  688.6	  563.9	 8376.0	...
3072360	  688.4	  563.6	 8372.0	...
3072361	  688.0	  563.5	 8369.0	...
3072362	  687.8	  563.4	 8367.0	...
3072363	  687.5	  563.4	 8368.0	...
3072364	  687.4	  563.4	 8369.0	...
3072365	  687.3	  563.5	 8369.0	...
3072366	  687.4	  563.6	 8368.0	...
3072367	  688.0	  563.7	 8367.0	...
3072368	  688.5	  563.7	 8365.0	...
3072369	  689.0	  563.7	 8365.0	...
3072370	  689.1	  563.6	 8365.0	...
3072371	  689.2	  563.4	 8366.0	...
3072372	  689.2	  563.3	 8367.0	...
3072373	  689.2	  563.0	 8366.0	...
3072374	  689.2	  562.8	 8363.0	...
3072375	  689.2	  562.5	 8360.0	...
3072376	  689.2	  562.3	 8358.0	...
3072377	  689.2	  562.0	 8356.0	...
3072378	  689.4	  561.8	 8352.0	...
3072379	  689.5	  561.7	 8348.0	...
3072380	  689.5	  561.5	 8349.0	...
3072381	  689.3	  561.3	 8351.0	...
3072382	  689.0	  561.2	 8354.0	...
3072383	  688.9	  561.3	 8353.0	...
3072384	  688.8	  561.3	 8352.0	...
3072385	  688.8	  561.6	 8352.0	...
3072386	  688.9	  561.9	 8352.0	...
3072387	  688.9	  561.4	 8354.0	...
3072388	  689.0	  560.7	 8355.0	...
3072389	  689.2	  560.2	 8352.0	...
3072390	  689.4	  560.3	 8349.0	...
3072391	  689.6	  560.5	 8347.0	...
3072392	  689.7	  560.4	 8347.0	...
3072393	  689.7	  560.4	 8348.0	...
3072394	  689.8	  560.4	 8345.0	...
3072395	  689.8	  560.4	 8343.0	...
3072396	  689.7	  560.5	 8341.0	...
3072397	  689.6	  560.6	 8340.0	...
3072398	  689.5	  560.2	 8340.0	...
3072399	  689.5	  559.6	 8340.0	...
3072400	  689.2	  559.0	 8334.0	...
3072401	  688.9	  558.8	 8329.0	...
3072402	  688.8	  558.6	 8324.0	...
3072403	  688.9	  558.5	 8324.0	...
3072404	  689.0	  558.4	 8325.0	...
3072405	  689.0	  558.5	 8325.0	...
3072406	  689.0	  558.5	 8325.0	...
3072407	  689.1	  558.5	 8322.0	...
3072408	  689.2	  558.5	 8318.0	...
3072409	  689.2	  558.3	 8319.0	...
3072410	  689.3	  558.2	 8322.0	...
3072411	  689.4	  558.1	 8323.0	...
3072412	  689.6	  557.9	 8322.0	...
3072413	  689.7	  557.7	 8320.0	...
3072414	  689.6	  557.3	 8320.0	...
3072415	  689.1	  557.2	 8319.0	...
3072416	  688.8	  557.1	 8316.0	...
3072417	  688.5	  557.1	 8307.0	...
3072418	  688.5	  557.1	 8299.0	...
3072419	  688.6	  556.5	 8294.0	...
3072420	  688.6	  555.8	 8296.0	...
3072421	  688.6	  555.2	 8297.0	...
3072422	  688.5	  554.8	 8299.0	...
3072423	  688.5	  554.4	 8300.0	...
3072424	  688.5	  553.9	 8300.0	...
3072425	  688.6	  553.6	 8300.0	...
3072426	  688.7	  553.3	 8300.0	...
3072427	  688.7	  553.0	 8296.0	...
3072428	  688.7	  552.7	 8290.0	...
3072429	  688.7	  552.4	 8285.0	...
3072430	  688.7	  552.2	 8283.0	...
3072431	  689.0	  552.2	 8282.0	...
3072432	  689.2	  552.0	 8279.0	...
3072433	  689.1	  551.6	 8276.0	...
3072434	  688.9	  551.1	 8275.0	...
3072435	  688.7	  550.8	 8274.0	...
3072436	  688.8	  550.7	 8272.0	...
3072437	  688.8	  550.3	 8269.0	...
3072438	  688.8	  549.7	 8266.0	...
3072439	  688.7	  548.9	 8260.0	...
3072440	  688.3	  548.5	 8255.0	...
3072441	  687.8	  548.1	 8249.0	...
3072442	  687.4	  547.7	 8246.0	...
3072443	  687.2	  547.1	 8243.0	...
3072444	  687.2	  546.8	 8242.0	...
3072445	  687.3	  546.9	 8241.0	...
3072446	  687.3	  546.9	 8240.0	...
3072447	  687.4	  546.8	 8239.0	...
3072448	  687.4	  546.5	 8237.0	...
3072449	  687.5	  546.1	 8235.0	...
3072450	  687.5	  546.0	 8235.0	...
3072451	  687.6	  546.0	 8231.0	...
3072452	  687.6	  545.9	 8227.0	...
3072453	  687.5	  545.7	 8223.0	...
3072454	  687.6	  545.6	 8222.0	...
3072455	  687.7	  545.6	 8221.0	...
3072456	  687.6	  545.6	 8220.0	...
3072457	  687.5	  545.2	 8219.0	...
3072458	  687.4	  544.9	 8218.0	...
3072459	  687.3	  544.6	 8218.0	...
3072460	  687.3	  544.6	 8217.0	...
3072461	  687.2	  544.5	 8214.0	...
3072462	  687.0	  544.4	 8211.0	...
3072463	  686.9	  544.3	 8206.0	...
3072464	  686.8	  544.3	 8204.0	...
3072465	  686.8	  544.1	 8203.0	...
3072466	  686.8	  543.9	 8202.0	...
3072467	  686.8	  543.5	 8203.0	...
3072468	  686.9	  543.3	 8203.0	...
3072469	  687.1	  543.0	 8203.0	...
3072470	  687.3	  543.0	 8202.0	...
3072471	  687.3	  543.0	 8201.0	...
3072472	  687.3	  542.7	 8201.0	...
3072473	  687.3	  542.4	 8200.0	...
3072474	  687.2	  542.2	 8199.0	...
3072475	  687.2	  542.2	 8198.0	...
3072476	  687.1	  542.2	 8198.0	...
3072477	  687.1	  542.1	 8197.0	...
3072478	  687.1	  542.0	 8196.0	...
3072479	  687.0	  541.9	 8197.0	...
3072480	  686.8	  541.9	 8197.0	...
3072481	  686.4	  541.7	 8195.0	...
3072482	  685.9	  541.6	 8193.0	...
3072483	  685.6	  541.5	 8190.0	...
3072484	  685.7	  541.3	 8190.0	...
3072485	  685.9	  541.2	 8190.0	...
3072486	  686.0	  541.0	 8190.0	...
3072487	  685.9	  541.0	 8189.0	...
3072488	  685.7	  540.8	 8189.0	...
3072489	  685.5	  540.6	 8188.0	...
3072490	  685.5	  540.3	 8188.0	...
3072491	  685.8	  540.2	 8187.0	...
3072492	  686.1	  540.0	 8187.0	...
3072493	  686.5	  539.8	 8187.0	...
3072494	  686.5	  539.8	 8185.0	...
3072495	  686.3	  540.1	 8184.0	...
3072496	  686.0	  540.3	 8183.0	...
3072497	  685.6	  540.4	 8184.0	...
3072498	  685.4	  540.3	 8185.0	...
3072499	  685.2	  540.2	 8186.0	...
3072500	  685.3	  540.3	 8185.0	...
3072501	  685.4	  540.6	 8183.0	...
3072502	  685.6	  540.8	 8183.0	...
3072503	  685.6	  540.8	 8183.0	...
3072504	  685.6	  540.7	 8183.0	...
3072505	  685.7	  540.7	 8182.0	...
3072506	  685.8	  540.7	 8179.0	...
3072507	  685.5	  540.3	 8177.0	...
3072508	  685.1	  539.9	 8175.0	...
3072509	  684.7	  539.8	 8174.0	...
3072510	  684.7	  540.0	 8172.0	...
3072511	  684.7	  540.0	 8172.0	...
3072512	  684.8	  539.8	 8169.0	...
3072513	  684.9	  539.6	 8167.0	...
3072514	  684.9	  539.6	 8165.0	...
3072515	  684.9	  539.7	 8165.0	...
3072516	  684.9	  539.7	 8163.0	...
3072517	  684.8	  539.5	 8161.0	...
3072518	  684.6	  539.2	 8159.0	...
3072519	  684.6	  538.9	 8159.0	...
3072520	  684.8	  538.9	 8159.0	...
3072521	  685.0	  538.9	 8158.0	...
3072522	  685.1	  539.0	 8159.0	...
3072523	  684.9	  538.9	 8159.0	...
3072524	  684.6	  538.6	 8157.0	...
3072525	  684.4	  538.3	 8154.0	...
3072526	  684.3	  538.1	 8151.0	...
3072527	  684.4	  537.8	 8150.0	...
3072528	  684.5	  537.5	 8150.0	...
3072529	  684.5	  536.6	 8152.0	...
3072530	  684.5	  535.8	 8154.0	...
3072531	  684.4	  534.8	 8155.0	...
3072532	  684.4	  534.2	 8153.0	...
3072533	  684.3	  533.8	 8152.0	...
3072534	  684.2	  533.7	 8148.0	...
3072535	  684.0	  533.2	 8145.0	...
3072536	  683.8	  532.8	 8143.0	...
3072537	  683.7	  532.3	 8140.0	...
3072538	  683.7	  532.3	 8137.0	...
3072539	  683.7	  532.3	 8133.0	...
3072540	  683.7	  532.1	 8129.0	...
3072541	  683.7	  531.9	 8125.0	...
3072542	  683.6	  531.7	 8122.0	...
3072543	  683.5	  531.2	 8122.0	...
3072544	  683.1	  530.6	 8122.0	...
3072545	  682.8	  529.6	 8121.0	...
3072546	  682.9	  528.9	 8119.0	...
3072547	  683.1	  528.4	 8116.0	...
3072548	  683.5	  527.8	 8117.0	...
3072549	  683.7	  527.0	 8117.0	...
3072550	  683.8	  526.0	 8115.0	...
3072551	  683.8	  525.5	 8112.0	...
3072552	  683.7	  525.2	 8109.0	...
3072553	  683.7	  524.3	 8108.0	...
3072554	  683.3	  523.6	 8105.0	...
3072555	  682.9	  522.8	 8102.0	...
3072556	  682.5	  522.7	 8101.0	...
3072557	  682.7	  522.6	 8099.0	...
3072558	  682.9	  522.4	 8095.0	...
3072559	  683.0	  522.3	 8090.0	...
3072560	  683.0	  522.3	 8086.0	...
3072561	  683.0	  522.3	 8083.0	...
3072562	  683.4	  521.4	 8081.0	...
3072563	  683.7	  520.4	 8079.0	...
3072564	  684.1	  519.5	 8078.0	...
3072565	  684.1	  519.1	 8077.0	...
3072566	  683.5	  518.9	 8075.0	...
3072567	  682.9	  518.6	 8072.0	...
3072568	  682.3	  518.6	 8069.0	...
3072569	  682.4	  518.6	 8067.0	...
3072570	  682.5	  518.5	 8067.0	...
3072571	  682.5	  518.5	 8068.0	...
3072572	  682.5	  518.4	 8068.0	...
3072573	  682.5	  518.3	 8067.0	...
3072574	  682.7	  518.4	 8065.0	...
3072575	  682.9	  518.5	 8062.0	...
3072576	  683.2	  518.6	 8061.0	...
3072577	  683.2	  518.7	 8056.0	...
3072578	  683.3	  518.8	 8050.0	...
3072579	  683.6	  518.8	 8038.0	...
3072580	  683.8	  518.7	 8031.0	...
3072581	  684.0	  518.3	 8025.0	...
3072582	  684.4	  518.0	 8026.0	...
3072583	  684.8	  517.7	 8026.0	...
3072584	  685.2	  517.9	 8024.0	...
3072585	  685.4	  518.1	 8022.0	...
3072586	  686.4	  518.9	 8019.0	...
3072587	  687.4	  519.5	 8015.0	...
3072588	  688.4	  520.2	 8013.0	...
3072589	  688.5	  520.6	 8011.0	...
3072590	  689.3	  522.2	 8007.0	...
3072591	  690.0	  524.5	 8003.0	...
3072592	  690.8	  527.2	 7999.0	...
3072593	  690.8	  528.8	 7996.0	...
3072594	  690.8	  529.6	 7993.0	...
3072595	  690.9	  529.9	 7991.0	...
3072596	  690.9	  529.8	 7993.0	...
EFIX R   3071914	3072596	683	  686.5	  555.2	   8425
SSACC R  3072597
3072597	  691.0	  529.8	 7998.0	...
3072598	  691.0	  529.9	 8008.0	...
3072599	  691.1	  530.0	 8020.0	...
3072600	  691.3	  530.2	 8029.0	...
3072601	  691.7	  531.4	 8041.0	...
3072602	  692.4	  533.0	 8048.0	...
3072603	  693.1	  537.1	 8056.0	...
3072604	  694.3	  542.7	 8044.0	...
3072605	  695.5	  551.9	 8023.0	...
3072606	  697.3	  562.8	 7997.0	...
3072607	  699.7	  575.6	 7965.0	...
3072608	  702.1	  590.1	 7917.0	...
3072609	  704.9	  606.6	 7860.0	...
3072610	  706.8	  624.0	 7802.0	...
3072611	  709.1	  642.1	 7745.0	...
3072612	  711.6	  662.4	 7677.0	...
3072613	  715.4	  685.0	 7596.0	...
3072614	  720.2	  710.7	 7513.0	...
3072615	  725.8	  737.4	 7418.0	...
3072616	  732.2	  767.1	 7321.0	...
3072617	  739.7	  799.9	 7212.0	...
3072618	  746.5	  834.5	 7096.0	...
3072619	  753.7	  870.1	 6971.0	...
3072620	  761.2	  906.3	 6846.0	...
3072621	  770.1	  945.4	 6711.0	...
3072622	  780.4	  986.8	 6564.0	...
3072623	  792.6	 1030.0	 6404.0	...
3072624	  807.2	 1074.7	 6246.0	...
3072625	  823.9	 1123.6	 6075.0	...
3072626	  843.7	 1176.2	 5890.0	...
3072627	  867.3	 1233.4	 5668.0	...
3072628	  893.7	 1293.1	 5433.0	...
3072629	  921.7	 1353.6	 5182.0	...
3072630	  951.2	 1414.6	 4937.0	...
3072631	  982.7	 1477.0	 4673.0	...
3072632	 1018.4	 1544.0	 4385.0	...
3072633	 1057.0	 1614.1	 4094.0	...
3072634	 1098.8	 1685.8	 3814.0	...
3072635	 1137.5	 1752.6	 3570.0	...
3072636	 1173.8	 1813.5	 3334.0	...
3072637	 1205.9	 1869.3	 3117.0	...
3072638	 1227.3	 1905.5	 2970.0	...
3072639	 1237.6	 1924.1	 2899.0	...
3072640	 1237.6	 1924.1	 2899.0	...
SBLINK R 3072641
3072641	   .	   .	    0.0	...
3072642	   .	   .	    0.0	...
3072643	   .	   .	    0.0	...
3072644	   .	   .	    0.0	...
3072645	   .	   .	    0.0	...
3072646	   .	   .	    0.0	...
3072647	   .	   .	    0.0	...
3072648	   .	   .	    0.0	...
3072649	   .	   .	    0.0	...
3072650	   .	   .	    0.0	...
3072651	   .	   .	    0.0	...
3072652	   .	   .	    0.0	...
3072653	   .	   .	    0.0	...
3072654	   .	   .	    0.0	...
3072655	   .	   .	    0.0	...
3072656	   .	   .	    0.0	...
3072657	   .	   .	    0.0	...
3072658	   .	   .	    0.0	...
3072659	   .	   .	    0.0	...
3072660	   .	   .	    0.0	...
3072661	   .	   .	    0.0	...
3072662	   .	   .	    0.0	...
3072663	   .	   .	    0.0	...
3072664	   .	   .	    0.0	...
3072665	   .	   .	    0.0	...
3072666	   .	   .	    0.0	...
3072667	   .	   .	    0.0	...
3072668	   .	   .	    0.0	...
3072669	   .	   .	    0.0	...
3072670	   .	   .	    0.0	...
3072671	   .	   .	    0.0	...
3072672	   .	   .	    0.0	...
3072673	   .	   .	    0.0	...
3072674	   .	   .	    0.0	...
3072675	   .	   .	    0.0	...
3072676	   .	   .	    0.0	...
3072677	   .	   .	    0.0	...
3072678	   .	   .	    0.0	...
3072679	   .	   .	    0.0	...
3072680	   .	   .	    0.0	...
3072681	   .	   .	    0.0	...
3072682	   .	   .	    0.0	...
3072683	   .	   .	    0.0	...
3072684	   .	   .	    0.0	...
3072685	   .	   .	    0.0	...
3072686	   .	   .	    0.0	...
3072687	   .	   .	    0.0	...
3072688	   .	   .	    0.0	...
3072689	   .	   .	    0.0	...
3072690	   .	   .	    0.0	...
3072691	   .	   .	    0.0	...
3072692	   .	   .	    0.0	...
3072693	   .	   .	    0.0	...
3072694	   .	   .	    0.0	...
3072695	   .	   .	    0.0	...
3072696	   .	   .	    0.0	...
3072697	   .	   .	    0.0	...
3072698	   .	   .	    0.0	...
3072699	   .	   .	    0.0	...
3072700	   .	   .	    0.0	...
3072701	   .	   .	    0.0	...
3072702	   .	   .	    0.0	...
3072703	   .	   .	    0.0	...
3072704	   .	   .	    0.0	...
3072705	   .	   .	    0.0	...
3072706	   .	   .	    0.0	...
3072707	   .	   .	    0.0	...
3072708	   .	   .	    0.0	...
3072709	   .	   .	    0.0	...
3072710	   .	   .	    0.0	...
3072711	   .	   .	    0.0	...
3072712	   .	   .	    0.0	...
3072713	   .	   .	    0.0	...
3072714	   .	   .	    0.0	...
3072715	   .	   .	    0.0	...
3072716	   .	   .	    0.0	...
3072717	   .	   .	    0.0	...
3072718	   .	   .	    0.0	...
3072719	   .	   .	    0.0	...
3072720	   .	   .	    0.0	...
3072721	   .	   .	    0.0	...
3072722	   .	   .	    0.0	...
3072723	   .	   .	    0.0	...
3072724	   .	   .	    0.0	...
3072725	   .	   .	    0.0	...
3072726	   .	   .	    0.0	...
3072727	   .	   .	    0.0	...
3072728	   .	   .	    0.0	...
3072729	   .	   .	    0.0	...
3072730	   .	   .	    0.0	...
3072731	   .	   .	    0.0	...
3072732	   .	   .	    0.0	...
3072733	   .	   .	    0.0	...
3072734	   .	   .	    0.0	...
3072735	   .	   .	    0.0	...
3072736	   .	   .	    0.0	...
3072737	   .	   .	    0.0	...
3072738	   .	   .	    0.0	...
3072739	   .	   .	    0.0	...
3072740	   .	   .	    0.0	...
3072741	   .	   .	    0.0	...
3072742	   .	   .	    0.0	...
3072743	   .	   .	    0.0	...
3072744	   .	   .	    0.0	...
3072745	   .	   .	    0.0	...
3072746	   .	   .	    0.0	...
3072747	   .	   .	    0.0	...
3072748	   .	   .	    0.0	...
3072749	   .	   .	    0.0	...
3072750	   .	   .	    0.0	...
3072751	   .	   .	    0.0	...
3072752	   .	   .	    0.0	...
3072753	   .	   .	    0.0	...
3072754	   .	   .	    0.0	...
3072755	   .	   .	    0.0	...
3072756	   .	   .	    0.0	...
3072757	   .	   .	    0.0	...
3072758	   .	   .	    0.0	...
3072759	   .	   .	    0.0	...
3072760	   .	   .	    0.0	...
3072761	   .	   .	    0.0	...
3072762	   .	   .	    0.0	...
3072763	   .	   .	    0.0	...
3072764	   .	   .	    0.0	...
3072765	   .	   .	    0.0	...
3072766	   .	   .	    0.0	...
3072767	   .	   .	    0.0	...
3072768	   .	   .	    0.0	...
3072769	   .	   .	    0.0	...
3072770	   .	   .	    0.0	...
3072771	   .	   .	    0.0	...
3072772	   .	   .	    0.0	...
3072773	   .	   .	    0.0	...
3072774	   .	   .	    0.0	...
3072775	   .	   .	    0.0	...
3072776	   .	   .	    0.0	...
3072777	   .	   .	    0.0	...
3072778	   .	   .	    0.0	...
3072779	   .	   .	    0.0	...
3072780	   .	   .	    0.0	...
3072781	   .	   .	    0.0	...
3072782	   .	   .	    0.0	...
3072783	   .	   .	    0.0	...
3072784	   .	   .	    0.0	...
3072785	   .	   .	    0.0	...
3072786	   .	   .	    0.0	...
3072787	   .	   .	    0.0	...
3072788	   .	   .	    0.0	...
3072789	   .	   .	    0.0	...
3072790	   .	   .	    0.0	...
3072791	   .	   .	    0.0	...
3072792	   .	   .	    0.0	...
3072793	   .	   .	    0.0	...
3072794	   .	   .	    0.0	...
3072795	   .	   .	    0.0	...
3072796	   .	   .	    0.0	...
3072797	   .	   .	    0.0	...
3072798	   .	   .	    0.0	...
EBLINK R 3072641	3072798	158
3072799	 1301.7	 1913.0	 2817.0	...
3072800	 1301.7	 1913.0	 2817.0	...
3072801	 1297.6	 1906.8	 2846.0	...
3072802	 1285.8	 1893.4	 2897.0	...
3072803	 1270.9	 1874.1	 2985.0	...
3072804	 1255.4	 1855.7	 3070.0	...
3072805	 1244.1	 1836.8	 3170.0	...
3072806	 1228.3	 1816.5	 3270.0	...
3072807	 1211.9	 1793.6	 3372.0	...
3072808	 1192.6	 1771.1	 3468.0	...
3072809	 1175.7	 1747.6	 3573.0	...
3072810	 1156.5	 1723.5	 3680.0	...
3072811	 1139.4	 1698.1	 3797.0	...
3072812	 1121.4	 1672.7	 3912.0	...
3072813	 1104.3	 1647.7	 4030.0	...
3072814	 1087.9	 1622.8	 4143.0	...
3072815	 1071.6	 1598.3	 4254.0	...
3072816	 1057.1	 1574.2	 4358.0	...
3072817	 1042.8	 1551.2	 4464.0	...
3072818	 1031.2	 1528.5	 4562.0	...
3072819	 1019.9	 1505.3	 4675.0	...
3072820	 1009.2	 1482.2	 4780.0	...
3072821	  997.2	 1459.6	 4886.0	...
3072822	  985.6	 1437.2	 4981.0	...
3072823	  974.5	 1415.7	 5080.0	...
3072824	  964.4	 1394.9	 5178.0	...
3072825	  956.1	 1376.1	 5276.0	...
3072826	  946.1	 1357.2	 5362.0	...
3072827	  937.6	 1338.8	 5441.0	...
3072828	  928.4	 1320.5	 5525.0	...
3072829	  920.1	 1303.2	 5605.0	...
3072830	  911.8	 1286.2	 5687.0	...
3072831	  903.8	 1270.4	 5753.0	...
3072832	  896.8	 1253.4	 5828.0	...
3072833	  889.8	 1237.7	 5896.0	...
3072834	  882.9	 1221.5	 5970.0	...
3072835	  875.9	 1206.2	 6045.0	...
3072836	  869.1	 1190.8	 6116.0	...
3072837	  863.0	 1176.0	 6177.0	...
3072838	  857.0	 1161.9	 6235.0	...
3072839	  851.4	 1147.7	 6300.0	...
3072840	  845.8	 1134.1	 6370.0	...
3072841	  840.6	 1120.5	 6430.0	...
3072842	  835.1	 1107.5	 6487.0	...
3072843	  829.3	 1094.9	 6533.0	...
3072844	  824.3	 1082.7	 6591.0	...
3072845	  819.1	 1071.2	 6643.0	...
3072846	  815.0	 1059.6	 6700.0	...
3072847	  811.0	 1048.7	 6751.0	...
3072848	  807.1	 1037.8	 6799.0	...
3072849	  803.4	 1027.5	 6848.0	...
3072850	  799.4	 1017.5	 6889.0	...
3072851	  796.0	 1008.1	 6932.0	...
3072852	  792.0	  998.9	 6970.0	...
3072853	  788.2	  990.1	 7008.0	...
3072854	  785.1	  981.6	 7040.0	...
3072855	  782.8	  972.9	 7083.0	...
3072856	  780.3	  964.7	 7121.0	...
3072857	  777.1	  956.6	 7155.0	...
3072858	  773.8	  949.9	 7173.0	...
3072859	  771.6	  943.0	 7199.0	...
3072860	  769.5	  935.8	 7230.0	...
3072861	  767.5	  928.5	 7266.0	...
3072862	  765.1	  921.0	 7294.0	...
3072863	  763.0	  914.4	 7317.0	...
3072864	  760.7	  907.6	 7350.0	...
3072865	  758.8	  901.8	 7375.0	...
3072866	  757.0	  894.7	 7403.0	...
3072867	  755.9	  887.9	 7431.0	...
3072868	  753.6	  880.7	 7463.0	...
3072869	  751.8	  874.5	 7492.0	...
3072870	  749.4	  867.8	 7514.0	...
3072871	  747.8	  861.5	 7538.0	...
3072872	  746.2	  855.4	 7562.0	...
3072873	  745.2	  850.1	 7585.0	...
3072874	  744.4	  844.6	 7608.0	...
3072875	  743.4	  839.2	 7632.0	...
3072876	  742.4	  833.3	 7654.0	...
3072877	  741.3	  828.0	 7674.0	...
3072878	  740.4	  823.0	 7693.0	...
3072879	  739.4	  818.2	 7713.0	...
3072880	  738.6	  813.0	 7731.0	...
3072881	  737.4	  808.5	 7750.0	...
3072882	  736.5	  803.7	 7766.0	...
3072883	  735.8	  798.8	 7789.0	...
3072884	  735.5	  793.8	 7808.0	...
3072885	  735.3	  789.7	 7826.0	...
3072886	  734.6	  785.0	 7840.0	...
3072887	  734.0	  780.3	 7858.0	...
3072888	  733.4	  775.9	 7876.0	...
3072889	  732.6	  771.7	 7895.0	...
3072890	  731.7	  767.6	 7915.0	...
3072891	  730.9	  762.9	 7936.0	...
3072892	  730.1	  759.4	 7950.0	...
3072893	  728.9	  755.4	 7971.0	...
3072894	  727.8	  751.8	 7990.0	...
3072895	  727.1	  747.0	 8018.0	...
3072896	  726.7	  742.8	 8033.0	...
3072897	  725.8	  738.7	 8046.0	...
ESACC R  3072597	3072897	301	  691.0	  529.8	  725.8	  738.7	   4.51	   1315
SFIX R   3072898
3072898	  725.1	  735.0	 8055.0	...
3072899	  724.0	  731.1	 8072.0	...
3072900	  723.1	  727.3	 8087.0	...
3072901	  722.3	  723.9	 8109.0	...
3072902	  721.6	  720.6	 8123.0	...
3072903	  721.0	  716.8	 8145.0	...
3072904	  720.1	  713.0	 8156.0	...
3072905	  719.7	  709.6	 8173.0	...
3072906	  719.3	  707.3	 8181.0	...
3072907	  718.9	  704.6	 8192.0	...
3072908	  718.0	  701.8	 8201.0	...
3072909	  716.9	  699.2	 8213.0	...
3072910	  715.9	  696.1	 8228.0	...
3072911	  715.4	  693.5	 8238.0	...
3072912	  715.0	  690.5	 8251.0	...
3072913	  714.6	  688.5	 8259.0	...
3072914	  714.0	  685.7	 8273.0	...
3072915	  713.3	  683.2	 8286.0	...
3072916	  712.7	  680.6	 8299.0	...
3072917	  712.1	  679.1	 8306.0	...
3072918	  711.7	  676.7	 8316.0	...
3072919	  711.3	  674.6	 8324.0	...
3072920	  710.9	  672.1	 8331.0	...
3072921	  710.4	  669.7	 8335.0	...
3072922	  709.9	  667.8	 8339.0	...
3072923	  709.4	  665.3	 8344.0	...
3072924	  709.0	  663.7	 8349.0	...
3072925	  708.4	  662.0	 8359.0	...
3072926	  708.2	  660.4	 8374.0	...
3072927	  708.0	  658.2	 8387.0	...
3072928	  707.5	  656.5	 8396.0	...
3072929	  707.0	  655.0	 8402.0	...
3072930	  706.5	  654.0	 8405.0	...
3072931	  706.5	  652.8	 8409.0	...
3072932	  706.5	  651.1	 8415.0	...
3072933	  706.2	  648.9	 8426.0	...
3072934	  705.7	  646.5	 8437.0	...
3072935	  705.3	  644.8	 8442.0	...
3072936	  705.4	  644.0	 8443.0	...
3072937	  705.5	  642.6	 8452.0	...
3072938	  705.6	  641.3	 8461.0	...
3072939	  705.5	  639.4	 8469.0	...
3072940	  705.2	  638.2	 8474.0	...
3072941	  705.0	  636.7	 8478.0	...
3072942	  704.8	  635.2	 8483.0	...
3072943	  704.3	  633.8	 8483.0	...
3072944	  703.8	  633.1	 8486.0	...
3072945	  703.2	  631.9	 8489.0	...
3072946	  703.0	  630.5	 8492.0	...
3072947	  703.0	  629.0	 8493.0	...
3072948	  703.1	  627.7	 8504.0	...
3072949	  703.1	  626.8	 8513.0	...
3072950	  703.0	  625.8	 8523.0	...
3072951	  703.0	  625.3	 8528.0	...
3072952	  702.9	  624.8	 8533.0	...
3072953	  702.9	  624.0	 8538.0	...
3072954	  702.8	  623.5	 8537.0	...
3072955	  702.7	  621.9	 8536.0	...
3072956	  702.7	  620.6	 8538.0	...
3072957	  702.6	  618.6	 8542.0	...
3072958	  702.2	  617.7	 8545.0	...
3072959	  701.8	  616.7	 8546.0	...
3072960	  701.5	  616.6	 8553.0	...
3072961	  701.5	  616.3	 8566.0	...
3072962	  701.5	  616.0	 8578.0	...
3072963	  701.4	  615.1	 8584.0	...
3072964	  701.1	  614.4	 8581.0	...
3072965	  700.7	  613.6	 8579.0	...
3072966	  700.3	  613.5	 8580.0	...
3072967	  700.3	  612.4	 8581.0	...
3072968	  700.2	  611.4	 8583.0	...
3072969	  699.9	  609.5	 8589.0	...
3072970	  699.6	  608.7	 8594.0	...
3072971	  699.3	  607.9	 8599.0	...
3072972	  699.2	  607.7	 8604.0	...
3072973	  699.2	  607.3	 8609.0	...
3072974	  699.3	  606.9	 8613.0	...
3072975	  699.3	  606.6	 8614.0	...
3072976	  699.3	  606.2	 8614.0	...
3072977	  699.1	  605.4	 8614.0	...
3072978	  698.7	  604.4	 8616.0	...
3072979	  698.5	  603.8	 8619.0	...
3072980	  698.2	  603.3	 8621.0	...
3072981	  698.1	  603.0	 8621.0	...
3072982	  698.0	  602.1	 8627.0	...
3072983	  698.1	  601.4	 8636.0	...
3072984	  698.2	  600.8	 8643.0	...
3072985	  697.9	  600.7	 8641.0	...
3072986	  697.5	  600.5	 8639.0	...
3072987	  697.1	  599.9	 8638.0	...
3072988	  697.1	  599.4	 8637.0	...
3072989	  697.2	  599.0	 8637.0	...
3072990	  697.4	  599.5	 8638.0	...
3072991	  697.5	  599.9	 8641.0	...
3072992	  697.4	  599.6	 8644.0	...
3072993	  697.2	  598.4	 8654.0	...
3072994	  697.1	  597.3	 8662.0	...
3072995	  697.0	  596.9	 8670.0	...
3072996	  696.8	  596.9	 8669.0	...
3072997	  696.7	  597.0	 8669.0	...
3072998	  696.7	  597.1	 8670.0	...
3072999	  696.8	  597.1	 8670.0	...
3073000	  696.8	  597.1	 8675.0	...
3073001	  696.7	  596.9	 8680.0	...
3073002	  696.6	  596.8	 8686.0	...
3073003	  696.7	  596.7	 8687.0	...
3073004	  696.9	  596.8	 8688.0	...
3073005	  697.1	  597.0	 8687.0	...
3073006	  697.3	  596.9	 8686.0	...
3073007	  697.2	  596.9	 8685.0	...
3073008	  697.0	  596.9	 8685.0	...
3073009	  696.8	  597.0	 8686.0	...
3073010	  696.6	  596.6	 8687.0	...
3073011	  696.5	  596.2	 8689.0	...
3073012	  696.4	  595.7	 8691.0	...
3073013	  696.4	  595.6	 8690.0	...
3073014	  696.5	  595.5	 8688.0	...
3073015	  696.5	  595.5	 8685.0	...
3073016	  696.4	  595.5	 8686.0	...
3073017	  696.2	  594.9	 8689.0	...
3073018	  696.1	  594.3	 8692.0	...
3073019	  696.2	  594.2	 8694.0	...
3073020	  696.3	  594.7	 8693.0	...
3073021	  696.3	  595.1	 8693.0	...
3073022	  696.0	  595.2	 8692.0	...
3073023	  695.7	  595.2	 8691.0	...
3073024	  695.5	  595.3	 8690.0	...
3073025	  695.4	  595.4	 8690.0	...
3073026	  695.3	  595.4	 8692.0	...
3073027	  695.3	  595.4	 8694.0	...
3073028	  695.3	  595.6	 8696.0	...
3073029	  695.1	  595.9	 8696.0	...
3073030	  694.9	  596.4	 8697.0	...
3073031	  694.6	  596.5	 8698.0	...
3073032	  694.6	  596.6	 8696.0	...
3073033	  694.5	  596.6	 8693.0	...
3073034	  694.5	  596.0	 8693.0	...
3073035	  694.8	  595.4	 8696.0	...
3073036	  695.1	  594.8	 8700.0	...
3073037	  695.5	  594.8	 8700.0	...
3073038	  695.6	  594.9	 8700.0	...
3073039	  695.5	  595.0	 8700.0	...
3073040	  695.3	  595.1	 8699.0	...
3073041	  695.2	  595.0	 8697.0	...
3073042	  695.1	  595.2	 8692.0	...
3073043	  694.9	  595.6	 8689.0	...
3073044	  694.5	  595.3	 8689.0	...
3073045	  694.3	  594.7	 8692.0	...
3073046	  694.1	  594.2	 8695.0	...
3073047	  694.1	  594.5	 8696.0	...
3073048	  694.5	  594.7	 8697.0	...
3073049	  694.9	  595.3	 8695.0	...
3073050	  695.4	  595.7	 8692.0	...
3073051	  695.4	  596.2	 8689.0	...
3073052	  695.4	  596.2	 8689.0	...
3073053	  695.4	  596.3	 8687.0	...
3073054	  695.2	  596.5	 8686.0	...
3073055	  695.1	  596.8	 8686.0	...
3073056	  695.0	  596.9	 8686.0	...
3073057	  695.1	  596.9	 8688.0	...
3073058	  695.1	  596.8	 8691.0	...
3073059	  695.2	  596.6	 8693.0	...
3073060	  695.3	  596.4	 8694.0	...
3073061	  695.2	  596.2	 8694.0	...
3073062	  695.0	  596.1	 8694.0	...
3073063	  694.9	  596.3	 8694.0	...
3073064	  694.9	  596.7	 8693.0	...
3073065	  695.0	  597.0	 8693.0	...
3073066	  695.1	  597.2	 8695.0	...
[truncated: 4,230,047 more chars]
