# Supplementary material for: With an eye on uncertainty: Modelling pupillary responses to environmental volatility
Source: PLoS Comput Biol. 2019 Jul 5;15(7):e1007126. doi: 10.1371/journal.pcbi.1007126 (PMC6636765; doi:10.1371/journal.pcbi.1007126)
Supplement: S7 Data — Zip file containing the pupillometry data for participant 7. (ZIP) [file pcbi.1007126.s007.zip › P7/trial9.asc]

** CONVERTED FROM C:\Users\tparr\Documents\PVR\P7_1412\trial9.edf using edfapi 3.1 Win32 Nov 24 2009 on Thu Dec 14 09:51:44 2017
** DATE: Thu Dec 14 10:33:05 2017
** TYPE: EDF_FILE BINARY EVENT SAMPLE TAGGED
** VERSION: EYELINK II 1
** SOURCE: EYELINK CL
** EYELINK II CL v4.48 Nov 25 2009
** CAMERA: EyeLink CL Version 1.4 Sensor=BHA
** SERIAL NUMBER: CL1-AAD42
** CAMERA_CONFIG: AAD42140.SCD
**

MSG	2169553 RECCFG CR 1000 2 0 R
MSG	2169553 ELCLCFG MTABLER
MSG	2169553 GAZE_COORDS 0.00 0.00 1599.00 1199.00
MSG	2169553 THRESHOLDS R 100 225
MSG	2169553 ELCL_PROC CENTROID (3)
MSG	2169553 ELCL_PCR_PARAM 5 3.0
START	2169554 	RIGHT	SAMPLES	EVENTS
PRESCALER	1
VPRESCALER	1
PUPIL	AREA
EVENTS	GAZE	RIGHT	RATE	1000.00	TRACKING	CR	FILTER	2
SAMPLES	GAZE	RIGHT	RATE	1000.00	TRACKING	CR	FILTER	2
MSG	2169554 !MODE RECORD CR 1000 2 0 R
2169554	  670.4	  519.4	 9365.0	...
INPUT	2169554	127
2169555	  670.6	  519.7	 9361.0	...
2169556	  670.7	  520.0	 9358.0	...
2169557	  670.8	  520.4	 9357.0	...
2169558	  671.3	  520.8	 9357.0	...
2169559	  671.8	  521.2	 9356.0	...
2169560	  671.8	  520.8	 9354.0	...
SFIX R   2169561
2169561	  671.3	  520.2	 9350.0	...
2169562	  670.9	  519.6	 9348.0	...
2169563	  671.0	  519.7	 9346.0	...
2169564	  671.0	  519.8	 9344.0	...
2169565	  670.9	  519.9	 9343.0	...
2169566	  670.7	  519.9	 9340.0	...
2169567	  670.6	  520.0	 9338.0	...
2169568	  670.6	  519.9	 9337.0	...
2169569	  670.6	  519.9	 9337.0	...
2169570	  670.6	  520.1	 9336.0	...
2169571	  670.5	  520.3	 9330.0	...
2169572	  670.2	  520.2	 9327.0	...
2169573	  669.9	  520.1	 9323.0	...
2169574	  669.7	  520.4	 9322.0	...
2169575	  669.9	  520.8	 9322.0	...
2169576	  670.2	  521.3	 9321.0	...
2169577	  670.4	  521.2	 9321.0	...
2169578	  670.5	  521.1	 9321.0	...
2169579	  670.4	  521.1	 9318.0	...
2169580	  670.5	  521.2	 9315.0	...
2169581	  670.5	  521.3	 9311.0	...
2169582	  670.7	  521.3	 9311.0	...
2169583	  670.8	  521.4	 9311.0	...
2169584	  670.9	  521.5	 9312.0	...
2169585	  671.0	  522.0	 9314.0	...
2169586	  671.1	  522.5	 9318.0	...
2169587	  671.2	  522.9	 9323.0	...
2169588	  671.3	  523.0	 9320.0	...
2169589	  671.4	  523.1	 9314.0	...
2169590	  671.2	  522.9	 9309.0	...
2169591	  671.0	  522.5	 9309.0	...
2169592	  670.9	  522.2	 9310.0	...
2169593	  671.2	  522.3	 9312.0	...
2169594	  671.4	  522.5	 9312.0	...
2169595	  671.3	  522.8	 9311.0	...
2169596	  671.2	  523.0	 9310.0	...
2169597	  671.1	  522.9	 9312.0	...
2169598	  671.1	  522.9	 9313.0	...
2169599	  671.1	  522.9	 9313.0	...
2169600	  671.1	  522.9	 9310.0	...
2169601	  671.3	  522.8	 9307.0	...
2169602	  671.7	  522.8	 9306.0	...
2169603	  672.1	  523.0	 9301.0	...
2169604	  672.5	  523.1	 9297.0	...
2169605	  672.6	  523.1	 9294.0	...
2169606	  672.7	  523.1	 9294.0	...
2169607	  672.7	  523.1	 9293.0	...
2169608	  672.7	  523.1	 9291.0	...
2169609	  673.0	  523.0	 9291.0	...
2169610	  673.3	  523.0	 9292.0	...
2169611	  673.1	  522.7	 9290.0	...
2169612	  672.6	  522.4	 9287.0	...
2169613	  672.3	  522.1	 9284.0	...
2169614	  672.5	  522.2	 9282.0	...
2169615	  672.7	  522.3	 9279.0	...
2169616	  672.8	  522.5	 9277.0	...
2169617	  672.9	  522.7	 9277.0	...
2169618	  673.0	  522.9	 9278.0	...
2169619	  673.0	  522.7	 9279.0	...
2169620	  672.7	  522.7	 9277.0	...
2169621	  672.4	  522.7	 9276.0	...
2169622	  672.4	  523.0	 9276.0	...
2169623	  672.6	  523.1	 9276.0	...
2169624	  672.4	  522.7	 9274.0	...
2169625	  672.0	  522.3	 9273.0	...
2169626	  672.1	  522.3	 9273.0	...
2169627	  672.6	  522.8	 9274.0	...
2169628	  673.1	  523.3	 9270.0	...
2169629	  672.8	  523.6	 9266.0	...
2169630	  672.6	  523.9	 9262.0	...
2169631	  672.5	  524.2	 9262.0	...
2169632	  672.7	  524.3	 9262.0	...
2169633	  672.9	  524.3	 9263.0	...
2169634	  672.9	  524.2	 9263.0	...
2169635	  673.1	  524.1	 9264.0	...
2169636	  673.2	  524.1	 9264.0	...
2169637	  673.2	  524.2	 9264.0	...
2169638	  673.1	  524.4	 9264.0	...
2169639	  673.0	  524.2	 9263.0	...
2169640	  673.0	  523.9	 9259.0	...
2169641	  673.0	  523.7	 9256.0	...
2169642	  672.9	  523.7	 9253.0	...
2169643	  672.7	  523.6	 9253.0	...
2169644	  672.9	  523.5	 9254.0	...
2169645	  673.2	  523.4	 9254.0	...
2169646	  673.4	  523.4	 9254.0	...
2169647	  673.0	  523.9	 9255.0	...
2169648	  672.6	  524.4	 9255.0	...
2169649	  672.1	  524.2	 9256.0	...
2169650	  671.9	  523.4	 9255.0	...
2169651	  671.9	  522.7	 9254.0	...
2169652	  672.2	  522.9	 9252.0	...
2169653	  672.5	  523.1	 9251.0	...
2169654	  672.6	  523.2	 9251.0	...
2169655	  672.7	  523.2	 9252.0	...
2169656	  672.7	  523.2	 9253.0	...
2169657	  672.6	  523.4	 9255.0	...
2169658	  672.6	  523.6	 9254.0	...
2169659	  672.9	  523.9	 9254.0	...
2169660	  673.1	  523.8	 9254.0	...
2169661	  673.2	  523.7	 9255.0	...
2169662	  673.1	  523.6	 9256.0	...
2169663	  672.9	  523.6	 9257.0	...
2169664	  672.9	  523.6	 9254.0	...
2169665	  672.9	  523.6	 9251.0	...
2169666	  673.0	  523.5	 9248.0	...
2169667	  673.1	  523.6	 9249.0	...
2169668	  673.2	  523.7	 9250.0	...
2169669	  673.2	  523.9	 9245.0	...
2169670	  673.3	  524.0	 9240.0	...
2169671	  673.3	  524.0	 9234.0	...
2169672	  673.1	  524.0	 9236.0	...
2169673	  673.0	  524.0	 9240.0	...
2169674	  673.0	  523.9	 9246.0	...
2169675	  673.1	  523.8	 9250.0	...
2169676	  673.2	  523.9	 9252.0	...
2169677	  673.2	  524.0	 9252.0	...
2169678	  673.1	  524.1	 9248.0	...
2169679	  673.2	  524.0	 9245.0	...
2169680	  673.4	  524.0	 9242.0	...
2169681	  673.6	  523.8	 9243.0	...
2169682	  673.7	  523.5	 9246.0	...
2169683	  673.7	  523.2	 9249.0	...
2169684	  673.7	  523.1	 9250.0	...
2169685	  673.7	  523.1	 9244.0	...
2169686	  673.8	  523.2	 9237.0	...
2169687	  673.8	  523.2	 9233.0	...
2169688	  673.8	  523.3	 9234.0	...
2169689	  673.7	  523.4	 9236.0	...
2169690	  673.8	  523.3	 9236.0	...
2169691	  673.9	  523.2	 9234.0	...
2169692	  673.9	  523.3	 9232.0	...
2169693	  673.8	  523.4	 9226.0	...
2169694	  673.8	  523.8	 9221.0	...
2169695	  673.8	  524.1	 9217.0	...
2169696	  673.7	  524.4	 9217.0	...
2169697	  673.5	  524.4	 9216.0	...
2169698	  673.8	  524.4	 9215.0	...
2169699	  674.1	  524.2	 9216.0	...
2169700	  674.5	  524.0	 9217.0	...
2169701	  674.6	  524.1	 9219.0	...
2169702	  674.7	  524.3	 9220.0	...
2169703	  674.7	  524.5	 9219.0	...
2169704	  674.7	  524.5	 9217.0	...
2169705	  674.4	  524.3	 9216.0	...
2169706	  674.0	  524.0	 9218.0	...
2169707	  673.6	  523.8	 9220.0	...
2169708	  674.0	  523.8	 9220.0	...
2169709	  674.4	  523.8	 9217.0	...
2169710	  674.8	  523.7	 9214.0	...
2169711	  674.8	  523.7	 9212.0	...
2169712	  674.7	  523.7	 9208.0	...
2169713	  674.6	  523.7	 9204.0	...
2169714	  674.4	  523.7	 9199.0	...
2169715	  674.4	  523.8	 9199.0	...
2169716	  674.5	  523.8	 9199.0	...
2169717	  674.4	  523.6	 9197.0	...
2169718	  674.3	  523.4	 9195.0	...
2169719	  674.3	  523.5	 9192.0	...
2169720	  674.5	  523.9	 9191.0	...
2169721	  674.5	  523.9	 9190.0	...
2169722	  674.4	  523.6	 9191.0	...
2169723	  674.2	  523.3	 9192.0	...
2169724	  674.2	  523.3	 9194.0	...
2169725	  674.2	  523.2	 9195.0	...
2169726	  674.1	  523.0	 9194.0	...
2169727	  674.1	  522.9	 9191.0	...
2169728	  674.0	  523.2	 9191.0	...
2169729	  674.0	  523.7	 9194.0	...
2169730	  674.0	  524.2	 9197.0	...
2169731	  673.9	  524.2	 9197.0	...
2169732	  673.8	  524.2	 9196.0	...
2169733	  674.1	  524.1	 9197.0	...
2169734	  674.5	  524.0	 9198.0	...
2169735	  674.6	  523.9	 9197.0	...
2169736	  674.3	  524.0	 9196.0	...
2169737	  674.0	  524.1	 9194.0	...
2169738	  674.0	  524.1	 9190.0	...
2169739	  674.3	  524.0	 9186.0	...
2169740	  674.6	  524.0	 9183.0	...
2169741	  674.9	  524.0	 9183.0	...
2169742	  674.6	  524.0	 9183.0	...
2169743	  674.2	  524.0	 9182.0	...
2169744	  673.8	  524.0	 9182.0	...
2169745	  673.7	  524.0	 9182.0	...
2169746	  673.6	  524.0	 9182.0	...
2169747	  673.6	  524.0	 9181.0	...
2169748	  673.7	  524.0	 9180.0	...
2169749	  673.7	  524.0	 9179.0	...
2169750	  673.7	  524.0	 9178.0	...
2169751	  673.6	  524.1	 9178.0	...
2169752	  673.5	  524.2	 9177.0	...
2169753	  673.7	  524.2	 9176.0	...
2169754	  673.8	  524.2	 9175.0	...
2169755	  673.9	  524.1	 9172.0	...
2169756	  673.9	  523.9	 9168.0	...
2169757	  674.0	  523.8	 9167.0	...
2169758	  673.8	  523.4	 9168.0	...
2169759	  673.5	  523.2	 9168.0	...
2169760	  673.3	  523.3	 9168.0	...
2169761	  673.3	  523.9	 9167.0	...
2169762	  673.3	  524.5	 9166.0	...
2169763	  673.1	  524.8	 9166.0	...
2169764	  672.9	  524.8	 9165.0	...
2169765	  672.8	  524.9	 9164.0	...
2169766	  673.0	  524.8	 9164.0	...
2169767	  673.4	  524.6	 9164.0	...
2169768	  673.8	  524.0	 9163.0	...
2169769	  674.1	  523.6	 9162.0	...
2169770	  674.0	  523.2	 9161.0	...
2169771	  673.9	  523.2	 9162.0	...
2169772	  673.9	  523.2	 9165.0	...
2169773	  673.9	  523.2	 9168.0	...
2169774	  673.9	  523.3	 9170.0	...
2169775	  674.1	  523.4	 9170.0	...
2169776	  674.3	  523.3	 9169.0	...
2169777	  674.5	  523.2	 9173.0	...
2169778	  674.4	  523.1	 9176.0	...
2169779	  674.4	  523.0	 9178.0	...
2169780	  674.4	  523.0	 9178.0	...
2169781	  674.5	  522.9	 9179.0	...
2169782	  674.6	  522.9	 9177.0	...
2169783	  674.7	  523.1	 9176.0	...
2169784	  674.8	  523.3	 9176.0	...
2169785	  674.8	  523.5	 9176.0	...
2169786	  674.9	  523.5	 9173.0	...
2169787	  674.9	  523.6	 9168.0	...
2169788	  674.8	  523.7	 9164.0	...
2169789	  674.6	  523.8	 9160.0	...
2169790	  674.2	  523.6	 9159.0	...
2169791	  673.7	  523.3	 9159.0	...
2169792	  673.4	  523.0	 9159.0	...
2169793	  673.3	  522.9	 9159.0	...
2169794	  673.5	  522.7	 9159.0	...
2169795	  673.8	  522.5	 9159.0	...
2169796	  673.8	  522.4	 9156.0	...
2169797	  673.7	  522.4	 9154.0	...
2169798	  673.6	  522.4	 9151.0	...
2169799	  673.8	  522.3	 9151.0	...
2169800	  673.8	  522.3	 9151.0	...
2169801	  673.9	  522.3	 9152.0	...
2169802	  674.0	  522.4	 9152.0	...
2169803	  674.2	  522.7	 9152.0	...
2169804	  674.3	  522.9	 9152.0	...
2169805	  674.5	  522.8	 9153.0	...
2169806	  674.7	  522.7	 9153.0	...
2169807	  674.8	  522.6	 9155.0	...
2169808	  674.8	  522.6	 9156.0	...
2169809	  674.7	  522.7	 9158.0	...
2169810	  674.7	  522.7	 9157.0	...
2169811	  674.6	  522.6	 9156.0	...
2169812	  674.6	  522.6	 9152.0	...
2169813	  674.6	  522.2	 9147.0	...
2169814	  674.5	  521.9	 9144.0	...
2169815	  674.5	  521.8	 9145.0	...
2169816	  674.4	  522.2	 9145.0	...
2169817	  674.3	  522.5	 9145.0	...
2169818	  674.2	  522.4	 9144.0	...
2169819	  674.3	  522.1	 9144.0	...
2169820	  674.6	  521.8	 9145.0	...
2169821	  674.8	  521.8	 9147.0	...
2169822	  675.0	  521.8	 9150.0	...
2169823	  674.9	  522.1	 9150.0	...
2169824	  674.8	  522.4	 9150.0	...
2169825	  674.7	  523.1	 9151.0	...
2169826	  674.7	  523.3	 9152.0	...
2169827	  674.7	  523.0	 9151.0	...
2169828	  674.9	  522.5	 9150.0	...
2169829	  675.2	  521.7	 9147.0	...
2169830	  675.1	  521.6	 9143.0	...
2169831	  675.1	  521.4	 9141.0	...
2169832	  675.1	  521.4	 9140.0	...
2169833	  675.2	  521.4	 9140.0	...
2169834	  675.2	  521.7	 9143.0	...
2169835	  675.0	  521.9	 9146.0	...
2169836	  674.9	  522.2	 9149.0	...
2169837	  674.9	  522.2	 9149.0	...
2169838	  674.9	  522.2	 9148.0	...
2169839	  674.9	  522.3	 9147.0	...
2169840	  674.9	  522.4	 9147.0	...
2169841	  674.9	  522.5	 9143.0	...
2169842	  674.9	  522.5	 9139.0	...
2169843	  674.9	  522.3	 9135.0	...
2169844	  674.9	  522.1	 9135.0	...
2169845	  675.0	  522.1	 9136.0	...
2169846	  675.0	  522.2	 9137.0	...
2169847	  675.1	  522.3	 9139.0	...
2169848	  675.1	  522.5	 9139.0	...
2169849	  675.2	  522.5	 9137.0	...
2169850	  675.2	  522.6	 9136.0	...
2169851	  675.2	  522.8	 9137.0	...
2169852	  675.2	  523.0	 9138.0	...
2169853	  675.2	  523.1	 9139.0	...
2169854	  675.2	  523.2	 9138.0	...
2169855	  675.3	  523.3	 9136.0	...
2169856	  675.4	  523.2	 9135.0	...
2169857	  675.4	  523.2	 9138.0	...
2169858	  675.3	  523.3	 9141.0	...
2169859	  675.2	  523.1	 9145.0	...
2169860	  675.1	  522.9	 9146.0	...
2169861	  675.1	  522.7	 9144.0	...
2169862	  674.9	  523.0	 9140.0	...
2169863	  674.7	  523.2	 9137.0	...
2169864	  674.5	  523.0	 9139.0	...
2169865	  674.6	  522.6	 9141.0	...
2169866	  674.7	  522.5	 9142.0	...
2169867	  674.9	  522.8	 9142.0	...
2169868	  675.2	  523.0	 9143.0	...
2169869	  675.5	  523.0	 9143.0	...
2169870	  675.7	  523.1	 9143.0	...
2169871	  675.7	  523.2	 9144.0	...
2169872	  675.3	  523.3	 9141.0	...
2169873	  675.0	  523.1	 9138.0	...
2169874	  674.6	  522.9	 9134.0	...
2169875	  674.8	  522.7	 9133.0	...
2169876	  675.0	  522.8	 9132.0	...
2169877	  675.3	  522.9	 9131.0	...
2169878	  675.3	  522.7	 9130.0	...
2169879	  675.1	  522.7	 9128.0	...
2169880	  675.0	  522.6	 9126.0	...
2169881	  675.0	  522.7	 9127.0	...
2169882	  675.1	  522.7	 9129.0	...
2169883	  675.2	  522.6	 9131.0	...
2169884	  675.2	  522.6	 9131.0	...
2169885	  675.3	  522.8	 9131.0	...
2169886	  675.6	  523.0	 9132.0	...
2169887	  675.6	  523.1	 9133.0	...
2169888	  675.6	  523.2	 9137.0	...
2169889	  675.3	  522.9	 9139.0	...
2169890	  675.2	  522.7	 9142.0	...
2169891	  675.3	  522.4	 9145.0	...
2169892	  675.3	  522.4	 9148.0	...
2169893	  675.3	  523.0	 9146.0	...
2169894	  675.4	  523.4	 9143.0	...
2169895	  675.6	  523.8	 9140.0	...
2169896	  675.8	  523.6	 9139.0	...
2169897	  675.8	  523.7	 9138.0	...
2169898	  675.9	  524.1	 9137.0	...
2169899	  676.0	  524.4	 9135.0	...
2169900	  676.1	  524.5	 9132.0	...
2169901	  676.2	  524.3	 9130.0	...
2169902	  676.3	  524.0	 9134.0	...
2169903	  676.4	  524.0	 9137.0	...
2169904	  676.1	  523.7	 9141.0	...
2169905	  675.8	  523.4	 9138.0	...
2169906	  675.6	  523.2	 9135.0	...
2169907	  675.7	  523.3	 9133.0	...
2169908	  675.8	  523.4	 9134.0	...
2169909	  675.8	  523.4	 9136.0	...
2169910	  675.8	  523.1	 9137.0	...
2169911	  675.9	  522.9	 9136.0	...
2169912	  676.1	  522.9	 9134.0	...
2169913	  676.2	  523.4	 9134.0	...
2169914	  676.3	  523.8	 9136.0	...
2169915	  676.1	  524.0	 9139.0	...
2169916	  675.9	  524.1	 9139.0	...
2169917	  675.6	  524.0	 9140.0	...
2169918	  675.5	  524.1	 9141.0	...
2169919	  675.5	  524.1	 9140.0	...
2169920	  675.5	  524.2	 9139.0	...
2169921	  675.9	  524.0	 9137.0	...
2169922	  676.3	  523.9	 9135.0	...
2169923	  676.7	  524.0	 9132.0	...
2169924	  676.8	  524.3	 9130.0	...
2169925	  676.7	  524.7	 9131.0	...
2169926	  676.5	  524.8	 9133.0	...
2169927	  676.3	  524.9	 9135.0	...
2169928	  676.2	  524.9	 9135.0	...
2169929	  676.3	  524.9	 9135.0	...
2169930	  676.5	  524.5	 9135.0	...
2169931	  676.7	  524.0	 9136.0	...
2169932	  676.8	  523.7	 9136.0	...
2169933	  676.8	  523.8	 9137.0	...
2169934	  676.9	  524.0	 9137.0	...
2169935	  676.9	  524.3	 9137.0	...
2169936	  677.0	  524.7	 9138.0	...
2169937	  677.0	  525.1	 9139.0	...
2169938	  677.0	  525.1	 9140.0	...
2169939	  677.0	  525.1	 9140.0	...
2169940	  677.0	  525.2	 9141.0	...
2169941	  677.0	  525.3	 9141.0	...
2169942	  677.4	  525.3	 9141.0	...
2169943	  677.7	  525.2	 9141.0	...
2169944	  678.0	  525.0	 9140.0	...
2169945	  678.0	  524.8	 9137.0	...
2169946	  678.0	  524.7	 9135.0	...
2169947	  678.2	  525.0	 9133.0	...
2169948	  678.2	  525.2	 9132.0	...
2169949	  678.2	  525.6	 9132.0	...
2169950	  678.1	  525.7	 9135.0	...
2169951	  678.1	  525.0	 9139.0	...
2169952	  678.1	  524.4	 9143.0	...
2169953	  678.1	  523.7	 9143.0	...
2169954	  678.0	  523.9	 9143.0	...
2169955	  677.8	  523.7	 9144.0	...
2169956	  677.6	  523.5	 9138.0	...
2169957	  677.5	  523.3	 9133.0	...
2169958	  677.7	  523.5	 9132.0	...
2169959	  678.0	  523.8	 9138.0	...
2169960	  678.6	  524.1	 9147.0	...
2169961	  678.9	  524.4	 9150.0	...
2169962	  679.0	  524.7	 9154.0	...
2169963	  678.9	  525.0	 9153.0	...
2169964	  678.8	  524.4	 9153.0	...
2169965	  678.7	  523.8	 9150.0	...
2169966	  678.9	  523.4	 9146.0	...
2169967	  679.2	  523.6	 9144.0	...
2169968	  679.4	  523.8	 9144.0	...
2169969	  679.5	  524.0	 9147.0	...
2169970	  679.7	  524.0	 9147.0	...
2169971	  679.9	  523.9	 9148.0	...
2169972	  680.0	  523.9	 9147.0	...
2169973	  680.0	  523.8	 9146.0	...
2169974	  680.0	  523.7	 9145.0	...
2169975	  680.1	  523.4	 9145.0	...
2169976	  680.3	  523.4	 9145.0	...
2169977	  680.5	  523.7	 9145.0	...
2169978	  680.6	  523.9	 9144.0	...
2169979	  680.7	  524.3	 9143.0	...
2169980	  680.7	  524.6	 9142.0	...
2169981	  680.6	  524.9	 9142.0	...
2169982	  680.2	  524.8	 9142.0	...
2169983	  679.9	  524.5	 9142.0	...
2169984	  679.7	  524.2	 9142.0	...
2169985	  679.7	  523.9	 9138.0	...
2169986	  679.8	  523.8	 9135.0	...
2169987	  679.8	  524.0	 9132.0	...
2169988	  679.9	  524.5	 9132.0	...
2169989	  679.9	  524.8	 9132.0	...
2169990	  679.9	  524.9	 9135.0	...
2169991	  679.8	  524.6	 9136.0	...
2169992	  680.4	  524.4	 9137.0	...
2169993	  680.9	  524.4	 9134.0	...
2169994	  681.4	  524.0	 9133.0	...
2169995	  681.3	  523.5	 9132.0	...
2169996	  681.2	  523.0	 9133.0	...
2169997	  681.3	  522.8	 9134.0	...
2169998	  681.5	  522.7	 9134.0	...
2169999	  681.3	  522.5	 9135.0	...
2170000	  681.1	  522.3	 9137.0	...
2170001	  680.8	  522.1	 9139.0	...
2170002	  680.8	  521.9	 9142.0	...
2170003	  680.8	  521.8	 9144.0	...
2170004	  680.8	  521.6	 9146.0	...
2170005	  680.7	  521.5	 9144.0	...
2170006	  680.6	  521.5	 9143.0	...
2170007	  680.5	  521.4	 9142.0	...
2170008	  680.5	  521.3	 9142.0	...
2170009	  680.6	  521.9	 9142.0	...
2170010	  680.6	  522.6	 9141.0	...
2170011	  680.7	  523.3	 9142.0	...
2170012	  681.0	  523.4	 9144.0	...
2170013	  681.4	  523.6	 9146.0	...
2170014	  681.7	  523.0	 9146.0	...
2170015	  681.8	  522.3	 9147.0	...
2170016	  682.1	  522.0	 9148.0	...
2170017	  682.5	  522.4	 9149.0	...
2170018	  682.7	  522.7	 9147.0	...
2170019	  682.8	  522.4	 9145.0	...
2170020	  683.0	  522.0	 9143.0	...
2170021	  683.1	  521.8	 9146.0	...
2170022	  683.1	  521.7	 9149.0	...
2170023	  683.0	  521.8	 9153.0	...
2170024	  682.9	  521.8	 9153.0	...
2170025	  682.9	  521.8	 9149.0	...
2170026	  682.9	  521.7	 9145.0	...
2170027	  682.9	  521.8	 9141.0	...
2170028	  682.8	  521.8	 9142.0	...
2170029	  682.6	  521.6	 9143.0	...
2170030	  682.5	  521.3	 9143.0	...
2170031	  682.4	  521.2	 9145.0	...
2170032	  682.3	  520.9	 9147.0	...
2170033	  682.2	  520.6	 9149.0	...
2170034	  682.2	  520.3	 9152.0	...
2170035	  682.2	  520.1	 9154.0	...
2170036	  682.2	  520.0	 9156.0	...
2170037	  682.2	  520.0	 9155.0	...
2170038	  682.1	  520.2	 9156.0	...
2170039	  682.4	  520.3	 9157.0	...
2170040	  683.4	  520.2	 9160.0	...
2170041	  684.7	  520.1	 9162.0	...
2170042	  685.6	  520.4	 9164.0	...
2170043	  685.9	  520.8	 9163.0	...
2170044	  685.7	  521.1	 9161.0	...
2170045	  685.5	  521.0	 9158.0	...
2170046	  685.6	  520.9	 9156.0	...
2170047	  685.8	  520.4	 9155.0	...
2170048	  685.8	  519.9	 9155.0	...
2170049	  685.6	  519.4	 9155.0	...
2170050	  685.3	  519.5	 9155.0	...
2170051	  685.3	  519.6	 9159.0	...
2170052	  685.3	  519.7	 9163.0	...
2170053	  685.1	  519.6	 9167.0	...
2170054	  684.8	  519.5	 9166.0	...
2170055	  684.6	  519.5	 9165.0	...
2170056	  684.5	  519.5	 9169.0	...
2170057	  684.5	  519.4	 9173.0	...
2170058	  684.5	  519.6	 9178.0	...
2170059	  684.6	  520.0	 9179.0	...
2170060	  684.9	  520.3	 9181.0	...
2170061	  685.4	  520.2	 9183.0	...
2170062	  685.6	  520.0	 9183.0	...
2170063	  685.9	  519.8	 9184.0	...
2170064	  686.5	  519.7	 9182.0	...
2170065	  687.2	  519.6	 9180.0	...
2170066	  687.7	  519.1	 9179.0	...
2170067	  687.7	  518.7	 9181.0	...
2170068	  687.5	  518.6	 9182.0	...
2170069	  687.4	  519.1	 9183.0	...
2170070	  687.3	  519.5	 9184.0	...
2170071	  687.3	  519.4	 9184.0	...
2170072	  687.3	  519.0	 9185.0	...
2170073	  687.3	  518.6	 9188.0	...
2170074	  687.0	  518.4	 9191.0	...
2170075	  686.7	  518.1	 9191.0	...
2170076	  686.3	  517.8	 9188.0	...
2170077	  686.3	  517.2	 9188.0	...
2170078	  686.4	  516.9	 9191.0	...
2170079	  686.5	  516.7	 9199.0	...
2170080	  686.7	  517.0	 9203.0	...
2170081	  686.5	  517.2	 9201.0	...
2170082	  686.4	  517.4	 9196.0	...
2170083	  686.2	  517.4	 9192.0	...
2170084	  686.6	  517.3	 9197.0	...
2170085	  687.2	  517.3	 9203.0	...
2170086	  687.8	  517.2	 9205.0	...
2170087	  688.1	  517.3	 9204.0	...
2170088	  688.1	  517.3	 9202.0	...
2170089	  687.9	  517.3	 9202.0	...
2170090	  687.7	  517.2	 9201.0	...
2170091	  687.8	  517.1	 9200.0	...
2170092	  687.8	  517.0	 9201.0	...
2170093	  687.9	  517.0	 9203.0	...
2170094	  687.8	  516.9	 9204.0	...
2170095	  687.7	  516.7	 9205.0	...
2170096	  687.6	  516.6	 9205.0	...
2170097	  687.5	  516.5	 9204.0	...
2170098	  687.5	  516.6	 9203.0	...
2170099	  687.3	  516.8	 9202.0	...
2170100	  687.0	  517.0	 9203.0	...
2170101	  686.6	  517.1	 9202.0	...
2170102	  686.5	  517.0	 9201.0	...
2170103	  686.4	  517.3	 9200.0	...
2170104	  686.6	  517.6	 9202.0	...
2170105	  686.7	  518.0	 9204.0	...
2170106	  687.3	  518.0	 9208.0	...
2170107	  687.9	  518.1	 9211.0	...
2170108	  689.0	  518.1	 9213.0	...
2170109	  689.5	  517.5	 9212.0	...
2170110	  690.2	  516.9	 9214.0	...
2170111	  690.3	  516.3	 9217.0	...
2170112	  690.1	  516.3	 9220.0	...
2170113	  689.6	  516.2	 9219.0	...
2170114	  689.2	  515.9	 9219.0	...
2170115	  689.2	  515.6	 9220.0	...
2170116	  689.4	  515.3	 9224.0	...
2170117	  689.6	  515.2	 9228.0	...
2170118	  689.6	  515.2	 9227.0	...
2170119	  689.3	  515.1	 9224.0	...
2170120	  689.0	  514.9	 9222.0	...
2170121	  689.0	  514.8	 9222.0	...
2170122	  689.0	  515.1	 9222.0	...
2170123	  689.0	  515.5	 9222.0	...
2170124	  688.9	  515.3	 9221.0	...
2170125	  688.7	  514.8	 9220.0	...
2170126	  688.7	  514.4	 9220.0	...
2170127	  689.3	  514.6	 9220.0	...
2170128	  690.2	  514.8	 9224.0	...
2170129	  691.0	  514.8	 9232.0	...
2170130	  691.1	  514.6	 9240.0	...
2170131	  691.0	  514.4	 9246.0	...
2170132	  691.4	  514.0	 9246.0	...
2170133	  691.9	  513.8	 9247.0	...
2170134	  691.9	  513.7	 9247.0	...
2170135	  691.4	  513.6	 9247.0	...
2170136	  690.8	  513.6	 9247.0	...
2170137	  690.6	  513.6	 9246.0	...
2170138	  690.4	  513.7	 9247.0	...
2170139	  690.3	  513.8	 9247.0	...
2170140	  690.3	  514.1	 9246.0	...
2170141	  690.4	  514.5	 9245.0	...
2170142	  690.5	  514.8	 9243.0	...
2170143	  690.7	  515.0	 9241.0	...
2170144	  690.7	  515.1	 9243.0	...
2170145	  690.7	  515.1	 9246.0	...
2170146	  691.1	  515.1	 9251.0	...
2170147	  691.4	  514.9	 9252.0	...
2170148	  692.1	  514.6	 9252.0	...
2170149	  692.6	  514.2	 9255.0	...
2170150	  693.1	  514.0	 9255.0	...
2170151	  693.3	  513.9	 9256.0	...
2170152	  693.4	  514.0	 9254.0	...
2170153	  693.4	  513.7	 9255.0	...
2170154	  693.5	  513.5	 9258.0	...
2170155	  693.6	  513.2	 9262.0	...
2170156	  693.3	  512.9	 9263.0	...
2170157	  692.9	  512.7	 9260.0	...
2170158	  692.5	  513.1	 9257.0	...
2170159	  692.5	  513.8	 9256.0	...
2170160	  692.4	  514.4	 9257.0	...
2170161	  692.3	  513.8	 9257.0	...
2170162	  692.2	  513.2	 9258.0	...
2170163	  692.4	  512.9	 9262.0	...
2170164	  692.9	  513.2	 9269.0	...
2170165	  693.3	  513.6	 9276.0	...
2170166	  693.3	  513.4	 9280.0	...
2170167	  693.3	  513.3	 9281.0	...
2170168	  693.1	  513.2	 9282.0	...
2170169	  692.9	  513.1	 9282.0	...
2170170	  692.8	  512.8	 9282.0	...
2170171	  693.0	  512.2	 9282.0	...
2170172	  693.4	  511.9	 9278.0	...
2170173	  693.0	  511.7	 9276.0	...
2170174	  692.4	  511.9	 9274.0	...
2170175	  692.5	  512.1	 9276.0	...
2170176	  693.2	  512.3	 9278.0	...
2170177	  694.0	  512.3	 9280.0	...
2170178	  694.1	  512.7	 9280.0	...
2170179	  694.2	  513.1	 9282.0	...
2170180	  694.2	  513.7	 9286.0	...
2170181	  694.3	  513.9	 9289.0	...
2170182	  694.3	  514.2	 9290.0	...
2170183	  694.3	  514.0	 9290.0	...
2170184	  694.3	  513.7	 9291.0	...
2170185	  694.3	  513.3	 9292.0	...
2170186	  694.3	  513.3	 9292.0	...
2170187	  694.3	  513.3	 9291.0	...
2170188	  694.3	  513.3	 9294.0	...
2170189	  694.4	  513.8	 9298.0	...
2170190	  694.4	  514.4	 9302.0	...
2170191	  694.4	  514.6	 9304.0	...
2170192	  694.4	  514.4	 9305.0	...
2170193	  694.3	  514.2	 9305.0	...
2170194	  694.2	  514.3	 9304.0	...
2170195	  694.6	  514.2	 9303.0	...
2170196	  695.2	  514.4	 9304.0	...
2170197	  695.8	  514.6	 9302.0	...
2170198	  695.8	  514.8	 9300.0	...
2170199	  695.8	  514.7	 9297.0	...
2170200	  695.7	  514.6	 9297.0	...
2170201	  695.6	  514.1	 9297.0	...
2170202	  695.3	  513.6	 9298.0	...
2170203	  695.0	  513.2	 9305.0	...
2170204	  694.7	  513.2	 9310.0	...
2170205	  694.7	  513.2	 9317.0	...
2170206	  694.8	  513.2	 9320.0	...
2170207	  694.9	  513.5	 9323.0	...
2170208	  695.2	  513.8	 9323.0	...
2170209	  695.4	  514.1	 9322.0	...
2170210	  695.3	  514.0	 9321.0	...
2170211	  695.0	  514.0	 9321.0	...
2170212	  695.3	  513.9	 9323.0	...
2170213	  696.0	  513.8	 9329.0	...
2170214	  697.2	  513.6	 9333.0	...
2170215	  697.8	  513.2	 9336.0	...
2170216	  698.3	  512.6	 9337.0	...
2170217	  698.2	  512.0	 9338.0	...
2170218	  698.2	  511.6	 9339.0	...
2170219	  698.2	  511.5	 9340.0	...
2170220	  697.9	  511.5	 9341.0	...
2170221	  697.1	  511.7	 9342.0	...
2170222	  696.4	  512.0	 9344.0	...
2170223	  696.1	  512.3	 9347.0	...
2170224	  696.2	  512.2	 9349.0	...
2170225	  696.3	  512.5	 9347.0	...
2170226	  696.4	  512.8	 9346.0	...
2170227	  696.5	  512.1	 9344.0	...
2170228	  696.5	  511.1	 9344.0	...
2170229	  696.5	  510.1	 9343.0	...
2170230	  696.6	  510.1	 9344.0	...
2170231	  696.8	  510.4	 9347.0	...
2170232	  697.0	  510.7	 9350.0	...
2170233	  697.4	  511.1	 9353.0	...
2170234	  697.7	  510.9	 9353.0	...
2170235	  697.7	  510.8	 9352.0	...
2170236	  697.5	  510.7	 9351.0	...
2170237	  696.8	  510.7	 9350.0	...
2170238	  696.3	  511.1	 9347.0	...
2170239	  696.2	  511.5	 9345.0	...
2170240	  696.4	  512.3	 9350.0	...
2170241	  696.6	  512.9	 9356.0	...
2170242	  696.6	  513.8	 9365.0	...
2170243	  696.6	  514.1	 9368.0	...
2170244	  696.7	  513.7	 9370.0	...
2170245	  696.8	  512.9	 9371.0	...
2170246	  696.8	  512.2	 9371.0	...
2170247	  696.7	  512.2	 9373.0	...
2170248	  697.3	  512.3	 9374.0	...
2170249	  698.0	  512.7	 9375.0	...
2170250	  698.7	  513.1	 9375.0	...
2170251	  698.7	  513.6	 9375.0	...
2170252	  698.5	  513.1	 9371.0	...
2170253	  698.4	  512.6	 9367.0	...
2170254	  698.4	  512.1	 9363.0	...
2170255	  698.0	  512.2	 9361.0	...
2170256	  697.4	  512.2	 9359.0	...
2170257	  696.9	  512.3	 9359.0	...
2170258	  696.8	  512.3	 9361.0	...
2170259	  697.0	  512.6	 9368.0	...
2170260	  697.1	  512.8	 9373.0	...
2170261	  696.9	  512.7	 9378.0	...
2170262	  696.7	  512.6	 9379.0	...
2170263	  696.5	  512.4	 9381.0	...
2170264	  696.4	  512.4	 9385.0	...
2170265	  697.2	  512.3	 9390.0	...
2170266	  698.3	  512.2	 9395.0	...
2170267	  699.4	  512.1	 9399.0	...
2170268	  700.0	  512.1	 9401.0	...
2170269	  700.6	  511.8	 9402.0	...
2170270	  701.1	  511.6	 9402.0	...
2170271	  700.7	  511.4	 9401.0	...
2170272	  700.3	  511.3	 9404.0	...
2170273	  699.5	  511.2	 9408.0	...
2170274	  699.2	  511.6	 9411.0	...
2170275	  699.2	  512.0	 9412.0	...
2170276	  699.5	  512.4	 9412.0	...
2170277	  699.7	  512.4	 9413.0	...
2170278	  699.6	  512.6	 9409.0	...
2170279	  699.4	  512.8	 9407.0	...
2170280	  699.3	  512.4	 9405.0	...
2170281	  699.3	  512.2	 9406.0	...
2170282	  699.3	  511.9	 9406.0	...
2170283	  699.4	  512.0	 9406.0	...
2170284	  699.4	  511.6	 9409.0	...
2170285	  699.5	  511.3	 9413.0	...
2170286	  699.5	  511.2	 9416.0	...
2170287	  699.6	  511.2	 9416.0	...
2170288	  699.6	  511.2	 9417.0	...
2170289	  699.6	  511.4	 9417.0	...
2170290	  699.7	  511.6	 9417.0	...
2170291	  700.0	  511.5	 9417.0	...
2170292	  700.2	  511.3	 9416.0	...
2170293	  700.3	  511.1	 9415.0	...
2170294	  700.3	  511.0	 9415.0	...
2170295	  700.6	  510.9	 9415.0	...
2170296	  701.0	  510.9	 9414.0	...
2170297	  701.3	  511.4	 9414.0	...
2170298	  701.5	  511.8	 9415.0	...
2170299	  701.1	  512.3	 9416.0	...
2170300	  700.6	  512.1	 9418.0	...
2170301	  700.1	  512.0	 9420.0	...
2170302	  700.1	  511.8	 9423.0	...
2170303	  700.2	  511.8	 9428.0	...
2170304	  700.3	  511.9	 9434.0	...
2170305	  700.4	  512.0	 9438.0	...
2170306	  700.5	  512.0	 9440.0	...
2170307	  700.7	  511.7	 9442.0	...
2170308	  700.9	  511.4	 9440.0	...
2170309	  701.3	  511.2	 9436.0	...
2170310	  701.5	  511.9	 9433.0	...
2170311	  701.7	  512.8	 9435.0	...
2170312	  701.9	  513.8	 9438.0	...
2170313	  702.0	  513.7	 9441.0	...
2170314	  702.1	  513.1	 9443.0	...
2170315	  702.0	  512.5	 9446.0	...
2170316	  701.8	  512.1	 9448.0	...
2170317	  701.6	  512.0	 9449.0	...
2170318	  701.4	  512.0	 9450.0	...
2170319	  701.3	  512.1	 9449.0	...
2170320	  701.3	  512.3	 9448.0	...
2170321	  701.3	  512.4	 9450.0	...
2170322	  701.4	  512.3	 9452.0	...
2170323	  701.5	  512.4	 9454.0	...
2170324	  701.5	  512.7	 9454.0	...
2170325	  701.3	  513.0	 9454.0	...
2170326	  701.2	  513.0	 9453.0	...
2170327	  701.1	  512.9	 9452.0	...
2170328	  700.9	  512.9	 9451.0	...
2170329	  700.7	  512.1	 9449.0	...
2170330	  700.8	  511.4	 9453.0	...
2170331	  700.9	  510.8	 9457.0	...
2170332	  701.1	  511.1	 9461.0	...
2170333	  701.1	  511.3	 9459.0	...
2170334	  701.1	  511.3	 9457.0	...
2170335	  701.2	  511.3	 9456.0	...
2170336	  701.2	  511.2	 9457.0	...
2170337	  701.2	  511.1	 9458.0	...
2170338	  701.2	  511.1	 9458.0	...
2170339	  701.1	  511.2	 9457.0	...
2170340	  701.1	  511.0	 9459.0	...
2170341	  701.1	  510.8	 9461.0	...
2170342	  701.3	  511.1	 9463.0	...
2170343	  701.6	  511.4	 9463.0	...
2170344	  701.8	  511.6	 9462.0	...
2170345	  701.9	  511.3	 9466.0	...
2170346	  701.9	  511.2	 9470.0	...
2170347	  701.6	  511.0	 9475.0	...
2170348	  701.3	  511.0	 9475.0	...
2170349	  701.2	  511.5	 9475.0	...
2170350	  701.2	  512.1	 9475.0	...
2170351	  701.1	  512.7	 9474.0	...
2170352	  701.0	  512.7	 9472.0	...
2170353	  701.0	  512.7	 9475.0	...
2170354	  701.0	  512.9	 9479.0	...
2170355	  701.0	  513.0	 9481.0	...
2170356	  700.9	  512.9	 9480.0	...
2170357	  700.8	  512.8	 9477.0	...
2170358	  700.8	  512.7	 9475.0	...
2170359	  701.0	  513.1	 9475.0	...
2170360	  701.2	  513.5	 9475.0	...
2170361	  701.1	  513.5	 9477.0	...
2170362	  700.9	  513.1	 9478.0	...
2170363	  700.6	  512.7	 9478.0	...
2170364	  700.6	  512.8	 9478.0	...
2170365	  700.6	  512.8	 9478.0	...
2170366	  700.1	  512.8	 9479.0	...
2170367	  699.9	  513.0	 9479.0	...
2170368	  699.7	  513.2	 9484.0	...
2170369	  699.9	  513.4	 9489.0	...
2170370	  700.0	  513.3	 9493.0	...
2170371	  699.9	  513.1	 9493.0	...
2170372	  699.7	  512.5	 9492.0	...
2170373	  699.5	  512.0	 9492.0	...
2170374	  699.3	  511.5	 9491.0	...
2170375	  699.2	  511.4	 9490.0	...
2170376	  699.2	  511.2	 9489.0	...
2170377	  699.2	  511.0	 9487.0	...
2170378	  699.2	  511.0	 9486.0	...
2170379	  699.9	  511.3	 9489.0	...
2170380	  700.4	  511.7	 9493.0	...
2170381	  700.9	  512.0	 9497.0	...
2170382	  700.6	  512.4	 9499.0	...
2170383	  700.5	  512.7	 9501.0	...
2170384	  700.4	  513.1	 9501.0	...
2170385	  700.4	  513.2	 9500.0	...
2170386	  700.5	  513.3	 9505.0	...
2170387	  700.5	  513.2	 9511.0	...
2170388	  700.5	  512.4	 9514.0	...
2170389	  700.4	  511.5	 9511.0	...
2170390	  700.3	  511.6	 9507.0	...
2170391	  700.3	  512.4	 9507.0	...
2170392	  700.3	  512.8	 9507.0	...
2170393	  700.9	  512.4	 9507.0	...
2170394	  701.4	  511.9	 9506.0	...
2170395	  701.8	  511.8	 9507.0	...
2170396	  701.5	  511.8	 9508.0	...
2170397	  701.3	  512.0	 9514.0	...
2170398	  701.1	  512.3	 9520.0	...
2170399	  701.2	  512.8	 9526.0	...
2170400	  701.2	  513.4	 9528.0	...
2170401	  701.2	  513.8	 9529.0	...
2170402	  701.3	  514.6	 9527.0	...
2170403	  701.5	  515.8	 9517.0	...
2170404	  701.9	  517.8	 9508.0	...
2170405	  702.4	  519.8	 9500.0	...
2170406	  702.8	  521.4	 9500.0	...
2170407	  703.3	  522.1	 9500.0	...
2170408	  703.7	  522.1	 9500.0	...
2170409	  704.0	  521.2	 9500.0	...
2170410	  704.0	  520.3	 9506.0	...
2170411	  703.5	  518.5	 9513.0	...
EFIX R   2169561	2170411	851	  684.0	  519.2	   9255
SSACC R  2170412
2170412	  703.0	  517.3	 9520.0	...
2170413	  702.6	  516.0	 9520.0	...
2170414	  702.9	  515.5	 9526.0	...
2170415	  703.2	  515.1	 9535.0	...
2170416	  704.0	  514.8	 9544.0	...
2170417	  704.6	  516.7	 9537.0	...
2170418	  705.5	  520.3	 9520.0	...
2170419	  706.2	  527.3	 9494.0	...
2170420	  706.7	  534.6	 9462.0	...
2170421	  707.4	  544.2	 9420.0	...
2170422	  708.7	  554.9	 9376.0	...
2170423	  710.7	  568.7	 9329.0	...
2170424	  712.8	  583.2	 9284.0	...
2170425	  714.5	  599.3	 9227.0	...
2170426	  715.7	  616.2	 9166.0	...
2170427	  717.2	  633.8	 9099.0	...
2170428	  718.9	  653.6	 9019.0	...
2170429	  721.4	  674.9	 8937.0	...
2170430	  724.0	  697.7	 8850.0	...
2170431	  726.9	  721.0	 8767.0	...
2170432	  730.4	  745.8	 8671.0	...
2170433	  733.9	  772.6	 8570.0	...
2170434	  737.9	  800.5	 8458.0	...
2170435	  741.6	  830.0	 8339.0	...
2170436	  746.1	  861.3	 8210.0	...
2170437	  750.9	  893.7	 8075.0	...
2170438	  755.8	  928.0	 7939.0	...
2170439	  762.3	  963.6	 7784.0	...
2170440	  771.3	 1003.3	 7624.0	...
2170441	  781.6	 1044.6	 7438.0	...
2170442	  792.9	 1088.4	 7246.0	...
2170443	  802.8	 1133.0	 7032.0	...
2170444	  812.5	 1179.8	 6824.0	...
2170445	  822.0	 1226.6	 6624.0	...
2170446	  832.5	 1274.1	 6422.0	...
2170447	  845.6	 1323.9	 6218.0	...
2170448	  864.0	 1378.0	 5980.0	...
2170449	  886.7	 1434.5	 5732.0	...
2170450	  911.4	 1492.9	 5452.0	...
2170451	  938.5	 1551.8	 5173.0	...
2170452	  969.4	 1614.1	 4870.0	...
2170453	 1004.5	 1680.0	 4570.0	...
2170454	 1042.4	 1750.2	 4263.0	...
2170455	 1080.7	 1825.9	 3950.0	...
2170456	 1115.3	 1897.6	 3641.0	...
2170457	 1145.3	 1963.8	 3348.0	...
2170458	 1162.6	 2002.3	 3170.0	...
2170459	 1171.6	 2021.1	 3086.0	...
2170460	 1171.6	 2021.1	 3086.0	...
SBLINK R 2170461
2170461	   .	   .	    0.0	...
2170462	   .	   .	    0.0	...
2170463	   .	   .	    0.0	...
2170464	   .	   .	    0.0	...
2170465	   .	   .	    0.0	...
2170466	   .	   .	    0.0	...
2170467	   .	   .	    0.0	...
2170468	   .	   .	    0.0	...
2170469	   .	   .	    0.0	...
2170470	   .	   .	    0.0	...
2170471	   .	   .	    0.0	...
2170472	   .	   .	    0.0	...
2170473	   .	   .	    0.0	...
2170474	   .	   .	    0.0	...
2170475	   .	   .	    0.0	...
2170476	   .	   .	    0.0	...
2170477	   .	   .	    0.0	...
2170478	   .	   .	    0.0	...
2170479	   .	   .	    0.0	...
2170480	   .	   .	    0.0	...
2170481	   .	   .	    0.0	...
2170482	   .	   .	    0.0	...
2170483	   .	   .	    0.0	...
2170484	   .	   .	    0.0	...
2170485	   .	   .	    0.0	...
2170486	   .	   .	    0.0	...
2170487	   .	   .	    0.0	...
2170488	   .	   .	    0.0	...
2170489	   .	   .	    0.0	...
2170490	   .	   .	    0.0	...
2170491	   .	   .	    0.0	...
2170492	   .	   .	    0.0	...
2170493	   .	   .	    0.0	...
2170494	   .	   .	    0.0	...
2170495	   .	   .	    0.0	...
2170496	   .	   .	    0.0	...
2170497	   .	   .	    0.0	...
2170498	   .	   .	    0.0	...
2170499	   .	   .	    0.0	...
2170500	   .	   .	    0.0	...
2170501	   .	   .	    0.0	...
2170502	   .	   .	    0.0	...
2170503	   .	   .	    0.0	...
2170504	   .	   .	    0.0	...
2170505	   .	   .	    0.0	...
2170506	   .	   .	    0.0	...
2170507	   .	   .	    0.0	...
2170508	   .	   .	    0.0	...
2170509	   .	   .	    0.0	...
2170510	   .	   .	    0.0	...
2170511	   .	   .	    0.0	...
2170512	   .	   .	    0.0	...
2170513	   .	   .	    0.0	...
2170514	   .	   .	    0.0	...
2170515	   .	   .	    0.0	...
2170516	   .	   .	    0.0	...
2170517	   .	   .	    0.0	...
2170518	   .	   .	    0.0	...
2170519	   .	   .	    0.0	...
2170520	   .	   .	    0.0	...
2170521	   .	   .	    0.0	...
2170522	   .	   .	    0.0	...
2170523	   .	   .	    0.0	...
2170524	   .	   .	    0.0	...
2170525	   .	   .	    0.0	...
2170526	   .	   .	    0.0	...
2170527	   .	   .	    0.0	...
2170528	   .	   .	    0.0	...
2170529	   .	   .	    0.0	...
2170530	   .	   .	    0.0	...
2170531	   .	   .	    0.0	...
2170532	   .	   .	    0.0	...
2170533	   .	   .	    0.0	...
2170534	   .	   .	    0.0	...
2170535	   .	   .	    0.0	...
2170536	   .	   .	    0.0	...
2170537	   .	   .	    0.0	...
2170538	   .	   .	    0.0	...
2170539	   .	   .	    0.0	...
2170540	   .	   .	    0.0	...
2170541	   .	   .	    0.0	...
2170542	   .	   .	    0.0	...
2170543	   .	   .	    0.0	...
2170544	   .	   .	    0.0	...
2170545	   .	   .	    0.0	...
2170546	   .	   .	    0.0	...
2170547	   .	   .	    0.0	...
2170548	   .	   .	    0.0	...
2170549	   .	   .	    0.0	...
2170550	   .	   .	    0.0	...
2170551	   .	   .	    0.0	...
2170552	   .	   .	    0.0	...
2170553	   .	   .	    0.0	...
2170554	   .	   .	    0.0	...
2170555	   .	   .	    0.0	...
2170556	   .	   .	    0.0	...
2170557	   .	   .	    0.0	...
2170558	   .	   .	    0.0	...
2170559	   .	   .	    0.0	...
2170560	   .	   .	    0.0	...
2170561	   .	   .	    0.0	...
2170562	   .	   .	    0.0	...
2170563	   .	   .	    0.0	...
2170564	   .	   .	    0.0	...
2170565	   .	   .	    0.0	...
2170566	   .	   .	    0.0	...
2170567	   .	   .	    0.0	...
2170568	   .	   .	    0.0	...
2170569	   .	   .	    0.0	...
2170570	   .	   .	    0.0	...
2170571	   .	   .	    0.0	...
2170572	   .	   .	    0.0	...
MSG	2170573 0000 _ Experiment Start
2170573	   .	   .	    0.0	...
2170574	   .	   .	    0.0	...
2170575	   .	   .	    0.0	...
2170576	   .	   .	    0.0	...
2170577	   .	   .	    0.0	...
2170578	   .	   .	    0.0	...
2170579	   .	   .	    0.0	...
2170580	   .	   .	    0.0	...
2170581	   .	   .	    0.0	...
2170582	   .	   .	    0.0	...
2170583	   .	   .	    0.0	...
2170584	   .	   .	    0.0	...
2170585	   .	   .	    0.0	...
2170586	   .	   .	    0.0	...
2170587	   .	   .	    0.0	...
2170588	   .	   .	    0.0	...
2170589	   .	   .	    0.0	...
2170590	   .	   .	    0.0	...
2170591	   .	   .	    0.0	...
2170592	   .	   .	    0.0	...
2170593	   .	   .	    0.0	...
2170594	   .	   .	    0.0	...
2170595	   .	   .	    0.0	...
2170596	   .	   .	    0.0	...
EBLINK R 2170461	2170596	136
2170597	 1211.2	 2035.8	 2664.0	...
2170598	 1211.2	 2035.8	 2664.0	...
2170599	 1209.2	 2030.4	 2702.0	...
2170600	 1205.1	 2019.0	 2775.0	...
2170601	 1198.4	 1998.1	 2882.0	...
2170602	 1189.5	 1974.8	 2987.0	...
2170603	 1180.0	 1947.5	 3093.0	...
2170604	 1168.3	 1921.9	 3202.0	...
2170605	 1155.4	 1893.5	 3317.0	...
2170606	 1142.1	 1865.5	 3439.0	...
2170607	 1126.7	 1834.7	 3566.0	...
2170608	 1110.8	 1803.4	 3697.0	...
2170609	 1091.9	 1770.5	 3835.0	...
2170610	 1075.2	 1737.7	 3981.0	...
2170611	 1059.1	 1706.2	 4125.0	...
2170612	 1044.3	 1675.0	 4262.0	...
2170613	 1029.9	 1643.3	 4394.0	...
2170614	 1015.7	 1610.8	 4536.0	...
2170615	 1002.3	 1579.1	 4677.0	...
2170616	  987.2	 1549.4	 4814.0	...
2170617	  973.6	 1522.4	 4937.0	...
2170618	  960.3	 1495.6	 5063.0	...
2170619	  949.5	 1469.3	 5183.0	...
2170620	  939.1	 1445.0	 5297.0	...
2170621	  928.9	 1422.6	 5395.0	...
2170622	  920.0	 1401.5	 5492.0	...
2170623	  910.3	 1379.8	 5587.0	...
2170624	  901.1	 1359.0	 5681.0	...
2170625	  892.3	 1340.3	 5769.0	...
2170626	  883.7	 1321.5	 5848.0	...
2170627	  874.9	 1303.2	 5931.0	...
2170628	  866.6	 1283.8	 6013.0	...
2170629	  859.4	 1266.4	 6097.0	...
2170630	  853.8	 1250.1	 6170.0	...
2170631	  847.8	 1233.4	 6247.0	...
2170632	  840.6	 1215.7	 6324.0	...
2170633	  833.6	 1199.0	 6403.0	...
2170634	  827.0	 1183.1	 6475.0	...
2170635	  821.6	 1166.9	 6550.0	...
2170636	  815.7	 1150.6	 6623.0	...
2170637	  809.6	 1133.8	 6696.0	...
2170638	  804.5	 1118.6	 6769.0	...
2170639	  799.6	 1103.2	 6838.0	...
2170640	  794.5	 1089.2	 6906.0	...
2170641	  788.4	 1075.4	 6961.0	...
2170642	  783.5	 1062.3	 7016.0	...
2170643	  779.5	 1049.4	 7075.0	...
2170644	  776.3	 1037.2	 7137.0	...
2170645	  772.0	 1023.4	 7198.0	...
2170646	  767.7	 1010.6	 7249.0	...
2170647	  764.0	  997.6	 7303.0	...
2170648	  760.4	  986.1	 7362.0	...
2170649	  756.9	  974.7	 7416.0	...
2170650	  752.9	  963.0	 7468.0	...
2170651	  750.3	  951.5	 7514.0	...
2170652	  747.5	  939.3	 7566.0	...
2170653	  745.0	  928.3	 7615.0	...
2170654	  742.5	  917.1	 7666.0	...
2170655	  740.5	  906.8	 7713.0	...
2170656	  739.0	  896.1	 7759.0	...
2170657	  736.9	  886.1	 7795.0	...
2170658	  735.1	  876.9	 7834.0	...
2170659	  733.7	  867.8	 7867.0	...
2170660	  732.6	  859.0	 7900.0	...
2170661	  731.4	  850.3	 7929.0	...
2170662	  730.3	  842.8	 7962.0	...
2170663	  729.6	  834.7	 7997.0	...
2170664	  729.0	  827.3	 8037.0	...
2170665	  728.6	  819.6	 8072.0	...
2170666	  728.2	  812.8	 8107.0	...
2170667	  727.7	  805.6	 8132.0	...
2170668	  727.1	  797.9	 8155.0	...
2170669	  726.6	  791.3	 8174.0	...
2170670	  726.3	  784.9	 8202.0	...
2170671	  726.2	  778.8	 8230.0	...
2170672	  725.9	  771.4	 8269.0	...
2170673	  725.1	  763.4	 8302.0	...
2170674	  724.0	  755.1	 8346.0	...
2170675	  722.9	  747.6	 8376.0	...
2170676	  722.3	  740.4	 8409.0	...
2170677	  721.4	  733.6	 8443.0	...
2170678	  720.3	  726.6	 8480.0	...
2170679	  718.7	  719.4	 8513.0	...
2170680	  717.2	  712.2	 8540.0	...
2170681	  716.0	  705.2	 8568.0	...
2170682	  715.0	  698.7	 8594.0	...
2170683	  714.5	  692.6	 8618.0	...
2170684	  713.1	  685.3	 8645.0	...
2170685	  711.6	  678.4	 8673.0	...
2170686	  710.1	  671.6	 8702.0	...
2170687	  709.2	  666.4	 8722.0	...
2170688	  708.6	  660.4	 8745.0	...
2170689	  707.9	  655.3	 8774.0	...
2170690	  707.5	  649.8	 8806.0	...
2170691	  707.1	  644.1	 8828.0	...
2170692	  706.7	  637.4	 8851.0	...
2170693	  705.9	  631.7	 8866.0	...
2170694	  705.0	  626.1	 8889.0	...
2170695	  704.1	  620.6	 8909.0	...
2170696	  703.7	  614.7	 8935.0	...
2170697	  703.2	  608.9	 8956.0	...
2170698	  702.8	  603.8	 8976.0	...
2170699	  701.7	  598.4	 8991.0	...
2170700	  700.8	  594.2	 9017.0	...
2170701	  700.1	  589.4	 9033.0	...
2170702	  700.0	  584.6	 9058.0	...
ESACC R  2170412	2170702	291	  703.0	  517.3	  700.0	  584.6	   1.43	   1202
SFIX R   2170703
2170703	  699.5	  580.1	 9068.0	...
2170704	  698.8	  575.6	 9082.0	...
2170705	  698.2	  572.3	 9095.0	...
2170706	  698.0	  569.3	 9110.0	...
2170707	  698.0	  566.3	 9123.0	...
2170708	  697.9	  563.6	 9126.0	...
2170709	  697.7	  560.2	 9134.0	...
2170710	  697.7	  557.6	 9151.0	...
2170711	  697.9	  554.4	 9169.0	...
2170712	  698.1	  551.4	 9181.0	...
2170713	  698.1	  548.2	 9186.0	...
2170714	  698.0	  545.5	 9196.0	...
2170715	  697.6	  543.2	 9204.0	...
2170716	  697.1	  540.4	 9221.0	...
2170717	  696.7	  537.4	 9232.0	...
2170718	  696.6	  535.1	 9246.0	...
2170719	  696.4	  533.2	 9248.0	...
2170720	  696.1	  531.0	 9255.0	...
2170721	  695.8	  527.7	 9266.0	...
2170722	  695.6	  524.6	 9284.0	...
2170723	  695.6	  522.3	 9298.0	...
2170724	  695.6	  521.2	 9304.0	...
2170725	  695.5	  518.7	 9307.0	...
2170726	  695.4	  516.7	 9312.0	...
2170727	  695.3	  513.3	 9321.0	...
2170728	  695.2	  511.3	 9330.0	...
2170729	  695.1	  509.4	 9343.0	...
2170730	  695.1	  508.1	 9352.0	...
2170731	  694.9	  505.9	 9363.0	...
2170732	  694.7	  503.8	 9368.0	...
2170733	  694.5	  501.3	 9375.0	...
2170734	  694.5	  499.6	 9378.0	...
2170735	  694.4	  497.5	 9383.0	...
2170736	  694.2	  496.6	 9387.0	...
2170737	  693.9	  495.0	 9388.0	...
2170738	  693.5	  493.4	 9388.0	...
2170739	  692.8	  491.1	 9389.0	...
2170740	  692.3	  489.4	 9398.0	...
2170741	  692.1	  488.0	 9407.0	...
2170742	  692.2	  486.8	 9416.0	...
2170743	  692.2	  486.1	 9416.0	...
2170744	  692.1	  485.4	 9417.0	...
2170745	  691.5	  485.0	 9419.0	...
2170746	  690.9	  483.5	 9425.0	...
2170747	  690.4	  482.1	 9432.0	...
2170748	  690.3	  480.3	 9439.0	...
2170749	  690.3	  479.7	 9441.0	...
2170750	  690.3	  479.0	 9442.0	...
2170751	  690.2	  478.8	 9446.0	...
2170752	  689.9	  478.5	 9449.0	...
2170753	  689.7	  478.2	 9451.0	...
2170754	  689.6	  478.0	 9450.0	...
2170755	  689.7	  477.7	 9451.0	...
2170756	  689.6	  477.1	 9451.0	...
2170757	  689.5	  476.6	 9451.0	...
2170758	  689.1	  476.5	 9451.0	...
2170759	  688.8	  476.9	 9451.0	...
2170760	  688.5	  477.4	 9451.0	...
2170761	  688.4	  477.9	 9451.0	...
2170762	  688.2	  478.4	 9451.0	...
2170763	  688.1	  478.6	 9452.0	...
2170764	  688.0	  478.5	 9453.0	...
2170765	  687.9	  478.5	 9454.0	...
2170766	  687.8	  478.6	 9453.0	...
2170767	  687.8	  478.6	 9452.0	...
2170768	  687.9	  478.7	 9446.0	...
2170769	  687.6	  479.0	 9440.0	...
2170770	  687.3	  479.9	 9434.0	...
2170771	  687.0	  481.0	 9435.0	...
2170772	  687.2	  482.3	 9431.0	...
2170773	  687.2	  483.0	 9426.0	...
2170774	  687.2	  483.3	 9421.0	...
2170775	  687.2	  483.3	 9421.0	...
2170776	  687.1	  483.6	 9419.0	...
2170777	  687.0	  483.9	 9417.0	...
2170778	  687.0	  484.2	 9416.0	...
2170779	  687.1	  484.5	 9417.0	...
2170780	  687.1	  485.2	 9412.0	...
2170781	  687.1	  486.6	 9407.0	...
2170782	  687.5	  487.5	 9402.0	...
2170783	  687.8	  488.2	 9402.0	...
2170784	  687.9	  488.2	 9403.0	...
MSG	2170785 0000 _ Number On
2170785	  687.8	  488.2	 9403.0	...
2170786	  687.6	  488.3	 9403.0	...
2170787	  687.7	  488.6	 9403.0	...
2170788	  687.8	  488.9	 9406.0	...
2170789	  687.8	  489.2	 9408.0	...
2170790	  687.7	  489.2	 9410.0	...
2170791	  687.6	  489.1	 9410.0	...
2170792	  687.7	  489.3	 9410.0	...
2170793	  687.8	  489.7	 9415.0	...
2170794	  687.8	  490.1	 9420.0	...
2170795	  688.1	  490.5	 9424.0	...
2170796	  688.4	  490.8	 9426.0	...
2170797	  688.7	  491.1	 9427.0	...
2170798	  688.7	  491.0	 9425.0	...
2170799	  688.6	  491.1	 9423.0	...
2170800	  688.3	  491.2	 9421.0	...
2170801	  687.8	  491.2	 9420.0	...
2170802	  687.3	  491.1	 9418.0	...
2170803	  687.1	  491.0	 9417.0	...
2170804	  687.0	  490.9	 9417.0	...
2170805	  687.0	  490.7	 9417.0	...
2170806	  686.9	  490.5	 9416.0	...
2170807	  687.0	  490.5	 9414.0	...
2170808	  687.1	  490.4	 9412.0	...
2170809	  687.1	  490.0	 9412.0	...
2170810	  686.9	  489.7	 9412.0	...
2170811	  686.8	  489.5	 9412.0	...
2170812	  686.9	  489.2	 9419.0	...
2170813	  687.0	  488.9	 9425.0	...
2170814	  687.1	  488.2	 9432.0	...
2170815	  687.0	  487.8	 9434.0	...
2170816	  686.8	  487.5	 9436.0	...
2170817	  686.6	  487.5	 9435.0	...
2170818	  686.7	  487.6	 9432.0	...
2170819	  686.7	  487.7	 9431.0	...
2170820	  686.8	  487.9	 9433.0	...
2170821	  686.9	  488.0	 9434.0	...
2170822	  687.0	  487.6	 9434.0	...
2170823	  687.1	  487.1	 9434.0	...
2170824	  687.0	  486.5	 9434.0	...
2170825	  687.0	  486.4	 9437.0	...
2170826	  687.0	  486.4	 9440.0	...
2170827	  687.2	  486.4	 9445.0	...
2170828	  687.3	  486.6	 9447.0	...
2170829	  687.2	  486.5	 9448.0	...
2170830	  687.2	  486.5	 9446.0	...
2170831	  687.4	  486.6	 9444.0	...
2170832	  687.7	  486.8	 9443.0	...
2170833	  687.7	  486.6	 9443.0	...
2170834	  687.4	  486.1	 9444.0	...
2170835	  687.1	  485.7	 9445.0	...
2170836	  687.1	  485.7	 9445.0	...
2170837	  686.8	  485.4	 9443.0	...
2170838	  686.6	  485.0	 9443.0	...
2170839	  686.2	  484.6	 9445.0	...
2170840	  686.2	  484.6	 9448.0	...
2170841	  686.2	  484.6	 9450.0	...
2170842	  686.2	  484.1	 9452.0	...
2170843	  686.2	  483.6	 9452.0	...
2170844	  686.1	  483.2	 9452.0	...
2170845	  686.1	  483.3	 9452.0	...
2170846	  686.2	  483.4	 9454.0	...
2170847	  686.2	  483.3	 9456.0	...
2170848	  686.4	  483.4	 9459.0	...
2170849	  686.4	  483.5	 9460.0	...
2170850	  686.2	  483.6	 9460.0	...
2170851	  686.0	  483.7	 9459.0	...
2170852	  685.7	  483.5	 9459.0	...
2170853	  685.6	  483.3	 9459.0	...
2170854	  685.7	  483.3	 9460.0	...
2170855	  686.2	  483.6	 9462.0	...
2170856	  686.7	  483.6	 9464.0	...
2170857	  686.9	  483.5	 9461.0	...
2170858	  686.6	  483.3	 9456.0	...
2170859	  686.2	  483.3	 9454.0	...
2170860	  686.0	  483.2	 9456.0	...
2170861	  685.9	  483.2	 9458.0	...
2170862	  685.8	  483.2	 9460.0	...
2170863	  685.9	  483.1	 9463.0	...
2170864	  686.0	  482.9	 9463.0	...
2170865	  686.1	  482.8	 9460.0	...
2170866	  686.2	  483.1	 9454.0	...
2170867	  686.4	  483.5	 9453.0	...
2170868	  686.7	  483.9	 9451.0	...
2170869	  686.9	  483.7	 9454.0	...
2170870	  686.9	  483.6	 9457.0	...
2170871	  687.1	  483.5	 9464.0	...
2170872	  687.4	  483.2	 9467.0	...
2170873	  687.4	  483.0	 9471.0	...
2170874	  687.2	  482.8	 9471.0	...
2170875	  686.9	  483.0	 9467.0	...
2170876	  687.0	  483.2	 9462.0	...
2170877	  687.3	  483.2	 9458.0	...
2170878	  687.4	  483.3	 9458.0	...
2170879	  687.3	  483.3	 9458.0	...
2170880	  687.3	  483.4	 9459.0	...
2170881	  687.4	  483.4	 9457.0	...
2170882	  687.4	  483.3	 9456.0	...
2170883	  687.3	  483.3	 9455.0	...
2170884	  687.2	  483.1	 9455.0	...
2170885	  687.0	  482.9	 9456.0	...
2170886	  686.9	  482.7	 9456.0	...
2170887	  686.7	  482.7	 9457.0	...
2170888	  686.6	  482.7	 9457.0	...
2170889	  686.7	  482.8	 9459.0	...
2170890	  686.8	  483.0	 9461.0	...
2170891	  687.0	  483.3	 9466.0	...
2170892	  687.1	  483.3	 9471.0	...
2170893	  687.1	  483.3	 9475.0	...
2170894	  687.1	  483.3	 9476.0	...
2170895	  687.2	  483.4	 9476.0	...
2170896	  687.4	  483.5	 9477.0	...
2170897	  687.6	  483.6	 9477.0	...
2170898	  687.7	  483.9	 9477.0	...
2170899	  687.7	  484.1	 9477.0	...
2170900	  687.7	  484.7	 9476.0	...
2170901	  687.7	  485.2	 9475.0	...
2170902	  687.7	  485.4	 9475.0	...
2170903	  687.8	  485.1	 9475.0	...
2170904	  687.8	  484.8	 9475.0	...
2170905	  687.8	  485.0	 9477.0	...
2170906	  687.7	  485.2	 9480.0	...
2170907	  687.6	  485.3	 9484.0	...
2170908	  687.6	  485.4	 9485.0	...
2170909	  687.7	  485.8	 9487.0	...
2170910	  687.5	  486.1	 9488.0	...
2170911	  687.2	  486.4	 9488.0	...
2170912	  686.9	  486.4	 9487.0	...
2170913	  686.8	  486.5	 9484.0	...
2170914	  686.8	  486.5	 9481.0	...
2170915	  686.9	  486.5	 9479.0	...
2170916	  687.0	  486.6	 9478.0	...
2170917	  686.9	  486.5	 9477.0	...
2170918	  686.8	  486.4	 9476.0	...
2170919	  687.0	  486.6	 9481.0	...
2170920	  687.3	  486.9	 9487.0	...
2170921	  687.6	  487.2	 9493.0	...
2170922	  687.7	  487.0	 9493.0	...
2170923	  687.8	  486.9	 9496.0	...
2170924	  687.8	  487.2	 9498.0	...
2170925	  687.6	  487.6	 9499.0	...
2170926	  687.6	  487.9	 9497.0	...
2170927	  687.5	  487.9	 9497.0	...
2170928	  687.5	  488.0	 9497.0	...
2170929	  687.5	  488.2	 9498.0	...
2170930	  687.4	  488.4	 9498.0	...
2170931	  687.4	  488.4	 9496.0	...
2170932	  687.1	  488.4	 9495.0	...
2170933	  686.8	  488.3	 9493.0	...
2170934	  686.7	  488.3	 9495.0	...
2170935	  686.8	  488.0	 9497.0	...
2170936	  686.9	  487.8	 9496.0	...
2170937	  686.7	  487.5	 9493.0	...
2170938	  686.5	  487.4	 9489.0	...
2170939	  686.4	  487.3	 9488.0	...
2170940	  686.6	  487.3	 9488.0	...
2170941	  686.8	  487.4	 9489.0	...
2170942	  687.1	  487.3	 9495.0	...
2170943	  687.2	  487.1	 9499.0	...
2170944	  687.4	  487.0	 9503.0	...
2170945	  687.5	  487.0	 9503.0	...
2170946	  687.6	  487.1	 9503.0	...
2170947	  687.7	  487.2	 9504.0	...
2170948	  687.7	  487.3	 9505.0	...
2170949	  687.6	  487.5	 9506.0	...
2170950	  687.4	  487.7	 9506.0	...
2170951	  687.2	  487.8	 9506.0	...
2170952	  686.8	  487.9	 9506.0	...
2170953	  686.5	  487.9	 9505.0	...
2170954	  686.5	  487.9	 9505.0	...
2170955	  686.8	  487.8	 9505.0	...
2170956	  687.1	  487.8	 9506.0	...
2170957	  687.1	  487.8	 9508.0	...
2170958	  687.1	  487.8	 9509.0	...
2170959	  687.2	  487.8	 9512.0	...
2170960	  687.3	  487.7	 9514.0	...
2170961	  687.2	  487.7	 9516.0	...
2170962	  686.9	  487.7	 9516.0	...
2170963	  686.8	  487.9	 9517.0	...
2170964	  687.0	  488.2	 9519.0	...
2170965	  687.2	  488.3	 9523.0	...
2170966	  687.1	  488.4	 9525.0	...
2170967	  686.9	  488.2	 9525.0	...
2170968	  686.6	  488.2	 9521.0	...
2170969	  686.5	  488.5	 9517.0	...
2170970	  686.5	  488.8	 9516.0	...
2170971	  686.6	  489.1	 9518.0	...
2170972	  686.7	  489.1	 9522.0	...
2170973	  686.7	  489.0	 9523.0	...
2170974	  686.8	  489.0	 9524.0	...
2170975	  686.7	  488.8	 9523.0	...
2170976	  686.8	  488.6	 9523.0	...
2170977	  686.8	  488.4	 9523.0	...
2170978	  686.9	  488.3	 9522.0	...
2170979	  686.9	  488.2	 9518.0	...
2170980	  686.9	  488.2	 9515.0	...
2170981	  686.8	  488.2	 9514.0	...
2170982	  686.7	  488.1	 9515.0	...
2170983	  686.8	  488.1	 9516.0	...
2170984	  687.1	  488.1	 9518.0	...
2170985	  687.4	  488.1	 9519.0	...
2170986	  687.5	  487.9	 9522.0	...
2170987	  687.3	  487.8	 9523.0	...
2170988	  687.2	  487.7	 9528.0	...
2170989	  687.2	  487.6	 9531.0	...
2170990	  687.4	  487.9	 9532.0	...
2170991	  687.6	  488.1	 9528.0	...
2170992	  687.8	  488.6	 9524.0	...
2170993	  687.9	  489.0	 9525.0	...
2170994	  687.9	  489.4	 9529.0	...
2170995	  688.0	  489.2	 9533.0	...
2170996	  687.7	  488.8	 9534.0	...
2170997	  687.4	  488.3	 9534.0	...
2170998	  687.8	  488.4	 9535.0	...
2170999	  688.4	  488.6	 9536.0	...
2171000	  689.0	  488.8	 9536.0	...
2171001	  688.9	  488.8	 9537.0	...
2171002	  688.7	  488.9	 9536.0	...
2171003	  688.5	  489.2	 9535.0	...
2171004	  688.4	  489.6	 9534.0	...
2171005	  688.4	  490.1	 9534.0	...
2171006	  688.3	  490.2	 9534.0	...
2171007	  688.3	  490.2	 9534.0	...
2171008	  688.3	  490.1	 9535.0	...
2171009	  688.3	  490.3	 9536.0	...
2171010	  688.3	  490.4	 9536.0	...
2171011	  688.1	  490.7	 9535.0	...
2171012	  687.8	  490.8	 9535.0	...
2171013	  687.4	  490.9	 9536.0	...
2171014	  687.3	  490.9	 9537.0	...
2171015	  687.3	  490.8	 9538.0	...
2171016	  687.3	  490.7	 9538.0	...
2171017	  687.1	  490.7	 9537.0	...
2171018	  686.9	  490.7	 9536.0	...
2171019	  686.8	  490.5	 9537.0	...
2171020	  686.7	  490.2	 9540.0	...
2171021	  686.6	  489.9	 9546.0	...
2171022	  686.5	  489.8	 9549.0	...
2171023	  686.2	  489.9	 9548.0	...
2171024	  686.1	  490.1	 9543.0	...
2171025	  685.8	  490.3	 9539.0	...
2171026	  685.9	  490.3	 9539.0	...
2171027	  685.9	  490.6	 9540.0	...
2171028	  686.0	  491.1	 9541.0	...
2171029	  686.2	  491.4	 9542.0	...
2171030	  686.3	  491.3	 9545.0	...
2171031	  686.2	  491.4	 9548.0	...
2171032	  686.1	  491.5	 9546.0	...
2171033	  685.9	  491.3	 9540.0	...
2171034	  685.8	  491.1	 9533.0	...
2171035	  685.6	  490.7	 9533.0	...
2171036	  684.9	  490.6	 9531.0	...
2171037	  684.5	  490.6	 9531.0	...
2171038	  684.0	  490.8	 9532.0	...
2171039	  684.2	  491.4	 9535.0	...
2171040	  684.5	  491.9	 9537.0	...
2171041	  684.6	  492.3	 9536.0	...
2171042	  684.4	  491.8	 9535.0	...
2171043	  684.4	  491.4	 9539.0	...
2171044	  684.6	  490.9	 9544.0	...
2171045	  684.8	  490.8	 9549.0	...
2171046	  685.0	  491.3	 9549.0	...
2171047	  685.2	  491.9	 9550.0	...
2171048	  685.4	  492.5	 9548.0	...
2171049	  685.3	  492.8	 9547.0	...
2171050	  685.3	  493.2	 9546.0	...
2171051	  685.3	  493.6	 9544.0	...
2171052	  685.3	  493.6	 9541.0	...
2171053	  685.2	  492.9	 9539.0	...
2171054	  685.1	  492.1	 9541.0	...
2171055	  685.0	  491.3	 9542.0	...
2171056	  684.9	  491.2	 9542.0	...
2171057	  685.0	  491.2	 9543.0	...
2171058	  685.3	  491.4	 9543.0	...
2171059	  685.7	  491.8	 9542.0	...
2171060	  686.0	  492.1	 9540.0	...
2171061	  686.1	  492.2	 9538.0	...
2171062	  686.1	  492.1	 9538.0	...
2171063	  686.1	  492.3	 9540.0	...
2171064	  686.1	  492.6	 9541.0	...
2171065	  686.2	  493.0	 9541.0	...
2171066	  686.3	  493.0	 9542.0	...
2171067	  686.5	  493.3	 9543.0	...
2171068	  686.6	  493.6	 9544.0	...
2171069	  686.7	  493.8	 9544.0	...
2171070	  686.7	  493.7	 9543.0	...
2171071	  686.7	  493.6	 9543.0	...
2171072	  686.8	  493.7	 9543.0	...
2171073	  686.9	  493.8	 9542.0	...
2171074	  687.1	  493.9	 9541.0	...
2171075	  687.2	  493.9	 9544.0	...
2171076	  687.2	  493.7	 9547.0	...
2171077	  687.0	  493.5	 9543.0	...
2171078	  686.9	  493.4	 9536.0	...
2171079	  686.7	  493.5	 9532.0	...
2171080	  686.7	  494.0	 9535.0	...
2171081	  686.6	  494.5	 9538.0	...
2171082	  686.5	  494.9	 9537.0	...
2171083	  686.4	  494.8	 9537.0	...
2171084	  686.0	  494.7	 9536.0	...
2171085	  685.6	  494.5	 9536.0	...
2171086	  685.2	  494.1	 9538.0	...
2171087	  685.4	  493.7	 9542.0	...
2171088	  685.4	  493.6	 9545.0	...
2171089	  685.6	  493.7	 9547.0	...
MSG	2171090 0000 _ Number Off
2171090	  685.6	  493.9	 9546.0	...
2171091	  685.6	  494.2	 9545.0	...
2171092	  685.6	  494.7	 9545.0	...
2171093	  685.7	  495.2	 9545.0	...
2171094	  685.5	  495.5	 9545.0	...
2171095	  685.4	  495.6	 9546.0	...
2171096	  685.3	  495.9	 9546.0	...
2171097	  685.3	  496.0	 9545.0	...
2171098	  685.3	  496.1	 9545.0	...
2171099	  685.1	  495.9	 9544.0	...
2171100	  684.9	  495.9	 9541.0	...
2171101	  684.8	  496.0	 9537.0	...
2171102	  684.7	  495.7	 9536.0	...
2171103	  684.7	  495.3	 9539.0	...
2171104	  684.5	  495.0	 9542.0	...
2171105	  684.3	  495.2	 9542.0	...
2171106	  684.1	  495.3	 9541.0	...
2171107	  684.4	  495.5	 9540.0	...
2171108	  684.8	  495.6	 9540.0	...
2171109	  685.2	  495.6	 9540.0	...
2171110	  685.2	  495.8	 9540.0	...
2171111	  685.2	  496.1	 9540.0	...
2171112	  685.2	  496.3	 9541.0	...
2171113	  685.1	  496.3	 9542.0	...
2171114	  684.9	  496.4	 9540.0	...
2171115	  684.8	  496.5	 9537.0	...
2171116	  684.7	  496.6	 9537.0	...
2171117	  684.6	  496.9	 9539.0	...
2171118	  684.5	  496.9	 9542.0	...
2171119	  684.4	  497.0	 9544.0	...
2171120	  684.6	  496.9	 9546.0	...
2171121	  684.9	  496.8	 9547.0	...
2171122	  685.1	  496.9	 9544.0	...
2171123	  685.0	  497.1	 9543.0	...
2171124	  685.1	  497.4	 9543.0	...
2171125	  685.4	  497.4	 9541.0	...
2171126	  685.5	  497.4	 9539.0	...
2171127	  685.4	  497.0	 9536.0	...
2171128	  685.3	  496.7	 9535.0	...
2171129	  685.3	  496.5	 9534.0	...
2171130	  685.3	  496.7	 9534.0	...
2171131	  685.3	  496.8	 9534.0	...
2171132	  685.0	  497.0	 9534.0	...
2171133	  684.7	  497.1	 9532.0	...
2171134	  684.4	  497.3	 9530.0	...
2171135	  684.4	  497.5	 9529.0	...
2171136	  684.6	  497.7	 9534.0	...
2171137	  684.9	  497.9	 9540.0	...
2171138	  685.0	  498.2	 9543.0	...
2171139	  684.9	  498.2	 9542.0	...
2171140	  685.2	  498.2	 9543.0	...
2171141	  685.5	  498.2	 9546.0	...
2171142	  685.9	  498.2	 9547.0	...
2171143	  685.8	  498.3	 9547.0	...
2171144	  685.7	  498.4	 9548.0	...
2171145	  685.7	  498.4	 9546.0	...
2171146	  685.7	  498.6	 9544.0	...
2171147	  685.8	  498.9	 9542.0	...
2171148	  685.8	  499.2	 9542.0	...
2171149	  685.8	  499.2	 9542.0	...
2171150	  686.0	  499.2	 9542.0	...
2171151	  686.1	  499.2	 9539.0	...
2171152	  686.1	  499.3	 9537.0	...
2171153	  685.7	  499.4	 9534.0	...
2171154	  685.3	  499.5	 9533.0	...
2171155	  685.1	  499.5	 9532.0	...
2171156	  685.3	  499.4	 9535.0	...
2171157	  685.5	  499.2	 9540.0	...
2171158	  685.5	  499.0	 9544.0	...
2171159	  685.4	  499.2	 9545.0	...
2171160	  685.3	  499.6	 9545.0	...
2171161	  685.3	  500.1	 9542.0	...
2171162	  685.4	  500.2	 9540.0	...
2171163	  685.6	  500.3	 9539.0	...
2171164	  685.7	  500.3	 9539.0	...
2171165	  685.6	  500.0	 9538.0	...
2171166	  685.4	  499.6	 9537.0	...
2171167	  685.2	  499.0	 9535.0	...
2171168	  685.0	  498.8	 9534.0	...
2171169	  685.2	  499.2	 9532.0	...
2171170	  685.4	  499.9	 9533.0	...
2171171	  685.7	  500.4	 9533.0	...
2171172	  685.6	  500.3	 9533.0	...
2171173	  685.6	  500.2	 9533.0	...
2171174	  685.7	  500.6	 9532.0	...
2171175	  685.8	  501.0	 9531.0	...
2171176	  685.8	  500.9	 9531.0	...
2171177	  685.8	  500.5	 9529.0	...
2171178	  685.7	  500.0	 9527.0	...
2171179	  686.1	  500.4	 9526.0	...
2171180	  686.5	  500.8	 9527.0	...
2171181	  687.0	  501.2	 9527.0	...
2171182	  687.1	  501.3	 9526.0	...
2171183	  687.1	  501.5	 9526.0	...
2171184	  686.5	  501.1	 9524.0	...
2171185	  685.9	  500.5	 9523.0	...
2171186	  685.5	  500.4	 9522.0	...
2171187	  685.6	  500.9	 9519.0	...
2171188	  685.3	  501.4	 9517.0	...
2171189	  685.0	  501.5	 9514.0	...
2171190	  685.2	  501.6	 9512.0	...
2171191	  685.5	  501.7	 9511.0	...
2171192	  685.9	  501.6	 9512.0	...
2171193	  685.9	  501.3	 9515.0	...
2171194	  686.0	  500.9	 9517.0	...
2171195	  686.1	  501.3	 9517.0	...
2171196	  686.3	  502.0	 9514.0	...
2171197	  686.0	  502.3	 9514.0	...
2171198	  685.6	  502.2	 9516.0	...
2171199	  685.3	  502.0	 9518.0	...
2171200	  685.3	  501.9	 9516.0	...
2171201	  685.4	  501.6	 9515.0	...
2171202	  685.6	  501.2	 9516.0	...
2171203	  685.7	  501.2	 9519.0	...
2171204	  685.5	  501.4	 9520.0	...
2171205	  685.4	  501.6	 9518.0	...
2171206	  685.4	  501.9	 9517.0	...
2171207	  685.5	  501.9	 9516.0	...
2171208	  685.5	  502.3	 9516.0	...
2171209	  685.4	  502.7	 9516.0	...
2171210	  685.3	  503.2	 9515.0	...
2171211	  685.7	  503.3	 9514.0	...
2171212	  686.0	  503.3	 9514.0	...
2171213	  686.5	  503.3	 9514.0	...
2171214	  686.6	  503.4	 9514.0	...
2171215	  686.2	  503.0	 9515.0	...
2171216	  685.7	  502.7	 9515.0	...
2171217	  685.2	  502.2	 9515.0	...
2171218	  685.5	  502.0	 9517.0	...
2171219	  685.6	  501.9	 9518.0	...
2171220	  685.7	  502.1	 9517.0	...
2171221	  685.4	  502.5	 9515.0	...
2171222	  685.2	  503.0	 9511.0	...
2171223	  685.0	  503.1	 9508.0	...
2171224	  685.0	  503.0	 9504.0	...
2171225	  685.2	  502.8	 9503.0	...
2171226	  685.3	  502.8	 9501.0	...
2171227	  685.2	  502.8	 9500.0	...
2171228	  684.8	  502.8	 9499.0	...
2171229	  684.4	  502.9	 9503.0	...
2171230	  684.4	  503.1	 9506.0	...
2171231	  684.4	  503.3	 9508.0	...
2171232	  684.6	  503.5	 9508.0	...
2171233	  684.7	  503.5	 9507.0	...
2171234	  684.8	  503.4	 9506.0	...
2171235	  684.9	  503.4	 9505.0	...
2171236	  684.9	  503.3	 9507.0	...
2171237	  685.0	  503.0	 9509.0	...
2171238	  685.0	  502.6	 9510.0	...
2171239	  684.9	  502.4	 9510.0	...
2171240	  684.8	  502.5	 9504.0	...
2171241	  684.6	  502.6	 9498.0	...
2171242	  684.4	  502.7	 9492.0	...
2171243	  684.3	  502.9	 9491.0	...
2171244	  684.2	  502.8	 9494.0	...
2171245	  684.2	  502.5	 9496.0	...
2171246	  684.2	  502.2	 9499.0	...
2171247	  684.2	  502.1	 9498.0	...
2171248	  684.2	  502.1	 9497.0	...
2171249	  684.2	  502.1	 9496.0	...
2171250	  684.2	  502.5	 9497.0	...
2171251	  684.5	  502.8	 9499.0	...
2171252	  684.8	  503.2	 9500.0	...
2171253	  685.2	  503.2	 9500.0	...
2171254	  685.3	  503.3	 9500.0	...
2171255	  684.8	  502.9	 9499.0	...
2171256	  684.4	  502.5	 9499.0	...
2171257	  684.0	  502.5	 9498.0	...
2171258	  684.2	  503.0	 9498.0	...
2171259	  684.1	  503.6	 9498.0	...
2171260	  684.0	  503.7	 9499.0	...
2171261	  683.8	  503.7	 9499.0	...
2171262	  683.7	  503.9	 9499.0	...
2171263	  683.6	  504.1	 9499.0	...
2171264	  683.7	  504.3	 9499.0	...
2171265	  683.8	  504.3	 9499.0	...
2171266	  683.9	  504.3	 9498.0	...
2171267	  683.5	  503.9	 9497.0	...
2171268	  683.1	  503.4	 9496.0	...
2171269	  682.8	  503.0	 9496.0	...
2171270	  683.1	  502.8	 9496.0	...
2171271	  683.1	  502.3	 9497.0	...
2171272	  682.8	  502.0	 9496.0	...
2171273	  682.6	  502.4	 9493.0	...
2171274	  682.6	  503.0	 9490.0	...
2171275	  682.7	  503.5	 9485.0	...
2171276	  682.9	  503.5	 9483.0	...
2171277	  683.3	  503.4	 9481.0	...
2171278	  683.6	  503.4	 9481.0	...
2171279	  683.7	  503.4	 9488.0	...
2171280	  683.6	  503.4	 9495.0	...
2171281	  683.6	  503.4	 9501.0	...
2171282	  683.6	  503.1	 9500.0	...
2171283	  683.7	  502.7	 9495.0	...
2171284	  683.9	  503.0	 9490.0	...
2171285	  684.0	  503.6	 9485.0	...
2171286	  683.8	  503.7	 9487.0	...
2171287	  683.5	  503.3	 9490.0	...
2171288	  683.1	  502.8	 9492.0	...
2171289	  682.9	  502.7	 9494.0	...
2171290	  682.7	  502.6	 9490.0	...
2171291	  682.5	  502.6	 9486.0	...
2171292	  682.6	  502.8	 9482.0	...
2171293	  682.9	  503.0	 9483.0	...
2171294	  683.4	  503.3	 9483.0	...
2171295	  683.9	  503.1	 9485.0	...
2171296	  684.0	  503.1	 9485.0	...
2171297	  684.2	  502.9	 9485.0	...
2171298	  684.3	  502.9	 9488.0	...
2171299	  684.3	  502.9	 9491.0	...
2171300	  684.3	  503.0	 9495.0	...
2171301	  684.2	  503.2	 9496.0	...
MSG	2171302 0000 _ Number On
2171302	  684.0	  503.0	 9495.0	...
2171303	  683.8	  502.8	 9495.0	...
2171304	  683.4	  502.7	 9494.0	...
2171305	  683.2	  502.8	 9493.0	...
2171306	  683.4	  502.8	 9493.0	...
2171307	  683.8	  503.1	 9492.0	...
2171308	  684.2	  503.5	 9492.0	...
2171309	  684.3	  503.4	 9491.0	...
2171310	  684.4	  502.9	 9497.0	...
2171311	  684.6	  502.4	 9504.0	...
2171312	  684.3	  502.4	 9506.0	...
2171313	  683.9	  502.3	 9503.0	...
2171314	  684.0	  502.5	 9500.0	...
2171315	  684.6	  502.7	 9502.0	...
2171316	  685.0	  503.0	 9501.0	...
2171317	  684.7	  502.9	 9496.0	...
2171318	  684.3	  502.7	 9488.0	...
2171319	  684.1	  502.5	 9480.0	...
2171320	  684.0	  503.1	 9477.0	...
2171321	  684.0	  503.6	 9478.0	...
2171322	  684.1	  503.9	 9478.0	...
2171323	  683.9	  503.7	 9478.0	...
2171324	  683.8	  503.4	 9477.0	...
2171325	  684.0	  503.3	 9484.0	...
2171326	  684.3	  503.1	 9491.0	...
2171327	  684.4	  503.0	 9498.0	...
2171328	  684.1	  502.9	 9497.0	...
2171329	  683.9	  502.9	 9493.0	...
2171330	  683.9	  502.8	 9488.0	...
2171331	  684.0	  502.7	 9485.0	...
2171332	  684.2	  503.1	 9485.0	...
2171333	  684.4	  503.6	 9484.0	...
2171334	  684.2	  503.5	 9480.0	...
2171335	  683.8	  503.0	 9476.0	...
2171336	  683.7	  502.7	 9473.0	...
2171337	  684.0	  502.8	 9473.0	...
2171338	  684.1	  502.9	 9474.0	...
2171339	  684.0	  503.0	 9474.0	...
2171340	  683.8	  503.2	 9470.0	...
2171341	  683.7	  503.4	 9465.0	...
2171342	  683.7	  503.1	 9461.0	...
2171343	  683.6	  502.9	 9462.0	...
2171344	  683.6	  503.1	 9463.0	...
2171345	  683.5	  503.5	 9463.0	...
2171346	  683.2	  503.7	 9464.0	...
2171347	  682.8	  503.4	 9464.0	...
2171348	  682.4	  503.7	 9467.0	...
2171349	  682.6	  504.2	 9470.0	...
2171350	  682.8	  504.7	 9472.0	...
2171351	  683.1	  504.6	 9471.0	...
2171352	  683.4	  504.5	 9468.0	...
2171353	  683.5	  504.3	 9467.0	...
2171354	  683.3	  503.9	 9466.0	...
2171355	  683.0	  503.6	 9464.0	...
2171356	  682.6	  503.3	 9464.0	...
2171357	  682.3	  503.4	 9464.0	...
2171358	  681.9	  503.5	 9465.0	...
2171359	  681.8	  503.8	 9463.0	...
2171360	  681.8	  503.9	 9462.0	...
2171361	  681.9	  504.1	 9462.0	...
2171362	  682.1	  504.4	 9464.0	...
2171363	  682.2	  504.6	 9465.0	...
2171364	  682.1	  504.3	 9463.0	...
2171365	  682.0	  503.9	 9459.0	...
2171366	  682.0	  504.0	 9455.0	...
2171367	  681.9	  504.6	 9452.0	...
2171368	  681.9	  504.7	 9451.0	...
2171369	  681.8	  504.4	 9451.0	...
2171370	  681.8	  504.1	 9451.0	...
2171371	  682.0	  504.0	 9451.0	...
2171372	  682.2	  503.8	 9454.0	...
2171373	  682.4	  503.9	 9458.0	...
2171374	  682.4	  504.2	 9460.0	...
2171375	  682.5	  504.6	 9456.0	...
2171376	  682.3	  504.7	 9453.0	...
2171377	  682.1	  504.7	 9449.0	...
2171378	  681.3	  504.4	 9447.0	...
2171379	  680.8	  504.0	 9445.0	...
2171380	  680.7	  503.6	 9444.0	...
2171381	  681.2	  504.2	 9446.0	...
2171382	  681.7	  504.8	 9450.0	...
2171383	  681.7	  505.5	 9452.0	...
2171384	  681.7	  505.6	 9454.0	...
2171385	  681.7	  505.7	 9455.0	...
2171386	  681.9	  505.8	 9453.0	...
2171387	  682.0	  505.8	 9451.0	...
2171388	  682.2	  505.8	 9449.0	...
2171389	  682.2	  505.7	 9450.0	...
2171390	  682.2	  505.9	 9450.0	...
2171391	  682.2	  506.0	 9448.0	...
2171392	  682.3	  506.0	 9448.0	...
2171393	  682.3	  505.9	 9448.0	...
2171394	  682.3	  506.0	 9450.0	...
2171395	  682.2	  506.3	 9449.0	...
2171396	  682.1	  506.6	 9448.0	...
2171397	  682.1	  506.7	 9448.0	...
2171398	  682.1	  506.6	 9448.0	...
2171399	  682.2	  506.0	 9449.0	...
2171400	  682.3	  505.6	 9449.0	...
2171401	  682.4	  505.9	 9448.0	...
2171402	  682.6	  506.7	 9446.0	...
2171403	  682.7	  507.5	 9443.0	...
2171404	  682.7	  507.5	 9446.0	...
2171405	  682.9	  507.3	 9450.0	...
2171406	  683.0	  507.1	 9450.0	...
2171407	  683.1	  506.7	 9444.0	...
2171408	  683.2	  506.6	 9437.0	...
2171409	  683.3	  506.5	 9441.0	...
2171410	  683.5	  506.9	 9447.0	...
2171411	  683.5	  507.4	 9450.0	...
2171412	  683.5	  507.1	 9446.0	...
2171413	  683.3	  506.3	 9441.0	...
2171414	  683.1	  505.8	 9437.0	...
2171415	  682.9	  505.9	 9436.0	...
2171416	  682.7	  506.1	 9435.0	...
2171417	  683.0	  506.6	 9433.0	...
2171418	  683.3	  506.9	 9432.0	...
2171419	  683.3	  507.3	 9431.0	...
2171420	  682.8	  507.2	 9431.0	...
2171421	  682.6	  507.1	 9432.0	...
2171422	  682.8	  507.0	 9432.0	...
2171423	  682.9	  506.8	 9432.0	...
2171424	  683.0	  506.7	 9429.0	...
2171425	  683.0	  506.6	 9426.0	...
2171426	  683.1	  506.8	 9422.0	...
2171427	  683.2	  507.0	 9420.0	...
2171428	  683.3	  507.4	 9419.0	...
2171429	  683.2	  507.7	 9421.0	...
2171430	  682.9	  507.3	 9422.0	...
2171431	  682.5	  506.7	 9423.0	...
2171432	  682.2	  506.1	 9422.0	...
2171433	  682.1	  506.7	 9421.0	...
2171434	  682.1	  507.2	 9420.0	...
2171435	  682.0	  507.4	 9418.0	...
2171436	  681.8	  507.0	 9416.0	...
2171437	  681.7	  506.6	 9415.0	...
2171438	  682.1	  506.9	 9418.0	...
2171439	  682.6	  507.3	 9422.0	...
2171440	  683.2	  507.6	 9427.0	...
2171441	  683.2	  507.6	 9427.0	...
2171442	  683.1	  507.7	 9426.0	...
2171443	  682.6	  507.7	 9425.0	...
2171444	  681.9	  507.7	 9422.0	...
2171445	  681.2	  507.0	 9417.0	...
2171446	  681.0	  506.3	 9411.0	...
2171447	  681.1	  506.0	 9406.0	...
2171448	  681.3	  506.3	 9404.0	...
2171449	  681.6	  506.6	 9403.0	...
2171450	  681.6	  506.4	 9405.0	...
2171451	  681.5	  506.1	 9407.0	...
2171452	  681.4	  506.0	 9409.0	...
2171453	  681.2	  506.0	 9408.0	...
2171454	  681.0	  506.2	 9407.0	...
2171455	  681.0	  506.3	 9408.0	...
2171456	  680.9	  506.5	 9409.0	...
2171457	  680.9	  506.8	 9406.0	...
2171458	  680.8	  507.0	 9402.0	...
2171459	  681.0	  507.3	 9395.0	...
2171460	  681.2	  506.8	 9392.0	...
2171461	  681.4	  506.3	 9392.0	...
2171462	  681.7	  506.4	 9394.0	...
2171463	  681.9	  506.9	 9393.0	...
2171464	  682.1	  507.3	 9390.0	...
2171465	  682.0	  507.1	 9390.0	...
2171466	  681.6	  506.8	 9393.0	...
2171467	  681.2	  506.7	 9395.0	...
2171468	  680.9	  506.6	 9394.0	...
2171469	  680.8	  506.4	 9391.0	...
2171470	  680.8	  506.4	 9389.0	...
2171471	  680.8	  506.4	 9389.0	...
2171472	  680.8	  506.4	 9389.0	...
2171473	  680.8	  506.4	 9388.0	...
2171474	  680.9	  506.4	 9389.0	...
2171475	  681.0	  506.4	 9390.0	...
2171476	  681.2	  506.4	 9391.0	...
2171477	  681.2	  506.4	 9390.0	...
2171478	  681.2	  506.4	 9389.0	...
2171479	  681.2	  506.3	 9388.0	...
2171480	  681.2	  506.2	 9387.0	...
2171481	  681.3	  506.1	 9387.0	...
2171482	  681.3	  506.0	 9386.0	...
2171483	  681.0	  506.0	 9383.0	...
2171484	  680.7	  506.0	 9381.0	...
2171485	  680.5	  506.1	 9380.0	...
2171486	  680.5	  506.1	 9381.0	...
2171487	  680.5	  506.0	 9382.0	...
2171488	  680.6	  505.9	 9382.0	...
2171489	  680.7	  505.4	 9382.0	...
2171490	  680.7	  504.9	 9382.0	...
2171491	  680.7	  505.0	 9381.0	...
2171492	  680.6	  505.4	 9378.0	...
2171493	  680.4	  506.0	 9375.0	...
2171494	  680.3	  506.2	 9371.0	...
2171495	  680.3	  506.3	 9371.0	...
2171496	  680.4	  506.3	 9374.0	...
2171497	  680.4	  506.1	 9375.0	...
2171498	  680.3	  506.0	 9377.0	...
2171499	  680.2	  505.9	 9375.0	...
2171500	  680.2	  505.9	 9373.0	...
2171501	  680.2	  505.9	 9371.0	...
2171502	  680.1	  505.8	 9367.0	...
2171503	  679.8	  505.8	 9364.0	...
2171504	  679.5	  505.9	 9363.0	...
2171505	  679.3	  506.0	 9362.0	...
2171506	  679.3	  506.3	 9360.0	...
2171507	  679.4	  506.3	 9359.0	...
2171508	  679.4	  506.2	 9359.0	...
2171509	  679.4	  506.0	 9356.0	...
2171510	  679.3	  505.6	 9353.0	...
2171511	  679.3	  505.2	 9351.0	...
2171512	  679.3	  505.2	 9351.0	...
2171513	  679.3	  505.5	 9353.0	...
2171514	  679.5	  505.9	 9353.0	...
2171515	  679.7	  506.0	 9352.0	...
2171516	  679.3	  505.8	 9350.0	...
2171517	  678.7	  505.5	 9349.0	...
2171518	  678.0	  505.1	 9347.0	...
2171519	  677.9	  505.1	 9345.0	...
2171520	  677.9	  505.1	 9345.0	...
2171521	  678.0	  505.1	 9348.0	...
2171522	  678.0	  505.1	 9349.0	...
2171523	  678.4	  505.9	 9347.0	...
2171524	  678.8	  506.6	 9345.0	...
2171525	  679.1	  506.9	 9344.0	...
2171526	  679.1	  506.5	 9343.0	...
2171527	  679.1	  506.0	 9343.0	...
2171528	  679.1	  506.0	 9343.0	...
2171529	  679.1	  505.8	 9344.0	...
2171530	  678.7	  505.7	 9346.0	...
2171531	  678.4	  505.8	 9347.0	...
2171532	  678.2	  506.0	 9349.0	...
2171533	  678.5	  506.1	 9349.0	...
2171534	  678.8	  506.1	 9349.0	...
2171535	  679.0	  505.9	 9348.0	...
2171536	  678.9	  505.6	 9346.0	...
2171537	  678.7	  505.2	 9345.0	...
2171538	  678.6	  505.2	 9345.0	...
2171539	  678.6	  505.5	 9343.0	...
2171540	  678.6	  505.8	 9340.0	...
2171541	  678.7	  506.0	 9337.0	...
2171542	  678.5	  506.0	 9338.0	...
2171543	  678.4	  505.9	 9338.0	...
2171544	  678.3	  505.7	 9337.0	...
2171545	  678.1	  505.7	 9338.0	...
2171546	  677.8	  505.8	 9337.0	...
2171547	  677.5	  506.0	 9337.0	...
2171548	  677.4	  506.1	 9336.0	...
2171549	  677.4	  506.0	 9336.0	...
2171550	  677.4	  505.9	 9336.0	...
2171551	  677.4	  505.8	 9337.0	...
2171552	  677.3	  506.0	 9337.0	...
2171553	  677.2	  506.3	 9337.0	...
2171554	  677.1	  506.7	 9334.0	...
2171555	  677.3	  506.9	 9332.0	...
2171556	  677.6	  507.1	 9331.0	...
2171557	  677.6	  506.8	 9331.0	...
2171558	  677.0	  506.3	 9331.0	...
2171559	  676.5	  505.9	 9331.0	...
2171560	  676.1	  506.0	 9331.0	...
2171561	  676.1	  506.0	 9331.0	...
2171562	  676.1	  506.0	 9330.0	...
2171563	  676.5	  506.6	 9326.0	...
2171564	  676.9	  507.1	 9324.0	...
2171565	  677.3	  507.8	 9321.0	...
2171566	  677.4	  508.0	 9321.0	...
2171567	  677.6	  507.9	 9320.0	...
2171568	  677.6	  507.6	 9319.0	...
2171569	  677.7	  507.4	 9322.0	...
2171570	  677.7	  507.3	 9326.0	...
2171571	  677.9	  507.1	 9325.0	...
2171572	  677.9	  507.1	 9320.0	...
2171573	  677.6	  507.0	 9316.0	...
2171574	  677.1	  507.1	 9317.0	...
2171575	  676.6	  507.0	 9319.0	...
2171576	  676.4	  506.8	 9319.0	...
2171577	  676.3	  506.7	 9317.0	...
2171578	  676.2	  506.5	 9312.0	...
2171579	  676.2	  506.2	 9310.0	...
2171580	  676.2	  506.5	 9312.0	...
2171581	  676.1	  507.1	 9316.0	...
2171582	  676.0	  507.6	 9320.0	...
2171583	  676.2	  507.4	 9322.0	...
2171584	  676.6	  507.2	 9322.0	...
2171585	  677.0	  507.1	 9322.0	...
2171586	  677.0	  507.1	 9321.0	...
2171587	  676.9	  507.1	 9321.0	...
2171588	  676.8	  507.0	 9323.0	...
2171589	  676.9	  507.0	 9324.0	...
2171590	  677.1	  506.9	 9323.0	...
2171591	  677.0	  506.9	 9321.0	...
2171592	  676.7	  506.8	 9319.0	...
2171593	  676.3	  506.4	 9319.0	...
2171594	  676.3	  505.9	 9321.0	...
2171595	  676.4	  505.9	 9322.0	...
2171596	  676.3	  506.5	 9323.0	...
2171597	  676.2	  507.0	 9322.0	...
2171598	  676.2	  507.4	 9321.0	...
2171599	  676.8	  507.8	 9322.0	...
2171600	  677.3	  508.2	 9323.0	...
2171601	  677.8	  508.3	 9324.0	...
2171602	  677.6	  508.3	 9325.0	...
2171603	  677.5	  508.1	 9325.0	...
2171604	  677.5	  507.8	 9326.0	...
2171605	  677.2	  507.5	 9325.0	...
2171606	  676.9	  507.5	 9322.0	...
2171607	  676.6	  507.4	 9319.0	...
2171608	  676.6	  507.3	 9316.0	...
2171609	  676.9	  507.1	 9315.0	...
2171610	  677.2	  507.0	 9315.0	...
2171611	  677.1	  506.6	 9316.0	...
2171612	  676.8	  506.1	 9314.0	...
2171613	  676.5	  506.1	 9311.0	...
2171614	  676.5	  506.5	 9307.0	...
2171615	  676.4	  506.8	 9307.0	...
2171616	  676.4	  506.6	 9308.0	...
2171617	  676.5	  506.5	 9305.0	...
MSG	2171618 0000 _ Number Off
2171618	  676.5	  506.8	 9301.0	...
2171619	  676.5	  507.1	 9297.0	...
2171620	  676.4	  507.1	 9297.0	...
2171621	  676.3	  506.9	 9297.0	...
2171622	  676.1	  507.0	 9295.0	...
2171623	  675.9	  507.4	 9291.0	...
2171624	  675.8	  507.7	 9288.0	...
2171625	  675.6	  507.7	 9288.0	...
2171626	  675.5	  507.7	 9289.0	...
2171627	  675.5	  507.6	 9290.0	...
2171628	  675.7	  507.7	 9291.0	...
2171629	  676.0	  507.8	 9293.0	...
2171630	  676.2	  507.5	 9292.0	...
2171631	  676.3	  507.0	 9291.0	...
2171632	  676.6	  506.7	 9292.0	...
2171633	  677.0	  506.8	 9296.0	...
2171634	  677.4	  507.5	 9300.0	...
2171635	  677.3	  508.0	 9300.0	...
2171636	  676.9	  508.6	 9298.0	...
2171637	  676.6	  508.6	 9295.0	...
2171638	  676.5	  508.7	 9294.0	...
2171639	  676.5	  508.8	 9294.0	...
2171640	  676.5	  508.6	 9294.0	...
2171641	  676.5	  508.3	 9294.0	...
2171642	  676.5	  508.1	 9294.0	...
2171643	  676.3	  508.0	 9293.0	...
2171644	  676.1	  508.2	 9292.0	...
2171645	  676.0	  508.3	 9292.0	...
2171646	  676.3	  508.4	 9294.0	...
2171647	  676.5	  508.4	 9295.0	...
2171648	  676.7	  508.4	 9294.0	...
2171649	  676.6	  508.3	 9292.0	...
2171650	  676.5	  508.3	 9291.0	...
2171651	  676.3	  508.2	 9292.0	...
2171652	  676.2	  507.7	 9292.0	...
2171653	  676.1	  507.2	 9291.0	...
2171654	  676.4	  506.9	 9290.0	...
2171655	  676.8	  507.1	 9289.0	...
2171656	  676.8	  507.2	 9287.0	...
2171657	  676.4	  507.2	 9286.0	...
2171658	  676.2	  507.2	 9284.0	...
2171659	  676.4	  507.2	 9284.0	...
2171660	  676.6	  507.2	 9290.0	...
2171661	  676.6	  507.2	 9295.0	...
2171662	  676.7	  507.3	 9300.0	...
2171663	  676.9	  507.4	 9299.0	...
2171664	  677.1	  507.4	 9298.0	...
2171665	  676.9	  507.4	 9298.0	...
2171666	  676.6	  507.3	 9300.0	...
2171667	  676.9	  507.2	 9302.0	...
2171668	  677.4	  507.0	 9303.0	...
2171669	  677.7	  506.8	 9302.0	...
2171670	  677.4	  506.7	 9299.0	...
2171671	  677.2	  506.6	 9297.0	...
2171672	  677.2	  506.5	 9294.0	...
2171673	  677.1	  506.5	 9293.0	...
2171674	  677.0	  506.4	 9292.0	...
2171675	  676.9	  506.4	 9293.0	...
2171676	  676.9	  506.5	 9293.0	...
2171677	  676.8	  506.6	 9293.0	...
2171678	  676.7	  506.8	 9293.0	...
2171679	  676.7	  507.0	 9292.0	...
2171680	  676.9	  507.2	 9291.0	...
2171681	  677.1	  507.0	 9292.0	...
2171682	  677.1	  506.9	 9294.0	...
2171683	  677.2	  506.6	 9293.0	...
2171684	  677.1	  506.5	 9289.0	...
2171685	  677.1	  506.4	 9285.0	...
2171686	  677.0	  506.2	 9283.0	...
2171687	  676.9	  506.1	 9283.0	...
2171688	  676.9	  506.1	 9283.0	...
2171689	  676.9	  506.2	 9282.0	...
2171690	  676.9	  506.5	 9281.0	...
2171691	  677.0	  506.8	 9280.0	...
2171692	  677.1	  507.0	 9280.0	...
2171693	  677.3	  507.0	 9285.0	...
2171694	  677.5	  507.0	 9291.0	...
2171695	  677.6	  507.0	 9296.0	...
2171696	  677.8	  506.8	 9294.0	...
2171697	  677.9	  506.6	 9292.0	...
2171698	  678.0	  506.7	 9291.0	...
2171699	  678.0	  507.0	 9286.0	...
2171700	  677.7	  507.3	 9281.0	...
2171701	  677.4	  507.4	 9277.0	...
2171702	  677.2	  507.5	 9279.0	...
2171703	  677.1	  507.3	 9283.0	...
2171704	  677.1	  506.9	 9286.0	...
2171705	  676.9	  506.3	 9287.0	...
2171706	  676.7	  506.1	 9283.0	...
2171707	  676.7	  505.9	 9279.0	...
2171708	  676.9	  506.5	 9277.0	...
2171709	  677.1	  507.3	 9274.0	...
2171710	  677.2	  507.8	 9271.0	...
2171711	  677.1	  507.5	 9269.0	...
2171712	  676.9	  507.2	 9270.0	...
2171713	  676.8	  507.1	 9270.0	...
2171714	  676.9	  506.9	 9272.0	...
2171715	  676.8	  506.7	 9275.0	...
2171716	  676.5	  505.9	 9278.0	...
2171717	  676.2	  505.3	 9279.0	...
2171718	  676.1	  505.6	 9279.0	...
2171719	  676.2	  506.3	 9279.0	...
2171720	  676.4	  507.0	 9280.0	...
2171721	  676.5	  507.0	 9280.0	...
2171722	  676.5	  507.0	 9279.0	...
2171723	  676.5	  506.9	 9278.0	...
2171724	  676.6	  506.8	 9278.0	...
2171725	  676.7	  506.7	 9278.0	...
2171726	  676.7	  506.5	 9279.0	...
2171727	  676.7	  506.2	 9280.0	...
2171728	  676.6	  506.0	 9278.0	...
2171729	  676.6	  505.9	 9276.0	...
2171730	  676.6	  505.9	 9275.0	...
2171731	  676.6	  505.9	 9275.0	...
2171732	  676.7	  505.9	 9275.0	...
2171733	  676.8	  505.8	 9275.0	...
2171734	  676.9	  506.2	 9275.0	...
2171735	  677.0	  506.6	 9274.0	...
2171736	  677.0	  506.7	 9274.0	...
2171737	  676.9	  506.5	 9273.0	...
2171738	  676.8	  506.2	 9271.0	...
2171739	  676.8	  506.3	 9269.0	...
2171740	  676.8	  506.3	 9269.0	...
2171741	  676.9	  506.3	 9270.0	...
2171742	  677.0	  506.0	 9272.0	...
2171743	  677.0	  505.7	 9275.0	...
2171744	  676.6	  505.1	 9275.0	...
2171745	  675.8	  504.8	 9275.0	...
2171746	  675.0	  504.5	 9274.0	...
2171747	  674.7	  504.5	 9274.0	...
2171748	  674.8	  504.6	 9274.0	...
2171749	  675.0	  504.8	 9274.0	...
2171750	  675.2	  505.0	 9277.0	...
2171751	  675.4	  505.1	 9279.0	...
2171752	  675.6	  505.1	 9281.0	...
2171753	  675.6	  505.4	 9278.0	...
2171754	  675.6	  505.7	 9275.0	...
2171755	  675.5	  506.1	 9272.0	...
2171756	  676.3	  506.3	 9270.0	...
2171757	  677.1	  506.5	 9270.0	...
2171758	  677.5	  506.2	 9269.0	...
2171759	  677.0	  505.7	 9269.0	...
2171760	  676.5	  505.3	 9269.0	...
2171761	  676.3	  505.4	 9269.0	...
2171762	  676.3	  505.5	 9265.0	...
2171763	  676.3	  505.4	 9262.0	...
2171764	  676.2	  505.2	 9258.0	...
2171765	  676.0	  505.1	 9258.0	...
2171766	  675.8	  504.9	 9258.0	...
2171767	  675.4	  504.7	 9258.0	...
2171768	  675.1	  504.6	 9258.0	...
2171769	  675.2	  505.0	 9257.0	...
2171770	  675.7	  505.5	 9263.0	...
2171771	  676.3	  505.8	 9268.0	...
2171772	  676.4	  505.7	 9273.0	...
2171773	  676.4	  505.5	 9271.0	...
2171774	  676.3	  505.5	 9270.0	...
2171775	  676.1	  505.3	 9268.0	...
2171776	  676.0	  505.1	 9270.0	...
2171777	  675.9	  504.6	 9272.0	...
2171778	  675.8	  504.2	 9273.0	...
2171779	  675.7	  503.9	 9273.0	...
2171780	  675.5	  503.7	 9273.0	...
2171781	  675.5	  503.5	 9275.0	...
2171782	  675.7	  503.5	 9277.0	...
2171783	  675.9	  503.6	 9277.0	...
2171784	  676.7	  504.4	 9280.0	...
2171785	  677.4	  505.2	 9284.0	...
2171786	  677.5	  505.9	 9286.0	...
2171787	  676.9	  505.7	 9284.0	...
2171788	  676.5	  505.5	 9280.0	...
2171789	  677.0	  505.3	 9279.0	...
2171790	  677.5	  505.3	 9279.0	...
2171791	  677.7	  505.2	 9280.0	...
2171792	  677.7	  505.1	 9280.0	...
2171793	  677.7	  504.9	 9279.0	...
2171794	  677.8	  504.9	 9277.0	...
2171795	  677.9	  504.9	 9273.0	...
2171796	  677.6	  504.9	 9269.0	...
2171797	  677.0	  505.1	 9266.0	...
2171798	  676.5	  505.3	 9266.0	...
2171799	  676.3	  505.4	 9266.0	...
2171800	  676.2	  505.7	 9266.0	...
2171801	  676.6	  505.9	 9266.0	...
2171802	  677.0	  506.0	 9267.0	...
2171803	  677.5	  505.6	 9267.0	...
2171804	  677.5	  505.2	 9266.0	...
2171805	  677.5	  504.9	 9265.0	...
2171806	  677.4	  504.6	 9263.0	...
2171807	  677.4	  504.3	 9262.0	...
2171808	  677.3	  504.2	 9265.0	...
2171809	  677.5	  504.2	 9268.0	...
2171810	  677.5	  504.3	 9270.0	...
2171811	  677.5	  504.4	 9267.0	...
2171812	  677.4	  504.5	 9264.0	...
2171813	  677.3	  504.4	 9268.0	...
2171814	  677.2	  504.3	 9272.0	...
2171815	  677.2	  504.4	 9275.0	...
2171816	  677.1	  504.6	 9270.0	...
2171817	  677.1	  505.0	 9266.0	...
2171818	  677.1	  505.2	 9263.0	...
2171819	  677.1	  504.9	 9265.0	...
2171820	  676.9	  504.3	 9266.0	...
2171821	  676.8	  504.3	 9268.0	...
2171822	  676.7	  504.9	 9269.0	...
2171823	  676.6	  505.3	 9270.0	...
2171824	  676.4	  505.3	 9270.0	...
2171825	  676.3	  505.2	 9271.0	...
2171826	  676.6	  505.3	 9272.0	...
2171827	  677.0	  505.4	 9274.0	...
2171828	  677.6	  505.5	 9275.0	...
2171829	  677.8	  505.6	 9275.0	...
2171830	  677.5	  505.7	 9273.0	...
MSG	2171831 0000 _ Number On
2171831	  676.9	  505.5	 9271.0	...
2171832	  676.3	  505.1	 9268.0	...
2171833	  676.5	  504.9	 9264.0	...
2171834	  676.7	  504.7	 9263.0	...
2171835	  676.9	  504.7	 9264.0	...
2171836	  676.9	  504.7	 9265.0	...
2171837	  677.1	  505.0	 9265.0	...
2171838	  677.2	  505.1	 9269.0	...
2171839	  677.1	  505.0	 9272.0	...
2171840	  676.8	  504.7	 9274.0	...
2171841	  676.6	  504.5	 9272.0	...
2171842	  676.6	  504.6	 9268.0	...
2171843	  676.4	  504.6	 9265.0	...
2171844	  676.1	  505.0	 9261.0	...
2171845	  675.9	  505.3	 9261.0	...
2171846	  675.9	  505.4	 9263.0	...
2171847	  675.8	  505.2	 9264.0	...
2171848	  675.8	  505.0	 9265.0	...
2171849	  675.8	  505.0	 9267.0	...
2171850	  675.8	  505.1	 9272.0	...
2171851	  675.9	  505.1	 9277.0	...
2171852	  676.1	  505.0	 9279.0	...
2171853	  676.3	  504.9	 9279.0	...
2171854	  676.3	  504.7	 9280.0	...
2171855	  676.3	  504.5	 9281.0	...
2171856	  676.2	  504.2	 9280.0	...
2171857	  676.1	  504.0	 9278.0	...
2171858	  676.4	  504.2	 9275.0	...
2171859	  676.8	  504.6	 9273.0	...
2171860	  677.3	  504.9	 9272.0	...
2171861	  677.4	  504.9	 9274.0	...
2171862	  677.4	  504.9	 9277.0	...
2171863	  677.4	  504.9	 9279.0	...
2171864	  677.4	  504.9	 9280.0	...
2171865	  677.4	  504.8	 9281.0	...
2171866	  677.4	  504.7	 9282.0	...
2171867	  677.4	  504.9	 9282.0	...
2171868	  677.4	  505.2	 9282.0	...
2171869	  677.4	  505.5	 9282.0	...
2171870	  677.3	  505.7	 9282.0	...
2171871	  677.1	  505.9	 9282.0	...
2171872	  676.9	  506.1	 9283.0	...
2171873	  676.9	  505.9	 9284.0	...
2171874	  676.9	  505.6	 9282.0	...
2171875	  677.0	  505.8	 9281.0	...
2171876	  677.1	  506.2	 9280.0	...
2171877	  676.9	  506.4	 9277.0	...
2171878	  676.7	  506.2	 9274.0	...
2171879	  676.7	  506.2	 9271.0	...
2171880	  676.9	  506.5	 9275.0	...
2171881	  677.2	  506.7	 9278.0	...
2171882	  677.3	  506.7	 9281.0	...
2171883	  677.4	  506.7	 9281.0	...
2171884	  677.5	  506.6	 9281.0	...
2171885	  677.6	  506.5	 9281.0	...
2171886	  677.6	  506.4	 9280.0	...
2171887	  677.0	  506.3	 9280.0	...
2171888	  676.5	  506.4	 9280.0	...
2171889	  676.0	  505.9	 9279.0	...
2171890	  676.0	  505.3	 9280.0	...
2171891	  676.2	  505.2	 9281.0	...
2171892	  676.4	  505.7	 9281.0	...
2171893	  676.6	  506.1	 9279.0	...
2171894	  676.7	  506.1	 9280.0	...
2171895	  676.8	  506.2	 9282.0	...
2171896	  676.5	  506.5	 9283.0	...
2171897	  676.3	  506.6	 9281.0	...
2171898	  675.9	  506.8	 9283.0	...
2171899	  675.7	  506.1	 9285.0	...
2171900	  675.7	  505.3	 9288.0	...
2171901	  676.1	  505.1	 9287.0	...
2171902	  676.5	  505.6	 9285.0	...
2171903	  676.7	  506.2	 9282.0	...
2171904	  676.7	  506.1	 9281.0	...
2171905	  676.8	  506.1	 9282.0	...
2171906	  676.8	  506.0	 9282.0	...
2171907	  676.8	  506.0	 9282.0	...
2171908	  676.8	  505.9	 9283.0	...
2171909	  676.7	  505.9	 9284.0	...
2171910	  676.4	  505.5	 9286.0	...
2171911	  676.1	  505.1	 9287.0	...
2171912	  676.4	  504.9	 9290.0	...
2171913	  676.9	  504.9	 9293.0	...
2171914	  677.6	  504.9	 9295.0	...
2171915	  677.7	  505.2	 9300.0	...
2171916	  677.8	  505.8	 9303.0	...
2171917	  677.5	  506.4	 9306.0	...
2171918	  677.1	  506.6	 9305.0	...
2171919	  676.7	  506.7	 9304.0	...
2171920	  676.6	  506.9	 9304.0	...
2171921	  676.7	  507.0	 9304.0	...
2171922	  677.0	  506.9	 9304.0	...
2171923	  677.2	  506.8	 9305.0	...
2171924	  677.2	  506.7	 9305.0	...
2171925	  676.8	  506.3	 9301.0	...
2171926	  676.4	  505.8	 9296.0	...
2171927	  676.3	  505.5	 9291.0	...
2171928	  676.7	  505.6	 9293.0	...
2171929	  677.1	  505.6	 9296.0	...
2171930	  677.1	  505.6	 9301.0	...
2171931	  676.9	  505.4	 9306.0	...
2171932	  676.6	  505.5	 9309.0	...
2171933	  677.0	  505.8	 9309.0	...
2171934	  677.5	  506.1	 9305.0	...
2171935	  677.9	  506.7	 9302.0	...
2171936	  677.9	  507.0	 9301.0	...
2171937	  677.9	  507.4	 9301.0	...
2171938	  678.0	  507.6	 9304.0	...
2171939	  677.9	  507.2	 9309.0	...
2171940	  677.7	  506.6	 9314.0	...
2171941	  677.5	  506.0	 9310.0	...
2171942	  677.6	  506.2	 9305.0	...
2171943	  677.3	  506.5	 9302.0	...
2171944	  676.9	  506.4	 9303.0	...
2171945	  676.6	  506.2	 9305.0	...
2171946	  676.8	  505.9	 9304.0	...
2171947	  676.8	  505.9	 9303.0	...
2171948	  676.6	  506.0	 9303.0	...
2171949	  676.3	  506.2	 9302.0	...
2171950	  676.1	  506.4	 9303.0	...
2171951	  676.5	  506.5	 9303.0	...
2171952	  677.0	  506.4	 9305.0	...
2171953	  677.4	  506.4	 9307.0	...
2171954	  677.3	  506.6	 9311.0	...
2171955	  677.1	  506.7	 9314.0	...
2171956	  676.8	  506.8	 9310.0	...
2171957	  676.5	  506.8	 9304.0	...
2171958	  676.4	  506.8	 9305.0	...
2171959	  676.1	  506.2	 9312.0	...
2171960	  675.9	  505.6	 9319.0	...
2171961	  675.7	  505.5	 9320.0	...
2171962	  675.9	  505.9	 9320.0	...
2171963	  676.8	  506.2	 9320.0	...
2171964	  677.6	  506.1	 9318.0	...
2171965	  677.6	  506.0	 9315.0	...
2171966	  676.9	  505.9	 9310.0	...
2171967	  676.1	  505.2	 9307.0	...
2171968	  675.9	  504.6	 9308.0	...
2171969	  676.0	  504.7	 9311.0	...
2171970	  676.3	  505.5	 9313.0	...
2171971	  676.7	  506.2	 9312.0	...
2171972	  676.7	  506.1	 9317.0	...
2171973	  676.7	  505.9	 9323.0	...
2171974	  676.8	  505.8	 9329.0	...
2171975	  677.1	  506.2	 9329.0	...
2171976	  677.3	  506.6	 9329.0	...
2171977	  677.6	  507.0	 9329.0	...
2171978	  677.9	  507.0	 9329.0	...
2171979	  677.9	  507.0	 9328.0	...
2171980	  677.5	  507.1	 9327.0	...
2171981	  677.4	  507.2	 9327.0	...
2171982	  677.7	  507.1	 9328.0	...
2171983	  677.9	  506.2	 9330.0	...
2171984	  677.5	  505.3	 9331.0	...
2171985	  677.0	  504.6	 9329.0	...
2171986	  676.5	  505.0	 9326.0	...
2171987	  676.4	  505.3	 9323.0	...
2171988	  676.5	  505.4	 9324.0	...
2171989	  676.6	  505.5	 9324.0	...
2171990	  676.8	  506.1	 9327.0	...
2171991	  676.9	  506.8	 9328.0	...
2171992	  677.0	  506.4	 9328.0	...
2171993	  676.9	  505.7	 9326.0	...
2171994	  676.9	  505.1	 9325.0	...
2171995	  676.9	  505.8	 9324.0	...
2171996	  676.9	  506.4	 9326.0	...
2171997	  677.0	  507.0	 9327.0	...
2171998	  676.9	  506.8	 9328.0	...
2171999	  677.1	  506.6	 9328.0	...
2172000	  677.4	  506.5	 9330.0	...
2172001	  677.3	  506.2	 9332.0	...
2172002	  676.9	  505.9	 9331.0	...
2172003	  676.6	  505.5	 9329.0	...
2172004	  676.5	  505.4	 9326.0	...
2172005	  676.5	  505.3	 9324.0	...
2172006	  676.6	  505.3	 9322.0	...
2172007	  676.7	  505.0	 9319.0	...
2172008	  676.7	  504.7	 9320.0	...
2172009	  676.5	  504.6	 9321.0	...
2172010	  676.3	  504.9	 9323.0	...
2172011	  676.5	  505.4	 9326.0	...
2172012	  676.9	  505.6	 9328.0	...
2172013	  677.3	  505.7	 9334.0	...
2172014	  677.2	  505.8	 9336.0	...
2172015	  677.3	  505.8	 9338.0	...
2172016	  677.4	  505.8	 9338.0	...
2172017	  677.4	  505.9	 9337.0	...
2172018	  677.3	  506.0	 9335.0	...
2172019	  677.2	  506.1	 9334.0	...
2172020	  677.6	  506.5	 9335.0	...
2172021	  678.2	  507.0	 9337.0	...
2172022	  678.2	  507.5	 9340.0	...
2172023	  677.7	  507.5	 9341.0	...
2172024	  677.2	  507.0	 9339.0	...
2172025	  677.2	  506.5	 9336.0	...
2172026	  677.0	  506.0	 9333.0	...
2172027	  676.7	  505.7	 9333.0	...
2172028	  676.5	  505.5	 9332.0	...
2172029	  676.2	  505.3	 9331.0	...
2172030	  675.8	  505.3	 9331.0	...
2172031	  676.2	  505.5	 9331.0	...
2172032	  677.0	  505.4	 9331.0	...
2172033	  678.0	  505.3	 9332.0	...
2172034	  678.2	  505.1	 9332.0	...
2172035	  678.0	  505.1	 9332.0	...
2172036	  677.4	  505.0	 9332.0	...
2172037	  677.0	  504.9	 9334.0	...
2172038	  677.1	  504.7	 9335.0	...
2172039	  677.4	  504.6	 9337.0	...
2172040	  677.6	  504.8	 9337.0	...
2172041	  677.9	  505.0	 9338.0	...
2172042	  678.1	  505.3	 9338.0	...
2172043	  678.1	  506.2	 9338.0	...
2172044	  678.0	  507.1	 9338.0	...
2172045	  677.7	  507.3	 9341.0	...
2172046	  677.1	  506.7	 9344.0	...
2172047	  676.7	  506.3	 9347.0	...
2172048	  676.3	  506.6	 9347.0	...
2172049	  676.1	  507.1	 9347.0	...
2172050	  675.8	  507.5	 9347.0	...
2172051	  675.7	  507.7	 9346.0	...
2172052	  675.9	  507.4	 9344.0	...
2172053	  676.2	  506.9	 9343.0	...
2172054	  676.6	  506.6	 9343.0	...
2172055	  676.7	  506.5	 9343.0	...
2172056	  676.9	  506.5	 9342.0	...
2172057	  676.9	  506.6	 9340.0	...
2172058	  676.9	  506.5	 9337.0	...
2172059	  676.9	  506.5	 9335.0	...
2172060	  676.8	  506.4	 9334.0	...
2172061	  676.7	  506.1	 9334.0	...
2172062	  676.6	  505.8	 9332.0	...
2172063	  676.6	  505.4	 9329.0	...
2172064	  676.1	  505.4	 9325.0	...
2172065	  675.6	  505.5	 9322.0	...
2172066	  675.1	  505.6	 9322.0	...
2172067	  675.2	  505.7	 9324.0	...
2172068	  675.5	  505.5	 9327.0	...
2172069	  675.8	  505.4	 9328.0	...
2172070	  676.1	  505.3	 9332.0	...
2172071	  676.1	  505.3	 9335.0	...
2172072	  676.3	  505.3	 9336.0	...
2172073	  676.6	  505.5	 9337.0	...
2172074	  676.9	  505.8	 9338.0	...
2172075	  677.2	  506.0	 9340.0	...
2172076	  677.3	  505.6	 9341.0	...
2172077	  677.2	  505.2	 9341.0	...
2172078	  676.8	  505.3	 9340.0	...
2172079	  676.5	  505.9	 9340.0	...
2172080	  676.3	  506.5	 9342.0	...
2172081	  676.2	  506.6	 9346.0	...
2172082	  676.0	  506.6	 9347.0	...
2172083	  675.9	  506.6	 9346.0	...
2172084	  675.8	  506.7	 9345.0	...
2172085	  675.8	  506.8	 9345.0	...
2172086	  676.2	  507.1	 9345.0	...
2172087	  676.6	  507.3	 9344.0	...
2172088	  676.7	  507.5	 9343.0	...
2172089	  676.7	  507.4	 9344.0	...
2172090	  676.7	  507.2	 9347.0	...
2172091	  676.7	  507.0	 9350.0	...
2172092	  676.6	  507.0	 9351.0	...
2172093	  676.7	  507.5	 9350.0	...
2172094	  676.7	  508.0	 9350.0	...
2172095	  676.7	  508.5	 9353.0	...
2172096	  676.6	  508.5	 9356.0	...
2172097	  676.5	  508.5	 9355.0	...
2172098	  676.4	  508.6	 9352.0	...
2172099	  676.4	  508.6	 9351.0	...
2172100	  676.4	  508.6	 9354.0	...
2172101	  676.4	  508.4	 9357.0	...
2172102	  676.8	  508.4	 9356.0	...
2172103	  677.1	  508.4	 9355.0	...
2172104	  677.2	  508.5	 9353.0	...
2172105	  676.8	  507.8	 9353.0	...
2172106	  676.4	  507.1	 9353.0	...
2172107	  676.5	  506.8	 9350.0	...
2172108	  676.7	  507.3	 9349.0	...
2172109	  676.9	  507.7	 9348.0	...
2172110	  677.0	  507.8	 9354.0	...
2172111	  677.0	  507.8	 9358.0	...
2172112	  677.0	  507.9	 9362.0	...
2172113	  677.0	  507.9	 9363.0	...
2172114	  676.9	  507.8	 9364.0	...
2172115	  676.9	  507.7	 9364.0	...
2172116	  676.6	  507.4	 9363.0	...
2172117	  676.3	  507.4	 9362.0	...
2172118	  676.6	  507.7	 9361.0	...
2172119	  676.9	  507.9	 9361.0	...
2172120	  676.9	  507.8	 9360.0	...
2172121	  676.2	  507.5	 9358.0	...
2172122	  675.5	  507.7	 9356.0	...
2172123	  675.2	  509.1	 9356.0	...
2172124	  675.2	  510.5	 9357.0	...
2172125	  674.7	  511.9	 9358.0	...
2172126	  674.1	  513.2	 9360.0	...
2172127	  672.7	  514.5	 9362.0	...
2172128	  671.8	  516.1	 9363.0	...
2172129	  670.6	  516.7	 9365.0	...
2172130	  670.3	  518.0	 9367.0	...
2172131	  669.1	  518.8	 9368.0	...
2172132	  668.0	  519.7	 9369.0	...
MSG	2172133 0000 _ Number Off
2172133	  666.9	  519.8	 9371.0	...
2172134	  666.7	  519.8	 9372.0	...
2172135	  666.5	  519.6	 9372.0	...
2172136	  666.6	  519.4	 9373.0	...
2172137	  667.1	  519.3	 9375.0	...
2172138	  667.6	  519.6	 9377.0	...
2172139	  668.3	  519.8	 9378.0	...
2172140	  668.7	  520.0	 9378.0	...
2172141	  669.6	  520.6	 9378.0	...
2172142	  670.7	  521.3	 9378.0	...
2172143	  671.5	  521.9	 9379.0	...
2172144	  671.1	  521.5	 9378.0	...
2172145	  670.6	  521.1	 9378.0	...
2172146	  670.0	  520.7	 9382.0	...
2172147	  670.0	  520.7	 9386.0	...
2172148	  670.2	  520.6	 9389.0	...
2172149	  670.4	  520.5	 9389.0	...
2172150	  670.6	  520.4	 9389.0	...
2172151	  670.6	  520.2	 9390.0	...
2172152	  670.6	  520.1	 9392.0	...
2172153	  670.6	  520.1	 9392.0	...
2172154	  670.5	  520.2	 9392.0	...
2172155	  670.4	  520.5	 9390.0	...
2172156	  670.3	  520.8	 9387.0	...
2172157	  670.2	  520.9	 9386.0	...
2172158	  670.1	  520.4	 9386.0	...
2172159	  670.2	  519.9	 9388.0	...
2172160	  670.3	  520.1	 9393.0	...
2172161	  670.4	  520.8	 9398.0	...
2172162	  670.3	  521.4	 9399.0	...
2172163	  670.1	  521.6	 9391.0	...
2172164	  670.1	  521.8	 9383.0	...
2172165	  670.2	  521.9	 9378.0	...
2172166	  669.8	  521.5	 9378.0	...
2172167	  669.4	  521.1	 9385.0	...
2172168	  668.9	  520.6	 9391.0	...
2172169	  668.8	  520.5	 9397.0	...
2172170	  668.8	  520.4	 9396.0	...
2172171	  668.9	  520.5	 9393.0	...
2172172	  668.8	  520.2	 9390.0	...
2172173	  668.7	  520.2	 9388.0	...
2172174	  668.7	  520.1	 9388.0	...
2172175	  669.0	  520.3	 9390.0	...
2172176	  669.7	  520.3	 9389.0	...
2172177	  670.4	  520.3	 9388.0	...
2172178	  670.6	  520.4	 9389.0	...
2172179	  670.2	  520.5	 9393.0	...
2172180	  669.8	  520.5	 9397.0	...
2172181	  669.7	  520.5	 9398.0	...
2172182	  669.6	  520.5	 9399.0	...
2172183	  669.5	  520.6	 9399.0	...
2172184	  669.5	  521.0	 9396.0	...
2172185	  669.8	  521.3	 9393.0	...
2172186	  670.2	  521.6	 9390.0	...
2172187	  670.6	  521.5	 9394.0	...
2172188	  670.8	  521.5	 9398.0	...
2172189	  670.8	  521.6	 9397.0	...
2172190	  670.7	  521.8	 9393.0	...
2172191	  670.4	  521.6	 9391.0	...
2172192	  670.1	  521.4	 9392.0	...
2172193	  669.9	  521.5	 9394.0	...
2172194	  669.8	  521.9	 9395.0	...
2172195	  669.7	  521.8	 9395.0	...
2172196	  669.6	  521.2	 9393.0	...
2172197	  669.5	  520.5	 9389.0	...
2172198	  669.1	  520.5	 9386.0	...
2172199	  668.7	  520.7	 9384.0	...
2172200	  668.3	  521.0	 9383.0	...
2172201	  668.2	  521.3	 9381.0	...
2172202	  668.5	  521.1	 9379.0	...
2172203	  668.8	  521.0	 9378.0	...
2172204	  669.2	  521.4	 9378.0	...
2172205	  669.2	  522.0	 9378.0	...
2172206	  669.2	  522.5	 9378.0	...
2172207	  669.2	  522.5	 9379.0	...
2172208	  669.2	  522.4	 9379.0	...
2172209	  669.1	  522.0	 9380.0	...
2172210	  669.1	  521.7	 9380.0	...
2172211	  669.0	  521.5	 9377.0	...
2172212	  669.0	  521.5	 9375.0	...
2172213	  669.0	  521.5	 9372.0	...
2172214	  669.0	  521.9	 9373.0	...
2172215	  669.1	  522.2	 9376.0	...
2172216	  669.3	  522.9	 9379.0	...
2172217	  669.6	  523.3	 9381.0	...
2172218	  669.8	  523.6	 9380.0	...
2172219	  669.5	  523.5	 9380.0	...
2172220	  669.1	  522.8	 9380.0	...
2172221	  668.7	  522.2	 9380.0	...
2172222	  669.1	  521.8	 9380.0	...
2172223	  669.4	  522.1	 9381.0	...
2172224	  669.8	  522.4	 9383.0	...
2172225	  669.6	  522.6	 9384.0	...
2172226	  669.7	  522.8	 9382.0	...
2172227	  669.7	  522.9	 9380.0	...
2172228	  669.7	  522.9	 9378.0	...
2172229	  669.7	  522.9	 9381.0	...
2172230	  669.7	  522.9	 9385.0	...
2172231	  669.5	  522.9	 9388.0	...
2172232	  669.3	  522.9	 9389.0	...
2172233	  669.1	  522.9	 9389.0	...
2172234	  669.1	  522.9	 9389.0	...
2172235	  669.7	  522.8	 9389.0	...
2172236	  670.2	  522.7	 9390.0	...
2172237	  670.8	  523.0	 9391.0	...
2172238	  670.8	  523.2	 9389.0	...
2172239	  671.0	  523.2	 9385.0	...
2172240	  671.1	  523.0	 9383.0	...
2172241	  670.3	  522.3	 9384.0	...
2172242	  669.4	  521.8	 9386.0	...
2172243	  668.3	  521.2	 9387.0	...
2172244	  668.2	  521.0	 9388.0	...
2172245	  668.2	  521.4	 9387.0	...
2172246	  668.5	  522.0	 9387.0	...
2172247	  668.6	  522.3	 9386.0	...
2172248	  668.1	  521.6	 9385.0	...
2172249	  667.7	  520.8	 9384.0	...
2172250	  667.5	  520.8	 9383.0	...
2172251	  667.5	  521.3	 9384.0	...
2172252	  667.9	  521.8	 9385.0	...
2172253	  668.3	  521.9	 9387.0	...
2172254	  668.7	  522.0	 9387.0	...
2172255	  668.3	  521.6	 9387.0	...
2172256	  667.9	  521.1	 9387.0	...
2172257	  667.6	  521.6	 9385.0	...
2172258	  667.7	  522.7	 9383.0	...
2172259	  667.8	  523.7	 9385.0	...
2172260	  667.8	  523.5	 9388.0	...
2172261	  668.0	  523.3	 9390.0	...
2172262	  668.1	  523.1	 9389.0	...
2172263	  668.2	  523.1	 9388.0	...
2172264	  667.9	  522.4	 9389.0	...
2172265	  667.5	  521.8	 9391.0	...
2172266	  667.3	  521.3	 9392.0	...
2172267	  667.6	  521.5	 9393.0	...
2172268	  667.9	  521.8	 9392.0	...
2172269	  668.0	  521.3	 9391.0	...
2172270	  667.9	  520.8	 9390.0	...
2172271	  668.4	  521.1	 9389.0	...
2172272	  668.9	  521.9	 9388.0	...
2172273	  669.4	  522.9	 9389.0	...
2172274	  669.3	  523.1	 9390.0	...
2172275	  669.1	  523.0	 9390.0	...
2172276	  668.9	  522.8	 9389.0	...
2172277	  668.8	  522.8	 9386.0	...
2172278	  668.8	  523.0	 9383.0	...
2172279	  668.7	  523.1	 9384.0	...
2172280	  668.6	  523.1	 9387.0	...
2172281	  668.5	  523.0	 9392.0	...
2172282	  668.6	  523.5	 9400.0	...
2172283	  668.9	  523.9	 9404.0	...
2172284	  669.2	  524.4	 9405.0	...
2172285	  669.3	  524.5	 9401.0	...
2172286	  669.0	  524.2	 9399.0	...
2172287	  668.8	  523.6	 9399.0	...
2172288	  668.7	  523.0	 9399.0	...
2172289	  668.7	  522.7	 9400.0	...
2172290	  668.9	  522.9	 9401.0	...
2172291	  669.2	  523.4	 9401.0	...
2172292	  669.5	  523.8	 9402.0	...
2172293	  669.7	  523.6	 9402.0	...
2172294	  669.6	  523.2	 9402.0	...
2172295	  669.5	  522.8	 9402.0	...
2172296	  669.2	  522.7	 9404.0	...
2172297	  668.9	  522.6	 9406.0	...
2172298	  668.7	  522.8	 9404.0	...
2172299	  668.7	  523.1	 9400.0	...
2172300	  668.8	  523.5	 9398.0	...
2172301	  669.0	  523.5	 9400.0	...
2172302	  669.1	  523.7	 9402.0	...
2172303	  669.0	  524.0	 9402.0	...
2172304	  668.8	  524.2	 9402.0	...
2172305	  668.6	  524.3	 9401.0	...
2172306	  668.9	  524.4	 9401.0	...
2172307	  669.3	  524.4	 9401.0	...
2172308	  669.6	  524.4	 9402.0	...
2172309	  669.4	  524.1	 9402.0	...
2172310	  669.3	  523.9	 9397.0	...
2172311	  669.4	  523.6	 9393.0	...
2172312	  669.6	  523.7	 9389.0	...
2172313	  669.8	  523.9	 9391.0	...
2172314	  670.0	  524.1	 9394.0	...
2172315	  670.1	  524.6	 9395.0	...
2172316	  670.2	  525.0	 9398.0	...
2172317	  670.1	  524.8	 9401.0	...
2172318	  669.8	  524.3	 9404.0	...
2172319	  669.5	  523.6	 9403.0	...
2172320	  669.2	  523.4	 9402.0	...
2172321	  669.1	  523.6	 9400.0	...
2172322	  669.0	  524.1	 9399.0	...
2172323	  669.1	  524.5	 9399.0	...
2172324	  669.1	  524.4	 9398.0	...
2172325	  669.1	  524.5	 9400.0	...
2172326	  669.3	  524.7	 9403.0	...
2172327	  669.7	  524.9	 9407.0	...
2172328	  670.0	  524.9	 9407.0	...
2172329	  670.2	  524.7	 9405.0	...
2172330	  670.3	  524.5	 9403.0	...
2172331	  670.4	  524.9	 9403.0	...
2172332	  670.5	  525.6	 9403.0	...
2172333	  670.9	  526.2	 9405.0	...
2172334	  671.3	  526.1	 9406.0	...
2172335	  671.6	  525.9	 9408.0	...
2172336	  671.4	  525.9	 9409.0	...
2172337	  671.5	  525.9	 9414.0	...
2172338	  671.7	  526.0	 9417.0	...
2172339	  671.4	  525.9	 9419.0	...
2172340	  670.6	  525.7	 9416.0	...
2172341	  669.8	  525.5	 9413.0	...
2172342	  669.8	  525.8	 9411.0	...
2172343	  670.2	  526.1	 9412.0	...
2172344	  670.7	  526.5	 9413.0	...
MSG	2172345 0000 _ Number On
2172345	  670.8	  526.6	 9413.0	...
2172346	  670.9	  526.7	 9414.0	...
2172347	  670.8	  526.5	 9414.0	...
2172348	  670.7	  526.3	 9415.0	...
2172349	  671.0	  526.1	 9418.0	...
2172350	  671.2	  526.0	 9420.0	...
2172351	  671.4	  525.8	 9421.0	...
2172352	  671.2	  525.7	 9422.0	...
2172353	  671.3	  525.7	 9422.0	...
2172354	  671.3	  525.9	 9422.0	...
2172355	  671.5	  526.1	 9421.0	...
2172356	  672.2	  526.6	 9420.0	...
2172357	  672.9	  527.2	 9420.0	...
2172358	  672.8	  527.9	 9417.0	...
2172359	  672.2	  528.0	 9413.0	...
2172360	  671.5	  528.1	 9413.0	...
2172361	  671.5	  528.3	 9417.0	...
2172362	  671.5	  528.6	 9420.0	...
2172363	  671.6	  528.7	 9421.0	...
2172364	  671.7	  528.5	 9423.0	...
2172365	  671.8	  528.2	 9427.0	...
2172366	  671.9	  528.2	 9429.0	...
2172367	  671.9	  528.2	 9428.0	...
2172368	  672.0	  527.9	 9426.0	...
2172369	  672.0	  527.6	 9424.0	...
2172370	  671.9	  527.3	 9424.0	...
2172371	  671.4	  527.1	 9424.0	...
2172372	  671.0	  527.0	 9424.0	...
2172373	  670.6	  526.7	 9424.0	...
2172374	  670.5	  526.6	 9424.0	...
2172375	  670.6	  527.0	 9424.0	...
2172376	  670.5	  527.2	 9421.0	...
2172377	  670.2	  527.4	 9415.0	...
2172378	  669.9	  527.2	 9409.0	...
2172379	  670.4	  527.5	 9407.0	...
2172380	  671.0	  527.7	 9409.0	...
2172381	  671.7	  527.9	 9414.0	...
2172382	  671.5	  528.0	 9421.0	...
2172383	  671.4	  528.1	 9427.0	...
2172384	  671.2	  528.2	 9428.0	...
2172385	  671.1	  528.1	 9427.0	...
2172386	  671.0	  527.9	 9423.0	...
2172387	  671.2	  528.1	 9419.0	...
2172388	  671.5	  528.4	 9416.0	...
2172389	  671.4	  528.1	 9412.0	...
2172390	  671.4	  527.6	 9410.0	...
2172391	  671.4	  527.6	 9414.0	...
2172392	  671.7	  528.2	 9421.0	...
2172393	  671.7	  528.9	 9427.0	...
2172394	  671.7	  528.7	 9426.0	...
2172395	  671.4	  528.5	 9424.0	...
2172396	  671.1	  528.4	 9420.0	...
2172397	  670.8	  528.4	 9417.0	...
2172398	  671.1	  528.7	 9418.0	...
2172399	  671.3	  529.1	 9420.0	...
2172400	  671.8	  529.5	 9420.0	...
2172401	  672.0	  529.5	 9418.0	...
2172402	  672.2	  529.7	 9416.0	...
2172403	  672.3	  529.8	 9417.0	...
2172404	  672.2	  529.6	 9418.0	...
2172405	  671.8	  529.6	 9418.0	...
2172406	  671.4	  529.6	 9416.0	...
2172407	  671.0	  529.7	 9415.0	...
2172408	  670.9	  529.6	 9413.0	...
2172409	  670.8	  529.3	 9414.0	...
2172410	  670.8	  528.8	 9415.0	...
2172411	  670.7	  528.4	 9415.0	...
2172412	  670.6	  528.1	 9416.0	...
2172413	  670.5	  528.0	 9417.0	...
2172414	  670.3	  527.9	 9418.0	...
2172415	  670.0	  527.8	 9418.0	...
2172416	  670.2	  527.9	 9418.0	...
2172417	  670.7	  528.1	 9413.0	...
2172418	  671.1	  528.4	 9410.0	...
2172419	  671.1	  529.1	 9410.0	...
2172420	  670.9	  529.6	 9413.0	...
2172421	  670.7	  529.6	 9416.0	...
2172422	  670.6	  529.0	 9417.0	...
2172423	  670.8	  528.4	 9416.0	...
2172424	  670.9	  528.4	 9412.0	...
2172425	  670.8	  528.3	 9407.0	...
2172426	  670.8	  528.1	 9408.0	...
2172427	  671.2	  528.6	 9411.0	...
2172428	  671.6	  529.3	 9413.0	...
2172429	  671.6	  529.6	 9413.0	...
2172430	  670.9	  529.3	 9412.0	...
2172431	  670.3	  529.1	 9411.0	...
2172432	  670.1	  529.3	 9409.0	...
2172433	  670.8	  529.7	 9408.0	...
2172434	  671.5	  529.8	 9407.0	...
2172435	  672.6	  529.8	 9406.0	...
2172436	  672.8	  530.2	 9405.0	...
2172437	  673.0	  530.7	 9405.0	...
2172438	  672.9	  531.2	 9408.0	...
2172439	  672.9	  531.1	 9412.0	...
2172440	  672.9	  530.7	 9416.0	...
2172441	  672.9	  530.0	 9415.0	...
2172442	  672.7	  529.2	 9414.0	...
2172443	  672.6	  528.7	 9414.0	...
2172444	  672.4	  528.9	 9414.0	...
2172445	  672.4	  529.4	 9414.0	...
2172446	  672.5	  530.0	 9411.0	...
2172447	  672.6	  530.0	 9409.0	...
2172448	  672.6	  530.1	 9407.0	...
2172449	  672.7	  530.2	 9409.0	...
2172450	  672.7	  530.1	 9411.0	...
2172451	  672.7	  529.9	 9414.0	...
2172452	  672.5	  529.8	 9417.0	...
2172453	  672.3	  529.9	 9418.0	...
2172454	  672.1	  529.8	 9418.0	...
2172455	  672.1	  529.8	 9418.0	...
2172456	  672.1	  529.8	 9418.0	...
2172457	  672.5	  530.1	 9418.0	...
2172458	  672.8	  530.4	 9417.0	...
2172459	  673.0	  530.7	 9417.0	...
2172460	  673.0	  530.7	 9417.0	...
2172461	  672.8	  530.7	 9416.0	...
2172462	  672.7	  530.7	 9414.0	...
2172463	  672.5	  530.7	 9413.0	...
2172464	  672.4	  530.7	 9413.0	...
2172465	  672.3	  530.7	 9414.0	...
2172466	  672.2	  530.7	 9414.0	...
2172467	  672.0	  530.2	 9414.0	...
2172468	  672.0	  529.7	 9414.0	...
2172469	  672.1	  529.7	 9414.0	...
2172470	  672.2	  530.2	 9413.0	...
2172471	  672.3	  530.6	 9413.0	...
2172472	  672.3	  530.5	 9412.0	...
2172473	  672.1	  530.6	 9411.0	...
2172474	  671.8	  530.7	 9411.0	...
2172475	  671.5	  530.9	 9410.0	...
2172476	  671.5	  530.8	 9410.0	...
2172477	  671.5	  530.7	 9410.0	...
2172478	  671.4	  530.7	 9410.0	...
2172479	  671.4	  530.7	 9410.0	...
2172480	  671.5	  530.6	 9409.0	...
2172481	  671.7	  530.6	 9409.0	...
2172482	  671.8	  530.6	 9410.0	...
2172483	  671.3	  530.4	 9410.0	...
2172484	  670.7	  530.2	 9408.0	...
2172485	  670.7	  530.1	 9407.0	...
2172486	  671.2	  530.0	 9408.0	...
2172487	  671.4	  529.9	 9408.0	...
2172488	  671.2	  530.2	 9406.0	...
2172489	  671.2	  530.8	 9403.0	...
2172490	  671.6	  531.3	 9403.0	...
2172491	  671.6	  531.3	 9404.0	...
2172492	  671.3	  531.3	 9405.0	...
2172493	  671.0	  531.4	 9406.0	...
2172494	  670.9	  531.4	 9408.0	...
2172495	  670.6	  531.2	 9407.0	...
2172496	  670.4	  531.2	 9405.0	...
2172497	  670.6	  531.1	 9402.0	...
2172498	  670.9	  531.0	 9401.0	...
2172499	  671.2	  530.8	 9399.0	...
2172500	  671.2	  530.5	 9396.0	...
2172501	  671.0	  530.4	 9396.0	...
2172502	  670.7	  530.3	 9399.0	...
2172503	  670.5	  530.2	 9401.0	...
2172504	  670.7	  530.3	 9399.0	...
2172505	  670.8	  531.1	 9397.0	...
2172506	  670.9	  531.8	 9399.0	...
2172507	  670.8	  532.0	 9403.0	...
2172508	  670.8	  531.5	 9405.0	...
2172509	  670.7	  531.1	 9404.0	...
2172510	  670.5	  531.0	 9403.0	...
2172511	  670.4	  530.9	 9403.0	...
2172512	  670.0	  530.7	 9400.0	...
2172513	  669.7	  530.5	 9397.0	...
2172514	  669.6	  530.7	 9397.0	...
2172515	  669.9	  531.1	 9400.0	...
2172516	  670.3	  531.5	 9399.0	...
2172517	  670.3	  531.3	 9394.0	...
2172518	  670.2	  531.1	 9389.0	...
2172519	  670.2	  531.4	 9392.0	...
2172520	  670.4	  532.0	 9396.0	...
2172521	  670.6	  532.3	 9400.0	...
2172522	  670.7	  532.2	 9401.0	...
2172523	  670.9	  532.2	 9402.0	...
2172524	  671.0	  532.4	 9404.0	...
2172525	  670.9	  532.4	 9406.0	...
2172526	  670.3	  532.0	 9408.0	...
2172527	  669.8	  531.7	 9408.0	...
2172528	  669.7	  531.5	 9405.0	...
2172529	  669.9	  531.4	 9402.0	...
2172530	  670.3	  532.3	 9403.0	...
2172531	  670.5	  533.1	 9407.0	...
2172532	  670.6	  533.2	 9410.0	...
2172533	  670.4	  532.4	 9409.0	...
2172534	  670.3	  531.7	 9410.0	...
2172535	  670.2	  531.7	 9413.0	...
2172536	  670.4	  531.8	 9419.0	...
2172537	  670.8	  532.5	 9421.0	...
2172538	  671.2	  533.2	 9419.0	...
2172539	  670.7	  533.8	 9414.0	...
2172540	  670.1	  533.9	 9407.0	...
2172541	  670.1	  534.0	 9404.0	...
2172542	  670.5	  533.9	 9401.0	...
2172543	  671.0	  533.3	 9399.0	...
2172544	  671.1	  532.8	 9399.0	...
2172545	  671.3	  532.5	 9401.0	...
2172546	  671.4	  532.7	 9402.0	...
2172547	  671.2	  532.9	 9401.0	...
2172548	  671.0	  533.2	 9399.0	...
2172549	  670.7	  533.1	 9399.0	...
2172550	  670.9	  532.9	 9400.0	...
2172551	  671.1	  532.9	 9401.0	...
2172552	  671.3	  533.1	 9405.0	...
2172553	  671.3	  533.3	 9409.0	...
2172554	  671.3	  533.4	 9414.0	...
2172555	  671.1	  533.5	 9415.0	...
2172556	  670.8	  533.6	 9416.0	...
2172557	  670.5	  533.8	 9414.0	...
2172558	  670.5	  533.9	 9413.0	...
2172559	  670.6	  533.7	 9411.0	...
2172560	  670.6	  533.4	 9412.0	...
2172561	  670.5	  533.2	 9413.0	...
2172562	  670.5	  533.0	 9414.0	...
2172563	  670.5	  533.8	 9412.0	...
2172564	  670.5	  534.6	 9410.0	...
2172565	  670.8	  535.1	 9407.0	...
2172566	  671.3	  534.9	 9405.0	...
2172567	  671.6	  534.6	 9406.0	...
2172568	  671.6	  534.2	 9410.0	...
2172569	  671.6	  533.8	 9413.0	...
2172570	  671.5	  533.4	 9415.0	...
2172571	  671.5	  533.1	 9413.0	...
2172572	  671.9	  533.3	 9412.0	...
2172573	  673.3	  533.6	 9413.0	...
2172574	  674.9	  534.0	 9415.0	...
2172575	  676.4	  534.0	 9419.0	...
2172576	  678.0	  533.9	 9423.0	...
2172577	  679.6	  533.7	 9425.0	...
2172578	  681.3	  533.7	 9426.0	...
2172579	  682.4	  534.1	 9425.0	...
2172580	  683.3	  534.5	 9428.0	...
2172581	  683.8	  535.0	 9430.0	...
2172582	  684.0	  535.3	 9431.0	...
2172583	  684.1	  535.8	 9426.0	...
2172584	  684.2	  536.1	 9422.0	...
2172585	  684.3	  536.2	 9418.0	...
2172586	  684.3	  535.9	 9417.0	...
2172587	  683.9	  535.5	 9416.0	...
2172588	  683.3	  534.9	 9416.0	...
2172589	  682.0	  534.4	 9417.0	...
2172590	  681.0	  534.0	 9419.0	...
2172591	  680.4	  534.3	 9418.0	...
2172592	  680.5	  534.8	 9418.0	...
2172593	  680.5	  535.3	 9420.0	...
2172594	  680.5	  535.3	 9422.0	...
2172595	  680.1	  535.3	 9424.0	...
2172596	  679.8	  535.4	 9423.0	...
2172597	  679.6	  535.4	 9424.0	...
2172598	  679.9	  535.7	 9425.0	...
2172599	  680.2	  536.0	 9427.0	...
2172600	  680.4	  536.2	 9427.0	...
2172601	  680.4	  536.2	 9425.0	...
2172602	  680.4	  536.2	 9423.0	...
2172603	  680.4	  536.0	 9422.0	...
2172604	  680.4	  535.7	 9421.0	...
2172605	  680.3	  535.3	 9421.0	...
2172606	  680.3	  535.2	 9422.0	...
2172607	  680.4	  535.1	 9422.0	...
2172608	  680.4	  535.2	 9422.0	...
2172609	  680.5	  535.2	 9418.0	...
2172610	  680.6	  535.3	 9415.0	...
2172611	  680.8	  535.3	 9414.0	...
2172612	  681.0	  535.1	 9414.0	...
2172613	  681.2	  534.9	 9415.0	...
2172614	  681.3	  534.7	 9420.0	...
2172615	  681.4	  534.7	 9425.0	...
2172616	  681.2	  534.8	 9423.0	...
2172617	  680.6	  534.9	 9415.0	...
2172618	  680.2	  535.0	 9407.0	...
2172619	  680.4	  535.2	 9410.0	...
2172620	  680.9	  535.4	 9414.0	...
2172621	  681.5	  535.7	 9418.0	...
2172622	  681.4	  536.2	 9419.0	...
2172623	  681.6	  536.6	 9420.0	...
2172624	  681.9	  536.6	 9420.0	...
2172625	  681.9	  535.7	 9421.0	...
2172626	  681.5	  534.9	 9422.0	...
2172627	  681.1	  534.5	 9423.0	...
2172628	  681.0	  534.8	 9424.0	...
2172629	  681.0	  535.0	 9423.0	...
2172630	  680.9	  535.1	 9421.0	...
2172631	  680.8	  535.2	 9417.0	...
2172632	  680.6	  535.3	 9415.0	...
2172633	  680.5	  535.3	 9413.0	...
2172634	  680.5	  535.7	 9414.0	...
2172635	  680.7	  536.1	 9415.0	...
2172636	  681.0	  536.4	 9416.0	...
2172637	  681.5	  536.3	 9417.0	...
2172638	  681.8	  536.2	 9419.0	...
2172639	  681.9	  536.1	 9421.0	...
2172640	  681.9	  536.0	 9422.0	...
2172641	  681.7	  536.2	 9421.0	...
2172642	  681.4	  536.3	 9419.0	...
2172643	  681.0	  536.3	 9418.0	...
2172644	  681.0	  536.0	 9419.0	...
2172645	  681.0	  535.7	 9419.0	...
2172646	  680.9	  535.5	 9420.0	...
2172647	  681.0	  535.6	 9422.0	...
MSG	2172648 0000 _ Number Off
2172648	  681.1	  535.6	 9424.0	...
2172649	  681.2	  535.5	 9421.0	...
2172650	  681.2	  535.8	 9417.0	...
2172651	  681.3	  536.2	 9417.0	...
2172652	  681.4	  536.6	 9420.0	...
2172653	  681.5	  536.3	 9423.0	...
2172654	  681.1	  536.1	 9424.0	...
2172655	  680.8	  535.9	 9425.0	...
2172656	  680.7	  536.4	 9424.0	...
2172657	  680.9	  536.8	 9421.0	...
2172658	  681.1	  536.7	 9417.0	...
2172659	  681.0	  536.2	 9415.0	...
2172660	  680.9	  535.7	 9415.0	...
2172661	  680.8	  536.1	 9414.0	...
2172662	  681.0	  536.4	 9414.0	...
2172663	  681.4	  536.6	 9417.0	...
2172664	  681.7	  536.5	 9419.0	...
2172665	  681.7	  536.4	 9421.0	...
2172666	  681.8	  536.4	 9422.0	...
2172667	  681.9	  536.6	 9424.0	...
2172668	  681.9	  536.7	 9425.0	...
2172669	  681.5	  536.9	 9426.0	...
2172670	  681.0	  536.9	 9427.0	...
2172671	  680.6	  536.8	 9427.0	...
2172672	  680.4	  536.5	 9423.0	...
2172673	  680.3	  536.3	 9421.0	...
2172674	  680.2	  536.2	 9419.0	...
2172675	  680.1	  536.2	 9421.0	...
2172676	  680.3	  536.2	 9423.0	...
2172677	  680.5	  536.2	 9421.0	...
2172678	  680.7	  536.2	 9416.0	...
2172679	  680.6	  535.9	 9409.0	...
2172680	  680.2	  535.7	 9405.0	...
2172681	  679.8	  535.5	 9408.0	...
2172682	  679.6	  535.6	 9412.0	...
2172683	  680.0	  535.7	 9416.0	...
2172684	  680.4	  535.8	 9417.0	...
2172685	  680.7	  535.8	 9418.0	...
2172686	  680.7	  535.8	 9420.0	...
2172687	  680.7	  535.8	 9422.0	...
2172688	  680.8	  536.1	 9423.0	...
2172689	  680.6	  536.5	 9424.0	...
2172690	  680.4	  537.2	 9426.0	...
2172691	  680.3	  537.4	 9429.0	...
2172692	  680.3	  537.4	 9433.0	...
2172693	  680.2	  537.3	 9436.0	...
2172694	  680.2	  537.2	 9438.0	...
2172695	  680.2	  537.0	 9438.0	...
2172696	  680.4	  536.6	 9434.0	...
2172697	  680.4	  536.2	 9429.0	...
2172698	  680.5	  536.0	 9425.0	...
2172699	  680.1	  535.9	 9423.0	...
2172700	  679.7	  535.8	 9420.0	...
2172701	  679.2	  535.8	 9418.0	...
2172702	  679.1	  536.0	 9419.0	...
2172703	  679.3	  536.1	 9425.0	...
2172704	  679.7	  536.1	 9431.0	...
2172705	  680.0	  536.0	 9433.0	...
2172706	  679.8	  535.7	 9431.0	...
2172707	  679.6	  535.4	 9428.0	...
2172708	  679.3	  535.2	 9426.0	...
2172709	  679.1	  535.1	 9424.0	...
2172710	  678.9	  535.1	 9422.0	...
2172711	  678.9	  535.2	 9421.0	...
2172712	  679.0	  535.2	 9421.0	...
2172713	  679.0	  535.3	 9420.0	...
2172714	  679.2	  535.3	 9420.0	...
2172715	  679.2	  535.4	 9421.0	...
2172716	  679.3	  535.6	 9421.0	...
2172717	  679.5	  535.8	 9427.0	...
2172718	  679.8	  535.9	 9434.0	...
2172719	  679.8	  535.9	 9440.0	...
2172720	  679.6	  536.0	 9441.0	...
2172721	  679.2	  536.0	 9438.0	...
2172722	  679.0	  536.1	 9435.0	...
2172723	  678.6	  536.2	 9434.0	...
2172724	  678.4	  536.1	 9436.0	...
2172725	  678.3	  535.9	 9440.0	...
2172726	  678.6	  535.6	 9444.0	...
2172727	  678.7	  535.4	 9445.0	...
2172728	  678.8	  535.2	 9444.0	...
2172729	  678.9	  535.0	 9444.0	...
2172730	  679.1	  535.0	 9445.0	...
2172731	  679.2	  534.9	 9450.0	...
2172732	  679.1	  534.9	 9454.0	...
2172733	  679.0	  535.0	 9456.0	...
2172734	  679.0	  535.1	 9453.0	...
2172735	  678.9	  535.4	 9450.0	...
2172736	  678.9	  535.7	 9447.0	...
2172737	  678.9	  535.9	 9445.0	...
2172738	  678.7	  535.6	 9444.0	...
2172739	  678.5	  535.4	 9443.0	...
2172740	  678.4	  535.2	 9445.0	...
2172741	  678.4	  535.2	 9447.0	...
2172742	  678.5	  535.2	 9450.0	...
2172743	  678.6	  535.2	 9451.0	...
2172744	  678.7	  535.2	 9453.0	...
2172745	  678.6	  535.1	 9449.0	...
2172746	  678.5	  535.3	 9444.0	...
2172747	  678.4	  535.7	 9440.0	...
2172748	  678.6	  536.1	 9441.0	...
2172749	  678.8	  535.9	 9443.0	...
2172750	  679.0	  535.4	 9444.0	...
2172751	  679.0	  534.9	 9444.0	...
2172752	  679.0	  534.8	 9444.0	...
2172753	  679.0	  534.8	 9447.0	...
2172754	  679.0	  534.8	 9453.0	...
2172755	  679.0	  534.9	 9458.0	...
2172756	  679.0	  534.9	 9461.0	...
2172757	  679.1	  534.9	 9460.0	...
2172758	  679.2	  534.5	 9459.0	...
2172759	  679.2	  534.2	 9459.0	...
2172760	  679.2	  533.9	 9457.0	...
2172761	  679.1	  534.0	 9455.0	...
2172762	  679.1	  534.2	 9454.0	...
2172763	  679.0	  534.5	 9454.0	...
2172764	  678.9	  534.8	 9456.0	...
2172765	  678.8	  535.1	 9457.0	...
2172766	  678.6	  535.3	 9454.0	...
2172767	  678.4	  535.3	 9449.0	...
2172768	  678.5	  535.2	 9448.0	...
2172769	  678.8	  535.1	 9452.0	...
2172770	  679.1	  535.0	 9456.0	...
2172771	  679.3	  535.0	 9455.0	...
2172772	  679.4	  535.0	 9453.0	...
2172773	  679.4	  535.0	 9450.0	...
2172774	  679.2	  534.8	 9449.0	...
2172775	  679.0	  534.5	 9449.0	...
2172776	  678.9	  534.2	 9449.0	...
2172777	  678.9	  534.3	 9449.0	...
2172778	  678.8	  534.4	 9449.0	...
2172779	  678.7	  534.5	 9449.0	...
2172780	  678.8	  534.5	 9449.0	...
2172781	  679.0	  534.5	 9449.0	...
2172782	  679.2	  534.5	 9449.0	...
2172783	  679.3	  534.4	 9453.0	...
2172784	  679.3	  534.4	 9458.0	...
2172785	  679.2	  534.3	 9462.0	...
2172786	  679.1	  534.2	 9463.0	...
2172787	  678.9	  534.1	 9461.0	...
2172788	  678.9	  534.2	 9460.0	...
2172789	  678.9	  534.2	 9458.0	...
2172790	  678.8	  534.2	 9459.0	...
2172791	  678.8	  534.2	 9460.0	...
2172792	  678.8	  534.3	 9461.0	...
2172793	  678.7	  534.2	 9461.0	...
2172794	  678.6	  534.0	 9462.0	...
2172795	  678.6	  533.8	 9463.0	...
2172796	  678.5	  533.6	 9462.0	...
2172797	  678.3	  533.6	 9461.0	...
2172798	  678.1	  533.6	 9460.0	...
2172799	  678.1	  533.8	 9461.0	...
2172800	  678.2	  534.0	 9466.0	...
2172801	  678.2	  534.1	 9472.0	...
2172802	  678.1	  534.2	 9479.0	...
2172803	  678.0	  534.2	 9476.0	...
2172804	  677.9	  534.3	 9471.0	...
2172805	  677.9	  534.4	 9467.0	...
2172806	  678.0	  534.4	 9468.0	...
2172807	  678.6	  534.3	 9471.0	...
2172808	  679.1	  534.3	 9476.0	...
2172809	  679.5	  534.4	 9480.0	...
2172810	  679.4	  534.4	 9481.0	...
2172811	  679.3	  534.2	 9481.0	...
2172812	  679.1	  534.1	 9480.0	...
2172813	  678.9	  533.8	 9480.0	...
2172814	  678.8	  533.4	 9480.0	...
2172815	  678.4	  533.8	 9480.0	...
2172816	  678.0	  534.5	 9479.0	...
2172817	  677.7	  535.2	 9479.0	...
2172818	  677.6	  535.1	 9480.0	...
2172819	  677.5	  534.9	 9480.0	...
2172820	  677.4	  534.7	 9479.0	...
2172821	  677.4	  534.2	 9477.0	...
2172822	  677.3	  533.8	 9477.0	...
2172823	  677.3	  533.6	 9476.0	...
2172824	  677.4	  533.5	 9476.0	...
2172825	  677.4	  533.5	 9477.0	...
2172826	  677.5	  533.4	 9479.0	...
2172827	  677.6	  533.8	 9481.0	...
2172828	  677.7	  534.1	 9481.0	...
2172829	  677.7	  534.5	 9478.0	...
2172830	  677.7	  534.1	 9476.0	...
2172831	  677.8	  533.7	 9476.0	...
2172832	  677.9	  533.4	 9478.0	...
2172833	  677.7	  533.6	 9480.0	...
2172834	  677.4	  533.8	 9479.0	...
2172835	  677.1	  533.7	 9476.0	...
2172836	  677.2	  533.4	 9473.0	...
2172837	  677.3	  532.9	 9472.0	...
2172838	  677.3	  532.5	 9476.0	...
2172839	  677.3	  532.3	 9481.0	...
2172840	  677.3	  532.5	 9484.0	...
2172841	  677.4	  532.7	 9483.0	...
2172842	  677.2	  533.3	 9479.0	...
2172843	  677.1	  533.6	 9475.0	...
2172844	  676.7	  533.3	 9481.0	...
2172845	  676.5	  532.8	 9488.0	...
2172846	  676.2	  532.6	 9493.0	...
2172847	  676.1	  533.1	 9488.0	...
2172848	  676.1	  533.2	 9483.0	...
2172849	  676.4	  532.9	 9480.0	...
2172850	  676.6	  532.7	 9481.0	...
2172851	  676.6	  532.7	 9486.0	...
2172852	  676.4	  532.6	 9491.0	...
2172853	  676.1	  532.6	 9495.0	...
2172854	  675.9	  532.8	 9496.0	...
2172855	  675.6	  533.1	 9490.0	...
2172856	  675.6	  533.1	 9483.0	...
2172857	  675.8	  533.1	 9482.0	...
2172858	  676.0	  533.1	 9487.0	...
2172859	  676.1	  533.2	 9494.0	...
2172860	  676.2	  533.3	 9495.0	...
2172861	  676.3	  533.1	 9498.0	...
MSG	2172862 0000 _ Number On
2172862	  676.5	  532.8	 9499.0	...
2172863	  676.9	  532.5	 9500.0	...
2172864	  677.2	  532.3	 9497.0	...
2172865	  677.5	  532.3	 9496.0	...
2172866	  677.6	  532.4	 9494.0	...
2172867	  677.5	  532.5	 9495.0	...
2172868	  677.2	  532.8	 9495.0	...
2172869	  677.0	  533.1	 9495.0	...
2172870	  676.8	  533.0	 9493.0	...
2172871	  676.8	  533.2	 9491.0	...
2172872	  676.8	  533.3	 9490.0	...
2172873	  676.8	  533.4	 9490.0	...
2172874	  676.8	  533.2	 9492.0	...
2172875	  676.5	  533.0	 9494.0	...
2172876	  676.3	  533.1	 9496.0	...
2172877	  676.0	  533.2	 9501.0	...
2172878	  675.9	  532.8	 9506.0	...
2172879	  675.9	  532.5	 9510.0	...
2172880	  675.8	  532.2	 9502.0	...
2172881	  675.7	  532.3	 9496.0	...
2172882	  675.9	  532.3	 9498.0	...
2172883	  676.1	  532.2	 9507.0	...
2172884	  676.2	  532.1	 9513.0	...
2172885	  676.1	  532.0	 9511.0	...
2172886	  676.0	  532.1	 9511.0	...
2172887	  676.2	  532.1	 9512.0	...
2172888	  676.3	  532.1	 9514.0	...
2172889	  676.3	  531.8	 9514.0	...
2172890	  676.3	  531.4	 9512.0	...
2172891	  676.2	  531.1	 9510.0	...
2172892	  676.2	  531.2	 9508.0	...
2172893	  676.2	  531.3	 9508.0	...
2172894	  676.2	  531.5	 9508.0	...
2172895	  676.3	  531.7	 9507.0	...
2172896	  676.7	  532.2	 9506.0	...
2172897	  677.0	  532.5	 9505.0	...
2172898	  677.1	  532.8	 9505.0	...
2172899	  676.9	  532.9	 9505.0	...
2172900	  676.7	  532.5	 9506.0	...
2172901	  676.6	  532.0	 9506.0	...
2172902	  676.4	  531.5	 9506.0	...
2172903	  676.1	  531.4	 9506.0	...
2172904	  675.9	  531.3	 9506.0	...
2172905	  675.7	  531.3	 9504.0	...
2172906	  675.5	  531.3	 9503.0	...
2172907	  675.2	  531.3	 9503.0	...
2172908	  675.4	  531.3	 9504.0	...
2172909	  675.7	  531.4	 9506.0	...
2172910	  676.0	  532.0	 9509.0	...
2172911	  675.9	  532.5	 9511.0	...
2172912	  675.9	  532.9	 9513.0	...
2172913	  675.8	  532.7	 9514.0	...
2172914	  675.7	  532.3	 9513.0	...
2172915	  675.3	  531.4	 9512.0	...
2172916	  674.9	  530.5	 9509.0	...
2172917	  675.0	  530.2	 9508.0	...
2172918	  675.0	  530.4	 9508.0	...
2172919	  675.0	  530.7	 9510.0	...
2172920	  675.3	  530.7	 9512.0	...
2172921	  675.6	  530.8	 9513.0	...
2172922	  675.9	  530.9	 9513.0	...
2172923	  676.0	  531.0	 9516.0	...
2172924	  676.1	  531.1	 9520.0	...
2172925	  676.2	  531.4	 9524.0	...
2172926	  676.2	  531.6	 9525.0	...
2172927	  676.1	  531.7	 9527.0	...
2172928	  676.0	  531.6	 9529.0	...
2172929	  675.9	  531.4	 9532.0	...
2172930	  676.0	  531.3	 9535.0	...
2172931	  676.0	  531.2	 9532.0	...
2172932	  676.0	  531.2	 9530.0	...
2172933	  675.8	  531.2	 9527.0	...
2172934	  675.6	  531.2	 9526.0	...
2172935	  675.5	  531.3	 9523.0	...
2172936	  675.5	  531.3	 9518.0	...
2172937	  675.5	  531.3	 9516.0	...
2172938	  675.3	  531.3	 9513.0	...
2172939	  675.1	  531.3	 9514.0	...
2172940	  674.7	  530.9	 9519.0	...
2172941	  674.5	  530.4	 9524.0	...
2172942	  674.6	  530.1	 9529.0	...
2172943	  674.9	  530.6	 9530.0	...
2172944	  675.2	  531.1	 9532.0	...
2172945	  675.3	  531.4	 9538.0	...
2172946	  675.4	  531.3	 9541.0	...
2172947	  675.5	  531.2	 9543.0	...
2172948	  675.5	  531.3	 9541.0	...
2172949	  675.5	  531.2	 9541.0	...
2172950	  675.6	  531.0	 9539.0	...
2172951	  675.6	  530.6	 9538.0	...
2172952	  675.8	  530.4	 9539.0	...
2172953	  676.0	  530.3	 9543.0	...
2172954	  676.2	  530.4	 9545.0	...
2172955	  676.1	  530.5	 9544.0	...
2172956	  675.8	  530.5	 9543.0	...
2172957	  675.5	  530.4	 9543.0	...
2172958	  675.2	  530.4	 9542.0	...
2172959	  674.8	  530.3	 9543.0	...
2172960	  674.3	  530.2	 9543.0	...
2172961	  674.0	  530.2	 9543.0	...
2172962	  674.2	  530.4	 9544.0	...
2172963	  674.7	  530.5	 9545.0	...
2172964	  675.1	  530.5	 9547.0	...
2172965	  675.1	  530.1	 9548.0	...
2172966	  674.7	  529.9	 9548.0	...
2172967	  674.7	  529.6	 9548.0	...
2172968	  675.1	  529.6	 9548.0	...
2172969	  675.2	  529.7	 9547.0	...
2172970	  675.0	  529.6	 9546.0	...
2172971	  675.1	  529.5	 9546.0	...
2172972	  675.3	  529.3	 9546.0	...
2172973	  675.6	  529.1	 9546.0	...
2172974	  675.3	  529.3	 9546.0	...
2172975	  675.0	  529.6	 9545.0	...
2172976	  674.8	  529.9	 9546.0	...
2172977	  674.7	  529.9	 9548.0	...
2172978	  674.6	  529.9	 9550.0	...
2172979	  674.6	  529.8	 9551.0	...
2172980	  674.7	  529.7	 9552.0	...
2172981	  674.9	  529.8	 9553.0	...
2172982	  675.1	  529.9	 9552.0	...
2172983	  675.1	  530.0	 9553.0	...
2172984	  675.0	  530.0	 9554.0	...
2172985	  674.9	  529.9	 9558.0	...
2172986	  674.8	  529.7	 9562.0	...
2172987	  675.1	  529.6	 9567.0	...
2172988	  675.4	  529.5	 9569.0	...
2172989	  675.8	  529.4	 9573.0	...
2172990	  675.8	  529.3	 9574.0	...
2172991	  675.8	  529.2	 9575.0	...
2172992	  675.8	  528.9	 9574.0	...
2172993	  675.9	  528.6	 9573.0	...
2172994	  675.9	  528.2	 9571.0	...
2172995	  676.1	  528.1	 9571.0	...
2172996	  676.2	  528.3	 9570.0	...
2172997	  676.0	  528.6	 9569.0	...
2172998	  675.5	  529.0	 9569.0	...
2172999	  674.9	  529.1	 9570.0	...
2173000	  674.8	  529.1	 9571.0	...
2173001	  674.9	  529.1	 9572.0	...
2173002	  675.2	  528.9	 9572.0	...
2173003	  675.5	  528.9	 9573.0	...
2173004	  675.5	  528.8	 9575.0	...
2173005	  675.4	  528.8	 9576.0	...
2173006	  675.4	  528.8	 9577.0	...
2173007	  675.4	  528.9	 9579.0	...
2173008	  675.4	  528.9	 9574.0	...
2173009	  675.5	  528.5	 9569.0	...
2173010	  675.6	  527.9	 9566.0	...
2173011	  675.6	  527.5	 9569.0	...
2173012	  675.5	  527.6	 9573.0	...
2173013	  675.5	  527.7	 9573.0	...
2173014	  675.4	  527.8	 9573.0	...
2173015	  675.4	  527.8	 9573.0	...
2173016	  675.4	  527.7	 9573.0	...
2173017	  675.3	  527.5	 9573.0	...
2173018	  675.2	  527.3	 9573.0	...
2173019	  675.0	  527.3	 9574.0	...
2173020	  674.8	  527.5	 9575.0	...
2173021	  674.7	  527.5	 9576.0	...
2173022	  674.5	  527.5	 9577.0	...
2173023	  674.6	  527.3	 9577.0	...
2173024	  674.8	  527.2	 9578.0	...
2173025	  675.1	  527.2	 9579.0	...
2173026	  675.3	  527.2	 9579.0	...
2173027	  675.3	  527.4	 9577.0	...
2173028	  675.4	  527.5	 9584.0	...
2173029	  675.4	  527.4	 9592.0	...
2173030	  675.1	  527.4	 9599.0	...
2173031	  674.7	  527.5	 9597.0	...
2173032	  674.5	  527.7	 9589.0	...
2173033	  674.7	  528.0	 9583.0	...
2173034	  674.8	  528.1	 9586.0	...
2173035	  675.0	  528.2	 9594.0	...
2173036	  675.1	  528.3	 9600.0	...
2173037	  675.4	  527.8	 9598.0	...
2173038	  675.5	  527.2	 9596.0	...
2173039	  675.6	  526.7	 9596.0	...
2173040	  675.6	  526.8	 9597.0	...
2173041	  675.6	  526.9	 9599.0	...
2173042	  675.6	  526.9	 9602.0	...
2173043	  675.6	  526.8	 9605.0	...
2173044	  675.7	  526.8	 9611.0	...
2173045	  675.4	  526.9	 9616.0	...
2173046	  675.1	  527.2	 9619.0	...
2173047	  674.7	  527.5	 9617.0	...
2173048	  674.7	  527.7	 9613.0	...
2173049	  674.6	  527.5	 9612.0	...
2173050	  674.7	  527.3	 9611.0	...
2173051	  674.8	  527.1	 9610.0	...
2173052	  675.0	  527.0	 9610.0	...
2173053	  675.1	  527.0	 9610.0	...
2173054	  675.0	  527.0	 9611.0	...
2173055	  675.0	  527.1	 9610.0	...
2173056	  674.9	  527.3	 9609.0	...
2173057	  674.8	  527.2	 9609.0	...
2173058	  675.1	  527.1	 9611.0	...
2173059	  675.4	  527.0	 9617.0	...
2173060	  675.7	  527.0	 9623.0	...
2173061	  675.8	  527.2	 9622.0	...
2173062	  675.9	  527.3	 9617.0	...
2173063	  676.0	  527.2	 9612.0	...
2173064	  676.1	  527.0	 9614.0	...
2173065	  676.2	  527.0	 9617.0	...
2173066	  676.4	  527.3	 9622.0	...
2173067	  676.3	  527.4	 9626.0	...
2173068	  675.7	  527.3	 9626.0	...
2173069	  675.3	  526.9	 9624.0	...
2173070	  675.2	  526.7	 9623.0	...
2173071	  675.3	  526.7	 9624.0	...
2173072	  675.2	  526.8	 9624.0	...
2173073	  675.2	  527.0	 9624.0	...
2173074	  675.2	  526.8	 9624.0	...
2173075	  675.2	  526.8	 9627.0	...
2173076	  675.2	  526.7	 9631.0	...
2173077	  675.2	  527.1	 9635.0	...
2173078	  675.2	  527.4	 9637.0	...
2173079	  675.2	  527.4	 9635.0	...
2173080	  675.0	  527.2	 9635.0	...
2173081	  674.9	  527.0	 9635.0	...
2173082	  674.8	  527.0	 9638.0	...
2173083	  674.7	  526.5	 9640.0	...
2173084	  674.7	  526.0	 9640.0	...
2173085	  674.6	  526.0	 9638.0	...
2173086	  674.8	  526.5	 9638.0	...
2173087	  675.1	  526.9	 9641.0	...
2173088	  675.5	  526.7	 9645.0	...
2173089	  675.7	  526.6	 9645.0	...
2173090	  675.6	  526.6	 9643.0	...
2173091	  675.5	  526.6	 9641.0	...
2173092	  675.4	  527.0	 9641.0	...
2173093	  675.2	  527.2	 9641.0	...
2173094	  675.1	  527.5	 9643.0	...
2173095	  675.0	  527.4	 9643.0	...
2173096	  674.8	  527.4	 9642.0	...
2173097	  674.4	  527.5	 9641.0	...
2173098	  673.9	  527.6	 9639.0	...
2173099	  673.5	  527.6	 9636.0	...
2173100	  673.4	  527.1	 9638.0	...
2173101	  673.6	  526.6	 9643.0	...
2173102	  673.7	  525.9	 9643.0	...
2173103	  673.8	  525.8	 9639.0	...
2173104	  673.9	  525.8	 9637.0	...
2173105	  674.0	  525.6	 9640.0	...
2173106	  673.9	  525.5	 9643.0	...
2173107	  673.9	  525.6	 9642.0	...
2173108	  673.7	  526.1	 9640.0	...
2173109	  673.6	  526.7	 9642.0	...
2173110	  673.3	  526.8	 9647.0	...
2173111	  673.1	  526.5	 9649.0	...
2173112	  672.8	  526.1	 9646.0	...
2173113	  672.6	  526.0	 9643.0	...
2173114	  672.6	  525.9	 9642.0	...
2173115	  672.5	  525.8	 9642.0	...
2173116	  672.6	  525.7	 9641.0	...
2173117	  672.7	  525.9	 9640.0	...
2173118	  672.7	  526.0	 9639.0	...
2173119	  672.7	  526.1	 9636.0	...
2173120	  672.7	  525.9	 9631.0	...
2173121	  672.6	  525.9	 9626.0	...
2173122	  672.6	  525.8	 9626.0	...
2173123	  672.6	  525.9	 9629.0	...
2173124	  672.6	  526.0	 9633.0	...
2173125	  672.5	  526.1	 9635.0	...
2173126	  672.4	  526.1	 9637.0	...
2173127	  672.5	  526.0	 9638.0	...
2173128	  672.5	  526.1	 9638.0	...
2173129	  672.4	  526.2	 9639.0	...
2173130	  672.4	  526.3	 9637.0	...
2173131	  672.6	  526.3	 9636.0	...
2173132	  672.8	  526.2	 9635.0	...
2173133	  672.6	  526.3	 9635.0	...
2173134	  672.4	  526.4	 9636.0	...
2173135	  672.2	  526.5	 9637.0	...
2173136	  672.4	  526.6	 9639.0	...
2173137	  672.6	  526.8	 9639.0	...
2173138	  672.7	  527.1	 9637.0	...
2173139	  672.7	  527.6	 9635.0	...
2173140	  672.7	  527.9	 9636.0	...
2173141	  672.7	  528.2	 9638.0	...
2173142	  672.6	  528.2	 9640.0	...
2173143	  672.6	  528.3	 9643.0	...
2173144	  672.7	  528.3	 9645.0	...
2173145	  672.5	  528.3	 9646.0	...
2173146	  672.3	  528.3	 9646.0	...
2173147	  672.1	  528.2	 9644.0	...
2173148	  672.1	  528.3	 9643.0	...
2173149	  672.0	  528.3	 9643.0	...
2173150	  672.0	  528.3	 9643.0	...
2173151	  672.0	  528.2	 9647.0	...
2173152	  672.0	  528.0	 9651.0	...
2173153	  671.9	  527.8	 9656.0	...
2173154	  672.0	  527.6	 9658.0	...
2173155	  672.2	  527.5	 9658.0	...
2173156	  672.3	  527.4	 9657.0	...
2173157	  672.4	  527.6	 9657.0	...
2173158	  672.5	  527.8	 9656.0	...
2173159	  672.7	  528.0	 9655.0	...
2173160	  672.8	  527.8	 9655.0	...
2173161	  672.8	  527.4	 9655.0	...
2173162	  672.8	  527.0	 9655.0	...
2173163	  672.8	  527.0	 9655.0	...
2173164	  672.9	  527.2	 9652.0	...
2173165	  672.7	  527.3	 9649.0	...
2173166	  672.5	  527.5	 9646.0	...
2173167	  672.4	  527.6	 9647.0	...
2173168	  672.4	  527.6	 9651.0	...
2173169	  672.3	  527.7	 9656.0	...
2173170	  672.2	  527.8	 9652.0	...
2173171	  672.1	  528.0	 9644.0	...
2173172	  672.1	  527.9	 9635.0	...
2173173	  672.1	  527.6	 9634.0	...
2173174	  672.2	  527.4	 9633.0	...
2173175	  672.4	  527.2	 9632.0	...
2173176	  672.5	  527.1	 9637.0	...
2173177	  672.5	  527.1	 9644.0	...
2173178	  672.5	  526.8	 9648.0	...
MSG	2173179 0000 _ Number Off
2173179	  672.6	  526.6	 9642.0	...
2173180	  672.7	  526.6	 9636.0	...
2173181	  672.9	  526.9	 9632.0	...
2173182	  673.0	  527.5	 9633.0	...
2173183	  673.0	  527.9	 9634.0	...
2173184	  672.9	  527.7	 9639.0	...
2173185	  672.9	  527.2	 9644.0	...
2173186	  673.0	  526.8	 9650.0	...
2173187	  673.2	  527.0	 9652.0	...
2173188	  673.4	  527.2	 9654.0	...
2173189	  673.3	  527.3	 9656.0	...
2173190	  673.4	  527.2	 9655.0	...
2173191	  673.5	  527.1	 9655.0	...
2173192	  673.8	  527.0	 9654.0	...
2173193	  673.9	  527.2	 9654.0	...
2173194	  673.8	  527.2	 9653.0	...
2173195	  673.7	  527.1	 9653.0	...
2173196	  673.6	  527.0	 9653.0	...
2173197	  673.6	  527.0	 9653.0	...
2173198	  673.7	  527.0	 9654.0	...
2173199	  673.8	  526.9	 9656.0	...
2173200	  674.0	  526.8	 9658.0	...
2173201	  673.9	  526.9	 9656.0	...
2173202	  673.9	  527.2	 9653.0	...
2173203	  674.2	  527.5	 9649.0	...
2173204	  674.5	  527.3	 9648.0	...
2173205	  674.7	  526.7	 9648.0	...
2173206	  674.6	  526.2	 9648.0	...
2173207	  674.3	  526.4	 9648.0	...
2173208	  674.0	  526.9	 9653.0	...
2173209	  674.0	  527.5	 9659.0	...
2173210	  674.1	  527.5	 9665.0	...
2173211	  674.2	  527.6	 9667.0	...
2173212	  674.2	  527.2	 9669.0	...
2173213	  674.3	  527.0	 9672.0	...
2173214	  674.4	  526.8	 9668.0	...
2173215	  674.4	  526.8	 9664.0	...
2173216	  674.4	  526.9	 9661.0	...
2173217	  674.6	  527.1	 9663.0	...
2173218	  674.8	  527.6	 9664.0	...
2173219	  675.0	  527.9	 9664.0	...
2173220	  674.6	  528.1	 9664.0	...
2173221	  674.2	  528.0	 9664.0	...
2173222	  673.9	  527.9	 9664.0	...
2173223	  674.0	  527.9	 9665.0	...
2173224	  673.8	  527.7	 9666.0	...
2173225	  673.5	  527.6	 9667.0	...
2173226	  673.5	  527.4	 9667.0	...
2173227	  673.7	  527.2	 9668.0	...
2173228	  673.8	  527.1	 9669.0	...
2173229	  674.2	  527.1	 9671.0	...
2173230	  674.7	  527.2	 9673.0	...
2173231	  674.7	  527.3	 9671.0	...
2173232	  674.3	  527.4	 9668.0	...
2173233	  673.8	  527.0	 9665.0	...
2173234	  673.7	  526.6	 9665.0	...
2173235	  673.6	  526.2	 9665.0	...
2173236	  673.7	  526.3	 9669.0	...
2173237	  673.7	  526.4	 9673.0	...
2173238	  673.7	  526.4	 9674.0	...
2173239	  673.7	  526.3	 9670.0	...
2173240	  673.7	  526.3	 9667.0	...
2173241	  674.2	  526.2	 9667.0	...
2173242	  674.7	  526.2	 9667.0	...
2173243	  674.8	  526.2	 9670.0	...
2173244	  674.5	  526.4	 9672.0	...
2173245	  674.3	  526.5	 9674.0	...
2173246	  674.4	  526.5	 9673.0	...
2173247	  674.5	  526.7	 9672.0	...
2173248	  674.5	  527.0	 9674.0	...
2173249	  674.5	  526.9	 9677.0	...
2173250	  674.5	  526.6	 9675.0	...
2173251	  674.4	  526.5	 9670.0	...
2173252	  674.7	  526.7	 9667.0	...
2173253	  675.0	  526.6	 9669.0	...
2173254	  675.2	  526.3	 9671.0	...
2173255	  675.3	  526.3	 9676.0	...
2173256	  675.3	  526.6	 9682.0	...
2173257	  675.4	  526.9	 9688.0	...
2173258	  675.4	  526.8	 9688.0	...
2173259	  675.2	  526.6	 9684.0	...
2173260	  674.9	  526.5	 9681.0	...
2173261	  674.6	  526.5	 9675.0	...
2173262	  674.6	  526.4	 9672.0	...
2173263	  674.8	  526.4	 9670.0	...
2173264	  675.0	  526.8	 9671.0	...
2173265	  675.0	  527.1	 9671.0	...
2173266	  674.8	  527.3	 9670.0	...
2173267	  674.7	  527.1	 9671.0	...
2173268	  674.8	  527.0	 9672.0	...
2173269	  675.0	  526.9	 9673.0	...
2173270	  675.0	  526.5	 9675.0	...
2173271	  674.9	  526.1	 9678.0	...
2173272	  675.0	  525.9	 9681.0	...
2173273	  675.1	  525.9	 9682.0	...
2173274	  675.0	  526.1	 9682.0	...
2173275	  674.7	  526.2	 9682.0	...
2173276	  674.6	  526.3	 9681.0	...
2173277	  674.9	  526.3	 9681.0	...
2173278	  675.1	  526.3	 9680.0	...
2173279	  675.3	  526.2	 9680.0	...
2173280	  675.3	  526.3	 9678.0	...
2173281	  675.2	  526.3	 9675.0	...
2173282	  674.8	  526.5	 9672.0	...
2173283	  674.5	  526.2	 9670.0	...
2173284	  674.3	  525.9	 9674.0	...
2173285	  674.4	  525.7	 9685.0	...
2173286	  674.4	  525.7	 9694.0	...
2173287	  674.4	  525.7	 9698.0	...
2173288	  674.3	  526.0	 9695.0	...
2173289	  674.3	  526.4	 9691.0	...
2173290	  674.3	  526.8	 9686.0	...
2173291	  674.3	  526.5	 9683.0	...
2173292	  674.3	  526.2	 9683.0	...
2173293	  674.4	  525.8	 9682.0	...
2173294	  674.4	  525.9	 9682.0	...
2173295	  674.3	  526.0	 9682.0	...
2173296	  674.1	  526.1	 9683.0	...
2173297	  673.9	  526.1	 9684.0	...
2173298	  673.8	  526.0	 9683.0	...
2173299	  673.8	  526.0	 9681.0	...
2173300	  673.8	  526.0	 9681.0	...
2173301	  673.8	  526.0	 9682.0	...
2173302	  673.8	  526.2	 9683.0	...
2173303	  673.9	  526.5	 9682.0	...
2173304	  674.0	  526.6	 9684.0	...
2173305	  674.1	  526.6	 9685.0	...
2173306	  674.2	  526.5	 9686.0	...
2173307	  674.2	  526.5	 9688.0	...
2173308	  674.2	  526.5	 9691.0	...
2173309	  674.3	  526.4	 9695.0	...
2173310	  674.4	  526.4	 9697.0	...
2173311	  674.5	  526.4	 9697.0	...
2173312	  674.6	  526.4	 9697.0	...
2173313	  674.6	  526.5	 9698.0	...
2173314	  674.6	  526.6	 9698.0	...
2173315	  674.5	  526.7	 9698.0	...
2173316	  674.4	  526.6	 9697.0	...
2173317	  674.4	  526.5	 9697.0	...
2173318	  674.3	  526.2	 9694.0	...
2173319	  674.2	  525.9	 9692.0	...
2173320	  674.1	  525.6	 9690.0	...
2173321	  674.0	  525.4	 9693.0	...
2173322	  674.0	  525.5	 9697.0	...
2173323	  674.0	  525.8	 9697.0	...
2173324	  673.9	  526.2	 9695.0	...
2173325	  673.8	  526.3	 9693.0	...
2173326	  674.0	  526.3	 9696.0	...
2173327	  674.2	  526.3	 9699.0	...
2173328	  674.4	  526.3	 9703.0	...
2173329	  674.6	  526.3	 9706.0	...
2173330	  674.5	  526.3	 9704.0	...
2173331	  674.3	  526.4	 9701.0	...
2173332	  673.9	  526.4	 9698.0	...
2173333	  673.7	  526.4	 9699.0	...
2173334	  673.5	  526.4	 9700.0	...
2173335	  673.5	  526.2	 9701.0	...
2173336	  673.5	  526.0	 9698.0	...
2173337	  673.5	  525.8	 9694.0	...
2173338	  673.5	  525.9	 9690.0	...
2173339	  673.6	  525.7	 9690.0	...
2173340	  673.7	  525.6	 9692.0	...
2173341	  673.7	  525.4	 9693.0	...
2173342	  673.8	  525.7	 9693.0	...
2173343	  673.8	  526.2	 9692.0	...
2173344	  673.7	  526.0	 9692.0	...
2173345	  673.6	  525.3	 9693.0	...
2173346	  673.5	  525.2	 9694.0	...
2173347	  673.5	  525.7	 9694.0	...
2173348	  673.5	  526.1	 9694.0	...
2173349	  673.6	  526.1	 9699.0	...
2173350	  673.7	  525.8	 9702.0	...
2173351	  673.8	  525.6	 9705.0	...
2173352	  673.8	  525.4	 9704.0	...
2173353	  673.9	  525.5	 9703.0	...
2173354	  674.0	  525.4	 9703.0	...
2173355	  674.2	  525.3	 9703.0	...
2173356	  674.3	  525.0	 9704.0	...
2173357	  674.5	  524.8	 9702.0	...
2173358	  674.7	  524.6	 9701.0	...
2173359	  674.8	  524.5	 9699.0	...
2173360	  674.7	  524.6	 9700.0	...
2173361	  674.7	  524.9	 9701.0	...
2173362	  674.8	  525.1	 9703.0	...
2173363	  674.8	  525.2	 9704.0	...
2173364	  674.9	  525.2	 9700.0	...
2173365	  674.9	  525.2	 9692.0	...
2173366	  674.9	  525.0	 9684.0	...
2173367	  675.0	  524.8	 9682.0	...
2173368	  674.8	  524.8	 9684.0	...
2173369	  674.6	  524.9	 9685.0	...
2173370	  674.4	  525.1	 9684.0	...
2173371	  674.4	  525.1	 9686.0	...
2173372	  674.4	  525.2	 9689.0	...
2173373	  674.5	  525.6	 9692.0	...
2173374	  674.7	  525.9	 9685.0	...
2173375	  674.7	  526.1	 9679.0	...
2173376	  674.7	  525.8	 9676.0	...
2173377	  674.5	  525.5	 9680.0	...
2173378	  674.4	  525.3	 9685.0	...
2173379	  674.3	  525.1	 9687.0	...
2173380	  674.4	  524.8	 9685.0	...
2173381	  674.5	  524.9	 9682.0	...
2173382	  674.5	  525.0	 9680.0	...
2173383	  674.6	  525.0	 9681.0	...
2173384	  674.8	  524.7	 9683.0	...
2173385	  675.0	  524.4	 9685.0	...
2173386	  675.0	  524.3	 9687.0	...
2173387	  675.0	  524.5	 9687.0	...
2173388	  675.1	  524.7	 9686.0	...
2173389	  675.2	  524.5	 9691.0	...
MSG	2173390 0000 _ Number On
2173390	  675.3	  524.1	 9697.0	...
2173391	  675.3	  523.8	 9702.0	...
2173392	  675.2	  524.0	 9701.0	...
2173393	  675.2	  524.1	 9701.0	...
2173394	  675.3	  524.2	 9703.0	...
2173395	  675.4	  524.0	 9703.0	...
2173396	  675.1	  523.8	 9701.0	...
2173397	  674.8	  523.6	 9699.0	...
2173398	  674.7	  523.6	 9699.0	...
2173399	  674.9	  523.8	 9700.0	...
2173400	  675.1	  524.0	 9701.0	...
2173401	  675.1	  524.1	 9701.0	...
2173402	  675.2	  524.1	 9701.0	...
2173403	  675.2	  524.2	 9700.0	...
2173404	  675.4	  524.3	 9699.0	...
2173405	  675.6	  524.4	 9699.0	...
2173406	  675.8	  524.2	 9701.0	...
2173407	  675.8	  524.0	 9701.0	...
2173408	  675.8	  523.7	 9701.0	...
2173409	  675.8	  523.6	 9702.0	...
2173410	  675.6	  523.6	 9705.0	...
2173411	  675.4	  523.7	 9708.0	...
2173412	  675.1	  523.9	 9706.0	...
2173413	  675.1	  524.2	 9702.0	...
2173414	  675.0	  524.2	 9698.0	...
2173415	  675.0	  524.2	 9696.0	...
2173416	  675.0	  524.2	 9699.0	...
2173417	  675.0	  524.3	 9702.0	...
2173418	  675.0	  524.4	 9706.0	...
2173419	  675.0	  524.3	 9708.0	...
2173420	  675.1	  524.2	 9708.0	...
2173421	  675.2	  523.9	 9710.0	...
2173422	  675.4	  523.8	 9710.0	...
2173423	  675.4	  523.6	 9713.0	...
2173424	  675.4	  523.5	 9715.0	...
2173425	  675.4	  524.0	 9717.0	...
2173426	  675.5	  524.4	 9717.0	...
2173427	  675.2	  525.0	 9714.0	...
2173428	  674.9	  525.0	 9711.0	...
2173429	  674.7	  524.8	 9709.0	...
2173430	  674.8	  524.5	 9713.0	...
2173431	  675.0	  524.1	 9718.0	...
2173432	  675.2	  524.0	 9719.0	...
2173433	  675.4	  524.0	 9716.0	...
2173434	  675.5	  524.0	 9714.0	...
2173435	  675.3	  524.1	 9714.0	...
2173436	  675.0	  524.2	 9713.0	...
2173437	  674.7	  524.2	 9712.0	...
2173438	  675.0	  524.1	 9712.0	...
2173439	  675.3	  524.0	 9712.0	...
2173440	  675.6	  523.9	 9711.0	...
2173441	  675.6	  524.4	 9709.0	...
2173442	  675.6	  524.8	 9708.0	...
2173443	  675.6	  525.2	 9707.0	...
2173444	  675.6	  525.1	 9706.0	...
2173445	  675.6	  525.0	 9705.0	...
2173446	  675.8	  524.9	 9704.0	...
2173447	  675.9	  524.9	 9706.0	...
2173448	  676.0	  524.8	 9709.0	...
2173449	  676.0	  524.7	 9706.0	...
2173450	  675.9	  524.5	 9701.0	...
2173451	  675.9	  524.4	 9698.0	...
2173452	  676.0	  524.3	 9701.0	...
2173453	  676.2	  524.2	 9704.0	...
2173454	  676.4	  524.2	 9704.0	...
2173455	  676.4	  524.3	 9703.0	...
2173456	  676.4	  524.2	 9704.0	...
2173457	  676.4	  524.0	 9705.0	...
2173458	  676.4	  523.9	 9708.0	...
2173459	  676.4	  523.9	 9712.0	...
2173460	  676.5	  524.0	 9714.0	...
2173461	  676.6	  524.1	 9712.0	...
2173462	  676.5	  524.3	 9712.0	...
2173463	  676.2	  524.5	 9713.0	...
2173464	  675.9	  524.6	 9714.0	...
2173465	  675.8	  524.6	 9714.0	...
2173466	  675.8	  524.5	 9713.0	...
2173467	  675.9	  524.4	 9712.0	...
2173468	  676.0	  524.3	 9714.0	...
2173469	  676.3	  524.2	 9716.0	...
2173470	  676.4	  524.3	 9718.0	...
2173471	  676.5	  524.4	 9718.0	...
2173472	  676.4	  524.4	 9719.0	...
2173473	  676.5	  524.3	 9722.0	...
2173474	  676.5	  524.2	 9725.0	...
2173475	  676.2	  524.3	 9728.0	...
2173476	  675.9	  524.2	 9731.0	...
2173477	  675.7	  524.1	 9735.0	...
2173478	  675.7	  524.0	 9740.0	...
2173479	  675.8	  524.0	 9738.0	...
2173480	  675.9	  523.9	 9733.0	...
2173481	  676.1	  523.8	 9728.0	...
2173482	  676.3	  524.0	 9726.0	...
2173483	  676.6	  524.3	 9724.0	...
2173484	  676.6	  524.5	 9719.0	...
2173485	  676.7	  524.5	 9716.0	...
2173486	  676.6	  524.4	 9713.0	...
2173487	  676.5	  524.4	 9711.0	...
2173488	  676.4	  524.3	 9710.0	...
2173489	  676.4	  524.3	 9710.0	...
2173490	  676.4	  524.3	 9709.0	...
2173491	  676.2	  524.3	 9703.0	...
2173492	  676.1	  524.8	 9697.0	...
2173493	  676.0	  525.2	 9697.0	...
2173494	  675.9	  525.0	 9702.0	...
2173495	  675.9	  524.4	 9707.0	...
2173496	  675.9	  523.8	 9708.0	...
2173497	  675.7	  523.9	 9706.0	...
2173498	  675.4	  524.0	 9701.0	...
2173499	  675.2	  524.3	 9697.0	...
2173500	  675.2	  524.6	 9695.0	...
2173501	  675.2	  524.9	 9695.0	...
2173502	  675.0	  524.8	 9695.0	...
2173503	  674.9	  524.6	 9695.0	...
2173504	  674.9	  524.3	 9697.0	...
2173505	  675.1	  524.4	 9698.0	...
2173506	  675.4	  524.7	 9696.0	...
2173507	  675.6	  524.9	 9694.0	...
2173508	  675.6	  524.7	 9689.0	...
2173509	  675.6	  524.7	 9686.0	...
2173510	  675.6	  524.8	 9684.0	...
2173511	  675.3	  524.6	 9686.0	...
2173512	  675.0	  524.4	 9691.0	...
2173513	  674.9	  524.3	 9698.0	...
2173514	  675.2	  524.5	 9704.0	...
2173515	  675.5	  524.6	 9705.0	...
2173516	  675.3	  524.7	 9703.0	...
2173517	  675.0	  524.9	 9700.0	...
2173518	  674.6	  525.0	 9697.0	...
2173519	  674.5	  525.0	 9694.0	...
2173520	  674.3	  525.3	 9694.0	...
2173521	  674.3	  525.5	 9692.0	...
2173522	  674.3	  525.3	 9689.0	...
2173523	  674.2	  524.8	 9686.0	...
2173524	  674.0	  524.5	 9685.0	...
2173525	  674.1	  524.6	 9685.0	...
2173526	  674.3	  524.8	 9682.0	...
2173527	  674.5	  524.8	 9679.0	...
2173528	  674.4	  524.8	 9679.0	...
2173529	  674.4	  524.9	 9681.0	...
2173530	  674.3	  525.0	 9683.0	...
2173531	  674.5	  524.9	 9683.0	...
2173532	  674.7	  524.6	 9685.0	...
2173533	  675.0	  524.5	 9685.0	...
2173534	  675.1	  524.5	 9684.0	...
2173535	  675.1	  524.6	 9683.0	...
2173536	  675.0	  524.7	 9685.0	...
2173537	  675.0	  524.8	 9686.0	...
2173538	  675.0	  524.9	 9685.0	...
2173539	  674.9	  524.9	 9682.0	...
2173540	  674.9	  525.0	 9687.0	...
2173541	  675.2	  525.2	 9693.0	...
2173542	  675.5	  525.5	 9701.0	...
2173543	  675.7	  525.8	 9703.0	...
2173544	  675.6	  525.6	 9706.0	...
2173545	  675.5	  525.5	 9707.0	...
2173546	  675.5	  525.4	 9704.0	...
2173547	  675.5	  525.3	 9700.0	...
2173548	  675.5	  525.1	 9700.0	...
2173549	  675.5	  524.9	 9705.0	...
2173550	  675.6	  524.8	 9709.0	...
2173551	  675.7	  525.0	 9708.0	...
2173552	  675.8	  525.1	 9706.0	...
2173553	  675.8	  525.0	 9706.0	...
2173554	  675.7	  525.0	 9707.0	...
2173555	  675.7	  524.7	 9709.0	...
2173556	  675.4	  524.5	 9709.0	...
2173557	  675.2	  524.5	 9706.0	...
2173558	  675.0	  524.7	 9702.0	...
2173559	  675.1	  525.1	 9698.0	...
2173560	  675.3	  525.4	 9693.0	...
2173561	  675.4	  525.7	 9691.0	...
2173562	  675.6	  525.8	 9686.0	...
2173563	  675.6	  526.0	 9683.0	...
2173564	  675.6	  526.1	 9687.0	...
2173565	  675.6	  526.0	 9692.0	...
2173566	  675.7	  526.1	 9695.0	...
2173567	  675.7	  526.3	 9691.0	...
2173568	  675.7	  526.3	 9688.0	...
2173569	  675.7	  526.3	 9688.0	...
2173570	  675.6	  526.2	 9690.0	...
2173571	  675.6	  525.9	 9695.0	...
2173572	  675.5	  525.5	 9700.0	...
2173573	  675.4	  525.6	 9700.0	...
2173574	  675.6	  526.0	 9696.0	...
2173575	  675.8	  526.5	 9694.0	...
2173576	  676.2	  526.6	 9695.0	...
2173577	  676.3	  526.3	 9696.0	...
2173578	  676.0	  526.1	 9694.0	...
2173579	  675.5	  525.7	 9691.0	...
2173580	  675.0	  525.6	 9689.0	...
2173581	  675.0	  525.9	 9687.0	...
2173582	  675.0	  526.4	 9686.0	...
2173583	  675.1	  526.9	 9684.0	...
2173584	  675.1	  527.1	 9684.0	...
2173585	  675.4	  527.2	 9684.0	...
2173586	  675.7	  527.2	 9684.0	...
2173587	  675.8	  527.2	 9680.0	...
2173588	  675.8	  527.2	 9677.0	...
2173589	  675.7	  527.1	 9673.0	...
2173590	  675.7	  527.1	 9674.0	...
2173591	  675.6	  527.1	 9674.0	...
2173592	  675.7	  527.5	 9674.0	...
2173593	  675.8	  527.9	 9673.0	...
2173594	  675.9	  528.0	 9674.0	...
2173595	  675.9	  527.7	 9677.0	...
2173596	  676.1	  527.4	 9680.0	...
2173597	  676.2	  527.5	 9678.0	...
2173598	  676.1	  527.3	 9678.0	...
2173599	  675.7	  527.1	 9677.0	...
2173600	  675.3	  526.9	 9678.0	...
2173601	  675.3	  526.8	 9678.0	...
2173602	  675.6	  526.6	 9678.0	...
2173603	  675.9	  526.5	 9679.0	...
2173604	  676.1	  526.6	 9680.0	...
2173605	  676.0	  527.0	 9677.0	...
2173606	  675.9	  527.2	 9673.0	...
2173607	  675.8	  527.3	 9670.0	...
2173608	  675.6	  527.0	 9669.0	...
2173609	  675.5	  526.8	 9668.0	...
2173610	  675.3	  526.8	 9670.0	...
2173611	  675.7	  527.1	 9674.0	...
2173612	  676.0	  527.6	 9679.0	...
2173613	  676.3	  527.7	 9682.0	...
2173614	  676.3	  528.0	 9684.0	...
2173615	  676.3	  528.0	 9677.0	...
2173616	  676.2	  527.9	 9669.0	...
2173617	  676.2	  528.0	 9662.0	...
2173618	  676.2	  528.1	 9666.0	...
2173619	  676.1	  528.2	 9669.0	...
2173620	  676.0	  528.2	 9672.0	...
2173621	  675.8	  528.2	 9672.0	...
2173622	  675.8	  528.3	 9673.0	...
2173623	  675.8	  528.3	 9672.0	...
2173624	  675.6	  528.4	 9672.0	...
2173625	  675.5	  528.4	 9671.0	...
2173626	  675.5	  528.5	 9671.0	...
2173627	  675.4	  528.4	 9672.0	...
2173628	  675.3	  528.3	 9675.0	...
2173629	  675.2	  528.1	 9677.0	...
2173630	  675.3	  528.1	 9677.0	...
2173631	  675.4	  528.6	 9678.0	...
2173632	  675.6	  529.0	 9678.0	...
2173633	  675.7	  529.5	 9678.0	...
2173634	  675.6	  529.4	 9677.0	...
2173635	  675.3	  529.2	 9674.0	...
2173636	  675.1	  528.8	 9671.0	...
2173637	  675.1	  528.4	 9670.0	...
2173638	  675.2	  528.2	 9671.0	...
2173639	  675.3	  528.3	 9672.0	...
2173640	  675.5	  528.3	 9671.0	...
2173641	  675.8	  528.4	 9669.0	...
2173642	  676.1	  528.6	 9668.0	...
2173643	  675.7	  528.9	 9665.0	...
2173644	  675.3	  529.2	 9661.0	...
2173645	  674.8	  529.2	 9659.0	...
2173646	  674.8	  529.1	 9660.0	...
2173647	  674.8	  529.0	 9661.0	...
2173648	  674.8	  528.9	 9662.0	...
2173649	  674.9	  528.9	 9661.0	...
2173650	  675.0	  528.9	 9657.0	...
2173651	  675.1	  528.9	 9651.0	...
2173652	  675.1	  529.2	 9645.0	...
2173653	  675.1	  529.5	 9642.0	...
2173654	  675.2	  529.8	 9639.0	...
2173655	  675.1	  529.8	 9638.0	...
2173656	  675.1	  529.7	 9637.0	...
2173657	  675.2	  529.6	 9640.0	...
2173658	  675.2	  529.6	 9643.0	...
2173659	  675.2	  529.7	 9646.0	...
2173660	  675.3	  529.7	 9646.0	...
2173661	  675.3	  529.7	 9646.0	...
2173662	  675.1	  529.8	 9646.0	...
2173663	  674.9	  529.9	 9647.0	...
2173664	  674.6	  530.0	 9647.0	...
2173665	  674.7	  530.1	 9646.0	...
2173666	  674.8	  529.8	 9644.0	...
2173667	  674.9	  529.6	 9641.0	...
2173668	  674.9	  529.3	 9640.0	...
2173669	  675.0	  529.8	 9638.0	...
2173670	  675.2	  530.4	 9635.0	...
2173671	  675.5	  530.9	 9634.0	...
2173672	  675.6	  530.9	 9633.0	...
2173673	  675.6	  530.8	 9633.0	...
2173674	  675.4	  530.8	 9633.0	...
2173675	  675.2	  530.9	 9634.0	...
2173676	  675.0	  530.9	 9636.0	...
2173677	  675.0	  530.8	 9636.0	...
2173678	  675.0	  530.8	 9635.0	...
2173679	  675.2	  530.9	 9635.0	...
2173680	  675.3	  530.8	 9635.0	...
2173681	  675.3	  530.8	 9636.0	...
2173682	  675.7	  530.8	 9636.0	...
2173683	  676.0	  530.9	 9637.0	...
2173684	  676.0	  531.0	 9637.0	...
2173685	  675.8	  531.2	 9636.0	...
2173686	  675.5	  531.4	 9635.0	...
2173687	  675.6	  531.7	 9631.0	...
2173688	  675.6	  532.0	 9629.0	...
2173689	  675.7	  532.4	 9627.0	...
2173690	  675.7	  532.6	 9630.0	...
2173691	  675.5	  532.6	 9632.0	...
2173692	  675.3	  532.6	 9630.0	...
MSG	2173693 0000 _ Number Off
2173693	  675.4	  532.6	 9627.0	...
2173694	  675.5	  532.3	 9626.0	...
2173695	  675.6	  532.0	 9629.0	...
2173696	  675.5	  531.8	 9631.0	...
2173697	  675.5	  531.7	 9629.0	...
2173698	  675.6	  531.5	 9630.0	...
2173699	  675.8	  531.4	 9632.0	...
2173700	  675.9	  531.2	 9635.0	...
2173701	  675.9	  531.2	 9637.0	...
2173702	  676.0	  531.7	 9638.0	...
2173703	  676.0	  532.2	 9638.0	...
2173704	  676.0	  532.6	 9637.0	...
2173705	  676.0	  532.4	 9635.0	...
2173706	  676.1	  532.2	 9634.0	...
2173707	  676.2	  532.1	 9634.0	...
2173708	  676.4	  532.0	 9633.0	...
2173709	  676.5	  532.2	 9630.0	...
2173710	  676.4	  532.3	 9627.0	...
2173711	  676.3	  532.6	 9627.0	...
2173712	  676.1	  532.7	 9626.0	...
2173713	  676.3	  532.7	 9628.0	...
2173714	  676.5	  532.8	 9630.0	...
2173715	  676.8	  532.9	 9628.0	...
2173716	  677.0	  533.0	 9626.0	...
2173717	  676.9	  533.0	 9623.0	...
2173718	  676.7	  532.8	 9623.0	...
2173719	  676.5	  532.5	 9622.0	...
2173720	  676.1	  532.2	 9621.0	...
2173721	  675.8	  532.3	 9623.0	...
2173722	  675.4	  533.0	 9625.0	...
2173723	  675.4	  533.6	 9627.0	...
2173724	  675.6	  533.9	 9628.0	...
2173725	  675.8	  533.9	 9625.0	...
2173726	  676.0	  533.8	 9622.0	...
2173727	  675.8	  533.7	 9618.0	...
2173728	  675.9	  533.7	 9619.0	...
2173729	  676.0	  533.7	 9619.0	...
2173730	  676.1	  533.7	 9618.0	...
2173731	  676.2	  533.8	 9616.0	...
2173732	  676.3	  533.8	 9614.0	...
2173733	  676.4	  533.8	 9613.0	...
2173734	  676.3	  533.7	 9614.0	...
2173735	  676.1	  533.6	 9614.0	...
2173736	  676.1	  533.6	 9614.0	...
2173737	  676.0	  533.6	 9612.0	...
2173738	  676.0	  533.6	 9609.0	...
2173739	  676.0	  533.5	 9609.0	...
2173740	  675.9	  533.5	 9611.0	...
2173741	  676.0	  533.5	 9615.0	...
2173742	  676.0	  533.7	 9616.0	...
2173743	  675.9	  533.8	 9615.0	...
2173744	  675.8	  533.9	 9613.0	...
2173745	  676.1	  534.3	 9611.0	...
2173746	  676.5	  534.7	 9607.0	...
2173747	  677.0	  534.9	 9602.0	...
2173748	  677.0	  534.6	 9599.0	...
2173749	  677.1	  534.3	 9599.0	...
2173750	  677.1	  534.4	 9600.0	...
2173751	  677.1	  534.3	 9600.0	...
2173752	  677.2	  534.2	 9601.0	...
2173753	  677.2	  534.2	 9601.0	...
2173754	  677.2	  534.4	 9601.0	...
2173755	  677.1	  534.6	 9598.0	...
2173756	  677.0	  535.0	 9596.0	...
2173757	  676.9	  535.4	 9595.0	...
2173758	  676.7	  535.4	 9597.0	...
2173759	  676.7	  535.1	 9593.0	...
2173760	  676.6	  534.8	 9588.0	...
2173761	  676.6	  534.8	 9585.0	...
2173762	  676.6	  534.7	 9588.0	...
2173763	  676.7	  534.7	 9590.0	...
2173764	  676.8	  534.8	 9596.0	...
2173765	  676.8	  534.9	 9600.0	...
2173766	  676.8	  534.8	 9603.0	...
2173767	  676.8	  534.7	 9601.0	...
2173768	  676.7	  534.5	 9599.0	...
2173769	  676.6	  534.9	 9599.0	...
2173770	  676.6	  535.3	 9597.0	...
2173771	  676.5	  535.6	 9594.0	...
2173772	  676.7	  535.6	 9591.0	...
2173773	  676.7	  535.4	 9593.0	...
2173774	  676.5	  535.4	 9593.0	...
2173775	  676.3	  535.4	 9592.0	...
2173776	  676.4	  535.5	 9590.0	...
2173777	  676.8	  535.6	 9588.0	...
2173778	  677.3	  535.5	 9588.0	...
2173779	  677.4	  535.4	 9589.0	...
2173780	  677.3	  535.4	 9590.0	...
2173781	  677.1	  535.4	 9591.0	...
2173782	  676.9	  535.5	 9591.0	...
2173783	  677.0	  535.6	 9592.0	...
2173784	  676.8	  535.7	 9593.0	...
2173785	  676.7	  535.7	 9595.0	...
2173786	  676.5	  535.7	 9596.0	...
2173787	  676.5	  535.8	 9597.0	...
2173788	  676.5	  535.9	 9597.0	...
2173789	  676.6	  535.9	 9598.0	...
2173790	  676.7	  535.9	 9598.0	...
2173791	  676.7	  535.9	 9590.0	...
2173792	  676.6	  536.0	 9582.0	...
2173793	  676.8	  536.1	 9573.0	...
2173794	  677.0	  536.1	 9573.0	...
2173795	  677.3	  536.3	 9572.0	...
2173796	  677.2	  536.6	 9573.0	...
2173797	  677.1	  536.6	 9578.0	...
2173798	  677.3	  536.3	 9582.0	...
2173799	  677.6	  535.9	 9586.0	...
2173800	  677.8	  535.9	 9579.0	...
2173801	  677.5	  536.0	 9572.0	...
2173802	  677.2	  536.0	 9567.0	...
2173803	  677.0	  536.0	 9569.0	...
2173804	  677.0	  536.0	 9570.0	...
2173805	  676.9	  536.2	 9569.0	...
2173806	  676.9	  536.3	 9569.0	...
2173807	  677.0	  536.3	 9569.0	...
2173808	  677.2	  536.4	 9574.0	...
2173809	  677.4	  536.5	 9578.0	...
2173810	  677.6	  536.6	 9582.0	...
2173811	  677.6	  536.6	 9580.0	...
2173812	  677.6	  536.6	 9578.0	...
2173813	  677.7	  536.5	 9578.0	...
2173814	  677.9	  536.4	 9577.0	...
2173815	  677.7	  536.3	 9571.0	...
2173816	  677.4	  536.3	 9561.0	...
2173817	  676.9	  536.2	 9554.0	...
2173818	  676.8	  536.2	 9556.0	...
2173819	  677.0	  536.1	 9559.0	...
2173820	  677.3	  536.0	 9561.0	...
2173821	  677.6	  535.9	 9562.0	...
2173822	  677.5	  536.1	 9560.0	...
2173823	  677.5	  536.3	 9559.0	...
2173824	  677.6	  536.4	 9559.0	...
2173825	  677.6	  536.7	 9557.0	...
2173826	  677.6	  536.9	 9554.0	...
2173827	  677.6	  536.9	 9557.0	...
2173828	  677.6	  536.7	 9564.0	...
2173829	  677.6	  536.5	 9569.0	...
2173830	  677.7	  536.6	 9564.0	...
2173831	  677.7	  536.6	 9558.0	...
2173832	  677.7	  536.7	 9554.0	...
2173833	  677.7	  536.7	 9554.0	...
2173834	  677.6	  536.8	 9553.0	...
2173835	  677.6	  536.8	 9553.0	...
2173836	  677.7	  536.9	 9551.0	...
2173837	  677.8	  537.0	 9549.0	...
2173838	  677.9	  536.6	 9551.0	...
2173839	  677.8	  536.2	 9555.0	...
2173840	  677.8	  535.9	 9556.0	...
2173841	  677.7	  536.1	 9553.0	...
2173842	  677.5	  536.3	 9549.0	...
2173843	  677.5	  536.3	 9547.0	...
2173844	  677.6	  536.3	 9548.0	...
2173845	  677.7	  536.2	 9549.0	...
2173846	  677.7	  536.5	 9550.0	...
2173847	  677.7	  536.8	 9548.0	...
2173848	  677.8	  537.1	 9549.0	...
2173849	  677.8	  537.1	 9544.0	...
2173850	  677.6	  537.1	 9540.0	...
2173851	  677.3	  537.1	 9535.0	...
2173852	  677.4	  537.2	 9535.0	...
2173853	  677.7	  537.4	 9535.0	...
2173854	  677.8	  537.3	 9535.0	...
2173855	  677.8	  537.0	 9533.0	...
2173856	  677.7	  536.8	 9533.0	...
2173857	  677.7	  536.9	 9534.0	...
2173858	  677.8	  536.9	 9537.0	...
2173859	  677.7	  536.8	 9539.0	...
2173860	  677.6	  536.9	 9539.0	...
2173861	  677.6	  537.4	 9537.0	...
2173862	  677.6	  537.7	 9536.0	...
2173863	  677.9	  537.9	 9536.0	...
2173864	  678.1	  537.7	 9536.0	...
2173865	  678.0	  537.3	 9536.0	...
2173866	  677.7	  537.0	 9535.0	...
2173867	  677.3	  536.8	 9537.0	...
2173868	  677.4	  536.8	 9538.0	...
2173869	  677.5	  536.7	 9540.0	...
2173870	  677.7	  536.8	 9540.0	...
2173871	  677.9	  536.8	 9539.0	...
2173872	  677.9	  536.9	 9541.0	...
2173873	  677.9	  537.0	 9544.0	...
2173874	  678.0	  537.0	 9547.0	...
2173875	  678.0	  537.0	 9546.0	...
2173876	  678.1	  537.0	 9543.0	...
2173877	  678.1	  537.0	 9542.0	...
2173878	  678.1	  536.8	 9543.0	...
2173879	  678.1	  536.6	 9545.0	...
2173880	  678.1	  536.4	 9545.0	...
2173881	  678.1	  536.3	 9544.0	...
2173882	  678.1	  536.1	 9543.0	...
2173883	  678.0	  535.9	 9542.0	...
2173884	  678.0	  535.8	 9542.0	...
2173885	  678.1	  535.9	 9542.0	...
2173886	  678.2	  536.1	 9541.0	...
2173887	  678.0	  536.3	 9540.0	...
2173888	  677.7	  536.6	 9539.0	...
2173889	  677.4	  536.8	 9539.0	...
2173890	  677.4	  537.0	 9545.0	...
2173891	  677.4	  537.1	 9550.0	...
2173892	  677.3	  537.2	 9553.0	...
2173893	  677.3	  537.2	 9552.0	...
2173894	  677.6	  537.0	 9553.0	...
2173895	  677.9	  536.5	 9556.0	...
2173896	  677.9	  536.1	 9558.0	...
2173897	  677.8	  535.8	 9557.0	...
2173898	  677.6	  536.1	 9556.0	...
2173899	  677.6	  536.4	 9555.0	...
2173900	  677.7	  536.4	 9555.0	...
2173901	  677.8	  536.0	 9554.0	...
2173902	  677.8	  535.7	 9552.0	...
2173903	  677.6	  535.8	 9548.0	...
2173904	  677.4	  536.1	 9541.0	...
MSG	2173905 0000 _ Number On
2173905	  677.4	  536.4	 9536.0	...
2173906	  677.4	  536.4	 9535.0	...
2173907	  677.4	  536.5	 9536.0	...
2173908	  677.4	  536.7	 9538.0	...
2173909	  677.5	  537.0	 9539.0	...
2173910	  677.5	  537.2	 9540.0	...
2173911	  677.5	  537.3	 9539.0	...
2173912	  677.3	  537.2	 9539.0	...
2173913	  677.3	  537.0	 9539.0	...
2173914	  677.4	  536.9	 9543.0	...
2173915	  677.2	  536.8	 9547.0	...
2173916	  676.9	  536.8	 9550.0	...
2173917	  676.8	  536.7	 9553.0	...
2173918	  677.1	  536.8	 9556.0	...
2173919	  677.3	  536.9	 9558.0	...
2173920	  677.3	  536.9	 9557.0	...
2173921	  677.2	  536.9	 9556.0	...
2173922	  677.3	  536.8	 9555.0	...
2173923	  677.3	  537.0	 9552.0	...
2173924	  677.4	  537.2	 9551.0	...
2173925	  677.4	  537.4	 9549.0	...
2173926	  677.4	  537.3	 9548.0	...
2173927	  677.2	  537.3	 9544.0	...
2173928	  676.9	  537.3	 9540.0	...
2173929	  676.7	  537.3	 9542.0	...
2173930	  676.6	  537.2	 9545.0	...
2173931	  676.6	  537.0	 9548.0	...
2173932	  676.7	  536.8	 9551.0	...
2173933	  676.9	  536.7	 9555.0	...
2173934	  677.1	  536.6	 9555.0	...
2173935	  677.2	  536.6	 9551.0	...
2173936	  677.2	  536.7	 9547.0	...
2173937	  677.1	  536.7	 9547.0	...
2173938	  676.9	  536.6	 9548.0	...
2173939	  676.9	  536.5	 9549.0	...
2173940	  676.9	  536.4	 9549.0	...
2173941	  677.0	  536.5	 9547.0	...
2173942	  677.0	  536.5	 9544.0	...
2173943	  676.9	  536.5	 9541.0	...
2173944	  677.0	  536.7	 9542.0	...
2173945	  677.1	  537.0	 9542.0	...
2173946	  677.2	  537.2	 9543.0	...
2173947	  677.3	  537.0	 9543.0	...
2173948	  677.3	  536.9	 9543.0	...
2173949	  677.3	  536.9	 9544.0	...
2173950	  677.3	  536.9	 9544.0	...
2173951	  676.8	  536.9	 9544.0	...
2173952	  676.4	  536.9	 9546.0	...
2173953	  676.2	  536.9	 9547.0	...
2173954	  676.6	  536.8	 9545.0	...
2173955	  677.2	  536.6	 9542.0	...
2173956	  677.6	  536.6	 9536.0	...
2173957	  677.8	  536.5	 9535.0	...
2173958	  677.7	  536.3	 9538.0	...
2173959	  677.6	  536.0	 9542.0	...
2173960	  677.8	  535.8	 9543.0	...
2173961	  678.0	  535.6	 9539.0	...
2173962	  678.1	  535.6	 9535.0	...
2173963	  677.9	  535.6	 9537.0	...
2173964	  677.8	  535.7	 9541.0	...
2173965	  677.9	  535.8	 9546.0	...
2173966	  678.0	  535.9	 9547.0	...
2173967	  678.2	  535.8	 9546.0	...
2173968	  678.2	  535.5	 9542.0	...
2173969	  678.4	  535.2	 9546.0	...
2173970	  678.4	  535.2	 9552.0	...
2173971	  678.4	  535.1	 9553.0	...
2173972	  678.1	  535.1	 9549.0	...
2173973	  678.0	  535.2	 9548.0	...
2173974	  678.0	  535.4	 9552.0	...
2173975	  678.1	  535.7	 9556.0	...
2173976	  678.4	  536.0	 9558.0	...
2173977	  678.7	  535.9	 9555.0	...
2173978	  678.8	  535.7	 9550.0	...
2173979	  678.7	  535.4	 9547.0	...
2173980	  678.6	  535.2	 9548.0	...
2173981	  678.6	  535.0	 9549.0	...
2173982	  678.5	  534.9	 9551.0	...
2173983	  678.5	  535.0	 9551.0	...
2173984	  678.5	  535.1	 9549.0	...
2173985	  678.5	  535.3	 9544.0	...
2173986	  678.4	  535.2	 9540.0	...
2173987	  678.4	  535.2	 9541.0	...
2173988	  678.6	  535.2	 9545.0	...
2173989	  678.8	  535.1	 9553.0	...
2173990	  679.0	  535.1	 9558.0	...
2173991	  679.1	  535.1	 9562.0	...
2173992	  679.1	  535.0	 9561.0	...
2173993	  679.1	  535.0	 9560.0	...
2173994	  679.1	  535.0	 9558.0	...
2173995	  679.0	  535.0	 9556.0	...
2173996	  679.0	  535.0	 9554.0	...
2173997	  678.9	  534.9	 9553.0	...
2173998	  678.7	  535.0	 9553.0	...
2173999	  678.5	  535.3	 9552.0	...
2174000	  678.7	  535.7	 9549.0	...
2174001	  679.0	  536.0	 9547.0	...
2174002	  679.0	  535.9	 9545.0	...
2174003	  678.8	  535.9	 9541.0	...
2174004	  678.5	  535.9	 9537.0	...
2174005	  678.5	  535.9	 9534.0	...
2174006	  678.5	  535.9	 9538.0	...
2174007	  678.6	  535.8	 9541.0	...
2174008	  678.4	  535.7	 9542.0	...
2174009	  678.1	  535.7	 9540.0	...
2174010	  678.0	  535.5	 9540.0	...
2174011	  678.2	  535.5	 9544.0	...
2174012	  678.1	  535.4	 9549.0	...
2174013	  677.8	  535.6	 9552.0	...
2174014	  677.8	  535.7	 9553.0	...
2174015	  678.1	  535.8	 9553.0	...
2174016	  678.2	  535.9	 9553.0	...
2174017	  678.0	  535.9	 9552.0	...
2174018	  677.8	  535.9	 9552.0	...
2174019	  677.8	  536.0	 9550.0	...
2174020	  677.7	  536.0	 9550.0	...
2174021	  677.6	  536.0	 9550.0	...
2174022	  677.6	  535.7	 9552.0	...
2174023	  677.5	  535.3	 9553.0	...
2174024	  677.4	  535.0	 9554.0	...
2174025	  677.4	  535.0	 9559.0	...
2174026	  677.4	  535.2	 9565.0	...
2174027	  677.7	  535.5	 9566.0	...
2174028	  677.9	  535.8	 9559.0	...
2174029	  678.1	  535.8	 9554.0	...
2174030	  678.1	  535.7	 9554.0	...
2174031	  677.9	  535.8	 9553.0	...
2174032	  677.7	  535.9	 9547.0	...
2174033	  677.5	  536.0	 9541.0	...
2174034	  677.3	  536.2	 9539.0	...
2174035	  677.3	  536.3	 9541.0	...
2174036	  677.3	  536.2	 9542.0	...
2174037	  677.4	  536.0	 9543.0	...
2174038	  677.7	  535.7	 9544.0	...
2174039	  677.9	  535.7	 9545.0	...
2174040	  678.1	  535.9	 9546.0	...
2174041	  678.0	  536.1	 9545.0	...
2174042	  678.4	  536.3	 9544.0	...
2174043	  678.8	  536.5	 9544.0	...
2174044	  679.1	  536.6	 9542.0	...
2174045	  679.0	  536.2	 9540.0	...
2174046	  678.6	  535.8	 9537.0	...
2174047	  678.4	  535.4	 9535.0	...
2174048	  678.1	  535.5	 9535.0	...
2174049	  678.0	  535.6	 9534.0	...
2174050	  678.1	  535.7	 9538.0	...
2174051	  678.4	  535.7	 9541.0	...
2174052	  678.8	  535.7	 9544.0	...
2174053	  679.0	  535.7	 9543.0	...
2174054	  679.1	  535.5	 9544.0	...
2174055	  679.3	  535.3	 9545.0	...
2174056	  679.4	  535.1	 9542.0	...
2174057	  679.6	  535.1	 9539.0	...
2174058	  679.7	  535.1	 9532.0	...
2174059	  679.8	  535.1	 9530.0	...
2174060	  679.8	  535.2	 9530.0	...
2174061	  679.8	  535.2	 9533.0	...
2174062	  679.6	  535.3	 9536.0	...
2174063	  679.5	  535.3	 9536.0	...
2174064	  679.4	  535.3	 9537.0	...
2174065	  679.6	  535.3	 9538.0	...
2174066	  679.7	  535.1	 9539.0	...
2174067	  679.7	  535.0	 9539.0	...
2174068	  679.6	  534.9	 9540.0	...
2174069	  679.6	  534.9	 9540.0	...
2174070	  679.6	  534.9	 9541.0	...
2174071	  679.7	  535.0	 9542.0	...
2174072	  679.7	  535.3	 9544.0	...
2174073	  679.7	  535.4	 9545.0	...
2174074	  679.8	  535.6	 9542.0	...
2174075	  679.8	  535.6	 9538.0	...
2174076	  679.8	  535.7	 9535.0	...
2174077	  679.8	  535.5	 9540.0	...
2174078	  679.9	  535.4	 9544.0	...
2174079	  680.0	  535.5	 9547.0	...
2174080	  680.1	  535.8	 9547.0	...
2174081	  680.0	  535.4	 9543.0	...
2174082	  680.0	  534.8	 9538.0	...
2174083	  680.1	  534.7	 9534.0	...
2174084	  680.2	  535.0	 9533.0	...
2174085	  680.2	  535.3	 9532.0	...
2174086	  680.2	  535.2	 9537.0	...
2174087	  680.1	  535.0	 9542.0	...
2174088	  680.0	  534.6	 9547.0	...
2174089	  680.2	  534.3	 9550.0	...
2174090	  680.4	  534.0	 9553.0	...
2174091	  680.6	  534.0	 9550.0	...
2174092	  680.6	  534.2	 9544.0	...
2174093	  680.7	  534.6	 9538.0	...
2174094	  680.7	  535.0	 9536.0	...
2174095	  680.7	  535.1	 9541.0	...
2174096	  680.4	  535.0	 9547.0	...
2174097	  680.3	  534.9	 9548.0	...
2174098	  680.1	  534.9	 9542.0	...
2174099	  680.0	  534.9	 9536.0	...
2174100	  680.0	  534.9	 9535.0	...
2174101	  680.0	  534.8	 9536.0	...
2174102	  680.2	  534.7	 9539.0	...
2174103	  680.4	  534.7	 9539.0	...
2174104	  680.6	  534.9	 9539.0	...
2174105	  680.7	  535.1	 9539.0	...
2174106	  680.7	  535.3	 9540.0	...
2174107	  680.7	  535.3	 9541.0	...
2174108	  680.7	  535.2	 9540.0	...
2174109	  680.5	  535.0	 9540.0	...
2174110	  680.3	  534.8	 9540.0	...
2174111	  680.3	  534.8	 9542.0	...
2174112	  680.5	  534.8	 9543.0	...
2174113	  680.7	  534.8	 9545.0	...
2174114	  680.6	  534.9	 9543.0	...
2174115	  680.6	  534.9	 9541.0	...
2174116	  680.4	  535.0	 9538.0	...
2174117	  680.3	  534.9	 9537.0	...
2174118	  680.2	  534.7	 9540.0	...
2174119	  680.2	  534.3	 9545.0	...
2174120	  680.3	  533.8	 9551.0	...
2174121	  680.1	  533.4	 9552.0	...
2174122	  679.9	  533.4	 9552.0	...
2174123	  679.9	  533.5	 9552.0	...
2174124	  680.1	  533.9	 9547.0	...
2174125	  680.3	  534.1	 9543.0	...
2174126	  680.1	  534.4	 9538.0	...
2174127	  679.8	  534.5	 9537.0	...
2174128	  679.6	  534.6	 9536.0	...
2174129	  679.6	  534.5	 9536.0	...
2174130	  679.6	  534.3	 9535.0	...
2174131	  679.6	  534.1	 9538.0	...
2174132	  679.6	  533.6	 9540.0	...
2174133	  679.3	  533.2	 9541.0	...
2174134	  678.8	  532.9	 9540.0	...
2174135	  678.4	  532.9	 9540.0	...
2174136	  678.4	  532.8	 9541.0	...
2174137	  678.4	  532.8	 9541.0	...
2174138	  678.4	  532.9	 9540.0	...
2174139	  678.4	  533.0	 9540.0	...
2174140	  678.5	  533.0	 9541.0	...
2174141	  678.5	  533.1	 9543.0	...
2174142	  678.5	  533.2	 9544.0	...
2174143	  678.5	  533.3	 9542.0	...
2174144	  678.5	  533.6	 9540.0	...
2174145	  678.6	  533.9	 9542.0	...
2174146	  678.7	  534.1	 9549.0	...
2174147	  678.8	  534.0	 9557.0	...
2174148	  678.7	  534.0	 9558.0	...
2174149	  678.7	  533.7	 9554.0	...
2174150	  678.5	  533.3	 9550.0	...
2174151	  678.3	  532.9	 9554.0	...
2174152	  678.2	  532.9	 9560.0	...
2174153	  678.4	  532.9	 9560.0	...
2174154	  678.6	  532.8	 9550.0	...
2174155	  678.8	  532.7	 9541.0	...
2174156	  679.0	  532.7	 9541.0	...
2174157	  679.2	  532.9	 9543.0	...
2174158	  679.4	  533.0	 9545.0	...
2174159	  679.6	  533.1	 9544.0	...
2174160	  679.6	  533.0	 9545.0	...
2174161	  679.5	  532.8	 9544.0	...
2174162	  679.4	  532.6	 9543.0	...
2174163	  679.3	  532.3	 9540.0	...
2174164	  679.2	  532.3	 9538.0	...
2174165	  679.5	  532.3	 9535.0	...
2174166	  679.7	  532.3	 9534.0	...
2174167	  679.9	  532.2	 9533.0	...
2174168	  680.0	  532.2	 9533.0	...
2174169	  680.1	  532.3	 9539.0	...
2174170	  679.9	  532.6	 9544.0	...
2174171	  679.6	  532.8	 9548.0	...
2174172	  679.2	  532.8	 9545.0	...
2174173	  679.1	  532.7	 9542.0	...
2174174	  679.1	  532.6	 9540.0	...
2174175	  679.0	  532.1	 9540.0	...
2174176	  679.0	  531.6	 9543.0	...
2174177	  678.9	  531.3	 9546.0	...
2174178	  678.8	  531.3	 9548.0	...
2174179	  678.7	  531.2	 9548.0	...
2174180	  678.8	  531.0	 9547.0	...
2174181	  679.1	  530.9	 9546.0	...
2174182	  679.3	  530.9	 9546.0	...
2174183	  679.3	  530.9	 9547.0	...
2174184	  679.2	  531.0	 9548.0	...
2174185	  679.1	  531.1	 9550.0	...
2174186	  678.9	  530.7	 9553.0	...
2174187	  678.5	  530.3	 9555.0	...
2174188	  678.0	  529.9	 9555.0	...
2174189	  677.7	  529.9	 9554.0	...
2174190	  677.8	  529.9	 9558.0	...
2174191	  677.9	  529.8	 9562.0	...
2174192	  678.0	  529.8	 9567.0	...
2174193	  678.0	  530.2	 9561.0	...
2174194	  678.0	  530.6	 9555.0	...
2174195	  678.0	  531.0	 9549.0	...
2174196	  678.0	  531.0	 9549.0	...
2174197	  678.0	  531.1	 9554.0	...
2174198	  678.0	  531.1	 9559.0	...
2174199	  678.0	  531.1	 9559.0	...
2174200	  678.2	  531.0	 9556.0	...
2174201	  678.5	  531.0	 9552.0	...
2174202	  678.7	  530.5	 9554.0	...
2174203	  678.5	  530.1	 9554.0	...
2174204	  678.4	  529.7	 9550.0	...
2174205	  678.4	  530.1	 9545.0	...
2174206	  678.4	  530.4	 9542.0	...
2174207	  678.4	  530.8	 9547.0	...
2174208	  678.4	  530.9	 9551.0	...
2174209	  678.4	  530.8	 9551.0	...
MSG	2174210 0000 _ Number Off
2174210	  678.3	  530.5	 9548.0	...
2174211	  678.3	  530.1	 9545.0	...
2174212	  678.3	  529.8	 9545.0	...
2174213	  678.4	  529.7	 9546.0	...
2174214	  678.7	  529.7	 9549.0	...
2174215	  679.0	  529.7	 9552.0	...
2174216	  679.3	  529.5	 9551.0	...
2174217	  679.3	  529.1	 9547.0	...
2174218	  679.2	  529.0	 9545.0	...
2174219	  679.1	  529.3	 9546.0	...
2174220	  679.0	  529.3	 9548.0	...
2174221	  679.0	  528.9	 9548.0	...
2174222	  679.1	  528.6	 9548.0	...
2174223	  679.2	  528.7	 9547.0	...
2174224	  679.5	  528.9	 9547.0	...
2174225	  679.7	  529.0	 9546.0	...
2174226	  679.9	  528.9	 9546.0	...
2174227	  679.8	  528.9	 9547.0	...
2174228	  679.8	  528.8	 9548.0	...
2174229	  679.7	  528.8	 9548.0	...
2174230	  679.6	  528.7	 9546.0	...
2174231	  679.6	  528.6	 9544.0	...
2174232	  679.6	  528.5	 9540.0	...
2174233	  679.1	  528.4	 9538.0	...
2174234	  678.7	  528.4	 9538.0	...
2174235	  678.4	  528.4	 9543.0	...
2174236	  678.5	  528.4	 9548.0	...
2174237	  678.5	  528.3	 9555.0	...
2174238	  678.5	  528.2	 9559.0	...
2174239	  678.5	  528.2	 9562.0	...
2174240	  678.4	  528.3	 9562.0	...
2174241	  678.4	  528.3	 9561.0	...
2174242	  678.3	  528.3	 9559.0	...
2174243	  678.1	  528.3	 9557.0	...
2174244	  678.0	  528.3	 9555.0	...
2174245	  677.9	  528.4	 9553.0	...
2174246	  677.8	  528.4	 9551.0	...
2174247	  677.7	  528.4	 9550.0	...
2174248	  677.6	  528.3	 9550.0	...
2174249	  677.6	  528.0	 9550.0	...
2174250	  677.7	  527.9	 9551.0	...
2174251	  677.9	  528.2	 9549.0	...
2174252	  677.7	  528.6	 9549.0	...
2174253	  677.6	  528.5	 9548.0	...
2174254	  677.5	  528.1	 9549.0	...
2174255	  677.7	  527.8	 9547.0	...
2174256	  677.8	  528.0	 9545.0	...
2174257	  677.8	  528.4	 9543.0	...
2174258	  677.6	  528.6	 9541.0	...
2174259	  677.5	  528.8	 9539.0	...
2174260	  677.4	  528.7	 9537.0	...
2174261	  677.4	  528.7	 9537.0	...
2174262	  677.6	  528.8	 9537.0	...
2174263	  677.8	  528.9	 9537.0	...
2174264	  678.1	  529.1	 9537.0	...
2174265	  678.1	  529.2	 9537.0	...
2174266	  677.7	  529.1	 9537.0	...
2174267	  677.3	  528.8	 9537.0	...
2174268	  676.9	  528.6	 9535.0	...
2174269	  676.9	  528.6	 9533.0	...
2174270	  676.9	  528.6	 9532.0	...
2174271	  676.9	  528.6	 9532.0	...
2174272	  676.9	  528.6	 9531.0	...
2174273	  676.9	  528.6	 9530.0	...
2174274	  676.9	  528.5	 9528.0	...
2174275	  677.1	  528.4	 9527.0	...
2174276	  677.3	  528.3	 9525.0	...
2174277	  677.4	  528.1	 9524.0	...
2174278	  677.2	  528.0	 9522.0	...
2174279	  677.0	  528.1	 9521.0	...
2174280	  677.0	  528.3	 9522.0	...
2174281	  677.3	  528.5	 9524.0	...
2174282	  677.5	  528.8	 9531.0	...
2174283	  677.1	  528.9	 9536.0	...
2174284	  676.8	  528.8	 9541.0	...
2174285	  676.3	  528.6	 9542.0	...
2174286	  676.2	  528.3	 9543.0	...
2174287	  676.2	  528.3	 9544.0	...
2174288	  676.2	  528.4	 9540.0	...
2174289	  676.4	  528.3	 9536.0	...
2174290	  676.6	  528.1	 9535.0	...
2174291	  676.9	  528.3	 9536.0	...
2174292	  677.1	  528.6	 9537.0	...
2174293	  677.3	  528.8	 9535.0	...
2174294	  677.3	  528.9	 9538.0	...
2174295	  677.2	  528.9	 9541.0	...
2174296	  677.0	  528.7	 9545.0	...
2174297	  676.9	  528.3	 9546.0	...
2174298	  676.9	  528.0	 9546.0	...
2174299	  676.9	  527.9	 9544.0	...
2174300	  676.9	  527.8	 9543.0	...
2174301	  676.9	  527.7	 9542.0	...
2174302	  677.0	  527.7	 9542.0	...
2174303	  677.2	  527.7	 9544.0	...
2174304	  677.4	  527.5	 9545.0	...
2174305	  677.3	  527.4	 9546.0	...
2174306	  677.1	  527.4	 9547.0	...
2174307	  676.9	  527.5	 9543.0	...
2174308	  677.0	  527.5	 9539.0	...
2174309	  677.2	  527.4	 9536.0	...
2174310	  677.4	  527.4	 9536.0	...
2174311	  677.5	  527.4	 9537.0	...
2174312	  677.2	  527.4	 9535.0	...
2174313	  677.0	  527.3	 9533.0	...
2174314	  676.8	  527.2	 9531.0	...
2174315	  677.0	  527.3	 9537.0	...
2174316	  677.2	  527.5	 9544.0	...
2174317	  677.1	  527.6	 9550.0	...
2174318	  676.8	  527.5	 9545.0	...
2174319	  676.4	  527.4	 9539.0	...
2174320	  676.4	  527.3	 9533.0	...
2174321	  676.6	  527.2	 9535.0	...
2174322	  676.8	  527.0	 9537.0	...
2174323	  677.0	  526.8	 9538.0	...
2174324	  676.9	  526.6	 9534.0	...
2174325	  676.7	  526.5	 9531.0	...
2174326	  676.7	  526.5	 9528.0	...
2174327	  676.7	  526.5	 9527.0	...
2174328	  676.9	  526.6	 9528.0	...
2174329	  677.2	  526.7	 9528.0	...
2174330	  677.4	  526.7	 9528.0	...
2174331	  677.3	  526.6	 9529.0	...
2174332	  677.4	  526.5	 9531.0	...
2174333	  677.6	  526.2	 9533.0	...
2174334	  677.6	  526.0	 9530.0	...
2174335	  677.4	  526.1	 9529.0	...
2174336	  677.2	  526.5	 9527.0	...
2174337	  677.4	  526.8	 9527.0	...
2174338	  677.6	  526.8	 9528.0	...
2174339	  677.9	  526.8	 9528.0	...
2174340	  677.8	  526.9	 9532.0	...
2174341	  677.5	  526.6	 9537.0	...
2174342	  677.2	  526.2	 9541.0	...
2174343	  677.0	  525.9	 9540.0	...
2174344	  676.9	  525.9	 9539.0	...
2174345	  676.7	  525.8	 9538.0	...
2174346	  676.5	  525.8	 9538.0	...
2174347	  676.5	  526.1	 9539.0	...
2174348	  676.5	  526.4	 9540.0	...
2174349	  676.5	  526.7	 9540.0	...
2174350	  676.6	  526.8	 9541.0	...
2174351	  676.6	  527.0	 9542.0	...
2174352	  676.6	  526.7	 9542.0	...
2174353	  676.7	  526.4	 9538.0	...
2174354	  676.8	  526.3	 9535.0	...
2174355	  677.0	  526.5	 9532.0	...
2174356	  677.1	  526.7	 9532.0	...
2174357	  677.2	  526.8	 9531.0	...
2174358	  677.1	  526.3	 9533.0	...
2174359	  677.0	  525.9	 9534.0	...
2174360	  676.8	  525.7	 9535.0	...
2174361	  676.7	  525.9	 9534.0	...
2174362	  676.7	  526.0	 9530.0	...
2174363	  676.6	  526.0	 9527.0	...
2174364	  676.4	  526.2	 9524.0	...
2174365	  676.3	  526.4	 9525.0	...
2174366	  676.3	  526.7	 9524.0	...
2174367	  676.3	  526.8	 9523.0	...
2174368	  676.2	  526.6	 9522.0	...
2174369	  676.0	  526.4	 9522.0	...
2174370	  675.7	  526.2	 9523.0	...
2174371	  675.6	  526.3	 9525.0	...
2174372	  675.6	  526.3	 9526.0	...
2174373	  675.8	  526.2	 9527.0	...
2174374	  676.0	  525.9	 9527.0	...
2174375	  676.1	  525.6	 9521.0	...
2174376	  676.1	  525.6	 9514.0	...
2174377	  676.1	  525.4	 9507.0	...
2174378	  675.9	  525.2	 9513.0	...
2174379	  675.8	  525.0	 9520.0	...
2174380	  675.8	  525.2	 9527.0	...
2174381	  675.8	  525.4	 9525.0	...
2174382	  675.8	  525.6	 9523.0	...
2174383	  675.8	  525.6	 9522.0	...
2174384	  675.7	  525.6	 9524.0	...
2174385	  675.6	  525.7	 9525.0	...
2174386	  675.5	  525.8	 9528.0	...
2174387	  675.4	  525.9	 9529.0	...
2174388	  675.5	  525.9	 9529.0	...
2174389	  675.5	  525.9	 9527.0	...
2174390	  675.4	  526.0	 9524.0	...
2174391	  675.3	  526.0	 9522.0	...
2174392	  675.5	  525.9	 9519.0	...
2174393	  675.8	  525.7	 9522.0	...
2174394	  676.0	  525.7	 9526.0	...
2174395	  676.0	  526.0	 9528.0	...
2174396	  676.0	  526.4	 9520.0	...
2174397	  676.0	  526.5	 9511.0	...
2174398	  676.1	  526.7	 9506.0	...
2174399	  676.1	  526.5	 9505.0	...
2174400	  675.9	  526.1	 9509.0	...
2174401	  675.8	  525.7	 9512.0	...
2174402	  675.8	  525.5	 9515.0	...
2174403	  675.7	  525.5	 9513.0	...
2174404	  675.6	  525.5	 9512.0	...
2174405	  675.3	  525.5	 9512.0	...
2174406	  675.1	  525.8	 9510.0	...
2174407	  674.9	  525.7	 9508.0	...
2174408	  675.0	  525.8	 9507.0	...
2174409	  675.0	  525.6	 9507.0	...
2174410	  675.0	  526.0	 9507.0	...
2174411	  675.0	  526.2	 9505.0	...
2174412	  674.9	  526.5	 9503.0	...
2174413	  674.9	  526.4	 9501.0	...
2174414	  674.9	  526.2	 9502.0	...
2174415	  675.1	  526.1	 9504.0	...
2174416	  675.5	  525.9	 9509.0	...
2174417	  675.7	  525.8	 9514.0	...
2174418	  675.6	  525.8	 9515.0	...
2174419	  675.2	  525.8	 9514.0	...
2174420	  674.9	  525.8	 9512.0	...
MSG	2174421 0000 _ Number On
2174421	  674.9	  525.7	 9515.0	...
2174422	  674.9	  525.7	 9516.0	...
2174423	  674.9	  525.8	 9514.0	...
2174424	  675.0	  525.9	 9511.0	...
2174425	  675.0	  525.8	 9508.0	...
2174426	  675.0	  525.6	 9508.0	...
2174427	  675.1	  525.2	 9510.0	...
2174428	  674.9	  525.0	 9513.0	...
2174429	  674.7	  525.1	 9515.0	...
2174430	  674.4	  525.4	 9515.0	...
2174431	  674.4	  525.7	 9515.0	...
2174432	  674.4	  525.7	 9516.0	...
2174433	  674.3	  525.8	 9519.0	...
2174434	  674.2	  525.9	 9521.0	...
2174435	  673.9	  526.0	 9521.0	...
2174436	  673.8	  525.9	 9517.0	...
2174437	  673.6	  525.8	 9512.0	...
2174438	  673.6	  525.7	 9508.0	...
2174439	  673.6	  525.8	 9511.0	...
2174440	  673.3	  525.7	 9514.0	...
2174441	  673.0	  525.5	 9515.0	...
2174442	  672.5	  525.4	 9514.0	...
2174443	  672.4	  525.3	 9513.0	...
2174444	  672.5	  525.5	 9512.0	...
2174445	  672.7	  525.6	 9513.0	...
2174446	  672.9	  525.7	 9511.0	...
2174447	  672.7	  525.6	 9510.0	...
2174448	  672.5	  525.5	 9510.0	...
2174449	  672.4	  525.4	 9512.0	...
2174450	  672.6	  525.4	 9513.0	...
2174451	  672.7	  525.5	 9512.0	...
2174452	  672.8	  525.5	 9512.0	...
2174453	  672.7	  525.9	 9513.0	...
2174454	  672.7	  526.3	 9516.0	...
2174455	  672.8	  526.3	 9523.0	...
2174456	  673.0	  526.0	 9529.0	...
2174457	  672.9	  525.7	 9534.0	...
2174458	  672.7	  525.7	 9535.0	...
2174459	  672.5	  525.8	 9534.0	...
2174460	  672.5	  525.8	 9530.0	...
2174461	  672.6	  525.9	 9526.0	...
2174462	  672.8	  526.0	 9524.0	...
2174463	  672.9	  526.3	 9524.0	...
2174464	  673.0	  526.6	 9523.0	...
2174465	  673.1	  526.6	 9523.0	...
2174466	  673.1	  526.4	 9523.0	...
2174467	  673.2	  526.0	 9522.0	...
2174468	  673.4	  525.8	 9522.0	...
2174469	  673.6	  525.6	 9522.0	...
2174470	  673.6	  525.8	 9521.0	...
2174471	  673.5	  525.8	 9521.0	...
2174472	  673.4	  525.8	 9519.0	...
2174473	  673.4	  525.7	 9518.0	...
2174474	  673.4	  525.7	 9515.0	...
2174475	  673.4	  525.5	 9512.0	...
2174476	  673.4	  525.4	 9511.0	...
2174477	  673.6	  525.4	 9511.0	...
2174478	  673.9	  525.4	 9513.0	...
2174479	  674.0	  525.4	 9515.0	...
2174480	  674.0	  525.2	 9517.0	...
2174481	  673.9	  525.3	 9518.0	...
2174482	  674.0	  525.4	 9517.0	...
2174483	  674.0	  525.7	 9514.0	...
2174484	  674.0	  525.9	 9511.0	...
2174485	  674.0	  526.0	 9510.0	...
2174486	  674.0	  526.0	 9506.0	...
2174487	  674.1	  526.0	 9503.0	...
2174488	  674.1	  525.6	 9497.0	...
2174489	  674.2	  525.1	 9495.0	...
2174490	  674.2	  524.5	 9492.0	...
2174491	  674.3	  524.3	 9493.0	...
2174492	  674.4	  525.0	 9495.0	...
2174493	  674.5	  525.9	 9496.0	...
2174494	  674.3	  526.5	 9498.0	...
2174495	  673.9	  526.1	 9500.0	...
2174496	  673.6	  525.7	 9503.0	...
2174497	  673.5	  525.6	 9506.0	...
2174498	  673.5	  525.5	 9506.0	...
2174499	  673.5	  525.4	 9508.0	...
2174500	  673.5	  525.2	 9510.0	...
2174501	  673.7	  524.9	 9513.0	...
2174502	  673.8	  524.5	 9514.0	...
2174503	  674.0	  524.1	 9514.0	...
2174504	  674.1	  524.1	 9514.0	...
2174505	  674.2	  524.4	 9514.0	...
2174506	  674.3	  524.7	 9514.0	...
2174507	  674.5	  525.1	 9514.0	...
2174508	  674.6	  525.1	 9516.0	...
2174509	  674.6	  524.9	 9517.0	...
2174510	  674.7	  524.6	 9513.0	...
2174511	  674.7	  524.5	 9509.0	...
2174512	  674.5	  524.3	 9503.0	...
2174513	  674.2	  524.1	 9502.0	...
2174514	  673.8	  523.8	 9500.0	...
2174515	  673.7	  523.7	 9499.0	...
2174516	  673.8	  523.5	 9500.0	...
2174517	  673.9	  523.5	 9502.0	...
2174518	  674.1	  523.3	 9505.0	...
2174519	  674.1	  523.0	 9508.0	...
2174520	  674.1	  522.7	 9510.0	...
2174521	  674.1	  523.0	 9511.0	...
2174522	  674.1	  523.4	 9510.0	...
2174523	  674.0	  523.8	 9510.0	...
2174524	  674.0	  523.9	 9511.0	...
2174525	  673.8	  523.9	 9511.0	...
2174526	  673.6	  524.0	 9510.0	...
2174527	  673.5	  523.9	 9509.0	...
2174528	  673.5	  523.8	 9508.0	...
2174529	  673.5	  524.0	 9507.0	...
2174530	  673.4	  524.3	 9505.0	...
2174531	  673.4	  524.6	 9505.0	...
2174532	  673.6	  524.6	 9506.0	...
2174533	  673.9	  524.4	 9510.0	...
2174534	  674.2	  524.2	 9515.0	...
2174535	  674.2	  524.0	 9518.0	...
2174536	  674.1	  523.9	 9518.0	...
2174537	  674.1	  523.9	 9517.0	...
2174538	  674.1	  523.8	 9516.0	...
2174539	  674.1	  524.2	 9518.0	...
2174540	  674.1	  524.6	 9519.0	...
2174541	  674.1	  525.0	 9521.0	...
2174542	  674.0	  525.0	 9522.0	...
2174543	  673.9	  525.1	 9524.0	...
2174544	  673.7	  525.2	 9525.0	...
2174545	  673.6	  525.3	 9526.0	...
2174546	  673.6	  525.4	 9524.0	...
2174547	  673.5	  525.4	 9523.0	...
2174548	  673.3	  525.3	 9528.0	...
2174549	  673.2	  525.0	 9534.0	...
2174550	  673.1	  524.8	 9541.0	...
2174551	  673.0	  524.7	 9541.0	...
2174552	  672.9	  524.7	 9534.0	...
2174553	  672.8	  524.6	 9527.0	...
2174554	  672.9	  524.7	 9521.0	...
2174555	  673.0	  524.7	 9522.0	...
2174556	  673.1	  524.4	 9522.0	...
2174557	  673.1	  524.1	 9521.0	...
2174558	  673.1	  523.2	 9527.0	...
2174559	  673.1	  522.6	 9534.0	...
2174560	  673.1	  522.0	 9540.0	...
2174561	  673.2	  521.9	 9537.0	...
2174562	  673.1	  521.5	 9534.0	...
2174563	  672.9	  521.2	 9532.0	...
2174564	  672.7	  520.9	 9527.0	...
2174565	  672.5	  520.5	 9521.0	...
2174566	  672.2	  520.1	 9516.0	...
2174567	  672.0	  519.5	 9510.0	...
2174568	  671.8	  519.3	 9505.0	...
2174569	  671.7	  519.3	 9498.0	...
2174570	  671.6	  518.4	 9492.0	...
EFIX R   2170703	2174570	3868	  677.8	  519.1	   9489
SSACC R  2174571
2174571	  671.4	  516.4	 9486.0	...
2174572	  671.4	  513.9	 9477.0	...
2174573	  671.5	  512.0	 9471.0	...
2174574	  671.8	  509.8	 9464.0	...
2174575	  671.9	  507.7	 9453.0	...
2174576	  672.3	  505.0	 9439.0	...
2174577	  672.5	  503.1	 9420.0	...
2174578	  672.6	  500.9	 9398.0	...
2174579	  672.5	  499.3	 9375.0	...
2174580	  672.4	  497.9	 9358.0	...
2174581	  672.4	  496.9	 9334.0	...
2174582	  672.4	  495.3	 9315.0	...
2174583	  672.0	  492.4	 9297.0	...
2174584	  671.5	  488.7	 9298.0	...
2174585	  670.9	  485.3	 9297.0	...
2174586	  670.5	  483.6	 9295.0	...
2174587	  670.1	  482.8	 9293.0	...
2174588	  670.5	  484.8	 9287.0	...
2174589	  671.6	  491.7	 9256.0	...
2174590	  673.4	  505.1	 9202.0	...
2174591	  675.3	  524.7	 9119.0	...
2174592	  677.6	  549.1	 9017.0	...
2174593	  680.0	  577.0	 8899.0	...
2174594	  682.3	  608.7	 8763.0	...
2174595	  685.8	  644.9	 8627.0	...
2174596	  689.9	  684.9	 8473.0	...
2174597	  694.2	  729.4	 8316.0	...
2174598	  698.7	  777.3	 8133.0	...
2174599	  705.0	  829.3	 7942.0	...
2174600	  715.0	  886.7	 7715.0	...
2174601	  728.0	  950.0	 7468.0	...
2174602	  743.8	 1019.9	 7174.0	...
2174603	  759.1	 1094.2	 6862.0	...
2174604	  777.1	 1173.0	 6527.0	...
2174605	  798.4	 1255.3	 6184.0	...
2174606	  825.9	 1345.3	 5814.0	...
2174607	  862.2	 1441.7	 5407.0	...
2174608	  908.5	 1546.6	 4947.0	...
2174609	  967.3	 1660.4	 4441.0	...
2174610	 1036.0	 1783.4	 3912.0	...
2174611	 1086.9	 1868.2	 3555.0	...
2174612	 1113.1	 1912.2	 3378.0	...
2174613	 1113.1	 1912.2	 3378.0	...
SBLINK R 2174614
2174614	   .	   .	    0.0	...
2174615	   .	   .	    0.0	...
2174616	   .	   .	    0.0	...
2174617	   .	   .	    0.0	...
2174618	   .	   .	    0.0	...
2174619	   .	   .	    0.0	...
2174620	   .	   .	    0.0	...
2174621	   .	   .	    0.0	...
2174622	   .	   .	    0.0	...
2174623	   .	   .	    0.0	...
2174624	   .	   .	    0.0	...
2174625	   .	   .	    0.0	...
2174626	   .	   .	    0.0	...
2174627	   .	   .	    0.0	...
2174628	   .	   .	    0.0	...
2174629	   .	   .	    0.0	...
2174630	   .	   .	    0.0	...
2174631	   .	   .	    0.0	...
2174632	   .	   .	    0.0	...
2174633	   .	   .	    0.0	...
2174634	   .	   .	    0.0	...
2174635	   .	   .	    0.0	...
2174636	   .	   .	    0.0	...
2174637	   .	   .	    0.0	...
2174638	   .	   .	    0.0	...
2174639	   .	   .	    0.0	...
2174640	   .	   .	    0.0	...
2174641	   .	   .	    0.0	...
2174642	   .	   .	    0.0	...
2174643	   .	   .	    0.0	...
2174644	   .	   .	    0.0	...
2174645	   .	   .	    0.0	...
2174646	   .	   .	    0.0	...
2174647	   .	   .	    0.0	...
2174648	   .	   .	    0.0	...
2174649	   .	   .	    0.0	...
2174650	   .	   .	    0.0	...
2174651	   .	   .	    0.0	...
2174652	   .	   .	    0.0	...
2174653	   .	   .	    0.0	...
2174654	   .	   .	    0.0	...
2174655	   .	   .	    0.0	...
2174656	   .	   .	    0.0	...
2174657	   .	   .	    0.0	...
2174658	   .	   .	    0.0	...
2174659	   .	   .	    0.0	...
2174660	   .	   .	    0.0	...
2174661	   .	   .	    0.0	...
2174662	   .	   .	    0.0	...
2174663	   .	   .	    0.0	...
2174664	   .	   .	    0.0	...
2174665	   .	   .	    0.0	...
2174666	   .	   .	    0.0	...
2174667	   .	   .	    0.0	...
2174668	   .	   .	    0.0	...
2174669	   .	   .	    0.0	...
2174670	   .	   .	    0.0	...
2174671	   .	   .	    0.0	...
2174672	   .	   .	    0.0	...
2174673	   .	   .	    0.0	...
2174674	   .	   .	    0.0	...
2174675	   .	   .	    0.0	...
2174676	   .	   .	    0.0	...
2174677	   .	   .	    0.0	...
2174678	   .	   .	    0.0	...
2174679	   .	   .	    0.0	...
2174680	   .	   .	    0.0	...
2174681	   .	   .	    0.0	...
2174682	   .	   .	    0.0	...
2174683	   .	   .	    0.0	...
2174684	   .	   .	    0.0	...
2174685	   .	   .	    0.0	...
2174686	   .	   .	    0.0	...
2174687	   .	   .	    0.0	...
2174688	   .	   .	    0.0	...
2174689	   .	   .	    0.0	...
2174690	   .	   .	    0.0	...
2174691	   .	   .	    0.0	...
2174692	   .	   .	    0.0	...
2174693	   .	   .	    0.0	...
2174694	   .	   .	    0.0	...
2174695	   .	   .	    0.0	...
2174696	   .	   .	    0.0	...
2174697	   .	   .	    0.0	...
2174698	   .	   .	    0.0	...
2174699	   .	   .	    0.0	...
2174700	   .	   .	    0.0	...
2174701	   .	   .	    0.0	...
2174702	   .	   .	    0.0	...
2174703	   .	   .	    0.0	...
2174704	   .	   .	    0.0	...
2174705	   .	   .	    0.0	...
2174706	   .	   .	    0.0	...
2174707	   .	   .	    0.0	...
2174708	   .	   .	    0.0	...
2174709	   .	   .	    0.0	...
2174710	   .	   .	    0.0	...
2174711	   .	   .	    0.0	...
2174712	   .	   .	    0.0	...
2174713	   .	   .	    0.0	...
2174714	   .	   .	    0.0	...
2174715	   .	   .	    0.0	...
2174716	   .	   .	    0.0	...
2174717	   .	   .	    0.0	...
2174718	   .	   .	    0.0	...
2174719	   .	   .	    0.0	...
2174720	   .	   .	    0.0	...
2174721	   .	   .	    0.0	...
2174722	   .	   .	    0.0	...
MSG	2174723 0000 _ Number Off
2174723	   .	   .	    0.0	...
2174724	   .	   .	    0.0	...
2174725	   .	   .	    0.0	...
2174726	   .	   .	    0.0	...
2174727	   .	   .	    0.0	...
2174728	   .	   .	    0.0	...
2174729	   .	   .	    0.0	...
2174730	   .	   .	    0.0	...
2174731	   .	   .	    0.0	...
2174732	   .	   .	    0.0	...
2174733	   .	   .	    0.0	...
2174734	   .	   .	    0.0	...
2174735	   .	   .	    0.0	...
2174736	   .	   .	    0.0	...
2174737	   .	   .	    0.0	...
2174738	   .	   .	    0.0	...
2174739	   .	   .	    0.0	...
2174740	   .	   .	    0.0	...
2174741	   .	   .	    0.0	...
2174742	   .	   .	    0.0	...
2174743	   .	   .	    0.0	...
EBLINK R 2174614	2174743	130
2174744	 1197.9	 1986.0	 2928.0	...
2174745	 1197.9	 1986.0	 2928.0	...
2174746	 1194.8	 1975.9	 2965.0	...
2174747	 1184.5	 1956.9	 3039.0	...
2174748	 1167.1	 1928.8	 3160.0	...
2174749	 1148.4	 1900.3	 3288.0	...
2174750	 1128.5	 1868.7	 3430.0	...
2174751	 1108.9	 1834.1	 3577.0	...
2174752	 1085.7	 1797.5	 3737.0	...
2174753	 1065.1	 1760.5	 3900.0	...
2174754	 1044.9	 1723.6	 4064.0	...
2174755	 1026.6	 1686.6	 4223.0	...
2174756	 1008.0	 1650.9	 4380.0	...
2174757	  989.4	 1615.3	 4539.0	...
2174758	  972.0	 1581.1	 4700.0	...
2174759	  954.1	 1547.1	 4857.0	...
2174760	  937.4	 1514.1	 5007.0	...
2174761	  920.5	 1481.4	 5151.0	...
2174762	  905.1	 1449.6	 5296.0	...
2174763	  890.8	 1418.5	 5440.0	...
2174764	  877.9	 1388.0	 5580.0	...
2174765	  864.6	 1356.3	 5709.0	...
2174766	  851.5	 1324.7	 5852.0	...
2174767	  838.3	 1292.6	 5998.0	...
2174768	  825.6	 1261.8	 6141.0	...
2174769	  813.1	 1231.7	 6269.0	...
2174770	  799.3	 1202.3	 6391.0	...
2174771	  787.5	 1175.2	 6522.0	...
2174772	  777.4	 1150.2	 6639.0	...
2174773	  769.3	 1127.6	 6746.0	...
2174774	  761.2	 1107.2	 6841.0	...
2174775	  753.3	 1086.4	 6942.0	...
2174776	  746.5	 1066.2	 7043.0	...
2174777	  739.4	 1046.5	 7136.0	...
2174778	  733.5	 1027.9	 7224.0	...
2174779	  727.5	 1010.3	 7302.0	...
2174780	  723.2	  993.0	 7377.0	...
2174781	  717.6	  976.3	 7452.0	...
2174782	  712.7	  958.6	 7533.0	...
2174783	  707.3	  941.9	 7603.0	...
2174784	  702.8	  925.6	 7669.0	...
2174785	  699.2	  910.3	 7728.0	...
2174786	  695.3	  894.8	 7800.0	...
2174787	  692.6	  880.5	 7858.0	...
2174788	  689.1	  866.8	 7916.0	...
2174789	  686.9	  853.2	 7969.0	...
2174790	  684.4	  839.6	 8019.0	...
2174791	  682.7	  827.0	 8071.0	...
2174792	  681.2	  815.2	 8116.0	...
2174793	  679.8	  803.1	 8169.0	...
2174794	  679.0	  792.2	 8217.0	...
2174795	  678.1	  781.4	 8259.0	...
2174796	  677.6	  771.7	 8297.0	...
2174797	  676.8	  760.9	 8342.0	...
2174798	  676.0	  750.3	 8387.0	...
2174799	  674.9	  740.6	 8437.0	...
2174800	  674.2	  730.3	 8482.0	...
2174801	  673.5	  720.5	 8525.0	...
2174802	  672.3	  709.2	 8565.0	...
2174803	  671.2	  699.4	 8602.0	...
2174804	  669.3	  689.2	 8645.0	...
2174805	  668.0	  680.5	 8686.0	...
2174806	  666.3	  671.5	 8723.0	...
2174807	  665.1	  663.5	 8760.0	...
2174808	  663.6	  654.3	 8793.0	...
2174809	  662.0	  646.1	 8822.0	...
2174810	  660.8	  638.1	 8852.0	...
2174811	  659.5	  631.1	 8876.0	...
2174812	  658.8	  623.6	 8905.0	...
2174813	  658.0	  617.2	 8931.0	...
2174814	  657.7	  610.0	 8960.0	...
2174815	  657.5	  603.3	 8984.0	...
2174816	  657.2	  596.8	 9004.0	...
2174817	  656.4	  590.7	 9026.0	...
2174818	  655.7	  585.0	 9040.0	...
2174819	  655.0	  579.0	 9064.0	...
2174820	  654.7	  573.2	 9086.0	...
2174821	  654.3	  568.2	 9107.0	...
2174822	  653.7	  563.3	 9125.0	...
2174823	  653.1	  559.2	 9138.0	...
2174824	  652.2	  553.8	 9156.0	...
2174825	  651.5	  548.9	 9174.0	...
ESACC R  2174571	2174825	255	  671.4	  516.4	  651.5	  548.9	   0.81	   1521
SFIX R   2174826
2174826	  651.2	  544.2	 9194.0	...
2174827	  651.2	  540.5	 9210.0	...
2174828	  651.2	  537.3	 9215.0	...
2174829	  650.9	  534.1	 9225.0	...
2174830	  650.6	  531.4	 9232.0	...
2174831	  650.2	  528.5	 9247.0	...
2174832	  649.8	  525.7	 9254.0	...
2174833	  649.6	  523.5	 9268.0	...
2174834	  649.6	  521.1	 9274.0	...
2174835	  649.4	  519.9	 9281.0	...
2174836	  649.3	  519.1	 9280.0	...
2174837	  648.4	  518.3	 9280.0	...
2174838	  647.6	  517.5	 9284.0	...
2174839	  646.9	  516.8	 9288.0	...
2174840	  646.7	  516.7	 9291.0	...
2174841	  646.5	  516.6	 9292.0	...
2174842	  646.5	  516.8	 9293.0	...
2174843	  646.7	  517.2	 9291.0	...
2174844	  646.8	  517.8	 9290.0	...
2174845	  646.9	  518.0	 9288.0	...
2174846	  647.0	  518.3	 9287.0	...
2174847	  646.9	  519.5	 9282.0	...
2174848	  646.8	  520.5	 9277.0	...
2174849	  646.7	  521.4	 9270.0	...
2174850	  646.8	  522.2	 9266.0	...
2174851	  646.9	  523.5	 9260.0	...
2174852	  647.0	  525.2	 9256.0	...
2174853	  647.2	  526.4	 9250.0	...
2174854	  647.5	  527.2	 9245.0	...
2174855	  647.7	  527.7	 9244.0	...
2174856	  647.5	  527.8	 9246.0	...
2174857	  647.4	  527.9	 9250.0	...
2174858	  647.5	  528.4	 9252.0	...
2174859	  647.4	  528.9	 9247.0	...
2174860	  647.3	  529.4	 9240.0	...
2174861	  647.1	  529.5	 9235.0	...
2174862	  647.1	  529.3	 9239.0	...
2174863	  647.1	  529.2	 9243.0	...
2174864	  647.0	  529.1	 9252.0	...
2174865	  646.7	  528.3	 9259.0	...
2174866	  646.3	  527.4	 9264.0	...
2174867	  645.9	  526.5	 9261.0	...
2174868	  645.8	  526.3	 9259.0	...
2174869	  645.7	  526.0	 9259.0	...
2174870	  645.5	  525.6	 9258.0	...
2174871	  645.3	  525.2	 9256.0	...
2174872	  645.1	  525.1	 9255.0	...
2174873	  645.0	  525.0	 9254.0	...
2174874	  645.0	  524.8	 9253.0	...
2174875	  644.9	  524.5	 9256.0	...
2174876	  644.8	  524.2	 9259.0	...
2174877	  644.7	  524.1	 9265.0	...
2174878	  644.8	  524.0	 9267.0	...
2174879	  644.8	  524.0	 9270.0	...
2174880	  644.9	  523.9	 9270.0	...
2174881	  644.8	  523.7	 9270.0	...
2174882	  644.8	  523.2	 9271.0	...
2174883	  644.6	  522.7	 9272.0	...
2174884	  644.4	  522.0	 9273.0	...
2174885	  644.1	  521.4	 9273.0	...
2174886	  644.0	  520.7	 9270.0	...
2174887	  643.9	  520.1	 9266.0	...
2174888	  643.9	  519.7	 9263.0	...
2174889	  643.9	  519.5	 9262.0	...
2174890	  644.0	  519.3	 9260.0	...
2174891	  644.1	  519.1	 9259.0	...
2174892	  643.7	  519.1	 9259.0	...
2174893	  643.2	  519.6	 9259.0	...
2174894	  643.0	  520.0	 9258.0	...
2174895	  643.2	  520.1	 9257.0	...
2174896	  643.4	  519.8	 9258.0	...
2174897	  643.5	  519.5	 9260.0	...
2174898	  643.6	  519.7	 9262.0	...
2174899	  643.6	  519.9	 9264.0	...
2174900	  643.5	  520.1	 9265.0	...
2174901	  643.4	  520.3	 9265.0	...
2174902	  643.2	  520.4	 9265.0	...
2174903	  643.1	  520.5	 9264.0	...
2174904	  643.0	  520.5	 9264.0	...
2174905	  643.1	  520.4	 9262.0	...
2174906	  643.1	  520.4	 9260.0	...
2174907	  643.3	  520.3	 9260.0	...
2174908	  643.4	  520.2	 9262.0	...
2174909	  643.3	  519.9	 9264.0	...
2174910	  643.0	  519.6	 9265.0	...
2174911	  642.7	  519.5	 9265.0	...
2174912	  642.5	  519.8	 9262.0	...
2174913	  642.2	  520.2	 9260.0	...
2174914	  641.9	  520.3	 9258.0	...
2174915	  641.7	  520.2	 9257.0	...
2174916	  641.6	  519.9	 9254.0	...
2174917	  641.5	  519.6	 9251.0	...
2174918	  641.5	  519.5	 9248.0	...
2174919	  641.5	  519.5	 9247.0	...
2174920	  641.6	  519.5	 9247.0	...
2174921	  642.1	  519.6	 9247.0	...
2174922	  642.4	  519.9	 9248.0	...
2174923	  642.3	  520.2	 9245.0	...
2174924	  642.1	  520.3	 9241.0	...
2174925	  642.0	  519.8	 9237.0	...
2174926	  641.9	  519.3	 9236.0	...
2174927	  641.6	  519.1	 9237.0	...
2174928	  641.3	  519.3	 9238.0	...
2174929	  641.3	  519.4	 9238.0	...
2174930	  641.5	  519.4	 9236.0	...
2174931	  641.7	  519.4	 9235.0	...
2174932	  641.8	  519.4	 9234.0	...
2174933	  641.9	  519.4	 9234.0	...
2174934	  642.0	  519.3	 9235.0	...
2174935	  642.2	  519.2	 9236.0	...
2174936	  642.4	  519.0	 9238.0	...
2174937	  642.6	  518.9	 9237.0	...
2174938	  642.6	  518.8	 9236.0	...
2174939	  642.5	  518.7	 9236.0	...
2174940	  642.5	  518.6	 9237.0	...
2174941	  642.5	  518.5	 9239.0	...
2174942	  642.9	  518.4	 9241.0	...
2174943	  643.4	  518.4	 9242.0	...
2174944	  643.8	  518.4	 9243.0	...
2174945	  643.6	  518.4	 9242.0	...
2174946	  643.3	  518.4	 9240.0	...
2174947	  643.1	  518.5	 9237.0	...
2174948	  643.2	  518.4	 9236.0	...
2174949	  643.4	  518.3	 9235.0	...
2174950	  643.6	  518.2	 9236.0	...
2174951	  643.7	  518.3	 9238.0	...
2174952	  643.7	  518.5	 9238.0	...
2174953	  643.7	  518.6	 9237.0	...
2174954	  643.9	  519.2	 9236.0	...
2174955	  644.0	  519.8	 9236.0	...
2174956	  643.6	  519.6	 9235.0	...
2174957	  643.0	  518.8	 9234.0	...
2174958	  643.2	  518.7	 9234.0	...
2174959	  644.0	  519.2	 9235.0	...
2174960	  644.7	  519.7	 9236.0	...
2174961	  644.7	  519.7	 9237.0	...
2174962	  644.7	  519.9	 9237.0	...
2174963	  644.6	  520.0	 9239.0	...
2174964	  644.5	  520.1	 9241.0	...
2174965	  644.3	  520.1	 9242.0	...
2174966	  644.3	  520.2	 9241.0	...
2174967	  644.6	  520.2	 9239.0	...
2174968	  644.9	  520.2	 9240.0	...
2174969	  645.2	  520.1	 9240.0	...
2174970	  645.2	  520.2	 9241.0	...
2174971	  645.3	  520.4	 9243.0	...
2174972	  645.3	  520.6	 9245.0	...
2174973	  645.3	  520.6	 9245.0	...
2174974	  645.2	  520.7	 9242.0	...
2174975	  645.1	  520.7	 9240.0	...
2174976	  645.1	  520.7	 9241.0	...
2174977	  644.8	  520.6	 9242.0	...
2174978	  644.6	  520.5	 9243.0	...
2174979	  644.4	  520.4	 9241.0	...
2174980	  644.4	  520.5	 9240.0	...
2174981	  644.5	  520.6	 9239.0	...
2174982	  644.5	  520.6	 9240.0	...
2174983	  644.4	  520.6	 9240.0	...
2174984	  644.5	  520.5	 9240.0	...
2174985	  644.6	  520.5	 9240.0	...
2174986	  644.8	  520.5	 9239.0	...
2174987	  644.8	  520.4	 9239.0	...
2174988	  644.7	  520.4	 9239.0	...
2174989	  644.5	  520.4	 9240.0	...
2174990	  644.2	  520.2	 9240.0	...
2174991	  644.1	  520.1	 9240.0	...
2174992	  644.2	  519.9	 9239.0	...
2174993	  644.3	  519.8	 9239.0	...
2174994	  644.3	  519.7	 9239.0	...
2174995	  644.3	  519.6	 9238.0	...
2174996	  644.4	  519.6	 9237.0	...
2174997	  644.2	  519.7	 9236.0	...
2174998	  644.1	  519.7	 9236.0	...
2174999	  644.5	  520.0	 9238.0	...
2175000	  645.0	  520.2	 9239.0	...
2175001	  645.5	  520.4	 9241.0	...
2175002	  645.4	  520.4	 9242.0	...
2175003	  645.3	  520.3	 9243.0	...
2175004	  645.1	  520.3	 9243.0	...
2175005	  644.9	  520.3	 9244.0	...
2175006	  645.1	  520.3	 9245.0	...
2175007	  645.3	  520.2	 9245.0	...
2175008	  645.3	  520.1	 9245.0	...
2175009	  645.0	  520.1	 9245.0	...
2175010	  644.8	  520.1	 9246.0	...
2175011	  644.8	  520.1	 9247.0	...
2175012	  645.2	  520.1	 9248.0	...
2175013	  645.5	  519.9	 9250.0	...
2175014	  645.9	  519.6	 9249.0	...
2175015	  646.1	  519.4	 9249.0	...
2175016	  646.3	  519.3	 9248.0	...
2175017	  646.4	  519.2	 9247.0	...
2175018	  646.2	  518.5	 9246.0	...
2175019	  645.9	  517.9	 9244.0	...
2175020	  645.8	  517.8	 9249.0	...
2175021	  645.9	  518.1	 9254.0	...
2175022	  645.9	  518.3	 9259.0	...
2175023	  645.9	  518.1	 9262.0	...
2175024	  646.1	  518.0	 9264.0	...
2175025	  646.3	  518.1	 9264.0	...
2175026	  646.3	  518.3	 9262.0	...
2175027	  646.5	  518.3	 9259.0	...
2175028	  646.6	  518.3	 9258.0	...
2175029	  646.6	  518.4	 9261.0	...
2175030	  646.4	  518.4	 9265.0	...
2175031	  646.4	  518.3	 9268.0	...
2175032	  646.3	  518.3	 9267.0	...
2175033	  646.3	  517.9	 9267.0	...
2175034	  646.5	  517.5	 9264.0	...
2175035	  646.7	  517.0	 9263.0	...
2175036	  646.9	  517.0	 9265.0	...
2175037	  646.9	  517.1	 9271.0	...
2175038	  646.9	  517.2	 9277.0	...
2175039	  647.1	  517.7	 9279.0	...
2175040	  647.4	  518.3	 9278.0	...
2175041	  647.8	  518.7	 9276.0	...
2175042	  647.8	  518.6	 9274.0	...
2175043	  647.7	  518.4	 9273.0	...
2175044	  647.6	  518.4	 9272.0	...
2175045	  647.5	  518.4	 9273.0	...
2175046	  647.6	  518.5	 9275.0	...
2175047	  647.4	  518.4	 9277.0	...
2175048	  647.2	  518.3	 9278.0	...
2175049	  646.9	  518.2	 9277.0	...
2175050	  646.9	  518.2	 9276.0	...
2175051	  647.1	  518.2	 9276.0	...
2175052	  647.3	  518.0	 9274.0	...
2175053	  647.5	  517.9	 9272.0	...
2175054	  647.3	  517.9	 9273.0	...
2175055	  647.2	  518.1	 9277.0	...
2175056	  647.1	  518.4	 9281.0	...
2175057	  647.1	  518.6	 9281.0	...
2175058	  647.1	  518.6	 9280.0	...
2175059	  647.1	  518.6	 9279.0	...
2175060	  647.1	  518.5	 9278.0	...
2175061	  647.1	  518.2	 9278.0	...
2175062	  647.2	  518.2	 9277.0	...
2175063	  647.3	  518.1	 9272.0	...
2175064	  647.1	  518.2	 9269.0	...
2175065	  647.0	  518.4	 9270.0	...
2175066	  646.9	  518.6	 9273.0	...
2175067	  647.1	  518.6	 9276.0	...
2175068	  647.3	  518.3	 9276.0	...
2175069	  647.4	  518.0	 9278.0	...
2175070	  647.3	  517.8	 9280.0	...
2175071	  647.2	  517.8	 9281.0	...
2175072	  647.2	  517.8	 9280.0	...
2175073	  647.2	  517.9	 9279.0	...
2175074	  647.3	  518.2	 9279.0	...
2175075	  647.5	  518.6	 9281.0	...
2175076	  647.7	  519.2	 9284.0	...
2175077	  647.7	  519.4	 9288.0	...
2175078	  647.9	  519.2	 9291.0	...
2175079	  648.1	  519.0	 9293.0	...
2175080	  648.2	  518.8	 9293.0	...
2175081	  648.1	  519.1	 9293.0	...
2175082	  647.9	  519.1	 9292.0	...
2175083	  647.8	  519.0	 9293.0	...
2175084	  647.7	  519.0	 9293.0	...
2175085	  647.6	  519.1	 9293.0	...
2175086	  647.6	  519.2	 9292.0	...
2175087	  647.6	  519.1	 9293.0	...
2175088	  647.6	  518.8	 9295.0	...
2175089	  647.4	  518.6	 9298.0	...
2175090	  647.2	  518.6	 9294.0	...
2175091	  647.1	  518.5	 9288.0	...
2175092	  647.4	  518.6	 9285.0	...
2175093	  647.8	  518.7	 9288.0	...
2175094	  648.1	  518.9	 9293.0	...
2175095	  648.1	  518.9	 9297.0	...
2175096	  648.2	  518.9	 9299.0	...
2175097	  648.5	  518.8	 9301.0	...
2175098	  648.8	  518.7	 9301.0	...
2175099	  648.8	  518.7	 9300.0	...
2175100	  648.6	  518.8	 9297.0	...
2175101	  648.5	  518.7	 9296.0	...
2175102	  648.4	  518.5	 9294.0	...
2175103	  648.3	  518.5	 9293.0	...
2175104	  648.2	  518.5	 9295.0	...
2175105	  648.1	  518.6	 9297.0	...
2175106	  648.1	  518.6	 9299.0	...
2175107	  648.0	  518.6	 9298.0	...
2175108	  648.0	  518.6	 9298.0	...
2175109	  648.1	  518.5	 9298.0	...
2175110	  648.2	  518.2	 9299.0	...
2175111	  648.3	  518.0	 9300.0	...
2175112	  648.4	  517.7	 9300.0	...
2175113	  648.1	  517.6	 9300.0	...
2175114	  647.9	  517.4	 9300.0	...
2175115	  647.7	  517.2	 9300.0	...
2175116	  647.8	  517.2	 9300.0	...
2175117	  647.9	  517.1	 9300.0	...
2175118	  648.0	  517.2	 9303.0	...
2175119	  647.9	  517.3	 9307.0	...
2175120	  648.0	  517.4	 9311.0	...
2175121	  648.0	  517.5	 9312.0	...
2175122	  648.1	  517.5	 9313.0	...
2175123	  648.2	  517.4	 9314.0	...
2175124	  648.3	  517.3	 9315.0	...
2175125	  648.5	  517.1	 9318.0	...
2175126	  648.6	  516.8	 9320.0	...
2175127	  648.6	  516.5	 9320.0	...
2175128	  648.6	  516.7	 9317.0	...
2175129	  648.5	  517.0	 9317.0	...
2175130	  648.4	  517.3	 9323.0	...
2175131	  648.4	  517.5	 9329.0	...
2175132	  648.3	  517.6	 9333.0	...
2175133	  648.2	  517.8	 9333.0	...
2175134	  648.1	  517.9	 9333.0	...
2175135	  648.0	  517.3	 9332.0	...
2175136	  647.7	  516.9	 9327.0	...
2175137	  647.5	  516.5	 9321.0	...
2175138	  647.4	  516.7	 9316.0	...
2175139	  647.4	  517.0	 9315.0	...
2175140	  647.4	  517.1	 9315.0	...
2175141	  647.4	  517.1	 9316.0	...
2175142	  647.4	  517.2	 9316.0	...
2175143	  647.4	  517.2	 9315.0	...
2175144	  647.3	  517.3	 9318.0	...
2175145	  647.2	  517.4	 9323.0	...
2175146	  647.3	  517.2	 9327.0	...
2175147	  647.4	  516.8	 9326.0	...
2175148	  647.3	  516.6	 9326.0	...
2175149	  647.2	  516.7	 9327.0	...
2175150	  647.1	  517.1	 9327.0	...
2175151	  647.1	  517.4	 9323.0	...
2175152	  647.1	  517.7	 9320.0	...
2175153	  647.0	  517.8	 9317.0	...
2175154	  646.9	  517.8	 9318.0	...
2175155	  646.9	  517.7	 9324.0	...
2175156	  647.3	  517.6	 9330.0	...
2175157	  647.6	  517.6	 9334.0	...
2175158	  647.8	  517.6	 9331.0	...
2175159	  648.0	  517.6	 9328.0	...
2175160	  648.1	  517.7	 9326.0	...
2175161	  648.1	  517.6	 9324.0	...
2175162	  648.1	  517.3	 9323.0	...
2175163	  648.2	  516.8	 9324.0	...
2175164	  647.7	  516.6	 9324.0	...
2175165	  647.2	  516.3	 9324.0	...
2175166	  647.0	  516.6	 9324.0	...
2175167	  647.3	  516.8	 9324.0	...
2175168	  647.6	  517.1	 9323.0	...
2175169	  647.6	  517.0	 9322.0	...
2175170	  647.7	  516.9	 9322.0	...
2175171	  647.8	  516.9	 9322.0	...
2175172	  647.8	  517.0	 9322.0	...
2175173	  647.8	  517.3	 9322.0	...
2175174	  647.9	  517.7	 9322.0	...
2175175	  648.0	  518.1	 9321.0	...
2175176	  648.0	  518.2	 9321.0	...
2175177	  648.0	  518.4	 9320.0	...
2175178	  648.2	  518.5	 9321.0	...
2175179	  648.5	  518.8	 9321.0	...
2175180	  648.8	  519.0	 9321.0	...
2175181	  648.6	  518.9	 9321.0	...
2175182	  648.4	  518.7	 9321.0	...
2175183	  648.3	  518.5	 9321.0	...
2175184	  648.5	  518.4	 9322.0	...
2175185	  648.7	  518.4	 9323.0	...
2175186	  649.2	  518.4	 9323.0	...
2175187	  649.6	  518.4	 9322.0	...
2175188	  649.9	  518.3	 9322.0	...
2175189	  649.9	  518.2	 9321.0	...
2175190	  649.8	  518.0	 9320.0	...
2175191	  650.0	  518.0	 9319.0	...
2175192	  650.7	  518.4	 9318.0	...
2175193	  651.3	  519.2	 9317.0	...
2175194	  652.5	  520.9	 9317.0	...
2175195	  653.5	  522.4	 9317.0	...
2175196	  654.8	  523.5	 9318.0	...
2175197	  655.9	  523.8	 9318.0	...
2175198	  658.1	  524.2	 9320.0	...
2175199	  660.4	  525.3	 9321.0	...
2175200	  662.8	  526.2	 9320.0	...
2175201	  664.1	  526.8	 9320.0	...
2175202	  665.2	  527.0	 9320.0	...
2175203	  665.7	  527.3	 9320.0	...
2175204	  665.9	  527.3	 9319.0	...
2175205	  665.9	  527.1	 9318.0	...
2175206	  665.8	  526.9	 9317.0	...
2175207	  665.7	  527.1	 9316.0	...
2175208	  665.7	  527.1	 9319.0	...
2175209	  665.2	  527.2	 9322.0	...
2175210	  664.4	  527.3	 9325.0	...
2175211	  663.6	  527.3	 9326.0	...
2175212	  663.3	  527.4	 9326.0	...
2175213	  663.3	  527.0	 9329.0	...
2175214	  663.1	  526.8	 9331.0	...
2175215	  663.0	  526.4	 9333.0	...
2175216	  663.1	  526.2	 9332.0	...
2175217	  663.3	  525.9	 9328.0	...
2175218	  663.4	  526.9	 9324.0	...
2175219	  663.6	  528.1	 9320.0	...
2175220	  663.3	  528.4	 9320.0	...
2175221	  662.8	  527.5	 9320.0	...
2175222	  662.5	  527.1	 9320.0	...
2175223	  662.8	  527.7	 9319.0	...
2175224	  663.0	  527.8	 9320.0	...
2175225	  663.1	  527.5	 9320.0	...
2175226	  663.2	  527.1	 9321.0	...
2175227	  663.3	  527.0	 9324.0	...
2175228	  663.5	  526.7	 9327.0	...
2175229	  663.7	  526.5	 9331.0	...
2175230	  664.0	  526.9	 9331.0	...
2175231	  664.3	  527.8	 9331.0	...
2175232	  664.6	  528.6	 9330.0	...
2175233	  664.7	  529.2	 9329.0	...
2175234	  664.8	  529.5	 9329.0	...
2175235	  664.9	  529.4	 9329.0	...
2175236	  664.5	  528.5	 9327.0	...
2175237	  664.1	  527.6	 9326.0	...
2175238	  664.0	  527.4	 9326.0	...
2175239	  664.4	  527.8	 9327.0	...
2175240	  665.0	  528.2	 9330.0	...
2175241	  665.2	  528.4	 9332.0	...
2175242	  664.9	  528.5	 9333.0	...
2175243	  664.5	  528.7	 9331.0	...
2175244	  664.8	  528.9	 9330.0	...
2175245	  665.5	  529.1	 9331.0	...
2175246	  666.1	  529.2	 9332.0	...
2175247	  666.0	  529.2	 9334.0	...
2175248	  665.2	  528.7	 9329.0	...
2175249	  664.7	  528.2	 9323.0	...
2175250	  664.2	  527.7	 9317.0	...
2175251	  664.3	  527.6	 9315.0	...
2175252	  664.3	  527.4	 9315.0	...
2175253	  664.2	  527.2	 9314.0	...
2175254	  664.1	  527.3	 9316.0	...
2175255	  664.4	  528.0	 9318.0	...
2175256	  664.9	  528.7	 9319.0	...
2175257	  665.3	  529.3	 9320.0	...
2175258	  665.4	  529.3	 9319.0	...
2175259	  665.3	  529.3	 9318.0	...
2175260	  665.2	  529.1	 9316.0	...
2175261	  664.7	  528.9	 9316.0	...
2175262	  664.2	  528.8	 9317.0	...
2175263	  664.3	  528.5	 9318.0	...
2175264	  664.9	  527.9	 9319.0	...
2175265	  665.1	  527.4	 9319.0	...
2175266	  664.8	  527.2	 9321.0	...
2175267	  664.4	  527.0	 9323.0	...
2175268	  664.3	  526.8	 9326.0	...
2175269	  664.0	  526.6	 9327.0	...
2175270	  663.8	  526.7	 9327.0	...
2175271	  664.2	  526.9	 9325.0	...
2175272	  664.8	  527.0	 9322.0	...
2175273	  665.4	  527.6	 9320.0	...
2175274	  665.4	  528.2	 9318.0	...
2175275	  665.5	  529.0	 9319.0	...
2175276	  666.1	  529.4	 9326.0	...
2175277	  666.7	  529.8	 9332.0	...
2175278	  667.4	  530.0	 9338.0	...
2175279	  667.4	  529.9	 9339.0	...
2175280	  667.3	  529.4	 9341.0	...
2175281	  667.1	  529.0	 9342.0	...
2175282	  666.9	  529.4	 9344.0	...
2175283	  666.9	  530.1	 9345.0	...
2175284	  666.4	  529.6	 9344.0	...
2175285	  665.8	  528.3	 9340.0	...
2175286	  665.8	  528.0	 9337.0	...
2175287	  666.4	  528.9	 9334.0	...
2175288	  667.1	  530.3	 9334.0	...
2175289	  667.2	  530.6	 9333.0	...
2175290	  667.2	  530.7	 9330.0	...
2175291	  666.5	  530.5	 9325.0	...
2175292	  666.0	  530.4	 9320.0	...
2175293	  665.6	  530.3	 9318.0	...
2175294	  665.7	  530.2	 9320.0	...
2175295	  666.0	  530.1	 9324.0	...
2175296	  666.3	  529.8	 9327.0	...
2175297	  666.4	  529.6	 9330.0	...
2175298	  666.3	  529.4	 9330.0	...
2175299	  666.2	  529.5	 9330.0	...
2175300	  666.4	  529.8	 9329.0	...
2175301	  666.7	  529.8	 9326.0	...
2175302	  666.3	  529.5	 9323.0	...
2175303	  665.5	  529.0	 9321.0	...
2175304	  664.7	  528.8	 9320.0	...
2175305	  664.6	  528.8	 9318.0	...
2175306	  664.9	  528.8	 9315.0	...
2175307	  665.3	  528.9	 9317.0	...
2175308	  666.0	  528.9	 9323.0	...
2175309	  666.9	  529.4	 9330.0	...
2175310	  667.7	  530.0	 9332.0	...
2175311	  667.5	  530.4	 9333.0	...
2175312	  666.9	  530.3	 9333.0	...
2175313	  666.1	  530.2	 9331.0	...
2175314	  666.0	  530.1	 9328.0	...
2175315	  665.9	  530.0	 9325.0	...
2175316	  666.0	  529.9	 9323.0	...
2175317	  666.2	  529.9	 9324.0	...
2175318	  666.5	  530.0	 9326.0	...
2175319	  666.7	  530.1	 9328.0	...
2175320	  666.9	  530.2	 9331.0	...
2175321	  667.1	  530.2	 9332.0	...
2175322	  667.3	  530.3	 9334.0	...
2175323	  667.3	  530.0	 9333.0	...
2175324	  667.4	  529.8	 9333.0	...
2175325	  667.7	  530.0	 9335.0	...
2175326	  668.2	  530.5	 9338.0	...
2175327	  668.6	  531.1	 9341.0	...
2175328	  668.9	  531.0	 9341.0	...
2175329	  668.9	  530.7	 9342.0	...
2175330	  669.2	  530.3	 9343.0	...
2175331	  669.5	  530.2	 9344.0	...
2175332	  669.0	  530.4	 9343.0	...
2175333	  668.2	  530.9	 9342.0	...
2175334	  667.5	  531.3	 9340.0	...
2175335	  667.6	  531.4	 9338.0	...
2175336	  667.7	  531.3	 9336.0	...
2175337	  667.6	  530.9	 9336.0	...
2175338	  667.4	  530.7	 9335.0	...
2175339	  667.4	  530.8	 9338.0	...
2175340	  667.9	  531.0	 9342.0	...
2175341	  668.4	  531.2	 9346.0	...
2175342	  668.6	  531.3	 9347.0	...
2175343	  668.7	  531.4	 9346.0	...
2175344	  668.8	  531.4	 9344.0	...
2175345	  668.5	  531.2	 9342.0	...
2175346	  668.0	  531.0	 9341.0	...
2175347	  667.8	  530.9	 9342.0	...
2175348	  668.2	  531.0	 9342.0	...
2175349	  668.5	  531.0	 9341.0	...
2175350	  668.6	  531.1	 9340.0	...
2175351	  668.5	  531.2	 9339.0	...
2175352	  668.4	  531.3	 9338.0	...
2175353	  668.4	  531.3	 9336.0	...
2175354	  668.2	  531.2	 9335.0	...
2175355	  668.0	  531.2	 9335.0	...
2175356	  667.8	  531.1	 9335.0	...
2175357	  667.8	  531.0	 9334.0	...
2175358	  668.0	  531.1	 9333.0	...
2175359	  668.4	  531.8	 9334.0	...
2175360	  668.7	  532.4	 9337.0	...
2175361	  668.9	  532.9	 9339.0	...
2175362	  668.8	  532.9	 9340.0	...
2175363	  668.8	  532.9	 9341.0	...
2175364	  668.7	  532.5	 9341.0	...
2175365	  668.8	  532.0	 9339.0	...
2175366	  668.8	  531.5	 9336.0	...
2175367	  668.9	  531.3	 9333.0	...
2175368	  668.8	  531.2	 9331.0	...
2175369	  668.6	  531.2	 9330.0	...
2175370	  668.5	  531.8	 9330.0	...
2175371	  669.1	  532.6	 9329.0	...
2175372	  669.7	  533.4	 9325.0	...
2175373	  669.3	  532.9	 9318.0	...
2175374	  668.3	  532.0	 9311.0	...
2175375	  667.2	  531.1	 9313.0	...
2175376	  667.0	  531.0	 9318.0	...
2175377	  666.8	  531.3	 9322.0	...
2175378	  666.9	  531.7	 9323.0	...
2175379	  667.5	  531.9	 9325.0	...
2175380	  668.0	  531.8	 9322.0	...
2175381	  668.5	  531.9	 9318.0	...
2175382	  668.5	  532.3	 9313.0	...
2175383	  668.5	  533.0	 9312.0	...
2175384	  668.5	  533.4	 9312.0	...
2175385	  668.5	  533.3	 9313.0	...
2175386	  668.4	  532.8	 9312.0	...
2175387	  668.4	  532.4	 9311.0	...
2175388	  668.4	  532.5	 9310.0	...
2175389	  668.4	  532.8	 9310.0	...
2175390	  668.5	  532.9	 9309.0	...
2175391	  668.6	  533.2	 9310.0	...
2175392	  668.7	  533.3	 9312.0	...
2175393	  668.6	  533.1	 9314.0	...
2175394	  668.5	  532.9	 9313.0	...
2175395	  668.4	  532.6	 9313.0	...
2175396	  668.7	  532.7	 9313.0	...
2175397	  668.8	  532.9	 9316.0	...
2175398	  668.8	  533.0	 9317.0	...
2175399	  668.7	  532.9	 9314.0	...
2175400	  668.5	  532.5	 9309.0	...
2175401	  668.2	  532.1	 9306.0	...
2175402	  667.9	  532.0	 9306.0	...
2175403	  667.7	  532.3	 9307.0	...
2175404	  667.9	  532.7	 9308.0	...
2175405	  668.0	  533.1	 9308.0	...
2175406	  667.9	  533.1	 9306.0	...
2175407	  667.7	  533.1	 9304.0	...
2175408	  667.5	  532.8	 9302.0	...
2175409	  667.5	  532.5	 9302.0	...
2175410	  667.5	  532.5	 9306.0	...
2175411	  667.5	  532.8	 9310.0	...
2175412	  668.1	  533.7	 9314.0	...
2175413	  668.6	  534.3	 9314.0	...
2175414	  669.2	  534.3	 9312.0	...
2175415	  669.3	  533.8	 9311.0	...
2175416	  669.3	  533.4	 9310.0	...
2175417	  668.7	  532.8	 9310.0	...
2175418	  668.1	  532.2	 9309.0	...
2175419	  668.3	  532.3	 9313.0	...
2175420	  668.9	  533.0	 9318.0	...
2175421	  669.3	  533.9	 9322.0	...
2175422	  669.2	  534.3	 9321.0	...
2175423	  668.9	  534.6	 9318.0	...
2175424	  668.9	  534.6	 9318.0	...
2175425	  668.8	  534.8	 9318.0	...
2175426	  668.6	  535.0	 9319.0	...
2175427	  668.5	  535.1	 9319.0	...
2175428	  668.5	  534.6	 9318.0	...
2175429	  668.8	  534.0	 9317.0	...
2175430	  669.1	  533.8	 9317.0	...
2175431	  669.3	  533.9	 9316.0	...
2175432	  669.4	  534.0	 9318.0	...
2175433	  669.5	  534.0	 9320.0	...
2175434	  669.5	  534.0	 9322.0	...
2175435	  669.6	  533.7	 9319.0	...
2175436	  669.3	  533.4	 9316.0	...
2175437	  668.9	  533.0	 9315.0	...
2175438	  668.6	  533.0	 9317.0	...
2175439	  668.7	  532.9	 9319.0	...
2175440	  668.7	  532.7	 9318.0	...
2175441	  668.7	  532.7	 9316.0	...
2175442	  669.5	  533.4	 9321.0	...
2175443	  670.4	  534.1	 9328.0	...
2175444	  671.2	  534.6	 9335.0	...
2175445	  671.1	  534.3	 9332.0	...
2175446	  670.7	  534.1	 9325.0	...
2175447	  670.3	  534.2	 9317.0	...
2175448	  669.8	  534.5	 9311.0	...
2175449	  669.5	  534.5	 9310.0	...
2175450	  669.6	  534.4	 9311.0	...
2175451	  670.2	  534.2	 9311.0	...
2175452	  670.8	  534.3	 9311.0	...
2175453	  671.0	  533.8	 9310.0	...
2175454	  670.1	  533.3	 9305.0	...
2175455	  669.3	  532.7	 9300.0	...
2175456	  669.1	  533.0	 9300.0	...
2175457	  669.6	  533.5	 9305.0	...
2175458	  670.0	  533.2	 9309.0	...
2175459	  669.9	  532.4	 9308.0	...
2175460	  670.2	  532.5	 9309.0	...
2175461	  670.7	  533.3	 9309.0	...
2175462	  671.2	  534.7	 9309.0	...
2175463	  671.3	  535.3	 9309.0	...
2175464	  670.8	  535.3	 9308.0	...
2175465	  670.3	  534.6	 9306.0	...
2175466	  669.8	  534.0	 9301.0	...
2175467	  670.4	  534.7	 9297.0	...
2175468	  671.0	  535.5	 9294.0	...
2175469	  671.2	  535.4	 9294.0	...
2175470	  670.8	  534.5	 9294.0	...
2175471	  670.5	  534.2	 9299.0	...
2175472	  670.5	  534.7	 9303.0	...
2175473	  670.5	  535.2	 9307.0	...
2175474	  670.5	  535.1	 9306.0	...
2175475	  670.5	  535.2	 9305.0	...
2175476	  670.5	  535.2	 9306.0	...
2175477	  670.2	  535.3	 9307.0	...
2175478	  669.9	  535.3	 9305.0	...
2175479	  669.5	  535.5	 9303.0	...
2175480	  669.5	  535.8	 9300.0	...
2175481	  669.5	  536.1	 9300.0	...
2175482	  669.7	  535.9	 9302.0	...
2175483	  670.0	  535.5	 9304.0	...
2175484	  670.1	  535.2	 9305.0	...
2175485	  670.1	  535.2	 9305.0	...
2175486	  670.2	  535.2	 9305.0	...
2175487	  670.3	  535.2	 9306.0	...
2175488	  670.5	  535.2	 9310.0	...
2175489	  670.9	  535.2	 9312.0	...
2175490	  671.1	  535.0	 9312.0	...
2175491	  670.9	  534.8	 9307.0	...
2175492	  670.6	  534.5	 9302.0	...
2175493	  670.5	  534.4	 9299.0	...
2175494	  670.7	  534.3	 9299.0	...
2175495	  670.8	  534.4	 9298.0	...
2175496	  670.8	  534.5	 9297.0	...
2175497	  670.8	  534.7	 9298.0	...
2175498	  670.8	  535.2	 9301.0	...
2175499	  670.8	  535.7	 9304.0	...
2175500	  670.9	  535.9	 9307.0	...
2175501	  671.3	  536.0	 9307.0	...
2175502	  671.6	  536.2	 9307.0	...
2175503	  672.0	  536.4	 9307.0	...
2175504	  672.0	  536.2	 9308.0	...
2175505	  671.4	  535.8	 9306.0	...
2175506	  670.7	  535.4	 9305.0	...
2175507	  670.5	  535.4	 9303.0	...
2175508	  670.9	  535.4	 9304.0	...
2175509	  671.4	  535.4	 9305.0	...
2175510	  671.6	  535.5	 9306.0	...
2175511	  671.8	  535.5	 9307.0	...
2175512	  672.1	  535.6	 9307.0	...
2175513	  672.2	  536.1	 9306.0	...
2175514	  672.1	  536.5	 9303.0	...
2175515	  671.4	  536.8	 9295.0	...
2175516	  670.6	  535.8	 9288.0	...
2175517	  669.9	  534.8	 9285.0	...
2175518	  669.8	  534.9	 9288.0	...
2175519	  669.8	  535.7	 9288.0	...
2175520	  670.1	  536.5	 9288.0	...
2175521	  670.4	  536.2	 9287.0	...
2175522	  670.0	  535.8	 9284.0	...
2175523	  669.3	  535.5	 9280.0	...
2175524	  668.7	  535.3	 9276.0	...
2175525	  668.8	  535.2	 9278.0	...
2175526	  669.6	  535.7	 9280.0	...
2175527	  670.4	  536.2	 9282.0	...
2175528	  671.0	  536.8	 9284.0	...
2175529	  670.6	  536.8	 9285.0	...
2175530	  670.2	  536.6	 9285.0	...
2175531	  669.9	  536.4	 9286.0	...
2175532	  669.9	  536.2	 9286.0	...
2175533	  670.0	  536.4	 9286.0	...
2175534	  670.1	  536.8	 9288.0	...
2175535	  670.1	  537.1	 9290.0	...
2175536	  670.2	  537.2	 9292.0	...
2175537	  670.4	  537.4	 9292.0	...
2175538	  670.7	  537.6	 9291.0	...
2175539	  670.9	  537.7	 9291.0	...
2175540	  671.0	  537.5	 9291.0	...
2175541	  671.0	  537.5	 9292.0	...
2175542	  671.0	  537.4	 9294.0	...
2175543	  671.0	  537.5	 9297.0	...
2175544	  671.2	  537.8	 9299.0	...
2175545	  671.4	  538.1	 9301.0	...
2175546	  671.8	  538.5	 9302.0	...
2175547	  672.0	  538.6	 9301.0	...
2175548	  672.1	  538.6	 9300.0	...
2175549	  671.9	  538.5	 9297.0	...
2175550	  671.8	  538.3	 9295.0	...
2175551	  672.1	  538.3	 9292.0	...
2175552	  672.3	  538.3	 9292.0	...
2175553	  672.4	  538.2	 9295.0	...
2175554	  672.4	  538.4	 9298.0	...
2175555	  672.3	  538.6	 9301.0	...
2175556	  672.3	  539.2	 9303.0	...
2175557	  672.2	  539.5	 9304.0	...
2175558	  671.8	  539.5	 9306.0	...
2175559	  671.5	  539.3	 9307.0	...
2175560	  671.6	  539.3	 9307.0	...
2175561	  672.0	  539.6	 9307.0	...
2175562	  672.3	  539.7	 9305.0	...
2175563	  672.4	  539.7	 9304.0	...
2175564	  672.4	  539.6	 9302.0	...
2175565	  672.2	  539.7	 9301.0	...
2175566	  672.1	  539.8	 9300.0	...
2175567	  672.1	  539.9	 9300.0	...
2175568	  671.8	  539.6	 9295.0	...
2175569	  671.5	  539.5	 9290.0	...
2175570	  671.2	  539.4	 9284.0	...
2175571	  671.3	  539.9	 9284.0	...
2175572	  671.4	  540.1	 9287.0	...
2175573	  670.8	  539.6	 9290.0	...
2175574	  670.0	  538.9	 9292.0	...
2175575	  669.7	  538.2	 9291.0	...
2175576	  670.3	  538.3	 9291.0	...
2175577	  671.0	  538.5	 9295.0	...
2175578	  671.2	  539.0	 9299.0	...
2175579	  671.2	  539.0	 9304.0	...
2175580	  671.2	  539.1	 9305.0	...
2175581	  671.2	  538.8	 9304.0	...
2175582	  671.2	  538.9	 9302.0	...
2175583	  671.2	  539.0	 9303.0	...
2175584	  671.3	  539.2	 9306.0	...
2175585	  671.5	  539.9	 9309.0	...
2175586	  671.6	  540.5	 9309.0	...
2175587	  671.6	  540.6	 9310.0	...
2175588	  671.6	  540.2	 9311.0	...
2175589	  671.6	  540.0	 9310.0	...
2175590	  671.7	  540.1	 9307.0	...
2175591	  671.4	  540.1	 9303.0	...
2175592	  671.2	  539.7	 9301.0	...
2175593	  671.3	  539.4	 9303.0	...
2175594	  671.7	  539.4	 9307.0	...
2175595	  672.1	  539.6	 9312.0	...
2175596	  672.0	  539.4	 9311.0	...
2175597	  671.9	  539.0	 9309.0	...
2175598	  671.8	  539.1	 9308.0	...
2175599	  671.9	  539.8	 9309.0	...
2175600	  672.3	  540.5	 9311.0	...
2175601	  672.6	  540.8	 9312.0	...
2175602	  673.0	  541.0	 9312.0	...
2175603	  673.0	  541.1	 9312.0	...
2175604	  673.0	  541.2	 9311.0	...
2175605	  673.0	  541.3	 9310.0	...
2175606	  673.0	  541.2	 9308.0	...
2175607	  673.0	  541.0	 9308.0	...
2175608	  673.0	  540.4	 9307.0	...
2175609	  673.1	  540.3	 9308.0	...
2175610	  673.4	  540.3	 9311.0	...
2175611	  673.9	  540.6	 9314.0	...
2175612	  674.2	  540.3	 9316.0	...
2175613	  674.4	  540.0	 9320.0	...
2175614	  674.4	  539.8	 9324.0	...
2175615	  674.0	  539.9	 9327.0	...
2175616	  673.5	  540.0	 9325.0	...
2175617	  673.0	  540.0	 9322.0	...
2175618	  672.9	  539.9	 9315.0	...
2175619	  672.6	  539.9	 9312.0	...
2175620	  672.3	  540.0	 9310.0	...
2175621	  672.2	  540.1	 9312.0	...
2175622	  672.8	  540.3	 9316.0	...
2175623	  673.4	  540.5	 9319.0	...
2175624	  673.7	  540.7	 9324.0	...
2175625	  673.6	  540.6	 9324.0	...
2175626	  673.3	  540.4	 9327.0	...
2175627	  673.0	  539.9	 9330.0	...
2175628	  672.9	  539.4	 9330.0	...
2175629	  673.2	  539.3	 9328.0	...
2175630	  673.5	  539.9	 9325.0	...
2175631	  673.7	  540.4	 9327.0	...
2175632	  673.7	  540.5	 9327.0	...
2175633	  673.7	  540.8	 9327.0	...
2175634	  673.9	  541.4	 9329.0	...
2175635	  673.9	  542.1	 9330.0	...
2175636	  673.9	  541.8	 9332.0	...
2175637	  673.9	  541.5	 9332.0	...
2175638	  673.8	  541.2	 9326.0	...
2175639	  673.8	  541.4	 9320.0	...
2175640	  673.7	  541.4	 9319.0	...
2175641	  673.7	  541.4	 9324.0	...
2175642	  673.7	  541.4	 9329.0	...
2175643	  673.7	  541.4	 9328.0	...
2175644	  673.7	  541.4	 9326.0	...
2175645	  673.8	  541.5	 9324.0	...
2175646	  673.8	  541.4	 9323.0	...
2175647	  673.8	  541.3	 9324.0	...
2175648	  673.8	  541.1	 9326.0	...
2175649	  673.7	  541.0	 9320.0	...
2175650	  673.3	  540.8	 9311.0	...
2175651	  672.8	  540.6	 9302.0	...
2175652	  672.3	  540.4	 9300.0	...
2175653	  672.4	  540.2	 9300.0	...
2175654	  672.5	  539.8	 9301.0	...
2175655	  672.6	  539.5	 9305.0	...
2175656	  672.8	  539.9	 9310.0	...
2175657	  673.3	  540.5	 9315.0	...
2175658	  673.8	  541.4	 9315.0	...
2175659	  673.9	  541.7	 9313.0	...
2175660	  673.6	  542.0	 9311.0	...
2175661	  672.7	  541.0	 9310.0	...
2175662	  672.1	  539.9	 9311.0	...
2175663	  672.1	  539.4	 9311.0	...
2175664	  672.7	  540.3	 9308.0	...
2175665	  673.3	  541.3	 9306.0	...
2175666	  673.5	  541.6	 9305.0	...
2175667	  673.6	  541.6	 9306.0	...
2175668	  673.8	  541.7	 9307.0	...
2175669	  673.8	  541.7	 9306.0	...
2175670	  673.7	  541.9	 9307.0	...
2175671	  673.6	  542.0	 9311.0	...
2175672	  673.4	  542.0	 9315.0	...
2175673	  673.3	  541.8	 9314.0	...
2175674	  673.2	  541.6	 9308.0	...
2175675	  672.8	  540.9	 9303.0	...
2175676	  672.3	  540.4	 9302.0	...
2175677	  671.9	  540.2	 9303.0	...
2175678	  672.0	  540.5	 9304.0	...
2175679	  672.5	  541.2	 9305.0	...
2175680	  673.0	  541.7	 9303.0	...
2175681	  673.0	  541.7	 9303.0	...
2175682	  672.7	  541.3	 9303.0	...
2175683	  672.4	  541.3	 9304.0	...
2175684	  672.4	  541.7	 9305.0	...
2175685	  672.4	  541.8	 9305.0	...
2175686	  672.3	  541.4	 9306.0	...
2175687	  672.2	  540.5	 9307.0	...
2175688	  671.9	  540.0	 9308.0	...
2175689	  671.5	  539.8	 9309.0	...
2175690	  671.2	  540.1	 9309.0	...
2175691	  671.3	  540.6	 9309.0	...
2175692	  671.4	  540.7	 9309.0	...
2175693	  671.4	  540.8	 9308.0	...
2175694	  672.0	  541.4	 9307.0	...
2175695	  672.5	  542.0	 9306.0	...
2175696	  672.4	  541.7	 9306.0	...
2175697	  671.8	  540.8	 9305.0	...
2175698	  671.5	  540.5	 9303.0	...
2175699	  671.9	  541.1	 9299.0	...
2175700	  672.3	  541.6	 9297.0	...
2175701	  672.4	  541.6	 9299.0	...
2175702	  672.5	  541.6	 9302.0	...
2175703	  672.3	  541.1	 9304.0	...
2175704	  672.0	  540.6	 9303.0	...
2175705	  671.8	  540.1	 9303.0	...
2175706	  671.8	  540.0	 9305.0	...
2175707	  672.3	  540.6	 9309.0	...
2175708	  672.7	  541.3	 9314.0	...
2175709	  673.2	  542.0	 9313.0	...
2175710	  673.0	  542.1	 9310.0	...
2175711	  672.7	  542.3	 9304.0	...
2175712	  672.1	  542.4	 9303.0	...
2175713	  671.7	  542.2	 9301.0	...
2175714	  671.6	  542.0	 9297.0	...
2175715	  671.9	  541.9	 9292.0	...
2175716	  672.2	  541.9	 9291.0	...
2175717	  672.2	  542.0	 9296.0	...
2175718	  672.3	  542.2	 9300.0	...
2175719	  672.4	  542.2	 9304.0	...
2175720	  672.5	  542.2	 9306.0	...
2175721	  672.6	  542.1	 9307.0	...
2175722	  672.6	  542.1	 9305.0	...
2175723	  672.6	  542.0	 9304.0	...
2175724	  672.2	  541.9	 9304.0	...
2175725	  671.9	  541.9	 9304.0	...
2175726	  671.6	  542.0	 9303.0	...
2175727	  671.6	  542.2	 9302.0	...
2175728	  671.6	  542.3	 9300.0	...
2175729	  671.6	  542.3	 9302.0	...
2175730	  671.4	  542.2	 9305.0	...
2175731	  671.2	  542.2	 9308.0	...
2175732	  671.7	  542.2	 9310.0	...
2175733	  672.5	  542.1	 9310.0	...
2175734	  672.9	  541.9	 9309.0	...
2175735	  672.6	  541.7	 9302.0	...
2175736	  672.3	  541.7	 9296.0	...
2175737	  672.3	  541.8	 9293.0	...
2175738	  672.4	  542.1	 9295.0	...
2175739	  672.5	  542.4	 9298.0	...
2175740	  672.4	  542.3	 9301.0	...
2175741	  672.3	  542.1	 9305.0	...
2175742	  672.1	  541.9	 9308.0	...
2175743	  671.9	  541.9	 9311.0	...
2175744	  671.9	  541.9	 9314.0	...
2175745	  671.9	  542.0	 9313.0	...
2175746	  672.0	  542.4	 9309.0	...
2175747	  672.1	  542.6	 9308.0	...
2175748	  672.2	  542.9	 9311.0	...
2175749	  672.2	  542.9	 9314.0	...
2175750	  672.4	  542.9	 9314.0	...
2175751	  672.6	  542.9	 9314.0	...
2175752	  672.7	  542.9	 9314.0	...
2175753	  672.6	  542.8	 9313.0	...
2175754	  672.4	  542.5	 9312.0	...
2175755	  671.8	  542.2	 9311.0	...
2175756	  671.3	  542.1	 9311.0	...
2175757	  670.9	  542.2	 9311.0	...
2175758	  671.0	  542.6	 9313.0	...
2175759	  670.9	  542.8	 9314.0	...
2175760	  670.8	  543.1	 9314.0	...
2175761	  671.0	  543.0	 9315.0	...
2175762	  671.5	  542.9	 9317.0	...
2175763	  671.8	  542.9	 9317.0	...
2175764	  671.6	  543.0	 9316.0	...
2175765	  671.4	  542.9	 9313.0	...
2175766	  671.4	  542.7	 9312.0	...
2175767	  671.4	  542.5	 9310.0	...
2175768	  671.4	  542.5	 9310.0	...
2175769	  671.4	  542.5	 9314.0	...
2175770	  671.4	  542.5	 9319.0	...
2175771	  671.4	  542.5	 9318.0	...
2175772	  671.5	  542.7	 9312.0	...
2175773	  671.7	  543.0	 9311.0	...
2175774	  671.3	  543.1	 9314.0	...
2175775	  670.7	  542.9	 9319.0	...
2175776	  670.1	  542.8	 9320.0	...
2175777	  670.1	  542.8	 9321.0	...
2175778	  670.0	  542.7	 9322.0	...
2175779	  670.0	  542.6	 9321.0	...
2175780	  670.5	  542.4	 9325.0	...
2175781	  670.9	  542.5	 9327.0	...
2175782	  671.4	  542.7	 9328.0	...
2175783	  671.4	  542.9	 9327.0	...
2175784	  671.4	  542.8	 9327.0	...
2175785	  671.6	  543.1	 9328.0	...
2175786	  671.9	  543.3	 9329.0	...
2175787	  672.2	  543.6	 9333.0	...
2175788	  672.2	  543.5	 9335.0	...
2175789	  672.0	  543.3	 9336.0	...
2175790	  671.8	  543.1	 9334.0	...
2175791	  671.7	  543.1	 9332.0	...
2175792	  671.7	  542.8	 9331.0	...
2175793	  671.8	  542.8	 9330.0	...
2175794	  671.8	  542.7	 9328.0	...
2175795	  671.7	  542.5	 9327.0	...
2175796	  671.5	  542.1	 9326.0	...
2175797	  671.3	  542.2	 9332.0	...
2175798	  671.2	  542.7	 9339.0	...
2175799	  671.3	  543.0	 9346.0	...
2175800	  671.3	  542.8	 9348.0	...
2175801	  671.6	  543.1	 9348.0	...
2175802	  671.9	  543.4	 9348.0	...
2175803	  672.0	  543.8	 9349.0	...
2175804	  671.7	  543.5	 9349.0	...
2175805	  671.0	  543.1	 9343.0	...
2175806	  670.5	  542.8	 9338.0	...
2175807	  670.0	  542.7	 9332.0	...
2175808	  670.1	  542.5	 9331.0	...
2175809	  670.3	  542.5	 9330.0	...
2175810	  670.7	  542.7	 9330.0	...
2175811	  671.0	  542.9	 9329.0	...
2175812	  671.1	  543.1	 9329.0	...
2175813	  671.0	  543.1	 9333.0	...
2175814	  670.9	  543.1	 9339.0	...
2175815	  671.0	  543.1	 9346.0	...
2175816	  671.3	  543.2	 9348.0	...
2175817	  671.5	  543.4	 9349.0	...
2175818	  671.7	  543.6	 9348.0	...
2175819	  671.7	  543.8	 9348.0	...
2175820	  671.5	  543.7	 9349.0	...
2175821	  671.4	  543.6	 9350.0	...
2175822	  671.4	  543.4	 9350.0	...
2175823	  671.4	  543.2	 9347.0	...
2175824	  671.2	  543.0	 9345.0	...
2175825	  670.8	  543.0	 9344.0	...
2175826	  670.9	  543.4	 9346.0	...
2175827	  671.4	  543.8	 9349.0	...
2175828	  671.6	  543.9	 9350.0	...
2175829	  671.2	  543.6	 9350.0	...
2175830	  670.9	  543.8	 9349.0	...
2175831	  671.0	  544.2	 9349.0	...
2175832	  671.0	  544.6	 9347.0	...
2175833	  670.9	  544.6	 9344.0	...
2175834	  670.8	  544.6	 9340.0	...
2175835	  670.6	  544.6	 9341.0	...
2175836	  670.6	  544.1	 9344.0	...
2175837	  670.6	  543.6	 9349.0	...
2175838	  670.5	  543.3	 9352.0	...
2175839	  670.4	  543.5	 9355.0	...
2175840	  670.2	  543.5	 9356.0	...
2175841	  670.2	  543.4	 9357.0	...
2175842	  670.2	  543.4	 9358.0	...
2175843	  670.2	  543.5	 9359.0	...
2175844	  669.8	  543.4	 9359.0	...
2175845	  669.4	  543.3	 9362.0	...
2175846	  669.3	  543.8	 9364.0	...
2175847	  669.9	  544.3	 9369.0	...
2175848	  670.5	  544.6	 9372.0	...
2175849	  670.4	  544.4	 9366.0	...
2175850	  670.0	  544.3	 9357.0	...
2175851	  670.0	  544.2	 9356.0	...
2175852	  670.1	  543.9	 9364.0	...
2175853	  670.5	  543.5	 9373.0	...
2175854	  670.7	  543.3	 9373.0	...
2175855	  671.0	  543.4	 9376.0	...
2175856	  671.1	  543.8	 9377.0	...
2175857	  671.0	  544.1	 9378.0	...
2175858	  670.5	  544.5	 9374.0	...
2175859	  669.8	  544.5	 9372.0	...
2175860	  669.4	  544.5	 9371.0	...
2175861	  669.4	  544.4	 9372.0	...
2175862	  669.2	  544.3	 9372.0	...
2175863	  668.9	  544.3	 9369.0	...
2175864	  669.0	  544.3	 9366.0	...
2175865	  669.3	  544.3	 9371.0	...
2175866	  669.6	  544.6	 9378.0	...
2175867	  669.9	  544.8	 9386.0	...
2175868	  670.2	  545.0	 9387.0	...
2175869	  670.3	  545.0	 9389.0	...
2175870	  670.3	  545.0	 9390.0	...
2175871	  670.2	  544.7	 9390.0	...
2175872	  669.9	  544.2	 9388.0	...
2175873	  669.7	  543.8	 9386.0	...
2175874	  669.7	  544.1	 9386.0	...
2175875	  669.9	  544.5	 9385.0	...
2175876	  669.9	  544.7	 9385.0	...
2175877	  669.8	  544.3	 9384.0	...
2175878	  669.6	  543.8	 9385.0	...
2175879	  669.4	  543.6	 9386.0	...
2175880	  669.3	  543.5	 9387.0	...
2175881	  669.5	  543.4	 9387.0	...
2175882	  669.7	  543.4	 9388.0	...
2175883	  669.4	  543.5	 9389.0	...
2175884	  669.0	  543.3	 9390.0	...
2175885	  668.5	  543.1	 9394.0	...
2175886	  668.6	  542.9	 9398.0	...
2175887	  668.6	  543.0	 9402.0	...
2175888	  668.7	  543.3	 9404.0	...
2175889	  668.8	  543.7	 9405.0	...
2175890	  669.0	  544.0	 9404.0	...
2175891	  669.1	  544.0	 9403.0	...
2175892	  669.0	  544.0	 9403.0	...
2175893	  668.8	  544.1	 9405.0	...
2175894	  668.9	  544.2	 9408.0	...
2175895	  669.2	  544.3	 9411.0	...
2175896	  669.1	  544.4	 9411.0	...
2175897	  668.8	  544.4	 9407.0	...
2175898	  668.8	  544.5	 9404.0	...
2175899	  669.2	  544.6	 9401.0	...
2175900	  669.5	  544.7	 9400.0	...
2175901	  669.4	  544.8	 9397.0	...
2175902	  669.3	  544.8	 9396.0	...
2175903	  669.2	  544.7	 9395.0	...
2175904	  669.3	  544.6	 9401.0	...
2175905	  669.3	  544.4	 9407.0	...
2175906	  669.4	  544.2	 9410.0	...
2175907	  669.4	  544.0	 9409.0	...
2175908	  669.2	  543.8	 9408.0	...
2175909	  668.8	  543.9	 9408.0	...
2175910	  668.5	  544.0	 9407.0	...
2175911	  668.5	  544.1	 9409.0	...
2175912	  668.7	  544.0	 9412.0	...
2175913	  668.9	  543.9	 9416.0	...
2175914	  669.0	  543.8	 9417.0	...
2175915	  668.8	  543.9	 9417.0	...
2175916	  668.5	  544.2	 9415.0	...
2175917	  668.1	  544.6	 9414.0	...
2175918	  667.9	  544.6	 9411.0	...
2175919	  667.7	  544.4	 9409.0	...
2175920	  667.9	  544.0	 9411.0	...
2175921	  668.2	  544.0	 9415.0	...
2175922	  668.4	  543.9	 9420.0	...
2175923	  668.2	  543.9	 9416.0	...
2175924	  668.0	  543.9	 9413.0	...
2175925	  668.0	  544.3	 9410.0	...
2175926	  668.3	  544.8	 9411.0	...
2175927	  668.7	  545.2	 9412.0	...
2175928	  669.0	  545.1	 9412.0	...
2175929	  668.8	  545.1	 9411.0	...
2175930	  668.4	  545.0	 9410.0	...
2175931	  668.2	  545.0	 9408.0	...
2175932	  668.0	  544.9	 9411.0	...
2175933	  668.0	  544.9	 9414.0	...
2175934	  668.1	  544.9	 9416.0	...
2175935	  668.3	  544.7	 9415.0	...
2175936	  668.4	  544.8	 9415.0	...
2175937	  668.4	  544.8	 9418.0	...
2175938	  668.5	  544.8	 9419.0	...
2175939	  668.6	  544.8	 9419.0	...
2175940	  668.4	  544.8	 9419.0	...
2175941	  667.7	  544.6	 9419.0	...
2175942	  667.0	  544.5	 9419.0	...
2175943	  666.7	  544.4	 9419.0	...
2175944	  666.9	  544.5	 9419.0	...
2175945	  667.2	  544.7	 9420.0	...
2175946	  667.8	  544.6	 9420.0	...
2175947	  668.3	  544.4	 9421.0	...
2175948	  668.7	  544.1	 9422.0	...
2175949	  668.6	  544.1	 9425.0	...
MSG	2175950 0000 _ Number On
2175950	  668.6	  544.2	 9429.0	...
2175951	  668.3	  544.4	 9432.0	...
2175952	  668.0	  544.6	 9433.0	...
2175953	  667.7	  544.7	 9430.0	...
2175954	  667.5	  544.6	 9425.0	...
2175955	  667.2	  544.5	 9421.0	...
2175956	  667.1	  544.3	 9422.0	...
2175957	  667.3	  544.6	 9427.0	...
2175958	  667.6	  544.8	 9432.0	...
2175959	  667.6	  545.0	 9435.0	...
2175960	  667.6	  545.0	 9434.0	...
2175961	  667.6	  545.1	 9432.0	...
2175962	  667.5	  545.2	 9430.0	...
2175963	  667.4	  545.2	 9428.0	...
2175964	  666.8	  545.1	 9427.0	...
2175965	  666.3	  544.8	 9427.0	...
2175966	  665.9	  544.7	 9427.0	...
2175967	  666.0	  544.6	 9426.0	...
2175968	  666.2	  544.6	 9431.0	...
2175969	  666.3	  544.6	 9439.0	...
2175970	  666.8	  544.5	 9447.0	...
2175971	  667.4	  544.5	 9448.0	...
2175972	  668.0	  544.7	 9447.0	...
2175973	  668.0	  544.8	 9448.0	...
2175974	  667.5	  545.0	 9452.0	...
2175975	  667.1	  545.1	 9451.0	...
2175976	  666.6	  545.1	 9447.0	...
2175977	  666.8	  545.0	 9448.0	...
2175978	  667.0	  544.7	 9453.0	...
2175979	  667.2	  544.3	 9456.0	...
2175980	  667.2	  544.0	 9455.0	...
2175981	  667.2	  544.0	 9453.0	...
2175982	  667.1	  544.0	 9454.0	...
2175983	  666.9	  543.9	 9455.0	...
2175984	  666.8	  543.8	 9456.0	...
2175985	  666.6	  543.7	 9457.0	...
2175986	  666.3	  543.6	 9455.0	...
2175987	  666.1	  543.6	 9455.0	...
2175988	  666.2	  543.5	 9456.0	...
2175989	  666.3	  543.8	 9458.0	...
2175990	  666.4	  544.2	 9458.0	...
2175991	  666.4	  544.3	 9456.0	...
2175992	  666.4	  544.1	 9455.0	...
2175993	  666.5	  543.9	 9453.0	...
2175994	  666.5	  543.9	 9452.0	...
2175995	  666.6	  543.9	 9451.0	...
2175996	  666.6	  543.9	 9453.0	...
2175997	  666.7	  544.0	 9457.0	...
2175998	  666.8	  544.1	 9461.0	...
2175999	  666.4	  544.2	 9461.0	...
2176000	  665.9	  544.1	 9460.0	...
2176001	  665.5	  544.1	 9460.0	...
2176002	  665.4	  544.1	 9462.0	...
2176003	  665.4	  544.2	 9461.0	...
2176004	  665.7	  544.4	 9458.0	...
2176005	  666.2	  544.2	 9458.0	...
2176006	  666.4	  544.0	 9461.0	...
2176007	  666.2	  543.8	 9465.0	...
2176008	  666.0	  543.9	 9465.0	...
2176009	  665.8	  543.9	 9463.0	...
2176010	  665.6	  543.8	 9461.0	...
2176011	  665.4	  543.7	 9459.0	...
2176012	  665.4	  543.6	 9460.0	...
2176013	  665.3	  544.0	 9460.0	...
2176014	  665.4	  544.1	 9461.0	...
2176015	  665.3	  544.1	 9465.0	...
2176016	  665.2	  543.8	 9469.0	...
2176017	  665.2	  544.0	 9471.0	...
2176018	  665.3	  544.2	 9468.0	...
2176019	  665.3	  544.3	 9466.0	...
2176020	  665.3	  544.0	 9466.0	...
2176021	  665.3	  543.7	 9466.0	...
2176022	  665.2	  543.6	 9466.0	...
2176023	  665.1	  543.5	 9465.0	...
2176024	  664.9	  543.6	 9465.0	...
2176025	  664.7	  543.7	 9465.0	...
2176026	  664.4	  543.9	 9470.0	...
2176027	  664.3	  544.1	 9474.0	...
2176028	  664.4	  544.3	 9480.0	...
2176029	  664.6	  544.4	 9481.0	...
2176030	  665.3	  544.8	 9479.0	...
2176031	  665.8	  545.1	 9477.0	...
2176032	  666.0	  545.3	 9476.0	...
2176033	  665.6	  544.6	 9482.0	...
2176034	  665.3	  543.9	 9487.0	...
2176035	  665.4	  543.5	 9491.0	...
2176036	  665.5	  543.6	 9490.0	...
2176037	  665.6	  543.7	 9490.0	...
2176038	  665.7	  543.7	 9489.0	...
2176039	  665.7	  543.7	 9492.0	...
2176040	  665.6	  543.7	 9494.0	...
2176041	  665.4	  543.8	 9495.0	...
2176042	  665.3	  543.8	 9495.0	...
2176043	  665.2	  543.9	 9495.0	...
2176044	  665.3	  543.9	 9497.0	...
2176045	  665.2	  543.9	 9497.0	...
2176046	  665.3	  544.1	 9494.0	...
2176047	  665.3	  544.3	 9490.0	...
2176048	  665.4	  544.1	 9487.0	...
2176049	  665.3	  543.8	 9488.0	...
2176050	  665.3	  543.5	 9491.0	...
2176051	  665.4	  543.5	 9498.0	...
2176052	  665.5	  543.1	 9504.0	...
2176053	  665.5	  542.8	 9505.0	...
2176054	  665.4	  542.5	 9502.0	...
2176055	  665.3	  543.0	 9500.0	...
2176056	  665.3	  543.6	 9501.0	...
2176057	  665.4	  544.0	 9503.0	...
2176058	  665.5	  543.6	 9506.0	...
2176059	  665.6	  543.2	 9505.0	...
2176060	  665.5	  543.0	 9502.0	...
2176061	  665.4	  543.0	 9502.0	...
2176062	  665.3	  543.1	 9505.0	...
2176063	  665.4	  543.0	 9505.0	...
2176064	  665.6	  542.8	 9502.0	...
2176065	  665.7	  542.6	 9498.0	...
2176066	  665.7	  542.5	 9496.0	...
2176067	  665.7	  542.3	 9494.0	...
2176068	  665.7	  542.4	 9493.0	...
2176069	  665.8	  542.5	 9492.0	...
2176070	  665.9	  542.7	 9492.0	...
2176071	  666.2	  542.8	 9493.0	...
2176072	  666.4	  542.8	 9496.0	...
2176073	  666.6	  542.0	 9499.0	...
2176074	  666.6	  541.2	 9501.0	...
2176075	  666.3	  540.6	 9502.0	...
2176076	  666.1	  540.8	 9502.0	...
2176077	  665.9	  541.0	 9502.0	...
2176078	  666.2	  541.1	 9501.0	...
2176079	  666.5	  541.3	 9501.0	...
2176080	  666.7	  541.3	 9504.0	...
2176081	  666.7	  541.5	 9506.0	...
2176082	  666.2	  541.6	 9501.0	...
2176083	  665.6	  541.2	 9494.0	...
2176084	  665.5	  540.6	 9497.0	...
2176085	  666.0	  540.5	 9505.0	...
2176086	  666.6	  541.0	 9513.0	...
2176087	  666.5	  541.5	 9512.0	...
2176088	  666.4	  541.5	 9509.0	...
2176089	  666.3	  541.6	 9506.0	...
2176090	  666.4	  541.7	 9505.0	...
2176091	  666.6	  541.8	 9508.0	...
2176092	  666.8	  541.4	 9508.0	...
2176093	  666.5	  541.0	 9509.0	...
2176094	  666.2	  540.8	 9508.0	...
2176095	  666.1	  540.8	 9509.0	...
2176096	  666.3	  540.9	 9509.0	...
2176097	  666.5	  540.9	 9509.0	...
2176098	  666.5	  541.0	 9513.0	...
2176099	  666.5	  541.0	 9517.0	...
2176100	  666.2	  541.0	 9522.0	...
2176101	  665.7	  540.9	 9523.0	...
2176102	  665.1	  540.8	 9524.0	...
2176103	  665.0	  540.9	 9525.0	...
2176104	  665.0	  541.1	 9525.0	...
2176105	  665.0	  541.2	 9527.0	...
2176106	  664.8	  541.1	 9528.0	...
2176107	  664.7	  541.0	 9528.0	...
2176108	  664.9	  540.9	 9527.0	...
2176109	  665.2	  540.9	 9526.0	...
2176110	  665.6	  540.8	 9526.0	...
2176111	  665.7	  540.8	 9524.0	...
2176112	  665.8	  540.8	 9522.0	...
2176113	  665.8	  540.7	 9522.0	...
2176114	  665.8	  540.9	 9525.0	...
2176115	  665.4	  541.1	 9531.0	...
2176116	  665.0	  541.0	 9535.0	...
2176117	  664.5	  540.8	 9535.0	...
2176118	  664.6	  541.0	 9534.0	...
2176119	  665.0	  541.5	 9532.0	...
2176120	  665.4	  541.9	 9538.0	...
2176121	  665.6	  541.7	 9545.0	...
2176122	  665.5	  541.7	 9552.0	...
2176123	  665.5	  541.9	 9554.0	...
2176124	  665.6	  542.2	 9555.0	...
2176125	  665.7	  542.2	 9556.0	...
2176126	  665.6	  542.3	 9552.0	...
2176127	  665.4	  542.3	 9547.0	...
2176128	  665.1	  542.3	 9543.0	...
2176129	  664.9	  542.4	 9543.0	...
2176130	  665.2	  542.4	 9543.0	...
2176131	  665.5	  542.4	 9543.0	...
2176132	  665.7	  542.0	 9543.0	...
2176133	  665.5	  541.6	 9543.0	...
2176134	  665.2	  541.2	 9543.0	...
2176135	  665.0	  541.1	 9544.0	...
2176136	  664.9	  541.4	 9544.0	...
2176137	  665.0	  541.7	 9544.0	...
2176138	  665.2	  541.9	 9544.0	...
2176139	  665.3	  542.0	 9547.0	...
2176140	  665.3	  541.9	 9551.0	...
2176141	  665.4	  541.8	 9557.0	...
2176142	  665.1	  541.8	 9561.0	...
2176143	  664.9	  541.8	 9561.0	...
2176144	  664.7	  541.9	 9557.0	...
2176145	  664.6	  542.1	 9552.0	...
2176146	  664.7	  542.4	 9551.0	...
2176147	  664.8	  542.7	 9550.0	...
2176148	  665.0	  542.9	 9548.0	...
2176149	  665.2	  542.8	 9547.0	...
2176150	  665.3	  542.7	 9546.0	...
2176151	  665.3	  542.6	 9546.0	...
2176152	  665.3	  542.6	 9546.0	...
2176153	  665.3	  542.7	 9544.0	...
2176154	  665.3	  542.7	 9542.0	...
2176155	  665.1	  542.5	 9540.0	...
2176156	  664.9	  542.3	 9538.0	...
2176157	  664.8	  542.2	 9535.0	...
2176158	  664.7	  542.4	 9536.0	...
2176159	  664.7	  542.1	 9539.0	...
2176160	  664.6	  541.7	 9541.0	...
2176161	  664.5	  541.2	 9541.0	...
2176162	  664.4	  541.2	 9541.0	...
2176163	  664.4	  541.2	 9542.0	...
2176164	  664.5	  541.2	 9541.0	...
2176165	  664.7	  541.3	 9539.0	...
2176166	  664.7	  541.2	 9536.0	...
2176167	  664.8	  541.2	 9536.0	...
2176168	  664.8	  541.1	 9536.0	...
2176169	  664.8	  540.9	 9537.0	...
2176170	  664.8	  540.8	 9537.0	...
2176171	  664.7	  540.9	 9537.0	...
2176172	  664.7	  541.0	 9536.0	...
2176173	  664.6	  541.2	 9540.0	...
2176174	  664.6	  541.4	 9545.0	...
2176175	  664.6	  541.5	 9549.0	...
2176176	  664.5	  541.6	 9547.0	...
2176177	  664.5	  541.6	 9545.0	...
2176178	  664.4	  541.6	 9545.0	...
2176179	  664.4	  541.7	 9548.0	...
2176180	  664.2	  541.7	 9551.0	...
2176181	  664.1	  541.7	 9553.0	...
2176182	  663.9	  541.6	 9550.0	...
2176183	  663.9	  541.6	 9547.0	...
2176184	  664.2	  541.6	 9547.0	...
2176185	  664.6	  541.5	 9548.0	...
2176186	  665.0	  541.3	 9548.0	...
2176187	  664.9	  541.2	 9547.0	...
2176188	  664.9	  541.2	 9549.0	...
2176189	  664.9	  541.1	 9555.0	...
2176190	  664.6	  541.1	 9562.0	...
2176191	  664.6	  541.2	 9560.0	...
2176192	  664.4	  541.2	 9553.0	...
2176193	  664.5	  541.4	 9546.0	...
2176194	  664.4	  541.7	 9546.0	...
2176195	  664.4	  541.9	 9546.0	...
2176196	  664.5	  541.8	 9549.0	...
2176197	  664.5	  541.5	 9553.0	...
2176198	  664.6	  541.2	 9558.0	...
2176199	  664.6	  540.9	 9560.0	...
2176200	  664.5	  540.8	 9561.0	...
2176201	  664.5	  540.8	 9558.0	...
2176202	  664.4	  540.8	 9553.0	...
2176203	  664.3	  540.8	 9548.0	...
2176204	  664.1	  540.8	 9546.0	...
2176205	  663.8	  540.8	 9545.0	...
2176206	  663.8	  540.8	 9546.0	...
2176207	  663.9	  540.8	 9546.0	...
2176208	  664.0	  541.0	 9549.0	...
2176209	  663.9	  541.1	 9552.0	...
2176210	  664.0	  541.2	 9555.0	...
2176211	  664.0	  541.1	 9555.0	...
2176212	  664.0	  541.2	 9555.0	...
2176213	  664.2	  541.4	 9555.0	...
2176214	  664.3	  541.4	 9555.0	...
2176215	  664.6	  541.2	 9556.0	...
2176216	  664.9	  540.6	 9554.0	...
2176217	  665.2	  540.0	 9552.0	...
2176218	  665.1	  539.6	 9555.0	...
2176219	  665.1	  539.6	 9559.0	...
2176220	  665.3	  539.8	 9563.0	...
2176221	  665.4	  540.0	 9560.0	...
2176222	  665.4	  540.3	 9556.0	...
2176223	  665.4	  540.3	 9552.0	...
2176224	  665.6	  540.3	 9549.0	...
2176225	  665.7	  540.2	 9550.0	...
2176226	  665.7	  540.2	 9553.0	...
2176227	  665.5	  540.1	 9555.0	...
2176228	  665.3	  540.0	 9553.0	...
2176229	  665.2	  539.8	 9550.0	...
2176230	  665.3	  539.7	 9548.0	...
2176231	  665.5	  539.6	 9548.0	...
2176232	  665.6	  539.6	 9548.0	...
2176233	  665.6	  539.7	 9548.0	...
2176234	  665.4	  539.7	 9551.0	...
2176235	  665.3	  539.6	 9554.0	...
2176236	  665.1	  539.6	 9551.0	...
2176237	  664.9	  539.5	 9545.0	...
2176238	  665.2	  539.6	 9540.0	...
2176239	  665.7	  539.6	 9542.0	...
2176240	  666.2	  539.6	 9549.0	...
2176241	  666.2	  539.5	 9555.0	...
2176242	  666.1	  539.6	 9558.0	...
2176243	  666.3	  539.7	 9555.0	...
2176244	  666.5	  539.8	 9553.0	...
2176245	  666.7	  539.8	 9553.0	...
2176246	  666.7	  539.9	 9554.0	...
2176247	  666.8	  539.9	 9557.0	...
2176248	  667.2	  539.9	 9561.0	...
2176249	  667.5	  539.4	 9561.0	...
2176250	  668.0	  538.9	 9557.0	...
MSG	2176251 0000 _ Number Off
2176251	  668.9	  538.2	 9554.0	...
2176252	  670.1	  538.1	 9554.0	...
2176253	  670.9	  538.0	 9556.0	...
2176254	  671.6	  537.6	 9556.0	...
2176255	  671.9	  537.3	 9556.0	...
2176256	  672.9	  537.0	 9556.0	...
2176257	  673.5	  537.0	 9557.0	...
2176258	  674.1	  537.0	 9558.0	...
2176259	  674.0	  537.0	 9558.0	...
2176260	  673.8	  536.9	 9556.0	...
2176261	  673.8	  536.8	 9555.0	...
2176262	  673.5	  536.4	 9559.0	...
2176263	  673.2	  536.0	 9564.0	...
2176264	  672.9	  535.7	 9564.0	...
2176265	  672.8	  535.8	 9559.0	...
2176266	  672.5	  535.9	 9555.0	...
2176267	  672.3	  535.7	 9555.0	...
2176268	  672.2	  535.3	 9557.0	...
2176269	  672.1	  534.9	 9560.0	...
2176270	  671.9	  534.7	 9563.0	...
2176271	  672.1	  534.7	 9565.0	...
2176272	  672.2	  534.6	 9565.0	...
2176273	  672.3	  534.5	 9560.0	...
2176274	  672.2	  534.5	 9554.0	...
2176275	  672.0	  534.3	 9554.0	...
2176276	  671.7	  533.9	 9559.0	...
2176277	  671.5	  533.7	 9563.0	...
2176278	  671.3	  533.6	 9563.0	...
2176279	  671.4	  533.7	 9563.0	...
2176280	  671.7	  533.6	 9563.0	...
2176281	  672.0	  533.7	 9562.0	...
2176282	  672.2	  533.9	 9557.0	...
2176283	  672.3	  534.1	 9554.0	...
2176284	  672.3	  534.0	 9555.0	...
2176285	  672.3	  534.0	 9559.0	...
2176286	  672.2	  533.9	 9565.0	...
2176287	  672.1	  533.5	 9567.0	...
2176288	  672.0	  533.0	 9563.0	...
2176289	  672.1	  532.8	 9558.0	...
2176290	  672.2	  533.1	 9553.0	...
2176291	  672.4	  533.4	 9553.0	...
2176292	  672.4	  533.5	 9554.0	...
2176293	  672.6	  533.3	 9557.0	...
2176294	  672.8	  533.0	 9559.0	...
2176295	  672.9	  533.0	 9558.0	...
2176296	  672.9	  533.1	 9556.0	...
2176297	  672.8	  533.1	 9554.0	...
2176298	  672.8	  533.1	 9557.0	...
2176299	  672.8	  533.0	 9561.0	...
2176300	  672.8	  533.0	 9565.0	...
2176301	  672.6	  533.1	 9564.0	...
2176302	  672.3	  533.1	 9561.0	...
2176303	  672.1	  533.0	 9558.0	...
2176304	  672.0	  532.9	 9553.0	...
2176305	  671.9	  532.8	 9551.0	...
2176306	  672.0	  532.7	 9547.0	...
2176307	  672.3	  532.6	 9546.0	...
2176308	  672.5	  532.5	 9555.0	...
2176309	  672.6	  532.7	 9565.0	...
2176310	  672.8	  533.0	 9573.0	...
2176311	  673.1	  533.3	 9570.0	...
2176312	  673.4	  533.1	 9566.0	...
2176313	  673.4	  533.0	 9563.0	...
2176314	  673.0	  532.6	 9560.0	...
2176315	  672.2	  532.4	 9556.0	...
2176316	  671.4	  532.2	 9552.0	...
2176317	  671.4	  532.4	 9554.0	...
2176318	  671.9	  532.6	 9559.0	...
2176319	  672.6	  532.8	 9565.0	...
2176320	  672.8	  532.7	 9565.0	...
2176321	  672.7	  532.6	 9565.0	...
2176322	  672.4	  532.6	 9564.0	...
2176323	  672.2	  532.7	 9561.0	...
2176324	  672.0	  532.4	 9559.0	...
2176325	  672.0	  532.0	 9556.0	...
2176326	  671.9	  531.7	 9551.0	...
2176327	  672.1	  531.7	 9547.0	...
2176328	  672.2	  531.7	 9547.0	...
2176329	  672.3	  531.7	 9548.0	...
2176330	  672.2	  531.7	 9549.0	...
2176331	  671.9	  531.6	 9552.0	...
2176332	  671.7	  532.0	 9557.0	...
2176333	  671.8	  532.4	 9562.0	...
2176334	  671.9	  532.8	 9560.0	...
2176335	  671.9	  532.7	 9559.0	...
2176336	  671.9	  532.7	 9557.0	...
2176337	  671.8	  532.7	 9553.0	...
2176338	  671.7	  532.6	 9548.0	...
2176339	  671.7	  532.7	 9550.0	...
2176340	  671.9	  532.9	 9556.0	...
2176341	  672.1	  533.2	 9560.0	...
2176342	  672.3	  533.4	 9554.0	...
2176343	  672.4	  533.5	 9548.0	...
2176344	  672.2	  533.5	 9545.0	...
2176345	  671.9	  533.5	 9544.0	...
2176346	  671.6	  533.4	 9545.0	...
2176347	  671.5	  533.1	 9548.0	...
2176348	  671.5	  533.0	 9552.0	...
2176349	  671.9	  532.9	 9554.0	...
2176350	  672.2	  532.9	 9553.0	...
2176351	  671.9	  532.7	 9552.0	...
2176352	  671.2	  532.5	 9552.0	...
2176353	  670.6	  532.4	 9553.0	...
2176354	  670.6	  532.4	 9553.0	...
2176355	  671.3	  532.6	 9552.0	...
2176356	  671.9	  532.8	 9551.0	...
2176357	  672.4	  533.0	 9549.0	...
2176358	  672.3	  533.0	 9548.0	...
2176359	  672.2	  533.0	 9543.0	...
2176360	  672.1	  533.1	 9538.0	...
2176361	  672.0	  533.1	 9537.0	...
2176362	  671.9	  533.1	 9539.0	...
2176363	  671.8	  533.1	 9540.0	...
2176364	  671.8	  533.1	 9541.0	...
2176365	  671.9	  533.2	 9543.0	...
2176366	  671.9	  533.3	 9545.0	...
2176367	  671.9	  533.3	 9545.0	...
2176368	  671.7	  533.3	 9546.0	...
2176369	  671.6	  533.1	 9549.0	...
2176370	  671.6	  532.9	 9552.0	...
2176371	  671.6	  532.7	 9555.0	...
2176372	  671.5	  532.7	 9555.0	...
2176373	  671.5	  532.8	 9555.0	...
2176374	  671.4	  532.8	 9555.0	...
2176375	  671.4	  532.7	 9555.0	...
2176376	  671.3	  532.6	 9553.0	...
2176377	  671.4	  532.5	 9551.0	...
2176378	  671.5	  532.4	 9547.0	...
2176379	  671.5	  532.4	 9544.0	...
2176380	  671.4	  532.3	 9543.0	...
2176381	  671.5	  532.3	 9549.0	...
2176382	  671.6	  532.1	 9554.0	...
2176383	  671.5	  532.0	 9554.0	...
2176384	  671.3	  532.1	 9545.0	...
2176385	  671.0	  532.2	 9536.0	...
2176386	  670.9	  532.1	 9537.0	...
2176387	  670.9	  531.8	 9542.0	...
2176388	  670.8	  531.6	 9546.0	...
2176389	  670.8	  531.5	 9545.0	...
2176390	  670.8	  531.6	 9548.0	...
2176391	  671.0	  531.7	 9552.0	...
2176392	  671.3	  531.9	 9557.0	...
2176393	  671.6	  532.0	 9557.0	...
2176394	  671.8	  531.9	 9557.0	...
2176395	  671.7	  531.8	 9556.0	...
2176396	  671.7	  531.8	 9555.0	...
2176397	  671.6	  531.9	 9555.0	...
2176398	  671.7	  532.1	 9551.0	...
2176399	  671.7	  532.2	 9548.0	...
2176400	  671.7	  532.2	 9544.0	...
2176401	  671.7	  532.2	 9542.0	...
2176402	  671.7	  532.1	 9541.0	...
2176403	  671.5	  531.9	 9539.0	...
2176404	  671.2	  531.8	 9537.0	...
2176405	  671.1	  531.8	 9537.0	...
2176406	  671.2	  532.0	 9538.0	...
2176407	  671.5	  532.4	 9540.0	...
2176408	  671.7	  532.7	 9541.0	...
2176409	  671.8	  532.5	 9541.0	...
2176410	  671.8	  532.1	 9541.0	...
2176411	  671.8	  531.6	 9541.0	...
2176412	  671.8	  531.6	 9541.0	...
2176413	  671.4	  531.2	 9541.0	...
2176414	  671.2	  530.8	 9541.0	...
2176415	  671.1	  530.4	 9540.0	...
2176416	  671.3	  530.4	 9537.0	...
2176417	  671.4	  530.6	 9534.0	...
2176418	  671.4	  530.8	 9532.0	...
2176419	  671.4	  530.9	 9533.0	...
2176420	  671.3	  530.8	 9534.0	...
2176421	  671.2	  530.6	 9535.0	...
2176422	  671.2	  530.4	 9537.0	...
2176423	  671.2	  530.4	 9539.0	...
2176424	  671.2	  530.4	 9539.0	...
2176425	  671.2	  530.4	 9539.0	...
2176426	  671.2	  530.6	 9538.0	...
2176427	  671.1	  530.7	 9537.0	...
2176428	  670.9	  530.7	 9536.0	...
2176429	  670.8	  530.7	 9536.0	...
2176430	  670.8	  530.7	 9539.0	...
2176431	  670.7	  530.9	 9540.0	...
2176432	  670.7	  530.4	 9542.0	...
2176433	  670.9	  530.0	 9546.0	...
2176434	  671.1	  529.6	 9552.0	...
2176435	  671.3	  529.9	 9558.0	...
2176436	  671.4	  530.3	 9555.0	...
2176437	  671.4	  530.6	 9554.0	...
2176438	  671.5	  530.5	 9552.0	...
2176439	  671.5	  530.5	 9548.0	...
2176440	  671.3	  530.5	 9543.0	...
2176441	  671.2	  530.6	 9540.0	...
2176442	  671.1	  530.6	 9543.0	...
2176443	  671.1	  530.8	 9544.0	...
2176444	  670.9	  530.9	 9544.0	...
2176445	  670.7	  530.8	 9542.0	...
2176446	  670.5	  530.5	 9543.0	...
2176447	  670.5	  530.6	 9543.0	...
2176448	  670.7	  531.2	 9545.0	...
2176449	  670.9	  531.7	 9548.0	...
2176450	  671.1	  531.7	 9550.0	...
2176451	  671.2	  531.5	 9550.0	...
2176452	  671.2	  531.3	 9551.0	...
2176453	  671.1	  531.4	 9552.0	...
2176454	  671.0	  531.7	 9552.0	...
2176455	  671.3	  531.8	 9551.0	...
2176456	  671.7	  531.8	 9550.0	...
2176457	  671.8	  531.7	 9553.0	...
2176458	  671.1	  532.0	 9555.0	...
2176459	  670.5	  532.2	 9560.0	...
2176460	  670.1	  532.1	 9562.0	...
2176461	  670.1	  531.7	 9560.0	...
2176462	  670.2	  531.4	 9556.0	...
2176463	  670.2	  531.3	 9553.0	...
2176464	  670.1	  530.9	 9554.0	...
MSG	2176465 0000 _ Number On
2176465	  670.1	  530.6	 9558.0	...
2176466	  670.3	  530.4	 9561.0	...
2176467	  670.4	  530.5	 9565.0	...
2176468	  670.5	  530.7	 9567.0	...
2176469	  670.4	  530.9	 9567.0	...
2176470	  670.2	  530.5	 9564.0	...
2176471	  670.0	  529.9	 9561.0	...
2176472	  670.0	  529.6	 9559.0	...
2176473	  670.0	  530.1	 9556.0	...
2176474	  670.0	  530.6	 9554.0	...
2176475	  670.0	  530.6	 9552.0	...
2176476	  669.9	  530.2	 9551.0	...
2176477	  670.0	  529.7	 9550.0	...
2176478	  670.0	  529.5	 9550.0	...
2176479	  670.0	  529.3	 9549.0	...
2176480	  670.0	  529.6	 9547.0	...
2176481	  669.9	  529.9	 9545.0	...
2176482	  669.7	  530.2	 9545.0	...
2176483	  669.7	  530.2	 9548.0	...
2176484	  669.5	  530.1	 9551.0	...
2176485	  669.4	  530.0	 9551.0	...
2176486	  669.3	  530.0	 9549.0	...
2176487	  669.3	  530.2	 9547.0	...
2176488	  669.1	  530.5	 9546.0	...
2176489	  668.9	  530.8	 9547.0	...
2176490	  668.8	  530.9	 9548.0	...
2176491	  669.0	  531.0	 9550.0	...
2176492	  669.2	  530.9	 9550.0	...
2176493	  669.4	  530.7	 9551.0	...
2176494	  669.4	  530.5	 9552.0	...
2176495	  669.4	  530.4	 9552.0	...
2176496	  669.5	  530.4	 9552.0	...
2176497	  669.6	  530.4	 9552.0	...
2176498	  669.3	  530.3	 9552.0	...
2176499	  668.9	  530.7	 9549.0	...
2176500	  668.8	  531.0	 9546.0	...
2176501	  669.1	  531.2	 9547.0	...
2176502	  669.2	  531.0	 9551.0	...
2176503	  668.9	  530.7	 9551.0	...
2176504	  668.9	  530.4	 9547.0	...
2176505	  669.3	  530.2	 9551.0	...
2176506	  669.7	  529.9	 9560.0	...
2176507	  669.6	  530.0	 9565.0	...
2176508	  669.5	  530.3	 9561.0	...
2176509	  669.4	  530.5	 9557.0	...
2176510	  669.3	  530.4	 9554.0	...
2176511	  669.3	  530.4	 9553.0	...
2176512	  669.2	  530.3	 9552.0	...
2176513	  669.3	  530.1	 9555.0	...
2176514	  669.3	  529.9	 9556.0	...
2176515	  669.3	  530.0	 9557.0	...
2176516	  669.4	  530.3	 9558.0	...
2176517	  669.4	  530.5	 9559.0	...
2176518	  669.3	  530.5	 9558.0	...
2176519	  669.4	  530.2	 9557.0	...
2176520	  669.4	  529.9	 9556.0	...
2176521	  669.3	  529.6	 9556.0	...
2176522	  669.1	  529.5	 9556.0	...
2176523	  669.0	  529.5	 9556.0	...
2176524	  669.0	  529.6	 9557.0	...
2176525	  669.0	  529.6	 9553.0	...
2176526	  669.1	  529.7	 9549.0	...
2176527	  669.1	  529.6	 9548.0	...
2176528	  669.2	  529.5	 9551.0	...
2176529	  669.3	  529.4	 9557.0	...
2176530	  669.2	  529.5	 9558.0	...
2176531	  669.1	  529.5	 9560.0	...
2176532	  669.0	  529.5	 9560.0	...
2176533	  669.1	  529.4	 9561.0	...
2176534	  669.2	  529.3	 9561.0	...
2176535	  669.1	  529.2	 9561.0	...
2176536	  669.0	  529.2	 9561.0	...
2176537	  668.9	  529.2	 9562.0	...
2176538	  668.9	  529.1	 9565.0	...
2176539	  669.0	  528.9	 9567.0	...
2176540	  669.1	  528.7	 9567.0	...
2176541	  669.1	  528.7	 9566.0	...
2176542	  669.1	  528.6	 9565.0	...
2176543	  669.1	  528.5	 9561.0	...
2176544	  669.1	  528.4	 9557.0	...
2176545	  669.1	  528.3	 9552.0	...
2176546	  669.0	  528.1	 9552.0	...
2176547	  669.0	  528.1	 9553.0	...
2176548	  669.1	  528.0	 9554.0	...
2176549	  669.4	  528.0	 9554.0	...
2176550	  669.6	  528.2	 9555.0	...
2176551	  669.7	  528.5	 9555.0	...
2176552	  669.6	  528.5	 9558.0	...
2176553	  669.5	  528.1	 9560.0	...
2176554	  669.5	  527.9	 9562.0	...
2176555	  669.5	  528.0	 9561.0	...
2176556	  669.5	  528.4	 9560.0	...
2176557	  669.6	  528.7	 9559.0	...
2176558	  669.7	  529.0	 9560.0	...
2176559	  669.5	  528.9	 9562.0	...
2176560	  669.3	  528.9	 9564.0	...
2176561	  669.1	  528.9	 9566.0	...
2176562	  669.1	  528.7	 9568.0	...
2176563	  669.1	  528.4	 9570.0	...
2176564	  669.1	  528.0	 9569.0	...
2176565	  669.0	  527.9	 9569.0	...
2176566	  669.0	  527.7	 9569.0	...
2176567	  669.1	  527.8	 9569.0	...
2176568	  669.3	  528.1	 9569.0	...
2176569	  669.5	  528.4	 9568.0	...
2176570	  669.5	  528.3	 9567.0	...
2176571	  669.6	  528.3	 9564.0	...
2176572	  669.7	  528.4	 9562.0	...
2176573	  669.7	  528.5	 9561.0	...
2176574	  669.5	  528.7	 9561.0	...
2176575	  669.8	  528.8	 9561.0	...
2176576	  670.1	  528.9	 9561.0	...
2176577	  670.6	  529.0	 9561.0	...
2176578	  670.7	  529.0	 9563.0	...
2176579	  670.5	  529.1	 9566.0	...
2176580	  670.3	  529.2	 9568.0	...
2176581	  670.0	  529.2	 9567.0	...
2176582	  670.0	  529.4	 9566.0	...
2176583	  669.9	  529.5	 9565.0	...
2176584	  669.8	  529.5	 9566.0	...
2176585	  669.8	  529.2	 9567.0	...
2176586	  669.9	  528.8	 9569.0	...
2176587	  670.2	  528.5	 9569.0	...
2176588	  670.3	  529.1	 9561.0	...
2176589	  670.3	  529.7	 9553.0	...
2176590	  670.1	  529.9	 9551.0	...
2176591	  670.0	  529.5	 9558.0	...
2176592	  669.9	  529.1	 9564.0	...
2176593	  669.7	  528.7	 9563.0	...
2176594	  669.6	  528.3	 9561.0	...
2176595	  669.5	  528.2	 9560.0	...
2176596	  669.7	  528.4	 9562.0	...
2176597	  669.9	  528.6	 9565.0	...
2176598	  670.1	  528.6	 9562.0	...
2176599	  670.0	  528.5	 9557.0	...
2176600	  669.8	  528.0	 9552.0	...
2176601	  669.6	  527.6	 9551.0	...
2176602	  669.5	  527.8	 9550.0	...
2176603	  669.6	  528.2	 9553.0	...
2176604	  669.7	  528.6	 9556.0	...
2176605	  669.9	  528.6	 9558.0	...
2176606	  670.2	  528.5	 9557.0	...
2176607	  670.5	  528.3	 9557.0	...
2176608	  670.7	  528.0	 9555.0	...
2176609	  670.6	  527.6	 9554.0	...
2176610	  670.6	  527.6	 9552.0	...
2176611	  670.6	  527.8	 9551.0	...
2176612	  670.5	  528.0	 9552.0	...
2176613	  670.3	  528.0	 9552.0	...
2176614	  670.1	  528.0	 9552.0	...
2176615	  670.0	  527.6	 9552.0	...
2176616	  670.2	  527.2	 9551.0	...
2176617	  670.5	  527.2	 9554.0	...
2176618	  670.8	  527.5	 9556.0	...
2176619	  670.8	  527.7	 9558.0	...
2176620	  670.2	  527.6	 9557.0	...
2176621	  669.7	  527.4	 9556.0	...
2176622	  669.9	  527.3	 9556.0	...
2176623	  670.5	  527.5	 9556.0	...
2176624	  671.0	  527.8	 9556.0	...
2176625	  670.8	  527.9	 9558.0	...
2176626	  670.6	  527.7	 9560.0	...
2176627	  670.4	  527.6	 9559.0	...
2176628	  670.0	  527.6	 9555.0	...
2176629	  669.8	  527.6	 9555.0	...
2176630	  669.9	  527.6	 9559.0	...
2176631	  669.9	  527.7	 9562.0	...
2176632	  669.9	  527.8	 9562.0	...
2176633	  670.0	  527.9	 9563.0	...
2176634	  670.2	  527.6	 9563.0	...
2176635	  670.5	  527.3	 9564.0	...
2176636	  670.5	  527.0	 9564.0	...
2176637	  670.5	  527.0	 9565.0	...
2176638	  670.6	  527.1	 9565.0	...
2176639	  670.6	  527.2	 9566.0	...
2176640	  670.6	  527.2	 9565.0	...
2176641	  670.4	  527.3	 9563.0	...
2176642	  670.2	  527.2	 9561.0	...
2176643	  669.9	  527.2	 9562.0	...
2176644	  669.8	  527.1	 9567.0	...
2176645	  669.9	  527.3	 9574.0	...
2176646	  670.0	  527.3	 9578.0	...
2176647	  670.2	  527.2	 9579.0	...
2176648	  670.3	  527.1	 9581.0	...
2176649	  670.5	  527.1	 9584.0	...
2176650	  670.8	  527.2	 9586.0	...
2176651	  670.7	  527.3	 9584.0	...
2176652	  670.6	  527.2	 9583.0	...
2176653	  670.5	  527.1	 9583.0	...
2176654	  670.4	  527.0	 9584.0	...
2176655	  670.2	  527.0	 9585.0	...
2176656	  669.9	  527.1	 9586.0	...
2176657	  669.8	  527.2	 9587.0	...
2176658	  669.8	  527.2	 9587.0	...
2176659	  669.8	  527.2	 9585.0	...
2176660	  669.8	  527.1	 9583.0	...
2176661	  669.8	  527.0	 9580.0	...
2176662	  669.8	  527.0	 9579.0	...
2176663	  669.8	  526.9	 9578.0	...
2176664	  669.8	  526.8	 9578.0	...
2176665	  669.8	  527.1	 9579.0	...
2176666	  669.8	  527.5	 9575.0	...
2176667	  669.8	  527.8	 9572.0	...
2176668	  669.8	  527.5	 9574.0	...
2176669	  669.6	  527.3	 9581.0	...
2176670	  669.5	  527.2	 9586.0	...
2176671	  669.6	  527.0	 9587.0	...
2176672	  669.7	  526.8	 9588.0	...
2176673	  669.9	  526.6	 9589.0	...
2176674	  670.0	  526.6	 9592.0	...
2176675	  670.1	  526.6	 9593.0	...
2176676	  670.2	  526.6	 9586.0	...
2176677	  670.1	  526.6	 9578.0	...
2176678	  670.0	  526.7	 9578.0	...
2176679	  669.8	  526.9	 9586.0	...
2176680	  669.5	  527.1	 9585.0	...
2176681	  669.4	  527.4	 9576.0	...
2176682	  669.4	  527.4	 9570.0	...
2176683	  669.5	  527.3	 9580.0	...
2176684	  669.6	  527.1	 9590.0	...
2176685	  669.7	  526.9	 9598.0	...
2176686	  669.7	  526.9	 9597.0	...
2176687	  669.7	  527.1	 9597.0	...
2176688	  669.9	  527.2	 9597.0	...
2176689	  670.1	  527.4	 9596.0	...
2176690	  670.3	  527.6	 9594.0	...
2176691	  670.4	  527.8	 9593.0	...
2176692	  670.4	  528.0	 9593.0	...
2176693	  670.4	  527.9	 9588.0	...
2176694	  670.4	  527.6	 9583.0	...
2176695	  670.4	  527.3	 9578.0	...
2176696	  670.4	  527.3	 9577.0	...
2176697	  670.5	  527.2	 9578.0	...
2176698	  670.6	  527.2	 9579.0	...
2176699	  670.7	  527.5	 9580.0	...
2176700	  670.7	  527.7	 9580.0	...
2176701	  670.7	  527.8	 9579.0	...
2176702	  670.8	  527.5	 9581.0	...
2176703	  670.9	  527.2	 9583.0	...
2176704	  670.6	  527.1	 9581.0	...
2176705	  670.2	  527.1	 9579.0	...
2176706	  670.1	  527.1	 9580.0	...
2176707	  670.3	  527.2	 9584.0	...
2176708	  670.6	  527.4	 9587.0	...
2176709	  670.6	  527.4	 9586.0	...
2176710	  670.6	  527.4	 9586.0	...
2176711	  670.6	  527.2	 9586.0	...
2176712	  670.6	  527.1	 9585.0	...
2176713	  670.5	  527.2	 9581.0	...
2176714	  670.6	  527.4	 9578.0	...
2176715	  670.6	  527.5	 9582.0	...
2176716	  670.7	  527.5	 9587.0	...
2176717	  670.7	  527.6	 9592.0	...
2176718	  670.8	  527.6	 9592.0	...
2176719	  670.8	  527.6	 9592.0	...
2176720	  670.6	  527.7	 9587.0	...
2176721	  670.3	  527.8	 9582.0	...
2176722	  670.2	  527.9	 9579.0	...
2176723	  670.3	  527.8	 9581.0	...
2176724	  670.4	  527.8	 9584.0	...
2176725	  670.4	  527.7	 9587.0	...
2176726	  670.4	  527.5	 9589.0	...
2176727	  670.4	  527.3	 9590.0	...
2176728	  670.5	  527.3	 9587.0	...
2176729	  670.5	  527.6	 9583.0	...
2176730	  670.5	  527.7	 9580.0	...
2176731	  670.7	  527.8	 9583.0	...
2176732	  670.8	  527.5	 9587.0	...
2176733	  670.9	  527.9	 9587.0	...
2176734	  670.9	  528.3	 9585.0	...
2176735	  670.9	  528.5	 9583.0	...
2176736	  671.0	  528.3	 9584.0	...
2176737	  671.0	  527.9	 9586.0	...
2176738	  671.0	  527.7	 9587.0	...
2176739	  671.1	  527.4	 9591.0	...
2176740	  671.2	  527.4	 9596.0	...
2176741	  671.3	  527.5	 9598.0	...
2176742	  671.1	  527.7	 9593.0	...
2176743	  670.8	  527.9	 9587.0	...
2176744	  670.6	  528.1	 9583.0	...
2176745	  670.8	  528.3	 9584.0	...
2176746	  671.0	  528.2	 9586.0	...
2176747	  670.8	  528.1	 9589.0	...
2176748	  670.7	  528.0	 9592.0	...
2176749	  671.0	  528.0	 9592.0	...
2176750	  671.5	  527.9	 9593.0	...
2176751	  671.9	  527.8	 9593.0	...
2176752	  671.7	  527.8	 9593.0	...
2176753	  671.6	  527.9	 9592.0	...
2176754	  671.6	  528.2	 9590.0	...
2176755	  671.8	  528.5	 9586.0	...
2176756	  671.8	  528.6	 9582.0	...
2176757	  671.3	  528.3	 9579.0	...
2176758	  670.8	  527.9	 9578.0	...
2176759	  670.3	  527.6	 9577.0	...
2176760	  670.5	  527.8	 9576.0	...
2176761	  670.5	  528.1	 9575.0	...
2176762	  670.3	  528.4	 9572.0	...
2176763	  670.1	  528.6	 9568.0	...
2176764	  670.1	  528.9	 9563.0	...
2176765	  670.4	  528.9	 9563.0	...
2176766	  670.7	  529.1	 9565.0	...
MSG	2176767 0000 _ Number Off
2176767	  670.8	  529.2	 9568.0	...
2176768	  670.9	  529.2	 9569.0	...
2176769	  670.9	  529.0	 9568.0	...
2176770	  670.9	  529.3	 9568.0	...
2176771	  670.9	  529.7	 9568.0	...
2176772	  670.9	  530.0	 9569.0	...
2176773	  670.9	  530.0	 9566.0	...
2176774	  671.0	  529.9	 9564.0	...
2176775	  671.0	  529.6	 9566.0	...
2176776	  671.0	  529.2	 9571.0	...
2176777	  671.1	  528.9	 9576.0	...
2176778	  671.2	  528.9	 9578.0	...
2176779	  671.3	  528.9	 9580.0	...
2176780	  671.4	  529.0	 9581.0	...
2176781	  671.5	  529.0	 9579.0	...
2176782	  671.4	  529.0	 9578.0	...
2176783	  671.5	  528.9	 9577.0	...
2176784	  671.6	  528.9	 9577.0	...
2176785	  671.6	  528.9	 9575.0	...
2176786	  671.6	  529.1	 9572.0	...
2176787	  671.5	  529.2	 9569.0	...
2176788	  671.4	  529.4	 9568.0	...
2176789	  671.4	  529.5	 9567.0	...
2176790	  671.5	  529.4	 9571.0	...
2176791	  671.6	  529.2	 9575.0	...
2176792	  671.6	  528.9	 9580.0	...
2176793	  671.5	  528.9	 9580.0	...
2176794	  671.4	  528.9	 9580.0	...
2176795	  671.4	  528.8	 9578.0	...
2176796	  671.6	  528.8	 9577.0	...
2176797	  671.8	  528.8	 9578.0	...
2176798	  671.8	  528.4	 9581.0	...
2176799	  671.8	  528.0	 9584.0	...
2176800	  671.7	  527.6	 9586.0	...
2176801	  671.6	  527.6	 9586.0	...
2176802	  671.4	  527.5	 9587.0	...
2176803	  671.4	  527.4	 9588.0	...
2176804	  671.5	  527.8	 9584.0	...
2176805	  671.9	  528.3	 9579.0	...
2176806	  672.3	  528.8	 9576.0	...
2176807	  672.9	  528.7	 9578.0	...
2176808	  673.2	  528.8	 9580.0	...
2176809	  673.4	  528.8	 9578.0	...
2176810	  673.4	  528.8	 9576.0	...
2176811	  673.3	  528.8	 9575.0	...
2176812	  673.2	  528.7	 9575.0	...
2176813	  673.3	  528.7	 9578.0	...
2176814	  673.5	  528.7	 9581.0	...
2176815	  673.8	  528.8	 9585.0	...
2176816	  674.0	  528.6	 9586.0	...
2176817	  674.2	  528.4	 9587.0	...
2176818	  674.3	  528.3	 9587.0	...
2176819	  674.4	  528.4	 9583.0	...
2176820	  674.3	  528.5	 9578.0	...
2176821	  674.3	  528.4	 9574.0	...
2176822	  674.2	  528.5	 9576.0	...
2176823	  674.2	  528.6	 9579.0	...
2176824	  674.2	  528.6	 9583.0	...
2176825	  674.1	  528.3	 9587.0	...
2176826	  674.0	  528.0	 9587.0	...
2176827	  673.9	  528.2	 9584.0	...
2176828	  674.3	  528.5	 9583.0	...
2176829	  674.6	  529.1	 9584.0	...
2176830	  675.0	  529.2	 9578.0	...
2176831	  674.9	  529.2	 9571.0	...
2176832	  674.9	  528.9	 9569.0	...
2176833	  674.7	  528.7	 9574.0	...
2176834	  674.7	  528.7	 9573.0	...
2176835	  674.7	  528.7	 9566.0	...
2176836	  674.8	  528.6	 9563.0	...
2176837	  674.8	  528.5	 9570.0	...
2176838	  674.9	  528.4	 9576.0	...
2176839	  675.1	  528.3	 9576.0	...
2176840	  675.3	  528.4	 9575.0	...
2176841	  675.5	  528.5	 9576.0	...
2176842	  675.7	  528.7	 9577.0	...
2176843	  675.8	  528.8	 9577.0	...
2176844	  675.9	  528.9	 9577.0	...
2176845	  675.9	  529.0	 9577.0	...
2176846	  675.8	  529.1	 9579.0	...
2176847	  675.5	  529.4	 9582.0	...
2176848	  675.2	  529.6	 9586.0	...
2176849	  675.4	  529.6	 9587.0	...
2176850	  675.9	  529.4	 9582.0	...
2176851	  676.4	  529.0	 9575.0	...
2176852	  676.3	  528.8	 9572.0	...
2176853	  676.3	  528.6	 9576.0	...
2176854	  676.2	  528.6	 9574.0	...
2176855	  676.2	  528.7	 9569.0	...
2176856	  676.3	  528.8	 9568.0	...
2176857	  676.4	  529.0	 9571.0	...
2176858	  676.5	  529.5	 9572.0	...
2176859	  676.5	  530.0	 9570.0	...
2176860	  676.4	  529.7	 9569.0	...
2176861	  676.2	  529.1	 9570.0	...
2176862	  675.9	  528.6	 9572.0	...
2176863	  675.8	  529.0	 9573.0	...
2176864	  675.7	  529.4	 9574.0	...
2176865	  675.7	  529.7	 9573.0	...
2176866	  675.7	  529.8	 9573.0	...
2176867	  675.6	  529.9	 9572.0	...
2176868	  675.5	  529.9	 9572.0	...
2176869	  675.3	  529.7	 9573.0	...
2176870	  675.1	  529.6	 9576.0	...
2176871	  675.6	  529.6	 9580.0	...
2176872	  676.1	  529.6	 9584.0	...
2176873	  676.4	  529.6	 9580.0	...
2176874	  676.0	  529.6	 9574.0	...
2176875	  675.7	  529.5	 9568.0	...
2176876	  675.7	  529.3	 9571.0	...
2176877	  675.8	  529.3	 9573.0	...
2176878	  675.9	  529.5	 9576.0	...
2176879	  676.0	  529.8	 9576.0	...
2176880	  676.1	  529.8	 9573.0	...
2176881	  676.3	  529.5	 9570.0	...
2176882	  676.4	  529.2	 9569.0	...
2176883	  676.5	  529.2	 9571.0	...
2176884	  676.5	  529.3	 9573.0	...
2176885	  676.6	  529.7	 9574.0	...
2176886	  676.3	  530.2	 9575.0	...
2176887	  675.9	  530.5	 9575.0	...
2176888	  675.6	  530.5	 9575.0	...
2176889	  675.7	  530.4	 9575.0	...
2176890	  676.1	  530.3	 9578.0	...
2176891	  676.5	  530.2	 9584.0	...
2176892	  677.0	  530.0	 9590.0	...
2176893	  677.0	  530.0	 9590.0	...
2176894	  677.0	  530.1	 9588.0	...
2176895	  676.9	  529.9	 9585.0	...
2176896	  676.8	  529.7	 9581.0	...
2176897	  676.6	  529.4	 9577.0	...
2176898	  676.7	  529.4	 9574.0	...
2176899	  676.9	  529.6	 9575.0	...
2176900	  676.9	  529.9	 9576.0	...
2176901	  676.7	  530.2	 9581.0	...
2176902	  676.8	  530.2	 9587.0	...
2176903	  677.2	  530.2	 9593.0	...
2176904	  677.6	  529.9	 9594.0	...
2176905	  677.6	  529.4	 9596.0	...
2176906	  677.6	  528.8	 9593.0	...
2176907	  677.6	  528.5	 9589.0	...
2176908	  677.3	  528.4	 9585.0	...
2176909	  677.0	  528.5	 9583.0	...
2176910	  676.7	  529.1	 9582.0	...
2176911	  676.9	  529.7	 9581.0	...
2176912	  677.2	  530.1	 9582.0	...
2176913	  677.4	  530.2	 9587.0	...
2176914	  677.5	  530.3	 9592.0	...
2176915	  677.5	  530.5	 9596.0	...
2176916	  677.5	  530.6	 9597.0	...
2176917	  677.3	  530.3	 9597.0	...
2176918	  677.1	  530.0	 9597.0	...
2176919	  676.9	  529.8	 9597.0	...
2176920	  677.1	  530.0	 9598.0	...
2176921	  677.3	  530.1	 9599.0	...
2176922	  677.5	  530.2	 9599.0	...
2176923	  677.3	  530.4	 9599.0	...
2176924	  677.2	  530.4	 9594.0	...
2176925	  677.0	  530.4	 9590.0	...
2176926	  677.3	  530.2	 9585.0	...
2176927	  677.6	  530.1	 9584.0	...
2176928	  677.4	  530.1	 9583.0	...
2176929	  676.9	  530.2	 9582.0	...
2176930	  676.3	  530.4	 9581.0	...
2176931	  676.3	  530.5	 9583.0	...
2176932	  676.6	  530.5	 9587.0	...
2176933	  676.9	  530.2	 9592.0	...
2176934	  677.1	  530.0	 9595.0	...
2176935	  677.1	  530.2	 9595.0	...
2176936	  677.2	  530.5	 9594.0	...
2176937	  677.2	  530.7	 9594.0	...
2176938	  677.2	  530.6	 9595.0	...
2176939	  677.2	  530.4	 9596.0	...
2176940	  677.1	  530.3	 9594.0	...
2176941	  677.0	  530.3	 9591.0	...
2176942	  677.1	  530.3	 9589.0	...
2176943	  677.2	  530.3	 9592.0	...
2176944	  677.3	  530.2	 9594.0	...
2176945	  677.2	  530.0	 9593.0	...
2176946	  677.1	  529.8	 9591.0	...
2176947	  677.0	  529.7	 9591.0	...
2176948	  677.1	  529.9	 9593.0	...
2176949	  677.1	  530.4	 9594.0	...
2176950	  677.1	  530.8	 9594.0	...
2176951	  677.0	  530.8	 9593.0	...
2176952	  676.9	  530.6	 9593.0	...
2176953	  676.9	  530.4	 9594.0	...
2176954	  677.0	  530.4	 9595.0	...
2176955	  677.0	  530.4	 9596.0	...
2176956	  677.0	  530.4	 9596.0	...
2176957	  677.0	  530.6	 9594.0	...
2176958	  677.0	  530.9	 9592.0	...
2176959	  677.0	  531.0	 9590.0	...
2176960	  677.1	  531.0	 9589.0	...
2176961	  677.1	  530.8	 9589.0	...
2176962	  677.2	  530.6	 9590.0	...
2176963	  677.3	  530.4	 9597.0	...
2176964	  677.0	  530.3	 9603.0	...
2176965	  676.7	  530.5	 9608.0	...
2176966	  676.4	  530.8	 9608.0	...
2176967	  676.4	  531.1	 9607.0	...
2176968	  676.5	  531.2	 9606.0	...
2176969	  676.6	  531.4	 9603.0	...
2176970	  676.8	  531.6	 9601.0	...
2176971	  676.9	  531.7	 9599.0	...
2176972	  676.9	  531.7	 9600.0	...
2176973	  676.9	  531.7	 9600.0	...
2176974	  677.0	  531.9	 9600.0	...
2176975	  677.1	  532.0	 9601.0	...
2176976	  677.2	  532.0	 9601.0	...
2176977	  677.2	  531.6	 9597.0	...
2176978	  677.2	  531.2	 9594.0	...
2176979	  677.2	  530.9	 9592.0	...
MSG	2176980 0000 _ Number On
2176980	  677.4	  530.9	 9595.0	...
2176981	  677.6	  531.0	 9597.0	...
2176982	  677.7	  531.1	 9598.0	...
2176983	  677.5	  531.2	 9600.0	...
2176984	  677.2	  531.1	 9602.0	...
2176985	  676.9	  531.1	 9597.0	...
2176986	  676.8	  531.2	 9591.0	...
2176987	  676.8	  531.3	 9584.0	...
2176988	  676.9	  531.3	 9583.0	...
2176989	  677.0	  531.3	 9585.0	...
2176990	  677.1	  531.3	 9588.0	...
2176991	  677.1	  531.2	 9591.0	...
2176992	  677.0	  531.2	 9593.0	...
2176993	  677.0	  531.3	 9594.0	...
2176994	  677.2	  531.4	 9600.0	...
2176995	  677.3	  531.4	 9603.0	...
2176996	  677.4	  531.4	 9606.0	...
2176997	  677.4	  531.3	 9606.0	...
2176998	  677.4	  531.2	 9606.0	...
2176999	  677.4	  531.4	 9607.0	...
2177000	  677.5	  531.7	 9608.0	...
2177001	  677.5	  532.1	 9608.0	...
2177002	  677.6	  532.1	 9610.0	...
2177003	  677.7	  532.1	 9612.0	...
2177004	  677.6	  531.7	 9609.0	...
2177005	  677.4	  531.5	 9604.0	...
2177006	  677.3	  531.5	 9599.0	...
2177007	  677.4	  531.7	 9597.0	...
2177008	  677.5	  531.8	 9597.0	...
2177009	  677.4	  531.7	 9597.0	...
2177010	  677.5	  531.7	 9599.0	...
2177011	  677.6	  531.7	 9601.0	...
2177012	  677.7	  531.8	 9603.0	...
2177013	  677.7	  532.0	 9601.0	...
2177014	  677.6	  532.0	 9599.0	...
2177015	  677.6	  531.7	 9598.0	...
2177016	  677.7	  531.2	 9599.0	...
2177017	  677.7	  531.1	 9602.0	...
2177018	  677.7	  531.4	 9603.0	...
2177019	  677.6	  531.6	 9605.0	...
2177020	  677.7	  531.6	 9606.0	...
2177021	  677.9	  531.7	 9602.0	...
2177022	  678.1	  531.9	 9597.0	...
2177023	  678.1	  532.1	 9588.0	...
2177024	  678.0	  532.1	 9585.0	...
2177025	  677.9	  532.0	 9587.0	...
2177026	  677.7	  532.1	 9592.0	...
2177027	  677.7	  532.1	 9596.0	...
2177028	  677.7	  532.0	 9599.0	...
2177029	  677.7	  531.9	 9601.0	...
2177030	  677.9	  532.0	 9604.0	...
2177031	  678.1	  532.1	 9604.0	...
2177032	  678.3	  532.4	 9604.0	...
2177033	  678.2	  532.7	 9600.0	...
2177034	  678.1	  532.9	 9595.0	...
2177035	  677.9	  533.1	 9589.0	...
2177036	  678.1	  533.0	 9588.0	...
2177037	  678.3	  532.9	 9587.0	...
2177038	  678.2	  532.5	 9590.0	...
2177039	  677.9	  532.1	 9594.0	...
2177040	  677.7	  532.0	 9595.0	...
2177041	  677.7	  532.5	 9591.0	...
2177042	  677.7	  533.1	 9589.0	...
2177043	  677.7	  533.5	 9593.0	...
2177044	  677.9	  533.5	 9597.0	...
2177045	  678.0	  533.6	 9596.0	...
2177046	  677.8	  533.7	 9593.0	...
2177047	  677.6	  533.9	 9590.0	...
2177048	  677.5	  534.0	 9592.0	...
2177049	  677.6	  534.0	 9594.0	...
2177050	  677.8	  534.0	 9596.0	...
2177051	  677.8	  533.8	 9595.0	...
2177052	  678.0	  533.7	 9595.0	...
2177053	  678.2	  533.6	 9594.0	...
2177054	  678.4	  533.7	 9593.0	...
2177055	  678.5	  533.8	 9591.0	...
2177056	  678.6	  533.8	 9590.0	...
2177057	  678.7	  534.1	 9590.0	...
2177058	  678.5	  534.4	 9590.0	...
2177059	  678.5	  534.1	 9590.0	...
2177060	  678.6	  533.5	 9589.0	...
2177061	  678.6	  533.0	 9586.0	...
2177062	  678.4	  533.2	 9582.0	...
2177063	  678.3	  533.4	 9579.0	...
2177064	  678.3	  533.6	 9577.0	...
2177065	  678.4	  533.7	 9579.0	...
2177066	  678.4	  533.7	 9581.0	...
2177067	  678.3	  533.8	 9584.0	...
2177068	  678.2	  533.8	 9589.0	...
2177069	  678.3	  533.7	 9595.0	...
2177070	  678.6	  533.9	 9600.0	...
2177071	  678.9	  534.1	 9604.0	...
2177072	  679.0	  534.2	 9606.0	...
2177073	  679.0	  534.0	 9607.0	...
2177074	  679.1	  534.2	 9608.0	...
2177075	  679.1	  534.5	 9609.0	...
2177076	  679.1	  534.4	 9611.0	...
2177077	  678.8	  533.9	 9612.0	...
2177078	  678.5	  533.4	 9613.0	...
2177079	  678.2	  533.4	 9606.0	...
2177080	  678.2	  533.7	 9600.0	...
2177081	  678.2	  534.0	 9594.0	...
2177082	  678.2	  534.1	 9591.0	...
2177083	  678.2	  534.1	 9588.0	...
2177084	  678.5	  534.0	 9592.0	...
2177085	  678.7	  534.1	 9600.0	...
2177086	  678.6	  534.4	 9598.0	...
2177087	  678.4	  534.8	 9590.0	...
2177088	  678.0	  535.0	 9583.0	...
2177089	  678.0	  534.9	 9586.0	...
2177090	  678.3	  534.7	 9589.0	...
2177091	  678.7	  534.5	 9589.0	...
2177092	  679.0	  534.5	 9588.0	...
2177093	  679.0	  534.5	 9586.0	...
2177094	  678.7	  534.7	 9583.0	...
2177095	  678.4	  534.8	 9581.0	...
2177096	  678.0	  534.9	 9583.0	...
2177097	  677.9	  534.8	 9585.0	...
2177098	  678.1	  534.7	 9587.0	...
2177099	  678.4	  534.5	 9587.0	...
2177100	  678.7	  534.4	 9588.0	...
2177101	  678.7	  534.4	 9588.0	...
2177102	  678.6	  534.5	 9587.0	...
2177103	  678.5	  534.5	 9585.0	...
2177104	  678.5	  534.6	 9584.0	...
2177105	  678.5	  534.6	 9585.0	...
2177106	  678.5	  534.6	 9586.0	...
2177107	  678.7	  534.6	 9588.0	...
2177108	  678.8	  534.3	 9587.0	...
2177109	  678.9	  534.1	 9587.0	...
2177110	  678.8	  533.9	 9587.0	...
2177111	  678.8	  533.9	 9588.0	...
2177112	  678.8	  533.6	 9589.0	...
2177113	  678.8	  533.2	 9589.0	...
2177114	  678.8	  532.9	 9590.0	...
2177115	  678.9	  533.0	 9592.0	...
2177116	  678.9	  533.1	 9594.0	...
2177117	  678.9	  533.2	 9596.0	...
2177118	  678.9	  533.2	 9598.0	...
2177119	  678.7	  532.9	 9600.0	...
2177120	  678.5	  532.5	 9599.0	...
2177121	  678.3	  532.0	 9598.0	...
2177122	  678.4	  531.9	 9597.0	...
2177123	  678.3	  532.2	 9596.0	...
2177124	  678.2	  532.6	 9596.0	...
2177125	  678.2	  532.9	 9595.0	...
2177126	  678.2	  533.0	 9593.0	...
2177127	  678.4	  533.0	 9593.0	...
2177128	  678.7	  533.2	 9591.0	...
2177129	  678.9	  533.5	 9589.0	...
2177130	  679.1	  533.8	 9590.0	...
2177131	  679.2	  533.8	 9592.0	...
2177132	  679.4	  533.9	 9594.0	...
2177133	  679.5	  533.7	 9594.0	...
2177134	  679.5	  533.6	 9594.0	...
2177135	  679.4	  533.5	 9594.0	...
2177136	  679.3	  533.8	 9594.0	...
2177137	  679.3	  534.2	 9593.0	...
2177138	  679.4	  534.5	 9591.0	...
2177139	  679.1	  534.5	 9589.0	...
2177140	  678.8	  534.5	 9587.0	...
2177141	  678.8	  534.4	 9587.0	...
2177142	  679.0	  534.5	 9586.0	...
2177143	  679.3	  534.6	 9591.0	...
2177144	  679.3	  534.4	 9598.0	...
2177145	  679.3	  534.0	 9606.0	...
2177146	  679.3	  533.5	 9609.0	...
2177147	  679.3	  532.8	 9608.0	...
2177148	  679.3	  532.2	 9608.0	...
2177149	  679.4	  531.8	 9607.0	...
2177150	  679.5	  531.9	 9606.0	...
2177151	  679.6	  531.7	 9604.0	...
2177152	  679.5	  531.5	 9604.0	...
2177153	  679.3	  531.1	 9603.0	...
2177154	  679.0	  531.0	 9603.0	...
2177155	  679.3	  531.0	 9598.0	...
2177156	  679.7	  531.4	 9589.0	...
2177157	  679.9	  532.2	 9573.0	...
2177158	  679.6	  533.1	 9561.0	...
2177159	  679.3	  533.8	 9548.0	...
2177160	  679.2	  533.6	 9534.0	...
2177161	  679.0	  532.6	 9522.0	...
2177162	  678.9	  529.8	 9520.0	...
EFIX R   2174826	2177162	2337	  666.8	  532.6	   9438
SSACC R  2177163
2177163	  678.8	  526.4	 9524.0	...
2177164	  678.7	  522.8	 9530.0	...
2177165	  678.7	  520.5	 9533.0	...
2177166	  678.7	  518.2	 9536.0	...
2177167	  678.7	  516.7	 9536.0	...
2177168	  678.9	  515.7	 9532.0	...
2177169	  679.7	  517.5	 9516.0	...
2177170	  681.2	  522.7	 9491.0	...
2177171	  683.5	  531.9	 9448.0	...
2177172	  685.8	  545.4	 9385.0	...
2177173	  688.3	  561.7	 9300.0	...
2177174	  691.0	  582.4	 9204.0	...
2177175	  694.6	  605.7	 9094.0	...
2177176	  698.0	  632.6	 8967.0	...
2177177	  701.2	  662.3	 8824.0	...
2177178	  704.6	  694.1	 8673.0	...
2177179	  709.0	  729.0	 8527.0	...
2177180	  714.1	  766.0	 8352.0	...
2177181	  720.8	  807.7	 8156.0	...
2177182	  729.2	  853.1	 7931.0	...
2177183	  740.2	  901.9	 7699.0	...
2177184	  750.5	  951.4	 7458.0	...
2177185	  761.5	 1002.1	 7218.0	...
2177186	  772.5	 1054.1	 6972.0	...
2177187	  787.5	 1109.3	 6726.0	...
2177188	  806.7	 1167.7	 6454.0	...
2177189	  832.1	 1232.3	 6172.0	...
2177190	  863.7	 1301.7	 5857.0	...
2177191	  900.2	 1374.5	 5529.0	...
2177192	  938.4	 1446.9	 5198.0	...
2177193	  979.3	 1520.8	 4862.0	...
2177194	 1025.1	 1597.1	 4517.0	...
2177195	 1079.4	 1677.9	 4151.0	...
2177196	 1135.3	 1755.4	 3813.0	...
2177197	 1173.7	 1806.0	 3597.0	...
2177198	 1190.8	 1829.1	 3504.0	...
2177199	 1190.8	 1829.1	 3504.0	...
SBLINK R 2177200
2177200	   .	   .	    0.0	...
2177201	   .	   .	    0.0	...
2177202	   .	   .	    0.0	...
2177203	   .	   .	    0.0	...
2177204	   .	   .	    0.0	...
2177205	   .	   .	    0.0	...
2177206	   .	   .	    0.0	...
2177207	   .	   .	    0.0	...
2177208	   .	   .	    0.0	...
2177209	   .	   .	    0.0	...
2177210	   .	   .	    0.0	...
2177211	   .	   .	    0.0	...
2177212	   .	   .	    0.0	...
2177213	   .	   .	    0.0	...
2177214	   .	   .	    0.0	...
2177215	   .	   .	    0.0	...
2177216	   .	   .	    0.0	...
2177217	   .	   .	    0.0	...
2177218	   .	   .	    0.0	...
2177219	   .	   .	    0.0	...
2177220	   .	   .	    0.0	...
2177221	   .	   .	    0.0	...
2177222	   .	   .	    0.0	...
2177223	   .	   .	    0.0	...
2177224	   .	   .	    0.0	...
2177225	   .	   .	    0.0	...
2177226	   .	   .	    0.0	...
2177227	   .	   .	    0.0	...
2177228	   .	   .	    0.0	...
2177229	   .	   .	    0.0	...
2177230	   .	   .	    0.0	...
2177231	   .	   .	    0.0	...
2177232	   .	   .	    0.0	...
2177233	   .	   .	    0.0	...
2177234	   .	   .	    0.0	...
2177235	   .	   .	    0.0	...
2177236	   .	   .	    0.0	...
2177237	   .	   .	    0.0	...
2177238	   .	   .	    0.0	...
2177239	   .	   .	    0.0	...
2177240	   .	   .	    0.0	...
2177241	   .	   .	    0.0	...
2177242	   .	   .	    0.0	...
2177243	   .	   .	    0.0	...
2177244	   .	   .	    0.0	...
2177245	   .	   .	    0.0	...
2177246	   .	   .	    0.0	...
2177247	   .	   .	    0.0	...
2177248	   .	   .	    0.0	...
2177249	   .	   .	    0.0	...
2177250	   .	   .	    0.0	...
2177251	   .	   .	    0.0	...
2177252	   .	   .	    0.0	...
2177253	   .	   .	    0.0	...
2177254	   .	   .	    0.0	...
2177255	   .	   .	    0.0	...
2177256	   .	   .	    0.0	...
2177257	   .	   .	    0.0	...
2177258	   .	   .	    0.0	...
2177259	   .	   .	    0.0	...
2177260	   .	   .	    0.0	...
2177261	   .	   .	    0.0	...
2177262	   .	   .	    0.0	...
2177263	   .	   .	    0.0	...
2177264	   .	   .	    0.0	...
2177265	   .	   .	    0.0	...
2177266	   .	   .	    0.0	...
2177267	   .	   .	    0.0	...
2177268	   .	   .	    0.0	...
2177269	   .	   .	    0.0	...
2177270	   .	   .	    0.0	...
2177271	   .	   .	    0.0	...
2177272	   .	   .	    0.0	...
2177273	   .	   .	    0.0	...
2177274	   .	   .	    0.0	...
2177275	   .	   .	    0.0	...
2177276	   .	   .	    0.0	...
2177277	   .	   .	    0.0	...
2177278	   .	   .	    0.0	...
2177279	   .	   .	    0.0	...
2177280	   .	   .	    0.0	...
EBLINK R 2177200	2177280	81
2177281	 1406.4	 2089.1	 2412.0	...
MSG	2177282 0000 _ Number Off
2177282	 1406.4	 2089.1	 2412.0	...
2177283	 1401.4	 2081.2	 2446.0	...
2177284	 1389.8	 2067.7	 2517.0	...
2177285	 1377.3	 2049.7	 2621.0	...
2177286	 1368.7	 2034.2	 2724.0	...
2177287	 1361.1	 2018.5	 2822.0	...
2177288	 1353.1	 2002.6	 2921.0	...
2177289	 1342.9	 1986.7	 3020.0	...
2177290	 1334.1	 1970.0	 3132.0	...
2177291	 1322.8	 1949.9	 3240.0	...
2177292	 1309.7	 1929.1	 3349.0	...
2177293	 1296.6	 1906.6	 3447.0	...
2177294	 1284.3	 1883.6	 3553.0	...
2177295	 1272.7	 1859.1	 3657.0	...
2177296	 1260.4	 1834.9	 3762.0	...
2177297	 1245.6	 1811.6	 3869.0	...
2177298	 1231.2	 1787.6	 3977.0	...
2177299	 1215.2	 1763.6	 4085.0	...
2177300	 1199.0	 1737.8	 4192.0	...
2177301	 1180.8	 1711.2	 4309.0	...
2177302	 1163.4	 1685.4	 4429.0	...
2177303	 1145.8	 1659.2	 4558.0	...
2177304	 1129.4	 1633.4	 4682.0	...
2177305	 1112.5	 1606.8	 4806.0	...
2177306	 1096.2	 1579.7	 4928.0	...
2177307	 1078.8	 1552.9	 5050.0	...
2177308	 1062.6	 1526.3	 5181.0	...
2177309	 1046.9	 1501.9	 5299.0	...
2177310	 1032.0	 1477.6	 5416.0	...
2177311	 1017.3	 1454.6	 5528.0	...
2177312	 1003.3	 1432.1	 5637.0	...
2177313	  991.8	 1411.5	 5741.0	...
2177314	  979.6	 1390.9	 5837.0	...
2177315	  968.2	 1371.3	 5933.0	...
2177316	  955.3	 1350.9	 6034.0	...
2177317	  944.8	 1332.0	 6127.0	...
2177318	  934.7	 1313.2	 6228.0	...
2177319	  924.8	 1294.7	 6315.0	...
2177320	  915.7	 1277.0	 6404.0	...
2177321	  906.5	 1258.7	 6486.0	...
2177322	  898.1	 1241.7	 6560.0	...
2177323	  889.9	 1223.9	 6639.0	...
2177324	  882.4	 1208.1	 6706.0	...
2177325	  875.6	 1193.4	 6772.0	...
2177326	  868.5	 1179.1	 6839.0	...
2177327	  862.4	 1164.6	 6901.0	...
2177328	  856.1	 1149.8	 6983.0	...
2177329	  850.2	 1135.3	 7043.0	...
2177330	  843.6	 1121.9	 7118.0	...
2177331	  838.2	 1108.3	 7166.0	...
2177332	  833.8	 1095.8	 7220.0	...
2177333	  828.9	 1082.4	 7275.0	...
2177334	  824.9	 1069.9	 7340.0	...
2177335	  820.0	 1057.4	 7401.0	...
2177336	  816.4	 1046.1	 7455.0	...
2177337	  811.7	 1034.7	 7505.0	...
2177338	  807.6	 1023.0	 7560.0	...
2177339	  803.3	 1011.6	 7613.0	...
2177340	  799.6	 1000.8	 7658.0	...
2177341	  795.9	  990.7	 7703.0	...
2177342	  792.6	  981.0	 7739.0	...
2177343	  789.2	  970.5	 7781.0	...
2177344	  785.5	  961.0	 7819.0	...
2177345	  781.4	  950.1	 7869.0	...
2177346	  777.5	  940.0	 7920.0	...
2177347	  774.3	  930.0	 7968.0	...
2177348	  771.7	  921.3	 8005.0	...
2177349	  769.3	  912.1	 8046.0	...
2177350	  766.1	  902.9	 8081.0	...
2177351	  763.2	  893.2	 8119.0	...
2177352	  760.4	  884.9	 8147.0	...
2177353	  758.1	  876.4	 8177.0	...
2177354	  756.2	  868.4	 8218.0	...
2177355	  754.2	  859.1	 8272.0	...
2177356	  752.9	  850.6	 8315.0	...
2177357	  750.9	  841.6	 8350.0	...
2177358	  749.8	  834.9	 8366.0	...
2177359	  748.2	  827.1	 8402.0	...
2177360	  747.3	  820.0	 8436.0	...
2177361	  746.4	  812.8	 8478.0	...
2177362	  745.8	  805.7	 8499.0	...
2177363	  745.2	  798.6	 8529.0	...
2177364	  744.0	  790.9	 8553.0	...
2177365	  742.4	  783.6	 8599.0	...
2177366	  740.9	  776.4	 8625.0	...
2177367	  739.2	  768.9	 8660.0	...
2177368	  737.9	  761.9	 8678.0	...
2177369	  736.4	  755.1	 8715.0	...
2177370	  734.6	  747.8	 8749.0	...
2177371	  732.8	  741.1	 8787.0	...
2177372	  731.2	  734.0	 8816.0	...
2177373	  729.8	  727.7	 8840.0	...
2177374	  728.6	  721.0	 8867.0	...
2177375	  727.1	  715.1	 8886.0	...
2177376	  725.8	  709.1	 8913.0	...
2177377	  724.3	  703.2	 8937.0	...
2177378	  723.0	  697.5	 8962.0	...
2177379	  722.4	  692.2	 8981.0	...
2177380	  721.2	  686.9	 8996.0	...
2177381	  720.0	  681.5	 9020.0	...
2177382	  718.7	  676.4	 9041.0	...
2177383	  718.4	  671.7	 9057.0	...
2177384	  717.4	  666.3	 9073.0	...
2177385	  716.4	  661.4	 9093.0	...
2177386	  715.4	  656.4	 9117.0	...
2177387	  714.8	  652.4	 9127.0	...
2177388	  714.3	  647.8	 9147.0	...
2177389	  713.9	  643.3	 9173.0	...
2177390	  713.5	  638.7	 9196.0	...
ESACC R  2177163	2177390	228	  678.8	  526.4	  713.5	  638.7	   2.50	   1367
SFIX R   2177391
2177391	  713.1	  634.0	 9206.0	...
2177392	  712.9	  630.1	 9211.0	...
2177393	  712.7	  626.3	 9221.0	...
2177394	  712.2	  623.4	 9231.0	...
2177395	  711.7	  619.8	 9246.0	...
2177396	  711.3	  617.0	 9256.0	...
2177397	  710.7	  612.9	 9269.0	...
2177398	  710.0	  609.2	 9286.0	...
2177399	  709.3	  605.0	 9304.0	...
2177400	  709.1	  602.6	 9319.0	...
2177401	  708.9	  599.9	 9322.0	...
2177402	  708.8	  597.6	 9328.0	...
2177403	  708.5	  595.3	 9335.0	...
2177404	  708.2	  593.0	 9341.0	...
2177405	  707.9	  590.2	 9350.0	...
2177406	  707.8	  587.5	 9359.0	...
2177407	  707.4	  584.7	 9372.0	...
2177408	  706.9	  582.5	 9380.0	...
2177409	  706.4	  579.5	 9385.0	...
2177410	  706.3	  577.6	 9385.0	...
2177411	  706.1	  575.1	 9388.0	...
2177412	  705.9	  573.6	 9392.0	...
2177413	  705.7	  572.1	 9396.0	...
2177414	  705.0	  570.6	 9408.0	...
2177415	  704.4	  569.0	 9422.0	...
2177416	  703.7	  565.9	 9436.0	...
2177417	  703.6	  563.6	 9441.0	...
2177418	  703.4	  562.0	 9445.0	...
2177419	  703.2	  560.8	 9448.0	...
2177420	  703.1	  559.1	 9451.0	...
2177421	  703.1	  557.3	 9454.0	...
2177422	  702.8	  555.7	 9457.0	...
2177423	  702.3	  554.0	 9461.0	...
2177424	  701.9	  552.4	 9464.0	...
2177425	  701.9	  551.4	 9470.0	...
2177426	  701.3	  550.5	 9475.0	...
2177427	  700.8	  549.3	 9478.0	...
2177428	  700.3	  547.9	 9479.0	...
2177429	  700.3	  547.4	 9479.0	...
2177430	  700.1	  546.9	 9480.0	...
2177431	  699.9	  546.4	 9483.0	...
2177432	  699.6	  545.2	 9488.0	...
2177433	  699.6	  543.9	 9494.0	...
2177434	  699.6	  542.8	 9499.0	...
2177435	  699.5	  542.3	 9503.0	...
2177436	  699.3	  541.6	 9505.0	...
2177437	  699.1	  541.0	 9508.0	...
2177438	  699.0	  540.6	 9510.0	...
2177439	  698.9	  540.7	 9511.0	...
2177440	  698.6	  540.6	 9512.0	...
2177441	  698.5	  540.4	 9506.0	...
2177442	  698.5	  540.2	 9498.0	...
2177443	  698.4	  540.0	 9497.0	...
2177444	  698.3	  539.9	 9503.0	...
2177445	  697.8	  539.9	 9506.0	...
2177446	  697.4	  539.9	 9503.0	...
2177447	  696.9	  540.0	 9499.0	...
2177448	  696.9	  539.9	 9498.0	...
2177449	  696.7	  540.0	 9497.0	...
2177450	  696.4	  540.0	 9497.0	...
2177451	  696.5	  540.0	 9497.0	...
2177452	  696.8	  540.0	 9498.0	...
2177453	  697.1	  540.0	 9499.0	...
2177454	  697.2	  540.0	 9500.0	...
2177455	  697.2	  540.1	 9500.0	...
2177456	  697.1	  540.3	 9500.0	...
2177457	  696.9	  540.3	 9495.0	...
2177458	  696.8	  540.2	 9486.0	...
2177459	  696.8	  540.2	 9478.0	...
2177460	  696.6	  540.2	 9478.0	...
2177461	  696.4	  540.2	 9482.0	...
2177462	  696.1	  540.2	 9486.0	...
2177463	  696.2	  540.2	 9487.0	...
2177464	  696.4	  540.5	 9484.0	...
2177465	  696.6	  540.9	 9480.0	...
2177466	  696.9	  541.2	 9477.0	...
2177467	  697.1	  541.2	 9475.0	...
2177468	  697.1	  541.1	 9473.0	...
2177469	  696.8	  541.0	 9471.0	...
2177470	  696.6	  541.1	 9469.0	...
2177471	  696.3	  541.6	 9467.0	...
2177472	  696.1	  542.1	 9464.0	...
2177473	  696.0	  542.9	 9457.0	...
2177474	  696.1	  543.2	 9452.0	...
2177475	  696.2	  543.6	 9449.0	...
2177476	  696.2	  543.6	 9450.0	...
2177477	  696.3	  543.6	 9449.0	...
2177478	  696.5	  543.5	 9444.0	...
2177479	  696.8	  544.5	 9438.0	...
2177480	  697.0	  545.5	 9433.0	...
2177481	  697.1	  546.6	 9433.0	...
2177482	  697.0	  546.7	 9431.0	...
2177483	  696.9	  546.7	 9428.0	...
2177484	  696.8	  546.5	 9425.0	...
2177485	  696.8	  547.0	 9425.0	...
2177486	  696.9	  547.5	 9427.0	...
2177487	  697.0	  547.7	 9429.0	...
2177488	  697.1	  547.2	 9432.0	...
2177489	  697.3	  546.7	 9433.0	...
2177490	  697.4	  546.8	 9432.0	...
2177491	  697.3	  546.8	 9429.0	...
2177492	  697.0	  546.9	 9427.0	...
2177493	  696.7	  547.0	 9427.0	...
2177494	  696.6	  547.0	 9427.0	...
2177495	  696.6	  547.1	 9426.0	...
MSG	2177496 0000 _ Number On
2177496	  696.5	  547.1	 9429.0	...
2177497	  696.4	  547.1	 9432.0	...
2177498	  696.2	  547.1	 9432.0	...
2177499	  696.2	  547.2	 9428.0	...
2177500	  696.3	  547.2	 9425.0	...
2177501	  696.3	  547.1	 9425.0	...
2177502	  696.3	  547.0	 9426.0	...
2177503	  696.4	  546.4	 9428.0	...
2177504	  696.4	  545.9	 9431.0	...
2177505	  696.3	  545.5	 9427.0	...
2177506	  696.3	  545.4	 9420.0	...
2177507	  696.2	  545.3	 9413.0	...
2177508	  696.1	  545.3	 9411.0	...
2177509	  696.0	  545.4	 9415.0	...
2177510	  695.9	  545.5	 9421.0	...
2177511	  695.9	  545.5	 9426.0	...
2177512	  695.9	  545.4	 9429.0	...
2177513	  695.9	  545.4	 9431.0	...
2177514	  695.9	  545.3	 9429.0	...
2177515	  695.9	  545.0	 9425.0	...
2177516	  695.9	  544.6	 9422.0	...
2177517	  695.8	  544.2	 9423.0	...
2177518	  695.7	  544.4	 9423.0	...
2177519	  695.7	  544.5	 9423.0	...
2177520	  695.6	  544.5	 9422.0	...
2177521	  695.6	  544.1	 9422.0	...
2177522	  695.4	  543.8	 9422.0	...
2177523	  695.2	  543.7	 9423.0	...
2177524	  695.0	  543.8	 9424.0	...
2177525	  694.9	  544.1	 9424.0	...
2177526	  694.9	  544.3	 9420.0	...
2177527	  695.0	  544.4	 9417.0	...
2177528	  695.1	  544.3	 9416.0	...
2177529	  695.2	  544.2	 9415.0	...
2177530	  695.2	  544.0	 9413.0	...
2177531	  695.2	  544.0	 9410.0	...
2177532	  695.4	  544.0	 9409.0	...
2177533	  695.6	  544.1	 9409.0	...
2177534	  695.7	  544.0	 9409.0	...
2177535	  695.6	  543.7	 9412.0	...
2177536	  695.3	  543.3	 9416.0	...
2177537	  695.1	  543.1	 9420.0	...
2177538	  695.0	  543.1	 9420.0	...
2177539	  695.1	  543.1	 9420.0	...
2177540	  695.2	  542.9	 9419.0	...
2177541	  694.9	  542.7	 9414.0	...
2177542	  694.5	  542.5	 9409.0	...
2177543	  694.2	  542.3	 9409.0	...
2177544	  694.4	  542.4	 9412.0	...
2177545	  694.5	  542.5	 9415.0	...
2177546	  694.5	  542.6	 9414.0	...
2177547	  694.4	  542.4	 9412.0	...
2177548	  694.7	  542.1	 9411.0	...
2177549	  695.1	  541.8	 9410.0	...
2177550	  695.3	  541.7	 9408.0	...
2177551	  695.3	  541.6	 9405.0	...
2177552	  695.1	  541.5	 9405.0	...
2177553	  694.9	  541.4	 9405.0	...
2177554	  694.7	  541.5	 9405.0	...
2177555	  694.6	  541.5	 9404.0	...
2177556	  694.6	  541.5	 9402.0	...
2177557	  694.6	  541.6	 9404.0	...
2177558	  694.5	  541.7	 9406.0	...
2177559	  694.4	  541.7	 9410.0	...
2177560	  694.3	  541.3	 9411.0	...
2177561	  694.2	  540.9	 9412.0	...
2177562	  694.6	  541.0	 9413.0	...
2177563	  694.9	  541.3	 9414.0	...
2177564	  695.0	  541.4	 9413.0	...
2177565	  694.8	  541.1	 9413.0	...
2177566	  694.6	  540.8	 9412.0	...
2177567	  694.7	  540.7	 9412.0	...
2177568	  694.7	  540.7	 9412.0	...
2177569	  694.8	  540.8	 9412.0	...
2177570	  694.7	  541.0	 9412.0	...
2177571	  694.7	  541.2	 9407.0	...
2177572	  694.6	  541.3	 9402.0	...
2177573	  694.6	  541.3	 9400.0	...
2177574	  694.6	  541.1	 9402.0	...
2177575	  694.6	  540.8	 9405.0	...
2177576	  694.5	  540.7	 9403.0	...
2177577	  694.4	  540.8	 9401.0	...
2177578	  694.2	  540.9	 9403.0	...
2177579	  694.2	  540.5	 9408.0	...
2177580	  694.1	  540.1	 9406.0	...
2177581	  693.9	  539.8	 9400.0	...
2177582	  693.9	  540.0	 9400.0	...
2177583	  694.0	  540.2	 9405.0	...
2177584	  694.1	  540.2	 9409.0	...
2177585	  694.1	  540.4	 9408.0	...
2177586	  694.1	  540.5	 9408.0	...
2177587	  694.1	  540.4	 9409.0	...
2177588	  694.0	  540.1	 9411.0	...
2177589	  693.9	  539.8	 9408.0	...
2177590	  693.8	  539.8	 9405.0	...
2177591	  693.7	  539.9	 9400.0	...
2177592	  693.7	  540.1	 9398.0	...
2177593	  693.7	  539.8	 9397.0	...
2177594	  693.6	  539.5	 9396.0	...
2177595	  693.5	  539.2	 9395.0	...
2177596	  693.5	  539.3	 9395.0	...
2177597	  693.6	  539.3	 9396.0	...
2177598	  693.7	  539.3	 9396.0	...
2177599	  693.7	  539.2	 9396.0	...
2177600	  693.5	  539.2	 9395.0	...
2177601	  693.2	  539.1	 9395.0	...
2177602	  692.9	  538.9	 9397.0	...
2177603	  692.8	  538.8	 9399.0	...
2177604	  692.9	  538.8	 9400.0	...
2177605	  692.9	  538.9	 9399.0	...
2177606	  693.1	  539.0	 9399.0	...
2177607	  693.3	  539.0	 9400.0	...
2177608	  693.4	  539.2	 9401.0	...
2177609	  693.3	  539.4	 9397.0	...
2177610	  693.2	  539.7	 9392.0	...
2177611	  693.1	  539.6	 9388.0	...
2177612	  693.1	  539.3	 9389.0	...
2177613	  693.0	  538.7	 9392.0	...
2177614	  693.1	  538.3	 9394.0	...
2177615	  693.1	  537.8	 9396.0	...
2177616	  693.2	  537.6	 9399.0	...
2177617	  693.1	  537.4	 9401.0	...
2177618	  693.0	  537.4	 9404.0	...
2177619	  692.9	  537.5	 9403.0	...
2177620	  692.9	  537.7	 9403.0	...
2177621	  692.9	  537.9	 9403.0	...
2177622	  692.5	  537.9	 9396.0	...
2177623	  692.2	  538.6	 9391.0	...
2177624	  691.8	  539.3	 9386.0	...
2177625	  691.7	  539.7	 9392.0	...
2177626	  692.1	  539.5	 9398.0	...
2177627	  692.6	  539.2	 9397.0	...
2177628	  692.9	  539.1	 9391.0	...
2177629	  692.8	  539.2	 9385.0	...
2177630	  692.7	  539.4	 9384.0	...
2177631	  692.7	  539.3	 9384.0	...
2177632	  692.6	  539.1	 9389.0	...
2177633	  692.6	  539.0	 9393.0	...
2177634	  692.8	  539.0	 9397.0	...
2177635	  693.0	  539.0	 9397.0	...
2177636	  693.1	  539.0	 9396.0	...
2177637	  693.1	  539.5	 9393.0	...
2177638	  692.9	  540.1	 9388.0	...
2177639	  692.9	  540.6	 9383.0	...
2177640	  692.8	  540.6	 9382.0	...
2177641	  692.7	  540.6	 9384.0	...
2177642	  693.0	  540.9	 9387.0	...
2177643	  693.3	  541.2	 9388.0	...
2177644	  693.5	  541.3	 9388.0	...
2177645	  693.5	  541.0	 9387.0	...
2177646	  693.5	  540.8	 9386.0	...
2177647	  693.5	  540.7	 9385.0	...
2177648	  693.3	  540.7	 9384.0	...
2177649	  693.1	  540.6	 9382.0	...
2177650	  693.0	  540.4	 9380.0	...
2177651	  693.1	  540.3	 9381.0	...
2177652	  693.2	  540.3	 9385.0	...
2177653	  693.3	  540.3	 9383.0	...
2177654	  693.5	  540.4	 9376.0	...
2177655	  693.7	  540.5	 9368.0	...
2177656	  693.9	  540.7	 9367.0	...
2177657	  694.0	  541.0	 9367.0	...
2177658	  694.1	  541.2	 9368.0	...
2177659	  693.9	  541.3	 9369.0	...
2177660	  693.6	  541.2	 9372.0	...
2177661	  693.4	  541.4	 9371.0	...
2177662	  693.5	  541.5	 9368.0	...
2177663	  693.7	  541.6	 9365.0	...
2177664	  693.8	  541.7	 9366.0	...
2177665	  693.7	  541.8	 9366.0	...
2177666	  693.6	  541.9	 9365.0	...
2177667	  693.8	  541.8	 9364.0	...
2177668	  693.9	  541.6	 9365.0	...
2177669	  694.0	  541.7	 9366.0	...
2177670	  694.0	  541.9	 9366.0	...
2177671	  694.0	  542.2	 9367.0	...
2177672	  694.0	  542.3	 9367.0	...
2177673	  694.1	  542.4	 9364.0	...
2177674	  694.1	  542.5	 9363.0	...
2177675	  694.2	  542.5	 9361.0	...
2177676	  694.3	  542.4	 9364.0	...
2177677	  694.3	  542.6	 9366.0	...
2177678	  694.3	  542.9	 9359.0	...
2177679	  694.3	  543.1	 9350.0	...
2177680	  694.4	  543.3	 9341.0	...
2177681	  694.5	  543.3	 9339.0	...
2177682	  694.6	  543.0	 9339.0	...
2177683	  694.5	  542.7	 9338.0	...
2177684	  694.1	  542.5	 9337.0	...
2177685	  693.8	  542.6	 9340.0	...
2177686	  693.5	  542.6	 9345.0	...
2177687	  693.6	  543.1	 9352.0	...
2177688	  693.8	  543.6	 9355.0	...
2177689	  693.9	  544.1	 9353.0	...
2177690	  694.2	  544.0	 9350.0	...
2177691	  694.5	  543.9	 9346.0	...
2177692	  694.8	  543.8	 9346.0	...
2177693	  694.8	  543.8	 9345.0	...
2177694	  694.5	  543.9	 9343.0	...
2177695	  694.3	  544.0	 9341.0	...
2177696	  694.3	  544.1	 9340.0	...
2177697	  694.4	  544.2	 9339.0	...
2177698	  694.6	  544.1	 9339.0	...
2177699	  694.7	  544.0	 9331.0	...
2177700	  694.9	  544.0	 9323.0	...
2177701	  695.0	  544.0	 9315.0	...
2177702	  694.9	  544.0	 9316.0	...
2177703	  694.8	  544.2	 9317.0	...
2177704	  694.6	  544.5	 9318.0	...
2177705	  694.7	  544.7	 9319.0	...
2177706	  694.9	  544.8	 9320.0	...
2177707	  695.2	  544.7	 9315.0	...
2177708	  695.4	  544.7	 9309.0	...
2177709	  695.5	  544.7	 9303.0	...
2177710	  695.4	  544.7	 9302.0	...
2177711	  695.3	  544.8	 9302.0	...
2177712	  695.2	  544.8	 9301.0	...
2177713	  695.1	  544.8	 9300.0	...
2177714	  695.1	  544.9	 9299.0	...
2177715	  695.1	  545.1	 9298.0	...
2177716	  695.2	  545.2	 9297.0	...
2177717	  695.2	  545.4	 9294.0	...
2177718	  695.3	  545.4	 9290.0	...
2177719	  695.4	  545.5	 9285.0	...
2177720	  695.6	  545.6	 9284.0	...
2177721	  695.8	  545.7	 9288.0	...
2177722	  695.9	  545.7	 9292.0	...
2177723	  695.8	  545.7	 9296.0	...
2177724	  695.7	  545.7	 9296.0	...
2177725	  695.6	  545.8	 9291.0	...
2177726	  695.6	  546.0	 9285.0	...
2177727	  695.6	  546.1	 9279.0	...
2177728	  695.7	  546.0	 9279.0	...
2177729	  695.7	  545.8	 9277.0	...
2177730	  695.8	  546.1	 9275.0	...
2177731	  696.0	  546.5	 9272.0	...
2177732	  696.0	  547.1	 9270.0	...
2177733	  696.0	  547.3	 9262.0	...
2177734	  696.1	  547.3	 9257.0	...
2177735	  696.1	  547.3	 9251.0	...
2177736	  696.1	  547.3	 9256.0	...
2177737	  696.2	  547.5	 9260.0	...
2177738	  696.2	  547.5	 9261.0	...
2177739	  696.5	  547.3	 9257.0	...
2177740	  696.6	  547.6	 9254.0	...
2177741	  696.7	  548.0	 9252.0	...
2177742	  696.6	  548.4	 9245.0	...
2177743	  696.5	  548.4	 9237.0	...
2177744	  696.5	  548.4	 9231.0	...
2177745	  696.4	  548.5	 9228.0	...
2177746	  696.5	  548.5	 9227.0	...
2177747	  696.6	  548.5	 9225.0	...
2177748	  696.8	  548.4	 9225.0	...
2177749	  696.9	  548.3	 9230.0	...
2177750	  696.9	  548.2	 9236.0	...
2177751	  696.9	  548.3	 9236.0	...
2177752	  697.2	  548.4	 9231.0	...
2177753	  697.5	  548.8	 9225.0	...
2177754	  697.8	  549.1	 9225.0	...
2177755	  698.0	  549.5	 9225.0	...
2177756	  698.2	  549.8	 9224.0	...
2177757	  698.2	  550.2	 9222.0	...
2177758	  698.2	  550.5	 9220.0	...
2177759	  698.1	  550.6	 9219.0	...
2177760	  698.1	  550.6	 9218.0	...
2177761	  698.0	  550.6	 9217.0	...
2177762	  697.8	  550.6	 9214.0	...
2177763	  697.6	  550.8	 9211.0	...
2177764	  697.9	  551.0	 9208.0	...
2177765	  698.2	  550.9	 9208.0	...
2177766	  698.5	  550.5	 9208.0	...
2177767	  698.5	  550.3	 9208.0	...
2177768	  698.5	  550.4	 9208.0	...
2177769	  698.7	  550.6	 9209.0	...
2177770	  698.8	  550.7	 9210.0	...
2177771	  698.6	  550.6	 9205.0	...
2177772	  698.4	  550.4	 9197.0	...
2177773	  698.7	  550.5	 9188.0	...
2177774	  699.0	  550.8	 9186.0	...
2177775	  699.4	  551.2	 9192.0	...
2177776	  699.4	  551.3	 9197.0	...
2177777	  699.4	  551.6	 9193.0	...
2177778	  699.4	  551.8	 9185.0	...
2177779	  699.6	  552.1	 9174.0	...
2177780	  699.7	  552.2	 9172.0	...
2177781	  699.5	  552.4	 9170.0	...
2177782	  699.2	  552.6	 9166.0	...
2177783	  698.8	  552.5	 9161.0	...
2177784	  698.8	  552.3	 9160.0	...
2177785	  698.8	  552.0	 9163.0	...
2177786	  699.1	  552.0	 9164.0	...
2177787	  699.4	  552.2	 9162.0	...
2177788	  699.7	  552.5	 9159.0	...
2177789	  699.7	  552.8	 9158.0	...
2177790	  699.6	  552.9	 9162.0	...
2177791	  699.6	  553.0	 9166.0	...
2177792	  699.6	  553.0	 9165.0	...
2177793	  699.5	  553.0	 9159.0	...
2177794	  699.5	  553.0	 9152.0	...
2177795	  699.4	  553.1	 9151.0	...
2177796	  699.4	  553.3	 9150.0	...
2177797	  699.3	  553.5	 9149.0	...
2177798	  699.4	  553.6	 9148.0	...
2177799	  699.5	  553.7	 9148.0	...
2177800	  699.5	  554.2	 9149.0	...
2177801	  699.5	  554.7	 9150.0	...
2177802	  699.5	  555.1	 9150.0	...
2177803	  699.5	  555.0	 9150.0	...
2177804	  699.5	  555.0	 9149.0	...
2177805	  699.6	  555.0	 9148.0	...
2177806	  699.7	  555.0	 9144.0	...
2177807	  699.9	  555.0	 9140.0	...
2177808	  700.1	  555.0	 9137.0	...
2177809	  700.1	  555.3	 9136.0	...
2177810	  700.2	  555.5	 9132.0	...
2177811	  700.1	  555.7	 9129.0	...
2177812	  700.1	  555.6	 9126.0	...
MSG	2177813 0000 _ Number Off
2177813	  700.1	  555.6	 9126.0	...
2177814	  700.1	  555.8	 9125.0	...
2177815	  700.2	  555.9	 9125.0	...
2177816	  700.3	  555.9	 9119.0	...
2177817	  699.9	  555.8	 9108.0	...
2177818	  699.5	  556.0	 9097.0	...
2177819	  699.6	  556.1	 9096.0	...
2177820	  700.1	  556.2	 9106.0	...
2177821	  700.5	  556.2	 9115.0	...
2177822	  700.6	  556.4	 9120.0	...
2177823	  700.6	  556.4	 9119.0	...
2177824	  700.8	  556.3	 9111.0	...
2177825	  700.8	  556.1	 9103.0	...
2177826	  700.5	  556.2	 9096.0	...
2177827	  700.2	  556.6	 9095.0	...
2177828	  700.1	  556.9	 9095.0	...
2177829	  700.3	  557.1	 9099.0	...
2177830	  700.8	  557.1	 9103.0	...
2177831	  701.0	  557.2	 9104.0	...
2177832	  701.0	  557.4	 9101.0	...
2177833	  700.9	  557.4	 9094.0	...
2177834	  700.7	  557.6	 9090.0	...
2177835	  701.0	  557.7	 9086.0	...
2177836	  701.3	  557.7	 9087.0	...
2177837	  701.4	  557.7	 9088.0	...
2177838	  701.3	  557.7	 9090.0	...
2177839	  701.2	  557.6	 9090.0	...
2177840	  701.3	  557.7	 9086.0	...
2177841	  701.5	  557.9	 9080.0	...
2177842	  701.5	  558.1	 9074.0	...
2177843	  701.5	  558.2	 9074.0	...
2177844	  701.5	  558.5	 9071.0	...
2177845	  701.5	  558.9	 9068.0	...
2177846	  701.6	  559.3	 9065.0	...
2177847	  701.8	  559.4	 9067.0	...
2177848	  702.1	  559.5	 9067.0	...
2177849	  702.2	  559.6	 9067.0	...
2177850	  702.2	  559.6	 9066.0	...
2177851	  702.1	  559.6	 9064.0	...
2177852	  701.9	  559.6	 9062.0	...
2177853	  701.8	  559.9	 9060.0	...
2177854	  701.9	  560.0	 9058.0	...
2177855	  702.1	  560.2	 9057.0	...
2177856	  702.3	  560.0	 9059.0	...
2177857	  702.4	  559.9	 9061.0	...
2177858	  702.7	  560.1	 9057.0	...
2177859	  703.0	  560.1	 9051.0	...
2177860	  703.1	  560.2	 9046.0	...
2177861	  703.0	  560.1	 9045.0	...
2177862	  702.7	  560.1	 9046.0	...
2177863	  702.5	  560.1	 9047.0	...
2177864	  702.6	  560.6	 9046.0	...
2177865	  702.8	  561.1	 9043.0	...
2177866	  703.0	  561.6	 9042.0	...
2177867	  703.0	  561.5	 9043.0	...
2177868	  703.0	  561.3	 9044.0	...
2177869	  702.8	  561.2	 9044.0	...
2177870	  702.7	  560.9	 9044.0	...
2177871	  702.6	  560.7	 9044.0	...
2177872	  702.6	  560.6	 9045.0	...
2177873	  702.7	  560.7	 9045.0	...
2177874	  702.8	  560.9	 9045.0	...
2177875	  702.6	  561.2	 9044.0	...
2177876	  702.3	  561.5	 9044.0	...
2177877	  702.3	  561.7	 9043.0	...
2177878	  702.6	  561.8	 9040.0	...
2177879	  702.9	  561.8	 9038.0	...
2177880	  703.2	  562.2	 9034.0	...
2177881	  703.4	  562.6	 9032.0	...
2177882	  703.7	  563.1	 9030.0	...
2177883	  703.7	  563.2	 9030.0	...
2177884	  703.5	  563.1	 9028.0	...
2177885	  703.2	  562.7	 9025.0	...
2177886	  702.9	  562.3	 9023.0	...
2177887	  702.7	  562.3	 9022.0	...
2177888	  702.7	  562.8	 9022.0	...
2177889	  703.0	  563.1	 9020.0	...
2177890	  703.3	  563.1	 9016.0	...
2177891	  703.6	  563.3	 9012.0	...
2177892	  703.5	  563.6	 9010.0	...
2177893	  703.2	  563.8	 9011.0	...
2177894	  702.9	  563.7	 9011.0	...
2177895	  703.0	  563.6	 9012.0	...
2177896	  703.0	  563.7	 9012.0	...
2177897	  703.2	  564.0	 9011.0	...
2177898	  703.4	  564.1	 9010.0	...
2177899	  703.5	  564.2	 9009.0	...
2177900	  703.4	  564.2	 9008.0	...
2177901	  703.3	  564.2	 9006.0	...
2177902	  703.2	  564.4	 9005.0	...
2177903	  703.1	  564.5	 9006.0	...
2177904	  703.1	  564.7	 9006.0	...
2177905	  703.2	  565.0	 9004.0	...
2177906	  703.3	  565.4	 9001.0	...
2177907	  703.4	  565.7	 9000.0	...
2177908	  703.4	  565.6	 9001.0	...
2177909	  703.4	  565.5	 9002.0	...
2177910	  703.5	  565.4	 9002.0	...
2177911	  703.7	  565.7	 9002.0	...
2177912	  703.9	  566.0	 9002.0	...
2177913	  703.8	  566.4	 9003.0	...
2177914	  703.5	  566.5	 9004.0	...
2177915	  703.2	  566.5	 9002.0	...
2177916	  703.2	  566.4	 8999.0	...
2177917	  703.4	  566.4	 8992.0	...
2177918	  703.5	  566.3	 8987.0	...
2177919	  703.5	  566.3	 8982.0	...
2177920	  703.4	  566.4	 8983.0	...
2177921	  703.4	  566.4	 8984.0	...
2177922	  703.7	  566.5	 8986.0	...
2177923	  704.0	  566.6	 8987.0	...
2177924	  704.1	  566.9	 8988.0	...
2177925	  703.9	  567.2	 8989.0	...
2177926	  703.7	  567.3	 8989.0	...
2177927	  703.7	  567.1	 8989.0	...
2177928	  703.8	  567.1	 8988.0	...
2177929	  703.8	  567.2	 8987.0	...
2177930	  703.8	  567.4	 8985.0	...
2177931	  703.6	  567.3	 8984.0	...
2177932	  703.4	  567.2	 8982.0	...
2177933	  703.5	  567.6	 8982.0	...
2177934	  703.7	  568.1	 8981.0	...
2177935	  703.8	  568.2	 8982.0	...
2177936	  703.7	  567.9	 8984.0	...
2177937	  703.8	  567.7	 8986.0	...
2177938	  703.9	  567.8	 8987.0	...
2177939	  704.0	  567.9	 8989.0	...
2177940	  704.2	  568.1	 8992.0	...
2177941	  704.4	  568.3	 8994.0	...
2177942	  704.3	  568.1	 8993.0	...
2177943	  703.9	  567.7	 8992.0	...
2177944	  703.5	  567.6	 8992.0	...
2177945	  703.7	  567.9	 8993.0	...
2177946	  704.1	  568.4	 8989.0	...
2177947	  704.5	  568.6	 8984.0	...
2177948	  704.1	  568.7	 8975.0	...
2177949	  703.5	  568.8	 8970.0	...
2177950	  703.0	  569.1	 8965.0	...
2177951	  703.0	  569.4	 8966.0	...
2177952	  703.2	  569.8	 8967.0	...
2177953	  703.3	  569.8	 8968.0	...
2177954	  703.3	  569.9	 8967.0	...
2177955	  703.2	  569.9	 8966.0	...
2177956	  703.2	  570.0	 8965.0	...
2177957	  703.3	  570.2	 8965.0	...
2177958	  703.4	  570.3	 8964.0	...
2177959	  703.4	  570.0	 8963.0	...
2177960	  703.6	  569.7	 8967.0	...
2177961	  703.7	  569.5	 8970.0	...
2177962	  703.8	  569.8	 8971.0	...
2177963	  703.6	  570.1	 8967.0	...
2177964	  703.3	  570.3	 8961.0	...
2177965	  703.1	  570.4	 8958.0	...
2177966	  703.1	  570.4	 8954.0	...
2177967	  703.2	  570.6	 8954.0	...
2177968	  703.2	  570.8	 8955.0	...
2177969	  703.0	  571.1	 8955.0	...
2177970	  702.6	  571.0	 8954.0	...
2177971	  702.0	  571.0	 8954.0	...
2177972	  701.6	  571.0	 8955.0	...
2177973	  701.2	  571.1	 8956.0	...
2177974	  701.1	  571.2	 8955.0	...
2177975	  701.2	  571.3	 8955.0	...
2177976	  701.5	  571.2	 8953.0	...
2177977	  701.7	  571.1	 8951.0	...
2177978	  701.8	  571.1	 8955.0	...
2177979	  701.9	  571.2	 8961.0	...
2177980	  702.0	  571.4	 8966.0	...
2177981	  702.0	  571.6	 8965.0	...
2177982	  702.0	  572.0	 8961.0	...
2177983	  701.8	  572.2	 8958.0	...
2177984	  701.7	  572.4	 8956.0	...
2177985	  701.6	  572.1	 8957.0	...
2177986	  701.6	  571.7	 8957.0	...
2177987	  701.6	  571.6	 8957.0	...
2177988	  701.6	  571.7	 8958.0	...
2177989	  701.6	  571.8	 8959.0	...
2177990	  701.6	  572.0	 8959.0	...
2177991	  701.5	  572.1	 8960.0	...
2177992	  701.4	  572.2	 8959.0	...
2177993	  701.2	  572.2	 8957.0	...
2177994	  701.1	  572.2	 8955.0	...
2177995	  701.1	  572.3	 8954.0	...
2177996	  701.1	  572.3	 8955.0	...
2177997	  701.1	  572.4	 8957.0	...
2177998	  701.2	  572.7	 8959.0	...
2177999	  701.3	  572.9	 8960.0	...
2178000	  701.3	  572.7	 8963.0	...
2178001	  701.3	  572.6	 8966.0	...
2178002	  701.2	  572.6	 8967.0	...
2178003	  701.2	  572.8	 8963.0	...
2178004	  701.1	  572.9	 8959.0	...
2178005	  700.9	  572.8	 8956.0	...
2178006	  700.8	  572.8	 8956.0	...
2178007	  700.8	  572.9	 8956.0	...
2178008	  700.8	  573.2	 8956.0	...
2178009	  700.8	  573.3	 8956.0	...
2178010	  700.6	  573.5	 8956.0	...
2178011	  700.4	  573.6	 8958.0	...
2178012	  700.3	  573.9	 8959.0	...
2178013	  700.5	  574.1	 8961.0	...
2178014	  700.4	  574.3	 8961.0	...
2178015	  700.3	  574.0	 8963.0	...
2178016	  700.0	  573.7	 8964.0	...
2178017	  700.0	  573.4	 8966.0	...
2178018	  700.1	  573.4	 8964.0	...
2178019	  700.4	  573.3	 8962.0	...
2178020	  700.5	  573.5	 8958.0	...
2178021	  700.7	  573.6	 8956.0	...
2178022	  700.8	  573.8	 8954.0	...
2178023	  700.8	  573.7	 8954.0	...
MSG	2178024 0000 _ Number On
2178024	  700.5	  573.7	 8953.0	...
2178025	  700.3	  574.3	 8953.0	...
2178026	  700.1	  574.9	 8953.0	...
2178027	  700.2	  575.1	 8953.0	...
2178028	  700.2	  574.7	 8954.0	...
2178029	  700.1	  574.3	 8954.0	...
2178030	  700.0	  574.4	 8959.0	...
2178031	  700.0	  574.5	 8964.0	...
2178032	  700.2	  574.5	 8969.0	...
2178033	  700.4	  574.4	 8969.0	...
2178034	  700.5	  574.2	 8969.0	...
2178035	  700.4	  574.1	 8969.0	...
2178036	  700.0	  574.1	 8969.0	...
2178037	  699.7	  574.4	 8969.0	...
2178038	  699.5	  574.7	 8972.0	...
2178039	  699.5	  574.8	 8974.0	...
2178040	  699.4	  574.9	 8969.0	...
2178041	  699.4	  575.0	 8961.0	...
2178042	  699.3	  574.8	 8951.0	...
2178043	  699.2	  574.7	 8950.0	...
2178044	  699.1	  574.6	 8948.0	...
2178045	  699.3	  574.7	 8951.0	...
2178046	  699.5	  574.7	 8956.0	...
2178047	  699.7	  574.8	 8962.0	...
2178048	  699.7	  575.0	 8963.0	...
2178049	  699.6	  575.3	 8961.0	...
2178050	  699.7	  575.5	 8958.0	...
2178051	  699.8	  575.5	 8956.0	...
2178052	  699.7	  575.3	 8956.0	...
2178053	  699.4	  575.2	 8955.0	...
2178054	  699.0	  575.1	 8954.0	...
2178055	  699.0	  575.2	 8953.0	...
2178056	  698.8	  575.7	 8951.0	...
2178057	  698.7	  576.1	 8949.0	...
2178058	  698.7	  576.4	 8948.0	...
2178059	  698.8	  576.5	 8946.0	...
2178060	  699.0	  576.3	 8945.0	...
2178061	  699.0	  576.0	 8944.0	...
2178062	  698.8	  575.8	 8943.0	...
2178063	  698.5	  575.8	 8946.0	...
2178064	  698.2	  575.9	 8949.0	...
2178065	  698.1	  575.9	 8951.0	...
2178066	  698.2	  575.9	 8950.0	...
2178067	  698.3	  575.7	 8950.0	...
2178068	  698.4	  575.5	 8955.0	...
2178069	  698.3	  575.2	 8962.0	...
2178070	  698.3	  575.2	 8963.0	...
2178071	  698.2	  575.5	 8959.0	...
2178072	  698.0	  575.8	 8954.0	...
2178073	  697.9	  576.0	 8956.0	...
2178074	  697.9	  575.9	 8956.0	...
2178075	  697.8	  575.8	 8957.0	...
2178076	  697.7	  575.9	 8958.0	...
2178077	  697.7	  576.1	 8958.0	...
2178078	  697.7	  576.4	 8957.0	...
2178079	  697.7	  576.5	 8957.0	...
2178080	  697.6	  576.6	 8958.0	...
2178081	  697.5	  576.7	 8955.0	...
2178082	  697.4	  576.8	 8952.0	...
2178083	  697.3	  576.9	 8949.0	...
2178084	  697.4	  576.9	 8947.0	...
2178085	  697.5	  576.9	 8946.0	...
2178086	  697.5	  576.9	 8945.0	...
2178087	  697.5	  576.9	 8945.0	...
2178088	  697.5	  576.8	 8950.0	...
2178089	  697.5	  576.7	 8954.0	...
2178090	  697.5	  576.7	 8952.0	...
2178091	  697.6	  576.8	 8946.0	...
2178092	  697.6	  576.8	 8944.0	...
2178093	  697.6	  576.8	 8949.0	...
2178094	  697.2	  576.8	 8952.0	...
2178095	  696.8	  576.9	 8950.0	...
2178096	  696.4	  577.1	 8948.0	...
2178097	  696.6	  577.3	 8948.0	...
2178098	  696.8	  577.3	 8952.0	...
2178099	  696.9	  577.3	 8955.0	...
2178100	  696.9	  577.3	 8959.0	...
2178101	  696.8	  577.2	 8955.0	...
2178102	  696.7	  577.1	 8952.0	...
2178103	  696.6	  577.0	 8957.0	...
2178104	  696.7	  576.8	 8966.0	...
2178105	  696.8	  576.7	 8973.0	...
2178106	  696.9	  576.6	 8972.0	...
2178107	  696.7	  576.7	 8970.0	...
2178108	  696.5	  576.8	 8965.0	...
2178109	  696.4	  577.0	 8960.0	...
2178110	  696.6	  577.1	 8954.0	...
2178111	  696.8	  577.0	 8954.0	...
2178112	  696.9	  576.9	 8953.0	...
2178113	  696.9	  576.8	 8955.0	...
2178114	  697.1	  577.1	 8957.0	...
2178115	  697.3	  577.4	 8959.0	...
2178116	  697.5	  577.4	 8956.0	...
2178117	  697.5	  577.1	 8953.0	...
2178118	  697.2	  577.1	 8950.0	...
2178119	  697.0	  577.1	 8951.0	...
2178120	  696.8	  577.1	 8953.0	...
2178121	  696.8	  577.0	 8957.0	...
2178122	  696.7	  576.9	 8960.0	...
2178123	  696.6	  576.9	 8965.0	...
2178124	  696.4	  576.9	 8969.0	...
2178125	  696.4	  577.0	 8971.0	...
2178126	  696.5	  577.0	 8970.0	...
2178127	  696.6	  576.8	 8968.0	...
2178128	  696.7	  576.4	 8967.0	...
2178129	  696.8	  576.5	 8967.0	...
2178130	  696.8	  577.0	 8966.0	...
2178131	  696.8	  577.6	 8965.0	...
2178132	  696.8	  577.8	 8962.0	...
2178133	  696.8	  577.8	 8959.0	...
2178134	  696.7	  577.7	 8961.0	...
2178135	  696.7	  577.6	 8965.0	...
2178136	  696.7	  577.5	 8969.0	...
2178137	  696.6	  577.1	 8968.0	...
2178138	  696.3	  576.7	 8972.0	...
2178139	  696.0	  576.5	 8976.0	...
2178140	  696.1	  576.8	 8976.0	...
2178141	  696.2	  577.1	 8972.0	...
2178142	  696.4	  577.2	 8969.0	...
2178143	  696.4	  577.3	 8969.0	...
2178144	  696.5	  577.3	 8970.0	...
2178145	  696.6	  577.2	 8971.0	...
2178146	  696.6	  577.1	 8972.0	...
2178147	  696.6	  577.0	 8971.0	...
2178148	  696.4	  576.9	 8971.0	...
2178149	  696.3	  576.8	 8972.0	...
2178150	  696.3	  576.7	 8974.0	...
2178151	  696.3	  576.9	 8971.0	...
2178152	  696.4	  577.1	 8967.0	...
2178153	  696.5	  577.4	 8964.0	...
2178154	  696.6	  577.4	 8968.0	...
2178155	  696.6	  577.2	 8972.0	...
2178156	  696.5	  576.8	 8972.0	...
2178157	  696.4	  576.5	 8970.0	...
2178158	  696.4	  576.1	 8966.0	...
2178159	  696.2	  576.1	 8966.0	...
2178160	  695.9	  576.2	 8965.0	...
2178161	  695.6	  576.5	 8966.0	...
2178162	  695.5	  576.9	 8967.0	...
2178163	  695.6	  577.1	 8967.0	...
2178164	  695.5	  577.2	 8967.0	...
2178165	  695.5	  577.1	 8971.0	...
2178166	  695.6	  577.1	 8977.0	...
2178167	  695.8	  577.1	 8983.0	...
2178168	  696.0	  577.1	 8985.0	...
2178169	  696.1	  577.1	 8984.0	...
2178170	  696.1	  577.1	 8984.0	...
2178171	  696.1	  577.2	 8985.0	...
2178172	  695.9	  577.2	 8987.0	...
2178173	  695.8	  577.1	 8986.0	...
2178174	  695.6	  576.7	 8982.0	...
2178175	  695.4	  576.3	 8977.0	...
2178176	  695.4	  576.1	 8976.0	...
2178177	  695.5	  576.1	 8978.0	...
2178178	  695.6	  576.1	 8980.0	...
2178179	  695.5	  576.0	 8981.0	...
2178180	  695.4	  576.0	 8982.0	...
2178181	  695.7	  576.1	 8985.0	...
2178182	  696.0	  576.3	 8989.0	...
2178183	  696.3	  576.4	 8988.0	...
2178184	  696.3	  576.7	 8985.0	...
2178185	  696.3	  576.6	 8981.0	...
2178186	  696.5	  576.4	 8981.0	...
2178187	  696.6	  576.2	 8979.0	...
2178188	  696.3	  576.4	 8975.0	...
2178189	  695.8	  576.5	 8973.0	...
2178190	  695.3	  576.7	 8975.0	...
2178191	  695.3	  576.5	 8979.0	...
2178192	  695.4	  576.1	 8981.0	...
2178193	  695.4	  575.8	 8981.0	...
2178194	  695.3	  575.8	 8982.0	...
2178195	  695.2	  575.8	 8981.0	...
2178196	  695.2	  575.8	 8980.0	...
2178197	  695.6	  575.8	 8979.0	...
2178198	  696.0	  575.8	 8979.0	...
2178199	  696.3	  575.9	 8978.0	...
2178200	  696.3	  576.0	 8978.0	...
2178201	  696.4	  576.1	 8977.0	...
2178202	  696.4	  576.1	 8977.0	...
2178203	  696.3	  576.2	 8975.0	...
2178204	  696.1	  576.0	 8972.0	...
2178205	  695.9	  575.6	 8970.0	...
2178206	  695.7	  575.3	 8975.0	...
2178207	  695.7	  575.4	 8981.0	...
2178208	  695.8	  575.8	 8987.0	...
2178209	  695.8	  576.2	 8986.0	...
2178210	  695.8	  576.1	 8984.0	...
2178211	  695.9	  575.9	 8983.0	...
2178212	  696.0	  575.8	 8981.0	...
2178213	  695.9	  575.8	 8978.0	...
2178214	  695.7	  575.8	 8975.0	...
2178215	  695.5	  576.0	 8975.0	...
2178216	  695.4	  576.1	 8975.0	...
2178217	  695.3	  576.4	 8974.0	...
2178218	  695.2	  576.5	 8972.0	...
2178219	  695.4	  576.6	 8969.0	...
2178220	  695.7	  576.6	 8965.0	...
2178221	  696.0	  576.5	 8961.0	...
2178222	  695.9	  576.3	 8960.0	...
2178223	  695.5	  576.2	 8960.0	...
2178224	  695.0	  576.1	 8961.0	...
2178225	  695.0	  576.1	 8963.0	...
2178226	  695.0	  576.1	 8966.0	...
2178227	  695.0	  576.1	 8967.0	...
2178228	  695.0	  576.1	 8966.0	...
2178229	  695.1	  576.2	 8968.0	...
2178230	  695.1	  576.2	 8972.0	...
2178231	  695.3	  576.2	 8976.0	...
2178232	  695.5	  576.1	 8976.0	...
2178233	  695.6	  576.0	 8977.0	...
2178234	  695.7	  575.9	 8978.0	...
2178235	  695.7	  576.0	 8980.0	...
2178236	  695.7	  576.1	 8981.0	...
2178237	  695.6	  575.9	 8977.0	...
2178238	  695.4	  575.6	 8972.0	...
2178239	  695.3	  575.7	 8971.0	...
2178240	  695.5	  576.0	 8975.0	...
2178241	  695.7	  576.3	 8978.0	...
2178242	  695.7	  576.3	 8977.0	...
2178243	  695.6	  576.4	 8976.0	...
2178244	  695.5	  576.6	 8977.0	...
2178245	  695.5	  576.8	 8979.0	...
2178246	  695.6	  577.0	 8979.0	...
2178247	  695.7	  577.1	 8976.0	...
2178248	  695.5	  577.1	 8973.0	...
2178249	  695.2	  576.7	 8973.0	...
2178250	  695.0	  576.3	 8974.0	...
2178251	  695.0	  575.8	 8976.0	...
2178252	  694.9	  575.7	 8976.0	...
2178253	  694.8	  575.5	 8976.0	...
2178254	  694.6	  575.8	 8975.0	...
2178255	  694.5	  576.1	 8978.0	...
2178256	  694.5	  576.3	 8983.0	...
2178257	  694.6	  576.3	 8989.0	...
2178258	  694.9	  576.2	 8991.0	...
2178259	  695.2	  576.2	 8991.0	...
2178260	  695.2	  576.0	 8991.0	...
2178261	  695.2	  576.0	 8989.0	...
2178262	  695.2	  575.9	 8987.0	...
2178263	  695.2	  576.2	 8982.0	...
2178264	  695.2	  576.3	 8978.0	...
2178265	  695.1	  576.4	 8976.0	...
2178266	  695.1	  576.4	 8976.0	...
2178267	  695.0	  576.5	 8976.0	...
2178268	  695.1	  576.9	 8982.0	...
2178269	  695.3	  577.2	 8988.0	...
2178270	  695.6	  577.2	 8992.0	...
2178271	  695.8	  576.9	 8991.0	...
2178272	  695.8	  576.7	 8990.0	...
2178273	  695.7	  576.6	 8990.0	...
2178274	  695.6	  576.7	 8989.0	...
2178275	  695.2	  576.8	 8988.0	...
2178276	  694.8	  577.0	 8987.0	...
2178277	  694.5	  577.0	 8988.0	...
2178278	  694.6	  577.0	 8989.0	...
2178279	  695.0	  577.1	 8989.0	...
2178280	  695.4	  577.2	 8994.0	...
2178281	  695.7	  577.2	 9000.0	...
2178282	  695.6	  577.0	 9003.0	...
2178283	  695.5	  576.8	 9001.0	...
2178284	  695.5	  576.5	 8998.0	...
2178285	  695.5	  576.2	 8995.0	...
2178286	  695.4	  576.0	 8992.0	...
2178287	  695.4	  576.0	 8992.0	...
2178288	  695.4	  576.0	 8992.0	...
2178289	  695.4	  575.9	 8993.0	...
2178290	  695.1	  575.9	 8995.0	...
2178291	  694.7	  575.8	 8996.0	...
2178292	  694.4	  575.8	 8998.0	...
2178293	  694.5	  576.0	 8998.0	...
2178294	  694.7	  576.0	 8995.0	...
2178295	  694.9	  576.1	 8990.0	...
2178296	  695.1	  576.0	 8987.0	...
2178297	  695.1	  575.9	 8989.0	...
2178298	  695.0	  575.8	 8995.0	...
2178299	  694.9	  575.8	 9001.0	...
2178300	  695.1	  576.0	 9005.0	...
2178301	  695.3	  576.3	 9005.0	...
2178302	  695.5	  576.4	 9004.0	...
2178303	  695.4	  576.5	 9003.0	...
2178304	  695.5	  576.5	 9002.0	...
2178305	  695.6	  576.5	 9002.0	...
2178306	  695.5	  576.4	 9005.0	...
2178307	  695.6	  576.1	 9008.0	...
2178308	  695.6	  575.8	 9007.0	...
2178309	  695.6	  575.6	 9003.0	...
2178310	  695.5	  575.5	 9000.0	...
2178311	  695.8	  575.5	 9000.0	...
2178312	  696.2	  575.6	 9001.0	...
2178313	  696.4	  575.6	 9005.0	...
2178314	  696.1	  575.7	 9010.0	...
2178315	  695.7	  575.7	 9010.0	...
2178316	  695.5	  575.8	 9005.0	...
2178317	  695.3	  575.8	 9001.0	...
2178318	  695.3	  575.9	 9002.0	...
2178319	  695.2	  575.9	 9005.0	...
2178320	  695.1	  575.9	 9006.0	...
2178321	  695.0	  575.8	 9006.0	...
2178322	  695.1	  575.6	 9005.0	...
2178323	  695.2	  575.5	 9003.0	...
2178324	  695.3	  575.4	 9002.0	...
2178325	  695.5	  575.3	 9000.0	...
2178326	  695.6	  575.0	 8998.0	...
2178327	  695.3	  574.9	 8999.0	...
2178328	  695.0	  574.9	 8999.0	...
MSG	2178329 0000 _ Number Off
2178329	  695.0	  574.8	 9001.0	...
2178330	  695.4	  574.6	 9003.0	...
2178331	  695.7	  574.3	 9006.0	...
2178332	  695.7	  574.2	 9006.0	...
2178333	  695.7	  574.0	 9006.0	...
2178334	  695.6	  574.0	 9006.0	...
2178335	  695.7	  573.9	 9009.0	...
2178336	  695.8	  573.8	 9011.0	...
2178337	  695.9	  573.7	 9010.0	...
2178338	  695.7	  573.7	 9007.0	...
2178339	  695.6	  573.7	 9006.0	...
2178340	  695.5	  573.8	 9008.0	...
2178341	  695.5	  573.8	 9009.0	...
2178342	  695.4	  574.1	 9010.0	...
2178343	  695.3	  574.4	 9012.0	...
2178344	  695.2	  574.5	 9013.0	...
2178345	  695.0	  574.2	 9014.0	...
2178346	  694.9	  574.0	 9012.0	...
2178347	  695.0	  574.0	 9011.0	...
2178348	  695.4	  574.1	 9009.0	...
2178349	  695.6	  574.0	 9009.0	...
2178350	  695.7	  574.0	 9010.0	...
2178351	  695.5	  574.0	 9012.0	...
2178352	  695.3	  573.9	 9013.0	...
2178353	  695.4	  573.7	 9013.0	...
2178354	  695.3	  573.5	 9012.0	...
2178355	  695.3	  573.5	 9011.0	...
2178356	  695.0	  573.4	 9014.0	...
2178357	  694.8	  573.2	 9019.0	...
2178358	  694.9	  573.1	 9021.0	...
2178359	  695.1	  573.1	 9019.0	...
2178360	  695.3	  573.1	 9018.0	...
2178361	  695.4	  573.3	 9019.0	...
2178362	  695.5	  573.5	 9021.0	...
2178363	  695.4	  573.7	 9021.0	...
2178364	  695.1	  573.2	 9019.0	...
2178365	  694.9	  572.8	 9019.0	...
2178366	  694.9	  572.7	 9021.0	...
2178367	  695.0	  573.0	 9023.0	...
2178368	  695.1	  573.4	 9024.0	...
2178369	  695.3	  573.3	 9024.0	...
2178370	  695.4	  573.2	 9022.0	...
2178371	  695.5	  573.0	 9020.0	...
2178372	  695.7	  572.8	 9020.0	...
2178373	  695.8	  572.6	 9022.0	...
2178374	  695.6	  572.6	 9024.0	...
2178375	  695.2	  572.7	 9024.0	...
2178376	  695.0	  572.7	 9023.0	...
2178377	  695.2	  572.7	 9023.0	...
2178378	  695.2	  572.7	 9023.0	...
2178379	  695.1	  572.6	 9021.0	...
2178380	  695.1	  572.4	 9019.0	...
2178381	  695.2	  572.2	 9017.0	...
2178382	  695.2	  572.2	 9016.0	...
2178383	  695.1	  572.2	 9015.0	...
2178384	  695.5	  572.1	 9017.0	...
2178385	  695.9	  572.0	 9020.0	...
2178386	  696.3	  571.9	 9020.0	...
2178387	  696.2	  571.9	 9020.0	...
2178388	  696.0	  571.8	 9020.0	...
2178389	  695.9	  571.8	 9022.0	...
2178390	  695.7	  571.9	 9022.0	...
2178391	  695.5	  571.9	 9022.0	...
2178392	  695.3	  571.8	 9021.0	...
2178393	  695.3	  571.9	 9022.0	...
2178394	  695.3	  572.1	 9023.0	...
2178395	  695.4	  572.2	 9022.0	...
2178396	  695.4	  572.2	 9019.0	...
2178397	  695.4	  572.2	 9017.0	...
2178398	  695.5	  572.1	 9021.0	...
2178399	  695.6	  571.9	 9025.0	...
2178400	  695.6	  571.4	 9027.0	...
2178401	  695.5	  570.9	 9026.0	...
2178402	  695.5	  570.6	 9024.0	...
2178403	  695.6	  570.7	 9021.0	...
2178404	  695.8	  570.8	 9020.0	...
2178405	  695.8	  570.8	 9019.0	...
2178406	  695.7	  570.5	 9019.0	...
2178407	  695.5	  570.1	 9022.0	...
2178408	  695.2	  569.7	 9025.0	...
2178409	  695.0	  570.0	 9029.0	...
2178410	  695.3	  570.2	 9030.0	...
2178411	  695.7	  570.3	 9034.0	...
2178412	  696.1	  570.0	 9036.0	...
2178413	  696.2	  569.9	 9038.0	...
2178414	  696.1	  570.1	 9038.0	...
2178415	  695.9	  570.2	 9037.0	...
2178416	  695.7	  570.3	 9036.0	...
2178417	  695.7	  570.3	 9041.0	...
2178418	  695.7	  570.4	 9047.0	...
2178419	  695.6	  570.5	 9052.0	...
2178420	  695.4	  570.5	 9049.0	...
2178421	  695.3	  570.4	 9047.0	...
2178422	  695.2	  570.3	 9045.0	...
2178423	  695.1	  570.2	 9041.0	...
2178424	  695.0	  569.8	 9037.0	...
2178425	  694.9	  569.3	 9033.0	...
2178426	  694.9	  569.0	 9033.0	...
2178427	  694.9	  569.2	 9033.0	...
2178428	  694.8	  569.7	 9033.0	...
2178429	  694.7	  570.0	 9032.0	...
2178430	  694.6	  570.2	 9032.0	...
2178431	  694.5	  570.0	 9030.0	...
2178432	  694.5	  569.9	 9029.0	...
2178433	  694.8	  569.9	 9033.0	...
2178434	  695.0	  569.7	 9037.0	...
2178435	  695.0	  569.6	 9040.0	...
2178436	  695.0	  569.6	 9037.0	...
2178437	  695.1	  569.7	 9034.0	...
2178438	  695.1	  569.9	 9031.0	...
2178439	  695.1	  570.0	 9030.0	...
2178440	  695.0	  570.2	 9029.0	...
2178441	  695.0	  570.2	 9030.0	...
2178442	  695.0	  570.2	 9034.0	...
2178443	  695.0	  570.0	 9038.0	...
2178444	  695.0	  569.6	 9040.0	...
2178445	  695.0	  569.3	 9040.0	...
2178446	  695.1	  569.3	 9041.0	...
2178447	  695.3	  569.4	 9041.0	...
2178448	  695.3	  569.5	 9039.0	...
2178449	  695.1	  569.6	 9036.0	...
2178450	  695.1	  569.4	 9035.0	...
2178451	  695.2	  569.0	 9037.0	...
2178452	  695.5	  568.6	 9040.0	...
2178453	  695.5	  568.3	 9043.0	...
2178454	  695.4	  568.3	 9044.0	...
2178455	  695.1	  568.5	 9047.0	...
2178456	  694.8	  568.6	 9050.0	...
2178457	  694.9	  568.6	 9050.0	...
2178458	  695.0	  568.6	 9048.0	...
2178459	  695.1	  568.6	 9044.0	...
2178460	  695.0	  568.5	 9043.0	...
2178461	  695.0	  568.4	 9042.0	...
2178462	  695.0	  568.6	 9042.0	...
2178463	  695.1	  568.9	 9041.0	...
2178464	  695.2	  569.1	 9041.0	...
2178465	  695.1	  568.9	 9042.0	...
2178466	  694.9	  568.7	 9043.0	...
2178467	  694.8	  568.7	 9043.0	...
2178468	  694.7	  568.7	 9045.0	...
2178469	  694.6	  568.9	 9047.0	...
2178470	  694.5	  569.0	 9050.0	...
2178471	  694.5	  568.8	 9049.0	...
2178472	  694.5	  568.3	 9051.0	...
2178473	  694.4	  567.7	 9054.0	...
2178474	  694.4	  567.4	 9056.0	...
2178475	  694.4	  567.3	 9057.0	...
2178476	  694.4	  567.3	 9054.0	...
2178477	  694.4	  567.4	 9051.0	...
2178478	  694.4	  567.6	 9054.0	...
2178479	  694.4	  567.6	 9059.0	...
2178480	  694.3	  567.7	 9065.0	...
2178481	  694.3	  567.6	 9063.0	...
2178482	  694.4	  567.4	 9062.0	...
2178483	  694.3	  567.2	 9062.0	...
2178484	  694.2	  567.1	 9063.0	...
2178485	  694.2	  567.3	 9065.0	...
2178486	  694.1	  567.5	 9067.0	...
2178487	  694.0	  567.5	 9071.0	...
2178488	  693.8	  567.2	 9074.0	...
2178489	  693.6	  567.0	 9074.0	...
2178490	  693.5	  566.9	 9071.0	...
2178491	  693.5	  567.0	 9069.0	...
2178492	  693.5	  567.0	 9067.0	...
2178493	  693.7	  567.0	 9066.0	...
2178494	  693.8	  567.0	 9065.0	...
2178495	  693.8	  567.0	 9067.0	...
2178496	  693.6	  566.8	 9068.0	...
2178497	  693.5	  566.6	 9069.0	...
2178498	  693.4	  566.3	 9072.0	...
2178499	  693.3	  565.8	 9075.0	...
2178500	  693.3	  565.3	 9080.0	...
2178501	  693.3	  565.3	 9082.0	...
2178502	  693.6	  565.6	 9083.0	...
2178503	  693.8	  566.0	 9083.0	...
2178504	  693.7	  565.9	 9080.0	...
2178505	  693.3	  565.9	 9077.0	...
2178506	  693.0	  565.9	 9074.0	...
2178507	  693.1	  565.7	 9075.0	...
2178508	  693.3	  565.5	 9075.0	...
2178509	  693.4	  565.4	 9076.0	...
2178510	  693.4	  565.5	 9075.0	...
2178511	  693.3	  565.5	 9074.0	...
2178512	  693.3	  565.5	 9073.0	...
2178513	  693.3	  565.5	 9072.0	...
2178514	  693.3	  565.5	 9074.0	...
2178515	  693.2	  565.4	 9076.0	...
2178516	  693.2	  565.2	 9078.0	...
2178517	  693.1	  565.1	 9081.0	...
2178518	  693.1	  565.2	 9083.0	...
2178519	  693.1	  565.2	 9086.0	...
2178520	  693.1	  565.2	 9084.0	...
2178521	  693.0	  565.3	 9083.0	...
2178522	  692.9	  565.1	 9082.0	...
2178523	  692.6	  565.0	 9083.0	...
2178524	  692.3	  564.9	 9082.0	...
2178525	  692.2	  565.0	 9080.0	...
2178526	  692.2	  564.7	 9084.0	...
2178527	  692.4	  564.0	 9088.0	...
2178528	  692.6	  563.4	 9093.0	...
2178529	  692.7	  563.3	 9089.0	...
2178530	  692.9	  563.8	 9086.0	...
2178531	  693.1	  564.3	 9083.0	...
2178532	  692.9	  564.5	 9084.0	...
2178533	  692.5	  564.6	 9084.0	...
2178534	  692.0	  564.6	 9087.0	...
2178535	  691.9	  564.3	 9089.0	...
2178536	  691.7	  563.9	 9090.0	...
2178537	  691.8	  563.5	 9091.0	...
2178538	  691.9	  563.2	 9092.0	...
MSG	2178539 0000 _ Number On
2178539	  692.1	  563.2	 9094.0	...
2178540	  692.2	  563.1	 9095.0	...
2178541	  692.3	  563.2	 9096.0	...
2178542	  692.1	  563.2	 9095.0	...
2178543	  691.8	  563.2	 9095.0	...
2178544	  691.5	  563.1	 9095.0	...
2178545	  691.5	  563.4	 9096.0	...
2178546	  691.5	  563.8	 9096.0	...
2178547	  691.5	  564.2	 9094.0	...
2178548	  691.3	  564.2	 9091.0	...
2178549	  691.2	  563.8	 9090.0	...
2178550	  691.1	  563.2	 9090.0	...
2178551	  691.0	  562.5	 9095.0	...
2178552	  691.1	  562.3	 9099.0	...
2178553	  691.5	  562.0	 9102.0	...
2178554	  691.8	  561.9	 9102.0	...
2178555	  691.9	  561.8	 9104.0	...
2178556	  691.9	  561.8	 9105.0	...
2178557	  692.0	  561.7	 9105.0	...
2178558	  692.1	  561.7	 9105.0	...
2178559	  692.1	  561.7	 9105.0	...
2178560	  692.1	  561.8	 9109.0	...
2178561	  691.9	  561.9	 9114.0	...
2178562	  691.8	  562.0	 9113.0	...
2178563	  691.7	  562.1	 9108.0	...
2178564	  691.7	  562.2	 9108.0	...
2178565	  691.9	  562.1	 9114.0	...
2178566	  692.1	  562.1	 9120.0	...
2178567	  692.1	  562.1	 9120.0	...
2178568	  691.9	  562.2	 9119.0	...
2178569	  691.7	  562.2	 9119.0	...
2178570	  691.7	  562.2	 9122.0	...
2178571	  691.7	  562.2	 9125.0	...
2178572	  691.7	  562.2	 9127.0	...
2178573	  691.4	  562.2	 9125.0	...
2178574	  691.0	  562.2	 9122.0	...
2178575	  690.7	  562.2	 9120.0	...
2178576	  690.8	  561.7	 9119.0	...
2178577	  691.1	  561.2	 9121.0	...
2178578	  691.4	  560.7	 9124.0	...
2178579	  691.6	  560.7	 9127.0	...
2178580	  691.6	  560.6	 9130.0	...
2178581	  691.6	  560.6	 9129.0	...
2178582	  691.6	  560.6	 9126.0	...
2178583	  691.3	  560.6	 9124.0	...
2178584	  690.8	  560.8	 9121.0	...
2178585	  690.3	  561.0	 9121.0	...
2178586	  690.1	  561.1	 9122.0	...
2178587	  690.2	  561.2	 9125.0	...
2178588	  690.2	  561.2	 9128.0	...
2178589	  690.3	  561.2	 9130.0	...
2178590	  690.3	  561.1	 9136.0	...
2178591	  690.0	  560.8	 9142.0	...
2178592	  689.8	  560.6	 9145.0	...
2178593	  689.6	  560.6	 9143.0	...
2178594	  689.7	  560.7	 9141.0	...
2178595	  689.9	  560.7	 9141.0	...
2178596	  690.2	  560.2	 9141.0	...
2178597	  690.3	  559.8	 9141.0	...
2178598	  690.3	  559.4	 9140.0	...
2178599	  690.2	  559.3	 9141.0	...
2178600	  690.0	  559.4	 9142.0	...
2178601	  689.8	  559.7	 9141.0	...
2178602	  689.6	  560.0	 9140.0	...
2178603	  689.6	  560.1	 9137.0	...
2178604	  689.5	  560.0	 9135.0	...
2178605	  689.4	  559.8	 9132.0	...
2178606	  689.4	  559.8	 9136.0	...
2178607	  689.3	  559.7	 9142.0	...
2178608	  689.1	  559.8	 9148.0	...
2178609	  688.8	  559.9	 9149.0	...
2178610	  688.5	  560.0	 9150.0	...
2178611	  688.5	  560.0	 9152.0	...
2178612	  688.5	  559.8	 9149.0	...
2178613	  688.6	  559.7	 9144.0	...
2178614	  688.6	  559.6	 9139.0	...
2178615	  688.5	  559.6	 9139.0	...
2178616	  688.3	  559.4	 9140.0	...
2178617	  688.2	  559.2	 9145.0	...
2178618	  688.1	  559.0	 9151.0	...
2178619	  688.0	  559.0	 9155.0	...
2178620	  687.9	  559.1	 9157.0	...
2178621	  687.6	  559.1	 9157.0	...
2178622	  687.5	  559.1	 9156.0	...
2178623	  687.6	  559.1	 9155.0	...
2178624	  687.7	  559.1	 9155.0	...
2178625	  687.8	  559.0	 9156.0	...
2178626	  687.8	  559.1	 9158.0	...
2178627	  687.7	  559.1	 9157.0	...
2178628	  687.6	  559.2	 9154.0	...
2178629	  687.4	  559.2	 9154.0	...
2178630	  687.6	  559.2	 9155.0	...
2178631	  687.9	  559.2	 9154.0	...
2178632	  687.7	  558.9	 9151.0	...
2178633	  687.3	  558.6	 9151.0	...
2178634	  687.2	  558.5	 9153.0	...
2178635	  687.6	  558.7	 9155.0	...
2178636	  688.0	  558.7	 9157.0	...
2178637	  687.9	  558.7	 9160.0	...
2178638	  687.9	  558.6	 9163.0	...
2178639	  687.8	  558.5	 9166.0	...
2178640	  687.7	  558.2	 9166.0	...
2178641	  687.6	  558.1	 9172.0	...
2178642	  687.6	  558.0	 9178.0	...
2178643	  687.5	  558.0	 9178.0	...
2178644	  687.6	  558.0	 9172.0	...
2178645	  687.4	  558.1	 9168.0	...
2178646	  687.3	  558.3	 9169.0	...
2178647	  687.5	  558.4	 9171.0	...
2178648	  687.7	  558.5	 9172.0	...
2178649	  687.7	  558.1	 9173.0	...
2178650	  687.3	  557.7	 9174.0	...
2178651	  687.0	  557.6	 9175.0	...
2178652	  687.0	  558.0	 9176.0	...
2178653	  687.2	  558.2	 9178.0	...
2178654	  687.4	  558.1	 9176.0	...
2178655	  687.8	  557.8	 9173.0	...
2178656	  688.0	  557.6	 9172.0	...
2178657	  688.1	  557.6	 9172.0	...
2178658	  687.9	  557.8	 9173.0	...
2178659	  687.6	  558.0	 9172.0	...
2178660	  687.5	  558.0	 9172.0	...
2178661	  687.4	  558.0	 9171.0	...
2178662	  687.3	  558.0	 9170.0	...
2178663	  687.2	  557.8	 9176.0	...
2178664	  687.0	  557.6	 9184.0	...
2178665	  686.8	  557.4	 9187.0	...
2178666	  686.8	  557.3	 9183.0	...
2178667	  686.9	  557.3	 9182.0	...
2178668	  687.0	  557.3	 9188.0	...
2178669	  686.9	  557.3	 9193.0	...
2178670	  686.9	  557.3	 9195.0	...
2178671	  686.9	  557.3	 9196.0	...
2178672	  687.2	  557.1	 9199.0	...
2178673	  687.4	  556.7	 9200.0	...
2178674	  687.4	  556.3	 9199.0	...
2178675	  687.3	  556.3	 9201.0	...
2178676	  687.1	  556.5	 9206.0	...
2178677	  686.9	  556.7	 9211.0	...
2178678	  686.6	  556.8	 9211.0	...
2178679	  686.3	  556.8	 9212.0	...
2178680	  686.3	  556.8	 9214.0	...
2178681	  686.3	  556.8	 9215.0	...
2178682	  686.5	  557.1	 9215.0	...
2178683	  686.5	  557.3	 9215.0	...
2178684	  686.5	  557.6	 9213.0	...
2178685	  686.3	  557.7	 9212.0	...
2178686	  686.2	  557.8	 9211.0	...
2178687	  686.1	  557.9	 9210.0	...
2178688	  686.1	  557.8	 9208.0	...
2178689	  686.2	  557.6	 9206.0	...
2178690	  686.3	  557.4	 9208.0	...
2178691	  686.3	  557.4	 9212.0	...
2178692	  686.0	  557.3	 9215.0	...
2178693	  685.9	  557.4	 9218.0	...
2178694	  685.8	  557.5	 9219.0	...
2178695	  685.8	  557.5	 9219.0	...
2178696	  685.6	  557.6	 9216.0	...
2178697	  685.4	  557.6	 9212.0	...
2178698	  685.3	  557.6	 9214.0	...
2178699	  685.3	  557.6	 9221.0	...
2178700	  685.3	  557.6	 9227.0	...
2178701	  685.4	  557.3	 9227.0	...
2178702	  685.4	  557.0	 9227.0	...
2178703	  685.5	  557.0	 9227.0	...
2178704	  685.5	  557.2	 9227.0	...
2178705	  685.5	  557.5	 9227.0	...
2178706	  685.7	  557.6	 9226.0	...
2178707	  685.9	  557.7	 9228.0	...
2178708	  686.0	  557.8	 9231.0	...
2178709	  686.1	  557.7	 9234.0	...
2178710	  686.0	  557.3	 9234.0	...
2178711	  685.8	  557.0	 9234.0	...
2178712	  685.3	  557.0	 9233.0	...
2178713	  684.8	  557.5	 9232.0	...
2178714	  684.3	  558.0	 9232.0	...
2178715	  684.2	  558.2	 9231.0	...
2178716	  684.2	  558.4	 9230.0	...
2178717	  684.2	  558.5	 9230.0	...
2178718	  684.2	  558.5	 9232.0	...
2178719	  684.3	  558.2	 9235.0	...
2178720	  684.4	  557.8	 9236.0	...
2178721	  684.5	  557.6	 9235.0	...
2178722	  684.5	  557.5	 9233.0	...
2178723	  684.4	  557.4	 9233.0	...
2178724	  684.3	  557.8	 9232.0	...
2178725	  684.5	  558.2	 9233.0	...
2178726	  684.7	  558.6	 9232.0	...
2178727	  684.8	  558.6	 9236.0	...
2178728	  684.8	  558.6	 9239.0	...
2178729	  684.8	  558.6	 9243.0	...
2178730	  684.8	  558.5	 9245.0	...
2178731	  684.5	  558.6	 9247.0	...
2178732	  684.1	  558.6	 9249.0	...
2178733	  683.7	  558.2	 9249.0	...
2178734	  683.8	  557.7	 9245.0	...
2178735	  684.0	  557.5	 9240.0	...
2178736	  684.1	  557.9	 9234.0	...
2178737	  684.3	  557.8	 9234.0	...
2178738	  684.4	  557.4	 9239.0	...
2178739	  684.5	  557.0	 9245.0	...
2178740	  684.4	  556.9	 9251.0	...
2178741	  684.2	  557.5	 9249.0	...
2178742	  684.0	  558.1	 9248.0	...
2178743	  684.0	  558.5	 9249.0	...
2178744	  683.9	  558.3	 9252.0	...
2178745	  683.7	  558.1	 9254.0	...
2178746	  683.5	  558.1	 9251.0	...
2178747	  683.5	  558.1	 9248.0	...
2178748	  683.5	  558.2	 9247.0	...
2178749	  683.5	  558.3	 9247.0	...
2178750	  683.6	  558.4	 9247.0	...
2178751	  683.8	  558.2	 9247.0	...
2178752	  683.8	  558.1	 9245.0	...
2178753	  683.6	  558.1	 9247.0	...
2178754	  683.4	  558.1	 9249.0	...
2178755	  683.5	  558.1	 9250.0	...
2178756	  683.5	  558.1	 9248.0	...
2178757	  683.6	  558.2	 9245.0	...
2178758	  683.7	  558.3	 9244.0	...
2178759	  683.7	  558.3	 9243.0	...
2178760	  683.6	  558.4	 9242.0	...
2178761	  683.6	  558.5	 9242.0	...
2178762	  683.7	  558.5	 9242.0	...
2178763	  684.0	  558.5	 9242.0	...
2178764	  684.2	  558.6	 9241.0	...
2178765	  684.2	  558.7	 9242.0	...
2178766	  684.3	  558.7	 9243.0	...
2178767	  684.4	  558.5	 9245.0	...
2178768	  684.5	  558.4	 9249.0	...
2178769	  684.5	  558.5	 9250.0	...
2178770	  684.2	  558.6	 9252.0	...
2178771	  684.0	  558.7	 9250.0	...
2178772	  683.6	  558.9	 9248.0	...
2178773	  683.5	  559.0	 9245.0	...
2178774	  683.4	  559.0	 9249.0	...
2178775	  683.4	  558.9	 9254.0	...
2178776	  683.4	  558.9	 9257.0	...
2178777	  683.4	  558.8	 9255.0	...
2178778	  683.2	  558.6	 9253.0	...
2178779	  683.0	  558.5	 9249.0	...
2178780	  683.1	  558.4	 9245.0	...
2178781	  683.5	  558.4	 9248.0	...
2178782	  683.6	  558.3	 9255.0	...
2178783	  683.3	  558.2	 9261.0	...
2178784	  683.0	  558.2	 9261.0	...
2178785	  682.9	  558.3	 9260.0	...
2178786	  682.8	  558.5	 9260.0	...
2178787	  682.8	  558.7	 9259.0	...
2178788	  682.8	  558.5	 9259.0	...
2178789	  682.8	  558.2	 9259.0	...
2178790	  682.8	  558.0	 9259.0	...
2178791	  682.8	  558.0	 9262.0	...
2178792	  682.8	  558.1	 9264.0	...
2178793	  683.1	  558.1	 9267.0	...
2178794	  683.3	  558.0	 9270.0	...
2178795	  683.5	  558.0	 9272.0	...
2178796	  683.5	  558.1	 9274.0	...
2178797	  683.6	  558.1	 9276.0	...
2178798	  683.6	  558.0	 9278.0	...
2178799	  683.6	  557.9	 9280.0	...
2178800	  683.6	  558.0	 9280.0	...
2178801	  683.5	  558.4	 9281.0	...
2178802	  683.4	  558.7	 9281.0	...
2178803	  683.4	  558.9	 9281.0	...
2178804	  683.2	  558.8	 9280.0	...
2178805	  683.1	  558.6	 9279.0	...
2178806	  682.9	  558.5	 9282.0	...
2178807	  682.8	  558.7	 9285.0	...
2178808	  682.8	  558.9	 9287.0	...
2178809	  682.9	  559.3	 9284.0	...
2178810	  683.0	  559.4	 9281.0	...
2178811	  683.0	  559.5	 9280.0	...
2178812	  683.0	  559.5	 9280.0	...
2178813	  683.0	  559.4	 9282.0	...
2178814	  683.0	  559.4	 9284.0	...
2178815	  682.8	  559.4	 9286.0	...
2178816	  682.7	  559.4	 9287.0	...
2178817	  682.5	  559.4	 9288.0	...
2178818	  682.3	  559.3	 9287.0	...
2178819	  682.0	  559.4	 9286.0	...
2178820	  681.9	  559.4	 9282.0	...
2178821	  681.9	  559.4	 9278.0	...
2178822	  681.9	  559.3	 9274.0	...
2178823	  682.0	  559.2	 9273.0	...
2178824	  682.2	  559.1	 9276.0	...
2178825	  682.3	  559.2	 9278.0	...
2178826	  682.4	  559.3	 9280.0	...
2178827	  682.5	  559.3	 9281.0	...
2178828	  682.7	  559.2	 9282.0	...
2178829	  682.8	  559.1	 9281.0	...
2178830	  683.0	  559.1	 9279.0	...
2178831	  683.0	  559.2	 9278.0	...
2178832	  682.9	  559.2	 9281.0	...
2178833	  682.7	  559.1	 9284.0	...
2178834	  682.5	  559.0	 9288.0	...
2178835	  682.4	  559.0	 9288.0	...
2178836	  682.2	  558.9	 9286.0	...
2178837	  682.2	  559.0	 9284.0	...
2178838	  682.3	  559.3	 9283.0	...
2178839	  682.2	  559.5	 9278.0	...
2178840	  682.0	  559.6	 9274.0	...
2178841	  681.9	  559.3	 9273.0	...
2178842	  682.0	  559.1	 9277.0	...
MSG	2178843 0000 _ Number Off
2178843	  682.1	  558.8	 9282.0	...
2178844	  682.1	  558.8	 9285.0	...
2178845	  682.1	  559.0	 9288.0	...
2178846	  682.2	  559.2	 9289.0	...
2178847	  682.2	  559.6	 9288.0	...
2178848	  682.2	  559.7	 9284.0	...
2178849	  682.2	  559.9	 9279.0	...
2178850	  682.3	  559.9	 9275.0	...
2178851	  682.5	  559.8	 9274.0	...
2178852	  682.6	  559.7	 9275.0	...
2178853	  682.6	  559.7	 9277.0	...
2178854	  682.6	  559.7	 9280.0	...
2178855	  682.6	  559.7	 9281.0	...
2178856	  682.6	  559.1	 9281.0	...
2178857	  682.5	  558.5	 9281.0	...
2178858	  682.4	  558.0	 9280.0	...
2178859	  682.3	  558.2	 9283.0	...
2178860	  682.4	  558.5	 9286.0	...
2178861	  682.4	  559.0	 9285.0	...
2178862	  682.5	  559.3	 9282.0	...
2178863	  682.5	  559.4	 9278.0	...
2178864	  682.6	  559.4	 9276.0	...
2178865	  682.6	  559.3	 9275.0	...
2178866	  682.6	  559.4	 9274.0	...
2178867	  682.6	  559.3	 9274.0	...
2178868	  682.5	  559.3	 9274.0	...
2178869	  682.4	  559.1	 9278.0	...
2178870	  682.2	  559.1	 9282.0	...
2178871	  682.1	  559.1	 9286.0	...
2178872	  682.0	  559.1	 9287.0	...
2178873	  681.7	  559.3	 9286.0	...
2178874	  681.4	  559.5	 9283.0	...
2178875	  681.3	  559.7	 9281.0	...
2178876	  681.4	  559.9	 9281.0	...
2178877	  681.4	  559.8	 9286.0	...
2178878	  681.4	  559.7	 9289.0	...
2178879	  681.4	  559.6	 9288.0	...
2178880	  681.6	  559.6	 9284.0	...
2178881	  681.7	  559.4	 9281.0	...
2178882	  681.9	  559.1	 9281.0	...
2178883	  682.2	  558.9	 9282.0	...
2178884	  682.4	  558.9	 9283.0	...
2178885	  682.7	  558.8	 9284.0	...
2178886	  682.7	  558.8	 9283.0	...
2178887	  682.3	  558.8	 9282.0	...
2178888	  681.9	  558.8	 9281.0	...
2178889	  681.5	  559.0	 9280.0	...
2178890	  681.5	  559.1	 9285.0	...
2178891	  681.6	  559.3	 9290.0	...
2178892	  681.8	  559.5	 9296.0	...
2178893	  681.8	  559.7	 9296.0	...
2178894	  681.7	  559.7	 9296.0	...
2178895	  681.8	  559.6	 9299.0	...
2178896	  681.9	  559.5	 9303.0	...
2178897	  682.0	  559.4	 9304.0	...
2178898	  681.9	  559.2	 9301.0	...
2178899	  681.6	  559.1	 9300.0	...
2178900	  681.3	  559.0	 9300.0	...
2178901	  681.3	  558.9	 9302.0	...
2178902	  681.3	  558.9	 9303.0	...
2178903	  681.3	  558.9	 9300.0	...
2178904	  681.3	  559.0	 9298.0	...
2178905	  681.3	  559.2	 9295.0	...
2178906	  681.2	  559.4	 9291.0	...
2178907	  681.0	  559.3	 9286.0	...
2178908	  680.8	  559.1	 9282.0	...
2178909	  681.0	  559.1	 9283.0	...
2178910	  681.3	  559.1	 9285.0	...
2178911	  681.7	  559.2	 9288.0	...
2178912	  681.8	  559.2	 9291.0	...
2178913	  681.8	  559.2	 9293.0	...
2178914	  681.8	  559.2	 9294.0	...
2178915	  681.7	  559.3	 9294.0	...
2178916	  681.6	  559.3	 9293.0	...
2178917	  681.5	  559.3	 9293.0	...
2178918	  681.4	  559.3	 9293.0	...
2178919	  681.3	  559.4	 9293.0	...
2178920	  681.3	  559.4	 9292.0	...
2178921	  681.2	  559.3	 9292.0	...
2178922	  681.2	  559.2	 9293.0	...
2178923	  681.2	  559.2	 9294.0	...
2178924	  681.3	  559.1	 9295.0	...
2178925	  681.4	  559.1	 9297.0	...
2178926	  681.5	  559.1	 9300.0	...
2178927	  681.5	  559.1	 9302.0	...
2178928	  681.4	  559.1	 9301.0	...
2178929	  681.5	  559.0	 9300.0	...
2178930	  681.6	  558.9	 9299.0	...
2178931	  681.6	  558.7	 9300.0	...
2178932	  681.5	  558.6	 9301.0	...
2178933	  681.4	  558.7	 9301.0	...
2178934	  681.5	  558.8	 9303.0	...
2178935	  681.6	  558.9	 9305.0	...
2178936	  681.6	  558.9	 9307.0	...
2178937	  681.6	  558.4	 9309.0	...
2178938	  681.8	  558.0	 9310.0	...
2178939	  682.2	  557.6	 9316.0	...
2178940	  682.6	  557.5	 9321.0	...
2178941	  682.7	  557.5	 9325.0	...
2178942	  682.2	  557.4	 9324.0	...
2178943	  681.8	  557.6	 9324.0	...
2178944	  681.5	  557.9	 9323.0	...
2178945	  681.5	  557.9	 9321.0	...
2178946	  681.6	  557.9	 9320.0	...
2178947	  681.6	  557.7	 9319.0	...
2178948	  681.6	  557.7	 9318.0	...
2178949	  681.6	  557.7	 9317.0	...
2178950	  681.6	  557.6	 9317.0	...
2178951	  681.5	  557.6	 9320.0	...
2178952	  681.7	  557.5	 9323.0	...
2178953	  681.8	  557.6	 9325.0	...
2178954	  681.9	  557.7	 9323.0	...
2178955	  681.8	  557.9	 9319.0	...
2178956	  681.7	  558.1	 9317.0	...
2178957	  681.4	  557.7	 9316.0	...
2178958	  681.0	  557.3	 9317.0	...
2178959	  680.8	  557.0	 9318.0	...
2178960	  680.9	  557.1	 9314.0	...
2178961	  681.0	  557.2	 9310.0	...
2178962	  681.0	  557.3	 9306.0	...
2178963	  680.9	  557.4	 9310.0	...
2178964	  680.8	  557.4	 9314.0	...
2178965	  680.9	  557.4	 9320.0	...
2178966	  681.1	  557.5	 9323.0	...
2178967	  681.4	  557.6	 9325.0	...
2178968	  681.5	  557.7	 9323.0	...
2178969	  681.5	  557.7	 9320.0	...
2178970	  681.7	  557.4	 9315.0	...
2178971	  681.8	  557.1	 9311.0	...
2178972	  682.0	  557.0	 9309.0	...
2178973	  682.1	  557.0	 9307.0	...
2178974	  681.8	  557.2	 9305.0	...
2178975	  681.4	  557.4	 9303.0	...
2178976	  681.0	  557.7	 9302.0	...
2178977	  681.0	  557.8	 9301.0	...
2178978	  681.0	  557.8	 9299.0	...
2178979	  680.9	  557.5	 9300.0	...
2178980	  680.6	  557.2	 9302.0	...
2178981	  680.4	  556.9	 9303.0	...
2178982	  680.2	  557.0	 9303.0	...
2178983	  680.2	  557.2	 9302.0	...
2178984	  680.2	  557.4	 9301.0	...
2178985	  680.2	  557.5	 9300.0	...
2178986	  680.1	  557.4	 9299.0	...
2178987	  680.0	  557.2	 9299.0	...
2178988	  679.9	  556.9	 9299.0	...
2178989	  680.0	  556.8	 9300.0	...
2178990	  680.1	  557.0	 9299.0	...
2178991	  680.2	  557.1	 9298.0	...
2178992	  680.3	  557.3	 9300.0	...
2178993	  680.4	  557.4	 9303.0	...
2178994	  680.5	  557.4	 9306.0	...
2178995	  680.9	  557.2	 9306.0	...
2178996	  681.2	  557.1	 9307.0	...
2178997	  681.5	  557.0	 9307.0	...
2178998	  681.4	  557.0	 9306.0	...
2178999	  681.4	  556.9	 9305.0	...
2179000	  681.5	  556.9	 9303.0	...
2179001	  681.6	  556.9	 9301.0	...
2179002	  681.7	  556.9	 9300.0	...
2179003	  681.8	  556.6	 9302.0	...
2179004	  681.6	  556.4	 9306.0	...
2179005	  681.5	  556.5	 9307.0	...
2179006	  681.2	  556.9	 9304.0	...
2179007	  681.2	  557.3	 9302.0	...
2179008	  681.3	  557.4	 9302.0	...
2179009	  681.6	  557.4	 9308.0	...
2179010	  681.9	  557.3	 9313.0	...
2179011	  682.1	  557.2	 9318.0	...
2179012	  682.1	  557.0	 9317.0	...
2179013	  681.9	  556.8	 9317.0	...
2179014	  681.8	  556.7	 9318.0	...
2179015	  681.7	  556.7	 9319.0	...
2179016	  681.7	  556.8	 9319.0	...
2179017	  681.8	  556.7	 9317.0	...
2179018	  681.8	  556.3	 9317.0	...
2179019	  681.8	  555.9	 9319.0	...
2179020	  681.8	  555.7	 9318.0	...
2179021	  681.8	  555.7	 9314.0	...
2179022	  681.6	  555.7	 9311.0	...
2179023	  681.4	  556.0	 9310.0	...
2179024	  681.2	  556.4	 9313.0	...
2179025	  681.1	  557.0	 9316.0	...
2179026	  681.0	  557.1	 9318.0	...
2179027	  680.9	  557.0	 9318.0	...
2179028	  680.9	  556.7	 9316.0	...
2179029	  681.0	  556.4	 9315.0	...
2179030	  681.1	  556.3	 9314.0	...
2179031	  681.1	  556.0	 9315.0	...
2179032	  681.1	  555.7	 9315.0	...
2179033	  681.6	  555.5	 9315.0	...
2179034	  682.1	  555.4	 9314.0	...
2179035	  682.5	  555.4	 9310.0	...
2179036	  682.1	  555.5	 9307.0	...
2179037	  681.8	  555.7	 9304.0	...
2179038	  681.7	  555.9	 9303.0	...
2179039	  681.5	  555.8	 9302.0	...
2179040	  681.2	  555.7	 9301.0	...
2179041	  681.1	  555.7	 9301.0	...
2179042	  681.3	  555.7	 9299.0	...
2179043	  681.4	  555.8	 9299.0	...
2179044	  681.3	  555.7	 9300.0	...
2179045	  681.1	  555.7	 9299.0	...
2179046	  681.0	  555.6	 9298.0	...
2179047	  680.9	  555.5	 9294.0	...
2179048	  681.0	  555.5	 9296.0	...
2179049	  681.2	  555.4	 9298.0	...
2179050	  681.3	  555.4	 9300.0	...
2179051	  681.3	  555.4	 9300.0	...
2179052	  681.2	  555.3	 9299.0	...
2179053	  681.2	  555.5	 9300.0	...
2179054	  681.2	  555.8	 9303.0	...
MSG	2179055 0000 _ Number On
2179055	  681.2	  556.1	 9305.0	...
2179056	  681.4	  556.0	 9307.0	...
2179057	  681.5	  555.8	 9307.0	...
2179058	  681.7	  555.7	 9306.0	...
2179059	  681.7	  555.6	 9306.0	...
2179060	  681.7	  555.5	 9308.0	...
2179061	  681.8	  555.5	 9309.0	...
2179062	  681.7	  555.7	 9311.0	...
2179063	  681.6	  556.0	 9312.0	...
2179064	  681.6	  556.1	 9312.0	...
2179065	  681.8	  556.2	 9310.0	...
2179066	  682.0	  556.1	 9309.0	...
2179067	  682.0	  555.9	 9307.0	...
2179068	  682.1	  555.7	 9307.0	...
2179069	  682.1	  555.5	 9306.0	...
2179070	  682.1	  555.6	 9305.0	...
2179071	  682.0	  555.8	 9305.0	...
2179072	  681.9	  556.0	 9304.0	...
2179073	  681.7	  556.0	 9301.0	...
2179074	  681.6	  556.0	 9299.0	...
2179075	  681.6	  555.8	 9297.0	...
2179076	  681.6	  555.7	 9296.0	...
2179077	  681.5	  555.7	 9296.0	...
2179078	  681.5	  555.8	 9297.0	...
2179079	  681.5	  555.7	 9299.0	...
2179080	  681.4	  555.7	 9302.0	...
2179081	  681.3	  555.7	 9301.0	...
2179082	  681.5	  555.7	 9299.0	...
2179083	  681.8	  555.6	 9297.0	...
2179084	  682.1	  555.5	 9296.0	...
2179085	  682.1	  555.4	 9297.0	...
2179086	  682.1	  555.2	 9298.0	...
2179087	  682.2	  555.1	 9302.0	...
2179088	  682.2	  555.2	 9305.0	...
2179089	  682.2	  555.3	 9305.0	...
2179090	  682.1	  555.3	 9303.0	...
2179091	  682.2	  555.3	 9300.0	...
2179092	  682.2	  555.4	 9298.0	...
2179093	  682.2	  555.6	 9296.0	...
2179094	  682.2	  555.8	 9295.0	...
2179095	  682.2	  555.9	 9296.0	...
2179096	  682.2	  555.9	 9297.0	...
2179097	  682.2	  555.9	 9299.0	...
2179098	  682.2	  555.9	 9301.0	...
2179099	  682.3	  555.9	 9302.0	...
2179100	  682.2	  555.6	 9303.0	...
2179101	  682.0	  555.3	 9302.0	...
2179102	  681.8	  555.0	 9300.0	...
2179103	  681.7	  555.0	 9297.0	...
2179104	  681.9	  555.2	 9296.0	...
2179105	  682.2	  555.3	 9294.0	...
2179106	  682.5	  555.6	 9293.0	...
2179107	  682.5	  555.6	 9292.0	...
2179108	  682.5	  555.6	 9293.0	...
2179109	  682.5	  555.6	 9292.0	...
2179110	  682.5	  555.6	 9291.0	...
2179111	  682.5	  555.6	 9289.0	...
2179112	  682.5	  555.5	 9289.0	...
2179113	  682.5	  555.4	 9290.0	...
2179114	  682.6	  555.2	 9290.0	...
2179115	  682.7	  555.1	 9292.0	...
2179116	  682.7	  554.9	 9294.0	...
2179117	  682.6	  554.8	 9296.0	...
2179118	  682.5	  554.9	 9299.0	...
2179119	  682.5	  555.1	 9302.0	...
2179120	  682.5	  555.2	 9299.0	...
2179121	  682.6	  555.2	 9292.0	...
2179122	  682.6	  555.3	 9285.0	...
2179123	  682.7	  555.4	 9291.0	...
2179124	  682.6	  555.5	 9298.0	...
2179125	  682.5	  555.5	 9301.0	...
2179126	  682.4	  555.4	 9299.0	...
2179127	  682.3	  555.3	 9297.0	...
2179128	  682.3	  555.3	 9297.0	...
2179129	  682.2	  555.3	 9298.0	...
2179130	  682.2	  555.4	 9298.0	...
2179131	  682.2	  555.3	 9297.0	...
2179132	  682.1	  555.2	 9296.0	...
2179133	  682.2	  555.0	 9294.0	...
2179134	  682.2	  554.9	 9293.0	...
2179135	  682.3	  554.9	 9291.0	...
2179136	  682.3	  554.8	 9290.0	...
2179137	  682.3	  554.6	 9288.0	...
2179138	  682.4	  554.5	 9287.0	...
2179139	  682.5	  554.7	 9289.0	...
2179140	  682.5	  554.9	 9292.0	...
2179141	  682.4	  554.7	 9302.0	...
2179142	  682.3	  554.5	 9307.0	...
2179143	  682.3	  554.4	 9313.0	...
2179144	  682.5	  554.5	 9314.0	...
2179145	  682.8	  554.6	 9315.0	...
2179146	  682.9	  554.5	 9315.0	...
2179147	  682.8	  554.5	 9313.0	...
2179148	  682.6	  554.6	 9310.0	...
2179149	  682.5	  554.6	 9307.0	...
2179150	  682.6	  554.7	 9308.0	...
2179151	  682.8	  554.6	 9310.0	...
2179152	  683.0	  554.6	 9313.0	...
2179153	  683.1	  554.6	 9316.0	...
2179154	  683.1	  554.6	 9319.0	...
2179155	  683.1	  554.6	 9316.0	...
2179156	  683.0	  554.6	 9311.0	...
2179157	  683.0	  554.7	 9309.0	...
2179158	  683.0	  554.7	 9313.0	...
2179159	  682.9	  554.6	 9318.0	...
2179160	  682.9	  554.5	 9320.0	...
2179161	  683.1	  554.5	 9321.0	...
2179162	  683.2	  554.7	 9322.0	...
2179163	  683.4	  554.9	 9323.0	...
2179164	  683.5	  555.1	 9324.0	...
2179165	  683.6	  555.2	 9321.0	...
2179166	  683.6	  555.3	 9317.0	...
2179167	  683.4	  555.1	 9314.0	...
2179168	  683.4	  554.7	 9315.0	...
2179169	  683.3	  554.2	 9315.0	...
2179170	  683.3	  554.1	 9311.0	...
2179171	  683.2	  554.1	 9307.0	...
2179172	  683.2	  554.2	 9306.0	...
2179173	  683.2	  554.1	 9310.0	...
2179174	  683.3	  554.1	 9314.0	...
2179175	  683.2	  554.1	 9313.0	...
2179176	  683.2	  554.3	 9311.0	...
2179177	  683.0	  554.5	 9310.0	...
2179178	  682.9	  554.7	 9309.0	...
2179179	  682.9	  554.6	 9309.0	...
2179180	  682.9	  554.4	 9309.0	...
2179181	  682.9	  554.3	 9310.0	...
2179182	  682.8	  554.1	 9313.0	...
2179183	  682.8	  554.1	 9316.0	...
2179184	  682.8	  554.1	 9321.0	...
2179185	  682.8	  554.2	 9324.0	...
2179186	  682.8	  554.2	 9325.0	...
2179187	  682.9	  554.2	 9325.0	...
2179188	  682.9	  554.1	 9325.0	...
2179189	  682.9	  554.1	 9325.0	...
2179190	  683.2	  554.3	 9325.0	...
2179191	  683.5	  554.5	 9324.0	...
2179192	  683.4	  554.7	 9322.0	...
2179193	  683.1	  554.6	 9328.0	...
2179194	  682.7	  554.4	 9335.0	...
2179195	  682.7	  554.3	 9338.0	...
2179196	  682.8	  554.2	 9334.0	...
2179197	  682.8	  554.1	 9331.0	...
2179198	  682.7	  554.1	 9332.0	...
2179199	  682.6	  554.1	 9333.0	...
2179200	  682.6	  554.3	 9332.0	...
2179201	  682.7	  554.6	 9330.0	...
2179202	  682.8	  554.9	 9327.0	...
2179203	  682.9	  555.0	 9327.0	...
2179204	  683.0	  554.9	 9326.0	...
2179205	  683.1	  554.7	 9326.0	...
2179206	  683.2	  554.5	 9326.0	...
2179207	  683.1	  554.2	 9326.0	...
2179208	  683.0	  553.9	 9325.0	...
2179209	  682.9	  554.0	 9325.0	...
2179210	  682.9	  554.3	 9324.0	...
2179211	  683.0	  554.5	 9324.0	...
2179212	  683.0	  554.6	 9323.0	...
2179213	  682.9	  554.5	 9323.0	...
2179214	  682.7	  554.5	 9323.0	...
2179215	  682.5	  554.4	 9322.0	...
2179216	  682.7	  554.4	 9322.0	...
2179217	  682.8	  554.4	 9322.0	...
2179218	  683.0	  554.5	 9321.0	...
2179219	  682.8	  554.5	 9320.0	...
2179220	  682.7	  554.4	 9319.0	...
2179221	  682.7	  554.2	 9318.0	...
2179222	  682.8	  554.1	 9319.0	...
2179223	  682.7	  553.9	 9320.0	...
2179224	  682.6	  553.9	 9322.0	...
2179225	  682.5	  554.0	 9323.0	...
2179226	  682.4	  554.2	 9323.0	...
2179227	  682.2	  554.1	 9323.0	...
2179228	  682.1	  554.1	 9322.0	...
2179229	  682.0	  554.0	 9322.0	...
2179230	  682.0	  554.1	 9323.0	...
2179231	  681.9	  554.2	 9325.0	...
2179232	  681.9	  554.2	 9329.0	...
2179233	  681.9	  554.2	 9331.0	...
2179234	  681.9	  554.1	 9328.0	...
2179235	  681.8	  554.1	 9326.0	...
2179236	  681.8	  554.1	 9323.0	...
2179237	  682.0	  554.2	 9322.0	...
2179238	  682.3	  554.4	 9320.0	...
2179239	  682.6	  554.6	 9318.0	...
2179240	  682.7	  554.7	 9319.0	...
2179241	  682.8	  554.6	 9319.0	...
2179242	  682.8	  554.3	 9323.0	...
2179243	  682.7	  553.8	 9327.0	...
2179244	  682.6	  553.4	 9329.0	...
2179245	  682.6	  553.2	 9327.0	...
2179246	  682.5	  553.4	 9325.0	...
2179247	  682.5	  553.6	 9325.0	...
2179248	  682.6	  553.8	 9324.0	...
2179249	  682.6	  553.8	 9322.0	...
2179250	  682.7	  553.8	 9323.0	...
2179251	  682.9	  553.7	 9325.0	...
2179252	  683.1	  553.8	 9327.0	...
2179253	  683.1	  553.9	 9325.0	...
2179254	  682.8	  554.1	 9325.0	...
2179255	  682.6	  554.1	 9325.0	...
2179256	  682.8	  554.0	 9326.0	...
2179257	  682.9	  553.9	 9327.0	...
2179258	  683.1	  553.8	 9328.0	...
2179259	  683.2	  553.7	 9329.0	...
2179260	  683.2	  553.7	 9331.0	...
2179261	  682.9	  553.5	 9332.0	...
2179262	  682.7	  553.4	 9331.0	...
2179263	  682.7	  553.4	 9330.0	...
2179264	  682.7	  553.6	 9331.0	...
2179265	  682.8	  553.9	 9336.0	...
2179266	  682.9	  554.0	 9342.0	...
2179267	  683.1	  554.2	 9347.0	...
2179268	  683.3	  554.1	 9348.0	...
2179269	  683.4	  553.9	 9347.0	...
2179270	  683.4	  553.7	 9344.0	...
2179271	  683.4	  553.9	 9338.0	...
2179272	  683.4	  554.0	 9335.0	...
2179273	  683.3	  554.2	 9332.0	...
2179274	  683.1	  554.0	 9333.0	...
2179275	  682.8	  554.0	 9336.0	...
2179276	  682.7	  554.0	 9338.0	...
2179277	  682.5	  553.8	 9339.0	...
2179278	  682.4	  553.5	 9341.0	...
2179279	  682.6	  553.2	 9343.0	...
2179280	  682.8	  553.4	 9345.0	...
2179281	  683.0	  553.7	 9345.0	...
2179282	  683.0	  554.0	 9344.0	...
2179283	  682.9	  554.1	 9342.0	...
2179284	  682.9	  553.9	 9339.0	...
2179285	  682.8	  553.6	 9338.0	...
2179286	  682.8	  553.5	 9338.0	...
2179287	  682.9	  553.8	 9340.0	...
2179288	  683.0	  554.1	 9341.0	...
2179289	  683.0	  554.1	 9343.0	...
2179290	  682.9	  554.1	 9346.0	...
2179291	  682.9	  554.1	 9350.0	...
2179292	  683.0	  554.0	 9354.0	...
2179293	  683.1	  553.9	 9354.0	...
2179294	  683.1	  553.7	 9354.0	...
2179295	  683.1	  553.6	 9355.0	...
2179296	  683.1	  553.6	 9356.0	...
2179297	  683.2	  553.5	 9355.0	...
2179298	  683.3	  553.3	 9353.0	...
2179299	  683.5	  553.2	 9351.0	...
2179300	  683.7	  553.2	 9351.0	...
2179301	  683.7	  553.2	 9352.0	...
2179302	  683.5	  553.2	 9352.0	...
2179303	  683.3	  553.3	 9352.0	...
2179304	  683.3	  553.4	 9352.0	...
2179305	  683.3	  553.6	 9352.0	...
2179306	  683.3	  553.5	 9352.0	...
2179307	  683.4	  553.4	 9354.0	...
2179308	  683.4	  553.2	 9353.0	...
2179309	  683.4	  553.1	 9353.0	...
2179310	  683.5	  553.0	 9352.0	...
2179311	  683.7	  552.9	 9353.0	...
2179312	  683.8	  552.8	 9354.0	...
2179313	  683.8	  552.8	 9353.0	...
2179314	  683.8	  552.8	 9352.0	...
2179315	  683.7	  553.0	 9352.0	...
2179316	  683.6	  553.2	 9352.0	...
2179317	  683.6	  553.4	 9351.0	...
2179318	  683.7	  553.4	 9351.0	...
2179319	  683.8	  553.4	 9350.0	...
2179320	  683.9	  553.0	 9350.0	...
2179321	  683.9	  552.7	 9352.0	...
2179322	  683.9	  552.4	 9354.0	...
2179323	  683.9	  552.3	 9357.0	...
2179324	  683.8	  552.2	 9360.0	...
2179325	  683.8	  552.0	 9362.0	...
2179326	  683.8	  552.0	 9362.0	...
2179327	  683.7	  552.0	 9359.0	...
2179328	  683.7	  552.0	 9358.0	...
2179329	  683.8	  552.0	 9357.0	...
2179330	  683.6	  551.9	 9358.0	...
2179331	  683.5	  551.9	 9357.0	...
2179332	  683.3	  552.0	 9357.0	...
2179333	  683.4	  552.0	 9358.0	...
2179334	  683.5	  551.8	 9359.0	...
2179335	  683.6	  551.7	 9359.0	...
2179336	  683.8	  551.7	 9359.0	...
2179337	  683.9	  551.7	 9358.0	...
2179338	  684.1	  551.7	 9357.0	...
2179339	  684.2	  551.7	 9357.0	...
2179340	  684.1	  551.7	 9356.0	...
2179341	  683.9	  551.7	 9356.0	...
2179342	  683.4	  551.8	 9357.0	...
2179343	  683.1	  551.9	 9358.0	...
2179344	  682.8	  552.0	 9359.0	...
2179345	  682.8	  552.1	 9359.0	...
2179346	  682.8	  552.2	 9358.0	...
2179347	  682.8	  552.2	 9360.0	...
2179348	  682.7	  551.9	 9361.0	...
2179349	  682.5	  551.6	 9362.0	...
2179350	  682.5	  551.4	 9364.0	...
2179351	  682.7	  551.4	 9365.0	...
2179352	  682.8	  551.5	 9365.0	...
2179353	  682.9	  551.7	 9365.0	...
2179354	  683.0	  551.9	 9364.0	...
2179355	  683.1	  552.1	 9364.0	...
2179356	  683.1	  551.8	 9366.0	...
MSG	2179357 0000 _ Number Off
2179357	  683.1	  551.4	 9369.0	...
2179358	  683.2	  551.0	 9371.0	...
2179359	  683.3	  550.9	 9371.0	...
2179360	  683.3	  551.0	 9369.0	...
2179361	  683.0	  551.2	 9364.0	...
2179362	  682.8	  551.5	 9358.0	...
2179363	  682.6	  551.5	 9364.0	...
2179364	  682.5	  551.6	 9373.0	...
2179365	  682.6	  551.5	 9374.0	...
2179366	  682.7	  551.5	 9367.0	...
2179367	  682.7	  551.4	 9365.0	...
2179368	  682.7	  551.4	 9370.0	...
2179369	  682.7	  551.3	 9375.0	...
2179370	  682.9	  551.2	 9375.0	...
2179371	  683.2	  551.1	 9375.0	...
2179372	  683.6	  551.1	 9375.0	...
2179373	  683.6	  551.1	 9374.0	...
2179374	  683.4	  551.2	 9377.0	...
2179375	  683.2	  551.3	 9380.0	...
2179376	  683.3	  551.4	 9384.0	...
2179377	  683.4	  551.5	 9385.0	...
2179378	  683.6	  551.7	 9386.0	...
2179379	  683.6	  551.6	 9386.0	...
2179380	  683.6	  551.4	 9385.0	...
2179381	  683.5	  551.1	 9386.0	...
2179382	  683.5	  551.0	 9387.0	...
2179383	  683.5	  550.8	 9385.0	...
2179384	  683.4	  550.9	 9383.0	...
2179385	  683.4	  551.0	 9379.0	...
2179386	  683.1	  551.1	 9379.0	...
2179387	  683.0	  551.2	 9378.0	...
2179388	  682.8	  551.2	 9378.0	...
2179389	  683.1	  551.2	 9378.0	...
2179390	  683.4	  551.3	 9376.0	...
2179391	  683.6	  551.5	 9375.0	...
2179392	  683.6	  551.4	 9376.0	...
2179393	  683.6	  551.1	 9380.0	...
2179394	  684.0	  550.7	 9384.0	...
2179395	  684.3	  550.8	 9386.0	...
2179396	  684.5	  551.0	 9385.0	...
2179397	  684.4	  551.2	 9381.0	...
2179398	  684.4	  551.3	 9377.0	...
2179399	  684.1	  551.2	 9374.0	...
2179400	  683.9	  551.1	 9373.0	...
2179401	  683.8	  551.0	 9374.0	...
2179402	  683.9	  550.9	 9374.0	...
2179403	  684.1	  551.1	 9375.0	...
2179404	  684.3	  551.4	 9375.0	...
2179405	  684.4	  551.7	 9376.0	...
2179406	  684.5	  551.7	 9379.0	...
2179407	  684.6	  551.5	 9381.0	...
2179408	  684.7	  551.5	 9384.0	...
2179409	  684.7	  551.5	 9382.0	...
2179410	  684.8	  551.7	 9382.0	...
2179411	  684.9	  551.8	 9385.0	...
2179412	  684.9	  551.8	 9387.0	...
2179413	  684.9	  551.7	 9389.0	...
2179414	  684.7	  551.6	 9387.0	...
2179415	  684.4	  551.6	 9387.0	...
2179416	  684.1	  551.5	 9387.0	...
2179417	  683.9	  551.5	 9387.0	...
2179418	  683.9	  551.6	 9387.0	...
2179419	  684.0	  551.7	 9388.0	...
2179420	  684.2	  551.8	 9389.0	...
2179421	  684.3	  551.7	 9389.0	...
2179422	  684.4	  551.6	 9389.0	...
2179423	  684.5	  551.5	 9390.0	...
2179424	  684.6	  551.3	 9392.0	...
2179425	  684.6	  551.1	 9394.0	...
2179426	  684.4	  550.9	 9394.0	...
2179427	  684.2	  551.0	 9394.0	...
2179428	  684.2	  551.2	 9393.0	...
2179429	  684.2	  551.3	 9392.0	...
2179430	  684.3	  551.5	 9392.0	...
2179431	  684.3	  551.6	 9391.0	...
2179432	  684.2	  551.7	 9390.0	...
2179433	  684.2	  552.3	 9389.0	...
2179434	  684.1	  552.7	 9388.0	...
2179435	  684.1	  552.5	 9388.0	...
2179436	  684.3	  551.9	 9387.0	...
2179437	  684.5	  551.5	 9387.0	...
2179438	  684.6	  551.7	 9388.0	...
2179439	  684.6	  551.9	 9388.0	...
2179440	  684.6	  552.0	 9389.0	...
2179441	  684.5	  551.9	 9388.0	...
2179442	  684.5	  551.8	 9387.0	...
2179443	  684.4	  551.7	 9385.0	...
2179444	  684.3	  551.7	 9384.0	...
2179445	  684.1	  551.9	 9385.0	...
2179446	  683.8	  552.0	 9385.0	...
2179447	  683.6	  552.0	 9386.0	...
2179448	  683.6	  552.2	 9385.0	...
2179449	  683.6	  552.4	 9384.0	...
2179450	  683.7	  552.5	 9382.0	...
2179451	  683.7	  552.5	 9381.0	...
2179452	  684.0	  552.4	 9380.0	...
2179453	  684.3	  552.4	 9383.0	...
2179454	  684.6	  552.4	 9385.0	...
2179455	  684.6	  552.4	 9388.0	...
2179456	  684.5	  552.4	 9387.0	...
2179457	  684.4	  552.6	 9386.0	...
2179458	  684.3	  552.8	 9386.0	...
2179459	  684.2	  553.0	 9387.0	...
2179460	  684.0	  553.2	 9388.0	...
2179461	  683.8	  553.2	 9386.0	...
2179462	  683.6	  553.4	 9385.0	...
2179463	  683.6	  553.6	 9383.0	...
2179464	  683.7	  553.8	 9383.0	...
2179465	  683.8	  553.8	 9381.0	...
2179466	  683.9	  553.7	 9379.0	...
2179467	  683.6	  553.7	 9377.0	...
2179468	  683.4	  553.5	 9376.0	...
2179469	  683.5	  553.3	 9378.0	...
2179470	  683.8	  553.1	 9380.0	...
2179471	  684.0	  553.3	 9383.0	...
2179472	  684.1	  553.5	 9383.0	...
2179473	  684.0	  553.6	 9382.0	...
2179474	  684.1	  553.6	 9381.0	...
2179475	  684.1	  553.6	 9382.0	...
2179476	  683.9	  553.7	 9381.0	...
2179477	  683.7	  553.6	 9379.0	...
2179478	  683.6	  553.6	 9377.0	...
2179479	  683.7	  553.5	 9375.0	...
2179480	  683.9	  553.3	 9376.0	...
2179481	  683.9	  553.2	 9377.0	...
2179482	  683.7	  553.1	 9377.0	...
2179483	  683.4	  552.9	 9377.0	...
2179484	  683.1	  552.8	 9377.0	...
2179485	  683.2	  552.9	 9376.0	...
2179486	  683.2	  552.9	 9379.0	...
2179487	  683.3	  552.9	 9382.0	...
2179488	  683.3	  553.0	 9381.0	...
2179489	  683.3	  553.0	 9377.0	...
2179490	  683.4	  553.0	 9378.0	...
2179491	  683.4	  552.9	 9383.0	...
2179492	  683.5	  552.7	 9387.0	...
2179493	  683.5	  552.7	 9386.0	...
2179494	  683.5	  553.0	 9385.0	...
2179495	  683.3	  553.0	 9385.0	...
2179496	  683.1	  552.8	 9387.0	...
2179497	  683.0	  552.6	 9389.0	...
2179498	  683.0	  552.8	 9391.0	...
2179499	  683.1	  553.1	 9391.0	...
2179500	  683.1	  553.4	 9389.0	...
2179501	  683.2	  553.8	 9386.0	...
2179502	  683.2	  554.0	 9384.0	...
2179503	  683.4	  553.8	 9390.0	...
2179504	  683.4	  553.3	 9397.0	...
2179505	  683.3	  552.9	 9399.0	...
2179506	  683.1	  552.9	 9395.0	...
2179507	  683.0	  552.9	 9392.0	...
2179508	  683.0	  552.9	 9391.0	...
2179509	  683.1	  552.9	 9386.0	...
2179510	  683.0	  552.9	 9380.0	...
2179511	  683.0	  552.9	 9376.0	...
2179512	  682.9	  552.9	 9377.0	...
2179513	  682.9	  552.9	 9378.0	...
2179514	  683.1	  553.6	 9380.0	...
2179515	  683.2	  554.1	 9381.0	...
2179516	  683.2	  554.4	 9384.0	...
2179517	  683.2	  553.9	 9387.0	...
2179518	  683.3	  553.3	 9390.0	...
2179519	  683.0	  553.1	 9389.0	...
2179520	  682.7	  553.1	 9388.0	...
2179521	  682.5	  553.2	 9387.0	...
2179522	  682.6	  553.1	 9387.0	...
2179523	  682.6	  553.1	 9385.0	...
2179524	  682.7	  553.5	 9381.0	...
2179525	  682.7	  553.9	 9378.0	...
2179526	  682.6	  553.9	 9382.0	...
2179527	  682.6	  553.4	 9385.0	...
2179528	  682.5	  553.1	 9388.0	...
2179529	  682.4	  553.3	 9387.0	...
2179530	  682.4	  553.3	 9386.0	...
2179531	  682.5	  553.1	 9386.0	...
2179532	  682.6	  552.9	 9387.0	...
2179533	  682.6	  552.8	 9387.0	...
2179534	  682.5	  552.9	 9387.0	...
2179535	  682.4	  552.5	 9387.0	...
2179536	  682.5	  552.1	 9387.0	...
2179537	  682.6	  552.2	 9388.0	...
2179538	  682.9	  552.8	 9390.0	...
2179539	  682.9	  553.3	 9392.0	...
2179540	  682.8	  553.4	 9393.0	...
2179541	  682.8	  553.6	 9394.0	...
2179542	  682.9	  553.8	 9395.0	...
2179543	  682.9	  553.9	 9394.0	...
2179544	  682.8	  553.6	 9393.0	...
2179545	  682.7	  553.2	 9391.0	...
2179546	  682.5	  552.9	 9391.0	...
2179547	  682.6	  552.9	 9391.0	...
2179548	  682.7	  553.0	 9391.0	...
2179549	  682.7	  553.2	 9391.0	...
2179550	  682.7	  553.3	 9392.0	...
2179551	  682.8	  553.4	 9392.0	...
2179552	  682.9	  553.4	 9392.0	...
2179553	  683.0	  553.4	 9390.0	...
2179554	  683.0	  553.2	 9389.0	...
2179555	  682.9	  553.1	 9387.0	...
2179556	  682.7	  553.1	 9387.0	...
2179557	  682.6	  553.2	 9386.0	...
2179558	  682.5	  553.3	 9385.0	...
2179559	  682.5	  553.4	 9384.0	...
2179560	  682.5	  553.5	 9384.0	...
2179561	  682.6	  553.6	 9389.0	...
2179562	  682.7	  553.6	 9394.0	...
2179563	  682.7	  553.7	 9395.0	...
2179564	  682.6	  553.6	 9391.0	...
2179565	  682.5	  553.5	 9386.0	...
2179566	  682.4	  553.3	 9385.0	...
2179567	  682.4	  553.3	 9384.0	...
2179568	  682.5	  553.3	 9383.0	...
MSG	2179569 0000 _ Number On
2179569	  682.4	  553.2	 9389.0	...
2179570	  682.4	  553.0	 9394.0	...
2179571	  682.3	  552.8	 9398.0	...
2179572	  682.2	  552.7	 9397.0	...
2179573	  682.2	  552.8	 9395.0	...
2179574	  682.3	  552.8	 9393.0	...
2179575	  682.5	  552.8	 9392.0	...
2179576	  682.8	  552.9	 9389.0	...
2179577	  682.9	  552.9	 9389.0	...
2179578	  682.7	  553.2	 9388.0	...
2179579	  682.6	  553.5	 9388.0	...
2179580	  682.6	  553.9	 9389.0	...
2179581	  682.6	  554.0	 9390.0	...
2179582	  682.7	  554.1	 9390.0	...
2179583	  682.7	  553.6	 9390.0	...
2179584	  682.7	  553.1	 9390.0	...
2179585	  682.8	  552.8	 9389.0	...
2179586	  682.7	  553.0	 9388.0	...
2179587	  682.7	  553.1	 9393.0	...
2179588	  682.6	  553.1	 9399.0	...
2179589	  682.6	  553.2	 9405.0	...
2179590	  682.5	  553.3	 9406.0	...
2179591	  682.4	  553.2	 9408.0	...
2179592	  682.3	  553.2	 9405.0	...
2179593	  682.4	  553.2	 9402.0	...
2179594	  682.5	  553.3	 9400.0	...
2179595	  682.6	  553.2	 9400.0	...
2179596	  682.7	  553.1	 9400.0	...
2179597	  682.7	  553.0	 9399.0	...
2179598	  682.7	  552.9	 9393.0	...
2179599	  682.8	  552.8	 9388.0	...
2179600	  682.8	  552.9	 9383.0	...
2179601	  682.9	  553.0	 9383.0	...
2179602	  682.6	  553.1	 9380.0	...
2179603	  682.3	  552.9	 9377.0	...
2179604	  682.0	  552.9	 9381.0	...
2179605	  682.0	  552.9	 9387.0	...
2179606	  682.0	  552.9	 9393.0	...
2179607	  682.1	  552.9	 9393.0	...
2179608	  682.2	  552.8	 9397.0	...
2179609	  682.2	  552.9	 9401.0	...
2179610	  682.3	  552.9	 9403.0	...
2179611	  682.3	  552.9	 9402.0	...
2179612	  682.6	  552.7	 9401.0	...
2179613	  682.8	  552.7	 9401.0	...
2179614	  682.8	  552.7	 9400.0	...
2179615	  682.6	  552.7	 9399.0	...
2179616	  682.4	  552.7	 9398.0	...
2179617	  682.5	  552.7	 9398.0	...
2179618	  682.5	  552.7	 9399.0	...
2179619	  682.5	  552.8	 9400.0	...
2179620	  682.4	  552.9	 9403.0	...
2179621	  682.3	  552.9	 9405.0	...
2179622	  682.6	  552.8	 9406.0	...
2179623	  682.9	  552.7	 9406.0	...
2179624	  683.2	  552.7	 9408.0	...
2179625	  683.3	  552.8	 9410.0	...
2179626	  683.1	  552.9	 9409.0	...
2179627	  682.9	  552.7	 9404.0	...
2179628	  682.6	  552.4	 9400.0	...
2179629	  682.6	  552.0	 9399.0	...
2179630	  682.6	  552.1	 9398.0	...
2179631	  682.5	  552.4	 9397.0	...
2179632	  682.5	  552.7	 9395.0	...
2179633	  682.5	  553.0	 9392.0	...
2179634	  682.5	  553.0	 9390.0	...
2179635	  682.5	  553.1	 9391.0	...
2179636	  682.7	  553.0	 9393.0	...
2179637	  682.9	  552.9	 9398.0	...
2179638	  683.1	  552.9	 9401.0	...
2179639	  683.2	  553.0	 9404.0	...
2179640	  683.2	  553.2	 9405.0	...
2179641	  683.0	  553.3	 9401.0	...
2179642	  682.9	  553.2	 9397.0	...
2179643	  683.0	  552.9	 9392.0	...
2179644	  683.1	  552.6	 9397.0	...
2179645	  683.2	  552.5	 9403.0	...
2179646	  683.2	  552.6	 9401.0	...
2179647	  683.3	  552.6	 9394.0	...
2179648	  683.2	  552.6	 9392.0	...
2179649	  683.0	  552.7	 9398.0	...
2179650	  683.0	  552.7	 9404.0	...
2179651	  682.9	  552.8	 9405.0	...
2179652	  682.9	  552.8	 9405.0	...
2179653	  683.0	  552.8	 9406.0	...
2179654	  683.4	  552.8	 9407.0	...
2179655	  683.7	  552.7	 9406.0	...
2179656	  683.6	  552.7	 9405.0	...
2179657	  683.4	  552.6	 9403.0	...
2179658	  683.2	  552.6	 9406.0	...
2179659	  683.0	  552.5	 9408.0	...
2179660	  683.0	  552.5	 9411.0	...
2179661	  683.0	  552.4	 9412.0	...
2179662	  683.1	  552.4	 9413.0	...
2179663	  683.1	  552.4	 9413.0	...
2179664	  683.0	  552.5	 9413.0	...
2179665	  682.9	  552.6	 9414.0	...
2179666	  682.7	  552.6	 9408.0	...
2179667	  682.7	  552.7	 9401.0	...
2179668	  682.6	  552.9	 9400.0	...
2179669	  682.8	  553.1	 9405.0	...
2179670	  683.1	  553.1	 9411.0	...
2179671	  683.3	  553.1	 9410.0	...
2179672	  683.3	  553.1	 9410.0	...
2179673	  683.4	  553.1	 9408.0	...
2179674	  683.2	  553.2	 9407.0	...
2179675	  683.0	  553.2	 9407.0	...
2179676	  682.9	  553.2	 9409.0	...
2179677	  683.1	  553.2	 9412.0	...
2179678	  683.4	  553.2	 9412.0	...
2179679	  683.6	  553.1	 9411.0	...
2179680	  683.5	  553.0	 9411.0	...
2179681	  683.3	  552.9	 9411.0	...
2179682	  683.1	  552.9	 9410.0	...
2179683	  683.1	  552.9	 9409.0	...
2179684	  683.1	  552.9	 9408.0	...
2179685	  683.2	  553.0	 9410.0	...
2179686	  683.2	  552.8	 9412.0	...
2179687	  683.2	  552.6	 9413.0	...
2179688	  683.2	  552.5	 9413.0	...
2179689	  683.1	  552.6	 9417.0	...
2179690	  683.1	  552.8	 9422.0	...
2179691	  683.1	  553.1	 9427.0	...
2179692	  683.2	  553.4	 9428.0	...
2179693	  683.3	  553.8	 9429.0	...
2179694	  683.4	  553.7	 9428.0	...
2179695	  683.3	  553.7	 9428.0	...
2179696	  683.1	  553.7	 9427.0	...
2179697	  683.0	  553.3	 9426.0	...
2179698	  683.0	  552.8	 9424.0	...
2179699	  682.9	  552.7	 9420.0	...
2179700	  682.9	  553.0	 9416.0	...
2179701	  682.9	  553.2	 9413.0	...
2179702	  682.9	  553.5	 9414.0	...
2179703	  682.9	  553.8	 9414.0	...
2179704	  682.9	  553.7	 9414.0	...
2179705	  682.9	  553.4	 9416.0	...
2179706	  682.9	  553.2	 9419.0	...
2179707	  683.0	  553.3	 9421.0	...
2179708	  683.1	  553.4	 9422.0	...
2179709	  683.2	  553.3	 9420.0	...
2179710	  683.1	  553.3	 9418.0	...
2179711	  683.0	  553.4	 9416.0	...
2179712	  682.8	  553.7	 9416.0	...
2179713	  682.8	  553.9	 9416.0	...
2179714	  682.8	  553.8	 9415.0	...
2179715	  682.9	  553.7	 9417.0	...
2179716	  683.0	  553.5	 9420.0	...
2179717	  683.1	  553.4	 9423.0	...
2179718	  683.2	  553.3	 9423.0	...
2179719	  683.3	  553.3	 9423.0	...
2179720	  683.3	  553.4	 9422.0	...
2179721	  683.3	  553.4	 9422.0	...
2179722	  683.3	  553.4	 9422.0	...
2179723	  683.3	  553.5	 9423.0	...
2179724	  683.3	  553.6	 9420.0	...
2179725	  683.3	  553.7	 9416.0	...
2179726	  683.3	  553.6	 9416.0	...
2179727	  683.1	  553.4	 9420.0	...
2179728	  682.8	  553.0	 9423.0	...
2179729	  682.6	  552.4	 9423.0	...
2179730	  682.6	  551.9	 9423.0	...
2179731	  682.6	  551.7	 9422.0	...
2179732	  682.6	  551.7	 9425.0	...
2179733	  682.7	  551.7	 9428.0	...
2179734	  682.8	  551.8	 9429.0	...
2179735	  682.9	  551.8	 9427.0	...
2179736	  682.9	  551.9	 9425.0	...
2179737	  682.8	  552.0	 9424.0	...
2179738	  682.7	  552.0	 9423.0	...
2179739	  682.6	  552.0	 9423.0	...
2179740	  682.6	  552.0	 9423.0	...
2179741	  682.5	  552.0	 9423.0	...
2179742	  682.5	  552.1	 9429.0	...
2179743	  682.6	  552.3	 9435.0	...
2179744	  682.7	  552.5	 9439.0	...
2179745	  682.9	  552.7	 9436.0	...
2179746	  682.9	  552.5	 9434.0	...
2179747	  682.9	  552.4	 9433.0	...
2179748	  682.9	  552.4	 9431.0	...
2179749	  682.7	  552.6	 9429.0	...
2179750	  682.4	  552.7	 9427.0	...
2179751	  682.2	  552.7	 9425.0	...
2179752	  682.2	  552.7	 9428.0	...
2179753	  682.4	  552.7	 9431.0	...
2179754	  682.4	  552.6	 9436.0	...
2179755	  682.2	  552.5	 9436.0	...
2179756	  682.1	  552.3	 9437.0	...
2179757	  682.1	  552.2	 9437.0	...
2179758	  682.0	  552.2	 9438.0	...
2179759	  681.9	  552.2	 9439.0	...
2179760	  681.7	  552.6	 9436.0	...
2179761	  681.5	  552.9	 9434.0	...
2179762	  681.3	  553.2	 9435.0	...
2179763	  681.3	  553.1	 9438.0	...
2179764	  681.2	  553.2	 9439.0	...
2179765	  681.2	  553.3	 9437.0	...
2179766	  681.2	  553.4	 9435.0	...
2179767	  681.2	  553.3	 9434.0	...
2179768	  681.2	  553.2	 9435.0	...
2179769	  681.2	  553.1	 9435.0	...
2179770	  681.2	  553.1	 9435.0	...
2179771	  681.2	  553.1	 9436.0	...
2179772	  681.1	  552.9	 9438.0	...
2179773	  681.0	  552.7	 9440.0	...
2179774	  681.0	  552.6	 9438.0	...
2179775	  681.1	  552.6	 9438.0	...
2179776	  681.2	  552.6	 9438.0	...
2179777	  681.3	  552.7	 9438.0	...
2179778	  681.4	  552.9	 9439.0	...
2179779	  681.4	  553.0	 9439.0	...
2179780	  681.5	  553.1	 9438.0	...
2179781	  681.6	  553.2	 9438.0	...
2179782	  681.6	  553.2	 9437.0	...
2179783	  681.6	  553.3	 9438.0	...
2179784	  681.6	  553.0	 9438.0	...
2179785	  681.6	  552.8	 9442.0	...
2179786	  681.6	  552.6	 9445.0	...
2179787	  681.6	  552.7	 9444.0	...
2179788	  681.3	  552.7	 9441.0	...
2179789	  681.1	  552.5	 9438.0	...
2179790	  681.3	  552.3	 9439.0	...
2179791	  681.7	  552.4	 9437.0	...
2179792	  682.1	  552.6	 9433.0	...
2179793	  682.2	  552.8	 9430.0	...
2179794	  682.2	  552.9	 9433.0	...
2179795	  682.4	  553.0	 9437.0	...
2179796	  682.6	  553.2	 9439.0	...
2179797	  682.5	  553.3	 9438.0	...
2179798	  682.3	  553.3	 9438.0	...
2179799	  682.1	  553.1	 9439.0	...
2179800	  681.9	  552.9	 9438.0	...
2179801	  681.6	  552.7	 9437.0	...
2179802	  681.4	  552.7	 9436.0	...
2179803	  681.4	  552.8	 9435.0	...
2179804	  681.7	  552.9	 9436.0	...
2179805	  682.1	  553.1	 9437.0	...
2179806	  682.5	  553.0	 9438.0	...
2179807	  682.5	  552.7	 9439.0	...
2179808	  682.4	  552.3	 9440.0	...
2179809	  682.3	  552.3	 9440.0	...
2179810	  682.5	  552.3	 9439.0	...
2179811	  682.8	  552.4	 9438.0	...
2179812	  683.0	  552.2	 9436.0	...
2179813	  682.9	  552.1	 9434.0	...
2179814	  682.7	  551.9	 9433.0	...
2179815	  682.7	  551.8	 9433.0	...
2179816	  682.8	  551.9	 9433.0	...
2179817	  682.6	  552.0	 9432.0	...
2179818	  682.4	  552.1	 9432.0	...
2179819	  682.2	  552.2	 9433.0	...
2179820	  682.3	  552.0	 9436.0	...
2179821	  682.4	  551.8	 9439.0	...
2179822	  682.8	  551.7	 9440.0	...
2179823	  683.0	  551.8	 9439.0	...
2179824	  683.0	  551.9	 9438.0	...
2179825	  682.8	  552.0	 9439.0	...
2179826	  682.8	  552.1	 9440.0	...
2179827	  683.1	  552.0	 9441.0	...
2179828	  683.4	  551.7	 9442.0	...
2179829	  683.3	  551.4	 9443.0	...
2179830	  683.1	  551.3	 9441.0	...
2179831	  682.7	  551.4	 9437.0	...
2179832	  682.5	  551.5	 9434.0	...
2179833	  682.3	  551.5	 9435.0	...
2179834	  682.4	  551.1	 9437.0	...
2179835	  682.6	  550.6	 9439.0	...
2179836	  682.6	  550.2	 9442.0	...
2179837	  682.5	  550.1	 9444.0	...
2179838	  682.7	  550.6	 9445.0	...
2179839	  683.0	  551.1	 9445.0	...
2179840	  683.1	  551.7	 9446.0	...
2179841	  682.9	  551.8	 9446.0	...
2179842	  682.8	  551.9	 9442.0	...
2179843	  682.7	  551.8	 9437.0	...
2179844	  682.9	  551.7	 9436.0	...
2179845	  682.9	  551.6	 9439.0	...
2179846	  683.0	  551.6	 9442.0	...
2179847	  682.9	  551.6	 9441.0	...
2179848	  682.5	  551.7	 9440.0	...
2179849	  682.2	  551.7	 9439.0	...
2179850	  682.0	  551.6	 9438.0	...
2179851	  682.0	  551.4	 9437.0	...
2179852	  682.0	  551.1	 9436.0	...
2179853	  682.0	  550.8	 9438.0	...
2179854	  682.3	  550.5	 9440.0	...
2179855	  682.6	  550.4	 9442.0	...
2179856	  682.9	  550.9	 9441.0	...
2179857	  682.7	  551.5	 9439.0	...
2179858	  682.4	  551.6	 9437.0	...
2179859	  682.2	  551.2	 9433.0	...
2179860	  682.3	  550.7	 9431.0	...
2179861	  682.5	  550.7	 9433.0	...
2179862	  682.5	  550.6	 9436.0	...
2179863	  682.6	  550.5	 9440.0	...
2179864	  682.6	  550.4	 9440.0	...
2179865	  682.5	  550.6	 9440.0	...
2179866	  682.5	  550.9	 9441.0	...
2179867	  682.5	  551.2	 9441.0	...
2179868	  682.6	  551.3	 9441.0	...
2179869	  682.6	  551.2	 9441.0	...
2179870	  682.5	  551.2	 9442.0	...
2179871	  682.4	  551.2	 9445.0	...
2179872	  682.4	  551.2	 9448.0	...
MSG	2179873 0000 _ Number Off
2179873	  682.4	  551.2	 9452.0	...
2179874	  682.5	  551.3	 9452.0	...
2179875	  682.6	  551.4	 9453.0	...
2179876	  682.7	  551.3	 9451.0	...
2179877	  682.6	  551.3	 9450.0	...
2179878	  682.6	  551.3	 9450.0	...
2179879	  682.6	  551.4	 9451.0	...
2179880	  682.6	  551.5	 9452.0	...
2179881	  682.5	  551.6	 9450.0	...
2179882	  682.5	  551.6	 9449.0	...
2179883	  682.6	  551.5	 9449.0	...
2179884	  682.7	  551.3	 9455.0	...
2179885	  682.7	  550.9	 9461.0	...
2179886	  682.6	  550.6	 9461.0	...
2179887	  682.5	  550.4	 9456.0	...
2179888	  682.5	  550.4	 9453.0	...
2179889	  682.5	  550.4	 9455.0	...
2179890	  682.5	  550.4	 9457.0	...
2179891	  682.5	  550.3	 9457.0	...
2179892	  682.5	  550.4	 9457.0	...
2179893	  682.5	  550.2	 9456.0	...
2179894	  682.4	  550.0	 9456.0	...
2179895	  682.4	  549.8	 9457.0	...
2179896	  682.5	  549.5	 9459.0	...
2179897	  682.4	  549.3	 9461.0	...
2179898	  682.4	  549.4	 9462.0	...
2179899	  682.3	  549.6	 9462.0	...
2179900	  682.2	  549.9	 9461.0	...
2179901	  682.1	  549.9	 9462.0	...
2179902	  682.1	  549.8	 9464.0	...
2179903	  682.1	  549.8	 9465.0	...
2179904	  682.2	  549.6	 9463.0	...
2179905	  682.2	  549.4	 9461.0	...
2179906	  682.2	  549.2	 9459.0	...
2179907	  682.2	  549.1	 9460.0	...
2179908	  682.3	  549.0	 9460.0	...
2179909	  682.4	  548.8	 9461.0	...
2179910	  682.6	  548.6	 9459.0	...
2179911	  682.7	  548.6	 9457.0	...
2179912	  682.6	  548.6	 9458.0	...
2179913	  682.5	  548.7	 9460.0	...
2179914	  682.4	  548.9	 9462.0	...
2179915	  682.4	  549.0	 9462.0	...
2179916	  682.4	  548.9	 9461.0	...
2179917	  682.2	  548.8	 9460.0	...
2179918	  682.0	  548.7	 9457.0	...
2179919	  681.9	  548.9	 9454.0	...
2179920	  682.0	  549.0	 9451.0	...
2179921	  682.1	  548.9	 9451.0	...
2179922	  682.1	  548.8	 9452.0	...
2179923	  682.0	  548.6	 9456.0	...
2179924	  681.9	  548.6	 9460.0	...
2179925	  681.8	  548.5	 9462.0	...
2179926	  681.8	  548.4	 9462.0	...
2179927	  682.0	  548.2	 9462.0	...
2179928	  682.2	  547.9	 9459.0	...
2179929	  682.4	  547.9	 9457.0	...
2179930	  682.4	  547.9	 9457.0	...
2179931	  682.5	  548.0	 9459.0	...
2179932	  682.6	  547.9	 9461.0	...
2179933	  682.6	  547.7	 9461.0	...
2179934	  682.6	  547.6	 9461.0	...
2179935	  682.6	  547.8	 9460.0	...
2179936	  682.5	  548.0	 9460.0	...
2179937	  682.5	  548.1	 9459.0	...
2179938	  682.5	  548.1	 9460.0	...
2179939	  682.5	  548.0	 9462.0	...
2179940	  682.4	  547.8	 9463.0	...
2179941	  682.4	  547.7	 9463.0	...
2179942	  682.3	  547.8	 9466.0	...
2179943	  682.2	  548.0	 9471.0	...
2179944	  682.0	  548.0	 9475.0	...
2179945	  682.1	  547.9	 9475.0	...
2179946	  682.2	  547.8	 9475.0	...
2179947	  682.2	  547.8	 9475.0	...
2179948	  682.0	  547.8	 9474.0	...
2179949	  681.9	  547.7	 9473.0	...
2179950	  682.0	  547.7	 9472.0	...
2179951	  682.1	  548.0	 9473.0	...
2179952	  682.1	  548.3	 9473.0	...
2179953	  682.0	  548.7	 9474.0	...
2179954	  682.0	  548.5	 9474.0	...
2179955	  681.9	  548.3	 9475.0	...
2179956	  681.9	  548.0	 9475.0	...
2179957	  681.9	  547.9	 9475.0	...
2179958	  682.0	  548.0	 9476.0	...
2179959	  681.9	  548.1	 9477.0	...
2179960	  681.9	  548.3	 9476.0	...
2179961	  681.9	  548.6	 9475.0	...
2179962	  681.9	  548.9	 9474.0	...
2179963	  681.9	  548.8	 9474.0	...
2179964	  681.9	  548.5	 9476.0	...
2179965	  681.8	  548.2	 9479.0	...
2179966	  681.6	  548.5	 9481.0	...
2179967	  681.5	  548.8	 9483.0	...
2179968	  681.2	  549.2	 9485.0	...
2179969	  681.1	  549.3	 9485.0	...
2179970	  681.0	  549.4	 9483.0	...
2179971	  681.1	  549.5	 9480.0	...
2179972	  681.2	  549.1	 9479.0	...
2179973	  681.3	  548.7	 9479.0	...
2179974	  681.5	  548.4	 9477.0	...
2179975	  681.7	  548.5	 9475.0	...
2179976	  681.9	  548.7	 9475.0	...
2179977	  681.8	  548.9	 9474.0	...
2179978	  681.8	  549.0	 9472.0	...
2179979	  681.7	  549.2	 9470.0	...
2179980	  681.8	  549.5	 9468.0	...
2179981	  681.9	  549.8	 9470.0	...
2179982	  681.9	  550.0	 9473.0	...
2179983	  681.9	  550.0	 9475.0	...
2179984	  681.8	  549.9	 9477.0	...
2179985	  681.8	  549.9	 9478.0	...
2179986	  681.7	  550.1	 9479.0	...
2179987	  681.7	  550.2	 9479.0	...
2179988	  681.8	  550.0	 9484.0	...
2179989	  681.8	  549.9	 9488.0	...
2179990	  681.7	  549.9	 9489.0	...
2179991	  681.5	  549.7	 9487.0	...
2179992	  681.3	  549.4	 9486.0	...
2179993	  681.3	  549.2	 9487.0	...
2179994	  681.1	  549.2	 9490.0	...
2179995	  680.9	  549.3	 9492.0	...
2179996	  680.8	  549.6	 9494.0	...
2179997	  681.1	  549.8	 9495.0	...
2179998	  681.4	  549.7	 9497.0	...
2179999	  681.5	  549.5	 9498.0	...
2180000	  681.5	  549.3	 9498.0	...
2180001	  681.5	  549.3	 9498.0	...
2180002	  681.7	  549.3	 9498.0	...
2180003	  681.7	  549.3	 9498.0	...
2180004	  681.6	  549.2	 9498.0	...
2180005	  681.4	  549.0	 9498.0	...
2180006	  681.3	  548.6	 9499.0	...
2180007	  681.2	  548.3	 9502.0	...
2180008	  681.2	  548.3	 9505.0	...
2180009	  681.2	  548.6	 9506.0	...
2180010	  681.2	  549.0	 9507.0	...
2180011	  681.0	  549.3	 9505.0	...
2180012	  681.0	  549.4	 9503.0	...
2180013	  681.0	  549.4	 9502.0	...
2180014	  680.9	  549.4	 9502.0	...
2180015	  680.7	  549.4	 9503.0	...
2180016	  680.5	  549.4	 9503.0	...
2180017	  680.5	  549.4	 9506.0	...
2180018	  680.7	  549.5	 9508.0	...
2180019	  680.8	  549.6	 9512.0	...
2180020	  681.0	  549.7	 9513.0	...
2180021	  681.0	  549.8	 9515.0	...
2180022	  680.7	  549.8	 9516.0	...
2180023	  680.4	  549.9	 9516.0	...
2180024	  680.1	  550.1	 9515.0	...
2180025	  680.2	  550.2	 9509.0	...
2180026	  680.2	  550.4	 9503.0	...
2180027	  680.3	  550.4	 9499.0	...
2180028	  680.3	  550.5	 9500.0	...
2180029	  680.3	  550.5	 9501.0	...
2180030	  680.4	  550.4	 9501.0	...
2180031	  680.5	  550.3	 9500.0	...
2180032	  680.5	  550.4	 9501.0	...
2180033	  680.4	  549.9	 9503.0	...
2180034	  680.5	  549.5	 9506.0	...
2180035	  680.4	  549.4	 9507.0	...
2180036	  680.4	  549.7	 9508.0	...
2180037	  680.3	  549.9	 9508.0	...
2180038	  680.3	  549.8	 9507.0	...
2180039	  680.2	  549.7	 9508.0	...
2180040	  680.1	  549.7	 9510.0	...
2180041	  680.0	  549.7	 9512.0	...
2180042	  679.9	  549.8	 9513.0	...
2180043	  680.0	  549.7	 9513.0	...
2180044	  680.1	  549.4	 9515.0	...
2180045	  680.3	  549.4	 9517.0	...
2180046	  680.4	  549.7	 9519.0	...
2180047	  680.4	  549.9	 9518.0	...
2180048	  680.4	  549.8	 9518.0	...
2180049	  680.3	  549.8	 9518.0	...
2180050	  680.3	  549.7	 9519.0	...
2180051	  680.3	  549.6	 9519.0	...
2180052	  680.0	  549.5	 9518.0	...
2180053	  679.7	  549.4	 9518.0	...
2180054	  679.6	  549.7	 9517.0	...
2180055	  679.8	  549.8	 9517.0	...
2180056	  680.0	  549.8	 9514.0	...
2180057	  680.1	  549.5	 9512.0	...
2180058	  680.1	  549.3	 9510.0	...
2180059	  680.1	  549.2	 9513.0	...
2180060	  679.7	  549.2	 9515.0	...
2180061	  679.3	  549.3	 9516.0	...
2180062	  679.2	  549.6	 9516.0	...
2180063	  679.6	  549.9	 9517.0	...
2180064	  680.0	  550.3	 9514.0	...
2180065	  680.1	  550.5	 9512.0	...
2180066	  680.0	  550.7	 9509.0	...
2180067	  680.0	  550.8	 9508.0	...
2180068	  679.9	  550.9	 9507.0	...
2180069	  679.8	  550.9	 9506.0	...
2180070	  679.7	  550.8	 9509.0	...
2180071	  679.7	  550.6	 9511.0	...
2180072	  679.9	  550.5	 9513.0	...
2180073	  680.0	  550.5	 9511.0	...
2180074	  680.0	  550.6	 9509.0	...
2180075	  680.0	  550.8	 9509.0	...
2180076	  679.9	  551.0	 9511.0	...
2180077	  679.9	  551.1	 9512.0	...
2180078	  679.8	  551.2	 9510.0	...
2180079	  679.9	  551.1	 9508.0	...
2180080	  679.9	  551.0	 9505.0	...
2180081	  679.9	  550.8	 9503.0	...
2180082	  679.9	  550.8	 9505.0	...
2180083	  679.9	  550.9	 9508.0	...
2180084	  679.9	  551.0	 9510.0	...
2180085	  680.0	  550.8	 9510.0	...
2180086	  680.0	  550.5	 9510.0	...
2180087	  680.0	  550.1	 9505.0	...
2180088	  680.1	  550.4	 9500.0	...
2180089	  680.1	  550.7	 9497.0	...
2180090	  680.1	  551.0	 9498.0	...
2180091	  680.3	  551.0	 9499.0	...
2180092	  680.5	  551.0	 9499.0	...
2180093	  680.7	  551.0	 9500.0	...
2180094	  680.7	  551.0	 9501.0	...
2180095	  680.8	  550.9	 9502.0	...
2180096	  680.9	  550.9	 9502.0	...
2180097	  680.4	  550.9	 9502.0	...
2180098	  679.9	  550.9	 9502.0	...
2180099	  679.6	  550.9	 9502.0	...
2180100	  679.8	  550.9	 9501.0	...
2180101	  680.1	  550.8	 9500.0	...
2180102	  680.2	  550.8	 9499.0	...
2180103	  680.3	  550.7	 9499.0	...
2180104	  680.6	  550.6	 9499.0	...
2180105	  680.8	  550.5	 9499.0	...
2180106	  680.9	  550.3	 9500.0	...
2180107	  680.8	  550.2	 9501.0	...
2180108	  680.8	  550.2	 9505.0	...
2180109	  680.8	  550.4	 9508.0	...
2180110	  680.6	  550.7	 9509.0	...
2180111	  680.4	  550.7	 9508.0	...
2180112	  680.1	  550.7	 9507.0	...
2180113	  680.0	  550.7	 9507.0	...
2180114	  679.8	  550.7	 9508.0	...
2180115	  679.8	  550.7	 9507.0	...
2180116	  679.9	  550.7	 9506.0	...
2180117	  680.0	  550.7	 9505.0	...
2180118	  680.1	  550.6	 9504.0	...
2180119	  680.0	  550.6	 9503.0	...
2180120	  680.2	  550.6	 9502.0	...
2180121	  680.4	  550.1	 9505.0	...
2180122	  680.7	  549.7	 9509.0	...
2180123	  680.7	  549.4	 9512.0	...
2180124	  680.7	  549.5	 9508.0	...
2180125	  680.4	  549.6	 9503.0	...
2180126	  680.2	  549.6	 9500.0	...
2180127	  679.9	  549.6	 9501.0	...
2180128	  680.0	  549.5	 9502.0	...
2180129	  680.0	  549.4	 9502.0	...
2180130	  680.1	  549.3	 9502.0	...
2180131	  680.0	  549.3	 9502.0	...
2180132	  680.0	  549.2	 9501.0	...
2180133	  680.0	  549.1	 9500.0	...
2180134	  680.1	  548.9	 9500.0	...
2180135	  680.1	  548.9	 9498.0	...
2180136	  680.1	  548.5	 9495.0	...
2180137	  680.1	  548.0	 9490.0	...
2180138	  679.9	  547.6	 9489.0	...
2180139	  679.8	  547.4	 9495.0	...
2180140	  679.6	  547.1	 9503.0	...
2180141	  679.6	  546.9	 9510.0	...
2180142	  679.6	  546.6	 9506.0	...
2180143	  679.5	  546.3	 9502.0	...
2180144	  679.4	  546.0	 9499.0	...
2180145	  679.3	  546.0	 9500.0	...
2180146	  679.3	  546.0	 9501.0	...
2180147	  679.4	  545.9	 9497.0	...
2180148	  679.5	  545.6	 9491.0	...
2180149	  679.6	  544.8	 9486.0	...
2180150	  679.7	  544.1	 9492.0	...
2180151	  679.7	  543.6	 9498.0	...
2180152	  679.7	  543.5	 9497.0	...
2180153	  679.9	  543.4	 9493.0	...
2180154	  680.0	  543.2	 9488.0	...
2180155	  679.8	  543.1	 9488.0	...
2180156	  679.5	  542.9	 9490.0	...
2180157	  679.2	  542.7	 9494.0	...
2180158	  679.3	  542.4	 9498.0	...
2180159	  679.3	  541.9	 9501.0	...
2180160	  679.4	  541.6	 9503.0	...
2180161	  679.4	  541.2	 9505.0	...
2180162	  679.3	  541.1	 9505.0	...
2180163	  679.2	  540.9	 9503.0	...
2180164	  679.1	  540.8	 9501.0	...
2180165	  679.2	  540.6	 9494.0	...
2180166	  679.1	  540.2	 9489.0	...
2180167	  678.9	  539.8	 9484.0	...
2180168	  678.7	  539.3	 9485.0	...
2180169	  678.6	  539.2	 9485.0	...
2180170	  678.7	  539.0	 9485.0	...
2180171	  678.5	  538.5	 9485.0	...
2180172	  678.1	  538.0	 9485.0	...
2180173	  677.8	  537.5	 9485.0	...
2180174	  678.1	  537.4	 9484.0	...
2180175	  678.3	  537.5	 9483.0	...
2180176	  678.5	  537.4	 9482.0	...
2180177	  678.5	  537.3	 9482.0	...
2180178	  678.5	  537.1	 9484.0	...
2180179	  678.4	  537.1	 9486.0	...
2180180	  678.2	  537.0	 9487.0	...
2180181	  678.0	  537.1	 9486.0	...
2180182	  678.1	  537.2	 9486.0	...
2180183	  678.1	  537.3	 9486.0	...
2180184	  678.0	  537.4	 9486.0	...
2180185	  677.9	  537.5	 9487.0	...
2180186	  677.7	  537.5	 9488.0	...
2180187	  677.6	  537.3	 9487.0	...
2180188	  677.5	  537.1	 9485.0	...
2180189	  677.3	  537.0	 9482.0	...
2180190	  677.2	  536.9	 9481.0	...
2180191	  677.0	  536.8	 9482.0	...
2180192	  676.9	  536.7	 9483.0	...
2180193	  676.8	  536.7	 9484.0	...
2180194	  676.8	  536.6	 9483.0	...
2180195	  676.8	  536.3	 9482.0	...
2180196	  676.8	  536.0	 9480.0	...
2180197	  676.8	  536.2	 9477.0	...
2180198	  676.8	  536.5	 9474.0	...
2180199	  676.7	  536.4	 9475.0	...
2180200	  676.7	  536.1	 9479.0	...
2180201	  676.7	  536.0	 9479.0	...
2180202	  676.5	  536.2	 9477.0	...
2180203	  676.3	  536.5	 9479.0	...
2180204	  676.1	  536.6	 9484.0	...
2180205	  676.1	  536.6	 9486.0	...
2180206	  676.2	  536.8	 9482.0	...
2180207	  676.3	  536.9	 9478.0	...
2180208	  676.3	  536.9	 9477.0	...
2180209	  676.3	  536.9	 9482.0	...
2180210	  676.2	  536.8	 9488.0	...
2180211	  676.2	  536.7	 9491.0	...
2180212	  676.2	  536.8	 9488.0	...
2180213	  676.2	  536.9	 9484.0	...
2180214	  676.1	  536.9	 9484.0	...
2180215	  676.1	  537.1	 9485.0	...
2180216	  676.1	  537.3	 9486.0	...
2180217	  676.2	  537.5	 9487.0	...
2180218	  676.2	  537.6	 9487.0	...
2180219	  676.2	  537.8	 9487.0	...
2180220	  676.1	  537.7	 9487.0	...
2180221	  675.7	  537.4	 9488.0	...
2180222	  675.4	  537.3	 9490.0	...
2180223	  675.2	  537.5	 9491.0	...
2180224	  675.6	  537.6	 9491.0	...
2180225	  676.0	  537.7	 9490.0	...
2180226	  676.3	  537.9	 9490.0	...
2180227	  676.4	  538.2	 9492.0	...
2180228	  676.3	  538.3	 9495.0	...
2180229	  676.2	  538.3	 9498.0	...
2180230	  676.1	  538.6	 9493.0	...
2180231	  676.0	  538.9	 9488.0	...
2180232	  675.9	  539.1	 9489.0	...
2180233	  675.9	  539.1	 9495.0	...
2180234	  675.9	  539.0	 9500.0	...
2180235	  675.8	  539.1	 9499.0	...
2180236	  675.7	  539.1	 9498.0	...
2180237	  675.6	  539.2	 9496.0	...
2180238	  675.7	  539.4	 9496.0	...
2180239	  675.8	  539.5	 9495.0	...
2180240	  675.8	  539.5	 9495.0	...
2180241	  675.7	  539.3	 9498.0	...
2180242	  675.7	  539.2	 9500.0	...
2180243	  675.7	  539.2	 9502.0	...
2180244	  675.5	  539.3	 9500.0	...
2180245	  675.3	  539.4	 9502.0	...
2180246	  675.1	  539.5	 9504.0	...
2180247	  675.2	  539.9	 9503.0	...
2180248	  675.2	  540.3	 9501.0	...
2180249	  675.2	  540.8	 9498.0	...
2180250	  675.3	  541.0	 9498.0	...
2180251	  675.4	  541.2	 9497.0	...
2180252	  675.5	  541.1	 9496.0	...
2180253	  675.5	  541.1	 9496.0	...
2180254	  675.5	  541.2	 9499.0	...
2180255	  675.4	  540.8	 9502.0	...
2180256	  675.4	  540.3	 9506.0	...
2180257	  675.3	  539.8	 9505.0	...
2180258	  675.3	  540.3	 9504.0	...
2180259	  675.4	  541.0	 9504.0	...
2180260	  675.5	  541.6	 9504.0	...
2180261	  675.6	  541.5	 9504.0	...
2180262	  675.6	  541.5	 9504.0	...
2180263	  675.6	  541.5	 9505.0	...
2180264	  675.7	  541.6	 9504.0	...
2180265	  675.7	  541.5	 9503.0	...
2180266	  675.8	  541.3	 9502.0	...
2180267	  675.8	  541.4	 9502.0	...
2180268	  675.9	  541.6	 9501.0	...
2180269	  676.0	  541.7	 9499.0	...
2180270	  676.1	  541.6	 9501.0	...
2180271	  676.2	  541.8	 9504.0	...
2180272	  676.3	  542.2	 9507.0	...
2180273	  676.1	  542.6	 9507.0	...
2180274	  675.8	  542.0	 9507.0	...
2180275	  675.6	  541.4	 9508.0	...
2180276	  675.6	  540.9	 9507.0	...
2180277	  675.6	  541.1	 9505.0	...
2180278	  675.6	  541.2	 9504.0	...
2180279	  675.6	  541.4	 9503.0	...
2180280	  675.5	  541.6	 9502.0	...
2180281	  675.6	  541.9	 9502.0	...
2180282	  675.6	  542.0	 9504.0	...
2180283	  675.8	  542.1	 9507.0	...
2180284	  675.8	  542.1	 9509.0	...
2180285	  675.7	  542.1	 9509.0	...
2180286	  675.6	  542.0	 9512.0	...
2180287	  675.6	  541.8	 9517.0	...
2180288	  675.6	  541.8	 9522.0	...
2180289	  675.7	  542.0	 9521.0	...
2180290	  675.6	  542.2	 9518.0	...
2180291	  675.6	  542.2	 9518.0	...
2180292	  675.5	  542.2	 9520.0	...
2180293	  675.5	  542.2	 9518.0	...
2180294	  675.4	  542.7	 9513.0	...
2180295	  675.3	  543.2	 9507.0	...
2180296	  675.1	  543.4	 9504.0	...
2180297	  675.2	  543.1	 9507.0	...
2180298	  675.5	  542.8	 9510.0	...
2180299	  675.9	  542.7	 9513.0	...
2180300	  675.9	  542.6	 9512.0	...
2180301	  675.9	  542.5	 9512.0	...
2180302	  675.9	  542.6	 9510.0	...
2180303	  676.0	  542.7	 9509.0	...
2180304	  675.9	  542.8	 9507.0	...
2180305	  675.7	  542.8	 9508.0	...
2180306	  675.7	  543.2	 9508.0	...
2180307	  675.7	  543.5	 9507.0	...
2180308	  675.8	  543.9	 9508.0	...
2180309	  675.8	  544.0	 9508.0	...
2180310	  675.8	  544.0	 9509.0	...
2180311	  675.9	  544.0	 9514.0	...
2180312	  676.0	  543.9	 9519.0	...
2180313	  676.2	  543.6	 9525.0	...
2180314	  676.2	  543.3	 9521.0	...
2180315	  676.1	  543.3	 9517.0	...
2180316	  675.8	  543.6	 9514.0	...
2180317	  675.7	  543.8	 9514.0	...
2180318	  675.9	  543.8	 9514.0	...
2180319	  676.0	  543.8	 9514.0	...
2180320	  676.1	  543.8	 9514.0	...
2180321	  676.1	  543.8	 9514.0	...
2180322	  676.2	  543.7	 9515.0	...
2180323	  676.4	  543.9	 9517.0	...
2180324	  676.5	  544.1	 9518.0	...
2180325	  676.5	  544.1	 9518.0	...
2180326	  676.4	  543.9	 9517.0	...
2180327	  676.3	  543.9	 9515.0	...
2180328	  676.1	  544.1	 9519.0	...
2180329	  675.9	  544.4	 9524.0	...
2180330	  675.8	  544.4	 9530.0	...
2180331	  676.0	  544.4	 9531.0	...
2180332	  676.1	  544.4	 9531.0	...
2180333	  676.0	  544.4	 9531.0	...
2180334	  675.9	  544.5	 9530.0	...
2180335	  675.8	  544.6	 9529.0	...
2180336	  675.9	  544.6	 9528.0	...
2180337	  676.1	  544.6	 9527.0	...
2180338	  676.2	  544.6	 9525.0	...
2180339	  676.2	  544.7	 9522.0	...
2180340	  676.0	  545.0	 9521.0	...
2180341	  675.9	  545.0	 9519.0	...
2180342	  675.9	  544.9	 9519.0	...
2180343	  676.2	  544.7	 9519.0	...
2180344	  676.3	  544.7	 9515.0	...
2180345	  676.3	  544.6	 9512.0	...
2180346	  676.2	  544.9	 9508.0	...
2180347	  676.0	  545.2	 9507.0	...
2180348	  676.2	  545.5	 9507.0	...
2180349	  676.4	  545.5	 9509.0	...
2180350	  676.6	  545.5	 9514.0	...
2180351	  676.7	  545.5	 9519.0	...
2180352	  676.8	  545.5	 9524.0	...
2180353	  676.9	  545.6	 9524.0	...
2180354	  676.9	  545.7	 9523.0	...
2180355	  677.0	  545.8	 9520.0	...
2180356	  677.1	  545.8	 9514.0	...
2180357	  676.9	  545.8	 9508.0	...
2180358	  676.6	  546.3	 9506.0	...
2180359	  676.4	  546.5	 9508.0	...
2180360	  676.5	  546.7	 9510.0	...
2180361	  676.5	  546.5	 9511.0	...
2180362	  676.5	  546.4	 9512.0	...
2180363	  676.5	  546.4	 9514.0	...
2180364	  676.5	  546.4	 9515.0	...
2180365	  676.5	  546.4	 9517.0	...
2180366	  676.3	  546.5	 9517.0	...
2180367	  676.0	  546.6	 9517.0	...
2180368	  675.8	  546.8	 9516.0	...
2180369	  676.0	  547.0	 9515.0	...
2180370	  676.4	  547.2	 9514.0	...
2180371	  676.4	  547.3	 9514.0	...
2180372	  676.1	  547.1	 9516.0	...
2180373	  675.8	  546.9	 9518.0	...
2180374	  675.9	  546.7	 9520.0	...
2180375	  675.9	  546.4	 9520.0	...
2180376	  675.8	  546.1	 9520.0	...
2180377	  675.8	  545.8	 9520.0	...
2180378	  675.7	  545.8	 9519.0	...
2180379	  675.7	  545.8	 9517.0	...
2180380	  676.0	  545.8	 9517.0	...
2180381	  676.4	  546.0	 9517.0	...
2180382	  676.3	  546.3	 9518.0	...
2180383	  675.9	  546.6	 9519.0	...
2180384	  675.6	  546.7	 9517.0	...
2180385	  675.7	  546.6	 9515.0	...
2180386	  675.9	  546.4	 9518.0	...
2180387	  675.9	  546.1	 9524.0	...
2180388	  675.9	  546.2	 9526.0	...
2180389	  675.9	  546.4	 9523.0	...
2180390	  675.8	  546.6	 9520.0	...
2180391	  675.8	  546.6	 9520.0	...
2180392	  675.7	  546.6	 9520.0	...
2180393	  675.7	  546.5	 9520.0	...
2180394	  675.7	  546.5	 9520.0	...
2180395	  675.8	  546.7	 9522.0	...
2180396	  675.8	  547.0	 9523.0	...
2180397	  675.8	  547.2	 9522.0	...
2180398	  675.9	  547.3	 9520.0	...
2180399	  675.9	  547.1	 9518.0	...
2180400	  675.9	  547.0	 9517.0	...
2180401	  675.8	  546.8	 9517.0	...
2180402	  675.9	  546.7	 9517.0	...
2180403	  676.1	  546.5	 9518.0	...
2180404	  676.3	  546.4	 9518.0	...
2180405	  676.1	  546.4	 9518.0	...
2180406	  675.9	  546.5	 9520.0	...
2180407	  675.7	  546.6	 9523.0	...
2180408	  675.9	  546.5	 9526.0	...
2180409	  676.1	  546.8	 9528.0	...
2180410	  676.3	  547.0	 9528.0	...
2180411	  676.3	  547.2	 9528.0	...
2180412	  676.2	  547.4	 9529.0	...
2180413	  676.0	  547.5	 9529.0	...
2180414	  675.8	  547.6	 9529.0	...
2180415	  675.7	  547.7	 9530.0	...
2180416	  675.7	  547.9	 9530.0	...
2180417	  675.7	  548.0	 9529.0	...
2180418	  675.7	  548.0	 9528.0	...
2180419	  675.9	  548.0	 9528.0	...
2180420	  676.2	  547.9	 9532.0	...
2180421	  676.5	  547.8	 9535.0	...
2180422	  676.4	  547.7	 9535.0	...
2180423	  676.3	  547.6	 9532.0	...
2180424	  676.2	  547.5	 9529.0	...
2180425	  676.4	  547.4	 9527.0	...
2180426	  676.4	  547.8	 9527.0	...
2180427	  676.3	  548.0	 9530.0	...
2180428	  676.2	  548.2	 9532.0	...
2180429	  676.1	  548.1	 9532.0	...
2180430	  676.2	  548.1	 9530.0	...
2180431	  676.2	  548.2	 9528.0	...
2180432	  676.2	  548.6	 9524.0	...
2180433	  676.4	  549.0	 9519.0	...
2180434	  676.6	  549.2	 9516.0	...
2180435	  676.5	  549.0	 9517.0	...
2180436	  676.2	  548.8	 9518.0	...
2180437	  675.9	  549.1	 9518.0	...
2180438	  676.0	  549.4	 9518.0	...
2180439	  676.1	  549.7	 9519.0	...
2180440	  676.1	  549.6	 9520.0	...
2180441	  676.1	  549.4	 9521.0	...
2180442	  676.0	  549.3	 9525.0	...
2180443	  675.9	  549.1	 9529.0	...
2180444	  675.9	  548.9	 9529.0	...
2180445	  675.9	  549.1	 9525.0	...
2180446	  676.0	  549.5	 9521.0	...
2180447	  676.2	  549.9	 9523.0	...
2180448	  676.4	  549.7	 9524.0	...
2180449	  676.7	  549.5	 9523.0	...
2180450	  677.0	  550.0	 9522.0	...
2180451	  677.3	  550.6	 9520.0	...
2180452	  677.4	  550.7	 9520.0	...
2180453	  677.5	  550.2	 9519.0	...
2180454	  677.6	  549.7	 9519.0	...
2180455	  677.6	  549.9	 9517.0	...
2180456	  677.4	  550.1	 9516.0	...
2180457	  677.1	  550.2	 9518.0	...
2180458	  676.9	  550.1	 9521.0	...
2180459	  676.9	  550.0	 9525.0	...
2180460	  677.0	  549.9	 9524.0	...
2180461	  677.1	  549.6	 9524.0	...
2180462	  677.2	  549.3	 9524.0	...
2180463	  677.2	  549.6	 9526.0	...
2180464	  677.4	  550.3	 9528.0	...
2180465	  677.5	  551.0	 9529.0	...
2180466	  677.6	  551.0	 9533.0	...
2180467	  677.5	  550.7	 9537.0	...
2180468	  677.3	  550.3	 9540.0	...
2180469	  677.0	  550.1	 9540.0	...
2180470	  677.0	  550.0	 9537.0	...
2180471	  677.0	  549.9	 9534.0	...
2180472	  677.1	  550.0	 9530.0	...
2180473	  677.2	  550.2	 9528.0	...
2180474	  677.2	  550.4	 9531.0	...
2180475	  677.2	  550.5	 9536.0	...
2180476	  677.3	  550.7	 9540.0	...
2180477	  677.5	  551.2	 9539.0	...
2180478	  677.7	  551.7	 9538.0	...
2180479	  677.9	  552.3	 9539.0	...
2180480	  677.8	  552.4	 9539.0	...
2180481	  677.8	  552.3	 9537.0	...
2180482	  677.9	  552.0	 9532.0	...
2180483	  677.9	  551.6	 9530.0	...
2180484	  677.8	  551.3	 9531.0	...
2180485	  677.9	  551.2	 9529.0	...
2180486	  678.0	  551.2	 9524.0	...
2180487	  678.1	  551.2	 9525.0	...
2180488	  678.0	  551.3	 9530.0	...
2180489	  678.0	  551.2	 9535.0	...
2180490	  678.0	  551.1	 9532.0	...
2180491	  678.0	  551.0	 9529.0	...
2180492	  677.7	  551.0	 9529.0	...
2180493	  677.4	  551.0	 9529.0	...
2180494	  677.6	  550.9	 9529.0	...
2180495	  678.1	  551.3	 9528.0	...
2180496	  678.3	  551.7	 9526.0	...
2180497	  678.0	  552.0	 9525.0	...
2180498	  677.8	  551.7	 9525.0	...
2180499	  677.8	  551.3	 9527.0	...
2180500	  677.9	  551.0	 9525.0	...
2180501	  677.9	  550.9	 9522.0	...
2180502	  677.9	  550.5	 9524.0	...
2180503	  677.8	  550.3	 9528.0	...
2180504	  677.8	  550.4	 9533.0	...
2180505	  677.9	  550.7	 9534.0	...
2180506	  677.9	  551.0	 9536.0	...
2180507	  677.8	  550.9	 9534.0	...
2180508	  677.7	  550.7	 9531.0	...
2180509	  677.9	  550.5	 9530.0	...
2180510	  678.1	  550.3	 9531.0	...
2180511	  678.4	  550.3	 9532.0	...
2180512	  678.5	  550.3	 9529.0	...
2180513	  678.5	  550.2	 9529.0	...
2180514	  678.3	  550.3	 9531.0	...
2180515	  678.1	  550.3	 9532.0	...
2180516	  677.9	  550.4	 9533.0	...
2180517	  678.0	  550.2	 9534.0	...
2180518	  678.2	  550.0	 9533.0	...
2180519	  678.3	  549.8	 9532.0	...
2180520	  678.4	  550.1	 9531.0	...
2180521	  678.5	  550.2	 9531.0	...
2180522	  678.6	  550.4	 9533.0	...
2180523	  678.6	  550.4	 9535.0	...
2180524	  678.5	  550.2	 9533.0	...
2180525	  678.4	  549.9	 9532.0	...
2180526	  678.2	  549.6	 9530.0	...
2180527	  678.2	  549.6	 9530.0	...
2180528	  678.2	  549.6	 9531.0	...
2180529	  678.1	  549.6	 9531.0	...
2180530	  678.1	  549.7	 9532.0	...
2180531	  678.1	  549.7	 9534.0	...
2180532	  678.1	  549.7	 9536.0	...
2180533	  678.0	  549.6	 9535.0	...
2180534	  678.0	  549.8	 9533.0	...
2180535	  678.0	  550.1	 9530.0	...
2180536	  678.1	  550.3	 9530.0	...
2180537	  678.0	  550.3	 9532.0	...
2180538	  678.0	  550.1	 9535.0	...
2180539	  678.0	  549.7	 9532.0	...
2180540	  677.9	  549.3	 9527.0	...
2180541	  677.9	  549.3	 9525.0	...
2180542	  678.0	  549.4	 9528.0	...
2180543	  678.2	  549.7	 9532.0	...
2180544	  678.4	  550.2	 9533.0	...
2180545	  678.4	  550.6	 9533.0	...
2180546	  678.1	  550.3	 9534.0	...
2180547	  677.9	  549.9	 9535.0	...
2180548	  677.7	  549.4	 9536.0	...
2180549	  677.7	  549.4	 9537.0	...
2180550	  677.9	  549.3	 9536.0	...
2180551	  678.0	  549.1	 9537.0	...
2180552	  678.1	  549.0	 9538.0	...
2180553	  678.1	  548.9	 9540.0	...
2180554	  678.1	  548.9	 9536.0	...
2180555	  678.1	  548.9	 9532.0	...
2180556	  678.1	  549.0	 9529.0	...
2180557	  678.1	  549.3	 9529.0	...
2180558	  678.0	  549.5	 9529.0	...
2180559	  677.9	  549.5	 9529.0	...
2180560	  677.8	  549.5	 9524.0	...
2180561	  677.7	  549.5	 9519.0	...
2180562	  677.7	  549.2	 9515.0	...
2180563	  677.7	  549.0	 9515.0	...
2180564	  677.8	  549.1	 9515.0	...
2180565	  677.9	  549.4	 9514.0	...
2180566	  678.0	  549.5	 9512.0	...
2180567	  678.0	  549.4	 9511.0	...
2180568	  678.0	  549.1	 9510.0	...
2180569	  677.9	  548.9	 9515.0	...
2180570	  677.9	  548.8	 9520.0	...
2180571	  678.0	  549.1	 9524.0	...
2180572	  678.1	  549.4	 9523.0	...
2180573	  677.8	  549.7	 9522.0	...
2180574	  677.5	  549.7	 9521.0	...
2180575	  677.2	  549.7	 9520.0	...
2180576	  677.2	  549.4	 9519.0	...
2180577	  677.2	  549.1	 9520.0	...
2180578	  677.1	  548.9	 9516.0	...
2180579	  677.0	  549.1	 9512.0	...
2180580	  676.8	  549.2	 9513.0	...
2180581	  676.8	  549.2	 9519.0	...
2180582	  676.7	  549.1	 9525.0	...
2180583	  676.8	  549.0	 9525.0	...
2180584	  676.9	  549.0	 9526.0	...
2180585	  677.0	  549.1	 9527.0	...
2180586	  677.3	  549.2	 9529.0	...
2180587	  677.7	  549.4	 9528.0	...
2180588	  678.0	  549.5	 9525.0	...
2180589	  677.8	  549.8	 9523.0	...
2180590	  677.5	  549.9	 9523.0	...
2180591	  677.3	  550.0	 9523.0	...
2180592	  677.2	  550.0	 9523.0	...
2180593	  677.1	  550.1	 9523.0	...
2180594	  677.1	  550.3	 9523.0	...
2180595	  677.0	  550.3	 9523.0	...
2180596	  677.1	  550.2	 9522.0	...
2180597	  677.1	  550.1	 9520.0	...
2180598	  677.1	  550.0	 9519.0	...
2180599	  677.2	  549.8	 9524.0	...
2180600	  677.3	  549.5	 9529.0	...
2180601	  677.4	  549.3	 9534.0	...
2180602	  677.5	  549.3	 9534.0	...
2180603	  677.5	  549.4	 9534.0	...
2180604	  677.2	  549.5	 9534.0	...
2180605	  676.9	  549.7	 9529.0	...
2180606	  676.6	  549.9	 9525.0	...
2180607	  676.6	  550.0	 9521.0	...
2180608	  676.5	  550.0	 9519.0	...
2180609	  676.5	  550.0	 9518.0	...
2180610	  676.5	  549.9	 9516.0	...
2180611	  676.5	  549.7	 9518.0	...
2180612	  676.4	  549.5	 9518.0	...
2180613	  676.4	  549.2	 9517.0	...
2180614	  676.4	  549.1	 9515.0	...
2180615	  676.4	  549.0	 9514.0	...
2180616	  676.4	  549.3	 9513.0	...
2180617	  676.5	  549.6	 9513.0	...
2180618	  676.5	  550.1	 9514.0	...
2180619	  676.5	  550.2	 9517.0	...
2180620	  676.6	  550.3	 9520.0	...
2180621	  676.7	  550.4	 9523.0	...
2180622	  676.8	  550.4	 9523.0	...
2180623	  676.6	  550.5	 9523.0	...
2180624	  676.3	  550.6	 9522.0	...
2180625	  676.0	  550.5	 9521.0	...
2180626	  675.9	  550.2	 9520.0	...
2180627	  675.8	  549.8	 9520.0	...
2180628	  675.7	  549.7	 9519.0	...
2180629	  675.7	  549.7	 9516.0	...
2180630	  675.6	  549.7	 9515.0	...
2180631	  675.6	  549.7	 9514.0	...
2180632	  675.8	  550.2	 9515.0	...
2180633	  676.0	  550.6	 9517.0	...
2180634	  676.1	  551.1	 9519.0	...
2180635	  675.9	  551.3	 9520.0	...
2180636	  675.7	  551.4	 9520.0	...
2180637	  675.7	  551.6	 9520.0	...
2180638	  675.8	  551.5	 9521.0	...
2180639	  675.7	  551.4	 9522.0	...
2180640	  675.8	  551.4	 9524.0	...
2180641	  675.7	  551.4	 9525.0	...
2180642	  675.6	  551.6	 9526.0	...
2180643	  675.6	  551.7	 9523.0	...
2180644	  675.7	  551.7	 9518.0	...
2180645	  675.7	  551.6	 9513.0	...
2180646	  675.7	  551.6	 9511.0	...
2180647	  675.6	  551.5	 9509.0	...
2180648	  675.5	  551.3	 9509.0	...
2180649	  675.8	  551.3	 9512.0	...
2180650	  676.1	  551.4	 9515.0	...
2180651	  676.3	  551.7	 9519.0	...
2180652	  676.1	  551.8	 9517.0	...
2180653	  676.0	  551.6	 9517.0	...
[truncated: 4,253,601 more chars]
