# Supplementary material for: With an eye on uncertainty: Modelling pupillary responses to environmental volatility
Source: PLoS Comput Biol. 2019 Jul 5;15(7):e1007126. doi: 10.1371/journal.pcbi.1007126 (PMC6636765; doi:10.1371/journal.pcbi.1007126)
Supplement: S7 Data — Zip file containing the pupillometry data for participant 7. (ZIP) [file pcbi.1007126.s007.zip › P7/trial8.asc]

** CONVERTED FROM C:\Users\tparr\Documents\PVR\P7_1412\trial8.edf using edfapi 3.1 Win32 Nov 24 2009 on Thu Dec 14 09:51:42 2017
** DATE: Thu Dec 14 10:30:27 2017
** TYPE: EDF_FILE BINARY EVENT SAMPLE TAGGED
** VERSION: EYELINK II 1
** SOURCE: EYELINK CL
** EYELINK II CL v4.48 Nov 25 2009
** CAMERA: EyeLink CL Version 1.4 Sensor=BHA
** SERIAL NUMBER: CL1-AAD42
** CAMERA_CONFIG: AAD42140.SCD
**

MSG	2011955 RECCFG CR 1000 2 0 R
MSG	2011955 ELCLCFG MTABLER
MSG	2011955 GAZE_COORDS 0.00 0.00 1599.00 1199.00
MSG	2011955 THRESHOLDS R 100 225
MSG	2011955 ELCL_PROC CENTROID (3)
MSG	2011955 ELCL_PCR_PARAM 5 3.0
START	2011956 	RIGHT	SAMPLES	EVENTS
PRESCALER	1
VPRESCALER	1
PUPIL	AREA
EVENTS	GAZE	RIGHT	RATE	1000.00	TRACKING	CR	FILTER	2
SAMPLES	GAZE	RIGHT	RATE	1000.00	TRACKING	CR	FILTER	2
MSG	2011956 !MODE RECORD CR 1000 2 0 R
2011956	  673.8	  554.5	 8790.0	...
INPUT	2011956	127
2011957	  673.4	  553.9	 8790.0	...
2011958	  672.9	  553.4	 8789.0	...
2011959	  672.9	  552.9	 8788.0	...
2011960	  672.7	  552.7	 8787.0	...
2011961	  672.5	  552.6	 8786.0	...
2011962	  672.5	  552.5	 8785.0	...
SFIX R   2011963
2011963	  672.5	  552.5	 8782.0	...
2011964	  672.5	  552.4	 8779.0	...
2011965	  672.8	  552.3	 8778.0	...
2011966	  673.0	  552.1	 8781.0	...
2011967	  673.1	  552.1	 8784.0	...
2011968	  672.9	  552.3	 8786.0	...
2011969	  672.6	  552.5	 8785.0	...
2011970	  672.4	  552.3	 8785.0	...
2011971	  672.2	  552.0	 8784.0	...
2011972	  672.0	  551.7	 8784.0	...
2011973	  671.8	  552.0	 8778.0	...
2011974	  671.7	  552.5	 8772.0	...
2011975	  671.7	  553.2	 8766.0	...
2011976	  671.9	  553.6	 8765.0	...
2011977	  672.1	  553.5	 8765.0	...
2011978	  672.2	  553.2	 8765.0	...
2011979	  672.3	  552.9	 8765.0	...
2011980	  672.1	  552.9	 8768.0	...
2011981	  671.8	  552.9	 8771.0	...
2011982	  671.3	  553.0	 8774.0	...
2011983	  671.0	  553.1	 8775.0	...
2011984	  670.7	  553.3	 8775.0	...
2011985	  670.3	  553.5	 8773.0	...
2011986	  669.8	  553.4	 8771.0	...
2011987	  669.4	  553.1	 8769.0	...
2011988	  669.5	  553.0	 8770.0	...
2011989	  670.0	  553.2	 8770.0	...
2011990	  670.5	  553.4	 8767.0	...
2011991	  671.2	  553.6	 8765.0	...
2011992	  671.4	  553.9	 8763.0	...
2011993	  671.7	  554.2	 8763.0	...
2011994	  671.7	  554.2	 8762.0	...
2011995	  671.8	  554.4	 8761.0	...
2011996	  672.0	  554.6	 8761.0	...
2011997	  671.6	  555.0	 8762.0	...
2011998	  671.3	  555.0	 8763.0	...
2011999	  670.6	  554.8	 8764.0	...
2012000	  670.4	  554.6	 8765.0	...
2012001	  670.1	  554.4	 8764.0	...
2012002	  670.2	  554.3	 8763.0	...
2012003	  670.2	  554.2	 8761.0	...
2012004	  670.2	  554.1	 8761.0	...
2012005	  670.3	  554.1	 8762.0	...
2012006	  670.4	  554.0	 8761.0	...
2012007	  671.0	  553.9	 8760.0	...
2012008	  671.4	  553.7	 8759.0	...
2012009	  671.7	  553.7	 8756.0	...
2012010	  671.6	  553.9	 8753.0	...
2012011	  671.7	  554.1	 8753.0	...
2012012	  671.8	  554.4	 8756.0	...
2012013	  671.2	  554.5	 8758.0	...
2012014	  670.5	  554.6	 8757.0	...
2012015	  669.8	  554.6	 8755.0	...
2012016	  669.8	  554.5	 8754.0	...
2012017	  669.8	  554.5	 8750.0	...
2012018	  669.6	  554.4	 8747.0	...
2012019	  669.4	  554.3	 8745.0	...
2012020	  669.1	  554.3	 8746.0	...
2012021	  669.1	  554.2	 8743.0	...
2012022	  669.2	  554.1	 8738.0	...
2012023	  669.0	  553.9	 8733.0	...
2012024	  668.8	  553.9	 8729.0	...
2012025	  668.6	  554.0	 8727.0	...
2012026	  668.9	  554.2	 8725.0	...
2012027	  669.2	  554.3	 8725.0	...
2012028	  669.6	  554.5	 8732.0	...
2012029	  669.6	  554.5	 8740.0	...
2012030	  669.7	  554.3	 8747.0	...
2012031	  669.5	  554.1	 8747.0	...
2012032	  669.3	  554.3	 8742.0	...
2012033	  668.9	  554.6	 8738.0	...
2012034	  668.8	  554.7	 8734.0	...
2012035	  668.6	  554.4	 8736.0	...
2012036	  668.5	  554.2	 8738.0	...
2012037	  668.4	  554.3	 8739.0	...
2012038	  668.1	  554.5	 8739.0	...
2012039	  667.8	  554.7	 8739.0	...
2012040	  667.7	  554.7	 8739.0	...
2012041	  667.8	  554.6	 8736.0	...
2012042	  667.5	  554.6	 8729.0	...
2012043	  667.3	  554.5	 8722.0	...
2012044	  667.3	  554.3	 8719.0	...
2012045	  667.7	  554.1	 8719.0	...
2012046	  668.0	  554.2	 8719.0	...
2012047	  668.0	  554.5	 8720.0	...
2012048	  667.7	  554.9	 8721.0	...
2012049	  667.5	  554.6	 8721.0	...
2012050	  667.2	  554.3	 8722.0	...
2012051	  667.1	  554.3	 8722.0	...
2012052	  667.3	  554.8	 8723.0	...
2012053	  667.7	  555.3	 8723.0	...
2012054	  668.1	  554.9	 8724.0	...
2012055	  668.1	  554.5	 8725.0	...
2012056	  668.1	  554.1	 8723.0	...
2012057	  667.8	  554.1	 8721.0	...
2012058	  667.6	  554.1	 8719.0	...
2012059	  667.4	  554.2	 8719.0	...
2012060	  667.2	  554.4	 8718.0	...
2012061	  667.2	  554.6	 8717.0	...
2012062	  667.1	  554.7	 8716.0	...
2012063	  667.1	  554.7	 8714.0	...
2012064	  667.1	  554.7	 8712.0	...
2012065	  667.2	  554.7	 8714.0	...
2012066	  667.2	  554.6	 8717.0	...
2012067	  667.3	  554.7	 8720.0	...
2012068	  667.3	  554.8	 8720.0	...
2012069	  667.4	  555.3	 8720.0	...
2012070	  667.6	  555.6	 8719.0	...
2012071	  667.4	  555.8	 8718.0	...
2012072	  667.0	  555.8	 8718.0	...
2012073	  666.7	  555.8	 8717.0	...
2012074	  666.7	  555.7	 8715.0	...
2012075	  666.7	  555.7	 8714.0	...
2012076	  666.7	  556.0	 8713.0	...
2012077	  666.6	  556.5	 8713.0	...
2012078	  666.4	  557.0	 8713.0	...
2012079	  666.3	  557.1	 8713.0	...
2012080	  666.3	  557.0	 8713.0	...
2012081	  666.4	  556.8	 8714.0	...
2012082	  666.4	  556.8	 8715.0	...
2012083	  666.3	  556.6	 8715.0	...
2012084	  666.4	  556.3	 8716.0	...
2012085	  666.4	  556.1	 8717.0	...
2012086	  666.6	  556.3	 8715.0	...
2012087	  666.8	  556.6	 8713.0	...
2012088	  667.0	  557.1	 8710.0	...
2012089	  667.1	  557.3	 8710.0	...
2012090	  667.2	  557.7	 8709.0	...
2012091	  667.3	  557.9	 8709.0	...
2012092	  667.4	  558.0	 8712.0	...
2012093	  667.3	  558.0	 8716.0	...
2012094	  667.3	  558.0	 8720.0	...
2012095	  667.4	  557.9	 8718.0	...
2012096	  667.5	  557.9	 8715.0	...
2012097	  667.7	  557.8	 8713.0	...
2012098	  667.8	  557.8	 8714.0	...
2012099	  667.8	  557.8	 8715.0	...
2012100	  667.7	  557.9	 8716.0	...
2012101	  667.2	  557.7	 8713.0	...
2012102	  666.6	  557.5	 8711.0	...
2012103	  666.3	  557.2	 8708.0	...
2012104	  666.4	  557.2	 8708.0	...
2012105	  666.3	  557.2	 8707.0	...
2012106	  666.2	  557.2	 8706.0	...
2012107	  666.4	  557.4	 8706.0	...
2012108	  666.7	  557.7	 8705.0	...
2012109	  667.2	  558.1	 8703.0	...
2012110	  667.3	  558.3	 8701.0	...
2012111	  667.4	  558.6	 8700.0	...
2012112	  667.4	  559.1	 8698.0	...
2012113	  667.4	  559.4	 8693.0	...
2012114	  667.3	  559.8	 8689.0	...
2012115	  667.3	  559.8	 8687.0	...
2012116	  667.2	  559.9	 8689.0	...
2012117	  667.1	  560.0	 8691.0	...
2012118	  667.1	  560.1	 8691.0	...
2012119	  667.4	  560.0	 8688.0	...
2012120	  667.6	  560.0	 8678.0	...
2012121	  667.9	  560.0	 8671.0	...
2012122	  668.1	  560.9	 8660.0	...
2012123	  668.2	  561.9	 8653.0	...
2012124	  668.3	  562.8	 8646.0	...
2012125	  668.3	  563.0	 8636.0	...
2012126	  668.7	  563.8	 8628.0	...
2012127	  669.2	  564.8	 8620.0	...
2012128	  669.7	  565.9	 8616.0	...
2012129	  669.7	  566.4	 8609.0	...
2012130	  669.7	  566.6	 8605.0	...
2012131	  669.6	  565.6	 8602.0	...
EFIX R   2011963	2012131	169	  668.9	  555.7	   8729
SSACC R  2012132
2012132	  669.6	  564.5	 8611.0	...
2012133	  669.7	  562.1	 8625.0	...
2012134	  670.0	  560.1	 8642.0	...
2012135	  670.2	  558.1	 8650.0	...
2012136	  670.5	  558.3	 8653.0	...
2012137	  670.7	  560.5	 8650.0	...
2012138	  671.6	  565.1	 8647.0	...
2012139	  672.9	  572.2	 8629.0	...
2012140	  674.3	  580.9	 8602.0	...
2012141	  675.7	  591.5	 8557.0	...
2012142	  677.4	  603.4	 8517.0	...
2012143	  679.8	  617.5	 8473.0	...
2012144	  682.7	  633.1	 8428.0	...
2012145	  685.7	  649.6	 8375.0	...
2012146	  688.4	  667.9	 8309.0	...
2012147	  691.2	  687.2	 8237.0	...
2012148	  693.6	  708.4	 8155.0	...
2012149	  696.9	  731.4	 8070.0	...
2012150	  699.9	  755.3	 7976.0	...
2012151	  703.7	  781.7	 7868.0	...
2012152	  708.3	  809.0	 7755.0	...
2012153	  714.0	  839.4	 7631.0	...
2012154	  720.2	  869.9	 7511.0	...
2012155	  726.7	  902.7	 7385.0	...
2012156	  734.1	  936.6	 7247.0	...
2012157	  741.1	  972.0	 7110.0	...
2012158	  747.4	 1007.1	 6968.0	...
2012159	  753.5	 1042.6	 6830.0	...
2012160	  760.8	 1080.6	 6675.0	...
2012161	  768.8	 1118.3	 6520.0	...
2012162	  778.9	 1157.9	 6357.0	...
2012163	  789.6	 1197.7	 6183.0	...
2012164	  803.2	 1241.1	 5996.0	...
2012165	  817.4	 1286.5	 5799.0	...
2012166	  834.8	 1335.3	 5594.0	...
2012167	  853.7	 1387.2	 5368.0	...
2012168	  874.1	 1444.0	 5113.0	...
2012169	  894.7	 1504.7	 4824.0	...
2012170	  920.6	 1572.4	 4516.0	...
2012171	  949.9	 1644.1	 4200.0	...
2012172	  978.2	 1717.0	 3894.0	...
2012173	 1006.9	 1795.9	 3564.0	...
2012174	 1025.3	 1850.4	 3341.0	...
2012175	 1038.0	 1881.6	 3216.0	...
2012176	 1038.0	 1881.6	 3216.0	...
SBLINK R 2012177
2012177	   .	   .	    0.0	...
2012178	   .	   .	    0.0	...
2012179	   .	   .	    0.0	...
2012180	   .	   .	    0.0	...
2012181	   .	   .	    0.0	...
2012182	   .	   .	    0.0	...
2012183	   .	   .	    0.0	...
2012184	   .	   .	    0.0	...
2012185	   .	   .	    0.0	...
2012186	   .	   .	    0.0	...
2012187	   .	   .	    0.0	...
2012188	   .	   .	    0.0	...
2012189	   .	   .	    0.0	...
2012190	   .	   .	    0.0	...
2012191	   .	   .	    0.0	...
2012192	   .	   .	    0.0	...
2012193	   .	   .	    0.0	...
2012194	   .	   .	    0.0	...
2012195	   .	   .	    0.0	...
2012196	   .	   .	    0.0	...
2012197	   .	   .	    0.0	...
2012198	   .	   .	    0.0	...
2012199	   .	   .	    0.0	...
2012200	   .	   .	    0.0	...
2012201	   .	   .	    0.0	...
2012202	   .	   .	    0.0	...
2012203	   .	   .	    0.0	...
2012204	   .	   .	    0.0	...
2012205	   .	   .	    0.0	...
2012206	   .	   .	    0.0	...
2012207	   .	   .	    0.0	...
2012208	   .	   .	    0.0	...
2012209	   .	   .	    0.0	...
2012210	   .	   .	    0.0	...
2012211	   .	   .	    0.0	...
2012212	   .	   .	    0.0	...
2012213	   .	   .	    0.0	...
2012214	   .	   .	    0.0	...
2012215	   .	   .	    0.0	...
2012216	   .	   .	    0.0	...
2012217	   .	   .	    0.0	...
2012218	   .	   .	    0.0	...
2012219	   .	   .	    0.0	...
2012220	   .	   .	    0.0	...
2012221	   .	   .	    0.0	...
2012222	   .	   .	    0.0	...
2012223	   .	   .	    0.0	...
2012224	   .	   .	    0.0	...
2012225	   .	   .	    0.0	...
2012226	   .	   .	    0.0	...
2012227	   .	   .	    0.0	...
2012228	   .	   .	    0.0	...
2012229	   .	   .	    0.0	...
2012230	   .	   .	    0.0	...
2012231	   .	   .	    0.0	...
2012232	   .	   .	    0.0	...
2012233	   .	   .	    0.0	...
2012234	   .	   .	    0.0	...
2012235	   .	   .	    0.0	...
2012236	   .	   .	    0.0	...
2012237	   .	   .	    0.0	...
2012238	   .	   .	    0.0	...
2012239	   .	   .	    0.0	...
2012240	   .	   .	    0.0	...
2012241	   .	   .	    0.0	...
2012242	   .	   .	    0.0	...
2012243	   .	   .	    0.0	...
2012244	   .	   .	    0.0	...
2012245	   .	   .	    0.0	...
2012246	   .	   .	    0.0	...
2012247	   .	   .	    0.0	...
2012248	   .	   .	    0.0	...
2012249	   .	   .	    0.0	...
2012250	   .	   .	    0.0	...
2012251	   .	   .	    0.0	...
2012252	   .	   .	    0.0	...
2012253	   .	   .	    0.0	...
2012254	   .	   .	    0.0	...
2012255	   .	   .	    0.0	...
2012256	   .	   .	    0.0	...
2012257	   .	   .	    0.0	...
2012258	   .	   .	    0.0	...
2012259	   .	   .	    0.0	...
2012260	   .	   .	    0.0	...
2012261	   .	   .	    0.0	...
2012262	   .	   .	    0.0	...
2012263	   .	   .	    0.0	...
2012264	   .	   .	    0.0	...
2012265	   .	   .	    0.0	...
2012266	   .	   .	    0.0	...
2012267	   .	   .	    0.0	...
2012268	   .	   .	    0.0	...
2012269	   .	   .	    0.0	...
2012270	   .	   .	    0.0	...
2012271	   .	   .	    0.0	...
2012272	   .	   .	    0.0	...
2012273	   .	   .	    0.0	...
2012274	   .	   .	    0.0	...
2012275	   .	   .	    0.0	...
2012276	   .	   .	    0.0	...
2012277	   .	   .	    0.0	...
2012278	   .	   .	    0.0	...
2012279	   .	   .	    0.0	...
2012280	   .	   .	    0.0	...
2012281	   .	   .	    0.0	...
2012282	   .	   .	    0.0	...
2012283	   .	   .	    0.0	...
2012284	   .	   .	    0.0	...
2012285	   .	   .	    0.0	...
2012286	   .	   .	    0.0	...
2012287	   .	   .	    0.0	...
2012288	   .	   .	    0.0	...
2012289	   .	   .	    0.0	...
2012290	   .	   .	    0.0	...
2012291	   .	   .	    0.0	...
2012292	   .	   .	    0.0	...
2012293	   .	   .	    0.0	...
2012294	   .	   .	    0.0	...
2012295	   .	   .	    0.0	...
2012296	   .	   .	    0.0	...
2012297	   .	   .	    0.0	...
2012298	   .	   .	    0.0	...
2012299	   .	   .	    0.0	...
2012300	   .	   .	    0.0	...
2012301	   .	   .	    0.0	...
2012302	   .	   .	    0.0	...
2012303	   .	   .	    0.0	...
2012304	   .	   .	    0.0	...
2012305	   .	   .	    0.0	...
2012306	   .	   .	    0.0	...
2012307	   .	   .	    0.0	...
2012308	   .	   .	    0.0	...
2012309	   .	   .	    0.0	...
2012310	   .	   .	    0.0	...
2012311	   .	   .	    0.0	...
2012312	   .	   .	    0.0	...
2012313	   .	   .	    0.0	...
2012314	   .	   .	    0.0	...
2012315	   .	   .	    0.0	...
EBLINK R 2012177	2012315	139
2012316	 1138.3	 1760.4	 3384.0	...
2012317	 1138.3	 1760.4	 3384.0	...
2012318	 1131.5	 1748.0	 3428.0	...
2012319	 1116.4	 1723.9	 3524.0	...
2012320	 1094.9	 1689.8	 3668.0	...
2012321	 1073.8	 1657.2	 3815.0	...
2012322	 1055.4	 1627.4	 3952.0	...
2012323	 1036.7	 1596.1	 4091.0	...
2012324	 1018.0	 1565.9	 4232.0	...
2012325	  999.3	 1534.4	 4374.0	...
2012326	  981.8	 1505.3	 4511.0	...
2012327	  965.9	 1477.2	 4640.0	...
2012328	  950.4	 1450.8	 4772.0	...
2012329	  935.7	 1423.5	 4907.0	...
2012330	  921.7	 1397.6	 5036.0	...
2012331	  909.2	 1371.3	 5158.0	...
2012332	  896.9	 1347.5	 5267.0	...
2012333	  886.2	 1323.1	 5380.0	...
2012334	  873.9	 1299.7	 5492.0	...
2012335	  863.6	 1277.3	 5593.0	...
2012336	  854.6	 1255.5	 5691.0	...
2012337	  847.1	 1234.8	 5776.0	...
2012338	  839.5	 1214.7	 5867.0	...
2012339	  830.9	 1194.0	 5959.0	...
2012340	  823.2	 1174.4	 6053.0	...
2012341	  815.7	 1155.3	 6141.0	...
2012342	  809.5	 1138.2	 6217.0	...
2012343	  803.2	 1121.2	 6299.0	...
2012344	  796.4	 1104.2	 6379.0	...
2012345	  789.7	 1088.7	 6455.0	...
2012346	  782.8	 1074.1	 6522.0	...
2012347	  777.1	 1060.5	 6590.0	...
2012348	  771.4	 1046.8	 6653.0	...
2012349	  766.3	 1034.0	 6712.0	...
2012350	  761.2	 1021.5	 6766.0	...
2012351	  756.2	 1008.6	 6823.0	...
2012352	  751.8	  996.5	 6879.0	...
2012353	  747.8	  984.3	 6936.0	...
2012354	  743.6	  972.4	 6994.0	...
2012355	  739.3	  960.0	 7049.0	...
2012356	  734.8	  947.6	 7102.0	...
2012357	  730.2	  935.5	 7156.0	...
2012358	  726.5	  923.1	 7207.0	...
2012359	  722.6	  911.1	 7261.0	...
2012360	  719.3	  899.8	 7305.0	...
2012361	  715.8	  888.7	 7351.0	...
2012362	  712.9	  878.6	 7398.0	...
2012363	  709.6	  868.8	 7444.0	...
2012364	  706.3	  858.9	 7490.0	...
2012365	  703.0	  848.9	 7534.0	...
2012366	  700.2	  839.0	 7575.0	...
2012367	  698.1	  830.2	 7610.0	...
2012368	  696.2	  821.0	 7644.0	...
2012369	  693.7	  811.6	 7682.0	...
2012370	  691.3	  802.5	 7720.0	...
2012371	  689.1	  793.6	 7752.0	...
2012372	  687.3	  785.3	 7786.0	...
2012373	  685.4	  776.3	 7820.0	...
2012374	  683.0	  767.7	 7859.0	...
2012375	  681.4	  760.6	 7886.0	...
2012376	  679.9	  753.5	 7919.0	...
2012377	  678.7	  747.0	 7946.0	...
2012378	  677.6	  739.3	 7979.0	...
2012379	  676.7	  732.5	 8005.0	...
2012380	  676.3	  726.3	 8031.0	...
2012381	  675.7	  720.3	 8056.0	...
2012382	  674.9	  714.7	 8071.0	...
2012383	  674.2	  708.2	 8092.0	...
2012384	  673.2	  702.2	 8118.0	...
2012385	  672.2	  697.1	 8143.0	...
2012386	  670.9	  692.7	 8164.0	...
2012387	  670.2	  687.7	 8179.0	...
2012388	  669.6	  682.6	 8203.0	...
2012389	  669.4	  678.0	 8226.0	...
2012390	  669.1	  673.2	 8243.0	...
2012391	  668.5	  668.6	 8257.0	...
2012392	  667.9	  664.0	 8275.0	...
2012393	  667.1	  659.8	 8293.0	...
2012394	  666.8	  655.9	 8311.0	...
2012395	  666.4	  651.1	 8327.0	...
2012396	  666.2	  646.9	 8347.0	...
2012397	  665.5	  642.3	 8367.0	...
2012398	  664.8	  638.8	 8388.0	...
2012399	  663.7	  634.8	 8404.0	...
2012400	  663.1	  630.9	 8419.0	...
2012401	  662.1	  626.1	 8435.0	...
2012402	  661.5	  621.3	 8452.0	...
2012403	  660.5	  617.0	 8471.0	...
ESACC R  2012132	2012403	272	  669.6	  564.5	  660.5	  617.0	   1.13	   1061
SFIX R   2012404
2012404	  660.0	  612.8	 8488.0	...
2012405	  659.5	  609.3	 8506.0	...
2012406	  659.0	  605.9	 8517.0	...
2012407	  658.3	  602.6	 8530.0	...
2012408	  657.7	  599.3	 8541.0	...
2012409	  657.1	  595.6	 8559.0	...
2012410	  655.9	  592.5	 8574.0	...
2012411	  654.7	  589.2	 8587.0	...
2012412	  653.8	  586.8	 8595.0	...
2012413	  653.7	  583.9	 8606.0	...
2012414	  653.1	  582.2	 8619.0	...
2012415	  652.4	  579.3	 8628.0	...
2012416	  651.8	  577.8	 8633.0	...
2012417	  651.6	  575.1	 8641.0	...
2012418	  651.4	  573.2	 8652.0	...
2012419	  650.8	  570.7	 8661.0	...
2012420	  650.4	  568.8	 8669.0	...
2012421	  650.0	  567.0	 8673.0	...
2012422	  649.8	  565.4	 8678.0	...
2012423	  649.5	  564.0	 8679.0	...
2012424	  649.1	  562.8	 8681.0	...
2012425	  648.8	  561.9	 8684.0	...
2012426	  648.5	  561.2	 8687.0	...
2012427	  648.2	  561.0	 8689.0	...
2012428	  647.9	  559.7	 8695.0	...
2012429	  647.7	  558.1	 8704.0	...
2012430	  647.5	  556.7	 8715.0	...
2012431	  647.2	  556.5	 8723.0	...
2012432	  647.0	  556.3	 8727.0	...
2012433	  647.0	  555.8	 8728.0	...
2012434	  646.9	  555.4	 8726.0	...
2012435	  646.9	  555.1	 8725.0	...
2012436	  646.8	  555.1	 8725.0	...
2012437	  646.8	  555.3	 8728.0	...
2012438	  646.7	  555.6	 8732.0	...
2012439	  646.6	  556.0	 8733.0	...
2012440	  646.5	  556.3	 8731.0	...
2012441	  646.3	  556.4	 8729.0	...
2012442	  646.1	  556.7	 8729.0	...
2012443	  645.9	  556.9	 8728.0	...
2012444	  645.9	  556.9	 8728.0	...
2012445	  645.7	  556.9	 8728.0	...
2012446	  645.5	  557.5	 8724.0	...
2012447	  645.5	  558.7	 8721.0	...
2012448	  645.7	  560.0	 8717.0	...
2012449	  645.8	  561.1	 8716.0	...
2012450	  645.8	  561.8	 8713.0	...
2012451	  645.7	  562.7	 8709.0	...
2012452	  646.1	  563.5	 8707.0	...
2012453	  646.5	  564.2	 8706.0	...
2012454	  646.9	  564.8	 8704.0	...
2012455	  646.8	  565.6	 8704.0	...
2012456	  646.7	  566.2	 8704.0	...
2012457	  646.9	  566.7	 8705.0	...
2012458	  647.1	  566.7	 8705.0	...
2012459	  647.4	  567.0	 8701.0	...
2012460	  647.6	  567.2	 8697.0	...
2012461	  647.4	  567.0	 8697.0	...
2012462	  647.2	  566.7	 8701.0	...
2012463	  646.9	  566.1	 8707.0	...
2012464	  646.9	  565.7	 8708.0	...
2012465	  646.9	  565.3	 8710.0	...
2012466	  647.0	  565.2	 8711.0	...
2012467	  647.1	  565.0	 8713.0	...
2012468	  647.1	  564.7	 8716.0	...
2012469	  647.1	  564.7	 8718.0	...
2012470	  647.0	  564.4	 8723.0	...
2012471	  646.9	  564.1	 8727.0	...
2012472	  646.8	  564.0	 8730.0	...
2012473	  646.7	  564.1	 8729.0	...
2012474	  646.6	  564.0	 8728.0	...
2012475	  646.7	  563.8	 8728.0	...
2012476	  646.8	  563.7	 8729.0	...
2012477	  646.8	  563.6	 8731.0	...
2012478	  646.8	  563.6	 8734.0	...
2012479	  646.7	  563.4	 8735.0	...
2012480	  646.3	  563.2	 8733.0	...
2012481	  645.8	  563.3	 8729.0	...
2012482	  645.5	  563.6	 8726.0	...
2012483	  645.7	  563.6	 8727.0	...
2012484	  645.8	  563.3	 8729.0	...
2012485	  645.9	  563.0	 8732.0	...
2012486	  645.8	  562.9	 8735.0	...
2012487	  645.7	  562.9	 8739.0	...
2012488	  645.7	  562.9	 8745.0	...
2012489	  645.8	  562.9	 8749.0	...
2012490	  645.8	  562.8	 8752.0	...
2012491	  645.8	  562.5	 8752.0	...
2012492	  645.8	  562.1	 8753.0	...
2012493	  645.8	  561.8	 8753.0	...
2012494	  645.9	  561.7	 8754.0	...
2012495	  646.0	  561.7	 8755.0	...
2012496	  645.9	  561.6	 8757.0	...
2012497	  645.8	  561.4	 8758.0	...
2012498	  645.7	  561.1	 8759.0	...
2012499	  645.7	  561.0	 8758.0	...
2012500	  645.6	  560.9	 8756.0	...
2012501	  645.5	  561.0	 8755.0	...
2012502	  645.5	  561.0	 8755.0	...
2012503	  645.5	  561.0	 8756.0	...
2012504	  645.6	  561.0	 8758.0	...
2012505	  645.6	  561.0	 8759.0	...
2012506	  645.4	  561.0	 8760.0	...
2012507	  645.2	  561.1	 8762.0	...
2012508	  644.9	  561.2	 8764.0	...
2012509	  645.0	  561.3	 8766.0	...
2012510	  645.0	  561.3	 8766.0	...
2012511	  645.0	  561.0	 8769.0	...
2012512	  645.3	  560.9	 8770.0	...
2012513	  645.6	  560.7	 8771.0	...
2012514	  645.6	  560.4	 8769.0	...
2012515	  645.3	  560.2	 8766.0	...
2012516	  645.4	  560.0	 8765.0	...
2012517	  645.8	  560.3	 8764.0	...
2012518	  646.1	  560.3	 8763.0	...
2012519	  646.0	  560.1	 8762.0	...
2012520	  645.9	  560.0	 8765.0	...
2012521	  645.7	  560.1	 8768.0	...
2012522	  645.5	  560.1	 8771.0	...
2012523	  645.4	  560.0	 8771.0	...
2012524	  645.4	  559.9	 8772.0	...
2012525	  645.4	  559.8	 8772.0	...
2012526	  645.5	  559.7	 8772.0	...
2012527	  645.5	  559.5	 8771.0	...
2012528	  645.5	  559.3	 8774.0	...
2012529	  645.5	  559.6	 8777.0	...
2012530	  645.6	  559.8	 8779.0	...
2012531	  645.6	  560.1	 8779.0	...
2012532	  645.7	  560.0	 8778.0	...
2012533	  645.7	  560.0	 8777.0	...
2012534	  645.7	  559.8	 8775.0	...
2012535	  645.7	  559.7	 8777.0	...
2012536	  645.8	  559.4	 8781.0	...
2012537	  646.0	  559.3	 8785.0	...
2012538	  646.1	  559.3	 8786.0	...
2012539	  646.1	  559.5	 8789.0	...
2012540	  646.1	  559.6	 8792.0	...
2012541	  646.1	  559.5	 8796.0	...
2012542	  646.1	  559.4	 8798.0	...
2012543	  646.1	  559.3	 8797.0	...
2012544	  646.2	  559.1	 8794.0	...
2012545	  646.3	  558.8	 8792.0	...
2012546	  646.1	  558.5	 8791.0	...
2012547	  646.0	  558.5	 8792.0	...
2012548	  645.9	  558.4	 8791.0	...
2012549	  645.9	  558.4	 8791.0	...
2012550	  645.9	  558.4	 8790.0	...
2012551	  646.0	  558.4	 8790.0	...
2012552	  646.0	  558.2	 8790.0	...
2012553	  645.7	  558.0	 8790.0	...
2012554	  645.3	  557.8	 8790.0	...
2012555	  645.3	  557.7	 8794.0	...
2012556	  645.6	  557.6	 8799.0	...
2012557	  645.8	  557.7	 8803.0	...
2012558	  645.6	  557.8	 8804.0	...
2012559	  645.4	  557.9	 8805.0	...
2012560	  645.3	  558.0	 8806.0	...
2012561	  645.1	  558.2	 8806.0	...
2012562	  645.0	  558.3	 8804.0	...
2012563	  645.0	  558.4	 8804.0	...
2012564	  645.0	  558.5	 8804.0	...
2012565	  645.0	  558.2	 8806.0	...
2012566	  644.7	  557.8	 8808.0	...
2012567	  644.4	  557.3	 8809.0	...
2012568	  644.1	  557.2	 8809.0	...
2012569	  644.1	  557.1	 8810.0	...
2012570	  644.2	  556.8	 8810.0	...
2012571	  644.1	  556.6	 8812.0	...
2012572	  644.0	  556.5	 8813.0	...
2012573	  644.3	  556.6	 8814.0	...
2012574	  644.6	  556.6	 8814.0	...
2012575	  644.9	  556.4	 8815.0	...
2012576	  644.9	  556.3	 8818.0	...
2012577	  645.0	  556.2	 8820.0	...
2012578	  645.3	  556.1	 8822.0	...
2012579	  645.7	  556.0	 8823.0	...
2012580	  646.0	  556.0	 8823.0	...
2012581	  646.0	  556.2	 8822.0	...
2012582	  646.0	  556.5	 8823.0	...
2012583	  646.0	  556.7	 8824.0	...
2012584	  646.1	  556.8	 8827.0	...
2012585	  646.1	  556.8	 8828.0	...
2012586	  646.1	  556.4	 8828.0	...
2012587	  646.0	  556.1	 8827.0	...
2012588	  645.9	  555.7	 8826.0	...
2012589	  645.9	  555.7	 8826.0	...
2012590	  645.8	  555.3	 8827.0	...
2012591	  645.8	  555.0	 8829.0	...
2012592	  645.6	  554.7	 8830.0	...
2012593	  645.3	  554.8	 8831.0	...
2012594	  644.8	  554.9	 8830.0	...
2012595	  644.5	  555.0	 8831.0	...
2012596	  644.3	  555.1	 8833.0	...
2012597	  644.5	  555.2	 8834.0	...
2012598	  644.7	  555.2	 8834.0	...
2012599	  644.7	  555.3	 8834.0	...
2012600	  644.5	  555.4	 8833.0	...
2012601	  644.4	  555.6	 8832.0	...
2012602	  644.4	  555.6	 8830.0	...
2012603	  644.4	  555.6	 8833.0	...
2012604	  644.3	  555.5	 8837.0	...
2012605	  644.1	  555.4	 8840.0	...
2012606	  644.0	  555.4	 8841.0	...
2012607	  643.9	  555.5	 8842.0	...
2012608	  643.8	  555.7	 8844.0	...
2012609	  643.7	  555.7	 8847.0	...
2012610	  643.5	  555.6	 8848.0	...
2012611	  643.3	  555.4	 8846.0	...
2012612	  643.1	  555.1	 8845.0	...
2012613	  643.1	  554.7	 8848.0	...
2012614	  643.1	  554.3	 8851.0	...
2012615	  643.0	  553.8	 8855.0	...
2012616	  643.0	  553.5	 8855.0	...
2012617	  643.3	  553.2	 8855.0	...
2012618	  643.6	  553.2	 8855.0	...
2012619	  643.8	  553.2	 8855.0	...
2012620	  643.8	  553.2	 8855.0	...
2012621	  643.9	  553.6	 8854.0	...
2012622	  644.5	  554.0	 8852.0	...
2012623	  645.2	  554.3	 8853.0	...
2012624	  645.7	  554.1	 8855.0	...
2012625	  645.7	  554.4	 8858.0	...
2012626	  645.8	  554.7	 8858.0	...
2012627	  645.8	  555.0	 8861.0	...
2012628	  645.6	  554.9	 8864.0	...
2012629	  645.4	  554.9	 8867.0	...
2012630	  645.3	  554.8	 8866.0	...
2012631	  645.3	  554.9	 8866.0	...
2012632	  645.2	  554.9	 8864.0	...
2012633	  645.1	  554.7	 8862.0	...
2012634	  645.2	  554.6	 8860.0	...
2012635	  645.3	  554.5	 8861.0	...
2012636	  645.2	  554.4	 8862.0	...
2012637	  644.9	  554.3	 8864.0	...
2012638	  644.7	  554.1	 8865.0	...
2012639	  644.8	  553.8	 8866.0	...
2012640	  644.8	  553.5	 8873.0	...
2012641	  644.9	  553.3	 8881.0	...
2012642	  644.9	  553.3	 8886.0	...
2012643	  644.9	  553.4	 8884.0	...
2012644	  645.0	  553.4	 8881.0	...
2012645	  645.0	  553.4	 8879.0	...
2012646	  645.0	  553.3	 8878.0	...
2012647	  644.8	  553.3	 8878.0	...
2012648	  644.5	  553.3	 8878.0	...
2012649	  644.2	  553.4	 8877.0	...
2012650	  644.0	  553.4	 8876.0	...
2012651	  644.0	  553.4	 8874.0	...
2012652	  644.1	  553.3	 8878.0	...
2012653	  644.1	  553.3	 8883.0	...
2012654	  644.1	  553.4	 8889.0	...
2012655	  644.1	  553.3	 8889.0	...
2012656	  644.2	  553.2	 8890.0	...
2012657	  644.2	  553.1	 8890.0	...
2012658	  644.2	  553.0	 8889.0	...
2012659	  644.1	  552.7	 8889.0	...
2012660	  644.1	  552.4	 8892.0	...
2012661	  644.0	  552.2	 8896.0	...
2012662	  644.2	  552.2	 8898.0	...
2012663	  644.3	  552.1	 8896.0	...
2012664	  644.2	  552.0	 8896.0	...
2012665	  644.0	  551.9	 8898.0	...
2012666	  643.9	  551.8	 8899.0	...
2012667	  644.0	  551.6	 8900.0	...
2012668	  644.2	  551.5	 8902.0	...
2012669	  644.2	  551.5	 8904.0	...
2012670	  644.5	  551.6	 8905.0	...
2012671	  644.7	  551.8	 8904.0	...
2012672	  644.7	  552.1	 8905.0	...
2012673	  644.2	  552.0	 8908.0	...
2012674	  643.7	  551.8	 8912.0	...
2012675	  643.4	  551.7	 8915.0	...
2012676	  643.4	  551.8	 8914.0	...
2012677	  643.2	  552.0	 8911.0	...
2012678	  643.0	  551.9	 8908.0	...
2012679	  642.8	  551.9	 8905.0	...
2012680	  642.7	  552.0	 8906.0	...
2012681	  642.6	  552.0	 8909.0	...
2012682	  642.5	  551.9	 8913.0	...
2012683	  642.6	  551.8	 8916.0	...
2012684	  642.5	  551.8	 8917.0	...
2012685	  642.2	  551.9	 8918.0	...
2012686	  642.0	  552.1	 8919.0	...
2012687	  642.4	  552.3	 8919.0	...
2012688	  642.9	  552.5	 8920.0	...
2012689	  643.4	  552.7	 8922.0	...
2012690	  643.7	  552.8	 8923.0	...
2012691	  643.8	  553.0	 8923.0	...
2012692	  644.0	  553.1	 8922.0	...
2012693	  644.0	  553.0	 8922.0	...
2012694	  644.0	  552.6	 8923.0	...
2012695	  644.2	  552.3	 8924.0	...
2012696	  644.5	  552.0	 8923.0	...
2012697	  644.7	  551.6	 8923.0	...
2012698	  644.8	  551.5	 8924.0	...
2012699	  644.3	  551.8	 8925.0	...
2012700	  643.8	  552.1	 8927.0	...
2012701	  643.3	  552.1	 8931.0	...
2012702	  643.1	  552.3	 8934.0	...
2012703	  642.9	  552.5	 8934.0	...
2012704	  642.8	  552.6	 8931.0	...
2012705	  642.8	  552.5	 8928.0	...
2012706	  642.8	  552.5	 8927.0	...
2012707	  642.9	  552.5	 8926.0	...
2012708	  643.0	  552.6	 8922.0	...
2012709	  643.0	  552.5	 8919.0	...
2012710	  643.3	  552.5	 8918.0	...
2012711	  643.6	  552.4	 8919.0	...
2012712	  643.8	  552.3	 8920.0	...
2012713	  643.6	  552.2	 8920.0	...
2012714	  643.5	  552.0	 8923.0	...
2012715	  643.6	  552.0	 8927.0	...
2012716	  643.7	  552.1	 8932.0	...
2012717	  643.7	  552.3	 8933.0	...
2012718	  643.7	  552.1	 8935.0	...
2012719	  643.6	  551.7	 8938.0	...
2012720	  643.6	  551.2	 8939.0	...
2012721	  643.6	  551.2	 8940.0	...
2012722	  643.3	  551.3	 8940.0	...
2012723	  643.0	  551.5	 8940.0	...
2012724	  642.7	  551.7	 8939.0	...
2012725	  642.9	  551.7	 8939.0	...
2012726	  643.2	  551.7	 8941.0	...
2012727	  643.4	  551.6	 8943.0	...
2012728	  643.5	  551.5	 8945.0	...
2012729	  642.9	  551.5	 8944.0	...
2012730	  642.2	  551.6	 8942.0	...
2012731	  641.3	  551.8	 8940.0	...
2012732	  641.0	  551.8	 8942.0	...
2012733	  640.8	  551.8	 8945.0	...
2012734	  640.8	  551.8	 8950.0	...
2012735	  641.3	  552.0	 8951.0	...
2012736	  641.9	  552.2	 8952.0	...
2012737	  642.5	  552.4	 8952.0	...
2012738	  642.5	  552.3	 8951.0	...
2012739	  642.8	  552.1	 8950.0	...
2012740	  643.0	  551.9	 8949.0	...
2012741	  643.3	  551.8	 8948.0	...
2012742	  643.3	  551.8	 8947.0	...
2012743	  643.4	  551.8	 8949.0	...
2012744	  643.2	  551.7	 8951.0	...
2012745	  643.0	  551.5	 8952.0	...
2012746	  642.8	  551.4	 8950.0	...
2012747	  642.6	  551.3	 8948.0	...
2012748	  642.3	  551.4	 8948.0	...
2012749	  641.9	  551.5	 8950.0	...
2012750	  641.8	  551.3	 8954.0	...
2012751	  642.0	  551.1	 8958.0	...
2012752	  642.2	  551.1	 8961.0	...
2012753	  642.1	  551.3	 8963.0	...
2012754	  642.0	  551.3	 8964.0	...
2012755	  642.0	  551.3	 8963.0	...
2012756	  641.9	  551.2	 8963.0	...
2012757	  641.7	  551.2	 8963.0	...
2012758	  641.5	  551.1	 8963.0	...
2012759	  641.4	  551.0	 8966.0	...
2012760	  641.4	  551.0	 8969.0	...
2012761	  641.7	  551.2	 8972.0	...
2012762	  642.1	  551.3	 8971.0	...
2012763	  642.5	  551.2	 8970.0	...
2012764	  642.4	  551.0	 8968.0	...
2012765	  642.3	  551.0	 8966.0	...
2012766	  642.2	  551.1	 8964.0	...
2012767	  642.5	  551.2	 8966.0	...
2012768	  642.8	  551.3	 8968.0	...
2012769	  643.2	  551.4	 8971.0	...
2012770	  643.1	  551.4	 8970.0	...
2012771	  643.1	  551.2	 8968.0	...
2012772	  643.1	  551.0	 8967.0	...
2012773	  643.2	  551.2	 8966.0	...
2012774	  643.2	  551.4	 8967.0	...
2012775	  643.3	  551.7	 8966.0	...
2012776	  643.3	  551.8	 8966.0	...
2012777	  643.4	  551.8	 8965.0	...
2012778	  643.5	  551.7	 8965.0	...
2012779	  643.6	  551.6	 8963.0	...
2012780	  643.7	  551.5	 8962.0	...
2012781	  643.6	  551.3	 8961.0	...
2012782	  643.6	  550.8	 8962.0	...
2012783	  643.5	  550.4	 8962.0	...
2012784	  643.5	  550.1	 8963.0	...
2012785	  643.4	  550.2	 8962.0	...
2012786	  643.4	  550.3	 8962.0	...
2012787	  643.4	  550.4	 8964.0	...
2012788	  643.4	  550.4	 8966.0	...
2012789	  643.3	  550.4	 8967.0	...
2012790	  643.6	  550.4	 8967.0	...
2012791	  644.0	  550.4	 8968.0	...
2012792	  644.3	  550.3	 8968.0	...
2012793	  644.3	  550.4	 8968.0	...
2012794	  644.2	  550.5	 8968.0	...
2012795	  644.2	  550.3	 8970.0	...
2012796	  644.2	  550.0	 8974.0	...
2012797	  644.3	  549.9	 8979.0	...
2012798	  644.4	  550.1	 8981.0	...
2012799	  644.6	  550.3	 8982.0	...
2012800	  644.8	  550.2	 8981.0	...
2012801	  645.1	  550.4	 8981.0	...
2012802	  645.3	  550.7	 8980.0	...
2012803	  645.6	  551.1	 8979.0	...
2012804	  645.7	  551.1	 8977.0	...
2012805	  645.8	  551.0	 8975.0	...
2012806	  645.8	  550.8	 8972.0	...
2012807	  645.8	  550.9	 8969.0	...
2012808	  645.9	  551.1	 8968.0	...
2012809	  645.7	  551.3	 8968.0	...
2012810	  645.4	  551.2	 8969.0	...
2012811	  645.1	  550.9	 8967.0	...
2012812	  645.1	  550.8	 8964.0	...
2012813	  645.0	  551.0	 8966.0	...
2012814	  645.1	  551.1	 8971.0	...
2012815	  645.0	  551.0	 8974.0	...
2012816	  644.9	  550.8	 8973.0	...
2012817	  644.6	  550.7	 8972.0	...
2012818	  644.3	  550.7	 8972.0	...
2012819	  643.9	  550.7	 8972.0	...
2012820	  643.9	  550.7	 8972.0	...
2012821	  643.9	  550.7	 8972.0	...
2012822	  644.0	  550.7	 8971.0	...
2012823	  644.1	  550.7	 8974.0	...
2012824	  644.3	  550.3	 8978.0	...
2012825	  644.8	  549.8	 8982.0	...
2012826	  645.3	  549.4	 8979.0	...
2012827	  645.6	  549.4	 8976.0	...
2012828	  645.6	  550.0	 8973.0	...
2012829	  645.6	  550.6	 8973.0	...
2012830	  645.6	  551.0	 8973.0	...
2012831	  645.5	  550.8	 8974.0	...
2012832	  645.6	  550.6	 8976.0	...
2012833	  645.6	  550.5	 8977.0	...
2012834	  645.5	  550.5	 8977.0	...
2012835	  645.5	  550.5	 8976.0	...
2012836	  645.5	  550.5	 8975.0	...
2012837	  645.5	  550.5	 8973.0	...
2012838	  645.5	  550.2	 8971.0	...
2012839	  645.6	  550.0	 8970.0	...
2012840	  645.6	  549.8	 8968.0	...
2012841	  645.4	  549.9	 8968.0	...
2012842	  645.3	  550.1	 8967.0	...
2012843	  645.3	  550.3	 8968.0	...
2012844	  645.4	  550.7	 8971.0	...
2012845	  645.5	  551.0	 8973.0	...
2012846	  645.5	  550.9	 8975.0	...
2012847	  645.4	  550.6	 8976.0	...
2012848	  645.4	  550.4	 8974.0	...
2012849	  645.6	  550.5	 8973.0	...
2012850	  645.7	  550.7	 8973.0	...
2012851	  645.8	  550.7	 8974.0	...
2012852	  645.8	  550.8	 8975.0	...
2012853	  645.7	  550.8	 8977.0	...
2012854	  645.9	  550.9	 8979.0	...
2012855	  646.2	  551.0	 8978.0	...
2012856	  646.4	  551.0	 8977.0	...
2012857	  646.3	  550.9	 8975.0	...
2012858	  646.2	  550.9	 8975.0	...
2012859	  646.3	  550.9	 8976.0	...
2012860	  646.2	  551.0	 8977.0	...
2012861	  646.2	  550.9	 8978.0	...
2012862	  646.2	  550.9	 8979.0	...
2012863	  646.5	  550.6	 8980.0	...
2012864	  646.7	  550.4	 8981.0	...
2012865	  646.9	  550.2	 8982.0	...
2012866	  647.2	  550.3	 8983.0	...
2012867	  647.4	  550.4	 8983.0	...
2012868	  647.4	  550.1	 8983.0	...
2012869	  647.4	  549.8	 8979.0	...
2012870	  647.4	  549.6	 8975.0	...
2012871	  647.8	  549.6	 8972.0	...
2012872	  648.4	  549.7	 8975.0	...
2012873	  649.0	  549.5	 8978.0	...
2012874	  650.0	  549.3	 8981.0	...
EFIX R   2012404	2012874	471	  645.2	  556.3	   8856
SSACC R  2012875
2012875	  651.7	  549.5	 8980.0	...
2012876	  653.9	  550.0	 8979.0	...
2012877	  656.3	  550.6	 8974.0	...
2012878	  658.3	  550.7	 8969.0	...
2012879	  660.7	  550.5	 8962.0	...
2012880	  662.9	  550.8	 8959.0	...
2012881	  665.1	  551.2	 8961.0	...
2012882	  667.5	  551.5	 8965.0	...
2012883	  669.2	  551.4	 8970.0	...
ESACC R  2012875	2012883	9	  651.7	  549.5	  669.2	  551.4	   0.37	     46
SFIX R   2012884
2012884	  671.0	  551.4	 8972.0	...
2012885	  671.8	  551.7	 8970.0	...
2012886	  672.5	  551.8	 8966.0	...
2012887	  672.8	  551.7	 8962.0	...
2012888	  672.9	  551.6	 8961.0	...
2012889	  672.9	  551.5	 8961.0	...
2012890	  672.8	  551.6	 8962.0	...
2012891	  672.6	  551.6	 8962.0	...
2012892	  672.1	  551.7	 8962.0	...
2012893	  671.7	  552.1	 8962.0	...
2012894	  671.0	  552.5	 8965.0	...
2012895	  670.6	  552.9	 8968.0	...
2012896	  670.2	  553.1	 8968.0	...
2012897	  669.9	  553.1	 8965.0	...
2012898	  669.8	  552.9	 8962.0	...
2012899	  669.7	  552.9	 8960.0	...
2012900	  669.6	  553.0	 8959.0	...
2012901	  669.6	  553.1	 8958.0	...
2012902	  669.6	  553.2	 8959.0	...
2012903	  669.6	  553.2	 8960.0	...
2012904	  669.9	  553.2	 8961.0	...
2012905	  670.2	  553.0	 8959.0	...
2012906	  670.0	  552.9	 8957.0	...
2012907	  669.5	  552.8	 8954.0	...
2012908	  669.3	  553.1	 8955.0	...
2012909	  669.6	  553.3	 8955.0	...
2012910	  669.9	  553.5	 8956.0	...
2012911	  669.9	  553.5	 8957.0	...
2012912	  669.8	  553.5	 8959.0	...
2012913	  669.7	  553.5	 8961.0	...
2012914	  669.6	  553.5	 8963.0	...
2012915	  669.8	  553.7	 8964.0	...
2012916	  670.1	  553.8	 8964.0	...
2012917	  670.4	  553.8	 8961.0	...
2012918	  670.8	  553.6	 8958.0	...
2012919	  671.0	  553.2	 8954.0	...
2012920	  671.2	  552.9	 8953.0	...
2012921	  671.3	  552.7	 8954.0	...
2012922	  671.4	  552.7	 8955.0	...
2012923	  671.5	  552.4	 8954.0	...
2012924	  671.6	  552.1	 8954.0	...
2012925	  671.5	  551.8	 8953.0	...
2012926	  671.3	  551.6	 8955.0	...
2012927	  671.0	  551.4	 8958.0	...
2012928	  670.9	  551.2	 8960.0	...
2012929	  670.9	  551.2	 8960.0	...
2012930	  671.0	  551.3	 8960.0	...
2012931	  671.2	  551.4	 8958.0	...
2012932	  671.3	  551.4	 8957.0	...
2012933	  671.4	  551.3	 8957.0	...
2012934	  671.6	  551.1	 8959.0	...
2012935	  671.6	  551.1	 8961.0	...
2012936	  671.4	  551.3	 8960.0	...
2012937	  671.0	  551.5	 8959.0	...
2012938	  670.7	  551.5	 8958.0	...
2012939	  670.8	  551.4	 8957.0	...
2012940	  670.9	  551.4	 8956.0	...
2012941	  670.9	  551.4	 8956.0	...
2012942	  670.8	  551.6	 8957.0	...
2012943	  670.9	  551.9	 8956.0	...
2012944	  671.0	  552.1	 8956.0	...
2012945	  671.1	  551.9	 8957.0	...
2012946	  671.2	  551.5	 8959.0	...
2012947	  671.2	  551.1	 8957.0	...
2012948	  671.1	  551.0	 8955.0	...
2012949	  671.1	  550.7	 8952.0	...
2012950	  671.1	  550.5	 8950.0	...
2012951	  671.0	  550.4	 8949.0	...
2012952	  670.9	  550.7	 8947.0	...
2012953	  670.9	  551.0	 8948.0	...
2012954	  670.9	  551.2	 8948.0	...
2012955	  671.0	  551.4	 8949.0	...
2012956	  671.3	  551.5	 8950.0	...
2012957	  671.5	  551.7	 8950.0	...
2012958	  671.8	  551.7	 8950.0	...
2012959	  671.7	  551.8	 8949.0	...
2012960	  671.7	  552.0	 8949.0	...
2012961	  671.7	  552.2	 8950.0	...
2012962	  671.5	  552.3	 8950.0	...
2012963	  671.4	  552.2	 8948.0	...
2012964	  671.6	  551.9	 8947.0	...
2012965	  671.9	  551.7	 8946.0	...
2012966	  672.3	  551.5	 8946.0	...
2012967	  672.3	  551.4	 8946.0	...
2012968	  672.4	  551.6	 8946.0	...
2012969	  672.1	  551.9	 8947.0	...
2012970	  671.7	  552.3	 8947.0	...
2012971	  671.3	  552.3	 8947.0	...
2012972	  671.3	  552.3	 8947.0	...
2012973	  671.3	  552.0	 8947.0	...
2012974	  671.3	  551.6	 8949.0	...
2012975	  671.6	  551.2	 8950.0	...
MSG	2012976 0000 _ Experiment Start
2012976	  671.9	  550.9	 8948.0	...
2012977	  672.1	  550.6	 8945.0	...
2012978	  671.6	  550.5	 8943.0	...
2012979	  671.2	  550.4	 8945.0	...
2012980	  670.9	  550.5	 8947.0	...
2012981	  671.1	  550.6	 8947.0	...
2012982	  671.3	  550.8	 8948.0	...
2012983	  671.4	  550.8	 8947.0	...
2012984	  671.5	  551.2	 8945.0	...
2012985	  671.5	  551.7	 8944.0	...
2012986	  671.5	  551.7	 8945.0	...
2012987	  671.8	  551.2	 8944.0	...
2012988	  672.0	  551.2	 8942.0	...
2012989	  672.3	  551.7	 8940.0	...
2012990	  672.4	  552.0	 8941.0	...
2012991	  672.1	  551.8	 8941.0	...
2012992	  671.7	  551.6	 8939.0	...
2012993	  671.4	  551.5	 8937.0	...
2012994	  671.3	  551.3	 8936.0	...
2012995	  671.2	  551.1	 8935.0	...
2012996	  670.9	  551.0	 8933.0	...
2012997	  670.8	  551.0	 8933.0	...
2012998	  670.6	  551.0	 8932.0	...
2012999	  670.6	  551.0	 8932.0	...
2013000	  670.6	  551.4	 8932.0	...
2013001	  670.7	  551.7	 8932.0	...
2013002	  670.7	  552.1	 8932.0	...
2013003	  670.7	  552.0	 8932.0	...
2013004	  670.8	  552.0	 8933.0	...
2013005	  670.9	  551.7	 8934.0	...
2013006	  671.2	  551.3	 8933.0	...
2013007	  671.4	  551.3	 8932.0	...
2013008	  671.4	  551.6	 8932.0	...
2013009	  671.1	  552.0	 8933.0	...
2013010	  671.1	  551.8	 8935.0	...
2013011	  671.4	  551.6	 8937.0	...
2013012	  671.6	  551.4	 8938.0	...
2013013	  671.7	  551.5	 8935.0	...
2013014	  671.7	  551.6	 8933.0	...
2013015	  671.7	  551.4	 8931.0	...
2013016	  671.6	  551.2	 8932.0	...
2013017	  671.4	  550.9	 8930.0	...
2013018	  670.9	  551.0	 8927.0	...
2013019	  670.5	  551.0	 8924.0	...
2013020	  670.2	  551.2	 8924.0	...
2013021	  670.3	  551.4	 8923.0	...
2013022	  670.4	  551.6	 8921.0	...
2013023	  670.4	  551.7	 8920.0	...
2013024	  670.0	  551.8	 8922.0	...
2013025	  669.7	  552.1	 8924.0	...
2013026	  669.3	  552.3	 8927.0	...
2013027	  669.3	  552.1	 8930.0	...
2013028	  669.3	  551.7	 8932.0	...
2013029	  669.4	  551.3	 8933.0	...
2013030	  669.6	  551.3	 8934.0	...
2013031	  669.8	  551.4	 8935.0	...
2013032	  669.9	  551.9	 8933.0	...
2013033	  669.9	  552.3	 8932.0	...
2013034	  669.9	  552.7	 8931.0	...
2013035	  669.9	  552.7	 8931.0	...
2013036	  669.9	  552.6	 8932.0	...
2013037	  669.8	  552.6	 8932.0	...
2013038	  669.7	  552.6	 8930.0	...
2013039	  669.4	  552.6	 8928.0	...
2013040	  669.0	  552.5	 8927.0	...
2013041	  668.6	  552.5	 8927.0	...
2013042	  668.5	  552.7	 8925.0	...
2013043	  668.3	  552.6	 8923.0	...
2013044	  668.3	  552.3	 8922.0	...
2013045	  668.5	  552.1	 8922.0	...
2013046	  668.8	  551.7	 8925.0	...
2013047	  668.9	  551.3	 8929.0	...
2013048	  669.0	  550.9	 8932.0	...
2013049	  668.9	  551.2	 8931.0	...
2013050	  668.7	  551.6	 8928.0	...
2013051	  668.5	  552.3	 8926.0	...
2013052	  668.4	  552.4	 8923.0	...
2013053	  668.5	  552.5	 8922.0	...
2013054	  668.5	  552.4	 8921.0	...
2013055	  668.5	  552.4	 8920.0	...
2013056	  668.3	  552.4	 8920.0	...
2013057	  668.1	  552.3	 8919.0	...
2013058	  667.9	  552.1	 8918.0	...
2013059	  668.0	  551.9	 8917.0	...
2013060	  668.0	  551.8	 8918.0	...
2013061	  667.9	  551.8	 8919.0	...
2013062	  667.7	  551.8	 8921.0	...
2013063	  667.4	  551.8	 8922.0	...
2013064	  667.6	  551.8	 8922.0	...
2013065	  668.0	  551.8	 8922.0	...
2013066	  668.3	  551.8	 8918.0	...
2013067	  668.3	  552.0	 8914.0	...
2013068	  668.6	  552.2	 8909.0	...
2013069	  668.8	  552.5	 8909.0	...
2013070	  669.0	  552.6	 8913.0	...
2013071	  668.9	  552.6	 8918.0	...
2013072	  669.1	  552.6	 8920.0	...
2013073	  669.4	  552.7	 8918.0	...
2013074	  669.7	  553.0	 8910.0	...
2013075	  669.9	  553.6	 8905.0	...
2013076	  669.9	  554.0	 8900.0	...
2013077	  669.8	  553.6	 8902.0	...
2013078	  669.8	  553.1	 8904.0	...
2013079	  669.8	  552.5	 8907.0	...
2013080	  669.4	  552.5	 8908.0	...
2013081	  669.0	  552.6	 8908.0	...
2013082	  668.6	  552.6	 8908.0	...
2013083	  668.6	  552.5	 8906.0	...
2013084	  668.5	  552.4	 8904.0	...
2013085	  668.4	  552.4	 8905.0	...
2013086	  668.3	  552.4	 8908.0	...
2013087	  668.3	  552.3	 8911.0	...
2013088	  668.4	  552.4	 8911.0	...
2013089	  668.5	  552.5	 8912.0	...
2013090	  668.5	  552.7	 8913.0	...
2013091	  668.6	  552.9	 8916.0	...
2013092	  668.6	  553.0	 8918.0	...
2013093	  668.4	  553.1	 8919.0	...
2013094	  668.1	  553.3	 8918.0	...
2013095	  667.9	  553.5	 8917.0	...
2013096	  667.9	  553.4	 8916.0	...
2013097	  668.0	  553.1	 8915.0	...
2013098	  667.6	  552.9	 8914.0	...
2013099	  667.3	  553.0	 8911.0	...
2013100	  667.0	  553.1	 8908.0	...
2013101	  667.1	  553.2	 8906.0	...
2013102	  667.2	  553.1	 8905.0	...
2013103	  667.4	  553.0	 8904.0	...
2013104	  667.3	  552.9	 8904.0	...
2013105	  667.0	  552.5	 8902.0	...
2013106	  666.8	  552.2	 8899.0	...
2013107	  667.1	  552.5	 8901.0	...
2013108	  667.4	  553.1	 8904.0	...
2013109	  667.7	  553.4	 8907.0	...
2013110	  667.7	  553.0	 8906.0	...
2013111	  667.7	  552.6	 8905.0	...
2013112	  667.9	  552.4	 8907.0	...
2013113	  668.2	  552.3	 8908.0	...
2013114	  668.4	  552.2	 8909.0	...
2013115	  668.1	  552.2	 8909.0	...
2013116	  667.6	  552.4	 8908.0	...
2013117	  667.3	  552.8	 8907.0	...
2013118	  667.5	  553.2	 8907.0	...
2013119	  667.9	  553.5	 8908.0	...
2013120	  668.1	  553.4	 8909.0	...
2013121	  668.2	  553.5	 8911.0	...
2013122	  668.4	  553.5	 8911.0	...
2013123	  668.6	  553.7	 8912.0	...
2013124	  668.6	  553.8	 8913.0	...
2013125	  668.2	  553.9	 8911.0	...
2013126	  667.7	  554.0	 8909.0	...
2013127	  667.6	  554.1	 8907.0	...
2013128	  667.7	  553.9	 8906.0	...
2013129	  667.7	  553.6	 8905.0	...
2013130	  667.4	  553.4	 8902.0	...
2013131	  667.1	  553.8	 8899.0	...
2013132	  667.0	  554.2	 8899.0	...
2013133	  667.0	  554.3	 8904.0	...
2013134	  667.0	  554.2	 8907.0	...
2013135	  666.8	  553.9	 8908.0	...
2013136	  666.6	  553.8	 8907.0	...
2013137	  666.2	  553.9	 8907.0	...
2013138	  666.0	  554.1	 8904.0	...
2013139	  665.9	  554.3	 8901.0	...
2013140	  666.0	  554.4	 8898.0	...
2013141	  666.0	  554.4	 8900.0	...
2013142	  666.0	  554.5	 8902.0	...
2013143	  665.8	  554.5	 8900.0	...
2013144	  665.6	  554.5	 8896.0	...
2013145	  665.3	  554.7	 8893.0	...
2013146	  665.7	  555.1	 8892.0	...
2013147	  666.1	  555.5	 8891.0	...
2013148	  666.5	  555.4	 8890.0	...
2013149	  666.5	  555.3	 8889.0	...
2013150	  666.4	  555.2	 8890.0	...
2013151	  666.4	  555.3	 8892.0	...
2013152	  666.4	  555.2	 8893.0	...
2013153	  666.5	  555.1	 8893.0	...
2013154	  666.9	  555.2	 8893.0	...
2013155	  667.3	  555.3	 8893.0	...
2013156	  667.7	  555.3	 8893.0	...
2013157	  667.7	  555.4	 8894.0	...
2013158	  667.8	  555.5	 8897.0	...
2013159	  667.8	  555.6	 8899.0	...
2013160	  667.9	  555.7	 8896.0	...
2013161	  667.8	  555.7	 8892.0	...
2013162	  667.9	  555.7	 8889.0	...
2013163	  668.0	  555.7	 8893.0	...
2013164	  667.8	  555.7	 8896.0	...
2013165	  667.6	  555.7	 8898.0	...
2013166	  667.3	  555.7	 8899.0	...
2013167	  667.2	  555.6	 8900.0	...
2013168	  667.2	  555.9	 8900.0	...
2013169	  667.3	  556.2	 8900.0	...
2013170	  667.3	  556.5	 8900.0	...
2013171	  667.3	  556.3	 8900.0	...
2013172	  667.2	  556.1	 8900.0	...
2013173	  667.2	  556.0	 8901.0	...
2013174	  667.3	  556.2	 8902.0	...
2013175	  667.5	  556.4	 8902.0	...
2013176	  667.5	  556.7	 8903.0	...
2013177	  667.4	  556.8	 8904.0	...
2013178	  667.5	  557.1	 8905.0	...
2013179	  667.7	  557.2	 8902.0	...
2013180	  667.9	  556.8	 8898.0	...
2013181	  668.0	  556.3	 8898.0	...
2013182	  668.0	  556.0	 8903.0	...
2013183	  668.0	  556.0	 8907.0	...
2013184	  667.8	  556.1	 8903.0	...
2013185	  667.7	  556.1	 8899.0	...
2013186	  667.6	  556.4	 8893.0	...
2013187	  667.7	  556.8	 8891.0	...
2013188	  667.7	  557.2	 8893.0	...
MSG	2013189 0000 _ Number On
2013189	  667.5	  557.2	 8897.0	...
2013190	  667.3	  557.1	 8900.0	...
2013191	  667.1	  557.0	 8898.0	...
2013192	  667.0	  556.8	 8896.0	...
2013193	  667.0	  556.7	 8894.0	...
2013194	  667.0	  556.7	 8894.0	...
2013195	  667.3	  556.8	 8894.0	...
2013196	  667.6	  557.1	 8895.0	...
2013197	  667.8	  557.4	 8896.0	...
2013198	  667.6	  557.7	 8896.0	...
2013199	  667.4	  557.7	 8894.0	...
2013200	  667.6	  557.8	 8892.0	...
2013201	  667.8	  558.0	 8892.0	...
2013202	  667.8	  558.1	 8892.0	...
2013203	  667.5	  558.1	 8892.0	...
2013204	  667.2	  558.1	 8893.0	...
2013205	  667.3	  558.2	 8895.0	...
2013206	  667.3	  558.4	 8895.0	...
2013207	  667.4	  558.6	 8895.0	...
2013208	  667.5	  558.6	 8895.0	...
2013209	  667.7	  558.7	 8895.0	...
2013210	  667.8	  558.7	 8894.0	...
2013211	  667.7	  558.7	 8894.0	...
2013212	  667.3	  558.8	 8894.0	...
2013213	  666.9	  559.0	 8893.0	...
2013214	  666.8	  559.2	 8895.0	...
2013215	  666.7	  559.4	 8897.0	...
2013216	  667.0	  559.7	 8899.0	...
2013217	  667.3	  559.9	 8895.0	...
2013218	  667.6	  560.0	 8891.0	...
2013219	  667.6	  559.9	 8889.0	...
2013220	  667.6	  559.8	 8893.0	...
2013221	  667.7	  559.7	 8898.0	...
2013222	  667.8	  559.6	 8901.0	...
2013223	  667.8	  559.5	 8902.0	...
2013224	  667.8	  559.5	 8901.0	...
2013225	  667.7	  559.4	 8900.0	...
2013226	  667.6	  559.4	 8899.0	...
2013227	  667.4	  559.5	 8899.0	...
2013228	  667.3	  559.7	 8900.0	...
2013229	  667.2	  559.9	 8901.0	...
2013230	  667.2	  559.9	 8903.0	...
2013231	  667.2	  560.0	 8903.0	...
2013232	  667.2	  560.0	 8903.0	...
2013233	  667.4	  560.0	 8903.0	...
2013234	  667.1	  560.1	 8903.0	...
2013235	  666.8	  560.1	 8903.0	...
2013236	  666.6	  560.1	 8902.0	...
2013237	  666.7	  560.1	 8902.0	...
2013238	  667.0	  560.1	 8902.0	...
2013239	  667.1	  560.3	 8901.0	...
2013240	  667.2	  560.3	 8901.0	...
2013241	  666.8	  560.4	 8900.0	...
2013242	  666.4	  560.4	 8900.0	...
2013243	  666.0	  560.5	 8902.0	...
2013244	  666.0	  560.8	 8904.0	...
2013245	  666.1	  560.9	 8906.0	...
2013246	  666.2	  561.0	 8904.0	...
2013247	  666.2	  561.0	 8905.0	...
2013248	  666.2	  561.0	 8904.0	...
2013249	  666.3	  561.1	 8904.0	...
2013250	  666.3	  561.2	 8908.0	...
2013251	  666.2	  561.3	 8911.0	...
2013252	  666.0	  561.3	 8914.0	...
2013253	  665.6	  561.2	 8913.0	...
2013254	  665.2	  561.8	 8912.0	...
2013255	  665.1	  562.3	 8912.0	...
2013256	  665.1	  562.7	 8913.0	...
2013257	  665.2	  562.2	 8913.0	...
2013258	  665.1	  561.6	 8914.0	...
2013259	  665.0	  561.7	 8915.0	...
2013260	  665.0	  562.1	 8914.0	...
2013261	  665.0	  562.6	 8913.0	...
2013262	  664.9	  562.5	 8913.0	...
2013263	  664.9	  562.4	 8913.0	...
2013264	  664.9	  562.4	 8913.0	...
2013265	  665.0	  562.7	 8913.0	...
2013266	  665.0	  562.9	 8914.0	...
2013267	  665.0	  562.9	 8913.0	...
2013268	  664.9	  562.8	 8908.0	...
2013269	  664.8	  562.7	 8903.0	...
2013270	  664.8	  562.6	 8901.0	...
2013271	  664.9	  562.6	 8903.0	...
2013272	  665.0	  562.5	 8906.0	...
2013273	  665.0	  562.4	 8905.0	...
2013274	  665.0	  562.8	 8905.0	...
2013275	  665.0	  563.2	 8906.0	...
2013276	  665.1	  563.5	 8907.0	...
2013277	  664.9	  563.5	 8908.0	...
2013278	  664.7	  563.4	 8909.0	...
2013279	  664.6	  563.4	 8910.0	...
2013280	  664.6	  563.4	 8910.0	...
2013281	  664.6	  563.4	 8909.0	...
2013282	  664.7	  563.5	 8908.0	...
2013283	  664.6	  563.7	 8907.0	...
2013284	  664.7	  563.8	 8905.0	...
2013285	  664.7	  563.6	 8902.0	...
2013286	  664.7	  563.4	 8899.0	...
2013287	  665.1	  563.3	 8899.0	...
2013288	  665.5	  563.4	 8900.0	...
2013289	  665.8	  563.7	 8900.0	...
2013290	  665.6	  564.0	 8900.0	...
2013291	  665.2	  564.0	 8900.0	...
2013292	  665.0	  564.4	 8900.0	...
2013293	  664.9	  564.7	 8900.0	...
2013294	  665.0	  565.1	 8899.0	...
2013295	  665.1	  565.4	 8897.0	...
2013296	  665.2	  565.7	 8895.0	...
2013297	  665.2	  565.8	 8894.0	...
2013298	  665.5	  565.8	 8894.0	...
2013299	  665.6	  565.9	 8896.0	...
2013300	  665.6	  566.1	 8898.0	...
2013301	  665.4	  566.1	 8899.0	...
2013302	  665.4	  566.1	 8898.0	...
2013303	  665.4	  566.1	 8897.0	...
2013304	  665.5	  566.7	 8896.0	...
2013305	  665.6	  567.3	 8896.0	...
2013306	  666.0	  567.9	 8899.0	...
2013307	  666.3	  567.6	 8903.0	...
2013308	  666.5	  567.3	 8906.0	...
2013309	  666.3	  567.0	 8906.0	...
2013310	  666.2	  567.1	 8906.0	...
2013311	  666.2	  567.4	 8904.0	...
2013312	  666.2	  567.3	 8903.0	...
2013313	  665.9	  567.0	 8901.0	...
2013314	  665.6	  567.0	 8902.0	...
2013315	  665.3	  567.3	 8902.0	...
2013316	  665.4	  567.6	 8902.0	...
2013317	  665.2	  567.3	 8902.0	...
2013318	  665.0	  567.0	 8902.0	...
2013319	  664.8	  567.1	 8902.0	...
2013320	  664.9	  567.5	 8905.0	...
2013321	  665.1	  568.0	 8909.0	...
2013322	  665.2	  568.0	 8913.0	...
2013323	  665.3	  568.0	 8913.0	...
2013324	  665.3	  568.1	 8912.0	...
2013325	  665.1	  568.1	 8910.0	...
2013326	  664.7	  568.0	 8908.0	...
2013327	  664.4	  568.1	 8903.0	...
2013328	  664.2	  568.2	 8901.0	...
2013329	  664.2	  568.4	 8900.0	...
2013330	  664.2	  568.5	 8900.0	...
2013331	  664.2	  568.4	 8901.0	...
2013332	  664.1	  568.4	 8902.0	...
2013333	  664.0	  568.4	 8903.0	...
2013334	  664.4	  568.4	 8904.0	...
2013335	  664.8	  568.2	 8903.0	...
2013336	  665.2	  568.0	 8903.0	...
2013337	  665.1	  567.8	 8906.0	...
2013338	  665.0	  567.8	 8908.0	...
2013339	  665.0	  567.8	 8911.0	...
2013340	  665.0	  567.9	 8910.0	...
2013341	  665.1	  568.4	 8906.0	...
2013342	  665.3	  568.9	 8901.0	...
2013343	  665.1	  569.1	 8897.0	...
2013344	  665.0	  568.5	 8897.0	...
2013345	  664.9	  567.8	 8897.0	...
2013346	  665.2	  567.8	 8897.0	...
2013347	  665.5	  568.2	 8901.0	...
2013348	  665.6	  568.6	 8905.0	...
2013349	  665.7	  568.5	 8908.0	...
2013350	  665.8	  568.8	 8907.0	...
2013351	  665.9	  569.2	 8909.0	...
2013352	  666.1	  569.6	 8911.0	...
2013353	  666.2	  569.7	 8914.0	...
2013354	  666.3	  569.7	 8916.0	...
2013355	  666.4	  569.6	 8919.0	...
2013356	  666.6	  569.5	 8920.0	...
2013357	  666.6	  569.7	 8921.0	...
2013358	  666.3	  570.1	 8919.0	...
2013359	  666.0	  570.8	 8918.0	...
2013360	  665.9	  571.1	 8918.0	...
2013361	  666.2	  571.3	 8919.0	...
2013362	  666.4	  571.1	 8920.0	...
2013363	  666.3	  571.0	 8921.0	...
2013364	  666.2	  570.9	 8921.0	...
2013365	  666.2	  570.9	 8921.0	...
2013366	  666.2	  570.8	 8922.0	...
2013367	  666.2	  570.9	 8922.0	...
2013368	  666.1	  571.0	 8922.0	...
2013369	  666.1	  571.1	 8921.0	...
2013370	  666.2	  571.1	 8919.0	...
2013371	  666.4	  571.2	 8917.0	...
2013372	  666.5	  571.2	 8915.0	...
2013373	  666.5	  571.3	 8913.0	...
2013374	  666.4	  571.4	 8912.0	...
2013375	  666.4	  571.5	 8911.0	...
2013376	  666.3	  571.5	 8911.0	...
2013377	  666.2	  571.2	 8911.0	...
2013378	  665.8	  571.0	 8912.0	...
2013379	  665.6	  571.1	 8914.0	...
2013380	  665.7	  571.4	 8916.0	...
2013381	  666.3	  571.8	 8918.0	...
2013382	  666.8	  571.8	 8919.0	...
2013383	  666.8	  571.8	 8919.0	...
2013384	  666.8	  571.7	 8918.0	...
2013385	  666.8	  571.6	 8918.0	...
2013386	  666.5	  571.6	 8919.0	...
2013387	  666.2	  571.4	 8919.0	...
2013388	  665.9	  571.5	 8918.0	...
2013389	  666.0	  571.8	 8914.0	...
2013390	  666.0	  572.0	 8912.0	...
2013391	  666.1	  572.1	 8911.0	...
2013392	  666.2	  572.1	 8911.0	...
2013393	  666.4	  572.4	 8912.0	...
2013394	  666.2	  572.8	 8913.0	...
2013395	  666.2	  573.3	 8913.0	...
2013396	  666.1	  573.4	 8913.0	...
2013397	  666.1	  573.3	 8914.0	...
2013398	  666.0	  573.0	 8916.0	...
2013399	  665.9	  572.7	 8918.0	...
2013400	  665.8	  572.7	 8917.0	...
2013401	  665.7	  572.7	 8917.0	...
2013402	  665.9	  572.6	 8914.0	...
2013403	  666.0	  572.6	 8913.0	...
2013404	  666.0	  572.5	 8913.0	...
2013405	  666.0	  572.3	 8916.0	...
2013406	  666.1	  572.3	 8917.0	...
2013407	  666.1	  572.3	 8916.0	...
2013408	  666.2	  572.2	 8915.0	...
2013409	  666.3	  571.9	 8916.0	...
2013410	  666.6	  571.8	 8917.0	...
2013411	  667.0	  571.9	 8919.0	...
2013412	  666.8	  572.1	 8920.0	...
2013413	  666.3	  572.3	 8921.0	...
2013414	  665.9	  572.4	 8920.0	...
2013415	  666.1	  572.5	 8918.0	...
2013416	  666.3	  572.6	 8917.0	...
2013417	  666.4	  572.5	 8917.0	...
2013418	  666.5	  572.6	 8916.0	...
2013419	  666.5	  572.6	 8914.0	...
2013420	  666.4	  572.6	 8912.0	...
2013421	  666.5	  572.5	 8913.0	...
2013422	  666.6	  572.6	 8917.0	...
2013423	  666.6	  572.5	 8921.0	...
2013424	  666.5	  572.7	 8920.0	...
2013425	  666.5	  572.8	 8917.0	...
2013426	  666.7	  572.8	 8915.0	...
2013427	  667.0	  572.7	 8915.0	...
2013428	  667.1	  572.5	 8913.0	...
2013429	  667.0	  572.4	 8911.0	...
2013430	  666.8	  572.4	 8909.0	...
2013431	  666.6	  572.4	 8909.0	...
2013432	  666.6	  572.5	 8909.0	...
2013433	  666.5	  572.7	 8909.0	...
2013434	  666.7	  572.8	 8908.0	...
2013435	  666.9	  573.0	 8908.0	...
2013436	  667.0	  573.1	 8908.0	...
2013437	  667.0	  572.8	 8907.0	...
2013438	  667.0	  572.4	 8907.0	...
2013439	  667.1	  571.9	 8908.0	...
2013440	  666.9	  571.9	 8911.0	...
2013441	  666.6	  571.7	 8912.0	...
2013442	  666.5	  571.5	 8912.0	...
2013443	  666.6	  571.5	 8909.0	...
2013444	  666.9	  571.7	 8906.0	...
2013445	  667.1	  572.2	 8903.0	...
2013446	  667.2	  572.4	 8904.0	...
2013447	  667.0	  572.4	 8904.0	...
2013448	  666.6	  572.2	 8905.0	...
2013449	  666.4	  572.1	 8905.0	...
2013450	  666.4	  572.1	 8906.0	...
2013451	  666.6	  572.1	 8907.0	...
2013452	  666.3	  572.2	 8908.0	...
2013453	  666.0	  572.2	 8910.0	...
2013454	  665.7	  572.3	 8911.0	...
2013455	  665.6	  572.3	 8913.0	...
2013456	  665.8	  572.1	 8916.0	...
2013457	  665.9	  571.8	 8919.0	...
2013458	  666.0	  571.5	 8916.0	...
2013459	  666.1	  571.7	 8911.0	...
2013460	  666.3	  572.1	 8909.0	...
2013461	  666.4	  572.5	 8911.0	...
2013462	  666.3	  572.6	 8914.0	...
2013463	  666.2	  572.4	 8914.0	...
2013464	  666.3	  572.1	 8913.0	...
2013465	  666.3	  572.0	 8913.0	...
2013466	  666.4	  572.3	 8912.0	...
2013467	  666.4	  572.5	 8911.0	...
2013468	  666.3	  572.5	 8911.0	...
2013469	  666.2	  571.9	 8911.0	...
2013470	  666.0	  571.3	 8914.0	...
2013471	  666.1	  571.1	 8917.0	...
2013472	  666.0	  571.6	 8919.0	...
2013473	  666.0	  572.0	 8919.0	...
2013474	  665.9	  572.0	 8917.0	...
2013475	  666.0	  571.8	 8915.0	...
2013476	  666.0	  571.7	 8914.0	...
2013477	  666.0	  571.5	 8915.0	...
2013478	  666.0	  571.3	 8916.0	...
2013479	  665.9	  571.1	 8916.0	...
2013480	  665.8	  570.7	 8915.0	...
2013481	  665.8	  570.5	 8913.0	...
2013482	  665.8	  570.3	 8912.0	...
2013483	  665.9	  570.2	 8912.0	...
2013484	  666.0	  570.2	 8914.0	...
2013485	  665.9	  570.6	 8914.0	...
2013486	  665.8	  570.9	 8913.0	...
2013487	  665.8	  571.0	 8910.0	...
2013488	  665.8	  570.8	 8910.0	...
2013489	  666.0	  570.6	 8911.0	...
2013490	  666.2	  570.7	 8911.0	...
2013491	  666.2	  570.8	 8909.0	...
MSG	2013492 0000 _ Number Off
2013492	  666.0	  570.8	 8909.0	...
2013493	  665.9	  570.6	 8909.0	...
2013494	  666.0	  570.5	 8909.0	...
2013495	  665.9	  570.3	 8910.0	...
2013496	  665.8	  570.2	 8911.0	...
2013497	  665.6	  570.0	 8912.0	...
2013498	  665.5	  569.4	 8914.0	...
2013499	  665.5	  569.0	 8916.0	...
2013500	  665.5	  569.0	 8918.0	...
2013501	  665.6	  569.4	 8918.0	...
2013502	  665.6	  569.7	 8917.0	...
2013503	  665.9	  569.5	 8914.0	...
2013504	  666.3	  569.3	 8911.0	...
2013505	  666.5	  569.3	 8909.0	...
2013506	  666.3	  569.3	 8909.0	...
2013507	  666.2	  569.2	 8909.0	...
2013508	  666.3	  569.1	 8913.0	...
2013509	  666.5	  569.1	 8918.0	...
2013510	  666.6	  568.7	 8922.0	...
2013511	  666.7	  568.3	 8922.0	...
2013512	  666.6	  567.9	 8921.0	...
2013513	  666.4	  568.0	 8918.0	...
2013514	  666.2	  568.2	 8916.0	...
2013515	  666.2	  568.1	 8915.0	...
2013516	  666.4	  567.9	 8916.0	...
2013517	  666.6	  567.7	 8916.0	...
2013518	  666.9	  567.8	 8917.0	...
2013519	  667.1	  568.2	 8917.0	...
2013520	  667.1	  568.6	 8918.0	...
2013521	  666.8	  568.3	 8918.0	...
2013522	  666.6	  567.9	 8917.0	...
2013523	  666.7	  567.5	 8916.0	...
2013524	  666.7	  567.3	 8914.0	...
2013525	  666.7	  567.1	 8914.0	...
2013526	  666.8	  567.0	 8915.0	...
2013527	  667.0	  567.1	 8916.0	...
2013528	  667.3	  567.2	 8917.0	...
2013529	  667.4	  567.3	 8916.0	...
2013530	  667.2	  567.2	 8916.0	...
2013531	  666.9	  567.1	 8915.0	...
2013532	  666.5	  566.8	 8915.0	...
2013533	  666.1	  566.4	 8914.0	...
2013534	  665.8	  566.0	 8913.0	...
2013535	  666.0	  565.9	 8913.0	...
2013536	  666.2	  565.9	 8912.0	...
2013537	  666.3	  566.1	 8916.0	...
2013538	  666.5	  566.3	 8920.0	...
2013539	  666.7	  566.2	 8924.0	...
2013540	  666.9	  566.4	 8922.0	...
2013541	  666.7	  566.5	 8920.0	...
2013542	  666.5	  566.8	 8918.0	...
2013543	  666.4	  567.0	 8918.0	...
2013544	  666.3	  566.3	 8920.0	...
2013545	  666.3	  565.5	 8921.0	...
2013546	  666.3	  565.3	 8923.0	...
2013547	  666.4	  566.0	 8923.0	...
2013548	  666.4	  566.2	 8923.0	...
2013549	  666.4	  565.8	 8921.0	...
2013550	  666.4	  565.4	 8920.0	...
2013551	  666.3	  565.4	 8919.0	...
2013552	  666.0	  565.5	 8920.0	...
2013553	  665.5	  565.6	 8921.0	...
2013554	  665.0	  565.6	 8921.0	...
2013555	  664.9	  565.2	 8921.0	...
2013556	  664.9	  564.7	 8920.0	...
2013557	  665.1	  564.5	 8919.0	...
2013558	  665.3	  564.6	 8918.0	...
2013559	  665.4	  564.8	 8918.0	...
2013560	  665.4	  565.0	 8920.0	...
2013561	  665.4	  565.1	 8922.0	...
2013562	  665.4	  565.2	 8922.0	...
2013563	  665.4	  565.3	 8923.0	...
2013564	  665.5	  565.3	 8921.0	...
2013565	  665.6	  565.2	 8920.0	...
2013566	  665.7	  564.9	 8920.0	...
2013567	  665.7	  564.5	 8922.0	...
2013568	  665.6	  564.2	 8923.0	...
2013569	  665.4	  564.2	 8923.0	...
2013570	  665.4	  564.3	 8923.0	...
2013571	  665.5	  564.3	 8923.0	...
2013572	  665.6	  564.2	 8922.0	...
2013573	  665.7	  564.1	 8922.0	...
2013574	  665.9	  564.0	 8923.0	...
2013575	  666.2	  564.0	 8925.0	...
2013576	  666.4	  563.9	 8928.0	...
2013577	  666.3	  563.7	 8928.0	...
2013578	  666.1	  563.7	 8927.0	...
2013579	  666.1	  563.8	 8925.0	...
2013580	  666.2	  563.8	 8925.0	...
2013581	  666.6	  563.8	 8929.0	...
2013582	  666.9	  563.7	 8932.0	...
2013583	  667.3	  563.6	 8935.0	...
2013584	  667.5	  563.5	 8935.0	...
2013585	  667.3	  563.5	 8936.0	...
2013586	  666.7	  563.4	 8936.0	...
2013587	  666.2	  563.3	 8936.0	...
2013588	  666.0	  562.8	 8936.0	...
2013589	  666.1	  562.4	 8934.0	...
2013590	  666.0	  562.1	 8932.0	...
2013591	  665.7	  562.1	 8929.0	...
2013592	  665.5	  562.9	 8928.0	...
2013593	  665.7	  563.7	 8925.0	...
2013594	  665.9	  564.1	 8922.0	...
2013595	  666.3	  563.7	 8921.0	...
2013596	  666.7	  563.5	 8923.0	...
2013597	  666.9	  563.8	 8925.0	...
2013598	  666.7	  564.1	 8926.0	...
2013599	  666.6	  564.2	 8927.0	...
2013600	  666.6	  564.3	 8928.0	...
2013601	  666.5	  564.3	 8927.0	...
2013602	  666.4	  564.2	 8927.0	...
2013603	  666.3	  563.9	 8927.0	...
2013604	  666.4	  563.6	 8928.0	...
2013605	  666.4	  563.3	 8929.0	...
2013606	  666.4	  563.2	 8930.0	...
2013607	  666.2	  563.1	 8931.0	...
2013608	  666.1	  563.1	 8932.0	...
2013609	  666.1	  563.1	 8932.0	...
2013610	  666.1	  563.0	 8933.0	...
2013611	  666.2	  563.0	 8933.0	...
2013612	  666.2	  562.9	 8933.0	...
2013613	  666.5	  562.9	 8933.0	...
2013614	  666.8	  562.8	 8935.0	...
2013615	  667.1	  562.8	 8938.0	...
2013616	  667.2	  562.6	 8940.0	...
2013617	  667.3	  562.5	 8940.0	...
2013618	  667.3	  562.5	 8941.0	...
2013619	  667.0	  562.6	 8941.0	...
2013620	  666.7	  562.6	 8942.0	...
2013621	  666.3	  562.5	 8940.0	...
2013622	  666.3	  562.4	 8939.0	...
2013623	  666.4	  562.4	 8939.0	...
2013624	  666.5	  562.5	 8941.0	...
2013625	  666.8	  562.5	 8943.0	...
2013626	  667.1	  562.5	 8948.0	...
2013627	  667.3	  562.4	 8951.0	...
2013628	  667.4	  562.7	 8949.0	...
2013629	  667.4	  563.0	 8944.0	...
2013630	  667.3	  563.1	 8938.0	...
2013631	  667.1	  562.9	 8937.0	...
2013632	  667.0	  562.7	 8936.0	...
2013633	  666.6	  562.2	 8935.0	...
2013634	  666.2	  561.7	 8937.0	...
2013635	  666.3	  561.4	 8941.0	...
2013636	  666.9	  561.7	 8943.0	...
2013637	  667.5	  561.9	 8943.0	...
2013638	  667.5	  561.6	 8946.0	...
2013639	  667.2	  561.2	 8949.0	...
2013640	  666.9	  560.9	 8952.0	...
2013641	  666.5	  560.8	 8947.0	...
2013642	  666.4	  560.5	 8943.0	...
2013643	  666.3	  560.3	 8939.0	...
2013644	  666.2	  560.0	 8940.0	...
2013645	  666.2	  560.1	 8943.0	...
2013646	  666.3	  560.2	 8944.0	...
2013647	  666.4	  560.4	 8945.0	...
2013648	  666.5	  560.5	 8947.0	...
2013649	  666.7	  560.4	 8950.0	...
2013650	  666.9	  560.2	 8952.0	...
2013651	  667.0	  560.1	 8953.0	...
2013652	  666.9	  560.0	 8953.0	...
2013653	  666.9	  560.1	 8954.0	...
2013654	  667.1	  560.2	 8954.0	...
2013655	  667.2	  560.4	 8954.0	...
2013656	  667.3	  560.5	 8954.0	...
2013657	  667.2	  560.2	 8954.0	...
2013658	  667.1	  559.7	 8956.0	...
2013659	  667.0	  559.2	 8958.0	...
2013660	  667.1	  559.2	 8960.0	...
2013661	  667.0	  559.2	 8961.0	...
2013662	  666.8	  559.2	 8961.0	...
2013663	  666.7	  559.2	 8961.0	...
2013664	  666.7	  559.3	 8960.0	...
2013665	  666.8	  559.5	 8959.0	...
2013666	  666.4	  559.2	 8957.0	...
2013667	  665.9	  558.6	 8955.0	...
2013668	  665.6	  558.0	 8953.0	...
2013669	  665.7	  558.0	 8950.0	...
2013670	  665.8	  558.0	 8948.0	...
2013671	  665.8	  558.1	 8947.0	...
2013672	  666.0	  558.1	 8947.0	...
2013673	  666.1	  558.1	 8947.0	...
2013674	  666.3	  558.1	 8948.0	...
2013675	  666.3	  558.1	 8950.0	...
2013676	  666.3	  558.2	 8952.0	...
2013677	  666.4	  558.3	 8954.0	...
2013678	  666.4	  558.5	 8954.0	...
2013679	  666.3	  558.2	 8955.0	...
2013680	  666.2	  558.1	 8954.0	...
2013681	  666.3	  558.1	 8954.0	...
2013682	  666.5	  558.4	 8958.0	...
2013683	  666.7	  558.4	 8962.0	...
2013684	  666.8	  558.4	 8965.0	...
2013685	  666.9	  558.4	 8961.0	...
2013686	  667.0	  558.4	 8957.0	...
2013687	  667.1	  558.2	 8957.0	...
2013688	  667.2	  558.1	 8961.0	...
2013689	  667.2	  558.1	 8964.0	...
2013690	  667.1	  558.1	 8964.0	...
2013691	  667.1	  558.2	 8963.0	...
2013692	  666.8	  558.1	 8963.0	...
2013693	  666.7	  558.0	 8963.0	...
2013694	  666.7	  557.9	 8963.0	...
2013695	  666.8	  558.0	 8963.0	...
2013696	  666.8	  557.9	 8962.0	...
2013697	  666.8	  557.8	 8962.0	...
2013698	  666.7	  557.6	 8963.0	...
2013699	  666.6	  557.6	 8965.0	...
2013700	  666.6	  557.5	 8967.0	...
2013701	  666.5	  557.4	 8966.0	...
2013702	  666.6	  557.4	 8966.0	...
2013703	  666.7	  557.4	 8966.0	...
MSG	2013704 0000 _ Number On
2013704	  666.7	  557.3	 8967.0	...
2013705	  666.8	  557.4	 8969.0	...
2013706	  666.9	  557.5	 8970.0	...
2013707	  667.0	  558.0	 8970.0	...
2013708	  667.0	  558.5	 8972.0	...
2013709	  666.9	  559.2	 8974.0	...
2013710	  666.9	  559.5	 8977.0	...
2013711	  666.6	  559.6	 8977.0	...
2013712	  666.3	  558.9	 8979.0	...
2013713	  666.5	  558.2	 8980.0	...
2013714	  667.1	  557.6	 8981.0	...
2013715	  667.7	  557.5	 8979.0	...
2013716	  667.6	  557.3	 8977.0	...
2013717	  667.6	  557.2	 8977.0	...
2013718	  667.5	  557.2	 8979.0	...
2013719	  667.6	  557.2	 8982.0	...
2013720	  667.8	  557.2	 8981.0	...
2013721	  667.9	  557.2	 8980.0	...
2013722	  667.8	  557.4	 8979.0	...
2013723	  667.6	  557.6	 8980.0	...
2013724	  667.4	  557.7	 8980.0	...
2013725	  667.3	  557.4	 8981.0	...
2013726	  667.0	  557.3	 8982.0	...
2013727	  666.7	  557.4	 8982.0	...
2013728	  666.8	  557.6	 8982.0	...
2013729	  667.1	  557.6	 8982.0	...
2013730	  667.4	  557.6	 8983.0	...
2013731	  667.5	  557.6	 8984.0	...
2013732	  667.6	  557.7	 8987.0	...
2013733	  667.6	  557.2	 8988.0	...
2013734	  667.6	  556.5	 8986.0	...
2013735	  667.4	  555.9	 8983.0	...
2013736	  667.3	  555.8	 8981.0	...
2013737	  667.3	  555.9	 8981.0	...
2013738	  667.3	  556.1	 8982.0	...
2013739	  667.4	  555.9	 8984.0	...
2013740	  667.5	  555.7	 8986.0	...
2013741	  667.6	  555.5	 8986.0	...
2013742	  667.5	  555.5	 8985.0	...
2013743	  667.5	  555.6	 8986.0	...
2013744	  667.4	  555.6	 8986.0	...
2013745	  667.2	  555.6	 8987.0	...
2013746	  667.0	  555.5	 8984.0	...
2013747	  666.9	  555.4	 8980.0	...
2013748	  666.9	  556.0	 8982.0	...
2013749	  666.9	  556.6	 8987.0	...
2013750	  666.8	  556.9	 8992.0	...
2013751	  666.5	  556.2	 8989.0	...
2013752	  666.4	  555.5	 8986.0	...
2013753	  666.4	  555.4	 8988.0	...
2013754	  666.6	  555.7	 8992.0	...
2013755	  666.9	  556.0	 8997.0	...
2013756	  666.9	  556.3	 8999.0	...
2013757	  666.8	  556.3	 9001.0	...
2013758	  666.8	  556.4	 9002.0	...
2013759	  666.9	  556.3	 8999.0	...
2013760	  667.0	  556.1	 8997.0	...
2013761	  667.1	  556.0	 8995.0	...
2013762	  666.8	  556.1	 8997.0	...
2013763	  666.7	  556.3	 8998.0	...
2013764	  666.6	  556.5	 8999.0	...
2013765	  666.8	  556.5	 8999.0	...
2013766	  666.4	  556.4	 8999.0	...
2013767	  666.0	  556.3	 8999.0	...
2013768	  665.7	  556.2	 8999.0	...
2013769	  665.8	  556.2	 8999.0	...
2013770	  666.0	  556.1	 9000.0	...
2013771	  666.1	  556.0	 9003.0	...
2013772	  666.1	  556.1	 9006.0	...
2013773	  666.1	  556.3	 9007.0	...
2013774	  666.2	  556.5	 9007.0	...
2013775	  666.4	  556.2	 9006.0	...
2013776	  666.7	  555.9	 9005.0	...
2013777	  666.7	  555.6	 9003.0	...
2013778	  666.5	  555.2	 9004.0	...
2013779	  666.3	  554.8	 9006.0	...
2013780	  666.1	  554.3	 9005.0	...
2013781	  666.1	  554.2	 9003.0	...
2013782	  666.1	  554.2	 9001.0	...
2013783	  666.2	  554.2	 9003.0	...
2013784	  666.3	  554.2	 9005.0	...
2013785	  666.5	  554.2	 9005.0	...
2013786	  666.5	  554.1	 9005.0	...
2013787	  666.6	  553.9	 9006.0	...
2013788	  666.5	  553.9	 9007.0	...
2013789	  666.2	  554.0	 9007.0	...
2013790	  665.5	  554.2	 9006.0	...
2013791	  664.9	  554.4	 9005.0	...
2013792	  664.6	  554.7	 9004.0	...
2013793	  664.5	  554.9	 9002.0	...
2013794	  664.4	  555.0	 9001.0	...
2013795	  664.3	  554.9	 8999.0	...
2013796	  664.3	  555.0	 8999.0	...
2013797	  664.3	  555.3	 9000.0	...
2013798	  664.4	  555.6	 8998.0	...
2013799	  664.6	  555.7	 8997.0	...
2013800	  664.7	  555.7	 8995.0	...
2013801	  664.7	  555.7	 8995.0	...
2013802	  664.7	  555.5	 8995.0	...
2013803	  665.0	  555.3	 8995.0	...
2013804	  665.2	  554.5	 8994.0	...
2013805	  665.4	  553.9	 8994.0	...
2013806	  665.3	  553.7	 8993.0	...
2013807	  665.2	  554.0	 8991.0	...
2013808	  664.7	  554.3	 8988.0	...
2013809	  664.1	  554.6	 8985.0	...
2013810	  663.7	  555.0	 8985.0	...
2013811	  664.0	  555.3	 8988.0	...
2013812	  664.3	  555.5	 8990.0	...
2013813	  664.4	  555.3	 8996.0	...
2013814	  664.3	  554.9	 9001.0	...
2013815	  664.2	  554.6	 9005.0	...
2013816	  664.1	  554.6	 9005.0	...
2013817	  664.1	  554.6	 9004.0	...
2013818	  664.4	  554.4	 9004.0	...
2013819	  664.6	  554.1	 8999.0	...
2013820	  664.5	  553.7	 8993.0	...
2013821	  664.1	  553.0	 8991.0	...
2013822	  663.5	  552.4	 8994.0	...
2013823	  663.2	  552.2	 8998.0	...
2013824	  663.3	  552.4	 8998.0	...
2013825	  663.7	  552.4	 8998.0	...
2013826	  664.0	  552.2	 8997.0	...
2013827	  664.0	  552.1	 8995.0	...
2013828	  663.8	  552.0	 8992.0	...
2013829	  663.6	  551.9	 8990.0	...
2013830	  663.3	  551.9	 8992.0	...
2013831	  663.4	  552.1	 8996.0	...
2013832	  663.4	  552.7	 9002.0	...
2013833	  663.5	  553.2	 9004.0	...
2013834	  663.5	  553.5	 9005.0	...
2013835	  663.4	  553.6	 9005.0	...
2013836	  663.3	  553.8	 9005.0	...
2013837	  663.2	  554.0	 9005.0	...
2013838	  663.1	  554.1	 9005.0	...
2013839	  663.4	  553.8	 9005.0	...
2013840	  663.8	  553.5	 9007.0	...
2013841	  664.1	  553.3	 9009.0	...
2013842	  664.4	  553.3	 9011.0	...
2013843	  664.6	  553.0	 9007.0	...
2013844	  664.4	  552.2	 9001.0	...
2013845	  664.0	  551.5	 8994.0	...
2013846	  663.6	  551.2	 8989.0	...
2013847	  663.5	  551.5	 8985.0	...
2013848	  663.5	  551.8	 8983.0	...
2013849	  663.5	  551.7	 8982.0	...
2013850	  663.5	  551.4	 8984.0	...
2013851	  663.4	  551.9	 8987.0	...
2013852	  663.3	  552.9	 8989.0	...
2013853	  663.2	  554.0	 8987.0	...
2013854	  663.0	  554.3	 8986.0	...
2013855	  662.8	  554.1	 8984.0	...
2013856	  662.7	  553.8	 8983.0	...
2013857	  662.7	  553.5	 8981.0	...
2013858	  662.8	  553.5	 8981.0	...
2013859	  662.9	  553.4	 8983.0	...
2013860	  662.9	  553.3	 8989.0	...
2013861	  662.9	  553.2	 8994.0	...
2013862	  662.8	  552.6	 8996.0	...
2013863	  662.8	  552.1	 8995.0	...
2013864	  662.8	  551.6	 8996.0	...
2013865	  662.8	  551.7	 8999.0	...
2013866	  663.1	  551.8	 9003.0	...
2013867	  663.3	  551.9	 9004.0	...
2013868	  663.5	  551.8	 9002.0	...
2013869	  663.4	  551.6	 9000.0	...
2013870	  663.3	  551.6	 8997.0	...
2013871	  663.3	  551.6	 8997.0	...
2013872	  663.3	  551.4	 8995.0	...
2013873	  663.3	  551.1	 8993.0	...
2013874	  663.3	  551.2	 8992.0	...
2013875	  663.3	  551.6	 8992.0	...
2013876	  663.3	  552.1	 8994.0	...
2013877	  663.3	  552.5	 8994.0	...
2013878	  663.3	  553.0	 8994.0	...
2013879	  663.2	  553.4	 8992.0	...
2013880	  663.2	  553.4	 8986.0	...
2013881	  663.1	  553.3	 8981.0	...
2013882	  663.2	  552.8	 8978.0	...
2013883	  663.3	  552.3	 8980.0	...
2013884	  663.0	  551.8	 8983.0	...
2013885	  662.7	  551.8	 8984.0	...
2013886	  663.0	  551.7	 8985.0	...
2013887	  663.7	  551.5	 8986.0	...
2013888	  664.0	  551.4	 8987.0	...
2013889	  663.7	  551.3	 8987.0	...
2013890	  663.4	  551.3	 8985.0	...
2013891	  663.3	  551.2	 8983.0	...
2013892	  663.0	  550.9	 8982.0	...
2013893	  662.6	  550.6	 8985.0	...
2013894	  662.2	  550.4	 8987.0	...
2013895	  662.1	  550.4	 8990.0	...
2013896	  662.0	  550.3	 8989.0	...
2013897	  662.2	  550.4	 8989.0	...
2013898	  662.4	  550.5	 8989.0	...
2013899	  662.5	  550.7	 8989.0	...
2013900	  662.5	  550.9	 8989.0	...
2013901	  662.4	  551.0	 8989.0	...
2013902	  662.5	  551.0	 8989.0	...
2013903	  662.7	  550.9	 8991.0	...
2013904	  662.9	  550.9	 8994.0	...
2013905	  663.0	  551.0	 8997.0	...
2013906	  663.1	  551.0	 8996.0	...
2013907	  663.2	  551.1	 8994.0	...
2013908	  663.4	  551.0	 8993.0	...
2013909	  663.5	  551.0	 8993.0	...
2013910	  663.5	  551.1	 8993.0	...
2013911	  663.6	  551.3	 8992.0	...
2013912	  663.6	  551.7	 8992.0	...
2013913	  663.7	  552.0	 8992.0	...
2013914	  663.8	  552.1	 8991.0	...
2013915	  663.8	  552.6	 8990.0	...
2013916	  663.8	  552.9	 8988.0	...
2013917	  663.7	  553.3	 8988.0	...
2013918	  663.6	  553.0	 8987.0	...
2013919	  663.6	  552.8	 8988.0	...
2013920	  663.6	  553.1	 8988.0	...
2013921	  663.6	  553.6	 8989.0	...
2013922	  663.7	  554.0	 8987.0	...
2013923	  663.7	  553.9	 8981.0	...
2013924	  663.7	  553.4	 8976.0	...
2013925	  663.9	  552.9	 8973.0	...
2013926	  664.1	  552.5	 8974.0	...
2013927	  664.3	  552.7	 8978.0	...
2013928	  664.3	  553.0	 8979.0	...
2013929	  664.3	  553.3	 8980.0	...
2013930	  664.3	  553.4	 8982.0	...
2013931	  664.4	  553.2	 8985.0	...
2013932	  664.6	  552.9	 8992.0	...
2013933	  664.8	  552.6	 8995.0	...
2013934	  664.7	  552.6	 8997.0	...
2013935	  664.3	  552.4	 8996.0	...
2013936	  663.9	  552.3	 8995.0	...
2013937	  664.0	  552.3	 8995.0	...
2013938	  664.0	  552.5	 8992.0	...
2013939	  664.0	  552.7	 8988.0	...
2013940	  664.0	  552.8	 8990.0	...
2013941	  664.0	  552.8	 8995.0	...
2013942	  664.0	  552.8	 8998.0	...
2013943	  663.9	  552.6	 8996.0	...
2013944	  663.9	  552.4	 8995.0	...
2013945	  663.9	  552.1	 8993.0	...
2013946	  664.0	  552.1	 8992.0	...
2013947	  664.1	  552.1	 8991.0	...
2013948	  664.0	  552.2	 8991.0	...
2013949	  663.9	  552.3	 8990.0	...
2013950	  663.9	  551.9	 8993.0	...
2013951	  664.0	  551.4	 8996.0	...
2013952	  664.5	  550.8	 8997.0	...
2013953	  664.8	  550.7	 8994.0	...
2013954	  665.1	  551.1	 8991.0	...
2013955	  665.0	  551.6	 8992.0	...
2013956	  665.0	  552.1	 8995.0	...
2013957	  664.9	  552.1	 8997.0	...
2013958	  665.0	  552.1	 8997.0	...
2013959	  665.1	  552.1	 8997.0	...
2013960	  665.1	  552.2	 8999.0	...
2013961	  664.9	  552.2	 9000.0	...
2013962	  665.1	  552.6	 9003.0	...
2013963	  665.4	  552.9	 9004.0	...
2013964	  666.0	  553.3	 9004.0	...
2013965	  666.3	  553.3	 9004.0	...
2013966	  666.6	  553.3	 9003.0	...
2013967	  666.5	  553.3	 9003.0	...
2013968	  666.3	  553.4	 9002.0	...
2013969	  666.1	  553.5	 9003.0	...
2013970	  666.0	  553.4	 9003.0	...
2013971	  666.0	  553.4	 9003.0	...
2013972	  666.0	  554.1	 9004.0	...
2013973	  666.1	  554.9	 9005.0	...
2013974	  666.5	  555.5	 9004.0	...
2013975	  666.8	  555.4	 9001.0	...
2013976	  667.2	  555.3	 8999.0	...
2013977	  667.2	  555.3	 8997.0	...
2013978	  667.6	  555.5	 8995.0	...
2013979	  667.9	  555.9	 8994.0	...
2013980	  668.6	  556.3	 8996.0	...
2013981	  669.2	  556.8	 8999.0	...
2013982	  669.9	  557.2	 8999.0	...
2013983	  669.8	  557.6	 8994.0	...
2013984	  669.4	  557.7	 8981.0	...
2013985	  669.3	  558.5	 8969.0	...
2013986	  669.6	  559.8	 8955.0	...
2013987	  670.0	  561.0	 8948.0	...
2013988	  670.0	  562.2	 8942.0	...
2013989	  670.6	  563.0	 8940.0	...
2013990	  671.1	  563.5	 8933.0	...
2013991	  671.4	  563.3	 8921.0	...
2013992	  671.3	  564.0	 8911.0	...
2013993	  671.1	  564.9	 8902.0	...
2013994	  670.3	  565.2	 8891.0	...
2013995	  669.5	  564.4	 8880.0	...
2013996	  668.6	  563.6	 8872.0	...
2013997	  668.4	  561.8	 8876.0	...
EFIX R   2012884	2013997	1114	  666.8	  559.1	   8940
SSACC R  2013998
2013998	  668.3	  559.4	 8886.0	...
2013999	  668.2	  556.3	 8897.0	...
2014000	  668.2	  554.6	 8903.0	...
2014001	  668.5	  553.8	 8901.0	...
2014002	  669.0	  555.3	 8897.0	...
2014003	  669.5	  557.9	 8889.0	...
2014004	  669.9	  562.9	 8881.0	...
2014005	  670.4	  569.0	 8869.0	...
2014006	  670.9	  577.3	 8843.0	...
2014007	  671.8	  586.8	 8812.0	...
MSG	2014008 0000 _ Number Off
2014008	  673.4	  598.5	 8775.0	...
2014009	  674.9	  612.1	 8739.0	...
2014010	  676.4	  626.3	 8695.0	...
2014011	  677.7	  641.5	 8638.0	...
2014012	  680.4	  658.9	 8575.0	...
2014013	  682.8	  677.6	 8506.0	...
2014014	  686.2	  697.8	 8435.0	...
2014015	  688.5	  719.6	 8348.0	...
2014016	  691.7	  743.8	 8258.0	...
2014017	  694.4	  769.0	 8162.0	...
2014018	  697.4	  795.0	 8072.0	...
2014019	  700.9	  823.4	 7967.0	...
2014020	  704.1	  853.5	 7853.0	...
2014021	  708.5	  885.3	 7726.0	...
2014022	  713.3	  918.5	 7599.0	...
2014023	  720.0	  953.3	 7470.0	...
2014024	  727.0	  990.5	 7332.0	...
2014025	  734.5	 1030.6	 7171.0	...
2014026	  742.4	 1072.6	 6994.0	...
2014027	  750.5	 1117.3	 6809.0	...
2014028	  758.8	 1162.6	 6620.0	...
2014029	  767.4	 1210.0	 6421.0	...
2014030	  778.2	 1259.9	 6217.0	...
2014031	  791.2	 1313.0	 5995.0	...
2014032	  806.3	 1370.2	 5756.0	...
2014033	  821.1	 1430.7	 5494.0	...
2014034	  838.7	 1494.8	 5217.0	...
2014035	  861.2	 1568.2	 4892.0	...
2014036	  891.7	 1651.9	 4527.0	...
2014037	  920.4	 1751.2	 4100.0	...
2014038	  942.5	 1846.7	 3715.0	...
2014039	  951.1	 1938.4	 3360.0	...
2014040	  954.2	 1991.7	 3166.0	...
2014041	  953.4	 2019.3	 3062.0	...
2014042	  953.4	 2019.3	 3062.0	...
SBLINK R 2014043
2014043	   .	   .	    0.0	...
2014044	   .	   .	    0.0	...
2014045	   .	   .	    0.0	...
2014046	   .	   .	    0.0	...
2014047	   .	   .	    0.0	...
2014048	   .	   .	    0.0	...
2014049	   .	   .	    0.0	...
2014050	   .	   .	    0.0	...
2014051	   .	   .	    0.0	...
2014052	   .	   .	    0.0	...
2014053	   .	   .	    0.0	...
2014054	   .	   .	    0.0	...
2014055	   .	   .	    0.0	...
2014056	   .	   .	    0.0	...
2014057	   .	   .	    0.0	...
2014058	   .	   .	    0.0	...
2014059	   .	   .	    0.0	...
2014060	   .	   .	    0.0	...
2014061	   .	   .	    0.0	...
2014062	   .	   .	    0.0	...
2014063	   .	   .	    0.0	...
2014064	   .	   .	    0.0	...
2014065	   .	   .	    0.0	...
2014066	   .	   .	    0.0	...
2014067	   .	   .	    0.0	...
2014068	   .	   .	    0.0	...
2014069	   .	   .	    0.0	...
2014070	   .	   .	    0.0	...
2014071	   .	   .	    0.0	...
2014072	   .	   .	    0.0	...
2014073	   .	   .	    0.0	...
2014074	   .	   .	    0.0	...
2014075	   .	   .	    0.0	...
2014076	   .	   .	    0.0	...
2014077	   .	   .	    0.0	...
2014078	   .	   .	    0.0	...
2014079	   .	   .	    0.0	...
2014080	   .	   .	    0.0	...
2014081	   .	   .	    0.0	...
2014082	   .	   .	    0.0	...
2014083	   .	   .	    0.0	...
2014084	   .	   .	    0.0	...
2014085	   .	   .	    0.0	...
2014086	   .	   .	    0.0	...
2014087	   .	   .	    0.0	...
2014088	   .	   .	    0.0	...
2014089	   .	   .	    0.0	...
2014090	   .	   .	    0.0	...
2014091	   .	   .	    0.0	...
2014092	   .	   .	    0.0	...
2014093	   .	   .	    0.0	...
2014094	   .	   .	    0.0	...
2014095	   .	   .	    0.0	...
2014096	   .	   .	    0.0	...
2014097	   .	   .	    0.0	...
2014098	   .	   .	    0.0	...
2014099	   .	   .	    0.0	...
2014100	   .	   .	    0.0	...
2014101	   .	   .	    0.0	...
2014102	   .	   .	    0.0	...
2014103	   .	   .	    0.0	...
2014104	   .	   .	    0.0	...
2014105	   .	   .	    0.0	...
2014106	   .	   .	    0.0	...
2014107	   .	   .	    0.0	...
2014108	   .	   .	    0.0	...
2014109	   .	   .	    0.0	...
2014110	   .	   .	    0.0	...
2014111	   .	   .	    0.0	...
2014112	   .	   .	    0.0	...
2014113	   .	   .	    0.0	...
2014114	   .	   .	    0.0	...
2014115	   .	   .	    0.0	...
2014116	   .	   .	    0.0	...
2014117	   .	   .	    0.0	...
2014118	   .	   .	    0.0	...
2014119	   .	   .	    0.0	...
2014120	   .	   .	    0.0	...
2014121	   .	   .	    0.0	...
2014122	   .	   .	    0.0	...
2014123	   .	   .	    0.0	...
2014124	   .	   .	    0.0	...
2014125	   .	   .	    0.0	...
2014126	   .	   .	    0.0	...
2014127	   .	   .	    0.0	...
2014128	   .	   .	    0.0	...
2014129	   .	   .	    0.0	...
2014130	   .	   .	    0.0	...
2014131	   .	   .	    0.0	...
2014132	   .	   .	    0.0	...
2014133	   .	   .	    0.0	...
2014134	   .	   .	    0.0	...
2014135	   .	   .	    0.0	...
2014136	   .	   .	    0.0	...
2014137	   .	   .	    0.0	...
2014138	   .	   .	    0.0	...
2014139	   .	   .	    0.0	...
2014140	   .	   .	    0.0	...
2014141	   .	   .	    0.0	...
2014142	   .	   .	    0.0	...
2014143	   .	   .	    0.0	...
2014144	   .	   .	    0.0	...
2014145	   .	   .	    0.0	...
2014146	   .	   .	    0.0	...
2014147	   .	   .	    0.0	...
2014148	   .	   .	    0.0	...
2014149	   .	   .	    0.0	...
2014150	   .	   .	    0.0	...
2014151	   .	   .	    0.0	...
2014152	   .	   .	    0.0	...
2014153	   .	   .	    0.0	...
2014154	   .	   .	    0.0	...
2014155	   .	   .	    0.0	...
2014156	   .	   .	    0.0	...
2014157	   .	   .	    0.0	...
2014158	   .	   .	    0.0	...
2014159	   .	   .	    0.0	...
2014160	   .	   .	    0.0	...
2014161	   .	   .	    0.0	...
2014162	   .	   .	    0.0	...
2014163	   .	   .	    0.0	...
2014164	   .	   .	    0.0	...
2014165	   .	   .	    0.0	...
2014166	   .	   .	    0.0	...
2014167	   .	   .	    0.0	...
2014168	   .	   .	    0.0	...
2014169	   .	   .	    0.0	...
2014170	   .	   .	    0.0	...
2014171	   .	   .	    0.0	...
2014172	   .	   .	    0.0	...
2014173	   .	   .	    0.0	...
2014174	   .	   .	    0.0	...
2014175	   .	   .	    0.0	...
2014176	   .	   .	    0.0	...
2014177	   .	   .	    0.0	...
2014178	   .	   .	    0.0	...
2014179	   .	   .	    0.0	...
2014180	   .	   .	    0.0	...
2014181	   .	   .	    0.0	...
2014182	   .	   .	    0.0	...
2014183	   .	   .	    0.0	...
2014184	   .	   .	    0.0	...
2014185	   .	   .	    0.0	...
2014186	   .	   .	    0.0	...
2014187	   .	   .	    0.0	...
2014188	   .	   .	    0.0	...
2014189	   .	   .	    0.0	...
2014190	   .	   .	    0.0	...
2014191	   .	   .	    0.0	...
2014192	   .	   .	    0.0	...
2014193	   .	   .	    0.0	...
2014194	   .	   .	    0.0	...
2014195	   .	   .	    0.0	...
2014196	   .	   .	    0.0	...
2014197	   .	   .	    0.0	...
2014198	   .	   .	    0.0	...
2014199	   .	   .	    0.0	...
2014200	   .	   .	    0.0	...
2014201	   .	   .	    0.0	...
2014202	   .	   .	    0.0	...
2014203	   .	   .	    0.0	...
2014204	   .	   .	    0.0	...
2014205	   .	   .	    0.0	...
2014206	   .	   .	    0.0	...
2014207	   .	   .	    0.0	...
2014208	   .	   .	    0.0	...
2014209	   .	   .	    0.0	...
2014210	   .	   .	    0.0	...
2014211	   .	   .	    0.0	...
2014212	   .	   .	    0.0	...
2014213	   .	   .	    0.0	...
2014214	   .	   .	    0.0	...
2014215	   .	   .	    0.0	...
2014216	   .	   .	    0.0	...
MSG	2014217 0000 _ Number On
2014217	   .	   .	    0.0	...
2014218	   .	   .	    0.0	...
EBLINK R 2014043	2014218	176
2014219	 1154.0	 1752.3	 3489.0	...
2014220	 1154.0	 1752.3	 3489.0	...
2014221	 1149.0	 1747.4	 3510.0	...
2014222	 1138.9	 1733.7	 3560.0	...
2014223	 1125.0	 1715.1	 3635.0	...
2014224	 1111.5	 1692.4	 3726.0	...
2014225	 1099.6	 1671.9	 3817.0	...
2014226	 1085.9	 1648.3	 3920.0	...
2014227	 1073.4	 1627.7	 4016.0	...
2014228	 1059.1	 1605.9	 4114.0	...
2014229	 1046.1	 1584.5	 4214.0	...
2014230	 1032.8	 1563.0	 4314.0	...
2014231	 1021.7	 1542.6	 4414.0	...
2014232	 1010.0	 1522.5	 4506.0	...
2014233	  999.0	 1503.0	 4594.0	...
2014234	  988.0	 1483.9	 4679.0	...
2014235	  978.4	 1466.2	 4771.0	...
2014236	  968.2	 1447.0	 4863.0	...
2014237	  958.0	 1428.4	 4959.0	...
2014238	  946.7	 1408.8	 5051.0	...
2014239	  936.3	 1390.9	 5139.0	...
2014240	  926.8	 1373.1	 5220.0	...
2014241	  919.2	 1355.2	 5303.0	...
2014242	  910.7	 1337.8	 5392.0	...
2014243	  901.9	 1320.6	 5479.0	...
2014244	  893.3	 1304.4	 5558.0	...
2014245	  886.0	 1287.6	 5637.0	...
2014246	  878.6	 1271.6	 5710.0	...
2014247	  871.2	 1255.6	 5781.0	...
2014248	  864.4	 1240.7	 5844.0	...
2014249	  857.8	 1225.8	 5913.0	...
2014250	  852.2	 1211.9	 5976.0	...
2014251	  845.9	 1198.7	 6035.0	...
2014252	  841.4	 1186.1	 6091.0	...
2014253	  836.0	 1173.8	 6145.0	...
2014254	  831.9	 1161.7	 6199.0	...
2014255	  826.9	 1150.2	 6256.0	...
2014256	  822.3	 1138.7	 6311.0	...
2014257	  818.2	 1127.2	 6366.0	...
2014258	  814.6	 1116.7	 6413.0	...
2014259	  810.7	 1107.0	 6458.0	...
2014260	  806.7	 1097.8	 6500.0	...
2014261	  802.8	 1087.6	 6545.0	...
2014262	  799.7	 1078.0	 6589.0	...
2014263	  795.6	 1068.3	 6634.0	...
2014264	  791.6	 1059.7	 6675.0	...
2014265	  787.8	 1050.4	 6710.0	...
2014266	  785.0	 1042.1	 6748.0	...
2014267	  781.8	 1033.6	 6788.0	...
2014268	  778.0	 1025.4	 6828.0	...
2014269	  774.4	 1016.6	 6869.0	...
2014270	  770.5	 1007.6	 6905.0	...
2014271	  767.3	  999.5	 6947.0	...
2014272	  763.8	  991.7	 6983.0	...
2014273	  760.7	  984.3	 7017.0	...
2014274	  757.6	  976.9	 7050.0	...
2014275	  755.3	  969.8	 7088.0	...
2014276	  753.2	  962.5	 7123.0	...
2014277	  750.6	  955.0	 7160.0	...
2014278	  748.1	  948.4	 7188.0	...
2014279	  745.4	  941.9	 7222.0	...
2014280	  743.1	  935.6	 7248.0	...
2014281	  741.0	  928.8	 7282.0	...
2014282	  738.9	  922.5	 7313.0	...
2014283	  737.2	  915.5	 7341.0	...
2014284	  735.0	  909.1	 7366.0	...
2014285	  733.6	  903.0	 7390.0	...
2014286	  731.5	  897.5	 7419.0	...
2014287	  729.5	  891.5	 7454.0	...
2014288	  727.1	  885.3	 7480.0	...
2014289	  725.3	  878.7	 7507.0	...
2014290	  723.4	  872.7	 7525.0	...
2014291	  721.8	  866.7	 7553.0	...
2014292	  720.4	  861.3	 7580.0	...
2014293	  718.7	  855.7	 7612.0	...
2014294	  717.3	  849.7	 7642.0	...
2014295	  715.2	  843.5	 7662.0	...
2014296	  713.7	  837.6	 7683.0	...
2014297	  712.2	  832.5	 7698.0	...
2014298	  711.2	  828.1	 7726.0	...
2014299	  710.0	  823.3	 7740.0	...
2014300	  708.6	  818.3	 7764.0	...
2014301	  707.8	  812.7	 7780.0	...
2014302	  707.1	  808.5	 7800.0	...
2014303	  706.0	  803.6	 7823.0	...
2014304	  705.0	  800.0	 7840.0	...
2014305	  704.0	  795.0	 7861.0	...
2014306	  703.7	  790.3	 7879.0	...
2014307	  703.0	  785.9	 7899.0	...
2014308	  702.1	  781.0	 7919.0	...
2014309	  700.8	  777.2	 7937.0	...
2014310	  699.9	  773.1	 7959.0	...
ESACC R  2013998	2014310	313	  668.3	  559.4	  699.9	  773.1	   4.60	   1201
SFIX R   2014311
2014311	  699.1	  769.8	 7975.0	...
2014312	  698.5	  765.7	 7988.0	...
2014313	  697.7	  761.7	 7999.0	...
2014314	  696.9	  757.8	 8014.0	...
2014315	  696.6	  755.0	 8025.0	...
2014316	  696.5	  751.4	 8041.0	...
2014317	  696.4	  747.8	 8055.0	...
2014318	  696.3	  744.5	 8072.0	...
2014319	  695.6	  741.2	 8082.0	...
2014320	  695.0	  738.2	 8091.0	...
2014321	  694.2	  734.7	 8100.0	...
2014322	  693.9	  731.8	 8113.0	...
2014323	  693.5	  729.4	 8122.0	...
2014324	  693.2	  726.6	 8134.0	...
2014325	  693.2	  723.6	 8144.0	...
2014326	  693.2	  720.9	 8154.0	...
2014327	  692.9	  717.7	 8163.0	...
2014328	  692.4	  715.2	 8175.0	...
2014329	  691.9	  711.9	 8186.0	...
2014330	  691.7	  710.0	 8194.0	...
2014331	  691.3	  707.4	 8198.0	...
2014332	  690.9	  705.5	 8204.0	...
2014333	  690.5	  702.1	 8217.0	...
2014334	  690.3	  698.7	 8229.0	...
2014335	  690.2	  695.7	 8241.0	...
2014336	  690.1	  693.2	 8248.0	...
2014337	  689.9	  691.3	 8256.0	...
2014338	  689.5	  688.9	 8268.0	...
2014339	  689.1	  687.2	 8281.0	...
2014340	  688.8	  685.3	 8294.0	...
2014341	  688.5	  683.1	 8306.0	...
2014342	  688.2	  681.0	 8315.0	...
2014343	  688.1	  678.8	 8330.0	...
2014344	  687.4	  677.4	 8338.0	...
2014345	  686.7	  675.1	 8346.0	...
2014346	  686.1	  673.4	 8352.0	...
2014347	  686.2	  670.8	 8361.0	...
2014348	  686.3	  669.4	 8372.0	...
2014349	  686.5	  666.8	 8383.0	...
2014350	  686.4	  664.6	 8396.0	...
2014351	  686.3	  662.2	 8403.0	...
2014352	  685.9	  659.8	 8417.0	...
2014353	  685.4	  657.0	 8427.0	...
2014354	  684.5	  654.1	 8439.0	...
2014355	  683.9	  651.5	 8443.0	...
2014356	  683.3	  649.7	 8455.0	...
2014357	  683.0	  646.9	 8469.0	...
2014358	  682.9	  645.0	 8483.0	...
2014359	  682.1	  642.7	 8489.0	...
2014360	  681.4	  640.6	 8498.0	...
2014361	  680.6	  638.6	 8506.0	...
2014362	  680.5	  635.9	 8523.0	...
2014363	  680.1	  634.4	 8532.0	...
2014364	  679.8	  631.9	 8543.0	...
2014365	  679.5	  630.0	 8546.0	...
2014366	  679.4	  627.3	 8551.0	...
2014367	  678.9	  624.6	 8560.0	...
2014368	  678.5	  622.7	 8568.0	...
2014369	  678.1	  620.4	 8578.0	...
2014370	  678.0	  618.4	 8583.0	...
2014371	  677.7	  615.8	 8590.0	...
2014372	  677.2	  614.1	 8596.0	...
2014373	  676.7	  612.9	 8601.0	...
2014374	  676.3	  611.4	 8613.0	...
2014375	  676.2	  610.2	 8622.0	...
2014376	  675.8	  608.5	 8632.0	...
2014377	  675.5	  606.9	 8638.0	...
2014378	  675.2	  604.8	 8645.0	...
2014379	  674.9	  603.4	 8652.0	...
2014380	  674.5	  602.4	 8655.0	...
2014381	  674.2	  600.7	 8656.0	...
2014382	  674.1	  599.2	 8657.0	...
2014383	  674.1	  597.3	 8661.0	...
2014384	  674.0	  596.4	 8667.0	...
2014385	  673.8	  595.6	 8677.0	...
2014386	  673.7	  595.2	 8685.0	...
2014387	  673.6	  593.9	 8693.0	...
2014388	  673.5	  592.8	 8697.0	...
2014389	  673.3	  591.8	 8702.0	...
2014390	  673.1	  591.2	 8706.0	...
2014391	  672.6	  590.2	 8712.0	...
2014392	  672.4	  588.3	 8721.0	...
2014393	  672.2	  587.1	 8728.0	...
2014394	  672.1	  585.8	 8733.0	...
2014395	  672.1	  585.1	 8741.0	...
2014396	  672.0	  583.9	 8747.0	...
2014397	  671.9	  583.0	 8753.0	...
2014398	  671.8	  582.4	 8753.0	...
2014399	  671.7	  581.7	 8754.0	...
2014400	  671.6	  581.1	 8758.0	...
2014401	  671.7	  579.9	 8762.0	...
2014402	  671.8	  579.3	 8771.0	...
2014403	  671.4	  578.3	 8777.0	...
2014404	  670.9	  577.7	 8783.0	...
2014405	  670.3	  576.4	 8784.0	...
2014406	  670.2	  575.4	 8788.0	...
2014407	  670.0	  574.5	 8792.0	...
2014408	  669.8	  573.4	 8800.0	...
2014409	  669.8	  572.4	 8805.0	...
2014410	  669.8	  570.9	 8810.0	...
2014411	  670.0	  569.6	 8811.0	...
2014412	  670.0	  568.3	 8813.0	...
2014413	  669.9	  567.4	 8814.0	...
2014414	  669.6	  566.5	 8816.0	...
2014415	  669.3	  565.5	 8817.0	...
2014416	  668.7	  564.5	 8818.0	...
2014417	  668.1	  563.4	 8828.0	...
2014418	  667.7	  562.5	 8840.0	...
2014419	  667.7	  561.5	 8851.0	...
2014420	  667.7	  561.1	 8854.0	...
2014421	  667.6	  560.5	 8855.0	...
2014422	  667.5	  559.9	 8856.0	...
2014423	  667.4	  559.3	 8860.0	...
2014424	  667.5	  558.7	 8863.0	...
2014425	  667.6	  558.0	 8868.0	...
2014426	  667.5	  557.3	 8870.0	...
2014427	  667.4	  556.7	 8872.0	...
2014428	  667.4	  555.8	 8872.0	...
2014429	  667.3	  555.1	 8876.0	...
2014430	  666.9	  553.9	 8880.0	...
2014431	  666.5	  552.8	 8884.0	...
2014432	  665.9	  551.4	 8890.0	...
2014433	  665.8	  550.6	 8900.0	...
2014434	  665.7	  549.8	 8910.0	...
2014435	  665.7	  549.3	 8917.0	...
2014436	  665.7	  548.6	 8919.0	...
2014437	  665.8	  548.2	 8920.0	...
2014438	  665.9	  547.9	 8921.0	...
2014439	  666.0	  547.7	 8922.0	...
2014440	  666.1	  547.3	 8924.0	...
2014441	  666.0	  547.0	 8924.0	...
2014442	  666.1	  546.6	 8924.0	...
2014443	  666.2	  546.5	 8924.0	...
2014444	  666.3	  546.4	 8928.0	...
2014445	  666.4	  546.3	 8931.0	...
2014446	  666.3	  545.3	 8935.0	...
2014447	  666.3	  544.5	 8935.0	...
2014448	  666.3	  543.5	 8938.0	...
2014449	  666.3	  543.4	 8941.0	...
2014450	  666.3	  543.2	 8943.0	...
2014451	  666.4	  543.1	 8946.0	...
2014452	  666.5	  543.0	 8949.0	...
2014453	  666.5	  543.1	 8952.0	...
2014454	  666.4	  543.1	 8952.0	...
2014455	  666.1	  543.1	 8954.0	...
2014456	  666.0	  543.1	 8957.0	...
2014457	  666.1	  543.1	 8960.0	...
2014458	  666.4	  543.1	 8960.0	...
2014459	  666.8	  543.1	 8960.0	...
2014460	  666.8	  543.1	 8960.0	...
2014461	  666.7	  543.1	 8960.0	...
2014462	  666.2	  543.0	 8963.0	...
2014463	  665.8	  543.0	 8966.0	...
2014464	  665.4	  542.9	 8970.0	...
2014465	  665.4	  543.0	 8970.0	...
2014466	  665.3	  542.8	 8967.0	...
2014467	  665.3	  542.7	 8964.0	...
2014468	  665.7	  542.7	 8964.0	...
2014469	  666.1	  543.0	 8967.0	...
2014470	  666.5	  542.8	 8970.0	...
2014471	  666.1	  542.5	 8969.0	...
2014472	  665.7	  542.2	 8967.0	...
2014473	  665.5	  542.2	 8965.0	...
2014474	  665.5	  542.2	 8964.0	...
2014475	  665.4	  542.3	 8962.0	...
2014476	  665.1	  542.3	 8961.0	...
2014477	  664.9	  542.3	 8960.0	...
2014478	  664.8	  542.4	 8961.0	...
2014479	  665.2	  542.6	 8962.0	...
2014480	  665.6	  542.9	 8962.0	...
2014481	  665.8	  543.1	 8962.0	...
2014482	  665.8	  543.2	 8962.0	...
2014483	  665.8	  543.2	 8963.0	...
2014484	  665.8	  543.4	 8965.0	...
2014485	  665.8	  543.6	 8966.0	...
2014486	  665.9	  543.8	 8967.0	...
2014487	  666.3	  544.3	 8968.0	...
2014488	  666.6	  544.8	 8968.0	...
2014489	  666.6	  545.0	 8969.0	...
2014490	  666.4	  544.7	 8969.0	...
2014491	  666.2	  544.7	 8968.0	...
2014492	  666.4	  545.0	 8966.0	...
2014493	  666.5	  545.3	 8964.0	...
2014494	  666.5	  545.2	 8964.0	...
2014495	  666.9	  545.1	 8965.0	...
2014496	  667.2	  545.1	 8967.0	...
2014497	  667.6	  545.5	 8969.0	...
2014498	  667.5	  546.1	 8969.0	...
2014499	  667.4	  546.5	 8969.0	...
2014500	  667.4	  546.8	 8969.0	...
2014501	  667.4	  546.9	 8969.0	...
2014502	  667.4	  547.1	 8970.0	...
2014503	  667.5	  547.4	 8967.0	...
2014504	  667.5	  548.1	 8963.0	...
2014505	  667.6	  548.8	 8962.0	...
2014506	  667.6	  549.3	 8965.0	...
2014507	  667.7	  549.2	 8969.0	...
2014508	  667.8	  549.1	 8970.0	...
2014509	  667.9	  549.0	 8970.0	...
2014510	  667.9	  548.9	 8968.0	...
2014511	  667.7	  548.9	 8968.0	...
2014512	  667.4	  549.3	 8968.0	...
2014513	  667.1	  549.6	 8966.0	...
2014514	  667.1	  550.0	 8963.0	...
2014515	  667.4	  550.3	 8960.0	...
2014516	  667.7	  550.5	 8960.0	...
2014517	  667.7	  550.8	 8959.0	...
2014518	  667.7	  550.9	 8959.0	...
2014519	  667.7	  551.0	 8963.0	...
MSG	2014520 0000 _ Number Off
2014520	  667.7	  551.2	 8967.0	...
2014521	  667.8	  550.9	 8971.0	...
2014522	  667.4	  550.8	 8971.0	...
2014523	  667.0	  550.7	 8972.0	...
2014524	  666.9	  550.8	 8973.0	...
2014525	  667.3	  550.8	 8975.0	...
2014526	  667.6	  550.8	 8974.0	...
2014527	  667.6	  550.9	 8973.0	...
2014528	  667.5	  551.0	 8974.0	...
2014529	  667.5	  551.4	 8977.0	...
2014530	  667.4	  551.7	 8980.0	...
2014531	  667.5	  551.7	 8981.0	...
2014532	  667.6	  551.5	 8984.0	...
2014533	  667.7	  551.2	 8988.0	...
2014534	  667.7	  551.5	 8991.0	...
2014535	  667.8	  551.8	 8991.0	...
2014536	  667.8	  552.1	 8988.0	...
2014537	  667.9	  552.1	 8987.0	...
2014538	  667.9	  552.1	 8987.0	...
2014539	  667.9	  552.1	 8987.0	...
2014540	  668.0	  551.7	 8987.0	...
2014541	  668.0	  551.2	 8991.0	...
2014542	  668.1	  550.7	 8995.0	...
2014543	  668.1	  550.7	 9000.0	...
2014544	  668.0	  551.2	 9000.0	...
2014545	  667.9	  551.7	 8999.0	...
2014546	  667.8	  552.3	 8999.0	...
2014547	  667.8	  552.4	 9000.0	...
2014548	  667.6	  552.0	 9006.0	...
2014549	  667.4	  551.5	 9012.0	...
2014550	  667.2	  550.9	 9018.0	...
2014551	  667.5	  550.7	 9019.0	...
2014552	  667.8	  550.8	 9019.0	...
2014553	  668.1	  551.1	 9019.0	...
2014554	  668.0	  551.0	 9018.0	...
2014555	  667.9	  550.6	 9017.0	...
2014556	  667.9	  550.4	 9017.0	...
2014557	  668.0	  550.6	 9019.0	...
2014558	  668.1	  550.7	 9022.0	...
2014559	  668.3	  550.7	 9027.0	...
2014560	  668.3	  550.7	 9028.0	...
2014561	  668.3	  550.6	 9030.0	...
2014562	  668.4	  550.8	 9030.0	...
2014563	  668.4	  551.0	 9030.0	...
2014564	  668.4	  551.1	 9030.0	...
2014565	  668.4	  551.1	 9030.0	...
2014566	  668.4	  550.8	 9032.0	...
2014567	  668.3	  550.4	 9034.0	...
2014568	  668.1	  550.0	 9036.0	...
2014569	  668.3	  549.9	 9037.0	...
2014570	  668.6	  549.8	 9038.0	...
2014571	  668.9	  549.6	 9039.0	...
2014572	  668.7	  549.4	 9040.0	...
2014573	  668.4	  549.1	 9040.0	...
2014574	  668.1	  549.0	 9040.0	...
2014575	  667.8	  549.1	 9038.0	...
2014576	  667.6	  549.2	 9037.0	...
2014577	  667.5	  549.3	 9037.0	...
2014578	  667.5	  549.2	 9039.0	...
2014579	  667.9	  549.0	 9041.0	...
2014580	  668.3	  548.7	 9041.0	...
2014581	  668.7	  548.5	 9040.0	...
2014582	  668.7	  548.4	 9040.0	...
2014583	  668.6	  548.6	 9041.0	...
2014584	  668.3	  548.9	 9045.0	...
2014585	  667.9	  549.3	 9049.0	...
2014586	  667.8	  549.5	 9054.0	...
2014587	  667.8	  549.5	 9056.0	...
2014588	  667.8	  549.2	 9058.0	...
2014589	  667.9	  548.9	 9059.0	...
2014590	  667.6	  549.0	 9059.0	...
2014591	  667.3	  549.0	 9059.0	...
2014592	  667.0	  548.8	 9059.0	...
2014593	  667.1	  548.6	 9059.0	...
2014594	  667.4	  549.1	 9062.0	...
2014595	  667.6	  549.9	 9065.0	...
2014596	  667.5	  550.5	 9068.0	...
2014597	  667.3	  550.2	 9069.0	...
2014598	  667.1	  549.8	 9071.0	...
2014599	  667.1	  549.5	 9072.0	...
2014600	  667.1	  549.4	 9073.0	...
2014601	  667.1	  549.4	 9072.0	...
2014602	  667.1	  549.4	 9072.0	...
2014603	  666.9	  549.3	 9072.0	...
2014604	  666.7	  549.3	 9071.0	...
2014605	  666.4	  549.6	 9071.0	...
2014606	  666.4	  550.0	 9070.0	...
2014607	  666.7	  550.4	 9067.0	...
2014608	  666.9	  550.3	 9067.0	...
2014609	  667.1	  550.3	 9068.0	...
2014610	  667.1	  549.9	 9068.0	...
2014611	  667.0	  549.5	 9068.0	...
2014612	  667.0	  549.3	 9069.0	...
2014613	  666.7	  549.5	 9070.0	...
2014614	  666.3	  549.8	 9070.0	...
2014615	  665.9	  549.9	 9072.0	...
2014616	  665.9	  550.1	 9074.0	...
2014617	  666.1	  550.0	 9077.0	...
2014618	  666.3	  549.9	 9077.0	...
2014619	  666.5	  549.8	 9077.0	...
2014620	  666.8	  550.0	 9075.0	...
2014621	  667.0	  550.6	 9074.0	...
2014622	  667.2	  551.0	 9077.0	...
2014623	  667.0	  551.0	 9078.0	...
2014624	  666.9	  550.6	 9079.0	...
2014625	  666.8	  550.8	 9079.0	...
2014626	  666.9	  551.2	 9079.0	...
2014627	  666.6	  551.7	 9078.0	...
2014628	  666.2	  551.7	 9079.0	...
2014629	  666.1	  551.6	 9084.0	...
2014630	  666.3	  551.5	 9088.0	...
2014631	  666.4	  551.5	 9089.0	...
2014632	  666.2	  551.5	 9088.0	...
2014633	  666.0	  551.5	 9088.0	...
2014634	  665.9	  551.5	 9089.0	...
2014635	  666.0	  551.5	 9089.0	...
2014636	  666.0	  551.3	 9091.0	...
2014637	  666.1	  551.1	 9091.0	...
2014638	  666.2	  551.3	 9090.0	...
2014639	  666.3	  551.7	 9090.0	...
2014640	  666.5	  552.0	 9086.0	...
2014641	  666.5	  551.9	 9083.0	...
2014642	  666.5	  551.6	 9082.0	...
2014643	  666.5	  551.5	 9084.0	...
2014644	  666.4	  551.4	 9086.0	...
2014645	  666.3	  551.5	 9089.0	...
2014646	  666.3	  551.5	 9091.0	...
2014647	  666.3	  551.5	 9091.0	...
2014648	  666.4	  551.6	 9089.0	...
2014649	  666.5	  551.7	 9087.0	...
2014650	  666.6	  551.8	 9087.0	...
2014651	  666.7	  551.8	 9090.0	...
2014652	  666.7	  551.8	 9093.0	...
2014653	  666.7	  551.9	 9092.0	...
2014654	  666.7	  551.9	 9087.0	...
2014655	  666.7	  551.7	 9083.0	...
2014656	  666.9	  551.4	 9084.0	...
2014657	  667.1	  551.0	 9086.0	...
2014658	  667.0	  551.1	 9089.0	...
2014659	  666.5	  551.2	 9091.0	...
2014660	  665.9	  551.2	 9092.0	...
2014661	  666.0	  551.2	 9093.0	...
2014662	  666.4	  551.3	 9094.0	...
2014663	  666.8	  551.4	 9093.0	...
2014664	  666.8	  551.5	 9091.0	...
2014665	  666.9	  551.4	 9092.0	...
2014666	  666.9	  551.3	 9095.0	...
2014667	  666.9	  551.4	 9097.0	...
2014668	  666.9	  551.4	 9097.0	...
2014669	  666.8	  551.3	 9097.0	...
2014670	  666.7	  551.2	 9097.0	...
2014671	  666.6	  551.1	 9097.0	...
2014672	  666.6	  551.4	 9100.0	...
2014673	  666.5	  551.7	 9103.0	...
2014674	  666.6	  551.9	 9106.0	...
2014675	  666.6	  551.7	 9104.0	...
2014676	  666.7	  551.5	 9103.0	...
2014677	  666.7	  551.2	 9105.0	...
2014678	  666.7	  551.1	 9107.0	...
2014679	  666.6	  551.2	 9104.0	...
2014680	  666.5	  551.1	 9096.0	...
2014681	  666.4	  550.9	 9088.0	...
2014682	  666.3	  550.7	 9085.0	...
2014683	  665.9	  550.7	 9085.0	...
2014684	  665.4	  550.8	 9085.0	...
2014685	  664.9	  551.2	 9085.0	...
2014686	  664.9	  551.6	 9085.0	...
2014687	  664.6	  551.6	 9084.0	...
2014688	  664.4	  551.2	 9081.0	...
2014689	  664.3	  550.7	 9079.0	...
2014690	  664.4	  550.7	 9078.0	...
2014691	  664.5	  550.9	 9080.0	...
2014692	  664.4	  551.2	 9083.0	...
2014693	  664.4	  551.3	 9084.0	...
2014694	  664.5	  551.4	 9084.0	...
2014695	  664.5	  551.3	 9084.0	...
2014696	  664.5	  551.3	 9085.0	...
2014697	  664.3	  551.2	 9086.0	...
2014698	  664.3	  551.0	 9087.0	...
2014699	  664.3	  550.7	 9090.0	...
2014700	  664.4	  550.5	 9092.0	...
2014701	  664.4	  550.8	 9095.0	...
2014702	  664.3	  551.3	 9092.0	...
2014703	  664.2	  551.8	 9087.0	...
2014704	  664.1	  552.0	 9084.0	...
2014705	  664.3	  552.0	 9085.0	...
2014706	  664.4	  551.9	 9086.0	...
2014707	  664.1	  551.8	 9086.0	...
2014708	  663.6	  551.7	 9085.0	...
2014709	  663.1	  551.5	 9082.0	...
2014710	  663.1	  551.2	 9081.0	...
2014711	  663.1	  550.9	 9079.0	...
2014712	  663.1	  550.9	 9076.0	...
2014713	  663.0	  550.9	 9072.0	...
2014714	  662.8	  551.0	 9068.0	...
2014715	  662.7	  551.1	 9068.0	...
2014716	  662.5	  551.0	 9068.0	...
2014717	  662.5	  550.8	 9068.0	...
2014718	  662.5	  550.6	 9068.0	...
2014719	  662.5	  550.6	 9072.0	...
2014720	  662.6	  550.7	 9076.0	...
2014721	  662.6	  550.7	 9079.0	...
2014722	  662.6	  550.7	 9079.0	...
2014723	  662.6	  550.7	 9077.0	...
2014724	  662.5	  550.6	 9076.0	...
2014725	  662.3	  550.6	 9076.0	...
2014726	  662.2	  550.6	 9080.0	...
2014727	  662.1	  550.5	 9084.0	...
2014728	  662.2	  550.6	 9088.0	...
2014729	  662.2	  550.8	 9090.0	...
2014730	  662.2	  550.9	 9090.0	...
2014731	  662.3	  550.7	 9087.0	...
MSG	2014732 0000 _ Number On
2014732	  662.4	  550.5	 9084.0	...
2014733	  662.4	  550.5	 9083.0	...
2014734	  662.2	  550.4	 9083.0	...
2014735	  662.1	  550.4	 9082.0	...
2014736	  662.2	  550.3	 9081.0	...
2014737	  662.3	  550.3	 9081.0	...
2014738	  662.3	  550.2	 9080.0	...
2014739	  662.3	  550.2	 9080.0	...
2014740	  662.3	  550.1	 9082.0	...
2014741	  662.2	  550.0	 9088.0	...
2014742	  662.3	  549.9	 9095.0	...
2014743	  662.2	  549.4	 9099.0	...
2014744	  662.2	  548.9	 9099.0	...
2014745	  662.0	  548.9	 9101.0	...
2014746	  661.9	  549.4	 9102.0	...
2014747	  661.8	  550.1	 9102.0	...
2014748	  661.9	  550.3	 9099.0	...
2014749	  661.9	  550.2	 9095.0	...
2014750	  661.9	  549.7	 9092.0	...
2014751	  661.9	  549.3	 9093.0	...
2014752	  662.0	  549.2	 9096.0	...
2014753	  662.0	  549.2	 9099.0	...
2014754	  661.9	  549.3	 9099.0	...
2014755	  661.7	  549.4	 9100.0	...
2014756	  661.6	  549.7	 9100.0	...
2014757	  661.6	  550.0	 9100.0	...
2014758	  661.6	  550.4	 9100.0	...
2014759	  661.5	  550.5	 9099.0	...
2014760	  661.6	  550.5	 9098.0	...
2014761	  661.7	  550.5	 9098.0	...
2014762	  661.9	  550.3	 9098.0	...
2014763	  662.0	  550.1	 9098.0	...
2014764	  661.6	  549.9	 9095.0	...
2014765	  661.3	  549.8	 9092.0	...
2014766	  660.9	  549.8	 9092.0	...
2014767	  661.0	  549.7	 9095.0	...
2014768	  660.9	  549.6	 9095.0	...
2014769	  660.8	  549.5	 9091.0	...
2014770	  661.0	  549.6	 9090.0	...
2014771	  661.3	  549.6	 9095.0	...
2014772	  661.6	  549.6	 9099.0	...
2014773	  661.7	  549.7	 9101.0	...
2014774	  661.5	  549.8	 9101.0	...
2014775	  661.3	  549.9	 9101.0	...
2014776	  661.0	  550.0	 9101.0	...
2014777	  660.8	  550.2	 9101.0	...
2014778	  660.7	  550.5	 9100.0	...
2014779	  660.6	  550.8	 9100.0	...
2014780	  660.3	  550.8	 9098.0	...
2014781	  660.0	  550.6	 9097.0	...
2014782	  660.1	  550.4	 9096.0	...
2014783	  660.2	  550.4	 9096.0	...
2014784	  660.4	  550.4	 9098.0	...
2014785	  660.2	  550.4	 9098.0	...
2014786	  660.1	  550.0	 9097.0	...
2014787	  659.9	  549.7	 9096.0	...
2014788	  659.7	  549.8	 9098.0	...
2014789	  659.7	  550.4	 9101.0	...
2014790	  659.8	  550.8	 9104.0	...
2014791	  659.8	  550.7	 9101.0	...
2014792	  659.8	  550.8	 9096.0	...
2014793	  659.8	  551.0	 9094.0	...
2014794	  659.9	  550.9	 9096.0	...
2014795	  659.9	  550.5	 9098.0	...
2014796	  660.1	  550.4	 9097.0	...
2014797	  660.1	  550.5	 9098.0	...
2014798	  660.2	  550.7	 9099.0	...
2014799	  660.0	  550.7	 9100.0	...
2014800	  660.1	  550.4	 9103.0	...
2014801	  660.3	  550.0	 9105.0	...
2014802	  660.5	  549.6	 9108.0	...
2014803	  660.3	  549.5	 9108.0	...
2014804	  660.1	  549.4	 9107.0	...
2014805	  659.9	  549.5	 9106.0	...
2014806	  659.9	  549.7	 9104.0	...
2014807	  659.9	  549.9	 9104.0	...
2014808	  660.1	  549.9	 9103.0	...
2014809	  660.3	  550.0	 9103.0	...
2014810	  660.4	  550.0	 9100.0	...
2014811	  660.3	  549.9	 9098.0	...
2014812	  660.2	  550.2	 9095.0	...
2014813	  660.2	  550.6	 9094.0	...
2014814	  660.2	  550.9	 9090.0	...
2014815	  660.2	  551.0	 9085.0	...
2014816	  660.0	  550.7	 9082.0	...
2014817	  659.9	  550.3	 9081.0	...
2014818	  660.0	  550.0	 9085.0	...
2014819	  660.2	  549.9	 9090.0	...
2014820	  660.2	  549.8	 9094.0	...
2014821	  660.2	  549.7	 9093.0	...
2014822	  660.2	  549.7	 9093.0	...
2014823	  660.2	  549.7	 9093.0	...
2014824	  660.3	  549.6	 9095.0	...
2014825	  660.6	  550.0	 9096.0	...
2014826	  660.9	  550.6	 9094.0	...
2014827	  661.1	  551.2	 9092.0	...
2014828	  660.9	  551.2	 9090.0	...
2014829	  660.9	  551.2	 9090.0	...
2014830	  661.2	  551.2	 9091.0	...
2014831	  661.4	  551.1	 9093.0	...
2014832	  661.5	  551.1	 9096.0	...
2014833	  661.6	  551.1	 9099.0	...
2014834	  661.8	  551.1	 9099.0	...
2014835	  662.0	  551.1	 9100.0	...
2014836	  662.9	  551.0	 9099.0	...
2014837	  663.8	  551.2	 9097.0	...
EFIX R   2014311	2014837	527	  668.4	  568.8	   8928
SSACC R  2014838
2014838	  665.3	  551.3	 9096.0	...
2014839	  666.5	  551.5	 9095.0	...
2014840	  669.0	  550.8	 9095.0	...
2014841	  671.1	  550.2	 9096.0	...
2014842	  673.7	  550.0	 9088.0	...
2014843	  675.2	  550.4	 9080.0	...
ESACC R  2014838	2014843	6	  665.3	  551.3	  675.2	  550.4	   0.21	     39
SFIX R   2014844
2014844	  677.6	  550.7	 9071.0	...
2014845	  678.9	  550.6	 9072.0	...
2014846	  679.9	  550.5	 9073.0	...
2014847	  680.0	  550.5	 9073.0	...
2014848	  680.1	  550.5	 9073.0	...
2014849	  679.9	  550.4	 9074.0	...
2014850	  679.6	  550.4	 9077.0	...
2014851	  678.9	  550.3	 9080.0	...
2014852	  677.8	  550.4	 9080.0	...
2014853	  676.9	  550.5	 9079.0	...
2014854	  675.9	  550.2	 9077.0	...
2014855	  675.3	  549.8	 9076.0	...
2014856	  674.6	  549.4	 9076.0	...
2014857	  674.5	  549.5	 9077.0	...
2014858	  674.4	  549.5	 9079.0	...
2014859	  674.3	  549.4	 9082.0	...
2014860	  674.1	  549.4	 9083.0	...
2014861	  674.3	  549.3	 9083.0	...
2014862	  674.6	  549.4	 9086.0	...
2014863	  675.0	  549.4	 9089.0	...
2014864	  675.0	  549.4	 9086.0	...
2014865	  675.1	  549.5	 9079.0	...
2014866	  675.1	  549.7	 9074.0	...
2014867	  675.1	  549.9	 9074.0	...
2014868	  675.0	  549.8	 9076.0	...
2014869	  674.8	  549.8	 9077.0	...
2014870	  675.2	  549.8	 9078.0	...
2014871	  675.7	  549.7	 9080.0	...
2014872	  676.2	  549.5	 9082.0	...
2014873	  676.3	  549.3	 9083.0	...
2014874	  676.3	  549.1	 9083.0	...
2014875	  676.3	  549.1	 9080.0	...
2014876	  676.3	  549.3	 9077.0	...
2014877	  676.1	  549.5	 9074.0	...
2014878	  675.8	  549.5	 9074.0	...
2014879	  675.6	  549.3	 9072.0	...
2014880	  675.7	  549.1	 9070.0	...
2014881	  675.8	  549.0	 9065.0	...
2014882	  675.9	  549.1	 9062.0	...
2014883	  675.9	  549.2	 9059.0	...
2014884	  676.0	  549.2	 9060.0	...
2014885	  676.0	  549.2	 9060.0	...
2014886	  676.0	  549.2	 9060.0	...
2014887	  676.1	  549.4	 9061.0	...
2014888	  676.2	  549.7	 9063.0	...
2014889	  676.2	  549.2	 9060.0	...
2014890	  676.1	  548.6	 9056.0	...
2014891	  676.0	  548.2	 9052.0	...
2014892	  675.9	  548.6	 9052.0	...
2014893	  675.8	  548.7	 9052.0	...
2014894	  675.7	  548.6	 9051.0	...
2014895	  676.0	  548.5	 9051.0	...
2014896	  676.3	  548.5	 9050.0	...
2014897	  676.7	  548.5	 9051.0	...
2014898	  676.9	  548.6	 9052.0	...
2014899	  677.1	  548.6	 9051.0	...
2014900	  677.2	  548.5	 9049.0	...
2014901	  677.2	  548.3	 9046.0	...
2014902	  676.7	  548.3	 9045.0	...
2014903	  676.2	  548.3	 9046.0	...
2014904	  675.6	  548.3	 9051.0	...
2014905	  675.4	  548.2	 9056.0	...
2014906	  675.6	  548.2	 9060.0	...
2014907	  676.0	  548.2	 9056.0	...
2014908	  676.4	  548.1	 9052.0	...
2014909	  676.4	  548.1	 9050.0	...
2014910	  676.2	  548.0	 9051.0	...
2014911	  676.0	  548.0	 9053.0	...
2014912	  675.8	  548.3	 9053.0	...
2014913	  676.0	  548.6	 9052.0	...
2014914	  676.3	  548.8	 9054.0	...
2014915	  676.5	  548.8	 9055.0	...
2014916	  676.3	  548.9	 9052.0	...
2014917	  676.0	  549.0	 9046.0	...
2014918	  675.7	  549.1	 9042.0	...
2014919	  676.0	  549.6	 9045.0	...
2014920	  676.5	  550.0	 9049.0	...
2014921	  676.2	  550.3	 9051.0	...
2014922	  675.5	  550.3	 9051.0	...
2014923	  675.1	  550.3	 9050.0	...
2014924	  675.5	  550.1	 9048.0	...
2014925	  676.1	  549.9	 9045.0	...
2014926	  676.5	  549.9	 9043.0	...
2014927	  676.6	  550.1	 9044.0	...
2014928	  676.6	  549.8	 9044.0	...
2014929	  676.6	  549.5	 9043.0	...
2014930	  676.7	  549.2	 9041.0	...
2014931	  676.8	  549.3	 9041.0	...
2014932	  676.9	  549.4	 9038.0	...
2014933	  676.9	  549.4	 9035.0	...
2014934	  676.9	  549.7	 9032.0	...
2014935	  676.9	  550.0	 9032.0	...
2014936	  676.7	  549.8	 9032.0	...
2014937	  676.6	  549.4	 9032.0	...
2014938	  676.5	  549.1	 9033.0	...
2014939	  676.6	  549.2	 9030.0	...
2014940	  676.6	  549.3	 9026.0	...
2014941	  676.6	  549.1	 9025.0	...
2014942	  676.6	  548.7	 9028.0	...
2014943	  676.8	  548.7	 9030.0	...
2014944	  677.0	  549.0	 9029.0	...
2014945	  677.2	  549.2	 9029.0	...
2014946	  677.3	  548.8	 9028.0	...
2014947	  677.3	  548.5	 9028.0	...
2014948	  677.3	  548.4	 9028.0	...
2014949	  677.1	  548.6	 9028.0	...
2014950	  677.0	  548.8	 9027.0	...
2014951	  676.8	  548.8	 9025.0	...
2014952	  676.8	  548.8	 9026.0	...
2014953	  676.9	  549.3	 9026.0	...
2014954	  677.1	  549.9	 9027.0	...
2014955	  677.5	  550.4	 9027.0	...
2014956	  677.7	  550.3	 9027.0	...
2014957	  677.8	  550.0	 9027.0	...
2014958	  677.7	  549.7	 9029.0	...
2014959	  677.8	  549.6	 9031.0	...
2014960	  678.0	  549.9	 9027.0	...
2014961	  678.1	  550.2	 9022.0	...
2014962	  678.1	  550.5	 9016.0	...
2014963	  678.2	  550.5	 9016.0	...
2014964	  677.8	  550.7	 9015.0	...
2014965	  677.5	  550.9	 9014.0	...
2014966	  677.2	  551.1	 9012.0	...
2014967	  677.1	  551.2	 9011.0	...
2014968	  677.0	  550.9	 9011.0	...
2014969	  677.1	  550.5	 9011.0	...
2014970	  677.2	  550.1	 9011.0	...
2014971	  677.3	  549.7	 9009.0	...
2014972	  677.1	  549.4	 9008.0	...
2014973	  677.2	  549.3	 9005.0	...
2014974	  677.4	  549.6	 9005.0	...
2014975	  677.5	  550.0	 9005.0	...
2014976	  677.5	  550.2	 9006.0	...
2014977	  677.4	  550.3	 9007.0	...
2014978	  677.4	  550.3	 9007.0	...
2014979	  677.5	  550.4	 9006.0	...
2014980	  677.5	  550.6	 9005.0	...
2014981	  677.6	  550.9	 9005.0	...
2014982	  677.6	  551.0	 9005.0	...
2014983	  677.6	  551.0	 8997.0	...
2014984	  677.7	  550.9	 8990.0	...
2014985	  678.0	  550.8	 8988.0	...
2014986	  678.3	  550.8	 8993.0	...
2014987	  678.3	  550.9	 8995.0	...
2014988	  678.1	  551.1	 8993.0	...
2014989	  677.9	  551.2	 8990.0	...
2014990	  677.9	  551.3	 8988.0	...
2014991	  677.9	  551.4	 8987.0	...
2014992	  677.9	  551.4	 8983.0	...
2014993	  677.9	  551.4	 8981.0	...
2014994	  678.0	  551.4	 8980.0	...
2014995	  678.0	  551.5	 8981.0	...
2014996	  678.1	  551.6	 8981.0	...
2014997	  678.2	  551.9	 8981.0	...
2014998	  678.3	  552.3	 8981.0	...
2014999	  678.4	  552.7	 8981.0	...
2015000	  678.4	  552.5	 8978.0	...
2015001	  678.2	  552.3	 8974.0	...
2015002	  677.9	  552.1	 8973.0	...
2015003	  678.0	  552.0	 8976.0	...
2015004	  678.3	  552.0	 8980.0	...
2015005	  678.7	  551.6	 8980.0	...
2015006	  678.8	  551.3	 8980.0	...
2015007	  678.8	  551.5	 8980.0	...
2015008	  678.8	  552.0	 8975.0	...
2015009	  678.8	  552.3	 8970.0	...
2015010	  678.7	  552.1	 8966.0	...
2015011	  678.7	  551.8	 8966.0	...
2015012	  678.7	  551.8	 8966.0	...
2015013	  678.8	  551.8	 8965.0	...
2015014	  678.9	  552.1	 8963.0	...
2015015	  678.9	  552.6	 8964.0	...
2015016	  679.0	  553.2	 8965.0	...
2015017	  678.9	  552.9	 8965.0	...
2015018	  678.8	  552.4	 8964.0	...
2015019	  679.3	  552.6	 8963.0	...
2015020	  679.9	  553.2	 8960.0	...
2015021	  680.5	  553.8	 8960.0	...
2015022	  680.5	  553.7	 8960.0	...
2015023	  680.5	  553.7	 8962.0	...
2015024	  680.4	  553.4	 8962.0	...
2015025	  680.5	  553.1	 8959.0	...
2015026	  680.7	  552.9	 8956.0	...
2015027	  680.8	  553.0	 8953.0	...
2015028	  680.8	  553.0	 8952.0	...
2015029	  680.7	  552.8	 8952.0	...
2015030	  680.6	  552.7	 8953.0	...
2015031	  680.5	  552.7	 8954.0	...
2015032	  680.7	  552.8	 8957.0	...
2015033	  680.8	  552.8	 8957.0	...
2015034	  680.9	  552.8	 8958.0	...
2015035	  680.9	  552.8	 8956.0	...
2015036	  680.7	  552.9	 8952.0	...
MSG	2015037 0000 _ Number Off
2015037	  680.5	  553.1	 8950.0	...
2015038	  680.4	  553.2	 8948.0	...
2015039	  680.4	  553.2	 8949.0	...
2015040	  680.4	  553.3	 8950.0	...
2015041	  680.9	  553.3	 8950.0	...
2015042	  681.3	  553.0	 8950.0	...
2015043	  681.7	  552.7	 8951.0	...
2015044	  681.6	  552.4	 8951.0	...
2015045	  681.4	  552.4	 8949.0	...
2015046	  681.3	  552.5	 8945.0	...
2015047	  681.2	  552.8	 8941.0	...
2015048	  681.1	  553.1	 8938.0	...
2015049	  681.5	  553.2	 8937.0	...
2015050	  681.9	  553.0	 8936.0	...
2015051	  682.3	  552.9	 8936.0	...
2015052	  682.5	  553.1	 8933.0	...
2015053	  682.7	  553.6	 8931.0	...
2015054	  682.8	  553.8	 8930.0	...
2015055	  682.8	  553.5	 8930.0	...
2015056	  682.8	  553.2	 8927.0	...
2015057	  682.8	  553.1	 8925.0	...
2015058	  682.8	  553.1	 8925.0	...
2015059	  682.8	  553.1	 8925.0	...
2015060	  682.7	  552.9	 8923.0	...
2015061	  682.7	  552.8	 8916.0	...
2015062	  682.7	  552.7	 8908.0	...
2015063	  682.7	  552.4	 8901.0	...
2015064	  682.6	  552.2	 8900.0	...
2015065	  682.8	  552.2	 8905.0	...
2015066	  683.1	  552.5	 8910.0	...
2015067	  683.4	  552.7	 8917.0	...
2015068	  683.5	  552.7	 8918.0	...
2015069	  683.6	  552.7	 8917.0	...
2015070	  683.7	  552.7	 8915.0	...
2015071	  683.5	  552.6	 8910.0	...
2015072	  683.3	  552.2	 8906.0	...
2015073	  683.0	  551.8	 8902.0	...
2015074	  682.9	  551.3	 8902.0	...
2015075	  682.8	  551.2	 8902.0	...
2015076	  682.7	  550.9	 8902.0	...
2015077	  682.6	  550.7	 8901.0	...
2015078	  683.0	  551.4	 8903.0	...
2015079	  683.6	  552.2	 8905.0	...
2015080	  684.2	  553.1	 8902.0	...
2015081	  684.2	  553.1	 8898.0	...
2015082	  684.0	  553.1	 8893.0	...
2015083	  683.9	  553.0	 8893.0	...
2015084	  683.9	  552.9	 8894.0	...
2015085	  683.8	  552.8	 8894.0	...
2015086	  683.7	  552.8	 8894.0	...
2015087	  683.6	  552.8	 8894.0	...
2015088	  683.3	  552.9	 8887.0	...
2015089	  683.0	  553.0	 8880.0	...
2015090	  682.7	  553.3	 8874.0	...
2015091	  682.8	  553.4	 8874.0	...
2015092	  682.8	  553.5	 8874.0	...
2015093	  682.8	  553.5	 8873.0	...
2015094	  682.7	  553.4	 8873.0	...
2015095	  682.9	  553.5	 8872.0	...
2015096	  683.0	  553.5	 8874.0	...
2015097	  683.2	  553.7	 8875.0	...
2015098	  683.2	  553.7	 8873.0	...
2015099	  683.2	  553.7	 8870.0	...
2015100	  683.2	  553.8	 8867.0	...
2015101	  683.4	  553.8	 8868.0	...
2015102	  683.6	  553.9	 8869.0	...
2015103	  683.4	  554.1	 8871.0	...
2015104	  683.2	  554.4	 8869.0	...
2015105	  682.9	  554.5	 8862.0	...
2015106	  682.9	  554.5	 8855.0	...
2015107	  682.9	  554.7	 8852.0	...
2015108	  682.9	  554.8	 8851.0	...
2015109	  683.0	  554.9	 8851.0	...
2015110	  683.1	  554.8	 8850.0	...
2015111	  683.2	  554.9	 8851.0	...
2015112	  683.2	  555.1	 8852.0	...
2015113	  683.2	  555.3	 8853.0	...
2015114	  683.2	  555.3	 8851.0	...
2015115	  683.1	  555.5	 8848.0	...
2015116	  683.0	  555.7	 8844.0	...
2015117	  683.1	  555.5	 8842.0	...
2015118	  683.3	  555.2	 8843.0	...
2015119	  683.4	  555.0	 8846.0	...
2015120	  683.3	  555.2	 8844.0	...
2015121	  683.2	  555.3	 8840.0	...
2015122	  683.0	  555.6	 8836.0	...
2015123	  683.0	  555.9	 8836.0	...
2015124	  683.0	  556.2	 8839.0	...
2015125	  683.0	  556.2	 8841.0	...
2015126	  683.2	  556.2	 8839.0	...
2015127	  683.3	  556.2	 8835.0	...
2015128	  683.4	  556.1	 8831.0	...
2015129	  683.5	  556.4	 8831.0	...
2015130	  683.6	  556.7	 8830.0	...
2015131	  683.6	  557.2	 8829.0	...
2015132	  683.7	  557.3	 8828.0	...
2015133	  683.8	  557.5	 8829.0	...
2015134	  683.7	  556.9	 8829.0	...
2015135	  683.5	  556.3	 8828.0	...
2015136	  683.3	  555.9	 8828.0	...
2015137	  683.2	  556.1	 8828.0	...
2015138	  683.4	  556.2	 8828.0	...
2015139	  683.7	  556.3	 8828.0	...
2015140	  684.1	  556.9	 8828.0	...
2015141	  684.3	  557.5	 8828.0	...
2015142	  684.6	  558.1	 8828.0	...
2015143	  684.6	  558.1	 8828.0	...
2015144	  684.4	  557.8	 8824.0	...
2015145	  684.0	  557.5	 8817.0	...
2015146	  683.7	  557.2	 8811.0	...
2015147	  683.6	  557.3	 8808.0	...
2015148	  683.6	  557.4	 8810.0	...
2015149	  683.5	  557.5	 8811.0	...
2015150	  683.5	  557.7	 8811.0	...
2015151	  683.7	  557.8	 8810.0	...
2015152	  684.0	  558.0	 8813.0	...
2015153	  684.4	  558.1	 8816.0	...
2015154	  684.4	  558.2	 8822.0	...
2015155	  684.5	  558.0	 8824.0	...
2015156	  684.6	  557.9	 8827.0	...
2015157	  684.7	  558.1	 8829.0	...
2015158	  684.8	  558.7	 8829.0	...
2015159	  684.9	  559.3	 8824.0	...
2015160	  685.0	  559.3	 8817.0	...
2015161	  685.0	  559.0	 8812.0	...
2015162	  684.9	  558.8	 8810.0	...
2015163	  684.9	  558.8	 8811.0	...
2015164	  684.8	  558.7	 8809.0	...
2015165	  684.9	  558.6	 8806.0	...
2015166	  685.0	  558.5	 8804.0	...
2015167	  685.1	  558.6	 8804.0	...
2015168	  685.1	  558.6	 8804.0	...
2015169	  685.2	  558.5	 8799.0	...
2015170	  685.2	  558.3	 8794.0	...
2015171	  685.6	  558.1	 8794.0	...
2015172	  685.9	  558.1	 8799.0	...
2015173	  685.8	  558.2	 8801.0	...
2015174	  685.3	  558.2	 8798.0	...
2015175	  684.9	  558.5	 8795.0	...
2015176	  685.1	  558.7	 8796.0	...
2015177	  685.6	  558.9	 8795.0	...
2015178	  686.1	  558.9	 8793.0	...
2015179	  686.6	  558.9	 8795.0	...
2015180	  686.9	  558.9	 8798.0	...
2015181	  687.0	  559.2	 8801.0	...
2015182	  687.1	  559.5	 8800.0	...
2015183	  687.1	  559.7	 8799.0	...
2015184	  687.0	  559.7	 8799.0	...
2015185	  686.7	  559.4	 8800.0	...
2015186	  686.4	  559.1	 8800.0	...
2015187	  686.2	  558.9	 8800.0	...
2015188	  686.5	  559.1	 8799.0	...
2015189	  686.8	  559.2	 8798.0	...
2015190	  686.9	  559.3	 8797.0	...
2015191	  687.1	  559.4	 8795.0	...
2015192	  687.2	  559.4	 8796.0	...
2015193	  687.4	  559.4	 8798.0	...
2015194	  687.2	  559.5	 8798.0	...
2015195	  686.8	  559.7	 8795.0	...
2015196	  686.3	  560.0	 8793.0	...
2015197	  686.1	  560.2	 8793.0	...
2015198	  686.1	  560.4	 8793.0	...
2015199	  686.6	  560.7	 8795.0	...
2015200	  687.1	  560.9	 8797.0	...
2015201	  687.4	  561.1	 8797.0	...
2015202	  687.3	  561.1	 8796.0	...
2015203	  687.1	  561.1	 8795.0	...
2015204	  687.2	  561.2	 8795.0	...
2015205	  687.4	  561.6	 8796.0	...
2015206	  687.6	  562.1	 8796.0	...
2015207	  687.7	  562.2	 8793.0	...
2015208	  687.4	  561.9	 8791.0	...
2015209	  687.1	  561.7	 8789.0	...
2015210	  687.2	  561.7	 8790.0	...
2015211	  687.6	  561.6	 8791.0	...
2015212	  688.0	  561.8	 8791.0	...
2015213	  688.1	  561.9	 8791.0	...
2015214	  688.1	  562.1	 8791.0	...
2015215	  688.2	  562.1	 8792.0	...
2015216	  688.0	  561.8	 8793.0	...
2015217	  687.9	  561.6	 8790.0	...
2015218	  687.7	  561.3	 8786.0	...
2015219	  687.5	  561.3	 8782.0	...
2015220	  687.3	  561.2	 8781.0	...
2015221	  687.3	  561.1	 8781.0	...
2015222	  687.2	  561.0	 8780.0	...
2015223	  687.2	  561.2	 8780.0	...
2015224	  687.2	  561.4	 8782.0	...
2015225	  687.2	  561.6	 8783.0	...
2015226	  687.2	  561.7	 8784.0	...
2015227	  687.3	  561.8	 8782.0	...
2015228	  687.5	  562.2	 8782.0	...
2015229	  687.7	  562.5	 8783.0	...
2015230	  687.7	  562.7	 8783.0	...
2015231	  687.7	  562.7	 8783.0	...
2015232	  687.8	  562.6	 8783.0	...
2015233	  687.5	  562.3	 8784.0	...
2015234	  687.3	  562.0	 8784.0	...
2015235	  686.9	  561.7	 8781.0	...
2015236	  686.7	  561.7	 8779.0	...
2015237	  686.5	  561.7	 8781.0	...
2015238	  686.6	  561.6	 8786.0	...
2015239	  686.6	  561.6	 8791.0	...
2015240	  686.9	  561.5	 8791.0	...
2015241	  687.0	  561.5	 8788.0	...
2015242	  687.1	  561.9	 8784.0	...
2015243	  686.9	  562.3	 8781.0	...
2015244	  686.7	  562.8	 8779.0	...
2015245	  686.4	  562.9	 8780.0	...
2015246	  686.4	  563.1	 8780.0	...
2015247	  686.6	  563.5	 8780.0	...
MSG	2015248 0000 _ Number On
2015248	  686.9	  563.9	 8779.0	...
2015249	  687.0	  563.9	 8776.0	...
2015250	  687.0	  563.7	 8775.0	...
2015251	  687.1	  563.0	 8778.0	...
2015252	  687.3	  562.7	 8783.0	...
2015253	  687.5	  562.5	 8787.0	...
2015254	  687.6	  562.8	 8786.0	...
2015255	  687.6	  563.1	 8785.0	...
2015256	  687.7	  563.2	 8783.0	...
2015257	  687.6	  563.1	 8782.0	...
2015258	  687.6	  562.9	 8781.0	...
2015259	  687.7	  563.0	 8780.0	...
2015260	  687.8	  563.3	 8778.0	...
2015261	  687.8	  563.6	 8777.0	...
2015262	  687.7	  563.5	 8775.0	...
2015263	  687.6	  563.3	 8774.0	...
2015264	  687.6	  563.3	 8773.0	...
2015265	  687.6	  563.1	 8774.0	...
2015266	  687.6	  563.0	 8773.0	...
2015267	  687.6	  562.8	 8773.0	...
2015268	  687.5	  562.7	 8776.0	...
2015269	  687.8	  562.7	 8780.0	...
2015270	  688.0	  563.0	 8782.0	...
2015271	  688.3	  563.3	 8780.0	...
2015272	  688.3	  563.6	 8779.0	...
2015273	  688.4	  563.7	 8776.0	...
2015274	  688.5	  563.7	 8773.0	...
2015275	  688.5	  563.9	 8770.0	...
2015276	  688.4	  564.0	 8770.0	...
2015277	  688.4	  564.1	 8774.0	...
2015278	  688.4	  564.1	 8778.0	...
2015279	  688.4	  563.5	 8779.0	...
2015280	  688.4	  563.0	 8777.0	...
2015281	  688.4	  562.7	 8775.0	...
2015282	  688.2	  563.2	 8775.0	...
2015283	  688.0	  563.6	 8775.0	...
2015284	  687.6	  563.9	 8777.0	...
2015285	  687.5	  564.0	 8778.0	...
2015286	  687.6	  564.2	 8778.0	...
2015287	  687.7	  564.4	 8778.0	...
2015288	  687.8	  564.4	 8778.0	...
2015289	  687.8	  564.3	 8778.0	...
2015290	  687.9	  564.2	 8777.0	...
2015291	  688.0	  564.2	 8776.0	...
2015292	  688.1	  564.2	 8775.0	...
2015293	  688.2	  563.8	 8774.0	...
2015294	  688.3	  563.5	 8775.0	...
2015295	  688.2	  563.2	 8777.0	...
2015296	  688.2	  563.4	 8775.0	...
2015297	  688.2	  563.8	 8772.0	...
2015298	  688.1	  564.2	 8769.0	...
2015299	  688.1	  564.4	 8770.0	...
2015300	  688.1	  564.4	 8771.0	...
2015301	  688.0	  564.2	 8776.0	...
2015302	  688.1	  564.0	 8783.0	...
2015303	  688.4	  563.8	 8791.0	...
2015304	  688.8	  563.9	 8794.0	...
2015305	  689.1	  564.0	 8793.0	...
2015306	  689.3	  564.1	 8789.0	...
2015307	  689.2	  564.1	 8786.0	...
2015308	  688.9	  564.1	 8785.0	...
2015309	  688.7	  564.2	 8784.0	...
2015310	  688.5	  564.3	 8784.0	...
2015311	  688.4	  564.2	 8785.0	...
2015312	  688.3	  563.7	 8786.0	...
2015313	  688.4	  563.3	 8787.0	...
2015314	  688.5	  563.1	 8786.0	...
2015315	  688.5	  563.3	 8786.0	...
2015316	  688.5	  563.5	 8785.0	...
2015317	  688.5	  563.6	 8784.0	...
2015318	  688.6	  563.7	 8784.0	...
2015319	  688.7	  563.6	 8783.0	...
2015320	  688.9	  563.5	 8783.0	...
2015321	  688.8	  563.3	 8782.0	...
2015322	  688.7	  563.2	 8780.0	...
2015323	  688.5	  563.4	 8779.0	...
2015324	  688.5	  563.6	 8779.0	...
2015325	  688.6	  563.7	 8778.0	...
2015326	  688.7	  563.5	 8778.0	...
2015327	  688.8	  563.4	 8777.0	...
2015328	  688.8	  563.5	 8779.0	...
2015329	  688.5	  563.8	 8781.0	...
2015330	  688.1	  563.8	 8783.0	...
2015331	  687.7	  563.6	 8783.0	...
2015332	  687.6	  563.4	 8783.0	...
2015333	  687.5	  563.3	 8787.0	...
2015334	  687.7	  563.3	 8793.0	...
2015335	  687.8	  563.0	 8799.0	...
2015336	  688.0	  562.7	 8800.0	...
2015337	  687.8	  562.5	 8798.0	...
2015338	  687.6	  562.6	 8795.0	...
2015339	  687.3	  562.6	 8794.0	...
2015340	  687.2	  562.9	 8794.0	...
2015341	  687.3	  563.3	 8794.0	...
2015342	  687.4	  563.5	 8793.0	...
2015343	  687.5	  563.4	 8793.0	...
2015344	  687.5	  563.3	 8793.0	...
2015345	  687.5	  563.3	 8793.0	...
2015346	  687.5	  563.6	 8791.0	...
2015347	  687.5	  563.8	 8790.0	...
2015348	  687.4	  564.0	 8788.0	...
2015349	  687.4	  564.0	 8787.0	...
2015350	  687.4	  564.0	 8789.0	...
2015351	  687.4	  564.0	 8791.0	...
2015352	  687.5	  563.7	 8793.0	...
2015353	  687.5	  563.5	 8792.0	...
2015354	  687.4	  563.4	 8792.0	...
2015355	  687.3	  563.5	 8791.0	...
2015356	  687.4	  563.5	 8791.0	...
2015357	  687.6	  563.5	 8791.0	...
2015358	  687.6	  563.6	 8789.0	...
2015359	  687.4	  563.7	 8788.0	...
2015360	  687.2	  563.6	 8789.0	...
2015361	  687.2	  563.3	 8791.0	...
2015362	  687.2	  562.9	 8794.0	...
2015363	  687.3	  562.8	 8795.0	...
2015364	  687.2	  562.8	 8794.0	...
2015365	  687.2	  562.8	 8796.0	...
2015366	  687.2	  562.8	 8798.0	...
2015367	  687.5	  562.9	 8800.0	...
2015368	  687.7	  562.8	 8800.0	...
2015369	  687.5	  562.5	 8798.0	...
2015370	  687.1	  562.3	 8795.0	...
2015371	  687.4	  562.3	 8791.0	...
2015372	  688.0	  562.2	 8790.0	...
2015373	  688.8	  562.2	 8790.0	...
2015374	  688.9	  562.2	 8789.0	...
2015375	  689.0	  562.3	 8788.0	...
2015376	  688.9	  562.4	 8788.0	...
2015377	  688.9	  562.4	 8790.0	...
2015378	  688.9	  562.4	 8794.0	...
2015379	  688.8	  562.4	 8795.0	...
2015380	  688.6	  562.4	 8797.0	...
2015381	  688.4	  562.3	 8798.0	...
2015382	  688.2	  562.4	 8799.0	...
2015383	  688.0	  562.5	 8799.0	...
2015384	  687.7	  562.5	 8797.0	...
2015385	  687.6	  562.5	 8796.0	...
2015386	  687.4	  562.5	 8796.0	...
2015387	  687.6	  562.8	 8793.0	...
2015388	  687.8	  563.1	 8791.0	...
2015389	  688.0	  563.5	 8791.0	...
2015390	  687.8	  563.6	 8791.0	...
2015391	  687.7	  563.7	 8792.0	...
2015392	  687.6	  563.8	 8789.0	...
2015393	  687.7	  563.9	 8789.0	...
2015394	  687.6	  563.8	 8788.0	...
2015395	  687.5	  563.7	 8790.0	...
2015396	  687.3	  563.7	 8792.0	...
2015397	  687.4	  563.7	 8794.0	...
2015398	  687.4	  563.8	 8796.0	...
2015399	  687.4	  563.9	 8798.0	...
2015400	  687.6	  564.3	 8801.0	...
2015401	  687.8	  564.7	 8803.0	...
2015402	  688.1	  565.1	 8805.0	...
2015403	  688.3	  565.1	 8804.0	...
2015404	  687.9	  564.7	 8803.0	...
2015405	  687.5	  564.1	 8802.0	...
2015406	  686.9	  563.5	 8802.0	...
2015407	  686.8	  563.4	 8802.0	...
2015408	  686.9	  563.2	 8802.0	...
2015409	  687.0	  563.0	 8803.0	...
2015410	  687.2	  563.4	 8803.0	...
2015411	  687.2	  564.0	 8803.0	...
2015412	  687.2	  564.6	 8803.0	...
2015413	  687.1	  564.6	 8804.0	...
2015414	  687.1	  564.6	 8806.0	...
2015415	  687.1	  564.5	 8808.0	...
2015416	  687.2	  564.3	 8808.0	...
2015417	  687.3	  564.2	 8808.0	...
2015418	  687.5	  564.2	 8808.0	...
2015419	  687.7	  564.1	 8809.0	...
2015420	  687.5	  563.9	 8807.0	...
2015421	  687.1	  563.6	 8807.0	...
2015422	  686.8	  563.5	 8807.0	...
2015423	  686.9	  563.5	 8806.0	...
2015424	  687.1	  563.4	 8804.0	...
2015425	  687.2	  563.4	 8802.0	...
2015426	  687.3	  563.5	 8803.0	...
2015427	  687.8	  563.7	 8806.0	...
2015428	  688.2	  564.2	 8808.0	...
2015429	  688.2	  564.7	 8810.0	...
2015430	  687.9	  565.2	 8811.0	...
2015431	  687.5	  565.2	 8811.0	...
2015432	  687.5	  565.2	 8813.0	...
2015433	  687.8	  565.2	 8814.0	...
2015434	  688.1	  565.2	 8815.0	...
2015435	  688.2	  564.9	 8814.0	...
2015436	  688.0	  564.5	 8813.0	...
2015437	  687.9	  564.1	 8812.0	...
2015438	  687.5	  564.2	 8811.0	...
2015439	  687.2	  564.2	 8810.0	...
2015440	  686.9	  564.3	 8808.0	...
2015441	  686.8	  564.5	 8806.0	...
2015442	  687.1	  564.6	 8806.0	...
2015443	  687.4	  564.7	 8809.0	...
2015444	  687.7	  564.8	 8812.0	...
2015445	  687.8	  564.9	 8812.0	...
2015446	  687.9	  565.0	 8813.0	...
2015447	  687.9	  565.1	 8813.0	...
2015448	  687.8	  565.2	 8812.0	...
2015449	  687.9	  565.4	 8810.0	...
2015450	  688.0	  565.6	 8809.0	...
2015451	  688.1	  565.3	 8809.0	...
2015452	  687.9	  564.9	 8809.0	...
2015453	  687.7	  564.5	 8809.0	...
2015454	  687.4	  564.5	 8808.0	...
2015455	  687.5	  564.6	 8807.0	...
2015456	  687.5	  564.7	 8806.0	...
2015457	  687.5	  564.8	 8805.0	...
2015458	  687.4	  564.6	 8806.0	...
2015459	  687.4	  564.5	 8808.0	...
2015460	  687.5	  564.6	 8811.0	...
2015461	  688.1	  564.8	 8812.0	...
2015462	  688.6	  565.1	 8816.0	...
2015463	  688.9	  565.3	 8818.0	...
2015464	  688.8	  565.6	 8819.0	...
2015465	  688.7	  565.1	 8818.0	...
2015466	  688.7	  564.5	 8819.0	...
2015467	  688.6	  564.3	 8821.0	...
2015468	  688.6	  564.7	 8823.0	...
2015469	  688.7	  564.7	 8824.0	...
2015470	  688.9	  564.2	 8824.0	...
2015471	  689.2	  564.3	 8824.0	...
2015472	  689.5	  564.7	 8824.0	...
2015473	  689.6	  565.1	 8821.0	...
2015474	  689.4	  565.0	 8817.0	...
2015475	  688.7	  565.1	 8813.0	...
2015476	  688.1	  565.1	 8813.0	...
2015477	  687.8	  565.2	 8815.0	...
2015478	  688.0	  565.3	 8817.0	...
2015479	  688.1	  565.1	 8817.0	...
2015480	  688.1	  564.9	 8817.0	...
2015481	  688.1	  564.6	 8816.0	...
2015482	  688.1	  564.7	 8816.0	...
2015483	  688.1	  564.8	 8816.0	...
2015484	  688.2	  564.8	 8816.0	...
2015485	  688.2	  564.8	 8817.0	...
2015486	  688.2	  564.8	 8817.0	...
2015487	  688.2	  564.8	 8816.0	...
2015488	  688.2	  564.9	 8815.0	...
2015489	  688.0	  564.9	 8816.0	...
2015490	  687.9	  565.0	 8818.0	...
2015491	  687.9	  565.0	 8818.0	...
2015492	  687.9	  565.0	 8816.0	...
2015493	  687.8	  564.9	 8814.0	...
2015494	  687.6	  564.7	 8814.0	...
2015495	  687.4	  564.4	 8813.0	...
2015496	  687.2	  564.4	 8811.0	...
2015497	  687.5	  564.8	 8809.0	...
2015498	  687.9	  565.1	 8806.0	...
2015499	  687.6	  564.7	 8806.0	...
2015500	  687.1	  564.4	 8808.0	...
2015501	  686.5	  564.1	 8810.0	...
2015502	  686.5	  564.1	 8811.0	...
2015503	  686.5	  564.2	 8815.0	...
2015504	  686.8	  564.2	 8820.0	...
2015505	  687.1	  563.9	 8823.0	...
2015506	  687.3	  563.8	 8822.0	...
2015507	  687.3	  563.7	 8821.0	...
2015508	  687.2	  563.8	 8820.0	...
2015509	  687.1	  563.9	 8820.0	...
2015510	  686.9	  563.9	 8818.0	...
2015511	  686.8	  564.0	 8815.0	...
2015512	  686.7	  564.1	 8811.0	...
2015513	  686.6	  564.2	 8807.0	...
2015514	  686.6	  564.2	 8807.0	...
2015515	  686.5	  564.2	 8808.0	...
2015516	  686.5	  564.1	 8809.0	...
2015517	  686.5	  563.9	 8810.0	...
2015518	  686.6	  563.8	 8810.0	...
2015519	  686.8	  563.9	 8809.0	...
2015520	  687.0	  564.0	 8809.0	...
2015521	  687.0	  564.2	 8808.0	...
2015522	  687.0	  564.1	 8809.0	...
2015523	  687.2	  563.8	 8810.0	...
2015524	  687.5	  563.6	 8808.0	...
2015525	  687.7	  563.4	 8807.0	...
2015526	  687.7	  563.4	 8805.0	...
2015527	  687.7	  563.5	 8805.0	...
2015528	  687.5	  563.6	 8805.0	...
2015529	  687.3	  564.2	 8804.0	...
2015530	  687.1	  564.7	 8804.0	...
2015531	  686.9	  565.2	 8803.0	...
2015532	  686.6	  565.3	 8803.0	...
2015533	  686.9	  565.3	 8802.0	...
2015534	  687.4	  565.1	 8802.0	...
2015535	  687.7	  564.8	 8801.0	...
2015536	  687.4	  564.8	 8803.0	...
2015537	  687.2	  564.9	 8805.0	...
2015538	  687.4	  565.1	 8807.0	...
2015539	  687.5	  565.1	 8808.0	...
2015540	  687.5	  564.9	 8806.0	...
2015541	  687.5	  564.8	 8805.0	...
2015542	  687.5	  564.6	 8804.0	...
2015543	  687.3	  564.5	 8803.0	...
2015544	  687.0	  564.4	 8803.0	...
2015545	  687.5	  564.4	 8804.0	...
2015546	  688.1	  564.5	 8807.0	...
2015547	  688.3	  564.7	 8806.0	...
2015548	  687.8	  564.3	 8802.0	...
2015549	  687.2	  564.0	 8798.0	...
MSG	2015550 0000 _ Number Off
2015550	  686.9	  563.6	 8796.0	...
2015551	  686.8	  563.7	 8796.0	...
2015552	  686.8	  563.6	 8797.0	...
2015553	  686.8	  563.8	 8799.0	...
2015554	  686.9	  564.0	 8800.0	...
2015555	  686.9	  564.2	 8800.0	...
2015556	  686.9	  564.2	 8801.0	...
2015557	  687.1	  564.2	 8801.0	...
2015558	  687.3	  564.1	 8797.0	...
2015559	  687.6	  564.0	 8795.0	...
2015560	  687.6	  563.9	 8792.0	...
2015561	  687.5	  563.8	 8792.0	...
2015562	  687.5	  564.1	 8789.0	...
2015563	  687.5	  564.5	 8785.0	...
2015564	  687.3	  564.3	 8783.0	...
2015565	  687.1	  563.9	 8782.0	...
2015566	  687.0	  563.5	 8783.0	...
2015567	  687.0	  563.6	 8783.0	...
2015568	  686.8	  563.6	 8784.0	...
2015569	  686.5	  564.0	 8786.0	...
2015570	  686.3	  564.4	 8787.0	...
2015571	  686.3	  564.5	 8789.0	...
2015572	  686.2	  564.2	 8789.0	...
2015573	  686.1	  564.1	 8790.0	...
2015574	  686.0	  564.5	 8787.0	...
2015575	  686.0	  565.2	 8782.0	...
2015576	  686.2	  565.7	 8778.0	...
2015577	  686.5	  565.6	 8777.0	...
2015578	  686.8	  565.3	 8777.0	...
2015579	  686.8	  565.0	 8777.0	...
2015580	  686.7	  564.9	 8778.0	...
2015581	  686.6	  564.8	 8779.0	...
2015582	  686.5	  564.7	 8781.0	...
2015583	  686.6	  564.7	 8781.0	...
2015584	  686.6	  564.8	 8779.0	...
2015585	  686.6	  564.9	 8778.0	...
2015586	  686.5	  564.9	 8777.0	...
2015587	  686.4	  564.8	 8776.0	...
2015588	  686.3	  564.9	 8774.0	...
2015589	  686.3	  565.0	 8772.0	...
2015590	  686.3	  565.2	 8772.0	...
2015591	  686.4	  565.3	 8772.0	...
2015592	  686.4	  565.3	 8772.0	...
2015593	  686.5	  565.3	 8774.0	...
2015594	  686.5	  565.2	 8775.0	...
2015595	  686.5	  565.0	 8775.0	...
2015596	  686.4	  564.8	 8773.0	...
2015597	  686.5	  564.7	 8772.0	...
2015598	  686.7	  564.6	 8768.0	...
2015599	  686.7	  564.7	 8764.0	...
2015600	  686.6	  564.9	 8760.0	...
2015601	  686.3	  564.7	 8760.0	...
2015602	  686.2	  564.4	 8761.0	...
2015603	  686.1	  564.0	 8761.0	...
2015604	  686.0	  563.8	 8761.0	...
2015605	  686.1	  564.3	 8760.0	...
2015606	  686.2	  564.8	 8760.0	...
2015607	  686.3	  565.4	 8760.0	...
2015608	  686.1	  565.4	 8761.0	...
2015609	  686.0	  565.4	 8761.0	...
2015610	  685.9	  565.3	 8762.0	...
2015611	  685.8	  565.1	 8762.0	...
2015612	  685.9	  564.8	 8762.0	...
2015613	  686.1	  564.7	 8762.0	...
2015614	  686.3	  564.5	 8762.0	...
2015615	  686.3	  564.5	 8762.0	...
2015616	  686.3	  564.4	 8761.0	...
2015617	  686.4	  564.4	 8760.0	...
2015618	  686.5	  564.8	 8754.0	...
2015619	  686.4	  565.2	 8749.0	...
2015620	  686.1	  565.5	 8744.0	...
2015621	  686.0	  565.4	 8744.0	...
2015622	  686.0	  565.3	 8744.0	...
2015623	  685.7	  565.3	 8744.0	...
2015624	  685.3	  565.3	 8744.0	...
2015625	  684.9	  565.4	 8745.0	...
2015626	  684.8	  565.4	 8746.0	...
2015627	  684.9	  565.4	 8744.0	...
2015628	  685.2	  565.4	 8741.0	...
2015629	  685.4	  565.4	 8735.0	...
2015630	  685.5	  565.6	 8732.0	...
2015631	  685.5	  565.8	 8730.0	...
2015632	  685.4	  565.6	 8731.0	...
2015633	  685.3	  565.4	 8731.0	...
2015634	  685.3	  564.9	 8734.0	...
2015635	  685.4	  564.8	 8737.0	...
2015636	  685.4	  564.9	 8739.0	...
2015637	  685.4	  565.2	 8738.0	...
2015638	  685.2	  565.5	 8738.0	...
2015639	  685.1	  565.4	 8738.0	...
2015640	  684.8	  565.7	 8737.0	...
2015641	  684.6	  566.0	 8739.0	...
2015642	  684.3	  566.1	 8741.0	...
2015643	  684.3	  565.8	 8744.0	...
2015644	  684.3	  565.6	 8742.0	...
2015645	  684.7	  565.5	 8741.0	...
2015646	  685.0	  565.4	 8740.0	...
2015647	  685.0	  565.1	 8735.0	...
2015648	  684.6	  564.7	 8731.0	...
2015649	  684.3	  564.9	 8731.0	...
2015650	  684.5	  565.3	 8736.0	...
2015651	  684.7	  565.8	 8740.0	...
2015652	  684.7	  565.9	 8741.0	...
2015653	  684.6	  566.0	 8741.0	...
2015654	  684.6	  566.1	 8736.0	...
2015655	  684.5	  566.2	 8730.0	...
2015656	  684.6	  566.3	 8724.0	...
2015657	  684.7	  566.2	 8724.0	...
2015658	  684.8	  566.2	 8725.0	...
2015659	  684.7	  566.1	 8725.0	...
2015660	  684.6	  566.1	 8725.0	...
2015661	  684.5	  566.2	 8723.0	...
2015662	  684.6	  566.3	 8725.0	...
2015663	  684.5	  566.5	 8726.0	...
2015664	  684.3	  566.2	 8724.0	...
2015665	  684.1	  565.8	 8722.0	...
2015666	  684.0	  565.6	 8719.0	...
2015667	  684.0	  565.8	 8719.0	...
2015668	  684.0	  566.4	 8720.0	...
2015669	  684.0	  566.9	 8722.0	...
2015670	  684.0	  566.8	 8720.0	...
2015671	  684.0	  566.4	 8716.0	...
2015672	  684.0	  566.5	 8711.0	...
2015673	  684.1	  567.0	 8710.0	...
2015674	  684.2	  567.5	 8709.0	...
2015675	  684.2	  567.5	 8709.0	...
2015676	  684.2	  567.5	 8709.0	...
2015677	  684.1	  567.4	 8708.0	...
2015678	  684.0	  567.1	 8704.0	...
2015679	  683.9	  566.8	 8699.0	...
2015680	  683.8	  566.6	 8695.0	...
2015681	  683.8	  566.5	 8694.0	...
2015682	  683.9	  566.8	 8694.0	...
2015683	  684.0	  567.0	 8695.0	...
2015684	  684.0	  567.3	 8694.0	...
2015685	  683.9	  567.3	 8693.0	...
2015686	  683.9	  567.3	 8692.0	...
2015687	  684.1	  567.2	 8692.0	...
2015688	  684.2	  567.0	 8696.0	...
2015689	  684.3	  566.9	 8699.0	...
2015690	  684.0	  566.7	 8699.0	...
2015691	  683.6	  566.6	 8696.0	...
2015692	  683.2	  566.5	 8692.0	...
2015693	  683.6	  566.8	 8692.0	...
2015694	  684.0	  567.2	 8693.0	...
2015695	  684.2	  567.5	 8693.0	...
2015696	  683.9	  567.4	 8690.0	...
2015697	  683.6	  567.3	 8687.0	...
2015698	  683.6	  567.1	 8686.0	...
2015699	  683.5	  567.0	 8685.0	...
2015700	  683.4	  567.0	 8683.0	...
2015701	  683.4	  567.0	 8680.0	...
2015702	  683.5	  567.1	 8678.0	...
2015703	  683.6	  567.1	 8678.0	...
2015704	  683.6	  567.1	 8678.0	...
2015705	  683.6	  567.1	 8680.0	...
2015706	  683.4	  567.0	 8680.0	...
2015707	  683.3	  567.1	 8681.0	...
2015708	  683.5	  567.1	 8681.0	...
2015709	  683.6	  567.2	 8682.0	...
2015710	  683.7	  567.4	 8680.0	...
2015711	  683.6	  567.7	 8678.0	...
2015712	  683.5	  567.9	 8675.0	...
2015713	  683.6	  567.8	 8674.0	...
2015714	  684.0	  567.7	 8673.0	...
2015715	  684.3	  567.6	 8674.0	...
2015716	  684.2	  567.5	 8674.0	...
2015717	  684.1	  567.7	 8673.0	...
2015718	  683.9	  567.8	 8671.0	...
2015719	  683.8	  568.0	 8670.0	...
2015720	  683.8	  568.1	 8670.0	...
2015721	  683.8	  568.4	 8671.0	...
2015722	  683.9	  568.7	 8671.0	...
2015723	  684.0	  568.7	 8671.0	...
2015724	  684.0	  568.6	 8670.0	...
2015725	  684.0	  568.4	 8668.0	...
2015726	  683.9	  568.3	 8667.0	...
2015727	  683.7	  568.2	 8666.0	...
2015728	  683.4	  568.1	 8666.0	...
2015729	  683.2	  568.0	 8665.0	...
2015730	  683.0	  568.1	 8663.0	...
2015731	  683.3	  568.4	 8663.0	...
2015732	  683.5	  568.6	 8663.0	...
2015733	  683.7	  568.7	 8662.0	...
2015734	  683.6	  569.0	 8659.0	...
2015735	  683.5	  569.3	 8655.0	...
2015736	  683.4	  569.5	 8652.0	...
2015737	  683.5	  569.4	 8655.0	...
2015738	  683.6	  569.5	 8657.0	...
2015739	  683.8	  569.5	 8660.0	...
2015740	  683.9	  569.5	 8660.0	...
2015741	  683.8	  569.5	 8656.0	...
2015742	  683.7	  569.8	 8651.0	...
2015743	  683.5	  570.1	 8647.0	...
2015744	  683.6	  570.2	 8646.0	...
2015745	  683.7	  570.0	 8643.0	...
2015746	  683.3	  569.9	 8641.0	...
2015747	  682.9	  569.9	 8639.0	...
2015748	  682.7	  569.9	 8640.0	...
2015749	  682.9	  569.9	 8644.0	...
2015750	  683.0	  569.9	 8647.0	...
2015751	  683.1	  570.0	 8645.0	...
2015752	  683.1	  569.9	 8643.0	...
2015753	  683.1	  569.8	 8640.0	...
2015754	  683.5	  569.7	 8640.0	...
2015755	  683.8	  569.8	 8641.0	...
2015756	  684.1	  569.9	 8643.0	...
2015757	  684.0	  570.0	 8644.0	...
2015758	  683.9	  570.3	 8642.0	...
2015759	  683.8	  570.6	 8640.0	...
2015760	  683.8	  570.9	 8638.0	...
2015761	  683.7	  570.9	 8638.0	...
2015762	  683.5	  570.8	 8638.0	...
MSG	2015763 0000 _ Number On
2015763	  683.4	  570.7	 8637.0	...
2015764	  683.4	  570.6	 8634.0	...
2015765	  683.4	  570.6	 8632.0	...
2015766	  683.4	  570.6	 8629.0	...
2015767	  683.5	  570.7	 8628.0	...
2015768	  683.5	  570.7	 8627.0	...
2015769	  683.5	  570.7	 8627.0	...
2015770	  683.4	  570.6	 8627.0	...
2015771	  683.3	  570.4	 8626.0	...
2015772	  683.2	  570.5	 8626.0	...
2015773	  683.1	  570.7	 8625.0	...
2015774	  683.0	  570.9	 8624.0	...
2015775	  683.3	  570.8	 8624.0	...
2015776	  683.6	  570.8	 8624.0	...
2015777	  684.0	  570.7	 8621.0	...
2015778	  683.9	  570.8	 8615.0	...
2015779	  684.0	  570.9	 8610.0	...
2015780	  684.0	  571.2	 8607.0	...
2015781	  684.1	  571.5	 8610.0	...
2015782	  684.1	  571.7	 8612.0	...
2015783	  684.1	  571.7	 8614.0	...
2015784	  684.0	  571.7	 8613.0	...
2015785	  683.8	  571.8	 8611.0	...
2015786	  683.8	  571.8	 8610.0	...
2015787	  684.0	  571.8	 8608.0	...
2015788	  684.3	  571.5	 8608.0	...
2015789	  684.6	  571.2	 8608.0	...
2015790	  684.7	  570.9	 8605.0	...
2015791	  684.7	  570.8	 8601.0	...
2015792	  684.6	  570.6	 8598.0	...
2015793	  684.7	  570.8	 8598.0	...
2015794	  684.8	  571.0	 8598.0	...
2015795	  685.0	  571.2	 8597.0	...
2015796	  685.0	  571.2	 8596.0	...
2015797	  685.2	  571.4	 8594.0	...
2015798	  685.4	  571.6	 8594.0	...
2015799	  685.4	  571.8	 8594.0	...
2015800	  685.3	  571.8	 8594.0	...
2015801	  685.2	  571.8	 8594.0	...
2015802	  685.2	  571.8	 8593.0	...
2015803	  685.0	  571.8	 8591.0	...
2015804	  684.8	  572.0	 8588.0	...
2015805	  684.6	  572.4	 8589.0	...
2015806	  684.8	  572.7	 8590.0	...
2015807	  684.9	  572.8	 8591.0	...
2015808	  685.0	  572.8	 8589.0	...
2015809	  685.0	  572.3	 8587.0	...
2015810	  684.9	  571.9	 8586.0	...
2015811	  684.9	  571.6	 8583.0	...
2015812	  684.9	  571.8	 8581.0	...
2015813	  685.0	  572.0	 8582.0	...
2015814	  685.0	  572.0	 8584.0	...
2015815	  684.9	  572.0	 8586.0	...
2015816	  684.9	  572.1	 8585.0	...
2015817	  684.6	  572.2	 8577.0	...
2015818	  684.4	  572.2	 8570.0	...
2015819	  684.7	  572.2	 8564.0	...
2015820	  685.1	  572.3	 8566.0	...
2015821	  685.4	  572.4	 8570.0	...
2015822	  685.2	  572.4	 8573.0	...
2015823	  685.0	  572.4	 8575.0	...
2015824	  684.9	  572.4	 8574.0	...
2015825	  685.2	  572.5	 8571.0	...
2015826	  685.6	  572.6	 8569.0	...
2015827	  685.5	  572.8	 8567.0	...
2015828	  685.1	  572.9	 8567.0	...
2015829	  684.8	  572.9	 8565.0	...
2015830	  684.8	  573.2	 8564.0	...
2015831	  684.9	  573.6	 8564.0	...
2015832	  684.8	  573.4	 8562.0	...
2015833	  684.9	  572.7	 8559.0	...
2015834	  685.1	  572.6	 8555.0	...
2015835	  685.3	  573.0	 8553.0	...
2015836	  685.4	  573.5	 8552.0	...
2015837	  685.4	  573.4	 8551.0	...
2015838	  685.4	  573.5	 8550.0	...
2015839	  685.6	  573.7	 8552.0	...
2015840	  685.9	  573.8	 8552.0	...
2015841	  686.0	  573.7	 8553.0	...
2015842	  685.8	  573.6	 8552.0	...
2015843	  685.6	  573.6	 8550.0	...
2015844	  685.5	  573.7	 8548.0	...
2015845	  685.3	  573.5	 8546.0	...
2015846	  685.3	  573.3	 8542.0	...
2015847	  685.2	  573.1	 8538.0	...
2015848	  685.3	  573.2	 8533.0	...
2015849	  685.3	  573.2	 8534.0	...
2015850	  685.4	  573.2	 8535.0	...
2015851	  685.4	  573.2	 8537.0	...
2015852	  685.4	  573.2	 8537.0	...
2015853	  685.4	  573.3	 8537.0	...
2015854	  685.3	  573.5	 8536.0	...
2015855	  685.3	  573.7	 8537.0	...
2015856	  685.3	  573.8	 8537.0	...
2015857	  685.4	  573.9	 8537.0	...
2015858	  685.5	  574.0	 8535.0	...
2015859	  685.8	  574.2	 8533.0	...
2015860	  685.9	  574.3	 8532.0	...
2015861	  686.1	  574.4	 8532.0	...
2015862	  686.2	  574.2	 8533.0	...
2015863	  686.3	  574.0	 8533.0	...
2015864	  686.3	  573.9	 8532.0	...
2015865	  686.3	  573.8	 8530.0	...
2015866	  686.4	  573.7	 8529.0	...
2015867	  686.4	  573.5	 8528.0	...
2015868	  686.4	  573.4	 8528.0	...
2015869	  686.7	  573.8	 8526.0	...
2015870	  686.9	  574.2	 8525.0	...
2015871	  686.9	  574.3	 8524.0	...
2015872	  686.7	  574.1	 8522.0	...
2015873	  686.2	  573.7	 8522.0	...
2015874	  685.9	  573.6	 8521.0	...
2015875	  685.7	  573.5	 8522.0	...
2015876	  685.8	  573.5	 8521.0	...
2015877	  685.9	  573.6	 8521.0	...
2015878	  686.1	  573.6	 8521.0	...
2015879	  686.1	  573.8	 8521.0	...
2015880	  686.2	  574.1	 8523.0	...
2015881	  686.3	  574.3	 8526.0	...
2015882	  686.4	  574.2	 8527.0	...
2015883	  686.3	  573.9	 8525.0	...
2015884	  686.4	  573.9	 8524.0	...
2015885	  686.5	  574.1	 8523.0	...
2015886	  686.6	  574.4	 8523.0	...
2015887	  686.6	  574.6	 8522.0	...
2015888	  686.5	  574.9	 8523.0	...
2015889	  686.6	  575.0	 8523.0	...
2015890	  686.7	  575.1	 8522.0	...
2015891	  686.9	  575.0	 8521.0	...
2015892	  686.8	  574.9	 8519.0	...
2015893	  686.7	  574.7	 8519.0	...
2015894	  686.7	  574.6	 8517.0	...
2015895	  686.7	  574.5	 8515.0	...
2015896	  686.6	  574.5	 8513.0	...
2015897	  686.7	  574.8	 8511.0	...
2015898	  686.7	  575.2	 8511.0	...
2015899	  687.0	  575.4	 8510.0	...
2015900	  687.3	  575.2	 8508.0	...
2015901	  687.6	  575.4	 8506.0	...
2015902	  687.5	  575.9	 8505.0	...
2015903	  687.5	  576.0	 8505.0	...
2015904	  687.5	  575.6	 8505.0	...
2015905	  687.6	  575.2	 8506.0	...
2015906	  687.8	  575.1	 8506.0	...
2015907	  687.9	  575.1	 8504.0	...
2015908	  687.8	  575.4	 8499.0	...
2015909	  687.7	  575.7	 8495.0	...
2015910	  687.7	  576.1	 8493.0	...
2015911	  687.7	  576.2	 8492.0	...
2015912	  687.6	  576.3	 8489.0	...
2015913	  687.5	  576.3	 8486.0	...
2015914	  687.6	  576.3	 8485.0	...
2015915	  687.8	  576.3	 8482.0	...
2015916	  687.9	  576.4	 8480.0	...
2015917	  687.9	  576.3	 8479.0	...
2015918	  687.7	  576.3	 8481.0	...
2015919	  687.5	  576.2	 8482.0	...
2015920	  687.2	  576.2	 8481.0	...
2015921	  687.3	  576.7	 8479.0	...
2015922	  687.3	  577.2	 8480.0	...
2015923	  687.4	  577.7	 8479.0	...
2015924	  687.4	  577.8	 8480.0	...
2015925	  687.4	  577.8	 8481.0	...
2015926	  687.4	  577.7	 8480.0	...
2015927	  687.5	  577.6	 8478.0	...
2015928	  687.5	  577.5	 8474.0	...
2015929	  687.5	  577.3	 8472.0	...
2015930	  687.5	  577.2	 8472.0	...
2015931	  687.5	  577.2	 8475.0	...
2015932	  687.4	  577.3	 8474.0	...
2015933	  687.3	  577.5	 8471.0	...
2015934	  687.6	  577.7	 8469.0	...
2015935	  687.9	  577.8	 8465.0	...
2015936	  688.3	  577.8	 8463.0	...
2015937	  688.4	  577.8	 8461.0	...
2015938	  688.5	  578.0	 8462.0	...
2015939	  688.4	  578.0	 8463.0	...
2015940	  688.2	  578.0	 8464.0	...
2015941	  688.1	  577.7	 8464.0	...
2015942	  687.9	  577.7	 8465.0	...
2015943	  687.9	  577.4	 8463.0	...
2015944	  688.0	  577.3	 8461.0	...
2015945	  688.1	  577.2	 8460.0	...
2015946	  688.4	  577.6	 8460.0	...
2015947	  688.7	  578.0	 8459.0	...
2015948	  688.9	  578.3	 8458.0	...
2015949	  688.9	  578.2	 8456.0	...
2015950	  688.6	  578.1	 8455.0	...
2015951	  688.3	  578.1	 8454.0	...
2015952	  687.8	  578.3	 8453.0	...
2015953	  687.7	  578.5	 8451.0	...
2015954	  687.7	  578.6	 8451.0	...
2015955	  687.7	  578.6	 8451.0	...
2015956	  687.8	  578.6	 8451.0	...
2015957	  687.9	  578.7	 8451.0	...
2015958	  688.0	  578.7	 8450.0	...
2015959	  688.2	  578.9	 8448.0	...
2015960	  688.1	  579.1	 8447.0	...
2015961	  687.9	  579.0	 8445.0	...
2015962	  687.8	  578.6	 8445.0	...
2015963	  687.9	  578.3	 8446.0	...
2015964	  688.0	  578.5	 8448.0	...
2015965	  687.9	  578.8	 8448.0	...
2015966	  688.0	  579.1	 8445.0	...
2015967	  688.3	  579.4	 8443.0	...
2015968	  688.6	  579.6	 8446.0	...
2015969	  688.8	  579.6	 8448.0	...
2015970	  688.8	  579.6	 8452.0	...
2015971	  688.8	  579.7	 8452.0	...
2015972	  688.8	  579.9	 8452.0	...
2015973	  688.5	  580.0	 8450.0	...
2015974	  688.1	  580.1	 8449.0	...
2015975	  687.8	  580.1	 8449.0	...
2015976	  688.0	  580.1	 8448.0	...
2015977	  688.2	  580.1	 8443.0	...
2015978	  688.4	  580.1	 8439.0	...
2015979	  688.4	  580.0	 8436.0	...
2015980	  688.4	  580.2	 8439.0	...
2015981	  688.4	  580.4	 8443.0	...
2015982	  688.4	  580.6	 8445.0	...
2015983	  688.7	  580.5	 8443.0	...
2015984	  689.0	  580.6	 8441.0	...
2015985	  689.3	  580.8	 8438.0	...
2015986	  689.3	  581.0	 8437.0	...
2015987	  689.3	  581.0	 8437.0	...
2015988	  689.3	  581.0	 8437.0	...
2015989	  689.3	  581.0	 8438.0	...
2015990	  689.3	  581.0	 8439.0	...
2015991	  689.1	  581.3	 8439.0	...
2015992	  689.0	  581.5	 8439.0	...
2015993	  688.9	  581.7	 8439.0	...
2015994	  688.9	  581.6	 8436.0	...
2015995	  688.8	  581.6	 8433.0	...
2015996	  688.8	  581.5	 8431.0	...
2015997	  688.7	  581.4	 8431.0	...
2015998	  688.6	  581.4	 8431.0	...
2015999	  688.6	  581.4	 8432.0	...
2016000	  688.6	  581.4	 8433.0	...
2016001	  688.4	  581.4	 8435.0	...
2016002	  688.3	  581.3	 8435.0	...
2016003	  688.2	  581.3	 8435.0	...
2016004	  688.3	  582.1	 8435.0	...
2016005	  688.3	  582.8	 8434.0	...
2016006	  688.6	  583.3	 8434.0	...
2016007	  688.7	  582.9	 8434.0	...
2016008	  688.8	  582.6	 8435.0	...
2016009	  688.6	  582.6	 8433.0	...
2016010	  688.6	  582.3	 8431.0	...
2016011	  688.7	  582.0	 8432.0	...
2016012	  688.9	  582.0	 8435.0	...
2016013	  689.2	  582.2	 8438.0	...
2016014	  689.7	  582.3	 8438.0	...
2016015	  690.1	  582.2	 8437.0	...
2016016	  690.0	  582.2	 8434.0	...
2016017	  689.7	  582.4	 8430.0	...
2016018	  689.4	  582.6	 8429.0	...
2016019	  689.3	  582.7	 8431.0	...
2016020	  689.3	  582.7	 8433.0	...
2016021	  689.3	  582.6	 8431.0	...
2016022	  689.4	  582.5	 8427.0	...
2016023	  689.8	  582.4	 8426.0	...
2016024	  690.1	  582.5	 8428.0	...
2016025	  690.3	  582.6	 8429.0	...
2016026	  690.3	  582.7	 8426.0	...
2016027	  690.1	  582.7	 8424.0	...
2016028	  689.8	  582.7	 8424.0	...
2016029	  689.5	  583.2	 8424.0	...
2016030	  689.5	  583.5	 8425.0	...
2016031	  689.5	  583.4	 8426.0	...
2016032	  689.7	  582.9	 8426.0	...
2016033	  690.0	  582.4	 8426.0	...
2016034	  690.2	  582.4	 8426.0	...
2016035	  690.2	  582.4	 8426.0	...
2016036	  690.1	  582.8	 8424.0	...
2016037	  690.1	  583.2	 8422.0	...
2016038	  690.0	  583.7	 8421.0	...
2016039	  690.0	  583.9	 8420.0	...
2016040	  690.0	  584.1	 8420.0	...
2016041	  690.0	  584.1	 8419.0	...
2016042	  690.0	  584.0	 8419.0	...
2016043	  690.0	  583.9	 8418.0	...
2016044	  690.0	  583.9	 8416.0	...
2016045	  689.9	  584.0	 8414.0	...
2016046	  689.8	  584.2	 8413.0	...
2016047	  689.9	  584.6	 8413.0	...
2016048	  689.8	  585.0	 8413.0	...
2016049	  689.8	  585.0	 8412.0	...
2016050	  689.8	  584.8	 8411.0	...
2016051	  689.7	  584.4	 8410.0	...
2016052	  689.8	  584.2	 8408.0	...
2016053	  689.8	  584.1	 8407.0	...
2016054	  689.8	  584.1	 8409.0	...
2016055	  689.9	  584.2	 8411.0	...
2016056	  690.1	  584.5	 8413.0	...
2016057	  690.2	  584.8	 8413.0	...
2016058	  690.2	  585.0	 8413.0	...
2016059	  690.1	  584.9	 8412.0	...
2016060	  690.1	  585.0	 8411.0	...
2016061	  690.0	  585.2	 8411.0	...
2016062	  690.0	  585.3	 8411.0	...
2016063	  690.0	  585.4	 8412.0	...
2016064	  690.0	  585.5	 8412.0	...
2016065	  689.7	  585.5	 8410.0	...
MSG	2016066 0000 _ Number Off
2016066	  689.5	  585.4	 8407.0	...
2016067	  689.4	  585.5	 8406.0	...
2016068	  689.5	  585.6	 8408.0	...
2016069	  689.6	  585.6	 8411.0	...
2016070	  689.7	  585.7	 8412.0	...
2016071	  689.8	  585.8	 8412.0	...
2016072	  689.9	  586.0	 8413.0	...
2016073	  689.8	  586.2	 8414.0	...
2016074	  689.8	  586.5	 8414.0	...
2016075	  689.8	  586.6	 8414.0	...
2016076	  690.2	  586.5	 8414.0	...
2016077	  690.6	  586.4	 8414.0	...
2016078	  690.7	  586.3	 8414.0	...
2016079	  690.4	  586.3	 8414.0	...
2016080	  690.2	  586.4	 8414.0	...
2016081	  690.1	  587.0	 8414.0	...
2016082	  690.0	  587.6	 8413.0	...
2016083	  689.8	  588.0	 8411.0	...
2016084	  689.8	  587.7	 8410.0	...
2016085	  689.8	  587.4	 8409.0	...
2016086	  689.9	  587.2	 8408.0	...
2016087	  689.9	  587.1	 8408.0	...
2016088	  689.9	  587.1	 8409.0	...
2016089	  689.9	  587.1	 8410.0	...
2016090	  689.8	  587.1	 8412.0	...
2016091	  689.7	  587.2	 8412.0	...
2016092	  690.0	  587.2	 8413.0	...
2016093	  690.4	  587.4	 8412.0	...
2016094	  690.7	  587.6	 8412.0	...
2016095	  690.7	  587.9	 8411.0	...
2016096	  690.8	  588.0	 8411.0	...
2016097	  691.0	  587.9	 8410.0	...
2016098	  690.8	  588.0	 8410.0	...
2016099	  690.5	  588.0	 8410.0	...
2016100	  690.2	  587.8	 8410.0	...
2016101	  690.3	  587.5	 8406.0	...
2016102	  690.3	  587.4	 8402.0	...
2016103	  690.3	  587.5	 8401.0	...
2016104	  690.2	  587.6	 8405.0	...
2016105	  690.2	  587.5	 8410.0	...
2016106	  690.4	  587.3	 8411.0	...
2016107	  690.6	  587.1	 8411.0	...
2016108	  691.1	  587.4	 8411.0	...
2016109	  691.3	  587.8	 8414.0	...
2016110	  691.3	  588.2	 8416.0	...
2016111	  690.9	  588.1	 8418.0	...
2016112	  690.6	  588.0	 8415.0	...
2016113	  690.6	  587.9	 8412.0	...
2016114	  690.8	  587.9	 8412.0	...
2016115	  691.1	  587.9	 8416.0	...
2016116	  691.4	  587.9	 8420.0	...
2016117	  691.4	  587.8	 8420.0	...
2016118	  691.2	  587.9	 8420.0	...
2016119	  691.0	  587.9	 8420.0	...
2016120	  691.0	  588.0	 8420.0	...
2016121	  690.7	  588.1	 8419.0	...
2016122	  690.6	  588.3	 8419.0	...
2016123	  690.5	  588.3	 8419.0	...
2016124	  690.6	  588.1	 8419.0	...
2016125	  690.6	  588.4	 8419.0	...
2016126	  690.7	  588.9	 8419.0	...
2016127	  691.1	  589.1	 8419.0	...
2016128	  691.5	  588.9	 8419.0	...
2016129	  691.6	  588.7	 8420.0	...
2016130	  691.4	  588.7	 8419.0	...
2016131	  691.2	  588.5	 8419.0	...
2016132	  691.0	  588.2	 8419.0	...
2016133	  690.9	  588.0	 8421.0	...
2016134	  690.9	  587.9	 8421.0	...
2016135	  690.6	  587.7	 8421.0	...
2016136	  690.3	  587.9	 8420.0	...
2016137	  690.4	  588.2	 8418.0	...
2016138	  690.7	  588.4	 8418.0	...
2016139	  691.0	  588.4	 8419.0	...
2016140	  690.7	  588.5	 8419.0	...
2016141	  690.5	  588.6	 8418.0	...
2016142	  690.2	  588.6	 8415.0	...
2016143	  690.2	  588.3	 8412.0	...
2016144	  690.3	  588.0	 8410.0	...
2016145	  690.6	  587.8	 8412.0	...
2016146	  690.8	  587.8	 8414.0	...
2016147	  691.0	  587.8	 8416.0	...
2016148	  691.0	  587.8	 8416.0	...
2016149	  690.9	  588.0	 8414.0	...
2016150	  690.6	  588.2	 8413.0	...
2016151	  690.4	  588.4	 8411.0	...
2016152	  690.3	  588.5	 8411.0	...
2016153	  690.4	  588.5	 8413.0	...
2016154	  690.6	  588.4	 8416.0	...
2016155	  690.7	  588.3	 8417.0	...
2016156	  690.7	  588.1	 8415.0	...
2016157	  690.6	  588.0	 8413.0	...
2016158	  690.7	  588.3	 8413.0	...
2016159	  690.9	  588.8	 8413.0	...
2016160	  690.9	  588.8	 8412.0	...
2016161	  690.8	  588.6	 8413.0	...
2016162	  690.6	  588.4	 8412.0	...
2016163	  690.5	  588.7	 8412.0	...
2016164	  690.9	  589.0	 8413.0	...
2016165	  691.4	  589.3	 8413.0	...
2016166	  691.7	  589.5	 8414.0	...
2016167	  691.5	  589.5	 8416.0	...
2016168	  691.3	  589.7	 8421.0	...
2016169	  691.5	  589.7	 8426.0	...
2016170	  691.7	  589.6	 8429.0	...
2016171	  691.9	  589.4	 8428.0	...
2016172	  691.9	  589.2	 8426.0	...
2016173	  691.8	  589.3	 8425.0	...
2016174	  691.7	  589.4	 8425.0	...
2016175	  691.5	  589.4	 8424.0	...
2016176	  691.4	  589.1	 8423.0	...
2016177	  691.4	  588.8	 8424.0	...
2016178	  691.5	  588.5	 8425.0	...
2016179	  691.3	  588.7	 8426.0	...
2016180	  691.1	  588.8	 8426.0	...
2016181	  690.7	  588.9	 8427.0	...
2016182	  690.6	  588.9	 8432.0	...
2016183	  690.4	  588.9	 8436.0	...
2016184	  690.2	  589.0	 8433.0	...
2016185	  689.9	  589.2	 8427.0	...
2016186	  689.5	  589.5	 8421.0	...
2016187	  689.9	  589.8	 8422.0	...
2016188	  690.4	  589.5	 8424.0	...
2016189	  690.7	  589.0	 8426.0	...
2016190	  690.7	  588.6	 8431.0	...
2016191	  690.6	  588.6	 8436.0	...
2016192	  690.5	  588.6	 8436.0	...
2016193	  690.4	  588.7	 8433.0	...
2016194	  690.3	  588.9	 8429.0	...
2016195	  690.3	  588.9	 8428.0	...
2016196	  690.3	  588.9	 8430.0	...
2016197	  690.2	  588.9	 8432.0	...
2016198	  690.1	  588.8	 8435.0	...
2016199	  690.4	  588.7	 8437.0	...
2016200	  690.6	  588.7	 8439.0	...
2016201	  690.7	  588.9	 8438.0	...
2016202	  690.5	  589.2	 8436.0	...
2016203	  690.4	  589.3	 8438.0	...
2016204	  690.5	  589.3	 8442.0	...
2016205	  690.5	  589.2	 8447.0	...
2016206	  690.5	  589.0	 8447.0	...
2016207	  690.6	  588.8	 8447.0	...
2016208	  690.6	  588.6	 8445.0	...
2016209	  690.5	  588.7	 8444.0	...
2016210	  690.4	  588.7	 8443.0	...
2016211	  690.3	  588.7	 8443.0	...
2016212	  690.3	  588.8	 8444.0	...
2016213	  690.3	  589.1	 8444.0	...
2016214	  690.3	  589.0	 8445.0	...
2016215	  690.2	  588.5	 8446.0	...
2016216	  690.2	  588.3	 8446.0	...
2016217	  690.2	  588.5	 8446.0	...
2016218	  690.2	  588.7	 8447.0	...
2016219	  690.5	  589.2	 8447.0	...
2016220	  690.7	  589.7	 8448.0	...
2016221	  690.6	  590.2	 8448.0	...
2016222	  690.3	  590.1	 8449.0	...
2016223	  690.0	  590.1	 8450.0	...
2016224	  690.0	  590.1	 8451.0	...
2016225	  689.9	  589.9	 8452.0	...
2016226	  689.9	  589.6	 8452.0	...
2016227	  690.0	  589.3	 8452.0	...
2016228	  690.1	  589.4	 8449.0	...
2016229	  690.2	  589.8	 8447.0	...
2016230	  690.2	  590.2	 8445.0	...
2016231	  690.1	  590.3	 8446.0	...
2016232	  690.1	  590.1	 8447.0	...
2016233	  690.0	  589.8	 8452.0	...
2016234	  689.8	  589.8	 8458.0	...
2016235	  689.7	  589.8	 8463.0	...
2016236	  689.8	  589.8	 8464.0	...
2016237	  690.1	  589.6	 8464.0	...
2016238	  690.6	  589.5	 8463.0	...
2016239	  690.9	  589.5	 8463.0	...
2016240	  690.9	  589.7	 8463.0	...
2016241	  690.6	  589.9	 8464.0	...
2016242	  690.3	  590.0	 8465.0	...
2016243	  690.4	  589.9	 8466.0	...
2016244	  690.4	  589.8	 8466.0	...
2016245	  690.4	  589.9	 8466.0	...
2016246	  690.3	  590.0	 8466.0	...
2016247	  690.3	  590.1	 8466.0	...
2016248	  690.2	  590.1	 8467.0	...
2016249	  690.2	  590.1	 8469.0	...
2016250	  690.3	  589.9	 8472.0	...
2016251	  690.3	  589.7	 8473.0	...
2016252	  690.6	  589.5	 8473.0	...
2016253	  690.9	  589.5	 8474.0	...
2016254	  691.1	  590.0	 8473.0	...
2016255	  691.0	  590.6	 8470.0	...
2016256	  690.8	  590.4	 8466.0	...
2016257	  690.5	  589.8	 8465.0	...
2016258	  690.5	  589.4	 8465.0	...
2016259	  690.6	  589.7	 8465.0	...
2016260	  690.7	  590.3	 8466.0	...
2016261	  690.8	  590.6	 8466.0	...
2016262	  690.7	  590.9	 8467.0	...
2016263	  690.6	  590.9	 8467.0	...
2016264	  690.4	  590.6	 8466.0	...
2016265	  690.4	  590.3	 8466.0	...
2016266	  690.4	  590.1	 8466.0	...
2016267	  690.4	  590.1	 8466.0	...
2016268	  690.5	  590.2	 8465.0	...
2016269	  690.6	  590.3	 8465.0	...
2016270	  690.8	  590.3	 8465.0	...
2016271	  690.9	  590.2	 8466.0	...
2016272	  690.8	  590.1	 8466.0	...
2016273	  690.8	  590.2	 8466.0	...
2016274	  690.8	  590.3	 8466.0	...
2016275	  690.9	  590.3	 8466.0	...
2016276	  690.9	  590.2	 8466.0	...
2016277	  690.9	  590.1	 8466.0	...
2016278	  690.8	  590.1	 8466.0	...
MSG	2016279 0000 _ Number On
2016279	  690.6	  590.0	 8466.0	...
2016280	  690.4	  590.0	 8469.0	...
2016281	  690.3	  590.0	 8473.0	...
2016282	  690.5	  590.3	 8477.0	...
2016283	  690.5	  590.6	 8478.0	...
2016284	  690.4	  590.5	 8480.0	...
2016285	  690.3	  590.2	 8481.0	...
2016286	  690.3	  589.8	 8481.0	...
2016287	  690.3	  589.8	 8481.0	...
2016288	  690.4	  589.7	 8482.0	...
2016289	  690.8	  589.7	 8484.0	...
2016290	  691.2	  589.7	 8487.0	...
2016291	  691.2	  589.7	 8488.0	...
2016292	  691.0	  589.8	 8489.0	...
2016293	  690.7	  589.9	 8488.0	...
2016294	  690.7	  590.0	 8488.0	...
2016295	  690.5	  590.1	 8489.0	...
2016296	  690.2	  590.2	 8491.0	...
2016297	  690.5	  590.5	 8493.0	...
2016298	  690.9	  590.7	 8495.0	...
2016299	  691.0	  591.0	 8496.0	...
2016300	  690.6	  591.0	 8496.0	...
2016301	  690.2	  591.0	 8494.0	...
2016302	  690.2	  590.9	 8491.0	...
2016303	  690.6	  590.8	 8488.0	...
2016304	  691.0	  590.7	 8490.0	...
2016305	  691.1	  590.7	 8491.0	...
2016306	  690.8	  590.9	 8492.0	...
2016307	  690.6	  591.1	 8492.0	...
2016308	  690.7	  591.4	 8493.0	...
2016309	  690.7	  591.7	 8494.0	...
2016310	  690.7	  592.0	 8494.0	...
2016311	  690.6	  591.8	 8494.0	...
2016312	  690.2	  591.4	 8495.0	...
2016313	  689.8	  591.0	 8495.0	...
2016314	  689.7	  590.9	 8495.0	...
2016315	  690.2	  590.8	 8497.0	...
2016316	  690.7	  590.6	 8500.0	...
2016317	  691.0	  590.6	 8503.0	...
2016318	  690.9	  590.6	 8502.0	...
2016319	  690.8	  590.6	 8501.0	...
2016320	  690.7	  590.4	 8503.0	...
2016321	  690.7	  590.3	 8505.0	...
2016322	  690.7	  590.6	 8511.0	...
2016323	  690.7	  591.0	 8514.0	...
2016324	  690.6	  591.2	 8516.0	...
2016325	  690.4	  590.9	 8515.0	...
2016326	  690.3	  590.5	 8514.0	...
2016327	  690.3	  590.3	 8514.0	...
2016328	  690.7	  590.7	 8515.0	...
2016329	  691.2	  591.3	 8514.0	...
2016330	  691.3	  591.7	 8513.0	...
2016331	  690.9	  591.7	 8510.0	...
2016332	  690.5	  591.6	 8509.0	...
2016333	  690.6	  591.8	 8508.0	...
2016334	  690.7	  591.8	 8508.0	...
2016335	  690.7	  591.8	 8508.0	...
2016336	  690.7	  591.6	 8510.0	...
2016337	  690.7	  591.4	 8511.0	...
2016338	  690.7	  591.2	 8512.0	...
2016339	  690.6	  591.2	 8512.0	...
2016340	  690.4	  591.2	 8515.0	...
2016341	  690.2	  591.1	 8518.0	...
2016342	  690.0	  591.2	 8519.0	...
2016343	  690.2	  591.2	 8518.0	...
2016344	  690.4	  590.9	 8517.0	...
2016345	  690.3	  590.6	 8513.0	...
2016346	  690.1	  590.2	 8509.0	...
2016347	  689.9	  590.2	 8509.0	...
2016348	  689.8	  590.3	 8515.0	...
2016349	  689.8	  590.4	 8522.0	...
2016350	  690.0	  590.8	 8524.0	...
2016351	  690.3	  591.4	 8523.0	...
2016352	  690.6	  591.9	 8523.0	...
2016353	  690.6	  592.0	 8524.0	...
2016354	  690.4	  591.8	 8525.0	...
2016355	  690.2	  591.6	 8525.0	...
2016356	  690.0	  591.6	 8525.0	...
2016357	  690.0	  591.6	 8525.0	...
2016358	  690.1	  591.7	 8524.0	...
2016359	  689.9	  591.8	 8525.0	...
2016360	  689.7	  591.9	 8526.0	...
2016361	  689.5	  591.9	 8527.0	...
2016362	  689.5	  591.8	 8527.0	...
2016363	  689.5	  591.5	 8528.0	...
2016364	  689.5	  591.1	 8530.0	...
2016365	  689.5	  590.6	 8531.0	...
2016366	  689.5	  590.5	 8531.0	...
2016367	  689.4	  590.3	 8530.0	...
2016368	  689.1	  590.3	 8530.0	...
2016369	  688.8	  590.3	 8530.0	...
2016370	  688.7	  590.3	 8530.0	...
2016371	  688.8	  590.3	 8529.0	...
2016372	  689.0	  590.3	 8530.0	...
2016373	  689.0	  590.3	 8532.0	...
2016374	  689.1	  590.2	 8535.0	...
2016375	  688.8	  590.3	 8537.0	...
2016376	  688.6	  590.4	 8536.0	...
2016377	  688.4	  590.6	 8536.0	...
2016378	  688.4	  590.7	 8540.0	...
2016379	  688.4	  590.8	 8543.0	...
2016380	  688.3	  590.8	 8545.0	...
2016381	  688.2	  590.8	 8545.0	...
2016382	  688.1	  590.8	 8546.0	...
2016383	  688.3	  590.8	 8547.0	...
2016384	  688.5	  590.8	 8547.0	...
2016385	  688.7	  591.1	 8546.0	...
2016386	  688.6	  591.4	 8544.0	...
2016387	  688.6	  591.5	 8544.0	...
2016388	  688.6	  591.4	 8543.0	...
2016389	  688.6	  591.3	 8548.0	...
2016390	  688.7	  591.2	 8553.0	...
2016391	  688.6	  591.1	 8554.0	...
2016392	  688.5	  590.9	 8550.0	...
2016393	  688.1	  590.9	 8547.0	...
2016394	  688.0	  590.9	 8547.0	...
2016395	  687.9	  590.7	 8547.0	...
2016396	  687.9	  590.4	 8547.0	...
2016397	  687.9	  590.3	 8547.0	...
2016398	  688.0	  590.5	 8547.0	...
2016399	  688.0	  590.7	 8547.0	...
2016400	  688.0	  590.9	 8547.0	...
2016401	  688.0	  591.0	 8547.0	...
2016402	  688.0	  590.9	 8547.0	...
2016403	  688.0	  590.6	 8546.0	...
2016404	  688.0	  590.4	 8546.0	...
2016405	  688.0	  590.4	 8547.0	...
2016406	  688.0	  590.4	 8549.0	...
2016407	  688.0	  590.4	 8550.0	...
2016408	  688.0	  590.4	 8550.0	...
2016409	  688.2	  590.5	 8548.0	...
2016410	  688.3	  590.7	 8549.0	...
2016411	  688.4	  590.9	 8550.0	...
2016412	  688.4	  591.1	 8551.0	...
2016413	  688.5	  591.1	 8552.0	...
2016414	  688.2	  590.7	 8553.0	...
2016415	  688.0	  590.2	 8554.0	...
2016416	  687.6	  589.8	 8552.0	...
2016417	  687.5	  589.8	 8549.0	...
2016418	  687.3	  590.1	 8549.0	...
2016419	  687.2	  590.3	 8556.0	...
2016420	  687.5	  590.7	 8563.0	...
2016421	  687.9	  590.9	 8569.0	...
2016422	  688.2	  590.9	 8566.0	...
2016423	  687.9	  590.5	 8563.0	...
2016424	  687.6	  589.9	 8559.0	...
2016425	  687.6	  589.3	 8558.0	...
2016426	  687.5	  589.4	 8559.0	...
2016427	  687.5	  589.7	 8561.0	...
2016428	  687.5	  590.0	 8564.0	...
2016429	  687.6	  589.9	 8565.0	...
2016430	  687.7	  589.8	 8570.0	...
2016431	  688.0	  589.8	 8575.0	...
2016432	  688.0	  589.8	 8579.0	...
2016433	  687.9	  589.5	 8578.0	...
2016434	  687.6	  589.2	 8577.0	...
2016435	  687.4	  589.2	 8578.0	...
2016436	  687.4	  589.6	 8579.0	...
2016437	  687.6	  590.0	 8578.0	...
2016438	  687.8	  589.9	 8578.0	...
2016439	  688.0	  589.8	 8576.0	...
2016440	  687.9	  589.7	 8575.0	...
2016441	  687.8	  589.6	 8574.0	...
2016442	  687.4	  589.5	 8574.0	...
2016443	  687.0	  589.3	 8573.0	...
2016444	  686.6	  589.2	 8573.0	...
2016445	  686.6	  589.2	 8575.0	...
2016446	  686.8	  589.4	 8579.0	...
2016447	  687.3	  589.5	 8582.0	...
2016448	  687.8	  589.6	 8582.0	...
2016449	  688.0	  589.8	 8583.0	...
2016450	  687.7	  589.9	 8584.0	...
2016451	  687.6	  589.9	 8584.0	...
2016452	  687.7	  589.7	 8586.0	...
2016453	  687.6	  589.3	 8588.0	...
2016454	  687.5	  589.1	 8590.0	...
2016455	  687.3	  589.0	 8591.0	...
2016456	  687.2	  589.1	 8592.0	...
2016457	  687.1	  589.0	 8592.0	...
2016458	  687.0	  589.0	 8592.0	...
2016459	  686.9	  589.0	 8592.0	...
2016460	  686.9	  589.6	 8595.0	...
2016461	  687.1	  590.0	 8598.0	...
2016462	  687.3	  590.1	 8600.0	...
2016463	  687.1	  589.6	 8601.0	...
2016464	  686.7	  589.2	 8603.0	...
2016465	  686.2	  589.0	 8605.0	...
2016466	  686.2	  588.9	 8608.0	...
2016467	  686.2	  589.1	 8607.0	...
2016468	  686.4	  589.6	 8605.0	...
2016469	  686.5	  590.1	 8603.0	...
2016470	  686.6	  590.2	 8603.0	...
2016471	  686.7	  590.1	 8602.0	...
2016472	  686.7	  590.0	 8602.0	...
2016473	  686.8	  589.8	 8602.0	...
2016474	  686.8	  589.6	 8601.0	...
2016475	  686.8	  589.4	 8601.0	...
2016476	  687.1	  589.3	 8601.0	...
2016477	  687.3	  589.2	 8603.0	...
2016478	  687.6	  589.1	 8608.0	...
2016479	  687.5	  589.0	 8614.0	...
2016480	  687.4	  588.9	 8617.0	...
2016481	  687.3	  588.8	 8618.0	...
2016482	  687.4	  589.0	 8615.0	...
2016483	  687.5	  589.4	 8611.0	...
2016484	  687.6	  589.9	 8609.0	...
2016485	  687.4	  590.0	 8611.0	...
2016486	  687.2	  589.9	 8613.0	...
2016487	  686.9	  589.7	 8614.0	...
2016488	  686.8	  589.5	 8614.0	...
2016489	  686.7	  589.3	 8613.0	...
2016490	  686.7	  589.1	 8613.0	...
2016491	  686.6	  589.0	 8614.0	...
2016492	  686.4	  589.1	 8614.0	...
2016493	  686.3	  589.1	 8613.0	...
2016494	  686.2	  589.2	 8611.0	...
2016495	  686.3	  589.2	 8611.0	...
2016496	  686.2	  589.6	 8615.0	...
2016497	  686.1	  590.0	 8619.0	...
2016498	  686.0	  590.4	 8621.0	...
2016499	  685.9	  590.7	 8621.0	...
2016500	  685.9	  590.9	 8619.0	...
2016501	  685.9	  591.0	 8618.0	...
2016502	  685.8	  590.9	 8617.0	...
2016503	  685.8	  590.6	 8618.0	...
2016504	  685.7	  590.2	 8618.0	...
2016505	  685.7	  589.7	 8618.0	...
2016506	  685.6	  589.5	 8617.0	...
2016507	  685.5	  589.4	 8616.0	...
2016508	  685.4	  589.4	 8616.0	...
2016509	  685.3	  589.4	 8617.0	...
2016510	  685.3	  589.4	 8618.0	...
2016511	  685.3	  589.4	 8618.0	...
2016512	  685.3	  589.4	 8618.0	...
2016513	  685.1	  589.3	 8622.0	...
2016514	  684.9	  589.3	 8626.0	...
2016515	  685.1	  589.6	 8630.0	...
2016516	  685.4	  589.9	 8630.0	...
2016517	  685.8	  590.4	 8629.0	...
2016518	  686.1	  590.4	 8630.0	...
2016519	  686.3	  590.4	 8631.0	...
2016520	  686.6	  590.3	 8633.0	...
2016521	  686.5	  590.4	 8635.0	...
2016522	  686.4	  590.6	 8637.0	...
2016523	  686.2	  590.8	 8639.0	...
2016524	  686.0	  590.9	 8637.0	...
2016525	  685.8	  591.0	 8634.0	...
2016526	  685.6	  590.4	 8632.0	...
2016527	  685.4	  589.9	 8630.0	...
2016528	  685.2	  589.5	 8630.0	...
2016529	  685.1	  589.6	 8630.0	...
2016530	  685.0	  589.7	 8630.0	...
2016531	  685.0	  589.6	 8630.0	...
2016532	  685.0	  589.6	 8631.0	...
2016533	  685.0	  589.7	 8631.0	...
2016534	  684.8	  589.8	 8631.0	...
2016535	  684.7	  589.8	 8631.0	...
2016536	  684.6	  589.7	 8632.0	...
2016537	  684.6	  589.5	 8632.0	...
2016538	  684.7	  589.3	 8632.0	...
2016539	  684.7	  589.3	 8631.0	...
2016540	  684.6	  589.3	 8631.0	...
2016541	  684.6	  589.1	 8631.0	...
2016542	  684.6	  589.0	 8632.0	...
2016543	  684.7	  588.8	 8632.0	...
2016544	  684.8	  588.8	 8631.0	...
2016545	  684.8	  588.8	 8630.0	...
2016546	  684.8	  588.8	 8629.0	...
2016547	  684.8	  588.8	 8629.0	...
2016548	  684.9	  589.3	 8627.0	...
2016549	  685.0	  589.8	 8625.0	...
2016550	  685.4	  590.4	 8628.0	...
2016551	  685.7	  590.4	 8632.0	...
2016552	  685.7	  590.1	 8638.0	...
2016553	  685.3	  589.8	 8641.0	...
2016554	  684.9	  589.6	 8643.0	...
2016555	  684.8	  589.7	 8640.0	...
2016556	  684.7	  589.7	 8637.0	...
2016557	  684.5	  589.6	 8634.0	...
2016558	  684.3	  589.4	 8635.0	...
2016559	  684.3	  589.3	 8637.0	...
2016560	  684.4	  589.5	 8641.0	...
2016561	  684.6	  589.7	 8644.0	...
2016562	  684.6	  590.0	 8642.0	...
2016563	  684.6	  590.1	 8637.0	...
2016564	  684.5	  590.2	 8636.0	...
2016565	  684.5	  590.2	 8639.0	...
2016566	  684.5	  590.2	 8643.0	...
2016567	  684.5	  590.1	 8641.0	...
2016568	  684.6	  590.2	 8640.0	...
2016569	  684.7	  590.2	 8639.0	...
2016570	  684.7	  590.0	 8639.0	...
2016571	  684.4	  589.7	 8639.0	...
2016572	  684.0	  589.5	 8637.0	...
2016573	  683.7	  589.5	 8634.0	...
2016574	  683.9	  589.5	 8636.0	...
2016575	  684.0	  589.8	 8640.0	...
2016576	  683.9	  590.0	 8644.0	...
2016577	  683.7	  590.3	 8645.0	...
2016578	  683.5	  589.8	 8646.0	...
2016579	  683.5	  589.2	 8645.0	...
2016580	  683.7	  589.3	 8645.0	...
MSG	2016581 0000 _ Number Off
2016581	  683.9	  589.9	 8646.0	...
2016582	  683.9	  590.3	 8647.0	...
2016583	  683.9	  590.0	 8646.0	...
2016584	  683.9	  589.6	 8644.0	...
2016585	  684.0	  589.4	 8644.0	...
2016586	  684.1	  589.3	 8644.0	...
2016587	  684.2	  589.4	 8643.0	...
2016588	  684.2	  589.6	 8641.0	...
2016589	  684.1	  589.8	 8639.0	...
2016590	  684.2	  590.0	 8638.0	...
2016591	  684.4	  590.1	 8637.0	...
2016592	  684.3	  589.9	 8638.0	...
2016593	  684.2	  589.7	 8640.0	...
2016594	  684.0	  589.5	 8642.0	...
2016595	  683.7	  589.5	 8641.0	...
2016596	  683.5	  589.5	 8639.0	...
2016597	  683.2	  589.6	 8638.0	...
2016598	  683.1	  589.4	 8639.0	...
2016599	  683.0	  589.1	 8639.0	...
2016600	  683.1	  588.9	 8638.0	...
2016601	  683.2	  588.8	 8640.0	...
2016602	  683.3	  588.8	 8642.0	...
2016603	  683.2	  589.0	 8644.0	...
2016604	  683.2	  589.3	 8643.0	...
2016605	  683.4	  589.6	 8644.0	...
2016606	  683.7	  589.8	 8645.0	...
2016607	  684.0	  589.7	 8646.0	...
2016608	  683.9	  589.7	 8647.0	...
2016609	  683.7	  589.7	 8646.0	...
2016610	  683.5	  589.6	 8644.0	...
2016611	  683.4	  589.4	 8642.0	...
2016612	  683.4	  589.5	 8642.0	...
2016613	  683.3	  589.8	 8644.0	...
2016614	  683.1	  590.0	 8647.0	...
2016615	  683.2	  590.0	 8648.0	...
2016616	  683.4	  590.0	 8649.0	...
2016617	  682.7	  590.0	 8648.0	...
EFIX R   2014844	2016617	1774	  686.0	  572.1	   8682
SSACC R  2016618
2016618	  681.3	  590.1	 8648.0	...
2016619	  679.6	  590.3	 8648.0	...
2016620	  678.1	  590.3	 8652.0	...
2016621	  675.5	  590.0	 8657.0	...
2016622	  671.9	  589.7	 8662.0	...
2016623	  668.3	  589.7	 8662.0	...
2016624	  665.0	  589.8	 8662.0	...
2016625	  662.1	  589.0	 8664.0	...
2016626	  659.5	  588.3	 8667.0	...
2016627	  657.2	  587.6	 8671.0	...
2016628	  655.0	  587.2	 8674.0	...
ESACC R  2016618	2016628	11	  681.3	  590.1	  655.0	  587.2	   0.56	     60
SFIX R   2016629
2016629	  653.4	  586.4	 8677.0	...
2016630	  652.6	  585.6	 8680.0	...
2016631	  652.6	  584.7	 8685.0	...
2016632	  653.5	  583.8	 8689.0	...
2016633	  654.4	  583.1	 8690.0	...
2016634	  656.1	  582.8	 8689.0	...
2016635	  657.1	  582.7	 8688.0	...
2016636	  659.1	  582.6	 8685.0	...
2016637	  660.3	  582.6	 8681.0	...
2016638	  661.5	  583.0	 8679.0	...
2016639	  662.1	  583.4	 8676.0	...
2016640	  662.5	  583.6	 8671.0	...
2016641	  662.8	  583.7	 8665.0	...
2016642	  662.7	  583.9	 8662.0	...
2016643	  662.7	  584.1	 8662.0	...
2016644	  662.6	  584.2	 8662.0	...
2016645	  662.5	  584.5	 8663.0	...
2016646	  662.4	  584.8	 8663.0	...
2016647	  662.3	  585.2	 8668.0	...
2016648	  662.3	  585.1	 8673.0	...
2016649	  662.3	  585.2	 8679.0	...
2016650	  662.2	  585.3	 8681.0	...
2016651	  662.2	  585.4	 8682.0	...
2016652	  662.2	  585.4	 8682.0	...
2016653	  662.0	  584.7	 8681.0	...
2016654	  661.6	  584.1	 8681.0	...
2016655	  661.2	  583.7	 8680.0	...
2016656	  661.1	  583.8	 8680.0	...
2016657	  661.1	  584.0	 8680.0	...
2016658	  660.9	  583.9	 8680.0	...
2016659	  660.8	  583.9	 8679.0	...
2016660	  660.9	  584.0	 8677.0	...
2016661	  661.3	  584.0	 8675.0	...
2016662	  661.8	  584.1	 8674.0	...
2016663	  661.9	  584.1	 8674.0	...
2016664	  662.1	  584.1	 8676.0	...
2016665	  661.9	  584.6	 8676.0	...
2016666	  661.7	  585.0	 8675.0	...
2016667	  661.6	  585.5	 8678.0	...
2016668	  661.8	  585.5	 8682.0	...
2016669	  662.2	  585.5	 8686.0	...
2016670	  662.5	  585.5	 8686.0	...
2016671	  662.7	  585.4	 8686.0	...
2016672	  662.5	  585.3	 8686.0	...
2016673	  662.3	  585.2	 8686.0	...
2016674	  662.4	  585.1	 8685.0	...
2016675	  662.7	  585.0	 8684.0	...
2016676	  663.1	  584.7	 8682.0	...
2016677	  663.3	  584.5	 8681.0	...
2016678	  663.5	  584.5	 8680.0	...
2016679	  663.5	  584.5	 8679.0	...
2016680	  663.3	  584.5	 8679.0	...
2016681	  663.1	  584.5	 8679.0	...
2016682	  662.5	  584.5	 8680.0	...
2016683	  661.9	  584.5	 8681.0	...
2016684	  661.6	  584.5	 8682.0	...
2016685	  661.5	  584.6	 8683.0	...
2016686	  661.4	  584.8	 8683.0	...
2016687	  661.3	  585.0	 8683.0	...
2016688	  661.4	  585.0	 8682.0	...
2016689	  661.5	  584.8	 8681.0	...
2016690	  661.4	  584.8	 8679.0	...
2016691	  661.3	  584.9	 8678.0	...
2016692	  661.5	  585.0	 8682.0	...
2016693	  661.8	  584.8	 8688.0	...
2016694	  661.9	  584.5	 8693.0	...
2016695	  661.5	  584.5	 8694.0	...
2016696	  661.3	  584.8	 8692.0	...
2016697	  661.3	  585.0	 8691.0	...
2016698	  661.3	  584.9	 8689.0	...
2016699	  661.2	  584.9	 8691.0	...
2016700	  661.1	  584.9	 8691.0	...
2016701	  661.0	  585.4	 8690.0	...
2016702	  661.0	  585.8	 8688.0	...
2016703	  661.3	  586.3	 8687.0	...
2016704	  661.7	  586.2	 8686.0	...
2016705	  662.0	  586.1	 8686.0	...
2016706	  662.1	  586.2	 8686.0	...
2016707	  661.9	  586.4	 8687.0	...
2016708	  661.7	  586.5	 8693.0	...
2016709	  661.3	  586.4	 8699.0	...
2016710	  661.2	  586.3	 8703.0	...
2016711	  661.4	  586.2	 8701.0	...
2016712	  661.6	  586.2	 8698.0	...
2016713	  661.7	  586.1	 8696.0	...
2016714	  661.3	  585.9	 8698.0	...
2016715	  661.1	  585.7	 8702.0	...
2016716	  661.3	  586.0	 8707.0	...
2016717	  661.6	  586.3	 8709.0	...
2016718	  662.1	  586.4	 8710.0	...
2016719	  662.2	  586.2	 8711.0	...
2016720	  662.1	  586.1	 8710.0	...
2016721	  661.8	  586.2	 8708.0	...
2016722	  661.5	  586.4	 8706.0	...
2016723	  661.5	  587.1	 8705.0	...
2016724	  661.6	  587.7	 8705.0	...
2016725	  661.8	  588.2	 8705.0	...
2016726	  661.8	  588.0	 8709.0	...
2016727	  661.7	  587.8	 8712.0	...
2016728	  661.5	  587.7	 8715.0	...
2016729	  661.2	  587.0	 8714.0	...
2016730	  661.1	  586.3	 8712.0	...
2016731	  661.1	  585.9	 8715.0	...
2016732	  661.2	  586.2	 8720.0	...
2016733	  661.3	  586.6	 8725.0	...
2016734	  661.4	  586.6	 8724.0	...
2016735	  661.3	  586.6	 8724.0	...
2016736	  661.2	  586.6	 8723.0	...
2016737	  661.2	  586.9	 8723.0	...
2016738	  661.2	  587.2	 8723.0	...
2016739	  661.1	  587.3	 8722.0	...
2016740	  661.0	  587.0	 8722.0	...
2016741	  661.0	  587.1	 8723.0	...
2016742	  661.0	  587.3	 8724.0	...
2016743	  660.9	  587.2	 8724.0	...
2016744	  660.8	  586.9	 8722.0	...
2016745	  660.6	  586.5	 8721.0	...
2016746	  660.6	  586.6	 8720.0	...
2016747	  660.7	  586.7	 8720.0	...
2016748	  660.7	  586.7	 8720.0	...
2016749	  660.6	  586.6	 8721.0	...
2016750	  660.6	  586.5	 8722.0	...
2016751	  660.6	  586.4	 8722.0	...
2016752	  660.5	  586.5	 8722.0	...
2016753	  660.4	  586.5	 8721.0	...
2016754	  660.3	  586.5	 8720.0	...
2016755	  660.2	  586.6	 8720.0	...
2016756	  660.4	  586.6	 8723.0	...
2016757	  660.7	  586.6	 8728.0	...
2016758	  660.9	  586.5	 8730.0	...
2016759	  660.8	  586.6	 8727.0	...
2016760	  660.7	  587.0	 8730.0	...
2016761	  660.6	  587.5	 8735.0	...
2016762	  660.5	  587.5	 8735.0	...
2016763	  660.6	  586.8	 8730.0	...
2016764	  660.7	  586.2	 8723.0	...
2016765	  660.6	  586.0	 8721.0	...
2016766	  660.4	  586.2	 8719.0	...
2016767	  660.1	  586.5	 8719.0	...
2016768	  660.0	  586.7	 8727.0	...
2016769	  660.0	  586.9	 8734.0	...
2016770	  660.1	  586.9	 8735.0	...
2016771	  660.2	  586.4	 8732.0	...
2016772	  660.1	  585.8	 8729.0	...
2016773	  660.1	  585.1	 8729.0	...
2016774	  660.3	  585.4	 8733.0	...
2016775	  660.8	  585.7	 8738.0	...
2016776	  661.2	  586.0	 8742.0	...
2016777	  661.1	  586.0	 8742.0	...
2016778	  660.8	  585.9	 8741.0	...
2016779	  660.6	  585.9	 8741.0	...
2016780	  660.8	  585.9	 8741.0	...
2016781	  660.6	  585.8	 8742.0	...
2016782	  660.2	  585.6	 8742.0	...
2016783	  659.9	  585.4	 8742.0	...
2016784	  659.9	  585.1	 8741.0	...
2016785	  660.0	  585.0	 8741.0	...
2016786	  660.2	  585.0	 8741.0	...
2016787	  660.2	  585.2	 8741.0	...
2016788	  660.6	  585.7	 8743.0	...
2016789	  661.0	  586.2	 8743.0	...
MSG	2016790 0000 _ Number On
2016790	  661.1	  586.5	 8742.0	...
2016791	  660.8	  586.3	 8739.0	...
2016792	  660.6	  586.2	 8737.0	...
2016793	  660.8	  586.0	 8737.0	...
2016794	  660.9	  585.9	 8739.0	...
2016795	  660.9	  585.7	 8741.0	...
2016796	  661.1	  586.2	 8743.0	...
2016797	  661.2	  586.8	 8745.0	...
2016798	  661.5	  587.5	 8748.0	...
2016799	  661.6	  587.6	 8752.0	...
2016800	  661.7	  587.8	 8755.0	...
2016801	  661.8	  587.9	 8755.0	...
2016802	  662.0	  587.6	 8754.0	...
2016803	  661.8	  587.1	 8750.0	...
2016804	  661.4	  586.7	 8748.0	...
2016805	  661.2	  586.6	 8746.0	...
2016806	  661.4	  586.7	 8746.0	...
2016807	  661.6	  586.8	 8746.0	...
2016808	  661.4	  586.5	 8746.0	...
2016809	  661.3	  586.2	 8747.0	...
2016810	  661.4	  585.7	 8750.0	...
2016811	  661.4	  585.7	 8753.0	...
2016812	  661.5	  586.4	 8755.0	...
2016813	  661.4	  587.2	 8755.0	...
2016814	  661.3	  588.1	 8756.0	...
2016815	  660.8	  588.2	 8756.0	...
2016816	  660.4	  588.2	 8755.0	...
2016817	  660.0	  588.0	 8753.0	...
2016818	  660.0	  587.6	 8752.0	...
2016819	  660.1	  587.3	 8751.0	...
2016820	  660.0	  587.1	 8754.0	...
2016821	  660.0	  587.1	 8756.0	...
2016822	  660.0	  586.8	 8758.0	...
2016823	  659.9	  586.5	 8758.0	...
2016824	  659.9	  586.1	 8757.0	...
2016825	  659.9	  586.0	 8755.0	...
2016826	  660.0	  586.1	 8753.0	...
2016827	  660.3	  586.2	 8756.0	...
2016828	  660.8	  586.3	 8760.0	...
2016829	  661.1	  586.5	 8765.0	...
2016830	  661.3	  586.7	 8766.0	...
2016831	  661.2	  587.0	 8768.0	...
2016832	  661.2	  586.8	 8770.0	...
2016833	  661.1	  586.5	 8771.0	...
2016834	  661.0	  586.3	 8770.0	...
2016835	  660.9	  586.0	 8767.0	...
2016836	  660.8	  585.7	 8764.0	...
2016837	  660.7	  585.5	 8767.0	...
2016838	  660.7	  585.8	 8773.0	...
2016839	  660.8	  586.0	 8779.0	...
2016840	  660.9	  586.1	 8778.0	...
2016841	  661.0	  586.2	 8778.0	...
2016842	  661.1	  586.3	 8775.0	...
2016843	  661.3	  586.5	 8773.0	...
2016844	  661.3	  586.8	 8770.0	...
2016845	  661.3	  587.1	 8770.0	...
2016846	  661.3	  587.3	 8773.0	...
2016847	  661.2	  587.3	 8776.0	...
2016848	  661.0	  587.2	 8779.0	...
2016849	  660.8	  586.9	 8777.0	...
2016850	  660.7	  586.3	 8775.0	...
2016851	  660.8	  585.9	 8775.0	...
2016852	  661.0	  585.6	 8780.0	...
2016853	  661.1	  585.7	 8785.0	...
2016854	  661.2	  585.8	 8788.0	...
2016855	  661.2	  585.8	 8787.0	...
2016856	  661.2	  585.8	 8785.0	...
2016857	  661.6	  586.2	 8783.0	...
2016858	  662.0	  587.0	 8783.0	...
2016859	  662.5	  587.8	 8783.0	...
2016860	  662.4	  587.7	 8782.0	...
2016861	  662.2	  587.2	 8779.0	...
2016862	  661.9	  586.6	 8775.0	...
2016863	  661.6	  586.7	 8774.0	...
2016864	  661.2	  586.9	 8777.0	...
2016865	  661.0	  586.4	 8779.0	...
2016866	  660.7	  585.7	 8781.0	...
2016867	  660.7	  585.3	 8782.0	...
2016868	  660.8	  585.9	 8783.0	...
2016869	  661.0	  586.5	 8781.0	...
2016870	  661.0	  586.7	 8779.0	...
2016871	  661.0	  586.5	 8780.0	...
2016872	  661.2	  586.2	 8782.0	...
2016873	  661.3	  586.0	 8784.0	...
2016874	  661.6	  586.0	 8785.0	...
2016875	  662.0	  586.7	 8786.0	...
2016876	  662.2	  587.4	 8786.0	...
2016877	  662.3	  588.0	 8785.0	...
2016878	  662.1	  587.7	 8787.0	...
2016879	  662.1	  587.0	 8789.0	...
2016880	  662.3	  586.5	 8791.0	...
2016881	  662.5	  586.5	 8791.0	...
2016882	  662.7	  586.8	 8791.0	...
2016883	  662.5	  586.5	 8791.0	...
2016884	  662.2	  585.9	 8792.0	...
2016885	  662.0	  585.4	 8793.0	...
2016886	  662.2	  585.7	 8795.0	...
2016887	  662.4	  586.1	 8795.0	...
2016888	  662.4	  586.2	 8795.0	...
2016889	  662.3	  586.0	 8794.0	...
2016890	  662.3	  586.1	 8793.0	...
2016891	  662.2	  586.4	 8792.0	...
2016892	  662.2	  586.8	 8791.0	...
2016893	  662.4	  586.9	 8792.0	...
2016894	  662.7	  587.1	 8795.0	...
2016895	  663.0	  587.4	 8798.0	...
2016896	  663.1	  587.7	 8801.0	...
2016897	  663.3	  587.7	 8804.0	...
2016898	  663.4	  587.2	 8805.0	...
2016899	  663.6	  586.3	 8805.0	...
2016900	  663.5	  585.4	 8806.0	...
2016901	  663.1	  585.0	 8807.0	...
2016902	  662.7	  585.1	 8807.0	...
2016903	  662.6	  585.2	 8806.0	...
2016904	  662.9	  585.5	 8806.0	...
2016905	  663.2	  585.7	 8807.0	...
2016906	  663.1	  585.6	 8807.0	...
2016907	  663.1	  585.5	 8807.0	...
2016908	  663.1	  585.4	 8807.0	...
2016909	  663.2	  585.5	 8806.0	...
2016910	  663.2	  585.7	 8805.0	...
2016911	  663.2	  585.8	 8804.0	...
2016912	  663.1	  586.0	 8803.0	...
2016913	  662.9	  586.0	 8804.0	...
2016914	  662.6	  586.1	 8805.0	...
2016915	  662.6	  586.0	 8809.0	...
2016916	  662.8	  585.8	 8813.0	...
2016917	  663.0	  585.5	 8818.0	...
2016918	  663.1	  585.3	 8817.0	...
2016919	  663.1	  585.5	 8814.0	...
2016920	  663.2	  585.8	 8811.0	...
2016921	  662.8	  585.7	 8811.0	...
2016922	  662.6	  585.2	 8810.0	...
2016923	  662.4	  585.1	 8811.0	...
2016924	  662.6	  585.4	 8811.0	...
2016925	  662.5	  585.7	 8812.0	...
2016926	  662.5	  585.6	 8809.0	...
2016927	  662.9	  585.6	 8807.0	...
2016928	  663.2	  585.7	 8806.0	...
2016929	  663.6	  585.8	 8808.0	...
2016930	  663.6	  586.0	 8812.0	...
2016931	  663.6	  586.3	 8819.0	...
2016932	  663.5	  586.6	 8825.0	...
2016933	  663.6	  586.8	 8828.0	...
2016934	  663.8	  586.8	 8827.0	...
2016935	  664.0	  586.8	 8825.0	...
2016936	  664.0	  586.7	 8822.0	...
2016937	  664.0	  586.6	 8820.0	...
2016938	  664.0	  586.5	 8819.0	...
2016939	  664.0	  586.5	 8819.0	...
2016940	  664.0	  586.6	 8820.0	...
2016941	  663.8	  586.8	 8820.0	...
2016942	  663.4	  586.3	 8818.0	...
2016943	  663.0	  585.7	 8817.0	...
2016944	  662.9	  585.4	 8816.0	...
2016945	  662.8	  585.8	 8816.0	...
2016946	  662.6	  586.1	 8816.0	...
2016947	  662.6	  586.0	 8814.0	...
2016948	  662.7	  586.1	 8812.0	...
2016949	  663.1	  586.4	 8812.0	...
2016950	  663.3	  586.7	 8810.0	...
2016951	  663.4	  586.6	 8808.0	...
2016952	  663.4	  586.6	 8806.0	...
2016953	  663.6	  586.5	 8808.0	...
2016954	  663.9	  586.5	 8810.0	...
2016955	  664.1	  586.6	 8811.0	...
2016956	  663.8	  586.7	 8812.0	...
2016957	  663.6	  587.2	 8812.0	...
2016958	  663.0	  587.6	 8812.0	...
2016959	  662.5	  587.1	 8813.0	...
2016960	  662.0	  586.3	 8815.0	...
2016961	  661.8	  585.4	 8817.0	...
2016962	  661.9	  585.3	 8818.0	...
2016963	  661.9	  585.3	 8817.0	...
2016964	  661.9	  585.3	 8817.0	...
2016965	  662.3	  585.4	 8816.0	...
2016966	  662.9	  585.4	 8817.0	...
2016967	  663.2	  585.4	 8818.0	...
2016968	  663.1	  585.4	 8819.0	...
2016969	  663.1	  585.4	 8819.0	...
2016970	  663.3	  585.5	 8820.0	...
2016971	  663.5	  585.6	 8821.0	...
2016972	  663.6	  585.6	 8822.0	...
2016973	  663.5	  585.7	 8825.0	...
2016974	  663.4	  585.7	 8828.0	...
2016975	  663.4	  585.0	 8832.0	...
2016976	  663.4	  584.3	 8832.0	...
2016977	  663.8	  584.1	 8832.0	...
2016978	  664.2	  584.6	 8833.0	...
2016979	  664.6	  585.2	 8834.0	...
2016980	  664.3	  585.1	 8834.0	...
2016981	  664.1	  585.1	 8834.0	...
2016982	  663.8	  585.0	 8837.0	...
2016983	  663.9	  585.1	 8840.0	...
2016984	  664.0	  585.2	 8843.0	...
2016985	  664.1	  585.3	 8843.0	...
2016986	  664.3	  585.3	 8843.0	...
2016987	  664.4	  585.4	 8843.0	...
2016988	  664.6	  585.4	 8842.0	...
2016989	  664.6	  585.4	 8841.0	...
2016990	  664.5	  585.4	 8840.0	...
2016991	  664.4	  585.2	 8841.0	...
2016992	  664.4	  585.1	 8843.0	...
2016993	  664.3	  585.0	 8845.0	...
2016994	  664.3	  585.0	 8842.0	...
2016995	  664.3	  585.2	 8837.0	...
2016996	  664.3	  585.3	 8831.0	...
2016997	  664.3	  585.3	 8832.0	...
2016998	  664.3	  585.0	 8835.0	...
2016999	  664.4	  584.8	 8838.0	...
2017000	  664.8	  584.8	 8839.0	...
2017001	  665.1	  584.7	 8844.0	...
2017002	  665.6	  584.5	 8849.0	...
2017003	  665.8	  584.4	 8853.0	...
2017004	  665.6	  584.3	 8852.0	...
2017005	  665.2	  584.1	 8847.0	...
2017006	  664.9	  583.8	 8842.0	...
2017007	  664.9	  583.8	 8839.0	...
2017008	  664.8	  584.1	 8839.0	...
2017009	  664.6	  584.4	 8840.0	...
2017010	  664.8	  584.5	 8840.0	...
2017011	  665.0	  584.3	 8840.0	...
2017012	  665.1	  584.0	 8840.0	...
2017013	  664.8	  583.8	 8839.0	...
2017014	  664.6	  584.4	 8839.0	...
2017015	  664.7	  584.9	 8838.0	...
2017016	  664.7	  585.1	 8838.0	...
2017017	  664.7	  584.8	 8839.0	...
2017018	  664.6	  584.4	 8840.0	...
2017019	  664.3	  584.2	 8839.0	...
2017020	  664.0	  584.0	 8838.0	...
2017021	  664.1	  584.0	 8837.0	...
2017022	  665.0	  584.5	 8838.0	...
2017023	  665.9	  584.9	 8839.0	...
2017024	  666.6	  584.7	 8840.0	...
2017025	  667.0	  584.1	 8840.0	...
2017026	  667.8	  583.8	 8844.0	...
2017027	  669.1	  584.0	 8848.0	...
2017028	  670.1	  584.2	 8852.0	...
2017029	  672.0	  584.2	 8856.0	...
2017030	  673.7	  584.5	 8861.0	...
2017031	  675.8	  584.7	 8860.0	...
2017032	  676.5	  584.8	 8855.0	...
2017033	  678.1	  584.8	 8851.0	...
2017034	  679.5	  584.8	 8847.0	...
2017035	  680.9	  585.1	 8842.0	...
2017036	  680.9	  585.4	 8835.0	...
2017037	  680.8	  585.3	 8834.0	...
2017038	  681.1	  585.0	 8834.0	...
2017039	  681.5	  584.7	 8837.0	...
2017040	  681.9	  584.6	 8839.0	...
2017041	  682.1	  584.7	 8840.0	...
2017042	  681.9	  584.6	 8840.0	...
2017043	  681.8	  584.6	 8840.0	...
2017044	  681.0	  584.6	 8840.0	...
2017045	  680.3	  584.6	 8836.0	...
2017046	  679.7	  584.6	 8831.0	...
2017047	  679.8	  584.6	 8830.0	...
2017048	  679.9	  584.6	 8832.0	...
2017049	  679.9	  584.8	 8834.0	...
2017050	  679.5	  585.1	 8834.0	...
2017051	  679.0	  585.4	 8836.0	...
2017052	  679.0	  585.4	 8838.0	...
2017053	  679.4	  585.4	 8839.0	...
2017054	  679.8	  585.4	 8837.0	...
2017055	  679.7	  585.5	 8835.0	...
2017056	  679.7	  585.5	 8834.0	...
2017057	  679.7	  586.0	 8834.0	...
2017058	  679.7	  586.3	 8835.0	...
2017059	  679.8	  586.1	 8837.0	...
2017060	  679.8	  585.5	 8838.0	...
2017061	  679.9	  584.8	 8838.0	...
2017062	  679.9	  584.7	 8839.0	...
2017063	  680.1	  584.6	 8840.0	...
2017064	  680.1	  584.5	 8841.0	...
2017065	  680.1	  584.5	 8842.0	...
2017066	  679.9	  584.5	 8842.0	...
2017067	  679.7	  585.0	 8841.0	...
2017068	  679.8	  585.4	 8839.0	...
2017069	  679.9	  585.9	 8839.0	...
2017070	  679.7	  585.8	 8840.0	...
2017071	  679.5	  585.7	 8841.0	...
2017072	  679.3	  585.3	 8840.0	...
2017073	  679.4	  585.0	 8843.0	...
2017074	  679.5	  585.1	 8847.0	...
2017075	  680.0	  585.1	 8851.0	...
2017076	  680.5	  585.2	 8851.0	...
2017077	  680.9	  585.0	 8851.0	...
2017078	  680.9	  585.1	 8851.0	...
2017079	  680.9	  585.2	 8850.0	...
2017080	  681.0	  585.4	 8849.0	...
2017081	  681.0	  585.4	 8849.0	...
2017082	  680.7	  585.1	 8849.0	...
2017083	  680.1	  584.7	 8849.0	...
2017084	  679.5	  584.3	 8850.0	...
2017085	  679.2	  584.1	 8849.0	...
2017086	  679.1	  584.0	 8848.0	...
2017087	  679.4	  584.3	 8848.0	...
2017088	  679.9	  584.8	 8848.0	...
2017089	  680.4	  585.2	 8848.0	...
2017090	  680.7	  585.1	 8847.0	...
2017091	  680.9	  585.0	 8846.0	...
2017092	  681.1	  585.0	 8846.0	...
2017093	  681.3	  585.1	 8846.0	...
2017094	  681.4	  585.5	 8846.0	...
MSG	2017095 0000 _ Number Off
2017095	  681.5	  585.8	 8848.0	...
2017096	  681.5	  586.1	 8851.0	...
2017097	  680.9	  586.1	 8854.0	...
2017098	  680.2	  585.6	 8851.0	...
2017099	  679.4	  585.1	 8847.0	...
2017100	  679.2	  585.0	 8844.0	...
2017101	  679.6	  585.5	 8844.0	...
2017102	  680.2	  586.1	 8846.0	...
2017103	  680.7	  586.0	 8843.0	...
2017104	  680.7	  585.6	 8839.0	...
2017105	  680.6	  585.5	 8836.0	...
2017106	  680.5	  585.7	 8837.0	...
2017107	  680.4	  585.9	 8838.0	...
2017108	  680.3	  585.9	 8840.0	...
2017109	  680.2	  585.8	 8841.0	...
2017110	  680.2	  585.7	 8843.0	...
2017111	  680.2	  585.5	 8843.0	...
2017112	  680.2	  585.5	 8840.0	...
2017113	  680.2	  585.4	 8837.0	...
2017114	  680.1	  585.5	 8833.0	...
2017115	  680.4	  585.4	 8836.0	...
2017116	  680.9	  585.4	 8841.0	...
2017117	  681.5	  585.4	 8846.0	...
2017118	  681.8	  585.7	 8848.0	...
2017119	  681.9	  585.7	 8847.0	...
2017120	  681.4	  585.5	 8845.0	...
2017121	  680.9	  585.2	 8843.0	...
2017122	  680.6	  585.6	 8843.0	...
2017123	  681.1	  586.2	 8845.0	...
2017124	  681.5	  586.7	 8846.0	...
2017125	  681.5	  586.5	 8846.0	...
2017126	  680.9	  585.8	 8846.0	...
2017127	  680.3	  585.1	 8843.0	...
2017128	  680.1	  585.5	 8840.0	...
2017129	  680.3	  586.5	 8837.0	...
2017130	  680.5	  587.2	 8840.0	...
2017131	  680.8	  586.9	 8843.0	...
2017132	  681.2	  586.8	 8845.0	...
2017133	  681.6	  586.9	 8844.0	...
2017134	  681.4	  587.1	 8842.0	...
2017135	  681.1	  587.3	 8840.0	...
2017136	  680.9	  587.5	 8840.0	...
2017137	  681.0	  587.6	 8839.0	...
2017138	  681.2	  587.6	 8837.0	...
2017139	  681.4	  587.7	 8834.0	...
2017140	  681.6	  587.8	 8834.0	...
2017141	  681.7	  587.6	 8835.0	...
2017142	  681.7	  587.3	 8835.0	...
2017143	  681.7	  587.0	 8835.0	...
2017144	  681.9	  587.0	 8836.0	...
2017145	  681.9	  586.9	 8836.0	...
2017146	  681.9	  587.0	 8836.0	...
2017147	  681.8	  587.0	 8835.0	...
2017148	  681.5	  587.1	 8834.0	...
2017149	  681.4	  587.1	 8833.0	...
2017150	  681.3	  587.0	 8833.0	...
2017151	  681.1	  587.0	 8830.0	...
2017152	  680.8	  587.1	 8826.0	...
2017153	  680.6	  587.1	 8821.0	...
2017154	  680.5	  586.7	 8820.0	...
2017155	  680.4	  586.1	 8820.0	...
2017156	  680.7	  585.5	 8821.0	...
2017157	  681.0	  585.5	 8823.0	...
2017158	  680.7	  585.7	 8824.0	...
2017159	  680.2	  585.8	 8825.0	...
2017160	  679.9	  586.0	 8826.0	...
2017161	  680.1	  586.2	 8826.0	...
2017162	  680.9	  586.7	 8828.0	...
2017163	  681.6	  587.2	 8829.0	...
2017164	  681.8	  587.5	 8831.0	...
2017165	  681.5	  587.4	 8833.0	...
2017166	  681.1	  587.7	 8836.0	...
2017167	  681.0	  588.1	 8833.0	...
2017168	  680.9	  588.3	 8830.0	...
2017169	  680.5	  588.2	 8825.0	...
2017170	  680.3	  588.0	 8824.0	...
2017171	  680.1	  587.9	 8829.0	...
2017172	  680.1	  587.7	 8835.0	...
2017173	  680.2	  587.5	 8841.0	...
2017174	  680.1	  587.3	 8840.0	...
2017175	  680.1	  587.2	 8838.0	...
2017176	  680.3	  587.4	 8835.0	...
2017177	  680.5	  587.4	 8836.0	...
2017178	  680.1	  587.2	 8833.0	...
2017179	  679.6	  586.9	 8831.0	...
2017180	  679.2	  587.1	 8829.0	...
2017181	  680.3	  587.7	 8832.0	...
2017182	  681.3	  588.5	 8835.0	...
2017183	  682.1	  589.0	 8836.0	...
2017184	  681.9	  589.3	 8839.0	...
2017185	  681.8	  589.3	 8841.0	...
2017186	  681.5	  589.3	 8843.0	...
2017187	  681.2	  589.3	 8845.0	...
2017188	  681.0	  589.3	 8848.0	...
2017189	  681.1	  589.3	 8850.0	...
2017190	  681.2	  589.2	 8849.0	...
2017191	  681.1	  589.1	 8848.0	...
2017192	  681.2	  588.9	 8846.0	...
2017193	  681.3	  588.8	 8845.0	...
2017194	  681.5	  588.7	 8844.0	...
2017195	  681.9	  589.0	 8846.0	...
2017196	  682.1	  589.1	 8850.0	...
2017197	  682.0	  589.3	 8853.0	...
2017198	  681.5	  589.3	 8852.0	...
2017199	  681.0	  589.4	 8850.0	...
2017200	  680.9	  589.3	 8848.0	...
2017201	  680.8	  589.2	 8845.0	...
2017202	  680.8	  589.2	 8844.0	...
2017203	  680.8	  589.2	 8843.0	...
2017204	  681.0	  589.3	 8845.0	...
2017205	  681.1	  589.2	 8846.0	...
2017206	  681.1	  589.2	 8846.0	...
2017207	  680.9	  588.8	 8848.0	...
2017208	  681.0	  588.5	 8851.0	...
2017209	  681.5	  588.6	 8853.0	...
2017210	  681.9	  589.2	 8853.0	...
2017211	  682.2	  589.5	 8851.0	...
2017212	  682.1	  589.3	 8849.0	...
2017213	  681.8	  589.2	 8849.0	...
2017214	  681.7	  589.1	 8851.0	...
2017215	  681.5	  589.0	 8854.0	...
2017216	  681.1	  588.9	 8856.0	...
2017217	  680.7	  589.2	 8856.0	...
2017218	  680.4	  589.5	 8856.0	...
2017219	  680.5	  589.8	 8856.0	...
2017220	  680.6	  589.8	 8858.0	...
2017221	  680.8	  589.7	 8860.0	...
2017222	  681.1	  589.7	 8865.0	...
2017223	  681.4	  589.7	 8867.0	...
2017224	  681.4	  589.5	 8865.0	...
2017225	  681.4	  589.3	 8860.0	...
2017226	  681.2	  589.2	 8856.0	...
2017227	  680.7	  589.1	 8856.0	...
2017228	  680.3	  588.9	 8856.0	...
2017229	  680.2	  588.4	 8855.0	...
2017230	  680.6	  588.0	 8860.0	...
2017231	  680.9	  587.8	 8865.0	...
2017232	  681.1	  587.8	 8870.0	...
2017233	  681.1	  588.0	 8870.0	...
2017234	  681.0	  588.1	 8868.0	...
2017235	  680.9	  588.2	 8864.0	...
2017236	  680.7	  588.3	 8858.0	...
2017237	  680.6	  588.4	 8856.0	...
2017238	  680.8	  588.5	 8859.0	...
2017239	  681.1	  588.6	 8864.0	...
2017240	  681.3	  588.6	 8871.0	...
2017241	  681.1	  588.6	 8873.0	...
2017242	  680.4	  588.5	 8870.0	...
2017243	  679.7	  588.1	 8865.0	...
2017244	  679.2	  587.8	 8859.0	...
2017245	  679.2	  587.6	 8862.0	...
2017246	  679.2	  587.7	 8867.0	...
2017247	  679.9	  588.1	 8872.0	...
2017248	  680.6	  588.6	 8872.0	...
2017249	  681.1	  589.1	 8873.0	...
2017250	  681.0	  589.1	 8873.0	...
2017251	  680.9	  589.2	 8874.0	...
2017252	  680.9	  589.2	 8875.0	...
2017253	  680.9	  589.2	 8876.0	...
2017254	  680.9	  589.0	 8877.0	...
2017255	  680.9	  589.0	 8879.0	...
2017256	  680.9	  589.2	 8881.0	...
2017257	  680.9	  589.5	 8882.0	...
2017258	  680.7	  588.8	 8883.0	...
2017259	  680.2	  587.9	 8882.0	...
2017260	  680.6	  587.2	 8881.0	...
2017261	  681.2	  587.2	 8881.0	...
2017262	  682.0	  587.1	 8880.0	...
2017263	  682.2	  586.9	 8882.0	...
2017264	  682.3	  586.8	 8883.0	...
2017265	  682.3	  586.7	 8883.0	...
2017266	  682.2	  586.7	 8883.0	...
2017267	  682.1	  587.1	 8882.0	...
2017268	  682.1	  587.8	 8883.0	...
2017269	  682.1	  588.5	 8881.0	...
2017270	  682.2	  588.7	 8879.0	...
2017271	  682.4	  588.7	 8878.0	...
2017272	  682.2	  588.2	 8878.0	...
2017273	  681.4	  587.6	 8878.0	...
2017274	  680.6	  587.0	 8879.0	...
2017275	  679.9	  586.8	 8880.0	...
2017276	  679.6	  586.6	 8882.0	...
2017277	  679.4	  586.7	 8883.0	...
2017278	  679.7	  587.0	 8884.0	...
2017279	  680.4	  587.4	 8883.0	...
2017280	  680.9	  587.4	 8882.0	...
2017281	  681.4	  587.4	 8884.0	...
2017282	  681.5	  587.2	 8887.0	...
2017283	  681.6	  587.1	 8898.0	...
2017284	  681.6	  586.7	 8906.0	...
2017285	  681.5	  586.4	 8912.0	...
2017286	  681.5	  586.0	 8910.0	...
2017287	  681.6	  586.0	 8909.0	...
2017288	  681.6	  586.0	 8905.0	...
2017289	  682.0	  586.4	 8902.0	...
2017290	  682.4	  586.6	 8902.0	...
2017291	  682.7	  586.6	 8905.0	...
2017292	  682.9	  586.3	 8907.0	...
2017293	  683.2	  586.2	 8906.0	...
2017294	  682.7	  586.3	 8904.0	...
2017295	  682.0	  586.6	 8904.0	...
2017296	  681.3	  586.8	 8904.0	...
2017297	  681.4	  587.0	 8903.0	...
2017298	  681.5	  586.9	 8903.0	...
2017299	  681.6	  586.8	 8901.0	...
2017300	  681.7	  586.7	 8898.0	...
2017301	  681.3	  586.5	 8894.0	...
2017302	  680.8	  586.3	 8892.0	...
2017303	  680.4	  585.9	 8895.0	...
2017304	  680.5	  585.8	 8900.0	...
2017305	  680.5	  585.5	 8910.0	...
2017306	  680.5	  585.5	 8916.0	...
2017307	  680.2	  585.4	 8919.0	...
2017308	  680.1	  585.3	 8917.0	...
2017309	  680.0	  585.2	 8916.0	...
2017310	  680.1	  585.2	 8917.0	...
2017311	  680.1	  585.3	 8918.0	...
2017312	  679.7	  585.4	 8918.0	...
2017313	  679.4	  585.5	 8915.0	...
2017314	  679.7	  585.4	 8913.0	...
2017315	  680.2	  585.3	 8911.0	...
2017316	  680.8	  585.2	 8911.0	...
2017317	  680.8	  585.5	 8915.0	...
2017318	  680.8	  585.8	 8919.0	...
2017319	  680.9	  585.9	 8921.0	...
2017320	  680.9	  585.6	 8920.0	...
2017321	  680.5	  585.4	 8918.0	...
2017322	  680.2	  585.4	 8917.0	...
2017323	  680.2	  585.4	 8918.0	...
2017324	  680.6	  585.3	 8920.0	...
2017325	  680.8	  585.3	 8921.0	...
2017326	  680.7	  585.4	 8920.0	...
2017327	  680.6	  585.4	 8919.0	...
2017328	  680.5	  585.3	 8919.0	...
2017329	  680.4	  585.1	 8921.0	...
2017330	  680.3	  585.0	 8919.0	...
2017331	  680.5	  585.0	 8915.0	...
2017332	  680.6	  584.9	 8910.0	...
2017333	  680.6	  585.0	 8910.0	...
2017334	  680.4	  584.9	 8910.0	...
2017335	  680.3	  584.8	 8913.0	...
2017336	  679.5	  584.5	 8916.0	...
2017337	  678.7	  584.3	 8911.0	...
2017338	  678.2	  584.2	 8904.0	...
2017339	  678.8	  584.2	 8902.0	...
2017340	  679.3	  584.4	 8909.0	...
2017341	  680.0	  584.5	 8917.0	...
2017342	  680.3	  584.4	 8918.0	...
2017343	  680.7	  584.1	 8920.0	...
2017344	  680.8	  584.2	 8921.0	...
2017345	  680.9	  584.5	 8922.0	...
2017346	  680.5	  584.8	 8923.0	...
2017347	  679.9	  584.7	 8925.0	...
2017348	  679.7	  584.7	 8926.0	...
2017349	  680.0	  584.6	 8928.0	...
2017350	  680.3	  584.6	 8928.0	...
2017351	  680.3	  584.6	 8929.0	...
2017352	  680.3	  584.6	 8930.0	...
2017353	  680.6	  584.6	 8933.0	...
2017354	  680.8	  584.6	 8934.0	...
2017355	  681.0	  584.8	 8930.0	...
2017356	  681.0	  584.9	 8926.0	...
2017357	  680.7	  584.7	 8921.0	...
2017358	  680.5	  584.5	 8918.0	...
2017359	  680.3	  583.7	 8916.0	...
2017360	  680.2	  583.3	 8914.0	...
2017361	  680.1	  582.9	 8915.0	...
2017362	  680.1	  583.1	 8918.0	...
2017363	  680.1	  583.4	 8920.0	...
2017364	  680.2	  583.7	 8921.0	...
2017365	  680.3	  584.4	 8920.0	...
2017366	  680.4	  584.9	 8919.0	...
2017367	  680.4	  585.3	 8920.0	...
2017368	  680.4	  585.2	 8920.0	...
2017369	  680.0	  584.6	 8921.0	...
2017370	  679.6	  584.0	 8921.0	...
2017371	  679.6	  583.4	 8924.0	...
2017372	  680.2	  583.3	 8925.0	...
2017373	  680.9	  583.4	 8925.0	...
2017374	  681.4	  583.6	 8926.0	...
2017375	  681.4	  583.8	 8929.0	...
2017376	  680.8	  584.0	 8932.0	...
2017377	  680.1	  584.0	 8930.0	...
2017378	  679.7	  584.2	 8927.0	...
2017379	  679.7	  584.4	 8923.0	...
2017380	  679.7	  584.3	 8919.0	...
2017381	  679.6	  583.9	 8915.0	...
2017382	  679.6	  583.6	 8913.0	...
2017383	  679.6	  583.3	 8914.0	...
2017384	  679.4	  583.4	 8915.0	...
2017385	  679.2	  583.5	 8914.0	...
2017386	  679.0	  583.6	 8915.0	...
2017387	  678.9	  583.8	 8916.0	...
2017388	  678.7	  584.0	 8918.0	...
2017389	  678.8	  584.1	 8920.0	...
2017390	  678.9	  584.1	 8922.0	...
2017391	  679.0	  583.6	 8923.0	...
2017392	  678.6	  583.1	 8927.0	...
2017393	  678.4	  582.6	 8930.0	...
2017394	  678.3	  583.2	 8929.0	...
2017395	  678.3	  583.8	 8924.0	...
2017396	  678.2	  584.2	 8920.0	...
2017397	  678.1	  584.0	 8923.0	...
2017398	  678.6	  583.8	 8926.0	...
2017399	  679.2	  583.7	 8925.0	...
2017400	  679.8	  583.4	 8921.0	...
2017401	  680.1	  583.1	 8916.0	...
2017402	  680.2	  583.0	 8915.0	...
2017403	  680.3	  583.0	 8915.0	...
2017404	  680.2	  583.0	 8916.0	...
2017405	  680.2	  582.9	 8917.0	...
2017406	  680.2	  582.8	 8919.0	...
2017407	  680.0	  582.8	 8920.0	...
2017408	  679.6	  582.7	 8921.0	...
2017409	  679.2	  582.6	 8921.0	...
2017410	  678.6	  582.4	 8922.0	...
2017411	  678.3	  582.4	 8922.0	...
2017412	  677.7	  582.4	 8920.0	...
2017413	  677.5	  582.4	 8919.0	...
2017414	  677.9	  582.4	 8918.0	...
2017415	  678.4	  582.5	 8919.0	...
2017416	  679.1	  582.7	 8919.0	...
2017417	  679.1	  582.8	 8922.0	...
2017418	  679.0	  582.9	 8925.0	...
2017419	  678.8	  583.0	 8928.0	...
2017420	  678.5	  583.1	 8929.0	...
2017421	  678.4	  583.1	 8930.0	...
2017422	  678.3	  583.1	 8930.0	...
2017423	  678.4	  583.1	 8929.0	...
2017424	  678.5	  583.1	 8928.0	...
2017425	  678.6	  583.0	 8929.0	...
2017426	  678.6	  583.1	 8931.0	...
2017427	  678.6	  583.2	 8933.0	...
2017428	  678.6	  583.2	 8933.0	...
2017429	  678.7	  583.2	 8932.0	...
2017430	  678.7	  583.2	 8932.0	...
2017431	  678.8	  583.3	 8931.0	...
2017432	  678.8	  583.3	 8929.0	...
2017433	  678.8	  583.0	 8929.0	...
2017434	  678.7	  582.8	 8930.0	...
2017435	  678.6	  582.5	 8931.0	...
2017436	  678.2	  582.1	 8932.0	...
2017437	  677.9	  581.8	 8933.0	...
2017438	  677.6	  581.8	 8934.0	...
2017439	  677.6	  582.2	 8935.0	...
2017440	  677.7	  582.8	 8937.0	...
2017441	  677.8	  583.0	 8938.0	...
2017442	  677.8	  583.2	 8936.0	...
2017443	  677.9	  583.3	 8933.0	...
2017444	  677.8	  583.2	 8926.0	...
2017445	  677.8	  583.1	 8921.0	...
2017446	  677.9	  582.8	 8917.0	...
2017447	  678.0	  582.6	 8919.0	...
2017448	  678.1	  582.4	 8921.0	...
2017449	  678.2	  582.5	 8919.0	...
2017450	  678.3	  582.5	 8916.0	...
2017451	  678.0	  582.5	 8914.0	...
2017452	  677.5	  582.0	 8916.0	...
2017453	  677.3	  581.5	 8917.0	...
2017454	  677.6	  581.0	 8920.0	...
2017455	  677.8	  580.9	 8921.0	...
2017456	  677.7	  581.1	 8921.0	...
2017457	  677.8	  581.3	 8922.0	...
2017458	  678.0	  581.5	 8924.0	...
2017459	  678.2	  581.6	 8928.0	...
2017460	  678.4	  581.8	 8927.0	...
2017461	  678.6	  582.1	 8925.0	...
2017462	  678.7	  582.3	 8924.0	...
2017463	  678.8	  582.5	 8922.0	...
2017464	  678.7	  582.6	 8921.0	...
2017465	  678.7	  582.1	 8921.0	...
2017466	  678.6	  581.3	 8924.0	...
2017467	  678.5	  580.7	 8925.0	...
2017468	  678.3	  580.6	 8924.0	...
2017469	  678.4	  581.0	 8924.0	...
2017470	  678.6	  581.3	 8926.0	...
2017471	  678.7	  581.6	 8924.0	...
2017472	  678.7	  581.9	 8921.0	...
2017473	  678.7	  582.2	 8920.0	...
2017474	  678.6	  581.7	 8922.0	...
2017475	  678.4	  580.8	 8921.0	...
2017476	  678.2	  580.4	 8918.0	...
2017477	  678.2	  581.0	 8915.0	...
2017478	  678.4	  581.4	 8918.0	...
2017479	  678.6	  581.4	 8922.0	...
2017480	  678.8	  581.3	 8923.0	...
2017481	  678.9	  581.2	 8920.0	...
2017482	  679.1	  581.1	 8919.0	...
2017483	  679.5	  581.1	 8921.0	...
2017484	  679.9	  581.3	 8922.0	...
2017485	  680.1	  581.3	 8920.0	...
2017486	  680.2	  581.3	 8917.0	...
2017487	  680.0	  581.2	 8916.0	...
2017488	  679.5	  580.6	 8916.0	...
2017489	  679.3	  580.0	 8916.0	...
2017490	  679.1	  579.3	 8915.0	...
2017491	  679.2	  579.2	 8914.0	...
2017492	  679.3	  580.0	 8914.0	...
2017493	  679.3	  580.8	 8913.0	...
2017494	  679.4	  581.8	 8912.0	...
2017495	  679.5	  581.8	 8911.0	...
2017496	  679.4	  581.5	 8913.0	...
2017497	  679.0	  581.1	 8915.0	...
2017498	  678.7	  580.3	 8916.0	...
2017499	  678.5	  580.0	 8915.0	...
2017500	  678.5	  579.4	 8913.0	...
2017501	  678.5	  579.2	 8912.0	...
2017502	  678.6	  579.1	 8910.0	...
2017503	  678.7	  579.1	 8908.0	...
2017504	  678.9	  579.4	 8910.0	...
2017505	  679.1	  579.5	 8913.0	...
2017506	  679.2	  579.6	 8914.0	...
2017507	  679.3	  579.7	 8913.0	...
2017508	  679.3	  579.7	 8912.0	...
2017509	  679.1	  579.7	 8913.0	...
2017510	  678.8	  579.4	 8915.0	...
2017511	  678.8	  579.0	 8917.0	...
2017512	  679.0	  578.6	 8917.0	...
2017513	  678.8	  578.5	 8916.0	...
2017514	  678.4	  578.4	 8915.0	...
2017515	  678.5	  578.3	 8914.0	...
2017516	  678.8	  578.3	 8918.0	...
2017517	  679.2	  578.0	 8921.0	...
2017518	  678.8	  577.8	 8924.0	...
2017519	  678.4	  577.5	 8922.0	...
2017520	  678.1	  577.6	 8916.0	...
2017521	  678.9	  578.2	 8911.0	...
2017522	  679.6	  578.8	 8907.0	...
2017523	  680.4	  579.4	 8910.0	...
2017524	  680.3	  579.4	 8913.0	...
2017525	  680.1	  579.3	 8917.0	...
2017526	  679.9	  579.3	 8916.0	...
2017527	  679.9	  579.2	 8915.0	...
2017528	  680.1	  579.3	 8915.0	...
2017529	  680.2	  579.3	 8915.0	...
2017530	  680.7	  579.7	 8913.0	...
2017531	  681.2	  580.1	 8908.0	...
2017532	  681.7	  580.7	 8903.0	...
2017533	  681.6	  580.8	 8905.0	...
2017534	  681.6	  580.9	 8910.0	...
2017535	  681.6	  580.3	 8910.0	...
2017536	  681.8	  579.7	 8906.0	...
2017537	  682.0	  579.6	 8903.0	...
2017538	  682.3	  580.1	 8904.0	...
2017539	  682.4	  580.6	 8911.0	...
2017540	  682.6	  580.7	 8916.0	...
2017541	  682.7	  580.9	 8919.0	...
2017542	  682.7	  581.3	 8918.0	...
2017543	  682.7	  581.6	 8915.0	...
2017544	  682.7	  581.8	 8913.0	...
2017545	  682.6	  581.9	 8911.0	...
2017546	  682.6	  581.9	 8910.0	...
2017547	  682.8	  581.9	 8909.0	...
2017548	  683.7	  582.8	 8908.0	...
2017549	  684.5	  583.7	 8907.0	...
2017550	  685.2	  584.5	 8907.0	...
2017551	  685.1	  585.0	 8907.0	...
2017552	  684.8	  586.3	 8908.0	...
2017553	  684.5	  587.6	 8901.0	...
2017554	  684.1	  588.3	 8893.0	...
2017555	  684.6	  588.9	 8885.0	...
2017556	  685.2	  589.5	 8884.0	...
2017557	  685.9	  590.1	 8879.0	...
2017558	  686.0	  590.9	 8873.0	...
2017559	  686.0	  592.1	 8866.0	...
2017560	  685.9	  593.2	 8864.0	...
2017561	  686.0	  593.5	 8863.0	...
2017562	  686.3	  593.7	 8861.0	...
2017563	  686.6	  593.9	 8857.0	...
2017564	  686.6	  593.6	 8854.0	...
2017565	  686.5	  593.1	 8852.0	...
2017566	  685.7	  592.1	 8852.0	...
2017567	  685.0	  591.7	 8853.0	...
2017568	  685.2	  591.2	 8847.0	...
2017569	  686.1	  591.0	 8841.0	...
EFIX R   2016629	2017569	941	  672.6	  585.4	   8831
SSACC R  2017570
2017570	  686.8	  590.9	 8833.0	...
2017571	  686.5	  590.9	 8826.0	...
2017572	  686.2	  590.8	 8819.0	...
2017573	  685.0	  590.8	 8802.0	...
2017574	  683.6	  591.6	 8789.0	...
2017575	  682.3	  593.3	 8776.0	...
2017576	  682.4	  596.9	 8768.0	...
2017577	  683.1	  601.7	 8762.0	...
2017578	  683.9	  608.0	 8736.0	...
2017579	  684.7	  614.6	 8717.0	...
2017580	  685.8	  623.1	 8680.0	...
2017581	  686.8	  630.4	 8656.0	...
2017582	  689.0	  641.4	 8625.0	...
2017583	  690.6	  650.6	 8593.0	...
2017584	  692.2	  662.2	 8555.0	...
2017585	  693.3	  672.3	 8506.0	...
2017586	  694.5	  683.4	 8463.0	...
2017587	  697.2	  695.5	 8422.0	...
2017588	  700.4	  708.0	 8374.0	...
2017589	  703.8	  721.1	 8331.0	...
2017590	  707.3	  735.2	 8274.0	...
2017591	  711.4	  750.3	 8226.0	...
2017592	  715.4	  765.6	 8167.0	...
2017593	  721.0	  780.5	 8122.0	...
2017594	  725.1	  795.2	 8066.0	...
2017595	  729.1	  808.1	 8007.0	...
2017596	  730.4	  822.6	 7945.0	...
2017597	  732.0	  836.1	 7884.0	...
2017598	  735.6	  853.9	 7826.0	...
2017599	  738.8	  870.6	 7745.0	...
2017600	  744.0	  890.4	 7676.0	...
2017601	  748.5	  909.8	 7595.0	...
2017602	  754.5	  931.3	 7519.0	...
2017603	  758.4	  951.8	 7421.0	...
2017604	  761.2	  971.5	 7326.0	...
2017605	  766.2	  994.2	 7232.0	...
2017606	  771.2	 1016.2	 7135.0	...
2017607	  776.4	 1040.0	 7032.0	...
2017608	  781.9	 1062.8	 6930.0	...
2017609	  787.6	 1086.5	 6821.0	...
2017610	  794.6	 1110.4	 6706.0	...
2017611	  799.5	 1133.4	 6586.0	...
2017612	  806.9	 1159.2	 6475.0	...
2017613	  815.6	 1186.8	 6371.0	...
2017614	  823.4	 1214.6	 6248.0	...
2017615	  830.9	 1243.0	 6124.0	...
2017616	  837.8	 1272.3	 5988.0	...
2017617	  848.1	 1303.8	 5866.0	...
2017618	  858.0	 1335.0	 5720.0	...
2017619	  869.6	 1366.6	 5573.0	...
2017620	  880.3	 1399.0	 5407.0	...
2017621	  895.1	 1435.4	 5240.0	...
2017622	  914.0	 1475.0	 5058.0	...
2017623	  935.7	 1517.2	 4862.0	...
2017624	  960.5	 1560.2	 4670.0	...
2017625	  985.1	 1603.4	 4472.0	...
2017626	 1011.8	 1646.9	 4286.0	...
2017627	 1039.1	 1691.9	 4094.0	...
2017628	 1065.6	 1737.3	 3898.0	...
2017629	 1097.4	 1787.0	 3690.0	...
2017630	 1124.9	 1833.4	 3480.0	...
2017631	 1157.3	 1879.1	 3286.0	...
2017632	 1176.0	 1905.6	 3166.0	...
2017633	 1188.2	 1919.6	 3111.0	...
2017634	 1188.2	 1919.6	 3111.0	...
SBLINK R 2017635
2017635	   .	   .	    0.0	...
2017636	   .	   .	    0.0	...
2017637	   .	   .	    0.0	...
2017638	   .	   .	    0.0	...
2017639	   .	   .	    0.0	...
2017640	   .	   .	    0.0	...
2017641	   .	   .	    0.0	...
2017642	   .	   .	    0.0	...
2017643	   .	   .	    0.0	...
2017644	   .	   .	    0.0	...
2017645	   .	   .	    0.0	...
2017646	   .	   .	    0.0	...
2017647	   .	   .	    0.0	...
2017648	   .	   .	    0.0	...
2017649	   .	   .	    0.0	...
2017650	   .	   .	    0.0	...
2017651	   .	   .	    0.0	...
2017652	   .	   .	    0.0	...
2017653	   .	   .	    0.0	...
2017654	   .	   .	    0.0	...
2017655	   .	   .	    0.0	...
2017656	   .	   .	    0.0	...
2017657	   .	   .	    0.0	...
2017658	   .	   .	    0.0	...
2017659	   .	   .	    0.0	...
2017660	   .	   .	    0.0	...
2017661	   .	   .	    0.0	...
2017662	   .	   .	    0.0	...
2017663	   .	   .	    0.0	...
2017664	   .	   .	    0.0	...
2017665	   .	   .	    0.0	...
2017666	   .	   .	    0.0	...
2017667	   .	   .	    0.0	...
2017668	   .	   .	    0.0	...
2017669	   .	   .	    0.0	...
2017670	   .	   .	    0.0	...
2017671	   .	   .	    0.0	...
2017672	   .	   .	    0.0	...
2017673	   .	   .	    0.0	...
2017674	   .	   .	    0.0	...
2017675	   .	   .	    0.0	...
2017676	   .	   .	    0.0	...
2017677	   .	   .	    0.0	...
2017678	   .	   .	    0.0	...
2017679	   .	   .	    0.0	...
2017680	   .	   .	    0.0	...
2017681	   .	   .	    0.0	...
2017682	   .	   .	    0.0	...
2017683	   .	   .	    0.0	...
2017684	   .	   .	    0.0	...
2017685	   .	   .	    0.0	...
2017686	   .	   .	    0.0	...
2017687	   .	   .	    0.0	...
2017688	   .	   .	    0.0	...
2017689	   .	   .	    0.0	...
2017690	   .	   .	    0.0	...
2017691	   .	   .	    0.0	...
2017692	   .	   .	    0.0	...
2017693	   .	   .	    0.0	...
2017694	   .	   .	    0.0	...
2017695	   .	   .	    0.0	...
2017696	   .	   .	    0.0	...
2017697	   .	   .	    0.0	...
2017698	   .	   .	    0.0	...
2017699	   .	   .	    0.0	...
2017700	   .	   .	    0.0	...
2017701	   .	   .	    0.0	...
2017702	   .	   .	    0.0	...
2017703	   .	   .	    0.0	...
2017704	   .	   .	    0.0	...
2017705	   .	   .	    0.0	...
2017706	   .	   .	    0.0	...
2017707	   .	   .	    0.0	...
2017708	   .	   .	    0.0	...
2017709	   .	   .	    0.0	...
2017710	   .	   .	    0.0	...
2017711	   .	   .	    0.0	...
2017712	   .	   .	    0.0	...
2017713	   .	   .	    0.0	...
2017714	   .	   .	    0.0	...
2017715	   .	   .	    0.0	...
2017716	   .	   .	    0.0	...
2017717	   .	   .	    0.0	...
2017718	   .	   .	    0.0	...
2017719	   .	   .	    0.0	...
2017720	   .	   .	    0.0	...
2017721	   .	   .	    0.0	...
2017722	   .	   .	    0.0	...
2017723	   .	   .	    0.0	...
2017724	   .	   .	    0.0	...
2017725	   .	   .	    0.0	...
2017726	   .	   .	    0.0	...
2017727	   .	   .	    0.0	...
2017728	   .	   .	    0.0	...
2017729	   .	   .	    0.0	...
2017730	   .	   .	    0.0	...
2017731	   .	   .	    0.0	...
2017732	   .	   .	    0.0	...
2017733	   .	   .	    0.0	...
2017734	   .	   .	    0.0	...
2017735	   .	   .	    0.0	...
2017736	   .	   .	    0.0	...
2017737	   .	   .	    0.0	...
2017738	   .	   .	    0.0	...
2017739	   .	   .	    0.0	...
2017740	   .	   .	    0.0	...
2017741	   .	   .	    0.0	...
2017742	   .	   .	    0.0	...
2017743	   .	   .	    0.0	...
2017744	   .	   .	    0.0	...
2017745	   .	   .	    0.0	...
2017746	   .	   .	    0.0	...
2017747	   .	   .	    0.0	...
2017748	   .	   .	    0.0	...
2017749	   .	   .	    0.0	...
2017750	   .	   .	    0.0	...
2017751	   .	   .	    0.0	...
2017752	   .	   .	    0.0	...
2017753	   .	   .	    0.0	...
2017754	   .	   .	    0.0	...
2017755	   .	   .	    0.0	...
2017756	   .	   .	    0.0	...
2017757	   .	   .	    0.0	...
2017758	   .	   .	    0.0	...
2017759	   .	   .	    0.0	...
2017760	   .	   .	    0.0	...
2017761	   .	   .	    0.0	...
2017762	   .	   .	    0.0	...
2017763	   .	   .	    0.0	...
2017764	   .	   .	    0.0	...
2017765	   .	   .	    0.0	...
2017766	   .	   .	    0.0	...
2017767	   .	   .	    0.0	...
2017768	   .	   .	    0.0	...
2017769	   .	   .	    0.0	...
2017770	   .	   .	    0.0	...
2017771	   .	   .	    0.0	...
2017772	   .	   .	    0.0	...
2017773	   .	   .	    0.0	...
2017774	   .	   .	    0.0	...
2017775	   .	   .	    0.0	...
2017776	   .	   .	    0.0	...
EBLINK R 2017635	2017776	142
2017777	 1224.5	 1884.8	 3238.0	...
2017778	 1224.5	 1884.8	 3238.0	...
2017779	 1223.4	 1879.0	 3269.0	...
2017780	 1218.2	 1865.5	 3321.0	...
2017781	 1211.7	 1847.7	 3405.0	...
2017782	 1200.5	 1828.5	 3478.0	...
2017783	 1188.7	 1808.2	 3577.0	...
2017784	 1174.1	 1785.9	 3668.0	...
2017785	 1160.8	 1763.3	 3774.0	...
2017786	 1149.0	 1740.9	 3866.0	...
2017787	 1135.2	 1719.5	 3960.0	...
2017788	 1122.5	 1698.8	 4049.0	...
2017789	 1109.5	 1680.1	 4131.0	...
2017790	 1098.2	 1660.6	 4211.0	...
2017791	 1089.0	 1642.2	 4291.0	...
2017792	 1077.4	 1623.4	 4376.0	...
2017793	 1069.4	 1604.7	 4463.0	...
2017794	 1057.8	 1585.7	 4546.0	...
2017795	 1048.3	 1567.2	 4622.0	...
2017796	 1036.5	 1548.9	 4698.0	...
2017797	 1026.9	 1530.6	 4773.0	...
2017798	 1017.0	 1513.5	 4851.0	...
2017799	 1009.0	 1496.6	 4932.0	...
2017800	 1001.1	 1480.1	 5018.0	...
2017801	  993.5	 1461.9	 5102.0	...
2017802	  985.9	 1445.2	 5179.0	...
2017803	  977.9	 1427.6	 5253.0	...
2017804	  971.1	 1411.9	 5329.0	...
2017805	  962.9	 1395.4	 5401.0	...
2017806	  955.3	 1379.7	 5480.0	...
2017807	  946.9	 1364.1	 5557.0	...
2017808	  939.9	 1347.7	 5644.0	...
2017809	  930.5	 1331.7	 5708.0	...
2017810	  923.1	 1316.7	 5785.0	...
2017811	  915.8	 1302.9	 5845.0	...
2017812	  911.5	 1290.3	 5918.0	...
2017813	  903.6	 1275.8	 5969.0	...
2017814	  896.3	 1262.2	 6030.0	...
2017815	  890.1	 1248.5	 6095.0	...
2017816	  887.0	 1236.9	 6163.0	...
2017817	  881.3	 1223.2	 6225.0	...
2017818	  875.9	 1210.9	 6281.0	...
2017819	  868.6	 1197.6	 6329.0	...
2017820	  864.3	 1186.5	 6381.0	...
2017821	  859.7	 1175.2	 6436.0	...
2017822	  856.1	 1164.6	 6491.0	...
2017823	  852.4	 1155.0	 6538.0	...
2017824	  848.4	 1144.7	 6579.0	...
2017825	  846.2	 1136.4	 6629.0	...
2017826	  843.5	 1127.1	 6677.0	...
2017827	  840.5	 1117.8	 6721.0	...
2017828	  835.7	 1106.7	 6751.0	...
2017829	  832.2	 1097.6	 6789.0	...
2017830	  828.9	 1090.1	 6826.0	...
2017831	  826.0	 1081.7	 6862.0	...
2017832	  823.2	 1073.8	 6906.0	...
2017833	  819.3	 1064.1	 6947.0	...
2017834	  816.8	 1056.6	 6996.0	...
2017835	  813.0	 1047.5	 7026.0	...
2017836	  810.5	 1039.6	 7063.0	...
2017837	  807.5	 1031.9	 7091.0	...
2017838	  803.8	 1022.0	 7127.0	...
2017839	  800.5	 1014.5	 7159.0	...
2017840	  796.4	 1006.2	 7188.0	...
2017841	  793.9	  999.1	 7223.0	...
2017842	  791.2	  990.9	 7256.0	...
2017843	  788.8	  982.7	 7294.0	...
2017844	  786.9	  977.1	 7330.0	...
2017845	  783.8	  970.2	 7359.0	...
2017846	  781.9	  964.7	 7388.0	...
2017847	  779.5	  957.8	 7414.0	...
2017848	  777.5	  950.8	 7446.0	...
2017849	  774.1	  943.2	 7470.0	...
2017850	  770.6	  935.4	 7493.0	...
2017851	  767.9	  927.7	 7512.0	...
2017852	  767.2	  922.4	 7547.0	...
2017853	  767.1	  918.0	 7572.0	...
2017854	  766.3	  914.1	 7604.0	...
2017855	  765.1	  909.1	 7625.0	...
2017856	  761.7	  901.3	 7649.0	...
2017857	  759.1	  893.9	 7669.0	...
2017858	  756.7	  887.9	 7691.0	...
2017859	  754.7	  883.2	 7709.0	...
2017860	  752.7	  877.5	 7728.0	...
2017861	  750.8	  871.8	 7753.0	...
2017862	  750.7	  867.7	 7784.0	...
2017863	  749.4	  862.2	 7808.0	...
2017864	  747.7	  855.0	 7817.0	...
2017865	  746.2	  848.7	 7842.0	...
2017866	  746.0	  844.8	 7865.0	...
2017867	  745.6	  840.6	 7894.0	...
2017868	  745.2	  836.0	 7908.0	...
2017869	  742.8	  829.6	 7924.0	...
2017870	  740.4	  823.0	 7943.0	...
2017871	  738.3	  817.5	 7970.0	...
2017872	  738.2	  813.9	 7994.0	...
2017873	  737.1	  810.4	 8010.0	...
2017874	  735.7	  805.2	 8015.0	...
2017875	  734.3	  799.7	 8024.0	...
2017876	  734.0	  796.4	 8044.0	...
2017877	  733.1	  791.7	 8067.0	...
ESACC R  2017570	2017877	308	  686.8	  590.9	  733.1	  791.7	   4.39	    910
SFIX R   2017878
2017878	  732.1	  787.2	 8084.0	...
2017879	  731.0	  783.1	 8103.0	...
2017880	  730.7	  780.7	 8130.0	...
2017881	  729.9	  778.5	 8156.0	...
2017882	  729.1	  774.0	 8167.0	...
2017883	  729.3	  770.7	 8176.0	...
2017884	  729.9	  767.1	 8191.0	...
2017885	  730.2	  764.3	 8206.0	...
2017886	  729.7	  761.2	 8220.0	...
2017887	  729.2	  758.4	 8229.0	...
2017888	  728.8	  754.4	 8238.0	...
2017889	  728.4	  750.8	 8248.0	...
2017890	  728.0	  747.4	 8264.0	...
2017891	  728.0	  746.2	 8280.0	...
2017892	  727.9	  744.3	 8286.0	...
2017893	  727.4	  740.8	 8286.0	...
2017894	  727.0	  737.5	 8300.0	...
2017895	  726.6	  734.2	 8315.0	...
2017896	  726.3	  731.5	 8334.0	...
2017897	  726.0	  728.7	 8342.0	...
2017898	  725.8	  725.9	 8351.0	...
2017899	  725.5	  724.8	 8365.0	...
2017900	  724.9	  721.4	 8381.0	...
2017901	  724.3	  718.5	 8396.0	...
2017902	  723.8	  714.3	 8402.0	...
2017903	  723.7	  712.4	 8406.0	...
2017904	  722.8	  709.4	 8412.0	...
2017905	  722.0	  707.4	 8431.0	...
2017906	  721.3	  704.9	 8447.0	...
2017907	  721.3	  702.7	 8462.0	...
2017908	  720.8	  700.3	 8467.0	...
2017909	  720.1	  697.1	 8480.0	...
2017910	  719.5	  695.0	 8491.0	...
2017911	  718.6	  692.4	 8505.0	...
2017912	  717.7	  690.0	 8519.0	...
2017913	  716.8	  686.8	 8536.0	...
2017914	  716.4	  683.9	 8551.0	...
2017915	  715.9	  681.8	 8559.0	...
2017916	  715.4	  680.5	 8563.0	...
2017917	  715.1	  678.7	 8574.0	...
2017918	  714.9	  675.8	 8585.0	...
2017919	  714.6	  672.9	 8596.0	...
2017920	  714.5	  670.6	 8604.0	...
2017921	  714.3	  668.6	 8612.0	...
2017922	  714.0	  665.0	 8624.0	...
2017923	  713.6	  662.5	 8631.0	...
2017924	  713.0	  659.5	 8647.0	...
2017925	  712.6	  658.1	 8660.0	...
2017926	  711.8	  655.1	 8673.0	...
2017927	  711.2	  653.4	 8678.0	...
2017928	  710.6	  651.8	 8682.0	...
2017929	  710.5	  650.2	 8688.0	...
2017930	  710.3	  648.6	 8694.0	...
2017931	  710.0	  645.9	 8701.0	...
2017932	  709.7	  644.3	 8708.0	...
2017933	  709.7	  642.5	 8716.0	...
2017934	  709.7	  641.5	 8732.0	...
2017935	  709.2	  639.8	 8740.0	...
2017936	  708.5	  638.2	 8749.0	...
2017937	  707.5	  635.4	 8753.0	...
2017938	  707.2	  633.8	 8756.0	...
2017939	  706.8	  631.4	 8759.0	...
2017940	  706.8	  630.5	 8766.0	...
2017941	  706.6	  628.6	 8773.0	...
2017942	  706.4	  627.6	 8782.0	...
2017943	  705.9	  625.4	 8785.0	...
2017944	  705.5	  623.6	 8790.0	...
2017945	  705.1	  621.6	 8792.0	...
2017946	  704.8	  620.8	 8793.0	...
2017947	  704.6	  619.9	 8793.0	...
2017948	  704.5	  618.5	 8797.0	...
2017949	  704.5	  616.5	 8805.0	...
2017950	  704.5	  615.1	 8812.0	...
2017951	  704.6	  613.7	 8817.0	...
2017952	  704.6	  612.5	 8825.0	...
2017953	  704.5	  611.2	 8834.0	...
2017954	  704.2	  609.7	 8843.0	...
2017955	  703.6	  608.3	 8844.0	...
2017956	  703.1	  606.5	 8843.0	...
2017957	  702.6	  605.4	 8841.0	...
2017958	  702.6	  604.5	 8846.0	...
2017959	  702.5	  603.0	 8852.0	...
2017960	  702.5	  601.6	 8858.0	...
2017961	  702.2	  600.3	 8860.0	...
2017962	  701.8	  599.3	 8867.0	...
2017963	  701.5	  598.5	 8875.0	...
2017964	  701.6	  597.9	 8881.0	...
2017965	  701.7	  597.0	 8883.0	...
2017966	  701.7	  595.9	 8884.0	...
2017967	  701.6	  594.9	 8885.0	...
2017968	  700.7	  594.1	 8886.0	...
2017969	  699.9	  593.2	 8887.0	...
2017970	  699.0	  592.2	 8887.0	...
2017971	  698.8	  591.2	 8886.0	...
2017972	  698.2	  589.9	 8886.0	...
2017973	  697.6	  588.8	 8886.0	...
2017974	  697.1	  588.4	 8890.0	...
2017975	  697.1	  587.9	 8895.0	...
2017976	  697.2	  587.0	 8899.0	...
2017977	  697.3	  586.1	 8899.0	...
2017978	  697.7	  585.7	 8899.0	...
2017979	  697.9	  585.7	 8900.0	...
2017980	  698.0	  585.3	 8903.0	...
2017981	  697.8	  584.6	 8907.0	...
2017982	  697.8	  583.9	 8910.0	...
2017983	  697.7	  583.4	 8912.0	...
2017984	  698.0	  583.1	 8913.0	...
2017985	  698.3	  582.6	 8914.0	...
2017986	  698.6	  581.8	 8915.0	...
2017987	  698.5	  581.3	 8919.0	...
2017988	  698.5	  581.0	 8925.0	...
2017989	  698.5	  580.9	 8932.0	...
2017990	  698.6	  580.8	 8933.0	...
2017991	  698.7	  580.8	 8932.0	...
2017992	  698.3	  579.8	 8930.0	...
2017993	  697.7	  578.8	 8929.0	...
2017994	  697.3	  578.7	 8930.0	...
2017995	  697.5	  579.5	 8929.0	...
2017996	  697.6	  580.4	 8928.0	...
2017997	  698.0	  580.3	 8927.0	...
2017998	  698.4	  580.3	 8926.0	...
2017999	  698.1	  580.2	 8926.0	...
2018000	  697.3	  580.2	 8923.0	...
2018001	  696.7	  580.0	 8920.0	...
2018002	  696.9	  580.0	 8915.0	...
2018003	  697.6	  580.8	 8913.0	...
2018004	  698.1	  581.7	 8909.0	...
2018005	  698.6	  582.9	 8906.0	...
2018006	  698.9	  583.6	 8903.0	...
2018007	  699.1	  584.3	 8902.0	...
2018008	  699.4	  584.6	 8903.0	...
2018009	  699.5	  584.4	 8905.0	...
2018010	  699.5	  584.5	 8906.0	...
2018011	  699.5	  584.9	 8908.0	...
2018012	  699.9	  585.6	 8909.0	...
2018013	  700.4	  586.1	 8908.0	...
2018014	  700.6	  586.6	 8906.0	...
2018015	  700.4	  587.3	 8903.0	...
2018016	  700.0	  587.9	 8903.0	...
2018017	  699.8	  588.4	 8904.0	...
2018018	  699.7	  588.5	 8904.0	...
2018019	  699.8	  588.6	 8902.0	...
2018020	  699.9	  588.7	 8896.0	...
2018021	  699.5	  588.6	 8891.0	...
2018022	  699.1	  588.4	 8891.0	...
2018023	  698.7	  588.3	 8893.0	...
2018024	  698.8	  588.7	 8896.0	...
2018025	  698.9	  589.1	 8897.0	...
2018026	  699.0	  589.4	 8898.0	...
2018027	  699.0	  589.4	 8898.0	...
2018028	  698.9	  589.2	 8897.0	...
2018029	  698.8	  589.1	 8897.0	...
2018030	  698.8	  589.1	 8896.0	...
2018031	  698.9	  589.0	 8896.0	...
2018032	  698.9	  588.9	 8896.0	...
2018033	  698.9	  588.8	 8895.0	...
2018034	  699.0	  588.7	 8893.0	...
2018035	  699.1	  588.6	 8892.0	...
2018036	  699.0	  588.1	 8894.0	...
2018037	  698.7	  587.7	 8895.0	...
2018038	  698.4	  587.3	 8894.0	...
2018039	  698.3	  587.2	 8896.0	...
2018040	  698.2	  587.3	 8899.0	...
2018041	  698.2	  587.4	 8904.0	...
2018042	  698.4	  587.5	 8904.0	...
2018043	  698.6	  587.5	 8904.0	...
2018044	  698.7	  587.5	 8903.0	...
2018045	  698.3	  587.3	 8903.0	...
2018046	  697.9	  587.1	 8903.0	...
2018047	  697.5	  586.8	 8905.0	...
2018048	  697.5	  586.7	 8907.0	...
2018049	  697.2	  586.3	 8908.0	...
2018050	  697.0	  585.8	 8908.0	...
2018051	  696.8	  585.4	 8907.0	...
2018052	  696.8	  585.2	 8909.0	...
2018053	  696.8	  584.9	 8911.0	...
2018054	  696.7	  584.7	 8913.0	...
2018055	  696.8	  584.7	 8914.0	...
2018056	  697.0	  585.0	 8914.0	...
2018057	  697.4	  585.2	 8914.0	...
2018058	  697.7	  585.3	 8913.0	...
2018059	  697.5	  585.4	 8912.0	...
2018060	  697.2	  585.4	 8910.0	...
2018061	  697.0	  585.5	 8912.0	...
2018062	  697.2	  585.5	 8914.0	...
2018063	  697.4	  585.5	 8917.0	...
2018064	  697.6	  585.5	 8918.0	...
2018065	  697.5	  584.6	 8918.0	...
2018066	  697.4	  583.8	 8916.0	...
2018067	  697.3	  582.9	 8914.0	...
2018068	  697.4	  582.5	 8912.0	...
2018069	  697.4	  582.1	 8910.0	...
2018070	  697.4	  581.7	 8909.0	...
2018071	  697.5	  581.7	 8910.0	...
2018072	  697.6	  581.7	 8914.0	...
2018073	  697.6	  582.4	 8917.0	...
2018074	  697.6	  583.0	 8919.0	...
2018075	  697.3	  582.8	 8918.0	...
2018076	  696.8	  582.0	 8918.0	...
2018077	  696.1	  580.7	 8917.0	...
2018078	  695.8	  580.3	 8916.0	...
2018079	  695.7	  579.8	 8921.0	...
2018080	  695.9	  580.2	 8925.0	...
2018081	  696.0	  580.9	 8929.0	...
2018082	  696.2	  581.6	 8927.0	...
2018083	  696.2	  581.8	 8926.0	...
2018084	  696.2	  581.7	 8925.0	...
2018085	  696.2	  581.2	 8926.0	...
2018086	  696.5	  580.7	 8927.0	...
2018087	  696.8	  580.1	 8925.0	...
2018088	  697.3	  579.8	 8923.0	...
2018089	  697.4	  579.5	 8921.0	...
2018090	  697.5	  579.5	 8921.0	...
2018091	  697.5	  579.7	 8922.0	...
2018092	  697.5	  579.9	 8922.0	...
2018093	  697.0	  580.0	 8922.0	...
2018094	  696.6	  579.4	 8922.0	...
2018095	  696.1	  578.9	 8923.0	...
2018096	  696.1	  578.5	 8924.0	...
2018097	  696.1	  578.4	 8924.0	...
2018098	  696.1	  578.2	 8923.0	...
2018099	  696.7	  578.6	 8922.0	...
2018100	  697.2	  579.1	 8920.0	...
2018101	  697.6	  578.8	 8919.0	...
2018102	  697.3	  578.1	 8918.0	...
2018103	  696.8	  577.3	 8919.0	...
2018104	  696.3	  577.2	 8923.0	...
2018105	  696.4	  577.1	 8927.0	...
2018106	  696.7	  577.2	 8931.0	...
2018107	  697.0	  577.1	 8928.0	...
2018108	  697.1	  577.0	 8925.0	...
2018109	  697.2	  576.6	 8927.0	...
2018110	  697.2	  576.4	 8931.0	...
2018111	  697.1	  576.5	 8937.0	...
2018112	  696.9	  576.8	 8939.0	...
2018113	  696.7	  577.0	 8934.0	...
2018114	  696.5	  577.2	 8927.0	...
2018115	  696.4	  577.4	 8919.0	...
2018116	  696.4	  577.7	 8918.0	...
2018117	  696.3	  577.8	 8922.0	...
2018118	  696.2	  577.8	 8928.0	...
2018119	  696.6	  577.5	 8933.0	...
2018120	  697.0	  577.3	 8934.0	...
2018121	  697.3	  577.3	 8937.0	...
2018122	  697.1	  577.4	 8940.0	...
2018123	  697.2	  577.4	 8943.0	...
2018124	  697.4	  577.0	 8942.0	...
2018125	  697.7	  576.3	 8941.0	...
2018126	  697.9	  575.6	 8941.0	...
2018127	  698.1	  575.4	 8941.0	...
2018128	  697.9	  575.6	 8941.0	...
2018129	  697.6	  575.7	 8944.0	...
2018130	  697.2	  575.8	 8947.0	...
2018131	  697.3	  575.9	 8950.0	...
2018132	  697.3	  576.1	 8949.0	...
2018133	  697.3	  576.2	 8947.0	...
2018134	  697.2	  575.9	 8947.0	...
2018135	  696.8	  575.2	 8946.0	...
2018136	  696.4	  574.4	 8943.0	...
2018137	  696.1	  573.9	 8941.0	...
2018138	  696.0	  573.9	 8943.0	...
2018139	  696.0	  574.2	 8947.0	...
2018140	  696.1	  573.9	 8948.0	...
2018141	  696.1	  573.4	 8945.0	...
2018142	  696.2	  572.9	 8941.0	...
2018143	  696.2	  572.9	 8941.0	...
2018144	  696.4	  572.9	 8943.0	...
2018145	  696.6	  572.9	 8945.0	...
2018146	  696.9	  572.8	 8948.0	...
2018147	  696.9	  572.8	 8948.0	...
2018148	  696.8	  572.8	 8946.0	...
2018149	  696.3	  572.9	 8942.0	...
2018150	  695.6	  572.5	 8939.0	...
2018151	  695.1	  571.7	 8937.0	...
2018152	  694.9	  570.7	 8938.0	...
2018153	  695.1	  570.7	 8939.0	...
2018154	  695.5	  571.2	 8939.0	...
2018155	  695.8	  571.5	 8937.0	...
2018156	  695.9	  571.2	 8935.0	...
2018157	  696.5	  571.4	 8935.0	...
2018158	  697.1	  571.8	 8935.0	...
2018159	  697.3	  572.0	 8935.0	...
2018160	  697.0	  571.6	 8934.0	...
2018161	  696.8	  571.3	 8932.0	...
2018162	  696.5	  571.1	 8931.0	...
2018163	  696.1	  571.1	 8929.0	...
2018164	  695.8	  570.7	 8929.0	...
2018165	  695.8	  570.3	 8929.0	...
2018166	  695.6	  569.9	 8929.0	...
2018167	  695.5	  569.8	 8930.0	...
2018168	  695.3	  569.8	 8930.0	...
2018169	  694.7	  569.8	 8930.0	...
2018170	  694.2	  570.1	 8931.0	...
2018171	  693.7	  570.5	 8932.0	...
2018172	  693.8	  570.7	 8931.0	...
2018173	  693.9	  570.6	 8929.0	...
2018174	  694.0	  570.4	 8927.0	...
2018175	  695.0	  570.2	 8933.0	...
2018176	  695.9	  570.2	 8938.0	...
2018177	  696.4	  570.0	 8942.0	...
2018178	  695.9	  569.9	 8937.0	...
2018179	  695.9	  569.8	 8932.0	...
2018180	  696.3	  569.8	 8929.0	...
2018181	  696.4	  570.0	 8929.0	...
2018182	  695.9	  570.2	 8928.0	...
2018183	  695.5	  570.3	 8927.0	...
2018184	  695.4	  570.2	 8925.0	...
2018185	  695.2	  570.1	 8928.0	...
2018186	  695.0	  570.1	 8931.0	...
2018187	  694.6	  570.2	 8933.0	...
2018188	  694.3	  570.2	 8932.0	...
2018189	  694.0	  570.2	 8933.0	...
2018190	  693.9	  570.2	 8934.0	...
2018191	  694.0	  570.7	 8935.0	...
2018192	  694.3	  571.2	 8931.0	...
2018193	  694.3	  571.5	 8926.0	...
2018194	  694.1	  571.0	 8921.0	...
2018195	  693.9	  570.7	 8920.0	...
2018196	  694.5	  570.6	 8922.0	...
2018197	  695.2	  570.6	 8924.0	...
2018198	  696.1	  570.7	 8929.0	...
2018199	  696.6	  570.8	 8933.0	...
2018200	  697.0	  570.9	 8936.0	...
2018201	  696.7	  570.8	 8937.0	...
2018202	  696.4	  570.9	 8935.0	...
2018203	  696.3	  571.3	 8934.0	...
2018204	  696.9	  571.5	 8934.0	...
2018205	  697.2	  571.2	 8934.0	...
2018206	  697.2	  570.8	 8935.0	...
2018207	  697.1	  570.0	 8936.0	...
2018208	  696.9	  569.9	 8937.0	...
2018209	  696.4	  569.8	 8937.0	...
2018210	  696.2	  570.0	 8936.0	...
2018211	  695.9	  570.1	 8940.0	...
2018212	  695.7	  570.0	 8944.0	...
2018213	  695.5	  569.9	 8946.0	...
2018214	  696.1	  570.1	 8945.0	...
2018215	  696.8	  570.5	 8944.0	...
2018216	  697.4	  570.9	 8942.0	...
2018217	  697.3	  570.9	 8939.0	...
2018218	  697.1	  570.8	 8937.0	...
2018219	  697.0	  570.8	 8937.0	...
2018220	  696.9	  570.8	 8937.0	...
2018221	  696.9	  571.0	 8936.0	...
2018222	  696.9	  571.2	 8932.0	...
2018223	  696.7	  571.4	 8927.0	...
2018224	  696.2	  570.9	 8923.0	...
2018225	  695.8	  570.3	 8924.0	...
2018226	  695.8	  569.7	 8925.0	...
2018227	  696.1	  569.7	 8924.0	...
2018228	  696.2	  569.6	 8921.0	...
2018229	  696.0	  569.4	 8918.0	...
2018230	  695.7	  569.2	 8917.0	...
2018231	  695.6	  569.2	 8915.0	...
2018232	  695.5	  569.3	 8912.0	...
2018233	  695.4	  569.4	 8910.0	...
2018234	  695.2	  569.6	 8911.0	...
2018235	  695.2	  569.8	 8912.0	...
2018236	  695.2	  569.4	 8909.0	...
2018237	  695.3	  568.9	 8905.0	...
2018238	  695.2	  568.5	 8899.0	...
2018239	  694.9	  568.6	 8898.0	...
2018240	  694.4	  568.4	 8899.0	...
EFIX R   2017878	2018240	363	  701.4	  601.8	   8836
SSACC R  2018241
2018241	  693.1	  568.2	 8905.0	...
2018242	  690.9	  568.0	 8912.0	...
2018243	  688.5	  568.2	 8915.0	...
2018244	  686.2	  568.0	 8911.0	...
2018245	  683.3	  567.3	 8902.0	...
2018246	  679.3	  565.5	 8897.0	...
2018247	  675.3	  564.1	 8895.0	...
2018248	  673.1	  562.6	 8897.0	...
2018249	  670.4	  562.2	 8896.0	...
2018250	  666.6	  560.8	 8894.0	...
2018251	  662.6	  559.8	 8893.0	...
2018252	  660.7	  559.0	 8898.0	...
ESACC R  2018241	2018252	12	  693.1	  568.2	  660.7	  559.0	   0.72	     69
SFIX R   2018253
2018253	  660.3	  559.0	 8901.0	...
2018254	  659.9	  558.7	 8901.0	...
2018255	  659.3	  558.1	 8897.0	...
2018256	  658.7	  557.4	 8895.0	...
2018257	  658.6	  556.9	 8894.0	...
2018258	  659.0	  556.7	 8889.0	...
2018259	  659.6	  556.1	 8884.0	...
2018260	  660.2	  555.7	 8879.0	...
2018261	  660.9	  555.4	 8881.0	...
2018262	  661.4	  555.4	 8883.0	...
2018263	  662.7	  555.5	 8885.0	...
2018264	  663.7	  555.9	 8885.0	...
2018265	  664.8	  556.5	 8885.0	...
2018266	  664.6	  557.0	 8882.0	...
2018267	  664.5	  557.4	 8879.0	...
2018268	  664.8	  557.8	 8882.0	...
2018269	  665.3	  558.2	 8888.0	...
2018270	  665.7	  558.3	 8891.0	...
2018271	  665.4	  558.0	 8888.0	...
2018272	  665.2	  557.9	 8885.0	...
2018273	  665.0	  558.1	 8884.0	...
2018274	  664.9	  558.6	 8874.0	...
2018275	  664.6	  558.6	 8865.0	...
2018276	  664.3	  558.1	 8858.0	...
2018277	  664.2	  557.7	 8859.0	...
2018278	  663.8	  557.9	 8860.0	...
2018279	  663.3	  558.1	 8860.0	...
2018280	  662.7	  558.3	 8859.0	...
2018281	  662.6	  558.3	 8858.0	...
2018282	  662.6	  558.9	 8857.0	...
2018283	  662.7	  559.6	 8857.0	...
2018284	  663.0	  560.4	 8858.0	...
2018285	  663.1	  560.5	 8859.0	...
2018286	  663.3	  560.7	 8862.0	...
2018287	  663.3	  560.7	 8862.0	...
2018288	  663.4	  560.5	 8863.0	...
2018289	  663.6	  560.2	 8862.0	...
2018290	  663.7	  559.7	 8862.0	...
2018291	  663.3	  559.6	 8860.0	...
2018292	  662.7	  559.5	 8852.0	...
2018293	  662.0	  559.6	 8846.0	...
2018294	  661.8	  559.6	 8842.0	...
2018295	  662.2	  559.7	 8843.0	...
2018296	  662.7	  559.7	 8838.0	...
2018297	  663.3	  559.8	 8833.0	...
2018298	  663.3	  560.0	 8827.0	...
2018299	  663.3	  560.1	 8827.0	...
2018300	  663.5	  560.0	 8829.0	...
2018301	  663.7	  559.9	 8831.0	...
2018302	  663.7	  559.6	 8828.0	...
2018303	  663.5	  559.3	 8823.0	...
2018304	  663.3	  560.2	 8818.0	...
2018305	  663.3	  561.2	 8819.0	...
2018306	  663.3	  562.3	 8819.0	...
2018307	  663.0	  562.2	 8819.0	...
2018308	  662.9	  562.0	 8818.0	...
2018309	  662.8	  561.9	 8816.0	...
2018310	  663.4	  562.1	 8815.0	...
2018311	  663.9	  562.4	 8815.0	...
2018312	  664.3	  562.8	 8813.0	...
2018313	  664.2	  562.8	 8811.0	...
2018314	  664.1	  562.8	 8809.0	...
2018315	  664.0	  563.0	 8808.0	...
2018316	  663.8	  563.3	 8804.0	...
2018317	  663.4	  562.9	 8802.0	...
2018318	  663.1	  562.3	 8801.0	...
2018319	  663.3	  561.7	 8800.0	...
2018320	  663.6	  561.7	 8798.0	...
MSG	2018321 0000 _ Number On
2018321	  664.0	  562.0	 8796.0	...
2018322	  664.2	  562.4	 8793.0	...
2018323	  664.7	  563.3	 8790.0	...
2018324	  665.1	  564.1	 8787.0	...
2018325	  665.0	  564.7	 8787.0	...
2018326	  664.0	  564.3	 8786.0	...
2018327	  662.9	  564.0	 8786.0	...
2018328	  662.6	  563.6	 8785.0	...
2018329	  663.0	  563.6	 8784.0	...
2018330	  663.5	  563.5	 8780.0	...
2018331	  662.9	  563.3	 8779.0	...
2018332	  662.4	  563.0	 8777.0	...
2018333	  662.7	  563.4	 8779.0	...
2018334	  663.4	  564.2	 8778.0	...
2018335	  664.2	  565.2	 8777.0	...
2018336	  664.3	  565.6	 8776.0	...
2018337	  664.3	  565.8	 8776.0	...
2018338	  664.3	  565.8	 8776.0	...
2018339	  664.2	  566.1	 8777.0	...
2018340	  664.1	  566.5	 8777.0	...
2018341	  664.0	  567.0	 8773.0	...
2018342	  664.1	  567.3	 8768.0	...
2018343	  664.3	  567.6	 8764.0	...
2018344	  664.6	  567.7	 8764.0	...
2018345	  664.7	  567.8	 8765.0	...
2018346	  664.7	  567.9	 8766.0	...
2018347	  664.7	  567.9	 8762.0	...
2018348	  664.7	  567.8	 8757.0	...
2018349	  664.7	  568.3	 8753.0	...
2018350	  664.7	  568.9	 8752.0	...
2018351	  664.9	  569.7	 8751.0	...
2018352	  664.9	  569.8	 8750.0	...
2018353	  664.9	  569.5	 8748.0	...
2018354	  664.6	  569.2	 8746.0	...
2018355	  664.3	  568.8	 8746.0	...
2018356	  663.8	  568.8	 8739.0	...
2018357	  663.5	  569.1	 8732.0	...
2018358	  663.2	  569.5	 8722.0	...
2018359	  663.1	  569.9	 8720.0	...
2018360	  663.0	  569.9	 8719.0	...
2018361	  662.9	  569.9	 8721.0	...
2018362	  663.3	  570.0	 8722.0	...
2018363	  663.8	  570.2	 8722.0	...
2018364	  664.3	  570.4	 8720.0	...
2018365	  664.4	  570.5	 8719.0	...
2018366	  664.3	  570.6	 8719.0	...
2018367	  664.1	  570.8	 8717.0	...
2018368	  664.0	  571.0	 8715.0	...
2018369	  664.1	  571.4	 8711.0	...
2018370	  664.3	  571.9	 8709.0	...
2018371	  664.2	  572.3	 8707.0	...
2018372	  664.1	  572.3	 8705.0	...
2018373	  664.1	  572.3	 8704.0	...
2018374	  663.9	  572.2	 8702.0	...
2018375	  663.8	  572.2	 8701.0	...
2018376	  663.6	  572.6	 8699.0	...
2018377	  663.6	  573.2	 8696.0	...
2018378	  664.0	  573.9	 8692.0	...
2018379	  664.3	  574.0	 8687.0	...
2018380	  664.6	  574.0	 8685.0	...
2018381	  664.6	  573.9	 8682.0	...
2018382	  664.6	  574.8	 8679.0	...
2018383	  664.7	  575.9	 8677.0	...
2018384	  665.6	  576.7	 8675.0	...
2018385	  666.5	  576.4	 8675.0	...
2018386	  666.6	  575.7	 8671.0	...
2018387	  665.8	  575.3	 8668.0	...
2018388	  664.9	  575.1	 8667.0	...
2018389	  664.8	  575.2	 8669.0	...
2018390	  664.8	  575.8	 8672.0	...
2018391	  664.8	  576.2	 8673.0	...
2018392	  664.8	  576.5	 8669.0	...
2018393	  664.9	  576.3	 8665.0	...
2018394	  665.1	  576.3	 8661.0	...
2018395	  664.9	  576.4	 8661.0	...
2018396	  664.5	  576.5	 8657.0	...
2018397	  664.2	  576.5	 8653.0	...
2018398	  664.4	  576.4	 8653.0	...
2018399	  664.5	  576.1	 8654.0	...
2018400	  664.4	  575.9	 8655.0	...
2018401	  664.3	  576.0	 8653.0	...
2018402	  664.8	  576.8	 8654.0	...
2018403	  665.4	  577.5	 8653.0	...
2018404	  665.8	  578.3	 8652.0	...
2018405	  665.5	  578.6	 8651.0	...
2018406	  665.2	  578.5	 8649.0	...
2018407	  665.1	  578.3	 8647.0	...
2018408	  664.9	  578.2	 8641.0	...
2018409	  665.1	  578.9	 8635.0	...
2018410	  665.3	  579.2	 8633.0	...
2018411	  665.2	  579.2	 8636.0	...
2018412	  664.8	  578.9	 8639.0	...
2018413	  664.8	  579.0	 8639.0	...
2018414	  665.1	  579.3	 8635.0	...
2018415	  665.2	  579.5	 8626.0	...
2018416	  665.2	  579.5	 8616.0	...
2018417	  665.1	  579.5	 8614.0	...
2018418	  665.0	  579.6	 8618.0	...
2018419	  664.8	  579.9	 8615.0	...
2018420	  664.7	  580.3	 8612.0	...
2018421	  664.7	  580.4	 8608.0	...
2018422	  664.8	  580.4	 8609.0	...
2018423	  665.0	  580.4	 8607.0	...
2018424	  665.1	  580.6	 8606.0	...
2018425	  665.1	  580.8	 8604.0	...
2018426	  665.0	  580.9	 8602.0	...
2018427	  665.0	  580.9	 8602.0	...
2018428	  665.0	  581.1	 8602.0	...
2018429	  664.9	  581.2	 8601.0	...
2018430	  665.0	  581.5	 8595.0	...
2018431	  665.2	  581.9	 8589.0	...
2018432	  665.4	  582.3	 8585.0	...
2018433	  665.5	  582.2	 8580.0	...
2018434	  665.7	  581.9	 8576.0	...
2018435	  665.9	  582.3	 8571.0	...
2018436	  666.2	  583.0	 8571.0	...
2018437	  666.2	  583.3	 8568.0	...
2018438	  666.0	  582.9	 8564.0	...
2018439	  665.8	  582.5	 8559.0	...
2018440	  665.9	  582.6	 8557.0	...
2018441	  666.1	  582.7	 8555.0	...
2018442	  666.1	  582.4	 8554.0	...
2018443	  665.8	  582.2	 8554.0	...
2018444	  665.6	  581.9	 8551.0	...
2018445	  665.4	  582.0	 8548.0	...
2018446	  665.1	  582.4	 8544.0	...
2018447	  664.9	  582.9	 8542.0	...
2018448	  664.7	  583.0	 8545.0	...
2018449	  664.7	  582.6	 8550.0	...
2018450	  664.6	  582.2	 8553.0	...
2018451	  664.5	  582.2	 8551.0	...
2018452	  664.8	  582.5	 8548.0	...
2018453	  665.4	  583.3	 8546.0	...
2018454	  665.9	  584.0	 8544.0	...
2018455	  665.9	  584.5	 8542.0	...
2018456	  665.8	  584.6	 8541.0	...
2018457	  665.8	  584.7	 8538.0	...
2018458	  666.0	  584.8	 8533.0	...
2018459	  666.2	  584.9	 8530.0	...
2018460	  666.6	  585.5	 8529.0	...
2018461	  666.8	  586.1	 8530.0	...
2018462	  666.6	  585.8	 8530.0	...
2018463	  666.1	  584.9	 8531.0	...
2018464	  665.7	  584.0	 8531.0	...
2018465	  665.6	  584.0	 8529.0	...
2018466	  665.5	  584.6	 8528.0	...
2018467	  665.6	  585.3	 8528.0	...
2018468	  665.9	  586.0	 8528.0	...
2018469	  666.2	  585.9	 8521.0	...
2018470	  666.6	  586.1	 8514.0	...
2018471	  666.8	  586.3	 8508.0	...
2018472	  667.0	  586.5	 8508.0	...
2018473	  667.2	  586.6	 8508.0	...
2018474	  667.3	  586.7	 8509.0	...
2018475	  666.9	  586.8	 8509.0	...
2018476	  666.4	  587.3	 8509.0	...
2018477	  666.0	  587.8	 8510.0	...
2018478	  666.0	  588.1	 8511.0	...
2018479	  666.0	  587.8	 8509.0	...
2018480	  665.8	  587.9	 8506.0	...
2018481	  665.5	  588.1	 8503.0	...
2018482	  665.7	  588.3	 8501.0	...
2018483	  666.1	  588.4	 8500.0	...
2018484	  666.5	  588.4	 8499.0	...
2018485	  666.5	  588.2	 8498.0	...
2018486	  666.6	  588.0	 8498.0	...
2018487	  667.1	  588.4	 8498.0	...
2018488	  667.7	  589.1	 8498.0	...
2018489	  668.1	  589.6	 8497.0	...
2018490	  668.0	  589.4	 8493.0	...
2018491	  667.7	  589.2	 8489.0	...
2018492	  667.3	  589.2	 8485.0	...
2018493	  667.0	  588.8	 8483.0	...
2018494	  666.8	  588.4	 8483.0	...
2018495	  666.8	  588.0	 8483.0	...
2018496	  666.8	  587.9	 8485.0	...
2018497	  666.7	  588.2	 8486.0	...
2018498	  666.5	  588.6	 8485.0	...
2018499	  666.5	  589.0	 8481.0	...
2018500	  666.7	  589.2	 8479.0	...
2018501	  666.9	  589.3	 8479.0	...
2018502	  666.8	  589.4	 8479.0	...
2018503	  666.6	  589.4	 8475.0	...
2018504	  666.8	  589.4	 8471.0	...
2018505	  667.2	  589.4	 8466.0	...
2018506	  667.3	  589.4	 8466.0	...
2018507	  667.1	  589.4	 8472.0	...
2018508	  666.8	  589.4	 8478.0	...
2018509	  666.8	  589.4	 8479.0	...
2018510	  666.8	  589.5	 8470.0	...
2018511	  666.9	  589.7	 8461.0	...
2018512	  666.8	  589.7	 8457.0	...
2018513	  666.8	  589.4	 8456.0	...
2018514	  666.9	  589.1	 8456.0	...
2018515	  667.1	  589.5	 8457.0	...
2018516	  667.2	  590.0	 8458.0	...
2018517	  667.3	  590.1	 8459.0	...
2018518	  667.2	  589.9	 8459.0	...
2018519	  667.2	  590.0	 8459.0	...
2018520	  667.2	  590.5	 8458.0	...
2018521	  667.2	  590.9	 8457.0	...
2018522	  667.1	  591.1	 8457.0	...
2018523	  667.1	  590.9	 8456.0	...
2018524	  667.1	  590.5	 8454.0	...
2018525	  667.3	  590.1	 8453.0	...
2018526	  667.6	  590.0	 8453.0	...
2018527	  668.0	  590.0	 8453.0	...
2018528	  668.3	  590.2	 8455.0	...
2018529	  668.4	  590.3	 8456.0	...
2018530	  668.6	  590.3	 8459.0	...
2018531	  668.6	  590.1	 8459.0	...
2018532	  668.5	  590.0	 8458.0	...
2018533	  668.1	  589.9	 8452.0	...
2018534	  667.7	  590.1	 8448.0	...
2018535	  667.5	  590.2	 8447.0	...
2018536	  667.3	  590.2	 8446.0	...
2018537	  667.2	  590.2	 8442.0	...
2018538	  667.3	  590.6	 8438.0	...
2018539	  667.8	  591.0	 8437.0	...
2018540	  668.2	  591.4	 8437.0	...
2018541	  668.4	  591.3	 8437.0	...
2018542	  668.1	  591.3	 8436.0	...
2018543	  667.8	  591.3	 8434.0	...
2018544	  667.0	  591.3	 8433.0	...
2018545	  666.5	  591.2	 8433.0	...
2018546	  666.3	  591.3	 8433.0	...
2018547	  666.7	  591.5	 8433.0	...
2018548	  667.0	  591.7	 8432.0	...
2018549	  667.1	  591.9	 8432.0	...
2018550	  667.3	  592.0	 8432.0	...
2018551	  667.6	  592.2	 8432.0	...
2018552	  668.0	  592.6	 8432.0	...
2018553	  668.0	  592.8	 8433.0	...
2018554	  667.8	  593.0	 8431.0	...
2018555	  667.4	  593.0	 8426.0	...
2018556	  666.9	  593.0	 8421.0	...
2018557	  666.6	  593.0	 8419.0	...
2018558	  667.1	  593.4	 8419.0	...
2018559	  667.9	  593.8	 8424.0	...
2018560	  668.3	  593.9	 8429.0	...
2018561	  667.5	  593.6	 8428.0	...
2018562	  666.7	  593.3	 8423.0	...
2018563	  666.3	  593.3	 8418.0	...
2018564	  666.5	  593.1	 8419.0	...
2018565	  667.2	  593.2	 8419.0	...
2018566	  667.8	  593.5	 8418.0	...
2018567	  668.3	  593.7	 8420.0	...
2018568	  668.4	  593.7	 8422.0	...
2018569	  668.7	  593.8	 8426.0	...
2018570	  668.9	  593.8	 8428.0	...
2018571	  669.1	  594.0	 8424.0	...
2018572	  669.2	  594.2	 8417.0	...
2018573	  668.7	  594.4	 8407.0	...
2018574	  668.0	  594.4	 8404.0	...
2018575	  667.3	  594.4	 8402.0	...
2018576	  667.2	  594.4	 8402.0	...
2018577	  667.1	  594.7	 8402.0	...
2018578	  667.1	  595.2	 8403.0	...
2018579	  667.1	  595.4	 8405.0	...
2018580	  667.0	  595.5	 8407.0	...
2018581	  667.6	  596.0	 8409.0	...
2018582	  668.3	  596.5	 8407.0	...
2018583	  668.6	  596.7	 8404.0	...
2018584	  668.1	  596.3	 8400.0	...
2018585	  668.1	  595.9	 8396.0	...
2018586	  669.3	  595.7	 8395.0	...
2018587	  671.2	  595.5	 8396.0	...
2018588	  672.7	  595.4	 8393.0	...
2018589	  674.7	  595.4	 8387.0	...
2018590	  676.1	  595.6	 8381.0	...
2018591	  678.4	  595.6	 8381.0	...
2018592	  679.5	  595.7	 8385.0	...
2018593	  680.8	  596.0	 8387.0	...
2018594	  681.9	  596.4	 8384.0	...
2018595	  682.9	  596.9	 8383.0	...
2018596	  683.5	  597.4	 8385.0	...
2018597	  683.5	  598.4	 8386.0	...
2018598	  683.5	  599.3	 8386.0	...
2018599	  683.1	  599.5	 8386.0	...
2018600	  682.8	  599.0	 8387.0	...
2018601	  682.3	  598.3	 8387.0	...
2018602	  682.2	  597.8	 8388.0	...
2018603	  682.2	  597.6	 8387.0	...
2018604	  682.4	  598.0	 8385.0	...
2018605	  682.7	  598.4	 8382.0	...
2018606	  683.1	  599.1	 8381.0	...
2018607	  683.2	  599.2	 8386.0	...
2018608	  683.7	  599.4	 8393.0	...
2018609	  683.9	  599.0	 8400.0	...
2018610	  683.0	  598.8	 8395.0	...
2018611	  681.9	  598.6	 8389.0	...
2018612	  680.7	  598.7	 8384.0	...
2018613	  680.7	  598.7	 8384.0	...
2018614	  680.6	  598.2	 8385.0	...
2018615	  680.4	  597.8	 8386.0	...
2018616	  680.2	  597.6	 8387.0	...
2018617	  680.2	  597.8	 8387.0	...
2018618	  680.3	  598.0	 8386.0	...
2018619	  680.3	  598.0	 8384.0	...
2018620	  680.0	  597.9	 8381.0	...
2018621	  679.8	  597.9	 8379.0	...
2018622	  679.8	  598.2	 8382.0	...
2018623	  680.6	  598.5	 8386.0	...
MSG	2018624 0000 _ Number Off
2018624	  681.2	  598.7	 8390.0	...
2018625	  681.3	  598.5	 8390.0	...
2018626	  680.9	  598.3	 8390.0	...
2018627	  680.4	  598.2	 8386.0	...
2018628	  680.2	  598.3	 8383.0	...
2018629	  680.1	  598.4	 8379.0	...
2018630	  680.1	  598.8	 8379.0	...
2018631	  681.0	  600.1	 8380.0	...
2018632	  682.0	  601.6	 8382.0	...
2018633	  682.9	  602.3	 8383.0	...
2018634	  682.8	  601.9	 8383.0	...
2018635	  682.7	  601.3	 8382.0	...
2018636	  682.7	  601.1	 8381.0	...
2018637	  682.9	  601.0	 8381.0	...
2018638	  682.9	  601.1	 8377.0	...
2018639	  683.1	  601.3	 8373.0	...
2018640	  683.3	  601.4	 8367.0	...
2018641	  683.9	  601.6	 8366.0	...
2018642	  684.3	  601.7	 8363.0	...
2018643	  684.7	  601.9	 8361.0	...
2018644	  684.6	  602.0	 8365.0	...
2018645	  683.5	  601.1	 8371.0	...
2018646	  682.5	  600.1	 8375.0	...
2018647	  681.6	  599.1	 8374.0	...
2018648	  681.5	  599.1	 8371.0	...
2018649	  681.2	  599.0	 8368.0	...
2018650	  680.8	  598.9	 8366.0	...
2018651	  680.9	  598.8	 8370.0	...
2018652	  680.8	  599.0	 8373.0	...
2018653	  680.8	  599.4	 8375.0	...
2018654	  681.1	  600.0	 8374.0	...
2018655	  681.5	  600.4	 8373.0	...
2018656	  681.7	  600.4	 8372.0	...
2018657	  681.4	  600.2	 8365.0	...
2018658	  681.7	  600.4	 8357.0	...
2018659	  682.2	  600.8	 8352.0	...
2018660	  682.1	  600.6	 8353.0	...
2018661	  681.7	  600.3	 8353.0	...
2018662	  681.5	  600.3	 8353.0	...
2018663	  681.6	  600.7	 8353.0	...
2018664	  681.7	  601.0	 8353.0	...
2018665	  681.4	  600.8	 8353.0	...
2018666	  681.2	  600.7	 8352.0	...
2018667	  681.5	  600.4	 8350.0	...
2018668	  682.2	  600.4	 8349.0	...
2018669	  683.1	  600.3	 8348.0	...
2018670	  683.3	  600.3	 8351.0	...
2018671	  682.8	  600.3	 8354.0	...
2018672	  682.1	  600.3	 8358.0	...
2018673	  681.5	  600.1	 8358.0	...
2018674	  681.6	  599.9	 8355.0	...
2018675	  681.7	  599.9	 8351.0	...
2018676	  681.9	  599.9	 8347.0	...
2018677	  682.2	  600.0	 8345.0	...
2018678	  682.4	  599.9	 8344.0	...
2018679	  681.8	  599.8	 8343.0	...
2018680	  681.3	  599.9	 8343.0	...
2018681	  681.1	  599.9	 8343.0	...
2018682	  681.3	  599.9	 8343.0	...
2018683	  681.4	  599.7	 8339.0	...
2018684	  681.4	  599.5	 8336.0	...
2018685	  681.2	  599.4	 8333.0	...
2018686	  681.2	  599.4	 8333.0	...
2018687	  681.1	  599.2	 8333.0	...
2018688	  681.2	  598.9	 8333.0	...
2018689	  681.4	  598.7	 8332.0	...
2018690	  681.9	  598.8	 8332.0	...
2018691	  682.4	  598.9	 8331.0	...
2018692	  683.0	  599.1	 8330.0	...
2018693	  683.2	  599.1	 8329.0	...
2018694	  683.3	  599.1	 8329.0	...
2018695	  683.2	  599.4	 8330.0	...
2018696	  683.1	  599.7	 8330.0	...
2018697	  682.7	  600.0	 8330.0	...
2018698	  682.4	  600.0	 8330.0	...
2018699	  682.7	  600.1	 8331.0	...
2018700	  683.4	  600.2	 8335.0	...
2018701	  683.5	  600.6	 8340.0	...
2018702	  683.0	  600.9	 8340.0	...
2018703	  682.5	  601.1	 8336.0	...
2018704	  682.7	  601.0	 8333.0	...
2018705	  683.3	  600.9	 8335.0	...
2018706	  683.9	  600.8	 8336.0	...
2018707	  683.5	  600.2	 8336.0	...
2018708	  682.7	  599.6	 8336.0	...
2018709	  682.1	  599.2	 8335.0	...
2018710	  682.2	  599.3	 8334.0	...
2018711	  682.3	  599.3	 8335.0	...
2018712	  682.4	  599.8	 8336.0	...
2018713	  682.6	  600.3	 8336.0	...
2018714	  682.6	  600.2	 8334.0	...
2018715	  682.4	  599.7	 8328.0	...
2018716	  682.1	  599.2	 8323.0	...
2018717	  682.1	  599.2	 8319.0	...
2018718	  682.2	  599.4	 8323.0	...
2018719	  682.3	  599.5	 8328.0	...
2018720	  682.5	  599.6	 8332.0	...
2018721	  682.6	  599.4	 8331.0	...
2018722	  683.1	  599.3	 8328.0	...
2018723	  683.5	  599.3	 8328.0	...
2018724	  684.0	  599.4	 8328.0	...
2018725	  683.8	  599.4	 8330.0	...
2018726	  683.2	  599.4	 8332.0	...
2018727	  682.5	  599.5	 8332.0	...
2018728	  681.8	  599.7	 8332.0	...
2018729	  681.8	  599.9	 8333.0	...
2018730	  682.0	  599.8	 8333.0	...
2018731	  682.2	  599.6	 8331.0	...
2018732	  682.5	  599.4	 8329.0	...
2018733	  682.4	  599.3	 8326.0	...
2018734	  682.4	  599.7	 8327.0	...
2018735	  682.6	  600.1	 8328.0	...
2018736	  683.0	  600.4	 8330.0	...
2018737	  683.3	  600.2	 8331.0	...
2018738	  683.3	  599.7	 8331.0	...
2018739	  682.7	  599.3	 8326.0	...
2018740	  682.0	  598.8	 8322.0	...
2018741	  681.6	  599.7	 8318.0	...
2018742	  681.8	  600.5	 8321.0	...
2018743	  681.9	  600.7	 8322.0	...
2018744	  681.8	  599.9	 8325.0	...
2018745	  681.8	  599.2	 8325.0	...
2018746	  681.8	  599.0	 8318.0	...
2018747	  681.8	  598.9	 8311.0	...
2018748	  682.0	  599.1	 8306.0	...
2018749	  682.2	  599.6	 8308.0	...
2018750	  682.5	  600.0	 8311.0	...
2018751	  682.1	  600.1	 8311.0	...
2018752	  681.6	  599.9	 8311.0	...
2018753	  681.1	  599.8	 8311.0	...
2018754	  681.2	  599.5	 8311.0	...
2018755	  681.3	  599.2	 8311.0	...
2018756	  681.3	  598.9	 8311.0	...
2018757	  681.0	  598.9	 8311.0	...
2018758	  680.8	  599.0	 8311.0	...
2018759	  681.3	  599.0	 8312.0	...
2018760	  681.8	  599.1	 8312.0	...
2018761	  681.8	  599.0	 8314.0	...
2018762	  681.3	  599.0	 8315.0	...
2018763	  680.7	  598.9	 8313.0	...
2018764	  680.6	  598.9	 8309.0	...
2018765	  680.6	  598.9	 8309.0	...
2018766	  680.6	  598.5	 8313.0	...
2018767	  680.7	  597.9	 8317.0	...
2018768	  680.5	  597.3	 8317.0	...
2018769	  680.4	  597.2	 8318.0	...
2018770	  680.0	  597.2	 8318.0	...
2018771	  679.7	  597.1	 8318.0	...
2018772	  680.1	  597.7	 8317.0	...
2018773	  680.8	  598.4	 8316.0	...
2018774	  680.9	  598.6	 8315.0	...
2018775	  680.4	  598.2	 8314.0	...
2018776	  679.9	  597.7	 8312.0	...
2018777	  680.0	  597.8	 8310.0	...
2018778	  680.3	  597.7	 8308.0	...
2018779	  680.8	  597.5	 8307.0	...
2018780	  681.4	  597.3	 8303.0	...
2018781	  681.6	  597.3	 8300.0	...
2018782	  681.6	  597.6	 8298.0	...
2018783	  681.5	  597.6	 8299.0	...
2018784	  681.2	  597.5	 8300.0	...
2018785	  680.9	  597.1	 8301.0	...
2018786	  680.9	  597.5	 8302.0	...
2018787	  681.0	  598.1	 8303.0	...
2018788	  681.4	  598.6	 8303.0	...
2018789	  682.2	  598.5	 8302.0	...
2018790	  682.9	  598.1	 8306.0	...
2018791	  683.4	  597.6	 8310.0	...
2018792	  683.4	  596.8	 8313.0	...
2018793	  683.6	  596.3	 8314.0	...
2018794	  683.8	  595.9	 8315.0	...
2018795	  683.4	  595.9	 8311.0	...
2018796	  682.7	  595.8	 8302.0	...
2018797	  682.1	  595.8	 8293.0	...
2018798	  682.1	  595.9	 8289.0	...
2018799	  682.2	  596.0	 8289.0	...
2018800	  682.4	  596.0	 8287.0	...
2018801	  682.6	  596.3	 8287.0	...
2018802	  682.8	  596.5	 8288.0	...
2018803	  682.8	  596.8	 8289.0	...
2018804	  682.9	  596.9	 8291.0	...
2018805	  683.0	  596.9	 8293.0	...
2018806	  682.9	  596.8	 8295.0	...
2018807	  682.8	  596.6	 8295.0	...
2018808	  682.5	  596.4	 8295.0	...
2018809	  682.4	  596.2	 8294.0	...
2018810	  682.1	  596.1	 8293.0	...
2018811	  682.0	  596.1	 8292.0	...
2018812	  681.9	  596.1	 8289.0	...
2018813	  681.9	  596.0	 8285.0	...
2018814	  682.1	  595.9	 8283.0	...
2018815	  682.1	  595.9	 8283.0	...
2018816	  682.2	  596.1	 8284.0	...
2018817	  682.5	  596.2	 8290.0	...
2018818	  682.8	  595.6	 8296.0	...
2018819	  683.1	  594.9	 8302.0	...
2018820	  683.0	  594.2	 8300.0	...
2018821	  682.9	  594.2	 8299.0	...
2018822	  682.7	  594.2	 8298.0	...
2018823	  682.6	  594.3	 8299.0	...
2018824	  682.5	  594.3	 8300.0	...
2018825	  682.4	  594.4	 8301.0	...
2018826	  682.5	  595.3	 8304.0	...
2018827	  682.8	  596.3	 8306.0	...
2018828	  683.0	  597.2	 8308.0	...
2018829	  682.9	  597.3	 8305.0	...
2018830	  682.7	  597.3	 8301.0	...
2018831	  682.7	  597.3	 8299.0	...
2018832	  683.0	  597.0	 8297.0	...
2018833	  683.2	  596.5	 8300.0	...
2018834	  683.3	  596.1	 8302.0	...
2018835	  683.4	  595.8	 8305.0	...
MSG	2018836 0000 _ Number On
2018836	  683.5	  595.6	 8306.0	...
2018837	  683.2	  595.1	 8303.0	...
2018838	  682.9	  594.7	 8299.0	...
2018839	  682.6	  594.4	 8295.0	...
2018840	  682.6	  594.4	 8295.0	...
2018841	  682.6	  594.6	 8299.0	...
2018842	  682.7	  594.9	 8304.0	...
2018843	  682.7	  594.4	 8309.0	...
2018844	  682.6	  593.7	 8309.0	...
2018845	  682.4	  592.9	 8310.0	...
2018846	  682.5	  592.8	 8311.0	...
2018847	  682.6	  593.2	 8313.0	...
2018848	  682.0	  593.8	 8315.0	...
2018849	  681.3	  594.4	 8315.0	...
2018850	  680.3	  594.0	 8315.0	...
2018851	  680.1	  593.6	 8309.0	...
2018852	  679.9	  593.3	 8304.0	...
2018853	  680.0	  593.4	 8299.0	...
2018854	  680.0	  593.0	 8300.0	...
2018855	  680.0	  592.6	 8300.0	...
2018856	  680.0	  592.3	 8300.0	...
2018857	  680.2	  592.3	 8300.0	...
2018858	  680.4	  592.3	 8301.0	...
2018859	  680.4	  592.0	 8301.0	...
2018860	  680.3	  591.6	 8302.0	...
2018861	  680.3	  591.2	 8301.0	...
2018862	  680.5	  590.9	 8300.0	...
2018863	  680.6	  590.4	 8298.0	...
2018864	  680.8	  590.1	 8298.0	...
2018865	  680.8	  590.3	 8299.0	...
2018866	  680.8	  590.7	 8299.0	...
2018867	  680.8	  591.1	 8298.0	...
2018868	  680.7	  591.2	 8296.0	...
2018869	  680.5	  591.6	 8294.0	...
2018870	  680.4	  591.9	 8291.0	...
2018871	  680.4	  592.0	 8291.0	...
2018872	  680.5	  592.1	 8291.0	...
2018873	  680.5	  592.1	 8293.0	...
2018874	  680.6	  592.2	 8295.0	...
2018875	  680.6	  592.1	 8296.0	...
2018876	  680.6	  591.9	 8295.0	...
2018877	  680.3	  591.7	 8295.0	...
2018878	  680.1	  591.7	 8296.0	...
2018879	  680.4	  591.5	 8297.0	...
2018880	  681.1	  591.4	 8299.0	...
2018881	  681.8	  592.0	 8301.0	...
2018882	  681.8	  592.6	 8302.0	...
2018883	  681.4	  592.4	 8305.0	...
2018884	  680.9	  591.5	 8307.0	...
2018885	  680.3	  590.6	 8308.0	...
2018886	  680.1	  590.6	 8304.0	...
2018887	  679.8	  590.6	 8300.0	...
2018888	  679.7	  590.5	 8298.0	...
2018889	  679.7	  590.4	 8300.0	...
2018890	  679.7	  590.4	 8303.0	...
2018891	  679.4	  590.1	 8303.0	...
2018892	  679.2	  589.3	 8300.0	...
2018893	  678.9	  588.5	 8297.0	...
2018894	  678.6	  588.0	 8292.0	...
2018895	  678.3	  587.9	 8290.0	...
2018896	  678.8	  588.2	 8294.0	...
2018897	  679.6	  588.8	 8300.0	...
2018898	  680.4	  589.5	 8303.0	...
2018899	  680.4	  589.7	 8300.0	...
2018900	  680.4	  589.6	 8298.0	...
2018901	  680.2	  589.5	 8298.0	...
2018902	  680.1	  589.5	 8301.0	...
2018903	  680.9	  590.4	 8303.0	...
2018904	  681.8	  591.2	 8303.0	...
2018905	  683.1	  592.1	 8301.0	...
2018906	  683.4	  592.3	 8302.0	...
2018907	  682.9	  591.7	 8306.0	...
2018908	  682.1	  590.9	 8310.0	...
2018909	  681.3	  590.0	 8312.0	...
2018910	  681.3	  590.2	 8313.0	...
2018911	  681.3	  590.4	 8311.0	...
2018912	  681.5	  590.8	 8308.0	...
2018913	  682.1	  591.0	 8306.0	...
2018914	  682.2	  591.3	 8304.0	...
2018915	  682.2	  591.7	 8303.0	...
2018916	  681.8	  592.0	 8304.0	...
2018917	  681.7	  591.8	 8310.0	...
2018918	  681.5	  591.3	 8315.0	...
2018919	  681.3	  590.3	 8318.0	...
2018920	  681.5	  589.8	 8319.0	...
2018921	  681.7	  589.2	 8316.0	...
2018922	  681.9	  589.2	 8311.0	...
2018923	  681.7	  589.2	 8306.0	...
2018924	  681.6	  589.1	 8307.0	...
2018925	  681.5	  589.2	 8308.0	...
2018926	  682.2	  589.3	 8315.0	...
2018927	  682.9	  589.4	 8320.0	...
2018928	  682.7	  588.8	 8324.0	...
2018929	  681.9	  588.2	 8324.0	...
2018930	  681.0	  587.6	 8321.0	...
2018931	  680.8	  587.6	 8315.0	...
2018932	  680.7	  587.5	 8309.0	...
2018933	  680.7	  587.5	 8308.0	...
2018934	  680.9	  587.5	 8309.0	...
2018935	  681.3	  587.7	 8311.0	...
2018936	  682.7	  588.9	 8317.0	...
2018937	  683.8	  590.0	 8323.0	...
2018938	  683.9	  590.9	 8325.0	...
2018939	  683.1	  590.8	 8321.0	...
2018940	  682.3	  590.6	 8317.0	...
2018941	  682.1	  589.5	 8317.0	...
2018942	  681.9	  588.2	 8318.0	...
2018943	  681.6	  587.0	 8318.0	...
2018944	  681.4	  586.7	 8316.0	...
2018945	  681.4	  586.7	 8313.0	...
2018946	  681.2	  586.6	 8311.0	...
2018947	  681.0	  586.5	 8311.0	...
2018948	  680.7	  586.3	 8310.0	...
2018949	  680.6	  586.2	 8310.0	...
2018950	  680.5	  586.2	 8310.0	...
2018951	  680.3	  586.1	 8310.0	...
2018952	  680.1	  586.0	 8310.0	...
2018953	  680.1	  586.5	 8313.0	...
2018954	  680.5	  587.2	 8316.0	...
2018955	  680.9	  588.0	 8318.0	...
2018956	  681.1	  588.0	 8315.0	...
2018957	  681.0	  588.3	 8311.0	...
2018958	  681.1	  588.5	 8310.0	...
2018959	  681.5	  589.0	 8310.0	...
2018960	  681.7	  589.2	 8310.0	...
2018961	  681.5	  588.5	 8311.0	...
2018962	  681.0	  587.5	 8309.0	...
2018963	  680.6	  586.5	 8308.0	...
2018964	  680.5	  586.6	 8314.0	...
2018965	  680.7	  586.6	 8321.0	...
2018966	  680.9	  586.4	 8326.0	...
2018967	  681.2	  586.2	 8323.0	...
2018968	  681.4	  585.9	 8317.0	...
2018969	  681.5	  585.5	 8313.0	...
2018970	  681.5	  585.2	 8308.0	...
2018971	  681.4	  584.9	 8308.0	...
2018972	  681.3	  585.0	 8311.0	...
2018973	  681.2	  585.1	 8313.0	...
2018974	  681.2	  585.2	 8316.0	...
2018975	  681.5	  585.2	 8316.0	...
2018976	  682.2	  586.5	 8316.0	...
2018977	  682.8	  587.7	 8318.0	...
2018978	  683.3	  588.9	 8319.0	...
2018979	  683.3	  588.9	 8323.0	...
2018980	  683.7	  589.0	 8326.0	...
2018981	  684.0	  588.9	 8328.0	...
2018982	  684.4	  588.9	 8326.0	...
2018983	  684.6	  588.9	 8324.0	...
2018984	  683.7	  587.9	 8322.0	...
2018985	  682.6	  587.0	 8321.0	...
2018986	  681.3	  586.2	 8321.0	...
2018987	  681.0	  586.3	 8322.0	...
2018988	  681.2	  586.2	 8324.0	...
2018989	  681.7	  585.8	 8326.0	...
2018990	  682.2	  585.5	 8328.0	...
2018991	  681.7	  584.9	 8331.0	...
2018992	  681.1	  584.5	 8332.0	...
2018993	  682.2	  585.0	 8335.0	...
2018994	  683.8	  585.8	 8337.0	...
2018995	  685.0	  586.5	 8338.0	...
2018996	  684.8	  586.5	 8338.0	...
2018997	  684.6	  586.4	 8337.0	...
2018998	  683.7	  586.0	 8334.0	...
2018999	  682.6	  585.5	 8331.0	...
2019000	  681.7	  584.8	 8329.0	...
2019001	  681.9	  584.6	 8329.0	...
2019002	  681.6	  584.1	 8329.0	...
2019003	  681.2	  583.7	 8330.0	...
2019004	  681.6	  584.1	 8337.0	...
2019005	  682.4	  584.8	 8343.0	...
2019006	  682.7	  584.6	 8343.0	...
2019007	  682.2	  583.7	 8337.0	...
2019008	  682.1	  583.5	 8334.0	...
2019009	  683.0	  584.5	 8339.0	...
2019010	  684.0	  585.5	 8344.0	...
2019011	  683.3	  584.5	 8340.0	...
2019012	  682.1	  583.1	 8334.0	...
2019013	  680.9	  582.0	 8328.0	...
2019014	  681.0	  582.3	 8328.0	...
2019015	  681.0	  582.5	 8328.0	...
2019016	  681.1	  582.6	 8329.0	...
2019017	  681.3	  582.6	 8330.0	...
2019018	  681.4	  582.4	 8331.0	...
2019019	  681.3	  582.0	 8332.0	...
2019020	  681.1	  581.6	 8334.0	...
2019021	  681.0	  581.6	 8336.0	...
2019022	  680.9	  581.4	 8336.0	...
2019023	  681.0	  581.2	 8335.0	...
2019024	  682.1	  582.6	 8336.0	...
2019025	  683.3	  584.1	 8338.0	...
2019026	  684.5	  585.9	 8339.0	...
2019027	  684.6	  586.3	 8340.0	...
2019028	  684.2	  586.5	 8341.0	...
2019029	  683.7	  586.2	 8344.0	...
2019030	  682.8	  584.1	 8345.0	...
2019031	  682.9	  582.1	 8346.0	...
2019032	  682.7	  580.6	 8347.0	...
2019033	  682.7	  580.8	 8348.0	...
2019034	  682.2	  581.0	 8348.0	...
2019035	  682.7	  581.7	 8347.0	...
2019036	  683.4	  582.5	 8341.0	...
2019037	  684.5	  583.3	 8337.0	...
2019038	  684.8	  583.4	 8332.0	...
2019039	  684.5	  583.2	 8331.0	...
2019040	  683.7	  583.3	 8332.0	...
2019041	  683.3	  583.5	 8336.0	...
2019042	  683.7	  583.7	 8339.0	...
2019043	  684.1	  583.5	 8340.0	...
2019044	  683.5	  581.8	 8338.0	...
2019045	  682.5	  580.1	 8336.0	...
2019046	  681.4	  578.8	 8336.0	...
2019047	  680.8	  578.9	 8336.0	...
2019048	  680.2	  578.8	 8334.0	...
2019049	  679.8	  578.8	 8332.0	...
2019050	  680.7	  579.1	 8331.0	...
2019051	  681.5	  579.5	 8330.0	...
2019052	  681.5	  579.9	 8328.0	...
2019053	  680.7	  579.9	 8326.0	...
2019054	  679.9	  580.0	 8327.0	...
2019055	  679.9	  580.0	 8329.0	...
2019056	  680.1	  579.8	 8331.0	...
2019057	  680.4	  579.5	 8331.0	...
2019058	  680.2	  578.9	 8329.0	...
2019059	  679.8	  578.6	 8328.0	...
2019060	  679.5	  578.3	 8331.0	...
2019061	  679.6	  578.3	 8335.0	...
2019062	  679.6	  578.2	 8338.0	...
2019063	  679.4	  578.4	 8337.0	...
2019064	  679.3	  578.6	 8335.0	...
2019065	  679.3	  578.6	 8335.0	...
2019066	  679.7	  578.3	 8335.0	...
2019067	  680.0	  578.1	 8334.0	...
2019068	  680.4	  578.0	 8333.0	...
2019069	  680.0	  577.6	 8330.0	...
2019070	  679.7	  577.3	 8327.0	...
2019071	  679.5	  577.5	 8326.0	...
2019072	  680.1	  578.0	 8328.0	...
2019073	  680.2	  578.6	 8330.0	...
2019074	  680.2	  578.6	 8332.0	...
2019075	  679.7	  578.3	 8338.0	...
2019076	  679.6	  578.0	 8344.0	...
2019077	  679.7	  578.1	 8349.0	...
2019078	  679.7	  578.6	 8346.0	...
2019079	  679.7	  579.1	 8343.0	...
2019080	  679.0	  579.1	 8339.0	...
2019081	  678.7	  578.5	 8338.0	...
2019082	  678.5	  577.9	 8335.0	...
2019083	  678.6	  577.2	 8334.0	...
2019084	  678.6	  577.3	 8332.0	...
2019085	  679.2	  577.3	 8333.0	...
2019086	  679.7	  577.3	 8333.0	...
2019087	  679.6	  577.2	 8328.0	...
2019088	  679.0	  577.5	 8322.0	...
2019089	  678.8	  577.9	 8322.0	...
2019090	  679.0	  578.0	 8326.0	...
2019091	  679.0	  577.8	 8330.0	...
2019092	  678.6	  577.3	 8328.0	...
2019093	  678.5	  577.1	 8328.0	...
2019094	  678.6	  576.9	 8328.0	...
2019095	  678.5	  576.6	 8328.0	...
2019096	  678.3	  576.5	 8329.0	...
2019097	  678.2	  576.9	 8331.0	...
2019098	  678.1	  577.2	 8332.0	...
2019099	  678.0	  577.6	 8332.0	...
2019100	  678.8	  578.2	 8338.0	...
2019101	  679.7	  578.9	 8343.0	...
2019102	  679.8	  578.8	 8347.0	...
2019103	  679.0	  578.0	 8344.0	...
2019104	  678.3	  577.2	 8341.0	...
2019105	  678.2	  577.2	 8337.0	...
2019106	  678.1	  577.2	 8334.0	...
2019107	  678.0	  577.1	 8332.0	...
2019108	  677.9	  577.1	 8331.0	...
2019109	  678.0	  577.3	 8330.0	...
2019110	  678.2	  577.6	 8329.0	...
2019111	  678.6	  577.9	 8326.0	...
2019112	  679.4	  578.1	 8323.0	...
2019113	  680.3	  578.2	 8321.0	...
EFIX R   2018253	2019113	861	  675.2	  586.3	   8444
SSACC R  2019114
2019114	  681.1	  577.9	 8321.0	...
2019115	  682.0	  577.5	 8321.0	...
2019116	  685.3	  579.1	 8329.0	...
2019117	  688.6	  580.9	 8336.0	...
2019118	  691.3	  581.7	 8340.0	...
2019119	  691.9	  580.5	 8338.0	...
2019120	  693.7	  579.5	 8338.0	...
ESACC R  2019114	2019120	7	  681.1	  577.9	  693.7	  579.5	   0.27	     41
SFIX R   2019121
2019121	  695.4	  579.6	 8340.0	...
2019122	  696.5	  580.1	 8343.0	...
2019123	  697.9	  580.7	 8345.0	...
2019124	  699.2	  581.2	 8345.0	...
2019125	  698.5	  579.9	 8342.0	...
2019126	  696.6	  578.4	 8338.0	...
2019127	  694.4	  576.8	 8332.0	...
2019128	  694.2	  576.8	 8327.0	...
2019129	  693.9	  576.5	 8327.0	...
2019130	  693.8	  576.2	 8331.0	...
2019131	  693.4	  576.0	 8335.0	...
2019132	  693.0	  576.2	 8335.0	...
2019133	  692.7	  575.9	 8334.0	...
2019134	  692.6	  575.6	 8333.0	...
2019135	  694.0	  576.9	 8336.0	...
2019136	  695.4	  578.6	 8338.0	...
2019137	  695.9	  579.4	 8339.0	...
2019138	  695.1	  578.5	 8337.0	...
MSG	2019139 0000 _ Number Off
2019139	  695.1	  578.8	 8345.0	...
2019140	  696.1	  580.1	 8353.0	...
2019141	  695.3	  579.9	 8350.0	...
2019142	  693.6	  578.4	 8341.0	...
2019143	  692.1	  577.4	 8333.0	...
2019144	  692.4	  577.9	 8336.0	...
2019145	  692.6	  578.2	 8338.0	...
2019146	  693.1	  578.0	 8338.0	...
2019147	  693.3	  577.4	 8337.0	...
2019148	  693.7	  577.0	 8336.0	...
2019149	  693.6	  577.2	 8336.0	...
2019150	  694.2	  577.7	 8338.0	...
2019151	  694.6	  578.3	 8339.0	...
2019152	  694.9	  578.3	 8339.0	...
2019153	  695.0	  578.6	 8339.0	...
2019154	  695.3	  579.4	 8345.0	...
2019155	  695.3	  580.2	 8347.0	...
2019156	  695.1	  579.7	 8347.0	...
2019157	  694.8	  578.8	 8345.0	...
2019158	  694.5	  577.9	 8343.0	...
2019159	  694.4	  577.9	 8341.0	...
2019160	  694.4	  578.6	 8343.0	...
2019161	  694.6	  579.3	 8347.0	...
2019162	  694.9	  579.8	 8347.0	...
2019163	  695.0	  579.7	 8343.0	...
2019164	  695.1	  579.7	 8339.0	...
2019165	  695.4	  579.7	 8340.0	...
2019166	  696.7	  580.7	 8346.0	...
2019167	  697.9	  581.7	 8352.0	...
2019168	  699.0	  582.6	 8358.0	...
2019169	  699.3	  582.6	 8362.0	...
2019170	  699.7	  582.5	 8366.0	...
2019171	  700.0	  582.5	 8369.0	...
2019172	  698.3	  581.1	 8362.0	...
2019173	  696.6	  579.7	 8355.0	...
2019174	  695.1	  578.2	 8348.0	...
2019175	  696.5	  579.8	 8351.0	...
2019176	  697.8	  581.6	 8355.0	...
2019177	  697.7	  581.9	 8355.0	...
2019178	  696.4	  580.2	 8348.0	...
2019179	  695.1	  578.6	 8342.0	...
2019180	  695.4	  579.5	 8342.0	...
2019181	  696.6	  580.5	 8350.0	...
2019182	  697.9	  581.5	 8358.0	...
2019183	  698.8	  581.6	 8362.0	...
2019184	  698.8	  581.9	 8362.0	...
2019185	  698.6	  582.2	 8362.0	...
2019186	  698.7	  582.5	 8365.0	...
2019187	  698.8	  582.5	 8367.0	...
2019188	  699.0	  583.0	 8368.0	...
2019189	  698.9	  583.5	 8366.0	...
2019190	  699.0	  583.6	 8368.0	...
2019191	  699.2	  583.3	 8371.0	...
2019192	  699.4	  583.0	 8370.0	...
2019193	  699.5	  583.0	 8365.0	...
2019194	  699.5	  583.1	 8360.0	...
2019195	  699.4	  583.2	 8355.0	...
2019196	  699.1	  583.2	 8351.0	...
2019197	  697.5	  582.0	 8344.0	...
2019198	  695.5	  580.1	 8336.0	...
2019199	  693.7	  578.2	 8328.0	...
2019200	  694.7	  578.7	 8331.0	...
2019201	  696.2	  579.8	 8339.0	...
2019202	  697.9	  581.3	 8348.0	...
2019203	  698.1	  581.6	 8349.0	...
2019204	  698.4	  582.0	 8349.0	...
2019205	  698.6	  582.1	 8348.0	...
2019206	  698.7	  582.2	 8348.0	...
2019207	  698.7	  582.3	 8351.0	...
2019208	  698.8	  582.4	 8355.0	...
2019209	  699.1	  582.4	 8359.0	...
2019210	  699.3	  582.3	 8361.0	...
2019211	  699.5	  582.1	 8363.0	...
2019212	  699.7	  582.1	 8367.0	...
2019213	  699.7	  582.1	 8369.0	...
2019214	  698.3	  581.5	 8360.0	...
2019215	  696.7	  580.7	 8350.0	...
2019216	  696.0	  580.5	 8348.0	...
2019217	  696.9	  581.0	 8356.0	...
2019218	  697.9	  582.0	 8365.0	...
2019219	  698.2	  582.4	 8364.0	...
2019220	  698.7	  582.8	 8364.0	...
2019221	  699.0	  582.4	 8361.0	...
2019222	  699.2	  582.0	 8357.0	...
2019223	  699.1	  581.6	 8358.0	...
2019224	  699.0	  581.7	 8362.0	...
2019225	  699.0	  581.7	 8366.0	...
2019226	  698.7	  581.3	 8359.0	...
2019227	  698.2	  580.8	 8355.0	...
2019228	  697.8	  580.2	 8353.0	...
2019229	  697.8	  580.6	 8358.0	...
2019230	  697.9	  581.1	 8362.0	...
2019231	  698.0	  581.6	 8365.0	...
2019232	  698.0	  581.5	 8367.0	...
2019233	  698.1	  581.7	 8368.0	...
2019234	  698.1	  581.8	 8367.0	...
2019235	  698.3	  582.0	 8366.0	...
2019236	  698.4	  582.0	 8365.0	...
2019237	  697.2	  581.4	 8356.0	...
2019238	  695.9	  579.9	 8347.0	...
2019239	  694.6	  578.4	 8338.0	...
2019240	  696.1	  578.6	 8344.0	...
2019241	  697.6	  579.8	 8350.0	...
2019242	  697.7	  580.0	 8350.0	...
2019243	  696.3	  578.7	 8344.0	...
2019244	  695.4	  577.4	 8339.0	...
2019245	  695.8	  577.2	 8340.0	...
2019246	  696.3	  577.3	 8342.0	...
2019247	  696.3	  577.3	 8343.0	...
2019248	  696.7	  577.1	 8342.0	...
2019249	  697.5	  577.9	 8346.0	...
2019250	  698.4	  578.9	 8351.0	...
2019251	  698.8	  580.2	 8354.0	...
2019252	  698.5	  580.6	 8348.0	...
2019253	  698.2	  580.9	 8343.0	...
2019254	  698.1	  581.0	 8340.0	...
2019255	  698.1	  581.1	 8339.0	...
2019256	  698.2	  581.2	 8339.0	...
2019257	  698.2	  581.1	 8339.0	...
2019258	  696.9	  579.5	 8339.0	...
2019259	  695.7	  577.9	 8340.0	...
2019260	  694.2	  576.4	 8341.0	...
2019261	  694.0	  576.4	 8345.0	...
2019262	  695.2	  578.0	 8348.0	...
2019263	  696.6	  579.5	 8351.0	...
2019264	  697.9	  581.1	 8351.0	...
2019265	  697.4	  581.3	 8348.0	...
2019266	  697.3	  581.5	 8343.0	...
2019267	  697.2	  581.7	 8337.0	...
2019268	  697.4	  582.0	 8334.0	...
2019269	  697.3	  582.0	 8330.0	...
2019270	  697.2	  581.7	 8326.0	...
2019271	  697.1	  581.0	 8323.0	...
2019272	  697.2	  580.6	 8324.0	...
2019273	  697.8	  580.6	 8327.0	...
2019274	  698.5	  581.1	 8333.0	...
2019275	  698.6	  581.4	 8337.0	...
2019276	  698.4	  581.3	 8340.0	...
2019277	  697.1	  580.7	 8339.0	...
2019278	  696.1	  579.4	 8337.0	...
2019279	  695.1	  578.3	 8335.0	...
2019280	  695.9	  578.9	 8337.0	...
2019281	  696.8	  580.2	 8340.0	...
2019282	  697.9	  581.2	 8343.0	...
2019283	  698.2	  580.9	 8342.0	...
2019284	  696.9	  579.7	 8338.0	...
2019285	  695.4	  578.8	 8334.0	...
2019286	  693.9	  578.0	 8332.0	...
2019287	  693.9	  577.9	 8330.0	...
2019288	  694.3	  577.7	 8328.0	...
2019289	  695.6	  579.0	 8336.0	...
2019290	  696.9	  580.3	 8346.0	...
2019291	  696.9	  580.2	 8350.0	...
2019292	  696.0	  578.7	 8344.0	...
2019293	  696.1	  578.2	 8338.0	...
2019294	  697.0	  579.2	 8338.0	...
2019295	  698.1	  580.3	 8339.0	...
2019296	  698.4	  580.3	 8339.0	...
2019297	  698.8	  580.3	 8339.0	...
2019298	  699.0	  580.2	 8341.0	...
2019299	  699.3	  580.0	 8342.0	...
2019300	  699.6	  579.8	 8342.0	...
2019301	  699.9	  579.8	 8340.0	...
2019302	  699.9	  579.7	 8336.0	...
2019303	  699.7	  579.8	 8332.0	...
2019304	  699.2	  579.9	 8328.0	...
2019305	  698.7	  579.6	 8328.0	...
2019306	  698.3	  579.4	 8334.0	...
2019307	  698.2	  579.2	 8339.0	...
2019308	  697.6	  578.7	 8337.0	...
2019309	  697.3	  578.5	 8330.0	...
2019310	  697.0	  578.2	 8322.0	...
2019311	  697.2	  578.4	 8323.0	...
2019312	  697.1	  578.2	 8325.0	...
2019313	  696.9	  578.0	 8326.0	...
2019314	  697.0	  578.3	 8326.0	...
2019315	  697.9	  578.6	 8333.0	...
2019316	  698.9	  579.0	 8342.0	...
2019317	  698.3	  578.4	 8348.0	...
2019318	  696.7	  577.8	 8345.0	...
2019319	  696.4	  577.8	 8343.0	...
2019320	  697.7	  578.4	 8344.0	...
2019321	  699.0	  579.1	 8347.0	...
2019322	  698.9	  579.2	 8348.0	...
2019323	  699.1	  579.4	 8348.0	...
2019324	  699.2	  579.5	 8347.0	...
2019325	  699.3	  579.7	 8344.0	...
2019326	  699.3	  579.8	 8342.0	...
2019327	  699.2	  579.9	 8338.0	...
2019328	  699.2	  579.9	 8336.0	...
2019329	  699.4	  580.0	 8334.0	...
2019330	  699.7	  580.1	 8334.0	...
2019331	  699.8	  580.0	 8333.0	...
2019332	  699.6	  579.7	 8333.0	...
2019333	  699.4	  579.3	 8330.0	...
2019334	  697.9	  577.7	 8324.0	...
2019335	  696.5	  576.4	 8318.0	...
2019336	  695.4	  576.1	 8317.0	...
2019337	  696.1	  577.2	 8320.0	...
2019338	  697.7	  578.2	 8325.0	...
2019339	  698.9	  578.0	 8331.0	...
2019340	  699.8	  577.9	 8335.0	...
2019341	  698.0	  576.8	 8328.0	...
2019342	  696.0	  575.7	 8319.0	...
2019343	  694.8	  574.5	 8313.0	...
2019344	  695.3	  574.7	 8318.0	...
2019345	  695.9	  575.0	 8324.0	...
2019346	  697.1	  576.7	 8328.0	...
2019347	  698.4	  578.1	 8329.0	...
2019348	  699.8	  579.4	 8328.0	...
2019349	  699.9	  579.5	 8328.0	...
2019350	  699.5	  579.0	 8330.0	...
MSG	2019351 0000 _ Number On
2019351	  699.5	  578.8	 8334.0	...
2019352	  699.3	  578.6	 8337.0	...
2019353	  699.5	  578.9	 8343.0	...
2019354	  699.3	  579.0	 8348.0	...
2019355	  699.4	  579.2	 8343.0	...
2019356	  699.5	  579.3	 8335.0	...
2019357	  699.5	  579.5	 8322.0	...
2019358	  699.2	  579.7	 8318.0	...
2019359	  699.2	  579.7	 8313.0	...
2019360	  699.3	  579.7	 8312.0	...
2019361	  699.6	  579.6	 8311.0	...
2019362	  699.7	  579.6	 8316.0	...
2019363	  699.8	  579.6	 8323.0	...
2019364	  699.0	  578.7	 8327.0	...
2019365	  697.6	  577.2	 8319.0	...
2019366	  696.2	  575.7	 8311.0	...
2019367	  695.6	  575.0	 8309.0	...
2019368	  696.0	  575.6	 8312.0	...
2019369	  697.6	  577.2	 8318.0	...
2019370	  699.3	  578.8	 8320.0	...
2019371	  700.4	  579.7	 8325.0	...
2019372	  700.4	  579.6	 8329.0	...
2019373	  700.4	  579.6	 8333.0	...
2019374	  699.8	  579.5	 8331.0	...
2019375	  699.2	  579.6	 8329.0	...
2019376	  699.4	  579.8	 8331.0	...
2019377	  700.1	  580.0	 8336.0	...
2019378	  699.8	  578.9	 8338.0	...
2019379	  698.7	  577.9	 8335.0	...
2019380	  697.1	  576.9	 8332.0	...
2019381	  696.6	  577.4	 8330.0	...
2019382	  697.6	  577.8	 8332.0	...
2019383	  699.1	  578.2	 8334.0	...
2019384	  700.5	  578.3	 8337.0	...
2019385	  700.4	  578.4	 8337.0	...
2019386	  700.3	  577.9	 8337.0	...
2019387	  700.6	  577.9	 8342.0	...
2019388	  700.8	  577.9	 8346.0	...
2019389	  701.0	  578.5	 8349.0	...
2019390	  700.8	  578.5	 8345.0	...
2019391	  700.8	  578.6	 8343.0	...
2019392	  700.9	  578.7	 8341.0	...
2019393	  701.3	  578.8	 8344.0	...
2019394	  701.5	  578.9	 8344.0	...
2019395	  701.7	  579.0	 8344.0	...
2019396	  701.7	  579.0	 8345.0	...
2019397	  701.7	  579.0	 8345.0	...
2019398	  701.6	  578.9	 8342.0	...
2019399	  701.5	  578.8	 8341.0	...
2019400	  701.4	  578.7	 8340.0	...
2019401	  701.3	  578.7	 8338.0	...
2019402	  701.2	  578.6	 8335.0	...
2019403	  701.1	  578.5	 8334.0	...
2019404	  700.8	  578.5	 8337.0	...
2019405	  701.0	  578.6	 8338.0	...
2019406	  701.2	  578.7	 8338.0	...
2019407	  700.9	  578.4	 8335.0	...
2019408	  700.3	  578.3	 8334.0	...
2019409	  699.7	  578.3	 8330.0	...
2019410	  700.2	  578.5	 8329.0	...
2019411	  700.8	  578.4	 8331.0	...
2019412	  701.4	  578.3	 8333.0	...
2019413	  701.5	  578.3	 8336.0	...
2019414	  701.8	  578.4	 8341.0	...
2019415	  702.1	  578.6	 8348.0	...
2019416	  700.8	  577.6	 8346.0	...
2019417	  699.3	  576.4	 8338.0	...
2019418	  698.1	  575.2	 8331.0	...
2019419	  699.3	  576.2	 8334.0	...
2019420	  700.7	  577.1	 8337.0	...
2019421	  701.7	  577.9	 8339.0	...
2019422	  701.8	  577.7	 8340.0	...
2019423	  701.7	  577.5	 8341.0	...
2019424	  701.6	  577.5	 8341.0	...
2019425	  701.6	  577.3	 8343.0	...
2019426	  701.6	  577.1	 8346.0	...
2019427	  701.0	  576.7	 8340.0	...
2019428	  700.6	  576.6	 8331.0	...
2019429	  700.3	  576.9	 8328.0	...
2019430	  700.6	  577.2	 8335.0	...
2019431	  701.1	  577.4	 8342.0	...
2019432	  701.3	  577.4	 8343.0	...
2019433	  701.6	  577.5	 8342.0	...
2019434	  701.8	  577.7	 8340.0	...
2019435	  702.1	  578.0	 8339.0	...
2019436	  702.5	  578.3	 8342.0	...
2019437	  702.3	  578.2	 8346.0	...
2019438	  700.9	  576.0	 8339.0	...
2019439	  699.5	  573.8	 8328.0	...
2019440	  699.7	  573.0	 8325.0	...
2019441	  701.0	  574.2	 8331.0	...
2019442	  702.4	  575.4	 8337.0	...
2019443	  702.6	  575.6	 8338.0	...
2019444	  702.5	  575.7	 8340.0	...
2019445	  701.2	  574.9	 8334.0	...
2019446	  699.7	  574.1	 8326.0	...
2019447	  698.3	  573.3	 8318.0	...
2019448	  699.6	  574.3	 8324.0	...
2019449	  701.1	  575.3	 8330.0	...
2019450	  701.7	  576.0	 8331.0	...
2019451	  700.8	  575.8	 8326.0	...
2019452	  699.9	  575.6	 8319.0	...
2019453	  699.8	  575.7	 8316.0	...
2019454	  700.5	  576.2	 8325.0	...
2019455	  701.7	  576.6	 8336.0	...
2019456	  702.9	  576.9	 8345.0	...
2019457	  701.9	  576.1	 8337.0	...
2019458	  700.6	  575.3	 8330.0	...
2019459	  700.3	  575.7	 8330.0	...
2019460	  701.3	  576.8	 8331.0	...
2019461	  702.4	  577.2	 8331.0	...
2019462	  702.3	  576.6	 8333.0	...
2019463	  702.4	  576.4	 8338.0	...
2019464	  702.5	  577.1	 8343.0	...
2019465	  702.6	  577.9	 8343.0	...
2019466	  702.6	  577.9	 8342.0	...
2019467	  702.5	  577.5	 8339.0	...
2019468	  702.5	  577.0	 8337.0	...
2019469	  702.5	  576.7	 8334.0	...
2019470	  702.6	  576.9	 8333.0	...
2019471	  703.3	  576.9	 8334.0	...
2019472	  704.1	  576.8	 8337.0	...
2019473	  704.6	  576.6	 8343.0	...
2019474	  704.3	  576.7	 8346.0	...
2019475	  704.0	  576.9	 8348.0	...
2019476	  703.9	  576.9	 8347.0	...
2019477	  703.9	  576.9	 8348.0	...
2019478	  703.9	  576.9	 8350.0	...
2019479	  703.6	  576.9	 8350.0	...
2019480	  702.6	  575.7	 8338.0	...
2019481	  701.5	  574.4	 8327.0	...
2019482	  701.8	  574.6	 8324.0	...
2019483	  702.9	  576.0	 8331.0	...
2019484	  703.7	  577.2	 8339.0	...
2019485	  703.6	  577.1	 8340.0	...
2019486	  703.4	  577.0	 8341.0	...
2019487	  703.5	  577.3	 8344.0	...
2019488	  703.5	  577.6	 8345.0	...
2019489	  703.5	  577.7	 8345.0	...
2019490	  703.7	  577.5	 8345.0	...
2019491	  703.9	  577.4	 8346.0	...
2019492	  704.0	  577.3	 8346.0	...
2019493	  702.8	  575.7	 8338.0	...
2019494	  701.7	  574.1	 8329.0	...
2019495	  701.7	  574.3	 8326.0	...
2019496	  702.8	  576.0	 8332.0	...
2019497	  703.9	  577.8	 8338.0	...
2019498	  703.9	  577.8	 8340.0	...
2019499	  704.2	  577.8	 8344.0	...
2019500	  704.4	  577.6	 8348.0	...
2019501	  704.6	  577.5	 8349.0	...
2019502	  704.7	  577.4	 8347.0	...
2019503	  704.7	  577.4	 8345.0	...
2019504	  704.8	  577.4	 8341.0	...
2019505	  704.8	  577.6	 8337.0	...
2019506	  704.8	  577.8	 8333.0	...
2019507	  704.7	  578.1	 8333.0	...
2019508	  704.6	  578.3	 8333.0	...
2019509	  704.6	  578.4	 8334.0	...
2019510	  704.7	  578.4	 8334.0	...
2019511	  704.7	  578.3	 8334.0	...
2019512	  704.7	  578.2	 8338.0	...
2019513	  704.7	  577.9	 8342.0	...
2019514	  704.7	  577.9	 8346.0	...
2019515	  704.7	  578.0	 8348.0	...
2019516	  704.7	  578.3	 8350.0	...
2019517	  704.5	  578.4	 8350.0	...
2019518	  703.0	  577.2	 8338.0	...
2019519	  701.6	  576.0	 8327.0	...
2019520	  700.5	  574.9	 8326.0	...
2019521	  700.8	  575.4	 8333.0	...
2019522	  701.1	  575.4	 8341.0	...
2019523	  701.2	  575.2	 8342.0	...
2019524	  702.5	  575.6	 8343.0	...
2019525	  703.9	  576.4	 8344.0	...
2019526	  705.3	  577.8	 8344.0	...
2019527	  705.3	  578.4	 8344.0	...
2019528	  703.9	  577.3	 8339.0	...
2019529	  702.4	  575.7	 8338.0	...
2019530	  702.3	  575.4	 8339.0	...
2019531	  703.6	  576.7	 8347.0	...
2019532	  705.0	  578.4	 8351.0	...
2019533	  705.0	  578.7	 8350.0	...
2019534	  704.9	  579.1	 8346.0	...
2019535	  704.8	  579.2	 8343.0	...
2019536	  704.8	  579.0	 8344.0	...
2019537	  704.8	  578.8	 8345.0	...
2019538	  704.9	  578.7	 8346.0	...
2019539	  705.0	  578.7	 8345.0	...
2019540	  705.2	  578.9	 8343.0	...
2019541	  705.2	  579.0	 8341.0	...
2019542	  705.1	  578.9	 8344.0	...
2019543	  704.9	  578.7	 8349.0	...
2019544	  703.7	  577.9	 8345.0	...
2019545	  702.5	  576.8	 8336.0	...
2019546	  701.5	  575.5	 8327.0	...
2019547	  701.5	  574.8	 8327.0	...
2019548	  702.8	  575.7	 8336.0	...
2019549	  704.2	  576.8	 8345.0	...
2019550	  705.5	  577.8	 8355.0	...
2019551	  705.6	  577.9	 8358.0	...
2019552	  705.5	  577.9	 8361.0	...
2019553	  705.4	  578.0	 8358.0	...
2019554	  705.4	  578.0	 8355.0	...
2019555	  705.4	  578.0	 8349.0	...
2019556	  705.4	  578.0	 8348.0	...
2019557	  705.2	  577.8	 8347.0	...
2019558	  705.0	  577.7	 8347.0	...
2019559	  704.8	  577.4	 8347.0	...
2019560	  704.8	  577.3	 8348.0	...
2019561	  704.8	  577.2	 8350.0	...
2019562	  704.8	  577.3	 8349.0	...
2019563	  704.7	  577.3	 8348.0	...
2019564	  704.8	  577.3	 8351.0	...
2019565	  704.9	  577.4	 8356.0	...
2019566	  705.1	  577.5	 8361.0	...
2019567	  705.1	  577.6	 8358.0	...
2019568	  704.3	  577.2	 8354.0	...
2019569	  703.6	  576.9	 8348.0	...
2019570	  702.8	  576.5	 8348.0	...
2019571	  703.4	  576.5	 8352.0	...
2019572	  704.0	  576.4	 8358.0	...
2019573	  704.6	  577.2	 8362.0	...
2019574	  704.7	  578.0	 8362.0	...
2019575	  704.8	  578.4	 8362.0	...
2019576	  705.1	  577.9	 8363.0	...
2019577	  705.4	  577.5	 8364.0	...
2019578	  705.7	  577.3	 8367.0	...
2019579	  705.6	  577.2	 8369.0	...
2019580	  705.4	  577.1	 8372.0	...
2019581	  705.3	  576.9	 8372.0	...
2019582	  705.2	  576.4	 8372.0	...
2019583	  705.1	  576.1	 8362.0	...
2019584	  705.0	  576.3	 8352.0	...
2019585	  705.3	  576.6	 8346.0	...
2019586	  705.6	  576.7	 8351.0	...
2019587	  705.9	  576.6	 8353.0	...
2019588	  705.9	  576.6	 8354.0	...
2019589	  705.9	  576.6	 8355.0	...
2019590	  705.9	  577.0	 8359.0	...
2019591	  705.9	  577.4	 8360.0	...
2019592	  705.7	  577.2	 8358.0	...
2019593	  704.9	  576.6	 8354.0	...
2019594	  704.2	  576.3	 8350.0	...
2019595	  704.5	  576.8	 8354.0	...
2019596	  705.3	  577.4	 8359.0	...
2019597	  706.3	  577.6	 8364.0	...
2019598	  706.4	  577.7	 8365.0	...
2019599	  706.6	  577.9	 8365.0	...
2019600	  706.5	  578.1	 8366.0	...
2019601	  706.5	  578.1	 8367.0	...
2019602	  706.3	  578.2	 8368.0	...
2019603	  706.1	  578.3	 8368.0	...
2019604	  705.9	  578.4	 8368.0	...
2019605	  705.7	  578.4	 8366.0	...
2019606	  705.4	  578.5	 8363.0	...
2019607	  705.1	  578.4	 8360.0	...
2019608	  705.0	  578.0	 8358.0	...
2019609	  705.1	  577.6	 8362.0	...
2019610	  705.4	  577.5	 8365.0	...
2019611	  705.7	  577.6	 8366.0	...
2019612	  705.9	  577.5	 8362.0	...
2019613	  705.9	  577.5	 8358.0	...
2019614	  706.0	  577.3	 8358.0	...
2019615	  706.1	  577.1	 8357.0	...
2019616	  706.0	  576.9	 8357.0	...
2019617	  705.9	  577.0	 8358.0	...
2019618	  706.2	  576.9	 8359.0	...
2019619	  706.5	  576.7	 8359.0	...
2019620	  707.0	  576.5	 8364.0	...
2019621	  707.2	  576.5	 8366.0	...
2019622	  707.3	  576.6	 8369.0	...
2019623	  707.2	  577.0	 8367.0	...
2019624	  707.1	  577.4	 8367.0	...
2019625	  706.9	  577.8	 8368.0	...
2019626	  706.6	  578.0	 8370.0	...
2019627	  706.4	  578.0	 8373.0	...
2019628	  706.6	  577.8	 8375.0	...
2019629	  707.1	  577.6	 8376.0	...
2019630	  707.4	  577.3	 8376.0	...
2019631	  707.6	  577.1	 8377.0	...
2019632	  707.6	  577.0	 8379.0	...
2019633	  707.5	  577.0	 8381.0	...
2019634	  707.6	  577.0	 8383.0	...
2019635	  707.7	  576.8	 8381.0	...
2019636	  707.8	  576.7	 8377.0	...
2019637	  707.9	  576.8	 8372.0	...
2019638	  707.9	  577.0	 8369.0	...
2019639	  707.5	  577.2	 8365.0	...
2019640	  707.0	  577.2	 8361.0	...
2019641	  706.5	  577.1	 8359.0	...
2019642	  706.5	  576.9	 8363.0	...
2019643	  706.6	  576.7	 8368.0	...
2019644	  706.5	  576.6	 8371.0	...
2019645	  706.3	  576.7	 8367.0	...
2019646	  706.4	  576.7	 8363.0	...
2019647	  706.6	  576.7	 8361.0	...
2019648	  707.0	  576.9	 8362.0	...
2019649	  707.0	  577.1	 8363.0	...
2019650	  707.1	  577.3	 8363.0	...
2019651	  707.2	  577.3	 8363.0	...
2019652	  707.2	  577.4	 8362.0	...
2019653	  707.1	  577.4	 8361.0	...
2019654	  706.9	  577.3	 8362.0	...
MSG	2019655 0000 _ Number Off
2019655	  706.7	  577.3	 8363.0	...
2019656	  706.6	  577.3	 8365.0	...
2019657	  706.6	  577.3	 8366.0	...
2019658	  706.6	  577.0	 8372.0	...
2019659	  706.5	  576.8	 8378.0	...
2019660	  706.7	  576.8	 8380.0	...
2019661	  706.8	  576.6	 8375.0	...
2019662	  707.0	  576.4	 8372.0	...
2019663	  707.2	  576.3	 8372.0	...
2019664	  707.5	  576.4	 8373.0	...
2019665	  707.7	  576.5	 8373.0	...
2019666	  708.1	  576.8	 8369.0	...
2019667	  708.3	  576.9	 8365.0	...
2019668	  708.5	  577.2	 8362.0	...
2019669	  708.5	  577.4	 8366.0	...
2019670	  708.5	  577.3	 8370.0	...
2019671	  708.3	  577.2	 8369.0	...
2019672	  708.1	  577.2	 8368.0	...
2019673	  707.8	  577.3	 8370.0	...
2019674	  707.6	  577.4	 8375.0	...
2019675	  707.5	  577.5	 8375.0	...
2019676	  707.2	  577.8	 8372.0	...
2019677	  706.9	  577.9	 8368.0	...
2019678	  706.3	  577.9	 8364.0	...
2019679	  705.7	  577.7	 8360.0	...
2019680	  703.6	  577.6	 8357.0	...
2019681	  701.7	  577.7	 8360.0	...
2019682	  699.7	  577.6	 8361.0	...
2019683	  698.1	  577.1	 8363.0	...
2019684	  696.8	  576.6	 8363.0	...
2019685	  694.7	  575.8	 8363.0	...
2019686	  693.7	  575.4	 8365.0	...
2019687	  692.6	  575.0	 8368.0	...
2019688	  692.2	  575.1	 8371.0	...
2019689	  691.9	  575.1	 8373.0	...
2019690	  691.8	  575.1	 8373.0	...
2019691	  692.3	  574.9	 8372.0	...
2019692	  692.8	  574.6	 8369.0	...
2019693	  693.3	  574.3	 8366.0	...
2019694	  693.7	  574.2	 8365.0	...
2019695	  694.9	  574.1	 8367.0	...
2019696	  695.9	  574.0	 8369.0	...
2019697	  697.1	  574.0	 8370.0	...
2019698	  697.5	  574.2	 8371.0	...
2019699	  697.8	  574.4	 8371.0	...
2019700	  697.9	  574.5	 8372.0	...
2019701	  698.1	  574.5	 8374.0	...
2019702	  698.3	  574.4	 8374.0	...
2019703	  698.5	  574.6	 8372.0	...
2019704	  698.6	  574.9	 8371.0	...
2019705	  698.5	  575.2	 8366.0	...
2019706	  698.4	  575.2	 8362.0	...
2019707	  698.1	  575.4	 8360.0	...
2019708	  697.8	  575.6	 8361.0	...
2019709	  697.6	  575.7	 8361.0	...
2019710	  697.4	  575.4	 8360.0	...
2019711	  697.4	  575.2	 8358.0	...
2019712	  696.6	  574.6	 8349.0	...
2019713	  695.9	  574.3	 8341.0	...
2019714	  694.6	  574.0	 8332.0	...
2019715	  694.2	  574.4	 8330.0	...
2019716	  694.9	  574.9	 8336.0	...
2019717	  696.1	  575.3	 8343.0	...
2019718	  696.9	  575.2	 8350.0	...
2019719	  696.7	  575.1	 8351.0	...
2019720	  696.9	  575.0	 8351.0	...
2019721	  697.3	  575.2	 8351.0	...
2019722	  697.8	  575.3	 8351.0	...
2019723	  697.9	  575.2	 8351.0	...
2019724	  696.2	  573.9	 8341.0	...
2019725	  694.5	  572.6	 8331.0	...
2019726	  692.6	  571.5	 8320.0	...
2019727	  692.4	  571.8	 8319.0	...
2019728	  692.9	  571.7	 8318.0	...
2019729	  693.7	  571.6	 8323.0	...
2019730	  694.4	  571.4	 8326.0	...
2019731	  694.4	  571.5	 8330.0	...
2019732	  695.3	  573.1	 8335.0	...
2019733	  696.3	  574.6	 8341.0	...
2019734	  697.5	  576.1	 8351.0	...
2019735	  697.8	  576.1	 8355.0	...
2019736	  698.2	  576.0	 8356.0	...
2019737	  698.2	  576.0	 8354.0	...
2019738	  697.8	  576.0	 8352.0	...
2019739	  697.5	  576.2	 8352.0	...
2019740	  697.3	  576.3	 8351.0	...
2019741	  697.7	  576.4	 8351.0	...
2019742	  697.8	  576.5	 8351.0	...
2019743	  697.7	  576.7	 8354.0	...
2019744	  697.5	  576.9	 8356.0	...
2019745	  697.4	  577.0	 8353.0	...
2019746	  697.3	  577.0	 8349.0	...
2019747	  697.3	  577.0	 8347.0	...
2019748	  697.3	  576.9	 8350.0	...
2019749	  697.2	  577.0	 8345.0	...
2019750	  697.1	  577.0	 8340.0	...
2019751	  697.1	  577.2	 8334.0	...
2019752	  697.3	  577.3	 8333.0	...
2019753	  696.8	  576.4	 8331.0	...
2019754	  696.0	  575.4	 8329.0	...
2019755	  695.1	  574.3	 8332.0	...
2019756	  695.8	  575.6	 8336.0	...
2019757	  696.5	  576.9	 8341.0	...
2019758	  697.1	  578.4	 8343.0	...
2019759	  696.7	  578.4	 8345.0	...
2019760	  696.1	  578.1	 8340.0	...
2019761	  695.6	  577.6	 8333.0	...
2019762	  695.8	  577.6	 8338.0	...
2019763	  696.3	  578.1	 8350.0	...
2019764	  696.7	  578.7	 8360.0	...
2019765	  696.7	  578.8	 8359.0	...
2019766	  696.6	  578.7	 8357.0	...
2019767	  696.5	  578.4	 8355.0	...
2019768	  696.5	  578.2	 8353.0	...
2019769	  696.6	  578.4	 8351.0	...
2019770	  696.7	  578.7	 8351.0	...
2019771	  696.7	  579.0	 8352.0	...
2019772	  696.8	  579.3	 8353.0	...
2019773	  696.8	  579.4	 8351.0	...
2019774	  696.8	  579.5	 8349.0	...
2019775	  696.7	  579.4	 8347.0	...
2019776	  695.5	  578.4	 8345.0	...
2019777	  694.5	  577.3	 8340.0	...
2019778	  694.2	  577.4	 8336.0	...
2019779	  695.0	  578.5	 8335.0	...
2019780	  695.6	  579.7	 8342.0	...
2019781	  695.5	  579.8	 8347.0	...
2019782	  695.4	  579.9	 8349.0	...
2019783	  695.4	  580.0	 8345.0	...
2019784	  695.5	  579.9	 8341.0	...
2019785	  695.5	  579.8	 8341.0	...
2019786	  695.6	  579.7	 8342.0	...
2019787	  695.6	  580.0	 8342.0	...
2019788	  695.7	  580.2	 8342.0	...
2019789	  695.7	  580.1	 8342.0	...
2019790	  695.8	  580.1	 8342.0	...
2019791	  695.9	  580.0	 8341.0	...
2019792	  695.8	  580.2	 8340.0	...
2019793	  695.4	  580.0	 8341.0	...
2019794	  694.9	  579.7	 8341.0	...
2019795	  695.0	  579.4	 8341.0	...
2019796	  695.1	  579.2	 8342.0	...
2019797	  695.3	  579.3	 8344.0	...
2019798	  695.5	  579.4	 8347.0	...
2019799	  695.6	  579.6	 8351.0	...
2019800	  695.8	  579.7	 8353.0	...
2019801	  695.6	  579.7	 8351.0	...
2019802	  695.4	  579.7	 8345.0	...
2019803	  695.3	  579.9	 8338.0	...
2019804	  695.4	  580.1	 8341.0	...
2019805	  695.4	  580.0	 8345.0	...
2019806	  695.1	  579.5	 8341.0	...
2019807	  694.9	  579.0	 8331.0	...
2019808	  694.8	  578.8	 8321.0	...
2019809	  694.8	  578.7	 8320.0	...
2019810	  694.8	  578.4	 8319.0	...
2019811	  694.8	  578.4	 8319.0	...
2019812	  694.8	  578.5	 8322.0	...
2019813	  695.0	  578.7	 8327.0	...
2019814	  695.1	  578.6	 8330.0	...
2019815	  695.3	  578.6	 8331.0	...
2019816	  695.2	  578.7	 8330.0	...
2019817	  695.2	  578.9	 8331.0	...
2019818	  695.4	  579.0	 8334.0	...
2019819	  695.7	  579.0	 8337.0	...
2019820	  696.0	  579.0	 8341.0	...
2019821	  696.0	  579.0	 8342.0	...
2019822	  696.1	  578.9	 8343.0	...
2019823	  696.2	  578.8	 8343.0	...
2019824	  696.2	  578.8	 8340.0	...
2019825	  696.0	  578.8	 8338.0	...
2019826	  695.8	  578.7	 8336.0	...
2019827	  695.8	  578.5	 8336.0	...
2019828	  695.7	  578.0	 8338.0	...
2019829	  695.8	  577.7	 8340.0	...
2019830	  695.8	  577.5	 8342.0	...
2019831	  695.9	  577.4	 8343.0	...
2019832	  696.0	  577.2	 8346.0	...
2019833	  696.4	  577.2	 8350.0	...
2019834	  697.0	  577.5	 8353.0	...
2019835	  697.4	  577.7	 8350.0	...
2019836	  697.4	  577.9	 8345.0	...
2019837	  697.3	  577.9	 8340.0	...
2019838	  697.3	  577.9	 8338.0	...
2019839	  696.5	  577.6	 8334.0	...
2019840	  695.7	  577.4	 8331.0	...
2019841	  695.7	  577.1	 8330.0	...
2019842	  696.5	  577.4	 8331.0	...
2019843	  697.6	  577.6	 8332.0	...
2019844	  697.8	  577.8	 8335.0	...
2019845	  697.9	  577.7	 8336.0	...
2019846	  697.9	  577.7	 8337.0	...
2019847	  697.8	  577.6	 8336.0	...
2019848	  697.8	  577.6	 8336.0	...
2019849	  697.7	  577.4	 8336.0	...
2019850	  697.7	  577.1	 8337.0	...
2019851	  697.8	  576.9	 8338.0	...
2019852	  697.8	  576.8	 8339.0	...
2019853	  698.0	  576.8	 8339.0	...
2019854	  698.0	  576.8	 8339.0	...
2019855	  697.8	  576.9	 8338.0	...
2019856	  697.4	  577.0	 8337.0	...
2019857	  697.1	  577.1	 8336.0	...
2019858	  697.1	  576.8	 8334.0	...
2019859	  697.0	  576.6	 8331.0	...
2019860	  696.9	  576.3	 8328.0	...
2019861	  696.9	  576.5	 8328.0	...
2019862	  697.0	  576.9	 8327.0	...
2019863	  697.1	  577.2	 8330.0	...
2019864	  697.2	  577.3	 8333.0	...
2019865	  697.1	  577.2	 8334.0	...
2019866	  696.8	  577.0	 8334.0	...
MSG	2019867 0000 _ Number On
2019867	  696.6	  576.9	 8337.0	...
2019868	  696.4	  576.9	 8340.0	...
2019869	  696.6	  576.9	 8345.0	...
2019870	  696.7	  576.8	 8347.0	...
2019871	  696.7	  576.8	 8345.0	...
2019872	  696.7	  577.0	 8342.0	...
2019873	  696.6	  577.2	 8340.0	...
2019874	  696.5	  577.3	 8340.0	...
2019875	  696.4	  577.2	 8340.0	...
2019876	  696.3	  577.0	 8341.0	...
2019877	  696.2	  577.0	 8342.0	...
2019878	  696.2	  577.1	 8344.0	...
2019879	  696.5	  577.1	 8346.0	...
2019880	  696.8	  577.1	 8346.0	...
2019881	  696.6	  577.2	 8341.0	...
2019882	  696.2	  577.1	 8339.0	...
2019883	  695.9	  576.7	 8340.0	...
2019884	  696.0	  576.2	 8343.0	...
2019885	  696.0	  576.0	 8342.0	...
2019886	  696.2	  576.3	 8343.0	...
2019887	  696.5	  576.7	 8345.0	...
2019888	  696.7	  577.2	 8346.0	...
2019889	  696.5	  577.3	 8346.0	...
2019890	  695.8	  577.4	 8345.0	...
2019891	  695.4	  577.2	 8347.0	...
2019892	  695.2	  576.8	 8348.0	...
2019893	  695.5	  576.6	 8346.0	...
2019894	  695.7	  576.8	 8344.0	...
2019895	  695.8	  577.2	 8341.0	...
2019896	  695.8	  577.5	 8340.0	...
2019897	  695.8	  577.5	 8339.0	...
2019898	  695.8	  577.3	 8337.0	...
2019899	  695.8	  577.2	 8336.0	...
2019900	  695.7	  577.0	 8336.0	...
2019901	  695.7	  577.1	 8337.0	...
2019902	  695.7	  577.5	 8336.0	...
2019903	  695.8	  577.8	 8340.0	...
2019904	  695.9	  577.9	 8343.0	...
2019905	  696.0	  577.7	 8346.0	...
2019906	  695.9	  577.4	 8347.0	...
2019907	  695.9	  577.4	 8349.0	...
2019908	  696.0	  577.4	 8352.0	...
2019909	  696.1	  577.6	 8354.0	...
2019910	  696.2	  577.6	 8355.0	...
2019911	  696.2	  577.6	 8355.0	...
2019912	  696.2	  577.6	 8352.0	...
2019913	  696.4	  577.7	 8349.0	...
2019914	  696.6	  577.6	 8346.0	...
2019915	  696.4	  577.6	 8346.0	...
2019916	  696.0	  577.3	 8341.0	...
2019917	  695.6	  577.0	 8339.0	...
2019918	  695.6	  576.7	 8337.0	...
2019919	  695.6	  576.8	 8341.0	...
2019920	  695.7	  576.9	 8342.0	...
2019921	  695.6	  577.0	 8344.0	...
2019922	  695.7	  577.3	 8346.0	...
2019923	  695.8	  577.6	 8347.0	...
2019924	  695.8	  578.0	 8343.0	...
2019925	  695.1	  577.0	 8334.0	...
2019926	  694.6	  576.3	 8325.0	...
2019927	  694.4	  575.7	 8329.0	...
2019928	  694.9	  576.1	 8338.0	...
2019929	  695.2	  576.7	 8347.0	...
2019930	  695.4	  577.1	 8348.0	...
2019931	  695.6	  577.6	 8349.0	...
2019932	  695.7	  577.7	 8347.0	...
2019933	  696.0	  577.6	 8343.0	...
2019934	  696.4	  577.5	 8344.0	...
2019935	  696.3	  577.1	 8348.0	...
2019936	  696.0	  576.8	 8353.0	...
2019937	  695.7	  576.5	 8353.0	...
2019938	  695.8	  576.5	 8352.0	...
2019939	  695.9	  576.6	 8350.0	...
2019940	  695.9	  576.8	 8349.0	...
2019941	  695.8	  577.0	 8350.0	...
2019942	  695.5	  577.1	 8347.0	...
2019943	  695.1	  577.1	 8344.0	...
2019944	  695.0	  576.7	 8342.0	...
2019945	  694.7	  576.7	 8342.0	...
2019946	  694.5	  577.0	 8342.0	...
2019947	  694.0	  577.6	 8342.0	...
2019948	  693.9	  577.8	 8343.0	...
2019949	  693.7	  577.6	 8345.0	...
2019950	  694.0	  577.3	 8347.0	...
2019951	  694.4	  577.1	 8347.0	...
2019952	  694.9	  577.0	 8346.0	...
2019953	  694.8	  576.8	 8346.0	...
2019954	  694.7	  576.6	 8345.0	...
2019955	  694.7	  576.7	 8346.0	...
2019956	  694.7	  576.9	 8345.0	...
2019957	  694.8	  577.1	 8343.0	...
2019958	  695.0	  576.9	 8341.0	...
2019959	  695.1	  576.8	 8338.0	...
2019960	  694.9	  576.7	 8337.0	...
2019961	  694.5	  576.8	 8336.0	...
2019962	  694.1	  576.8	 8338.0	...
2019963	  694.0	  576.9	 8340.0	...
2019964	  694.0	  576.9	 8342.0	...
2019965	  693.4	  576.2	 8338.0	...
2019966	  692.9	  575.9	 8334.0	...
2019967	  693.0	  575.7	 8331.0	...
2019968	  693.6	  576.3	 8332.0	...
2019969	  694.3	  576.5	 8333.0	...
2019970	  694.5	  577.0	 8336.0	...
2019971	  694.6	  577.6	 8338.0	...
2019972	  694.7	  578.1	 8341.0	...
2019973	  694.5	  577.8	 8341.0	...
2019974	  694.4	  577.4	 8341.0	...
2019975	  694.3	  577.2	 8341.0	...
2019976	  694.4	  577.2	 8342.0	...
2019977	  694.5	  577.1	 8344.0	...
2019978	  694.6	  576.9	 8347.0	...
2019979	  694.6	  576.6	 8350.0	...
2019980	  694.7	  576.4	 8353.0	...
2019981	  694.7	  576.5	 8351.0	...
2019982	  694.4	  576.7	 8347.0	...
2019983	  694.3	  576.7	 8344.0	...
2019984	  694.4	  576.6	 8344.0	...
2019985	  694.6	  576.8	 8344.0	...
2019986	  694.5	  577.0	 8343.0	...
2019987	  694.5	  577.2	 8342.0	...
2019988	  694.3	  577.5	 8341.0	...
2019989	  694.0	  577.8	 8340.0	...
2019990	  692.5	  576.2	 8333.0	...
2019991	  691.2	  574.3	 8327.0	...
2019992	  691.4	  574.1	 8327.0	...
2019993	  692.9	  575.9	 8334.0	...
2019994	  694.4	  577.7	 8342.0	...
2019995	  694.3	  577.7	 8342.0	...
2019996	  693.9	  577.9	 8345.0	...
2019997	  693.5	  578.0	 8347.0	...
2019998	  693.2	  578.1	 8350.0	...
2019999	  693.3	  578.1	 8347.0	...
2020000	  693.3	  578.0	 8345.0	...
2020001	  693.4	  577.9	 8342.0	...
2020002	  693.6	  577.8	 8344.0	...
2020003	  693.7	  577.8	 8346.0	...
2020004	  693.7	  578.0	 8348.0	...
2020005	  693.5	  578.1	 8347.0	...
2020006	  693.4	  577.9	 8347.0	...
2020007	  693.3	  577.6	 8346.0	...
2020008	  693.3	  577.6	 8346.0	...
2020009	  693.2	  577.9	 8346.0	...
2020010	  693.2	  578.0	 8346.0	...
2020011	  693.2	  577.9	 8347.0	...
2020012	  693.3	  577.9	 8347.0	...
2020013	  693.3	  577.9	 8348.0	...
2020014	  693.2	  578.0	 8348.0	...
2020015	  693.2	  578.4	 8348.0	...
2020016	  693.2	  578.7	 8347.0	...
2020017	  693.1	  578.9	 8347.0	...
2020018	  692.9	  578.8	 8347.0	...
2020019	  692.6	  578.5	 8349.0	...
2020020	  692.8	  578.3	 8351.0	...
2020021	  693.0	  578.1	 8352.0	...
2020022	  693.1	  578.0	 8346.0	...
2020023	  693.1	  577.9	 8340.0	...
2020024	  693.1	  578.0	 8337.0	...
2020025	  693.1	  578.3	 8340.0	...
2020026	  692.3	  577.7	 8340.0	...
2020027	  691.5	  576.8	 8337.0	...
2020028	  690.3	  575.8	 8332.0	...
2020029	  690.0	  575.6	 8330.0	...
2020030	  690.9	  576.3	 8336.0	...
2020031	  692.1	  577.2	 8343.0	...
2020032	  692.9	  578.2	 8351.0	...
2020033	  692.5	  578.1	 8347.0	...
2020034	  692.1	  577.9	 8343.0	...
2020035	  692.3	  578.2	 8340.0	...
2020036	  692.4	  578.7	 8340.0	...
2020037	  692.6	  579.2	 8340.0	...
2020038	  692.7	  579.2	 8340.0	...
2020039	  692.8	  579.2	 8339.0	...
2020040	  692.8	  579.3	 8339.0	...
2020041	  692.7	  579.2	 8340.0	...
2020042	  692.6	  579.1	 8341.0	...
2020043	  692.5	  578.9	 8342.0	...
2020044	  692.5	  579.0	 8341.0	...
2020045	  692.8	  579.2	 8341.0	...
2020046	  693.3	  579.4	 8340.0	...
2020047	  693.8	  579.2	 8339.0	...
2020048	  693.6	  579.0	 8335.0	...
2020049	  692.4	  577.9	 8331.0	...
2020050	  691.2	  576.9	 8327.0	...
2020051	  690.1	  575.6	 8324.0	...
2020052	  689.8	  575.3	 8322.0	...
2020053	  690.7	  575.9	 8321.0	...
2020054	  691.8	  576.8	 8323.0	...
2020055	  693.2	  577.9	 8325.0	...
2020056	  693.3	  578.1	 8329.0	...
2020057	  693.3	  578.2	 8331.0	...
2020058	  693.2	  578.0	 8334.0	...
2020059	  693.1	  577.8	 8335.0	...
2020060	  693.3	  577.9	 8338.0	...
2020061	  693.5	  578.0	 8340.0	...
2020062	  692.5	  577.3	 8327.0	...
2020063	  691.4	  576.6	 8313.0	...
2020064	  690.6	  576.5	 8308.0	...
2020065	  691.0	  577.3	 8317.0	...
2020066	  690.8	  577.2	 8320.0	...
2020067	  690.2	  576.2	 8314.0	...
2020068	  690.7	  576.4	 8314.0	...
2020069	  692.0	  577.6	 8319.0	...
2020070	  693.1	  578.8	 8323.0	...
2020071	  692.9	  578.0	 8319.0	...
2020072	  692.8	  577.0	 8315.0	...
2020073	  692.9	  576.7	 8323.0	...
2020074	  693.5	  577.6	 8333.0	...
2020075	  694.0	  578.4	 8344.0	...
2020076	  694.3	  578.5	 8342.0	...
2020077	  694.2	  578.5	 8339.0	...
2020078	  694.2	  578.4	 8337.0	...
2020079	  694.1	  578.4	 8336.0	...
2020080	  694.0	  578.4	 8337.0	...
2020081	  693.8	  578.3	 8339.0	...
2020082	  693.8	  578.2	 8337.0	...
2020083	  693.9	  578.2	 8336.0	...
2020084	  694.1	  578.7	 8334.0	...
2020085	  694.2	  579.2	 8337.0	...
2020086	  694.2	  579.6	 8339.0	...
2020087	  694.2	  579.5	 8338.0	...
2020088	  694.2	  579.5	 8335.0	...
2020089	  694.2	  579.6	 8332.0	...
2020090	  694.2	  579.6	 8332.0	...
2020091	  694.2	  579.5	 8332.0	...
2020092	  694.3	  579.5	 8334.0	...
2020093	  694.3	  579.5	 8335.0	...
2020094	  694.4	  579.5	 8337.0	...
2020095	  694.4	  579.3	 8337.0	...
2020096	  694.3	  579.0	 8337.0	...
2020097	  694.3	  578.8	 8335.0	...
2020098	  694.3	  578.6	 8334.0	...
2020099	  694.3	  578.4	 8334.0	...
2020100	  694.3	  578.1	 8339.0	...
2020101	  694.3	  578.3	 8344.0	...
2020102	  694.4	  578.8	 8343.0	...
2020103	  694.5	  579.4	 8338.0	...
2020104	  694.5	  579.3	 8335.0	...
2020105	  694.5	  579.1	 8337.0	...
2020106	  694.4	  578.9	 8338.0	...
2020107	  694.4	  579.2	 8339.0	...
2020108	  694.4	  579.6	 8340.0	...
2020109	  693.9	  579.9	 8339.0	...
2020110	  693.3	  579.9	 8336.0	...
2020111	  693.2	  579.9	 8333.0	...
2020112	  693.7	  580.0	 8331.0	...
2020113	  694.2	  580.2	 8330.0	...
2020114	  694.3	  580.3	 8329.0	...
2020115	  694.0	  580.5	 8328.0	...
2020116	  693.7	  580.7	 8327.0	...
2020117	  693.3	  580.9	 8325.0	...
2020118	  693.2	  580.8	 8328.0	...
2020119	  693.0	  580.8	 8331.0	...
2020120	  693.0	  580.8	 8335.0	...
2020121	  693.1	  580.9	 8336.0	...
2020122	  692.8	  580.7	 8326.0	...
2020123	  692.4	  580.4	 8315.0	...
2020124	  692.1	  580.1	 8305.0	...
2020125	  691.9	  580.2	 8307.0	...
2020126	  691.9	  580.4	 8308.0	...
2020127	  691.9	  580.8	 8310.0	...
2020128	  692.1	  581.1	 8315.0	...
2020129	  692.0	  581.1	 8319.0	...
2020130	  691.9	  580.7	 8321.0	...
2020131	  691.8	  580.4	 8321.0	...
2020132	  691.6	  580.0	 8321.0	...
2020133	  691.1	  579.9	 8320.0	...
2020134	  691.1	  579.8	 8323.0	...
2020135	  691.4	  579.9	 8326.0	...
2020136	  691.9	  580.0	 8329.0	...
2020137	  692.1	  580.0	 8326.0	...
2020138	  692.0	  579.9	 8321.0	...
2020139	  691.7	  579.9	 8313.0	...
2020140	  691.3	  579.5	 8307.0	...
2020141	  690.9	  579.1	 8306.0	...
2020142	  691.0	  579.0	 8309.0	...
2020143	  691.3	  579.2	 8312.0	...
2020144	  691.7	  579.5	 8315.0	...
2020145	  692.0	  579.5	 8317.0	...
2020146	  692.2	  579.4	 8320.0	...
2020147	  692.4	  579.3	 8321.0	...
2020148	  692.6	  579.3	 8325.0	...
2020149	  692.8	  578.7	 8329.0	...
2020150	  692.9	  578.4	 8332.0	...
2020151	  692.8	  578.2	 8331.0	...
2020152	  692.6	  578.5	 8329.0	...
2020153	  692.6	  578.8	 8327.0	...
2020154	  692.3	  578.6	 8324.0	...
2020155	  692.0	  578.3	 8323.0	...
2020156	  691.7	  578.0	 8322.0	...
2020157	  691.8	  578.0	 8322.0	...
2020158	  692.0	  578.0	 8321.0	...
2020159	  692.1	  578.0	 8323.0	...
2020160	  692.1	  578.2	 8325.0	...
2020161	  692.4	  578.3	 8326.0	...
2020162	  692.7	  578.4	 8326.0	...
2020163	  693.0	  578.6	 8327.0	...
2020164	  693.0	  578.7	 8331.0	...
2020165	  693.0	  578.9	 8337.0	...
2020166	  693.0	  578.8	 8341.0	...
2020167	  692.8	  578.8	 8340.0	...
MSG	2020168 0000 _ Number Off
2020168	  692.6	  578.8	 8331.0	...
2020169	  692.4	  578.8	 8323.0	...
2020170	  692.5	  579.0	 8317.0	...
2020171	  692.6	  579.1	 8316.0	...
2020172	  692.7	  579.3	 8316.0	...
2020173	  692.7	  579.4	 8318.0	...
2020174	  692.6	  579.1	 8319.0	...
2020175	  692.6	  578.7	 8317.0	...
2020176	  692.5	  578.5	 8315.0	...
2020177	  692.4	  578.6	 8314.0	...
2020178	  692.4	  578.8	 8311.0	...
2020179	  692.4	  578.9	 8308.0	...
2020180	  692.4	  579.1	 8305.0	...
2020181	  692.4	  579.6	 8305.0	...
2020182	  692.4	  580.1	 8304.0	...
2020183	  692.3	  580.5	 8302.0	...
2020184	  692.2	  580.6	 8300.0	...
2020185	  692.1	  580.6	 8304.0	...
2020186	  692.2	  580.5	 8309.0	...
2020187	  692.4	  580.4	 8314.0	...
2020188	  692.6	  580.3	 8314.0	...
2020189	  693.0	  580.6	 8312.0	...
2020190	  693.1	  580.8	 8310.0	...
2020191	  693.3	  580.8	 8307.0	...
2020192	  693.1	  580.5	 8304.0	...
2020193	  692.7	  580.3	 8302.0	...
2020194	  692.4	  580.6	 8298.0	...
2020195	  692.1	  581.1	 8294.0	...
2020196	  692.1	  581.5	 8290.0	...
2020197	  692.1	  581.7	 8293.0	...
2020198	  692.1	  581.6	 8298.0	...
2020199	  692.1	  581.8	 8302.0	...
2020200	  692.0	  581.9	 8301.0	...
2020201	  692.0	  581.9	 8296.0	...
2020202	  691.8	  581.5	 8290.0	...
2020203	  691.6	  581.0	 8284.0	...
2020204	  690.7	  580.6	 8276.0	...
2020205	  689.9	  580.4	 8270.0	...
2020206	  690.2	  580.5	 8268.0	...
2020207	  691.3	  580.9	 8271.0	...
2020208	  692.2	  581.4	 8273.0	...
2020209	  692.3	  581.5	 8274.0	...
2020210	  692.3	  581.5	 8278.0	...
2020211	  692.5	  581.4	 8282.0	...
2020212	  692.5	  581.5	 8288.0	...
2020213	  692.4	  581.8	 8290.0	...
2020214	  692.6	  582.1	 8292.0	...
2020215	  692.9	  582.4	 8295.0	...
2020216	  693.1	  582.6	 8298.0	...
2020217	  693.0	  582.7	 8294.0	...
2020218	  692.7	  582.9	 8287.0	...
2020219	  692.5	  583.1	 8281.0	...
2020220	  692.4	  583.1	 8285.0	...
2020221	  692.5	  583.0	 8290.0	...
2020222	  692.9	  582.9	 8292.0	...
2020223	  693.2	  583.0	 8289.0	...
2020224	  693.2	  583.1	 8288.0	...
2020225	  693.1	  583.2	 8291.0	...
2020226	  692.9	  583.2	 8293.0	...
2020227	  692.7	  583.3	 8292.0	...
2020228	  692.6	  583.3	 8291.0	...
2020229	  692.6	  583.2	 8291.0	...
2020230	  692.7	  583.1	 8291.0	...
2020231	  692.9	  583.1	 8291.0	...
2020232	  693.0	  583.1	 8291.0	...
2020233	  693.2	  583.1	 8292.0	...
2020234	  693.3	  583.0	 8292.0	...
2020235	  693.2	  582.8	 8286.0	...
2020236	  692.8	  582.6	 8280.0	...
2020237	  692.5	  582.7	 8277.0	...
2020238	  692.5	  582.9	 8280.0	...
2020239	  692.7	  583.1	 8281.0	...
2020240	  692.9	  583.2	 8279.0	...
2020241	  692.7	  583.3	 8278.0	...
2020242	  692.7	  583.5	 8278.0	...
2020243	  692.7	  583.7	 8278.0	...
2020244	  692.7	  583.9	 8276.0	...
2020245	  692.6	  584.2	 8275.0	...
2020246	  692.9	  584.3	 8274.0	...
2020247	  693.3	  584.3	 8274.0	...
2020248	  693.4	  584.3	 8275.0	...
2020249	  693.2	  584.1	 8278.0	...
2020250	  692.8	  583.9	 8277.0	...
2020251	  692.7	  583.8	 8273.0	...
2020252	  692.5	  583.9	 8266.0	...
2020253	  692.4	  584.0	 8263.0	...
2020254	  692.3	  584.2	 8260.0	...
2020255	  692.3	  584.3	 8261.0	...
2020256	  692.5	  584.4	 8263.0	...
2020257	  692.7	  584.6	 8265.0	...
2020258	  693.0	  584.9	 8271.0	...
2020259	  693.3	  585.0	 8276.0	...
2020260	  692.9	  585.0	 8278.0	...
2020261	  692.4	  585.0	 8274.0	...
2020262	  691.9	  585.0	 8269.0	...
2020263	  691.9	  584.9	 8272.0	...
2020264	  691.9	  584.8	 8278.0	...
2020265	  691.3	  584.7	 8278.0	...
2020266	  690.7	  584.6	 8277.0	...
2020267	  690.6	  584.4	 8277.0	...
2020268	  691.0	  584.6	 8277.0	...
2020269	  691.9	  584.9	 8273.0	...
2020270	  692.3	  585.2	 8268.0	...
2020271	  692.7	  585.2	 8268.0	...
2020272	  692.7	  585.1	 8268.0	...
2020273	  692.7	  585.4	 8267.0	...
2020274	  692.6	  585.6	 8267.0	...
2020275	  692.6	  585.9	 8267.0	...
2020276	  692.7	  585.9	 8266.0	...
2020277	  692.7	  585.9	 8265.0	...
2020278	  692.6	  586.1	 8265.0	...
2020279	  692.5	  586.2	 8265.0	...
2020280	  692.2	  586.2	 8265.0	...
2020281	  691.4	  585.6	 8263.0	...
2020282	  690.6	  585.0	 8262.0	...
2020283	  690.6	  585.3	 8262.0	...
2020284	  691.2	  586.2	 8263.0	...
2020285	  691.9	  587.2	 8263.0	...
2020286	  692.1	  587.4	 8264.0	...
2020287	  691.4	  587.8	 8258.0	...
2020288	  690.6	  588.0	 8251.0	...
2020289	  690.0	  588.0	 8244.0	...
2020290	  690.2	  587.8	 8243.0	...
2020291	  690.5	  588.0	 8243.0	...
2020292	  690.9	  588.3	 8247.0	...
2020293	  691.3	  588.7	 8252.0	...
2020294	  691.5	  588.8	 8257.0	...
2020295	  691.7	  588.8	 8257.0	...
2020296	  691.8	  588.9	 8256.0	...
2020297	  692.0	  588.9	 8255.0	...
2020298	  692.1	  588.9	 8257.0	...
2020299	  692.3	  588.9	 8261.0	...
2020300	  692.4	  589.1	 8265.0	...
2020301	  692.4	  589.1	 8267.0	...
2020302	  692.3	  588.8	 8267.0	...
2020303	  691.8	  588.6	 8266.0	...
2020304	  690.4	  587.8	 8256.0	...
2020305	  689.0	  587.2	 8247.0	...
2020306	  689.0	  587.4	 8244.0	...
2020307	  690.1	  588.4	 8249.0	...
2020308	  691.3	  589.5	 8254.0	...
2020309	  691.4	  589.7	 8254.0	...
2020310	  691.3	  589.5	 8253.0	...
2020311	  691.3	  589.3	 8254.0	...
2020312	  691.4	  589.1	 8255.0	...
2020313	  691.5	  589.0	 8256.0	...
2020314	  691.6	  589.0	 8255.0	...
2020315	  691.7	  589.0	 8254.0	...
2020316	  691.7	  589.1	 8255.0	...
2020317	  691.8	  589.2	 8257.0	...
2020318	  691.2	  588.7	 8256.0	...
2020319	  690.6	  588.1	 8255.0	...
2020320	  690.7	  587.9	 8255.0	...
2020321	  691.5	  588.2	 8258.0	...
2020322	  692.4	  588.5	 8260.0	...
2020323	  692.6	  588.5	 8262.0	...
2020324	  691.8	  587.9	 8256.0	...
2020325	  691.0	  587.4	 8249.0	...
2020326	  691.1	  587.6	 8244.0	...
2020327	  692.1	  588.4	 8245.0	...
2020328	  693.1	  589.2	 8249.0	...
2020329	  693.0	  588.8	 8250.0	...
2020330	  693.1	  588.5	 8251.0	...
2020331	  693.2	  588.3	 8249.0	...
2020332	  693.5	  588.4	 8251.0	...
2020333	  693.5	  588.6	 8253.0	...
2020334	  693.5	  588.8	 8254.0	...
2020335	  693.6	  589.0	 8251.0	...
2020336	  693.7	  588.9	 8245.0	...
2020337	  693.1	  588.6	 8239.0	...
2020338	  692.5	  588.7	 8236.0	...
2020339	  692.5	  588.7	 8241.0	...
2020340	  693.0	  588.7	 8246.0	...
2020341	  693.6	  588.8	 8251.0	...
2020342	  693.7	  588.8	 8250.0	...
2020343	  693.7	  588.8	 8250.0	...
2020344	  693.6	  588.5	 8252.0	...
2020345	  693.8	  588.3	 8254.0	...
2020346	  694.0	  588.3	 8251.0	...
2020347	  694.2	  588.4	 8247.0	...
2020348	  694.2	  588.6	 8244.0	...
2020349	  694.2	  588.9	 8244.0	...
2020350	  694.1	  589.1	 8244.0	...
2020351	  693.9	  589.2	 8242.0	...
2020352	  693.6	  589.3	 8241.0	...
2020353	  693.7	  589.3	 8242.0	...
2020354	  693.8	  589.3	 8242.0	...
2020355	  694.2	  589.3	 8241.0	...
2020356	  694.4	  589.4	 8241.0	...
2020357	  694.7	  589.5	 8243.0	...
2020358	  694.7	  589.6	 8240.0	...
2020359	  694.7	  589.8	 8237.0	...
2020360	  694.8	  589.8	 8234.0	...
2020361	  694.8	  590.1	 8234.0	...
2020362	  694.8	  590.2	 8233.0	...
2020363	  694.7	  590.3	 8232.0	...
2020364	  694.6	  590.1	 8232.0	...
2020365	  694.4	  590.0	 8239.0	...
2020366	  694.7	  589.7	 8249.0	...
2020367	  694.9	  589.5	 8259.0	...
2020368	  695.1	  589.3	 8256.0	...
2020369	  695.1	  589.5	 8250.0	...
2020370	  695.1	  589.6	 8248.0	...
2020371	  695.1	  589.6	 8253.0	...
2020372	  695.1	  589.5	 8257.0	...
2020373	  695.1	  589.2	 8257.0	...
2020374	  694.6	  589.1	 8257.0	...
2020375	  693.9	  588.9	 8249.0	...
2020376	  693.1	  588.8	 8242.0	...
2020377	  692.7	  588.8	 8235.0	...
2020378	  692.6	  588.8	 8237.0	...
MSG	2020379 0000 _ Number On
2020379	  692.6	  589.1	 8244.0	...
2020380	  692.8	  589.4	 8249.0	...
2020381	  691.9	  588.2	 8251.0	...
2020382	  690.8	  586.8	 8248.0	...
2020383	  690.7	  586.3	 8245.0	...
2020384	  691.7	  587.2	 8242.0	...
2020385	  692.4	  588.1	 8235.0	...
2020386	  692.3	  588.1	 8228.0	...
2020387	  692.1	  588.0	 8227.0	...
2020388	  692.5	  588.0	 8229.0	...
2020389	  692.8	  588.6	 8233.0	...
2020390	  693.1	  589.2	 8236.0	...
2020391	  693.1	  589.8	 8242.0	...
2020392	  692.7	  589.3	 8247.0	...
2020393	  692.7	  589.0	 8252.0	...
2020394	  692.8	  588.8	 8252.0	...
2020395	  693.2	  589.2	 8251.0	...
2020396	  693.2	  589.4	 8250.0	...
2020397	  692.9	  589.6	 8250.0	...
2020398	  692.7	  589.0	 8249.0	...
2020399	  692.6	  588.3	 8248.0	...
2020400	  692.8	  587.6	 8247.0	...
2020401	  692.7	  587.9	 8243.0	...
2020402	  692.6	  588.4	 8240.0	...
2020403	  692.4	  588.9	 8238.0	...
2020404	  692.5	  589.2	 8243.0	...
2020405	  692.7	  589.4	 8249.0	...
2020406	  692.9	  589.7	 8253.0	...
2020407	  693.1	  589.9	 8255.0	...
2020408	  692.9	  589.9	 8257.0	...
2020409	  692.8	  589.8	 8257.0	...
2020410	  693.0	  589.6	 8258.0	...
2020411	  693.2	  589.5	 8259.0	...
2020412	  693.3	  589.4	 8260.0	...
2020413	  693.0	  589.4	 8257.0	...
2020414	  692.7	  589.4	 8255.0	...
2020415	  692.5	  589.3	 8254.0	...
2020416	  692.6	  589.3	 8253.0	...
2020417	  692.8	  589.4	 8252.0	...
2020418	  693.1	  589.5	 8251.0	...
2020419	  693.1	  589.5	 8251.0	...
2020420	  693.0	  589.2	 8250.0	...
2020421	  692.5	  589.0	 8252.0	...
2020422	  692.1	  588.7	 8255.0	...
2020423	  692.1	  589.0	 8259.0	...
2020424	  692.4	  589.2	 8254.0	...
2020425	  692.7	  589.2	 8250.0	...
2020426	  692.6	  589.0	 8248.0	...
2020427	  692.6	  588.7	 8250.0	...
2020428	  692.6	  588.6	 8250.0	...
2020429	  692.7	  588.7	 8249.0	...
2020430	  692.9	  588.8	 8251.0	...
2020431	  693.1	  588.9	 8253.0	...
2020432	  693.3	  588.9	 8254.0	...
2020433	  693.4	  588.6	 8256.0	...
2020434	  693.3	  588.4	 8259.0	...
2020435	  693.2	  588.1	 8262.0	...
2020436	  693.1	  588.2	 8262.0	...
2020437	  693.0	  588.3	 8261.0	...
2020438	  692.9	  588.4	 8260.0	...
2020439	  692.6	  588.3	 8258.0	...
2020440	  692.4	  588.2	 8256.0	...
2020441	  692.2	  588.0	 8250.0	...
2020442	  692.3	  588.2	 8246.0	...
2020443	  692.4	  588.3	 8246.0	...
2020444	  692.5	  588.5	 8251.0	...
2020445	  692.6	  588.6	 8253.0	...
2020446	  692.6	  588.6	 8251.0	...
2020447	  692.7	  588.6	 8248.0	...
2020448	  692.8	  588.6	 8248.0	...
2020449	  692.9	  588.6	 8253.0	...
2020450	  693.0	  588.6	 8258.0	...
2020451	  692.8	  588.6	 8262.0	...
2020452	  692.7	  588.5	 8262.0	...
2020453	  692.5	  588.6	 8263.0	...
2020454	  692.5	  588.7	 8264.0	...
2020455	  692.5	  588.8	 8266.0	...
2020456	  692.4	  588.8	 8267.0	...
2020457	  692.3	  588.8	 8268.0	...
2020458	  692.5	  588.8	 8268.0	...
2020459	  692.8	  588.6	 8269.0	...
2020460	  692.7	  588.2	 8270.0	...
2020461	  692.3	  587.8	 8271.0	...
2020462	  691.9	  587.7	 8271.0	...
2020463	  691.7	  587.6	 8270.0	...
2020464	  691.6	  587.5	 8269.0	...
2020465	  691.6	  587.3	 8269.0	...
2020466	  691.5	  587.0	 8269.0	...
2020467	  691.3	  586.8	 8269.0	...
2020468	  691.2	  586.8	 8269.0	...
2020469	  690.8	  586.5	 8268.0	...
2020470	  690.6	  586.1	 8266.0	...
2020471	  690.9	  585.8	 8268.0	...
2020472	  691.5	  585.8	 8270.0	...
2020473	  692.0	  585.8	 8272.0	...
2020474	  692.1	  586.1	 8273.0	...
2020475	  691.9	  586.5	 8276.0	...
2020476	  691.8	  586.8	 8282.0	...
2020477	  691.7	  586.8	 8286.0	...
2020478	  691.3	  586.0	 8288.0	...
2020479	  691.0	  585.3	 8286.0	...
2020480	  690.8	  585.0	 8284.0	...
2020481	  690.2	  585.5	 8284.0	...
2020482	  689.7	  586.1	 8285.0	...
2020483	  688.9	  586.3	 8283.0	...
2020484	  688.7	  586.7	 8283.0	...
2020485	  688.9	  586.9	 8282.0	...
2020486	  689.3	  587.0	 8285.0	...
2020487	  689.7	  586.7	 8287.0	...
2020488	  689.7	  586.4	 8289.0	...
2020489	  690.0	  586.2	 8289.0	...
2020490	  690.3	  586.0	 8285.0	...
2020491	  690.7	  585.9	 8280.0	...
2020492	  690.7	  585.9	 8281.0	...
2020493	  691.0	  585.8	 8287.0	...
2020494	  691.3	  585.8	 8292.0	...
2020495	  691.4	  585.2	 8292.0	...
2020496	  691.0	  584.7	 8291.0	...
2020497	  690.7	  584.3	 8290.0	...
2020498	  690.9	  584.6	 8290.0	...
2020499	  691.1	  584.9	 8291.0	...
2020500	  690.5	  585.1	 8292.0	...
2020501	  689.7	  585.0	 8293.0	...
2020502	  689.1	  585.1	 8293.0	...
2020503	  689.2	  585.0	 8291.0	...
2020504	  689.2	  585.0	 8289.0	...
2020505	  688.9	  585.1	 8289.0	...
2020506	  689.0	  585.1	 8288.0	...
2020507	  689.4	  585.2	 8287.0	...
2020508	  689.6	  585.2	 8285.0	...
2020509	  689.4	  585.2	 8282.0	...
2020510	  689.3	  585.1	 8287.0	...
2020511	  689.2	  584.9	 8292.0	...
2020512	  689.2	  584.4	 8298.0	...
2020513	  689.3	  584.2	 8298.0	...
2020514	  689.4	  584.2	 8297.0	...
2020515	  689.4	  584.6	 8294.0	...
2020516	  689.3	  584.7	 8291.0	...
2020517	  689.3	  584.7	 8290.0	...
2020518	  689.4	  584.4	 8291.0	...
2020519	  689.6	  584.0	 8292.0	...
2020520	  689.8	  583.9	 8293.0	...
2020521	  690.1	  584.0	 8294.0	...
2020522	  690.1	  584.2	 8298.0	...
2020523	  690.1	  584.4	 8303.0	...
2020524	  689.9	  584.4	 8306.0	...
2020525	  689.8	  584.5	 8307.0	...
2020526	  689.7	  584.6	 8307.0	...
2020527	  689.7	  584.6	 8309.0	...
2020528	  689.7	  584.5	 8310.0	...
2020529	  689.0	  583.8	 8308.0	...
2020530	  688.2	  583.2	 8304.0	...
2020531	  687.5	  583.0	 8303.0	...
2020532	  688.1	  583.5	 8305.0	...
2020533	  688.7	  584.0	 8307.0	...
2020534	  689.5	  584.1	 8312.0	...
2020535	  689.6	  584.1	 8317.0	...
2020536	  688.9	  584.1	 8322.0	...
2020537	  688.1	  584.1	 8320.0	...
2020538	  687.3	  584.1	 8319.0	...
2020539	  687.5	  584.1	 8319.0	...
2020540	  687.5	  584.3	 8319.0	...
2020541	  687.4	  584.5	 8319.0	...
2020542	  687.4	  584.7	 8319.0	...
2020543	  687.6	  584.7	 8320.0	...
2020544	  687.9	  584.7	 8321.0	...
2020545	  687.8	  584.9	 8320.0	...
2020546	  687.7	  585.0	 8319.0	...
2020547	  687.6	  584.7	 8320.0	...
2020548	  687.7	  584.3	 8324.0	...
2020549	  687.8	  583.9	 8328.0	...
2020550	  687.6	  583.5	 8324.0	...
2020551	  687.4	  583.2	 8319.0	...
2020552	  686.5	  582.4	 8313.0	...
2020553	  685.9	  582.0	 8313.0	...
2020554	  686.3	  582.5	 8314.0	...
2020555	  687.4	  583.3	 8317.0	...
2020556	  688.5	  584.2	 8319.0	...
2020557	  688.7	  584.1	 8319.0	...
2020558	  688.8	  584.1	 8326.0	...
2020559	  689.0	  584.0	 8332.0	...
2020560	  689.0	  583.7	 8339.0	...
2020561	  689.4	  583.4	 8338.0	...
2020562	  689.8	  582.8	 8336.0	...
2020563	  690.1	  582.4	 8334.0	...
2020564	  689.8	  582.2	 8330.0	...
2020565	  689.6	  582.4	 8328.0	...
2020566	  689.6	  582.5	 8326.0	...
2020567	  689.8	  582.4	 8326.0	...
2020568	  689.9	  582.1	 8331.0	...
2020569	  690.0	  581.8	 8335.0	...
2020570	  690.2	  581.8	 8338.0	...
2020571	  690.4	  581.9	 8337.0	...
2020572	  690.6	  582.0	 8334.0	...
2020573	  690.6	  582.3	 8332.0	...
2020574	  690.5	  582.5	 8338.0	...
2020575	  690.3	  582.7	 8346.0	...
2020576	  690.4	  582.6	 8353.0	...
2020577	  690.5	  582.6	 8353.0	...
2020578	  690.2	  582.7	 8352.0	...
2020579	  689.9	  582.7	 8353.0	...
2020580	  689.5	  582.7	 8354.0	...
2020581	  689.4	  582.6	 8356.0	...
2020582	  689.1	  582.5	 8359.0	...
2020583	  688.8	  582.4	 8362.0	...
2020584	  688.1	  582.4	 8360.0	...
2020585	  687.6	  582.2	 8353.0	...
2020586	  686.9	  581.6	 8347.0	...
2020587	  686.4	  581.1	 8345.0	...
2020588	  686.0	  580.8	 8352.0	...
2020589	  685.7	  580.8	 8359.0	...
2020590	  685.3	  581.1	 8364.0	...
2020591	  684.9	  581.3	 8359.0	...
2020592	  684.8	  581.6	 8354.0	...
2020593	  684.7	  581.7	 8352.0	...
2020594	  684.6	  580.5	 8352.0	...
2020595	  684.5	  579.2	 8353.0	...
2020596	  684.4	  578.8	 8354.0	...
2020597	  684.7	  579.9	 8356.0	...
2020598	  685.0	  581.0	 8358.0	...
2020599	  685.3	  581.3	 8359.0	...
2020600	  685.0	  581.4	 8359.0	...
2020601	  684.6	  581.1	 8359.0	...
2020602	  684.3	  580.9	 8359.0	...
2020603	  684.5	  580.6	 8360.0	...
2020604	  684.8	  580.8	 8360.0	...
2020605	  685.2	  581.0	 8361.0	...
2020606	  685.1	  580.7	 8361.0	...
2020607	  684.9	  580.4	 8361.0	...
2020608	  684.5	  580.0	 8361.0	...
2020609	  684.5	  580.0	 8369.0	...
2020610	  684.3	  579.9	 8377.0	...
2020611	  684.0	  579.8	 8380.0	...
2020612	  684.1	  580.0	 8375.0	...
2020613	  684.2	  580.3	 8368.0	...
2020614	  684.4	  580.4	 8367.0	...
2020615	  684.1	  580.1	 8366.0	...
2020616	  684.1	  579.8	 8367.0	...
2020617	  684.2	  579.7	 8371.0	...
2020618	  684.4	  579.7	 8375.0	...
2020619	  683.2	  579.0	 8371.0	...
2020620	  682.1	  578.3	 8364.0	...
2020621	  681.6	  577.4	 8363.0	...
2020622	  682.2	  577.2	 8368.0	...
2020623	  683.0	  577.7	 8373.0	...
2020624	  683.3	  578.4	 8372.0	...
2020625	  683.6	  579.2	 8371.0	...
2020626	  683.8	  579.2	 8375.0	...
2020627	  683.8	  579.2	 8380.0	...
2020628	  683.6	  578.6	 8384.0	...
2020629	  683.5	  578.0	 8384.0	...
2020630	  683.8	  577.5	 8386.0	...
2020631	  684.2	  577.7	 8388.0	...
2020632	  684.5	  578.2	 8390.0	...
2020633	  684.9	  578.6	 8392.0	...
2020634	  685.2	  578.8	 8398.0	...
2020635	  685.5	  578.4	 8405.0	...
2020636	  685.4	  577.9	 8407.0	...
2020637	  685.4	  577.6	 8406.0	...
2020638	  685.4	  577.8	 8406.0	...
2020639	  685.4	  578.0	 8409.0	...
2020640	  685.5	  578.1	 8411.0	...
2020641	  685.5	  578.1	 8412.0	...
2020642	  685.6	  578.0	 8412.0	...
2020643	  685.5	  577.9	 8412.0	...
2020644	  685.5	  577.7	 8411.0	...
2020645	  685.6	  577.7	 8411.0	...
2020646	  685.6	  577.8	 8412.0	...
2020647	  685.7	  577.8	 8411.0	...
2020648	  685.7	  577.9	 8410.0	...
2020649	  685.8	  578.0	 8409.0	...
2020650	  686.1	  577.9	 8408.0	...
2020651	  686.4	  577.6	 8408.0	...
2020652	  686.6	  577.5	 8411.0	...
2020653	  686.6	  577.4	 8418.0	...
2020654	  686.4	  577.7	 8424.0	...
2020655	  686.3	  577.7	 8427.0	...
2020656	  686.2	  577.9	 8427.0	...
2020657	  686.3	  577.9	 8427.0	...
2020658	  686.4	  577.8	 8426.0	...
2020659	  686.4	  577.3	 8424.0	...
2020660	  686.3	  576.8	 8422.0	...
2020661	  686.3	  576.6	 8418.0	...
2020662	  686.2	  576.8	 8415.0	...
2020663	  685.6	  576.9	 8410.0	...
2020664	  685.0	  576.9	 8408.0	...
2020665	  684.4	  577.1	 8407.0	...
2020666	  684.6	  577.2	 8407.0	...
2020667	  684.9	  577.2	 8411.0	...
2020668	  685.1	  577.1	 8414.0	...
2020669	  685.1	  577.0	 8417.0	...
2020670	  685.0	  577.1	 8416.0	...
2020671	  684.7	  577.3	 8416.0	...
2020672	  684.6	  577.3	 8417.0	...
2020673	  684.7	  576.9	 8421.0	...
2020674	  684.7	  576.1	 8424.0	...
2020675	  684.6	  575.7	 8426.0	...
2020676	  684.5	  575.2	 8425.0	...
2020677	  684.6	  575.1	 8425.0	...
2020678	  684.8	  575.0	 8425.0	...
2020679	  684.4	  575.0	 8426.0	...
2020680	  683.9	  575.4	 8427.0	...
2020681	  683.5	  575.7	 8428.0	...
2020682	  683.5	  575.8	 8429.0	...
2020683	  683.7	  575.6	 8427.0	...
MSG	2020684 0000 _ Number Off
2020684	  683.8	  575.6	 8423.0	...
2020685	  684.0	  575.7	 8420.0	...
2020686	  684.1	  575.8	 8424.0	...
2020687	  683.8	  575.9	 8429.0	...
2020688	  683.4	  575.8	 8435.0	...
2020689	  683.1	  575.7	 8436.0	...
2020690	  683.1	  575.3	 8435.0	...
2020691	  683.0	  575.1	 8434.0	...
2020692	  683.0	  575.2	 8431.0	...
2020693	  683.0	  575.5	 8430.0	...
2020694	  682.8	  575.8	 8429.0	...
2020695	  682.5	  575.9	 8428.0	...
2020696	  682.3	  575.9	 8428.0	...
2020697	  681.9	  575.3	 8427.0	...
2020698	  681.6	  574.6	 8428.0	...
2020699	  681.3	  574.3	 8430.0	...
2020700	  681.5	  574.6	 8432.0	...
2020701	  681.7	  574.9	 8432.0	...
2020702	  681.8	  575.0	 8431.0	...
2020703	  681.7	  575.1	 8434.0	...
2020704	  681.5	  575.2	 8437.0	...
2020705	  681.6	  575.1	 8440.0	...
2020706	  681.8	  575.3	 8439.0	...
2020707	  681.8	  575.7	 8442.0	...
2020708	  681.6	  575.8	 8447.0	...
2020709	  681.6	  575.5	 8451.0	...
2020710	  681.8	  575.2	 8456.0	...
2020711	  681.9	  575.1	 8458.0	...
2020712	  681.8	  575.1	 8460.0	...
2020713	  681.7	  575.0	 8458.0	...
2020714	  681.7	  574.7	 8456.0	...
2020715	  681.7	  574.4	 8456.0	...
2020716	  681.6	  574.4	 8458.0	...
2020717	  681.5	  574.7	 8461.0	...
2020718	  681.8	  574.9	 8466.0	...
2020719	  682.1	  574.9	 8467.0	...
2020720	  681.8	  574.8	 8466.0	...
2020721	  681.1	  574.8	 8465.0	...
2020722	  680.9	  574.8	 8467.0	...
2020723	  681.4	  574.7	 8476.0	...
2020724	  682.0	  574.8	 8482.0	...
2020725	  682.1	  574.9	 8484.0	...
2020726	  682.1	  575.0	 8479.0	...
2020727	  682.1	  575.0	 8475.0	...
2020728	  682.1	  574.8	 8471.0	...
2020729	  681.8	  574.7	 8469.0	...
2020730	  681.5	  574.0	 8470.0	...
2020731	  681.2	  573.2	 8474.0	...
2020732	  681.1	  572.5	 8478.0	...
2020733	  681.3	  572.7	 8479.0	...
2020734	  681.6	  573.1	 8480.0	...
2020735	  681.6	  573.1	 8480.0	...
2020736	  681.4	  572.8	 8480.0	...
2020737	  681.2	  572.8	 8480.0	...
2020738	  681.5	  573.1	 8483.0	...
2020739	  681.8	  573.4	 8485.0	...
2020740	  682.0	  573.4	 8487.0	...
2020741	  682.1	  573.4	 8488.0	...
2020742	  682.1	  573.4	 8489.0	...
2020743	  682.1	  573.0	 8489.0	...
2020744	  682.0	  572.5	 8490.0	...
2020745	  681.8	  572.2	 8491.0	...
2020746	  681.7	  572.3	 8497.0	...
2020747	  681.7	  572.6	 8506.0	...
2020748	  681.7	  572.9	 8515.0	...
2020749	  681.7	  573.0	 8513.0	...
2020750	  681.6	  573.1	 8509.0	...
2020751	  681.4	  573.1	 8505.0	...
2020752	  681.3	  572.8	 8506.0	...
2020753	  681.1	  572.4	 8507.0	...
2020754	  681.2	  572.4	 8506.0	...
2020755	  681.4	  572.6	 8510.0	...
2020756	  681.6	  573.0	 8514.0	...
2020757	  681.6	  573.1	 8519.0	...
2020758	  681.5	  573.0	 8517.0	...
2020759	  681.6	  573.0	 8515.0	...
2020760	  681.8	  572.9	 8514.0	...
2020761	  682.0	  573.1	 8516.0	...
2020762	  681.9	  573.1	 8515.0	...
2020763	  681.8	  573.1	 8511.0	...
2020764	  681.7	  572.9	 8508.0	...
2020765	  681.8	  572.7	 8507.0	...
2020766	  681.9	  572.5	 8508.0	...
2020767	  682.0	  572.5	 8510.0	...
2020768	  682.0	  572.5	 8512.0	...
2020769	  681.8	  572.5	 8514.0	...
2020770	  681.8	  572.6	 8515.0	...
2020771	  681.8	  572.7	 8517.0	...
2020772	  682.0	  572.5	 8514.0	...
2020773	  682.0	  572.3	 8512.0	...
2020774	  682.0	  572.0	 8506.0	...
2020775	  681.9	  572.0	 8503.0	...
2020776	  681.8	  572.0	 8508.0	...
2020777	  681.8	  572.2	 8516.0	...
2020778	  681.8	  572.4	 8521.0	...
2020779	  682.1	  572.7	 8518.0	...
2020780	  682.3	  572.6	 8516.0	...
2020781	  681.9	  572.6	 8516.0	...
2020782	  681.3	  572.5	 8516.0	...
2020783	  680.6	  572.2	 8517.0	...
2020784	  680.5	  571.9	 8519.0	...
2020785	  680.4	  571.7	 8522.0	...
2020786	  680.3	  571.7	 8521.0	...
2020787	  679.9	  571.7	 8519.0	...
2020788	  679.5	  571.7	 8518.0	...
2020789	  679.1	  571.6	 8522.0	...
2020790	  679.3	  571.6	 8526.0	...
2020791	  680.1	  571.5	 8533.0	...
2020792	  680.8	  571.8	 8535.0	...
2020793	  681.4	  572.1	 8539.0	...
2020794	  681.3	  572.3	 8542.0	...
2020795	  681.1	  572.0	 8545.0	...
2020796	  681.0	  571.8	 8544.0	...
2020797	  681.0	  571.9	 8543.0	...
2020798	  680.9	  571.9	 8545.0	...
2020799	  681.0	  571.7	 8550.0	...
2020800	  681.0	  571.7	 8554.0	...
2020801	  680.9	  571.7	 8556.0	...
2020802	  680.7	  571.8	 8558.0	...
2020803	  680.6	  572.0	 8560.0	...
2020804	  680.9	  572.2	 8560.0	...
2020805	  681.1	  572.4	 8558.0	...
2020806	  681.3	  572.3	 8556.0	...
2020807	  681.3	  572.3	 8553.0	...
2020808	  681.3	  572.3	 8552.0	...
2020809	  681.3	  572.3	 8551.0	...
2020810	  681.3	  572.2	 8551.0	...
2020811	  681.3	  572.2	 8553.0	...
2020812	  681.1	  572.1	 8554.0	...
2020813	  681.0	  572.1	 8555.0	...
2020814	  681.0	  571.9	 8561.0	...
2020815	  680.8	  571.9	 8567.0	...
2020816	  680.6	  571.9	 8564.0	...
2020817	  680.4	  572.1	 8555.0	...
2020818	  680.4	  572.1	 8546.0	...
2020819	  680.4	  572.2	 8546.0	...
2020820	  680.4	  571.9	 8548.0	...
2020821	  680.2	  571.6	 8548.0	...
2020822	  680.2	  571.4	 8548.0	...
2020823	  680.2	  571.5	 8550.0	...
2020824	  680.2	  571.5	 8555.0	...
2020825	  680.2	  571.6	 8561.0	...
2020826	  680.1	  571.7	 8563.0	...
2020827	  680.1	  571.7	 8565.0	...
2020828	  680.1	  572.2	 8566.0	...
2020829	  680.2	  572.7	 8567.0	...
2020830	  680.2	  573.1	 8568.0	...
2020831	  680.2	  572.7	 8569.0	...
2020832	  680.2	  572.4	 8569.0	...
2020833	  680.0	  572.3	 8569.0	...
2020834	  679.9	  572.3	 8567.0	...
2020835	  679.8	  572.4	 8565.0	...
2020836	  679.9	  572.4	 8562.0	...
2020837	  680.0	  572.4	 8560.0	...
2020838	  680.2	  572.2	 8561.0	...
2020839	  680.3	  572.1	 8563.0	...
2020840	  680.4	  572.1	 8565.0	...
2020841	  680.3	  572.1	 8566.0	...
2020842	  680.1	  572.4	 8564.0	...
2020843	  680.1	  572.6	 8562.0	...
2020844	  680.1	  572.7	 8560.0	...
2020845	  679.9	  572.7	 8558.0	...
2020846	  679.6	  572.5	 8561.0	...
2020847	  679.3	  572.3	 8566.0	...
2020848	  679.3	  572.2	 8573.0	...
2020849	  679.5	  572.1	 8577.0	...
2020850	  679.7	  572.1	 8579.0	...
2020851	  679.9	  572.0	 8579.0	...
2020852	  680.0	  571.9	 8579.0	...
2020853	  679.9	  571.8	 8579.0	...
2020854	  679.8	  571.8	 8577.0	...
2020855	  679.8	  571.8	 8574.0	...
2020856	  679.6	  571.8	 8571.0	...
2020857	  679.4	  571.7	 8570.0	...
2020858	  679.4	  571.4	 8571.0	...
2020859	  679.5	  570.9	 8573.0	...
2020860	  679.6	  570.4	 8574.0	...
2020861	  679.6	  570.4	 8574.0	...
2020862	  679.5	  570.6	 8573.0	...
2020863	  679.5	  570.8	 8572.0	...
2020864	  679.5	  570.7	 8572.0	...
2020865	  679.8	  570.9	 8570.0	...
2020866	  680.1	  571.0	 8567.0	...
2020867	  680.4	  571.0	 8564.0	...
2020868	  680.3	  570.7	 8568.0	...
2020869	  680.3	  570.4	 8572.0	...
2020870	  680.2	  570.3	 8576.0	...
2020871	  680.1	  570.3	 8576.0	...
2020872	  679.9	  569.9	 8575.0	...
2020873	  679.8	  569.5	 8575.0	...
2020874	  679.9	  569.4	 8577.0	...
2020875	  679.9	  569.7	 8581.0	...
2020876	  680.1	  569.9	 8588.0	...
2020877	  680.1	  569.9	 8595.0	...
2020878	  680.1	  569.8	 8600.0	...
2020879	  680.0	  570.0	 8600.0	...
2020880	  680.1	  570.2	 8601.0	...
2020881	  680.2	  570.4	 8602.0	...
2020882	  680.3	  570.4	 8602.0	...
2020883	  680.4	  570.5	 8602.0	...
2020884	  680.3	  570.7	 8605.0	...
2020885	  680.2	  570.7	 8608.0	...
2020886	  680.1	  570.7	 8613.0	...
2020887	  680.0	  570.6	 8615.0	...
2020888	  680.2	  570.5	 8616.0	...
2020889	  680.3	  570.5	 8616.0	...
2020890	  680.3	  570.5	 8611.0	...
2020891	  680.3	  570.5	 8607.0	...
2020892	  680.3	  570.5	 8603.0	...
2020893	  680.1	  570.5	 8602.0	...
2020894	  679.9	  570.7	 8601.0	...
2020895	  679.8	  570.8	 8600.0	...
MSG	2020896 0000 _ Number On
2020896	  680.0	  570.8	 8597.0	...
2020897	  680.1	  570.6	 8595.0	...
2020898	  680.1	  570.2	 8594.0	...
2020899	  680.1	  570.1	 8596.0	...
2020900	  680.1	  569.9	 8596.0	...
2020901	  680.0	  569.9	 8596.0	...
2020902	  679.8	  570.0	 8596.0	...
2020903	  679.7	  570.2	 8597.0	...
2020904	  679.4	  570.3	 8597.0	...
2020905	  679.3	  570.3	 8605.0	...
2020906	  679.3	  570.1	 8612.0	...
2020907	  679.3	  570.1	 8620.0	...
2020908	  679.4	  570.1	 8620.0	...
2020909	  679.4	  570.2	 8619.0	...
2020910	  679.4	  570.2	 8614.0	...
2020911	  679.3	  570.2	 8610.0	...
2020912	  679.2	  570.1	 8607.0	...
2020913	  679.2	  570.1	 8608.0	...
2020914	  679.2	  570.0	 8610.0	...
2020915	  679.2	  570.0	 8610.0	...
2020916	  679.2	  570.0	 8610.0	...
2020917	  679.3	  569.9	 8609.0	...
2020918	  679.4	  569.9	 8610.0	...
2020919	  679.5	  570.1	 8612.0	...
2020920	  679.5	  570.5	 8615.0	...
2020921	  679.5	  570.9	 8616.0	...
2020922	  679.5	  571.0	 8617.0	...
2020923	  679.4	  570.9	 8617.0	...
2020924	  679.5	  570.8	 8621.0	...
2020925	  679.7	  570.7	 8624.0	...
2020926	  679.9	  570.6	 8623.0	...
2020927	  679.9	  570.6	 8618.0	...
2020928	  679.9	  570.7	 8614.0	...
2020929	  679.9	  570.8	 8614.0	...
2020930	  679.1	  571.0	 8615.0	...
2020931	  678.4	  571.1	 8614.0	...
2020932	  678.0	  571.2	 8614.0	...
2020933	  678.7	  571.3	 8614.0	...
2020934	  679.3	  571.1	 8614.0	...
2020935	  679.8	  570.8	 8615.0	...
2020936	  679.8	  570.5	 8614.0	...
2020937	  679.7	  570.5	 8614.0	...
2020938	  679.6	  570.5	 8613.0	...
2020939	  679.5	  570.5	 8616.0	...
2020940	  679.4	  570.4	 8619.0	...
2020941	  679.4	  570.4	 8622.0	...
2020942	  679.2	  570.5	 8623.0	...
2020943	  679.0	  570.6	 8623.0	...
2020944	  678.8	  570.6	 8626.0	...
2020945	  678.9	  570.6	 8629.0	...
2020946	  679.0	  570.3	 8632.0	...
2020947	  679.1	  570.2	 8631.0	...
2020948	  678.9	  570.1	 8628.0	...
2020949	  678.5	  570.1	 8625.0	...
2020950	  678.1	  570.0	 8623.0	...
2020951	  678.4	  570.1	 8625.0	...
2020952	  679.0	  570.1	 8627.0	...
2020953	  679.7	  570.2	 8630.0	...
2020954	  679.6	  570.3	 8632.0	...
2020955	  679.6	  570.3	 8634.0	...
2020956	  679.6	  570.3	 8634.0	...
2020957	  679.6	  570.0	 8642.0	...
2020958	  679.6	  569.7	 8648.0	...
2020959	  679.5	  569.6	 8652.0	...
2020960	  679.3	  569.7	 8648.0	...
2020961	  679.1	  569.9	 8650.0	...
2020962	  679.2	  570.0	 8653.0	...
2020963	  679.2	  570.0	 8653.0	...
2020964	  679.1	  570.5	 8649.0	...
2020965	  679.0	  571.0	 8642.0	...
2020966	  679.0	  571.2	 8640.0	...
2020967	  679.0	  571.0	 8640.0	...
2020968	  679.1	  570.8	 8642.0	...
2020969	  679.3	  570.7	 8644.0	...
2020970	  679.5	  570.6	 8650.0	...
2020971	  679.8	  570.6	 8659.0	...
2020972	  679.6	  570.4	 8667.0	...
2020973	  679.4	  570.2	 8668.0	...
2020974	  679.3	  570.0	 8667.0	...
2020975	  679.5	  569.8	 8668.0	...
2020976	  679.8	  569.5	 8669.0	...
2020977	  679.9	  569.3	 8666.0	...
2020978	  680.3	  569.2	 8662.0	...
2020979	  680.4	  569.3	 8656.0	...
2020980	  680.5	  569.6	 8654.0	...
2020981	  680.4	  570.2	 8654.0	...
2020982	  680.3	  570.5	 8654.0	...
2020983	  680.3	  570.7	 8655.0	...
2020984	  680.1	  570.5	 8656.0	...
2020985	  680.0	  570.3	 8657.0	...
2020986	  680.0	  570.0	 8658.0	...
2020987	  680.0	  569.4	 8658.0	...
2020988	  680.0	  569.0	 8657.0	...
2020989	  680.1	  569.1	 8656.0	...
2020990	  680.1	  569.4	 8656.0	...
2020991	  680.0	  569.8	 8656.0	...
2020992	  679.9	  569.9	 8657.0	...
2020993	  679.8	  569.9	 8658.0	...
2020994	  679.8	  570.3	 8653.0	...
2020995	  679.8	  570.6	 8647.0	...
2020996	  679.9	  570.9	 8641.0	...
2020997	  680.0	  570.8	 8641.0	...
2020998	  680.1	  570.6	 8640.0	...
2020999	  680.2	  570.6	 8639.0	...
2021000	  680.2	  570.8	 8636.0	...
2021001	  680.2	  570.9	 8635.0	...
2021002	  680.1	  570.7	 8636.0	...
2021003	  680.0	  570.6	 8639.0	...
2021004	  679.8	  570.4	 8642.0	...
2021005	  679.7	  570.5	 8646.0	...
2021006	  679.5	  570.4	 8649.0	...
2021007	  679.4	  570.2	 8656.0	...
2021008	  679.1	  570.0	 8659.0	...
2021009	  678.9	  570.0	 8663.0	...
2021010	  678.7	  569.9	 8665.0	...
2021011	  678.7	  569.9	 8666.0	...
2021012	  678.8	  569.9	 8667.0	...
2021013	  678.8	  569.9	 8667.0	...
2021014	  678.8	  569.7	 8667.0	...
2021015	  678.8	  569.6	 8666.0	...
2021016	  678.8	  569.5	 8667.0	...
2021017	  678.8	  569.6	 8667.0	...
2021018	  678.7	  570.0	 8667.0	...
2021019	  678.5	  570.2	 8667.0	...
2021020	  678.3	  569.9	 8665.0	...
2021021	  678.0	  569.4	 8663.0	...
2021022	  677.9	  569.4	 8661.0	...
2021023	  677.8	  569.9	 8662.0	...
2021024	  677.8	  570.5	 8662.0	...
2021025	  677.8	  570.5	 8663.0	...
2021026	  677.6	  570.6	 8663.0	...
2021027	  677.4	  570.4	 8662.0	...
2021028	  677.1	  570.2	 8660.0	...
2021029	  676.9	  569.9	 8658.0	...
2021030	  676.8	  570.2	 8656.0	...
2021031	  676.7	  570.4	 8662.0	...
2021032	  676.6	  570.7	 8668.0	...
2021033	  676.6	  570.7	 8674.0	...
2021034	  676.5	  570.3	 8676.0	...
2021035	  676.6	  569.8	 8675.0	...
2021036	  676.6	  569.6	 8673.0	...
2021037	  676.6	  570.0	 8669.0	...
2021038	  676.6	  570.5	 8665.0	...
2021039	  677.0	  570.2	 8667.0	...
2021040	  677.3	  569.9	 8671.0	...
2021041	  677.6	  569.5	 8676.0	...
2021042	  677.6	  569.6	 8678.0	...
2021043	  677.5	  569.7	 8679.0	...
2021044	  677.4	  569.5	 8679.0	...
2021045	  677.5	  569.3	 8681.0	...
2021046	  677.6	  569.0	 8683.0	...
2021047	  677.6	  569.0	 8684.0	...
2021048	  677.5	  569.0	 8683.0	...
2021049	  677.5	  569.2	 8680.0	...
2021050	  677.6	  569.3	 8676.0	...
2021051	  677.8	  569.6	 8674.0	...
2021052	  678.1	  569.8	 8676.0	...
2021053	  678.2	  569.9	 8678.0	...
2021054	  677.9	  570.0	 8678.0	...
2021055	  677.7	  570.0	 8680.0	...
2021056	  677.5	  570.0	 8682.0	...
2021057	  677.6	  569.5	 8683.0	...
2021058	  677.6	  569.0	 8683.0	...
2021059	  677.6	  568.6	 8682.0	...
2021060	  677.5	  568.6	 8684.0	...
2021061	  677.9	  568.6	 8686.0	...
2021062	  678.4	  568.5	 8683.0	...
2021063	  678.7	  568.4	 8679.0	...
2021064	  678.6	  568.5	 8675.0	...
2021065	  678.6	  568.6	 8675.0	...
2021066	  678.6	  568.3	 8676.0	...
2021067	  678.4	  568.0	 8676.0	...
2021068	  678.2	  567.6	 8675.0	...
2021069	  678.0	  567.6	 8672.0	...
2021070	  677.9	  567.5	 8669.0	...
2021071	  677.9	  567.5	 8668.0	...
2021072	  678.0	  567.5	 8670.0	...
2021073	  678.1	  567.6	 8673.0	...
2021074	  678.2	  567.6	 8674.0	...
2021075	  678.0	  567.6	 8672.0	...
2021076	  677.9	  567.6	 8671.0	...
2021077	  677.8	  567.6	 8667.0	...
2021078	  677.8	  567.5	 8663.0	...
2021079	  677.8	  567.4	 8659.0	...
2021080	  677.9	  567.2	 8660.0	...
2021081	  677.9	  567.7	 8660.0	...
2021082	  677.9	  568.2	 8660.0	...
2021083	  677.9	  568.7	 8667.0	...
2021084	  677.9	  568.7	 8673.0	...
2021085	  677.9	  568.7	 8680.0	...
2021086	  677.8	  568.2	 8679.0	...
2021087	  677.7	  567.8	 8679.0	...
2021088	  677.8	  567.5	 8678.0	...
2021089	  677.9	  567.6	 8676.0	...
2021090	  678.0	  567.9	 8674.0	...
2021091	  678.2	  567.9	 8672.0	...
2021092	  678.3	  568.0	 8672.0	...
2021093	  678.7	  567.9	 8674.0	...
2021094	  678.9	  568.1	 8675.0	...
2021095	  679.1	  568.2	 8673.0	...
2021096	  679.0	  568.0	 8670.0	...
2021097	  679.0	  567.7	 8670.0	...
2021098	  679.0	  567.4	 8674.0	...
2021099	  678.9	  567.3	 8677.0	...
2021100	  678.8	  567.1	 8677.0	...
2021101	  678.5	  567.1	 8682.0	...
2021102	  678.3	  567.1	 8688.0	...
2021103	  678.2	  567.1	 8690.0	...
2021104	  678.3	  567.1	 8688.0	...
2021105	  678.4	  567.1	 8686.0	...
2021106	  678.5	  567.0	 8687.0	...
2021107	  678.4	  566.9	 8688.0	...
2021108	  678.4	  566.8	 8688.0	...
2021109	  678.4	  567.0	 8689.0	...
2021110	  678.5	  567.2	 8690.0	...
2021111	  678.5	  567.1	 8691.0	...
2021112	  678.4	  566.9	 8692.0	...
2021113	  678.4	  566.7	 8693.0	...
2021114	  678.3	  566.7	 8693.0	...
2021115	  678.3	  566.4	 8692.0	...
2021116	  678.4	  566.3	 8689.0	...
2021117	  678.5	  566.4	 8685.0	...
2021118	  678.5	  566.6	 8681.0	...
2021119	  678.4	  566.7	 8679.0	...
2021120	  678.3	  566.7	 8681.0	...
2021121	  678.5	  566.7	 8685.0	...
2021122	  679.1	  566.6	 8694.0	...
2021123	  679.6	  566.4	 8700.0	...
2021124	  679.8	  566.2	 8696.0	...
2021125	  679.6	  566.1	 8688.0	...
2021126	  679.4	  566.0	 8685.0	...
2021127	  679.3	  566.0	 8687.0	...
2021128	  679.2	  566.0	 8689.0	...
2021129	  679.1	  566.0	 8687.0	...
2021130	  678.9	  566.0	 8688.0	...
2021131	  678.6	  566.0	 8689.0	...
2021132	  678.5	  565.9	 8690.0	...
2021133	  678.3	  565.7	 8694.0	...
2021134	  678.4	  565.8	 8695.0	...
2021135	  678.5	  566.0	 8696.0	...
2021136	  678.6	  566.2	 8696.0	...
2021137	  678.6	  566.2	 8696.0	...
2021138	  678.7	  566.2	 8695.0	...
2021139	  678.8	  566.2	 8693.0	...
2021140	  678.9	  566.3	 8691.0	...
2021141	  679.1	  566.2	 8692.0	...
2021142	  679.3	  566.0	 8694.0	...
2021143	  679.3	  565.8	 8696.0	...
2021144	  679.4	  565.8	 8697.0	...
2021145	  679.4	  565.9	 8698.0	...
2021146	  679.4	  566.0	 8700.0	...
2021147	  679.4	  566.1	 8696.0	...
2021148	  679.3	  566.1	 8691.0	...
2021149	  679.3	  566.0	 8685.0	...
2021150	  679.3	  566.0	 8683.0	...
2021151	  679.5	  565.7	 8684.0	...
2021152	  679.7	  565.4	 8688.0	...
2021153	  679.8	  565.2	 8692.0	...
2021154	  679.7	  565.2	 8695.0	...
2021155	  679.5	  565.2	 8695.0	...
2021156	  679.2	  565.1	 8695.0	...
2021157	  679.0	  565.1	 8693.0	...
2021158	  678.8	  565.1	 8690.0	...
2021159	  678.8	  564.9	 8691.0	...
2021160	  678.7	  564.8	 8696.0	...
2021161	  678.8	  564.5	 8702.0	...
2021162	  679.1	  564.4	 8703.0	...
2021163	  679.4	  564.7	 8703.0	...
2021164	  679.5	  565.2	 8702.0	...
2021165	  679.6	  565.6	 8701.0	...
2021166	  679.6	  565.5	 8700.0	...
2021167	  679.6	  565.4	 8698.0	...
2021168	  679.6	  565.2	 8696.0	...
2021169	  679.5	  565.2	 8694.0	...
2021170	  679.5	  565.2	 8697.0	...
2021171	  679.5	  565.1	 8699.0	...
2021172	  679.5	  565.1	 8703.0	...
2021173	  679.7	  564.9	 8706.0	...
2021174	  679.8	  564.9	 8709.0	...
2021175	  680.0	  564.8	 8706.0	...
2021176	  679.8	  564.8	 8697.0	...
2021177	  679.5	  564.9	 8688.0	...
2021178	  679.3	  564.8	 8691.0	...
2021179	  679.4	  564.8	 8697.0	...
2021180	  679.4	  564.8	 8705.0	...
2021181	  679.6	  564.8	 8706.0	...
2021182	  679.7	  564.8	 8704.0	...
2021183	  679.7	  564.8	 8699.0	...
2021184	  679.5	  564.9	 8693.0	...
2021185	  679.1	  564.8	 8694.0	...
2021186	  678.9	  564.6	 8698.0	...
2021187	  678.8	  564.3	 8703.0	...
2021188	  678.9	  564.2	 8704.0	...
2021189	  679.1	  564.4	 8705.0	...
2021190	  679.3	  564.6	 8706.0	...
2021191	  679.4	  564.8	 8706.0	...
2021192	  679.3	  564.7	 8701.0	...
2021193	  679.2	  564.6	 8697.0	...
2021194	  679.1	  564.4	 8694.0	...
2021195	  679.2	  564.3	 8702.0	...
2021196	  679.2	  564.4	 8709.0	...
2021197	  679.1	  564.7	 8710.0	...
2021198	  679.0	  564.9	 8706.0	...
2021199	  678.9	  565.1	 8703.0	...
MSG	2021200 0000 _ Number Off
2021200	  678.9	  565.0	 8702.0	...
2021201	  678.9	  564.9	 8701.0	...
2021202	  679.0	  564.9	 8703.0	...
2021203	  679.1	  565.0	 8706.0	...
2021204	  679.2	  565.1	 8710.0	...
2021205	  679.3	  565.3	 8711.0	...
2021206	  679.3	  565.4	 8713.0	...
2021207	  679.5	  565.4	 8713.0	...
2021208	  679.6	  565.3	 8714.0	...
2021209	  679.7	  565.0	 8716.0	...
2021210	  679.4	  564.8	 8712.0	...
2021211	  679.1	  564.9	 8707.0	...
2021212	  678.7	  565.0	 8702.0	...
2021213	  678.6	  565.0	 8701.0	...
2021214	  678.9	  565.1	 8701.0	...
2021215	  679.2	  565.3	 8705.0	...
2021216	  679.5	  565.6	 8709.0	...
2021217	  679.4	  565.6	 8709.0	...
2021218	  679.3	  565.6	 8706.0	...
2021219	  679.4	  565.6	 8705.0	...
2021220	  679.4	  565.8	 8707.0	...
2021221	  679.4	  566.0	 8708.0	...
2021222	  679.4	  565.6	 8707.0	...
2021223	  679.5	  565.0	 8706.0	...
2021224	  679.6	  564.8	 8706.0	...
2021225	  679.7	  565.2	 8702.0	...
2021226	  679.7	  565.7	 8698.0	...
2021227	  679.6	  565.7	 8694.0	...
2021228	  679.6	  565.4	 8693.0	...
2021229	  679.6	  565.1	 8695.0	...
2021230	  679.6	  565.1	 8700.0	...
2021231	  679.6	  565.2	 8705.0	...
2021232	  679.7	  565.2	 8708.0	...
2021233	  680.0	  565.5	 8709.0	...
2021234	  680.2	  565.8	 8711.0	...
2021235	  680.4	  565.8	 8712.0	...
2021236	  680.4	  565.5	 8714.0	...
2021237	  680.4	  565.2	 8714.0	...
2021238	  680.4	  565.2	 8714.0	...
2021239	  680.4	  565.2	 8715.0	...
2021240	  680.6	  565.2	 8717.0	...
2021241	  680.8	  565.2	 8714.0	...
2021242	  681.0	  565.2	 8710.0	...
2021243	  680.9	  565.2	 8706.0	...
2021244	  680.9	  565.2	 8706.0	...
2021245	  680.8	  565.2	 8706.0	...
2021246	  681.0	  565.3	 8706.0	...
2021247	  681.2	  565.4	 8709.0	...
2021248	  681.3	  565.5	 8711.0	...
2021249	  681.3	  565.4	 8714.0	...
2021250	  681.4	  565.2	 8714.0	...
2021251	  681.4	  564.6	 8714.0	...
2021252	  681.5	  564.2	 8715.0	...
2021253	  681.6	  563.8	 8716.0	...
2021254	  681.6	  564.1	 8716.0	...
2021255	  681.5	  564.4	 8714.0	...
2021256	  681.4	  564.6	 8714.0	...
2021257	  681.2	  564.6	 8713.0	...
2021258	  681.0	  564.7	 8714.0	...
2021259	  680.8	  564.7	 8714.0	...
2021260	  680.7	  564.4	 8715.0	...
2021261	  680.6	  564.0	 8717.0	...
2021262	  680.7	  564.1	 8713.0	...
2021263	  680.8	  564.5	 8708.0	...
2021264	  680.9	  564.9	 8705.0	...
2021265	  680.9	  565.2	 8715.0	...
2021266	  681.2	  565.3	 8724.0	...
2021267	  681.5	  565.4	 8727.0	...
2021268	  681.8	  565.3	 8724.0	...
2021269	  681.8	  565.2	 8719.0	...
2021270	  681.8	  565.1	 8716.0	...
2021271	  681.7	  564.8	 8714.0	...
2021272	  681.6	  564.5	 8717.0	...
2021273	  681.4	  564.2	 8719.0	...
2021274	  681.3	  564.4	 8721.0	...
2021275	  681.3	  564.4	 8720.0	...
2021276	  681.3	  564.5	 8720.0	...
2021277	  681.3	  564.5	 8725.0	...
2021278	  681.2	  564.5	 8730.0	...
2021279	  681.2	  564.5	 8734.0	...
2021280	  681.2	  564.5	 8734.0	...
2021281	  681.2	  564.5	 8733.0	...
2021282	  681.1	  564.6	 8732.0	...
2021283	  681.1	  564.6	 8730.0	...
2021284	  681.1	  564.5	 8729.0	...
2021285	  681.1	  564.6	 8728.0	...
2021286	  681.1	  564.8	 8726.0	...
2021287	  681.1	  564.9	 8725.0	...
2021288	  681.2	  564.8	 8726.0	...
2021289	  681.3	  564.7	 8730.0	...
2021290	  681.3	  564.7	 8733.0	...
2021291	  681.3	  564.6	 8732.0	...
2021292	  681.2	  564.5	 8731.0	...
2021293	  681.0	  564.4	 8730.0	...
2021294	  680.7	  564.5	 8728.0	...
2021295	  680.6	  564.7	 8727.0	...
2021296	  680.5	  564.8	 8726.0	...
2021297	  680.4	  564.8	 8726.0	...
2021298	  680.4	  564.8	 8730.0	...
2021299	  680.6	  564.8	 8733.0	...
2021300	  680.7	  564.8	 8739.0	...
2021301	  680.6	  564.7	 8741.0	...
2021302	  680.5	  564.6	 8742.0	...
2021303	  680.5	  564.5	 8741.0	...
2021304	  680.5	  564.4	 8739.0	...
2021305	  680.5	  564.4	 8739.0	...
2021306	  680.5	  564.5	 8739.0	...
2021307	  680.5	  564.7	 8740.0	...
2021308	  680.4	  564.8	 8738.0	...
2021309	  680.3	  564.9	 8738.0	...
2021310	  680.2	  565.0	 8737.0	...
2021311	  680.1	  565.1	 8735.0	...
2021312	  680.1	  565.2	 8734.0	...
2021313	  680.1	  565.3	 8733.0	...
2021314	  680.1	  565.4	 8732.0	...
2021315	  680.2	  565.3	 8732.0	...
2021316	  680.2	  565.1	 8732.0	...
2021317	  680.2	  565.0	 8733.0	...
2021318	  680.1	  564.9	 8734.0	...
2021319	  680.1	  564.8	 8733.0	...
2021320	  680.1	  564.7	 8731.0	...
2021321	  680.1	  564.4	 8727.0	...
2021322	  680.0	  564.2	 8726.0	...
2021323	  679.9	  564.0	 8726.0	...
2021324	  679.8	  564.1	 8730.0	...
2021325	  679.7	  564.2	 8735.0	...
2021326	  679.6	  564.2	 8737.0	...
2021327	  679.5	  564.2	 8737.0	...
2021328	  679.4	  564.1	 8736.0	...
2021329	  679.5	  564.1	 8734.0	...
2021330	  679.4	  564.3	 8734.0	...
2021331	  679.3	  564.7	 8735.0	...
2021332	  679.4	  565.1	 8737.0	...
2021333	  679.6	  565.3	 8740.0	...
2021334	  679.8	  565.5	 8740.0	...
2021335	  679.5	  565.6	 8740.0	...
2021336	  679.3	  565.6	 8740.0	...
2021337	  679.0	  565.2	 8744.0	...
2021338	  679.0	  564.8	 8748.0	...
2021339	  678.9	  564.4	 8749.0	...
2021340	  678.8	  564.5	 8747.0	...
2021341	  678.8	  564.6	 8744.0	...
2021342	  678.8	  564.7	 8744.0	...
2021343	  678.9	  564.6	 8743.0	...
2021344	  679.0	  564.4	 8746.0	...
2021345	  679.1	  564.0	 8749.0	...
2021346	  679.1	  563.6	 8750.0	...
2021347	  679.1	  563.4	 8748.0	...
2021348	  679.1	  563.6	 8746.0	...
2021349	  679.0	  563.7	 8745.0	...
2021350	  679.0	  563.8	 8752.0	...
2021351	  679.2	  563.9	 8759.0	...
2021352	  679.3	  563.9	 8767.0	...
2021353	  679.4	  563.8	 8765.0	...
2021354	  679.4	  564.0	 8756.0	...
2021355	  679.4	  564.2	 8747.0	...
2021356	  679.5	  563.8	 8741.0	...
2021357	  679.5	  563.1	 8743.0	...
2021358	  679.6	  562.4	 8744.0	...
2021359	  679.7	  562.3	 8745.0	...
2021360	  679.4	  562.3	 8751.0	...
2021361	  679.1	  562.6	 8758.0	...
2021362	  678.9	  563.1	 8764.0	...
2021363	  678.9	  563.4	 8764.0	...
2021364	  678.9	  563.6	 8764.0	...
2021365	  679.1	  563.5	 8760.0	...
2021366	  679.5	  563.3	 8756.0	...
2021367	  679.8	  563.1	 8751.0	...
2021368	  680.0	  563.0	 8751.0	...
2021369	  680.0	  562.9	 8749.0	...
2021370	  680.0	  563.0	 8747.0	...
2021371	  680.0	  563.2	 8749.0	...
2021372	  679.9	  563.5	 8753.0	...
2021373	  679.8	  563.6	 8757.0	...
2021374	  679.8	  563.5	 8759.0	...
2021375	  679.8	  563.5	 8755.0	...
2021376	  679.8	  563.6	 8751.0	...
2021377	  679.8	  563.7	 8747.0	...
2021378	  679.9	  563.6	 8749.0	...
2021379	  680.1	  563.5	 8752.0	...
2021380	  680.4	  563.2	 8753.0	...
2021381	  680.8	  562.9	 8757.0	...
2021382	  681.1	  562.7	 8760.0	...
2021383	  681.5	  562.9	 8766.0	...
2021384	  681.5	  562.7	 8769.0	...
2021385	  681.5	  562.4	 8771.0	...
2021386	  681.5	  562.0	 8770.0	...
2021387	  681.6	  561.9	 8768.0	...
2021388	  681.5	  562.4	 8767.0	...
2021389	  681.5	  562.8	 8766.0	...
2021390	  681.5	  563.2	 8766.0	...
2021391	  681.7	  563.1	 8766.0	...
2021392	  681.9	  563.2	 8765.0	...
2021393	  681.9	  563.2	 8766.0	...
2021394	  681.9	  563.2	 8770.0	...
2021395	  681.8	  563.2	 8774.0	...
2021396	  681.8	  563.2	 8770.0	...
2021397	  682.0	  562.9	 8765.0	...
2021398	  682.2	  562.7	 8764.0	...
2021399	  682.6	  562.5	 8769.0	...
2021400	  682.7	  562.5	 8773.0	...
2021401	  682.6	  562.3	 8771.0	...
2021402	  682.4	  562.1	 8767.0	...
2021403	  682.1	  561.9	 8762.0	...
2021404	  681.7	  561.9	 8759.0	...
2021405	  681.5	  561.8	 8757.0	...
2021406	  681.5	  561.7	 8759.0	...
2021407	  681.8	  561.9	 8760.0	...
2021408	  682.1	  562.2	 8762.0	...
2021409	  682.1	  562.5	 8762.0	...
MSG	2021410 0000 _ Number On
2021410	  682.1	  562.5	 8762.0	...
2021411	  682.1	  562.6	 8762.0	...
2021412	  682.2	  562.5	 8764.0	...
2021413	  682.1	  562.4	 8768.0	...
2021414	  681.7	  561.9	 8771.0	...
2021415	  681.4	  561.4	 8774.0	...
2021416	  681.5	  561.0	 8773.0	...
2021417	  681.6	  561.0	 8771.0	...
2021418	  681.7	  561.2	 8769.0	...
2021419	  681.7	  561.5	 8769.0	...
2021420	  681.8	  561.9	 8769.0	...
2021421	  682.0	  562.3	 8766.0	...
2021422	  682.2	  562.5	 8765.0	...
2021423	  682.4	  562.6	 8763.0	...
2021424	  681.9	  562.5	 8764.0	...
2021425	  681.4	  562.5	 8764.0	...
2021426	  680.9	  562.6	 8764.0	...
2021427	  680.9	  562.6	 8763.0	...
2021428	  681.0	  562.4	 8761.0	...
2021429	  681.0	  562.2	 8766.0	...
2021430	  680.9	  562.2	 8771.0	...
2021431	  680.8	  562.3	 8774.0	...
2021432	  680.8	  562.5	 8772.0	...
2021433	  680.8	  562.3	 8770.0	...
2021434	  681.0	  562.1	 8775.0	...
2021435	  681.2	  561.9	 8781.0	...
2021436	  681.4	  561.8	 8783.0	...
2021437	  681.5	  561.7	 8780.0	...
2021438	  681.6	  561.9	 8777.0	...
2021439	  681.7	  562.2	 8776.0	...
2021440	  681.7	  562.5	 8773.0	...
2021441	  681.5	  562.5	 8772.0	...
2021442	  681.3	  562.6	 8774.0	...
2021443	  681.0	  562.6	 8779.0	...
2021444	  680.8	  562.4	 8780.0	...
2021445	  680.8	  562.1	 8782.0	...
2021446	  681.1	  561.8	 8781.0	...
2021447	  681.4	  561.8	 8779.0	...
2021448	  681.5	  561.8	 8778.0	...
2021449	  681.5	  561.3	 8785.0	...
2021450	  681.5	  560.7	 8793.0	...
2021451	  681.5	  560.3	 8802.0	...
2021452	  681.2	  560.5	 8800.0	...
2021453	  680.8	  560.7	 8799.0	...
2021454	  680.5	  561.0	 8800.0	...
2021455	  680.6	  561.1	 8801.0	...
2021456	  680.6	  561.3	 8803.0	...
2021457	  680.7	  561.1	 8805.0	...
2021458	  680.7	  561.1	 8806.0	...
2021459	  680.7	  561.1	 8805.0	...
2021460	  680.7	  561.2	 8801.0	...
2021461	  680.4	  561.3	 8798.0	...
2021462	  680.1	  561.2	 8802.0	...
2021463	  679.8	  561.2	 8808.0	...
2021464	  679.8	  561.3	 8818.0	...
2021465	  679.9	  561.3	 8824.0	...
2021466	  679.9	  561.2	 8827.0	...
2021467	  679.9	  561.1	 8826.0	...
2021468	  679.9	  561.1	 8822.0	...
2021469	  679.9	  560.9	 8815.0	...
2021470	  679.8	  560.6	 8807.0	...
2021471	  679.8	  560.4	 8803.0	...
2021472	  679.7	  560.4	 8803.0	...
2021473	  679.5	  560.4	 8802.0	...
2021474	  679.3	  560.5	 8802.0	...
2021475	  679.2	  560.7	 8803.0	...
2021476	  679.1	  561.0	 8803.0	...
2021477	  679.1	  561.1	 8807.0	...
2021478	  679.3	  560.9	 8811.0	...
2021479	  679.6	  560.6	 8815.0	...
2021480	  679.9	  560.4	 8813.0	...
2021481	  679.8	  560.2	 8812.0	...
2021482	  679.5	  560.1	 8811.0	...
2021483	  679.5	  559.9	 8815.0	...
2021484	  679.7	  559.8	 8818.0	...
2021485	  680.0	  559.8	 8820.0	...
2021486	  680.0	  559.8	 8816.0	...
2021487	  680.1	  559.8	 8811.0	...
2021488	  680.2	  559.8	 8809.0	...
2021489	  680.3	  559.7	 8809.0	...
2021490	  680.3	  559.6	 8809.0	...
2021491	  680.3	  559.4	 8809.0	...
2021492	  680.3	  559.2	 8809.0	...
2021493	  680.3	  559.2	 8815.0	...
2021494	  680.2	  559.1	 8821.0	...
2021495	  680.2	  559.0	 8822.0	...
2021496	  680.2	  558.8	 8818.0	...
2021497	  680.2	  558.7	 8813.0	...
2021498	  680.1	  559.2	 8814.0	...
2021499	  680.2	  559.6	 8814.0	...
2021500	  680.3	  560.0	 8814.0	...
2021501	  680.3	  559.8	 8814.0	...
2021502	  680.1	  559.6	 8813.0	...
2021503	  679.8	  559.5	 8812.0	...
2021504	  679.6	  559.7	 8812.0	...
2021505	  679.7	  559.9	 8811.0	...
2021506	  679.9	  560.1	 8810.0	...
2021507	  680.2	  560.0	 8808.0	...
2021508	  680.4	  560.0	 8808.0	...
2021509	  680.4	  560.3	 8807.0	...
2021510	  680.5	  560.5	 8808.0	...
2021511	  680.5	  560.3	 8813.0	...
2021512	  680.3	  559.5	 8819.0	...
2021513	  680.1	  558.8	 8824.0	...
2021514	  680.0	  558.8	 8827.0	...
2021515	  679.9	  559.3	 8832.0	...
2021516	  679.9	  559.8	 8836.0	...
2021517	  680.0	  559.8	 8837.0	...
2021518	  679.9	  559.6	 8837.0	...
2021519	  679.8	  559.3	 8835.0	...
2021520	  679.8	  559.0	 8832.0	...
2021521	  679.9	  559.0	 8829.0	...
2021522	  679.9	  558.8	 8828.0	...
2021523	  679.9	  558.7	 8828.0	...
2021524	  679.8	  558.8	 8829.0	...
2021525	  679.7	  558.9	 8832.0	...
2021526	  679.7	  559.1	 8834.0	...
2021527	  679.7	  559.2	 8833.0	...
2021528	  679.7	  559.3	 8830.0	...
2021529	  679.6	  559.4	 8826.0	...
2021530	  679.5	  559.5	 8822.0	...
2021531	  679.5	  559.6	 8822.0	...
2021532	  679.5	  559.7	 8821.0	...
2021533	  679.6	  559.8	 8820.0	...
2021534	  679.5	  559.9	 8822.0	...
2021535	  679.4	  559.9	 8824.0	...
2021536	  679.3	  559.9	 8825.0	...
2021537	  679.0	  559.9	 8825.0	...
2021538	  678.7	  559.7	 8827.0	...
2021539	  678.4	  559.5	 8831.0	...
2021540	  678.4	  559.3	 8835.0	...
2021541	  678.3	  559.3	 8836.0	...
2021542	  678.4	  559.3	 8835.0	...
2021543	  678.5	  559.4	 8833.0	...
2021544	  678.6	  559.4	 8833.0	...
2021545	  678.5	  559.3	 8834.0	...
2021546	  678.4	  559.2	 8834.0	...
2021547	  678.4	  559.1	 8834.0	...
2021548	  678.6	  559.1	 8837.0	...
2021549	  678.5	  559.1	 8839.0	...
2021550	  678.2	  559.0	 8846.0	...
2021551	  677.9	  559.0	 8850.0	...
2021552	  677.9	  559.0	 8854.0	...
2021553	  677.9	  559.0	 8851.0	...
2021554	  677.8	  559.1	 8847.0	...
2021555	  677.7	  559.2	 8844.0	...
2021556	  677.5	  559.3	 8843.0	...
2021557	  677.1	  559.4	 8843.0	...
2021558	  676.8	  559.4	 8841.0	...
2021559	  676.7	  559.4	 8839.0	...
2021560	  676.9	  559.6	 8837.0	...
2021561	  677.1	  559.8	 8836.0	...
2021562	  677.2	  560.0	 8837.0	...
2021563	  677.3	  560.0	 8839.0	...
2021564	  677.3	  560.0	 8842.0	...
2021565	  677.5	  559.9	 8842.0	...
2021566	  677.6	  559.9	 8840.0	...
2021567	  677.6	  559.7	 8838.0	...
2021568	  677.6	  559.5	 8841.0	...
2021569	  677.6	  559.7	 8846.0	...
2021570	  677.7	  560.1	 8851.0	...
2021571	  677.8	  560.4	 8851.0	...
2021572	  678.0	  560.4	 8852.0	...
2021573	  678.2	  560.4	 8855.0	...
2021574	  678.5	  560.3	 8860.0	...
2021575	  678.6	  560.1	 8864.0	...
2021576	  678.7	  559.8	 8868.0	...
2021577	  678.7	  559.6	 8871.0	...
2021578	  679.0	  559.5	 8876.0	...
2021579	  679.3	  559.7	 8880.0	...
2021580	  679.6	  559.8	 8872.0	...
2021581	  679.5	  559.8	 8862.0	...
2021582	  679.5	  559.5	 8854.0	...
2021583	  679.5	  559.1	 8857.0	...
2021584	  679.5	  558.9	 8862.0	...
2021585	  679.5	  558.7	 8863.0	...
2021586	  679.4	  558.6	 8864.0	...
2021587	  679.3	  558.6	 8863.0	...
2021588	  679.3	  558.6	 8863.0	...
2021589	  679.4	  558.4	 8864.0	...
2021590	  679.7	  558.2	 8868.0	...
2021591	  679.8	  557.9	 8874.0	...
2021592	  680.0	  558.0	 8878.0	...
2021593	  680.3	  558.0	 8880.0	...
2021594	  680.7	  558.1	 8880.0	...
2021595	  680.7	  558.2	 8881.0	...
2021596	  680.3	  558.1	 8881.0	...
2021597	  680.0	  557.9	 8881.0	...
2021598	  680.1	  557.7	 8881.0	...
2021599	  679.9	  558.1	 8881.0	...
2021600	  679.6	  558.6	 8880.0	...
2021601	  679.3	  558.9	 8877.0	...
2021602	  679.3	  558.6	 8876.0	...
2021603	  679.3	  558.4	 8880.0	...
2021604	  679.3	  558.5	 8884.0	...
2021605	  679.2	  558.6	 8888.0	...
2021606	  679.2	  558.6	 8887.0	...
2021607	  679.2	  558.5	 8889.0	...
2021608	  679.2	  558.4	 8893.0	...
2021609	  679.2	  558.4	 8896.0	...
2021610	  679.2	  558.5	 8896.0	...
2021611	  679.2	  558.6	 8896.0	...
2021612	  679.2	  558.8	 8896.0	...
2021613	  679.2	  558.8	 8894.0	...
2021614	  679.3	  558.8	 8892.0	...
2021615	  679.2	  558.6	 8889.0	...
2021616	  679.2	  558.4	 8887.0	...
2021617	  679.1	  558.4	 8887.0	...
2021618	  679.1	  558.5	 8888.0	...
2021619	  679.0	  558.6	 8891.0	...
2021620	  678.8	  558.5	 8893.0	...
2021621	  678.6	  559.0	 8893.0	...
2021622	  678.5	  559.5	 8893.0	...
2021623	  678.3	  559.4	 8893.0	...
2021624	  678.1	  558.8	 8895.0	...
2021625	  677.9	  558.3	 8897.0	...
2021626	  678.0	  558.4	 8899.0	...
2021627	  678.0	  558.5	 8901.0	...
2021628	  678.2	  558.4	 8901.0	...
2021629	  678.3	  558.3	 8899.0	...
2021630	  678.3	  558.2	 8897.0	...
2021631	  678.3	  558.1	 8899.0	...
2021632	  678.5	  557.9	 8903.0	...
2021633	  678.7	  557.8	 8902.0	...
2021634	  678.6	  557.8	 8897.0	...
2021635	  678.5	  557.8	 8893.0	...
2021636	  678.5	  557.7	 8893.0	...
2021637	  678.6	  557.5	 8893.0	...
2021638	  678.7	  557.6	 8893.0	...
2021639	  678.9	  557.7	 8893.0	...
2021640	  679.0	  557.8	 8894.0	...
2021641	  679.0	  557.8	 8894.0	...
2021642	  679.0	  557.8	 8893.0	...
2021643	  678.8	  557.8	 8894.0	...
2021644	  678.3	  557.8	 8895.0	...
2021645	  677.9	  557.8	 8897.0	...
2021646	  678.0	  557.5	 8897.0	...
2021647	  678.3	  557.3	 8898.0	...
2021648	  678.4	  557.0	 8898.0	...
2021649	  678.1	  557.3	 8895.0	...
2021650	  677.9	  557.6	 8892.0	...
2021651	  677.7	  557.8	 8892.0	...
2021652	  677.6	  557.7	 8895.0	...
2021653	  677.5	  557.4	 8901.0	...
2021654	  677.4	  557.0	 8905.0	...
2021655	  677.4	  556.7	 8908.0	...
2021656	  677.4	  556.5	 8906.0	...
2021657	  677.6	  556.3	 8904.0	...
2021658	  677.8	  556.5	 8902.0	...
2021659	  678.0	  556.8	 8901.0	...
2021660	  677.9	  557.2	 8901.0	...
2021661	  677.8	  557.3	 8902.0	...
2021662	  677.7	  557.3	 8904.0	...
2021663	  677.7	  557.3	 8903.0	...
2021664	  677.9	  557.2	 8903.0	...
2021665	  678.1	  556.9	 8905.0	...
2021666	  678.1	  556.5	 8906.0	...
2021667	  677.9	  556.2	 8906.0	...
2021668	  677.7	  556.1	 8906.0	...
2021669	  677.9	  556.1	 8906.0	...
2021670	  678.0	  556.1	 8907.0	...
2021671	  678.0	  556.1	 8906.0	...
2021672	  677.9	  556.2	 8905.0	...
2021673	  677.9	  556.3	 8903.0	...
2021674	  678.1	  556.3	 8903.0	...
2021675	  678.0	  555.8	 8903.0	...
2021676	  677.7	  555.4	 8902.0	...
2021677	  677.4	  555.2	 8902.0	...
2021678	  677.4	  555.6	 8901.0	...
2021679	  677.3	  556.1	 8901.0	...
2021680	  677.4	  556.3	 8902.0	...
2021681	  677.5	  555.6	 8903.0	...
2021682	  677.6	  555.0	 8907.0	...
2021683	  677.6	  554.5	 8910.0	...
2021684	  677.6	  554.7	 8909.0	...
2021685	  677.5	  554.8	 8905.0	...
2021686	  677.4	  554.9	 8902.0	...
2021687	  677.4	  554.9	 8902.0	...
2021688	  677.3	  555.0	 8902.0	...
2021689	  677.0	  555.1	 8903.0	...
2021690	  676.8	  555.2	 8904.0	...
2021691	  676.7	  555.4	 8905.0	...
2021692	  676.7	  555.3	 8908.0	...
2021693	  676.5	  555.1	 8912.0	...
2021694	  676.4	  555.2	 8915.0	...
2021695	  676.4	  555.4	 8914.0	...
2021696	  676.5	  555.4	 8913.0	...
2021697	  676.7	  555.2	 8911.0	...
2021698	  676.8	  555.0	 8908.0	...
2021699	  677.2	  554.8	 8906.0	...
2021700	  677.6	  554.5	 8906.0	...
2021701	  677.9	  554.2	 8907.0	...
2021702	  678.0	  554.1	 8909.0	...
2021703	  678.1	  554.3	 8910.0	...
2021704	  678.2	  554.5	 8912.0	...
2021705	  677.9	  554.7	 8914.0	...
2021706	  677.6	  554.7	 8915.0	...
2021707	  677.3	  555.0	 8914.0	...
2021708	  677.3	  555.3	 8915.0	...
2021709	  677.4	  555.7	 8916.0	...
2021710	  677.4	  555.7	 8915.0	...
2021711	  677.1	  555.4	 8912.0	...
2021712	  676.8	  555.1	 8915.0	...
MSG	2021713 0000 _ Number Off
2021713	  677.0	  554.8	 8921.0	...
2021714	  677.4	  554.5	 8926.0	...
2021715	  677.5	  554.2	 8927.0	...
2021716	  677.2	  553.9	 8928.0	...
2021717	  676.8	  554.0	 8929.0	...
2021718	  676.8	  554.2	 8929.0	...
2021719	  676.8	  554.3	 8928.0	...
2021720	  676.9	  554.3	 8925.0	...
2021721	  677.2	  554.2	 8922.0	...
2021722	  677.4	  554.2	 8919.0	...
2021723	  677.5	  554.2	 8919.0	...
2021724	  677.3	  554.2	 8919.0	...
2021725	  677.1	  554.2	 8918.0	...
2021726	  676.9	  554.1	 8919.0	...
2021727	  676.7	  554.0	 8921.0	...
2021728	  676.6	  553.9	 8923.0	...
2021729	  676.5	  553.8	 8923.0	...
2021730	  676.7	  553.8	 8924.0	...
2021731	  676.8	  553.9	 8925.0	...
2021732	  676.9	  553.9	 8925.0	...
2021733	  677.0	  553.9	 8924.0	...
2021734	  677.0	  553.5	 8924.0	...
2021735	  677.0	  553.2	 8924.0	...
2021736	  676.9	  552.9	 8924.0	...
2021737	  676.9	  552.9	 8926.0	...
2021738	  676.8	  552.9	 8928.0	...
2021739	  676.9	  552.9	 8927.0	...
2021740	  677.0	  552.9	 8925.0	...
2021741	  677.0	  552.9	 8921.0	...
2021742	  676.7	  553.0	 8920.0	...
2021743	  676.5	  553.2	 8920.0	...
2021744	  676.5	  553.1	 8921.0	...
2021745	  676.6	  552.8	 8925.0	...
2021746	  676.7	  552.3	 8929.0	...
2021747	  676.5	  552.1	 8927.0	...
2021748	  676.4	  552.1	 8922.0	...
2021749	  676.3	  552.4	 8918.0	...
2021750	  676.4	  552.7	 8918.0	...
2021751	  676.6	  552.8	 8915.0	...
2021752	  676.7	  552.8	 8912.0	...
2021753	  677.0	  552.9	 8914.0	...
2021754	  677.2	  552.7	 8919.0	...
2021755	  677.3	  552.6	 8924.0	...
2021756	  677.1	  552.4	 8924.0	...
2021757	  676.8	  552.7	 8928.0	...
2021758	  676.7	  552.9	 8930.0	...
2021759	  676.7	  553.0	 8930.0	...
2021760	  676.7	  553.0	 8928.0	...
2021761	  676.7	  552.6	 8926.0	...
2021762	  676.5	  552.2	 8926.0	...
2021763	  676.4	  552.5	 8925.0	...
2021764	  676.3	  553.2	 8923.0	...
2021765	  676.3	  553.7	 8925.0	...
2021766	  676.3	  553.6	 8929.0	...
2021767	  676.2	  553.4	 8932.0	...
2021768	  676.2	  553.2	 8931.0	...
2021769	  676.2	  553.0	 8931.0	...
2021770	  676.2	  552.8	 8930.0	...
2021771	  676.2	  552.6	 8929.0	...
2021772	  676.1	  552.5	 8927.0	...
2021773	  676.0	  552.4	 8926.0	...
2021774	  676.0	  552.5	 8925.0	...
2021775	  676.1	  552.5	 8925.0	...
2021776	  675.8	  552.0	 8927.0	...
2021777	  675.4	  551.6	 8930.0	...
2021778	  675.0	  551.1	 8932.0	...
2021779	  675.1	  551.3	 8933.0	...
2021780	  675.2	  551.7	 8932.0	...
2021781	  675.3	  551.9	 8931.0	...
2021782	  675.3	  552.0	 8931.0	...
2021783	  675.3	  551.9	 8928.0	...
2021784	  675.1	  551.9	 8925.0	...
2021785	  675.0	  552.0	 8923.0	...
2021786	  674.9	  551.9	 8926.0	...
2021787	  675.3	  551.8	 8930.0	...
2021788	  675.6	  551.6	 8934.0	...
2021789	  675.5	  551.7	 8934.0	...
2021790	  675.1	  551.5	 8934.0	...
2021791	  674.7	  551.3	 8936.0	...
2021792	  674.9	  551.3	 8937.0	...
2021793	  675.0	  551.5	 8939.0	...
2021794	  675.1	  551.5	 8935.0	...
2021795	  675.1	  551.3	 8932.0	...
2021796	  675.1	  551.1	 8933.0	...
2021797	  675.1	  551.2	 8938.0	...
2021798	  675.1	  551.1	 8938.0	...
2021799	  675.2	  550.8	 8934.0	...
2021800	  675.2	  550.9	 8931.0	...
2021801	  675.2	  551.1	 8934.0	...
2021802	  675.1	  551.3	 8937.0	...
2021803	  675.0	  551.3	 8941.0	...
2021804	  675.0	  551.2	 8944.0	...
2021805	  675.0	  551.1	 8948.0	...
2021806	  675.0	  551.0	 8949.0	...
2021807	  675.1	  550.8	 8947.0	...
2021808	  675.2	  550.4	 8943.0	...
2021809	  675.3	  550.2	 8940.0	...
2021810	  675.3	  550.1	 8940.0	...
2021811	  675.1	  550.1	 8939.0	...
2021812	  674.9	  550.1	 8937.0	...
2021813	  674.7	  550.1	 8938.0	...
2021814	  674.7	  550.1	 8941.0	...
2021815	  674.6	  550.2	 8944.0	...
2021816	  674.6	  550.2	 8948.0	...
2021817	  674.7	  550.2	 8949.0	...
2021818	  674.8	  550.2	 8950.0	...
2021819	  674.8	  550.4	 8948.0	...
2021820	  674.8	  550.5	 8944.0	...
2021821	  675.0	  550.7	 8945.0	...
2021822	  675.2	  550.7	 8950.0	...
2021823	  675.1	  550.7	 8955.0	...
2021824	  675.0	  550.8	 8955.0	...
2021825	  674.8	  550.3	 8955.0	...
2021826	  674.7	  549.9	 8954.0	...
2021827	  674.7	  549.5	 8952.0	...
2021828	  674.6	  549.6	 8952.0	...
2021829	  674.4	  549.5	 8955.0	...
2021830	  674.5	  549.4	 8956.0	...
2021831	  674.8	  549.7	 8952.0	...
2021832	  675.0	  550.0	 8947.0	...
2021833	  675.0	  550.1	 8945.0	...
2021834	  674.9	  549.9	 8945.0	...
2021835	  674.8	  549.7	 8946.0	...
2021836	  674.8	  549.2	 8950.0	...
2021837	  674.8	  548.7	 8955.0	...
2021838	  674.9	  548.6	 8959.0	...
2021839	  674.9	  548.9	 8959.0	...
2021840	  674.9	  549.3	 8960.0	...
2021841	  674.9	  549.3	 8960.0	...
2021842	  674.9	  549.4	 8961.0	...
2021843	  675.1	  549.4	 8961.0	...
2021844	  675.2	  549.5	 8962.0	...
2021845	  675.3	  549.5	 8964.0	...
2021846	  675.3	  549.5	 8967.0	...
2021847	  675.4	  549.2	 8973.0	...
2021848	  675.4	  548.9	 8978.0	...
2021849	  675.4	  548.8	 8982.0	...
2021850	  675.4	  548.9	 8983.0	...
2021851	  675.3	  548.8	 8982.0	...
2021852	  675.3	  548.6	 8983.0	...
2021853	  675.4	  548.4	 8983.0	...
2021854	  675.4	  548.3	 8983.0	...
2021855	  675.7	  548.2	 8982.0	...
2021856	  675.9	  548.2	 8985.0	...
2021857	  676.0	  548.2	 8987.0	...
2021858	  675.8	  548.1	 8989.0	...
2021859	  675.5	  548.0	 8988.0	...
2021860	  675.4	  548.0	 8988.0	...
2021861	  675.6	  548.0	 8990.0	...
2021862	  675.9	  548.0	 8992.0	...
2021863	  676.0	  548.3	 8993.0	...
2021864	  676.1	  548.6	 8992.0	...
2021865	  676.1	  548.8	 8990.0	...
2021866	  676.1	  548.9	 8990.0	...
2021867	  676.4	  548.9	 8992.0	...
2021868	  676.7	  548.9	 8994.0	...
2021869	  677.0	  548.8	 8996.0	...
2021870	  677.0	  548.8	 8997.0	...
2021871	  676.9	  548.8	 8992.0	...
2021872	  676.7	  548.9	 8987.0	...
2021873	  676.4	  549.1	 8982.0	...
2021874	  676.3	  548.7	 8985.0	...
2021875	  676.2	  548.1	 8992.0	...
2021876	  676.2	  547.6	 8999.0	...
2021877	  676.1	  547.5	 8999.0	...
2021878	  676.1	  547.6	 8997.0	...
2021879	  676.1	  547.8	 8995.0	...
2021880	  676.1	  548.0	 8997.0	...
2021881	  676.1	  548.0	 8997.0	...
2021882	  676.1	  548.0	 8995.0	...
2021883	  676.3	  547.9	 8993.0	...
2021884	  676.5	  547.9	 8991.0	...
2021885	  676.3	  548.0	 8990.0	...
2021886	  675.8	  547.9	 8990.0	...
2021887	  675.4	  547.8	 8991.0	...
2021888	  675.5	  547.8	 8993.0	...
2021889	  675.6	  547.8	 8994.0	...
2021890	  675.8	  547.5	 8994.0	...
2021891	  676.1	  547.2	 8996.0	...
2021892	  676.3	  546.8	 8996.0	...
2021893	  676.4	  547.0	 8996.0	...
2021894	  676.2	  547.1	 8993.0	...
2021895	  675.9	  547.2	 8990.0	...
2021896	  675.8	  547.4	 8989.0	...
2021897	  675.7	  547.7	 8990.0	...
2021898	  675.8	  548.1	 8992.0	...
2021899	  676.0	  548.4	 8991.0	...
2021900	  676.2	  548.6	 8990.0	...
2021901	  676.3	  548.1	 8990.0	...
2021902	  676.1	  547.7	 8990.0	...
2021903	  675.9	  547.3	 8990.0	...
2021904	  675.7	  547.3	 8989.0	...
2021905	  675.6	  547.5	 8988.0	...
2021906	  675.5	  547.8	 8986.0	...
2021907	  675.5	  548.1	 8989.0	...
2021908	  675.5	  548.0	 8992.0	...
2021909	  675.6	  547.7	 8996.0	...
2021910	  675.6	  547.3	 8997.0	...
2021911	  675.6	  547.2	 8998.0	...
2021912	  675.6	  547.2	 8999.0	...
2021913	  675.8	  547.2	 8998.0	...
2021914	  675.9	  547.1	 8996.0	...
2021915	  675.8	  547.0	 8994.0	...
2021916	  675.5	  547.0	 8992.0	...
2021917	  675.3	  546.9	 8991.0	...
2021918	  675.4	  546.9	 8991.0	...
2021919	  675.5	  546.9	 8990.0	...
2021920	  675.4	  547.0	 8991.0	...
2021921	  675.3	  547.2	 8991.0	...
2021922	  675.2	  547.3	 8990.0	...
2021923	  675.1	  547.2	 8994.0	...
2021924	  675.1	  547.0	 8999.0	...
MSG	2021925 0000 _ Number On
2021925	  675.2	  546.7	 9003.0	...
2021926	  675.3	  546.8	 9002.0	...
2021927	  675.0	  546.9	 9001.0	...
2021928	  674.7	  546.8	 9000.0	...
2021929	  674.4	  546.7	 9000.0	...
2021930	  674.4	  546.6	 9001.0	...
2021931	  674.3	  546.5	 9001.0	...
2021932	  674.2	  546.4	 9001.0	...
2021933	  674.2	  546.5	 9005.0	...
2021934	  674.2	  546.6	 9008.0	...
2021935	  674.2	  546.5	 9011.0	...
2021936	  674.5	  546.6	 9010.0	...
2021937	  674.8	  546.9	 9009.0	...
2021938	  674.9	  547.3	 9010.0	...
2021939	  674.6	  547.6	 9012.0	...
2021940	  674.5	  547.1	 9014.0	...
2021941	  674.7	  546.3	 9016.0	...
2021942	  675.0	  545.5	 9017.0	...
2021943	  675.0	  545.3	 9017.0	...
2021944	  674.9	  545.3	 9015.0	...
2021945	  674.7	  545.4	 9012.0	...
2021946	  674.4	  545.5	 9009.0	...
2021947	  674.1	  545.6	 9009.0	...
2021948	  674.4	  545.7	 9012.0	...
2021949	  674.8	  545.8	 9014.0	...
2021950	  675.3	  545.7	 9016.0	...
2021951	  675.3	  545.4	 9016.0	...
2021952	  675.4	  545.0	 9018.0	...
2021953	  675.3	  544.8	 9019.0	...
2021954	  675.3	  545.1	 9020.0	...
2021955	  675.3	  545.4	 9019.0	...
2021956	  675.3	  545.4	 9019.0	...
2021957	  675.1	  545.4	 9019.0	...
2021958	  675.0	  545.3	 9018.0	...
2021959	  674.8	  544.9	 9017.0	...
2021960	  674.7	  544.6	 9016.0	...
2021961	  674.9	  544.3	 9016.0	...
2021962	  675.2	  544.3	 9010.0	...
2021963	  675.1	  544.3	 9004.0	...
2021964	  674.7	  544.3	 8997.0	...
2021965	  674.3	  544.4	 8997.0	...
2021966	  674.5	  544.4	 9001.0	...
2021967	  674.9	  544.5	 9005.0	...
2021968	  675.2	  544.5	 9010.0	...
2021969	  675.5	  544.4	 9011.0	...
2021970	  675.3	  544.1	 9012.0	...
2021971	  674.9	  543.8	 9013.0	...
2021972	  674.6	  543.7	 9014.0	...
2021973	  674.7	  543.4	 9015.0	...
2021974	  674.8	  543.2	 9016.0	...
2021975	  674.8	  543.0	 9017.0	...
2021976	  674.7	  542.9	 9015.0	...
2021977	  674.7	  542.8	 9011.0	...
2021978	  674.8	  542.9	 9009.0	...
2021979	  674.9	  543.0	 9007.0	...
2021980	  674.8	  543.2	 9008.0	...
2021981	  674.9	  543.4	 9013.0	...
2021982	  674.9	  543.4	 9018.0	...
2021983	  674.8	  543.3	 9021.0	...
2021984	  674.6	  543.1	 9019.0	...
2021985	  674.4	  543.1	 9011.0	...
2021986	  674.4	  542.8	 9003.0	...
2021987	  674.4	  542.6	 8994.0	...
2021988	  674.3	  542.5	 8993.0	...
2021989	  674.3	  542.4	 8997.0	...
2021990	  674.3	  542.3	 9001.0	...
2021991	  674.3	  541.8	 9005.0	...
2021992	  674.3	  541.4	 9004.0	...
2021993	  674.2	  541.1	 9004.0	...
2021994	  674.2	  541.1	 9007.0	...
2021995	  674.2	  541.0	 9010.0	...
2021996	  674.3	  540.7	 9013.0	...
2021997	  673.9	  540.3	 9010.0	...
2021998	  673.7	  539.7	 9008.0	...
2021999	  673.5	  539.3	 9007.0	...
2022000	  673.6	  539.2	 9009.0	...
2022001	  673.7	  539.3	 9012.0	...
2022002	  673.7	  539.4	 9013.0	...
2022003	  673.8	  539.5	 9014.0	...
2022004	  673.8	  539.5	 9016.0	...
2022005	  673.7	  539.5	 9018.0	...
2022006	  673.7	  539.6	 9018.0	...
2022007	  673.6	  539.7	 9015.0	...
2022008	  673.7	  539.6	 9012.0	...
2022009	  673.8	  539.5	 9012.0	...
2022010	  673.7	  539.4	 9013.0	...
2022011	  673.7	  539.5	 9018.0	...
2022012	  673.7	  539.5	 9023.0	...
2022013	  673.8	  539.3	 9028.0	...
2022014	  673.8	  539.1	 9029.0	...
2022015	  673.9	  538.9	 9030.0	...
2022016	  673.9	  538.8	 9028.0	...
2022017	  674.0	  538.8	 9026.0	...
2022018	  674.1	  538.8	 9026.0	...
2022019	  674.2	  538.8	 9028.0	...
2022020	  674.2	  539.0	 9030.0	...
2022021	  674.1	  539.1	 9027.0	...
2022022	  674.1	  539.2	 9023.0	...
2022023	  674.2	  539.0	 9024.0	...
2022024	  674.4	  538.7	 9029.0	...
2022025	  674.6	  538.4	 9034.0	...
2022026	  674.6	  538.2	 9031.0	...
2022027	  674.6	  538.2	 9028.0	...
2022028	  674.7	  538.2	 9025.0	...
2022029	  674.9	  538.3	 9025.0	...
2022030	  675.0	  538.3	 9025.0	...
2022031	  675.0	  538.4	 9025.0	...
2022032	  674.9	  538.0	 9025.0	...
2022033	  674.8	  537.8	 9023.0	...
2022034	  674.7	  537.5	 9022.0	...
2022035	  674.6	  537.4	 9020.0	...
2022036	  674.5	  537.7	 9021.0	...
2022037	  674.5	  538.0	 9021.0	...
2022038	  674.6	  538.3	 9021.0	...
2022039	  674.8	  538.2	 9026.0	...
2022040	  674.9	  537.9	 9030.0	...
2022041	  675.0	  537.6	 9031.0	...
2022042	  675.1	  537.3	 9026.0	...
2022043	  675.4	  537.2	 9022.0	...
2022044	  675.6	  537.1	 9023.0	...
2022045	  675.8	  537.1	 9025.0	...
2022046	  675.8	  537.2	 9027.0	...
2022047	  675.8	  537.3	 9034.0	...
2022048	  675.8	  537.3	 9039.0	...
2022049	  675.8	  537.0	 9045.0	...
2022050	  675.8	  536.8	 9045.0	...
2022051	  675.8	  536.7	 9041.0	...
2022052	  675.8	  536.8	 9035.0	...
2022053	  675.7	  536.9	 9030.0	...
2022054	  675.8	  537.1	 9031.0	...
2022055	  675.8	  537.4	 9033.0	...
2022056	  675.9	  537.3	 9036.0	...
2022057	  675.8	  537.1	 9038.0	...
2022058	  675.6	  536.8	 9039.0	...
2022059	  675.6	  536.8	 9041.0	...
2022060	  675.6	  536.8	 9039.0	...
2022061	  675.8	  536.8	 9036.0	...
2022062	  676.0	  537.0	 9034.0	...
2022063	  676.0	  537.1	 9034.0	...
2022064	  675.8	  537.2	 9041.0	...
2022065	  676.1	  537.0	 9047.0	...
2022066	  676.5	  536.7	 9052.0	...
2022067	  676.9	  536.6	 9051.0	...
2022068	  676.8	  536.5	 9050.0	...
2022069	  676.8	  536.3	 9050.0	...
2022070	  676.8	  536.1	 9050.0	...
2022071	  676.7	  536.0	 9050.0	...
2022072	  676.5	  536.0	 9049.0	...
2022073	  676.4	  536.0	 9048.0	...
2022074	  676.4	  536.1	 9048.0	...
2022075	  676.4	  536.2	 9048.0	...
2022076	  676.5	  536.3	 9049.0	...
2022077	  676.6	  536.4	 9053.0	...
2022078	  676.5	  536.2	 9056.0	...
2022079	  676.2	  536.0	 9053.0	...
2022080	  675.9	  535.7	 9047.0	...
2022081	  675.7	  535.8	 9041.0	...
2022082	  675.8	  535.7	 9046.0	...
2022083	  675.8	  535.5	 9051.0	...
2022084	  675.7	  535.7	 9051.0	...
2022085	  675.6	  536.0	 9047.0	...
2022086	  675.8	  535.8	 9048.0	...
2022087	  675.9	  535.4	 9052.0	...
2022088	  676.0	  535.2	 9057.0	...
2022089	  676.0	  535.3	 9057.0	...
2022090	  676.0	  535.7	 9057.0	...
2022091	  676.0	  535.8	 9058.0	...
2022092	  676.1	  535.6	 9058.0	...
2022093	  676.0	  535.4	 9055.0	...
2022094	  675.8	  535.2	 9051.0	...
2022095	  675.6	  535.1	 9051.0	...
2022096	  675.7	  534.9	 9055.0	...
2022097	  675.8	  534.7	 9059.0	...
2022098	  676.0	  534.6	 9059.0	...
2022099	  676.2	  534.7	 9059.0	...
2022100	  676.1	  534.8	 9058.0	...
2022101	  675.8	  534.8	 9058.0	...
2022102	  675.6	  534.8	 9057.0	...
2022103	  675.5	  534.8	 9055.0	...
2022104	  675.5	  534.7	 9054.0	...
2022105	  675.5	  534.7	 9055.0	...
2022106	  675.4	  534.7	 9056.0	...
2022107	  675.2	  534.7	 9058.0	...
2022108	  675.1	  534.6	 9060.0	...
2022109	  674.9	  534.3	 9061.0	...
2022110	  674.8	  534.1	 9060.0	...
2022111	  674.9	  533.7	 9058.0	...
2022112	  675.2	  533.5	 9058.0	...
2022113	  675.5	  533.3	 9060.0	...
2022114	  675.4	  533.2	 9061.0	...
2022115	  675.1	  533.2	 9061.0	...
2022116	  675.0	  533.2	 9061.0	...
2022117	  675.2	  533.2	 9059.0	...
2022118	  675.3	  533.2	 9055.0	...
2022119	  675.1	  533.0	 9051.0	...
2022120	  674.8	  532.6	 9050.0	...
2022121	  674.7	  532.3	 9051.0	...
2022122	  674.5	  532.1	 9054.0	...
2022123	  674.5	  532.0	 9055.0	...
2022124	  674.5	  532.0	 9057.0	...
2022125	  674.5	  532.1	 9051.0	...
2022126	  674.5	  532.2	 9045.0	...
2022127	  674.6	  532.2	 9036.0	...
2022128	  674.8	  532.1	 9034.0	...
2022129	  674.5	  531.7	 9037.0	...
2022130	  674.0	  531.1	 9044.0	...
2022131	  673.6	  530.6	 9052.0	...
2022132	  673.7	  530.9	 9054.0	...
2022133	  673.8	  531.2	 9056.0	...
2022134	  673.8	  531.3	 9057.0	...
2022135	  673.7	  531.0	 9057.0	...
2022136	  673.6	  530.6	 9053.0	...
2022137	  673.5	  530.6	 9047.0	...
2022138	  673.4	  530.6	 9042.0	...
2022139	  673.3	  530.5	 9040.0	...
2022140	  673.2	  530.5	 9039.0	...
2022141	  673.2	  530.3	 9042.0	...
2022142	  673.3	  530.1	 9045.0	...
2022143	  673.5	  529.9	 9049.0	...
2022144	  673.6	  529.8	 9049.0	...
2022145	  673.5	  529.6	 9048.0	...
2022146	  673.4	  529.4	 9046.0	...
2022147	  673.3	  529.4	 9045.0	...
2022148	  673.1	  529.5	 9042.0	...
2022149	  672.9	  529.3	 9039.0	...
2022150	  672.6	  529.1	 9037.0	...
2022151	  672.5	  528.9	 9039.0	...
2022152	  672.7	  529.0	 9040.0	...
2022153	  672.9	  529.0	 9039.0	...
2022154	  673.0	  528.8	 9037.0	...
2022155	  672.7	  528.5	 9036.0	...
2022156	  672.4	  528.3	 9036.0	...
2022157	  672.2	  528.4	 9036.0	...
2022158	  672.2	  528.5	 9036.0	...
2022159	  672.2	  528.6	 9035.0	...
2022160	  672.2	  528.7	 9035.0	...
2022161	  671.9	  528.5	 9037.0	...
2022162	  671.6	  528.2	 9039.0	...
2022163	  671.5	  527.8	 9042.0	...
2022164	  671.8	  527.7	 9043.0	...
2022165	  672.0	  527.7	 9043.0	...
2022166	  672.0	  527.9	 9044.0	...
2022167	  672.1	  528.0	 9044.0	...
2022168	  672.2	  528.0	 9044.0	...
2022169	  672.3	  528.0	 9045.0	...
2022170	  672.1	  527.9	 9048.0	...
2022171	  672.0	  527.9	 9050.0	...
2022172	  671.8	  527.9	 9051.0	...
2022173	  671.8	  527.9	 9052.0	...
2022174	  671.9	  528.0	 9052.0	...
2022175	  672.1	  528.0	 9053.0	...
2022176	  672.2	  527.9	 9054.0	...
2022177	  672.2	  527.8	 9052.0	...
2022178	  672.3	  527.7	 9051.0	...
2022179	  672.3	  527.7	 9049.0	...
2022180	  672.4	  527.6	 9050.0	...
2022181	  672.4	  527.5	 9050.0	...
2022182	  672.6	  527.5	 9050.0	...
2022183	  672.7	  527.4	 9051.0	...
2022184	  672.9	  527.3	 9053.0	...
2022185	  673.0	  527.0	 9055.0	...
2022186	  672.6	  526.8	 9055.0	...
2022187	  672.0	  527.0	 9056.0	...
2022188	  671.3	  527.4	 9057.0	...
2022189	  671.2	  527.7	 9054.0	...
2022190	  671.0	  527.6	 9051.0	...
2022191	  670.9	  527.4	 9053.0	...
2022192	  671.0	  527.1	 9058.0	...
2022193	  671.2	  526.9	 9063.0	...
2022194	  671.6	  526.8	 9063.0	...
2022195	  671.8	  526.7	 9063.0	...
2022196	  671.7	  526.5	 9065.0	...
2022197	  671.5	  526.2	 9067.0	...
2022198	  671.3	  526.0	 9061.0	...
2022199	  671.4	  526.2	 9056.0	...
2022200	  671.4	  526.4	 9054.0	...
2022201	  671.4	  526.5	 9058.0	...
2022202	  671.4	  526.5	 9062.0	...
2022203	  671.4	  526.5	 9061.0	...
2022204	  671.5	  526.5	 9060.0	...
2022205	  671.4	  526.5	 9063.0	...
2022206	  671.4	  526.5	 9067.0	...
2022207	  671.4	  526.5	 9071.0	...
2022208	  671.4	  526.5	 9071.0	...
2022209	  671.5	  526.5	 9069.0	...
2022210	  671.4	  526.4	 9066.0	...
2022211	  671.3	  526.3	 9063.0	...
2022212	  671.2	  526.2	 9064.0	...
2022213	  671.3	  526.2	 9064.0	...
2022214	  671.5	  526.3	 9065.0	...
2022215	  671.7	  526.3	 9065.0	...
2022216	  671.6	  526.4	 9065.0	...
2022217	  671.5	  526.3	 9065.0	...
2022218	  671.4	  526.3	 9064.0	...
2022219	  671.1	  526.4	 9067.0	...
2022220	  671.0	  526.4	 9069.0	...
2022221	  671.0	  526.3	 9072.0	...
2022222	  671.2	  526.5	 9072.0	...
2022223	  671.3	  526.7	 9067.0	...
2022224	  671.2	  526.9	 9061.0	...
2022225	  671.1	  527.0	 9055.0	...
2022226	  671.1	  527.0	 9057.0	...
MSG	2022227 0000 _ Number Off
2022227	  671.0	  526.9	 9059.0	...
2022228	  671.0	  526.6	 9063.0	...
2022229	  671.0	  526.3	 9064.0	...
2022230	  671.1	  526.0	 9065.0	...
2022231	  671.3	  526.2	 9067.0	...
2022232	  671.1	  526.5	 9068.0	...
2022233	  670.7	  526.9	 9068.0	...
2022234	  670.3	  527.0	 9067.0	...
2022235	  670.3	  527.0	 9069.0	...
2022236	  670.4	  526.9	 9072.0	...
2022237	  670.6	  526.7	 9074.0	...
2022238	  670.5	  526.6	 9074.0	...
2022239	  670.5	  526.6	 9074.0	...
2022240	  670.5	  526.6	 9075.0	...
2022241	  670.4	  526.6	 9076.0	...
2022242	  670.4	  526.4	 9078.0	...
2022243	  670.3	  526.2	 9082.0	...
2022244	  670.3	  526.4	 9085.0	...
2022245	  670.2	  526.7	 9089.0	...
2022246	  670.3	  527.1	 9091.0	...
2022247	  670.3	  527.1	 9088.0	...
2022248	  670.2	  527.1	 9082.0	...
2022249	  670.2	  527.1	 9077.0	...
2022250	  670.2	  527.1	 9080.0	...
2022251	  670.2	  527.0	 9082.0	...
2022252	  670.2	  526.9	 9084.0	...
2022253	  670.1	  527.0	 9087.0	...
2022254	  670.1	  527.0	 9089.0	...
2022255	  670.1	  527.1	 9085.0	...
2022256	  669.8	  527.2	 9080.0	...
2022257	  669.4	  527.2	 9074.0	...
2022258	  669.0	  527.0	 9074.0	...
2022259	  669.0	  526.7	 9076.0	...
2022260	  669.1	  526.6	 9079.0	...
2022261	  669.2	  526.7	 9082.0	...
2022262	  669.2	  526.8	 9082.0	...
2022263	  669.2	  526.6	 9085.0	...
2022264	  669.3	  526.6	 9090.0	...
2022265	  669.4	  526.5	 9095.0	...
2022266	  669.5	  526.6	 9095.0	...
2022267	  669.4	  526.5	 9092.0	...
2022268	  669.4	  526.5	 9084.0	...
2022269	  669.2	  526.6	 9077.0	...
2022270	  669.0	  526.8	 9077.0	...
2022271	  668.6	  526.9	 9082.0	...
2022272	  668.5	  526.9	 9089.0	...
2022273	  668.4	  526.8	 9091.0	...
2022274	  668.4	  526.7	 9092.0	...
2022275	  668.4	  526.5	 9089.0	...
2022276	  668.3	  526.4	 9089.0	...
2022277	  668.1	  526.5	 9089.0	...
2022278	  667.9	  526.4	 9090.0	...
2022279	  668.2	  526.3	 9089.0	...
2022280	  668.7	  526.3	 9089.0	...
2022281	  669.2	  526.5	 9089.0	...
2022282	  669.1	  526.6	 9088.0	...
2022283	  668.6	  526.6	 9086.0	...
2022284	  668.3	  526.3	 9085.0	...
2022285	  668.0	  525.9	 9085.0	...
2022286	  668.0	  525.6	 9085.0	...
2022287	  668.0	  525.6	 9085.0	...
2022288	  667.8	  525.8	 9086.0	...
2022289	  667.5	  526.2	 9087.0	...
2022290	  667.3	  526.7	 9087.0	...
2022291	  667.4	  527.0	 9086.0	...
2022292	  667.4	  526.9	 9085.0	...
2022293	  667.4	  526.7	 9086.0	...
2022294	  667.4	  526.2	 9088.0	...
2022295	  667.3	  526.0	 9093.0	...
2022296	  667.0	  525.9	 9098.0	...
2022297	  666.7	  526.0	 9100.0	...
2022298	  666.8	  526.3	 9100.0	...
2022299	  667.0	  526.5	 9100.0	...
2022300	  667.2	  526.3	 9097.0	...
2022301	  667.2	  526.0	 9093.0	...
2022302	  667.2	  525.7	 9088.0	...
2022303	  667.3	  525.7	 9091.0	...
2022304	  667.3	  525.6	 9094.0	...
2022305	  667.3	  525.5	 9098.0	...
2022306	  667.2	  525.4	 9106.0	...
2022307	  667.2	  525.3	 9113.0	...
2022308	  667.4	  525.5	 9118.0	...
2022309	  667.5	  525.7	 9115.0	...
2022310	  667.6	  525.8	 9111.0	...
2022311	  667.5	  525.8	 9111.0	...
2022312	  667.6	  525.6	 9111.0	...
2022313	  667.8	  525.4	 9113.0	...
2022314	  668.0	  525.0	 9114.0	...
2022315	  668.1	  524.8	 9112.0	...
2022316	  668.1	  524.6	 9109.0	...
2022317	  668.0	  524.5	 9110.0	...
2022318	  668.0	  524.5	 9114.0	...
2022319	  668.1	  524.4	 9118.0	...
2022320	  668.2	  524.3	 9118.0	...
2022321	  668.4	  524.2	 9114.0	...
2022322	  668.5	  524.1	 9110.0	...
2022323	  668.6	  524.1	 9107.0	...
2022324	  668.6	  524.1	 9110.0	...
2022325	  668.3	  524.2	 9112.0	...
2022326	  668.0	  524.2	 9114.0	...
2022327	  667.7	  524.1	 9114.0	...
2022328	  667.7	  524.0	 9114.0	...
2022329	  667.6	  523.8	 9116.0	...
2022330	  667.6	  523.9	 9118.0	...
2022331	  667.5	  523.9	 9120.0	...
2022332	  667.5	  523.9	 9119.0	...
2022333	  667.4	  524.1	 9118.0	...
2022334	  667.3	  524.3	 9118.0	...
2022335	  667.1	  524.1	 9119.0	...
2022336	  667.1	  523.8	 9121.0	...
2022337	  667.1	  523.5	 9121.0	...
2022338	  667.0	  523.5	 9117.0	...
2022339	  666.9	  523.6	 9110.0	...
2022340	  666.8	  524.0	 9104.0	...
2022341	  666.7	  524.3	 9101.0	...
2022342	  666.7	  524.2	 9102.0	...
2022343	  666.7	  523.8	 9103.0	...
2022344	  666.4	  523.4	 9103.0	...
2022345	  666.3	  523.2	 9104.0	...
2022346	  666.1	  523.1	 9108.0	...
2022347	  665.8	  523.1	 9112.0	...
2022348	  665.5	  522.9	 9115.0	...
2022349	  665.5	  522.6	 9116.0	...
2022350	  665.8	  522.2	 9118.0	...
2022351	  665.9	  522.3	 9119.0	...
2022352	  665.6	  522.3	 9119.0	...
2022353	  665.2	  522.4	 9120.0	...
2022354	  665.1	  522.6	 9121.0	...
2022355	  665.2	  522.7	 9122.0	...
2022356	  665.3	  522.9	 9122.0	...
2022357	  665.6	  522.9	 9121.0	...
2022358	  665.9	  522.9	 9121.0	...
2022359	  665.8	  522.8	 9121.0	...
2022360	  665.5	  522.9	 9119.0	...
2022361	  665.2	  522.9	 9117.0	...
2022362	  665.1	  522.6	 9116.0	...
2022363	  665.2	  522.4	 9119.0	...
2022364	  665.3	  522.1	 9123.0	...
2022365	  665.4	  522.3	 9128.0	...
2022366	  665.4	  522.5	 9128.0	...
2022367	  665.5	  522.8	 9126.0	...
2022368	  665.6	  522.6	 9123.0	...
2022369	  665.4	  522.2	 9121.0	...
2022370	  665.3	  521.8	 9120.0	...
2022371	  665.1	  521.8	 9123.0	...
2022372	  665.1	  521.8	 9126.0	...
2022373	  665.0	  521.8	 9130.0	...
2022374	  664.9	  521.8	 9132.0	...
2022375	  664.8	  521.9	 9133.0	...
2022376	  664.9	  522.0	 9138.0	...
2022377	  664.9	  522.1	 9141.0	...
2022378	  665.0	  522.1	 9145.0	...
2022379	  665.2	  522.0	 9145.0	...
2022380	  665.4	  521.9	 9145.0	...
2022381	  665.3	  521.7	 9145.0	...
2022382	  664.9	  521.6	 9145.0	...
2022383	  664.6	  521.4	 9143.0	...
2022384	  664.5	  521.3	 9142.0	...
2022385	  664.6	  521.3	 9141.0	...
2022386	  664.5	  521.4	 9141.0	...
2022387	  664.5	  521.4	 9141.0	...
2022388	  664.6	  521.5	 9141.0	...
2022389	  664.5	  521.6	 9143.0	...
2022390	  664.4	  521.6	 9144.0	...
2022391	  664.4	  521.6	 9146.0	...
2022392	  664.5	  521.3	 9146.0	...
2022393	  664.7	  520.9	 9145.0	...
2022394	  664.8	  520.6	 9144.0	...
2022395	  664.8	  520.5	 9145.0	...
2022396	  664.7	  520.3	 9148.0	...
2022397	  664.7	  520.8	 9145.0	...
2022398	  664.7	  521.3	 9139.0	...
2022399	  664.7	  521.6	 9138.0	...
2022400	  664.2	  521.4	 9143.0	...
2022401	  663.8	  521.0	 9150.0	...
2022402	  663.4	  521.0	 9154.0	...
2022403	  663.4	  521.4	 9156.0	...
2022404	  663.4	  521.8	 9154.0	...
2022405	  663.4	  522.0	 9151.0	...
2022406	  663.4	  521.6	 9152.0	...
2022407	  663.4	  521.2	 9154.0	...
2022408	  663.4	  521.1	 9158.0	...
2022409	  663.2	  521.2	 9160.0	...
2022410	  662.9	  521.0	 9160.0	...
2022411	  662.7	  520.8	 9160.0	...
2022412	  662.7	  520.6	 9163.0	...
2022413	  662.7	  520.7	 9166.0	...
2022414	  662.6	  520.7	 9168.0	...
2022415	  662.4	  520.7	 9165.0	...
2022416	  662.4	  520.6	 9164.0	...
2022417	  662.6	  520.5	 9163.0	...
2022418	  662.8	  520.5	 9164.0	...
2022419	  662.9	  520.5	 9163.0	...
2022420	  662.9	  520.5	 9162.0	...
2022421	  662.9	  520.4	 9162.0	...
2022422	  663.1	  520.3	 9164.0	...
2022423	  663.4	  520.3	 9164.0	...
2022424	  663.3	  520.3	 9163.0	...
2022425	  663.0	  520.3	 9164.0	...
2022426	  662.8	  520.3	 9166.0	...
2022427	  662.9	  520.4	 9168.0	...
2022428	  663.1	  520.4	 9169.0	...
2022429	  663.2	  520.4	 9170.0	...
2022430	  663.2	  519.9	 9170.0	...
2022431	  663.2	  519.4	 9171.0	...
2022432	  663.2	  518.9	 9171.0	...
2022433	  662.9	  518.8	 9171.0	...
2022434	  662.6	  518.8	 9171.0	...
2022435	  662.3	  518.6	 9172.0	...
2022436	  662.4	  518.5	 9173.0	...
2022437	  662.6	  518.3	 9174.0	...
2022438	  662.7	  518.5	 9173.0	...
2022439	  662.8	  518.7	 9176.0	...
2022440	  662.8	  518.8	 9177.0	...
2022441	  662.7	  518.6	 9177.0	...
2022442	  662.3	  518.5	 9176.0	...
2022443	  661.9	  518.3	 9175.0	...
2022444	  661.7	  518.2	 9174.0	...
2022445	  661.6	  518.1	 9173.0	...
2022446	  661.4	  518.2	 9169.0	...
2022447	  661.2	  518.4	 9166.0	...
2022448	  661.1	  518.7	 9171.0	...
2022449	  661.1	  518.6	 9179.0	...
2022450	  661.1	  518.6	 9185.0	...
2022451	  661.1	  518.4	 9183.0	...
2022452	  661.1	  518.3	 9181.0	...
2022453	  661.1	  518.1	 9178.0	...
2022454	  661.1	  518.0	 9177.0	...
2022455	  661.3	  518.0	 9177.0	...
2022456	  661.4	  517.9	 9177.0	...
2022457	  661.5	  517.9	 9177.0	...
2022458	  661.4	  517.7	 9176.0	...
2022459	  661.3	  517.4	 9175.0	...
2022460	  661.2	  517.1	 9179.0	...
2022461	  661.3	  517.1	 9183.0	...
2022462	  661.3	  517.2	 9187.0	...
2022463	  661.3	  517.5	 9188.0	...
2022464	  661.2	  517.7	 9189.0	...
2022465	  661.1	  517.6	 9191.0	...
2022466	  661.1	  517.3	 9192.0	...
2022467	  661.2	  517.0	 9191.0	...
2022468	  661.3	  517.0	 9190.0	...
2022469	  661.4	  517.0	 9190.0	...
2022470	  661.5	  517.0	 9190.0	...
2022471	  661.6	  517.2	 9190.0	...
2022472	  661.5	  517.4	 9192.0	...
2022473	  661.3	  517.6	 9194.0	...
2022474	  661.2	  517.7	 9195.0	...
2022475	  661.3	  517.6	 9196.0	...
2022476	  661.4	  517.7	 9196.0	...
2022477	  661.3	  517.3	 9197.0	...
2022478	  661.2	  516.9	 9197.0	...
2022479	  661.1	  516.5	 9198.0	...
2022480	  660.9	  516.5	 9198.0	...
2022481	  660.5	  516.5	 9195.0	...
2022482	  660.3	  516.4	 9192.0	...
2022483	  660.5	  516.2	 9194.0	...
2022484	  660.9	  516.1	 9198.0	...
2022485	  661.2	  516.2	 9202.0	...
2022486	  661.4	  516.4	 9202.0	...
2022487	  661.3	  516.5	 9204.0	...
2022488	  661.2	  516.5	 9208.0	...
2022489	  661.2	  516.5	 9210.0	...
2022490	  661.0	  516.5	 9212.0	...
2022491	  660.9	  516.7	 9208.0	...
2022492	  660.8	  517.0	 9204.0	...
2022493	  660.9	  517.2	 9199.0	...
2022494	  661.0	  516.9	 9197.0	...
2022495	  661.0	  516.4	 9194.0	...
2022496	  661.1	  515.9	 9191.0	...
2022497	  661.0	  515.7	 9188.0	...
2022498	  660.9	  515.8	 9185.0	...
2022499	  660.7	  515.9	 9185.0	...
2022500	  660.8	  516.1	 9187.0	...
2022501	  660.8	  515.6	 9189.0	...
2022502	  660.8	  515.1	 9191.0	...
2022503	  660.7	  514.7	 9191.0	...
2022504	  661.0	  514.9	 9191.0	...
2022505	  661.3	  514.9	 9191.0	...
2022506	  661.5	  514.8	 9191.0	...
2022507	  661.4	  514.8	 9192.0	...
2022508	  660.8	  515.0	 9192.0	...
2022509	  660.3	  515.2	 9192.0	...
2022510	  660.0	  515.3	 9193.0	...
2022511	  660.2	  515.3	 9195.0	...
2022512	  660.3	  515.0	 9198.0	...
2022513	  660.3	  514.8	 9196.0	...
2022514	  660.3	  514.5	 9192.0	...
2022515	  660.4	  514.4	 9192.0	...
2022516	  660.5	  514.3	 9196.0	...
2022517	  660.4	  514.3	 9200.0	...
2022518	  660.3	  514.3	 9199.0	...
2022519	  660.1	  514.3	 9200.0	...
2022520	  660.1	  514.3	 9203.0	...
2022521	  660.1	  514.4	 9207.0	...
2022522	  660.2	  514.3	 9208.0	...
2022523	  660.2	  514.3	 9205.0	...
2022524	  660.1	  514.3	 9205.0	...
2022525	  659.9	  514.2	 9206.0	...
2022526	  659.8	  514.3	 9208.0	...
2022527	  659.9	  514.3	 9209.0	...
2022528	  660.0	  514.0	 9210.0	...
2022529	  660.0	  513.8	 9210.0	...
2022530	  660.0	  513.9	 9212.0	...
2022531	  660.1	  514.3	 9214.0	...
2022532	  660.0	  514.6	 9217.0	...
2022533	  659.8	  514.7	 9219.0	...
2022534	  659.6	  514.7	 9221.0	...
2022535	  659.6	  514.7	 9217.0	...
2022536	  659.7	  514.5	 9211.0	...
2022537	  659.9	  514.4	 9206.0	...
2022538	  659.9	  514.0	 9206.0	...
2022539	  659.8	  513.7	 9211.0	...
2022540	  659.7	  513.4	 9215.0	...
2022541	  659.8	  513.3	 9218.0	...
2022542	  659.8	  513.4	 9215.0	...
2022543	  659.8	  513.6	 9211.0	...
2022544	  659.6	  513.6	 9210.0	...
2022545	  659.4	  513.6	 9209.0	...
2022546	  659.4	  514.0	 9206.0	...
2022547	  659.5	  514.4	 9202.0	...
2022548	  659.5	  514.8	 9202.0	...
2022549	  659.6	  514.8	 9206.0	...
2022550	  659.6	  514.7	 9210.0	...
2022551	  659.6	  514.7	 9210.0	...
2022552	  659.6	  514.6	 9210.0	...
2022553	  659.6	  514.3	 9211.0	...
2022554	  659.3	  514.0	 9213.0	...
2022555	  659.0	  513.8	 9218.0	...
2022556	  658.6	  513.9	 9221.0	...
2022557	  658.5	  513.9	 9226.0	...
2022558	  658.8	  514.0	 9227.0	...
2022559	  659.0	  514.2	 9225.0	...
2022560	  659.3	  514.2	 9221.0	...
2022561	  659.3	  514.1	 9217.0	...
2022562	  659.3	  514.0	 9216.0	...
2022563	  659.3	  513.8	 9215.0	...
2022564	  659.3	  513.6	 9215.0	...
2022565	  659.3	  513.7	 9214.0	...
2022566	  659.3	  514.1	 9214.0	...
2022567	  659.3	  514.2	 9213.0	...
2022568	  659.2	  513.9	 9214.0	...
2022569	  659.0	  513.5	 9214.0	...
2022570	  658.9	  513.4	 9214.0	...
2022571	  659.1	  513.5	 9214.0	...
2022572	  659.2	  513.4	 9215.0	...
2022573	  659.5	  513.1	 9215.0	...
2022574	  659.6	  512.8	 9214.0	...
2022575	  659.8	  512.7	 9212.0	...
2022576	  660.1	  512.5	 9212.0	...
2022577	  660.1	  512.2	 9211.0	...
2022578	  659.9	  511.9	 9210.0	...
2022579	  659.8	  511.7	 9207.0	...
2022580	  659.9	  511.6	 9206.0	...
2022581	  659.8	  511.7	 9204.0	...
2022582	  659.7	  511.8	 9206.0	...
2022583	  659.5	  511.5	 9208.0	...
2022584	  659.5	  510.9	 9211.0	...
2022585	  659.7	  510.4	 9213.0	...
2022586	  659.9	  510.8	 9212.0	...
2022587	  660.1	  511.2	 9206.0	...
2022588	  660.2	  511.8	 9199.0	...
2022589	  660.3	  512.3	 9196.0	...
2022590	  660.4	  513.0	 9196.0	...
2022591	  660.3	  513.6	 9198.0	...
2022592	  660.3	  514.2	 9198.0	...
2022593	  660.8	  515.5	 9194.0	...
2022594	  661.3	  517.1	 9187.0	...
2022595	  661.9	  518.7	 9176.0	...
2022596	  661.9	  520.3	 9167.0	...
2022597	  662.4	  522.3	 9161.0	...
2022598	  663.0	  524.6	 9150.0	...
2022599	  663.5	  526.2	 9138.0	...
2022600	  663.6	  526.7	 9126.0	...
2022601	  663.7	  526.6	 9125.0	...
2022602	  663.4	  526.0	 9125.0	...
2022603	  663.0	  525.5	 9128.0	...
EFIX R   2019121	2022603	3483	  684.4	  563.7	   8628
SSACC R  2022604
2022604	  662.5	  525.1	 9131.0	...
2022605	  662.6	  525.3	 9142.0	...
2022606	  662.8	  525.6	 9149.0	...
2022607	  662.9	  526.6	 9149.0	...
2022608	  663.1	  528.6	 9137.0	...
2022609	  663.5	  532.7	 9122.0	...
2022610	  664.3	  538.5	 9104.0	...
2022611	  665.3	  546.4	 9080.0	...
2022612	  666.6	  556.4	 9038.0	...
2022613	  667.7	  568.7	 8993.0	...
2022614	  667.8	  579.8	 8922.0	...
2022615	  667.5	  592.3	 8860.0	...
2022616	  667.9	  605.6	 8789.0	...
2022617	  669.0	  625.0	 8725.0	...
2022618	  671.7	  646.4	 8660.0	...
2022619	  674.0	  670.1	 8586.0	...
2022620	  676.9	  694.4	 8511.0	...
2022621	  679.1	  719.5	 8423.0	...
2022622	  682.0	  745.7	 8336.0	...
2022623	  685.2	  772.3	 8249.0	...
2022624	  688.5	  800.0	 8152.0	...
2022625	  691.6	  828.1	 8054.0	...
2022626	  695.6	  857.2	 7948.0	...
2022627	  700.1	  887.4	 7831.0	...
2022628	  706.3	  919.2	 7707.0	...
2022629	  713.5	  952.0	 7571.0	...
2022630	  721.1	  985.6	 7436.0	...
2022631	  728.9	 1019.8	 7295.0	...
2022632	  736.1	 1054.1	 7164.0	...
2022633	  744.0	 1088.2	 7027.0	...
2022634	  751.8	 1122.0	 6889.0	...
2022635	  761.5	 1157.1	 6735.0	...
2022636	  770.6	 1193.5	 6575.0	...
2022637	  782.5	 1232.3	 6407.0	...
2022638	  793.7	 1272.2	 6228.0	...
2022639	  806.5	 1313.5	 6054.0	...
2022640	  818.9	 1356.8	 5866.0	...
2022641	  833.5	 1401.5	 5678.0	...
2022642	  849.9	 1449.0	 5466.0	...
2022643	  869.1	 1497.8	 5246.0	...
2022644	  889.0	 1549.4	 4999.0	...
2022645	  913.4	 1603.8	 4748.0	...
2022646	  940.4	 1661.1	 4496.0	...
2022647	  972.7	 1727.7	 4230.0	...
2022648	 1005.6	 1793.3	 3959.0	...
2022649	 1039.0	 1857.8	 3694.0	...
2022650	 1060.7	 1894.7	 3533.0	...
2022651	 1071.2	 1912.8	 3460.0	...
2022652	 1071.2	 1912.8	 3460.0	...
SBLINK R 2022653
2022653	   .	   .	    0.0	...
2022654	   .	   .	    0.0	...
2022655	   .	   .	    0.0	...
2022656	   .	   .	    0.0	...
2022657	   .	   .	    0.0	...
2022658	   .	   .	    0.0	...
2022659	   .	   .	    0.0	...
2022660	   .	   .	    0.0	...
2022661	   .	   .	    0.0	...
2022662	   .	   .	    0.0	...
2022663	   .	   .	    0.0	...
2022664	   .	   .	    0.0	...
2022665	   .	   .	    0.0	...
2022666	   .	   .	    0.0	...
2022667	   .	   .	    0.0	...
2022668	   .	   .	    0.0	...
2022669	   .	   .	    0.0	...
2022670	   .	   .	    0.0	...
2022671	   .	   .	    0.0	...
2022672	   .	   .	    0.0	...
2022673	   .	   .	    0.0	...
2022674	   .	   .	    0.0	...
2022675	   .	   .	    0.0	...
2022676	   .	   .	    0.0	...
2022677	   .	   .	    0.0	...
2022678	   .	   .	    0.0	...
2022679	   .	   .	    0.0	...
2022680	   .	   .	    0.0	...
2022681	   .	   .	    0.0	...
2022682	   .	   .	    0.0	...
2022683	   .	   .	    0.0	...
2022684	   .	   .	    0.0	...
2022685	   .	   .	    0.0	...
2022686	   .	   .	    0.0	...
2022687	   .	   .	    0.0	...
2022688	   .	   .	    0.0	...
2022689	   .	   .	    0.0	...
2022690	   .	   .	    0.0	...
2022691	   .	   .	    0.0	...
2022692	   .	   .	    0.0	...
2022693	   .	   .	    0.0	...
2022694	   .	   .	    0.0	...
2022695	   .	   .	    0.0	...
2022696	   .	   .	    0.0	...
2022697	   .	   .	    0.0	...
2022698	   .	   .	    0.0	...
2022699	   .	   .	    0.0	...
2022700	   .	   .	    0.0	...
2022701	   .	   .	    0.0	...
2022702	   .	   .	    0.0	...
2022703	   .	   .	    0.0	...
2022704	   .	   .	    0.0	...
2022705	   .	   .	    0.0	...
2022706	   .	   .	    0.0	...
2022707	   .	   .	    0.0	...
2022708	   .	   .	    0.0	...
2022709	   .	   .	    0.0	...
2022710	   .	   .	    0.0	...
2022711	   .	   .	    0.0	...
2022712	   .	   .	    0.0	...
2022713	   .	   .	    0.0	...
2022714	   .	   .	    0.0	...
2022715	   .	   .	    0.0	...
2022716	   .	   .	    0.0	...
2022717	   .	   .	    0.0	...
2022718	   .	   .	    0.0	...
2022719	   .	   .	    0.0	...
2022720	   .	   .	    0.0	...
2022721	   .	   .	    0.0	...
2022722	   .	   .	    0.0	...
2022723	   .	   .	    0.0	...
2022724	   .	   .	    0.0	...
2022725	   .	   .	    0.0	...
2022726	   .	   .	    0.0	...
2022727	   .	   .	    0.0	...
2022728	   .	   .	    0.0	...
2022729	   .	   .	    0.0	...
2022730	   .	   .	    0.0	...
2022731	   .	   .	    0.0	...
2022732	   .	   .	    0.0	...
2022733	   .	   .	    0.0	...
2022734	   .	   .	    0.0	...
2022735	   .	   .	    0.0	...
2022736	   .	   .	    0.0	...
2022737	   .	   .	    0.0	...
2022738	   .	   .	    0.0	...
2022739	   .	   .	    0.0	...
2022740	   .	   .	    0.0	...
2022741	   .	   .	    0.0	...
2022742	   .	   .	    0.0	...
2022743	   .	   .	    0.0	...
2022744	   .	   .	    0.0	...
2022745	   .	   .	    0.0	...
2022746	   .	   .	    0.0	...
2022747	   .	   .	    0.0	...
2022748	   .	   .	    0.0	...
2022749	   .	   .	    0.0	...
2022750	   .	   .	    0.0	...
2022751	   .	   .	    0.0	...
2022752	   .	   .	    0.0	...
2022753	   .	   .	    0.0	...
2022754	   .	   .	    0.0	...
2022755	   .	   .	    0.0	...
2022756	   .	   .	    0.0	...
2022757	   .	   .	    0.0	...
2022758	   .	   .	    0.0	...
2022759	   .	   .	    0.0	...
2022760	   .	   .	    0.0	...
2022761	   .	   .	    0.0	...
2022762	   .	   .	    0.0	...
2022763	   .	   .	    0.0	...
2022764	   .	   .	    0.0	...
2022765	   .	   .	    0.0	...
2022766	   .	   .	    0.0	...
2022767	   .	   .	    0.0	...
2022768	   .	   .	    0.0	...
2022769	   .	   .	    0.0	...
2022770	   .	   .	    0.0	...
2022771	   .	   .	    0.0	...
2022772	   .	   .	    0.0	...
2022773	   .	   .	    0.0	...
2022774	   .	   .	    0.0	...
2022775	   .	   .	    0.0	...
2022776	   .	   .	    0.0	...
2022777	   .	   .	    0.0	...
2022778	   .	   .	    0.0	...
2022779	   .	   .	    0.0	...
2022780	   .	   .	    0.0	...
2022781	   .	   .	    0.0	...
2022782	   .	   .	    0.0	...
2022783	   .	   .	    0.0	...
2022784	   .	   .	    0.0	...
2022785	   .	   .	    0.0	...
2022786	   .	   .	    0.0	...
2022787	   .	   .	    0.0	...
2022788	   .	   .	    0.0	...
2022789	   .	   .	    0.0	...
2022790	   .	   .	    0.0	...
2022791	   .	   .	    0.0	...
2022792	   .	   .	    0.0	...
2022793	   .	   .	    0.0	...
2022794	   .	   .	    0.0	...
2022795	   .	   .	    0.0	...
2022796	   .	   .	    0.0	...
2022797	   .	   .	    0.0	...
2022798	   .	   .	    0.0	...
2022799	   .	   .	    0.0	...
2022800	   .	   .	    0.0	...
2022801	   .	   .	    0.0	...
2022802	   .	   .	    0.0	...
2022803	   .	   .	    0.0	...
2022804	   .	   .	    0.0	...
2022805	   .	   .	    0.0	...
2022806	   .	   .	    0.0	...
2022807	   .	   .	    0.0	...
2022808	   .	   .	    0.0	...
2022809	   .	   .	    0.0	...
2022810	   .	   .	    0.0	...
2022811	   .	   .	    0.0	...
2022812	   .	   .	    0.0	...
2022813	   .	   .	    0.0	...
2022814	   .	   .	    0.0	...
2022815	   .	   .	    0.0	...
2022816	   .	   .	    0.0	...
2022817	   .	   .	    0.0	...
2022818	   .	   .	    0.0	...
2022819	   .	   .	    0.0	...
2022820	   .	   .	    0.0	...
2022821	   .	   .	    0.0	...
2022822	   .	   .	    0.0	...
2022823	   .	   .	    0.0	...
2022824	   .	   .	    0.0	...
2022825	   .	   .	    0.0	...
2022826	   .	   .	    0.0	...
2022827	   .	   .	    0.0	...
2022828	   .	   .	    0.0	...
2022829	   .	   .	    0.0	...
2022830	   .	   .	    0.0	...
2022831	   .	   .	    0.0	...
2022832	   .	   .	    0.0	...
2022833	   .	   .	    0.0	...
2022834	   .	   .	    0.0	...
2022835	   .	   .	    0.0	...
2022836	   .	   .	    0.0	...
2022837	   .	   .	    0.0	...
2022838	   .	   .	    0.0	...
2022839	   .	   .	    0.0	...
2022840	   .	   .	    0.0	...
2022841	   .	   .	    0.0	...
2022842	   .	   .	    0.0	...
2022843	   .	   .	    0.0	...
2022844	   .	   .	    0.0	...
2022845	   .	   .	    0.0	...
2022846	   .	   .	    0.0	...
2022847	   .	   .	    0.0	...
2022848	   .	   .	    0.0	...
2022849	   .	   .	    0.0	...
2022850	   .	   .	    0.0	...
2022851	   .	   .	    0.0	...
2022852	   .	   .	    0.0	...
2022853	   .	   .	    0.0	...
2022854	   .	   .	    0.0	...
2022855	   .	   .	    0.0	...
2022856	   .	   .	    0.0	...
2022857	   .	   .	    0.0	...
2022858	   .	   .	    0.0	...
2022859	   .	   .	    0.0	...
2022860	   .	   .	    0.0	...
2022861	   .	   .	    0.0	...
2022862	   .	   .	    0.0	...
2022863	   .	   .	    0.0	...
2022864	   .	   .	    0.0	...
2022865	   .	   .	    0.0	...
2022866	   .	   .	    0.0	...
2022867	   .	   .	    0.0	...
2022868	   .	   .	    0.0	...
2022869	   .	   .	    0.0	...
2022870	   .	   .	    0.0	...
2022871	   .	   .	    0.0	...
2022872	   .	   .	    0.0	...
2022873	   .	   .	    0.0	...
2022874	   .	   .	    0.0	...
2022875	   .	   .	    0.0	...
2022876	   .	   .	    0.0	...
2022877	   .	   .	    0.0	...
2022878	   .	   .	    0.0	...
2022879	   .	   .	    0.0	...
2022880	   .	   .	    0.0	...
2022881	   .	   .	    0.0	...
2022882	   .	   .	    0.0	...
2022883	   .	   .	    0.0	...
2022884	   .	   .	    0.0	...
2022885	   .	   .	    0.0	...
2022886	   .	   .	    0.0	...
2022887	   .	   .	    0.0	...
2022888	   .	   .	    0.0	...
2022889	   .	   .	    0.0	...
2022890	   .	   .	    0.0	...
2022891	   .	   .	    0.0	...
2022892	   .	   .	    0.0	...
2022893	   .	   .	    0.0	...
2022894	   .	   .	    0.0	...
2022895	   .	   .	    0.0	...
2022896	   .	   .	    0.0	...
2022897	   .	   .	    0.0	...
2022898	   .	   .	    0.0	...
2022899	   .	   .	    0.0	...
2022900	   .	   .	    0.0	...
2022901	   .	   .	    0.0	...
2022902	   .	   .	    0.0	...
2022903	   .	   .	    0.0	...
2022904	   .	   .	    0.0	...
2022905	   .	   .	    0.0	...
2022906	   .	   .	    0.0	...
2022907	   .	   .	    0.0	...
2022908	   .	   .	    0.0	...
2022909	   .	   .	    0.0	...
2022910	   .	   .	    0.0	...
2022911	   .	   .	    0.0	...
2022912	   .	   .	    0.0	...
2022913	   .	   .	    0.0	...
2022914	   .	   .	    0.0	...
2022915	   .	   .	    0.0	...
2022916	   .	   .	    0.0	...
2022917	   .	   .	    0.0	...
2022918	   .	   .	    0.0	...
2022919	   .	   .	    0.0	...
2022920	   .	   .	    0.0	...
2022921	   .	   .	    0.0	...
2022922	   .	   .	    0.0	...
2022923	   .	   .	    0.0	...
2022924	   .	   .	    0.0	...
2022925	   .	   .	    0.0	...
2022926	   .	   .	    0.0	...
2022927	   .	   .	    0.0	...
2022928	   .	   .	    0.0	...
2022929	   .	   .	    0.0	...
2022930	   .	   .	    0.0	...
2022931	   .	   .	    0.0	...
2022932	   .	   .	    0.0	...
2022933	   .	   .	    0.0	...
2022934	   .	   .	    0.0	...
2022935	   .	   .	    0.0	...
2022936	   .	   .	    0.0	...
2022937	   .	   .	    0.0	...
2022938	   .	   .	    0.0	...
2022939	   .	   .	    0.0	...
2022940	   .	   .	    0.0	...
2022941	   .	   .	    0.0	...
2022942	   .	   .	    0.0	...
2022943	   .	   .	    0.0	...
2022944	   .	   .	    0.0	...
2022945	   .	   .	    0.0	...
2022946	   .	   .	    0.0	...
2022947	   .	   .	    0.0	...
2022948	   .	   .	    0.0	...
2022949	   .	   .	    0.0	...
2022950	   .	   .	    0.0	...
2022951	   .	   .	    0.0	...
2022952	   .	   .	    0.0	...
2022953	   .	   .	    0.0	...
2022954	   .	   .	    0.0	...
2022955	   .	   .	    0.0	...
2022956	   .	   .	    0.0	...
2022957	   .	   .	    0.0	...
2022958	   .	   .	    0.0	...
2022959	   .	   .	    0.0	...
2022960	   .	   .	    0.0	...
2022961	   .	   .	    0.0	...
2022962	   .	   .	    0.0	...
2022963	   .	   .	    0.0	...
2022964	   .	   .	    0.0	...
2022965	   .	   .	    0.0	...
2022966	   .	   .	    0.0	...
2022967	   .	   .	    0.0	...
2022968	   .	   .	    0.0	...
2022969	   .	   .	    0.0	...
2022970	   .	   .	    0.0	...
2022971	   .	   .	    0.0	...
2022972	   .	   .	    0.0	...
2022973	   .	   .	    0.0	...
2022974	   .	   .	    0.0	...
2022975	   .	   .	    0.0	...
2022976	   .	   .	    0.0	...
2022977	   .	   .	    0.0	...
2022978	   .	   .	    0.0	...
2022979	   .	   .	    0.0	...
2022980	   .	   .	    0.0	...
2022981	   .	   .	    0.0	...
2022982	   .	   .	    0.0	...
2022983	   .	   .	    0.0	...
2022984	   .	   .	    0.0	...
2022985	   .	   .	    0.0	...
2022986	   .	   .	    0.0	...
2022987	   .	   .	    0.0	...
2022988	   .	   .	    0.0	...
2022989	   .	   .	    0.0	...
2022990	   .	   .	    0.0	...
2022991	   .	   .	    0.0	...
2022992	   .	   .	    0.0	...
2022993	   .	   .	    0.0	...
2022994	   .	   .	    0.0	...
2022995	   .	   .	    0.0	...
2022996	   .	   .	    0.0	...
2022997	   .	   .	    0.0	...
2022998	   .	   .	    0.0	...
EBLINK R 2022653	2022998	346
2022999	 1222.8	 1828.7	 3429.0	...
2023000	 1222.8	 1828.7	 3429.0	...
2023001	 1220.1	 1823.7	 3450.0	...
2023002	 1211.4	 1812.3	 3504.0	...
2023003	 1200.6	 1793.6	 3584.0	...
2023004	 1188.1	 1775.7	 3663.0	...
2023005	 1177.5	 1755.1	 3743.0	...
2023006	 1163.8	 1733.8	 3830.0	...
2023007	 1150.2	 1709.9	 3921.0	...
2023008	 1135.3	 1687.8	 4019.0	...
2023009	 1122.0	 1666.9	 4113.0	...
2023010	 1108.5	 1644.4	 4214.0	...
2023011	 1096.4	 1623.8	 4310.0	...
2023012	 1082.6	 1602.3	 4412.0	...
2023013	 1070.4	 1582.1	 4510.0	...
2023014	 1057.8	 1560.7	 4605.0	...
2023015	 1045.9	 1540.7	 4696.0	...
2023016	 1033.2	 1520.8	 4791.0	...
2023017	 1021.6	 1501.7	 4886.0	...
2023018	 1011.4	 1482.6	 4977.0	...
2023019	 1000.6	 1463.3	 5070.0	...
2023020	  989.6	 1444.5	 5151.0	...
2023021	  979.6	 1425.6	 5240.0	...
2023022	  969.9	 1407.7	 5323.0	...
2023023	  961.7	 1390.3	 5408.0	...
2023024	  952.4	 1372.5	 5494.0	...
2023025	  944.3	 1355.6	 5575.0	...
2023026	  935.0	 1338.4	 5661.0	...
2023027	  927.5	 1322.0	 5746.0	...
2023028	  918.7	 1306.1	 5828.0	...
2023029	  911.1	 1289.2	 5904.0	...
2023030	  903.0	 1274.0	 5968.0	...
2023031	  896.3	 1256.9	 6041.0	...
2023032	  888.9	 1241.0	 6112.0	...
2023033	  881.7	 1225.3	 6185.0	...
2023034	  875.8	 1211.4	 6247.0	...
2023035	  870.2	 1197.6	 6313.0	...
2023036	  863.9	 1183.4	 6377.0	...
2023037	  857.8	 1169.6	 6441.0	...
2023038	  852.1	 1155.8	 6507.0	...
2023039	  848.1	 1143.3	 6567.0	...
2023040	  843.6	 1131.0	 6621.0	...
2023041	  839.2	 1120.3	 6669.0	...
2023042	  834.5	 1110.1	 6713.0	...
2023043	  831.0	 1099.5	 6764.0	...
2023044	  827.0	 1088.8	 6810.0	...
2023045	  823.9	 1078.8	 6863.0	...
2023046	  819.6	 1069.2	 6900.0	...
2023047	  816.3	 1060.5	 6943.0	...
2023048	  813.0	 1051.2	 6980.0	...
2023049	  810.3	 1042.4	 7025.0	...
2023050	  807.1	 1033.8	 7061.0	...
2023051	  804.1	 1025.5	 7097.0	...
2023052	  801.5	 1018.4	 7130.0	...
2023053	  798.2	 1010.3	 7164.0	...
2023054	  794.0	 1002.8	 7198.0	...
2023055	  789.7	  995.8	 7234.0	...
2023056	  786.0	  988.8	 7274.0	...
2023057	  781.9	  982.3	 7312.0	...
2023058	  777.5	  975.4	 7352.0	...
2023059	  773.0	  969.7	 7378.0	...
2023060	  767.6	  962.8	 7410.0	...
2023061	  761.3	  956.9	 7435.0	...
2023062	  753.9	  950.5	 7471.0	...
2023063	  746.7	  945.0	 7497.0	...
2023064	  739.6	  938.7	 7523.0	...
2023065	  733.7	  933.1	 7554.0	...
2023066	  728.5	  926.6	 7591.0	...
2023067	  723.0	  920.3	 7628.0	...
2023068	  717.9	  913.3	 7656.0	...
2023069	  713.5	  907.9	 7677.0	...
2023070	  710.1	  901.7	 7701.0	...
2023071	  706.8	  895.0	 7724.0	...
2023072	  703.4	  887.9	 7751.0	...
2023073	  699.9	  880.7	 7774.0	...
2023074	  697.4	  875.1	 7800.0	...
2023075	  694.1	  868.8	 7832.0	...
2023076	  691.6	  864.0	 7860.0	...
2023077	  688.7	  858.7	 7882.0	...
2023078	  686.2	  853.4	 7902.0	...
2023079	  683.8	  848.0	 7924.0	...
2023080	  681.6	  841.9	 7952.0	...
2023081	  680.0	  835.9	 7975.0	...
2023082	  678.6	  829.2	 7996.0	...
2023083	  677.2	  823.2	 8023.0	...
2023084	  676.6	  818.1	 8043.0	...
2023085	  676.2	  812.0	 8066.0	...
2023086	  676.2	  806.0	 8085.0	...
2023087	  676.1	  800.3	 8118.0	...
2023088	  675.9	  794.7	 8145.0	...
2023089	  675.9	  789.7	 8160.0	...
2023090	  676.0	  784.8	 8170.0	...
2023091	  676.1	  779.8	 8189.0	...
2023092	  675.9	  775.9	 8211.0	...
2023093	  675.3	  770.9	 8231.0	...
2023094	  674.7	  767.2	 8252.0	...
ESACC R  2022604	2023094	491	  662.5	  525.1	  674.7	  767.2	   5.15	    999
SFIX R   2023095
2023095	  674.0	  762.6	 8271.0	...
2023096	  673.5	  759.3	 8289.0	...
2023097	  672.6	  755.9	 8306.0	...
2023098	  671.7	  752.1	 8323.0	...
2023099	  671.0	  748.5	 8343.0	...
2023100	  670.5	  745.1	 8358.0	...
2023101	  670.1	  741.9	 8384.0	...
2023102	  669.7	  738.8	 8401.0	...
[truncated: 4,261,164 more chars]
