# Supplementary material for: With an eye on uncertainty: Modelling pupillary responses to environmental volatility
Source: PLoS Comput Biol. 2019 Jul 5;15(7):e1007126. doi: 10.1371/journal.pcbi.1007126 (PMC6636765; doi:10.1371/journal.pcbi.1007126)
Supplement: S7 Data — Zip file containing the pupillometry data for participant 7. (ZIP) [file pcbi.1007126.s007.zip › P7/trial1.asc]

** CONVERTED FROM C:\Users\tparr\Documents\PVR\P7_1412\trial1.edf using edfapi 3.1 Win32 Nov 24 2009 on Thu Dec 14 09:51:29 2017
** DATE: Thu Dec 14 10:12:32 2017
** TYPE: EDF_FILE BINARY EVENT SAMPLE TAGGED
** VERSION: EYELINK II 1
** SOURCE: EYELINK CL
** EYELINK II CL v4.48 Nov 25 2009
** CAMERA: EyeLink CL Version 1.4 Sensor=BHA
** SERIAL NUMBER: CL1-AAD42
** CAMERA_CONFIG: AAD42140.SCD
**

MSG	937038 RECCFG CR 1000 2 0 R
MSG	937038 ELCLCFG MTABLER
MSG	937038 GAZE_COORDS 0.00 0.00 1599.00 1199.00
MSG	937038 THRESHOLDS R 100 225
MSG	937038 ELCL_PROC CENTROID (3)
MSG	937038 ELCL_PCR_PARAM 5 3.0
START	937039 	RIGHT	SAMPLES	EVENTS
PRESCALER	1
VPRESCALER	1
PUPIL	AREA
EVENTS	GAZE	RIGHT	RATE	1000.00	TRACKING	CR	FILTER	2
SAMPLES	GAZE	RIGHT	RATE	1000.00	TRACKING	CR	FILTER	2
MSG	937039 !MODE RECORD CR 1000 2 0 R
937039	  768.2	  591.6	 7509.0	...
INPUT	937039	127
937040	  768.1	  591.6	 7508.0	...
937041	  767.9	  591.7	 7508.0	...
937042	  767.8	  591.7	 7508.0	...
937043	  767.8	  591.8	 7505.0	...
937044	  767.8	  592.3	 7503.0	...
937045	  767.8	  592.8	 7500.0	...
SFIX R   937046
937046	  767.8	  592.9	 7500.0	...
937047	  768.2	  592.8	 7500.0	...
937048	  768.7	  592.6	 7500.0	...
937049	  769.2	  592.8	 7500.0	...
937050	  769.2	  592.9	 7499.0	...
937051	  769.2	  592.8	 7499.0	...
937052	  769.2	  592.6	 7498.0	...
937053	  769.1	  592.5	 7496.0	...
937054	  769.0	  592.5	 7494.0	...
937055	  769.0	  592.3	 7492.0	...
937056	  768.9	  592.1	 7493.0	...
937057	  768.8	  591.9	 7494.0	...
937058	  768.6	  591.8	 7496.0	...
937059	  768.6	  591.7	 7496.0	...
937060	  768.6	  591.9	 7495.0	...
937061	  768.6	  592.2	 7495.0	...
937062	  768.5	  592.6	 7495.0	...
937063	  768.5	  592.6	 7496.0	...
937064	  768.6	  592.6	 7496.0	...
937065	  768.8	  592.5	 7495.0	...
937066	  768.8	  592.4	 7495.0	...
937067	  768.9	  592.3	 7497.0	...
937068	  768.9	  592.1	 7498.0	...
937069	  769.0	  592.0	 7497.0	...
937070	  769.0	  592.3	 7495.0	...
937071	  769.1	  592.7	 7494.0	...
937072	  769.1	  593.1	 7494.0	...
937073	  769.2	  593.1	 7495.0	...
937074	  769.3	  593.1	 7495.0	...
937075	  769.5	  593.1	 7495.0	...
937076	  769.7	  593.0	 7494.0	...
937077	  769.6	  593.1	 7493.0	...
937078	  769.6	  593.1	 7493.0	...
937079	  769.3	  593.1	 7494.0	...
937080	  769.0	  593.1	 7495.0	...
937081	  768.8	  592.9	 7497.0	...
937082	  768.5	  592.8	 7497.0	...
937083	  768.2	  592.8	 7497.0	...
937084	  768.1	  592.7	 7497.0	...
937085	  768.3	  592.6	 7494.0	...
937086	  768.8	  592.5	 7490.0	...
937087	  769.1	  592.6	 7484.0	...
937088	  769.5	  592.5	 7482.0	...
937089	  769.7	  592.3	 7481.0	...
937090	  770.0	  592.4	 7482.0	...
937091	  770.1	  592.7	 7483.0	...
937092	  770.2	  592.9	 7483.0	...
937093	  769.7	  593.0	 7483.0	...
937094	  769.2	  593.0	 7482.0	...
937095	  768.7	  592.9	 7481.0	...
937096	  768.8	  592.7	 7482.0	...
937097	  768.8	  592.6	 7485.0	...
937098	  769.1	  592.7	 7488.0	...
937099	  769.4	  592.9	 7490.0	...
937100	  769.7	  593.1	 7490.0	...
937101	  769.6	  593.0	 7491.0	...
937102	  769.5	  592.8	 7492.0	...
937103	  769.3	  592.4	 7492.0	...
937104	  769.1	  592.1	 7492.0	...
937105	  768.9	  592.2	 7491.0	...
937106	  768.9	  592.4	 7492.0	...
937107	  768.8	  592.7	 7492.0	...
937108	  768.8	  592.8	 7490.0	...
937109	  768.8	  592.9	 7488.0	...
937110	  768.9	  593.0	 7485.0	...
937111	  768.9	  593.1	 7485.0	...
937112	  768.9	  592.8	 7486.0	...
937113	  769.0	  592.5	 7485.0	...
937114	  769.0	  592.1	 7483.0	...
937115	  769.1	  592.1	 7482.0	...
937116	  769.2	  592.6	 7483.0	...
937117	  769.2	  593.1	 7483.0	...
937118	  769.2	  593.0	 7482.0	...
937119	  769.2	  592.3	 7482.0	...
937120	  769.5	  591.7	 7481.0	...
937121	  769.8	  591.7	 7481.0	...
937122	  770.0	  592.0	 7485.0	...
937123	  769.7	  592.2	 7489.0	...
937124	  769.5	  592.5	 7489.0	...
937125	  769.3	  592.7	 7484.0	...
937126	  769.4	  592.8	 7483.0	...
937127	  769.5	  592.8	 7485.0	...
937128	  769.4	  592.8	 7490.0	...
937129	  769.2	  592.8	 7492.0	...
937130	  769.2	  592.7	 7494.0	...
937131	  769.2	  592.5	 7494.0	...
937132	  769.3	  592.4	 7494.0	...
937133	  769.5	  592.1	 7495.0	...
937134	  769.7	  591.8	 7495.0	...
937135	  770.0	  591.4	 7495.0	...
937136	  770.1	  591.3	 7493.0	...
937137	  770.2	  591.7	 7492.0	...
937138	  770.1	  592.1	 7490.0	...
937139	  770.0	  592.6	 7489.0	...
937140	  769.9	  592.7	 7488.0	...
937141	  769.7	  592.8	 7489.0	...
937142	  769.5	  592.8	 7491.0	...
937143	  769.3	  592.8	 7492.0	...
937144	  769.4	  592.7	 7495.0	...
937145	  769.5	  592.4	 7496.0	...
937146	  769.6	  592.1	 7498.0	...
937147	  769.6	  592.1	 7498.0	...
937148	  769.8	  592.2	 7497.0	...
937149	  770.1	  592.3	 7496.0	...
937150	  770.0	  592.3	 7496.0	...
937151	  769.7	  592.4	 7495.0	...
937152	  769.4	  592.5	 7495.0	...
937153	  769.5	  592.3	 7495.0	...
937154	  769.5	  592.0	 7496.0	...
937155	  769.5	  591.7	 7497.0	...
937156	  769.4	  591.7	 7498.0	...
937157	  769.4	  591.7	 7499.0	...
937158	  769.4	  591.5	 7499.0	...
937159	  769.5	  591.1	 7499.0	...
937160	  769.6	  590.8	 7498.0	...
937161	  769.6	  591.0	 7497.0	...
937162	  769.9	  591.3	 7496.0	...
937163	  770.2	  591.1	 7497.0	...
937164	  770.7	  590.5	 7497.0	...
937165	  770.8	  590.2	 7497.0	...
937166	  770.6	  590.7	 7495.0	...
937167	  770.4	  591.1	 7493.0	...
937168	  770.1	  591.3	 7492.0	...
937169	  770.0	  591.2	 7493.0	...
937170	  770.0	  590.7	 7494.0	...
937171	  770.0	  590.3	 7494.0	...
937172	  770.1	  589.8	 7494.0	...
937173	  770.1	  589.7	 7493.0	...
937174	  770.3	  590.1	 7492.0	...
937175	  770.5	  590.6	 7493.0	...
937176	  770.7	  591.1	 7493.0	...
937177	  770.7	  590.9	 7493.0	...
937178	  770.7	  590.5	 7493.0	...
937179	  770.7	  590.0	 7492.0	...
937180	  770.7	  589.8	 7491.0	...
937181	  770.6	  590.1	 7493.0	...
937182	  770.6	  590.5	 7497.0	...
937183	  770.6	  591.0	 7500.0	...
937184	  770.6	  591.0	 7500.0	...
937185	  771.0	  590.8	 7498.0	...
937186	  771.3	  590.6	 7498.0	...
937187	  771.5	  590.4	 7498.0	...
937188	  771.3	  590.4	 7499.0	...
937189	  771.1	  590.2	 7499.0	...
937190	  771.0	  590.1	 7500.0	...
937191	  771.0	  590.2	 7500.0	...
937192	  771.0	  590.4	 7500.0	...
937193	  771.0	  590.6	 7500.0	...
937194	  771.1	  590.6	 7500.0	...
937195	  771.1	  590.2	 7500.0	...
937196	  771.1	  589.7	 7500.0	...
937197	  771.1	  589.3	 7505.0	...
937198	  771.2	  589.4	 7510.0	...
937199	  771.2	  589.7	 7513.0	...
937200	  771.2	  589.9	 7512.0	...
937201	  771.2	  589.9	 7512.0	...
937202	  771.2	  590.1	 7510.0	...
937203	  771.3	  590.5	 7507.0	...
937204	  771.3	  590.7	 7507.0	...
937205	  771.5	  590.6	 7509.0	...
937206	  771.6	  590.6	 7511.0	...
937207	  771.6	  590.6	 7511.0	...
937208	  771.6	  590.7	 7512.0	...
937209	  771.6	  590.7	 7513.0	...
937210	  771.7	  590.5	 7515.0	...
937211	  771.5	  590.5	 7515.0	...
937212	  771.4	  590.4	 7517.0	...
937213	  771.2	  590.5	 7519.0	...
937214	  771.3	  590.5	 7518.0	...
937215	  771.7	  590.2	 7516.0	...
937216	  771.9	  589.8	 7513.0	...
937217	  772.2	  589.4	 7514.0	...
937218	  772.2	  589.3	 7515.0	...
937219	  772.2	  589.4	 7512.0	...
937220	  772.2	  589.5	 7508.0	...
937221	  772.1	  589.6	 7509.0	...
937222	  771.9	  589.6	 7514.0	...
937223	  771.8	  589.6	 7518.0	...
937224	  771.7	  589.6	 7518.0	...
937225	  771.9	  589.4	 7517.0	...
937226	  772.1	  589.2	 7517.0	...
937227	  772.3	  589.0	 7516.0	...
937228	  772.3	  589.2	 7515.0	...
937229	  772.3	  589.5	 7514.0	...
937230	  772.3	  589.7	 7514.0	...
937231	  772.2	  589.6	 7515.0	...
937232	  772.2	  589.7	 7519.0	...
937233	  772.1	  589.9	 7522.0	...
937234	  772.0	  590.3	 7523.0	...
937235	  772.0	  589.8	 7524.0	...
937236	  772.1	  589.2	 7526.0	...
937237	  772.2	  588.8	 7524.0	...
937238	  772.4	  588.9	 7521.0	...
937239	  772.6	  589.0	 7520.0	...
937240	  772.7	  589.0	 7524.0	...
937241	  772.7	  588.7	 7529.0	...
937242	  772.7	  588.4	 7531.0	...
937243	  772.6	  588.2	 7534.0	...
937244	  772.5	  588.1	 7534.0	...
937245	  772.4	  588.1	 7535.0	...
937246	  772.4	  587.9	 7534.0	...
937247	  772.5	  587.7	 7534.0	...
937248	  772.6	  588.1	 7534.0	...
937249	  772.7	  588.6	 7534.0	...
937250	  772.7	  588.9	 7536.0	...
937251	  772.8	  588.8	 7538.0	...
937252	  772.9	  588.7	 7540.0	...
937253	  772.9	  588.4	 7541.0	...
937254	  772.9	  588.2	 7542.0	...
937255	  773.0	  588.0	 7542.0	...
937256	  773.1	  588.0	 7539.0	...
937257	  773.2	  587.9	 7536.0	...
937258	  773.3	  587.8	 7534.0	...
937259	  773.4	  587.7	 7534.0	...
937260	  773.4	  587.7	 7534.0	...
937261	  773.5	  587.4	 7538.0	...
937262	  773.7	  587.1	 7541.0	...
937263	  773.9	  587.1	 7544.0	...
937264	  774.0	  587.6	 7543.0	...
937265	  774.0	  588.2	 7541.0	...
937266	  773.9	  588.3	 7541.0	...
937267	  773.6	  588.2	 7541.0	...
937268	  773.4	  588.1	 7542.0	...
937269	  773.3	  588.1	 7543.0	...
937270	  773.3	  588.0	 7545.0	...
937271	  773.3	  588.0	 7546.0	...
937272	  773.4	  587.8	 7545.0	...
937273	  773.3	  587.6	 7547.0	...
937274	  773.3	  587.6	 7548.0	...
937275	  773.3	  587.8	 7549.0	...
937276	  773.3	  588.0	 7549.0	...
937277	  773.4	  587.7	 7550.0	...
937278	  773.5	  587.4	 7551.0	...
937279	  773.6	  587.1	 7552.0	...
937280	  773.7	  587.1	 7553.0	...
937281	  773.8	  587.1	 7555.0	...
937282	  774.0	  587.0	 7556.0	...
937283	  774.0	  587.1	 7559.0	...
937284	  774.1	  587.1	 7561.0	...
937285	  774.0	  587.1	 7563.0	...
937286	  774.0	  587.0	 7563.0	...
937287	  773.9	  587.0	 7563.0	...
937288	  773.8	  587.0	 7562.0	...
937289	  773.8	  586.9	 7562.0	...
937290	  773.8	  586.7	 7562.0	...
937291	  773.8	  586.5	 7564.0	...
937292	  773.9	  586.5	 7565.0	...
937293	  774.0	  586.4	 7565.0	...
937294	  774.1	  586.3	 7564.0	...
937295	  773.8	  586.4	 7565.0	...
937296	  773.5	  586.5	 7566.0	...
937297	  773.2	  586.7	 7567.0	...
937298	  773.2	  586.7	 7566.0	...
937299	  773.4	  586.6	 7570.0	...
937300	  773.5	  586.4	 7574.0	...
937301	  773.7	  586.2	 7578.0	...
937302	  773.6	  586.0	 7579.0	...
937303	  773.7	  585.9	 7580.0	...
937304	  773.8	  585.8	 7582.0	...
937305	  774.0	  585.8	 7582.0	...
937306	  774.2	  586.2	 7583.0	...
937307	  774.5	  586.6	 7582.0	...
937308	  774.5	  587.0	 7581.0	...
937309	  774.5	  587.1	 7581.0	...
937310	  774.3	  587.2	 7582.0	...
937311	  774.3	  587.3	 7583.0	...
937312	  774.2	  587.3	 7582.0	...
937313	  774.2	  586.6	 7582.0	...
937314	  774.1	  585.9	 7582.0	...
937315	  774.1	  585.3	 7583.0	...
937316	  773.9	  585.3	 7584.0	...
937317	  773.8	  585.4	 7588.0	...
937318	  773.7	  585.4	 7591.0	...
937319	  773.7	  585.5	 7593.0	...
937320	  773.7	  585.9	 7589.0	...
937321	  773.7	  586.3	 7585.0	...
937322	  774.0	  586.4	 7584.0	...
937323	  774.2	  586.2	 7587.0	...
937324	  774.4	  586.1	 7589.0	...
937325	  774.4	  586.1	 7591.0	...
937326	  774.4	  586.1	 7592.0	...
937327	  774.4	  586.2	 7593.0	...
937328	  774.3	  586.3	 7592.0	...
937329	  774.2	  586.3	 7592.0	...
937330	  774.1	  586.2	 7592.0	...
937331	  774.1	  586.1	 7595.0	...
937332	  774.1	  586.1	 7597.0	...
937333	  774.1	  586.2	 7600.0	...
937334	  774.2	  586.3	 7599.0	...
937335	  774.3	  586.3	 7599.0	...
937336	  774.3	  586.3	 7600.0	...
937337	  774.2	  585.9	 7600.0	...
937338	  774.1	  585.4	 7600.0	...
937339	  774.1	  584.9	 7600.0	...
937340	  774.3	  584.7	 7599.0	...
937341	  774.6	  584.5	 7600.0	...
937342	  774.9	  584.7	 7600.0	...
937343	  775.1	  585.1	 7601.0	...
937344	  775.1	  585.4	 7602.0	...
937345	  775.0	  585.3	 7605.0	...
937346	  774.9	  584.8	 7609.0	...
937347	  775.0	  584.5	 7610.0	...
937348	  775.1	  584.4	 7609.0	...
937349	  775.2	  584.6	 7612.0	...
937350	  775.2	  584.9	 7616.0	...
937351	  775.2	  584.9	 7619.0	...
937352	  775.2	  584.8	 7619.0	...
937353	  775.2	  584.5	 7619.0	...
937354	  775.2	  584.2	 7621.0	...
937355	  774.9	  584.1	 7624.0	...
937356	  774.6	  584.3	 7626.0	...
937357	  774.6	  584.6	 7627.0	...
937358	  774.8	  584.7	 7628.0	...
937359	  774.7	  584.6	 7630.0	...
937360	  774.4	  584.1	 7631.0	...
937361	  774.3	  583.5	 7628.0	...
937362	  774.5	  583.1	 7625.0	...
937363	  774.8	  583.1	 7625.0	...
937364	  774.6	  583.0	 7629.0	...
937365	  774.5	  582.9	 7634.0	...
937366	  774.4	  582.9	 7635.0	...
937367	  774.5	  583.1	 7635.0	...
937368	  774.7	  583.2	 7636.0	...
937369	  774.8	  583.4	 7637.0	...
937370	  774.6	  583.5	 7638.0	...
937371	  774.3	  583.7	 7638.0	...
937372	  774.0	  583.8	 7638.0	...
937373	  774.1	  583.8	 7638.0	...
937374	  774.1	  583.6	 7636.0	...
937375	  774.1	  583.4	 7634.0	...
937376	  774.0	  583.4	 7633.0	...
937377	  773.8	  583.3	 7637.0	...
937378	  773.8	  583.1	 7640.0	...
937379	  773.8	  582.9	 7641.0	...
937380	  773.7	  582.9	 7641.0	...
937381	  773.8	  583.0	 7642.0	...
937382	  773.8	  583.2	 7641.0	...
937383	  773.7	  583.6	 7641.0	...
937384	  773.6	  583.8	 7640.0	...
937385	  773.6	  584.0	 7641.0	...
937386	  773.6	  583.9	 7642.0	...
937387	  773.6	  583.7	 7649.0	...
937388	  773.7	  583.3	 7657.0	...
937389	  773.5	  582.9	 7664.0	...
937390	  773.3	  582.7	 7664.0	...
937391	  773.0	  582.7	 7663.0	...
937392	  773.0	  582.5	 7662.0	...
937393	  772.9	  582.2	 7662.0	...
937394	  772.9	  581.8	 7662.0	...
937395	  772.9	  581.8	 7663.0	...
937396	  772.9	  582.0	 7666.0	...
937397	  772.8	  582.1	 7668.0	...
937398	  772.8	  582.3	 7669.0	...
937399	  772.7	  582.2	 7670.0	...
937400	  772.6	  582.1	 7673.0	...
937401	  772.6	  582.0	 7676.0	...
937402	  772.6	  581.9	 7677.0	...
937403	  772.7	  581.9	 7681.0	...
937404	  772.7	  581.9	 7683.0	...
937405	  772.9	  582.0	 7686.0	...
937406	  773.0	  582.0	 7683.0	...
937407	  773.0	  581.9	 7681.0	...
937408	  772.8	  581.7	 7678.0	...
937409	  772.7	  581.7	 7683.0	...
937410	  772.6	  581.6	 7687.0	...
937411	  773.1	  581.6	 7690.0	...
937412	  773.5	  581.7	 7689.0	...
937413	  773.8	  581.8	 7687.0	...
937414	  773.5	  582.0	 7686.0	...
937415	  773.1	  582.1	 7686.0	...
937416	  772.9	  581.8	 7686.0	...
937417	  772.8	  581.5	 7686.0	...
937418	  772.8	  581.0	 7686.0	...
937419	  772.7	  580.8	 7690.0	...
937420	  772.8	  580.5	 7693.0	...
937421	  773.0	  580.7	 7691.0	...
937422	  773.3	  581.2	 7687.0	...
937423	  773.6	  581.6	 7684.0	...
937424	  773.7	  581.4	 7686.0	...
937425	  773.7	  581.2	 7692.0	...
937426	  773.5	  581.2	 7699.0	...
937427	  773.2	  581.3	 7700.0	...
937428	  773.4	  581.4	 7697.0	...
937429	  773.6	  581.4	 7693.0	...
937430	  773.7	  581.0	 7693.0	...
937431	  773.7	  580.7	 7696.0	...
937432	  773.6	  580.6	 7700.0	...
937433	  773.4	  581.0	 7704.0	...
937434	  773.2	  581.4	 7703.0	...
937435	  773.0	  581.5	 7702.0	...
937436	  773.1	  581.6	 7702.0	...
937437	  773.3	  581.7	 7704.0	...
937438	  773.4	  581.8	 7705.0	...
937439	  773.5	  581.7	 7707.0	...
937440	  773.5	  581.6	 7707.0	...
937441	  773.6	  581.4	 7707.0	...
937442	  773.7	  581.3	 7708.0	...
937443	  773.8	  581.1	 7709.0	...
937444	  773.8	  580.9	 7708.0	...
937445	  773.8	  580.7	 7708.0	...
937446	  773.5	  580.5	 7707.0	...
937447	  773.2	  580.3	 7710.0	...
937448	  773.0	  580.3	 7716.0	...
937449	  773.0	  580.2	 7722.0	...
937450	  772.9	  580.2	 7725.0	...
937451	  772.9	  580.5	 7724.0	...
937452	  772.8	  580.7	 7724.0	...
937453	  772.9	  580.3	 7724.0	...
937454	  773.0	  579.7	 7724.0	...
937455	  773.1	  579.1	 7725.0	...
937456	  773.2	  579.2	 7725.0	...
937457	  773.2	  579.2	 7726.0	...
937458	  773.1	  579.3	 7727.0	...
937459	  773.1	  579.5	 7728.0	...
937460	  773.4	  579.7	 7728.0	...
937461	  773.7	  579.9	 7728.0	...
937462	  773.9	  579.9	 7727.0	...
937463	  773.9	  579.7	 7727.0	...
937464	  773.9	  579.6	 7727.0	...
937465	  773.7	  579.3	 7727.0	...
937466	  773.7	  579.2	 7727.0	...
937467	  773.6	  579.0	 7730.0	...
937468	  773.7	  579.0	 7733.0	...
937469	  773.7	  578.9	 7738.0	...
937470	  773.6	  578.7	 7740.0	...
937471	  773.6	  578.7	 7743.0	...
937472	  773.6	  578.6	 7742.0	...
937473	  773.6	  578.9	 7741.0	...
937474	  773.5	  579.1	 7739.0	...
937475	  773.5	  579.3	 7738.0	...
937476	  773.5	  579.2	 7738.0	...
937477	  773.7	  579.1	 7738.0	...
937478	  773.8	  578.9	 7738.0	...
937479	  774.0	  578.6	 7737.0	...
937480	  774.0	  578.5	 7737.0	...
937481	  774.0	  578.5	 7739.0	...
937482	  773.8	  578.5	 7740.0	...
937483	  773.7	  578.5	 7739.0	...
937484	  773.5	  578.5	 7738.0	...
937485	  773.4	  578.5	 7741.0	...
937486	  773.3	  578.3	 7745.0	...
937487	  773.2	  578.2	 7746.0	...
937488	  773.3	  578.0	 7744.0	...
937489	  773.3	  578.1	 7742.0	...
937490	  773.3	  578.2	 7742.0	...
937491	  773.3	  578.2	 7742.0	...
937492	  773.3	  578.2	 7745.0	...
937493	  773.3	  578.2	 7749.0	...
937494	  773.3	  578.2	 7750.0	...
937495	  773.4	  578.2	 7747.0	...
937496	  773.3	  578.2	 7744.0	...
937497	  773.2	  578.3	 7744.0	...
937498	  773.2	  578.5	 7744.0	...
937499	  773.3	  578.1	 7744.0	...
937500	  773.0	  577.6	 7747.0	...
937501	  772.6	  577.4	 7751.0	...
937502	  772.3	  577.7	 7750.0	...
937503	  772.4	  577.9	 7745.0	...
937504	  772.6	  577.8	 7743.0	...
937505	  772.7	  577.6	 7745.0	...
937506	  772.8	  577.3	 7748.0	...
937507	  772.9	  577.0	 7749.0	...
937508	  772.9	  576.8	 7751.0	...
937509	  773.1	  576.8	 7756.0	...
937510	  773.2	  576.8	 7760.0	...
937511	  773.5	  576.7	 7759.0	...
937512	  773.8	  576.7	 7756.0	...
937513	  773.8	  576.8	 7753.0	...
937514	  773.5	  577.0	 7756.0	...
937515	  773.3	  577.0	 7759.0	...
937516	  773.2	  577.0	 7762.0	...
937517	  773.2	  576.9	 7763.0	...
937518	  773.2	  576.9	 7764.0	...
937519	  773.2	  576.9	 7766.0	...
937520	  773.2	  576.9	 7767.0	...
937521	  773.3	  576.8	 7767.0	...
937522	  773.3	  576.7	 7766.0	...
937523	  773.4	  576.6	 7765.0	...
937524	  773.5	  576.5	 7764.0	...
937525	  773.4	  576.5	 7764.0	...
937526	  773.3	  576.5	 7768.0	...
937527	  773.2	  576.5	 7771.0	...
937528	  773.3	  576.3	 7775.0	...
937529	  773.4	  575.9	 7775.0	...
937530	  773.4	  575.6	 7775.0	...
937531	  773.3	  575.4	 7774.0	...
937532	  773.2	  575.3	 7775.0	...
937533	  773.1	  575.0	 7776.0	...
937534	  773.0	  574.7	 7777.0	...
937535	  772.9	  574.9	 7777.0	...
937536	  772.9	  575.2	 7777.0	...
937537	  772.9	  575.5	 7778.0	...
937538	  773.0	  575.5	 7779.0	...
937539	  773.1	  575.2	 7780.0	...
937540	  773.2	  574.9	 7780.0	...
937541	  773.2	  574.6	 7780.0	...
937542	  773.3	  574.6	 7779.0	...
937543	  773.2	  574.4	 7778.0	...
937544	  773.1	  574.4	 7777.0	...
937545	  772.9	  574.3	 7777.0	...
937546	  772.9	  574.3	 7776.0	...
937547	  772.8	  574.3	 7779.0	...
937548	  772.7	  574.2	 7780.0	...
937549	  772.6	  574.1	 7781.0	...
937550	  772.7	  574.1	 7779.0	...
937551	  772.7	  574.1	 7778.0	...
937552	  772.9	  574.1	 7778.0	...
937553	  773.0	  574.0	 7781.0	...
937554	  773.1	  574.0	 7786.0	...
937555	  773.1	  574.0	 7791.0	...
937556	  773.1	  573.7	 7792.0	...
937557	  773.1	  573.3	 7792.0	...
937558	  773.1	  573.2	 7792.0	...
937559	  773.3	  573.3	 7793.0	...
937560	  773.4	  573.4	 7796.0	...
937561	  773.5	  573.3	 7798.0	...
937562	  773.4	  573.1	 7799.0	...
937563	  773.3	  573.0	 7799.0	...
937564	  773.2	  573.0	 7794.0	...
937565	  773.1	  573.0	 7790.0	...
937566	  773.0	  573.1	 7786.0	...
937567	  772.9	  573.3	 7786.0	...
937568	  772.8	  573.4	 7787.0	...
937569	  772.8	  573.3	 7790.0	...
937570	  772.9	  573.2	 7794.0	...
937571	  773.0	  573.1	 7794.0	...
937572	  773.1	  573.1	 7794.0	...
937573	  773.1	  573.0	 7793.0	...
937574	  773.1	  572.9	 7794.0	...
937575	  773.2	  573.0	 7795.0	...
937576	  772.9	  573.2	 7796.0	...
937577	  772.5	  573.0	 7797.0	...
937578	  772.4	  572.8	 7797.0	...
937579	  772.6	  572.5	 7798.0	...
937580	  772.8	  572.7	 7796.0	...
937581	  772.9	  573.0	 7794.0	...
937582	  773.0	  573.4	 7797.0	...
937583	  773.1	  573.4	 7801.0	...
937584	  773.1	  573.2	 7806.0	...
937585	  773.2	  572.5	 7806.0	...
937586	  773.1	  571.9	 7806.0	...
937587	  773.2	  571.5	 7806.0	...
937588	  773.4	  571.5	 7806.0	...
937589	  773.2	  571.6	 7806.0	...
937590	  772.7	  571.7	 7807.0	...
937591	  772.2	  571.8	 7808.0	...
937592	  772.3	  571.9	 7808.0	...
937593	  772.5	  572.0	 7809.0	...
937594	  772.6	  572.1	 7809.0	...
937595	  772.6	  572.1	 7811.0	...
937596	  772.5	  572.1	 7813.0	...
937597	  772.5	  572.0	 7815.0	...
937598	  772.4	  571.9	 7816.0	...
937599	  772.3	  571.7	 7820.0	...
937600	  772.1	  571.4	 7824.0	...
937601	  772.1	  571.3	 7825.0	...
937602	  772.0	  571.2	 7824.0	...
937603	  772.0	  571.2	 7822.0	...
937604	  772.1	  571.3	 7822.0	...
937605	  772.2	  571.5	 7824.0	...
937606	  772.3	  571.6	 7826.0	...
937607	  772.3	  571.6	 7822.0	...
937608	  772.3	  571.5	 7816.0	...
937609	  772.3	  571.4	 7813.0	...
937610	  772.4	  571.1	 7816.0	...
937611	  772.3	  570.9	 7819.0	...
937612	  772.3	  570.6	 7820.0	...
937613	  772.2	  570.6	 7823.0	...
937614	  772.2	  570.7	 7827.0	...
937615	  772.2	  570.7	 7827.0	...
937616	  772.2	  570.5	 7824.0	...
937617	  772.2	  570.2	 7822.0	...
937618	  772.2	  569.8	 7825.0	...
937619	  772.2	  569.7	 7829.0	...
937620	  772.0	  569.7	 7831.0	...
937621	  771.8	  569.8	 7831.0	...
937622	  771.9	  570.0	 7833.0	...
937623	  772.1	  570.1	 7834.0	...
937624	  772.4	  570.1	 7835.0	...
937625	  772.3	  570.0	 7835.0	...
937626	  772.3	  570.0	 7836.0	...
937627	  772.3	  569.9	 7838.0	...
937628	  772.3	  569.8	 7839.0	...
937629	  772.3	  569.6	 7839.0	...
937630	  772.2	  569.4	 7839.0	...
937631	  772.2	  569.2	 7839.0	...
937632	  772.3	  569.2	 7839.0	...
937633	  772.4	  569.2	 7838.0	...
937634	  772.2	  569.2	 7838.0	...
937635	  772.0	  569.4	 7837.0	...
937636	  771.9	  569.6	 7836.0	...
937637	  771.9	  569.8	 7835.0	...
937638	  771.8	  569.9	 7834.0	...
937639	  771.7	  569.9	 7834.0	...
937640	  771.5	  569.9	 7834.0	...
937641	  771.4	  569.8	 7833.0	...
937642	  771.5	  569.7	 7833.0	...
937643	  771.5	  569.5	 7834.0	...
937644	  771.5	  569.3	 7836.0	...
937645	  771.5	  569.2	 7838.0	...
937646	  771.4	  569.2	 7839.0	...
937647	  771.5	  569.2	 7840.0	...
937648	  771.6	  569.2	 7841.0	...
937649	  771.6	  568.9	 7842.0	...
937650	  771.2	  568.7	 7844.0	...
937651	  770.9	  568.5	 7845.0	...
937652	  770.7	  568.6	 7847.0	...
937653	  770.8	  569.0	 7848.0	...
937654	  770.9	  569.3	 7850.0	...
937655	  770.9	  569.4	 7850.0	...
937656	  771.0	  569.4	 7850.0	...
937657	  771.0	  569.3	 7850.0	...
937658	  770.9	  569.1	 7850.0	...
937659	  770.9	  568.9	 7851.0	...
937660	  770.8	  568.6	 7849.0	...
937661	  770.7	  568.6	 7846.0	...
937662	  770.6	  568.6	 7844.0	...
937663	  770.7	  568.5	 7844.0	...
937664	  770.7	  568.5	 7845.0	...
937665	  770.7	  568.0	 7845.0	...
937666	  770.7	  567.7	 7845.0	...
937667	  770.7	  567.4	 7846.0	...
937668	  770.7	  567.6	 7845.0	...
937669	  770.7	  568.0	 7845.0	...
937670	  770.6	  568.3	 7847.0	...
937671	  770.5	  568.5	 7850.0	...
937672	  770.4	  568.6	 7854.0	...
937673	  770.3	  568.5	 7854.0	...
937674	  770.3	  568.4	 7853.0	...
937675	  770.3	  568.4	 7852.0	...
937676	  770.2	  568.4	 7850.0	...
937677	  770.1	  568.6	 7851.0	...
937678	  770.0	  568.7	 7852.0	...
937679	  770.3	  568.8	 7854.0	...
937680	  770.5	  569.1	 7854.0	...
937681	  770.6	  569.4	 7856.0	...
937682	  770.6	  569.7	 7858.0	...
937683	  770.6	  569.6	 7857.0	...
937684	  770.6	  569.6	 7854.0	...
937685	  770.4	  569.5	 7851.0	...
937686	  770.2	  569.5	 7851.0	...
937687	  770.1	  569.6	 7850.0	...
937688	  770.0	  569.6	 7848.0	...
937689	  769.9	  569.4	 7848.0	...
937690	  769.9	  569.0	 7849.0	...
937691	  769.8	  568.7	 7850.0	...
937692	  769.8	  568.6	 7851.0	...
937693	  769.6	  568.6	 7851.0	...
937694	  769.4	  568.7	 7853.0	...
937695	  769.2	  568.9	 7856.0	...
937696	  769.2	  569.1	 7858.0	...
937697	  769.1	  569.2	 7859.0	...
937698	  768.9	  569.3	 7857.0	...
937699	  768.6	  569.0	 7855.0	...
937700	  768.4	  568.7	 7856.0	...
937701	  768.2	  568.4	 7858.0	...
937702	  768.1	  568.4	 7860.0	...
937703	  768.0	  568.4	 7859.0	...
937704	  767.9	  568.4	 7857.0	...
937705	  767.9	  568.4	 7856.0	...
937706	  768.0	  568.4	 7855.0	...
937707	  768.3	  568.3	 7855.0	...
937708	  768.5	  568.3	 7854.0	...
937709	  768.7	  568.2	 7853.0	...
937710	  768.6	  568.3	 7853.0	...
937711	  768.4	  568.5	 7852.0	...
937712	  768.2	  568.6	 7851.0	...
937713	  768.1	  568.6	 7854.0	...
937714	  768.0	  568.7	 7857.0	...
937715	  767.9	  568.6	 7858.0	...
937716	  767.8	  568.5	 7855.0	...
937717	  767.8	  568.6	 7853.0	...
937718	  767.8	  568.8	 7855.0	...
937719	  767.8	  569.0	 7856.0	...
937720	  767.7	  568.9	 7854.0	...
937721	  767.6	  568.9	 7852.0	...
937722	  767.4	  568.5	 7850.0	...
937723	  767.2	  568.2	 7850.0	...
937724	  767.2	  567.8	 7850.0	...
937725	  767.2	  567.7	 7850.0	...
937726	  767.4	  567.9	 7852.0	...
937727	  767.5	  568.1	 7854.0	...
937728	  767.6	  568.3	 7854.0	...
937729	  767.7	  568.2	 7851.0	...
937730	  767.7	  568.3	 7850.0	...
937731	  767.8	  568.4	 7851.0	...
937732	  767.7	  568.5	 7850.0	...
937733	  767.6	  568.5	 7852.0	...
937734	  767.4	  568.3	 7854.0	...
937735	  767.2	  568.3	 7858.0	...
937736	  767.4	  568.4	 7859.0	...
937737	  767.8	  568.6	 7857.0	...
937738	  768.3	  568.6	 7856.0	...
937739	  768.5	  568.6	 7856.0	...
937740	  768.5	  568.7	 7856.0	...
937741	  768.2	  568.8	 7858.0	...
937742	  767.9	  569.0	 7861.0	...
937743	  767.3	  569.0	 7864.0	...
937744	  767.1	  568.6	 7862.0	...
937745	  766.9	  568.3	 7858.0	...
937746	  766.9	  568.0	 7853.0	...
937747	  767.0	  568.2	 7851.0	...
937748	  767.0	  568.4	 7849.0	...
937749	  767.0	  568.4	 7847.0	...
937750	  767.1	  568.6	 7848.0	...
937751	  767.4	  568.7	 7849.0	...
937752	  767.8	  568.3	 7850.0	...
937753	  768.1	  567.7	 7851.0	...
937754	  768.0	  567.4	 7850.0	...
937755	  768.0	  567.5	 7851.0	...
937756	  768.0	  567.6	 7856.0	...
937757	  767.9	  567.7	 7861.0	...
937758	  767.7	  567.8	 7863.0	...
937759	  767.7	  567.8	 7861.0	...
937760	  767.7	  567.7	 7860.0	...
937761	  767.9	  567.6	 7860.0	...
937762	  768.1	  567.5	 7859.0	...
937763	  768.5	  567.2	 7857.0	...
937764	  768.8	  567.0	 7855.0	...
937765	  769.2	  566.8	 7855.0	...
937766	  769.1	  566.9	 7856.0	...
937767	  768.9	  566.9	 7858.0	...
937768	  768.7	  566.9	 7860.0	...
937769	  768.6	  566.8	 7862.0	...
937770	  768.4	  566.8	 7864.0	...
937771	  768.2	  566.9	 7864.0	...
937772	  768.0	  567.0	 7864.0	...
937773	  768.0	  567.0	 7863.0	...
937774	  768.1	  566.9	 7862.0	...
937775	  768.2	  566.9	 7859.0	...
937776	  768.3	  567.1	 7856.0	...
937777	  768.2	  567.3	 7853.0	...
937778	  768.1	  567.2	 7855.0	...
937779	  768.0	  567.1	 7857.0	...
937780	  768.1	  567.0	 7860.0	...
937781	  768.3	  567.4	 7861.0	...
937782	  768.3	  567.7	 7861.0	...
937783	  768.2	  567.9	 7861.0	...
937784	  768.0	  567.9	 7861.0	...
937785	  768.1	  567.9	 7862.0	...
937786	  768.3	  567.6	 7862.0	...
937787	  768.4	  567.3	 7866.0	...
937788	  768.5	  567.4	 7870.0	...
937789	  768.5	  567.9	 7871.0	...
937790	  768.5	  568.4	 7869.0	...
937791	  768.5	  568.5	 7864.0	...
937792	  768.1	  568.3	 7862.0	...
937793	  767.7	  568.1	 7860.0	...
937794	  767.5	  567.9	 7860.0	...
937795	  767.5	  567.7	 7860.0	...
937796	  767.6	  567.4	 7860.0	...
937797	  767.5	  567.2	 7859.0	...
937798	  767.4	  567.1	 7859.0	...
937799	  767.2	  567.0	 7859.0	...
937800	  767.3	  567.2	 7859.0	...
937801	  767.4	  567.3	 7859.0	...
937802	  767.6	  567.4	 7861.0	...
937803	  767.6	  567.4	 7863.0	...
937804	  767.6	  567.3	 7865.0	...
937805	  767.6	  567.2	 7865.0	...
937806	  767.3	  567.2	 7864.0	...
937807	  767.1	  567.2	 7864.0	...
937808	  766.9	  567.2	 7864.0	...
937809	  766.9	  567.2	 7864.0	...
937810	  766.9	  567.1	 7863.0	...
937811	  767.0	  567.1	 7866.0	...
937812	  767.2	  567.1	 7869.0	...
937813	  767.4	  567.1	 7872.0	...
937814	  767.4	  567.2	 7871.0	...
937815	  767.0	  567.1	 7870.0	...
937816	  766.6	  567.0	 7870.0	...
937817	  766.2	  566.9	 7871.0	...
937818	  766.0	  567.3	 7870.0	...
937819	  765.8	  567.6	 7867.0	...
937820	  765.7	  567.5	 7865.0	...
937821	  765.7	  566.9	 7864.0	...
937822	  765.8	  566.3	 7864.0	...
937823	  766.0	  566.7	 7865.0	...
937824	  765.9	  567.1	 7866.0	...
937825	  765.8	  567.4	 7867.0	...
937826	  765.6	  567.4	 7866.0	...
937827	  765.5	  567.3	 7865.0	...
937828	  765.4	  567.2	 7865.0	...
937829	  765.4	  567.1	 7865.0	...
937830	  765.5	  567.0	 7863.0	...
937831	  765.3	  567.0	 7859.0	...
937832	  765.1	  567.0	 7856.0	...
937833	  765.0	  567.0	 7852.0	...
937834	  765.1	  567.0	 7851.0	...
937835	  765.1	  567.2	 7850.0	...
937836	  765.2	  567.4	 7850.0	...
937837	  765.2	  567.5	 7853.0	...
937838	  765.2	  567.5	 7856.0	...
937839	  765.3	  567.5	 7858.0	...
937840	  765.2	  567.6	 7858.0	...
937841	  765.1	  567.5	 7859.0	...
937842	  765.0	  567.4	 7860.0	...
937843	  765.1	  567.3	 7861.0	...
937844	  765.2	  567.3	 7861.0	...
937845	  765.4	  567.4	 7861.0	...
937846	  765.6	  567.4	 7862.0	...
937847	  765.5	  567.6	 7863.0	...
937848	  765.3	  567.7	 7864.0	...
937849	  765.2	  567.9	 7865.0	...
937850	  765.3	  567.9	 7860.0	...
937851	  765.6	  567.8	 7854.0	...
937852	  765.8	  567.6	 7848.0	...
937853	  766.0	  567.4	 7848.0	...
937854	  766.0	  567.3	 7847.0	...
937855	  766.0	  567.4	 7846.0	...
937856	  766.4	  567.5	 7846.0	...
937857	  766.8	  567.5	 7848.0	...
937858	  767.1	  567.6	 7850.0	...
937859	  767.1	  567.4	 7851.0	...
937860	  767.0	  567.0	 7852.0	...
937861	  767.0	  566.7	 7852.0	...
937862	  767.0	  566.6	 7850.0	...
937863	  767.0	  566.7	 7848.0	...
937864	  766.9	  566.7	 7847.0	...
937865	  766.9	  566.7	 7848.0	...
937866	  767.0	  566.7	 7850.0	...
937867	  767.2	  566.6	 7854.0	...
937868	  767.4	  566.5	 7855.0	...
937869	  767.5	  566.5	 7857.0	...
937870	  767.5	  566.6	 7858.0	...
937871	  767.5	  566.6	 7857.0	...
937872	  767.4	  566.6	 7856.0	...
937873	  767.5	  566.6	 7855.0	...
937874	  767.6	  566.6	 7856.0	...
937875	  767.8	  566.8	 7855.0	...
937876	  768.0	  566.9	 7853.0	...
937877	  768.2	  567.0	 7852.0	...
937878	  768.2	  566.8	 7852.0	...
937879	  768.0	  566.7	 7852.0	...
937880	  767.7	  566.8	 7852.0	...
937881	  767.6	  567.0	 7853.0	...
937882	  767.6	  567.2	 7851.0	...
937883	  767.5	  567.3	 7849.0	...
937884	  767.4	  567.2	 7849.0	...
937885	  767.4	  567.0	 7851.0	...
937886	  767.4	  566.9	 7854.0	...
937887	  767.4	  566.9	 7854.0	...
937888	  767.6	  567.0	 7854.0	...
937889	  767.8	  567.1	 7854.0	...
937890	  767.6	  567.3	 7854.0	...
937891	  767.3	  567.4	 7854.0	...
937892	  767.0	  567.4	 7853.0	...
937893	  767.1	  567.4	 7851.0	...
937894	  767.1	  567.3	 7850.0	...
937895	  767.2	  567.2	 7849.0	...
937896	  767.2	  567.2	 7848.0	...
937897	  767.0	  567.1	 7848.0	...
937898	  766.8	  566.9	 7848.0	...
937899	  766.4	  567.1	 7846.0	...
937900	  766.1	  567.9	 7844.0	...
937901	  766.1	  568.6	 7841.0	...
937902	  766.4	  568.9	 7840.0	...
937903	  766.6	  568.6	 7840.0	...
937904	  766.5	  568.2	 7841.0	...
937905	  766.3	  567.8	 7842.0	...
937906	  766.2	  567.8	 7844.0	...
937907	  766.0	  567.8	 7845.0	...
937908	  765.8	  567.8	 7846.0	...
937909	  765.9	  567.8	 7845.0	...
937910	  766.1	  567.8	 7843.0	...
937911	  766.0	  567.7	 7841.0	...
937912	  765.8	  567.6	 7843.0	...
937913	  765.9	  567.6	 7845.0	...
937914	  766.3	  568.0	 7847.0	...
937915	  766.3	  568.3	 7846.0	...
937916	  766.0	  568.7	 7843.0	...
937917	  765.8	  568.8	 7840.0	...
937918	  765.8	  568.7	 7837.0	...
937919	  765.9	  568.6	 7835.0	...
937920	  765.8	  567.9	 7838.0	...
937921	  765.8	  567.3	 7841.0	...
937922	  765.8	  566.9	 7847.0	...
937923	  765.7	  567.0	 7848.0	...
937924	  765.6	  567.1	 7847.0	...
937925	  765.4	  567.1	 7843.0	...
937926	  765.5	  567.0	 7841.0	...
937927	  765.7	  567.1	 7842.0	...
937928	  766.0	  567.2	 7843.0	...
937929	  765.9	  567.4	 7844.0	...
937930	  765.9	  567.5	 7843.0	...
937931	  765.8	  567.6	 7841.0	...
937932	  765.8	  567.6	 7839.0	...
937933	  766.0	  567.5	 7838.0	...
937934	  766.1	  567.4	 7837.0	...
937935	  766.2	  567.4	 7837.0	...
937936	  766.3	  567.4	 7837.0	...
937937	  766.5	  567.5	 7839.0	...
937938	  766.6	  567.5	 7841.0	...
937939	  766.5	  567.4	 7842.0	...
937940	  766.4	  567.4	 7842.0	...
937941	  766.5	  567.7	 7843.0	...
937942	  766.7	  567.9	 7843.0	...
937943	  767.1	  568.0	 7843.0	...
937944	  767.2	  567.7	 7847.0	...
937945	  767.0	  567.5	 7851.0	...
937946	  766.7	  567.8	 7854.0	...
937947	  766.4	  568.3	 7851.0	...
937948	  766.4	  568.8	 7848.0	...
937949	  766.5	  568.8	 7846.0	...
937950	  766.6	  568.8	 7846.0	...
937951	  766.7	  568.7	 7846.0	...
937952	  766.8	  568.7	 7846.0	...
937953	  766.8	  568.6	 7844.0	...
937954	  767.0	  568.4	 7844.0	...
937955	  767.1	  568.4	 7844.0	...
937956	  767.2	  568.6	 7845.0	...
937957	  767.2	  568.9	 7845.0	...
937958	  767.3	  569.0	 7845.0	...
937959	  767.4	  569.1	 7845.0	...
937960	  767.5	  568.8	 7847.0	...
937961	  767.6	  568.6	 7850.0	...
937962	  767.8	  568.3	 7851.0	...
937963	  767.7	  568.3	 7849.0	...
937964	  767.6	  568.4	 7847.0	...
937965	  767.5	  568.3	 7846.0	...
937966	  767.6	  568.3	 7847.0	...
937967	  767.7	  568.1	 7848.0	...
937968	  767.7	  568.1	 7844.0	...
937969	  767.8	  568.1	 7840.0	...
937970	  767.9	  568.2	 7836.0	...
937971	  768.0	  568.3	 7837.0	...
937972	  768.1	  568.3	 7838.0	...
937973	  768.1	  568.4	 7838.0	...
937974	  768.1	  568.4	 7838.0	...
937975	  768.2	  568.3	 7839.0	...
937976	  768.3	  568.2	 7840.0	...
937977	  768.3	  568.3	 7839.0	...
937978	  768.1	  568.4	 7840.0	...
937979	  767.9	  568.6	 7842.0	...
937980	  767.9	  568.6	 7841.0	...
937981	  767.8	  568.8	 7837.0	...
937982	  767.8	  569.1	 7837.0	...
937983	  768.1	  569.3	 7840.0	...
937984	  768.3	  569.1	 7843.0	...
937985	  768.7	  569.0	 7843.0	...
937986	  768.7	  568.9	 7844.0	...
937987	  768.8	  569.0	 7845.0	...
937988	  768.8	  569.2	 7845.0	...
937989	  768.6	  569.3	 7845.0	...
937990	  768.4	  569.4	 7843.0	...
937991	  768.0	  569.4	 7842.0	...
937992	  767.8	  569.1	 7841.0	...
937993	  767.8	  568.8	 7843.0	...
937994	  768.0	  568.4	 7845.0	...
937995	  768.2	  568.3	 7846.0	...
937996	  768.2	  568.2	 7846.0	...
937997	  768.2	  568.1	 7846.0	...
937998	  768.2	  568.2	 7846.0	...
937999	  768.2	  568.2	 7845.0	...
938000	  768.3	  568.3	 7845.0	...
938001	  768.3	  568.4	 7844.0	...
938002	  768.4	  568.5	 7844.0	...
938003	  768.4	  568.6	 7844.0	...
938004	  768.4	  568.6	 7845.0	...
938005	  768.4	  568.8	 7847.0	...
938006	  768.4	  568.9	 7849.0	...
938007	  768.4	  568.4	 7849.0	...
938008	  768.3	  567.7	 7849.0	...
938009	  768.1	  567.1	 7849.0	...
938010	  767.9	  567.2	 7850.0	...
938011	  767.8	  567.5	 7848.0	...
938012	  767.8	  567.7	 7845.0	...
938013	  767.9	  568.0	 7845.0	...
938014	  767.9	  568.1	 7846.0	...
938015	  768.0	  568.1	 7845.0	...
938016	  767.9	  567.9	 7842.0	...
938017	  767.9	  567.9	 7839.0	...
938018	  767.9	  567.9	 7840.0	...
938019	  767.9	  568.1	 7840.0	...
938020	  767.8	  568.1	 7840.0	...
938021	  767.9	  568.0	 7840.0	...
938022	  767.9	  567.6	 7846.0	...
938023	  767.9	  567.0	 7852.0	...
938024	  767.8	  566.7	 7857.0	...
938025	  767.8	  566.5	 7856.0	...
938026	  767.7	  566.3	 7854.0	...
938027	  767.7	  566.1	 7852.0	...
938028	  767.8	  566.7	 7850.0	...
938029	  767.9	  567.4	 7849.0	...
938030	  767.9	  567.7	 7849.0	...
938031	  767.8	  567.3	 7849.0	...
938032	  767.8	  567.0	 7848.0	...
938033	  767.8	  567.0	 7847.0	...
938034	  768.0	  567.0	 7845.0	...
938035	  768.2	  567.0	 7844.0	...
938036	  768.5	  566.9	 7844.0	...
938037	  768.6	  567.0	 7846.0	...
938038	  768.7	  567.0	 7847.0	...
938039	  768.7	  567.1	 7846.0	...
938040	  768.6	  567.1	 7842.0	...
938041	  768.5	  567.0	 7839.0	...
938042	  768.3	  566.8	 7838.0	...
938043	  768.2	  566.7	 7838.0	...
938044	  768.0	  566.7	 7839.0	...
938045	  768.0	  566.8	 7839.0	...
938046	  768.2	  566.8	 7839.0	...
938047	  768.3	  566.5	 7840.0	...
938048	  768.2	  566.4	 7842.0	...
938049	  768.0	  566.2	 7844.0	...
938050	  767.8	  566.3	 7844.0	...
938051	  767.8	  566.3	 7843.0	...
938052	  767.8	  566.0	 7842.0	...
938053	  767.9	  565.7	 7839.0	...
938054	  768.0	  565.5	 7836.0	...
938055	  768.1	  565.5	 7840.0	...
938056	  768.2	  565.4	 7845.0	...
938057	  768.4	  565.4	 7850.0	...
938058	  768.5	  565.3	 7850.0	...
938059	  768.6	  565.3	 7851.0	...
938060	  768.5	  565.3	 7852.0	...
938061	  768.3	  565.3	 7853.0	...
938062	  768.1	  565.5	 7854.0	...
938063	  768.1	  565.5	 7855.0	...
938064	  768.2	  565.6	 7851.0	...
MSG	938065 0000 _ Experiment Start
938065	  768.3	  565.8	 7847.0	...
938066	  768.4	  566.0	 7842.0	...
938067	  768.5	  566.2	 7843.0	...
938068	  768.6	  566.1	 7844.0	...
938069	  768.6	  566.1	 7845.0	...
938070	  768.7	  566.1	 7849.0	...
938071	  768.5	  566.1	 7854.0	...
938072	  768.4	  566.0	 7857.0	...
938073	  768.3	  566.1	 7856.0	...
938074	  768.4	  566.1	 7855.0	...
938075	  768.6	  566.1	 7855.0	...
938076	  768.7	  565.8	 7855.0	...
938077	  768.7	  565.4	 7856.0	...
938078	  768.7	  565.2	 7856.0	...
938079	  768.6	  565.1	 7855.0	...
938080	  768.6	  565.1	 7852.0	...
938081	  768.7	  565.2	 7849.0	...
938082	  768.7	  564.9	 7847.0	...
938083	  768.8	  564.6	 7848.0	...
938084	  768.8	  564.5	 7845.0	...
938085	  768.8	  564.7	 7841.0	...
938086	  768.8	  564.8	 7838.0	...
938087	  768.9	  564.7	 7839.0	...
938088	  769.0	  564.7	 7839.0	...
938089	  768.9	  564.8	 7839.0	...
938090	  768.7	  564.9	 7842.0	...
938091	  768.6	  565.0	 7846.0	...
938092	  768.8	  564.9	 7851.0	...
938093	  769.0	  564.9	 7852.0	...
938094	  769.0	  564.9	 7849.0	...
938095	  769.1	  564.9	 7847.0	...
938096	  769.0	  564.8	 7845.0	...
938097	  768.9	  564.9	 7846.0	...
938098	  768.8	  565.0	 7848.0	...
938099	  768.7	  565.0	 7850.0	...
938100	  768.8	  564.8	 7850.0	...
938101	  769.1	  564.5	 7852.0	...
938102	  769.3	  564.3	 7854.0	...
938103	  769.4	  564.5	 7857.0	...
938104	  769.4	  564.7	 7857.0	...
938105	  769.5	  564.8	 7856.0	...
938106	  769.8	  564.7	 7857.0	...
938107	  770.1	  564.7	 7855.0	...
938108	  770.2	  564.7	 7854.0	...
938109	  770.0	  564.9	 7853.0	...
938110	  769.8	  565.1	 7853.0	...
938111	  769.6	  565.2	 7854.0	...
938112	  769.6	  565.3	 7856.0	...
938113	  769.6	  565.5	 7858.0	...
938114	  769.8	  565.6	 7860.0	...
938115	  770.0	  565.5	 7860.0	...
938116	  770.2	  565.4	 7859.0	...
938117	  770.3	  565.4	 7858.0	...
938118	  770.4	  565.1	 7858.0	...
938119	  770.3	  564.7	 7859.0	...
938120	  770.2	  564.4	 7860.0	...
938121	  769.9	  564.6	 7860.0	...
938122	  769.8	  564.7	 7859.0	...
938123	  769.7	  565.0	 7860.0	...
938124	  769.7	  565.1	 7860.0	...
938125	  769.6	  565.3	 7862.0	...
938126	  769.4	  565.3	 7862.0	...
938127	  769.4	  565.3	 7863.0	...
938128	  769.8	  565.2	 7865.0	...
938129	  770.1	  565.2	 7868.0	...
938130	  770.2	  565.1	 7865.0	...
938131	  769.9	  565.0	 7860.0	...
938132	  769.8	  564.9	 7856.0	...
938133	  769.7	  565.1	 7857.0	...
938134	  769.7	  565.3	 7858.0	...
938135	  769.7	  565.5	 7858.0	...
938136	  770.0	  565.5	 7859.0	...
938137	  770.1	  565.3	 7860.0	...
938138	  770.2	  565.2	 7862.0	...
938139	  770.2	  564.9	 7863.0	...
938140	  770.1	  564.8	 7863.0	...
938141	  770.1	  564.6	 7861.0	...
938142	  770.1	  564.6	 7860.0	...
938143	  769.9	  564.5	 7859.0	...
938144	  769.8	  564.5	 7862.0	...
938145	  770.1	  564.5	 7864.0	...
938146	  770.4	  564.6	 7866.0	...
938147	  770.8	  564.8	 7865.0	...
938148	  770.8	  565.0	 7864.0	...
938149	  770.7	  565.2	 7863.0	...
938150	  770.7	  565.2	 7863.0	...
938151	  770.8	  565.1	 7863.0	...
938152	  770.9	  564.8	 7864.0	...
938153	  770.8	  564.6	 7867.0	...
938154	  770.5	  564.6	 7871.0	...
938155	  770.1	  564.8	 7874.0	...
938156	  770.1	  565.2	 7873.0	...
938157	  770.3	  565.3	 7869.0	...
938158	  770.4	  565.4	 7866.0	...
938159	  770.5	  565.5	 7864.0	...
938160	  770.7	  565.6	 7865.0	...
938161	  770.9	  565.6	 7866.0	...
938162	  770.9	  565.7	 7867.0	...
938163	  770.6	  565.7	 7867.0	...
938164	  770.4	  565.7	 7868.0	...
938165	  770.4	  565.6	 7869.0	...
938166	  770.5	  565.6	 7869.0	...
938167	  770.7	  565.4	 7870.0	...
938168	  770.8	  565.2	 7870.0	...
938169	  771.0	  565.0	 7871.0	...
938170	  770.8	  564.9	 7870.0	...
938171	  770.8	  565.3	 7870.0	...
938172	  770.8	  565.8	 7869.0	...
938173	  770.8	  566.3	 7869.0	...
938174	  770.8	  566.3	 7869.0	...
938175	  770.7	  566.4	 7869.0	...
938176	  770.5	  566.4	 7869.0	...
938177	  770.3	  566.5	 7870.0	...
938178	  770.2	  566.6	 7871.0	...
938179	  770.1	  566.8	 7870.0	...
938180	  770.0	  566.7	 7867.0	...
938181	  770.0	  566.5	 7866.0	...
938182	  770.4	  566.4	 7867.0	...
938183	  770.8	  566.5	 7869.0	...
938184	  771.1	  566.3	 7868.0	...
938185	  771.1	  565.9	 7868.0	...
938186	  771.0	  565.6	 7869.0	...
938187	  770.9	  565.8	 7871.0	...
938188	  770.6	  566.1	 7872.0	...
938189	  770.3	  566.4	 7872.0	...
938190	  770.0	  566.4	 7871.0	...
938191	  769.7	  566.3	 7869.0	...
938192	  770.0	  566.2	 7867.0	...
938193	  770.4	  566.3	 7865.0	...
938194	  770.8	  566.4	 7864.0	...
938195	  770.9	  566.6	 7863.0	...
938196	  770.9	  566.8	 7862.0	...
938197	  770.9	  566.9	 7860.0	...
938198	  771.0	  567.0	 7860.0	...
938199	  771.0	  566.9	 7865.0	...
938200	  770.9	  566.8	 7870.0	...
938201	  770.9	  566.7	 7874.0	...
938202	  771.0	  566.7	 7876.0	...
938203	  771.1	  566.7	 7877.0	...
938204	  771.2	  566.9	 7880.0	...
938205	  771.2	  567.0	 7884.0	...
938206	  771.2	  567.0	 7887.0	...
938207	  771.2	  567.1	 7887.0	...
938208	  771.3	  567.2	 7885.0	...
938209	  771.2	  567.2	 7882.0	...
938210	  771.2	  567.4	 7880.0	...
938211	  771.2	  567.5	 7879.0	...
938212	  771.1	  567.4	 7880.0	...
938213	  771.1	  567.2	 7882.0	...
938214	  771.2	  566.7	 7886.0	...
938215	  771.3	  566.2	 7888.0	...
938216	  771.3	  565.7	 7891.0	...
938217	  771.3	  565.4	 7892.0	...
938218	  771.3	  565.2	 7893.0	...
938219	  771.4	  565.0	 7893.0	...
938220	  771.4	  564.9	 7893.0	...
938221	  771.5	  564.9	 7893.0	...
938222	  771.4	  565.0	 7893.0	...
938223	  771.4	  565.2	 7892.0	...
938224	  771.2	  565.5	 7892.0	...
938225	  771.1	  565.5	 7893.0	...
938226	  771.0	  565.2	 7895.0	...
938227	  770.9	  564.9	 7898.0	...
938228	  770.9	  564.8	 7900.0	...
938229	  770.9	  564.8	 7901.0	...
938230	  771.2	  564.8	 7903.0	...
938231	  771.5	  564.8	 7904.0	...
938232	  771.7	  564.9	 7903.0	...
938233	  771.8	  564.7	 7901.0	...
938234	  771.8	  564.4	 7897.0	...
938235	  771.9	  564.2	 7894.0	...
938236	  772.1	  564.4	 7891.0	...
938237	  772.2	  564.8	 7891.0	...
938238	  772.1	  565.2	 7890.0	...
938239	  771.9	  565.2	 7889.0	...
938240	  771.8	  564.8	 7889.0	...
938241	  771.8	  564.4	 7889.0	...
938242	  771.9	  564.2	 7889.0	...
938243	  772.0	  564.2	 7892.0	...
938244	  772.1	  564.1	 7895.0	...
938245	  772.2	  564.0	 7897.0	...
938246	  772.3	  563.9	 7896.0	...
938247	  772.2	  564.0	 7896.0	...
938248	  772.0	  563.7	 7894.0	...
938249	  771.8	  563.3	 7892.0	...
938250	  771.6	  563.0	 7890.0	...
938251	  771.6	  563.0	 7889.0	...
938252	  771.5	  563.0	 7888.0	...
938253	  771.4	  562.8	 7889.0	...
938254	  771.6	  562.6	 7891.0	...
938255	  771.8	  562.3	 7892.0	...
938256	  772.0	  562.0	 7892.0	...
938257	  772.0	  561.8	 7893.0	...
938258	  772.0	  561.6	 7895.0	...
938259	  772.1	  561.5	 7898.0	...
938260	  772.2	  561.8	 7900.0	...
938261	  772.4	  562.0	 7900.0	...
938262	  772.6	  562.3	 7903.0	...
938263	  772.8	  561.9	 7907.0	...
938264	  772.9	  561.5	 7910.0	...
938265	  773.0	  561.2	 7910.0	...
938266	  773.0	  561.1	 7909.0	...
938267	  773.0	  560.9	 7912.0	...
938268	  772.9	  560.8	 7915.0	...
938269	  772.8	  561.0	 7915.0	...
938270	  772.8	  561.3	 7911.0	...
938271	  772.9	  561.7	 7908.0	...
938272	  772.9	  561.8	 7909.0	...
938273	  772.8	  561.6	 7913.0	...
938274	  772.7	  561.3	 7918.0	...
938275	  772.4	  561.1	 7922.0	...
938276	  772.2	  560.7	 7925.0	...
938277	  772.1	  560.5	 7926.0	...
938278	  772.2	  560.4	 7928.0	...
938279	  772.3	  560.7	 7927.0	...
MSG	938280 0000 _ Number On
938280	  772.5	  561.0	 7925.0	...
938281	  772.5	  561.1	 7923.0	...
938282	  772.5	  561.1	 7923.0	...
938283	  772.4	  561.3	 7925.0	...
938284	  772.3	  561.5	 7927.0	...
938285	  772.3	  561.7	 7927.0	...
938286	  772.3	  561.6	 7927.0	...
938287	  772.4	  561.5	 7927.0	...
938288	  772.4	  561.4	 7927.0	...
938289	  772.5	  561.3	 7927.0	...
938290	  772.4	  561.1	 7927.0	...
938291	  772.4	  560.8	 7926.0	...
938292	  772.4	  560.3	 7926.0	...
938293	  772.4	  559.9	 7927.0	...
938294	  772.4	  559.7	 7926.0	...
938295	  772.5	  559.6	 7925.0	...
938296	  772.8	  559.6	 7923.0	...
938297	  773.1	  559.5	 7923.0	...
938298	  773.4	  559.4	 7924.0	...
938299	  773.4	  559.4	 7926.0	...
938300	  773.4	  559.3	 7927.0	...
938301	  773.5	  559.1	 7928.0	...
938302	  773.5	  559.2	 7927.0	...
938303	  773.4	  559.4	 7927.0	...
938304	  773.4	  559.6	 7926.0	...
938305	  773.6	  559.6	 7926.0	...
938306	  773.9	  559.6	 7926.0	...
938307	  774.1	  559.6	 7927.0	...
938308	  774.1	  559.3	 7928.0	...
938309	  774.2	  559.1	 7929.0	...
938310	  774.1	  558.8	 7928.0	...
938311	  774.1	  558.4	 7928.0	...
938312	  774.0	  558.0	 7928.0	...
938313	  773.9	  557.5	 7929.0	...
938314	  774.0	  557.5	 7929.0	...
938315	  774.1	  557.4	 7929.0	...
938316	  774.1	  557.4	 7931.0	...
938317	  774.0	  557.6	 7933.0	...
938318	  774.0	  557.8	 7935.0	...
938319	  773.9	  558.0	 7936.0	...
938320	  773.9	  557.9	 7933.0	...
938321	  774.4	  557.8	 7931.0	...
938322	  774.9	  557.7	 7929.0	...
938323	  775.4	  557.5	 7928.0	...
938324	  775.5	  557.3	 7928.0	...
938325	  775.6	  556.9	 7927.0	...
938326	  775.7	  556.4	 7928.0	...
938327	  775.6	  555.9	 7929.0	...
938328	  775.5	  555.7	 7930.0	...
938329	  775.5	  555.7	 7930.0	...
938330	  775.4	  555.9	 7929.0	...
938331	  775.1	  556.0	 7927.0	...
938332	  774.8	  555.9	 7927.0	...
938333	  774.6	  555.4	 7927.0	...
938334	  774.7	  554.9	 7926.0	...
938335	  774.7	  554.5	 7926.0	...
938336	  774.7	  554.5	 7927.0	...
938337	  774.7	  554.5	 7927.0	...
938338	  774.8	  555.0	 7928.0	...
938339	  774.8	  555.4	 7929.0	...
938340	  774.7	  555.8	 7930.0	...
938341	  774.5	  555.6	 7931.0	...
938342	  774.5	  555.5	 7932.0	...
938343	  774.7	  555.4	 7934.0	...
938344	  775.0	  555.3	 7936.0	...
938345	  775.0	  554.9	 7938.0	...
938346	  775.0	  554.6	 7941.0	...
938347	  774.9	  554.2	 7944.0	...
938348	  775.0	  554.3	 7946.0	...
938349	  774.9	  554.3	 7945.0	...
938350	  774.9	  554.2	 7943.0	...
938351	  774.8	  553.8	 7943.0	...
938352	  774.9	  553.5	 7946.0	...
938353	  775.0	  553.1	 7948.0	...
938354	  775.0	  553.2	 7951.0	...
938355	  774.8	  553.3	 7954.0	...
938356	  774.7	  553.4	 7957.0	...
938357	  774.6	  553.4	 7955.0	...
938358	  774.6	  553.3	 7954.0	...
938359	  774.7	  553.0	 7952.0	...
938360	  774.8	  552.9	 7952.0	...
938361	  774.8	  552.9	 7953.0	...
938362	  774.7	  552.9	 7957.0	...
938363	  774.6	  552.9	 7961.0	...
938364	  774.5	  552.9	 7965.0	...
938365	  774.3	  553.1	 7963.0	...
938366	  774.2	  553.3	 7961.0	...
938367	  774.1	  553.4	 7963.0	...
938368	  774.1	  552.8	 7968.0	...
938369	  774.0	  552.1	 7972.0	...
938370	  773.6	  551.6	 7973.0	...
938371	  773.3	  551.5	 7974.0	...
938372	  773.1	  551.5	 7975.0	...
938373	  773.2	  551.5	 7976.0	...
938374	  773.0	  551.7	 7976.0	...
938375	  772.8	  552.0	 7974.0	...
938376	  772.6	  552.2	 7971.0	...
938377	  772.6	  552.2	 7972.0	...
938378	  772.6	  552.2	 7975.0	...
938379	  772.7	  552.2	 7978.0	...
938380	  772.9	  552.3	 7978.0	...
938381	  773.1	  552.6	 7978.0	...
938382	  773.3	  552.9	 7979.0	...
938383	  773.2	  553.2	 7979.0	...
938384	  773.0	  553.4	 7978.0	...
938385	  773.2	  553.6	 7977.0	...
938386	  773.4	  553.6	 7977.0	...
938387	  773.7	  553.5	 7979.0	...
938388	  773.8	  554.2	 7982.0	...
938389	  773.9	  555.1	 7984.0	...
938390	  773.9	  556.1	 7986.0	...
938391	  773.4	  556.4	 7987.0	...
938392	  772.9	  556.7	 7991.0	...
938393	  772.4	  556.7	 7992.0	...
938394	  772.4	  556.7	 7994.0	...
938395	  772.2	  557.0	 7997.0	...
938396	  772.1	  557.3	 8000.0	...
938397	  771.8	  557.4	 8004.0	...
938398	  771.7	  557.1	 8007.0	...
938399	  771.3	  556.6	 8009.0	...
938400	  771.1	  556.4	 8011.0	...
938401	  771.3	  556.1	 8011.0	...
938402	  771.7	  556.5	 8012.0	...
938403	  771.6	  557.0	 8013.0	...
EFIX R   937046	938403	1358	  770.7	  573.3	   7766
SSACC R  938404
938404	  770.6	  558.0	 8012.0	...
938405	  768.9	  559.5	 8007.0	...
938406	  767.1	  561.1	 8002.0	...
938407	  765.4	  563.3	 7995.0	...
938408	  763.6	  565.5	 7986.0	...
938409	  761.0	  568.4	 7975.0	...
938410	  758.7	  570.8	 7966.0	...
938411	  756.7	  572.7	 7960.0	...
938412	  755.1	  573.7	 7957.0	...
938413	  753.0	  573.0	 7954.0	...
938414	  750.8	  572.0	 7954.0	...
938415	  748.9	  570.9	 7956.0	...
938416	  747.8	  570.9	 7958.0	...
938417	  747.4	  572.9	 7949.0	...
938418	  747.6	  575.6	 7936.0	...
938419	  748.8	  581.8	 7910.0	...
938420	  750.5	  589.1	 7884.0	...
938421	  752.9	  599.6	 7846.0	...
938422	  755.9	  612.7	 7795.0	...
938423	  758.4	  627.9	 7740.0	...
938424	  760.6	  645.1	 7674.0	...
938425	  761.4	  663.2	 7610.0	...
938426	  762.3	  683.1	 7538.0	...
938427	  763.5	  703.4	 7464.0	...
938428	  764.8	  723.7	 7389.0	...
938429	  766.1	  744.9	 7312.0	...
938430	  767.5	  766.0	 7235.0	...
938431	  768.3	  788.6	 7147.0	...
938432	  769.2	  811.4	 7058.0	...
938433	  770.0	  836.1	 6968.0	...
938434	  771.6	  860.6	 6879.0	...
938435	  773.7	  886.3	 6786.0	...
938436	  777.4	  913.6	 6682.0	...
938437	  781.5	  942.6	 6573.0	...
938438	  786.2	  972.7	 6454.0	...
938439	  790.9	 1004.0	 6333.0	...
938440	  795.6	 1036.4	 6204.0	...
938441	  800.6	 1069.2	 6076.0	...
938442	  805.6	 1103.9	 5942.0	...
938443	  811.4	 1141.4	 5796.0	...
938444	  819.7	 1183.2	 5631.0	...
938445	  829.9	 1227.0	 5452.0	...
938446	  841.7	 1269.9	 5269.0	...
938447	  854.7	 1310.6	 5096.0	...
938448	  868.4	 1352.8	 4914.0	...
938449	  887.4	 1401.8	 4700.0	...
938450	  909.3	 1459.2	 4451.0	...
938451	  936.0	 1522.0	 4192.0	...
938452	  960.1	 1585.3	 3938.0	...
938453	  984.4	 1650.3	 3680.0	...
938454	 1003.1	 1714.2	 3429.0	...
938455	 1017.4	 1777.2	 3193.0	...
938456	 1022.9	 1833.3	 2970.0	...
938457	 1025.1	 1868.6	 2821.0	...
938458	 1024.2	 1919.8	 2618.0	...
938459	 1023.2	 1955.3	 2488.0	...
938460	 1022.2	 1990.8	 2358.0	...
938461	 1022.2	 1990.8	 2358.0	...
SBLINK R 938462
938462	   .	   .	    0.0	...
938463	   .	   .	    0.0	...
938464	   .	   .	    0.0	...
938465	   .	   .	    0.0	...
938466	   .	   .	    0.0	...
938467	   .	   .	    0.0	...
938468	   .	   .	    0.0	...
938469	   .	   .	    0.0	...
938470	   .	   .	    0.0	...
938471	   .	   .	    0.0	...
938472	   .	   .	    0.0	...
938473	   .	   .	    0.0	...
938474	   .	   .	    0.0	...
938475	   .	   .	    0.0	...
938476	   .	   .	    0.0	...
938477	   .	   .	    0.0	...
938478	   .	   .	    0.0	...
938479	   .	   .	    0.0	...
938480	   .	   .	    0.0	...
938481	   .	   .	    0.0	...
938482	   .	   .	    0.0	...
938483	   .	   .	    0.0	...
938484	   .	   .	    0.0	...
938485	   .	   .	    0.0	...
938486	   .	   .	    0.0	...
938487	   .	   .	    0.0	...
938488	   .	   .	    0.0	...
938489	   .	   .	    0.0	...
938490	   .	   .	    0.0	...
938491	   .	   .	    0.0	...
938492	   .	   .	    0.0	...
938493	   .	   .	    0.0	...
938494	   .	   .	    0.0	...
938495	   .	   .	    0.0	...
938496	   .	   .	    0.0	...
938497	   .	   .	    0.0	...
938498	   .	   .	    0.0	...
938499	   .	   .	    0.0	...
938500	   .	   .	    0.0	...
938501	   .	   .	    0.0	...
938502	   .	   .	    0.0	...
938503	   .	   .	    0.0	...
938504	   .	   .	    0.0	...
938505	   .	   .	    0.0	...
938506	   .	   .	    0.0	...
938507	   .	   .	    0.0	...
938508	   .	   .	    0.0	...
938509	   .	   .	    0.0	...
938510	   .	   .	    0.0	...
938511	   .	   .	    0.0	...
938512	   .	   .	    0.0	...
938513	   .	   .	    0.0	...
938514	   .	   .	    0.0	...
938515	   .	   .	    0.0	...
938516	   .	   .	    0.0	...
938517	   .	   .	    0.0	...
938518	   .	   .	    0.0	...
938519	   .	   .	    0.0	...
938520	   .	   .	    0.0	...
938521	   .	   .	    0.0	...
938522	   .	   .	    0.0	...
938523	   .	   .	    0.0	...
938524	   .	   .	    0.0	...
938525	   .	   .	    0.0	...
938526	   .	   .	    0.0	...
938527	   .	   .	    0.0	...
938528	   .	   .	    0.0	...
938529	   .	   .	    0.0	...
938530	   .	   .	    0.0	...
938531	   .	   .	    0.0	...
938532	   .	   .	    0.0	...
938533	   .	   .	    0.0	...
938534	   .	   .	    0.0	...
938535	   .	   .	    0.0	...
938536	   .	   .	    0.0	...
938537	   .	   .	    0.0	...
938538	   .	   .	    0.0	...
938539	   .	   .	    0.0	...
938540	   .	   .	    0.0	...
938541	   .	   .	    0.0	...
938542	   .	   .	    0.0	...
938543	   .	   .	    0.0	...
938544	   .	   .	    0.0	...
938545	   .	   .	    0.0	...
938546	   .	   .	    0.0	...
938547	   .	   .	    0.0	...
938548	   .	   .	    0.0	...
938549	   .	   .	    0.0	...
938550	   .	   .	    0.0	...
938551	   .	   .	    0.0	...
938552	   .	   .	    0.0	...
938553	   .	   .	    0.0	...
938554	   .	   .	    0.0	...
938555	   .	   .	    0.0	...
938556	   .	   .	    0.0	...
938557	   .	   .	    0.0	...
938558	   .	   .	    0.0	...
938559	   .	   .	    0.0	...
938560	   .	   .	    0.0	...
938561	   .	   .	    0.0	...
938562	   .	   .	    0.0	...
938563	   .	   .	    0.0	...
938564	   .	   .	    0.0	...
938565	   .	   .	    0.0	...
938566	   .	   .	    0.0	...
938567	   .	   .	    0.0	...
938568	   .	   .	    0.0	...
938569	   .	   .	    0.0	...
938570	   .	   .	    0.0	...
938571	   .	   .	    0.0	...
938572	   .	   .	    0.0	...
938573	   .	   .	    0.0	...
938574	   .	   .	    0.0	...
938575	   .	   .	    0.0	...
938576	   .	   .	    0.0	...
938577	   .	   .	    0.0	...
938578	   .	   .	    0.0	...
938579	   .	   .	    0.0	...
938580	   .	   .	    0.0	...
938581	   .	   .	    0.0	...
938582	   .	   .	    0.0	...
938583	   .	   .	    0.0	...
938584	   .	   .	    0.0	...
938585	   .	   .	    0.0	...
938586	   .	   .	    0.0	...
938587	   .	   .	    0.0	...
938588	   .	   .	    0.0	...
938589	   .	   .	    0.0	...
938590	   .	   .	    0.0	...
938591	   .	   .	    0.0	...
938592	   .	   .	    0.0	...
938593	   .	   .	    0.0	...
938594	   .	   .	    0.0	...
938595	   .	   .	    0.0	...
938596	   .	   .	    0.0	...
938597	   .	   .	    0.0	...
MSG	938598 0000 _ Number Off
938598	   .	   .	    0.0	...
938599	   .	   .	    0.0	...
938600	   .	   .	    0.0	...
938601	   .	   .	    0.0	...
938602	   .	   .	    0.0	...
938603	   .	   .	    0.0	...
938604	   .	   .	    0.0	...
938605	   .	   .	    0.0	...
938606	   .	   .	    0.0	...
938607	   .	   .	    0.0	...
938608	   .	   .	    0.0	...
938609	   .	   .	    0.0	...
938610	   .	   .	    0.0	...
938611	   .	   .	    0.0	...
938612	   .	   .	    0.0	...
938613	   .	   .	    0.0	...
938614	   .	   .	    0.0	...
938615	   .	   .	    0.0	...
938616	   .	   .	    0.0	...
938617	   .	   .	    0.0	...
938618	   .	   .	    0.0	...
938619	   .	   .	    0.0	...
938620	   .	   .	    0.0	...
938621	   .	   .	    0.0	...
938622	   .	   .	    0.0	...
938623	   .	   .	    0.0	...
938624	   .	   .	    0.0	...
938625	   .	   .	    0.0	...
938626	   .	   .	    0.0	...
938627	   .	   .	    0.0	...
938628	   .	   .	    0.0	...
938629	   .	   .	    0.0	...
938630	   .	   .	    0.0	...
938631	   .	   .	    0.0	...
938632	   .	   .	    0.0	...
938633	   .	   .	    0.0	...
938634	   .	   .	    0.0	...
938635	   .	   .	    0.0	...
938636	   .	   .	    0.0	...
938637	   .	   .	    0.0	...
938638	   .	   .	    0.0	...
938639	   .	   .	    0.0	...
938640	   .	   .	    0.0	...
938641	   .	   .	    0.0	...
938642	   .	   .	    0.0	...
938643	   .	   .	    0.0	...
938644	   .	   .	    0.0	...
938645	   .	   .	    0.0	...
938646	   .	   .	    0.0	...
938647	   .	   .	    0.0	...
938648	   .	   .	    0.0	...
938649	   .	   .	    0.0	...
938650	   .	   .	    0.0	...
938651	   .	   .	    0.0	...
938652	   .	   .	    0.0	...
938653	   .	   .	    0.0	...
938654	   .	   .	    0.0	...
938655	   .	   .	    0.0	...
938656	   .	   .	    0.0	...
938657	   .	   .	    0.0	...
938658	   .	   .	    0.0	...
938659	   .	   .	    0.0	...
938660	   .	   .	    0.0	...
938661	   .	   .	    0.0	...
938662	   .	   .	    0.0	...
938663	   .	   .	    0.0	...
938664	   .	   .	    0.0	...
938665	   .	   .	    0.0	...
938666	   .	   .	    0.0	...
938667	   .	   .	    0.0	...
938668	   .	   .	    0.0	...
938669	   .	   .	    0.0	...
938670	   .	   .	    0.0	...
938671	   .	   .	    0.0	...
938672	   .	   .	    0.0	...
938673	   .	   .	    0.0	...
938674	   .	   .	    0.0	...
938675	   .	   .	    0.0	...
938676	   .	   .	    0.0	...
938677	   .	   .	    0.0	...
938678	   .	   .	    0.0	...
938679	   .	   .	    0.0	...
938680	   .	   .	    0.0	...
938681	   .	   .	    0.0	...
938682	   .	   .	    0.0	...
938683	   .	   .	    0.0	...
938684	   .	   .	    0.0	...
938685	   .	   .	    0.0	...
938686	   .	   .	    0.0	...
938687	   .	   .	    0.0	...
938688	   .	   .	    0.0	...
938689	   .	   .	    0.0	...
938690	   .	   .	    0.0	...
938691	   .	   .	    0.0	...
938692	   .	   .	    0.0	...
938693	   .	   .	    0.0	...
938694	   .	   .	    0.0	...
938695	   .	   .	    0.0	...
938696	   .	   .	    0.0	...
938697	   .	   .	    0.0	...
938698	   .	   .	    0.0	...
938699	   .	   .	    0.0	...
938700	   .	   .	    0.0	...
938701	   .	   .	    0.0	...
938702	   .	   .	    0.0	...
938703	   .	   .	    0.0	...
938704	   .	   .	    0.0	...
938705	   .	   .	    0.0	...
938706	   .	   .	    0.0	...
938707	   .	   .	    0.0	...
938708	   .	   .	    0.0	...
938709	   .	   .	    0.0	...
938710	   .	   .	    0.0	...
938711	   .	   .	    0.0	...
938712	   .	   .	    0.0	...
938713	   .	   .	    0.0	...
938714	   .	   .	    0.0	...
938715	   .	   .	    0.0	...
938716	   .	   .	    0.0	...
938717	   .	   .	    0.0	...
938718	   .	   .	    0.0	...
938719	   .	   .	    0.0	...
938720	   .	   .	    0.0	...
938721	   .	   .	    0.0	...
938722	   .	   .	    0.0	...
938723	   .	   .	    0.0	...
938724	   .	   .	    0.0	...
938725	   .	   .	    0.0	...
938726	   .	   .	    0.0	...
938727	   .	   .	    0.0	...
938728	   .	   .	    0.0	...
938729	   .	   .	    0.0	...
938730	   .	   .	    0.0	...
938731	   .	   .	    0.0	...
938732	   .	   .	    0.0	...
938733	   .	   .	    0.0	...
938734	   .	   .	    0.0	...
938735	   .	   .	    0.0	...
938736	   .	   .	    0.0	...
938737	   .	   .	    0.0	...
EBLINK R 938462	938737	276
938738	 1250.9	 1709.4	 3075.0	...
938739	 1250.9	 1709.4	 3075.0	...
938740	 1237.4	 1689.3	 3151.0	...
938741	 1217.4	 1657.0	 3284.0	...
938742	 1192.1	 1614.1	 3465.0	...
938743	 1173.3	 1579.4	 3612.0	...
938744	 1154.9	 1546.0	 3748.0	...
938745	 1133.4	 1511.9	 3887.0	...
938746	 1114.2	 1478.6	 4028.0	...
938747	 1093.1	 1445.6	 4172.0	...
938748	 1074.3	 1413.8	 4314.0	...
938749	 1054.9	 1382.0	 4461.0	...
938750	 1037.1	 1350.5	 4607.0	...
938751	 1020.6	 1318.9	 4756.0	...
938752	 1003.4	 1288.1	 4911.0	...
938753	  988.8	 1258.2	 5059.0	...
938754	  974.6	 1230.1	 5191.0	...
938755	  962.6	 1202.7	 5311.0	...
938756	  950.3	 1175.8	 5434.0	...
938757	  939.4	 1149.7	 5548.0	...
938758	  928.5	 1124.6	 5657.0	...
938759	  917.5	 1100.0	 5765.0	...
938760	  906.5	 1074.9	 5887.0	...
938761	  896.7	 1051.4	 6000.0	...
938762	  888.2	 1030.1	 6099.0	...
938763	  880.2	 1009.8	 6186.0	...
938764	  872.4	  989.7	 6274.0	...
938765	  865.0	  970.0	 6356.0	...
938766	  857.4	  951.0	 6435.0	...
938767	  850.1	  933.5	 6512.0	...
938768	  843.1	  915.4	 6591.0	...
938769	  836.9	  897.8	 6666.0	...
938770	  831.4	  880.2	 6738.0	...
938771	  826.6	  863.9	 6804.0	...
938772	  821.9	  847.9	 6867.0	...
938773	  817.5	  832.1	 6927.0	...
938774	  813.0	  816.7	 6990.0	...
938775	  808.8	  801.2	 7051.0	...
938776	  804.7	  786.2	 7112.0	...
938777	  800.9	  772.7	 7163.0	...
938778	  797.6	  760.3	 7215.0	...
938779	  794.5	  747.8	 7262.0	...
938780	  791.5	  734.4	 7316.0	...
938781	  788.5	  721.9	 7368.0	...
938782	  785.6	  709.9	 7416.0	...
938783	  783.1	  698.5	 7465.0	...
938784	  781.2	  687.1	 7505.0	...
938785	  780.0	  676.5	 7547.0	...
938786	  779.1	  667.1	 7575.0	...
938787	  777.5	  658.3	 7610.0	...
938788	  776.0	  649.9	 7647.0	...
938789	  774.0	  640.6	 7693.0	...
938790	  772.3	  630.9	 7734.0	...
938791	  770.0	  621.0	 7774.0	...
938792	  768.0	  611.8	 7806.0	...
938793	  766.0	  603.0	 7835.0	...
938794	  764.1	  595.7	 7859.0	...
938795	  762.1	  589.0	 7882.0	...
938796	  760.6	  583.2	 7906.0	...
938797	  759.7	  577.4	 7931.0	...
938798	  758.7	  572.1	 7953.0	...
MSG	938799 0000 _ Number On
938799	  757.5	  567.9	 7971.0	...
938800	  756.4	  564.7	 7985.0	...
938801	  755.5	  562.2	 7996.0	...
938802	  754.9	  559.5	 8003.0	...
938803	  754.2	  557.6	 8007.0	...
938804	  753.9	  556.6	 8012.0	...
938805	  753.5	  557.0	 8017.0	...
ESACC R  938404	938805	402	  770.6	  558.0	  753.5	  557.0	   0.37	   1107
SFIX R   938806
938806	  753.4	  558.0	 8017.0	...
938807	  753.4	  560.0	 8013.0	...
938808	  753.9	  561.8	 8008.0	...
938809	  754.4	  564.8	 7998.0	...
938810	  754.9	  567.0	 7991.0	...
938811	  755.1	  569.5	 7984.0	...
938812	  755.1	  570.0	 7983.0	...
938813	  755.1	  570.2	 7985.0	...
938814	  754.9	  569.4	 7987.0	...
938815	  754.7	  568.5	 7990.0	...
938816	  754.5	  567.6	 7993.0	...
938817	  754.4	  566.9	 7995.0	...
938818	  754.2	  565.9	 7997.0	...
938819	  753.9	  564.9	 8002.0	...
938820	  753.6	  563.4	 8008.0	...
938821	  753.5	  562.3	 8013.0	...
938822	  753.5	  561.4	 8014.0	...
938823	  753.3	  561.0	 8015.0	...
938824	  752.6	  560.6	 8018.0	...
938825	  751.9	  559.8	 8023.0	...
938826	  751.4	  559.4	 8026.0	...
938827	  751.2	  559.0	 8026.0	...
938828	  751.3	  559.1	 8024.0	...
938829	  751.5	  559.0	 8024.0	...
938830	  751.8	  559.1	 8026.0	...
938831	  752.0	  559.2	 8027.0	...
938832	  752.0	  559.7	 8025.0	...
938833	  751.7	  560.2	 8025.0	...
938834	  751.5	  560.6	 8025.0	...
938835	  751.0	  560.6	 8023.0	...
938836	  750.8	  561.1	 8021.0	...
938837	  750.6	  561.6	 8020.0	...
938838	  750.5	  562.2	 8022.0	...
938839	  750.5	  562.2	 8023.0	...
938840	  750.5	  562.2	 8022.0	...
938841	  750.6	  562.1	 8024.0	...
938842	  750.5	  562.1	 8027.0	...
938843	  750.3	  562.1	 8031.0	...
938844	  750.1	  562.2	 8030.0	...
938845	  749.9	  562.3	 8030.0	...
938846	  749.8	  561.8	 8029.0	...
938847	  749.8	  561.3	 8029.0	...
938848	  749.9	  560.9	 8027.0	...
938849	  750.1	  560.9	 8027.0	...
938850	  750.1	  560.9	 8029.0	...
938851	  750.0	  561.0	 8033.0	...
938852	  749.9	  561.1	 8035.0	...
938853	  749.8	  561.0	 8033.0	...
938854	  749.7	  560.8	 8032.0	...
938855	  749.8	  560.8	 8026.0	...
938856	  749.8	  561.0	 8020.0	...
938857	  749.9	  561.1	 8016.0	...
938858	  749.9	  560.9	 8018.0	...
938859	  749.9	  560.4	 8019.0	...
938860	  749.9	  560.1	 8018.0	...
938861	  749.8	  559.7	 8021.0	...
938862	  749.9	  559.8	 8024.0	...
938863	  749.9	  559.8	 8027.0	...
938864	  749.9	  559.8	 8027.0	...
938865	  749.9	  559.6	 8028.0	...
938866	  750.0	  559.5	 8027.0	...
938867	  749.9	  559.7	 8026.0	...
938868	  749.6	  560.1	 8026.0	...
938869	  749.4	  560.4	 8026.0	...
938870	  749.4	  560.4	 8026.0	...
938871	  749.5	  560.6	 8026.0	...
938872	  749.5	  560.9	 8027.0	...
938873	  749.5	  561.1	 8029.0	...
938874	  749.7	  561.5	 8029.0	...
938875	  750.0	  561.8	 8030.0	...
938876	  750.3	  562.1	 8030.0	...
938877	  750.5	  562.2	 8029.0	...
938878	  750.6	  562.1	 8028.0	...
938879	  750.4	  562.0	 8028.0	...
938880	  750.0	  561.8	 8028.0	...
938881	  749.6	  561.4	 8029.0	...
938882	  749.6	  560.9	 8031.0	...
938883	  749.5	  560.9	 8031.0	...
938884	  749.5	  561.3	 8035.0	...
938885	  749.5	  561.7	 8038.0	...
938886	  749.4	  561.9	 8040.0	...
938887	  749.3	  562.0	 8038.0	...
938888	  749.3	  561.9	 8034.0	...
938889	  749.4	  562.0	 8028.0	...
938890	  749.3	  562.2	 8023.0	...
938891	  749.2	  562.4	 8022.0	...
938892	  749.2	  562.4	 8024.0	...
938893	  749.3	  562.5	 8027.0	...
938894	  749.4	  562.1	 8028.0	...
938895	  749.2	  561.9	 8029.0	...
938896	  748.9	  561.7	 8028.0	...
938897	  748.7	  561.8	 8027.0	...
938898	  748.7	  561.7	 8025.0	...
938899	  748.7	  561.6	 8024.0	...
938900	  748.6	  561.6	 8025.0	...
938901	  748.6	  561.8	 8022.0	...
938902	  748.8	  561.9	 8019.0	...
938903	  748.7	  562.0	 8017.0	...
938904	  748.6	  561.8	 8019.0	...
938905	  748.5	  561.7	 8021.0	...
938906	  748.5	  561.9	 8023.0	...
938907	  748.6	  562.1	 8024.0	...
938908	  748.6	  562.2	 8025.0	...
938909	  748.7	  562.2	 8028.0	...
938910	  748.7	  562.3	 8031.0	...
938911	  748.6	  562.3	 8034.0	...
938912	  748.5	  562.4	 8034.0	...
938913	  748.5	  562.5	 8034.0	...
938914	  748.4	  562.7	 8034.0	...
938915	  748.4	  562.8	 8034.0	...
938916	  748.7	  562.7	 8034.0	...
938917	  748.9	  562.5	 8034.0	...
938918	  749.0	  562.4	 8037.0	...
938919	  748.9	  562.3	 8039.0	...
938920	  748.7	  562.2	 8042.0	...
938921	  748.6	  562.5	 8041.0	...
938922	  748.6	  562.8	 8040.0	...
938923	  748.7	  562.9	 8039.0	...
938924	  748.7	  562.7	 8038.0	...
938925	  748.6	  562.4	 8038.0	...
938926	  748.6	  562.3	 8040.0	...
938927	  748.6	  562.4	 8043.0	...
938928	  748.7	  562.6	 8046.0	...
938929	  748.6	  562.6	 8047.0	...
938930	  748.4	  562.5	 8046.0	...
938931	  748.2	  562.4	 8046.0	...
938932	  748.3	  562.5	 8047.0	...
938933	  748.3	  562.7	 8048.0	...
938934	  748.4	  563.0	 8048.0	...
938935	  748.4	  563.2	 8048.0	...
938936	  748.4	  563.1	 8048.0	...
938937	  748.4	  562.9	 8048.0	...
938938	  748.3	  562.7	 8047.0	...
938939	  748.2	  562.7	 8046.0	...
938940	  748.4	  562.7	 8047.0	...
938941	  748.7	  562.7	 8049.0	...
938942	  749.0	  562.7	 8052.0	...
938943	  749.0	  562.7	 8052.0	...
938944	  749.0	  562.7	 8053.0	...
938945	  749.0	  563.0	 8054.0	...
938946	  748.9	  563.3	 8054.0	...
938947	  749.0	  563.7	 8054.0	...
938948	  748.9	  563.7	 8058.0	...
938949	  749.1	  563.6	 8061.0	...
938950	  749.2	  563.7	 8064.0	...
938951	  749.1	  563.8	 8064.0	...
938952	  748.8	  563.6	 8064.0	...
938953	  748.6	  563.4	 8063.0	...
938954	  748.8	  563.1	 8063.0	...
938955	  749.0	  563.1	 8062.0	...
938956	  749.2	  563.2	 8062.0	...
938957	  749.2	  563.2	 8063.0	...
938958	  749.2	  563.3	 8062.0	...
938959	  749.2	  563.5	 8061.0	...
938960	  749.2	  563.7	 8061.0	...
938961	  749.2	  563.9	 8063.0	...
938962	  749.3	  563.9	 8064.0	...
938963	  749.4	  563.9	 8064.0	...
938964	  749.4	  564.0	 8063.0	...
938965	  749.3	  564.1	 8065.0	...
938966	  749.2	  563.9	 8069.0	...
938967	  749.1	  563.5	 8073.0	...
938968	  749.0	  563.2	 8073.0	...
938969	  749.0	  563.2	 8072.0	...
938970	  749.0	  563.2	 8068.0	...
938971	  748.9	  563.2	 8064.0	...
938972	  748.9	  563.2	 8063.0	...
938973	  748.9	  563.2	 8067.0	...
938974	  748.9	  563.3	 8070.0	...
938975	  748.9	  563.3	 8072.0	...
938976	  749.0	  563.4	 8071.0	...
938977	  749.1	  563.4	 8070.0	...
938978	  748.9	  563.4	 8070.0	...
938979	  748.8	  563.3	 8069.0	...
938980	  748.7	  563.5	 8068.0	...
938981	  748.6	  563.9	 8068.0	...
938982	  748.5	  564.2	 8068.0	...
938983	  748.3	  564.1	 8069.0	...
938984	  748.2	  563.9	 8071.0	...
938985	  748.1	  563.9	 8071.0	...
938986	  748.1	  563.8	 8071.0	...
938987	  748.1	  563.7	 8071.0	...
938988	  748.1	  563.4	 8071.0	...
938989	  748.1	  563.1	 8071.0	...
938990	  748.1	  563.1	 8070.0	...
938991	  748.4	  562.8	 8068.0	...
938992	  748.7	  562.6	 8066.0	...
938993	  748.6	  562.7	 8067.0	...
938994	  748.2	  563.0	 8067.0	...
938995	  748.1	  563.1	 8070.0	...
938996	  748.4	  562.8	 8074.0	...
938997	  748.6	  562.8	 8075.0	...
938998	  748.4	  562.8	 8071.0	...
938999	  748.3	  562.8	 8067.0	...
939000	  748.4	  562.8	 8066.0	...
939001	  748.4	  562.6	 8069.0	...
939002	  748.3	  562.6	 8073.0	...
939003	  748.2	  562.6	 8075.0	...
939004	  748.1	  562.9	 8073.0	...
939005	  748.1	  563.2	 8071.0	...
939006	  748.3	  563.4	 8071.0	...
939007	  748.6	  563.4	 8077.0	...
939008	  748.9	  563.5	 8082.0	...
939009	  748.8	  563.6	 8086.0	...
939010	  748.5	  563.7	 8084.0	...
939011	  748.2	  563.3	 8081.0	...
939012	  748.2	  563.0	 8080.0	...
939013	  748.3	  562.9	 8081.0	...
939014	  748.3	  563.2	 8083.0	...
939015	  748.4	  563.4	 8085.0	...
939016	  748.4	  563.1	 8087.0	...
939017	  748.3	  562.9	 8088.0	...
939018	  748.3	  562.6	 8090.0	...
939019	  748.5	  562.5	 8090.0	...
939020	  748.7	  562.5	 8089.0	...
939021	  748.9	  562.5	 8087.0	...
939022	  748.9	  562.8	 8082.0	...
939023	  748.9	  563.0	 8080.0	...
939024	  748.8	  563.3	 8078.0	...
939025	  748.7	  563.3	 8078.0	...
939026	  748.7	  563.3	 8078.0	...
939027	  748.9	  563.3	 8079.0	...
939028	  749.0	  563.3	 8081.0	...
939029	  749.1	  563.3	 8082.0	...
939030	  749.2	  563.4	 8083.0	...
939031	  749.2	  563.4	 8085.0	...
939032	  749.2	  563.3	 8083.0	...
939033	  749.2	  563.3	 8081.0	...
939034	  749.2	  563.4	 8082.0	...
939035	  749.0	  563.5	 8085.0	...
939036	  748.7	  563.3	 8088.0	...
939037	  748.7	  563.1	 8091.0	...
939038	  749.0	  562.9	 8094.0	...
939039	  749.2	  562.9	 8095.0	...
939040	  749.2	  562.9	 8093.0	...
939041	  749.1	  563.0	 8090.0	...
939042	  749.0	  563.0	 8092.0	...
939043	  748.8	  563.0	 8094.0	...
939044	  748.9	  563.0	 8092.0	...
939045	  748.9	  563.0	 8089.0	...
939046	  748.9	  563.2	 8090.0	...
939047	  748.9	  563.5	 8094.0	...
939048	  748.9	  563.7	 8098.0	...
939049	  749.0	  563.8	 8097.0	...
939050	  749.0	  563.8	 8096.0	...
939051	  748.9	  563.8	 8096.0	...
939052	  749.1	  563.7	 8097.0	...
939053	  749.2	  563.8	 8096.0	...
939054	  749.5	  563.8	 8096.0	...
939055	  749.5	  564.0	 8096.0	...
939056	  749.6	  564.0	 8097.0	...
939057	  749.8	  564.2	 8099.0	...
939058	  749.9	  564.4	 8100.0	...
939059	  749.9	  564.7	 8098.0	...
939060	  749.9	  564.8	 8096.0	...
939061	  749.9	  564.6	 8094.0	...
939062	  749.9	  564.5	 8096.0	...
939063	  749.8	  564.5	 8098.0	...
939064	  749.8	  564.8	 8099.0	...
939065	  749.8	  565.0	 8100.0	...
939066	  749.8	  564.9	 8100.0	...
939067	  749.8	  564.8	 8100.0	...
939068	  749.9	  564.7	 8103.0	...
939069	  749.9	  564.5	 8106.0	...
939070	  750.0	  564.3	 8109.0	...
939071	  750.0	  564.5	 8108.0	...
939072	  750.0	  564.7	 8108.0	...
939073	  749.9	  565.0	 8108.0	...
939074	  749.9	  565.1	 8107.0	...
939075	  749.7	  565.0	 8106.0	...
939076	  749.6	  564.8	 8104.0	...
939077	  749.6	  564.7	 8105.0	...
939078	  749.6	  564.8	 8106.0	...
939079	  749.6	  564.7	 8107.0	...
939080	  749.6	  564.3	 8108.0	...
939081	  749.7	  564.0	 8110.0	...
939082	  749.8	  563.8	 8110.0	...
939083	  749.9	  563.9	 8110.0	...
939084	  749.9	  564.0	 8109.0	...
939085	  749.9	  564.2	 8109.0	...
939086	  750.1	  564.4	 8109.0	...
939087	  750.4	  564.6	 8109.0	...
939088	  750.6	  564.5	 8110.0	...
939089	  750.6	  564.3	 8111.0	...
939090	  750.6	  564.1	 8111.0	...
939091	  750.5	  564.0	 8111.0	...
939092	  750.4	  563.8	 8111.0	...
939093	  750.3	  563.8	 8111.0	...
939094	  750.3	  564.1	 8111.0	...
939095	  750.4	  564.4	 8108.0	...
939096	  750.5	  564.6	 8105.0	...
939097	  750.5	  564.4	 8105.0	...
939098	  750.4	  564.3	 8108.0	...
939099	  750.3	  564.2	 8112.0	...
939100	  750.3	  564.2	 8112.0	...
939101	  750.2	  564.2	 8111.0	...
939102	  750.2	  564.4	 8110.0	...
939103	  750.1	  564.7	 8110.0	...
939104	  749.9	  564.8	 8112.0	...
939105	  749.9	  564.8	 8112.0	...
939106	  749.9	  564.9	 8112.0	...
939107	  750.1	  565.1	 8116.0	...
939108	  750.1	  565.2	 8121.0	...
939109	  749.9	  565.2	 8125.0	...
939110	  749.8	  565.2	 8125.0	...
939111	  749.6	  565.3	 8122.0	...
939112	  749.6	  565.3	 8120.0	...
MSG	939113 0000 _ Number Off
939113	  749.6	  565.1	 8119.0	...
939114	  749.5	  564.8	 8120.0	...
939115	  749.4	  564.5	 8121.0	...
939116	  749.4	  564.4	 8122.0	...
939117	  749.3	  564.3	 8124.0	...
939118	  749.2	  564.3	 8125.0	...
939119	  749.3	  564.2	 8128.0	...
939120	  749.4	  563.9	 8131.0	...
939121	  749.7	  563.6	 8133.0	...
939122	  749.8	  563.6	 8131.0	...
939123	  750.0	  563.9	 8129.0	...
939124	  750.0	  563.9	 8127.0	...
939125	  749.8	  563.8	 8125.0	...
939126	  749.6	  563.7	 8123.0	...
939127	  749.4	  563.7	 8122.0	...
939128	  749.3	  563.7	 8124.0	...
939129	  749.3	  563.8	 8125.0	...
939130	  749.3	  563.8	 8126.0	...
939131	  749.3	  563.8	 8127.0	...
939132	  749.3	  563.8	 8129.0	...
939133	  749.4	  563.8	 8133.0	...
939134	  749.3	  563.9	 8135.0	...
939135	  749.3	  563.9	 8135.0	...
939136	  749.2	  564.0	 8135.0	...
939137	  749.1	  564.1	 8137.0	...
939138	  749.2	  564.0	 8139.0	...
939139	  749.4	  563.8	 8141.0	...
939140	  749.7	  563.6	 8141.0	...
939141	  749.8	  563.5	 8142.0	...
939142	  749.7	  563.5	 8142.0	...
939143	  749.7	  563.5	 8140.0	...
939144	  749.6	  563.6	 8138.0	...
939145	  749.5	  563.6	 8136.0	...
939146	  749.5	  563.7	 8136.0	...
939147	  749.5	  563.5	 8137.0	...
939148	  749.5	  563.3	 8139.0	...
939149	  749.5	  563.1	 8142.0	...
939150	  749.5	  563.1	 8144.0	...
939151	  749.6	  563.3	 8144.0	...
939152	  749.6	  563.4	 8146.0	...
939153	  749.7	  563.3	 8148.0	...
939154	  749.8	  563.1	 8151.0	...
939155	  749.9	  562.9	 8150.0	...
939156	  750.0	  562.8	 8149.0	...
939157	  750.1	  562.8	 8146.0	...
939158	  750.1	  563.1	 8144.0	...
939159	  750.2	  563.5	 8144.0	...
939160	  750.3	  563.8	 8144.0	...
939161	  750.3	  563.7	 8146.0	...
939162	  750.4	  563.6	 8148.0	...
939163	  750.1	  563.6	 8150.0	...
939164	  749.9	  563.6	 8149.0	...
939165	  749.5	  563.6	 8150.0	...
939166	  749.4	  563.5	 8150.0	...
939167	  749.2	  563.3	 8153.0	...
939168	  749.4	  563.1	 8155.0	...
939169	  749.6	  563.0	 8156.0	...
939170	  749.9	  563.0	 8155.0	...
939171	  750.0	  563.0	 8157.0	...
939172	  750.1	  563.1	 8159.0	...
939173	  750.0	  563.1	 8162.0	...
939174	  750.0	  563.3	 8164.0	...
939175	  749.9	  563.5	 8164.0	...
939176	  749.6	  563.4	 8161.0	...
939177	  749.2	  563.1	 8158.0	...
939178	  748.7	  563.0	 8156.0	...
939179	  748.7	  563.1	 8156.0	...
939180	  749.2	  563.1	 8155.0	...
939181	  749.7	  562.9	 8155.0	...
939182	  750.2	  562.8	 8155.0	...
939183	  750.1	  562.8	 8157.0	...
939184	  750.0	  562.7	 8162.0	...
939185	  750.0	  562.6	 8165.0	...
939186	  750.0	  562.8	 8169.0	...
939187	  749.9	  563.0	 8168.0	...
939188	  749.9	  563.2	 8168.0	...
939189	  749.8	  563.0	 8168.0	...
939190	  749.8	  562.7	 8166.0	...
939191	  749.8	  562.5	 8163.0	...
939192	  749.8	  562.5	 8161.0	...
939193	  749.9	  562.8	 8161.0	...
939194	  750.0	  563.3	 8160.0	...
939195	  750.0	  563.7	 8159.0	...
939196	  749.9	  563.4	 8161.0	...
939197	  750.0	  563.0	 8166.0	...
939198	  750.1	  562.7	 8170.0	...
939199	  750.1	  562.6	 8172.0	...
939200	  750.0	  562.6	 8173.0	...
939201	  749.8	  562.6	 8172.0	...
939202	  749.7	  562.7	 8171.0	...
939203	  749.6	  562.7	 8169.0	...
939204	  749.4	  563.0	 8166.0	...
939205	  749.3	  563.2	 8163.0	...
939206	  749.2	  563.3	 8161.0	...
939207	  749.2	  563.0	 8163.0	...
939208	  749.3	  562.7	 8165.0	...
939209	  749.3	  562.6	 8166.0	...
939210	  749.4	  562.6	 8165.0	...
939211	  749.4	  562.5	 8165.0	...
939212	  749.4	  562.6	 8166.0	...
939213	  749.4	  562.9	 8166.0	...
939214	  749.5	  563.1	 8169.0	...
939215	  749.6	  563.1	 8172.0	...
939216	  749.6	  563.0	 8175.0	...
939217	  749.7	  562.9	 8176.0	...
939218	  749.8	  562.9	 8174.0	...
939219	  749.8	  563.1	 8171.0	...
939220	  749.8	  563.3	 8168.0	...
939221	  749.6	  563.4	 8171.0	...
939222	  749.3	  563.5	 8175.0	...
939223	  749.1	  563.6	 8178.0	...
939224	  749.3	  563.6	 8177.0	...
939225	  749.6	  563.5	 8175.0	...
939226	  749.9	  563.4	 8173.0	...
939227	  749.7	  563.3	 8173.0	...
939228	  749.6	  563.3	 8176.0	...
939229	  749.5	  563.0	 8180.0	...
939230	  749.5	  562.8	 8184.0	...
939231	  749.7	  562.7	 8185.0	...
939232	  749.9	  563.1	 8182.0	...
939233	  749.9	  563.5	 8180.0	...
939234	  749.9	  563.6	 8177.0	...
939235	  749.9	  563.3	 8177.0	...
939236	  749.9	  563.0	 8177.0	...
939237	  749.9	  563.0	 8178.0	...
939238	  750.0	  563.1	 8178.0	...
939239	  749.9	  563.3	 8179.0	...
939240	  749.8	  563.2	 8180.0	...
939241	  749.8	  563.3	 8180.0	...
939242	  749.9	  563.4	 8183.0	...
939243	  750.0	  563.4	 8186.0	...
939244	  750.1	  563.3	 8188.0	...
939245	  750.1	  563.3	 8186.0	...
939246	  750.0	  563.4	 8183.0	...
939247	  749.8	  563.7	 8181.0	...
939248	  749.7	  563.9	 8180.0	...
939249	  749.5	  564.0	 8182.0	...
939250	  749.5	  563.9	 8185.0	...
939251	  749.4	  564.0	 8187.0	...
939252	  749.2	  564.2	 8188.0	...
939253	  749.2	  564.3	 8189.0	...
939254	  749.3	  564.1	 8189.0	...
939255	  749.4	  564.0	 8189.0	...
939256	  749.5	  564.0	 8187.0	...
939257	  749.6	  564.1	 8184.0	...
939258	  749.6	  564.3	 8182.0	...
939259	  749.5	  564.5	 8180.0	...
939260	  749.4	  564.7	 8177.0	...
939261	  749.3	  564.8	 8177.0	...
939262	  749.3	  564.8	 8178.0	...
939263	  749.2	  564.7	 8178.0	...
939264	  749.1	  564.6	 8177.0	...
939265	  749.0	  564.8	 8177.0	...
939266	  749.0	  565.0	 8178.0	...
939267	  749.3	  565.0	 8178.0	...
939268	  749.6	  564.9	 8179.0	...
939269	  749.9	  564.9	 8182.0	...
939270	  750.0	  565.0	 8185.0	...
939271	  749.7	  565.1	 8186.0	...
939272	  749.3	  565.0	 8184.0	...
939273	  749.0	  565.1	 8181.0	...
939274	  749.2	  565.3	 8179.0	...
939275	  749.4	  565.4	 8178.0	...
939276	  749.4	  565.4	 8178.0	...
939277	  749.5	  565.8	 8178.0	...
939278	  749.4	  566.4	 8178.0	...
939279	  749.3	  566.9	 8177.0	...
939280	  749.4	  566.7	 8178.0	...
939281	  749.7	  566.8	 8178.0	...
939282	  749.8	  566.9	 8178.0	...
939283	  749.7	  567.1	 8177.0	...
939284	  749.6	  566.8	 8176.0	...
939285	  749.7	  566.5	 8176.0	...
939286	  749.7	  566.1	 8175.0	...
939287	  749.9	  566.1	 8175.0	...
939288	  749.9	  566.1	 8175.0	...
939289	  750.0	  566.1	 8175.0	...
939290	  750.1	  566.1	 8175.0	...
939291	  750.2	  566.1	 8175.0	...
939292	  750.2	  566.1	 8174.0	...
939293	  749.8	  565.8	 8173.0	...
939294	  749.5	  565.5	 8173.0	...
939295	  749.2	  565.6	 8173.0	...
939296	  749.2	  565.9	 8174.0	...
939297	  749.3	  566.3	 8175.0	...
939298	  749.3	  566.3	 8176.0	...
939299	  749.3	  566.1	 8176.0	...
939300	  749.4	  566.0	 8175.0	...
939301	  749.5	  565.9	 8173.0	...
939302	  749.5	  566.0	 8171.0	...
939303	  749.5	  566.0	 8170.0	...
939304	  749.5	  566.0	 8170.0	...
939305	  749.5	  566.0	 8173.0	...
939306	  749.5	  566.0	 8177.0	...
939307	  749.4	  566.1	 8179.0	...
939308	  749.4	  566.1	 8178.0	...
939309	  749.5	  566.5	 8176.0	...
939310	  749.1	  567.0	 8176.0	...
939311	  748.7	  567.6	 8175.0	...
939312	  748.4	  567.7	 8175.0	...
939313	  748.5	  567.9	 8175.0	...
MSG	939314 0000 _ Number On
939314	  748.7	  567.9	 8178.0	...
939315	  748.8	  567.4	 8180.0	...
939316	  748.8	  567.0	 8179.0	...
939317	  748.8	  566.5	 8175.0	...
939318	  748.7	  566.7	 8172.0	...
939319	  748.7	  566.8	 8173.0	...
939320	  748.8	  566.8	 8175.0	...
939321	  748.9	  566.6	 8175.0	...
939322	  748.9	  566.5	 8173.0	...
939323	  749.0	  566.5	 8172.0	...
939324	  749.0	  566.5	 8172.0	...
939325	  749.1	  566.5	 8173.0	...
939326	  749.2	  566.6	 8173.0	...
939327	  749.4	  566.9	 8172.0	...
939328	  749.4	  567.2	 8168.0	...
939329	  749.3	  567.6	 8165.0	...
939330	  749.2	  567.8	 8167.0	...
939331	  749.1	  567.9	 8170.0	...
939332	  749.0	  567.8	 8174.0	...
939333	  748.8	  567.8	 8173.0	...
939334	  748.5	  567.8	 8173.0	...
939335	  748.6	  567.8	 8173.0	...
939336	  748.9	  567.7	 8173.0	...
939337	  749.2	  567.3	 8173.0	...
939338	  749.2	  567.1	 8173.0	...
939339	  749.3	  566.9	 8173.0	...
939340	  749.4	  566.8	 8173.0	...
939341	  749.4	  566.7	 8172.0	...
939342	  749.5	  566.8	 8172.0	...
939343	  749.5	  566.8	 8174.0	...
939344	  749.3	  566.9	 8176.0	...
939345	  749.0	  566.9	 8178.0	...
939346	  748.9	  566.8	 8181.0	...
939347	  749.0	  566.7	 8184.0	...
939348	  749.1	  566.6	 8186.0	...
939349	  749.2	  566.7	 8186.0	...
939350	  749.5	  566.7	 8185.0	...
939351	  749.8	  566.7	 8186.0	...
939352	  750.0	  566.7	 8184.0	...
939353	  749.9	  566.8	 8182.0	...
939354	  749.8	  566.9	 8182.0	...
939355	  749.6	  566.9	 8184.0	...
939356	  749.5	  566.8	 8182.0	...
939357	  749.4	  566.7	 8177.0	...
939358	  749.4	  566.7	 8172.0	...
939359	  749.4	  566.9	 8172.0	...
939360	  749.5	  567.0	 8174.0	...
939361	  749.6	  567.3	 8176.0	...
939362	  750.0	  567.3	 8178.0	...
939363	  750.3	  567.3	 8179.0	...
939364	  750.3	  567.3	 8180.0	...
939365	  749.9	  567.3	 8179.0	...
939366	  749.5	  567.2	 8178.0	...
939367	  749.4	  566.9	 8176.0	...
939368	  749.0	  566.7	 8176.0	...
939369	  748.7	  566.7	 8176.0	...
939370	  748.9	  566.8	 8177.0	...
939371	  749.4	  566.8	 8178.0	...
939372	  749.8	  566.8	 8179.0	...
939373	  749.8	  566.8	 8183.0	...
939374	  749.9	  566.8	 8187.0	...
939375	  749.9	  566.9	 8187.0	...
939376	  749.9	  567.0	 8183.0	...
939377	  750.1	  567.0	 8180.0	...
939378	  750.3	  567.1	 8180.0	...
939379	  750.4	  567.2	 8179.0	...
939380	  750.3	  567.3	 8177.0	...
939381	  750.2	  567.3	 8178.0	...
939382	  750.1	  567.3	 8181.0	...
939383	  750.1	  567.3	 8184.0	...
939384	  749.9	  567.3	 8184.0	...
939385	  749.7	  567.3	 8184.0	...
939386	  749.6	  567.2	 8184.0	...
939387	  749.8	  567.0	 8185.0	...
939388	  749.9	  567.0	 8184.0	...
939389	  749.8	  567.0	 8183.0	...
939390	  749.8	  567.1	 8179.0	...
939391	  749.9	  567.1	 8176.0	...
939392	  750.0	  567.0	 8173.0	...
939393	  750.4	  566.9	 8173.0	...
939394	  750.7	  566.7	 8173.0	...
939395	  750.9	  566.7	 8170.0	...
939396	  750.8	  566.8	 8167.0	...
939397	  750.6	  566.9	 8165.0	...
939398	  750.4	  566.9	 8165.0	...
939399	  750.3	  567.1	 8165.0	...
939400	  750.4	  567.3	 8165.0	...
939401	  750.7	  567.2	 8165.0	...
939402	  751.0	  567.0	 8163.0	...
939403	  751.3	  566.7	 8163.0	...
939404	  751.3	  566.7	 8162.0	...
939405	  751.1	  566.8	 8162.0	...
939406	  750.9	  567.0	 8162.0	...
939407	  751.0	  567.1	 8162.0	...
939408	  751.3	  567.1	 8163.0	...
939409	  751.6	  567.2	 8164.0	...
939410	  751.6	  567.7	 8163.0	...
939411	  751.7	  568.5	 8161.0	...
939412	  751.8	  569.0	 8159.0	...
939413	  751.5	  569.2	 8159.0	...
939414	  751.2	  568.9	 8159.0	...
939415	  750.9	  568.5	 8158.0	...
939416	  750.8	  568.3	 8158.0	...
939417	  750.8	  568.3	 8159.0	...
939418	  750.7	  568.2	 8160.0	...
939419	  750.6	  568.1	 8162.0	...
939420	  750.7	  568.0	 8162.0	...
939421	  750.9	  568.2	 8159.0	...
939422	  751.1	  568.5	 8156.0	...
939423	  751.1	  568.4	 8155.0	...
939424	  751.0	  568.0	 8157.0	...
939425	  751.0	  567.8	 8159.0	...
939426	  751.1	  568.1	 8158.0	...
939427	  751.2	  568.4	 8154.0	...
939428	  751.3	  568.6	 8152.0	...
939429	  751.5	  568.5	 8149.0	...
939430	  751.5	  568.5	 8150.0	...
939431	  751.6	  568.5	 8151.0	...
939432	  751.7	  568.5	 8153.0	...
939433	  751.8	  568.4	 8151.0	...
939434	  751.8	  568.3	 8149.0	...
939435	  751.8	  568.2	 8148.0	...
939436	  751.7	  568.1	 8149.0	...
939437	  751.6	  568.1	 8148.0	...
939438	  751.5	  568.1	 8147.0	...
939439	  751.6	  568.1	 8147.0	...
939440	  751.7	  568.1	 8147.0	...
939441	  751.9	  567.9	 8150.0	...
939442	  751.9	  567.8	 8153.0	...
939443	  751.9	  568.2	 8155.0	...
939444	  751.8	  568.7	 8154.0	...
939445	  751.7	  568.8	 8152.0	...
939446	  751.6	  568.4	 8152.0	...
939447	  751.5	  568.0	 8152.0	...
939448	  751.6	  567.9	 8151.0	...
939449	  751.8	  567.9	 8150.0	...
939450	  751.8	  567.9	 8149.0	...
939451	  751.7	  568.0	 8148.0	...
939452	  751.7	  568.1	 8147.0	...
939453	  751.7	  568.1	 8146.0	...
939454	  751.8	  568.2	 8145.0	...
939455	  751.8	  568.6	 8145.0	...
939456	  751.8	  568.9	 8144.0	...
939457	  751.9	  569.1	 8144.0	...
939458	  752.3	  569.1	 8142.0	...
939459	  752.6	  569.1	 8140.0	...
939460	  752.7	  568.9	 8138.0	...
939461	  752.4	  568.7	 8138.0	...
939462	  752.2	  568.4	 8137.0	...
939463	  752.0	  568.5	 8136.0	...
939464	  752.1	  568.6	 8135.0	...
939465	  752.4	  568.8	 8135.0	...
939466	  752.5	  568.9	 8136.0	...
939467	  752.5	  569.0	 8137.0	...
939468	  752.5	  569.3	 8138.0	...
939469	  752.6	  569.6	 8139.0	...
939470	  752.7	  570.0	 8140.0	...
939471	  752.7	  570.0	 8138.0	...
939472	  752.6	  570.0	 8135.0	...
939473	  752.7	  570.0	 8132.0	...
939474	  752.8	  570.2	 8131.0	...
939475	  753.0	  570.4	 8130.0	...
939476	  753.0	  570.6	 8131.0	...
939477	  752.8	  570.5	 8132.0	...
939478	  752.7	  570.3	 8134.0	...
939479	  752.6	  570.3	 8134.0	...
939480	  752.6	  570.5	 8135.0	...
939481	  752.8	  570.8	 8133.0	...
939482	  752.8	  570.7	 8131.0	...
939483	  752.7	  570.7	 8129.0	...
939484	  752.6	  570.8	 8128.0	...
939485	  752.6	  570.7	 8125.0	...
939486	  752.9	  570.6	 8122.0	...
939487	  753.1	  570.4	 8119.0	...
939488	  753.1	  570.3	 8118.0	...
939489	  753.0	  570.1	 8117.0	...
939490	  752.9	  570.0	 8117.0	...
939491	  752.9	  570.1	 8115.0	...
939492	  752.8	  570.4	 8112.0	...
939493	  752.8	  570.7	 8110.0	...
939494	  752.7	  570.7	 8109.0	...
939495	  752.6	  570.8	 8110.0	...
939496	  752.5	  571.0	 8109.0	...
939497	  752.4	  571.2	 8107.0	...
939498	  752.3	  571.3	 8106.0	...
939499	  752.2	  571.4	 8106.0	...
939500	  752.3	  571.6	 8107.0	...
939501	  752.6	  571.7	 8102.0	...
939502	  752.8	  571.5	 8098.0	...
939503	  752.9	  571.1	 8098.0	...
939504	  752.8	  570.9	 8101.0	...
939505	  753.0	  570.9	 8104.0	...
939506	  753.2	  570.9	 8104.0	...
939507	  753.5	  570.9	 8104.0	...
939508	  753.6	  570.8	 8105.0	...
939509	  753.7	  570.8	 8104.0	...
939510	  753.6	  570.7	 8103.0	...
939511	  753.5	  571.3	 8102.0	...
939512	  753.4	  571.8	 8102.0	...
939513	  753.3	  572.3	 8100.0	...
939514	  753.1	  572.2	 8099.0	...
939515	  752.9	  572.0	 8099.0	...
939516	  753.0	  571.7	 8101.0	...
939517	  753.2	  571.6	 8102.0	...
939518	  753.4	  571.6	 8101.0	...
939519	  753.5	  571.7	 8098.0	...
939520	  753.5	  571.6	 8095.0	...
939521	  753.8	  571.3	 8094.0	...
939522	  754.2	  571.1	 8094.0	...
939523	  754.1	  571.0	 8094.0	...
939524	  753.6	  571.1	 8094.0	...
939525	  753.2	  571.2	 8094.0	...
939526	  753.2	  571.3	 8093.0	...
939527	  753.3	  571.4	 8091.0	...
939528	  753.4	  571.5	 8089.0	...
939529	  753.5	  571.5	 8091.0	...
939530	  753.6	  571.5	 8093.0	...
939531	  753.7	  571.4	 8095.0	...
939532	  753.7	  571.3	 8097.0	...
939533	  753.8	  571.3	 8098.0	...
939534	  753.9	  571.3	 8098.0	...
939535	  753.9	  571.3	 8097.0	...
939536	  753.9	  571.4	 8096.0	...
939537	  754.0	  571.4	 8095.0	...
939538	  754.1	  571.5	 8095.0	...
939539	  754.2	  571.6	 8094.0	...
939540	  754.3	  571.7	 8094.0	...
939541	  754.4	  571.8	 8094.0	...
939542	  754.4	  571.7	 8094.0	...
939543	  754.2	  571.7	 8095.0	...
939544	  753.8	  571.7	 8095.0	...
939545	  753.5	  571.7	 8094.0	...
939546	  753.3	  571.6	 8093.0	...
939547	  753.4	  571.6	 8092.0	...
939548	  753.6	  571.7	 8090.0	...
939549	  753.9	  571.9	 8089.0	...
939550	  754.3	  572.0	 8087.0	...
939551	  754.7	  572.1	 8086.0	...
939552	  754.8	  572.1	 8084.0	...
939553	  754.8	  572.1	 8084.0	...
939554	  754.4	  572.2	 8084.0	...
939555	  754.0	  572.4	 8084.0	...
939556	  753.8	  572.5	 8083.0	...
939557	  753.7	  572.5	 8080.0	...
939558	  753.5	  572.6	 8076.0	...
939559	  753.4	  572.6	 8073.0	...
939560	  753.5	  572.7	 8074.0	...
939561	  753.6	  572.8	 8074.0	...
939562	  753.8	  572.7	 8074.0	...
939563	  753.9	  572.6	 8075.0	...
939564	  754.1	  572.8	 8076.0	...
939565	  754.2	  573.0	 8073.0	...
939566	  754.3	  573.3	 8069.0	...
939567	  754.2	  573.3	 8065.0	...
939568	  754.1	  573.4	 8065.0	...
939569	  754.0	  573.7	 8067.0	...
939570	  754.1	  573.9	 8069.0	...
939571	  754.4	  574.0	 8073.0	...
939572	  754.6	  573.9	 8073.0	...
939573	  754.9	  573.8	 8074.0	...
939574	  754.9	  573.8	 8073.0	...
939575	  754.9	  574.1	 8072.0	...
939576	  754.5	  574.4	 8071.0	...
939577	  754.1	  574.7	 8071.0	...
939578	  754.0	  574.8	 8071.0	...
939579	  754.1	  574.9	 8069.0	...
939580	  754.3	  574.8	 8066.0	...
939581	  754.5	  574.8	 8066.0	...
939582	  754.6	  575.0	 8069.0	...
939583	  754.6	  575.1	 8071.0	...
939584	  754.5	  575.3	 8071.0	...
939585	  754.4	  575.2	 8071.0	...
939586	  754.6	  575.2	 8069.0	...
939587	  754.9	  575.3	 8065.0	...
939588	  755.1	  575.5	 8061.0	...
939589	  755.2	  575.5	 8061.0	...
939590	  755.5	  575.4	 8064.0	...
939591	  755.8	  575.3	 8066.0	...
939592	  756.8	  575.1	 8065.0	...
939593	  757.5	  574.9	 8064.0	...
939594	  758.7	  574.4	 8065.0	...
939595	  759.8	  574.1	 8065.0	...
939596	  761.1	  573.8	 8063.0	...
939597	  762.8	  573.9	 8062.0	...
939598	  764.2	  574.1	 8061.0	...
939599	  765.5	  574.2	 8061.0	...
939600	  765.9	  574.2	 8061.0	...
939601	  766.0	  574.3	 8060.0	...
939602	  765.9	  574.1	 8058.0	...
939603	  765.7	  573.8	 8057.0	...
939604	  765.3	  573.7	 8056.0	...
939605	  764.9	  573.8	 8052.0	...
939606	  764.2	  573.9	 8048.0	...
939607	  763.6	  573.9	 8047.0	...
939608	  762.9	  573.9	 8049.0	...
939609	  762.4	  574.0	 8053.0	...
939610	  762.0	  574.1	 8057.0	...
939611	  761.8	  574.1	 8061.0	...
939612	  761.9	  574.2	 8059.0	...
939613	  762.0	  574.5	 8055.0	...
939614	  762.2	  574.8	 8051.0	...
939615	  762.3	  575.0	 8046.0	...
939616	  762.4	  575.0	 8043.0	...
939617	  762.3	  575.1	 8039.0	...
939618	  762.2	  575.3	 8040.0	...
939619	  762.0	  575.4	 8040.0	...
939620	  762.0	  575.4	 8044.0	...
939621	  762.0	  575.3	 8047.0	...
939622	  762.1	  575.2	 8047.0	...
939623	  762.2	  575.3	 8044.0	...
939624	  762.1	  575.3	 8040.0	...
MSG	939625 0000 _ Number Off
939625	  761.9	  575.3	 8039.0	...
939626	  761.8	  575.3	 8039.0	...
939627	  761.9	  575.1	 8042.0	...
939628	  762.1	  574.9	 8047.0	...
939629	  762.4	  574.7	 8050.0	...
939630	  762.6	  574.9	 8048.0	...
939631	  762.7	  574.8	 8045.0	...
939632	  762.7	  574.6	 8048.0	...
939633	  762.6	  574.4	 8052.0	...
939634	  762.6	  574.4	 8053.0	...
939635	  762.6	  574.6	 8050.0	...
939636	  762.6	  574.5	 8046.0	...
939637	  762.6	  574.5	 8044.0	...
939638	  762.8	  574.4	 8042.0	...
939639	  762.9	  574.6	 8042.0	...
939640	  763.2	  574.9	 8042.0	...
939641	  763.3	  574.9	 8043.0	...
939642	  763.1	  574.8	 8039.0	...
939643	  762.9	  574.7	 8035.0	...
939644	  762.7	  574.7	 8030.0	...
939645	  762.9	  574.6	 8029.0	...
939646	  763.1	  574.5	 8031.0	...
939647	  763.2	  574.4	 8035.0	...
939648	  763.1	  574.4	 8039.0	...
939649	  763.1	  574.5	 8040.0	...
939650	  763.1	  575.0	 8041.0	...
939651	  763.4	  575.5	 8040.0	...
939652	  763.6	  575.5	 8041.0	...
939653	  763.6	  575.1	 8042.0	...
939654	  763.5	  574.7	 8043.0	...
939655	  763.4	  574.7	 8043.0	...
939656	  763.5	  574.8	 8044.0	...
939657	  763.5	  575.0	 8046.0	...
939658	  763.5	  575.1	 8048.0	...
939659	  763.5	  575.1	 8045.0	...
939660	  763.5	  575.2	 8041.0	...
939661	  763.5	  575.2	 8036.0	...
939662	  763.8	  575.2	 8036.0	...
939663	  764.1	  575.2	 8034.0	...
939664	  764.0	  575.3	 8032.0	...
939665	  763.5	  575.7	 8030.0	...
939666	  762.9	  576.0	 8030.0	...
939667	  763.0	  575.9	 8031.0	...
939668	  763.3	  575.5	 8032.0	...
939669	  763.6	  575.1	 8035.0	...
939670	  763.8	  575.0	 8037.0	...
939671	  763.7	  575.1	 8038.0	...
939672	  763.7	  575.1	 8040.0	...
939673	  763.8	  575.2	 8043.0	...
939674	  763.8	  575.1	 8046.0	...
939675	  763.9	  575.4	 8046.0	...
939676	  764.0	  575.6	 8043.0	...
939677	  764.0	  575.8	 8039.0	...
939678	  763.9	  575.6	 8035.0	...
939679	  763.8	  575.5	 8034.0	...
939680	  763.8	  575.5	 8037.0	...
939681	  763.9	  575.4	 8041.0	...
939682	  763.9	  575.4	 8043.0	...
939683	  764.0	  575.4	 8042.0	...
939684	  763.9	  575.4	 8041.0	...
939685	  763.8	  575.4	 8041.0	...
939686	  763.6	  575.3	 8041.0	...
939687	  763.6	  575.0	 8041.0	...
939688	  763.8	  574.7	 8041.0	...
939689	  764.1	  574.9	 8039.0	...
939690	  764.2	  575.2	 8037.0	...
939691	  764.0	  575.5	 8035.0	...
939692	  763.7	  575.6	 8035.0	...
939693	  763.6	  575.7	 8034.0	...
939694	  763.8	  575.6	 8034.0	...
939695	  764.2	  575.6	 8035.0	...
939696	  764.4	  575.5	 8036.0	...
939697	  764.3	  575.5	 8038.0	...
939698	  764.1	  575.4	 8040.0	...
939699	  764.2	  575.3	 8043.0	...
939700	  764.3	  575.3	 8044.0	...
939701	  764.3	  575.3	 8047.0	...
939702	  764.2	  575.3	 8049.0	...
939703	  764.3	  575.2	 8051.0	...
939704	  764.5	  575.1	 8050.0	...
939705	  764.4	  575.2	 8049.0	...
939706	  764.1	  575.5	 8047.0	...
939707	  764.0	  575.9	 8045.0	...
939708	  764.1	  576.0	 8043.0	...
939709	  764.2	  576.1	 8041.0	...
939710	  764.2	  576.2	 8041.0	...
939711	  764.2	  576.2	 8041.0	...
939712	  764.2	  576.0	 8041.0	...
939713	  764.2	  575.9	 8041.0	...
939714	  764.3	  575.9	 8037.0	...
939715	  764.5	  575.9	 8034.0	...
939716	  764.6	  575.7	 8030.0	...
939717	  764.6	  575.6	 8031.0	...
939718	  764.5	  575.5	 8032.0	...
939719	  764.4	  575.7	 8030.0	...
939720	  764.4	  575.9	 8028.0	...
939721	  764.6	  576.2	 8029.0	...
939722	  764.8	  576.3	 8032.0	...
939723	  765.0	  576.4	 8035.0	...
939724	  764.7	  576.4	 8035.0	...
939725	  764.3	  576.3	 8035.0	...
939726	  763.9	  576.1	 8035.0	...
939727	  764.0	  575.6	 8036.0	...
939728	  764.1	  575.2	 8037.0	...
939729	  764.4	  575.0	 8039.0	...
939730	  764.5	  575.0	 8038.0	...
939731	  764.8	  575.0	 8037.0	...
939732	  764.8	  575.0	 8037.0	...
939733	  764.9	  575.1	 8036.0	...
939734	  764.8	  575.3	 8036.0	...
939735	  764.6	  575.5	 8035.0	...
939736	  764.4	  575.4	 8034.0	...
939737	  764.3	  575.3	 8034.0	...
939738	  764.4	  575.3	 8035.0	...
939739	  764.4	  575.5	 8037.0	...
939740	  764.4	  575.4	 8040.0	...
939741	  764.3	  575.2	 8041.0	...
939742	  764.2	  574.7	 8041.0	...
939743	  764.1	  574.4	 8041.0	...
939744	  764.1	  574.6	 8039.0	...
939745	  764.2	  575.1	 8038.0	...
939746	  764.2	  575.5	 8038.0	...
939747	  764.2	  575.6	 8038.0	...
939748	  764.3	  575.4	 8037.0	...
939749	  764.4	  575.2	 8037.0	...
939750	  764.6	  575.1	 8037.0	...
939751	  764.5	  575.2	 8037.0	...
939752	  764.4	  575.3	 8037.0	...
939753	  764.3	  575.4	 8037.0	...
939754	  764.2	  575.5	 8037.0	...
939755	  764.1	  575.4	 8037.0	...
939756	  764.0	  575.5	 8039.0	...
939757	  763.9	  575.6	 8041.0	...
939758	  763.9	  575.7	 8043.0	...
939759	  763.8	  575.7	 8044.0	...
939760	  763.8	  575.7	 8045.0	...
939761	  763.9	  575.8	 8045.0	...
939762	  763.9	  575.8	 8046.0	...
939763	  763.9	  575.7	 8046.0	...
939764	  763.9	  575.6	 8047.0	...
939765	  763.9	  575.6	 8048.0	...
939766	  763.9	  575.7	 8049.0	...
939767	  763.9	  575.7	 8048.0	...
939768	  763.9	  575.6	 8048.0	...
939769	  763.7	  575.5	 8048.0	...
939770	  763.6	  575.5	 8048.0	...
939771	  763.8	  575.5	 8049.0	...
939772	  763.9	  575.5	 8049.0	...
939773	  764.1	  575.5	 8048.0	...
939774	  764.0	  575.6	 8047.0	...
939775	  763.9	  575.6	 8046.0	...
939776	  763.9	  575.7	 8045.0	...
939777	  763.9	  575.8	 8045.0	...
939778	  763.8	  575.8	 8045.0	...
939779	  763.7	  575.8	 8045.0	...
939780	  763.6	  575.9	 8045.0	...
939781	  763.6	  575.9	 8048.0	...
939782	  763.7	  575.8	 8050.0	...
939783	  763.8	  575.7	 8052.0	...
939784	  763.8	  575.7	 8048.0	...
939785	  763.4	  575.6	 8043.0	...
939786	  763.0	  575.6	 8045.0	...
939787	  762.9	  575.5	 8052.0	...
939788	  763.2	  575.4	 8058.0	...
939789	  763.5	  575.4	 8058.0	...
939790	  763.7	  575.3	 8058.0	...
939791	  763.8	  575.2	 8057.0	...
939792	  764.0	  575.2	 8058.0	...
939793	  763.9	  575.2	 8059.0	...
939794	  763.8	  575.3	 8057.0	...
939795	  763.7	  575.4	 8055.0	...
939796	  763.7	  575.3	 8053.0	...
939797	  763.7	  575.1	 8054.0	...
939798	  763.7	  575.0	 8055.0	...
939799	  763.7	  574.9	 8056.0	...
939800	  763.7	  574.8	 8057.0	...
939801	  763.7	  574.7	 8059.0	...
939802	  763.6	  574.5	 8062.0	...
939803	  763.4	  574.6	 8066.0	...
939804	  763.3	  574.7	 8067.0	...
939805	  763.2	  574.8	 8067.0	...
939806	  763.2	  574.9	 8068.0	...
939807	  763.1	  574.9	 8068.0	...
939808	  763.1	  574.9	 8068.0	...
939809	  763.1	  574.8	 8068.0	...
939810	  763.2	  574.7	 8068.0	...
939811	  763.0	  574.6	 8066.0	...
939812	  762.8	  574.6	 8063.0	...
939813	  762.9	  574.5	 8061.0	...
939814	  763.3	  574.6	 8061.0	...
939815	  763.7	  574.7	 8060.0	...
939816	  763.6	  575.0	 8061.0	...
939817	  763.6	  575.1	 8063.0	...
939818	  763.5	  575.1	 8065.0	...
939819	  763.5	  575.2	 8061.0	...
939820	  763.4	  575.3	 8058.0	...
939821	  763.4	  575.3	 8053.0	...
939822	  763.4	  575.2	 8053.0	...
939823	  763.5	  575.1	 8054.0	...
939824	  763.6	  574.9	 8056.0	...
939825	  763.4	  574.6	 8062.0	...
939826	  763.3	  574.3	 8065.0	...
939827	  763.2	  574.3	 8067.0	...
939828	  763.3	  574.3	 8067.0	...
939829	  763.2	  574.3	 8067.0	...
939830	  763.2	  574.2	 8068.0	...
939831	  763.1	  574.1	 8068.0	...
939832	  763.1	  574.0	 8068.0	...
939833	  763.1	  574.1	 8068.0	...
939834	  763.1	  574.1	 8067.0	...
939835	  763.0	  574.1	 8067.0	...
939836	  763.0	  574.4	 8066.0	...
939837	  762.9	  574.7	 8066.0	...
939838	  762.9	  574.6	 8065.0	...
MSG	939839 0000 _ Number On
939839	  763.1	  574.1	 8065.0	...
939840	  763.4	  573.7	 8067.0	...
939841	  763.6	  573.7	 8069.0	...
939842	  763.6	  573.9	 8072.0	...
939843	  763.5	  574.1	 8072.0	...
939844	  763.5	  574.3	 8071.0	...
939845	  763.5	  574.3	 8070.0	...
939846	  763.5	  574.4	 8070.0	...
939847	  763.6	  574.5	 8070.0	...
939848	  763.4	  574.6	 8070.0	...
939849	  763.3	  574.6	 8068.0	...
939850	  763.1	  574.6	 8066.0	...
939851	  763.1	  574.6	 8065.0	...
939852	  763.2	  574.4	 8067.0	...
939853	  763.3	  574.0	 8069.0	...
939854	  763.4	  574.0	 8071.0	...
939855	  763.5	  574.3	 8073.0	...
939856	  763.3	  574.6	 8073.0	...
939857	  763.0	  574.6	 8071.0	...
939858	  762.9	  574.6	 8074.0	...
939859	  763.0	  574.5	 8078.0	...
939860	  762.8	  574.4	 8083.0	...
939861	  762.5	  574.3	 8083.0	...
939862	  762.1	  574.4	 8083.0	...
939863	  762.1	  574.4	 8081.0	...
939864	  762.0	  574.2	 8078.0	...
939865	  762.1	  574.1	 8076.0	...
939866	  762.2	  573.9	 8077.0	...
939867	  762.3	  573.9	 8078.0	...
939868	  762.3	  573.9	 8078.0	...
939869	  762.2	  573.8	 8077.0	...
939870	  762.6	  573.8	 8080.0	...
939871	  763.0	  573.8	 8085.0	...
939872	  763.4	  573.8	 8089.0	...
939873	  763.4	  573.8	 8088.0	...
939874	  762.8	  573.7	 8086.0	...
939875	  762.3	  573.7	 8086.0	...
939876	  762.0	  573.7	 8087.0	...
939877	  762.2	  573.7	 8089.0	...
939878	  762.3	  573.7	 8089.0	...
939879	  762.2	  573.7	 8089.0	...
939880	  762.0	  573.7	 8089.0	...
939881	  761.9	  573.7	 8091.0	...
939882	  761.7	  574.0	 8092.0	...
939883	  761.7	  574.4	 8095.0	...
939884	  762.0	  574.6	 8095.0	...
939885	  762.4	  574.4	 8095.0	...
939886	  762.6	  573.9	 8094.0	...
939887	  762.5	  573.6	 8094.0	...
939888	  762.4	  573.2	 8093.0	...
939889	  762.3	  573.2	 8093.0	...
939890	  762.0	  573.4	 8093.0	...
939891	  761.8	  573.6	 8093.0	...
939892	  761.7	  573.7	 8092.0	...
939893	  761.8	  573.7	 8096.0	...
939894	  761.7	  573.7	 8100.0	...
939895	  761.6	  573.7	 8104.0	...
939896	  761.4	  573.6	 8104.0	...
939897	  761.6	  573.5	 8104.0	...
939898	  761.8	  573.3	 8103.0	...
939899	  762.0	  573.2	 8102.0	...
939900	  762.1	  573.4	 8101.0	...
939901	  762.2	  573.6	 8100.0	...
939902	  762.3	  573.7	 8099.0	...
939903	  762.2	  573.6	 8098.0	...
939904	  761.9	  573.5	 8099.0	...
939905	  761.6	  573.4	 8100.0	...
939906	  761.1	  573.3	 8100.0	...
939907	  760.9	  573.1	 8100.0	...
939908	  760.6	  573.0	 8099.0	...
939909	  760.5	  573.0	 8097.0	...
939910	  760.8	  573.1	 8096.0	...
939911	  761.3	  573.2	 8097.0	...
939912	  761.8	  573.4	 8099.0	...
939913	  762.0	  573.4	 8101.0	...
939914	  762.1	  573.2	 8102.0	...
939915	  762.1	  573.0	 8102.0	...
939916	  761.8	  572.8	 8102.0	...
939917	  761.5	  572.8	 8103.0	...
939918	  761.3	  572.8	 8104.0	...
939919	  761.2	  572.8	 8104.0	...
939920	  761.1	  572.8	 8107.0	...
939921	  761.0	  572.8	 8109.0	...
939922	  760.9	  572.8	 8112.0	...
939923	  760.9	  572.9	 8112.0	...
939924	  760.9	  572.9	 8112.0	...
939925	  760.9	  573.0	 8111.0	...
939926	  761.1	  572.7	 8110.0	...
939927	  761.5	  572.5	 8109.0	...
939928	  761.8	  572.7	 8109.0	...
939929	  761.9	  573.1	 8109.0	...
939930	  761.8	  573.5	 8110.0	...
939931	  761.7	  573.6	 8110.0	...
939932	  761.3	  573.4	 8110.0	...
939933	  760.8	  573.3	 8111.0	...
939934	  760.3	  573.2	 8111.0	...
939935	  760.1	  573.2	 8112.0	...
939936	  760.2	  573.1	 8112.0	...
939937	  760.2	  573.1	 8112.0	...
939938	  760.2	  573.0	 8113.0	...
939939	  760.3	  572.8	 8115.0	...
939940	  760.4	  572.7	 8116.0	...
939941	  760.4	  572.7	 8116.0	...
939942	  760.3	  572.8	 8115.0	...
939943	  760.3	  572.8	 8116.0	...
939944	  760.5	  572.5	 8118.0	...
939945	  760.6	  572.2	 8120.0	...
939946	  760.5	  571.9	 8121.0	...
939947	  760.7	  571.8	 8121.0	...
939948	  760.9	  571.6	 8122.0	...
939949	  761.0	  571.7	 8124.0	...
939950	  760.9	  571.8	 8126.0	...
939951	  760.8	  572.0	 8126.0	...
939952	  760.8	  572.2	 8125.0	...
939953	  760.8	  572.5	 8124.0	...
939954	  760.9	  572.7	 8125.0	...
939955	  761.0	  572.7	 8125.0	...
939956	  761.0	  572.6	 8127.0	...
939957	  760.8	  572.5	 8128.0	...
939958	  760.4	  572.4	 8129.0	...
939959	  760.1	  572.3	 8127.0	...
939960	  760.0	  572.1	 8124.0	...
939961	  760.2	  571.9	 8122.0	...
939962	  760.4	  571.6	 8122.0	...
939963	  760.5	  571.5	 8125.0	...
939964	  760.5	  571.4	 8129.0	...
939965	  760.5	  571.4	 8132.0	...
939966	  760.5	  571.2	 8133.0	...
939967	  760.4	  570.9	 8134.0	...
939968	  760.3	  570.7	 8134.0	...
939969	  760.1	  570.9	 8134.0	...
939970	  759.9	  571.3	 8133.0	...
939971	  759.7	  571.3	 8132.0	...
939972	  759.6	  570.7	 8133.0	...
939973	  759.5	  570.0	 8134.0	...
939974	  759.7	  570.0	 8135.0	...
939975	  759.9	  570.3	 8136.0	...
939976	  759.9	  570.8	 8135.0	...
939977	  759.7	  570.9	 8135.0	...
939978	  759.7	  570.8	 8134.0	...
939979	  759.9	  570.6	 8135.0	...
939980	  760.1	  570.4	 8136.0	...
939981	  760.2	  570.4	 8136.0	...
939982	  760.2	  570.4	 8141.0	...
939983	  760.1	  570.4	 8147.0	...
939984	  760.1	  570.4	 8153.0	...
939985	  759.7	  570.4	 8149.0	...
939986	  759.4	  570.4	 8142.0	...
939987	  759.0	  570.5	 8135.0	...
939988	  759.0	  570.5	 8131.0	...
939989	  758.9	  570.3	 8136.0	...
939990	  759.0	  570.1	 8143.0	...
939991	  759.2	  569.9	 8149.0	...
939992	  759.3	  569.9	 8149.0	...
939993	  759.4	  570.2	 8146.0	...
939994	  759.6	  570.5	 8144.0	...
939995	  759.6	  570.6	 8145.0	...
939996	  759.4	  570.6	 8145.0	...
939997	  759.3	  570.5	 8147.0	...
939998	  759.3	  570.7	 8148.0	...
939999	  759.2	  570.8	 8150.0	...
940000	  758.8	  570.9	 8149.0	...
940001	  758.4	  570.7	 8150.0	...
940002	  758.2	  570.5	 8150.0	...
940003	  758.4	  570.4	 8149.0	...
940004	  758.6	  570.6	 8150.0	...
940005	  758.8	  570.7	 8152.0	...
940006	  759.0	  570.7	 8154.0	...
940007	  759.1	  570.4	 8154.0	...
940008	  759.1	  570.1	 8156.0	...
940009	  759.0	  569.8	 8157.0	...
940010	  758.7	  569.9	 8158.0	...
940011	  758.5	  569.9	 8159.0	...
940012	  758.2	  569.9	 8159.0	...
940013	  758.2	  569.9	 8156.0	...
940014	  758.2	  569.8	 8154.0	...
940015	  758.4	  569.7	 8156.0	...
940016	  758.6	  569.9	 8160.0	...
940017	  758.8	  570.0	 8164.0	...
940018	  758.5	  570.2	 8164.0	...
940019	  758.2	  570.3	 8162.0	...
940020	  757.8	  570.3	 8161.0	...
940021	  757.8	  570.3	 8159.0	...
940022	  757.9	  570.1	 8158.0	...
940023	  757.8	  570.0	 8159.0	...
940024	  757.8	  569.9	 8162.0	...
940025	  757.7	  570.0	 8164.0	...
940026	  757.6	  570.2	 8166.0	...
940027	  757.7	  570.1	 8165.0	...
940028	  757.8	  569.9	 8166.0	...
940029	  758.0	  569.6	 8167.0	...
940030	  758.2	  569.4	 8169.0	...
940031	  758.2	  569.3	 8170.0	...
940032	  758.2	  569.3	 8171.0	...
940033	  758.3	  569.3	 8171.0	...
940034	  758.3	  569.0	 8172.0	...
940035	  758.3	  568.7	 8172.0	...
940036	  758.2	  568.5	 8173.0	...
940037	  757.9	  568.5	 8175.0	...
940038	  757.7	  568.6	 8177.0	...
940039	  757.5	  568.6	 8180.0	...
940040	  757.5	  568.7	 8180.0	...
940041	  757.5	  568.7	 8180.0	...
940042	  757.5	  568.7	 8180.0	...
940043	  757.5	  568.8	 8179.0	...
940044	  757.5	  568.8	 8179.0	...
940045	  757.5	  568.8	 8178.0	...
940046	  757.5	  568.5	 8180.0	...
940047	  757.6	  568.4	 8182.0	...
940048	  757.6	  568.2	 8184.0	...
940049	  757.7	  568.3	 8185.0	...
940050	  757.7	  568.4	 8186.0	...
940051	  757.7	  568.5	 8186.0	...
940052	  757.5	  568.6	 8186.0	...
940053	  757.3	  568.6	 8186.0	...
940054	  757.1	  568.6	 8186.0	...
940055	  757.1	  568.8	 8184.0	...
940056	  757.0	  569.0	 8182.0	...
940057	  757.0	  569.0	 8181.0	...
940058	  756.9	  568.9	 8181.0	...
940059	  757.1	  568.7	 8188.0	...
940060	  757.4	  568.4	 8193.0	...
940061	  757.7	  568.1	 8198.0	...
940062	  757.8	  568.0	 8197.0	...
940063	  757.9	  568.2	 8196.0	...
940064	  757.7	  568.4	 8195.0	...
940065	  757.5	  568.5	 8194.0	...
940066	  757.3	  568.6	 8197.0	...
940067	  757.4	  568.5	 8200.0	...
940068	  757.4	  568.5	 8204.0	...
940069	  757.3	  568.6	 8204.0	...
940070	  757.2	  568.3	 8203.0	...
940071	  757.1	  568.0	 8203.0	...
940072	  757.1	  567.8	 8203.0	...
940073	  757.1	  568.0	 8198.0	...
940074	  757.1	  568.2	 8194.0	...
940075	  757.0	  568.2	 8192.0	...
940076	  757.0	  568.0	 8196.0	...
940077	  757.0	  567.8	 8202.0	...
940078	  756.9	  567.8	 8204.0	...
940079	  756.8	  567.8	 8208.0	...
940080	  756.8	  567.8	 8209.0	...
940081	  756.8	  567.5	 8207.0	...
940082	  756.9	  567.6	 8204.0	...
940083	  756.9	  567.7	 8202.0	...
940084	  756.9	  567.6	 8202.0	...
940085	  756.8	  567.5	 8206.0	...
940086	  756.8	  567.4	 8209.0	...
940087	  756.5	  567.5	 8208.0	...
940088	  756.4	  567.8	 8203.0	...
940089	  756.0	  568.0	 8198.0	...
940090	  755.9	  568.2	 8198.0	...
940091	  755.8	  568.2	 8201.0	...
940092	  755.8	  568.2	 8203.0	...
940093	  755.8	  568.3	 8207.0	...
940094	  755.8	  568.3	 8208.0	...
940095	  755.8	  568.2	 8207.0	...
940096	  755.8	  568.0	 8205.0	...
940097	  755.7	  567.8	 8203.0	...
940098	  755.6	  567.8	 8203.0	...
940099	  755.7	  567.8	 8204.0	...
940100	  755.9	  567.7	 8203.0	...
940101	  755.9	  567.6	 8202.0	...
940102	  755.8	  567.6	 8201.0	...
940103	  755.6	  567.6	 8201.0	...
940104	  755.4	  567.6	 8202.0	...
940105	  755.3	  568.1	 8202.0	...
940106	  755.3	  568.5	 8203.0	...
940107	  755.3	  568.4	 8204.0	...
940108	  755.1	  567.9	 8205.0	...
940109	  754.9	  567.5	 8205.0	...
940110	  754.7	  567.6	 8204.0	...
940111	  754.7	  567.8	 8203.0	...
940112	  754.7	  567.9	 8203.0	...
940113	  754.6	  568.0	 8203.0	...
940114	  754.5	  568.0	 8203.0	...
940115	  754.4	  568.0	 8204.0	...
940116	  754.4	  568.0	 8205.0	...
940117	  754.3	  567.9	 8206.0	...
940118	  754.4	  567.9	 8207.0	...
940119	  754.5	  568.2	 8209.0	...
940120	  754.8	  568.6	 8210.0	...
940121	  755.2	  568.8	 8211.0	...
940122	  755.4	  568.6	 8210.0	...
940123	  755.3	  568.4	 8210.0	...
940124	  755.3	  568.2	 8209.0	...
940125	  755.3	  567.8	 8209.0	...
940126	  755.2	  567.7	 8210.0	...
940127	  755.0	  567.8	 8210.0	...
940128	  754.8	  568.2	 8209.0	...
940129	  754.8	  568.5	 8209.0	...
940130	  754.9	  568.7	 8208.0	...
940131	  754.7	  568.8	 8207.0	...
940132	  754.5	  568.7	 8207.0	...
940133	  754.3	  568.7	 8207.0	...
940134	  754.5	  568.6	 8207.0	...
940135	  754.6	  568.5	 8207.0	...
940136	  754.8	  568.1	 8207.0	...
940137	  754.6	  567.8	 8206.0	...
940138	  754.4	  567.6	 8206.0	...
940139	  754.1	  567.8	 8205.0	...
MSG	940140 0000 _ Number Off
940140	  754.0	  568.1	 8205.0	...
940141	  754.0	  568.1	 8203.0	...
940142	  754.0	  568.0	 8202.0	...
940143	  753.9	  568.0	 8201.0	...
940144	  753.9	  568.0	 8201.0	...
940145	  753.7	  568.1	 8203.0	...
940146	  753.7	  568.3	 8204.0	...
940147	  753.6	  568.5	 8204.0	...
940148	  753.6	  568.5	 8205.0	...
940149	  753.6	  568.3	 8207.0	...
940150	  753.4	  568.3	 8209.0	...
940151	  753.3	  568.4	 8209.0	...
940152	  753.1	  568.5	 8208.0	...
940153	  753.2	  568.5	 8208.0	...
940154	  753.2	  568.5	 8208.0	...
940155	  753.2	  568.5	 8209.0	...
940156	  753.2	  568.5	 8211.0	...
940157	  753.0	  568.6	 8212.0	...
940158	  752.8	  568.7	 8212.0	...
940159	  753.0	  568.6	 8212.0	...
940160	  753.4	  568.5	 8212.0	...
940161	  753.7	  568.4	 8213.0	...
940162	  753.5	  568.4	 8214.0	...
940163	  753.3	  568.4	 8213.0	...
940164	  753.3	  568.4	 8212.0	...
940165	  753.3	  568.4	 8212.0	...
940166	  753.3	  568.1	 8212.0	...
940167	  753.2	  567.8	 8212.0	...
940168	  753.1	  567.8	 8214.0	...
940169	  753.0	  568.1	 8216.0	...
940170	  753.1	  568.4	 8219.0	...
940171	  753.4	  568.3	 8222.0	...
940172	  753.6	  568.1	 8223.0	...
940173	  753.6	  568.0	 8225.0	...
940174	  753.6	  568.1	 8225.0	...
940175	  753.6	  568.2	 8226.0	...
940176	  753.6	  567.8	 8227.0	...
940177	  753.6	  567.4	 8227.0	...
940178	  753.6	  567.5	 8227.0	...
940179	  753.7	  567.8	 8227.0	...
940180	  753.8	  568.0	 8227.0	...
940181	  754.0	  567.8	 8227.0	...
940182	  754.1	  567.9	 8227.0	...
940183	  754.2	  568.2	 8228.0	...
940184	  754.3	  568.4	 8227.0	...
940185	  754.3	  568.3	 8226.0	...
940186	  754.2	  568.0	 8229.0	...
940187	  754.1	  567.7	 8232.0	...
940188	  754.1	  567.2	 8237.0	...
940189	  754.0	  567.0	 8238.0	...
940190	  754.1	  567.3	 8239.0	...
940191	  754.1	  567.7	 8239.0	...
940192	  754.2	  568.1	 8239.0	...
940193	  754.2	  568.2	 8239.0	...
940194	  754.2	  568.4	 8238.0	...
940195	  754.2	  568.6	 8237.0	...
940196	  754.2	  568.7	 8232.0	...
940197	  754.3	  568.7	 8228.0	...
940198	  754.3	  568.7	 8226.0	...
940199	  754.4	  568.6	 8227.0	...
940200	  754.6	  568.5	 8228.0	...
940201	  754.8	  568.5	 8231.0	...
940202	  754.8	  568.5	 8235.0	...
940203	  754.6	  568.5	 8240.0	...
940204	  754.4	  568.7	 8240.0	...
940205	  754.3	  569.0	 8240.0	...
940206	  754.0	  568.8	 8239.0	...
940207	  753.8	  568.4	 8236.0	...
940208	  753.5	  568.0	 8233.0	...
940209	  753.3	  568.1	 8233.0	...
940210	  753.2	  568.2	 8234.0	...
940211	  753.2	  568.4	 8236.0	...
940212	  753.3	  568.5	 8238.0	...
940213	  753.3	  568.6	 8240.0	...
940214	  753.2	  568.6	 8243.0	...
940215	  753.0	  568.6	 8244.0	...
940216	  753.0	  568.6	 8245.0	...
940217	  753.4	  568.4	 8245.0	...
940218	  753.8	  568.0	 8245.0	...
940219	  754.0	  567.7	 8245.0	...
940220	  753.8	  567.8	 8245.0	...
940221	  753.6	  568.0	 8246.0	...
940222	  753.5	  568.4	 8245.0	...
940223	  753.7	  568.4	 8243.0	...
940224	  753.8	  568.5	 8243.0	...
940225	  753.9	  568.5	 8245.0	...
940226	  753.7	  568.5	 8244.0	...
940227	  753.5	  568.6	 8243.0	...
940228	  753.4	  568.7	 8242.0	...
940229	  753.3	  568.7	 8243.0	...
940230	  753.2	  568.6	 8244.0	...
940231	  753.0	  568.5	 8246.0	...
940232	  752.9	  568.5	 8247.0	...
940233	  753.3	  568.6	 8248.0	...
940234	  753.6	  568.3	 8248.0	...
940235	  753.7	  568.0	 8251.0	...
940236	  753.6	  567.6	 8254.0	...
940237	  753.4	  567.7	 8256.0	...
940238	  753.5	  567.7	 8254.0	...
940239	  753.5	  567.7	 8253.0	...
940240	  753.3	  567.7	 8252.0	...
940241	  753.1	  568.2	 8251.0	...
940242	  753.0	  568.6	 8250.0	...
940243	  753.0	  568.8	 8249.0	...
940244	  753.0	  568.3	 8248.0	...
940245	  753.1	  567.9	 8246.0	...
940246	  753.1	  567.7	 8248.0	...
940247	  753.1	  567.8	 8252.0	...
940248	  753.0	  567.4	 8255.0	...
940249	  753.1	  567.1	 8255.0	...
940250	  753.2	  566.9	 8254.0	...
940251	  753.3	  566.9	 8253.0	...
940252	  753.4	  567.0	 8252.0	...
940253	  753.4	  567.1	 8253.0	...
940254	  753.5	  567.2	 8253.0	...
940255	  753.6	  567.4	 8253.0	...
940256	  753.5	  567.6	 8253.0	...
940257	  753.6	  567.7	 8254.0	...
940258	  753.6	  567.5	 8255.0	...
940259	  753.6	  567.3	 8256.0	...
940260	  753.6	  567.3	 8256.0	...
940261	  753.6	  567.3	 8256.0	...
940262	  753.2	  567.4	 8258.0	...
940263	  752.9	  567.5	 8260.0	...
940264	  752.6	  567.5	 8262.0	...
940265	  752.6	  567.4	 8262.0	...
940266	  752.6	  567.4	 8260.0	...
940267	  752.5	  567.4	 8259.0	...
940268	  752.4	  567.5	 8259.0	...
940269	  752.4	  567.5	 8259.0	...
940270	  752.4	  567.6	 8258.0	...
940271	  752.4	  567.6	 8255.0	...
940272	  752.4	  567.4	 8253.0	...
940273	  752.2	  567.2	 8251.0	...
940274	  752.2	  566.9	 8251.0	...
940275	  752.0	  567.0	 8250.0	...
940276	  751.9	  567.2	 8249.0	...
940277	  751.8	  567.5	 8248.0	...
940278	  751.8	  567.8	 8247.0	...
940279	  752.0	  567.6	 8249.0	...
940280	  752.2	  567.5	 8252.0	...
940281	  752.4	  567.5	 8254.0	...
940282	  752.3	  567.7	 8254.0	...
940283	  752.3	  567.5	 8253.0	...
940284	  752.2	  567.4	 8253.0	...
940285	  752.1	  567.5	 8254.0	...
940286	  752.1	  568.0	 8255.0	...
940287	  752.2	  567.9	 8256.0	...
940288	  752.2	  567.7	 8254.0	...
940289	  752.3	  567.2	 8253.0	...
940290	  752.5	  566.9	 8253.0	...
940291	  752.6	  566.5	 8254.0	...
940292	  752.4	  566.5	 8255.0	...
940293	  752.2	  566.5	 8256.0	...
940294	  751.9	  566.7	 8257.0	...
940295	  751.9	  566.9	 8257.0	...
940296	  751.9	  567.0	 8257.0	...
940297	  751.7	  567.1	 8257.0	...
940298	  751.6	  567.1	 8258.0	...
940299	  751.5	  567.1	 8259.0	...
940300	  751.6	  567.1	 8260.0	...
940301	  751.6	  567.4	 8260.0	...
940302	  751.6	  567.5	 8262.0	...
940303	  751.9	  567.7	 8264.0	...
940304	  752.1	  567.6	 8265.0	...
940305	  752.3	  567.6	 8264.0	...
940306	  752.0	  567.6	 8261.0	...
940307	  751.7	  567.6	 8260.0	...
940308	  751.6	  567.7	 8262.0	...
940309	  751.7	  567.7	 8263.0	...
940310	  751.7	  567.7	 8261.0	...
940311	  751.6	  567.9	 8259.0	...
940312	  751.5	  568.0	 8257.0	...
940313	  751.3	  567.7	 8257.0	...
940314	  751.3	  567.4	 8258.0	...
940315	  751.4	  567.1	 8259.0	...
940316	  751.5	  567.1	 8260.0	...
940317	  751.6	  567.1	 8260.0	...
940318	  751.5	  567.1	 8259.0	...
940319	  751.6	  567.1	 8257.0	...
940320	  751.7	  567.1	 8257.0	...
940321	  751.7	  567.2	 8258.0	...
940322	  751.7	  567.3	 8259.0	...
940323	  751.6	  567.4	 8259.0	...
940324	  751.4	  567.3	 8256.0	...
940325	  751.2	  567.1	 8254.0	...
940326	  751.1	  566.9	 8251.0	...
940327	  751.1	  567.0	 8251.0	...
940328	  751.1	  567.0	 8250.0	...
940329	  751.1	  567.0	 8250.0	...
940330	  751.0	  567.0	 8250.0	...
940331	  751.0	  566.9	 8251.0	...
940332	  751.1	  566.8	 8252.0	...
940333	  751.2	  566.7	 8253.0	...
940334	  751.4	  566.9	 8255.0	...
940335	  751.5	  567.0	 8257.0	...
940336	  751.8	  567.1	 8258.0	...
940337	  751.9	  567.1	 8257.0	...
940338	  752.1	  567.1	 8256.0	...
940339	  752.1	  567.1	 8259.0	...
940340	  752.1	  567.0	 8263.0	...
940341	  752.0	  567.0	 8267.0	...
940342	  751.9	  567.2	 8267.0	...
940343	  751.8	  567.5	 8268.0	...
940344	  751.7	  567.9	 8268.0	...
940345	  751.6	  568.2	 8270.0	...
940346	  751.6	  568.3	 8273.0	...
940347	  751.6	  568.0	 8273.0	...
940348	  751.8	  567.7	 8272.0	...
940349	  752.1	  567.4	 8272.0	...
940350	  752.3	  567.4	 8274.0	...
940351	  752.3	  567.5	 8274.0	...
940352	  752.4	  567.6	 8273.0	...
940353	  752.4	  567.6	 8272.0	...
MSG	940354 0000 _ Number On
940354	  752.3	  567.7	 8271.0	...
940355	  752.1	  567.9	 8270.0	...
940356	  752.3	  567.8	 8269.0	...
940357	  752.6	  567.6	 8268.0	...
940358	  752.7	  567.6	 8267.0	...
940359	  752.4	  567.8	 8266.0	...
940360	  752.1	  568.0	 8265.0	...
940361	  752.1	  567.7	 8266.0	...
940362	  751.9	  567.5	 8268.0	...
940363	  751.8	  567.2	 8270.0	...
940364	  751.6	  567.1	 8270.0	...
940365	  751.5	  567.1	 8270.0	...
940366	  751.6	  566.9	 8270.0	...
940367	  751.7	  566.8	 8270.0	...
940368	  751.8	  566.7	 8269.0	...
940369	  752.0	  567.2	 8267.0	...
940370	  752.2	  567.6	 8269.0	...
940371	  752.3	  568.0	 8271.0	...
940372	  752.2	  568.0	 8273.0	...
940373	  751.9	  568.0	 8273.0	...
940374	  751.6	  567.9	 8267.0	...
940375	  751.5	  567.9	 8262.0	...
940376	  751.5	  567.8	 8259.0	...
940377	  751.3	  567.9	 8261.0	...
940378	  750.9	  568.1	 8265.0	...
940379	  750.6	  568.2	 8268.0	...
940380	  750.8	  568.1	 8270.0	...
940381	  751.0	  568.1	 8271.0	...
940382	  751.2	  567.9	 8272.0	...
940383	  751.2	  567.8	 8272.0	...
940384	  751.1	  567.7	 8268.0	...
940385	  751.1	  567.8	 8263.0	...
940386	  751.3	  567.9	 8263.0	...
940387	  751.5	  567.9	 8266.0	...
940388	  751.7	  567.5	 8269.0	...
940389	  751.5	  567.1	 8268.0	...
940390	  751.4	  567.1	 8269.0	...
940391	  751.4	  567.5	 8269.0	...
940392	  751.4	  567.9	 8268.0	...
940393	  751.2	  567.8	 8268.0	...
940394	  751.1	  567.5	 8269.0	...
940395	  751.0	  567.2	 8270.0	...
940396	  751.2	  567.2	 8272.0	...
940397	  751.5	  567.4	 8273.0	...
940398	  751.6	  567.4	 8274.0	...
940399	  751.5	  567.4	 8273.0	...
940400	  751.4	  567.3	 8272.0	...
940401	  751.4	  567.2	 8272.0	...
940402	  751.3	  567.3	 8273.0	...
940403	  751.2	  567.5	 8274.0	...
940404	  751.2	  567.7	 8274.0	...
940405	  751.4	  567.7	 8274.0	...
940406	  751.5	  567.6	 8273.0	...
940407	  751.6	  567.6	 8272.0	...
940408	  751.7	  567.5	 8271.0	...
940409	  751.4	  567.4	 8270.0	...
940410	  751.1	  567.2	 8269.0	...
940411	  750.7	  567.1	 8269.0	...
940412	  750.8	  567.0	 8268.0	...
940413	  750.9	  567.1	 8269.0	...
940414	  751.0	  567.3	 8273.0	...
940415	  751.3	  567.4	 8277.0	...
940416	  751.5	  567.2	 8281.0	...
940417	  751.7	  566.8	 8283.0	...
940418	  751.7	  566.5	 8283.0	...
940419	  751.7	  566.3	 8283.0	...
940420	  751.8	  566.4	 8281.0	...
940421	  751.8	  566.5	 8279.0	...
940422	  752.0	  566.5	 8279.0	...
940423	  752.1	  566.6	 8279.0	...
940424	  752.3	  566.6	 8280.0	...
940425	  752.3	  566.7	 8281.0	...
940426	  752.4	  566.9	 8282.0	...
940427	  752.4	  567.0	 8282.0	...
940428	  752.5	  567.0	 8280.0	...
940429	  752.3	  567.0	 8280.0	...
940430	  752.2	  567.0	 8282.0	...
940431	  752.2	  567.0	 8283.0	...
940432	  752.3	  566.8	 8282.0	...
940433	  752.3	  566.7	 8281.0	...
940434	  752.2	  566.5	 8280.0	...
940435	  752.1	  566.5	 8280.0	...
940436	  752.0	  566.6	 8278.0	...
940437	  751.9	  566.8	 8276.0	...
940438	  752.1	  566.7	 8275.0	...
940439	  752.3	  566.4	 8277.0	...
940440	  752.7	  566.2	 8278.0	...
940441	  753.1	  566.2	 8278.0	...
940442	  753.4	  566.3	 8278.0	...
940443	  753.5	  566.3	 8279.0	...
940444	  753.4	  566.4	 8281.0	...
940445	  753.2	  566.6	 8279.0	...
940446	  753.0	  566.7	 8276.0	...
940447	  752.7	  567.1	 8274.0	...
940448	  752.6	  567.3	 8274.0	...
940449	  752.5	  567.5	 8278.0	...
940450	  752.6	  567.3	 8282.0	...
940451	  752.8	  567.1	 8285.0	...
940452	  753.0	  567.0	 8285.0	...
940453	  753.1	  566.8	 8284.0	...
940454	  753.3	  566.6	 8283.0	...
940455	  753.6	  566.5	 8283.0	...
940456	  753.8	  566.6	 8282.0	...
940457	  753.7	  566.5	 8282.0	...
940458	  753.6	  566.4	 8281.0	...
940459	  753.4	  566.3	 8282.0	...
940460	  753.3	  566.7	 8284.0	...
940461	  753.6	  567.0	 8284.0	...
940462	  754.0	  567.4	 8284.0	...
940463	  754.2	  567.5	 8283.0	...
940464	  754.0	  567.7	 8283.0	...
940465	  753.7	  567.8	 8283.0	...
940466	  753.6	  567.5	 8283.0	...
940467	  753.5	  567.1	 8285.0	...
940468	  753.3	  566.7	 8287.0	...
940469	  753.2	  566.8	 8289.0	...
940470	  753.2	  566.8	 8288.0	...
940471	  753.5	  566.8	 8287.0	...
940472	  753.7	  566.8	 8286.0	...
940473	  753.6	  566.8	 8286.0	...
940474	  753.6	  566.8	 8285.0	...
940475	  753.5	  567.0	 8284.0	...
940476	  753.8	  567.1	 8284.0	...
940477	  754.0	  567.2	 8283.0	...
940478	  753.8	  567.3	 8282.0	...
940479	  753.4	  567.5	 8281.0	...
940480	  752.9	  567.5	 8282.0	...
940481	  752.9	  567.3	 8282.0	...
940482	  752.8	  567.1	 8281.0	...
940483	  753.0	  567.1	 8281.0	...
940484	  753.1	  567.3	 8283.0	...
940485	  753.2	  567.4	 8285.0	...
940486	  753.2	  567.4	 8286.0	...
940487	  753.4	  567.4	 8286.0	...
940488	  753.6	  567.3	 8287.0	...
940489	  753.6	  567.1	 8287.0	...
940490	  753.4	  567.1	 8285.0	...
940491	  753.3	  567.2	 8285.0	...
940492	  753.4	  567.1	 8285.0	...
940493	  753.3	  567.1	 8285.0	...
940494	  753.1	  567.1	 8284.0	...
940495	  753.0	  567.3	 8284.0	...
940496	  753.2	  567.2	 8284.0	...
940497	  753.4	  567.1	 8284.0	...
940498	  753.4	  567.1	 8285.0	...
940499	  753.3	  567.1	 8285.0	...
940500	  753.1	  567.1	 8285.0	...
940501	  753.0	  567.1	 8285.0	...
940502	  753.1	  567.2	 8284.0	...
940503	  753.2	  567.4	 8284.0	...
940504	  753.2	  567.6	 8284.0	...
940505	  753.0	  567.6	 8284.0	...
940506	  752.9	  567.7	 8285.0	...
940507	  752.9	  567.7	 8285.0	...
940508	  752.9	  567.7	 8288.0	...
940509	  753.0	  567.6	 8290.0	...
940510	  753.1	  567.5	 8290.0	...
940511	  753.2	  567.4	 8288.0	...
940512	  753.2	  567.4	 8285.0	...
940513	  753.2	  567.5	 8283.0	...
940514	  753.3	  567.5	 8283.0	...
940515	  753.3	  567.5	 8284.0	...
940516	  753.4	  567.5	 8286.0	...
940517	  753.5	  567.3	 8287.0	...
940518	  753.6	  567.2	 8288.0	...
940519	  753.7	  567.2	 8289.0	...
940520	  753.7	  567.2	 8290.0	...
940521	  753.8	  567.1	 8291.0	...
940522	  753.9	  567.2	 8292.0	...
940523	  753.9	  567.4	 8290.0	...
940524	  753.9	  567.6	 8287.0	...
940525	  754.1	  567.6	 8284.0	...
940526	  754.3	  567.4	 8282.0	...
940527	  754.3	  567.1	 8282.0	...
940528	  754.1	  566.9	 8283.0	...
940529	  754.0	  566.9	 8283.0	...
940530	  754.0	  567.0	 8284.0	...
940531	  754.0	  567.3	 8285.0	...
940532	  753.8	  567.5	 8288.0	...
940533	  753.6	  567.4	 8291.0	...
940534	  753.4	  567.1	 8294.0	...
940535	  753.4	  566.8	 8296.0	...
940536	  753.7	  567.0	 8296.0	...
940537	  753.9	  567.1	 8294.0	...
940538	  754.1	  567.3	 8291.0	...
940539	  754.1	  567.4	 8291.0	...
940540	  754.0	  567.6	 8291.0	...
940541	  753.9	  567.6	 8288.0	...
940542	  754.0	  567.5	 8286.0	...
940543	  754.0	  567.4	 8285.0	...
940544	  754.2	  567.4	 8286.0	...
940545	  754.6	  567.3	 8286.0	...
940546	  754.9	  567.3	 8284.0	...
940547	  755.2	  567.2	 8287.0	...
940548	  755.3	  567.2	 8290.0	...
940549	  755.5	  567.2	 8294.0	...
940550	  755.5	  567.3	 8294.0	...
940551	  755.5	  567.4	 8293.0	...
940552	  755.4	  567.4	 8291.0	...
940553	  755.1	  567.6	 8290.0	...
940554	  754.9	  567.8	 8291.0	...
940555	  754.7	  568.0	 8292.0	...
940556	  754.6	  567.8	 8292.0	...
940557	  754.6	  567.7	 8292.0	...
940558	  754.7	  567.7	 8292.0	...
940559	  754.7	  567.3	 8292.0	...
940560	  755.0	  566.7	 8292.0	...
940561	  755.2	  566.4	 8291.0	...
940562	  755.5	  566.7	 8292.0	...
940563	  755.3	  566.8	 8292.0	...
940564	  755.2	  566.6	 8292.0	...
940565	  754.9	  566.2	 8289.0	...
940566	  754.8	  566.1	 8287.0	...
940567	  754.8	  566.3	 8286.0	...
940568	  754.8	  566.5	 8289.0	...
940569	  754.9	  566.5	 8291.0	...
940570	  754.9	  566.3	 8294.0	...
940571	  754.7	  566.1	 8294.0	...
940572	  754.4	  566.2	 8296.0	...
940573	  754.0	  566.3	 8299.0	...
940574	  754.1	  566.4	 8299.0	...
940575	  754.2	  566.6	 8297.0	...
940576	  754.2	  566.7	 8296.0	...
940577	  753.9	  567.0	 8298.0	...
940578	  753.6	  567.1	 8300.0	...
940579	  753.7	  567.0	 8301.0	...
940580	  754.4	  566.8	 8300.0	...
940581	  755.0	  566.7	 8298.0	...
940582	  755.2	  566.9	 8297.0	...
940583	  755.2	  566.9	 8298.0	...
940584	  755.1	  566.5	 8300.0	...
940585	  755.0	  566.1	 8301.0	...
940586	  754.5	  566.0	 8300.0	...
940587	  754.1	  566.1	 8297.0	...
940588	  753.9	  566.2	 8295.0	...
940589	  754.2	  566.2	 8296.0	...
940590	  754.4	  566.2	 8298.0	...
940591	  754.4	  566.3	 8300.0	...
940592	  754.5	  566.3	 8299.0	...
940593	  754.6	  566.2	 8299.0	...
940594	  754.6	  566.1	 8299.0	...
940595	  754.6	  565.9	 8299.0	...
940596	  754.5	  565.9	 8300.0	...
940597	  754.5	  565.9	 8301.0	...
940598	  754.4	  566.0	 8301.0	...
940599	  754.2	  566.1	 8302.0	...
940600	  754.5	  566.0	 8303.0	...
940601	  754.8	  565.9	 8305.0	...
940602	  754.9	  565.9	 8307.0	...
940603	  754.8	  566.0	 8307.0	...
940604	  754.6	  566.2	 8308.0	...
940605	  754.4	  566.3	 8309.0	...
940606	  754.2	  566.3	 8309.0	...
940607	  753.7	  566.0	 8309.0	...
940608	  753.6	  565.8	 8309.0	...
940609	  753.6	  565.5	 8309.0	...
940610	  753.8	  565.5	 8309.0	...
940611	  753.9	  565.7	 8309.0	...
940612	  753.9	  566.0	 8308.0	...
940613	  754.0	  566.1	 8308.0	...
940614	  754.1	  565.8	 8308.0	...
940615	  754.1	  565.6	 8306.0	...
940616	  754.1	  565.6	 8305.0	...
940617	  754.2	  565.8	 8305.0	...
940618	  754.2	  565.8	 8306.0	...
940619	  754.2	  565.7	 8307.0	...
940620	  754.1	  565.6	 8309.0	...
940621	  754.0	  565.6	 8310.0	...
940622	  754.0	  565.6	 8310.0	...
940623	  754.1	  565.7	 8308.0	...
940624	  754.2	  565.8	 8305.0	...
940625	  754.3	  566.1	 8302.0	...
940626	  754.0	  566.4	 8301.0	...
940627	  753.7	  566.4	 8301.0	...
940628	  753.5	  566.1	 8305.0	...
940629	  753.5	  565.8	 8309.0	...
940630	  753.6	  565.8	 8313.0	...
940631	  753.7	  565.8	 8313.0	...
940632	  753.8	  566.0	 8313.0	...
940633	  753.8	  566.2	 8313.0	...
940634	  754.0	  566.4	 8313.0	...
940635	  754.1	  566.1	 8312.0	...
940636	  754.2	  565.9	 8312.0	...
940637	  753.8	  565.8	 8311.0	...
940638	  753.5	  566.0	 8311.0	...
940639	  753.2	  566.2	 8313.0	...
940640	  753.4	  566.1	 8314.0	...
940641	  753.7	  565.9	 8315.0	...
940642	  754.0	  565.8	 8314.0	...
940643	  754.2	  565.7	 8313.0	...
940644	  754.3	  565.6	 8311.0	...
940645	  754.3	  565.5	 8311.0	...
940646	  754.3	  565.6	 8313.0	...
940647	  754.2	  565.7	 8315.0	...
940648	  754.2	  565.8	 8317.0	...
940649	  754.0	  566.3	 8318.0	...
940650	  753.9	  566.7	 8318.0	...
940651	  753.7	  567.0	 8318.0	...
940652	  753.8	  567.0	 8317.0	...
940653	  754.0	  566.9	 8317.0	...
940654	  754.3	  566.7	 8317.0	...
MSG	940655 0000 _ Number Off
940655	  754.3	  566.5	 8317.0	...
940656	  754.4	  566.5	 8319.0	...
940657	  754.3	  566.4	 8321.0	...
940658	  754.4	  566.5	 8320.0	...
940659	  754.4	  566.5	 8317.0	...
940660	  754.4	  566.4	 8317.0	...
940661	  754.3	  566.2	 8319.0	...
940662	  754.1	  565.9	 8319.0	...
940663	  753.9	  565.8	 8316.0	...
940664	  753.9	  565.9	 8312.0	...
940665	  753.8	  566.1	 8311.0	...
940666	  753.9	  566.3	 8309.0	...
940667	  754.0	  566.4	 8307.0	...
940668	  754.0	  566.4	 8307.0	...
940669	  754.0	  566.4	 8311.0	...
940670	  754.0	  566.4	 8316.0	...
940671	  754.1	  566.3	 8320.0	...
940672	  754.1	  566.3	 8320.0	...
940673	  754.1	  566.1	 8321.0	...
940674	  754.0	  565.9	 8321.0	...
940675	  753.8	  566.0	 8319.0	...
940676	  753.7	  566.3	 8317.0	...
940677	  753.6	  566.3	 8315.0	...
940678	  753.5	  566.1	 8317.0	...
940679	  753.4	  566.2	 8319.0	...
940680	  753.4	  566.5	 8321.0	...
940681	  753.7	  566.7	 8323.0	...
940682	  754.0	  566.6	 8324.0	...
940683	  754.1	  566.5	 8324.0	...
940684	  753.9	  566.6	 8324.0	...
940685	  753.8	  566.7	 8323.0	...
940686	  753.9	  566.8	 8322.0	...
940687	  754.2	  566.8	 8320.0	...
940688	  754.4	  566.6	 8320.0	...
940689	  754.5	  566.2	 8320.0	...
940690	  754.5	  565.7	 8321.0	...
940691	  754.5	  565.4	 8321.0	...
940692	  754.5	  565.2	 8322.0	...
940693	  754.5	  565.2	 8322.0	...
940694	  754.5	  565.2	 8321.0	...
940695	  754.4	  565.1	 8320.0	...
940696	  754.4	  565.1	 8319.0	...
940697	  754.3	  565.1	 8319.0	...
940698	  754.5	  565.2	 8318.0	...
940699	  754.8	  565.2	 8318.0	...
940700	  755.0	  565.2	 8318.0	...
940701	  755.1	  565.5	 8320.0	...
940702	  755.1	  565.7	 8321.0	...
940703	  754.9	  565.9	 8322.0	...
940704	  754.6	  565.9	 8321.0	...
940705	  754.3	  565.8	 8323.0	...
940706	  754.2	  565.5	 8326.0	...
940707	  754.0	  565.2	 8327.0	...
940708	  753.9	  565.3	 8325.0	...
940709	  754.3	  565.6	 8323.0	...
940710	  754.7	  566.0	 8323.0	...
940711	  755.1	  566.0	 8323.0	...
940712	  755.2	  566.0	 8325.0	...
940713	  755.1	  566.0	 8327.0	...
940714	  754.6	  565.7	 8326.0	...
940715	  754.2	  565.5	 8324.0	...
940716	  754.3	  565.4	 8320.0	...
940717	  754.6	  565.6	 8320.0	...
940718	  754.9	  565.3	 8323.0	...
940719	  754.9	  564.8	 8326.0	...
940720	  754.7	  564.4	 8328.0	...
940721	  754.6	  564.3	 8327.0	...
940722	  754.5	  564.3	 8328.0	...
940723	  754.5	  564.5	 8329.0	...
940724	  754.6	  564.8	 8329.0	...
940725	  754.7	  565.1	 8330.0	...
940726	  754.7	  565.1	 8331.0	...
940727	  754.8	  565.0	 8331.0	...
940728	  754.4	  565.0	 8331.0	...
940729	  754.1	  565.2	 8332.0	...
940730	  753.9	  565.7	 8331.0	...
940731	  754.1	  566.2	 8331.0	...
940732	  754.2	  566.7	 8331.0	...
940733	  754.3	  566.7	 8331.0	...
940734	  754.6	  566.5	 8332.0	...
940735	  754.9	  566.3	 8333.0	...
940736	  755.2	  566.2	 8334.0	...
940737	  755.3	  566.1	 8332.0	...
940738	  755.2	  565.8	 8330.0	...
940739	  755.0	  565.5	 8329.0	...
940740	  754.9	  565.3	 8328.0	...
940741	  754.8	  565.4	 8327.0	...
940742	  754.7	  565.6	 8326.0	...
940743	  754.5	  565.7	 8329.0	...
940744	  754.5	  565.6	 8334.0	...
940745	  754.4	  565.4	 8339.0	...
940746	  754.4	  565.1	 8337.0	...
940747	  754.4	  564.8	 8332.0	...
940748	  754.5	  564.9	 8330.0	...
940749	  754.5	  565.3	 8329.0	...
940750	  754.5	  565.6	 8330.0	...
940751	  754.5	  565.5	 8330.0	...
940752	  754.6	  565.4	 8332.0	...
940753	  754.8	  565.2	 8339.0	...
940754	  754.9	  565.1	 8347.0	...
940755	  755.2	  565.3	 8351.0	...
940756	  755.3	  565.4	 8350.0	...
940757	  755.5	  565.5	 8348.0	...
940758	  755.5	  565.4	 8348.0	...
940759	  755.5	  565.6	 8349.0	...
940760	  755.5	  565.7	 8348.0	...
940761	  755.5	  565.7	 8347.0	...
940762	  755.5	  565.5	 8346.0	...
940763	  755.4	  565.3	 8345.0	...
940764	  755.4	  565.1	 8346.0	...
940765	  755.2	  564.9	 8347.0	...
940766	  755.1	  564.8	 8348.0	...
940767	  755.0	  565.0	 8350.0	...
940768	  755.4	  565.2	 8351.0	...
940769	  755.7	  565.5	 8353.0	...
940770	  756.0	  565.3	 8355.0	...
940771	  755.8	  564.9	 8357.0	...
940772	  755.8	  564.6	 8359.0	...
940773	  755.8	  564.8	 8359.0	...
940774	  755.7	  565.0	 8358.0	...
940775	  755.8	  565.1	 8358.0	...
940776	  755.8	  565.3	 8359.0	...
940777	  755.7	  565.5	 8355.0	...
940778	  755.6	  565.7	 8351.0	...
940779	  755.6	  565.7	 8347.0	...
940780	  755.7	  565.7	 8347.0	...
940781	  755.7	  565.8	 8349.0	...
940782	  755.6	  565.8	 8349.0	...
940783	  755.4	  565.8	 8350.0	...
940784	  755.3	  565.5	 8350.0	...
940785	  755.2	  565.0	 8349.0	...
940786	  755.2	  564.7	 8349.0	...
940787	  755.3	  564.7	 8350.0	...
940788	  755.5	  564.9	 8350.0	...
940789	  755.6	  564.9	 8352.0	...
940790	  755.7	  564.7	 8356.0	...
940791	  755.7	  564.3	 8360.0	...
940792	  755.6	  564.1	 8358.0	...
940793	  755.5	  564.4	 8354.0	...
940794	  755.4	  564.7	 8350.0	...
940795	  755.5	  564.8	 8348.0	...
940796	  755.6	  564.5	 8349.0	...
940797	  755.8	  564.5	 8350.0	...
940798	  755.9	  564.8	 8351.0	...
940799	  755.9	  565.2	 8354.0	...
940800	  755.8	  565.3	 8356.0	...
940801	  755.7	  565.1	 8356.0	...
940802	  755.7	  564.8	 8353.0	...
940803	  755.7	  564.3	 8350.0	...
940804	  755.7	  564.3	 8349.0	...
940805	  755.7	  564.3	 8350.0	...
940806	  755.4	  564.4	 8352.0	...
940807	  755.2	  564.3	 8354.0	...
940808	  755.0	  564.2	 8357.0	...
940809	  755.0	  564.2	 8357.0	...
940810	  755.1	  564.0	 8358.0	...
940811	  755.2	  563.9	 8358.0	...
940812	  755.0	  563.9	 8359.0	...
940813	  754.7	  564.0	 8360.0	...
940814	  754.4	  563.9	 8362.0	...
940815	  754.4	  563.7	 8364.0	...
940816	  754.6	  563.4	 8365.0	...
940817	  754.7	  563.2	 8365.0	...
940818	  754.8	  563.1	 8364.0	...
940819	  754.9	  563.7	 8364.0	...
940820	  754.8	  564.4	 8364.0	...
940821	  754.8	  565.1	 8367.0	...
940822	  754.6	  565.0	 8368.0	...
940823	  754.4	  564.7	 8367.0	...
940824	  754.3	  564.6	 8362.0	...
940825	  754.3	  564.6	 8361.0	...
940826	  754.2	  564.7	 8361.0	...
940827	  754.1	  564.5	 8362.0	...
940828	  754.0	  564.5	 8365.0	...
940829	  753.8	  564.5	 8369.0	...
940830	  753.5	  564.6	 8371.0	...
940831	  753.1	  564.7	 8371.0	...
940832	  753.3	  564.7	 8370.0	...
940833	  753.3	  564.6	 8371.0	...
940834	  753.2	  564.4	 8372.0	...
940835	  753.0	  564.3	 8374.0	...
940836	  752.8	  564.5	 8375.0	...
940837	  752.8	  564.7	 8376.0	...
940838	  752.7	  564.8	 8377.0	...
940839	  752.7	  564.9	 8377.0	...
940840	  752.6	  564.7	 8378.0	...
940841	  752.5	  564.5	 8379.0	...
940842	  752.4	  564.2	 8382.0	...
940843	  752.4	  564.1	 8384.0	...
940844	  752.4	  564.1	 8386.0	...
940845	  752.7	  564.0	 8388.0	...
940846	  753.0	  564.0	 8390.0	...
940847	  753.3	  563.8	 8391.0	...
940848	  753.0	  563.8	 8391.0	...
940849	  752.7	  563.7	 8390.0	...
940850	  752.5	  563.7	 8390.0	...
940851	  752.6	  563.7	 8390.0	...
940852	  752.8	  563.8	 8388.0	...
940853	  752.9	  563.9	 8387.0	...
940854	  752.6	  563.8	 8384.0	...
940855	  752.2	  563.5	 8382.0	...
940856	  752.2	  563.4	 8386.0	...
940857	  752.7	  563.4	 8391.0	...
940858	  753.3	  563.4	 8395.0	...
940859	  753.4	  563.4	 8396.0	...
940860	  753.5	  563.6	 8396.0	...
940861	  753.4	  563.8	 8394.0	...
940862	  753.4	  563.8	 8391.0	...
940863	  753.3	  563.8	 8389.0	...
940864	  753.2	  563.9	 8388.0	...
940865	  753.1	  564.0	 8388.0	...
940866	  752.9	  563.9	 8389.0	...
940867	  752.8	  563.7	 8389.0	...
MSG	940868 0000 _ Number On
940868	  752.8	  563.6	 8390.0	...
940869	  752.8	  563.8	 8389.0	...
940870	  752.9	  564.1	 8389.0	...
940871	  753.0	  564.3	 8393.0	...
940872	  753.1	  564.4	 8396.0	...
940873	  753.2	  564.5	 8399.0	...
940874	  753.3	  564.4	 8396.0	...
940875	  753.4	  564.6	 8394.0	...
940876	  753.4	  564.9	 8395.0	...
940877	  753.4	  565.1	 8398.0	...
940878	  753.4	  564.6	 8398.0	...
940879	  753.4	  564.2	 8397.0	...
940880	  753.4	  563.8	 8396.0	...
940881	  753.5	  563.8	 8397.0	...
940882	  753.4	  563.8	 8398.0	...
940883	  753.4	  563.8	 8398.0	...
940884	  753.3	  563.9	 8397.0	...
940885	  753.5	  563.9	 8397.0	...
940886	  753.7	  563.8	 8398.0	...
940887	  754.0	  563.8	 8399.0	...
940888	  754.1	  563.6	 8402.0	...
940889	  754.3	  563.5	 8406.0	...
940890	  754.4	  563.5	 8407.0	...
940891	  754.4	  563.7	 8404.0	...
940892	  754.2	  563.9	 8402.0	...
940893	  754.1	  563.9	 8402.0	...
940894	  754.0	  563.9	 8405.0	...
940895	  754.0	  563.8	 8406.0	...
940896	  753.9	  563.7	 8408.0	...
940897	  753.9	  563.7	 8408.0	...
940898	  753.9	  563.7	 8408.0	...
940899	  753.7	  563.3	 8409.0	...
940900	  753.4	  563.0	 8408.0	...
940901	  753.2	  562.8	 8408.0	...
940902	  753.1	  562.9	 8411.0	...
940903	  753.3	  563.0	 8414.0	...
940904	  753.8	  563.1	 8417.0	...
940905	  754.2	  563.4	 8416.0	...
940906	  754.5	  563.7	 8416.0	...
940907	  754.7	  563.4	 8416.0	...
940908	  754.8	  563.1	 8416.0	...
940909	  754.6	  562.9	 8416.0	...
940910	  754.2	  562.9	 8416.0	...
940911	  753.8	  563.1	 8415.0	...
940912	  754.0	  563.3	 8414.0	...
940913	  754.1	  563.5	 8414.0	...
940914	  754.3	  563.4	 8414.0	...
940915	  754.4	  563.3	 8415.0	...
940916	  754.5	  563.3	 8414.0	...
940917	  754.5	  562.8	 8413.0	...
940918	  754.6	  562.5	 8416.0	...
940919	  754.7	  562.1	 8419.0	...
940920	  754.7	  562.2	 8416.0	...
940921	  754.7	  562.6	 8410.0	...
940922	  754.6	  563.1	 8404.0	...
940923	  754.5	  563.6	 8405.0	...
940924	  754.4	  563.6	 8406.0	...
940925	  754.6	  563.6	 8411.0	...
940926	  754.7	  563.6	 8415.0	...
940927	  754.7	  563.6	 8418.0	...
940928	  754.5	  563.7	 8419.0	...
940929	  754.4	  563.7	 8419.0	...
940930	  754.5	  563.6	 8421.0	...
940931	  754.6	  563.3	 8422.0	...
940932	  754.6	  563.0	 8423.0	...
940933	  754.6	  562.8	 8423.0	...
940934	  754.7	  562.8	 8424.0	...
940935	  754.8	  562.8	 8426.0	...
940936	  754.9	  562.7	 8428.0	...
940937	  755.0	  562.6	 8431.0	...
940938	  755.1	  562.4	 8431.0	...
940939	  755.0	  562.3	 8431.0	...
940940	  754.8	  562.3	 8431.0	...
940941	  754.7	  562.3	 8430.0	...
940942	  754.8	  562.3	 8429.0	...
940943	  755.0	  562.5	 8429.0	...
940944	  755.1	  562.7	 8429.0	...
940945	  755.0	  562.9	 8429.0	...
940946	  754.9	  562.9	 8429.0	...
940947	  754.7	  562.9	 8427.0	...
940948	  754.8	  563.0	 8426.0	...
940949	  754.9	  563.0	 8425.0	...
940950	  755.0	  563.0	 8426.0	...
940951	  755.1	  563.0	 8428.0	...
940952	  755.2	  563.0	 8428.0	...
940953	  755.2	  563.0	 8429.0	...
940954	  755.2	  562.7	 8430.0	...
940955	  755.1	  562.3	 8431.0	...
940956	  755.1	  562.0	 8432.0	...
940957	  755.3	  562.2	 8431.0	...
940958	  755.6	  562.5	 8429.0	...
940959	  755.9	  562.8	 8427.0	...
940960	  756.0	  563.1	 8426.0	...
940961	  756.0	  563.2	 8426.0	...
940962	  756.2	  563.2	 8425.0	...
940963	  756.4	  563.0	 8430.0	...
940964	  756.4	  562.7	 8434.0	...
940965	  755.9	  562.4	 8438.0	...
940966	  755.5	  562.7	 8433.0	...
940967	  755.3	  563.0	 8427.0	...
940968	  755.6	  563.3	 8421.0	...
940969	  755.9	  563.3	 8421.0	...
940970	  756.1	  563.2	 8421.0	...
940971	  755.9	  563.2	 8421.0	...
940972	  755.7	  563.1	 8422.0	...
940973	  755.6	  562.8	 8424.0	...
940974	  755.5	  562.5	 8426.0	...
940975	  755.5	  562.2	 8427.0	...
940976	  755.5	  562.4	 8426.0	...
940977	  755.5	  562.7	 8425.0	...
940978	  755.6	  563.0	 8424.0	...
940979	  755.6	  563.0	 8424.0	...
940980	  755.4	  562.9	 8425.0	...
940981	  755.3	  562.9	 8427.0	...
940982	  755.2	  562.8	 8424.0	...
940983	  755.4	  562.7	 8421.0	...
940984	  755.6	  562.6	 8415.0	...
940985	  755.6	  562.8	 8414.0	...
940986	  755.7	  562.9	 8413.0	...
940987	  755.7	  563.0	 8416.0	...
940988	  755.7	  563.0	 8419.0	...
940989	  755.7	  563.1	 8421.0	...
940990	  755.4	  563.1	 8423.0	...
940991	  755.0	  563.3	 8424.0	...
940992	  754.6	  563.5	 8424.0	...
940993	  754.7	  563.6	 8424.0	...
940994	  755.0	  563.6	 8425.0	...
940995	  755.3	  563.6	 8423.0	...
940996	  755.4	  563.7	 8423.0	...
940997	  755.5	  563.7	 8423.0	...
940998	  755.5	  563.8	 8421.0	...
940999	  755.4	  564.0	 8418.0	...
941000	  755.1	  564.1	 8414.0	...
941001	  754.9	  564.4	 8414.0	...
941002	  754.9	  564.7	 8414.0	...
941003	  754.8	  564.5	 8413.0	...
941004	  754.8	  564.1	 8413.0	...
941005	  755.0	  563.7	 8414.0	...
941006	  755.2	  563.7	 8417.0	...
941007	  755.4	  563.8	 8423.0	...
941008	  755.0	  563.5	 8427.0	...
941009	  754.7	  563.2	 8430.0	...
941010	  754.7	  563.3	 8430.0	...
941011	  755.1	  563.8	 8431.0	...
941012	  755.5	  564.2	 8431.0	...
941013	  755.4	  564.1	 8432.0	...
941014	  755.4	  564.0	 8432.0	...
941015	  755.4	  563.9	 8432.0	...
941016	  755.4	  563.8	 8432.0	...
941017	  755.4	  563.7	 8431.0	...
941018	  755.3	  563.7	 8429.0	...
941019	  755.3	  563.7	 8427.0	...
941020	  755.2	  563.7	 8426.0	...
941021	  755.1	  563.8	 8427.0	...
941022	  754.9	  564.0	 8426.0	...
941023	  754.7	  563.8	 8426.0	...
941024	  754.7	  563.6	 8426.0	...
941025	  754.8	  563.1	 8428.0	...
941026	  755.0	  562.8	 8431.0	...
941027	  755.0	  563.0	 8431.0	...
941028	  755.2	  563.3	 8431.0	...
941029	  755.3	  563.6	 8430.0	...
941030	  755.1	  563.3	 8430.0	...
941031	  755.0	  563.1	 8431.0	...
941032	  754.9	  562.8	 8435.0	...
941033	  754.9	  562.7	 8439.0	...
941034	  755.0	  562.7	 8438.0	...
941035	  755.1	  562.7	 8434.0	...
941036	  755.1	  562.6	 8431.0	...
941037	  755.2	  562.6	 8433.0	...
941038	  755.3	  562.7	 8436.0	...
941039	  755.3	  562.7	 8438.0	...
941040	  755.1	  562.9	 8438.0	...
941041	  755.0	  563.3	 8438.0	...
941042	  754.6	  563.6	 8439.0	...
941043	  754.5	  563.4	 8440.0	...
941044	  754.7	  562.9	 8441.0	...
941045	  755.2	  562.7	 8441.0	...
941046	  755.6	  562.8	 8441.0	...
941047	  755.5	  562.9	 8441.0	...
941048	  755.3	  562.7	 8441.0	...
941049	  755.5	  562.3	 8441.0	...
941050	  755.8	  562.2	 8441.0	...
941051	  756.2	  562.2	 8441.0	...
941052	  756.0	  562.3	 8442.0	...
941053	  755.7	  562.4	 8443.0	...
941054	  755.3	  562.4	 8444.0	...
941055	  755.0	  562.5	 8444.0	...
941056	  754.9	  562.6	 8444.0	...
941057	  755.0	  562.7	 8444.0	...
941058	  755.1	  562.8	 8444.0	...
941059	  755.1	  562.5	 8444.0	...
941060	  755.1	  562.2	 8444.0	...
941061	  755.4	  562.2	 8444.0	...
941062	  755.8	  562.5	 8443.0	...
941063	  756.1	  562.9	 8442.0	...
941064	  756.0	  563.0	 8441.0	...
941065	  756.0	  562.7	 8440.0	...
941066	  756.1	  562.4	 8439.0	...
941067	  756.2	  561.9	 8439.0	...
941068	  756.3	  561.9	 8439.0	...
941069	  756.4	  562.0	 8437.0	...
941070	  756.3	  561.9	 8436.0	...
941071	  755.8	  561.9	 8437.0	...
941072	  755.3	  562.0	 8441.0	...
941073	  754.9	  562.2	 8443.0	...
941074	  755.0	  562.4	 8441.0	...
941075	  754.9	  562.6	 8440.0	...
941076	  754.8	  562.7	 8440.0	...
941077	  754.7	  562.8	 8443.0	...
941078	  754.8	  562.7	 8446.0	...
941079	  755.4	  563.1	 8450.0	...
941080	  756.1	  563.4	 8451.0	...
941081	  756.8	  563.8	 8452.0	...
941082	  756.7	  563.7	 8450.0	...
941083	  756.4	  563.5	 8448.0	...
941084	  756.0	  563.2	 8447.0	...
941085	  755.6	  562.9	 8444.0	...
941086	  755.6	  562.7	 8441.0	...
941087	  755.5	  562.8	 8440.0	...
941088	  755.4	  562.8	 8442.0	...
941089	  755.4	  563.0	 8444.0	...
941090	  755.4	  563.2	 8445.0	...
941091	  755.4	  563.1	 8446.0	...
941092	  755.4	  562.8	 8447.0	...
941093	  755.6	  562.8	 8448.0	...
941094	  755.6	  562.9	 8449.0	...
941095	  755.6	  563.0	 8449.0	...
941096	  755.5	  562.8	 8448.0	...
941097	  755.5	  562.7	 8447.0	...
941098	  755.4	  562.9	 8447.0	...
941099	  755.2	  563.2	 8446.0	...
941100	  755.1	  563.4	 8443.0	...
941101	  755.2	  563.3	 8441.0	...
941102	  755.2	  563.0	 8441.0	...
941103	  755.2	  562.9	 8442.0	...
941104	  755.3	  562.7	 8443.0	...
941105	  755.4	  562.9	 8444.0	...
941106	  755.6	  563.2	 8444.0	...
941107	  755.7	  563.3	 8444.0	...
941108	  755.8	  563.2	 8444.0	...
941109	  756.2	  563.4	 8445.0	...
941110	  756.5	  563.8	 8446.0	...
941111	  756.5	  563.6	 8448.0	...
941112	  756.2	  563.0	 8448.0	...
941113	  756.0	  562.6	 8449.0	...
941114	  756.0	  562.7	 8449.0	...
941115	  755.8	  562.8	 8449.0	...
941116	  755.4	  563.0	 8448.0	...
941117	  755.1	  563.0	 8448.0	...
941118	  755.1	  562.9	 8447.0	...
941119	  755.1	  562.9	 8445.0	...
941120	  755.1	  562.9	 8442.0	...
941121	  755.2	  562.9	 8438.0	...
941122	  755.4	  562.9	 8438.0	...
941123	  755.5	  563.1	 8437.0	...
941124	  755.6	  563.3	 8437.0	...
941125	  755.4	  563.4	 8436.0	...
941126	  755.1	  563.5	 8434.0	...
941127	  754.9	  563.4	 8433.0	...
941128	  754.9	  563.2	 8432.0	...
941129	  754.8	  563.2	 8432.0	...
941130	  754.8	  563.5	 8432.0	...
941131	  754.8	  563.8	 8435.0	...
941132	  754.7	  564.0	 8438.0	...
941133	  755.0	  564.1	 8442.0	...
941134	  755.2	  564.2	 8440.0	...
941135	  755.4	  563.9	 8438.0	...
941136	  755.2	  563.7	 8437.0	...
941137	  755.0	  563.5	 8440.0	...
941138	  755.0	  563.4	 8443.0	...
941139	  755.1	  563.3	 8443.0	...
941140	  755.3	  563.1	 8444.0	...
941141	  755.4	  563.1	 8444.0	...
941142	  755.5	  562.9	 8444.0	...
941143	  755.5	  562.7	 8446.0	...
941144	  755.5	  562.8	 8449.0	...
941145	  755.6	  563.0	 8451.0	...
941146	  755.4	  563.2	 8451.0	...
941147	  755.2	  563.2	 8451.0	...
941148	  755.0	  563.2	 8451.0	...
941149	  755.0	  563.3	 8451.0	...
941150	  754.8	  563.2	 8452.0	...
941151	  754.5	  563.0	 8452.0	...
941152	  754.2	  563.0	 8452.0	...
941153	  754.2	  563.1	 8453.0	...
941154	  754.2	  563.4	 8453.0	...
941155	  754.3	  563.7	 8453.0	...
941156	  754.3	  563.9	 8455.0	...
941157	  754.6	  563.7	 8457.0	...
941158	  754.9	  563.6	 8458.0	...
941159	  755.3	  563.5	 8456.0	...
941160	  755.3	  563.6	 8454.0	...
941161	  755.3	  563.7	 8454.0	...
941162	  755.3	  563.8	 8456.0	...
941163	  755.3	  563.7	 8457.0	...
941164	  755.3	  563.6	 8457.0	...
941165	  755.3	  563.6	 8455.0	...
941166	  755.4	  563.7	 8453.0	...
941167	  755.5	  563.8	 8450.0	...
941168	  755.4	  563.8	 8450.0	...
941169	  755.2	  563.7	 8450.0	...
MSG	941170 0000 _ Number Off
941170	  755.0	  563.7	 8450.0	...
941171	  754.8	  563.8	 8451.0	...
941172	  754.6	  563.8	 8452.0	...
941173	  754.6	  563.8	 8451.0	...
941174	  754.6	  563.8	 8450.0	...
941175	  754.6	  563.9	 8451.0	...
941176	  754.5	  564.1	 8452.0	...
941177	  754.5	  564.3	 8454.0	...
941178	  754.6	  564.3	 8454.0	...
941179	  754.8	  564.3	 8454.0	...
941180	  755.0	  564.1	 8455.0	...
941181	  755.0	  564.0	 8456.0	...
941182	  755.1	  563.9	 8457.0	...
941183	  755.1	  564.0	 8458.0	...
941184	  755.2	  564.1	 8458.0	...
941185	  755.3	  564.0	 8458.0	...
941186	  755.3	  563.8	 8458.0	...
941187	  755.4	  563.6	 8458.0	...
941188	  755.3	  563.6	 8458.0	...
941189	  755.2	  563.7	 8457.0	...
941190	  755.1	  563.8	 8456.0	...
941191	  755.0	  563.7	 8456.0	...
941192	  755.0	  563.7	 8457.0	...
941193	  754.9	  563.7	 8456.0	...
941194	  754.8	  563.7	 8454.0	...
941195	  754.7	  563.9	 8455.0	...
941196	  754.6	  564.2	 8457.0	...
941197	  754.5	  564.0	 8458.0	...
941198	  754.3	  563.6	 8457.0	...
941199	  754.3	  563.3	 8455.0	...
941200	  754.4	  563.3	 8454.0	...
941201	  754.4	  563.4	 8454.0	...
941202	  754.8	  563.4	 8454.0	...
941203	  755.1	  563.4	 8455.0	...
941204	  755.4	  563.4	 8456.0	...
941205	  755.4	  563.6	 8456.0	...
941206	  755.3	  563.9	 8456.0	...
941207	  755.4	  564.0	 8456.0	...
941208	  755.3	  563.8	 8455.0	...
941209	  755.1	  563.5	 8455.0	...
941210	  755.1	  563.5	 8455.0	...
941211	  755.0	  563.5	 8461.0	...
941212	  755.1	  563.4	 8467.0	...
941213	  755.1	  563.3	 8470.0	...
941214	  755.1	  563.1	 8468.0	...
941215	  755.0	  563.1	 8466.0	...
941216	  754.9	  563.1	 8465.0	...
941217	  754.9	  563.0	 8464.0	...
941218	  755.1	  562.9	 8463.0	...
941219	  755.2	  562.8	 8464.0	...
941220	  755.1	  562.7	 8464.0	...
941221	  754.9	  562.5	 8460.0	...
941222	  754.7	  562.4	 8455.0	...
941223	  754.7	  562.3	 8456.0	...
941224	  754.6	  562.2	 8461.0	...
941225	  754.5	  562.3	 8466.0	...
941226	  754.4	  562.4	 8465.0	...
941227	  754.4	  562.6	 8460.0	...
941228	  754.5	  562.8	 8455.0	...
941229	  754.6	  563.1	 8451.0	...
941230	  754.7	  563.3	 8453.0	...
941231	  754.5	  563.4	 8459.0	...
941232	  754.3	  563.3	 8463.0	...
941233	  754.2	  563.2	 8466.0	...
941234	  754.3	  562.9	 8465.0	...
941235	  754.4	  562.7	 8463.0	...
941236	  754.4	  562.4	 8459.0	...
941237	  754.4	  562.3	 8456.0	...
941238	  754.3	  562.1	 8456.0	...
941239	  754.3	  562.1	 8460.0	...
941240	  754.2	  562.0	 8465.0	...
941241	  754.1	  562.0	 8469.0	...
941242	  754.1	  562.1	 8470.0	...
941243	  753.9	  562.1	 8472.0	...
941244	  753.8	  562.2	 8476.0	...
941245	  753.8	  562.1	 8480.0	...
941246	  754.0	  562.1	 8482.0	...
941247	  754.2	  562.2	 8483.0	...
941248	  754.3	  562.2	 8483.0	...
941249	  754.6	  562.7	 8482.0	...
941250	  755.0	  563.1	 8482.0	...
941251	  755.1	  563.7	 8480.0	...
941252	  754.8	  563.8	 8478.0	...
941253	  754.6	  563.6	 8476.0	...
941254	  754.6	  563.4	 8476.0	...
941255	  754.8	  563.1	 8476.0	...
941256	  754.9	  563.1	 8476.0	...
941257	  754.6	  562.7	 8475.0	...
941258	  754.3	  562.2	 8477.0	...
941259	  754.2	  561.8	 8479.0	...
941260	  754.5	  562.3	 8481.0	...
941261	  754.8	  562.8	 8480.0	...
941262	  754.8	  563.2	 8480.0	...
941263	  754.8	  563.2	 8479.0	...
941264	  754.8	  563.0	 8478.0	...
941265	  754.9	  562.9	 8477.0	...
941266	  754.8	  562.8	 8477.0	...
941267	  754.8	  562.8	 8477.0	...
941268	  754.7	  562.7	 8477.0	...
941269	  754.7	  562.7	 8478.0	...
941270	  754.8	  562.8	 8479.0	...
941271	  754.7	  562.9	 8479.0	...
941272	  754.7	  562.9	 8479.0	...
941273	  754.6	  562.9	 8481.0	...
941274	  754.7	  562.8	 8483.0	...
941275	  754.7	  562.7	 8487.0	...
941276	  754.7	  562.8	 8488.0	...
941277	  754.7	  562.7	 8489.0	...
941278	  754.7	  562.5	 8484.0	...
941279	  754.7	  562.6	 8479.0	...
941280	  754.7	  562.8	 8474.0	...
941281	  754.6	  563.0	 8473.0	...
941282	  754.8	  563.1	 8471.0	...
941283	  755.0	  563.3	 8470.0	...
941284	  754.9	  563.5	 8470.0	...
941285	  754.7	  563.5	 8469.0	...
941286	  754.4	  563.5	 8468.0	...
941287	  754.4	  563.4	 8469.0	...
941288	  754.4	  563.4	 8471.0	...
941289	  754.6	  563.4	 8474.0	...
941290	  754.7	  563.5	 8476.0	...
941291	  754.6	  563.5	 8478.0	...
941292	  754.4	  563.3	 8478.0	...
941293	  754.3	  563.0	 8478.0	...
941294	  754.4	  563.2	 8478.0	...
941295	  754.5	  563.4	 8478.0	...
941296	  754.5	  563.5	 8477.0	...
941297	  754.5	  563.5	 8474.0	...
941298	  754.5	  563.4	 8472.0	...
941299	  754.4	  563.4	 8474.0	...
941300	  754.3	  563.4	 8477.0	...
941301	  754.4	  563.3	 8481.0	...
941302	  754.7	  563.0	 8481.0	...
941303	  755.0	  562.9	 8481.0	...
941304	  755.0	  562.8	 8479.0	...
941305	  754.7	  563.0	 8476.0	...
941306	  754.4	  563.1	 8475.0	...
941307	  754.1	  563.1	 8474.0	...
941308	  754.1	  562.7	 8473.0	...
941309	  754.2	  562.6	 8472.0	...
941310	  754.3	  563.2	 8471.0	...
941311	  754.3	  563.9	 8472.0	...
941312	  754.3	  564.3	 8473.0	...
941313	  754.5	  564.0	 8473.0	...
941314	  754.6	  563.6	 8475.0	...
941315	  754.8	  563.3	 8477.0	...
941316	  754.8	  563.0	 8481.0	...
941317	  754.9	  562.9	 8482.0	...
941318	  755.1	  562.9	 8482.0	...
941319	  755.2	  562.8	 8482.0	...
941320	  755.1	  562.8	 8483.0	...
941321	  754.9	  562.8	 8484.0	...
941322	  754.7	  562.8	 8484.0	...
941323	  755.0	  562.9	 8484.0	...
941324	  755.3	  563.1	 8485.0	...
941325	  755.5	  563.4	 8486.0	...
941326	  755.3	  563.0	 8486.0	...
941327	  755.1	  562.6	 8485.0	...
941328	  755.1	  562.2	 8484.0	...
941329	  755.1	  562.2	 8482.0	...
941330	  755.2	  562.6	 8483.0	...
941331	  755.1	  563.0	 8483.0	...
941332	  755.0	  563.2	 8484.0	...
941333	  754.9	  562.8	 8485.0	...
941334	  754.8	  562.4	 8485.0	...
941335	  754.7	  562.3	 8484.0	...
941336	  754.7	  562.4	 8482.0	...
941337	  754.6	  562.4	 8479.0	...
941338	  754.5	  562.3	 8477.0	...
941339	  754.3	  562.2	 8475.0	...
941340	  754.0	  562.3	 8476.0	...
941341	  754.4	  562.4	 8476.0	...
941342	  754.9	  562.7	 8477.0	...
941343	  755.5	  563.0	 8478.0	...
941344	  755.6	  563.2	 8479.0	...
941345	  755.6	  563.0	 8479.0	...
941346	  755.5	  562.9	 8477.0	...
941347	  755.5	  562.7	 8478.0	...
941348	  755.6	  562.7	 8478.0	...
941349	  755.4	  562.7	 8479.0	...
941350	  755.1	  562.8	 8479.0	...
941351	  754.9	  562.9	 8478.0	...
941352	  755.0	  563.0	 8477.0	...
941353	  755.1	  563.1	 8476.0	...
941354	  754.9	  563.0	 8479.0	...
941355	  755.0	  562.8	 8484.0	...
941356	  755.2	  562.6	 8488.0	...
941357	  755.4	  562.4	 8488.0	...
941358	  755.3	  562.3	 8487.0	...
941359	  755.3	  562.7	 8486.0	...
941360	  755.4	  563.1	 8486.0	...
941361	  755.5	  563.1	 8485.0	...
941362	  755.4	  562.7	 8483.0	...
941363	  755.0	  562.3	 8481.0	...
941364	  754.6	  562.4	 8480.0	...
941365	  754.4	  562.6	 8479.0	...
941366	  754.5	  562.7	 8479.0	...
941367	  754.7	  562.9	 8479.0	...
941368	  755.0	  562.9	 8479.0	...
941369	  755.2	  562.9	 8480.0	...
941370	  755.5	  562.9	 8481.0	...
941371	  755.6	  563.0	 8481.0	...
941372	  755.4	  562.9	 8481.0	...
941373	  755.4	  562.8	 8481.0	...
941374	  755.6	  562.7	 8480.0	...
941375	  755.5	  562.3	 8478.0	...
941376	  755.4	  562.0	 8478.0	...
941377	  755.3	  562.2	 8478.0	...
941378	  755.5	  562.7	 8477.0	...
941379	  755.6	  563.0	 8477.0	...
941380	  755.5	  562.9	 8477.0	...
941381	  755.4	  562.7	 8477.0	...
941382	  755.2	  562.8	 8478.0	...
941383	  755.0	  562.9	 8479.0	...
MSG	941384 0000 _ Number On
941384	  754.8	  563.1	 8480.0	...
941385	  754.5	  563.1	 8481.0	...
941386	  754.3	  562.7	 8481.0	...
941387	  754.1	  562.2	 8482.0	...
941388	  754.1	  561.9	 8482.0	...
941389	  754.1	  561.7	 8480.0	...
941390	  754.2	  561.6	 8479.0	...
941391	  754.2	  561.9	 8481.0	...
941392	  754.3	  562.2	 8485.0	...
941393	  754.5	  562.6	 8489.0	...
941394	  754.6	  562.4	 8489.0	...
941395	  754.7	  562.2	 8490.0	...
941396	  754.6	  562.0	 8490.0	...
941397	  754.6	  562.0	 8490.0	...
941398	  754.7	  562.4	 8490.0	...
941399	  754.7	  562.8	 8491.0	...
941400	  754.6	  563.2	 8492.0	...
941401	  754.6	  563.3	 8493.0	...
941402	  754.6	  562.7	 8494.0	...
941403	  754.6	  562.0	 8494.0	...
941404	  754.6	  561.4	 8494.0	...
941405	  754.9	  562.2	 8491.0	...
941406	  755.1	  562.9	 8490.0	...
941407	  755.4	  563.7	 8490.0	...
941408	  755.3	  563.5	 8492.0	...
941409	  755.4	  563.3	 8494.0	...
941410	  755.4	  563.0	 8495.0	...
941411	  755.3	  562.7	 8494.0	...
941412	  755.0	  562.4	 8493.0	...
941413	  754.9	  562.5	 8491.0	...
941414	  755.0	  562.8	 8491.0	...
941415	  755.1	  562.4	 8493.0	...
941416	  755.1	  561.7	 8496.0	...
941417	  755.1	  561.2	 8498.0	...
941418	  755.3	  561.5	 8500.0	...
941419	  755.4	  561.9	 8501.0	...
941420	  755.5	  562.5	 8501.0	...
941421	  755.5	  562.8	 8500.0	...
941422	  755.5	  562.6	 8499.0	...
941423	  755.5	  562.0	 8499.0	...
941424	  755.6	  561.6	 8500.0	...
941425	  755.7	  561.8	 8501.0	...
941426	  755.7	  562.0	 8502.0	...
941427	  755.6	  562.2	 8502.0	...
941428	  755.6	  562.2	 8502.0	...
941429	  755.5	  562.0	 8502.0	...
941430	  755.9	  561.7	 8502.0	...
941431	  756.2	  561.6	 8502.0	...
941432	  756.6	  561.6	 8503.0	...
941433	  756.6	  562.0	 8504.0	...
941434	  756.6	  562.2	 8505.0	...
941435	  756.6	  562.0	 8504.0	...
941436	  756.6	  561.8	 8504.0	...
941437	  756.5	  561.7	 8504.0	...
941438	  756.6	  561.7	 8503.0	...
941439	  756.6	  561.7	 8503.0	...
941440	  756.6	  561.9	 8504.0	...
941441	  756.4	  562.2	 8504.0	...
941442	  756.2	  562.1	 8505.0	...
941443	  756.1	  561.8	 8506.0	...
941444	  755.8	  561.5	 8506.0	...
941445	  755.5	  561.6	 8506.0	...
941446	  755.2	  561.5	 8506.0	...
941447	  755.3	  561.3	 8507.0	...
941448	  755.7	  561.3	 8508.0	...
941449	  756.2	  561.5	 8509.0	...
941450	  756.6	  561.5	 8509.0	...
941451	  756.5	  561.2	 8506.0	...
941452	  756.6	  561.0	 8504.0	...
941453	  756.6	  560.9	 8502.0	...
941454	  756.6	  561.0	 8502.0	...
941455	  756.8	  561.3	 8502.0	...
941456	  757.1	  561.5	 8503.0	...
941457	  757.1	  561.7	 8504.0	...
941458	  756.9	  561.7	 8507.0	...
941459	  756.6	  561.7	 8508.0	...
941460	  756.6	  561.5	 8505.0	...
941461	  756.7	  561.3	 8502.0	...
941462	  756.7	  561.2	 8498.0	...
941463	  756.8	  561.2	 8501.0	...
941464	  757.0	  561.1	 8503.0	...
941465	  757.2	  561.1	 8506.0	...
941466	  757.1	  561.2	 8506.0	...
941467	  757.1	  561.1	 8505.0	...
941468	  757.1	  561.0	 8505.0	...
941469	  757.2	  561.0	 8506.0	...
941470	  757.0	  561.0	 8507.0	...
941471	  756.9	  561.1	 8507.0	...
941472	  757.1	  561.1	 8504.0	...
941473	  757.3	  561.1	 8500.0	...
941474	  757.5	  561.1	 8501.0	...
941475	  757.5	  561.1	 8503.0	...
941476	  757.5	  560.9	 8505.0	...
941477	  757.4	  560.6	 8505.0	...
941478	  757.3	  560.8	 8505.0	...
941479	  757.2	  561.3	 8505.0	...
941480	  757.4	  561.6	 8509.0	...
941481	  757.5	  561.2	 8513.0	...
941482	  757.7	  560.8	 8515.0	...
941483	  757.5	  560.6	 8512.0	...
941484	  757.2	  560.5	 8509.0	...
941485	  756.8	  560.4	 8509.0	...
941486	  756.8	  560.3	 8510.0	...
941487	  756.8	  560.4	 8510.0	...
941488	  757.0	  560.4	 8509.0	...
941489	  756.9	  560.6	 8508.0	...
941490	  756.8	  560.9	 8510.0	...
941491	  756.8	  561.1	 8513.0	...
941492	  757.1	  561.2	 8515.0	...
941493	  757.4	  561.2	 8513.0	...
941494	  757.4	  561.2	 8512.0	...
941495	  757.3	  561.1	 8511.0	...
941496	  757.2	  561.1	 8511.0	...
941497	  757.4	  561.1	 8515.0	...
941498	  757.5	  561.1	 8519.0	...
941499	  757.6	  560.8	 8524.0	...
941500	  757.6	  560.5	 8524.0	...
941501	  757.7	  560.3	 8524.0	...
941502	  757.9	  560.3	 8524.0	...
941503	  758.0	  560.3	 8524.0	...
941504	  758.1	  560.4	 8524.0	...
941505	  758.1	  560.2	 8525.0	...
941506	  758.0	  559.9	 8526.0	...
941507	  758.0	  559.9	 8527.0	...
941508	  757.8	  560.0	 8524.0	...
941509	  757.8	  560.0	 8520.0	...
941510	  757.7	  559.8	 8518.0	...
941511	  757.7	  559.8	 8521.0	...
941512	  757.8	  559.8	 8524.0	...
941513	  758.0	  559.8	 8525.0	...
941514	  758.3	  559.6	 8526.0	...
941515	  758.4	  559.3	 8523.0	...
941516	  758.4	  559.5	 8521.0	...
941517	  758.6	  559.9	 8521.0	...
941518	  758.7	  560.1	 8523.0	...
941519	  758.7	  559.8	 8526.0	...
941520	  758.5	  559.6	 8526.0	...
941521	  758.3	  559.2	 8528.0	...
941522	  758.3	  558.8	 8530.0	...
941523	  758.3	  559.1	 8528.0	...
941524	  757.9	  559.8	 8525.0	...
941525	  757.4	  560.2	 8522.0	...
941526	  757.3	  560.0	 8524.0	...
941527	  757.7	  559.8	 8527.0	...
941528	  758.1	  559.9	 8529.0	...
941529	  758.1	  560.0	 8530.0	...
941530	  758.1	  560.0	 8531.0	...
941531	  758.0	  560.0	 8532.0	...
941532	  757.9	  559.9	 8532.0	...
941533	  757.9	  559.7	 8532.0	...
941534	  758.0	  559.4	 8532.0	...
941535	  758.2	  559.2	 8532.0	...
941536	  758.2	  559.2	 8533.0	...
941537	  758.3	  559.1	 8536.0	...
941538	  758.6	  559.1	 8539.0	...
941539	  758.8	  559.0	 8536.0	...
941540	  758.8	  558.9	 8531.0	...
941541	  758.5	  558.9	 8526.0	...
941542	  758.2	  559.0	 8528.0	...
941543	  758.2	  559.1	 8531.0	...
941544	  758.2	  559.1	 8534.0	...
941545	  758.2	  559.1	 8534.0	...
941546	  758.2	  559.1	 8531.0	...
941547	  758.2	  558.7	 8528.0	...
941548	  758.1	  558.3	 8527.0	...
941549	  758.1	  558.2	 8529.0	...
941550	  758.2	  558.5	 8534.0	...
941551	  758.3	  558.9	 8537.0	...
941552	  758.3	  559.0	 8541.0	...
941553	  758.1	  559.2	 8543.0	...
941554	  758.0	  559.3	 8540.0	...
941555	  757.9	  559.4	 8537.0	...
941556	  758.1	  559.3	 8534.0	...
941557	  758.4	  559.2	 8534.0	...
941558	  758.7	  559.0	 8534.0	...
941559	  758.9	  559.2	 8534.0	...
941560	  758.8	  559.5	 8534.0	...
941561	  758.7	  559.7	 8533.0	...
941562	  758.7	  559.7	 8533.0	...
941563	  758.6	  559.5	 8533.0	...
941564	  758.5	  559.3	 8533.0	...
941565	  758.3	  559.2	 8533.0	...
941566	  758.3	  559.3	 8534.0	...
941567	  758.5	  559.4	 8534.0	...
941568	  758.8	  559.4	 8536.0	...
941569	  758.7	  559.2	 8538.0	...
941570	  758.5	  558.9	 8538.0	...
941571	  758.4	  559.0	 8536.0	...
941572	  758.6	  559.3	 8534.0	...
941573	  758.5	  559.6	 8535.0	...
941574	  758.4	  559.4	 8537.0	...
941575	  758.2	  558.6	 8537.0	...
941576	  758.2	  557.8	 8536.0	...
941577	  758.3	  557.2	 8537.0	...
941578	  758.4	  557.1	 8538.0	...
941579	  758.5	  557.2	 8540.0	...
941580	  758.7	  557.4	 8540.0	...
941581	  759.0	  557.8	 8540.0	...
941582	  759.1	  558.1	 8539.0	...
941583	  759.2	  558.3	 8539.0	...
941584	  759.3	  558.3	 8537.0	...
941585	  759.2	  558.3	 8536.0	...
941586	  759.1	  558.3	 8536.0	...
941587	  759.0	  558.3	 8538.0	...
941588	  759.0	  558.3	 8538.0	...
941589	  758.8	  558.4	 8536.0	...
941590	  758.7	  558.4	 8540.0	...
941591	  758.9	  558.4	 8546.0	...
941592	  759.0	  558.4	 8551.0	...
941593	  759.1	  558.6	 8551.0	...
941594	  759.0	  558.5	 8551.0	...
941595	  759.2	  558.3	 8552.0	...
941596	  759.4	  558.1	 8553.0	...
941597	  759.6	  557.9	 8555.0	...
941598	  759.6	  557.9	 8555.0	...
941599	  759.5	  557.9	 8556.0	...
941600	  759.4	  557.9	 8556.0	...
941601	  759.3	  558.2	 8556.0	...
941602	  759.3	  558.5	 8556.0	...
941603	  759.2	  558.8	 8556.0	...
941604	  759.2	  558.8	 8557.0	...
941605	  759.1	  558.8	 8559.0	...
941606	  759.2	  558.9	 8561.0	...
941607	  759.3	  559.1	 8565.0	...
941608	  759.2	  558.5	 8565.0	...
941609	  758.8	  557.9	 8566.0	...
941610	  758.5	  557.5	 8565.0	...
941611	  758.8	  557.8	 8565.0	...
941612	  759.2	  558.1	 8567.0	...
941613	  759.6	  558.3	 8569.0	...
941614	  759.7	  558.5	 8572.0	...
941615	  759.7	  558.3	 8572.0	...
941616	  759.8	  558.1	 8572.0	...
941617	  760.0	  558.1	 8574.0	...
941618	  760.0	  558.4	 8576.0	...
941619	  759.8	  558.3	 8578.0	...
941620	  759.6	  557.9	 8577.0	...
941621	  759.5	  557.5	 8575.0	...
941622	  759.5	  557.6	 8573.0	...
941623	  759.3	  557.5	 8572.0	...
941624	  759.2	  557.5	 8571.0	...
941625	  759.0	  557.5	 8571.0	...
941626	  758.9	  557.5	 8573.0	...
941627	  758.8	  557.6	 8575.0	...
941628	  758.7	  557.7	 8576.0	...
941629	  758.8	  557.7	 8574.0	...
941630	  758.9	  557.7	 8573.0	...
941631	  758.9	  557.4	 8573.0	...
941632	  758.8	  557.3	 8571.0	...
941633	  758.9	  557.1	 8570.0	...
941634	  759.2	  557.1	 8572.0	...
941635	  759.6	  557.0	 8575.0	...
941636	  759.7	  557.2	 8578.0	...
941637	  760.0	  557.4	 8576.0	...
941638	  760.3	  557.7	 8576.0	...
941639	  760.1	  557.8	 8577.0	...
941640	  759.7	  557.8	 8580.0	...
941641	  759.2	  557.7	 8583.0	...
941642	  759.1	  557.7	 8583.0	...
941643	  759.0	  557.6	 8585.0	...
941644	  759.2	  557.5	 8587.0	...
941645	  759.4	  557.3	 8588.0	...
941646	  759.6	  557.1	 8589.0	...
941647	  759.7	  556.8	 8589.0	...
941648	  759.7	  556.5	 8588.0	...
941649	  759.6	  556.4	 8582.0	...
941650	  759.3	  556.5	 8578.0	...
941651	  759.0	  556.6	 8575.0	...
941652	  758.9	  556.5	 8576.0	...
941653	  759.0	  556.4	 8576.0	...
941654	  759.1	  556.4	 8577.0	...
941655	  759.2	  556.8	 8579.0	...
941656	  759.2	  557.4	 8581.0	...
941657	  759.3	  557.8	 8581.0	...
941658	  759.3	  557.7	 8581.0	...
941659	  759.1	  557.1	 8581.0	...
941660	  758.9	  556.6	 8581.0	...
941661	  758.6	  556.2	 8581.0	...
941662	  758.9	  556.5	 8581.0	...
941663	  759.3	  556.8	 8581.0	...
941664	  759.6	  557.1	 8582.0	...
941665	  759.6	  557.2	 8583.0	...
941666	  759.6	  557.3	 8584.0	...
941667	  759.7	  557.4	 8584.0	...
941668	  759.7	  557.5	 8584.0	...
941669	  759.5	  557.2	 8584.0	...
941670	  759.3	  556.6	 8584.0	...
941671	  759.3	  556.0	 8584.0	...
941672	  759.3	  556.0	 8584.0	...
941673	  759.4	  556.3	 8584.0	...
941674	  759.4	  556.8	 8584.0	...
941675	  759.5	  557.0	 8585.0	...
941676	  759.5	  557.1	 8583.0	...
941677	  759.6	  557.3	 8581.0	...
941678	  759.6	  557.4	 8579.0	...
941679	  759.6	  557.4	 8579.0	...
941680	  759.5	  557.3	 8579.0	...
941681	  759.5	  557.2	 8579.0	...
941682	  759.4	  557.2	 8581.0	...
941683	  759.4	  557.0	 8581.0	...
941684	  759.5	  556.5	 8582.0	...
941685	  759.6	  556.1	 8581.0	...
941686	  759.7	  555.8	 8581.0	...
941687	  759.6	  555.9	 8582.0	...
941688	  759.4	  555.9	 8581.0	...
941689	  759.2	  556.0	 8580.0	...
941690	  759.0	  556.0	 8582.0	...
941691	  759.4	  556.0	 8585.0	...
941692	  759.8	  556.2	 8588.0	...
941693	  760.1	  556.6	 8588.0	...
941694	  760.0	  557.0	 8587.0	...
941695	  760.0	  557.2	 8586.0	...
941696	  760.0	  557.1	 8586.0	...
941697	  760.0	  556.8	 8587.0	...
941698	  759.9	  556.6	 8589.0	...
941699	  759.9	  556.5	 8589.0	...
MSG	941700 0000 _ Number Off
941700	  760.0	  556.5	 8589.0	...
941701	  760.1	  556.6	 8589.0	...
941702	  760.1	  556.6	 8589.0	...
941703	  760.1	  556.3	 8589.0	...
941704	  760.4	  556.0	 8589.0	...
941705	  760.6	  555.7	 8588.0	...
941706	  760.3	  555.8	 8588.0	...
941707	  759.9	  556.1	 8592.0	...
941708	  759.5	  556.2	 8596.0	...
941709	  759.7	  556.0	 8597.0	...
941710	  759.8	  556.0	 8595.0	...
941711	  760.1	  556.1	 8593.0	...
941712	  760.2	  556.4	 8594.0	...
941713	  760.2	  556.6	 8595.0	...
941714	  759.9	  556.6	 8595.0	...
941715	  759.7	  556.6	 8598.0	...
941716	  759.5	  556.8	 8601.0	...
941717	  759.6	  557.1	 8603.0	...
941718	  759.7	  557.4	 8603.0	...
941719	  759.8	  557.3	 8603.0	...
941720	  760.2	  557.0	 8602.0	...
941721	  760.7	  556.7	 8602.0	...
941722	  760.6	  556.0	 8601.0	...
941723	  760.1	  555.6	 8602.0	...
941724	  759.8	  555.4	 8602.0	...
941725	  760.1	  555.5	 8604.0	...
941726	  760.3	  555.7	 8606.0	...
941727	  760.4	  555.6	 8607.0	...
941728	  760.3	  555.7	 8604.0	...
941729	  760.3	  555.7	 8603.0	...
941730	  760.2	  555.6	 8603.0	...
941731	  760.2	  555.4	 8603.0	...
941732	  760.1	  555.3	 8602.0	...
941733	  760.0	  555.2	 8601.0	...
941734	  760.1	  555.2	 8600.0	...
941735	  760.3	  555.3	 8600.0	...
941736	  760.5	  555.3	 8602.0	...
941737	  760.5	  555.4	 8605.0	...
941738	  760.4	  555.6	 8608.0	...
941739	  760.4	  555.7	 8607.0	...
941740	  760.3	  555.6	 8607.0	...
941741	  760.1	  555.4	 8606.0	...
941742	  760.0	  555.5	 8606.0	...
941743	  760.2	  555.7	 8607.0	...
941744	  760.7	  556.2	 8609.0	...
941745	  761.1	  556.4	 8608.0	...
941746	  760.8	  556.4	 8606.0	...
941747	  760.5	  556.2	 8605.0	...
941748	  760.2	  555.9	 8607.0	...
941749	  760.6	  556.0	 8609.0	...
941750	  761.0	  556.1	 8611.0	...
941751	  761.3	  556.2	 8611.0	...
941752	  761.1	  556.5	 8613.0	...
941753	  761.0	  556.8	 8614.0	...
941754	  761.0	  557.0	 8616.0	...
941755	  761.0	  557.2	 8621.0	...
941756	  761.0	  557.3	 8625.0	...
941757	  760.9	  557.0	 8629.0	...
941758	  760.7	  556.5	 8629.0	...
941759	  760.6	  555.9	 8628.0	...
941760	  760.5	  556.0	 8627.0	...
941761	  760.5	  556.1	 8625.0	...
941762	  760.5	  556.1	 8625.0	...
941763	  760.5	  555.9	 8625.0	...
941764	  760.5	  555.7	 8626.0	...
941765	  760.5	  555.7	 8627.0	...
941766	  760.9	  555.8	 8628.0	...
941767	  761.3	  555.9	 8629.0	...
941768	  761.7	  556.0	 8629.0	...
941769	  761.7	  556.0	 8628.0	...
941770	  761.7	  555.8	 8626.0	...
941771	  761.8	  555.6	 8621.0	...
941772	  761.9	  555.5	 8616.0	...
941773	  762.0	  555.7	 8613.0	...
941774	  762.0	  555.8	 8614.0	...
941775	  762.0	  555.8	 8616.0	...
941776	  761.6	  555.9	 8619.0	...
941777	  761.3	  555.9	 8622.0	...
941778	  761.1	  555.9	 8622.0	...
941779	  761.3	  555.9	 8622.0	...
941780	  761.3	  555.9	 8622.0	...
941781	  761.1	  556.1	 8623.0	...
941782	  761.0	  556.3	 8624.0	...
941783	  761.0	  556.2	 8624.0	...
941784	  760.8	  556.1	 8624.0	...
941785	  760.7	  555.9	 8625.0	...
941786	  760.5	  556.2	 8627.0	...
941787	  760.8	  556.5	 8629.0	...
941788	  761.5	  556.7	 8629.0	...
941789	  762.1	  556.6	 8630.0	...
941790	  762.0	  556.6	 8632.0	...
941791	  761.6	  556.7	 8633.0	...
941792	  761.1	  556.8	 8634.0	...
941793	  760.9	  556.7	 8633.0	...
941794	  760.8	  556.7	 8633.0	...
941795	  760.8	  556.7	 8633.0	...
941796	  760.9	  556.6	 8633.0	...
941797	  760.9	  556.3	 8633.0	...
941798	  761.0	  556.1	 8634.0	...
941799	  761.3	  556.0	 8635.0	...
941800	  761.6	  556.2	 8635.0	...
941801	  762.0	  556.5	 8634.0	...
941802	  762.0	  556.7	 8633.0	...
941803	  761.9	  556.8	 8631.0	...
941804	  761.6	  556.5	 8631.0	...
941805	  761.4	  556.2	 8632.0	...
941806	  761.5	  555.8	 8632.0	...
941807	  761.7	  555.8	 8632.0	...
941808	  761.7	  555.8	 8630.0	...
941809	  761.8	  555.5	 8629.0	...
941810	  761.8	  555.1	 8631.0	...
941811	  761.7	  555.0	 8634.0	...
941812	  761.6	  555.3	 8635.0	...
941813	  761.5	  555.8	 8634.0	...
941814	  761.6	  556.1	 8632.0	...
941815	  761.5	  555.9	 8631.0	...
941816	  761.3	  555.5	 8630.0	...
941817	  761.1	  555.2	 8630.0	...
941818	  761.3	  555.3	 8632.0	...
941819	  761.4	  555.3	 8634.0	...
941820	  761.4	  555.3	 8634.0	...
941821	  761.1	  555.3	 8632.0	...
941822	  760.9	  555.4	 8630.0	...
941823	  760.7	  555.5	 8629.0	...
941824	  760.7	  555.5	 8630.0	...
941825	  761.1	  555.3	 8631.0	...
941826	  761.6	  555.7	 8632.0	...
941827	  762.2	  556.2	 8634.0	...
941828	  762.3	  556.3	 8637.0	...
941829	  762.4	  555.8	 8639.0	...
941830	  762.4	  555.2	 8640.0	...
941831	  762.4	  555.2	 8640.0	...
941832	  762.5	  555.1	 8640.0	...
941833	  762.3	  555.1	 8644.0	...
941834	  762.0	  555.1	 8646.0	...
941835	  761.8	  555.1	 8649.0	...
941836	  762.0	  555.2	 8649.0	...
941837	  762.2	  555.3	 8649.0	...
941838	  762.1	  555.4	 8646.0	...
941839	  761.7	  555.4	 8643.0	...
941840	  761.3	  555.4	 8639.0	...
941841	  761.5	  555.3	 8637.0	...
941842	  761.8	  555.2	 8635.0	...
941843	  762.1	  555.2	 8635.0	...
941844	  762.1	  555.2	 8635.0	...
941845	  762.2	  555.2	 8636.0	...
941846	  762.3	  555.3	 8637.0	...
941847	  762.4	  555.5	 8636.0	...
941848	  762.4	  555.7	 8635.0	...
941849	  762.3	  555.7	 8634.0	...
941850	  762.3	  555.6	 8636.0	...
941851	  762.2	  555.4	 8638.0	...
941852	  762.3	  555.2	 8639.0	...
941853	  762.3	  555.2	 8637.0	...
941854	  762.1	  555.3	 8634.0	...
941855	  761.8	  555.2	 8631.0	...
941856	  761.6	  555.2	 8629.0	...
941857	  761.6	  555.2	 8629.0	...
941858	  761.6	  555.3	 8629.0	...
941859	  761.7	  555.4	 8630.0	...
941860	  761.7	  555.5	 8631.0	...
941861	  762.0	  555.8	 8632.0	...
941862	  762.2	  556.0	 8633.0	...
941863	  762.4	  556.0	 8635.0	...
941864	  762.2	  555.8	 8637.0	...
941865	  762.0	  555.7	 8636.0	...
941866	  761.9	  555.4	 8634.0	...
941867	  761.9	  555.0	 8631.0	...
941868	  761.6	  554.4	 8629.0	...
941869	  761.3	  554.2	 8628.0	...
941870	  761.1	  554.0	 8628.0	...
941871	  761.1	  553.8	 8628.0	...
941872	  761.0	  553.8	 8634.0	...
941873	  761.1	  554.0	 8639.0	...
941874	  761.2	  554.4	 8644.0	...
941875	  761.3	  554.7	 8645.0	...
941876	  761.4	  554.7	 8642.0	...
941877	  761.4	  554.8	 8639.0	...
941878	  761.8	  555.1	 8639.0	...
941879	  762.2	  555.4	 8643.0	...
941880	  762.5	  555.2	 8646.0	...
941881	  762.4	  554.7	 8647.0	...
941882	  761.9	  554.3	 8647.0	...
941883	  761.5	  554.6	 8645.0	...
941884	  761.2	  555.0	 8644.0	...
941885	  761.4	  555.3	 8639.0	...
941886	  761.4	  555.1	 8634.0	...
941887	  761.4	  554.8	 8629.0	...
941888	  761.4	  554.9	 8630.0	...
941889	  761.4	  555.2	 8631.0	...
941890	  761.4	  555.2	 8631.0	...
941891	  761.4	  554.8	 8630.0	...
941892	  761.4	  554.5	 8630.0	...
941893	  761.3	  554.4	 8629.0	...
941894	  761.2	  554.4	 8629.0	...
941895	  761.0	  554.4	 8629.0	...
941896	  761.0	  554.5	 8629.0	...
941897	  761.1	  554.7	 8629.0	...
941898	  761.4	  554.9	 8633.0	...
941899	  761.8	  555.3	 8637.0	...
941900	  762.1	  555.6	 8640.0	...
941901	  762.2	  555.2	 8640.0	...
941902	  762.4	  554.8	 8641.0	...
941903	  762.6	  554.4	 8640.0	...
941904	  762.7	  554.6	 8637.0	...
941905	  762.6	  554.7	 8634.0	...
941906	  762.6	  554.8	 8634.0	...
941907	  762.7	  554.8	 8639.0	...
941908	  762.6	  554.8	 8645.0	...
941909	  762.2	  554.8	 8649.0	...
941910	  761.9	  554.8	 8647.0	...
941911	  761.7	  554.8	 8644.0	...
941912	  761.7	  554.5	 8641.0	...
941913	  761.8	  554.2	 8641.0	...
MSG	941914 0000 _ Number On
941914	  761.8	  553.9	 8642.0	...
941915	  761.8	  553.9	 8643.0	...
941916	  761.8	  554.1	 8640.0	...
941917	  761.9	  554.2	 8636.0	...
941918	  762.1	  554.3	 8634.0	...
941919	  762.4	  554.4	 8636.0	...
941920	  762.6	  554.5	 8639.0	...
941921	  762.7	  554.5	 8640.0	...
941922	  762.5	  554.2	 8638.0	...
941923	  762.4	  554.1	 8636.0	...
941924	  762.3	  554.1	 8633.0	...
941925	  762.3	  554.2	 8633.0	...
941926	  762.7	  554.2	 8638.0	...
941927	  763.1	  554.3	 8642.0	...
941928	  763.5	  554.6	 8647.0	...
941929	  763.5	  554.9	 8647.0	...
941930	  763.6	  555.1	 8647.0	...
941931	  763.6	  555.1	 8648.0	...
941932	  763.5	  554.8	 8654.0	...
941933	  763.5	  554.3	 8660.0	...
941934	  763.5	  554.2	 8662.0	...
941935	  763.6	  554.5	 8659.0	...
941936	  763.7	  554.9	 8656.0	...
941937	  763.6	  554.9	 8655.0	...
941938	  763.6	  554.6	 8656.0	...
941939	  763.6	  554.2	 8657.0	...
941940	  763.6	  553.8	 8659.0	...
941941	  763.5	  554.3	 8658.0	...
941942	  763.5	  554.7	 8657.0	...
941943	  763.5	  555.0	 8655.0	...
941944	  763.7	  554.9	 8655.0	...
941945	  763.8	  554.8	 8655.0	...
941946	  763.7	  554.6	 8654.0	...
941947	  763.5	  554.5	 8654.0	...
941948	  763.4	  554.3	 8654.0	...
941949	  763.5	  554.4	 8655.0	...
941950	  763.6	  554.4	 8656.0	...
941951	  763.7	  554.4	 8657.0	...
941952	  763.7	  554.4	 8659.0	...
941953	  763.7	  554.3	 8661.0	...
941954	  763.6	  554.3	 8663.0	...
941955	  763.6	  554.2	 8661.0	...
941956	  763.6	  554.3	 8660.0	...
941957	  763.6	  554.5	 8659.0	...
941958	  763.6	  554.3	 8659.0	...
941959	  763.6	  554.1	 8659.0	...
941960	  763.6	  553.9	 8658.0	...
941961	  763.6	  554.1	 8658.0	...
941962	  763.6	  554.3	 8658.0	...
941963	  763.5	  554.4	 8656.0	...
941964	  763.4	  554.4	 8650.0	...
941965	  763.3	  554.6	 8644.0	...
941966	  763.5	  554.8	 8642.0	...
941967	  763.7	  555.0	 8644.0	...
941968	  764.0	  555.0	 8647.0	...
941969	  763.7	  554.9	 8648.0	...
941970	  763.4	  555.1	 8649.0	...
941971	  763.2	  555.2	 8652.0	...
941972	  763.2	  555.0	 8654.0	...
941973	  763.0	  554.6	 8656.0	...
941974	  763.3	  554.4	 8658.0	...
941975	  763.7	  554.5	 8659.0	...
941976	  763.9	  554.5	 8662.0	...
941977	  763.6	  554.3	 8662.0	...
941978	  763.7	  554.5	 8663.0	...
941979	  764.0	  554.9	 8663.0	...
941980	  764.3	  555.3	 8663.0	...
941981	  763.9	  555.3	 8661.0	...
941982	  763.4	  555.4	 8660.0	...
941983	  762.9	  555.4	 8660.0	...
941984	  762.9	  555.4	 8658.0	...
941985	  762.9	  555.3	 8655.0	...
941986	  762.9	  555.1	 8654.0	...
941987	  763.0	  554.8	 8655.0	...
941988	  763.2	  554.7	 8657.0	...
941989	  763.3	  554.7	 8657.0	...
941990	  763.0	  554.8	 8658.0	...
941991	  762.8	  554.9	 8658.0	...
941992	  762.5	  554.9	 8656.0	...
941993	  762.5	  555.1	 8654.0	...
941994	  762.7	  555.4	 8652.0	...
941995	  762.9	  555.2	 8650.0	...
941996	  763.4	  554.7	 8650.0	...
941997	  763.5	  554.3	 8649.0	...
941998	  763.6	  554.4	 8651.0	...
941999	  763.5	  554.4	 8652.0	...
942000	  763.4	  554.3	 8653.0	...
942001	  763.3	  554.3	 8655.0	...
942002	  763.2	  554.3	 8657.0	...
942003	  763.1	  554.4	 8658.0	...
942004	  763.0	  554.5	 8659.0	...
942005	  763.0	  554.5	 8662.0	...
942006	  763.4	  554.5	 8666.0	...
942007	  763.7	  554.1	 8670.0	...
942008	  763.9	  553.6	 8673.0	...
942009	  763.8	  553.6	 8670.0	...
942010	  763.6	  554.0	 8667.0	...
942011	  763.5	  554.5	 8664.0	...
942012	  763.8	  554.7	 8666.0	...
942013	  764.1	  554.6	 8668.0	...
942014	  764.2	  554.3	 8671.0	...
942015	  764.0	  554.1	 8671.0	...
942016	  763.7	  554.1	 8674.0	...
942017	  763.6	  554.1	 8677.0	...
942018	  763.5	  554.1	 8679.0	...
942019	  763.5	  554.1	 8678.0	...
942020	  763.6	  554.2	 8676.0	...
942021	  763.7	  553.9	 8675.0	...
942022	  763.7	  553.6	 8674.0	...
942023	  764.1	  553.0	 8674.0	...
942024	  764.4	  552.8	 8674.0	...
942025	  764.8	  553.3	 8673.0	...
942026	  764.7	  553.9	 8673.0	...
942027	  764.4	  553.9	 8673.0	...
942028	  764.2	  553.3	 8674.0	...
942029	  764.0	  552.6	 8674.0	...
942030	  764.0	  552.6	 8674.0	...
942031	  763.9	  552.7	 8674.0	...
942032	  763.9	  552.7	 8676.0	...
942033	  763.9	  552.8	 8680.0	...
942034	  764.0	  552.8	 8681.0	...
942035	  763.9	  552.8	 8678.0	...
942036	  763.9	  552.8	 8675.0	...
942037	  763.8	  552.6	 8674.0	...
942038	  763.7	  552.5	 8674.0	...
942039	  763.6	  552.5	 8674.0	...
942040	  763.9	  552.5	 8676.0	...
942041	  764.2	  552.5	 8678.0	...
942042	  764.5	  552.3	 8679.0	...
942043	  764.3	  552.3	 8679.0	...
942044	  764.1	  552.3	 8678.0	...
942045	  763.9	  552.3	 8677.0	...
942046	  763.9	  552.1	 8672.0	...
942047	  763.5	  552.0	 8668.0	...
942048	  763.2	  552.3	 8667.0	...
942049	  762.8	  552.8	 8669.0	...
942050	  762.8	  553.3	 8671.0	...
942051	  762.9	  553.0	 8672.0	...
942052	  763.2	  552.7	 8675.0	...
942053	  763.6	  552.3	 8678.0	...
942054	  763.9	  552.3	 8680.0	...
942055	  763.9	  552.5	 8680.0	...
942056	  763.9	  552.6	 8680.0	...
942057	  763.6	  552.8	 8680.0	...
942058	  763.2	  552.5	 8676.0	...
942059	  762.8	  552.2	 8670.0	...
942060	  763.0	  552.0	 8664.0	...
942061	  763.3	  552.2	 8666.0	...
942062	  763.6	  552.4	 8669.0	...
942063	  763.3	  552.6	 8671.0	...
942064	  763.1	  552.7	 8673.0	...
942065	  763.0	  552.7	 8676.0	...
942066	  763.2	  552.6	 8679.0	...
942067	  763.4	  552.7	 8679.0	...
942068	  763.7	  552.8	 8678.0	...
942069	  763.9	  553.3	 8679.0	...
942070	  764.2	  553.6	 8681.0	...
942071	  764.0	  553.7	 8683.0	...
942072	  763.8	  553.5	 8683.0	...
942073	  763.9	  553.4	 8683.0	...
942074	  764.2	  553.7	 8682.0	...
942075	  764.3	  553.9	 8682.0	...
942076	  764.0	  553.6	 8681.0	...
942077	  763.6	  553.1	 8681.0	...
942078	  763.3	  552.7	 8683.0	...
942079	  763.2	  552.8	 8685.0	...
942080	  763.3	  553.0	 8688.0	...
942081	  763.4	  553.4	 8689.0	...
942082	  763.6	  553.8	 8692.0	...
942083	  763.5	  554.3	 8695.0	...
942084	  763.4	  554.3	 8693.0	...
942085	  763.3	  554.3	 8691.0	...
942086	  763.4	  554.3	 8688.0	...
942087	  763.4	  554.3	 8688.0	...
942088	  763.4	  554.4	 8690.0	...
942089	  763.3	  554.5	 8692.0	...
942090	  763.2	  554.6	 8693.0	...
942091	  762.9	  554.4	 8694.0	...
942092	  762.8	  554.2	 8694.0	...
942093	  762.7	  554.0	 8695.0	...
942094	  762.7	  553.9	 8696.0	...
942095	  762.6	  553.5	 8703.0	...
942096	  762.7	  553.4	 8709.0	...
942097	  762.7	  553.3	 8714.0	...
942098	  762.8	  553.5	 8712.0	...
942099	  762.8	  553.6	 8710.0	...
942100	  762.7	  553.6	 8710.0	...
942101	  762.6	  553.5	 8710.0	...
942102	  762.5	  553.5	 8709.0	...
942103	  762.8	  553.7	 8708.0	...
942104	  763.1	  553.9	 8707.0	...
942105	  763.1	  554.2	 8707.0	...
942106	  762.7	  554.2	 8703.0	...
942107	  762.3	  554.2	 8699.0	...
942108	  762.3	  554.2	 8696.0	...
942109	  762.1	  554.2	 8698.0	...
942110	  762.1	  554.2	 8702.0	...
942111	  762.3	  554.2	 8707.0	...
942112	  762.6	  554.2	 8713.0	...
942113	  762.7	  553.9	 8717.0	...
942114	  762.5	  553.7	 8717.0	...
942115	  762.3	  553.5	 8718.0	...
942116	  762.3	  553.4	 8719.0	...
942117	  762.4	  553.4	 8719.0	...
942118	  762.3	  553.4	 8720.0	...
942119	  762.3	  553.6	 8721.0	...
942120	  762.3	  553.8	 8716.0	...
942121	  762.3	  553.9	 8710.0	...
942122	  762.2	  553.8	 8706.0	...
942123	  761.8	  553.7	 8708.0	...
942124	  761.5	  553.5	 8708.0	...
942125	  761.2	  553.4	 8706.0	...
942126	  761.1	  553.4	 8704.0	...
942127	  761.1	  553.5	 8704.0	...
942128	  761.2	  553.9	 8708.0	...
942129	  761.2	  554.3	 8713.0	...
942130	  761.4	  554.0	 8717.0	...
942131	  761.5	  553.5	 8719.0	...
942132	  761.6	  552.9	 8718.0	...
942133	  761.5	  552.9	 8717.0	...
942134	  761.3	  553.2	 8716.0	...
942135	  761.2	  553.4	 8715.0	...
942136	  761.2	  553.5	 8715.0	...
942137	  761.0	  553.6	 8717.0	...
942138	  760.7	  553.6	 8718.0	...
942139	  760.6	  553.7	 8719.0	...
942140	  760.6	  553.7	 8718.0	...
942141	  760.6	  553.4	 8716.0	...
942142	  760.5	  553.2	 8713.0	...
942143	  760.4	  553.4	 8712.0	...
942144	  760.5	  553.8	 8712.0	...
942145	  760.5	  554.1	 8713.0	...
942146	  760.5	  554.1	 8715.0	...
942147	  760.6	  554.2	 8716.0	...
942148	  760.6	  554.3	 8717.0	...
942149	  760.5	  554.1	 8717.0	...
942150	  760.3	  553.7	 8718.0	...
942151	  760.2	  553.3	 8718.0	...
942152	  760.2	  553.2	 8718.0	...
942153	  760.1	  553.2	 8719.0	...
942154	  760.0	  553.2	 8721.0	...
942155	  760.1	  552.9	 8723.0	...
942156	  760.2	  552.5	 8723.0	...
942157	  760.4	  551.9	 8723.0	...
942158	  760.5	  551.7	 8722.0	...
942159	  760.5	  551.8	 8725.0	...
942160	  760.6	  552.0	 8728.0	...
942161	  760.7	  552.5	 8731.0	...
942162	  760.8	  552.8	 8730.0	...
942163	  760.7	  553.2	 8731.0	...
942164	  760.3	  552.8	 8732.0	...
942165	  759.9	  552.2	 8733.0	...
942166	  759.7	  551.6	 8733.0	...
942167	  759.7	  551.6	 8734.0	...
942168	  759.6	  551.4	 8735.0	...
942169	  759.7	  551.2	 8738.0	...
942170	  759.7	  551.1	 8739.0	...
942171	  759.6	  551.1	 8740.0	...
942172	  759.3	  550.7	 8740.0	...
942173	  759.0	  550.4	 8740.0	...
942174	  759.1	  550.2	 8741.0	...
942175	  759.5	  550.4	 8742.0	...
942176	  759.9	  550.5	 8744.0	...
942177	  760.0	  550.5	 8745.0	...
942178	  760.1	  550.6	 8743.0	...
942179	  760.1	  550.7	 8742.0	...
942180	  760.2	  550.7	 8741.0	...
942181	  760.2	  550.8	 8745.0	...
942182	  760.0	  550.9	 8749.0	...
942183	  759.8	  551.1	 8755.0	...
942184	  759.5	  551.3	 8757.0	...
942185	  759.3	  550.8	 8759.0	...
942186	  759.0	  550.3	 8756.0	...
942187	  758.9	  549.7	 8752.0	...
942188	  758.9	  549.6	 8749.0	...
942189	  759.0	  549.6	 8749.0	...
942190	  759.2	  549.6	 8750.0	...
942191	  759.4	  549.6	 8751.0	...
942192	  759.6	  549.6	 8752.0	...
942193	  759.5	  549.7	 8753.0	...
942194	  759.3	  549.7	 8754.0	...
942195	  759.1	  549.7	 8753.0	...
942196	  758.8	  550.0	 8751.0	...
942197	  758.5	  550.4	 8752.0	...
942198	  758.5	  550.7	 8756.0	...
942199	  758.7	  550.9	 8760.0	...
942200	  759.0	  550.9	 8758.0	...
942201	  759.1	  551.0	 8756.0	...
942202	  759.1	  551.3	 8751.0	...
942203	  759.1	  551.8	 8749.0	...
942204	  759.1	  552.8	 8750.0	...
942205	  759.2	  553.4	 8754.0	...
942206	  759.0	  553.2	 8756.0	...
942207	  758.8	  552.6	 8756.0	...
942208	  758.8	  551.9	 8755.0	...
942209	  758.9	  551.7	 8755.0	...
942210	  759.0	  551.9	 8756.0	...
942211	  758.9	  552.3	 8758.0	...
942212	  758.8	  552.5	 8759.0	...
942213	  758.5	  552.2	 8759.0	...
942214	  758.3	  552.2	 8762.0	...
942215	  758.4	  552.1	 8764.0	...
942216	  758.7	  552.1	 8767.0	...
942217	  758.8	  551.6	 8767.0	...
942218	  758.5	  551.2	 8768.0	...
942219	  758.2	  550.9	 8767.0	...
942220	  758.1	  550.8	 8766.0	...
942221	  758.2	  550.6	 8766.0	...
942222	  758.4	  550.4	 8766.0	...
942223	  758.5	  550.0	 8766.0	...
942224	  758.5	  549.6	 8765.0	...
942225	  758.5	  549.2	 8764.0	...
942226	  758.4	  549.1	 8763.0	...
942227	  758.3	  549.3	 8763.0	...
942228	  758.3	  549.3	 8764.0	...
942229	  758.4	  549.3	 8764.0	...
942230	  758.6	  549.2	 8764.0	...
942231	  758.5	  549.4	 8766.0	...
MSG	942232 0000 _ Number Off
942232	  758.4	  549.1	 8767.0	...
942233	  758.4	  548.8	 8768.0	...
942234	  758.5	  548.4	 8770.0	...
942235	  758.6	  549.2	 8773.0	...
942236	  758.6	  550.0	 8773.0	...
942237	  758.5	  550.2	 8770.0	...
942238	  758.5	  549.5	 8768.0	...
942239	  758.9	  548.8	 8769.0	...
942240	  759.2	  548.8	 8769.0	...
942241	  759.2	  548.9	 8768.0	...
942242	  758.8	  549.4	 8766.0	...
942243	  758.4	  549.8	 8765.0	...
942244	  758.5	  550.1	 8763.0	...
942245	  758.5	  550.1	 8763.0	...
942246	  758.5	  550.3	 8763.0	...
942247	  758.5	  550.6	 8762.0	...
942248	  758.4	  550.9	 8762.0	...
942249	  758.3	  551.3	 8762.0	...
942250	  758.1	  551.7	 8762.0	...
942251	  757.9	  551.9	 8764.0	...
942252	  757.8	  551.8	 8768.0	...
942253	  757.6	  551.3	 8771.0	...
942254	  757.3	  550.9	 8774.0	...
942255	  757.0	  550.4	 8776.0	...
942256	  757.0	  550.4	 8776.0	...
942257	  756.8	  550.4	 8776.0	...
942258	  756.5	  550.4	 8776.0	...
942259	  756.5	  550.5	 8777.0	...
942260	  756.8	  550.8	 8777.0	...
942261	  757.1	  551.2	 8779.0	...
942262	  756.9	  551.4	 8780.0	...
942263	  757.1	  551.4	 8781.0	...
942264	  757.4	  551.4	 8781.0	...
942265	  757.6	  551.1	 8781.0	...
942266	  757.5	  550.8	 8782.0	...
942267	  757.3	  550.4	 8782.0	...
942268	  757.2	  549.7	 8781.0	...
942269	  757.0	  549.0	 8779.0	...
942270	  756.8	  548.6	 8779.0	...
942271	  756.8	  548.9	 8779.0	...
942272	  756.9	  549.3	 8781.0	...
942273	  757.0	  549.3	 8786.0	...
942274	  757.0	  549.3	 8790.0	...
942275	  756.8	  549.2	 8792.0	...
942276	  756.6	  549.1	 8792.0	...
942277	  756.4	  549.0	 8790.0	...
942278	  756.1	  548.9	 8788.0	...
942279	  756.0	  548.9	 8788.0	...
942280	  756.0	  548.9	 8791.0	...
942281	  756.1	  548.9	 8794.0	...
942282	  756.3	  548.9	 8795.0	...
942283	  756.7	  548.8	 8794.0	...
942284	  757.0	  548.8	 8794.0	...
942285	  757.3	  548.8	 8794.0	...
942286	  757.4	  548.7	 8795.0	...
942287	  757.2	  548.6	 8795.0	...
942288	  756.9	  548.4	 8796.0	...
942289	  756.7	  548.3	 8796.0	...
942290	  756.7	  548.2	 8800.0	...
942291	  756.7	  548.1	 8805.0	...
942292	  756.8	  548.0	 8807.0	...
942293	  756.9	  548.0	 8804.0	...
942294	  757.2	  548.1	 8800.0	...
942295	  757.4	  548.2	 8799.0	...
942296	  757.5	  548.3	 8798.0	...
942297	  757.5	  548.4	 8795.0	...
942298	  757.4	  548.4	 8792.0	...
942299	  757.5	  548.5	 8789.0	...
942300	  757.6	  548.5	 8789.0	...
942301	  757.5	  548.5	 8790.0	...
942302	  757.4	  548.5	 8795.0	...
942303	  757.3	  548.4	 8798.0	...
942304	  757.3	  548.4	 8798.0	...
942305	  757.3	  548.5	 8797.0	...
942306	  757.1	  548.6	 8796.0	...
942307	  757.0	  549.0	 8796.0	...
942308	  756.6	  549.3	 8794.0	...
942309	  756.3	  549.2	 8793.0	...
942310	  756.1	  549.0	 8792.0	...
942311	  756.1	  549.2	 8794.0	...
942312	  756.1	  549.5	 8798.0	...
942313	  756.1	  549.8	 8801.0	...
942314	  756.1	  549.8	 8803.0	...
942315	  756.3	  549.9	 8803.0	...
942316	  756.4	  550.0	 8803.0	...
942317	  756.5	  550.1	 8803.0	...
942318	  756.4	  550.1	 8803.0	...
942319	  756.5	  550.0	 8806.0	...
942320	  756.5	  549.8	 8809.0	...
942321	  756.6	  549.5	 8811.0	...
942322	  756.5	  549.2	 8811.0	...
942323	  756.7	  548.9	 8811.0	...
942324	  757.1	  548.7	 8813.0	...
942325	  757.6	  548.4	 8817.0	...
942326	  757.5	  548.1	 8823.0	...
942327	  757.2	  547.9	 8828.0	...
942328	  757.0	  548.0	 8829.0	...
942329	  757.0	  548.2	 8826.0	...
942330	  757.1	  548.4	 8825.0	...
942331	  757.0	  548.4	 8826.0	...
942332	  756.9	  548.4	 8826.0	...
942333	  756.9	  548.4	 8826.0	...
942334	  756.9	  548.3	 8826.0	...
942335	  756.9	  548.4	 8827.0	...
942336	  756.9	  548.5	 8825.0	...
942337	  757.0	  548.6	 8822.0	...
942338	  756.9	  548.6	 8819.0	...
942339	  756.8	  548.9	 8819.0	...
942340	  757.0	  549.2	 8819.0	...
942341	  757.3	  549.3	 8820.0	...
942342	  757.6	  549.0	 8820.0	...
942343	  757.5	  548.8	 8822.0	...
942344	  757.5	  548.7	 8828.0	...
942345	  757.5	  548.6	 8834.0	...
942346	  757.5	  548.6	 8837.0	...
942347	  757.5	  548.6	 8836.0	...
942348	  757.4	  548.5	 8835.0	...
942349	  757.4	  548.5	 8835.0	...
942350	  757.4	  548.5	 8835.0	...
942351	  757.4	  548.9	 8835.0	...
942352	  757.2	  549.3	 8835.0	...
942353	  756.9	  549.7	 8836.0	...
942354	  756.6	  549.8	 8836.0	...
942355	  756.5	  549.6	 8834.0	...
942356	  756.5	  549.2	 8833.0	...
942357	  756.5	  548.9	 8833.0	...
942358	  756.5	  549.1	 8833.0	...
942359	  756.6	  549.2	 8834.0	...
942360	  756.6	  549.2	 8835.0	...
942361	  756.6	  549.2	 8833.0	...
942362	  756.7	  549.2	 8830.0	...
942363	  756.5	  549.2	 8824.0	...
942364	  756.3	  548.9	 8822.0	...
942365	  756.0	  548.7	 8821.0	...
942366	  755.9	  548.2	 8823.0	...
942367	  755.9	  548.0	 8822.0	...
942368	  756.0	  548.0	 8821.0	...
942369	  756.1	  548.1	 8819.0	...
942370	  756.4	  548.3	 8819.0	...
942371	  756.8	  548.5	 8820.0	...
942372	  756.9	  548.6	 8821.0	...
942373	  756.6	  548.5	 8821.0	...
942374	  756.4	  548.3	 8821.0	...
942375	  756.3	  548.0	 8822.0	...
942376	  756.3	  547.8	 8825.0	...
942377	  756.3	  547.6	 8827.0	...
942378	  756.3	  547.9	 8826.0	...
942379	  756.4	  548.3	 8824.0	...
942380	  756.4	  548.6	 8822.0	...
942381	  756.4	  548.6	 8822.0	...
942382	  756.5	  548.4	 8823.0	...
942383	  756.6	  548.3	 8826.0	...
942384	  756.7	  548.2	 8828.0	...
942385	  756.8	  548.4	 8830.0	...
942386	  756.8	  548.7	 8830.0	...
942387	  756.9	  548.9	 8831.0	...
942388	  756.9	  549.2	 8831.0	...
942389	  757.0	  549.4	 8834.0	...
942390	  757.0	  549.5	 8836.0	...
942391	  756.6	  549.6	 8838.0	...
942392	  756.2	  549.8	 8838.0	...
942393	  755.7	  549.6	 8837.0	...
942394	  755.5	  549.2	 8836.0	...
942395	  755.4	  548.8	 8834.0	...
942396	  755.5	  548.7	 8833.0	...
942397	  755.7	  548.6	 8834.0	...
942398	  755.8	  548.4	 8839.0	...
942399	  755.7	  548.2	 8843.0	...
942400	  755.6	  548.3	 8848.0	...
942401	  755.7	  548.4	 8850.0	...
942402	  755.9	  548.6	 8853.0	...
942403	  756.1	  548.6	 8855.0	...
942404	  756.3	  548.6	 8855.0	...
942405	  756.2	  548.6	 8854.0	...
942406	  756.3	  548.7	 8854.0	...
942407	  756.4	  548.8	 8853.0	...
942408	  756.6	  548.4	 8851.0	...
942409	  756.7	  547.9	 8853.0	...
942410	  756.8	  547.4	 8858.0	...
942411	  756.7	  547.5	 8863.0	...
942412	  756.7	  547.7	 8859.0	...
942413	  756.8	  547.9	 8853.0	...
942414	  756.9	  548.4	 8847.0	...
942415	  756.5	  548.8	 8847.0	...
942416	  756.0	  548.9	 8846.0	...
942417	  755.5	  548.7	 8846.0	...
942418	  755.4	  548.3	 8845.0	...
942419	  755.4	  548.1	 8846.0	...
942420	  755.4	  548.0	 8849.0	...
942421	  755.4	  547.9	 8852.0	...
942422	  755.5	  547.9	 8853.0	...
942423	  755.6	  548.1	 8853.0	...
942424	  755.7	  548.4	 8853.0	...
942425	  755.9	  548.9	 8852.0	...
942426	  755.9	  549.1	 8855.0	...
942427	  755.7	  549.4	 8856.0	...
942428	  755.2	  549.4	 8857.0	...
942429	  754.8	  549.2	 8856.0	...
942430	  754.5	  548.8	 8856.0	...
942431	  754.1	  548.3	 8856.0	...
942432	  753.7	  548.2	 8856.0	...
942433	  753.5	  548.3	 8857.0	...
942434	  753.6	  548.3	 8858.0	...
942435	  753.7	  548.4	 8855.0	...
942436	  753.6	  548.5	 8851.0	...
942437	  753.7	  548.5	 8849.0	...
942438	  753.8	  548.5	 8850.0	...
942439	  753.9	  548.4	 8853.0	...
942440	  753.7	  548.3	 8854.0	...
942441	  753.6	  548.3	 8855.0	...
942442	  753.7	  548.4	 8855.0	...
942443	  754.0	  548.4	 8857.0	...
942444	  754.3	  548.5	 8860.0	...
942445	  754.5	  548.5	 8862.0	...
942446	  754.5	  548.7	 8861.0	...
942447	  754.5	  549.0	 8862.0	...
942448	  754.5	  549.2	 8864.0	...
942449	  754.4	  549.2	 8867.0	...
942450	  754.3	  549.2	 8864.0	...
942451	  754.5	  549.1	 8860.0	...
942452	  754.8	  549.0	 8856.0	...
942453	  755.1	  548.8	 8857.0	...
942454	  755.1	  548.5	 8858.0	...
942455	  754.5	  548.3	 8859.0	...
942456	  754.0	  548.4	 8859.0	...
942457	  753.6	  548.6	 8859.0	...
942458	  753.7	  548.7	 8860.0	...
942459	  754.0	  548.6	 8861.0	...
942460	  754.5	  548.6	 8864.0	...
942461	  754.8	  548.5	 8866.0	...
942462	  754.9	  548.5	 8868.0	...
942463	  754.7	  548.5	 8868.0	...
942464	  754.6	  548.3	 8867.0	...
942465	  754.6	  548.2	 8867.0	...
942466	  754.7	  548.0	 8867.0	...
942467	  754.8	  547.9	 8867.0	...
942468	  754.9	  547.8	 8868.0	...
942469	  755.0	  547.7	 8869.0	...
942470	  754.7	  547.8	 8870.0	...
942471	  754.2	  547.9	 8871.0	...
942472	  753.7	  548.0	 8872.0	...
942473	  753.5	  547.8	 8872.0	...
942474	  753.8	  547.6	 8870.0	...
942475	  754.3	  547.5	 8867.0	...
942476	  754.4	  547.6	 8865.0	...
942477	  754.1	  548.0	 8866.0	...
942478	  754.3	  548.4	 8866.0	...
942479	  754.7	  548.6	 8865.0	...
942480	  754.8	  548.1	 8868.0	...
942481	  754.6	  547.7	 8872.0	...
942482	  754.2	  547.3	 8876.0	...
942483	  753.9	  547.4	 8876.0	...
942484	  753.7	  547.4	 8877.0	...
942485	  753.7	  547.4	 8877.0	...
942486	  754.1	  547.8	 8877.0	...
942487	  754.5	  548.1	 8876.0	...
942488	  754.9	  548.3	 8876.0	...
942489	  754.6	  548.1	 8876.0	...
942490	  754.4	  547.8	 8875.0	...
942491	  754.3	  547.5	 8874.0	...
942492	  754.3	  547.5	 8873.0	...
942493	  754.3	  547.8	 8873.0	...
942494	  754.4	  548.0	 8873.0	...
942495	  754.5	  548.0	 8874.0	...
942496	  754.5	  547.7	 8875.0	...
942497	  754.2	  547.4	 8874.0	...
942498	  754.0	  547.3	 8873.0	...
942499	  753.9	  547.4	 8878.0	...
942500	  753.6	  547.6	 8883.0	...
942501	  753.4	  547.8	 8887.0	...
942502	  753.1	  547.9	 8885.0	...
942503	  753.1	  547.9	 8882.0	...
942504	  753.1	  547.7	 8879.0	...
942505	  753.2	  547.6	 8876.0	...
942506	  753.4	  547.5	 8872.0	...
942507	  753.6	  547.5	 8871.0	...
942508	  753.6	  547.4	 8870.0	...
942509	  753.5	  547.3	 8870.0	...
942510	  753.4	  547.1	 8873.0	...
942511	  753.3	  546.9	 8879.0	...
942512	  753.2	  546.7	 8884.0	...
942513	  753.2	  546.6	 8885.0	...
942514	  753.1	  546.4	 8886.0	...
942515	  753.0	  546.3	 8887.0	...
942516	  752.9	  546.2	 8889.0	...
942517	  753.1	  546.1	 8889.0	...
942518	  753.3	  546.4	 8890.0	...
942519	  753.9	  546.7	 8889.0	...
942520	  754.3	  546.9	 8889.0	...
942521	  754.2	  546.9	 8889.0	...
942522	  753.8	  546.9	 8890.0	...
942523	  753.4	  546.8	 8890.0	...
942524	  753.2	  546.7	 8891.0	...
942525	  753.0	  546.8	 8894.0	...
942526	  752.8	  546.8	 8899.0	...
942527	  752.7	  546.8	 8903.0	...
942528	  752.8	  546.7	 8906.0	...
942529	  753.0	  546.7	 8908.0	...
942530	  753.1	  546.8	 8908.0	...
942531	  753.3	  546.9	 8908.0	...
942532	  753.8	  547.0	 8907.0	...
942533	  754.2	  547.1	 8907.0	...
942534	  754.6	  547.1	 8911.0	...
942535	  754.7	  547.0	 8913.0	...
942536	  754.7	  547.0	 8914.0	...
942537	  754.5	  547.1	 8914.0	...
942538	  754.2	  547.2	 8916.0	...
942539	  754.0	  547.2	 8919.0	...
942540	  753.9	  547.3	 8921.0	...
942541	  753.9	  547.4	 8921.0	...
942542	  753.9	  547.6	 8920.0	...
942543	  753.9	  547.9	 8919.0	...
942544	  754.0	  547.6	 8918.0	...
942545	  754.0	  547.4	 8917.0	...
942546	  754.1	  547.3	 8918.0	...
942547	  754.0	  547.2	 8919.0	...
942548	  754.0	  547.1	 8920.0	...
942549	  754.0	  546.9	 8920.0	...
942550	  754.1	  546.9	 8918.0	...
942551	  754.3	  547.2	 8913.0	...
942552	  754.4	  547.3	 8909.0	...
942553	  754.3	  547.4	 8905.0	...
942554	  754.0	  547.2	 8904.0	...
942555	  753.6	  547.2	 8904.0	...
942556	  753.4	  547.1	 8906.0	...
942557	  753.8	  547.5	 8908.0	...
942558	  754.2	  547.9	 8910.0	...
942559	  754.5	  548.0	 8911.0	...
942560	  754.4	  547.8	 8912.0	...
942561	  754.2	  547.7	 8912.0	...
942562	  754.1	  547.8	 8912.0	...
942563	  754.3	  547.9	 8912.0	...
942564	  754.5	  548.0	 8911.0	...
942565	  754.5	  548.0	 8910.0	...
942566	  754.3	  548.0	 8908.0	...
942567	  754.2	  547.9	 8906.0	...
942568	  754.3	  547.9	 8904.0	...
942569	  754.3	  547.8	 8903.0	...
942570	  754.4	  547.7	 8903.0	...
942571	  754.4	  547.5	 8904.0	...
942572	  754.3	  547.5	 8907.0	...
942573	  754.1	  547.5	 8910.0	...
942574	  754.1	  547.6	 8912.0	...
942575	  754.1	  547.7	 8912.0	...
942576	  754.2	  547.7	 8913.0	...
942577	  754.3	  547.7	 8912.0	...
942578	  754.5	  547.5	 8912.0	...
942579	  754.5	  547.4	 8910.0	...
942580	  755.1	  547.2	 8908.0	...
942581	  755.7	  547.4	 8906.0	...
942582	  755.8	  547.4	 8907.0	...
942583	  755.3	  547.6	 8906.0	...
942584	  754.8	  547.6	 8906.0	...
942585	  754.8	  547.5	 8905.0	...
942586	  754.8	  548.0	 8905.0	...
942587	  754.5	  548.5	 8909.0	...
942588	  754.1	  548.5	 8913.0	...
942589	  753.7	  548.1	 8917.0	...
942590	  753.9	  547.5	 8917.0	...
942591	  754.4	  547.4	 8916.0	...
942592	  754.6	  547.4	 8915.0	...
942593	  754.2	  547.6	 8915.0	...
942594	  754.0	  547.7	 8916.0	...
942595	  754.1	  547.5	 8919.0	...
942596	  754.1	  547.3	 8922.0	...
942597	  754.1	  547.3	 8924.0	...
942598	  753.6	  547.3	 8925.0	...
942599	  753.3	  547.4	 8925.0	...
942600	  753.2	  547.3	 8925.0	...
942601	  753.5	  547.6	 8927.0	...
942602	  753.8	  548.0	 8929.0	...
942603	  754.0	  548.5	 8930.0	...
942604	  754.1	  548.5	 8931.0	...
942605	  754.3	  548.1	 8930.0	...
942606	  754.4	  547.6	 8929.0	...
942607	  754.2	  547.0	 8927.0	...
942608	  753.9	  546.9	 8926.0	...
942609	  753.6	  546.9	 8925.0	...
942610	  753.7	  547.1	 8924.0	...
942611	  753.8	  547.4	 8925.0	...
942612	  753.9	  547.7	 8928.0	...
942613	  754.0	  547.7	 8929.0	...
942614	  754.0	  547.7	 8929.0	...
942615	  753.9	  547.7	 8928.0	...
942616	  753.6	  547.8	 8926.0	...
942617	  753.3	  548.2	 8923.0	...
942618	  753.7	  548.6	 8921.0	...
942619	  754.3	  549.0	 8921.0	...
942620	  754.8	  548.3	 8922.0	...
942621	  754.5	  547.7	 8926.0	...
942622	  754.3	  547.1	 8930.0	...
942623	  754.0	  547.1	 8933.0	...
942624	  753.9	  547.1	 8932.0	...
942625	  753.8	  547.0	 8929.0	...
942626	  753.6	  546.9	 8925.0	...
942627	  753.4	  546.9	 8922.0	...
942628	  753.3	  546.9	 8920.0	...
942629	  753.3	  547.0	 8921.0	...
942630	  753.5	  547.0	 8925.0	...
942631	  753.6	  546.9	 8929.0	...
942632	  753.8	  546.7	 8933.0	...
942633	  753.8	  546.6	 8933.0	...
942634	  753.8	  546.5	 8933.0	...
942635	  753.8	  546.6	 8932.0	...
942636	  753.8	  546.5	 8932.0	...
942637	  753.6	  546.4	 8934.0	...
942638	  753.9	  546.2	 8939.0	...
942639	  754.2	  546.1	 8944.0	...
942640	  754.6	  546.1	 8946.0	...
942641	  754.6	  546.1	 8944.0	...
942642	  754.7	  546.1	 8942.0	...
942643	  754.7	  546.3	 8942.0	...
942644	  754.7	  546.5	 8940.0	...
942645	  754.7	  546.6	 8938.0	...
942646	  754.7	  546.5	 8935.0	...
942647	  754.8	  546.3	 8935.0	...
942648	  754.9	  546.3	 8933.0	...
942649	  755.1	  546.2	 8933.0	...
942650	  755.0	  546.2	 8932.0	...
942651	  754.7	  546.2	 8931.0	...
942652	  754.5	  546.2	 8931.0	...
942653	  754.5	  546.2	 8930.0	...
942654	  754.5	  546.0	 8929.0	...
942655	  754.5	  545.9	 8930.0	...
942656	  754.3	  545.8	 8932.0	...
942657	  754.0	  545.7	 8934.0	...
942658	  753.8	  545.7	 8935.0	...
942659	  754.0	  545.6	 8936.0	...
942660	  754.1	  545.7	 8938.0	...
942661	  754.2	  545.7	 8939.0	...
942662	  754.4	  545.8	 8940.0	...
942663	  754.6	  545.9	 8940.0	...
942664	  754.8	  545.9	 8940.0	...
942665	  754.9	  545.9	 8940.0	...
942666	  755.0	  546.1	 8940.0	...
942667	  755.1	  546.3	 8940.0	...
942668	  755.0	  546.5	 8941.0	...
942669	  755.0	  546.3	 8943.0	...
942670	  754.9	  546.0	 8945.0	...
942671	  754.7	  545.8	 8944.0	...
942672	  754.5	  545.9	 8943.0	...
942673	  754.2	  546.1	 8941.0	...
942674	  754.2	  546.3	 8941.0	...
942675	  754.1	  546.4	 8941.0	...
942676	  754.2	  546.3	 8943.0	...
942677	  754.4	  545.9	 8948.0	...
942678	  754.5	  545.2	 8953.0	...
942679	  754.6	  544.7	 8957.0	...
942680	  754.7	  544.4	 8957.0	...
942681	  754.8	  544.5	 8956.0	...
942682	  754.6	  544.8	 8955.0	...
942683	  754.4	  544.9	 8955.0	...
942684	  754.3	  545.0	 8954.0	...
942685	  754.4	  544.9	 8954.0	...
942686	  754.4	  544.8	 8953.0	...
942687	  754.4	  544.8	 8953.0	...
942688	  754.5	  544.7	 8951.0	...
942689	  754.5	  544.7	 8950.0	...
942690	  754.5	  544.7	 8948.0	...
942691	  754.3	  544.5	 8947.0	...
942692	  754.1	  544.2	 8948.0	...
942693	  753.9	  543.9	 8948.0	...
942694	  753.9	  543.8	 8949.0	...
942695	  753.9	  544.0	 8949.0	...
942696	  754.1	  544.5	 8949.0	...
942697	  754.5	  545.1	 8950.0	...
942698	  754.7	  545.2	 8951.0	...
942699	  754.8	  544.9	 8952.0	...
942700	  754.8	  544.5	 8952.0	...
942701	  755.0	  544.4	 8954.0	...
942702	  755.2	  544.7	 8956.0	...
942703	  755.4	  545.0	 8956.0	...
942704	  755.3	  545.4	 8955.0	...
942705	  755.1	  545.4	 8953.0	...
942706	  755.1	  545.4	 8952.0	...
942707	  755.2	  545.3	 8952.0	...
942708	  755.4	  545.2	 8953.0	...
942709	  755.4	  545.0	 8954.0	...
942710	  755.5	  544.8	 8955.0	...
942711	  755.5	  544.7	 8955.0	...
942712	  755.3	  544.8	 8953.0	...
942713	  755.1	  544.8	 8949.0	...
942714	  754.9	  545.0	 8945.0	...
942715	  754.9	  545.2	 8943.0	...
942716	  754.8	  545.4	 8945.0	...
942717	  754.8	  545.3	 8947.0	...
942718	  754.8	  545.2	 8951.0	...
942719	  754.8	  544.9	 8954.0	...
942720	  754.7	  544.4	 8957.0	...
942721	  754.9	  544.0	 8957.0	...
942722	  755.1	  543.8	 8959.0	...
942723	  755.4	  543.8	 8961.0	...
942724	  755.6	  543.7	 8961.0	...
942725	  755.7	  543.7	 8959.0	...
942726	  755.7	  543.7	 8957.0	...
942727	  755.7	  543.7	 8957.0	...
942728	  755.6	  544.1	 8957.0	...
942729	  755.5	  544.5	 8957.0	...
942730	  755.3	  544.5	 8957.0	...
942731	  755.2	  544.1	 8955.0	...
942732	  755.2	  543.8	 8953.0	...
942733	  755.0	  544.0	 8950.0	...
942734	  754.8	  544.3	 8951.0	...
942735	  754.6	  544.4	 8954.0	...
942736	  754.6	  544.1	 8960.0	...
942737	  754.6	  543.9	 8964.0	...
942738	  754.5	  543.7	 8962.0	...
942739	  754.4	  543.9	 8956.0	...
942740	  754.4	  544.1	 8951.0	...
942741	  754.4	  544.4	 8952.0	...
942742	  754.8	  544.5	 8957.0	...
942743	  755.2	  544.7	 8961.0	...
942744	  755.2	  544.8	 8965.0	...
942745	  755.0	  545.0	 8965.0	...
942746	  754.7	  545.1	 8964.0	...
942747	  754.7	  544.9	 8962.0	...
942748	  754.8	  544.7	 8960.0	...
942749	  754.9	  544.3	 8961.0	...
942750	  755.1	  544.2	 8962.0	...
942751	  755.1	  543.8	 8963.0	...
942752	  755.2	  543.4	 8965.0	...
942753	  755.2	  543.1	 8966.0	...
942754	  755.2	  543.0	 8964.0	...
942755	  755.0	  543.1	 8961.0	...
942756	  754.8	  543.1	 8959.0	...
942757	  754.7	  543.3	 8958.0	...
942758	  754.8	  543.4	 8960.0	...
942759	  754.8	  543.5	 8963.0	...
942760	  754.7	  543.1	 8968.0	...
942761	  754.7	  542.7	 8972.0	...
942762	  755.0	  542.4	 8974.0	...
942763	  755.4	  542.4	 8973.0	...
942764	  755.7	  543.3	 8973.0	...
942765	  755.7	  544.3	 8970.0	...
942766	  755.8	  544.6	 8967.0	...
942767	  755.9	  544.1	 8963.0	...
942768	  755.6	  543.9	 8964.0	...
942769	  755.2	  544.2	 8964.0	...
942770	  754.9	  544.3	 8964.0	...
942771	  755.1	  544.0	 8965.0	...
942772	  755.2	  543.8	 8968.0	...
942773	  755.2	  543.9	 8970.0	...
942774	  755.4	  544.1	 8970.0	...
942775	  755.5	  544.3	 8970.0	...
942776	  755.6	  544.5	 8970.0	...
942777	  755.5	  544.3	 8971.0	...
942778	  755.4	  544.1	 8972.0	...
942779	  755.3	  543.9	 8973.0	...
942780	  755.4	  543.8	 8974.0	...
942781	  755.5	  543.8	 8977.0	...
942782	  755.4	  543.8	 8980.0	...
942783	  755.2	  543.8	 8983.0	...
942784	  755.1	  543.9	 8983.0	...
942785	  755.0	  544.0	 8982.0	...
942786	  755.0	  544.2	 8981.0	...
942787	  754.9	  544.4	 8980.0	...
942788	  754.9	  544.6	 8979.0	...
942789	  754.9	  544.6	 8978.0	...
942790	  754.8	  544.5	 8978.0	...
942791	  754.8	  544.5	 8981.0	...
942792	  754.7	  544.6	 8984.0	...
942793	  754.8	  544.7	 8988.0	...
942794	  754.8	  544.7	 8988.0	...
942795	  754.8	  544.9	 8987.0	...
942796	  754.7	  545.1	 8986.0	...
942797	  754.8	  545.2	 8986.0	...
942798	  754.9	  545.2	 8986.0	...
942799	  755.1	  545.0	 8986.0	...
942800	  755.2	  544.9	 8985.0	...
942801	  755.2	  544.9	 8986.0	...
942802	  755.0	  544.9	 8987.0	...
942803	  754.7	  545.0	 8988.0	...
942804	  754.5	  545.0	 8990.0	...
942805	  754.7	  545.0	 8993.0	...
942806	  754.9	  544.9	 8993.0	...
942807	  754.7	  544.9	 8991.0	...
942808	  754.3	  544.9	 8989.0	...
942809	  754.0	  545.0	 8990.0	...
942810	  754.1	  545.2	 8990.0	...
942811	  753.9	  545.5	 8990.0	...
942812	  753.6	  545.5	 8991.0	...
942813	  753.4	  545.1	 8992.0	...
942814	  753.5	  544.8	 8993.0	...
942815	  753.7	  544.7	 8994.0	...
942816	  753.8	  544.7	 8994.0	...
942817	  754.0	  544.8	 8994.0	...
942818	  754.1	  545.0	 8993.0	...
942819	  754.1	  545.1	 8993.0	...
942820	  754.2	  545.3	 8993.0	...
942821	  754.2	  545.3	 8993.0	...
942822	  754.1	  545.4	 8992.0	...
942823	  754.1	  545.5	 8988.0	...
942824	  754.0	  545.6	 8985.0	...
942825	  754.0	  545.8	 8984.0	...
942826	  754.0	  545.9	 8988.0	...
942827	  753.9	  545.6	 8994.0	...
942828	  753.8	  545.1	 8999.0	...
942829	  753.7	  544.8	 9001.0	...
942830	  753.7	  544.9	 9001.0	...
942831	  754.2	  544.8	 9000.0	...
942832	  754.6	  544.7	 8999.0	...
942833	  754.9	  544.6	 8998.0	...
942834	  754.6	  544.7	 8998.0	...
942835	  754.2	  544.6	 8997.0	...
942836	  753.8	  544.5	 8996.0	...
942837	  753.7	  544.4	 8996.0	...
942838	  753.8	  544.5	 8995.0	...
942839	  753.9	  544.7	 8995.0	...
942840	  754.0	  544.9	 8992.0	...
942841	  753.9	  544.8	 8991.0	...
942842	  753.6	  544.5	 8989.0	...
942843	  753.2	  544.2	 8990.0	...
942844	  752.7	  544.2	 8991.0	...
942845	  752.6	  544.4	 8993.0	...
942846	  752.8	  544.5	 8995.0	...
942847	  753.2	  544.3	 8996.0	...
942848	  753.6	  544.1	 8997.0	...
942849	  753.6	  544.2	 8997.0	...
942850	  753.6	  544.8	 8995.0	...
942851	  753.4	  545.4	 8994.0	...
942852	  753.2	  545.5	 8994.0	...
942853	  753.4	  545.1	 8995.0	...
942854	  753.8	  544.8	 8997.0	...
942855	  754.2	  545.1	 8996.0	...
942856	  754.1	  545.3	 8994.0	...
942857	  754.1	  545.3	 8992.0	...
942858	  754.0	  545.4	 8992.0	...
942859	  754.0	  545.6	 8997.0	...
942860	  753.8	  545.5	 9002.0	...
942861	  753.5	  545.4	 9005.0	...
942862	  753.3	  545.3	 9001.0	...
942863	  752.9	  545.4	 8997.0	...
942864	  752.6	  545.2	 8995.0	...
942865	  752.4	  545.0	 8993.0	...
942866	  752.5	  544.8	 8991.0	...
942867	  752.6	  544.8	 8989.0	...
942868	  752.6	  544.9	 8991.0	...
942869	  752.6	  545.1	 8992.0	...
942870	  752.7	  545.3	 8992.0	...
942871	  752.7	  545.0	 8991.0	...
942872	  752.8	  544.5	 8992.0	...
942873	  753.0	  544.0	 8994.0	...
942874	  753.3	  544.0	 8996.0	...
942875	  753.3	  544.1	 8998.0	...
942876	  753.1	  544.1	 9000.0	...
942877	  753.0	  544.1	 9002.0	...
942878	  753.0	  544.3	 9002.0	...
942879	  753.1	  544.5	 9002.0	...
942880	  753.5	  544.3	 9002.0	...
942881	  753.9	  544.0	 9003.0	...
942882	  754.1	  543.7	 9005.0	...
942883	  753.8	  543.8	 9007.0	...
942884	  753.4	  543.9	 9008.0	...
942885	  753.5	  544.0	 9009.0	...
942886	  753.5	  544.1	 9009.0	...
942887	  753.5	  544.2	 9009.0	...
942888	  753.4	  544.2	 9008.0	...
942889	  753.2	  544.6	 9006.0	...
942890	  753.1	  545.0	 9004.0	...
942891	  753.2	  545.0	 9001.0	...
942892	  753.4	  544.8	 9005.0	...
942893	  753.5	  544.3	 9009.0	...
942894	  753.5	  544.1	 9014.0	...
942895	  753.6	  543.9	 9013.0	...
942896	  753.8	  543.8	 9012.0	...
942897	  754.1	  543.8	 9017.0	...
942898	  754.3	  543.7	 9023.0	...
942899	  754.1	  543.7	 9025.0	...
942900	  753.8	  543.7	 9022.0	...
942901	  753.5	  543.8	 9019.0	...
942902	  753.5	  543.7	 9020.0	...
942903	  753.4	  543.7	 9021.0	...
942904	  753.4	  543.5	 9021.0	...
942905	  753.5	  543.3	 9022.0	...
942906	  753.6	  543.1	 9019.0	...
942907	  753.6	  543.1	 9016.0	...
942908	  753.5	  543.2	 9013.0	...
942909	  753.3	  543.3	 9014.0	...
942910	  753.4	  543.6	 9014.0	...
942911	  753.7	  543.7	 9015.0	...
942912	  753.9	  543.8	 9015.0	...
942913	  754.0	  543.6	 9016.0	...
942914	  754.2	  543.6	 9014.0	...
942915	  754.4	  543.7	 9011.0	...
942916	  754.1	  543.9	 9007.0	...
942917	  753.8	  544.0	 9005.0	...
942918	  753.4	  544.2	 9008.0	...
942919	  753.2	  544.4	 9014.0	...
942920	  753.0	  544.6	 9015.0	...
942921	  753.2	  544.8	 9011.0	...
942922	  753.5	  544.7	 9007.0	...
942923	  753.6	  544.6	 9008.0	...
942924	  753.4	  544.5	 9009.0	...
942925	  753.2	  544.1	 9010.0	...
942926	  753.3	  543.7	 9013.0	...
942927	  753.2	  543.4	 9016.0	...
942928	  753.2	  543.3	 9018.0	...
942929	  753.0	  543.3	 9018.0	...
942930	  753.0	  543.3	 9017.0	...
942931	  753.0	  543.1	 9017.0	...
942932	  753.0	  543.0	 9016.0	...
942933	  752.9	  542.7	 9016.0	...
942934	  752.9	  542.8	 9016.0	...
942935	  752.9	  542.8	 9010.0	...
942936	  752.9	  542.8	 9005.0	...
942937	  753.2	  542.8	 9005.0	...
942938	  753.5	  542.8	 9009.0	...
942939	  753.8	  542.8	 9012.0	...
942940	  753.7	  542.8	 9010.0	...
942941	  753.7	  542.8	 9010.0	...
942942	  753.8	  543.1	 9011.0	...
942943	  753.8	  543.3	 9012.0	...
942944	  753.7	  543.5	 9013.0	...
942945	  753.6	  543.5	 9014.0	...
942946	  753.5	  543.6	 9015.0	...
942947	  753.5	  543.7	 9015.0	...
942948	  753.5	  543.8	 9014.0	...
942949	  753.4	  543.8	 9014.0	...
942950	  753.4	  543.7	 9014.0	...
942951	  753.5	  543.6	 9015.0	...
942952	  753.6	  543.3	 9016.0	...
942953	  753.2	  542.8	 9017.0	...
942954	  752.8	  542.2	 9016.0	...
942955	  752.3	  542.1	 9015.0	...
942956	  752.9	  542.8	 9015.0	...
942957	  753.5	  543.5	 9017.0	...
942958	  753.5	  543.7	 9018.0	...
942959	  753.0	  543.1	 9019.0	...
942960	  752.8	  542.5	 9020.0	...
942961	  752.9	  542.2	 9020.0	...
942962	  753.1	  542.2	 9020.0	...
942963	  753.1	  542.3	 9022.0	...
942964	  753.3	  542.3	 9025.0	...
942965	  753.4	  542.2	 9025.0	...
942966	  753.2	  542.2	 9021.0	...
942967	  753.1	  542.2	 9018.0	...
942968	  753.1	  542.3	 9016.0	...
942969	  753.0	  542.3	 9016.0	...
942970	  752.9	  542.3	 9020.0	...
942971	  752.8	  542.2	 9025.0	...
942972	  752.8	  542.2	 9031.0	...
942973	  753.0	  542.4	 9032.0	...
942974	  753.1	  542.5	 9031.0	...
942975	  753.3	  542.6	 9030.0	...
942976	  753.4	  543.0	 9028.0	...
942977	  753.2	  543.4	 9027.0	...
942978	  752.9	  543.6	 9027.0	...
942979	  752.5	  543.4	 9027.0	...
942980	  752.3	  543.3	 9027.0	...
942981	  752.3	  543.7	 9026.0	...
942982	  752.4	  543.9	 9026.0	...
942983	  752.5	  544.2	 9027.0	...
942984	  752.5	  544.4	 9025.0	...
942985	  752.5	  544.5	 9024.0	...
942986	  752.4	  544.4	 9026.0	...
942987	  752.7	  544.1	 9031.0	...
942988	  753.0	  543.5	 9034.0	...
942989	  753.3	  543.1	 9031.0	...
942990	  753.1	  542.8	 9027.0	...
942991	  753.1	  542.8	 9025.0	...
942992	  752.7	  543.0	 9025.0	...
942993	  752.4	  543.2	 9025.0	...
942994	  752.0	  543.4	 9025.0	...
942995	  752.0	  543.3	 9024.0	...
942996	  752.3	  543.3	 9024.0	...
942997	  752.6	  543.3	 9025.0	...
942998	  753.1	  543.4	 9032.0	...
942999	  753.2	  543.0	 9038.0	...
943000	  753.2	  542.6	 9045.0	...
943001	  753.1	  542.5	 9046.0	...
943002	  753.1	  542.9	 9047.0	...
943003	  753.2	  543.2	 9047.0	...
943004	  753.1	  543.3	 9046.0	...
943005	  753.0	  542.9	 9044.0	...
943006	  752.6	  542.5	 9039.0	...
943007	  752.5	  542.0	 9035.0	...
943008	  752.5	  542.0	 9033.0	...
943009	  752.8	  541.9	 9034.0	...
943010	  753.0	  541.8	 9038.0	...
943011	  753.2	  541.7	 9042.0	...
943012	  753.3	  541.6	 9042.0	...
943013	  753.2	  541.4	 9039.0	...
943014	  752.9	  541.2	 9037.0	...
943015	  752.9	  540.9	 9036.0	...
943016	  753.2	  540.7	 9035.0	...
943017	  753.5	  540.4	 9032.0	...
943018	  753.6	  540.4	 9030.0	...
943019	  753.9	  540.4	 9034.0	...
943020	  754.2	  540.6	 9039.0	...
943021	  753.9	  540.9	 9043.0	...
943022	  753.4	  541.1	 9039.0	...
943023	  752.9	  541.2	 9036.0	...
943024	  752.7	  541.4	 9032.0	...
943025	  752.5	  541.6	 9031.0	...
943026	  752.3	  541.6	 9031.0	...
943027	  752.2	  541.1	 9033.0	...
943028	  752.2	  540.6	 9037.0	...
943029	  752.2	  540.3	 9040.0	...
943030	  752.3	  540.2	 9042.0	...
943031	  752.3	  540.1	 9043.0	...
943032	  752.2	  540.2	 9045.0	...
943033	  751.9	  540.4	 9047.0	...
943034	  751.6	  540.5	 9050.0	...
943035	  751.5	  540.5	 9054.0	...
943036	  751.6	  540.4	 9058.0	...
943037	  751.8	  540.4	 9057.0	...
943038	  751.8	  540.4	 9054.0	...
943039	  752.0	  540.3	 9050.0	...
943040	  752.1	  540.2	 9050.0	...
943041	  751.8	  540.3	 9049.0	...
943042	  751.3	  540.3	 9047.0	...
943043	  750.8	  540.5	 9045.0	...
943044	  750.9	  540.7	 9047.0	...
943045	  751.0	  540.6	 9048.0	...
943046	  751.1	  540.3	 9049.0	...
943047	  751.2	  540.1	 9051.0	...
943048	  751.4	  540.2	 9053.0	...
943049	  751.6	  540.0	 9055.0	...
943050	  751.6	  539.8	 9056.0	...
943051	  751.5	  539.6	 9054.0	...
943052	  751.4	  539.8	 9051.0	...
943053	  751.5	  540.1	 9049.0	...
943054	  751.1	  540.0	 9051.0	...
943055	  750.6	  539.5	 9054.0	...
943056	  750.2	  539.6	 9055.0	...
943057	  750.1	  540.1	 9052.0	...
943058	  750.1	  540.1	 9049.0	...
943059	  750.2	  539.7	 9047.0	...
943060	  750.4	  539.4	 9047.0	...
943061	  750.6	  539.4	 9047.0	...
943062	  750.7	  539.4	 9051.0	...
943063	  750.9	  539.6	 9057.0	...
943064	  750.9	  539.9	 9056.0	...
943065	  751.0	  540.3	 9050.0	...
943066	  751.2	  540.3	 9043.0	...
943067	  751.4	  540.3	 9041.0	...
943068	  751.6	  540.3	 9041.0	...
943069	  751.6	  540.2	 9042.0	...
943070	  751.5	  540.1	 9046.0	...
943071	  751.4	  540.2	 9048.0	...
943072	  750.8	  540.4	 9050.0	...
943073	  750.3	  540.7	 9053.0	...
943074	  749.8	  540.8	 9057.0	...
943075	  749.8	  540.5	 9062.0	...
943076	  750.1	  540.1	 9062.0	...
943077	  750.4	  539.9	 9059.0	...
943078	  750.8	  540.0	 9055.0	...
943079	  751.0	  540.3	 9052.0	...
943080	  751.0	  540.7	 9051.0	...
943081	  751.1	  541.0	 9053.0	...
943082	  751.1	  541.3	 9056.0	...
943083	  751.1	  541.5	 9061.0	...
943084	  751.1	  541.8	 9062.0	...
943085	  751.0	  541.8	 9059.0	...
943086	  750.9	  541.8	 9057.0	...
943087	  750.9	  541.7	 9056.0	...
943088	  750.9	  541.7	 9055.0	...
943089	  750.9	  541.6	 9053.0	...
943090	  751.5	  541.7	 9053.0	...
943091	  752.2	  541.9	 9056.0	...
943092	  752.3	  542.0	 9059.0	...
943093	  751.9	  541.9	 9059.0	...
943094	  751.5	  542.0	 9058.0	...
943095	  751.6	  542.2	 9056.0	...
943096	  751.7	  542.1	 9054.0	...
943097	  751.7	  541.8	 9054.0	...
943098	  751.7	  541.6	 9056.0	...
943099	  751.6	  541.7	 9059.0	...
943100	  751.6	  541.8	 9060.0	...
943101	  751.5	  541.8	 9060.0	...
943102	  751.5	  541.8	 9061.0	...
943103	  751.5	  542.0	 9061.0	...
943104	  751.7	  542.0	 9061.0	...
943105	  751.9	  542.0	 9061.0	...
943106	  752.0	  541.8	 9061.0	...
943107	  751.9	  541.8	 9060.0	...
943108	  751.9	  541.8	 9059.0	...
943109	  752.0	  542.0	 9062.0	...
943110	  752.1	  542.2	 9065.0	...
943111	  752.2	  542.4	 9066.0	...
943112	  752.2	  542.1	 9064.0	...
943113	  752.2	  541.7	 9061.0	...
943114	  752.1	  541.4	 9060.0	...
943115	  752.1	  541.2	 9060.0	...
943116	  752.2	  541.3	 9060.0	...
943117	  752.0	  541.8	 9059.0	...
943118	  751.7	  542.2	 9057.0	...
943119	  751.6	  542.5	 9054.0	...
943120	  751.8	  542.5	 9054.0	...
943121	  751.9	  542.5	 9050.0	...
943122	  751.9	  542.5	 9046.0	...
943123	  752.0	  542.5	 9046.0	...
943124	  752.1	  542.5	 9050.0	...
943125	  752.2	  542.5	 9055.0	...
943126	  752.2	  542.5	 9057.0	...
943127	  752.3	  542.6	 9059.0	...
943128	  752.3	  542.7	 9056.0	...
943129	  752.2	  542.7	 9053.0	...
943130	  752.1	  542.8	 9050.0	...
943131	  752.1	  542.9	 9051.0	...
943132	  752.0	  543.0	 9051.0	...
943133	  752.2	  542.9	 9052.0	...
943134	  752.4	  542.8	 9052.0	...
943135	  752.7	  542.7	 9052.0	...
943136	  752.9	  542.7	 9052.0	...
943137	  752.8	  542.8	 9048.0	...
943138	  752.7	  542.8	 9043.0	...
943139	  752.6	  542.9	 9041.0	...
943140	  752.6	  543.1	 9043.0	...
943141	  752.4	  543.3	 9044.0	...
943142	  752.3	  543.1	 9042.0	...
943143	  752.1	  542.7	 9041.0	...
943144	  751.8	  542.4	 9042.0	...
943145	  751.5	  542.4	 9046.0	...
943146	  751.6	  542.4	 9051.0	...
943147	  751.9	  542.3	 9053.0	...
943148	  752.2	  542.2	 9051.0	...
943149	  752.2	  542.2	 9048.0	...
943150	  752.2	  542.4	 9046.0	...
943151	  752.3	  542.6	 9046.0	...
943152	  752.4	  542.8	 9049.0	...
943153	  752.4	  542.8	 9051.0	...
943154	  752.2	  542.6	 9053.0	...
943155	  751.9	  542.3	 9053.0	...
943156	  751.8	  542.1	 9051.0	...
943157	  751.7	  542.0	 9050.0	...
943158	  751.8	  542.3	 9049.0	...
943159	  751.8	  542.7	 9049.0	...
943160	  751.9	  543.0	 9051.0	...
943161	  752.1	  542.8	 9053.0	...
943162	  752.2	  542.7	 9054.0	...
943163	  752.4	  542.7	 9059.0	...
943164	  752.4	  542.7	 9064.0	...
943165	  752.5	  542.7	 9066.0	...
943166	  752.7	  542.8	 9063.0	...
943167	  752.7	  542.9	 9059.0	...
943168	  752.7	  543.1	 9056.0	...
943169	  752.6	  543.2	 9054.0	...
943170	  752.5	  543.4	 9053.0	...
943171	  752.3	  543.3	 9053.0	...
943172	  752.4	  543.2	 9054.0	...
943173	  752.6	  543.2	 9054.0	...
943174	  752.7	  543.4	 9054.0	...
943175	  752.2	  543.4	 9055.0	...
943176	  751.7	  543.3	 9056.0	...
943177	  751.8	  543.1	 9060.0	...
943178	  752.4	  543.0	 9063.0	...
943179	  752.9	  543.0	 9066.0	...
943180	  752.8	  543.0	 9064.0	...
943181	  752.8	  543.1	 9063.0	...
943182	  753.1	  543.2	 9061.0	...
943183	  753.2	  543.3	 9060.0	...
943184	  753.3	  543.2	 9056.0	...
943185	  753.1	  543.1	 9051.0	...
943186	  753.0	  543.1	 9047.0	...
943187	  752.8	  543.1	 9048.0	...
943188	  752.8	  543.1	 9048.0	...
943189	  752.7	  543.2	 9047.0	...
943190	  752.6	  543.2	 9045.0	...
943191	  752.5	  543.4	 9045.0	...
943192	  752.5	  543.6	 9045.0	...
943193	  752.6	  544.0	 9051.0	...
943194	  752.6	  544.1	 9057.0	...
943195	  752.4	  544.2	 9063.0	...
943196	  752.2	  543.5	 9064.0	...
943197	  752.0	  542.7	 9060.0	...
943198	  751.9	  542.2	 9055.0	...
943199	  751.8	  542.3	 9050.0	...
943200	  751.7	  542.4	 9051.0	...
943201	  751.7	  542.5	 9051.0	...
943202	  751.8	  542.5	 9052.0	...
943203	  751.9	  542.6	 9052.0	...
943204	  752.1	  542.6	 9053.0	...
943205	  752.1	  542.6	 9055.0	...
943206	  752.1	  542.6	 9058.0	...
943207	  752.2	  542.6	 9061.0	...
943208	  752.1	  542.6	 9063.0	...
943209	  752.1	  542.6	 9064.0	...
943210	  752.0	  542.7	 9064.0	...
943211	  752.0	  542.8	 9064.0	...
943212	  751.9	  542.9	 9064.0	...
943213	  752.2	  543.0	 9064.0	...
943214	  752.6	  542.9	 9067.0	...
943215	  753.0	  543.0	 9070.0	...
943216	  752.9	  543.2	 9073.0	...
943217	  752.7	  543.4	 9075.0	...
943218	  752.6	  543.5	 9077.0	...
943219	  752.6	  543.4	 9079.0	...
943220	  752.4	  543.4	 9081.0	...
943221	  752.3	  543.4	 9081.0	...
943222	  752.0	  543.3	 9081.0	...
943223	  751.9	  543.2	 9081.0	...
943224	  752.2	  543.0	 9080.0	...
943225	  752.6	  542.8	 9076.0	...
943226	  753.1	  542.8	 9072.0	...
943227	  753.2	  542.7	 9067.0	...
943228	  753.2	  542.8	 9066.0	...
943229	  753.3	  543.0	 9065.0	...
943230	  753.4	  543.1	 9067.0	...
943231	  753.4	  543.2	 9071.0	...
943232	  753.0	  543.1	 9073.0	...
943233	  752.5	  542.9	 9074.0	...
943234	  752.5	  542.9	 9073.0	...
943235	  752.9	  543.1	 9074.0	...
943236	  753.5	  543.3	 9076.0	...
943237	  753.6	  543.2	 9077.0	...
943238	  753.8	  543.2	 9078.0	...
943239	  753.7	  543.3	 9078.0	...
943240	  753.5	  543.0	 9078.0	...
943241	  753.4	  542.6	 9074.0	...
943242	  753.3	  542.6	 9071.0	...
943243	  753.1	  542.9	 9067.0	...
943244	  752.8	  543.2	 9070.0	...
943245	  752.5	  543.1	 9073.0	...
943246	  752.5	  543.2	 9076.0	...
943247	  752.5	  543.1	 9076.0	...
943248	  752.5	  543.0	 9076.0	...
943249	  752.5	  542.6	 9075.0	...
943250	  752.6	  542.4	 9073.0	...
943251	  753.0	  542.4	 9071.0	...
943252	  753.4	  542.6	 9070.0	...
943253	  753.4	  542.7	 9068.0	...
943254	  753.1	  542.7	 9067.0	...
943255	  752.9	  542.7	 9066.0	...
943256	  752.9	  542.6	 9066.0	...
943257	  753.2	  542.5	 9066.0	...
943258	  753.3	  542.9	 9066.0	...
943259	  753.3	  543.4	 9069.0	...
943260	  753.2	  543.9	 9071.0	...
943261	  753.1	  543.8	 9073.0	...
943262	  753.2	  543.6	 9073.0	...
943263	  753.3	  543.3	 9073.0	...
943264	  753.1	  543.0	 9073.0	...
943265	  752.9	  542.9	 9072.0	...
943266	  753.0	  543.0	 9070.0	...
943267	  753.3	  543.0	 9068.0	...
943268	  753.5	  543.2	 9067.0	...
943269	  753.5	  543.3	 9067.0	...
943270	  753.7	  543.4	 9066.0	...
943271	  753.8	  543.5	 9067.0	...
943272	  753.7	  543.6	 9070.0	...
943273	  753.4	  543.7	 9072.0	...
943274	  753.0	  543.9	 9074.0	...
943275	  752.8	  543.9	 9073.0	...
943276	  752.7	  543.9	 9073.0	...
943277	  752.7	  543.9	 9073.0	...
943278	  752.8	  543.9	 9073.0	...
943279	  752.8	  543.8	 9072.0	...
943280	  752.8	  543.7	 9077.0	...
943281	  752.7	  543.7	 9082.0	...
943282	  752.9	  543.8	 9086.0	...
943283	  753.1	  544.0	 9086.0	...
943284	  753.2	  543.9	 9085.0	...
943285	  753.4	  543.4	 9086.0	...
943286	  753.5	  543.2	 9087.0	...
943287	  753.6	  543.5	 9088.0	...
943288	  753.6	  543.8	 9087.0	...
943289	  753.6	  543.9	 9085.0	...
943290	  753.5	  543.7	 9082.0	...
943291	  753.6	  543.4	 9081.0	...
943292	  753.6	  543.2	 9080.0	...
943293	  753.7	  543.1	 9083.0	...
943294	  753.7	  543.0	 9086.0	...
943295	  753.7	  542.9	 9087.0	...
943296	  753.6	  542.8	 9085.0	...
943297	  753.5	  542.6	 9080.0	...
943298	  753.3	  542.4	 9077.0	...
943299	  753.2	  542.2	 9076.0	...
943300	  753.2	  542.1	 9079.0	...
943301	  753.1	  542.2	 9083.0	...
943302	  753.0	  542.3	 9085.0	...
943303	  753.0	  542.4	 9085.0	...
943304	  752.9	  542.4	 9084.0	...
943305	  753.2	  542.3	 9084.0	...
943306	  753.4	  542.3	 9084.0	...
943307	  753.7	  542.2	 9084.0	...
943308	  753.7	  542.2	 9085.0	...
943309	  753.6	  542.1	 9085.0	...
943310	  753.4	  542.1	 9085.0	...
943311	  753.4	  542.0	 9086.0	...
943312	  753.4	  541.9	 9087.0	...
943313	  753.4	  541.9	 9089.0	...
943314	  753.5	  542.0	 9091.0	...
943315	  753.7	  542.2	 9090.0	...
943316	  753.7	  542.3	 9087.0	...
943317	  753.5	  542.3	 9084.0	...
943318	  753.3	  542.1	 9081.0	...
943319	  753.3	  542.1	 9078.0	...
943320	  753.4	  542.2	 9079.0	...
943321	  753.6	  542.3	 9082.0	...
943322	  753.8	  542.5	 9086.0	...
943323	  753.9	  542.8	 9089.0	...
943324	  753.9	  542.4	 9092.0	...
943325	  753.8	  541.8	 9096.0	...
943326	  753.8	  541.2	 9094.0	...
943327	  753.8	  541.2	 9092.0	...
943328	  753.8	  541.2	 9089.0	...
943329	  753.9	  541.1	 9086.0	...
943330	  754.1	  541.5	 9083.0	...
943331	  754.2	  541.9	 9082.0	...
943332	  753.7	  541.9	 9083.0	...
943333	  753.1	  541.3	 9084.0	...
943334	  752.7	  540.7	 9084.0	...
943335	  752.7	  540.7	 9084.0	...
943336	  752.8	  541.1	 9085.0	...
943337	  753.1	  541.6	 9086.0	...
943338	  753.4	  542.0	 9087.0	...
943339	  753.6	  541.9	 9089.0	...
943340	  753.5	  541.8	 9089.0	...
943341	  753.4	  541.9	 9089.0	...
943342	  753.5	  541.9	 9089.0	...
943343	  753.5	  542.0	 9088.0	...
943344	  753.6	  542.1	 9085.0	...
943345	  753.8	  542.1	 9084.0	...
943346	  754.1	  542.1	 9083.0	...
943347	  754.2	  542.0	 9084.0	...
943348	  754.2	  542.0	 9089.0	...
943349	  754.2	  541.9	 9094.0	...
943350	  754.2	  541.8	 9099.0	...
943351	  754.1	  541.7	 9104.0	...
943352	  754.0	  541.5	 9110.0	...
943353	  753.6	  541.4	 9108.0	...
943354	  753.3	  541.3	 9102.0	...
943355	  753.3	  541.4	 9099.0	...
943356	  753.7	  541.4	 9102.0	...
943357	  754.2	  541.3	 9105.0	...
943358	  754.5	  541.3	 9104.0	...
943359	  754.6	  541.4	 9104.0	...
943360	  754.6	  541.3	 9104.0	...
943361	  754.5	  541.1	 9105.0	...
943362	  754.4	  541.0	 9105.0	...
943363	  754.4	  541.3	 9106.0	...
943364	  754.5	  541.6	 9108.0	...
943365	  754.7	  541.8	 9109.0	...
943366	  754.6	  541.7	 9109.0	...
943367	  754.4	  541.6	 9108.0	...
943368	  754.2	  541.7	 9108.0	...
943369	  754.2	  541.9	 9108.0	...
943370	  754.2	  542.1	 9110.0	...
943371	  754.0	  542.4	 9111.0	...
943372	  753.9	  542.5	 9112.0	...
943373	  753.9	  542.6	 9111.0	...
943374	  754.2	  542.5	 9110.0	...
943375	  754.5	  542.2	 9110.0	...
943376	  754.4	  542.0	 9110.0	...
943377	  753.9	  542.0	 9110.0	...
943378	  753.8	  542.3	 9104.0	...
943379	  754.1	  542.7	 9098.0	...
943380	  754.3	  543.0	 9096.0	...
943381	  754.3	  543.2	 9099.0	...
943382	  754.2	  543.4	 9102.0	...
943383	  754.2	  543.5	 9102.0	...
943384	  754.2	  543.4	 9102.0	...
943385	  754.4	  543.3	 9103.0	...
943386	  754.5	  542.8	 9103.0	...
943387	  754.5	  542.3	 9103.0	...
943388	  754.5	  541.8	 9103.0	...
943389	  754.3	  541.8	 9103.0	...
943390	  754.2	  541.9	 9103.0	...
943391	  754.4	  541.9	 9101.0	...
943392	  754.7	  542.1	 9102.0	...
943393	  754.9	  542.2	 9103.0	...
943394	  754.8	  542.3	 9104.0	...
943395	  754.8	  542.1	 9107.0	...
943396	  754.9	  542.0	 9110.0	...
943397	  755.1	  542.4	 9114.0	...
943398	  755.3	  543.0	 9116.0	...
943399	  755.2	  543.5	 9116.0	...
943400	  755.0	  543.4	 9114.0	...
943401	  754.8	  543.1	 9109.0	...
943402	  754.9	  542.8	 9105.0	...
943403	  755.2	  542.6	 9104.0	...
943404	  755.5	  542.4	 9108.0	...
943405	  755.1	  542.1	 9113.0	...
943406	  754.4	  541.8	 9116.0	...
943407	  753.7	  541.8	 9117.0	...
943408	  753.9	  541.9	 9117.0	...
943409	  754.1	  542.1	 9117.0	...
943410	  754.3	  542.1	 9116.0	...
943411	  754.4	  542.1	 9115.0	...
943412	  754.6	  542.1	 9114.0	...
943413	  754.5	  542.0	 9113.0	...
943414	  754.4	  541.8	 9114.0	...
943415	  754.3	  541.8	 9114.0	...
943416	  754.4	  541.8	 9112.0	...
943417	  754.5	  541.9	 9111.0	...
943418	  754.5	  541.7	 9110.0	...
943419	  754.4	  541.6	 9112.0	...
943420	  754.7	  541.5	 9115.0	...
943421	  755.2	  541.6	 9116.0	...
943422	  755.7	  541.6	 9116.0	...
943423	  755.3	  541.7	 9114.0	...
943424	  754.8	  541.8	 9113.0	...
943425	  754.6	  542.1	 9109.0	...
943426	  754.8	  542.4	 9102.0	...
943427	  755.0	  542.4	 9096.0	...
943428	  755.0	  542.2	 9099.0	...
943429	  754.8	  542.1	 9104.0	...
943430	  754.6	  542.3	 9109.0	...
943431	  754.4	  542.4	 9110.0	...
943432	  754.3	  542.6	 9111.0	...
943433	  754.3	  542.6	 9111.0	...
943434	  754.3	  542.4	 9110.0	...
943435	  754.4	  541.9	 9107.0	...
943436	  754.4	  541.4	 9105.0	...
943437	  754.5	  541.0	 9104.0	...
943438	  754.6	  541.0	 9102.0	...
943439	  754.7	  541.0	 9100.0	...
943440	  754.8	  541.0	 9100.0	...
943441	  754.9	  540.8	 9103.0	...
943442	  755.0	  540.8	 9109.0	...
943443	  755.0	  540.8	 9111.0	...
943444	  755.0	  541.0	 9113.0	...
943445	  754.8	  541.1	 9113.0	...
943446	  754.5	  541.2	 9113.0	...
943447	  754.3	  541.5	 9114.0	...
943448	  754.2	  541.9	 9114.0	...
943449	  754.4	  542.3	 9114.0	...
943450	  754.6	  542.5	 9114.0	...
943451	  754.8	  542.9	 9114.0	...
943452	  754.7	  543.2	 9114.0	...
943453	  754.6	  542.9	 9114.0	...
943454	  754.5	  542.3	 9113.0	...
943455	  754.6	  542.0	 9111.0	...
MSG	943456 0000 _ Number On
943456	  754.5	  542.3	 9108.0	...
943457	  754.4	  542.8	 9108.0	...
943458	  754.4	  542.8	 9109.0	...
943459	  754.5	  542.8	 9112.0	...
943460	  754.6	  542.7	 9116.0	...
943461	  754.8	  542.8	 9118.0	...
943462	  754.9	  543.0	 9118.0	...
943463	  754.9	  543.1	 9119.0	...
943464	  754.8	  543.2	 9119.0	...
943465	  754.7	  543.1	 9119.0	...
943466	  754.9	  542.9	 9118.0	...
943467	  755.1	  542.9	 9119.0	...
943468	  755.5	  543.1	 9121.0	...
943469	  755.3	  543.3	 9123.0	...
943470	  755.0	  543.5	 9124.0	...
943471	  754.9	  543.7	 9124.0	...
943472	  755.1	  543.9	 9124.0	...
943473	  755.3	  543.8	 9124.0	...
943474	  755.2	  543.7	 9124.0	...
943475	  755.1	  543.7	 9124.0	...
943476	  755.1	  543.7	 9124.0	...
943477	  755.0	  543.2	 9125.0	...
943478	  755.0	  542.7	 9126.0	...
943479	  755.0	  542.1	 9127.0	...
943480	  755.1	  542.1	 9128.0	...
943481	  755.3	  542.2	 9128.0	...
943482	  755.4	  542.3	 9129.0	...
943483	  755.6	  542.4	 9130.0	...
943484	  755.8	  542.5	 9131.0	...
943485	  756.1	  542.5	 9131.0	...
943486	  755.9	  542.5	 9129.0	...
943487	  755.7	  542.4	 9127.0	...
943488	  755.4	  542.3	 9128.0	...
943489	  755.3	  542.1	 9130.0	...
943490	  755.2	  542.0	 9133.0	...
943491	  755.3	  541.9	 9135.0	...
943492	  755.4	  541.7	 9134.0	...
943493	  755.5	  541.6	 9134.0	...
943494	  755.5	  541.5	 9134.0	...
943495	  755.6	  541.4	 9134.0	...
943496	  755.7	  541.3	 9135.0	...
943497	  755.9	  541.3	 9134.0	...
943498	  756.1	  541.2	 9136.0	...
943499	  755.9	  541.3	 9138.0	...
943500	  755.6	  541.2	 9140.0	...
943501	  755.3	  541.1	 9139.0	...
943502	  755.1	  540.6	 9138.0	...
943503	  755.4	  540.2	 9136.0	...
943504	  755.9	  539.8	 9136.0	...
943505	  756.4	  539.7	 9136.0	...
943506	  756.4	  539.8	 9137.0	...
943507	  756.4	  540.0	 9138.0	...
943508	  756.3	  539.9	 9136.0	...
943509	  756.2	  539.5	 9133.0	...
943510	  756.1	  539.1	 9135.0	...
943511	  756.1	  538.9	 9139.0	...
943512	  756.1	  538.8	 9144.0	...
943513	  756.1	  538.8	 9145.0	...
943514	  756.2	  538.8	 9146.0	...
943515	  756.0	  539.1	 9146.0	...
943516	  755.8	  539.5	 9144.0	...
943517	  755.6	  539.8	 9141.0	...
943518	  755.8	  539.9	 9139.0	...
943519	  756.0	  540.0	 9136.0	...
943520	  756.1	  539.4	 9136.0	...
943521	  756.0	  538.8	 9135.0	...
943522	  755.9	  538.5	 9136.0	...
943523	  755.8	  538.6	 9136.0	...
943524	  755.8	  538.7	 9141.0	...
943525	  756.3	  539.3	 9146.0	...
943526	  756.7	  539.9	 9151.0	...
943527	  756.6	  540.6	 9151.0	...
943528	  756.0	  540.5	 9152.0	...
943529	  755.7	  540.5	 9154.0	...
943530	  756.2	  540.3	 9157.0	...
943531	  756.6	  540.3	 9159.0	...
943532	  757.0	  540.4	 9160.0	...
943533	  757.1	  540.7	 9161.0	...
943534	  757.1	  540.3	 9161.0	...
943535	  756.8	  539.8	 9162.0	...
943536	  756.5	  539.6	 9164.0	...
943537	  756.4	  540.0	 9172.0	...
943538	  756.4	  540.4	 9179.0	...
943539	  756.4	  540.3	 9183.0	...
943540	  756.4	  539.4	 9183.0	...
943541	  756.5	  538.7	 9184.0	...
943542	  756.6	  538.4	 9184.0	...
943543	  756.7	  538.9	 9184.0	...
943544	  756.8	  539.3	 9184.0	...
943545	  757.5	  539.9	 9184.0	...
943546	  758.2	  540.4	 9185.0	...
943547	  758.8	  541.0	 9186.0	...
943548	  758.9	  541.6	 9186.0	...
943549	  759.1	  542.2	 9186.0	...
943550	  759.2	  542.6	 9186.0	...
943551	  759.2	  542.3	 9185.0	...
943552	  759.2	  541.9	 9185.0	...
943553	  759.1	  541.7	 9186.0	...
943554	  759.0	  542.2	 9187.0	...
943555	  758.6	  543.0	 9184.0	...
943556	  758.3	  544.1	 9179.0	...
EFIX R   938806	943556	4751	  755.4	  558.8	   8509
SSACC R  943557
943557	  758.0	  545.6	 9177.0	...
943558	  758.1	  547.1	 9178.0	...
943559	  758.3	  549.9	 9179.0	...
943560	  758.8	  551.8	 9178.0	...
943561	  759.3	  554.2	 9172.0	...
943562	  760.2	  556.0	 9165.0	...
943563	  760.9	  558.1	 9156.0	...
943564	  761.5	  559.7	 9152.0	...
943565	  761.7	  560.3	 9149.0	...
943566	  762.0	  559.6	 9147.0	...
943567	  762.3	  558.0	 9149.0	...
943568	  762.5	  555.9	 9152.0	...
943569	  763.3	  554.4	 9156.0	...
943570	  763.9	  553.9	 9158.0	...
943571	  764.4	  553.9	 9157.0	...
943572	  764.6	  555.5	 9154.0	...
943573	  765.0	  558.6	 9143.0	...
943574	  766.5	  564.8	 9122.0	...
943575	  768.5	  571.8	 9091.0	...
943576	  770.5	  581.6	 9055.0	...
943577	  772.4	  591.6	 9011.0	...
943578	  774.6	  604.1	 8963.0	...
943579	  776.7	  617.8	 8907.0	...
943580	  778.6	  634.0	 8848.0	...
943581	  780.6	  651.2	 8781.0	...
943582	  782.7	  670.0	 8701.0	...
943583	  784.5	  690.9	 8618.0	...
943584	  785.7	  713.4	 8521.0	...
943585	  786.8	  736.6	 8430.0	...
943586	  788.0	  760.4	 8331.0	...
943587	  789.1	  786.6	 8224.0	...
943588	  790.3	  813.8	 8111.0	...
943589	  791.3	  842.9	 7989.0	...
943590	  792.8	  872.8	 7874.0	...
943591	  794.7	  904.5	 7751.0	...
943592	  797.5	  937.3	 7618.0	...
943593	  800.5	  970.4	 7470.0	...
943594	  803.8	 1005.5	 7317.0	...
943595	  808.1	 1041.2	 7165.0	...
943596	  812.4	 1078.1	 7011.0	...
943597	  816.7	 1114.5	 6851.0	...
943598	  822.4	 1151.8	 6698.0	...
943599	  828.9	 1189.5	 6534.0	...
943600	  838.1	 1229.3	 6366.0	...
943601	  846.7	 1268.8	 6183.0	...
943602	  857.7	 1308.6	 6010.0	...
943603	  869.4	 1345.9	 5846.0	...
943604	  882.5	 1380.8	 5699.0	...
943605	  897.3	 1417.0	 5531.0	...
943606	  913.0	 1456.8	 5338.0	...
943607	  932.0	 1502.0	 5119.0	...
943608	  951.5	 1548.0	 4905.0	...
943609	  972.4	 1594.4	 4701.0	...
943610	  993.6	 1650.1	 4467.0	...
943611	 1010.5	 1702.3	 4253.0	...
943612	 1026.6	 1751.4	 4047.0	...
943613	 1037.2	 1787.7	 3900.0	...
943614	 1048.8	 1823.5	 3764.0	...
943615	 1055.9	 1856.5	 3649.0	...
943616	 1062.3	 1886.8	 3532.0	...
943617	 1067.4	 1914.4	 3424.0	...
943618	 1072.7	 1940.1	 3319.0	...
943619	 1076.3	 1956.2	 3255.0	...
943620	 1078.3	 1963.8	 3223.0	...
943621	 1078.3	 1963.8	 3223.0	...
SBLINK R 943622
943622	   .	   .	    0.0	...
943623	   .	   .	    0.0	...
943624	   .	   .	    0.0	...
943625	   .	   .	    0.0	...
943626	   .	   .	    0.0	...
943627	   .	   .	    0.0	...
943628	   .	   .	    0.0	...
943629	   .	   .	    0.0	...
943630	   .	   .	    0.0	...
943631	   .	   .	    0.0	...
943632	   .	   .	    0.0	...
943633	   .	   .	    0.0	...
943634	   .	   .	    0.0	...
943635	   .	   .	    0.0	...
943636	   .	   .	    0.0	...
943637	   .	   .	    0.0	...
943638	   .	   .	    0.0	...
943639	   .	   .	    0.0	...
943640	   .	   .	    0.0	...
943641	   .	   .	    0.0	...
943642	   .	   .	    0.0	...
943643	   .	   .	    0.0	...
943644	   .	   .	    0.0	...
943645	   .	   .	    0.0	...
943646	   .	   .	    0.0	...
943647	   .	   .	    0.0	...
943648	   .	   .	    0.0	...
943649	   .	   .	    0.0	...
943650	   .	   .	    0.0	...
943651	   .	   .	    0.0	...
943652	   .	   .	    0.0	...
943653	   .	   .	    0.0	...
943654	   .	   .	    0.0	...
943655	   .	   .	    0.0	...
943656	   .	   .	    0.0	...
943657	   .	   .	    0.0	...
943658	   .	   .	    0.0	...
943659	   .	   .	    0.0	...
943660	   .	   .	    0.0	...
943661	   .	   .	    0.0	...
943662	   .	   .	    0.0	...
943663	   .	   .	    0.0	...
943664	   .	   .	    0.0	...
943665	   .	   .	    0.0	...
943666	   .	   .	    0.0	...
943667	   .	   .	    0.0	...
943668	   .	   .	    0.0	...
943669	   .	   .	    0.0	...
943670	   .	   .	    0.0	...
943671	   .	   .	    0.0	...
943672	   .	   .	    0.0	...
943673	   .	   .	    0.0	...
943674	   .	   .	    0.0	...
943675	   .	   .	    0.0	...
943676	   .	   .	    0.0	...
943677	   .	   .	    0.0	...
943678	   .	   .	    0.0	...
943679	   .	   .	    0.0	...
943680	   .	   .	    0.0	...
943681	   .	   .	    0.0	...
943682	   .	   .	    0.0	...
943683	   .	   .	    0.0	...
943684	   .	   .	    0.0	...
943685	   .	   .	    0.0	...
943686	   .	   .	    0.0	...
943687	   .	   .	    0.0	...
943688	   .	   .	    0.0	...
943689	   .	   .	    0.0	...
943690	   .	   .	    0.0	...
943691	   .	   .	    0.0	...
943692	   .	   .	    0.0	...
943693	   .	   .	    0.0	...
943694	   .	   .	    0.0	...
943695	   .	   .	    0.0	...
943696	   .	   .	    0.0	...
943697	   .	   .	    0.0	...
943698	   .	   .	    0.0	...
943699	   .	   .	    0.0	...
943700	   .	   .	    0.0	...
943701	   .	   .	    0.0	...
943702	   .	   .	    0.0	...
943703	   .	   .	    0.0	...
943704	   .	   .	    0.0	...
943705	   .	   .	    0.0	...
943706	   .	   .	    0.0	...
943707	   .	   .	    0.0	...
943708	   .	   .	    0.0	...
943709	   .	   .	    0.0	...
EBLINK R 943622	943709	88
943710	 1301.9	 1878.8	 3307.0	...
943711	 1301.9	 1878.8	 3307.0	...
943712	 1268.5	 1866.8	 3372.0	...
943713	 1228.6	 1845.0	 3478.0	...
943714	 1181.7	 1812.1	 3626.0	...
943715	 1166.3	 1781.5	 3755.0	...
943716	 1151.8	 1749.5	 3887.0	...
943717	 1141.9	 1712.3	 4050.0	...
943718	 1138.8	 1679.7	 4182.0	...
943719	 1139.3	 1646.0	 4318.0	...
943720	 1137.4	 1619.4	 4420.0	...
943721	 1125.3	 1587.5	 4546.0	...
943722	 1108.5	 1556.8	 4681.0	...
943723	 1092.7	 1526.0	 4814.0	...
943724	 1077.4	 1495.5	 4956.0	...
943725	 1062.4	 1465.8	 5085.0	...
943726	 1045.2	 1434.4	 5222.0	...
943727	 1026.5	 1403.6	 5367.0	...
943728	 1009.4	 1371.7	 5516.0	...
943729	  994.2	 1341.6	 5673.0	...
943730	  981.0	 1311.1	 5819.0	...
943731	  967.4	 1282.3	 5955.0	...
943732	  955.8	 1253.8	 6082.0	...
943733	  944.1	 1227.4	 6202.0	...
943734	  934.8	 1202.1	 6323.0	...
943735	  924.7	 1177.8	 6439.0	...
943736	  915.7	 1153.7	 6554.0	...
943737	  907.4	 1130.7	 6666.0	...
943738	  899.5	 1108.0	 6769.0	...
943739	  890.9	 1085.8	 6867.0	...
943740	  883.2	 1063.9	 6963.0	...
943741	  875.5	 1041.6	 7062.0	...
943742	  869.8	 1021.5	 7159.0	...
943743	  862.3	 1000.8	 7252.0	...
943744	  855.8	  982.5	 7337.0	...
943745	  849.1	  963.1	 7424.0	...
943746	  843.8	  945.4	 7508.0	...
943747	  838.1	  926.8	 7590.0	...
943748	  833.2	  909.8	 7660.0	...
943749	  828.1	  893.2	 7728.0	...
943750	  824.0	  877.3	 7798.0	...
943751	  819.6	  860.2	 7872.0	...
943752	  816.0	  844.6	 7936.0	...
943753	  811.7	  828.0	 8002.0	...
943754	  808.5	  814.0	 8061.0	...
943755	  806.5	  799.5	 8115.0	...
943756	  805.9	  787.0	 8171.0	...
943757	  804.1	  773.8	 8232.0	...
943758	  801.0	  760.2	 8293.0	...
MSG	943759 0000 _ Number Off
943759	  797.6	  746.9	 8350.0	...
943760	  794.6	  733.3	 8404.0	...
943761	  791.9	  720.5	 8463.0	...
943762	  788.8	  707.6	 8517.0	...
943763	  785.3	  695.0	 8570.0	...
943764	  781.6	  682.0	 8618.0	...
943765	  778.3	  670.1	 8671.0	...
943766	  776.0	  658.8	 8718.0	...
943767	  774.4	  648.5	 8766.0	...
943768	  772.4	  638.6	 8813.0	...
943769	  769.6	  628.7	 8847.0	...
943770	  767.2	  618.9	 8881.0	...
943771	  765.6	  610.2	 8909.0	...
943772	  764.4	  602.0	 8942.0	...
943773	  763.4	  595.3	 8972.0	...
943774	  762.4	  588.8	 8998.0	...
943775	  761.9	  582.5	 9019.0	...
943776	  760.7	  575.8	 9040.0	...
943777	  759.5	  569.0	 9061.0	...
943778	  758.1	  563.6	 9083.0	...
943779	  757.0	  557.9	 9100.0	...
943780	  755.8	  553.1	 9118.0	...
943781	  754.9	  548.0	 9134.0	...
943782	  754.4	  544.8	 9151.0	...
943783	  753.9	  542.2	 9157.0	...
943784	  753.2	  539.0	 9164.0	...
943785	  752.5	  536.2	 9170.0	...
943786	  752.1	  533.8	 9177.0	...
943787	  752.1	  533.0	 9189.0	...
ESACC R  943557	943787	231	  758.0	  545.6	  752.1	  533.0	   0.29	    899
SFIX R   943788
943788	  752.0	  531.8	 9198.0	...
943789	  751.9	  530.4	 9202.0	...
943790	  751.4	  529.4	 9197.0	...
943791	  751.0	  529.1	 9196.0	...
943792	  750.4	  529.2	 9199.0	...
943793	  750.3	  529.9	 9202.0	...
943794	  750.3	  530.6	 9200.0	...
943795	  750.3	  532.0	 9194.0	...
943796	  750.4	  533.6	 9185.0	...
943797	  750.6	  535.4	 9179.0	...
943798	  751.0	  537.2	 9175.0	...
943799	  751.7	  539.0	 9174.0	...
943800	  752.3	  540.6	 9166.0	...
943801	  752.7	  541.0	 9159.0	...
943802	  752.8	  540.6	 9154.0	...
943803	  753.0	  539.9	 9157.0	...
943804	  753.1	  539.6	 9165.0	...
943805	  753.0	  538.9	 9172.0	...
943806	  752.8	  538.3	 9179.0	...
943807	  752.5	  538.0	 9182.0	...
943808	  752.2	  538.0	 9185.0	...
943809	  752.0	  537.7	 9189.0	...
943810	  751.8	  537.5	 9190.0	...
943811	  751.9	  536.6	 9194.0	...
943812	  752.0	  535.9	 9195.0	...
943813	  751.5	  535.0	 9196.0	...
943814	  750.6	  534.1	 9195.0	...
943815	  750.0	  533.2	 9198.0	...
943816	  750.0	  532.5	 9205.0	...
943817	  750.1	  532.2	 9212.0	...
943818	  750.2	  532.0	 9214.0	...
943819	  749.9	  531.7	 9208.0	...
943820	  749.6	  531.5	 9202.0	...
943821	  749.5	  531.3	 9203.0	...
943822	  749.6	  530.9	 9208.0	...
943823	  749.7	  530.2	 9212.0	...
943824	  749.6	  529.6	 9211.0	...
943825	  749.3	  528.9	 9210.0	...
943826	  749.0	  528.6	 9210.0	...
943827	  748.8	  528.6	 9211.0	...
943828	  748.8	  528.9	 9211.0	...
943829	  748.8	  529.0	 9210.0	...
943830	  748.8	  529.0	 9209.0	...
943831	  748.7	  529.0	 9209.0	...
943832	  748.6	  529.2	 9209.0	...
943833	  748.6	  529.5	 9208.0	...
943834	  748.6	  529.7	 9206.0	...
943835	  748.5	  529.6	 9204.0	...
943836	  748.5	  529.4	 9201.0	...
943837	  748.8	  529.1	 9200.0	...
943838	  749.2	  528.9	 9198.0	...
943839	  749.5	  529.1	 9197.0	...
943840	  749.5	  529.3	 9195.0	...
943841	  749.4	  529.0	 9195.0	...
943842	  749.2	  528.5	 9196.0	...
943843	  749.0	  528.4	 9199.0	...
943844	  748.8	  528.8	 9202.0	...
943845	  748.6	  529.1	 9202.0	...
943846	  748.4	  529.1	 9199.0	...
943847	  748.8	  528.5	 9198.0	...
943848	  749.2	  528.0	 9197.0	...
943849	  749.5	  527.6	 9197.0	...
943850	  749.4	  527.6	 9196.0	...
943851	  749.1	  527.7	 9194.0	...
943852	  749.0	  527.8	 9193.0	...
943853	  748.9	  527.7	 9192.0	...
943854	  748.9	  527.6	 9192.0	...
943855	  748.9	  527.5	 9193.0	...
943856	  748.9	  527.4	 9194.0	...
943857	  749.1	  527.1	 9195.0	...
943858	  749.3	  526.9	 9197.0	...
943859	  749.3	  526.7	 9198.0	...
943860	  749.3	  526.8	 9197.0	...
943861	  749.3	  526.9	 9196.0	...
943862	  749.3	  527.0	 9197.0	...
943863	  749.3	  527.0	 9200.0	...
943864	  749.3	  527.2	 9204.0	...
943865	  749.3	  527.3	 9206.0	...
943866	  749.2	  527.3	 9206.0	...
943867	  749.0	  527.2	 9205.0	...
943868	  748.8	  526.4	 9203.0	...
943869	  748.5	  525.7	 9203.0	...
943870	  748.3	  525.3	 9204.0	...
943871	  748.2	  525.5	 9205.0	...
943872	  748.2	  525.7	 9204.0	...
943873	  748.3	  525.7	 9200.0	...
943874	  748.4	  525.8	 9197.0	...
943875	  748.5	  525.8	 9197.0	...
943876	  748.5	  525.8	 9196.0	...
943877	  748.5	  525.4	 9195.0	...
943878	  748.5	  525.0	 9198.0	...
943879	  748.8	  524.6	 9202.0	...
943880	  749.0	  524.8	 9207.0	...
943881	  749.3	  524.9	 9208.0	...
943882	  749.3	  524.9	 9205.0	...
943883	  748.8	  524.9	 9195.0	...
943884	  748.4	  524.9	 9184.0	...
943885	  748.0	  524.9	 9180.0	...
943886	  748.0	  525.0	 9183.0	...
943887	  748.0	  525.0	 9187.0	...
943888	  748.1	  525.0	 9186.0	...
943889	  748.2	  525.0	 9186.0	...
943890	  748.4	  525.0	 9186.0	...
943891	  748.5	  525.1	 9186.0	...
943892	  748.6	  525.3	 9186.0	...
943893	  748.6	  525.2	 9185.0	...
943894	  749.0	  524.9	 9186.0	...
943895	  749.3	  524.6	 9190.0	...
943896	  749.3	  524.3	 9193.0	...
943897	  749.0	  524.2	 9196.0	...
943898	  748.8	  524.1	 9191.0	...
943899	  748.8	  524.1	 9186.0	...
943900	  749.1	  524.0	 9182.0	...
943901	  749.4	  524.1	 9185.0	...
943902	  749.7	  524.3	 9188.0	...
943903	  749.7	  524.5	 9190.0	...
943904	  749.7	  524.7	 9189.0	...
943905	  749.7	  524.7	 9184.0	...
943906	  749.8	  524.7	 9181.0	...
943907	  750.0	  524.7	 9179.0	...
943908	  750.2	  524.4	 9182.0	...
943909	  750.2	  524.2	 9185.0	...
943910	  750.2	  523.9	 9188.0	...
943911	  750.1	  523.9	 9189.0	...
943912	  750.0	  523.9	 9190.0	...
943913	  749.9	  523.8	 9191.0	...
943914	  749.9	  523.8	 9192.0	...
943915	  749.8	  523.8	 9193.0	...
943916	  749.7	  523.8	 9192.0	...
943917	  750.0	  523.9	 9192.0	...
943918	  750.4	  523.9	 9192.0	...
943919	  750.4	  523.8	 9188.0	...
943920	  750.0	  523.8	 9184.0	...
943921	  749.5	  523.9	 9179.0	...
943922	  749.4	  524.1	 9179.0	...
943923	  749.3	  524.3	 9183.0	...
943924	  749.4	  524.3	 9186.0	...
943925	  749.5	  524.4	 9190.0	...
943926	  749.5	  524.8	 9191.0	...
943927	  749.4	  525.1	 9192.0	...
943928	  749.5	  525.5	 9192.0	...
943929	  749.5	  525.7	 9192.0	...
943930	  749.3	  525.4	 9188.0	...
943931	  749.2	  524.9	 9185.0	...
943932	  749.0	  524.3	 9183.0	...
943933	  749.0	  524.3	 9184.0	...
943934	  749.0	  524.3	 9185.0	...
943935	  748.9	  524.7	 9184.0	...
943936	  748.9	  525.2	 9183.0	...
943937	  748.8	  525.5	 9181.0	...
943938	  748.7	  525.3	 9181.0	...
943939	  748.7	  525.0	 9181.0	...
943940	  748.8	  524.9	 9182.0	...
943941	  748.5	  524.8	 9183.0	...
943942	  748.2	  524.6	 9177.0	...
943943	  747.9	  524.3	 9171.0	...
943944	  747.8	  524.0	 9170.0	...
943945	  747.9	  524.3	 9176.0	...
943946	  748.0	  524.8	 9182.0	...
943947	  747.9	  524.9	 9179.0	...
943948	  747.7	  524.4	 9177.0	...
943949	  748.1	  524.3	 9173.0	...
943950	  748.5	  524.6	 9170.0	...
943951	  748.9	  524.9	 9168.0	...
943952	  748.6	  524.9	 9170.0	...
943953	  748.2	  524.9	 9174.0	...
943954	  748.2	  525.0	 9178.0	...
943955	  748.5	  525.1	 9178.0	...
943956	  748.7	  525.2	 9179.0	...
943957	  748.8	  525.4	 9180.0	...
943958	  748.8	  525.5	 9182.0	...
943959	  749.0	  525.3	 9185.0	...
943960	  749.2	  525.5	 9187.0	...
943961	  749.3	  525.9	 9189.0	...
943962	  749.2	  526.4	 9187.0	...
943963	  749.1	  526.5	 9186.0	...
943964	  749.2	  526.5	 9183.0	...
943965	  749.3	  526.5	 9181.0	...
943966	  749.2	  526.6	 9180.0	...
943967	  749.1	  526.3	 9180.0	...
943968	  748.9	  525.8	 9180.0	...
943969	  748.9	  525.2	 9180.0	...
943970	  748.9	  525.2	 9182.0	...
943971	  749.0	  525.5	 9183.0	...
943972	  749.0	  525.5	 9183.0	...
MSG	943973 0000 _ Number On
943973	  749.1	  525.3	 9183.0	...
943974	  749.1	  525.1	 9184.0	...
943975	  749.0	  525.1	 9183.0	...
943976	  749.0	  525.2	 9180.0	...
943977	  749.0	  525.3	 9176.0	...
943978	  748.7	  525.4	 9174.0	...
943979	  748.4	  525.5	 9172.0	...
943980	  748.3	  525.5	 9172.0	...
943981	  748.4	  525.5	 9171.0	...
943982	  748.6	  525.5	 9170.0	...
943983	  748.5	  525.4	 9173.0	...
943984	  748.6	  525.5	 9176.0	...
943985	  748.8	  525.9	 9176.0	...
943986	  748.9	  526.3	 9173.0	...
943987	  749.0	  526.5	 9171.0	...
943988	  749.1	  526.7	 9171.0	...
943989	  749.4	  526.8	 9171.0	...
943990	  749.6	  526.8	 9172.0	...
943991	  749.6	  526.5	 9173.0	...
943992	  749.5	  526.4	 9174.0	...
943993	  749.3	  526.3	 9174.0	...
943994	  749.5	  526.3	 9174.0	...
943995	  749.9	  526.2	 9175.0	...
943996	  750.8	  526.1	 9175.0	...
EFIX R   943788	943996	209	  749.4	  527.4	   9189
SSACC R  943997
943997	  751.9	  526.8	 9176.0	...
943998	  753.8	  527.7	 9175.0	...
943999	  755.6	  528.7	 9173.0	...
944000	  757.8	  529.6	 9170.0	...
944001	  760.2	  530.4	 9173.0	...
944002	  763.0	  531.0	 9181.0	...
944003	  765.1	  530.8	 9189.0	...
944004	  766.5	  530.5	 9192.0	...
944005	  767.7	  530.5	 9191.0	...
ESACC R  943997	944005	9	  751.9	  526.8	  767.7	  530.5	   0.35	     42
SFIX R   944006
944006	  769.1	  530.6	 9194.0	...
944007	  770.9	  530.8	 9197.0	...
944008	  772.3	  531.1	 9200.0	...
944009	  772.9	  531.3	 9199.0	...
944010	  772.7	  531.5	 9194.0	...
944011	  772.4	  531.4	 9190.0	...
944012	  772.2	  531.1	 9185.0	...
944013	  772.2	  530.9	 9184.0	...
944014	  772.1	  530.9	 9181.0	...
944015	  771.4	  530.9	 9181.0	...
944016	  770.8	  530.7	 9183.0	...
944017	  770.3	  530.5	 9186.0	...
944018	  770.6	  530.3	 9188.0	...
944019	  770.8	  530.2	 9189.0	...
944020	  770.6	  530.2	 9189.0	...
944021	  770.2	  530.2	 9190.0	...
944022	  770.3	  530.5	 9189.0	...
944023	  770.8	  531.0	 9188.0	...
944024	  771.3	  531.5	 9188.0	...
944025	  771.2	  531.8	 9188.0	...
944026	  771.1	  532.2	 9188.0	...
944027	  771.6	  533.2	 9187.0	...
944028	  772.1	  534.1	 9187.0	...
944029	  772.9	  535.2	 9187.0	...
944030	  773.6	  535.8	 9188.0	...
944031	  774.4	  537.2	 9188.0	...
944032	  775.4	  538.7	 9183.0	...
944033	  776.1	  540.1	 9176.0	...
944034	  776.5	  541.7	 9164.0	...
944035	  776.4	  543.2	 9157.0	...
944036	  777.0	  544.9	 9152.0	...
944037	  777.8	  545.5	 9152.0	...
EFIX R   944006	944037	32	  772.5	  533.7	   9184
SSACC R  944038
944038	  777.9	  544.4	 9151.0	...
944039	  777.3	  541.9	 9151.0	...
944040	  776.6	  539.1	 9159.0	...
944041	  777.1	  538.1	 9168.0	...
944042	  777.8	  537.8	 9177.0	...
944043	  779.0	  540.4	 9172.0	...
944044	  780.0	  545.4	 9157.0	...
944045	  781.6	  554.2	 9135.0	...
944046	  783.5	  566.0	 9093.0	...
944047	  786.8	  581.9	 9035.0	...
944048	  790.5	  600.2	 8959.0	...
944049	  794.0	  621.1	 8870.0	...
944050	  797.8	  645.5	 8773.0	...
944051	  801.8	  672.4	 8656.0	...
944052	  807.6	  702.6	 8545.0	...
944053	  813.2	  733.6	 8411.0	...
944054	  819.6	  767.8	 8286.0	...
944055	  826.2	  802.7	 8135.0	...
944056	  833.4	  840.7	 7991.0	...
944057	  840.3	  879.7	 7818.0	...
944058	  847.2	  921.8	 7641.0	...
944059	  855.1	  965.8	 7452.0	...
944060	  864.0	 1013.7	 7263.0	...
944061	  873.0	 1062.2	 7070.0	...
944062	  882.6	 1111.8	 6865.0	...
944063	  892.8	 1161.9	 6641.0	...
944064	  904.5	 1215.1	 6414.0	...
944065	  917.6	 1269.2	 6174.0	...
944066	  932.6	 1320.5	 5959.0	...
944067	  950.0	 1371.0	 5728.0	...
944068	  970.2	 1425.5	 5483.0	...
944069	  995.2	 1489.6	 5194.0	...
944070	 1023.4	 1559.2	 4882.0	...
944071	 1052.6	 1630.9	 4564.0	...
944072	 1080.1	 1704.1	 4242.0	...
944073	 1101.5	 1776.1	 3948.0	...
944074	 1114.2	 1845.9	 3661.0	...
944075	 1118.3	 1889.9	 3483.0	...
944076	 1118.4	 1911.7	 3382.0	...
944077	 1118.4	 1911.7	 3382.0	...
SBLINK R 944078
944078	   .	   .	    0.0	...
944079	   .	   .	    0.0	...
944080	   .	   .	    0.0	...
944081	   .	   .	    0.0	...
944082	   .	   .	    0.0	...
944083	   .	   .	    0.0	...
944084	   .	   .	    0.0	...
944085	   .	   .	    0.0	...
944086	   .	   .	    0.0	...
944087	   .	   .	    0.0	...
944088	   .	   .	    0.0	...
944089	   .	   .	    0.0	...
944090	   .	   .	    0.0	...
944091	   .	   .	    0.0	...
944092	   .	   .	    0.0	...
944093	   .	   .	    0.0	...
944094	   .	   .	    0.0	...
944095	   .	   .	    0.0	...
944096	   .	   .	    0.0	...
944097	   .	   .	    0.0	...
944098	   .	   .	    0.0	...
944099	   .	   .	    0.0	...
944100	   .	   .	    0.0	...
944101	   .	   .	    0.0	...
944102	   .	   .	    0.0	...
944103	   .	   .	    0.0	...
944104	   .	   .	    0.0	...
944105	   .	   .	    0.0	...
944106	   .	   .	    0.0	...
944107	   .	   .	    0.0	...
944108	   .	   .	    0.0	...
944109	   .	   .	    0.0	...
944110	   .	   .	    0.0	...
944111	   .	   .	    0.0	...
944112	   .	   .	    0.0	...
944113	   .	   .	    0.0	...
944114	   .	   .	    0.0	...
944115	   .	   .	    0.0	...
944116	   .	   .	    0.0	...
944117	   .	   .	    0.0	...
944118	   .	   .	    0.0	...
944119	   .	   .	    0.0	...
944120	   .	   .	    0.0	...
944121	   .	   .	    0.0	...
944122	   .	   .	    0.0	...
944123	   .	   .	    0.0	...
944124	   .	   .	    0.0	...
944125	   .	   .	    0.0	...
944126	   .	   .	    0.0	...
944127	   .	   .	    0.0	...
944128	   .	   .	    0.0	...
944129	   .	   .	    0.0	...
944130	   .	   .	    0.0	...
944131	   .	   .	    0.0	...
944132	   .	   .	    0.0	...
944133	   .	   .	    0.0	...
944134	   .	   .	    0.0	...
944135	   .	   .	    0.0	...
944136	   .	   .	    0.0	...
944137	   .	   .	    0.0	...
944138	   .	   .	    0.0	...
944139	   .	   .	    0.0	...
944140	   .	   .	    0.0	...
944141	   .	   .	    0.0	...
944142	   .	   .	    0.0	...
944143	   .	   .	    0.0	...
944144	   .	   .	    0.0	...
944145	   .	   .	    0.0	...
944146	   .	   .	    0.0	...
944147	   .	   .	    0.0	...
944148	   .	   .	    0.0	...
944149	   .	   .	    0.0	...
944150	   .	   .	    0.0	...
944151	   .	   .	    0.0	...
944152	   .	   .	    0.0	...
944153	   .	   .	    0.0	...
944154	   .	   .	    0.0	...
944155	   .	   .	    0.0	...
944156	   .	   .	    0.0	...
944157	   .	   .	    0.0	...
944158	   .	   .	    0.0	...
944159	   .	   .	    0.0	...
944160	   .	   .	    0.0	...
944161	   .	   .	    0.0	...
944162	   .	   .	    0.0	...
944163	   .	   .	    0.0	...
944164	   .	   .	    0.0	...
944165	   .	   .	    0.0	...
944166	   .	   .	    0.0	...
944167	   .	   .	    0.0	...
944168	   .	   .	    0.0	...
944169	   .	   .	    0.0	...
944170	   .	   .	    0.0	...
944171	   .	   .	    0.0	...
944172	   .	   .	    0.0	...
944173	   .	   .	    0.0	...
944174	   .	   .	    0.0	...
944175	   .	   .	    0.0	...
944176	   .	   .	    0.0	...
944177	   .	   .	    0.0	...
944178	   .	   .	    0.0	...
944179	   .	   .	    0.0	...
944180	   .	   .	    0.0	...
944181	   .	   .	    0.0	...
944182	   .	   .	    0.0	...
944183	   .	   .	    0.0	...
944184	   .	   .	    0.0	...
944185	   .	   .	    0.0	...
944186	   .	   .	    0.0	...
944187	   .	   .	    0.0	...
EBLINK R 944078	944187	110
944188	 1333.3	 1799.1	 3229.0	...
944189	 1333.3	 1799.1	 3229.0	...
944190	 1324.0	 1788.3	 3280.0	...
944191	 1308.2	 1766.4	 3382.0	...
944192	 1280.4	 1726.4	 3565.0	...
944193	 1257.2	 1687.2	 3737.0	...
944194	 1233.4	 1647.2	 3913.0	...
944195	 1216.0	 1614.2	 4051.0	...
944196	 1195.3	 1580.2	 4203.0	...
944197	 1175.1	 1548.0	 4345.0	...
944198	 1154.5	 1516.3	 4489.0	...
944199	 1137.3	 1486.2	 4631.0	...
944200	 1119.5	 1456.0	 4775.0	...
944201	 1103.7	 1427.2	 4912.0	...
944202	 1085.6	 1398.1	 5040.0	...
944203	 1069.0	 1369.6	 5174.0	...
944204	 1051.6	 1340.2	 5319.0	...
944205	 1036.1	 1311.2	 5471.0	...
944206	 1021.4	 1282.4	 5614.0	...
944207	 1007.2	 1255.4	 5746.0	...
944208	  993.7	 1228.5	 5879.0	...
944209	  981.9	 1203.1	 6001.0	...
944210	  971.1	 1177.8	 6125.0	...
944211	  960.7	 1153.2	 6239.0	...
944212	  950.9	 1129.7	 6349.0	...
944213	  941.4	 1107.7	 6453.0	...
944214	  932.8	 1087.1	 6558.0	...
944215	  924.1	 1065.9	 6666.0	...
944216	  916.1	 1045.7	 6770.0	...
944217	  908.3	 1026.4	 6856.0	...
944218	  901.1	 1008.9	 6939.0	...
944219	  893.7	  991.3	 7014.0	...
944220	  886.9	  973.7	 7095.0	...
944221	  879.8	  956.3	 7168.0	...
944222	  872.9	  939.2	 7248.0	...
944223	  866.6	  923.0	 7314.0	...
944224	  860.1	  906.7	 7389.0	...
944225	  854.4	  890.9	 7454.0	...
944226	  848.1	  874.6	 7535.0	...
944227	  842.7	  858.6	 7606.0	...
944228	  837.4	  843.1	 7677.0	...
944229	  832.7	  828.1	 7736.0	...
944230	  828.6	  812.6	 7802.0	...
944231	  824.6	  797.9	 7871.0	...
944232	  820.3	  783.4	 7936.0	...
944233	  816.5	  770.3	 7996.0	...
944234	  812.4	  756.8	 8042.0	...
944235	  809.1	  742.9	 8098.0	...
944236	  806.0	  729.4	 8151.0	...
944237	  803.2	  716.6	 8209.0	...
944238	  800.7	  705.0	 8254.0	...
944239	  798.2	  693.4	 8301.0	...
944240	  796.8	  683.5	 8337.0	...
944241	  794.9	  673.2	 8390.0	...
944242	  792.9	  662.2	 8439.0	...
944243	  790.6	  650.5	 8497.0	...
944244	  788.2	  638.2	 8549.0	...
944245	  785.4	  626.6	 8604.0	...
944246	  782.5	  614.6	 8652.0	...
944247	  779.7	  604.3	 8692.0	...
944248	  776.9	  594.2	 8730.0	...
944249	  774.2	  584.6	 8773.0	...
944250	  772.4	  575.9	 8806.0	...
944251	  770.3	  567.7	 8844.0	...
944252	  768.9	  559.9	 8869.0	...
944253	  767.5	  552.7	 8904.0	...
944254	  766.2	  546.6	 8923.0	...
944255	  765.1	  540.8	 8941.0	...
944256	  763.9	  535.2	 8959.0	...
944257	  763.3	  530.2	 8973.0	...
944258	  762.2	  526.4	 8988.0	...
944259	  761.3	  522.8	 8996.0	...
944260	  760.5	  519.2	 9012.0	...
944261	  760.0	  515.6	 9026.0	...
944262	  759.1	  512.5	 9037.0	...
944263	  758.1	  510.3	 9041.0	...
944264	  757.5	  508.2	 9047.0	...
944265	  757.0	  507.0	 9055.0	...
ESACC R  944038	944265	228	  777.9	  544.4	  757.0	  507.0	   0.91	   1164
SFIX R   944266
944266	  756.8	  506.0	 9064.0	...
944267	  756.5	  506.0	 9067.0	...
944268	  756.5	  506.0	 9070.0	...
944269	  756.4	  506.1	 9073.0	...
944270	  756.3	  506.4	 9076.0	...
944271	  756.2	  507.5	 9075.0	...
944272	  756.2	  508.4	 9073.0	...
944273	  756.3	  510.0	 9071.0	...
MSG	944274 0000 _ Number Off
944274	  756.6	  511.0	 9069.0	...
944275	  756.9	  512.8	 9060.0	...
944276	  757.3	  514.3	 9054.0	...
944277	  757.6	  515.6	 9049.0	...
944278	  758.0	  516.6	 9048.0	...
944279	  758.2	  517.0	 9045.0	...
944280	  758.4	  517.4	 9043.0	...
944281	  758.4	  517.4	 9044.0	...
944282	  758.4	  517.4	 9045.0	...
944283	  758.3	  517.3	 9046.0	...
944284	  758.0	  517.0	 9047.0	...
944285	  757.6	  516.6	 9047.0	...
944286	  757.4	  516.2	 9046.0	...
944287	  757.5	  515.8	 9044.0	...
944288	  757.2	  515.3	 9042.0	...
944289	  756.8	  514.8	 9042.0	...
944290	  756.4	  513.9	 9041.0	...
944291	  756.4	  513.3	 9042.0	...
944292	  756.1	  512.3	 9044.0	...
944293	  755.8	  511.8	 9046.0	...
944294	  755.5	  511.6	 9049.0	...
944295	  755.6	  511.2	 9050.0	...
944296	  755.7	  510.9	 9052.0	...
944297	  755.8	  510.2	 9052.0	...
944298	  755.8	  509.9	 9051.0	...
944299	  755.7	  509.5	 9050.0	...
944300	  755.8	  509.5	 9049.0	...
944301	  755.8	  509.0	 9049.0	...
944302	  755.9	  508.5	 9048.0	...
944303	  755.9	  508.1	 9048.0	...
944304	  755.8	  507.8	 9049.0	...
944305	  755.6	  507.2	 9051.0	...
944306	  755.6	  506.6	 9051.0	...
944307	  755.7	  506.4	 9049.0	...
944308	  755.8	  506.4	 9046.0	...
944309	  755.8	  506.6	 9045.0	...
944310	  755.8	  507.2	 9042.0	...
944311	  755.9	  507.9	 9039.0	...
944312	  755.7	  508.2	 9036.0	...
944313	  755.5	  508.2	 9037.0	...
944314	  755.5	  508.0	 9038.0	...
944315	  755.8	  507.9	 9039.0	...
944316	  755.9	  508.3	 9040.0	...
944317	  756.0	  509.0	 9039.0	...
944318	  756.0	  509.6	 9039.0	...
944319	  756.1	  509.8	 9039.0	...
944320	  756.0	  509.9	 9038.0	...
944321	  756.0	  510.3	 9036.0	...
944322	  756.2	  510.6	 9034.0	...
944323	  756.5	  510.8	 9034.0	...
944324	  756.7	  510.8	 9035.0	...
944325	  756.6	  511.1	 9036.0	...
944326	  756.6	  511.5	 9033.0	...
944327	  756.8	  511.7	 9030.0	...
944328	  756.9	  511.6	 9026.0	...
944329	  757.0	  511.3	 9027.0	...
944330	  757.1	  511.2	 9027.0	...
944331	  757.1	  511.3	 9027.0	...
944332	  757.0	  511.3	 9027.0	...
944333	  756.9	  511.2	 9027.0	...
944334	  757.1	  511.1	 9027.0	...
944335	  757.4	  511.0	 9026.0	...
944336	  757.5	  511.0	 9025.0	...
944337	  757.5	  511.2	 9025.0	...
944338	  757.4	  511.4	 9025.0	...
944339	  757.1	  511.1	 9026.0	...
944340	  756.7	  510.6	 9027.0	...
944341	  756.3	  510.1	 9027.0	...
944342	  756.4	  510.1	 9028.0	...
944343	  756.4	  510.1	 9028.0	...
944344	  756.3	  510.0	 9024.0	...
944345	  756.2	  509.7	 9022.0	...
944346	  756.1	  509.3	 9018.0	...
944347	  756.4	  509.0	 9019.0	...
944348	  756.7	  508.9	 9019.0	...
944349	  756.9	  508.8	 9019.0	...
944350	  756.8	  508.7	 9020.0	...
944351	  756.6	  508.8	 9021.0	...
944352	  756.6	  509.0	 9019.0	...
944353	  756.7	  509.2	 9016.0	...
944354	  756.9	  509.5	 9014.0	...
944355	  757.0	  509.8	 9011.0	...
944356	  757.1	  510.0	 9009.0	...
944357	  757.2	  510.0	 9009.0	...
944358	  757.2	  509.9	 9013.0	...
944359	  757.2	  509.9	 9017.0	...
944360	  757.2	  510.1	 9017.0	...
944361	  757.3	  510.3	 9015.0	...
944362	  757.4	  510.1	 9010.0	...
944363	  757.6	  509.9	 9005.0	...
944364	  757.6	  509.6	 9002.0	...
944365	  757.6	  509.6	 9001.0	...
944366	  757.6	  509.5	 9001.0	...
944367	  757.6	  510.2	 9001.0	...
944368	  757.7	  510.8	 9002.0	...
944369	  757.8	  511.5	 9002.0	...
944370	  757.8	  511.5	 9002.0	...
944371	  757.7	  511.4	 9002.0	...
944372	  757.7	  511.2	 9005.0	...
944373	  757.5	  511.1	 9009.0	...
944374	  757.4	  511.0	 9012.0	...
944375	  757.3	  510.9	 9013.0	...
944376	  757.3	  511.1	 9013.0	...
944377	  757.4	  511.3	 9013.0	...
944378	  757.4	  511.5	 9009.0	...
944379	  757.4	  511.4	 9004.0	...
944380	  757.7	  511.3	 9000.0	...
944381	  757.9	  511.4	 9000.0	...
944382	  757.9	  511.6	 9000.0	...
944383	  757.7	  512.0	 9000.0	...
944384	  757.4	  512.2	 9000.0	...
944385	  757.4	  512.4	 8998.0	...
944386	  757.3	  512.4	 8995.0	...
944387	  757.4	  512.5	 8992.0	...
944388	  757.4	  512.5	 8991.0	...
944389	  757.4	  512.5	 8990.0	...
944390	  757.5	  512.8	 8991.0	...
944391	  757.4	  513.1	 8993.0	...
944392	  757.3	  513.4	 8990.0	...
944393	  757.1	  513.3	 8985.0	...
944394	  757.0	  513.4	 8981.0	...
944395	  756.9	  513.6	 8981.0	...
944396	  756.9	  513.7	 8980.0	...
944397	  756.8	  513.5	 8980.0	...
944398	  756.5	  513.1	 8982.0	...
944399	  756.3	  512.9	 8984.0	...
944400	  756.3	  513.3	 8985.0	...
944401	  756.4	  513.7	 8984.0	...
944402	  756.3	  514.2	 8985.0	...
944403	  756.2	  514.4	 8985.0	...
944404	  756.1	  514.4	 8985.0	...
944405	  756.1	  514.2	 8982.0	...
944406	  756.0	  514.2	 8980.0	...
944407	  756.0	  514.4	 8978.0	...
944408	  756.0	  514.7	 8978.0	...
944409	  756.2	  514.7	 8978.0	...
944410	  756.4	  514.7	 8979.0	...
944411	  756.5	  514.6	 8977.0	...
944412	  756.4	  514.8	 8975.0	...
944413	  756.3	  514.9	 8974.0	...
944414	  756.4	  515.0	 8973.0	...
944415	  756.4	  515.0	 8973.0	...
944416	  756.4	  514.9	 8968.0	...
944417	  756.3	  514.6	 8965.0	...
944418	  756.3	  514.4	 8962.0	...
944419	  756.4	  514.2	 8965.0	...
944420	  756.4	  514.5	 8967.0	...
944421	  756.4	  514.8	 8968.0	...
944422	  756.5	  515.3	 8968.0	...
944423	  756.5	  515.4	 8968.0	...
944424	  756.3	  515.2	 8969.0	...
944425	  756.1	  514.9	 8970.0	...
944426	  755.9	  514.6	 8971.0	...
944427	  755.8	  514.8	 8972.0	...
944428	  755.9	  515.0	 8972.0	...
944429	  756.1	  515.1	 8969.0	...
944430	  756.3	  515.1	 8965.0	...
944431	  756.4	  515.1	 8961.0	...
944432	  756.5	  515.1	 8958.0	...
944433	  756.6	  515.1	 8956.0	...
944434	  756.8	  515.1	 8954.0	...
944435	  756.9	  515.2	 8955.0	...
944436	  756.8	  515.0	 8955.0	...
944437	  756.7	  514.8	 8955.0	...
944438	  756.7	  514.6	 8955.0	...
944439	  756.7	  514.8	 8955.0	...
944440	  756.8	  515.0	 8955.0	...
944441	  756.7	  515.3	 8955.0	...
944442	  756.7	  515.5	 8956.0	...
944443	  756.7	  515.7	 8957.0	...
944444	  756.7	  515.9	 8957.0	...
944445	  756.6	  515.9	 8959.0	...
944446	  756.5	  516.2	 8961.0	...
944447	  756.4	  516.5	 8964.0	...
944448	  756.7	  516.6	 8964.0	...
944449	  756.9	  516.4	 8964.0	...
944450	  757.1	  516.1	 8966.0	...
944451	  757.0	  516.1	 8968.0	...
944452	  756.6	  516.1	 8969.0	...
944453	  756.3	  516.1	 8968.0	...
944454	  756.2	  516.1	 8967.0	...
944455	  756.5	  516.1	 8966.0	...
944456	  756.7	  516.0	 8967.0	...
944457	  756.7	  516.0	 8968.0	...
944458	  756.6	  516.2	 8967.0	...
944459	  756.6	  516.5	 8965.0	...
944460	  756.6	  516.9	 8963.0	...
944461	  756.4	  516.9	 8961.0	...
944462	  756.2	  517.0	 8960.0	...
944463	  756.4	  517.1	 8959.0	...
944464	  756.7	  517.2	 8958.0	...
944465	  756.7	  517.1	 8957.0	...
944466	  756.4	  517.1	 8957.0	...
944467	  756.1	  516.9	 8956.0	...
944468	  756.1	  516.8	 8956.0	...
944469	  756.1	  516.7	 8954.0	...
944470	  756.2	  516.8	 8956.0	...
944471	  756.3	  516.8	 8958.0	...
944472	  756.4	  516.8	 8958.0	...
944473	  756.4	  516.8	 8955.0	...
944474	  756.4	  516.8	 8955.0	...
944475	  756.8	  516.8	 8959.0	...
944476	  757.2	  516.8	 8962.0	...
944477	  757.6	  517.0	 8964.0	...
944478	  757.7	  517.1	 8965.0	...
944479	  757.8	  517.4	 8963.0	...
944480	  757.7	  517.5	 8960.0	...
944481	  757.4	  517.4	 8957.0	...
944482	  757.2	  517.2	 8956.0	...
944483	  757.1	  516.9	 8954.0	...
944484	  757.3	  516.9	 8953.0	...
944485	  757.3	  517.1	 8953.0	...
944486	  757.4	  517.5	 8954.0	...
944487	  757.4	  517.9	 8956.0	...
MSG	944488 0000 _ Number On
944488	  757.3	  517.7	 8956.0	...
944489	  757.2	  517.4	 8954.0	...
944490	  757.1	  517.2	 8953.0	...
944491	  757.2	  517.2	 8952.0	...
944492	  757.3	  517.2	 8951.0	...
944493	  757.4	  517.1	 8951.0	...
944494	  757.5	  517.1	 8951.0	...
944495	  757.6	  516.8	 8949.0	...
944496	  757.6	  516.5	 8947.0	...
944497	  757.6	  516.3	 8945.0	...
944498	  757.6	  516.5	 8946.0	...
944499	  757.6	  516.7	 8947.0	...
944500	  757.7	  516.9	 8948.0	...
944501	  757.8	  517.0	 8949.0	...
944502	  757.9	  516.9	 8949.0	...
944503	  758.0	  516.7	 8950.0	...
944504	  757.9	  516.5	 8950.0	...
944505	  757.9	  517.0	 8950.0	...
944506	  758.0	  517.6	 8950.0	...
944507	  758.0	  518.0	 8951.0	...
944508	  758.0	  517.8	 8952.0	...
944509	  758.0	  517.5	 8952.0	...
944510	  757.8	  517.2	 8949.0	...
944511	  757.5	  516.9	 8946.0	...
944512	  757.8	  516.9	 8943.0	...
944513	  758.3	  517.0	 8940.0	...
944514	  758.5	  517.0	 8936.0	...
944515	  758.1	  516.9	 8933.0	...
944516	  757.8	  516.7	 8932.0	...
944517	  757.7	  516.7	 8931.0	...
944518	  757.8	  516.7	 8929.0	...
944519	  757.9	  516.8	 8926.0	...
944520	  758.1	  516.9	 8923.0	...
944521	  758.1	  516.9	 8923.0	...
944522	  758.0	  516.7	 8923.0	...
944523	  757.9	  516.6	 8923.0	...
944524	  757.9	  516.5	 8923.0	...
944525	  757.8	  516.7	 8924.0	...
944526	  757.8	  516.8	 8925.0	...
944527	  757.9	  516.9	 8923.0	...
944528	  758.1	  516.9	 8921.0	...
944529	  758.3	  516.9	 8920.0	...
944530	  758.4	  517.0	 8921.0	...
944531	  758.5	  516.9	 8921.0	...
944532	  758.6	  516.6	 8921.0	...
944533	  758.7	  516.2	 8921.0	...
944534	  758.7	  516.0	 8922.0	...
944535	  758.6	  515.9	 8923.0	...
944536	  758.5	  515.9	 8924.0	...
944537	  758.4	  515.8	 8923.0	...
944538	  758.5	  515.9	 8923.0	...
944539	  758.5	  516.0	 8923.0	...
944540	  758.6	  516.2	 8927.0	...
944541	  758.6	  516.2	 8930.0	...
944542	  758.6	  516.1	 8932.0	...
944543	  758.5	  515.9	 8932.0	...
944544	  758.5	  515.7	 8931.0	...
944545	  758.6	  515.5	 8933.0	...
944546	  758.7	  515.5	 8935.0	...
944547	  758.7	  515.5	 8938.0	...
944548	  758.7	  515.4	 8937.0	...
944549	  758.7	  515.2	 8937.0	...
944550	  758.6	  515.2	 8936.0	...
944551	  758.6	  515.4	 8934.0	...
944552	  758.6	  515.6	 8932.0	...
944553	  758.6	  515.7	 8930.0	...
944554	  758.8	  515.8	 8927.0	...
944555	  759.0	  515.8	 8924.0	...
944556	  759.2	  515.8	 8921.0	...
944557	  759.2	  516.0	 8920.0	...
944558	  759.1	  516.0	 8919.0	...
944559	  759.1	  516.4	 8919.0	...
944560	  759.2	  516.7	 8920.0	...
944561	  759.4	  516.6	 8921.0	...
944562	  759.5	  516.1	 8925.0	...
944563	  759.2	  515.6	 8928.0	...
944564	  758.9	  515.5	 8929.0	...
944565	  758.7	  515.6	 8926.0	...
944566	  758.8	  515.8	 8926.0	...
944567	  758.9	  516.3	 8929.0	...
944568	  758.8	  516.7	 8933.0	...
944569	  758.8	  517.3	 8934.0	...
944570	  759.1	  517.5	 8930.0	...
944571	  759.4	  517.2	 8925.0	...
944572	  759.8	  516.8	 8922.0	...
944573	  759.8	  516.4	 8923.0	...
944574	  759.8	  516.3	 8924.0	...
944575	  759.7	  516.0	 8924.0	...
944576	  759.5	  515.7	 8926.0	...
944577	  759.5	  515.6	 8929.0	...
944578	  759.5	  515.9	 8931.0	...
944579	  759.6	  516.1	 8930.0	...
944580	  759.4	  516.0	 8928.0	...
944581	  759.2	  515.8	 8927.0	...
944582	  758.9	  515.7	 8924.0	...
944583	  759.1	  515.7	 8924.0	...
944584	  759.5	  515.7	 8921.0	...
944585	  760.0	  515.5	 8919.0	...
944586	  760.1	  515.5	 8917.0	...
944587	  760.0	  515.5	 8917.0	...
944588	  759.8	  515.5	 8918.0	...
944589	  759.6	  515.3	 8920.0	...
944590	  759.6	  515.2	 8920.0	...
944591	  759.7	  515.1	 8919.0	...
944592	  759.9	  515.2	 8920.0	...
944593	  760.2	  515.6	 8923.0	...
944594	  760.5	  515.9	 8925.0	...
944595	  760.7	  516.2	 8926.0	...
944596	  761.0	  516.2	 8926.0	...
944597	  761.2	  516.2	 8927.0	...
944598	  761.3	  516.2	 8927.0	...
944599	  761.2	  516.1	 8924.0	...
944600	  761.0	  515.9	 8922.0	...
944601	  760.8	  515.8	 8920.0	...
944602	  760.7	  515.5	 8922.0	...
944603	  760.7	  515.1	 8924.0	...
944604	  761.2	  514.8	 8925.0	...
944605	  761.6	  515.0	 8925.0	...
944606	  761.9	  515.5	 8922.0	...
944607	  761.7	  515.9	 8919.0	...
944608	  761.5	  516.3	 8917.0	...
944609	  761.5	  516.5	 8917.0	...
944610	  761.4	  516.2	 8917.0	...
944611	  761.2	  516.0	 8917.0	...
944612	  761.0	  515.9	 8915.0	...
944613	  761.0	  516.3	 8913.0	...
944614	  761.3	  516.6	 8913.0	...
944615	  761.5	  516.4	 8911.0	...
944616	  761.4	  516.1	 8909.0	...
944617	  761.6	  515.7	 8907.0	...
944618	  761.9	  515.8	 8906.0	...
944619	  762.2	  515.8	 8905.0	...
944620	  762.1	  515.8	 8904.0	...
944621	  762.1	  515.8	 8903.0	...
944622	  761.9	  515.7	 8903.0	...
944623	  761.8	  515.6	 8904.0	...
944624	  761.7	  515.9	 8905.0	...
944625	  761.6	  516.2	 8906.0	...
944626	  761.7	  516.6	 8906.0	...
944627	  761.8	  516.7	 8907.0	...
944628	  761.9	  516.5	 8908.0	...
944629	  761.8	  516.3	 8909.0	...
944630	  761.8	  516.1	 8909.0	...
944631	  761.9	  516.5	 8906.0	...
944632	  762.1	  516.9	 8903.0	...
944633	  762.1	  516.7	 8901.0	...
944634	  762.2	  516.2	 8903.0	...
944635	  762.3	  516.0	 8904.0	...
944636	  762.3	  516.4	 8904.0	...
944637	  762.3	  516.9	 8904.0	...
944638	  762.6	  517.0	 8902.0	...
944639	  762.9	  517.1	 8901.0	...
944640	  763.2	  516.9	 8900.0	...
944641	  763.3	  516.7	 8900.0	...
944642	  763.4	  516.7	 8900.0	...
944643	  763.1	  516.8	 8900.0	...
944644	  762.8	  516.9	 8901.0	...
944645	  762.5	  517.1	 8902.0	...
944646	  762.4	  517.1	 8904.0	...
944647	  763.0	  517.3	 8904.0	...
944648	  763.6	  517.5	 8902.0	...
944649	  764.2	  517.5	 8899.0	...
944650	  764.1	  517.2	 8897.0	...
944651	  763.9	  516.9	 8899.0	...
944652	  763.9	  516.8	 8902.0	...
944653	  764.0	  516.8	 8903.0	...
944654	  763.7	  516.7	 8902.0	...
944655	  763.5	  516.6	 8902.0	...
944656	  763.4	  516.8	 8902.0	...
944657	  763.7	  517.1	 8901.0	...
944658	  763.8	  517.3	 8901.0	...
944659	  763.5	  517.2	 8903.0	...
944660	  763.1	  517.1	 8903.0	...
944661	  763.2	  516.8	 8903.0	...
944662	  763.4	  516.5	 8902.0	...
944663	  763.6	  516.8	 8902.0	...
944664	  763.5	  517.3	 8901.0	...
944665	  763.5	  517.8	 8902.0	...
944666	  763.5	  517.7	 8902.0	...
944667	  763.5	  517.4	 8903.0	...
944668	  763.4	  517.2	 8902.0	...
944669	  763.3	  516.8	 8901.0	...
944670	  763.3	  516.8	 8900.0	...
944671	  763.3	  517.0	 8900.0	...
944672	  763.2	  517.3	 8901.0	...
944673	  763.0	  517.6	 8902.0	...
944674	  763.0	  517.7	 8903.0	...
944675	  763.1	  517.4	 8904.0	...
944676	  763.2	  517.0	 8904.0	...
944677	  763.1	  516.6	 8905.0	...
944678	  763.1	  516.6	 8907.0	...
944679	  763.0	  516.9	 8909.0	...
944680	  763.0	  517.2	 8909.0	...
944681	  762.9	  517.6	 8906.0	...
944682	  762.9	  517.6	 8903.0	...
944683	  762.8	  517.2	 8900.0	...
944684	  762.8	  516.7	 8899.0	...
944685	  762.8	  516.2	 8898.0	...
944686	  762.8	  516.2	 8898.0	...
944687	  763.2	  516.0	 8899.0	...
944688	  763.7	  515.8	 8900.0	...
944689	  764.2	  516.0	 8901.0	...
944690	  764.2	  516.4	 8905.0	...
944691	  763.9	  516.8	 8909.0	...
944692	  763.5	  516.7	 8909.0	...
944693	  763.1	  516.5	 8906.0	...
944694	  763.1	  516.3	 8902.0	...
944695	  763.0	  516.7	 8903.0	...
944696	  763.0	  517.4	 8903.0	...
944697	  762.2	  518.5	 8903.0	...
944698	  761.4	  519.2	 8901.0	...
944699	  760.4	  519.6	 8900.0	...
944700	  759.1	  520.1	 8897.0	...
944701	  757.7	  520.7	 8895.0	...
944702	  755.7	  521.3	 8893.0	...
944703	  754.1	  521.5	 8893.0	...
944704	  751.7	  521.7	 8894.0	...
944705	  749.8	  521.8	 8894.0	...
944706	  748.0	  521.9	 8900.0	...
944707	  747.0	  521.8	 8905.0	...
944708	  746.3	  521.7	 8911.0	...
944709	  746.1	  521.9	 8910.0	...
944710	  746.2	  522.3	 8909.0	...
944711	  746.4	  522.7	 8909.0	...
944712	  747.2	  522.5	 8907.0	...
944713	  747.9	  522.4	 8904.0	...
944714	  748.8	  522.2	 8900.0	...
944715	  749.8	  522.1	 8898.0	...
944716	  750.6	  522.0	 8899.0	...
944717	  751.2	  521.9	 8903.0	...
944718	  751.4	  522.0	 8908.0	...
944719	  751.7	  522.2	 8909.0	...
944720	  752.1	  522.3	 8908.0	...
944721	  752.5	  522.2	 8906.0	...
944722	  752.6	  522.7	 8904.0	...
944723	  752.7	  523.1	 8904.0	...
944724	  752.7	  522.9	 8903.0	...
944725	  752.7	  522.3	 8902.0	...
944726	  752.7	  521.8	 8898.0	...
944727	  752.2	  521.8	 8896.0	...
944728	  751.9	  521.7	 8893.0	...
944729	  751.5	  521.6	 8892.0	...
944730	  751.6	  521.6	 8899.0	...
944731	  751.5	  521.6	 8907.0	...
944732	  751.7	  522.0	 8909.0	...
944733	  751.9	  522.3	 8902.0	...
944734	  752.2	  522.5	 8896.0	...
944735	  752.2	  522.5	 8898.0	...
944736	  752.1	  522.5	 8899.0	...
944737	  751.8	  522.7	 8900.0	...
944738	  751.5	  522.9	 8900.0	...
944739	  751.1	  522.6	 8900.0	...
944740	  750.9	  522.0	 8898.0	...
944741	  750.9	  521.5	 8897.0	...
944742	  751.0	  521.6	 8898.0	...
944743	  751.2	  521.7	 8899.0	...
944744	  751.4	  521.8	 8899.0	...
944745	  751.7	  522.0	 8899.0	...
944746	  751.8	  522.4	 8899.0	...
944747	  751.7	  522.8	 8898.0	...
944748	  751.7	  522.8	 8898.0	...
944749	  751.8	  522.6	 8901.0	...
944750	  752.1	  522.3	 8905.0	...
944751	  752.4	  522.3	 8907.0	...
944752	  752.7	  522.4	 8907.0	...
944753	  752.7	  522.4	 8907.0	...
944754	  752.8	  522.6	 8908.0	...
944755	  752.7	  522.7	 8912.0	...
944756	  752.7	  522.8	 8916.0	...
944757	  752.6	  522.5	 8915.0	...
944758	  752.5	  522.3	 8909.0	...
944759	  752.5	  522.3	 8902.0	...
944760	  752.6	  522.4	 8900.0	...
944761	  752.6	  522.5	 8901.0	...
944762	  752.6	  522.5	 8901.0	...
944763	  752.6	  522.6	 8900.0	...
944764	  752.8	  522.6	 8898.0	...
944765	  752.9	  522.7	 8895.0	...
944766	  753.0	  522.9	 8894.0	...
944767	  753.0	  523.0	 8897.0	...
944768	  753.1	  523.3	 8900.0	...
944769	  753.1	  523.4	 8903.0	...
944770	  753.1	  523.5	 8902.0	...
944771	  753.1	  523.4	 8901.0	...
944772	  752.9	  523.3	 8899.0	...
944773	  752.6	  523.3	 8897.0	...
944774	  752.4	  523.1	 8896.0	...
944775	  752.3	  522.9	 8896.0	...
944776	  752.5	  522.7	 8896.0	...
944777	  752.6	  522.8	 8893.0	...
944778	  752.7	  522.9	 8891.0	...
944779	  752.7	  523.0	 8889.0	...
944780	  752.8	  523.0	 8892.0	...
944781	  752.9	  522.9	 8896.0	...
944782	  752.9	  522.8	 8895.0	...
944783	  752.9	  522.9	 8891.0	...
944784	  752.8	  523.3	 8886.0	...
944785	  753.0	  523.6	 8886.0	...
944786	  753.2	  523.7	 8884.0	...
944787	  753.3	  523.6	 8882.0	...
944788	  753.2	  523.4	 8879.0	...
944789	  753.0	  523.1	 8879.0	...
944790	  752.9	  522.7	 8881.0	...
944791	  752.8	  522.3	 8883.0	...
944792	  752.7	  521.9	 8885.0	...
944793	  752.7	  522.1	 8885.0	...
944794	  752.9	  522.6	 8885.0	...
944795	  753.2	  523.1	 8888.0	...
944796	  753.5	  523.1	 8891.0	...
944797	  753.5	  523.0	 8894.0	...
944798	  753.5	  523.0	 8894.0	...
944799	  753.5	  523.0	 8893.0	...
944800	  753.5	  523.0	 8891.0	...
944801	  753.4	  522.6	 8893.0	...
944802	  753.4	  522.3	 8898.0	...
944803	  753.4	  522.0	 8904.0	...
MSG	944804 0000 _ Number Off
944804	  753.4	  522.1	 8906.0	...
944805	  753.1	  522.3	 8907.0	...
944806	  752.8	  522.3	 8908.0	...
944807	  752.2	  522.4	 8910.0	...
944808	  752.0	  522.7	 8912.0	...
944809	  751.8	  523.1	 8913.0	...
944810	  751.7	  523.0	 8912.0	...
944811	  751.7	  522.6	 8912.0	...
944812	  751.9	  522.4	 8912.0	...
944813	  752.1	  522.6	 8913.0	...
944814	  752.3	  522.8	 8914.0	...
944815	  752.3	  522.7	 8913.0	...
944816	  752.3	  522.6	 8911.0	...
944817	  752.2	  522.5	 8910.0	...
944818	  752.1	  522.6	 8908.0	...
944819	  751.9	  522.6	 8905.0	...
944820	  752.0	  522.6	 8903.0	...
944821	  752.1	  522.6	 8902.0	...
944822	  752.3	  522.7	 8899.0	...
944823	  752.4	  522.8	 8895.0	...
944824	  752.5	  523.0	 8893.0	...
944825	  752.5	  523.4	 8894.0	...
944826	  752.3	  523.7	 8896.0	...
944827	  752.1	  523.9	 8897.0	...
944828	  752.0	  523.8	 8895.0	...
944829	  752.0	  523.3	 8893.0	...
944830	  752.1	  522.9	 8891.0	...
944831	  752.2	  522.4	 8890.0	...
944832	  752.4	  522.4	 8891.0	...
944833	  752.5	  522.3	 8892.0	...
944834	  752.6	  522.2	 8895.0	...
944835	  752.7	  522.3	 8897.0	...
944836	  752.8	  522.4	 8898.0	...
944837	  752.8	  522.6	 8898.0	...
944838	  752.5	  523.0	 8898.0	...
944839	  752.2	  523.5	 8899.0	...
944840	  752.2	  523.9	 8899.0	...
944841	  752.5	  523.9	 8902.0	...
944842	  752.9	  523.7	 8905.0	...
944843	  752.9	  523.5	 8906.0	...
944844	  752.8	  523.4	 8905.0	...
944845	  752.7	  523.4	 8905.0	...
944846	  752.6	  523.5	 8905.0	...
944847	  752.6	  523.4	 8906.0	...
944848	  752.6	  523.2	 8906.0	...
944849	  752.6	  523.0	 8906.0	...
944850	  752.7	  523.0	 8906.0	...
944851	  752.7	  522.9	 8906.0	...
944852	  752.7	  522.8	 8905.0	...
944853	  752.7	  522.8	 8904.0	...
944854	  752.7	  523.1	 8904.0	...
944855	  752.7	  523.5	 8906.0	...
944856	  752.8	  523.6	 8909.0	...
944857	  752.8	  523.4	 8909.0	...
944858	  752.8	  523.3	 8906.0	...
944859	  752.8	  523.4	 8904.0	...
944860	  752.9	  523.6	 8902.0	...
944861	  753.0	  523.7	 8900.0	...
944862	  753.0	  523.6	 8903.0	...
944863	  753.0	  523.3	 8909.0	...
944864	  752.9	  523.1	 8909.0	...
944865	  752.9	  523.1	 8905.0	...
944866	  753.1	  523.2	 8900.0	...
944867	  753.3	  523.5	 8900.0	...
944868	  753.4	  523.9	 8901.0	...
944869	  753.6	  524.1	 8903.0	...
944870	  753.8	  523.9	 8906.0	...
944871	  753.9	  523.9	 8907.0	...
944872	  753.9	  524.1	 8907.0	...
944873	  753.9	  524.4	 8906.0	...
944874	  753.9	  524.6	 8905.0	...
944875	  754.0	  524.7	 8904.0	...
944876	  754.2	  524.5	 8904.0	...
944877	  754.2	  524.3	 8901.0	...
944878	  754.3	  524.3	 8898.0	...
944879	  754.5	  524.3	 8895.0	...
944880	  754.7	  524.3	 8895.0	...
944881	  754.9	  524.2	 8895.0	...
944882	  754.9	  524.4	 8895.0	...
944883	  754.9	  524.7	 8896.0	...
944884	  755.0	  524.4	 8896.0	...
944885	  755.1	  523.8	 8897.0	...
944886	  755.2	  523.7	 8896.0	...
944887	  755.4	  524.3	 8896.0	...
944888	  755.4	  524.8	 8896.0	...
944889	  755.3	  524.8	 8897.0	...
944890	  755.2	  525.1	 8896.0	...
944891	  755.1	  525.4	 8898.0	...
944892	  754.8	  525.6	 8900.0	...
944893	  754.5	  525.4	 8900.0	...
944894	  754.3	  525.3	 8897.0	...
944895	  754.3	  525.2	 8896.0	...
944896	  754.5	  525.2	 8896.0	...
944897	  754.8	  525.2	 8897.0	...
944898	  755.0	  524.6	 8897.0	...
944899	  755.0	  524.1	 8897.0	...
944900	  754.9	  523.6	 8896.0	...
944901	  754.8	  524.1	 8895.0	...
944902	  754.7	  524.5	 8895.0	...
944903	  754.8	  524.8	 8895.0	...
944904	  754.7	  524.6	 8894.0	...
944905	  754.6	  524.4	 8894.0	...
944906	  754.4	  524.3	 8894.0	...
944907	  754.4	  524.5	 8896.0	...
944908	  754.4	  524.6	 8900.0	...
944909	  754.4	  524.2	 8903.0	...
944910	  754.5	  523.7	 8904.0	...
944911	  754.7	  523.7	 8903.0	...
944912	  755.0	  524.1	 8898.0	...
944913	  755.3	  524.6	 8895.0	...
944914	  755.4	  524.6	 8893.0	...
944915	  755.4	  524.5	 8894.0	...
944916	  755.3	  524.4	 8897.0	...
944917	  755.2	  524.2	 8898.0	...
944918	  755.2	  524.0	 8897.0	...
944919	  754.7	  523.9	 8896.0	...
944920	  754.2	  523.8	 8895.0	...
944921	  754.3	  523.7	 8896.0	...
944922	  754.8	  523.6	 8898.0	...
944923	  755.3	  523.5	 8899.0	...
944924	  755.5	  523.5	 8900.0	...
944925	  755.6	  523.4	 8901.0	...
944926	  755.8	  523.6	 8900.0	...
944927	  755.7	  524.0	 8898.0	...
944928	  755.7	  524.3	 8896.0	...
944929	  755.7	  524.2	 8896.0	...
944930	  755.7	  524.0	 8897.0	...
944931	  755.6	  523.9	 8897.0	...
944932	  755.5	  524.1	 8898.0	...
944933	  755.4	  524.3	 8898.0	...
944934	  755.6	  524.4	 8898.0	...
944935	  755.8	  524.2	 8898.0	...
944936	  755.8	  523.9	 8898.0	...
944937	  755.5	  524.0	 8898.0	...
944938	  755.3	  524.4	 8898.0	...
944939	  755.3	  524.7	 8898.0	...
944940	  755.5	  524.9	 8898.0	...
944941	  755.6	  524.9	 8899.0	...
944942	  755.8	  525.0	 8900.0	...
944943	  755.8	  524.8	 8900.0	...
944944	  755.9	  524.6	 8900.0	...
944945	  755.7	  524.4	 8899.0	...
944946	  755.6	  524.4	 8898.0	...
944947	  755.7	  524.4	 8896.0	...
944948	  756.0	  524.5	 8895.0	...
944949	  756.2	  524.6	 8895.0	...
944950	  756.3	  524.8	 8894.0	...
944951	  756.4	  524.8	 8893.0	...
944952	  756.5	  524.8	 8892.0	...
944953	  756.6	  524.8	 8894.0	...
944954	  756.6	  524.8	 8897.0	...
944955	  756.5	  524.8	 8900.0	...
944956	  756.5	  524.8	 8901.0	...
944957	  756.5	  524.8	 8902.0	...
944958	  756.5	  524.8	 8903.0	...
944959	  756.6	  524.9	 8903.0	...
944960	  756.8	  524.9	 8904.0	...
944961	  757.1	  524.7	 8904.0	...
944962	  757.1	  524.5	 8902.0	...
944963	  757.0	  524.5	 8900.0	...
944964	  756.9	  524.7	 8895.0	...
944965	  756.8	  524.9	 8892.0	...
944966	  756.7	  525.1	 8888.0	...
944967	  756.7	  525.1	 8887.0	...
944968	  756.8	  525.1	 8887.0	...
944969	  756.8	  525.1	 8888.0	...
944970	  756.9	  525.1	 8889.0	...
944971	  756.8	  525.1	 8888.0	...
944972	  756.6	  525.1	 8884.0	...
944973	  756.4	  525.3	 8879.0	...
944974	  756.2	  525.5	 8876.0	...
944975	  756.2	  525.6	 8875.0	...
944976	  756.4	  525.7	 8876.0	...
944977	  756.5	  525.7	 8876.0	...
944978	  756.6	  525.6	 8875.0	...
944979	  756.6	  525.5	 8876.0	...
944980	  756.6	  525.4	 8880.0	...
944981	  756.6	  525.3	 8885.0	...
944982	  756.5	  525.2	 8883.0	...
944983	  756.5	  525.2	 8877.0	...
944984	  756.5	  525.3	 8872.0	...
944985	  756.5	  525.4	 8872.0	...
944986	  756.4	  525.4	 8872.0	...
944987	  756.4	  525.4	 8872.0	...
944988	  756.4	  525.6	 8872.0	...
944989	  756.5	  525.7	 8872.0	...
944990	  756.4	  525.8	 8871.0	...
944991	  756.3	  525.8	 8870.0	...
944992	  756.3	  525.6	 8869.0	...
944993	  756.3	  525.6	 8868.0	...
944994	  756.4	  525.6	 8867.0	...
944995	  756.5	  525.8	 8870.0	...
944996	  756.6	  525.8	 8875.0	...
944997	  756.6	  525.8	 8880.0	...
944998	  756.8	  525.6	 8880.0	...
944999	  757.0	  525.3	 8879.0	...
945000	  757.2	  525.2	 8878.0	...
945001	  757.4	  525.2	 8877.0	...
945002	  757.6	  525.4	 8878.0	...
945003	  757.8	  525.5	 8878.0	...
945004	  757.7	  525.5	 8879.0	...
945005	  757.7	  525.4	 8878.0	...
945006	  757.7	  525.2	 8877.0	...
945007	  757.7	  525.1	 8876.0	...
945008	  757.8	  525.1	 8876.0	...
945009	  757.8	  525.1	 8876.0	...
945010	  757.7	  525.0	 8877.0	...
945011	  757.7	  524.7	 8877.0	...
945012	  757.6	  524.5	 8876.0	...
945013	  757.6	  524.4	 8875.0	...
945014	  757.6	  524.4	 8875.0	...
945015	  757.7	  524.5	 8875.0	...
945016	  757.5	  524.7	 8875.0	...
945017	  757.3	  524.8	 8875.0	...
MSG	945018 0000 _ Number On
945018	  757.0	  525.0	 8874.0	...
945019	  757.0	  524.9	 8872.0	...
945020	  757.0	  524.8	 8871.0	...
945021	  757.0	  524.7	 8872.0	...
945022	  757.6	  524.8	 8874.0	...
945023	  758.2	  525.0	 8875.0	...
945024	  758.5	  524.9	 8872.0	...
945025	  758.3	  524.6	 8868.0	...
945026	  758.0	  524.5	 8864.0	...
945027	  757.8	  524.7	 8864.0	...
945028	  757.7	  524.9	 8862.0	...
945029	  757.7	  524.9	 8862.0	...
945030	  757.8	  524.9	 8862.0	...
945031	  757.8	  524.9	 8861.0	...
945032	  757.9	  524.8	 8860.0	...
945033	  758.0	  524.8	 8858.0	...
945034	  758.1	  524.8	 8859.0	...
945035	  758.1	  524.9	 8860.0	...
945036	  757.9	  525.0	 8861.0	...
945037	  757.7	  525.5	 8858.0	...
945038	  757.5	  526.0	 8854.0	...
945039	  757.6	  526.3	 8851.0	...
945040	  757.7	  526.0	 8850.0	...
945041	  757.7	  525.7	 8851.0	...
945042	  757.7	  525.2	 8858.0	...
945043	  757.7	  525.0	 8865.0	...
945044	  757.7	  524.8	 8871.0	...
945045	  757.7	  524.8	 8869.0	...
945046	  757.7	  525.1	 8864.0	...
945047	  757.7	  525.5	 8858.0	...
945048	  757.6	  525.8	 8852.0	...
945049	  757.5	  525.8	 8849.0	...
945050	  757.5	  525.8	 8849.0	...
945051	  757.4	  525.9	 8850.0	...
945052	  757.4	  525.9	 8852.0	...
945053	  757.4	  525.6	 8855.0	...
945054	  757.5	  525.3	 8855.0	...
945055	  757.4	  524.9	 8856.0	...
945056	  757.3	  524.8	 8857.0	...
945057	  757.2	  524.7	 8857.0	...
945058	  757.2	  524.8	 8855.0	...
945059	  757.2	  525.0	 8854.0	...
945060	  757.4	  525.4	 8852.0	...
945061	  757.6	  525.8	 8851.0	...
945062	  757.7	  525.6	 8850.0	...
945063	  757.8	  525.2	 8850.0	...
945064	  757.9	  524.6	 8850.0	...
945065	  757.8	  524.5	 8850.0	...
945066	  757.5	  524.5	 8850.0	...
945067	  757.1	  524.6	 8849.0	...
945068	  757.0	  524.6	 8849.0	...
945069	  757.0	  524.7	 8847.0	...
945070	  757.7	  525.0	 8845.0	...
945071	  758.4	  525.4	 8846.0	...
945072	  759.1	  525.8	 8848.0	...
945073	  758.9	  525.8	 8848.0	...
945074	  758.6	  525.8	 8845.0	...
945075	  758.4	  525.8	 8843.0	...
945076	  758.4	  525.8	 8844.0	...
945077	  758.4	  525.8	 8847.0	...
945078	  758.4	  525.9	 8850.0	...
945079	  758.3	  526.1	 8853.0	...
945080	  758.1	  526.2	 8855.0	...
945081	  758.0	  525.9	 8856.0	...
945082	  757.9	  525.6	 8857.0	...
945083	  757.9	  525.3	 8856.0	...
945084	  757.8	  525.4	 8855.0	...
945085	  757.8	  525.5	 8854.0	...
945086	  757.8	  525.8	 8853.0	...
945087	  757.8	  526.1	 8850.0	...
945088	  757.7	  526.1	 8847.0	...
945089	  757.8	  526.0	 8844.0	...
945090	  758.2	  526.1	 8843.0	...
945091	  758.7	  526.3	 8843.0	...
945092	  759.2	  526.4	 8845.0	...
945093	  759.3	  526.5	 8848.0	...
945094	  759.4	  526.7	 8850.0	...
945095	  758.8	  526.6	 8847.0	...
945096	  758.3	  526.3	 8845.0	...
945097	  757.6	  525.9	 8843.0	...
945098	  757.4	  525.7	 8843.0	...
945099	  757.8	  525.7	 8843.0	...
945100	  758.3	  525.7	 8844.0	...
945101	  758.7	  525.6	 8846.0	...
945102	  758.6	  525.4	 8848.0	...
945103	  758.5	  525.3	 8849.0	...
945104	  758.8	  525.8	 8849.0	...
945105	  759.2	  526.4	 8848.0	...
945106	  759.5	  526.9	 8847.0	...
945107	  759.4	  526.6	 8846.0	...
945108	  759.3	  526.3	 8847.0	...
945109	  759.2	  526.2	 8847.0	...
945110	  759.0	  526.3	 8848.0	...
945111	  758.9	  526.5	 8847.0	...
945112	  758.8	  526.6	 8846.0	...
945113	  758.9	  526.5	 8846.0	...
945114	  758.9	  526.3	 8847.0	...
945115	  759.0	  526.1	 8848.0	...
945116	  759.0	  526.3	 8847.0	...
945117	  759.0	  526.6	 8844.0	...
945118	  758.9	  527.0	 8840.0	...
945119	  759.0	  527.1	 8838.0	...
945120	  759.0	  527.2	 8836.0	...
945121	  759.0	  527.1	 8837.0	...
945122	  759.0	  526.9	 8839.0	...
945123	  758.9	  526.5	 8841.0	...
945124	  758.9	  526.2	 8847.0	...
945125	  758.9	  526.1	 8852.0	...
945126	  758.9	  526.1	 8856.0	...
945127	  758.9	  526.0	 8855.0	...
945128	  759.0	  526.0	 8853.0	...
945129	  759.3	  526.0	 8855.0	...
945130	  759.5	  526.2	 8858.0	...
945131	  759.6	  526.2	 8857.0	...
945132	  759.7	  526.2	 8853.0	...
945133	  759.8	  526.1	 8849.0	...
945134	  759.9	  525.8	 8852.0	...
945135	  759.9	  525.5	 8853.0	...
945136	  759.9	  525.5	 8854.0	...
945137	  759.8	  525.7	 8851.0	...
945138	  759.7	  526.0	 8849.0	...
945139	  759.6	  526.2	 8848.0	...
945140	  759.5	  526.1	 8849.0	...
945141	  759.5	  525.7	 8849.0	...
945142	  759.5	  525.4	 8849.0	...
945143	  759.5	  525.4	 8849.0	...
945144	  759.3	  525.4	 8849.0	...
945145	  759.2	  525.3	 8849.0	...
945146	  759.1	  525.3	 8849.0	...
945147	  759.2	  525.2	 8849.0	...
945148	  759.3	  525.1	 8849.0	...
945149	  759.4	  525.1	 8849.0	...
945150	  759.4	  525.2	 8848.0	...
945151	  759.5	  525.1	 8851.0	...
945152	  759.6	  525.1	 8854.0	...
945153	  759.7	  525.0	 8856.0	...
945154	  760.0	  524.9	 8852.0	...
945155	  760.3	  525.3	 8848.0	...
945156	  760.0	  525.8	 8845.0	...
945157	  759.6	  526.1	 8846.0	...
945158	  758.9	  526.1	 8848.0	...
945159	  758.7	  525.8	 8851.0	...
945160	  759.0	  525.5	 8853.0	...
945161	  759.4	  525.2	 8854.0	...
945162	  759.8	  525.0	 8856.0	...
945163	  760.1	  524.9	 8855.0	...
945164	  760.4	  524.7	 8852.0	...
945165	  760.6	  524.5	 8848.0	...
945166	  760.3	  524.4	 8847.0	...
945167	  760.0	  524.4	 8848.0	...
945168	  759.7	  524.5	 8850.0	...
945169	  759.5	  524.6	 8851.0	...
945170	  759.3	  524.9	 8847.0	...
945171	  759.4	  525.0	 8844.0	...
945172	  759.5	  525.0	 8842.0	...
945173	  759.5	  524.9	 8844.0	...
945174	  759.3	  524.9	 8845.0	...
945175	  759.1	  524.9	 8845.0	...
945176	  759.1	  524.9	 8845.0	...
945177	  759.0	  525.1	 8845.0	...
945178	  759.4	  525.1	 8845.0	...
945179	  759.8	  525.1	 8845.0	...
945180	  760.1	  525.0	 8845.0	...
945181	  760.0	  524.9	 8845.0	...
945182	  760.3	  524.8	 8845.0	...
945183	  760.7	  524.9	 8846.0	...
945184	  760.8	  525.1	 8846.0	...
945185	  760.5	  525.5	 8846.0	...
945186	  760.1	  525.7	 8846.0	...
945187	  760.2	  525.4	 8846.0	...
945188	  760.2	  525.1	 8847.0	...
945189	  760.2	  524.8	 8847.0	...
945190	  760.1	  524.8	 8848.0	...
945191	  760.1	  524.7	 8847.0	...
945192	  760.3	  524.9	 8847.0	...
945193	  760.5	  524.9	 8847.0	...
945194	  760.7	  524.9	 8847.0	...
945195	  760.7	  524.6	 8852.0	...
945196	  760.5	  524.7	 8857.0	...
945197	  760.4	  524.9	 8861.0	...
945198	  760.5	  524.9	 8860.0	...
945199	  760.8	  524.6	 8859.0	...
945200	  761.0	  524.5	 8858.0	...
945201	  761.0	  524.6	 8856.0	...
945202	  761.0	  524.7	 8855.0	...
945203	  761.0	  524.7	 8854.0	...
945204	  761.0	  524.6	 8854.0	...
945205	  760.4	  524.6	 8854.0	...
945206	  759.7	  524.6	 8854.0	...
945207	  759.3	  524.6	 8854.0	...
945208	  759.6	  524.5	 8854.0	...
945209	  759.9	  524.3	 8853.0	...
945210	  760.2	  524.1	 8853.0	...
945211	  760.4	  523.9	 8854.0	...
945212	  760.6	  523.8	 8855.0	...
945213	  760.8	  523.7	 8853.0	...
945214	  760.8	  523.6	 8851.0	...
945215	  760.8	  523.5	 8848.0	...
945216	  760.9	  523.3	 8848.0	...
945217	  761.0	  523.9	 8848.0	...
945218	  760.7	  524.6	 8849.0	...
945219	  760.5	  524.9	 8849.0	...
945220	  760.3	  524.5	 8850.0	...
945221	  760.3	  524.2	 8853.0	...
945222	  760.3	  524.7	 8860.0	...
945223	  760.1	  525.3	 8864.0	...
945224	  760.0	  525.7	 8867.0	...
945225	  760.2	  525.7	 8867.0	...
945226	  760.5	  525.6	 8866.0	...
945227	  760.7	  525.6	 8866.0	...
945228	  760.5	  525.6	 8865.0	...
945229	  760.6	  525.6	 8864.0	...
945230	  760.7	  525.7	 8863.0	...
945231	  760.8	  525.9	 8863.0	...
945232	  760.7	  526.1	 8862.0	...
945233	  760.7	  526.4	 8862.0	...
945234	  760.8	  526.5	 8861.0	...
945235	  760.9	  526.6	 8859.0	...
945236	  761.0	  526.7	 8858.0	...
945237	  761.0	  526.7	 8858.0	...
945238	  760.9	  526.7	 8858.0	...
945239	  761.0	  526.7	 8858.0	...
945240	  761.1	  526.6	 8857.0	...
945241	  761.1	  526.5	 8856.0	...
945242	  761.0	  526.2	 8855.0	...
945243	  760.9	  526.1	 8855.0	...
945244	  760.7	  525.9	 8855.0	...
945245	  760.8	  526.1	 8855.0	...
945246	  760.9	  526.4	 8855.0	...
945247	  761.1	  526.7	 8856.0	...
945248	  761.0	  526.7	 8857.0	...
945249	  761.0	  526.8	 8859.0	...
945250	  761.0	  526.8	 8856.0	...
945251	  761.1	  526.8	 8853.0	...
945252	  761.3	  526.8	 8853.0	...
945253	  761.5	  526.8	 8855.0	...
945254	  761.7	  527.1	 8860.0	...
945255	  761.8	  527.2	 8862.0	...
945256	  761.8	  526.9	 8866.0	...
945257	  761.8	  526.5	 8869.0	...
945258	  762.2	  526.0	 8872.0	...
945259	  762.7	  526.0	 8869.0	...
945260	  763.1	  526.1	 8864.0	...
945261	  763.0	  526.3	 8860.0	...
945262	  762.9	  526.3	 8860.0	...
945263	  762.7	  526.3	 8859.0	...
945264	  762.7	  526.6	 8857.0	...
945265	  762.7	  526.8	 8855.0	...
945266	  762.6	  526.7	 8854.0	...
945267	  762.7	  526.4	 8854.0	...
945268	  762.9	  526.0	 8854.0	...
945269	  763.1	  525.9	 8854.0	...
945270	  763.2	  525.6	 8855.0	...
945271	  763.0	  525.2	 8855.0	...
945272	  762.9	  524.8	 8855.0	...
945273	  762.7	  524.8	 8854.0	...
945274	  762.7	  524.8	 8853.0	...
945275	  762.7	  524.8	 8852.0	...
945276	  762.7	  524.8	 8852.0	...
945277	  762.8	  524.7	 8851.0	...
945278	  762.9	  524.5	 8853.0	...
945279	  762.9	  524.4	 8857.0	...
945280	  763.0	  524.3	 8860.0	...
945281	  763.0	  524.4	 8860.0	...
945282	  763.0	  524.8	 8860.0	...
945283	  763.1	  525.2	 8861.0	...
945284	  763.1	  525.5	 8862.0	...
945285	  762.9	  525.5	 8862.0	...
945286	  762.8	  525.4	 8860.0	...
945287	  763.1	  525.3	 8858.0	...
945288	  763.4	  525.2	 8858.0	...
945289	  763.7	  525.2	 8859.0	...
945290	  763.3	  525.1	 8859.0	...
945291	  763.0	  524.9	 8858.0	...
945292	  762.7	  524.7	 8858.0	...
945293	  762.8	  524.6	 8858.0	...
945294	  762.9	  524.5	 8859.0	...
945295	  763.2	  524.9	 8859.0	...
945296	  763.4	  525.3	 8859.0	...
945297	  763.2	  525.1	 8861.0	...
945298	  762.8	  524.4	 8867.0	...
945299	  762.5	  524.3	 8874.0	...
945300	  762.6	  524.9	 8878.0	...
945301	  762.6	  525.2	 8878.0	...
945302	  762.6	  524.9	 8879.0	...
945303	  762.5	  524.7	 8878.0	...
945304	  762.6	  524.9	 8875.0	...
945305	  762.7	  525.1	 8873.0	...
945306	  762.7	  525.4	 8872.0	...
945307	  762.6	  525.4	 8871.0	...
945308	  762.5	  525.6	 8870.0	...
945309	  762.4	  525.7	 8869.0	...
945310	  762.5	  525.7	 8869.0	...
945311	  762.7	  525.5	 8868.0	...
945312	  762.8	  524.8	 8867.0	...
945313	  762.7	  524.2	 8869.0	...
945314	  762.7	  524.0	 8872.0	...
945315	  762.7	  524.2	 8876.0	...
945316	  762.5	  524.5	 8876.0	...
945317	  762.2	  524.5	 8876.0	...
945318	  762.0	  524.6	 8876.0	...
945319	  762.3	  524.6	 8875.0	...
MSG	945320 0000 _ Number Off
945320	  762.7	  524.6	 8874.0	...
945321	  763.1	  524.7	 8875.0	...
945322	  763.0	  524.7	 8874.0	...
945323	  762.9	  524.8	 8873.0	...
945324	  762.8	  524.7	 8870.0	...
945325	  762.9	  524.7	 8869.0	...
945326	  763.0	  524.7	 8870.0	...
945327	  762.9	  524.8	 8873.0	...
945328	  762.8	  524.5	 8876.0	...
945329	  762.7	  524.1	 8877.0	...
945330	  762.5	  523.8	 8875.0	...
945331	  762.3	  523.9	 8873.0	...
945332	  762.2	  524.0	 8871.0	...
945333	  762.2	  524.1	 8870.0	...
945334	  762.3	  524.2	 8870.0	...
945335	  762.2	  524.2	 8871.0	...
945336	  762.2	  524.3	 8873.0	...
945337	  762.2	  524.4	 8876.0	...
945338	  762.1	  524.2	 8877.0	...
945339	  762.0	  523.9	 8878.0	...
945340	  761.8	  523.6	 8878.0	...
945341	  761.7	  523.6	 8879.0	...
945342	  761.8	  523.7	 8882.0	...
945343	  761.8	  523.7	 8885.0	...
945344	  762.3	  523.6	 8888.0	...
945345	  762.6	  523.6	 8889.0	...
945346	  763.0	  523.8	 8890.0	...
945347	  763.0	  524.1	 8892.0	...
945348	  763.0	  524.0	 8893.0	...
945349	  763.2	  523.5	 8896.0	...
945350	  763.3	  523.2	 8897.0	...
945351	  763.5	  523.5	 8898.0	...
945352	  763.6	  523.8	 8898.0	...
945353	  763.6	  524.0	 8897.0	...
945354	  763.4	  524.1	 8895.0	...
945355	  763.2	  524.5	 8895.0	...
945356	  763.1	  525.0	 8895.0	...
945357	  762.9	  525.2	 8895.0	...
945358	  762.7	  524.8	 8895.0	...
945359	  762.7	  524.6	 8894.0	...
945360	  762.8	  524.5	 8895.0	...
945361	  762.9	  524.7	 8900.0	...
945362	  762.9	  524.9	 8905.0	...
945363	  762.8	  525.0	 8907.0	...
945364	  762.7	  524.8	 8902.0	...
945365	  762.7	  524.6	 8896.0	...
945366	  762.6	  524.5	 8892.0	...
945367	  762.3	  524.4	 8891.0	...
945368	  762.1	  524.2	 8891.0	...
945369	  761.9	  524.1	 8891.0	...
945370	  761.8	  524.1	 8893.0	...
945371	  762.0	  524.0	 8895.0	...
945372	  762.0	  523.8	 8897.0	...
945373	  762.1	  523.6	 8897.0	...
945374	  761.9	  523.3	 8897.0	...
945375	  762.1	  523.1	 8896.0	...
945376	  762.6	  523.3	 8896.0	...
945377	  763.1	  523.5	 8893.0	...
945378	  763.3	  523.7	 8891.0	...
945379	  763.0	  523.5	 8889.0	...
945380	  762.7	  523.5	 8889.0	...
945381	  762.5	  523.7	 8893.0	...
945382	  762.5	  523.8	 8896.0	...
945383	  762.5	  524.1	 8899.0	...
945384	  762.5	  524.4	 8899.0	...
945385	  762.4	  524.7	 8898.0	...
945386	  762.2	  524.4	 8895.0	...
945387	  762.1	  524.0	 8893.0	...
945388	  762.0	  523.7	 8892.0	...
945389	  762.2	  523.7	 8892.0	...
945390	  762.3	  523.8	 8897.0	...
945391	  762.4	  523.8	 8901.0	...
945392	  762.5	  523.8	 8904.0	...
945393	  762.6	  523.9	 8902.0	...
945394	  762.6	  523.9	 8901.0	...
945395	  762.6	  523.7	 8903.0	...
945396	  762.6	  523.4	 8906.0	...
945397	  762.7	  523.0	 8905.0	...
945398	  762.8	  523.5	 8902.0	...
945399	  762.9	  523.9	 8899.0	...
945400	  762.8	  523.8	 8900.0	...
945401	  762.6	  523.3	 8902.0	...
945402	  762.6	  522.8	 8903.0	...
945403	  762.6	  522.8	 8902.0	...
945404	  762.7	  522.8	 8901.0	...
945405	  762.7	  522.6	 8901.0	...
945406	  762.9	  522.5	 8903.0	...
945407	  763.1	  522.8	 8905.0	...
945408	  763.3	  523.1	 8905.0	...
945409	  763.4	  523.5	 8905.0	...
945410	  763.1	  523.4	 8904.0	...
945411	  762.7	  523.3	 8905.0	...
945412	  762.4	  523.1	 8907.0	...
945413	  762.5	  523.0	 8909.0	...
945414	  762.6	  522.8	 8911.0	...
945415	  762.7	  522.9	 8911.0	...
945416	  762.9	  523.0	 8911.0	...
945417	  763.0	  522.8	 8911.0	...
945418	  763.0	  522.5	 8913.0	...
945419	  762.9	  522.4	 8916.0	...
945420	  762.8	  522.6	 8918.0	...
945421	  762.7	  522.9	 8916.0	...
945422	  762.7	  522.9	 8913.0	...
945423	  762.9	  522.9	 8912.0	...
945424	  763.1	  523.0	 8912.0	...
945425	  763.2	  523.0	 8912.0	...
945426	  763.3	  522.9	 8912.0	...
945427	  763.1	  522.8	 8912.0	...
945428	  763.0	  522.7	 8913.0	...
945429	  763.1	  522.8	 8909.0	...
945430	  763.2	  522.8	 8905.0	...
945431	  763.3	  522.7	 8899.0	...
945432	  763.2	  522.7	 8899.0	...
945433	  763.1	  522.6	 8903.0	...
945434	  763.3	  522.5	 8909.0	...
945435	  763.7	  522.4	 8915.0	...
945436	  763.9	  522.0	 8915.0	...
945437	  763.7	  521.6	 8916.0	...
945438	  763.5	  521.4	 8918.0	...
945439	  763.5	  521.7	 8919.0	...
945440	  763.4	  522.1	 8921.0	...
945441	  763.2	  522.5	 8921.0	...
945442	  763.5	  522.6	 8923.0	...
945443	  763.9	  522.6	 8925.0	...
945444	  764.1	  522.6	 8927.0	...
945445	  763.8	  522.5	 8928.0	...
945446	  763.6	  522.3	 8932.0	...
945447	  763.6	  522.0	 8934.0	...
945448	  763.8	  522.1	 8938.0	...
945449	  763.9	  522.1	 8939.0	...
945450	  764.0	  522.2	 8939.0	...
945451	  763.8	  522.4	 8939.0	...
945452	  763.5	  522.6	 8938.0	...
945453	  763.2	  522.8	 8938.0	...
945454	  763.0	  522.9	 8939.0	...
945455	  763.0	  523.3	 8939.0	...
945456	  763.0	  523.6	 8939.0	...
945457	  763.0	  523.6	 8940.0	...
945458	  762.9	  523.2	 8941.0	...
945459	  763.3	  522.8	 8941.0	...
945460	  763.8	  522.8	 8939.0	...
945461	  764.1	  522.8	 8937.0	...
945462	  764.0	  522.7	 8937.0	...
945463	  763.8	  522.7	 8937.0	...
945464	  763.6	  522.9	 8937.0	...
945465	  763.4	  523.1	 8937.0	...
945466	  763.3	  523.3	 8938.0	...
945467	  763.3	  523.4	 8936.0	...
945468	  763.6	  523.5	 8934.0	...
945469	  763.7	  523.6	 8933.0	...
945470	  763.8	  523.3	 8935.0	...
945471	  763.9	  522.8	 8936.0	...
945472	  763.7	  522.4	 8936.0	...
945473	  763.3	  522.4	 8934.0	...
945474	  763.0	  522.4	 8936.0	...
945475	  762.8	  522.5	 8938.0	...
945476	  762.5	  522.6	 8941.0	...
945477	  762.4	  522.7	 8942.0	...
945478	  762.6	  522.7	 8943.0	...
945479	  762.7	  522.6	 8943.0	...
945480	  762.7	  522.5	 8943.0	...
945481	  762.7	  522.4	 8943.0	...
945482	  762.7	  522.3	 8943.0	...
945483	  762.6	  522.2	 8944.0	...
945484	  762.6	  522.1	 8944.0	...
945485	  762.6	  522.1	 8945.0	...
945486	  762.5	  522.0	 8945.0	...
945487	  762.5	  522.3	 8945.0	...
945488	  762.3	  522.6	 8946.0	...
945489	  761.9	  522.6	 8945.0	...
945490	  761.4	  522.3	 8944.0	...
945491	  761.5	  522.4	 8943.0	...
945492	  761.7	  522.9	 8944.0	...
945493	  761.8	  523.1	 8951.0	...
945494	  761.6	  522.9	 8958.0	...
945495	  761.9	  522.7	 8962.0	...
945496	  762.2	  522.8	 8959.0	...
945497	  762.5	  522.9	 8954.0	...
945498	  762.3	  523.0	 8953.0	...
945499	  761.8	  523.1	 8952.0	...
945500	  761.4	  523.0	 8951.0	...
945501	  761.3	  522.9	 8951.0	...
945502	  761.6	  522.9	 8952.0	...
945503	  761.6	  522.7	 8954.0	...
945504	  761.2	  522.2	 8954.0	...
945505	  760.8	  521.8	 8954.0	...
945506	  760.9	  521.6	 8954.0	...
945507	  761.1	  521.8	 8954.0	...
945508	  761.3	  522.1	 8955.0	...
945509	  761.2	  522.3	 8956.0	...
945510	  761.2	  522.3	 8959.0	...
945511	  761.2	  522.4	 8962.0	...
945512	  761.2	  522.4	 8963.0	...
945513	  761.0	  522.5	 8963.0	...
945514	  760.8	  522.6	 8962.0	...
945515	  760.7	  522.5	 8961.0	...
945516	  760.6	  522.2	 8961.0	...
945517	  760.7	  521.9	 8961.0	...
945518	  760.9	  521.8	 8961.0	...
945519	  761.1	  521.8	 8961.0	...
945520	  761.2	  522.2	 8964.0	...
MSG	945521 0000 _ Number On
945521	  761.4	  522.6	 8967.0	...
945522	  761.7	  522.9	 8969.0	...
945523	  762.0	  522.9	 8967.0	...
945524	  762.0	  522.7	 8965.0	...
945525	  761.9	  522.5	 8963.0	...
945526	  761.8	  522.2	 8963.0	...
945527	  761.8	  522.3	 8963.0	...
945528	  761.9	  522.3	 8963.0	...
945529	  762.0	  522.3	 8962.0	...
945530	  762.0	  522.3	 8960.0	...
945531	  761.8	  522.0	 8958.0	...
945532	  761.7	  521.8	 8960.0	...
945533	  761.7	  521.6	 8962.0	...
945534	  761.6	  521.5	 8964.0	...
945535	  761.5	  521.4	 8964.0	...
945536	  761.4	  521.3	 8965.0	...
945537	  761.5	  521.2	 8967.0	...
945538	  761.3	  521.1	 8967.0	...
945539	  761.2	  521.0	 8966.0	...
945540	  761.0	  520.8	 8965.0	...
945541	  761.1	  520.8	 8965.0	...
945542	  761.2	  520.8	 8965.0	...
945543	  761.3	  521.0	 8965.0	...
945544	  761.4	  521.2	 8964.0	...
945545	  761.3	  521.3	 8964.0	...
945546	  761.2	  521.2	 8962.0	...
945547	  761.1	  521.1	 8961.0	...
945548	  761.1	  521.1	 8962.0	...
945549	  761.0	  521.2	 8965.0	...
945550	  760.8	  521.3	 8967.0	...
945551	  760.6	  521.5	 8967.0	...
945552	  760.6	  521.6	 8966.0	...
945553	  760.7	  521.7	 8966.0	...
945554	  760.6	  521.8	 8966.0	...
945555	  760.5	  522.1	 8967.0	...
945556	  760.8	  522.3	 8968.0	...
945557	  761.1	  522.3	 8969.0	...
945558	  761.5	  522.3	 8970.0	...
945559	  761.5	  521.9	 8973.0	...
945560	  761.4	  521.6	 8974.0	...
945561	  761.2	  521.3	 8976.0	...
945562	  761.0	  521.3	 8976.0	...
945563	  760.9	  521.4	 8976.0	...
945564	  760.8	  521.5	 8976.0	...
945565	  760.7	  521.6	 8976.0	...
945566	  760.8	  521.7	 8974.0	...
945567	  760.9	  521.8	 8973.0	...
945568	  761.1	  521.7	 8971.0	...
945569	  761.1	  521.6	 8973.0	...
945570	  761.1	  521.6	 8974.0	...
945571	  761.0	  521.6	 8976.0	...
945572	  760.9	  521.5	 8977.0	...
945573	  760.7	  521.4	 8980.0	...
945574	  760.6	  521.4	 8983.0	...
945575	  760.5	  521.4	 8982.0	...
945576	  760.5	  521.5	 8980.0	...
945577	  760.3	  521.5	 8978.0	...
945578	  760.2	  521.6	 8978.0	...
945579	  760.2	  521.7	 8978.0	...
945580	  760.3	  521.9	 8978.0	...
945581	  760.4	  522.0	 8977.0	...
945582	  760.5	  522.0	 8977.0	...
945583	  760.4	  521.8	 8980.0	...
945584	  760.5	  521.6	 8984.0	...
945585	  760.6	  521.4	 8987.0	...
945586	  760.5	  521.4	 8988.0	...
945587	  760.4	  521.4	 8988.0	...
945588	  760.5	  521.5	 8988.0	...
945589	  760.8	  521.6	 8987.0	...
945590	  761.0	  521.7	 8987.0	...
945591	  761.0	  521.6	 8986.0	...
945592	  760.9	  521.5	 8987.0	...
945593	  760.9	  521.4	 8987.0	...
945594	  760.9	  521.4	 8987.0	...
945595	  760.8	  521.3	 8989.0	...
945596	  760.6	  521.4	 8992.0	...
945597	  760.6	  521.5	 8995.0	...
945598	  760.8	  521.2	 8995.0	...
945599	  761.0	  520.9	 8994.0	...
945600	  760.9	  520.6	 8993.0	...
945601	  760.7	  520.6	 8993.0	...
945602	  760.4	  520.6	 8993.0	...
945603	  760.2	  520.7	 8995.0	...
945604	  760.5	  520.8	 8996.0	...
945605	  760.9	  521.0	 8998.0	...
945606	  761.2	  520.9	 8998.0	...
945607	  761.2	  520.7	 8995.0	...
945608	  761.3	  520.5	 8992.0	...
945609	  761.4	  520.7	 8989.0	...
945610	  761.7	  521.0	 8990.0	...
945611	  761.8	  520.6	 8990.0	...
945612	  761.8	  520.0	 8990.0	...
945613	  761.8	  519.6	 8990.0	...
945614	  761.7	  519.7	 8989.0	...
945615	  761.6	  519.8	 8989.0	...
945616	  761.4	  520.0	 8987.0	...
945617	  761.2	  520.3	 8986.0	...
945618	  760.9	  520.5	 8986.0	...
945619	  760.8	  520.4	 8988.0	...
945620	  760.9	  520.5	 8990.0	...
945621	  761.1	  520.7	 8990.0	...
945622	  761.4	  520.9	 8988.0	...
945623	  761.6	  520.8	 8987.0	...
945624	  761.6	  520.8	 8986.0	...
945625	  761.6	  520.8	 8984.0	...
945626	  761.7	  520.8	 8983.0	...
945627	  761.8	  520.7	 8983.0	...
945628	  761.8	  520.7	 8985.0	...
945629	  761.9	  520.7	 8987.0	...
945630	  761.9	  520.8	 8986.0	...
945631	  761.9	  520.8	 8985.0	...
945632	  761.8	  520.6	 8985.0	...
945633	  761.7	  520.4	 8986.0	...
945634	  761.6	  520.2	 8989.0	...
945635	  761.4	  520.2	 8991.0	...
945636	  761.2	  520.5	 8991.0	...
945637	  761.1	  520.7	 8989.0	...
945638	  761.3	  520.9	 8989.0	...
945639	  761.4	  520.7	 8994.0	...
945640	  761.5	  520.3	 8998.0	...
945641	  761.2	  519.9	 8998.0	...
945642	  760.9	  519.5	 8996.0	...
945643	  760.8	  519.5	 8996.0	...
945644	  760.9	  519.5	 8997.0	...
945645	  761.2	  519.8	 8997.0	...
945646	  761.3	  520.1	 8996.0	...
945647	  761.3	  520.5	 8994.0	...
945648	  761.4	  520.5	 8995.0	...
945649	  761.4	  520.7	 8996.0	...
945650	  761.5	  520.8	 8997.0	...
945651	  761.4	  520.9	 8997.0	...
945652	  761.2	  520.8	 8996.0	...
945653	  760.9	  520.5	 8996.0	...
945654	  760.7	  520.2	 8994.0	...
945655	  760.7	  520.1	 8993.0	...
945656	  760.8	  520.2	 8997.0	...
945657	  760.8	  520.3	 9002.0	...
945658	  760.9	  520.3	 9007.0	...
945659	  760.8	  520.3	 9006.0	...
945660	  760.8	  520.4	 9007.0	...
945661	  760.8	  520.5	 9008.0	...
945662	  760.8	  520.5	 9009.0	...
945663	  760.9	  520.6	 9009.0	...
945664	  761.1	  520.6	 9007.0	...
945665	  761.2	  520.7	 9004.0	...
945666	  761.2	  520.6	 9001.0	...
945667	  761.3	  520.5	 9001.0	...
945668	  761.3	  520.5	 9001.0	...
945669	  761.4	  520.5	 9004.0	...
945670	  761.5	  520.6	 9006.0	...
945671	  761.6	  520.7	 9005.0	...
945672	  761.8	  520.7	 9005.0	...
945673	  761.9	  520.6	 9004.0	...
945674	  762.0	  520.5	 9007.0	...
945675	  762.0	  520.5	 9007.0	...
945676	  762.0	  520.4	 9005.0	...
945677	  762.0	  520.4	 9002.0	...
945678	  762.1	  520.5	 8997.0	...
945679	  762.2	  520.7	 8992.0	...
945680	  762.2	  520.9	 8989.0	...
945681	  762.5	  520.6	 8988.0	...
945682	  762.7	  520.4	 8989.0	...
945683	  763.0	  520.2	 8991.0	...
945684	  763.1	  520.2	 8991.0	...
945685	  763.1	  520.2	 8991.0	...
945686	  763.1	  520.2	 8991.0	...
945687	  763.0	  520.4	 8992.0	...
945688	  762.8	  520.2	 8994.0	...
945689	  762.7	  519.9	 8999.0	...
945690	  762.7	  520.2	 9002.0	...
945691	  762.8	  520.8	 9006.0	...
945692	  762.9	  521.4	 9008.0	...
945693	  763.0	  521.3	 9014.0	...
945694	  763.0	  521.4	 9020.0	...
945695	  762.9	  521.7	 9025.0	...
945696	  762.9	  521.9	 9026.0	...
945697	  762.9	  521.9	 9023.0	...
945698	  762.8	  521.4	 9019.0	...
945699	  762.6	  520.8	 9016.0	...
945700	  762.4	  520.6	 9015.0	...
945701	  762.4	  521.0	 9016.0	...
945702	  762.2	  521.0	 9018.0	...
945703	  762.0	  520.6	 9020.0	...
945704	  761.9	  520.5	 9023.0	...
945705	  761.9	  520.8	 9024.0	...
945706	  761.9	  521.2	 9023.0	...
945707	  761.8	  521.2	 9023.0	...
945708	  761.8	  521.5	 9023.0	...
945709	  761.7	  521.7	 9023.0	...
945710	  761.6	  521.9	 9021.0	...
945711	  761.6	  521.7	 9019.0	...
945712	  761.6	  521.7	 9017.0	...
945713	  761.6	  521.8	 9018.0	...
945714	  761.6	  521.8	 9019.0	...
945715	  761.8	  522.0	 9020.0	...
945716	  761.9	  522.1	 9021.0	...
945717	  761.7	  521.9	 9022.0	...
945718	  761.4	  521.7	 9022.0	...
945719	  761.1	  521.4	 9021.0	...
945720	  761.2	  521.4	 9015.0	...
945721	  761.3	  521.3	 9010.0	...
945722	  760.9	  521.1	 9007.0	...
945723	  760.6	  521.0	 9009.0	...
945724	  760.3	  521.2	 9011.0	...
945725	  760.7	  521.4	 9011.0	...
945726	  761.1	  521.5	 9012.0	...
945727	  761.2	  521.8	 9011.0	...
945728	  761.0	  521.9	 9010.0	...
945729	  760.8	  522.2	 9011.0	...
945730	  760.8	  522.3	 9012.0	...
945731	  760.7	  522.0	 9014.0	...
945732	  760.7	  521.5	 9015.0	...
945733	  760.7	  521.1	 9015.0	...
945734	  760.8	  521.3	 9015.0	...
945735	  761.1	  521.4	 9016.0	...
945736	  761.4	  521.5	 9017.0	...
945737	  761.5	  521.4	 9018.0	...
945738	  761.4	  521.5	 9018.0	...
945739	  761.5	  521.6	 9018.0	...
945740	  761.7	  521.6	 9018.0	...
945741	  762.1	  521.7	 9019.0	...
945742	  761.7	  521.2	 9018.0	...
945743	  761.1	  520.9	 9017.0	...
945744	  760.8	  520.5	 9015.0	...
945745	  761.2	  520.8	 9015.0	...
945746	  761.5	  521.0	 9015.0	...
945747	  761.4	  521.2	 9015.0	...
945748	  761.4	  521.2	 9016.0	...
945749	  761.4	  521.3	 9017.0	...
945750	  761.4	  521.3	 9018.0	...
945751	  761.4	  521.3	 9016.0	...
945752	  761.4	  521.4	 9014.0	...
945753	  761.4	  521.3	 9014.0	...
945754	  761.4	  521.1	 9016.0	...
945755	  761.4	  520.9	 9016.0	...
945756	  761.2	  520.7	 9014.0	...
945757	  761.0	  520.7	 9013.0	...
945758	  761.2	  520.7	 9014.0	...
945759	  761.7	  520.7	 9014.0	...
945760	  762.0	  520.7	 9014.0	...
945761	  761.9	  520.9	 9014.0	...
945762	  762.1	  521.2	 9016.0	...
945763	  762.4	  521.5	 9018.0	...
945764	  762.5	  521.5	 9020.0	...
945765	  762.3	  521.6	 9019.0	...
945766	  762.2	  521.7	 9018.0	...
945767	  762.2	  521.7	 9022.0	...
945768	  762.2	  521.7	 9027.0	...
945769	  762.4	  522.4	 9028.0	...
945770	  762.6	  523.1	 9025.0	...
945771	  762.9	  524.0	 9021.0	...
945772	  762.9	  524.2	 9021.0	...
945773	  762.7	  524.3	 9020.0	...
945774	  762.3	  524.2	 9019.0	...
945775	  761.9	  523.8	 9018.0	...
945776	  761.7	  523.6	 9017.0	...
945777	  761.7	  523.5	 9017.0	...
945778	  761.7	  523.5	 9018.0	...
945779	  761.8	  523.4	 9018.0	...
945780	  762.0	  523.3	 9018.0	...
945781	  761.7	  523.2	 9018.0	...
945782	  761.2	  523.2	 9015.0	...
945783	  760.8	  523.1	 9012.0	...
945784	  760.7	  523.0	 9009.0	...
945785	  760.7	  522.8	 9012.0	...
945786	  760.6	  522.7	 9016.0	...
945787	  760.5	  522.6	 9018.0	...
945788	  760.5	  522.6	 9018.0	...
945789	  760.5	  522.6	 9020.0	...
945790	  760.3	  522.6	 9023.0	...
945791	  759.8	  522.7	 9024.0	...
945792	  759.3	  522.8	 9022.0	...
945793	  759.0	  522.9	 9018.0	...
945794	  759.0	  522.9	 9016.0	...
945795	  758.9	  522.8	 9018.0	...
945796	  758.7	  522.8	 9021.0	...
945797	  758.5	  522.6	 9024.0	...
945798	  758.5	  522.5	 9023.0	...
945799	  758.6	  522.5	 9019.0	...
945800	  758.8	  522.3	 9015.0	...
945801	  758.8	  522.2	 9014.0	...
945802	  758.9	  522.2	 9016.0	...
945803	  759.2	  522.4	 9018.0	...
945804	  759.6	  522.7	 9017.0	...
945805	  759.7	  522.8	 9015.0	...
945806	  759.6	  522.8	 9013.0	...
945807	  759.6	  522.8	 9016.0	...
945808	  759.6	  522.8	 9019.0	...
945809	  759.3	  522.8	 9021.0	...
945810	  759.1	  522.8	 9021.0	...
945811	  758.9	  522.8	 9022.0	...
945812	  759.1	  522.7	 9024.0	...
945813	  759.3	  522.5	 9025.0	...
945814	  759.4	  522.4	 9023.0	...
945815	  759.4	  522.1	 9021.0	...
945816	  759.5	  522.0	 9020.0	...
945817	  759.7	  522.3	 9019.0	...
945818	  759.8	  522.7	 9018.0	...
945819	  759.9	  523.1	 9017.0	...
945820	  760.0	  523.1	 9018.0	...
945821	  759.9	  523.2	 9019.0	...
945822	  759.8	  522.8	 9020.0	...
945823	  759.5	  522.4	 9021.0	...
945824	  759.4	  522.1	 9020.0	...
945825	  759.7	  522.4	 9019.0	...
945826	  760.1	  522.7	 9021.0	...
945827	  760.5	  523.0	 9023.0	...
945828	  760.5	  522.9	 9023.0	...
945829	  760.5	  522.9	 9021.0	...
945830	  760.3	  522.8	 9018.0	...
945831	  760.1	  522.8	 9018.0	...
945832	  760.0	  522.8	 9018.0	...
945833	  760.0	  522.9	 9018.0	...
945834	  760.1	  523.0	 9017.0	...
945835	  760.1	  523.1	 9017.0	...
MSG	945836 0000 _ Number Off
945836	  760.2	  523.3	 9017.0	...
945837	  760.1	  523.3	 9018.0	...
945838	  760.1	  523.2	 9019.0	...
945839	  760.0	  523.0	 9022.0	...
945840	  760.0	  523.2	 9024.0	...
945841	  759.9	  523.2	 9025.0	...
945842	  759.7	  523.3	 9024.0	...
945843	  759.6	  523.4	 9022.0	...
945844	  759.7	  523.4	 9021.0	...
945845	  759.8	  523.4	 9023.0	...
945846	  759.9	  523.4	 9026.0	...
945847	  760.0	  523.8	 9026.0	...
945848	  760.0	  524.3	 9023.0	...
945849	  760.0	  524.5	 9020.0	...
945850	  760.0	  524.5	 9022.0	...
945851	  759.8	  524.5	 9025.0	...
945852	  759.6	  524.6	 9024.0	...
945853	  759.4	  524.6	 9022.0	...
945854	  759.3	  524.5	 9019.0	...
945855	  759.3	  524.5	 9017.0	...
945856	  759.3	  524.5	 9015.0	...
945857	  759.3	  524.4	 9014.0	...
945858	  759.4	  524.7	 9014.0	...
945859	  759.4	  525.0	 9016.0	...
945860	  759.4	  525.3	 9018.0	...
945861	  759.3	  525.3	 9020.0	...
945862	  759.2	  525.3	 9020.0	...
945863	  759.2	  525.1	 9020.0	...
945864	  759.2	  525.1	 9017.0	...
945865	  759.2	  525.0	 9014.0	...
945866	  759.2	  524.9	 9014.0	...
945867	  759.4	  524.9	 9016.0	...
945868	  759.5	  525.3	 9018.0	...
945869	  759.7	  525.7	 9018.0	...
945870	  759.7	  525.8	 9018.0	...
945871	  759.6	  525.5	 9017.0	...
945872	  759.3	  525.3	 9014.0	...
945873	  759.0	  525.4	 9012.0	...
945874	  759.1	  525.8	 9011.0	...
945875	  759.4	  526.1	 9011.0	...
945876	  759.6	  526.3	 9012.0	...
945877	  759.5	  526.1	 9013.0	...
945878	  759.2	  526.0	 9014.0	...
945879	  759.0	  525.9	 9014.0	...
945880	  759.0	  526.1	 9016.0	...
945881	  759.2	  526.2	 9018.0	...
945882	  759.5	  526.4	 9019.0	...
945883	  759.5	  526.4	 9021.0	...
945884	  759.5	  526.3	 9021.0	...
945885	  759.5	  526.2	 9022.0	...
945886	  759.7	  526.1	 9023.0	...
945887	  759.8	  526.1	 9024.0	...
945888	  759.9	  525.9	 9025.0	...
945889	  759.9	  525.7	 9027.0	...
945890	  759.8	  525.3	 9029.0	...
945891	  759.8	  525.1	 9030.0	...
945892	  759.6	  525.0	 9028.0	...
945893	  759.3	  525.1	 9026.0	...
945894	  759.4	  525.3	 9025.0	...
945895	  759.8	  525.5	 9024.0	...
945896	  760.1	  525.7	 9023.0	...
945897	  759.8	  525.6	 9022.0	...
945898	  759.6	  525.6	 9024.0	...
945899	  759.4	  525.6	 9025.0	...
945900	  759.4	  525.7	 9028.0	...
945901	  759.5	  526.0	 9030.0	...
945902	  759.6	  526.1	 9032.0	...
945903	  759.7	  526.1	 9032.0	...
945904	  759.7	  525.9	 9032.0	...
945905	  759.7	  526.0	 9032.0	...
945906	  759.7	  525.9	 9032.0	...
945907	  759.6	  525.8	 9033.0	...
945908	  759.3	  525.9	 9033.0	...
945909	  759.0	  526.1	 9032.0	...
945910	  759.3	  526.3	 9031.0	...
945911	  759.7	  526.3	 9029.0	...
945912	  760.1	  526.3	 9028.0	...
945913	  760.1	  526.4	 9026.0	...
945914	  759.9	  526.3	 9024.0	...
945915	  759.6	  526.3	 9024.0	...
945916	  759.4	  526.2	 9023.0	...
945917	  759.3	  526.2	 9029.0	...
945918	  759.1	  526.1	 9036.0	...
945919	  759.0	  526.1	 9039.0	...
945920	  759.3	  526.1	 9036.0	...
945921	  759.7	  526.2	 9029.0	...
945922	  760.0	  526.0	 9026.0	...
945923	  759.7	  525.9	 9023.0	...
945924	  759.4	  525.7	 9023.0	...
945925	  759.5	  525.8	 9024.0	...
945926	  759.7	  525.8	 9024.0	...
945927	  759.6	  525.9	 9024.0	...
945928	  759.4	  526.0	 9024.0	...
945929	  759.3	  526.2	 9024.0	...
945930	  759.4	  526.2	 9024.0	...
945931	  759.6	  526.3	 9024.0	...
945932	  759.8	  526.4	 9024.0	...
945933	  759.9	  526.6	 9023.0	...
945934	  759.9	  526.4	 9024.0	...
945935	  760.0	  526.1	 9025.0	...
945936	  760.0	  525.8	 9026.0	...
945937	  759.9	  525.5	 9028.0	...
945938	  759.9	  525.4	 9029.0	...
945939	  759.8	  525.3	 9030.0	...
945940	  759.7	  525.5	 9029.0	...
945941	  759.7	  525.7	 9027.0	...
945942	  759.8	  525.7	 9027.0	...
945943	  759.8	  525.7	 9027.0	...
945944	  759.7	  525.7	 9027.0	...
945945	  759.6	  525.8	 9028.0	...
945946	  759.5	  525.6	 9029.0	...
945947	  759.5	  525.1	 9029.0	...
945948	  759.6	  524.7	 9029.0	...
945949	  759.4	  524.7	 9029.0	...
945950	  759.3	  524.9	 9029.0	...
945951	  759.3	  525.2	 9028.0	...
945952	  759.4	  525.3	 9029.0	...
945953	  759.5	  525.5	 9031.0	...
945954	  759.5	  526.0	 9033.0	...
945955	  759.7	  526.6	 9035.0	...
945956	  760.0	  526.9	 9037.0	...
945957	  760.3	  526.6	 9039.0	...
945958	  760.1	  526.3	 9036.0	...
945959	  760.2	  526.0	 9030.0	...
945960	  760.2	  526.1	 9025.0	...
945961	  760.3	  526.1	 9027.0	...
945962	  760.2	  526.0	 9030.0	...
945963	  760.1	  525.9	 9033.0	...
945964	  759.9	  526.0	 9032.0	...
945965	  759.9	  526.1	 9031.0	...
945966	  759.9	  526.0	 9031.0	...
945967	  759.8	  525.8	 9031.0	...
945968	  759.7	  525.6	 9031.0	...
945969	  759.6	  525.6	 9031.0	...
945970	  759.6	  525.6	 9032.0	...
945971	  759.8	  525.6	 9033.0	...
945972	  759.9	  525.4	 9035.0	...
945973	  759.7	  525.2	 9035.0	...
945974	  759.4	  524.9	 9034.0	...
945975	  759.2	  524.6	 9032.0	...
945976	  759.7	  524.5	 9033.0	...
945977	  760.2	  524.7	 9034.0	...
945978	  760.7	  524.9	 9035.0	...
945979	  760.7	  525.0	 9035.0	...
945980	  760.6	  524.9	 9038.0	...
945981	  760.5	  524.9	 9041.0	...
945982	  760.5	  524.7	 9043.0	...
945983	  760.3	  524.5	 9044.0	...
945984	  760.2	  524.9	 9044.0	...
945985	  760.1	  525.3	 9041.0	...
945986	  760.1	  525.8	 9039.0	...
945987	  760.0	  525.8	 9037.0	...
945988	  760.2	  525.7	 9037.0	...
945989	  760.3	  525.6	 9038.0	...
945990	  760.4	  525.5	 9037.0	...
945991	  760.2	  525.4	 9035.0	...
945992	  760.1	  525.6	 9034.0	...
945993	  760.0	  525.7	 9033.0	...
945994	  760.0	  525.7	 9033.0	...
945995	  759.9	  525.6	 9033.0	...
945996	  759.8	  525.3	 9034.0	...
945997	  759.8	  524.9	 9037.0	...
945998	  759.7	  524.5	 9039.0	...
945999	  759.7	  524.4	 9041.0	...
946000	  759.7	  524.6	 9041.0	...
946001	  759.6	  525.1	 9040.0	...
946002	  759.5	  525.5	 9039.0	...
946003	  759.3	  525.9	 9038.0	...
946004	  759.2	  526.1	 9039.0	...
946005	  759.3	  526.2	 9040.0	...
946006	  759.8	  526.3	 9040.0	...
946007	  760.3	  526.5	 9041.0	...
946008	  760.1	  526.0	 9041.0	...
946009	  759.7	  525.3	 9040.0	...
946010	  759.2	  524.6	 9041.0	...
946011	  759.2	  524.6	 9044.0	...
946012	  759.4	  524.6	 9046.0	...
946013	  759.6	  525.0	 9045.0	...
946014	  759.8	  525.4	 9043.0	...
946015	  759.8	  525.9	 9041.0	...
946016	  759.7	  525.8	 9041.0	...
946017	  759.6	  525.7	 9041.0	...
946018	  759.5	  525.5	 9041.0	...
946019	  759.5	  525.4	 9042.0	...
946020	  759.5	  525.4	 9041.0	...
946021	  759.5	  525.8	 9041.0	...
946022	  759.7	  526.3	 9041.0	...
946023	  759.9	  526.5	 9046.0	...
946024	  760.1	  526.2	 9052.0	...
946025	  760.0	  525.9	 9053.0	...
946026	  760.0	  525.9	 9050.0	...
946027	  759.9	  525.9	 9044.0	...
946028	  759.8	  526.1	 9042.0	...
946029	  759.7	  526.4	 9040.0	...
946030	  759.7	  526.8	 9042.0	...
946031	  759.6	  526.9	 9044.0	...
946032	  759.5	  527.3	 9047.0	...
946033	  759.6	  527.4	 9047.0	...
946034	  759.8	  527.3	 9047.0	...
946035	  760.0	  527.1	 9044.0	...
MSG	946036 0000 _ Number On
946036	  759.9	  526.9	 9042.0	...
946037	  759.8	  526.6	 9041.0	...
946038	  759.8	  526.1	 9042.0	...
946039	  759.7	  526.1	 9042.0	...
946040	  759.7	  526.6	 9042.0	...
946041	  759.7	  527.1	 9041.0	...
946042	  759.7	  527.3	 9041.0	...
946043	  759.5	  527.2	 9042.0	...
946044	  759.4	  527.2	 9043.0	...
946045	  759.4	  527.3	 9043.0	...
946046	  759.5	  527.3	 9042.0	...
946047	  759.6	  527.4	 9040.0	...
946048	  759.7	  527.5	 9040.0	...
946049	  759.7	  527.1	 9041.0	...
946050	  759.8	  526.6	 9042.0	...
946051	  759.8	  526.0	 9042.0	...
946052	  759.8	  526.0	 9042.0	...
946053	  759.9	  526.0	 9039.0	...
946054	  760.1	  526.1	 9036.0	...
946055	  760.3	  526.2	 9034.0	...
946056	  760.4	  526.3	 9036.0	...
946057	  760.4	  526.3	 9040.0	...
946058	  760.6	  526.5	 9043.0	...
946059	  760.7	  526.9	 9043.0	...
946060	  760.8	  527.4	 9043.0	...
946061	  760.8	  527.1	 9043.0	...
946062	  760.7	  526.5	 9045.0	...
946063	  760.6	  526.1	 9046.0	...
946064	  760.6	  526.3	 9046.0	...
946065	  760.6	  526.6	 9044.0	...
946066	  760.7	  526.7	 9044.0	...
946067	  760.5	  526.7	 9043.0	...
946068	  760.3	  526.6	 9042.0	...
946069	  760.1	  526.4	 9042.0	...
946070	  760.1	  526.3	 9042.0	...
946071	  760.1	  526.3	 9041.0	...
946072	  760.2	  526.4	 9041.0	...
946073	  760.2	  526.6	 9040.0	...
946074	  760.3	  526.7	 9039.0	...
946075	  760.3	  526.7	 9039.0	...
946076	  760.4	  526.7	 9039.0	...
946077	  760.5	  526.6	 9040.0	...
946078	  760.5	  526.6	 9040.0	...
946079	  760.6	  526.6	 9039.0	...
946080	  760.7	  526.6	 9039.0	...
946081	  760.7	  526.5	 9044.0	...
946082	  760.6	  526.4	 9048.0	...
946083	  760.6	  526.4	 9050.0	...
946084	  760.6	  526.6	 9047.0	...
946085	  760.6	  526.7	 9045.0	...
946086	  760.7	  526.9	 9043.0	...
946087	  760.7	  527.0	 9043.0	...
946088	  760.7	  527.1	 9042.0	...
946089	  760.3	  527.0	 9041.0	...
946090	  760.0	  527.0	 9040.0	...
946091	  759.7	  527.0	 9039.0	...
946092	  760.0	  526.9	 9039.0	...
946093	  760.5	  526.8	 9038.0	...
946094	  760.8	  526.8	 9038.0	...
946095	  760.9	  526.8	 9038.0	...
946096	  760.8	  526.8	 9039.0	...
946097	  760.7	  526.7	 9041.0	...
946098	  760.6	  526.5	 9044.0	...
946099	  760.6	  526.4	 9045.0	...
946100	  760.7	  526.4	 9046.0	...
946101	  761.0	  526.7	 9044.0	...
946102	  761.3	  526.8	 9043.0	...
946103	  761.4	  527.0	 9042.0	...
946104	  761.2	  527.0	 9041.0	...
946105	  760.9	  527.1	 9041.0	...
946106	  760.6	  527.3	 9041.0	...
946107	  760.6	  527.4	 9039.0	...
946108	  760.6	  527.4	 9037.0	...
946109	  760.5	  527.3	 9036.0	...
946110	  760.4	  527.2	 9037.0	...
946111	  760.3	  527.3	 9036.0	...
946112	  760.1	  527.3	 9035.0	...
946113	  760.2	  527.3	 9035.0	...
946114	  760.6	  527.2	 9038.0	...
946115	  761.1	  527.2	 9041.0	...
946116	  761.3	  527.2	 9041.0	...
946117	  761.0	  527.2	 9041.0	...
946118	  760.8	  527.2	 9039.0	...
946119	  760.7	  527.2	 9039.0	...
946120	  760.7	  527.2	 9038.0	...
946121	  760.9	  527.1	 9040.0	...
946122	  761.1	  527.1	 9041.0	...
946123	  761.3	  526.9	 9043.0	...
946124	  761.3	  526.8	 9043.0	...
946125	  761.1	  527.4	 9042.0	...
946126	  760.9	  528.0	 9040.0	...
946127	  760.6	  528.1	 9038.0	...
946128	  760.6	  527.6	 9037.0	...
946129	  760.5	  527.0	 9037.0	...
946130	  760.5	  526.7	 9038.0	...
946131	  760.5	  526.4	 9040.0	...
946132	  760.6	  526.5	 9042.0	...
946133	  760.6	  527.0	 9042.0	...
946134	  760.6	  527.5	 9041.0	...
946135	  760.6	  527.6	 9040.0	...
946136	  760.5	  527.7	 9039.0	...
946137	  760.5	  527.8	 9040.0	...
946138	  760.6	  527.8	 9041.0	...
946139	  760.6	  527.9	 9043.0	...
946140	  760.6	  527.8	 9043.0	...
946141	  760.7	  527.7	 9041.0	...
946142	  760.7	  527.6	 9039.0	...
946143	  760.7	  527.3	 9037.0	...
946144	  760.7	  527.0	 9034.0	...
946145	  760.6	  526.7	 9031.0	...
946146	  760.6	  526.6	 9031.0	...
946147	  760.4	  526.9	 9035.0	...
946148	  760.4	  527.2	 9038.0	...
946149	  760.3	  527.6	 9037.0	...
946150	  760.4	  527.7	 9034.0	...
946151	  760.3	  527.8	 9031.0	...
946152	  760.2	  527.9	 9028.0	...
946153	  760.1	  528.0	 9025.0	...
946154	  760.0	  527.9	 9023.0	...
946155	  759.9	  527.8	 9022.0	...
946156	  759.8	  527.6	 9021.0	...
946157	  760.0	  527.5	 9020.0	...
946158	  760.3	  527.6	 9021.0	...
946159	  760.6	  527.7	 9022.0	...
946160	  760.6	  528.0	 9021.0	...
946161	  760.6	  528.2	 9022.0	...
946162	  760.4	  528.1	 9023.0	...
946163	  760.3	  527.8	 9024.0	...
946164	  760.2	  527.9	 9021.0	...
946165	  760.3	  528.4	 9017.0	...
946166	  760.4	  528.9	 9013.0	...
946167	  760.2	  528.8	 9013.0	...
946168	  760.1	  528.7	 9012.0	...
946169	  759.8	  528.6	 9011.0	...
946170	  759.7	  528.4	 9010.0	...
946171	  759.5	  528.2	 9009.0	...
946172	  759.4	  528.1	 9011.0	...
946173	  759.3	  528.0	 9014.0	...
946174	  759.4	  528.0	 9017.0	...
946175	  759.3	  528.0	 9021.0	...
946176	  759.3	  528.1	 9024.0	...
946177	  759.5	  527.9	 9026.0	...
946178	  759.7	  527.8	 9026.0	...
946179	  759.9	  527.5	 9024.0	...
946180	  759.7	  527.4	 9022.0	...
946181	  759.5	  527.4	 9020.0	...
946182	  759.5	  527.7	 9021.0	...
946183	  759.4	  528.3	 9021.0	...
946184	  759.4	  528.8	 9020.0	...
946185	  759.3	  529.0	 9020.0	...
946186	  759.2	  529.0	 9020.0	...
946187	  759.2	  529.2	 9021.0	...
946188	  759.2	  529.4	 9020.0	...
946189	  759.1	  529.2	 9018.0	...
946190	  759.1	  528.8	 9017.0	...
946191	  759.3	  528.4	 9017.0	...
946192	  759.5	  528.0	 9017.0	...
946193	  759.7	  527.6	 9017.0	...
946194	  759.8	  527.4	 9017.0	...
946195	  760.1	  527.7	 9016.0	...
946196	  760.4	  528.0	 9015.0	...
946197	  760.7	  528.2	 9018.0	...
946198	  760.7	  528.2	 9021.0	...
946199	  760.7	  528.2	 9024.0	...
946200	  760.8	  528.2	 9023.0	...
946201	  760.8	  528.1	 9025.0	...
946202	  760.8	  528.0	 9026.0	...
946203	  760.8	  528.1	 9027.0	...
946204	  760.8	  528.4	 9028.0	...
946205	  760.7	  528.8	 9028.0	...
946206	  760.6	  528.7	 9028.0	...
946207	  760.6	  528.6	 9028.0	...
946208	  760.6	  528.4	 9027.0	...
946209	  760.6	  528.4	 9025.0	...
946210	  760.5	  528.6	 9022.0	...
946211	  760.5	  528.9	 9019.0	...
946212	  760.5	  529.1	 9023.0	...
946213	  760.7	  529.0	 9027.0	...
946214	  761.0	  528.9	 9031.0	...
946215	  760.7	  528.8	 9030.0	...
946216	  760.2	  528.6	 9029.0	...
946217	  759.8	  528.5	 9029.0	...
946218	  759.7	  528.4	 9028.0	...
946219	  759.6	  528.4	 9027.0	...
946220	  759.5	  528.3	 9026.0	...
946221	  759.5	  528.2	 9026.0	...
946222	  759.5	  528.1	 9029.0	...
946223	  759.5	  528.0	 9031.0	...
946224	  760.0	  528.2	 9033.0	...
946225	  760.5	  528.5	 9033.0	...
946226	  761.0	  528.7	 9031.0	...
946227	  761.0	  528.7	 9027.0	...
946228	  760.7	  528.7	 9022.0	...
946229	  760.4	  528.8	 9020.0	...
946230	  760.1	  528.9	 9019.0	...
946231	  760.1	  529.1	 9021.0	...
946232	  760.1	  529.2	 9024.0	...
946233	  760.1	  529.0	 9026.0	...
946234	  760.1	  528.6	 9026.0	...
946235	  760.4	  528.2	 9023.0	...
946236	  760.7	  528.2	 9020.0	...
946237	  760.4	  528.2	 9019.0	...
946238	  759.9	  528.3	 9022.0	...
946239	  759.5	  528.6	 9026.0	...
946240	  759.6	  528.8	 9028.0	...
946241	  759.8	  528.6	 9027.0	...
946242	  760.0	  528.3	 9026.0	...
946243	  760.1	  528.1	 9024.0	...
946244	  760.1	  528.1	 9026.0	...
946245	  760.1	  528.1	 9029.0	...
946246	  760.0	  527.9	 9032.0	...
946247	  759.9	  527.7	 9032.0	...
946248	  759.7	  527.6	 9032.0	...
946249	  759.5	  527.8	 9032.0	...
946250	  759.6	  527.8	 9032.0	...
946251	  759.7	  527.9	 9031.0	...
946252	  759.8	  528.0	 9028.0	...
946253	  759.6	  528.1	 9024.0	...
946254	  759.6	  528.2	 9021.0	...
946255	  759.6	  528.3	 9020.0	...
946256	  759.5	  528.5	 9021.0	...
946257	  759.2	  528.5	 9025.0	...
946258	  758.8	  528.3	 9030.0	...
946259	  759.0	  528.1	 9033.0	...
946260	  759.1	  527.8	 9031.0	...
946261	  759.0	  527.7	 9029.0	...
946262	  759.0	  527.6	 9028.0	...
946263	  758.9	  527.4	 9026.0	...
946264	  759.1	  527.2	 9025.0	...
946265	  759.2	  527.1	 9027.0	...
946266	  759.3	  527.1	 9030.0	...
946267	  759.3	  527.1	 9031.0	...
946268	  759.2	  527.1	 9030.0	...
946269	  759.1	  527.1	 9028.0	...
946270	  759.1	  527.4	 9028.0	...
946271	  759.1	  527.6	 9027.0	...
946272	  759.1	  527.9	 9026.0	...
946273	  759.2	  528.0	 9024.0	...
946274	  759.3	  528.1	 9022.0	...
946275	  759.3	  527.5	 9023.0	...
946276	  759.3	  527.1	 9025.0	...
946277	  759.3	  527.0	 9027.0	...
946278	  759.3	  527.6	 9028.0	...
946279	  759.1	  528.2	 9027.0	...
946280	  758.8	  528.5	 9027.0	...
946281	  758.5	  528.2	 9027.0	...
946282	  758.4	  527.9	 9028.0	...
946283	  758.4	  527.7	 9029.0	...
946284	  758.3	  527.8	 9028.0	...
946285	  758.4	  527.9	 9026.0	...
946286	  758.4	  528.0	 9023.0	...
946287	  758.4	  528.1	 9017.0	...
946288	  758.4	  527.9	 9012.0	...
946289	  758.4	  527.7	 9007.0	...
946290	  758.5	  527.2	 9008.0	...
946291	  758.5	  527.0	 9009.0	...
946292	  758.5	  526.7	 9007.0	...
946293	  758.4	  526.6	 9006.0	...
946294	  758.5	  526.9	 9005.0	...
946295	  758.5	  527.3	 9008.0	...
946296	  758.6	  527.7	 9012.0	...
946297	  758.6	  527.8	 9015.0	...
946298	  758.6	  528.0	 9013.0	...
946299	  758.7	  528.1	 9011.0	...
946300	  758.9	  528.2	 9009.0	...
946301	  759.0	  528.2	 9009.0	...
946302	  758.6	  527.6	 9009.0	...
946303	  758.2	  527.0	 9008.0	...
946304	  758.1	  527.1	 9007.0	...
946305	  758.2	  527.9	 9007.0	...
946306	  758.4	  528.9	 9007.0	...
946307	  758.6	  529.1	 9007.0	...
946308	  758.9	  528.8	 9008.0	...
946309	  759.1	  528.4	 9010.0	...
946310	  759.1	  528.0	 9012.0	...
946311	  759.0	  527.8	 9013.0	...
946312	  758.9	  527.6	 9011.0	...
946313	  758.8	  527.6	 9009.0	...
946314	  758.8	  527.9	 9006.0	...
946315	  758.6	  528.2	 9005.0	...
946316	  758.5	  528.2	 9004.0	...
946317	  758.4	  528.0	 9003.0	...
946318	  758.4	  527.9	 9003.0	...
946319	  758.5	  527.9	 9003.0	...
946320	  758.6	  528.1	 9003.0	...
946321	  758.7	  528.3	 9003.0	...
946322	  758.7	  528.5	 9003.0	...
946323	  758.9	  529.2	 9003.0	...
946324	  759.1	  529.8	 9006.0	...
946325	  759.3	  530.1	 9009.0	...
946326	  759.3	  529.8	 9011.0	...
946327	  759.2	  529.3	 9012.0	...
946328	  759.2	  529.2	 9012.0	...
946329	  759.1	  529.1	 9011.0	...
946330	  758.8	  529.2	 9010.0	...
946331	  758.7	  529.5	 9008.0	...
946332	  758.7	  529.6	 9009.0	...
946333	  758.9	  529.7	 9008.0	...
946334	  759.0	  529.6	 9009.0	...
946335	  759.0	  529.6	 9009.0	...
946336	  759.0	  529.6	 9010.0	...
946337	  759.0	  529.7	 9011.0	...
946338	  759.1	  529.7	 9011.0	...
946339	  759.1	  530.2	 9010.0	...
946340	  759.1	  530.6	 9007.0	...
946341	  759.2	  530.8	 9004.0	...
946342	  759.3	  530.3	 9003.0	...
946343	  759.1	  529.9	 9003.0	...
946344	  758.8	  529.7	 9004.0	...
946345	  758.6	  529.9	 9005.0	...
946346	  758.8	  529.9	 9005.0	...
946347	  758.9	  529.8	 9003.0	...
946348	  758.9	  529.6	 9001.0	...
946349	  759.1	  529.4	 9003.0	...
MSG	946350 0000 _ Number Off
946350	  759.4	  529.7	 9007.0	...
946351	  759.6	  530.3	 9011.0	...
946352	  759.7	  530.6	 9010.0	...
946353	  759.7	  530.3	 9010.0	...
946354	  759.7	  530.0	 9009.0	...
946355	  759.8	  529.9	 9009.0	...
946356	  759.9	  529.9	 9008.0	...
946357	  759.8	  529.9	 9009.0	...
946358	  759.8	  529.9	 9010.0	...
946359	  759.6	  529.8	 9012.0	...
946360	  759.4	  529.8	 9013.0	...
946361	  759.2	  529.7	 9011.0	...
946362	  759.1	  529.6	 9008.0	...
946363	  759.0	  529.8	 9006.0	...
946364	  759.0	  530.2	 9005.0	...
946365	  759.0	  530.5	 9005.0	...
946366	  759.0	  530.5	 9011.0	...
946367	  758.8	  530.2	 9016.0	...
946368	  758.6	  529.9	 9018.0	...
946369	  758.3	  529.6	 9014.0	...
946370	  758.2	  529.6	 9009.0	...
946371	  758.5	  529.6	 9008.0	...
946372	  758.8	  529.7	 9008.0	...
946373	  759.2	  529.7	 9010.0	...
946374	  759.2	  529.8	 9011.0	...
946375	  759.3	  529.8	 9011.0	...
946376	  759.4	  529.9	 9009.0	...
946377	  759.4	  529.8	 9008.0	...
946378	  759.4	  529.8	 9007.0	...
946379	  759.4	  529.8	 9009.0	...
946380	  759.5	  529.9	 9012.0	...
946381	  759.5	  529.9	 9015.0	...
946382	  759.5	  529.9	 9017.0	...
946383	  759.4	  529.8	 9016.0	...
946384	  759.3	  529.7	 9014.0	...
946385	  759.3	  529.5	 9011.0	...
946386	  759.2	  529.4	 9007.0	...
946387	  759.3	  529.5	 9007.0	...
946388	  759.4	  529.6	 9005.0	...
946389	  759.3	  529.7	 9005.0	...
946390	  759.0	  529.4	 9004.0	...
946391	  758.7	  529.1	 9005.0	...
946392	  758.7	  528.8	 9005.0	...
946393	  759.1	  529.4	 9005.0	...
946394	  759.3	  530.1	 9004.0	...
946395	  759.5	  530.8	 9002.0	...
946396	  759.4	  530.8	 9000.0	...
946397	  759.4	  530.6	 9002.0	...
946398	  759.6	  530.3	 9005.0	...
946399	  759.5	  530.1	 9009.0	...
946400	  759.2	  529.6	 9011.0	...
946401	  758.9	  529.1	 9012.0	...
946402	  759.1	  529.1	 9011.0	...
946403	  759.5	  529.6	 9010.0	...
946404	  760.0	  530.2	 9010.0	...
946405	  760.3	  530.4	 9012.0	...
946406	  760.4	  530.5	 9014.0	...
946407	  760.5	  530.7	 9013.0	...
946408	  760.6	  530.7	 9012.0	...
946409	  760.7	  530.6	 9011.0	...
946410	  760.6	  530.5	 9009.0	...
946411	  759.9	  530.4	 9008.0	...
946412	  759.4	  530.4	 9007.0	...
946413	  759.0	  530.4	 9003.0	...
946414	  759.2	  530.4	 8998.0	...
946415	  759.3	  530.3	 8997.0	...
946416	  759.3	  529.6	 9002.0	...
946417	  759.3	  528.9	 9006.0	...
946418	  759.3	  528.3	 9007.0	...
946419	  759.3	  528.9	 9007.0	...
946420	  759.4	  529.6	 9007.0	...
946421	  759.4	  530.2	 9006.0	...
946422	  759.8	  530.2	 9005.0	...
946423	  760.2	  530.2	 9004.0	...
946424	  760.4	  530.1	 9005.0	...
946425	  760.2	  530.0	 9005.0	...
946426	  759.7	  530.0	 9005.0	...
946427	  759.5	  530.2	 9006.0	...
946428	  759.3	  530.5	 9008.0	...
946429	  759.4	  530.2	 9010.0	...
946430	  759.3	  529.7	 9008.0	...
946431	  759.3	  529.1	 9004.0	...
946432	  759.3	  529.3	 8998.0	...
946433	  759.3	  529.5	 8996.0	...
946434	  759.3	  529.7	 8997.0	...
946435	  759.3	  529.7	 9000.0	...
946436	  759.4	  529.7	 9002.0	...
946437	  759.4	  529.8	 9001.0	...
946438	  759.6	  529.9	 9002.0	...
946439	  759.8	  530.0	 9003.0	...
946440	  760.0	  530.1	 9005.0	...
946441	  760.0	  530.1	 9006.0	...
946442	  759.9	  530.0	 9007.0	...
946443	  759.7	  530.0	 9006.0	...
946444	  759.5	  529.8	 9006.0	...
946445	  759.4	  529.5	 9005.0	...
946446	  759.4	  529.4	 9006.0	...
946447	  759.5	  529.5	 9007.0	...
946448	  759.5	  529.5	 9007.0	...
946449	  759.5	  529.7	 9006.0	...
946450	  759.5	  530.0	 9006.0	...
946451	  759.6	  530.2	 9007.0	...
946452	  759.6	  530.1	 9008.0	...
946453	  759.6	  530.0	 9006.0	...
946454	  759.8	  530.0	 9003.0	...
946455	  760.0	  530.0	 9000.0	...
946456	  760.2	  530.1	 9000.0	...
946457	  760.3	  530.4	 9000.0	...
946458	  760.2	  530.8	 9000.0	...
946459	  760.0	  531.1	 9000.0	...
946460	  759.7	  531.1	 9000.0	...
946461	  759.6	  530.8	 9001.0	...
946462	  759.6	  530.3	 9003.0	...
946463	  759.6	  530.2	 9006.0	...
946464	  759.8	  530.1	 9009.0	...
946465	  760.1	  530.3	 9013.0	...
946466	  760.3	  530.5	 9014.0	...
946467	  760.3	  530.7	 9014.0	...
946468	  760.1	  530.6	 9013.0	...
946469	  759.8	  530.2	 9012.0	...
946470	  759.4	  529.7	 9012.0	...
946471	  759.6	  529.7	 9013.0	...
946472	  760.0	  530.0	 9013.0	...
946473	  760.3	  530.3	 9013.0	...
946474	  760.2	  530.0	 9013.0	...
946475	  760.0	  529.8	 9013.0	...
946476	  759.9	  529.5	 9013.0	...
946477	  759.8	  529.3	 9011.0	...
946478	  759.9	  529.3	 9008.0	...
946479	  760.0	  529.3	 9006.0	...
946480	  760.1	  529.5	 9006.0	...
946481	  760.1	  529.7	 9004.0	...
946482	  760.1	  529.8	 9002.0	...
946483	  760.1	  529.8	 9001.0	...
946484	  760.4	  529.9	 9001.0	...
946485	  760.5	  530.0	 9000.0	...
946486	  760.4	  529.9	 8998.0	...
946487	  760.2	  529.9	 8998.0	...
946488	  760.1	  529.8	 9002.0	...
946489	  760.1	  529.8	 9005.0	...
946490	  760.1	  529.7	 9006.0	...
946491	  760.2	  529.7	 9006.0	...
946492	  760.4	  529.7	 9006.0	...
946493	  760.6	  529.9	 9007.0	...
946494	  760.8	  530.2	 9008.0	...
946495	  760.8	  530.4	 9008.0	...
946496	  760.7	  530.5	 9007.0	...
946497	  760.6	  530.2	 9006.0	...
946498	  760.5	  529.8	 9004.0	...
946499	  760.4	  529.6	 9002.0	...
946500	  760.3	  529.9	 9001.0	...
946501	  760.2	  530.3	 9000.0	...
946502	  760.2	  530.4	 8997.0	...
946503	  760.1	  530.3	 8993.0	...
946504	  760.3	  530.1	 8996.0	...
946505	  760.7	  529.9	 9001.0	...
946506	  761.1	  529.8	 9004.0	...
946507	  760.8	  529.9	 9001.0	...
946508	  760.4	  530.0	 8998.0	...
946509	  760.0	  530.1	 8996.0	...
946510	  760.0	  530.0	 8991.0	...
946511	  760.1	  530.1	 8987.0	...
946512	  760.2	  530.7	 8984.0	...
946513	  760.6	  531.2	 8986.0	...
946514	  761.0	  531.5	 8987.0	...
946515	  761.1	  531.3	 8987.0	...
946516	  760.8	  531.2	 8987.0	...
946517	  760.4	  531.2	 8988.0	...
946518	  760.3	  531.3	 8988.0	...
946519	  760.2	  531.3	 8987.0	...
946520	  760.2	  531.3	 8986.0	...
946521	  760.4	  531.2	 8986.0	...
946522	  760.7	  531.3	 8985.0	...
946523	  761.0	  531.4	 8985.0	...
946524	  761.1	  531.2	 8986.0	...
946525	  760.9	  530.9	 8985.0	...
946526	  760.8	  530.7	 8980.0	...
946527	  760.7	  530.9	 8975.0	...
946528	  760.8	  531.0	 8973.0	...
946529	  760.8	  531.1	 8977.0	...
946530	  760.8	  531.2	 8981.0	...
946531	  760.8	  531.1	 8982.0	...
946532	  760.7	  530.9	 8983.0	...
946533	  760.7	  530.6	 8980.0	...
946534	  760.7	  530.7	 8977.0	...
946535	  760.7	  530.8	 8973.0	...
946536	  760.7	  530.9	 8972.0	...
946537	  760.8	  530.7	 8972.0	...
946538	  760.9	  530.5	 8974.0	...
946539	  760.9	  530.4	 8976.0	...
946540	  761.0	  530.3	 8977.0	...
946541	  761.0	  530.2	 8978.0	...
946542	  760.9	  530.1	 8979.0	...
946543	  760.8	  530.1	 8979.0	...
946544	  760.6	  530.1	 8980.0	...
946545	  760.5	  530.1	 8982.0	...
946546	  760.4	  530.1	 8984.0	...
946547	  760.5	  529.9	 8984.0	...
946548	  760.6	  529.8	 8983.0	...
946549	  760.9	  530.2	 8983.0	...
946550	  760.9	  530.7	 8983.0	...
MSG	946551 0000 _ Number On
946551	  760.9	  531.1	 8984.0	...
946552	  760.7	  531.0	 8985.0	...
946553	  761.0	  531.0	 8985.0	...
946554	  761.4	  531.1	 8985.0	...
946555	  761.5	  531.2	 8985.0	...
946556	  761.1	  531.3	 8986.0	...
946557	  760.6	  531.3	 8986.0	...
946558	  760.5	  531.3	 8986.0	...
946559	  760.9	  531.2	 8987.0	...
946560	  761.4	  531.1	 8986.0	...
946561	  761.6	  531.0	 8985.0	...
946562	  761.3	  530.8	 8984.0	...
946563	  761.1	  530.7	 8984.0	...
946564	  761.2	  530.6	 8988.0	...
946565	  761.3	  530.6	 8992.0	...
946566	  761.2	  530.5	 8996.0	...
946567	  761.2	  530.5	 8996.0	...
946568	  761.2	  530.4	 8996.0	...
946569	  761.2	  530.2	 8995.0	...
946570	  761.2	  530.1	 8993.0	...
946571	  761.3	  530.0	 8988.0	...
946572	  761.3	  529.9	 8985.0	...
946573	  761.3	  529.8	 8984.0	...
946574	  761.4	  529.7	 8985.0	...
946575	  761.6	  529.6	 8987.0	...
946576	  761.7	  529.6	 8986.0	...
946577	  761.7	  529.6	 8986.0	...
946578	  761.4	  529.6	 8986.0	...
946579	  761.1	  529.7	 8986.0	...
946580	  760.7	  529.7	 8985.0	...
946581	  760.6	  529.8	 8983.0	...
946582	  760.5	  530.2	 8982.0	...
946583	  760.4	  530.6	 8981.0	...
946584	  760.3	  530.9	 8981.0	...
946585	  760.1	  531.0	 8981.0	...
946586	  760.0	  531.0	 8981.0	...
946587	  759.9	  530.8	 8981.0	...
946588	  760.0	  530.7	 8980.0	...
946589	  759.9	  530.8	 8980.0	...
946590	  759.6	  530.8	 8979.0	...
946591	  759.4	  530.8	 8978.0	...
946592	  759.4	  530.8	 8978.0	...
946593	  759.7	  530.8	 8977.0	...
946594	  760.0	  530.7	 8977.0	...
946595	  760.2	  530.3	 8978.0	...
946596	  760.2	  529.9	 8980.0	...
946597	  759.9	  529.5	 8982.0	...
946598	  759.7	  529.5	 8981.0	...
946599	  759.7	  530.0	 8982.0	...
946600	  760.0	  530.6	 8986.0	...
946601	  760.3	  531.2	 8992.0	...
946602	  760.4	  531.2	 8994.0	...
946603	  760.8	  531.2	 8993.0	...
946604	  761.1	  531.2	 8991.0	...
946605	  761.6	  531.3	 8990.0	...
946606	  761.7	  531.3	 8990.0	...
946607	  761.9	  531.5	 8990.0	...
946608	  761.4	  531.8	 8991.0	...
946609	  760.9	  531.9	 8991.0	...
946610	  760.7	  531.9	 8991.0	...
946611	  761.0	  531.7	 8991.0	...
946612	  761.2	  531.6	 8989.0	...
946613	  761.0	  531.6	 8989.0	...
946614	  760.9	  531.7	 8988.0	...
946615	  761.1	  531.7	 8988.0	...
946616	  761.4	  531.6	 8990.0	...
946617	  761.5	  531.3	 8991.0	...
946618	  761.4	  531.1	 8994.0	...
946619	  761.2	  531.0	 8996.0	...
946620	  761.1	  530.8	 8998.0	...
946621	  761.1	  530.8	 8998.0	...
946622	  761.1	  530.7	 8999.0	...
946623	  761.4	  530.8	 8999.0	...
946624	  761.7	  530.9	 8999.0	...
946625	  762.0	  531.0	 8998.0	...
946626	  762.0	  531.1	 8996.0	...
946627	  761.9	  531.4	 8993.0	...
946628	  761.7	  531.7	 8992.0	...
946629	  761.5	  531.7	 8992.0	...
946630	  761.1	  531.6	 8994.0	...
946631	  760.9	  531.6	 8989.0	...
946632	  761.0	  531.5	 8983.0	...
946633	  761.2	  531.4	 8978.0	...
946634	  761.5	  531.3	 8978.0	...
946635	  761.6	  531.2	 8981.0	...
946636	  761.8	  531.1	 8987.0	...
946637	  761.9	  531.1	 8994.0	...
946638	  762.0	  531.2	 8998.0	...
946639	  762.0	  531.2	 8998.0	...
946640	  761.9	  531.4	 8998.0	...
946641	  761.9	  531.5	 8993.0	...
946642	  761.9	  531.7	 8990.0	...
946643	  761.9	  531.8	 8987.0	...
946644	  762.1	  531.9	 8990.0	...
946645	  762.2	  531.8	 8992.0	...
946646	  762.1	  531.8	 8992.0	...
946647	  762.0	  531.9	 8991.0	...
946648	  761.8	  532.1	 8989.0	...
946649	  761.9	  532.2	 8985.0	...
946650	  761.8	  532.4	 8982.0	...
946651	  761.8	  532.5	 8980.0	...
946652	  761.8	  532.7	 8980.0	...
946653	  761.7	  532.6	 8980.0	...
946654	  761.8	  532.4	 8979.0	...
946655	  761.9	  532.2	 8978.0	...
946656	  762.1	  532.1	 8979.0	...
946657	  762.2	  532.1	 8981.0	...
946658	  762.3	  532.2	 8983.0	...
946659	  762.3	  532.4	 8983.0	...
946660	  762.1	  532.1	 8983.0	...
946661	  761.9	  531.6	 8981.0	...
946662	  761.8	  531.8	 8980.0	...
946663	  761.5	  532.5	 8980.0	...
946664	  761.2	  533.0	 8981.0	...
946665	  760.9	  532.6	 8982.0	...
946666	  760.9	  532.1	 8981.0	...
946667	  761.0	  532.1	 8979.0	...
946668	  761.1	  532.4	 8976.0	...
946669	  761.2	  532.7	 8975.0	...
946670	  761.1	  532.7	 8975.0	...
946671	  761.1	  532.6	 8975.0	...
946672	  761.1	  532.8	 8975.0	...
946673	  761.1	  533.0	 8976.0	...
946674	  761.1	  533.1	 8979.0	...
946675	  761.2	  533.0	 8982.0	...
946676	  761.3	  533.1	 8983.0	...
946677	  761.5	  533.2	 8983.0	...
946678	  761.5	  533.0	 8984.0	...
946679	  761.4	  532.7	 8984.0	...
946680	  761.2	  532.3	 8985.0	...
946681	  761.0	  532.2	 8985.0	...
946682	  760.8	  532.2	 8985.0	...
946683	  760.7	  532.1	 8984.0	...
946684	  760.7	  532.3	 8982.0	...
946685	  761.0	  532.4	 8981.0	...
946686	  761.2	  532.5	 8982.0	...
946687	  761.4	  532.7	 8982.0	...
946688	  761.4	  532.9	 8982.0	...
946689	  761.5	  532.5	 8981.0	...
946690	  761.6	  531.9	 8981.0	...
946691	  761.7	  531.3	 8980.0	...
946692	  761.7	  531.4	 8977.0	...
946693	  761.6	  531.5	 8975.0	...
946694	  761.3	  531.5	 8976.0	...
946695	  761.2	  531.3	 8977.0	...
946696	  761.3	  531.3	 8979.0	...
946697	  761.5	  531.3	 8979.0	...
946698	  761.6	  531.3	 8978.0	...
946699	  761.7	  531.3	 8978.0	...
946700	  761.6	  531.3	 8975.0	...
946701	  761.6	  531.3	 8971.0	...
946702	  761.8	  531.4	 8973.0	...
946703	  762.1	  531.5	 8979.0	...
946704	  762.4	  531.4	 8986.0	...
946705	  762.5	  531.3	 8988.0	...
946706	  762.5	  531.3	 8988.0	...
946707	  762.3	  531.4	 8987.0	...
946708	  762.0	  531.7	 8987.0	...
946709	  761.8	  532.0	 8987.0	...
946710	  761.6	  532.2	 8987.0	...
946711	  761.6	  532.0	 8988.0	...
946712	  761.6	  531.7	 8987.0	...
946713	  761.8	  531.5	 8985.0	...
946714	  762.0	  531.7	 8984.0	...
946715	  762.1	  532.0	 8982.0	...
946716	  762.0	  532.3	 8982.0	...
946717	  761.9	  532.1	 8982.0	...
946718	  762.1	  531.8	 8981.0	...
946719	  762.4	  531.8	 8980.0	...
946720	  762.4	  532.2	 8977.0	...
946721	  762.3	  532.5	 8975.0	...
946722	  762.2	  532.3	 8974.0	...
946723	  762.3	  532.2	 8976.0	...
946724	  762.3	  532.2	 8978.0	...
946725	  762.5	  532.3	 8978.0	...
946726	  762.7	  532.5	 8979.0	...
946727	  763.0	  532.6	 8979.0	...
946728	  763.0	  532.7	 8979.0	...
946729	  763.0	  532.8	 8982.0	...
946730	  762.8	  532.8	 8985.0	...
946731	  762.6	  532.7	 8988.0	...
946732	  762.3	  532.6	 8988.0	...
946733	  762.2	  532.6	 8989.0	...
946734	  762.2	  532.8	 8991.0	...
946735	  762.3	  532.9	 8992.0	...
946736	  762.5	  532.9	 8992.0	...
946737	  762.6	  532.8	 8988.0	...
946738	  762.6	  532.8	 8983.0	...
946739	  762.4	  532.8	 8980.0	...
946740	  762.3	  532.8	 8978.0	...
946741	  762.1	  532.8	 8978.0	...
946742	  761.8	  532.8	 8977.0	...
946743	  761.6	  532.8	 8976.0	...
946744	  761.6	  532.7	 8976.0	...
946745	  761.6	  532.5	 8978.0	...
946746	  761.6	  532.2	 8980.0	...
946747	  761.6	  532.1	 8982.0	...
946748	  761.6	  532.1	 8983.0	...
946749	  761.7	  532.3	 8984.0	...
946750	  761.9	  532.5	 8983.0	...
946751	  762.0	  532.6	 8982.0	...
946752	  762.2	  532.6	 8981.0	...
946753	  762.3	  532.6	 8981.0	...
946754	  762.4	  532.6	 8981.0	...
946755	  762.4	  532.6	 8982.0	...
946756	  762.2	  532.5	 8982.0	...
946757	  762.0	  532.5	 8982.0	...
946758	  761.8	  532.4	 8984.0	...
946759	  761.8	  532.3	 8985.0	...
946760	  761.7	  532.2	 8986.0	...
946761	  761.6	  532.4	 8985.0	...
946762	  761.6	  532.5	 8987.0	...
946763	  761.8	  532.7	 8988.0	...
946764	  761.8	  532.7	 8989.0	...
946765	  761.7	  532.9	 8988.0	...
946766	  761.6	  533.0	 8987.0	...
946767	  761.5	  533.1	 8987.0	...
946768	  761.6	  533.2	 8987.0	...
946769	  761.7	  533.1	 8988.0	...
946770	  761.7	  533.0	 8988.0	...
946771	  761.7	  532.8	 8987.0	...
946772	  761.7	  532.8	 8984.0	...
946773	  761.6	  532.8	 8981.0	...
946774	  761.5	  532.6	 8980.0	...
946775	  761.5	  532.4	 8981.0	...
946776	  761.5	  532.2	 8980.0	...
946777	  761.5	  532.2	 8979.0	...
946778	  761.5	  532.3	 8978.0	...
946779	  761.5	  532.5	 8978.0	...
946780	  761.5	  532.7	 8979.0	...
946781	  761.5	  532.8	 8982.0	...
946782	  761.5	  532.8	 8983.0	...
946783	  761.5	  532.8	 8984.0	...
946784	  761.5	  532.8	 8987.0	...
946785	  761.5	  532.8	 8991.0	...
946786	  761.4	  532.9	 8992.0	...
946787	  761.4	  532.9	 8988.0	...
946788	  761.4	  532.9	 8984.0	...
946789	  761.3	  532.9	 8984.0	...
946790	  761.4	  532.9	 8986.0	...
946791	  761.4	  533.0	 8988.0	...
946792	  761.5	  533.0	 8988.0	...
946793	  761.5	  533.0	 8988.0	...
946794	  761.4	  532.8	 8987.0	...
946795	  761.3	  532.8	 8987.0	...
946796	  761.3	  532.7	 8987.0	...
946797	  761.5	  532.6	 8985.0	...
946798	  761.6	  532.5	 8984.0	...
946799	  761.7	  532.5	 8982.0	...
946800	  761.8	  532.4	 8981.0	...
946801	  761.5	  532.3	 8979.0	...
946802	  761.1	  532.2	 8979.0	...
946803	  760.9	  532.3	 8980.0	...
946804	  761.0	  532.3	 8982.0	...
946805	  761.0	  532.3	 8983.0	...
946806	  760.8	  532.3	 8985.0	...
946807	  760.9	  532.6	 8987.0	...
946808	  761.1	  533.0	 8989.0	...
946809	  761.2	  532.9	 8994.0	...
946810	  760.8	  532.5	 8999.0	...
946811	  760.4	  532.1	 8998.0	...
946812	  760.7	  532.2	 8992.0	...
946813	  761.2	  532.2	 8987.0	...
946814	  761.7	  532.3	 8989.0	...
946815	  761.6	  532.5	 8990.0	...
946816	  761.6	  532.6	 8992.0	...
946817	  761.8	  532.5	 8992.0	...
946818	  761.9	  532.4	 8992.0	...
946819	  761.8	  532.5	 8991.0	...
946820	  761.5	  532.8	 8989.0	...
946821	  761.4	  533.0	 8990.0	...
946822	  761.3	  533.0	 8993.0	...
946823	  761.4	  532.9	 8996.0	...
946824	  761.4	  532.8	 8995.0	...
946825	  761.3	  532.6	 8992.0	...
946826	  761.3	  532.6	 8991.0	...
946827	  761.4	  532.5	 8989.0	...
946828	  761.6	  532.4	 8990.0	...
946829	  761.7	  532.5	 8991.0	...
946830	  761.9	  532.8	 8991.0	...
946831	  762.0	  533.1	 8989.0	...
946832	  762.1	  533.6	 8989.0	...
946833	  761.5	  534.0	 8991.0	...
946834	  761.0	  534.0	 8992.0	...
946835	  760.6	  533.8	 8991.0	...
946836	  760.9	  533.4	 8988.0	...
946837	  761.2	  533.3	 8985.0	...
946838	  761.3	  533.3	 8982.0	...
946839	  761.1	  533.0	 8981.0	...
946840	  760.9	  532.7	 8983.0	...
946841	  760.8	  532.3	 8984.0	...
946842	  760.6	  532.1	 8984.0	...
946843	  760.4	  532.1	 8985.0	...
946844	  760.7	  532.5	 8987.0	...
946845	  761.2	  532.8	 8989.0	...
946846	  761.8	  533.1	 8988.0	...
946847	  761.9	  533.1	 8987.0	...
946848	  761.9	  533.1	 8990.0	...
946849	  761.9	  532.9	 8993.0	...
946850	  762.1	  532.7	 8996.0	...
946851	  762.2	  532.6	 8995.0	...
946852	  762.4	  532.6	 8998.0	...
946853	  762.5	  533.0	 9001.0	...
946854	  762.5	  533.4	 9004.0	...
946855	  762.5	  533.4	 9004.0	...
946856	  762.4	  533.1	 9004.0	...
946857	  762.1	  532.9	 9004.0	...
946858	  761.8	  533.0	 9004.0	...
946859	  761.5	  533.5	 9004.0	...
946860	  761.7	  533.8	 9004.0	...
946861	  761.7	  534.0	 9002.0	...
946862	  761.7	  533.8	 9001.0	...
946863	  761.4	  533.7	 9002.0	...
MSG	946864 0000 _ Number Off
946864	  761.3	  533.6	 9004.0	...
946865	  761.6	  533.6	 9008.0	...
946866	  761.9	  533.4	 9009.0	...
946867	  762.3	  533.1	 9011.0	...
946868	  762.2	  533.2	 9009.0	...
946869	  762.2	  533.5	 9006.0	...
946870	  762.1	  533.7	 9003.0	...
946871	  762.1	  533.7	 9003.0	...
946872	  762.0	  533.5	 9002.0	...
946873	  762.0	  533.3	 9002.0	...
946874	  761.9	  533.1	 9004.0	...
946875	  761.9	  533.0	 9005.0	...
946876	  761.9	  532.9	 9008.0	...
946877	  762.1	  532.8	 9009.0	...
946878	  762.1	  532.9	 9010.0	...
946879	  762.0	  533.0	 9011.0	...
946880	  761.9	  533.0	 9011.0	...
946881	  761.9	  533.0	 9011.0	...
946882	  761.8	  533.1	 9011.0	...
946883	  761.6	  533.3	 9012.0	...
946884	  761.4	  533.5	 9008.0	...
946885	  761.5	  533.6	 9005.0	...
946886	  761.6	  533.5	 9002.0	...
946887	  761.6	  533.4	 9004.0	...
946888	  761.4	  533.2	 9005.0	...
946889	  761.1	  533.1	 9004.0	...
946890	  761.1	  533.2	 9002.0	...
946891	  761.1	  533.4	 9000.0	...
946892	  761.2	  533.9	 9000.0	...
946893	  761.5	  534.1	 8998.0	...
946894	  761.7	  534.3	 8996.0	...
946895	  761.9	  533.9	 8996.0	...
946896	  761.9	  533.6	 9000.0	...
946897	  761.9	  533.1	 9003.0	...
946898	  762.0	  533.0	 9005.0	...
946899	  762.2	  532.9	 9006.0	...
946900	  761.9	  533.0	 9008.0	...
946901	  761.6	  533.0	 9009.0	...
946902	  761.3	  533.1	 9006.0	...
946903	  761.3	  533.1	 8998.0	...
946904	  761.4	  533.1	 8990.0	...
946905	  761.4	  533.1	 8990.0	...
946906	  761.7	  533.2	 8994.0	...
946907	  762.0	  533.3	 8999.0	...
946908	  762.1	  533.3	 8999.0	...
946909	  762.0	  533.1	 8999.0	...
946910	  761.8	  532.9	 8999.0	...
946911	  761.7	  532.9	 8999.0	...
946912	  761.5	  532.8	 8999.0	...
946913	  761.5	  532.8	 8998.0	...
946914	  761.6	  532.8	 8998.0	...
946915	  761.7	  533.1	 8998.0	...
946916	  761.5	  533.4	 8998.0	...
946917	  761.2	  534.0	 8997.0	...
946918	  761.3	  534.3	 8996.0	...
946919	  761.7	  534.4	 8996.0	...
946920	  761.9	  534.4	 8998.0	...
946921	  761.7	  534.5	 8999.0	...
946922	  761.6	  534.5	 8999.0	...
946923	  761.6	  534.4	 8999.0	...
946924	  761.6	  534.2	 9000.0	...
946925	  761.6	  533.9	 9000.0	...
946926	  761.5	  533.8	 8999.0	...
946927	  761.5	  533.8	 9001.0	...
946928	  761.5	  534.0	 9003.0	...
946929	  761.5	  534.1	 9005.0	...
946930	  761.6	  534.2	 9005.0	...
946931	  761.7	  534.3	 9004.0	...
946932	  761.7	  534.6	 9004.0	...
946933	  761.8	  534.9	 9005.0	...
946934	  761.9	  535.0	 9007.0	...
946935	  761.9	  534.8	 9008.0	...
946936	  761.9	  534.4	 9007.0	...
946937	  761.8	  534.1	 9005.0	...
946938	  761.8	  534.3	 9003.0	...
946939	  761.8	  534.6	 9002.0	...
946940	  761.8	  534.7	 9003.0	...
946941	  761.7	  534.4	 9005.0	...
946942	  761.6	  534.1	 9007.0	...
946943	  761.5	  534.0	 9007.0	...
946944	  761.4	  534.1	 9007.0	...
946945	  761.4	  534.3	 9007.0	...
946946	  761.3	  534.5	 9008.0	...
946947	  761.5	  534.7	 9008.0	...
946948	  761.7	  534.6	 9008.0	...
946949	  761.6	  534.4	 9008.0	...
946950	  761.3	  534.3	 9009.0	...
946951	  761.1	  534.4	 9011.0	...
946952	  761.2	  534.5	 9014.0	...
946953	  761.4	  534.4	 9015.0	...
946954	  761.4	  534.2	 9017.0	...
946955	  761.1	  534.0	 9015.0	...
946956	  760.7	  533.8	 9013.0	...
946957	  760.4	  533.8	 9013.0	...
946958	  760.5	  533.9	 9014.0	...
946959	  760.9	  534.4	 9014.0	...
946960	  761.3	  534.8	 9013.0	...
946961	  761.7	  535.1	 9013.0	...
946962	  761.7	  535.0	 9013.0	...
946963	  761.6	  534.9	 9013.0	...
946964	  761.5	  534.9	 9014.0	...
946965	  761.4	  534.3	 9014.0	...
946966	  761.4	  533.8	 9017.0	...
946967	  761.4	  533.4	 9019.0	...
946968	  761.4	  533.6	 9022.0	...
946969	  761.4	  533.8	 9021.0	...
946970	  761.3	  533.7	 9021.0	...
946971	  761.2	  533.8	 9019.0	...
946972	  761.0	  534.0	 9017.0	...
946973	  760.9	  534.0	 9015.0	...
946974	  760.9	  533.9	 9014.0	...
946975	  761.0	  533.8	 9014.0	...
946976	  761.1	  534.1	 9015.0	...
946977	  761.4	  534.3	 9015.0	...
946978	  761.6	  534.4	 9015.0	...
946979	  761.8	  534.3	 9015.0	...
946980	  761.9	  534.2	 9017.0	...
946981	  762.0	  534.1	 9018.0	...
946982	  761.9	  534.0	 9017.0	...
946983	  761.6	  534.0	 9015.0	...
946984	  761.3	  533.8	 9014.0	...
946985	  761.1	  533.5	 9015.0	...
946986	  761.0	  533.6	 9015.0	...
946987	  760.9	  534.0	 9014.0	...
946988	  760.9	  534.1	 9015.0	...
946989	  761.2	  533.8	 9017.0	...
946990	  761.4	  533.5	 9017.0	...
946991	  761.6	  533.4	 9014.0	...
946992	  761.6	  533.6	 9012.0	...
946993	  761.5	  533.8	 9012.0	...
946994	  761.5	  534.0	 9012.0	...
946995	  761.7	  534.0	 9012.0	...
946996	  761.6	  533.9	 9013.0	...
946997	  761.6	  533.9	 9011.0	...
946998	  761.5	  533.9	 9009.0	...
946999	  761.4	  533.9	 9007.0	...
947000	  761.3	  533.9	 9009.0	...
947001	  761.4	  533.9	 9011.0	...
947002	  761.5	  533.9	 9014.0	...
947003	  761.7	  534.0	 9015.0	...
947004	  761.8	  534.1	 9012.0	...
947005	  761.9	  534.3	 9008.0	...
947006	  761.8	  534.3	 9003.0	...
947007	  761.6	  534.2	 9002.0	...
947008	  761.4	  534.1	 9001.0	...
947009	  761.4	  534.2	 9002.0	...
947010	  761.4	  534.3	 9002.0	...
947011	  761.4	  534.6	 9001.0	...
947012	  761.5	  534.7	 9004.0	...
947013	  761.5	  534.9	 9008.0	...
947014	  761.6	  534.7	 9011.0	...
947015	  761.7	  534.4	 9012.0	...
947016	  761.5	  534.0	 9012.0	...
947017	  761.2	  533.9	 9012.0	...
947018	  761.0	  533.8	 9013.0	...
947019	  761.2	  533.8	 9014.0	...
947020	  761.4	  533.6	 9015.0	...
947021	  761.6	  533.3	 9016.0	...
947022	  761.7	  533.1	 9016.0	...
947023	  762.1	  533.1	 9016.0	...
947024	  762.2	  533.2	 9016.0	...
947025	  762.3	  533.3	 9015.0	...
947026	  762.0	  533.5	 9010.0	...
947027	  761.7	  533.6	 9006.0	...
947028	  761.6	  533.7	 9003.0	...
947029	  761.6	  533.6	 9002.0	...
947030	  761.4	  533.7	 9003.0	...
947031	  761.2	  533.8	 9005.0	...
947032	  761.4	  533.7	 9008.0	...
947033	  761.8	  533.6	 9008.0	...
947034	  762.2	  533.5	 9008.0	...
947035	  761.7	  533.3	 9007.0	...
947036	  761.2	  533.1	 9007.0	...
947037	  760.5	  532.7	 9008.0	...
947038	  760.2	  532.5	 9009.0	...
947039	  760.6	  532.1	 9011.0	...
947040	  761.3	  532.1	 9011.0	...
947041	  761.9	  532.0	 9012.0	...
947042	  761.8	  532.0	 9012.0	...
947043	  761.8	  532.3	 9012.0	...
947044	  761.9	  532.7	 9012.0	...
947045	  761.8	  533.0	 9011.0	...
947046	  761.7	  533.1	 9014.0	...
947047	  761.4	  533.1	 9015.0	...
947048	  761.2	  533.1	 9017.0	...
947049	  761.0	  532.9	 9019.0	...
947050	  761.0	  532.8	 9021.0	...
947051	  761.0	  532.5	 9023.0	...
947052	  761.1	  532.4	 9022.0	...
947053	  761.1	  532.3	 9022.0	...
947054	  761.4	  532.4	 9022.0	...
947055	  761.5	  532.7	 9021.0	...
947056	  761.7	  532.8	 9019.0	...
947057	  761.5	  532.8	 9017.0	...
947058	  761.5	  533.0	 9017.0	...
947059	  761.3	  533.2	 9016.0	...
947060	  761.1	  533.5	 9015.0	...
947061	  761.0	  533.6	 9014.0	...
947062	  761.0	  533.7	 9012.0	...
947063	  760.9	  533.6	 9011.0	...
947064	  760.8	  533.4	 9009.0	...
947065	  760.8	  533.3	 9008.0	...
947066	  761.0	  533.3	 9010.0	...
947067	  761.1	  533.2	 9013.0	...
947068	  761.4	  533.2	 9014.0	...
947069	  761.8	  532.7	 9014.0	...
947070	  762.0	  532.3	 9013.0	...
947071	  761.7	  532.0	 9015.0	...
947072	  761.5	  532.2	 9020.0	...
947073	  761.6	  532.3	 9025.0	...
947074	  761.9	  532.6	 9026.0	...
947075	  762.2	  533.0	 9023.0	...
MSG	947076 0000 _ Number On
947076	  762.2	  533.1	 9017.0	...
947077	  762.0	  532.9	 9013.0	...
947078	  762.0	  532.5	 9013.0	...
947079	  762.3	  532.3	 9023.0	...
947080	  762.1	  532.2	 9033.0	...
947081	  761.7	  532.3	 9039.0	...
947082	  761.4	  532.5	 9040.0	...
947083	  761.5	  532.2	 9040.0	...
947084	  761.6	  531.9	 9040.0	...
947085	  761.7	  531.9	 9042.0	...
947086	  761.7	  532.2	 9044.0	...
947087	  761.6	  532.3	 9044.0	...
947088	  761.5	  532.2	 9041.0	...
947089	  761.5	  532.0	 9034.0	...
947090	  761.4	  531.8	 9030.0	...
947091	  761.4	  531.6	 9026.0	...
947092	  761.5	  531.5	 9027.0	...
947093	  761.5	  531.5	 9028.0	...
947094	  761.6	  531.6	 9029.0	...
947095	  761.6	  531.6	 9028.0	...
947096	  761.6	  531.6	 9027.0	...
947097	  761.4	  531.7	 9025.0	...
947098	  761.2	  531.8	 9023.0	...
947099	  761.2	  531.9	 9022.0	...
947100	  761.3	  532.0	 9024.0	...
947101	  761.5	  531.9	 9025.0	...
947102	  761.5	  531.8	 9026.0	...
947103	  761.4	  531.6	 9027.0	...
947104	  761.4	  531.6	 9028.0	...
947105	  761.5	  531.7	 9029.0	...
947106	  761.6	  531.8	 9027.0	...
947107	  761.7	  531.8	 9025.0	...
947108	  761.8	  531.8	 9024.0	...
947109	  761.8	  531.9	 9023.0	...
947110	  761.8	  531.9	 9022.0	...
947111	  761.7	  531.9	 9023.0	...
947112	  761.6	  531.9	 9026.0	...
947113	  762.1	  531.7	 9030.0	...
947114	  762.7	  531.4	 9030.0	...
947115	  763.1	  531.1	 9028.0	...
947116	  762.9	  530.9	 9026.0	...
947117	  762.5	  530.9	 9027.0	...
947118	  762.2	  531.0	 9028.0	...
947119	  762.0	  531.2	 9030.0	...
947120	  762.0	  531.0	 9032.0	...
947121	  762.1	  530.8	 9034.0	...
947122	  762.2	  530.6	 9036.0	...
947123	  762.2	  530.7	 9036.0	...
947124	  762.2	  531.1	 9035.0	...
947125	  762.3	  531.5	 9035.0	...
947126	  762.3	  531.4	 9036.0	...
947127	  762.3	  530.9	 9035.0	...
947128	  762.4	  530.4	 9033.0	...
947129	  762.6	  530.2	 9031.0	...
947130	  762.7	  530.1	 9033.0	...
947131	  762.7	  530.1	 9035.0	...
947132	  762.5	  529.9	 9037.0	...
947133	  762.3	  529.6	 9038.0	...
947134	  762.2	  529.8	 9039.0	...
947135	  762.5	  530.2	 9039.0	...
947136	  762.9	  530.6	 9039.0	...
947137	  762.9	  530.5	 9036.0	...
947138	  762.6	  530.4	 9033.0	...
947139	  762.2	  530.4	 9031.0	...
947140	  762.0	  530.5	 9031.0	...
947141	  761.8	  530.5	 9031.0	...
947142	  762.1	  530.3	 9031.0	...
947143	  762.5	  530.0	 9032.0	...
947144	  762.8	  529.7	 9032.0	...
947145	  762.8	  529.6	 9032.0	...
947146	  762.7	  529.6	 9032.0	...
947147	  762.6	  529.6	 9032.0	...
947148	  762.6	  529.7	 9034.0	...
947149	  762.4	  529.9	 9036.0	...
947150	  762.2	  529.9	 9039.0	...
947151	  762.3	  529.9	 9039.0	...
947152	  762.6	  529.9	 9039.0	...
947153	  762.9	  529.9	 9039.0	...
947154	  763.1	  529.9	 9039.0	...
947155	  763.2	  529.8	 9040.0	...
947156	  763.4	  529.6	 9040.0	...
947157	  763.0	  529.5	 9040.0	...
947158	  762.7	  529.6	 9039.0	...
947159	  762.4	  529.6	 9039.0	...
947160	  762.4	  529.5	 9039.0	...
947161	  762.5	  529.4	 9039.0	...
947162	  762.4	  529.0	 9039.0	...
947163	  762.3	  528.5	 9037.0	...
947164	  762.3	  527.8	 9036.0	...
947165	  762.2	  527.6	 9035.0	...
947166	  762.1	  527.6	 9035.0	...
947167	  762.0	  527.8	 9032.0	...
947168	  762.2	  528.1	 9030.0	...
947169	  762.6	  528.3	 9031.0	...
947170	  762.9	  528.6	 9033.0	...
947171	  762.8	  528.7	 9035.0	...
947172	  762.6	  528.8	 9035.0	...
947173	  762.8	  528.9	 9036.0	...
947174	  763.2	  529.0	 9038.0	...
947175	  763.5	  528.9	 9040.0	...
947176	  763.2	  528.8	 9040.0	...
947177	  762.9	  528.8	 9039.0	...
947178	  762.7	  528.8	 9035.0	...
947179	  762.8	  528.8	 9031.0	...
947180	  763.0	  528.8	 9024.0	...
947181	  763.1	  528.7	 9019.0	...
947182	  763.0	  528.6	 9014.0	...
947183	  762.8	  528.5	 9013.0	...
947184	  762.6	  528.6	 9014.0	...
947185	  762.6	  528.8	 9025.0	...
947186	  762.7	  529.0	 9036.0	...
947187	  762.8	  529.0	 9046.0	...
947188	  762.9	  529.1	 9046.0	...
947189	  762.9	  529.2	 9040.0	...
947190	  762.8	  528.9	 9034.0	...
947191	  762.7	  528.6	 9028.0	...
947192	  762.8	  528.2	 9028.0	...
947193	  762.8	  528.0	 9029.0	...
947194	  762.7	  527.8	 9029.0	...
947195	  762.6	  527.7	 9029.0	...
947196	  762.7	  527.4	 9029.0	...
947197	  762.9	  527.2	 9029.0	...
947198	  763.1	  527.0	 9029.0	...
947199	  763.1	  527.0	 9029.0	...
947200	  763.1	  527.0	 9029.0	...
947201	  762.9	  526.9	 9029.0	...
947202	  762.7	  526.9	 9030.0	...
947203	  762.4	  526.9	 9030.0	...
947204	  762.5	  527.0	 9034.0	...
947205	  762.9	  527.2	 9038.0	...
947206	  763.4	  527.3	 9042.0	...
947207	  763.3	  527.3	 9038.0	...
947208	  763.1	  527.2	 9034.0	...
947209	  762.9	  527.3	 9031.0	...
947210	  762.9	  527.4	 9032.0	...
947211	  762.8	  527.5	 9033.0	...
947212	  762.7	  527.1	 9034.0	...
947213	  762.7	  526.9	 9035.0	...
947214	  762.9	  526.7	 9033.0	...
947215	  763.0	  526.9	 9032.0	...
947216	  763.1	  527.0	 9030.0	...
947217	  763.1	  527.1	 9030.0	...
947218	  763.2	  527.1	 9030.0	...
947219	  763.1	  527.2	 9029.0	...
947220	  763.0	  527.0	 9029.0	...
947221	  762.9	  526.9	 9029.0	...
947222	  762.9	  526.7	 9030.0	...
947223	  763.1	  526.8	 9031.0	...
947224	  763.3	  526.8	 9032.0	...
947225	  763.4	  526.8	 9036.0	...
947226	  763.5	  526.8	 9040.0	...
947227	  763.5	  526.9	 9043.0	...
947228	  763.5	  527.1	 9041.0	...
947229	  763.3	  526.9	 9039.0	...
947230	  763.2	  526.7	 9037.0	...
947231	  763.1	  526.5	 9036.0	...
947232	  763.1	  526.2	 9034.0	...
947233	  763.2	  525.9	 9034.0	...
947234	  763.2	  525.7	 9033.0	...
947235	  763.2	  525.7	 9034.0	...
947236	  763.1	  525.8	 9036.0	...
947237	  763.0	  525.5	 9039.0	...
947238	  763.0	  525.4	 9037.0	...
947239	  763.0	  525.6	 9033.0	...
947240	  763.1	  526.1	 9036.0	...
947241	  763.1	  526.4	 9042.0	...
947242	  763.0	  526.3	 9048.0	...
947243	  763.1	  526.2	 9047.0	...
947244	  763.2	  526.2	 9049.0	...
947245	  763.2	  526.3	 9050.0	...
947246	  763.2	  526.2	 9051.0	...
947247	  763.3	  526.1	 9052.0	...
947248	  763.4	  526.0	 9053.0	...
947249	  763.2	  526.0	 9051.0	...
947250	  762.9	  526.0	 9050.0	...
947251	  762.9	  526.0	 9048.0	...
947252	  763.2	  526.0	 9048.0	...
947253	  763.5	  526.0	 9046.0	...
947254	  763.7	  525.8	 9045.0	...
947255	  763.7	  525.5	 9045.0	...
947256	  763.7	  525.3	 9046.0	...
947257	  763.6	  525.3	 9046.0	...
947258	  763.5	  525.4	 9047.0	...
947259	  763.4	  525.3	 9047.0	...
947260	  763.3	  525.1	 9047.0	...
947261	  763.3	  524.9	 9048.0	...
947262	  763.5	  525.0	 9049.0	...
947263	  763.5	  525.2	 9051.0	...
947264	  763.4	  525.4	 9051.0	...
947265	  763.1	  525.5	 9049.0	...
947266	  762.9	  525.5	 9047.0	...
947267	  762.8	  525.6	 9044.0	...
947268	  763.1	  525.6	 9041.0	...
947269	  763.4	  525.6	 9039.0	...
947270	  763.6	  525.3	 9041.0	...
947271	  763.4	  524.8	 9042.0	...
947272	  763.3	  524.5	 9043.0	...
947273	  763.2	  524.3	 9042.0	...
947274	  763.2	  524.4	 9041.0	...
947275	  763.2	  524.5	 9041.0	...
947276	  763.1	  524.7	 9042.0	...
947277	  763.1	  524.7	 9042.0	...
947278	  763.1	  524.8	 9043.0	...
947279	  763.1	  524.9	 9041.0	...
947280	  763.3	  524.5	 9038.0	...
947281	  763.6	  524.1	 9039.0	...
947282	  763.9	  523.7	 9041.0	...
947283	  764.0	  523.6	 9044.0	...
947284	  764.1	  523.5	 9048.0	...
947285	  764.0	  523.5	 9051.0	...
947286	  763.9	  523.6	 9055.0	...
947287	  763.8	  523.7	 9054.0	...
947288	  763.8	  523.7	 9055.0	...
947289	  763.9	  523.7	 9056.0	...
947290	  764.0	  523.7	 9056.0	...
947291	  763.9	  523.7	 9054.0	...
947292	  763.7	  523.8	 9049.0	...
947293	  763.6	  523.8	 9047.0	...
947294	  763.6	  523.9	 9044.0	...
947295	  763.6	  523.8	 9045.0	...
947296	  763.7	  523.8	 9046.0	...
947297	  763.6	  523.7	 9048.0	...
947298	  763.5	  523.8	 9048.0	...
947299	  763.5	  523.8	 9048.0	...
947300	  763.5	  523.9	 9049.0	...
947301	  763.6	  523.9	 9049.0	...
947302	  763.6	  523.8	 9048.0	...
947303	  763.7	  523.6	 9047.0	...
947304	  763.7	  523.4	 9045.0	...
947305	  763.7	  523.3	 9043.0	...
947306	  763.7	  523.2	 9044.0	...
947307	  763.5	  523.3	 9045.0	...
947308	  763.5	  523.3	 9046.0	...
947309	  763.5	  523.4	 9045.0	...
947310	  763.4	  523.4	 9043.0	...
947311	  763.4	  523.5	 9044.0	...
947312	  763.5	  523.6	 9045.0	...
947313	  763.6	  523.8	 9046.0	...
947314	  763.6	  523.9	 9045.0	...
947315	  763.5	  524.1	 9045.0	...
947316	  763.4	  524.1	 9044.0	...
947317	  763.4	  523.6	 9046.0	...
947318	  763.3	  523.2	 9049.0	...
947319	  763.9	  522.7	 9053.0	...
947320	  764.6	  522.8	 9056.0	...
947321	  765.0	  523.1	 9057.0	...
947322	  764.7	  523.2	 9055.0	...
947323	  764.4	  523.4	 9052.0	...
947324	  764.4	  523.4	 9051.0	...
947325	  764.4	  523.4	 9052.0	...
947326	  764.4	  523.1	 9053.0	...
947327	  764.3	  522.8	 9054.0	...
947328	  764.4	  522.5	 9055.0	...
947329	  764.4	  522.4	 9055.0	...
947330	  764.5	  522.6	 9054.0	...
947331	  764.4	  522.7	 9053.0	...
947332	  764.4	  522.8	 9053.0	...
947333	  764.3	  522.9	 9053.0	...
947334	  764.2	  523.1	 9053.0	...
947335	  764.1	  523.3	 9053.0	...
947336	  764.1	  523.2	 9051.0	...
947337	  764.1	  522.9	 9049.0	...
947338	  764.1	  522.6	 9052.0	...
947339	  764.2	  522.2	 9056.0	...
947340	  764.2	  521.8	 9060.0	...
947341	  764.1	  521.5	 9059.0	...
947342	  763.9	  521.7	 9058.0	...
947343	  763.9	  522.2	 9058.0	...
947344	  764.1	  522.6	 9057.0	...
947345	  764.0	  522.8	 9057.0	...
947346	  763.9	  522.8	 9057.0	...
947347	  764.1	  522.8	 9058.0	...
947348	  764.4	  522.8	 9060.0	...
947349	  764.5	  522.9	 9062.0	...
947350	  764.2	  523.0	 9059.0	...
947351	  763.9	  523.0	 9056.0	...
947352	  763.9	  522.9	 9053.0	...
947353	  763.8	  522.8	 9053.0	...
947354	  763.8	  522.7	 9053.0	...
947355	  763.6	  522.6	 9054.0	...
947356	  763.4	  522.6	 9056.0	...
947357	  763.3	  522.5	 9057.0	...
947358	  763.6	  522.4	 9058.0	...
947359	  763.8	  522.4	 9060.0	...
947360	  763.8	  521.9	 9061.0	...
947361	  763.8	  521.4	 9061.0	...
947362	  763.9	  521.1	 9061.0	...
947363	  764.1	  521.1	 9061.0	...
947364	  764.1	  521.2	 9061.0	...
947365	  764.1	  521.5	 9061.0	...
947366	  764.0	  521.7	 9064.0	...
947367	  764.0	  521.8	 9067.0	...
947368	  764.0	  521.7	 9067.0	...
947369	  764.0	  521.6	 9063.0	...
947370	  764.2	  521.6	 9062.0	...
947371	  764.3	  521.6	 9064.0	...
947372	  764.4	  521.6	 9066.0	...
947373	  764.4	  521.7	 9066.0	...
947374	  764.3	  521.4	 9066.0	...
947375	  764.1	  521.1	 9065.0	...
947376	  763.9	  521.0	 9063.0	...
947377	  763.9	  521.3	 9062.0	...
947378	  763.9	  521.5	 9062.0	...
947379	  764.0	  521.4	 9062.0	...
947380	  764.2	  521.4	 9062.0	...
947381	  764.4	  521.3	 9062.0	...
MSG	947382 0000 _ Number Off
947382	  764.4	  521.4	 9061.0	...
947383	  764.5	  521.4	 9061.0	...
947384	  764.5	  521.4	 9059.0	...
947385	  764.4	  521.4	 9058.0	...
947386	  764.2	  521.4	 9057.0	...
947387	  764.0	  521.4	 9057.0	...
947388	  763.8	  521.2	 9057.0	...
947389	  763.6	  521.0	 9056.0	...
947390	  763.4	  520.8	 9056.0	...
947391	  763.3	  520.9	 9055.0	...
947392	  763.3	  521.1	 9055.0	...
947393	  763.3	  521.2	 9055.0	...
947394	  763.4	  521.1	 9059.0	...
947395	  763.6	  520.9	 9061.0	...
947396	  763.8	  520.6	 9063.0	...
947397	  763.8	  520.7	 9065.0	...
947398	  763.9	  520.9	 9069.0	...
947399	  763.9	  521.1	 9073.0	...
947400	  763.9	  521.0	 9073.0	...
947401	  763.9	  520.9	 9075.0	...
947402	  763.9	  520.8	 9076.0	...
947403	  763.7	  520.9	 9077.0	...
947404	  763.5	  521.0	 9075.0	...
947405	  763.4	  521.2	 9073.0	...
947406	  763.5	  521.1	 9072.0	...
947407	  763.6	  520.9	 9072.0	...
947408	  763.6	  520.7	 9071.0	...
947409	  763.6	  520.8	 9071.0	...
947410	  763.6	  521.0	 9071.0	...
947411	  763.6	  521.2	 9070.0	...
947412	  763.6	  521.3	 9072.0	...
947413	  763.7	  521.1	 9075.0	...
947414	  763.7	  520.8	 9079.0	...
947415	  763.8	  520.5	 9080.0	...
947416	  763.9	  520.5	 9081.0	...
947417	  764.0	  520.4	 9081.0	...
947418	  764.0	  520.4	 9081.0	...
947419	  763.9	  520.4	 9081.0	...
947420	  763.6	  520.4	 9081.0	...
947421	  763.3	  520.3	 9081.0	...
947422	  763.2	  520.2	 9081.0	...
947423	  763.4	  520.0	 9082.0	...
947424	  763.6	  520.2	 9082.0	...
947425	  763.6	  520.4	 9083.0	...
947426	  763.6	  520.6	 9083.0	...
947427	  763.6	  520.5	 9083.0	...
947428	  763.6	  520.2	 9083.0	...
947429	  763.6	  520.1	 9081.0	...
947430	  763.5	  520.3	 9075.0	...
947431	  763.4	  520.7	 9070.0	...
947432	  763.2	  520.7	 9066.0	...
947433	  763.1	  520.4	 9065.0	...
947434	  762.8	  520.1	 9063.0	...
947435	  762.7	  520.1	 9067.0	...
947436	  762.5	  520.2	 9071.0	...
947437	  762.8	  520.1	 9076.0	...
947438	  763.1	  520.3	 9076.0	...
947439	  763.1	  520.5	 9078.0	...
947440	  762.8	  520.7	 9080.0	...
947441	  762.6	  520.7	 9081.0	...
947442	  762.7	  520.8	 9080.0	...
947443	  763.0	  520.9	 9079.0	...
947444	  763.3	  521.1	 9078.0	...
947445	  763.5	  521.2	 9079.0	...
947446	  763.5	  521.2	 9080.0	...
947447	  763.5	  520.8	 9080.0	...
947448	  763.5	  520.4	 9080.0	...
947449	  763.2	  520.2	 9081.0	...
947450	  762.8	  520.1	 9082.0	...
947451	  762.6	  520.1	 9081.0	...
947452	  762.6	  520.1	 9081.0	...
947453	  762.7	  520.2	 9081.0	...
947454	  762.5	  520.2	 9081.0	...
947455	  762.5	  520.2	 9081.0	...
947456	  762.6	  520.2	 9079.0	...
947457	  762.8	  520.1	 9078.0	...
947458	  763.1	  520.0	 9078.0	...
947459	  763.3	  520.1	 9079.0	...
947460	  763.4	  520.2	 9079.0	...
947461	  763.4	  520.0	 9079.0	...
947462	  763.3	  519.8	 9079.0	...
947463	  763.1	  519.6	 9079.0	...
947464	  763.0	  520.0	 9078.0	...
947465	  763.0	  520.2	 9078.0	...
947466	  762.9	  520.2	 9078.0	...
947467	  762.9	  519.9	 9080.0	...
947468	  762.8	  519.5	 9081.0	...
947469	  762.7	  519.7	 9081.0	...
947470	  762.7	  520.1	 9083.0	...
947471	  762.6	  520.6	 9086.0	...
947472	  762.4	  520.3	 9088.0	...
947473	  762.2	  520.1	 9085.0	...
947474	  762.0	  519.8	 9082.0	...
947475	  762.3	  519.9	 9079.0	...
947476	  762.8	  519.9	 9080.0	...
947477	  763.0	  520.0	 9080.0	...
947478	  762.7	  520.1	 9081.0	...
947479	  762.4	  520.1	 9083.0	...
947480	  762.3	  520.0	 9085.0	...
947481	  762.0	  520.0	 9085.0	...
947482	  761.7	  520.1	 9085.0	...
947483	  761.4	  520.2	 9085.0	...
947484	  761.5	  520.2	 9085.0	...
947485	  761.5	  520.3	 9086.0	...
947486	  761.5	  520.4	 9086.0	...
947487	  761.4	  520.4	 9088.0	...
947488	  761.7	  520.1	 9088.0	...
947489	  762.0	  520.0	 9089.0	...
947490	  762.4	  519.8	 9088.0	...
947491	  762.0	  519.9	 9087.0	...
947492	  761.5	  520.0	 9083.0	...
947493	  761.0	  520.1	 9080.0	...
947494	  760.9	  520.1	 9075.0	...
947495	  760.9	  520.0	 9074.0	...
947496	  760.8	  519.8	 9074.0	...
947497	  760.8	  519.6	 9076.0	...
947498	  760.9	  520.0	 9081.0	...
947499	  761.0	  520.5	 9085.0	...
947500	  761.0	  521.0	 9084.0	...
947501	  760.9	  521.1	 9080.0	...
947502	  761.0	  520.8	 9078.0	...
947503	  761.0	  520.5	 9079.0	...
947504	  761.0	  520.3	 9081.0	...
947505	  761.1	  520.3	 9081.0	...
947506	  761.2	  520.3	 9081.0	...
947507	  761.3	  520.2	 9082.0	...
947508	  761.1	  520.2	 9083.0	...
947509	  761.0	  520.2	 9086.0	...
947510	  760.7	  520.1	 9087.0	...
947511	  760.5	  520.1	 9086.0	...
947512	  760.2	  520.0	 9083.0	...
947513	  760.1	  520.1	 9081.0	...
947514	  760.2	  520.2	 9081.0	...
947515	  760.4	  520.2	 9082.0	...
947516	  760.6	  520.3	 9082.0	...
947517	  760.8	  520.5	 9083.0	...
947518	  760.7	  520.8	 9084.0	...
947519	  760.6	  520.7	 9084.0	...
947520	  760.5	  520.4	 9082.0	...
947521	  760.4	  520.1	 9081.0	...
947522	  760.5	  520.0	 9083.0	...
947523	  760.8	  520.2	 9089.0	...
947524	  761.0	  520.3	 9095.0	...
947525	  761.0	  520.6	 9097.0	...
947526	  760.6	  520.3	 9095.0	...
947527	  760.2	  520.0	 9093.0	...
947528	  760.0	  519.6	 9093.0	...
947529	  760.2	  519.6	 9094.0	...
947530	  760.3	  519.3	 9094.0	...
947531	  760.4	  519.0	 9094.0	...
947532	  760.8	  518.9	 9094.0	...
947533	  761.1	  519.1	 9095.0	...
947534	  761.4	  519.3	 9095.0	...
947535	  761.3	  519.3	 9095.0	...
947536	  761.2	  519.3	 9094.0	...
947537	  761.3	  519.5	 9094.0	...
947538	  761.4	  519.9	 9093.0	...
947539	  761.4	  520.3	 9093.0	...
947540	  761.3	  520.4	 9094.0	...
947541	  760.8	  520.1	 9097.0	...
947542	  760.4	  519.9	 9096.0	...
947543	  760.2	  519.7	 9093.0	...
947544	  760.4	  519.7	 9089.0	...
947545	  760.3	  519.9	 9088.0	...
947546	  760.1	  520.1	 9087.0	...
947547	  760.0	  520.4	 9089.0	...
947548	  760.2	  520.5	 9091.0	...
947549	  760.2	  520.5	 9095.0	...
947550	  759.9	  520.5	 9095.0	...
947551	  759.8	  520.6	 9094.0	...
947552	  760.1	  520.7	 9092.0	...
947553	  760.2	  520.7	 9091.0	...
947554	  760.1	  520.7	 9090.0	...
947555	  760.0	  520.6	 9089.0	...
947556	  760.0	  520.5	 9088.0	...
947557	  760.0	  520.4	 9090.0	...
947558	  759.9	  520.4	 9090.0	...
947559	  759.8	  520.3	 9089.0	...
947560	  759.8	  520.1	 9088.0	...
947561	  759.8	  519.9	 9088.0	...
947562	  759.8	  519.8	 9088.0	...
947563	  759.8	  519.9	 9089.0	...
947564	  759.9	  519.9	 9089.0	...
947565	  760.0	  519.9	 9089.0	...
947566	  760.2	  519.9	 9089.0	...
947567	  760.2	  520.2	 9088.0	...
947568	  760.1	  520.4	 9088.0	...
947569	  760.1	  520.6	 9088.0	...
947570	  760.2	  520.5	 9088.0	...
947571	  760.2	  520.4	 9089.0	...
947572	  760.2	  520.3	 9090.0	...
947573	  760.2	  520.2	 9092.0	...
947574	  760.2	  520.0	 9093.0	...
947575	  760.2	  519.8	 9094.0	...
947576	  760.2	  520.0	 9096.0	...
947577	  760.1	  520.3	 9098.0	...
947578	  760.0	  520.2	 9100.0	...
947579	  760.0	  519.7	 9101.0	...
947580	  760.0	  519.2	 9102.0	...
947581	  760.1	  519.0	 9104.0	...
947582	  760.1	  518.8	 9106.0	...
947583	  760.3	  518.6	 9109.0	...
947584	  760.4	  518.6	 9107.0	...
947585	  760.5	  518.7	 9104.0	...
947586	  760.5	  518.5	 9103.0	...
947587	  760.5	  518.3	 9106.0	...
947588	  760.5	  518.0	 9110.0	...
947589	  760.5	  517.9	 9110.0	...
947590	  760.7	  517.9	 9110.0	...
947591	  760.9	  517.9	 9107.0	...
947592	  761.2	  518.0	 9105.0	...
947593	  761.3	  518.0	 9104.0	...
947594	  761.0	  518.0	 9106.0	...
947595	  760.5	  518.2	 9109.0	...
947596	  759.9	  518.5	 9111.0	...
947597	  759.7	  518.8	 9112.0	...
947598	  759.8	  518.7	 9111.0	...
947599	  760.0	  518.4	 9110.0	...
947600	  760.2	  518.2	 9114.0	...
947601	  760.2	  518.1	 9118.0	...
947602	  760.2	  518.2	 9123.0	...
947603	  760.0	  518.4	 9124.0	...
947604	  759.8	  518.6	 9125.0	...
947605	  759.6	  518.7	 9122.0	...
947606	  759.5	  518.7	 9118.0	...
947607	  759.6	  518.8	 9115.0	...
947608	  759.8	  518.8	 9114.0	...
947609	  759.9	  518.8	 9114.0	...
947610	  760.1	  518.9	 9116.0	...
947611	  760.3	  518.9	 9119.0	...
947612	  760.5	  518.8	 9122.0	...
947613	  760.5	  518.5	 9119.0	...
947614	  760.3	  518.2	 9112.0	...
947615	  760.0	  518.2	 9106.0	...
947616	  759.8	  518.1	 9108.0	...
947617	  759.8	  518.1	 9112.0	...
947618	  759.6	  518.2	 9115.0	...
947619	  759.4	  518.3	 9114.0	...
947620	  759.5	  518.4	 9118.0	...
947621	  759.8	  518.5	 9124.0	...
947622	  760.0	  518.6	 9131.0	...
947623	  759.9	  518.6	 9132.0	...
947624	  759.8	  518.6	 9133.0	...
947625	  759.7	  518.6	 9131.0	...
947626	  759.8	  518.5	 9132.0	...
947627	  759.9	  518.4	 9133.0	...
947628	  759.9	  518.6	 9132.0	...
947629	  760.0	  518.8	 9127.0	...
947630	  760.0	  518.8	 9123.0	...
947631	  760.1	  518.7	 9121.0	...
947632	  760.2	  518.7	 9119.0	...
947633	  760.3	  518.9	 9117.0	...
947634	  760.4	  519.1	 9118.0	...
947635	  760.4	  519.1	 9120.0	...
947636	  760.4	  518.9	 9121.0	...
947637	  760.5	  518.9	 9123.0	...
947638	  760.6	  519.0	 9123.0	...
947639	  760.7	  519.3	 9123.0	...
947640	  760.7	  519.5	 9124.0	...
947641	  760.7	  519.3	 9126.0	...
947642	  760.0	  519.1	 9127.0	...
947643	  759.3	  518.9	 9127.0	...
947644	  759.2	  518.7	 9128.0	...
947645	  759.8	  518.5	 9129.0	...
947646	  760.3	  518.4	 9130.0	...
947647	  760.2	  518.6	 9129.0	...
947648	  760.0	  518.8	 9129.0	...
947649	  760.0	  518.9	 9130.0	...
947650	  760.2	  518.8	 9131.0	...
947651	  760.4	  518.7	 9132.0	...
947652	  760.3	  518.6	 9133.0	...
947653	  760.3	  518.4	 9133.0	...
947654	  760.3	  518.6	 9134.0	...
947655	  760.2	  518.9	 9134.0	...
947656	  760.0	  519.2	 9134.0	...
947657	  759.9	  519.2	 9133.0	...
947658	  759.8	  519.1	 9132.0	...
947659	  759.8	  519.0	 9131.0	...
947660	  759.6	  518.6	 9131.0	...
947661	  759.3	  518.2	 9134.0	...
947662	  759.1	  518.4	 9136.0	...
947663	  759.1	  519.1	 9139.0	...
947664	  759.2	  519.7	 9138.0	...
947665	  759.4	  520.0	 9140.0	...
947666	  759.4	  520.1	 9141.0	...
947667	  759.4	  520.1	 9141.0	...
947668	  759.8	  519.8	 9140.0	...
947669	  760.3	  519.7	 9139.0	...
947670	  760.6	  519.6	 9138.0	...
947671	  760.3	  519.6	 9138.0	...
947672	  760.1	  519.2	 9139.0	...
947673	  760.3	  518.7	 9140.0	...
947674	  760.4	  518.3	 9143.0	...
947675	  760.2	  518.5	 9146.0	...
947676	  760.0	  518.7	 9149.0	...
947677	  759.6	  518.9	 9151.0	...
947678	  759.5	  518.9	 9152.0	...
947679	  759.5	  518.9	 9153.0	...
947680	  759.8	  518.8	 9154.0	...
947681	  760.0	  518.8	 9154.0	...
947682	  760.1	  518.8	 9154.0	...
947683	  760.1	  518.8	 9153.0	...
947684	  759.9	  518.8	 9153.0	...
947685	  759.9	  518.9	 9153.0	...
947686	  759.9	  518.9	 9152.0	...
947687	  760.1	  518.8	 9151.0	...
947688	  759.9	  518.8	 9150.0	...
947689	  759.5	  519.2	 9151.0	...
947690	  759.2	  519.7	 9151.0	...
947691	  759.2	  520.2	 9152.0	...
947692	  759.3	  520.3	 9154.0	...
947693	  759.3	  519.8	 9156.0	...
947694	  759.4	  519.4	 9158.0	...
947695	  759.5	  518.9	 9158.0	...
947696	  759.5	  518.9	 9158.0	...
947697	  759.6	  518.8	 9160.0	...
947698	  759.7	  518.6	 9162.0	...
947699	  759.8	  518.6	 9164.0	...
947700	  760.1	  518.7	 9163.0	...
947701	  760.4	  518.9	 9163.0	...
947702	  760.6	  519.0	 9163.0	...
947703	  760.4	  519.1	 9161.0	...
947704	  760.0	  519.1	 9160.0	...
947705	  759.8	  519.1	 9161.0	...
947706	  759.4	  519.1	 9162.0	...
947707	  759.2	  519.3	 9162.0	...
947708	  759.4	  519.3	 9166.0	...
947709	  759.7	  519.4	 9170.0	...
947710	  760.2	  519.4	 9170.0	...
947711	  760.3	  519.5	 9166.0	...
947712	  760.4	  519.6	 9161.0	...
947713	  760.4	  519.4	 9161.0	...
947714	  760.3	  519.1	 9165.0	...
947715	  760.2	  518.9	 9170.0	...
947716	  760.2	  518.7	 9171.0	...
947717	  760.2	  518.7	 9170.0	...
947718	  760.4	  518.7	 9169.0	...
947719	  760.6	  518.5	 9171.0	...
947720	  760.8	  518.3	 9174.0	...
947721	  760.9	  518.1	 9176.0	...
947722	  760.6	  518.1	 9178.0	...
947723	  760.3	  518.2	 9178.0	...
947724	  760.3	  518.4	 9178.0	...
947725	  760.8	  518.3	 9178.0	...
947726	  760.9	  518.3	 9176.0	...
947727	  760.6	  518.5	 9174.0	...
947728	  760.4	  518.9	 9173.0	...
947729	  760.6	  519.1	 9173.0	...
947730	  760.7	  519.1	 9173.0	...
947731	  760.7	  519.2	 9176.0	...
947732	  760.8	  519.3	 9180.0	...
947733	  760.8	  519.2	 9184.0	...
947734	  760.9	  519.1	 9186.0	...
947735	  760.9	  519.7	 9188.0	...
947736	  760.9	  520.3	 9188.0	...
947737	  760.7	  520.7	 9186.0	...
947738	  760.4	  519.8	 9184.0	...
947739	  760.1	  519.0	 9183.0	...
947740	  760.2	  518.6	 9182.0	...
947741	  760.5	  518.7	 9182.0	...
947742	  760.7	  518.9	 9185.0	...
947743	  760.5	  518.9	 9189.0	...
947744	  760.3	  518.8	 9192.0	...
947745	  760.1	  518.6	 9193.0	...
947746	  760.1	  518.5	 9194.0	...
947747	  760.0	  518.3	 9195.0	...
947748	  760.1	  518.5	 9195.0	...
947749	  760.4	  518.6	 9199.0	...
947750	  760.5	  518.8	 9203.0	...
947751	  760.1	  518.7	 9204.0	...
947752	  759.8	  519.1	 9203.0	...
947753	  759.7	  519.5	 9201.0	...
947754	  759.8	  519.9	 9202.0	...
947755	  760.1	  519.9	 9202.0	...
947756	  760.3	  519.9	 9200.0	...
947757	  760.6	  519.9	 9199.0	...
947758	  760.7	  519.9	 9197.0	...
947759	  760.7	  520.0	 9197.0	...
947760	  760.7	  520.0	 9196.0	...
947761	  760.7	  520.0	 9195.0	...
947762	  760.6	  520.0	 9200.0	...
947763	  760.6	  520.0	 9206.0	...
947764	  761.0	  520.0	 9212.0	...
947765	  761.3	  520.0	 9213.0	...
947766	  761.0	  520.2	 9211.0	...
947767	  760.4	  520.4	 9207.0	...
947768	  759.8	  520.4	 9204.0	...
947769	  760.0	  520.4	 9203.0	...
947770	  760.1	  520.3	 9202.0	...
947771	  760.2	  520.4	 9200.0	...
947772	  760.3	  520.3	 9200.0	...
947773	  760.4	  520.0	 9203.0	...
947774	  760.4	  519.8	 9205.0	...
947775	  760.4	  519.8	 9212.0	...
947776	  760.1	  520.0	 9215.0	...
947777	  760.0	  520.2	 9218.0	...
947778	  759.6	  520.0	 9217.0	...
947779	  759.4	  519.7	 9216.0	...
947780	  759.2	  519.5	 9215.0	...
947781	  759.1	  519.5	 9215.0	...
947782	  759.3	  519.7	 9215.0	...
947783	  759.5	  519.9	 9214.0	...
947784	  759.8	  519.9	 9213.0	...
947785	  759.8	  519.9	 9212.0	...
947786	  759.8	  519.8	 9212.0	...
947787	  759.7	  519.8	 9212.0	...
947788	  759.7	  519.7	 9212.0	...
947789	  759.8	  519.7	 9213.0	...
947790	  759.7	  519.7	 9215.0	...
947791	  759.5	  519.8	 9216.0	...
947792	  759.4	  519.7	 9217.0	...
947793	  759.4	  519.7	 9218.0	...
947794	  759.4	  519.8	 9219.0	...
947795	  759.4	  519.8	 9217.0	...
947796	  759.5	  519.8	 9215.0	...
947797	  759.5	  519.8	 9216.0	...
947798	  759.6	  519.9	 9220.0	...
947799	  759.5	  519.9	 9224.0	...
947800	  759.3	  520.0	 9224.0	...
947801	  759.0	  520.1	 9224.0	...
947802	  759.1	  520.1	 9223.0	...
947803	  759.4	  520.0	 9225.0	...
947804	  759.6	  519.8	 9226.0	...
947805	  759.6	  519.6	 9228.0	...
947806	  759.5	  519.5	 9228.0	...
947807	  759.4	  519.4	 9227.0	...
947808	  759.4	  519.4	 9226.0	...
947809	  759.3	  519.6	 9225.0	...
947810	  759.3	  519.8	 9225.0	...
947811	  759.4	  520.2	 9225.0	...
947812	  759.7	  520.5	 9224.0	...
947813	  760.0	  520.9	 9224.0	...
947814	  760.0	  520.9	 9226.0	...
947815	  759.9	  520.7	 9227.0	...
947816	  759.9	  520.6	 9229.0	...
947817	  760.0	  520.6	 9228.0	...
947818	  760.0	  520.5	 9229.0	...
947819	  760.1	  520.3	 9231.0	...
947820	  760.2	  520.1	 9232.0	...
947821	  760.0	  519.8	 9233.0	...
947822	  759.5	  519.4	 9232.0	...
947823	  758.9	  519.3	 9229.0	...
947824	  758.6	  519.6	 9226.0	...
947825	  758.7	  519.9	 9223.0	...
947826	  758.7	  519.9	 9226.0	...
947827	  758.7	  519.5	 9229.0	...
947828	  758.6	  519.1	 9232.0	...
947829	  758.6	  518.7	 9232.0	...
947830	  758.7	  518.5	 9231.0	...
947831	  758.8	  518.3	 9230.0	...
947832	  758.9	  518.3	 9231.0	...
947833	  759.1	  518.4	 9234.0	...
947834	  759.4	  518.8	 9237.0	...
947835	  759.6	  519.1	 9237.0	...
947836	  759.7	  519.5	 9237.0	...
947837	  759.7	  519.9	 9238.0	...
947838	  759.8	  520.2	 9239.0	...
947839	  759.8	  520.4	 9241.0	...
947840	  759.9	  520.4	 9242.0	...
947841	  759.9	  520.3	 9242.0	...
947842	  760.0	  520.3	 9240.0	...
947843	  760.0	  519.9	 9239.0	...
947844	  759.6	  519.5	 9238.0	...
947845	  759.2	  519.6	 9239.0	...
947846	  758.7	  520.2	 9239.0	...
947847	  758.5	  520.6	 9239.0	...
947848	  758.3	  520.6	 9241.0	...
947849	  758.3	  520.4	 9242.0	...
947850	  758.6	  520.2	 9245.0	...
947851	  759.0	  520.0	 9247.0	...
947852	  759.3	  519.9	 9248.0	...
947853	  759.3	  519.8	 9249.0	...
947854	  759.2	  519.8	 9248.0	...
947855	  759.3	  519.7	 9249.0	...
947856	  759.3	  519.7	 9252.0	...
947857	  759.2	  519.7	 9255.0	...
947858	  759.2	  519.6	 9257.0	...
947859	  759.2	  519.5	 9256.0	...
947860	  759.3	  519.5	 9257.0	...
947861	  759.4	  519.5	 9259.0	...
947862	  759.4	  519.6	 9259.0	...
947863	  759.4	  519.7	 9260.0	...
947864	  759.3	  520.0	 9260.0	...
947865	  759.0	  520.2	 9260.0	...
947866	  758.8	  520.5	 9258.0	...
947867	  758.6	  520.3	 9256.0	...
947868	  758.6	  520.2	 9256.0	...
947869	  758.8	  520.2	 9256.0	...
947870	  759.1	  520.5	 9256.0	...
947871	  759.3	  520.9	 9256.0	...
947872	  759.3	  521.0	 9257.0	...
947873	  759.3	  520.9	 9258.0	...
947874	  759.3	  520.8	 9260.0	...
947875	  759.2	  520.8	 9261.0	...
947876	  759.1	  520.7	 9263.0	...
947877	  758.9	  520.7	 9263.0	...
947878	  758.7	  520.3	 9263.0	...
947879	  758.6	  520.0	 9262.0	...
947880	  758.5	  519.7	 9262.0	...
947881	  758.6	  519.9	 9261.0	...
947882	  758.6	  520.0	 9263.0	...
947883	  758.5	  520.1	 9264.0	...
947884	  758.5	  520.3	 9265.0	...
947885	  758.2	  520.6	 9266.0	...
947886	  758.1	  520.7	 9268.0	...
947887	  758.0	  521.0	 9270.0	...
947888	  758.1	  521.2	 9273.0	...
947889	  758.0	  521.4	 9274.0	...
947890	  757.9	  521.0	 9275.0	...
947891	  758.2	  520.4	 9275.0	...
947892	  758.6	  519.9	 9273.0	...
947893	  759.0	  519.9	 9272.0	...
947894	  759.1	  520.1	 9273.0	...
947895	  759.2	  520.4	 9275.0	...
947896	  759.3	  520.6	 9277.0	...
947897	  759.1	  520.8	 9277.0	...
947898	  758.8	  520.8	 9276.0	...
947899	  758.5	  520.9	 9277.0	...
947900	  758.6	  520.9	 9277.0	...
947901	  758.6	  520.9	 9280.0	...
947902	  758.5	  521.0	 9282.0	...
947903	  758.5	  521.1	 9284.0	...
947904	  758.4	  521.0	 9284.0	...
947905	  758.2	  520.8	 9287.0	...
947906	  758.1	  520.6	 9289.0	...
947907	  758.2	  520.7	 9292.0	...
947908	  758.3	  520.6	 9292.0	...
947909	  758.5	  520.4	 9293.0	...
947910	  758.7	  520.1	 9295.0	...
947911	  758.8	  520.0	 9293.0	...
947912	  758.7	  520.0	 9288.0	...
947913	  758.6	  520.1	 9284.0	...
947914	  758.6	  520.2	 9282.0	...
947915	  758.6	  520.2	 9281.0	...
947916	  758.7	  520.2	 9281.0	...
947917	  758.7	  520.3	 9280.0	...
947918	  758.7	  520.6	 9281.0	...
947919	  758.9	  520.9	 9284.0	...
947920	  759.1	  521.2	 9285.0	...
947921	  759.2	  521.0	 9286.0	...
947922	  759.0	  520.8	 9285.0	...
947923	  758.9	  520.8	 9287.0	...
947924	  758.8	  521.0	 9290.0	...
947925	  758.8	  521.1	 9294.0	...
947926	  758.9	  521.0	 9296.0	...
947927	  758.9	  520.7	 9298.0	...
947928	  758.7	  520.7	 9296.0	...
947929	  758.4	  520.7	 9294.0	...
947930	  758.1	  520.8	 9292.0	...
947931	  757.9	  520.8	 9292.0	...
947932	  757.9	  520.9	 9292.0	...
947933	  757.9	  520.9	 9291.0	...
947934	  757.8	  520.8	 9291.0	...
947935	  758.1	  520.6	 9295.0	...
947936	  758.4	  520.3	 9299.0	...
947937	  758.4	  520.1	 9298.0	...
947938	  758.1	  519.9	 9292.0	...
947939	  757.9	  519.9	 9289.0	...
947940	  758.0	  520.0	 9296.0	...
947941	  758.0	  520.0	 9304.0	...
947942	  758.5	  520.1	 9305.0	...
947943	  758.9	  520.2	 9302.0	...
947944	  759.2	  520.3	 9298.0	...
947945	  758.9	  520.5	 9298.0	...
947946	  758.7	  520.7	 9299.0	...
947947	  758.7	  520.8	 9300.0	...
947948	  758.8	  520.6	 9301.0	...
947949	  758.7	  520.5	 9300.0	...
947950	  758.6	  520.5	 9300.0	...
947951	  758.3	  520.3	 9303.0	...
947952	  758.2	  520.1	 9307.0	...
947953	  758.0	  519.9	 9306.0	...
947954	  757.8	  520.0	 9302.0	...
947955	  757.7	  520.1	 9299.0	...
947956	  757.9	  520.2	 9299.0	...
947957	  758.1	  520.3	 9298.0	...
947958	  758.4	  520.6	 9298.0	...
947959	  758.4	  520.8	 9296.0	...
947960	  758.4	  521.0	 9296.0	...
947961	  758.5	  521.0	 9297.0	...
947962	  758.6	  521.1	 9300.0	...
947963	  758.5	  521.2	 9302.0	...
947964	  758.1	  521.3	 9303.0	...
947965	  757.7	  521.4	 9304.0	...
947966	  757.0	  520.8	 9304.0	...
947967	  756.7	  520.1	 9306.0	...
947968	  756.5	  519.8	 9307.0	...
947969	  756.6	  520.2	 9308.0	...
947970	  756.9	  520.6	 9308.0	...
947971	  757.3	  520.6	 9306.0	...
947972	  757.5	  520.5	 9304.0	...
947973	  757.6	  520.5	 9301.0	...
947974	  757.5	  520.3	 9299.0	...
947975	  757.4	  520.3	 9298.0	...
947976	  757.3	  520.2	 9297.0	...
947977	  757.2	  520.3	 9299.0	...
947978	  757.2	  520.5	 9304.0	...
947979	  757.3	  520.6	 9310.0	...
947980	  757.3	  520.7	 9315.0	...
947981	  757.1	  520.6	 9316.0	...
947982	  756.9	  520.4	 9314.0	...
947983	  756.8	  520.2	 9315.0	...
947984	  756.6	  520.1	 9318.0	...
947985	  756.4	  520.0	 9320.0	...
947986	  756.2	  519.9	 9318.0	...
947987	  756.1	  520.2	 9316.0	...
947988	  756.2	  520.5	 9316.0	...
947989	  756.3	  520.9	 9317.0	...
947990	  756.3	  521.0	 9318.0	...
947991	  756.2	  521.1	 9319.0	...
947992	  756.0	  521.1	 9319.0	...
947993	  755.8	  521.2	 9320.0	...
947994	  755.7	  521.0	 9320.0	...
947995	  755.8	  520.9	 9320.0	...
947996	  756.1	  520.6	 9320.0	...
947997	  756.4	  520.6	 9321.0	...
947998	  756.3	  520.6	 9322.0	...
947999	  755.9	  520.7	 9323.0	...
948000	  755.6	  520.8	 9325.0	...
948001	  755.7	  520.8	 9327.0	...
948002	  755.8	  520.8	 9328.0	...
948003	  755.8	  520.9	 9328.0	...
948004	  755.7	  521.0	 9328.0	...
948005	  755.5	  521.1	 9326.0	...
948006	  755.3	  521.0	 9324.0	...
948007	  755.3	  520.6	 9324.0	...
948008	  755.3	  520.2	 9327.0	...
948009	  755.5	  520.1	 9330.0	...
948010	  755.7	  519.7	 9332.0	...
948011	  755.7	  519.4	 9334.0	...
948012	  755.5	  519.4	 9337.0	...
948013	  755.3	  519.8	 9336.0	...
948014	  755.2	  519.8	 9335.0	...
948015	  755.2	  519.4	 9335.0	...
948016	  755.3	  519.2	 9335.0	...
948017	  755.4	  519.4	 9335.0	...
948018	  755.5	  519.7	 9336.0	...
948019	  755.3	  519.7	 9336.0	...
948020	  755.0	  519.9	 9336.0	...
948021	  755.1	  520.1	 9341.0	...
948022	  755.5	  519.9	 9346.0	...
948023	  755.9	  519.5	 9347.0	...
948024	  755.6	  519.2	 9343.0	...
948025	  755.4	  519.2	 9340.0	...
948026	  755.3	  519.3	 9339.0	...
948027	  755.4	  519.5	 9340.0	...
948028	  755.5	  519.7	 9340.0	...
948029	  755.5	  519.7	 9342.0	...
948030	  755.4	  519.3	 9344.0	...
948031	  755.3	  519.0	 9344.0	...
948032	  754.9	  518.7	 9341.0	...
948033	  754.6	  519.0	 9339.0	...
948034	  754.3	  519.2	 9339.0	...
948035	  754.3	  519.2	 9339.0	...
948036	  754.2	  518.9	 9338.0	...
948037	  754.3	  518.9	 9339.0	...
948038	  754.4	  519.1	 9340.0	...
948039	  754.4	  519.3	 9341.0	...
948040	  754.7	  519.3	 9341.0	...
948041	  755.0	  519.3	 9340.0	...
948042	  755.3	  519.3	 9346.0	...
948043	  755.3	  519.0	 9351.0	...
948044	  755.3	  518.6	 9356.0	...
948045	  755.1	  518.4	 9356.0	...
948046	  754.6	  518.6	 9352.0	...
948047	  754.2	  518.8	 9348.0	...
948048	  753.9	  518.7	 9346.0	...
948049	  753.9	  518.5	 9349.0	...
948050	  753.9	  518.2	 9352.0	...
948051	  753.9	  518.1	 9355.0	...
948052	  754.2	  518.3	 9356.0	...
948053	  754.4	  518.7	 9358.0	...
948054	  754.6	  519.2	 9359.0	...
948055	  754.7	  519.2	 9359.0	...
948056	  754.5	  519.2	 9360.0	...
948057	  754.4	  519.3	 9361.0	...
948058	  754.3	  519.2	 9362.0	...
948059	  754.4	  519.0	 9363.0	...
948060	  754.5	  518.9	 9363.0	...
948061	  754.6	  519.0	 9363.0	...
948062	  754.7	  518.7	 9363.0	...
948063	  754.7	  518.3	 9363.0	...
948064	  754.7	  517.9	 9365.0	...
948065	  754.7	  518.1	 9367.0	...
948066	  754.5	  518.5	 9370.0	...
948067	  754.5	  518.8	 9372.0	...
948068	  754.4	  519.0	 9379.0	...
948069	  754.4	  518.7	 9385.0	...
948070	  754.3	  518.5	 9391.0	...
948071	  754.1	  518.1	 9392.0	...
948072	  753.9	  517.9	 9392.0	...
948073	  753.7	  517.8	 9390.0	...
948074	  753.8	  517.7	 9388.0	...
948075	  754.0	  518.2	 9388.0	...
948076	  754.2	  518.7	 9387.0	...
948077	  754.4	  519.1	 9386.0	...
948078	  754.4	  518.8	 9384.0	...
948079	  754.4	  518.4	 9384.0	...
948080	  754.5	  518.0	 9383.0	...
948081	  754.6	  517.7	 9383.0	...
948082	  754.6	  517.4	 9384.0	...
948083	  754.4	  517.2	 9386.0	...
948084	  754.1	  517.3	 9388.0	...
948085	  754.0	  517.7	 9389.0	...
948086	  753.9	  518.0	 9390.0	...
948087	  753.8	  518.3	 9392.0	...
948088	  753.7	  517.9	 9394.0	...
948089	  753.6	  517.6	 9396.0	...
948090	  753.6	  517.2	 9397.0	...
948091	  753.6	  517.2	 9398.0	...
948092	  753.6	  517.4	 9400.0	...
948093	  753.6	  517.5	 9401.0	...
948094	  753.8	  517.5	 9401.0	...
948095	  754.0	  518.1	 9401.0	...
948096	  754.2	  518.6	 9401.0	...
948097	  754.1	  518.6	 9403.0	...
948098	  754.2	  518.2	 9404.0	...
948099	  754.5	  518.1	 9405.0	...
948100	  754.5	  518.4	 9406.0	...
948101	  754.3	  518.8	 9406.0	...
948102	  754.1	  518.9	 9406.0	...
948103	  754.0	  518.3	 9406.0	...
948104	  753.8	  517.8	 9405.0	...
948105	  753.4	  517.4	 9406.0	...
948106	  753.0	  517.7	 9407.0	...
948107	  752.7	  518.0	 9406.0	...
948108	  752.7	  518.2	 9404.0	...
948109	  752.7	  518.3	 9401.0	...
948110	  752.9	  518.3	 9400.0	...
948111	  753.2	  518.2	 9402.0	...
948112	  753.5	  518.2	 9406.0	...
948113	  753.6	  518.2	 9409.0	...
948114	  753.6	  518.2	 9408.0	...
948115	  753.5	  518.3	 9408.0	...
948116	  753.4	  518.5	 9408.0	...
948117	  753.3	  518.6	 9408.0	...
948118	  753.1	  518.2	 9407.0	...
948119	  752.9	  517.8	 9407.0	...
948120	  752.7	  517.5	 9412.0	...
948121	  752.9	  517.7	 9416.0	...
948122	  753.1	  517.8	 9419.0	...
948123	  753.2	  517.9	 9417.0	...
948124	  753.3	  518.0	 9416.0	...
948125	  753.3	  518.0	 9415.0	...
948126	  753.4	  518.0	 9415.0	...
948127	  753.4	  517.7	 9414.0	...
948128	  753.1	  517.6	 9413.0	...
948129	  752.7	  517.5	 9413.0	...
948130	  752.2	  517.8	 9414.0	...
948131	  752.1	  517.9	 9415.0	...
948132	  751.9	  517.9	 9416.0	...
948133	  751.8	  517.9	 9416.0	...
948134	  751.8	  517.9	 9416.0	...
948135	  751.8	  518.1	 9419.0	...
948136	  751.6	  518.2	 9422.0	...
948137	  751.5	  518.3	 9425.0	...
948138	  751.5	  518.4	 9425.0	...
948139	  751.9	  518.4	 9425.0	...
948140	  752.2	  518.4	 9425.0	...
948141	  752.4	  518.4	 9426.0	...
948142	  752.4	  518.4	 9427.0	...
948143	  752.4	  518.4	 9427.0	...
948144	  752.5	  518.4	 9427.0	...
948145	  752.6	  518.3	 9425.0	...
948146	  752.6	  518.2	 9421.0	...
948147	  752.7	  518.1	 9418.0	...
948148	  752.7	  518.0	 9420.0	...
948149	  752.6	  518.2	 9423.0	...
948150	  752.4	  518.3	 9428.0	...
948151	  752.1	  518.1	 9430.0	...
948152	  751.9	  517.8	 9431.0	...
948153	  751.9	  517.7	 9433.0	...
948154	  752.0	  518.0	 9433.0	...
948155	  752.3	  518.9	 9433.0	...
948156	  752.6	  519.6	 9432.0	...
948157	  752.9	  519.7	 9431.0	...
948158	  753.1	  519.0	 9431.0	...
948159	  753.1	  518.4	 9431.0	...
948160	  753.0	  518.2	 9431.0	...
948161	  752.9	  518.3	 9431.0	...
948162	  752.8	  518.4	 9432.0	...
948163	  752.7	  518.4	 9429.0	...
948164	  752.5	  518.4	 9426.0	...
948165	  752.3	  518.5	 9425.0	...
948166	  752.3	  518.7	 9428.0	...
948167	  752.6	  518.9	 9435.0	...
948168	  753.0	  519.1	 9439.0	...
948169	  753.3	  519.4	 9441.0	...
948170	  753.4	  519.4	 9441.0	...
948171	  753.4	  519.3	 9440.0	...
948172	  753.2	  519.7	 9443.0	...
948173	  753.1	  520.1	 9446.0	...
948174	  752.9	  520.6	 9449.0	...
948175	  752.9	  520.8	 9450.0	...
948176	  753.0	  521.1	 9452.0	...
948177	  753.3	  521.8	 9454.0	...
948178	  753.6	  522.2	 9458.0	...
948179	  753.9	  522.5	 9460.0	...
948180	  753.9	  522.2	 9463.0	...
948181	  754.1	  522.2	 9463.0	...
948182	  754.4	  522.2	 9465.0	...
948183	  754.3	  522.3	 9466.0	...
948184	  754.0	  522.4	 9469.0	...
948185	  753.8	  522.3	 9471.0	...
948186	  753.7	  522.0	 9472.0	...
948187	  753.7	  521.8	 9472.0	...
948188	  753.2	  521.6	 9469.0	...
948189	  752.8	  521.5	 9466.0	...
948190	  752.4	  521.8	 9464.0	...
948191	  753.0	  522.2	 9465.0	...
948192	  753.5	  522.8	 9464.0	...
948193	  754.0	  523.8	 9459.0	...
948194	  753.9	  524.7	 9454.0	...
948195	  753.9	  526.5	 9450.0	...
948196	  754.5	  528.1	 9451.0	...
948197	  755.0	  530.2	 9446.0	...
948198	  755.6	  532.1	 9441.0	...
948199	  755.7	  533.9	 9434.0	...
948200	  756.0	  536.0	 9427.0	...
948201	  756.3	  537.3	 9416.0	...
948202	  756.5	  538.2	 9408.0	...
948203	  756.5	  538.1	 9407.0	...
948204	  756.0	  536.7	 9411.0	...
948205	  755.4	  534.7	 9417.0	...
948206	  755.1	  532.8	 9423.0	...
948207	  755.2	  532.3	 9428.0	...
948208	  755.9	  532.3	 9431.0	...
948209	  756.5	  531.8	 9434.0	...
948210	  757.2	  531.4	 9435.0	...
948211	  757.3	  531.4	 9434.0	...
948212	  757.4	  532.0	 9433.0	...
948213	  757.5	  534.0	 9432.0	...
948214	  757.5	  535.5	 9424.0	...
EFIX R   944266	948214	3949	  759.7	  524.0	   9027
SSACC R  948215
948215	  757.9	  538.2	 9413.0	...
948216	  758.3	  540.5	 9401.0	...
948217	  758.7	  543.8	 9394.0	...
948218	  758.9	  547.5	 9386.0	...
948219	  759.2	  550.5	 9374.0	...
948220	  760.0	  553.2	 9361.0	...
948221	  760.8	  555.6	 9349.0	...
948222	  761.6	  558.7	 9341.0	...
948223	  762.8	  562.0	 9332.0	...
948224	  763.9	  564.9	 9325.0	...
948225	  765.0	  566.9	 9314.0	...
948226	  765.1	  569.2	 9307.0	...
948227	  765.2	  570.3	 9299.0	...
948228	  765.5	  573.5	 9284.0	...
948229	  766.0	  577.2	 9263.0	...
948230	  766.1	  580.8	 9243.0	...
948231	  765.8	  583.7	 9236.0	...
948232	  764.4	  586.1	 9226.0	...
948233	  763.2	  590.6	 9208.0	...
948234	  761.4	  594.0	 9190.0	...
948235	  759.9	  598.3	 9171.0	...
948236	  758.6	  601.3	 9162.0	...
948237	  757.3	  605.1	 9146.0	...
948238	  755.5	  607.9	 9137.0	...
948239	  753.9	  611.2	 9113.0	...
948240	  752.9	  615.8	 9090.0	...
ESACC R  948215	948240	26	  757.9	  538.2	  752.9	  615.8	   1.65	     83
SFIX R   948241
948241	  753.0	  620.0	 9068.0	...
948242	  753.0	  624.4	 9052.0	...
948243	  753.6	  627.1	 9038.0	...
948244	  754.4	  630.2	 9020.0	...
948245	  756.3	  633.4	 9006.0	...
948246	  757.9	  636.6	 8996.0	...
948247	  759.5	  640.4	 8975.0	...
948248	  761.0	  644.1	 8960.0	...
948249	  762.5	  647.6	 8942.0	...
948250	  764.7	  651.6	 8932.0	...
948251	  765.8	  654.9	 8920.0	...
948252	  766.5	  657.9	 8907.0	...
948253	  766.8	  660.7	 8893.0	...
948254	  767.1	  663.2	 8874.0	...
948255	  767.4	  665.9	 8855.0	...
948256	  767.8	  668.4	 8846.0	...
948257	  768.5	  671.0	 8840.0	...
948258	  769.2	  673.2	 8837.0	...
948259	  769.3	  674.3	 8832.0	...
948260	  768.8	  674.4	 8832.0	...
948261	  768.1	  674.6	 8828.0	...
948262	  767.2	  674.6	 8827.0	...
948263	  766.5	  674.5	 8826.0	...
948264	  765.3	  674.5	 8828.0	...
948265	  764.4	  673.0	 8835.0	...
948266	  763.5	  671.4	 8843.0	...
948267	  762.9	  669.1	 8850.0	...
948268	  762.6	  667.5	 8859.0	...
948269	  762.3	  665.6	 8867.0	...
948270	  762.4	  663.7	 8876.0	...
948271	  762.2	  662.2	 8881.0	...
948272	  761.8	  658.4	 8894.0	...
948273	  761.2	  654.0	 8910.0	...
948274	  760.8	  648.6	 8933.0	...
EFIX R   948241	948274	34	  763.1	  657.4	   8902
SSACC R  948275
948275	  760.2	  644.4	 8948.0	...
948276	  759.1	  640.6	 8966.0	...
948277	  757.3	  636.3	 8973.0	...
948278	  755.9	  632.3	 8996.0	...
948279	  754.9	  627.9	 9015.0	...
948280	  754.2	  623.8	 9037.0	...
948281	  753.4	  619.2	 9051.0	...
948282	  752.8	  615.0	 9065.0	...
948283	  752.6	  610.4	 9079.0	...
948284	  752.4	  606.4	 9095.0	...
948285	  752.3	  602.6	 9115.0	...
948286	  752.4	  599.1	 9134.0	...
948287	  752.9	  595.5	 9143.0	...
948288	  753.4	  591.6	 9154.0	...
948289	  753.7	  587.4	 9168.0	...
948290	  753.5	  583.6	 9185.0	...
948291	  753.3	  578.7	 9195.0	...
948292	  753.1	  574.1	 9218.0	...
ESACC R  948275	948292	18	  760.2	  644.4	  753.1	  574.1	   1.50	     93
SFIX R   948293
948293	  752.4	  569.3	 9241.0	...
948294	  751.7	  565.0	 9265.0	...
948295	  751.3	  562.4	 9273.0	...
948296	  751.2	  560.0	 9278.0	...
948297	  751.2	  557.9	 9284.0	...
948298	  751.0	  554.6	 9297.0	...
948299	  750.7	  551.0	 9309.0	...
948300	  750.3	  547.4	 9327.0	...
948301	  750.0	  544.4	 9336.0	...
948302	  749.3	  540.7	 9347.0	...
948303	  748.9	  537.7	 9359.0	...
948304	  748.5	  535.1	 9374.0	...
948305	  748.3	  533.9	 9386.0	...
948306	  747.8	  531.9	 9389.0	...
948307	  747.2	  530.5	 9391.0	...
948308	  747.3	  528.8	 9394.0	...
948309	  747.7	  528.5	 9403.0	...
948310	  747.7	  527.1	 9411.0	...
948311	  747.2	  525.9	 9417.0	...
948312	  746.7	  524.6	 9417.0	...
948313	  747.0	  524.3	 9418.0	...
948314	  747.4	  523.8	 9420.0	...
948315	  747.3	  523.4	 9421.0	...
948316	  746.9	  523.2	 9419.0	...
948317	  746.4	  523.3	 9417.0	...
948318	  746.7	  523.6	 9414.0	...
948319	  747.1	  524.0	 9414.0	...
948320	  747.0	  524.2	 9408.0	...
948321	  746.5	  524.4	 9403.0	...
948322	  746.2	  525.6	 9398.0	...
948323	  746.5	  526.8	 9399.0	...
948324	  747.2	  527.6	 9402.0	...
948325	  747.8	  527.6	 9404.0	...
948326	  748.3	  527.6	 9406.0	...
948327	  748.2	  527.7	 9406.0	...
948328	  748.2	  527.8	 9409.0	...
948329	  748.2	  528.0	 9413.0	...
948330	  748.2	  527.7	 9414.0	...
948331	  748.2	  527.2	 9412.0	...
948332	  748.2	  526.7	 9410.0	...
948333	  748.2	  526.5	 9410.0	...
948334	  748.2	  526.4	 9411.0	...
948335	  748.2	  526.2	 9413.0	...
948336	  748.3	  526.0	 9414.0	...
948337	  748.4	  526.1	 9415.0	...
948338	  748.6	  526.1	 9414.0	...
948339	  748.6	  526.1	 9413.0	...
948340	  748.5	  526.1	 9416.0	...
948341	  748.5	  526.2	 9420.0	...
948342	  748.4	  526.3	 9423.0	...
948343	  748.4	  525.7	 9424.0	...
948344	  748.3	  525.0	 9425.0	...
948345	  748.3	  524.3	 9426.0	...
948346	  748.4	  524.6	 9429.0	...
948347	  748.6	  524.8	 9431.0	...
948348	  748.8	  524.7	 9433.0	...
948349	  749.0	  524.5	 9436.0	...
948350	  749.2	  524.1	 9438.0	...
948351	  749.4	  524.0	 9440.0	...
948352	  749.6	  524.0	 9440.0	...
948353	  749.7	  524.0	 9440.0	...
948354	  749.8	  524.0	 9440.0	...
948355	  749.6	  523.9	 9440.0	...
948356	  749.5	  524.0	 9436.0	...
948357	  749.4	  524.0	 9433.0	...
948358	  749.5	  524.0	 9432.0	...
948359	  749.5	  523.9	 9435.0	...
948360	  749.8	  524.2	 9438.0	...
948361	  749.9	  524.7	 9438.0	...
948362	  750.1	  525.5	 9438.0	...
948363	  750.2	  526.2	 9429.0	...
948364	  750.4	  527.3	 9419.0	...
948365	  750.5	  528.1	 9409.0	...
948366	  750.5	  528.6	 9409.0	...
948367	  750.6	  528.5	 9408.0	...
948368	  750.7	  528.3	 9409.0	...
948369	  750.8	  528.3	 9405.0	...
948370	  751.0	  528.7	 9400.0	...
948371	  751.0	  529.1	 9399.0	...
948372	  750.7	  528.6	 9402.0	...
948373	  750.4	  527.9	 9409.0	...
948374	  749.8	  527.1	 9417.0	...
948375	  749.7	  525.8	 9424.0	...
948376	  749.6	  524.7	 9427.0	...
948377	  750.3	  523.5	 9432.0	...
948378	  750.8	  523.4	 9439.0	...
948379	  751.3	  524.0	 9445.0	...
948380	  751.4	  524.6	 9447.0	...
EFIX R   948293	948380	88	  749.0	  529.6	   9403
SSACC R  948381
948381	  751.4	  525.1	 9446.0	...
948382	  751.4	  525.3	 9444.0	...
948383	  751.4	  525.6	 9441.0	...
948384	  751.9	  526.4	 9439.0	...
948385	  752.3	  527.9	 9426.0	...
948386	  752.8	  530.8	 9408.0	...
948387	  752.9	  534.9	 9385.0	...
948388	  753.6	  539.6	 9371.0	...
948389	  754.5	  543.9	 9354.0	...
948390	  755.4	  547.7	 9342.0	...
948391	  755.9	  552.3	 9328.0	...
948392	  756.8	  558.5	 9308.0	...
948393	  758.5	  566.6	 9273.0	...
948394	  760.3	  576.4	 9229.0	...
948395	  762.4	  587.8	 9186.0	...
948396	  763.6	  599.5	 9144.0	...
948397	  766.1	  612.0	 9098.0	...
948398	  768.4	  624.3	 9048.0	...
948399	  771.4	  637.5	 8995.0	...
948400	  773.9	  651.5	 8941.0	...
948401	  777.1	  667.3	 8885.0	...
948402	  780.3	  684.4	 8820.0	...
948403	  782.9	  700.7	 8749.0	...
948404	  785.4	  717.4	 8678.0	...
948405	  787.4	  734.6	 8605.0	...
948406	  789.7	  753.5	 8527.0	...
948407	  792.1	  774.5	 8438.0	...
948408	  794.5	  796.7	 8352.0	...
948409	  797.0	  820.5	 8258.0	...
948410	  798.8	  844.4	 8163.0	...
948411	  802.0	  870.9	 8056.0	...
948412	  805.5	  898.6	 7943.0	...
948413	  809.5	  927.5	 7826.0	...
948414	  812.4	  957.9	 7688.0	...
948415	  815.5	  990.7	 7552.0	...
948416	  817.1	 1024.1	 7412.0	...
948417	  818.6	 1058.3	 7278.0	...
948418	  820.2	 1093.1	 7131.0	...
948419	  823.3	 1130.2	 6976.0	...
948420	  827.0	 1168.6	 6815.0	...
948421	  831.0	 1208.0	 6638.0	...
948422	  837.1	 1248.1	 6454.0	...
948423	  844.0	 1286.7	 6270.0	...
948424	  852.5	 1322.7	 6102.0	...
948425	  862.1	 1358.7	 5932.0	...
948426	  874.8	 1397.9	 5741.0	...
948427	  890.3	 1442.5	 5533.0	...
948428	  907.2	 1490.5	 5302.0	...
948429	  925.2	 1541.1	 5076.0	...
948430	  942.7	 1592.0	 4850.0	...
948431	  960.5	 1643.0	 4623.0	...
948432	  976.4	 1692.7	 4395.0	...
948433	  989.9	 1744.9	 4169.0	...
948434	  999.5	 1810.8	 3916.0	...
948435	 1003.6	 1876.1	 3673.0	...
948436	 1006.0	 1934.7	 3429.0	...
948437	 1005.9	 1964.9	 3267.0	...
948438	 1006.8	 1979.7	 3169.0	...
948439	 1006.3	 1982.2	 3140.0	...
948440	 1006.3	 1982.2	 3140.0	...
SBLINK R 948441
948441	   .	   .	    0.0	...
948442	   .	   .	    0.0	...
948443	   .	   .	    0.0	...
948444	   .	   .	    0.0	...
948445	   .	   .	    0.0	...
948446	   .	   .	    0.0	...
948447	   .	   .	    0.0	...
948448	   .	   .	    0.0	...
948449	   .	   .	    0.0	...
948450	   .	   .	    0.0	...
948451	   .	   .	    0.0	...
948452	   .	   .	    0.0	...
948453	   .	   .	    0.0	...
948454	   .	   .	    0.0	...
948455	   .	   .	    0.0	...
948456	   .	   .	    0.0	...
948457	   .	   .	    0.0	...
948458	   .	   .	    0.0	...
948459	   .	   .	    0.0	...
948460	   .	   .	    0.0	...
948461	   .	   .	    0.0	...
948462	   .	   .	    0.0	...
948463	   .	   .	    0.0	...
948464	   .	   .	    0.0	...
948465	   .	   .	    0.0	...
948466	   .	   .	    0.0	...
948467	   .	   .	    0.0	...
948468	   .	   .	    0.0	...
[truncated: 4,199,835 more chars]
