# Supplementary material for: With an eye on uncertainty: Modelling pupillary responses to environmental volatility
Source: PLoS Comput Biol. 2019 Jul 5;15(7):e1007126. doi: 10.1371/journal.pcbi.1007126 (PMC6636765; doi:10.1371/journal.pcbi.1007126)
Supplement: S7 Data — Zip file containing the pupillometry data for participant 7. (ZIP) [file pcbi.1007126.s007.zip › P7/trial3.asc]

** CONVERTED FROM C:\Users\tparr\Documents\PVR\P7_1412\trial3.edf using edfapi 3.1 Win32 Nov 24 2009 on Thu Dec 14 09:51:33 2017
** DATE: Thu Dec 14 10:17:34 2017
** TYPE: EDF_FILE BINARY EVENT SAMPLE TAGGED
** VERSION: EYELINK II 1
** SOURCE: EYELINK CL
** EYELINK II CL v4.48 Nov 25 2009
** CAMERA: EyeLink CL Version 1.4 Sensor=BHA
** SERIAL NUMBER: CL1-AAD42
** CAMERA_CONFIG: AAD42140.SCD
**

MSG	1238618 RECCFG CR 1000 2 0 R
MSG	1238618 ELCLCFG MTABLER
MSG	1238618 GAZE_COORDS 0.00 0.00 1599.00 1199.00
MSG	1238618 THRESHOLDS R 100 225
MSG	1238618 ELCL_PROC CENTROID (3)
MSG	1238618 ELCL_PCR_PARAM 5 3.0
START	1238619 	RIGHT	SAMPLES	EVENTS
PRESCALER	1
VPRESCALER	1
PUPIL	AREA
EVENTS	GAZE	RIGHT	RATE	1000.00	TRACKING	CR	FILTER	2
SAMPLES	GAZE	RIGHT	RATE	1000.00	TRACKING	CR	FILTER	2
MSG	1238619 !MODE RECORD CR 1000 2 0 R
1238619	   .	   .	    0.0	...
INPUT	1238619	127
SSACC R  1238620
1238620	   .	   .	    0.0	...
1238621	   .	   .	    0.0	...
1238622	   .	   .	    0.0	...
1238623	   .	   .	    0.0	...
1238624	   .	   .	    0.0	...
1238625	   .	   .	    0.0	...
1238626	   .	   .	    0.0	...
1238627	 1348.9	 2275.8	 2773.0	...
1238628	 1348.9	 2275.8	 2773.0	...
1238629	 1349.0	 2267.8	 2798.0	...
1238630	 1347.2	 2251.6	 2858.0	...
1238631	 1345.2	 2229.1	 2939.0	...
1238632	 1341.9	 2209.4	 3016.0	...
1238633	 1337.9	 2190.3	 3089.0	...
1238634	 1329.6	 2170.7	 3170.0	...
1238635	 1319.5	 2150.5	 3260.0	...
1238636	 1310.0	 2133.2	 3354.0	...
1238637	 1304.3	 2120.1	 3447.0	...
1238638	 1300.6	 2109.1	 3550.0	...
1238639	 1298.3	 2100.6	 3646.0	...
1238640	 1295.9	 2091.2	 3741.0	...
1238641	 1292.9	 2080.3	 3832.0	...
1238642	 1289.8	 2067.3	 3920.0	...
1238643	 1287.0	 2054.2	 4001.0	...
1238644	 1284.1	 2038.9	 4080.0	...
1238645	 1280.4	 2021.6	 4163.0	...
1238646	 1275.0	 2002.0	 4249.0	...
1238647	 1266.5	 1982.7	 4337.0	...
1238648	 1256.5	 1964.8	 4416.0	...
1238649	 1246.2	 1946.4	 4500.0	...
1238650	 1236.1	 1931.1	 4569.0	...
1238651	 1225.8	 1910.0	 4666.0	...
1238652	 1215.5	 1888.8	 4760.0	...
1238653	 1204.6	 1865.3	 4865.0	...
1238654	 1192.7	 1845.5	 4958.0	...
1238655	 1180.2	 1825.3	 5054.0	...
1238656	 1168.8	 1804.2	 5150.0	...
1238657	 1157.8	 1783.4	 5253.0	...
1238658	 1147.5	 1764.0	 5351.0	...
1238659	 1137.0	 1745.3	 5453.0	...
1238660	 1127.9	 1729.2	 5537.0	...
1238661	 1118.2	 1710.9	 5633.0	...
1238662	 1109.7	 1693.9	 5711.0	...
1238663	 1101.0	 1675.0	 5803.0	...
1238664	 1092.7	 1658.7	 5882.0	...
1238665	 1083.5	 1640.5	 5971.0	...
1238666	 1074.2	 1623.6	 6055.0	...
1238667	 1064.0	 1605.9	 6146.0	...
1238668	 1055.7	 1589.7	 6236.0	...
1238669	 1046.5	 1572.5	 6325.0	...
1238670	 1037.6	 1555.0	 6409.0	...
1238671	 1027.8	 1537.4	 6495.0	...
1238672	 1018.8	 1520.1	 6585.0	...
1238673	 1010.7	 1504.2	 6671.0	...
1238674	 1001.4	 1488.2	 6755.0	...
1238675	  992.9	 1472.9	 6831.0	...
1238676	  984.2	 1457.3	 6917.0	...
1238677	  976.5	 1441.9	 6996.0	...
1238678	  969.0	 1426.9	 7074.0	...
1238679	  961.3	 1411.7	 7143.0	...
1238680	  954.2	 1397.9	 7211.0	...
1238681	  947.6	 1384.0	 7281.0	...
1238682	  941.3	 1371.1	 7344.0	...
1238683	  935.8	 1357.8	 7406.0	...
1238684	  929.9	 1345.0	 7465.0	...
1238685	  925.1	 1332.6	 7526.0	...
1238686	  919.6	 1321.1	 7583.0	...
1238687	  915.3	 1310.3	 7623.0	...
1238688	  909.8	 1299.0	 7677.0	...
1238689	  904.9	 1288.4	 7733.0	...
1238690	  899.9	 1276.9	 7795.0	...
1238691	  895.2	 1266.8	 7847.0	...
1238692	  890.5	 1255.6	 7897.0	...
1238693	  885.3	 1245.4	 7954.0	...
1238694	  880.5	 1235.0	 8002.0	...
1238695	  875.6	 1224.9	 8044.0	...
1238696	  871.2	 1214.0	 8098.0	...
1238697	  867.2	 1203.9	 8140.0	...
1238698	  863.1	 1193.7	 8191.0	...
1238699	  859.1	 1185.1	 8228.0	...
1238700	  855.0	 1176.1	 8281.0	...
1238701	  852.0	 1167.1	 8330.0	...
1238702	  848.4	 1158.1	 8375.0	...
1238703	  844.8	 1149.7	 8417.0	...
1238704	  841.6	 1142.3	 8458.0	...
1238705	  838.8	 1135.2	 8488.0	...
1238706	  836.5	 1127.9	 8515.0	...
1238707	  833.5	 1121.1	 8544.0	...
1238708	  831.4	 1114.6	 8579.0	...
1238709	  828.6	 1107.2	 8620.0	...
1238710	  826.0	 1099.8	 8654.0	...
1238711	  823.5	 1091.9	 8692.0	...
1238712	  821.2	 1086.0	 8719.0	...
1238713	  819.4	 1080.2	 8743.0	...
1238714	  817.2	 1075.4	 8757.0	...
1238715	  815.2	 1069.3	 8788.0	...
1238716	  812.5	 1063.0	 8824.0	...
1238717	  810.6	 1057.2	 8856.0	...
1238718	  808.6	 1051.5	 8876.0	...
1238719	  806.8	 1045.4	 8896.0	...
1238720	  804.9	 1038.5	 8927.0	...
1238721	  802.6	 1032.7	 8960.0	...
1238722	  801.1	 1027.4	 8991.0	...
1238723	  799.2	 1022.8	 9010.0	...
1238724	  797.7	 1017.2	 9035.0	...
1238725	  796.2	 1012.5	 9054.0	...
1238726	  794.8	 1006.7	 9087.0	...
1238727	  793.1	 1002.2	 9109.0	...
1238728	  791.5	  998.0	 9135.0	...
1238729	  790.1	  993.8	 9151.0	...
1238730	  789.0	  989.5	 9169.0	...
1238731	  787.8	  984.6	 9185.0	...
1238732	  786.7	  980.9	 9202.0	...
1238733	  785.7	  976.7	 9221.0	...
1238734	  784.6	  972.1	 9244.0	...
1238735	  783.1	  968.0	 9257.0	...
1238736	  782.2	  964.6	 9267.0	...
ESACC R  1238620	1238736	117	   .	   .	  782.2	  964.6	 2.7e+006	    455
SFIX R   1238737
1238737	  780.8	  961.2	 9287.0	...
1238738	  779.8	  956.5	 9314.0	...
1238739	  778.3	  952.5	 9335.0	...
1238740	  777.3	  949.1	 9342.0	...
1238741	  776.2	  945.9	 9344.0	...
1238742	  775.3	  942.4	 9348.0	...
1238743	  774.6	  938.8	 9362.0	...
1238744	  773.6	  936.4	 9380.0	...
1238745	  772.7	  933.1	 9402.0	...
1238746	  771.8	  929.8	 9422.0	...
1238747	  771.3	  926.4	 9436.0	...
1238748	  770.2	  922.8	 9454.0	...
1238749	  769.1	  920.0	 9469.0	...
1238750	  768.1	  916.8	 9484.0	...
1238751	  767.7	  914.9	 9492.0	...
1238752	  767.0	  912.4	 9499.0	...
1238753	  766.2	  909.5	 9518.0	...
1238754	  765.2	  906.7	 9536.0	...
1238755	  764.6	  903.8	 9550.0	...
1238756	  763.8	  901.4	 9557.0	...
1238757	  763.4	  898.8	 9564.0	...
1238758	  762.8	  896.3	 9576.0	...
1238759	  762.2	  893.6	 9581.0	...
1238760	  761.5	  890.9	 9586.0	...
1238761	  760.9	  888.5	 9594.0	...
1238762	  760.5	  886.3	 9611.0	...
1238763	  760.0	  883.9	 9629.0	...
1238764	  759.6	  881.3	 9643.0	...
1238765	  759.1	  879.2	 9649.0	...
1238766	  758.6	  876.6	 9657.0	...
1238767	  758.2	  874.5	 9662.0	...
1238768	  757.8	  871.7	 9668.0	...
1238769	  757.4	  869.4	 9682.0	...
1238770	  756.8	  866.5	 9697.0	...
1238771	  755.9	  864.8	 9711.0	...
1238772	  755.1	  862.9	 9715.0	...
1238773	  754.5	  860.9	 9724.0	...
1238774	  754.3	  858.3	 9732.0	...
1238775	  753.9	  856.6	 9738.0	...
1238776	  753.5	  854.3	 9743.0	...
1238777	  753.2	  852.2	 9747.0	...
1238778	  753.3	  849.6	 9758.0	...
1238779	  753.4	  848.3	 9765.0	...
1238780	  753.2	  846.2	 9775.0	...
1238781	  752.5	  843.9	 9781.0	...
1238782	  751.9	  841.5	 9795.0	...
1238783	  751.4	  839.8	 9807.0	...
1238784	  751.0	  838.6	 9817.0	...
1238785	  750.6	  837.8	 9821.0	...
1238786	  750.4	  836.4	 9825.0	...
1238787	  750.2	  835.3	 9830.0	...
1238788	  749.7	  832.4	 9836.0	...
1238789	  749.4	  830.4	 9842.0	...
1238790	  749.1	  828.0	 9846.0	...
1238791	  749.1	  827.0	 9853.0	...
1238792	  748.9	  825.4	 9860.0	...
1238793	  748.6	  823.9	 9866.0	...
1238794	  748.3	  822.4	 9877.0	...
1238795	  748.0	  821.5	 9888.0	...
1238796	  748.0	  820.8	 9900.0	...
1238797	  748.1	  820.2	 9901.0	...
1238798	  748.2	  819.5	 9904.0	...
1238799	  748.3	  817.8	 9907.0	...
1238800	  748.4	  816.1	 9906.0	...
1238801	  748.6	  815.0	 9903.0	...
1238802	  748.5	  813.8	 9899.0	...
1238803	  748.2	  812.6	 9904.0	...
1238804	  747.9	  810.8	 9913.0	...
1238805	  747.6	  809.9	 9923.0	...
1238806	  747.4	  808.6	 9928.0	...
1238807	  747.0	  806.7	 9934.0	...
1238808	  746.7	  805.0	 9941.0	...
1238809	  746.4	  803.2	 9952.0	...
1238810	  746.0	  802.2	 9960.0	...
1238811	  745.6	  800.6	 9971.0	...
1238812	  745.3	  799.0	 9978.0	...
1238813	  745.1	  797.7	 9980.0	...
1238814	  745.1	  796.8	 9978.0	...
1238815	  745.2	  795.5	 9977.0	...
1238816	  745.2	  793.9	 9978.0	...
1238817	  745.0	  792.0	 9989.0	...
1238818	  744.5	  789.7	10001.0	...
1238819	  744.0	  787.2	10014.0	...
1238820	  743.3	  785.1	10026.0	...
1238821	  742.9	  783.9	10038.0	...
1238822	  742.6	  782.7	10049.0	...
1238823	  742.4	  781.3	10049.0	...
1238824	  742.2	  779.9	10051.0	...
1238825	  741.7	  778.3	10055.0	...
1238826	  741.2	  776.6	10068.0	...
1238827	  741.0	  775.0	10080.0	...
1238828	  740.5	  773.0	10091.0	...
1238829	  740.0	  771.2	10095.0	...
1238830	  739.3	  769.7	10098.0	...
1238831	  738.8	  768.7	10099.0	...
1238832	  738.4	  767.2	10103.0	...
1238833	  738.1	  765.6	10108.0	...
1238834	  737.7	  764.0	10117.0	...
1238835	  737.2	  762.4	10121.0	...
1238836	  736.8	  761.0	10125.0	...
1238837	  736.6	  759.6	10129.0	...
1238838	  736.2	  758.9	10135.0	...
1238839	  735.7	  756.6	10143.0	...
1238840	  735.1	  755.0	10148.0	...
1238841	  734.9	  752.4	10160.0	...
1238842	  734.9	  751.5	10171.0	...
1238843	  734.8	  750.2	10184.0	...
1238844	  734.1	  749.0	10190.0	...
1238845	  733.4	  747.2	10196.0	...
1238846	  732.7	  745.3	10198.0	...
1238847	  732.2	  744.2	10199.0	...
1238848	  731.7	  742.6	10204.0	...
1238849	  731.3	  741.2	10209.0	...
1238850	  731.3	  739.7	10214.0	...
1238851	  731.0	  738.4	10220.0	...
1238852	  730.4	  737.4	10227.0	...
1238853	  729.7	  735.6	10234.0	...
1238854	  729.1	  733.8	10238.0	...
1238855	  728.7	  732.1	10241.0	...
1238856	  728.5	  731.3	10245.0	...
1238857	  728.4	  730.1	10248.0	...
1238858	  728.2	  728.8	10253.0	...
1238859	  728.0	  726.9	10262.0	...
1238860	  727.8	  725.8	10268.0	...
1238861	  727.7	  724.2	10273.0	...
1238862	  727.6	  722.8	10275.0	...
1238863	  727.6	  721.7	10275.0	...
1238864	  727.0	  720.9	10275.0	...
1238865	  726.4	  719.9	10278.0	...
1238866	  725.9	  718.9	10282.0	...
1238867	  725.8	  717.1	10294.0	...
1238868	  725.7	  715.8	10302.0	...
1238869	  725.6	  713.8	10309.0	...
1238870	  725.4	  712.4	10309.0	...
1238871	  725.2	  711.3	10314.0	...
1238872	  725.0	  711.0	10319.0	...
1238873	  724.9	  710.0	10322.0	...
1238874	  724.7	  708.6	10321.0	...
1238875	  724.6	  706.8	10324.0	...
1238876	  724.2	  705.8	10327.0	...
1238877	  723.8	  704.3	10335.0	...
1238878	  723.5	  703.2	10340.0	...
1238879	  723.6	  701.8	10345.0	...
1238880	  723.6	  700.5	10353.0	...
1238881	  723.6	  699.1	10361.0	...
1238882	  723.5	  697.8	10369.0	...
1238883	  723.4	  697.2	10368.0	...
1238884	  723.2	  696.1	10368.0	...
1238885	  722.9	  695.1	10372.0	...
1238886	  722.6	  693.4	10375.0	...
1238887	  722.2	  692.3	10379.0	...
1238888	  721.9	  691.1	10384.0	...
1238889	  721.4	  690.5	10390.0	...
1238890	  721.2	  689.2	10397.0	...
1238891	  720.9	  688.5	10406.0	...
1238892	  720.7	  686.9	10416.0	...
1238893	  720.6	  686.0	10424.0	...
1238894	  720.6	  685.1	10424.0	...
1238895	  720.7	  685.0	10422.0	...
1238896	  720.9	  684.9	10419.0	...
1238897	  720.9	  683.6	10421.0	...
1238898	  720.5	  681.6	10426.0	...
1238899	  720.0	  679.7	10429.0	...
1238900	  719.5	  678.8	10426.0	...
1238901	  719.3	  678.3	10435.0	...
1238902	  719.2	  677.9	10445.0	...
1238903	  719.2	  677.7	10454.0	...
1238904	  718.8	  677.3	10452.0	...
1238905	  718.5	  677.1	10450.0	...
1238906	  718.0	  676.9	10449.0	...
1238907	  717.8	  676.3	10448.0	...
1238908	  717.4	  675.2	10452.0	...
1238909	  717.1	  674.0	10456.0	...
1238910	  716.8	  673.6	10458.0	...
1238911	  716.8	  673.6	10456.0	...
1238912	  716.7	  673.2	10460.0	...
1238913	  716.5	  672.6	10470.0	...
1238914	  716.1	  671.5	10481.0	...
1238915	  715.9	  670.4	10484.0	...
1238916	  715.5	  669.5	10484.0	...
1238917	  715.3	  669.0	10481.0	...
1238918	  715.3	  668.4	10478.0	...
1238919	  715.4	  668.0	10476.0	...
1238920	  715.7	  667.4	10480.0	...
1238921	  715.9	  667.3	10484.0	...
1238922	  716.0	  667.2	10488.0	...
1238923	  715.9	  667.0	10488.0	...
1238924	  715.8	  667.0	10489.0	...
1238925	  715.6	  666.9	10490.0	...
1238926	  715.6	  666.4	10491.0	...
1238927	  715.6	  665.7	10494.0	...
1238928	  715.3	  664.4	10497.0	...
1238929	  715.1	  663.8	10497.0	...
1238930	  715.0	  663.2	10493.0	...
1238931	  715.2	  663.2	10495.0	...
1238932	  715.1	  662.7	10502.0	...
1238933	  714.8	  662.2	10507.0	...
1238934	  714.3	  661.6	10505.0	...
1238935	  714.2	  661.4	10507.0	...
1238936	  714.1	  661.4	10511.0	...
1238937	  714.4	  661.6	10516.0	...
1238938	  714.7	  661.2	10517.0	...
1238939	  714.9	  660.7	10517.0	...
1238940	  714.9	  660.2	10516.0	...
1238941	  714.9	  660.1	10518.0	...
1238942	  714.9	  659.9	10520.0	...
1238943	  714.7	  659.7	10517.0	...
1238944	  714.4	  659.7	10511.0	...
1238945	  714.4	  659.7	10511.0	...
1238946	  714.7	  659.7	10517.0	...
1238947	  715.0	  659.5	10523.0	...
1238948	  715.0	  659.2	10524.0	...
1238949	  715.0	  659.0	10522.0	...
1238950	  714.9	  658.9	10519.0	...
1238951	  714.8	  658.3	10517.0	...
1238952	  714.7	  657.6	10519.0	...
1238953	  714.7	  656.9	10525.0	...
1238954	  714.6	  656.8	10530.0	...
1238955	  714.4	  656.7	10540.0	...
1238956	  713.9	  656.5	10546.0	...
1238957	  713.5	  656.5	10546.0	...
1238958	  713.0	  656.2	10540.0	...
1238959	  712.8	  656.0	10537.0	...
1238960	  712.6	  655.9	10539.0	...
1238961	  712.6	  655.9	10542.0	...
1238962	  712.6	  655.5	10542.0	...
1238963	  712.7	  655.2	10537.0	...
1238964	  712.8	  655.1	10532.0	...
1238965	  712.9	  655.1	10538.0	...
1238966	  713.0	  655.1	10547.0	...
1238967	  713.0	  655.0	10553.0	...
1238968	  713.2	  655.1	10550.0	...
1238969	  713.3	  655.1	10546.0	...
1238970	  713.2	  654.6	10546.0	...
1238971	  713.1	  654.0	10545.0	...
1238972	  713.0	  653.2	10544.0	...
1238973	  713.0	  652.8	10548.0	...
1238974	  713.0	  652.3	10552.0	...
1238975	  713.0	  652.2	10553.0	...
1238976	  713.1	  652.4	10549.0	...
1238977	  713.3	  652.6	10546.0	...
1238978	  713.6	  652.8	10549.0	...
1238979	  713.7	  652.9	10554.0	...
1238980	  713.8	  653.1	10558.0	...
1238981	  713.5	  653.3	10560.0	...
1238982	  713.1	  653.4	10562.0	...
1238983	  712.7	  653.4	10564.0	...
1238984	  712.9	  653.4	10565.0	...
1238985	  712.9	  653.3	10564.0	...
1238986	  712.9	  653.2	10558.0	...
1238987	  712.9	  653.0	10553.0	...
1238988	  713.0	  652.8	10546.0	...
1238989	  713.3	  652.7	10545.0	...
1238990	  713.4	  652.7	10543.0	...
1238991	  713.2	  652.4	10544.0	...
1238992	  712.9	  652.1	10544.0	...
1238993	  712.7	  651.9	10544.0	...
1238994	  712.7	  651.9	10542.0	...
1238995	  712.7	  651.9	10540.0	...
1238996	  712.8	  652.0	10543.0	...
1238997	  712.9	  652.1	10547.0	...
1238998	  712.7	  652.2	10551.0	...
1238999	  712.6	  652.4	10551.0	...
1239000	  712.6	  652.6	10552.0	...
1239001	  712.9	  652.8	10551.0	...
1239002	  713.2	  652.8	10550.0	...
1239003	  713.3	  653.0	10549.0	...
1239004	  713.3	  653.3	10549.0	...
1239005	  713.3	  653.7	10543.0	...
1239006	  713.2	  653.7	10537.0	...
1239007	  713.0	  653.8	10536.0	...
1239008	  712.8	  653.9	10539.0	...
1239009	  712.7	  654.1	10539.0	...
1239010	  712.7	  654.1	10534.0	...
1239011	  712.7	  654.1	10529.0	...
1239012	  712.8	  654.2	10529.0	...
1239013	  712.9	  654.3	10530.0	...
1239014	  713.0	  654.5	10531.0	...
1239015	  713.0	  654.5	10530.0	...
1239016	  713.0	  654.5	10529.0	...
1239017	  712.9	  654.4	10529.0	...
1239018	  712.9	  654.3	10529.0	...
1239019	  712.7	  654.1	10526.0	...
1239020	  712.6	  654.1	10524.0	...
1239021	  712.8	  654.8	10524.0	...
1239022	  713.1	  655.6	10526.0	...
1239023	  713.5	  656.2	10527.0	...
1239024	  713.5	  655.9	10521.0	...
1239025	  713.5	  655.6	10515.0	...
1239026	  713.6	  655.5	10512.0	...
1239027	  713.9	  655.5	10513.0	...
1239028	  714.2	  655.8	10515.0	...
1239029	  714.3	  656.1	10516.0	...
1239030	  714.3	  656.5	10513.0	...
1239031	  714.1	  656.5	10510.0	...
1239032	  713.9	  656.3	10506.0	...
1239033	  713.7	  656.1	10510.0	...
1239034	  713.7	  656.1	10513.0	...
1239035	  713.8	  656.4	10515.0	...
1239036	  713.9	  656.7	10512.0	...
1239037	  714.0	  656.7	10509.0	...
1239038	  714.0	  656.6	10503.0	...
1239039	  714.0	  656.5	10498.0	...
1239040	  713.8	  656.5	10495.0	...
1239041	  713.8	  657.2	10494.0	...
1239042	  713.7	  658.0	10496.0	...
1239043	  713.8	  658.9	10497.0	...
1239044	  713.9	  659.0	10493.0	...
1239045	  713.9	  659.2	10488.0	...
1239046	  713.7	  659.4	10486.0	...
1239047	  713.6	  659.6	10488.0	...
1239048	  713.8	  659.5	10491.0	...
1239049	  714.2	  659.4	10496.0	...
1239050	  714.5	  659.4	10501.0	...
1239051	  714.7	  659.2	10506.0	...
1239052	  714.8	  658.8	10507.0	...
1239053	  715.0	  658.3	10506.0	...
1239054	  714.7	  658.0	10504.0	...
1239055	  714.4	  657.7	10502.0	...
1239056	  714.1	  657.6	10500.0	...
1239057	  714.2	  657.7	10497.0	...
1239058	  714.2	  657.8	10494.0	...
1239059	  714.1	  657.7	10491.0	...
1239060	  714.0	  657.7	10490.0	...
1239061	  714.0	  657.7	10492.0	...
1239062	  714.1	  657.9	10494.0	...
1239063	  714.2	  657.9	10498.0	...
1239064	  714.2	  657.6	10500.0	...
1239065	  714.2	  657.3	10501.0	...
1239066	  714.5	  657.2	10499.0	...
1239067	  714.7	  657.2	10494.0	...
1239068	  715.0	  657.2	10488.0	...
1239069	  715.1	  657.3	10485.0	...
1239070	  714.5	  657.3	10481.0	...
1239071	  713.9	  657.2	10478.0	...
1239072	  713.3	  657.1	10477.0	...
1239073	  713.3	  657.0	10480.0	...
1239074	  713.3	  656.9	10483.0	...
1239075	  713.3	  657.0	10483.0	...
1239076	  713.5	  657.2	10482.0	...
1239077	  713.8	  657.5	10481.0	...
1239078	  714.2	  657.5	10479.0	...
1239079	  714.1	  657.3	10479.0	...
1239080	  714.0	  657.0	10479.0	...
1239081	  713.8	  656.7	10478.0	...
1239082	  713.8	  656.6	10475.0	...
1239083	  713.7	  656.4	10475.0	...
1239084	  713.7	  656.5	10479.0	...
1239085	  713.7	  656.5	10482.0	...
1239086	  713.7	  656.0	10482.0	...
1239087	  713.7	  655.6	10483.0	...
1239088	  713.7	  655.0	10482.0	...
1239089	  713.7	  654.7	10480.0	...
1239090	  713.7	  654.5	10477.0	...
1239091	  713.8	  654.6	10475.0	...
1239092	  714.0	  654.7	10475.0	...
1239093	  714.2	  654.9	10476.0	...
1239094	  714.2	  654.9	10476.0	...
1239095	  714.0	  654.9	10475.0	...
1239096	  713.8	  654.9	10474.0	...
1239097	  713.8	  655.1	10474.0	...
1239098	  713.8	  655.2	10475.0	...
1239099	  714.1	  655.3	10476.0	...
1239100	  714.3	  655.3	10474.0	...
1239101	  714.5	  654.6	10473.0	...
1239102	  714.5	  653.9	10471.0	...
1239103	  714.5	  653.5	10470.0	...
1239104	  714.5	  653.8	10470.0	...
1239105	  714.6	  653.6	10472.0	...
1239106	  714.5	  653.3	10471.0	...
1239107	  714.4	  653.0	10468.0	...
1239108	  714.2	  653.4	10466.0	...
1239109	  714.0	  653.8	10462.0	...
1239110	  714.0	  653.5	10458.0	...
1239111	  714.0	  652.9	10461.0	...
1239112	  714.1	  652.3	10467.0	...
1239113	  714.2	  651.9	10470.0	...
1239114	  714.1	  651.5	10468.0	...
1239115	  713.8	  651.1	10466.0	...
1239116	  713.8	  651.0	10468.0	...
1239117	  714.1	  650.8	10469.0	...
1239118	  714.4	  650.9	10470.0	...
1239119	  714.4	  651.0	10468.0	...
1239120	  714.1	  650.9	10466.0	...
1239121	  713.9	  650.7	10465.0	...
1239122	  713.7	  650.3	10458.0	...
1239123	  713.7	  650.1	10451.0	...
1239124	  713.6	  649.9	10444.0	...
1239125	  713.6	  649.9	10444.0	...
1239126	  713.6	  650.0	10443.0	...
1239127	  713.7	  649.9	10441.0	...
1239128	  713.7	  649.6	10439.0	...
1239129	  713.7	  649.4	10442.0	...
1239130	  713.6	  649.4	10445.0	...
1239131	  713.6	  649.4	10449.0	...
1239132	  713.5	  649.2	10445.0	...
1239133	  713.4	  649.1	10437.0	...
1239134	  713.2	  649.1	10431.0	...
1239135	  712.9	  648.8	10427.0	...
1239136	  712.8	  648.5	10429.0	...
1239137	  713.1	  648.2	10430.0	...
1239138	  713.6	  648.0	10431.0	...
1239139	  714.0	  648.0	10429.0	...
1239140	  713.9	  647.8	10427.0	...
1239141	  713.8	  647.5	10425.0	...
1239142	  713.7	  647.1	10425.0	...
1239143	  713.7	  646.9	10425.0	...
1239144	  713.8	  646.7	10423.0	...
1239145	  714.0	  646.6	10421.0	...
1239146	  714.3	  646.5	10424.0	...
1239147	  714.2	  646.8	10427.0	...
1239148	  714.1	  647.1	10430.0	...
1239149	  714.1	  647.4	10427.0	...
1239150	  714.2	  647.3	10426.0	...
1239151	  714.6	  647.0	10427.0	...
1239152	  714.9	  646.4	10428.0	...
1239153	  715.2	  645.9	10427.0	...
1239154	  715.1	  646.0	10425.0	...
1239155	  714.9	  646.5	10424.0	...
1239156	  714.8	  646.9	10425.0	...
1239157	  714.9	  646.8	10426.0	...
1239158	  715.0	  646.4	10427.0	...
1239159	  715.2	  646.0	10427.0	...
1239160	  715.3	  645.6	10428.0	...
1239161	  715.5	  645.4	10425.0	...
1239162	  715.7	  645.1	10422.0	...
1239163	  715.9	  644.7	10418.0	...
1239164	  715.5	  644.4	10416.0	...
1239165	  715.0	  644.1	10415.0	...
1239166	  714.8	  644.0	10414.0	...
1239167	  715.1	  644.1	10416.0	...
1239168	  715.5	  644.7	10415.0	...
1239169	  715.6	  645.3	10414.0	...
1239170	  715.6	  645.8	10414.0	...
1239171	  715.7	  645.4	10414.0	...
1239172	  715.6	  645.2	10414.0	...
1239173	  715.4	  645.0	10414.0	...
1239174	  715.1	  645.2	10415.0	...
1239175	  714.9	  645.3	10415.0	...
1239176	  715.0	  645.3	10413.0	...
1239177	  715.0	  645.3	10410.0	...
1239178	  715.0	  644.9	10411.0	...
1239179	  714.9	  644.6	10414.0	...
1239180	  714.8	  644.1	10414.0	...
1239181	  714.8	  644.0	10411.0	...
1239182	  714.8	  643.8	10409.0	...
1239183	  714.8	  643.5	10410.0	...
1239184	  714.8	  643.4	10411.0	...
1239185	  714.7	  643.3	10411.0	...
1239186	  714.6	  643.3	10411.0	...
1239187	  714.7	  642.9	10412.0	...
1239188	  714.9	  642.4	10412.0	...
1239189	  714.9	  642.1	10411.0	...
1239190	  714.8	  642.2	10406.0	...
1239191	  714.7	  642.2	10398.0	...
1239192	  714.8	  642.0	10393.0	...
1239193	  714.8	  641.8	10390.0	...
1239194	  714.7	  642.0	10391.0	...
1239195	  714.7	  642.4	10391.0	...
1239196	  714.7	  642.7	10392.0	...
1239197	  714.8	  642.5	10393.0	...
1239198	  714.9	  642.2	10389.0	...
1239199	  714.7	  641.6	10387.0	...
1239200	  714.4	  641.2	10384.0	...
1239201	  714.0	  641.1	10379.0	...
1239202	  713.8	  641.1	10373.0	...
1239203	  713.7	  641.2	10369.0	...
1239204	  713.5	  641.2	10372.0	...
1239205	  713.4	  641.2	10374.0	...
1239206	  713.3	  641.2	10369.0	...
1239207	  713.4	  641.1	10364.0	...
1239208	  713.5	  641.1	10362.0	...
1239209	  713.5	  640.8	10363.0	...
1239210	  713.5	  640.6	10365.0	...
1239211	  713.5	  640.1	10368.0	...
1239212	  713.4	  639.9	10371.0	...
1239213	  713.8	  639.7	10374.0	...
1239214	  714.2	  639.8	10374.0	...
1239215	  714.7	  639.9	10373.0	...
1239216	  714.8	  640.0	10372.0	...
1239217	  714.7	  640.0	10370.0	...
1239218	  714.7	  639.9	10365.0	...
1239219	  714.6	  639.9	10361.0	...
1239220	  714.5	  639.9	10359.0	...
1239221	  714.8	  639.8	10360.0	...
1239222	  715.1	  639.4	10361.0	...
1239223	  715.1	  639.1	10358.0	...
1239224	  714.9	  639.0	10354.0	...
1239225	  714.7	  639.0	10349.0	...
1239226	  714.8	  638.7	10348.0	...
1239227	  714.9	  638.4	10348.0	...
1239228	  715.0	  638.3	10345.0	...
1239229	  715.2	  638.3	10341.0	...
1239230	  715.6	  638.3	10337.0	...
1239231	  715.8	  638.1	10331.0	...
1239232	  716.0	  637.9	10325.0	...
1239233	  716.2	  637.8	10321.0	...
1239234	  716.1	  637.9	10322.0	...
1239235	  715.9	  637.9	10322.0	...
1239236	  715.6	  637.8	10319.0	...
1239237	  715.5	  637.8	10317.0	...
1239238	  715.7	  637.7	10317.0	...
1239239	  715.9	  637.5	10317.0	...
1239240	  716.0	  637.0	10317.0	...
1239241	  716.0	  636.7	10313.0	...
1239242	  716.1	  636.5	10308.0	...
1239243	  716.2	  636.5	10303.0	...
1239244	  716.1	  636.6	10303.0	...
1239245	  715.9	  636.7	10305.0	...
1239246	  715.6	  636.7	10307.0	...
1239247	  715.7	  636.6	10307.0	...
1239248	  715.9	  636.8	10306.0	...
1239249	  716.2	  637.1	10307.0	...
1239250	  716.5	  637.3	10308.0	...
1239251	  716.5	  637.3	10306.0	...
1239252	  716.6	  637.2	10306.0	...
1239253	  716.6	  637.2	10305.0	...
1239254	  716.4	  637.4	10307.0	...
1239255	  716.2	  637.7	10305.0	...
1239256	  716.0	  638.0	10300.0	...
1239257	  716.0	  638.0	10296.0	...
1239258	  716.0	  638.0	10289.0	...
1239259	  715.8	  638.0	10283.0	...
1239260	  715.8	  637.9	10279.0	...
1239261	  715.8	  637.7	10278.0	...
1239262	  716.1	  637.6	10277.0	...
1239263	  716.2	  637.6	10277.0	...
1239264	  716.2	  637.8	10274.0	...
1239265	  716.1	  637.8	10272.0	...
1239266	  715.9	  637.8	10270.0	...
1239267	  715.8	  637.8	10269.0	...
1239268	  715.8	  638.0	10269.0	...
1239269	  715.9	  638.1	10270.0	...
1239270	  715.9	  638.5	10265.0	...
1239271	  716.0	  638.8	10260.0	...
1239272	  716.0	  638.8	10256.0	...
1239273	  716.2	  638.6	10257.0	...
1239274	  716.4	  638.4	10258.0	...
1239275	  716.5	  638.4	10258.0	...
1239276	  716.5	  638.2	10258.0	...
1239277	  716.4	  637.9	10258.0	...
1239278	  716.3	  638.1	10252.0	...
1239279	  716.1	  638.6	10245.0	...
1239280	  716.0	  639.1	10236.0	...
1239281	  715.9	  639.1	10234.0	...
1239282	  715.9	  639.1	10234.0	...
1239283	  715.9	  639.0	10236.0	...
1239284	  716.0	  639.0	10238.0	...
1239285	  716.0	  638.9	10238.0	...
1239286	  716.1	  638.9	10238.0	...
1239287	  716.3	  638.5	10239.0	...
1239288	  716.5	  638.1	10240.0	...
1239289	  716.7	  637.9	10242.0	...
1239290	  716.6	  638.0	10243.0	...
1239291	  716.4	  638.0	10242.0	...
1239292	  716.3	  638.0	10240.0	...
1239293	  716.4	  638.0	10238.0	...
1239294	  716.6	  638.8	10238.0	...
1239295	  716.6	  639.6	10234.0	...
1239296	  716.7	  640.2	10230.0	...
EFIX R   1238737	1239296	560	  722.9	  692.8	  10306
SSACC R  1239297
1239297	  716.7	  640.0	10225.0	...
1239298	  716.7	  639.4	10224.0	...
1239299	  715.6	  639.0	10223.0	...
1239300	  714.0	  637.2	10223.0	...
1239301	  712.1	  635.4	10224.0	...
1239302	  709.4	  632.6	10224.0	...
1239303	  706.1	  629.9	10225.0	...
1239304	  702.1	  626.3	10224.0	...
1239305	  698.4	  623.1	10228.0	...
1239306	  694.7	  620.4	10231.0	...
1239307	  690.1	  617.8	10235.0	...
1239308	  685.2	  614.9	10234.0	...
1239309	  680.0	  612.3	10234.0	...
1239310	  675.2	  609.0	10233.0	...
1239311	  670.7	  606.2	10232.0	...
1239312	  667.0	  603.5	10229.0	...
1239313	  664.3	  601.6	10225.0	...
1239314	  662.7	  600.3	10223.0	...
1239315	  661.9	  598.6	10223.0	...
ESACC R  1239297	1239315	19	  716.7	  640.0	  661.9	  598.6	   1.46	    110
SFIX R   1239316
1239316	  661.3	  597.3	10217.0	...
1239317	  660.9	  595.8	10205.0	...
1239318	  661.2	  594.8	10192.0	...
1239319	  661.6	  594.0	10189.0	...
1239320	  662.5	  593.3	10190.0	...
1239321	  662.9	  592.0	10191.0	...
1239322	  663.3	  591.1	10193.0	...
1239323	  663.1	  589.7	10195.0	...
1239324	  663.1	  588.1	10194.0	...
1239325	  662.8	  586.6	10189.0	...
1239326	  662.7	  585.1	10185.0	...
1239327	  662.6	  584.3	10183.0	...
1239328	  662.8	  583.5	10183.0	...
1239329	  662.9	  583.2	10179.0	...
1239330	  663.4	  583.1	10175.0	...
1239331	  663.8	  583.0	10170.0	...
1239332	  664.4	  582.9	10169.0	...
1239333	  664.6	  583.3	10168.0	...
1239334	  664.9	  583.7	10167.0	...
1239335	  665.0	  584.4	10171.0	...
1239336	  665.1	  584.8	10176.0	...
1239337	  665.3	  585.2	10181.0	...
1239338	  665.4	  585.2	10181.0	...
1239339	  665.6	  585.1	10180.0	...
1239340	  665.8	  585.0	10178.0	...
1239341	  665.9	  585.0	10174.0	...
1239342	  665.9	  585.1	10170.0	...
1239343	  665.9	  585.0	10168.0	...
1239344	  666.1	  585.0	10170.0	...
1239345	  666.2	  584.9	10171.0	...
1239346	  666.1	  584.9	10172.0	...
1239347	  665.8	  585.0	10172.0	...
1239348	  665.8	  585.1	10172.0	...
1239349	  666.0	  584.7	10171.0	...
1239350	  666.2	  584.4	10170.0	...
1239351	  666.5	  583.9	10170.0	...
1239352	  666.6	  583.8	10170.0	...
1239353	  666.7	  583.9	10169.0	...
1239354	  666.6	  584.1	10167.0	...
1239355	  666.6	  584.0	10165.0	...
1239356	  666.5	  583.7	10165.0	...
1239357	  666.5	  583.7	10164.0	...
1239358	  666.4	  584.0	10162.0	...
1239359	  666.5	  584.3	10162.0	...
1239360	  666.8	  584.2	10164.0	...
1239361	  667.0	  584.2	10163.0	...
1239362	  667.1	  584.2	10161.0	...
1239363	  667.0	  584.2	10159.0	...
1239364	  666.8	  584.0	10159.0	...
1239365	  666.7	  583.7	10159.0	...
1239366	  666.7	  583.4	10160.0	...
1239367	  667.0	  583.2	10161.0	...
1239368	  667.4	  583.2	10160.0	...
1239369	  667.7	  583.2	10158.0	...
1239370	  667.7	  583.4	10153.0	...
1239371	  667.7	  583.6	10148.0	...
1239372	  667.7	  583.7	10144.0	...
1239373	  667.6	  583.5	10142.0	...
1239374	  667.5	  583.4	10143.0	...
1239375	  667.7	  583.7	10144.0	...
1239376	  667.8	  584.0	10142.0	...
1239377	  667.9	  584.3	10138.0	...
1239378	  667.9	  584.2	10137.0	...
1239379	  667.8	  584.2	10140.0	...
1239380	  668.0	  584.2	10144.0	...
1239381	  668.3	  584.2	10145.0	...
1239382	  668.5	  584.1	10146.0	...
1239383	  668.6	  584.0	10146.0	...
1239384	  668.8	  583.9	10144.0	...
1239385	  668.5	  583.8	10141.0	...
1239386	  668.0	  584.0	10138.0	...
1239387	  667.7	  584.1	10136.0	...
1239388	  667.9	  584.2	10136.0	...
1239389	  668.0	  584.2	10135.0	...
1239390	  668.3	  584.4	10134.0	...
1239391	  668.6	  584.5	10133.0	...
1239392	  668.8	  584.5	10133.0	...
1239393	  668.8	  584.5	10133.0	...
1239394	  668.7	  584.6	10131.0	...
1239395	  669.0	  584.5	10130.0	...
1239396	  669.3	  584.2	10128.0	...
1239397	  669.3	  584.0	10127.0	...
1239398	  669.0	  584.0	10121.0	...
1239399	  668.6	  583.9	10115.0	...
1239400	  668.5	  583.8	10107.0	...
1239401	  668.3	  583.6	10106.0	...
1239402	  668.1	  583.6	10104.0	...
1239403	  668.7	  583.7	10103.0	...
1239404	  669.3	  583.9	10104.0	...
1239405	  669.8	  584.0	10107.0	...
1239406	  669.6	  584.1	10108.0	...
1239407	  669.2	  584.1	10107.0	...
1239408	  669.0	  584.1	10107.0	...
1239409	  669.2	  584.0	10106.0	...
1239410	  669.6	  583.9	10108.0	...
1239411	  669.9	  583.7	10109.0	...
1239412	  669.7	  583.5	10110.0	...
1239413	  669.8	  583.4	10109.0	...
1239414	  670.0	  583.5	10109.0	...
1239415	  670.1	  583.5	10107.0	...
1239416	  670.1	  583.6	10104.0	...
1239417	  670.1	  583.6	10101.0	...
1239418	  670.0	  583.6	10099.0	...
1239419	  670.0	  583.6	10099.0	...
1239420	  669.9	  583.7	10099.0	...
1239421	  669.8	  583.6	10096.0	...
1239422	  669.7	  583.6	10094.0	...
1239423	  669.7	  583.5	10092.0	...
1239424	  669.7	  583.4	10094.0	...
1239425	  669.9	  583.5	10094.0	...
1239426	  670.2	  583.6	10095.0	...
1239427	  670.5	  583.7	10095.0	...
1239428	  670.6	  583.6	10094.0	...
1239429	  670.5	  583.6	10091.0	...
1239430	  670.4	  583.6	10088.0	...
1239431	  670.2	  583.8	10089.0	...
1239432	  670.0	  583.9	10090.0	...
1239433	  669.8	  583.9	10092.0	...
1239434	  669.7	  583.9	10091.0	...
1239435	  669.8	  584.0	10089.0	...
1239436	  670.0	  584.1	10086.0	...
1239437	  670.2	  584.2	10084.0	...
1239438	  670.2	  584.2	10083.0	...
1239439	  670.2	  584.2	10082.0	...
1239440	  670.1	  584.0	10081.0	...
1239441	  670.3	  583.7	10081.0	...
1239442	  670.6	  583.5	10080.0	...
1239443	  670.8	  583.6	10079.0	...
1239444	  670.8	  583.8	10078.0	...
1239445	  670.7	  583.8	10077.0	...
1239446	  670.6	  583.9	10076.0	...
1239447	  670.5	  583.9	10075.0	...
1239448	  670.6	  583.9	10070.0	...
1239449	  670.7	  583.9	10064.0	...
1239450	  670.7	  583.6	10058.0	...
1239451	  670.8	  583.2	10058.0	...
1239452	  670.9	  583.0	10057.0	...
1239453	  670.8	  583.1	10059.0	...
1239454	  670.7	  583.2	10060.0	...
1239455	  670.6	  583.3	10060.0	...
1239456	  670.5	  583.4	10060.0	...
1239457	  670.5	  583.6	10058.0	...
1239458	  670.5	  583.5	10057.0	...
1239459	  670.7	  583.5	10056.0	...
1239460	  670.9	  583.4	10055.0	...
1239461	  671.1	  583.2	10054.0	...
1239462	  671.1	  582.8	10052.0	...
1239463	  670.9	  582.6	10054.0	...
1239464	  670.7	  582.5	10056.0	...
1239465	  670.5	  582.5	10057.0	...
1239466	  671.0	  582.6	10057.0	...
1239467	  671.5	  582.8	10057.0	...
1239468	  671.9	  583.0	10057.0	...
1239469	  671.9	  583.0	10058.0	...
1239470	  672.0	  583.1	10059.0	...
1239471	  672.1	  582.7	10060.0	...
1239472	  672.0	  582.3	10062.0	...
1239473	  671.9	  581.9	10059.0	...
1239474	  672.0	  581.9	10056.0	...
1239475	  672.1	  581.8	10054.0	...
1239476	  672.3	  581.7	10054.0	...
1239477	  672.4	  581.7	10053.0	...
1239478	  672.7	  581.8	10052.0	...
1239479	  673.0	  582.0	10047.0	...
1239480	  673.0	  582.2	10043.0	...
1239481	  672.8	  582.6	10039.0	...
1239482	  672.6	  583.0	10036.0	...
1239483	  672.6	  583.1	10033.0	...
1239484	  672.5	  582.6	10027.0	...
1239485	  672.5	  582.1	10025.0	...
1239486	  672.4	  582.0	10024.0	...
1239487	  672.4	  582.0	10029.0	...
1239488	  672.3	  582.1	10037.0	...
1239489	  672.3	  582.3	10041.0	...
1239490	  672.4	  582.4	10043.0	...
1239491	  672.5	  582.5	10043.0	...
1239492	  672.5	  582.7	10043.0	...
1239493	  672.6	  582.8	10042.0	...
1239494	  672.6	  583.0	10041.0	...
1239495	  672.4	  583.0	10041.0	...
1239496	  672.4	  583.0	10041.0	...
1239497	  672.4	  582.9	10041.0	...
1239498	  672.4	  582.8	10041.0	...
1239499	  672.3	  582.8	10037.0	...
1239500	  672.2	  582.8	10034.0	...
1239501	  672.2	  582.9	10029.0	...
1239502	  672.2	  583.0	10028.0	...
1239503	  672.3	  583.1	10026.0	...
1239504	  672.3	  583.1	10026.0	...
1239505	  672.1	  583.0	10027.0	...
1239506	  671.9	  582.9	10027.0	...
1239507	  671.6	  582.9	10026.0	...
1239508	  671.6	  583.0	10026.0	...
1239509	  671.6	  583.1	10027.0	...
1239510	  671.8	  583.1	10029.0	...
1239511	  672.1	  583.0	10026.0	...
1239512	  672.4	  582.9	10022.0	...
1239513	  672.3	  582.7	10018.0	...
1239514	  672.3	  582.5	10017.0	...
1239515	  672.4	  582.6	10016.0	...
1239516	  672.5	  582.8	10016.0	...
1239517	  672.6	  582.9	10012.0	...
1239518	  672.6	  583.0	10008.0	...
1239519	  672.6	  583.0	10005.0	...
1239520	  672.7	  583.1	10007.0	...
1239521	  672.7	  583.0	10013.0	...
1239522	  672.7	  583.1	10017.0	...
1239523	  672.6	  583.2	10020.0	...
1239524	  672.5	  583.2	10017.0	...
1239525	  672.3	  583.0	10010.0	...
1239526	  672.2	  583.0	10003.0	...
1239527	  672.1	  583.1	10003.0	...
1239528	  672.0	  583.1	10007.0	...
1239529	  671.9	  583.0	10011.0	...
1239530	  672.0	  583.1	10010.0	...
1239531	  672.2	  583.2	10010.0	...
1239532	  672.4	  583.3	10005.0	...
1239533	  672.4	  583.1	10000.0	...
1239534	  672.4	  583.0	 9995.0	...
1239535	  672.5	  582.9	 9995.0	...
1239536	  672.6	  582.9	 9994.0	...
1239537	  672.7	  582.8	 9993.0	...
1239538	  672.7	  582.8	 9993.0	...
1239539	  672.6	  583.0	 9994.0	...
1239540	  672.5	  583.2	 9997.0	...
1239541	  672.5	  583.4	 9999.0	...
1239542	  672.5	  583.3	 9998.0	...
1239543	  672.5	  582.5	 9994.0	...
1239544	  672.4	  581.7	 9991.0	...
1239545	  672.3	  581.0	 9991.0	...
1239546	  672.2	  581.2	 9992.0	...
1239547	  672.2	  581.3	 9992.0	...
1239548	  672.3	  581.1	 9992.0	...
1239549	  672.5	  580.8	 9999.0	...
1239550	  672.6	  580.6	10005.0	...
1239551	  672.7	  580.5	10011.0	...
1239552	  672.7	  580.7	10006.0	...
1239553	  672.7	  581.0	10001.0	...
1239554	  672.9	  581.3	 9997.0	...
1239555	  673.0	  581.3	10001.0	...
1239556	  673.1	  581.3	10007.0	...
1239557	  672.9	  581.3	10011.0	...
1239558	  672.8	  581.1	10009.0	...
1239559	  672.9	  580.8	10006.0	...
1239560	  673.0	  580.4	10004.0	...
1239561	  673.1	  580.3	10004.0	...
1239562	  673.1	  580.3	10005.0	...
1239563	  673.3	  580.2	10008.0	...
1239564	  673.6	  580.3	10010.0	...
1239565	  674.0	  580.5	10008.0	...
1239566	  674.0	  580.7	10003.0	...
1239567	  673.9	  580.5	 9997.0	...
1239568	  673.8	  580.3	 9995.0	...
1239569	  673.8	  580.0	 9993.0	...
1239570	  673.8	  580.2	 9991.0	...
1239571	  673.8	  580.4	 9990.0	...
1239572	  673.8	  580.6	 9989.0	...
1239573	  673.8	  580.6	 9988.0	...
1239574	  673.8	  580.5	 9983.0	...
1239575	  673.8	  580.4	 9979.0	...
1239576	  673.9	  580.5	 9975.0	...
1239577	  674.0	  580.6	 9975.0	...
1239578	  674.1	  580.3	 9978.0	...
1239579	  674.0	  579.8	 9981.0	...
1239580	  674.0	  579.3	 9983.0	...
1239581	  674.0	  579.5	 9983.0	...
1239582	  674.0	  579.8	 9983.0	...
1239583	  674.0	  580.1	 9982.0	...
1239584	  674.1	  579.7	 9981.0	...
1239585	  674.2	  579.2	 9981.0	...
1239586	  674.3	  578.9	 9979.0	...
1239587	  674.3	  579.1	 9977.0	...
1239588	  674.3	  579.2	 9978.0	...
1239589	  674.4	  579.1	 9984.0	...
1239590	  674.4	  579.0	 9990.0	...
1239591	  674.4	  578.9	 9992.0	...
1239592	  674.4	  578.9	 9991.0	...
1239593	  674.3	  578.9	 9990.0	...
1239594	  674.3	  579.0	 9989.0	...
1239595	  674.3	  579.0	 9990.0	...
1239596	  674.3	  578.9	 9991.0	...
1239597	  674.2	  578.6	 9993.0	...
1239598	  674.2	  578.4	 9993.0	...
1239599	  674.2	  578.3	 9990.0	...
1239600	  674.1	  578.3	 9985.0	...
1239601	  674.1	  578.3	 9979.0	...
1239602	  674.2	  578.1	 9977.0	...
1239603	  674.2	  577.9	 9977.0	...
1239604	  674.4	  577.6	 9978.0	...
1239605	  674.5	  577.6	 9980.0	...
1239606	  674.2	  577.7	 9981.0	...
1239607	  673.8	  577.8	 9981.0	...
1239608	  673.8	  577.7	 9977.0	...
1239609	  674.2	  577.4	 9974.0	...
1239610	  674.5	  577.1	 9971.0	...
1239611	  674.4	  577.1	 9970.0	...
1239612	  674.2	  577.2	 9969.0	...
1239613	  673.9	  577.2	 9969.0	...
1239614	  673.7	  577.1	 9968.0	...
1239615	  673.7	  577.0	 9968.0	...
1239616	  673.7	  576.9	 9969.0	...
1239617	  673.7	  577.0	 9969.0	...
1239618	  673.7	  577.0	 9971.0	...
1239619	  673.5	  577.0	 9972.0	...
1239620	  673.4	  576.9	 9973.0	...
1239621	  673.3	  576.9	 9966.0	...
1239622	  673.3	  576.7	 9960.0	...
1239623	  673.5	  576.5	 9954.0	...
1239624	  673.7	  576.3	 9952.0	...
1239625	  673.4	  576.2	 9950.0	...
1239626	  673.0	  576.1	 9950.0	...
1239627	  672.9	  575.7	 9951.0	...
1239628	  673.3	  575.3	 9952.0	...
1239629	  673.7	  575.0	 9951.0	...
1239630	  673.6	  575.0	 9952.0	...
1239631	  673.5	  575.0	 9953.0	...
1239632	  673.4	  575.0	 9950.0	...
1239633	  673.4	  575.2	 9946.0	...
1239634	  673.4	  575.2	 9941.0	...
1239635	  673.5	  575.3	 9941.0	...
1239636	  673.5	  575.2	 9940.0	...
1239637	  673.5	  575.1	 9943.0	...
1239638	  673.6	  574.8	 9946.0	...
MSG	1239639 0000 _ Experiment Start
1239639	  673.5	  574.6	 9950.0	...
1239640	  673.5	  574.5	 9948.0	...
1239641	  673.6	  574.5	 9945.0	...
1239642	  673.5	  574.4	 9944.0	...
1239643	  673.5	  574.3	 9944.0	...
1239644	  673.5	  574.1	 9945.0	...
1239645	  673.5	  574.0	 9944.0	...
1239646	  673.5	  574.3	 9944.0	...
1239647	  673.5	  574.6	 9945.0	...
1239648	  673.4	  574.9	 9946.0	...
1239649	  673.3	  574.8	 9948.0	...
1239650	  673.4	  574.7	 9950.0	...
1239651	  673.6	  574.7	 9951.0	...
1239652	  673.7	  574.5	 9952.0	...
1239653	  673.7	  574.4	 9952.0	...
1239654	  673.7	  574.3	 9952.0	...
1239655	  673.6	  574.3	 9954.0	...
1239656	  673.6	  574.2	 9954.0	...
1239657	  673.7	  574.1	 9955.0	...
1239658	  673.8	  573.9	 9952.0	...
1239659	  673.9	  573.9	 9952.0	...
1239660	  673.9	  573.8	 9950.0	...
1239661	  674.1	  573.9	 9949.0	...
1239662	  674.3	  574.1	 9952.0	...
1239663	  674.4	  573.8	 9955.0	...
1239664	  674.4	  573.6	 9959.0	...
1239665	  674.5	  573.3	 9956.0	...
1239666	  674.5	  573.4	 9953.0	...
1239667	  674.6	  573.3	 9949.0	...
1239668	  674.7	  573.6	 9947.0	...
1239669	  674.5	  574.0	 9945.0	...
1239670	  674.5	  573.8	 9946.0	...
1239671	  674.5	  573.3	 9945.0	...
1239672	  674.7	  572.7	 9943.0	...
1239673	  674.7	  572.1	 9940.0	...
1239674	  674.8	  571.6	 9939.0	...
1239675	  674.8	  571.3	 9938.0	...
1239676	  674.8	  571.8	 9939.0	...
1239677	  674.9	  572.3	 9937.0	...
1239678	  674.9	  572.7	 9934.0	...
1239679	  674.8	  572.7	 9930.0	...
1239680	  674.6	  572.8	 9930.0	...
1239681	  674.4	  572.8	 9932.0	...
1239682	  674.4	  572.7	 9934.0	...
1239683	  674.5	  572.7	 9937.0	...
1239684	  674.5	  572.6	 9940.0	...
1239685	  674.4	  572.3	 9940.0	...
1239686	  674.5	  572.1	 9940.0	...
1239687	  674.6	  571.9	 9939.0	...
1239688	  674.7	  571.9	 9938.0	...
1239689	  674.6	  571.9	 9937.0	...
1239690	  674.6	  571.9	 9937.0	...
1239691	  674.5	  572.0	 9936.0	...
1239692	  674.4	  572.1	 9936.0	...
1239693	  674.2	  572.2	 9935.0	...
1239694	  674.3	  572.2	 9936.0	...
1239695	  674.5	  572.2	 9937.0	...
1239696	  674.7	  572.2	 9939.0	...
1239697	  674.8	  572.1	 9940.0	...
1239698	  674.8	  571.8	 9940.0	...
1239699	  674.8	  571.4	 9946.0	...
1239700	  674.8	  570.7	 9952.0	...
1239701	  674.8	  570.2	 9955.0	...
1239702	  674.8	  569.9	 9953.0	...
1239703	  674.8	  569.9	 9950.0	...
1239704	  674.9	  570.0	 9951.0	...
1239705	  674.9	  570.2	 9952.0	...
1239706	  674.9	  569.8	 9952.0	...
1239707	  674.8	  569.2	 9951.0	...
1239708	  674.8	  568.7	 9949.0	...
1239709	  674.9	  568.8	 9948.0	...
1239710	  675.0	  568.8	 9946.0	...
1239711	  674.8	  568.8	 9944.0	...
1239712	  674.6	  568.8	 9944.0	...
1239713	  674.5	  568.9	 9943.0	...
1239714	  674.4	  568.9	 9938.0	...
1239715	  674.4	  568.8	 9930.0	...
1239716	  674.4	  568.4	 9921.0	...
1239717	  674.4	  568.0	 9916.0	...
1239718	  674.3	  568.0	 9915.0	...
1239719	  674.1	  568.1	 9915.0	...
1239720	  673.8	  568.3	 9914.0	...
1239721	  673.7	  568.3	 9913.0	...
1239722	  673.8	  568.0	 9912.0	...
1239723	  674.3	  567.7	 9912.0	...
1239724	  674.6	  567.3	 9911.0	...
1239725	  674.8	  567.3	 9911.0	...
1239726	  674.7	  567.3	 9910.0	...
1239727	  674.3	  567.3	 9909.0	...
1239728	  673.9	  567.3	 9906.0	...
1239729	  673.6	  567.5	 9902.0	...
1239730	  673.8	  567.7	 9899.0	...
1239731	  674.0	  568.0	 9898.0	...
1239732	  674.1	  568.0	 9899.0	...
1239733	  674.0	  567.9	 9900.0	...
1239734	  673.9	  567.8	 9901.0	...
1239735	  673.7	  567.6	 9902.0	...
1239736	  673.7	  567.6	 9902.0	...
1239737	  673.6	  567.6	 9901.0	...
1239738	  673.6	  567.6	 9898.0	...
1239739	  673.6	  567.7	 9896.0	...
1239740	  673.6	  567.8	 9895.0	...
1239741	  673.7	  567.7	 9895.0	...
1239742	  673.8	  567.7	 9895.0	...
1239743	  674.0	  567.7	 9894.0	...
1239744	  674.2	  567.8	 9892.0	...
1239745	  674.3	  567.9	 9892.0	...
1239746	  674.2	  568.0	 9893.0	...
1239747	  674.2	  567.6	 9895.0	...
1239748	  674.1	  567.2	 9897.0	...
1239749	  674.1	  566.8	 9899.0	...
1239750	  674.0	  566.8	 9900.0	...
1239751	  673.9	  566.8	 9901.0	...
1239752	  673.8	  566.7	 9900.0	...
1239753	  673.9	  566.6	 9899.0	...
1239754	  674.1	  566.6	 9895.0	...
1239755	  674.5	  566.5	 9892.0	...
1239756	  674.8	  566.5	 9891.0	...
1239757	  675.0	  566.5	 9893.0	...
1239758	  675.0	  566.5	 9895.0	...
1239759	  675.0	  566.4	 9897.0	...
1239760	  674.9	  566.4	 9899.0	...
1239761	  674.8	  566.4	 9901.0	...
1239762	  674.9	  566.4	 9903.0	...
1239763	  675.1	  566.3	 9905.0	...
1239764	  675.3	  566.3	 9903.0	...
1239765	  675.3	  566.4	 9901.0	...
1239766	  675.2	  566.6	 9892.0	...
1239767	  674.9	  566.7	 9887.0	...
1239768	  674.6	  566.7	 9884.0	...
1239769	  674.3	  566.7	 9886.0	...
1239770	  674.6	  566.4	 9889.0	...
1239771	  675.1	  566.2	 9890.0	...
1239772	  675.5	  565.9	 9891.0	...
1239773	  675.4	  565.8	 9892.0	...
1239774	  675.3	  565.6	 9892.0	...
1239775	  675.1	  565.7	 9892.0	...
1239776	  675.1	  565.7	 9892.0	...
1239777	  675.0	  565.8	 9892.0	...
1239778	  675.0	  565.8	 9890.0	...
1239779	  674.9	  565.4	 9888.0	...
1239780	  674.9	  565.0	 9886.0	...
1239781	  674.9	  564.7	 9886.0	...
1239782	  675.0	  564.7	 9887.0	...
1239783	  675.0	  564.9	 9886.0	...
1239784	  675.1	  565.2	 9885.0	...
1239785	  675.1	  565.4	 9884.0	...
1239786	  674.9	  565.5	 9886.0	...
1239787	  674.7	  565.8	 9888.0	...
1239788	  674.5	  566.0	 9888.0	...
1239789	  674.4	  565.9	 9886.0	...
1239790	  674.4	  565.6	 9884.0	...
1239791	  674.4	  565.4	 9884.0	...
1239792	  674.5	  565.0	 9885.0	...
1239793	  674.5	  564.7	 9886.0	...
1239794	  674.3	  564.7	 9887.0	...
1239795	  674.1	  565.1	 9887.0	...
1239796	  674.0	  565.4	 9887.0	...
1239797	  673.9	  565.8	 9886.0	...
1239798	  674.0	  566.2	 9885.0	...
1239799	  674.4	  566.2	 9884.0	...
1239800	  674.7	  565.7	 9885.0	...
1239801	  675.0	  565.3	 9887.0	...
1239802	  675.0	  565.0	 9886.0	...
1239803	  674.9	  564.9	 9883.0	...
1239804	  674.7	  564.8	 9882.0	...
1239805	  674.4	  564.9	 9883.0	...
1239806	  674.3	  564.9	 9884.0	...
1239807	  674.3	  564.9	 9885.0	...
1239808	  674.5	  564.7	 9886.0	...
1239809	  674.6	  564.5	 9887.0	...
1239810	  674.7	  564.2	 9884.0	...
1239811	  674.7	  564.2	 9880.0	...
1239812	  674.6	  564.3	 9877.0	...
1239813	  674.5	  564.4	 9876.0	...
1239814	  674.5	  564.6	 9876.0	...
1239815	  674.5	  564.7	 9874.0	...
1239816	  674.4	  564.7	 9872.0	...
1239817	  674.3	  564.7	 9871.0	...
1239818	  674.2	  564.8	 9872.0	...
1239819	  674.2	  564.9	 9873.0	...
1239820	  674.2	  565.1	 9875.0	...
1239821	  674.3	  565.3	 9875.0	...
1239822	  674.5	  565.4	 9875.0	...
1239823	  674.6	  565.0	 9875.0	...
1239824	  674.2	  564.7	 9873.0	...
1239825	  673.8	  564.3	 9871.0	...
1239826	  673.5	  564.3	 9869.0	...
1239827	  673.7	  564.4	 9869.0	...
1239828	  674.0	  564.4	 9869.0	...
1239829	  674.1	  564.6	 9870.0	...
1239830	  674.0	  564.7	 9870.0	...
1239831	  673.8	  564.8	 9870.0	...
1239832	  673.5	  564.9	 9869.0	...
1239833	  673.5	  565.0	 9869.0	...
1239834	  673.5	  565.0	 9869.0	...
1239835	  673.6	  565.0	 9869.0	...
1239836	  673.6	  565.0	 9870.0	...
1239837	  673.6	  565.0	 9871.0	...
1239838	  673.5	  565.1	 9871.0	...
1239839	  673.4	  565.4	 9871.0	...
1239840	  673.4	  565.6	 9872.0	...
1239841	  673.5	  565.8	 9870.0	...
1239842	  673.5	  565.5	 9868.0	...
1239843	  673.4	  565.3	 9865.0	...
1239844	  673.3	  565.1	 9863.0	...
1239845	  673.4	  565.2	 9861.0	...
1239846	  673.6	  565.3	 9861.0	...
1239847	  673.7	  565.2	 9861.0	...
1239848	  673.4	  565.1	 9862.0	...
1239849	  672.9	  565.1	 9861.0	...
1239850	  672.7	  565.0	 9861.0	...
1239851	  673.0	  564.8	 9860.0	...
MSG	1239852 0000 _ Number On
1239852	  673.2	  564.7	 9861.0	...
1239853	  673.1	  565.0	 9861.0	...
1239854	  673.0	  565.4	 9862.0	...
1239855	  672.9	  565.9	 9862.0	...
1239856	  673.2	  566.1	 9862.0	...
1239857	  673.4	  565.9	 9862.0	...
1239858	  673.7	  565.5	 9857.0	...
1239859	  673.8	  565.3	 9853.0	...
1239860	  673.9	  565.5	 9849.0	...
1239861	  673.7	  565.8	 9848.0	...
1239862	  673.4	  565.9	 9848.0	...
1239863	  673.1	  566.1	 9847.0	...
1239864	  673.1	  566.2	 9845.0	...
1239865	  673.1	  566.1	 9842.0	...
1239866	  673.1	  566.1	 9840.0	...
1239867	  673.2	  566.1	 9841.0	...
1239868	  673.1	  565.9	 9844.0	...
1239869	  672.9	  565.7	 9847.0	...
1239870	  672.7	  565.6	 9846.0	...
1239871	  672.8	  565.6	 9843.0	...
1239872	  673.0	  565.7	 9845.0	...
1239873	  673.0	  565.7	 9850.0	...
1239874	  672.8	  565.8	 9849.0	...
1239875	  672.6	  565.9	 9843.0	...
1239876	  672.5	  565.8	 9841.0	...
1239877	  672.6	  565.6	 9846.0	...
1239878	  672.6	  565.4	 9849.0	...
1239879	  672.6	  565.4	 9847.0	...
1239880	  672.5	  565.4	 9845.0	...
1239881	  672.5	  565.5	 9844.0	...
1239882	  672.5	  565.6	 9844.0	...
1239883	  672.5	  565.8	 9844.0	...
1239884	  672.5	  565.9	 9844.0	...
1239885	  672.5	  566.1	 9842.0	...
1239886	  672.4	  566.1	 9840.0	...
1239887	  672.4	  566.1	 9836.0	...
1239888	  672.3	  566.1	 9836.0	...
1239889	  672.3	  566.2	 9835.0	...
1239890	  672.3	  566.2	 9831.0	...
1239891	  672.2	  566.2	 9827.0	...
1239892	  672.3	  566.1	 9822.0	...
1239893	  672.4	  566.0	 9821.0	...
1239894	  672.6	  565.9	 9821.0	...
1239895	  672.7	  566.1	 9825.0	...
1239896	  672.5	  566.4	 9828.0	...
1239897	  672.3	  566.7	 9829.0	...
1239898	  672.1	  566.7	 9829.0	...
1239899	  672.0	  566.7	 9828.0	...
1239900	  672.0	  566.4	 9828.0	...
1239901	  671.9	  566.1	 9833.0	...
1239902	  671.9	  565.8	 9837.0	...
1239903	  671.8	  565.8	 9837.0	...
1239904	  671.7	  566.0	 9830.0	...
1239905	  671.6	  566.2	 9823.0	...
1239906	  671.5	  566.4	 9822.0	...
1239907	  671.7	  566.3	 9827.0	...
1239908	  671.8	  566.1	 9830.0	...
1239909	  671.9	  565.9	 9833.0	...
1239910	  671.9	  565.9	 9832.0	...
1239911	  671.9	  566.1	 9830.0	...
1239912	  672.0	  566.3	 9828.0	...
1239913	  672.0	  566.1	 9828.0	...
1239914	  671.9	  565.7	 9829.0	...
1239915	  671.9	  565.3	 9829.0	...
1239916	  671.9	  565.5	 9827.0	...
1239917	  671.9	  565.7	 9825.0	...
1239918	  671.8	  565.9	 9823.0	...
1239919	  671.8	  565.9	 9821.0	...
1239920	  671.8	  565.7	 9818.0	...
1239921	  671.7	  565.5	 9818.0	...
1239922	  671.4	  565.3	 9818.0	...
1239923	  671.0	  565.3	 9818.0	...
1239924	  670.9	  565.3	 9818.0	...
1239925	  670.8	  565.5	 9815.0	...
1239926	  670.8	  565.7	 9814.0	...
1239927	  670.8	  565.9	 9814.0	...
1239928	  670.9	  565.8	 9819.0	...
1239929	  671.0	  565.7	 9824.0	...
1239930	  671.1	  565.6	 9826.0	...
1239931	  671.2	  565.7	 9826.0	...
1239932	  671.1	  565.8	 9825.0	...
1239933	  671.0	  565.9	 9825.0	...
1239934	  670.8	  565.9	 9824.0	...
1239935	  670.6	  565.9	 9822.0	...
1239936	  670.8	  565.8	 9819.0	...
1239937	  671.0	  565.8	 9823.0	...
1239938	  671.3	  566.0	 9827.0	...
1239939	  671.3	  566.2	 9831.0	...
1239940	  671.3	  566.3	 9831.0	...
1239941	  671.3	  566.1	 9830.0	...
1239942	  671.3	  565.9	 9829.0	...
1239943	  671.2	  566.2	 9826.0	...
1239944	  671.2	  566.4	 9823.0	...
1239945	  671.0	  566.6	 9821.0	...
1239946	  670.8	  566.7	 9821.0	...
1239947	  670.7	  567.0	 9821.0	...
1239948	  670.7	  567.2	 9818.0	...
1239949	  670.8	  567.3	 9813.0	...
1239950	  670.8	  567.0	 9808.0	...
1239951	  670.9	  566.7	 9806.0	...
1239952	  671.1	  566.6	 9806.0	...
1239953	  671.4	  566.7	 9808.0	...
1239954	  671.6	  566.7	 9811.0	...
1239955	  671.5	  566.3	 9814.0	...
1239956	  671.4	  565.8	 9817.0	...
1239957	  671.3	  565.5	 9818.0	...
1239958	  671.1	  565.4	 9819.0	...
1239959	  671.0	  565.5	 9818.0	...
1239960	  670.7	  565.6	 9816.0	...
1239961	  670.6	  565.8	 9816.0	...
1239962	  670.7	  565.9	 9817.0	...
1239963	  671.0	  566.1	 9817.0	...
1239964	  671.2	  566.1	 9816.0	...
1239965	  671.2	  565.9	 9813.0	...
1239966	  671.2	  565.7	 9811.0	...
1239967	  671.2	  565.6	 9808.0	...
1239968	  671.1	  565.7	 9808.0	...
1239969	  671.0	  565.7	 9807.0	...
1239970	  671.1	  565.5	 9805.0	...
1239971	  671.1	  565.3	 9803.0	...
1239972	  671.2	  565.7	 9802.0	...
1239973	  671.0	  566.2	 9802.0	...
1239974	  671.0	  566.7	 9802.0	...
1239975	  671.0	  566.6	 9803.0	...
1239976	  671.0	  566.4	 9805.0	...
1239977	  671.1	  566.2	 9806.0	...
1239978	  670.9	  566.4	 9806.0	...
1239979	  670.8	  566.7	 9801.0	...
1239980	  670.6	  567.0	 9797.0	...
1239981	  670.8	  567.0	 9794.0	...
1239982	  670.8	  567.1	 9795.0	...
1239983	  670.6	  566.8	 9797.0	...
1239984	  670.4	  566.5	 9801.0	...
1239985	  670.3	  566.1	 9806.0	...
1239986	  670.3	  566.1	 9810.0	...
1239987	  670.2	  565.7	 9809.0	...
1239988	  670.0	  565.3	 9809.0	...
1239989	  669.9	  565.2	 9810.0	...
1239990	  669.8	  565.6	 9811.0	...
1239991	  669.7	  566.1	 9812.0	...
1239992	  669.8	  566.1	 9813.0	...
1239993	  670.0	  565.8	 9814.0	...
1239994	  669.9	  565.5	 9814.0	...
1239995	  669.7	  565.2	 9815.0	...
1239996	  669.5	  565.2	 9812.0	...
1239997	  669.6	  565.2	 9809.0	...
1239998	  669.6	  565.1	 9806.0	...
1239999	  669.7	  565.1	 9807.0	...
1240000	  669.8	  565.2	 9808.0	...
1240001	  669.9	  565.2	 9808.0	...
1240002	  670.0	  565.3	 9807.0	...
1240003	  669.9	  565.4	 9806.0	...
1240004	  669.8	  565.5	 9806.0	...
1240005	  669.7	  565.8	 9810.0	...
1240006	  669.7	  565.8	 9814.0	...
1240007	  669.7	  565.9	 9815.0	...
1240008	  669.7	  565.8	 9809.0	...
1240009	  669.8	  565.7	 9802.0	...
1240010	  669.9	  565.7	 9799.0	...
1240011	  670.0	  565.5	 9799.0	...
1240012	  669.9	  565.4	 9798.0	...
1240013	  669.8	  565.2	 9798.0	...
1240014	  670.0	  565.1	 9796.0	...
1240015	  670.2	  565.0	 9794.0	...
1240016	  670.4	  564.7	 9792.0	...
1240017	  670.3	  564.6	 9789.0	...
1240018	  670.2	  564.4	 9788.0	...
1240019	  670.2	  564.3	 9787.0	...
1240020	  670.2	  564.2	 9787.0	...
1240021	  670.4	  564.1	 9783.0	...
1240022	  670.4	  564.0	 9778.0	...
1240023	  670.5	  563.8	 9779.0	...
1240024	  670.4	  563.6	 9785.0	...
1240025	  670.4	  563.6	 9786.0	...
1240026	  670.4	  564.1	 9781.0	...
1240027	  670.5	  564.5	 9776.0	...
1240028	  670.6	  565.0	 9778.0	...
1240029	  670.6	  565.1	 9780.0	...
1240030	  670.7	  565.1	 9781.0	...
1240031	  670.8	  565.0	 9777.0	...
1240032	  670.9	  564.8	 9771.0	...
1240033	  671.0	  564.7	 9766.0	...
1240034	  670.9	  564.7	 9764.0	...
1240035	  670.9	  564.7	 9763.0	...
1240036	  670.9	  564.8	 9769.0	...
1240037	  670.9	  564.8	 9777.0	...
1240038	  670.9	  564.8	 9782.0	...
1240039	  670.9	  564.9	 9781.0	...
1240040	  671.1	  565.0	 9779.0	...
1240041	  671.3	  565.1	 9778.0	...
1240042	  671.1	  565.1	 9779.0	...
1240043	  670.6	  565.2	 9780.0	...
1240044	  670.4	  565.2	 9781.0	...
1240045	  670.6	  565.1	 9779.0	...
1240046	  671.1	  564.9	 9776.0	...
1240047	  671.4	  564.7	 9773.0	...
1240048	  671.7	  564.5	 9772.0	...
1240049	  671.8	  564.3	 9775.0	...
1240050	  671.7	  564.3	 9780.0	...
1240051	  671.6	  564.4	 9789.0	...
1240052	  671.3	  564.4	 9795.0	...
1240053	  671.2	  564.0	 9800.0	...
EFIX R   1239316	1240053	738	  671.9	  573.7	   9949
SSACC R  1240054
1240054	  671.5	  563.6	 9800.0	...
1240055	  672.0	  562.5	 9799.0	...
1240056	  673.0	  560.7	 9798.0	...
1240057	  673.5	  557.5	 9797.0	...
1240058	  675.2	  553.8	 9805.0	...
1240059	  676.5	  549.9	 9813.0	...
1240060	  678.0	  546.4	 9818.0	...
1240061	  678.5	  543.3	 9815.0	...
1240062	  678.8	  540.9	 9812.0	...
1240063	  679.6	  537.9	 9812.0	...
1240064	  680.0	  534.5	 9809.0	...
1240065	  680.4	  530.8	 9806.0	...
1240066	  680.3	  527.7	 9803.0	...
1240067	  680.4	  524.7	 9802.0	...
1240068	  680.4	  522.6	 9797.0	...
1240069	  680.5	  520.5	 9792.0	...
1240070	  680.8	  519.5	 9783.0	...
1240071	  681.5	  517.7	 9777.0	...
ESACC R  1240054	1240071	18	  671.5	  563.6	  681.5	  517.7	   0.99	     71
SFIX R   1240072
1240072	  682.7	  516.5	 9771.0	...
1240073	  683.6	  514.8	 9770.0	...
1240074	  684.6	  513.9	 9770.0	...
1240075	  685.5	  512.9	 9771.0	...
1240076	  686.3	  512.5	 9766.0	...
1240077	  686.5	  512.2	 9762.0	...
1240078	  686.5	  512.2	 9757.0	...
1240079	  686.4	  512.3	 9757.0	...
1240080	  686.2	  512.2	 9761.0	...
1240081	  685.9	  512.0	 9765.0	...
1240082	  685.9	  512.2	 9769.0	...
1240083	  685.6	  512.5	 9769.0	...
1240084	  685.4	  512.9	 9768.0	...
1240085	  685.3	  513.6	 9767.0	...
1240086	  685.5	  514.2	 9766.0	...
1240087	  685.7	  514.9	 9765.0	...
1240088	  685.8	  514.9	 9764.0	...
1240089	  686.0	  514.8	 9760.0	...
1240090	  686.2	  514.8	 9754.0	...
1240091	  686.4	  514.8	 9747.0	...
1240092	  686.4	  514.4	 9743.0	...
1240093	  686.3	  514.0	 9743.0	...
1240094	  686.1	  513.6	 9743.0	...
1240095	  685.9	  513.3	 9747.0	...
1240096	  685.6	  513.0	 9752.0	...
1240097	  685.5	  512.8	 9755.0	...
1240098	  685.4	  512.5	 9755.0	...
1240099	  685.3	  512.0	 9754.0	...
1240100	  685.3	  511.5	 9754.0	...
1240101	  685.5	  511.5	 9754.0	...
1240102	  685.9	  511.7	 9754.0	...
1240103	  686.3	  511.9	 9754.0	...
1240104	  686.4	  511.8	 9750.0	...
1240105	  686.2	  512.0	 9747.0	...
1240106	  686.1	  512.1	 9745.0	...
1240107	  686.0	  512.2	 9748.0	...
1240108	  686.0	  512.2	 9751.0	...
1240109	  686.1	  512.1	 9754.0	...
1240110	  686.1	  512.2	 9756.0	...
1240111	  686.2	  512.1	 9758.0	...
1240112	  686.2	  512.0	 9756.0	...
1240113	  686.2	  511.9	 9749.0	...
1240114	  686.2	  511.8	 9743.0	...
1240115	  686.3	  511.7	 9738.0	...
1240116	  686.5	  512.0	 9738.0	...
1240117	  686.5	  512.4	 9738.0	...
1240118	  686.4	  512.7	 9738.0	...
1240119	  686.3	  512.6	 9737.0	...
1240120	  686.3	  512.2	 9736.0	...
1240121	  686.3	  511.8	 9734.0	...
1240122	  686.2	  511.4	 9734.0	...
1240123	  686.1	  511.4	 9733.0	...
1240124	  686.1	  511.2	 9732.0	...
1240125	  686.2	  511.0	 9738.0	...
1240126	  686.3	  510.8	 9745.0	...
1240127	  686.3	  510.7	 9753.0	...
1240128	  686.3	  510.9	 9753.0	...
1240129	  686.2	  511.0	 9753.0	...
1240130	  686.2	  510.7	 9753.0	...
1240131	  686.3	  510.3	 9753.0	...
1240132	  686.5	  509.8	 9755.0	...
1240133	  686.7	  509.6	 9756.0	...
1240134	  686.6	  509.5	 9761.0	...
1240135	  686.5	  509.7	 9765.0	...
1240136	  686.4	  510.0	 9766.0	...
1240137	  686.5	  510.3	 9762.0	...
1240138	  686.6	  510.5	 9757.0	...
1240139	  686.7	  510.7	 9755.0	...
1240140	  686.5	  511.1	 9752.0	...
1240141	  686.3	  511.3	 9750.0	...
1240142	  686.0	  510.8	 9748.0	...
1240143	  686.1	  510.1	 9747.0	...
1240144	  686.2	  509.7	 9745.0	...
1240145	  686.3	  509.9	 9744.0	...
1240146	  686.1	  510.1	 9743.0	...
1240147	  685.9	  510.0	 9742.0	...
1240148	  685.8	  509.8	 9741.0	...
1240149	  686.0	  509.6	 9740.0	...
1240150	  686.3	  509.6	 9741.0	...
1240151	  686.5	  509.6	 9743.0	...
1240152	  686.5	  509.6	 9744.0	...
1240153	  686.5	  509.5	 9743.0	...
1240154	  686.6	  509.4	 9742.0	...
MSG	1240155 0000 _ Number Off
1240155	  686.6	  509.2	 9742.0	...
1240156	  686.7	  509.1	 9747.0	...
1240157	  686.8	  509.0	 9752.0	...
1240158	  686.9	  509.0	 9751.0	...
1240159	  686.9	  509.0	 9745.0	...
1240160	  687.0	  509.1	 9740.0	...
1240161	  687.0	  509.1	 9742.0	...
1240162	  687.0	  509.2	 9743.0	...
1240163	  686.9	  508.9	 9743.0	...
1240164	  686.9	  508.5	 9742.0	...
1240165	  686.9	  508.4	 9742.0	...
1240166	  686.9	  508.7	 9743.0	...
1240167	  686.9	  508.9	 9746.0	...
1240168	  686.9	  509.0	 9749.0	...
1240169	  686.9	  509.0	 9751.0	...
1240170	  686.8	  509.0	 9752.0	...
1240171	  686.8	  509.1	 9751.0	...
1240172	  686.7	  509.1	 9751.0	...
1240173	  686.7	  509.1	 9750.0	...
1240174	  686.7	  509.2	 9752.0	...
1240175	  686.5	  509.2	 9753.0	...
1240176	  686.4	  509.1	 9752.0	...
1240177	  686.3	  509.0	 9750.0	...
1240178	  686.3	  508.8	 9747.0	...
1240179	  686.3	  508.6	 9747.0	...
1240180	  686.4	  508.5	 9745.0	...
1240181	  686.5	  508.5	 9744.0	...
1240182	  686.6	  508.4	 9743.0	...
1240183	  686.6	  508.3	 9743.0	...
1240184	  686.5	  508.3	 9742.0	...
1240185	  686.4	  508.3	 9741.0	...
1240186	  686.4	  508.1	 9741.0	...
1240187	  686.7	  507.9	 9741.0	...
1240188	  687.0	  507.7	 9742.0	...
1240189	  687.3	  507.6	 9743.0	...
1240190	  687.2	  507.5	 9743.0	...
1240191	  687.0	  507.4	 9741.0	...
1240192	  686.9	  507.3	 9741.0	...
1240193	  686.7	  506.9	 9743.0	...
1240194	  686.7	  506.5	 9739.0	...
1240195	  686.7	  506.3	 9733.0	...
1240196	  686.9	  506.5	 9728.0	...
1240197	  687.0	  506.7	 9729.0	...
1240198	  687.0	  506.7	 9732.0	...
1240199	  686.9	  506.5	 9735.0	...
1240200	  686.7	  506.2	 9736.0	...
1240201	  686.6	  506.0	 9736.0	...
1240202	  686.4	  506.0	 9737.0	...
1240203	  686.2	  506.0	 9740.0	...
1240204	  686.2	  506.1	 9743.0	...
1240205	  686.3	  506.2	 9742.0	...
1240206	  686.5	  506.0	 9739.0	...
1240207	  686.6	  505.7	 9735.0	...
1240208	  686.6	  505.3	 9734.0	...
1240209	  686.5	  505.2	 9734.0	...
1240210	  686.4	  505.1	 9736.0	...
1240211	  686.4	  504.7	 9738.0	...
1240212	  686.3	  504.3	 9736.0	...
1240213	  686.2	  504.2	 9733.0	...
1240214	  686.2	  504.4	 9733.0	...
1240215	  686.3	  504.6	 9737.0	...
1240216	  686.4	  504.4	 9742.0	...
1240217	  686.5	  504.3	 9744.0	...
1240218	  686.4	  504.5	 9744.0	...
1240219	  686.3	  504.8	 9743.0	...
1240220	  686.3	  505.2	 9743.0	...
1240221	  686.4	  505.1	 9743.0	...
1240222	  686.3	  505.0	 9743.0	...
1240223	  686.2	  505.0	 9744.0	...
1240224	  686.2	  505.0	 9746.0	...
1240225	  686.3	  504.6	 9747.0	...
1240226	  686.4	  504.2	 9746.0	...
1240227	  686.6	  503.8	 9744.0	...
1240228	  686.5	  504.1	 9742.0	...
1240229	  686.4	  504.4	 9740.0	...
1240230	  686.3	  504.7	 9740.0	...
1240231	  686.1	  504.6	 9741.0	...
1240232	  686.1	  504.6	 9743.0	...
1240233	  686.1	  504.6	 9747.0	...
1240234	  686.1	  504.6	 9750.0	...
1240235	  686.2	  504.4	 9753.0	...
1240236	  686.3	  504.2	 9754.0	...
1240237	  686.4	  504.2	 9756.0	...
1240238	  686.2	  504.0	 9752.0	...
1240239	  685.9	  503.8	 9748.0	...
1240240	  685.4	  503.7	 9742.0	...
1240241	  685.0	  503.8	 9741.0	...
1240242	  684.8	  503.9	 9740.0	...
1240243	  684.7	  503.9	 9740.0	...
1240244	  684.7	  504.0	 9740.0	...
1240245	  684.8	  504.1	 9741.0	...
1240246	  684.9	  504.1	 9741.0	...
1240247	  685.0	  504.2	 9742.0	...
1240248	  685.0	  503.8	 9740.0	...
1240249	  685.0	  503.4	 9739.0	...
1240250	  684.9	  503.2	 9738.0	...
1240251	  684.7	  503.5	 9738.0	...
1240252	  684.6	  503.8	 9738.0	...
1240253	  684.6	  503.8	 9739.0	...
1240254	  684.5	  503.7	 9738.0	...
1240255	  684.2	  503.7	 9736.0	...
1240256	  683.9	  503.9	 9733.0	...
1240257	  683.9	  504.1	 9733.0	...
1240258	  684.0	  504.1	 9732.0	...
1240259	  684.1	  504.2	 9732.0	...
1240260	  684.1	  504.1	 9733.0	...
1240261	  684.1	  504.0	 9733.0	...
1240262	  683.9	  504.0	 9734.0	...
1240263	  683.7	  504.0	 9734.0	...
1240264	  683.7	  503.7	 9735.0	...
1240265	  683.9	  503.4	 9735.0	...
1240266	  684.0	  503.2	 9729.0	...
1240267	  683.9	  503.0	 9722.0	...
1240268	  683.7	  502.7	 9715.0	...
1240269	  683.7	  502.4	 9714.0	...
1240270	  683.7	  502.3	 9713.0	...
1240271	  683.6	  502.4	 9713.0	...
1240272	  683.6	  502.5	 9715.0	...
1240273	  683.8	  502.5	 9717.0	...
1240274	  683.9	  502.4	 9718.0	...
1240275	  684.0	  502.3	 9718.0	...
1240276	  683.9	  502.2	 9719.0	...
1240277	  683.8	  502.2	 9721.0	...
1240278	  683.7	  502.0	 9724.0	...
1240279	  683.7	  501.8	 9724.0	...
1240280	  683.7	  501.6	 9724.0	...
1240281	  683.4	  501.4	 9729.0	...
1240282	  683.2	  501.4	 9734.0	...
1240283	  682.9	  501.5	 9738.0	...
1240284	  683.1	  501.5	 9737.0	...
1240285	  683.3	  501.7	 9735.0	...
1240286	  683.5	  501.8	 9732.0	...
1240287	  683.5	  501.9	 9732.0	...
1240288	  683.4	  501.9	 9732.0	...
1240289	  683.4	  501.7	 9735.0	...
1240290	  683.5	  501.2	 9737.0	...
1240291	  683.5	  500.8	 9738.0	...
1240292	  683.4	  500.9	 9737.0	...
1240293	  683.3	  501.5	 9735.0	...
1240294	  683.1	  501.9	 9734.0	...
1240295	  683.0	  501.8	 9731.0	...
1240296	  682.7	  501.6	 9728.0	...
1240297	  682.5	  501.5	 9724.0	...
1240298	  682.6	  501.1	 9725.0	...
1240299	  682.9	  500.7	 9725.0	...
1240300	  683.3	  500.3	 9725.0	...
1240301	  683.2	  500.0	 9729.0	...
1240302	  683.2	  499.7	 9734.0	...
1240303	  683.1	  499.8	 9733.0	...
1240304	  683.0	  500.0	 9728.0	...
1240305	  683.0	  500.2	 9722.0	...
1240306	  683.0	  500.1	 9723.0	...
1240307	  683.0	  499.9	 9723.0	...
1240308	  682.8	  499.8	 9722.0	...
1240309	  682.6	  499.8	 9722.0	...
1240310	  682.5	  499.7	 9722.0	...
1240311	  682.5	  499.6	 9723.0	...
1240312	  682.5	  499.5	 9723.0	...
1240313	  682.5	  499.5	 9723.0	...
1240314	  682.6	  499.4	 9723.0	...
1240315	  682.6	  499.3	 9722.0	...
1240316	  682.5	  499.3	 9717.0	...
1240317	  682.3	  499.4	 9712.0	...
1240318	  682.1	  499.0	 9708.0	...
1240319	  682.0	  498.7	 9707.0	...
1240320	  681.9	  498.7	 9706.0	...
1240321	  682.3	  499.1	 9707.0	...
1240322	  682.7	  499.5	 9709.0	...
1240323	  683.0	  499.5	 9711.0	...
1240324	  682.7	  499.4	 9712.0	...
1240325	  682.3	  499.2	 9714.0	...
1240326	  681.9	  499.1	 9716.0	...
1240327	  681.9	  499.1	 9717.0	...
1240328	  681.9	  499.1	 9717.0	...
1240329	  682.0	  499.2	 9717.0	...
1240330	  682.0	  499.4	 9718.0	...
1240331	  682.0	  499.7	 9718.0	...
1240332	  681.9	  500.0	 9717.0	...
1240333	  681.9	  500.3	 9717.0	...
1240334	  681.8	  500.6	 9716.0	...
1240335	  681.8	  500.5	 9714.0	...
1240336	  681.9	  500.3	 9713.0	...
1240337	  681.9	  500.1	 9714.0	...
1240338	  682.0	  500.2	 9714.0	...
1240339	  681.9	  500.3	 9713.0	...
1240340	  681.7	  500.5	 9713.0	...
1240341	  681.9	  500.4	 9712.0	...
1240342	  682.1	  500.3	 9713.0	...
1240343	  682.0	  500.4	 9712.0	...
1240344	  681.8	  500.4	 9711.0	...
1240345	  681.6	  500.1	 9710.0	...
1240346	  681.6	  499.9	 9714.0	...
1240347	  681.3	  499.4	 9718.0	...
1240348	  681.1	  499.2	 9721.0	...
1240349	  680.9	  499.1	 9720.0	...
1240350	  681.0	  499.2	 9720.0	...
1240351	  681.1	  499.2	 9720.0	...
1240352	  681.2	  499.2	 9718.0	...
1240353	  681.3	  499.1	 9716.0	...
1240354	  681.3	  499.1	 9716.0	...
1240355	  681.2	  499.0	 9718.0	...
1240356	  681.2	  499.0	 9720.0	...
1240357	  681.3	  498.9	 9719.0	...
1240358	  681.1	  498.8	 9718.0	...
1240359	  681.0	  498.7	 9716.0	...
1240360	  680.8	  498.6	 9715.0	...
1240361	  680.8	  498.6	 9716.0	...
1240362	  680.9	  498.5	 9716.0	...
1240363	  680.9	  498.6	 9717.0	...
1240364	  681.1	  498.7	 9718.0	...
1240365	  681.2	  498.8	 9719.0	...
1240366	  681.3	  498.8	 9720.0	...
MSG	1240367 0000 _ Number On
1240367	  681.3	  499.0	 9721.0	...
1240368	  681.3	  499.1	 9722.0	...
1240369	  681.3	  499.2	 9721.0	...
1240370	  681.3	  499.1	 9719.0	...
1240371	  681.3	  499.0	 9720.0	...
1240372	  681.2	  499.0	 9723.0	...
1240373	  681.3	  499.0	 9725.0	...
1240374	  681.2	  499.0	 9724.0	...
1240375	  681.1	  498.9	 9722.0	...
1240376	  681.1	  498.7	 9722.0	...
1240377	  681.2	  498.6	 9722.0	...
1240378	  681.2	  498.4	 9725.0	...
1240379	  681.1	  498.3	 9727.0	...
1240380	  681.0	  498.0	 9729.0	...
1240381	  680.9	  497.8	 9729.0	...
1240382	  681.0	  497.9	 9729.0	...
1240383	  681.0	  498.3	 9725.0	...
1240384	  680.9	  498.7	 9721.0	...
1240385	  681.0	  498.8	 9718.0	...
1240386	  681.0	  498.8	 9719.0	...
1240387	  681.1	  498.7	 9720.0	...
1240388	  681.1	  498.8	 9720.0	...
1240389	  681.0	  498.8	 9720.0	...
1240390	  681.0	  498.7	 9720.0	...
1240391	  681.0	  498.5	 9721.0	...
1240392	  681.0	  498.4	 9721.0	...
1240393	  681.0	  498.5	 9722.0	...
1240394	  680.9	  498.6	 9724.0	...
1240395	  680.9	  498.6	 9726.0	...
1240396	  681.1	  498.6	 9728.0	...
1240397	  681.2	  498.6	 9729.0	...
1240398	  681.2	  498.6	 9727.0	...
1240399	  681.2	  498.6	 9726.0	...
1240400	  681.2	  498.6	 9727.0	...
1240401	  681.2	  498.7	 9729.0	...
1240402	  681.2	  498.9	 9731.0	...
1240403	  681.2	  498.7	 9731.0	...
1240404	  681.3	  498.3	 9731.0	...
1240405	  681.4	  497.9	 9732.0	...
1240406	  681.4	  498.2	 9733.0	...
1240407	  681.3	  498.6	 9731.0	...
1240408	  681.1	  498.9	 9727.0	...
1240409	  680.9	  498.8	 9724.0	...
1240410	  680.9	  498.6	 9726.0	...
1240411	  681.0	  498.4	 9728.0	...
1240412	  681.0	  498.3	 9728.0	...
1240413	  680.9	  498.3	 9728.0	...
1240414	  680.8	  498.3	 9730.0	...
1240415	  680.8	  498.1	 9731.0	...
1240416	  680.7	  497.8	 9733.0	...
1240417	  681.0	  497.5	 9734.0	...
1240418	  681.3	  497.7	 9734.0	...
1240419	  681.4	  497.9	 9735.0	...
1240420	  681.1	  497.9	 9734.0	...
1240421	  681.0	  497.6	 9733.0	...
1240422	  681.0	  497.3	 9735.0	...
1240423	  681.1	  497.4	 9737.0	...
1240424	  681.1	  497.7	 9738.0	...
1240425	  681.0	  497.8	 9737.0	...
1240426	  680.9	  497.5	 9737.0	...
1240427	  680.9	  497.3	 9736.0	...
1240428	  680.9	  497.3	 9736.0	...
1240429	  680.9	  497.5	 9734.0	...
1240430	  680.7	  497.7	 9731.0	...
1240431	  680.5	  497.7	 9729.0	...
1240432	  680.4	  497.7	 9729.0	...
1240433	  680.6	  497.6	 9729.0	...
1240434	  680.7	  497.5	 9729.0	...
1240435	  680.8	  497.5	 9730.0	...
1240436	  680.7	  497.5	 9730.0	...
1240437	  680.7	  497.6	 9729.0	...
1240438	  680.8	  497.5	 9728.0	...
1240439	  680.8	  497.5	 9729.0	...
1240440	  680.8	  497.5	 9731.0	...
1240441	  680.7	  497.3	 9733.0	...
1240442	  680.7	  497.2	 9735.0	...
1240443	  680.8	  497.1	 9737.0	...
1240444	  680.8	  497.1	 9739.0	...
1240445	  680.9	  497.1	 9742.0	...
1240446	  681.0	  497.1	 9739.0	...
1240447	  681.0	  497.2	 9735.0	...
1240448	  680.8	  497.3	 9731.0	...
1240449	  680.6	  497.4	 9731.0	...
1240450	  680.6	  497.5	 9733.0	...
1240451	  680.7	  497.3	 9735.0	...
1240452	  680.8	  496.9	 9733.0	...
1240453	  680.7	  496.7	 9729.0	...
1240454	  680.5	  497.0	 9725.0	...
1240455	  680.4	  497.3	 9727.0	...
1240456	  680.3	  497.5	 9731.0	...
1240457	  680.3	  497.5	 9735.0	...
1240458	  680.3	  497.5	 9737.0	...
1240459	  680.3	  497.4	 9737.0	...
1240460	  680.3	  497.4	 9736.0	...
1240461	  680.3	  497.5	 9736.0	...
1240462	  680.3	  497.7	 9737.0	...
1240463	  680.3	  497.9	 9735.0	...
1240464	  680.2	  497.9	 9732.0	...
1240465	  680.1	  497.8	 9730.0	...
1240466	  680.0	  497.6	 9730.0	...
1240467	  680.2	  497.5	 9731.0	...
1240468	  680.3	  497.3	 9731.0	...
1240469	  680.3	  497.2	 9732.0	...
1240470	  680.2	  497.5	 9732.0	...
1240471	  680.0	  497.8	 9733.0	...
1240472	  680.0	  497.9	 9735.0	...
1240473	  680.0	  497.6	 9733.0	...
1240474	  679.9	  497.5	 9731.0	...
1240475	  679.9	  497.6	 9730.0	...
1240476	  679.9	  497.8	 9732.0	...
1240477	  680.0	  497.9	 9734.0	...
1240478	  679.9	  498.2	 9735.0	...
1240479	  679.9	  498.4	 9737.0	...
1240480	  679.8	  498.2	 9738.0	...
1240481	  679.7	  497.8	 9734.0	...
1240482	  679.5	  497.3	 9729.0	...
1240483	  679.4	  497.3	 9728.0	...
1240484	  679.3	  497.3	 9732.0	...
1240485	  679.2	  497.3	 9731.0	...
1240486	  679.1	  497.3	 9725.0	...
1240487	  678.9	  497.3	 9728.0	...
1240488	  678.7	  497.3	 9736.0	...
1240489	  678.8	  497.4	 9745.0	...
1240490	  678.9	  497.5	 9746.0	...
1240491	  679.1	  497.6	 9748.0	...
1240492	  679.2	  497.6	 9748.0	...
1240493	  679.1	  497.6	 9743.0	...
1240494	  679.0	  497.9	 9738.0	...
1240495	  678.9	  498.3	 9737.0	...
1240496	  678.9	  498.6	 9741.0	...
1240497	  678.9	  498.6	 9745.0	...
1240498	  678.9	  498.5	 9746.0	...
1240499	  678.9	  498.2	 9747.0	...
1240500	  678.8	  497.9	 9745.0	...
1240501	  678.8	  497.5	 9742.0	...
1240502	  678.8	  497.3	 9739.0	...
1240503	  678.8	  497.2	 9739.0	...
1240504	  678.7	  497.4	 9741.0	...
1240505	  678.6	  497.5	 9743.0	...
1240506	  678.5	  497.7	 9744.0	...
1240507	  678.5	  497.9	 9744.0	...
1240508	  678.5	  498.2	 9743.0	...
1240509	  678.6	  498.4	 9741.0	...
1240510	  678.6	  498.4	 9746.0	...
1240511	  678.7	  498.4	 9751.0	...
1240512	  678.8	  498.3	 9757.0	...
1240513	  679.0	  498.2	 9756.0	...
1240514	  679.2	  498.1	 9754.0	...
1240515	  679.2	  498.0	 9753.0	...
1240516	  679.2	  498.1	 9753.0	...
1240517	  679.1	  498.2	 9749.0	...
1240518	  678.9	  498.3	 9740.0	...
1240519	  678.6	  498.3	 9733.0	...
1240520	  678.3	  498.3	 9731.0	...
1240521	  678.1	  498.3	 9733.0	...
1240522	  677.9	  498.3	 9734.0	...
1240523	  677.8	  498.3	 9735.0	...
1240524	  678.0	  498.1	 9734.0	...
1240525	  678.2	  498.0	 9732.0	...
1240526	  678.5	  498.1	 9736.0	...
1240527	  678.5	  498.4	 9739.0	...
1240528	  678.5	  498.7	 9745.0	...
1240529	  678.5	  498.9	 9746.0	...
1240530	  678.5	  499.1	 9748.0	...
1240531	  678.5	  499.1	 9749.0	...
1240532	  678.6	  499.0	 9747.0	...
1240533	  678.6	  498.9	 9745.0	...
1240534	  678.6	  498.8	 9741.0	...
1240535	  678.7	  498.7	 9738.0	...
1240536	  678.7	  498.7	 9736.0	...
1240537	  678.9	  498.5	 9736.0	...
1240538	  679.2	  498.3	 9735.0	...
1240539	  679.5	  498.1	 9734.0	...
1240540	  679.6	  498.2	 9733.0	...
1240541	  679.6	  498.3	 9735.0	...
1240542	  679.5	  498.4	 9738.0	...
1240543	  679.3	  498.5	 9739.0	...
1240544	  679.2	  498.6	 9740.0	...
1240545	  679.1	  498.6	 9738.0	...
1240546	  679.1	  498.7	 9737.0	...
1240547	  679.0	  499.0	 9738.0	...
1240548	  679.0	  499.4	 9740.0	...
1240549	  678.9	  499.6	 9742.0	...
1240550	  678.8	  499.6	 9743.0	...
1240551	  678.7	  499.6	 9745.0	...
1240552	  678.7	  499.6	 9747.0	...
1240553	  678.7	  499.3	 9747.0	...
1240554	  678.7	  498.9	 9747.0	...
1240555	  678.7	  498.6	 9747.0	...
1240556	  678.6	  498.6	 9747.0	...
1240557	  678.7	  498.7	 9746.0	...
1240558	  678.8	  498.9	 9745.0	...
1240559	  679.0	  499.2	 9742.0	...
1240560	  679.1	  499.4	 9739.0	...
1240561	  679.1	  499.5	 9735.0	...
1240562	  679.1	  499.7	 9733.0	...
1240563	  679.1	  499.8	 9733.0	...
1240564	  679.0	  499.7	 9733.0	...
1240565	  678.7	  499.4	 9734.0	...
1240566	  678.4	  499.1	 9734.0	...
1240567	  678.3	  498.8	 9733.0	...
1240568	  678.3	  498.8	 9738.0	...
1240569	  678.3	  498.8	 9743.0	...
1240570	  678.3	  499.0	 9749.0	...
1240571	  678.4	  499.2	 9749.0	...
1240572	  678.6	  499.2	 9747.0	...
1240573	  679.0	  499.3	 9745.0	...
1240574	  679.3	  499.3	 9742.0	...
1240575	  679.2	  499.2	 9739.0	...
1240576	  679.0	  499.1	 9737.0	...
1240577	  678.8	  498.9	 9738.0	...
1240578	  678.8	  498.9	 9740.0	...
1240579	  678.7	  498.8	 9744.0	...
1240580	  678.8	  498.7	 9747.0	...
1240581	  678.9	  498.6	 9748.0	...
1240582	  679.0	  498.4	 9747.0	...
1240583	  679.1	  498.3	 9752.0	...
1240584	  679.1	  498.7	 9757.0	...
1240585	  679.0	  499.1	 9756.0	...
1240586	  678.9	  499.5	 9749.0	...
1240587	  678.8	  499.5	 9742.0	...
1240588	  678.8	  499.4	 9740.0	...
1240589	  678.6	  499.0	 9741.0	...
1240590	  678.5	  498.6	 9743.0	...
1240591	  678.5	  498.1	 9748.0	...
1240592	  678.5	  498.0	 9751.0	...
1240593	  678.6	  497.9	 9753.0	...
1240594	  678.7	  498.0	 9756.0	...
1240595	  678.9	  498.1	 9759.0	...
1240596	  679.0	  498.3	 9761.0	...
1240597	  679.0	  498.4	 9760.0	...
1240598	  678.8	  498.2	 9759.0	...
1240599	  678.6	  497.9	 9758.0	...
1240600	  678.4	  497.5	 9758.0	...
1240601	  678.4	  497.4	 9757.0	...
1240602	  678.3	  497.4	 9757.0	...
1240603	  678.3	  497.3	 9756.0	...
1240604	  678.4	  497.2	 9756.0	...
1240605	  678.5	  497.3	 9754.0	...
1240606	  678.5	  497.4	 9752.0	...
1240607	  678.5	  497.4	 9750.0	...
1240608	  678.5	  497.4	 9751.0	...
1240609	  678.5	  497.3	 9752.0	...
1240610	  678.5	  497.4	 9751.0	...
1240611	  678.6	  497.4	 9749.0	...
1240612	  678.6	  497.1	 9749.0	...
1240613	  678.6	  496.7	 9752.0	...
1240614	  678.7	  496.3	 9755.0	...
1240615	  678.8	  496.2	 9756.0	...
1240616	  678.6	  496.3	 9757.0	...
1240617	  678.4	  496.5	 9759.0	...
1240618	  678.2	  496.7	 9761.0	...
1240619	  678.1	  496.7	 9758.0	...
1240620	  678.2	  496.6	 9755.0	...
1240621	  678.2	  496.6	 9751.0	...
1240622	  678.2	  496.6	 9754.0	...
1240623	  678.1	  496.7	 9757.0	...
1240624	  678.1	  496.8	 9760.0	...
1240625	  677.9	  496.8	 9759.0	...
1240626	  677.6	  496.8	 9758.0	...
1240627	  677.4	  497.0	 9758.0	...
1240628	  677.5	  497.1	 9758.0	...
1240629	  677.5	  497.1	 9755.0	...
1240630	  677.6	  497.0	 9752.0	...
1240631	  677.8	  496.7	 9751.0	...
1240632	  678.0	  496.5	 9752.0	...
1240633	  678.3	  496.2	 9755.0	...
1240634	  678.4	  496.2	 9757.0	...
1240635	  678.5	  496.2	 9756.0	...
1240636	  678.6	  496.3	 9753.0	...
1240637	  678.9	  496.4	 9751.0	...
1240638	  679.5	  496.8	 9750.0	...
1240639	  680.8	  497.0	 9750.0	...
1240640	  682.4	  497.1	 9751.0	...
1240641	  684.3	  497.0	 9750.0	...
1240642	  685.8	  496.7	 9751.0	...
1240643	  688.0	  496.3	 9752.0	...
1240644	  689.9	  495.9	 9754.0	...
1240645	  691.3	  495.7	 9753.0	...
1240646	  692.4	  496.0	 9752.0	...
1240647	  693.2	  496.6	 9750.0	...
1240648	  693.9	  497.2	 9748.0	...
1240649	  693.9	  497.5	 9747.0	...
1240650	  693.8	  497.7	 9746.0	...
1240651	  693.6	  497.8	 9748.0	...
1240652	  693.1	  497.7	 9752.0	...
1240653	  692.8	  497.5	 9756.0	...
1240654	  692.5	  497.3	 9757.0	...
1240655	  692.1	  497.0	 9757.0	...
1240656	  691.6	  496.4	 9756.0	...
1240657	  691.1	  496.0	 9753.0	...
1240658	  690.7	  495.6	 9750.0	...
1240659	  690.3	  495.8	 9748.0	...
1240660	  690.0	  496.0	 9750.0	...
1240661	  690.1	  496.1	 9752.0	...
1240662	  690.1	  496.1	 9754.0	...
1240663	  689.9	  496.2	 9754.0	...
1240664	  689.7	  496.4	 9754.0	...
1240665	  689.6	  496.6	 9755.0	...
1240666	  690.0	  496.5	 9756.0	...
1240667	  690.4	  496.4	 9756.0	...
1240668	  690.6	  496.1	 9756.0	...
1240669	  690.4	  495.9	 9755.0	...
1240670	  690.1	  495.7	 9755.0	...
1240671	  690.3	  495.7	 9756.0	...
MSG	1240672 0000 _ Number Off
1240672	  690.6	  495.8	 9757.0	...
1240673	  690.7	  495.9	 9758.0	...
1240674	  690.6	  495.9	 9758.0	...
1240675	  690.5	  496.0	 9759.0	...
1240676	  690.6	  496.0	 9759.0	...
1240677	  690.6	  496.1	 9760.0	...
1240678	  690.7	  496.2	 9760.0	...
1240679	  690.6	  496.1	 9760.0	...
1240680	  690.6	  496.0	 9759.0	...
1240681	  690.6	  495.9	 9758.0	...
1240682	  690.7	  496.0	 9757.0	...
1240683	  690.7	  496.1	 9758.0	...
1240684	  690.6	  496.2	 9757.0	...
1240685	  690.6	  496.1	 9756.0	...
1240686	  690.6	  496.0	 9753.0	...
1240687	  690.7	  495.8	 9758.0	...
1240688	  690.7	  496.1	 9762.0	...
1240689	  690.7	  496.4	 9766.0	...
1240690	  690.6	  496.7	 9766.0	...
1240691	  690.6	  496.6	 9768.0	...
1240692	  690.7	  496.5	 9769.0	...
1240693	  690.7	  496.4	 9771.0	...
1240694	  690.8	  496.3	 9769.0	...
1240695	  690.8	  496.5	 9768.0	...
1240696	  690.8	  496.6	 9766.0	...
1240697	  690.9	  496.8	 9765.0	...
1240698	  690.9	  496.8	 9764.0	...
1240699	  691.0	  496.7	 9766.0	...
1240700	  691.0	  496.3	 9769.0	...
1240701	  690.8	  496.0	 9773.0	...
1240702	  690.6	  495.8	 9774.0	...
1240703	  690.4	  495.6	 9778.0	...
1240704	  690.4	  495.4	 9781.0	...
1240705	  690.3	  495.4	 9781.0	...
1240706	  690.3	  495.6	 9778.0	...
1240707	  690.3	  495.8	 9777.0	...
1240708	  690.3	  496.0	 9778.0	...
1240709	  690.3	  496.1	 9777.0	...
1240710	  690.2	  496.1	 9773.0	...
1240711	  690.2	  496.1	 9768.0	...
1240712	  690.2	  495.8	 9772.0	...
1240713	  690.2	  495.5	 9777.0	...
1240714	  690.1	  495.3	 9782.0	...
1240715	  690.1	  495.3	 9785.0	...
1240716	  690.1	  495.4	 9788.0	...
1240717	  690.3	  495.4	 9786.0	...
1240718	  690.5	  495.3	 9782.0	...
1240719	  690.6	  495.3	 9776.0	...
1240720	  690.6	  495.4	 9775.0	...
1240721	  690.6	  495.4	 9775.0	...
1240722	  690.5	  495.3	 9776.0	...
1240723	  690.4	  495.4	 9778.0	...
1240724	  690.3	  495.5	 9779.0	...
1240725	  690.3	  495.9	 9780.0	...
1240726	  690.3	  496.0	 9783.0	...
1240727	  690.2	  495.7	 9785.0	...
1240728	  690.1	  495.3	 9783.0	...
1240729	  690.0	  494.9	 9780.0	...
1240730	  689.9	  495.2	 9778.0	...
1240731	  689.9	  495.6	 9780.0	...
1240732	  689.9	  495.8	 9782.0	...
1240733	  689.9	  495.8	 9781.0	...
1240734	  690.0	  495.9	 9781.0	...
1240735	  690.0	  496.2	 9781.0	...
1240736	  690.0	  496.0	 9781.0	...
1240737	  690.0	  495.5	 9782.0	...
1240738	  689.9	  494.9	 9781.0	...
1240739	  689.7	  494.7	 9782.0	...
1240740	  689.6	  494.8	 9782.0	...
1240741	  689.5	  495.0	 9787.0	...
1240742	  689.5	  495.3	 9791.0	...
1240743	  689.4	  495.2	 9796.0	...
1240744	  689.4	  495.0	 9796.0	...
1240745	  689.3	  495.0	 9794.0	...
1240746	  689.4	  495.1	 9792.0	...
1240747	  689.3	  495.1	 9790.0	...
1240748	  689.2	  495.1	 9790.0	...
1240749	  689.3	  495.1	 9790.0	...
1240750	  689.6	  495.1	 9790.0	...
1240751	  689.9	  495.0	 9783.0	...
1240752	  690.0	  495.0	 9776.0	...
1240753	  690.1	  495.0	 9776.0	...
1240754	  690.1	  494.9	 9781.0	...
1240755	  689.8	  494.9	 9785.0	...
1240756	  689.5	  494.8	 9782.0	...
1240757	  689.2	  494.8	 9780.0	...
1240758	  689.1	  494.7	 9778.0	...
1240759	  689.0	  494.8	 9778.0	...
1240760	  688.9	  494.7	 9778.0	...
1240761	  688.9	  494.7	 9779.0	...
1240762	  688.7	  494.8	 9780.0	...
1240763	  688.6	  494.9	 9780.0	...
1240764	  688.5	  495.1	 9781.0	...
1240765	  688.8	  495.0	 9781.0	...
1240766	  689.0	  495.0	 9780.0	...
1240767	  689.1	  495.1	 9781.0	...
1240768	  689.2	  495.3	 9782.0	...
1240769	  689.2	  495.4	 9784.0	...
1240770	  689.1	  495.4	 9785.0	...
1240771	  689.1	  495.4	 9785.0	...
1240772	  689.1	  495.3	 9784.0	...
1240773	  689.1	  495.3	 9784.0	...
1240774	  689.2	  495.3	 9783.0	...
1240775	  689.3	  495.3	 9783.0	...
1240776	  689.5	  494.9	 9785.0	...
1240777	  689.5	  494.4	 9790.0	...
1240778	  689.5	  494.5	 9794.0	...
1240779	  689.5	  495.1	 9791.0	...
1240780	  689.4	  495.6	 9787.0	...
1240781	  689.3	  495.7	 9784.0	...
1240782	  689.2	  495.7	 9784.0	...
1240783	  689.1	  495.7	 9786.0	...
1240784	  689.1	  495.7	 9788.0	...
1240785	  689.0	  495.7	 9787.0	...
1240786	  689.0	  495.6	 9784.0	...
1240787	  689.0	  495.6	 9780.0	...
1240788	  689.0	  495.7	 9779.0	...
1240789	  689.0	  495.8	 9778.0	...
1240790	  689.0	  495.6	 9777.0	...
1240791	  688.7	  495.4	 9778.0	...
1240792	  688.5	  495.1	 9780.0	...
1240793	  688.6	  495.1	 9782.0	...
1240794	  688.9	  494.8	 9784.0	...
1240795	  689.2	  494.6	 9785.0	...
1240796	  689.2	  494.5	 9784.0	...
1240797	  689.3	  494.6	 9783.0	...
1240798	  689.3	  494.6	 9781.0	...
1240799	  689.1	  494.6	 9781.0	...
1240800	  688.9	  494.6	 9784.0	...
1240801	  688.7	  494.5	 9788.0	...
1240802	  688.8	  494.4	 9790.0	...
1240803	  688.9	  494.7	 9792.0	...
1240804	  689.0	  494.9	 9791.0	...
1240805	  689.1	  495.0	 9791.0	...
1240806	  688.9	  494.9	 9793.0	...
1240807	  688.6	  494.7	 9795.0	...
1240808	  688.3	  494.7	 9798.0	...
1240809	  688.3	  494.6	 9799.0	...
1240810	  688.3	  494.7	 9800.0	...
1240811	  688.4	  494.7	 9801.0	...
1240812	  688.4	  494.7	 9800.0	...
1240813	  688.5	  494.7	 9798.0	...
1240814	  688.6	  494.8	 9796.0	...
1240815	  688.7	  494.8	 9795.0	...
1240816	  688.6	  494.8	 9796.0	...
1240817	  688.6	  494.8	 9795.0	...
1240818	  688.6	  494.7	 9793.0	...
1240819	  688.7	  494.7	 9796.0	...
1240820	  688.5	  494.8	 9799.0	...
1240821	  688.3	  494.9	 9801.0	...
1240822	  688.0	  494.9	 9799.0	...
1240823	  688.0	  494.9	 9796.0	...
1240824	  688.0	  494.8	 9794.0	...
1240825	  688.0	  494.8	 9793.0	...
1240826	  688.0	  494.7	 9792.0	...
1240827	  687.9	  494.6	 9797.0	...
1240828	  687.8	  494.6	 9803.0	...
1240829	  687.9	  494.4	 9806.0	...
1240830	  688.0	  494.3	 9803.0	...
1240831	  688.0	  494.2	 9799.0	...
1240832	  687.9	  494.4	 9797.0	...
1240833	  687.9	  494.6	 9799.0	...
1240834	  687.9	  494.9	 9801.0	...
1240835	  688.0	  495.0	 9802.0	...
1240836	  688.2	  495.1	 9801.0	...
1240837	  688.1	  494.8	 9801.0	...
1240838	  688.0	  494.6	 9801.0	...
1240839	  687.8	  494.4	 9798.0	...
1240840	  687.7	  494.1	 9795.0	...
1240841	  687.6	  493.8	 9792.0	...
1240842	  687.5	  493.7	 9793.0	...
1240843	  687.7	  493.9	 9796.0	...
1240844	  687.9	  494.0	 9799.0	...
1240845	  688.0	  493.9	 9799.0	...
1240846	  687.8	  493.7	 9797.0	...
1240847	  687.5	  493.6	 9795.0	...
1240848	  687.3	  493.5	 9793.0	...
1240849	  687.2	  493.6	 9793.0	...
1240850	  687.3	  493.6	 9791.0	...
1240851	  687.5	  493.6	 9789.0	...
1240852	  687.6	  493.7	 9786.0	...
1240853	  687.6	  493.8	 9784.0	...
1240854	  687.6	  493.7	 9783.0	...
1240855	  687.8	  493.5	 9782.0	...
1240856	  688.1	  493.2	 9781.0	...
1240857	  688.4	  493.1	 9781.0	...
1240858	  688.5	  493.0	 9784.0	...
1240859	  688.4	  492.5	 9786.0	...
1240860	  688.2	  492.1	 9787.0	...
1240861	  688.0	  491.9	 9787.0	...
1240862	  687.8	  492.0	 9786.0	...
1240863	  687.8	  492.6	 9786.0	...
1240864	  688.0	  493.1	 9786.0	...
1240865	  688.3	  493.6	 9786.0	...
1240866	  688.5	  493.3	 9786.0	...
1240867	  688.6	  493.1	 9785.0	...
1240868	  688.3	  493.0	 9785.0	...
1240869	  688.0	  493.0	 9784.0	...
1240870	  687.6	  493.0	 9784.0	...
1240871	  687.7	  493.3	 9784.0	...
1240872	  687.8	  493.6	 9784.0	...
1240873	  687.9	  493.5	 9783.0	...
1240874	  688.0	  493.2	 9784.0	...
1240875	  688.0	  493.0	 9787.0	...
1240876	  688.0	  493.2	 9791.0	...
1240877	  687.9	  493.5	 9790.0	...
1240878	  687.9	  493.6	 9788.0	...
1240879	  687.9	  493.6	 9787.0	...
1240880	  688.0	  493.5	 9787.0	...
1240881	  688.1	  493.3	 9788.0	...
MSG	1240882 0000 _ Number On
1240882	  688.1	  493.1	 9788.0	...
1240883	  688.2	  493.0	 9789.0	...
1240884	  688.3	  492.9	 9788.0	...
1240885	  688.3	  493.1	 9788.0	...
1240886	  688.4	  493.4	 9787.0	...
1240887	  688.4	  493.6	 9786.0	...
1240888	  688.5	  493.7	 9785.0	...
1240889	  688.5	  493.9	 9781.0	...
1240890	  688.4	  494.0	 9777.0	...
1240891	  688.4	  494.2	 9775.0	...
1240892	  688.7	  494.1	 9778.0	...
1240893	  688.9	  494.1	 9781.0	...
1240894	  689.2	  494.0	 9782.0	...
1240895	  689.3	  493.9	 9781.0	...
1240896	  689.4	  493.8	 9780.0	...
1240897	  689.4	  493.7	 9779.0	...
1240898	  689.1	  493.7	 9778.0	...
1240899	  688.9	  493.8	 9779.0	...
1240900	  688.7	  493.7	 9779.0	...
1240901	  688.6	  493.6	 9780.0	...
1240902	  688.4	  493.6	 9779.0	...
1240903	  688.2	  493.7	 9778.0	...
1240904	  688.2	  493.9	 9777.0	...
1240905	  688.2	  493.9	 9777.0	...
1240906	  688.3	  493.9	 9777.0	...
1240907	  688.3	  493.9	 9778.0	...
1240908	  688.4	  494.1	 9778.0	...
1240909	  688.3	  494.2	 9777.0	...
1240910	  688.2	  494.1	 9777.0	...
1240911	  688.1	  493.9	 9778.0	...
1240912	  688.1	  493.6	 9779.0	...
1240913	  688.2	  493.8	 9779.0	...
1240914	  688.2	  494.1	 9776.0	...
1240915	  688.2	  494.4	 9773.0	...
1240916	  688.1	  494.4	 9771.0	...
1240917	  688.1	  494.3	 9770.0	...
1240918	  688.0	  494.1	 9769.0	...
1240919	  688.0	  494.0	 9768.0	...
1240920	  688.0	  493.8	 9765.0	...
1240921	  688.0	  493.6	 9763.0	...
1240922	  688.2	  493.4	 9761.0	...
1240923	  688.4	  493.4	 9761.0	...
1240924	  688.6	  493.7	 9759.0	...
1240925	  688.6	  494.0	 9757.0	...
1240926	  688.5	  494.2	 9755.0	...
1240927	  688.4	  494.3	 9756.0	...
1240928	  688.4	  494.3	 9763.0	...
1240929	  688.4	  494.3	 9769.0	...
1240930	  688.5	  494.4	 9771.0	...
1240931	  688.5	  494.7	 9767.0	...
1240932	  688.6	  494.9	 9763.0	...
1240933	  688.6	  494.6	 9765.0	...
1240934	  688.5	  494.1	 9768.0	...
1240935	  688.4	  493.9	 9771.0	...
1240936	  688.4	  494.2	 9771.0	...
1240937	  688.4	  494.6	 9770.0	...
1240938	  688.5	  495.0	 9770.0	...
1240939	  688.5	  495.3	 9767.0	...
1240940	  688.2	  495.6	 9764.0	...
1240941	  688.0	  495.3	 9761.0	...
1240942	  687.9	  494.9	 9761.0	...
1240943	  688.1	  494.6	 9760.0	...
1240944	  688.4	  494.7	 9760.0	...
1240945	  688.4	  494.8	 9760.0	...
1240946	  688.4	  494.8	 9760.0	...
1240947	  688.4	  494.8	 9761.0	...
1240948	  688.5	  494.8	 9764.0	...
1240949	  688.6	  495.1	 9767.0	...
1240950	  689.0	  495.3	 9770.0	...
1240951	  689.3	  495.6	 9769.0	...
1240952	  689.6	  495.6	 9763.0	...
1240953	  689.3	  495.7	 9757.0	...
1240954	  689.0	  495.8	 9755.0	...
1240955	  688.7	  495.5	 9758.0	...
1240956	  688.8	  495.2	 9761.0	...
1240957	  688.9	  495.3	 9764.0	...
1240958	  689.0	  495.8	 9767.0	...
1240959	  689.1	  496.3	 9770.0	...
1240960	  689.1	  496.3	 9768.0	...
1240961	  689.2	  496.3	 9767.0	...
1240962	  689.2	  496.3	 9765.0	...
1240963	  689.2	  496.4	 9763.0	...
1240964	  689.2	  496.5	 9764.0	...
1240965	  689.2	  496.5	 9766.0	...
1240966	  689.3	  496.4	 9768.0	...
1240967	  689.4	  496.3	 9769.0	...
1240968	  689.4	  496.0	 9770.0	...
1240969	  689.4	  495.7	 9773.0	...
1240970	  689.4	  495.7	 9776.0	...
1240971	  689.3	  495.9	 9777.0	...
1240972	  689.2	  496.2	 9775.0	...
1240973	  689.4	  496.3	 9772.0	...
1240974	  689.7	  496.2	 9769.0	...
1240975	  690.0	  496.1	 9769.0	...
1240976	  689.7	  496.0	 9768.0	...
1240977	  689.3	  496.0	 9769.0	...
1240978	  689.0	  496.0	 9772.0	...
1240979	  689.0	  495.9	 9774.0	...
1240980	  689.0	  495.8	 9773.0	...
1240981	  689.0	  495.7	 9772.0	...
1240982	  689.2	  495.4	 9772.0	...
1240983	  689.4	  495.2	 9769.0	...
1240984	  689.5	  495.2	 9767.0	...
1240985	  689.5	  495.4	 9765.0	...
1240986	  689.5	  495.6	 9766.0	...
1240987	  689.7	  495.6	 9767.0	...
1240988	  689.9	  495.6	 9769.0	...
1240989	  690.1	  495.6	 9770.0	...
1240990	  690.1	  495.6	 9771.0	...
1240991	  689.9	  495.6	 9766.0	...
1240992	  689.7	  495.5	 9761.0	...
1240993	  689.4	  495.5	 9755.0	...
1240994	  689.3	  495.5	 9754.0	...
1240995	  689.1	  495.5	 9754.0	...
1240996	  689.1	  495.6	 9753.0	...
1240997	  689.0	  495.7	 9755.0	...
1240998	  689.1	  495.7	 9755.0	...
1240999	  689.1	  495.7	 9757.0	...
1241000	  689.1	  495.8	 9756.0	...
1241001	  689.2	  495.8	 9756.0	...
1241002	  689.0	  495.9	 9754.0	...
1241003	  688.7	  496.0	 9752.0	...
1241004	  688.6	  496.1	 9752.0	...
1241005	  688.6	  495.9	 9753.0	...
1241006	  688.7	  495.9	 9755.0	...
1241007	  688.9	  495.9	 9754.0	...
1241008	  689.1	  495.5	 9754.0	...
1241009	  689.3	  495.1	 9753.0	...
1241010	  689.3	  494.9	 9752.0	...
1241011	  689.4	  495.1	 9750.0	...
1241012	  689.2	  495.3	 9746.0	...
1241013	  689.0	  495.2	 9745.0	...
1241014	  688.7	  495.0	 9747.0	...
1241015	  688.7	  495.1	 9749.0	...
1241016	  688.7	  495.2	 9747.0	...
1241017	  689.0	  495.3	 9743.0	...
1241018	  689.2	  495.1	 9740.0	...
1241019	  689.4	  494.9	 9741.0	...
1241020	  689.4	  494.7	 9743.0	...
1241021	  689.6	  494.7	 9743.0	...
1241022	  689.7	  494.7	 9743.0	...
1241023	  689.6	  494.7	 9742.0	...
1241024	  689.4	  494.9	 9741.0	...
1241025	  689.3	  495.1	 9738.0	...
1241026	  689.5	  495.2	 9740.0	...
1241027	  689.7	  495.0	 9744.0	...
1241028	  689.6	  494.8	 9747.0	...
1241029	  689.5	  494.7	 9746.0	...
1241030	  689.4	  494.5	 9745.0	...
1241031	  689.4	  494.3	 9746.0	...
1241032	  689.4	  494.6	 9747.0	...
1241033	  689.5	  495.0	 9746.0	...
1241034	  689.5	  495.4	 9742.0	...
1241035	  689.6	  495.4	 9739.0	...
1241036	  689.6	  495.4	 9737.0	...
1241037	  689.6	  495.4	 9739.0	...
1241038	  689.6	  495.4	 9741.0	...
1241039	  689.6	  495.4	 9741.0	...
1241040	  689.3	  495.4	 9740.0	...
1241041	  689.0	  495.4	 9739.0	...
1241042	  688.9	  495.4	 9736.0	...
1241043	  689.0	  495.4	 9733.0	...
1241044	  689.1	  495.2	 9734.0	...
1241045	  689.1	  495.1	 9735.0	...
1241046	  689.1	  494.9	 9735.0	...
1241047	  689.1	  495.0	 9734.0	...
1241048	  689.1	  495.0	 9736.0	...
1241049	  689.2	  495.1	 9738.0	...
1241050	  689.2	  495.1	 9741.0	...
1241051	  689.4	  495.3	 9741.0	...
1241052	  689.6	  495.5	 9739.0	...
1241053	  689.7	  495.8	 9736.0	...
1241054	  689.5	  495.6	 9734.0	...
1241055	  689.1	  495.3	 9736.0	...
1241056	  688.9	  495.1	 9738.0	...
1241057	  689.0	  495.3	 9740.0	...
1241058	  689.1	  495.5	 9741.0	...
1241059	  689.1	  495.6	 9743.0	...
1241060	  689.1	  495.6	 9745.0	...
1241061	  689.1	  495.5	 9747.0	...
1241062	  689.1	  495.3	 9749.0	...
1241063	  689.0	  495.2	 9750.0	...
1241064	  688.6	  495.1	 9750.0	...
1241065	  688.3	  495.2	 9746.0	...
1241066	  688.0	  495.1	 9741.0	...
1241067	  688.1	  495.1	 9737.0	...
1241068	  688.3	  495.2	 9736.0	...
1241069	  688.5	  495.4	 9736.0	...
1241070	  688.9	  495.6	 9736.0	...
1241071	  689.2	  495.7	 9736.0	...
1241072	  689.4	  495.9	 9737.0	...
1241073	  689.4	  496.0	 9738.0	...
1241074	  689.3	  495.7	 9739.0	...
1241075	  689.1	  495.4	 9742.0	...
1241076	  689.1	  495.0	 9746.0	...
1241077	  689.1	  495.0	 9754.0	...
1241078	  689.0	  495.1	 9759.0	...
1241079	  688.9	  495.2	 9763.0	...
1241080	  688.9	  495.3	 9759.0	...
1241081	  688.9	  495.1	 9755.0	...
1241082	  689.0	  495.0	 9751.0	...
1241083	  689.0	  494.9	 9749.0	...
1241084	  689.0	  494.9	 9749.0	...
1241085	  688.9	  494.8	 9750.0	...
1241086	  688.9	  494.6	 9751.0	...
1241087	  688.9	  494.4	 9750.0	...
1241088	  688.9	  494.1	 9751.0	...
1241089	  688.9	  493.7	 9751.0	...
1241090	  688.8	  493.3	 9750.0	...
1241091	  688.7	  493.0	 9749.0	...
1241092	  688.6	  492.9	 9750.0	...
1241093	  688.7	  493.1	 9749.0	...
1241094	  688.8	  493.4	 9748.0	...
1241095	  689.0	  493.6	 9747.0	...
1241096	  689.0	  493.5	 9747.0	...
1241097	  689.0	  493.4	 9746.0	...
1241098	  689.0	  493.2	 9749.0	...
1241099	  689.0	  493.2	 9750.0	...
1241100	  689.0	  493.1	 9751.0	...
1241101	  689.1	  493.1	 9748.0	...
1241102	  689.1	  492.9	 9747.0	...
1241103	  689.2	  492.8	 9746.0	...
1241104	  689.2	  492.5	 9747.0	...
1241105	  689.0	  492.4	 9748.0	...
1241106	  688.7	  492.2	 9748.0	...
1241107	  688.5	  492.3	 9746.0	...
1241108	  688.5	  492.7	 9744.0	...
1241109	  688.5	  493.1	 9743.0	...
1241110	  688.4	  493.5	 9741.0	...
1241111	  688.3	  493.6	 9741.0	...
1241112	  688.2	  493.7	 9741.0	...
1241113	  688.1	  493.8	 9740.0	...
1241114	  688.2	  493.8	 9739.0	...
1241115	  688.5	  493.8	 9740.0	...
1241116	  688.7	  493.8	 9740.0	...
1241117	  688.6	  493.8	 9740.0	...
1241118	  688.5	  493.8	 9739.0	...
1241119	  688.3	  493.7	 9738.0	...
1241120	  688.3	  493.7	 9738.0	...
1241121	  688.2	  493.7	 9737.0	...
1241122	  688.3	  493.8	 9736.0	...
1241123	  688.3	  493.8	 9736.0	...
1241124	  688.4	  493.9	 9736.0	...
1241125	  688.4	  493.7	 9735.0	...
1241126	  688.4	  493.7	 9735.0	...
1241127	  688.5	  494.1	 9734.0	...
1241128	  688.5	  494.5	 9736.0	...
1241129	  688.6	  494.8	 9739.0	...
1241130	  688.3	  494.7	 9741.0	...
1241131	  688.0	  494.6	 9741.0	...
1241132	  688.0	  494.5	 9740.0	...
1241133	  688.3	  494.2	 9739.0	...
1241134	  688.6	  493.9	 9739.0	...
1241135	  688.7	  493.7	 9737.0	...
1241136	  688.8	  493.8	 9734.0	...
1241137	  688.9	  493.8	 9736.0	...
1241138	  688.9	  493.8	 9740.0	...
1241139	  688.7	  493.8	 9740.0	...
1241140	  688.6	  493.9	 9736.0	...
1241141	  688.4	  493.9	 9732.0	...
1241142	  688.3	  493.9	 9732.0	...
1241143	  688.2	  494.0	 9732.0	...
1241144	  688.1	  494.1	 9731.0	...
1241145	  687.8	  494.0	 9731.0	...
1241146	  687.5	  494.0	 9730.0	...
1241147	  687.3	  494.0	 9729.0	...
1241148	  687.5	  494.1	 9731.0	...
1241149	  687.6	  494.0	 9733.0	...
1241150	  687.5	  494.1	 9733.0	...
1241151	  687.5	  494.1	 9731.0	...
1241152	  687.5	  494.1	 9729.0	...
1241153	  687.5	  494.1	 9730.0	...
1241154	  687.5	  494.1	 9733.0	...
1241155	  687.4	  494.2	 9735.0	...
1241156	  687.2	  494.0	 9736.0	...
1241157	  687.0	  493.9	 9735.0	...
1241158	  687.2	  493.6	 9739.0	...
1241159	  687.4	  493.6	 9743.0	...
1241160	  687.7	  493.5	 9746.0	...
1241161	  687.7	  493.5	 9744.0	...
1241162	  687.7	  493.4	 9741.0	...
1241163	  687.7	  493.4	 9740.0	...
1241164	  687.5	  493.4	 9740.0	...
1241165	  687.3	  493.4	 9741.0	...
1241166	  687.2	  493.4	 9742.0	...
1241167	  687.1	  493.4	 9743.0	...
1241168	  686.9	  493.3	 9744.0	...
1241169	  686.7	  493.2	 9745.0	...
1241170	  686.7	  493.2	 9745.0	...
1241171	  686.8	  493.3	 9745.0	...
1241172	  686.9	  493.3	 9743.0	...
1241173	  687.0	  493.4	 9741.0	...
1241174	  686.9	  493.4	 9739.0	...
1241175	  686.9	  493.5	 9742.0	...
1241176	  686.8	  493.5	 9746.0	...
1241177	  686.8	  493.7	 9749.0	...
1241178	  686.9	  493.9	 9748.0	...
1241179	  687.0	  494.0	 9747.0	...
1241180	  687.3	  494.0	 9745.0	...
1241181	  687.5	  494.1	 9743.0	...
1241182	  687.6	  494.3	 9742.0	...
1241183	  687.5	  494.6	 9740.0	...
1241184	  687.3	  494.7	 9739.0	...
MSG	1241185 0000 _ Number Off
1241185	  687.2	  494.6	 9740.0	...
1241186	  687.1	  494.4	 9742.0	...
1241187	  687.0	  494.3	 9743.0	...
1241188	  686.9	  494.3	 9742.0	...
1241189	  686.7	  494.5	 9741.0	...
1241190	  686.5	  494.5	 9742.0	...
1241191	  686.3	  494.3	 9744.0	...
1241192	  686.2	  494.1	 9747.0	...
1241193	  686.4	  493.9	 9748.0	...
1241194	  686.8	  493.8	 9749.0	...
1241195	  687.2	  493.9	 9749.0	...
1241196	  687.1	  494.0	 9749.0	...
1241197	  686.9	  494.2	 9750.0	...
1241198	  686.7	  494.4	 9752.0	...
1241199	  686.4	  494.6	 9753.0	...
1241200	  686.2	  494.9	 9753.0	...
1241201	  686.1	  495.0	 9751.0	...
1241202	  686.2	  495.1	 9749.0	...
1241203	  686.4	  495.0	 9749.0	...
1241204	  686.4	  495.0	 9751.0	...
1241205	  686.4	  495.0	 9753.0	...
1241206	  686.4	  494.9	 9754.0	...
1241207	  686.4	  494.8	 9754.0	...
1241208	  686.5	  494.8	 9752.0	...
1241209	  686.3	  494.8	 9749.0	...
1241210	  686.0	  494.9	 9750.0	...
1241211	  685.9	  494.9	 9757.0	...
1241212	  686.1	  494.9	 9765.0	...
1241213	  686.3	  495.0	 9765.0	...
1241214	  686.3	  495.2	 9763.0	...
1241215	  686.3	  495.3	 9763.0	...
1241216	  686.2	  495.5	 9765.0	...
1241217	  686.1	  495.5	 9766.0	...
1241218	  686.0	  495.5	 9767.0	...
1241219	  686.0	  495.6	 9767.0	...
1241220	  686.2	  495.6	 9767.0	...
1241221	  686.5	  495.6	 9766.0	...
1241222	  686.5	  495.6	 9765.0	...
1241223	  686.2	  495.6	 9765.0	...
1241224	  686.0	  495.6	 9765.0	...
1241225	  685.9	  495.6	 9765.0	...
1241226	  685.9	  495.6	 9765.0	...
1241227	  685.9	  495.6	 9765.0	...
1241228	  685.9	  495.5	 9766.0	...
1241229	  685.9	  495.3	 9767.0	...
1241230	  685.9	  495.3	 9768.0	...
1241231	  685.9	  495.6	 9769.0	...
1241232	  685.9	  495.9	 9765.0	...
1241233	  686.0	  496.1	 9761.0	...
1241234	  686.0	  496.1	 9757.0	...
1241235	  686.0	  496.0	 9758.0	...
1241236	  686.0	  495.9	 9761.0	...
1241237	  686.1	  495.7	 9766.0	...
1241238	  686.1	  495.7	 9772.0	...
1241239	  686.0	  495.6	 9769.0	...
1241240	  686.0	  495.5	 9764.0	...
1241241	  686.0	  495.4	 9759.0	...
1241242	  686.1	  495.3	 9759.0	...
1241243	  686.2	  495.4	 9758.0	...
1241244	  686.4	  495.5	 9757.0	...
1241245	  686.6	  495.3	 9761.0	...
1241246	  686.7	  495.1	 9767.0	...
1241247	  686.8	  495.1	 9773.0	...
1241248	  686.9	  495.2	 9775.0	...
1241249	  686.7	  495.5	 9773.0	...
1241250	  686.4	  495.6	 9770.0	...
1241251	  686.3	  495.7	 9768.0	...
1241252	  686.5	  495.7	 9770.0	...
1241253	  686.4	  495.8	 9772.0	...
1241254	  686.2	  496.0	 9772.0	...
1241255	  686.0	  495.9	 9771.0	...
1241256	  686.0	  495.6	 9771.0	...
1241257	  685.9	  495.7	 9770.0	...
1241258	  685.8	  496.0	 9768.0	...
1241259	  685.7	  496.1	 9766.0	...
1241260	  685.7	  495.8	 9765.0	...
1241261	  685.6	  495.8	 9763.0	...
1241262	  685.6	  495.9	 9765.0	...
1241263	  685.7	  496.0	 9766.0	...
1241264	  685.7	  496.0	 9767.0	...
1241265	  685.7	  496.0	 9766.0	...
1241266	  685.7	  495.9	 9766.0	...
1241267	  685.7	  495.3	 9765.0	...
1241268	  685.7	  494.7	 9766.0	...
1241269	  685.7	  494.7	 9765.0	...
1241270	  685.8	  495.1	 9764.0	...
1241271	  685.9	  495.6	 9763.0	...
1241272	  685.9	  495.7	 9763.0	...
1241273	  685.7	  495.7	 9762.0	...
1241274	  685.5	  495.6	 9759.0	...
1241275	  685.4	  495.6	 9758.0	...
1241276	  685.4	  495.5	 9760.0	...
1241277	  685.3	  495.4	 9762.0	...
1241278	  685.2	  495.3	 9765.0	...
1241279	  685.2	  495.3	 9764.0	...
1241280	  685.2	  495.2	 9763.0	...
1241281	  685.2	  495.1	 9761.0	...
1241282	  685.2	  495.1	 9760.0	...
1241283	  685.4	  495.1	 9758.0	...
1241284	  685.6	  495.1	 9758.0	...
1241285	  685.4	  495.0	 9757.0	...
1241286	  685.1	  494.7	 9759.0	...
1241287	  684.8	  494.6	 9765.0	...
1241288	  684.8	  494.7	 9771.0	...
1241289	  684.8	  495.1	 9774.0	...
1241290	  684.9	  495.5	 9773.0	...
1241291	  685.1	  495.7	 9772.0	...
1241292	  685.2	  495.8	 9771.0	...
1241293	  685.0	  496.1	 9772.0	...
1241294	  684.8	  496.4	 9776.0	...
1241295	  684.6	  496.3	 9775.0	...
1241296	  684.8	  496.0	 9772.0	...
1241297	  684.7	  495.7	 9766.0	...
1241298	  684.3	  495.7	 9763.0	...
1241299	  683.9	  495.3	 9765.0	...
1241300	  683.8	  494.9	 9769.0	...
1241301	  684.1	  494.7	 9773.0	...
1241302	  684.5	  494.9	 9773.0	...
1241303	  684.9	  495.2	 9774.0	...
1241304	  684.6	  495.1	 9774.0	...
1241305	  684.5	  495.1	 9773.0	...
1241306	  684.4	  495.1	 9767.0	...
1241307	  684.4	  495.3	 9763.0	...
1241308	  684.2	  495.5	 9760.0	...
1241309	  683.9	  495.8	 9762.0	...
1241310	  683.8	  495.8	 9765.0	...
1241311	  683.9	  495.6	 9766.0	...
1241312	  684.1	  495.3	 9768.0	...
1241313	  684.2	  495.1	 9769.0	...
1241314	  684.4	  495.1	 9770.0	...
1241315	  684.5	  495.1	 9769.0	...
1241316	  684.5	  495.1	 9769.0	...
1241317	  684.3	  495.2	 9769.0	...
1241318	  684.1	  495.2	 9770.0	...
1241319	  684.1	  495.2	 9771.0	...
1241320	  684.1	  495.5	 9771.0	...
1241321	  683.9	  495.8	 9770.0	...
1241322	  683.8	  496.1	 9770.0	...
1241323	  683.7	  496.2	 9770.0	...
1241324	  683.7	  496.0	 9772.0	...
1241325	  683.8	  495.8	 9770.0	...
1241326	  683.9	  495.6	 9768.0	...
1241327	  683.8	  495.5	 9768.0	...
1241328	  683.7	  495.4	 9769.0	...
1241329	  683.5	  495.3	 9770.0	...
1241330	  683.3	  495.3	 9771.0	...
1241331	  683.4	  495.3	 9771.0	...
1241332	  683.7	  495.3	 9774.0	...
1241333	  683.9	  495.5	 9776.0	...
1241334	  683.8	  495.7	 9779.0	...
1241335	  684.1	  495.8	 9780.0	...
1241336	  684.3	  495.8	 9781.0	...
1241337	  684.6	  496.0	 9782.0	...
1241338	  684.6	  496.1	 9780.0	...
1241339	  684.6	  496.3	 9779.0	...
1241340	  684.5	  496.3	 9778.0	...
1241341	  683.9	  496.2	 9778.0	...
1241342	  683.3	  496.2	 9779.0	...
1241343	  683.2	  496.1	 9782.0	...
1241344	  683.7	  496.0	 9783.0	...
1241345	  683.9	  496.0	 9784.0	...
1241346	  683.7	  496.0	 9783.0	...
1241347	  683.5	  496.1	 9781.0	...
1241348	  683.6	  496.3	 9781.0	...
1241349	  683.6	  496.5	 9782.0	...
1241350	  683.7	  496.6	 9783.0	...
1241351	  683.7	  496.5	 9783.0	...
1241352	  683.6	  496.3	 9784.0	...
1241353	  683.5	  496.3	 9784.0	...
1241354	  683.4	  496.4	 9784.0	...
1241355	  683.3	  496.7	 9783.0	...
1241356	  683.3	  496.7	 9784.0	...
1241357	  683.3	  496.8	 9785.0	...
1241358	  683.3	  496.8	 9785.0	...
1241359	  683.2	  496.8	 9783.0	...
1241360	  683.3	  496.7	 9783.0	...
1241361	  683.4	  496.6	 9784.0	...
1241362	  683.5	  496.4	 9787.0	...
1241363	  683.4	  496.3	 9790.0	...
1241364	  683.2	  496.3	 9791.0	...
1241365	  683.1	  496.3	 9789.0	...
1241366	  683.0	  496.3	 9786.0	...
1241367	  683.1	  496.6	 9785.0	...
1241368	  683.1	  496.8	 9784.0	...
1241369	  683.2	  497.3	 9786.0	...
1241370	  683.2	  497.4	 9792.0	...
1241371	  683.2	  497.7	 9797.0	...
1241372	  683.2	  497.8	 9800.0	...
1241373	  683.2	  497.7	 9798.0	...
1241374	  683.2	  497.4	 9797.0	...
1241375	  683.2	  496.8	 9797.0	...
1241376	  683.3	  496.6	 9799.0	...
1241377	  683.4	  496.7	 9801.0	...
1241378	  683.4	  497.1	 9801.0	...
1241379	  683.5	  497.7	 9801.0	...
1241380	  683.6	  497.8	 9801.0	...
1241381	  683.7	  497.8	 9801.0	...
1241382	  683.6	  497.6	 9801.0	...
1241383	  683.5	  497.6	 9803.0	...
1241384	  683.4	  497.6	 9806.0	...
1241385	  683.4	  497.7	 9807.0	...
1241386	  683.4	  497.8	 9806.0	...
1241387	  683.3	  497.7	 9805.0	...
1241388	  683.2	  497.6	 9804.0	...
1241389	  683.3	  497.4	 9801.0	...
1241390	  683.4	  497.4	 9796.0	...
1241391	  683.6	  497.4	 9792.0	...
1241392	  683.6	  497.5	 9794.0	...
1241393	  683.5	  497.7	 9799.0	...
1241394	  683.5	  497.8	 9804.0	...
1241395	  683.5	  497.8	 9803.0	...
1241396	  683.7	  497.7	 9801.0	...
MSG	1241397 0000 _ Number On
1241397	  683.9	  497.7	 9800.0	...
1241398	  683.8	  497.7	 9801.0	...
1241399	  683.8	  497.6	 9802.0	...
1241400	  684.1	  497.4	 9802.0	...
1241401	  684.4	  497.0	 9800.0	...
1241402	  684.5	  496.7	 9800.0	...
1241403	  684.1	  496.7	 9800.0	...
1241404	  683.8	  497.0	 9800.0	...
1241405	  683.7	  497.3	 9799.0	...
1241406	  683.7	  497.3	 9799.0	...
1241407	  683.8	  497.1	 9801.0	...
1241408	  683.8	  497.1	 9801.0	...
1241409	  683.9	  497.1	 9800.0	...
1241410	  683.7	  497.4	 9797.0	...
1241411	  683.5	  497.5	 9794.0	...
1241412	  683.5	  497.6	 9796.0	...
1241413	  683.7	  497.5	 9799.0	...
1241414	  683.9	  497.5	 9803.0	...
1241415	  683.9	  497.5	 9804.0	...
1241416	  684.0	  497.5	 9803.0	...
1241417	  684.1	  497.6	 9802.0	...
1241418	  684.1	  497.6	 9802.0	...
1241419	  684.1	  497.6	 9802.0	...
1241420	  684.1	  497.6	 9800.0	...
1241421	  684.1	  497.8	 9799.0	...
1241422	  684.0	  497.9	 9797.0	...
1241423	  684.0	  498.0	 9796.0	...
1241424	  683.9	  497.9	 9795.0	...
1241425	  683.9	  497.8	 9794.0	...
1241426	  684.0	  497.8	 9796.0	...
1241427	  684.1	  497.7	 9797.0	...
1241428	  684.1	  497.6	 9799.0	...
1241429	  684.2	  497.5	 9798.0	...
1241430	  684.1	  497.5	 9801.0	...
1241431	  684.1	  497.5	 9806.0	...
1241432	  684.1	  497.6	 9810.0	...
1241433	  684.1	  497.6	 9813.0	...
1241434	  684.1	  497.5	 9814.0	...
1241435	  684.2	  497.4	 9814.0	...
1241436	  684.1	  497.4	 9815.0	...
1241437	  683.9	  497.5	 9815.0	...
1241438	  683.7	  497.6	 9815.0	...
1241439	  683.5	  497.6	 9815.0	...
1241440	  683.5	  497.8	 9815.0	...
1241441	  683.4	  498.0	 9812.0	...
1241442	  683.5	  498.5	 9810.0	...
1241443	  683.5	  498.8	 9807.0	...
1241444	  683.5	  499.0	 9807.0	...
1241445	  683.6	  498.7	 9807.0	...
1241446	  683.7	  498.3	 9809.0	...
1241447	  683.7	  498.1	 9812.0	...
1241448	  683.7	  497.9	 9816.0	...
1241449	  683.7	  497.9	 9820.0	...
1241450	  683.6	  497.9	 9822.0	...
1241451	  683.6	  497.9	 9822.0	...
1241452	  683.7	  497.8	 9821.0	...
1241453	  683.7	  497.8	 9821.0	...
1241454	  683.6	  498.0	 9821.0	...
1241455	  683.5	  498.3	 9820.0	...
1241456	  683.4	  498.5	 9822.0	...
1241457	  683.2	  498.4	 9825.0	...
1241458	  683.2	  498.5	 9828.0	...
1241459	  683.2	  498.8	 9828.0	...
1241460	  683.3	  498.9	 9828.0	...
1241461	  683.5	  498.8	 9827.0	...
1241462	  683.6	  498.8	 9826.0	...
1241463	  683.7	  498.8	 9826.0	...
1241464	  683.6	  498.8	 9826.0	...
1241465	  683.7	  499.0	 9826.0	...
1241466	  683.7	  499.2	 9827.0	...
1241467	  683.8	  499.4	 9827.0	...
1241468	  683.9	  499.5	 9828.0	...
1241469	  683.9	  499.5	 9831.0	...
1241470	  683.9	  499.2	 9835.0	...
1241471	  683.7	  498.9	 9837.0	...
1241472	  683.5	  498.8	 9837.0	...
1241473	  683.4	  499.0	 9835.0	...
1241474	  683.5	  499.1	 9834.0	...
1241475	  683.6	  499.1	 9832.0	...
1241476	  683.5	  499.0	 9832.0	...
1241477	  683.3	  498.9	 9832.0	...
1241478	  683.1	  498.9	 9832.0	...
1241479	  683.1	  498.9	 9831.0	...
1241480	  683.1	  498.7	 9831.0	...
1241481	  683.1	  498.5	 9830.0	...
1241482	  683.2	  498.5	 9830.0	...
1241483	  683.2	  498.8	 9830.0	...
1241484	  683.2	  499.1	 9829.0	...
1241485	  683.2	  499.1	 9826.0	...
1241486	  683.3	  499.1	 9824.0	...
1241487	  683.3	  499.2	 9823.0	...
1241488	  683.3	  499.2	 9825.0	...
1241489	  683.4	  499.1	 9826.0	...
1241490	  683.4	  498.9	 9824.0	...
1241491	  683.4	  498.8	 9823.0	...
1241492	  683.4	  498.9	 9824.0	...
1241493	  683.4	  499.2	 9822.0	...
1241494	  683.4	  499.5	 9819.0	...
1241495	  683.4	  499.6	 9817.0	...
1241496	  683.5	  499.6	 9818.0	...
1241497	  683.6	  499.6	 9816.0	...
1241498	  683.6	  499.6	 9814.0	...
1241499	  683.5	  499.5	 9813.0	...
1241500	  683.4	  499.4	 9815.0	...
1241501	  683.3	  499.2	 9814.0	...
1241502	  683.3	  499.5	 9813.0	...
1241503	  683.1	  499.9	 9811.0	...
1241504	  682.9	  500.2	 9813.0	...
1241505	  682.8	  500.0	 9813.0	...
1241506	  682.9	  499.9	 9813.0	...
1241507	  683.0	  500.0	 9816.0	...
1241508	  683.0	  500.1	 9818.0	...
1241509	  683.0	  499.9	 9817.0	...
1241510	  682.9	  499.6	 9815.0	...
1241511	  682.8	  499.2	 9813.0	...
1241512	  682.8	  499.1	 9814.0	...
1241513	  682.9	  499.1	 9816.0	...
1241514	  683.0	  499.2	 9816.0	...
1241515	  683.0	  499.7	 9816.0	...
1241516	  683.1	  500.0	 9819.0	...
1241517	  683.1	  500.3	 9825.0	...
1241518	  683.2	  500.1	 9831.0	...
1241519	  683.2	  500.0	 9833.0	...
1241520	  683.3	  499.9	 9833.0	...
1241521	  683.2	  500.0	 9830.0	...
1241522	  683.0	  499.9	 9828.0	...
1241523	  683.0	  499.7	 9826.0	...
1241524	  683.0	  499.7	 9827.0	...
1241525	  683.0	  500.0	 9828.0	...
1241526	  682.9	  500.3	 9826.0	...
1241527	  682.9	  500.4	 9825.0	...
1241528	  682.8	  500.2	 9823.0	...
1241529	  682.8	  500.0	 9823.0	...
1241530	  682.8	  499.9	 9823.0	...
1241531	  682.8	  499.9	 9826.0	...
1241532	  682.9	  499.9	 9830.0	...
1241533	  682.9	  500.1	 9833.0	...
1241534	  682.9	  500.1	 9834.0	...
1241535	  682.9	  500.2	 9833.0	...
1241536	  682.8	  500.2	 9832.0	...
1241537	  682.8	  500.3	 9832.0	...
1241538	  682.8	  500.3	 9832.0	...
1241539	  682.8	  500.3	 9828.0	...
1241540	  682.8	  500.3	 9823.0	...
1241541	  682.9	  500.3	 9819.0	...
1241542	  682.9	  500.2	 9821.0	...
1241543	  682.8	  500.2	 9824.0	...
1241544	  682.7	  500.2	 9826.0	...
1241545	  682.8	  500.1	 9826.0	...
1241546	  682.9	  500.0	 9828.0	...
1241547	  683.0	  499.8	 9831.0	...
1241548	  683.1	  499.5	 9834.0	...
1241549	  683.1	  499.6	 9833.0	...
1241550	  683.1	  500.0	 9831.0	...
1241551	  683.1	  500.5	 9830.0	...
1241552	  683.1	  500.7	 9832.0	...
1241553	  682.9	  500.8	 9834.0	...
1241554	  682.8	  500.9	 9836.0	...
1241555	  682.6	  500.9	 9837.0	...
1241556	  682.6	  500.9	 9836.0	...
1241557	  682.8	  500.8	 9834.0	...
1241558	  683.0	  500.6	 9834.0	...
1241559	  683.3	  500.5	 9832.0	...
1241560	  683.4	  500.5	 9832.0	...
1241561	  683.5	  500.5	 9832.0	...
1241562	  683.6	  500.4	 9832.0	...
1241563	  683.6	  500.4	 9833.0	...
1241564	  683.6	  500.2	 9834.0	...
1241565	  683.5	  499.9	 9833.0	...
1241566	  683.4	  499.7	 9832.0	...
1241567	  683.2	  499.7	 9831.0	...
1241568	  683.0	  499.9	 9830.0	...
1241569	  682.9	  500.2	 9830.0	...
1241570	  682.9	  500.4	 9832.0	...
1241571	  682.9	  500.4	 9832.0	...
1241572	  682.8	  500.5	 9830.0	...
1241573	  682.7	  500.6	 9828.0	...
1241574	  682.6	  500.6	 9829.0	...
1241575	  682.6	  500.6	 9829.0	...
1241576	  682.7	  500.3	 9828.0	...
1241577	  682.8	  499.9	 9827.0	...
1241578	  682.9	  500.0	 9825.0	...
1241579	  682.9	  500.4	 9823.0	...
1241580	  682.8	  500.9	 9819.0	...
1241581	  682.8	  500.9	 9817.0	...
1241582	  682.9	  500.9	 9818.0	...
1241583	  683.0	  500.7	 9821.0	...
1241584	  683.0	  500.7	 9824.0	...
1241585	  683.0	  500.9	 9822.0	...
1241586	  682.8	  501.1	 9820.0	...
1241587	  682.6	  500.7	 9817.0	...
1241588	  682.4	  500.3	 9816.0	...
1241589	  682.5	  500.0	 9817.0	...
1241590	  682.6	  500.3	 9819.0	...
1241591	  682.6	  500.3	 9822.0	...
1241592	  682.6	  500.0	 9822.0	...
1241593	  682.7	  500.0	 9822.0	...
1241594	  682.8	  500.3	 9822.0	...
1241595	  682.8	  500.6	 9823.0	...
1241596	  682.8	  500.7	 9821.0	...
1241597	  682.8	  501.0	 9820.0	...
1241598	  682.9	  501.3	 9817.0	...
1241599	  682.7	  501.2	 9816.0	...
1241600	  682.6	  501.0	 9817.0	...
1241601	  682.4	  500.8	 9819.0	...
1241602	  682.4	  500.9	 9821.0	...
1241603	  682.4	  500.9	 9823.0	...
1241604	  682.4	  500.9	 9825.0	...
1241605	  682.3	  501.1	 9828.0	...
1241606	  682.3	  501.2	 9830.0	...
1241607	  682.5	  501.4	 9832.0	...
1241608	  682.6	  501.4	 9833.0	...
1241609	  682.7	  501.3	 9833.0	...
1241610	  682.7	  501.2	 9831.0	...
1241611	  682.6	  501.1	 9829.0	...
1241612	  682.4	  501.3	 9827.0	...
1241613	  682.3	  501.5	 9827.0	...
1241614	  682.3	  501.6	 9826.0	...
1241615	  682.1	  501.8	 9825.0	...
1241616	  681.9	  501.9	 9822.0	...
1241617	  681.7	  502.0	 9819.0	...
1241618	  681.8	  502.0	 9817.0	...
1241619	  682.0	  501.8	 9815.0	...
1241620	  681.9	  501.8	 9813.0	...
1241621	  681.9	  501.7	 9819.0	...
1241622	  682.0	  501.4	 9826.0	...
1241623	  682.1	  500.9	 9834.0	...
1241624	  682.4	  500.6	 9834.0	...
1241625	  682.5	  500.9	 9834.0	...
1241626	  682.5	  501.4	 9834.0	...
1241627	  682.3	  501.7	 9835.0	...
1241628	  682.2	  501.9	 9835.0	...
1241629	  682.0	  501.9	 9836.0	...
1241630	  681.9	  501.5	 9835.0	...
1241631	  681.9	  501.1	 9832.0	...
1241632	  681.8	  500.9	 9831.0	...
1241633	  681.9	  501.1	 9830.0	...
1241634	  682.0	  501.2	 9832.0	...
1241635	  682.1	  501.3	 9832.0	...
1241636	  682.1	  501.6	 9831.0	...
1241637	  682.2	  501.9	 9830.0	...
1241638	  682.2	  502.2	 9828.0	...
1241639	  682.2	  502.3	 9828.0	...
1241640	  682.1	  502.4	 9828.0	...
1241641	  682.0	  502.4	 9828.0	...
1241642	  682.0	  502.4	 9831.0	...
1241643	  682.0	  502.3	 9834.0	...
1241644	  682.1	  501.9	 9837.0	...
1241645	  682.1	  501.7	 9837.0	...
1241646	  681.9	  501.4	 9834.0	...
1241647	  681.5	  501.2	 9831.0	...
1241648	  681.2	  501.1	 9831.0	...
1241649	  681.2	  501.0	 9833.0	...
1241650	  681.3	  501.0	 9832.0	...
1241651	  681.5	  501.0	 9830.0	...
1241652	  681.7	  500.9	 9831.0	...
1241653	  681.8	  501.3	 9835.0	...
1241654	  681.8	  501.6	 9838.0	...
1241655	  681.8	  502.1	 9835.0	...
1241656	  681.8	  502.2	 9833.0	...
1241657	  681.8	  502.3	 9829.0	...
1241658	  681.9	  502.3	 9829.0	...
1241659	  681.9	  502.2	 9831.0	...
1241660	  681.9	  502.1	 9834.0	...
1241661	  681.8	  502.1	 9836.0	...
1241662	  681.8	  502.3	 9836.0	...
1241663	  681.8	  502.4	 9833.0	...
1241664	  681.8	  502.4	 9832.0	...
1241665	  681.8	  502.3	 9833.0	...
1241666	  681.6	  502.4	 9834.0	...
1241667	  681.3	  502.6	 9836.0	...
1241668	  681.1	  502.8	 9836.0	...
1241669	  681.0	  502.7	 9836.0	...
1241670	  681.3	  502.3	 9836.0	...
1241671	  681.4	  502.0	 9837.0	...
1241672	  681.4	  501.9	 9837.0	...
1241673	  681.3	  502.3	 9837.0	...
1241674	  681.3	  502.7	 9835.0	...
1241675	  681.4	  503.0	 9834.0	...
1241676	  681.5	  502.9	 9836.0	...
1241677	  681.5	  503.2	 9837.0	...
1241678	  681.5	  503.5	 9839.0	...
1241679	  681.6	  503.9	 9837.0	...
1241680	  681.5	  503.9	 9837.0	...
1241681	  681.3	  504.0	 9836.0	...
1241682	  681.2	  504.4	 9836.0	...
1241683	  681.0	  504.7	 9836.0	...
1241684	  680.9	  505.1	 9835.0	...
1241685	  680.9	  504.9	 9836.0	...
1241686	  680.8	  504.9	 9837.0	...
1241687	  680.6	  504.8	 9837.0	...
1241688	  680.5	  505.0	 9838.0	...
1241689	  680.5	  505.0	 9838.0	...
1241690	  680.3	  504.7	 9837.0	...
1241691	  680.1	  504.5	 9837.0	...
1241692	  679.9	  504.4	 9837.0	...
1241693	  680.0	  504.6	 9837.0	...
1241694	  680.0	  504.9	 9838.0	...
1241695	  680.0	  504.8	 9839.0	...
1241696	  680.2	  504.7	 9841.0	...
1241697	  680.3	  504.7	 9842.0	...
1241698	  680.6	  504.8	 9841.0	...
1241699	  680.6	  504.9	 9841.0	...
1241700	  680.5	  504.9	 9838.0	...
MSG	1241701 0000 _ Number Off
1241701	  680.1	  505.0	 9836.0	...
1241702	  679.7	  505.0	 9833.0	...
1241703	  679.5	  505.1	 9832.0	...
1241704	  679.6	  505.3	 9831.0	...
1241705	  679.6	  505.6	 9831.0	...
1241706	  679.7	  505.9	 9832.0	...
1241707	  679.9	  506.2	 9832.0	...
1241708	  680.0	  506.4	 9832.0	...
1241709	  680.0	  506.5	 9832.0	...
1241710	  680.0	  506.3	 9836.0	...
1241711	  680.0	  506.3	 9840.0	...
1241712	  680.0	  506.5	 9843.0	...
1241713	  680.0	  506.6	 9843.0	...
1241714	  680.0	  506.5	 9844.0	...
1241715	  680.1	  506.4	 9844.0	...
1241716	  680.1	  506.3	 9844.0	...
1241717	  680.1	  506.4	 9843.0	...
1241718	  680.0	  506.6	 9843.0	...
1241719	  680.0	  506.8	 9842.0	...
1241720	  680.2	  507.0	 9844.0	...
1241721	  680.4	  507.0	 9845.0	...
1241722	  680.4	  507.1	 9846.0	...
1241723	  680.2	  507.3	 9844.0	...
1241724	  680.0	  507.4	 9842.0	...
1241725	  680.0	  507.3	 9841.0	...
1241726	  680.0	  507.1	 9840.0	...
1241727	  680.0	  506.9	 9839.0	...
1241728	  679.9	  506.8	 9844.0	...
1241729	  679.9	  506.7	 9849.0	...
1241730	  679.8	  507.2	 9855.0	...
1241731	  679.7	  507.9	 9851.0	...
1241732	  679.6	  508.6	 9847.0	...
1241733	  679.6	  508.4	 9845.0	...
1241734	  679.6	  508.0	 9847.0	...
1241735	  679.6	  507.8	 9849.0	...
1241736	  679.5	  507.8	 9849.0	...
1241737	  679.4	  507.9	 9849.0	...
1241738	  679.4	  507.8	 9849.0	...
1241739	  679.4	  507.9	 9850.0	...
1241740	  679.4	  508.0	 9850.0	...
1241741	  679.2	  508.0	 9848.0	...
1241742	  679.1	  508.1	 9848.0	...
1241743	  679.1	  508.1	 9849.0	...
1241744	  679.3	  508.0	 9849.0	...
1241745	  679.6	  507.9	 9847.0	...
1241746	  679.7	  508.2	 9845.0	...
1241747	  679.8	  508.5	 9846.0	...
1241748	  679.8	  508.9	 9847.0	...
1241749	  679.8	  509.0	 9849.0	...
1241750	  679.8	  509.0	 9849.0	...
1241751	  679.9	  509.2	 9850.0	...
1241752	  680.0	  509.4	 9853.0	...
1241753	  680.0	  509.6	 9856.0	...
1241754	  680.1	  509.7	 9858.0	...
1241755	  680.2	  509.7	 9857.0	...
1241756	  680.2	  509.7	 9853.0	...
1241757	  680.4	  509.7	 9850.0	...
1241758	  680.7	  509.9	 9849.0	...
1241759	  681.0	  510.1	 9849.0	...
1241760	  681.0	  510.2	 9848.0	...
1241761	  680.8	  510.1	 9847.0	...
1241762	  680.5	  510.0	 9847.0	...
1241763	  680.4	  510.0	 9847.0	...
1241764	  680.6	  509.8	 9850.0	...
1241765	  680.7	  509.7	 9853.0	...
1241766	  680.7	  509.7	 9856.0	...
1241767	  680.7	  509.7	 9855.0	...
1241768	  680.5	  509.7	 9855.0	...
1241769	  680.4	  509.8	 9850.0	...
1241770	  680.1	  509.9	 9846.0	...
1241771	  680.0	  510.0	 9843.0	...
1241772	  680.0	  510.0	 9846.0	...
1241773	  680.2	  510.0	 9849.0	...
1241774	  680.3	  510.0	 9853.0	...
1241775	  680.5	  510.1	 9857.0	...
1241776	  680.7	  510.1	 9858.0	...
1241777	  680.9	  510.2	 9854.0	...
1241778	  680.9	  510.3	 9852.0	...
1241779	  680.8	  510.5	 9852.0	...
1241780	  680.7	  510.6	 9853.0	...
1241781	  680.8	  510.3	 9854.0	...
1241782	  680.9	  510.0	 9854.0	...
1241783	  680.9	  509.8	 9855.0	...
1241784	  680.9	  509.9	 9855.0	...
1241785	  680.8	  510.1	 9855.0	...
1241786	  680.6	  510.1	 9855.0	...
1241787	  680.3	  510.1	 9855.0	...
1241788	  680.2	  510.1	 9855.0	...
1241789	  680.1	  510.1	 9853.0	...
1241790	  680.1	  510.3	 9851.0	...
1241791	  680.1	  510.4	 9849.0	...
1241792	  680.1	  510.5	 9849.0	...
1241793	  680.1	  510.6	 9849.0	...
1241794	  680.1	  510.8	 9849.0	...
1241795	  680.1	  511.0	 9850.0	...
1241796	  679.9	  511.2	 9850.0	...
1241797	  679.8	  511.4	 9850.0	...
1241798	  679.6	  511.6	 9850.0	...
1241799	  679.9	  511.4	 9850.0	...
1241800	  680.2	  511.2	 9847.0	...
1241801	  680.2	  511.1	 9843.0	...
1241802	  680.1	  511.1	 9844.0	...
1241803	  680.0	  511.2	 9848.0	...
1241804	  680.1	  511.3	 9852.0	...
1241805	  680.1	  511.4	 9851.0	...
1241806	  679.8	  511.5	 9849.0	...
1241807	  679.5	  511.4	 9846.0	...
1241808	  679.3	  511.0	 9846.0	...
1241809	  679.3	  510.5	 9847.0	...
1241810	  679.4	  510.6	 9849.0	...
1241811	  679.4	  511.1	 9849.0	...
1241812	  679.4	  511.5	 9846.0	...
1241813	  679.4	  511.6	 9844.0	...
1241814	  679.5	  511.6	 9842.0	...
1241815	  679.5	  511.7	 9842.0	...
1241816	  679.4	  511.7	 9841.0	...
1241817	  679.4	  511.7	 9840.0	...
1241818	  679.4	  511.5	 9840.0	...
1241819	  679.4	  511.4	 9840.0	...
1241820	  679.3	  511.2	 9840.0	...
1241821	  679.3	  511.4	 9840.0	...
1241822	  679.3	  511.7	 9841.0	...
1241823	  679.5	  511.9	 9843.0	...
1241824	  679.7	  511.5	 9845.0	...
1241825	  679.8	  511.2	 9846.0	...
1241826	  679.7	  511.0	 9847.0	...
1241827	  679.4	  511.1	 9845.0	...
1241828	  679.1	  511.3	 9843.0	...
1241829	  678.8	  511.3	 9837.0	...
1241830	  678.9	  511.3	 9833.0	...
1241831	  679.1	  511.3	 9830.0	...
1241832	  679.2	  511.3	 9829.0	...
1241833	  679.2	  511.6	 9829.0	...
1241834	  679.2	  511.8	 9829.0	...
1241835	  679.2	  511.8	 9829.0	...
1241836	  679.2	  511.6	 9828.0	...
1241837	  679.1	  511.5	 9828.0	...
1241838	  679.1	  511.5	 9828.0	...
1241839	  679.0	  511.5	 9830.0	...
1241840	  679.0	  511.6	 9833.0	...
1241841	  678.9	  511.5	 9832.0	...
1241842	  678.9	  511.4	 9830.0	...
1241843	  678.9	  511.4	 9827.0	...
1241844	  678.9	  511.4	 9829.0	...
1241845	  678.9	  511.4	 9830.0	...
1241846	  678.9	  511.5	 9831.0	...
1241847	  679.1	  511.5	 9831.0	...
1241848	  679.3	  511.5	 9832.0	...
1241849	  679.7	  511.5	 9832.0	...
1241850	  679.8	  511.5	 9831.0	...
1241851	  679.9	  511.5	 9831.0	...
1241852	  679.9	  511.5	 9830.0	...
1241853	  679.8	  511.6	 9829.0	...
1241854	  679.6	  511.7	 9828.0	...
1241855	  679.5	  511.7	 9828.0	...
1241856	  679.5	  511.6	 9832.0	...
1241857	  679.5	  511.5	 9836.0	...
1241858	  679.5	  511.5	 9838.0	...
1241859	  679.5	  511.5	 9833.0	...
1241860	  679.5	  511.5	 9828.0	...
1241861	  679.4	  511.5	 9826.0	...
1241862	  679.4	  511.6	 9826.0	...
1241863	  679.6	  511.7	 9825.0	...
1241864	  679.8	  511.9	 9825.0	...
1241865	  679.7	  512.1	 9825.0	...
1241866	  679.3	  512.1	 9824.0	...
1241867	  678.8	  511.9	 9825.0	...
1241868	  678.8	  511.6	 9825.0	...
1241869	  679.0	  511.2	 9825.0	...
1241870	  679.2	  511.0	 9824.0	...
1241871	  679.3	  511.1	 9825.0	...
1241872	  679.4	  511.3	 9824.0	...
1241873	  679.3	  511.6	 9820.0	...
1241874	  679.2	  511.9	 9816.0	...
1241875	  679.4	  512.3	 9814.0	...
1241876	  679.6	  512.3	 9814.0	...
1241877	  679.7	  511.9	 9815.0	...
1241878	  679.5	  511.5	 9819.0	...
1241879	  679.4	  511.4	 9823.0	...
1241880	  679.7	  511.2	 9826.0	...
1241881	  679.9	  511.0	 9827.0	...
1241882	  680.2	  510.9	 9827.0	...
1241883	  680.1	  511.0	 9826.0	...
1241884	  680.0	  511.2	 9824.0	...
1241885	  680.0	  511.4	 9823.0	...
1241886	  680.0	  511.6	 9821.0	...
1241887	  680.0	  511.6	 9820.0	...
1241888	  680.0	  511.6	 9818.0	...
1241889	  680.1	  511.5	 9818.0	...
1241890	  680.4	  511.3	 9817.0	...
1241891	  680.5	  511.2	 9816.0	...
1241892	  680.6	  511.3	 9815.0	...
1241893	  680.2	  511.5	 9819.0	...
1241894	  680.0	  511.7	 9823.0	...
1241895	  679.8	  511.9	 9826.0	...
1241896	  679.8	  512.0	 9825.0	...
1241897	  679.8	  512.1	 9823.0	...
1241898	  680.2	  512.2	 9823.0	...
1241899	  680.5	  512.2	 9825.0	...
1241900	  680.7	  512.1	 9826.0	...
1241901	  680.5	  512.1	 9828.0	...
1241902	  680.4	  511.9	 9828.0	...
1241903	  680.5	  511.8	 9828.0	...
1241904	  680.6	  511.7	 9828.0	...
1241905	  680.7	  511.8	 9828.0	...
1241906	  680.6	  511.9	 9830.0	...
1241907	  680.4	  511.9	 9831.0	...
1241908	  680.2	  511.9	 9830.0	...
1241909	  680.2	  511.8	 9827.0	...
MSG	1241910 0000 _ Number On
1241910	  680.3	  511.7	 9824.0	...
1241911	  680.3	  511.7	 9820.0	...
1241912	  680.3	  511.8	 9818.0	...
1241913	  680.3	  511.8	 9815.0	...
1241914	  680.3	  511.7	 9815.0	...
1241915	  680.4	  511.7	 9815.0	...
1241916	  680.4	  511.7	 9819.0	...
1241917	  680.4	  511.9	 9823.0	...
1241918	  680.4	  511.9	 9827.0	...
1241919	  680.7	  512.0	 9826.0	...
1241920	  681.0	  511.9	 9824.0	...
1241921	  681.2	  511.7	 9816.0	...
1241922	  681.2	  511.7	 9808.0	...
1241923	  681.1	  511.7	 9804.0	...
1241924	  681.2	  511.8	 9806.0	...
1241925	  681.2	  511.8	 9808.0	...
1241926	  681.2	  511.7	 9808.0	...
1241927	  681.3	  511.4	 9809.0	...
1241928	  681.2	  511.2	 9809.0	...
1241929	  681.1	  511.1	 9810.0	...
1241930	  681.1	  511.1	 9811.0	...
1241931	  681.1	  511.2	 9811.0	...
1241932	  681.2	  511.1	 9812.0	...
1241933	  681.2	  511.7	 9812.0	...
1241934	  681.1	  512.3	 9808.0	...
1241935	  681.0	  512.8	 9804.0	...
1241936	  680.9	  512.6	 9805.0	...
1241937	  680.8	  512.2	 9809.0	...
1241938	  680.8	  511.9	 9809.0	...
1241939	  680.9	  511.7	 9805.0	...
1241940	  681.0	  511.8	 9801.0	...
1241941	  680.8	  511.9	 9803.0	...
1241942	  680.6	  511.5	 9804.0	...
1241943	  680.4	  511.0	 9805.0	...
1241944	  680.4	  510.8	 9805.0	...
1241945	  680.6	  511.0	 9806.0	...
1241946	  680.7	  511.3	 9804.0	...
1241947	  680.7	  511.5	 9803.0	...
1241948	  680.5	  511.6	 9804.0	...
1241949	  680.3	  511.6	 9806.0	...
1241950	  680.5	  511.5	 9809.0	...
1241951	  680.8	  511.4	 9809.0	...
1241952	  681.1	  511.3	 9807.0	...
1241953	  681.1	  511.2	 9804.0	...
1241954	  681.1	  511.2	 9802.0	...
1241955	  681.2	  511.3	 9801.0	...
1241956	  681.3	  511.3	 9799.0	...
1241957	  681.4	  511.3	 9799.0	...
1241958	  681.4	  511.6	 9801.0	...
1241959	  681.4	  512.0	 9803.0	...
1241960	  681.3	  512.3	 9806.0	...
1241961	  681.2	  512.3	 9807.0	...
1241962	  681.2	  512.2	 9807.0	...
1241963	  681.2	  512.4	 9805.0	...
1241964	  681.2	  512.6	 9804.0	...
1241965	  681.1	  512.7	 9803.0	...
1241966	  681.1	  512.8	 9806.0	...
1241967	  681.0	  512.7	 9810.0	...
1241968	  681.1	  512.6	 9812.0	...
1241969	  681.2	  512.5	 9806.0	...
1241970	  681.4	  512.6	 9799.0	...
1241971	  681.3	  512.3	 9795.0	...
1241972	  681.1	  512.2	 9796.0	...
1241973	  680.8	  512.1	 9798.0	...
1241974	  680.6	  512.3	 9802.0	...
1241975	  680.5	  512.5	 9808.0	...
1241976	  679.9	  512.8	 9812.0	...
1241977	  679.6	  512.9	 9814.0	...
1241978	  679.5	  512.8	 9815.0	...
1241979	  679.7	  512.7	 9815.0	...
1241980	  679.9	  512.6	 9810.0	...
1241981	  679.8	  512.7	 9804.0	...
1241982	  679.8	  512.7	 9799.0	...
1241983	  679.8	  512.7	 9799.0	...
1241984	  679.7	  512.5	 9799.0	...
1241985	  679.6	  512.4	 9798.0	...
1241986	  679.5	  512.2	 9798.0	...
1241987	  679.8	  512.2	 9797.0	...
1241988	  680.0	  512.4	 9797.0	...
1241989	  680.1	  512.6	 9797.0	...
1241990	  679.9	  512.7	 9797.0	...
1241991	  680.0	  512.6	 9797.0	...
1241992	  680.2	  512.5	 9798.0	...
1241993	  680.5	  512.5	 9797.0	...
1241994	  680.5	  512.7	 9796.0	...
1241995	  680.6	  512.7	 9795.0	...
1241996	  680.7	  512.7	 9794.0	...
1241997	  680.7	  512.6	 9794.0	...
1241998	  680.6	  512.5	 9793.0	...
1241999	  680.5	  512.4	 9792.0	...
1242000	  680.4	  512.4	 9792.0	...
1242001	  680.3	  512.4	 9791.0	...
1242002	  680.1	  512.4	 9790.0	...
1242003	  680.2	  512.4	 9787.0	...
1242004	  680.3	  512.5	 9784.0	...
1242005	  680.4	  512.6	 9787.0	...
1242006	  680.5	  512.6	 9791.0	...
1242007	  680.6	  512.7	 9791.0	...
1242008	  680.7	  512.6	 9788.0	...
1242009	  680.7	  512.5	 9785.0	...
1242010	  680.8	  512.3	 9784.0	...
1242011	  680.8	  512.1	 9784.0	...
1242012	  680.8	  512.2	 9784.0	...
1242013	  680.5	  512.4	 9784.0	...
1242014	  680.4	  512.5	 9787.0	...
1242015	  680.3	  512.3	 9790.0	...
1242016	  680.3	  512.1	 9788.0	...
1242017	  680.2	  512.3	 9783.0	...
1242018	  680.1	  512.7	 9782.0	...
1242019	  680.3	  512.8	 9784.0	...
1242020	  680.6	  512.6	 9787.0	...
1242021	  680.7	  512.4	 9786.0	...
1242022	  680.8	  512.6	 9786.0	...
1242023	  680.9	  513.3	 9785.0	...
1242024	  681.0	  514.0	 9783.0	...
1242025	  681.0	  514.2	 9784.0	...
1242026	  681.1	  514.1	 9785.0	...
1242027	  681.1	  513.9	 9786.0	...
1242028	  680.7	  513.9	 9786.0	...
1242029	  680.2	  514.1	 9787.0	...
1242030	  679.7	  514.2	 9788.0	...
1242031	  679.8	  514.0	 9790.0	...
1242032	  680.1	  513.7	 9789.0	...
1242033	  680.3	  513.5	 9788.0	...
1242034	  680.6	  513.3	 9788.0	...
1242035	  680.6	  513.1	 9788.0	...
1242036	  680.6	  512.8	 9789.0	...
1242037	  680.5	  512.8	 9793.0	...
1242038	  680.6	  512.9	 9796.0	...
1242039	  680.7	  513.0	 9799.0	...
1242040	  680.8	  513.1	 9797.0	...
1242041	  680.8	  513.1	 9791.0	...
1242042	  680.7	  513.2	 9785.0	...
1242043	  680.9	  513.3	 9780.0	...
1242044	  681.2	  513.3	 9781.0	...
1242045	  681.5	  513.4	 9784.0	...
1242046	  681.5	  513.5	 9787.0	...
1242047	  681.5	  513.5	 9787.0	...
1242048	  681.6	  513.5	 9787.0	...
1242049	  681.6	  513.8	 9786.0	...
1242050	  682.0	  514.2	 9786.0	...
1242051	  682.2	  514.6	 9786.0	...
1242052	  682.3	  514.6	 9788.0	...
1242053	  682.2	  514.6	 9790.0	...
1242054	  682.2	  514.7	 9791.0	...
1242055	  682.3	  514.5	 9790.0	...
1242056	  682.4	  514.3	 9787.0	...
1242057	  682.4	  514.0	 9782.0	...
1242058	  682.4	  513.9	 9776.0	...
1242059	  682.3	  513.7	 9776.0	...
1242060	  682.1	  513.7	 9778.0	...
1242061	  681.7	  513.8	 9781.0	...
1242062	  681.3	  513.7	 9780.0	...
1242063	  681.3	  513.7	 9780.0	...
1242064	  681.7	  513.5	 9779.0	...
1242065	  682.1	  513.5	 9776.0	...
1242066	  682.0	  513.4	 9774.0	...
1242067	  682.0	  513.4	 9772.0	...
1242068	  682.1	  513.3	 9775.0	...
1242069	  682.2	  513.2	 9779.0	...
1242070	  682.2	  513.3	 9780.0	...
1242071	  682.3	  513.4	 9777.0	...
1242072	  682.5	  513.6	 9775.0	...
1242073	  682.6	  513.8	 9776.0	...
1242074	  682.5	  514.0	 9778.0	...
1242075	  682.5	  514.2	 9778.0	...
1242076	  682.7	  514.2	 9774.0	...
1242077	  683.0	  514.1	 9770.0	...
1242078	  683.0	  514.1	 9766.0	...
1242079	  683.0	  514.1	 9763.0	...
1242080	  682.9	  514.1	 9764.0	...
1242081	  682.9	  514.1	 9765.0	...
1242082	  683.0	  514.1	 9766.0	...
1242083	  683.0	  514.1	 9766.0	...
1242084	  683.0	  514.1	 9765.0	...
1242085	  683.0	  513.9	 9762.0	...
1242086	  682.9	  513.8	 9761.0	...
1242087	  682.8	  513.4	 9761.0	...
1242088	  682.6	  513.1	 9761.0	...
1242089	  682.6	  512.9	 9762.0	...
1242090	  682.6	  513.0	 9766.0	...
1242091	  682.6	  513.3	 9770.0	...
1242092	  682.8	  513.4	 9773.0	...
1242093	  682.9	  513.5	 9773.0	...
1242094	  683.0	  513.5	 9772.0	...
1242095	  682.9	  513.4	 9771.0	...
1242096	  682.8	  513.3	 9770.0	...
1242097	  682.7	  513.2	 9769.0	...
1242098	  682.6	  513.2	 9767.0	...
1242099	  682.9	  513.3	 9764.0	...
1242100	  683.2	  513.4	 9762.0	...
1242101	  683.4	  513.5	 9762.0	...
1242102	  683.4	  513.6	 9762.0	...
1242103	  683.3	  513.7	 9762.0	...
1242104	  683.1	  513.6	 9763.0	...
1242105	  682.9	  513.4	 9763.0	...
1242106	  682.8	  513.2	 9763.0	...
1242107	  682.7	  513.0	 9762.0	...
1242108	  682.6	  513.1	 9762.0	...
1242109	  682.5	  513.1	 9762.0	...
1242110	  682.4	  513.0	 9762.0	...
1242111	  682.3	  512.7	 9761.0	...
1242112	  682.2	  512.5	 9758.0	...
1242113	  682.1	  512.6	 9756.0	...
1242114	  682.1	  512.7	 9756.0	...
1242115	  682.0	  512.5	 9761.0	...
1242116	  681.9	  512.3	 9764.0	...
1242117	  681.9	  512.0	 9767.0	...
1242118	  681.9	  512.1	 9766.0	...
1242119	  681.9	  512.2	 9764.0	...
1242120	  681.9	  512.3	 9762.0	...
1242121	  681.9	  512.7	 9762.0	...
1242122	  681.9	  513.0	 9762.0	...
1242123	  681.9	  513.3	 9762.0	...
1242124	  681.9	  513.3	 9760.0	...
1242125	  681.8	  513.2	 9758.0	...
1242126	  681.9	  512.9	 9757.0	...
1242127	  682.0	  512.6	 9756.0	...
1242128	  682.2	  512.3	 9755.0	...
1242129	  682.2	  512.3	 9755.0	...
1242130	  682.2	  512.4	 9756.0	...
1242131	  682.2	  512.6	 9753.0	...
1242132	  682.2	  512.8	 9750.0	...
1242133	  682.3	  512.9	 9749.0	...
1242134	  682.3	  512.9	 9750.0	...
1242135	  682.3	  512.8	 9751.0	...
1242136	  682.2	  513.0	 9751.0	...
1242137	  682.1	  513.3	 9750.0	...
1242138	  682.2	  513.6	 9747.0	...
1242139	  682.1	  513.5	 9744.0	...
1242140	  682.1	  513.6	 9742.0	...
1242141	  682.0	  513.6	 9741.0	...
1242142	  681.9	  513.5	 9743.0	...
1242143	  682.0	  513.5	 9744.0	...
1242144	  682.2	  513.4	 9746.0	...
1242145	  682.3	  513.4	 9747.0	...
1242146	  682.4	  513.4	 9749.0	...
1242147	  682.3	  513.3	 9751.0	...
1242148	  682.1	  513.3	 9747.0	...
1242149	  682.0	  513.2	 9743.0	...
1242150	  682.0	  513.1	 9740.0	...
1242151	  682.0	  513.2	 9741.0	...
1242152	  682.0	  513.4	 9742.0	...
1242153	  682.0	  513.6	 9744.0	...
1242154	  682.1	  513.8	 9747.0	...
1242155	  682.1	  513.8	 9750.0	...
1242156	  682.2	  513.8	 9753.0	...
1242157	  682.3	  513.6	 9755.0	...
1242158	  682.2	  513.6	 9756.0	...
1242159	  682.1	  513.9	 9757.0	...
1242160	  682.1	  514.2	 9757.0	...
1242161	  682.1	  514.2	 9757.0	...
1242162	  682.0	  513.9	 9756.0	...
1242163	  681.9	  513.5	 9755.0	...
1242164	  682.0	  513.5	 9754.0	...
1242165	  682.2	  513.5	 9753.0	...
1242166	  682.3	  513.5	 9751.0	...
1242167	  682.3	  513.4	 9751.0	...
1242168	  682.4	  513.3	 9753.0	...
1242169	  682.5	  513.4	 9758.0	...
1242170	  682.6	  513.6	 9763.0	...
1242171	  682.7	  513.9	 9764.0	...
1242172	  682.7	  514.2	 9762.0	...
1242173	  682.7	  514.1	 9760.0	...
1242174	  682.7	  513.8	 9762.0	...
1242175	  682.7	  513.4	 9763.0	...
1242176	  682.8	  513.2	 9762.0	...
1242177	  682.8	  513.3	 9759.0	...
1242178	  682.9	  513.5	 9757.0	...
1242179	  683.0	  513.7	 9753.0	...
1242180	  683.0	  513.7	 9752.0	...
1242181	  683.1	  513.9	 9749.0	...
1242182	  683.1	  514.0	 9747.0	...
1242183	  683.1	  514.2	 9744.0	...
1242184	  683.1	  514.0	 9744.0	...
1242185	  683.0	  513.8	 9746.0	...
1242186	  683.0	  513.9	 9747.0	...
1242187	  682.9	  514.2	 9749.0	...
1242188	  683.1	  514.6	 9750.0	...
1242189	  683.3	  514.4	 9751.0	...
1242190	  683.4	  514.1	 9752.0	...
1242191	  683.4	  513.7	 9752.0	...
1242192	  683.0	  513.7	 9751.0	...
1242193	  682.6	  513.5	 9751.0	...
1242194	  682.2	  513.4	 9751.0	...
1242195	  682.2	  513.3	 9751.0	...
1242196	  682.2	  513.4	 9752.0	...
1242197	  682.1	  513.5	 9753.0	...
1242198	  682.1	  513.6	 9754.0	...
1242199	  682.2	  513.5	 9754.0	...
1242200	  682.4	  513.5	 9755.0	...
1242201	  682.7	  513.3	 9755.0	...
1242202	  682.8	  513.0	 9757.0	...
1242203	  682.9	  512.9	 9757.0	...
1242204	  682.8	  513.4	 9757.0	...
1242205	  682.7	  513.8	 9756.0	...
1242206	  682.6	  514.2	 9756.0	...
1242207	  682.5	  514.1	 9757.0	...
1242208	  682.4	  514.0	 9757.0	...
1242209	  682.5	  514.0	 9756.0	...
1242210	  682.7	  514.0	 9754.0	...
1242211	  683.0	  513.9	 9752.0	...
1242212	  683.0	  513.9	 9752.0	...
1242213	  683.0	  514.1	 9754.0	...
1242214	  683.0	  514.1	 9758.0	...
MSG	1242215 0000 _ Number Off
1242215	  683.0	  514.1	 9762.0	...
1242216	  683.0	  514.1	 9764.0	...
1242217	  683.1	  513.7	 9763.0	...
1242218	  683.1	  513.3	 9762.0	...
1242219	  683.0	  513.2	 9760.0	...
1242220	  683.0	  513.4	 9760.0	...
1242221	  683.2	  513.6	 9761.0	...
1242222	  683.4	  513.7	 9762.0	...
1242223	  683.6	  513.7	 9762.0	...
1242224	  683.8	  513.6	 9761.0	...
1242225	  683.8	  513.5	 9761.0	...
1242226	  683.8	  513.4	 9762.0	...
1242227	  683.8	  513.6	 9764.0	...
1242228	  683.8	  513.7	 9764.0	...
1242229	  683.8	  513.7	 9764.0	...
1242230	  683.9	  513.5	 9764.0	...
1242231	  684.0	  513.4	 9762.0	...
1242232	  684.1	  513.4	 9760.0	...
1242233	  684.1	  513.4	 9759.0	...
1242234	  684.1	  513.0	 9759.0	...
1242235	  684.1	  512.8	 9760.0	...
1242236	  684.2	  512.5	 9758.0	...
1242237	  684.3	  512.6	 9756.0	...
1242238	  684.3	  512.9	 9755.0	...
1242239	  684.4	  513.1	 9758.0	...
1242240	  684.5	  513.3	 9760.0	...
1242241	  684.6	  513.3	 9760.0	...
1242242	  684.6	  513.5	 9755.0	...
1242243	  684.6	  513.8	 9750.0	...
1242244	  684.6	  514.0	 9746.0	...
1242245	  684.7	  513.9	 9747.0	...
1242246	  684.9	  513.7	 9748.0	...
1242247	  684.9	  513.4	 9750.0	...
1242248	  684.8	  513.3	 9750.0	...
1242249	  684.6	  513.3	 9752.0	...
1242250	  684.4	  513.5	 9754.0	...
1242251	  684.4	  513.7	 9757.0	...
1242252	  684.4	  513.8	 9760.0	...
1242253	  684.5	  513.7	 9763.0	...
1242254	  684.6	  513.6	 9763.0	...
1242255	  684.6	  513.5	 9757.0	...
1242256	  684.6	  513.3	 9751.0	...
1242257	  684.5	  513.1	 9745.0	...
1242258	  684.5	  513.0	 9745.0	...
1242259	  684.4	  513.0	 9745.0	...
1242260	  684.4	  513.0	 9745.0	...
1242261	  684.4	  513.1	 9745.0	...
1242262	  684.3	  513.2	 9745.0	...
1242263	  684.3	  513.3	 9745.0	...
1242264	  684.2	  513.4	 9746.0	...
1242265	  684.2	  513.3	 9749.0	...
1242266	  684.3	  513.1	 9752.0	...
1242267	  684.5	  512.9	 9754.0	...
1242268	  684.6	  513.2	 9755.0	...
1242269	  684.7	  513.7	 9754.0	...
1242270	  684.6	  514.2	 9752.0	...
1242271	  684.6	  514.2	 9750.0	...
1242272	  684.6	  514.3	 9750.0	...
1242273	  684.5	  514.3	 9754.0	...
1242274	  684.4	  513.9	 9757.0	...
1242275	  684.6	  513.3	 9761.0	...
1242276	  684.8	  512.7	 9761.0	...
1242277	  685.0	  512.9	 9762.0	...
1242278	  684.9	  513.4	 9758.0	...
1242279	  684.7	  513.7	 9754.0	...
1242280	  684.4	  513.5	 9751.0	...
1242281	  684.3	  513.3	 9753.0	...
1242282	  684.2	  513.3	 9758.0	...
1242283	  684.3	  513.3	 9760.0	...
1242284	  684.5	  513.3	 9760.0	...
1242285	  684.6	  513.4	 9759.0	...
1242286	  684.7	  513.6	 9758.0	...
1242287	  684.9	  513.7	 9754.0	...
1242288	  685.2	  513.8	 9751.0	...
1242289	  685.5	  513.8	 9748.0	...
1242290	  685.6	  513.8	 9748.0	...
1242291	  685.5	  513.8	 9749.0	...
1242292	  685.4	  513.8	 9749.0	...
1242293	  685.5	  513.8	 9750.0	...
1242294	  685.5	  513.8	 9747.0	...
1242295	  685.5	  513.8	 9744.0	...
1242296	  685.4	  513.8	 9743.0	...
1242297	  685.2	  513.8	 9745.0	...
1242298	  685.2	  514.0	 9749.0	...
1242299	  685.3	  514.2	 9752.0	...
1242300	  685.4	  514.4	 9753.0	...
1242301	  685.6	  514.3	 9752.0	...
1242302	  685.6	  514.1	 9751.0	...
1242303	  685.6	  513.8	 9751.0	...
1242304	  685.6	  513.8	 9752.0	...
1242305	  685.5	  513.7	 9753.0	...
1242306	  685.3	  513.8	 9749.0	...
1242307	  685.2	  513.8	 9746.0	...
1242308	  685.2	  513.7	 9743.0	...
1242309	  685.3	  513.7	 9744.0	...
1242310	  685.3	  513.6	 9744.0	...
1242311	  685.4	  513.6	 9749.0	...
1242312	  685.4	  513.5	 9756.0	...
1242313	  685.5	  513.9	 9762.0	...
1242314	  685.6	  514.3	 9762.0	...
1242315	  685.7	  514.8	 9761.0	...
1242316	  685.7	  514.8	 9760.0	...
1242317	  685.5	  514.8	 9760.0	...
1242318	  685.2	  514.7	 9759.0	...
1242319	  685.2	  514.5	 9759.0	...
1242320	  685.4	  514.4	 9758.0	...
1242321	  685.6	  514.2	 9758.0	...
1242322	  685.4	  514.1	 9758.0	...
1242323	  685.2	  514.3	 9758.0	...
1242324	  684.9	  514.7	 9758.0	...
1242325	  684.9	  515.1	 9755.0	...
1242326	  685.0	  515.1	 9753.0	...
1242327	  685.0	  514.9	 9750.0	...
1242328	  685.0	  514.7	 9751.0	...
1242329	  685.0	  514.5	 9755.0	...
1242330	  685.0	  514.4	 9759.0	...
1242331	  685.1	  514.4	 9763.0	...
1242332	  685.1	  514.3	 9763.0	...
1242333	  685.1	  514.3	 9763.0	...
1242334	  685.0	  514.2	 9763.0	...
1242335	  685.0	  514.2	 9762.0	...
1242336	  685.1	  514.4	 9762.0	...
1242337	  685.2	  514.6	 9762.0	...
1242338	  685.0	  514.8	 9762.0	...
1242339	  684.9	  514.7	 9763.0	...
1242340	  684.9	  514.5	 9765.0	...
1242341	  685.1	  514.2	 9765.0	...
1242342	  685.2	  514.1	 9767.0	...
1242343	  685.1	  514.0	 9768.0	...
1242344	  685.1	  513.9	 9769.0	...
1242345	  685.1	  513.9	 9769.0	...
1242346	  685.0	  514.1	 9769.0	...
1242347	  685.0	  514.3	 9769.0	...
1242348	  684.7	  514.6	 9770.0	...
1242349	  684.4	  514.6	 9771.0	...
1242350	  684.4	  514.6	 9770.0	...
1242351	  684.7	  514.6	 9769.0	...
1242352	  685.0	  514.5	 9769.0	...
1242353	  685.0	  514.5	 9770.0	...
1242354	  685.0	  514.3	 9770.0	...
1242355	  684.7	  514.3	 9771.0	...
1242356	  684.4	  514.3	 9769.0	...
1242357	  684.1	  514.5	 9766.0	...
1242358	  684.4	  514.6	 9764.0	...
1242359	  684.8	  514.7	 9764.0	...
1242360	  685.0	  514.5	 9764.0	...
1242361	  684.8	  514.3	 9765.0	...
1242362	  684.5	  514.3	 9766.0	...
1242363	  684.5	  514.5	 9765.0	...
1242364	  684.5	  514.6	 9762.0	...
1242365	  684.5	  514.5	 9760.0	...
1242366	  684.4	  514.4	 9760.0	...
1242367	  684.4	  514.4	 9764.0	...
1242368	  684.5	  514.4	 9767.0	...
1242369	  684.6	  514.4	 9771.0	...
1242370	  684.7	  514.4	 9772.0	...
1242371	  684.7	  514.5	 9772.0	...
1242372	  684.6	  514.6	 9771.0	...
1242373	  684.4	  514.7	 9769.0	...
1242374	  684.2	  514.6	 9767.0	...
1242375	  684.3	  514.5	 9766.0	...
1242376	  684.4	  514.6	 9765.0	...
1242377	  684.5	  514.6	 9768.0	...
1242378	  684.5	  514.3	 9772.0	...
1242379	  684.4	  513.9	 9776.0	...
1242380	  684.4	  513.5	 9777.0	...
1242381	  684.2	  513.5	 9776.0	...
1242382	  684.2	  513.4	 9775.0	...
1242383	  684.0	  513.3	 9773.0	...
1242384	  683.9	  513.2	 9770.0	...
1242385	  683.9	  513.1	 9768.0	...
1242386	  684.0	  513.2	 9767.0	...
1242387	  684.1	  513.7	 9766.0	...
1242388	  684.1	  514.1	 9766.0	...
1242389	  684.2	  514.5	 9766.0	...
1242390	  684.2	  514.5	 9768.0	...
1242391	  684.2	  514.5	 9767.0	...
1242392	  684.5	  514.0	 9767.0	...
1242393	  684.7	  513.4	 9769.0	...
1242394	  684.8	  513.1	 9773.0	...
1242395	  684.6	  513.4	 9776.0	...
1242396	  684.6	  513.6	 9779.0	...
1242397	  684.9	  513.5	 9780.0	...
1242398	  685.0	  513.6	 9781.0	...
1242399	  684.8	  513.8	 9780.0	...
1242400	  684.6	  513.9	 9778.0	...
1242401	  684.5	  513.7	 9774.0	...
1242402	  684.3	  513.4	 9772.0	...
1242403	  684.0	  513.4	 9769.0	...
1242404	  683.8	  513.7	 9768.0	...
1242405	  684.1	  513.9	 9766.0	...
1242406	  684.3	  513.9	 9766.0	...
1242407	  684.4	  513.7	 9765.0	...
1242408	  684.2	  513.4	 9763.0	...
1242409	  684.1	  513.2	 9760.0	...
1242410	  684.2	  513.4	 9758.0	...
1242411	  684.2	  513.5	 9761.0	...
1242412	  684.2	  513.9	 9765.0	...
1242413	  684.1	  514.1	 9767.0	...
1242414	  684.3	  514.4	 9763.0	...
1242415	  684.4	  514.5	 9759.0	...
1242416	  684.6	  514.4	 9755.0	...
1242417	  684.5	  514.1	 9756.0	...
1242418	  684.4	  513.7	 9758.0	...
1242419	  684.4	  513.5	 9760.0	...
1242420	  684.4	  513.4	 9761.0	...
1242421	  684.4	  513.3	 9760.0	...
1242422	  684.4	  513.4	 9757.0	...
1242423	  684.3	  513.6	 9754.0	...
1242424	  684.5	  513.7	 9753.0	...
1242425	  684.8	  513.8	 9755.0	...
MSG	1242426 0000 _ Number On
1242426	  685.0	  513.6	 9758.0	...
1242427	  684.8	  513.3	 9761.0	...
1242428	  684.5	  513.1	 9765.0	...
1242429	  684.4	  513.1	 9770.0	...
1242430	  684.6	  513.0	 9768.0	...
1242431	  684.8	  513.0	 9764.0	...
1242432	  684.8	  512.9	 9761.0	...
1242433	  684.7	  512.9	 9762.0	...
1242434	  684.7	  512.9	 9761.0	...
1242435	  684.6	  513.0	 9760.0	...
1242436	  684.5	  513.0	 9760.0	...
1242437	  684.4	  513.0	 9760.0	...
1242438	  684.5	  513.0	 9759.0	...
1242439	  684.8	  513.1	 9758.0	...
1242440	  685.0	  512.9	 9758.0	...
1242441	  685.0	  512.2	 9759.0	...
1242442	  684.9	  511.6	 9761.0	...
1242443	  684.7	  511.6	 9762.0	...
1242444	  684.6	  511.8	 9763.0	...
1242445	  684.6	  511.9	 9765.0	...
1242446	  684.6	  511.6	 9767.0	...
1242447	  684.6	  511.6	 9768.0	...
1242448	  684.6	  511.9	 9769.0	...
1242449	  684.6	  512.1	 9771.0	...
1242450	  684.6	  512.3	 9773.0	...
1242451	  684.6	  512.2	 9778.0	...
1242452	  684.6	  512.2	 9782.0	...
1242453	  684.5	  512.0	 9785.0	...
1242454	  684.5	  511.8	 9784.0	...
1242455	  684.4	  511.6	 9783.0	...
1242456	  684.4	  511.6	 9779.0	...
1242457	  684.5	  511.6	 9774.0	...
1242458	  684.6	  511.6	 9771.0	...
1242459	  684.7	  511.7	 9775.0	...
1242460	  684.7	  511.7	 9779.0	...
1242461	  684.6	  511.8	 9778.0	...
1242462	  684.6	  512.0	 9775.0	...
1242463	  684.6	  512.2	 9771.0	...
1242464	  684.5	  512.3	 9771.0	...
1242465	  684.5	  512.4	 9772.0	...
1242466	  684.5	  512.6	 9773.0	...
1242467	  684.7	  512.5	 9773.0	...
1242468	  684.9	  512.2	 9773.0	...
1242469	  684.8	  512.0	 9771.0	...
1242470	  684.6	  512.1	 9768.0	...
1242471	  684.5	  512.2	 9763.0	...
1242472	  684.5	  512.4	 9759.0	...
1242473	  684.5	  512.5	 9760.0	...
1242474	  684.4	  512.6	 9764.0	...
1242475	  684.4	  512.9	 9768.0	...
1242476	  684.4	  513.1	 9768.0	...
1242477	  684.4	  513.3	 9767.0	...
1242478	  684.4	  513.0	 9767.0	...
1242479	  684.5	  512.6	 9767.0	...
1242480	  684.5	  512.6	 9767.0	...
1242481	  684.6	  512.8	 9767.0	...
1242482	  684.7	  513.2	 9766.0	...
1242483	  684.8	  513.4	 9765.0	...
1242484	  684.8	  513.5	 9768.0	...
1242485	  684.8	  513.0	 9772.0	...
1242486	  684.8	  512.6	 9778.0	...
1242487	  684.7	  512.5	 9779.0	...
1242488	  684.6	  512.7	 9778.0	...
1242489	  684.6	  512.9	 9780.0	...
1242490	  684.5	  512.9	 9781.0	...
1242491	  684.5	  513.0	 9781.0	...
1242492	  684.6	  513.1	 9777.0	...
1242493	  684.6	  513.2	 9773.0	...
1242494	  684.6	  513.3	 9772.0	...
1242495	  684.4	  513.3	 9769.0	...
1242496	  684.2	  513.3	 9768.0	...
1242497	  684.0	  513.1	 9767.0	...
1242498	  684.2	  512.8	 9768.0	...
1242499	  684.4	  512.7	 9768.0	...
1242500	  684.7	  512.6	 9768.0	...
1242501	  684.9	  512.6	 9767.0	...
1242502	  684.9	  512.5	 9766.0	...
1242503	  684.9	  512.4	 9767.0	...
1242504	  684.8	  512.4	 9769.0	...
1242505	  684.7	  512.4	 9771.0	...
1242506	  684.7	  512.9	 9772.0	...
1242507	  684.8	  513.3	 9772.0	...
1242508	  684.9	  513.7	 9771.0	...
1242509	  685.0	  513.7	 9770.0	...
1242510	  685.0	  513.6	 9769.0	...
1242511	  685.1	  513.4	 9769.0	...
1242512	  685.0	  513.3	 9769.0	...
1242513	  684.7	  513.3	 9770.0	...
1242514	  684.4	  513.4	 9775.0	...
1242515	  684.2	  513.3	 9781.0	...
1242516	  684.2	  513.1	 9785.0	...
1242517	  684.2	  512.9	 9783.0	...
1242518	  684.2	  512.9	 9780.0	...
1242519	  684.3	  513.1	 9779.0	...
1242520	  684.3	  513.4	 9777.0	...
1242521	  684.4	  513.7	 9777.0	...
1242522	  684.4	  514.0	 9777.0	...
1242523	  684.4	  514.3	 9778.0	...
1242524	  684.3	  514.6	 9778.0	...
1242525	  684.2	  514.1	 9775.0	...
1242526	  684.2	  513.6	 9774.0	...
1242527	  684.3	  513.0	 9772.0	...
1242528	  684.3	  513.0	 9773.0	...
1242529	  684.4	  513.1	 9773.0	...
1242530	  684.4	  513.2	 9774.0	...
1242531	  684.6	  513.3	 9776.0	...
1242532	  684.7	  513.6	 9777.0	...
1242533	  684.8	  514.0	 9779.0	...
1242534	  684.7	  514.2	 9781.0	...
1242535	  684.8	  514.2	 9783.0	...
1242536	  684.8	  514.2	 9783.0	...
1242537	  684.8	  514.2	 9783.0	...
1242538	  684.7	  514.1	 9782.0	...
1242539	  684.5	  514.0	 9782.0	...
1242540	  684.3	  513.8	 9780.0	...
1242541	  684.2	  513.7	 9778.0	...
1242542	  684.2	  513.5	 9776.0	...
1242543	  684.2	  513.7	 9775.0	...
1242544	  684.2	  513.9	 9774.0	...
1242545	  684.3	  514.0	 9774.0	...
1242546	  684.3	  513.9	 9781.0	...
1242547	  684.4	  513.8	 9788.0	...
1242548	  684.5	  513.7	 9795.0	...
1242549	  684.6	  513.7	 9795.0	...
1242550	  684.6	  513.6	 9793.0	...
1242551	  684.6	  513.6	 9792.0	...
1242552	  684.6	  513.7	 9792.0	...
1242553	  684.6	  514.1	 9793.0	...
1242554	  684.6	  514.4	 9794.0	...
1242555	  684.7	  514.7	 9794.0	...
1242556	  684.7	  514.6	 9795.0	...
1242557	  684.4	  514.9	 9794.0	...
1242558	  684.2	  515.2	 9792.0	...
1242559	  683.9	  515.2	 9793.0	...
1242560	  683.8	  514.9	 9794.0	...
1242561	  683.9	  514.7	 9795.0	...
1242562	  684.0	  514.7	 9796.0	...
1242563	  684.1	  514.7	 9797.0	...
1242564	  683.9	  514.7	 9799.0	...
1242565	  683.7	  514.7	 9800.0	...
1242566	  683.5	  514.6	 9800.0	...
1242567	  683.3	  514.5	 9800.0	...
1242568	  683.3	  514.5	 9805.0	...
1242569	  683.5	  514.1	 9810.0	...
1242570	  683.8	  513.7	 9815.0	...
1242571	  683.8	  513.4	 9814.0	...
1242572	  683.8	  513.3	 9814.0	...
1242573	  683.9	  513.4	 9811.0	...
1242574	  684.0	  513.6	 9806.0	...
1242575	  684.0	  513.8	 9802.0	...
1242576	  683.9	  513.8	 9801.0	...
1242577	  683.9	  513.8	 9803.0	...
1242578	  683.8	  513.7	 9806.0	...
1242579	  683.8	  513.8	 9809.0	...
1242580	  683.7	  513.8	 9811.0	...
1242581	  683.7	  513.8	 9813.0	...
1242582	  683.7	  513.6	 9815.0	...
1242583	  683.7	  513.4	 9814.0	...
1242584	  683.8	  513.3	 9812.0	...
1242585	  683.9	  513.4	 9810.0	...
1242586	  684.0	  513.3	 9809.0	...
1242587	  684.0	  513.2	 9809.0	...
1242588	  684.0	  513.0	 9810.0	...
1242589	  683.9	  513.0	 9810.0	...
1242590	  683.8	  513.0	 9810.0	...
1242591	  683.8	  513.0	 9806.0	...
1242592	  683.8	  513.0	 9802.0	...
1242593	  683.8	  513.1	 9805.0	...
1242594	  683.6	  513.2	 9811.0	...
1242595	  683.6	  513.2	 9818.0	...
1242596	  683.5	  513.2	 9817.0	...
1242597	  683.5	  513.0	 9815.0	...
1242598	  683.6	  512.7	 9814.0	...
1242599	  683.7	  512.6	 9812.0	...
1242600	  683.9	  512.6	 9812.0	...
1242601	  683.8	  512.7	 9811.0	...
1242602	  683.8	  512.6	 9811.0	...
1242603	  683.8	  512.4	 9811.0	...
1242604	  683.8	  512.5	 9811.0	...
1242605	  683.8	  512.8	 9810.0	...
1242606	  683.6	  512.9	 9809.0	...
1242607	  683.4	  512.6	 9808.0	...
1242608	  683.4	  512.4	 9807.0	...
1242609	  683.6	  512.4	 9806.0	...
1242610	  683.8	  512.4	 9806.0	...
1242611	  683.8	  512.5	 9806.0	...
1242612	  683.7	  512.8	 9806.0	...
1242613	  683.7	  513.1	 9806.0	...
1242614	  683.6	  513.1	 9805.0	...
1242615	  683.6	  512.9	 9805.0	...
1242616	  683.5	  512.4	 9806.0	...
1242617	  683.5	  512.1	 9807.0	...
1242618	  683.6	  511.9	 9806.0	...
1242619	  683.7	  511.9	 9805.0	...
1242620	  683.5	  512.0	 9804.0	...
1242621	  683.2	  512.0	 9804.0	...
1242622	  682.9	  512.1	 9804.0	...
1242623	  682.9	  512.2	 9806.0	...
1242624	  682.9	  512.4	 9809.0	...
1242625	  682.9	  512.5	 9810.0	...
1242626	  682.7	  512.7	 9809.0	...
1242627	  682.6	  512.8	 9806.0	...
1242628	  682.4	  512.9	 9804.0	...
1242629	  682.5	  513.1	 9802.0	...
1242630	  682.4	  513.0	 9804.0	...
1242631	  682.3	  512.8	 9807.0	...
1242632	  682.4	  512.6	 9811.0	...
1242633	  682.5	  512.2	 9813.0	...
1242634	  682.6	  511.7	 9813.0	...
1242635	  682.6	  511.3	 9814.0	...
1242636	  682.5	  511.1	 9815.0	...
1242637	  682.6	  511.2	 9815.0	...
1242638	  682.7	  511.3	 9815.0	...
1242639	  682.8	  511.5	 9814.0	...
1242640	  682.8	  511.8	 9813.0	...
1242641	  682.5	  511.8	 9816.0	...
1242642	  682.3	  511.5	 9819.0	...
1242643	  682.3	  511.1	 9822.0	...
1242644	  682.4	  510.9	 9822.0	...
1242645	  682.4	  511.0	 9822.0	...
1242646	  682.2	  511.1	 9818.0	...
1242647	  682.0	  511.1	 9815.0	...
1242648	  682.1	  510.9	 9811.0	...
1242649	  682.2	  510.9	 9811.0	...
1242650	  682.4	  511.1	 9810.0	...
1242651	  682.5	  511.3	 9813.0	...
1242652	  682.3	  511.2	 9815.0	...
1242653	  682.0	  511.0	 9819.0	...
1242654	  681.8	  510.6	 9820.0	...
1242655	  681.8	  510.1	 9820.0	...
1242656	  682.1	  509.8	 9819.0	...
1242657	  682.3	  509.8	 9817.0	...
1242658	  682.5	  509.8	 9815.0	...
1242659	  682.5	  509.9	 9812.0	...
1242660	  682.5	  510.1	 9808.0	...
1242661	  682.4	  510.4	 9806.0	...
1242662	  682.2	  510.6	 9805.0	...
1242663	  682.1	  510.5	 9806.0	...
1242664	  682.2	  510.5	 9808.0	...
1242665	  682.2	  510.4	 9810.0	...
1242666	  682.0	  510.3	 9811.0	...
1242667	  681.8	  510.2	 9813.0	...
1242668	  681.5	  510.2	 9813.0	...
1242669	  681.4	  510.4	 9813.0	...
1242670	  681.5	  510.6	 9812.0	...
1242671	  681.6	  510.7	 9811.0	...
1242672	  681.7	  510.5	 9809.0	...
1242673	  681.7	  510.2	 9808.0	...
1242674	  681.8	  510.0	 9808.0	...
1242675	  681.8	  510.0	 9809.0	...
1242676	  681.9	  510.0	 9812.0	...
1242677	  681.9	  509.9	 9814.0	...
1242678	  681.9	  509.9	 9816.0	...
1242679	  681.9	  509.9	 9815.0	...
1242680	  681.9	  509.9	 9816.0	...
1242681	  681.9	  510.1	 9816.0	...
1242682	  681.6	  510.4	 9812.0	...
1242683	  681.2	  510.6	 9808.0	...
1242684	  681.1	  510.6	 9803.0	...
1242685	  681.4	  510.5	 9808.0	...
1242686	  681.7	  510.5	 9813.0	...
1242687	  681.6	  510.5	 9818.0	...
1242688	  681.5	  510.4	 9818.0	...
1242689	  681.3	  510.2	 9819.0	...
1242690	  681.2	  509.9	 9820.0	...
1242691	  681.1	  510.0	 9821.0	...
1242692	  681.1	  510.3	 9821.0	...
1242693	  681.1	  510.7	 9821.0	...
1242694	  681.1	  510.8	 9821.0	...
1242695	  681.1	  510.9	 9822.0	...
1242696	  681.0	  511.1	 9824.0	...
1242697	  681.0	  511.3	 9822.0	...
1242698	  681.0	  511.4	 9818.0	...
1242699	  681.0	  511.4	 9816.0	...
1242700	  681.0	  511.4	 9819.0	...
1242701	  681.1	  511.6	 9821.0	...
1242702	  681.2	  511.7	 9821.0	...
1242703	  681.4	  511.7	 9821.0	...
1242704	  681.4	  511.7	 9821.0	...
1242705	  681.4	  511.6	 9821.0	...
1242706	  681.4	  511.9	 9822.0	...
1242707	  681.3	  512.2	 9823.0	...
1242708	  681.2	  512.4	 9823.0	...
1242709	  681.0	  512.4	 9822.0	...
1242710	  681.0	  512.4	 9821.0	...
1242711	  681.0	  512.3	 9822.0	...
1242712	  680.9	  512.2	 9825.0	...
1242713	  680.9	  512.0	 9828.0	...
1242714	  681.0	  512.1	 9829.0	...
1242715	  681.0	  512.4	 9829.0	...
1242716	  681.0	  512.6	 9830.0	...
1242717	  681.0	  512.9	 9829.0	...
1242718	  681.0	  512.9	 9829.0	...
1242719	  681.0	  512.9	 9828.0	...
1242720	  681.0	  512.7	 9827.0	...
1242721	  681.0	  512.6	 9827.0	...
1242722	  681.0	  512.5	 9827.0	...
1242723	  680.9	  512.4	 9827.0	...
1242724	  680.8	  512.3	 9827.0	...
1242725	  680.8	  512.2	 9828.0	...
1242726	  680.7	  512.2	 9829.0	...
1242727	  680.7	  512.2	 9834.0	...
MSG	1242728 0000 _ Number Off
1242728	  680.7	  512.2	 9838.0	...
1242729	  680.8	  512.1	 9841.0	...
1242730	  680.9	  512.7	 9838.0	...
1242731	  680.9	  513.3	 9835.0	...
1242732	  680.8	  513.7	 9832.0	...
1242733	  680.6	  513.4	 9832.0	...
1242734	  680.3	  513.0	 9832.0	...
1242735	  680.2	  512.7	 9834.0	...
1242736	  680.4	  512.6	 9836.0	...
1242737	  680.7	  512.8	 9836.0	...
1242738	  680.8	  513.0	 9836.0	...
1242739	  680.8	  513.4	 9839.0	...
1242740	  680.8	  513.7	 9843.0	...
1242741	  680.7	  513.9	 9847.0	...
1242742	  680.7	  514.0	 9846.0	...
1242743	  680.5	  514.1	 9843.0	...
1242744	  680.5	  514.2	 9840.0	...
1242745	  680.4	  514.3	 9837.0	...
1242746	  680.5	  514.2	 9838.0	...
1242747	  680.5	  514.1	 9841.0	...
1242748	  680.5	  514.2	 9844.0	...
1242749	  680.4	  514.4	 9848.0	...
1242750	  680.4	  514.7	 9849.0	...
1242751	  680.5	  514.9	 9850.0	...
1242752	  680.6	  514.9	 9850.0	...
1242753	  680.7	  514.9	 9850.0	...
1242754	  680.8	  515.0	 9847.0	...
1242755	  680.7	  515.2	 9844.0	...
1242756	  680.6	  515.5	 9842.0	...
1242757	  680.4	  515.6	 9841.0	...
1242758	  680.5	  515.7	 9840.0	...
1242759	  680.6	  515.8	 9843.0	...
1242760	  680.6	  515.9	 9845.0	...
1242761	  680.6	  515.9	 9848.0	...
1242762	  680.4	  516.0	 9848.0	...
1242763	  680.5	  516.0	 9848.0	...
1242764	  680.6	  516.2	 9849.0	...
1242765	  680.3	  516.5	 9849.0	...
1242766	  679.8	  516.9	 9849.0	...
1242767	  679.3	  517.0	 9848.0	...
1242768	  679.4	  517.1	 9848.0	...
1242769	  679.4	  517.2	 9848.0	...
1242770	  679.4	  517.2	 9848.0	...
1242771	  679.4	  517.4	 9849.0	...
1242772	  679.5	  517.7	 9850.0	...
1242773	  679.7	  518.1	 9852.0	...
1242774	  679.8	  518.5	 9852.0	...
1242775	  679.8	  519.0	 9849.0	...
1242776	  679.7	  519.2	 9847.0	...
1242777	  679.6	  519.1	 9845.0	...
1242778	  679.6	  518.8	 9845.0	...
1242779	  679.6	  518.4	 9846.0	...
1242780	  679.6	  518.1	 9846.0	...
1242781	  679.6	  518.1	 9845.0	...
1242782	  679.8	  518.1	 9845.0	...
1242783	  679.9	  518.0	 9844.0	...
1242784	  680.1	  517.9	 9844.0	...
1242785	  680.1	  517.9	 9845.0	...
1242786	  680.1	  518.0	 9847.0	...
1242787	  680.2	  518.0	 9848.0	...
1242788	  680.1	  517.8	 9849.0	...
1242789	  680.0	  517.7	 9847.0	...
1242790	  679.7	  517.9	 9846.0	...
1242791	  679.5	  518.3	 9846.0	...
1242792	  679.3	  518.6	 9847.0	...
1242793	  679.4	  518.6	 9847.0	...
1242794	  679.6	  518.5	 9847.0	...
1242795	  679.7	  518.3	 9849.0	...
1242796	  679.7	  518.3	 9852.0	...
1242797	  679.7	  518.4	 9855.0	...
1242798	  679.7	  518.5	 9855.0	...
1242799	  679.6	  518.7	 9855.0	...
1242800	  679.5	  518.8	 9854.0	...
1242801	  679.5	  518.8	 9853.0	...
1242802	  679.3	  519.1	 9850.0	...
1242803	  679.3	  519.4	 9847.0	...
1242804	  679.2	  519.7	 9844.0	...
1242805	  679.3	  519.8	 9844.0	...
1242806	  679.3	  519.8	 9844.0	...
1242807	  679.4	  519.6	 9843.0	...
1242808	  679.4	  519.5	 9847.0	...
1242809	  679.5	  519.4	 9851.0	...
1242810	  679.8	  519.2	 9856.0	...
1242811	  680.0	  519.0	 9858.0	...
1242812	  680.1	  518.9	 9858.0	...
1242813	  679.9	  519.0	 9858.0	...
1242814	  679.9	  518.8	 9858.0	...
1242815	  680.1	  518.7	 9857.0	...
1242816	  680.4	  518.5	 9856.0	...
1242817	  680.5	  518.5	 9854.0	...
1242818	  680.5	  518.5	 9853.0	...
1242819	  680.3	  518.7	 9854.0	...
1242820	  680.1	  518.8	 9853.0	...
1242821	  680.1	  519.0	 9853.0	...
1242822	  680.2	  519.0	 9852.0	...
1242823	  680.3	  519.0	 9853.0	...
1242824	  680.5	  518.9	 9854.0	...
1242825	  680.1	  518.9	 9856.0	...
1242826	  679.8	  518.8	 9857.0	...
1242827	  679.4	  518.7	 9859.0	...
1242828	  679.4	  518.5	 9861.0	...
1242829	  679.4	  518.6	 9863.0	...
1242830	  679.4	  518.9	 9863.0	...
1242831	  679.4	  519.9	 9863.0	...
1242832	  679.4	  520.7	 9863.0	...
1242833	  679.3	  521.4	 9863.0	...
1242834	  679.2	  521.5	 9862.0	...
1242835	  679.3	  521.6	 9862.0	...
1242836	  679.5	  521.7	 9862.0	...
1242837	  679.7	  521.8	 9862.0	...
1242838	  679.7	  521.9	 9861.0	...
1242839	  679.7	  521.8	 9860.0	...
1242840	  679.6	  521.8	 9860.0	...
1242841	  679.6	  521.7	 9863.0	...
1242842	  679.7	  521.8	 9866.0	...
1242843	  679.6	  521.8	 9869.0	...
1242844	  679.6	  522.2	 9869.0	...
1242845	  679.7	  522.5	 9868.0	...
1242846	  679.9	  522.7	 9869.0	...
1242847	  680.1	  522.7	 9869.0	...
1242848	  680.2	  522.4	 9868.0	...
1242849	  680.3	  522.2	 9867.0	...
1242850	  680.2	  521.8	 9866.0	...
1242851	  680.3	  521.6	 9867.0	...
1242852	  680.5	  521.5	 9867.0	...
1242853	  680.6	  521.6	 9868.0	...
1242854	  680.7	  521.7	 9870.0	...
1242855	  680.7	  521.8	 9872.0	...
1242856	  680.7	  521.8	 9873.0	...
1242857	  680.7	  521.8	 9872.0	...
1242858	  680.6	  521.7	 9870.0	...
1242859	  680.5	  521.6	 9868.0	...
1242860	  680.5	  521.4	 9867.0	...
1242861	  680.6	  521.3	 9868.0	...
1242862	  680.8	  521.5	 9869.0	...
1242863	  680.9	  521.8	 9869.0	...
1242864	  680.8	  522.1	 9871.0	...
1242865	  680.8	  522.3	 9873.0	...
1242866	  680.9	  522.4	 9874.0	...
1242867	  681.0	  522.4	 9873.0	...
1242868	  681.1	  522.3	 9873.0	...
1242869	  681.1	  522.0	 9874.0	...
1242870	  681.0	  521.9	 9875.0	...
1242871	  680.9	  522.2	 9875.0	...
1242872	  680.9	  522.4	 9876.0	...
1242873	  680.8	  522.6	 9877.0	...
1242874	  681.0	  522.6	 9878.0	...
1242875	  681.3	  522.5	 9879.0	...
1242876	  681.6	  522.5	 9878.0	...
1242877	  681.4	  522.8	 9875.0	...
1242878	  681.0	  523.1	 9872.0	...
1242879	  680.6	  522.9	 9875.0	...
1242880	  680.6	  522.3	 9879.0	...
1242881	  680.6	  522.2	 9883.0	...
1242882	  680.6	  522.6	 9886.0	...
1242883	  680.6	  523.0	 9889.0	...
1242884	  680.5	  523.0	 9888.0	...
1242885	  680.5	  522.9	 9882.0	...
1242886	  680.5	  522.8	 9878.0	...
1242887	  680.4	  523.2	 9879.0	...
1242888	  680.3	  523.5	 9882.0	...
1242889	  680.2	  523.9	 9884.0	...
1242890	  680.3	  523.9	 9886.0	...
1242891	  680.6	  523.8	 9886.0	...
1242892	  680.9	  523.7	 9886.0	...
1242893	  681.1	  523.7	 9886.0	...
1242894	  681.2	  523.7	 9888.0	...
1242895	  681.4	  523.3	 9893.0	...
1242896	  681.5	  523.0	 9898.0	...
1242897	  681.5	  523.0	 9902.0	...
1242898	  681.6	  523.4	 9902.0	...
1242899	  681.6	  523.7	 9902.0	...
1242900	  681.6	  523.7	 9900.0	...
1242901	  681.4	  523.6	 9899.0	...
1242902	  681.1	  523.6	 9899.0	...
1242903	  680.8	  523.7	 9901.0	...
1242904	  680.7	  523.7	 9901.0	...
1242905	  680.6	  523.8	 9898.0	...
1242906	  680.7	  524.1	 9894.0	...
1242907	  680.7	  524.4	 9891.0	...
1242908	  681.0	  524.4	 9891.0	...
1242909	  681.2	  524.2	 9892.0	...
1242910	  681.3	  523.9	 9888.0	...
1242911	  681.3	  523.9	 9884.0	...
1242912	  681.1	  524.1	 9883.0	...
1242913	  681.1	  524.4	 9886.0	...
1242914	  681.0	  524.8	 9889.0	...
1242915	  681.1	  525.1	 9892.0	...
1242916	  681.0	  525.2	 9893.0	...
1242917	  680.8	  525.1	 9894.0	...
1242918	  680.9	  525.1	 9894.0	...
1242919	  681.0	  525.0	 9894.0	...
1242920	  681.0	  525.1	 9894.0	...
1242921	  680.8	  525.2	 9893.0	...
1242922	  680.6	  525.3	 9896.0	...
1242923	  680.4	  525.5	 9900.0	...
1242924	  680.3	  525.7	 9899.0	...
1242925	  680.5	  525.7	 9896.0	...
1242926	  680.8	  525.2	 9893.0	...
1242927	  681.1	  524.6	 9894.0	...
1242928	  681.2	  524.0	 9894.0	...
1242929	  681.2	  523.8	 9894.0	...
1242930	  681.3	  523.7	 9894.0	...
1242931	  681.4	  523.6	 9895.0	...
1242932	  681.6	  524.0	 9896.0	...
1242933	  681.8	  524.4	 9896.0	...
1242934	  682.0	  524.7	 9898.0	...
1242935	  682.3	  524.6	 9898.0	...
1242936	  682.4	  524.5	 9898.0	...
1242937	  682.4	  524.6	 9897.0	...
1242938	  682.3	  524.7	 9898.0	...
1242939	  682.3	  524.9	 9898.0	...
1242940	  682.3	  524.9	 9893.0	...
MSG	1242941 0000 _ Number On
1242941	  682.3	  525.1	 9888.0	...
1242942	  682.3	  525.4	 9883.0	...
1242943	  682.4	  525.5	 9884.0	...
1242944	  682.4	  524.7	 9889.0	...
1242945	  682.4	  524.0	 9898.0	...
1242946	  682.3	  523.5	 9905.0	...
1242947	  682.2	  523.5	 9905.0	...
1242948	  682.0	  524.2	 9901.0	...
1242949	  682.1	  524.9	 9898.0	...
1242950	  682.2	  525.6	 9902.0	...
1242951	  682.3	  525.8	 9905.0	...
1242952	  682.2	  525.9	 9906.0	...
1242953	  682.2	  526.3	 9905.0	...
1242954	  682.5	  526.5	 9903.0	...
1242955	  682.7	  526.8	 9900.0	...
1242956	  682.9	  526.8	 9897.0	...
1242957	  682.8	  526.7	 9894.0	...
1242958	  682.9	  526.8	 9894.0	...
1242959	  683.0	  526.8	 9892.0	...
1242960	  683.2	  526.9	 9891.0	...
1242961	  683.3	  526.8	 9890.0	...
1242962	  683.3	  526.8	 9891.0	...
1242963	  683.3	  526.9	 9896.0	...
1242964	  683.5	  527.0	 9900.0	...
1242965	  683.6	  527.0	 9902.0	...
1242966	  683.7	  526.9	 9900.0	...
1242967	  683.7	  526.9	 9899.0	...
1242968	  683.8	  527.1	 9898.0	...
1242969	  683.9	  526.8	 9897.0	...
1242970	  683.9	  526.5	 9896.0	...
1242971	  684.0	  526.2	 9894.0	...
1242972	  684.1	  526.4	 9894.0	...
1242973	  684.2	  526.1	 9893.0	...
1242974	  684.1	  525.7	 9892.0	...
1242975	  684.0	  525.4	 9894.0	...
1242976	  683.9	  525.5	 9897.0	...
1242977	  683.8	  525.5	 9899.0	...
1242978	  683.8	  525.4	 9902.0	...
1242979	  683.8	  525.3	 9905.0	...
1242980	  683.7	  525.2	 9907.0	...
1242981	  683.5	  525.1	 9908.0	...
1242982	  683.5	  525.1	 9909.0	...
1242983	  683.6	  525.2	 9910.0	...
1242984	  683.7	  525.4	 9914.0	...
1242985	  683.8	  525.7	 9919.0	...
1242986	  683.9	  525.9	 9922.0	...
1242987	  683.9	  526.0	 9920.0	...
1242988	  683.8	  526.0	 9918.0	...
1242989	  683.8	  526.0	 9916.0	...
1242990	  683.7	  526.1	 9915.0	...
1242991	  683.6	  526.2	 9914.0	...
1242992	  683.7	  526.0	 9915.0	...
1242993	  684.2	  525.7	 9916.0	...
1242994	  684.7	  525.4	 9919.0	...
1242995	  684.7	  525.3	 9921.0	...
1242996	  684.4	  525.3	 9923.0	...
1242997	  684.1	  525.4	 9924.0	...
1242998	  684.0	  525.8	 9925.0	...
1242999	  683.9	  526.2	 9925.0	...
1243000	  684.0	  526.5	 9924.0	...
1243001	  683.9	  526.4	 9923.0	...
1243002	  683.7	  526.0	 9923.0	...
1243003	  683.6	  525.7	 9923.0	...
1243004	  683.6	  525.4	 9922.0	...
1243005	  683.7	  525.2	 9918.0	...
1243006	  683.4	  525.1	 9915.0	...
1243007	  683.1	  525.4	 9913.0	...
1243008	  682.9	  526.0	 9913.0	...
1243009	  682.9	  526.7	 9914.0	...
1243010	  683.0	  527.0	 9914.0	...
1243011	  683.1	  527.2	 9916.0	...
1243012	  683.1	  527.1	 9918.0	...
1243013	  683.3	  527.0	 9919.0	...
1243014	  683.4	  526.8	 9920.0	...
1243015	  683.5	  526.7	 9922.0	...
1243016	  683.5	  526.7	 9922.0	...
1243017	  683.4	  526.7	 9921.0	...
1243018	  683.4	  526.6	 9919.0	...
1243019	  683.4	  526.7	 9918.0	...
1243020	  683.5	  526.9	 9917.0	...
1243021	  683.3	  527.1	 9917.0	...
1243022	  683.1	  527.1	 9917.0	...
1243023	  682.8	  527.1	 9917.0	...
1243024	  682.7	  527.1	 9917.0	...
1243025	  682.6	  527.2	 9919.0	...
1243026	  682.5	  527.3	 9921.0	...
1243027	  682.5	  527.4	 9920.0	...
1243028	  682.6	  527.6	 9917.0	...
1243029	  682.6	  527.7	 9914.0	...
1243030	  683.0	  527.7	 9916.0	...
1243031	  683.3	  527.7	 9918.0	...
1243032	  683.7	  527.6	 9920.0	...
1243033	  683.5	  527.6	 9919.0	...
1243034	  683.3	  527.6	 9918.0	...
1243035	  683.3	  528.0	 9917.0	...
1243036	  683.5	  528.4	 9917.0	...
1243037	  683.7	  528.3	 9918.0	...
1243038	  683.8	  528.0	 9917.0	...
1243039	  683.7	  527.8	 9915.0	...
1243040	  683.6	  528.0	 9920.0	...
1243041	  683.4	  528.1	 9926.0	...
1243042	  683.3	  528.4	 9932.0	...
1243043	  683.3	  528.6	 9931.0	...
1243044	  683.2	  528.5	 9925.0	...
1243045	  683.2	  528.3	 9919.0	...
1243046	  683.2	  527.9	 9917.0	...
1243047	  683.3	  527.7	 9919.0	...
1243048	  683.4	  527.6	 9922.0	...
1243049	  683.6	  527.6	 9922.0	...
1243050	  683.8	  527.5	 9921.0	...
1243051	  683.9	  527.5	 9920.0	...
1243052	  683.9	  527.5	 9919.0	...
1243053	  684.0	  527.6	 9918.0	...
1243054	  684.1	  527.6	 9918.0	...
1243055	  684.2	  527.7	 9918.0	...
1243056	  684.3	  527.8	 9918.0	...
1243057	  684.5	  527.7	 9917.0	...
1243058	  684.6	  527.5	 9915.0	...
1243059	  684.5	  527.4	 9918.0	...
1243060	  684.5	  527.6	 9921.0	...
1243061	  684.5	  527.8	 9925.0	...
1243062	  684.3	  527.8	 9925.0	...
1243063	  684.1	  527.7	 9925.0	...
1243064	  683.9	  527.6	 9925.0	...
1243065	  683.9	  527.7	 9925.0	...
1243066	  683.8	  528.1	 9924.0	...
1243067	  683.6	  528.5	 9922.0	...
1243068	  683.5	  528.8	 9920.0	...
1243069	  683.5	  529.0	 9920.0	...
1243070	  683.5	  528.6	 9920.0	...
1243071	  683.5	  528.1	 9921.0	...
1243072	  683.5	  528.0	 9921.0	...
1243073	  683.5	  528.2	 9918.0	...
1243074	  683.4	  528.4	 9915.0	...
1243075	  683.4	  528.2	 9912.0	...
1243076	  683.4	  528.1	 9911.0	...
1243077	  683.4	  528.0	 9910.0	...
1243078	  683.3	  527.9	 9909.0	...
1243079	  683.2	  528.1	 9908.0	...
1243080	  683.0	  528.4	 9907.0	...
1243081	  683.1	  528.7	 9905.0	...
1243082	  683.1	  528.7	 9903.0	...
1243083	  683.2	  528.5	 9902.0	...
1243084	  683.4	  528.3	 9903.0	...
1243085	  683.5	  528.1	 9903.0	...
1243086	  683.5	  528.0	 9904.0	...
1243087	  683.6	  527.8	 9904.0	...
1243088	  683.7	  527.6	 9904.0	...
1243089	  683.7	  527.5	 9905.0	...
1243090	  683.6	  527.5	 9905.0	...
1243091	  683.5	  527.7	 9905.0	...
1243092	  683.6	  527.8	 9906.0	...
1243093	  683.6	  527.9	 9905.0	...
1243094	  683.6	  527.8	 9905.0	...
1243095	  683.6	  527.7	 9904.0	...
1243096	  683.3	  527.7	 9905.0	...
1243097	  683.0	  527.8	 9907.0	...
1243098	  683.0	  527.6	 9909.0	...
1243099	  683.2	  527.3	 9912.0	...
1243100	  683.6	  527.1	 9913.0	...
1243101	  683.8	  527.2	 9910.0	...
1243102	  683.7	  527.5	 9905.0	...
1243103	  683.3	  527.7	 9899.0	...
1243104	  683.0	  527.9	 9899.0	...
1243105	  683.1	  527.9	 9901.0	...
1243106	  683.3	  527.9	 9906.0	...
1243107	  683.3	  527.9	 9909.0	...
1243108	  683.2	  527.9	 9910.0	...
1243109	  683.1	  527.9	 9907.0	...
1243110	  683.4	  527.8	 9904.0	...
1243111	  683.7	  527.6	 9904.0	...
1243112	  683.9	  527.2	 9906.0	...
1243113	  683.9	  526.9	 9907.0	...
1243114	  683.8	  526.8	 9905.0	...
1243115	  683.8	  526.9	 9903.0	...
1243116	  683.8	  526.8	 9900.0	...
1243117	  683.9	  526.8	 9897.0	...
1243118	  683.8	  526.8	 9895.0	...
1243119	  683.8	  526.7	 9896.0	...
1243120	  683.7	  526.8	 9897.0	...
1243121	  683.7	  526.8	 9898.0	...
1243122	  684.0	  526.5	 9901.0	...
1243123	  684.2	  526.0	 9903.0	...
1243124	  684.3	  525.5	 9904.0	...
1243125	  684.2	  525.3	 9903.0	...
1243126	  684.0	  525.3	 9901.0	...
1243127	  684.1	  525.3	 9900.0	...
1243128	  684.2	  525.3	 9900.0	...
1243129	  684.5	  525.3	 9899.0	...
1243130	  684.7	  525.3	 9899.0	...
1243131	  684.6	  524.9	 9900.0	...
1243132	  684.4	  524.4	 9902.0	...
1243133	  684.3	  524.1	 9902.0	...
1243134	  684.3	  524.2	 9902.0	...
1243135	  684.3	  524.4	 9902.0	...
1243136	  684.1	  524.6	 9902.0	...
1243137	  684.1	  524.8	 9902.0	...
1243138	  684.2	  524.9	 9896.0	...
1243139	  684.3	  525.0	 9890.0	...
1243140	  684.2	  525.0	 9883.0	...
1243141	  684.1	  525.1	 9882.0	...
1243142	  683.9	  525.3	 9883.0	...
1243143	  683.8	  525.3	 9886.0	...
1243144	  683.7	  525.1	 9888.0	...
1243145	  683.7	  524.9	 9888.0	...
1243146	  683.7	  525.1	 9894.0	...
1243147	  683.8	  525.3	 9900.0	...
1243148	  683.9	  525.0	 9903.0	...
1243149	  683.9	  524.5	 9899.0	...
1243150	  683.9	  524.0	 9894.0	...
1243151	  684.0	  524.2	 9891.0	...
1243152	  684.1	  524.4	 9892.0	...
1243153	  684.2	  524.6	 9895.0	...
1243154	  684.1	  524.6	 9899.0	...
1243155	  684.1	  524.7	 9899.0	...
1243156	  684.2	  524.7	 9899.0	...
1243157	  684.4	  524.6	 9898.0	...
1243158	  684.5	  524.6	 9897.0	...
1243159	  684.2	  524.6	 9897.0	...
1243160	  683.9	  524.7	 9894.0	...
1243161	  683.7	  524.7	 9891.0	...
1243162	  683.7	  524.6	 9893.0	...
1243163	  683.8	  524.5	 9897.0	...
1243164	  683.9	  524.6	 9902.0	...
1243165	  684.0	  524.4	 9902.0	...
1243166	  683.8	  524.3	 9903.0	...
1243167	  683.6	  524.1	 9902.0	...
1243168	  683.5	  524.2	 9900.0	...
1243169	  683.6	  524.4	 9897.0	...
1243170	  683.7	  524.6	 9895.0	...
1243171	  683.6	  524.6	 9894.0	...
1243172	  683.5	  524.7	 9893.0	...
1243173	  683.4	  524.8	 9893.0	...
1243174	  683.3	  524.7	 9894.0	...
1243175	  683.1	  524.5	 9895.0	...
1243176	  683.0	  524.4	 9898.0	...
1243177	  683.1	  524.3	 9901.0	...
1243178	  683.1	  524.2	 9904.0	...
1243179	  683.1	  524.2	 9905.0	...
1243180	  683.2	  524.2	 9906.0	...
1243181	  683.1	  524.1	 9905.0	...
1243182	  683.1	  524.0	 9906.0	...
1243183	  683.1	  523.9	 9907.0	...
1243184	  683.2	  523.9	 9904.0	...
1243185	  683.3	  523.9	 9900.0	...
1243186	  683.1	  523.6	 9898.0	...
1243187	  683.0	  523.4	 9899.0	...
1243188	  682.9	  523.1	 9900.0	...
1243189	  682.9	  523.1	 9900.0	...
1243190	  682.9	  523.2	 9901.0	...
1243191	  682.9	  523.1	 9906.0	...
1243192	  682.9	  523.0	 9909.0	...
1243193	  683.0	  522.9	 9912.0	...
1243194	  683.1	  523.0	 9910.0	...
1243195	  683.3	  523.1	 9908.0	...
1243196	  683.4	  523.6	 9907.0	...
1243197	  683.6	  524.0	 9906.0	...
1243198	  683.8	  524.3	 9907.0	...
1243199	  683.6	  524.3	 9908.0	...
1243200	  683.4	  524.3	 9907.0	...
1243201	  683.2	  524.4	 9906.0	...
1243202	  683.3	  524.4	 9906.0	...
1243203	  683.3	  524.3	 9905.0	...
1243204	  683.3	  524.0	 9905.0	...
1243205	  683.3	  523.8	 9906.0	...
1243206	  683.4	  523.6	 9907.0	...
1243207	  683.5	  523.6	 9910.0	...
1243208	  683.6	  523.5	 9913.0	...
1243209	  683.6	  523.5	 9914.0	...
1243210	  683.5	  523.4	 9913.0	...
1243211	  683.3	  523.4	 9914.0	...
1243212	  682.9	  523.4	 9914.0	...
1243213	  682.4	  523.3	 9912.0	...
1243214	  682.1	  523.2	 9909.0	...
1243215	  682.0	  523.1	 9910.0	...
1243216	  682.2	  523.0	 9912.0	...
1243217	  682.4	  522.9	 9915.0	...
1243218	  682.6	  522.7	 9916.0	...
1243219	  682.7	  522.5	 9918.0	...
1243220	  682.8	  522.3	 9920.0	...
1243221	  682.7	  522.3	 9921.0	...
1243222	  682.7	  522.3	 9921.0	...
1243223	  682.7	  522.1	 9921.0	...
1243224	  682.7	  521.9	 9922.0	...
1243225	  682.8	  521.7	 9921.0	...
1243226	  682.8	  521.9	 9918.0	...
1243227	  682.7	  522.1	 9919.0	...
1243228	  682.6	  521.9	 9924.0	...
1243229	  682.5	  521.6	 9928.0	...
1243230	  682.5	  521.3	 9925.0	...
1243231	  682.6	  521.3	 9924.0	...
1243232	  682.6	  521.2	 9923.0	...
1243233	  682.5	  521.1	 9925.0	...
1243234	  682.5	  520.9	 9926.0	...
1243235	  682.6	  520.7	 9926.0	...
1243236	  682.8	  520.6	 9926.0	...
1243237	  682.9	  520.6	 9926.0	...
1243238	  682.9	  520.7	 9926.0	...
1243239	  682.9	  520.8	 9927.0	...
1243240	  682.9	  521.0	 9927.0	...
1243241	  682.8	  521.1	 9928.0	...
1243242	  682.7	  521.1	 9929.0	...
1243243	  682.5	  521.2	 9930.0	...
1243244	  682.5	  521.3	 9930.0	...
MSG	1243245 0000 _ Number Off
1243245	  682.5	  521.5	 9928.0	...
1243246	  682.5	  521.7	 9926.0	...
1243247	  682.7	  521.7	 9929.0	...
1243248	  683.0	  521.6	 9933.0	...
1243249	  683.1	  521.6	 9936.0	...
1243250	  683.0	  521.6	 9933.0	...
1243251	  682.8	  521.5	 9929.0	...
1243252	  682.7	  521.3	 9929.0	...
1243253	  682.6	  521.0	 9930.0	...
1243254	  682.5	  520.8	 9930.0	...
1243255	  682.4	  520.6	 9931.0	...
1243256	  682.4	  520.6	 9931.0	...
1243257	  682.3	  520.5	 9929.0	...
1243258	  682.3	  520.5	 9927.0	...
1243259	  682.3	  520.6	 9920.0	...
1243260	  682.4	  520.5	 9914.0	...
1243261	  682.4	  520.5	 9909.0	...
1243262	  682.4	  520.4	 9909.0	...
1243263	  682.6	  520.3	 9914.0	...
1243264	  682.9	  520.2	 9919.0	...
1243265	  683.2	  520.2	 9923.0	...
1243266	  683.2	  520.2	 9923.0	...
1243267	  683.3	  520.0	 9923.0	...
1243268	  683.4	  519.9	 9923.0	...
1243269	  683.5	  519.8	 9922.0	...
1243270	  683.2	  520.0	 9918.0	...
1243271	  683.0	  520.2	 9915.0	...
1243272	  682.7	  520.1	 9914.0	...
1243273	  682.7	  519.8	 9916.0	...
1243274	  682.7	  519.6	 9918.0	...
1243275	  682.7	  519.5	 9917.0	...
1243276	  682.7	  519.3	 9915.0	...
1243277	  682.9	  519.4	 9913.0	...
1243278	  683.1	  519.7	 9913.0	...
1243279	  683.4	  519.9	 9913.0	...
1243280	  683.5	  519.8	 9913.0	...
1243281	  683.5	  519.6	 9913.0	...
1243282	  683.4	  519.4	 9912.0	...
1243283	  683.2	  519.3	 9912.0	...
1243284	  683.1	  519.5	 9911.0	...
1243285	  683.2	  519.7	 9910.0	...
1243286	  683.4	  519.7	 9909.0	...
1243287	  683.6	  519.9	 9908.0	...
1243288	  683.7	  520.0	 9908.0	...
1243289	  683.6	  520.1	 9909.0	...
1243290	  683.6	  520.1	 9910.0	...
1243291	  683.6	  519.9	 9908.0	...
1243292	  683.6	  519.7	 9907.0	...
1243293	  683.5	  519.5	 9907.0	...
1243294	  683.4	  519.5	 9908.0	...
1243295	  683.3	  519.7	 9909.0	...
1243296	  683.3	  519.8	 9909.0	...
1243297	  683.3	  519.5	 9909.0	...
1243298	  683.3	  519.2	 9909.0	...
1243299	  683.2	  518.9	 9911.0	...
1243300	  683.2	  519.2	 9913.0	...
1243301	  683.2	  519.6	 9912.0	...
1243302	  683.1	  520.0	 9909.0	...
1243303	  683.1	  520.1	 9907.0	...
1243304	  683.1	  520.0	 9908.0	...
1243305	  682.9	  519.9	 9910.0	...
1243306	  682.8	  519.9	 9913.0	...
1243307	  682.6	  519.7	 9916.0	...
1243308	  682.6	  519.5	 9918.0	...
1243309	  682.6	  519.6	 9915.0	...
1243310	  682.4	  519.7	 9912.0	...
1243311	  682.2	  519.8	 9913.0	...
1243312	  682.0	  519.6	 9915.0	...
1243313	  681.9	  519.4	 9917.0	...
1243314	  681.9	  519.3	 9917.0	...
1243315	  681.9	  519.0	 9917.0	...
1243316	  681.9	  518.6	 9918.0	...
1243317	  681.9	  518.2	 9918.0	...
1243318	  681.8	  518.1	 9918.0	...
1243319	  681.7	  518.3	 9918.0	...
1243320	  681.7	  518.4	 9917.0	...
1243321	  681.7	  518.6	 9916.0	...
1243322	  681.8	  518.4	 9915.0	...
1243323	  681.8	  518.3	 9914.0	...
1243324	  681.9	  518.0	 9913.0	...
1243325	  681.8	  517.8	 9912.0	...
1243326	  681.8	  517.6	 9910.0	...
1243327	  681.7	  517.5	 9910.0	...
1243328	  681.7	  517.5	 9910.0	...
1243329	  681.7	  517.5	 9911.0	...
1243330	  681.6	  517.9	 9910.0	...
1243331	  681.6	  518.4	 9907.0	...
1243332	  681.6	  518.4	 9907.0	...
1243333	  681.7	  517.9	 9908.0	...
1243334	  681.9	  517.4	 9910.0	...
1243335	  682.0	  517.1	 9912.0	...
1243336	  682.1	  517.0	 9913.0	...
1243337	  682.2	  516.8	 9913.0	...
1243338	  682.1	  516.7	 9913.0	...
1243339	  682.0	  516.4	 9913.0	...
1243340	  681.8	  516.2	 9915.0	...
1243341	  681.8	  516.2	 9916.0	...
1243342	  681.9	  516.4	 9918.0	...
1243343	  682.0	  516.7	 9918.0	...
1243344	  681.9	  516.7	 9918.0	...
1243345	  681.7	  516.6	 9918.0	...
1243346	  681.4	  516.5	 9919.0	...
1243347	  681.3	  516.4	 9920.0	...
1243348	  681.3	  516.2	 9920.0	...
1243349	  681.3	  516.0	 9920.0	...
1243350	  681.4	  515.7	 9920.0	...
1243351	  681.3	  515.8	 9920.0	...
1243352	  681.3	  515.8	 9920.0	...
1243353	  681.4	  515.6	 9920.0	...
1243354	  681.7	  515.5	 9921.0	...
1243355	  682.0	  515.6	 9919.0	...
1243356	  682.0	  515.9	 9916.0	...
1243357	  682.0	  516.2	 9914.0	...
1243358	  681.9	  516.2	 9915.0	...
1243359	  681.8	  515.9	 9915.0	...
1243360	  681.8	  515.6	 9918.0	...
1243361	  681.8	  515.4	 9920.0	...
1243362	  681.9	  515.5	 9917.0	...
1243363	  681.9	  515.6	 9912.0	...
1243364	  682.0	  515.6	 9910.0	...
1243365	  682.1	  515.5	 9914.0	...
1243366	  682.1	  515.4	 9917.0	...
1243367	  682.1	  515.4	 9915.0	...
1243368	  682.0	  515.5	 9908.0	...
1243369	  682.0	  515.6	 9904.0	...
1243370	  681.9	  515.1	 9902.0	...
1243371	  681.9	  514.6	 9907.0	...
1243372	  681.8	  514.1	 9911.0	...
1243373	  681.7	  514.2	 9914.0	...
1243374	  681.6	  514.4	 9908.0	...
1243375	  681.7	  514.5	 9903.0	...
1243376	  681.8	  514.6	 9903.0	...
1243377	  681.8	  514.7	 9908.0	...
1243378	  681.9	  514.4	 9915.0	...
1243379	  681.8	  514.2	 9916.0	...
1243380	  681.7	  514.0	 9917.0	...
1243381	  681.6	  514.0	 9910.0	...
1243382	  681.5	  513.8	 9903.0	...
1243383	  681.5	  513.7	 9896.0	...
1243384	  681.5	  513.5	 9897.0	...
1243385	  681.4	  513.4	 9898.0	...
1243386	  681.3	  513.4	 9900.0	...
1243387	  681.3	  513.6	 9905.0	...
1243388	  681.6	  513.7	 9909.0	...
1243389	  681.9	  513.5	 9913.0	...
1243390	  682.1	  513.1	 9912.0	...
1243391	  682.1	  512.7	 9913.0	...
1243392	  682.0	  512.6	 9914.0	...
1243393	  681.9	  513.1	 9912.0	...
1243394	  681.7	  513.6	 9910.0	...
1243395	  681.6	  513.8	 9907.0	...
1243396	  681.5	  513.5	 9907.0	...
1243397	  681.6	  513.2	 9911.0	...
1243398	  681.7	  513.2	 9914.0	...
1243399	  681.7	  513.2	 9919.0	...
1243400	  682.0	  513.2	 9920.0	...
1243401	  682.2	  513.2	 9915.0	...
1243402	  682.5	  513.1	 9909.0	...
1243403	  682.5	  513.1	 9904.0	...
1243404	  682.5	  513.2	 9904.0	...
1243405	  682.4	  513.3	 9905.0	...
1243406	  682.3	  513.0	 9907.0	...
1243407	  682.3	  513.0	 9908.0	...
1243408	  682.2	  512.9	 9909.0	...
1243409	  682.2	  512.8	 9909.0	...
1243410	  682.1	  512.5	 9910.0	...
1243411	  682.1	  512.4	 9909.0	...
1243412	  682.1	  512.5	 9907.0	...
1243413	  682.1	  512.7	 9904.0	...
1243414	  682.1	  512.8	 9903.0	...
1243415	  682.1	  513.0	 9903.0	...
1243416	  682.1	  513.1	 9903.0	...
1243417	  682.0	  513.1	 9903.0	...
1243418	  681.9	  513.2	 9904.0	...
1243419	  681.8	  513.5	 9906.0	...
1243420	  681.8	  513.8	 9913.0	...
1243421	  681.9	  513.8	 9919.0	...
1243422	  681.9	  513.6	 9921.0	...
1243423	  682.0	  513.5	 9919.0	...
1243424	  682.1	  513.4	 9918.0	...
1243425	  682.3	  513.5	 9919.0	...
1243426	  682.4	  513.5	 9919.0	...
1243427	  682.4	  513.3	 9918.0	...
1243428	  682.4	  513.2	 9917.0	...
1243429	  682.6	  513.2	 9914.0	...
1243430	  682.8	  513.2	 9913.0	...
1243431	  682.8	  513.2	 9913.0	...
1243432	  682.7	  513.1	 9914.0	...
1243433	  682.6	  513.0	 9913.0	...
1243434	  682.2	  513.0	 9912.0	...
1243435	  681.9	  513.0	 9916.0	...
1243436	  681.7	  512.8	 9920.0	...
1243437	  681.7	  512.7	 9922.0	...
1243438	  681.6	  513.0	 9920.0	...
1243439	  681.8	  513.4	 9917.0	...
1243440	  682.0	  513.8	 9915.0	...
1243441	  682.2	  513.4	 9915.0	...
1243442	  682.2	  513.0	 9916.0	...
1243443	  682.2	  512.6	 9916.0	...
1243444	  682.1	  512.6	 9915.0	...
1243445	  682.1	  512.4	 9915.0	...
1243446	  682.2	  512.1	 9917.0	...
1243447	  682.2	  512.0	 9919.0	...
1243448	  682.1	  511.8	 9922.0	...
1243449	  682.0	  511.9	 9921.0	...
1243450	  682.0	  512.0	 9920.0	...
1243451	  682.1	  512.1	 9918.0	...
1243452	  682.1	  512.2	 9917.0	...
1243453	  682.2	  512.2	 9915.0	...
1243454	  682.2	  512.1	 9914.0	...
1243455	  682.3	  512.1	 9915.0	...
MSG	1243456 0000 _ Number On
1243456	  682.3	  512.0	 9916.0	...
1243457	  682.5	  511.8	 9916.0	...
1243458	  682.8	  511.7	 9913.0	...
1243459	  683.0	  511.7	 9910.0	...
1243460	  683.0	  511.6	 9906.0	...
1243461	  682.9	  511.5	 9904.0	...
1243462	  682.8	  511.3	 9909.0	...
1243463	  682.7	  510.9	 9916.0	...
1243464	  682.9	  510.5	 9922.0	...
1243465	  683.0	  510.1	 9922.0	...
1243466	  683.2	  510.1	 9923.0	...
1243467	  683.2	  510.1	 9924.0	...
1243468	  683.1	  509.8	 9925.0	...
1243469	  683.0	  509.5	 9923.0	...
1243470	  682.9	  509.2	 9921.0	...
1243471	  682.9	  509.2	 9919.0	...
1243472	  683.0	  509.0	 9917.0	...
1243473	  682.9	  508.7	 9916.0	...
1243474	  682.9	  508.5	 9919.0	...
1243475	  682.6	  508.7	 9923.0	...
1243476	  682.4	  508.9	 9928.0	...
1243477	  682.3	  508.7	 9928.0	...
1243478	  682.3	  508.7	 9926.0	...
1243479	  682.3	  508.7	 9924.0	...
1243480	  682.2	  509.0	 9922.0	...
1243481	  682.3	  509.0	 9921.0	...
1243482	  682.3	  508.4	 9919.0	...
1243483	  682.2	  507.8	 9920.0	...
1243484	  682.1	  507.1	 9922.0	...
1243485	  681.9	  507.0	 9927.0	...
1243486	  681.8	  507.1	 9931.0	...
1243487	  681.9	  507.3	 9934.0	...
1243488	  681.9	  507.5	 9936.0	...
1243489	  682.0	  507.4	 9936.0	...
1243490	  681.9	  507.3	 9936.0	...
1243491	  681.8	  506.9	 9936.0	...
1243492	  681.7	  506.6	 9936.0	...
1243493	  681.6	  506.3	 9936.0	...
1243494	  681.5	  506.2	 9938.0	...
1243495	  681.4	  506.1	 9941.0	...
1243496	  681.7	  506.0	 9944.0	...
1243497	  681.9	  506.0	 9944.0	...
1243498	  682.2	  506.2	 9939.0	...
1243499	  682.2	  506.4	 9934.0	...
1243500	  682.1	  506.6	 9930.0	...
1243501	  682.1	  506.6	 9930.0	...
1243502	  682.0	  506.7	 9930.0	...
1243503	  682.0	  506.8	 9931.0	...
1243504	  681.9	  506.5	 9933.0	...
1243505	  681.6	  506.2	 9937.0	...
1243506	  681.3	  505.8	 9939.0	...
1243507	  681.1	  506.3	 9937.0	...
1243508	  681.2	  506.7	 9932.0	...
1243509	  681.4	  507.1	 9931.0	...
1243510	  681.6	  506.9	 9933.0	...
1243511	  681.5	  506.7	 9935.0	...
1243512	  681.2	  506.8	 9939.0	...
1243513	  681.0	  507.1	 9943.0	...
1243514	  681.2	  507.4	 9944.0	...
1243515	  681.6	  507.5	 9941.0	...
1243516	  682.0	  508.2	 9938.0	...
1243517	  682.2	  508.9	 9938.0	...
1243518	  682.1	  509.6	 9937.0	...
1243519	  681.9	  509.6	 9936.0	...
1243520	  681.9	  510.7	 9935.0	...
1243521	  682.1	  511.7	 9934.0	...
1243522	  682.3	  513.1	 9933.0	...
1243523	  682.6	  514.1	 9931.0	...
1243524	  683.1	  515.6	 9930.0	...
1243525	  683.5	  517.1	 9929.0	...
1243526	  684.0	  518.5	 9928.0	...
1243527	  684.2	  519.8	 9928.0	...
1243528	  684.7	  521.7	 9929.0	...
1243529	  685.1	  523.2	 9930.0	...
1243530	  685.5	  524.9	 9928.0	...
1243531	  685.6	  526.4	 9927.0	...
1243532	  685.7	  527.6	 9926.0	...
1243533	  685.6	  528.8	 9923.0	...
1243534	  685.9	  529.5	 9920.0	...
1243535	  686.2	  530.4	 9918.0	...
1243536	  686.5	  530.6	 9918.0	...
1243537	  686.6	  530.7	 9918.0	...
1243538	  686.6	  530.7	 9918.0	...
1243539	  686.6	  530.7	 9922.0	...
1243540	  686.5	  530.5	 9930.0	...
1243541	  686.7	  529.5	 9940.0	...
1243542	  687.0	  528.5	 9953.0	...
1243543	  687.4	  527.7	 9963.0	...
1243544	  687.6	  528.3	 9966.0	...
EFIX R   1240072	1243544	3473	  683.6	  507.8	   9806
SSACC R  1243545
1243545	  687.8	  529.2	 9960.0	...
1243546	  687.9	  530.1	 9952.0	...
1243547	  688.1	  531.2	 9950.0	...
1243548	  688.6	  532.4	 9946.0	...
1243549	  689.4	  535.1	 9944.0	...
1243550	  690.5	  537.6	 9941.0	...
1243551	  691.4	  542.2	 9934.0	...
1243552	  692.5	  547.0	 9913.0	...
1243553	  693.7	  553.9	 9893.0	...
1243554	  695.1	  561.4	 9864.0	...
1243555	  696.7	  569.4	 9846.0	...
1243556	  698.0	  578.6	 9813.0	...
1243557	  699.7	  588.5	 9783.0	...
1243558	  701.2	  600.3	 9742.0	...
1243559	  702.6	  612.2	 9704.0	...
1243560	  703.7	  624.3	 9659.0	...
1243561	  704.4	  637.7	 9612.0	...
1243562	  705.1	  653.1	 9553.0	...
1243563	  705.7	  669.2	 9494.0	...
1243564	  706.1	  685.8	 9437.0	...
1243565	  706.8	  701.9	 9388.0	...
1243566	  708.2	  719.7	 9335.0	...
1243567	  710.0	  737.8	 9274.0	...
1243568	  712.4	  757.6	 9205.0	...
1243569	  714.8	  777.0	 9134.0	...
1243570	  716.9	  796.8	 9049.0	...
1243571	  719.2	  816.7	 8960.0	...
1243572	  721.3	  838.1	 8863.0	...
1243573	  724.4	  861.0	 8761.0	...
1243574	  726.8	  885.3	 8658.0	...
1243575	  729.4	  910.4	 8550.0	...
1243576	  732.5	  936.7	 8450.0	...
1243577	  735.9	  963.3	 8338.0	...
1243578	  740.2	  991.3	 8215.0	...
1243579	  744.4	 1019.8	 8090.0	...
1243580	  748.8	 1050.1	 7963.0	...
1243581	  752.8	 1079.8	 7847.0	...
1243582	  756.7	 1110.8	 7714.0	...
1243583	  761.1	 1142.0	 7582.0	...
1243584	  765.5	 1173.2	 7452.0	...
1243585	  770.3	 1205.2	 7322.0	...
1243586	  777.2	 1237.8	 7188.0	...
1243587	  786.1	 1273.6	 7029.0	...
1243588	  797.6	 1309.3	 6870.0	...
1243589	  809.3	 1347.0	 6703.0	...
1243590	  822.3	 1383.0	 6536.0	...
1243591	  835.3	 1418.4	 6367.0	...
1243592	  848.6	 1452.0	 6206.0	...
1243593	  863.8	 1487.1	 6037.0	...
1243594	  881.8	 1526.0	 5843.0	...
1243595	  901.9	 1570.1	 5626.0	...
1243596	  922.1	 1617.4	 5401.0	...
1243597	  942.5	 1666.5	 5181.0	...
1243598	  963.3	 1716.3	 4955.0	...
1243599	  983.1	 1765.7	 4731.0	...
1243600	  997.9	 1811.5	 4533.0	...
1243601	 1009.8	 1857.2	 4347.0	...
1243602	 1018.7	 1901.9	 4171.0	...
1243603	 1025.6	 1946.2	 3975.0	...
1243604	 1030.5	 1986.8	 3777.0	...
1243605	 1033.5	 2029.0	 3583.0	...
1243606	 1037.3	 2069.3	 3396.0	...
1243607	 1040.6	 2103.8	 3235.0	...
1243608	 1045.1	 2132.6	 3067.0	...
1243609	 1048.4	 2149.8	 2959.0	...
1243610	 1050.4	 2160.2	 2891.0	...
1243611	 1050.4	 2160.2	 2891.0	...
SBLINK R 1243612
1243612	   .	   .	    0.0	...
1243613	   .	   .	    0.0	...
1243614	   .	   .	    0.0	...
1243615	   .	   .	    0.0	...
1243616	   .	   .	    0.0	...
1243617	   .	   .	    0.0	...
1243618	   .	   .	    0.0	...
1243619	   .	   .	    0.0	...
1243620	   .	   .	    0.0	...
1243621	   .	   .	    0.0	...
1243622	   .	   .	    0.0	...
1243623	   .	   .	    0.0	...
1243624	   .	   .	    0.0	...
1243625	   .	   .	    0.0	...
1243626	   .	   .	    0.0	...
1243627	   .	   .	    0.0	...
1243628	   .	   .	    0.0	...
1243629	   .	   .	    0.0	...
1243630	   .	   .	    0.0	...
1243631	   .	   .	    0.0	...
1243632	   .	   .	    0.0	...
1243633	   .	   .	    0.0	...
1243634	   .	   .	    0.0	...
1243635	   .	   .	    0.0	...
1243636	   .	   .	    0.0	...
1243637	   .	   .	    0.0	...
1243638	   .	   .	    0.0	...
1243639	   .	   .	    0.0	...
1243640	   .	   .	    0.0	...
1243641	   .	   .	    0.0	...
1243642	   .	   .	    0.0	...
1243643	   .	   .	    0.0	...
1243644	   .	   .	    0.0	...
1243645	   .	   .	    0.0	...
1243646	   .	   .	    0.0	...
1243647	   .	   .	    0.0	...
1243648	   .	   .	    0.0	...
1243649	   .	   .	    0.0	...
1243650	   .	   .	    0.0	...
1243651	   .	   .	    0.0	...
1243652	   .	   .	    0.0	...
1243653	   .	   .	    0.0	...
1243654	   .	   .	    0.0	...
1243655	   .	   .	    0.0	...
1243656	   .	   .	    0.0	...
1243657	   .	   .	    0.0	...
1243658	   .	   .	    0.0	...
1243659	   .	   .	    0.0	...
1243660	   .	   .	    0.0	...
1243661	   .	   .	    0.0	...
1243662	   .	   .	    0.0	...
1243663	   .	   .	    0.0	...
1243664	   .	   .	    0.0	...
1243665	   .	   .	    0.0	...
1243666	   .	   .	    0.0	...
1243667	   .	   .	    0.0	...
1243668	   .	   .	    0.0	...
1243669	   .	   .	    0.0	...
1243670	   .	   .	    0.0	...
1243671	   .	   .	    0.0	...
1243672	   .	   .	    0.0	...
1243673	   .	   .	    0.0	...
1243674	   .	   .	    0.0	...
1243675	   .	   .	    0.0	...
1243676	   .	   .	    0.0	...
1243677	   .	   .	    0.0	...
1243678	   .	   .	    0.0	...
1243679	   .	   .	    0.0	...
1243680	   .	   .	    0.0	...
1243681	   .	   .	    0.0	...
1243682	   .	   .	    0.0	...
1243683	   .	   .	    0.0	...
1243684	   .	   .	    0.0	...
1243685	   .	   .	    0.0	...
1243686	   .	   .	    0.0	...
1243687	   .	   .	    0.0	...
1243688	   .	   .	    0.0	...
1243689	   .	   .	    0.0	...
1243690	   .	   .	    0.0	...
1243691	   .	   .	    0.0	...
1243692	   .	   .	    0.0	...
1243693	   .	   .	    0.0	...
1243694	   .	   .	    0.0	...
1243695	   .	   .	    0.0	...
1243696	   .	   .	    0.0	...
1243697	   .	   .	    0.0	...
1243698	   .	   .	    0.0	...
1243699	   .	   .	    0.0	...
1243700	   .	   .	    0.0	...
1243701	   .	   .	    0.0	...
1243702	   .	   .	    0.0	...
1243703	   .	   .	    0.0	...
1243704	   .	   .	    0.0	...
1243705	   .	   .	    0.0	...
1243706	   .	   .	    0.0	...
1243707	   .	   .	    0.0	...
1243708	   .	   .	    0.0	...
1243709	   .	   .	    0.0	...
1243710	   .	   .	    0.0	...
1243711	   .	   .	    0.0	...
1243712	   .	   .	    0.0	...
1243713	   .	   .	    0.0	...
1243714	   .	   .	    0.0	...
1243715	   .	   .	    0.0	...
1243716	   .	   .	    0.0	...
1243717	   .	   .	    0.0	...
1243718	   .	   .	    0.0	...
1243719	   .	   .	    0.0	...
1243720	   .	   .	    0.0	...
1243721	   .	   .	    0.0	...
1243722	   .	   .	    0.0	...
1243723	   .	   .	    0.0	...
1243724	   .	   .	    0.0	...
1243725	   .	   .	    0.0	...
1243726	   .	   .	    0.0	...
1243727	   .	   .	    0.0	...
1243728	   .	   .	    0.0	...
1243729	   .	   .	    0.0	...
1243730	   .	   .	    0.0	...
1243731	   .	   .	    0.0	...
1243732	   .	   .	    0.0	...
1243733	   .	   .	    0.0	...
1243734	   .	   .	    0.0	...
1243735	   .	   .	    0.0	...
1243736	   .	   .	    0.0	...
1243737	   .	   .	    0.0	...
1243738	   .	   .	    0.0	...
1243739	   .	   .	    0.0	...
1243740	   .	   .	    0.0	...
1243741	   .	   .	    0.0	...
1243742	   .	   .	    0.0	...
1243743	   .	   .	    0.0	...
1243744	   .	   .	    0.0	...
1243745	   .	   .	    0.0	...
1243746	   .	   .	    0.0	...
1243747	   .	   .	    0.0	...
1243748	   .	   .	    0.0	...
1243749	   .	   .	    0.0	...
1243750	   .	   .	    0.0	...
1243751	   .	   .	    0.0	...
1243752	   .	   .	    0.0	...
1243753	   .	   .	    0.0	...
1243754	   .	   .	    0.0	...
1243755	   .	   .	    0.0	...
1243756	   .	   .	    0.0	...
1243757	   .	   .	    0.0	...
1243758	   .	   .	    0.0	...
1243759	   .	   .	    0.0	...
MSG	1243760 0000 _ Number Off
1243760	   .	   .	    0.0	...
1243761	   .	   .	    0.0	...
1243762	   .	   .	    0.0	...
1243763	   .	   .	    0.0	...
1243764	   .	   .	    0.0	...
1243765	   .	   .	    0.0	...
1243766	   .	   .	    0.0	...
EBLINK R 1243612	1243766	155
1243767	 1376.3	 2027.4	 3298.0	...
1243768	 1376.3	 2027.4	 3298.0	...
1243769	 1373.2	 2022.8	 3320.0	...
1243770	 1367.3	 2012.0	 3374.0	...
1243771	 1358.1	 1997.4	 3454.0	...
1243772	 1348.6	 1982.6	 3540.0	...
1243773	 1340.8	 1968.1	 3622.0	...
1243774	 1335.0	 1950.8	 3703.0	...
1243775	 1328.6	 1934.1	 3784.0	...
1243776	 1321.4	 1917.6	 3862.0	...
1243777	 1310.4	 1902.6	 3942.0	...
1243778	 1298.7	 1885.8	 4027.0	...
1243779	 1286.7	 1868.4	 4111.0	...
1243780	 1274.0	 1851.3	 4192.0	...
1243781	 1262.3	 1831.8	 4271.0	...
1243782	 1246.9	 1810.9	 4362.0	...
1243783	 1231.3	 1786.2	 4465.0	...
1243784	 1215.5	 1762.5	 4572.0	...
1243785	 1200.6	 1739.2	 4678.0	...
1243786	 1185.7	 1716.1	 4785.0	...
1243787	 1170.7	 1693.8	 4890.0	...
1243788	 1155.9	 1670.7	 5003.0	...
1243789	 1142.3	 1648.8	 5111.0	...
1243790	 1128.1	 1626.6	 5207.0	...
1243791	 1114.3	 1604.9	 5310.0	...
1243792	 1100.9	 1582.4	 5411.0	...
1243793	 1087.4	 1560.0	 5531.0	...
1243794	 1074.1	 1537.4	 5635.0	...
1243795	 1060.8	 1516.8	 5737.0	...
1243796	 1049.1	 1496.1	 5834.0	...
1243797	 1036.5	 1477.7	 5927.0	...
1243798	 1025.1	 1457.8	 6025.0	...
1243799	 1013.7	 1438.8	 6118.0	...
1243800	 1002.9	 1418.5	 6224.0	...
1243801	  992.0	 1398.8	 6333.0	...
1243802	  981.3	 1379.3	 6439.0	...
1243803	  970.7	 1360.1	 6530.0	...
1243804	  961.5	 1342.7	 6611.0	...
1243805	  951.4	 1325.1	 6695.0	...
1243806	  942.5	 1308.4	 6786.0	...
1243807	  933.8	 1291.4	 6876.0	...
1243808	  925.7	 1274.9	 6965.0	...
1243809	  918.5	 1259.9	 7039.0	...
1243810	  910.7	 1244.9	 7120.0	...
1243811	  904.2	 1231.1	 7182.0	...
1243812	  897.4	 1216.5	 7253.0	...
1243813	  891.6	 1202.7	 7315.0	...
1243814	  885.6	 1188.5	 7385.0	...
1243815	  879.8	 1174.6	 7457.0	...
1243816	  874.0	 1161.6	 7512.0	...
1243817	  868.4	 1149.4	 7568.0	...
1243818	  863.4	 1137.5	 7624.0	...
1243819	  858.4	 1125.6	 7680.0	...
1243820	  854.2	 1114.2	 7742.0	...
1243821	  849.7	 1103.3	 7794.0	...
1243822	  845.7	 1092.7	 7848.0	...
1243823	  841.2	 1082.5	 7893.0	...
1243824	  837.9	 1073.4	 7931.0	...
1243825	  834.7	 1064.0	 7972.0	...
1243826	  831.2	 1054.7	 8015.0	...
1243827	  827.7	 1046.0	 8057.0	...
1243828	  824.4	 1038.0	 8089.0	...
1243829	  821.6	 1029.9	 8121.0	...
1243830	  818.4	 1021.0	 8163.0	...
1243831	  814.8	 1013.3	 8208.0	...
1243832	  811.5	 1005.3	 8249.0	...
1243833	  808.7	  997.9	 8281.0	...
1243834	  806.0	  990.2	 8317.0	...
1243835	  802.8	  983.0	 8353.0	...
1243836	  800.1	  975.8	 8388.0	...
1243837	  796.7	  968.3	 8429.0	...
1243838	  794.0	  961.3	 8463.0	...
1243839	  790.8	  954.8	 8500.0	...
1243840	  788.6	  948.2	 8523.0	...
1243841	  786.0	  942.0	 8549.0	...
1243842	  783.2	  935.2	 8571.0	...
1243843	  781.3	  928.4	 8606.0	...
1243844	  779.1	  922.1	 8637.0	...
1243845	  776.8	  915.1	 8670.0	...
1243846	  774.5	  909.1	 8698.0	...
1243847	  773.0	  902.8	 8725.0	...
1243848	  770.6	  897.3	 8755.0	...
1243849	  768.0	  891.2	 8775.0	...
1243850	  765.4	  884.7	 8805.0	...
1243851	  764.0	  878.4	 8834.0	...
1243852	  762.4	  872.4	 8864.0	...
1243853	  761.1	  867.3	 8881.0	...
1243854	  759.1	  861.3	 8905.0	...
1243855	  757.3	  855.9	 8924.0	...
1243856	  755.3	  849.5	 8959.0	...
1243857	  753.5	  844.4	 8981.0	...
1243858	  751.9	  838.7	 9011.0	...
1243859	  750.2	  832.9	 9039.0	...
1243860	  749.3	  827.5	 9062.0	...
1243861	  748.9	  823.0	 9076.0	...
1243862	  747.7	  817.8	 9094.0	...
1243863	  746.6	  813.5	 9114.0	...
1243864	  745.2	  808.9	 9136.0	...
1243865	  744.2	  805.5	 9148.0	...
1243866	  743.2	  800.6	 9164.0	...
1243867	  741.9	  796.3	 9184.0	...
1243868	  740.9	  792.1	 9195.0	...
1243869	  739.9	  789.4	 9201.0	...
ESACC R  1243545	1243869	325	  687.8	  529.2	  739.9	  789.4	   5.65	    871
SFIX R   1243870
1243870	  738.8	  785.3	 9209.0	...
1243871	  737.9	  781.6	 9230.0	...
1243872	  737.1	  776.6	 9248.0	...
1243873	  736.7	  773.5	 9261.0	...
1243874	  736.0	  769.6	 9270.0	...
1243875	  735.3	  766.3	 9279.0	...
1243876	  734.4	  762.2	 9288.0	...
1243877	  733.7	  758.8	 9297.0	...
1243878	  733.0	  756.3	 9308.0	...
1243879	  732.7	  753.1	 9327.0	...
1243880	  731.9	  749.6	 9340.0	...
1243881	  731.1	  746.5	 9355.0	...
1243882	  730.0	  742.8	 9366.0	...
1243883	  729.5	  739.8	 9380.0	...
1243884	  729.0	  736.1	 9392.0	...
1243885	  728.8	  732.8	 9410.0	...
1243886	  728.6	  729.9	 9426.0	...
1243887	  727.7	  727.1	 9440.0	...
1243888	  726.8	  724.9	 9446.0	...
1243889	  725.8	  721.1	 9459.0	...
1243890	  725.3	  718.3	 9472.0	...
1243891	  724.8	  714.8	 9485.0	...
1243892	  724.0	  712.1	 9489.0	...
1243893	  723.2	  708.6	 9494.0	...
1243894	  722.3	  705.5	 9505.0	...
1243895	  721.6	  702.6	 9514.0	...
1243896	  721.1	  699.5	 9531.0	...
1243897	  720.2	  696.4	 9543.0	...
1243898	  719.4	  693.0	 9560.0	...
1243899	  718.7	  689.8	 9569.0	...
1243900	  718.3	  687.2	 9583.0	...
1243901	  717.2	  683.9	 9598.0	...
1243902	  715.9	  680.6	 9618.0	...
1243903	  714.6	  677.3	 9632.0	...
1243904	  714.1	  675.2	 9639.0	...
1243905	  714.0	  672.7	 9643.0	...
1243906	  713.8	  669.7	 9649.0	...
1243907	  713.3	  666.9	 9655.0	...
1243908	  712.7	  664.6	 9665.0	...
1243909	  711.9	  663.2	 9674.0	...
1243910	  711.3	  660.4	 9683.0	...
1243911	  710.8	  657.3	 9696.0	...
1243912	  710.3	  654.3	 9705.0	...
1243913	  709.4	  651.9	 9715.0	...
1243914	  708.5	  649.7	 9724.0	...
1243915	  707.8	  647.3	 9733.0	...
1243916	  707.4	  644.8	 9742.0	...
1243917	  707.1	  642.7	 9742.0	...
1243918	  706.5	  640.2	 9749.0	...
1243919	  705.7	  636.8	 9763.0	...
1243920	  704.9	  634.0	 9779.0	...
1243921	  704.1	  631.0	 9790.0	...
1243922	  703.3	  628.8	 9793.0	...
1243923	  702.4	  626.0	 9795.0	...
1243924	  701.8	  623.6	 9802.0	...
1243925	  701.1	  621.4	 9810.0	...
1243926	  700.7	  619.1	 9821.0	...
1243927	  700.3	  616.8	 9826.0	...
1243928	  700.3	  614.7	 9834.0	...
1243929	  700.2	  612.7	 9842.0	...
1243930	  700.1	  610.7	 9849.0	...
1243931	  700.0	  608.7	 9855.0	...
1243932	  699.3	  606.3	 9858.0	...
1243933	  698.4	  604.6	 9861.0	...
1243934	  697.4	  602.4	 9863.0	...
1243935	  696.9	  601.2	 9865.0	...
1243936	  696.2	  599.8	 9867.0	...
1243937	  695.6	  598.3	 9868.0	...
1243938	  695.1	  596.2	 9876.0	...
1243939	  694.8	  593.9	 9884.0	...
1243940	  694.5	  592.2	 9897.0	...
1243941	  694.0	  590.5	 9906.0	...
1243942	  693.8	  589.0	 9915.0	...
1243943	  693.4	  587.0	 9918.0	...
1243944	  693.0	  585.7	 9921.0	...
1243945	  692.2	  583.7	 9925.0	...
1243946	  691.6	  582.4	 9930.0	...
1243947	  691.2	  580.9	 9931.0	...
1243948	  691.1	  580.0	 9933.0	...
1243949	  690.6	  578.3	 9934.0	...
1243950	  690.1	  577.0	 9935.0	...
1243951	  689.5	  575.7	 9936.0	...
1243952	  689.2	  574.8	 9942.0	...
1243953	  688.8	  573.5	 9948.0	...
1243954	  688.4	  572.2	 9953.0	...
1243955	  688.2	  571.4	 9956.0	...
1243956	  687.9	  570.2	 9958.0	...
1243957	  687.6	  569.3	 9960.0	...
1243958	  687.6	  567.5	 9962.0	...
1243959	  687.4	  566.6	 9964.0	...
1243960	  686.7	  565.1	 9967.0	...
1243961	  686.0	  564.5	 9971.0	...
1243962	  685.3	  563.1	 9974.0	...
1243963	  685.2	  561.7	 9978.0	...
1243964	  685.1	  560.1	 9978.0	...
1243965	  685.0	  558.8	 9979.0	...
1243966	  685.0	  558.2	 9979.0	...
1243967	  684.6	  557.0	 9984.0	...
1243968	  684.2	  555.8	 9990.0	...
1243969	  683.7	  554.6	 9996.0	...
1243970	  683.6	  553.5	 9997.0	...
1243971	  683.6	  552.2	 9996.0	...
1243972	  683.5	  550.9	 9996.0	...
1243973	  683.4	  550.3	10000.0	...
1243974	  683.4	  549.4	10005.0	...
1243975	  683.3	  548.6	10009.0	...
1243976	  683.3	  547.7	10009.0	...
1243977	  683.2	  547.0	10009.0	...
1243978	  683.1	  546.3	10012.0	...
1243979	  682.9	  545.7	10016.0	...
1243980	  682.8	  545.5	10012.0	...
1243981	  682.7	  545.1	10005.0	...
1243982	  682.5	  544.7	 9999.0	...
1243983	  682.1	  544.6	10000.0	...
1243984	  681.8	  544.6	10001.0	...
1243985	  681.6	  543.6	10001.0	...
1243986	  681.5	  542.7	10001.0	...
1243987	  681.5	  541.9	10001.0	...
1243988	  681.7	  542.0	10003.0	...
1243989	  681.8	  541.9	10005.0	...
1243990	  681.9	  541.8	10006.0	...
1243991	  681.6	  541.5	10006.0	...
1243992	  681.3	  541.4	10000.0	...
1243993	  680.6	  541.4	 9994.0	...
1243994	  680.2	  541.1	 9991.0	...
1243995	  679.8	  540.8	 9993.0	...
1243996	  679.6	  540.5	 9993.0	...
1243997	  679.2	  540.6	 9990.0	...
1243998	  678.9	  540.6	 9988.0	...
1243999	  678.8	  540.6	 9987.0	...
1244000	  678.8	  540.5	 9987.0	...
1244001	  678.9	  540.8	 9981.0	...
1244002	  678.8	  541.1	 9974.0	...
1244003	  678.8	  541.6	 9967.0	...
1244004	  678.5	  541.8	 9966.0	...
1244005	  678.3	  542.0	 9965.0	...
1244006	  678.2	  542.0	 9966.0	...
1244007	  678.2	  542.0	 9967.0	...
1244008	  678.4	  542.2	 9968.0	...
1244009	  678.5	  542.3	 9964.0	...
1244010	  678.4	  542.4	 9959.0	...
1244011	  678.1	  542.6	 9951.0	...
1244012	  678.2	  543.1	 9945.0	...
1244013	  678.6	  543.5	 9939.0	...
1244014	  678.9	  544.2	 9934.0	...
1244015	  679.0	  544.5	 9932.0	...
1244016	  679.2	  544.8	 9929.0	...
1244017	  679.5	  544.8	 9928.0	...
1244018	  679.8	  544.7	 9929.0	...
1244019	  680.0	  544.7	 9931.0	...
1244020	  680.1	  544.7	 9933.0	...
1244021	  680.3	  544.7	 9934.0	...
1244022	  680.4	  544.6	 9936.0	...
1244023	  680.4	  544.6	 9932.0	...
1244024	  680.3	  544.6	 9927.0	...
1244025	  680.2	  544.7	 9922.0	...
1244026	  680.1	  544.7	 9925.0	...
1244027	  679.9	  544.5	 9928.0	...
1244028	  680.1	  544.3	 9930.0	...
1244029	  680.4	  544.2	 9933.0	...
1244030	  680.5	  544.2	 9936.0	...
1244031	  680.2	  544.3	 9938.0	...
1244032	  679.9	  544.1	 9937.0	...
1244033	  679.8	  543.6	 9937.0	...
1244034	  679.7	  543.1	 9937.0	...
1244035	  679.8	  543.0	 9940.0	...
1244036	  680.0	  543.1	 9941.0	...
1244037	  680.1	  543.2	 9943.0	...
1244038	  679.9	  543.4	 9942.0	...
1244039	  679.7	  543.4	 9940.0	...
1244040	  679.5	  543.5	 9937.0	...
1244041	  679.5	  543.5	 9935.0	...
1244042	  679.4	  543.4	 9933.0	...
1244043	  679.3	  543.3	 9935.0	...
1244044	  679.1	  543.3	 9937.0	...
1244045	  679.0	  543.2	 9938.0	...
1244046	  678.9	  543.0	 9935.0	...
1244047	  678.8	  542.3	 9933.0	...
1244048	  678.7	  541.6	 9931.0	...
1244049	  678.6	  541.2	 9933.0	...
1244050	  678.6	  541.4	 9936.0	...
1244051	  678.6	  541.5	 9939.0	...
1244052	  678.3	  541.7	 9940.0	...
1244053	  678.1	  541.8	 9940.0	...
1244054	  677.9	  541.6	 9938.0	...
1244055	  677.9	  541.1	 9938.0	...
1244056	  677.9	  540.6	 9937.0	...
1244057	  677.9	  540.4	 9938.0	...
1244058	  677.9	  540.3	 9939.0	...
1244059	  677.8	  540.1	 9940.0	...
1244060	  677.7	  540.0	 9941.0	...
1244061	  677.6	  540.0	 9943.0	...
1244062	  677.5	  539.9	 9945.0	...
1244063	  677.4	  539.5	 9946.0	...
1244064	  677.3	  538.9	 9946.0	...
1244065	  677.2	  538.6	 9946.0	...
1244066	  677.0	  538.3	 9947.0	...
1244067	  677.0	  538.1	 9948.0	...
1244068	  676.9	  537.9	 9948.0	...
1244069	  676.9	  537.8	 9948.0	...
1244070	  676.7	  538.1	 9949.0	...
1244071	  676.5	  538.5	 9951.0	...
1244072	  676.4	  538.3	 9952.0	...
1244073	  676.5	  537.8	 9953.0	...
1244074	  676.4	  537.4	 9955.0	...
1244075	  676.1	  537.3	 9955.0	...
1244076	  676.0	  537.4	 9954.0	...
1244077	  676.1	  537.5	 9951.0	...
1244078	  676.4	  537.5	 9948.0	...
1244079	  676.6	  537.5	 9947.0	...
1244080	  676.8	  537.5	 9946.0	...
1244081	  676.9	  537.2	 9946.0	...
1244082	  676.9	  536.9	 9948.0	...
1244083	  676.8	  536.6	 9949.0	...
1244084	  676.7	  536.6	 9950.0	...
1244085	  676.6	  536.6	 9949.0	...
1244086	  676.3	  536.7	 9948.0	...
1244087	  676.0	  536.9	 9947.0	...
1244088	  675.6	  536.8	 9942.0	...
1244089	  675.9	  536.6	 9938.0	...
1244090	  676.2	  536.4	 9936.0	...
1244091	  676.4	  536.4	 9940.0	...
1244092	  676.4	  536.4	 9945.0	...
1244093	  676.3	  536.4	 9948.0	...
1244094	  676.2	  536.4	 9949.0	...
1244095	  676.2	  536.4	 9949.0	...
1244096	  676.2	  536.4	 9949.0	...
1244097	  676.0	  536.5	 9949.0	...
1244098	  675.7	  536.6	 9949.0	...
1244099	  675.5	  536.6	 9949.0	...
1244100	  675.4	  536.5	 9948.0	...
1244101	  675.3	  536.4	 9948.0	...
1244102	  675.4	  536.0	 9946.0	...
1244103	  675.5	  535.7	 9945.0	...
1244104	  675.7	  535.5	 9944.0	...
1244105	  675.8	  535.5	 9944.0	...
1244106	  675.8	  535.5	 9946.0	...
1244107	  675.8	  535.4	 9950.0	...
1244108	  675.8	  535.3	 9952.0	...
1244109	  675.7	  535.1	 9953.0	...
1244110	  675.6	  535.1	 9952.0	...
1244111	  675.6	  535.1	 9952.0	...
1244112	  675.6	  535.3	 9951.0	...
1244113	  675.7	  535.3	 9955.0	...
1244114	  675.8	  535.3	 9960.0	...
1244115	  675.8	  535.6	 9964.0	...
1244116	  675.8	  535.9	 9964.0	...
1244117	  675.6	  535.8	 9964.0	...
1244118	  675.4	  535.4	 9962.0	...
1244119	  675.4	  535.0	 9960.0	...
1244120	  675.5	  535.1	 9959.0	...
1244121	  675.7	  535.2	 9959.0	...
1244122	  675.8	  535.1	 9957.0	...
1244123	  675.9	  534.9	 9956.0	...
1244124	  675.7	  534.7	 9955.0	...
1244125	  675.3	  534.7	 9955.0	...
1244126	  675.1	  534.8	 9956.0	...
1244127	  675.3	  534.9	 9957.0	...
1244128	  675.3	  535.1	 9960.0	...
1244129	  675.2	  535.3	 9960.0	...
1244130	  675.1	  535.3	 9960.0	...
1244131	  675.0	  535.0	 9958.0	...
1244132	  675.0	  534.6	 9957.0	...
1244133	  675.0	  534.3	 9959.0	...
1244134	  675.0	  534.3	 9961.0	...
1244135	  675.0	  534.4	 9961.0	...
1244136	  675.1	  534.4	 9959.0	...
1244137	  675.2	  534.5	 9958.0	...
1244138	  675.4	  534.4	 9958.0	...
1244139	  675.5	  534.2	 9957.0	...
1244140	  675.4	  534.1	 9957.0	...
1244141	  675.2	  534.0	 9957.0	...
1244142	  674.9	  534.1	 9956.0	...
1244143	  674.7	  533.8	 9955.0	...
1244144	  674.7	  533.6	 9955.0	...
1244145	  674.9	  533.4	 9956.0	...
1244146	  675.0	  533.6	 9956.0	...
1244147	  675.0	  533.7	 9955.0	...
1244148	  675.1	  533.8	 9953.0	...
1244149	  675.1	  533.9	 9951.0	...
1244150	  674.9	  533.8	 9952.0	...
1244151	  674.6	  533.6	 9958.0	...
1244152	  674.3	  533.4	 9963.0	...
1244153	  674.4	  533.4	 9968.0	...
1244154	  674.4	  533.4	 9969.0	...
1244155	  674.4	  533.5	 9966.0	...
1244156	  674.5	  533.5	 9962.0	...
1244157	  674.5	  533.4	 9963.0	...
1244158	  674.6	  533.3	 9968.0	...
1244159	  674.6	  533.0	 9968.0	...
1244160	  674.6	  532.9	 9964.0	...
1244161	  674.6	  532.9	 9960.0	...
1244162	  674.7	  533.0	 9960.0	...
1244163	  674.7	  533.0	 9959.0	...
1244164	  674.6	  533.0	 9958.0	...
1244165	  674.5	  532.9	 9957.0	...
1244166	  674.6	  533.0	 9958.0	...
1244167	  674.6	  533.1	 9958.0	...
1244168	  674.5	  532.8	 9958.0	...
1244169	  674.4	  532.5	 9958.0	...
1244170	  674.3	  532.2	 9958.0	...
1244171	  674.3	  532.4	 9955.0	...
1244172	  674.3	  532.7	 9953.0	...
1244173	  674.3	  533.0	 9951.0	...
1244174	  674.3	  532.4	 9951.0	...
1244175	  674.1	  531.9	 9952.0	...
1244176	  674.0	  531.4	 9955.0	...
1244177	  673.8	  531.4	 9958.0	...
1244178	  673.8	  531.5	 9963.0	...
1244179	  674.1	  531.6	 9964.0	...
1244180	  674.4	  531.7	 9961.0	...
1244181	  674.3	  531.4	 9958.0	...
1244182	  673.9	  531.0	 9955.0	...
1244183	  673.6	  530.7	 9958.0	...
1244184	  673.7	  530.8	 9960.0	...
1244185	  673.8	  531.1	 9962.0	...
1244186	  673.8	  531.3	 9965.0	...
1244187	  673.8	  531.3	 9968.0	...
1244188	  673.8	  531.3	 9971.0	...
1244189	  673.9	  531.3	 9972.0	...
1244190	  673.7	  531.2	 9974.0	...
1244191	  673.4	  531.0	 9974.0	...
1244192	  673.1	  530.9	 9975.0	...
1244193	  673.2	  530.9	 9976.0	...
1244194	  673.2	  531.1	 9977.0	...
1244195	  673.3	  531.2	 9978.0	...
1244196	  673.4	  531.2	 9980.0	...
1244197	  673.6	  531.1	 9982.0	...
1244198	  673.8	  531.0	 9982.0	...
1244199	  673.9	  531.1	 9981.0	...
1244200	  673.9	  531.2	 9981.0	...
1244201	  673.9	  531.4	 9982.0	...
1244202	  673.8	  531.5	 9982.0	...
1244203	  673.6	  531.2	 9979.0	...
1244204	  673.5	  530.8	 9977.0	...
1244205	  673.5	  530.6	 9977.0	...
1244206	  673.5	  530.7	 9978.0	...
1244207	  673.4	  530.9	 9978.0	...
1244208	  673.2	  530.9	 9978.0	...
1244209	  673.1	  531.0	 9979.0	...
1244210	  673.1	  531.1	 9979.0	...
1244211	  673.2	  531.1	 9979.0	...
1244212	  673.3	  530.6	 9980.0	...
1244213	  673.5	  530.0	 9974.0	...
1244214	  673.4	  529.6	 9968.0	...
1244215	  673.4	  529.8	 9961.0	...
1244216	  673.2	  530.1	 9959.0	...
1244217	  673.1	  530.1	 9963.0	...
1244218	  673.3	  530.0	 9967.0	...
1244219	  673.6	  529.9	 9971.0	...
1244220	  674.0	  529.7	 9968.0	...
1244221	  674.1	  529.7	 9965.0	...
1244222	  674.1	  529.7	 9962.0	...
1244223	  673.9	  529.8	 9964.0	...
1244224	  673.7	  529.9	 9967.0	...
1244225	  673.4	  529.9	 9970.0	...
1244226	  673.3	  529.9	 9970.0	...
1244227	  673.5	  529.7	 9969.0	...
1244228	  673.8	  529.4	 9969.0	...
1244229	  673.7	  529.2	 9968.0	...
1244230	  673.3	  529.1	 9968.0	...
1244231	  673.1	  529.0	 9968.0	...
1244232	  673.3	  528.9	 9966.0	...
1244233	  673.5	  528.9	 9966.0	...
1244234	  673.5	  528.8	 9965.0	...
1244235	  673.4	  529.0	 9968.0	...
1244236	  673.4	  529.5	 9972.0	...
1244237	  673.4	  530.1	 9975.0	...
1244238	  673.4	  530.4	 9978.0	...
1244239	  673.4	  530.5	 9979.0	...
1244240	  673.4	  530.5	 9979.0	...
1244241	  673.5	  530.7	 9979.0	...
1244242	  673.3	  530.8	 9979.0	...
1244243	  673.2	  530.7	 9979.0	...
1244244	  673.1	  530.6	 9980.0	...
1244245	  673.0	  530.4	 9982.0	...
1244246	  672.9	  530.4	 9984.0	...
1244247	  672.9	  530.2	 9985.0	...
1244248	  673.0	  530.0	 9982.0	...
1244249	  673.1	  530.0	 9978.0	...
1244250	  673.4	  530.3	 9973.0	...
1244251	  673.5	  530.7	 9972.0	...
1244252	  673.6	  530.4	 9971.0	...
1244253	  673.6	  529.9	 9972.0	...
1244254	  673.6	  529.4	 9974.0	...
1244255	  673.6	  529.4	 9975.0	...
1244256	  673.6	  529.4	 9977.0	...
1244257	  673.5	  529.3	 9978.0	...
1244258	  673.3	  529.3	 9979.0	...
1244259	  673.1	  529.2	 9979.0	...
1244260	  673.0	  529.2	 9979.0	...
1244261	  673.0	  529.3	 9979.0	...
1244262	  673.2	  529.5	 9980.0	...
1244263	  673.3	  529.6	 9981.0	...
1244264	  673.4	  529.7	 9982.0	...
1244265	  673.3	  529.7	 9983.0	...
1244266	  673.2	  529.6	 9983.0	...
1244267	  673.1	  529.6	 9983.0	...
1244268	  673.2	  529.6	 9983.0	...
1244269	  673.4	  529.6	 9983.0	...
1244270	  673.5	  529.6	 9981.0	...
1244271	  673.5	  529.6	 9979.0	...
1244272	  673.8	  529.5	 9977.0	...
1244273	  674.0	  529.5	 9976.0	...
1244274	  674.0	  529.5	 9978.0	...
1244275	  674.0	  529.5	 9979.0	...
1244276	  674.1	  529.6	 9978.0	...
1244277	  674.0	  529.7	 9975.0	...
1244278	  673.8	  529.6	 9973.0	...
1244279	  673.5	  529.5	 9973.0	...
1244280	  673.5	  529.3	 9974.0	...
1244281	  673.6	  529.3	 9974.0	...
1244282	  673.7	  529.1	 9973.0	...
1244283	  673.7	  529.0	 9974.0	...
1244284	  673.7	  528.9	 9975.0	...
1244285	  673.6	  528.9	 9974.0	...
1244286	  673.6	  528.9	 9974.0	...
1244287	  673.6	  528.9	 9974.0	...
1244288	  673.6	  528.9	 9969.0	...
1244289	  673.5	  528.9	 9963.0	...
1244290	  673.4	  528.9	 9961.0	...
1244291	  673.2	  528.9	 9965.0	...
1244292	  673.2	  528.8	 9970.0	...
1244293	  673.4	  528.6	 9968.0	...
1244294	  673.6	  528.4	 9966.0	...
1244295	  673.8	  528.2	 9966.0	...
1244296	  673.8	  528.2	 9969.0	...
1244297	  673.9	  528.3	 9969.0	...
1244298	  673.9	  528.3	 9967.0	...
1244299	  674.0	  528.3	 9962.0	...
1244300	  674.0	  528.1	 9959.0	...
1244301	  674.0	  527.9	 9957.0	...
1244302	  673.9	  527.5	 9957.0	...
1244303	  673.8	  527.4	 9951.0	...
1244304	  673.5	  527.1	 9944.0	...
1244305	  673.2	  527.1	 9945.0	...
1244306	  673.1	  527.0	 9953.0	...
1244307	  673.2	  527.1	 9958.0	...
1244308	  673.3	  527.2	 9956.0	...
1244309	  673.2	  527.2	 9958.0	...
1244310	  673.2	  527.2	 9962.0	...
1244311	  673.2	  527.2	 9966.0	...
1244312	  673.3	  527.1	 9965.0	...
1244313	  673.3	  526.9	 9957.0	...
1244314	  673.6	  526.7	 9950.0	...
1244315	  673.8	  526.4	 9952.0	...
1244316	  674.1	  526.2	 9959.0	...
1244317	  674.0	  526.1	 9968.0	...
1244318	  673.8	  526.2	 9968.0	...
1244319	  673.7	  526.3	 9970.0	...
1244320	  673.7	  526.5	 9970.0	...
1244321	  673.7	  526.5	 9971.0	...
1244322	  673.6	  526.5	 9972.0	...
1244323	  673.4	  526.6	 9972.0	...
1244324	  673.4	  526.6	 9971.0	...
1244325	  673.5	  526.5	 9971.0	...
1244326	  673.6	  526.4	 9968.0	...
1244327	  673.6	  526.2	 9965.0	...
1244328	  673.7	  526.0	 9965.0	...
1244329	  673.9	  525.8	 9967.0	...
1244330	  674.1	  526.0	 9967.0	...
1244331	  674.2	  526.5	 9963.0	...
1244332	  674.2	  526.9	 9960.0	...
1244333	  674.2	  526.9	 9959.0	...
1244334	  674.2	  526.6	 9959.0	...
1244335	  674.1	  526.3	 9959.0	...
1244336	  674.1	  526.4	 9959.0	...
1244337	  674.0	  526.4	 9962.0	...
1244338	  674.0	  526.4	 9964.0	...
1244339	  673.9	  526.3	 9962.0	...
1244340	  673.8	  526.2	 9959.0	...
1244341	  673.8	  526.3	 9955.0	...
1244342	  673.8	  526.4	 9956.0	...
1244343	  673.9	  526.7	 9957.0	...
1244344	  673.9	  526.8	 9954.0	...
1244345	  673.9	  526.9	 9950.0	...
1244346	  673.8	  527.0	 9946.0	...
1244347	  673.6	  527.0	 9946.0	...
1244348	  673.5	  527.0	 9947.0	...
1244349	  673.6	  526.9	 9947.0	...
1244350	  674.0	  526.6	 9950.0	...
1244351	  674.3	  526.4	 9953.0	...
1244352	  674.1	  526.1	 9955.0	...
1244353	  673.9	  525.9	 9956.0	...
1244354	  673.7	  525.7	 9956.0	...
1244355	  673.8	  525.5	 9955.0	...
1244356	  674.0	  525.3	 9953.0	...
1244357	  674.2	  525.1	 9951.0	...
1244358	  674.2	  525.2	 9951.0	...
1244359	  674.1	  525.3	 9954.0	...
1244360	  674.1	  525.4	 9957.0	...
1244361	  673.8	  525.7	 9956.0	...
1244362	  673.7	  525.8	 9955.0	...
1244363	  673.6	  525.9	 9951.0	...
1244364	  673.5	  525.8	 9947.0	...
1244365	  673.4	  525.8	 9942.0	...
1244366	  673.2	  525.8	 9942.0	...
1244367	  673.1	  525.8	 9943.0	...
1244368	  673.1	  525.8	 9945.0	...
1244369	  673.3	  525.8	 9943.0	...
1244370	  673.6	  525.9	 9938.0	...
1244371	  673.6	  525.9	 9934.0	...
1244372	  673.6	  526.0	 9936.0	...
1244373	  673.7	  526.0	 9939.0	...
1244374	  673.7	  526.1	 9942.0	...
1244375	  673.8	  526.2	 9943.0	...
1244376	  673.8	  526.2	 9944.0	...
1244377	  673.7	  526.0	 9943.0	...
1244378	  673.6	  525.9	 9941.0	...
1244379	  673.6	  526.0	 9939.0	...
1244380	  674.0	  526.1	 9939.0	...
1244381	  674.3	  526.3	 9939.0	...
1244382	  674.3	  526.5	 9936.0	...
1244383	  674.1	  526.7	 9935.0	...
1244384	  673.7	  526.8	 9935.0	...
1244385	  673.6	  526.8	 9936.0	...
1244386	  673.5	  526.8	 9938.0	...
1244387	  673.4	  526.8	 9938.0	...
1244388	  673.4	  527.0	 9938.0	...
1244389	  673.7	  527.1	 9938.0	...
1244390	  674.1	  527.1	 9938.0	...
1244391	  674.1	  527.0	 9939.0	...
1244392	  673.8	  526.9	 9940.0	...
1244393	  673.5	  526.9	 9940.0	...
1244394	  673.5	  526.9	 9940.0	...
1244395	  673.6	  526.9	 9937.0	...
1244396	  673.7	  526.8	 9934.0	...
1244397	  673.8	  526.7	 9930.0	...
1244398	  673.9	  526.7	 9924.0	...
1244399	  673.8	  526.6	 9918.0	...
1244400	  673.8	  526.3	 9917.0	...
1244401	  674.0	  525.9	 9921.0	...
1244402	  674.3	  526.1	 9929.0	...
1244403	  674.7	  526.5	 9934.0	...
1244404	  674.7	  526.9	 9934.0	...
1244405	  674.5	  527.0	 9930.0	...
1244406	  674.3	  526.8	 9926.0	...
1244407	  674.1	  526.5	 9925.0	...
1244408	  674.2	  526.3	 9924.0	...
1244409	  674.3	  526.5	 9924.0	...
1244410	  674.4	  526.7	 9921.0	...
1244411	  674.2	  526.8	 9917.0	...
1244412	  673.9	  526.9	 9916.0	...
1244413	  673.6	  526.9	 9920.0	...
1244414	  674.0	  526.9	 9923.0	...
1244415	  674.3	  526.8	 9923.0	...
1244416	  674.6	  526.8	 9923.0	...
1244417	  674.5	  526.9	 9921.0	...
1244418	  674.5	  527.0	 9918.0	...
1244419	  674.6	  526.8	 9915.0	...
1244420	  674.6	  526.6	 9914.0	...
1244421	  674.6	  526.4	 9913.0	...
1244422	  674.5	  526.6	 9913.0	...
1244423	  674.4	  526.8	 9914.0	...
1244424	  674.3	  527.0	 9916.0	...
1244425	  674.5	  527.2	 9914.0	...
1244426	  674.6	  527.1	 9913.0	...
1244427	  674.8	  527.1	 9914.0	...
1244428	  674.8	  526.9	 9916.0	...
1244429	  674.8	  526.7	 9917.0	...
1244430	  674.8	  526.6	 9917.0	...
1244431	  674.5	  526.7	 9918.0	...
1244432	  674.2	  526.8	 9919.0	...
1244433	  674.3	  526.9	 9919.0	...
1244434	  674.6	  526.8	 9917.0	...
1244435	  675.0	  526.7	 9915.0	...
1244436	  675.0	  526.7	 9909.0	...
1244437	  674.9	  526.8	 9903.0	...
1244438	  674.9	  526.8	 9897.0	...
1244439	  674.9	  526.8	 9897.0	...
1244440	  674.6	  526.6	 9899.0	...
1244441	  674.3	  526.6	 9900.0	...
1244442	  674.0	  526.6	 9900.0	...
1244443	  674.1	  526.8	 9898.0	...
1244444	  674.1	  526.9	 9899.0	...
1244445	  674.0	  527.0	 9899.0	...
1244446	  674.2	  526.9	 9897.0	...
1244447	  674.7	  526.9	 9892.0	...
1244448	  675.1	  527.0	 9888.0	...
1244449	  675.0	  527.2	 9890.0	...
1244450	  674.9	  527.6	 9895.0	...
1244451	  674.8	  527.7	 9896.0	...
1244452	  674.8	  527.7	 9892.0	...
1244453	  674.9	  527.5	 9887.0	...
1244454	  675.0	  527.4	 9887.0	...
1244455	  675.1	  527.4	 9887.0	...
1244456	  675.2	  527.4	 9887.0	...
1244457	  675.2	  527.4	 9886.0	...
1244458	  675.2	  527.4	 9885.0	...
1244459	  675.1	  527.4	 9883.0	...
1244460	  675.0	  527.6	 9881.0	...
1244461	  675.0	  527.8	 9880.0	...
1244462	  675.0	  528.0	 9880.0	...
1244463	  675.0	  527.9	 9880.0	...
1244464	  675.0	  528.0	 9880.0	...
1244465	  675.2	  528.0	 9877.0	...
1244466	  675.4	  528.0	 9874.0	...
1244467	  675.5	  527.9	 9871.0	...
1244468	  675.5	  528.3	 9870.0	...
1244469	  675.5	  528.8	 9869.0	...
1244470	  675.5	  529.2	 9869.0	...
1244471	  675.6	  529.1	 9869.0	...
1244472	  675.7	  528.9	 9866.0	...
1244473	  675.7	  528.7	 9864.0	...
1244474	  675.7	  528.9	 9862.0	...
1244475	  675.7	  529.1	 9862.0	...
1244476	  675.8	  529.3	 9863.0	...
1244477	  676.0	  529.1	 9863.0	...
1244478	  676.0	  529.0	 9863.0	...
1244479	  676.0	  529.0	 9863.0	...
1244480	  676.1	  529.6	 9864.0	...
1244481	  676.2	  530.2	 9865.0	...
1244482	  676.3	  530.8	 9864.0	...
1244483	  676.3	  530.8	 9863.0	...
1244484	  676.2	  531.0	 9860.0	...
1244485	  676.3	  531.4	 9859.0	...
1244486	  676.5	  531.7	 9858.0	...
1244487	  676.5	  531.9	 9856.0	...
1244488	  676.4	  531.9	 9856.0	...
1244489	  676.5	  531.9	 9856.0	...
1244490	  676.6	  531.8	 9857.0	...
1244491	  676.9	  531.8	 9858.0	...
1244492	  677.0	  531.7	 9858.0	...
1244493	  677.2	  531.8	 9859.0	...
1244494	  677.2	  531.9	 9860.0	...
1244495	  677.2	  532.3	 9860.0	...
1244496	  677.3	  532.7	 9858.0	...
1244497	  677.2	  533.1	 9856.0	...
1244498	  676.9	  533.2	 9854.0	...
1244499	  676.6	  533.4	 9851.0	...
1244500	  676.6	  533.3	 9843.0	...
1244501	  676.7	  533.2	 9836.0	...
1244502	  677.0	  533.2	 9833.0	...
1244503	  677.3	  533.3	 9835.0	...
1244504	  677.3	  533.3	 9838.0	...
1244505	  677.3	  533.3	 9839.0	...
1244506	  677.3	  533.1	 9840.0	...
1244507	  677.2	  532.9	 9838.0	...
1244508	  677.2	  532.7	 9837.0	...
1244509	  677.0	  532.7	 9831.0	...
1244510	  676.7	  532.7	 9828.0	...
1244511	  676.4	  532.7	 9826.0	...
1244512	  676.6	  532.8	 9830.0	...
1244513	  676.8	  532.9	 9833.0	...
1244514	  677.0	  533.1	 9826.0	...
1244515	  677.0	  532.9	 9817.0	...
1244516	  677.0	  532.8	 9814.0	...
1244517	  677.1	  532.9	 9820.0	...
1244518	  677.2	  533.3	 9822.0	...
1244519	  677.3	  533.7	 9819.0	...
1244520	  677.3	  533.9	 9816.0	...
1244521	  677.3	  533.8	 9816.0	...
1244522	  677.2	  533.7	 9817.0	...
1244523	  677.3	  533.6	 9816.0	...
1244524	  677.3	  533.6	 9814.0	...
1244525	  677.3	  533.6	 9810.0	...
1244526	  677.3	  533.5	 9807.0	...
1244527	  677.3	  533.3	 9803.0	...
1244528	  677.3	  533.1	 9802.0	...
1244529	  677.4	  533.0	 9800.0	...
1244530	  677.4	  533.2	 9799.0	...
1244531	  677.4	  533.3	 9799.0	...
1244532	  677.6	  533.4	 9799.0	...
1244533	  677.8	  533.2	 9801.0	...
1244534	  678.0	  533.1	 9804.0	...
1244535	  678.0	  533.1	 9806.0	...
1244536	  678.0	  533.1	 9806.0	...
1244537	  677.9	  533.1	 9806.0	...
1244538	  677.7	  533.0	 9803.0	...
1244539	  677.7	  532.8	 9800.0	...
1244540	  677.8	  532.7	 9793.0	...
1244541	  677.8	  532.5	 9788.0	...
1244542	  677.8	  532.6	 9783.0	...
1244543	  677.8	  532.7	 9781.0	...
1244544	  678.0	  533.0	 9781.0	...
1244545	  678.3	  533.3	 9779.0	...
1244546	  678.3	  533.6	 9778.0	...
1244547	  678.2	  533.6	 9778.0	...
1244548	  678.2	  533.6	 9776.0	...
1244549	  678.0	  533.6	 9773.0	...
1244550	  677.8	  533.7	 9771.0	...
1244551	  677.7	  533.7	 9770.0	...
1244552	  677.7	  533.6	 9768.0	...
1244553	  677.7	  533.5	 9766.0	...
1244554	  677.6	  533.6	 9765.0	...
1244555	  677.6	  533.7	 9764.0	...
1244556	  677.5	  533.8	 9763.0	...
1244557	  677.5	  533.9	 9763.0	...
1244558	  677.7	  533.9	 9766.0	...
1244559	  677.9	  533.8	 9769.0	...
1244560	  678.1	  533.4	 9769.0	...
1244561	  678.1	  533.1	 9764.0	...
1244562	  678.1	  533.2	 9756.0	...
1244563	  678.2	  533.7	 9753.0	...
1244564	  678.3	  534.2	 9748.0	...
1244565	  678.2	  534.3	 9747.0	...
1244566	  678.0	  534.4	 9745.0	...
1244567	  677.9	  534.4	 9744.0	...
1244568	  677.7	  534.2	 9743.0	...
1244569	  677.7	  534.0	 9743.0	...
1244570	  677.8	  533.8	 9742.0	...
1244571	  677.7	  533.8	 9738.0	...
1244572	  677.6	  534.1	 9733.0	...
1244573	  677.5	  534.3	 9732.0	...
1244574	  677.5	  534.1	 9734.0	...
1244575	  677.5	  533.8	 9735.0	...
1244576	  677.5	  533.4	 9734.0	...
1244577	  677.4	  533.3	 9731.0	...
1244578	  677.3	  533.3	 9722.0	...
1244579	  677.1	  533.4	 9714.0	...
1244580	  677.1	  533.6	 9708.0	...
1244581	  677.2	  533.9	 9707.0	...
1244582	  677.4	  534.1	 9707.0	...
1244583	  677.7	  534.2	 9708.0	...
1244584	  677.6	  534.2	 9709.0	...
1244585	  677.4	  534.2	 9709.0	...
1244586	  677.3	  534.3	 9708.0	...
1244587	  677.2	  534.3	 9708.0	...
1244588	  677.2	  534.3	 9709.0	...
1244589	  677.1	  534.4	 9710.0	...
1244590	  677.1	  534.6	 9710.0	...
1244591	  677.1	  534.8	 9706.0	...
1244592	  677.1	  534.8	 9701.0	...
1244593	  677.3	  535.1	 9693.0	...
1244594	  677.5	  535.2	 9689.0	...
1244595	  677.7	  535.4	 9686.0	...
1244596	  677.7	  535.3	 9686.0	...
1244597	  677.7	  535.3	 9687.0	...
1244598	  677.6	  535.2	 9687.0	...
1244599	  677.5	  535.2	 9687.0	...
1244600	  677.5	  535.2	 9687.0	...
1244601	  677.5	  535.3	 9686.0	...
1244602	  677.4	  535.4	 9686.0	...
1244603	  677.3	  535.5	 9679.0	...
1244604	  677.1	  535.4	 9672.0	...
1244605	  677.0	  535.4	 9665.0	...
1244606	  676.9	  535.3	 9664.0	...
1244607	  676.8	  535.6	 9665.0	...
1244608	  676.7	  535.9	 9666.0	...
1244609	  676.7	  536.2	 9666.0	...
1244610	  676.8	  536.3	 9665.0	...
1244611	  676.9	  536.5	 9663.0	...
1244612	  676.9	  536.7	 9663.0	...
1244613	  677.0	  536.7	 9663.0	...
1244614	  677.0	  536.6	 9659.0	...
1244615	  677.0	  536.4	 9655.0	...
1244616	  677.0	  536.3	 9649.0	...
1244617	  676.9	  536.5	 9647.0	...
1244618	  676.8	  536.6	 9645.0	...
1244619	  676.9	  536.6	 9647.0	...
1244620	  676.9	  536.5	 9649.0	...
1244621	  677.0	  536.4	 9650.0	...
1244622	  677.2	  536.3	 9652.0	...
1244623	  677.3	  536.4	 9650.0	...
1244624	  677.2	  536.5	 9649.0	...
1244625	  677.2	  536.5	 9646.0	...
1244626	  677.2	  536.6	 9644.0	...
1244627	  677.2	  536.7	 9643.0	...
1244628	  677.1	  536.8	 9642.0	...
1244629	  676.8	  536.7	 9640.0	...
1244630	  676.4	  536.7	 9637.0	...
1244631	  676.2	  536.6	 9634.0	...
1244632	  676.3	  536.5	 9634.0	...
1244633	  676.4	  536.6	 9634.0	...
1244634	  676.5	  536.7	 9634.0	...
1244635	  676.4	  536.9	 9633.0	...
1244636	  676.4	  536.9	 9629.0	...
1244637	  676.6	  536.9	 9624.0	...
1244638	  676.8	  536.9	 9615.0	...
1244639	  677.1	  536.8	 9607.0	...
1244640	  677.1	  537.0	 9606.0	...
1244641	  677.2	  537.2	 9615.0	...
1244642	  677.2	  537.5	 9624.0	...
1244643	  677.2	  537.9	 9627.0	...
1244644	  677.1	  538.3	 9625.0	...
1244645	  677.0	  538.1	 9623.0	...
1244646	  677.0	  537.5	 9621.0	...
1244647	  677.0	  537.3	 9620.0	...
1244648	  677.0	  537.7	 9619.0	...
1244649	  677.0	  538.3	 9616.0	...
1244650	  677.0	  538.6	 9612.0	...
1244651	  677.1	  538.9	 9609.0	...
1244652	  677.1	  538.9	 9610.0	...
1244653	  677.1	  539.1	 9608.0	...
1244654	  677.2	  539.2	 9604.0	...
1244655	  677.3	  539.1	 9601.0	...
1244656	  677.3	  539.0	 9600.0	...
1244657	  677.3	  539.1	 9599.0	...
1244658	  677.2	  539.4	 9597.0	...
1244659	  677.1	  539.6	 9591.0	...
1244660	  676.9	  539.6	 9587.0	...
1244661	  676.7	  539.7	 9583.0	...
1244662	  676.7	  539.8	 9584.0	...
1244663	  676.7	  539.9	 9584.0	...
1244664	  676.8	  540.2	 9584.0	...
1244665	  676.8	  540.2	 9583.0	...
1244666	  676.6	  540.2	 9583.0	...
1244667	  676.4	  540.4	 9585.0	...
1244668	  676.4	  540.7	 9587.0	...
1244669	  676.6	  540.8	 9590.0	...
1244670	  676.5	  540.7	 9589.0	...
1244671	  676.2	  540.6	 9588.0	...
1244672	  676.3	  540.9	 9588.0	...
1244673	  676.7	  541.3	 9584.0	...
1244674	  677.1	  541.8	 9578.0	...
1244675	  677.1	  541.8	 9573.0	...
1244676	  677.2	  541.7	 9571.0	...
1244677	  677.3	  541.6	 9572.0	...
1244678	  677.2	  541.6	 9571.0	...
1244679	  677.0	  541.6	 9570.0	...
1244680	  676.8	  541.7	 9569.0	...
1244681	  676.7	  541.8	 9570.0	...
1244682	  676.7	  541.8	 9569.0	...
1244683	  676.7	  541.8	 9564.0	...
1244684	  676.7	  541.8	 9560.0	...
1244685	  677.0	  541.8	 9556.0	...
1244686	  677.2	  541.7	 9557.0	...
1244687	  677.2	  541.7	 9558.0	...
1244688	  677.0	  542.0	 9558.0	...
1244689	  676.8	  542.3	 9554.0	...
1244690	  676.8	  542.6	 9550.0	...
1244691	  676.7	  542.9	 9544.0	...
1244692	  676.6	  543.2	 9543.0	...
1244693	  676.5	  543.4	 9543.0	...
1244694	  676.4	  543.2	 9544.0	...
1244695	  676.5	  543.0	 9546.0	...
1244696	  676.7	  542.8	 9546.0	...
1244697	  677.0	  543.0	 9546.0	...
1244698	  676.9	  543.5	 9546.0	...
1244699	  676.8	  543.9	 9547.0	...
1244700	  676.6	  543.9	 9549.0	...
1244701	  676.6	  543.7	 9547.0	...
1244702	  676.4	  543.6	 9545.0	...
1244703	  676.4	  543.4	 9542.0	...
1244704	  676.3	  543.5	 9542.0	...
1244705	  676.4	  543.9	 9541.0	...
1244706	  676.6	  544.3	 9541.0	...
1244707	  676.9	  544.5	 9541.0	...
1244708	  677.1	  544.5	 9540.0	...
1244709	  677.2	  544.4	 9539.0	...
1244710	  677.0	  544.4	 9539.0	...
1244711	  676.8	  544.5	 9538.0	...
1244712	  676.7	  544.5	 9537.0	...
1244713	  676.6	  544.5	 9535.0	...
1244714	  676.5	  544.6	 9534.0	...
1244715	  676.5	  544.8	 9533.0	...
1244716	  676.5	  545.1	 9531.0	...
1244717	  676.5	  545.3	 9530.0	...
1244718	  676.5	  545.4	 9529.0	...
1244719	  676.5	  545.4	 9523.0	...
1244720	  676.8	  545.4	 9516.0	...
1244721	  677.0	  545.4	 9510.0	...
1244722	  677.3	  545.5	 9511.0	...
1244723	  677.4	  545.5	 9512.0	...
1244724	  677.5	  545.5	 9513.0	...
1244725	  677.4	  545.5	 9514.0	...
1244726	  677.2	  545.5	 9514.0	...
1244727	  677.0	  545.7	 9514.0	...
1244728	  677.1	  545.9	 9514.0	...
1244729	  677.2	  546.3	 9515.0	...
1244730	  677.4	  546.6	 9516.0	...
1244731	  677.5	  546.9	 9515.0	...
1244732	  677.6	  547.0	 9512.0	...
1244733	  677.6	  547.0	 9509.0	...
1244734	  677.7	  546.8	 9507.0	...
1244735	  677.8	  546.7	 9507.0	...
1244736	  677.9	  546.6	 9508.0	...
1244737	  677.8	  546.4	 9507.0	...
1244738	  677.5	  546.3	 9504.0	...
1244739	  677.3	  546.5	 9500.0	...
1244740	  677.0	  546.8	 9498.0	...
1244741	  677.0	  547.1	 9498.0	...
1244742	  677.2	  547.1	 9501.0	...
1244743	  677.4	  547.0	 9503.0	...
1244744	  677.6	  546.9	 9503.0	...
1244745	  677.6	  546.9	 9500.0	...
1244746	  677.6	  546.8	 9497.0	...
1244747	  677.5	  546.8	 9495.0	...
1244748	  677.4	  546.8	 9495.0	...
1244749	  677.4	  546.8	 9495.0	...
1244750	  677.3	  547.1	 9495.0	...
1244751	  677.2	  547.4	 9496.0	...
1244752	  677.3	  547.3	 9497.0	...
1244753	  677.6	  546.9	 9497.0	...
1244754	  677.8	  546.7	 9496.0	...
1244755	  677.9	  547.0	 9496.0	...
1244756	  677.8	  547.4	 9496.0	...
1244757	  677.8	  547.7	 9496.0	...
1244758	  677.8	  547.7	 9496.0	...
1244759	  677.9	  547.8	 9496.0	...
1244760	  678.1	  547.8	 9497.0	...
1244761	  678.1	  547.9	 9496.0	...
1244762	  678.1	  547.9	 9495.0	...
1244763	  678.0	  547.9	 9493.0	...
1244764	  678.0	  547.7	 9492.0	...
1244765	  678.1	  547.6	 9490.0	...
1244766	  678.1	  547.6	 9490.0	...
1244767	  678.2	  547.6	 9490.0	...
1244768	  678.3	  547.8	 9485.0	...
1244769	  678.4	  548.0	 9479.0	...
1244770	  678.4	  548.2	 9475.0	...
1244771	  678.4	  548.2	 9478.0	...
1244772	  678.4	  548.1	 9481.0	...
1244773	  678.4	  548.0	 9479.0	...
1244774	  678.3	  547.8	 9477.0	...
1244775	  678.2	  547.7	 9474.0	...
1244776	  678.2	  547.6	 9475.0	...
1244777	  678.1	  547.6	 9475.0	...
1244778	  678.3	  547.9	 9474.0	...
1244779	  678.6	  548.2	 9474.0	...
1244780	  679.0	  548.4	 9474.0	...
1244781	  679.0	  548.3	 9474.0	...
1244782	  679.0	  548.3	 9474.0	...
1244783	  679.0	  548.4	 9474.0	...
1244784	  679.0	  548.5	 9474.0	...
1244785	  678.9	  548.6	 9475.0	...
1244786	  678.8	  548.8	 9472.0	...
1244787	  678.9	  549.0	 9472.0	...
1244788	  679.0	  549.1	 9473.0	...
1244789	  679.1	  549.2	 9476.0	...
1244790	  679.2	  549.2	 9476.0	...
1244791	  679.3	  549.4	 9476.0	...
1244792	  679.4	  549.4	 9476.0	...
1244793	  679.4	  549.5	 9478.0	...
1244794	  679.6	  549.4	 9479.0	...
1244795	  679.7	  549.2	 9477.0	...
1244796	  679.8	  549.0	 9474.0	...
1244797	  679.8	  548.8	 9468.0	...
1244798	  679.8	  548.8	 9463.0	...
1244799	  679.7	  548.9	 9458.0	...
1244800	  679.6	  548.9	 9461.0	...
1244801	  679.5	  548.9	 9467.0	...
1244802	  679.6	  548.8	 9471.0	...
1244803	  679.7	  548.6	 9469.0	...
1244804	  679.6	  548.9	 9465.0	...
1244805	  679.5	  549.2	 9465.0	...
1244806	  679.3	  549.2	 9466.0	...
1244807	  679.3	  548.9	 9468.0	...
1244808	  679.3	  548.8	 9470.0	...
1244809	  679.4	  549.0	 9469.0	...
1244810	  679.6	  549.2	 9468.0	...
1244811	  679.8	  549.2	 9468.0	...
1244812	  680.0	  549.2	 9469.0	...
1244813	  680.0	  549.3	 9469.0	...
1244814	  680.0	  549.5	 9469.0	...
1244815	  680.0	  549.8	 9469.0	...
1244816	  680.0	  550.0	 9469.0	...
1244817	  679.9	  550.0	 9465.0	...
1244818	  679.9	  550.0	 9462.0	...
1244819	  679.9	  549.8	 9461.0	...
1244820	  679.9	  549.6	 9463.0	...
1244821	  679.8	  549.5	 9466.0	...
1244822	  679.8	  549.7	 9465.0	...
1244823	  679.9	  550.0	 9464.0	...
1244824	  680.1	  550.1	 9461.0	...
1244825	  680.3	  550.1	 9460.0	...
1244826	  680.5	  550.0	 9459.0	...
1244827	  680.5	  550.0	 9460.0	...
1244828	  680.4	  549.9	 9458.0	...
1244829	  680.2	  549.8	 9456.0	...
1244830	  680.1	  549.7	 9455.0	...
1244831	  680.2	  549.7	 9454.0	...
1244832	  680.3	  549.7	 9453.0	...
1244833	  680.3	  549.5	 9452.0	...
1244834	  680.3	  549.2	 9453.0	...
1244835	  680.3	  549.0	 9455.0	...
1244836	  680.3	  548.8	 9455.0	...
1244837	  680.3	  548.7	 9455.0	...
1244838	  680.2	  548.6	 9451.0	...
1244839	  680.3	  548.6	 9448.0	...
1244840	  680.4	  548.8	 9444.0	...
1244841	  680.6	  549.1	 9445.0	...
1244842	  680.8	  549.4	 9446.0	...
1244843	  680.9	  549.5	 9448.0	...
1244844	  680.8	  549.7	 9449.0	...
1244845	  680.8	  550.0	 9446.0	...
1244846	  680.8	  550.2	 9441.0	...
1244847	  680.9	  549.9	 9438.0	...
1244848	  681.0	  549.5	 9439.0	...
1244849	  680.7	  549.0	 9440.0	...
1244850	  680.5	  549.0	 9443.0	...
1244851	  680.4	  549.0	 9445.0	...
1244852	  680.6	  549.1	 9446.0	...
1244853	  680.9	  549.3	 9445.0	...
1244854	  681.2	  549.5	 9446.0	...
1244855	  681.5	  549.7	 9446.0	...
1244856	  681.6	  549.7	 9447.0	...
1244857	  681.6	  549.4	 9448.0	...
1244858	  681.6	  549.0	 9448.0	...
1244859	  681.3	  548.5	 9448.0	...
1244860	  681.1	  548.4	 9448.0	...
1244861	  681.0	  548.4	 9444.0	...
1244862	  681.3	  548.6	 9440.0	...
1244863	  681.6	  548.9	 9437.0	...
1244864	  681.8	  549.0	 9436.0	...
1244865	  681.9	  549.1	 9437.0	...
1244866	  682.0	  549.0	 9439.0	...
1244867	  681.9	  549.1	 9441.0	...
1244868	  681.8	  549.3	 9440.0	...
1244869	  681.8	  549.6	 9438.0	...
1244870	  681.8	  549.7	 9436.0	...
1244871	  681.8	  549.4	 9437.0	...
1244872	  681.8	  549.0	 9438.0	...
1244873	  681.9	  548.6	 9439.0	...
1244874	  682.1	  548.7	 9438.0	...
1244875	  682.0	  548.7	 9438.0	...
1244876	  681.8	  548.6	 9437.0	...
1244877	  681.8	  548.6	 9437.0	...
1244878	  681.8	  548.5	 9437.0	...
1244879	  681.9	  548.5	 9438.0	...
1244880	  681.8	  548.7	 9438.0	...
1244881	  681.9	  548.8	 9438.0	...
1244882	  682.0	  549.1	 9437.0	...
1244883	  682.1	  549.2	 9435.0	...
1244884	  682.1	  549.4	 9433.0	...
1244885	  682.3	  549.4	 9434.0	...
1244886	  682.3	  549.3	 9435.0	...
1244887	  682.3	  549.2	 9434.0	...
1244888	  682.2	  549.1	 9431.0	...
1244889	  682.2	  549.0	 9430.0	...
1244890	  682.2	  548.9	 9431.0	...
1244891	  682.2	  548.9	 9433.0	...
1244892	  682.2	  549.1	 9435.0	...
1244893	  682.4	  549.4	 9436.0	...
1244894	  682.6	  549.4	 9437.0	...
1244895	  682.8	  549.1	 9437.0	...
1244896	  682.9	  549.3	 9434.0	...
1244897	  683.0	  549.7	 9430.0	...
1244898	  683.1	  550.0	 9427.0	...
1244899	  683.1	  550.1	 9426.0	...
1244900	  683.1	  550.2	 9426.0	...
1244901	  683.3	  550.5	 9425.0	...
1244902	  683.5	  550.3	 9427.0	...
1244903	  683.6	  550.0	 9428.0	...
1244904	  683.5	  549.7	 9430.0	...
1244905	  683.5	  549.7	 9427.0	...
1244906	  683.6	  549.6	 9424.0	...
1244907	  683.7	  549.6	 9423.0	...
1244908	  683.6	  549.6	 9423.0	...
1244909	  683.5	  549.4	 9424.0	...
1244910	  683.5	  549.2	 9426.0	...
1244911	  683.6	  549.0	 9431.0	...
1244912	  683.6	  549.0	 9436.0	...
1244913	  683.6	  549.0	 9436.0	...
1244914	  683.5	  549.0	 9434.0	...
1244915	  683.3	  548.9	 9433.0	...
1244916	  683.1	  548.9	 9433.0	...
1244917	  683.3	  549.3	 9433.0	...
1244918	  683.7	  549.7	 9430.0	...
1244919	  684.1	  550.1	 9428.0	...
1244920	  684.2	  550.1	 9427.0	...
1244921	  684.2	  550.0	 9427.0	...
1244922	  684.2	  549.8	 9427.0	...
1244923	  684.1	  549.6	 9430.0	...
1244924	  684.1	  549.5	 9433.0	...
1244925	  684.1	  549.4	 9437.0	...
1244926	  684.1	  549.3	 9438.0	...
1244927	  684.1	  549.4	 9437.0	...
1244928	  684.0	  549.5	 9433.0	...
1244929	  683.9	  549.5	 9429.0	...
1244930	  683.9	  549.5	 9426.0	...
1244931	  684.0	  549.6	 9426.0	...
1244932	  684.2	  549.7	 9429.0	...
1244933	  684.4	  549.7	 9433.0	...
1244934	  684.4	  549.6	 9437.0	...
1244935	  684.5	  549.4	 9434.0	...
1244936	  684.7	  549.3	 9431.0	...
1244937	  684.8	  549.3	 9430.0	...
1244938	  684.9	  549.4	 9432.0	...
1244939	  685.0	  549.4	 9430.0	...
1244940	  685.0	  549.4	 9425.0	...
1244941	  685.0	  549.4	 9420.0	...
1244942	  685.0	  549.4	 9418.0	...
1244943	  685.0	  549.4	 9419.0	...
1244944	  684.9	  549.4	 9416.0	...
1244945	  684.8	  549.4	 9413.0	...
1244946	  684.8	  549.3	 9412.0	...
1244947	  684.8	  549.0	 9413.0	...
1244948	  684.9	  548.7	 9413.0	...
1244949	  685.1	  548.6	 9415.0	...
1244950	  685.3	  548.6	 9416.0	...
1244951	  685.4	  548.6	 9418.0	...
1244952	  685.3	  548.6	 9420.0	...
1244953	  685.3	  548.7	 9420.0	...
1244954	  685.3	  548.7	 9419.0	...
1244955	  685.4	  548.8	 9413.0	...
1244956	  685.4	  548.7	 9408.0	...
1244957	  685.4	  548.8	 9405.0	...
1244958	  685.3	  548.8	 9405.0	...
1244959	  685.1	  548.9	 9406.0	...
1244960	  684.8	  549.0	 9406.0	...
1244961	  684.6	  549.1	 9405.0	...
1244962	  684.7	  548.8	 9404.0	...
1244963	  684.8	  548.3	 9401.0	...
1244964	  684.9	  548.0	 9398.0	...
1244965	  684.9	  547.8	 9401.0	...
1244966	  684.9	  547.9	 9407.0	...
1244967	  685.0	  548.0	 9412.0	...
1244968	  684.9	  548.0	 9412.0	...
1244969	  684.7	  548.0	 9412.0	...
1244970	  684.6	  548.1	 9412.0	...
1244971	  684.7	  548.2	 9412.0	...
1244972	  684.8	  548.1	 9412.0	...
1244973	  684.9	  547.9	 9411.0	...
1244974	  685.0	  547.7	 9415.0	...
1244975	  685.2	  547.8	 9420.0	...
1244976	  685.3	  547.8	 9426.0	...
1244977	  685.5	  547.8	 9428.0	...
1244978	  685.5	  547.8	 9427.0	...
1244979	  685.5	  547.7	 9423.0	...
1244980	  685.5	  547.6	 9419.0	...
1244981	  685.5	  547.5	 9418.0	...
1244982	  685.5	  547.7	 9418.0	...
1244983	  685.7	  548.0	 9418.0	...
1244984	  685.7	  548.2	 9417.0	...
MSG	1244985 0000 _ Number On
1244985	  685.8	  548.2	 9417.0	...
1244986	  685.6	  548.2	 9418.0	...
1244987	  685.4	  548.2	 9420.0	...
1244988	  685.2	  548.0	 9419.0	...
1244989	  685.1	  548.0	 9418.0	...
1244990	  685.0	  548.0	 9417.0	...
1244991	  685.0	  548.1	 9417.0	...
1244992	  685.0	  548.1	 9416.0	...
1244993	  685.0	  548.3	 9415.0	...
1244994	  685.1	  548.5	 9416.0	...
1244995	  685.1	  548.7	 9420.0	...
1244996	  685.1	  548.5	 9423.0	...
1244997	  685.1	  548.3	 9423.0	...
1244998	  685.1	  548.1	 9422.0	...
1244999	  685.1	  548.0	 9423.0	...
1245000	  685.1	  547.8	 9425.0	...
1245001	  685.1	  547.8	 9428.0	...
1245002	  685.1	  547.8	 9428.0	...
1245003	  685.1	  547.6	 9428.0	...
1245004	  685.0	  547.4	 9426.0	...
1245005	  685.0	  547.2	 9420.0	...
1245006	  685.0	  547.3	 9415.0	...
1245007	  684.9	  547.3	 9411.0	...
1245008	  684.9	  547.6	 9413.0	...
1245009	  684.7	  547.8	 9414.0	...
1245010	  684.5	  548.1	 9414.0	...
1245011	  684.3	  548.1	 9416.0	...
1245012	  684.3	  548.1	 9418.0	...
1245013	  684.1	  548.1	 9420.0	...
1245014	  684.0	  548.2	 9420.0	...
1245015	  684.0	  547.9	 9420.0	...
1245016	  684.2	  547.7	 9423.0	...
1245017	  684.4	  547.4	 9426.0	...
1245018	  684.6	  547.3	 9429.0	...
1245019	  684.9	  547.2	 9429.0	...
1245020	  685.2	  547.2	 9429.0	...
1245021	  685.5	  547.2	 9428.0	...
1245022	  685.4	  547.2	 9427.0	...
1245023	  685.4	  547.2	 9426.0	...
1245024	  685.4	  547.2	 9427.0	...
1245025	  685.4	  547.2	 9428.0	...
1245026	  685.1	  547.0	 9430.0	...
1245027	  684.8	  546.7	 9431.0	...
1245028	  684.6	  546.4	 9432.0	...
1245029	  684.7	  546.5	 9434.0	...
1245030	  685.0	  546.5	 9436.0	...
1245031	  685.3	  546.5	 9437.0	...
1245032	  685.6	  546.5	 9437.0	...
1245033	  685.6	  546.4	 9436.0	...
1245034	  685.5	  546.4	 9434.0	...
1245035	  685.4	  546.4	 9432.0	...
1245036	  685.3	  546.4	 9428.0	...
1245037	  685.3	  546.1	 9425.0	...
1245038	  685.2	  545.9	 9423.0	...
1245039	  685.2	  545.5	 9424.0	...
1245040	  685.2	  545.5	 9425.0	...
1245041	  685.2	  545.5	 9429.0	...
1245042	  685.2	  545.6	 9433.0	...
1245043	  685.2	  545.7	 9436.0	...
1245044	  685.1	  545.8	 9435.0	...
1245045	  685.2	  545.9	 9433.0	...
1245046	  685.4	  545.9	 9433.0	...
1245047	  685.7	  545.8	 9434.0	...
1245048	  685.9	  545.7	 9436.0	...
1245049	  685.8	  545.8	 9437.0	...
1245050	  685.5	  545.7	 9436.0	...
1245051	  685.3	  545.5	 9435.0	...
1245052	  685.2	  545.3	 9434.0	...
1245053	  685.1	  545.3	 9434.0	...
1245054	  685.1	  545.1	 9435.0	...
1245055	  685.2	  545.0	 9433.0	...
1245056	  685.3	  545.0	 9431.0	...
1245057	  685.3	  545.1	 9428.0	...
1245058	  685.3	  545.0	 9429.0	...
1245059	  685.3	  544.8	 9432.0	...
1245060	  685.3	  544.6	 9435.0	...
1245061	  685.2	  544.6	 9436.0	...
1245062	  685.1	  544.7	 9437.0	...
1245063	  685.0	  544.7	 9437.0	...
1245064	  685.1	  545.0	 9437.0	...
1245065	  685.4	  545.2	 9435.0	...
1245066	  685.7	  545.4	 9432.0	...
1245067	  685.7	  545.4	 9430.0	...
1245068	  685.5	  545.5	 9426.0	...
1245069	  685.1	  545.6	 9423.0	...
1245070	  685.0	  545.8	 9423.0	...
1245071	  684.9	  545.8	 9424.0	...
1245072	  684.8	  546.0	 9424.0	...
1245073	  684.9	  546.0	 9425.0	...
1245074	  685.0	  545.9	 9425.0	...
1245075	  685.2	  545.7	 9424.0	...
1245076	  685.5	  545.5	 9423.0	...
1245077	  685.8	  545.5	 9423.0	...
1245078	  685.7	  545.4	 9424.0	...
1245079	  685.3	  545.3	 9424.0	...
1245080	  685.0	  545.0	 9423.0	...
1245081	  685.0	  544.9	 9424.0	...
1245082	  685.0	  544.9	 9425.0	...
1245083	  685.1	  545.0	 9426.0	...
1245084	  685.1	  545.0	 9429.0	...
1245085	  685.0	  545.1	 9433.0	...
1245086	  684.9	  545.0	 9436.0	...
1245087	  684.7	  545.0	 9434.0	...
1245088	  684.6	  545.1	 9432.0	...
1245089	  684.6	  545.2	 9430.0	...
1245090	  684.7	  545.2	 9429.0	...
1245091	  684.8	  545.2	 9429.0	...
1245092	  684.8	  545.3	 9429.0	...
1245093	  684.9	  545.4	 9428.0	...
1245094	  684.9	  545.5	 9427.0	...
1245095	  684.9	  545.5	 9429.0	...
1245096	  684.9	  545.5	 9433.0	...
1245097	  685.0	  545.3	 9437.0	...
1245098	  685.0	  545.1	 9440.0	...
1245099	  685.0	  544.9	 9440.0	...
1245100	  685.2	  544.8	 9442.0	...
1245101	  685.4	  544.9	 9443.0	...
1245102	  685.6	  545.1	 9444.0	...
1245103	  685.5	  545.3	 9443.0	...
1245104	  685.1	  545.5	 9441.0	...
1245105	  684.7	  545.5	 9440.0	...
1245106	  684.6	  545.2	 9440.0	...
1245107	  684.8	  544.8	 9444.0	...
1245108	  685.1	  544.6	 9448.0	...
1245109	  685.2	  544.7	 9450.0	...
1245110	  685.3	  544.9	 9450.0	...
1245111	  685.3	  545.1	 9450.0	...
1245112	  685.3	  545.2	 9449.0	...
1245113	  685.2	  545.1	 9448.0	...
1245114	  685.2	  545.1	 9447.0	...
1245115	  685.0	  545.0	 9447.0	...
1245116	  685.0	  545.0	 9450.0	...
1245117	  684.8	  544.7	 9454.0	...
1245118	  684.8	  544.4	 9458.0	...
1245119	  684.7	  544.1	 9458.0	...
1245120	  684.7	  544.0	 9458.0	...
1245121	  684.8	  544.0	 9457.0	...
1245122	  684.8	  544.0	 9456.0	...
1245123	  684.8	  544.1	 9457.0	...
1245124	  684.8	  544.1	 9457.0	...
1245125	  684.8	  544.3	 9458.0	...
1245126	  684.7	  544.4	 9459.0	...
1245127	  684.7	  544.2	 9459.0	...
1245128	  684.7	  543.9	 9459.0	...
1245129	  684.6	  543.7	 9456.0	...
1245130	  684.5	  543.7	 9452.0	...
1245131	  684.6	  543.6	 9448.0	...
1245132	  684.6	  543.6	 9448.0	...
1245133	  684.5	  543.5	 9450.0	...
1245134	  684.5	  543.6	 9452.0	...
1245135	  684.5	  543.6	 9453.0	...
1245136	  684.7	  543.8	 9453.0	...
1245137	  684.8	  543.9	 9452.0	...
1245138	  684.7	  543.9	 9451.0	...
1245139	  684.7	  543.8	 9450.0	...
1245140	  684.6	  543.6	 9449.0	...
1245141	  684.6	  543.6	 9448.0	...
1245142	  684.6	  543.7	 9447.0	...
1245143	  684.4	  543.6	 9447.0	...
1245144	  684.2	  543.5	 9451.0	...
1245145	  684.0	  543.5	 9456.0	...
1245146	  684.0	  543.5	 9461.0	...
1245147	  684.0	  543.5	 9461.0	...
1245148	  684.0	  543.5	 9462.0	...
1245149	  684.1	  543.2	 9463.0	...
1245150	  684.1	  542.9	 9465.0	...
1245151	  684.2	  542.7	 9462.0	...
1245152	  684.2	  542.8	 9458.0	...
1245153	  684.0	  542.9	 9458.0	...
1245154	  683.9	  543.0	 9461.0	...
1245155	  684.1	  543.3	 9464.0	...
1245156	  684.4	  543.7	 9464.0	...
1245157	  684.4	  543.8	 9459.0	...
1245158	  684.0	  543.6	 9456.0	...
1245159	  683.6	  543.6	 9453.0	...
1245160	  683.6	  543.8	 9453.0	...
1245161	  683.6	  544.0	 9456.0	...
1245162	  683.7	  544.2	 9459.0	...
1245163	  683.7	  543.8	 9462.0	...
1245164	  683.7	  543.4	 9463.0	...
1245165	  683.7	  542.9	 9464.0	...
1245166	  683.8	  542.8	 9466.0	...
1245167	  683.8	  542.7	 9467.0	...
1245168	  683.8	  542.6	 9468.0	...
1245169	  683.9	  542.6	 9469.0	...
1245170	  684.0	  542.6	 9468.0	...
1245171	  684.1	  542.7	 9468.0	...
1245172	  684.0	  542.7	 9472.0	...
1245173	  684.0	  542.7	 9476.0	...
1245174	  683.9	  542.8	 9481.0	...
1245175	  683.9	  543.0	 9476.0	...
1245176	  683.8	  543.1	 9473.0	...
1245177	  683.8	  542.8	 9469.0	...
1245178	  683.7	  542.6	 9467.0	...
1245179	  683.6	  542.4	 9466.0	...
1245180	  683.6	  542.5	 9469.0	...
1245181	  683.7	  542.5	 9474.0	...
1245182	  683.8	  542.6	 9481.0	...
1245183	  683.7	  542.7	 9482.0	...
1245184	  683.7	  542.7	 9484.0	...
1245185	  683.9	  542.8	 9486.0	...
1245186	  684.0	  542.8	 9488.0	...
1245187	  683.9	  542.8	 9489.0	...
1245188	  683.7	  542.7	 9489.0	...
1245189	  683.6	  542.7	 9489.0	...
1245190	  683.5	  542.7	 9489.0	...
1245191	  683.5	  542.6	 9487.0	...
1245192	  683.6	  542.4	 9485.0	...
1245193	  683.9	  542.2	 9484.0	...
1245194	  684.3	  542.1	 9484.0	...
1245195	  684.3	  542.1	 9484.0	...
1245196	  684.3	  542.1	 9482.0	...
1245197	  684.2	  542.1	 9480.0	...
1245198	  684.1	  542.1	 9479.0	...
1245199	  684.2	  542.1	 9482.0	...
1245200	  684.0	  542.2	 9484.0	...
1245201	  683.7	  542.1	 9484.0	...
1245202	  683.4	  542.0	 9483.0	...
1245203	  683.4	  541.8	 9481.0	...
1245204	  683.4	  541.8	 9479.0	...
1245205	  683.5	  541.9	 9476.0	...
1245206	  683.5	  542.0	 9476.0	...
1245207	  683.5	  542.0	 9476.0	...
1245208	  683.6	  542.2	 9476.0	...
1245209	  683.6	  542.3	 9476.0	...
1245210	  683.8	  542.5	 9474.0	...
1245211	  683.9	  542.6	 9475.0	...
1245212	  683.8	  542.7	 9476.0	...
1245213	  683.8	  542.5	 9479.0	...
1245214	  683.7	  542.2	 9479.0	...
1245215	  683.6	  542.0	 9479.0	...
1245216	  683.2	  541.9	 9477.0	...
1245217	  682.8	  541.8	 9476.0	...
1245218	  682.9	  541.6	 9477.0	...
1245219	  683.1	  541.4	 9479.0	...
1245220	  683.3	  541.3	 9482.0	...
1245221	  683.1	  541.1	 9479.0	...
1245222	  682.9	  540.9	 9476.0	...
1245223	  683.0	  540.8	 9474.0	...
1245224	  683.3	  540.7	 9475.0	...
1245225	  683.5	  540.7	 9476.0	...
1245226	  683.4	  540.9	 9476.0	...
1245227	  683.3	  541.0	 9476.0	...
1245228	  683.3	  541.2	 9479.0	...
1245229	  683.3	  541.1	 9481.0	...
1245230	  683.3	  541.2	 9484.0	...
1245231	  683.4	  541.2	 9484.0	...
1245232	  683.5	  541.2	 9484.0	...
1245233	  683.5	  541.0	 9483.0	...
1245234	  683.6	  540.9	 9482.0	...
1245235	  683.5	  540.8	 9480.0	...
1245236	  683.5	  540.7	 9482.0	...
1245237	  683.5	  540.8	 9487.0	...
1245238	  683.5	  540.9	 9490.0	...
1245239	  683.5	  540.8	 9490.0	...
1245240	  683.4	  540.7	 9488.0	...
1245241	  683.3	  540.5	 9488.0	...
1245242	  683.3	  540.3	 9487.0	...
1245243	  683.3	  540.1	 9488.0	...
1245244	  683.4	  539.8	 9490.0	...
1245245	  683.6	  539.7	 9493.0	...
1245246	  683.7	  539.7	 9496.0	...
1245247	  683.9	  539.7	 9494.0	...
1245248	  683.8	  539.7	 9492.0	...
1245249	  683.7	  539.7	 9494.0	...
1245250	  683.8	  539.7	 9497.0	...
1245251	  683.9	  539.6	 9499.0	...
1245252	  683.8	  539.5	 9499.0	...
1245253	  683.7	  539.6	 9496.0	...
1245254	  683.6	  539.8	 9494.0	...
1245255	  683.6	  539.9	 9493.0	...
1245256	  683.6	  539.9	 9494.0	...
1245257	  683.6	  539.6	 9495.0	...
1245258	  683.6	  539.2	 9496.0	...
1245259	  683.6	  538.8	 9499.0	...
1245260	  683.7	  538.6	 9498.0	...
1245261	  683.8	  538.7	 9497.0	...
1245262	  683.7	  538.7	 9495.0	...
1245263	  683.6	  538.9	 9494.0	...
1245264	  683.5	  539.0	 9494.0	...
1245265	  683.5	  539.0	 9495.0	...
1245266	  683.6	  538.8	 9497.0	...
1245267	  683.6	  538.7	 9500.0	...
1245268	  683.5	  538.7	 9505.0	...
1245269	  683.5	  538.9	 9507.0	...
1245270	  683.4	  539.1	 9508.0	...
1245271	  683.4	  539.2	 9508.0	...
1245272	  683.4	  539.3	 9508.0	...
1245273	  683.4	  539.3	 9507.0	...
1245274	  683.4	  539.2	 9506.0	...
1245275	  683.4	  539.1	 9508.0	...
1245276	  683.5	  539.1	 9512.0	...
1245277	  683.5	  539.2	 9515.0	...
1245278	  683.4	  539.3	 9515.0	...
1245279	  683.4	  539.4	 9514.0	...
1245280	  683.3	  539.4	 9515.0	...
1245281	  683.2	  539.5	 9515.0	...
1245282	  683.2	  539.5	 9515.0	...
1245283	  683.2	  539.5	 9514.0	...
1245284	  683.2	  539.4	 9514.0	...
1245285	  683.1	  539.3	 9514.0	...
1245286	  683.1	  539.2	 9514.0	...
1245287	  682.9	  539.2	 9514.0	...
1245288	  682.8	  539.2	 9514.0	...
1245289	  682.8	  538.8	 9514.0	...
MSG	1245290 0000 _ Number Off
1245290	  683.0	  538.5	 9514.0	...
1245291	  683.2	  538.4	 9513.0	...
1245292	  683.4	  538.6	 9513.0	...
1245293	  683.5	  538.8	 9512.0	...
1245294	  683.6	  538.9	 9512.0	...
1245295	  683.7	  538.9	 9515.0	...
1245296	  683.6	  538.8	 9518.0	...
1245297	  683.7	  538.7	 9523.0	...
1245298	  683.7	  538.2	 9524.0	...
1245299	  683.7	  537.9	 9526.0	...
1245300	  683.8	  537.6	 9527.0	...
1245301	  683.8	  537.6	 9525.0	...
1245302	  683.8	  537.5	 9523.0	...
1245303	  683.8	  537.3	 9521.0	...
1245304	  683.8	  537.4	 9521.0	...
1245305	  683.9	  537.6	 9521.0	...
1245306	  683.8	  537.7	 9521.0	...
1245307	  683.8	  537.8	 9522.0	...
1245308	  683.8	  537.9	 9522.0	...
1245309	  683.6	  538.0	 9522.0	...
1245310	  683.5	  538.0	 9522.0	...
1245311	  683.6	  537.9	 9522.0	...
1245312	  683.7	  537.7	 9521.0	...
1245313	  683.7	  537.5	 9519.0	...
1245314	  683.3	  537.3	 9518.0	...
1245315	  682.8	  537.4	 9518.0	...
1245316	  682.5	  537.4	 9520.0	...
1245317	  682.5	  537.4	 9523.0	...
1245318	  682.6	  537.4	 9525.0	...
1245319	  682.8	  537.4	 9527.0	...
1245320	  683.0	  537.4	 9528.0	...
1245321	  683.2	  537.4	 9530.0	...
1245322	  683.1	  537.3	 9531.0	...
1245323	  683.0	  537.3	 9530.0	...
1245324	  683.0	  537.4	 9530.0	...
1245325	  683.1	  537.5	 9530.0	...
1245326	  683.3	  537.6	 9531.0	...
1245327	  683.2	  537.7	 9530.0	...
1245328	  683.2	  537.6	 9529.0	...
1245329	  683.1	  537.1	 9529.0	...
1245330	  683.1	  536.6	 9527.0	...
1245331	  683.2	  536.8	 9527.0	...
1245332	  683.3	  537.3	 9528.0	...
1245333	  683.5	  537.8	 9534.0	...
1245334	  683.5	  537.7	 9540.0	...
1245335	  683.6	  537.7	 9545.0	...
1245336	  683.5	  537.5	 9546.0	...
1245337	  683.5	  537.4	 9545.0	...
1245338	  683.4	  537.4	 9543.0	...
1245339	  683.5	  537.6	 9540.0	...
1245340	  683.5	  537.8	 9541.0	...
1245341	  683.4	  537.9	 9542.0	...
1245342	  683.4	  537.9	 9543.0	...
1245343	  683.4	  537.8	 9542.0	...
1245344	  683.3	  537.8	 9544.0	...
1245345	  683.1	  537.9	 9546.0	...
1245346	  683.1	  537.9	 9545.0	...
1245347	  683.2	  537.9	 9542.0	...
1245348	  683.4	  537.9	 9541.0	...
1245349	  683.4	  537.9	 9543.0	...
1245350	  683.4	  538.0	 9546.0	...
1245351	  683.4	  538.1	 9549.0	...
1245352	  683.3	  538.2	 9553.0	...
1245353	  683.2	  538.0	 9555.0	...
1245354	  683.1	  537.8	 9554.0	...
1245355	  683.1	  537.8	 9549.0	...
1245356	  683.1	  538.1	 9546.0	...
1245357	  683.1	  538.4	 9543.0	...
1245358	  683.1	  538.4	 9543.0	...
1245359	  683.1	  538.4	 9547.0	...
1245360	  683.3	  538.4	 9551.0	...
1245361	  683.5	  538.1	 9554.0	...
1245362	  683.6	  537.8	 9553.0	...
1245363	  683.4	  537.5	 9553.0	...
1245364	  683.2	  537.5	 9554.0	...
1245365	  683.3	  537.4	 9555.0	...
1245366	  683.3	  537.4	 9555.0	...
1245367	  683.4	  537.5	 9554.0	...
1245368	  683.5	  537.5	 9554.0	...
1245369	  683.3	  537.5	 9556.0	...
1245370	  683.0	  537.6	 9558.0	...
1245371	  683.0	  537.6	 9558.0	...
1245372	  683.2	  537.6	 9557.0	...
1245373	  683.3	  537.7	 9556.0	...
1245374	  683.2	  537.8	 9555.0	...
1245375	  683.0	  537.8	 9556.0	...
1245376	  682.9	  537.8	 9558.0	...
1245377	  682.7	  537.9	 9560.0	...
1245378	  682.5	  538.0	 9561.0	...
1245379	  682.4	  537.8	 9562.0	...
1245380	  682.3	  537.9	 9563.0	...
1245381	  682.3	  538.0	 9563.0	...
1245382	  682.4	  538.2	 9565.0	...
1245383	  682.5	  538.3	 9566.0	...
1245384	  682.6	  538.4	 9566.0	...
1245385	  682.7	  538.5	 9565.0	...
1245386	  682.8	  538.5	 9564.0	...
1245387	  682.8	  538.5	 9562.0	...
1245388	  682.7	  538.4	 9561.0	...
1245389	  682.7	  538.4	 9560.0	...
1245390	  682.7	  538.3	 9564.0	...
1245391	  682.9	  538.2	 9567.0	...
1245392	  683.2	  538.2	 9571.0	...
1245393	  683.6	  537.9	 9572.0	...
1245394	  684.1	  537.5	 9569.0	...
1245395	  684.9	  537.2	 9567.0	...
1245396	  685.9	  537.0	 9564.0	...
1245397	  686.7	  536.1	 9566.0	...
1245398	  687.9	  535.2	 9568.0	...
1245399	  689.2	  534.4	 9571.0	...
1245400	  691.0	  533.9	 9571.0	...
1245401	  691.9	  533.6	 9571.0	...
1245402	  692.8	  532.8	 9570.0	...
1245403	  693.2	  532.3	 9570.0	...
1245404	  693.5	  531.2	 9571.0	...
1245405	  693.3	  530.6	 9572.0	...
1245406	  693.1	  529.9	 9569.0	...
1245407	  693.1	  529.6	 9564.0	...
1245408	  692.9	  529.2	 9560.0	...
1245409	  692.5	  529.1	 9560.0	...
1245410	  691.7	  529.0	 9560.0	...
1245411	  691.1	  528.6	 9560.0	...
1245412	  690.7	  528.1	 9561.0	...
1245413	  690.4	  527.5	 9562.0	...
1245414	  690.2	  527.4	 9562.0	...
1245415	  690.0	  527.4	 9561.0	...
1245416	  690.0	  527.4	 9560.0	...
1245417	  690.0	  527.7	 9559.0	...
1245418	  690.1	  528.0	 9558.0	...
1245419	  690.3	  528.2	 9559.0	...
1245420	  690.4	  528.2	 9560.0	...
1245421	  690.5	  528.2	 9559.0	...
1245422	  690.5	  528.3	 9557.0	...
1245423	  690.6	  528.5	 9556.0	...
1245424	  690.7	  528.7	 9557.0	...
1245425	  691.1	  528.9	 9558.0	...
1245426	  691.5	  529.1	 9558.0	...
1245427	  691.8	  529.1	 9559.0	...
1245428	  691.7	  529.2	 9559.0	...
1245429	  691.5	  529.2	 9559.0	...
1245430	  691.5	  529.3	 9560.0	...
1245431	  691.4	  529.5	 9561.0	...
1245432	  691.3	  529.3	 9563.0	...
1245433	  691.4	  529.1	 9565.0	...
1245434	  691.6	  528.9	 9566.0	...
1245435	  691.7	  529.1	 9567.0	...
1245436	  691.6	  529.2	 9567.0	...
1245437	  691.4	  529.3	 9566.0	...
1245438	  691.5	  529.1	 9565.0	...
1245439	  691.9	  528.9	 9568.0	...
1245440	  692.2	  528.7	 9572.0	...
1245441	  692.3	  528.8	 9570.0	...
1245442	  692.2	  528.7	 9565.0	...
1245443	  692.1	  528.4	 9560.0	...
1245444	  691.9	  528.0	 9565.0	...
1245445	  691.7	  527.9	 9570.0	...
1245446	  691.5	  528.1	 9573.0	...
1245447	  691.3	  528.0	 9571.0	...
1245448	  691.2	  527.6	 9570.0	...
1245449	  691.3	  527.2	 9571.0	...
1245450	  691.5	  527.1	 9573.0	...
1245451	  691.7	  527.1	 9572.0	...
1245452	  691.7	  527.1	 9571.0	...
1245453	  691.6	  527.2	 9570.0	...
1245454	  691.6	  527.2	 9570.0	...
1245455	  691.5	  527.2	 9573.0	...
1245456	  691.5	  527.5	 9575.0	...
1245457	  691.5	  527.8	 9578.0	...
1245458	  691.5	  527.9	 9577.0	...
1245459	  691.4	  527.8	 9576.0	...
1245460	  691.2	  527.6	 9576.0	...
1245461	  691.1	  527.2	 9576.0	...
1245462	  691.1	  526.9	 9579.0	...
1245463	  691.1	  526.5	 9584.0	...
1245464	  691.0	  526.5	 9587.0	...
1245465	  690.8	  526.7	 9588.0	...
1245466	  690.7	  526.8	 9585.0	...
1245467	  690.7	  526.7	 9582.0	...
1245468	  690.7	  526.5	 9579.0	...
1245469	  690.6	  526.2	 9577.0	...
1245470	  690.6	  526.0	 9576.0	...
1245471	  690.5	  525.8	 9577.0	...
1245472	  690.4	  525.8	 9579.0	...
1245473	  690.4	  525.8	 9582.0	...
1245474	  690.3	  525.7	 9583.0	...
1245475	  690.2	  525.7	 9583.0	...
1245476	  690.0	  525.8	 9582.0	...
1245477	  689.8	  525.9	 9581.0	...
1245478	  689.8	  526.0	 9580.0	...
1245479	  689.7	  526.1	 9580.0	...
1245480	  689.6	  526.2	 9579.0	...
1245481	  689.4	  526.3	 9583.0	...
1245482	  689.4	  526.2	 9586.0	...
1245483	  689.3	  526.2	 9584.0	...
1245484	  689.2	  526.1	 9579.0	...
1245485	  689.0	  526.1	 9575.0	...
1245486	  688.9	  526.1	 9574.0	...
1245487	  688.8	  526.0	 9574.0	...
1245488	  688.8	  525.9	 9574.0	...
MSG	1245489 0000 _ Number On
1245489	  688.8	  525.7	 9575.0	...
1245490	  688.9	  525.6	 9577.0	...
1245491	  689.0	  525.4	 9578.0	...
1245492	  688.8	  525.3	 9580.0	...
1245493	  688.5	  525.2	 9583.0	...
1245494	  688.2	  525.2	 9584.0	...
1245495	  688.2	  525.3	 9581.0	...
1245496	  688.2	  525.4	 9577.0	...
1245497	  688.3	  525.5	 9575.0	...
1245498	  688.4	  525.5	 9574.0	...
1245499	  688.4	  525.6	 9574.0	...
1245500	  688.4	  525.7	 9575.0	...
1245501	  688.7	  525.7	 9574.0	...
1245502	  689.0	  525.5	 9574.0	...
1245503	  688.8	  525.0	 9572.0	...
1245504	  688.4	  524.6	 9571.0	...
1245505	  688.2	  524.3	 9571.0	...
1245506	  688.5	  524.2	 9571.0	...
1245507	  688.8	  524.2	 9571.0	...
1245508	  688.9	  524.2	 9570.0	...
1245509	  688.9	  524.1	 9570.0	...
1245510	  688.7	  523.9	 9569.0	...
1245511	  688.5	  523.8	 9573.0	...
1245512	  688.3	  523.9	 9578.0	...
1245513	  688.4	  524.0	 9582.0	...
1245514	  688.5	  524.0	 9582.0	...
1245515	  688.6	  524.0	 9580.0	...
1245516	  688.8	  524.0	 9573.0	...
1245517	  689.1	  523.9	 9568.0	...
1245518	  689.4	  523.9	 9565.0	...
1245519	  689.7	  524.0	 9568.0	...
1245520	  689.8	  523.7	 9572.0	...
1245521	  689.9	  523.4	 9574.0	...
1245522	  689.9	  523.0	 9576.0	...
1245523	  689.9	  522.9	 9579.0	...
1245524	  690.0	  522.9	 9581.0	...
1245525	  690.0	  522.9	 9580.0	...
1245526	  689.9	  523.0	 9576.0	...
1245527	  689.7	  523.1	 9572.0	...
1245528	  689.6	  523.3	 9573.0	...
1245529	  689.5	  523.4	 9573.0	...
1245530	  689.5	  523.4	 9573.0	...
1245531	  689.6	  523.5	 9574.0	...
1245532	  689.6	  523.5	 9574.0	...
1245533	  689.5	  523.6	 9576.0	...
1245534	  689.3	  523.6	 9577.0	...
1245535	  689.2	  523.6	 9578.0	...
1245536	  689.2	  523.6	 9576.0	...
1245537	  689.3	  523.7	 9574.0	...
1245538	  689.2	  523.9	 9573.0	...
1245539	  689.0	  524.1	 9574.0	...
1245540	  688.8	  524.2	 9575.0	...
1245541	  688.6	  524.3	 9575.0	...
1245542	  688.6	  524.3	 9573.0	...
1245543	  688.6	  524.4	 9571.0	...
1245544	  688.6	  524.5	 9570.0	...
1245545	  688.7	  524.5	 9569.0	...
1245546	  688.8	  524.6	 9567.0	...
1245547	  688.8	  524.8	 9566.0	...
1245548	  688.9	  524.7	 9565.0	...
1245549	  688.8	  524.3	 9565.0	...
1245550	  688.8	  523.8	 9566.0	...
1245551	  688.8	  523.4	 9567.0	...
1245552	  688.8	  523.2	 9568.0	...
1245553	  688.6	  523.5	 9568.0	...
1245554	  688.6	  523.9	 9568.0	...
1245555	  688.6	  524.3	 9568.0	...
1245556	  688.7	  524.4	 9569.0	...
1245557	  688.7	  524.4	 9570.0	...
1245558	  688.6	  524.4	 9569.0	...
1245559	  688.6	  524.4	 9569.0	...
1245560	  688.5	  524.5	 9569.0	...
1245561	  688.6	  524.5	 9568.0	...
1245562	  688.6	  524.2	 9567.0	...
1245563	  688.5	  524.0	 9569.0	...
1245564	  688.5	  524.0	 9572.0	...
1245565	  688.6	  524.1	 9576.0	...
1245566	  688.7	  524.2	 9575.0	...
1245567	  688.7	  524.2	 9575.0	...
1245568	  688.8	  524.3	 9575.0	...
1245569	  688.8	  524.5	 9574.0	...
1245570	  688.9	  524.3	 9572.0	...
1245571	  688.9	  524.0	 9570.0	...
1245572	  688.9	  523.7	 9570.0	...
1245573	  688.8	  523.5	 9570.0	...
1245574	  688.6	  523.7	 9571.0	...
1245575	  688.2	  523.8	 9572.0	...
1245576	  687.9	  524.0	 9573.0	...
1245577	  687.7	  524.0	 9568.0	...
1245578	  687.8	  524.1	 9564.0	...
1245579	  687.9	  524.2	 9562.0	...
1245580	  688.0	  524.2	 9565.0	...
1245581	  687.8	  524.1	 9567.0	...
1245582	  688.2	  523.7	 9567.0	...
1245583	  688.7	  523.4	 9569.0	...
1245584	  688.9	  523.1	 9571.0	...
1245585	  688.6	  523.0	 9574.0	...
1245586	  688.3	  523.3	 9572.0	...
1245587	  688.2	  523.6	 9569.0	...
1245588	  688.1	  523.9	 9566.0	...
1245589	  688.2	  524.0	 9567.0	...
1245590	  688.2	  523.9	 9568.0	...
1245591	  688.1	  523.8	 9570.0	...
1245592	  688.4	  523.9	 9571.0	...
1245593	  688.7	  524.1	 9574.0	...
1245594	  689.1	  524.0	 9578.0	...
1245595	  689.4	  523.8	 9582.0	...
1245596	  689.7	  523.6	 9577.0	...
1245597	  689.4	  523.6	 9573.0	...
1245598	  689.0	  523.7	 9568.0	...
1245599	  688.7	  523.9	 9568.0	...
1245600	  688.7	  524.0	 9568.0	...
1245601	  688.8	  524.2	 9568.0	...
1245602	  688.9	  524.2	 9569.0	...
1245603	  689.0	  524.3	 9569.0	...
1245604	  688.9	  524.4	 9572.0	...
1245605	  689.0	  524.4	 9574.0	...
1245606	  689.1	  524.2	 9577.0	...
1245607	  689.4	  524.0	 9577.0	...
1245608	  689.7	  523.8	 9577.0	...
1245609	  689.9	  523.6	 9576.0	...
1245610	  689.8	  523.5	 9576.0	...
1245611	  689.6	  523.4	 9577.0	...
1245612	  689.4	  523.4	 9579.0	...
1245613	  689.4	  523.5	 9581.0	...
1245614	  689.4	  523.7	 9575.0	...
1245615	  689.5	  523.8	 9568.0	...
1245616	  689.5	  523.9	 9562.0	...
1245617	  689.6	  523.9	 9561.0	...
1245618	  689.7	  524.1	 9562.0	...
1245619	  689.8	  524.2	 9563.0	...
1245620	  690.0	  524.1	 9564.0	...
1245621	  690.2	  524.0	 9565.0	...
1245622	  690.3	  524.0	 9564.0	...
1245623	  690.3	  523.9	 9564.0	...
1245624	  690.0	  523.9	 9565.0	...
1245625	  689.7	  523.8	 9565.0	...
1245626	  689.5	  523.6	 9566.0	...
1245627	  689.5	  523.4	 9567.0	...
1245628	  689.5	  523.6	 9568.0	...
1245629	  689.6	  524.1	 9566.0	...
1245630	  689.6	  524.6	 9564.0	...
1245631	  689.6	  524.9	 9559.0	...
1245632	  689.9	  524.9	 9556.0	...
1245633	  690.3	  524.9	 9552.0	...
1245634	  690.5	  524.9	 9551.0	...
1245635	  690.3	  524.9	 9551.0	...
1245636	  690.1	  525.0	 9551.0	...
1245637	  690.0	  525.1	 9550.0	...
1245638	  690.0	  525.1	 9551.0	...
1245639	  690.0	  525.1	 9552.0	...
1245640	  690.0	  524.9	 9554.0	...
1245641	  689.9	  524.7	 9555.0	...
1245642	  689.9	  524.7	 9557.0	...
1245643	  689.9	  524.8	 9557.0	...
1245644	  690.0	  524.9	 9558.0	...
1245645	  690.0	  525.0	 9558.0	...
1245646	  690.0	  525.2	 9560.0	...
1245647	  690.0	  525.3	 9561.0	...
1245648	  690.0	  525.4	 9562.0	...
1245649	  690.0	  525.6	 9562.0	...
1245650	  690.0	  525.7	 9560.0	...
1245651	  689.9	  525.9	 9556.0	...
1245652	  689.8	  525.8	 9552.0	...
1245653	  690.2	  525.7	 9550.0	...
1245654	  690.7	  525.6	 9548.0	...
1245655	  691.2	  525.5	 9545.0	...
1245656	  691.2	  525.5	 9543.0	...
1245657	  691.2	  525.6	 9540.0	...
1245658	  691.2	  525.6	 9538.0	...
1245659	  691.1	  525.7	 9541.0	...
1245660	  691.0	  525.7	 9547.0	...
1245661	  690.9	  525.4	 9550.0	...
1245662	  690.8	  525.1	 9546.0	...
1245663	  690.6	  524.8	 9542.0	...
1245664	  690.4	  524.8	 9541.0	...
1245665	  690.3	  524.9	 9542.0	...
1245666	  690.3	  525.0	 9544.0	...
1245667	  690.2	  525.0	 9546.0	...
1245668	  690.1	  524.9	 9546.0	...
1245669	  690.0	  525.1	 9547.0	...
1245670	  690.0	  525.4	 9547.0	...
1245671	  690.2	  525.8	 9547.0	...
1245672	  690.3	  525.9	 9545.0	...
1245673	  690.5	  525.9	 9542.0	...
1245674	  690.5	  525.9	 9540.0	...
1245675	  690.6	  525.9	 9541.0	...
1245676	  690.6	  525.8	 9543.0	...
1245677	  690.5	  525.6	 9545.0	...
1245678	  690.4	  525.4	 9547.0	...
1245679	  690.3	  525.5	 9547.0	...
1245680	  690.3	  525.5	 9547.0	...
1245681	  690.3	  525.5	 9547.0	...
1245682	  690.3	  525.5	 9546.0	...
1245683	  690.2	  525.6	 9544.0	...
1245684	  690.2	  525.6	 9542.0	...
1245685	  690.1	  525.7	 9540.0	...
1245686	  690.1	  525.7	 9541.0	...
1245687	  690.0	  525.8	 9542.0	...
1245688	  690.0	  525.8	 9542.0	...
1245689	  690.1	  525.4	 9542.0	...
1245690	  690.1	  524.9	 9543.0	...
1245691	  690.2	  524.8	 9543.0	...
1245692	  690.4	  524.9	 9543.0	...
1245693	  690.6	  525.1	 9544.0	...
1245694	  690.8	  524.9	 9546.0	...
1245695	  690.8	  524.9	 9548.0	...
1245696	  690.8	  525.0	 9548.0	...
1245697	  690.9	  525.1	 9547.0	...
1245698	  690.9	  525.0	 9546.0	...
1245699	  690.7	  524.9	 9545.0	...
1245700	  690.5	  524.9	 9544.0	...
1245701	  690.3	  525.0	 9543.0	...
1245702	  690.4	  525.1	 9542.0	...
1245703	  690.2	  525.2	 9541.0	...
1245704	  689.9	  525.3	 9541.0	...
1245705	  689.7	  525.4	 9541.0	...
1245706	  690.0	  525.5	 9541.0	...
1245707	  690.2	  525.5	 9541.0	...
1245708	  690.4	  525.2	 9541.0	...
1245709	  690.1	  525.1	 9542.0	...
1245710	  689.7	  525.0	 9542.0	...
1245711	  689.4	  525.1	 9541.0	...
1245712	  689.5	  525.3	 9540.0	...
1245713	  689.4	  525.5	 9539.0	...
1245714	  689.3	  525.3	 9539.0	...
1245715	  689.2	  525.0	 9536.0	...
1245716	  689.2	  525.1	 9534.0	...
1245717	  689.5	  525.5	 9530.0	...
1245718	  689.7	  525.8	 9529.0	...
1245719	  689.9	  525.8	 9528.0	...
1245720	  689.9	  525.7	 9528.0	...
1245721	  689.9	  525.6	 9531.0	...
1245722	  690.1	  525.6	 9534.0	...
1245723	  690.3	  525.6	 9536.0	...
1245724	  690.4	  525.6	 9534.0	...
1245725	  690.3	  525.6	 9535.0	...
1245726	  690.2	  525.7	 9538.0	...
1245727	  690.2	  525.8	 9539.0	...
1245728	  690.2	  525.9	 9538.0	...
1245729	  690.2	  525.9	 9538.0	...
1245730	  690.1	  525.9	 9538.0	...
1245731	  690.1	  525.9	 9539.0	...
1245732	  690.0	  525.8	 9540.0	...
1245733	  690.0	  526.0	 9538.0	...
1245734	  690.0	  526.1	 9535.0	...
1245735	  690.1	  526.1	 9533.0	...
1245736	  690.2	  525.9	 9532.0	...
1245737	  690.4	  525.9	 9534.0	...
1245738	  690.5	  526.1	 9535.0	...
1245739	  690.5	  526.4	 9535.0	...
1245740	  690.5	  526.6	 9534.0	...
1245741	  690.5	  526.7	 9534.0	...
1245742	  690.5	  526.8	 9532.0	...
1245743	  690.5	  526.8	 9531.0	...
1245744	  690.5	  526.9	 9533.0	...
1245745	  690.5	  526.8	 9537.0	...
1245746	  690.5	  526.8	 9542.0	...
1245747	  690.5	  526.6	 9544.0	...
1245748	  690.5	  526.1	 9546.0	...
1245749	  690.4	  525.7	 9547.0	...
1245750	  690.3	  525.7	 9548.0	...
1245751	  690.3	  525.8	 9551.0	...
1245752	  690.4	  526.0	 9553.0	...
1245753	  690.5	  526.2	 9553.0	...
1245754	  690.6	  526.2	 9552.0	...
1245755	  690.6	  526.2	 9550.0	...
1245756	  690.4	  526.1	 9548.0	...
1245757	  690.3	  526.2	 9547.0	...
1245758	  690.1	  526.2	 9546.0	...
1245759	  690.0	  526.3	 9545.0	...
1245760	  689.9	  526.4	 9544.0	...
1245761	  689.9	  526.6	 9547.0	...
1245762	  689.9	  526.7	 9550.0	...
1245763	  689.9	  526.8	 9554.0	...
1245764	  690.0	  526.9	 9555.0	...
1245765	  690.4	  526.9	 9556.0	...
1245766	  690.7	  526.8	 9555.0	...
1245767	  690.7	  526.6	 9554.0	...
1245768	  690.4	  526.6	 9553.0	...
1245769	  690.1	  526.5	 9553.0	...
1245770	  690.0	  526.4	 9555.0	...
1245771	  690.0	  526.3	 9557.0	...
1245772	  689.7	  526.3	 9552.0	...
1245773	  689.5	  526.3	 9546.0	...
1245774	  689.3	  526.3	 9540.0	...
1245775	  689.4	  526.3	 9540.0	...
1245776	  689.4	  526.1	 9541.0	...
1245777	  689.4	  526.0	 9543.0	...
1245778	  689.4	  525.8	 9546.0	...
1245779	  689.4	  525.9	 9548.0	...
1245780	  689.4	  526.0	 9549.0	...
1245781	  689.3	  526.1	 9548.0	...
1245782	  689.2	  526.1	 9548.0	...
1245783	  689.1	  526.2	 9549.0	...
1245784	  689.0	  526.3	 9551.0	...
1245785	  689.0	  526.7	 9552.0	...
1245786	  689.0	  526.8	 9553.0	...
1245787	  689.0	  526.8	 9553.0	...
1245788	  689.0	  526.6	 9553.0	...
1245789	  689.0	  526.6	 9553.0	...
1245790	  689.0	  526.7	 9553.0	...
1245791	  688.9	  526.9	 9551.0	...
1245792	  688.8	  526.7	 9549.0	...
1245793	  688.7	  526.5	 9547.0	...
1245794	  688.6	  526.5	 9546.0	...
1245795	  688.6	  526.7	 9548.0	...
1245796	  688.6	  526.9	 9550.0	...
1245797	  689.0	  526.9	 9551.0	...
1245798	  689.3	  526.7	 9550.0	...
1245799	  689.7	  526.4	 9550.0	...
1245800	  689.7	  526.2	 9549.0	...
1245801	  689.7	  526.1	 9547.0	...
MSG	1245802 0000 _ Number Off
1245802	  689.7	  526.1	 9545.0	...
1245803	  689.6	  526.1	 9545.0	...
1245804	  689.5	  526.1	 9544.0	...
1245805	  689.5	  526.0	 9544.0	...
1245806	  689.6	  526.5	 9544.0	...
1245807	  689.7	  527.1	 9544.0	...
1245808	  689.8	  527.6	 9545.0	...
1245809	  689.8	  526.9	 9544.0	...
1245810	  689.8	  526.2	 9542.0	...
1245811	  689.8	  525.5	 9540.0	...
1245812	  689.8	  525.5	 9538.0	...
1245813	  689.8	  525.6	 9537.0	...
1245814	  689.7	  526.0	 9538.0	...
1245815	  689.8	  526.4	 9541.0	...
1245816	  689.9	  526.6	 9542.0	...
1245817	  689.8	  526.8	 9542.0	...
1245818	  689.6	  527.1	 9542.0	...
1245819	  689.4	  527.4	 9539.0	...
1245820	  689.3	  527.7	 9536.0	...
1245821	  689.3	  527.5	 9534.0	...
1245822	  689.3	  527.2	 9535.0	...
1245823	  689.5	  527.1	 9537.0	...
1245824	  689.6	  527.1	 9540.0	...
1245825	  689.6	  527.2	 9542.0	...
1245826	  689.5	  527.2	 9542.0	...
1245827	  689.5	  527.2	 9542.0	...
1245828	  689.5	  527.2	 9544.0	...
1245829	  689.4	  527.2	 9546.0	...
1245830	  689.4	  527.2	 9549.0	...
1245831	  689.6	  527.0	 9548.0	...
1245832	  689.6	  526.9	 9546.0	...
1245833	  689.7	  526.8	 9545.0	...
1245834	  689.8	  526.8	 9544.0	...
1245835	  689.8	  526.5	 9545.0	...
1245836	  689.7	  526.3	 9540.0	...
1245837	  689.5	  526.0	 9535.0	...
1245838	  689.4	  526.0	 9532.0	...
1245839	  689.3	  526.2	 9534.0	...
1245840	  689.4	  526.6	 9535.0	...
1245841	  689.6	  527.0	 9535.0	...
1245842	  689.7	  526.9	 9535.0	...
1245843	  689.7	  526.7	 9535.0	...
1245844	  689.8	  526.5	 9536.0	...
1245845	  689.8	  526.5	 9537.0	...
1245846	  689.7	  526.6	 9537.0	...
1245847	  689.6	  526.6	 9537.0	...
1245848	  689.5	  526.6	 9540.0	...
1245849	  689.7	  526.4	 9544.0	...
1245850	  689.8	  526.3	 9547.0	...
1245851	  690.0	  526.3	 9546.0	...
1245852	  689.9	  526.3	 9546.0	...
1245853	  689.9	  526.3	 9547.0	...
1245854	  689.7	  526.4	 9547.0	...
1245855	  689.4	  526.4	 9544.0	...
1245856	  689.3	  526.5	 9541.0	...
1245857	  689.3	  526.5	 9541.0	...
1245858	  689.4	  526.8	 9544.0	...
1245859	  689.4	  527.0	 9545.0	...
1245860	  689.4	  527.2	 9542.0	...
1245861	  689.5	  527.2	 9538.0	...
1245862	  689.4	  527.2	 9536.0	...
1245863	  689.2	  527.1	 9536.0	...
1245864	  689.0	  526.8	 9539.0	...
1245865	  689.2	  526.6	 9542.0	...
1245866	  689.4	  526.5	 9543.0	...
1245867	  689.7	  526.6	 9543.0	...
1245868	  689.7	  527.1	 9543.0	...
1245869	  689.7	  527.6	 9543.0	...
1245870	  689.8	  527.6	 9542.0	...
1245871	  689.8	  527.2	 9540.0	...
1245872	  689.6	  527.1	 9540.0	...
1245873	  689.5	  527.3	 9541.0	...
1245874	  689.5	  527.4	 9541.0	...
1245875	  689.6	  527.3	 9543.0	...
1245876	  689.7	  527.1	 9544.0	...
1245877	  689.7	  527.2	 9544.0	...
1245878	  689.7	  527.2	 9542.0	...
1245879	  689.7	  527.1	 9541.0	...
1245880	  689.6	  527.1	 9541.0	...
1245881	  689.6	  527.3	 9539.0	...
1245882	  689.6	  527.5	 9536.0	...
1245883	  689.5	  527.5	 9536.0	...
1245884	  689.5	  527.2	 9538.0	...
1245885	  689.5	  526.9	 9541.0	...
1245886	  689.6	  526.9	 9540.0	...
1245887	  689.6	  526.9	 9539.0	...
1245888	  689.5	  527.1	 9538.0	...
1245889	  689.3	  527.1	 9537.0	...
1245890	  689.4	  527.0	 9538.0	...
1245891	  689.3	  526.8	 9540.0	...
1245892	  689.3	  526.6	 9541.0	...
1245893	  689.3	  526.6	 9541.0	...
1245894	  689.3	  526.5	 9543.0	...
1245895	  689.3	  526.4	 9546.0	...
1245896	  689.4	  526.3	 9549.0	...
1245897	  689.5	  526.3	 9550.0	...
1245898	  689.6	  526.5	 9550.0	...
1245899	  689.7	  526.6	 9548.0	...
1245900	  689.5	  526.7	 9547.0	...
1245901	  689.3	  526.8	 9543.0	...
1245902	  688.9	  526.9	 9540.0	...
1245903	  688.8	  526.9	 9537.0	...
1245904	  688.6	  527.0	 9535.0	...
1245905	  688.5	  526.9	 9535.0	...
1245906	  688.5	  526.8	 9535.0	...
1245907	  688.4	  526.6	 9535.0	...
1245908	  688.3	  526.4	 9535.0	...
1245909	  688.3	  526.6	 9534.0	...
1245910	  688.3	  526.7	 9536.0	...
1245911	  688.3	  526.8	 9537.0	...
1245912	  688.3	  526.7	 9537.0	...
1245913	  688.3	  526.8	 9534.0	...
1245914	  688.3	  526.9	 9531.0	...
1245915	  688.3	  526.6	 9533.0	...
1245916	  688.2	  526.1	 9538.0	...
1245917	  688.2	  526.0	 9541.0	...
1245918	  688.3	  526.4	 9540.0	...
1245919	  688.4	  526.8	 9539.0	...
1245920	  688.5	  526.9	 9540.0	...
1245921	  688.5	  527.0	 9542.0	...
1245922	  688.4	  527.0	 9545.0	...
1245923	  688.5	  527.2	 9546.0	...
1245924	  688.5	  527.5	 9546.0	...
1245925	  688.5	  527.7	 9545.0	...
1245926	  688.5	  527.8	 9545.0	...
1245927	  688.5	  527.8	 9546.0	...
1245928	  688.4	  527.8	 9546.0	...
1245929	  688.3	  527.8	 9546.0	...
1245930	  688.2	  527.9	 9547.0	...
1245931	  688.1	  527.9	 9547.0	...
1245932	  688.1	  527.9	 9548.0	...
1245933	  688.2	  528.1	 9548.0	...
1245934	  688.5	  528.2	 9547.0	...
1245935	  688.8	  528.1	 9547.0	...
1245936	  689.1	  527.9	 9544.0	...
1245937	  689.1	  527.7	 9541.0	...
1245938	  689.0	  527.8	 9539.0	...
1245939	  688.9	  527.9	 9539.0	...
1245940	  688.8	  528.0	 9539.0	...
1245941	  688.7	  527.6	 9539.0	...
1245942	  688.6	  527.2	 9540.0	...
1245943	  688.6	  527.4	 9541.0	...
1245944	  688.7	  527.8	 9541.0	...
1245945	  688.8	  528.2	 9541.0	...
1245946	  688.9	  528.2	 9541.0	...
1245947	  688.9	  527.8	 9541.0	...
1245948	  688.7	  527.5	 9540.0	...
1245949	  688.6	  527.2	 9538.0	...
1245950	  688.6	  527.3	 9536.0	...
1245951	  688.6	  527.3	 9534.0	...
1245952	  688.6	  527.3	 9533.0	...
1245953	  688.6	  527.7	 9533.0	...
1245954	  688.7	  528.0	 9533.0	...
1245955	  688.9	  528.4	 9534.0	...
1245956	  689.0	  528.4	 9534.0	...
1245957	  688.9	  528.4	 9534.0	...
1245958	  688.7	  528.3	 9538.0	...
1245959	  688.5	  528.5	 9541.0	...
1245960	  688.3	  528.6	 9543.0	...
1245961	  688.4	  528.7	 9542.0	...
1245962	  688.6	  528.7	 9541.0	...
1245963	  688.8	  528.7	 9541.0	...
1245964	  688.8	  528.7	 9541.0	...
1245965	  688.6	  528.7	 9540.0	...
1245966	  688.3	  528.7	 9540.0	...
1245967	  688.0	  528.7	 9539.0	...
1245968	  687.9	  528.7	 9540.0	...
1245969	  687.8	  528.6	 9541.0	...
1245970	  687.8	  528.6	 9542.0	...
1245971	  687.9	  529.0	 9543.0	...
1245972	  688.0	  529.3	 9542.0	...
1245973	  688.1	  529.4	 9545.0	...
1245974	  688.1	  528.9	 9548.0	...
1245975	  688.0	  528.4	 9552.0	...
1245976	  688.0	  528.3	 9549.0	...
1245977	  688.2	  528.4	 9545.0	...
1245978	  688.3	  528.7	 9544.0	...
1245979	  688.5	  528.9	 9544.0	...
1245980	  688.5	  528.9	 9542.0	...
1245981	  688.5	  528.8	 9539.0	...
1245982	  688.5	  529.1	 9538.0	...
1245983	  688.6	  529.4	 9538.0	...
1245984	  688.7	  529.6	 9538.0	...
1245985	  688.8	  529.5	 9538.0	...
1245986	  688.6	  529.3	 9538.0	...
1245987	  688.4	  529.3	 9538.0	...
1245988	  688.3	  529.5	 9537.0	...
1245989	  688.3	  529.7	 9535.0	...
1245990	  688.4	  529.8	 9539.0	...
1245991	  688.5	  529.9	 9545.0	...
1245992	  688.6	  529.9	 9548.0	...
1245993	  689.0	  529.9	 9544.0	...
1245994	  689.3	  529.9	 9540.0	...
1245995	  689.1	  530.1	 9539.0	...
1245996	  688.7	  530.3	 9541.0	...
1245997	  688.4	  530.5	 9542.0	...
1245998	  688.5	  530.4	 9544.0	...
1245999	  688.6	  530.5	 9541.0	...
1246000	  688.6	  530.6	 9538.0	...
1246001	  688.6	  530.8	 9536.0	...
1246002	  688.6	  530.8	 9536.0	...
1246003	  688.6	  530.7	 9537.0	...
1246004	  688.6	  530.5	 9537.0	...
1246005	  688.6	  530.3	 9539.0	...
1246006	  688.6	  530.1	 9545.0	...
1246007	  688.8	  530.3	 9550.0	...
1246008	  689.0	  530.3	 9552.0	...
1246009	  688.9	  530.2	 9552.0	...
1246010	  688.7	  530.0	 9552.0	...
1246011	  688.5	  530.4	 9551.0	...
1246012	  688.6	  530.8	 9550.0	...
1246013	  688.7	  531.3	 9549.0	...
MSG	1246014 0000 _ Number On
1246014	  688.8	  531.3	 9548.0	...
1246015	  688.8	  531.3	 9547.0	...
1246016	  688.9	  531.3	 9546.0	...
1246017	  688.8	  531.3	 9547.0	...
1246018	  688.9	  531.3	 9549.0	...
1246019	  688.9	  531.3	 9550.0	...
1246020	  689.0	  531.1	 9551.0	...
1246021	  689.1	  530.9	 9552.0	...
1246022	  689.1	  530.4	 9552.0	...
1246023	  689.2	  530.3	 9552.0	...
1246024	  689.3	  530.4	 9552.0	...
1246025	  689.3	  530.7	 9552.0	...
1246026	  689.2	  530.9	 9552.0	...
1246027	  689.0	  530.9	 9552.0	...
1246028	  689.0	  531.0	 9552.0	...
1246029	  689.0	  531.0	 9552.0	...
1246030	  689.1	  531.0	 9553.0	...
1246031	  689.3	  531.0	 9553.0	...
1246032	  689.5	  531.0	 9553.0	...
1246033	  689.6	  531.1	 9554.0	...
1246034	  689.5	  531.3	 9554.0	...
1246035	  689.5	  531.5	 9556.0	...
1246036	  689.6	  531.7	 9557.0	...
1246037	  689.7	  531.6	 9556.0	...
1246038	  689.8	  531.5	 9555.0	...
1246039	  689.9	  531.5	 9553.0	...
1246040	  689.9	  531.5	 9552.0	...
1246041	  689.8	  531.3	 9551.0	...
1246042	  689.7	  531.2	 9550.0	...
1246043	  689.6	  531.1	 9550.0	...
1246044	  689.5	  531.1	 9550.0	...
1246045	  689.3	  531.2	 9552.0	...
1246046	  689.0	  531.4	 9552.0	...
1246047	  688.8	  531.4	 9550.0	...
1246048	  688.8	  531.4	 9547.0	...
1246049	  688.7	  531.3	 9547.0	...
1246050	  688.7	  531.2	 9548.0	...
1246051	  688.8	  531.2	 9550.0	...
1246052	  689.0	  531.2	 9550.0	...
1246053	  689.2	  531.3	 9552.0	...
1246054	  689.2	  531.4	 9553.0	...
1246055	  689.2	  531.5	 9555.0	...
1246056	  689.2	  531.6	 9554.0	...
1246057	  689.3	  531.7	 9553.0	...
1246058	  689.3	  531.9	 9553.0	...
1246059	  689.2	  532.1	 9553.0	...
1246060	  689.1	  532.2	 9556.0	...
1246061	  689.1	  532.3	 9559.0	...
1246062	  689.1	  532.2	 9562.0	...
1246063	  689.0	  532.0	 9562.0	...
1246064	  688.9	  531.8	 9562.0	...
1246065	  688.9	  531.7	 9561.0	...
1246066	  688.9	  531.6	 9560.0	...
1246067	  688.9	  531.4	 9559.0	...
1246068	  688.8	  531.4	 9558.0	...
1246069	  688.8	  531.3	 9558.0	...
1246070	  688.9	  531.3	 9558.0	...
1246071	  689.0	  531.6	 9558.0	...
1246072	  689.0	  531.9	 9559.0	...
1246073	  688.9	  532.2	 9558.0	...
1246074	  688.9	  532.2	 9557.0	...
1246075	  688.9	  532.1	 9556.0	...
1246076	  688.9	  532.1	 9555.0	...
1246077	  688.8	  531.9	 9555.0	...
1246078	  688.8	  531.9	 9555.0	...
1246079	  688.6	  531.8	 9555.0	...
1246080	  688.5	  531.9	 9554.0	...
1246081	  688.2	  532.0	 9553.0	...
1246082	  688.1	  532.1	 9551.0	...
1246083	  688.1	  532.2	 9552.0	...
1246084	  688.2	  532.2	 9554.0	...
1246085	  688.4	  532.1	 9556.0	...
1246086	  688.5	  532.2	 9556.0	...
1246087	  688.6	  532.2	 9556.0	...
1246088	  688.4	  532.2	 9555.0	...
1246089	  688.3	  532.3	 9553.0	...
1246090	  688.1	  532.5	 9554.0	...
1246091	  688.1	  532.6	 9555.0	...
1246092	  688.1	  532.7	 9558.0	...
1246093	  688.0	  532.9	 9559.0	...
1246094	  688.0	  533.0	 9560.0	...
1246095	  688.1	  533.1	 9560.0	...
1246096	  688.3	  533.3	 9560.0	...
1246097	  688.5	  533.4	 9556.0	...
1246098	  688.5	  533.6	 9552.0	...
1246099	  688.6	  533.7	 9551.0	...
1246100	  688.7	  533.7	 9555.0	...
1246101	  688.5	  533.6	 9558.0	...
1246102	  688.2	  533.5	 9557.0	...
1246103	  687.8	  533.6	 9555.0	...
1246104	  687.9	  533.4	 9553.0	...
1246105	  688.1	  533.2	 9555.0	...
1246106	  688.3	  533.0	 9556.0	...
1246107	  688.3	  533.0	 9558.0	...
1246108	  688.3	  533.2	 9558.0	...
1246109	  688.3	  533.1	 9559.0	...
1246110	  688.1	  533.1	 9560.0	...
1246111	  688.0	  533.0	 9561.0	...
1246112	  687.9	  533.0	 9557.0	...
1246113	  688.2	  532.9	 9553.0	...
1246114	  688.6	  532.8	 9551.0	...
1246115	  688.7	  532.8	 9553.0	...
1246116	  688.5	  532.9	 9555.0	...
1246117	  688.2	  533.1	 9555.0	...
1246118	  688.0	  533.3	 9556.0	...
1246119	  688.1	  533.2	 9557.0	...
1246120	  688.4	  532.9	 9558.0	...
1246121	  688.7	  533.0	 9559.0	...
1246122	  688.4	  533.4	 9563.0	...
1246123	  688.1	  533.7	 9565.0	...
1246124	  687.7	  533.7	 9567.0	...
1246125	  687.6	  533.7	 9564.0	...
1246126	  687.6	  533.7	 9561.0	...
1246127	  687.5	  533.4	 9557.0	...
1246128	  687.7	  533.1	 9556.0	...
1246129	  687.9	  532.7	 9556.0	...
1246130	  688.0	  532.7	 9558.0	...
1246131	  688.1	  532.7	 9560.0	...
1246132	  688.1	  532.8	 9561.0	...
1246133	  688.1	  532.9	 9562.0	...
1246134	  688.1	  533.0	 9563.0	...
1246135	  688.3	  532.9	 9563.0	...
1246136	  688.4	  532.9	 9561.0	...
1246137	  688.6	  532.8	 9556.0	...
1246138	  688.6	  532.8	 9551.0	...
1246139	  688.6	  532.9	 9547.0	...
1246140	  688.6	  533.1	 9547.0	...
1246141	  688.6	  533.2	 9545.0	...
1246142	  688.5	  533.1	 9544.0	...
1246143	  688.2	  533.0	 9547.0	...
1246144	  687.9	  533.1	 9551.0	...
1246145	  687.6	  533.2	 9554.0	...
1246146	  687.7	  533.4	 9554.0	...
1246147	  687.8	  533.5	 9551.0	...
1246148	  687.8	  533.3	 9549.0	...
1246149	  687.8	  533.1	 9547.0	...
1246150	  687.8	  533.1	 9551.0	...
1246151	  687.7	  533.4	 9554.0	...
1246152	  687.7	  533.5	 9557.0	...
1246153	  687.6	  533.2	 9556.0	...
1246154	  687.5	  532.9	 9555.0	...
1246155	  687.4	  532.8	 9552.0	...
1246156	  687.3	  533.0	 9551.0	...
1246157	  687.3	  533.4	 9550.0	...
1246158	  687.2	  533.7	 9554.0	...
1246159	  687.2	  533.7	 9556.0	...
1246160	  687.1	  533.5	 9559.0	...
1246161	  687.1	  533.2	 9559.0	...
1246162	  687.1	  533.3	 9559.0	...
1246163	  687.1	  533.3	 9559.0	...
1246164	  687.1	  533.3	 9556.0	...
1246165	  687.1	  533.2	 9554.0	...
1246166	  687.1	  533.4	 9552.0	...
1246167	  687.1	  533.5	 9553.0	...
1246168	  687.1	  533.4	 9552.0	...
1246169	  687.2	  533.1	 9552.0	...
1246170	  687.3	  532.8	 9553.0	...
1246171	  687.4	  532.9	 9551.0	...
1246172	  687.5	  533.0	 9551.0	...
1246173	  687.5	  533.1	 9552.0	...
1246174	  687.3	  532.7	 9554.0	...
1246175	  687.1	  532.4	 9556.0	...
1246176	  686.9	  532.7	 9556.0	...
1246177	  686.8	  533.1	 9553.0	...
1246178	  686.7	  533.2	 9550.0	...
1246179	  686.6	  532.7	 9545.0	...
1246180	  686.6	  532.3	 9544.0	...
1246181	  686.6	  532.3	 9543.0	...
1246182	  686.6	  532.3	 9544.0	...
1246183	  686.6	  532.3	 9543.0	...
1246184	  686.5	  532.3	 9541.0	...
1246185	  686.4	  532.4	 9543.0	...
1246186	  686.5	  532.4	 9546.0	...
1246187	  686.7	  532.6	 9548.0	...
1246188	  686.8	  532.6	 9546.0	...
1246189	  686.8	  532.7	 9544.0	...
1246190	  686.8	  532.7	 9544.0	...
1246191	  686.7	  532.4	 9542.0	...
1246192	  686.7	  532.2	 9541.0	...
1246193	  686.6	  531.9	 9542.0	...
1246194	  686.6	  531.8	 9545.0	...
1246195	  686.6	  532.0	 9547.0	...
1246196	  686.6	  532.3	 9546.0	...
1246197	  686.5	  532.6	 9545.0	...
1246198	  686.4	  532.6	 9546.0	...
1246199	  686.5	  532.7	 9548.0	...
1246200	  686.6	  532.6	 9550.0	...
1246201	  686.7	  532.5	 9552.0	...
1246202	  686.6	  532.5	 9552.0	...
1246203	  686.5	  532.7	 9552.0	...
1246204	  686.4	  533.0	 9551.0	...
1246205	  686.4	  533.1	 9551.0	...
1246206	  686.5	  533.0	 9551.0	...
1246207	  686.6	  532.8	 9551.0	...
1246208	  686.6	  532.8	 9550.0	...
1246209	  686.7	  532.9	 9550.0	...
1246210	  686.9	  533.1	 9551.0	...
1246211	  687.1	  533.2	 9553.0	...
1246212	  687.0	  533.4	 9554.0	...
1246213	  686.7	  533.4	 9553.0	...
1246214	  686.6	  533.5	 9553.0	...
1246215	  686.8	  533.5	 9552.0	...
1246216	  686.9	  533.5	 9552.0	...
1246217	  686.8	  533.5	 9551.0	...
1246218	  686.8	  533.5	 9551.0	...
1246219	  686.8	  533.3	 9550.0	...
1246220	  686.7	  533.0	 9549.0	...
1246221	  686.8	  532.5	 9551.0	...
1246222	  686.9	  532.0	 9555.0	...
1246223	  686.6	  531.7	 9560.0	...
1246224	  686.3	  532.0	 9560.0	...
1246225	  686.0	  532.5	 9556.0	...
1246226	  686.2	  533.0	 9551.0	...
1246227	  686.3	  533.0	 9549.0	...
1246228	  686.5	  533.1	 9548.0	...
1246229	  686.6	  533.1	 9548.0	...
1246230	  686.7	  532.9	 9548.0	...
1246231	  686.8	  532.7	 9546.0	...
1246232	  687.0	  532.4	 9544.0	...
1246233	  687.0	  532.3	 9545.0	...
1246234	  687.0	  532.0	 9548.0	...
1246235	  687.0	  531.8	 9550.0	...
1246236	  686.8	  531.8	 9548.0	...
1246237	  686.6	  532.1	 9545.0	...
1246238	  686.4	  532.4	 9545.0	...
1246239	  686.4	  532.6	 9543.0	...
1246240	  686.5	  532.6	 9542.0	...
1246241	  686.6	  532.5	 9544.0	...
1246242	  686.4	  532.5	 9547.0	...
1246243	  686.1	  532.4	 9550.0	...
1246244	  685.9	  532.3	 9550.0	...
1246245	  686.0	  532.2	 9548.0	...
1246246	  686.2	  532.1	 9546.0	...
1246247	  686.4	  532.4	 9544.0	...
1246248	  686.5	  532.7	 9546.0	...
1246249	  686.5	  532.9	 9549.0	...
1246250	  686.4	  532.7	 9552.0	...
1246251	  686.3	  532.5	 9551.0	...
1246252	  686.5	  532.4	 9551.0	...
1246253	  686.6	  532.4	 9551.0	...
1246254	  686.7	  532.6	 9551.0	...
1246255	  686.6	  533.0	 9551.0	...
1246256	  686.5	  533.4	 9551.0	...
1246257	  686.5	  533.5	 9551.0	...
1246258	  686.4	  533.5	 9550.0	...
1246259	  686.4	  533.1	 9551.0	...
1246260	  686.4	  532.7	 9552.0	...
1246261	  686.4	  532.3	 9553.0	...
1246262	  686.4	  532.0	 9554.0	...
1246263	  686.4	  531.7	 9554.0	...
1246264	  686.4	  531.5	 9554.0	...
1246265	  686.4	  532.0	 9554.0	...
1246266	  686.4	  532.4	 9553.0	...
1246267	  686.4	  532.8	 9552.0	...
1246268	  686.4	  532.6	 9551.0	...
1246269	  686.5	  532.4	 9551.0	...
1246270	  686.5	  532.1	 9552.0	...
1246271	  686.6	  532.0	 9553.0	...
1246272	  686.5	  531.9	 9554.0	...
1246273	  686.5	  532.0	 9554.0	...
1246274	  686.4	  531.9	 9552.0	...
1246275	  686.4	  531.9	 9550.0	...
1246276	  686.4	  531.9	 9550.0	...
1246277	  686.6	  531.9	 9551.0	...
1246278	  686.8	  531.7	 9549.0	...
1246279	  686.9	  531.5	 9545.0	...
1246280	  686.7	  531.3	 9540.0	...
1246281	  686.5	  531.2	 9540.0	...
1246282	  686.4	  531.1	 9541.0	...
1246283	  686.4	  531.0	 9540.0	...
1246284	  686.2	  531.0	 9538.0	...
1246285	  686.1	  531.1	 9534.0	...
1246286	  685.9	  531.3	 9533.0	...
1246287	  686.0	  531.5	 9531.0	...
1246288	  686.3	  531.6	 9530.0	...
1246289	  686.5	  531.4	 9532.0	...
1246290	  686.5	  531.1	 9534.0	...
1246291	  686.5	  530.8	 9536.0	...
1246292	  686.5	  530.6	 9536.0	...
1246293	  686.5	  530.6	 9536.0	...
1246294	  686.7	  530.6	 9536.0	...
1246295	  687.0	  530.6	 9534.0	...
1246296	  687.1	  530.7	 9533.0	...
1246297	  687.1	  530.7	 9533.0	...
1246298	  687.0	  530.8	 9535.0	...
1246299	  686.9	  530.8	 9537.0	...
1246300	  686.9	  530.7	 9538.0	...
1246301	  686.8	  530.7	 9538.0	...
1246302	  686.7	  530.7	 9538.0	...
1246303	  686.5	  530.7	 9538.0	...
1246304	  686.3	  530.5	 9537.0	...
1246305	  686.2	  530.3	 9536.0	...
1246306	  686.2	  530.1	 9535.0	...
1246307	  686.2	  530.4	 9533.0	...
1246308	  686.3	  530.9	 9532.0	...
1246309	  686.4	  531.3	 9531.0	...
1246310	  686.5	  531.4	 9530.0	...
1246311	  686.5	  531.1	 9529.0	...
1246312	  686.7	  530.9	 9528.0	...
1246313	  686.8	  530.8	 9527.0	...
1246314	  686.9	  530.7	 9529.0	...
1246315	  686.8	  530.6	 9530.0	...
1246316	  686.6	  530.5	 9532.0	...
1246317	  686.6	  530.5	 9530.0	...
1246318	  686.8	  530.6	 9529.0	...
MSG	1246319 0000 _ Number Off
1246319	  686.8	  530.3	 9528.0	...
1246320	  686.7	  530.0	 9526.0	...
1246321	  686.6	  529.7	 9522.0	...
1246322	  686.6	  529.5	 9518.0	...
1246323	  686.7	  529.4	 9517.0	...
1246324	  686.8	  529.3	 9518.0	...
1246325	  686.9	  529.2	 9519.0	...
1246326	  687.1	  529.1	 9522.0	...
1246327	  687.1	  528.8	 9526.0	...
1246328	  687.1	  528.6	 9530.0	...
1246329	  687.0	  528.7	 9532.0	...
1246330	  686.9	  529.0	 9527.0	...
1246331	  687.0	  529.2	 9522.0	...
1246332	  686.9	  529.2	 9519.0	...
1246333	  686.7	  529.2	 9520.0	...
1246334	  686.5	  529.0	 9521.0	...
1246335	  686.6	  528.8	 9522.0	...
1246336	  686.6	  528.5	 9522.0	...
1246337	  686.7	  528.3	 9522.0	...
1246338	  686.8	  528.1	 9522.0	...
1246339	  686.9	  528.0	 9522.0	...
1246340	  686.9	  528.1	 9521.0	...
1246341	  686.9	  528.4	 9518.0	...
1246342	  687.1	  528.7	 9516.0	...
1246343	  687.2	  528.8	 9515.0	...
1246344	  687.4	  528.5	 9517.0	...
1246345	  687.3	  528.2	 9516.0	...
1246346	  687.0	  528.0	 9512.0	...
1246347	  686.6	  527.9	 9509.0	...
1246348	  686.4	  527.9	 9509.0	...
1246349	  686.2	  527.8	 9511.0	...
1246350	  686.2	  527.8	 9515.0	...
1246351	  686.1	  527.9	 9520.0	...
1246352	  685.9	  528.1	 9523.0	...
1246353	  686.0	  528.3	 9524.0	...
1246354	  686.4	  528.1	 9524.0	...
1246355	  686.7	  527.7	 9520.0	...
1246356	  686.8	  527.3	 9516.0	...
1246357	  687.0	  527.1	 9512.0	...
1246358	  687.1	  527.1	 9514.0	...
1246359	  687.2	  527.1	 9513.0	...
1246360	  687.3	  527.2	 9511.0	...
1246361	  687.3	  527.2	 9510.0	...
1246362	  687.3	  527.2	 9509.0	...
1246363	  687.3	  527.4	 9508.0	...
1246364	  687.2	  527.7	 9509.0	...
1246365	  687.1	  527.8	 9510.0	...
1246366	  687.3	  527.7	 9513.0	...
1246367	  687.4	  527.5	 9513.0	...
1246368	  687.5	  527.6	 9514.0	...
1246369	  687.4	  527.7	 9513.0	...
1246370	  687.2	  527.2	 9514.0	...
1246371	  687.1	  526.7	 9516.0	...
1246372	  687.0	  526.2	 9519.0	...
1246373	  687.1	  526.3	 9522.0	...
1246374	  687.2	  526.5	 9522.0	...
1246375	  687.3	  526.7	 9523.0	...
1246376	  687.4	  526.8	 9523.0	...
1246377	  687.4	  526.8	 9524.0	...
1246378	  687.5	  526.7	 9525.0	...
1246379	  687.7	  526.6	 9523.0	...
1246380	  687.8	  526.4	 9521.0	...
1246381	  687.8	  526.3	 9518.0	...
1246382	  687.8	  526.6	 9512.0	...
1246383	  687.8	  526.9	 9507.0	...
1246384	  687.5	  527.1	 9506.0	...
1246385	  687.1	  527.0	 9512.0	...
1246386	  686.9	  526.7	 9514.0	...
1246387	  687.2	  526.5	 9511.0	...
1246388	  687.6	  526.3	 9508.0	...
1246389	  687.7	  526.3	 9509.0	...
1246390	  688.0	  526.4	 9511.0	...
1246391	  688.2	  526.6	 9514.0	...
1246392	  688.2	  526.6	 9517.0	...
1246393	  688.1	  526.6	 9519.0	...
1246394	  688.0	  526.4	 9519.0	...
1246395	  688.1	  526.1	 9519.0	...
1246396	  688.2	  525.8	 9517.0	...
1246397	  688.3	  525.8	 9516.0	...
1246398	  688.2	  525.8	 9519.0	...
1246399	  688.1	  525.7	 9521.0	...
1246400	  688.1	  525.7	 9523.0	...
1246401	  688.1	  525.9	 9522.0	...
1246402	  688.1	  526.2	 9520.0	...
1246403	  688.1	  526.6	 9519.0	...
1246404	  687.8	  526.8	 9516.0	...
1246405	  687.6	  526.5	 9515.0	...
1246406	  687.4	  525.9	 9515.0	...
1246407	  687.4	  525.2	 9516.0	...
1246408	  687.6	  524.9	 9519.0	...
1246409	  687.8	  525.1	 9520.0	...
1246410	  687.9	  525.2	 9521.0	...
1246411	  687.9	  525.5	 9518.0	...
1246412	  687.9	  525.5	 9516.0	...
1246413	  687.9	  525.6	 9516.0	...
1246414	  687.8	  525.5	 9518.0	...
1246415	  687.8	  525.4	 9520.0	...
1246416	  687.9	  525.4	 9519.0	...
1246417	  688.0	  525.5	 9518.0	...
1246418	  688.2	  525.9	 9515.0	...
1246419	  688.2	  526.1	 9514.0	...
1246420	  688.2	  526.0	 9512.0	...
1246421	  688.2	  525.7	 9511.0	...
1246422	  687.8	  525.4	 9514.0	...
1246423	  687.4	  525.4	 9515.0	...
1246424	  686.7	  525.4	 9515.0	...
1246425	  686.4	  525.5	 9512.0	...
1246426	  686.1	  525.5	 9514.0	...
1246427	  686.2	  525.6	 9518.0	...
1246428	  686.2	  525.6	 9518.0	...
1246429	  686.3	  525.5	 9513.0	...
1246430	  686.3	  525.5	 9509.0	...
1246431	  686.4	  525.5	 9510.0	...
1246432	  686.5	  525.5	 9511.0	...
1246433	  686.5	  525.4	 9511.0	...
1246434	  686.6	  525.2	 9510.0	...
1246435	  686.6	  525.0	 9509.0	...
1246436	  686.5	  524.9	 9509.0	...
1246437	  686.4	  524.7	 9509.0	...
1246438	  686.3	  524.5	 9509.0	...
1246439	  686.2	  524.2	 9505.0	...
1246440	  686.2	  524.2	 9500.0	...
1246441	  686.2	  524.3	 9496.0	...
1246442	  686.1	  524.4	 9497.0	...
1246443	  685.9	  524.2	 9497.0	...
1246444	  686.0	  523.9	 9497.0	...
1246445	  686.2	  523.7	 9496.0	...
1246446	  686.3	  523.7	 9491.0	...
1246447	  686.4	  523.8	 9486.0	...
1246448	  686.5	  524.1	 9480.0	...
1246449	  686.6	  524.5	 9480.0	...
1246450	  686.6	  524.7	 9481.0	...
1246451	  686.6	  524.5	 9483.0	...
1246452	  686.6	  524.4	 9485.0	...
1246453	  686.6	  524.3	 9487.0	...
1246454	  686.5	  524.3	 9488.0	...
1246455	  686.5	  524.3	 9488.0	...
1246456	  686.5	  524.4	 9490.0	...
1246457	  686.5	  524.5	 9493.0	...
1246458	  686.5	  524.3	 9496.0	...
1246459	  686.6	  524.2	 9495.0	...
1246460	  686.7	  523.8	 9494.0	...
1246461	  686.8	  523.4	 9493.0	...
1246462	  686.9	  523.0	 9493.0	...
1246463	  687.0	  523.0	 9494.0	...
1246464	  687.1	  522.8	 9495.0	...
1246465	  687.1	  522.6	 9496.0	...
1246466	  687.0	  522.3	 9493.0	...
1246467	  687.0	  522.2	 9490.0	...
1246468	  686.8	  522.0	 9487.0	...
1246469	  686.5	  522.0	 9486.0	...
1246470	  686.2	  522.1	 9485.0	...
1246471	  686.2	  522.4	 9484.0	...
1246472	  686.3	  522.7	 9484.0	...
1246473	  686.5	  522.6	 9485.0	...
1246474	  686.5	  522.4	 9486.0	...
1246475	  686.5	  522.3	 9486.0	...
1246476	  686.4	  522.3	 9488.0	...
1246477	  686.3	  522.2	 9490.0	...
1246478	  686.3	  522.1	 9493.0	...
1246479	  686.3	  522.0	 9493.0	...
1246480	  686.2	  522.1	 9492.0	...
1246481	  686.3	  522.2	 9487.0	...
1246482	  686.3	  522.3	 9484.0	...
1246483	  686.4	  522.4	 9487.0	...
1246484	  686.5	  522.3	 9492.0	...
1246485	  686.7	  522.3	 9498.0	...
1246486	  686.8	  522.4	 9496.0	...
1246487	  686.8	  522.5	 9495.0	...
1246488	  686.6	  522.6	 9493.0	...
1246489	  686.6	  522.4	 9490.0	...
1246490	  686.6	  522.2	 9487.0	...
1246491	  686.6	  522.0	 9485.0	...
1246492	  686.7	  521.9	 9485.0	...
1246493	  686.7	  521.8	 9485.0	...
1246494	  686.9	  521.8	 9486.0	...
1246495	  687.1	  521.9	 9485.0	...
1246496	  687.2	  522.0	 9485.0	...
1246497	  687.3	  521.7	 9485.0	...
1246498	  687.5	  521.4	 9487.0	...
1246499	  687.7	  521.2	 9490.0	...
1246500	  687.7	  521.1	 9492.0	...
1246501	  687.6	  521.1	 9491.0	...
1246502	  687.5	  521.1	 9491.0	...
1246503	  687.3	  521.1	 9491.0	...
1246504	  687.2	  521.1	 9489.0	...
1246505	  687.2	  521.0	 9486.0	...
1246506	  687.3	  520.9	 9483.0	...
1246507	  687.6	  520.9	 9482.0	...
1246508	  687.7	  521.0	 9484.0	...
1246509	  687.8	  521.2	 9485.0	...
1246510	  687.9	  521.3	 9487.0	...
1246511	  688.1	  521.4	 9486.0	...
1246512	  688.3	  521.5	 9485.0	...
1246513	  688.3	  521.6	 9484.0	...
1246514	  688.2	  521.3	 9484.0	...
1246515	  688.0	  521.0	 9486.0	...
1246516	  688.0	  520.7	 9485.0	...
1246517	  688.0	  520.8	 9483.0	...
1246518	  688.2	  521.0	 9481.0	...
1246519	  688.5	  521.0	 9480.0	...
1246520	  688.8	  521.1	 9481.0	...
1246521	  688.7	  521.1	 9482.0	...
1246522	  688.6	  520.9	 9476.0	...
1246523	  688.5	  520.6	 9468.0	...
1246524	  688.6	  520.5	 9465.0	...
1246525	  688.8	  520.6	 9473.0	...
1246526	  688.8	  520.8	 9480.0	...
1246527	  688.9	  521.1	 9483.0	...
1246528	  688.9	  521.2	 9482.0	...
1246529	  688.8	  521.1	 9481.0	...
1246530	  688.6	  521.0	 9481.0	...
MSG	1246531 0000 _ Number On
1246531	  688.6	  520.9	 9479.0	...
1246532	  688.6	  521.0	 9476.0	...
1246533	  688.6	  521.0	 9473.0	...
1246534	  688.6	  521.0	 9473.0	...
1246535	  688.6	  521.1	 9474.0	...
1246536	  688.6	  521.0	 9473.0	...
1246537	  688.6	  520.7	 9472.0	...
1246538	  688.7	  520.4	 9470.0	...
1246539	  688.8	  520.0	 9470.0	...
1246540	  688.9	  519.7	 9474.0	...
1246541	  689.0	  519.5	 9477.0	...
1246542	  689.0	  519.4	 9478.0	...
1246543	  689.0	  519.7	 9475.0	...
1246544	  689.0	  520.0	 9472.0	...
1246545	  689.0	  520.1	 9471.0	...
1246546	  689.0	  520.2	 9470.0	...
1246547	  689.0	  520.2	 9468.0	...
1246548	  689.0	  520.3	 9466.0	...
1246549	  689.0	  520.3	 9464.0	...
1246550	  688.9	  520.2	 9464.0	...
1246551	  688.8	  520.2	 9465.0	...
1246552	  688.7	  520.2	 9465.0	...
1246553	  688.5	  520.1	 9465.0	...
1246554	  688.4	  520.0	 9463.0	...
1246555	  688.2	  520.0	 9460.0	...
1246556	  688.1	  520.0	 9459.0	...
1246557	  688.1	  520.2	 9459.0	...
1246558	  688.1	  520.4	 9459.0	...
1246559	  688.2	  520.5	 9459.0	...
1246560	  688.6	  520.6	 9459.0	...
1246561	  689.0	  520.1	 9459.0	...
1246562	  689.2	  519.6	 9459.0	...
1246563	  689.2	  519.2	 9461.0	...
1246564	  689.0	  519.3	 9462.0	...
1246565	  688.9	  519.4	 9462.0	...
1246566	  688.7	  519.5	 9460.0	...
1246567	  688.7	  519.3	 9458.0	...
1246568	  688.7	  519.2	 9458.0	...
1246569	  688.9	  519.3	 9459.0	...
1246570	  689.3	  519.6	 9462.0	...
1246571	  689.7	  519.8	 9464.0	...
1246572	  690.0	  519.8	 9465.0	...
1246573	  690.0	  520.1	 9462.0	...
1246574	  690.0	  520.5	 9459.0	...
1246575	  689.8	  521.0	 9458.0	...
1246576	  689.7	  521.2	 9458.0	...
1246577	  689.4	  521.3	 9460.0	...
1246578	  689.1	  521.5	 9461.0	...
1246579	  688.8	  521.6	 9463.0	...
1246580	  688.8	  521.7	 9463.0	...
1246581	  688.7	  521.7	 9459.0	...
1246582	  688.7	  521.8	 9455.0	...
1246583	  688.9	  521.7	 9453.0	...
1246584	  689.0	  521.6	 9455.0	...
1246585	  689.1	  521.5	 9457.0	...
1246586	  689.2	  521.5	 9457.0	...
1246587	  689.2	  521.5	 9457.0	...
1246588	  689.2	  521.5	 9455.0	...
1246589	  689.3	  521.4	 9453.0	...
1246590	  689.3	  521.4	 9452.0	...
1246591	  689.3	  521.3	 9451.0	...
1246592	  689.3	  521.3	 9453.0	...
1246593	  689.3	  521.3	 9456.0	...
1246594	  689.4	  521.4	 9459.0	...
1246595	  689.4	  521.5	 9461.0	...
1246596	  689.3	  521.5	 9457.0	...
1246597	  689.2	  521.9	 9453.0	...
1246598	  689.2	  522.2	 9448.0	...
1246599	  689.1	  522.6	 9447.0	...
1246600	  688.9	  522.6	 9446.0	...
1246601	  688.8	  522.7	 9448.0	...
1246602	  688.7	  522.7	 9451.0	...
1246603	  688.8	  522.5	 9452.0	...
1246604	  688.8	  522.2	 9451.0	...
1246605	  688.8	  521.9	 9450.0	...
1246606	  688.7	  521.6	 9451.0	...
1246607	  688.7	  521.1	 9452.0	...
1246608	  688.6	  520.7	 9454.0	...
1246609	  688.4	  520.8	 9452.0	...
1246610	  688.3	  521.1	 9449.0	...
1246611	  688.4	  521.3	 9446.0	...
1246612	  688.5	  521.3	 9444.0	...
1246613	  688.5	  521.5	 9444.0	...
1246614	  688.7	  521.7	 9443.0	...
1246615	  689.0	  521.8	 9441.0	...
1246616	  689.0	  521.6	 9439.0	...
1246617	  688.8	  521.4	 9436.0	...
1246618	  688.5	  521.2	 9435.0	...
1246619	  688.6	  521.1	 9437.0	...
1246620	  688.7	  521.0	 9440.0	...
1246621	  688.7	  521.1	 9443.0	...
1246622	  688.6	  521.0	 9443.0	...
1246623	  688.6	  520.9	 9438.0	...
1246624	  688.5	  520.7	 9433.0	...
1246625	  688.4	  520.7	 9429.0	...
1246626	  688.4	  520.8	 9426.0	...
1246627	  688.5	  520.9	 9424.0	...
1246628	  688.7	  521.0	 9422.0	...
1246629	  688.8	  521.0	 9422.0	...
1246630	  688.8	  521.1	 9422.0	...
1246631	  688.7	  521.1	 9423.0	...
1246632	  688.5	  521.3	 9424.0	...
1246633	  688.4	  521.4	 9425.0	...
1246634	  688.4	  521.7	 9425.0	...
1246635	  688.5	  521.8	 9424.0	...
1246636	  688.5	  521.6	 9424.0	...
1246637	  688.2	  521.3	 9420.0	...
1246638	  688.0	  520.9	 9417.0	...
1246639	  687.8	  521.1	 9414.0	...
1246640	  687.8	  521.3	 9420.0	...
1246641	  687.9	  521.5	 9426.0	...
1246642	  687.9	  521.5	 9428.0	...
1246643	  688.0	  521.6	 9422.0	...
1246644	  688.0	  521.3	 9417.0	...
1246645	  688.0	  521.0	 9412.0	...
1246646	  688.0	  520.9	 9408.0	...
1246647	  687.8	  521.2	 9404.0	...
1246648	  687.7	  521.4	 9403.0	...
1246649	  687.5	  521.4	 9402.0	...
1246650	  687.5	  521.4	 9402.0	...
1246651	  687.5	  521.4	 9403.0	...
1246652	  687.4	  521.4	 9404.0	...
1246653	  687.4	  521.4	 9405.0	...
1246654	  687.3	  521.7	 9405.0	...
1246655	  687.3	  521.8	 9404.0	...
1246656	  687.2	  522.2	 9402.0	...
1246657	  687.2	  522.3	 9401.0	...
1246658	  687.1	  522.1	 9403.0	...
1246659	  687.1	  521.7	 9405.0	...
1246660	  687.3	  521.3	 9408.0	...
1246661	  687.4	  521.3	 9408.0	...
1246662	  687.6	  521.2	 9407.0	...
1246663	  687.6	  521.1	 9407.0	...
1246664	  687.7	  521.3	 9406.0	...
1246665	  687.7	  521.5	 9405.0	...
1246666	  687.8	  521.6	 9404.0	...
1246667	  687.8	  521.4	 9403.0	...
1246668	  687.7	  521.5	 9402.0	...
1246669	  687.5	  521.8	 9403.0	...
1246670	  687.4	  522.1	 9406.0	...
1246671	  687.4	  522.0	 9409.0	...
1246672	  687.1	  522.0	 9410.0	...
1246673	  686.9	  522.1	 9408.0	...
1246674	  686.6	  522.1	 9408.0	...
1246675	  686.6	  522.3	 9408.0	...
1246676	  686.5	  522.5	 9408.0	...
1246677	  686.7	  522.6	 9406.0	...
1246678	  686.9	  522.8	 9405.0	...
1246679	  686.9	  522.9	 9404.0	...
1246680	  686.6	  523.0	 9404.0	...
1246681	  686.3	  522.9	 9404.0	...
1246682	  686.1	  522.7	 9404.0	...
1246683	  686.1	  522.6	 9404.0	...
1246684	  686.1	  522.5	 9405.0	...
1246685	  686.2	  522.5	 9406.0	...
1246686	  686.2	  522.5	 9403.0	...
1246687	  686.4	  522.3	 9398.0	...
1246688	  686.5	  522.1	 9396.0	...
1246689	  686.6	  522.0	 9397.0	...
1246690	  686.6	  521.9	 9398.0	...
1246691	  686.6	  521.8	 9397.0	...
1246692	  686.4	  521.8	 9395.0	...
1246693	  686.1	  522.0	 9393.0	...
1246694	  685.8	  522.2	 9391.0	...
1246695	  685.8	  522.4	 9388.0	...
1246696	  685.7	  522.5	 9387.0	...
1246697	  685.8	  522.2	 9389.0	...
1246698	  685.8	  522.0	 9391.0	...
1246699	  685.8	  521.8	 9393.0	...
1246700	  685.8	  521.9	 9393.0	...
1246701	  685.9	  521.8	 9393.0	...
1246702	  685.9	  521.7	 9393.0	...
1246703	  686.0	  521.9	 9393.0	...
1246704	  686.1	  522.2	 9394.0	...
1246705	  686.1	  522.6	 9394.0	...
1246706	  686.1	  522.5	 9395.0	...
1246707	  686.2	  522.4	 9396.0	...
1246708	  686.4	  522.2	 9396.0	...
1246709	  686.4	  522.1	 9396.0	...
1246710	  686.2	  522.1	 9392.0	...
1246711	  686.0	  522.1	 9387.0	...
1246712	  686.0	  522.1	 9387.0	...
1246713	  685.9	  522.0	 9392.0	...
1246714	  686.0	  522.0	 9394.0	...
1246715	  686.0	  522.1	 9388.0	...
1246716	  686.0	  522.1	 9382.0	...
1246717	  686.0	  522.2	 9379.0	...
1246718	  686.0	  522.2	 9380.0	...
1246719	  685.9	  522.4	 9382.0	...
1246720	  685.9	  522.5	 9382.0	...
1246721	  686.0	  522.6	 9382.0	...
1246722	  686.0	  522.4	 9383.0	...
1246723	  686.0	  522.4	 9384.0	...
1246724	  686.0	  522.4	 9384.0	...
1246725	  686.0	  522.0	 9385.0	...
1246726	  685.9	  521.6	 9385.0	...
1246727	  685.8	  521.3	 9381.0	...
1246728	  685.7	  521.8	 9377.0	...
1246729	  685.7	  522.2	 9377.0	...
1246730	  685.7	  522.5	 9381.0	...
1246731	  685.7	  522.4	 9378.0	...
1246732	  685.7	  522.4	 9370.0	...
1246733	  685.5	  522.5	 9365.0	...
1246734	  685.2	  522.5	 9367.0	...
1246735	  684.9	  522.5	 9369.0	...
1246736	  684.9	  522.5	 9369.0	...
1246737	  685.0	  522.3	 9371.0	...
1246738	  684.9	  522.0	 9372.0	...
1246739	  684.8	  521.8	 9372.0	...
1246740	  684.8	  521.8	 9371.0	...
1246741	  684.9	  521.9	 9370.0	...
1246742	  685.2	  522.0	 9371.0	...
1246743	  685.4	  522.2	 9370.0	...
1246744	  685.5	  522.3	 9369.0	...
1246745	  685.5	  522.3	 9369.0	...
1246746	  685.4	  522.2	 9369.0	...
1246747	  685.3	  522.1	 9370.0	...
1246748	  685.2	  522.0	 9370.0	...
1246749	  685.1	  521.7	 9369.0	...
1246750	  685.1	  521.7	 9367.0	...
1246751	  685.1	  521.6	 9364.0	...
1246752	  685.1	  521.8	 9362.0	...
1246753	  685.1	  521.9	 9362.0	...
1246754	  685.1	  521.9	 9362.0	...
1246755	  685.1	  521.8	 9364.0	...
1246756	  685.1	  521.9	 9367.0	...
1246757	  685.1	  522.1	 9370.0	...
1246758	  685.1	  522.3	 9370.0	...
1246759	  685.1	  522.5	 9369.0	...
1246760	  685.1	  522.5	 9367.0	...
1246761	  685.0	  522.6	 9366.0	...
1246762	  685.0	  522.6	 9366.0	...
1246763	  684.9	  522.4	 9365.0	...
1246764	  684.9	  522.3	 9365.0	...
1246765	  684.8	  522.2	 9365.0	...
1246766	  684.4	  522.2	 9365.0	...
1246767	  684.1	  522.2	 9365.0	...
1246768	  683.9	  522.1	 9364.0	...
1246769	  684.0	  521.8	 9365.0	...
1246770	  684.1	  521.6	 9366.0	...
1246771	  684.0	  521.5	 9367.0	...
1246772	  683.9	  521.4	 9366.0	...
1246773	  683.9	  521.4	 9365.0	...
1246774	  684.0	  521.4	 9363.0	...
1246775	  684.1	  521.4	 9361.0	...
1246776	  684.1	  521.4	 9360.0	...
1246777	  684.1	  521.6	 9360.0	...
1246778	  684.1	  521.8	 9360.0	...
1246779	  684.1	  522.0	 9365.0	...
1246780	  684.1	  522.2	 9370.0	...
1246781	  684.1	  522.3	 9373.0	...
1246782	  684.2	  522.3	 9371.0	...
1246783	  684.2	  522.2	 9371.0	...
1246784	  684.3	  522.1	 9373.0	...
1246785	  684.3	  522.0	 9374.0	...
1246786	  684.2	  521.9	 9371.0	...
1246787	  684.1	  521.9	 9368.0	...
1246788	  684.0	  522.2	 9365.0	...
1246789	  684.0	  522.3	 9365.0	...
1246790	  683.9	  522.5	 9363.0	...
1246791	  683.8	  522.4	 9360.0	...
1246792	  683.7	  522.3	 9360.0	...
1246793	  683.6	  522.2	 9362.0	...
1246794	  683.7	  522.0	 9364.0	...
1246795	  683.7	  521.9	 9364.0	...
1246796	  683.7	  521.9	 9369.0	...
1246797	  683.7	  521.6	 9373.0	...
1246798	  683.6	  521.4	 9376.0	...
1246799	  683.4	  521.6	 9374.0	...
1246800	  683.4	  521.9	 9370.0	...
1246801	  683.6	  522.3	 9365.0	...
1246802	  683.9	  522.4	 9361.0	...
1246803	  683.7	  522.8	 9359.0	...
1246804	  683.5	  523.3	 9358.0	...
1246805	  683.1	  523.3	 9358.0	...
1246806	  683.0	  523.0	 9358.0	...
1246807	  683.1	  522.7	 9357.0	...
1246808	  683.4	  522.6	 9357.0	...
1246809	  683.6	  522.6	 9357.0	...
1246810	  683.6	  522.6	 9358.0	...
1246811	  683.4	  522.7	 9361.0	...
1246812	  683.3	  522.6	 9363.0	...
1246813	  683.1	  522.6	 9366.0	...
1246814	  683.1	  522.5	 9366.0	...
1246815	  683.2	  522.5	 9363.0	...
1246816	  683.2	  522.5	 9360.0	...
1246817	  683.3	  522.5	 9358.0	...
1246818	  683.3	  522.6	 9356.0	...
1246819	  683.3	  522.6	 9355.0	...
1246820	  683.3	  522.6	 9353.0	...
1246821	  683.3	  522.6	 9354.0	...
1246822	  683.4	  522.7	 9355.0	...
1246823	  683.6	  522.7	 9354.0	...
1246824	  683.7	  522.7	 9352.0	...
1246825	  683.7	  522.6	 9353.0	...
1246826	  683.5	  522.5	 9357.0	...
1246827	  683.4	  522.3	 9361.0	...
1246828	  683.2	  522.1	 9361.0	...
1246829	  683.0	  522.2	 9362.0	...
1246830	  683.2	  522.2	 9364.0	...
1246831	  683.4	  522.3	 9364.0	...
1246832	  683.7	  522.4	 9364.0	...
MSG	1246833 0000 _ Number Off
1246833	  683.6	  522.4	 9363.0	...
1246834	  683.5	  522.5	 9362.0	...
1246835	  683.3	  522.5	 9361.0	...
1246836	  683.2	  522.5	 9361.0	...
1246837	  683.1	  522.5	 9363.0	...
1246838	  683.3	  522.5	 9364.0	...
1246839	  683.4	  522.4	 9363.0	...
1246840	  683.6	  522.3	 9361.0	...
1246841	  683.6	  522.1	 9357.0	...
1246842	  683.6	  522.1	 9355.0	...
1246843	  683.7	  522.1	 9357.0	...
1246844	  683.7	  522.2	 9360.0	...
1246845	  683.6	  522.3	 9364.0	...
1246846	  683.4	  522.4	 9364.0	...
1246847	  683.2	  522.6	 9362.0	...
1246848	  683.3	  522.8	 9360.0	...
1246849	  683.3	  523.1	 9359.0	...
1246850	  683.3	  523.2	 9360.0	...
1246851	  683.4	  523.3	 9360.0	...
1246852	  683.3	  523.4	 9364.0	...
1246853	  683.0	  523.4	 9369.0	...
1246854	  682.7	  523.4	 9365.0	...
1246855	  682.5	  523.4	 9357.0	...
1246856	  682.3	  523.2	 9349.0	...
1246857	  682.4	  522.9	 9350.0	...
1246858	  682.7	  522.9	 9350.0	...
1246859	  683.0	  523.5	 9350.0	...
1246860	  682.9	  524.1	 9350.0	...
1246861	  682.9	  524.1	 9350.0	...
1246862	  682.8	  523.9	 9354.0	...
1246863	  682.8	  523.7	 9358.0	...
1246864	  682.8	  523.7	 9359.0	...
1246865	  682.6	  523.6	 9356.0	...
1246866	  682.4	  523.5	 9352.0	...
1246867	  682.1	  523.4	 9350.0	...
1246868	  681.9	  523.3	 9352.0	...
1246869	  682.1	  523.2	 9356.0	...
1246870	  682.4	  523.1	 9360.0	...
1246871	  682.6	  523.1	 9361.0	...
1246872	  682.5	  523.2	 9363.0	...
1246873	  682.5	  523.6	 9365.0	...
1246874	  682.5	  524.1	 9366.0	...
1246875	  682.5	  524.6	 9366.0	...
1246876	  682.8	  524.5	 9364.0	...
1246877	  683.1	  524.4	 9362.0	...
1246878	  683.5	  524.6	 9359.0	...
1246879	  683.4	  524.7	 9354.0	...
1246880	  683.3	  524.9	 9350.0	...
1246881	  683.1	  524.9	 9346.0	...
1246882	  683.1	  524.8	 9345.0	...
1246883	  683.1	  524.6	 9344.0	...
1246884	  683.1	  524.5	 9344.0	...
1246885	  683.0	  524.6	 9345.0	...
1246886	  683.0	  524.6	 9345.0	...
1246887	  683.0	  524.5	 9345.0	...
1246888	  683.0	  524.5	 9343.0	...
1246889	  682.9	  524.2	 9342.0	...
1246890	  682.7	  524.0	 9341.0	...
1246891	  682.7	  524.1	 9342.0	...
1246892	  682.8	  524.3	 9343.0	...
1246893	  682.8	  524.5	 9345.0	...
1246894	  682.6	  524.4	 9345.0	...
1246895	  682.5	  524.3	 9346.0	...
1246896	  682.5	  524.4	 9351.0	...
1246897	  682.5	  524.7	 9357.0	...
1246898	  682.5	  525.1	 9357.0	...
1246899	  682.6	  525.0	 9351.0	...
1246900	  683.0	  524.7	 9347.0	...
1246901	  683.3	  524.5	 9349.0	...
1246902	  683.5	  524.3	 9350.0	...
1246903	  683.3	  524.3	 9351.0	...
1246904	  683.0	  524.4	 9355.0	...
1246905	  682.9	  524.5	 9358.0	...
1246906	  682.9	  524.5	 9361.0	...
1246907	  682.8	  524.4	 9364.0	...
1246908	  682.9	  524.5	 9366.0	...
1246909	  682.5	  524.5	 9367.0	...
1246910	  682.1	  524.6	 9366.0	...
1246911	  682.2	  524.6	 9364.0	...
1246912	  682.6	  524.7	 9364.0	...
1246913	  683.0	  524.8	 9361.0	...
1246914	  683.0	  524.8	 9359.0	...
1246915	  683.0	  524.7	 9358.0	...
1246916	  683.0	  524.6	 9360.0	...
1246917	  682.9	  524.7	 9362.0	...
1246918	  682.8	  524.8	 9362.0	...
1246919	  682.7	  524.9	 9363.0	...
1246920	  682.5	  524.9	 9363.0	...
1246921	  682.4	  524.8	 9363.0	...
1246922	  682.1	  525.1	 9363.0	...
1246923	  681.8	  525.4	 9364.0	...
1246924	  681.5	  525.5	 9364.0	...
1246925	  681.4	  525.4	 9362.0	...
1246926	  681.7	  525.2	 9359.0	...
1246927	  682.0	  525.1	 9356.0	...
1246928	  682.3	  525.1	 9356.0	...
1246929	  682.3	  525.3	 9356.0	...
1246930	  682.3	  525.4	 9357.0	...
1246931	  682.4	  525.5	 9357.0	...
1246932	  682.4	  525.7	 9359.0	...
1246933	  682.4	  525.9	 9361.0	...
1246934	  682.1	  525.7	 9363.0	...
1246935	  681.9	  525.6	 9364.0	...
1246936	  681.7	  525.7	 9362.0	...
1246937	  681.7	  525.7	 9359.0	...
1246938	  681.8	  525.7	 9357.0	...
1246939	  681.6	  525.5	 9357.0	...
1246940	  681.4	  525.4	 9357.0	...
1246941	  681.4	  525.5	 9356.0	...
1246942	  681.6	  525.5	 9354.0	...
1246943	  681.8	  525.5	 9353.0	...
1246944	  681.7	  525.6	 9352.0	...
1246945	  681.7	  525.7	 9353.0	...
1246946	  681.8	  525.7	 9355.0	...
1246947	  682.0	  525.5	 9356.0	...
1246948	  682.1	  525.3	 9357.0	...
1246949	  682.2	  525.1	 9356.0	...
1246950	  682.3	  525.1	 9356.0	...
1246951	  682.4	  525.0	 9358.0	...
1246952	  682.2	  525.0	 9360.0	...
1246953	  682.0	  525.2	 9361.0	...
1246954	  681.8	  525.4	 9362.0	...
1246955	  682.1	  525.6	 9363.0	...
1246956	  682.3	  525.6	 9363.0	...
1246957	  682.3	  525.9	 9363.0	...
1246958	  682.2	  526.2	 9362.0	...
1246959	  682.1	  526.0	 9361.0	...
1246960	  682.2	  525.7	 9359.0	...
1246961	  682.6	  525.3	 9358.0	...
1246962	  683.0	  525.3	 9358.0	...
1246963	  683.1	  525.3	 9362.0	...
1246964	  683.0	  525.3	 9365.0	...
1246965	  682.9	  525.2	 9367.0	...
1246966	  683.0	  525.0	 9364.0	...
1246967	  683.0	  525.2	 9362.0	...
1246968	  683.0	  525.5	 9360.0	...
1246969	  683.1	  525.8	 9359.0	...
1246970	  683.3	  525.8	 9358.0	...
1246971	  683.5	  525.3	 9360.0	...
1246972	  683.6	  524.9	 9363.0	...
1246973	  683.6	  524.5	 9365.0	...
1246974	  683.6	  524.7	 9365.0	...
1246975	  683.4	  525.0	 9365.0	...
1246976	  683.3	  525.2	 9367.0	...
1246977	  683.4	  525.3	 9368.0	...
1246978	  683.7	  525.6	 9365.0	...
1246979	  684.0	  526.0	 9361.0	...
1246980	  684.0	  526.5	 9358.0	...
1246981	  683.8	  526.7	 9358.0	...
1246982	  683.7	  526.7	 9360.0	...
1246983	  683.5	  526.7	 9360.0	...
1246984	  683.6	  526.6	 9360.0	...
1246985	  683.6	  526.4	 9361.0	...
1246986	  683.8	  526.0	 9362.0	...
1246987	  684.1	  525.8	 9361.0	...
1246988	  684.4	  525.7	 9360.0	...
1246989	  684.4	  525.8	 9360.0	...
1246990	  684.2	  526.0	 9360.0	...
1246991	  683.9	  526.2	 9360.0	...
1246992	  683.8	  526.4	 9360.0	...
1246993	  684.0	  526.4	 9359.0	...
1246994	  684.2	  526.4	 9357.0	...
1246995	  684.0	  526.5	 9359.0	...
1246996	  683.8	  526.6	 9362.0	...
1246997	  683.6	  526.8	 9365.0	...
1246998	  683.6	  526.7	 9364.0	...
1246999	  683.7	  526.5	 9364.0	...
1247000	  683.8	  526.4	 9363.0	...
1247001	  683.8	  526.2	 9362.0	...
1247002	  683.7	  526.2	 9362.0	...
1247003	  683.6	  526.2	 9361.0	...
1247004	  683.7	  526.5	 9361.0	...
1247005	  683.8	  526.7	 9360.0	...
1247006	  683.9	  526.9	 9359.0	...
1247007	  684.0	  526.6	 9361.0	...
1247008	  683.6	  526.2	 9365.0	...
1247009	  683.4	  525.9	 9368.0	...
1247010	  683.1	  525.8	 9368.0	...
1247011	  683.3	  525.7	 9368.0	...
1247012	  683.2	  525.7	 9369.0	...
1247013	  683.1	  526.1	 9370.0	...
1247014	  683.1	  526.4	 9370.0	...
1247015	  683.0	  526.8	 9370.0	...
1247016	  683.0	  526.8	 9371.0	...
1247017	  683.0	  526.5	 9370.0	...
1247018	  683.1	  526.2	 9370.0	...
1247019	  683.2	  526.5	 9371.0	...
1247020	  683.4	  527.0	 9372.0	...
1247021	  683.5	  527.5	 9373.0	...
1247022	  683.5	  527.3	 9374.0	...
1247023	  683.5	  527.2	 9375.0	...
1247024	  683.5	  526.9	 9377.0	...
1247025	  683.6	  526.7	 9378.0	...
1247026	  683.7	  526.5	 9380.0	...
1247027	  683.7	  526.5	 9380.0	...
1247028	  683.6	  526.6	 9380.0	...
1247029	  683.5	  526.6	 9380.0	...
1247030	  683.5	  526.7	 9379.0	...
1247031	  683.5	  526.8	 9380.0	...
1247032	  683.6	  526.8	 9382.0	...
1247033	  683.7	  526.8	 9383.0	...
1247034	  683.8	  526.7	 9382.0	...
1247035	  683.5	  526.5	 9380.0	...
1247036	  683.2	  526.4	 9380.0	...
1247037	  682.8	  526.2	 9381.0	...
1247038	  682.7	  526.3	 9381.0	...
1247039	  682.9	  526.5	 9380.0	...
1247040	  683.2	  526.7	 9379.0	...
1247041	  683.4	  526.9	 9379.0	...
1247042	  683.4	  526.8	 9378.0	...
1247043	  683.4	  526.9	 9376.0	...
1247044	  683.5	  527.0	 9374.0	...
MSG	1247045 0000 _ Number On
1247045	  683.6	  527.3	 9377.0	...
1247046	  683.6	  527.5	 9384.0	...
1247047	  683.6	  527.5	 9390.0	...
1247048	  683.6	  527.2	 9386.0	...
1247049	  683.5	  526.9	 9380.0	...
1247050	  683.4	  526.7	 9376.0	...
1247051	  683.2	  526.7	 9376.0	...
1247052	  683.2	  526.6	 9377.0	...
1247053	  683.2	  526.5	 9382.0	...
1247054	  683.3	  526.6	 9386.0	...
1247055	  683.4	  526.6	 9387.0	...
1247056	  683.5	  526.9	 9383.0	...
1247057	  683.7	  527.0	 9379.0	...
1247058	  683.9	  527.1	 9380.0	...
1247059	  683.9	  527.0	 9380.0	...
1247060	  683.7	  526.8	 9380.0	...
1247061	  683.6	  526.6	 9379.0	...
1247062	  683.7	  526.5	 9381.0	...
1247063	  683.9	  526.4	 9382.0	...
1247064	  684.0	  526.3	 9384.0	...
1247065	  684.1	  526.3	 9384.0	...
1247066	  684.0	  526.4	 9384.0	...
1247067	  684.0	  526.4	 9383.0	...
1247068	  684.0	  526.4	 9382.0	...
1247069	  684.0	  526.7	 9379.0	...
1247070	  684.1	  527.0	 9375.0	...
1247071	  684.1	  527.3	 9371.0	...
1247072	  684.1	  527.2	 9373.0	...
1247073	  684.1	  527.1	 9376.0	...
1247074	  684.2	  527.0	 9379.0	...
1247075	  684.4	  526.9	 9379.0	...
1247076	  684.6	  527.1	 9379.0	...
1247077	  684.5	  527.3	 9376.0	...
1247078	  684.6	  527.6	 9372.0	...
1247079	  684.7	  527.6	 9369.0	...
1247080	  684.5	  527.7	 9371.0	...
1247081	  684.3	  527.8	 9374.0	...
1247082	  684.0	  527.9	 9377.0	...
1247083	  684.1	  527.8	 9374.0	...
1247084	  684.2	  527.6	 9372.0	...
1247085	  684.3	  527.5	 9370.0	...
1247086	  684.4	  527.6	 9370.0	...
1247087	  684.3	  527.7	 9371.0	...
1247088	  684.4	  527.8	 9374.0	...
1247089	  684.4	  528.0	 9378.0	...
1247090	  684.4	  528.2	 9382.0	...
1247091	  684.6	  527.8	 9382.0	...
1247092	  684.8	  527.4	 9382.0	...
1247093	  684.9	  526.8	 9383.0	...
1247094	  684.7	  526.6	 9383.0	...
1247095	  684.6	  526.8	 9384.0	...
1247096	  684.6	  527.0	 9383.0	...
1247097	  684.6	  527.2	 9384.0	...
1247098	  684.8	  527.2	 9384.0	...
1247099	  685.0	  527.2	 9385.0	...
1247100	  685.1	  527.3	 9385.0	...
1247101	  685.0	  527.4	 9385.0	...
1247102	  684.8	  527.5	 9383.0	...
1247103	  684.8	  527.7	 9380.0	...
1247104	  684.8	  527.8	 9377.0	...
1247105	  684.8	  527.9	 9376.0	...
1247106	  684.8	  527.8	 9376.0	...
1247107	  684.9	  527.9	 9378.0	...
1247108	  684.9	  527.9	 9379.0	...
1247109	  684.8	  527.8	 9381.0	...
1247110	  684.7	  527.7	 9381.0	...
1247111	  684.7	  527.6	 9382.0	...
1247112	  684.6	  527.6	 9383.0	...
1247113	  684.5	  527.6	 9384.0	...
1247114	  684.9	  527.9	 9383.0	...
1247115	  685.3	  528.2	 9381.0	...
1247116	  685.5	  528.5	 9376.0	...
1247117	  685.3	  528.5	 9370.0	...
1247118	  685.1	  528.5	 9371.0	...
1247119	  684.9	  528.5	 9375.0	...
1247120	  684.7	  528.5	 9379.0	...
1247121	  684.4	  528.6	 9379.0	...
1247122	  684.4	  528.3	 9378.0	...
1247123	  684.6	  528.0	 9378.0	...
1247124	  684.9	  528.1	 9380.0	...
1247125	  685.2	  528.5	 9382.0	...
1247126	  685.2	  528.9	 9380.0	...
1247127	  685.2	  528.9	 9376.0	...
1247128	  685.1	  528.9	 9372.0	...
1247129	  685.1	  528.8	 9371.0	...
1247130	  684.9	  528.7	 9370.0	...
1247131	  684.7	  528.8	 9367.0	...
1247132	  684.7	  529.2	 9366.0	...
1247133	  684.7	  529.5	 9368.0	...
1247134	  684.8	  529.7	 9374.0	...
1247135	  684.7	  529.8	 9378.0	...
1247136	  684.9	  529.8	 9379.0	...
1247137	  685.0	  529.5	 9377.0	...
1247138	  685.1	  529.3	 9375.0	...
1247139	  685.1	  529.2	 9373.0	...
1247140	  685.0	  529.3	 9374.0	...
1247141	  685.0	  529.3	 9374.0	...
1247142	  684.9	  529.5	 9373.0	...
1247143	  685.0	  529.7	 9371.0	...
1247144	  685.1	  530.0	 9375.0	...
1247145	  685.2	  529.8	 9379.0	...
1247146	  685.1	  529.5	 9384.0	...
1247147	  685.0	  529.3	 9383.0	...
1247148	  684.9	  529.3	 9383.0	...
1247149	  685.0	  529.4	 9382.0	...
1247150	  685.1	  529.5	 9382.0	...
1247151	  685.0	  529.4	 9383.0	...
1247152	  684.9	  529.1	 9383.0	...
1247153	  684.9	  529.2	 9383.0	...
1247154	  684.9	  529.5	 9384.0	...
1247155	  685.2	  529.8	 9384.0	...
1247156	  685.3	  529.7	 9385.0	...
1247157	  685.4	  529.5	 9383.0	...
1247158	  685.5	  529.4	 9381.0	...
1247159	  685.5	  529.3	 9380.0	...
1247160	  685.6	  529.2	 9381.0	...
1247161	  685.6	  529.1	 9382.0	...
1247162	  685.5	  529.2	 9382.0	...
1247163	  685.4	  529.4	 9384.0	...
1247164	  685.3	  529.6	 9385.0	...
1247165	  685.5	  529.5	 9386.0	...
1247166	  685.8	  529.4	 9386.0	...
1247167	  685.9	  529.4	 9386.0	...
1247168	  685.6	  529.4	 9386.0	...
1247169	  685.4	  529.5	 9385.0	...
1247170	  685.5	  529.8	 9384.0	...
1247171	  685.6	  530.0	 9384.0	...
1247172	  685.6	  530.2	 9384.0	...
1247173	  685.5	  530.1	 9386.0	...
1247174	  685.5	  529.9	 9387.0	...
1247175	  685.7	  529.9	 9388.0	...
1247176	  685.8	  530.1	 9388.0	...
1247177	  685.9	  530.7	 9387.0	...
1247178	  685.9	  531.2	 9386.0	...
1247179	  685.9	  531.4	 9386.0	...
1247180	  686.0	  531.1	 9385.0	...
1247181	  686.0	  530.6	 9386.0	...
1247182	  686.0	  530.4	 9386.0	...
1247183	  686.0	  530.3	 9386.0	...
1247184	  685.9	  530.3	 9387.0	...
1247185	  685.8	  530.4	 9388.0	...
1247186	  685.7	  530.5	 9388.0	...
1247187	  685.8	  530.6	 9388.0	...
1247188	  685.9	  530.5	 9387.0	...
1247189	  685.9	  530.5	 9384.0	...
1247190	  685.8	  530.6	 9380.0	...
1247191	  685.6	  530.5	 9380.0	...
1247192	  685.6	  530.4	 9382.0	...
1247193	  685.9	  530.2	 9383.0	...
1247194	  686.1	  530.2	 9381.0	...
1247195	  686.3	  530.2	 9379.0	...
1247196	  686.3	  530.3	 9379.0	...
1247197	  686.3	  530.5	 9379.0	...
1247198	  686.3	  530.3	 9378.0	...
1247199	  686.3	  529.9	 9378.0	...
1247200	  686.3	  529.6	 9379.0	...
1247201	  685.9	  529.9	 9379.0	...
1247202	  685.6	  530.2	 9379.0	...
1247203	  685.6	  530.5	 9378.0	...
1247204	  685.9	  530.5	 9376.0	...
1247205	  686.2	  530.4	 9375.0	...
1247206	  686.3	  530.5	 9374.0	...
1247207	  686.3	  530.5	 9374.0	...
1247208	  686.4	  530.5	 9374.0	...
1247209	  686.2	  530.5	 9375.0	...
1247210	  686.0	  530.5	 9376.0	...
1247211	  686.1	  530.5	 9378.0	...
1247212	  686.3	  530.5	 9377.0	...
1247213	  686.5	  530.4	 9377.0	...
1247214	  686.5	  530.4	 9377.0	...
1247215	  686.4	  530.3	 9377.0	...
1247216	  686.4	  530.3	 9377.0	...
1247217	  686.5	  530.4	 9377.0	...
1247218	  686.5	  530.5	 9376.0	...
1247219	  686.6	  530.5	 9375.0	...
1247220	  686.8	  530.6	 9373.0	...
1247221	  687.0	  530.6	 9373.0	...
1247222	  687.3	  530.6	 9373.0	...
1247223	  687.0	  530.6	 9373.0	...
1247224	  686.8	  530.5	 9378.0	...
1247225	  686.7	  530.3	 9383.0	...
1247226	  686.9	  530.0	 9387.0	...
1247227	  687.1	  529.9	 9385.0	...
1247228	  687.0	  529.9	 9384.0	...
1247229	  687.0	  530.1	 9383.0	...
1247230	  687.0	  530.3	 9382.0	...
1247231	  686.9	  530.0	 9380.0	...
1247232	  687.0	  529.6	 9378.0	...
1247233	  687.1	  529.3	 9376.0	...
1247234	  687.4	  529.5	 9376.0	...
1247235	  687.4	  529.6	 9375.0	...
1247236	  687.3	  529.6	 9375.0	...
1247237	  687.2	  529.8	 9375.0	...
1247238	  687.1	  530.0	 9375.0	...
1247239	  687.1	  530.3	 9374.0	...
1247240	  687.2	  530.0	 9371.0	...
1247241	  687.2	  529.7	 9368.0	...
1247242	  687.2	  529.1	 9368.0	...
1247243	  687.3	  528.9	 9370.0	...
1247244	  687.4	  528.8	 9371.0	...
1247245	  687.4	  528.9	 9371.0	...
1247246	  687.2	  529.1	 9371.0	...
1247247	  687.1	  529.2	 9371.0	...
1247248	  687.2	  529.3	 9372.0	...
1247249	  687.6	  529.3	 9370.0	...
1247250	  688.0	  529.2	 9370.0	...
1247251	  688.1	  529.2	 9370.0	...
1247252	  687.8	  529.2	 9367.0	...
1247253	  687.6	  529.3	 9364.0	...
1247254	  687.7	  529.3	 9362.0	...
1247255	  687.6	  529.3	 9364.0	...
1247256	  687.4	  529.3	 9366.0	...
1247257	  687.3	  529.4	 9366.0	...
1247258	  687.3	  529.4	 9363.0	...
1247259	  687.4	  529.4	 9360.0	...
1247260	  687.4	  529.5	 9359.0	...
1247261	  687.5	  529.6	 9364.0	...
1247262	  687.5	  529.7	 9368.0	...
1247263	  687.5	  529.8	 9370.0	...
1247264	  687.6	  529.8	 9367.0	...
1247265	  687.7	  529.8	 9362.0	...
1247266	  687.9	  529.3	 9358.0	...
1247267	  687.9	  528.8	 9355.0	...
1247268	  688.0	  528.6	 9355.0	...
1247269	  688.1	  528.8	 9355.0	...
1247270	  688.1	  529.0	 9356.0	...
1247271	  688.0	  528.9	 9356.0	...
1247272	  688.1	  528.8	 9357.0	...
1247273	  688.1	  528.7	 9360.0	...
1247274	  688.2	  528.9	 9360.0	...
1247275	  688.2	  529.1	 9358.0	...
1247276	  688.3	  529.1	 9362.0	...
1247277	  688.4	  528.8	 9367.0	...
1247278	  688.3	  528.6	 9372.0	...
1247279	  688.3	  528.5	 9370.0	...
1247280	  688.2	  528.8	 9367.0	...
1247281	  688.2	  529.0	 9366.0	...
1247282	  688.2	  529.1	 9367.0	...
1247283	  688.2	  529.0	 9369.0	...
1247284	  688.2	  528.9	 9369.0	...
1247285	  688.1	  529.0	 9367.0	...
1247286	  688.2	  529.0	 9365.0	...
1247287	  688.3	  528.9	 9367.0	...
1247288	  688.3	  528.9	 9369.0	...
1247289	  688.1	  528.9	 9369.0	...
1247290	  688.0	  528.9	 9368.0	...
1247291	  688.1	  528.8	 9367.0	...
1247292	  688.2	  528.5	 9366.0	...
1247293	  688.3	  528.2	 9365.0	...
1247294	  688.5	  528.2	 9365.0	...
1247295	  688.5	  528.3	 9365.0	...
1247296	  688.5	  528.3	 9365.0	...
1247297	  688.3	  528.4	 9365.0	...
1247298	  688.1	  528.4	 9366.0	...
1247299	  688.0	  528.4	 9366.0	...
1247300	  688.0	  528.4	 9367.0	...
1247301	  688.1	  528.5	 9367.0	...
1247302	  688.0	  528.7	 9365.0	...
1247303	  687.9	  528.9	 9364.0	...
1247304	  687.8	  528.8	 9362.0	...
1247305	  687.7	  528.5	 9363.0	...
1247306	  687.7	  528.6	 9363.0	...
1247307	  687.7	  528.9	 9364.0	...
1247308	  687.7	  529.2	 9364.0	...
1247309	  687.7	  529.2	 9365.0	...
1247310	  687.8	  529.1	 9366.0	...
1247311	  687.9	  529.1	 9361.0	...
1247312	  688.0	  529.1	 9355.0	...
1247313	  688.0	  529.1	 9353.0	...
1247314	  688.0	  528.9	 9356.0	...
1247315	  687.9	  528.7	 9359.0	...
1247316	  687.7	  528.5	 9359.0	...
1247317	  687.6	  528.4	 9358.0	...
1247318	  687.7	  528.7	 9356.0	...
1247319	  687.8	  529.1	 9355.0	...
1247320	  687.9	  529.5	 9354.0	...
1247321	  687.9	  529.6	 9354.0	...
1247322	  687.9	  529.8	 9355.0	...
1247323	  688.0	  529.8	 9355.0	...
1247324	  688.1	  529.9	 9355.0	...
1247325	  688.1	  529.6	 9357.0	...
1247326	  687.9	  529.3	 9361.0	...
1247327	  687.7	  529.0	 9365.0	...
1247328	  687.7	  529.0	 9366.0	...
1247329	  687.6	  529.2	 9367.0	...
1247330	  687.6	  529.5	 9368.0	...
1247331	  687.7	  529.7	 9370.0	...
1247332	  687.8	  529.8	 9372.0	...
1247333	  687.9	  529.9	 9368.0	...
1247334	  687.8	  529.9	 9363.0	...
1247335	  687.6	  530.0	 9357.0	...
1247336	  687.4	  530.1	 9356.0	...
1247337	  687.5	  530.1	 9358.0	...
1247338	  687.7	  530.1	 9361.0	...
1247339	  688.0	  530.1	 9364.0	...
1247340	  688.2	  530.1	 9364.0	...
1247341	  688.3	  530.2	 9363.0	...
1247342	  688.3	  530.4	 9363.0	...
1247343	  688.2	  530.1	 9363.0	...
1247344	  688.0	  529.5	 9364.0	...
1247345	  687.8	  529.1	 9365.0	...
1247346	  687.7	  529.1	 9365.0	...
MSG	1247347 0000 _ Number Off
1247347	  687.7	  529.2	 9364.0	...
1247348	  687.9	  529.1	 9364.0	...
1247349	  688.0	  529.1	 9362.0	...
1247350	  688.1	  529.0	 9361.0	...
1247351	  688.1	  529.0	 9360.0	...
1247352	  688.1	  529.1	 9359.0	...
1247353	  688.0	  529.1	 9358.0	...
1247354	  688.1	  529.3	 9358.0	...
1247355	  688.1	  529.4	 9359.0	...
1247356	  688.2	  529.5	 9362.0	...
1247357	  688.2	  529.5	 9365.0	...
1247358	  688.2	  529.5	 9368.0	...
1247359	  688.3	  529.4	 9368.0	...
1247360	  688.3	  529.2	 9366.0	...
1247361	  688.4	  528.9	 9364.0	...
1247362	  688.5	  528.7	 9364.0	...
1247363	  688.6	  528.7	 9363.0	...
1247364	  688.7	  528.7	 9362.0	...
1247365	  688.5	  528.8	 9360.0	...
1247366	  688.2	  529.0	 9360.0	...
1247367	  688.0	  529.3	 9364.0	...
1247368	  687.9	  529.3	 9367.0	...
1247369	  687.9	  529.4	 9370.0	...
1247370	  687.9	  529.4	 9370.0	...
1247371	  688.1	  529.3	 9371.0	...
1247372	  688.2	  529.2	 9372.0	...
1247373	  688.3	  529.1	 9373.0	...
1247374	  688.4	  529.1	 9374.0	...
1247375	  688.3	  528.7	 9374.0	...
1247376	  688.1	  528.4	 9374.0	...
1247377	  688.0	  528.1	 9375.0	...
1247378	  688.1	  528.1	 9376.0	...
1247379	  688.1	  528.5	 9375.0	...
1247380	  688.1	  528.8	 9374.0	...
1247381	  688.1	  529.3	 9372.0	...
1247382	  688.0	  529.6	 9369.0	...
1247383	  688.1	  529.5	 9365.0	...
1247384	  688.1	  529.2	 9362.0	...
1247385	  688.1	  529.0	 9357.0	...
1247386	  688.0	  529.1	 9354.0	...
1247387	  688.0	  529.2	 9355.0	...
1247388	  688.1	  529.2	 9360.0	...
1247389	  688.2	  529.2	 9366.0	...
1247390	  688.3	  529.0	 9368.0	...
1247391	  688.3	  528.8	 9369.0	...
1247392	  688.3	  528.7	 9369.0	...
1247393	  688.2	  529.0	 9369.0	...
1247394	  687.9	  529.4	 9371.0	...
1247395	  687.6	  529.8	 9370.0	...
1247396	  687.4	  530.0	 9367.0	...
1247397	  687.5	  529.6	 9365.0	...
1247398	  687.7	  529.2	 9366.0	...
1247399	  687.9	  528.8	 9368.0	...
1247400	  688.1	  528.9	 9368.0	...
1247401	  688.2	  529.0	 9364.0	...
1247402	  688.2	  529.1	 9360.0	...
1247403	  688.3	  529.1	 9359.0	...
1247404	  688.3	  529.0	 9361.0	...
1247405	  688.2	  528.9	 9363.0	...
1247406	  688.1	  528.9	 9364.0	...
1247407	  688.2	  528.9	 9363.0	...
1247408	  688.4	  528.8	 9360.0	...
1247409	  688.6	  529.0	 9356.0	...
1247410	  688.5	  529.2	 9355.0	...
1247411	  688.4	  529.3	 9355.0	...
1247412	  688.4	  529.2	 9355.0	...
1247413	  688.5	  529.1	 9355.0	...
1247414	  688.6	  529.2	 9355.0	...
1247415	  688.5	  529.3	 9355.0	...
1247416	  688.3	  529.3	 9355.0	...
1247417	  688.3	  529.2	 9356.0	...
1247418	  688.6	  529.1	 9356.0	...
1247419	  689.0	  528.9	 9357.0	...
1247420	  689.1	  528.8	 9353.0	...
1247421	  689.1	  528.4	 9349.0	...
1247422	  689.0	  528.2	 9346.0	...
1247423	  689.0	  528.0	 9346.0	...
1247424	  688.9	  528.0	 9347.0	...
1247425	  688.9	  528.0	 9347.0	...
1247426	  688.9	  527.9	 9345.0	...
1247427	  688.9	  527.9	 9341.0	...
1247428	  688.8	  528.0	 9338.0	...
1247429	  688.8	  528.0	 9335.0	...
1247430	  688.9	  528.1	 9335.0	...
1247431	  688.8	  528.0	 9336.0	...
1247432	  688.7	  528.0	 9336.0	...
1247433	  688.5	  528.0	 9334.0	...
1247434	  688.4	  528.0	 9334.0	...
1247435	  688.3	  528.1	 9336.0	...
1247436	  688.3	  528.2	 9335.0	...
1247437	  688.4	  528.2	 9333.0	...
1247438	  688.4	  528.0	 9332.0	...
1247439	  688.4	  527.8	 9333.0	...
1247440	  688.3	  527.8	 9336.0	...
1247441	  688.2	  527.9	 9339.0	...
1247442	  688.3	  527.8	 9341.0	...
1247443	  688.4	  527.6	 9342.0	...
1247444	  688.7	  527.3	 9341.0	...
1247445	  688.8	  526.8	 9340.0	...
1247446	  689.0	  526.6	 9338.0	...
1247447	  689.1	  526.4	 9335.0	...
1247448	  689.0	  526.5	 9332.0	...
1247449	  688.8	  526.6	 9334.0	...
1247450	  688.7	  526.7	 9337.0	...
1247451	  688.8	  526.7	 9341.0	...
1247452	  688.6	  527.1	 9341.0	...
1247453	  688.4	  527.5	 9341.0	...
1247454	  688.0	  527.9	 9340.0	...
1247455	  687.9	  527.8	 9339.0	...
1247456	  687.9	  527.6	 9338.0	...
1247457	  688.3	  527.5	 9338.0	...
1247458	  688.7	  527.5	 9337.0	...
1247459	  688.8	  527.6	 9338.0	...
1247460	  688.8	  527.5	 9338.0	...
1247461	  688.7	  527.4	 9338.0	...
1247462	  688.8	  527.2	 9339.0	...
1247463	  688.9	  527.1	 9340.0	...
1247464	  688.9	  527.0	 9341.0	...
1247465	  688.9	  526.8	 9342.0	...
1247466	  688.7	  526.7	 9342.0	...
1247467	  688.6	  526.7	 9348.0	...
1247468	  688.5	  527.0	 9354.0	...
1247469	  688.4	  527.1	 9352.0	...
1247470	  688.4	  527.2	 9344.0	...
1247471	  688.5	  527.0	 9339.0	...
1247472	  688.7	  526.9	 9341.0	...
1247473	  688.5	  526.9	 9340.0	...
1247474	  688.1	  526.8	 9337.0	...
1247475	  687.8	  526.8	 9335.0	...
1247476	  687.7	  526.7	 9335.0	...
1247477	  687.6	  526.7	 9336.0	...
1247478	  687.4	  526.4	 9336.0	...
1247479	  687.3	  526.2	 9337.0	...
1247480	  687.4	  526.0	 9343.0	...
1247481	  687.6	  526.0	 9350.0	...
1247482	  687.8	  525.9	 9356.0	...
1247483	  687.7	  525.9	 9356.0	...
1247484	  687.6	  526.3	 9357.0	...
1247485	  687.5	  526.7	 9357.0	...
1247486	  687.5	  527.0	 9357.0	...
1247487	  687.5	  527.1	 9356.0	...
1247488	  687.5	  527.1	 9358.0	...
1247489	  687.4	  527.0	 9360.0	...
1247490	  687.4	  526.7	 9361.0	...
1247491	  687.4	  526.5	 9361.0	...
1247492	  687.5	  526.7	 9361.0	...
1247493	  687.6	  527.0	 9360.0	...
1247494	  687.7	  527.3	 9359.0	...
1247495	  687.8	  527.2	 9358.0	...
1247496	  688.1	  527.1	 9358.0	...
1247497	  688.4	  527.0	 9359.0	...
1247498	  688.7	  526.9	 9362.0	...
1247499	  688.8	  526.9	 9363.0	...
1247500	  688.9	  526.9	 9364.0	...
1247501	  688.9	  526.9	 9365.0	...
1247502	  689.1	  527.1	 9364.0	...
1247503	  689.2	  527.4	 9362.0	...
1247504	  689.1	  527.7	 9359.0	...
1247505	  688.8	  527.5	 9358.0	...
1247506	  688.5	  527.2	 9358.0	...
1247507	  688.6	  526.9	 9358.0	...
1247508	  688.9	  527.0	 9358.0	...
1247509	  689.1	  527.2	 9358.0	...
1247510	  689.1	  527.3	 9358.0	...
1247511	  689.2	  527.4	 9358.0	...
1247512	  689.4	  527.4	 9358.0	...
1247513	  689.6	  527.5	 9357.0	...
1247514	  689.7	  527.5	 9356.0	...
1247515	  689.7	  527.4	 9358.0	...
1247516	  689.6	  527.2	 9361.0	...
1247517	  689.6	  526.9	 9364.0	...
1247518	  689.6	  526.8	 9366.0	...
1247519	  689.5	  526.7	 9367.0	...
1247520	  689.4	  526.7	 9364.0	...
1247521	  689.2	  526.6	 9358.0	...
1247522	  689.1	  526.5	 9359.0	...
1247523	  689.1	  526.5	 9364.0	...
1247524	  689.5	  526.5	 9369.0	...
1247525	  689.8	  526.7	 9368.0	...
1247526	  689.9	  527.0	 9367.0	...
1247527	  689.6	  527.3	 9366.0	...
1247528	  689.3	  527.5	 9366.0	...
1247529	  689.3	  527.5	 9365.0	...
1247530	  689.3	  527.4	 9364.0	...
1247531	  689.3	  527.4	 9364.0	...
1247532	  689.2	  527.4	 9366.0	...
1247533	  689.4	  527.3	 9367.0	...
1247534	  689.6	  527.3	 9368.0	...
1247535	  689.8	  527.2	 9368.0	...
1247536	  689.8	  527.1	 9363.0	...
1247537	  689.9	  527.0	 9358.0	...
1247538	  690.0	  527.0	 9352.0	...
1247539	  689.7	  527.1	 9356.0	...
1247540	  689.3	  527.2	 9360.0	...
1247541	  688.9	  527.2	 9363.0	...
1247542	  689.0	  527.2	 9362.0	...
1247543	  689.1	  527.2	 9363.0	...
1247544	  689.1	  527.1	 9364.0	...
1247545	  688.8	  527.0	 9366.0	...
1247546	  688.6	  526.9	 9367.0	...
1247547	  688.4	  526.8	 9368.0	...
1247548	  688.6	  526.8	 9368.0	...
1247549	  688.9	  526.8	 9369.0	...
1247550	  689.0	  526.8	 9370.0	...
1247551	  689.1	  526.9	 9370.0	...
1247552	  689.2	  526.8	 9370.0	...
1247553	  689.1	  526.7	 9369.0	...
1247554	  688.9	  526.8	 9366.0	...
1247555	  688.7	  527.0	 9364.0	...
1247556	  688.6	  527.2	 9365.0	...
1247557	  688.5	  527.3	 9368.0	...
1247558	  688.8	  527.2	 9371.0	...
1247559	  689.2	  527.2	 9371.0	...
MSG	1247560 0000 _ Number On
1247560	  689.6	  527.2	 9369.0	...
1247561	  689.5	  527.1	 9366.0	...
1247562	  689.4	  526.9	 9366.0	...
1247563	  689.2	  526.7	 9367.0	...
1247564	  689.0	  526.5	 9369.0	...
1247565	  689.0	  526.5	 9370.0	...
1247566	  689.0	  526.4	 9371.0	...
1247567	  688.8	  526.5	 9371.0	...
1247568	  688.7	  526.5	 9369.0	...
1247569	  688.6	  526.8	 9368.0	...
1247570	  688.7	  527.1	 9367.0	...
1247571	  688.8	  527.4	 9365.0	...
1247572	  688.9	  527.3	 9362.0	...
1247573	  689.2	  527.0	 9358.0	...
1247574	  689.3	  526.8	 9356.0	...
1247575	  689.4	  526.7	 9354.0	...
1247576	  689.4	  526.6	 9353.0	...
1247577	  689.3	  526.5	 9353.0	...
1247578	  689.1	  526.5	 9353.0	...
1247579	  688.9	  526.6	 9355.0	...
1247580	  688.9	  526.7	 9357.0	...
1247581	  688.9	  526.9	 9359.0	...
1247582	  689.0	  527.0	 9358.0	...
1247583	  689.1	  527.0	 9357.0	...
1247584	  689.1	  527.1	 9356.0	...
1247585	  689.1	  527.2	 9356.0	...
1247586	  689.0	  527.2	 9356.0	...
1247587	  688.9	  527.1	 9356.0	...
1247588	  688.9	  527.0	 9356.0	...
1247589	  689.1	  526.8	 9357.0	...
1247590	  689.2	  526.9	 9358.0	...
1247591	  689.2	  526.9	 9359.0	...
1247592	  689.1	  527.0	 9356.0	...
1247593	  689.0	  527.1	 9353.0	...
1247594	  689.0	  527.2	 9350.0	...
1247595	  689.0	  527.2	 9353.0	...
1247596	  688.8	  527.3	 9355.0	...
1247597	  688.6	  527.3	 9359.0	...
1247598	  688.5	  527.7	 9360.0	...
1247599	  688.5	  528.1	 9361.0	...
1247600	  688.5	  528.3	 9359.0	...
1247601	  688.5	  528.1	 9358.0	...
1247602	  688.5	  527.9	 9357.0	...
1247603	  688.6	  527.7	 9357.0	...
1247604	  688.9	  527.7	 9360.0	...
1247605	  689.2	  527.7	 9362.0	...
1247606	  689.3	  527.8	 9364.0	...
1247607	  689.3	  527.7	 9363.0	...
1247608	  689.2	  527.6	 9362.0	...
1247609	  689.1	  527.5	 9361.0	...
1247610	  689.0	  527.5	 9362.0	...
1247611	  689.0	  527.7	 9364.0	...
1247612	  689.1	  527.8	 9365.0	...
1247613	  689.2	  528.0	 9367.0	...
1247614	  689.3	  527.9	 9368.0	...
1247615	  689.3	  527.5	 9368.0	...
1247616	  689.3	  527.2	 9368.0	...
1247617	  689.1	  527.3	 9368.0	...
1247618	  689.0	  527.5	 9369.0	...
1247619	  688.8	  527.7	 9369.0	...
1247620	  688.8	  527.7	 9369.0	...
1247621	  688.7	  527.7	 9373.0	...
1247622	  688.6	  527.9	 9376.0	...
1247623	  688.6	  528.1	 9379.0	...
1247624	  688.5	  528.1	 9377.0	...
1247625	  688.5	  528.0	 9379.0	...
1247626	  688.5	  527.9	 9381.0	...
1247627	  688.7	  527.7	 9383.0	...
1247628	  688.8	  527.7	 9381.0	...
1247629	  689.0	  527.8	 9379.0	...
1247630	  688.9	  527.9	 9378.0	...
1247631	  688.9	  528.0	 9381.0	...
1247632	  688.9	  527.9	 9385.0	...
1247633	  688.9	  528.0	 9388.0	...
1247634	  689.0	  528.0	 9387.0	...
1247635	  689.1	  528.2	 9387.0	...
1247636	  689.2	  528.3	 9385.0	...
1247637	  689.2	  528.2	 9383.0	...
1247638	  689.2	  528.0	 9386.0	...
1247639	  689.1	  527.9	 9390.0	...
1247640	  689.1	  528.0	 9394.0	...
1247641	  689.0	  528.2	 9394.0	...
1247642	  689.0	  528.3	 9393.0	...
1247643	  689.1	  528.4	 9392.0	...
1247644	  689.1	  528.4	 9391.0	...
1247645	  689.1	  528.4	 9388.0	...
1247646	  689.1	  528.3	 9386.0	...
1247647	  688.9	  528.4	 9384.0	...
1247648	  688.7	  528.4	 9385.0	...
1247649	  688.6	  528.6	 9386.0	...
1247650	  688.7	  528.7	 9388.0	...
1247651	  688.7	  528.8	 9391.0	...
1247652	  688.7	  528.9	 9392.0	...
1247653	  688.9	  529.0	 9392.0	...
1247654	  689.0	  529.1	 9392.0	...
1247655	  689.2	  529.1	 9393.0	...
1247656	  689.1	  529.2	 9393.0	...
1247657	  689.0	  529.2	 9392.0	...
1247658	  689.0	  529.3	 9391.0	...
1247659	  689.0	  529.2	 9389.0	...
1247660	  689.0	  529.1	 9389.0	...
1247661	  689.1	  529.0	 9388.0	...
1247662	  689.3	  529.1	 9388.0	...
1247663	  689.4	  529.1	 9392.0	...
1247664	  689.5	  529.3	 9396.0	...
1247665	  689.6	  529.3	 9399.0	...
1247666	  689.6	  529.4	 9396.0	...
1247667	  689.8	  529.3	 9393.0	...
1247668	  689.8	  529.3	 9389.0	...
1247669	  689.3	  529.4	 9389.0	...
1247670	  688.8	  529.5	 9388.0	...
1247671	  688.3	  529.6	 9387.0	...
1247672	  688.5	  529.7	 9391.0	...
1247673	  688.7	  529.8	 9396.0	...
1247674	  688.7	  529.8	 9397.0	...
1247675	  688.7	  529.9	 9394.0	...
1247676	  688.7	  530.0	 9390.0	...
1247677	  688.7	  530.0	 9391.0	...
1247678	  688.7	  530.0	 9389.0	...
1247679	  688.8	  530.0	 9388.0	...
1247680	  688.9	  529.9	 9385.0	...
1247681	  688.8	  529.8	 9382.0	...
1247682	  688.6	  529.8	 9382.0	...
1247683	  688.4	  529.6	 9384.0	...
1247684	  688.4	  529.5	 9386.0	...
1247685	  688.4	  529.4	 9387.0	...
1247686	  688.3	  529.8	 9391.0	...
1247687	  688.2	  530.3	 9394.0	...
1247688	  688.1	  530.8	 9396.0	...
1247689	  688.3	  530.9	 9394.0	...
1247690	  688.4	  530.8	 9392.0	...
1247691	  688.7	  530.8	 9391.0	...
1247692	  688.8	  530.8	 9390.0	...
1247693	  688.9	  530.8	 9390.0	...
1247694	  689.0	  530.8	 9391.0	...
1247695	  689.0	  530.8	 9393.0	...
1247696	  688.9	  530.9	 9395.0	...
1247697	  688.9	  531.0	 9397.0	...
1247698	  688.9	  531.1	 9397.0	...
1247699	  689.0	  531.2	 9398.0	...
1247700	  688.8	  531.2	 9398.0	...
1247701	  688.6	  531.1	 9399.0	...
1247702	  688.6	  531.0	 9399.0	...
1247703	  688.7	  531.0	 9405.0	...
1247704	  688.8	  531.0	 9411.0	...
1247705	  688.7	  531.0	 9413.0	...
1247706	  688.5	  530.9	 9410.0	...
1247707	  688.5	  530.8	 9406.0	...
1247708	  688.5	  530.8	 9407.0	...
1247709	  688.5	  530.9	 9406.0	...
1247710	  688.6	  531.0	 9406.0	...
1247711	  688.6	  531.1	 9405.0	...
1247712	  688.8	  531.1	 9406.0	...
1247713	  689.0	  531.1	 9406.0	...
1247714	  689.3	  531.0	 9406.0	...
1247715	  689.4	  530.7	 9406.0	...
1247716	  689.3	  530.5	 9406.0	...
1247717	  689.2	  530.2	 9405.0	...
1247718	  689.1	  530.2	 9403.0	...
1247719	  689.1	  530.0	 9401.0	...
1247720	  689.0	  529.8	 9402.0	...
1247721	  688.9	  529.6	 9403.0	...
1247722	  688.7	  529.6	 9404.0	...
1247723	  688.9	  529.4	 9406.0	...
1247724	  689.2	  529.3	 9407.0	...
1247725	  689.0	  529.6	 9407.0	...
1247726	  688.7	  530.0	 9406.0	...
1247727	  688.6	  530.3	 9406.0	...
1247728	  688.9	  530.3	 9406.0	...
1247729	  689.3	  530.3	 9406.0	...
1247730	  689.4	  530.2	 9407.0	...
1247731	  689.5	  530.2	 9407.0	...
1247732	  689.5	  530.2	 9407.0	...
1247733	  689.2	  530.3	 9408.0	...
1247734	  689.0	  530.2	 9410.0	...
1247735	  688.7	  530.1	 9412.0	...
1247736	  688.6	  530.0	 9413.0	...
1247737	  688.5	  530.1	 9414.0	...
1247738	  688.3	  530.1	 9413.0	...
1247739	  688.2	  530.1	 9412.0	...
1247740	  688.3	  529.9	 9411.0	...
1247741	  688.5	  529.7	 9411.0	...
1247742	  688.6	  529.8	 9413.0	...
1247743	  688.6	  530.0	 9410.0	...
1247744	  688.5	  530.1	 9407.0	...
1247745	  688.4	  530.1	 9403.0	...
1247746	  688.3	  530.2	 9404.0	...
1247747	  688.3	  530.6	 9406.0	...
1247748	  688.4	  531.0	 9408.0	...
1247749	  688.3	  531.2	 9408.0	...
1247750	  688.1	  530.7	 9409.0	...
1247751	  688.0	  530.2	 9411.0	...
1247752	  688.2	  529.5	 9413.0	...
1247753	  688.4	  529.4	 9414.0	...
1247754	  688.7	  529.5	 9414.0	...
1247755	  688.6	  529.6	 9414.0	...
1247756	  688.6	  529.8	 9414.0	...
1247757	  688.6	  529.8	 9415.0	...
1247758	  688.5	  529.8	 9416.0	...
1247759	  688.5	  529.8	 9415.0	...
1247760	  688.5	  530.0	 9413.0	...
1247761	  688.5	  530.3	 9416.0	...
1247762	  688.6	  530.7	 9419.0	...
1247763	  688.7	  530.8	 9423.0	...
1247764	  688.8	  530.7	 9423.0	...
1247765	  688.9	  530.5	 9424.0	...
1247766	  689.0	  530.3	 9425.0	...
1247767	  689.1	  530.3	 9426.0	...
1247768	  689.2	  530.2	 9426.0	...
1247769	  689.2	  530.1	 9426.0	...
1247770	  689.2	  529.9	 9427.0	...
1247771	  689.0	  529.9	 9426.0	...
1247772	  688.9	  530.1	 9425.0	...
1247773	  688.9	  530.3	 9423.0	...
1247774	  688.7	  530.1	 9422.0	...
1247775	  688.6	  529.9	 9421.0	...
1247776	  688.6	  529.9	 9419.0	...
1247777	  688.8	  530.1	 9418.0	...
1247778	  689.1	  530.3	 9418.0	...
1247779	  689.3	  530.3	 9420.0	...
1247780	  689.3	  530.3	 9423.0	...
1247781	  689.1	  530.3	 9424.0	...
1247782	  689.0	  530.3	 9424.0	...
1247783	  689.0	  530.3	 9424.0	...
1247784	  689.0	  530.5	 9423.0	...
1247785	  689.1	  530.7	 9422.0	...
1247786	  689.1	  531.0	 9422.0	...
1247787	  689.0	  531.1	 9424.0	...
1247788	  689.0	  531.1	 9425.0	...
1247789	  689.0	  531.1	 9427.0	...
1247790	  688.9	  530.8	 9427.0	...
1247791	  689.0	  530.5	 9430.0	...
1247792	  689.1	  530.3	 9434.0	...
1247793	  689.1	  530.5	 9437.0	...
1247794	  689.0	  530.6	 9437.0	...
1247795	  688.8	  530.6	 9436.0	...
1247796	  688.7	  530.6	 9436.0	...
1247797	  688.6	  530.8	 9437.0	...
1247798	  688.5	  531.0	 9437.0	...
1247799	  688.5	  531.1	 9436.0	...
1247800	  688.8	  531.0	 9435.0	...
1247801	  689.1	  531.1	 9435.0	...
1247802	  689.5	  531.2	 9436.0	...
1247803	  689.5	  531.4	 9437.0	...
1247804	  689.6	  531.4	 9438.0	...
1247805	  689.6	  531.6	 9439.0	...
1247806	  689.7	  531.8	 9440.0	...
1247807	  689.8	  532.1	 9441.0	...
1247808	  689.8	  532.2	 9440.0	...
1247809	  689.9	  532.1	 9439.0	...
1247810	  689.9	  532.0	 9439.0	...
1247811	  690.0	  532.0	 9439.0	...
1247812	  690.1	  532.0	 9439.0	...
1247813	  690.2	  531.8	 9434.0	...
1247814	  690.3	  531.7	 9429.0	...
1247815	  690.3	  531.8	 9424.0	...
1247816	  690.3	  532.0	 9424.0	...
1247817	  690.2	  532.1	 9425.0	...
1247818	  690.2	  532.1	 9430.0	...
1247819	  690.6	  532.0	 9435.0	...
1247820	  690.9	  532.0	 9439.0	...
1247821	  691.2	  532.2	 9435.0	...
1247822	  691.2	  532.6	 9432.0	...
1247823	  691.2	  532.9	 9428.0	...
1247824	  691.2	  533.2	 9428.0	...
1247825	  691.3	  533.3	 9427.0	...
1247826	  691.3	  533.1	 9427.0	...
1247827	  691.2	  532.8	 9426.0	...
1247828	  691.0	  532.5	 9425.0	...
1247829	  690.8	  532.9	 9424.0	...
1247830	  690.7	  533.4	 9422.0	...
1247831	  690.6	  533.9	 9422.0	...
1247832	  690.5	  533.5	 9422.0	...
1247833	  690.2	  533.2	 9423.0	...
1247834	  689.9	  532.9	 9424.0	...
1247835	  689.7	  533.1	 9429.0	...
1247836	  689.7	  533.4	 9434.0	...
1247837	  689.6	  533.7	 9438.0	...
1247838	  689.5	  534.0	 9440.0	...
1247839	  689.3	  533.9	 9440.0	...
1247840	  689.4	  533.7	 9441.0	...
1247841	  689.3	  533.7	 9438.0	...
1247842	  689.1	  534.0	 9435.0	...
1247843	  689.0	  534.0	 9437.0	...
1247844	  689.0	  533.8	 9442.0	...
1247845	  689.0	  533.6	 9448.0	...
1247846	  689.1	  533.6	 9448.0	...
1247847	  689.3	  533.7	 9449.0	...
1247848	  689.6	  533.9	 9447.0	...
1247849	  689.8	  533.9	 9446.0	...
1247850	  689.8	  533.8	 9445.0	...
1247851	  690.0	  533.6	 9445.0	...
1247852	  690.1	  533.4	 9443.0	...
1247853	  690.2	  533.3	 9441.0	...
1247854	  690.1	  533.5	 9442.0	...
1247855	  690.0	  533.6	 9444.0	...
1247856	  689.9	  533.7	 9446.0	...
1247857	  689.9	  533.8	 9445.0	...
1247858	  689.9	  533.9	 9445.0	...
1247859	  689.9	  534.0	 9446.0	...
1247860	  690.0	  534.2	 9447.0	...
1247861	  690.0	  534.1	 9448.0	...
MSG	1247862 0000 _ Number Off
1247862	  690.2	  533.9	 9449.0	...
1247863	  690.4	  533.7	 9450.0	...
1247864	  690.6	  533.7	 9449.0	...
1247865	  690.9	  533.7	 9447.0	...
1247866	  691.1	  533.5	 9445.0	...
1247867	  691.4	  533.3	 9443.0	...
1247868	  691.4	  533.2	 9442.0	...
1247869	  691.3	  533.4	 9441.0	...
1247870	  691.2	  533.5	 9441.0	...
1247871	  691.0	  533.6	 9443.0	...
1247872	  691.2	  533.6	 9447.0	...
1247873	  691.3	  533.7	 9450.0	...
1247874	  691.4	  533.8	 9449.0	...
1247875	  691.4	  533.9	 9445.0	...
1247876	  691.4	  534.0	 9440.0	...
1247877	  691.4	  534.0	 9440.0	...
1247878	  691.4	  534.0	 9442.0	...
1247879	  691.4	  534.0	 9445.0	...
1247880	  691.3	  534.0	 9448.0	...
1247881	  691.4	  534.1	 9451.0	...
1247882	  691.5	  534.1	 9452.0	...
1247883	  691.6	  534.1	 9452.0	...
1247884	  691.7	  534.2	 9451.0	...
1247885	  691.7	  534.2	 9450.0	...
1247886	  691.7	  534.1	 9449.0	...
1247887	  691.7	  534.1	 9449.0	...
1247888	  691.8	  534.0	 9448.0	...
1247889	  691.8	  534.0	 9446.0	...
1247890	  691.9	  533.9	 9444.0	...
1247891	  691.9	  533.9	 9447.0	...
1247892	  691.9	  534.0	 9449.0	...
1247893	  691.9	  534.1	 9450.0	...
1247894	  692.1	  534.2	 9449.0	...
1247895	  692.3	  534.3	 9447.0	...
1247896	  692.4	  533.6	 9452.0	...
1247897	  692.5	  533.0	 9457.0	...
1247898	  692.5	  532.8	 9463.0	...
1247899	  692.4	  533.4	 9463.0	...
1247900	  692.4	  533.8	 9459.0	...
1247901	  692.0	  533.7	 9456.0	...
1247902	  691.6	  533.7	 9455.0	...
1247903	  691.3	  533.7	 9458.0	...
1247904	  691.2	  533.6	 9462.0	...
1247905	  691.1	  533.5	 9463.0	...
1247906	  690.9	  533.5	 9464.0	...
1247907	  690.8	  533.5	 9465.0	...
1247908	  690.9	  533.7	 9461.0	...
1247909	  691.2	  534.0	 9455.0	...
1247910	  691.4	  534.2	 9453.0	...
1247911	  691.2	  534.3	 9455.0	...
1247912	  690.7	  534.1	 9463.0	...
1247913	  690.3	  533.9	 9468.0	...
1247914	  689.8	  533.7	 9470.0	...
1247915	  689.8	  533.7	 9467.0	...
1247916	  689.7	  533.9	 9464.0	...
1247917	  689.6	  534.2	 9464.0	...
1247918	  689.5	  534.4	 9464.0	...
1247919	  689.5	  534.6	 9464.0	...
1247920	  689.5	  534.4	 9464.0	...
1247921	  689.5	  534.1	 9464.0	...
1247922	  689.6	  534.2	 9465.0	...
1247923	  689.7	  534.4	 9466.0	...
1247924	  689.8	  534.5	 9468.0	...
1247925	  689.9	  534.2	 9469.0	...
1247926	  689.9	  534.0	 9469.0	...
1247927	  689.9	  534.0	 9469.0	...
1247928	  689.9	  534.0	 9469.0	...
1247929	  689.7	  534.1	 9468.0	...
1247930	  689.6	  534.2	 9468.0	...
1247931	  689.4	  534.3	 9468.0	...
1247932	  689.4	  534.4	 9470.0	...
1247933	  689.4	  534.3	 9471.0	...
1247934	  689.6	  534.3	 9472.0	...
1247935	  689.8	  534.1	 9471.0	...
1247936	  689.9	  533.9	 9470.0	...
1247937	  689.9	  534.0	 9470.0	...
1247938	  689.9	  534.2	 9472.0	...
1247939	  689.9	  534.4	 9473.0	...
1247940	  689.8	  534.4	 9473.0	...
1247941	  689.8	  534.4	 9470.0	...
1247942	  689.8	  534.6	 9467.0	...
1247943	  690.0	  534.6	 9465.0	...
1247944	  690.3	  534.6	 9467.0	...
1247945	  690.5	  534.5	 9472.0	...
1247946	  690.5	  534.4	 9476.0	...
1247947	  690.6	  534.5	 9481.0	...
1247948	  690.8	  534.7	 9486.0	...
1247949	  690.9	  535.0	 9491.0	...
1247950	  691.0	  535.2	 9492.0	...
1247951	  691.1	  535.2	 9491.0	...
1247952	  691.1	  535.2	 9490.0	...
1247953	  691.4	  535.5	 9486.0	...
1247954	  691.6	  536.0	 9481.0	...
1247955	  691.9	  536.4	 9477.0	...
1247956	  691.8	  536.5	 9479.0	...
1247957	  691.8	  536.3	 9481.0	...
1247958	  691.7	  535.8	 9482.0	...
1247959	  691.6	  535.4	 9483.0	...
1247960	  691.5	  535.2	 9487.0	...
1247961	  691.7	  535.4	 9490.0	...
1247962	  692.1	  535.5	 9493.0	...
1247963	  692.4	  535.6	 9493.0	...
1247964	  692.4	  535.8	 9492.0	...
1247965	  692.2	  535.9	 9491.0	...
1247966	  692.0	  536.0	 9489.0	...
1247967	  692.1	  535.9	 9488.0	...
1247968	  692.2	  535.8	 9490.0	...
1247969	  692.3	  535.8	 9493.0	...
1247970	  692.2	  535.8	 9495.0	...
1247971	  692.2	  535.8	 9495.0	...
1247972	  692.1	  535.8	 9494.0	...
1247973	  692.1	  535.7	 9493.0	...
1247974	  692.0	  535.7	 9492.0	...
1247975	  692.0	  535.8	 9491.0	...
1247976	  692.2	  535.9	 9490.0	...
1247977	  692.6	  535.9	 9492.0	...
1247978	  693.0	  535.8	 9493.0	...
1247979	  693.2	  536.1	 9495.0	...
1247980	  693.2	  536.6	 9495.0	...
1247981	  693.1	  537.0	 9494.0	...
1247982	  693.1	  536.8	 9493.0	...
1247983	  693.1	  536.5	 9491.0	...
1247984	  693.2	  536.2	 9491.0	...
1247985	  693.3	  536.0	 9490.0	...
1247986	  693.1	  535.9	 9490.0	...
1247987	  693.0	  535.8	 9490.0	...
1247988	  693.0	  535.9	 9490.0	...
1247989	  692.9	  535.9	 9491.0	...
1247990	  692.8	  535.8	 9494.0	...
1247991	  692.7	  535.7	 9496.0	...
1247992	  692.7	  535.6	 9498.0	...
1247993	  692.7	  535.6	 9498.0	...
1247994	  692.6	  535.5	 9498.0	...
1247995	  692.6	  535.5	 9498.0	...
1247996	  692.5	  535.5	 9498.0	...
1247997	  692.5	  535.7	 9498.0	...
1247998	  692.5	  535.9	 9498.0	...
1247999	  692.4	  536.1	 9497.0	...
1248000	  692.6	  536.1	 9498.0	...
1248001	  692.7	  536.0	 9500.0	...
1248002	  692.9	  536.0	 9503.0	...
1248003	  692.9	  536.0	 9504.0	...
1248004	  693.0	  536.0	 9506.0	...
1248005	  693.0	  536.0	 9507.0	...
1248006	  693.0	  536.0	 9510.0	...
1248007	  692.6	  536.1	 9511.0	...
1248008	  692.3	  536.2	 9513.0	...
1248009	  692.2	  536.3	 9512.0	...
1248010	  692.4	  536.2	 9511.0	...
1248011	  692.5	  536.0	 9512.0	...
1248012	  692.3	  535.8	 9514.0	...
1248013	  692.2	  535.6	 9516.0	...
1248014	  692.2	  535.6	 9517.0	...
1248015	  692.4	  535.5	 9519.0	...
1248016	  692.7	  535.4	 9520.0	...
1248017	  692.9	  535.3	 9520.0	...
1248018	  692.9	  535.7	 9522.0	...
1248019	  692.8	  536.2	 9524.0	...
1248020	  692.7	  536.7	 9526.0	...
1248021	  692.8	  536.7	 9526.0	...
1248022	  692.8	  536.3	 9527.0	...
1248023	  692.9	  535.9	 9527.0	...
1248024	  693.0	  535.7	 9527.0	...
1248025	  693.1	  536.0	 9527.0	...
1248026	  693.2	  536.2	 9527.0	...
1248027	  693.4	  536.2	 9527.0	...
1248028	  693.5	  536.2	 9526.0	...
1248029	  693.4	  536.2	 9529.0	...
1248030	  693.4	  536.2	 9532.0	...
1248031	  693.3	  536.1	 9535.0	...
1248032	  693.2	  536.2	 9537.0	...
1248033	  693.3	  536.3	 9536.0	...
1248034	  693.3	  536.5	 9533.0	...
1248035	  693.2	  536.6	 9531.0	...
1248036	  693.0	  536.6	 9534.0	...
1248037	  692.7	  536.6	 9537.0	...
1248038	  692.6	  536.5	 9542.0	...
1248039	  692.6	  536.4	 9543.0	...
1248040	  692.5	  536.4	 9543.0	...
1248041	  692.4	  536.3	 9541.0	...
1248042	  692.3	  536.4	 9539.0	...
1248043	  692.3	  536.4	 9538.0	...
1248044	  692.3	  536.5	 9538.0	...
1248045	  692.3	  536.5	 9539.0	...
1248046	  692.3	  536.4	 9539.0	...
1248047	  692.3	  536.3	 9539.0	...
1248048	  692.4	  536.3	 9538.0	...
1248049	  692.6	  536.4	 9537.0	...
1248050	  692.8	  536.5	 9537.0	...
1248051	  692.9	  536.8	 9537.0	...
1248052	  693.0	  536.9	 9538.0	...
1248053	  693.1	  536.9	 9538.0	...
1248054	  693.0	  536.7	 9538.0	...
1248055	  693.0	  536.7	 9539.0	...
1248056	  692.9	  536.8	 9542.0	...
1248057	  692.9	  537.0	 9543.0	...
1248058	  692.7	  537.1	 9544.0	...
1248059	  692.7	  537.3	 9543.0	...
1248060	  692.6	  537.3	 9543.0	...
1248061	  692.6	  537.0	 9543.0	...
1248062	  692.5	  536.7	 9548.0	...
MSG	1248063 0000 _ Number On
1248063	  692.6	  536.8	 9553.0	...
1248064	  692.7	  537.2	 9558.0	...
1248065	  692.8	  537.6	 9558.0	...
1248066	  692.6	  537.6	 9558.0	...
1248067	  692.3	  537.7	 9558.0	...
1248068	  692.0	  537.7	 9554.0	...
1248069	  691.9	  537.8	 9549.0	...
1248070	  692.0	  537.3	 9549.0	...
1248071	  692.3	  536.8	 9553.0	...
1248072	  692.5	  536.8	 9557.0	...
1248073	  692.5	  537.2	 9557.0	...
1248074	  692.3	  537.7	 9560.0	...
1248075	  692.3	  537.4	 9562.0	...
1248076	  692.4	  537.2	 9565.0	...
1248077	  692.2	  537.0	 9565.0	...
1248078	  692.0	  537.0	 9566.0	...
1248079	  691.8	  537.4	 9564.0	...
1248080	  691.8	  537.8	 9558.0	...
1248081	  692.0	  538.1	 9552.0	...
1248082	  692.2	  538.2	 9550.0	...
1248083	  692.3	  538.4	 9551.0	...
1248084	  692.2	  538.5	 9551.0	...
1248085	  692.5	  538.5	 9551.0	...
1248086	  692.8	  538.4	 9552.0	...
1248087	  693.1	  538.3	 9554.0	...
1248088	  693.0	  538.3	 9556.0	...
1248089	  692.9	  538.3	 9556.0	...
1248090	  692.9	  538.3	 9558.0	...
1248091	  693.0	  538.2	 9559.0	...
1248092	  693.1	  538.2	 9559.0	...
1248093	  693.1	  538.2	 9561.0	...
1248094	  693.2	  538.4	 9563.0	...
1248095	  693.1	  538.6	 9564.0	...
1248096	  692.9	  538.9	 9566.0	...
1248097	  692.7	  539.1	 9571.0	...
1248098	  692.8	  539.3	 9575.0	...
1248099	  693.0	  539.3	 9577.0	...
1248100	  693.1	  539.0	 9580.0	...
1248101	  693.0	  538.7	 9584.0	...
1248102	  692.9	  538.3	 9589.0	...
1248103	  692.9	  538.2	 9591.0	...
1248104	  692.9	  538.2	 9588.0	...
1248105	  692.8	  538.1	 9584.0	...
1248106	  692.9	  538.1	 9579.0	...
1248107	  693.1	  538.2	 9579.0	...
1248108	  693.3	  538.3	 9580.0	...
1248109	  693.4	  538.6	 9580.0	...
1248110	  693.5	  538.7	 9580.0	...
1248111	  693.4	  538.8	 9585.0	...
1248112	  693.4	  538.8	 9589.0	...
1248113	  693.5	  538.8	 9590.0	...
1248114	  693.6	  538.8	 9588.0	...
1248115	  693.7	  538.8	 9585.0	...
1248116	  693.8	  538.7	 9586.0	...
1248117	  693.8	  538.6	 9587.0	...
1248118	  693.8	  538.6	 9584.0	...
1248119	  693.8	  538.5	 9581.0	...
1248120	  693.8	  538.4	 9579.0	...
1248121	  693.9	  538.2	 9581.0	...
1248122	  693.9	  538.2	 9583.0	...
1248123	  694.0	  538.2	 9585.0	...
1248124	  694.1	  538.1	 9586.0	...
1248125	  694.0	  538.1	 9588.0	...
1248126	  694.1	  538.0	 9588.0	...
1248127	  694.1	  537.8	 9589.0	...
1248128	  694.1	  537.7	 9589.0	...
1248129	  694.1	  537.6	 9589.0	...
1248130	  694.0	  537.6	 9589.0	...
1248131	  693.9	  537.6	 9590.0	...
1248132	  693.8	  537.8	 9591.0	...
1248133	  693.8	  537.9	 9593.0	...
1248134	  693.7	  538.0	 9594.0	...
1248135	  693.5	  538.0	 9595.0	...
1248136	  693.4	  538.2	 9594.0	...
1248137	  693.4	  538.3	 9592.0	...
1248138	  693.3	  538.5	 9592.0	...
1248139	  693.0	  538.4	 9592.0	...
1248140	  692.7	  538.4	 9592.0	...
1248141	  693.2	  538.3	 9593.0	...
1248142	  693.7	  538.2	 9594.0	...
1248143	  694.3	  538.2	 9594.0	...
1248144	  694.3	  538.2	 9594.0	...
1248145	  694.3	  538.0	 9594.0	...
1248146	  694.4	  537.8	 9594.0	...
1248147	  694.4	  537.7	 9595.0	...
1248148	  694.4	  537.7	 9596.0	...
1248149	  694.3	  537.8	 9597.0	...
1248150	  694.3	  537.9	 9597.0	...
1248151	  694.3	  537.9	 9597.0	...
1248152	  694.3	  537.8	 9597.0	...
1248153	  694.3	  537.8	 9599.0	...
1248154	  694.3	  538.0	 9603.0	...
1248155	  694.3	  537.6	 9607.0	...
1248156	  694.2	  537.1	 9609.0	...
1248157	  694.0	  536.6	 9608.0	...
1248158	  693.9	  536.6	 9605.0	...
1248159	  693.9	  536.5	 9602.0	...
1248160	  693.9	  536.5	 9600.0	...
1248161	  694.1	  536.9	 9599.0	...
1248162	  694.3	  537.2	 9599.0	...
1248163	  694.5	  537.5	 9598.0	...
1248164	  694.7	  537.5	 9597.0	...
1248165	  694.7	  537.4	 9595.0	...
1248166	  694.6	  537.5	 9593.0	...
1248167	  694.4	  537.5	 9598.0	...
1248168	  694.3	  537.5	 9603.0	...
1248169	  694.4	  537.5	 9608.0	...
1248170	  694.4	  537.5	 9607.0	...
1248171	  694.4	  537.5	 9606.0	...
1248172	  694.4	  537.5	 9604.0	...
1248173	  694.4	  537.5	 9607.0	...
1248174	  694.4	  537.5	 9609.0	...
1248175	  694.4	  537.8	 9609.0	...
1248176	  694.4	  538.2	 9605.0	...
1248177	  694.3	  538.7	 9602.0	...
1248178	  694.2	  538.6	 9603.0	...
1248179	  694.1	  538.4	 9604.0	...
1248180	  694.0	  538.5	 9606.0	...
1248181	  693.9	  538.5	 9606.0	...
1248182	  693.8	  538.6	 9605.0	...
1248183	  694.2	  538.3	 9608.0	...
1248184	  694.5	  538.1	 9611.0	...
1248185	  694.6	  538.1	 9615.0	...
1248186	  694.4	  538.0	 9615.0	...
1248187	  694.1	  537.8	 9616.0	...
1248188	  694.2	  537.8	 9616.0	...
1248189	  694.2	  538.1	 9617.0	...
1248190	  694.3	  538.4	 9620.0	...
1248191	  694.3	  538.4	 9623.0	...
1248192	  694.4	  538.5	 9624.0	...
1248193	  694.4	  538.4	 9623.0	...
1248194	  694.3	  538.2	 9622.0	...
1248195	  694.3	  537.8	 9625.0	...
1248196	  694.3	  537.5	 9628.0	...
1248197	  694.3	  537.5	 9632.0	...
1248198	  694.3	  537.6	 9632.0	...
1248199	  694.2	  537.7	 9632.0	...
1248200	  694.2	  537.6	 9633.0	...
1248201	  694.1	  537.5	 9634.0	...
1248202	  694.1	  537.7	 9635.0	...
1248203	  694.0	  537.8	 9635.0	...
1248204	  694.1	  537.9	 9635.0	...
1248205	  694.3	  537.8	 9633.0	...
1248206	  694.4	  537.7	 9631.0	...
1248207	  694.3	  537.8	 9629.0	...
1248208	  694.4	  537.9	 9628.0	...
1248209	  694.5	  538.1	 9628.0	...
1248210	  694.6	  538.0	 9629.0	...
1248211	  694.5	  538.1	 9630.0	...
1248212	  694.4	  538.1	 9630.0	...
1248213	  694.4	  538.0	 9630.0	...
1248214	  694.4	  538.0	 9630.0	...
1248215	  694.4	  537.9	 9629.0	...
1248216	  694.2	  537.8	 9629.0	...
1248217	  694.1	  537.8	 9628.0	...
1248218	  694.0	  537.6	 9628.0	...
1248219	  694.4	  537.5	 9626.0	...
1248220	  694.7	  537.9	 9625.0	...
1248221	  695.0	  538.5	 9627.0	...
1248222	  695.0	  538.9	 9630.0	...
1248223	  694.7	  538.8	 9634.0	...
1248224	  694.5	  538.8	 9634.0	...
1248225	  694.3	  539.0	 9634.0	...
1248226	  694.3	  538.8	 9632.0	...
1248227	  694.5	  538.4	 9631.0	...
1248228	  694.7	  537.8	 9630.0	...
1248229	  695.0	  537.7	 9630.0	...
1248230	  695.0	  537.5	 9630.0	...
1248231	  695.0	  537.6	 9631.0	...
1248232	  695.0	  537.6	 9635.0	...
1248233	  695.0	  537.4	 9640.0	...
1248234	  694.8	  537.3	 9645.0	...
1248235	  694.7	  537.3	 9645.0	...
1248236	  694.6	  537.5	 9646.0	...
1248237	  694.7	  537.8	 9648.0	...
1248238	  694.8	  537.9	 9650.0	...
1248239	  694.8	  538.5	 9646.0	...
1248240	  694.8	  539.0	 9641.0	...
1248241	  694.7	  539.6	 9637.0	...
1248242	  694.6	  539.7	 9638.0	...
1248243	  694.5	  539.4	 9639.0	...
1248244	  694.3	  539.0	 9640.0	...
1248245	  694.3	  538.6	 9640.0	...
1248246	  694.3	  538.6	 9641.0	...
1248247	  694.3	  538.6	 9640.0	...
1248248	  694.4	  538.6	 9641.0	...
1248249	  694.4	  538.6	 9641.0	...
1248250	  694.5	  538.6	 9641.0	...
1248251	  694.2	  538.6	 9642.0	...
1248252	  694.0	  538.6	 9643.0	...
1248253	  693.9	  538.7	 9644.0	...
1248254	  694.0	  538.9	 9644.0	...
1248255	  694.2	  539.1	 9644.0	...
1248256	  694.2	  539.3	 9645.0	...
1248257	  694.2	  539.3	 9644.0	...
1248258	  694.3	  539.3	 9643.0	...
1248259	  694.4	  539.2	 9641.0	...
1248260	  694.4	  538.8	 9641.0	...
1248261	  694.5	  538.6	 9641.0	...
1248262	  694.6	  538.5	 9641.0	...
1248263	  694.6	  538.6	 9641.0	...
1248264	  694.5	  538.6	 9641.0	...
1248265	  694.4	  538.6	 9642.0	...
1248266	  694.4	  539.0	 9643.0	...
1248267	  694.4	  539.3	 9646.0	...
1248268	  694.4	  539.5	 9649.0	...
1248269	  694.4	  539.3	 9648.0	...
1248270	  694.4	  539.2	 9644.0	...
1248271	  694.3	  539.0	 9640.0	...
1248272	  694.3	  538.9	 9640.0	...
1248273	  694.3	  538.9	 9640.0	...
1248274	  694.3	  539.1	 9640.0	...
1248275	  694.3	  539.3	 9639.0	...
1248276	  694.3	  539.5	 9638.0	...
1248277	  694.2	  539.6	 9640.0	...
1248278	  693.9	  539.7	 9643.0	...
1248279	  693.7	  539.9	 9647.0	...
1248280	  693.4	  540.0	 9647.0	...
1248281	  693.5	  539.9	 9646.0	...
1248282	  693.6	  539.8	 9646.0	...
1248283	  693.8	  539.8	 9646.0	...
1248284	  693.9	  539.9	 9645.0	...
1248285	  693.9	  540.0	 9645.0	...
1248286	  693.8	  540.1	 9645.0	...
1248287	  693.5	  540.2	 9644.0	...
1248288	  693.3	  540.3	 9644.0	...
1248289	  693.2	  540.3	 9646.0	...
1248290	  693.1	  540.3	 9648.0	...
1248291	  693.1	  540.3	 9649.0	...
1248292	  692.9	  539.7	 9649.0	...
1248293	  692.8	  539.1	 9646.0	...
1248294	  692.8	  538.4	 9643.0	...
1248295	  692.8	  538.4	 9640.0	...
1248296	  693.0	  538.3	 9645.0	...
1248297	  693.1	  538.5	 9649.0	...
1248298	  693.2	  538.8	 9653.0	...
1248299	  693.2	  539.1	 9650.0	...
1248300	  693.1	  539.4	 9646.0	...
1248301	  693.1	  540.1	 9644.0	...
1248302	  692.9	  540.8	 9644.0	...
1248303	  692.7	  541.2	 9644.0	...
1248304	  692.7	  541.1	 9643.0	...
1248305	  692.7	  540.7	 9643.0	...
1248306	  692.7	  540.4	 9641.0	...
1248307	  692.4	  540.4	 9639.0	...
1248308	  692.1	  540.8	 9638.0	...
1248309	  691.7	  541.2	 9638.0	...
1248310	  691.5	  541.4	 9638.0	...
1248311	  691.5	  541.3	 9637.0	...
1248312	  691.7	  541.1	 9637.0	...
1248313	  691.9	  540.9	 9638.0	...
1248314	  691.9	  540.8	 9644.0	...
1248315	  692.0	  540.8	 9650.0	...
1248316	  692.0	  540.8	 9656.0	...
1248317	  691.7	  540.8	 9657.0	...
1248318	  691.4	  540.2	 9657.0	...
1248319	  691.2	  539.7	 9657.0	...
1248320	  691.2	  539.2	 9657.0	...
1248321	  691.3	  539.3	 9657.0	...
1248322	  691.5	  539.3	 9659.0	...
1248323	  691.5	  539.2	 9658.0	...
1248324	  691.6	  539.2	 9657.0	...
1248325	  691.6	  539.2	 9655.0	...
1248326	  691.6	  539.2	 9655.0	...
1248327	  691.6	  539.2	 9656.0	...
1248328	  691.6	  539.2	 9656.0	...
1248329	  691.5	  539.2	 9656.0	...
1248330	  691.1	  539.3	 9656.0	...
1248331	  690.6	  539.4	 9654.0	...
1248332	  690.0	  539.6	 9652.0	...
1248333	  690.0	  539.6	 9650.0	...
1248334	  690.0	  539.8	 9648.0	...
1248335	  689.9	  540.0	 9645.0	...
1248336	  689.9	  540.2	 9643.0	...
1248337	  689.9	  540.0	 9643.0	...
1248338	  690.0	  539.9	 9642.0	...
1248339	  690.1	  539.8	 9641.0	...
1248340	  690.2	  540.0	 9641.0	...
1248341	  690.2	  540.2	 9642.0	...
1248342	  690.2	  540.3	 9643.0	...
1248343	  690.2	  540.3	 9642.0	...
1248344	  690.2	  540.2	 9641.0	...
1248345	  690.3	  540.2	 9640.0	...
1248346	  690.2	  540.1	 9639.0	...
1248347	  690.0	  540.1	 9637.0	...
1248348	  689.9	  540.1	 9635.0	...
1248349	  689.8	  540.1	 9634.0	...
1248350	  689.9	  540.1	 9634.0	...
1248351	  689.9	  540.1	 9636.0	...
1248352	  689.9	  540.1	 9640.0	...
1248353	  689.8	  540.0	 9643.0	...
1248354	  689.8	  539.9	 9647.0	...
1248355	  689.8	  539.7	 9649.0	...
1248356	  689.7	  539.4	 9650.0	...
1248357	  689.6	  539.6	 9651.0	...
1248358	  689.5	  539.9	 9652.0	...
1248359	  689.3	  540.0	 9651.0	...
1248360	  689.2	  540.0	 9650.0	...
1248361	  689.1	  540.0	 9649.0	...
1248362	  689.2	  540.0	 9650.0	...
1248363	  689.2	  540.1	 9650.0	...
1248364	  689.2	  540.0	 9647.0	...
1248365	  689.2	  539.9	 9644.0	...
1248366	  689.3	  539.7	 9640.0	...
1248367	  689.1	  539.6	 9639.0	...
1248368	  688.9	  539.7	 9637.0	...
1248369	  688.6	  540.0	 9635.0	...
1248370	  688.5	  540.3	 9633.0	...
1248371	  688.3	  540.5	 9632.0	...
1248372	  688.3	  540.7	 9634.0	...
1248373	  688.5	  540.6	 9636.0	...
1248374	  688.8	  540.9	 9637.0	...
1248375	  689.0	  541.2	 9636.0	...
1248376	  689.1	  541.5	 9635.0	...
MSG	1248377 0000 _ Number Off
1248377	  689.1	  541.5	 9634.0	...
1248378	  689.2	  541.4	 9635.0	...
1248379	  689.4	  541.4	 9637.0	...
1248380	  689.8	  541.5	 9639.0	...
1248381	  690.2	  541.5	 9640.0	...
1248382	  690.4	  541.4	 9637.0	...
1248383	  690.2	  541.2	 9634.0	...
1248384	  690.1	  540.9	 9633.0	...
1248385	  690.2	  540.7	 9636.0	...
1248386	  690.2	  540.5	 9638.0	...
1248387	  690.1	  540.4	 9639.0	...
1248388	  690.1	  540.4	 9642.0	...
1248389	  690.1	  540.4	 9644.0	...
1248390	  690.1	  540.5	 9642.0	...
1248391	  690.0	  540.6	 9640.0	...
1248392	  689.8	  540.7	 9637.0	...
1248393	  689.6	  541.0	 9639.0	...
1248394	  689.6	  541.2	 9639.0	...
1248395	  689.6	  541.5	 9640.0	...
1248396	  689.5	  541.5	 9641.0	...
1248397	  689.3	  541.6	 9641.0	...
1248398	  689.1	  541.5	 9641.0	...
1248399	  689.0	  540.9	 9641.0	...
1248400	  688.9	  540.3	 9644.0	...
1248401	  688.6	  539.9	 9647.0	...
1248402	  688.4	  540.0	 9649.0	...
1248403	  687.9	  540.1	 9648.0	...
1248404	  687.7	  540.1	 9649.0	...
1248405	  687.4	  539.9	 9651.0	...
1248406	  687.4	  539.7	 9653.0	...
1248407	  687.4	  540.0	 9648.0	...
1248408	  687.8	  540.4	 9642.0	...
1248409	  688.1	  540.7	 9635.0	...
1248410	  688.3	  540.7	 9635.0	...
1248411	  688.1	  540.7	 9639.0	...
1248412	  688.0	  540.7	 9642.0	...
1248413	  687.8	  541.0	 9645.0	...
1248414	  687.6	  541.2	 9643.0	...
1248415	  687.4	  541.4	 9638.0	...
1248416	  687.4	  541.3	 9633.0	...
1248417	  687.4	  541.1	 9630.0	...
1248418	  687.5	  541.4	 9630.0	...
1248419	  687.7	  541.9	 9630.0	...
1248420	  687.8	  542.2	 9629.0	...
1248421	  687.8	  542.0	 9628.0	...
1248422	  687.8	  541.8	 9628.0	...
1248423	  688.0	  541.8	 9628.0	...
1248424	  688.2	  542.0	 9627.0	...
1248425	  688.5	  542.2	 9627.0	...
1248426	  688.4	  542.2	 9626.0	...
1248427	  688.3	  542.0	 9628.0	...
1248428	  688.3	  541.8	 9632.0	...
1248429	  688.2	  541.6	 9636.0	...
1248430	  688.2	  541.6	 9635.0	...
1248431	  688.3	  541.6	 9634.0	...
1248432	  688.4	  541.6	 9632.0	...
1248433	  688.6	  541.7	 9633.0	...
1248434	  688.7	  541.7	 9631.0	...
1248435	  688.7	  541.7	 9630.0	...
1248436	  688.7	  541.7	 9629.0	...
1248437	  688.7	  542.0	 9629.0	...
1248438	  688.7	  542.5	 9629.0	...
1248439	  688.8	  542.9	 9630.0	...
1248440	  688.8	  542.9	 9630.0	...
1248441	  688.9	  542.7	 9629.0	...
1248442	  689.0	  542.5	 9628.0	...
1248443	  688.9	  542.4	 9627.0	...
1248444	  688.7	  542.5	 9626.0	...
1248445	  688.4	  542.7	 9626.0	...
1248446	  688.2	  542.4	 9627.0	...
1248447	  688.2	  542.0	 9628.0	...
1248448	  688.2	  541.7	 9627.0	...
1248449	  688.2	  541.7	 9628.0	...
1248450	  688.2	  541.6	 9628.0	...
1248451	  688.3	  541.6	 9624.0	...
1248452	  688.4	  541.6	 9620.0	...
1248453	  688.5	  541.7	 9616.0	...
1248454	  688.4	  541.6	 9617.0	...
1248455	  688.2	  541.4	 9617.0	...
1248456	  688.1	  541.2	 9617.0	...
1248457	  688.2	  541.2	 9616.0	...
1248458	  688.3	  541.2	 9616.0	...
1248459	  688.4	  541.3	 9619.0	...
1248460	  688.4	  541.5	 9623.0	...
1248461	  688.5	  541.5	 9624.0	...
1248462	  688.5	  541.6	 9622.0	...
1248463	  688.6	  541.6	 9619.0	...
1248464	  688.5	  541.6	 9618.0	...
1248465	  688.2	  541.4	 9616.0	...
1248466	  687.9	  541.2	 9616.0	...
1248467	  687.6	  541.5	 9615.0	...
1248468	  687.6	  542.1	 9615.0	...
1248469	  687.5	  542.7	 9614.0	...
1248470	  687.4	  542.7	 9614.0	...
1248471	  687.4	  542.6	 9615.0	...
1248472	  687.5	  542.4	 9618.0	...
1248473	  687.6	  542.2	 9619.0	...
1248474	  687.5	  542.0	 9620.0	...
1248475	  687.4	  541.9	 9619.0	...
1248476	  687.2	  541.9	 9618.0	...
1248477	  687.2	  542.2	 9616.0	...
1248478	  687.1	  542.8	 9615.0	...
1248479	  687.2	  543.3	 9612.0	...
1248480	  687.2	  543.3	 9610.0	...
1248481	  687.3	  542.9	 9611.0	...
1248482	  687.4	  542.5	 9613.0	...
1248483	  687.3	  542.4	 9615.0	...
1248484	  687.1	  542.4	 9615.0	...
1248485	  687.0	  542.4	 9617.0	...
1248486	  687.0	  542.4	 9619.0	...
1248487	  687.0	  542.4	 9618.0	...
1248488	  687.0	  542.4	 9616.0	...
1248489	  686.9	  542.2	 9613.0	...
1248490	  686.8	  541.9	 9613.0	...
1248491	  686.7	  541.5	 9613.0	...
1248492	  686.7	  541.4	 9614.0	...
1248493	  686.7	  541.3	 9614.0	...
1248494	  686.7	  541.3	 9617.0	...
1248495	  686.7	  541.3	 9623.0	...
1248496	  686.8	  541.3	 9629.0	...
1248497	  686.9	  541.3	 9629.0	...
1248498	  687.1	  541.3	 9626.0	...
1248499	  687.2	  541.3	 9622.0	...
1248500	  687.4	  541.3	 9622.0	...
1248501	  687.5	  541.2	 9624.0	...
1248502	  687.4	  541.0	 9628.0	...
1248503	  687.2	  541.0	 9629.0	...
1248504	  687.1	  541.1	 9626.0	...
1248505	  687.1	  541.2	 9624.0	...
1248506	  687.2	  541.2	 9621.0	...
1248507	  687.2	  541.4	 9618.0	...
1248508	  687.1	  541.6	 9620.0	...
1248509	  687.0	  541.8	 9625.0	...
1248510	  686.8	  541.8	 9629.0	...
1248511	  686.8	  541.8	 9626.0	...
1248512	  686.7	  541.7	 9624.0	...
1248513	  686.7	  541.7	 9622.0	...
1248514	  686.8	  541.7	 9621.0	...
1248515	  686.9	  541.7	 9622.0	...
1248516	  687.0	  541.6	 9626.0	...
1248517	  686.9	  541.5	 9630.0	...
1248518	  686.9	  541.4	 9631.0	...
1248519	  686.9	  541.7	 9629.0	...
1248520	  687.0	  542.1	 9625.0	...
1248521	  687.4	  542.2	 9624.0	...
1248522	  687.7	  542.0	 9622.0	...
1248523	  687.6	  541.8	 9622.0	...
1248524	  687.3	  541.9	 9623.0	...
1248525	  686.9	  541.9	 9624.0	...
1248526	  686.7	  542.0	 9626.0	...
1248527	  686.5	  542.0	 9628.0	...
1248528	  686.4	  542.0	 9630.0	...
1248529	  686.4	  541.9	 9632.0	...
1248530	  686.4	  541.9	 9633.0	...
1248531	  686.4	  541.9	 9634.0	...
1248532	  686.6	  541.9	 9634.0	...
1248533	  686.8	  541.9	 9634.0	...
1248534	  686.8	  541.8	 9631.0	...
1248535	  686.6	  541.9	 9629.0	...
1248536	  686.3	  542.0	 9632.0	...
1248537	  686.2	  542.1	 9638.0	...
1248538	  686.2	  542.3	 9642.0	...
1248539	  686.2	  542.3	 9637.0	...
1248540	  686.2	  542.3	 9632.0	...
1248541	  686.1	  542.3	 9628.0	...
1248542	  686.0	  542.4	 9628.0	...
1248543	  685.8	  542.4	 9627.0	...
1248544	  685.8	  542.4	 9627.0	...
1248545	  686.3	  542.3	 9629.0	...
1248546	  686.7	  542.2	 9631.0	...
1248547	  686.9	  542.2	 9634.0	...
1248548	  686.8	  542.2	 9634.0	...
1248549	  686.7	  542.1	 9630.0	...
1248550	  686.8	  542.1	 9625.0	...
1248551	  686.7	  542.1	 9621.0	...
1248552	  686.5	  542.1	 9622.0	...
1248553	  686.3	  542.0	 9624.0	...
1248554	  686.1	  541.9	 9624.0	...
1248555	  686.2	  541.8	 9624.0	...
1248556	  686.2	  541.9	 9624.0	...
1248557	  686.2	  542.0	 9625.0	...
1248558	  686.2	  542.1	 9626.0	...
1248559	  685.9	  542.2	 9628.0	...
1248560	  685.6	  542.3	 9628.0	...
1248561	  685.4	  542.3	 9626.0	...
1248562	  685.6	  542.4	 9624.0	...
1248563	  685.9	  542.3	 9624.0	...
1248564	  686.2	  542.7	 9626.0	...
1248565	  686.4	  543.0	 9628.0	...
1248566	  686.6	  543.2	 9629.0	...
1248567	  686.7	  543.1	 9630.0	...
1248568	  686.7	  543.1	 9630.0	...
1248569	  686.7	  543.1	 9630.0	...
1248570	  686.6	  543.4	 9630.0	...
1248571	  686.7	  543.7	 9628.0	...
1248572	  686.7	  543.8	 9626.0	...
1248573	  686.7	  543.7	 9624.0	...
1248574	  686.8	  543.5	 9625.0	...
1248575	  686.8	  543.5	 9627.0	...
1248576	  686.6	  543.5	 9628.0	...
1248577	  686.4	  543.7	 9627.0	...
MSG	1248578 0000 _ Number On
1248578	  686.1	  544.1	 9627.0	...
1248579	  686.3	  544.4	 9627.0	...
1248580	  686.5	  544.3	 9625.0	...
1248581	  686.7	  544.1	 9623.0	...
1248582	  686.8	  544.2	 9621.0	...
1248583	  686.9	  544.5	 9623.0	...
1248584	  686.9	  544.9	 9624.0	...
1248585	  686.8	  545.0	 9625.0	...
1248586	  686.6	  545.1	 9625.0	...
1248587	  686.5	  545.0	 9623.0	...
1248588	  686.5	  544.8	 9621.0	...
1248589	  686.4	  544.7	 9621.0	...
1248590	  686.3	  544.8	 9623.0	...
1248591	  686.2	  544.8	 9625.0	...
1248592	  686.2	  544.6	 9624.0	...
1248593	  686.5	  544.4	 9623.0	...
1248594	  686.7	  544.1	 9622.0	...
1248595	  687.1	  543.9	 9623.0	...
1248596	  687.2	  544.2	 9628.0	...
1248597	  687.2	  544.5	 9633.0	...
1248598	  686.8	  545.0	 9636.0	...
1248599	  686.5	  545.0	 9637.0	...
1248600	  686.1	  545.0	 9636.0	...
1248601	  686.1	  544.9	 9636.0	...
1248602	  686.1	  544.7	 9633.0	...
1248603	  686.0	  544.7	 9631.0	...
1248604	  685.8	  544.4	 9631.0	...
1248605	  685.8	  544.2	 9636.0	...
1248606	  685.7	  544.1	 9640.0	...
1248607	  685.8	  544.1	 9641.0	...
1248608	  685.7	  544.1	 9640.0	...
1248609	  685.7	  544.0	 9642.0	...
1248610	  685.5	  543.9	 9645.0	...
1248611	  685.5	  544.0	 9647.0	...
1248612	  685.4	  544.2	 9648.0	...
1248613	  685.4	  544.3	 9648.0	...
1248614	  685.3	  544.4	 9652.0	...
1248615	  685.1	  544.3	 9656.0	...
1248616	  685.3	  544.2	 9656.0	...
1248617	  685.7	  544.0	 9654.0	...
1248618	  686.1	  543.7	 9652.0	...
1248619	  686.2	  543.7	 9655.0	...
1248620	  686.2	  543.8	 9657.0	...
1248621	  686.2	  543.8	 9659.0	...
1248622	  686.1	  543.7	 9660.0	...
1248623	  686.2	  543.6	 9658.0	...
1248624	  686.2	  543.9	 9654.0	...
1248625	  686.3	  544.3	 9650.0	...
1248626	  686.3	  544.6	 9648.0	...
1248627	  686.3	  544.6	 9648.0	...
1248628	  686.0	  544.6	 9649.0	...
1248629	  685.6	  544.5	 9652.0	...
1248630	  685.2	  544.2	 9654.0	...
1248631	  685.1	  544.0	 9653.0	...
1248632	  685.1	  544.2	 9651.0	...
1248633	  685.3	  544.5	 9650.0	...
1248634	  685.8	  544.7	 9652.0	...
1248635	  686.1	  544.4	 9657.0	...
1248636	  686.3	  544.1	 9662.0	...
1248637	  686.3	  543.9	 9663.0	...
1248638	  686.2	  544.1	 9663.0	...
1248639	  686.2	  544.4	 9662.0	...
1248640	  686.1	  544.8	 9662.0	...
1248641	  686.1	  544.7	 9661.0	...
1248642	  686.2	  544.6	 9659.0	...
1248643	  686.2	  544.5	 9658.0	...
1248644	  686.2	  544.6	 9657.0	...
1248645	  686.2	  544.7	 9658.0	...
1248646	  686.1	  544.9	 9662.0	...
1248647	  686.0	  545.0	 9665.0	...
1248648	  685.9	  545.2	 9666.0	...
1248649	  685.8	  545.1	 9663.0	...
1248650	  685.7	  545.0	 9660.0	...
1248651	  685.7	  544.9	 9659.0	...
1248652	  685.8	  544.9	 9658.0	...
1248653	  685.6	  544.9	 9662.0	...
1248654	  685.4	  544.9	 9666.0	...
1248655	  685.1	  544.9	 9671.0	...
1248656	  684.9	  545.0	 9668.0	...
1248657	  684.7	  545.0	 9665.0	...
1248658	  684.6	  545.0	 9665.0	...
1248659	  684.6	  544.8	 9670.0	...
1248660	  684.8	  544.7	 9675.0	...
1248661	  685.0	  544.6	 9676.0	...
1248662	  685.2	  544.9	 9675.0	...
1248663	  685.3	  545.3	 9675.0	...
1248664	  685.3	  545.6	 9676.0	...
1248665	  685.4	  545.5	 9677.0	...
1248666	  685.5	  545.3	 9677.0	...
1248667	  685.2	  545.3	 9676.0	...
1248668	  684.9	  545.3	 9674.0	...
1248669	  684.5	  545.3	 9674.0	...
1248670	  684.5	  545.4	 9674.0	...
1248671	  684.6	  545.5	 9675.0	...
1248672	  684.6	  545.6	 9672.0	...
1248673	  684.5	  545.6	 9669.0	...
1248674	  684.3	  545.6	 9665.0	...
1248675	  684.1	  545.6	 9664.0	...
1248676	  684.1	  545.5	 9663.0	...
1248677	  684.1	  545.3	 9664.0	...
1248678	  684.0	  545.1	 9666.0	...
1248679	  683.9	  545.0	 9671.0	...
1248680	  683.9	  545.0	 9676.0	...
1248681	  683.7	  545.0	 9681.0	...
1248682	  683.5	  545.1	 9682.0	...
1248683	  683.6	  545.0	 9683.0	...
1248684	  683.9	  544.8	 9683.0	...
1248685	  684.2	  544.6	 9683.0	...
1248686	  684.3	  544.8	 9682.0	...
1248687	  684.3	  545.2	 9681.0	...
1248688	  684.2	  545.6	 9680.0	...
1248689	  684.0	  545.6	 9681.0	...
1248690	  684.0	  545.6	 9683.0	...
1248691	  683.9	  545.5	 9687.0	...
1248692	  683.7	  545.6	 9688.0	...
1248693	  683.4	  545.8	 9686.0	...
1248694	  683.3	  545.9	 9681.0	...
1248695	  683.1	  546.0	 9679.0	...
1248696	  683.0	  545.9	 9682.0	...
1248697	  683.0	  545.6	 9685.0	...
1248698	  683.0	  545.4	 9686.0	...
1248699	  683.1	  545.2	 9686.0	...
1248700	  683.4	  545.3	 9687.0	...
1248701	  683.7	  545.5	 9688.0	...
1248702	  683.8	  545.5	 9686.0	...
1248703	  683.7	  545.6	 9684.0	...
1248704	  683.6	  545.7	 9681.0	...
1248705	  683.7	  545.7	 9686.0	...
1248706	  683.8	  545.6	 9691.0	...
1248707	  683.8	  545.7	 9696.0	...
1248708	  683.8	  545.8	 9696.0	...
1248709	  683.8	  546.0	 9692.0	...
1248710	  683.7	  546.3	 9688.0	...
1248711	  683.6	  546.3	 9684.0	...
1248712	  683.5	  546.1	 9686.0	...
1248713	  683.7	  545.9	 9690.0	...
1248714	  683.8	  545.9	 9695.0	...
1248715	  683.9	  545.8	 9699.0	...
1248716	  684.0	  545.7	 9694.0	...
1248717	  684.0	  545.9	 9687.0	...
1248718	  684.1	  546.2	 9680.0	...
1248719	  684.2	  546.5	 9679.0	...
1248720	  684.3	  546.5	 9679.0	...
1248721	  684.4	  546.4	 9680.0	...
1248722	  684.6	  546.3	 9681.0	...
1248723	  685.0	  546.1	 9681.0	...
1248724	  685.2	  546.4	 9681.0	...
1248725	  685.4	  546.7	 9682.0	...
1248726	  685.3	  547.0	 9684.0	...
1248727	  685.2	  547.0	 9685.0	...
1248728	  685.0	  546.8	 9686.0	...
1248729	  684.9	  546.7	 9689.0	...
1248730	  684.8	  546.6	 9692.0	...
1248731	  684.8	  546.7	 9695.0	...
1248732	  684.8	  546.9	 9693.0	...
1248733	  684.9	  547.1	 9690.0	...
1248734	  685.0	  547.4	 9688.0	...
1248735	  685.2	  547.6	 9690.0	...
1248736	  685.4	  547.4	 9695.0	...
1248737	  685.6	  547.0	 9697.0	...
1248738	  685.7	  546.6	 9701.0	...
1248739	  685.8	  546.6	 9708.0	...
1248740	  685.7	  546.7	 9714.0	...
1248741	  685.5	  546.8	 9717.0	...
1248742	  685.3	  547.3	 9710.0	...
1248743	  685.2	  547.9	 9700.0	...
1248744	  685.2	  548.5	 9693.0	...
1248745	  685.0	  548.7	 9693.0	...
1248746	  684.7	  548.6	 9696.0	...
1248747	  684.4	  548.3	 9699.0	...
1248748	  683.8	  548.1	 9699.0	...
1248749	  683.5	  547.8	 9700.0	...
1248750	  683.4	  547.8	 9702.0	...
1248751	  683.5	  547.8	 9704.0	...
1248752	  683.7	  547.8	 9706.0	...
1248753	  683.7	  547.7	 9708.0	...
1248754	  683.7	  547.6	 9707.0	...
1248755	  683.7	  547.3	 9706.0	...
1248756	  683.6	  547.2	 9705.0	...
1248757	  683.5	  547.1	 9706.0	...
1248758	  683.6	  547.3	 9709.0	...
1248759	  683.9	  547.4	 9713.0	...
1248760	  684.1	  547.1	 9716.0	...
1248761	  684.2	  546.8	 9716.0	...
1248762	  684.2	  546.8	 9715.0	...
1248763	  684.5	  547.1	 9714.0	...
1248764	  684.8	  547.5	 9718.0	...
1248765	  685.1	  547.7	 9722.0	...
1248766	  685.1	  547.5	 9725.0	...
1248767	  685.0	  547.2	 9721.0	...
1248768	  685.0	  547.4	 9717.0	...
1248769	  685.0	  547.9	 9714.0	...
1248770	  685.1	  548.4	 9720.0	...
1248771	  685.2	  548.3	 9725.0	...
1248772	  685.2	  548.1	 9727.0	...
1248773	  685.4	  547.9	 9726.0	...
1248774	  685.9	  547.5	 9725.0	...
1248775	  686.5	  547.4	 9724.0	...
1248776	  686.8	  547.2	 9724.0	...
1248777	  686.9	  547.1	 9723.0	...
1248778	  686.9	  547.0	 9723.0	...
1248779	  686.9	  546.7	 9727.0	...
1248780	  686.8	  546.5	 9731.0	...
1248781	  687.0	  546.2	 9735.0	...
1248782	  687.2	  546.3	 9736.0	...
1248783	  687.4	  546.2	 9737.0	...
1248784	  687.3	  546.2	 9739.0	...
1248785	  687.1	  546.4	 9741.0	...
1248786	  687.0	  546.7	 9742.0	...
1248787	  686.6	  546.8	 9741.0	...
1248788	  686.3	  546.6	 9740.0	...
1248789	  686.1	  546.3	 9739.0	...
1248790	  686.1	  546.2	 9739.0	...
1248791	  686.1	  546.0	 9739.0	...
1248792	  686.0	  545.8	 9741.0	...
1248793	  686.1	  545.5	 9744.0	...
1248794	  686.3	  545.4	 9746.0	...
1248795	  686.4	  545.3	 9746.0	...
1248796	  686.4	  545.3	 9745.0	...
1248797	  686.4	  545.7	 9745.0	...
1248798	  686.4	  546.2	 9744.0	...
1248799	  686.4	  546.6	 9744.0	...
1248800	  686.4	  546.6	 9743.0	...
1248801	  686.4	  546.6	 9743.0	...
1248802	  686.2	  546.5	 9743.0	...
1248803	  686.1	  546.5	 9743.0	...
1248804	  686.1	  546.8	 9744.0	...
1248805	  686.2	  547.1	 9744.0	...
1248806	  686.3	  547.5	 9743.0	...
1248807	  686.5	  547.6	 9743.0	...
1248808	  686.6	  547.7	 9742.0	...
1248809	  686.6	  547.8	 9743.0	...
1248810	  686.5	  547.9	 9746.0	...
1248811	  686.4	  547.7	 9750.0	...
1248812	  686.4	  547.5	 9752.0	...
1248813	  686.4	  547.3	 9752.0	...
1248814	  686.5	  547.4	 9753.0	...
1248815	  686.7	  547.5	 9753.0	...
1248816	  686.9	  547.6	 9752.0	...
1248817	  687.0	  547.5	 9748.0	...
1248818	  686.9	  547.4	 9745.0	...
1248819	  686.7	  547.0	 9742.0	...
1248820	  686.6	  546.7	 9745.0	...
1248821	  686.6	  546.3	 9747.0	...
1248822	  686.6	  546.3	 9747.0	...
1248823	  686.5	  546.2	 9746.0	...
1248824	  686.5	  546.1	 9748.0	...
1248825	  686.4	  546.1	 9751.0	...
1248826	  686.3	  546.2	 9752.0	...
1248827	  686.1	  546.6	 9750.0	...
1248828	  686.1	  547.0	 9747.0	...
1248829	  685.9	  547.3	 9747.0	...
1248830	  685.7	  547.3	 9746.0	...
1248831	  685.5	  547.4	 9745.0	...
1248832	  685.3	  547.5	 9745.0	...
1248833	  684.8	  547.2	 9746.0	...
1248834	  684.4	  546.9	 9747.0	...
1248835	  684.1	  546.7	 9750.0	...
1248836	  684.2	  546.8	 9752.0	...
1248837	  684.2	  546.8	 9752.0	...
1248838	  684.3	  546.8	 9755.0	...
1248839	  684.3	  546.7	 9758.0	...
1248840	  684.2	  546.7	 9760.0	...
1248841	  684.1	  546.7	 9760.0	...
1248842	  684.0	  546.6	 9761.0	...
1248843	  683.8	  546.4	 9762.0	...
1248844	  683.8	  546.3	 9763.0	...
1248845	  683.8	  546.2	 9764.0	...
1248846	  683.9	  546.2	 9766.0	...
1248847	  684.0	  546.1	 9768.0	...
1248848	  684.3	  546.0	 9769.0	...
1248849	  684.9	  546.1	 9768.0	...
1248850	  685.5	  546.2	 9768.0	...
1248851	  685.8	  546.2	 9767.0	...
1248852	  685.8	  546.1	 9769.0	...
1248853	  685.8	  546.3	 9771.0	...
1248854	  685.9	  546.5	 9769.0	...
1248855	  686.0	  546.8	 9765.0	...
1248856	  686.0	  546.8	 9762.0	...
1248857	  686.0	  547.0	 9761.0	...
1248858	  686.1	  547.3	 9762.0	...
1248859	  686.2	  547.6	 9762.0	...
1248860	  685.9	  547.6	 9761.0	...
1248861	  685.6	  547.5	 9758.0	...
1248862	  685.3	  547.5	 9753.0	...
1248863	  685.0	  547.7	 9751.0	...
1248864	  684.6	  548.1	 9751.0	...
1248865	  684.2	  548.5	 9752.0	...
1248866	  684.0	  548.5	 9751.0	...
1248867	  683.8	  548.1	 9746.0	...
1248868	  683.7	  547.7	 9742.0	...
1248869	  683.7	  547.3	 9745.0	...
1248870	  683.6	  547.1	 9752.0	...
1248871	  683.6	  546.9	 9759.0	...
1248872	  683.5	  546.6	 9763.0	...
1248873	  683.4	  546.6	 9766.0	...
1248874	  683.5	  546.2	 9771.0	...
1248875	  683.8	  545.6	 9774.0	...
1248876	  684.2	  545.1	 9776.0	...
1248877	  684.4	  545.2	 9775.0	...
1248878	  684.3	  545.4	 9775.0	...
1248879	  684.5	  545.6	 9775.0	...
1248880	  685.0	  545.4	 9778.0	...
1248881	  685.4	  545.4	 9779.0	...
1248882	  685.7	  545.5	 9781.0	...
1248883	  685.8	  545.7	 9781.0	...
1248884	  685.9	  545.9	 9780.0	...
1248885	  685.9	  545.9	 9780.0	...
1248886	  685.9	  545.8	 9780.0	...
1248887	  686.0	  545.7	 9780.0	...
1248888	  686.1	  545.8	 9779.0	...
1248889	  685.8	  545.9	 9776.0	...
1248890	  685.6	  546.0	 9773.0	...
MSG	1248891 0000 _ Number Off
1248891	  685.3	  546.0	 9773.0	...
1248892	  685.3	  546.0	 9773.0	...
1248893	  685.3	  545.9	 9775.0	...
1248894	  685.2	  546.0	 9776.0	...
1248895	  685.1	  546.1	 9776.0	...
1248896	  685.1	  546.0	 9775.0	...
1248897	  684.7	  545.9	 9773.0	...
1248898	  684.5	  545.9	 9772.0	...
1248899	  684.2	  546.0	 9772.0	...
1248900	  684.2	  546.1	 9771.0	...
1248901	  684.0	  546.2	 9767.0	...
1248902	  683.9	  546.1	 9762.0	...
1248903	  684.0	  546.0	 9765.0	...
1248904	  684.3	  545.9	 9770.0	...
1248905	  684.7	  546.2	 9773.0	...
1248906	  685.0	  546.5	 9770.0	...
1248907	  685.2	  546.8	 9767.0	...
1248908	  685.3	  546.9	 9766.0	...
1248909	  685.4	  546.8	 9767.0	...
1248910	  685.4	  546.6	 9767.0	...
1248911	  685.4	  546.4	 9768.0	...
1248912	  685.3	  546.4	 9768.0	...
1248913	  685.3	  546.2	 9768.0	...
1248914	  685.3	  546.0	 9770.0	...
1248915	  685.6	  545.8	 9773.0	...
1248916	  685.8	  545.7	 9776.0	...
1248917	  686.0	  545.6	 9775.0	...
1248918	  686.0	  545.4	 9773.0	...
1248919	  686.0	  545.1	 9773.0	...
1248920	  686.0	  544.8	 9774.0	...
1248921	  686.0	  544.8	 9776.0	...
1248922	  686.3	  544.7	 9777.0	...
1248923	  686.7	  544.4	 9777.0	...
1248924	  686.8	  544.2	 9775.0	...
1248925	  686.5	  544.1	 9773.0	...
1248926	  686.2	  544.2	 9771.0	...
1248927	  686.2	  544.4	 9772.0	...
1248928	  686.1	  544.7	 9775.0	...
1248929	  686.1	  544.9	 9778.0	...
1248930	  686.1	  544.8	 9780.0	...
1248931	  686.3	  544.6	 9778.0	...
1248932	  686.4	  544.4	 9776.0	...
1248933	  686.5	  544.0	 9775.0	...
1248934	  686.5	  543.6	 9778.0	...
1248935	  686.6	  543.4	 9780.0	...
1248936	  686.8	  543.4	 9782.0	...
1248937	  686.8	  543.4	 9782.0	...
1248938	  686.9	  543.4	 9783.0	...
1248939	  687.0	  543.4	 9781.0	...
1248940	  687.1	  543.5	 9778.0	...
1248941	  686.9	  543.5	 9775.0	...
1248942	  686.6	  543.5	 9775.0	...
1248943	  686.5	  543.5	 9774.0	...
1248944	  686.7	  543.6	 9774.0	...
1248945	  686.8	  543.7	 9780.0	...
1248946	  686.5	  543.8	 9785.0	...
1248947	  686.1	  543.8	 9787.0	...
1248948	  685.9	  543.8	 9782.0	...
1248949	  685.9	  543.8	 9782.0	...
1248950	  685.9	  543.7	 9787.0	...
1248951	  685.9	  543.7	 9786.0	...
1248952	  685.8	  543.7	 9780.0	...
1248953	  685.8	  543.5	 9775.0	...
1248954	  685.8	  543.3	 9776.0	...
1248955	  685.4	  543.1	 9774.0	...
1248956	  685.1	  543.1	 9773.0	...
1248957	  684.6	  543.1	 9771.0	...
1248958	  684.4	  543.1	 9771.0	...
1248959	  684.1	  543.1	 9774.0	...
1248960	  684.0	  543.2	 9777.0	...
1248961	  684.0	  543.2	 9781.0	...
1248962	  684.2	  543.3	 9782.0	...
1248963	  684.4	  543.5	 9783.0	...
1248964	  684.6	  543.6	 9779.0	...
1248965	  684.7	  543.6	 9776.0	...
1248966	  684.8	  543.7	 9773.0	...
1248967	  684.6	  543.8	 9774.0	...
1248968	  684.4	  543.4	 9775.0	...
1248969	  684.0	  542.9	 9776.0	...
1248970	  683.9	  542.5	 9778.0	...
1248971	  683.9	  542.5	 9779.0	...
1248972	  684.0	  542.6	 9780.0	...
1248973	  684.1	  542.6	 9778.0	...
1248974	  684.3	  542.6	 9776.0	...
1248975	  684.5	  542.6	 9774.0	...
1248976	  684.7	  542.5	 9775.0	...
1248977	  684.7	  542.5	 9777.0	...
1248978	  684.7	  542.6	 9778.0	...
1248979	  684.7	  542.5	 9779.0	...
1248980	  684.7	  542.3	 9779.0	...
1248981	  684.7	  542.1	 9780.0	...
1248982	  684.7	  542.1	 9778.0	...
1248983	  684.6	  542.1	 9776.0	...
1248984	  684.6	  542.1	 9775.0	...
1248985	  684.9	  541.9	 9775.0	...
1248986	  685.2	  542.0	 9775.0	...
1248987	  685.5	  542.0	 9775.0	...
1248988	  685.4	  541.9	 9774.0	...
1248989	  685.2	  541.5	 9773.0	...
1248990	  685.2	  541.3	 9776.0	...
1248991	  685.2	  541.2	 9778.0	...
1248992	  685.2	  541.3	 9781.0	...
1248993	  685.2	  541.2	 9781.0	...
1248994	  685.2	  541.4	 9779.0	...
1248995	  685.0	  541.5	 9777.0	...
1248996	  684.8	  541.6	 9774.0	...
1248997	  684.7	  541.6	 9772.0	...
1248998	  684.8	  541.6	 9770.0	...
1248999	  684.8	  541.5	 9769.0	...
1249000	  684.7	  541.4	 9768.0	...
1249001	  684.6	  541.4	 9768.0	...
1249002	  684.3	  541.5	 9770.0	...
1249003	  683.9	  541.6	 9770.0	...
1249004	  683.5	  541.6	 9771.0	...
1249005	  683.5	  541.6	 9772.0	...
1249006	  683.6	  541.6	 9775.0	...
1249007	  683.6	  541.6	 9778.0	...
1249008	  683.5	  541.2	 9781.0	...
1249009	  683.5	  540.9	 9781.0	...
1249010	  683.5	  540.7	 9780.0	...
1249011	  683.6	  540.8	 9780.0	...
1249012	  683.7	  540.8	 9781.0	...
1249013	  683.7	  540.8	 9783.0	...
1249014	  683.6	  540.8	 9782.0	...
1249015	  683.5	  540.9	 9781.0	...
1249016	  683.3	  541.0	 9775.0	...
1249017	  683.2	  541.1	 9770.0	...
1249018	  683.1	  541.0	 9765.0	...
1249019	  683.1	  540.9	 9765.0	...
1249020	  683.2	  540.5	 9770.0	...
1249021	  683.3	  540.0	 9775.0	...
1249022	  683.4	  539.7	 9776.0	...
1249023	  683.6	  540.1	 9771.0	...
1249024	  683.7	  540.6	 9765.0	...
1249025	  683.8	  540.9	 9762.0	...
1249026	  683.6	  540.6	 9761.0	...
1249027	  683.3	  540.2	 9760.0	...
1249028	  683.1	  539.7	 9760.0	...
1249029	  683.1	  539.6	 9761.0	...
1249030	  683.1	  539.4	 9761.0	...
1249031	  683.1	  539.4	 9764.0	...
1249032	  683.1	  539.3	 9767.0	...
1249033	  683.2	  539.3	 9766.0	...
1249034	  683.3	  539.2	 9762.0	...
1249035	  683.5	  539.1	 9758.0	...
1249036	  683.6	  539.1	 9757.0	...
1249037	  683.7	  539.0	 9759.0	...
1249038	  683.7	  539.0	 9761.0	...
1249039	  683.6	  539.1	 9762.0	...
1249040	  683.5	  539.3	 9760.0	...
1249041	  683.3	  539.4	 9759.0	...
1249042	  683.3	  539.2	 9759.0	...
1249043	  683.2	  539.0	 9760.0	...
1249044	  683.1	  538.7	 9759.0	...
1249045	  683.0	  538.7	 9757.0	...
1249046	  683.0	  538.6	 9756.0	...
1249047	  683.0	  538.4	 9755.0	...
1249048	  683.0	  538.3	 9755.0	...
1249049	  683.0	  538.3	 9755.0	...
1249050	  683.0	  538.2	 9755.0	...
1249051	  683.0	  538.1	 9754.0	...
1249052	  683.0	  538.0	 9753.0	...
1249053	  683.3	  538.0	 9754.0	...
1249054	  683.6	  537.9	 9755.0	...
1249055	  683.7	  537.9	 9756.0	...
1249056	  683.3	  538.0	 9756.0	...
1249057	  682.8	  538.0	 9755.0	...
1249058	  682.5	  538.1	 9754.0	...
1249059	  682.5	  538.1	 9754.0	...
1249060	  682.8	  537.8	 9753.0	...
1249061	  683.0	  537.6	 9750.0	...
1249062	  683.1	  537.3	 9747.0	...
1249063	  683.1	  537.3	 9748.0	...
1249064	  683.0	  537.2	 9751.0	...
1249065	  682.9	  537.1	 9754.0	...
1249066	  682.8	  537.1	 9752.0	...
1249067	  682.7	  537.1	 9748.0	...
1249068	  682.7	  537.3	 9745.0	...
1249069	  683.0	  537.5	 9743.0	...
1249070	  683.3	  537.6	 9742.0	...
1249071	  683.3	  537.7	 9742.0	...
1249072	  682.9	  537.7	 9741.0	...
1249073	  682.5	  537.7	 9740.0	...
1249074	  682.4	  537.7	 9740.0	...
1249075	  682.4	  537.6	 9741.0	...
1249076	  682.4	  537.1	 9743.0	...
1249077	  682.4	  536.6	 9743.0	...
1249078	  682.5	  536.3	 9742.0	...
1249079	  682.6	  536.3	 9742.0	...
1249080	  682.9	  536.3	 9742.0	...
1249081	  683.1	  536.3	 9743.0	...
1249082	  683.1	  536.2	 9744.0	...
1249083	  682.9	  536.2	 9745.0	...
1249084	  682.6	  536.2	 9747.0	...
1249085	  682.5	  535.8	 9748.0	...
1249086	  682.5	  535.4	 9744.0	...
1249087	  682.6	  534.9	 9740.0	...
1249088	  682.9	  534.9	 9735.0	...
1249089	  683.2	  534.8	 9736.0	...
1249090	  683.2	  534.8	 9736.0	...
1249091	  683.3	  535.1	 9736.0	...
1249092	  683.3	  535.3	 9735.0	...
1249093	  683.3	  535.5	 9735.0	...
1249094	  683.1	  535.6	 9735.0	...
1249095	  682.9	  535.7	 9735.0	...
1249096	  682.5	  535.8	 9735.0	...
1249097	  682.4	  536.0	 9738.0	...
1249098	  682.6	  536.0	 9740.0	...
1249099	  682.8	  535.8	 9743.0	...
1249100	  683.1	  535.6	 9743.0	...
1249101	  683.1	  535.4	 9745.0	...
1249102	  683.1	  535.4	 9746.0	...
1249103	  683.3	  535.2	 9748.0	...
1249104	  683.6	  535.0	 9748.0	...
1249105	  683.9	  534.8	 9747.0	...
1249106	  684.0	  534.5	 9746.0	...
1249107	  684.0	  534.4	 9745.0	...
1249108	  684.0	  534.4	 9745.0	...
1249109	  683.9	  534.5	 9745.0	...
1249110	  683.6	  534.6	 9744.0	...
1249111	  683.3	  534.6	 9743.0	...
1249112	  683.2	  534.4	 9742.0	...
1249113	  683.3	  534.1	 9742.0	...
1249114	  683.4	  533.9	 9742.0	...
1249115	  683.4	  533.9	 9743.0	...
1249116	  683.4	  533.9	 9746.0	...
1249117	  683.4	  533.9	 9748.0	...
1249118	  683.5	  533.9	 9750.0	...
1249119	  683.5	  533.6	 9750.0	...
1249120	  683.5	  533.3	 9750.0	...
1249121	  683.6	  532.9	 9749.0	...
1249122	  683.7	  532.8	 9746.0	...
1249123	  683.7	  532.6	 9743.0	...
1249124	  683.8	  532.5	 9740.0	...
1249125	  683.8	  532.6	 9740.0	...
1249126	  683.9	  532.7	 9740.0	...
1249127	  683.9	  532.8	 9742.0	...
1249128	  683.8	  532.6	 9744.0	...
1249129	  683.8	  532.4	 9745.0	...
1249130	  683.8	  532.1	 9745.0	...
1249131	  683.8	  532.3	 9746.0	...
1249132	  683.8	  532.5	 9746.0	...
1249133	  683.7	  532.7	 9747.0	...
1249134	  683.7	  532.7	 9748.0	...
1249135	  683.8	  532.8	 9750.0	...
1249136	  683.8	  532.8	 9751.0	...
1249137	  683.8	  532.9	 9752.0	...
1249138	  684.0	  533.0	 9753.0	...
1249139	  684.1	  532.9	 9754.0	...
1249140	  684.0	  532.7	 9752.0	...
1249141	  683.6	  532.7	 9751.0	...
1249142	  683.3	  532.9	 9749.0	...
1249143	  683.3	  532.8	 9748.0	...
1249144	  683.3	  532.5	 9749.0	...
1249145	  683.3	  532.3	 9751.0	...
1249146	  683.2	  532.3	 9752.0	...
1249147	  683.3	  532.3	 9751.0	...
1249148	  683.3	  532.5	 9750.0	...
1249149	  683.3	  532.7	 9750.0	...
1249150	  683.6	  532.7	 9751.0	...
1249151	  683.9	  532.6	 9752.0	...
1249152	  684.1	  532.5	 9752.0	...
1249153	  684.1	  532.1	 9753.0	...
1249154	  684.0	  531.7	 9754.0	...
1249155	  683.9	  531.5	 9754.0	...
1249156	  683.9	  531.8	 9753.0	...
1249157	  683.9	  531.8	 9752.0	...
1249158	  684.0	  531.6	 9751.0	...
1249159	  683.9	  531.1	 9751.0	...
1249160	  683.8	  530.9	 9750.0	...
1249161	  683.7	  530.7	 9750.0	...
1249162	  683.5	  530.9	 9747.0	...
1249163	  683.3	  531.2	 9744.0	...
1249164	  683.3	  531.2	 9739.0	...
1249165	  683.3	  531.0	 9738.0	...
1249166	  683.3	  530.6	 9740.0	...
1249167	  683.5	  530.4	 9743.0	...
1249168	  683.7	  530.2	 9747.0	...
1249169	  683.8	  530.0	 9749.0	...
1249170	  683.7	  529.9	 9750.0	...
1249171	  683.7	  530.0	 9751.0	...
1249172	  683.9	  530.0	 9752.0	...
1249173	  684.1	  530.1	 9750.0	...
1249174	  684.1	  530.1	 9748.0	...
1249175	  684.0	  530.3	 9746.0	...
1249176	  683.9	  530.3	 9746.0	...
1249177	  683.9	  530.4	 9744.0	...
1249178	  683.9	  530.3	 9741.0	...
1249179	  683.8	  530.5	 9739.0	...
1249180	  683.7	  530.7	 9737.0	...
1249181	  683.6	  530.8	 9736.0	...
1249182	  683.7	  530.7	 9735.0	...
1249183	  683.9	  530.6	 9735.0	...
1249184	  684.2	  530.6	 9735.0	...
1249185	  684.0	  530.7	 9736.0	...
1249186	  683.9	  530.8	 9737.0	...
1249187	  683.9	  530.7	 9738.0	...
1249188	  684.0	  530.6	 9738.0	...
1249189	  684.0	  530.5	 9739.0	...
1249190	  684.0	  530.7	 9742.0	...
1249191	  684.0	  531.1	 9745.0	...
1249192	  684.0	  531.4	 9746.0	...
1249193	  684.0	  531.8	 9745.0	...
1249194	  684.0	  532.1	 9745.0	...
1249195	  684.2	  532.4	 9745.0	...
1249196	  684.6	  532.4	 9747.0	...
1249197	  684.9	  532.3	 9747.0	...
1249198	  685.2	  532.2	 9744.0	...
1249199	  685.2	  532.1	 9739.0	...
1249200	  685.0	  532.0	 9736.0	...
1249201	  684.8	  531.4	 9739.0	...
1249202	  684.6	  530.8	 9741.0	...
1249203	  684.5	  530.4	 9744.0	...
1249204	  684.4	  530.4	 9746.0	...
1249205	  684.2	  530.5	 9747.0	...
1249206	  684.0	  530.3	 9747.0	...
1249207	  684.0	  530.1	 9747.0	...
1249208	  683.8	  529.8	 9747.0	...
1249209	  683.6	  529.6	 9748.0	...
1249210	  683.5	  529.5	 9748.0	...
1249211	  683.4	  529.5	 9748.0	...
1249212	  683.3	  529.6	 9750.0	...
1249213	  683.3	  529.8	 9752.0	...
1249214	  683.5	  530.0	 9754.0	...
1249215	  683.7	  530.0	 9754.0	...
1249216	  683.8	  529.5	 9754.0	...
1249217	  683.3	  529.1	 9754.0	...
1249218	  682.8	  528.7	 9751.0	...
1249219	  682.3	  528.8	 9748.0	...
1249220	  682.5	  528.5	 9750.0	...
1249221	  682.8	  528.3	 9755.0	...
1249222	  683.1	  528.1	 9759.0	...
1249223	  683.4	  528.2	 9758.0	...
1249224	  683.5	  528.3	 9756.0	...
1249225	  683.6	  528.2	 9753.0	...
1249226	  683.7	  528.1	 9750.0	...
1249227	  683.7	  528.3	 9747.0	...
1249228	  683.7	  528.4	 9746.0	...
1249229	  683.5	  528.7	 9745.0	...
1249230	  683.1	  528.7	 9745.0	...
1249231	  682.7	  528.8	 9743.0	...
1249232	  682.6	  528.9	 9741.0	...
1249233	  682.9	  529.0	 9744.0	...
1249234	  683.2	  529.0	 9749.0	...
1249235	  683.4	  528.8	 9755.0	...
1249236	  683.4	  528.6	 9752.0	...
1249237	  683.5	  528.5	 9749.0	...
1249238	  683.7	  528.4	 9746.0	...
1249239	  683.8	  528.3	 9747.0	...
1249240	  683.8	  528.1	 9746.0	...
1249241	  683.7	  528.0	 9744.0	...
1249242	  683.7	  528.0	 9743.0	...
1249243	  683.8	  528.0	 9743.0	...
1249244	  683.8	  528.0	 9742.0	...
1249245	  683.7	  528.0	 9742.0	...
1249246	  683.4	  527.9	 9743.0	...
1249247	  683.1	  527.8	 9744.0	...
1249248	  683.1	  527.7	 9745.0	...
1249249	  683.1	  527.7	 9744.0	...
1249250	  683.1	  527.6	 9743.0	...
1249251	  683.1	  527.4	 9743.0	...
1249252	  683.1	  527.2	 9745.0	...
1249253	  683.1	  526.5	 9746.0	...
1249254	  683.1	  525.9	 9746.0	...
1249255	  682.9	  525.4	 9745.0	...
1249256	  682.8	  525.5	 9745.0	...
1249257	  682.7	  525.6	 9745.0	...
1249258	  682.9	  525.7	 9745.0	...
1249259	  683.1	  525.6	 9745.0	...
1249260	  683.4	  525.5	 9746.0	...
1249261	  683.3	  525.4	 9747.0	...
1249262	  683.1	  525.4	 9748.0	...
1249263	  683.2	  525.3	 9749.0	...
1249264	  683.4	  525.3	 9750.0	...
1249265	  683.7	  524.9	 9748.0	...
1249266	  683.7	  524.5	 9746.0	...
1249267	  683.7	  524.2	 9745.0	...
1249268	  683.7	  524.3	 9747.0	...
1249269	  683.8	  524.4	 9748.0	...
1249270	  683.8	  524.3	 9748.0	...
1249271	  683.8	  524.0	 9750.0	...
1249272	  683.8	  523.6	 9753.0	...
1249273	  683.7	  523.3	 9753.0	...
1249274	  683.5	  523.0	 9752.0	...
1249275	  683.3	  523.0	 9750.0	...
1249276	  683.3	  522.5	 9751.0	...
1249277	  683.2	  522.0	 9752.0	...
1249278	  683.3	  521.5	 9754.0	...
1249279	  683.5	  521.4	 9755.0	...
1249280	  683.3	  521.4	 9755.0	...
1249281	  682.9	  521.3	 9754.0	...
1249282	  682.5	  521.1	 9754.0	...
1249283	  682.5	  520.9	 9754.0	...
1249284	  682.6	  520.8	 9754.0	...
1249285	  682.4	  520.8	 9753.0	...
1249286	  682.3	  520.8	 9750.0	...
1249287	  682.3	  520.7	 9748.0	...
1249288	  682.5	  520.6	 9747.0	...
1249289	  682.6	  520.7	 9749.0	...
1249290	  682.7	  520.8	 9750.0	...
1249291	  682.7	  520.7	 9752.0	...
1249292	  682.6	  520.4	 9750.0	...
1249293	  682.6	  520.0	 9748.0	...
1249294	  682.3	  519.9	 9745.0	...
1249295	  682.0	  519.8	 9742.0	...
1249296	  681.7	  519.8	 9739.0	...
1249297	  681.7	  519.7	 9740.0	...
1249298	  681.8	  519.7	 9742.0	...
1249299	  681.9	  519.8	 9739.0	...
1249300	  682.0	  519.9	 9735.0	...
1249301	  682.0	  520.1	 9735.0	...
1249302	  682.1	  520.2	 9739.0	...
1249303	  682.1	  519.8	 9742.0	...
1249304	  682.0	  519.4	 9742.0	...
1249305	  681.9	  518.9	 9742.0	...
1249306	  681.9	  518.6	 9744.0	...
1249307	  682.0	  518.7	 9747.0	...
1249308	  681.8	  519.0	 9749.0	...
1249309	  681.5	  519.0	 9750.0	...
1249310	  681.2	  518.8	 9747.0	...
1249311	  681.2	  518.7	 9743.0	...
1249312	  681.1	  519.0	 9739.0	...
1249313	  681.0	  519.1	 9738.0	...
1249314	  681.2	  519.1	 9738.0	...
1249315	  681.4	  519.0	 9739.0	...
1249316	  681.6	  519.0	 9738.0	...
1249317	  681.5	  519.1	 9737.0	...
1249318	  681.3	  519.1	 9736.0	...
1249319	  681.1	  518.9	 9736.0	...
1249320	  681.0	  518.4	 9737.0	...
1249321	  681.1	  518.0	 9737.0	...
1249322	  681.3	  517.8	 9737.0	...
1249323	  681.5	  517.6	 9737.0	...
1249324	  681.6	  517.2	 9736.0	...
1249325	  681.5	  516.7	 9737.0	...
1249326	  681.5	  516.7	 9737.0	...
1249327	  681.4	  516.9	 9736.0	...
1249328	  681.4	  517.1	 9735.0	...
1249329	  681.4	  517.2	 9733.0	...
1249330	  681.5	  517.2	 9730.0	...
1249331	  681.5	  517.1	 9727.0	...
1249332	  681.6	  516.7	 9727.0	...
1249333	  681.6	  516.4	 9728.0	...
1249334	  681.6	  516.2	 9729.0	...
1249335	  681.7	  516.5	 9729.0	...
1249336	  681.7	  516.7	 9730.0	...
1249337	  681.7	  516.7	 9730.0	...
1249338	  681.6	  516.6	 9728.0	...
1249339	  681.6	  516.5	 9726.0	...
1249340	  681.5	  516.4	 9725.0	...
1249341	  681.3	  516.4	 9729.0	...
1249342	  681.1	  516.4	 9733.0	...
1249343	  681.0	  516.3	 9737.0	...
1249344	  680.9	  515.8	 9739.0	...
1249345	  681.1	  515.3	 9740.0	...
1249346	  681.3	  514.8	 9741.0	...
1249347	  681.5	  514.7	 9741.0	...
1249348	  681.5	  514.7	 9741.0	...
1249349	  681.5	  514.7	 9741.0	...
1249350	  681.5	  514.6	 9741.0	...
1249351	  681.5	  514.5	 9742.0	...
1249352	  681.5	  514.5	 9743.0	...
1249353	  681.6	  514.7	 9743.0	...
1249354	  681.7	  514.8	 9743.0	...
1249355	  681.6	  514.8	 9743.0	...
1249356	  681.6	  514.8	 9743.0	...
1249357	  681.5	  514.5	 9744.0	...
1249358	  681.6	  514.3	 9744.0	...
1249359	  681.6	  514.1	 9745.0	...
1249360	  681.6	  513.9	 9748.0	...
1249361	  681.6	  513.7	 9750.0	...
1249362	  681.3	  513.3	 9749.0	...
1249363	  681.1	  513.2	 9747.0	...
1249364	  681.4	  513.0	 9746.0	...
1249365	  681.9	  513.0	 9747.0	...
1249366	  682.2	  513.0	 9748.0	...
1249367	  682.1	  513.0	 9748.0	...
1249368	  681.9	  512.9	 9747.0	...
1249369	  682.0	  513.0	 9747.0	...
1249370	  682.2	  513.2	 9747.0	...
1249371	  682.4	  513.5	 9747.0	...
1249372	  682.5	  513.6	 9746.0	...
1249373	  682.5	  513.7	 9746.0	...
1249374	  682.5	  513.7	 9746.0	...
1249375	  682.4	  513.8	 9746.0	...
1249376	  682.4	  513.8	 9744.0	...
1249377	  682.5	  513.9	 9740.0	...
1249378	  682.7	  514.0	 9736.0	...
1249379	  682.8	  514.1	 9736.0	...
1249380	  682.7	  514.1	 9736.0	...
1249381	  682.5	  514.1	 9735.0	...
1249382	  682.4	  514.3	 9735.0	...
1249383	  682.3	  514.5	 9735.0	...
1249384	  682.3	  514.8	 9736.0	...
1249385	  682.3	  515.0	 9737.0	...
1249386	  682.4	  515.1	 9738.0	...
1249387	  682.4	  515.1	 9737.0	...
1249388	  682.5	  515.1	 9736.0	...
1249389	  682.6	  515.2	 9734.0	...
1249390	  682.7	  515.2	 9734.0	...
1249391	  682.7	  515.2	 9736.0	...
1249392	  682.6	  514.8	 9736.0	...
1249393	  682.5	  514.5	 9736.0	...
1249394	  682.4	  514.2	 9734.0	...
1249395	  682.3	  514.3	 9734.0	...
1249396	  682.2	  514.4	 9734.0	...
1249397	  682.4	  514.4	 9734.0	...
1249398	  682.5	  514.5	 9735.0	...
1249399	  682.7	  514.6	 9737.0	...
1249400	  682.7	  514.6	 9738.0	...
1249401	  682.7	  514.6	 9740.0	...
1249402	  682.9	  514.5	 9741.0	...
1249403	  683.0	  514.4	 9742.0	...
1249404	  683.1	  514.2	 9742.0	...
1249405	  683.1	  513.9	 9742.0	...
1249406	  683.2	  513.6	 9742.0	...
1249407	  683.4	  513.3	 9743.0	...
1249408	  683.6	  513.1	 9745.0	...
1249409	  683.6	  513.1	 9745.0	...
1249410	  683.1	  513.2	 9745.0	...
1249411	  682.6	  513.3	 9744.0	...
1249412	  682.4	  513.2	 9743.0	...
1249413	  682.5	  513.0	 9743.0	...
1249414	  682.6	  512.7	 9742.0	...
1249415	  682.5	  512.7	 9741.0	...
1249416	  682.4	  512.8	 9744.0	...
1249417	  682.4	  512.7	 9747.0	...
1249418	  682.4	  512.4	 9750.0	...
1249419	  682.4	  512.1	 9747.0	...
1249420	  682.4	  511.7	 9745.0	...
1249421	  682.5	  511.5	 9743.0	...
1249422	  682.5	  511.3	 9744.0	...
1249423	  682.4	  511.4	 9744.0	...
1249424	  682.4	  511.6	 9744.0	...
1249425	  682.3	  511.4	 9745.0	...
1249426	  682.1	  511.1	 9744.0	...
1249427	  681.9	  511.3	 9743.0	...
1249428	  681.9	  511.7	 9741.0	...
1249429	  682.3	  512.0	 9743.0	...
1249430	  682.7	  511.7	 9744.0	...
1249431	  682.8	  511.3	 9746.0	...
1249432	  682.7	  511.0	 9746.0	...
1249433	  682.7	  510.9	 9746.0	...
1249434	  682.7	  511.0	 9747.0	...
1249435	  682.6	  511.1	 9748.0	...
1249436	  682.5	  511.1	 9748.0	...
1249437	  682.5	  511.1	 9749.0	...
1249438	  682.6	  511.1	 9749.0	...
1249439	  682.9	  511.2	 9749.0	...
1249440	  683.1	  511.3	 9748.0	...
1249441	  683.2	  511.3	 9748.0	...
1249442	  683.2	  511.0	 9747.0	...
1249443	  683.1	  510.8	 9744.0	...
1249444	  683.0	  510.6	 9742.0	...
1249445	  683.0	  510.7	 9741.0	...
1249446	  683.0	  510.8	 9740.0	...
1249447	  682.9	  510.8	 9738.0	...
1249448	  682.7	  510.4	 9736.0	...
1249449	  682.8	  510.0	 9735.0	...
1249450	  683.0	  509.8	 9735.0	...
1249451	  683.2	  509.9	 9741.0	...
1249452	  683.2	  509.9	 9748.0	...
1249453	  683.1	  510.0	 9750.0	...
1249454	  683.1	  510.1	 9746.0	...
1249455	  683.0	  510.1	 9741.0	...
1249456	  683.1	  510.1	 9740.0	...
1249457	  683.2	  509.8	 9743.0	...
1249458	  683.3	  509.4	 9745.0	...
1249459	  683.3	  509.2	 9745.0	...
1249460	  683.2	  509.2	 9742.0	...
1249461	  683.1	  509.3	 9740.0	...
1249462	  683.0	  509.3	 9740.0	...
1249463	  683.3	  509.3	 9740.0	...
1249464	  683.6	  509.4	 9741.0	...
1249465	  683.8	  509.3	 9743.0	...
1249466	  683.6	  509.1	 9744.0	...
1249467	  683.5	  508.9	 9745.0	...
1249468	  683.4	  508.9	 9744.0	...
1249469	  683.3	  509.0	 9742.0	...
1249470	  683.3	  509.1	 9741.0	...
1249471	  683.3	  508.8	 9740.0	...
1249472	  683.3	  508.7	 9740.0	...
1249473	  683.4	  508.5	 9739.0	...
1249474	  683.4	  508.4	 9739.0	...
1249475	  683.0	  508.2	 9739.0	...
1249476	  682.6	  507.9	 9739.0	...
1249477	  682.4	  507.8	 9739.0	...
1249478	  682.6	  507.7	 9739.0	...
1249479	  682.8	  507.4	 9739.0	...
1249480	  682.8	  507.2	 9740.0	...
1249481	  682.9	  507.0	 9742.0	...
1249482	  683.1	  507.3	 9738.0	...
1249483	  682.9	  507.6	 9735.0	...
1249484	  682.7	  507.5	 9732.0	...
1249485	  682.5	  507.0	 9734.0	...
1249486	  682.4	  506.9	 9736.0	...
1249487	  682.6	  507.1	 9736.0	...
1249488	  682.8	  507.3	 9736.0	...
1249489	  683.0	  507.2	 9737.0	...
1249490	  683.0	  507.3	 9739.0	...
1249491	  683.1	  507.5	 9741.0	...
1249492	  683.3	  507.5	 9743.0	...
1249493	  683.4	  507.4	 9743.0	...
1249494	  683.5	  507.4	 9743.0	...
1249495	  683.1	  507.0	 9744.0	...
1249496	  682.7	  506.5	 9745.0	...
1249497	  682.5	  505.9	 9751.0	...
1249498	  682.8	  505.7	 9755.0	...
1249499	  682.8	  505.7	 9759.0	...
1249500	  682.6	  505.9	 9760.0	...
1249501	  682.3	  506.2	 9760.0	...
1249502	  682.5	  506.2	 9761.0	...
1249503	  682.8	  505.8	 9762.0	...
1249504	  683.0	  505.3	 9764.0	...
1249505	  682.9	  504.9	 9765.0	...
1249506	  682.9	  504.8	 9765.0	...
1249507	  682.8	  504.8	 9761.0	...
1249508	  682.7	  504.8	 9758.0	...
1249509	  682.5	  504.6	 9757.0	...
1249510	  682.5	  504.5	 9755.0	...
1249511	  682.5	  504.4	 9752.0	...
1249512	  682.5	  504.5	 9749.0	...
1249513	  682.4	  504.0	 9749.0	...
1249514	  682.3	  503.5	 9753.0	...
1249515	  682.3	  503.1	 9758.0	...
1249516	  682.4	  503.2	 9763.0	...
1249517	  682.5	  503.3	 9763.0	...
1249518	  682.5	  503.4	 9763.0	...
1249519	  682.5	  503.4	 9763.0	...
1249520	  682.6	  503.4	 9763.0	...
1249521	  682.7	  503.4	 9762.0	...
1249522	  682.8	  503.4	 9761.0	...
1249523	  682.8	  503.0	 9759.0	...
1249524	  682.8	  502.6	 9759.0	...
1249525	  682.8	  502.2	 9758.0	...
1249526	  682.9	  502.1	 9762.0	...
1249527	  682.7	  502.0	 9766.0	...
1249528	  682.4	  501.8	 9770.0	...
1249529	  682.1	  501.8	 9774.0	...
1249530	  682.1	  501.9	 9779.0	...
1249531	  682.1	  502.0	 9780.0	...
1249532	  682.0	  502.1	 9776.0	...
1249533	  682.0	  502.2	 9773.0	...
1249534	  681.9	  502.3	 9772.0	...
1249535	  681.9	  502.4	 9774.0	...
1249536	  681.7	  501.8	 9776.0	...
1249537	  681.4	  501.2	 9778.0	...
1249538	  681.2	  500.6	 9779.0	...
1249539	  681.3	  500.7	 9781.0	...
1249540	  681.4	  500.4	 9781.0	...
1249541	  681.4	  500.1	 9779.0	...
1249542	  681.3	  499.8	 9778.0	...
1249543	  681.2	  499.9	 9778.0	...
1249544	  681.3	  499.8	 9778.0	...
1249545	  681.3	  499.7	 9779.0	...
1249546	  681.2	  499.3	 9780.0	...
1249547	  681.1	  499.0	 9779.0	...
1249548	  681.0	  499.0	 9777.0	...
1249549	  681.2	  499.3	 9779.0	...
1249550	  681.3	  499.5	 9781.0	...
1249551	  681.4	  499.3	 9781.0	...
1249552	  681.3	  499.0	 9777.0	...
1249553	  681.2	  498.7	 9775.0	...
1249554	  681.1	  498.7	 9777.0	...
1249555	  681.0	  498.5	 9778.0	...
1249556	  680.9	  498.4	 9779.0	...
1249557	  680.9	  498.3	 9782.0	...
1249558	  680.9	  498.3	 9786.0	...
1249559	  680.8	  498.2	 9789.0	...
1249560	  680.7	  498.2	 9790.0	...
1249561	  680.9	  498.4	 9788.0	...
1249562	  681.2	  498.5	 9787.0	...
1249563	  681.5	  498.5	 9787.0	...
1249564	  681.6	  498.4	 9787.0	...
1249565	  681.6	  498.4	 9788.0	...
1249566	  681.6	  498.0	 9787.0	...
1249567	  681.6	  497.5	 9787.0	...
1249568	  681.6	  496.9	 9786.0	...
1249569	  681.6	  497.0	 9786.0	...
1249570	  681.7	  497.1	 9787.0	...
1249571	  681.8	  496.8	 9788.0	...
1249572	  681.8	  496.4	 9789.0	...
1249573	  681.8	  496.5	 9789.0	...
1249574	  681.6	  497.1	 9789.0	...
1249575	  681.5	  497.4	 9790.0	...
1249576	  681.6	  496.9	 9792.0	...
1249577	  681.7	  496.4	 9792.0	...
1249578	  681.8	  496.0	 9790.0	...
1249579	  681.7	  495.6	 9788.0	...
1249580	  681.6	  495.1	 9786.0	...
1249581	  681.4	  494.9	 9788.0	...
1249582	  681.3	  494.9	 9792.0	...
1249583	  681.1	  494.9	 9792.0	...
1249584	  680.9	  495.0	 9787.0	...
1249585	  680.7	  494.9	 9781.0	...
1249586	  680.5	  494.9	 9780.0	...
1249587	  680.5	  494.6	 9784.0	...
1249588	  680.4	  494.5	 9789.0	...
1249589	  680.3	  494.4	 9793.0	...
1249590	  680.2	  494.3	 9794.0	...
1249591	  680.2	  494.0	 9794.0	...
1249592	  680.3	  493.9	 9793.0	...
1249593	  680.4	  494.1	 9792.0	...
1249594	  680.3	  494.3	 9791.0	...
1249595	  680.1	  494.5	 9790.0	...
1249596	  679.7	  494.6	 9790.0	...
1249597	  679.6	  494.5	 9791.0	...
1249598	  679.4	  494.3	 9791.0	...
1249599	  679.4	  494.1	 9792.0	...
1249600	  679.5	  494.0	 9791.0	...
1249601	  679.6	  494.1	 9790.0	...
1249602	  679.6	  494.2	 9795.0	...
1249603	  679.5	  494.0	 9800.0	...
1249604	  679.4	  493.4	 9806.0	...
1249605	  679.3	  492.8	 9805.0	...
1249606	  679.4	  492.7	 9805.0	...
1249607	  679.6	  492.8	 9805.0	...
1249608	  679.8	  492.9	 9805.0	...
1249609	  680.0	  492.8	 9801.0	...
1249610	  680.0	  492.7	 9797.0	...
1249611	  679.8	  492.5	 9794.0	...
1249612	  679.5	  492.7	 9795.0	...
1249613	  679.2	  492.8	 9796.0	...
1249614	  679.2	  492.9	 9795.0	...
1249615	  679.3	  492.9	 9795.0	...
1249616	  679.5	  492.5	 9795.0	...
1249617	  679.4	  492.2	 9795.0	...
1249618	  679.4	  491.9	 9794.0	...
1249619	  679.4	  491.8	 9793.0	...
1249620	  679.5	  491.6	 9793.0	...
1249621	  679.4	  491.6	 9794.0	...
1249622	  679.3	  491.8	 9796.0	...
1249623	  679.1	  491.9	 9796.0	...
1249624	  679.1	  491.9	 9797.0	...
1249625	  679.1	  491.9	 9796.0	...
1249626	  679.1	  491.7	 9792.0	...
1249627	  679.1	  491.5	 9789.0	...
1249628	  679.3	  491.5	 9789.0	...
1249629	  679.5	  491.6	 9791.0	...
1249630	  679.7	  491.6	 9795.0	...
1249631	  679.8	  491.4	 9795.0	...
1249632	  679.9	  491.2	 9793.0	...
1249633	  680.1	  491.1	 9791.0	...
1249634	  680.1	  491.4	 9788.0	...
1249635	  680.1	  491.7	 9787.0	...
1249636	  680.2	  492.0	 9786.0	...
1249637	  680.5	  492.0	 9784.0	...
1249638	  680.8	  492.1	 9785.0	...
1249639	  680.7	  492.0	 9787.0	...
1249640	  680.3	  491.7	 9788.0	...
1249641	  680.0	  491.4	 9789.0	...
1249642	  680.0	  491.1	 9789.0	...
1249643	  680.0	  490.9	 9788.0	...
1249644	  679.9	  490.7	 9788.0	...
1249645	  679.9	  490.5	 9786.0	...
1249646	  679.9	  490.2	 9785.0	...
1249647	  679.9	  489.9	 9787.0	...
1249648	  679.8	  489.8	 9789.0	...
1249649	  679.7	  489.8	 9792.0	...
1249650	  679.7	  489.9	 9792.0	...
1249651	  679.8	  489.9	 9793.0	...
1249652	  679.8	  490.0	 9794.0	...
1249653	  679.7	  490.3	 9790.0	...
1249654	  679.5	  490.5	 9784.0	...
1249655	  679.6	  490.6	 9775.0	...
1249656	  679.6	  490.4	 9770.0	...
1249657	  679.7	  490.3	 9769.0	...
1249658	  679.7	  490.4	 9771.0	...
1249659	  679.6	  490.5	 9774.0	...
1249660	  679.6	  490.5	 9774.0	...
1249661	  679.5	  490.4	 9769.0	...
1249662	  679.4	  490.2	 9764.0	...
1249663	  679.4	  490.1	 9758.0	...
1249664	  679.4	  490.0	 9757.0	...
1249665	  679.4	  490.2	 9755.0	...
1249666	  679.4	  490.5	 9753.0	...
1249667	  679.4	  490.8	 9752.0	...
1249668	  679.3	  491.0	 9751.0	...
1249669	  679.3	  491.1	 9748.0	...
1249670	  679.2	  491.2	 9745.0	...
1249671	  679.3	  491.3	 9746.0	...
1249672	  679.4	  491.4	 9749.0	...
1249673	  679.5	  491.5	 9751.0	...
1249674	  679.6	  491.8	 9748.0	...
1249675	  679.6	  492.1	 9746.0	...
1249676	  679.8	  492.3	 9746.0	...
1249677	  680.0	  492.5	 9744.0	...
1249678	  680.3	  492.8	 9741.0	...
1249679	  680.3	  493.7	 9737.0	...
1249680	  680.4	  494.4	 9735.0	...
1249681	  680.5	  495.1	 9734.0	...
1249682	  680.6	  495.2	 9734.0	...
1249683	  680.5	  495.3	 9734.0	...
1249684	  680.4	  495.5	 9730.0	...
1249685	  680.5	  495.7	 9725.0	...
1249686	  680.9	  496.4	 9716.0	...
1249687	  681.4	  496.9	 9710.0	...
[truncated: 4,267,990 more chars]
