# Supplementary material for: With an eye on uncertainty: Modelling pupillary responses to environmental volatility
Source: PLoS Comput Biol. 2019 Jul 5;15(7):e1007126. doi: 10.1371/journal.pcbi.1007126 (PMC6636765; doi:10.1371/journal.pcbi.1007126)
Supplement: S7 Data — Zip file containing the pupillometry data for participant 7. (ZIP) [file pcbi.1007126.s007.zip › P7/trial2.asc]

** CONVERTED FROM C:\Users\tparr\Documents\PVR\P7_1412\trial2.edf using edfapi 3.1 Win32 Nov 24 2009 on Thu Dec 14 09:51:31 2017
** DATE: Thu Dec 14 10:15:08 2017
** TYPE: EDF_FILE BINARY EVENT SAMPLE TAGGED
** VERSION: EYELINK II 1
** SOURCE: EYELINK CL
** EYELINK II CL v4.48 Nov 25 2009
** CAMERA: EyeLink CL Version 1.4 Sensor=BHA
** SERIAL NUMBER: CL1-AAD42
** CAMERA_CONFIG: AAD42140.SCD
**

MSG	1093268 RECCFG CR 1000 2 0 R
MSG	1093268 ELCLCFG MTABLER
MSG	1093268 GAZE_COORDS 0.00 0.00 1599.00 1199.00
MSG	1093268 THRESHOLDS R 100 225
MSG	1093268 ELCL_PROC CENTROID (3)
MSG	1093268 ELCL_PCR_PARAM 5 3.0
START	1093269 	RIGHT	SAMPLES	EVENTS
PRESCALER	1
VPRESCALER	1
PUPIL	AREA
EVENTS	GAZE	RIGHT	RATE	1000.00	TRACKING	CR	FILTER	2
SAMPLES	GAZE	RIGHT	RATE	1000.00	TRACKING	CR	FILTER	2
MSG	1093269 !MODE RECORD CR 1000 2 0 R
1093269	  704.5	  589.6	 8646.0	...
INPUT	1093269	127
1093270	  704.5	  589.3	 8655.0	...
1093271	  704.5	  588.9	 8656.0	...
1093272	  704.4	  588.8	 8655.0	...
1093273	  704.5	  588.8	 8653.0	...
1093274	  704.5	  589.4	 8650.0	...
1093275	  704.7	  589.9	 8649.0	...
SFIX R   1093276
1093276	  704.8	  590.4	 8647.0	...
1093277	  704.7	  590.3	 8646.0	...
1093278	  704.7	  590.3	 8645.0	...
1093279	  704.8	  590.4	 8647.0	...
1093280	  705.0	  590.5	 8648.0	...
1093281	  705.2	  590.5	 8650.0	...
1093282	  705.3	  590.5	 8650.0	...
1093283	  705.3	  590.5	 8652.0	...
1093284	  705.3	  590.4	 8654.0	...
1093285	  705.3	  590.3	 8657.0	...
1093286	  705.4	  590.2	 8657.0	...
1093287	  705.3	  590.2	 8656.0	...
1093288	  705.2	  590.4	 8653.0	...
1093289	  705.1	  590.6	 8651.0	...
1093290	  705.0	  590.8	 8651.0	...
1093291	  705.1	  591.0	 8650.0	...
1093292	  705.3	  591.2	 8652.0	...
1093293	  705.7	  591.1	 8654.0	...
1093294	  705.9	  590.9	 8656.0	...
1093295	  706.0	  590.7	 8657.0	...
1093296	  706.1	  590.6	 8657.0	...
1093297	  706.2	  590.9	 8657.0	...
1093298	  706.3	  591.2	 8659.0	...
1093299	  706.3	  591.4	 8660.0	...
1093300	  705.8	  591.4	 8659.0	...
1093301	  705.3	  591.4	 8655.0	...
1093302	  704.8	  591.0	 8651.0	...
1093303	  704.6	  590.6	 8651.0	...
1093304	  704.3	  590.2	 8650.0	...
1093305	  704.5	  590.6	 8652.0	...
1093306	  705.0	  591.0	 8650.0	...
1093307	  705.4	  591.4	 8649.0	...
1093308	  705.4	  591.4	 8648.0	...
1093309	  705.3	  591.3	 8647.0	...
1093310	  705.3	  591.1	 8648.0	...
1093311	  705.2	  590.9	 8649.0	...
1093312	  705.2	  590.7	 8650.0	...
1093313	  704.8	  590.6	 8648.0	...
1093314	  704.5	  590.6	 8646.0	...
1093315	  704.7	  590.6	 8643.0	...
1093316	  705.2	  590.8	 8643.0	...
1093317	  705.7	  591.5	 8645.0	...
1093318	  705.7	  592.1	 8647.0	...
1093319	  705.8	  592.2	 8648.0	...
1093320	  705.6	  591.9	 8648.0	...
1093321	  705.4	  591.3	 8647.0	...
1093322	  704.9	  591.0	 8646.0	...
1093323	  704.6	  590.8	 8642.0	...
1093324	  704.3	  590.8	 8638.0	...
1093325	  704.4	  590.8	 8634.0	...
1093326	  704.6	  590.8	 8634.0	...
1093327	  704.7	  590.8	 8633.0	...
1093328	  704.5	  590.6	 8637.0	...
1093329	  704.2	  590.4	 8642.0	...
1093330	  704.1	  590.9	 8647.0	...
1093331	  704.4	  591.4	 8647.0	...
1093332	  704.8	  591.8	 8648.0	...
1093333	  705.1	  591.7	 8649.0	...
1093334	  705.4	  591.7	 8648.0	...
1093335	  705.4	  591.8	 8647.0	...
1093336	  705.3	  591.8	 8645.0	...
1093337	  704.8	  591.9	 8645.0	...
1093338	  704.4	  592.3	 8644.0	...
1093339	  704.0	  592.7	 8644.0	...
1093340	  703.9	  593.1	 8643.0	...
1093341	  704.0	  593.0	 8643.0	...
1093342	  704.2	  592.5	 8638.0	...
1093343	  704.4	  592.0	 8632.0	...
1093344	  704.3	  591.6	 8630.0	...
1093345	  704.3	  591.8	 8634.0	...
1093346	  704.7	  592.1	 8642.0	...
1093347	  705.0	  592.7	 8646.0	...
1093348	  705.3	  593.3	 8644.0	...
1093349	  705.5	  593.6	 8639.0	...
1093350	  705.6	  593.5	 8633.0	...
1093351	  705.9	  593.4	 8634.0	...
1093352	  706.0	  593.2	 8634.0	...
1093353	  706.1	  593.0	 8633.0	...
1093354	  706.2	  592.8	 8634.0	...
1093355	  705.8	  592.9	 8638.0	...
1093356	  705.3	  593.0	 8643.0	...
1093357	  704.9	  593.1	 8640.0	...
1093358	  704.9	  593.0	 8634.0	...
1093359	  704.9	  592.8	 8627.0	...
1093360	  705.0	  592.6	 8626.0	...
1093361	  705.0	  592.5	 8628.0	...
1093362	  704.9	  592.5	 8630.0	...
1093363	  704.5	  592.7	 8631.0	...
1093364	  704.2	  592.8	 8630.0	...
1093365	  704.4	  593.4	 8630.0	...
1093366	  704.8	  593.9	 8632.0	...
1093367	  705.2	  594.6	 8635.0	...
1093368	  705.1	  594.8	 8633.0	...
1093369	  705.2	  595.0	 8628.0	...
1093370	  705.4	  594.9	 8627.0	...
1093371	  705.3	  594.5	 8629.0	...
1093372	  704.9	  594.1	 8632.0	...
1093373	  704.6	  593.8	 8632.0	...
1093374	  704.6	  593.8	 8631.0	...
1093375	  704.6	  593.9	 8626.0	...
1093376	  704.5	  593.8	 8621.0	...
1093377	  704.4	  593.6	 8621.0	...
1093378	  704.6	  593.4	 8626.0	...
1093379	  704.8	  593.7	 8632.0	...
1093380	  705.0	  594.3	 8634.0	...
1093381	  705.0	  594.7	 8634.0	...
1093382	  704.9	  595.0	 8631.0	...
1093383	  704.8	  595.0	 8627.0	...
1093384	  704.8	  595.0	 8624.0	...
1093385	  704.7	  594.7	 8624.0	...
1093386	  704.6	  594.2	 8624.0	...
1093387	  704.6	  594.4	 8624.0	...
1093388	  704.7	  595.1	 8623.0	...
1093389	  704.7	  595.5	 8624.0	...
1093390	  704.6	  595.3	 8625.0	...
1093391	  704.6	  595.1	 8627.0	...
1093392	  704.8	  595.2	 8628.0	...
1093393	  705.1	  595.5	 8627.0	...
1093394	  704.9	  595.5	 8624.0	...
1093395	  704.6	  595.3	 8621.0	...
1093396	  704.4	  594.7	 8624.0	...
1093397	  704.4	  594.5	 8627.0	...
1093398	  704.5	  594.3	 8627.0	...
1093399	  704.4	  594.3	 8624.0	...
1093400	  704.3	  594.2	 8620.0	...
1093401	  704.3	  594.1	 8620.0	...
1093402	  704.5	  594.5	 8621.0	...
1093403	  704.7	  594.7	 8622.0	...
1093404	  704.8	  594.9	 8623.0	...
1093405	  704.7	  594.8	 8623.0	...
1093406	  704.6	  594.8	 8624.0	...
1093407	  704.5	  595.0	 8624.0	...
1093408	  704.4	  595.2	 8622.0	...
1093409	  703.9	  595.4	 8620.0	...
1093410	  703.5	  595.4	 8620.0	...
1093411	  703.4	  595.4	 8622.0	...
1093412	  703.8	  595.1	 8621.0	...
1093413	  704.2	  594.9	 8620.0	...
1093414	  704.3	  594.9	 8618.0	...
1093415	  704.4	  595.1	 8624.0	...
1093416	  704.2	  595.2	 8630.0	...
1093417	  703.9	  595.3	 8635.0	...
1093418	  703.6	  595.3	 8635.0	...
1093419	  703.4	  595.4	 8627.0	...
1093420	  703.4	  595.6	 8618.0	...
1093421	  703.6	  595.8	 8615.0	...
1093422	  703.9	  596.0	 8621.0	...
1093423	  704.1	  596.0	 8626.0	...
1093424	  704.0	  596.0	 8626.0	...
1093425	  703.9	  596.1	 8626.0	...
1093426	  703.7	  596.3	 8623.0	...
1093427	  703.5	  596.4	 8622.0	...
1093428	  703.4	  596.5	 8621.0	...
1093429	  703.5	  596.6	 8622.0	...
1093430	  703.8	  596.7	 8623.0	...
1093431	  704.0	  596.8	 8622.0	...
1093432	  704.1	  597.1	 8620.0	...
1093433	  704.3	  597.2	 8618.0	...
1093434	  704.6	  597.3	 8619.0	...
1093435	  705.0	  597.2	 8622.0	...
1093436	  705.1	  597.2	 8620.0	...
1093437	  705.1	  597.3	 8617.0	...
1093438	  705.0	  597.4	 8613.0	...
1093439	  704.8	  597.1	 8610.0	...
1093440	  704.3	  596.8	 8607.0	...
1093441	  703.8	  596.5	 8604.0	...
1093442	  703.8	  596.7	 8604.0	...
1093443	  704.1	  596.9	 8603.0	...
1093444	  704.5	  597.0	 8602.0	...
1093445	  704.5	  597.0	 8603.0	...
1093446	  704.5	  597.0	 8606.0	...
1093447	  704.4	  597.0	 8610.0	...
1093448	  704.8	  597.2	 8613.0	...
1093449	  705.3	  597.6	 8614.0	...
1093450	  705.7	  598.0	 8611.0	...
1093451	  705.8	  598.3	 8608.0	...
1093452	  705.5	  598.4	 8602.0	...
1093453	  705.2	  598.4	 8599.0	...
1093454	  705.2	  598.4	 8596.0	...
1093455	  705.5	  597.9	 8593.0	...
1093456	  705.7	  597.5	 8590.0	...
1093457	  705.7	  597.6	 8587.0	...
1093458	  706.0	  598.1	 8586.0	...
1093459	  706.3	  598.6	 8585.0	...
1093460	  706.5	  598.5	 8588.0	...
1093461	  706.1	  598.5	 8591.0	...
1093462	  705.7	  598.4	 8593.0	...
1093463	  705.4	  598.4	 8589.0	...
1093464	  705.5	  598.7	 8585.0	...
1093465	  705.8	  599.0	 8582.0	...
1093466	  706.1	  599.5	 8583.0	...
1093467	  706.4	  599.7	 8584.0	...
1093468	  706.4	  600.0	 8587.0	...
1093469	  706.4	  600.2	 8589.0	...
1093470	  706.5	  600.5	 8591.0	...
1093471	  706.7	  600.7	 8590.0	...
1093472	  706.8	  600.7	 8590.0	...
1093473	  706.7	  600.4	 8588.0	...
1093474	  706.5	  600.3	 8585.0	...
1093475	  706.2	  600.1	 8583.0	...
1093476	  706.2	  600.1	 8582.0	...
1093477	  706.3	  600.0	 8581.0	...
1093478	  706.7	  600.0	 8581.0	...
1093479	  707.2	  600.1	 8581.0	...
1093480	  707.5	  599.8	 8577.0	...
1093481	  707.4	  599.4	 8573.0	...
1093482	  707.2	  599.1	 8569.0	...
1093483	  707.2	  599.4	 8569.0	...
1093484	  707.2	  599.8	 8568.0	...
1093485	  707.1	  599.9	 8568.0	...
1093486	  707.1	  599.9	 8570.0	...
1093487	  707.5	  599.9	 8570.0	...
1093488	  707.9	  599.8	 8570.0	...
1093489	  708.3	  599.9	 8568.0	...
1093490	  708.2	  600.0	 8563.0	...
1093491	  708.1	  600.1	 8558.0	...
1093492	  708.5	  600.3	 8555.0	...
1093493	  708.9	  600.5	 8556.0	...
1093494	  709.0	  600.7	 8557.0	...
1093495	  708.7	  600.7	 8557.0	...
1093496	  708.3	  600.5	 8557.0	...
1093497	  708.2	  600.3	 8555.0	...
1093498	  708.5	  600.6	 8554.0	...
1093499	  709.2	  601.0	 8553.0	...
1093500	  710.0	  601.4	 8552.0	...
1093501	  710.1	  601.4	 8552.0	...
1093502	  709.9	  601.4	 8552.0	...
1093503	  710.1	  601.6	 8552.0	...
1093504	  710.5	  601.8	 8549.0	...
1093505	  710.8	  601.9	 8546.0	...
1093506	  710.7	  601.7	 8542.0	...
1093507	  710.6	  601.7	 8542.0	...
1093508	  710.6	  601.8	 8544.0	...
1093509	  710.6	  601.9	 8546.0	...
1093510	  710.6	  601.9	 8548.0	...
1093511	  710.7	  601.5	 8545.0	...
1093512	  710.9	  601.1	 8540.0	...
1093513	  710.9	  600.8	 8535.0	...
1093514	  710.7	  600.9	 8533.0	...
1093515	  710.4	  601.1	 8534.0	...
1093516	  710.3	  601.2	 8535.0	...
1093517	  710.6	  601.2	 8535.0	...
1093518	  710.8	  601.2	 8532.0	...
1093519	  711.0	  601.2	 8529.0	...
1093520	  711.1	  601.1	 8528.0	...
1093521	  711.3	  601.5	 8528.0	...
1093522	  711.3	  602.0	 8528.0	...
1093523	  711.3	  602.3	 8528.0	...
1093524	  711.3	  602.1	 8521.0	...
1093525	  711.3	  601.9	 8513.0	...
1093526	  711.2	  601.6	 8507.0	...
1093527	  711.1	  601.5	 8509.0	...
1093528	  711.2	  601.6	 8512.0	...
1093529	  711.4	  602.0	 8515.0	...
1093530	  711.7	  602.1	 8515.0	...
1093531	  711.8	  601.8	 8516.0	...
1093532	  711.9	  601.9	 8516.0	...
1093533	  712.0	  602.2	 8515.0	...
1093534	  712.0	  602.5	 8513.0	...
1093535	  712.0	  602.2	 8509.0	...
1093536	  711.9	  601.8	 8506.0	...
1093537	  711.9	  601.4	 8503.0	...
1093538	  711.9	  601.4	 8501.0	...
1093539	  712.0	  601.8	 8501.0	...
1093540	  712.1	  602.2	 8501.0	...
1093541	  712.1	  602.3	 8500.0	...
1093542	  712.0	  602.1	 8500.0	...
1093543	  712.0	  602.2	 8500.0	...
1093544	  712.1	  602.5	 8499.0	...
1093545	  712.1	  602.8	 8499.0	...
1093546	  712.1	  602.7	 8498.0	...
1093547	  712.1	  602.7	 8499.0	...
1093548	  712.4	  603.0	 8499.0	...
1093549	  712.7	  603.5	 8498.0	...
1093550	  713.3	  604.1	 8497.0	...
1093551	  713.5	  603.9	 8496.0	...
1093552	  713.8	  603.5	 8495.0	...
1093553	  713.9	  603.0	 8493.0	...
1093554	  714.1	  603.0	 8488.0	...
1093555	  714.0	  602.7	 8485.0	...
1093556	  713.6	  602.5	 8484.0	...
1093557	  713.3	  602.4	 8485.0	...
1093558	  713.2	  603.1	 8486.0	...
1093559	  713.3	  603.6	 8486.0	...
1093560	  713.4	  604.0	 8482.0	...
1093561	  713.3	  603.5	 8478.0	...
1093562	  713.5	  603.0	 8474.0	...
1093563	  713.8	  602.6	 8475.0	...
1093564	  714.2	  602.7	 8474.0	...
1093565	  714.3	  602.9	 8473.0	...
1093566	  714.4	  603.1	 8472.0	...
1093567	  714.5	  603.1	 8471.0	...
1093568	  714.7	  602.9	 8473.0	...
1093569	  714.9	  602.7	 8477.0	...
1093570	  715.0	  602.6	 8480.0	...
1093571	  715.0	  602.6	 8476.0	...
1093572	  714.9	  602.6	 8471.0	...
1093573	  714.8	  602.9	 8466.0	...
1093574	  714.9	  603.4	 8466.0	...
1093575	  715.1	  603.9	 8466.0	...
1093576	  715.1	  603.8	 8465.0	...
1093577	  715.1	  603.5	 8463.0	...
1093578	  715.0	  603.1	 8462.0	...
1093579	  715.1	  603.1	 8463.0	...
1093580	  715.2	  603.1	 8463.0	...
1093581	  715.2	  603.1	 8464.0	...
1093582	  715.1	  603.1	 8464.0	...
1093583	  715.1	  603.1	 8462.0	...
1093584	  715.0	  603.0	 8460.0	...
1093585	  714.8	  602.8	 8457.0	...
1093586	  714.9	  603.1	 8457.0	...
1093587	  715.4	  603.4	 8457.0	...
1093588	  716.0	  603.7	 8457.0	...
1093589	  716.0	  603.4	 8457.0	...
1093590	  715.8	  602.8	 8457.0	...
1093591	  715.7	  602.1	 8456.0	...
1093592	  715.9	  601.8	 8458.0	...
1093593	  716.0	  601.8	 8460.0	...
1093594	  716.0	  601.9	 8459.0	...
1093595	  716.0	  602.3	 8457.0	...
1093596	  716.5	  602.9	 8457.0	...
1093597	  716.9	  603.5	 8460.0	...
1093598	  717.2	  603.4	 8464.0	...
1093599	  717.0	  603.2	 8465.0	...
1093600	  716.7	  602.9	 8461.0	...
1093601	  716.5	  602.8	 8455.0	...
1093602	  716.8	  602.7	 8450.0	...
1093603	  717.2	  602.4	 8451.0	...
1093604	  717.3	  602.2	 8452.0	...
1093605	  717.2	  602.4	 8452.0	...
1093606	  717.1	  602.6	 8452.0	...
1093607	  717.2	  602.8	 8451.0	...
1093608	  717.4	  602.6	 8454.0	...
1093609	  717.4	  602.6	 8457.0	...
1093610	  717.5	  602.9	 8459.0	...
1093611	  717.4	  603.1	 8457.0	...
1093612	  717.3	  603.2	 8456.0	...
1093613	  717.4	  603.2	 8456.0	...
1093614	  717.6	  603.1	 8456.0	...
1093615	  717.7	  603.1	 8457.0	...
1093616	  717.9	  603.2	 8457.0	...
1093617	  718.1	  603.4	 8452.0	...
1093618	  718.3	  603.6	 8447.0	...
1093619	  718.2	  603.7	 8443.0	...
1093620	  718.2	  603.7	 8443.0	...
1093621	  718.1	  603.8	 8444.0	...
1093622	  718.1	  603.8	 8444.0	...
1093623	  718.1	  603.8	 8440.0	...
1093624	  718.1	  603.8	 8437.0	...
1093625	  718.1	  603.8	 8432.0	...
1093626	  718.2	  603.8	 8431.0	...
1093627	  718.2	  603.4	 8430.0	...
1093628	  718.2	  603.1	 8430.0	...
1093629	  718.1	  602.8	 8432.0	...
1093630	  718.2	  603.3	 8435.0	...
1093631	  718.3	  603.7	 8438.0	...
1093632	  718.3	  603.8	 8438.0	...
1093633	  718.2	  603.5	 8438.0	...
1093634	  718.6	  603.1	 8438.0	...
1093635	  719.0	  603.1	 8437.0	...
1093636	  719.6	  603.1	 8436.0	...
1093637	  719.8	  603.1	 8436.0	...
1093638	  719.9	  602.8	 8431.0	...
1093639	  719.9	  602.6	 8427.0	...
1093640	  719.9	  602.9	 8423.0	...
1093641	  719.9	  603.6	 8424.0	...
1093642	  719.9	  604.5	 8421.0	...
1093643	  719.8	  604.6	 8418.0	...
1093644	  719.8	  604.3	 8416.0	...
1093645	  720.1	  603.7	 8417.0	...
1093646	  720.3	  603.4	 8417.0	...
1093647	  720.5	  603.7	 8416.0	...
1093648	  720.7	  604.0	 8414.0	...
1093649	  721.0	  604.1	 8413.0	...
1093650	  721.1	  604.2	 8416.0	...
1093651	  721.1	  604.3	 8420.0	...
1093652	  721.2	  604.5	 8425.0	...
1093653	  721.4	  604.8	 8426.0	...
1093654	  721.8	  605.2	 8426.0	...
1093655	  722.2	  605.2	 8424.0	...
1093656	  722.0	  605.1	 8422.0	...
1093657	  721.5	  605.0	 8418.0	...
1093658	  721.1	  604.8	 8417.0	...
1093659	  721.2	  604.6	 8416.0	...
1093660	  721.2	  604.5	 8416.0	...
1093661	  721.4	  604.6	 8413.0	...
1093662	  721.6	  604.6	 8410.0	...
1093663	  721.8	  604.6	 8410.0	...
1093664	  721.7	  604.3	 8413.0	...
1093665	  721.7	  604.0	 8416.0	...
1093666	  721.5	  604.0	 8416.0	...
1093667	  721.4	  604.4	 8416.0	...
1093668	  721.3	  604.7	 8416.0	...
1093669	  721.5	  604.6	 8414.0	...
1093670	  721.8	  604.3	 8412.0	...
1093671	  722.0	  604.1	 8413.0	...
1093672	  722.0	  604.0	 8416.0	...
1093673	  721.8	  604.1	 8419.0	...
1093674	  721.7	  604.0	 8420.0	...
1093675	  721.7	  603.9	 8421.0	...
1093676	  721.8	  603.8	 8418.0	...
1093677	  722.1	  603.9	 8414.0	...
1093678	  722.4	  603.9	 8408.0	...
1093679	  722.5	  604.1	 8406.0	...
1093680	  722.4	  604.3	 8406.0	...
1093681	  722.4	  604.5	 8408.0	...
1093682	  722.4	  604.4	 8410.0	...
1093683	  722.5	  604.3	 8411.0	...
1093684	  722.6	  604.0	 8411.0	...
1093685	  722.8	  603.8	 8411.0	...
1093686	  723.0	  603.8	 8413.0	...
1093687	  723.3	  604.0	 8415.0	...
1093688	  723.5	  604.2	 8416.0	...
1093689	  723.5	  604.3	 8416.0	...
1093690	  723.3	  604.3	 8415.0	...
1093691	  723.2	  604.2	 8414.0	...
1093692	  723.1	  604.3	 8413.0	...
1093693	  723.2	  604.4	 8411.0	...
1093694	  723.1	  604.3	 8410.0	...
1093695	  723.0	  604.2	 8409.0	...
1093696	  723.0	  604.4	 8409.0	...
1093697	  723.0	  604.8	 8409.0	...
1093698	  723.2	  605.1	 8414.0	...
1093699	  723.4	  605.0	 8419.0	...
1093700	  723.6	  604.7	 8422.0	...
1093701	  723.5	  604.3	 8421.0	...
1093702	  723.4	  603.9	 8419.0	...
1093703	  723.5	  603.8	 8419.0	...
1093704	  723.7	  604.1	 8418.0	...
1093705	  723.8	  604.5	 8419.0	...
1093706	  723.7	  604.7	 8420.0	...
1093707	  723.3	  604.8	 8418.0	...
1093708	  723.0	  604.7	 8415.0	...
1093709	  723.0	  604.6	 8412.0	...
1093710	  723.3	  604.6	 8415.0	...
1093711	  723.5	  604.5	 8418.0	...
1093712	  723.6	  604.6	 8421.0	...
1093713	  723.6	  604.7	 8421.0	...
1093714	  723.7	  604.8	 8421.0	...
1093715	  723.8	  604.8	 8423.0	...
1093716	  723.8	  604.8	 8424.0	...
1093717	  723.7	  604.9	 8425.0	...
1093718	  723.6	  604.9	 8425.0	...
1093719	  723.4	  604.8	 8425.0	...
1093720	  723.3	  604.8	 8425.0	...
1093721	  723.6	  604.7	 8424.0	...
1093722	  724.1	  604.7	 8424.0	...
1093723	  724.6	  604.5	 8421.0	...
1093724	  724.2	  604.4	 8417.0	...
1093725	  723.5	  604.3	 8414.0	...
1093726	  722.9	  604.4	 8415.0	...
1093727	  722.9	  604.2	 8414.0	...
1093728	  722.9	  604.1	 8413.0	...
1093729	  723.0	  603.9	 8410.0	...
1093730	  723.1	  604.0	 8409.0	...
1093731	  723.3	  604.3	 8408.0	...
1093732	  723.6	  604.4	 8407.0	...
1093733	  723.7	  604.4	 8408.0	...
1093734	  723.7	  604.2	 8409.0	...
1093735	  723.9	  604.1	 8410.0	...
1093736	  724.2	  604.2	 8410.0	...
1093737	  724.6	  604.4	 8411.0	...
1093738	  724.7	  604.6	 8411.0	...
1093739	  724.5	  604.8	 8412.0	...
1093740	  724.2	  604.9	 8411.0	...
1093741	  724.0	  604.9	 8410.0	...
1093742	  724.0	  604.9	 8409.0	...
1093743	  724.0	  605.0	 8408.0	...
1093744	  723.8	  605.2	 8407.0	...
1093745	  723.7	  605.1	 8406.0	...
1093746	  723.6	  604.8	 8406.0	...
1093747	  723.6	  604.4	 8407.0	...
1093748	  723.4	  604.3	 8407.0	...
1093749	  723.7	  604.2	 8410.0	...
1093750	  724.1	  604.3	 8412.0	...
1093751	  724.4	  604.4	 8410.0	...
1093752	  724.3	  604.4	 8405.0	...
1093753	  724.1	  604.3	 8400.0	...
1093754	  724.0	  604.1	 8401.0	...
1093755	  723.7	  604.1	 8401.0	...
1093756	  723.5	  604.1	 8401.0	...
1093757	  723.5	  604.2	 8400.0	...
1093758	  723.6	  604.2	 8401.0	...
1093759	  723.8	  604.3	 8403.0	...
1093760	  723.8	  604.3	 8400.0	...
1093761	  724.0	  604.1	 8396.0	...
1093762	  724.2	  604.0	 8392.0	...
1093763	  724.4	  604.0	 8393.0	...
1093764	  724.5	  603.8	 8394.0	...
1093765	  724.6	  603.6	 8395.0	...
1093766	  724.7	  603.1	 8395.0	...
1093767	  724.4	  603.0	 8394.0	...
1093768	  724.0	  603.1	 8392.0	...
1093769	  723.7	  603.4	 8390.0	...
1093770	  723.7	  603.6	 8389.0	...
1093771	  723.9	  603.9	 8394.0	...
1093772	  724.1	  604.1	 8399.0	...
1093773	  724.5	  604.3	 8404.0	...
1093774	  724.9	  604.0	 8403.0	...
1093775	  725.1	  603.7	 8403.0	...
1093776	  725.0	  603.5	 8402.0	...
1093777	  724.9	  603.4	 8400.0	...
1093778	  725.0	  603.3	 8399.0	...
1093779	  725.4	  603.2	 8399.0	...
1093780	  725.7	  603.0	 8401.0	...
1093781	  725.9	  602.9	 8402.0	...
1093782	  725.9	  602.8	 8402.0	...
1093783	  725.9	  603.2	 8400.0	...
1093784	  726.0	  603.5	 8397.0	...
1093785	  726.0	  603.7	 8398.0	...
1093786	  725.9	  603.3	 8403.0	...
1093787	  725.9	  602.9	 8407.0	...
1093788	  726.0	  603.1	 8403.0	...
1093789	  726.3	  603.5	 8398.0	...
1093790	  726.4	  603.7	 8397.0	...
1093791	  726.5	  603.5	 8401.0	...
1093792	  726.5	  603.0	 8403.0	...
1093793	  726.4	  602.5	 8400.0	...
1093794	  726.3	  602.1	 8397.0	...
1093795	  726.2	  601.7	 8397.0	...
1093796	  726.0	  601.5	 8396.0	...
1093797	  725.9	  601.5	 8395.0	...
1093798	  725.8	  601.7	 8394.0	...
1093799	  725.9	  601.9	 8394.0	...
1093800	  726.3	  602.5	 8394.0	...
1093801	  726.8	  603.0	 8399.0	...
1093802	  727.1	  603.5	 8404.0	...
1093803	  727.0	  603.6	 8408.0	...
1093804	  726.4	  603.6	 8406.0	...
1093805	  725.8	  603.6	 8405.0	...
1093806	  725.6	  603.8	 8401.0	...
1093807	  725.6	  603.9	 8396.0	...
1093808	  725.6	  604.0	 8392.0	...
1093809	  725.6	  603.9	 8394.0	...
1093810	  725.2	  603.8	 8398.0	...
1093811	  724.8	  603.7	 8401.0	...
1093812	  724.3	  603.9	 8404.0	...
1093813	  724.2	  604.1	 8408.0	...
1093814	  724.1	  604.2	 8412.0	...
1093815	  724.2	  604.0	 8415.0	...
1093816	  724.3	  604.4	 8415.0	...
1093817	  724.5	  604.9	 8414.0	...
1093818	  725.3	  605.9	 8413.0	...
EFIX R   1093276	1093818	543	  713.7	  599.9	   8516
SSACC R  1093819
1093819	  726.1	  607.3	 8412.0	...
1093820	  727.0	  609.1	 8412.0	...
1093821	  727.9	  611.7	 8412.0	...
1093822	  728.6	  613.7	 8408.0	...
1093823	  730.1	  617.0	 8403.0	...
1093824	  730.8	  619.6	 8389.0	...
1093825	  731.7	  622.2	 8372.0	...
1093826	  732.0	  623.2	 8356.0	...
1093827	  732.6	  624.9	 8344.0	...
1093828	  733.3	  627.2	 8338.0	...
1093829	  734.3	  629.2	 8332.0	...
1093830	  734.9	  631.2	 8321.0	...
1093831	  735.4	  633.6	 8309.0	...
1093832	  737.2	  639.6	 8286.0	...
1093833	  739.0	  646.4	 8266.0	...
1093834	  740.8	  654.4	 8230.0	...
1093835	  741.1	  662.5	 8197.0	...
1093836	  742.1	  673.1	 8159.0	...
1093837	  743.3	  686.6	 8114.0	...
1093838	  744.8	  701.5	 8060.0	...
1093839	  746.0	  716.8	 7997.0	...
1093840	  747.1	  733.7	 7931.0	...
1093841	  748.1	  750.7	 7856.0	...
1093842	  749.2	  770.3	 7782.0	...
1093843	  750.6	  788.6	 7711.0	...
1093844	  752.6	  809.5	 7637.0	...
1093845	  755.2	  831.4	 7550.0	...
1093846	  757.7	  854.6	 7462.0	...
1093847	  760.4	  879.0	 7364.0	...
1093848	  762.9	  903.2	 7266.0	...
1093849	  767.2	  930.3	 7164.0	...
1093850	  771.3	  957.8	 7052.0	...
1093851	  776.0	  986.6	 6936.0	...
1093852	  779.3	 1016.3	 6810.0	...
1093853	  783.9	 1048.6	 6690.0	...
1093854	  788.1	 1081.7	 6553.0	...
1093855	  793.7	 1113.8	 6415.0	...
1093856	  799.3	 1144.8	 6277.0	...
1093857	  805.5	 1177.1	 6142.0	...
1093858	  812.0	 1211.1	 5999.0	...
1093859	  819.6	 1247.0	 5845.0	...
1093860	  828.0	 1284.9	 5686.0	...
1093861	  837.7	 1322.8	 5531.0	...
1093862	  848.0	 1359.4	 5369.0	...
1093863	  860.3	 1392.7	 5215.0	...
1093864	  873.3	 1426.4	 5056.0	...
1093865	  889.4	 1464.5	 4886.0	...
1093866	  908.3	 1508.5	 4689.0	...
1093867	  930.0	 1556.6	 4469.0	...
1093868	  953.9	 1606.9	 4252.0	...
1093869	  975.1	 1658.8	 4019.0	...
1093870	  996.6	 1711.6	 3798.0	...
1093871	 1012.3	 1764.8	 3575.0	...
1093872	 1019.7	 1812.1	 3402.0	...
1093873	 1019.7	 1857.4	 3220.0	...
1093874	 1015.5	 1897.4	 3034.0	...
1093875	 1014.6	 1925.6	 2888.0	...
1093876	 1013.5	 1938.8	 2814.0	...
1093877	 1013.5	 1938.8	 2814.0	...
SBLINK R 1093878
1093878	   .	   .	    0.0	...
1093879	   .	   .	    0.0	...
1093880	   .	   .	    0.0	...
1093881	   .	   .	    0.0	...
1093882	   .	   .	    0.0	...
1093883	   .	   .	    0.0	...
1093884	   .	   .	    0.0	...
1093885	   .	   .	    0.0	...
1093886	   .	   .	    0.0	...
1093887	   .	   .	    0.0	...
1093888	   .	   .	    0.0	...
1093889	   .	   .	    0.0	...
1093890	   .	   .	    0.0	...
1093891	   .	   .	    0.0	...
1093892	   .	   .	    0.0	...
1093893	   .	   .	    0.0	...
1093894	   .	   .	    0.0	...
1093895	   .	   .	    0.0	...
1093896	   .	   .	    0.0	...
1093897	   .	   .	    0.0	...
1093898	   .	   .	    0.0	...
1093899	   .	   .	    0.0	...
1093900	   .	   .	    0.0	...
1093901	   .	   .	    0.0	...
1093902	   .	   .	    0.0	...
1093903	   .	   .	    0.0	...
1093904	   .	   .	    0.0	...
1093905	   .	   .	    0.0	...
1093906	   .	   .	    0.0	...
1093907	   .	   .	    0.0	...
1093908	   .	   .	    0.0	...
1093909	   .	   .	    0.0	...
1093910	   .	   .	    0.0	...
1093911	   .	   .	    0.0	...
1093912	   .	   .	    0.0	...
1093913	   .	   .	    0.0	...
1093914	   .	   .	    0.0	...
1093915	   .	   .	    0.0	...
1093916	   .	   .	    0.0	...
1093917	   .	   .	    0.0	...
1093918	   .	   .	    0.0	...
1093919	   .	   .	    0.0	...
1093920	   .	   .	    0.0	...
1093921	   .	   .	    0.0	...
1093922	   .	   .	    0.0	...
1093923	   .	   .	    0.0	...
1093924	   .	   .	    0.0	...
1093925	   .	   .	    0.0	...
1093926	   .	   .	    0.0	...
1093927	   .	   .	    0.0	...
1093928	   .	   .	    0.0	...
1093929	   .	   .	    0.0	...
1093930	   .	   .	    0.0	...
1093931	   .	   .	    0.0	...
1093932	   .	   .	    0.0	...
1093933	   .	   .	    0.0	...
1093934	   .	   .	    0.0	...
1093935	   .	   .	    0.0	...
1093936	   .	   .	    0.0	...
1093937	   .	   .	    0.0	...
1093938	   .	   .	    0.0	...
1093939	   .	   .	    0.0	...
1093940	   .	   .	    0.0	...
1093941	   .	   .	    0.0	...
1093942	   .	   .	    0.0	...
1093943	   .	   .	    0.0	...
1093944	   .	   .	    0.0	...
1093945	   .	   .	    0.0	...
1093946	   .	   .	    0.0	...
1093947	   .	   .	    0.0	...
1093948	   .	   .	    0.0	...
1093949	   .	   .	    0.0	...
1093950	   .	   .	    0.0	...
1093951	   .	   .	    0.0	...
1093952	   .	   .	    0.0	...
1093953	   .	   .	    0.0	...
1093954	   .	   .	    0.0	...
1093955	   .	   .	    0.0	...
1093956	   .	   .	    0.0	...
1093957	   .	   .	    0.0	...
1093958	   .	   .	    0.0	...
1093959	   .	   .	    0.0	...
1093960	   .	   .	    0.0	...
1093961	   .	   .	    0.0	...
1093962	   .	   .	    0.0	...
1093963	   .	   .	    0.0	...
1093964	   .	   .	    0.0	...
1093965	   .	   .	    0.0	...
1093966	   .	   .	    0.0	...
1093967	   .	   .	    0.0	...
1093968	   .	   .	    0.0	...
1093969	   .	   .	    0.0	...
1093970	   .	   .	    0.0	...
1093971	   .	   .	    0.0	...
1093972	   .	   .	    0.0	...
1093973	   .	   .	    0.0	...
1093974	   .	   .	    0.0	...
1093975	   .	   .	    0.0	...
1093976	   .	   .	    0.0	...
1093977	   .	   .	    0.0	...
1093978	   .	   .	    0.0	...
1093979	   .	   .	    0.0	...
1093980	   .	   .	    0.0	...
1093981	   .	   .	    0.0	...
1093982	   .	   .	    0.0	...
1093983	   .	   .	    0.0	...
1093984	   .	   .	    0.0	...
1093985	   .	   .	    0.0	...
1093986	   .	   .	    0.0	...
1093987	   .	   .	    0.0	...
1093988	   .	   .	    0.0	...
1093989	   .	   .	    0.0	...
1093990	   .	   .	    0.0	...
1093991	   .	   .	    0.0	...
1093992	   .	   .	    0.0	...
1093993	   .	   .	    0.0	...
1093994	   .	   .	    0.0	...
1093995	   .	   .	    0.0	...
1093996	   .	   .	    0.0	...
1093997	   .	   .	    0.0	...
1093998	   .	   .	    0.0	...
1093999	   .	   .	    0.0	...
1094000	   .	   .	    0.0	...
1094001	   .	   .	    0.0	...
1094002	   .	   .	    0.0	...
1094003	   .	   .	    0.0	...
1094004	   .	   .	    0.0	...
1094005	   .	   .	    0.0	...
1094006	   .	   .	    0.0	...
1094007	   .	   .	    0.0	...
1094008	   .	   .	    0.0	...
1094009	   .	   .	    0.0	...
1094010	   .	   .	    0.0	...
1094011	   .	   .	    0.0	...
1094012	   .	   .	    0.0	...
1094013	   .	   .	    0.0	...
1094014	   .	   .	    0.0	...
1094015	   .	   .	    0.0	...
1094016	   .	   .	    0.0	...
1094017	   .	   .	    0.0	...
1094018	   .	   .	    0.0	...
1094019	   .	   .	    0.0	...
1094020	   .	   .	    0.0	...
1094021	   .	   .	    0.0	...
1094022	   .	   .	    0.0	...
1094023	   .	   .	    0.0	...
1094024	   .	   .	    0.0	...
1094025	   .	   .	    0.0	...
1094026	   .	   .	    0.0	...
1094027	   .	   .	    0.0	...
1094028	   .	   .	    0.0	...
1094029	   .	   .	    0.0	...
1094030	   .	   .	    0.0	...
1094031	   .	   .	    0.0	...
1094032	   .	   .	    0.0	...
1094033	   .	   .	    0.0	...
1094034	   .	   .	    0.0	...
1094035	   .	   .	    0.0	...
1094036	   .	   .	    0.0	...
1094037	   .	   .	    0.0	...
1094038	   .	   .	    0.0	...
1094039	   .	   .	    0.0	...
1094040	   .	   .	    0.0	...
1094041	   .	   .	    0.0	...
1094042	   .	   .	    0.0	...
1094043	   .	   .	    0.0	...
1094044	   .	   .	    0.0	...
1094045	   .	   .	    0.0	...
1094046	   .	   .	    0.0	...
1094047	   .	   .	    0.0	...
1094048	   .	   .	    0.0	...
1094049	   .	   .	    0.0	...
1094050	   .	   .	    0.0	...
1094051	   .	   .	    0.0	...
1094052	   .	   .	    0.0	...
1094053	   .	   .	    0.0	...
1094054	   .	   .	    0.0	...
1094055	   .	   .	    0.0	...
1094056	   .	   .	    0.0	...
1094057	   .	   .	    0.0	...
1094058	   .	   .	    0.0	...
1094059	   .	   .	    0.0	...
1094060	   .	   .	    0.0	...
1094061	   .	   .	    0.0	...
1094062	   .	   .	    0.0	...
1094063	   .	   .	    0.0	...
1094064	   .	   .	    0.0	...
1094065	   .	   .	    0.0	...
1094066	   .	   .	    0.0	...
1094067	   .	   .	    0.0	...
1094068	   .	   .	    0.0	...
1094069	   .	   .	    0.0	...
1094070	   .	   .	    0.0	...
1094071	   .	   .	    0.0	...
1094072	   .	   .	    0.0	...
1094073	   .	   .	    0.0	...
1094074	   .	   .	    0.0	...
1094075	   .	   .	    0.0	...
1094076	   .	   .	    0.0	...
1094077	   .	   .	    0.0	...
1094078	   .	   .	    0.0	...
1094079	   .	   .	    0.0	...
1094080	   .	   .	    0.0	...
1094081	   .	   .	    0.0	...
1094082	   .	   .	    0.0	...
1094083	   .	   .	    0.0	...
1094084	   .	   .	    0.0	...
1094085	   .	   .	    0.0	...
1094086	   .	   .	    0.0	...
1094087	   .	   .	    0.0	...
1094088	   .	   .	    0.0	...
1094089	   .	   .	    0.0	...
1094090	   .	   .	    0.0	...
1094091	   .	   .	    0.0	...
1094092	   .	   .	    0.0	...
1094093	   .	   .	    0.0	...
1094094	   .	   .	    0.0	...
1094095	   .	   .	    0.0	...
1094096	   .	   .	    0.0	...
1094097	   .	   .	    0.0	...
1094098	   .	   .	    0.0	...
1094099	   .	   .	    0.0	...
1094100	   .	   .	    0.0	...
1094101	   .	   .	    0.0	...
1094102	   .	   .	    0.0	...
1094103	   .	   .	    0.0	...
1094104	   .	   .	    0.0	...
1094105	   .	   .	    0.0	...
1094106	   .	   .	    0.0	...
1094107	   .	   .	    0.0	...
1094108	   .	   .	    0.0	...
1094109	   .	   .	    0.0	...
1094110	   .	   .	    0.0	...
1094111	   .	   .	    0.0	...
1094112	   .	   .	    0.0	...
1094113	   .	   .	    0.0	...
1094114	   .	   .	    0.0	...
1094115	   .	   .	    0.0	...
1094116	   .	   .	    0.0	...
1094117	   .	   .	    0.0	...
1094118	   .	   .	    0.0	...
1094119	   .	   .	    0.0	...
1094120	   .	   .	    0.0	...
1094121	   .	   .	    0.0	...
1094122	   .	   .	    0.0	...
EBLINK R 1093878	1094122	245
1094123	 1304.9	 1784.9	 3109.0	...
1094124	 1304.9	 1784.9	 3109.0	...
1094125	 1299.8	 1778.3	 3140.0	...
1094126	 1291.8	 1765.9	 3201.0	...
1094127	 1271.8	 1740.7	 3315.0	...
1094128	 1255.1	 1714.7	 3432.0	...
1094129	 1235.4	 1688.7	 3551.0	...
1094130	 1222.4	 1668.5	 3644.0	...
1094131	 1207.9	 1648.3	 3733.0	...
1094132	 1192.8	 1626.9	 3820.0	...
1094133	 1181.0	 1606.2	 3905.0	...
1094134	 1167.5	 1586.3	 3989.0	...
1094135	 1156.5	 1567.5	 4075.0	...
1094136	 1143.1	 1548.0	 4164.0	...
1094137	 1129.4	 1528.5	 4251.0	...
1094138	 1117.5	 1510.4	 4331.0	...
1094139	 1104.7	 1492.4	 4418.0	...
1094140	 1094.6	 1474.8	 4503.0	...
1094141	 1082.5	 1456.3	 4588.0	...
1094142	 1072.5	 1438.0	 4673.0	...
1094143	 1062.2	 1421.3	 4757.0	...
1094144	 1051.3	 1403.1	 4850.0	...
1094145	 1042.0	 1387.2	 4927.0	...
1094146	 1030.9	 1370.1	 5008.0	...
1094147	 1022.7	 1354.4	 5085.0	...
1094148	 1011.6	 1337.5	 5169.0	...
1094149	 1003.3	 1321.4	 5249.0	...
1094150	  993.4	 1305.7	 5317.0	...
1094151	  986.3	 1291.0	 5381.0	...
1094152	  977.4	 1275.3	 5454.0	...
1094153	  970.0	 1260.7	 5525.0	...
1094154	  962.8	 1245.3	 5597.0	...
1094155	  956.8	 1231.7	 5660.0	...
1094156	  951.1	 1218.5	 5725.0	...
1094157	  944.5	 1205.6	 5785.0	...
1094158	  938.6	 1192.0	 5844.0	...
1094159	  932.5	 1179.0	 5898.0	...
1094160	  926.6	 1165.8	 5957.0	...
1094161	  920.1	 1154.3	 6012.0	...
1094162	  914.7	 1142.6	 6070.0	...
1094163	  909.7	 1131.6	 6123.0	...
1094164	  905.5	 1121.0	 6176.0	...
1094165	  900.3	 1108.7	 6228.0	...
1094166	  895.6	 1098.1	 6278.0	...
1094167	  890.3	 1086.8	 6335.0	...
1094168	  885.9	 1076.7	 6387.0	...
1094169	  881.3	 1065.8	 6436.0	...
1094170	  877.3	 1055.6	 6474.0	...
1094171	  873.0	 1045.8	 6517.0	...
1094172	  868.8	 1036.6	 6561.0	...
1094173	  864.9	 1026.6	 6605.0	...
1094174	  861.2	 1017.6	 6641.0	...
1094175	  857.6	 1008.6	 6677.0	...
1094176	  854.2	 1001.1	 6709.0	...
1094177	  850.9	  992.7	 6746.0	...
1094178	  847.6	  984.3	 6778.0	...
1094179	  843.9	  975.4	 6813.0	...
1094180	  841.0	  968.0	 6847.0	...
1094181	  838.1	  960.7	 6877.0	...
1094182	  835.9	  953.2	 6908.0	...
1094183	  832.8	  945.5	 6941.0	...
1094184	  829.9	  937.3	 6983.0	...
1094185	  826.9	  929.9	 7016.0	...
1094186	  824.6	  923.2	 7038.0	...
1094187	  822.0	  916.9	 7064.0	...
1094188	  819.5	  910.1	 7093.0	...
1094189	  817.1	  902.7	 7120.0	...
1094190	  815.4	  896.4	 7141.0	...
1094191	  813.4	  890.4	 7167.0	...
1094192	  810.8	  883.8	 7200.0	...
1094193	  808.6	  876.7	 7228.0	...
1094194	  806.6	  869.9	 7258.0	...
1094195	  804.6	  864.1	 7284.0	...
1094196	  802.4	  858.3	 7311.0	...
1094197	  800.3	  852.6	 7330.0	...
1094198	  798.5	  846.5	 7354.0	...
1094199	  796.4	  840.4	 7380.0	...
1094200	  794.7	  834.5	 7409.0	...
1094201	  793.7	  829.1	 7431.0	...
1094202	  792.6	  824.8	 7447.0	...
1094203	  791.3	  820.1	 7464.0	...
1094204	  789.4	  814.5	 7485.0	...
1094205	  788.1	  809.3	 7510.0	...
1094206	  786.4	  804.1	 7531.0	...
1094207	  785.1	  799.6	 7545.0	...
1094208	  783.0	  794.4	 7564.0	...
1094209	  781.5	  789.6	 7579.0	...
1094210	  780.4	  786.3	 7593.0	...
1094211	  779.4	  782.4	 7608.0	...
1094212	  778.4	  778.4	 7624.0	...
1094213	  777.3	  772.8	 7645.0	...
1094214	  776.4	  768.0	 7665.0	...
1094215	  775.5	  763.8	 7686.0	...
1094216	  774.0	  760.1	 7700.0	...
1094217	  772.6	  756.4	 7710.0	...
1094218	  771.1	  751.8	 7725.0	...
1094219	  770.1	  748.0	 7745.0	...
1094220	  769.6	  743.5	 7760.0	...
ESACC R  1093819	1094220	402	  726.1	  607.3	  769.6	  743.5	   3.05	    925
SFIX R   1094221
1094221	  769.2	  739.8	 7771.0	...
1094222	  768.1	  735.5	 7786.0	...
1094223	  767.0	  732.5	 7799.0	...
1094224	  765.8	  728.7	 7816.0	...
1094225	  765.1	  725.2	 7832.0	...
1094226	  764.3	  721.2	 7850.0	...
1094227	  763.6	  718.3	 7860.0	...
1094228	  763.1	  714.9	 7868.0	...
1094229	  762.6	  712.5	 7877.0	...
1094230	  762.1	  709.6	 7893.0	...
1094231	  761.7	  708.0	 7902.0	...
1094232	  760.8	  704.7	 7917.0	...
1094233	  759.9	  701.1	 7931.0	...
1094234	  759.2	  697.8	 7946.0	...
1094235	  758.8	  695.1	 7960.0	...
1094236	  758.4	  693.2	 7973.0	...
1094237	  757.5	  690.2	 7988.0	...
1094238	  756.7	  686.9	 8000.0	...
1094239	  755.9	  683.4	 8009.0	...
1094240	  755.4	  680.0	 8022.0	...
1094241	  754.4	  677.0	 8033.0	...
1094242	  753.1	  673.8	 8047.0	...
1094243	  752.0	  671.2	 8059.0	...
1094244	  751.3	  668.8	 8070.0	...
1094245	  750.7	  665.7	 8084.0	...
1094246	  749.5	  662.3	 8091.0	...
1094247	  748.5	  659.1	 8107.0	...
1094248	  747.7	  656.9	 8116.0	...
1094249	  747.2	  654.5	 8126.0	...
1094250	  746.6	  652.4	 8134.0	...
1094251	  745.7	  650.3	 8141.0	...
1094252	  745.1	  648.3	 8147.0	...
1094253	  744.6	  646.0	 8154.0	...
1094254	  744.0	  643.4	 8161.0	...
1094255	  743.1	  641.0	 8167.0	...
1094256	  742.2	  639.4	 8173.0	...
1094257	  741.8	  637.3	 8185.0	...
1094258	  741.5	  635.3	 8198.0	...
1094259	  741.0	  632.6	 8204.0	...
1094260	  740.6	  631.0	 8214.0	...
1094261	  740.3	  629.0	 8227.0	...
1094262	  740.3	  627.6	 8240.0	...
1094263	  740.0	  625.1	 8245.0	...
1094264	  739.4	  623.5	 8247.0	...
1094265	  738.8	  621.7	 8249.0	...
1094266	  738.2	  621.1	 8249.0	...
1094267	  738.0	  619.3	 8251.0	...
1094268	  737.8	  617.4	 8255.0	...
1094269	  737.5	  615.5	 8262.0	...
1094270	  737.2	  614.0	 8270.0	...
1094271	  736.9	  613.0	 8277.0	...
1094272	  736.6	  611.2	 8281.0	...
1094273	  736.0	  610.0	 8286.0	...
1094274	  735.4	  608.0	 8291.0	...
1094275	  734.9	  606.8	 8296.0	...
1094276	  734.7	  605.8	 8297.0	...
1094277	  734.5	  605.5	 8297.0	...
1094278	  734.2	  604.6	 8298.0	...
1094279	  734.1	  603.7	 8298.0	...
1094280	  734.0	  602.9	 8299.0	...
1094281	  733.9	  601.1	 8308.0	...
1094282	  733.6	  599.5	 8318.0	...
1094283	  733.3	  598.0	 8327.0	...
1094284	  733.0	  597.9	 8330.0	...
1094285	  732.9	  597.9	 8330.0	...
1094286	  732.9	  597.9	 8334.0	...
1094287	  732.7	  598.0	 8337.0	...
MSG	1094288 0000 _ Experiment Start
1094288	  732.5	  597.8	 8341.0	...
1094289	  732.2	  597.1	 8344.0	...
1094290	  732.0	  596.4	 8346.0	...
1094291	  732.0	  595.8	 8348.0	...
1094292	  732.1	  596.0	 8348.0	...
1094293	  732.0	  596.5	 8348.0	...
1094294	  731.8	  596.9	 8347.0	...
1094295	  731.8	  597.4	 8342.0	...
1094296	  732.0	  597.7	 8337.0	...
1094297	  732.0	  597.9	 8333.0	...
1094298	  731.7	  597.9	 8333.0	...
1094299	  731.4	  597.9	 8333.0	...
1094300	  731.6	  598.3	 8333.0	...
1094301	  731.8	  599.2	 8329.0	...
1094302	  731.9	  600.2	 8324.0	...
1094303	  731.7	  601.0	 8319.0	...
1094304	  731.6	  601.2	 8318.0	...
1094305	  731.7	  601.3	 8317.0	...
1094306	  731.5	  601.3	 8317.0	...
1094307	  731.4	  601.3	 8317.0	...
1094308	  731.5	  601.4	 8319.0	...
1094309	  731.8	  601.5	 8320.0	...
1094310	  732.0	  601.6	 8322.0	...
1094311	  732.0	  601.9	 8326.0	...
1094312	  732.0	  602.1	 8330.0	...
1094313	  732.0	  602.1	 8335.0	...
1094314	  731.9	  601.9	 8337.0	...
1094315	  731.8	  601.6	 8339.0	...
1094316	  731.7	  601.5	 8336.0	...
1094317	  731.8	  601.4	 8333.0	...
1094318	  731.8	  601.0	 8327.0	...
1094319	  731.6	  600.6	 8324.0	...
1094320	  731.4	  600.2	 8323.0	...
1094321	  731.1	  600.2	 8325.0	...
1094322	  731.1	  600.1	 8329.0	...
1094323	  731.1	  600.0	 8332.0	...
1094324	  731.1	  599.9	 8334.0	...
1094325	  731.1	  599.5	 8338.0	...
1094326	  731.0	  599.2	 8342.0	...
1094327	  730.8	  598.9	 8346.0	...
1094328	  730.7	  598.8	 8349.0	...
1094329	  730.5	  598.6	 8348.0	...
1094330	  730.4	  598.4	 8348.0	...
1094331	  730.3	  598.1	 8348.0	...
1094332	  730.2	  598.0	 8352.0	...
1094333	  730.2	  597.8	 8356.0	...
1094334	  730.2	  597.6	 8357.0	...
1094335	  730.1	  597.5	 8355.0	...
1094336	  729.9	  597.4	 8353.0	...
1094337	  729.8	  597.4	 8354.0	...
1094338	  729.5	  596.8	 8356.0	...
1094339	  729.3	  596.2	 8358.0	...
1094340	  729.1	  595.7	 8359.0	...
1094341	  729.0	  595.4	 8357.0	...
1094342	  729.1	  595.0	 8355.0	...
1094343	  729.1	  594.5	 8357.0	...
1094344	  729.1	  594.2	 8358.0	...
1094345	  729.2	  594.0	 8359.0	...
1094346	  729.2	  593.6	 8358.0	...
1094347	  729.1	  593.3	 8358.0	...
1094348	  729.1	  593.1	 8359.0	...
1094349	  729.3	  593.2	 8361.0	...
1094350	  729.5	  593.4	 8364.0	...
1094351	  729.6	  593.6	 8367.0	...
1094352	  729.7	  593.7	 8369.0	...
1094353	  729.3	  593.5	 8368.0	...
1094354	  728.9	  593.1	 8368.0	...
1094355	  728.4	  592.7	 8373.0	...
1094356	  728.3	  592.6	 8379.0	...
1094357	  728.3	  592.6	 8384.0	...
1094358	  728.4	  592.5	 8387.0	...
1094359	  728.5	  592.3	 8390.0	...
1094360	  728.7	  591.9	 8388.0	...
1094361	  728.7	  591.6	 8385.0	...
1094362	  728.6	  591.4	 8381.0	...
1094363	  728.6	  591.4	 8382.0	...
1094364	  728.5	  591.4	 8382.0	...
1094365	  728.5	  591.4	 8382.0	...
1094366	  728.4	  591.3	 8381.0	...
1094367	  728.2	  591.2	 8379.0	...
1094368	  728.1	  591.1	 8378.0	...
1094369	  728.1	  590.9	 8376.0	...
1094370	  728.4	  590.7	 8376.0	...
1094371	  728.7	  590.5	 8377.0	...
1094372	  728.9	  590.4	 8380.0	...
1094373	  728.9	  590.3	 8383.0	...
1094374	  728.8	  590.4	 8384.0	...
1094375	  728.8	  590.4	 8382.0	...
1094376	  728.7	  590.4	 8381.0	...
1094377	  728.4	  590.5	 8381.0	...
1094378	  728.3	  590.5	 8384.0	...
1094379	  728.1	  590.4	 8387.0	...
1094380	  727.8	  590.3	 8391.0	...
1094381	  727.5	  590.2	 8394.0	...
1094382	  727.3	  590.3	 8397.0	...
1094383	  727.2	  590.3	 8400.0	...
1094384	  727.2	  590.4	 8400.0	...
1094385	  727.4	  590.5	 8399.0	...
1094386	  727.7	  590.5	 8399.0	...
1094387	  727.8	  590.3	 8398.0	...
1094388	  727.8	  590.1	 8396.0	...
1094389	  727.8	  589.6	 8394.0	...
1094390	  727.7	  589.4	 8395.0	...
1094391	  727.6	  589.3	 8399.0	...
1094392	  727.5	  589.4	 8402.0	...
1094393	  727.6	  589.3	 8403.0	...
1094394	  727.6	  589.0	 8409.0	...
1094395	  727.6	  588.8	 8413.0	...
1094396	  727.6	  588.7	 8418.0	...
1094397	  727.7	  588.7	 8417.0	...
1094398	  727.5	  589.0	 8417.0	...
1094399	  727.2	  589.3	 8417.0	...
1094400	  726.8	  589.7	 8417.0	...
1094401	  726.7	  589.8	 8416.0	...
1094402	  726.7	  589.9	 8416.0	...
1094403	  726.7	  590.0	 8415.0	...
1094404	  726.7	  590.0	 8415.0	...
1094405	  726.7	  589.8	 8416.0	...
1094406	  726.7	  589.8	 8416.0	...
1094407	  726.7	  589.7	 8416.0	...
1094408	  726.6	  589.6	 8416.0	...
1094409	  726.6	  589.3	 8416.0	...
1094410	  726.5	  588.9	 8420.0	...
1094411	  726.4	  588.8	 8423.0	...
1094412	  726.4	  588.6	 8425.0	...
1094413	  726.3	  588.5	 8425.0	...
1094414	  726.2	  588.4	 8425.0	...
1094415	  726.0	  588.6	 8424.0	...
1094416	  726.0	  588.8	 8424.0	...
1094417	  726.1	  588.9	 8423.0	...
1094418	  726.0	  588.9	 8426.0	...
1094419	  726.0	  589.0	 8429.0	...
1094420	  726.0	  589.1	 8430.0	...
1094421	  726.0	  589.2	 8429.0	...
1094422	  726.1	  589.1	 8427.0	...
1094423	  726.1	  589.1	 8428.0	...
1094424	  726.0	  589.2	 8429.0	...
1094425	  725.9	  589.3	 8428.0	...
1094426	  725.6	  589.2	 8428.0	...
1094427	  725.3	  588.9	 8429.0	...
1094428	  725.1	  588.6	 8427.0	...
1094429	  725.1	  588.5	 8424.0	...
1094430	  725.1	  588.3	 8422.0	...
1094431	  725.1	  588.0	 8422.0	...
1094432	  725.1	  587.7	 8424.0	...
1094433	  725.1	  587.4	 8426.0	...
1094434	  725.1	  587.2	 8427.0	...
1094435	  725.2	  587.1	 8427.0	...
1094436	  725.3	  587.1	 8428.0	...
1094437	  725.3	  587.4	 8429.0	...
1094438	  725.5	  587.6	 8429.0	...
1094439	  725.6	  587.7	 8428.0	...
1094440	  725.4	  587.6	 8427.0	...
1094441	  725.1	  587.4	 8426.0	...
1094442	  724.8	  587.3	 8424.0	...
1094443	  724.9	  587.1	 8425.0	...
1094444	  725.0	  587.1	 8428.0	...
1094445	  725.1	  587.3	 8430.0	...
1094446	  725.4	  587.5	 8431.0	...
1094447	  725.7	  587.5	 8429.0	...
1094448	  725.8	  587.5	 8427.0	...
1094449	  725.7	  587.5	 8427.0	...
1094450	  725.6	  587.2	 8429.0	...
1094451	  725.5	  586.8	 8431.0	...
1094452	  725.4	  586.4	 8432.0	...
1094453	  725.4	  586.5	 8431.0	...
1094454	  725.5	  586.6	 8431.0	...
1094455	  725.7	  586.7	 8430.0	...
1094456	  725.7	  586.8	 8431.0	...
1094457	  725.6	  586.8	 8431.0	...
1094458	  725.5	  586.8	 8431.0	...
1094459	  725.3	  586.6	 8430.0	...
1094460	  725.4	  586.5	 8430.0	...
1094461	  725.4	  586.5	 8429.0	...
1094462	  725.4	  586.5	 8429.0	...
1094463	  725.2	  586.6	 8433.0	...
1094464	  725.1	  586.7	 8436.0	...
1094465	  725.1	  586.9	 8439.0	...
1094466	  725.2	  587.1	 8440.0	...
1094467	  725.3	  587.1	 8441.0	...
1094468	  725.4	  587.1	 8441.0	...
1094469	  725.3	  587.2	 8441.0	...
1094470	  725.3	  587.2	 8443.0	...
1094471	  725.2	  587.1	 8444.0	...
1094472	  725.1	  586.9	 8446.0	...
1094473	  725.0	  586.7	 8447.0	...
1094474	  724.9	  586.6	 8449.0	...
1094475	  724.9	  586.7	 8450.0	...
1094476	  724.9	  586.8	 8450.0	...
1094477	  725.1	  586.8	 8449.0	...
1094478	  725.3	  586.8	 8449.0	...
1094479	  725.4	  586.8	 8450.0	...
1094480	  725.3	  586.8	 8450.0	...
1094481	  725.1	  586.9	 8449.0	...
1094482	  725.1	  587.1	 8448.0	...
1094483	  725.0	  587.3	 8446.0	...
1094484	  724.9	  587.4	 8444.0	...
1094485	  724.8	  587.5	 8443.0	...
1094486	  724.8	  587.4	 8446.0	...
1094487	  724.8	  587.2	 8451.0	...
1094488	  724.8	  586.9	 8456.0	...
1094489	  724.9	  586.7	 8456.0	...
1094490	  725.0	  586.7	 8456.0	...
1094491	  725.0	  586.7	 8456.0	...
1094492	  725.0	  586.7	 8456.0	...
1094493	  724.6	  586.9	 8454.0	...
1094494	  724.1	  587.2	 8452.0	...
1094495	  723.8	  587.4	 8450.0	...
1094496	  723.8	  587.4	 8451.0	...
1094497	  723.9	  587.2	 8456.0	...
1094498	  723.8	  586.9	 8460.0	...
1094499	  723.9	  586.7	 8463.0	...
1094500	  723.9	  586.7	 8462.0	...
1094501	  724.1	  586.8	 8462.0	...
MSG	1094502 0000 _ Number On
1094502	  724.3	  586.8	 8462.0	...
1094503	  724.6	  586.6	 8461.0	...
1094504	  724.7	  586.3	 8459.0	...
1094505	  724.6	  586.1	 8460.0	...
1094506	  724.5	  586.1	 8462.0	...
1094507	  724.5	  586.2	 8467.0	...
1094508	  724.5	  586.1	 8469.0	...
1094509	  724.5	  586.0	 8470.0	...
1094510	  724.3	  585.8	 8466.0	...
1094511	  723.9	  585.8	 8462.0	...
1094512	  723.6	  585.8	 8461.0	...
1094513	  723.4	  585.8	 8463.0	...
1094514	  723.5	  585.7	 8465.0	...
1094515	  723.5	  585.5	 8463.0	...
1094516	  723.5	  585.2	 8461.0	...
1094517	  723.3	  585.2	 8458.0	...
1094518	  723.2	  585.3	 8458.0	...
1094519	  723.2	  585.4	 8465.0	...
1094520	  723.3	  585.4	 8471.0	...
1094521	  723.5	  585.3	 8476.0	...
1094522	  723.5	  585.4	 8475.0	...
1094523	  723.5	  585.4	 8473.0	...
1094524	  723.7	  585.5	 8472.0	...
1094525	  724.0	  585.8	 8472.0	...
1094526	  724.3	  586.1	 8472.0	...
1094527	  724.2	  586.5	 8472.0	...
1094528	  724.0	  586.6	 8475.0	...
1094529	  723.8	  586.6	 8477.0	...
1094530	  723.6	  586.5	 8478.0	...
1094531	  723.4	  586.5	 8477.0	...
1094532	  723.3	  586.6	 8477.0	...
1094533	  723.2	  586.7	 8478.0	...
1094534	  723.1	  586.8	 8478.0	...
1094535	  722.9	  586.9	 8477.0	...
1094536	  722.6	  586.8	 8475.0	...
1094537	  722.4	  586.8	 8472.0	...
1094538	  722.3	  586.8	 8469.0	...
1094539	  722.3	  586.8	 8466.0	...
1094540	  722.5	  587.0	 8466.0	...
1094541	  722.6	  587.2	 8467.0	...
1094542	  722.7	  587.4	 8467.0	...
1094543	  722.8	  587.3	 8466.0	...
1094544	  722.9	  587.3	 8464.0	...
1094545	  723.0	  587.2	 8461.0	...
1094546	  722.8	  586.7	 8460.0	...
1094547	  722.3	  586.1	 8460.0	...
1094548	  721.9	  585.6	 8461.0	...
1094549	  721.9	  585.6	 8463.0	...
1094550	  722.0	  585.9	 8465.0	...
1094551	  722.3	  586.3	 8466.0	...
1094552	  722.6	  586.5	 8464.0	...
1094553	  722.7	  586.5	 8461.0	...
1094554	  722.9	  586.4	 8459.0	...
1094555	  722.9	  586.8	 8461.0	...
1094556	  722.9	  587.2	 8463.0	...
1094557	  723.1	  587.6	 8463.0	...
1094558	  723.2	  587.4	 8463.0	...
1094559	  723.1	  587.3	 8463.0	...
1094560	  722.8	  587.1	 8468.0	...
1094561	  722.5	  586.9	 8474.0	...
1094562	  722.5	  586.7	 8480.0	...
1094563	  722.4	  586.7	 8481.0	...
1094564	  722.4	  586.7	 8481.0	...
1094565	  722.3	  587.0	 8478.0	...
1094566	  722.3	  587.2	 8473.0	...
1094567	  722.2	  587.4	 8469.0	...
1094568	  722.2	  587.3	 8469.0	...
1094569	  722.1	  587.2	 8469.0	...
1094570	  722.1	  587.0	 8467.0	...
1094571	  722.2	  586.8	 8464.0	...
1094572	  721.9	  586.6	 8462.0	...
1094573	  721.6	  586.5	 8463.0	...
1094574	  721.4	  586.4	 8464.0	...
1094575	  721.2	  586.4	 8464.0	...
1094576	  721.0	  586.7	 8463.0	...
1094577	  720.9	  587.0	 8463.0	...
1094578	  721.0	  587.3	 8464.0	...
1094579	  721.1	  587.2	 8464.0	...
1094580	  721.2	  587.1	 8463.0	...
1094581	  721.1	  587.1	 8462.0	...
1094582	  720.9	  587.1	 8462.0	...
1094583	  720.7	  587.1	 8461.0	...
1094584	  720.7	  587.1	 8458.0	...
1094585	  720.6	  587.1	 8455.0	...
1094586	  720.5	  587.0	 8454.0	...
1094587	  720.6	  587.0	 8457.0	...
1094588	  720.6	  587.0	 8460.0	...
1094589	  720.6	  587.1	 8461.0	...
1094590	  720.6	  587.2	 8461.0	...
1094591	  720.6	  587.4	 8464.0	...
1094592	  720.5	  587.5	 8468.0	...
1094593	  720.5	  587.6	 8470.0	...
1094594	  720.4	  587.7	 8469.0	...
1094595	  720.2	  588.0	 8468.0	...
1094596	  719.9	  588.1	 8465.0	...
1094597	  719.8	  588.1	 8462.0	...
1094598	  719.6	  588.1	 8460.0	...
1094599	  719.4	  588.1	 8461.0	...
1094600	  719.3	  588.1	 8462.0	...
1094601	  719.3	  588.2	 8464.0	...
1094602	  719.4	  588.3	 8466.0	...
1094603	  719.4	  588.3	 8467.0	...
1094604	  719.4	  588.4	 8466.0	...
1094605	  719.5	  588.4	 8466.0	...
1094606	  719.7	  588.5	 8465.0	...
1094607	  719.7	  588.5	 8465.0	...
1094608	  719.8	  588.4	 8466.0	...
1094609	  719.9	  588.3	 8466.0	...
1094610	  720.0	  588.4	 8463.0	...
1094611	  719.8	  588.6	 8459.0	...
1094612	  719.7	  588.8	 8459.0	...
1094613	  719.6	  588.8	 8463.0	...
1094614	  719.7	  589.0	 8457.0	...
1094615	  719.6	  589.2	 8447.0	...
1094616	  719.4	  589.5	 8439.0	...
1094617	  719.2	  589.6	 8441.0	...
1094618	  719.2	  589.5	 8447.0	...
1094619	  719.2	  589.3	 8452.0	...
1094620	  719.2	  589.2	 8455.0	...
1094621	  719.2	  589.3	 8452.0	...
1094622	  719.2	  589.3	 8452.0	...
1094623	  719.2	  589.5	 8455.0	...
1094624	  719.1	  589.6	 8455.0	...
1094625	  719.0	  590.0	 8453.0	...
1094626	  719.2	  590.3	 8451.0	...
1094627	  719.4	  590.6	 8451.0	...
1094628	  719.6	  590.7	 8449.0	...
1094629	  719.8	  590.7	 8447.0	...
1094630	  720.0	  590.5	 8447.0	...
1094631	  719.6	  590.5	 8450.0	...
1094632	  719.1	  590.4	 8451.0	...
1094633	  718.5	  590.5	 8449.0	...
1094634	  718.5	  590.2	 8450.0	...
1094635	  718.5	  590.0	 8450.0	...
1094636	  718.7	  589.9	 8451.0	...
1094637	  719.0	  589.9	 8449.0	...
1094638	  719.3	  590.0	 8446.0	...
1094639	  719.6	  590.2	 8444.0	...
1094640	  719.9	  590.3	 8440.0	...
1094641	  719.9	  590.4	 8439.0	...
1094642	  720.0	  590.4	 8437.0	...
1094643	  720.1	  590.4	 8438.0	...
1094644	  720.2	  590.4	 8438.0	...
1094645	  720.2	  590.6	 8437.0	...
1094646	  719.8	  590.7	 8435.0	...
1094647	  719.5	  591.0	 8433.0	...
1094648	  719.4	  591.3	 8431.0	...
1094649	  719.7	  591.8	 8429.0	...
1094650	  719.9	  592.0	 8430.0	...
1094651	  719.8	  592.1	 8430.0	...
1094652	  719.3	  592.1	 8427.0	...
1094653	  718.8	  592.0	 8424.0	...
1094654	  718.4	  592.3	 8421.0	...
1094655	  718.8	  592.6	 8423.0	...
1094656	  719.1	  593.0	 8424.0	...
1094657	  719.3	  593.0	 8419.0	...
1094658	  719.1	  593.1	 8415.0	...
1094659	  719.1	  593.1	 8412.0	...
1094660	  719.1	  593.0	 8414.0	...
1094661	  719.1	  592.9	 8414.0	...
1094662	  719.5	  593.0	 8413.0	...
1094663	  719.8	  593.0	 8413.0	...
1094664	  719.7	  593.2	 8415.0	...
1094665	  719.2	  593.3	 8414.0	...
1094666	  718.8	  593.4	 8409.0	...
1094667	  719.2	  593.6	 8406.0	...
1094668	  719.5	  593.7	 8407.0	...
1094669	  719.8	  593.8	 8407.0	...
1094670	  719.8	  594.0	 8407.0	...
1094671	  719.4	  594.1	 8404.0	...
1094672	  719.0	  594.3	 8401.0	...
1094673	  718.6	  594.3	 8400.0	...
1094674	  718.7	  594.3	 8401.0	...
1094675	  718.7	  594.4	 8402.0	...
1094676	  718.7	  594.4	 8403.0	...
1094677	  718.7	  594.5	 8402.0	...
1094678	  718.9	  594.8	 8400.0	...
1094679	  719.0	  595.1	 8398.0	...
1094680	  719.2	  595.2	 8396.0	...
1094681	  719.3	  595.2	 8395.0	...
1094682	  719.3	  595.1	 8393.0	...
1094683	  719.3	  595.1	 8392.0	...
1094684	  719.1	  595.2	 8392.0	...
1094685	  719.1	  595.2	 8393.0	...
1094686	  719.2	  595.1	 8392.0	...
1094687	  719.3	  595.1	 8390.0	...
1094688	  719.5	  595.0	 8388.0	...
1094689	  719.6	  595.0	 8388.0	...
1094690	  719.6	  595.0	 8387.0	...
1094691	  719.4	  595.3	 8385.0	...
1094692	  719.3	  595.5	 8384.0	...
1094693	  719.3	  595.8	 8383.0	...
1094694	  719.3	  595.8	 8383.0	...
1094695	  719.3	  595.6	 8384.0	...
1094696	  719.2	  595.0	 8382.0	...
1094697	  719.2	  594.4	 8380.0	...
1094698	  719.3	  594.7	 8378.0	...
1094699	  719.4	  595.4	 8378.0	...
1094700	  719.4	  596.0	 8379.0	...
1094701	  719.6	  596.3	 8381.0	...
1094702	  719.8	  596.6	 8382.0	...
1094703	  720.0	  596.8	 8381.0	...
1094704	  719.4	  596.7	 8378.0	...
1094705	  718.8	  596.7	 8375.0	...
1094706	  718.2	  596.7	 8373.0	...
1094707	  717.9	  596.8	 8371.0	...
EFIX R   1094221	1094707	487	  727.4	  599.1	   8379
SSACC R  1094708
1094708	  716.4	  597.1	 8371.0	...
1094709	  714.9	  597.2	 8371.0	...
1094710	  712.4	  597.4	 8372.0	...
1094711	  710.5	  597.5	 8373.0	...
1094712	  707.9	  597.8	 8375.0	...
1094713	  705.9	  598.1	 8377.0	...
1094714	  703.5	  598.6	 8377.0	...
1094715	  701.1	  599.1	 8378.0	...
1094716	  698.4	  598.9	 8380.0	...
1094717	  696.1	  598.5	 8381.0	...
ESACC R  1094708	1094717	10	  716.4	  597.1	  696.1	  598.5	   0.43	     48
SFIX R   1094718
1094718	  694.2	  598.4	 8381.0	...
1094719	  693.4	  598.7	 8379.0	...
1094720	  692.8	  598.8	 8377.0	...
1094721	  692.7	  598.7	 8374.0	...
1094722	  692.6	  598.5	 8372.0	...
1094723	  692.5	  598.0	 8371.0	...
1094724	  692.9	  597.4	 8371.0	...
1094725	  693.7	  597.1	 8370.0	...
1094726	  695.0	  597.2	 8370.0	...
1094727	  695.9	  597.3	 8368.0	...
1094728	  696.7	  597.2	 8365.0	...
1094729	  696.9	  597.3	 8361.0	...
1094730	  697.3	  597.4	 8358.0	...
1094731	  697.5	  598.0	 8353.0	...
1094732	  697.6	  598.4	 8349.0	...
1094733	  697.4	  598.7	 8345.0	...
1094734	  697.2	  598.6	 8344.0	...
1094735	  697.1	  598.6	 8343.0	...
1094736	  696.9	  598.9	 8345.0	...
1094737	  696.7	  599.2	 8346.0	...
1094738	  696.4	  599.5	 8346.0	...
1094739	  696.3	  599.7	 8345.0	...
1094740	  696.2	  599.9	 8343.0	...
1094741	  696.0	  600.0	 8342.0	...
1094742	  695.8	  600.0	 8342.0	...
1094743	  695.7	  599.9	 8342.0	...
1094744	  695.7	  599.8	 8340.0	...
1094745	  695.6	  599.7	 8338.0	...
1094746	  695.3	  599.7	 8337.0	...
1094747	  695.2	  599.7	 8338.0	...
1094748	  695.2	  599.8	 8339.0	...
1094749	  695.1	  599.8	 8339.0	...
1094750	  694.9	  600.1	 8338.0	...
1094751	  694.9	  600.6	 8338.0	...
1094752	  694.9	  601.1	 8339.0	...
1094753	  694.9	  601.5	 8340.0	...
1094754	  694.7	  601.5	 8340.0	...
1094755	  694.7	  601.5	 8340.0	...
1094756	  694.9	  601.7	 8340.0	...
1094757	  695.0	  601.9	 8339.0	...
1094758	  695.1	  601.6	 8338.0	...
1094759	  695.0	  601.2	 8337.0	...
1094760	  694.8	  600.6	 8335.0	...
1094761	  694.7	  600.4	 8334.0	...
1094762	  694.7	  600.6	 8332.0	...
1094763	  694.8	  600.9	 8330.0	...
1094764	  695.0	  601.1	 8329.0	...
1094765	  695.1	  601.0	 8328.0	...
1094766	  695.0	  601.2	 8325.0	...
1094767	  695.0	  601.4	 8323.0	...
1094768	  695.0	  601.5	 8322.0	...
1094769	  694.9	  601.4	 8322.0	...
1094770	  694.9	  601.3	 8321.0	...
1094771	  694.8	  601.2	 8318.0	...
1094772	  694.9	  601.2	 8314.0	...
1094773	  694.8	  601.5	 8312.0	...
1094774	  694.8	  601.9	 8314.0	...
1094775	  694.6	  602.3	 8315.0	...
1094776	  694.4	  602.5	 8314.0	...
1094777	  694.3	  602.6	 8313.0	...
1094778	  694.2	  602.6	 8312.0	...
1094779	  694.3	  602.6	 8310.0	...
1094780	  694.5	  602.6	 8308.0	...
1094781	  694.4	  602.6	 8307.0	...
1094782	  694.3	  602.5	 8309.0	...
1094783	  694.2	  602.5	 8311.0	...
1094784	  694.2	  602.5	 8309.0	...
1094785	  694.2	  602.6	 8304.0	...
1094786	  694.2	  602.7	 8297.0	...
1094787	  694.1	  602.8	 8294.0	...
1094788	  694.1	  603.0	 8294.0	...
1094789	  694.0	  603.2	 8294.0	...
1094790	  694.0	  603.3	 8293.0	...
1094791	  693.8	  603.2	 8293.0	...
1094792	  693.6	  603.1	 8294.0	...
1094793	  693.7	  603.1	 8295.0	...
1094794	  694.0	  603.1	 8294.0	...
1094795	  694.3	  603.1	 8291.0	...
1094796	  694.2	  603.2	 8288.0	...
1094797	  694.2	  603.3	 8287.0	...
1094798	  694.2	  603.6	 8286.0	...
1094799	  694.2	  604.1	 8284.0	...
1094800	  694.3	  604.5	 8282.0	...
1094801	  694.3	  604.6	 8282.0	...
1094802	  694.3	  604.3	 8281.0	...
1094803	  694.2	  603.9	 8280.0	...
MSG	1094804 0000 _ Number Off
1094804	  694.2	  603.8	 8278.0	...
1094805	  694.0	  603.7	 8278.0	...
1094806	  693.8	  603.5	 8279.0	...
1094807	  693.9	  603.3	 8282.0	...
1094808	  694.3	  603.2	 8280.0	...
1094809	  694.2	  603.4	 8276.0	...
1094810	  693.9	  603.7	 8272.0	...
1094811	  693.5	  603.7	 8272.0	...
1094812	  693.3	  603.7	 8273.0	...
1094813	  693.2	  603.6	 8273.0	...
1094814	  693.4	  603.6	 8273.0	...
1094815	  693.7	  603.4	 8268.0	...
1094816	  694.1	  603.3	 8263.0	...
1094817	  694.1	  603.3	 8259.0	...
1094818	  694.1	  603.5	 8258.0	...
1094819	  694.0	  603.7	 8256.0	...
1094820	  693.8	  604.0	 8254.0	...
1094821	  693.7	  604.1	 8254.0	...
1094822	  693.7	  604.2	 8256.0	...
1094823	  693.7	  604.5	 8258.0	...
1094824	  693.7	  604.9	 8262.0	...
1094825	  693.8	  605.0	 8265.0	...
1094826	  693.8	  604.7	 8267.0	...
1094827	  693.9	  604.3	 8267.0	...
1094828	  693.9	  604.2	 8266.0	...
1094829	  693.9	  604.1	 8266.0	...
1094830	  693.9	  604.1	 8263.0	...
1094831	  693.9	  604.1	 8257.0	...
1094832	  693.9	  604.5	 8251.0	...
1094833	  693.9	  605.0	 8248.0	...
1094834	  694.0	  605.4	 8247.0	...
1094835	  694.1	  605.6	 8245.0	...
1094836	  694.2	  605.8	 8244.0	...
1094837	  694.3	  606.1	 8244.0	...
1094838	  693.9	  606.1	 8244.0	...
1094839	  693.4	  606.1	 8239.0	...
1094840	  693.1	  606.2	 8234.0	...
1094841	  693.3	  606.3	 8230.0	...
1094842	  693.7	  606.2	 8230.0	...
1094843	  694.0	  606.1	 8230.0	...
1094844	  694.1	  606.0	 8230.0	...
1094845	  694.3	  606.0	 8230.0	...
1094846	  694.4	  606.1	 8231.0	...
1094847	  694.2	  606.1	 8230.0	...
1094848	  694.1	  605.9	 8226.0	...
1094849	  693.9	  605.9	 8222.0	...
1094850	  693.9	  606.0	 8219.0	...
1094851	  693.7	  606.5	 8219.0	...
1094852	  693.5	  607.0	 8219.0	...
1094853	  693.5	  606.9	 8218.0	...
1094854	  693.4	  606.4	 8219.0	...
1094855	  693.4	  606.0	 8219.0	...
1094856	  693.4	  606.0	 8218.0	...
1094857	  693.7	  606.6	 8218.0	...
1094858	  694.2	  607.2	 8217.0	...
1094859	  694.7	  607.7	 8214.0	...
1094860	  694.8	  607.6	 8209.0	...
1094861	  694.5	  607.5	 8205.0	...
1094862	  694.1	  607.5	 8204.0	...
1094863	  693.7	  607.4	 8205.0	...
1094864	  693.5	  607.3	 8206.0	...
1094865	  693.5	  607.5	 8201.0	...
1094866	  693.7	  608.2	 8196.0	...
1094867	  693.9	  609.0	 8191.0	...
1094868	  694.1	  609.4	 8191.0	...
1094869	  694.1	  609.1	 8191.0	...
1094870	  694.1	  608.5	 8189.0	...
1094871	  694.1	  608.2	 8187.0	...
1094872	  694.1	  607.9	 8186.0	...
1094873	  693.8	  608.0	 8185.0	...
1094874	  693.5	  607.9	 8185.0	...
1094875	  693.3	  607.9	 8186.0	...
1094876	  693.2	  608.0	 8187.0	...
1094877	  693.2	  608.3	 8187.0	...
1094878	  693.3	  608.5	 8184.0	...
1094879	  693.4	  608.9	 8180.0	...
1094880	  693.4	  609.1	 8176.0	...
1094881	  693.3	  609.3	 8176.0	...
1094882	  693.2	  609.1	 8173.0	...
1094883	  693.2	  608.9	 8171.0	...
1094884	  693.3	  608.8	 8171.0	...
1094885	  693.4	  608.7	 8171.0	...
1094886	  693.5	  608.7	 8172.0	...
1094887	  693.6	  608.7	 8171.0	...
1094888	  693.4	  608.8	 8169.0	...
1094889	  693.2	  608.8	 8166.0	...
1094890	  693.1	  608.9	 8165.0	...
1094891	  693.2	  609.1	 8164.0	...
1094892	  693.2	  609.4	 8164.0	...
1094893	  693.3	  609.7	 8163.0	...
1094894	  693.5	  609.7	 8162.0	...
1094895	  693.4	  609.8	 8161.0	...
1094896	  693.2	  609.8	 8161.0	...
1094897	  693.0	  609.8	 8162.0	...
1094898	  692.8	  609.9	 8163.0	...
1094899	  692.6	  609.6	 8163.0	...
1094900	  692.4	  609.2	 8161.0	...
1094901	  692.5	  608.6	 8160.0	...
1094902	  692.6	  608.5	 8158.0	...
1094903	  692.7	  608.7	 8155.0	...
1094904	  692.8	  608.9	 8152.0	...
1094905	  692.9	  609.1	 8149.0	...
1094906	  692.9	  609.0	 8149.0	...
1094907	  692.9	  609.0	 8145.0	...
1094908	  692.9	  608.7	 8142.0	...
1094909	  693.0	  608.5	 8140.0	...
1094910	  693.1	  608.3	 8142.0	...
1094911	  693.0	  608.3	 8143.0	...
1094912	  692.6	  608.5	 8141.0	...
1094913	  692.3	  608.8	 8140.0	...
1094914	  692.3	  609.1	 8139.0	...
1094915	  692.2	  609.3	 8137.0	...
1094916	  692.2	  609.6	 8132.0	...
1094917	  692.4	  609.8	 8128.0	...
1094918	  692.5	  609.6	 8128.0	...
1094919	  692.5	  609.3	 8135.0	...
1094920	  692.5	  609.2	 8142.0	...
1094921	  692.6	  609.1	 8147.0	...
1094922	  692.9	  609.0	 8145.0	...
1094923	  693.3	  609.1	 8144.0	...
1094924	  693.7	  609.3	 8140.0	...
1094925	  693.5	  609.6	 8136.0	...
1094926	  693.3	  609.6	 8131.0	...
1094927	  693.2	  609.6	 8129.0	...
1094928	  693.3	  609.5	 8126.0	...
1094929	  693.2	  609.6	 8125.0	...
1094930	  693.0	  609.6	 8120.0	...
1094931	  692.8	  609.7	 8117.0	...
1094932	  692.8	  609.8	 8113.0	...
1094933	  692.8	  610.0	 8114.0	...
1094934	  692.8	  610.2	 8116.0	...
1094935	  693.0	  610.3	 8118.0	...
1094936	  693.1	  610.3	 8116.0	...
1094937	  693.2	  610.2	 8113.0	...
1094938	  693.1	  610.2	 8109.0	...
1094939	  693.2	  610.3	 8111.0	...
1094940	  693.3	  610.5	 8112.0	...
1094941	  693.1	  610.7	 8116.0	...
1094942	  692.8	  610.9	 8117.0	...
1094943	  692.9	  611.0	 8120.0	...
1094944	  693.2	  610.8	 8120.0	...
1094945	  693.6	  610.6	 8120.0	...
1094946	  693.6	  610.9	 8118.0	...
1094947	  693.6	  611.4	 8113.0	...
1094948	  693.6	  611.8	 8108.0	...
1094949	  693.6	  611.7	 8103.0	...
1094950	  693.5	  611.6	 8103.0	...
1094951	  693.5	  611.5	 8101.0	...
1094952	  693.5	  611.5	 8100.0	...
1094953	  693.5	  611.4	 8099.0	...
1094954	  693.5	  611.4	 8098.0	...
1094955	  693.4	  611.3	 8097.0	...
1094956	  693.3	  611.3	 8094.0	...
1094957	  693.3	  611.4	 8091.0	...
1094958	  693.4	  611.5	 8090.0	...
1094959	  693.5	  611.6	 8090.0	...
1094960	  693.4	  611.6	 8090.0	...
1094961	  693.3	  611.7	 8090.0	...
1094962	  693.4	  611.4	 8090.0	...
1094963	  693.6	  611.1	 8089.0	...
1094964	  693.8	  611.0	 8087.0	...
1094965	  693.8	  611.3	 8082.0	...
1094966	  693.9	  611.4	 8078.0	...
1094967	  694.1	  611.4	 8075.0	...
1094968	  694.3	  611.4	 8078.0	...
1094969	  694.3	  611.4	 8081.0	...
1094970	  694.4	  611.4	 8084.0	...
1094971	  694.5	  611.5	 8083.0	...
1094972	  694.4	  611.3	 8082.0	...
1094973	  694.2	  611.1	 8081.0	...
1094974	  693.8	  611.0	 8080.0	...
1094975	  693.6	  610.8	 8077.0	...
1094976	  693.5	  610.6	 8073.0	...
1094977	  693.5	  610.4	 8070.0	...
1094978	  693.3	  610.4	 8072.0	...
1094979	  693.2	  610.4	 8075.0	...
1094980	  693.7	  610.4	 8075.0	...
1094981	  694.2	  610.3	 8075.0	...
1094982	  694.4	  610.2	 8073.0	...
1094983	  694.2	  610.1	 8070.0	...
1094984	  693.8	  610.0	 8065.0	...
1094985	  693.7	  610.1	 8062.0	...
1094986	  693.5	  610.4	 8061.0	...
1094987	  693.3	  611.0	 8061.0	...
1094988	  693.7	  611.4	 8061.0	...
1094989	  694.2	  611.5	 8061.0	...
1094990	  694.6	  611.3	 8061.0	...
1094991	  694.7	  610.7	 8061.0	...
1094992	  694.8	  610.2	 8060.0	...
1094993	  695.0	  610.1	 8061.0	...
1094994	  695.0	  610.5	 8061.0	...
1094995	  694.8	  611.0	 8060.0	...
1094996	  694.7	  611.1	 8057.0	...
1094997	  694.5	  610.9	 8058.0	...
1094998	  694.4	  610.6	 8061.0	...
1094999	  694.3	  610.3	 8064.0	...
1095000	  694.3	  610.6	 8061.0	...
1095001	  694.5	  611.0	 8058.0	...
1095002	  694.7	  611.3	 8056.0	...
1095003	  694.8	  611.1	 8055.0	...
1095004	  694.8	  610.9	 8053.0	...
1095005	  694.9	  610.8	 8052.0	...
1095006	  694.9	  610.8	 8052.0	...
1095007	  695.0	  610.8	 8054.0	...
1095008	  695.0	  610.8	 8056.0	...
1095009	  695.0	  610.9	 8056.0	...
1095010	  695.1	  611.1	 8056.0	...
1095011	  695.2	  611.2	 8056.0	...
1095012	  695.0	  611.4	 8056.0	...
1095013	  694.7	  611.5	 8056.0	...
1095014	  694.4	  611.6	 8054.0	...
1095015	  694.4	  611.7	 8052.0	...
1095016	  694.5	  611.7	 8048.0	...
1095017	  694.6	  611.6	 8047.0	...
MSG	1095018 0000 _ Number On
1095018	  694.9	  611.4	 8048.0	...
1095019	  695.1	  611.2	 8050.0	...
1095020	  695.2	  611.1	 8051.0	...
1095021	  695.2	  611.1	 8051.0	...
1095022	  695.2	  611.3	 8047.0	...
1095023	  695.2	  611.5	 8043.0	...
1095024	  695.2	  611.6	 8040.0	...
1095025	  695.1	  611.6	 8040.0	...
1095026	  695.1	  611.6	 8040.0	...
1095027	  695.1	  611.5	 8040.0	...
1095028	  695.1	  611.5	 8037.0	...
1095029	  695.1	  611.5	 8035.0	...
1095030	  695.1	  611.6	 8032.0	...
1095031	  695.1	  611.7	 8033.0	...
1095032	  695.2	  611.9	 8033.0	...
1095033	  695.4	  612.0	 8037.0	...
1095034	  695.4	  612.1	 8040.0	...
1095035	  695.3	  612.0	 8042.0	...
1095036	  695.2	  612.1	 8039.0	...
1095037	  695.6	  612.3	 8034.0	...
1095038	  696.1	  612.6	 8031.0	...
1095039	  696.5	  612.7	 8028.0	...
1095040	  696.6	  612.7	 8027.0	...
1095041	  696.6	  612.4	 8029.0	...
1095042	  696.5	  612.2	 8031.0	...
1095043	  696.1	  612.0	 8030.0	...
1095044	  695.7	  611.8	 8026.0	...
1095045	  695.7	  611.7	 8023.0	...
1095046	  695.8	  611.8	 8024.0	...
1095047	  695.8	  612.0	 8027.0	...
1095048	  695.8	  612.3	 8028.0	...
1095049	  695.8	  612.6	 8027.0	...
1095050	  696.0	  612.9	 8024.0	...
1095051	  696.1	  613.0	 8025.0	...
1095052	  696.5	  613.0	 8029.0	...
1095053	  696.6	  612.9	 8031.0	...
1095054	  696.7	  612.9	 8030.0	...
1095055	  696.5	  612.7	 8029.0	...
1095056	  696.4	  612.5	 8030.0	...
1095057	  696.3	  612.3	 8030.0	...
1095058	  696.7	  612.7	 8030.0	...
1095059	  697.1	  613.3	 8028.0	...
1095060	  697.2	  613.9	 8027.0	...
1095061	  696.7	  614.0	 8024.0	...
1095062	  696.6	  614.1	 8022.0	...
1095063	  697.0	  613.9	 8024.0	...
1095064	  697.3	  613.7	 8028.0	...
1095065	  697.4	  613.7	 8031.0	...
1095066	  697.3	  613.8	 8030.0	...
1095067	  697.2	  613.7	 8028.0	...
1095068	  697.1	  613.5	 8026.0	...
1095069	  697.1	  613.4	 8025.0	...
1095070	  697.2	  613.7	 8024.0	...
1095071	  697.4	  614.0	 8023.0	...
1095072	  697.2	  614.1	 8022.0	...
1095073	  697.0	  613.9	 8023.0	...
1095074	  696.8	  613.6	 8024.0	...
1095075	  697.0	  613.5	 8025.0	...
1095076	  697.3	  613.6	 8024.0	...
1095077	  697.5	  613.7	 8024.0	...
1095078	  697.5	  613.9	 8023.0	...
1095079	  697.4	  613.9	 8022.0	...
1095080	  697.3	  613.9	 8023.0	...
1095081	  697.4	  613.9	 8023.0	...
1095082	  697.4	  613.9	 8023.0	...
1095083	  697.4	  613.8	 8021.0	...
1095084	  697.5	  613.6	 8020.0	...
1095085	  697.7	  613.5	 8019.0	...
1095086	  697.9	  613.5	 8019.0	...
1095087	  698.0	  613.5	 8018.0	...
1095088	  697.9	  613.6	 8018.0	...
1095089	  697.8	  613.8	 8017.0	...
1095090	  697.5	  613.9	 8018.0	...
1095091	  697.4	  614.0	 8016.0	...
1095092	  697.4	  614.0	 8014.0	...
1095093	  697.7	  614.0	 8013.0	...
1095094	  698.0	  614.0	 8013.0	...
1095095	  698.1	  613.9	 8014.0	...
1095096	  698.0	  613.7	 8015.0	...
1095097	  698.0	  613.6	 8016.0	...
1095098	  698.0	  613.4	 8016.0	...
1095099	  698.1	  613.5	 8016.0	...
1095100	  698.3	  613.6	 8015.0	...
1095101	  698.5	  613.8	 8015.0	...
1095102	  698.8	  613.9	 8016.0	...
1095103	  698.8	  614.0	 8016.0	...
1095104	  698.8	  614.0	 8017.0	...
1095105	  699.0	  614.0	 8018.0	...
1095106	  699.3	  613.9	 8019.0	...
1095107	  699.5	  613.8	 8017.0	...
1095108	  699.5	  613.8	 8015.0	...
1095109	  699.4	  613.9	 8017.0	...
1095110	  699.3	  613.8	 8021.0	...
1095111	  699.3	  613.7	 8025.0	...
1095112	  699.3	  613.5	 8024.0	...
1095113	  699.4	  613.4	 8023.0	...
1095114	  699.4	  613.3	 8022.0	...
1095115	  699.5	  613.3	 8024.0	...
1095116	  699.5	  613.2	 8026.0	...
1095117	  699.6	  613.2	 8026.0	...
1095118	  699.6	  613.2	 8023.0	...
1095119	  699.5	  613.3	 8020.0	...
1095120	  699.3	  613.3	 8020.0	...
1095121	  699.2	  613.5	 8020.0	...
1095122	  699.6	  613.6	 8021.0	...
1095123	  700.2	  613.7	 8023.0	...
1095124	  700.7	  613.7	 8029.0	...
1095125	  700.7	  613.7	 8033.0	...
1095126	  700.6	  613.6	 8034.0	...
1095127	  700.4	  613.4	 8030.0	...
1095128	  700.3	  613.2	 8027.0	...
1095129	  700.3	  613.0	 8028.0	...
1095130	  700.3	  613.2	 8029.0	...
1095131	  700.4	  613.5	 8026.0	...
1095132	  700.5	  613.8	 8022.0	...
1095133	  700.6	  613.9	 8019.0	...
1095134	  700.7	  614.0	 8019.0	...
1095135	  700.8	  614.3	 8019.0	...
1095136	  700.8	  614.1	 8020.0	...
1095137	  700.6	  613.8	 8020.0	...
1095138	  700.4	  613.6	 8020.0	...
1095139	  700.2	  613.6	 8021.0	...
1095140	  700.2	  613.6	 8023.0	...
1095141	  700.2	  613.7	 8027.0	...
1095142	  700.2	  613.6	 8029.0	...
1095143	  700.1	  613.6	 8030.0	...
1095144	  700.1	  613.6	 8029.0	...
1095145	  700.2	  613.6	 8029.0	...
1095146	  700.4	  613.5	 8030.0	...
1095147	  700.5	  613.4	 8030.0	...
1095148	  700.4	  613.1	 8029.0	...
1095149	  700.5	  612.9	 8027.0	...
1095150	  700.5	  613.5	 8027.0	...
1095151	  700.5	  614.3	 8027.0	...
1095152	  700.5	  615.0	 8029.0	...
1095153	  700.5	  614.8	 8031.0	...
1095154	  700.6	  614.6	 8031.0	...
1095155	  700.6	  614.5	 8028.0	...
1095156	  700.5	  614.2	 8026.0	...
1095157	  700.5	  613.7	 8023.0	...
1095158	  700.5	  613.2	 8024.0	...
1095159	  700.5	  613.0	 8025.0	...
1095160	  700.8	  613.3	 8024.0	...
1095161	  701.2	  613.4	 8023.0	...
1095162	  701.7	  613.5	 8022.0	...
1095163	  701.5	  613.6	 8024.0	...
1095164	  701.1	  613.7	 8027.0	...
1095165	  700.7	  613.7	 8029.0	...
1095166	  700.8	  613.6	 8032.0	...
1095167	  701.0	  613.4	 8033.0	...
1095168	  701.2	  613.2	 8034.0	...
1095169	  701.2	  613.4	 8033.0	...
1095170	  701.2	  613.7	 8030.0	...
1095171	  701.1	  613.9	 8028.0	...
1095172	  701.1	  613.8	 8027.0	...
1095173	  701.4	  613.6	 8029.0	...
1095174	  701.7	  613.5	 8031.0	...
1095175	  702.2	  613.4	 8033.0	...
1095176	  702.4	  613.3	 8034.0	...
1095177	  702.3	  613.3	 8032.0	...
1095178	  702.0	  613.3	 8030.0	...
1095179	  701.8	  613.4	 8032.0	...
1095180	  701.8	  613.4	 8035.0	...
1095181	  701.8	  613.3	 8040.0	...
1095182	  702.0	  613.1	 8041.0	...
1095183	  702.2	  612.9	 8042.0	...
1095184	  702.2	  612.9	 8039.0	...
1095185	  702.1	  613.0	 8036.0	...
1095186	  702.0	  613.1	 8033.0	...
1095187	  702.1	  613.0	 8036.0	...
1095188	  702.1	  612.9	 8038.0	...
1095189	  702.1	  612.7	 8039.0	...
1095190	  702.4	  612.8	 8041.0	...
1095191	  702.7	  613.3	 8043.0	...
1095192	  703.0	  613.9	 8044.0	...
1095193	  703.0	  614.0	 8041.0	...
1095194	  703.0	  613.6	 8038.0	...
1095195	  703.0	  613.3	 8036.0	...
1095196	  703.0	  613.3	 8036.0	...
1095197	  703.1	  613.3	 8037.0	...
1095198	  703.1	  613.3	 8039.0	...
1095199	  702.8	  613.0	 8040.0	...
1095200	  702.6	  612.9	 8040.0	...
1095201	  702.6	  612.7	 8041.0	...
1095202	  702.9	  612.7	 8042.0	...
1095203	  703.0	  612.7	 8043.0	...
1095204	  703.1	  612.7	 8044.0	...
1095205	  703.0	  612.8	 8044.0	...
1095206	  702.8	  612.8	 8045.0	...
1095207	  702.6	  612.9	 8044.0	...
1095208	  702.5	  612.9	 8043.0	...
1095209	  702.4	  612.9	 8042.0	...
1095210	  702.3	  612.8	 8041.0	...
1095211	  702.2	  612.7	 8041.0	...
1095212	  702.6	  612.5	 8042.0	...
1095213	  702.9	  612.4	 8044.0	...
1095214	  703.0	  612.4	 8045.0	...
1095215	  702.8	  612.5	 8046.0	...
1095216	  702.6	  612.7	 8047.0	...
1095217	  702.6	  612.8	 8046.0	...
1095218	  702.5	  612.7	 8043.0	...
1095219	  702.5	  612.7	 8042.0	...
1095220	  702.5	  612.7	 8045.0	...
1095221	  702.5	  612.6	 8049.0	...
1095222	  702.6	  612.3	 8053.0	...
1095223	  702.7	  612.1	 8052.0	...
1095224	  702.6	  611.9	 8050.0	...
1095225	  702.6	  612.1	 8054.0	...
1095226	  702.7	  612.4	 8058.0	...
1095227	  702.9	  612.5	 8063.0	...
1095228	  703.0	  612.3	 8063.0	...
1095229	  703.1	  612.1	 8062.0	...
1095230	  703.2	  611.9	 8061.0	...
1095231	  703.4	  611.8	 8061.0	...
1095232	  703.4	  611.8	 8059.0	...
1095233	  703.5	  612.1	 8058.0	...
1095234	  703.5	  612.4	 8059.0	...
1095235	  703.5	  612.2	 8061.0	...
1095236	  703.4	  611.7	 8064.0	...
1095237	  703.2	  611.1	 8067.0	...
1095238	  703.1	  610.9	 8069.0	...
1095239	  703.0	  610.7	 8072.0	...
1095240	  703.1	  610.8	 8074.0	...
1095241	  703.1	  610.8	 8077.0	...
1095242	  703.1	  611.0	 8076.0	...
1095243	  703.1	  611.0	 8076.0	...
1095244	  703.0	  611.0	 8075.0	...
1095245	  702.9	  611.0	 8076.0	...
1095246	  702.8	  611.1	 8078.0	...
1095247	  702.7	  611.1	 8081.0	...
1095248	  703.0	  611.1	 8084.0	...
1095249	  703.3	  611.2	 8085.0	...
1095250	  703.4	  611.3	 8083.0	...
1095251	  703.3	  611.4	 8080.0	...
1095252	  703.2	  610.8	 8077.0	...
1095253	  703.2	  610.4	 8077.0	...
1095254	  703.3	  610.1	 8079.0	...
1095255	  703.4	  610.2	 8080.0	...
1095256	  703.4	  610.4	 8084.0	...
1095257	  703.3	  610.4	 8087.0	...
1095258	  703.3	  610.5	 8089.0	...
1095259	  703.3	  610.5	 8089.0	...
1095260	  703.4	  610.5	 8090.0	...
1095261	  703.6	  610.5	 8092.0	...
1095262	  703.8	  610.4	 8094.0	...
1095263	  703.6	  610.4	 8091.0	...
1095264	  703.3	  610.5	 8088.0	...
1095265	  703.0	  610.6	 8088.0	...
1095266	  703.1	  610.7	 8091.0	...
1095267	  703.2	  610.7	 8093.0	...
1095268	  703.2	  610.7	 8096.0	...
1095269	  703.4	  610.7	 8099.0	...
1095270	  703.6	  610.8	 8100.0	...
1095271	  703.8	  610.8	 8099.0	...
1095272	  703.9	  610.8	 8098.0	...
1095273	  703.9	  610.7	 8098.0	...
1095274	  704.0	  610.3	 8098.0	...
1095275	  704.0	  609.8	 8098.0	...
1095276	  704.0	  609.6	 8098.0	...
1095277	  704.0	  609.8	 8102.0	...
1095278	  704.0	  609.9	 8105.0	...
1095279	  703.9	  609.9	 8108.0	...
1095280	  703.8	  609.9	 8107.0	...
1095281	  703.7	  609.8	 8107.0	...
1095282	  703.7	  609.9	 8107.0	...
1095283	  703.7	  610.0	 8107.0	...
1095284	  703.6	  610.0	 8107.0	...
1095285	  703.6	  609.8	 8107.0	...
1095286	  703.6	  609.6	 8107.0	...
1095287	  703.4	  609.5	 8110.0	...
1095288	  703.2	  609.6	 8115.0	...
1095289	  703.0	  609.6	 8120.0	...
1095290	  703.0	  609.6	 8120.0	...
1095291	  703.1	  609.6	 8120.0	...
1095292	  703.3	  609.6	 8120.0	...
1095293	  703.6	  609.6	 8120.0	...
1095294	  704.1	  609.5	 8121.0	...
1095295	  704.3	  609.5	 8121.0	...
1095296	  705.2	  609.2	 8121.0	...
1095297	  705.9	  609.0	 8121.0	...
1095298	  707.3	  608.8	 8126.0	...
1095299	  709.0	  609.0	 8130.0	...
1095300	  711.0	  609.2	 8134.0	...
1095301	  712.3	  609.3	 8134.0	...
1095302	  713.7	  609.1	 8134.0	...
1095303	  714.8	  609.1	 8135.0	...
1095304	  716.1	  609.2	 8134.0	...
1095305	  716.5	  609.4	 8131.0	...
1095306	  716.7	  609.3	 8127.0	...
1095307	  716.8	  609.3	 8123.0	...
1095308	  716.6	  609.2	 8124.0	...
1095309	  716.5	  609.3	 8125.0	...
1095310	  716.0	  609.2	 8126.0	...
1095311	  715.4	  609.0	 8129.0	...
1095312	  714.8	  608.8	 8132.0	...
1095313	  714.5	  609.0	 8136.0	...
1095314	  714.4	  609.4	 8137.0	...
1095315	  714.2	  609.7	 8135.0	...
1095316	  713.8	  609.4	 8133.0	...
1095317	  713.5	  608.9	 8134.0	...
1095318	  713.2	  608.4	 8137.0	...
1095319	  713.0	  608.5	 8141.0	...
1095320	  713.0	  608.7	 8141.0	...
1095321	  713.1	  609.0	 8140.0	...
1095322	  713.1	  609.3	 8140.0	...
1095323	  713.1	  609.5	 8141.0	...
1095324	  713.2	  609.6	 8143.0	...
1095325	  713.3	  609.6	 8144.0	...
1095326	  713.9	  609.5	 8145.0	...
1095327	  714.4	  609.5	 8145.0	...
1095328	  714.9	  609.6	 8146.0	...
1095329	  714.9	  609.7	 8146.0	...
1095330	  714.9	  609.8	 8145.0	...
1095331	  714.9	  609.7	 8144.0	...
1095332	  715.0	  609.5	 8143.0	...
1095333	  714.9	  609.3	 8145.0	...
1095334	  714.8	  609.1	 8147.0	...
MSG	1095335 0000 _ Number Off
1095335	  714.7	  608.9	 8149.0	...
1095336	  714.8	  608.7	 8149.0	...
1095337	  715.0	  608.7	 8146.0	...
1095338	  715.1	  608.6	 8143.0	...
1095339	  715.1	  608.6	 8143.0	...
1095340	  715.0	  608.6	 8145.0	...
1095341	  714.8	  608.3	 8146.0	...
1095342	  714.6	  607.9	 8146.0	...
1095343	  714.6	  607.5	 8146.0	...
1095344	  714.4	  607.4	 8145.0	...
1095345	  714.1	  607.4	 8145.0	...
1095346	  713.9	  607.5	 8145.0	...
1095347	  714.0	  607.9	 8146.0	...
1095348	  714.0	  608.3	 8150.0	...
1095349	  714.1	  608.7	 8152.0	...
1095350	  714.5	  608.6	 8155.0	...
1095351	  714.8	  608.5	 8155.0	...
1095352	  714.9	  608.3	 8157.0	...
1095353	  714.7	  608.3	 8159.0	...
1095354	  714.2	  608.3	 8162.0	...
1095355	  713.9	  608.1	 8164.0	...
1095356	  713.7	  607.8	 8166.0	...
1095357	  713.7	  607.4	 8167.0	...
1095358	  713.8	  607.1	 8168.0	...
1095359	  714.1	  606.9	 8167.0	...
1095360	  714.3	  606.9	 8169.0	...
1095361	  714.6	  606.9	 8172.0	...
1095362	  714.6	  606.9	 8174.0	...
1095363	  714.5	  607.0	 8174.0	...
1095364	  714.3	  606.9	 8175.0	...
1095365	  714.1	  606.9	 8177.0	...
1095366	  713.9	  606.8	 8176.0	...
1095367	  713.6	  606.9	 8173.0	...
1095368	  713.3	  606.8	 8170.0	...
1095369	  713.1	  606.6	 8170.0	...
1095370	  713.0	  606.4	 8171.0	...
1095371	  712.9	  606.4	 8172.0	...
1095372	  712.8	  606.3	 8172.0	...
1095373	  712.8	  606.2	 8172.0	...
1095374	  713.2	  606.0	 8172.0	...
1095375	  713.6	  605.9	 8175.0	...
1095376	  714.1	  606.0	 8179.0	...
1095377	  714.3	  606.2	 8182.0	...
1095378	  714.1	  606.4	 8184.0	...
1095379	  713.7	  606.4	 8185.0	...
1095380	  713.5	  606.4	 8187.0	...
1095381	  713.8	  606.4	 8188.0	...
1095382	  714.2	  606.4	 8189.0	...
1095383	  714.4	  606.4	 8189.0	...
1095384	  714.4	  606.3	 8190.0	...
1095385	  714.4	  606.2	 8191.0	...
1095386	  714.4	  606.1	 8188.0	...
1095387	  714.5	  606.1	 8186.0	...
1095388	  714.6	  606.0	 8186.0	...
1095389	  714.6	  605.9	 8188.0	...
1095390	  714.6	  605.7	 8188.0	...
1095391	  714.6	  605.5	 8188.0	...
1095392	  714.5	  605.5	 8189.0	...
1095393	  714.0	  605.6	 8191.0	...
1095394	  713.6	  605.6	 8192.0	...
1095395	  713.4	  605.6	 8191.0	...
1095396	  713.7	  605.5	 8190.0	...
1095397	  714.1	  605.5	 8190.0	...
1095398	  714.2	  605.5	 8194.0	...
1095399	  714.3	  605.5	 8197.0	...
1095400	  714.3	  605.4	 8201.0	...
1095401	  714.2	  605.4	 8203.0	...
1095402	  714.0	  605.4	 8205.0	...
1095403	  714.0	  605.5	 8206.0	...
1095404	  713.9	  605.5	 8210.0	...
1095405	  713.9	  605.6	 8213.0	...
1095406	  713.8	  605.7	 8218.0	...
1095407	  713.7	  605.8	 8220.0	...
1095408	  713.8	  605.6	 8221.0	...
1095409	  713.9	  605.1	 8222.0	...
1095410	  714.0	  604.9	 8222.0	...
1095411	  714.0	  604.7	 8221.0	...
1095412	  713.9	  604.9	 8219.0	...
1095413	  713.9	  605.0	 8217.0	...
1095414	  713.7	  604.8	 8218.0	...
1095415	  713.6	  604.5	 8219.0	...
1095416	  713.5	  604.6	 8221.0	...
1095417	  713.6	  604.9	 8223.0	...
1095418	  713.5	  604.9	 8228.0	...
1095419	  713.4	  604.7	 8232.0	...
1095420	  713.3	  604.3	 8238.0	...
1095421	  713.3	  604.2	 8238.0	...
1095422	  713.4	  604.6	 8238.0	...
1095423	  713.5	  605.0	 8237.0	...
1095424	  713.6	  605.5	 8237.0	...
1095425	  713.4	  605.5	 8238.0	...
1095426	  713.2	  605.3	 8240.0	...
1095427	  713.0	  605.0	 8242.0	...
1095428	  712.6	  604.8	 8244.0	...
1095429	  712.2	  604.8	 8244.0	...
1095430	  711.9	  604.4	 8244.0	...
1095431	  711.7	  603.9	 8244.0	...
1095432	  711.6	  603.4	 8243.0	...
1095433	  711.7	  603.3	 8244.0	...
1095434	  711.9	  603.3	 8246.0	...
1095435	  712.1	  603.4	 8247.0	...
1095436	  712.1	  603.6	 8244.0	...
1095437	  712.3	  603.5	 8241.0	...
1095438	  712.6	  603.3	 8240.0	...
1095439	  712.7	  603.1	 8243.0	...
1095440	  712.4	  603.0	 8245.0	...
1095441	  712.2	  603.1	 8247.0	...
1095442	  712.2	  603.2	 8248.0	...
1095443	  712.2	  603.0	 8249.0	...
1095444	  712.2	  602.7	 8253.0	...
1095445	  712.2	  602.5	 8257.0	...
1095446	  712.5	  602.5	 8260.0	...
1095447	  712.7	  602.5	 8260.0	...
1095448	  713.0	  602.6	 8260.0	...
1095449	  713.0	  602.7	 8259.0	...
1095450	  713.0	  602.9	 8259.0	...
1095451	  713.0	  603.0	 8259.0	...
1095452	  713.1	  603.1	 8259.0	...
1095453	  713.0	  603.1	 8262.0	...
1095454	  712.9	  603.1	 8265.0	...
1095455	  712.8	  603.1	 8266.0	...
1095456	  712.6	  603.2	 8264.0	...
1095457	  712.5	  603.0	 8262.0	...
1095458	  712.6	  602.9	 8263.0	...
1095459	  712.7	  602.7	 8265.0	...
1095460	  712.7	  602.6	 8266.0	...
1095461	  712.6	  602.5	 8266.0	...
1095462	  712.6	  602.4	 8266.0	...
1095463	  712.6	  602.2	 8265.0	...
1095464	  712.7	  602.3	 8265.0	...
1095465	  712.8	  602.5	 8266.0	...
1095466	  712.9	  602.7	 8266.0	...
1095467	  712.9	  602.7	 8267.0	...
1095468	  713.0	  602.6	 8269.0	...
1095469	  713.0	  602.5	 8272.0	...
1095470	  713.0	  602.4	 8276.0	...
1095471	  713.1	  602.2	 8280.0	...
1095472	  713.1	  602.1	 8284.0	...
1095473	  713.2	  602.0	 8286.0	...
1095474	  713.2	  602.0	 8287.0	...
1095475	  713.4	  602.1	 8288.0	...
1095476	  713.5	  602.3	 8290.0	...
1095477	  713.3	  602.3	 8291.0	...
1095478	  713.1	  602.1	 8292.0	...
1095479	  712.7	  601.9	 8294.0	...
1095480	  712.6	  602.0	 8295.0	...
1095481	  712.5	  602.0	 8294.0	...
1095482	  712.5	  602.0	 8293.0	...
1095483	  712.5	  602.0	 8292.0	...
1095484	  712.5	  602.1	 8292.0	...
1095485	  712.5	  602.1	 8293.0	...
1095486	  712.5	  602.2	 8294.0	...
1095487	  712.4	  602.3	 8296.0	...
1095488	  712.5	  602.3	 8298.0	...
1095489	  712.6	  602.3	 8296.0	...
1095490	  712.7	  602.2	 8293.0	...
1095491	  712.7	  602.2	 8296.0	...
1095492	  712.8	  602.1	 8302.0	...
1095493	  712.8	  602.1	 8307.0	...
1095494	  712.8	  602.1	 8303.0	...
1095495	  712.5	  602.2	 8300.0	...
1095496	  712.1	  602.2	 8299.0	...
1095497	  711.9	  602.3	 8299.0	...
1095498	  712.1	  602.3	 8299.0	...
1095499	  712.0	  602.4	 8300.0	...
1095500	  711.7	  602.3	 8300.0	...
1095501	  711.2	  602.3	 8302.0	...
1095502	  711.0	  602.4	 8304.0	...
1095503	  710.7	  602.6	 8306.0	...
1095504	  710.7	  602.8	 8306.0	...
1095505	  710.6	  602.9	 8306.0	...
1095506	  710.6	  602.7	 8306.0	...
1095507	  710.7	  602.6	 8307.0	...
1095508	  710.7	  602.6	 8311.0	...
1095509	  710.5	  602.7	 8315.0	...
1095510	  710.3	  602.8	 8320.0	...
1095511	  710.4	  602.9	 8322.0	...
1095512	  710.7	  602.8	 8323.0	...
1095513	  710.9	  602.8	 8323.0	...
1095514	  710.7	  602.8	 8321.0	...
1095515	  710.6	  602.6	 8320.0	...
1095516	  710.5	  602.2	 8319.0	...
1095517	  710.5	  601.8	 8322.0	...
1095518	  710.4	  601.5	 8328.0	...
1095519	  710.4	  601.4	 8334.0	...
1095520	  710.4	  601.3	 8338.0	...
1095521	  710.4	  601.3	 8338.0	...
1095522	  710.5	  601.4	 8339.0	...
1095523	  710.7	  601.6	 8339.0	...
1095524	  711.0	  601.8	 8338.0	...
1095525	  711.1	  601.4	 8339.0	...
1095526	  710.9	  601.0	 8339.0	...
1095527	  710.8	  600.5	 8337.0	...
1095528	  710.6	  600.7	 8334.0	...
1095529	  710.4	  600.9	 8337.0	...
1095530	  710.6	  601.0	 8342.0	...
1095531	  711.0	  601.0	 8347.0	...
1095532	  711.4	  601.0	 8351.0	...
1095533	  711.5	  600.7	 8354.0	...
1095534	  711.5	  600.4	 8357.0	...
1095535	  711.5	  600.2	 8355.0	...
1095536	  711.4	  600.2	 8356.0	...
1095537	  711.4	  600.3	 8358.0	...
1095538	  711.4	  600.5	 8360.0	...
1095539	  711.4	  600.7	 8359.0	...
1095540	  711.4	  600.7	 8358.0	...
1095541	  711.6	  600.5	 8359.0	...
1095542	  711.7	  600.1	 8360.0	...
1095543	  711.8	  600.0	 8362.0	...
1095544	  711.9	  599.6	 8366.0	...
1095545	  711.8	  599.3	 8370.0	...
1095546	  711.7	  599.1	 8369.0	...
1095547	  711.6	  599.4	 8366.0	...
MSG	1095548 0000 _ Number On
1095548	  711.3	  599.8	 8364.0	...
1095549	  711.1	  600.0	 8365.0	...
1095550	  711.0	  599.9	 8366.0	...
1095551	  711.1	  599.6	 8366.0	...
1095552	  711.3	  599.3	 8365.0	...
1095553	  711.5	  599.1	 8365.0	...
1095554	  711.6	  599.1	 8365.0	...
1095555	  711.6	  599.1	 8365.0	...
1095556	  711.3	  599.1	 8366.0	...
1095557	  711.0	  599.1	 8368.0	...
1095558	  710.7	  599.2	 8369.0	...
1095559	  710.7	  599.3	 8371.0	...
1095560	  710.7	  599.4	 8370.0	...
1095561	  710.7	  599.4	 8369.0	...
1095562	  710.7	  599.3	 8368.0	...
1095563	  710.8	  599.2	 8368.0	...
1095564	  710.8	  599.2	 8370.0	...
1095565	  710.5	  599.1	 8371.0	...
1095566	  710.3	  598.9	 8376.0	...
1095567	  710.1	  598.6	 8380.0	...
1095568	  710.0	  598.5	 8383.0	...
1095569	  710.1	  598.5	 8382.0	...
1095570	  710.2	  598.5	 8380.0	...
1095571	  710.3	  598.4	 8378.0	...
1095572	  710.4	  598.6	 8376.0	...
1095573	  710.5	  598.9	 8376.0	...
1095574	  710.5	  598.8	 8377.0	...
1095575	  710.5	  598.5	 8380.0	...
1095576	  710.6	  598.4	 8382.0	...
1095577	  710.5	  598.5	 8383.0	...
1095578	  710.5	  598.6	 8382.0	...
1095579	  710.6	  598.5	 8385.0	...
1095580	  710.7	  598.5	 8388.0	...
1095581	  710.3	  598.5	 8391.0	...
1095582	  709.8	  598.6	 8396.0	...
1095583	  709.5	  598.6	 8401.0	...
1095584	  709.7	  598.3	 8405.0	...
1095585	  710.0	  598.0	 8404.0	...
1095586	  710.2	  597.6	 8403.0	...
1095587	  710.2	  597.4	 8403.0	...
1095588	  710.2	  597.6	 8405.0	...
1095589	  710.2	  598.1	 8406.0	...
1095590	  710.3	  598.9	 8405.0	...
1095591	  710.3	  599.1	 8404.0	...
1095592	  710.2	  599.1	 8403.0	...
1095593	  710.0	  598.8	 8403.0	...
1095594	  709.9	  598.4	 8403.0	...
1095595	  709.9	  598.2	 8403.0	...
1095596	  710.0	  598.1	 8404.0	...
1095597	  710.1	  598.1	 8405.0	...
1095598	  710.0	  598.0	 8404.0	...
1095599	  709.9	  598.0	 8404.0	...
1095600	  709.8	  598.0	 8410.0	...
1095601	  709.7	  598.0	 8416.0	...
1095602	  709.7	  598.1	 8423.0	...
1095603	  709.8	  598.2	 8423.0	...
1095604	  709.9	  598.2	 8420.0	...
1095605	  710.1	  598.1	 8416.0	...
1095606	  710.2	  598.0	 8415.0	...
1095607	  710.0	  597.8	 8418.0	...
1095608	  709.7	  597.7	 8420.0	...
1095609	  709.4	  598.0	 8420.0	...
1095610	  709.3	  598.5	 8420.0	...
1095611	  709.1	  599.0	 8423.0	...
1095612	  708.9	  599.1	 8427.0	...
1095613	  708.9	  598.6	 8430.0	...
1095614	  708.7	  598.0	 8430.0	...
1095615	  708.6	  597.4	 8430.0	...
1095616	  708.5	  597.4	 8428.0	...
1095617	  708.6	  597.6	 8426.0	...
1095618	  708.7	  597.7	 8423.0	...
1095619	  709.0	  597.8	 8424.0	...
1095620	  709.2	  597.7	 8427.0	...
1095621	  709.4	  597.6	 8431.0	...
1095622	  709.6	  597.4	 8433.0	...
1095623	  709.7	  597.5	 8434.0	...
1095624	  709.7	  597.5	 8436.0	...
1095625	  709.6	  597.6	 8438.0	...
1095626	  709.5	  597.8	 8440.0	...
1095627	  709.4	  598.0	 8442.0	...
1095628	  709.3	  598.4	 8442.0	...
1095629	  709.2	  598.6	 8441.0	...
1095630	  708.8	  598.8	 8440.0	...
1095631	  708.3	  598.9	 8441.0	...
1095632	  707.8	  598.6	 8443.0	...
1095633	  707.8	  598.2	 8445.0	...
1095634	  708.3	  597.7	 8446.0	...
1095635	  708.8	  597.7	 8445.0	...
1095636	  709.4	  597.7	 8447.0	...
1095637	  709.0	  597.9	 8447.0	...
1095638	  708.5	  598.0	 8447.0	...
1095639	  708.1	  598.0	 8447.0	...
1095640	  708.0	  597.9	 8447.0	...
1095641	  708.0	  597.9	 8451.0	...
1095642	  707.7	  598.0	 8456.0	...
1095643	  707.5	  598.0	 8460.0	...
1095644	  707.2	  597.9	 8460.0	...
1095645	  707.2	  597.8	 8460.0	...
1095646	  707.2	  597.7	 8461.0	...
1095647	  707.3	  597.6	 8461.0	...
1095648	  707.4	  597.8	 8462.0	...
1095649	  707.4	  598.0	 8463.0	...
1095650	  707.4	  598.1	 8465.0	...
1095651	  707.4	  598.0	 8466.0	...
1095652	  707.4	  597.9	 8467.0	...
1095653	  707.4	  597.5	 8467.0	...
1095654	  707.4	  597.2	 8471.0	...
1095655	  707.3	  596.9	 8475.0	...
1095656	  707.3	  596.7	 8479.0	...
1095657	  707.4	  596.6	 8478.0	...
1095658	  707.4	  596.6	 8478.0	...
1095659	  707.4	  596.8	 8479.0	...
1095660	  707.3	  597.2	 8480.0	...
1095661	  707.2	  597.4	 8482.0	...
1095662	  707.2	  597.2	 8485.0	...
1095663	  707.2	  596.9	 8489.0	...
1095664	  707.0	  596.6	 8491.0	...
1095665	  706.7	  596.7	 8494.0	...
1095666	  706.5	  596.8	 8495.0	...
1095667	  706.5	  597.0	 8497.0	...
1095668	  706.5	  597.0	 8498.0	...
1095669	  706.7	  597.0	 8498.0	...
1095670	  706.9	  596.7	 8496.0	...
1095671	  707.0	  596.3	 8495.0	...
1095672	  706.8	  596.1	 8494.0	...
1095673	  706.8	  596.2	 8495.0	...
1095674	  706.8	  596.2	 8492.0	...
1095675	  706.6	  596.2	 8489.0	...
1095676	  706.4	  596.1	 8486.0	...
1095677	  706.3	  596.0	 8486.0	...
1095678	  706.3	  596.0	 8484.0	...
1095679	  706.3	  596.2	 8483.0	...
1095680	  706.2	  596.6	 8483.0	...
1095681	  706.2	  597.0	 8485.0	...
1095682	  706.1	  597.0	 8490.0	...
1095683	  706.1	  596.8	 8492.0	...
1095684	  705.9	  596.5	 8494.0	...
1095685	  705.7	  596.6	 8494.0	...
1095686	  705.5	  596.6	 8494.0	...
1095687	  705.4	  596.6	 8497.0	...
1095688	  705.5	  596.8	 8500.0	...
1095689	  705.9	  597.1	 8504.0	...
1095690	  706.3	  597.4	 8504.0	...
1095691	  706.0	  597.2	 8504.0	...
1095692	  705.4	  596.9	 8504.0	...
1095693	  704.8	  596.6	 8506.0	...
1095694	  704.9	  596.5	 8508.0	...
1095695	  704.9	  596.7	 8510.0	...
1095696	  704.7	  596.9	 8510.0	...
1095697	  705.0	  597.1	 8511.0	...
1095698	  705.4	  597.2	 8511.0	...
1095699	  705.4	  597.2	 8508.0	...
1095700	  705.0	  597.3	 8505.0	...
1095701	  704.7	  597.3	 8502.0	...
1095702	  704.7	  597.1	 8503.0	...
1095703	  704.9	  596.9	 8504.0	...
1095704	  705.1	  596.7	 8505.0	...
1095705	  705.1	  596.9	 8508.0	...
1095706	  705.1	  597.0	 8511.0	...
1095707	  705.0	  597.1	 8514.0	...
1095708	  705.0	  597.1	 8514.0	...
1095709	  705.0	  597.2	 8516.0	...
1095710	  704.9	  597.2	 8517.0	...
1095711	  704.8	  596.9	 8517.0	...
1095712	  704.6	  596.7	 8518.0	...
1095713	  704.9	  596.5	 8521.0	...
1095714	  705.2	  596.6	 8525.0	...
1095715	  705.5	  596.6	 8526.0	...
1095716	  705.4	  596.1	 8526.0	...
1095717	  705.1	  595.7	 8526.0	...
1095718	  704.6	  595.3	 8524.0	...
1095719	  704.2	  595.8	 8521.0	...
1095720	  704.2	  596.3	 8518.0	...
1095721	  704.5	  596.7	 8520.0	...
1095722	  704.7	  596.8	 8527.0	...
1095723	  704.8	  596.9	 8533.0	...
1095724	  704.8	  597.1	 8535.0	...
1095725	  704.8	  597.2	 8536.0	...
1095726	  704.8	  597.1	 8536.0	...
1095727	  705.0	  596.8	 8537.0	...
1095728	  705.0	  596.4	 8538.0	...
1095729	  705.2	  596.4	 8538.0	...
1095730	  705.2	  596.4	 8538.0	...
1095731	  705.1	  596.5	 8538.0	...
1095732	  704.6	  596.3	 8539.0	...
1095733	  704.2	  596.1	 8540.0	...
1095734	  704.1	  596.3	 8541.0	...
1095735	  704.1	  596.6	 8545.0	...
1095736	  704.5	  597.0	 8548.0	...
1095737	  704.7	  596.9	 8549.0	...
1095738	  704.7	  596.8	 8547.0	...
1095739	  704.5	  596.7	 8544.0	...
1095740	  704.3	  596.2	 8542.0	...
1095741	  704.5	  595.7	 8544.0	...
1095742	  704.6	  595.3	 8545.0	...
1095743	  704.5	  595.4	 8546.0	...
1095744	  704.3	  595.6	 8546.0	...
1095745	  704.1	  595.5	 8548.0	...
1095746	  704.0	  595.5	 8551.0	...
1095747	  704.0	  595.4	 8553.0	...
1095748	  703.9	  595.3	 8556.0	...
1095749	  703.8	  595.2	 8557.0	...
1095750	  703.8	  595.3	 8557.0	...
1095751	  703.8	  595.6	 8556.0	...
1095752	  703.9	  596.2	 8556.0	...
1095753	  703.9	  596.5	 8558.0	...
1095754	  703.9	  596.8	 8560.0	...
1095755	  704.1	  596.8	 8561.0	...
1095756	  704.3	  596.8	 8560.0	...
1095757	  704.2	  596.5	 8560.0	...
1095758	  703.8	  596.1	 8559.0	...
1095759	  703.5	  596.0	 8559.0	...
1095760	  703.4	  596.2	 8560.0	...
1095761	  703.4	  596.4	 8562.0	...
1095762	  703.4	  596.3	 8562.0	...
1095763	  703.4	  596.2	 8562.0	...
1095764	  703.5	  596.1	 8562.0	...
1095765	  703.6	  596.0	 8564.0	...
1095766	  703.6	  596.0	 8566.0	...
1095767	  703.6	  595.9	 8565.0	...
1095768	  703.3	  595.9	 8565.0	...
1095769	  703.0	  595.9	 8564.0	...
1095770	  703.1	  595.9	 8564.0	...
1095771	  703.4	  595.8	 8567.0	...
1095772	  703.7	  595.7	 8571.0	...
1095773	  703.8	  595.7	 8572.0	...
1095774	  703.8	  596.1	 8571.0	...
1095775	  703.8	  596.5	 8573.0	...
1095776	  703.7	  596.9	 8576.0	...
1095777	  703.6	  596.6	 8578.0	...
1095778	  703.6	  596.3	 8581.0	...
1095779	  703.6	  595.8	 8586.0	...
1095780	  703.5	  595.7	 8591.0	...
1095781	  703.5	  595.8	 8592.0	...
1095782	  703.5	  595.9	 8590.0	...
1095783	  703.5	  595.8	 8589.0	...
1095784	  703.5	  595.6	 8591.0	...
1095785	  703.5	  595.3	 8593.0	...
1095786	  703.4	  595.1	 8589.0	...
1095787	  703.1	  595.0	 8586.0	...
1095788	  702.9	  595.0	 8584.0	...
1095789	  702.7	  595.1	 8586.0	...
1095790	  703.0	  595.0	 8594.0	...
1095791	  703.2	  594.8	 8601.0	...
1095792	  703.2	  594.6	 8604.0	...
1095793	  703.1	  594.5	 8599.0	...
1095794	  702.9	  594.4	 8595.0	...
1095795	  702.9	  594.4	 8596.0	...
1095796	  702.9	  594.4	 8597.0	...
1095797	  703.1	  594.4	 8597.0	...
1095798	  703.1	  594.3	 8599.0	...
1095799	  703.2	  594.2	 8602.0	...
1095800	  703.3	  594.1	 8607.0	...
1095801	  702.9	  593.9	 8610.0	...
1095802	  702.5	  593.6	 8611.0	...
1095803	  702.1	  593.4	 8610.0	...
1095804	  702.3	  593.3	 8609.0	...
1095805	  702.5	  593.4	 8608.0	...
1095806	  702.6	  593.4	 8609.0	...
1095807	  702.6	  593.4	 8607.0	...
1095808	  702.5	  593.5	 8606.0	...
1095809	  702.5	  593.7	 8607.0	...
1095810	  702.3	  593.9	 8610.0	...
1095811	  702.2	  594.0	 8614.0	...
1095812	  701.9	  594.0	 8616.0	...
1095813	  701.8	  594.0	 8617.0	...
1095814	  702.0	  594.0	 8616.0	...
1095815	  702.5	  593.9	 8616.0	...
1095816	  702.9	  593.8	 8616.0	...
1095817	  702.9	  593.6	 8616.0	...
1095818	  702.8	  593.4	 8617.0	...
1095819	  702.8	  593.1	 8618.0	...
1095820	  702.8	  593.0	 8619.0	...
1095821	  702.7	  593.2	 8618.0	...
1095822	  702.5	  593.4	 8618.0	...
1095823	  702.4	  593.5	 8618.0	...
1095824	  702.6	  593.5	 8618.0	...
1095825	  702.8	  593.5	 8622.0	...
1095826	  702.9	  593.5	 8627.0	...
1095827	  702.7	  593.6	 8631.0	...
1095828	  702.4	  593.6	 8633.0	...
1095829	  702.1	  593.5	 8632.0	...
1095830	  702.1	  593.3	 8631.0	...
1095831	  702.0	  593.1	 8631.0	...
1095832	  702.0	  593.1	 8631.0	...
1095833	  701.9	  593.2	 8631.0	...
1095834	  701.8	  593.2	 8629.0	...
1095835	  701.7	  593.3	 8628.0	...
1095836	  701.7	  593.3	 8628.0	...
1095837	  701.9	  593.5	 8629.0	...
1095838	  702.1	  593.5	 8631.0	...
1095839	  702.4	  593.0	 8632.0	...
1095840	  702.1	  592.4	 8632.0	...
1095841	  701.8	  592.3	 8632.0	...
1095842	  701.4	  592.8	 8631.0	...
1095843	  701.3	  593.0	 8632.0	...
1095844	  701.3	  592.7	 8633.0	...
1095845	  701.3	  592.7	 8633.0	...
1095846	  701.4	  592.9	 8634.0	...
1095847	  701.7	  593.1	 8636.0	...
1095848	  702.0	  593.1	 8638.0	...
MSG	1095849 0000 _ Number Off
1095849	  702.0	  593.1	 8638.0	...
1095850	  701.8	  593.1	 8638.0	...
1095851	  701.6	  593.0	 8639.0	...
1095852	  701.4	  593.0	 8639.0	...
1095853	  701.5	  593.0	 8640.0	...
1095854	  701.6	  592.8	 8639.0	...
1095855	  701.4	  592.7	 8638.0	...
1095856	  701.2	  592.6	 8636.0	...
1095857	  701.0	  592.5	 8635.0	...
1095858	  701.0	  592.7	 8634.0	...
1095859	  701.4	  592.9	 8634.0	...
1095860	  701.9	  593.2	 8639.0	...
1095861	  702.3	  593.2	 8644.0	...
1095862	  701.8	  592.7	 8651.0	...
1095863	  701.4	  592.2	 8652.0	...
1095864	  701.2	  591.6	 8654.0	...
1095865	  701.5	  591.6	 8654.0	...
1095866	  701.4	  591.7	 8653.0	...
1095867	  701.1	  591.9	 8652.0	...
1095868	  700.8	  592.1	 8651.0	...
1095869	  701.0	  592.2	 8653.0	...
1095870	  701.3	  592.1	 8658.0	...
1095871	  701.6	  591.7	 8663.0	...
1095872	  702.0	  591.6	 8666.0	...
1095873	  702.1	  591.7	 8666.0	...
1095874	  702.1	  591.9	 8667.0	...
1095875	  702.1	  591.3	 8668.0	...
1095876	  701.7	  590.8	 8668.0	...
1095877	  701.3	  590.3	 8667.0	...
1095878	  701.3	  590.4	 8666.0	...
1095879	  701.7	  590.9	 8666.0	...
1095880	  702.0	  591.4	 8666.0	...
1095881	  701.9	  591.7	 8665.0	...
1095882	  701.9	  591.4	 8664.0	...
1095883	  701.8	  591.1	 8663.0	...
1095884	  701.6	  591.0	 8662.0	...
1095885	  701.3	  591.4	 8661.0	...
1095886	  701.0	  591.8	 8660.0	...
1095887	  701.0	  592.1	 8665.0	...
1095888	  700.9	  592.2	 8669.0	...
1095889	  700.8	  592.1	 8674.0	...
1095890	  700.8	  591.9	 8674.0	...
1095891	  700.6	  591.6	 8671.0	...
1095892	  700.5	  591.5	 8668.0	...
1095893	  700.3	  591.3	 8667.0	...
1095894	  700.3	  591.2	 8670.0	...
1095895	  700.3	  591.0	 8673.0	...
1095896	  700.3	  590.9	 8675.0	...
1095897	  700.5	  591.0	 8679.0	...
1095898	  700.8	  591.2	 8683.0	...
1095899	  700.9	  591.4	 8686.0	...
1095900	  700.8	  591.3	 8680.0	...
1095901	  700.7	  591.2	 8675.0	...
1095902	  700.7	  591.2	 8676.0	...
1095903	  700.7	  591.1	 8680.0	...
1095904	  700.7	  591.1	 8685.0	...
1095905	  700.7	  591.0	 8685.0	...
1095906	  700.8	  591.2	 8685.0	...
1095907	  700.9	  591.2	 8687.0	...
1095908	  701.0	  591.3	 8692.0	...
1095909	  700.9	  590.9	 8700.0	...
1095910	  700.4	  590.8	 8707.0	...
1095911	  699.9	  590.7	 8709.0	...
1095912	  699.4	  590.9	 8708.0	...
1095913	  699.4	  590.8	 8707.0	...
1095914	  699.5	  590.7	 8706.0	...
1095915	  699.5	  590.6	 8706.0	...
1095916	  699.5	  590.5	 8706.0	...
1095917	  699.5	  590.5	 8706.0	...
1095918	  699.6	  590.6	 8703.0	...
1095919	  699.6	  590.8	 8699.0	...
1095920	  699.7	  590.9	 8695.0	...
1095921	  699.7	  591.0	 8695.0	...
1095922	  699.5	  591.0	 8695.0	...
1095923	  699.2	  590.9	 8695.0	...
1095924	  699.0	  590.8	 8696.0	...
1095925	  699.0	  590.6	 8696.0	...
1095926	  699.1	  590.6	 8696.0	...
1095927	  699.1	  590.5	 8699.0	...
1095928	  699.1	  590.4	 8702.0	...
1095929	  699.1	  590.1	 8704.0	...
1095930	  699.0	  589.9	 8703.0	...
1095931	  698.9	  589.6	 8702.0	...
1095932	  698.9	  589.6	 8701.0	...
1095933	  698.8	  589.6	 8701.0	...
1095934	  698.6	  589.3	 8702.0	...
1095935	  698.3	  589.0	 8705.0	...
1095936	  698.0	  588.9	 8708.0	...
1095937	  697.9	  589.1	 8708.0	...
1095938	  697.9	  589.4	 8706.0	...
1095939	  697.9	  589.3	 8708.0	...
1095940	  698.1	  589.3	 8712.0	...
1095941	  698.2	  589.1	 8715.0	...
1095942	  698.3	  589.0	 8713.0	...
1095943	  698.3	  589.0	 8710.0	...
1095944	  698.2	  588.9	 8708.0	...
1095945	  698.5	  588.8	 8708.0	...
1095946	  699.0	  588.6	 8713.0	...
1095947	  699.5	  588.7	 8717.0	...
1095948	  699.7	  589.3	 8719.0	...
1095949	  699.8	  589.8	 8717.0	...
1095950	  699.9	  590.3	 8718.0	...
1095951	  699.8	  590.2	 8719.0	...
1095952	  699.6	  590.0	 8720.0	...
1095953	  699.3	  589.9	 8722.0	...
1095954	  699.0	  589.8	 8723.0	...
1095955	  698.7	  589.6	 8724.0	...
1095956	  698.5	  589.3	 8725.0	...
1095957	  698.4	  588.9	 8726.0	...
1095958	  698.3	  589.0	 8726.0	...
1095959	  698.2	  589.1	 8725.0	...
1095960	  698.3	  589.2	 8725.0	...
1095961	  698.6	  589.1	 8725.0	...
1095962	  698.9	  588.9	 8726.0	...
1095963	  699.0	  588.9	 8727.0	...
1095964	  699.0	  589.0	 8727.0	...
1095965	  698.9	  588.8	 8728.0	...
1095966	  698.7	  588.5	 8729.0	...
1095967	  698.6	  588.3	 8731.0	...
1095968	  698.6	  588.3	 8732.0	...
1095969	  698.7	  588.3	 8732.0	...
1095970	  698.8	  588.3	 8733.0	...
1095971	  698.9	  588.3	 8735.0	...
1095972	  699.0	  588.3	 8736.0	...
1095973	  698.8	  588.2	 8739.0	...
1095974	  698.5	  588.2	 8743.0	...
1095975	  698.2	  588.2	 8747.0	...
1095976	  698.1	  588.1	 8749.0	...
1095977	  698.3	  588.0	 8750.0	...
1095978	  698.5	  588.0	 8752.0	...
1095979	  698.7	  588.1	 8756.0	...
1095980	  698.7	  588.1	 8761.0	...
1095981	  698.8	  588.1	 8766.0	...
1095982	  698.9	  588.1	 8768.0	...
1095983	  699.2	  588.0	 8768.0	...
1095984	  699.4	  587.8	 8768.0	...
1095985	  699.4	  587.6	 8767.0	...
1095986	  699.3	  587.5	 8764.0	...
1095987	  699.3	  587.3	 8762.0	...
1095988	  699.3	  587.2	 8764.0	...
1095989	  699.3	  587.4	 8767.0	...
1095990	  699.2	  587.6	 8769.0	...
1095991	  699.2	  587.7	 8771.0	...
1095992	  699.2	  587.7	 8772.0	...
1095993	  699.4	  587.7	 8774.0	...
1095994	  699.6	  587.7	 8775.0	...
1095995	  699.7	  587.6	 8776.0	...
1095996	  699.7	  587.6	 8776.0	...
1095997	  699.7	  587.6	 8777.0	...
1095998	  699.8	  587.3	 8776.0	...
1095999	  699.8	  587.0	 8775.0	...
1096000	  699.8	  586.7	 8773.0	...
1096001	  699.8	  586.6	 8771.0	...
1096002	  699.8	  586.6	 8770.0	...
1096003	  699.7	  586.6	 8770.0	...
1096004	  699.4	  586.7	 8770.0	...
1096005	  699.2	  586.7	 8771.0	...
1096006	  699.2	  586.7	 8771.0	...
1096007	  699.6	  587.3	 8770.0	...
1096008	  700.0	  587.9	 8770.0	...
1096009	  700.4	  587.8	 8769.0	...
1096010	  700.1	  587.1	 8769.0	...
1096011	  699.9	  586.3	 8768.0	...
1096012	  699.7	  586.2	 8768.0	...
1096013	  699.7	  586.2	 8768.0	...
1096014	  699.7	  586.2	 8769.0	...
1096015	  699.6	  586.2	 8770.0	...
1096016	  699.5	  586.4	 8770.0	...
1096017	  699.3	  586.4	 8770.0	...
1096018	  699.2	  586.3	 8770.0	...
1096019	  699.1	  586.6	 8771.0	...
1096020	  699.1	  586.9	 8772.0	...
1096021	  699.1	  587.3	 8776.0	...
1096022	  699.2	  587.3	 8780.0	...
1096023	  699.4	  587.1	 8782.0	...
1096024	  699.6	  586.9	 8783.0	...
1096025	  699.6	  586.5	 8785.0	...
1096026	  699.9	  586.5	 8788.0	...
1096027	  700.2	  586.4	 8790.0	...
1096028	  700.7	  586.5	 8790.0	...
1096029	  700.8	  586.3	 8790.0	...
1096030	  700.9	  586.1	 8790.0	...
1096031	  700.8	  586.1	 8790.0	...
1096032	  700.3	  586.4	 8789.0	...
1096033	  699.9	  586.6	 8789.0	...
1096034	  699.5	  586.6	 8790.0	...
1096035	  699.4	  586.5	 8792.0	...
1096036	  699.7	  586.4	 8793.0	...
1096037	  700.0	  586.3	 8793.0	...
1096038	  700.3	  586.3	 8794.0	...
1096039	  700.3	  586.3	 8797.0	...
1096040	  700.2	  586.4	 8801.0	...
1096041	  700.2	  586.6	 8802.0	...
1096042	  700.2	  586.7	 8802.0	...
1096043	  700.2	  586.3	 8801.0	...
1096044	  700.3	  585.9	 8800.0	...
1096045	  700.5	  585.5	 8800.0	...
1096046	  700.7	  585.5	 8802.0	...
1096047	  700.6	  585.5	 8806.0	...
1096048	  700.3	  585.6	 8810.0	...
1096049	  700.1	  585.7	 8812.0	...
1096050	  699.8	  585.9	 8809.0	...
1096051	  699.6	  586.0	 8806.0	...
1096052	  699.8	  586.3	 8808.0	...
1096053	  700.1	  586.3	 8810.0	...
1096054	  700.5	  586.6	 8811.0	...
1096055	  700.7	  586.7	 8810.0	...
1096056	  700.8	  586.2	 8811.0	...
1096057	  700.8	  585.5	 8813.0	...
1096058	  700.5	  584.8	 8815.0	...
1096059	  700.1	  584.9	 8815.0	...
1096060	  699.9	  585.3	 8815.0	...
1096061	  699.7	  585.6	 8815.0	...
1096062	  699.6	  586.1	 8816.0	...
1096063	  699.5	  586.1	 8816.0	...
MSG	1096064 0000 _ Number On
1096064	  699.4	  585.8	 8817.0	...
1096065	  699.3	  585.4	 8815.0	...
1096066	  699.3	  584.9	 8812.0	...
1096067	  699.4	  584.9	 8811.0	...
1096068	  699.4	  584.9	 8815.0	...
1096069	  699.4	  584.9	 8818.0	...
1096070	  699.4	  585.0	 8820.0	...
1096071	  699.3	  585.1	 8820.0	...
1096072	  699.4	  585.2	 8823.0	...
1096073	  699.7	  585.3	 8826.0	...
1096074	  699.9	  584.7	 8829.0	...
1096075	  700.1	  584.1	 8829.0	...
1096076	  700.3	  583.8	 8829.0	...
1096077	  700.4	  583.9	 8828.0	...
1096078	  700.5	  584.0	 8828.0	...
1096079	  700.5	  583.9	 8829.0	...
1096080	  700.6	  584.0	 8830.0	...
1096081	  700.7	  584.2	 8830.0	...
1096082	  700.8	  584.3	 8829.0	...
1096083	  700.8	  584.2	 8829.0	...
1096084	  700.8	  584.3	 8828.0	...
1096085	  700.7	  584.4	 8828.0	...
1096086	  700.9	  584.4	 8829.0	...
1096087	  701.1	  584.2	 8830.0	...
1096088	  701.0	  583.9	 8832.0	...
1096089	  700.7	  583.7	 8832.0	...
1096090	  700.5	  583.8	 8832.0	...
1096091	  700.5	  583.8	 8835.0	...
1096092	  700.6	  583.9	 8838.0	...
1096093	  700.6	  583.6	 8840.0	...
1096094	  701.0	  583.3	 8840.0	...
1096095	  701.4	  583.0	 8839.0	...
1096096	  701.3	  583.0	 8838.0	...
1096097	  701.0	  583.2	 8839.0	...
1096098	  700.7	  583.2	 8840.0	...
1096099	  700.7	  583.2	 8841.0	...
1096100	  700.9	  583.3	 8841.0	...
1096101	  701.1	  583.5	 8841.0	...
1096102	  701.4	  583.8	 8842.0	...
1096103	  701.5	  583.9	 8843.0	...
1096104	  701.6	  583.8	 8845.0	...
1096105	  701.6	  583.8	 8846.0	...
1096106	  701.5	  583.7	 8846.0	...
1096107	  701.5	  583.7	 8846.0	...
1096108	  701.5	  583.7	 8847.0	...
1096109	  701.4	  583.7	 8847.0	...
1096110	  701.4	  583.4	 8848.0	...
1096111	  701.3	  583.0	 8849.0	...
1096112	  701.3	  582.6	 8850.0	...
1096113	  701.3	  582.5	 8851.0	...
1096114	  701.4	  582.4	 8851.0	...
1096115	  701.5	  582.5	 8851.0	...
1096116	  701.7	  582.7	 8851.0	...
1096117	  701.6	  583.0	 8853.0	...
1096118	  701.4	  582.8	 8854.0	...
1096119	  701.2	  582.5	 8856.0	...
1096120	  701.2	  582.2	 8855.0	...
1096121	  701.1	  582.3	 8853.0	...
1096122	  701.0	  582.3	 8851.0	...
1096123	  700.8	  582.4	 8853.0	...
1096124	  700.8	  582.5	 8856.0	...
1096125	  700.8	  582.9	 8860.0	...
1096126	  701.1	  583.1	 8863.0	...
1096127	  701.5	  582.9	 8866.0	...
1096128	  701.9	  582.4	 8869.0	...
1096129	  701.9	  582.5	 8869.0	...
1096130	  701.9	  583.0	 8868.0	...
1096131	  701.9	  583.1	 8867.0	...
1096132	  701.8	  582.8	 8866.0	...
1096133	  702.0	  582.4	 8865.0	...
1096134	  702.2	  582.3	 8864.0	...
1096135	  702.3	  582.2	 8863.0	...
1096136	  702.2	  582.1	 8862.0	...
1096137	  702.1	  582.1	 8862.0	...
1096138	  701.7	  582.2	 8862.0	...
1096139	  701.5	  582.1	 8862.0	...
1096140	  701.2	  581.9	 8863.0	...
1096141	  701.2	  581.6	 8863.0	...
1096142	  701.1	  581.6	 8869.0	...
1096143	  700.9	  581.8	 8876.0	...
1096144	  701.1	  581.8	 8882.0	...
1096145	  701.5	  581.7	 8884.0	...
1096146	  702.0	  581.7	 8885.0	...
1096147	  701.7	  581.8	 8882.0	...
1096148	  701.4	  581.9	 8879.0	...
1096149	  701.1	  582.0	 8878.0	...
1096150	  701.0	  582.0	 8880.0	...
1096151	  701.0	  582.0	 8879.0	...
1096152	  700.9	  581.9	 8876.0	...
1096153	  700.6	  581.8	 8872.0	...
1096154	  700.4	  581.7	 8872.0	...
1096155	  700.6	  581.6	 8874.0	...
1096156	  701.0	  581.4	 8876.0	...
1096157	  701.5	  581.2	 8879.0	...
1096158	  701.6	  581.4	 8879.0	...
1096159	  701.7	  581.6	 8880.0	...
1096160	  701.6	  581.8	 8880.0	...
1096161	  701.4	  581.8	 8881.0	...
1096162	  701.1	  581.8	 8881.0	...
1096163	  701.1	  581.8	 8885.0	...
1096164	  701.1	  581.8	 8889.0	...
1096165	  701.0	  581.5	 8893.0	...
1096166	  701.0	  581.1	 8892.0	...
1096167	  701.3	  581.2	 8892.0	...
1096168	  701.6	  581.6	 8891.0	...
1096169	  701.8	  582.0	 8889.0	...
1096170	  701.8	  582.0	 8887.0	...
1096171	  701.8	  581.3	 8885.0	...
1096172	  701.6	  580.7	 8884.0	...
1096173	  701.4	  580.0	 8884.0	...
1096174	  701.3	  580.5	 8884.0	...
1096175	  701.3	  580.9	 8883.0	...
1096176	  701.4	  581.4	 8882.0	...
1096177	  701.5	  581.4	 8885.0	...
1096178	  701.6	  581.3	 8888.0	...
1096179	  701.7	  581.1	 8892.0	...
1096180	  701.5	  581.0	 8893.0	...
1096181	  701.3	  581.0	 8894.0	...
1096182	  701.1	  581.0	 8894.0	...
1096183	  701.2	  581.0	 8893.0	...
1096184	  701.4	  580.9	 8892.0	...
1096185	  701.5	  580.8	 8891.0	...
1096186	  701.6	  580.7	 8890.0	...
1096187	  701.5	  580.7	 8890.0	...
1096188	  701.4	  580.6	 8889.0	...
1096189	  701.4	  580.5	 8888.0	...
1096190	  701.5	  580.5	 8888.0	...
1096191	  701.3	  580.1	 8890.0	...
1096192	  701.1	  579.6	 8890.0	...
1096193	  701.1	  579.8	 8890.0	...
1096194	  701.4	  580.5	 8888.0	...
1096195	  701.1	  581.1	 8886.0	...
1096196	  700.7	  581.0	 8886.0	...
1096197	  700.4	  580.8	 8887.0	...
1096198	  700.5	  580.8	 8892.0	...
1096199	  700.6	  580.6	 8895.0	...
1096200	  700.5	  580.5	 8898.0	...
1096201	  700.4	  580.7	 8896.0	...
1096202	  700.4	  581.1	 8894.0	...
1096203	  700.6	  581.3	 8896.0	...
1096204	  700.9	  581.2	 8900.0	...
1096205	  701.1	  581.1	 8903.0	...
1096206	  700.8	  580.8	 8902.0	...
1096207	  700.2	  580.4	 8901.0	...
1096208	  699.8	  580.1	 8904.0	...
1096209	  699.9	  580.2	 8906.0	...
1096210	  700.0	  580.4	 8907.0	...
1096211	  700.0	  580.4	 8906.0	...
1096212	  699.9	  580.2	 8904.0	...
1096213	  699.7	  579.8	 8903.0	...
1096214	  699.7	  579.4	 8904.0	...
1096215	  699.7	  579.2	 8905.0	...
1096216	  700.0	  579.3	 8905.0	...
1096217	  700.2	  579.5	 8905.0	...
1096218	  700.3	  579.8	 8905.0	...
1096219	  700.4	  579.8	 8904.0	...
1096220	  700.5	  579.8	 8904.0	...
1096221	  700.2	  579.9	 8904.0	...
1096222	  699.9	  579.9	 8903.0	...
1096223	  699.6	  579.9	 8903.0	...
1096224	  699.6	  579.8	 8902.0	...
1096225	  699.6	  579.6	 8902.0	...
1096226	  699.6	  579.6	 8903.0	...
1096227	  699.7	  579.6	 8903.0	...
1096228	  699.8	  579.7	 8903.0	...
1096229	  699.8	  580.0	 8903.0	...
1096230	  699.7	  580.3	 8902.0	...
1096231	  699.7	  580.3	 8905.0	...
1096232	  699.6	  580.3	 8908.0	...
1096233	  699.6	  580.3	 8911.0	...
1096234	  699.7	  579.8	 8908.0	...
1096235	  699.7	  579.3	 8906.0	...
1096236	  699.8	  578.8	 8907.0	...
1096237	  699.8	  578.9	 8910.0	...
1096238	  699.8	  579.3	 8912.0	...
1096239	  699.8	  579.6	 8910.0	...
1096240	  699.8	  579.7	 8912.0	...
1096241	  699.8	  579.5	 8916.0	...
1096242	  699.6	  579.5	 8919.0	...
1096243	  699.4	  579.5	 8920.0	...
1096244	  699.2	  579.7	 8918.0	...
1096245	  699.2	  579.8	 8917.0	...
1096246	  698.9	  579.8	 8913.0	...
1096247	  698.7	  579.8	 8910.0	...
1096248	  698.8	  579.7	 8910.0	...
1096249	  699.3	  579.5	 8912.0	...
1096250	  699.7	  579.4	 8918.0	...
1096251	  699.8	  579.5	 8922.0	...
1096252	  699.3	  579.7	 8925.0	...
1096253	  698.9	  580.1	 8925.0	...
1096254	  698.8	  580.2	 8925.0	...
1096255	  699.1	  580.3	 8925.0	...
1096256	  699.4	  579.7	 8926.0	...
1096257	  699.3	  579.4	 8924.0	...
1096258	  699.3	  579.3	 8922.0	...
1096259	  699.3	  579.5	 8922.0	...
1096260	  699.4	  579.6	 8924.0	...
1096261	  699.4	  579.6	 8926.0	...
1096262	  699.1	  579.7	 8924.0	...
1096263	  698.6	  579.8	 8921.0	...
1096264	  698.1	  579.8	 8918.0	...
1096265	  698.4	  579.5	 8916.0	...
1096266	  698.9	  579.3	 8915.0	...
1096267	  699.3	  579.2	 8917.0	...
1096268	  699.2	  579.2	 8918.0	...
1096269	  699.2	  579.3	 8919.0	...
1096270	  699.2	  579.3	 8919.0	...
1096271	  699.3	  579.2	 8920.0	...
1096272	  699.3	  579.0	 8921.0	...
1096273	  699.0	  579.0	 8920.0	...
1096274	  698.6	  578.8	 8919.0	...
1096275	  698.2	  578.7	 8918.0	...
1096276	  698.2	  578.6	 8918.0	...
1096277	  698.2	  578.6	 8918.0	...
1096278	  698.2	  578.7	 8917.0	...
1096279	  698.7	  578.7	 8917.0	...
1096280	  699.0	  578.7	 8918.0	...
1096281	  699.3	  578.7	 8917.0	...
1096282	  698.8	  578.4	 8916.0	...
1096283	  698.4	  578.1	 8915.0	...
1096284	  698.2	  577.9	 8914.0	...
1096285	  698.2	  578.0	 8913.0	...
1096286	  698.2	  578.1	 8912.0	...
1096287	  698.1	  578.2	 8912.0	...
1096288	  698.2	  578.5	 8912.0	...
1096289	  698.1	  578.7	 8916.0	...
1096290	  698.1	  578.9	 8920.0	...
1096291	  697.8	  578.9	 8924.0	...
1096292	  697.8	  579.0	 8924.0	...
1096293	  697.6	  579.2	 8923.0	...
1096294	  697.5	  579.0	 8920.0	...
1096295	  697.4	  578.7	 8917.0	...
1096296	  697.3	  578.3	 8917.0	...
1096297	  697.4	  578.3	 8916.0	...
1096298	  697.6	  578.4	 8916.0	...
1096299	  697.7	  578.5	 8915.0	...
1096300	  697.5	  578.7	 8913.0	...
1096301	  697.2	  578.7	 8912.0	...
1096302	  697.0	  578.7	 8913.0	...
1096303	  696.9	  578.9	 8915.0	...
1096304	  697.2	  579.0	 8920.0	...
1096305	  697.5	  579.1	 8925.0	...
1096306	  697.8	  579.1	 8930.0	...
1096307	  697.7	  579.0	 8930.0	...
1096308	  697.7	  578.9	 8929.0	...
1096309	  697.8	  578.7	 8928.0	...
1096310	  697.8	  578.6	 8927.0	...
1096311	  697.5	  578.5	 8930.0	...
1096312	  697.2	  578.6	 8932.0	...
1096313	  696.9	  578.7	 8932.0	...
1096314	  696.7	  578.5	 8930.0	...
1096315	  696.6	  578.4	 8928.0	...
1096316	  696.5	  578.2	 8923.0	...
1096317	  696.5	  578.1	 8919.0	...
1096318	  696.3	  578.1	 8914.0	...
1096319	  696.3	  578.1	 8913.0	...
1096320	  696.3	  578.2	 8914.0	...
1096321	  696.4	  578.2	 8916.0	...
1096322	  696.5	  578.2	 8917.0	...
1096323	  696.5	  578.2	 8914.0	...
1096324	  696.5	  578.0	 8911.0	...
1096325	  696.2	  577.8	 8906.0	...
1096326	  695.9	  578.0	 8906.0	...
1096327	  695.7	  578.3	 8907.0	...
1096328	  695.8	  578.6	 8909.0	...
1096329	  695.9	  578.7	 8912.0	...
1096330	  695.9	  578.7	 8914.0	...
1096331	  696.0	  578.6	 8915.0	...
1096332	  696.1	  578.6	 8916.0	...
1096333	  696.2	  578.6	 8914.0	...
1096334	  696.1	  578.8	 8913.0	...
1096335	  696.0	  579.1	 8912.0	...
1096336	  695.9	  579.3	 8913.0	...
1096337	  695.8	  579.2	 8915.0	...
1096338	  695.6	  579.1	 8917.0	...
1096339	  695.1	  578.9	 8918.0	...
1096340	  694.7	  578.8	 8915.0	...
1096341	  694.4	  578.7	 8913.0	...
1096342	  694.7	  578.7	 8912.0	...
1096343	  695.2	  578.7	 8913.0	...
1096344	  695.6	  578.7	 8914.0	...
1096345	  695.8	  578.7	 8915.0	...
1096346	  695.9	  578.7	 8916.0	...
1096347	  695.6	  578.7	 8916.0	...
1096348	  695.4	  578.6	 8916.0	...
1096349	  694.9	  578.8	 8917.0	...
1096350	  694.6	  579.0	 8917.0	...
1096351	  694.4	  579.4	 8917.0	...
1096352	  694.4	  579.4	 8917.0	...
1096353	  694.4	  579.5	 8916.0	...
1096354	  694.3	  579.3	 8915.0	...
1096355	  694.2	  578.7	 8914.0	...
1096356	  694.3	  578.2	 8917.0	...
1096357	  694.6	  577.7	 8918.0	...
1096358	  695.0	  578.2	 8920.0	...
1096359	  695.0	  578.8	 8919.0	...
1096360	  695.0	  579.3	 8920.0	...
1096361	  694.9	  579.2	 8923.0	...
1096362	  694.9	  578.9	 8925.0	...
1096363	  694.8	  578.6	 8928.0	...
1096364	  694.8	  578.7	 8925.0	...
1096365	  694.9	  579.1	 8922.0	...
1096366	  694.8	  578.9	 8922.0	...
1096367	  694.7	  578.3	 8926.0	...
1096368	  694.5	  577.8	 8928.0	...
1096369	  694.3	  577.9	 8927.0	...
1096370	  694.3	  578.2	 8925.0	...
1096371	  694.2	  578.4	 8925.0	...
1096372	  694.3	  578.4	 8925.0	...
1096373	  694.8	  578.1	 8925.0	...
1096374	  695.3	  578.0	 8925.0	...
1096375	  695.3	  578.2	 8924.0	...
1096376	  694.9	  578.8	 8924.0	...
1096377	  694.4	  579.4	 8923.0	...
1096378	  694.4	  579.7	 8923.0	...
1096379	  694.5	  579.6	 8922.0	...
MSG	1096380 0000 _ Number Off
1096380	  694.5	  579.4	 8921.0	...
1096381	  694.3	  579.4	 8921.0	...
1096382	  694.1	  579.5	 8921.0	...
1096383	  694.1	  579.5	 8923.0	...
1096384	  694.5	  579.5	 8924.0	...
1096385	  694.9	  579.5	 8924.0	...
1096386	  695.0	  579.3	 8922.0	...
1096387	  694.7	  579.0	 8921.0	...
1096388	  694.4	  578.7	 8922.0	...
1096389	  694.3	  578.7	 8923.0	...
1096390	  694.3	  578.9	 8922.0	...
1096391	  693.9	  579.0	 8922.0	...
1096392	  693.6	  579.1	 8922.0	...
1096393	  693.5	  579.1	 8921.0	...
1096394	  693.7	  579.1	 8920.0	...
1096395	  694.0	  579.0	 8918.0	...
1096396	  693.8	  578.9	 8917.0	...
1096397	  693.5	  578.8	 8918.0	...
1096398	  693.2	  578.7	 8919.0	...
1096399	  693.1	  578.6	 8920.0	...
1096400	  693.1	  578.6	 8920.0	...
1096401	  693.1	  578.7	 8920.0	...
1096402	  693.1	  578.9	 8920.0	...
1096403	  693.2	  578.9	 8918.0	...
1096404	  693.2	  578.9	 8917.0	...
1096405	  693.1	  579.0	 8916.0	...
1096406	  693.0	  579.0	 8917.0	...
1096407	  693.2	  579.1	 8916.0	...
1096408	  693.3	  579.4	 8915.0	...
1096409	  693.4	  579.7	 8914.0	...
1096410	  693.3	  580.0	 8913.0	...
1096411	  693.3	  579.6	 8913.0	...
1096412	  693.4	  579.3	 8912.0	...
1096413	  693.4	  578.9	 8910.0	...
1096414	  693.3	  578.7	 8905.0	...
1096415	  693.2	  578.5	 8901.0	...
1096416	  693.2	  578.4	 8897.0	...
1096417	  693.1	  578.3	 8897.0	...
1096418	  693.1	  578.3	 8898.0	...
1096419	  693.1	  578.3	 8898.0	...
1096420	  692.9	  578.3	 8899.0	...
1096421	  692.8	  578.7	 8900.0	...
1096422	  692.6	  579.1	 8901.0	...
1096423	  692.6	  579.5	 8900.0	...
1096424	  692.5	  579.5	 8899.0	...
1096425	  692.5	  579.1	 8897.0	...
1096426	  692.4	  578.8	 8895.0	...
1096427	  692.2	  578.4	 8894.0	...
1096428	  692.0	  578.3	 8895.0	...
1096429	  691.9	  578.1	 8896.0	...
1096430	  692.0	  577.9	 8896.0	...
1096431	  692.1	  578.1	 8896.0	...
1096432	  692.2	  578.6	 8894.0	...
1096433	  692.2	  579.0	 8893.0	...
1096434	  692.2	  579.0	 8892.0	...
1096435	  692.2	  578.5	 8893.0	...
1096436	  692.1	  578.0	 8895.0	...
1096437	  691.9	  577.9	 8897.0	...
1096438	  691.6	  578.2	 8897.0	...
1096439	  691.5	  578.4	 8897.0	...
1096440	  691.4	  578.4	 8896.0	...
1096441	  691.4	  578.6	 8896.0	...
1096442	  691.4	  579.0	 8896.0	...
1096443	  691.3	  579.3	 8896.0	...
1096444	  691.2	  579.4	 8895.0	...
1096445	  691.1	  579.4	 8893.0	...
1096446	  691.0	  579.7	 8891.0	...
1096447	  690.9	  580.0	 8892.0	...
1096448	  690.6	  579.8	 8892.0	...
1096449	  690.4	  579.3	 8893.0	...
1096450	  690.4	  578.7	 8894.0	...
1096451	  690.5	  578.6	 8896.0	...
1096452	  690.6	  578.4	 8898.0	...
1096453	  690.9	  578.2	 8901.0	...
1096454	  691.1	  578.4	 8902.0	...
1096455	  691.3	  578.5	 8903.0	...
1096456	  691.3	  578.6	 8903.0	...
1096457	  691.4	  578.4	 8901.0	...
1096458	  691.4	  578.8	 8899.0	...
1096459	  691.3	  579.3	 8897.0	...
1096460	  691.1	  579.4	 8897.0	...
1096461	  690.7	  579.0	 8895.0	...
1096462	  690.5	  578.5	 8893.0	...
1096463	  690.5	  579.0	 8890.0	...
1096464	  690.7	  579.4	 8889.0	...
1096465	  690.8	  579.4	 8894.0	...
1096466	  690.8	  578.8	 8901.0	...
1096467	  690.7	  578.2	 8912.0	...
1096468	  690.7	  578.1	 8916.0	...
1096469	  690.6	  578.0	 8916.0	...
1096470	  690.6	  577.9	 8911.0	...
1096471	  690.2	  577.8	 8903.0	...
1096472	  689.9	  577.8	 8900.0	...
1096473	  689.6	  577.8	 8899.0	...
1096474	  689.8	  578.1	 8901.0	...
1096475	  690.3	  578.3	 8903.0	...
1096476	  690.6	  578.5	 8903.0	...
1096477	  690.9	  578.5	 8905.0	...
1096478	  691.0	  578.4	 8907.0	...
1096479	  691.1	  578.2	 8908.0	...
1096480	  691.3	  578.0	 8908.0	...
1096481	  691.2	  578.0	 8908.0	...
1096482	  690.9	  578.0	 8908.0	...
1096483	  690.5	  578.1	 8908.0	...
1096484	  690.4	  578.2	 8910.0	...
1096485	  690.3	  578.4	 8911.0	...
1096486	  690.3	  578.5	 8912.0	...
1096487	  690.4	  578.4	 8911.0	...
1096488	  690.3	  578.2	 8911.0	...
1096489	  690.2	  578.6	 8911.0	...
1096490	  690.2	  579.1	 8910.0	...
1096491	  690.2	  579.7	 8908.0	...
1096492	  690.2	  579.4	 8907.0	...
1096493	  690.2	  579.2	 8907.0	...
1096494	  690.2	  578.8	 8908.0	...
1096495	  690.3	  578.7	 8908.0	...
1096496	  690.2	  578.8	 8908.0	...
1096497	  690.1	  578.9	 8908.0	...
1096498	  690.0	  578.8	 8909.0	...
1096499	  689.8	  578.5	 8909.0	...
1096500	  689.8	  578.2	 8910.0	...
1096501	  689.9	  578.1	 8911.0	...
1096502	  689.9	  578.0	 8912.0	...
1096503	  689.8	  578.3	 8911.0	...
1096504	  689.7	  578.7	 8911.0	...
1096505	  690.1	  579.2	 8910.0	...
1096506	  690.4	  579.4	 8908.0	...
1096507	  690.3	  579.5	 8908.0	...
1096508	  689.8	  579.4	 8907.0	...
1096509	  689.4	  579.3	 8907.0	...
1096510	  689.4	  579.2	 8908.0	...
1096511	  689.4	  579.2	 8908.0	...
1096512	  689.3	  579.3	 8906.0	...
1096513	  689.2	  579.4	 8903.0	...
1096514	  689.1	  579.3	 8900.0	...
1096515	  689.0	  579.2	 8899.0	...
1096516	  688.9	  578.7	 8898.0	...
1096517	  688.8	  578.2	 8900.0	...
1096518	  688.7	  578.2	 8904.0	...
1096519	  688.8	  578.6	 8909.0	...
1096520	  689.0	  579.1	 8911.0	...
1096521	  689.1	  579.1	 8912.0	...
1096522	  689.1	  578.6	 8912.0	...
1096523	  689.1	  578.0	 8911.0	...
1096524	  689.1	  577.5	 8911.0	...
1096525	  688.8	  577.6	 8911.0	...
1096526	  688.5	  577.8	 8911.0	...
1096527	  688.2	  577.9	 8910.0	...
1096528	  688.4	  578.4	 8909.0	...
1096529	  688.5	  579.0	 8909.0	...
1096530	  688.7	  579.5	 8909.0	...
1096531	  689.0	  579.6	 8907.0	...
1096532	  689.3	  579.5	 8905.0	...
1096533	  689.5	  579.1	 8906.0	...
1096534	  689.5	  578.7	 8909.0	...
1096535	  689.2	  578.7	 8907.0	...
1096536	  688.8	  579.0	 8902.0	...
1096537	  688.6	  579.4	 8898.0	...
1096538	  688.7	  579.4	 8899.0	...
1096539	  688.9	  579.4	 8900.0	...
1096540	  689.0	  579.4	 8901.0	...
1096541	  689.0	  579.3	 8904.0	...
1096542	  689.0	  579.2	 8905.0	...
1096543	  688.6	  579.0	 8903.0	...
1096544	  688.3	  578.9	 8900.0	...
1096545	  687.8	  578.8	 8899.0	...
1096546	  687.5	  578.6	 8901.0	...
1096547	  687.9	  578.3	 8903.0	...
1096548	  688.4	  578.0	 8905.0	...
1096549	  688.8	  578.1	 8906.0	...
1096550	  688.8	  578.2	 8906.0	...
1096551	  688.8	  578.0	 8904.0	...
1096552	  688.8	  578.0	 8904.0	...
1096553	  688.7	  577.9	 8904.0	...
1096554	  688.6	  578.0	 8904.0	...
1096555	  688.5	  578.2	 8909.0	...
1096556	  688.5	  578.7	 8914.0	...
1096557	  688.5	  579.1	 8918.0	...
1096558	  688.5	  579.3	 8917.0	...
1096559	  688.6	  579.2	 8916.0	...
1096560	  688.6	  579.1	 8916.0	...
1096561	  688.8	  579.1	 8913.0	...
1096562	  688.8	  579.2	 8909.0	...
1096563	  688.7	  579.1	 8906.0	...
1096564	  688.5	  579.0	 8907.0	...
1096565	  688.4	  578.9	 8907.0	...
1096566	  688.6	  578.7	 8908.0	...
1096567	  688.7	  578.5	 8910.0	...
1096568	  688.6	  578.3	 8911.0	...
1096569	  688.5	  578.4	 8911.0	...
1096570	  688.5	  578.4	 8911.0	...
1096571	  688.6	  578.3	 8911.0	...
1096572	  688.6	  578.2	 8911.0	...
1096573	  688.8	  578.2	 8913.0	...
1096574	  688.9	  578.4	 8916.0	...
1096575	  689.0	  578.5	 8917.0	...
1096576	  689.0	  578.5	 8916.0	...
1096577	  689.0	  578.6	 8915.0	...
1096578	  689.1	  578.6	 8916.0	...
1096579	  689.2	  578.7	 8916.0	...
1096580	  689.2	  578.9	 8916.0	...
1096581	  689.2	  579.1	 8915.0	...
1096582	  689.1	  579.2	 8912.0	...
1096583	  688.9	  579.2	 8910.0	...
1096584	  688.7	  578.8	 8914.0	...
1096585	  688.4	  578.5	 8918.0	...
1096586	  688.2	  578.0	 8918.0	...
1096587	  688.0	  578.0	 8912.0	...
1096588	  688.0	  577.8	 8906.0	...
1096589	  687.9	  577.8	 8909.0	...
1096590	  687.8	  577.6	 8913.0	...
1096591	  687.6	  577.4	 8918.0	...
1096592	  687.8	  577.7	 8918.0	...
1096593	  688.1	  578.1	 8919.0	...
MSG	1096594 0000 _ Number On
1096594	  688.4	  578.5	 8919.0	...
1096595	  688.3	  578.3	 8918.0	...
1096596	  688.1	  578.1	 8918.0	...
1096597	  688.2	  577.9	 8919.0	...
1096598	  688.5	  577.9	 8920.0	...
1096599	  688.7	  578.0	 8922.0	...
1096600	  688.8	  578.1	 8923.0	...
1096601	  688.7	  577.9	 8924.0	...
1096602	  688.6	  577.7	 8925.0	...
1096603	  688.2	  577.7	 8926.0	...
1096604	  687.8	  577.8	 8927.0	...
1096605	  687.4	  578.2	 8924.0	...
1096606	  687.4	  578.3	 8919.0	...
1096607	  687.5	  578.3	 8914.0	...
1096608	  687.7	  578.1	 8914.0	...
1096609	  687.6	  578.1	 8917.0	...
1096610	  687.6	  578.3	 8919.0	...
1096611	  687.6	  578.3	 8920.0	...
1096612	  687.8	  578.2	 8920.0	...
1096613	  688.0	  578.1	 8920.0	...
1096614	  688.3	  578.0	 8921.0	...
1096615	  688.3	  577.9	 8921.0	...
1096616	  688.3	  577.9	 8921.0	...
1096617	  687.9	  577.9	 8923.0	...
1096618	  687.5	  577.9	 8925.0	...
1096619	  687.1	  577.9	 8927.0	...
1096620	  687.0	  578.0	 8927.0	...
1096621	  687.3	  578.0	 8930.0	...
1096622	  687.6	  578.0	 8935.0	...
1096623	  688.0	  577.9	 8940.0	...
1096624	  688.0	  577.8	 8939.0	...
1096625	  687.9	  577.6	 8935.0	...
1096626	  687.9	  577.4	 8930.0	...
1096627	  688.0	  577.2	 8928.0	...
1096628	  688.2	  577.2	 8928.0	...
1096629	  688.4	  577.2	 8930.0	...
1096630	  688.5	  577.2	 8931.0	...
1096631	  688.5	  577.1	 8930.0	...
1096632	  688.3	  577.3	 8932.0	...
1096633	  688.0	  577.3	 8936.0	...
1096634	  687.8	  577.3	 8940.0	...
1096635	  687.6	  577.0	 8941.0	...
1096636	  687.5	  576.9	 8942.0	...
1096637	  687.8	  576.8	 8946.0	...
1096638	  688.3	  576.7	 8952.0	...
1096639	  688.6	  576.7	 8957.0	...
1096640	  688.4	  576.7	 8960.0	...
1096641	  688.2	  576.8	 8960.0	...
1096642	  688.6	  576.7	 8959.0	...
1096643	  688.9	  577.2	 8959.0	...
1096644	  688.7	  577.9	 8959.0	...
1096645	  688.2	  578.6	 8960.0	...
1096646	  687.7	  578.7	 8961.0	...
1096647	  687.8	  578.3	 8962.0	...
1096648	  687.9	  577.4	 8965.0	...
1096649	  688.1	  576.6	 8967.0	...
1096650	  688.3	  576.8	 8970.0	...
1096651	  688.3	  577.4	 8970.0	...
1096652	  687.8	  578.0	 8970.0	...
1096653	  687.4	  578.0	 8967.0	...
1096654	  687.1	  577.6	 8963.0	...
1096655	  687.1	  577.3	 8959.0	...
1096656	  687.3	  577.0	 8959.0	...
1096657	  687.5	  577.0	 8958.0	...
1096658	  687.7	  576.9	 8958.0	...
1096659	  687.7	  576.9	 8957.0	...
1096660	  687.5	  576.7	 8957.0	...
1096661	  687.2	  576.5	 8957.0	...
1096662	  686.9	  576.4	 8957.0	...
1096663	  686.8	  576.5	 8957.0	...
1096664	  687.1	  576.7	 8957.0	...
1096665	  687.5	  576.9	 8951.0	...
1096666	  687.7	  576.9	 8946.0	...
1096667	  687.5	  576.8	 8942.0	...
1096668	  687.3	  576.7	 8944.0	...
1096669	  687.2	  576.4	 8948.0	...
1096670	  687.1	  576.1	 8954.0	...
1096671	  687.1	  576.4	 8960.0	...
1096672	  687.0	  577.0	 8962.0	...
1096673	  686.9	  577.5	 8963.0	...
1096674	  686.7	  577.5	 8963.0	...
1096675	  686.6	  577.2	 8962.0	...
1096676	  686.5	  577.0	 8962.0	...
1096677	  686.4	  576.8	 8962.0	...
1096678	  686.4	  576.7	 8961.0	...
1096679	  686.4	  577.0	 8961.0	...
1096680	  686.5	  577.2	 8960.0	...
1096681	  686.6	  577.5	 8960.0	...
1096682	  686.8	  577.4	 8959.0	...
1096683	  686.8	  577.3	 8959.0	...
1096684	  686.8	  577.3	 8960.0	...
1096685	  686.8	  577.4	 8961.0	...
1096686	  686.7	  577.5	 8962.0	...
1096687	  686.5	  577.0	 8964.0	...
1096688	  686.2	  576.5	 8964.0	...
1096689	  686.2	  576.4	 8963.0	...
1096690	  686.2	  576.8	 8965.0	...
1096691	  686.3	  577.2	 8967.0	...
1096692	  686.4	  577.0	 8970.0	...
1096693	  686.6	  576.9	 8970.0	...
1096694	  686.7	  576.8	 8971.0	...
1096695	  686.7	  576.8	 8973.0	...
1096696	  686.7	  576.8	 8973.0	...
1096697	  686.7	  576.7	 8973.0	...
1096698	  686.7	  576.5	 8973.0	...
1096699	  686.8	  576.2	 8973.0	...
1096700	  686.8	  576.1	 8973.0	...
1096701	  686.9	  576.2	 8969.0	...
1096702	  686.6	  576.5	 8966.0	...
1096703	  686.4	  576.7	 8964.0	...
1096704	  686.1	  576.9	 8964.0	...
1096705	  686.1	  577.1	 8964.0	...
1096706	  686.1	  577.2	 8964.0	...
1096707	  686.2	  577.2	 8966.0	...
1096708	  686.2	  577.1	 8970.0	...
1096709	  686.3	  577.0	 8975.0	...
1096710	  686.5	  576.8	 8978.0	...
1096711	  686.8	  576.6	 8982.0	...
1096712	  687.1	  576.5	 8986.0	...
1096713	  687.3	  576.5	 8991.0	...
1096714	  687.4	  576.4	 8994.0	...
1096715	  687.4	  576.2	 8997.0	...
1096716	  687.4	  576.1	 8998.0	...
1096717	  687.1	  576.1	 8992.0	...
1096718	  686.7	  576.1	 8986.0	...
1096719	  686.3	  576.1	 8981.0	...
1096720	  686.3	  576.0	 8987.0	...
1096721	  686.2	  576.1	 8993.0	...
1096722	  686.2	  576.3	 9000.0	...
1096723	  686.4	  576.5	 9000.0	...
1096724	  686.6	  576.4	 9000.0	...
1096725	  686.8	  576.1	 9000.0	...
1096726	  686.6	  575.9	 8999.0	...
1096727	  686.5	  575.9	 8995.0	...
1096728	  686.6	  576.3	 8990.0	...
1096729	  686.8	  576.7	 8985.0	...
1096730	  687.2	  577.2	 8984.0	...
1096731	  687.4	  577.3	 8984.0	...
1096732	  687.6	  577.4	 8984.0	...
1096733	  687.8	  577.7	 8985.0	...
1096734	  687.9	  577.9	 8985.0	...
1096735	  687.7	  578.1	 8985.0	...
1096736	  687.7	  578.1	 8986.0	...
1096737	  687.3	  578.1	 8989.0	...
1096738	  687.0	  578.0	 8991.0	...
1096739	  686.8	  577.9	 8990.0	...
1096740	  687.1	  577.8	 8989.0	...
1096741	  687.2	  577.7	 8989.0	...
1096742	  687.2	  577.7	 8989.0	...
1096743	  687.2	  577.7	 8990.0	...
1096744	  687.3	  577.6	 8992.0	...
1096745	  687.3	  577.5	 8992.0	...
1096746	  687.2	  577.4	 8991.0	...
1096747	  687.2	  577.4	 8991.0	...
1096748	  687.4	  577.3	 8994.0	...
1096749	  687.1	  577.3	 8998.0	...
1096750	  686.7	  577.2	 9001.0	...
1096751	  686.4	  576.9	 9001.0	...
1096752	  686.4	  576.5	 9001.0	...
1096753	  686.5	  576.4	 9002.0	...
1096754	  686.4	  576.5	 9002.0	...
1096755	  686.3	  576.5	 9005.0	...
1096756	  686.2	  576.3	 9008.0	...
1096757	  686.4	  576.8	 9011.0	...
1096758	  686.6	  577.5	 9009.0	...
1096759	  686.9	  578.3	 9007.0	...
1096760	  686.9	  577.9	 9006.0	...
1096761	  686.9	  577.1	 9008.0	...
1096762	  687.0	  576.3	 9011.0	...
1096763	  687.2	  575.8	 9012.0	...
1096764	  687.1	  575.7	 9012.0	...
1096765	  686.8	  575.6	 9011.0	...
1096766	  686.5	  575.6	 9010.0	...
1096767	  686.5	  575.6	 9009.0	...
1096768	  686.7	  575.8	 9012.0	...
1096769	  686.8	  575.9	 9015.0	...
1096770	  686.8	  575.8	 9017.0	...
1096771	  686.8	  576.0	 9013.0	...
1096772	  686.8	  576.3	 9010.0	...
1096773	  686.8	  576.2	 9012.0	...
1096774	  686.8	  575.8	 9017.0	...
1096775	  686.8	  576.1	 9018.0	...
1096776	  687.0	  576.8	 9017.0	...
1096777	  687.0	  577.1	 9015.0	...
1096778	  687.1	  576.6	 9015.0	...
1096779	  687.2	  576.2	 9014.0	...
1096780	  687.0	  576.2	 9012.0	...
1096781	  686.9	  576.2	 9011.0	...
1096782	  686.8	  576.1	 9011.0	...
1096783	  686.8	  576.0	 9013.0	...
1096784	  686.6	  576.5	 9013.0	...
1096785	  686.5	  577.0	 9014.0	...
1096786	  686.5	  577.0	 9014.0	...
1096787	  686.8	  576.6	 9012.0	...
1096788	  687.1	  576.3	 9011.0	...
1096789	  686.9	  576.5	 9011.0	...
1096790	  686.4	  576.9	 9012.0	...
1096791	  685.8	  577.1	 9012.0	...
1096792	  685.8	  577.0	 9011.0	...
1096793	  685.8	  576.7	 9010.0	...
1096794	  685.8	  576.5	 9010.0	...
1096795	  685.9	  576.4	 9011.0	...
1096796	  686.2	  576.3	 9014.0	...
1096797	  686.4	  576.3	 9018.0	...
1096798	  686.6	  576.4	 9022.0	...
1096799	  686.6	  576.6	 9024.0	...
1096800	  686.6	  577.2	 9026.0	...
1096801	  686.6	  577.7	 9027.0	...
1096802	  686.5	  578.0	 9026.0	...
1096803	  686.6	  577.9	 9026.0	...
1096804	  686.7	  577.6	 9026.0	...
1096805	  686.7	  577.4	 9026.0	...
1096806	  686.8	  577.2	 9026.0	...
1096807	  686.9	  577.1	 9024.0	...
1096808	  687.1	  577.0	 9023.0	...
1096809	  687.1	  577.0	 9022.0	...
1096810	  687.1	  577.1	 9022.0	...
1096811	  687.1	  577.5	 9025.0	...
1096812	  687.2	  578.0	 9028.0	...
1096813	  687.2	  578.5	 9035.0	...
1096814	  687.2	  578.7	 9038.0	...
1096815	  687.4	  578.9	 9042.0	...
1096816	  687.7	  578.8	 9045.0	...
1096817	  687.9	  578.4	 9048.0	...
1096818	  687.8	  578.1	 9050.0	...
1096819	  687.2	  577.4	 9048.0	...
1096820	  686.6	  577.1	 9045.0	...
1096821	  686.2	  576.7	 9045.0	...
1096822	  686.4	  576.6	 9045.0	...
1096823	  686.6	  576.5	 9046.0	...
1096824	  686.7	  576.4	 9046.0	...
1096825	  686.6	  576.4	 9051.0	...
1096826	  686.5	  576.5	 9056.0	...
1096827	  686.5	  576.5	 9062.0	...
1096828	  686.1	  576.5	 9063.0	...
1096829	  685.6	  576.5	 9064.0	...
1096830	  685.0	  576.4	 9064.0	...
1096831	  684.9	  576.3	 9064.0	...
1096832	  685.1	  576.3	 9067.0	...
1096833	  685.5	  576.5	 9071.0	...
1096834	  685.7	  576.7	 9074.0	...
1096835	  685.5	  576.9	 9073.0	...
1096836	  685.3	  576.5	 9072.0	...
1096837	  685.4	  575.9	 9071.0	...
1096838	  685.6	  575.2	 9071.0	...
1096839	  685.8	  575.1	 9069.0	...
1096840	  686.0	  575.4	 9067.0	...
1096841	  686.1	  575.7	 9069.0	...
1096842	  686.1	  576.0	 9073.0	...
1096843	  686.2	  576.1	 9076.0	...
1096844	  686.1	  576.2	 9076.0	...
1096845	  686.0	  576.3	 9076.0	...
1096846	  685.7	  575.9	 9077.0	...
1096847	  685.4	  575.4	 9080.0	...
1096848	  685.2	  575.0	 9083.0	...
1096849	  685.4	  575.1	 9084.0	...
1096850	  685.6	  575.4	 9083.0	...
1096851	  686.2	  575.6	 9084.0	...
1096852	  686.7	  575.6	 9085.0	...
1096853	  687.3	  575.5	 9085.0	...
1096854	  687.2	  575.5	 9083.0	...
1096855	  687.2	  575.4	 9081.0	...
1096856	  687.3	  575.4	 9080.0	...
1096857	  687.5	  575.2	 9079.0	...
1096858	  687.1	  575.1	 9078.0	...
1096859	  686.6	  575.1	 9078.0	...
1096860	  686.2	  575.6	 9078.0	...
1096861	  686.1	  575.9	 9078.0	...
1096862	  686.1	  576.2	 9077.0	...
1096863	  686.1	  575.7	 9075.0	...
1096864	  686.4	  575.1	 9074.0	...
1096865	  686.7	  574.5	 9080.0	...
1096866	  686.9	  574.5	 9087.0	...
1096867	  687.0	  574.5	 9093.0	...
1096868	  687.3	  574.6	 9092.0	...
1096869	  687.7	  574.6	 9090.0	...
1096870	  687.8	  574.6	 9088.0	...
1096871	  687.6	  574.7	 9086.0	...
1096872	  687.4	  574.9	 9082.0	...
1096873	  687.4	  575.1	 9079.0	...
1096874	  687.7	  575.3	 9079.0	...
1096875	  687.8	  575.4	 9081.0	...
1096876	  687.6	  574.9	 9083.0	...
1096877	  687.2	  574.4	 9085.0	...
1096878	  687.1	  574.0	 9087.0	...
1096879	  687.1	  574.3	 9090.0	...
1096880	  687.2	  574.4	 9091.0	...
1096881	  687.3	  574.4	 9091.0	...
1096882	  687.2	  574.5	 9091.0	...
1096883	  687.1	  574.5	 9091.0	...
1096884	  686.9	  574.4	 9092.0	...
1096885	  686.9	  574.6	 9094.0	...
1096886	  687.0	  574.8	 9097.0	...
1096887	  687.0	  575.1	 9102.0	...
1096888	  686.9	  575.2	 9103.0	...
1096889	  686.7	  575.3	 9104.0	...
1096890	  686.4	  575.4	 9103.0	...
1096891	  686.3	  575.3	 9102.0	...
1096892	  686.5	  575.2	 9104.0	...
1096893	  687.3	  575.0	 9106.0	...
1096894	  688.1	  574.8	 9106.0	...
1096895	  688.3	  574.8	 9101.0	...
1096896	  687.6	  575.0	 9098.0	...
MSG	1096897 0000 _ Number Off
1096897	  687.0	  575.1	 9095.0	...
1096898	  687.0	  575.1	 9094.0	...
1096899	  687.3	  575.1	 9096.0	...
1096900	  687.7	  575.0	 9099.0	...
1096901	  687.7	  575.0	 9102.0	...
1096902	  687.8	  574.9	 9104.0	...
1096903	  687.9	  574.8	 9107.0	...
1096904	  687.6	  574.5	 9109.0	...
1096905	  687.1	  574.0	 9111.0	...
1096906	  686.6	  573.6	 9110.0	...
1096907	  686.4	  573.5	 9110.0	...
1096908	  686.2	  573.7	 9107.0	...
1096909	  686.3	  574.0	 9105.0	...
1096910	  686.6	  574.6	 9103.0	...
1096911	  687.2	  575.0	 9104.0	...
1096912	  687.5	  575.2	 9103.0	...
1096913	  687.8	  575.4	 9103.0	...
1096914	  687.8	  575.6	 9104.0	...
1096915	  687.5	  575.6	 9109.0	...
1096916	  687.2	  575.4	 9115.0	...
1096917	  686.8	  575.2	 9120.0	...
1096918	  686.5	  575.3	 9120.0	...
1096919	  686.3	  575.4	 9122.0	...
1096920	  686.2	  575.2	 9124.0	...
1096921	  686.3	  575.0	 9125.0	...
1096922	  686.4	  574.8	 9124.0	...
1096923	  686.4	  574.7	 9122.0	...
1096924	  686.4	  574.4	 9120.0	...
1096925	  686.5	  574.1	 9120.0	...
1096926	  686.5	  574.2	 9123.0	...
1096927	  686.7	  574.3	 9126.0	...
1096928	  686.7	  574.3	 9129.0	...
1096929	  686.8	  574.3	 9126.0	...
1096930	  686.8	  574.7	 9121.0	...
1096931	  686.8	  575.0	 9116.0	...
1096932	  686.8	  575.4	 9120.0	...
1096933	  686.6	  574.9	 9124.0	...
1096934	  686.3	  574.7	 9129.0	...
1096935	  686.1	  574.4	 9127.0	...
1096936	  686.2	  574.5	 9125.0	...
1096937	  686.2	  574.3	 9124.0	...
1096938	  686.2	  574.2	 9126.0	...
1096939	  686.5	  574.1	 9129.0	...
1096940	  686.7	  574.1	 9131.0	...
1096941	  687.0	  574.2	 9132.0	...
1096942	  687.0	  574.3	 9132.0	...
1096943	  687.0	  574.4	 9132.0	...
1096944	  686.7	  574.3	 9132.0	...
1096945	  686.5	  574.3	 9133.0	...
1096946	  686.5	  574.3	 9136.0	...
1096947	  686.4	  574.3	 9140.0	...
1096948	  686.3	  574.4	 9142.0	...
1096949	  686.2	  574.4	 9141.0	...
1096950	  686.1	  574.2	 9140.0	...
1096951	  686.1	  573.8	 9141.0	...
1096952	  686.0	  573.4	 9141.0	...
1096953	  686.5	  573.2	 9147.0	...
1096954	  686.9	  573.2	 9154.0	...
1096955	  686.9	  573.3	 9156.0	...
1096956	  686.6	  573.3	 9151.0	...
1096957	  686.2	  573.3	 9146.0	...
1096958	  686.3	  573.3	 9145.0	...
1096959	  686.3	  573.3	 9144.0	...
1096960	  686.4	  573.2	 9144.0	...
1096961	  686.4	  573.2	 9145.0	...
1096962	  686.4	  573.5	 9144.0	...
1096963	  686.4	  573.9	 9143.0	...
1096964	  686.4	  573.8	 9142.0	...
1096965	  686.4	  573.4	 9143.0	...
1096966	  686.4	  573.0	 9144.0	...
1096967	  686.5	  573.2	 9147.0	...
1096968	  686.6	  573.4	 9150.0	...
1096969	  686.5	  573.2	 9151.0	...
1096970	  686.2	  572.8	 9153.0	...
1096971	  686.0	  572.4	 9155.0	...
1096972	  686.0	  572.3	 9157.0	...
1096973	  686.0	  572.3	 9157.0	...
1096974	  686.0	  572.0	 9159.0	...
1096975	  685.9	  571.7	 9160.0	...
1096976	  686.2	  571.6	 9161.0	...
1096977	  686.6	  571.8	 9161.0	...
1096978	  686.7	  571.9	 9161.0	...
1096979	  686.4	  571.9	 9165.0	...
1096980	  686.1	  572.2	 9168.0	...
1096981	  686.0	  572.4	 9170.0	...
1096982	  685.9	  572.3	 9169.0	...
1096983	  685.9	  571.9	 9168.0	...
1096984	  686.0	  571.6	 9168.0	...
1096985	  686.0	  571.9	 9167.0	...
1096986	  686.1	  572.0	 9166.0	...
1096987	  686.1	  572.3	 9165.0	...
1096988	  686.1	  572.4	 9166.0	...
1096989	  686.1	  572.6	 9170.0	...
1096990	  686.0	  572.6	 9170.0	...
1096991	  686.1	  572.8	 9168.0	...
1096992	  686.1	  573.0	 9162.0	...
1096993	  686.1	  572.9	 9164.0	...
1096994	  686.4	  572.6	 9169.0	...
1096995	  686.6	  572.4	 9173.0	...
1096996	  686.9	  572.4	 9174.0	...
1096997	  687.1	  572.4	 9175.0	...
1096998	  687.1	  572.3	 9176.0	...
1096999	  687.1	  572.2	 9173.0	...
1097000	  687.3	  572.1	 9170.0	...
1097001	  687.5	  572.1	 9167.0	...
1097002	  687.7	  572.2	 9168.0	...
1097003	  687.7	  572.2	 9174.0	...
1097004	  687.1	  572.4	 9179.0	...
1097005	  686.5	  572.5	 9183.0	...
1097006	  685.9	  572.7	 9182.0	...
1097007	  686.0	  572.6	 9181.0	...
1097008	  686.2	  572.4	 9180.0	...
1097009	  686.3	  572.1	 9180.0	...
1097010	  686.5	  571.8	 9177.0	...
1097011	  686.3	  571.7	 9174.0	...
1097012	  686.1	  571.5	 9171.0	...
1097013	  686.4	  571.6	 9173.0	...
1097014	  686.8	  571.9	 9174.0	...
1097015	  687.1	  572.3	 9175.0	...
1097016	  687.0	  572.6	 9176.0	...
1097017	  686.9	  572.8	 9178.0	...
1097018	  686.7	  572.0	 9178.0	...
1097019	  686.5	  571.3	 9177.0	...
1097020	  686.4	  570.6	 9177.0	...
1097021	  686.2	  570.6	 9177.0	...
1097022	  686.1	  570.6	 9179.0	...
1097023	  686.3	  571.0	 9184.0	...
1097024	  686.7	  571.4	 9189.0	...
1097025	  686.9	  571.8	 9191.0	...
1097026	  686.9	  571.7	 9187.0	...
1097027	  686.8	  571.7	 9183.0	...
1097028	  686.6	  571.5	 9180.0	...
1097029	  686.4	  571.4	 9181.0	...
1097030	  686.4	  571.3	 9183.0	...
1097031	  686.5	  571.3	 9187.0	...
1097032	  686.7	  571.3	 9191.0	...
1097033	  686.8	  571.2	 9190.0	...
1097034	  686.7	  570.9	 9185.0	...
1097035	  686.4	  570.7	 9180.0	...
1097036	  686.2	  570.5	 9179.0	...
1097037	  686.2	  570.5	 9182.0	...
1097038	  685.9	  570.5	 9185.0	...
1097039	  685.6	  570.5	 9188.0	...
1097040	  685.3	  570.4	 9189.0	...
1097041	  685.3	  570.4	 9189.0	...
1097042	  685.2	  570.2	 9188.0	...
1097043	  685.2	  569.9	 9186.0	...
1097044	  685.2	  569.5	 9188.0	...
1097045	  685.1	  569.1	 9190.0	...
1097046	  685.1	  568.9	 9193.0	...
1097047	  685.2	  568.9	 9199.0	...
1097048	  685.4	  569.0	 9204.0	...
1097049	  685.5	  569.1	 9207.0	...
1097050	  685.5	  569.1	 9208.0	...
1097051	  685.3	  569.0	 9209.0	...
1097052	  685.1	  569.0	 9208.0	...
1097053	  685.1	  569.1	 9206.0	...
1097054	  685.3	  569.2	 9203.0	...
1097055	  685.4	  569.2	 9205.0	...
1097056	  685.3	  569.1	 9208.0	...
1097057	  685.1	  568.9	 9211.0	...
1097058	  685.0	  568.9	 9208.0	...
1097059	  684.9	  568.9	 9203.0	...
1097060	  685.4	  569.0	 9200.0	...
1097061	  685.8	  569.1	 9203.0	...
1097062	  685.8	  569.1	 9208.0	...
1097063	  685.2	  568.9	 9212.0	...
1097064	  684.7	  568.8	 9211.0	...
1097065	  684.6	  568.8	 9207.0	...
1097066	  684.9	  568.7	 9203.0	...
1097067	  685.3	  568.7	 9208.0	...
1097068	  685.7	  568.7	 9213.0	...
1097069	  685.7	  568.7	 9218.0	...
1097070	  685.7	  568.6	 9219.0	...
1097071	  685.6	  568.4	 9219.0	...
1097072	  685.4	  568.2	 9221.0	...
1097073	  685.3	  568.3	 9222.0	...
1097074	  685.5	  568.6	 9222.0	...
1097075	  685.8	  568.9	 9219.0	...
1097076	  685.9	  568.9	 9218.0	...
1097077	  685.7	  568.8	 9217.0	...
1097078	  685.6	  568.6	 9217.0	...
1097079	  685.7	  568.4	 9218.0	...
1097080	  685.6	  568.3	 9216.0	...
1097081	  685.5	  568.2	 9213.0	...
1097082	  685.4	  568.2	 9212.0	...
1097083	  685.4	  568.2	 9213.0	...
1097084	  685.4	  568.2	 9216.0	...
1097085	  685.4	  568.7	 9219.0	...
1097086	  685.4	  569.1	 9221.0	...
1097087	  685.4	  569.2	 9222.0	...
1097088	  685.4	  569.0	 9220.0	...
1097089	  684.9	  568.6	 9217.0	...
1097090	  684.5	  568.7	 9216.0	...
1097091	  684.3	  568.8	 9216.0	...
1097092	  684.6	  568.9	 9219.0	...
1097093	  685.3	  568.8	 9222.0	...
1097094	  685.7	  568.8	 9224.0	...
1097095	  685.9	  568.9	 9226.0	...
1097096	  685.9	  568.9	 9230.0	...
1097097	  685.9	  568.6	 9235.0	...
MSG	1097098 0000 _ Number On
1097098	  685.8	  568.4	 9237.0	...
1097099	  685.7	  568.3	 9230.0	...
1097100	  685.6	  568.0	 9223.0	...
1097101	  685.3	  567.8	 9220.0	...
1097102	  685.0	  567.5	 9222.0	...
1097103	  684.8	  567.4	 9223.0	...
1097104	  684.8	  567.5	 9221.0	...
1097105	  684.8	  567.7	 9219.0	...
1097106	  684.8	  568.0	 9217.0	...
1097107	  684.7	  567.9	 9216.0	...
1097108	  684.7	  567.7	 9217.0	...
1097109	  684.9	  567.5	 9218.0	...
1097110	  685.1	  567.3	 9219.0	...
1097111	  685.6	  567.5	 9219.0	...
1097112	  685.8	  567.7	 9223.0	...
1097113	  686.1	  567.9	 9228.0	...
1097114	  686.1	  567.8	 9231.0	...
1097115	  685.7	  567.3	 9230.0	...
1097116	  685.4	  566.9	 9229.0	...
1097117	  685.1	  566.6	 9228.0	...
1097118	  685.2	  566.9	 9228.0	...
1097119	  685.2	  567.2	 9229.0	...
1097120	  685.2	  567.1	 9230.0	...
1097121	  685.2	  566.5	 9231.0	...
1097122	  685.2	  565.9	 9232.0	...
1097123	  685.2	  565.9	 9236.0	...
1097124	  685.1	  566.1	 9241.0	...
1097125	  685.1	  566.3	 9246.0	...
1097126	  685.0	  566.3	 9242.0	...
1097127	  685.1	  566.3	 9238.0	...
1097128	  685.1	  566.1	 9233.0	...
1097129	  685.4	  565.9	 9239.0	...
1097130	  685.7	  565.7	 9244.0	...
1097131	  685.8	  565.6	 9245.0	...
1097132	  685.6	  565.5	 9240.0	...
1097133	  685.6	  565.4	 9239.0	...
1097134	  685.9	  565.4	 9241.0	...
1097135	  685.7	  565.4	 9243.0	...
1097136	  685.1	  565.2	 9243.0	...
1097137	  684.6	  564.9	 9243.0	...
1097138	  684.4	  564.5	 9243.0	...
1097139	  684.4	  564.5	 9243.0	...
1097140	  684.5	  564.7	 9242.0	...
1097141	  684.6	  564.9	 9241.0	...
1097142	  684.7	  565.0	 9241.0	...
1097143	  684.8	  565.0	 9244.0	...
1097144	  684.9	  565.0	 9247.0	...
1097145	  684.8	  564.9	 9249.0	...
1097146	  684.8	  565.0	 9255.0	...
1097147	  684.8	  565.3	 9259.0	...
1097148	  684.9	  566.0	 9261.0	...
1097149	  685.0	  566.6	 9258.0	...
1097150	  685.1	  567.0	 9256.0	...
1097151	  685.0	  566.5	 9256.0	...
1097152	  684.9	  566.1	 9256.0	...
1097153	  684.8	  565.9	 9254.0	...
1097154	  684.6	  565.6	 9253.0	...
1097155	  684.5	  565.5	 9255.0	...
1097156	  684.4	  565.4	 9258.0	...
1097157	  684.4	  565.6	 9255.0	...
1097158	  684.3	  565.7	 9251.0	...
1097159	  684.3	  565.7	 9252.0	...
1097160	  684.5	  565.5	 9257.0	...
1097161	  684.8	  565.4	 9259.0	...
1097162	  685.0	  565.4	 9256.0	...
1097163	  685.0	  565.4	 9253.0	...
1097164	  685.1	  565.5	 9255.0	...
1097165	  685.2	  565.6	 9257.0	...
1097166	  685.3	  565.6	 9261.0	...
1097167	  685.2	  565.6	 9263.0	...
1097168	  685.2	  565.5	 9263.0	...
1097169	  685.2	  565.5	 9262.0	...
1097170	  685.2	  565.3	 9260.0	...
1097171	  685.3	  565.2	 9261.0	...
1097172	  685.4	  565.1	 9262.0	...
1097173	  685.5	  565.2	 9264.0	...
1097174	  685.9	  565.4	 9266.0	...
1097175	  686.4	  565.6	 9268.0	...
1097176	  686.5	  565.8	 9269.0	...
1097177	  686.1	  566.1	 9270.0	...
1097178	  685.8	  566.4	 9272.0	...
1097179	  685.8	  565.9	 9272.0	...
1097180	  685.8	  565.1	 9272.0	...
1097181	  685.8	  564.3	 9272.0	...
1097182	  685.9	  564.0	 9271.0	...
1097183	  686.0	  563.4	 9269.0	...
1097184	  685.8	  562.8	 9267.0	...
1097185	  685.7	  562.6	 9262.0	...
1097186	  685.5	  562.8	 9259.0	...
1097187	  685.5	  563.1	 9256.0	...
1097188	  685.8	  563.4	 9256.0	...
1097189	  686.1	  563.5	 9257.0	...
1097190	  686.3	  563.6	 9258.0	...
1097191	  686.3	  563.6	 9258.0	...
1097192	  686.3	  563.6	 9259.0	...
1097193	  686.7	  563.5	 9259.0	...
1097194	  687.1	  563.2	 9260.0	...
1097195	  687.6	  563.0	 9263.0	...
1097196	  687.6	  562.9	 9266.0	...
1097197	  687.6	  563.0	 9267.0	...
1097198	  687.6	  563.3	 9267.0	...
1097199	  687.7	  563.4	 9267.0	...
1097200	  687.7	  563.8	 9268.0	...
1097201	  687.6	  564.1	 9268.0	...
1097202	  687.5	  563.7	 9267.0	...
1097203	  687.5	  563.1	 9266.0	...
1097204	  687.4	  563.1	 9266.0	...
1097205	  687.4	  563.6	 9268.0	...
1097206	  687.4	  564.1	 9269.0	...
1097207	  687.4	  564.0	 9271.0	...
1097208	  687.5	  563.9	 9270.0	...
1097209	  687.5	  563.8	 9269.0	...
1097210	  687.7	  563.7	 9273.0	...
1097211	  687.8	  563.4	 9277.0	...
1097212	  688.0	  563.2	 9281.0	...
1097213	  688.0	  563.0	 9280.0	...
1097214	  688.0	  563.1	 9279.0	...
1097215	  688.0	  563.3	 9281.0	...
1097216	  688.0	  563.5	 9284.0	...
1097217	  687.9	  563.6	 9288.0	...
1097218	  687.7	  563.5	 9287.0	...
1097219	  687.4	  562.9	 9286.0	...
1097220	  687.2	  562.4	 9285.0	...
1097221	  687.0	  561.8	 9285.0	...
1097222	  687.0	  561.7	 9285.0	...
1097223	  687.3	  561.8	 9284.0	...
1097224	  687.7	  562.1	 9283.0	...
1097225	  688.0	  562.4	 9282.0	...
1097226	  687.7	  562.4	 9284.0	...
1097227	  687.4	  562.4	 9288.0	...
1097228	  687.3	  562.5	 9292.0	...
1097229	  687.8	  562.4	 9294.0	...
1097230	  688.3	  562.3	 9294.0	...
1097231	  688.7	  561.6	 9292.0	...
1097232	  688.6	  560.9	 9291.0	...
1097233	  688.4	  560.3	 9291.0	...
1097234	  688.3	  560.3	 9292.0	...
1097235	  688.3	  560.5	 9293.0	...
1097236	  688.5	  561.3	 9294.0	...
1097237	  688.4	  562.2	 9296.0	...
1097238	  688.2	  562.8	 9296.0	...
1097239	  687.8	  562.6	 9296.0	...
1097240	  687.7	  562.4	 9295.0	...
1097241	  687.6	  562.0	 9293.0	...
1097242	  687.5	  561.9	 9292.0	...
1097243	  687.4	  561.8	 9295.0	...
1097244	  687.2	  561.9	 9298.0	...
1097245	  687.2	  562.1	 9303.0	...
1097246	  687.3	  562.2	 9304.0	...
1097247	  687.6	  562.6	 9305.0	...
1097248	  687.8	  562.9	 9308.0	...
1097249	  688.0	  563.3	 9311.0	...
1097250	  688.0	  563.5	 9314.0	...
1097251	  687.8	  563.6	 9313.0	...
1097252	  687.3	  563.6	 9311.0	...
1097253	  686.9	  563.4	 9309.0	...
1097254	  686.9	  563.1	 9309.0	...
1097255	  687.2	  563.0	 9309.0	...
1097256	  687.6	  562.9	 9310.0	...
1097257	  687.7	  562.9	 9310.0	...
1097258	  687.8	  562.7	 9311.0	...
1097259	  687.7	  562.5	 9312.0	...
1097260	  687.6	  562.4	 9313.0	...
1097261	  687.3	  562.3	 9312.0	...
1097262	  687.1	  562.2	 9312.0	...
1097263	  686.9	  562.0	 9313.0	...
1097264	  686.8	  562.1	 9313.0	...
1097265	  686.8	  562.2	 9313.0	...
1097266	  686.8	  562.3	 9313.0	...
1097267	  686.8	  562.4	 9313.0	...
1097268	  686.7	  562.6	 9312.0	...
1097269	  687.0	  562.7	 9312.0	...
1097270	  687.4	  563.2	 9312.0	...
1097271	  687.7	  563.6	 9311.0	...
1097272	  687.6	  563.8	 9310.0	...
1097273	  687.7	  563.7	 9309.0	...
1097274	  687.7	  563.6	 9310.0	...
1097275	  687.6	  563.6	 9309.0	...
1097276	  687.3	  563.8	 9307.0	...
1097277	  687.1	  563.8	 9305.0	...
1097278	  687.0	  563.9	 9302.0	...
1097279	  687.1	  563.7	 9299.0	...
1097280	  687.1	  563.6	 9296.0	...
1097281	  687.0	  563.4	 9295.0	...
1097282	  687.0	  563.3	 9295.0	...
1097283	  687.0	  563.2	 9293.0	...
1097284	  687.0	  563.5	 9291.0	...
1097285	  687.0	  563.9	 9292.0	...
1097286	  687.1	  564.4	 9294.0	...
1097287	  687.1	  564.5	 9297.0	...
1097288	  687.0	  564.1	 9300.0	...
1097289	  686.6	  563.7	 9304.0	...
1097290	  686.4	  563.2	 9308.0	...
1097291	  686.3	  563.3	 9307.0	...
1097292	  686.4	  563.4	 9305.0	...
1097293	  686.4	  563.5	 9304.0	...
1097294	  686.4	  563.3	 9302.0	...
1097295	  686.2	  563.1	 9303.0	...
1097296	  686.0	  562.8	 9306.0	...
1097297	  685.9	  562.8	 9310.0	...
1097298	  686.0	  562.7	 9314.0	...
1097299	  686.0	  562.6	 9317.0	...
1097300	  686.0	  562.5	 9315.0	...
1097301	  686.1	  562.4	 9312.0	...
1097302	  686.2	  562.7	 9310.0	...
1097303	  686.4	  563.0	 9313.0	...
1097304	  686.2	  562.9	 9315.0	...
1097305	  686.0	  562.5	 9314.0	...
1097306	  685.8	  562.2	 9313.0	...
1097307	  685.8	  562.3	 9311.0	...
1097308	  685.8	  562.5	 9311.0	...
1097309	  685.7	  562.6	 9311.0	...
1097310	  685.6	  562.5	 9313.0	...
1097311	  685.6	  562.6	 9317.0	...
1097312	  685.5	  562.6	 9321.0	...
1097313	  685.4	  562.6	 9323.0	...
1097314	  685.4	  562.5	 9324.0	...
1097315	  685.5	  562.6	 9325.0	...
1097316	  685.8	  562.8	 9325.0	...
1097317	  685.9	  563.0	 9324.0	...
1097318	  686.0	  563.1	 9324.0	...
1097319	  686.0	  563.2	 9324.0	...
1097320	  686.1	  563.1	 9326.0	...
1097321	  686.3	  563.0	 9329.0	...
1097322	  686.4	  562.4	 9331.0	...
1097323	  686.5	  561.9	 9332.0	...
1097324	  686.5	  561.7	 9332.0	...
1097325	  686.4	  561.9	 9332.0	...
1097326	  686.2	  561.9	 9332.0	...
1097327	  686.1	  561.8	 9333.0	...
1097328	  686.1	  561.5	 9336.0	...
1097329	  686.1	  561.4	 9338.0	...
1097330	  686.2	  561.2	 9339.0	...
1097331	  686.2	  561.5	 9339.0	...
1097332	  686.3	  561.8	 9337.0	...
1097333	  686.3	  562.0	 9336.0	...
1097334	  686.1	  561.2	 9336.0	...
1097335	  685.9	  560.5	 9336.0	...
1097336	  685.5	  559.8	 9340.0	...
1097337	  685.4	  559.7	 9345.0	...
1097338	  685.2	  559.7	 9346.0	...
1097339	  685.2	  559.8	 9342.0	...
1097340	  685.1	  560.0	 9338.0	...
1097341	  685.1	  560.1	 9336.0	...
1097342	  685.3	  560.2	 9333.0	...
1097343	  685.5	  560.0	 9331.0	...
1097344	  685.8	  560.0	 9330.0	...
1097345	  685.7	  559.9	 9330.0	...
1097346	  685.4	  560.1	 9330.0	...
1097347	  685.2	  560.5	 9330.0	...
1097348	  685.6	  560.7	 9338.0	...
1097349	  686.1	  560.7	 9347.0	...
1097350	  686.5	  560.5	 9352.0	...
1097351	  686.4	  560.4	 9349.0	...
1097352	  686.3	  560.3	 9349.0	...
1097353	  686.2	  560.3	 9351.0	...
1097354	  686.2	  560.3	 9350.0	...
1097355	  686.2	  560.3	 9347.0	...
1097356	  686.2	  560.3	 9346.0	...
1097357	  686.2	  560.1	 9345.0	...
1097358	  686.0	  559.8	 9345.0	...
1097359	  685.8	  559.8	 9350.0	...
1097360	  686.2	  560.2	 9356.0	...
1097361	  686.7	  560.5	 9360.0	...
1097362	  687.1	  560.6	 9358.0	...
1097363	  686.6	  560.2	 9357.0	...
1097364	  686.1	  559.7	 9356.0	...
1097365	  685.8	  559.6	 9356.0	...
1097366	  685.8	  560.0	 9354.0	...
1097367	  685.8	  560.2	 9353.0	...
1097368	  686.2	  560.1	 9354.0	...
1097369	  686.6	  559.9	 9357.0	...
1097370	  686.6	  559.9	 9360.0	...
1097371	  686.2	  559.9	 9360.0	...
1097372	  685.9	  559.8	 9360.0	...
1097373	  685.8	  559.7	 9364.0	...
1097374	  685.8	  559.5	 9368.0	...
1097375	  685.7	  559.5	 9373.0	...
1097376	  685.6	  559.7	 9375.0	...
1097377	  685.6	  560.1	 9373.0	...
1097378	  685.8	  560.5	 9371.0	...
1097379	  686.1	  560.7	 9368.0	...
1097380	  686.2	  560.7	 9368.0	...
1097381	  686.2	  560.3	 9368.0	...
1097382	  686.0	  559.9	 9369.0	...
1097383	  685.8	  559.7	 9369.0	...
1097384	  685.6	  559.8	 9369.0	...
1097385	  685.5	  559.7	 9370.0	...
1097386	  685.5	  559.9	 9371.0	...
1097387	  685.6	  559.9	 9371.0	...
1097388	  685.6	  560.1	 9370.0	...
1097389	  685.8	  559.9	 9370.0	...
1097390	  686.2	  560.0	 9375.0	...
1097391	  686.5	  560.2	 9380.0	...
1097392	  686.7	  560.2	 9384.0	...
1097393	  686.7	  560.0	 9385.0	...
1097394	  686.7	  559.9	 9385.0	...
1097395	  686.7	  560.0	 9383.0	...
1097396	  686.7	  560.1	 9380.0	...
1097397	  686.8	  560.2	 9378.0	...
1097398	  686.9	  560.2	 9380.0	...
1097399	  687.0	  560.5	 9382.0	...
1097400	  686.9	  560.7	 9382.0	...
1097401	  686.8	  560.7	 9381.0	...
1097402	  686.5	  560.4	 9379.0	...
1097403	  686.4	  560.2	 9380.0	...
1097404	  686.4	  560.2	 9382.0	...
1097405	  686.6	  560.2	 9388.0	...
1097406	  687.0	  560.0	 9393.0	...
1097407	  687.3	  559.9	 9396.0	...
1097408	  687.6	  560.0	 9396.0	...
1097409	  687.7	  560.2	 9396.0	...
1097410	  687.7	  560.4	 9396.0	...
MSG	1097411 0000 _ Number Off
1097411	  687.6	  560.3	 9396.0	...
1097412	  687.5	  560.1	 9395.0	...
1097413	  687.4	  560.1	 9395.0	...
1097414	  687.3	  560.0	 9395.0	...
1097415	  687.1	  559.8	 9396.0	...
1097416	  686.8	  559.5	 9396.0	...
1097417	  686.5	  559.4	 9396.0	...
1097418	  686.4	  559.5	 9396.0	...
1097419	  686.4	  559.7	 9396.0	...
1097420	  686.4	  559.8	 9397.0	...
1097421	  686.3	  560.0	 9397.0	...
1097422	  686.4	  560.2	 9396.0	...
1097423	  686.5	  560.1	 9395.0	...
1097424	  686.6	  559.7	 9394.0	...
1097425	  686.5	  559.3	 9394.0	...
1097426	  686.5	  558.9	 9393.0	...
1097427	  686.4	  558.9	 9392.0	...
1097428	  686.5	  559.0	 9392.0	...
1097429	  686.6	  559.3	 9393.0	...
1097430	  686.9	  559.7	 9394.0	...
1097431	  686.9	  559.8	 9398.0	...
1097432	  686.6	  559.8	 9403.0	...
1097433	  686.2	  559.8	 9405.0	...
1097434	  686.0	  559.9	 9404.0	...
1097435	  686.3	  559.9	 9402.0	...
1097436	  686.5	  559.9	 9402.0	...
1097437	  686.6	  560.1	 9403.0	...
1097438	  686.6	  560.3	 9403.0	...
1097439	  686.7	  560.2	 9403.0	...
1097440	  686.7	  559.9	 9403.0	...
1097441	  686.7	  559.7	 9402.0	...
1097442	  686.5	  559.7	 9402.0	...
1097443	  685.8	  559.5	 9402.0	...
1097444	  685.2	  559.3	 9404.0	...
1097445	  684.7	  559.0	 9405.0	...
1097446	  684.6	  559.0	 9407.0	...
1097447	  685.0	  559.0	 9409.0	...
1097448	  685.4	  559.1	 9412.0	...
1097449	  685.8	  559.3	 9414.0	...
1097450	  685.6	  559.5	 9411.0	...
1097451	  685.6	  559.6	 9410.0	...
1097452	  685.5	  559.4	 9413.0	...
1097453	  685.6	  559.2	 9417.0	...
1097454	  685.4	  559.2	 9419.0	...
1097455	  685.4	  559.6	 9419.0	...
1097456	  685.5	  559.8	 9419.0	...
1097457	  685.7	  559.9	 9419.0	...
1097458	  685.9	  559.7	 9419.0	...
1097459	  685.6	  559.5	 9418.0	...
1097460	  685.2	  559.3	 9413.0	...
1097461	  684.8	  559.3	 9408.0	...
1097462	  684.9	  559.3	 9406.0	...
1097463	  685.1	  559.2	 9410.0	...
1097464	  685.0	  559.0	 9413.0	...
1097465	  684.7	  558.8	 9414.0	...
1097466	  684.7	  559.1	 9414.0	...
1097467	  685.0	  559.7	 9414.0	...
1097468	  685.4	  560.3	 9415.0	...
1097469	  685.3	  560.2	 9413.0	...
1097470	  684.9	  559.8	 9411.0	...
1097471	  684.6	  559.5	 9409.0	...
1097472	  684.6	  559.3	 9409.0	...
1097473	  685.0	  559.0	 9415.0	...
1097474	  685.3	  558.8	 9423.0	...
1097475	  685.4	  558.7	 9430.0	...
1097476	  685.4	  558.8	 9428.0	...
1097477	  685.5	  558.8	 9425.0	...
1097478	  685.5	  559.2	 9422.0	...
1097479	  685.6	  559.5	 9421.0	...
1097480	  685.7	  559.9	 9420.0	...
1097481	  685.4	  559.4	 9419.0	...
1097482	  684.9	  559.0	 9421.0	...
1097483	  684.7	  558.5	 9423.0	...
1097484	  684.9	  558.5	 9426.0	...
1097485	  685.0	  558.6	 9425.0	...
1097486	  684.9	  558.7	 9424.0	...
1097487	  684.9	  558.8	 9423.0	...
1097488	  685.2	  559.2	 9422.0	...
1097489	  685.4	  559.6	 9423.0	...
1097490	  685.3	  559.7	 9424.0	...
1097491	  685.1	  559.5	 9425.0	...
1097492	  684.8	  559.2	 9425.0	...
1097493	  684.6	  559.2	 9425.0	...
1097494	  684.7	  559.1	 9421.0	...
1097495	  684.9	  559.1	 9416.0	...
1097496	  685.1	  559.3	 9416.0	...
1097497	  685.1	  559.6	 9421.0	...
1097498	  685.2	  559.8	 9424.0	...
1097499	  685.3	  559.8	 9422.0	...
1097500	  684.9	  559.2	 9421.0	...
1097501	  684.5	  558.5	 9421.0	...
1097502	  684.1	  558.4	 9421.0	...
1097503	  684.2	  558.8	 9421.0	...
1097504	  684.7	  559.1	 9421.0	...
1097505	  685.1	  558.9	 9427.0	...
1097506	  685.3	  558.9	 9433.0	...
1097507	  685.1	  558.9	 9439.0	...
1097508	  684.9	  559.0	 9434.0	...
1097509	  684.9	  558.9	 9429.0	...
1097510	  684.9	  559.0	 9425.0	...
1097511	  684.9	  559.1	 9424.0	...
1097512	  684.9	  559.0	 9424.0	...
1097513	  685.0	  558.8	 9425.0	...
1097514	  684.8	  558.7	 9427.0	...
1097515	  684.5	  558.7	 9430.0	...
1097516	  684.2	  558.7	 9430.0	...
1097517	  684.3	  558.7	 9431.0	...
1097518	  684.4	  558.6	 9430.0	...
1097519	  684.4	  558.6	 9429.0	...
1097520	  684.3	  558.7	 9428.0	...
1097521	  684.1	  558.9	 9425.0	...
1097522	  683.9	  559.1	 9422.0	...
1097523	  683.7	  559.3	 9420.0	...
1097524	  683.4	  559.2	 9420.0	...
1097525	  683.1	  559.0	 9421.0	...
1097526	  683.4	  559.1	 9422.0	...
1097527	  683.8	  559.4	 9423.0	...
1097528	  684.2	  559.4	 9423.0	...
1097529	  684.3	  559.1	 9424.0	...
1097530	  684.4	  558.9	 9424.0	...
1097531	  684.6	  558.8	 9423.0	...
1097532	  684.7	  558.8	 9425.0	...
1097533	  684.2	  558.9	 9429.0	...
1097534	  683.7	  559.1	 9432.0	...
1097535	  683.1	  559.5	 9429.0	...
1097536	  683.2	  559.9	 9426.0	...
1097537	  683.6	  559.9	 9424.0	...
1097538	  683.9	  559.6	 9428.0	...
1097539	  684.2	  559.4	 9433.0	...
1097540	  684.3	  559.3	 9435.0	...
1097541	  684.2	  559.3	 9435.0	...
1097542	  684.1	  559.3	 9433.0	...
1097543	  684.1	  559.2	 9432.0	...
1097544	  684.0	  558.9	 9435.0	...
1097545	  683.9	  558.7	 9438.0	...
1097546	  683.8	  558.9	 9440.0	...
1097547	  683.6	  559.2	 9440.0	...
1097548	  683.5	  559.5	 9441.0	...
1097549	  683.5	  559.4	 9441.0	...
1097550	  683.5	  559.4	 9439.0	...
1097551	  683.6	  559.0	 9438.0	...
1097552	  683.6	  558.7	 9436.0	...
1097553	  683.6	  558.6	 9436.0	...
1097554	  683.7	  558.7	 9436.0	...
1097555	  683.7	  558.9	 9435.0	...
1097556	  683.7	  558.8	 9436.0	...
1097557	  683.6	  559.0	 9437.0	...
1097558	  683.1	  559.3	 9435.0	...
1097559	  682.6	  559.1	 9434.0	...
1097560	  682.2	  558.8	 9432.0	...
1097561	  682.2	  558.5	 9432.0	...
1097562	  682.8	  558.6	 9431.0	...
1097563	  683.3	  558.6	 9432.0	...
1097564	  683.5	  558.7	 9432.0	...
1097565	  683.5	  558.6	 9434.0	...
1097566	  683.3	  558.5	 9436.0	...
1097567	  683.4	  558.5	 9437.0	...
1097568	  682.9	  558.6	 9438.0	...
1097569	  682.4	  558.7	 9437.0	...
1097570	  682.0	  558.8	 9436.0	...
1097571	  681.9	  558.9	 9434.0	...
1097572	  681.8	  558.7	 9435.0	...
1097573	  681.8	  558.5	 9437.0	...
1097574	  681.9	  558.3	 9439.0	...
1097575	  682.1	  558.3	 9439.0	...
1097576	  682.3	  558.3	 9438.0	...
1097577	  682.3	  558.4	 9439.0	...
1097578	  682.3	  558.4	 9440.0	...
1097579	  682.1	  558.5	 9441.0	...
1097580	  681.9	  558.5	 9443.0	...
1097581	  681.9	  558.5	 9445.0	...
1097582	  681.9	  558.6	 9448.0	...
1097583	  682.0	  558.6	 9449.0	...
1097584	  682.0	  558.6	 9449.0	...
1097585	  681.9	  558.6	 9448.0	...
1097586	  681.6	  558.6	 9446.0	...
1097587	  681.4	  558.5	 9444.0	...
1097588	  681.7	  558.7	 9442.0	...
1097589	  682.1	  558.9	 9441.0	...
1097590	  682.2	  559.2	 9440.0	...
1097591	  681.9	  559.2	 9440.0	...
1097592	  681.6	  559.0	 9442.0	...
1097593	  681.5	  558.8	 9445.0	...
1097594	  681.5	  558.7	 9450.0	...
1097595	  681.5	  558.9	 9455.0	...
1097596	  681.3	  559.0	 9453.0	...
1097597	  681.0	  559.0	 9449.0	...
1097598	  680.8	  559.0	 9445.0	...
1097599	  681.3	  559.0	 9445.0	...
1097600	  681.8	  559.0	 9443.0	...
1097601	  681.9	  559.0	 9440.0	...
1097602	  681.5	  559.0	 9437.0	...
1097603	  681.2	  559.1	 9436.0	...
1097604	  681.2	  559.0	 9435.0	...
1097605	  681.2	  559.0	 9433.0	...
1097606	  681.2	  559.0	 9433.0	...
1097607	  681.2	  559.0	 9438.0	...
1097608	  681.1	  559.0	 9443.0	...
1097609	  681.1	  559.1	 9448.0	...
1097610	  681.1	  559.2	 9448.0	...
1097611	  681.0	  559.2	 9448.0	...
MSG	1097612 0000 _ Number On
1097612	  680.8	  559.1	 9449.0	...
1097613	  680.7	  559.1	 9449.0	...
1097614	  680.7	  559.4	 9448.0	...
1097615	  680.8	  559.6	 9447.0	...
1097616	  680.9	  559.4	 9448.0	...
1097617	  681.0	  559.2	 9451.0	...
1097618	  681.0	  558.9	 9453.0	...
1097619	  681.0	  559.0	 9452.0	...
1097620	  681.0	  559.0	 9450.0	...
1097621	  681.1	  559.0	 9449.0	...
1097622	  681.0	  559.0	 9447.0	...
1097623	  680.9	  558.9	 9444.0	...
1097624	  680.6	  559.0	 9442.0	...
1097625	  680.5	  559.1	 9442.0	...
1097626	  680.3	  559.0	 9443.0	...
1097627	  680.4	  558.8	 9442.0	...
1097628	  680.3	  558.6	 9445.0	...
1097629	  680.2	  558.5	 9449.0	...
1097630	  680.5	  558.6	 9454.0	...
1097631	  680.9	  558.8	 9456.0	...
1097632	  681.3	  559.0	 9458.0	...
1097633	  681.3	  559.0	 9458.0	...
1097634	  681.3	  558.9	 9458.0	...
1097635	  681.3	  558.8	 9457.0	...
1097636	  681.3	  558.8	 9455.0	...
1097637	  681.2	  558.9	 9454.0	...
1097638	  681.1	  558.9	 9452.0	...
1097639	  681.0	  559.1	 9453.0	...
1097640	  680.9	  559.4	 9457.0	...
1097641	  680.9	  559.7	 9460.0	...
1097642	  681.0	  559.2	 9463.0	...
1097643	  681.1	  558.5	 9461.0	...
1097644	  681.1	  558.1	 9460.0	...
1097645	  680.9	  558.4	 9458.0	...
1097646	  680.6	  558.6	 9457.0	...
1097647	  680.6	  558.6	 9458.0	...
1097648	  680.8	  558.5	 9459.0	...
1097649	  681.0	  558.4	 9461.0	...
1097650	  681.2	  558.3	 9460.0	...
1097651	  681.1	  558.4	 9460.0	...
1097652	  681.0	  558.6	 9460.0	...
1097653	  681.1	  558.7	 9461.0	...
1097654	  681.1	  558.7	 9464.0	...
1097655	  681.1	  558.6	 9468.0	...
1097656	  681.4	  558.5	 9471.0	...
1097657	  681.7	  558.4	 9472.0	...
1097658	  682.0	  558.4	 9470.0	...
1097659	  682.0	  558.3	 9468.0	...
1097660	  682.0	  558.1	 9467.0	...
1097661	  682.1	  557.9	 9468.0	...
1097662	  682.2	  558.4	 9469.0	...
1097663	  681.8	  559.0	 9469.0	...
1097664	  681.5	  559.6	 9470.0	...
1097665	  681.1	  559.5	 9471.0	...
1097666	  681.1	  559.3	 9471.0	...
1097667	  681.1	  559.1	 9470.0	...
1097668	  681.7	  559.1	 9474.0	...
1097669	  682.3	  559.0	 9480.0	...
1097670	  682.9	  558.8	 9485.0	...
1097671	  682.7	  558.7	 9483.0	...
1097672	  682.3	  558.7	 9481.0	...
1097673	  681.9	  558.9	 9479.0	...
1097674	  681.8	  559.0	 9479.0	...
1097675	  682.0	  559.4	 9479.0	...
1097676	  682.1	  559.7	 9478.0	...
1097677	  682.3	  559.4	 9478.0	...
1097678	  682.4	  558.9	 9475.0	...
1097679	  682.5	  558.6	 9474.0	...
1097680	  682.3	  558.8	 9473.0	...
1097681	  682.0	  558.9	 9475.0	...
1097682	  681.7	  558.8	 9476.0	...
1097683	  681.7	  558.6	 9475.0	...
1097684	  681.9	  558.6	 9476.0	...
1097685	  682.1	  558.6	 9477.0	...
1097686	  682.3	  558.7	 9474.0	...
1097687	  682.4	  558.7	 9471.0	...
1097688	  682.4	  558.7	 9468.0	...
1097689	  682.4	  558.7	 9468.0	...
1097690	  682.4	  558.6	 9469.0	...
1097691	  682.2	  558.6	 9470.0	...
1097692	  682.0	  558.6	 9468.0	...
1097693	  681.7	  558.7	 9464.0	...
1097694	  681.6	  558.6	 9462.0	...
1097695	  681.6	  558.3	 9465.0	...
1097696	  681.6	  558.1	 9470.0	...
1097697	  681.7	  558.1	 9475.0	...
1097698	  681.7	  558.1	 9479.0	...
1097699	  681.7	  558.2	 9480.0	...
1097700	  681.7	  558.5	 9475.0	...
1097701	  681.9	  558.6	 9470.0	...
1097702	  682.1	  558.6	 9466.0	...
1097703	  682.3	  558.5	 9469.0	...
1097704	  682.3	  558.4	 9474.0	...
1097705	  682.3	  558.5	 9475.0	...
1097706	  682.2	  558.5	 9475.0	...
1097707	  682.2	  558.5	 9476.0	...
1097708	  682.2	  558.3	 9477.0	...
1097709	  682.3	  558.1	 9479.0	...
1097710	  682.5	  557.8	 9479.0	...
1097711	  682.6	  557.6	 9478.0	...
1097712	  682.7	  557.4	 9477.0	...
1097713	  682.4	  557.4	 9475.0	...
1097714	  682.3	  557.4	 9474.0	...
1097715	  682.0	  557.5	 9474.0	...
1097716	  681.9	  557.6	 9474.0	...
1097717	  682.2	  557.6	 9475.0	...
1097718	  682.7	  558.4	 9474.0	...
1097719	  683.1	  559.1	 9473.0	...
1097720	  683.1	  559.0	 9471.0	...
1097721	  683.1	  558.2	 9471.0	...
1097722	  683.1	  557.4	 9471.0	...
1097723	  683.1	  557.4	 9470.0	...
1097724	  683.1	  557.5	 9470.0	...
1097725	  683.0	  557.5	 9470.0	...
1097726	  683.0	  557.5	 9470.0	...
1097727	  683.1	  557.5	 9473.0	...
1097728	  683.2	  557.6	 9477.0	...
1097729	  683.3	  557.6	 9482.0	...
1097730	  683.5	  557.8	 9484.0	...
1097731	  683.7	  558.0	 9483.0	...
1097732	  683.8	  558.2	 9480.0	...
1097733	  683.8	  558.3	 9482.0	...
1097734	  683.8	  558.4	 9486.0	...
1097735	  683.8	  558.5	 9490.0	...
1097736	  683.7	  558.4	 9490.0	...
1097737	  683.6	  558.2	 9490.0	...
1097738	  683.4	  558.0	 9491.0	...
1097739	  683.3	  558.1	 9492.0	...
1097740	  683.2	  558.2	 9492.0	...
1097741	  683.0	  558.2	 9487.0	...
1097742	  682.9	  558.0	 9483.0	...
1097743	  682.9	  557.7	 9478.0	...
1097744	  683.0	  557.5	 9479.0	...
1097745	  682.6	  557.7	 9480.0	...
1097746	  682.1	  557.9	 9481.0	...
1097747	  681.6	  557.7	 9483.0	...
1097748	  681.6	  557.6	 9481.0	...
1097749	  682.1	  557.5	 9479.0	...
1097750	  682.6	  557.6	 9475.0	...
1097751	  683.0	  557.6	 9474.0	...
1097752	  683.0	  557.6	 9474.0	...
1097753	  683.0	  557.9	 9476.0	...
1097754	  683.1	  558.2	 9479.0	...
1097755	  683.1	  558.4	 9479.0	...
1097756	  683.0	  558.5	 9479.0	...
1097757	  683.1	  558.4	 9480.0	...
1097758	  683.3	  558.4	 9480.0	...
1097759	  683.4	  558.3	 9479.0	...
1097760	  683.3	  558.2	 9477.0	...
1097761	  683.1	  558.1	 9475.0	...
1097762	  683.0	  558.0	 9475.0	...
1097763	  683.1	  558.0	 9474.0	...
1097764	  683.3	  558.1	 9475.0	...
1097765	  683.5	  558.2	 9476.0	...
1097766	  683.7	  558.2	 9481.0	...
1097767	  683.6	  558.2	 9485.0	...
1097768	  683.6	  557.6	 9487.0	...
1097769	  683.6	  557.1	 9489.0	...
1097770	  683.7	  556.6	 9489.0	...
1097771	  683.9	  556.8	 9489.0	...
1097772	  684.1	  557.0	 9487.0	...
1097773	  684.1	  557.1	 9486.0	...
1097774	  684.7	  557.0	 9489.0	...
1097775	  685.1	  557.0	 9492.0	...
1097776	  685.6	  556.9	 9496.0	...
1097777	  685.5	  556.9	 9497.0	...
1097778	  685.4	  556.9	 9497.0	...
1097779	  685.3	  556.8	 9496.0	...
1097780	  685.4	  556.8	 9496.0	...
1097781	  685.4	  556.7	 9495.0	...
1097782	  685.4	  556.7	 9493.0	...
1097783	  685.4	  556.6	 9492.0	...
1097784	  685.4	  556.6	 9492.0	...
1097785	  685.5	  556.6	 9493.0	...
1097786	  685.3	  556.5	 9495.0	...
1097787	  684.9	  556.5	 9496.0	...
1097788	  684.6	  556.7	 9495.0	...
1097789	  684.7	  556.7	 9494.0	...
1097790	  684.9	  556.8	 9493.0	...
1097791	  685.0	  557.1	 9490.0	...
1097792	  684.8	  557.5	 9486.0	...
1097793	  684.5	  557.8	 9483.0	...
1097794	  684.1	  557.6	 9485.0	...
1097795	  684.0	  557.3	 9487.0	...
1097796	  684.1	  557.1	 9488.0	...
1097797	  684.3	  557.0	 9488.0	...
1097798	  684.5	  556.8	 9491.0	...
1097799	  684.5	  556.9	 9495.0	...
1097800	  684.6	  557.1	 9498.0	...
1097801	  684.6	  557.2	 9497.0	...
1097802	  684.6	  557.1	 9496.0	...
1097803	  684.4	  557.1	 9495.0	...
1097804	  684.3	  557.5	 9495.0	...
1097805	  684.1	  558.0	 9494.0	...
1097806	  684.0	  558.0	 9495.0	...
1097807	  684.1	  557.4	 9495.0	...
1097808	  684.2	  557.0	 9494.0	...
1097809	  684.4	  557.0	 9492.0	...
1097810	  684.5	  557.0	 9490.0	...
1097811	  684.5	  557.0	 9489.0	...
1097812	  684.3	  557.1	 9489.0	...
1097813	  684.2	  557.4	 9489.0	...
1097814	  684.0	  557.8	 9489.0	...
1097815	  683.9	  558.2	 9489.0	...
1097816	  683.7	  558.1	 9488.0	...
1097817	  683.7	  558.0	 9489.0	...
1097818	  683.9	  558.0	 9492.0	...
1097819	  684.2	  558.0	 9496.0	...
1097820	  684.3	  557.9	 9498.0	...
1097821	  684.5	  557.9	 9498.0	...
1097822	  684.5	  557.8	 9499.0	...
1097823	  684.6	  557.7	 9497.0	...
1097824	  684.6	  557.8	 9495.0	...
1097825	  684.7	  558.0	 9491.0	...
1097826	  684.7	  557.8	 9489.0	...
1097827	  684.7	  557.4	 9488.0	...
1097828	  684.6	  557.1	 9489.0	...
1097829	  684.6	  557.3	 9490.0	...
1097830	  684.5	  557.4	 9491.0	...
1097831	  684.5	  557.4	 9491.0	...
1097832	  684.6	  557.4	 9491.0	...
1097833	  684.9	  557.8	 9491.0	...
1097834	  685.2	  558.1	 9491.0	...
1097835	  685.4	  558.0	 9491.0	...
1097836	  685.4	  557.6	 9493.0	...
1097837	  685.3	  557.2	 9495.0	...
1097838	  685.3	  557.2	 9499.0	...
1097839	  685.4	  557.2	 9502.0	...
1097840	  685.5	  557.2	 9504.0	...
1097841	  685.6	  557.2	 9503.0	...
1097842	  685.8	  557.2	 9501.0	...
1097843	  685.9	  556.9	 9500.0	...
1097844	  686.0	  556.8	 9501.0	...
1097845	  686.0	  556.8	 9502.0	...
1097846	  686.0	  557.0	 9501.0	...
1097847	  686.0	  557.3	 9500.0	...
1097848	  686.6	  557.3	 9498.0	...
1097849	  687.2	  557.2	 9498.0	...
1097850	  687.4	  557.0	 9498.0	...
1097851	  687.2	  556.9	 9498.0	...
1097852	  687.1	  556.9	 9501.0	...
1097853	  687.4	  557.0	 9508.0	...
1097854	  687.2	  557.1	 9514.0	...
1097855	  686.9	  557.2	 9510.0	...
1097856	  686.8	  557.2	 9502.0	...
1097857	  687.0	  557.2	 9495.0	...
1097858	  686.9	  556.6	 9495.0	...
1097859	  686.9	  556.1	 9495.0	...
1097860	  686.9	  555.8	 9496.0	...
1097861	  687.0	  556.6	 9496.0	...
1097862	  686.9	  557.4	 9495.0	...
1097863	  686.8	  557.4	 9494.0	...
1097864	  686.7	  556.8	 9493.0	...
1097865	  686.5	  556.5	 9493.0	...
1097866	  686.3	  556.7	 9494.0	...
1097867	  686.1	  556.9	 9496.0	...
1097868	  686.1	  557.0	 9496.0	...
1097869	  686.0	  557.1	 9497.0	...
1097870	  685.8	  557.0	 9497.0	...
1097871	  686.0	  556.8	 9498.0	...
1097872	  686.2	  556.6	 9495.0	...
1097873	  686.4	  556.7	 9492.0	...
1097874	  686.4	  556.9	 9492.0	...
1097875	  686.1	  556.9	 9496.0	...
1097876	  685.8	  557.0	 9500.0	...
1097877	  685.9	  557.4	 9500.0	...
1097878	  686.2	  557.8	 9498.0	...
1097879	  686.4	  557.8	 9497.0	...
1097880	  686.3	  557.3	 9496.0	...
1097881	  686.3	  556.9	 9498.0	...
1097882	  686.4	  557.1	 9498.0	...
1097883	  686.5	  557.5	 9497.0	...
1097884	  686.3	  557.7	 9500.0	...
1097885	  686.3	  557.8	 9503.0	...
1097886	  686.2	  557.7	 9504.0	...
1097887	  686.1	  557.3	 9502.0	...
1097888	  685.9	  556.9	 9500.0	...
1097889	  685.9	  556.6	 9501.0	...
1097890	  686.0	  556.9	 9501.0	...
1097891	  686.2	  557.3	 9500.0	...
1097892	  686.5	  557.5	 9498.0	...
1097893	  686.8	  557.6	 9503.0	...
1097894	  686.8	  557.8	 9509.0	...
1097895	  686.7	  558.1	 9515.0	...
1097896	  686.6	  557.9	 9514.0	...
1097897	  686.6	  557.4	 9513.0	...
1097898	  686.5	  556.7	 9512.0	...
1097899	  686.3	  556.4	 9507.0	...
1097900	  686.2	  556.5	 9503.0	...
1097901	  685.8	  557.1	 9503.0	...
1097902	  685.6	  557.6	 9508.0	...
1097903	  685.6	  557.9	 9514.0	...
1097904	  685.7	  557.9	 9516.0	...
1097905	  685.7	  557.9	 9517.0	...
1097906	  685.6	  557.8	 9519.0	...
1097907	  685.6	  557.8	 9520.0	...
1097908	  685.9	  557.8	 9521.0	...
1097909	  686.3	  558.2	 9521.0	...
1097910	  687.0	  558.6	 9521.0	...
1097911	  687.5	  559.0	 9522.0	...
1097912	  687.5	  559.0	 9523.0	...
1097913	  687.2	  558.5	 9524.0	...
1097914	  687.1	  557.9	 9523.0	...
1097915	  687.2	  557.5	 9523.0	...
1097916	  687.4	  557.6	 9523.0	...
1097917	  687.2	  557.6	 9524.0	...
1097918	  687.1	  557.6	 9526.0	...
1097919	  687.0	  557.6	 9528.0	...
1097920	  687.0	  557.7	 9530.0	...
1097921	  686.9	  558.1	 9529.0	...
1097922	  686.7	  558.3	 9529.0	...
1097923	  686.9	  558.5	 9533.0	...
1097924	  687.6	  558.5	 9538.0	...
1097925	  688.4	  558.5	 9543.0	...
1097926	  688.7	  558.5	 9543.0	...
MSG	1097927 0000 _ Number Off
1097927	  688.6	  558.5	 9543.0	...
1097928	  688.0	  558.5	 9539.0	...
1097929	  687.5	  558.5	 9534.0	...
1097930	  687.2	  558.6	 9532.0	...
1097931	  687.2	  558.9	 9536.0	...
1097932	  687.3	  559.0	 9540.0	...
1097933	  687.2	  558.8	 9537.0	...
1097934	  687.3	  558.6	 9532.0	...
1097935	  687.4	  558.4	 9528.0	...
1097936	  687.3	  558.1	 9530.0	...
1097937	  687.2	  557.8	 9531.0	...
1097938	  687.1	  557.9	 9532.0	...
1097939	  687.3	  558.2	 9532.0	...
1097940	  687.5	  558.5	 9533.0	...
1097941	  687.4	  558.4	 9535.0	...
1097942	  687.3	  558.1	 9537.0	...
1097943	  687.1	  557.8	 9539.0	...
1097944	  687.2	  557.9	 9539.0	...
1097945	  687.3	  558.1	 9539.0	...
1097946	  687.3	  558.4	 9540.0	...
1097947	  687.1	  558.4	 9540.0	...
1097948	  687.1	  558.4	 9538.0	...
1097949	  687.2	  558.4	 9537.0	...
1097950	  687.3	  558.3	 9535.0	...
1097951	  687.5	  558.3	 9535.0	...
1097952	  687.7	  558.2	 9535.0	...
1097953	  687.4	  558.0	 9537.0	...
1097954	  687.0	  557.9	 9540.0	...
1097955	  686.8	  557.9	 9544.0	...
1097956	  687.1	  557.9	 9545.0	...
1097957	  687.4	  557.9	 9546.0	...
1097958	  687.6	  557.9	 9546.0	...
1097959	  687.9	  557.9	 9546.0	...
1097960	  688.1	  558.1	 9546.0	...
1097961	  688.2	  558.6	 9542.0	...
1097962	  688.2	  558.9	 9538.0	...
1097963	  688.1	  559.1	 9534.0	...
1097964	  688.1	  559.0	 9534.0	...
1097965	  688.1	  558.8	 9534.0	...
1097966	  687.9	  558.9	 9534.0	...
1097967	  687.6	  558.8	 9537.0	...
1097968	  687.3	  558.8	 9538.0	...
1097969	  687.3	  558.8	 9540.0	...
1097970	  687.6	  558.8	 9538.0	...
1097971	  688.1	  558.8	 9536.0	...
1097972	  688.6	  558.7	 9538.0	...
1097973	  688.6	  558.5	 9541.0	...
1097974	  688.3	  558.4	 9543.0	...
1097975	  688.0	  558.4	 9541.0	...
1097976	  687.8	  558.5	 9539.0	...
1097977	  687.8	  558.5	 9543.0	...
1097978	  687.6	  558.7	 9546.0	...
1097979	  687.5	  559.0	 9544.0	...
1097980	  687.3	  558.7	 9538.0	...
1097981	  687.1	  558.3	 9531.0	...
1097982	  687.2	  558.0	 9530.0	...
1097983	  687.4	  558.3	 9529.0	...
1097984	  687.7	  558.5	 9531.0	...
1097985	  687.8	  558.6	 9535.0	...
1097986	  687.8	  558.6	 9541.0	...
1097987	  687.7	  558.4	 9545.0	...
1097988	  687.7	  558.1	 9547.0	...
1097989	  687.6	  558.0	 9547.0	...
1097990	  687.5	  558.0	 9546.0	...
1097991	  687.5	  558.1	 9540.0	...
1097992	  687.5	  557.8	 9535.0	...
1097993	  687.5	  557.3	 9530.0	...
1097994	  687.5	  556.7	 9534.0	...
1097995	  687.6	  557.0	 9537.0	...
1097996	  687.7	  557.5	 9541.0	...
1097997	  687.7	  558.0	 9541.0	...
1097998	  687.7	  558.0	 9542.0	...
1097999	  687.6	  558.0	 9542.0	...
1098000	  687.5	  558.0	 9540.0	...
1098001	  687.3	  558.0	 9538.0	...
1098002	  687.2	  558.0	 9538.0	...
1098003	  687.2	  557.8	 9541.0	...
1098004	  687.3	  557.6	 9543.0	...
1098005	  687.1	  557.7	 9541.0	...
1098006	  687.1	  558.0	 9537.0	...
1098007	  687.0	  558.3	 9534.0	...
1098008	  687.0	  558.1	 9536.0	...
1098009	  687.3	  557.8	 9539.0	...
1098010	  687.5	  557.7	 9541.0	...
1098011	  687.7	  557.7	 9542.0	...
1098012	  687.5	  557.8	 9539.0	...
1098013	  687.0	  557.6	 9537.0	...
1098014	  686.6	  557.4	 9536.0	...
1098015	  686.4	  557.1	 9538.0	...
1098016	  686.5	  557.0	 9541.0	...
1098017	  686.6	  556.7	 9543.0	...
1098018	  686.7	  556.6	 9544.0	...
1098019	  686.9	  556.6	 9544.0	...
1098020	  687.0	  556.8	 9544.0	...
1098021	  687.2	  557.0	 9544.0	...
1098022	  687.2	  557.2	 9544.0	...
1098023	  687.3	  557.3	 9543.0	...
1098024	  687.3	  557.6	 9543.0	...
1098025	  687.4	  557.8	 9541.0	...
1098026	  687.4	  558.0	 9540.0	...
1098027	  687.5	  558.2	 9544.0	...
1098028	  687.6	  558.6	 9548.0	...
1098029	  687.4	  558.9	 9550.0	...
1098030	  687.2	  559.3	 9548.0	...
1098031	  687.2	  559.5	 9546.0	...
1098032	  687.5	  559.7	 9549.0	...
1098033	  687.8	  559.7	 9551.0	...
1098034	  687.8	  559.3	 9554.0	...
1098035	  687.9	  558.8	 9555.0	...
1098036	  687.4	  557.9	 9555.0	...
1098037	  687.0	  557.6	 9556.0	...
1098038	  686.8	  557.1	 9555.0	...
1098039	  687.0	  557.1	 9552.0	...
1098040	  687.2	  557.1	 9549.0	...
1098041	  687.4	  557.1	 9552.0	...
1098042	  687.6	  557.0	 9557.0	...
1098043	  687.9	  557.3	 9562.0	...
1098044	  688.1	  557.6	 9562.0	...
1098045	  688.1	  558.0	 9562.0	...
1098046	  688.1	  558.0	 9562.0	...
1098047	  688.2	  558.0	 9568.0	...
1098048	  688.1	  558.0	 9573.0	...
1098049	  688.1	  557.9	 9579.0	...
1098050	  687.9	  557.8	 9581.0	...
1098051	  687.7	  557.6	 9582.0	...
1098052	  687.6	  557.3	 9579.0	...
1098053	  687.8	  557.2	 9576.0	...
1098054	  688.1	  556.9	 9573.0	...
1098055	  688.3	  556.6	 9573.0	...
1098056	  688.3	  556.8	 9573.0	...
1098057	  688.3	  557.3	 9572.0	...
1098058	  688.6	  557.7	 9571.0	...
1098059	  688.9	  557.4	 9570.0	...
1098060	  689.3	  556.9	 9570.0	...
1098061	  689.4	  556.9	 9570.0	...
1098062	  689.4	  557.1	 9570.0	...
1098063	  689.4	  556.9	 9572.0	...
1098064	  689.2	  556.5	 9575.0	...
1098065	  689.2	  556.1	 9575.0	...
1098066	  689.2	  556.1	 9572.0	...
1098067	  689.1	  556.4	 9569.0	...
1098068	  689.1	  556.7	 9569.0	...
1098069	  689.1	  557.0	 9569.0	...
1098070	  689.2	  556.9	 9570.0	...
1098071	  689.3	  557.1	 9571.0	...
1098072	  689.4	  557.4	 9571.0	...
1098073	  689.5	  557.6	 9571.0	...
1098074	  689.5	  557.3	 9570.0	...
1098075	  689.6	  557.0	 9570.0	...
1098076	  689.8	  556.7	 9570.0	...
1098077	  689.7	  556.5	 9571.0	...
1098078	  689.4	  556.5	 9572.0	...
1098079	  688.9	  556.5	 9574.0	...
1098080	  688.7	  556.6	 9575.0	...
1098081	  688.6	  556.6	 9576.0	...
1098082	  688.7	  556.7	 9575.0	...
1098083	  688.7	  556.7	 9573.0	...
1098084	  688.6	  556.6	 9572.0	...
1098085	  688.4	  556.5	 9572.0	...
1098086	  688.5	  556.4	 9572.0	...
1098087	  688.7	  556.4	 9573.0	...
1098088	  688.9	  556.4	 9575.0	...
1098089	  688.8	  556.5	 9576.0	...
1098090	  688.4	  556.5	 9576.0	...
1098091	  688.1	  556.4	 9572.0	...
1098092	  687.8	  556.4	 9569.0	...
1098093	  687.6	  556.3	 9565.0	...
1098094	  687.9	  556.3	 9565.0	...
1098095	  688.2	  556.1	 9570.0	...
1098096	  688.4	  556.0	 9574.0	...
1098097	  688.3	  555.9	 9579.0	...
1098098	  688.3	  555.9	 9579.0	...
1098099	  688.3	  556.0	 9578.0	...
1098100	  688.3	  556.2	 9580.0	...
1098101	  688.5	  556.4	 9581.0	...
1098102	  688.6	  556.6	 9583.0	...
1098103	  688.6	  556.5	 9583.0	...
1098104	  688.5	  556.2	 9583.0	...
1098105	  688.4	  556.1	 9585.0	...
1098106	  688.4	  556.0	 9587.0	...
1098107	  688.4	  556.2	 9588.0	...
1098108	  688.3	  555.7	 9588.0	...
1098109	  688.2	  555.2	 9588.0	...
1098110	  688.0	  554.8	 9592.0	...
1098111	  688.0	  555.1	 9595.0	...
1098112	  687.8	  555.4	 9594.0	...
1098113	  687.7	  555.5	 9591.0	...
1098114	  687.6	  555.9	 9589.0	...
1098115	  687.7	  556.3	 9589.0	...
1098116	  687.8	  556.6	 9590.0	...
1098117	  687.8	  556.5	 9590.0	...
1098118	  687.8	  556.3	 9590.0	...
1098119	  687.9	  556.1	 9590.0	...
1098120	  687.8	  555.8	 9591.0	...
1098121	  687.7	  555.6	 9593.0	...
1098122	  687.7	  555.5	 9595.0	...
1098123	  687.9	  555.4	 9596.0	...
1098124	  687.8	  555.4	 9595.0	...
1098125	  687.4	  555.4	 9595.0	...
1098126	  687.0	  555.3	 9595.0	...
1098127	  687.6	  555.3	 9593.0	...
1098128	  688.2	  555.4	 9591.0	...
1098129	  688.4	  555.6	 9589.0	...
1098130	  688.2	  555.8	 9589.0	...
1098131	  688.2	  555.8	 9588.0	...
1098132	  688.5	  555.9	 9589.0	...
1098133	  688.8	  556.1	 9593.0	...
1098134	  688.9	  556.3	 9597.0	...
1098135	  689.0	  556.3	 9599.0	...
1098136	  688.3	  555.6	 9599.0	...
1098137	  687.6	  554.9	 9600.0	...
MSG	1098138 0000 _ Number On
1098138	  687.2	  554.6	 9601.0	...
1098139	  687.5	  554.6	 9602.0	...
1098140	  687.6	  554.7	 9602.0	...
1098141	  687.4	  554.6	 9602.0	...
1098142	  687.3	  554.7	 9603.0	...
1098143	  687.5	  554.8	 9604.0	...
1098144	  687.6	  554.8	 9602.0	...
1098145	  687.6	  554.8	 9598.0	...
1098146	  687.5	  554.8	 9593.0	...
1098147	  687.5	  554.8	 9592.0	...
1098148	  687.6	  554.8	 9591.0	...
1098149	  687.7	  554.8	 9595.0	...
1098150	  687.9	  555.1	 9600.0	...
1098151	  688.6	  555.5	 9605.0	...
1098152	  689.1	  555.9	 9607.0	...
1098153	  689.7	  556.1	 9607.0	...
1098154	  689.8	  556.5	 9607.0	...
1098155	  689.7	  555.9	 9607.0	...
1098156	  689.4	  555.1	 9607.0	...
1098157	  689.0	  554.4	 9607.0	...
1098158	  688.8	  554.6	 9607.0	...
1098159	  688.9	  554.6	 9607.0	...
1098160	  689.0	  554.5	 9615.0	...
1098161	  689.2	  554.3	 9623.0	...
1098162	  689.3	  554.2	 9628.0	...
1098163	  689.3	  554.4	 9625.0	...
1098164	  689.4	  554.7	 9622.0	...
1098165	  689.6	  554.9	 9618.0	...
1098166	  689.7	  554.9	 9615.0	...
1098167	  689.7	  554.4	 9614.0	...
1098168	  689.8	  554.0	 9614.0	...
1098169	  689.6	  553.7	 9615.0	...
1098170	  689.3	  553.7	 9616.0	...
1098171	  688.7	  553.6	 9617.0	...
1098172	  688.2	  553.4	 9617.0	...
1098173	  687.9	  553.2	 9616.0	...
1098174	  687.9	  553.2	 9615.0	...
1098175	  688.0	  553.4	 9610.0	...
1098176	  688.0	  553.6	 9605.0	...
1098177	  688.0	  553.8	 9599.0	...
1098178	  688.1	  553.8	 9603.0	...
1098179	  688.3	  553.7	 9608.0	...
1098180	  688.5	  553.7	 9613.0	...
1098181	  688.5	  553.8	 9613.0	...
1098182	  688.4	  554.1	 9610.0	...
1098183	  688.0	  554.4	 9606.0	...
1098184	  687.7	  554.5	 9602.0	...
1098185	  687.5	  554.3	 9601.0	...
1098186	  687.4	  553.7	 9600.0	...
1098187	  687.4	  553.3	 9599.0	...
1098188	  687.4	  553.1	 9598.0	...
1098189	  687.4	  553.1	 9597.0	...
1098190	  687.4	  552.9	 9596.0	...
1098191	  687.3	  552.6	 9597.0	...
1098192	  687.7	  552.5	 9600.0	...
1098193	  688.3	  552.7	 9603.0	...
1098194	  688.8	  552.7	 9606.0	...
1098195	  688.9	  552.7	 9607.0	...
1098196	  688.9	  552.7	 9611.0	...
1098197	  688.9	  552.9	 9614.0	...
1098198	  688.6	  553.2	 9621.0	...
1098199	  688.4	  553.3	 9625.0	...
1098200	  688.5	  553.3	 9629.0	...
1098201	  688.9	  553.2	 9629.0	...
1098202	  689.2	  553.1	 9629.0	...
1098203	  689.4	  553.4	 9629.0	...
1098204	  689.4	  553.8	 9630.0	...
1098205	  689.2	  554.3	 9630.0	...
1098206	  688.8	  554.3	 9631.0	...
1098207	  688.8	  554.6	 9631.0	...
1098208	  689.1	  554.9	 9631.0	...
1098209	  689.4	  554.6	 9630.0	...
1098210	  689.4	  554.0	 9629.0	...
1098211	  689.2	  553.7	 9630.0	...
1098212	  689.3	  554.1	 9632.0	...
1098213	  689.5	  554.6	 9632.0	...
1098214	  689.8	  554.3	 9629.0	...
1098215	  689.9	  553.8	 9630.0	...
1098216	  690.0	  553.7	 9633.0	...
1098217	  689.7	  554.1	 9634.0	...
1098218	  689.3	  554.5	 9632.0	...
1098219	  689.4	  554.6	 9630.0	...
1098220	  689.8	  554.6	 9631.0	...
1098221	  690.2	  554.6	 9631.0	...
1098222	  690.1	  554.5	 9631.0	...
1098223	  690.0	  554.5	 9632.0	...
1098224	  690.0	  554.6	 9632.0	...
1098225	  690.0	  554.7	 9632.0	...
1098226	  690.0	  554.9	 9632.0	...
1098227	  690.0	  555.0	 9634.0	...
1098228	  689.8	  554.8	 9636.0	...
1098229	  689.7	  554.4	 9633.0	...
1098230	  689.5	  554.0	 9627.0	...
1098231	  689.4	  554.1	 9622.0	...
1098232	  689.7	  554.2	 9622.0	...
1098233	  690.0	  554.3	 9622.0	...
1098234	  690.4	  554.3	 9624.0	...
1098235	  690.4	  554.1	 9627.0	...
1098236	  690.2	  553.8	 9630.0	...
1098237	  690.2	  553.7	 9632.0	...
1098238	  690.1	  553.5	 9635.0	...
1098239	  690.3	  553.6	 9638.0	...
1098240	  690.4	  553.9	 9640.0	...
1098241	  690.9	  554.1	 9641.0	...
1098242	  691.4	  554.3	 9646.0	...
1098243	  691.7	  554.3	 9650.0	...
1098244	  691.5	  554.2	 9654.0	...
1098245	  691.2	  554.0	 9655.0	...
1098246	  691.1	  553.8	 9657.0	...
1098247	  691.1	  553.8	 9659.0	...
1098248	  691.1	  554.0	 9659.0	...
1098249	  690.8	  554.2	 9660.0	...
1098250	  690.6	  554.5	 9663.0	...
1098251	  690.4	  554.7	 9667.0	...
1098252	  690.4	  554.8	 9664.0	...
1098253	  691.0	  554.7	 9660.0	...
1098254	  691.6	  554.5	 9656.0	...
1098255	  692.2	  554.5	 9659.0	...
1098256	  692.1	  554.5	 9662.0	...
1098257	  692.0	  554.3	 9664.0	...
1098258	  691.7	  554.2	 9665.0	...
1098259	  691.3	  554.1	 9665.0	...
1098260	  690.9	  554.0	 9661.0	...
1098261	  690.7	  554.0	 9658.0	...
1098262	  690.7	  553.8	 9659.0	...
1098263	  690.8	  553.5	 9663.0	...
1098264	  690.9	  553.2	 9667.0	...
1098265	  690.8	  553.5	 9664.0	...
1098266	  690.8	  554.0	 9662.0	...
1098267	  690.8	  554.4	 9660.0	...
1098268	  690.9	  554.3	 9659.0	...
1098269	  691.1	  554.2	 9659.0	...
1098270	  691.1	  553.9	 9662.0	...
1098271	  691.2	  553.7	 9665.0	...
1098272	  691.2	  553.1	 9668.0	...
1098273	  691.2	  552.6	 9667.0	...
1098274	  691.2	  552.0	 9668.0	...
1098275	  691.1	  551.9	 9669.0	...
1098276	  690.9	  551.7	 9669.0	...
1098277	  690.8	  552.4	 9668.0	...
1098278	  690.6	  553.2	 9661.0	...
1098279	  690.4	  554.0	 9654.0	...
1098280	  690.5	  553.9	 9651.0	...
1098281	  691.0	  553.6	 9653.0	...
1098282	  691.5	  553.3	 9656.0	...
1098283	  691.1	  552.8	 9655.0	...
1098284	  690.5	  552.6	 9655.0	...
1098285	  690.0	  552.3	 9656.0	...
1098286	  690.0	  552.4	 9657.0	...
1098287	  690.1	  552.4	 9659.0	...
1098288	  690.1	  552.4	 9659.0	...
1098289	  690.2	  552.5	 9660.0	...
1098290	  690.2	  552.6	 9659.0	...
1098291	  690.1	  552.8	 9658.0	...
1098292	  690.2	  552.9	 9658.0	...
1098293	  690.5	  553.0	 9658.0	...
1098294	  690.8	  553.0	 9658.0	...
1098295	  690.9	  553.0	 9657.0	...
1098296	  690.7	  553.0	 9662.0	...
1098297	  690.5	  553.1	 9667.0	...
1098298	  690.4	  553.2	 9672.0	...
1098299	  690.4	  553.3	 9671.0	...
1098300	  690.7	  553.5	 9671.0	...
1098301	  691.0	  553.6	 9672.0	...
1098302	  691.2	  553.5	 9672.0	...
1098303	  691.2	  553.1	 9673.0	...
1098304	  691.1	  552.6	 9675.0	...
1098305	  691.1	  552.2	 9677.0	...
1098306	  691.1	  552.1	 9678.0	...
1098307	  691.2	  551.9	 9677.0	...
1098308	  691.2	  551.8	 9674.0	...
1098309	  691.2	  551.8	 9673.0	...
1098310	  691.1	  551.9	 9672.0	...
1098311	  691.1	  552.0	 9673.0	...
1098312	  691.3	  552.0	 9678.0	...
1098313	  691.5	  552.0	 9683.0	...
1098314	  691.7	  551.9	 9680.0	...
1098315	  691.4	  551.8	 9672.0	...
1098316	  691.2	  551.6	 9663.0	...
1098317	  691.1	  551.4	 9663.0	...
1098318	  691.2	  551.4	 9666.0	...
1098319	  691.3	  551.2	 9670.0	...
1098320	  691.3	  551.1	 9672.0	...
1098321	  691.3	  551.0	 9672.0	...
1098322	  691.2	  551.0	 9671.0	...
1098323	  690.8	  551.0	 9672.0	...
1098324	  690.4	  550.9	 9673.0	...
1098325	  690.2	  550.9	 9672.0	...
1098326	  690.4	  550.7	 9669.0	...
1098327	  690.6	  550.7	 9668.0	...
1098328	  690.7	  550.7	 9669.0	...
1098329	  690.6	  550.6	 9670.0	...
1098330	  690.3	  550.4	 9670.0	...
1098331	  690.5	  550.3	 9671.0	...
1098332	  690.8	  550.5	 9674.0	...
1098333	  691.1	  550.8	 9676.0	...
1098334	  691.0	  551.0	 9677.0	...
1098335	  691.0	  551.2	 9676.0	...
1098336	  691.0	  551.2	 9674.0	...
1098337	  690.9	  551.4	 9674.0	...
1098338	  690.7	  551.7	 9673.0	...
1098339	  690.6	  551.9	 9676.0	...
1098340	  690.6	  551.6	 9679.0	...
1098341	  690.6	  551.1	 9682.0	...
1098342	  690.6	  550.6	 9683.0	...
1098343	  690.5	  550.3	 9683.0	...
1098344	  690.4	  550.1	 9683.0	...
1098345	  690.3	  550.0	 9683.0	...
1098346	  690.3	  550.2	 9684.0	...
1098347	  690.3	  550.5	 9684.0	...
1098348	  690.3	  550.6	 9683.0	...
1098349	  690.3	  550.9	 9683.0	...
1098350	  690.3	  551.3	 9683.0	...
1098351	  690.2	  551.1	 9684.0	...
1098352	  690.1	  550.7	 9684.0	...
1098353	  690.1	  550.5	 9684.0	...
1098354	  690.1	  550.8	 9686.0	...
1098355	  690.1	  551.0	 9688.0	...
1098356	  690.0	  550.9	 9687.0	...
1098357	  690.0	  550.6	 9684.0	...
1098358	  690.1	  550.3	 9684.0	...
1098359	  690.1	  550.4	 9687.0	...
1098360	  690.1	  550.6	 9693.0	...
1098361	  690.4	  550.7	 9697.0	...
1098362	  690.7	  550.5	 9694.0	...
1098363	  691.0	  550.3	 9686.0	...
1098364	  691.0	  550.0	 9679.0	...
1098365	  690.9	  549.6	 9679.0	...
1098366	  690.9	  549.3	 9685.0	...
1098367	  690.9	  549.4	 9692.0	...
1098368	  690.9	  549.5	 9698.0	...
1098369	  690.9	  549.5	 9698.0	...
1098370	  690.9	  549.6	 9697.0	...
1098371	  691.0	  549.6	 9696.0	...
1098372	  691.2	  549.6	 9694.0	...
1098373	  691.0	  549.7	 9692.0	...
1098374	  690.6	  549.9	 9691.0	...
1098375	  690.2	  549.9	 9690.0	...
1098376	  690.1	  549.7	 9688.0	...
1098377	  690.1	  549.5	 9685.0	...
1098378	  690.1	  549.8	 9683.0	...
1098379	  690.3	  549.9	 9685.0	...
1098380	  690.4	  549.9	 9687.0	...
1098381	  690.5	  549.9	 9689.0	...
1098382	  690.5	  549.5	 9690.0	...
1098383	  690.5	  549.1	 9692.0	...
1098384	  690.6	  548.7	 9695.0	...
1098385	  690.9	  549.0	 9694.0	...
1098386	  691.1	  549.3	 9693.0	...
1098387	  691.1	  549.2	 9691.0	...
1098388	  690.9	  549.0	 9693.0	...
1098389	  690.9	  548.8	 9694.0	...
1098390	  690.9	  548.5	 9697.0	...
1098391	  690.9	  548.0	 9699.0	...
1098392	  690.8	  547.3	 9700.0	...
1098393	  690.7	  547.2	 9700.0	...
1098394	  690.5	  547.5	 9701.0	...
1098395	  690.4	  547.9	 9702.0	...
1098396	  690.3	  548.4	 9700.0	...
1098397	  690.4	  548.5	 9697.0	...
1098398	  690.4	  548.7	 9694.0	...
1098399	  690.4	  548.9	 9693.0	...
1098400	  690.1	  548.8	 9691.0	...
1098401	  689.8	  548.6	 9690.0	...
1098402	  689.5	  548.3	 9692.0	...
1098403	  689.5	  548.3	 9695.0	...
1098404	  689.5	  548.0	 9699.0	...
1098405	  689.4	  547.7	 9700.0	...
1098406	  689.3	  547.4	 9701.0	...
1098407	  689.8	  547.3	 9701.0	...
1098408	  690.4	  547.0	 9701.0	...
1098409	  691.0	  546.8	 9703.0	...
1098410	  691.1	  546.9	 9704.0	...
1098411	  691.3	  547.3	 9707.0	...
1098412	  691.6	  547.7	 9710.0	...
1098413	  691.8	  547.9	 9713.0	...
1098414	  691.9	  547.9	 9716.0	...
1098415	  691.5	  547.8	 9718.0	...
1098416	  691.2	  547.7	 9718.0	...
1098417	  690.8	  547.7	 9718.0	...
1098418	  690.9	  547.7	 9718.0	...
1098419	  691.0	  547.8	 9717.0	...
1098420	  690.7	  547.8	 9715.0	...
1098421	  690.3	  547.9	 9715.0	...
1098422	  689.9	  547.8	 9716.0	...
1098423	  689.8	  547.6	 9716.0	...
1098424	  690.4	  547.6	 9715.0	...
1098425	  691.0	  547.7	 9715.0	...
1098426	  691.4	  547.7	 9714.0	...
1098427	  691.2	  547.4	 9714.0	...
1098428	  691.1	  547.3	 9714.0	...
1098429	  691.2	  547.3	 9715.0	...
1098430	  691.3	  547.2	 9717.0	...
1098431	  691.4	  547.2	 9719.0	...
1098432	  691.4	  547.1	 9719.0	...
1098433	  691.4	  547.0	 9719.0	...
1098434	  691.1	  546.4	 9719.0	...
1098435	  691.0	  545.8	 9718.0	...
1098436	  690.9	  545.5	 9718.0	...
1098437	  691.1	  545.8	 9719.0	...
1098438	  691.0	  546.1	 9721.0	...
1098439	  691.0	  546.1	 9723.0	...
MSG	1098440 0000 _ Number Off
1098440	  691.0	  546.2	 9722.0	...
1098441	  691.0	  546.2	 9722.0	...
1098442	  690.9	  546.1	 9723.0	...
1098443	  690.8	  545.9	 9724.0	...
1098444	  690.6	  545.8	 9724.0	...
1098445	  690.7	  545.7	 9724.0	...
1098446	  690.9	  545.6	 9726.0	...
1098447	  691.0	  545.6	 9728.0	...
1098448	  690.8	  545.7	 9730.0	...
1098449	  690.5	  545.6	 9729.0	...
1098450	  690.3	  545.6	 9725.0	...
1098451	  690.4	  545.4	 9720.0	...
1098452	  690.6	  545.4	 9721.0	...
1098453	  690.8	  545.4	 9725.0	...
1098454	  690.8	  545.5	 9728.0	...
1098455	  690.5	  545.5	 9727.0	...
1098456	  690.2	  545.2	 9727.0	...
1098457	  690.1	  545.0	 9730.0	...
1098458	  690.4	  544.9	 9733.0	...
1098459	  690.7	  545.3	 9735.0	...
1098460	  690.8	  545.7	 9736.0	...
1098461	  690.9	  546.0	 9736.0	...
1098462	  690.9	  545.9	 9736.0	...
1098463	  690.8	  545.7	 9736.0	...
1098464	  690.5	  545.4	 9736.0	...
1098465	  690.3	  545.2	 9736.0	...
1098466	  690.2	  545.1	 9735.0	...
1098467	  690.2	  545.1	 9735.0	...
1098468	  690.8	  545.4	 9738.0	...
1098469	  691.4	  545.7	 9742.0	...
1098470	  692.0	  546.0	 9746.0	...
1098471	  692.1	  546.0	 9747.0	...
1098472	  692.1	  546.0	 9747.0	...
1098473	  691.9	  545.9	 9748.0	...
1098474	  691.7	  545.8	 9750.0	...
1098475	  691.3	  545.6	 9751.0	...
1098476	  690.8	  545.2	 9752.0	...
1098477	  690.3	  544.9	 9753.0	...
1098478	  690.2	  544.4	 9749.0	...
1098479	  690.2	  544.2	 9747.0	...
1098480	  690.7	  544.3	 9744.0	...
1098481	  691.1	  544.7	 9745.0	...
1098482	  691.6	  545.0	 9745.0	...
1098483	  691.8	  545.0	 9746.0	...
1098484	  692.1	  544.8	 9747.0	...
1098485	  691.8	  544.7	 9748.0	...
1098486	  691.2	  545.0	 9749.0	...
1098487	  690.5	  545.5	 9745.0	...
1098488	  690.4	  545.8	 9741.0	...
1098489	  690.4	  545.7	 9737.0	...
1098490	  690.6	  545.6	 9736.0	...
1098491	  690.9	  545.5	 9736.0	...
1098492	  690.9	  545.4	 9736.0	...
1098493	  691.3	  545.4	 9738.0	...
1098494	  691.6	  545.4	 9739.0	...
1098495	  691.3	  545.3	 9740.0	...
1098496	  690.7	  544.8	 9741.0	...
1098497	  690.0	  544.3	 9743.0	...
1098498	  690.1	  543.9	 9746.0	...
1098499	  690.3	  543.6	 9746.0	...
1098500	  690.6	  543.2	 9746.0	...
1098501	  690.7	  543.1	 9747.0	...
1098502	  690.8	  543.2	 9749.0	...
1098503	  690.7	  543.3	 9752.0	...
1098504	  690.6	  543.7	 9755.0	...
1098505	  690.6	  544.2	 9755.0	...
1098506	  690.7	  544.6	 9754.0	...
1098507	  690.7	  544.8	 9754.0	...
1098508	  690.7	  544.9	 9752.0	...
1098509	  690.6	  545.0	 9750.0	...
1098510	  690.6	  544.9	 9748.0	...
1098511	  690.7	  544.8	 9748.0	...
1098512	  691.0	  544.6	 9748.0	...
1098513	  691.4	  544.4	 9752.0	...
1098514	  691.7	  544.2	 9756.0	...
1098515	  691.6	  544.0	 9760.0	...
1098516	  691.4	  543.9	 9759.0	...
1098517	  691.2	  544.1	 9758.0	...
1098518	  690.8	  544.4	 9758.0	...
1098519	  690.4	  544.5	 9757.0	...
1098520	  690.0	  544.3	 9757.0	...
1098521	  690.4	  544.3	 9756.0	...
1098522	  690.8	  544.3	 9756.0	...
1098523	  691.4	  544.3	 9756.0	...
1098524	  691.5	  544.1	 9757.0	...
1098525	  691.1	  544.2	 9759.0	...
1098526	  690.7	  544.2	 9760.0	...
1098527	  690.6	  544.7	 9760.0	...
1098528	  690.9	  545.2	 9759.0	...
1098529	  690.6	  545.8	 9759.0	...
1098530	  690.0	  545.8	 9758.0	...
1098531	  689.3	  545.7	 9758.0	...
1098532	  689.1	  545.1	 9758.0	...
1098533	  689.4	  544.4	 9759.0	...
1098534	  690.1	  543.8	 9760.0	...
1098535	  690.9	  543.9	 9762.0	...
1098536	  691.0	  544.2	 9763.0	...
1098537	  691.0	  544.4	 9766.0	...
1098538	  691.0	  544.3	 9768.0	...
1098539	  691.0	  544.3	 9770.0	...
1098540	  690.6	  544.0	 9772.0	...
1098541	  690.2	  543.9	 9773.0	...
1098542	  689.9	  543.7	 9776.0	...
1098543	  690.0	  543.7	 9777.0	...
1098544	  690.1	  543.6	 9775.0	...
1098545	  690.5	  543.5	 9771.0	...
1098546	  690.8	  543.6	 9767.0	...
1098547	  691.1	  543.6	 9768.0	...
1098548	  691.2	  543.6	 9770.0	...
1098549	  691.2	  543.6	 9771.0	...
1098550	  691.3	  543.6	 9772.0	...
1098551	  691.3	  543.7	 9771.0	...
1098552	  690.8	  543.4	 9769.0	...
1098553	  690.3	  543.0	 9774.0	...
1098554	  689.7	  542.5	 9777.0	...
1098555	  689.7	  542.4	 9781.0	...
1098556	  690.1	  542.8	 9779.0	...
1098557	  690.6	  543.4	 9778.0	...
1098558	  691.1	  544.0	 9777.0	...
1098559	  690.7	  543.7	 9776.0	...
1098560	  690.3	  543.6	 9775.0	...
1098561	  690.3	  543.5	 9775.0	...
1098562	  690.6	  543.2	 9776.0	...
1098563	  690.8	  542.9	 9777.0	...
1098564	  690.9	  542.7	 9776.0	...
1098565	  690.9	  543.0	 9776.0	...
1098566	  691.1	  543.2	 9776.0	...
1098567	  691.2	  543.3	 9777.0	...
1098568	  691.3	  543.2	 9781.0	...
1098569	  691.3	  543.2	 9785.0	...
1098570	  691.3	  543.1	 9787.0	...
1098571	  691.2	  543.1	 9787.0	...
1098572	  691.0	  542.9	 9788.0	...
1098573	  690.8	  542.6	 9789.0	...
1098574	  690.6	  542.3	 9789.0	...
1098575	  690.5	  542.2	 9788.0	...
1098576	  690.5	  542.2	 9787.0	...
1098577	  690.6	  542.1	 9787.0	...
1098578	  690.7	  542.2	 9788.0	...
1098579	  690.8	  542.3	 9788.0	...
1098580	  690.9	  542.3	 9790.0	...
1098581	  690.9	  542.2	 9792.0	...
1098582	  690.6	  542.1	 9792.0	...
1098583	  690.3	  542.1	 9792.0	...
1098584	  689.8	  542.1	 9789.0	...
1098585	  689.6	  542.0	 9786.0	...
1098586	  689.5	  541.6	 9782.0	...
1098587	  689.4	  541.5	 9782.0	...
1098588	  689.4	  541.3	 9782.0	...
1098589	  689.2	  541.4	 9782.0	...
1098590	  689.1	  541.4	 9784.0	...
1098591	  689.0	  541.5	 9786.0	...
1098592	  689.1	  541.5	 9787.0	...
1098593	  689.4	  541.9	 9788.0	...
1098594	  689.7	  542.2	 9788.0	...
1098595	  690.0	  542.5	 9788.0	...
1098596	  690.1	  542.4	 9788.0	...
1098597	  690.1	  542.4	 9787.0	...
1098598	  690.2	  542.2	 9788.0	...
1098599	  690.2	  542.0	 9789.0	...
1098600	  690.2	  541.7	 9789.0	...
1098601	  690.1	  541.6	 9788.0	...
1098602	  689.8	  541.4	 9787.0	...
1098603	  689.5	  541.3	 9788.0	...
1098604	  689.3	  541.5	 9788.0	...
1098605	  689.2	  541.7	 9787.0	...
1098606	  689.0	  541.9	 9787.0	...
1098607	  688.9	  541.5	 9787.0	...
1098608	  689.0	  541.1	 9787.0	...
1098609	  689.0	  540.7	 9789.0	...
1098610	  689.0	  540.9	 9793.0	...
1098611	  688.8	  541.2	 9797.0	...
1098612	  688.9	  541.5	 9799.0	...
1098613	  689.0	  541.7	 9800.0	...
1098614	  689.1	  541.8	 9803.0	...
1098615	  689.0	  541.6	 9805.0	...
1098616	  688.9	  541.4	 9805.0	...
1098617	  688.8	  541.2	 9805.0	...
1098618	  688.8	  541.0	 9806.0	...
1098619	  688.8	  540.9	 9808.0	...
1098620	  688.7	  540.4	 9809.0	...
1098621	  688.6	  540.0	 9810.0	...
1098622	  688.8	  539.6	 9810.0	...
1098623	  689.0	  539.5	 9810.0	...
1098624	  689.0	  539.5	 9811.0	...
1098625	  688.8	  539.8	 9812.0	...
1098626	  688.6	  540.0	 9810.0	...
1098627	  688.3	  540.0	 9803.0	...
1098628	  688.0	  539.9	 9797.0	...
1098629	  688.2	  540.0	 9800.0	...
1098630	  688.5	  540.0	 9805.0	...
1098631	  688.9	  539.9	 9809.0	...
1098632	  688.8	  540.0	 9806.0	...
1098633	  688.7	  540.0	 9804.0	...
1098634	  688.6	  540.1	 9806.0	...
1098635	  688.7	  540.5	 9810.0	...
1098636	  688.8	  540.8	 9813.0	...
1098637	  688.6	  540.8	 9810.0	...
1098638	  688.3	  540.3	 9808.0	...
1098639	  688.1	  539.8	 9808.0	...
1098640	  688.1	  539.8	 9808.0	...
1098641	  688.2	  539.7	 9811.0	...
1098642	  688.2	  539.6	 9814.0	...
1098643	  688.3	  539.7	 9816.0	...
1098644	  688.3	  539.9	 9817.0	...
1098645	  688.3	  540.1	 9819.0	...
1098646	  688.3	  540.1	 9819.0	...
1098647	  688.2	  540.1	 9818.0	...
1098648	  688.2	  540.0	 9817.0	...
1098649	  688.1	  540.1	 9814.0	...
1098650	  688.1	  540.2	 9812.0	...
1098651	  688.1	  540.4	 9808.0	...
1098652	  688.0	  540.0	 9806.0	...
1098653	  687.9	  539.7	 9805.0	...
1098654	  687.9	  539.7	 9807.0	...
1098655	  688.3	  540.0	 9816.0	...
1098656	  688.7	  539.8	 9825.0	...
1098657	  688.8	  539.6	 9832.0	...
1098658	  688.5	  539.4	 9831.0	...
1098659	  688.4	  539.4	 9825.0	...
1098660	  688.8	  539.6	 9819.0	...
1098661	  689.2	  539.7	 9816.0	...
1098662	  689.1	  539.7	 9818.0	...
1098663	  688.7	  539.6	 9819.0	...
1098664	  688.4	  539.6	 9820.0	...
1098665	  688.6	  539.9	 9823.0	...
1098666	  688.7	  540.2	 9826.0	...
1098667	  688.6	  540.3	 9828.0	...
1098668	  688.9	  540.3	 9828.0	...
1098669	  689.3	  540.3	 9829.0	...
1098670	  689.7	  540.1	 9830.0	...
1098671	  689.7	  540.0	 9831.0	...
1098672	  689.6	  539.8	 9832.0	...
1098673	  689.6	  539.7	 9832.0	...
1098674	  689.7	  539.9	 9832.0	...
1098675	  689.7	  540.0	 9832.0	...
1098676	  689.9	  540.0	 9835.0	...
1098677	  690.0	  539.8	 9837.0	...
1098678	  689.8	  539.6	 9841.0	...
1098679	  689.4	  539.6	 9843.0	...
1098680	  688.8	  539.7	 9839.0	...
1098681	  688.6	  539.8	 9834.0	...
1098682	  688.8	  540.1	 9828.0	...
1098683	  689.1	  540.3	 9829.0	...
1098684	  689.5	  540.5	 9832.0	...
1098685	  689.4	  540.5	 9833.0	...
1098686	  689.4	  540.5	 9834.0	...
1098687	  689.4	  540.6	 9832.0	...
1098688	  689.4	  540.2	 9832.0	...
1098689	  689.4	  539.8	 9833.0	...
1098690	  689.8	  539.7	 9834.0	...
1098691	  690.2	  540.1	 9835.0	...
1098692	  690.5	  540.4	 9836.0	...
1098693	  690.2	  540.2	 9836.0	...
1098694	  689.6	  540.2	 9837.0	...
1098695	  689.0	  540.2	 9837.0	...
1098696	  688.5	  540.2	 9838.0	...
1098697	  688.4	  540.2	 9840.0	...
1098698	  688.4	  539.9	 9841.0	...
1098699	  688.5	  539.8	 9839.0	...
1098700	  688.6	  539.7	 9836.0	...
1098701	  689.2	  539.8	 9839.0	...
1098702	  689.8	  540.0	 9845.0	...
1098703	  690.5	  540.0	 9851.0	...
1098704	  690.4	  540.0	 9850.0	...
1098705	  690.4	  540.0	 9850.0	...
1098706	  690.4	  540.1	 9850.0	...
1098707	  690.3	  540.4	 9850.0	...
1098708	  690.2	  540.8	 9851.0	...
1098709	  690.1	  541.2	 9852.0	...
1098710	  690.0	  541.4	 9850.0	...
1098711	  690.1	  541.0	 9848.0	...
1098712	  689.9	  540.6	 9847.0	...
1098713	  689.7	  540.2	 9848.0	...
1098714	  689.4	  540.2	 9849.0	...
1098715	  689.3	  540.1	 9848.0	...
1098716	  689.3	  540.1	 9847.0	...
1098717	  689.3	  540.0	 9850.0	...
1098718	  689.3	  539.9	 9853.0	...
1098719	  689.3	  539.8	 9856.0	...
1098720	  689.6	  539.7	 9856.0	...
1098721	  689.8	  539.8	 9856.0	...
1098722	  690.1	  539.8	 9859.0	...
1098723	  690.2	  539.9	 9863.0	...
1098724	  690.4	  540.0	 9867.0	...
1098725	  690.6	  540.1	 9867.0	...
1098726	  690.6	  540.2	 9865.0	...
1098727	  690.5	  540.2	 9862.0	...
1098728	  690.3	  540.2	 9861.0	...
1098729	  690.1	  540.3	 9859.0	...
1098730	  689.9	  539.7	 9857.0	...
1098731	  689.7	  539.1	 9855.0	...
1098732	  689.5	  538.5	 9853.0	...
1098733	  689.4	  538.6	 9852.0	...
1098734	  689.8	  539.0	 9853.0	...
1098735	  690.0	  539.5	 9855.0	...
1098736	  690.2	  540.0	 9856.0	...
1098737	  690.2	  540.1	 9857.0	...
1098738	  690.2	  540.1	 9857.0	...
1098739	  690.2	  539.8	 9858.0	...
1098740	  690.2	  539.5	 9859.0	...
1098741	  690.1	  539.1	 9855.0	...
1098742	  689.9	  539.0	 9852.0	...
1098743	  689.6	  538.9	 9848.0	...
1098744	  689.5	  538.9	 9846.0	...
1098745	  689.6	  538.8	 9844.0	...
1098746	  689.9	  538.7	 9847.0	...
1098747	  690.0	  538.7	 9850.0	...
1098748	  690.0	  538.5	 9853.0	...
1098749	  690.0	  538.3	 9853.0	...
1098750	  690.0	  538.2	 9851.0	...
1098751	  689.9	  538.4	 9847.0	...
1098752	  689.9	  538.6	 9843.0	...
1098753	  689.9	  538.7	 9848.0	...
1098754	  689.9	  538.4	 9855.0	...
1098755	  690.0	  538.1	 9861.0	...
1098756	  690.2	  537.9	 9861.0	...
1098757	  690.3	  538.1	 9861.0	...
1098758	  690.3	  538.3	 9860.0	...
1098759	  690.4	  538.3	 9854.0	...
1098760	  690.3	  538.2	 9847.0	...
1098761	  690.3	  538.1	 9845.0	...
1098762	  690.5	  538.1	 9848.0	...
1098763	  690.9	  538.1	 9852.0	...
1098764	  691.1	  538.2	 9852.0	...
1098765	  691.0	  538.3	 9854.0	...
1098766	  691.0	  538.3	 9856.0	...
1098767	  691.2	  538.2	 9855.0	...
1098768	  691.4	  538.2	 9851.0	...
1098769	  691.4	  538.3	 9848.0	...
1098770	  691.4	  538.4	 9850.0	...
1098771	  691.3	  537.9	 9854.0	...
1098772	  691.1	  537.3	 9855.0	...
1098773	  690.9	  536.7	 9856.0	...
1098774	  691.0	  537.2	 9856.0	...
1098775	  691.1	  537.6	 9857.0	...
1098776	  691.4	  538.0	 9858.0	...
1098777	  691.5	  538.1	 9860.0	...
1098778	  691.5	  537.9	 9863.0	...
1098779	  691.4	  537.7	 9867.0	...
1098780	  691.1	  537.4	 9868.0	...
1098781	  691.0	  537.2	 9868.0	...
1098782	  691.0	  537.0	 9868.0	...
1098783	  691.0	  536.9	 9868.0	...
1098784	  691.0	  536.8	 9869.0	...
1098785	  690.9	  536.8	 9869.0	...
1098786	  690.9	  536.8	 9869.0	...
1098787	  690.8	  536.7	 9869.0	...
1098788	  690.5	  536.8	 9869.0	...
1098789	  690.4	  536.9	 9868.0	...
1098790	  690.4	  536.9	 9863.0	...
1098791	  690.6	  536.9	 9859.0	...
1098792	  690.8	  536.9	 9854.0	...
1098793	  690.9	  537.1	 9856.0	...
1098794	  691.0	  537.3	 9860.0	...
1098795	  691.3	  537.4	 9865.0	...
1098796	  691.4	  537.4	 9862.0	...
1098797	  691.7	  537.4	 9856.0	...
1098798	  691.9	  537.3	 9850.0	...
1098799	  692.0	  537.3	 9851.0	...
1098800	  691.9	  537.3	 9850.0	...
1098801	  691.8	  537.4	 9849.0	...
1098802	  691.8	  537.5	 9850.0	...
1098803	  691.7	  537.6	 9853.0	...
1098804	  691.6	  537.5	 9855.0	...
1098805	  691.6	  537.5	 9855.0	...
1098806	  691.7	  537.6	 9856.0	...
1098807	  691.6	  537.7	 9858.0	...
1098808	  691.4	  537.6	 9860.0	...
1098809	  691.1	  537.3	 9862.0	...
1098810	  691.1	  537.1	 9864.0	...
1098811	  691.4	  537.2	 9866.0	...
1098812	  691.6	  537.1	 9868.0	...
1098813	  691.8	  536.8	 9869.0	...
1098814	  691.7	  536.4	 9866.0	...
1098815	  691.4	  536.1	 9862.0	...
1098816	  691.0	  536.2	 9858.0	...
1098817	  690.8	  536.4	 9859.0	...
1098818	  690.7	  536.5	 9861.0	...
1098819	  691.1	  536.3	 9864.0	...
1098820	  691.6	  536.4	 9867.0	...
1098821	  692.0	  536.5	 9869.0	...
1098822	  692.0	  536.5	 9870.0	...
1098823	  692.2	  536.2	 9871.0	...
1098824	  692.4	  535.8	 9870.0	...
1098825	  692.7	  535.5	 9867.0	...
1098826	  692.8	  535.7	 9864.0	...
1098827	  692.8	  536.1	 9863.0	...
1098828	  692.9	  536.6	 9864.0	...
1098829	  693.0	  536.4	 9865.0	...
1098830	  692.9	  536.2	 9867.0	...
1098831	  692.6	  536.0	 9866.0	...
1098832	  692.2	  535.8	 9866.0	...
1098833	  692.0	  535.7	 9866.0	...
1098834	  691.9	  535.8	 9866.0	...
1098835	  691.9	  536.0	 9867.0	...
1098836	  691.9	  536.4	 9868.0	...
1098837	  692.0	  536.6	 9869.0	...
1098838	  692.1	  536.3	 9870.0	...
1098839	  692.0	  535.7	 9870.0	...
1098840	  691.9	  535.2	 9871.0	...
1098841	  691.7	  535.2	 9868.0	...
1098842	  691.6	  535.1	 9865.0	...
1098843	  691.5	  535.0	 9862.0	...
1098844	  691.4	  534.9	 9864.0	...
1098845	  691.3	  534.8	 9865.0	...
1098846	  691.2	  534.9	 9866.0	...
1098847	  691.2	  534.9	 9863.0	...
1098848	  691.2	  534.8	 9860.0	...
1098849	  691.3	  534.7	 9858.0	...
1098850	  691.4	  534.5	 9855.0	...
1098851	  691.5	  534.5	 9852.0	...
1098852	  691.5	  534.5	 9849.0	...
1098853	  691.5	  534.3	 9850.0	...
1098854	  691.6	  534.1	 9850.0	...
1098855	  691.7	  533.9	 9850.0	...
1098856	  691.9	  533.9	 9849.0	...
1098857	  692.1	  533.9	 9850.0	...
1098858	  692.1	  534.2	 9850.0	...
1098859	  692.1	  534.4	 9849.0	...
1098860	  692.2	  534.7	 9847.0	...
1098861	  692.2	  534.6	 9849.0	...
1098862	  692.1	  534.6	 9852.0	...
1098863	  691.9	  534.3	 9854.0	...
1098864	  691.6	  533.9	 9855.0	...
1098865	  691.5	  533.5	 9855.0	...
1098866	  691.5	  533.4	 9856.0	...
1098867	  691.6	  533.2	 9856.0	...
1098868	  691.9	  533.0	 9856.0	...
1098869	  692.2	  533.4	 9854.0	...
1098870	  692.1	  533.8	 9854.0	...
1098871	  691.9	  534.3	 9854.0	...
1098872	  691.7	  534.4	 9856.0	...
1098873	  691.7	  534.5	 9857.0	...
1098874	  691.7	  534.6	 9858.0	...
1098875	  691.6	  534.6	 9855.0	...
1098876	  691.8	  534.6	 9850.0	...
1098877	  691.9	  534.6	 9847.0	...
1098878	  692.1	  534.4	 9848.0	...
1098879	  692.2	  534.2	 9851.0	...
1098880	  692.1	  533.5	 9852.0	...
1098881	  692.1	  532.9	 9853.0	...
1098882	  692.1	  533.1	 9854.0	...
1098883	  692.3	  533.8	 9855.0	...
1098884	  692.3	  534.5	 9855.0	...
1098885	  692.3	  534.6	 9855.0	...
1098886	  692.0	  534.8	 9854.0	...
1098887	  691.8	  534.8	 9853.0	...
1098888	  691.7	  534.7	 9851.0	...
1098889	  691.8	  534.4	 9849.0	...
1098890	  692.1	  534.1	 9848.0	...
1098891	  692.4	  533.8	 9849.0	...
1098892	  692.7	  533.7	 9849.0	...
1098893	  692.6	  533.7	 9849.0	...
1098894	  692.4	  533.7	 9849.0	...
1098895	  692.2	  533.7	 9851.0	...
1098896	  692.2	  533.8	 9854.0	...
1098897	  692.4	  533.9	 9855.0	...
1098898	  692.5	  534.0	 9854.0	...
1098899	  692.7	  533.9	 9852.0	...
1098900	  693.0	  534.0	 9849.0	...
1098901	  693.4	  534.1	 9846.0	...
1098902	  693.6	  534.2	 9841.0	...
1098903	  693.6	  534.3	 9840.0	...
1098904	  693.6	  534.1	 9838.0	...
1098905	  693.6	  533.5	 9837.0	...
1098906	  693.6	  532.9	 9837.0	...
1098907	  693.8	  532.9	 9839.0	...
1098908	  694.3	  533.3	 9841.0	...
1098909	  694.7	  533.6	 9843.0	...
1098910	  695.1	  533.5	 9844.0	...
1098911	  695.2	  533.4	 9844.0	...
1098912	  695.2	  532.8	 9843.0	...
1098913	  695.3	  532.3	 9846.0	...
1098914	  695.3	  531.8	 9849.0	...
1098915	  695.1	  531.8	 9852.0	...
1098916	  694.9	  531.7	 9849.0	...
1098917	  694.6	  531.6	 9846.0	...
1098918	  694.8	  531.4	 9843.0	...
1098919	  695.1	  531.5	 9844.0	...
1098920	  695.4	  531.6	 9846.0	...
1098921	  695.6	  531.7	 9846.0	...
1098922	  695.6	  531.6	 9846.0	...
1098923	  695.6	  531.7	 9845.0	...
1098924	  695.6	  531.8	 9845.0	...
1098925	  695.7	  531.5	 9844.0	...
1098926	  695.8	  531.2	 9845.0	...
1098927	  695.8	  531.1	 9845.0	...
1098928	  695.8	  531.3	 9847.0	...
1098929	  695.7	  531.3	 9849.0	...
1098930	  695.5	  531.1	 9852.0	...
1098931	  695.8	  530.9	 9852.0	...
1098932	  696.4	  531.1	 9852.0	...
1098933	  696.9	  531.3	 9851.0	...
1098934	  696.8	  531.5	 9854.0	...
1098935	  696.5	  531.6	 9856.0	...
1098936	  696.2	  531.3	 9854.0	...
1098937	  695.9	  531.0	 9849.0	...
1098938	  696.4	  530.6	 9846.0	...
1098939	  697.0	  530.7	 9847.0	...
1098940	  697.2	  530.8	 9844.0	...
1098941	  696.8	  531.0	 9838.0	...
1098942	  696.5	  531.1	 9835.0	...
1098943	  696.2	  531.4	 9836.0	...
1098944	  696.0	  531.7	 9839.0	...
1098945	  695.9	  532.3	 9840.0	...
1098946	  696.2	  532.9	 9841.0	...
1098947	  696.7	  533.9	 9837.0	...
1098948	  696.9	  534.6	 9834.0	...
1098949	  697.2	  534.9	 9828.0	...
1098950	  697.4	  535.4	 9824.0	...
1098951	  697.7	  536.3	 9820.0	...
1098952	  697.8	  537.2	 9815.0	...
1098953	  697.9	  538.4	 9804.0	...
1098954	  697.9	  539.2	 9794.0	...
1098955	  698.3	  540.8	 9788.0	...
1098956	  698.6	  542.2	 9787.0	...
1098957	  699.3	  543.9	 9785.0	...
1098958	  699.7	  544.8	 9780.0	...
1098959	  700.4	  545.9	 9770.0	...
1098960	  700.9	  546.8	 9760.0	...
1098961	  701.4	  547.8	 9756.0	...
1098962	  702.0	  548.0	 9756.0	...
1098963	  702.5	  547.4	 9757.0	...
1098964	  702.5	  545.8	 9759.0	...
1098965	  702.0	  544.3	 9760.0	...
1098966	  701.4	  543.4	 9762.0	...
EFIX R   1094718	1098966	4249	  693.3	  574.4	   9036
SSACC R  1098967
1098967	  701.3	  543.5	 9766.0	...
1098968	  701.2	  543.9	 9770.0	...
1098969	  701.3	  545.1	 9773.0	...
1098970	  701.9	  547.3	 9774.0	...
1098971	  702.7	  549.9	 9773.0	...
1098972	  703.9	  553.7	 9766.0	...
1098973	  705.0	  558.3	 9756.0	...
1098974	  705.9	  563.8	 9737.0	...
1098975	  706.5	  570.4	 9713.0	...
1098976	  706.8	  577.5	 9682.0	...
1098977	  707.2	  586.1	 9650.0	...
1098978	  707.8	  595.2	 9615.0	...
1098979	  708.4	  606.2	 9575.0	...
1098980	  708.3	  617.3	 9531.0	...
1098981	  707.4	  629.1	 9487.0	...
1098982	  706.6	  640.2	 9438.0	...
1098983	  706.6	  654.0	 9380.0	...
1098984	  706.2	  667.2	 9316.0	...
1098985	  705.8	  683.5	 9254.0	...
1098986	  705.5	  697.3	 9198.0	...
1098987	  706.3	  713.3	 9137.0	...
1098988	  706.4	  727.7	 9064.0	...
1098989	  706.5	  743.2	 8984.0	...
1098990	  707.1	  758.1	 8913.0	...
1098991	  708.8	  774.5	 8840.0	...
1098992	  711.4	  791.9	 8766.0	...
1098993	  713.8	  811.3	 8677.0	...
1098994	  716.2	  831.1	 8588.0	...
1098995	  717.9	  853.2	 8491.0	...
1098996	  719.7	  875.2	 8390.0	...
1098997	  720.6	  897.8	 8294.0	...
1098998	  721.6	  920.6	 8198.0	...
1098999	  723.0	  944.1	 8090.0	...
1099000	  725.0	  968.8	 7980.0	...
1099001	  725.9	  994.0	 7864.0	...
1099002	  726.9	 1020.8	 7760.0	...
1099003	  728.0	 1049.1	 7636.0	...
1099004	  730.5	 1079.3	 7512.0	...
1099005	  732.5	 1110.4	 7376.0	...
1099006	  734.3	 1141.2	 7237.0	...
1099007	  736.3	 1172.5	 7095.0	...
1099008	  740.0	 1204.1	 6952.0	...
1099009	  745.4	 1237.7	 6802.0	...
1099010	  752.3	 1272.1	 6640.0	...
1099011	  762.5	 1307.9	 6472.0	...
1099012	  775.2	 1344.2	 6301.0	...
1099013	  790.1	 1381.3	 6125.0	...
1099014	  804.6	 1417.5	 5941.0	...
1099015	  817.4	 1453.6	 5757.0	...
1099016	  833.2	 1491.2	 5567.0	...
1099017	  853.1	 1535.5	 5348.0	...
1099018	  875.4	 1585.8	 5112.0	...
1099019	  899.4	 1640.0	 4853.0	...
1099020	  920.8	 1694.8	 4601.0	...
1099021	  944.0	 1752.8	 4337.0	...
1099022	  961.2	 1810.2	 4086.0	...
1099023	  973.5	 1864.7	 3860.0	...
1099024	  977.7	 1913.5	 3643.0	...
1099025	  978.9	 1958.5	 3424.0	...
1099026	  978.7	 1987.9	 3268.0	...
1099027	  977.3	 2034.3	 3062.0	...
1099028	  975.8	 2066.1	 2932.0	...
1099029	  974.4	 2097.8	 2801.0	...
1099030	  879.7	 2220.8	 2252.0	...
1099031	  780.8	 2347.5	 1702.0	...
1099032	  780.8	 2347.5	 1702.0	...
1099033	  780.8	 2347.5	 1702.0	...
1099034	  780.8	 2347.5	 1702.0	...
SBLINK R 1099035
1099035	   .	   .	    0.0	...
1099036	   .	   .	    0.0	...
1099037	   .	   .	    0.0	...
1099038	   .	   .	    0.0	...
1099039	   .	   .	    0.0	...
1099040	   .	   .	    0.0	...
1099041	   .	   .	    0.0	...
1099042	   .	   .	    0.0	...
1099043	   .	   .	    0.0	...
1099044	   .	   .	    0.0	...
1099045	   .	   .	    0.0	...
1099046	   .	   .	    0.0	...
1099047	   .	   .	    0.0	...
1099048	   .	   .	    0.0	...
1099049	   .	   .	    0.0	...
1099050	   .	   .	    0.0	...
1099051	   .	   .	    0.0	...
1099052	   .	   .	    0.0	...
1099053	   .	   .	    0.0	...
1099054	   .	   .	    0.0	...
1099055	   .	   .	    0.0	...
1099056	   .	   .	    0.0	...
1099057	   .	   .	    0.0	...
1099058	   .	   .	    0.0	...
1099059	   .	   .	    0.0	...
1099060	   .	   .	    0.0	...
1099061	   .	   .	    0.0	...
1099062	   .	   .	    0.0	...
1099063	   .	   .	    0.0	...
1099064	   .	   .	    0.0	...
1099065	   .	   .	    0.0	...
1099066	   .	   .	    0.0	...
1099067	   .	   .	    0.0	...
1099068	   .	   .	    0.0	...
1099069	   .	   .	    0.0	...
1099070	   .	   .	    0.0	...
1099071	   .	   .	    0.0	...
1099072	   .	   .	    0.0	...
1099073	   .	   .	    0.0	...
1099074	   .	   .	    0.0	...
1099075	   .	   .	    0.0	...
1099076	   .	   .	    0.0	...
1099077	   .	   .	    0.0	...
1099078	   .	   .	    0.0	...
1099079	   .	   .	    0.0	...
1099080	   .	   .	    0.0	...
1099081	   .	   .	    0.0	...
1099082	   .	   .	    0.0	...
1099083	   .	   .	    0.0	...
1099084	   .	   .	    0.0	...
1099085	   .	   .	    0.0	...
1099086	   .	   .	    0.0	...
1099087	   .	   .	    0.0	...
1099088	   .	   .	    0.0	...
1099089	   .	   .	    0.0	...
1099090	   .	   .	    0.0	...
1099091	   .	   .	    0.0	...
1099092	   .	   .	    0.0	...
1099093	   .	   .	    0.0	...
1099094	   .	   .	    0.0	...
1099095	   .	   .	    0.0	...
1099096	   .	   .	    0.0	...
1099097	   .	   .	    0.0	...
1099098	   .	   .	    0.0	...
1099099	   .	   .	    0.0	...
1099100	   .	   .	    0.0	...
1099101	   .	   .	    0.0	...
1099102	   .	   .	    0.0	...
1099103	   .	   .	    0.0	...
1099104	   .	   .	    0.0	...
1099105	   .	   .	    0.0	...
1099106	   .	   .	    0.0	...
1099107	   .	   .	    0.0	...
1099108	   .	   .	    0.0	...
1099109	   .	   .	    0.0	...
1099110	   .	   .	    0.0	...
1099111	   .	   .	    0.0	...
1099112	   .	   .	    0.0	...
1099113	   .	   .	    0.0	...
1099114	   .	   .	    0.0	...
1099115	   .	   .	    0.0	...
1099116	   .	   .	    0.0	...
1099117	   .	   .	    0.0	...
1099118	   .	   .	    0.0	...
1099119	   .	   .	    0.0	...
1099120	   .	   .	    0.0	...
1099121	   .	   .	    0.0	...
1099122	   .	   .	    0.0	...
1099123	   .	   .	    0.0	...
1099124	   .	   .	    0.0	...
1099125	   .	   .	    0.0	...
1099126	   .	   .	    0.0	...
1099127	   .	   .	    0.0	...
1099128	   .	   .	    0.0	...
1099129	   .	   .	    0.0	...
1099130	   .	   .	    0.0	...
1099131	   .	   .	    0.0	...
1099132	   .	   .	    0.0	...
1099133	   .	   .	    0.0	...
1099134	   .	   .	    0.0	...
1099135	   .	   .	    0.0	...
1099136	   .	   .	    0.0	...
1099137	   .	   .	    0.0	...
1099138	   .	   .	    0.0	...
1099139	   .	   .	    0.0	...
1099140	   .	   .	    0.0	...
1099141	   .	   .	    0.0	...
1099142	   .	   .	    0.0	...
1099143	   .	   .	    0.0	...
1099144	   .	   .	    0.0	...
1099145	   .	   .	    0.0	...
1099146	   .	   .	    0.0	...
1099147	   .	   .	    0.0	...
1099148	   .	   .	    0.0	...
1099149	   .	   .	    0.0	...
1099150	   .	   .	    0.0	...
1099151	   .	   .	    0.0	...
1099152	   .	   .	    0.0	...
1099153	   .	   .	    0.0	...
1099154	   .	   .	    0.0	...
1099155	   .	   .	    0.0	...
1099156	   .	   .	    0.0	...
1099157	   .	   .	    0.0	...
1099158	   .	   .	    0.0	...
1099159	   .	   .	    0.0	...
1099160	   .	   .	    0.0	...
1099161	   .	   .	    0.0	...
1099162	   .	   .	    0.0	...
1099163	   .	   .	    0.0	...
1099164	   .	   .	    0.0	...
1099165	   .	   .	    0.0	...
1099166	   .	   .	    0.0	...
1099167	   .	   .	    0.0	...
1099168	   .	   .	    0.0	...
1099169	   .	   .	    0.0	...
1099170	   .	   .	    0.0	...
1099171	   .	   .	    0.0	...
1099172	   .	   .	    0.0	...
1099173	   .	   .	    0.0	...
1099174	   .	   .	    0.0	...
1099175	   .	   .	    0.0	...
1099176	   .	   .	    0.0	...
1099177	   .	   .	    0.0	...
1099178	   .	   .	    0.0	...
1099179	   .	   .	    0.0	...
1099180	   .	   .	    0.0	...
1099181	   .	   .	    0.0	...
1099182	   .	   .	    0.0	...
1099183	   .	   .	    0.0	...
1099184	   .	   .	    0.0	...
1099185	   .	   .	    0.0	...
1099186	   .	   .	    0.0	...
1099187	   .	   .	    0.0	...
1099188	   .	   .	    0.0	...
1099189	   .	   .	    0.0	...
1099190	   .	   .	    0.0	...
1099191	   .	   .	    0.0	...
1099192	   .	   .	    0.0	...
1099193	   .	   .	    0.0	...
1099194	   .	   .	    0.0	...
1099195	   .	   .	    0.0	...
1099196	   .	   .	    0.0	...
1099197	   .	   .	    0.0	...
1099198	   .	   .	    0.0	...
1099199	   .	   .	    0.0	...
1099200	   .	   .	    0.0	...
1099201	   .	   .	    0.0	...
1099202	   .	   .	    0.0	...
1099203	   .	   .	    0.0	...
1099204	   .	   .	    0.0	...
1099205	   .	   .	    0.0	...
1099206	   .	   .	    0.0	...
1099207	   .	   .	    0.0	...
1099208	   .	   .	    0.0	...
1099209	   .	   .	    0.0	...
1099210	   .	   .	    0.0	...
1099211	   .	   .	    0.0	...
1099212	   .	   .	    0.0	...
1099213	   .	   .	    0.0	...
1099214	   .	   .	    0.0	...
1099215	   .	   .	    0.0	...
1099216	   .	   .	    0.0	...
1099217	   .	   .	    0.0	...
1099218	   .	   .	    0.0	...
1099219	   .	   .	    0.0	...
1099220	   .	   .	    0.0	...
1099221	   .	   .	    0.0	...
1099222	   .	   .	    0.0	...
1099223	   .	   .	    0.0	...
1099224	   .	   .	    0.0	...
1099225	   .	   .	    0.0	...
1099226	   .	   .	    0.0	...
1099227	   .	   .	    0.0	...
1099228	   .	   .	    0.0	...
1099229	   .	   .	    0.0	...
1099230	   .	   .	    0.0	...
EBLINK R 1099035	1099230	196
1099231	 1311.7	 1861.4	 3399.0	...
1099232	 1311.7	 1861.4	 3399.0	...
1099233	 1303.9	 1854.3	 3437.0	...
1099234	 1290.2	 1835.0	 3536.0	...
1099235	 1272.4	 1813.0	 3641.0	...
1099236	 1253.8	 1786.3	 3757.0	...
1099237	 1212.0	 1761.7	 3890.0	...
1099238	 1170.3	 1731.6	 4052.0	...
1099239	 1132.4	 1704.8	 4198.0	...
1099240	 1119.7	 1680.5	 4298.0	...
1099241	 1109.8	 1655.5	 4398.0	...
1099242	 1100.2	 1637.5	 4465.0	...
1099243	 1091.9	 1611.8	 4571.0	...
1099244	 1080.1	 1594.8	 4643.0	...
1099245	 1066.0	 1566.3	 4779.0	...
1099246	 1053.1	 1545.0	 4874.0	...
1099247	 1051.4	 1521.4	 4977.0	...
1099248	 1055.5	 1503.8	 5047.0	...
1099249	 1056.2	 1486.9	 5122.0	...
1099250	 1046.9	 1465.7	 5217.0	...
1099251	 1034.2	 1439.2	 5347.0	...
1099252	 1023.3	 1418.5	 5448.0	...
1099253	 1011.9	 1393.0	 5582.0	...
1099254	 1001.6	 1377.8	 5660.0	...
1099255	  991.2	 1358.9	 5748.0	...
1099256	  982.0	 1345.0	 5806.0	...
1099257	  971.9	 1327.1	 5887.0	...
1099258	  963.4	 1309.9	 5975.0	...
1099259	  955.0	 1293.3	 6053.0	...
1099260	  947.6	 1277.5	 6127.0	...
1099261	  939.9	 1261.3	 6197.0	...
1099262	  932.5	 1245.3	 6277.0	...
1099263	  927.2	 1229.8	 6346.0	...
1099264	  920.1	 1215.2	 6418.0	...
1099265	  913.1	 1200.2	 6476.0	...
1099266	  905.5	 1185.5	 6549.0	...
1099267	  899.3	 1170.8	 6617.0	...
1099268	  893.8	 1157.3	 6691.0	...
1099269	  887.4	 1143.6	 6756.0	...
1099270	  881.6	 1130.4	 6821.0	...
1099271	  875.6	 1117.0	 6878.0	...
1099272	  870.3	 1103.9	 6935.0	...
1099273	  865.0	 1091.2	 6991.0	...
1099274	  860.3	 1078.9	 7046.0	...
1099275	  855.9	 1068.2	 7093.0	...
1099276	  851.3	 1056.7	 7141.0	...
1099277	  846.9	 1045.4	 7185.0	...
1099278	  842.6	 1033.8	 7236.0	...
1099279	  837.6	 1023.0	 7283.0	...
1099280	  833.5	 1012.3	 7344.0	...
1099281	  829.4	 1001.4	 7393.0	...
1099282	  826.7	  991.0	 7435.0	...
1099283	  822.6	  979.9	 7469.0	...
1099284	  819.5	  970.9	 7510.0	...
1099285	  815.6	  960.9	 7554.0	...
1099286	  812.8	  952.4	 7594.0	...
1099287	  809.3	  942.5	 7634.0	...
1099288	  806.4	  933.4	 7675.0	...
1099289	  803.8	  924.7	 7717.0	...
1099290	  800.8	  915.5	 7756.0	...
1099291	  798.1	  907.7	 7794.0	...
1099292	  795.2	  899.6	 7823.0	...
1099293	  792.7	  892.5	 7848.0	...
1099294	  790.6	  885.0	 7879.0	...
1099295	  788.0	  877.9	 7916.0	...
1099296	  785.5	  870.2	 7958.0	...
1099297	  782.8	  862.8	 7986.0	...
1099298	  780.6	  855.7	 8012.0	...
1099299	  777.9	  848.6	 8034.0	...
1099300	  776.1	  842.0	 8062.0	...
1099301	  773.9	  834.8	 8096.0	...
1099302	  772.2	  828.3	 8124.0	...
1099303	  770.5	  821.0	 8159.0	...
1099304	  768.3	  814.5	 8174.0	...
1099305	  767.0	  808.0	 8199.0	...
1099306	  764.9	  801.9	 8226.0	...
1099307	  763.1	  795.7	 8254.0	...
1099308	  760.8	  789.7	 8277.0	...
1099309	  759.1	  783.0	 8301.0	...
1099310	  757.9	  776.9	 8326.0	...
1099311	  756.9	  771.3	 8348.0	...
1099312	  755.7	  766.7	 8362.0	...
1099313	  754.5	  761.5	 8383.0	...
1099314	  753.1	  756.0	 8406.0	...
1099315	  752.3	  750.7	 8430.0	...
1099316	  751.5	  745.8	 8447.0	...
1099317	  750.6	  741.3	 8462.0	...
1099318	  749.6	  737.0	 8472.0	...
1099319	  748.5	  732.2	 8491.0	...
1099320	  748.0	  728.2	 8511.0	...
1099321	  747.0	  724.3	 8528.0	...
1099322	  745.8	  720.5	 8543.0	...
1099323	  744.6	  715.7	 8556.0	...
1099324	  743.8	  710.9	 8577.0	...
1099325	  742.8	  706.8	 8590.0	...
1099326	  741.9	  702.3	 8609.0	...
1099327	  741.2	  697.4	 8628.0	...
1099328	  740.5	  692.8	 8651.0	...
1099329	  739.7	  689.4	 8668.0	...
1099330	  738.7	  686.0	 8681.0	...
1099331	  738.3	  682.0	 8695.0	...
1099332	  737.0	  677.2	 8710.0	...
1099333	  735.9	  674.1	 8724.0	...
1099334	  734.3	  669.9	 8750.0	...
1099335	  733.3	  665.9	 8771.0	...
1099336	  732.0	  660.5	 8799.0	...
1099337	  731.3	  656.4	 8814.0	...
1099338	  730.5	  652.6	 8834.0	...
ESACC R  1098967	1099338	372	  701.3	  543.5	  730.5	  652.6	   2.40	    964
SFIX R   1099339
1099339	  729.3	  648.9	 8844.0	...
1099340	  728.3	  645.4	 8853.0	...
1099341	  727.3	  641.4	 8867.0	...
1099342	  726.5	  638.2	 8879.0	...
1099343	  725.5	  634.1	 8898.0	...
1099344	  724.6	  630.8	 8913.0	...
1099345	  723.6	  626.6	 8931.0	...
1099346	  722.6	  622.9	 8945.0	...
1099347	  721.6	  619.8	 8952.0	...
1099348	  721.0	  617.0	 8964.0	...
1099349	  720.5	  613.8	 8973.0	...
1099350	  719.9	  610.3	 8985.0	...
1099351	  719.1	  607.4	 8990.0	...
1099352	  718.1	  604.9	 9002.0	...
1099353	  717.3	  602.5	 9014.0	...
1099354	  716.9	  599.7	 9029.0	...
1099355	  716.6	  597.9	 9034.0	...
1099356	  715.9	  595.9	 9040.0	...
1099357	  715.3	  593.8	 9049.0	...
1099358	  715.1	  592.2	 9060.0	...
1099359	  714.7	  589.7	 9068.0	...
1099360	  714.2	  587.3	 9073.0	...
1099361	  713.6	  584.7	 9076.0	...
1099362	  713.2	  582.5	 9086.0	...
1099363	  712.9	  581.1	 9093.0	...
1099364	  712.5	  579.7	 9103.0	...
1099365	  712.3	  577.9	 9108.0	...
1099366	  712.2	  576.1	 9116.0	...
1099367	  711.9	  574.0	 9120.0	...
1099368	  711.6	  572.6	 9123.0	...
1099369	  711.4	  571.1	 9123.0	...
1099370	  711.3	  570.3	 9123.0	...
1099371	  710.8	  569.5	 9124.0	...
1099372	  710.2	  568.8	 9124.0	...
1099373	  709.4	  567.5	 9126.0	...
1099374	  709.3	  566.8	 9128.0	...
1099375	  709.2	  566.2	 9131.0	...
1099376	  709.2	  566.1	 9131.0	...
1099377	  709.1	  565.8	 9132.0	...
1099378	  709.2	  565.3	 9134.0	...
1099379	  709.2	  564.7	 9136.0	...
1099380	  709.3	  564.6	 9138.0	...
1099381	  709.4	  564.2	 9142.0	...
1099382	  709.2	  563.8	 9145.0	...
1099383	  709.1	  563.4	 9145.0	...
1099384	  709.0	  563.6	 9144.0	...
1099385	  708.7	  563.6	 9142.0	...
1099386	  708.3	  563.6	 9142.0	...
1099387	  707.9	  563.9	 9144.0	...
1099388	  707.9	  564.4	 9146.0	...
1099389	  708.1	  565.8	 9138.0	...
1099390	  708.5	  566.7	 9130.0	...
1099391	  709.1	  567.4	 9122.0	...
1099392	  709.5	  567.4	 9122.0	...
1099393	  709.7	  567.3	 9120.0	...
1099394	  709.7	  568.0	 9116.0	...
1099395	  709.9	  569.0	 9113.0	...
1099396	  710.0	  570.1	 9111.0	...
1099397	  710.1	  570.7	 9110.0	...
1099398	  710.0	  571.0	 9108.0	...
1099399	  710.0	  571.1	 9106.0	...
1099400	  710.0	  571.4	 9106.0	...
1099401	  710.0	  571.6	 9107.0	...
1099402	  709.7	  572.4	 9109.0	...
1099403	  709.4	  572.8	 9111.0	...
1099404	  709.1	  573.2	 9111.0	...
1099405	  709.3	  573.5	 9109.0	...
1099406	  709.4	  573.9	 9107.0	...
1099407	  709.5	  574.5	 9104.0	...
1099408	  709.4	  574.9	 9103.0	...
1099409	  709.3	  575.4	 9101.0	...
1099410	  709.2	  575.6	 9101.0	...
1099411	  709.3	  575.6	 9103.0	...
1099412	  709.3	  575.8	 9104.0	...
1099413	  709.2	  575.9	 9105.0	...
1099414	  709.3	  576.0	 9109.0	...
1099415	  709.4	  575.8	 9113.0	...
1099416	  709.1	  575.7	 9116.0	...
1099417	  708.8	  575.6	 9114.0	...
1099418	  708.6	  575.7	 9112.0	...
1099419	  708.8	  575.8	 9111.0	...
1099420	  708.9	  575.9	 9110.0	...
1099421	  708.9	  575.8	 9110.0	...
1099422	  708.8	  575.8	 9110.0	...
1099423	  708.5	  575.7	 9110.0	...
1099424	  708.1	  575.7	 9110.0	...
1099425	  708.1	  575.6	 9110.0	...
1099426	  708.2	  575.5	 9111.0	...
1099427	  708.3	  575.2	 9114.0	...
1099428	  708.3	  575.1	 9118.0	...
1099429	  708.1	  575.2	 9119.0	...
1099430	  707.9	  575.4	 9116.0	...
1099431	  707.4	  575.4	 9113.0	...
1099432	  706.8	  575.2	 9110.0	...
1099433	  706.3	  574.8	 9109.0	...
1099434	  706.1	  574.7	 9107.0	...
1099435	  706.2	  574.5	 9106.0	...
1099436	  706.2	  574.5	 9106.0	...
1099437	  706.2	  574.6	 9107.0	...
1099438	  706.2	  574.7	 9108.0	...
1099439	  706.2	  574.7	 9108.0	...
1099440	  706.1	  574.6	 9110.0	...
1099441	  705.9	  574.5	 9111.0	...
1099442	  705.9	  574.5	 9111.0	...
1099443	  705.8	  574.6	 9109.0	...
1099444	  705.9	  574.4	 9107.0	...
1099445	  706.0	  574.2	 9109.0	...
1099446	  705.7	  573.8	 9113.0	...
1099447	  705.4	  573.7	 9116.0	...
1099448	  705.0	  573.4	 9117.0	...
1099449	  705.1	  573.3	 9116.0	...
1099450	  705.2	  573.4	 9115.0	...
1099451	  705.3	  573.5	 9115.0	...
1099452	  705.3	  573.6	 9116.0	...
1099453	  705.3	  573.6	 9118.0	...
1099454	  705.3	  573.3	 9120.0	...
1099455	  704.9	  573.0	 9123.0	...
1099456	  704.5	  572.7	 9124.0	...
1099457	  704.3	  573.1	 9124.0	...
1099458	  704.3	  573.5	 9123.0	...
1099459	  704.2	  573.9	 9122.0	...
1099460	  704.0	  573.8	 9122.0	...
1099461	  703.9	  573.6	 9122.0	...
1099462	  703.8	  573.3	 9123.0	...
1099463	  703.8	  572.9	 9124.0	...
1099464	  703.8	  572.4	 9125.0	...
1099465	  703.7	  572.0	 9125.0	...
1099466	  703.6	  571.7	 9125.0	...
1099467	  703.5	  571.7	 9124.0	...
1099468	  703.4	  571.6	 9121.0	...
1099469	  703.5	  571.8	 9119.0	...
1099470	  703.3	  571.9	 9119.0	...
1099471	  703.1	  572.2	 9120.0	...
1099472	  702.9	  572.3	 9121.0	...
1099473	  703.3	  572.1	 9124.0	...
1099474	  703.6	  571.7	 9127.0	...
1099475	  704.0	  571.6	 9131.0	...
1099476	  704.0	  571.7	 9131.0	...
1099477	  704.0	  571.9	 9132.0	...
1099478	  704.0	  571.8	 9133.0	...
1099479	  704.0	  571.6	 9133.0	...
1099480	  704.1	  571.4	 9134.0	...
1099481	  704.2	  571.3	 9134.0	...
1099482	  704.2	  571.3	 9134.0	...
1099483	  704.2	  571.3	 9135.0	...
1099484	  704.2	  571.1	 9134.0	...
1099485	  704.2	  570.8	 9131.0	...
1099486	  704.1	  570.5	 9129.0	...
1099487	  704.3	  570.5	 9128.0	...
1099488	  704.5	  570.5	 9129.0	...
1099489	  703.9	  570.5	 9131.0	...
1099490	  703.3	  570.7	 9131.0	...
1099491	  703.2	  570.8	 9130.0	...
1099492	  703.9	  570.9	 9132.0	...
1099493	  704.5	  571.0	 9136.0	...
1099494	  704.5	  571.2	 9138.0	...
1099495	  704.5	  571.2	 9138.0	...
1099496	  704.3	  571.3	 9137.0	...
1099497	  704.0	  571.4	 9138.0	...
1099498	  703.6	  571.4	 9137.0	...
1099499	  703.5	  571.3	 9136.0	...
1099500	  703.6	  571.2	 9135.0	...
1099501	  703.6	  571.2	 9137.0	...
1099502	  703.7	  571.2	 9138.0	...
1099503	  703.6	  571.2	 9139.0	...
1099504	  703.6	  571.2	 9138.0	...
1099505	  703.5	  571.1	 9137.0	...
1099506	  703.8	  570.7	 9137.0	...
1099507	  704.1	  570.4	 9139.0	...
1099508	  704.4	  570.1	 9142.0	...
1099509	  704.2	  570.1	 9143.0	...
1099510	  704.0	  570.0	 9144.0	...
1099511	  703.9	  569.9	 9145.0	...
1099512	  703.9	  570.0	 9146.0	...
1099513	  703.9	  570.1	 9148.0	...
1099514	  703.7	  570.1	 9148.0	...
1099515	  703.5	  570.2	 9148.0	...
1099516	  703.4	  570.3	 9148.0	...
1099517	  703.3	  570.3	 9148.0	...
1099518	  703.5	  570.4	 9148.0	...
1099519	  703.6	  570.4	 9149.0	...
1099520	  703.5	  570.3	 9151.0	...
1099521	  703.0	  570.4	 9153.0	...
1099522	  702.6	  570.5	 9155.0	...
1099523	  702.7	  570.6	 9156.0	...
1099524	  703.0	  570.5	 9157.0	...
1099525	  703.3	  570.6	 9157.0	...
1099526	  703.4	  570.8	 9155.0	...
1099527	  703.4	  570.9	 9151.0	...
1099528	  703.2	  570.9	 9149.0	...
1099529	  702.9	  570.5	 9148.0	...
1099530	  702.5	  570.2	 9151.0	...
1099531	  702.3	  569.9	 9152.0	...
1099532	  702.3	  569.5	 9153.0	...
1099533	  702.4	  569.2	 9153.0	...
1099534	  702.5	  568.8	 9153.0	...
1099535	  702.7	  569.2	 9152.0	...
1099536	  702.7	  569.6	 9153.0	...
1099537	  702.6	  570.0	 9153.0	...
1099538	  702.5	  569.9	 9152.0	...
1099539	  702.3	  569.8	 9153.0	...
1099540	  702.0	  569.5	 9155.0	...
1099541	  701.7	  569.5	 9158.0	...
1099542	  701.5	  569.4	 9159.0	...
1099543	  701.6	  569.4	 9161.0	...
1099544	  701.6	  569.4	 9161.0	...
1099545	  701.6	  569.7	 9163.0	...
1099546	  701.6	  570.0	 9167.0	...
1099547	  701.7	  570.2	 9170.0	...
1099548	  701.7	  570.1	 9171.0	...
1099549	  701.8	  570.1	 9170.0	...
1099550	  701.8	  570.1	 9168.0	...
1099551	  701.9	  570.0	 9171.0	...
1099552	  701.9	  569.9	 9173.0	...
1099553	  702.0	  569.9	 9175.0	...
1099554	  702.0	  569.8	 9176.0	...
1099555	  702.0	  569.7	 9176.0	...
1099556	  702.0	  570.0	 9175.0	...
1099557	  702.1	  570.2	 9174.0	...
1099558	  702.3	  570.6	 9176.0	...
1099559	  702.1	  570.8	 9181.0	...
1099560	  701.7	  570.4	 9186.0	...
1099561	  701.3	  569.8	 9185.0	...
1099562	  701.1	  569.2	 9183.0	...
1099563	  701.1	  569.2	 9182.0	...
1099564	  701.2	  569.3	 9181.0	...
1099565	  701.3	  569.5	 9180.0	...
1099566	  701.7	  569.8	 9180.0	...
1099567	  702.1	  570.1	 9181.0	...
1099568	  702.4	  570.1	 9183.0	...
1099569	  702.5	  570.0	 9186.0	...
1099570	  702.6	  570.0	 9188.0	...
1099571	  702.6	  570.1	 9188.0	...
1099572	  702.5	  570.2	 9188.0	...
1099573	  702.0	  570.1	 9188.0	...
1099574	  701.7	  569.9	 9189.0	...
1099575	  701.4	  569.9	 9190.0	...
1099576	  701.4	  569.9	 9191.0	...
1099577	  701.3	  570.0	 9192.0	...
1099578	  701.3	  570.0	 9190.0	...
1099579	  701.3	  570.0	 9187.0	...
1099580	  701.4	  570.2	 9185.0	...
1099581	  701.5	  570.3	 9185.0	...
1099582	  701.6	  570.4	 9186.0	...
1099583	  701.7	  570.4	 9188.0	...
1099584	  702.0	  570.4	 9190.0	...
1099585	  702.4	  570.4	 9192.0	...
1099586	  702.8	  570.2	 9192.0	...
1099587	  703.0	  569.9	 9191.0	...
1099588	  703.1	  569.6	 9191.0	...
1099589	  703.0	  569.6	 9193.0	...
1099590	  702.8	  569.9	 9196.0	...
1099591	  702.5	  570.2	 9200.0	...
1099592	  702.3	  570.5	 9201.0	...
1099593	  702.2	  570.3	 9202.0	...
1099594	  702.0	  570.2	 9203.0	...
1099595	  701.8	  570.3	 9203.0	...
1099596	  701.8	  570.5	 9203.0	...
1099597	  701.8	  570.7	 9198.0	...
1099598	  701.9	  570.6	 9194.0	...
1099599	  702.0	  570.4	 9191.0	...
1099600	  702.1	  570.3	 9192.0	...
1099601	  702.2	  570.3	 9193.0	...
1099602	  702.2	  570.3	 9193.0	...
1099603	  702.2	  570.3	 9193.0	...
1099604	  702.3	  570.1	 9193.0	...
1099605	  702.3	  570.0	 9194.0	...
1099606	  702.3	  569.9	 9195.0	...
1099607	  702.4	  569.8	 9196.0	...
1099608	  702.5	  569.9	 9196.0	...
1099609	  702.6	  570.0	 9196.0	...
1099610	  702.6	  570.1	 9199.0	...
1099611	  702.7	  570.1	 9201.0	...
1099612	  702.7	  570.1	 9203.0	...
1099613	  702.1	  570.1	 9202.0	...
EFIX R   1099339	1099613	275	  706.3	  574.7	   9130
SSACC R  1099614
1099614	  700.9	  569.7	 9203.0	...
1099615	  699.2	  569.3	 9205.0	...
1099616	  697.5	  568.9	 9208.0	...
1099617	  695.1	  568.1	 9210.0	...
1099618	  692.7	  567.4	 9212.0	...
1099619	  688.6	  566.6	 9213.0	...
1099620	  685.3	  566.2	 9219.0	...
1099621	  681.0	  565.6	 9224.0	...
1099622	  678.7	  564.5	 9231.0	...
1099623	  675.6	  563.8	 9233.0	...
1099624	  673.4	  562.9	 9235.0	...
ESACC R  1099614	1099624	11	  700.9	  569.7	  673.4	  562.9	   0.60	     64
SFIX R   1099625
1099625	  671.5	  562.3	 9234.0	...
1099626	  670.6	  561.1	 9232.0	...
1099627	  670.7	  560.2	 9230.0	...
1099628	  671.4	  559.0	 9229.0	...
1099629	  672.7	  558.5	 9231.0	...
1099630	  674.2	  558.0	 9232.0	...
1099631	  675.2	  557.8	 9233.0	...
1099632	  676.1	  557.6	 9237.0	...
1099633	  677.3	  557.5	 9241.0	...
1099634	  678.2	  557.6	 9244.0	...
1099635	  678.9	  557.9	 9243.0	...
1099636	  679.1	  558.2	 9242.0	...
1099637	  679.3	  558.3	 9241.0	...
1099638	  679.4	  558.6	 9241.0	...
1099639	  679.5	  559.1	 9240.0	...
1099640	  679.6	  559.6	 9239.0	...
1099641	  679.4	  559.6	 9236.0	...
1099642	  679.1	  559.7	 9233.0	...
1099643	  678.8	  559.7	 9234.0	...
1099644	  678.6	  559.9	 9238.0	...
1099645	  678.3	  560.0	 9243.0	...
1099646	  678.1	  560.1	 9243.0	...
1099647	  677.7	  560.0	 9240.0	...
1099648	  677.4	  559.9	 9237.0	...
1099649	  677.2	  559.8	 9234.0	...
1099650	  677.1	  559.7	 9234.0	...
1099651	  677.1	  559.7	 9235.0	...
1099652	  677.1	  559.6	 9236.0	...
1099653	  677.1	  559.5	 9235.0	...
1099654	  677.1	  559.4	 9237.0	...
1099655	  677.1	  559.4	 9238.0	...
1099656	  677.2	  559.3	 9241.0	...
1099657	  677.2	  559.3	 9242.0	...
1099658	  677.3	  559.3	 9243.0	...
1099659	  677.4	  559.3	 9244.0	...
1099660	  677.4	  559.1	 9244.0	...
1099661	  677.4	  558.9	 9245.0	...
1099662	  677.4	  558.6	 9247.0	...
1099663	  677.3	  558.6	 9245.0	...
1099664	  677.2	  558.7	 9241.0	...
MSG	1099665 0000 _ Number On
1099665	  677.2	  559.0	 9242.0	...
1099666	  677.3	  558.9	 9246.0	...
1099667	  677.3	  558.6	 9249.0	...
1099668	  677.2	  558.5	 9250.0	...
1099669	  677.1	  558.7	 9249.0	...
1099670	  677.0	  559.0	 9249.0	...
1099671	  677.0	  559.0	 9248.0	...
1099672	  677.1	  559.0	 9246.0	...
1099673	  677.2	  559.1	 9243.0	...
1099674	  677.4	  559.1	 9241.0	...
1099675	  677.4	  559.2	 9241.0	...
1099676	  677.4	  559.2	 9241.0	...
1099677	  677.4	  559.3	 9241.0	...
1099678	  677.4	  559.0	 9241.0	...
1099679	  677.4	  558.6	 9241.0	...
1099680	  677.4	  558.3	 9241.0	...
1099681	  677.4	  558.5	 9239.0	...
1099682	  677.3	  558.8	 9237.0	...
1099683	  677.3	  559.1	 9238.0	...
1099684	  677.2	  559.4	 9241.0	...
1099685	  677.0	  559.7	 9243.0	...
1099686	  677.1	  560.0	 9243.0	...
1099687	  677.5	  560.0	 9243.0	...
1099688	  678.0	  560.0	 9243.0	...
1099689	  678.1	  559.6	 9246.0	...
1099690	  678.0	  559.2	 9247.0	...
1099691	  677.7	  558.8	 9248.0	...
1099692	  677.5	  558.7	 9247.0	...
1099693	  677.3	  558.6	 9244.0	...
1099694	  677.3	  558.6	 9241.0	...
1099695	  677.2	  558.7	 9239.0	...
1099696	  677.1	  558.8	 9241.0	...
1099697	  677.1	  559.1	 9241.0	...
1099698	  677.2	  559.3	 9242.0	...
1099699	  677.2	  559.2	 9241.0	...
1099700	  677.3	  558.8	 9239.0	...
1099701	  677.4	  558.3	 9236.0	...
1099702	  677.6	  558.3	 9234.0	...
1099703	  677.7	  558.2	 9236.0	...
1099704	  677.7	  558.1	 9237.0	...
1099705	  677.7	  558.3	 9239.0	...
1099706	  677.7	  558.4	 9241.0	...
1099707	  677.7	  558.4	 9243.0	...
1099708	  677.8	  558.3	 9243.0	...
1099709	  677.8	  558.1	 9245.0	...
1099710	  677.8	  558.0	 9247.0	...
1099711	  677.8	  558.0	 9247.0	...
1099712	  677.8	  557.8	 9246.0	...
1099713	  677.6	  557.4	 9245.0	...
1099714	  677.4	  557.0	 9243.0	...
1099715	  677.2	  556.6	 9241.0	...
1099716	  677.2	  556.4	 9240.0	...
1099717	  677.0	  556.3	 9241.0	...
1099718	  676.8	  556.7	 9242.0	...
1099719	  676.6	  557.2	 9243.0	...
1099720	  676.6	  557.4	 9243.0	...
1099721	  676.7	  557.0	 9242.0	...
1099722	  677.0	  557.0	 9243.0	...
1099723	  677.3	  557.4	 9243.0	...
1099724	  677.4	  557.6	 9242.0	...
1099725	  677.4	  557.4	 9242.0	...
1099726	  677.5	  557.2	 9243.0	...
1099727	  677.7	  557.2	 9243.0	...
1099728	  677.6	  557.2	 9243.0	...
1099729	  677.3	  557.4	 9243.0	...
1099730	  676.9	  557.6	 9240.0	...
1099731	  677.1	  557.8	 9239.0	...
1099732	  677.2	  557.8	 9240.0	...
1099733	  677.3	  557.8	 9242.0	...
1099734	  677.3	  557.8	 9244.0	...
1099735	  677.2	  557.9	 9244.0	...
1099736	  677.2	  558.0	 9244.0	...
1099737	  677.3	  558.1	 9245.0	...
1099738	  677.4	  558.1	 9246.0	...
1099739	  677.5	  558.2	 9245.0	...
1099740	  677.6	  558.2	 9243.0	...
1099741	  677.6	  558.1	 9240.0	...
1099742	  677.7	  558.1	 9240.0	...
1099743	  677.8	  558.0	 9238.0	...
1099744	  677.8	  557.9	 9237.0	...
1099745	  677.9	  558.2	 9238.0	...
1099746	  677.9	  558.5	 9239.0	...
1099747	  678.0	  558.3	 9240.0	...
1099748	  678.0	  557.9	 9239.0	...
1099749	  678.1	  557.8	 9238.0	...
1099750	  678.2	  558.1	 9238.0	...
1099751	  678.1	  558.0	 9239.0	...
1099752	  678.1	  557.6	 9242.0	...
1099753	  678.0	  557.2	 9244.0	...
1099754	  677.8	  557.3	 9245.0	...
1099755	  677.6	  557.6	 9245.0	...
1099756	  677.5	  557.8	 9246.0	...
1099757	  677.6	  558.0	 9248.0	...
1099758	  677.8	  558.1	 9250.0	...
1099759	  677.8	  558.1	 9250.0	...
1099760	  678.0	  558.1	 9250.0	...
1099761	  678.1	  558.3	 9246.0	...
1099762	  678.2	  558.5	 9242.0	...
1099763	  678.1	  558.5	 9239.0	...
1099764	  678.0	  558.3	 9240.0	...
1099765	  677.9	  558.0	 9242.0	...
1099766	  677.8	  557.9	 9243.0	...
1099767	  677.8	  558.1	 9244.0	...
1099768	  677.9	  558.3	 9242.0	...
1099769	  678.2	  558.3	 9242.0	...
1099770	  678.5	  558.2	 9243.0	...
1099771	  678.7	  558.2	 9246.0	...
1099772	  678.7	  558.2	 9244.0	...
1099773	  678.5	  558.2	 9239.0	...
1099774	  678.2	  558.1	 9233.0	...
1099775	  678.0	  558.1	 9229.0	...
1099776	  678.1	  557.9	 9227.0	...
1099777	  678.2	  557.7	 9225.0	...
1099778	  678.2	  557.7	 9225.0	...
1099779	  678.3	  557.8	 9225.0	...
1099780	  678.2	  557.9	 9228.0	...
1099781	  678.2	  558.0	 9231.0	...
1099782	  678.2	  558.0	 9233.0	...
1099783	  678.2	  557.9	 9232.0	...
1099784	  678.5	  557.6	 9230.0	...
1099785	  678.7	  557.2	 9229.0	...
1099786	  678.9	  556.9	 9229.0	...
1099787	  678.9	  556.7	 9229.0	...
1099788	  679.0	  556.7	 9229.0	...
1099789	  679.0	  556.6	 9229.0	...
1099790	  679.0	  556.6	 9228.0	...
1099791	  678.9	  556.8	 9227.0	...
1099792	  679.0	  557.0	 9229.0	...
1099793	  679.1	  557.3	 9231.0	...
1099794	  679.3	  557.3	 9231.0	...
1099795	  679.3	  556.9	 9228.0	...
1099796	  679.3	  556.5	 9226.0	...
1099797	  679.2	  556.0	 9226.0	...
1099798	  679.1	  556.4	 9226.0	...
1099799	  679.1	  556.7	 9226.0	...
1099800	  679.0	  556.8	 9226.0	...
1099801	  678.9	  556.5	 9226.0	...
1099802	  678.7	  556.2	 9226.0	...
1099803	  678.6	  556.2	 9226.0	...
1099804	  678.7	  556.5	 9225.0	...
1099805	  678.9	  556.8	 9224.0	...
1099806	  679.1	  557.2	 9223.0	...
1099807	  679.1	  557.2	 9221.0	...
1099808	  679.0	  557.3	 9219.0	...
1099809	  678.7	  557.3	 9217.0	...
1099810	  678.5	  557.2	 9216.0	...
1099811	  678.6	  557.1	 9215.0	...
1099812	  678.7	  556.9	 9211.0	...
1099813	  678.8	  556.8	 9207.0	...
1099814	  678.7	  556.7	 9202.0	...
1099815	  678.6	  556.6	 9202.0	...
1099816	  678.5	  556.6	 9201.0	...
1099817	  678.5	  556.6	 9202.0	...
1099818	  678.5	  556.5	 9204.0	...
1099819	  678.5	  556.5	 9207.0	...
1099820	  678.5	  557.0	 9207.0	...
1099821	  678.6	  557.5	 9208.0	...
1099822	  678.4	  557.7	 9202.0	...
1099823	  678.1	  557.5	 9195.0	...
1099824	  678.1	  557.1	 9189.0	...
1099825	  678.5	  557.0	 9191.0	...
1099826	  678.7	  556.9	 9192.0	...
1099827	  678.6	  556.9	 9193.0	...
1099828	  678.4	  556.9	 9195.0	...
1099829	  678.3	  556.9	 9197.0	...
1099830	  678.4	  557.1	 9199.0	...
1099831	  678.6	  557.3	 9199.0	...
1099832	  678.8	  557.5	 9200.0	...
1099833	  678.9	  557.5	 9196.0	...
1099834	  678.9	  557.5	 9192.0	...
1099835	  678.8	  557.2	 9190.0	...
1099836	  678.7	  556.9	 9192.0	...
1099837	  678.7	  556.7	 9194.0	...
1099838	  678.9	  556.6	 9193.0	...
1099839	  679.1	  556.7	 9193.0	...
1099840	  679.0	  556.9	 9193.0	...
1099841	  678.9	  557.1	 9193.0	...
1099842	  678.8	  557.3	 9190.0	...
1099843	  678.8	  557.3	 9184.0	...
1099844	  678.6	  557.2	 9179.0	...
1099845	  678.5	  557.0	 9178.0	...
1099846	  678.3	  557.2	 9180.0	...
1099847	  678.4	  557.4	 9180.0	...
1099848	  678.4	  557.5	 9180.0	...
1099849	  678.4	  557.2	 9180.0	...
1099850	  678.2	  557.1	 9179.0	...
1099851	  677.9	  557.1	 9176.0	...
1099852	  678.1	  557.2	 9173.0	...
1099853	  678.6	  557.5	 9170.0	...
1099854	  679.2	  557.9	 9170.0	...
1099855	  679.3	  558.2	 9169.0	...
1099856	  679.3	  558.0	 9169.0	...
1099857	  679.2	  557.8	 9167.0	...
1099858	  679.2	  557.8	 9165.0	...
1099859	  679.2	  557.9	 9164.0	...
1099860	  679.2	  558.0	 9164.0	...
1099861	  679.3	  558.1	 9162.0	...
1099862	  679.2	  558.1	 9159.0	...
1099863	  679.1	  557.9	 9155.0	...
1099864	  679.1	  558.2	 9154.0	...
1099865	  679.1	  558.6	 9153.0	...
1099866	  679.0	  559.0	 9152.0	...
1099867	  679.1	  559.1	 9153.0	...
1099868	  679.1	  558.6	 9154.0	...
1099869	  679.1	  558.1	 9153.0	...
1099870	  679.1	  557.6	 9152.0	...
1099871	  679.2	  557.6	 9149.0	...
1099872	  679.3	  557.6	 9149.0	...
1099873	  679.2	  557.7	 9148.0	...
1099874	  679.1	  557.9	 9148.0	...
1099875	  679.0	  558.2	 9148.0	...
1099876	  679.0	  558.4	 9148.0	...
1099877	  679.1	  558.6	 9147.0	...
1099878	  679.2	  558.6	 9146.0	...
1099879	  679.5	  558.6	 9145.0	...
1099880	  679.7	  558.5	 9146.0	...
1099881	  679.8	  558.4	 9140.0	...
1099882	  679.6	  558.3	 9135.0	...
1099883	  679.3	  558.2	 9130.0	...
1099884	  679.2	  558.4	 9130.0	...
1099885	  679.4	  558.6	 9130.0	...
1099886	  679.7	  558.9	 9130.0	...
1099887	  680.2	  558.9	 9130.0	...
1099888	  680.4	  558.9	 9130.0	...
1099889	  680.4	  558.9	 9130.0	...
1099890	  680.2	  558.8	 9129.0	...
1099891	  680.1	  558.8	 9126.0	...
1099892	  680.1	  558.8	 9124.0	...
1099893	  680.4	  558.9	 9123.0	...
1099894	  680.7	  558.9	 9122.0	...
1099895	  681.0	  558.9	 9121.0	...
1099896	  680.9	  558.9	 9122.0	...
1099897	  680.9	  559.1	 9123.0	...
1099898	  680.6	  559.3	 9124.0	...
1099899	  680.4	  559.5	 9124.0	...
1099900	  680.1	  559.5	 9123.0	...
1099901	  680.1	  559.6	 9123.0	...
1099902	  680.1	  559.7	 9123.0	...
1099903	  680.0	  559.6	 9122.0	...
1099904	  680.2	  559.4	 9116.0	...
1099905	  680.5	  559.5	 9111.0	...
1099906	  680.9	  559.8	 9107.0	...
1099907	  680.7	  560.1	 9109.0	...
1099908	  680.4	  560.0	 9110.0	...
1099909	  680.2	  560.0	 9110.0	...
1099910	  680.3	  560.1	 9105.0	...
1099911	  680.3	  560.3	 9101.0	...
1099912	  680.3	  560.1	 9098.0	...
1099913	  680.2	  559.7	 9098.0	...
1099914	  680.2	  559.7	 9096.0	...
1099915	  680.2	  560.1	 9093.0	...
1099916	  680.5	  560.5	 9089.0	...
1099917	  681.1	  560.5	 9088.0	...
1099918	  681.8	  560.4	 9091.0	...
1099919	  682.4	  560.4	 9094.0	...
1099920	  683.3	  560.4	 9096.0	...
1099921	  684.6	  560.4	 9095.0	...
1099922	  686.4	  560.5	 9092.0	...
1099923	  688.4	  560.5	 9089.0	...
1099924	  689.9	  560.5	 9086.0	...
1099925	  690.9	  560.6	 9083.0	...
1099926	  692.4	  561.0	 9081.0	...
1099927	  693.8	  561.7	 9074.0	...
1099928	  695.0	  562.1	 9068.0	...
1099929	  695.3	  562.4	 9062.0	...
1099930	  695.6	  562.3	 9062.0	...
1099931	  695.6	  562.4	 9062.0	...
1099932	  695.6	  562.7	 9063.0	...
1099933	  695.5	  563.0	 9063.0	...
1099934	  695.4	  563.3	 9063.0	...
1099935	  695.1	  563.4	 9063.0	...
1099936	  694.6	  562.9	 9061.0	...
1099937	  694.1	  562.4	 9058.0	...
1099938	  693.7	  561.9	 9057.0	...
1099939	  693.7	  561.8	 9056.0	...
1099940	  693.7	  561.9	 9056.0	...
1099941	  693.6	  562.0	 9055.0	...
1099942	  693.5	  562.1	 9052.0	...
1099943	  693.4	  562.1	 9048.0	...
1099944	  693.0	  562.1	 9044.0	...
1099945	  692.7	  562.1	 9043.0	...
1099946	  692.4	  562.2	 9042.0	...
1099947	  692.4	  562.3	 9042.0	...
1099948	  692.7	  562.4	 9041.0	...
1099949	  693.0	  562.6	 9041.0	...
1099950	  693.4	  562.8	 9040.0	...
1099951	  693.4	  563.1	 9038.0	...
1099952	  693.5	  563.0	 9033.0	...
1099953	  693.7	  562.8	 9028.0	...
1099954	  693.9	  562.6	 9022.0	...
1099955	  694.1	  562.6	 9022.0	...
1099956	  694.0	  562.7	 9021.0	...
1099957	  693.8	  563.0	 9021.0	...
1099958	  693.8	  563.3	 9020.0	...
1099959	  693.8	  563.7	 9018.0	...
1099960	  693.8	  564.0	 9017.0	...
1099961	  693.9	  564.3	 9015.0	...
1099962	  694.1	  564.3	 9012.0	...
1099963	  694.2	  564.0	 9011.0	...
1099964	  694.4	  563.6	 9010.0	...
1099965	  694.5	  563.1	 9006.0	...
1099966	  694.5	  563.1	 9001.0	...
1099967	  694.6	  563.1	 8996.0	...
MSG	1099968 0000 _ Number Off
1099968	  694.6	  563.1	 8997.0	...
1099969	  694.4	  563.1	 8997.0	...
1099970	  694.1	  563.0	 8997.0	...
1099971	  693.9	  562.9	 8996.0	...
1099972	  693.9	  562.8	 8993.0	...
1099973	  694.1	  562.8	 8990.0	...
1099974	  694.4	  562.7	 8986.0	...
1099975	  694.3	  562.7	 8984.0	...
1099976	  694.1	  562.8	 8984.0	...
1099977	  694.5	  562.9	 8984.0	...
1099978	  694.9	  562.9	 8984.0	...
1099979	  695.0	  562.8	 8984.0	...
1099980	  694.6	  562.5	 8985.0	...
1099981	  694.3	  562.2	 8985.0	...
1099982	  694.5	  562.0	 8982.0	...
1099983	  694.7	  562.2	 8979.0	...
1099984	  694.7	  562.5	 8979.0	...
1099985	  694.7	  562.9	 8982.0	...
1099986	  694.7	  563.2	 8985.0	...
1099987	  694.7	  563.3	 8979.0	...
1099988	  694.5	  563.3	 8972.0	...
1099989	  694.2	  563.2	 8966.0	...
1099990	  694.3	  563.2	 8965.0	...
1099991	  694.7	  563.6	 8965.0	...
1099992	  695.0	  563.9	 8965.0	...
1099993	  695.1	  564.5	 8965.0	...
1099994	  695.2	  564.7	 8965.0	...
1099995	  695.2	  564.8	 8965.0	...
1099996	  695.1	  564.5	 8965.0	...
1099997	  695.0	  564.2	 8963.0	...
1099998	  695.0	  564.2	 8960.0	...
1099999	  695.0	  564.1	 8958.0	...
1100000	  695.0	  564.2	 8956.0	...
1100001	  695.0	  564.4	 8955.0	...
1100002	  695.1	  564.6	 8953.0	...
1100003	  695.0	  564.5	 8951.0	...
1100004	  694.9	  564.2	 8951.0	...
1100005	  694.9	  563.9	 8951.0	...
1100006	  695.1	  564.0	 8952.0	...
1100007	  695.2	  564.1	 8952.0	...
1100008	  695.2	  564.4	 8951.0	...
1100009	  695.3	  564.6	 8951.0	...
1100010	  695.3	  564.8	 8951.0	...
1100011	  695.4	  564.8	 8950.0	...
1100012	  695.4	  564.8	 8949.0	...
1100013	  695.3	  564.8	 8948.0	...
1100014	  695.1	  564.9	 8947.0	...
1100015	  695.2	  565.0	 8947.0	...
1100016	  695.4	  565.4	 8940.0	...
1100017	  695.7	  565.8	 8933.0	...
1100018	  695.9	  565.7	 8929.0	...
1100019	  695.9	  565.2	 8932.0	...
1100020	  696.0	  565.1	 8935.0	...
1100021	  696.2	  565.3	 8935.0	...
1100022	  696.5	  565.6	 8934.0	...
1100023	  696.6	  565.6	 8930.0	...
1100024	  696.7	  565.4	 8925.0	...
1100025	  696.5	  565.2	 8923.0	...
1100026	  696.3	  565.2	 8923.0	...
1100027	  696.0	  565.2	 8923.0	...
1100028	  695.9	  565.2	 8924.0	...
1100029	  696.0	  565.3	 8925.0	...
1100030	  696.0	  565.5	 8920.0	...
1100031	  696.0	  565.7	 8914.0	...
1100032	  695.8	  565.7	 8909.0	...
1100033	  696.3	  565.6	 8909.0	...
1100034	  696.8	  565.5	 8910.0	...
1100035	  697.2	  565.4	 8911.0	...
1100036	  696.9	  565.2	 8910.0	...
1100037	  696.6	  565.0	 8909.0	...
1100038	  696.6	  564.9	 8908.0	...
1100039	  696.7	  564.9	 8906.0	...
1100040	  696.4	  565.0	 8905.0	...
1100041	  696.1	  565.1	 8905.0	...
1100042	  695.8	  565.2	 8905.0	...
1100043	  695.9	  565.3	 8906.0	...
1100044	  695.8	  565.5	 8907.0	...
1100045	  695.6	  565.6	 8907.0	...
1100046	  695.8	  565.5	 8907.0	...
1100047	  696.0	  565.3	 8907.0	...
1100048	  696.3	  565.2	 8908.0	...
1100049	  696.3	  565.2	 8909.0	...
1100050	  696.3	  565.4	 8905.0	...
1100051	  696.2	  565.7	 8900.0	...
1100052	  696.1	  565.9	 8893.0	...
1100053	  695.9	  565.9	 8890.0	...
1100054	  695.9	  565.7	 8886.0	...
1100055	  696.0	  565.6	 8887.0	...
1100056	  696.1	  565.4	 8890.0	...
1100057	  696.3	  565.4	 8893.0	...
1100058	  696.3	  565.5	 8892.0	...
1100059	  696.2	  565.6	 8890.0	...
1100060	  696.1	  565.7	 8887.0	...
1100061	  696.2	  565.6	 8885.0	...
1100062	  696.3	  565.5	 8883.0	...
1100063	  696.4	  565.6	 8882.0	...
1100064	  696.5	  565.8	 8879.0	...
1100065	  696.5	  566.0	 8875.0	...
1100066	  696.5	  566.0	 8870.0	...
1100067	  696.5	  565.9	 8867.0	...
1100068	  696.6	  566.2	 8867.0	...
1100069	  696.8	  566.5	 8870.0	...
1100070	  697.0	  566.8	 8877.0	...
1100071	  697.0	  566.7	 8883.0	...
1100072	  696.8	  566.6	 8879.0	...
1100073	  696.5	  566.5	 8873.0	...
1100074	  696.7	  566.4	 8867.0	...
1100075	  696.9	  566.2	 8868.0	...
1100076	  697.2	  565.9	 8867.0	...
1100077	  697.2	  565.9	 8863.0	...
1100078	  697.2	  566.0	 8860.0	...
1100079	  697.2	  566.1	 8862.0	...
1100080	  697.1	  566.2	 8867.0	...
1100081	  697.1	  566.3	 8872.0	...
1100082	  697.1	  566.4	 8872.0	...
1100083	  697.0	  566.5	 8866.0	...
1100084	  696.8	  566.6	 8859.0	...
1100085	  697.2	  566.7	 8852.0	...
1100086	  697.7	  566.6	 8853.0	...
1100087	  698.1	  566.4	 8853.0	...
1100088	  697.8	  566.4	 8853.0	...
1100089	  697.5	  566.5	 8852.0	...
1100090	  697.4	  566.7	 8851.0	...
1100091	  697.2	  566.5	 8850.0	...
1100092	  697.1	  566.4	 8849.0	...
1100093	  697.0	  566.2	 8849.0	...
1100094	  697.0	  566.1	 8848.0	...
1100095	  697.1	  566.0	 8845.0	...
1100096	  697.2	  565.9	 8841.0	...
1100097	  697.4	  565.8	 8838.0	...
1100098	  697.5	  565.7	 8842.0	...
1100099	  697.8	  566.0	 8845.0	...
1100100	  698.1	  566.3	 8847.0	...
1100101	  698.3	  566.7	 8845.0	...
1100102	  698.1	  566.8	 8842.0	...
1100103	  697.8	  566.9	 8840.0	...
1100104	  697.9	  567.1	 8839.0	...
1100105	  698.1	  567.2	 8839.0	...
1100106	  698.3	  567.2	 8838.0	...
1100107	  698.3	  567.1	 8838.0	...
1100108	  698.2	  567.1	 8837.0	...
1100109	  698.3	  567.0	 8836.0	...
1100110	  698.4	  567.0	 8832.0	...
1100111	  698.5	  567.1	 8831.0	...
1100112	  698.5	  567.2	 8832.0	...
1100113	  698.3	  567.1	 8835.0	...
1100114	  698.2	  567.0	 8837.0	...
1100115	  698.1	  566.9	 8838.0	...
1100116	  698.2	  567.0	 8839.0	...
1100117	  698.3	  567.1	 8839.0	...
1100118	  698.4	  567.3	 8839.0	...
1100119	  698.3	  567.5	 8835.0	...
1100120	  698.2	  567.6	 8831.0	...
1100121	  698.1	  567.6	 8828.0	...
1100122	  698.2	  567.5	 8827.0	...
1100123	  698.4	  567.4	 8827.0	...
1100124	  698.5	  567.4	 8825.0	...
1100125	  698.5	  567.5	 8823.0	...
1100126	  698.5	  567.7	 8820.0	...
1100127	  698.4	  567.7	 8819.0	...
1100128	  698.2	  567.7	 8820.0	...
1100129	  698.0	  567.6	 8820.0	...
1100130	  697.8	  567.8	 8816.0	...
1100131	  697.8	  568.0	 8813.0	...
1100132	  697.8	  568.2	 8810.0	...
1100133	  697.9	  568.2	 8810.0	...
1100134	  698.0	  568.3	 8811.0	...
1100135	  698.0	  568.3	 8812.0	...
1100136	  698.0	  568.5	 8811.0	...
1100137	  697.9	  568.7	 8809.0	...
1100138	  697.9	  568.7	 8808.0	...
1100139	  697.8	  568.6	 8807.0	...
1100140	  698.0	  568.5	 8807.0	...
1100141	  698.2	  568.5	 8808.0	...
1100142	  698.4	  568.3	 8808.0	...
1100143	  698.5	  567.9	 8808.0	...
1100144	  698.7	  567.6	 8809.0	...
1100145	  698.5	  567.5	 8809.0	...
1100146	  698.2	  567.4	 8810.0	...
1100147	  697.9	  567.4	 8809.0	...
1100148	  698.0	  567.4	 8808.0	...
1100149	  698.4	  567.4	 8808.0	...
1100150	  698.8	  568.0	 8807.0	...
1100151	  699.2	  568.5	 8803.0	...
1100152	  699.1	  568.8	 8798.0	...
1100153	  699.1	  568.4	 8796.0	...
1100154	  699.0	  568.0	 8798.0	...
1100155	  698.9	  568.0	 8800.0	...
1100156	  698.8	  568.0	 8802.0	...
1100157	  698.9	  568.0	 8800.0	...
1100158	  698.9	  568.3	 8798.0	...
1100159	  698.9	  568.5	 8793.0	...
1100160	  698.9	  568.7	 8790.0	...
1100161	  698.8	  568.6	 8789.0	...
1100162	  698.7	  568.6	 8789.0	...
1100163	  698.6	  568.5	 8790.0	...
1100164	  698.7	  568.5	 8790.0	...
1100165	  698.8	  568.5	 8789.0	...
1100166	  698.8	  568.5	 8788.0	...
1100167	  698.9	  568.5	 8786.0	...
1100168	  698.9	  568.6	 8784.0	...
1100169	  698.9	  568.7	 8783.0	...
MSG	1100170 0000 _ Number On
1100170	  698.7	  568.7	 8785.0	...
1100171	  698.9	  568.9	 8787.0	...
1100172	  699.2	  568.9	 8789.0	...
1100173	  699.4	  569.0	 8785.0	...
1100174	  699.4	  568.8	 8780.0	...
1100175	  699.4	  568.7	 8776.0	...
1100176	  699.5	  568.5	 8776.0	...
1100177	  699.6	  568.5	 8775.0	...
1100178	  699.6	  568.7	 8774.0	...
1100179	  699.7	  569.0	 8773.0	...
1100180	  699.8	  569.3	 8772.0	...
1100181	  699.6	  569.4	 8771.0	...
1100182	  699.3	  569.6	 8771.0	...
1100183	  699.1	  569.7	 8771.0	...
1100184	  699.2	  569.7	 8770.0	...
1100185	  699.2	  569.9	 8770.0	...
1100186	  699.1	  570.1	 8766.0	...
1100187	  699.4	  570.3	 8763.0	...
1100188	  699.9	  570.3	 8765.0	...
1100189	  700.4	  570.4	 8770.0	...
1100190	  700.5	  570.5	 8775.0	...
1100191	  700.5	  570.6	 8775.0	...
1100192	  700.4	  570.5	 8770.0	...
1100193	  700.4	  570.4	 8766.0	...
1100194	  700.5	  570.2	 8764.0	...
1100195	  700.4	  570.4	 8766.0	...
1100196	  699.9	  570.4	 8764.0	...
1100197	  699.4	  570.6	 8761.0	...
1100198	  699.2	  570.7	 8759.0	...
1100199	  699.2	  570.7	 8759.0	...
1100200	  699.3	  570.6	 8759.0	...
1100201	  699.4	  570.4	 8759.0	...
1100202	  699.4	  570.2	 8758.0	...
1100203	  699.4	  570.4	 8756.0	...
1100204	  699.4	  570.7	 8754.0	...
1100205	  699.4	  571.0	 8752.0	...
1100206	  699.3	  571.1	 8752.0	...
1100207	  699.2	  571.1	 8753.0	...
1100208	  699.1	  571.1	 8754.0	...
1100209	  699.3	  571.1	 8757.0	...
1100210	  699.4	  571.1	 8759.0	...
1100211	  699.6	  570.9	 8761.0	...
1100212	  699.8	  570.7	 8762.0	...
1100213	  699.9	  570.5	 8760.0	...
1100214	  700.0	  570.6	 8759.0	...
1100215	  700.0	  570.6	 8758.0	...
1100216	  699.9	  570.5	 8758.0	...
1100217	  699.7	  570.5	 8756.0	...
1100218	  699.8	  570.8	 8755.0	...
1100219	  700.0	  571.1	 8754.0	...
1100220	  700.1	  571.6	 8753.0	...
1100221	  699.9	  571.8	 8753.0	...
1100222	  699.8	  571.4	 8753.0	...
1100223	  699.8	  570.8	 8753.0	...
1100224	  699.9	  570.4	 8753.0	...
1100225	  700.1	  570.7	 8755.0	...
1100226	  700.1	  571.0	 8757.0	...
1100227	  700.1	  571.1	 8761.0	...
1100228	  700.0	  571.1	 8763.0	...
1100229	  700.0	  571.3	 8759.0	...
1100230	  700.0	  571.5	 8754.0	...
1100231	  699.8	  571.6	 8748.0	...
1100232	  699.8	  571.1	 8748.0	...
1100233	  699.8	  570.7	 8748.0	...
1100234	  700.0	  570.6	 8747.0	...
1100235	  700.0	  570.8	 8743.0	...
1100236	  699.9	  571.0	 8740.0	...
1100237	  699.7	  570.8	 8738.0	...
1100238	  699.6	  570.5	 8739.0	...
1100239	  699.5	  570.2	 8740.0	...
1100240	  699.3	  570.0	 8737.0	...
1100241	  699.2	  570.0	 8734.0	...
1100242	  699.4	  570.5	 8731.0	...
1100243	  699.6	  570.9	 8731.0	...
1100244	  699.7	  571.0	 8734.0	...
1100245	  699.7	  570.5	 8737.0	...
1100246	  699.6	  570.2	 8740.0	...
1100247	  699.7	  570.5	 8740.0	...
1100248	  699.7	  570.8	 8741.0	...
1100249	  699.6	  571.1	 8740.0	...
1100250	  699.4	  571.2	 8738.0	...
1100251	  699.5	  571.2	 8737.0	...
1100252	  699.7	  571.2	 8738.0	...
1100253	  699.8	  571.2	 8740.0	...
1100254	  699.6	  571.3	 8741.0	...
1100255	  699.4	  571.4	 8741.0	...
1100256	  699.4	  571.4	 8740.0	...
1100257	  699.5	  571.4	 8739.0	...
1100258	  699.6	  571.3	 8738.0	...
1100259	  699.6	  571.4	 8737.0	...
1100260	  699.5	  571.7	 8737.0	...
1100261	  699.4	  571.9	 8738.0	...
1100262	  699.4	  571.7	 8736.0	...
1100263	  699.7	  571.9	 8733.0	...
1100264	  699.9	  572.1	 8734.0	...
1100265	  700.0	  572.2	 8736.0	...
1100266	  699.7	  571.8	 8737.0	...
1100267	  699.5	  571.4	 8736.0	...
1100268	  699.5	  571.5	 8734.0	...
1100269	  699.5	  571.8	 8734.0	...
1100270	  699.5	  572.1	 8735.0	...
1100271	  699.4	  572.3	 8733.0	...
1100272	  699.4	  572.5	 8732.0	...
1100273	  699.2	  572.1	 8731.0	...
1100274	  699.0	  571.6	 8731.0	...
1100275	  698.9	  571.7	 8732.0	...
1100276	  698.9	  572.6	 8733.0	...
1100277	  699.0	  573.6	 8736.0	...
1100278	  699.3	  573.7	 8738.0	...
1100279	  699.8	  573.4	 8739.0	...
1100280	  699.9	  572.9	 8739.0	...
1100281	  699.7	  572.6	 8738.0	...
1100282	  699.4	  572.4	 8741.0	...
1100283	  699.3	  572.4	 8744.0	...
1100284	  699.3	  572.4	 8743.0	...
1100285	  699.3	  572.5	 8739.0	...
1100286	  699.4	  572.5	 8737.0	...
1100287	  699.4	  572.6	 8740.0	...
1100288	  699.5	  572.6	 8741.0	...
1100289	  699.6	  572.8	 8741.0	...
1100290	  699.7	  572.9	 8740.0	...
1100291	  699.7	  572.9	 8740.0	...
1100292	  699.6	  572.9	 8738.0	...
1100293	  699.5	  573.0	 8735.0	...
1100294	  699.5	  573.1	 8733.0	...
1100295	  699.8	  573.3	 8731.0	...
1100296	  700.1	  573.4	 8729.0	...
1100297	  700.0	  573.7	 8726.0	...
1100298	  699.6	  573.9	 8723.0	...
1100299	  699.4	  574.1	 8720.0	...
1100300	  699.6	  573.9	 8719.0	...
1100301	  699.6	  573.8	 8718.0	...
1100302	  699.5	  573.8	 8720.0	...
1100303	  699.5	  573.9	 8724.0	...
1100304	  699.4	  574.1	 8729.0	...
1100305	  699.3	  574.3	 8733.0	...
1100306	  699.3	  574.4	 8733.0	...
1100307	  699.4	  574.5	 8730.0	...
1100308	  699.6	  574.5	 8727.0	...
1100309	  699.9	  574.3	 8727.0	...
1100310	  700.0	  574.0	 8729.0	...
1100311	  700.0	  573.7	 8729.0	...
1100312	  699.8	  573.8	 8729.0	...
1100313	  699.8	  573.8	 8729.0	...
1100314	  699.7	  573.8	 8730.0	...
1100315	  699.6	  573.8	 8731.0	...
1100316	  699.5	  574.1	 8731.0	...
1100317	  699.5	  574.6	 8731.0	...
1100318	  699.5	  575.1	 8730.0	...
1100319	  699.4	  575.2	 8728.0	...
1100320	  699.3	  575.3	 8726.0	...
1100321	  699.2	  575.3	 8726.0	...
1100322	  699.3	  575.0	 8725.0	...
1100323	  699.3	  574.6	 8725.0	...
1100324	  699.4	  574.5	 8725.0	...
1100325	  699.4	  574.7	 8725.0	...
1100326	  699.3	  575.0	 8723.0	...
1100327	  699.1	  575.2	 8721.0	...
1100328	  699.1	  575.4	 8721.0	...
1100329	  699.1	  575.5	 8717.0	...
1100330	  698.8	  575.8	 8713.0	...
1100331	  698.5	  575.9	 8709.0	...
1100332	  698.1	  575.9	 8709.0	...
1100333	  698.2	  575.7	 8707.0	...
1100334	  698.5	  575.5	 8706.0	...
1100335	  698.8	  575.5	 8705.0	...
1100336	  698.9	  575.5	 8705.0	...
1100337	  698.8	  575.4	 8705.0	...
1100338	  698.6	  575.3	 8706.0	...
1100339	  698.5	  575.4	 8707.0	...
1100340	  698.5	  575.5	 8708.0	...
1100341	  698.5	  576.0	 8708.0	...
1100342	  698.4	  576.3	 8709.0	...
1100343	  698.2	  576.6	 8710.0	...
1100344	  698.2	  576.7	 8710.0	...
1100345	  698.2	  576.3	 8710.0	...
1100346	  698.2	  575.9	 8709.0	...
1100347	  698.2	  575.5	 8713.0	...
1100348	  698.2	  575.8	 8718.0	...
1100349	  698.2	  576.1	 8723.0	...
1100350	  698.2	  576.4	 8723.0	...
1100351	  698.4	  576.4	 8723.0	...
1100352	  698.6	  576.6	 8721.0	...
1100353	  698.8	  576.8	 8719.0	...
1100354	  698.9	  576.9	 8718.0	...
1100355	  698.7	  577.1	 8719.0	...
1100356	  698.3	  577.2	 8721.0	...
1100357	  697.9	  577.4	 8721.0	...
1100358	  697.7	  577.5	 8723.0	...
1100359	  697.7	  577.5	 8725.0	...
1100360	  697.6	  577.7	 8726.0	...
1100361	  697.4	  577.8	 8727.0	...
1100362	  697.3	  577.8	 8728.0	...
1100363	  697.6	  577.7	 8729.0	...
1100364	  698.0	  577.5	 8729.0	...
1100365	  698.4	  577.4	 8729.0	...
1100366	  698.4	  577.8	 8723.0	...
1100367	  698.5	  578.3	 8718.0	...
1100368	  698.5	  578.7	 8712.0	...
1100369	  698.3	  578.5	 8711.0	...
1100370	  698.1	  578.4	 8716.0	...
1100371	  697.9	  578.5	 8722.0	...
1100372	  697.8	  578.6	 8728.0	...
1100373	  697.5	  578.4	 8728.0	...
1100374	  697.1	  578.2	 8728.0	...
1100375	  696.8	  578.0	 8726.0	...
1100376	  696.8	  578.2	 8722.0	...
1100377	  696.9	  578.6	 8717.0	...
1100378	  697.1	  578.9	 8714.0	...
1100379	  697.4	  578.9	 8717.0	...
1100380	  697.6	  578.8	 8719.0	...
1100381	  697.6	  578.7	 8722.0	...
1100382	  697.6	  578.7	 8721.0	...
1100383	  697.6	  578.7	 8720.0	...
1100384	  697.6	  578.6	 8719.0	...
1100385	  697.4	  578.7	 8720.0	...
1100386	  697.2	  578.8	 8721.0	...
1100387	  697.1	  579.2	 8720.0	...
1100388	  697.0	  579.7	 8718.0	...
1100389	  697.1	  580.0	 8715.0	...
1100390	  697.1	  579.8	 8710.0	...
1100391	  697.2	  579.7	 8704.0	...
1100392	  697.3	  579.7	 8705.0	...
1100393	  697.2	  579.9	 8711.0	...
1100394	  697.0	  580.2	 8717.0	...
1100395	  696.8	  580.6	 8717.0	...
1100396	  696.7	  580.9	 8713.0	...
1100397	  696.5	  580.9	 8709.0	...
1100398	  696.4	  580.6	 8706.0	...
1100399	  696.3	  580.0	 8707.0	...
1100400	  696.4	  579.5	 8713.0	...
1100401	  696.4	  579.2	 8719.0	...
1100402	  696.4	  579.3	 8719.0	...
1100403	  696.4	  579.8	 8715.0	...
1100404	  696.6	  580.3	 8709.0	...
1100405	  696.8	  580.7	 8708.0	...
1100406	  696.8	  580.7	 8710.0	...
1100407	  696.6	  580.8	 8712.0	...
1100408	  696.3	  580.8	 8715.0	...
1100409	  696.2	  580.9	 8719.0	...
1100410	  696.5	  581.3	 8723.0	...
1100411	  696.8	  581.7	 8726.0	...
1100412	  696.8	  582.1	 8728.0	...
1100413	  696.5	  581.9	 8728.0	...
1100414	  696.1	  581.5	 8728.0	...
1100415	  696.1	  581.1	 8724.0	...
1100416	  696.1	  580.7	 8720.0	...
1100417	  696.2	  580.5	 8718.0	...
1100418	  696.2	  580.7	 8718.0	...
1100419	  696.3	  581.2	 8719.0	...
1100420	  696.3	  581.6	 8719.0	...
1100421	  696.3	  582.0	 8720.0	...
1100422	  696.3	  582.0	 8721.0	...
1100423	  696.4	  581.6	 8724.0	...
1100424	  696.5	  581.1	 8726.0	...
1100425	  696.7	  580.9	 8726.0	...
1100426	  696.5	  581.2	 8725.0	...
1100427	  696.3	  581.5	 8723.0	...
1100428	  696.1	  581.5	 8721.0	...
1100429	  696.0	  581.5	 8719.0	...
1100430	  695.8	  581.6	 8719.0	...
1100431	  695.7	  581.7	 8718.0	...
1100432	  695.8	  581.9	 8717.0	...
1100433	  695.8	  582.0	 8717.0	...
1100434	  696.0	  582.0	 8718.0	...
1100435	  696.0	  581.9	 8720.0	...
1100436	  695.9	  581.9	 8722.0	...
1100437	  695.9	  581.9	 8722.0	...
1100438	  696.0	  581.8	 8724.0	...
1100439	  696.2	  581.7	 8725.0	...
1100440	  696.1	  581.8	 8726.0	...
1100441	  695.7	  581.8	 8725.0	...
1100442	  695.4	  581.9	 8724.0	...
1100443	  695.4	  581.9	 8723.0	...
1100444	  695.4	  581.9	 8726.0	...
1100445	  695.3	  581.7	 8729.0	...
1100446	  695.2	  581.6	 8729.0	...
1100447	  695.1	  581.4	 8727.0	...
1100448	  695.0	  581.5	 8724.0	...
1100449	  695.1	  581.8	 8725.0	...
1100450	  695.1	  582.0	 8725.0	...
1100451	  695.3	  582.1	 8726.0	...
1100452	  695.5	  582.0	 8727.0	...
1100453	  695.6	  581.9	 8728.0	...
1100454	  695.4	  581.7	 8731.0	...
1100455	  695.3	  581.8	 8734.0	...
1100456	  695.3	  582.0	 8735.0	...
1100457	  695.3	  582.1	 8734.0	...
1100458	  695.3	  581.9	 8735.0	...
1100459	  695.4	  581.7	 8737.0	...
1100460	  695.4	  581.6	 8740.0	...
1100461	  695.3	  581.6	 8738.0	...
1100462	  695.1	  581.6	 8736.0	...
1100463	  694.9	  581.5	 8734.0	...
1100464	  694.7	  581.5	 8735.0	...
1100465	  694.8	  581.6	 8739.0	...
1100466	  694.8	  582.0	 8742.0	...
1100467	  694.7	  582.3	 8743.0	...
1100468	  694.7	  582.7	 8745.0	...
1100469	  694.5	  582.8	 8747.0	...
1100470	  694.3	  583.0	 8750.0	...
1100471	  694.2	  583.2	 8748.0	...
1100472	  694.2	  582.9	 8746.0	...
1100473	  694.2	  582.5	 8744.0	...
1100474	  694.2	  582.1	 8744.0	...
1100475	  694.1	  582.1	 8744.0	...
1100476	  694.1	  582.2	 8742.0	...
1100477	  694.1	  582.0	 8740.0	...
1100478	  694.1	  582.0	 8738.0	...
1100479	  694.1	  582.0	 8737.0	...
1100480	  694.1	  582.0	 8737.0	...
1100481	  694.1	  582.2	 8737.0	...
1100482	  694.1	  582.5	 8739.0	...
1100483	  693.8	  583.0	 8740.0	...
MSG	1100484 0000 _ Number Off
1100484	  693.4	  583.3	 8741.0	...
1100485	  693.2	  583.5	 8740.0	...
1100486	  693.2	  583.4	 8740.0	...
1100487	  693.3	  583.2	 8740.0	...
1100488	  693.4	  583.3	 8740.0	...
1100489	  693.4	  583.5	 8741.0	...
1100490	  693.4	  583.6	 8740.0	...
1100491	  693.4	  583.5	 8739.0	...
1100492	  693.4	  583.3	 8740.0	...
1100493	  693.5	  583.1	 8742.0	...
1100494	  693.5	  582.9	 8745.0	...
1100495	  693.4	  582.9	 8746.0	...
1100496	  693.3	  582.8	 8747.0	...
1100497	  693.2	  582.9	 8748.0	...
1100498	  693.3	  582.8	 8748.0	...
1100499	  693.4	  582.7	 8749.0	...
1100500	  693.4	  582.9	 8749.0	...
1100501	  693.3	  583.3	 8749.0	...
1100502	  693.0	  583.8	 8750.0	...
1100503	  692.9	  584.0	 8750.0	...
1100504	  692.9	  584.0	 8750.0	...
1100505	  693.1	  583.8	 8753.0	...
1100506	  693.2	  583.7	 8755.0	...
1100507	  693.2	  583.7	 8758.0	...
1100508	  693.1	  583.7	 8760.0	...
1100509	  693.1	  583.7	 8762.0	...
1100510	  693.0	  583.8	 8760.0	...
1100511	  692.8	  584.0	 8757.0	...
1100512	  692.7	  584.1	 8752.0	...
1100513	  692.4	  584.1	 8751.0	...
1100514	  692.1	  584.1	 8750.0	...
1100515	  691.9	  584.0	 8749.0	...
1100516	  691.8	  584.0	 8748.0	...
1100517	  691.7	  584.1	 8752.0	...
1100518	  691.7	  584.1	 8756.0	...
1100519	  691.8	  584.2	 8762.0	...
1100520	  692.0	  584.3	 8764.0	...
1100521	  692.2	  584.2	 8765.0	...
1100522	  692.4	  584.0	 8764.0	...
1100523	  692.3	  583.9	 8764.0	...
1100524	  692.3	  583.9	 8764.0	...
1100525	  692.3	  583.9	 8765.0	...
1100526	  692.3	  583.7	 8767.0	...
1100527	  692.3	  583.5	 8767.0	...
1100528	  692.1	  583.8	 8765.0	...
1100529	  691.8	  584.2	 8764.0	...
1100530	  691.5	  584.3	 8764.0	...
1100531	  691.3	  584.1	 8765.0	...
1100532	  691.2	  584.0	 8764.0	...
1100533	  691.3	  584.2	 8763.0	...
1100534	  691.4	  584.4	 8762.0	...
1100535	  691.5	  584.3	 8764.0	...
1100536	  691.6	  584.3	 8765.0	...
1100537	  691.6	  584.2	 8766.0	...
1100538	  691.5	  584.2	 8766.0	...
1100539	  691.4	  584.1	 8768.0	...
1100540	  691.3	  584.0	 8771.0	...
1100541	  691.3	  584.4	 8773.0	...
1100542	  691.3	  584.9	 8774.0	...
1100543	  691.5	  585.3	 8774.0	...
1100544	  691.6	  585.3	 8775.0	...
1100545	  691.6	  585.1	 8777.0	...
1100546	  691.3	  584.9	 8779.0	...
1100547	  691.1	  584.9	 8780.0	...
1100548	  691.2	  585.0	 8779.0	...
1100549	  691.4	  585.2	 8779.0	...
1100550	  691.5	  584.9	 8779.0	...
1100551	  691.5	  584.6	 8780.0	...
1100552	  691.5	  584.7	 8780.0	...
1100553	  691.6	  585.1	 8779.0	...
1100554	  691.5	  585.4	 8779.0	...
1100555	  691.6	  585.9	 8779.0	...
1100556	  691.7	  586.4	 8780.0	...
1100557	  691.7	  586.5	 8782.0	...
1100558	  691.5	  586.0	 8785.0	...
1100559	  691.4	  585.4	 8788.0	...
1100560	  691.4	  585.1	 8790.0	...
1100561	  691.4	  585.1	 8791.0	...
1100562	  691.4	  585.1	 8792.0	...
1100563	  691.4	  585.1	 8793.0	...
1100564	  691.1	  585.2	 8794.0	...
1100565	  691.0	  585.2	 8795.0	...
1100566	  691.1	  585.1	 8795.0	...
1100567	  691.5	  585.3	 8799.0	...
1100568	  691.9	  585.5	 8802.0	...
1100569	  692.0	  585.9	 8803.0	...
1100570	  692.1	  586.4	 8800.0	...
1100571	  692.0	  586.9	 8798.0	...
1100572	  691.9	  586.8	 8799.0	...
1100573	  691.7	  586.3	 8800.0	...
1100574	  691.7	  585.7	 8800.0	...
1100575	  691.6	  585.6	 8800.0	...
1100576	  691.5	  585.4	 8799.0	...
1100577	  691.2	  585.4	 8799.0	...
1100578	  691.2	  585.4	 8799.0	...
1100579	  690.7	  585.4	 8799.0	...
1100580	  690.3	  585.5	 8798.0	...
1100581	  690.3	  585.5	 8796.0	...
1100582	  690.7	  585.4	 8794.0	...
1100583	  690.5	  585.4	 8792.0	...
1100584	  690.0	  585.5	 8795.0	...
1100585	  690.0	  585.5	 8799.0	...
1100586	  690.4	  585.4	 8803.0	...
1100587	  690.9	  585.3	 8803.0	...
1100588	  691.0	  585.3	 8803.0	...
1100589	  691.0	  585.3	 8803.0	...
1100590	  690.9	  585.1	 8803.0	...
1100591	  690.7	  585.1	 8803.0	...
1100592	  690.4	  585.2	 8804.0	...
1100593	  690.3	  585.4	 8805.0	...
1100594	  690.1	  585.5	 8806.0	...
1100595	  690.1	  585.5	 8810.0	...
1100596	  690.0	  585.5	 8815.0	...
1100597	  690.0	  585.4	 8819.0	...
1100598	  690.3	  585.3	 8819.0	...
1100599	  690.7	  585.3	 8819.0	...
1100600	  691.1	  585.3	 8818.0	...
1100601	  690.9	  585.4	 8821.0	...
1100602	  690.6	  585.4	 8824.0	...
1100603	  690.2	  585.5	 8827.0	...
1100604	  690.2	  585.1	 8827.0	...
1100605	  690.2	  584.7	 8827.0	...
1100606	  690.2	  584.3	 8828.0	...
1100607	  690.2	  584.5	 8827.0	...
1100608	  690.3	  584.7	 8827.0	...
1100609	  690.2	  585.0	 8826.0	...
1100610	  690.0	  585.1	 8826.0	...
1100611	  689.8	  585.0	 8824.0	...
1100612	  689.8	  585.0	 8823.0	...
1100613	  689.7	  585.0	 8823.0	...
1100614	  689.7	  585.0	 8824.0	...
1100615	  689.7	  585.0	 8825.0	...
1100616	  689.6	  585.0	 8826.0	...
1100617	  689.6	  585.0	 8826.0	...
1100618	  689.6	  585.0	 8826.0	...
1100619	  689.6	  584.9	 8826.0	...
1100620	  689.7	  584.9	 8827.0	...
1100621	  689.8	  584.7	 8828.0	...
1100622	  689.4	  584.6	 8828.0	...
1100623	  689.1	  584.5	 8827.0	...
1100624	  688.9	  584.5	 8826.0	...
1100625	  689.0	  584.5	 8826.0	...
1100626	  689.1	  584.9	 8826.0	...
1100627	  689.1	  585.4	 8830.0	...
1100628	  688.9	  585.6	 8835.0	...
1100629	  688.8	  585.3	 8839.0	...
1100630	  688.7	  585.4	 8838.0	...
1100631	  688.6	  585.7	 8838.0	...
1100632	  688.5	  585.8	 8838.0	...
1100633	  688.4	  585.6	 8839.0	...
1100634	  688.3	  585.3	 8839.0	...
1100635	  688.2	  585.5	 8842.0	...
1100636	  688.6	  585.8	 8845.0	...
1100637	  689.0	  586.1	 8849.0	...
1100638	  689.2	  586.1	 8850.0	...
1100639	  688.9	  585.7	 8851.0	...
1100640	  688.5	  585.3	 8851.0	...
1100641	  688.3	  585.1	 8851.0	...
1100642	  688.2	  585.2	 8851.0	...
1100643	  688.1	  585.3	 8848.0	...
1100644	  688.1	  585.2	 8845.0	...
1100645	  688.0	  585.0	 8844.0	...
1100646	  687.9	  584.9	 8850.0	...
1100647	  687.8	  585.1	 8856.0	...
1100648	  687.8	  585.4	 8860.0	...
1100649	  688.2	  585.6	 8859.0	...
1100650	  688.5	  585.6	 8857.0	...
1100651	  688.8	  585.6	 8854.0	...
1100652	  688.8	  585.7	 8852.0	...
1100653	  688.8	  585.3	 8851.0	...
1100654	  688.6	  584.8	 8850.0	...
1100655	  688.6	  584.8	 8848.0	...
1100656	  688.6	  585.2	 8847.0	...
1100657	  688.5	  585.4	 8847.0	...
1100658	  688.3	  585.1	 8848.0	...
1100659	  688.0	  585.1	 8849.0	...
1100660	  687.9	  585.2	 8849.0	...
1100661	  688.1	  585.2	 8849.0	...
1100662	  688.4	  585.2	 8852.0	...
1100663	  688.8	  585.2	 8856.0	...
1100664	  688.9	  585.3	 8859.0	...
1100665	  688.8	  585.4	 8859.0	...
1100666	  688.6	  585.5	 8859.0	...
1100667	  687.9	  585.3	 8859.0	...
1100668	  687.2	  585.1	 8860.0	...
1100669	  687.0	  584.8	 8860.0	...
1100670	  687.5	  585.0	 8860.0	...
1100671	  687.9	  585.1	 8862.0	...
1100672	  688.0	  585.2	 8865.0	...
1100673	  688.0	  585.2	 8868.0	...
1100674	  687.9	  585.0	 8869.0	...
1100675	  687.9	  584.9	 8871.0	...
1100676	  687.9	  584.9	 8871.0	...
1100677	  687.9	  584.6	 8870.0	...
1100678	  688.0	  584.3	 8869.0	...
1100679	  688.0	  584.1	 8869.0	...
1100680	  688.0	  584.2	 8870.0	...
1100681	  688.0	  584.4	 8871.0	...
1100682	  687.9	  584.5	 8871.0	...
1100683	  687.8	  584.6	 8874.0	...
1100684	  687.7	  584.7	 8876.0	...
1100685	  687.7	  584.8	 8879.0	...
1100686	  687.8	  584.7	 8879.0	...
1100687	  687.9	  584.7	 8878.0	...
1100688	  688.0	  584.6	 8878.0	...
1100689	  687.9	  584.5	 8883.0	...
1100690	  687.7	  584.1	 8888.0	...
1100691	  687.6	  583.7	 8889.0	...
1100692	  687.5	  583.4	 8886.0	...
1100693	  687.4	  583.5	 8883.0	...
MSG	1100694 0000 _ Number On
1100694	  687.2	  583.6	 8884.0	...
1100695	  687.1	  583.6	 8886.0	...
1100696	  687.1	  583.8	 8888.0	...
1100697	  687.4	  583.9	 8889.0	...
1100698	  687.6	  584.1	 8889.0	...
1100699	  687.7	  584.0	 8890.0	...
1100700	  687.7	  584.2	 8890.0	...
1100701	  687.7	  584.3	 8890.0	...
1100702	  687.8	  584.4	 8893.0	...
1100703	  687.8	  584.4	 8896.0	...
1100704	  687.5	  584.1	 8899.0	...
1100705	  687.1	  583.8	 8899.0	...
1100706	  686.6	  583.4	 8897.0	...
1100707	  686.4	  583.3	 8896.0	...
1100708	  686.4	  583.1	 8895.0	...
1100709	  686.5	  582.8	 8897.0	...
1100710	  686.6	  582.5	 8899.0	...
1100711	  686.6	  582.3	 8901.0	...
1100712	  686.6	  582.3	 8900.0	...
1100713	  686.7	  582.3	 8903.0	...
1100714	  686.8	  582.3	 8905.0	...
1100715	  686.9	  582.4	 8908.0	...
1100716	  687.0	  582.5	 8909.0	...
1100717	  686.9	  582.6	 8911.0	...
1100718	  686.9	  582.6	 8911.0	...
1100719	  686.9	  582.6	 8911.0	...
1100720	  686.8	  582.6	 8911.0	...
1100721	  686.8	  582.6	 8912.0	...
1100722	  686.8	  582.4	 8917.0	...
1100723	  686.8	  582.5	 8922.0	...
1100724	  686.8	  582.6	 8925.0	...
1100725	  686.7	  582.5	 8924.0	...
1100726	  686.5	  582.3	 8924.0	...
1100727	  686.2	  582.5	 8925.0	...
1100728	  686.2	  582.8	 8925.0	...
1100729	  686.4	  583.1	 8927.0	...
1100730	  686.5	  583.1	 8928.0	...
1100731	  686.6	  583.1	 8929.0	...
1100732	  686.7	  583.1	 8929.0	...
1100733	  686.7	  582.8	 8930.0	...
1100734	  686.8	  582.5	 8931.0	...
1100735	  686.7	  582.5	 8931.0	...
1100736	  686.7	  582.8	 8931.0	...
1100737	  686.3	  583.0	 8932.0	...
1100738	  685.9	  582.9	 8933.0	...
1100739	  685.5	  582.7	 8932.0	...
1100740	  685.6	  582.6	 8931.0	...
1100741	  685.7	  582.5	 8931.0	...
1100742	  685.9	  582.5	 8932.0	...
1100743	  686.0	  582.5	 8933.0	...
1100744	  686.1	  582.4	 8933.0	...
1100745	  685.7	  582.4	 8930.0	...
1100746	  685.4	  582.3	 8926.0	...
1100747	  685.0	  582.4	 8923.0	...
1100748	  685.1	  582.4	 8921.0	...
1100749	  685.1	  582.4	 8921.0	...
1100750	  685.1	  582.4	 8922.0	...
1100751	  685.1	  582.4	 8923.0	...
1100752	  685.1	  582.2	 8923.0	...
1100753	  684.9	  582.1	 8922.0	...
1100754	  684.8	  582.0	 8922.0	...
1100755	  684.7	  581.9	 8921.0	...
1100756	  684.6	  581.8	 8921.0	...
1100757	  684.5	  582.2	 8920.0	...
1100758	  684.4	  582.6	 8924.0	...
1100759	  684.8	  582.8	 8929.0	...
1100760	  685.1	  582.6	 8934.0	...
1100761	  685.0	  582.5	 8932.0	...
1100762	  684.5	  582.6	 8929.0	...
1100763	  684.0	  582.5	 8928.0	...
1100764	  684.3	  582.2	 8933.0	...
1100765	  684.5	  582.0	 8936.0	...
1100766	  684.8	  581.8	 8938.0	...
1100767	  684.7	  581.9	 8936.0	...
1100768	  684.7	  582.2	 8935.0	...
1100769	  684.9	  582.5	 8933.0	...
1100770	  685.2	  582.5	 8933.0	...
1100771	  685.1	  582.3	 8933.0	...
1100772	  684.7	  582.1	 8934.0	...
1100773	  684.3	  582.2	 8936.0	...
1100774	  684.2	  582.1	 8940.0	...
1100775	  684.2	  582.0	 8944.0	...
1100776	  684.3	  581.9	 8948.0	...
1100777	  684.5	  581.9	 8950.0	...
1100778	  684.4	  581.8	 8945.0	...
1100779	  684.2	  581.7	 8939.0	...
1100780	  684.2	  581.5	 8933.0	...
1100781	  684.4	  581.7	 8933.0	...
1100782	  684.6	  582.2	 8934.0	...
1100783	  684.6	  582.8	 8935.0	...
1100784	  684.6	  583.0	 8942.0	...
1100785	  684.4	  582.2	 8950.0	...
1100786	  684.3	  581.2	 8958.0	...
1100787	  684.2	  580.3	 8959.0	...
1100788	  684.2	  580.8	 8958.0	...
1100789	  684.4	  581.2	 8956.0	...
1100790	  684.6	  581.4	 8952.0	...
1100791	  684.6	  581.1	 8949.0	...
1100792	  684.3	  580.9	 8951.0	...
1100793	  684.4	  581.0	 8955.0	...
1100794	  684.6	  581.0	 8957.0	...
1100795	  684.9	  581.0	 8955.0	...
1100796	  685.0	  581.4	 8957.0	...
1100797	  685.2	  581.7	 8959.0	...
1100798	  684.9	  581.9	 8961.0	...
1100799	  684.6	  581.4	 8962.0	...
1100800	  684.3	  580.9	 8963.0	...
1100801	  684.4	  580.8	 8963.0	...
1100802	  684.3	  580.8	 8963.0	...
1100803	  684.2	  580.8	 8961.0	...
1100804	  684.2	  580.8	 8960.0	...
1100805	  684.3	  580.6	 8963.0	...
1100806	  684.4	  580.5	 8967.0	...
1100807	  684.4	  580.5	 8970.0	...
1100808	  684.4	  580.4	 8970.0	...
1100809	  684.3	  580.3	 8973.0	...
1100810	  684.3	  580.3	 8977.0	...
1100811	  684.0	  580.4	 8981.0	...
1100812	  683.7	  580.6	 8980.0	...
1100813	  683.3	  580.5	 8979.0	...
1100814	  683.3	  580.5	 8977.0	...
1100815	  683.6	  580.9	 8975.0	...
1100816	  683.9	  581.5	 8973.0	...
1100817	  684.2	  581.6	 8978.0	...
1100818	  684.3	  581.0	 8983.0	...
1100819	  684.3	  580.5	 8983.0	...
1100820	  684.0	  580.5	 8978.0	...
1100821	  683.6	  580.5	 8973.0	...
1100822	  683.4	  580.7	 8976.0	...
1100823	  683.5	  580.8	 8979.0	...
1100824	  683.6	  580.7	 8984.0	...
1100825	  683.6	  580.6	 8986.0	...
1100826	  683.6	  580.6	 8983.0	...
1100827	  683.6	  580.6	 8979.0	...
1100828	  683.6	  580.5	 8979.0	...
1100829	  683.5	  580.4	 8983.0	...
1100830	  683.4	  580.6	 8987.0	...
1100831	  683.4	  581.0	 8984.0	...
1100832	  683.4	  581.4	 8982.0	...
1100833	  683.4	  581.5	 8981.0	...
1100834	  683.4	  581.5	 8980.0	...
1100835	  683.3	  581.1	 8977.0	...
1100836	  683.4	  580.6	 8975.0	...
1100837	  683.6	  580.4	 8972.0	...
1100838	  683.5	  580.7	 8969.0	...
1100839	  683.2	  580.9	 8970.0	...
1100840	  682.9	  580.8	 8972.0	...
1100841	  682.9	  580.7	 8974.0	...
1100842	  683.0	  580.7	 8973.0	...
1100843	  683.3	  580.7	 8973.0	...
1100844	  683.5	  580.9	 8972.0	...
1100845	  683.6	  581.1	 8972.0	...
1100846	  683.4	  581.1	 8976.0	...
1100847	  683.1	  580.8	 8980.0	...
1100848	  682.9	  580.4	 8984.0	...
1100849	  682.9	  580.2	 8983.0	...
1100850	  683.0	  580.2	 8982.0	...
1100851	  683.0	  580.3	 8980.0	...
1100852	  683.0	  580.3	 8982.0	...
1100853	  683.0	  580.4	 8985.0	...
1100854	  683.0	  580.3	 8988.0	...
1100855	  683.0	  580.3	 8989.0	...
1100856	  683.1	  580.3	 8990.0	...
1100857	  683.2	  580.6	 8992.0	...
1100858	  683.3	  580.9	 8994.0	...
1100859	  683.2	  581.2	 8994.0	...
1100860	  683.1	  581.2	 8995.0	...
1100861	  683.1	  581.2	 8996.0	...
1100862	  683.1	  581.3	 8995.0	...
1100863	  683.2	  581.3	 8994.0	...
1100864	  683.3	  581.3	 8995.0	...
1100865	  683.3	  581.2	 8996.0	...
1100866	  683.3	  581.1	 8991.0	...
1100867	  683.3	  580.9	 8984.0	...
1100868	  683.3	  580.8	 8983.0	...
1100869	  683.1	  580.8	 8988.0	...
1100870	  683.0	  580.9	 8993.0	...
1100871	  682.8	  581.0	 8993.0	...
1100872	  683.2	  581.3	 8993.0	...
1100873	  683.6	  581.5	 8993.0	...
1100874	  683.7	  581.2	 8992.0	...
1100875	  683.5	  580.8	 8992.0	...
1100876	  683.4	  580.5	 8993.0	...
1100877	  683.3	  580.6	 8999.0	...
1100878	  683.4	  580.8	 9003.0	...
1100879	  683.6	  580.9	 9009.0	...
1100880	  683.7	  581.0	 9010.0	...
1100881	  683.4	  581.0	 9010.0	...
1100882	  683.2	  581.1	 9007.0	...
1100883	  682.9	  581.1	 9004.0	...
1100884	  683.0	  581.0	 9002.0	...
1100885	  683.0	  580.9	 9002.0	...
1100886	  683.1	  580.8	 9002.0	...
1100887	  683.2	  580.7	 9002.0	...
1100888	  683.3	  580.8	 9004.0	...
1100889	  683.2	  580.9	 9005.0	...
1100890	  683.4	  581.0	 9007.0	...
1100891	  683.5	  581.1	 9007.0	...
1100892	  683.3	  581.0	 9007.0	...
1100893	  683.0	  580.9	 9000.0	...
1100894	  682.6	  580.8	 8993.0	...
1100895	  682.6	  580.8	 8985.0	...
1100896	  682.6	  580.7	 8992.0	...
1100897	  682.7	  580.7	 8998.0	...
1100898	  682.8	  580.7	 9005.0	...
1100899	  682.9	  580.7	 9001.0	...
1100900	  683.0	  580.8	 8997.0	...
1100901	  683.1	  580.8	 8999.0	...
1100902	  683.1	  580.8	 9005.0	...
1100903	  683.2	  580.8	 9010.0	...
1100904	  683.2	  580.7	 9008.0	...
1100905	  683.2	  580.6	 9007.0	...
1100906	  683.4	  580.5	 9007.0	...
1100907	  683.6	  580.8	 9007.0	...
1100908	  683.7	  581.2	 9007.0	...
1100909	  683.5	  581.2	 9006.0	...
1100910	  683.4	  580.5	 9009.0	...
1100911	  683.4	  579.8	 9012.0	...
1100912	  683.4	  579.9	 9015.0	...
1100913	  683.5	  580.2	 9016.0	...
1100914	  683.4	  580.6	 9017.0	...
1100915	  683.3	  580.6	 9013.0	...
1100916	  683.2	  580.3	 9007.0	...
1100917	  683.3	  580.1	 9002.0	...
1100918	  683.3	  579.9	 9001.0	...
1100919	  683.3	  580.1	 9001.0	...
1100920	  683.3	  579.8	 9001.0	...
1100921	  683.3	  579.4	 9002.0	...
1100922	  683.4	  579.1	 9004.0	...
1100923	  683.2	  579.1	 9005.0	...
1100924	  683.1	  579.2	 9006.0	...
1100925	  683.0	  579.4	 9006.0	...
1100926	  683.0	  579.3	 9006.0	...
1100927	  683.3	  579.2	 9006.0	...
1100928	  683.6	  579.0	 9006.0	...
1100929	  683.9	  579.0	 9005.0	...
1100930	  683.9	  578.9	 9005.0	...
1100931	  683.9	  578.9	 9004.0	...
1100932	  683.7	  578.9	 9005.0	...
1100933	  683.5	  578.9	 9006.0	...
1100934	  683.3	  579.1	 9007.0	...
1100935	  683.2	  579.2	 9006.0	...
1100936	  683.1	  579.2	 9006.0	...
1100937	  683.2	  579.3	 9006.0	...
1100938	  683.3	  579.2	 9005.0	...
1100939	  683.2	  579.2	 9004.0	...
1100940	  683.1	  579.5	 9002.0	...
1100941	  683.3	  579.9	 9001.0	...
1100942	  683.7	  580.1	 9003.0	...
1100943	  683.8	  580.0	 9005.0	...
1100944	  683.5	  579.9	 9007.0	...
1100945	  683.4	  579.4	 9010.0	...
1100946	  683.6	  579.0	 9013.0	...
1100947	  683.7	  578.7	 9016.0	...
1100948	  683.8	  578.7	 9015.0	...
1100949	  683.9	  578.6	 9015.0	...
1100950	  683.8	  578.5	 9015.0	...
1100951	  683.6	  578.6	 9015.0	...
1100952	  683.4	  578.8	 9015.0	...
1100953	  683.3	  578.9	 9014.0	...
1100954	  683.3	  578.9	 9016.0	...
1100955	  683.3	  578.8	 9016.0	...
1100956	  683.5	  578.7	 9018.0	...
1100957	  683.6	  578.7	 9017.0	...
1100958	  683.6	  578.4	 9017.0	...
1100959	  683.5	  578.0	 9021.0	...
1100960	  683.4	  577.6	 9026.0	...
1100961	  683.4	  577.6	 9031.0	...
1100962	  683.5	  577.7	 9032.0	...
1100963	  683.5	  577.8	 9026.0	...
1100964	  683.4	  578.0	 9020.0	...
1100965	  683.3	  578.0	 9015.0	...
1100966	  683.4	  578.3	 9017.0	...
1100967	  683.6	  578.7	 9019.0	...
1100968	  683.9	  579.0	 9020.0	...
1100969	  684.1	  578.7	 9022.0	...
1100970	  684.1	  578.4	 9026.0	...
1100971	  684.0	  578.1	 9031.0	...
1100972	  683.8	  578.0	 9036.0	...
1100973	  683.4	  578.0	 9032.0	...
1100974	  683.0	  577.9	 9027.0	...
1100975	  682.7	  578.0	 9026.0	...
1100976	  682.3	  578.0	 9030.0	...
1100977	  682.0	  578.0	 9030.0	...
1100978	  681.9	  577.9	 9026.0	...
1100979	  682.0	  577.9	 9022.0	...
1100980	  682.2	  578.0	 9021.0	...
1100981	  682.4	  577.6	 9022.0	...
1100982	  682.5	  577.2	 9024.0	...
1100983	  682.5	  576.8	 9026.0	...
1100984	  682.5	  576.8	 9027.0	...
1100985	  682.5	  577.0	 9024.0	...
1100986	  682.4	  577.3	 9021.0	...
1100987	  682.2	  577.7	 9019.0	...
1100988	  682.0	  577.9	 9021.0	...
1100989	  682.0	  578.0	 9022.0	...
1100990	  682.2	  578.0	 9021.0	...
1100991	  682.4	  578.0	 9021.0	...
1100992	  682.3	  578.1	 9022.0	...
1100993	  682.2	  578.0	 9024.0	...
1100994	  682.2	  577.7	 9025.0	...
1100995	  682.1	  577.5	 9024.0	...
1100996	  682.2	  577.5	 9024.0	...
1100997	  682.4	  577.5	 9026.0	...
1100998	  682.5	  577.5	 9027.0	...
MSG	1100999 0000 _ Number Off
1100999	  682.5	  577.3	 9027.0	...
1101000	  682.4	  577.2	 9025.0	...
1101001	  682.1	  577.1	 9022.0	...
1101002	  681.9	  577.3	 9020.0	...
1101003	  681.8	  577.4	 9019.0	...
1101004	  682.0	  577.4	 9019.0	...
1101005	  682.0	  577.5	 9022.0	...
1101006	  682.1	  577.5	 9026.0	...
1101007	  682.1	  577.5	 9028.0	...
1101008	  682.1	  577.5	 9026.0	...
1101009	  682.1	  577.5	 9027.0	...
1101010	  682.1	  577.2	 9029.0	...
1101011	  682.0	  576.9	 9030.0	...
1101012	  682.0	  577.0	 9027.0	...
1101013	  682.0	  577.4	 9023.0	...
1101014	  682.0	  577.8	 9021.0	...
1101015	  682.0	  577.4	 9019.0	...
1101016	  682.0	  577.0	 9024.0	...
1101017	  682.0	  576.7	 9029.0	...
1101018	  682.0	  576.8	 9034.0	...
1101019	  682.1	  577.0	 9034.0	...
1101020	  682.1	  577.1	 9035.0	...
1101021	  682.0	  577.3	 9036.0	...
1101022	  682.0	  577.6	 9035.0	...
1101023	  682.3	  577.7	 9034.0	...
1101024	  682.6	  577.9	 9033.0	...
1101025	  683.0	  577.8	 9032.0	...
1101026	  683.0	  577.8	 9030.0	...
1101027	  683.0	  577.5	 9029.0	...
1101028	  683.0	  577.2	 9032.0	...
1101029	  683.0	  576.7	 9035.0	...
1101030	  683.0	  576.4	 9038.0	...
1101031	  682.9	  576.2	 9038.0	...
1101032	  682.9	  576.3	 9037.0	...
1101033	  682.8	  576.4	 9035.0	...
1101034	  682.8	  576.6	 9035.0	...
1101035	  682.9	  576.7	 9035.0	...
1101036	  683.1	  576.9	 9036.0	...
1101037	  683.3	  577.0	 9035.0	...
1101038	  683.4	  576.9	 9033.0	...
1101039	  683.4	  576.9	 9031.0	...
1101040	  683.4	  576.8	 9031.0	...
1101041	  683.4	  576.9	 9032.0	...
1101042	  683.5	  577.0	 9033.0	...
1101043	  683.6	  577.2	 9033.0	...
1101044	  683.6	  577.2	 9032.0	...
1101045	  683.8	  577.2	 9030.0	...
1101046	  683.9	  577.0	 9030.0	...
1101047	  684.0	  576.6	 9031.0	...
1101048	  683.8	  576.3	 9033.0	...
1101049	  683.6	  576.4	 9031.0	...
1101050	  683.5	  576.6	 9029.0	...
1101051	  683.7	  576.8	 9026.0	...
1101052	  683.8	  576.7	 9027.0	...
1101053	  683.8	  576.6	 9028.0	...
1101054	  683.6	  576.3	 9029.0	...
1101055	  683.4	  576.2	 9030.0	...
1101056	  683.3	  576.0	 9030.0	...
1101057	  683.3	  575.9	 9030.0	...
1101058	  683.2	  575.9	 9030.0	...
1101059	  683.2	  575.9	 9033.0	...
1101060	  683.2	  575.9	 9036.0	...
1101061	  683.2	  575.9	 9038.0	...
1101062	  683.0	  576.0	 9037.0	...
1101063	  682.9	  576.5	 9038.0	...
1101064	  682.9	  577.0	 9043.0	...
1101065	  683.2	  577.1	 9048.0	...
1101066	  683.7	  576.8	 9052.0	...
1101067	  684.1	  576.4	 9053.0	...
1101068	  684.3	  576.4	 9050.0	...
1101069	  684.2	  576.5	 9046.0	...
1101070	  684.0	  576.3	 9042.0	...
1101071	  683.8	  576.1	 9045.0	...
1101072	  683.7	  576.0	 9047.0	...
1101073	  683.6	  576.1	 9049.0	...
1101074	  683.5	  576.3	 9048.0	...
1101075	  683.4	  576.4	 9047.0	...
1101076	  683.4	  576.4	 9046.0	...
1101077	  683.3	  576.6	 9047.0	...
1101078	  683.2	  576.8	 9050.0	...
1101079	  683.2	  577.0	 9052.0	...
1101080	  683.3	  577.1	 9052.0	...
1101081	  683.5	  577.1	 9051.0	...
1101082	  683.5	  577.0	 9051.0	...
1101083	  683.6	  576.8	 9050.0	...
1101084	  683.4	  576.7	 9050.0	...
1101085	  683.1	  576.8	 9050.0	...
1101086	  682.6	  576.9	 9052.0	...
1101087	  682.3	  577.0	 9053.0	...
1101088	  682.2	  577.1	 9054.0	...
1101089	  682.3	  577.2	 9052.0	...
1101090	  682.4	  577.2	 9049.0	...
1101091	  682.4	  577.1	 9046.0	...
1101092	  682.5	  577.1	 9050.0	...
1101093	  682.6	  576.9	 9056.0	...
1101094	  682.7	  576.7	 9062.0	...
1101095	  682.9	  576.8	 9062.0	...
1101096	  683.2	  576.8	 9062.0	...
1101097	  683.3	  576.9	 9059.0	...
1101098	  683.2	  576.9	 9057.0	...
1101099	  683.2	  577.1	 9053.0	...
1101100	  682.6	  577.4	 9051.0	...
1101101	  682.0	  577.5	 9051.0	...
1101102	  681.4	  577.6	 9052.0	...
1101103	  681.5	  577.5	 9052.0	...
1101104	  681.5	  577.2	 9051.0	...
1101105	  681.4	  576.8	 9051.0	...
1101106	  681.3	  576.7	 9052.0	...
1101107	  681.3	  577.0	 9051.0	...
1101108	  681.5	  577.3	 9045.0	...
1101109	  681.8	  577.6	 9040.0	...
1101110	  681.9	  577.3	 9039.0	...
1101111	  681.9	  577.1	 9046.0	...
1101112	  681.9	  576.8	 9051.0	...
1101113	  682.0	  576.8	 9052.0	...
1101114	  682.0	  576.8	 9051.0	...
1101115	  682.0	  576.9	 9052.0	...
1101116	  682.0	  577.2	 9052.0	...
1101117	  681.9	  577.2	 9053.0	...
1101118	  681.9	  577.2	 9054.0	...
1101119	  681.8	  577.1	 9055.0	...
1101120	  681.8	  577.0	 9056.0	...
1101121	  681.9	  576.8	 9056.0	...
1101122	  682.2	  576.6	 9057.0	...
1101123	  682.4	  576.5	 9058.0	...
1101124	  682.5	  576.4	 9059.0	...
1101125	  682.7	  576.3	 9060.0	...
1101126	  682.6	  576.4	 9061.0	...
1101127	  682.5	  576.5	 9062.0	...
1101128	  682.3	  576.7	 9063.0	...
1101129	  682.3	  576.6	 9065.0	...
1101130	  682.4	  576.4	 9069.0	...
1101131	  682.6	  576.3	 9072.0	...
1101132	  682.6	  576.3	 9074.0	...
1101133	  682.7	  576.3	 9072.0	...
1101134	  682.7	  576.3	 9067.0	...
1101135	  682.7	  576.3	 9062.0	...
1101136	  682.8	  576.2	 9059.0	...
1101137	  682.8	  576.0	 9057.0	...
1101138	  682.8	  575.9	 9056.0	...
1101139	  682.8	  575.8	 9055.0	...
1101140	  682.8	  575.8	 9056.0	...
1101141	  682.8	  575.8	 9059.0	...
1101142	  682.8	  575.8	 9062.0	...
1101143	  682.6	  575.8	 9065.0	...
1101144	  682.4	  575.9	 9063.0	...
1101145	  682.2	  575.8	 9062.0	...
1101146	  682.4	  575.6	 9061.0	...
1101147	  682.5	  575.4	 9063.0	...
1101148	  682.4	  575.4	 9065.0	...
1101149	  682.3	  575.3	 9066.0	...
1101150	  682.2	  575.3	 9067.0	...
1101151	  682.3	  575.2	 9068.0	...
1101152	  682.3	  575.2	 9068.0	...
1101153	  682.4	  575.3	 9068.0	...
1101154	  682.3	  575.5	 9067.0	...
1101155	  682.1	  575.6	 9066.0	...
1101156	  682.0	  575.5	 9065.0	...
1101157	  682.0	  575.2	 9065.0	...
1101158	  682.0	  575.0	 9067.0	...
1101159	  682.1	  575.0	 9070.0	...
1101160	  682.4	  575.0	 9073.0	...
1101161	  682.7	  574.9	 9069.0	...
1101162	  682.8	  574.8	 9063.0	...
1101163	  682.8	  574.8	 9060.0	...
1101164	  682.8	  575.0	 9064.0	...
1101165	  682.9	  574.9	 9071.0	...
1101166	  682.9	  574.6	 9075.0	...
1101167	  682.8	  574.4	 9079.0	...
1101168	  682.6	  574.5	 9080.0	...
1101169	  682.5	  574.6	 9078.0	...
1101170	  682.3	  574.5	 9075.0	...
1101171	  682.4	  574.6	 9072.0	...
1101172	  682.4	  574.7	 9073.0	...
1101173	  682.4	  574.2	 9075.0	...
1101174	  682.4	  573.5	 9077.0	...
1101175	  682.5	  573.0	 9085.0	...
1101176	  682.6	  573.1	 9091.0	...
1101177	  682.5	  573.4	 9095.0	...
1101178	  682.4	  573.6	 9092.0	...
1101179	  682.2	  573.6	 9090.0	...
1101180	  682.2	  573.5	 9088.0	...
1101181	  682.0	  573.5	 9086.0	...
1101182	  681.8	  573.6	 9084.0	...
1101183	  681.6	  573.9	 9084.0	...
1101184	  681.6	  574.0	 9084.0	...
1101185	  681.9	  574.0	 9087.0	...
1101186	  682.1	  573.9	 9092.0	...
1101187	  682.2	  574.0	 9096.0	...
1101188	  682.1	  574.1	 9098.0	...
1101189	  682.2	  574.2	 9097.0	...
1101190	  682.2	  574.1	 9097.0	...
1101191	  682.3	  574.0	 9098.0	...
1101192	  682.3	  573.7	 9098.0	...
1101193	  682.2	  573.3	 9098.0	...
1101194	  682.1	  572.9	 9096.0	...
1101195	  682.1	  572.5	 9095.0	...
1101196	  682.3	  572.4	 9099.0	...
1101197	  682.5	  572.6	 9105.0	...
1101198	  682.6	  573.2	 9110.0	...
1101199	  682.7	  573.8	 9110.0	...
1101200	  682.7	  573.7	 9110.0	...
1101201	  682.7	  573.5	 9114.0	...
1101202	  682.7	  573.3	 9117.0	...
1101203	  682.8	  573.2	 9117.0	...
1101204	  683.0	  573.1	 9116.0	...
1101205	  683.2	  572.7	 9116.0	...
1101206	  683.2	  572.4	 9119.0	...
1101207	  683.2	  572.1	 9123.0	...
1101208	  683.1	  572.1	 9126.0	...
1101209	  683.0	  572.2	 9128.0	...
MSG	1101210 0000 _ Number On
1101210	  683.0	  572.8	 9126.0	...
1101211	  683.0	  573.5	 9123.0	...
1101212	  682.8	  573.7	 9119.0	...
1101213	  682.6	  573.3	 9119.0	...
1101214	  682.6	  572.8	 9123.0	...
1101215	  682.6	  572.8	 9127.0	...
1101216	  682.7	  572.8	 9129.0	...
1101217	  682.8	  572.8	 9129.0	...
1101218	  682.8	  572.7	 9131.0	...
1101219	  682.8	  572.7	 9131.0	...
1101220	  682.8	  572.6	 9130.0	...
1101221	  682.8	  572.6	 9125.0	...
1101222	  682.8	  572.3	 9120.0	...
1101223	  682.8	  572.1	 9123.0	...
1101224	  682.9	  571.9	 9130.0	...
1101225	  683.1	  572.0	 9138.0	...
1101226	  683.2	  572.2	 9140.0	...
1101227	  683.4	  572.3	 9140.0	...
1101228	  683.4	  572.3	 9144.0	...
1101229	  683.5	  572.2	 9149.0	...
1101230	  683.4	  572.1	 9153.0	...
1101231	  683.4	  572.0	 9152.0	...
1101232	  683.4	  572.2	 9146.0	...
1101233	  683.4	  572.4	 9141.0	...
1101234	  683.4	  572.6	 9135.0	...
1101235	  683.3	  572.7	 9133.0	...
1101236	  683.4	  572.5	 9131.0	...
1101237	  683.4	  572.2	 9134.0	...
1101238	  683.4	  572.1	 9138.0	...
1101239	  683.4	  572.3	 9141.0	...
1101240	  683.4	  572.5	 9141.0	...
1101241	  683.3	  572.5	 9141.0	...
1101242	  683.4	  572.4	 9141.0	...
1101243	  683.6	  572.3	 9143.0	...
1101244	  684.0	  572.5	 9145.0	...
1101245	  684.2	  572.7	 9147.0	...
1101246	  684.1	  572.9	 9147.0	...
1101247	  683.8	  572.8	 9151.0	...
1101248	  683.9	  572.7	 9154.0	...
1101249	  684.2	  572.5	 9158.0	...
1101250	  684.3	  572.2	 9157.0	...
1101251	  684.1	  572.0	 9156.0	...
1101252	  683.8	  572.0	 9154.0	...
1101253	  683.6	  572.1	 9152.0	...
1101254	  683.7	  572.2	 9151.0	...
1101255	  683.9	  572.4	 9153.0	...
1101256	  684.2	  572.1	 9154.0	...
1101257	  684.2	  571.8	 9153.0	...
1101258	  684.2	  571.5	 9152.0	...
1101259	  684.2	  571.4	 9151.0	...
1101260	  684.2	  571.2	 9151.0	...
1101261	  684.1	  571.1	 9151.0	...
1101262	  684.1	  571.1	 9152.0	...
1101263	  683.9	  571.2	 9154.0	...
1101264	  683.8	  571.3	 9157.0	...
1101265	  683.7	  571.3	 9161.0	...
1101266	  683.7	  571.1	 9162.0	...
1101267	  684.0	  571.3	 9162.0	...
1101268	  684.3	  571.7	 9162.0	...
1101269	  684.6	  572.0	 9162.0	...
1101270	  684.7	  571.8	 9162.0	...
1101271	  684.6	  571.8	 9165.0	...
1101272	  684.6	  572.0	 9168.0	...
1101273	  684.5	  572.0	 9172.0	...
1101274	  684.5	  571.9	 9172.0	...
1101275	  684.5	  571.8	 9172.0	...
1101276	  684.5	  571.7	 9172.0	...
1101277	  684.5	  571.5	 9173.0	...
1101278	  684.4	  571.3	 9173.0	...
1101279	  684.2	  571.2	 9173.0	...
1101280	  684.1	  571.2	 9171.0	...
1101281	  684.1	  570.9	 9170.0	...
1101282	  684.0	  570.7	 9171.0	...
1101283	  683.9	  570.4	 9174.0	...
1101284	  683.9	  570.4	 9178.0	...
1101285	  683.9	  570.6	 9179.0	...
1101286	  684.0	  570.9	 9180.0	...
1101287	  683.9	  571.1	 9178.0	...
1101288	  683.9	  571.1	 9176.0	...
1101289	  683.8	  571.0	 9174.0	...
1101290	  683.9	  571.0	 9173.0	...
1101291	  683.9	  571.1	 9173.0	...
1101292	  683.9	  571.4	 9173.0	...
1101293	  684.0	  571.7	 9173.0	...
1101294	  684.1	  571.8	 9175.0	...
1101295	  684.3	  571.8	 9178.0	...
1101296	  684.5	  571.9	 9180.0	...
1101297	  684.6	  571.9	 9181.0	...
1101298	  684.6	  571.7	 9184.0	...
1101299	  684.8	  571.6	 9189.0	...
1101300	  685.1	  571.4	 9194.0	...
1101301	  685.3	  571.5	 9194.0	...
1101302	  685.2	  571.6	 9193.0	...
1101303	  685.2	  571.7	 9194.0	...
1101304	  685.1	  571.9	 9195.0	...
1101305	  685.2	  571.9	 9197.0	...
1101306	  685.2	  571.8	 9198.0	...
1101307	  685.2	  571.7	 9200.0	...
1101308	  685.5	  571.6	 9201.0	...
1101309	  685.8	  571.4	 9198.0	...
1101310	  685.4	  571.1	 9195.0	...
1101311	  684.7	  571.2	 9192.0	...
1101312	  684.0	  571.3	 9192.0	...
1101313	  684.1	  571.5	 9191.0	...
1101314	  684.1	  571.4	 9189.0	...
1101315	  684.2	  571.3	 9191.0	...
1101316	  684.2	  571.1	 9193.0	...
1101317	  684.5	  571.1	 9195.0	...
1101318	  684.8	  571.2	 9196.0	...
1101319	  684.7	  571.4	 9198.0	...
1101320	  684.4	  571.7	 9202.0	...
1101321	  684.2	  571.8	 9205.0	...
1101322	  684.4	  571.9	 9206.0	...
1101323	  684.5	  571.9	 9204.0	...
1101324	  684.6	  571.6	 9205.0	...
1101325	  684.6	  571.3	 9207.0	...
1101326	  684.5	  570.9	 9205.0	...
1101327	  684.2	  571.3	 9199.0	...
1101328	  683.9	  571.6	 9194.0	...
1101329	  683.7	  571.8	 9192.0	...
1101330	  683.6	  571.6	 9191.0	...
1101331	  683.9	  571.4	 9195.0	...
1101332	  684.1	  571.4	 9201.0	...
1101333	  684.2	  571.6	 9206.0	...
1101334	  684.2	  571.8	 9205.0	...
1101335	  684.2	  571.9	 9206.0	...
1101336	  684.5	  571.7	 9207.0	...
1101337	  684.7	  571.6	 9210.0	...
1101338	  684.9	  571.5	 9211.0	...
1101339	  684.5	  571.6	 9211.0	...
1101340	  684.0	  571.7	 9211.0	...
1101341	  683.7	  571.6	 9212.0	...
1101342	  683.9	  571.4	 9212.0	...
1101343	  684.0	  571.1	 9212.0	...
1101344	  684.2	  571.1	 9212.0	...
1101345	  684.3	  571.2	 9217.0	...
1101346	  684.5	  571.4	 9223.0	...
1101347	  684.6	  571.4	 9228.0	...
1101348	  684.7	  571.1	 9227.0	...
1101349	  684.8	  570.9	 9227.0	...
1101350	  684.9	  570.9	 9229.0	...
1101351	  685.0	  571.2	 9231.0	...
1101352	  685.1	  571.5	 9227.0	...
1101353	  685.1	  571.6	 9222.0	...
1101354	  684.7	  571.6	 9219.0	...
1101355	  684.3	  571.5	 9220.0	...
1101356	  684.2	  571.7	 9220.0	...
1101357	  684.5	  571.9	 9218.0	...
1101358	  684.9	  572.1	 9222.0	...
1101359	  685.1	  572.1	 9227.0	...
1101360	  684.7	  572.1	 9233.0	...
1101361	  684.3	  572.0	 9233.0	...
1101362	  683.8	  571.9	 9232.0	...
1101363	  683.8	  571.7	 9232.0	...
1101364	  684.0	  571.7	 9233.0	...
1101365	  684.3	  571.7	 9236.0	...
1101366	  684.3	  571.6	 9238.0	...
1101367	  684.2	  571.7	 9238.0	...
1101368	  684.2	  571.8	 9238.0	...
1101369	  684.5	  571.7	 9238.0	...
1101370	  684.8	  571.4	 9239.0	...
1101371	  684.4	  571.2	 9240.0	...
1101372	  684.2	  571.5	 9241.0	...
1101373	  683.9	  571.8	 9242.0	...
1101374	  684.0	  571.9	 9241.0	...
1101375	  684.0	  571.9	 9240.0	...
1101376	  684.0	  571.7	 9242.0	...
1101377	  684.1	  571.7	 9245.0	...
1101378	  684.0	  571.8	 9249.0	...
1101379	  683.8	  571.4	 9250.0	...
1101380	  683.7	  571.0	 9250.0	...
1101381	  683.6	  570.7	 9248.0	...
1101382	  683.5	  570.8	 9247.0	...
1101383	  683.4	  570.8	 9246.0	...
1101384	  683.6	  570.7	 9246.0	...
1101385	  683.7	  570.6	 9248.0	...
1101386	  684.0	  570.8	 9249.0	...
1101387	  684.1	  570.8	 9250.0	...
1101388	  683.8	  570.8	 9250.0	...
1101389	  683.4	  570.6	 9251.0	...
1101390	  683.0	  570.7	 9252.0	...
1101391	  683.0	  571.0	 9252.0	...
1101392	  683.1	  571.4	 9251.0	...
1101393	  683.2	  571.7	 9251.0	...
1101394	  683.4	  571.6	 9253.0	...
1101395	  683.6	  571.6	 9255.0	...
1101396	  683.5	  571.6	 9256.0	...
1101397	  683.3	  571.6	 9256.0	...
1101398	  683.0	  571.6	 9253.0	...
1101399	  682.8	  571.6	 9251.0	...
1101400	  682.8	  571.7	 9250.0	...
1101401	  682.9	  571.7	 9252.0	...
1101402	  683.3	  571.6	 9254.0	...
1101403	  683.7	  571.4	 9255.0	...
1101404	  683.7	  571.3	 9255.0	...
1101405	  683.4	  571.1	 9255.0	...
1101406	  683.1	  570.9	 9258.0	...
1101407	  683.5	  570.9	 9261.0	...
1101408	  683.8	  571.1	 9265.0	...
1101409	  683.9	  571.1	 9265.0	...
1101410	  683.7	  571.0	 9265.0	...
1101411	  683.3	  571.1	 9265.0	...
1101412	  683.2	  571.5	 9264.0	...
1101413	  683.1	  571.9	 9261.0	...
1101414	  683.2	  572.2	 9259.0	...
1101415	  683.2	  572.3	 9262.0	...
1101416	  683.3	  572.3	 9266.0	...
1101417	  683.4	  572.2	 9270.0	...
1101418	  683.4	  571.9	 9271.0	...
1101419	  683.2	  571.5	 9273.0	...
1101420	  683.1	  571.2	 9274.0	...
1101421	  683.1	  571.3	 9274.0	...
1101422	  683.2	  571.6	 9273.0	...
1101423	  683.3	  571.9	 9273.0	...
1101424	  683.3	  572.2	 9274.0	...
1101425	  683.4	  572.1	 9275.0	...
1101426	  683.5	  571.7	 9274.0	...
1101427	  683.4	  571.4	 9270.0	...
1101428	  683.2	  571.4	 9266.0	...
1101429	  683.0	  571.6	 9263.0	...
1101430	  683.2	  571.8	 9266.0	...
1101431	  683.4	  572.0	 9269.0	...
1101432	  683.6	  572.2	 9273.0	...
1101433	  683.7	  572.0	 9272.0	...
1101434	  683.8	  571.5	 9272.0	...
1101435	  683.4	  571.2	 9272.0	...
1101436	  683.0	  571.1	 9271.0	...
1101437	  682.6	  571.3	 9270.0	...
1101438	  682.6	  571.8	 9272.0	...
1101439	  682.6	  572.4	 9274.0	...
1101440	  682.6	  572.6	 9277.0	...
1101441	  682.5	  572.1	 9278.0	...
1101442	  682.4	  571.3	 9278.0	...
1101443	  682.3	  570.8	 9276.0	...
1101444	  682.3	  571.0	 9274.0	...
1101445	  682.4	  571.5	 9276.0	...
1101446	  682.6	  572.0	 9279.0	...
1101447	  683.1	  571.9	 9280.0	...
1101448	  683.3	  571.8	 9279.0	...
1101449	  683.6	  571.7	 9280.0	...
1101450	  683.4	  571.8	 9282.0	...
1101451	  683.2	  572.0	 9285.0	...
1101452	  683.3	  572.2	 9285.0	...
1101453	  683.5	  572.4	 9284.0	...
1101454	  683.8	  572.6	 9283.0	...
1101455	  683.9	  572.5	 9282.0	...
1101456	  683.4	  572.3	 9283.0	...
1101457	  682.9	  572.2	 9283.0	...
1101458	  682.4	  572.1	 9284.0	...
1101459	  682.4	  572.2	 9283.0	...
1101460	  682.5	  572.3	 9282.0	...
1101461	  682.6	  572.4	 9280.0	...
1101462	  683.0	  572.4	 9281.0	...
1101463	  683.3	  572.3	 9282.0	...
1101464	  683.4	  572.3	 9283.0	...
1101465	  683.2	  572.3	 9286.0	...
1101466	  682.9	  572.1	 9288.0	...
1101467	  682.8	  571.8	 9289.0	...
1101468	  682.8	  571.9	 9286.0	...
1101469	  682.7	  572.3	 9283.0	...
1101470	  682.7	  572.6	 9282.0	...
1101471	  682.8	  572.5	 9282.0	...
1101472	  682.9	  572.4	 9281.0	...
1101473	  683.1	  572.3	 9280.0	...
1101474	  683.1	  572.2	 9280.0	...
1101475	  683.2	  572.1	 9282.0	...
1101476	  683.2	  572.0	 9284.0	...
1101477	  683.2	  571.9	 9285.0	...
1101478	  683.3	  571.8	 9286.0	...
1101479	  683.4	  572.1	 9290.0	...
1101480	  683.5	  572.3	 9293.0	...
1101481	  683.5	  572.7	 9295.0	...
1101482	  683.1	  573.0	 9290.0	...
1101483	  682.6	  573.2	 9286.0	...
1101484	  682.2	  573.3	 9282.0	...
1101485	  682.3	  573.5	 9282.0	...
1101486	  682.5	  573.6	 9281.0	...
1101487	  682.7	  573.6	 9279.0	...
1101488	  682.7	  573.6	 9277.0	...
1101489	  682.5	  573.6	 9278.0	...
1101490	  682.3	  573.3	 9278.0	...
1101491	  682.5	  572.9	 9277.0	...
1101492	  682.8	  572.5	 9276.0	...
1101493	  682.9	  572.5	 9276.0	...
1101494	  682.6	  572.5	 9278.0	...
1101495	  682.4	  572.4	 9281.0	...
1101496	  682.3	  572.5	 9284.0	...
1101497	  682.5	  572.7	 9284.0	...
1101498	  682.6	  572.9	 9284.0	...
1101499	  682.6	  572.8	 9282.0	...
1101500	  682.8	  572.8	 9281.0	...
1101501	  683.0	  572.8	 9279.0	...
1101502	  683.2	  572.8	 9279.0	...
1101503	  683.3	  572.9	 9279.0	...
1101504	  683.4	  572.9	 9280.0	...
1101505	  683.3	  573.0	 9282.0	...
1101506	  683.4	  573.0	 9285.0	...
1101507	  683.6	  573.0	 9287.0	...
1101508	  683.9	  573.0	 9287.0	...
1101509	  683.9	  573.1	 9287.0	...
1101510	  683.9	  572.6	 9286.0	...
1101511	  683.6	  572.0	 9286.0	...
1101512	  683.3	  571.9	 9287.0	...
1101513	  683.0	  572.5	 9288.0	...
1101514	  683.1	  572.8	 9294.0	...
MSG	1101515 0000 _ Number Off
1101515	  683.0	  572.6	 9300.0	...
1101516	  682.9	  572.6	 9305.0	...
1101517	  682.8	  572.9	 9303.0	...
1101518	  682.8	  573.2	 9303.0	...
1101519	  682.8	  573.3	 9304.0	...
1101520	  682.9	  573.1	 9307.0	...
1101521	  683.0	  572.8	 9308.0	...
1101522	  683.0	  572.6	 9309.0	...
1101523	  683.0	  572.5	 9309.0	...
1101524	  682.9	  572.5	 9309.0	...
1101525	  683.2	  572.5	 9311.0	...
1101526	  683.5	  572.3	 9314.0	...
1101527	  683.9	  572.1	 9317.0	...
1101528	  683.9	  572.0	 9314.0	...
1101529	  683.5	  572.1	 9311.0	...
1101530	  683.1	  572.1	 9309.0	...
1101531	  682.9	  572.3	 9312.0	...
1101532	  683.0	  572.4	 9315.0	...
1101533	  683.2	  572.5	 9314.0	...
1101534	  683.2	  572.4	 9312.0	...
1101535	  683.2	  572.2	 9310.0	...
1101536	  683.2	  572.1	 9310.0	...
1101537	  683.2	  572.2	 9310.0	...
1101538	  683.1	  572.4	 9310.0	...
1101539	  683.4	  572.4	 9317.0	...
1101540	  683.7	  572.3	 9323.0	...
1101541	  684.0	  572.0	 9328.0	...
1101542	  684.0	  571.9	 9329.0	...
1101543	  684.0	  571.9	 9329.0	...
1101544	  684.2	  572.1	 9330.0	...
1101545	  684.3	  572.3	 9331.0	...
1101546	  684.1	  572.4	 9331.0	...
1101547	  683.8	  572.3	 9331.0	...
1101548	  683.5	  572.3	 9331.0	...
1101549	  683.5	  572.2	 9333.0	...
1101550	  683.6	  572.1	 9334.0	...
1101551	  683.7	  572.0	 9335.0	...
1101552	  683.8	  571.5	 9334.0	...
1101553	  683.9	  571.2	 9327.0	...
1101554	  683.9	  571.0	 9321.0	...
1101555	  683.9	  571.2	 9316.0	...
1101556	  683.8	  572.0	 9316.0	...
1101557	  683.7	  572.7	 9316.0	...
1101558	  683.4	  573.1	 9320.0	...
1101559	  683.2	  572.7	 9324.0	...
1101560	  683.0	  572.2	 9326.0	...
1101561	  683.3	  572.0	 9326.0	...
1101562	  683.7	  572.0	 9328.0	...
1101563	  684.1	  572.0	 9329.0	...
1101564	  684.0	  571.5	 9329.0	...
1101565	  683.8	  571.1	 9329.0	...
1101566	  683.6	  571.0	 9330.0	...
1101567	  683.8	  571.5	 9333.0	...
1101568	  683.9	  572.0	 9336.0	...
1101569	  684.0	  572.0	 9337.0	...
1101570	  684.0	  572.0	 9334.0	...
1101571	  684.1	  571.9	 9330.0	...
1101572	  684.1	  571.9	 9326.0	...
1101573	  684.1	  572.0	 9327.0	...
1101574	  684.0	  572.1	 9328.0	...
1101575	  683.6	  572.3	 9329.0	...
1101576	  683.3	  571.9	 9330.0	...
1101577	  683.1	  571.1	 9331.0	...
1101578	  683.1	  570.3	 9331.0	...
1101579	  683.2	  570.4	 9329.0	...
1101580	  683.5	  570.9	 9326.0	...
1101581	  683.6	  571.4	 9323.0	...
1101582	  683.7	  571.4	 9322.0	...
1101583	  683.4	  571.4	 9323.0	...
1101584	  683.3	  571.2	 9326.0	...
1101585	  683.1	  570.8	 9329.0	...
1101586	  683.3	  570.5	 9332.0	...
1101587	  683.4	  570.5	 9332.0	...
1101588	  683.5	  570.6	 9332.0	...
1101589	  683.4	  570.4	 9333.0	...
1101590	  683.2	  570.3	 9331.0	...
1101591	  682.5	  570.2	 9329.0	...
1101592	  681.8	  570.3	 9326.0	...
1101593	  681.2	  570.4	 9322.0	...
1101594	  681.2	  570.4	 9319.0	...
1101595	  681.3	  570.4	 9319.0	...
1101596	  681.4	  570.4	 9319.0	...
1101597	  681.8	  570.4	 9320.0	...
1101598	  682.1	  570.2	 9318.0	...
1101599	  682.4	  569.9	 9316.0	...
1101600	  682.5	  569.7	 9314.0	...
1101601	  682.4	  569.7	 9315.0	...
1101602	  682.4	  570.0	 9315.0	...
1101603	  682.4	  570.2	 9316.0	...
1101604	  682.4	  570.2	 9316.0	...
1101605	  682.5	  570.3	 9316.0	...
1101606	  682.6	  570.3	 9316.0	...
1101607	  682.6	  570.4	 9319.0	...
1101608	  682.5	  570.5	 9322.0	...
1101609	  682.4	  570.6	 9323.0	...
1101610	  682.5	  570.7	 9321.0	...
1101611	  682.8	  570.7	 9318.0	...
1101612	  683.1	  570.5	 9319.0	...
1101613	  683.0	  570.1	 9324.0	...
1101614	  682.7	  570.0	 9328.0	...
1101615	  682.6	  570.4	 9330.0	...
1101616	  682.9	  570.7	 9330.0	...
1101617	  683.1	  570.8	 9329.0	...
1101618	  683.2	  570.8	 9328.0	...
1101619	  683.3	  570.7	 9333.0	...
1101620	  683.5	  570.7	 9339.0	...
1101621	  683.6	  570.7	 9345.0	...
1101622	  683.7	  570.9	 9344.0	...
1101623	  683.8	  571.0	 9345.0	...
1101624	  683.8	  570.6	 9345.0	...
1101625	  683.8	  570.1	 9347.0	...
1101626	  683.8	  569.8	 9347.0	...
1101627	  683.7	  570.0	 9347.0	...
1101628	  683.6	  570.2	 9347.0	...
1101629	  683.6	  570.3	 9349.0	...
1101630	  683.5	  570.3	 9350.0	...
1101631	  683.5	  570.3	 9351.0	...
1101632	  683.7	  570.1	 9352.0	...
1101633	  683.9	  569.9	 9353.0	...
1101634	  684.0	  569.6	 9348.0	...
1101635	  683.7	  569.4	 9343.0	...
1101636	  683.3	  569.2	 9341.0	...
1101637	  683.1	  569.0	 9344.0	...
1101638	  683.1	  568.9	 9343.0	...
1101639	  683.2	  568.8	 9339.0	...
1101640	  683.4	  569.0	 9338.0	...
1101641	  683.4	  569.2	 9341.0	...
1101642	  683.4	  569.4	 9344.0	...
1101643	  683.3	  569.4	 9343.0	...
1101644	  683.4	  569.5	 9344.0	...
1101645	  683.7	  569.7	 9346.0	...
1101646	  684.0	  569.7	 9349.0	...
1101647	  684.2	  569.6	 9350.0	...
1101648	  684.1	  569.5	 9351.0	...
1101649	  683.9	  569.6	 9349.0	...
1101650	  683.6	  569.8	 9346.0	...
1101651	  683.7	  570.0	 9341.0	...
1101652	  683.9	  570.1	 9339.0	...
1101653	  684.1	  570.2	 9339.0	...
1101654	  684.0	  570.3	 9341.0	...
1101655	  684.0	  570.3	 9342.0	...
1101656	  683.7	  570.3	 9341.0	...
1101657	  683.4	  569.9	 9339.0	...
1101658	  683.2	  569.5	 9339.0	...
1101659	  683.2	  569.2	 9338.0	...
1101660	  683.5	  569.3	 9336.0	...
1101661	  684.1	  569.3	 9335.0	...
1101662	  684.6	  569.7	 9338.0	...
1101663	  684.8	  570.2	 9341.0	...
1101664	  684.7	  570.1	 9344.0	...
1101665	  684.6	  569.8	 9342.0	...
1101666	  684.4	  569.5	 9341.0	...
1101667	  684.3	  569.6	 9344.0	...
1101668	  684.3	  569.7	 9348.0	...
1101669	  684.5	  569.8	 9352.0	...
1101670	  684.2	  569.8	 9345.0	...
1101671	  683.6	  569.7	 9337.0	...
1101672	  683.0	  569.7	 9330.0	...
1101673	  682.9	  569.5	 9333.0	...
1101674	  683.0	  569.4	 9337.0	...
1101675	  683.2	  569.5	 9338.0	...
1101676	  683.4	  569.7	 9338.0	...
1101677	  683.6	  570.0	 9338.0	...
1101678	  683.7	  570.0	 9338.0	...
1101679	  684.0	  570.0	 9338.0	...
1101680	  684.1	  569.9	 9339.0	...
1101681	  684.1	  569.8	 9341.0	...
1101682	  683.8	  569.7	 9342.0	...
1101683	  683.6	  569.7	 9342.0	...
1101684	  683.9	  569.5	 9343.0	...
1101685	  684.3	  569.3	 9346.0	...
1101686	  684.5	  569.7	 9349.0	...
1101687	  684.3	  570.4	 9351.0	...
1101688	  684.0	  570.9	 9351.0	...
1101689	  684.0	  570.7	 9352.0	...
1101690	  684.0	  570.5	 9354.0	...
1101691	  684.1	  570.6	 9356.0	...
1101692	  684.2	  570.7	 9351.0	...
1101693	  684.2	  570.7	 9343.0	...
1101694	  684.1	  570.6	 9335.0	...
1101695	  683.8	  570.7	 9338.0	...
1101696	  683.6	  570.8	 9343.0	...
1101697	  683.5	  570.9	 9348.0	...
1101698	  683.6	  570.7	 9348.0	...
1101699	  683.5	  570.6	 9348.0	...
1101700	  683.3	  570.4	 9347.0	...
1101701	  683.4	  570.6	 9346.0	...
1101702	  683.6	  570.7	 9346.0	...
1101703	  683.9	  570.7	 9347.0	...
1101704	  684.2	  570.6	 9349.0	...
1101705	  684.4	  570.9	 9348.0	...
1101706	  684.4	  571.2	 9346.0	...
1101707	  684.0	  570.9	 9345.0	...
1101708	  683.7	  570.3	 9349.0	...
1101709	  684.1	  570.4	 9352.0	...
1101710	  684.5	  571.1	 9353.0	...
1101711	  684.7	  571.5	 9351.0	...
1101712	  684.5	  571.2	 9349.0	...
1101713	  684.3	  570.9	 9348.0	...
MSG	1101714 0000 _ Number On
1101714	  684.2	  570.9	 9348.0	...
1101715	  684.1	  570.8	 9349.0	...
1101716	  684.1	  570.7	 9349.0	...
1101717	  684.0	  570.5	 9348.0	...
1101718	  684.0	  570.4	 9347.0	...
1101719	  683.9	  570.2	 9347.0	...
1101720	  683.8	  570.4	 9348.0	...
1101721	  683.8	  570.6	 9349.0	...
1101722	  684.0	  570.9	 9349.0	...
1101723	  684.1	  570.9	 9350.0	...
1101724	  684.2	  570.9	 9350.0	...
1101725	  684.2	  571.0	 9353.0	...
1101726	  684.4	  571.0	 9357.0	...
1101727	  684.5	  570.9	 9361.0	...
1101728	  684.6	  570.8	 9360.0	...
1101729	  684.5	  570.6	 9358.0	...
1101730	  684.5	  570.4	 9356.0	...
1101731	  684.6	  570.1	 9357.0	...
1101732	  684.7	  570.4	 9359.0	...
1101733	  684.8	  570.8	 9361.0	...
1101734	  684.6	  570.6	 9361.0	...
1101735	  684.4	  569.9	 9361.0	...
1101736	  684.2	  569.1	 9363.0	...
1101737	  684.2	  569.0	 9364.0	...
1101738	  684.1	  569.1	 9361.0	...
1101739	  684.1	  569.3	 9357.0	...
1101740	  684.3	  569.5	 9351.0	...
1101741	  684.5	  569.6	 9351.0	...
1101742	  684.6	  569.6	 9353.0	...
1101743	  684.8	  569.7	 9356.0	...
1101744	  684.9	  569.8	 9360.0	...
1101745	  684.7	  569.8	 9361.0	...
1101746	  684.4	  569.9	 9357.0	...
1101747	  684.2	  570.0	 9353.0	...
1101748	  684.6	  570.2	 9354.0	...
1101749	  685.0	  570.3	 9360.0	...
1101750	  685.1	  570.4	 9363.0	...
1101751	  684.8	  570.6	 9361.0	...
1101752	  684.6	  570.8	 9358.0	...
1101753	  684.7	  571.0	 9358.0	...
1101754	  684.9	  570.9	 9357.0	...
1101755	  685.1	  570.8	 9358.0	...
1101756	  685.0	  570.9	 9359.0	...
1101757	  684.8	  571.0	 9359.0	...
1101758	  685.0	  570.9	 9360.0	...
1101759	  685.3	  570.8	 9361.0	...
1101760	  685.5	  570.7	 9364.0	...
1101761	  685.6	  570.8	 9371.0	...
1101762	  685.7	  570.9	 9376.0	...
1101763	  685.8	  570.8	 9378.0	...
1101764	  685.3	  570.8	 9376.0	...
1101765	  684.7	  570.9	 9371.0	...
1101766	  684.2	  571.2	 9368.0	...
1101767	  684.2	  571.2	 9365.0	...
1101768	  684.3	  571.4	 9363.0	...
1101769	  684.3	  571.6	 9362.0	...
1101770	  684.3	  571.3	 9358.0	...
1101771	  684.3	  571.0	 9355.0	...
1101772	  684.7	  570.5	 9355.0	...
1101773	  685.1	  570.3	 9357.0	...
1101774	  685.4	  570.0	 9360.0	...
1101775	  685.2	  569.8	 9359.0	...
1101776	  684.7	  569.8	 9358.0	...
1101777	  684.3	  570.0	 9355.0	...
1101778	  684.1	  570.0	 9352.0	...
1101779	  684.0	  570.0	 9351.0	...
1101780	  683.9	  570.0	 9352.0	...
1101781	  683.8	  569.6	 9355.0	...
1101782	  683.9	  569.2	 9357.0	...
1101783	  684.1	  569.0	 9358.0	...
1101784	  684.2	  569.1	 9358.0	...
1101785	  684.1	  569.0	 9359.0	...
1101786	  684.0	  568.8	 9360.0	...
1101787	  683.8	  568.5	 9358.0	...
1101788	  683.7	  568.4	 9355.0	...
1101789	  684.0	  568.6	 9354.0	...
1101790	  684.3	  568.8	 9360.0	...
1101791	  684.5	  569.1	 9365.0	...
1101792	  684.3	  569.2	 9368.0	...
1101793	  684.1	  569.2	 9368.0	...
1101794	  684.2	  569.0	 9369.0	...
1101795	  684.4	  568.8	 9369.0	...
1101796	  684.2	  568.4	 9367.0	...
1101797	  684.0	  568.3	 9366.0	...
1101798	  683.5	  568.2	 9363.0	...
1101799	  683.3	  568.3	 9362.0	...
1101800	  683.5	  568.4	 9360.0	...
1101801	  683.9	  568.4	 9361.0	...
1101802	  684.4	  568.3	 9361.0	...
1101803	  684.4	  568.5	 9361.0	...
1101804	  684.4	  568.8	 9361.0	...
1101805	  684.4	  568.7	 9360.0	...
1101806	  684.0	  568.3	 9358.0	...
1101807	  683.6	  568.0	 9356.0	...
1101808	  683.2	  568.1	 9355.0	...
1101809	  683.6	  568.2	 9354.0	...
1101810	  684.0	  568.3	 9353.0	...
1101811	  684.4	  568.5	 9355.0	...
1101812	  684.4	  568.6	 9358.0	...
1101813	  684.2	  568.7	 9358.0	...
1101814	  684.0	  568.7	 9356.0	...
1101815	  683.7	  568.7	 9354.0	...
1101816	  683.6	  568.7	 9355.0	...
1101817	  683.6	  568.8	 9359.0	...
1101818	  683.6	  568.9	 9362.0	...
1101819	  683.8	  568.9	 9364.0	...
1101820	  683.9	  568.7	 9361.0	...
1101821	  684.0	  568.4	 9359.0	...
1101822	  684.0	  568.1	 9356.0	...
1101823	  683.6	  567.9	 9355.0	...
1101824	  683.2	  567.9	 9354.0	...
1101825	  683.2	  568.0	 9355.0	...
1101826	  683.6	  568.1	 9357.0	...
1101827	  684.0	  568.1	 9360.0	...
1101828	  684.0	  568.3	 9362.0	...
1101829	  684.1	  568.5	 9362.0	...
1101830	  684.2	  568.7	 9361.0	...
1101831	  683.9	  568.7	 9359.0	...
1101832	  683.6	  568.7	 9358.0	...
1101833	  683.3	  568.7	 9357.0	...
1101834	  683.3	  568.8	 9359.0	...
1101835	  683.1	  569.0	 9361.0	...
1101836	  682.9	  569.1	 9363.0	...
1101837	  683.1	  568.8	 9364.0	...
1101838	  683.3	  568.4	 9365.0	...
1101839	  683.3	  568.1	 9365.0	...
1101840	  683.2	  568.0	 9365.0	...
1101841	  683.0	  568.1	 9365.0	...
1101842	  683.3	  568.1	 9365.0	...
1101843	  683.6	  568.0	 9366.0	...
1101844	  684.0	  568.0	 9368.0	...
1101845	  683.8	  567.9	 9369.0	...
1101846	  683.4	  567.9	 9369.0	...
1101847	  683.3	  568.3	 9371.0	...
1101848	  683.5	  568.7	 9373.0	...
1101849	  683.7	  569.0	 9376.0	...
1101850	  683.5	  568.8	 9375.0	...
1101851	  683.3	  568.6	 9374.0	...
1101852	  683.1	  568.4	 9369.0	...
1101853	  683.3	  568.4	 9366.0	...
1101854	  683.6	  568.5	 9368.0	...
1101855	  683.9	  568.5	 9373.0	...
1101856	  683.5	  568.5	 9374.0	...
1101857	  683.1	  568.7	 9370.0	...
1101858	  682.8	  568.9	 9368.0	...
1101859	  682.9	  569.1	 9371.0	...
1101860	  682.9	  569.2	 9372.0	...
1101861	  682.9	  569.2	 9370.0	...
1101862	  682.9	  569.2	 9369.0	...
1101863	  682.9	  568.9	 9370.0	...
1101864	  682.9	  568.4	 9371.0	...
1101865	  683.0	  568.0	 9371.0	...
1101866	  683.0	  568.0	 9370.0	...
1101867	  683.1	  568.6	 9370.0	...
1101868	  683.3	  569.1	 9371.0	...
1101869	  683.4	  569.4	 9371.0	...
1101870	  683.3	  569.2	 9373.0	...
1101871	  683.2	  568.9	 9375.0	...
1101872	  683.2	  568.7	 9378.0	...
1101873	  683.1	  568.5	 9380.0	...
1101874	  683.0	  568.4	 9377.0	...
1101875	  682.9	  568.3	 9372.0	...
1101876	  682.9	  568.4	 9368.0	...
1101877	  683.0	  568.5	 9368.0	...
1101878	  683.0	  568.6	 9367.0	...
1101879	  683.2	  568.7	 9365.0	...
1101880	  683.4	  568.7	 9364.0	...
1101881	  683.1	  568.6	 9365.0	...
1101882	  682.7	  568.5	 9368.0	...
1101883	  682.3	  568.4	 9373.0	...
1101884	  682.6	  568.3	 9378.0	...
1101885	  683.0	  568.2	 9380.0	...
1101886	  683.3	  568.2	 9381.0	...
1101887	  683.3	  568.4	 9379.0	...
1101888	  683.1	  568.7	 9375.0	...
1101889	  682.8	  569.1	 9372.0	...
1101890	  682.6	  569.3	 9368.0	...
1101891	  682.6	  569.3	 9374.0	...
1101892	  682.6	  569.1	 9379.0	...
1101893	  682.7	  569.0	 9384.0	...
1101894	  682.7	  568.9	 9383.0	...
1101895	  682.7	  568.9	 9380.0	...
1101896	  682.7	  568.8	 9374.0	...
1101897	  682.6	  568.8	 9366.0	...
1101898	  682.6	  568.8	 9360.0	...
1101899	  682.6	  568.7	 9358.0	...
1101900	  682.3	  568.6	 9358.0	...
1101901	  682.0	  568.8	 9360.0	...
1101902	  681.8	  569.0	 9362.0	...
1101903	  682.0	  569.1	 9365.0	...
1101904	  682.1	  569.1	 9367.0	...
1101905	  682.1	  569.1	 9367.0	...
1101906	  682.3	  569.2	 9366.0	...
1101907	  682.5	  569.2	 9363.0	...
1101908	  682.7	  569.3	 9362.0	...
1101909	  682.7	  569.3	 9364.0	...
1101910	  682.6	  569.4	 9365.0	...
1101911	  682.6	  569.4	 9366.0	...
1101912	  682.5	  569.3	 9365.0	...
1101913	  682.5	  569.1	 9365.0	...
1101914	  682.4	  568.9	 9364.0	...
1101915	  682.3	  569.0	 9364.0	...
1101916	  682.2	  569.0	 9364.0	...
1101917	  682.2	  569.0	 9366.0	...
1101918	  681.9	  569.1	 9368.0	...
1101919	  681.7	  569.1	 9364.0	...
1101920	  681.5	  569.2	 9359.0	...
1101921	  681.5	  569.2	 9354.0	...
1101922	  681.5	  569.3	 9355.0	...
1101923	  681.5	  569.3	 9355.0	...
1101924	  681.5	  569.2	 9359.0	...
1101925	  681.5	  569.2	 9362.0	...
1101926	  681.5	  569.2	 9365.0	...
1101927	  681.5	  569.0	 9364.0	...
1101928	  681.5	  568.9	 9364.0	...
1101929	  681.6	  569.4	 9364.0	...
1101930	  681.8	  569.9	 9364.0	...
1101931	  682.0	  570.4	 9364.0	...
1101932	  682.1	  570.3	 9363.0	...
1101933	  682.1	  570.1	 9361.0	...
1101934	  682.0	  570.0	 9360.0	...
1101935	  682.0	  570.0	 9360.0	...
1101936	  681.6	  569.8	 9357.0	...
1101937	  681.3	  569.5	 9354.0	...
1101938	  681.2	  569.2	 9352.0	...
1101939	  681.4	  568.8	 9354.0	...
1101940	  681.5	  568.7	 9358.0	...
1101941	  681.1	  568.6	 9362.0	...
1101942	  680.7	  568.7	 9366.0	...
1101943	  680.8	  569.1	 9367.0	...
1101944	  681.3	  569.4	 9366.0	...
1101945	  682.1	  569.7	 9365.0	...
1101946	  682.3	  569.8	 9363.0	...
1101947	  682.5	  569.3	 9361.0	...
1101948	  682.1	  568.8	 9358.0	...
1101949	  681.8	  568.3	 9354.0	...
1101950	  681.4	  568.4	 9352.0	...
1101951	  681.3	  568.5	 9351.0	...
1101952	  681.2	  568.5	 9350.0	...
1101953	  681.3	  568.6	 9353.0	...
1101954	  681.3	  568.6	 9357.0	...
1101955	  681.4	  568.6	 9360.0	...
1101956	  681.2	  568.6	 9360.0	...
1101957	  681.1	  568.6	 9358.0	...
1101958	  681.0	  568.4	 9357.0	...
1101959	  681.0	  568.1	 9354.0	...
1101960	  681.4	  567.6	 9351.0	...
1101961	  681.8	  567.4	 9349.0	...
1101962	  682.1	  567.4	 9349.0	...
1101963	  681.8	  567.5	 9349.0	...
1101964	  681.6	  567.7	 9350.0	...
1101965	  681.6	  567.9	 9350.0	...
1101966	  681.6	  568.1	 9351.0	...
1101967	  681.5	  568.3	 9351.0	...
1101968	  681.4	  568.5	 9356.0	...
1101969	  681.1	  568.7	 9362.0	...
1101970	  681.1	  569.0	 9366.0	...
1101971	  681.4	  569.1	 9365.0	...
1101972	  681.7	  568.5	 9359.0	...
1101973	  682.2	  567.6	 9354.0	...
1101974	  682.3	  566.7	 9354.0	...
1101975	  682.4	  566.6	 9358.0	...
1101976	  682.4	  566.6	 9362.0	...
1101977	  682.3	  566.7	 9364.0	...
1101978	  682.2	  567.2	 9365.0	...
1101979	  682.1	  567.7	 9365.0	...
1101980	  681.9	  567.9	 9364.0	...
1101981	  681.8	  567.6	 9364.0	...
1101982	  681.6	  567.2	 9363.0	...
1101983	  681.5	  567.1	 9362.0	...
1101984	  681.8	  567.0	 9361.0	...
1101985	  682.1	  567.1	 9359.0	...
1101986	  682.1	  567.1	 9357.0	...
1101987	  681.8	  567.1	 9356.0	...
1101988	  681.4	  567.1	 9355.0	...
1101989	  681.3	  567.0	 9355.0	...
1101990	  681.5	  567.0	 9355.0	...
1101991	  681.9	  566.8	 9356.0	...
1101992	  682.2	  566.7	 9357.0	...
1101993	  682.2	  566.6	 9357.0	...
1101994	  682.3	  566.6	 9357.0	...
1101995	  682.3	  566.6	 9355.0	...
1101996	  682.3	  566.6	 9353.0	...
1101997	  682.1	  566.6	 9350.0	...
1101998	  681.8	  566.3	 9349.0	...
1101999	  681.6	  565.9	 9349.0	...
1102000	  681.7	  565.6	 9351.0	...
1102001	  681.8	  565.7	 9351.0	...
1102002	  681.9	  565.8	 9353.0	...
1102003	  682.1	  565.9	 9355.0	...
1102004	  682.1	  565.9	 9357.0	...
1102005	  682.1	  565.9	 9358.0	...
1102006	  681.8	  566.1	 9360.0	...
1102007	  681.6	  566.2	 9355.0	...
1102008	  681.5	  566.3	 9350.0	...
1102009	  681.6	  566.3	 9351.0	...
1102010	  681.6	  566.2	 9355.0	...
1102011	  681.1	  566.2	 9355.0	...
1102012	  680.8	  566.2	 9349.0	...
1102013	  680.5	  566.5	 9344.0	...
1102014	  680.6	  566.9	 9343.0	...
1102015	  680.5	  567.3	 9341.0	...
1102016	  680.4	  567.5	 9339.0	...
1102017	  680.4	  567.7	 9336.0	...
1102018	  680.3	  567.6	 9335.0	...
1102019	  680.2	  567.4	 9334.0	...
1102020	  680.0	  567.2	 9333.0	...
1102021	  679.8	  567.2	 9334.0	...
1102022	  679.7	  567.2	 9335.0	...
1102023	  679.6	  567.2	 9334.0	...
1102024	  679.6	  567.3	 9334.0	...
1102025	  679.7	  567.2	 9334.0	...
1102026	  679.7	  567.0	 9335.0	...
MSG	1102027 0000 _ Number Off
1102027	  679.7	  566.9	 9336.0	...
1102028	  679.9	  567.0	 9336.0	...
1102029	  680.2	  567.4	 9335.0	...
1102030	  680.5	  567.7	 9335.0	...
1102031	  680.4	  567.8	 9335.0	...
1102032	  680.4	  567.8	 9331.0	...
1102033	  680.4	  567.8	 9327.0	...
1102034	  680.5	  567.9	 9323.0	...
1102035	  680.6	  567.9	 9322.0	...
1102036	  680.7	  568.0	 9328.0	...
1102037	  680.8	  568.0	 9333.0	...
1102038	  680.7	  567.9	 9336.0	...
1102039	  680.6	  567.8	 9334.0	...
1102040	  680.5	  568.3	 9332.0	...
1102041	  680.5	  568.9	 9332.0	...
1102042	  680.5	  569.1	 9331.0	...
1102043	  680.5	  568.8	 9331.0	...
1102044	  680.7	  568.5	 9331.0	...
1102045	  680.9	  568.2	 9332.0	...
1102046	  681.2	  567.9	 9334.0	...
1102047	  681.3	  567.6	 9336.0	...
1102048	  681.3	  567.5	 9336.0	...
1102049	  681.1	  567.2	 9333.0	...
1102050	  681.0	  566.9	 9332.0	...
1102051	  681.0	  566.7	 9335.0	...
1102052	  680.8	  566.8	 9340.0	...
1102053	  680.5	  566.9	 9344.0	...
1102054	  680.1	  567.0	 9342.0	...
1102055	  680.0	  567.4	 9337.0	...
1102056	  680.4	  567.7	 9335.0	...
1102057	  680.9	  567.8	 9337.0	...
1102058	  681.2	  567.4	 9340.0	...
1102059	  681.0	  567.1	 9339.0	...
1102060	  680.9	  567.1	 9338.0	...
1102061	  680.9	  567.2	 9337.0	...
1102062	  680.9	  567.3	 9338.0	...
1102063	  681.3	  567.5	 9340.0	...
1102064	  681.5	  567.6	 9343.0	...
1102065	  681.4	  567.7	 9344.0	...
1102066	  681.0	  567.8	 9343.0	...
1102067	  680.5	  568.0	 9341.0	...
1102068	  680.4	  567.9	 9339.0	...
1102069	  680.5	  567.9	 9338.0	...
1102070	  680.6	  567.8	 9337.0	...
1102071	  680.9	  567.9	 9336.0	...
1102072	  681.0	  568.0	 9335.0	...
1102073	  681.1	  567.7	 9334.0	...
1102074	  681.1	  567.3	 9333.0	...
1102075	  681.1	  567.1	 9332.0	...
1102076	  681.1	  567.3	 9330.0	...
1102077	  680.7	  567.6	 9328.0	...
1102078	  680.2	  567.5	 9326.0	...
1102079	  680.0	  567.4	 9326.0	...
1102080	  680.2	  566.9	 9324.0	...
1102081	  680.3	  566.6	 9322.0	...
1102082	  680.2	  566.7	 9321.0	...
1102083	  680.2	  566.9	 9321.0	...
1102084	  680.2	  567.5	 9320.0	...
1102085	  680.2	  567.6	 9319.0	...
1102086	  680.1	  567.7	 9318.0	...
1102087	  680.0	  567.5	 9319.0	...
1102088	  680.0	  566.9	 9320.0	...
1102089	  680.0	  566.4	 9322.0	...
1102090	  680.1	  566.6	 9321.0	...
1102091	  680.3	  567.2	 9321.0	...
1102092	  680.4	  567.8	 9320.0	...
1102093	  680.5	  567.7	 9320.0	...
1102094	  680.4	  567.5	 9320.0	...
1102095	  680.2	  567.2	 9319.0	...
1102096	  680.0	  567.0	 9320.0	...
1102097	  679.7	  566.8	 9321.0	...
1102098	  679.8	  567.0	 9324.0	...
1102099	  679.9	  567.1	 9327.0	...
1102100	  680.2	  566.8	 9330.0	...
1102101	  680.4	  566.4	 9331.0	...
1102102	  680.5	  566.4	 9331.0	...
1102103	  680.5	  566.8	 9332.0	...
1102104	  680.4	  566.8	 9334.0	...
1102105	  680.2	  566.4	 9336.0	...
1102106	  679.9	  566.1	 9329.0	...
1102107	  679.7	  566.2	 9322.0	...
1102108	  679.6	  566.2	 9315.0	...
1102109	  679.5	  566.3	 9316.0	...
1102110	  679.5	  566.3	 9318.0	...
1102111	  679.7	  566.2	 9318.0	...
1102112	  679.9	  566.2	 9317.0	...
1102113	  680.1	  566.1	 9317.0	...
1102114	  679.9	  565.9	 9318.0	...
1102115	  679.7	  565.7	 9320.0	...
1102116	  679.7	  566.0	 9323.0	...
1102117	  680.0	  566.3	 9326.0	...
1102118	  680.2	  566.6	 9325.0	...
1102119	  680.3	  566.4	 9322.0	...
1102120	  680.2	  566.2	 9319.0	...
1102121	  680.1	  566.0	 9319.0	...
1102122	  680.0	  566.3	 9318.0	...
1102123	  679.6	  566.6	 9316.0	...
1102124	  679.3	  567.0	 9313.0	...
1102125	  679.0	  567.1	 9311.0	...
1102126	  678.6	  567.1	 9310.0	...
1102127	  678.4	  566.8	 9309.0	...
1102128	  678.1	  566.6	 9308.0	...
1102129	  678.3	  566.6	 9310.0	...
1102130	  678.3	  566.6	 9311.0	...
1102131	  678.3	  566.5	 9313.0	...
1102132	  678.2	  566.4	 9313.0	...
1102133	  678.2	  566.3	 9313.0	...
1102134	  678.3	  566.3	 9312.0	...
1102135	  678.4	  566.3	 9312.0	...
1102136	  678.3	  566.3	 9311.0	...
1102137	  678.1	  566.3	 9311.0	...
1102138	  677.9	  566.3	 9312.0	...
1102139	  677.6	  566.3	 9311.0	...
1102140	  677.4	  566.4	 9310.0	...
1102141	  677.4	  566.4	 9309.0	...
1102142	  677.3	  566.2	 9308.0	...
1102143	  677.3	  566.0	 9307.0	...
1102144	  677.3	  566.0	 9307.0	...
1102145	  677.3	  566.4	 9308.0	...
1102146	  677.4	  566.8	 9311.0	...
1102147	  677.5	  566.8	 9313.0	...
1102148	  677.5	  566.5	 9315.0	...
1102149	  677.6	  566.2	 9317.0	...
1102150	  677.7	  566.1	 9319.0	...
1102151	  677.8	  566.0	 9316.0	...
1102152	  678.0	  566.0	 9313.0	...
1102153	  678.1	  566.0	 9310.0	...
1102154	  678.3	  566.1	 9314.0	...
1102155	  678.3	  566.2	 9316.0	...
1102156	  678.3	  566.5	 9313.0	...
1102157	  678.3	  566.5	 9307.0	...
1102158	  678.2	  566.6	 9306.0	...
1102159	  678.1	  566.5	 9309.0	...
1102160	  678.2	  566.4	 9313.0	...
1102161	  678.2	  566.3	 9312.0	...
1102162	  678.2	  566.2	 9311.0	...
1102163	  678.0	  566.4	 9310.0	...
1102164	  677.9	  566.6	 9308.0	...
1102165	  677.9	  566.6	 9307.0	...
1102166	  678.0	  566.4	 9310.0	...
1102167	  678.0	  566.3	 9313.0	...
1102168	  678.0	  566.3	 9316.0	...
1102169	  678.0	  566.5	 9314.0	...
1102170	  678.4	  566.8	 9313.0	...
1102171	  678.8	  566.8	 9313.0	...
1102172	  679.2	  566.5	 9313.0	...
1102173	  679.0	  566.0	 9314.0	...
1102174	  678.8	  565.8	 9314.0	...
1102175	  678.9	  565.7	 9314.0	...
1102176	  679.0	  565.5	 9314.0	...
1102177	  679.1	  565.3	 9315.0	...
1102178	  679.2	  565.5	 9314.0	...
1102179	  679.3	  565.8	 9312.0	...
1102180	  679.3	  566.1	 9311.0	...
1102181	  679.3	  566.0	 9312.0	...
1102182	  679.3	  566.2	 9308.0	...
1102183	  679.1	  566.3	 9305.0	...
1102184	  678.7	  566.3	 9299.0	...
1102185	  678.4	  566.2	 9297.0	...
1102186	  678.2	  566.3	 9293.0	...
1102187	  678.1	  566.1	 9292.0	...
1102188	  678.1	  566.0	 9293.0	...
1102189	  678.1	  566.0	 9296.0	...
1102190	  678.0	  566.2	 9299.0	...
1102191	  677.9	  566.3	 9300.0	...
1102192	  677.7	  566.3	 9300.0	...
1102193	  677.5	  566.2	 9301.0	...
1102194	  677.3	  566.3	 9302.0	...
1102195	  677.2	  566.2	 9302.0	...
1102196	  677.1	  566.2	 9301.0	...
1102197	  677.1	  566.2	 9300.0	...
1102198	  677.4	  566.2	 9298.0	...
1102199	  677.5	  566.2	 9296.0	...
1102200	  677.5	  566.1	 9296.0	...
1102201	  677.3	  566.0	 9296.0	...
1102202	  677.2	  565.8	 9295.0	...
1102203	  677.4	  565.8	 9293.0	...
1102204	  677.5	  565.7	 9291.0	...
1102205	  677.3	  565.6	 9290.0	...
1102206	  677.2	  565.5	 9290.0	...
1102207	  677.2	  565.8	 9290.0	...
1102208	  677.3	  566.2	 9290.0	...
1102209	  677.5	  566.4	 9291.0	...
1102210	  677.6	  566.1	 9291.0	...
1102211	  677.7	  566.2	 9290.0	...
1102212	  677.8	  566.6	 9289.0	...
1102213	  677.8	  567.0	 9288.0	...
1102214	  677.7	  567.0	 9288.0	...
1102215	  677.6	  566.9	 9291.0	...
1102216	  677.4	  566.7	 9296.0	...
1102217	  677.2	  566.4	 9295.0	...
1102218	  677.1	  566.2	 9289.0	...
1102219	  676.8	  566.5	 9289.0	...
1102220	  676.6	  566.9	 9294.0	...
1102221	  676.5	  567.2	 9300.0	...
1102222	  676.5	  567.1	 9299.0	...
1102223	  676.5	  567.1	 9298.0	...
1102224	  676.6	  567.2	 9299.0	...
1102225	  676.8	  567.4	 9300.0	...
1102226	  676.8	  566.7	 9300.0	...
1102227	  676.8	  566.0	 9302.0	...
1102228	  677.1	  565.5	 9307.0	...
1102229	  677.4	  565.8	 9311.0	...
1102230	  677.6	  566.2	 9307.0	...
1102231	  677.7	  566.6	 9302.0	...
1102232	  677.8	  566.8	 9301.0	...
1102233	  678.0	  567.2	 9305.0	...
1102234	  678.2	  567.5	 9305.0	...
1102235	  678.2	  567.5	 9301.0	...
1102236	  678.3	  567.2	 9299.0	...
1102237	  678.3	  566.9	 9303.0	...
1102238	  678.3	  567.0	 9306.0	...
1102239	  678.1	  567.1	 9305.0	...
MSG	1102240 0000 _ Number On
1102240	  677.7	  567.1	 9302.0	...
1102241	  677.5	  567.0	 9299.0	...
1102242	  677.4	  566.9	 9298.0	...
1102243	  677.5	  566.7	 9297.0	...
1102244	  677.6	  567.1	 9297.0	...
1102245	  677.9	  567.6	 9298.0	...
1102246	  678.1	  568.1	 9298.0	...
1102247	  677.9	  567.8	 9299.0	...
1102248	  677.8	  567.6	 9299.0	...
1102249	  677.7	  567.3	 9299.0	...
1102250	  677.5	  567.3	 9300.0	...
1102251	  677.3	  567.4	 9301.0	...
1102252	  677.1	  567.5	 9301.0	...
1102253	  677.1	  567.6	 9301.0	...
1102254	  677.0	  567.6	 9301.0	...
1102255	  677.0	  567.6	 9301.0	...
1102256	  676.8	  567.5	 9301.0	...
1102257	  676.7	  567.5	 9302.0	...
1102258	  677.0	  567.4	 9302.0	...
1102259	  677.3	  567.3	 9302.0	...
1102260	  677.7	  567.2	 9301.0	...
1102261	  677.5	  567.2	 9301.0	...
1102262	  677.2	  567.1	 9301.0	...
1102263	  677.0	  567.1	 9300.0	...
1102264	  677.0	  567.1	 9299.0	...
1102265	  677.0	  567.2	 9298.0	...
1102266	  677.1	  567.2	 9299.0	...
1102267	  677.2	  567.1	 9300.0	...
1102268	  677.3	  566.9	 9301.0	...
1102269	  677.3	  566.8	 9302.0	...
1102270	  677.3	  566.9	 9301.0	...
1102271	  677.2	  567.0	 9300.0	...
1102272	  677.3	  567.1	 9300.0	...
1102273	  677.3	  567.2	 9300.0	...
1102274	  677.4	  567.3	 9300.0	...
1102275	  677.2	  567.4	 9301.0	...
1102276	  677.0	  567.5	 9303.0	...
1102277	  677.2	  568.0	 9306.0	...
1102278	  677.6	  568.4	 9308.0	...
1102279	  677.9	  568.6	 9311.0	...
1102280	  677.8	  568.3	 9312.0	...
1102281	  677.7	  567.9	 9313.0	...
1102282	  677.6	  567.8	 9314.0	...
1102283	  677.5	  567.7	 9314.0	...
1102284	  677.5	  567.7	 9312.0	...
1102285	  677.5	  567.8	 9311.0	...
1102286	  677.5	  567.8	 9308.0	...
1102287	  677.5	  567.7	 9305.0	...
1102288	  677.5	  567.5	 9304.0	...
1102289	  677.6	  567.7	 9306.0	...
1102290	  677.8	  568.0	 9309.0	...
1102291	  678.0	  568.1	 9311.0	...
1102292	  678.0	  567.9	 9312.0	...
1102293	  678.0	  567.7	 9312.0	...
1102294	  678.0	  567.6	 9312.0	...
1102295	  677.5	  567.6	 9310.0	...
1102296	  677.0	  567.3	 9310.0	...
1102297	  676.8	  567.0	 9311.0	...
1102298	  677.1	  566.6	 9314.0	...
1102299	  677.4	  566.6	 9312.0	...
1102300	  677.5	  566.6	 9308.0	...
1102301	  677.6	  566.7	 9304.0	...
1102302	  677.7	  566.8	 9304.0	...
1102303	  677.4	  566.9	 9304.0	...
1102304	  677.0	  567.1	 9304.0	...
1102305	  676.7	  567.2	 9302.0	...
1102306	  676.7	  567.2	 9301.0	...
1102307	  676.7	  566.8	 9302.0	...
1102308	  676.7	  566.4	 9304.0	...
1102309	  676.7	  566.4	 9305.0	...
1102310	  676.9	  566.7	 9302.0	...
1102311	  677.2	  566.8	 9299.0	...
1102312	  677.4	  566.6	 9300.0	...
1102313	  677.1	  566.3	 9303.0	...
1102314	  676.8	  566.2	 9305.0	...
1102315	  676.6	  566.7	 9305.0	...
1102316	  676.6	  567.4	 9306.0	...
1102317	  676.7	  568.1	 9304.0	...
1102318	  676.7	  568.3	 9302.0	...
1102319	  676.6	  567.3	 9304.0	...
1102320	  676.5	  566.3	 9307.0	...
1102321	  676.5	  565.6	 9311.0	...
1102322	  676.5	  565.9	 9311.0	...
1102323	  676.5	  566.4	 9310.0	...
1102324	  676.4	  566.6	 9309.0	...
1102325	  676.4	  566.8	 9309.0	...
1102326	  676.5	  566.7	 9309.0	...
1102327	  676.7	  566.8	 9309.0	...
1102328	  676.9	  567.1	 9313.0	...
1102329	  677.1	  567.0	 9317.0	...
1102330	  677.2	  566.6	 9320.0	...
1102331	  677.2	  566.3	 9319.0	...
1102332	  677.1	  566.4	 9317.0	...
1102333	  677.0	  566.5	 9314.0	...
1102334	  676.9	  566.6	 9313.0	...
1102335	  677.0	  566.5	 9312.0	...
1102336	  676.8	  566.4	 9312.0	...
1102337	  676.5	  566.4	 9312.0	...
1102338	  676.3	  566.3	 9312.0	...
1102339	  676.4	  566.2	 9311.0	...
1102340	  676.6	  566.2	 9307.0	...
1102341	  676.7	  566.3	 9304.0	...
1102342	  676.9	  566.3	 9302.0	...
1102343	  677.1	  566.5	 9303.0	...
1102344	  677.2	  566.7	 9303.0	...
1102345	  677.4	  566.9	 9303.0	...
1102346	  677.3	  566.8	 9303.0	...
1102347	  677.2	  566.7	 9301.0	...
1102348	  677.0	  566.6	 9300.0	...
1102349	  676.9	  566.5	 9301.0	...
1102350	  676.9	  566.5	 9304.0	...
1102351	  676.8	  566.5	 9307.0	...
1102352	  676.6	  566.1	 9307.0	...
1102353	  676.4	  565.8	 9308.0	...
1102354	  676.4	  565.4	 9308.0	...
1102355	  676.6	  565.4	 9308.0	...
1102356	  676.7	  565.5	 9307.0	...
1102357	  676.8	  565.9	 9307.0	...
1102358	  676.7	  566.2	 9307.0	...
1102359	  676.6	  566.5	 9308.0	...
1102360	  676.7	  566.5	 9311.0	...
1102361	  676.9	  566.5	 9313.0	...
1102362	  677.3	  566.5	 9313.0	...
1102363	  677.4	  566.3	 9313.0	...
1102364	  677.6	  566.2	 9313.0	...
1102365	  677.7	  566.1	 9313.0	...
1102366	  677.9	  566.0	 9313.0	...
1102367	  678.0	  566.2	 9313.0	...
1102368	  678.1	  566.5	 9315.0	...
1102369	  677.8	  566.9	 9317.0	...
1102370	  677.4	  566.4	 9319.0	...
1102371	  677.0	  565.8	 9318.0	...
1102372	  676.9	  565.2	 9317.0	...
1102373	  677.2	  565.3	 9315.0	...
1102374	  677.4	  565.4	 9314.0	...
1102375	  677.5	  565.6	 9313.0	...
1102376	  677.5	  566.2	 9316.0	...
1102377	  677.6	  566.9	 9319.0	...
1102378	  677.7	  567.3	 9323.0	...
1102379	  677.8	  567.0	 9324.0	...
1102380	  677.7	  566.7	 9325.0	...
1102381	  677.7	  566.7	 9325.0	...
1102382	  677.6	  566.7	 9321.0	...
1102383	  677.6	  566.9	 9317.0	...
1102384	  677.7	  567.0	 9313.0	...
1102385	  677.7	  567.0	 9314.0	...
1102386	  677.5	  566.9	 9316.0	...
1102387	  677.2	  566.8	 9318.0	...
1102388	  677.3	  567.0	 9321.0	...
1102389	  677.7	  567.3	 9323.0	...
1102390	  678.0	  567.6	 9323.0	...
1102391	  677.8	  567.5	 9322.0	...
1102392	  677.6	  567.2	 9322.0	...
1102393	  677.5	  566.9	 9322.0	...
1102394	  677.2	  566.6	 9323.0	...
1102395	  677.0	  566.7	 9322.0	...
1102396	  677.2	  566.9	 9321.0	...
1102397	  677.7	  567.1	 9319.0	...
1102398	  678.0	  567.2	 9318.0	...
1102399	  677.9	  567.1	 9318.0	...
1102400	  677.8	  567.1	 9319.0	...
1102401	  677.9	  567.1	 9324.0	...
1102402	  677.8	  567.1	 9326.0	...
1102403	  677.7	  567.1	 9328.0	...
1102404	  677.6	  567.1	 9327.0	...
1102405	  677.7	  567.0	 9327.0	...
1102406	  677.6	  566.8	 9328.0	...
1102407	  677.4	  566.7	 9328.0	...
1102408	  677.2	  566.8	 9327.0	...
1102409	  677.1	  567.1	 9326.0	...
1102410	  677.2	  567.3	 9325.0	...
1102411	  677.7	  567.3	 9323.0	...
1102412	  678.2	  567.1	 9323.0	...
1102413	  678.7	  567.0	 9327.0	...
1102414	  678.8	  567.4	 9332.0	...
1102415	  678.6	  567.9	 9338.0	...
1102416	  678.1	  568.3	 9337.0	...
1102417	  677.6	  568.0	 9336.0	...
1102418	  677.6	  567.6	 9333.0	...
1102419	  677.6	  567.4	 9330.0	...
1102420	  677.6	  567.4	 9327.0	...
1102421	  677.8	  567.3	 9328.0	...
1102422	  677.9	  567.5	 9330.0	...
1102423	  678.0	  567.8	 9326.0	...
1102424	  677.9	  568.1	 9321.0	...
1102425	  677.8	  568.0	 9316.0	...
1102426	  677.7	  568.1	 9317.0	...
1102427	  677.8	  568.1	 9320.0	...
1102428	  677.9	  568.1	 9323.0	...
1102429	  678.0	  567.9	 9323.0	...
1102430	  678.0	  567.8	 9323.0	...
1102431	  677.9	  567.6	 9323.0	...
1102432	  677.9	  567.4	 9327.0	...
1102433	  677.9	  567.3	 9330.0	...
1102434	  677.8	  566.9	 9334.0	...
1102435	  677.6	  566.7	 9334.0	...
1102436	  677.6	  566.9	 9331.0	...
1102437	  677.6	  567.4	 9329.0	...
1102438	  677.6	  567.9	 9329.0	...
1102439	  677.7	  568.0	 9331.0	...
1102440	  677.7	  568.1	 9330.0	...
1102441	  677.8	  568.2	 9327.0	...
1102442	  677.8	  568.4	 9327.0	...
1102443	  677.8	  568.5	 9331.0	...
1102444	  677.8	  568.5	 9333.0	...
1102445	  677.8	  568.1	 9332.0	...
1102446	  677.9	  567.6	 9331.0	...
1102447	  677.8	  567.3	 9333.0	...
1102448	  677.7	  567.2	 9333.0	...
1102449	  677.7	  567.2	 9331.0	...
1102450	  677.8	  567.4	 9330.0	...
1102451	  677.9	  567.7	 9331.0	...
1102452	  677.8	  568.0	 9327.0	...
1102453	  677.6	  568.2	 9323.0	...
1102454	  677.5	  568.3	 9318.0	...
1102455	  677.5	  568.0	 9317.0	...
1102456	  677.3	  567.7	 9317.0	...
1102457	  677.2	  567.5	 9317.0	...
1102458	  676.9	  567.7	 9321.0	...
1102459	  676.6	  568.1	 9324.0	...
1102460	  676.7	  568.2	 9328.0	...
1102461	  677.1	  568.4	 9329.0	...
1102462	  677.5	  568.4	 9330.0	...
1102463	  677.5	  568.4	 9331.0	...
1102464	  677.5	  568.4	 9332.0	...
1102465	  677.6	  568.4	 9332.0	...
1102466	  677.7	  568.4	 9333.0	...
1102467	  677.4	  568.4	 9333.0	...
1102468	  677.1	  568.3	 9332.0	...
1102469	  676.9	  568.3	 9332.0	...
1102470	  676.9	  568.2	 9329.0	...
1102471	  677.1	  568.1	 9327.0	...
1102472	  677.1	  568.1	 9324.0	...
1102473	  677.2	  568.2	 9325.0	...
1102474	  677.2	  568.3	 9326.0	...
1102475	  677.2	  568.2	 9328.0	...
1102476	  677.2	  568.0	 9328.0	...
1102477	  677.2	  567.7	 9328.0	...
1102478	  677.3	  567.8	 9328.0	...
1102479	  677.4	  568.0	 9331.0	...
1102480	  677.4	  568.2	 9334.0	...
1102481	  677.4	  568.1	 9335.0	...
1102482	  677.4	  568.1	 9334.0	...
1102483	  677.3	  568.0	 9334.0	...
1102484	  677.3	  567.9	 9335.0	...
1102485	  677.2	  567.8	 9334.0	...
1102486	  677.1	  567.8	 9334.0	...
1102487	  677.1	  567.8	 9333.0	...
1102488	  677.2	  567.9	 9333.0	...
1102489	  677.2	  568.0	 9333.0	...
1102490	  677.2	  568.0	 9334.0	...
1102491	  677.1	  567.9	 9334.0	...
1102492	  677.2	  567.9	 9334.0	...
1102493	  677.3	  568.0	 9332.0	...
1102494	  677.4	  568.0	 9330.0	...
1102495	  677.4	  567.9	 9330.0	...
1102496	  677.5	  567.7	 9335.0	...
1102497	  677.7	  567.4	 9340.0	...
1102498	  677.9	  567.4	 9345.0	...
1102499	  678.1	  567.3	 9345.0	...
1102500	  678.2	  567.2	 9346.0	...
1102501	  678.3	  567.2	 9345.0	...
1102502	  678.3	  567.3	 9344.0	...
1102503	  678.2	  567.4	 9344.0	...
1102504	  678.2	  567.5	 9342.0	...
1102505	  678.3	  567.6	 9340.0	...
1102506	  678.3	  567.8	 9342.0	...
1102507	  678.4	  568.0	 9345.0	...
1102508	  678.4	  568.0	 9343.0	...
1102509	  678.2	  568.0	 9338.0	...
1102510	  678.1	  568.0	 9334.0	...
1102511	  678.0	  568.0	 9336.0	...
1102512	  677.6	  567.9	 9334.0	...
1102513	  677.2	  567.8	 9330.0	...
1102514	  677.0	  567.4	 9334.0	...
1102515	  677.0	  567.1	 9341.0	...
1102516	  677.0	  567.0	 9348.0	...
1102517	  677.2	  567.2	 9349.0	...
1102518	  677.4	  567.4	 9348.0	...
1102519	  677.6	  567.5	 9345.0	...
1102520	  677.4	  567.4	 9342.0	...
1102521	  677.4	  567.3	 9341.0	...
1102522	  677.3	  567.1	 9342.0	...
1102523	  677.4	  567.0	 9343.0	...
1102524	  677.4	  566.9	 9344.0	...
1102525	  677.5	  567.0	 9344.0	...
1102526	  677.7	  567.2	 9343.0	...
1102527	  677.9	  567.4	 9343.0	...
1102528	  678.1	  567.3	 9338.0	...
1102529	  677.8	  567.2	 9334.0	...
1102530	  677.4	  567.1	 9330.0	...
1102531	  676.9	  567.2	 9331.0	...
1102532	  676.8	  567.3	 9331.0	...
1102533	  676.7	  567.4	 9332.0	...
1102534	  676.6	  567.4	 9338.0	...
1102535	  676.6	  567.6	 9345.0	...
1102536	  676.6	  567.8	 9348.0	...
1102537	  676.7	  567.8	 9343.0	...
1102538	  676.9	  567.6	 9337.0	...
1102539	  676.9	  567.2	 9335.0	...
1102540	  676.8	  567.1	 9334.0	...
1102541	  676.7	  567.0	 9333.0	...
1102542	  676.9	  566.9	 9334.0	...
1102543	  677.0	  567.2	 9334.0	...
1102544	  677.1	  567.6	 9336.0	...
MSG	1102545 0000 _ Number Off
1102545	  677.2	  567.9	 9337.0	...
1102546	  677.3	  568.0	 9338.0	...
1102547	  677.4	  568.0	 9337.0	...
1102548	  677.5	  568.1	 9335.0	...
1102549	  677.5	  568.2	 9333.0	...
1102550	  677.4	  568.0	 9332.0	...
1102551	  677.3	  567.7	 9336.0	...
1102552	  677.1	  567.5	 9341.0	...
1102553	  677.1	  567.4	 9345.0	...
1102554	  677.1	  567.4	 9344.0	...
1102555	  677.1	  567.4	 9343.0	...
1102556	  677.1	  567.3	 9342.0	...
1102557	  677.0	  567.2	 9336.0	...
1102558	  676.9	  567.1	 9331.0	...
1102559	  676.8	  567.0	 9331.0	...
1102560	  676.8	  567.1	 9336.0	...
1102561	  676.8	  567.2	 9342.0	...
1102562	  676.8	  567.4	 9344.0	...
1102563	  677.0	  567.5	 9345.0	...
1102564	  677.3	  567.7	 9344.0	...
1102565	  677.7	  567.8	 9343.0	...
1102566	  677.7	  567.9	 9343.0	...
1102567	  677.7	  567.6	 9342.0	...
1102568	  677.7	  567.3	 9342.0	...
1102569	  677.8	  567.0	 9342.0	...
1102570	  677.9	  567.2	 9343.0	...
1102571	  677.8	  567.4	 9345.0	...
1102572	  677.5	  567.3	 9347.0	...
1102573	  677.1	  567.0	 9347.0	...
1102574	  676.9	  566.9	 9347.0	...
1102575	  676.9	  567.2	 9348.0	...
1102576	  677.2	  567.5	 9349.0	...
1102577	  677.5	  567.5	 9350.0	...
1102578	  677.7	  567.4	 9348.0	...
1102579	  677.5	  567.4	 9346.0	...
1102580	  677.3	  567.4	 9345.0	...
1102581	  677.7	  567.7	 9345.0	...
1102582	  678.3	  568.0	 9344.0	...
1102583	  678.4	  567.7	 9343.0	...
1102584	  678.0	  567.1	 9342.0	...
1102585	  677.5	  566.5	 9342.0	...
1102586	  677.3	  566.5	 9343.0	...
1102587	  677.2	  566.6	 9343.0	...
1102588	  677.3	  566.6	 9343.0	...
1102589	  677.5	  566.5	 9344.0	...
1102590	  677.5	  566.5	 9344.0	...
1102591	  677.5	  566.9	 9340.0	...
1102592	  677.5	  567.3	 9336.0	...
1102593	  677.3	  567.0	 9336.0	...
1102594	  676.9	  566.2	 9343.0	...
1102595	  676.6	  565.8	 9350.0	...
1102596	  676.8	  566.1	 9353.0	...
1102597	  677.4	  566.7	 9351.0	...
1102598	  678.0	  566.9	 9350.0	...
1102599	  678.2	  567.1	 9349.0	...
1102600	  677.9	  567.1	 9348.0	...
1102601	  677.6	  566.7	 9347.0	...
1102602	  677.4	  566.3	 9347.0	...
1102603	  677.5	  566.1	 9347.0	...
1102604	  677.8	  566.4	 9346.0	...
1102605	  678.1	  566.7	 9344.0	...
1102606	  678.3	  566.4	 9344.0	...
1102607	  678.3	  566.1	 9343.0	...
1102608	  678.2	  565.6	 9343.0	...
1102609	  678.2	  565.6	 9342.0	...
1102610	  678.2	  565.5	 9341.0	...
1102611	  678.1	  565.8	 9339.0	...
1102612	  678.1	  566.0	 9340.0	...
1102613	  678.1	  566.2	 9340.0	...
1102614	  678.0	  566.2	 9340.0	...
1102615	  677.9	  566.4	 9341.0	...
1102616	  678.0	  566.5	 9342.0	...
1102617	  678.2	  566.5	 9345.0	...
1102618	  678.4	  566.6	 9346.0	...
1102619	  678.1	  566.7	 9346.0	...
1102620	  677.7	  566.6	 9345.0	...
1102621	  677.5	  566.5	 9344.0	...
1102622	  677.9	  566.3	 9344.0	...
1102623	  678.2	  566.0	 9349.0	...
1102624	  678.6	  565.8	 9355.0	...
1102625	  678.7	  565.9	 9360.0	...
1102626	  678.7	  565.9	 9360.0	...
1102627	  678.4	  565.9	 9358.0	...
1102628	  678.0	  565.8	 9356.0	...
1102629	  677.8	  565.8	 9352.0	...
1102630	  677.8	  565.9	 9348.0	...
1102631	  678.1	  566.0	 9350.0	...
1102632	  678.5	  566.2	 9354.0	...
1102633	  678.9	  566.4	 9356.0	...
1102634	  678.9	  565.7	 9354.0	...
1102635	  678.8	  564.7	 9350.0	...
1102636	  678.8	  563.6	 9348.0	...
1102637	  678.8	  563.4	 9345.0	...
1102638	  678.9	  563.6	 9350.0	...
1102639	  678.9	  563.7	 9356.0	...
1102640	  678.9	  563.9	 9362.0	...
1102641	  678.8	  563.9	 9360.0	...
1102642	  678.8	  564.0	 9357.0	...
1102643	  678.7	  564.5	 9354.0	...
1102644	  678.7	  564.9	 9357.0	...
1102645	  678.8	  565.2	 9363.0	...
1102646	  678.9	  565.3	 9368.0	...
1102647	  678.8	  565.3	 9365.0	...
1102648	  678.6	  565.3	 9360.0	...
1102649	  678.5	  565.2	 9354.0	...
1102650	  678.5	  565.1	 9354.0	...
1102651	  678.3	  565.1	 9352.0	...
1102652	  678.1	  565.0	 9350.0	...
1102653	  677.9	  565.0	 9349.0	...
1102654	  677.9	  564.8	 9350.0	...
1102655	  677.9	  564.6	 9352.0	...
1102656	  677.9	  564.5	 9352.0	...
1102657	  678.3	  564.7	 9351.0	...
1102658	  678.8	  564.9	 9350.0	...
1102659	  679.3	  565.0	 9350.0	...
1102660	  679.3	  564.8	 9351.0	...
1102661	  679.1	  564.6	 9352.0	...
1102662	  678.9	  564.6	 9351.0	...
1102663	  678.7	  564.5	 9350.0	...
1102664	  678.7	  564.3	 9348.0	...
1102665	  678.7	  564.5	 9348.0	...
1102666	  678.9	  564.8	 9346.0	...
1102667	  679.0	  565.2	 9344.0	...
1102668	  679.1	  565.2	 9342.0	...
1102669	  679.0	  565.3	 9345.0	...
1102670	  679.0	  565.3	 9348.0	...
1102671	  678.9	  565.1	 9350.0	...
1102672	  678.8	  564.9	 9349.0	...
1102673	  678.8	  564.6	 9346.0	...
1102674	  678.8	  564.6	 9344.0	...
1102675	  678.9	  564.6	 9342.0	...
1102676	  678.9	  564.6	 9342.0	...
1102677	  678.6	  564.6	 9342.0	...
1102678	  678.3	  564.6	 9342.0	...
1102679	  677.7	  564.5	 9342.0	...
1102680	  677.5	  564.1	 9343.0	...
1102681	  677.6	  563.8	 9345.0	...
1102682	  677.9	  563.4	 9343.0	...
1102683	  678.1	  563.2	 9339.0	...
1102684	  678.0	  563.6	 9335.0	...
1102685	  678.0	  564.1	 9334.0	...
1102686	  678.2	  564.6	 9333.0	...
1102687	  678.3	  564.6	 9335.0	...
1102688	  678.4	  564.6	 9340.0	...
1102689	  678.6	  564.7	 9344.0	...
1102690	  678.8	  564.8	 9345.0	...
1102691	  678.8	  564.5	 9344.0	...
1102692	  678.5	  564.1	 9343.0	...
1102693	  678.3	  563.7	 9339.0	...
1102694	  678.2	  563.3	 9336.0	...
1102695	  678.1	  562.9	 9333.0	...
1102696	  678.1	  562.6	 9331.0	...
1102697	  678.2	  562.8	 9328.0	...
1102698	  678.2	  563.0	 9325.0	...
1102699	  678.4	  563.0	 9331.0	...
1102700	  678.6	  562.9	 9338.0	...
1102701	  678.8	  562.8	 9342.0	...
1102702	  679.0	  562.8	 9339.0	...
1102703	  679.2	  562.9	 9336.0	...
1102704	  679.1	  562.9	 9336.0	...
1102705	  678.9	  563.0	 9334.0	...
1102706	  678.6	  563.0	 9333.0	...
1102707	  678.6	  563.0	 9333.0	...
1102708	  678.8	  563.4	 9335.0	...
1102709	  679.1	  563.8	 9337.0	...
1102710	  679.4	  564.3	 9343.0	...
1102711	  679.5	  564.4	 9348.0	...
1102712	  679.6	  564.5	 9353.0	...
1102713	  679.6	  564.3	 9348.0	...
1102714	  679.6	  564.0	 9343.0	...
1102715	  679.5	  563.6	 9337.0	...
1102716	  679.4	  563.2	 9336.0	...
1102717	  679.5	  562.8	 9336.0	...
1102718	  679.6	  562.7	 9338.0	...
1102719	  679.7	  562.6	 9340.0	...
1102720	  679.6	  562.2	 9342.0	...
1102721	  679.4	  561.8	 9343.0	...
1102722	  679.1	  561.5	 9338.0	...
1102723	  678.7	  561.5	 9332.0	...
1102724	  678.5	  561.3	 9328.0	...
1102725	  678.6	  561.0	 9331.0	...
1102726	  678.7	  560.8	 9335.0	...
1102727	  678.8	  560.7	 9337.0	...
1102728	  678.8	  560.7	 9335.0	...
1102729	  678.8	  560.7	 9332.0	...
1102730	  678.7	  560.8	 9329.0	...
1102731	  678.6	  560.8	 9330.0	...
1102732	  678.5	  560.9	 9333.0	...
1102733	  678.6	  560.8	 9336.0	...
1102734	  678.6	  560.8	 9338.0	...
1102735	  678.5	  560.8	 9336.0	...
1102736	  678.4	  560.8	 9334.0	...
1102737	  678.3	  561.1	 9337.0	...
1102738	  678.3	  561.4	 9342.0	...
1102739	  678.7	  561.6	 9341.0	...
1102740	  679.0	  561.5	 9338.0	...
1102741	  679.3	  561.5	 9336.0	...
1102742	  679.3	  561.4	 9339.0	...
1102743	  679.3	  561.7	 9341.0	...
MSG	1102744 0000 _ Number On
1102744	  679.3	  561.9	 9341.0	...
1102745	  679.3	  562.2	 9341.0	...
1102746	  679.0	  562.2	 9342.0	...
1102747	  678.7	  561.9	 9339.0	...
1102748	  678.4	  561.6	 9335.0	...
1102749	  678.4	  561.3	 9332.0	...
1102750	  678.7	  561.3	 9330.0	...
1102751	  678.9	  561.3	 9328.0	...
1102752	  679.1	  561.4	 9331.0	...
1102753	  679.3	  561.4	 9336.0	...
1102754	  679.6	  561.5	 9342.0	...
1102755	  679.6	  561.3	 9343.0	...
1102756	  679.2	  561.0	 9337.0	...
1102757	  679.1	  560.8	 9332.0	...
1102758	  679.3	  560.9	 9328.0	...
1102759	  679.5	  560.9	 9329.0	...
1102760	  679.3	  560.5	 9333.0	...
1102761	  679.1	  560.0	 9337.0	...
1102762	  678.9	  559.7	 9341.0	...
1102763	  678.9	  559.9	 9342.0	...
1102764	  678.9	  560.2	 9339.0	...
1102765	  678.9	  560.2	 9333.0	...
1102766	  678.8	  560.3	 9327.0	...
1102767	  678.8	  560.3	 9330.0	...
1102768	  678.9	  560.2	 9334.0	...
1102769	  679.1	  560.1	 9337.0	...
1102770	  679.2	  560.0	 9337.0	...
1102771	  679.1	  560.1	 9334.0	...
1102772	  679.0	  560.2	 9333.0	...
1102773	  678.8	  560.3	 9330.0	...
1102774	  678.5	  560.1	 9329.0	...
1102775	  678.7	  559.8	 9329.0	...
1102776	  679.1	  559.4	 9333.0	...
1102777	  679.6	  559.4	 9336.0	...
1102778	  679.7	  559.4	 9337.0	...
1102779	  679.8	  559.7	 9340.0	...
1102780	  679.9	  559.8	 9343.0	...
1102781	  680.0	  560.0	 9346.0	...
1102782	  680.1	  560.1	 9345.0	...
1102783	  680.2	  560.2	 9344.0	...
1102784	  680.1	  560.2	 9343.0	...
1102785	  679.9	  560.3	 9343.0	...
1102786	  679.5	  559.9	 9343.0	...
1102787	  679.2	  559.5	 9342.0	...
1102788	  678.9	  559.1	 9340.0	...
1102789	  678.8	  559.3	 9341.0	...
1102790	  678.8	  559.4	 9343.0	...
1102791	  678.9	  559.6	 9345.0	...
1102792	  679.0	  559.4	 9342.0	...
1102793	  678.9	  559.3	 9339.0	...
1102794	  678.8	  559.1	 9335.0	...
1102795	  678.7	  558.9	 9332.0	...
1102796	  678.7	  558.6	 9331.0	...
1102797	  678.8	  558.7	 9334.0	...
1102798	  679.0	  558.8	 9337.0	...
1102799	  679.2	  558.7	 9342.0	...
1102800	  679.3	  558.4	 9344.0	...
1102801	  679.1	  558.4	 9344.0	...
1102802	  678.9	  558.6	 9343.0	...
1102803	  678.7	  558.9	 9342.0	...
1102804	  678.6	  558.8	 9342.0	...
1102805	  678.6	  558.6	 9343.0	...
1102806	  678.5	  558.3	 9343.0	...
1102807	  678.5	  558.2	 9341.0	...
1102808	  678.4	  558.1	 9338.0	...
1102809	  678.6	  558.0	 9336.0	...
1102810	  678.8	  557.9	 9337.0	...
1102811	  679.1	  557.9	 9337.0	...
1102812	  679.2	  557.9	 9337.0	...
1102813	  678.8	  557.9	 9337.0	...
1102814	  678.4	  557.9	 9337.0	...
1102815	  678.2	  557.9	 9341.0	...
1102816	  678.6	  558.1	 9346.0	...
1102817	  678.8	  558.3	 9349.0	...
1102818	  678.6	  558.7	 9348.0	...
1102819	  678.5	  558.8	 9342.0	...
1102820	  678.4	  559.0	 9337.0	...
1102821	  678.3	  559.1	 9337.0	...
1102822	  678.3	  559.1	 9340.0	...
1102823	  678.1	  558.8	 9345.0	...
1102824	  677.9	  558.4	 9346.0	...
1102825	  677.8	  558.1	 9346.0	...
1102826	  677.7	  558.1	 9346.0	...
1102827	  677.8	  558.5	 9345.0	...
1102828	  678.0	  559.0	 9344.0	...
1102829	  678.2	  559.4	 9343.0	...
1102830	  678.3	  559.7	 9342.0	...
1102831	  678.2	  559.8	 9342.0	...
1102832	  678.1	  559.6	 9341.0	...
1102833	  677.8	  559.4	 9342.0	...
1102834	  677.5	  559.1	 9343.0	...
1102835	  677.3	  559.4	 9345.0	...
1102836	  677.3	  559.6	 9346.0	...
1102837	  677.1	  560.0	 9346.0	...
1102838	  676.8	  560.2	 9340.0	...
1102839	  676.5	  560.1	 9334.0	...
1102840	  676.6	  559.7	 9331.0	...
1102841	  676.7	  559.2	 9334.0	...
1102842	  676.8	  559.0	 9336.0	...
1102843	  676.7	  559.0	 9335.0	...
1102844	  676.7	  559.2	 9333.0	...
1102845	  676.6	  559.5	 9330.0	...
1102846	  676.8	  559.6	 9328.0	...
1102847	  677.1	  559.6	 9327.0	...
1102848	  677.3	  559.6	 9333.0	...
1102849	  677.3	  559.6	 9339.0	...
1102850	  677.3	  559.3	 9341.0	...
1102851	  677.2	  559.0	 9340.0	...
1102852	  677.1	  558.7	 9339.0	...
1102853	  677.0	  558.8	 9339.0	...
1102854	  677.0	  558.9	 9337.0	...
1102855	  676.9	  558.5	 9335.0	...
1102856	  677.0	  558.1	 9333.0	...
1102857	  677.0	  557.7	 9334.0	...
1102858	  677.1	  557.7	 9336.0	...
1102859	  677.1	  557.9	 9338.0	...
1102860	  677.0	  558.1	 9341.0	...
1102861	  677.0	  558.3	 9343.0	...
1102862	  677.0	  558.4	 9344.0	...
1102863	  677.0	  558.5	 9344.0	...
1102864	  677.0	  558.5	 9342.0	...
1102865	  676.9	  558.5	 9339.0	...
1102866	  676.8	  558.5	 9336.0	...
1102867	  676.8	  558.4	 9335.0	...
1102868	  676.7	  558.3	 9335.0	...
1102869	  676.6	  558.2	 9335.0	...
1102870	  676.7	  558.2	 9338.0	...
1102871	  676.9	  558.2	 9341.0	...
1102872	  677.1	  558.2	 9342.0	...
1102873	  677.0	  558.2	 9341.0	...
1102874	  677.1	  558.2	 9341.0	...
1102875	  677.1	  558.3	 9343.0	...
1102876	  677.2	  558.3	 9346.0	...
1102877	  677.3	  558.4	 9347.0	...
1102878	  677.3	  558.5	 9354.0	...
1102879	  677.4	  558.6	 9362.0	...
1102880	  677.4	  558.6	 9369.0	...
1102881	  677.3	  558.6	 9367.0	...
1102882	  677.2	  558.6	 9365.0	...
1102883	  677.0	  558.6	 9363.0	...
1102884	  676.9	  558.6	 9363.0	...
1102885	  676.9	  558.6	 9362.0	...
1102886	  677.0	  558.4	 9362.0	...
1102887	  676.6	  558.2	 9361.0	...
1102888	  676.2	  557.9	 9359.0	...
1102889	  676.3	  557.8	 9357.0	...
1102890	  676.7	  557.7	 9356.0	...
1102891	  677.2	  557.9	 9355.0	...
1102892	  677.4	  558.2	 9356.0	...
1102893	  677.6	  558.5	 9358.0	...
1102894	  677.6	  558.5	 9360.0	...
1102895	  677.6	  558.5	 9361.0	...
1102896	  677.6	  558.5	 9361.0	...
1102897	  677.8	  558.5	 9362.0	...
1102898	  678.0	  558.7	 9363.0	...
1102899	  678.1	  558.9	 9365.0	...
1102900	  678.0	  558.9	 9367.0	...
1102901	  677.8	  558.7	 9367.0	...
1102902	  677.6	  558.6	 9368.0	...
1102903	  677.4	  558.4	 9368.0	...
1102904	  677.3	  557.8	 9367.0	...
1102905	  677.2	  557.3	 9367.0	...
1102906	  677.4	  557.4	 9366.0	...
1102907	  677.5	  557.8	 9367.0	...
1102908	  677.5	  558.3	 9369.0	...
1102909	  677.4	  558.4	 9369.0	...
1102910	  677.3	  558.5	 9370.0	...
1102911	  677.4	  558.6	 9371.0	...
1102912	  677.6	  558.6	 9372.0	...
1102913	  677.6	  558.5	 9372.0	...
1102914	  677.5	  558.5	 9371.0	...
1102915	  677.3	  558.5	 9370.0	...
1102916	  677.3	  558.5	 9369.0	...
1102917	  677.3	  558.5	 9369.0	...
1102918	  677.3	  558.6	 9370.0	...
1102919	  677.7	  558.6	 9372.0	...
1102920	  678.1	  558.5	 9374.0	...
1102921	  678.4	  558.5	 9374.0	...
1102922	  678.3	  558.4	 9374.0	...
1102923	  678.2	  558.6	 9374.0	...
1102924	  678.2	  558.8	 9375.0	...
1102925	  678.1	  558.8	 9376.0	...
1102926	  678.1	  558.8	 9378.0	...
1102927	  678.3	  558.7	 9378.0	...
1102928	  678.3	  558.7	 9378.0	...
1102929	  678.3	  558.8	 9377.0	...
1102930	  678.1	  558.8	 9374.0	...
1102931	  678.0	  558.8	 9371.0	...
1102932	  677.9	  558.8	 9369.0	...
1102933	  677.9	  558.8	 9369.0	...
1102934	  677.7	  558.5	 9368.0	...
1102935	  677.7	  558.1	 9369.0	...
1102936	  677.7	  557.8	 9370.0	...
1102937	  677.7	  557.8	 9371.0	...
1102938	  677.6	  557.8	 9374.0	...
1102939	  677.6	  557.7	 9377.0	...
1102940	  677.7	  557.7	 9378.0	...
1102941	  677.8	  557.7	 9376.0	...
1102942	  677.8	  557.7	 9372.0	...
1102943	  677.8	  557.8	 9368.0	...
1102944	  677.9	  557.8	 9366.0	...
1102945	  677.6	  558.0	 9366.0	...
1102946	  677.4	  558.3	 9366.0	...
1102947	  677.1	  558.7	 9365.0	...
1102948	  677.1	  558.3	 9364.0	...
1102949	  677.2	  557.8	 9363.0	...
1102950	  677.1	  557.6	 9363.0	...
1102951	  677.2	  557.8	 9362.0	...
1102952	  677.3	  558.0	 9360.0	...
1102953	  677.5	  557.9	 9358.0	...
1102954	  677.8	  558.0	 9355.0	...
1102955	  678.0	  558.1	 9353.0	...
1102956	  677.8	  557.5	 9352.0	...
1102957	  677.3	  556.9	 9351.0	...
1102958	  676.8	  556.3	 9351.0	...
1102959	  676.6	  556.3	 9351.0	...
1102960	  676.5	  556.1	 9350.0	...
1102961	  676.5	  555.9	 9351.0	...
1102962	  676.4	  555.7	 9351.0	...
1102963	  676.3	  555.7	 9351.0	...
1102964	  676.4	  555.8	 9355.0	...
1102965	  676.4	  555.9	 9360.0	...
1102966	  676.5	  556.1	 9363.0	...
1102967	  676.4	  556.2	 9359.0	...
1102968	  676.5	  556.2	 9360.0	...
1102969	  676.6	  556.3	 9364.0	...
1102970	  676.7	  556.4	 9369.0	...
1102971	  676.4	  556.8	 9368.0	...
1102972	  676.1	  557.2	 9367.0	...
1102973	  675.8	  557.5	 9365.0	...
1102974	  675.8	  557.5	 9365.0	...
1102975	  675.9	  557.4	 9368.0	...
1102976	  675.9	  557.5	 9370.0	...
1102977	  675.8	  557.5	 9371.0	...
1102978	  675.7	  557.6	 9371.0	...
1102979	  675.6	  557.7	 9371.0	...
1102980	  675.6	  557.8	 9373.0	...
1102981	  675.4	  557.9	 9371.0	...
1102982	  675.1	  558.3	 9367.0	...
1102983	  674.8	  558.7	 9362.0	...
1102984	  674.8	  558.3	 9365.0	...
1102985	  674.8	  557.8	 9369.0	...
1102986	  675.1	  557.2	 9374.0	...
1102987	  675.4	  557.3	 9372.0	...
1102988	  675.7	  557.2	 9370.0	...
1102989	  675.7	  557.4	 9368.0	...
1102990	  675.7	  557.7	 9366.0	...
1102991	  675.6	  558.0	 9365.0	...
1102992	  675.6	  557.9	 9366.0	...
1102993	  675.5	  557.6	 9367.0	...
1102994	  675.6	  557.3	 9368.0	...
1102995	  675.6	  557.5	 9369.0	...
1102996	  675.5	  557.8	 9369.0	...
1102997	  675.4	  557.9	 9370.0	...
1102998	  675.2	  557.6	 9370.0	...
1102999	  675.1	  557.8	 9369.0	...
1103000	  675.0	  558.3	 9369.0	...
1103001	  675.1	  558.7	 9367.0	...
1103002	  675.1	  558.6	 9366.0	...
1103003	  675.1	  558.7	 9368.0	...
1103004	  675.2	  558.8	 9370.0	...
1103005	  675.3	  558.9	 9373.0	...
1103006	  675.1	  558.6	 9372.0	...
1103007	  674.6	  558.0	 9371.0	...
1103008	  674.1	  557.4	 9369.0	...
1103009	  674.2	  557.4	 9369.0	...
1103010	  674.7	  557.6	 9370.0	...
1103011	  675.2	  558.0	 9371.0	...
1103012	  675.3	  558.2	 9371.0	...
1103013	  675.3	  558.3	 9372.0	...
1103014	  675.2	  558.3	 9373.0	...
1103015	  675.2	  558.6	 9373.0	...
1103016	  675.2	  559.0	 9373.0	...
1103017	  675.3	  559.0	 9372.0	...
1103018	  675.1	  558.6	 9372.0	...
1103019	  674.9	  558.3	 9374.0	...
1103020	  674.8	  558.4	 9378.0	...
1103021	  675.0	  558.4	 9382.0	...
1103022	  675.1	  558.5	 9383.0	...
1103023	  675.1	  558.6	 9382.0	...
1103024	  675.2	  558.6	 9384.0	...
1103025	  675.3	  558.5	 9387.0	...
1103026	  675.5	  558.8	 9388.0	...
1103027	  675.6	  559.2	 9388.0	...
1103028	  675.7	  559.6	 9387.0	...
1103029	  675.7	  559.7	 9388.0	...
1103030	  675.8	  559.8	 9389.0	...
1103031	  675.7	  559.5	 9390.0	...
1103032	  675.6	  559.2	 9391.0	...
1103033	  675.4	  558.9	 9389.0	...
1103034	  675.3	  559.0	 9386.0	...
1103035	  675.3	  559.0	 9382.0	...
1103036	  675.4	  559.4	 9380.0	...
1103037	  675.7	  559.9	 9380.0	...
1103038	  675.8	  560.4	 9381.0	...
1103039	  675.8	  560.3	 9381.0	...
1103040	  675.8	  560.2	 9382.0	...
1103041	  675.6	  559.8	 9383.0	...
1103042	  675.5	  559.4	 9383.0	...
1103043	  675.3	  559.2	 9384.0	...
1103044	  675.2	  559.2	 9383.0	...
1103045	  675.1	  559.2	 9385.0	...
1103046	  675.0	  559.6	 9387.0	...
1103047	  675.1	  560.2	 9389.0	...
1103048	  675.2	  560.8	 9388.0	...
1103049	  675.3	  560.4	 9388.0	...
1103050	  675.4	  559.9	 9388.0	...
1103051	  675.5	  559.3	 9389.0	...
1103052	  675.3	  559.3	 9391.0	...
1103053	  675.0	  559.3	 9393.0	...
1103054	  674.8	  559.7	 9394.0	...
1103055	  674.8	  560.1	 9393.0	...
1103056	  674.8	  560.4	 9392.0	...
MSG	1103057 0000 _ Number Off
1103057	  674.7	  560.3	 9392.0	...
1103058	  674.7	  560.1	 9394.0	...
1103059	  674.9	  560.0	 9397.0	...
1103060	  674.9	  560.2	 9397.0	...
1103061	  674.9	  560.4	 9394.0	...
1103062	  674.9	  560.6	 9391.0	...
1103063	  674.7	  560.6	 9389.0	...
1103064	  674.6	  560.4	 9388.0	...
1103065	  674.6	  560.2	 9387.0	...
1103066	  674.7	  560.2	 9387.0	...
1103067	  674.8	  560.2	 9390.0	...
1103068	  674.8	  560.3	 9394.0	...
1103069	  674.8	  560.3	 9393.0	...
1103070	  674.8	  560.2	 9389.0	...
1103071	  674.8	  560.0	 9386.0	...
1103072	  674.8	  560.1	 9388.0	...
1103073	  674.8	  560.5	 9391.0	...
1103074	  674.8	  560.7	 9392.0	...
1103075	  674.8	  560.7	 9393.0	...
1103076	  675.0	  560.8	 9393.0	...
1103077	  675.1	  561.1	 9395.0	...
1103078	  674.9	  561.1	 9397.0	...
1103079	  674.6	  560.9	 9399.0	...
1103080	  674.4	  560.6	 9394.0	...
1103081	  674.4	  560.4	 9390.0	...
1103082	  674.3	  560.2	 9390.0	...
1103083	  674.2	  560.1	 9393.0	...
1103084	  674.1	  559.9	 9394.0	...
1103085	  674.1	  559.8	 9392.0	...
1103086	  674.0	  560.1	 9390.0	...
1103087	  674.1	  560.3	 9391.0	...
1103088	  674.1	  560.3	 9392.0	...
1103089	  674.5	  560.1	 9395.0	...
1103090	  674.7	  560.0	 9399.0	...
1103091	  674.9	  560.2	 9403.0	...
1103092	  674.8	  560.4	 9404.0	...
1103093	  674.8	  560.5	 9403.0	...
1103094	  674.8	  560.5	 9402.0	...
1103095	  674.6	  560.0	 9402.0	...
1103096	  674.3	  559.5	 9402.0	...
1103097	  674.1	  559.4	 9401.0	...
1103098	  674.2	  559.7	 9400.0	...
1103099	  674.5	  560.0	 9400.0	...
1103100	  674.7	  559.9	 9400.0	...
1103101	  674.9	  559.7	 9401.0	...
1103102	  675.1	  559.5	 9403.0	...
1103103	  675.2	  559.4	 9404.0	...
1103104	  675.2	  559.3	 9407.0	...
1103105	  675.1	  559.3	 9408.0	...
1103106	  674.5	  559.3	 9410.0	...
1103107	  674.1	  559.4	 9409.0	...
1103108	  673.7	  559.5	 9409.0	...
1103109	  673.8	  559.8	 9409.0	...
1103110	  673.8	  559.8	 9409.0	...
1103111	  673.8	  559.7	 9410.0	...
1103112	  674.0	  559.9	 9410.0	...
1103113	  674.3	  560.3	 9410.0	...
1103114	  674.6	  560.7	 9410.0	...
1103115	  674.6	  560.6	 9410.0	...
1103116	  674.5	  560.5	 9411.0	...
1103117	  674.6	  560.3	 9411.0	...
1103118	  674.6	  560.2	 9410.0	...
1103119	  674.6	  560.2	 9409.0	...
1103120	  674.6	  560.2	 9409.0	...
1103121	  674.6	  560.3	 9408.0	...
1103122	  674.6	  560.5	 9411.0	...
1103123	  674.6	  560.6	 9414.0	...
1103124	  674.5	  560.7	 9417.0	...
1103125	  674.5	  560.8	 9416.0	...
1103126	  674.4	  560.4	 9413.0	...
1103127	  674.1	  560.0	 9410.0	...
1103128	  673.9	  559.8	 9407.0	...
1103129	  673.9	  560.0	 9407.0	...
1103130	  674.4	  560.2	 9408.0	...
1103131	  674.9	  560.3	 9409.0	...
1103132	  674.6	  560.0	 9412.0	...
1103133	  674.1	  559.6	 9414.0	...
1103134	  673.6	  559.2	 9416.0	...
1103135	  673.7	  559.2	 9417.0	...
1103136	  673.8	  559.3	 9419.0	...
1103137	  673.9	  559.1	 9422.0	...
1103138	  673.9	  558.9	 9420.0	...
1103139	  673.9	  558.7	 9417.0	...
1103140	  674.0	  558.7	 9414.0	...
1103141	  673.9	  558.8	 9415.0	...
1103142	  673.7	  558.8	 9415.0	...
1103143	  673.5	  559.0	 9415.0	...
1103144	  673.4	  559.3	 9415.0	...
1103145	  673.2	  559.7	 9416.0	...
1103146	  673.1	  559.9	 9416.0	...
1103147	  673.0	  560.5	 9415.0	...
1103148	  673.0	  561.0	 9414.0	...
1103149	  673.0	  561.2	 9416.0	...
1103150	  673.0	  560.9	 9417.0	...
1103151	  673.0	  560.5	 9417.0	...
1103152	  673.1	  560.2	 9415.0	...
1103153	  673.2	  560.0	 9413.0	...
1103154	  673.2	  559.7	 9410.0	...
1103155	  673.3	  559.5	 9410.0	...
1103156	  673.3	  559.4	 9412.0	...
1103157	  673.1	  559.4	 9416.0	...
1103158	  672.8	  559.5	 9420.0	...
1103159	  672.5	  559.6	 9421.0	...
1103160	  672.3	  559.7	 9421.0	...
1103161	  672.5	  559.7	 9420.0	...
1103162	  672.9	  559.7	 9419.0	...
1103163	  673.1	  559.4	 9420.0	...
1103164	  672.9	  559.3	 9419.0	...
1103165	  672.7	  559.3	 9418.0	...
1103166	  672.8	  559.5	 9417.0	...
1103167	  672.9	  559.4	 9417.0	...
1103168	  673.1	  559.3	 9419.0	...
1103169	  673.3	  559.1	 9422.0	...
1103170	  673.5	  559.1	 9424.0	...
1103171	  673.4	  558.9	 9424.0	...
1103172	  673.4	  558.7	 9424.0	...
1103173	  673.4	  558.6	 9423.0	...
1103174	  673.1	  558.7	 9422.0	...
1103175	  673.0	  558.5	 9420.0	...
1103176	  673.1	  558.1	 9419.0	...
1103177	  673.5	  558.0	 9424.0	...
1103178	  673.7	  558.3	 9429.0	...
1103179	  673.3	  558.7	 9432.0	...
1103180	  673.0	  558.8	 9430.0	...
1103181	  672.8	  558.7	 9428.0	...
1103182	  672.8	  558.5	 9428.0	...
1103183	  672.8	  558.3	 9427.0	...
1103184	  672.8	  558.4	 9426.0	...
1103185	  672.9	  558.5	 9424.0	...
1103186	  672.9	  558.5	 9422.0	...
1103187	  672.8	  558.4	 9420.0	...
1103188	  672.6	  558.3	 9417.0	...
1103189	  672.4	  558.3	 9415.0	...
1103190	  672.3	  558.5	 9420.0	...
1103191	  672.2	  558.7	 9425.0	...
1103192	  672.2	  558.7	 9430.0	...
1103193	  672.1	  558.7	 9429.0	...
1103194	  672.1	  558.8	 9427.0	...
1103195	  672.1	  558.8	 9426.0	...
1103196	  672.1	  558.5	 9426.0	...
1103197	  672.1	  558.2	 9428.0	...
1103198	  672.2	  558.1	 9430.0	...
1103199	  672.3	  557.7	 9428.0	...
1103200	  672.4	  557.2	 9426.0	...
1103201	  672.5	  557.0	 9426.0	...
1103202	  672.3	  557.2	 9430.0	...
1103203	  672.2	  557.5	 9434.0	...
1103204	  672.0	  557.5	 9437.0	...
1103205	  672.0	  557.5	 9437.0	...
1103206	  672.0	  557.6	 9438.0	...
1103207	  672.0	  557.7	 9438.0	...
1103208	  672.1	  557.7	 9437.0	...
1103209	  671.7	  557.7	 9436.0	...
1103210	  671.3	  557.5	 9435.0	...
1103211	  671.1	  557.7	 9433.0	...
1103212	  671.3	  557.9	 9432.0	...
1103213	  671.4	  558.1	 9434.0	...
1103214	  671.3	  558.2	 9439.0	...
1103215	  671.2	  558.2	 9443.0	...
1103216	  671.2	  558.3	 9446.0	...
1103217	  671.4	  558.3	 9448.0	...
1103218	  671.6	  558.1	 9452.0	...
1103219	  671.8	  557.9	 9456.0	...
1103220	  671.9	  557.7	 9459.0	...
1103221	  671.9	  558.0	 9459.0	...
1103222	  672.0	  558.5	 9460.0	...
1103223	  672.1	  559.0	 9460.0	...
1103224	  672.3	  559.3	 9461.0	...
1103225	  672.3	  559.5	 9461.0	...
1103226	  672.1	  559.1	 9460.0	...
1103227	  671.9	  558.7	 9458.0	...
1103228	  671.9	  557.9	 9456.0	...
1103229	  671.8	  557.6	 9456.0	...
1103230	  671.7	  557.3	 9455.0	...
1103231	  671.6	  557.2	 9453.0	...
1103232	  671.6	  557.4	 9451.0	...
1103233	  671.6	  557.6	 9454.0	...
1103234	  671.5	  558.1	 9454.0	...
1103235	  671.2	  558.5	 9454.0	...
1103236	  671.0	  558.8	 9452.0	...
1103237	  670.8	  558.8	 9453.0	...
1103238	  670.8	  558.5	 9455.0	...
1103239	  670.8	  558.3	 9456.0	...
1103240	  670.8	  557.9	 9459.0	...
1103241	  670.9	  557.7	 9460.0	...
1103242	  670.9	  557.5	 9461.0	...
1103243	  670.9	  557.4	 9461.0	...
1103244	  670.9	  557.2	 9461.0	...
1103245	  670.9	  557.0	 9461.0	...
1103246	  670.9	  556.8	 9461.0	...
1103247	  671.0	  556.9	 9463.0	...
1103248	  671.1	  557.1	 9464.0	...
1103249	  671.2	  557.3	 9465.0	...
1103250	  671.4	  557.7	 9468.0	...
1103251	  671.4	  558.1	 9471.0	...
1103252	  671.3	  558.5	 9475.0	...
1103253	  671.1	  558.3	 9475.0	...
1103254	  671.0	  557.7	 9471.0	...
1103255	  671.0	  557.2	 9468.0	...
1103256	  670.9	  556.9	 9469.0	...
1103257	  670.9	  557.1	 9473.0	...
1103258	  670.9	  557.2	 9476.0	...
1103259	  670.9	  557.4	 9475.0	...
1103260	  671.0	  557.6	 9476.0	...
1103261	  670.9	  558.0	 9479.0	...
1103262	  670.9	  558.3	 9481.0	...
1103263	  670.9	  558.2	 9481.0	...
1103264	  670.9	  558.3	 9479.0	...
1103265	  671.0	  558.4	 9477.0	...
1103266	  671.0	  558.7	 9476.0	...
MSG	1103267 0000 _ Number On
1103267	  671.2	  558.9	 9477.0	...
1103268	  671.4	  559.0	 9478.0	...
1103269	  671.5	  559.0	 9480.0	...
1103270	  671.1	  558.8	 9482.0	...
1103271	  670.7	  558.5	 9485.0	...
1103272	  670.3	  558.3	 9485.0	...
1103273	  670.3	  558.5	 9486.0	...
1103274	  670.3	  558.6	 9486.0	...
1103275	  670.3	  558.5	 9487.0	...
1103276	  670.1	  558.4	 9487.0	...
1103277	  669.9	  558.4	 9487.0	...
1103278	  669.7	  558.2	 9488.0	...
1103279	  669.4	  557.9	 9489.0	...
1103280	  669.2	  557.6	 9489.0	...
1103281	  669.1	  557.1	 9488.0	...
1103282	  669.2	  556.7	 9491.0	...
1103283	  669.5	  556.4	 9496.0	...
1103284	  669.7	  556.3	 9501.0	...
1103285	  669.6	  556.6	 9504.0	...
1103286	  669.5	  556.9	 9504.0	...
1103287	  669.3	  557.1	 9501.0	...
1103288	  669.0	  557.0	 9498.0	...
1103289	  668.8	  556.9	 9497.0	...
1103290	  668.8	  557.3	 9497.0	...
1103291	  669.0	  557.7	 9499.0	...
1103292	  669.3	  558.1	 9502.0	...
1103293	  669.6	  557.8	 9505.0	...
1103294	  669.7	  557.5	 9506.0	...
1103295	  669.7	  557.1	 9507.0	...
1103296	  669.5	  557.0	 9507.0	...
1103297	  669.4	  557.0	 9505.0	...
1103298	  669.4	  557.2	 9502.0	...
1103299	  669.6	  557.0	 9498.0	...
1103300	  669.5	  556.8	 9498.0	...
1103301	  669.3	  556.6	 9498.0	...
1103302	  669.3	  556.6	 9502.0	...
1103303	  669.4	  556.6	 9507.0	...
1103304	  669.5	  556.5	 9513.0	...
1103305	  669.4	  556.5	 9514.0	...
1103306	  669.4	  556.0	 9516.0	...
1103307	  669.5	  555.5	 9515.0	...
1103308	  669.6	  555.5	 9513.0	...
1103309	  669.5	  555.9	 9512.0	...
1103310	  669.4	  556.0	 9513.0	...
1103311	  669.2	  555.6	 9514.0	...
1103312	  669.2	  555.4	 9515.0	...
1103313	  669.1	  555.5	 9517.0	...
1103314	  669.1	  555.6	 9517.0	...
1103315	  669.0	  555.3	 9518.0	...
1103316	  669.0	  555.0	 9518.0	...
1103317	  669.0	  555.0	 9518.0	...
1103318	  669.4	  555.2	 9521.0	...
1103319	  669.9	  555.5	 9522.0	...
1103320	  670.3	  555.6	 9523.0	...
1103321	  670.3	  555.6	 9521.0	...
1103322	  670.3	  555.6	 9520.0	...
1103323	  670.2	  555.4	 9519.0	...
1103324	  670.0	  555.3	 9518.0	...
1103325	  670.0	  555.2	 9517.0	...
1103326	  670.0	  555.1	 9521.0	...
1103327	  669.7	  555.1	 9524.0	...
1103328	  669.4	  555.5	 9528.0	...
1103329	  669.2	  556.0	 9529.0	...
1103330	  669.4	  556.5	 9528.0	...
1103331	  669.4	  556.7	 9527.0	...
1103332	  669.4	  557.0	 9525.0	...
1103333	  669.2	  557.1	 9525.0	...
1103334	  669.0	  556.9	 9524.0	...
1103335	  669.0	  556.7	 9524.0	...
1103336	  669.0	  556.5	 9525.0	...
1103337	  669.2	  556.5	 9527.0	...
1103338	  669.2	  556.5	 9526.0	...
1103339	  669.0	  556.5	 9523.0	...
1103340	  668.8	  556.2	 9521.0	...
1103341	  668.7	  556.0	 9523.0	...
1103342	  668.7	  555.8	 9525.0	...
1103343	  668.7	  555.7	 9528.0	...
1103344	  668.7	  555.7	 9529.0	...
1103345	  668.9	  555.6	 9529.0	...
1103346	  669.0	  555.5	 9536.0	...
1103347	  669.0	  555.4	 9543.0	...
1103348	  668.8	  555.4	 9549.0	...
1103349	  668.6	  555.5	 9549.0	...
1103350	  668.5	  555.5	 9552.0	...
1103351	  668.5	  555.6	 9556.0	...
1103352	  668.4	  555.6	 9558.0	...
1103353	  668.7	  555.7	 9557.0	...
1103354	  669.1	  555.4	 9559.0	...
1103355	  669.5	  555.1	 9562.0	...
1103356	  669.7	  554.9	 9564.0	...
1103357	  669.8	  554.9	 9563.0	...
1103358	  669.8	  554.9	 9562.0	...
1103359	  670.0	  554.9	 9563.0	...
1103360	  670.1	  554.9	 9564.0	...
1103361	  669.9	  554.8	 9565.0	...
1103362	  669.7	  554.7	 9565.0	...
1103363	  669.5	  554.9	 9565.0	...
1103364	  669.4	  555.2	 9562.0	...
1103365	  669.2	  555.2	 9558.0	...
1103366	  669.3	  555.0	 9554.0	...
1103367	  669.3	  554.8	 9554.0	...
1103368	  668.7	  554.9	 9556.0	...
1103369	  668.1	  554.7	 9557.0	...
1103370	  667.5	  554.6	 9558.0	...
1103371	  668.1	  554.5	 9558.0	...
1103372	  668.7	  554.1	 9558.0	...
1103373	  669.5	  553.7	 9562.0	...
1103374	  669.7	  553.7	 9567.0	...
1103375	  670.0	  554.2	 9572.0	...
1103376	  669.6	  554.6	 9572.0	...
1103377	  669.3	  554.4	 9573.0	...
1103378	  668.9	  554.2	 9574.0	...
1103379	  668.9	  554.2	 9574.0	...
1103380	  668.9	  554.6	 9573.0	...
1103381	  668.9	  555.1	 9572.0	...
1103382	  668.9	  555.4	 9572.0	...
1103383	  669.2	  555.2	 9574.0	...
1103384	  669.5	  554.9	 9575.0	...
1103385	  669.8	  554.8	 9575.0	...
1103386	  669.8	  554.8	 9578.0	...
1103387	  669.7	  554.4	 9581.0	...
1103388	  669.5	  554.0	 9584.0	...
1103389	  669.3	  553.3	 9583.0	...
1103390	  669.5	  553.2	 9581.0	...
1103391	  669.6	  553.0	 9586.0	...
1103392	  669.3	  552.9	 9592.0	...
1103393	  668.7	  552.8	 9598.0	...
1103394	  668.2	  552.9	 9597.0	...
1103395	  668.4	  553.2	 9596.0	...
1103396	  668.4	  553.3	 9598.0	...
1103397	  668.2	  552.9	 9600.0	...
1103398	  667.9	  552.5	 9602.0	...
1103399	  668.0	  552.2	 9603.0	...
1103400	  668.2	  552.3	 9603.0	...
1103401	  668.2	  552.3	 9603.0	...
1103402	  668.0	  552.4	 9604.0	...
1103403	  667.8	  552.6	 9605.0	...
1103404	  668.1	  552.7	 9603.0	...
1103405	  668.4	  552.8	 9599.0	...
1103406	  668.7	  552.8	 9596.0	...
1103407	  668.7	  552.8	 9598.0	...
1103408	  668.5	  552.8	 9603.0	...
1103409	  668.4	  552.7	 9609.0	...
1103410	  668.5	  552.5	 9613.0	...
1103411	  668.7	  552.5	 9614.0	...
1103412	  668.8	  552.6	 9615.0	...
1103413	  668.7	  552.8	 9612.0	...
1103414	  668.7	  552.8	 9609.0	...
1103415	  668.7	  552.8	 9607.0	...
1103416	  668.7	  552.9	 9606.0	...
1103417	  668.7	  552.9	 9604.0	...
1103418	  668.7	  552.9	 9604.0	...
1103419	  668.8	  552.8	 9604.0	...
1103420	  669.0	  552.7	 9604.0	...
1103421	  669.2	  552.7	 9604.0	...
1103422	  669.3	  552.9	 9603.0	...
1103423	  669.4	  553.3	 9603.0	...
1103424	  669.4	  553.6	 9603.0	...
1103425	  669.3	  553.5	 9604.0	...
1103426	  669.1	  553.2	 9609.0	...
1103427	  669.0	  552.9	 9615.0	...
1103428	  669.0	  552.6	 9621.0	...
1103429	  669.1	  552.2	 9620.0	...
1103430	  669.2	  551.8	 9615.0	...
1103431	  669.1	  551.7	 9611.0	...
1103432	  669.2	  551.6	 9607.0	...
1103433	  669.3	  551.5	 9606.0	...
1103434	  669.1	  551.5	 9605.0	...
1103435	  668.8	  551.2	 9609.0	...
1103436	  668.5	  550.6	 9614.0	...
1103437	  668.5	  550.0	 9618.0	...
1103438	  668.5	  549.5	 9618.0	...
1103439	  668.6	  549.5	 9618.0	...
1103440	  668.8	  549.4	 9618.0	...
1103441	  669.0	  549.6	 9618.0	...
1103442	  669.0	  549.8	 9620.0	...
1103443	  669.0	  550.2	 9622.0	...
1103444	  669.0	  550.3	 9623.0	...
1103445	  669.2	  550.3	 9623.0	...
1103446	  669.2	  550.1	 9623.0	...
1103447	  669.1	  550.0	 9626.0	...
1103448	  669.0	  550.2	 9631.0	...
1103449	  668.9	  550.3	 9636.0	...
1103450	  668.4	  550.2	 9633.0	...
1103451	  667.9	  549.9	 9629.0	...
1103452	  667.5	  549.7	 9626.0	...
1103453	  667.4	  550.2	 9628.0	...
1103454	  667.5	  550.7	 9629.0	...
1103455	  667.6	  551.3	 9629.0	...
1103456	  667.7	  551.3	 9629.0	...
1103457	  667.7	  551.3	 9628.0	...
1103458	  667.7	  551.3	 9629.0	...
1103459	  667.8	  551.4	 9631.0	...
1103460	  668.1	  551.7	 9633.0	...
1103461	  667.8	  551.7	 9635.0	...
1103462	  667.4	  551.8	 9635.0	...
1103463	  667.4	  551.8	 9639.0	...
1103464	  667.9	  552.1	 9645.0	...
1103465	  668.4	  552.2	 9654.0	...
1103466	  668.5	  552.4	 9660.0	...
1103467	  668.6	  552.3	 9659.0	...
1103468	  668.7	  551.9	 9655.0	...
1103469	  668.6	  551.5	 9652.0	...
1103470	  668.5	  551.7	 9654.0	...
1103471	  668.3	  552.3	 9655.0	...
1103472	  668.0	  552.5	 9655.0	...
1103473	  667.8	  552.1	 9653.0	...
1103474	  667.7	  551.6	 9652.0	...
1103475	  667.8	  551.4	 9652.0	...
1103476	  667.8	  551.4	 9652.0	...
1103477	  667.8	  551.4	 9652.0	...
1103478	  667.8	  551.4	 9652.0	...
1103479	  668.0	  551.5	 9653.0	...
1103480	  668.1	  551.4	 9657.0	...
1103481	  668.4	  551.2	 9661.0	...
1103482	  668.6	  551.1	 9666.0	...
1103483	  668.4	  551.0	 9667.0	...
1103484	  668.2	  551.0	 9664.0	...
1103485	  667.9	  550.8	 9659.0	...
1103486	  667.5	  550.7	 9663.0	...
1103487	  667.0	  550.5	 9671.0	...
1103488	  666.3	  550.6	 9677.0	...
1103489	  666.1	  550.5	 9674.0	...
1103490	  666.0	  550.5	 9671.0	...
1103491	  666.0	  550.4	 9671.0	...
1103492	  666.1	  550.4	 9670.0	...
1103493	  666.1	  550.5	 9669.0	...
1103494	  666.2	  551.1	 9674.0	...
1103495	  666.4	  551.6	 9679.0	...
1103496	  666.5	  552.1	 9686.0	...
1103497	  666.5	  552.0	 9688.0	...
1103498	  666.5	  551.7	 9687.0	...
1103499	  666.6	  551.1	 9686.0	...
1103500	  666.7	  550.6	 9684.0	...
1103501	  666.7	  550.4	 9684.0	...
1103502	  666.7	  550.6	 9688.0	...
1103503	  666.7	  550.8	 9692.0	...
1103504	  666.6	  550.9	 9694.0	...
1103505	  666.6	  551.0	 9692.0	...
1103506	  666.5	  551.0	 9690.0	...
1103507	  666.5	  551.1	 9690.0	...
1103508	  667.1	  551.1	 9690.0	...
1103509	  667.6	  551.1	 9690.0	...
1103510	  668.1	  551.2	 9690.0	...
1103511	  668.1	  551.2	 9691.0	...
1103512	  667.7	  550.8	 9691.0	...
1103513	  667.6	  550.3	 9693.0	...
1103514	  667.5	  549.8	 9695.0	...
1103515	  667.0	  549.9	 9693.0	...
1103516	  666.4	  550.1	 9686.0	...
1103517	  665.7	  550.0	 9679.0	...
1103518	  665.7	  549.7	 9678.0	...
1103519	  665.6	  549.3	 9682.0	...
1103520	  665.6	  549.2	 9686.0	...
1103521	  666.0	  549.4	 9686.0	...
1103522	  666.4	  549.7	 9685.0	...
1103523	  666.5	  550.0	 9685.0	...
1103524	  666.2	  550.0	 9686.0	...
1103525	  666.0	  549.9	 9686.0	...
1103526	  666.2	  549.8	 9686.0	...
1103527	  666.3	  549.6	 9686.0	...
1103528	  666.2	  549.4	 9691.0	...
1103529	  666.1	  549.1	 9696.0	...
1103530	  666.0	  548.8	 9700.0	...
1103531	  665.9	  548.4	 9699.0	...
1103532	  666.0	  548.4	 9697.0	...
1103533	  666.0	  548.7	 9697.0	...
1103534	  665.8	  548.9	 9698.0	...
1103535	  665.6	  549.1	 9699.0	...
1103536	  665.3	  549.2	 9700.0	...
1103537	  665.5	  549.1	 9700.0	...
1103538	  665.7	  549.0	 9703.0	...
1103539	  665.9	  549.0	 9704.0	...
1103540	  665.9	  549.0	 9705.0	...
1103541	  665.9	  548.9	 9705.0	...
1103542	  665.9	  548.9	 9709.0	...
1103543	  665.8	  548.9	 9713.0	...
1103544	  665.7	  549.1	 9716.0	...
1103545	  665.6	  549.1	 9717.0	...
1103546	  665.7	  548.8	 9718.0	...
1103547	  665.9	  548.4	 9718.0	...
1103548	  666.1	  548.1	 9718.0	...
1103549	  666.1	  548.1	 9718.0	...
1103550	  666.4	  548.5	 9718.0	...
1103551	  666.7	  548.9	 9719.0	...
1103552	  666.8	  548.9	 9720.0	...
1103553	  666.6	  548.6	 9723.0	...
1103554	  666.5	  548.1	 9726.0	...
1103555	  666.7	  547.9	 9729.0	...
1103556	  666.9	  547.9	 9731.0	...
1103557	  666.9	  548.2	 9731.0	...
1103558	  666.9	  548.8	 9731.0	...
1103559	  666.9	  549.0	 9732.0	...
1103560	  666.9	  549.2	 9733.0	...
1103561	  666.9	  549.5	 9732.0	...
1103562	  667.0	  550.0	 9731.0	...
1103563	  667.1	  550.2	 9730.0	...
1103564	  667.1	  550.0	 9732.0	...
1103565	  667.1	  549.7	 9735.0	...
1103566	  667.2	  549.7	 9738.0	...
1103567	  667.3	  549.4	 9736.0	...
1103568	  667.3	  549.2	 9733.0	...
1103569	  667.3	  548.9	 9732.0	...
1103570	  667.0	  549.0	 9734.0	...
1103571	  666.6	  549.4	 9737.0	...
MSG	1103572 0000 _ Number Off
1103572	  666.2	  549.9	 9738.0	...
1103573	  666.1	  550.3	 9739.0	...
1103574	  666.3	  550.1	 9739.0	...
1103575	  666.6	  549.9	 9740.0	...
1103576	  666.9	  549.7	 9739.0	...
1103577	  666.9	  549.7	 9738.0	...
1103578	  666.9	  549.7	 9737.0	...
1103579	  666.9	  549.6	 9738.0	...
1103580	  666.9	  549.5	 9741.0	...
1103581	  666.9	  549.4	 9744.0	...
1103582	  666.8	  549.3	 9745.0	...
1103583	  666.8	  549.1	 9743.0	...
1103584	  666.7	  548.9	 9742.0	...
1103585	  666.7	  548.6	 9743.0	...
1103586	  666.6	  548.4	 9746.0	...
1103587	  666.7	  548.2	 9748.0	...
1103588	  666.6	  548.1	 9746.0	...
1103589	  666.5	  548.2	 9745.0	...
1103590	  666.8	  548.4	 9745.0	...
1103591	  667.1	  548.6	 9747.0	...
1103592	  667.5	  549.0	 9750.0	...
1103593	  667.7	  549.4	 9752.0	...
1103594	  667.3	  549.8	 9754.0	...
1103595	  666.8	  549.7	 9753.0	...
1103596	  666.4	  549.6	 9753.0	...
1103597	  666.5	  549.4	 9752.0	...
1103598	  666.5	  549.3	 9753.0	...
1103599	  666.5	  549.1	 9755.0	...
1103600	  666.5	  548.9	 9757.0	...
1103601	  666.6	  548.7	 9759.0	...
1103602	  666.8	  548.7	 9759.0	...
1103603	  666.9	  548.5	 9759.0	...
1103604	  666.7	  548.4	 9758.0	...
1103605	  666.6	  548.4	 9757.0	...
1103606	  666.3	  548.2	 9758.0	...
1103607	  666.0	  548.1	 9761.0	...
1103608	  666.0	  548.1	 9764.0	...
1103609	  666.3	  548.2	 9765.0	...
1103610	  666.6	  548.6	 9765.0	...
1103611	  666.9	  548.9	 9765.0	...
1103612	  667.0	  549.2	 9764.0	...
1103613	  667.2	  549.1	 9764.0	...
1103614	  667.2	  548.9	 9763.0	...
1103615	  667.2	  548.9	 9763.0	...
1103616	  667.3	  548.8	 9763.0	...
1103617	  667.5	  548.8	 9764.0	...
1103618	  667.6	  548.9	 9765.0	...
1103619	  667.7	  548.8	 9767.0	...
1103620	  667.6	  548.8	 9768.0	...
1103621	  667.3	  548.7	 9770.0	...
1103622	  667.2	  548.6	 9773.0	...
1103623	  667.3	  548.5	 9774.0	...
1103624	  667.4	  548.4	 9775.0	...
1103625	  667.3	  548.5	 9775.0	...
1103626	  667.2	  548.8	 9776.0	...
1103627	  667.2	  549.2	 9778.0	...
1103628	  667.2	  549.7	 9780.0	...
1103629	  667.2	  549.8	 9780.0	...
1103630	  666.8	  550.0	 9779.0	...
1103631	  666.4	  549.9	 9776.0	...
1103632	  666.0	  550.0	 9773.0	...
1103633	  665.9	  550.0	 9771.0	...
1103634	  666.1	  549.9	 9771.0	...
1103635	  666.4	  549.7	 9772.0	...
1103636	  666.6	  549.3	 9771.0	...
1103637	  666.4	  548.9	 9770.0	...
1103638	  666.1	  548.6	 9770.0	...
1103639	  665.9	  548.4	 9771.0	...
1103640	  665.8	  548.5	 9772.0	...
1103641	  665.8	  548.6	 9773.0	...
1103642	  665.9	  548.8	 9775.0	...
1103643	  665.9	  548.8	 9778.0	...
1103644	  665.8	  548.3	 9781.0	...
1103645	  665.7	  547.7	 9781.0	...
1103646	  665.6	  547.2	 9780.0	...
1103647	  665.6	  547.1	 9780.0	...
1103648	  665.8	  547.1	 9778.0	...
1103649	  666.4	  547.2	 9776.0	...
1103650	  666.9	  547.1	 9775.0	...
1103651	  667.3	  546.9	 9774.0	...
1103652	  667.3	  546.6	 9774.0	...
1103653	  667.2	  546.5	 9776.0	...
1103654	  667.3	  546.5	 9778.0	...
1103655	  667.4	  546.6	 9781.0	...
1103656	  667.5	  546.6	 9782.0	...
1103657	  667.5	  546.5	 9789.0	...
1103658	  667.4	  546.3	 9796.0	...
1103659	  667.3	  546.1	 9801.0	...
1103660	  667.3	  546.1	 9799.0	...
1103661	  667.3	  546.0	 9798.0	...
1103662	  667.2	  545.9	 9798.0	...
1103663	  667.0	  545.7	 9801.0	...
1103664	  666.7	  545.7	 9802.0	...
1103665	  666.6	  545.6	 9801.0	...
1103666	  666.5	  545.8	 9798.0	...
1103667	  666.5	  546.1	 9794.0	...
1103668	  666.5	  546.3	 9793.0	...
1103669	  666.5	  546.4	 9794.0	...
1103670	  666.5	  546.5	 9797.0	...
1103671	  666.4	  546.6	 9799.0	...
1103672	  666.6	  546.6	 9799.0	...
1103673	  666.9	  546.7	 9800.0	...
1103674	  667.2	  546.9	 9800.0	...
1103675	  667.1	  546.9	 9800.0	...
1103676	  667.0	  546.8	 9801.0	...
1103677	  667.0	  546.6	 9801.0	...
1103678	  667.2	  546.6	 9801.0	...
1103679	  667.4	  546.9	 9801.0	...
1103680	  667.5	  547.3	 9800.0	...
1103681	  667.5	  547.6	 9799.0	...
1103682	  667.1	  547.5	 9799.0	...
1103683	  666.7	  547.1	 9799.0	...
1103684	  666.4	  546.7	 9800.0	...
1103685	  666.1	  546.4	 9801.0	...
1103686	  665.8	  546.5	 9801.0	...
1103687	  666.1	  546.7	 9800.0	...
1103688	  666.6	  546.8	 9799.0	...
1103689	  667.1	  546.7	 9797.0	...
1103690	  667.2	  546.7	 9797.0	...
1103691	  667.1	  546.4	 9797.0	...
1103692	  667.0	  546.2	 9797.0	...
1103693	  666.9	  546.0	 9801.0	...
1103694	  666.9	  546.1	 9804.0	...
1103695	  666.8	  546.2	 9808.0	...
1103696	  666.7	  546.3	 9808.0	...
1103697	  666.7	  546.2	 9809.0	...
1103698	  666.8	  546.1	 9809.0	...
1103699	  667.1	  546.3	 9809.0	...
1103700	  667.3	  546.6	 9809.0	...
1103701	  667.4	  546.8	 9809.0	...
1103702	  667.5	  546.8	 9810.0	...
1103703	  667.3	  546.7	 9808.0	...
1103704	  667.1	  546.5	 9807.0	...
1103705	  666.4	  546.5	 9806.0	...
1103706	  665.9	  546.4	 9808.0	...
1103707	  665.6	  546.6	 9813.0	...
1103708	  665.7	  546.7	 9817.0	...
1103709	  665.8	  546.8	 9818.0	...
1103710	  665.8	  546.7	 9814.0	...
1103711	  665.8	  546.6	 9808.0	...
1103712	  665.8	  546.5	 9806.0	...
1103713	  666.0	  546.7	 9804.0	...
1103714	  666.1	  546.7	 9804.0	...
1103715	  665.9	  546.2	 9804.0	...
1103716	  665.6	  545.6	 9805.0	...
1103717	  665.2	  545.2	 9806.0	...
1103718	  665.1	  545.2	 9807.0	...
1103719	  665.0	  545.3	 9808.0	...
1103720	  665.7	  545.5	 9809.0	...
1103721	  666.3	  545.7	 9810.0	...
1103722	  667.0	  546.1	 9812.0	...
1103723	  667.0	  546.2	 9812.0	...
1103724	  666.8	  546.3	 9807.0	...
1103725	  666.6	  546.2	 9802.0	...
1103726	  666.4	  546.1	 9800.0	...
1103727	  666.4	  546.0	 9803.0	...
1103728	  666.3	  545.4	 9804.0	...
1103729	  666.0	  544.9	 9803.0	...
1103730	  665.8	  544.8	 9802.0	...
1103731	  665.7	  545.5	 9801.0	...
1103732	  665.9	  546.1	 9801.0	...
1103733	  666.1	  546.5	 9801.0	...
1103734	  666.1	  546.6	 9804.0	...
1103735	  666.1	  546.7	 9807.0	...
1103736	  666.2	  546.7	 9811.0	...
1103737	  666.3	  546.7	 9812.0	...
1103738	  666.3	  546.7	 9813.0	...
1103739	  666.5	  546.7	 9812.0	...
1103740	  666.6	  546.7	 9811.0	...
1103741	  666.5	  546.4	 9810.0	...
1103742	  666.4	  546.1	 9808.0	...
1103743	  666.3	  545.8	 9808.0	...
1103744	  666.4	  546.0	 9809.0	...
1103745	  666.4	  546.2	 9809.0	...
1103746	  666.2	  546.3	 9810.0	...
1103747	  666.0	  546.2	 9811.0	...
1103748	  665.9	  546.6	 9813.0	...
1103749	  666.0	  547.1	 9815.0	...
1103750	  666.1	  547.6	 9816.0	...
1103751	  666.1	  547.6	 9816.0	...
1103752	  666.1	  547.6	 9816.0	...
1103753	  665.9	  546.9	 9816.0	...
1103754	  665.7	  546.2	 9816.0	...
1103755	  665.6	  545.7	 9816.0	...
1103756	  665.5	  546.0	 9817.0	...
1103757	  665.3	  546.3	 9817.0	...
1103758	  665.1	  546.4	 9821.0	...
1103759	  665.1	  546.1	 9824.0	...
1103760	  665.1	  546.2	 9825.0	...
1103761	  665.1	  546.5	 9823.0	...
1103762	  665.2	  546.8	 9821.0	...
1103763	  665.2	  546.8	 9822.0	...
1103764	  665.3	  546.9	 9822.0	...
1103765	  665.4	  546.9	 9826.0	...
1103766	  665.6	  547.0	 9830.0	...
1103767	  665.8	  546.8	 9833.0	...
1103768	  665.9	  546.6	 9834.0	...
1103769	  665.9	  546.4	 9834.0	...
1103770	  665.9	  546.4	 9831.0	...
1103771	  665.8	  546.4	 9828.0	...
1103772	  666.0	  546.7	 9825.0	...
1103773	  666.2	  547.0	 9825.0	...
1103774	  666.4	  547.2	 9826.0	...
1103775	  666.3	  547.1	 9826.0	...
1103776	  666.2	  547.0	 9826.0	...
1103777	  666.2	  547.0	 9826.0	...
1103778	  666.1	  547.0	 9825.0	...
1103779	  666.0	  546.4	 9825.0	...
1103780	  666.0	  545.9	 9826.0	...
1103781	  666.3	  545.4	 9828.0	...
1103782	  666.7	  545.5	 9828.0	...
1103783	  666.7	  545.7	 9826.0	...
1103784	  666.4	  545.5	 9830.0	...
1103785	  666.1	  545.4	 9835.0	...
1103786	  666.2	  545.7	 9835.0	...
1103787	  666.3	  546.1	 9830.0	...
1103788	  666.5	  546.5	 9829.0	...
1103789	  666.5	  546.5	 9833.0	...
1103790	  666.4	  546.6	 9837.0	...
1103791	  666.4	  546.5	 9836.0	...
1103792	  666.3	  546.5	 9835.0	...
1103793	  666.4	  546.6	 9835.0	...
1103794	  666.6	  546.7	 9834.0	...
1103795	  666.7	  546.6	 9838.0	...
1103796	  666.7	  546.5	 9842.0	...
1103797	  666.5	  546.4	 9846.0	...
1103798	  666.5	  546.2	 9846.0	...
1103799	  666.5	  546.0	 9846.0	...
1103800	  666.5	  545.8	 9845.0	...
1103801	  666.6	  545.8	 9844.0	...
1103802	  666.5	  545.8	 9844.0	...
1103803	  666.4	  545.8	 9844.0	...
1103804	  666.4	  545.8	 9846.0	...
1103805	  666.5	  545.8	 9847.0	...
1103806	  666.6	  545.8	 9847.0	...
1103807	  666.4	  545.4	 9846.0	...
1103808	  666.2	  544.8	 9844.0	...
1103809	  666.1	  545.0	 9842.0	...
1103810	  666.3	  545.6	 9843.0	...
1103811	  666.2	  546.1	 9846.0	...
1103812	  666.1	  546.0	 9848.0	...
1103813	  665.9	  545.8	 9850.0	...
1103814	  665.9	  545.8	 9852.0	...
1103815	  665.8	  545.8	 9854.0	...
1103816	  665.8	  545.8	 9853.0	...
1103817	  665.7	  545.8	 9852.0	...
1103818	  665.7	  546.0	 9850.0	...
1103819	  665.7	  546.2	 9849.0	...
1103820	  665.6	  546.5	 9848.0	...
1103821	  665.5	  546.6	 9848.0	...
1103822	  665.4	  546.7	 9849.0	...
1103823	  665.3	  546.7	 9850.0	...
1103824	  665.4	  546.8	 9850.0	...
1103825	  665.7	  546.9	 9850.0	...
1103826	  665.9	  547.1	 9851.0	...
1103827	  666.0	  547.1	 9852.0	...
1103828	  666.0	  547.3	 9852.0	...
1103829	  666.0	  547.4	 9849.0	...
1103830	  666.2	  547.4	 9846.0	...
1103831	  666.3	  547.2	 9845.0	...
1103832	  666.3	  546.8	 9845.0	...
1103833	  666.0	  546.4	 9845.0	...
1103834	  665.5	  545.9	 9850.0	...
1103835	  665.2	  545.8	 9854.0	...
1103836	  665.0	  545.6	 9859.0	...
1103837	  665.0	  545.7	 9858.0	...
1103838	  665.1	  545.8	 9858.0	...
1103839	  665.2	  545.8	 9857.0	...
1103840	  665.4	  546.0	 9859.0	...
1103841	  665.3	  546.2	 9861.0	...
1103842	  665.2	  546.0	 9862.0	...
1103843	  665.2	  545.6	 9862.0	...
1103844	  665.2	  545.0	 9863.0	...
1103845	  665.3	  544.7	 9865.0	...
1103846	  665.1	  544.4	 9867.0	...
1103847	  664.9	  544.2	 9867.0	...
1103848	  664.8	  544.1	 9866.0	...
1103849	  664.8	  543.8	 9859.0	...
1103850	  664.4	  543.6	 9852.0	...
1103851	  664.0	  544.0	 9846.0	...
1103852	  664.0	  544.6	 9847.0	...
1103853	  664.5	  545.1	 9847.0	...
1103854	  664.9	  544.9	 9848.0	...
1103855	  664.8	  545.2	 9847.0	...
1103856	  664.8	  545.7	 9846.0	...
1103857	  664.7	  546.2	 9846.0	...
1103858	  664.7	  546.4	 9846.0	...
1103859	  664.7	  546.5	 9845.0	...
1103860	  664.5	  546.6	 9844.0	...
1103861	  664.3	  546.5	 9844.0	...
1103862	  664.5	  546.3	 9846.0	...
1103863	  664.8	  546.1	 9850.0	...
1103864	  665.1	  546.1	 9855.0	...
1103865	  665.2	  546.1	 9857.0	...
1103866	  665.0	  546.0	 9857.0	...
1103867	  664.4	  545.3	 9856.0	...
1103868	  663.9	  544.6	 9856.0	...
1103869	  664.1	  544.4	 9857.0	...
1103870	  664.6	  544.6	 9857.0	...
1103871	  665.0	  544.9	 9857.0	...
1103872	  664.9	  545.0	 9856.0	...
1103873	  664.8	  545.1	 9854.0	...
1103874	  664.7	  545.0	 9853.0	...
1103875	  664.6	  544.5	 9859.0	...
1103876	  664.4	  544.0	 9865.0	...
1103877	  664.2	  543.4	 9871.0	...
1103878	  664.0	  543.2	 9871.0	...
1103879	  663.7	  543.0	 9872.0	...
1103880	  663.6	  543.6	 9873.0	...
1103881	  663.6	  544.3	 9870.0	...
1103882	  663.6	  545.0	 9867.0	...
1103883	  663.6	  545.1	 9864.0	...
1103884	  663.6	  545.1	 9865.0	...
1103885	  663.7	  545.2	 9866.0	...
1103886	  664.2	  545.1	 9866.0	...
1103887	  664.7	  545.0	 9867.0	...
1103888	  664.7	  544.4	 9867.0	...
1103889	  664.3	  543.8	 9867.0	...
1103890	  664.0	  544.4	 9866.0	...
1103891	  664.2	  545.5	 9868.0	...
1103892	  664.5	  546.5	 9869.0	...
1103893	  664.6	  546.3	 9870.0	...
1103894	  664.6	  546.1	 9868.0	...
1103895	  664.6	  546.0	 9868.0	...
1103896	  664.8	  546.4	 9869.0	...
1103897	  665.0	  546.8	 9872.0	...
1103898	  664.8	  546.5	 9873.0	...
1103899	  664.4	  545.6	 9873.0	...
1103900	  663.4	  544.9	 9872.0	...
1103901	  662.9	  544.8	 9871.0	...
1103902	  662.6	  544.9	 9869.0	...
1103903	  663.3	  545.0	 9868.0	...
1103904	  664.0	  545.0	 9867.0	...
1103905	  664.1	  545.0	 9866.0	...
1103906	  663.7	  545.0	 9865.0	...
1103907	  663.7	  545.5	 9865.0	...
1103908	  664.1	  546.0	 9867.0	...
1103909	  664.5	  546.7	 9868.0	...
1103910	  664.5	  547.0	 9869.0	...
1103911	  664.1	  546.6	 9869.0	...
1103912	  663.6	  546.0	 9872.0	...
1103913	  663.2	  545.3	 9874.0	...
1103914	  663.0	  545.4	 9876.0	...
1103915	  662.8	  545.2	 9874.0	...
1103916	  662.7	  545.1	 9872.0	...
1103917	  662.8	  545.0	 9872.0	...
1103918	  663.0	  545.1	 9871.0	...
1103919	  662.6	  545.0	 9871.0	...
1103920	  662.1	  544.7	 9870.0	...
1103921	  662.0	  544.3	 9872.0	...
1103922	  662.4	  544.1	 9873.0	...
1103923	  662.7	  544.1	 9874.0	...
1103924	  662.7	  544.2	 9875.0	...
1103925	  662.6	  544.1	 9877.0	...
1103926	  662.6	  543.9	 9878.0	...
1103927	  662.8	  544.0	 9878.0	...
1103928	  662.9	  544.3	 9875.0	...
1103929	  663.1	  544.6	 9872.0	...
1103930	  663.2	  544.6	 9869.0	...
1103931	  662.8	  544.7	 9870.0	...
1103932	  662.3	  544.7	 9870.0	...
1103933	  661.9	  544.8	 9871.0	...
1103934	  662.0	  544.9	 9871.0	...
1103935	  662.3	  545.2	 9869.0	...
1103936	  662.4	  545.4	 9867.0	...
1103937	  662.5	  545.5	 9868.0	...
1103938	  662.5	  545.2	 9872.0	...
1103939	  662.5	  545.1	 9876.0	...
1103940	  662.5	  544.9	 9876.0	...
1103941	  662.3	  544.8	 9875.0	...
1103942	  662.2	  544.7	 9875.0	...
1103943	  662.1	  544.6	 9876.0	...
1103944	  662.0	  544.6	 9877.0	...
1103945	  662.1	  544.9	 9878.0	...
1103946	  662.2	  545.2	 9880.0	...
1103947	  662.5	  545.6	 9882.0	...
1103948	  662.6	  545.8	 9883.0	...
1103949	  662.9	  546.0	 9883.0	...
1103950	  663.0	  546.1	 9882.0	...
1103951	  662.8	  546.2	 9881.0	...
1103952	  662.5	  546.0	 9880.0	...
1103953	  662.1	  546.0	 9879.0	...
1103954	  662.1	  546.0	 9877.0	...
1103955	  662.1	  545.7	 9876.0	...
1103956	  662.1	  545.4	 9875.0	...
1103957	  661.9	  545.1	 9874.0	...
1103958	  661.8	  545.2	 9875.0	...
1103959	  662.3	  545.1	 9877.0	...
1103960	  662.7	  545.0	 9879.0	...
1103961	  663.2	  544.6	 9881.0	...
1103962	  663.2	  544.3	 9889.0	...
1103963	  663.2	  544.0	 9897.0	...
1103964	  663.1	  544.2	 9903.0	...
1103965	  663.0	  544.2	 9901.0	...
1103966	  662.8	  544.0	 9899.0	...
1103967	  662.6	  543.7	 9894.0	...
1103968	  662.5	  543.4	 9889.0	...
1103969	  662.2	  543.3	 9886.0	...
1103970	  662.0	  543.2	 9888.0	...
1103971	  662.0	  543.1	 9891.0	...
1103972	  662.3	  543.2	 9892.0	...
1103973	  662.6	  543.4	 9893.0	...
1103974	  662.2	  543.1	 9893.0	...
1103975	  661.9	  542.6	 9891.0	...
1103976	  661.5	  542.0	 9889.0	...
1103977	  661.7	  541.9	 9888.0	...
1103978	  661.9	  542.0	 9890.0	...
1103979	  662.1	  542.1	 9892.0	...
1103980	  662.3	  542.4	 9897.0	...
1103981	  662.4	  542.5	 9903.0	...
1103982	  662.4	  542.7	 9908.0	...
1103983	  662.2	  542.9	 9906.0	...
1103984	  661.9	  543.2	 9904.0	...
1103985	  661.7	  543.5	 9902.0	...
1103986	  661.4	  543.6	 9901.0	...
1103987	  661.2	  543.3	 9899.0	...
1103988	  660.9	  542.9	 9896.0	...
1103989	  661.2	  543.0	 9893.0	...
1103990	  661.7	  543.4	 9894.0	...
1103991	  661.7	  543.5	 9895.0	...
1103992	  661.2	  543.2	 9896.0	...
1103993	  660.5	  542.9	 9898.0	...
1103994	  660.3	  542.9	 9900.0	...
1103995	  660.4	  542.9	 9901.0	...
1103996	  661.0	  543.4	 9903.0	...
1103997	  661.6	  544.0	 9902.0	...
1103998	  661.9	  544.6	 9901.0	...
1103999	  661.8	  544.2	 9899.0	...
1104000	  661.8	  543.8	 9898.0	...
1104001	  662.0	  543.7	 9902.0	...
1104002	  662.2	  544.0	 9906.0	...
1104003	  662.3	  544.2	 9911.0	...
1104004	  662.2	  544.1	 9910.0	...
1104005	  662.0	  543.9	 9909.0	...
1104006	  661.9	  543.8	 9908.0	...
1104007	  661.6	  543.7	 9910.0	...
1104008	  661.4	  543.7	 9912.0	...
1104009	  661.5	  543.6	 9915.0	...
1104010	  661.8	  543.5	 9919.0	...
1104011	  661.7	  543.3	 9924.0	...
1104012	  661.4	  543.2	 9924.0	...
1104013	  661.1	  543.2	 9919.0	...
1104014	  661.2	  543.3	 9918.0	...
1104015	  661.3	  543.3	 9921.0	...
1104016	  661.3	  543.4	 9924.0	...
1104017	  661.1	  543.2	 9923.0	...
1104018	  660.9	  543.0	 9923.0	...
1104019	  660.9	  543.1	 9924.0	...
1104020	  661.0	  543.4	 9925.0	...
1104021	  661.2	  543.7	 9926.0	...
1104022	  661.3	  543.7	 9926.0	...
1104023	  661.3	  543.5	 9925.0	...
1104024	  661.2	  543.1	 9922.0	...
1104025	  661.2	  542.8	 9919.0	...
1104026	  661.1	  543.2	 9920.0	...
1104027	  661.0	  543.8	 9923.0	...
1104028	  661.0	  544.2	 9926.0	...
1104029	  661.0	  543.9	 9926.0	...
1104030	  661.0	  543.7	 9925.0	...
1104031	  660.9	  543.8	 9924.0	...
1104032	  661.2	  544.0	 9923.0	...
1104033	  661.6	  544.6	 9922.0	...
1104034	  662.1	  545.1	 9924.0	...
1104035	  662.2	  545.4	 9925.0	...
1104036	  662.0	  545.1	 9927.0	...
1104037	  661.8	  544.8	 9932.0	...
1104038	  661.8	  544.5	 9938.0	...
1104039	  661.7	  544.5	 9943.0	...
1104040	  661.6	  544.5	 9942.0	...
1104041	  661.5	  544.6	 9941.0	...
1104042	  661.5	  544.7	 9942.0	...
1104043	  661.5	  544.9	 9943.0	...
1104044	  661.2	  545.1	 9944.0	...
1104045	  660.8	  544.8	 9943.0	...
1104046	  660.4	  544.2	 9939.0	...
1104047	  660.3	  543.9	 9936.0	...
1104048	  660.3	  544.2	 9933.0	...
1104049	  660.4	  544.5	 9933.0	...
1104050	  660.5	  544.6	 9932.0	...
1104051	  660.6	  544.4	 9932.0	...
1104052	  660.6	  544.2	 9933.0	...
1104053	  660.7	  543.9	 9933.0	...
1104054	  660.8	  543.9	 9933.0	...
1104055	  660.9	  544.0	 9939.0	...
1104056	  661.0	  544.0	 9945.0	...
1104057	  661.2	  544.1	 9951.0	...
1104058	  661.6	  544.2	 9950.0	...
1104059	  661.8	  544.2	 9948.0	...
1104060	  661.9	  544.1	 9946.0	...
1104061	  661.9	  544.0	 9943.0	...
1104062	  661.8	  543.9	 9942.0	...
1104063	  661.7	  543.9	 9941.0	...
1104064	  661.4	  543.9	 9943.0	...
1104065	  661.6	  544.4	 9949.0	...
1104066	  661.9	  544.8	 9952.0	...
1104067	  662.0	  545.2	 9954.0	...
1104068	  661.6	  544.9	 9954.0	...
1104069	  661.0	  544.5	 9955.0	...
1104070	  660.5	  544.0	 9957.0	...
1104071	  660.2	  543.7	 9958.0	...
1104072	  660.3	  543.5	 9958.0	...
1104073	  660.4	  543.4	 9956.0	...
1104074	  660.6	  543.4	 9954.0	...
1104075	  660.6	  543.5	 9953.0	...
1104076	  660.5	  543.5	 9957.0	...
1104077	  660.8	  543.6	 9963.0	...
1104078	  661.2	  543.8	 9968.0	...
1104079	  661.5	  543.9	 9969.0	...
1104080	  661.4	  543.8	 9968.0	...
1104081	  661.1	  543.7	 9970.0	...
1104082	  660.9	  543.8	 9972.0	...
1104083	  660.7	  543.6	 9973.0	...
1104084	  660.6	  543.4	 9973.0	...
1104085	  660.8	  543.2	 9972.0	...
1104086	  661.1	  543.2	 9973.0	...
1104087	  661.4	  543.6	 9973.0	...
1104088	  661.5	  544.1	 9972.0	...
1104089	  661.5	  544.3	 9971.0	...
1104090	  661.6	  544.0	 9970.0	...
1104091	  661.4	  543.4	 9969.0	...
1104092	  661.2	  542.9	 9969.0	...
1104093	  661.0	  542.7	 9969.0	...
1104094	  660.8	  542.7	 9969.0	...
1104095	  660.6	  542.7	 9971.0	...
1104096	  660.4	  542.5	 9974.0	...
1104097	  660.5	  542.7	 9975.0	...
1104098	  660.6	  542.9	 9973.0	...
1104099	  660.7	  543.0	 9974.0	...
1104100	  660.7	  542.9	 9977.0	...
1104101	  660.7	  542.7	 9981.0	...
1104102	  660.7	  542.6	 9981.0	...
1104103	  660.8	  543.1	 9981.0	...
1104104	  660.9	  543.5	 9979.0	...
1104105	  660.9	  544.0	 9975.0	...
1104106	  661.0	  544.0	 9973.0	...
1104107	  661.0	  544.0	 9972.0	...
1104108	  661.0	  543.7	 9974.0	...
1104109	  660.8	  543.4	 9976.0	...
1104110	  660.6	  543.4	 9977.0	...
1104111	  660.4	  543.6	 9976.0	...
1104112	  660.3	  543.5	 9976.0	...
1104113	  660.1	  543.0	 9974.0	...
1104114	  660.0	  542.6	 9974.0	...
1104115	  660.0	  542.8	 9973.0	...
1104116	  660.2	  543.2	 9976.0	...
1104117	  660.4	  543.6	 9979.0	...
1104118	  660.6	  543.3	 9985.0	...
1104119	  660.5	  543.0	 9988.0	...
1104120	  660.5	  542.7	 9987.0	...
1104121	  660.5	  542.8	 9984.0	...
1104122	  660.3	  542.7	 9981.0	...
1104123	  660.1	  542.7	 9982.0	...
1104124	  660.0	  542.7	 9985.0	...
1104125	  659.9	  542.7	 9989.0	...
1104126	  660.0	  542.9	 9991.0	...
1104127	  660.2	  543.0	 9990.0	...
1104128	  660.2	  543.1	 9988.0	...
1104129	  660.1	  543.0	 9987.0	...
1104130	  660.1	  543.0	 9986.0	...
1104131	  660.1	  543.1	 9986.0	...
1104132	  660.0	  543.2	 9987.0	...
1104133	  659.8	  542.9	 9988.0	...
1104134	  659.6	  542.6	 9989.0	...
1104135	  659.5	  542.0	 9990.0	...
1104136	  659.2	  541.8	 9995.0	...
1104137	  659.1	  541.5	10000.0	...
1104138	  658.9	  541.5	10006.0	...
1104139	  658.7	  541.5	10003.0	...
1104140	  658.7	  541.5	 9999.0	...
1104141	  658.7	  541.5	 9997.0	...
1104142	  658.8	  541.5	10000.0	...
1104143	  659.3	  541.5	10006.0	...
1104144	  659.7	  541.4	10009.0	...
1104145	  660.0	  541.4	10011.0	...
1104146	  659.9	  541.4	10008.0	...
1104147	  659.8	  541.4	10005.0	...
1104148	  659.5	  541.4	 9998.0	...
1104149	  659.2	  541.4	 9992.0	...
1104150	  659.0	  541.4	 9988.0	...
1104151	  659.1	  541.3	 9988.0	...
1104152	  659.2	  541.3	 9992.0	...
1104153	  659.4	  541.3	 9996.0	...
1104154	  659.3	  541.3	10000.0	...
1104155	  659.0	  541.0	 9999.0	...
1104156	  658.7	  540.8	 9999.0	...
1104157	  658.5	  540.6	10000.0	...
1104158	  658.1	  540.6	10000.0	...
1104159	  657.8	  540.6	 9999.0	...
1104160	  657.6	  540.5	 9999.0	...
1104161	  657.7	  540.3	 9998.0	...
1104162	  657.9	  540.2	 9999.0	...
1104163	  657.9	  540.1	 9999.0	...
1104164	  658.0	  540.2	10007.0	...
1104165	  658.1	  540.2	10013.0	...
1104166	  658.3	  540.2	10011.0	...
1104167	  658.3	  540.2	10002.0	...
1104168	  658.3	  540.1	 9997.0	...
1104169	  658.3	  540.1	10000.0	...
1104170	  658.3	  540.0	10003.0	...
1104171	  658.4	  539.8	10002.0	...
1104172	  658.5	  539.6	10002.0	...
1104173	  658.4	  539.4	10003.0	...
1104174	  658.4	  539.4	10006.0	...
1104175	  658.4	  539.3	10008.0	...
1104176	  658.4	  539.3	10008.0	...
1104177	  658.7	  539.2	10009.0	...
1104178	  658.9	  539.2	10010.0	...
1104179	  658.8	  539.1	10011.0	...
1104180	  658.6	  539.1	10012.0	...
1104181	  658.4	  539.1	10010.0	...
1104182	  658.4	  539.2	10006.0	...
1104183	  658.4	  539.4	10003.0	...
1104184	  658.3	  539.7	10003.0	...
1104185	  658.2	  539.2	10004.0	...
1104186	  658.0	  538.7	10015.0	...
1104187	  658.3	  538.4	10025.0	...
1104188	  658.6	  538.6	10034.0	...
1104189	  658.9	  538.8	10033.0	...
1104190	  658.8	  538.8	10029.0	...
1104191	  658.9	  538.7	10025.0	...
1104192	  659.0	  538.7	10022.0	...
1104193	  658.7	  538.1	10023.0	...
1104194	  658.3	  537.6	10024.0	...
1104195	  657.8	  537.2	10026.0	...
1104196	  657.7	  537.2	10026.0	...
1104197	  658.1	  537.6	10026.0	...
1104198	  658.6	  538.0	10029.0	...
1104199	  659.2	  538.3	10032.0	...
1104200	  658.8	  538.3	10035.0	...
1104201	  658.5	  538.3	10036.0	...
1104202	  658.4	  538.7	10037.0	...
1104203	  658.7	  539.0	10037.0	...
1104204	  659.0	  539.0	10037.0	...
1104205	  659.1	  538.6	10037.0	...
1104206	  659.0	  538.6	10040.0	...
1104207	  659.0	  539.1	10045.0	...
1104208	  659.0	  539.7	10049.0	...
1104209	  659.0	  539.8	10052.0	...
1104210	  659.3	  539.8	10054.0	...
1104211	  659.8	  540.3	10057.0	...
1104212	  660.3	  540.9	10059.0	...
1104213	  660.7	  541.4	10059.0	...
1104214	  660.7	  541.1	10059.0	...
1104215	  659.9	  540.2	10059.0	...
1104216	  659.1	  539.4	10059.0	...
1104217	  658.3	  539.6	10057.0	...
1104218	  658.4	  540.4	10056.0	...
1104219	  658.6	  541.2	10054.0	...
1104220	  658.8	  541.2	10054.0	...
1104221	  658.9	  540.8	10053.0	...
1104222	  658.8	  540.2	10054.0	...
1104223	  658.7	  539.7	10055.0	...
1104224	  658.6	  539.7	10057.0	...
1104225	  658.7	  539.9	10057.0	...
1104226	  658.8	  540.2	10054.0	...
1104227	  659.2	  540.4	10051.0	...
1104228	  659.3	  540.5	10052.0	...
1104229	  659.5	  540.7	10057.0	...
1104230	  659.4	  540.9	10062.0	...
1104231	  659.3	  540.8	10064.0	...
1104232	  659.0	  540.7	10066.0	...
1104233	  658.8	  540.6	10066.0	...
1104234	  658.2	  540.4	10063.0	...
1104235	  658.0	  540.2	10060.0	...
1104236	  657.7	  540.0	10061.0	...
1104237	  657.7	  540.0	10064.0	...
1104238	  657.6	  539.8	10065.0	...
1104239	  657.6	  539.5	10065.0	...
1104240	  657.6	  539.3	10062.0	...
1104241	  657.8	  539.5	10059.0	...
1104242	  657.9	  539.7	10057.0	...
1104243	  658.1	  539.8	10061.0	...
1104244	  658.1	  539.7	10064.0	...
1104245	  658.1	  539.7	10069.0	...
1104246	  658.1	  539.9	10072.0	...
1104247	  658.2	  540.2	10075.0	...
1104248	  658.2	  540.4	10075.0	...
1104249	  658.3	  540.5	10074.0	...
1104250	  658.3	  540.3	10073.0	...
1104251	  658.4	  540.1	10074.0	...
1104252	  658.5	  540.0	10075.0	...
1104253	  658.5	  540.0	10074.0	...
1104254	  658.3	  539.6	10071.0	...
1104255	  658.2	  539.1	10069.0	...
1104256	  658.1	  539.4	10067.0	...
1104257	  658.1	  540.0	10066.0	...
1104258	  658.0	  540.3	10065.0	...
1104259	  658.0	  540.1	10067.0	...
1104260	  658.2	  540.0	10071.0	...
1104261	  658.4	  540.4	10072.0	...
1104262	  657.4	  539.7	10064.0	...
1104263	  656.3	  538.8	10055.0	...
1104264	  655.3	  538.3	10050.0	...
1104265	  655.5	  538.9	10051.0	...
1104266	  655.7	  539.5	10052.0	...
1104267	  655.8	  539.7	10053.0	...
1104268	  655.9	  539.7	10052.0	...
1104269	  655.9	  539.7	10054.0	...
1104270	  655.8	  539.5	10056.0	...
1104271	  655.7	  539.1	10057.0	...
1104272	  655.8	  538.8	10057.0	...
1104273	  656.1	  538.8	10064.0	...
1104274	  656.3	  539.0	10070.0	...
1104275	  656.3	  538.8	10073.0	...
1104276	  656.4	  538.5	10070.0	...
1104277	  656.4	  538.3	10067.0	...
1104278	  656.4	  538.3	10068.0	...
1104279	  656.6	  538.3	10069.0	...
1104280	  656.8	  538.3	10071.0	...
1104281	  657.0	  538.1	10072.0	...
1104282	  657.1	  537.9	10074.0	...
1104283	  657.2	  538.1	10075.0	...
1104284	  657.3	  538.5	10075.0	...
1104285	  657.0	  538.6	10075.0	...
1104286	  656.6	  538.2	10073.0	...
1104287	  656.5	  538.3	10070.0	...
1104288	  656.8	  538.7	10067.0	...
1104289	  657.2	  539.1	10066.0	...
1104290	  657.3	  539.1	10065.0	...
1104291	  657.5	  539.1	10070.0	...
1104292	  657.6	  538.9	10074.0	...
1104293	  657.4	  538.8	10078.0	...
1104294	  657.1	  538.7	10077.0	...
1104295	  656.8	  538.7	10080.0	...
1104296	  656.7	  538.5	10083.0	...
1104297	  656.6	  538.2	10086.0	...
1104298	  656.5	  538.2	10085.0	...
1104299	  656.5	  538.3	10081.0	...
1104300	  656.6	  538.7	10078.0	...
1104301	  656.8	  539.1	10077.0	...
1104302	  656.9	  539.1	10079.0	...
1104303	  656.8	  538.9	10081.0	...
1104304	  656.7	  538.7	10081.0	...
1104305	  656.6	  538.9	10080.0	...
1104306	  656.6	  539.0	10079.0	...
1104307	  656.6	  538.9	10079.0	...
1104308	  656.6	  538.9	10079.0	...
1104309	  656.6	  539.2	10079.0	...
1104310	  656.5	  539.5	10077.0	...
1104311	  656.4	  539.4	10076.0	...
1104312	  656.3	  539.0	10076.0	...
1104313	  656.3	  538.7	10079.0	...
1104314	  656.4	  538.9	10083.0	...
1104315	  656.5	  539.2	10081.0	...
1104316	  656.7	  539.5	10079.0	...
1104317	  656.8	  539.7	10077.0	...
1104318	  657.1	  539.7	10078.0	...
1104319	  657.3	  539.5	10078.0	...
1104320	  657.5	  539.4	10079.0	...
1104321	  657.4	  539.3	10077.0	...
1104322	  657.2	  539.2	10074.0	...
1104323	  657.0	  539.2	10070.0	...
1104324	  657.2	  539.1	10076.0	...
1104325	  657.5	  539.1	10083.0	...
1104326	  657.7	  539.1	10090.0	...
1104327	  657.8	  539.1	10090.0	...
1104328	  657.8	  539.1	10092.0	...
1104329	  657.7	  539.1	10092.0	...
1104330	  657.5	  539.1	10091.0	...
1104331	  657.4	  539.3	10089.0	...
1104332	  657.3	  539.7	10089.0	...
1104333	  657.3	  540.0	10089.0	...
1104334	  657.4	  540.2	10091.0	...
1104335	  657.5	  540.1	10093.0	...
1104336	  657.6	  539.9	10094.0	...
1104337	  657.6	  539.9	10091.0	...
1104338	  657.5	  539.9	10088.0	...
1104339	  657.5	  539.9	10085.0	...
1104340	  657.4	  539.8	10085.0	...
1104341	  657.2	  539.8	10086.0	...
1104342	  657.0	  539.6	10087.0	...
1104343	  656.9	  539.5	10089.0	...
1104344	  656.8	  539.4	10092.0	...
1104345	  656.7	  539.4	10092.0	...
1104346	  656.5	  539.4	10095.0	...
1104347	  656.3	  539.3	10097.0	...
1104348	  656.1	  539.3	10098.0	...
1104349	  656.1	  539.4	10092.0	...
1104350	  656.2	  539.5	10085.0	...
1104351	  656.6	  539.7	10085.0	...
1104352	  657.1	  539.9	10092.0	...
1104353	  657.5	  539.9	10099.0	...
1104354	  657.2	  539.7	10099.0	...
1104355	  657.0	  539.4	10098.0	...
1104356	  656.8	  539.1	10096.0	...
1104357	  656.9	  538.7	10093.0	...
1104358	  656.9	  538.4	10091.0	...
1104359	  656.9	  538.2	10091.0	...
1104360	  657.0	  538.1	10090.0	...
1104361	  656.9	  538.1	10093.0	...
1104362	  656.7	  538.2	10095.0	...
1104363	  656.4	  538.3	10094.0	...
1104364	  656.6	  538.3	10092.0	...
1104365	  656.8	  538.4	10090.0	...
1104366	  657.3	  538.4	10093.0	...
1104367	  657.6	  538.6	10093.0	...
1104368	  657.8	  538.8	10093.0	...
1104369	  657.7	  539.0	10096.0	...
1104370	  657.6	  539.3	10100.0	...
1104371	  657.7	  539.4	10104.0	...
1104372	  657.8	  539.5	10105.0	...
1104373	  657.9	  539.2	10106.0	...
1104374	  657.9	  539.0	10105.0	...
1104375	  657.8	  538.9	10101.0	...
1104376	  657.7	  539.0	10097.0	...
1104377	  657.6	  539.0	10092.0	...
1104378	  657.5	  539.1	10090.0	...
1104379	  657.3	  539.1	10092.0	...
1104380	  657.2	  539.2	10095.0	...
[truncated: 4,257,215 more chars]
