# Supplementary material for: With an eye on uncertainty: Modelling pupillary responses to environmental volatility
Source: PLoS Comput Biol. 2019 Jul 5;15(7):e1007126. doi: 10.1371/journal.pcbi.1007126 (PMC6636765; doi:10.1371/journal.pcbi.1007126)
Supplement: S7 Data — Zip file containing the pupillometry data for participant 7. (ZIP) [file pcbi.1007126.s007.zip › P7/trial6.asc]

** CONVERTED FROM C:\Users\tparr\Documents\PVR\P7_1412\trial6.edf using edfapi 3.1 Win32 Nov 24 2009 on Thu Dec 14 09:51:39 2017
** DATE: Thu Dec 14 10:25:36 2017
** TYPE: EDF_FILE BINARY EVENT SAMPLE TAGGED
** VERSION: EYELINK II 1
** SOURCE: EYELINK CL
** EYELINK II CL v4.48 Nov 25 2009
** CAMERA: EyeLink CL Version 1.4 Sensor=BHA
** SERIAL NUMBER: CL1-AAD42
** CAMERA_CONFIG: AAD42140.SCD
**

MSG	1720868 RECCFG CR 1000 2 0 R
MSG	1720868 ELCLCFG MTABLER
MSG	1720868 GAZE_COORDS 0.00 0.00 1599.00 1199.00
MSG	1720868 THRESHOLDS R 100 225
MSG	1720868 ELCL_PROC CENTROID (3)
MSG	1720868 ELCL_PCR_PARAM 5 3.0
START	1720869 	RIGHT	SAMPLES	EVENTS
PRESCALER	1
VPRESCALER	1
PUPIL	AREA
EVENTS	GAZE	RIGHT	RATE	1000.00	TRACKING	CR	FILTER	2
SAMPLES	GAZE	RIGHT	RATE	1000.00	TRACKING	CR	FILTER	2
MSG	1720869 !MODE RECORD CR 1000 2 0 R
1720869	  705.7	  556.8	 8698.0	...
INPUT	1720869	127
1720870	  705.6	  557.3	 8696.0	...
1720871	  705.7	  557.4	 8693.0	...
1720872	  706.1	  557.5	 8691.0	...
1720873	  706.5	  557.5	 8691.0	...
1720874	  706.7	  557.5	 8690.0	...
1720875	  706.9	  557.5	 8689.0	...
SFIX R   1720876
1720876	  707.3	  557.6	 8687.0	...
1720877	  707.4	  557.7	 8686.0	...
1720878	  707.1	  557.9	 8684.0	...
1720879	  706.7	  557.9	 8683.0	...
1720880	  706.2	  557.7	 8681.0	...
1720881	  706.2	  557.3	 8682.0	...
1720882	  706.2	  557.0	 8683.0	...
1720883	  706.5	  557.0	 8685.0	...
1720884	  706.8	  557.0	 8686.0	...
1720885	  707.0	  556.6	 8687.0	...
1720886	  707.0	  556.2	 8684.0	...
1720887	  707.0	  556.2	 8680.0	...
1720888	  707.1	  556.5	 8674.0	...
1720889	  707.1	  556.8	 8673.0	...
1720890	  707.1	  556.8	 8675.0	...
1720891	  707.2	  556.8	 8679.0	...
1720892	  707.4	  556.8	 8682.0	...
1720893	  707.5	  556.9	 8680.0	...
1720894	  707.6	  556.9	 8681.0	...
1720895	  707.8	  556.9	 8683.0	...
1720896	  708.0	  556.8	 8686.0	...
1720897	  707.9	  556.7	 8684.0	...
1720898	  707.6	  556.6	 8682.0	...
1720899	  707.3	  556.6	 8683.0	...
1720900	  707.1	  556.4	 8686.0	...
1720901	  707.0	  556.3	 8688.0	...
1720902	  707.0	  556.2	 8688.0	...
1720903	  706.8	  556.2	 8683.0	...
1720904	  706.5	  556.1	 8677.0	...
1720905	  706.5	  555.9	 8673.0	...
1720906	  706.7	  556.1	 8674.0	...
1720907	  707.0	  556.8	 8675.0	...
1720908	  707.4	  557.5	 8674.0	...
1720909	  707.8	  557.7	 8675.0	...
1720910	  708.2	  557.6	 8673.0	...
1720911	  708.2	  557.5	 8671.0	...
1720912	  708.2	  557.3	 8669.0	...
1720913	  708.1	  557.2	 8669.0	...
1720914	  707.9	  557.4	 8670.0	...
1720915	  707.7	  557.7	 8670.0	...
1720916	  707.6	  557.9	 8669.0	...
1720917	  707.6	  558.2	 8668.0	...
1720918	  708.0	  559.0	 8667.0	...
1720919	  708.3	  559.7	 8668.0	...
1720920	  708.6	  560.6	 8669.0	...
1720921	  708.4	  560.8	 8670.0	...
1720922	  708.2	  561.0	 8670.0	...
1720923	  708.0	  561.7	 8670.0	...
1720924	  708.0	  562.7	 8670.0	...
1720925	  708.0	  563.9	 8670.0	...
1720926	  708.0	  564.7	 8671.0	...
1720927	  708.1	  565.6	 8673.0	...
1720928	  708.3	  567.1	 8673.0	...
1720929	  708.8	  568.2	 8673.0	...
1720930	  709.3	  570.9	 8672.0	...
1720931	  710.0	  573.1	 8665.0	...
1720932	  711.0	  575.8	 8655.0	...
1720933	  712.1	  576.9	 8645.0	...
1720934	  713.1	  576.7	 8643.0	...
EFIX R   1720876	1720934	59	  707.8	  559.7	   8675
SSACC R  1720935
1720935	  713.2	  575.0	 8648.0	...
1720936	  712.9	  573.4	 8653.0	...
1720937	  712.7	  571.9	 8660.0	...
1720938	  712.6	  570.6	 8663.0	...
1720939	  712.6	  569.3	 8666.0	...
1720940	  712.6	  570.5	 8662.0	...
1720941	  712.8	  574.1	 8649.0	...
1720942	  713.4	  580.5	 8627.0	...
1720943	  714.5	  589.8	 8596.0	...
1720944	  715.9	  602.6	 8556.0	...
1720945	  717.2	  617.4	 8510.0	...
1720946	  719.2	  634.0	 8454.0	...
1720947	  721.1	  651.7	 8393.0	...
1720948	  723.9	  671.6	 8323.0	...
1720949	  726.8	  692.8	 8243.0	...
1720950	  730.7	  716.1	 8159.0	...
1720951	  734.3	  740.7	 8066.0	...
1720952	  737.8	  766.4	 7973.0	...
1720953	  741.7	  793.9	 7862.0	...
1720954	  745.5	  823.2	 7742.0	...
1720955	  749.9	  855.0	 7614.0	...
1720956	  754.8	  888.7	 7485.0	...
1720957	  760.7	  925.5	 7347.0	...
1720958	  767.9	  966.0	 7176.0	...
1720959	  774.9	 1009.9	 6986.0	...
1720960	  782.5	 1055.1	 6783.0	...
1720961	  789.6	 1100.9	 6589.0	...
1720962	  796.5	 1146.4	 6394.0	...
1720963	  802.8	 1193.6	 6194.0	...
1720964	  809.1	 1240.9	 6002.0	...
1720965	  816.7	 1290.5	 5795.0	...
1720966	  827.8	 1341.5	 5579.0	...
1720967	  842.8	 1397.3	 5324.0	...
1720968	  862.6	 1457.3	 5056.0	...
1720969	  888.0	 1523.0	 4751.0	...
1720970	  918.4	 1594.6	 4438.0	...
1720971	  951.7	 1668.9	 4115.0	...
1720972	  986.9	 1749.6	 3788.0	...
1720973	 1023.6	 1825.9	 3465.0	...
1720974	 1049.8	 1877.4	 3246.0	...
1720975	 1063.0	 1899.1	 3147.0	...
1720976	 1063.0	 1899.1	 3147.0	...
SBLINK R 1720977
1720977	   .	   .	    0.0	...
1720978	   .	   .	    0.0	...
1720979	   .	   .	    0.0	...
1720980	   .	   .	    0.0	...
1720981	   .	   .	    0.0	...
1720982	   .	   .	    0.0	...
1720983	   .	   .	    0.0	...
1720984	   .	   .	    0.0	...
1720985	   .	   .	    0.0	...
1720986	   .	   .	    0.0	...
1720987	   .	   .	    0.0	...
1720988	   .	   .	    0.0	...
1720989	   .	   .	    0.0	...
1720990	   .	   .	    0.0	...
1720991	   .	   .	    0.0	...
1720992	   .	   .	    0.0	...
1720993	   .	   .	    0.0	...
1720994	   .	   .	    0.0	...
1720995	   .	   .	    0.0	...
1720996	   .	   .	    0.0	...
1720997	   .	   .	    0.0	...
1720998	   .	   .	    0.0	...
1720999	   .	   .	    0.0	...
1721000	   .	   .	    0.0	...
1721001	   .	   .	    0.0	...
1721002	   .	   .	    0.0	...
1721003	   .	   .	    0.0	...
1721004	   .	   .	    0.0	...
1721005	   .	   .	    0.0	...
1721006	   .	   .	    0.0	...
1721007	   .	   .	    0.0	...
1721008	   .	   .	    0.0	...
1721009	   .	   .	    0.0	...
1721010	   .	   .	    0.0	...
1721011	   .	   .	    0.0	...
1721012	   .	   .	    0.0	...
1721013	   .	   .	    0.0	...
1721014	   .	   .	    0.0	...
1721015	   .	   .	    0.0	...
1721016	   .	   .	    0.0	...
1721017	   .	   .	    0.0	...
1721018	   .	   .	    0.0	...
1721019	   .	   .	    0.0	...
1721020	   .	   .	    0.0	...
1721021	   .	   .	    0.0	...
1721022	   .	   .	    0.0	...
1721023	   .	   .	    0.0	...
1721024	   .	   .	    0.0	...
1721025	   .	   .	    0.0	...
1721026	   .	   .	    0.0	...
1721027	   .	   .	    0.0	...
1721028	   .	   .	    0.0	...
1721029	   .	   .	    0.0	...
1721030	   .	   .	    0.0	...
1721031	   .	   .	    0.0	...
1721032	   .	   .	    0.0	...
1721033	   .	   .	    0.0	...
1721034	   .	   .	    0.0	...
1721035	   .	   .	    0.0	...
1721036	   .	   .	    0.0	...
1721037	   .	   .	    0.0	...
1721038	   .	   .	    0.0	...
1721039	   .	   .	    0.0	...
1721040	   .	   .	    0.0	...
1721041	   .	   .	    0.0	...
1721042	   .	   .	    0.0	...
1721043	   .	   .	    0.0	...
1721044	   .	   .	    0.0	...
1721045	   .	   .	    0.0	...
1721046	   .	   .	    0.0	...
1721047	   .	   .	    0.0	...
1721048	   .	   .	    0.0	...
1721049	   .	   .	    0.0	...
1721050	   .	   .	    0.0	...
1721051	   .	   .	    0.0	...
1721052	   .	   .	    0.0	...
1721053	   .	   .	    0.0	...
1721054	   .	   .	    0.0	...
1721055	   .	   .	    0.0	...
1721056	   .	   .	    0.0	...
1721057	   .	   .	    0.0	...
1721058	   .	   .	    0.0	...
1721059	   .	   .	    0.0	...
1721060	   .	   .	    0.0	...
1721061	   .	   .	    0.0	...
1721062	   .	   .	    0.0	...
1721063	   .	   .	    0.0	...
1721064	   .	   .	    0.0	...
1721065	   .	   .	    0.0	...
1721066	   .	   .	    0.0	...
1721067	   .	   .	    0.0	...
1721068	   .	   .	    0.0	...
1721069	   .	   .	    0.0	...
1721070	   .	   .	    0.0	...
1721071	   .	   .	    0.0	...
1721072	   .	   .	    0.0	...
1721073	   .	   .	    0.0	...
1721074	   .	   .	    0.0	...
1721075	   .	   .	    0.0	...
1721076	   .	   .	    0.0	...
1721077	   .	   .	    0.0	...
1721078	   .	   .	    0.0	...
1721079	   .	   .	    0.0	...
1721080	   .	   .	    0.0	...
1721081	   .	   .	    0.0	...
1721082	   .	   .	    0.0	...
1721083	   .	   .	    0.0	...
1721084	   .	   .	    0.0	...
1721085	   .	   .	    0.0	...
1721086	   .	   .	    0.0	...
1721087	   .	   .	    0.0	...
1721088	   .	   .	    0.0	...
1721089	   .	   .	    0.0	...
1721090	   .	   .	    0.0	...
1721091	   .	   .	    0.0	...
1721092	   .	   .	    0.0	...
1721093	   .	   .	    0.0	...
1721094	   .	   .	    0.0	...
1721095	   .	   .	    0.0	...
1721096	   .	   .	    0.0	...
1721097	   .	   .	    0.0	...
1721098	   .	   .	    0.0	...
1721099	   .	   .	    0.0	...
1721100	   .	   .	    0.0	...
1721101	   .	   .	    0.0	...
1721102	   .	   .	    0.0	...
1721103	   .	   .	    0.0	...
1721104	   .	   .	    0.0	...
EBLINK R 1720977	1721104	128
1721105	 1257.7	 1792.7	 3216.0	...
1721106	 1257.7	 1792.7	 3216.0	...
1721107	 1255.0	 1786.5	 3245.0	...
1721108	 1248.8	 1772.4	 3303.0	...
1721109	 1238.3	 1751.5	 3395.0	...
1721110	 1224.6	 1728.6	 3491.0	...
1721111	 1211.4	 1708.8	 3580.0	...
1721112	 1196.6	 1688.2	 3670.0	...
1721113	 1183.5	 1667.9	 3759.0	...
1721114	 1167.8	 1644.7	 3854.0	...
1721115	 1153.8	 1620.7	 3957.0	...
1721116	 1138.0	 1596.8	 4067.0	...
1721117	 1123.4	 1573.0	 4183.0	...
1721118	 1108.7	 1550.0	 4290.0	...
1721119	 1095.7	 1528.6	 4395.0	...
1721120	 1083.4	 1506.2	 4500.0	...
1721121	 1070.9	 1485.7	 4607.0	...
1721122	 1059.7	 1464.5	 4704.0	...
1721123	 1048.4	 1444.6	 4798.0	...
1721124	 1038.4	 1424.5	 4882.0	...
1721125	 1027.4	 1404.7	 4977.0	...
1721126	 1018.3	 1386.3	 5065.0	...
1721127	 1009.4	 1367.8	 5156.0	...
1721128	 1001.2	 1350.0	 5232.0	...
1721129	  992.7	 1332.5	 5319.0	...
1721130	  983.9	 1315.4	 5398.0	...
1721131	  975.3	 1298.1	 5484.0	...
1721132	  966.5	 1281.0	 5561.0	...
1721133	  958.9	 1264.1	 5642.0	...
1721134	  951.8	 1248.1	 5710.0	...
1721135	  945.0	 1232.1	 5779.0	...
1721136	  937.7	 1215.9	 5854.0	...
1721137	  931.1	 1200.3	 5926.0	...
1721138	  923.9	 1185.3	 5999.0	...
1721139	  916.5	 1170.8	 6067.0	...
1721140	  909.6	 1155.8	 6141.0	...
1721141	  903.0	 1141.0	 6209.0	...
1721142	  897.3	 1126.6	 6276.0	...
1721143	  890.8	 1112.1	 6341.0	...
1721144	  885.2	 1097.6	 6400.0	...
1721145	  879.3	 1084.4	 6458.0	...
1721146	  873.9	 1071.7	 6514.0	...
1721147	  868.9	 1059.5	 6569.0	...
1721148	  864.6	 1046.8	 6626.0	...
1721149	  860.0	 1034.5	 6685.0	...
1721150	  855.1	 1023.1	 6742.0	...
1721151	  849.8	 1011.9	 6786.0	...
1721152	  845.4	 1001.1	 6837.0	...
1721153	  841.0	  989.9	 6882.0	...
1721154	  836.4	  979.1	 6935.0	...
1721155	  831.8	  968.1	 6983.0	...
1721156	  827.3	  956.9	 7031.0	...
1721157	  823.5	  946.0	 7077.0	...
1721158	  819.2	  935.0	 7124.0	...
1721159	  815.4	  924.4	 7168.0	...
1721160	  811.1	  914.2	 7214.0	...
1721161	  807.6	  903.7	 7258.0	...
1721162	  803.1	  893.8	 7303.0	...
1721163	  799.6	  883.6	 7345.0	...
1721164	  795.3	  873.4	 7386.0	...
1721165	  791.9	  862.7	 7432.0	...
1721166	  788.2	  851.9	 7479.0	...
1721167	  785.3	  842.0	 7523.0	...
1721168	  782.5	  832.6	 7566.0	...
1721169	  779.6	  823.4	 7606.0	...
1721170	  776.2	  814.0	 7642.0	...
1721171	  773.4	  805.1	 7675.0	...
1721172	  771.1	  796.1	 7709.0	...
1721173	  769.0	  787.7	 7743.0	...
1721174	  766.6	  778.7	 7782.0	...
1721175	  764.5	  771.1	 7812.0	...
1721176	  762.9	  763.5	 7835.0	...
1721177	  761.7	  756.7	 7855.0	...
1721178	  760.4	  750.3	 7877.0	...
1721179	  759.6	  744.2	 7909.0	...
1721180	  757.9	  737.8	 7934.0	...
1721181	  756.6	  730.8	 7966.0	...
1721182	  755.2	  724.6	 7988.0	...
1721183	  754.9	  718.8	 8015.0	...
1721184	  754.0	  712.7	 8038.0	...
1721185	  753.2	  706.4	 8065.0	...
1721186	  752.3	  700.1	 8087.0	...
1721187	  751.8	  694.0	 8110.0	...
1721188	  750.8	  687.9	 8136.0	...
1721189	  749.1	  680.8	 8167.0	...
1721190	  747.5	  673.9	 8197.0	...
1721191	  746.5	  666.5	 8227.0	...
1721192	  744.6	  659.2	 8259.0	...
1721193	  742.9	  652.6	 8288.0	...
1721194	  740.3	  645.2	 8313.0	...
1721195	  739.0	  638.9	 8334.0	...
1721196	  737.4	  631.8	 8359.0	...
1721197	  736.6	  626.0	 8384.0	...
1721198	  735.7	  620.2	 8406.0	...
1721199	  734.6	  614.5	 8424.0	...
1721200	  733.5	  608.6	 8439.0	...
1721201	  732.9	  603.1	 8461.0	...
1721202	  732.1	  597.6	 8479.0	...
1721203	  731.2	  593.3	 8499.0	...
1721204	  730.1	  588.5	 8512.0	...
ESACC R  1720935	1721204	270	  713.2	  575.0	  730.1	  588.5	   0.46	   1116
SFIX R   1721205
1721205	  729.6	  584.9	 8522.0	...
1721206	  729.1	  581.0	 8531.0	...
1721207	  728.8	  578.0	 8542.0	...
1721208	  728.5	  574.2	 8555.0	...
1721209	  728.1	  571.5	 8570.0	...
1721210	  727.8	  568.6	 8582.0	...
1721211	  727.7	  567.2	 8596.0	...
1721212	  727.4	  565.2	 8603.0	...
1721213	  727.0	  563.7	 8609.0	...
1721214	  726.1	  561.9	 8611.0	...
1721215	  725.3	  560.3	 8613.0	...
1721216	  724.6	  559.1	 8622.0	...
1721217	  724.4	  557.8	 8629.0	...
1721218	  724.3	  557.3	 8635.0	...
1721219	  723.6	  556.6	 8635.0	...
1721220	  722.8	  556.2	 8638.0	...
1721221	  721.9	  555.9	 8641.0	...
1721222	  721.8	  556.2	 8642.0	...
1721223	  721.6	  556.5	 8639.0	...
1721224	  721.3	  556.9	 8636.0	...
1721225	  721.0	  556.9	 8636.0	...
1721226	  720.7	  557.0	 8633.0	...
1721227	  720.6	  557.4	 8631.0	...
1721228	  720.9	  557.9	 8629.0	...
1721229	  721.4	  558.5	 8628.0	...
1721230	  722.1	  559.3	 8619.0	...
1721231	  722.4	  560.2	 8609.0	...
1721232	  723.0	  561.0	 8597.0	...
1721233	  723.4	  562.5	 8594.0	...
1721234	  723.8	  564.0	 8592.0	...
1721235	  724.0	  565.5	 8591.0	...
1721236	  724.0	  565.5	 8591.0	...
1721237	  724.0	  565.5	 8591.0	...
1721238	  723.9	  565.6	 8592.0	...
1721239	  723.9	  566.5	 8593.0	...
1721240	  723.9	  567.4	 8594.0	...
1721241	  723.7	  568.1	 8594.0	...
1721242	  723.5	  567.7	 8594.0	...
1721243	  723.3	  567.1	 8593.0	...
1721244	  723.4	  566.9	 8593.0	...
1721245	  723.5	  566.8	 8591.0	...
1721246	  723.4	  566.3	 8589.0	...
1721247	  723.5	  565.8	 8586.0	...
1721248	  723.7	  565.3	 8590.0	...
1721249	  723.9	  565.1	 8594.0	...
1721250	  723.9	  564.8	 8599.0	...
1721251	  723.6	  564.1	 8596.0	...
1721252	  723.3	  563.5	 8594.0	...
1721253	  723.1	  562.9	 8593.0	...
1721254	  723.0	  562.7	 8597.0	...
1721255	  723.1	  561.9	 8599.0	...
1721256	  723.3	  561.0	 8603.0	...
1721257	  723.5	  560.3	 8606.0	...
1721258	  723.4	  560.2	 8609.0	...
1721259	  723.3	  559.9	 8610.0	...
1721260	  723.1	  559.5	 8610.0	...
1721261	  723.1	  558.9	 8609.0	...
1721262	  723.1	  558.5	 8609.0	...
1721263	  723.2	  557.7	 8610.0	...
1721264	  723.2	  557.4	 8611.0	...
1721265	  723.3	  556.4	 8614.0	...
1721266	  723.4	  555.7	 8618.0	...
1721267	  723.5	  555.1	 8617.0	...
1721268	  723.6	  555.1	 8612.0	...
1721269	  723.7	  555.0	 8611.0	...
1721270	  723.6	  554.7	 8615.0	...
1721271	  723.5	  554.3	 8619.0	...
1721272	  723.4	  554.0	 8619.0	...
1721273	  723.6	  553.9	 8619.0	...
1721274	  723.7	  553.7	 8619.0	...
1721275	  723.8	  553.4	 8617.0	...
1721276	  723.8	  553.1	 8615.0	...
1721277	  723.8	  553.1	 8613.0	...
1721278	  723.6	  553.2	 8614.0	...
1721279	  723.4	  552.9	 8615.0	...
1721280	  723.5	  552.4	 8617.0	...
1721281	  723.7	  551.9	 8619.0	...
1721282	  724.0	  551.7	 8619.0	...
1721283	  724.1	  551.8	 8620.0	...
1721284	  724.2	  551.7	 8616.0	...
1721285	  724.3	  551.7	 8612.0	...
1721286	  724.4	  551.6	 8607.0	...
1721287	  724.2	  551.7	 8606.0	...
1721288	  723.9	  551.7	 8606.0	...
1721289	  724.0	  551.7	 8608.0	...
1721290	  724.4	  551.7	 8610.0	...
1721291	  724.4	  551.2	 8612.0	...
1721292	  723.9	  550.8	 8613.0	...
1721293	  723.5	  550.4	 8615.0	...
1721294	  723.5	  550.3	 8618.0	...
1721295	  723.7	  549.8	 8620.0	...
1721296	  723.7	  549.4	 8622.0	...
1721297	  723.6	  549.4	 8621.0	...
1721298	  723.4	  549.5	 8619.0	...
1721299	  723.3	  549.6	 8617.0	...
1721300	  723.2	  549.5	 8615.0	...
1721301	  723.1	  549.6	 8611.0	...
1721302	  723.0	  549.6	 8607.0	...
1721303	  722.8	  549.2	 8603.0	...
1721304	  722.6	  548.7	 8602.0	...
1721305	  722.4	  548.2	 8600.0	...
1721306	  722.4	  548.1	 8598.0	...
1721307	  722.6	  548.1	 8596.0	...
1721308	  722.5	  548.1	 8597.0	...
1721309	  722.2	  548.0	 8598.0	...
1721310	  722.1	  547.4	 8600.0	...
1721311	  722.1	  546.9	 8601.0	...
1721312	  722.1	  546.5	 8600.0	...
1721313	  722.0	  546.6	 8599.0	...
1721314	  722.0	  546.5	 8596.0	...
1721315	  722.0	  546.4	 8595.0	...
1721316	  722.1	  546.3	 8594.0	...
1721317	  722.1	  546.2	 8593.0	...
1721318	  722.0	  546.1	 8590.0	...
1721319	  722.1	  546.0	 8588.0	...
1721320	  722.2	  546.0	 8587.0	...
1721321	  722.4	  546.0	 8590.0	...
1721322	  722.4	  545.8	 8593.0	...
1721323	  722.4	  545.5	 8596.0	...
1721324	  722.4	  545.4	 8596.0	...
1721325	  722.5	  546.0	 8596.0	...
1721326	  722.5	  546.5	 8593.0	...
1721327	  722.6	  547.1	 8590.0	...
1721328	  722.5	  547.1	 8588.0	...
1721329	  722.3	  547.0	 8588.0	...
1721330	  722.1	  546.7	 8590.0	...
1721331	  722.1	  546.1	 8591.0	...
1721332	  722.2	  545.7	 8592.0	...
1721333	  722.4	  545.5	 8591.0	...
1721334	  722.3	  545.1	 8591.0	...
1721335	  722.9	  544.7	 8591.0	...
1721336	  723.5	  544.1	 8588.0	...
1721337	  724.0	  544.0	 8586.0	...
1721338	  724.0	  544.4	 8585.0	...
1721339	  723.8	  544.9	 8588.0	...
1721340	  723.7	  545.1	 8590.0	...
1721341	  723.6	  544.8	 8590.0	...
1721342	  723.7	  544.5	 8590.0	...
1721343	  723.8	  544.4	 8590.0	...
1721344	  723.9	  544.1	 8589.0	...
1721345	  723.9	  543.9	 8590.0	...
1721346	  723.8	  543.7	 8590.0	...
1721347	  723.5	  543.8	 8591.0	...
1721348	  723.2	  543.9	 8590.0	...
1721349	  723.0	  544.0	 8594.0	...
1721350	  723.0	  543.9	 8598.0	...
1721351	  723.2	  543.9	 8601.0	...
1721352	  723.3	  544.1	 8603.0	...
1721353	  723.5	  544.5	 8606.0	...
1721354	  723.6	  544.9	 8609.0	...
1721355	  723.8	  545.1	 8608.0	...
1721356	  723.7	  544.9	 8608.0	...
1721357	  723.3	  544.6	 8607.0	...
1721358	  722.9	  544.3	 8606.0	...
1721359	  722.7	  544.0	 8611.0	...
1721360	  722.6	  543.9	 8617.0	...
1721361	  722.7	  544.2	 8623.0	...
1721362	  722.9	  544.5	 8624.0	...
1721363	  723.1	  544.5	 8619.0	...
1721364	  723.2	  544.2	 8615.0	...
1721365	  723.3	  543.9	 8611.0	...
1721366	  723.3	  543.6	 8612.0	...
1721367	  723.4	  543.1	 8612.0	...
1721368	  723.4	  542.7	 8611.0	...
1721369	  723.4	  542.7	 8611.0	...
1721370	  723.3	  542.7	 8610.0	...
1721371	  723.3	  542.8	 8608.0	...
1721372	  723.5	  542.8	 8607.0	...
1721373	  723.8	  542.9	 8607.0	...
1721374	  724.1	  543.3	 8610.0	...
1721375	  724.2	  543.8	 8612.0	...
1721376	  724.2	  544.0	 8614.0	...
1721377	  724.1	  543.6	 8614.0	...
1721378	  724.0	  543.1	 8615.0	...
1721379	  723.9	  542.9	 8615.0	...
1721380	  723.9	  542.7	 8615.0	...
1721381	  723.9	  543.1	 8613.0	...
1721382	  723.8	  543.4	 8613.0	...
1721383	  723.7	  543.7	 8613.0	...
1721384	  723.6	  543.5	 8613.0	...
1721385	  723.7	  543.4	 8613.0	...
1721386	  723.8	  543.3	 8613.0	...
1721387	  723.8	  543.3	 8611.0	...
1721388	  723.8	  543.2	 8610.0	...
1721389	  724.1	  543.2	 8611.0	...
1721390	  724.4	  543.3	 8615.0	...
1721391	  724.7	  543.4	 8617.0	...
1721392	  724.7	  543.4	 8616.0	...
1721393	  724.7	  543.4	 8614.0	...
1721394	  724.7	  543.4	 8613.0	...
1721395	  724.7	  543.4	 8611.0	...
1721396	  724.7	  543.3	 8610.0	...
1721397	  724.7	  543.2	 8610.0	...
1721398	  724.8	  543.3	 8608.0	...
1721399	  724.5	  543.3	 8607.0	...
1721400	  724.2	  542.9	 8605.0	...
1721401	  724.0	  542.5	 8604.0	...
1721402	  724.0	  542.0	 8603.0	...
1721403	  724.1	  542.1	 8604.0	...
1721404	  723.9	  542.2	 8605.0	...
1721405	  723.8	  542.2	 8606.0	...
1721406	  724.1	  542.0	 8607.0	...
1721407	  724.4	  541.9	 8607.0	...
1721408	  724.7	  541.8	 8606.0	...
1721409	  724.8	  542.3	 8606.0	...
1721410	  725.0	  542.8	 8606.0	...
1721411	  725.1	  542.8	 8609.0	...
1721412	  725.0	  542.3	 8611.0	...
1721413	  724.8	  541.8	 8613.0	...
1721414	  724.9	  541.7	 8613.0	...
1721415	  725.1	  541.6	 8612.0	...
1721416	  725.3	  541.5	 8611.0	...
1721417	  725.3	  541.5	 8608.0	...
1721418	  725.4	  541.7	 8607.0	...
1721419	  725.7	  542.0	 8606.0	...
1721420	  725.9	  542.1	 8606.0	...
1721421	  725.6	  542.0	 8607.0	...
1721422	  725.1	  541.8	 8608.0	...
1721423	  724.6	  541.8	 8608.0	...
1721424	  724.6	  541.8	 8608.0	...
1721425	  724.6	  541.7	 8608.0	...
1721426	  725.0	  541.8	 8609.0	...
1721427	  725.3	  541.8	 8610.0	...
1721428	  725.5	  541.8	 8610.0	...
1721429	  725.4	  541.7	 8611.0	...
1721430	  725.4	  541.5	 8611.0	...
1721431	  725.4	  541.5	 8608.0	...
1721432	  725.4	  541.2	 8605.0	...
1721433	  725.4	  541.0	 8605.0	...
1721434	  725.4	  540.8	 8609.0	...
1721435	  725.5	  540.7	 8613.0	...
1721436	  725.5	  540.7	 8613.0	...
1721437	  725.6	  540.6	 8614.0	...
1721438	  725.7	  540.5	 8614.0	...
1721439	  725.7	  540.5	 8614.0	...
1721440	  725.5	  540.3	 8617.0	...
1721441	  725.5	  540.0	 8621.0	...
1721442	  725.6	  539.7	 8623.0	...
1721443	  725.5	  539.5	 8622.0	...
1721444	  725.2	  539.5	 8622.0	...
1721445	  725.0	  539.6	 8623.0	...
1721446	  724.9	  539.7	 8623.0	...
1721447	  724.8	  539.7	 8621.0	...
1721448	  724.8	  539.5	 8619.0	...
1721449	  724.8	  539.2	 8618.0	...
1721450	  724.7	  539.2	 8618.0	...
1721451	  724.7	  539.1	 8618.0	...
1721452	  724.7	  539.2	 8618.0	...
1721453	  724.7	  539.2	 8618.0	...
1721454	  724.7	  539.1	 8618.0	...
1721455	  724.6	  539.2	 8618.0	...
1721456	  724.6	  539.4	 8618.0	...
1721457	  724.7	  539.5	 8619.0	...
1721458	  724.8	  539.4	 8620.0	...
1721459	  724.9	  539.3	 8622.0	...
1721460	  725.0	  539.3	 8622.0	...
1721461	  725.1	  539.3	 8622.0	...
1721462	  725.1	  539.3	 8622.0	...
1721463	  725.0	  539.1	 8623.0	...
1721464	  724.8	  539.0	 8624.0	...
1721465	  724.5	  538.9	 8624.0	...
1721466	  724.4	  538.9	 8623.0	...
1721467	  724.4	  538.9	 8624.0	...
1721468	  724.3	  538.9	 8624.0	...
1721469	  724.3	  538.9	 8624.0	...
1721470	  724.4	  538.7	 8624.0	...
1721471	  724.7	  538.5	 8624.0	...
1721472	  724.7	  538.2	 8623.0	...
1721473	  724.4	  538.2	 8623.0	...
1721474	  724.2	  538.1	 8621.0	...
1721475	  724.1	  538.1	 8621.0	...
1721476	  724.4	  538.3	 8620.0	...
1721477	  724.7	  538.7	 8620.0	...
1721478	  725.1	  539.1	 8625.0	...
1721479	  725.1	  539.0	 8630.0	...
1721480	  725.1	  539.0	 8635.0	...
1721481	  724.9	  539.0	 8634.0	...
1721482	  724.7	  539.2	 8633.0	...
1721483	  724.6	  539.2	 8632.0	...
1721484	  724.6	  539.0	 8632.0	...
1721485	  724.5	  538.5	 8632.0	...
1721486	  724.4	  538.1	 8633.0	...
1721487	  724.5	  538.0	 8634.0	...
1721488	  724.8	  538.2	 8635.0	...
1721489	  725.0	  538.3	 8634.0	...
1721490	  724.9	  538.2	 8631.0	...
1721491	  724.9	  538.1	 8628.0	...
1721492	  724.9	  538.1	 8627.0	...
1721493	  724.9	  538.1	 8627.0	...
1721494	  724.9	  538.1	 8627.0	...
1721495	  724.9	  538.3	 8627.0	...
1721496	  724.9	  538.4	 8627.0	...
1721497	  724.9	  538.5	 8627.0	...
1721498	  724.8	  538.5	 8626.0	...
1721499	  724.7	  538.4	 8626.0	...
1721500	  724.6	  538.3	 8626.0	...
1721501	  724.6	  538.1	 8627.0	...
1721502	  724.7	  538.0	 8631.0	...
1721503	  724.7	  537.7	 8634.0	...
1721504	  724.8	  537.4	 8637.0	...
1721505	  725.0	  537.9	 8637.0	...
1721506	  724.9	  538.6	 8638.0	...
1721507	  724.5	  539.3	 8639.0	...
1721508	  724.2	  539.3	 8638.0	...
1721509	  724.2	  539.2	 8636.0	...
1721510	  724.3	  539.0	 8636.0	...
1721511	  724.4	  538.9	 8637.0	...
1721512	  724.5	  538.8	 8638.0	...
1721513	  724.5	  538.7	 8637.0	...
1721514	  724.5	  538.8	 8637.0	...
1721515	  724.5	  538.9	 8632.0	...
1721516	  724.5	  539.1	 8627.0	...
1721517	  724.6	  539.2	 8629.0	...
1721518	  724.6	  539.5	 8635.0	...
1721519	  724.4	  539.7	 8641.0	...
1721520	  724.2	  539.8	 8640.0	...
1721521	  724.0	  539.8	 8640.0	...
1721522	  724.0	  539.9	 8640.0	...
1721523	  724.0	  540.2	 8636.0	...
1721524	  724.3	  540.5	 8632.0	...
1721525	  724.6	  540.6	 8631.0	...
1721526	  724.9	  540.5	 8633.0	...
1721527	  724.9	  540.3	 8638.0	...
1721528	  724.8	  540.1	 8641.0	...
1721529	  724.7	  540.0	 8641.0	...
1721530	  724.5	  540.0	 8639.0	...
1721531	  724.4	  540.0	 8638.0	...
1721532	  724.2	  539.9	 8640.0	...
1721533	  724.2	  540.2	 8641.0	...
1721534	  724.3	  540.5	 8642.0	...
1721535	  724.3	  540.5	 8642.0	...
1721536	  724.2	  540.1	 8642.0	...
1721537	  724.0	  539.9	 8643.0	...
1721538	  723.9	  540.0	 8645.0	...
1721539	  723.7	  540.1	 8645.0	...
1721540	  723.7	  540.2	 8645.0	...
1721541	  723.6	  540.5	 8645.0	...
1721542	  723.7	  540.8	 8645.0	...
1721543	  723.7	  541.1	 8645.0	...
1721544	  723.8	  541.0	 8646.0	...
1721545	  723.9	  541.0	 8647.0	...
1721546	  724.2	  540.9	 8647.0	...
1721547	  724.5	  540.8	 8648.0	...
1721548	  724.4	  540.3	 8649.0	...
1721549	  724.0	  539.7	 8649.0	...
1721550	  723.6	  539.5	 8648.0	...
1721551	  723.7	  539.8	 8648.0	...
1721552	  723.7	  540.0	 8650.0	...
1721553	  723.7	  539.9	 8653.0	...
1721554	  723.7	  539.8	 8660.0	...
1721555	  723.6	  539.8	 8665.0	...
1721556	  723.8	  539.7	 8664.0	...
1721557	  724.0	  539.5	 8657.0	...
1721558	  724.3	  539.5	 8650.0	...
1721559	  724.4	  539.7	 8648.0	...
1721560	  724.4	  539.8	 8651.0	...
1721561	  724.4	  539.8	 8654.0	...
1721562	  724.4	  540.0	 8653.0	...
1721563	  724.6	  540.2	 8650.0	...
1721564	  724.9	  540.5	 8651.0	...
1721565	  724.7	  540.4	 8656.0	...
1721566	  724.4	  540.4	 8661.0	...
1721567	  724.2	  540.4	 8661.0	...
1721568	  724.3	  540.5	 8660.0	...
1721569	  724.4	  540.5	 8659.0	...
1721570	  724.5	  540.9	 8658.0	...
1721571	  724.6	  541.2	 8658.0	...
1721572	  724.6	  541.5	 8659.0	...
1721573	  724.3	  541.4	 8659.0	...
1721574	  724.0	  541.4	 8659.0	...
1721575	  724.1	  541.4	 8662.0	...
1721576	  724.5	  541.5	 8666.0	...
1721577	  724.5	  541.4	 8666.0	...
1721578	  724.1	  541.2	 8663.0	...
1721579	  723.8	  541.0	 8664.0	...
1721580	  723.9	  540.9	 8668.0	...
1721581	  724.0	  540.8	 8672.0	...
1721582	  724.2	  540.8	 8673.0	...
1721583	  724.3	  540.8	 8674.0	...
1721584	  724.1	  541.3	 8676.0	...
1721585	  724.0	  541.7	 8676.0	...
1721586	  724.0	  541.7	 8675.0	...
1721587	  724.2	  541.2	 8674.0	...
1721588	  724.3	  540.8	 8677.0	...
1721589	  724.5	  540.8	 8680.0	...
1721590	  724.5	  540.8	 8683.0	...
1721591	  724.5	  540.9	 8683.0	...
1721592	  724.4	  541.0	 8683.0	...
1721593	  724.3	  541.0	 8682.0	...
1721594	  724.3	  541.0	 8682.0	...
1721595	  724.1	  540.7	 8679.0	...
1721596	  724.0	  540.4	 8677.0	...
1721597	  723.8	  539.8	 8675.0	...
1721598	  723.8	  539.4	 8676.0	...
1721599	  723.8	  539.5	 8676.0	...
1721600	  723.8	  539.9	 8676.0	...
1721601	  723.8	  540.3	 8676.0	...
1721602	  723.8	  540.2	 8676.0	...
1721603	  723.7	  540.1	 8676.0	...
1721604	  723.5	  540.0	 8677.0	...
1721605	  723.5	  540.2	 8678.0	...
1721606	  723.7	  540.5	 8680.0	...
1721607	  724.1	  541.2	 8683.0	...
1721608	  724.3	  541.7	 8684.0	...
1721609	  724.2	  541.8	 8683.0	...
1721610	  724.0	  541.5	 8682.0	...
1721611	  723.7	  541.1	 8680.0	...
1721612	  723.6	  541.0	 8680.0	...
1721613	  723.5	  540.8	 8681.0	...
1721614	  723.5	  540.2	 8680.0	...
1721615	  723.4	  539.8	 8680.0	...
1721616	  723.4	  539.4	 8680.0	...
1721617	  723.6	  539.4	 8680.0	...
1721618	  723.9	  539.6	 8682.0	...
1721619	  724.3	  539.8	 8683.0	...
1721620	  724.6	  540.0	 8688.0	...
1721621	  724.8	  540.1	 8691.0	...
1721622	  724.9	  540.2	 8694.0	...
1721623	  724.7	  540.4	 8694.0	...
1721624	  724.4	  540.4	 8693.0	...
1721625	  724.3	  540.2	 8688.0	...
1721626	  724.2	  540.0	 8684.0	...
1721627	  724.2	  539.9	 8680.0	...
1721628	  724.3	  539.9	 8682.0	...
1721629	  724.4	  539.9	 8683.0	...
1721630	  724.4	  539.9	 8683.0	...
1721631	  724.5	  539.9	 8683.0	...
1721632	  724.6	  539.8	 8683.0	...
1721633	  724.7	  539.8	 8685.0	...
1721634	  724.7	  539.7	 8687.0	...
1721635	  724.7	  539.6	 8690.0	...
1721636	  724.8	  539.5	 8692.0	...
1721637	  725.0	  539.5	 8693.0	...
1721638	  725.0	  539.9	 8693.0	...
1721639	  724.8	  540.3	 8690.0	...
1721640	  724.7	  540.4	 8688.0	...
1721641	  724.8	  540.1	 8684.0	...
1721642	  724.6	  540.0	 8681.0	...
1721643	  724.3	  540.3	 8682.0	...
1721644	  724.1	  540.6	 8686.0	...
1721645	  724.1	  540.5	 8691.0	...
1721646	  724.2	  540.4	 8691.0	...
1721647	  724.4	  540.7	 8688.0	...
1721648	  724.5	  541.0	 8684.0	...
1721649	  724.7	  540.9	 8687.0	...
1721650	  724.8	  540.5	 8692.0	...
1721651	  724.8	  540.1	 8697.0	...
1721652	  724.8	  540.2	 8698.0	...
1721653	  724.6	  540.4	 8700.0	...
1721654	  724.3	  540.5	 8701.0	...
1721655	  724.1	  540.6	 8702.0	...
1721656	  724.0	  540.6	 8701.0	...
1721657	  724.1	  540.6	 8700.0	...
1721658	  724.3	  540.5	 8699.0	...
1721659	  724.5	  540.5	 8697.0	...
1721660	  724.5	  540.4	 8695.0	...
1721661	  724.5	  540.2	 8694.0	...
1721662	  724.4	  540.4	 8694.0	...
1721663	  724.4	  540.7	 8695.0	...
1721664	  724.4	  541.2	 8696.0	...
1721665	  724.3	  541.4	 8693.0	...
1721666	  724.2	  541.7	 8691.0	...
1721667	  724.0	  541.7	 8689.0	...
1721668	  724.1	  541.7	 8693.0	...
1721669	  724.1	  541.7	 8698.0	...
1721670	  723.9	  541.7	 8701.0	...
1721671	  723.5	  541.7	 8701.0	...
1721672	  723.5	  541.7	 8702.0	...
1721673	  723.7	  541.8	 8702.0	...
1721674	  723.7	  541.8	 8702.0	...
1721675	  723.6	  541.4	 8700.0	...
1721676	  723.4	  541.0	 8698.0	...
1721677	  723.3	  540.8	 8694.0	...
1721678	  723.2	  541.1	 8693.0	...
1721679	  723.0	  541.8	 8691.0	...
1721680	  723.1	  542.1	 8690.0	...
1721681	  723.5	  542.3	 8691.0	...
1721682	  723.9	  542.0	 8692.0	...
1721683	  724.2	  541.9	 8695.0	...
1721684	  724.3	  542.0	 8699.0	...
1721685	  724.4	  542.1	 8703.0	...
1721686	  724.5	  542.0	 8705.0	...
1721687	  724.5	  541.9	 8704.0	...
1721688	  724.5	  541.8	 8705.0	...
1721689	  724.5	  541.9	 8706.0	...
1721690	  724.5	  541.9	 8707.0	...
1721691	  724.5	  542.0	 8707.0	...
1721692	  724.3	  542.1	 8706.0	...
1721693	  724.1	  542.4	 8698.0	...
1721694	  724.0	  542.7	 8690.0	...
1721695	  724.0	  542.6	 8686.0	...
1721696	  724.1	  542.6	 8690.0	...
1721697	  724.2	  542.4	 8693.0	...
1721698	  724.3	  542.3	 8693.0	...
1721699	  724.5	  542.2	 8693.0	...
1721700	  724.6	  542.2	 8694.0	...
1721701	  724.6	  542.2	 8700.0	...
1721702	  724.6	  542.1	 8706.0	...
1721703	  724.4	  542.1	 8705.0	...
1721704	  724.3	  542.1	 8699.0	...
1721705	  724.5	  542.2	 8698.0	...
1721706	  724.9	  542.1	 8702.0	...
1721707	  725.3	  542.0	 8707.0	...
1721708	  725.4	  541.8	 8707.0	...
1721709	  725.6	  542.1	 8705.0	...
1721710	  725.6	  542.4	 8704.0	...
1721711	  725.5	  542.8	 8703.0	...
1721712	  725.4	  542.8	 8702.0	...
1721713	  725.5	  542.5	 8699.0	...
1721714	  725.5	  542.3	 8696.0	...
1721715	  724.9	  542.1	 8693.0	...
1721716	  724.3	  542.3	 8691.0	...
1721717	  723.7	  542.5	 8691.0	...
1721718	  723.8	  542.4	 8693.0	...
1721719	  724.1	  542.4	 8697.0	...
1721720	  724.3	  542.6	 8698.0	...
1721721	  724.5	  542.8	 8699.0	...
1721722	  724.4	  543.0	 8700.0	...
1721723	  724.2	  543.2	 8701.0	...
1721724	  724.1	  543.5	 8702.0	...
1721725	  724.2	  543.7	 8702.0	...
1721726	  724.5	  543.9	 8701.0	...
1721727	  724.9	  543.9	 8701.0	...
1721728	  725.0	  543.9	 8704.0	...
1721729	  725.0	  543.9	 8707.0	...
1721730	  725.0	  543.9	 8706.0	...
1721731	  724.9	  543.9	 8702.0	...
1721732	  724.9	  543.9	 8699.0	...
1721733	  724.9	  544.0	 8701.0	...
1721734	  725.0	  544.5	 8702.0	...
1721735	  725.2	  544.9	 8700.0	...
1721736	  724.8	  544.8	 8698.0	...
1721737	  724.3	  544.5	 8696.0	...
1721738	  724.1	  544.1	 8697.0	...
1721739	  724.3	  543.9	 8698.0	...
1721740	  724.5	  543.7	 8699.0	...
1721741	  724.5	  543.6	 8698.0	...
1721742	  724.6	  543.7	 8696.0	...
1721743	  724.6	  543.8	 8693.0	...
1721744	  724.6	  543.8	 8691.0	...
1721745	  724.6	  543.7	 8688.0	...
1721746	  724.6	  544.1	 8688.0	...
1721747	  724.6	  544.5	 8691.0	...
1721748	  724.5	  545.0	 8696.0	...
1721749	  724.3	  544.9	 8697.0	...
1721750	  724.1	  544.9	 8694.0	...
1721751	  723.9	  544.8	 8692.0	...
1721752	  723.8	  544.8	 8694.0	...
1721753	  723.7	  544.7	 8695.0	...
1721754	  723.8	  544.7	 8695.0	...
1721755	  723.9	  544.8	 8695.0	...
1721756	  723.9	  544.9	 8695.0	...
1721757	  724.0	  545.0	 8694.0	...
1721758	  724.0	  544.9	 8693.0	...
1721759	  723.7	  544.5	 8690.0	...
1721760	  723.5	  544.1	 8688.0	...
1721761	  723.8	  543.9	 8688.0	...
1721762	  724.2	  544.4	 8689.0	...
1721763	  724.3	  544.9	 8689.0	...
1721764	  723.9	  545.7	 8690.0	...
1721765	  723.6	  546.3	 8691.0	...
1721766	  723.7	  546.7	 8691.0	...
1721767	  723.8	  546.6	 8691.0	...
1721768	  723.9	  546.7	 8689.0	...
1721769	  723.9	  546.8	 8687.0	...
1721770	  723.9	  546.3	 8685.0	...
1721771	  724.0	  545.9	 8685.0	...
1721772	  724.1	  545.4	 8685.0	...
1721773	  724.3	  545.4	 8685.0	...
1721774	  724.3	  545.4	 8685.0	...
1721775	  724.2	  545.4	 8683.0	...
1721776	  724.1	  545.4	 8681.0	...
1721777	  724.1	  545.4	 8679.0	...
1721778	  724.2	  545.5	 8678.0	...
1721779	  724.3	  545.9	 8680.0	...
1721780	  724.3	  546.2	 8684.0	...
1721781	  724.2	  546.6	 8686.0	...
1721782	  724.1	  546.7	 8685.0	...
1721783	  724.2	  546.9	 8683.0	...
1721784	  724.2	  547.1	 8687.0	...
1721785	  724.1	  547.2	 8691.0	...
1721786	  724.3	  547.3	 8694.0	...
1721787	  724.5	  547.3	 8694.0	...
1721788	  724.5	  547.1	 8694.0	...
1721789	  724.3	  546.8	 8692.0	...
1721790	  724.0	  546.5	 8690.0	...
1721791	  723.5	  546.6	 8686.0	...
1721792	  723.1	  546.6	 8683.0	...
1721793	  722.7	  546.7	 8682.0	...
1721794	  722.6	  546.7	 8681.0	...
1721795	  723.0	  547.0	 8681.0	...
1721796	  723.4	  547.3	 8681.0	...
1721797	  723.8	  547.3	 8678.0	...
1721798	  723.7	  546.9	 8674.0	...
1721799	  723.7	  546.5	 8673.0	...
1721800	  723.8	  546.5	 8675.0	...
1721801	  723.9	  546.5	 8677.0	...
1721802	  724.0	  546.6	 8677.0	...
1721803	  724.2	  546.6	 8677.0	...
1721804	  724.4	  546.6	 8676.0	...
1721805	  724.2	  546.8	 8675.0	...
1721806	  723.8	  547.0	 8674.0	...
1721807	  723.4	  547.1	 8674.0	...
1721808	  723.4	  546.9	 8673.0	...
1721809	  723.5	  546.8	 8671.0	...
1721810	  723.7	  547.0	 8669.0	...
1721811	  723.7	  547.4	 8667.0	...
1721812	  723.7	  547.7	 8666.0	...
1721813	  723.9	  547.7	 8667.0	...
1721814	  724.1	  547.6	 8668.0	...
1721815	  724.2	  547.5	 8668.0	...
1721816	  724.0	  547.4	 8667.0	...
1721817	  723.8	  547.5	 8666.0	...
1721818	  723.9	  547.4	 8666.0	...
1721819	  724.0	  547.4	 8664.0	...
1721820	  724.0	  547.8	 8662.0	...
1721821	  724.1	  548.2	 8664.0	...
1721822	  724.2	  548.6	 8668.0	...
1721823	  724.1	  548.4	 8673.0	...
1721824	  724.0	  548.2	 8672.0	...
1721825	  723.9	  548.3	 8672.0	...
1721826	  723.8	  548.5	 8671.0	...
1721827	  723.8	  548.7	 8670.0	...
1721828	  723.7	  548.7	 8669.0	...
1721829	  723.6	  548.8	 8670.0	...
1721830	  723.6	  548.5	 8671.0	...
1721831	  723.5	  548.2	 8671.0	...
1721832	  723.5	  548.1	 8672.0	...
1721833	  723.5	  548.5	 8672.0	...
1721834	  723.5	  549.0	 8670.0	...
1721835	  723.5	  549.2	 8667.0	...
1721836	  723.5	  549.3	 8662.0	...
1721837	  723.6	  549.3	 8658.0	...
1721838	  723.7	  549.3	 8655.0	...
1721839	  723.4	  548.9	 8655.0	...
1721840	  723.1	  548.6	 8656.0	...
1721841	  722.7	  548.5	 8655.0	...
1721842	  722.7	  548.6	 8654.0	...
1721843	  722.5	  548.7	 8653.0	...
1721844	  722.2	  548.6	 8652.0	...
1721845	  721.9	  548.5	 8651.0	...
1721846	  722.1	  548.7	 8651.0	...
1721847	  722.4	  548.8	 8650.0	...
1721848	  722.4	  549.0	 8650.0	...
1721849	  722.0	  548.7	 8650.0	...
1721850	  721.5	  548.5	 8648.0	...
1721851	  721.4	  548.0	 8647.0	...
1721852	  721.3	  547.8	 8647.0	...
1721853	  721.2	  548.1	 8646.0	...
1721854	  721.3	  548.5	 8644.0	...
1721855	  721.3	  548.9	 8642.0	...
1721856	  721.3	  549.1	 8642.0	...
1721857	  721.3	  549.2	 8642.0	...
1721858	  721.4	  549.2	 8639.0	...
1721859	  721.5	  549.2	 8636.0	...
1721860	  721.8	  549.3	 8635.0	...
1721861	  722.0	  549.4	 8637.0	...
1721862	  722.3	  549.4	 8640.0	...
1721863	  722.5	  549.4	 8636.0	...
1721864	  722.7	  549.5	 8631.0	...
1721865	  722.6	  549.6	 8627.0	...
1721866	  722.1	  549.7	 8627.0	...
1721867	  721.6	  549.7	 8628.0	...
1721868	  721.2	  549.8	 8630.0	...
1721869	  721.2	  549.9	 8633.0	...
1721870	  721.3	  550.1	 8637.0	...
1721871	  721.3	  550.1	 8637.0	...
1721872	  721.4	  550.1	 8634.0	...
1721873	  721.3	  550.1	 8630.0	...
1721874	  721.4	  550.1	 8625.0	...
1721875	  721.5	  550.2	 8625.0	...
1721876	  721.5	  550.3	 8626.0	...
1721877	  721.4	  549.7	 8628.0	...
1721878	  721.1	  549.1	 8628.0	...
1721879	  720.9	  548.8	 8627.0	...
1721880	  720.9	  549.4	 8626.0	...
1721881	  721.1	  549.8	 8626.0	...
1721882	  721.3	  550.0	 8627.0	...
1721883	  721.3	  550.1	 8627.0	...
MSG	1721884 0000 _ Experiment Start
1721884	  721.4	  550.1	 8625.0	...
1721885	  721.3	  549.9	 8621.0	...
1721886	  721.2	  549.7	 8617.0	...
1721887	  721.1	  549.7	 8615.0	...
1721888	  721.1	  549.7	 8616.0	...
1721889	  721.2	  549.7	 8617.0	...
1721890	  721.2	  550.0	 8618.0	...
1721891	  721.2	  550.1	 8618.0	...
1721892	  721.1	  550.1	 8618.0	...
1721893	  721.2	  550.2	 8618.0	...
1721894	  721.1	  550.5	 8617.0	...
1721895	  721.1	  550.7	 8615.0	...
1721896	  721.2	  550.7	 8614.0	...
1721897	  721.4	  550.7	 8614.0	...
1721898	  721.7	  550.6	 8613.0	...
1721899	  721.7	  550.7	 8612.0	...
1721900	  721.4	  550.9	 8611.0	...
1721901	  721.2	  551.1	 8610.0	...
1721902	  721.1	  551.2	 8609.0	...
1721903	  721.1	  551.0	 8608.0	...
1721904	  721.2	  550.8	 8608.0	...
1721905	  721.1	  551.1	 8607.0	...
1721906	  720.9	  551.5	 8606.0	...
1721907	  720.8	  551.9	 8604.0	...
1721908	  720.9	  551.9	 8601.0	...
1721909	  721.0	  551.7	 8597.0	...
1721910	  721.0	  551.5	 8594.0	...
1721911	  720.9	  551.4	 8592.0	...
1721912	  720.9	  551.5	 8593.0	...
1721913	  720.9	  551.6	 8596.0	...
1721914	  721.2	  551.6	 8598.0	...
1721915	  721.6	  552.1	 8600.0	...
1721916	  721.9	  552.6	 8599.0	...
1721917	  721.9	  553.0	 8598.0	...
1721918	  721.8	  552.9	 8601.0	...
1721919	  721.6	  552.8	 8606.0	...
1721920	  721.5	  552.6	 8612.0	...
1721921	  721.5	  552.3	 8608.0	...
1721922	  721.5	  552.4	 8604.0	...
1721923	  721.4	  552.8	 8600.0	...
1721924	  721.4	  553.3	 8601.0	...
1721925	  721.1	  553.4	 8603.0	...
1721926	  720.9	  553.5	 8603.0	...
1721927	  720.7	  553.7	 8603.0	...
1721928	  720.8	  554.1	 8601.0	...
1721929	  720.8	  554.4	 8598.0	...
1721930	  720.9	  554.5	 8597.0	...
1721931	  721.0	  554.5	 8597.0	...
1721932	  721.1	  554.5	 8598.0	...
1721933	  721.0	  554.6	 8597.0	...
1721934	  720.8	  554.6	 8598.0	...
1721935	  720.8	  554.7	 8598.0	...
1721936	  721.0	  555.0	 8598.0	...
1721937	  721.2	  555.3	 8598.0	...
1721938	  721.2	  555.4	 8598.0	...
1721939	  721.2	  555.1	 8597.0	...
1721940	  721.2	  554.8	 8596.0	...
1721941	  721.1	  555.2	 8593.0	...
1721942	  721.1	  555.6	 8592.0	...
1721943	  720.8	  556.0	 8591.0	...
1721944	  720.6	  556.0	 8592.0	...
1721945	  720.3	  555.9	 8592.0	...
1721946	  720.4	  555.8	 8593.0	...
1721947	  720.4	  555.7	 8594.0	...
1721948	  720.3	  555.6	 8594.0	...
1721949	  720.2	  555.8	 8594.0	...
1721950	  720.1	  556.1	 8595.0	...
1721951	  720.0	  556.3	 8595.0	...
1721952	  719.9	  556.4	 8594.0	...
1721953	  719.9	  556.4	 8590.0	...
1721954	  719.9	  556.4	 8586.0	...
1721955	  720.0	  556.5	 8584.0	...
1721956	  719.9	  556.6	 8583.0	...
1721957	  719.9	  556.7	 8582.0	...
1721958	  719.8	  556.8	 8582.0	...
1721959	  720.1	  556.8	 8581.0	...
1721960	  720.7	  556.7	 8582.0	...
1721961	  721.3	  556.9	 8581.0	...
1721962	  721.4	  557.0	 8581.0	...
1721963	  721.0	  557.2	 8581.0	...
1721964	  720.5	  557.4	 8582.0	...
1721965	  720.4	  557.6	 8582.0	...
1721966	  720.6	  557.6	 8581.0	...
1721967	  720.9	  557.6	 8581.0	...
1721968	  720.9	  557.6	 8581.0	...
1721969	  720.6	  557.7	 8582.0	...
1721970	  720.2	  557.5	 8579.0	...
1721971	  720.1	  557.2	 8576.0	...
1721972	  720.3	  557.0	 8573.0	...
1721973	  720.5	  557.2	 8572.0	...
1721974	  720.6	  557.4	 8572.0	...
1721975	  720.5	  557.7	 8573.0	...
1721976	  720.5	  557.9	 8575.0	...
1721977	  720.5	  558.2	 8576.0	...
1721978	  720.5	  558.1	 8577.0	...
1721979	  720.4	  558.0	 8576.0	...
1721980	  720.4	  558.2	 8573.0	...
1721981	  720.4	  558.4	 8570.0	...
1721982	  720.4	  558.5	 8569.0	...
1721983	  720.4	  558.4	 8569.0	...
1721984	  720.4	  558.4	 8569.0	...
1721985	  720.3	  558.4	 8570.0	...
1721986	  720.3	  558.4	 8571.0	...
1721987	  720.3	  558.5	 8572.0	...
1721988	  720.3	  559.2	 8570.0	...
1721989	  720.3	  559.8	 8567.0	...
1721990	  720.3	  559.8	 8566.0	...
1721991	  720.2	  559.0	 8566.0	...
1721992	  720.1	  558.3	 8567.0	...
1721993	  720.1	  558.1	 8564.0	...
1721994	  720.1	  558.2	 8561.0	...
1721995	  720.0	  558.7	 8557.0	...
1721996	  720.0	  559.2	 8560.0	...
1721997	  719.8	  559.6	 8563.0	...
1721998	  719.7	  560.0	 8564.0	...
1721999	  719.8	  560.3	 8561.0	...
1722000	  720.0	  560.5	 8558.0	...
1722001	  720.3	  560.4	 8556.0	...
1722002	  720.3	  560.2	 8556.0	...
1722003	  720.3	  560.1	 8553.0	...
1722004	  720.3	  560.3	 8551.0	...
1722005	  720.4	  560.5	 8548.0	...
1722006	  720.4	  560.4	 8548.0	...
1722007	  720.4	  560.1	 8551.0	...
1722008	  720.5	  559.8	 8553.0	...
1722009	  720.6	  559.9	 8553.0	...
1722010	  720.4	  560.3	 8550.0	...
1722011	  720.2	  560.6	 8547.0	...
1722012	  720.0	  560.9	 8550.0	...
1722013	  720.1	  561.0	 8553.0	...
1722014	  720.1	  561.0	 8556.0	...
1722015	  720.1	  561.1	 8556.0	...
1722016	  720.1	  561.2	 8556.0	...
1722017	  720.1	  561.2	 8554.0	...
1722018	  720.2	  561.1	 8553.0	...
1722019	  720.2	  561.0	 8552.0	...
1722020	  720.3	  560.8	 8553.0	...
1722021	  720.4	  560.7	 8553.0	...
1722022	  720.4	  560.5	 8553.0	...
1722023	  720.3	  560.4	 8553.0	...
1722024	  720.2	  560.6	 8552.0	...
1722025	  720.0	  560.9	 8552.0	...
1722026	  720.0	  561.1	 8553.0	...
1722027	  720.3	  561.2	 8552.0	...
1722028	  720.7	  561.1	 8552.0	...
1722029	  720.8	  561.2	 8551.0	...
1722030	  720.4	  561.4	 8547.0	...
1722031	  720.1	  561.5	 8543.0	...
1722032	  720.0	  561.5	 8539.0	...
1722033	  719.9	  561.4	 8539.0	...
1722034	  719.9	  561.4	 8539.0	...
1722035	  720.0	  561.4	 8540.0	...
1722036	  720.2	  561.4	 8542.0	...
1722037	  720.2	  561.5	 8544.0	...
1722038	  720.3	  561.6	 8544.0	...
1722039	  720.3	  561.7	 8543.0	...
1722040	  720.2	  561.6	 8539.0	...
1722041	  720.1	  561.5	 8535.0	...
1722042	  720.0	  561.5	 8531.0	...
1722043	  720.2	  561.6	 8529.0	...
1722044	  720.3	  561.7	 8532.0	...
1722045	  720.5	  561.7	 8535.0	...
1722046	  720.5	  561.7	 8533.0	...
1722047	  720.5	  562.1	 8528.0	...
1722048	  720.5	  562.4	 8526.0	...
1722049	  720.4	  562.7	 8530.0	...
1722050	  720.4	  562.8	 8530.0	...
1722051	  720.4	  562.9	 8528.0	...
1722052	  720.3	  563.0	 8526.0	...
1722053	  720.1	  563.0	 8528.0	...
1722054	  720.0	  563.1	 8530.0	...
1722055	  719.8	  563.2	 8530.0	...
1722056	  719.8	  563.7	 8529.0	...
1722057	  719.8	  564.2	 8529.0	...
1722058	  719.8	  564.5	 8529.0	...
1722059	  719.9	  564.4	 8524.0	...
1722060	  720.0	  564.4	 8520.0	...
1722061	  720.0	  563.9	 8520.0	...
1722062	  720.0	  563.5	 8525.0	...
1722063	  720.0	  563.6	 8529.0	...
1722064	  719.9	  564.2	 8529.0	...
1722065	  719.8	  564.7	 8529.0	...
1722066	  719.9	  564.6	 8528.0	...
1722067	  720.4	  564.6	 8527.0	...
1722068	  720.8	  564.6	 8527.0	...
1722069	  721.1	  564.8	 8528.0	...
1722070	  721.0	  564.9	 8527.0	...
1722071	  720.9	  565.0	 8525.0	...
1722072	  720.3	  565.1	 8520.0	...
1722073	  719.7	  565.0	 8516.0	...
1722074	  719.6	  564.8	 8519.0	...
1722075	  720.2	  564.4	 8524.0	...
1722076	  720.8	  564.2	 8530.0	...
1722077	  720.4	  564.1	 8526.0	...
1722078	  719.9	  564.1	 8523.0	...
1722079	  719.4	  564.1	 8519.0	...
1722080	  719.5	  564.1	 8519.0	...
1722081	  719.5	  564.1	 8520.0	...
1722082	  719.6	  564.7	 8520.0	...
1722083	  719.8	  565.2	 8521.0	...
1722084	  720.0	  565.7	 8522.0	...
1722085	  720.2	  565.7	 8523.0	...
1722086	  720.2	  565.6	 8522.0	...
1722087	  720.2	  565.6	 8516.0	...
1722088	  720.2	  565.9	 8511.0	...
1722089	  720.2	  566.2	 8510.0	...
1722090	  720.0	  566.0	 8515.0	...
1722091	  719.8	  565.8	 8519.0	...
1722092	  719.7	  565.5	 8518.0	...
1722093	  719.8	  565.6	 8516.0	...
1722094	  720.1	  565.6	 8517.0	...
1722095	  720.4	  565.6	 8518.0	...
1722096	  720.3	  565.6	 8516.0	...
1722097	  719.9	  565.6	 8512.0	...
MSG	1722098 0000 _ Number On
1722098	  719.5	  565.6	 8509.0	...
1722099	  719.6	  565.7	 8509.0	...
1722100	  719.7	  565.7	 8509.0	...
1722101	  719.8	  565.8	 8509.0	...
1722102	  719.6	  565.8	 8511.0	...
1722103	  719.3	  565.8	 8512.0	...
1722104	  719.6	  565.8	 8512.0	...
1722105	  720.0	  566.0	 8511.0	...
1722106	  720.5	  566.0	 8510.0	...
1722107	  720.5	  566.0	 8511.0	...
1722108	  720.0	  566.0	 8509.0	...
1722109	  719.6	  566.0	 8507.0	...
1722110	  719.0	  566.1	 8505.0	...
1722111	  718.9	  566.0	 8505.0	...
1722112	  718.8	  566.0	 8506.0	...
1722113	  719.0	  566.1	 8505.0	...
1722114	  719.2	  566.1	 8503.0	...
1722115	  719.3	  566.2	 8502.0	...
1722116	  719.2	  566.2	 8501.0	...
1722117	  719.1	  566.2	 8499.0	...
1722118	  718.9	  566.4	 8498.0	...
1722119	  718.9	  566.7	 8497.0	...
1722120	  718.7	  567.0	 8496.0	...
1722121	  718.8	  567.1	 8498.0	...
1722122	  718.8	  567.2	 8501.0	...
1722123	  718.9	  567.3	 8505.0	...
1722124	  719.0	  567.4	 8505.0	...
1722125	  719.2	  567.4	 8505.0	...
1722126	  719.4	  567.3	 8501.0	...
1722127	  719.6	  567.1	 8498.0	...
1722128	  719.5	  567.0	 8500.0	...
1722129	  719.3	  567.0	 8507.0	...
1722130	  719.3	  566.8	 8515.0	...
1722131	  719.3	  566.7	 8517.0	...
1722132	  719.4	  566.7	 8517.0	...
1722133	  719.4	  566.8	 8517.0	...
1722134	  719.5	  566.8	 8516.0	...
1722135	  719.5	  567.0	 8515.0	...
1722136	  719.4	  567.1	 8512.0	...
1722137	  719.4	  567.1	 8510.0	...
1722138	  719.3	  567.0	 8507.0	...
1722139	  719.3	  567.0	 8507.0	...
1722140	  719.3	  567.3	 8508.0	...
1722141	  719.2	  567.7	 8508.0	...
1722142	  719.1	  567.9	 8510.0	...
1722143	  719.2	  568.0	 8510.0	...
1722144	  719.4	  568.0	 8510.0	...
1722145	  719.5	  568.0	 8506.0	...
1722146	  719.6	  568.1	 8503.0	...
1722147	  719.5	  568.2	 8501.0	...
1722148	  719.2	  567.8	 8500.0	...
1722149	  718.9	  567.4	 8498.0	...
1722150	  718.8	  567.0	 8496.0	...
1722151	  718.8	  567.4	 8496.0	...
1722152	  718.7	  567.8	 8495.0	...
1722153	  718.7	  568.2	 8494.0	...
1722154	  718.8	  568.3	 8493.0	...
1722155	  718.9	  568.1	 8493.0	...
1722156	  719.2	  567.9	 8493.0	...
1722157	  719.3	  567.6	 8494.0	...
1722158	  719.4	  567.3	 8494.0	...
1722159	  719.4	  567.6	 8495.0	...
1722160	  719.5	  568.0	 8493.0	...
1722161	  719.5	  568.4	 8492.0	...
1722162	  719.4	  568.4	 8491.0	...
1722163	  719.2	  568.4	 8490.0	...
1722164	  719.1	  568.5	 8490.0	...
1722165	  719.1	  568.6	 8486.0	...
1722166	  719.3	  568.8	 8482.0	...
1722167	  719.3	  568.8	 8480.0	...
1722168	  719.2	  568.9	 8483.0	...
1722169	  719.1	  568.9	 8488.0	...
1722170	  718.6	  568.1	 8490.0	...
1722171	  718.1	  567.3	 8491.0	...
1722172	  718.0	  566.8	 8492.0	...
1722173	  718.3	  567.3	 8493.0	...
1722174	  718.6	  567.9	 8495.0	...
1722175	  718.6	  568.3	 8495.0	...
1722176	  718.7	  568.3	 8495.0	...
1722177	  718.7	  568.2	 8495.0	...
1722178	  718.7	  568.1	 8493.0	...
1722179	  718.7	  568.1	 8491.0	...
1722180	  718.6	  568.1	 8491.0	...
1722181	  718.6	  568.2	 8491.0	...
1722182	  718.4	  568.2	 8490.0	...
1722183	  718.3	  568.2	 8488.0	...
1722184	  718.3	  568.1	 8487.0	...
1722185	  718.3	  568.1	 8487.0	...
1722186	  718.5	  567.8	 8488.0	...
1722187	  718.6	  567.4	 8488.0	...
1722188	  718.4	  567.5	 8488.0	...
1722189	  718.1	  567.8	 8489.0	...
1722190	  718.1	  568.2	 8490.0	...
1722191	  718.4	  568.2	 8492.0	...
1722192	  718.6	  568.2	 8492.0	...
1722193	  718.6	  568.2	 8492.0	...
1722194	  718.6	  568.2	 8492.0	...
1722195	  718.7	  568.1	 8491.0	...
1722196	  718.6	  568.1	 8487.0	...
1722197	  718.5	  568.1	 8483.0	...
1722198	  718.4	  568.1	 8482.0	...
1722199	  718.3	  568.0	 8485.0	...
1722200	  718.2	  567.9	 8488.0	...
1722201	  718.1	  567.8	 8489.0	...
1722202	  718.2	  567.5	 8486.0	...
1722203	  718.3	  567.2	 8482.0	...
1722204	  718.4	  567.0	 8479.0	...
1722205	  718.4	  567.0	 8479.0	...
1722206	  718.5	  566.9	 8477.0	...
1722207	  718.5	  566.8	 8473.0	...
1722208	  718.5	  566.6	 8473.0	...
1722209	  718.5	  566.7	 8474.0	...
1722210	  718.6	  566.9	 8476.0	...
1722211	  719.0	  567.0	 8477.0	...
1722212	  719.4	  567.1	 8479.0	...
1722213	  719.3	  566.3	 8480.0	...
1722214	  718.7	  565.7	 8481.0	...
1722215	  718.1	  565.1	 8481.0	...
1722216	  717.9	  565.1	 8479.0	...
1722217	  717.8	  565.0	 8477.0	...
1722218	  717.7	  564.7	 8477.0	...
1722219	  717.7	  564.6	 8477.0	...
1722220	  717.7	  564.9	 8478.0	...
1722221	  718.0	  565.4	 8478.0	...
1722222	  718.4	  565.9	 8477.0	...
1722223	  718.8	  566.2	 8476.0	...
1722224	  718.8	  566.4	 8475.0	...
1722225	  718.8	  566.4	 8471.0	...
1722226	  718.8	  566.4	 8467.0	...
1722227	  718.9	  566.4	 8466.0	...
1722228	  719.0	  566.0	 8468.0	...
1722229	  719.2	  565.6	 8470.0	...
1722230	  719.2	  565.3	 8468.0	...
1722231	  719.2	  565.5	 8468.0	...
1722232	  719.0	  565.8	 8469.0	...
1722233	  718.9	  566.0	 8471.0	...
1722234	  718.7	  566.1	 8473.0	...
1722235	  718.7	  566.2	 8473.0	...
1722236	  718.7	  566.3	 8472.0	...
1722237	  718.7	  566.4	 8471.0	...
1722238	  718.9	  566.8	 8470.0	...
1722239	  719.1	  567.2	 8471.0	...
1722240	  718.9	  567.1	 8470.0	...
1722241	  718.6	  566.7	 8468.0	...
1722242	  718.2	  566.3	 8466.0	...
1722243	  718.2	  566.3	 8464.0	...
1722244	  718.1	  566.3	 8464.0	...
1722245	  718.5	  566.3	 8463.0	...
1722246	  718.8	  566.2	 8465.0	...
1722247	  718.8	  566.3	 8468.0	...
1722248	  718.5	  566.3	 8470.0	...
1722249	  718.2	  566.3	 8469.0	...
1722250	  718.3	  566.2	 8468.0	...
1722251	  718.4	  566.2	 8468.0	...
1722252	  718.4	  566.2	 8469.0	...
1722253	  718.4	  566.2	 8470.0	...
1722254	  718.3	  566.3	 8471.0	...
1722255	  718.3	  566.3	 8472.0	...
1722256	  718.3	  566.3	 8472.0	...
1722257	  718.3	  566.3	 8472.0	...
1722258	  718.4	  566.3	 8472.0	...
1722259	  718.7	  566.0	 8473.0	...
1722260	  719.0	  565.7	 8472.0	...
1722261	  719.2	  565.3	 8471.0	...
1722262	  719.3	  565.2	 8470.0	...
1722263	  719.4	  565.3	 8468.0	...
1722264	  719.4	  565.6	 8466.0	...
1722265	  719.4	  566.0	 8465.0	...
1722266	  719.5	  566.0	 8466.0	...
1722267	  719.6	  565.9	 8466.0	...
1722268	  719.5	  565.9	 8465.0	...
1722269	  719.4	  565.8	 8462.0	...
1722270	  719.2	  565.6	 8459.0	...
1722271	  719.2	  565.4	 8457.0	...
1722272	  719.3	  565.5	 8459.0	...
1722273	  719.5	  565.5	 8462.0	...
1722274	  719.8	  565.5	 8466.0	...
1722275	  719.7	  565.5	 8468.0	...
1722276	  719.6	  565.7	 8465.0	...
1722277	  719.5	  566.0	 8463.0	...
1722278	  719.4	  565.8	 8460.0	...
1722279	  719.5	  565.4	 8457.0	...
1722280	  719.6	  565.0	 8454.0	...
1722281	  719.7	  565.0	 8451.0	...
1722282	  719.6	  565.0	 8456.0	...
1722283	  719.4	  564.9	 8460.0	...
1722284	  719.3	  564.8	 8465.0	...
1722285	  719.0	  564.9	 8465.0	...
1722286	  718.8	  565.1	 8465.0	...
1722287	  718.9	  565.3	 8465.0	...
1722288	  719.2	  565.3	 8465.0	...
1722289	  719.6	  565.2	 8463.0	...
1722290	  719.7	  565.3	 8462.0	...
1722291	  719.6	  565.5	 8462.0	...
1722292	  719.6	  565.8	 8460.0	...
1722293	  719.5	  566.0	 8457.0	...
1722294	  719.5	  566.0	 8454.0	...
1722295	  719.5	  566.0	 8454.0	...
1722296	  719.5	  566.1	 8453.0	...
1722297	  719.4	  565.9	 8453.0	...
1722298	  719.4	  565.8	 8454.0	...
1722299	  719.2	  565.6	 8455.0	...
1722300	  719.0	  565.8	 8454.0	...
1722301	  718.9	  565.9	 8453.0	...
1722302	  718.9	  565.7	 8456.0	...
1722303	  718.8	  565.3	 8460.0	...
1722304	  718.6	  564.9	 8465.0	...
1722305	  718.4	  564.9	 8463.0	...
1722306	  718.9	  564.9	 8460.0	...
1722307	  719.3	  564.7	 8458.0	...
1722308	  719.5	  564.6	 8459.0	...
1722309	  719.2	  564.5	 8461.0	...
1722310	  719.1	  564.8	 8462.0	...
1722311	  719.2	  565.1	 8464.0	...
1722312	  719.3	  565.4	 8465.0	...
1722313	  719.2	  565.2	 8465.0	...
1722314	  719.1	  565.3	 8464.0	...
1722315	  719.1	  565.3	 8463.0	...
1722316	  719.2	  565.3	 8462.0	...
1722317	  719.0	  565.2	 8462.0	...
1722318	  718.9	  565.2	 8462.0	...
1722319	  718.8	  565.0	 8463.0	...
1722320	  718.9	  564.6	 8465.0	...
1722321	  719.1	  564.2	 8464.0	...
1722322	  719.1	  564.3	 8462.0	...
1722323	  719.1	  564.5	 8461.0	...
1722324	  719.0	  564.6	 8461.0	...
1722325	  718.9	  564.2	 8461.0	...
1722326	  718.6	  563.7	 8461.0	...
1722327	  718.4	  563.1	 8458.0	...
1722328	  718.8	  563.1	 8455.0	...
1722329	  719.4	  563.0	 8456.0	...
1722330	  720.2	  563.0	 8460.0	...
1722331	  720.2	  563.1	 8463.0	...
1722332	  720.3	  563.3	 8464.0	...
1722333	  720.4	  563.6	 8464.0	...
1722334	  720.5	  563.7	 8465.0	...
1722335	  720.6	  563.9	 8466.0	...
1722336	  720.6	  564.0	 8464.0	...
1722337	  720.6	  564.2	 8461.0	...
1722338	  720.5	  564.4	 8457.0	...
1722339	  720.6	  564.2	 8455.0	...
1722340	  720.7	  563.9	 8455.0	...
1722341	  720.9	  563.6	 8458.0	...
1722342	  720.8	  563.8	 8462.0	...
1722343	  720.8	  563.9	 8463.0	...
1722344	  720.6	  564.0	 8460.0	...
1722345	  720.5	  564.2	 8457.0	...
1722346	  720.4	  564.4	 8457.0	...
1722347	  720.5	  564.2	 8457.0	...
1722348	  720.5	  563.9	 8459.0	...
1722349	  720.6	  563.7	 8462.0	...
1722350	  720.6	  564.0	 8462.0	...
1722351	  720.5	  564.2	 8460.0	...
1722352	  720.5	  564.1	 8459.0	...
1722353	  720.3	  563.9	 8457.0	...
1722354	  720.2	  563.6	 8456.0	...
1722355	  720.2	  563.5	 8453.0	...
1722356	  720.2	  563.3	 8451.0	...
1722357	  720.2	  563.3	 8449.0	...
1722358	  720.4	  563.2	 8448.0	...
1722359	  720.7	  563.1	 8447.0	...
1722360	  721.0	  562.9	 8448.0	...
1722361	  721.2	  562.8	 8449.0	...
1722362	  720.9	  562.7	 8450.0	...
1722363	  720.5	  562.7	 8449.0	...
1722364	  720.0	  562.7	 8447.0	...
1722365	  719.6	  562.7	 8447.0	...
1722366	  719.5	  563.4	 8447.0	...
1722367	  719.5	  564.2	 8447.0	...
1722368	  718.8	  565.0	 8449.0	...
1722369	  717.7	  565.4	 8449.0	...
1722370	  715.6	  565.8	 8450.0	...
1722371	  713.9	  566.4	 8450.0	...
1722372	  712.0	  566.7	 8451.0	...
1722373	  710.2	  567.0	 8447.0	...
1722374	  708.6	  567.2	 8442.0	...
1722375	  707.2	  567.4	 8437.0	...
1722376	  706.2	  567.6	 8438.0	...
1722377	  705.1	  567.9	 8440.0	...
1722378	  704.5	  568.1	 8443.0	...
1722379	  704.5	  568.1	 8445.0	...
1722380	  704.7	  567.8	 8446.0	...
1722381	  705.0	  567.4	 8446.0	...
1722382	  705.2	  567.2	 8446.0	...
1722383	  706.1	  567.2	 8447.0	...
1722384	  707.2	  567.3	 8448.0	...
1722385	  708.1	  567.6	 8447.0	...
1722386	  708.3	  567.9	 8446.0	...
1722387	  708.4	  568.0	 8444.0	...
1722388	  708.4	  568.0	 8445.0	...
1722389	  708.1	  568.0	 8446.0	...
1722390	  707.8	  568.0	 8443.0	...
1722391	  708.0	  568.0	 8439.0	...
1722392	  708.6	  568.0	 8435.0	...
1722393	  709.0	  568.0	 8437.0	...
1722394	  709.0	  568.2	 8438.0	...
1722395	  709.0	  568.3	 8440.0	...
1722396	  708.9	  568.4	 8439.0	...
1722397	  708.8	  568.6	 8439.0	...
1722398	  708.7	  568.6	 8439.0	...
1722399	  708.5	  568.6	 8440.0	...
MSG	1722400 0000 _ Number Off
1722400	  708.0	  568.5	 8435.0	...
1722401	  707.5	  568.4	 8430.0	...
1722402	  707.2	  568.4	 8425.0	...
1722403	  707.1	  568.4	 8430.0	...
1722404	  707.2	  568.4	 8436.0	...
1722405	  707.4	  568.4	 8437.0	...
1722406	  707.7	  568.4	 8432.0	...
1722407	  707.9	  568.4	 8429.0	...
1722408	  707.9	  568.4	 8432.0	...
1722409	  707.8	  568.4	 8435.0	...
1722410	  707.8	  568.5	 8436.0	...
1722411	  707.8	  568.4	 8434.0	...
1722412	  707.8	  568.4	 8434.0	...
1722413	  707.9	  568.3	 8433.0	...
1722414	  707.9	  568.5	 8432.0	...
1722415	  707.7	  568.6	 8431.0	...
1722416	  707.4	  568.6	 8430.0	...
1722417	  707.3	  568.3	 8434.0	...
1722418	  707.2	  567.6	 8439.0	...
1722419	  707.1	  567.1	 8440.0	...
1722420	  706.9	  566.6	 8436.0	...
1722421	  706.7	  566.4	 8431.0	...
1722422	  706.7	  566.3	 8432.0	...
1722423	  706.9	  566.9	 8435.0	...
1722424	  707.0	  567.6	 8438.0	...
1722425	  707.0	  568.1	 8440.0	...
1722426	  706.9	  567.8	 8441.0	...
1722427	  706.7	  567.5	 8440.0	...
1722428	  706.5	  566.8	 8438.0	...
1722429	  706.4	  566.2	 8436.0	...
1722430	  706.3	  565.9	 8435.0	...
1722431	  706.4	  566.2	 8435.0	...
1722432	  706.4	  566.6	 8436.0	...
1722433	  706.3	  566.6	 8434.0	...
1722434	  706.3	  566.7	 8432.0	...
1722435	  706.5	  566.7	 8430.0	...
1722436	  706.8	  566.7	 8431.0	...
1722437	  707.1	  566.7	 8432.0	...
1722438	  707.0	  566.7	 8435.0	...
1722439	  706.8	  566.8	 8439.0	...
1722440	  706.6	  566.9	 8438.0	...
1722441	  706.5	  566.9	 8433.0	...
1722442	  706.5	  567.1	 8428.0	...
1722443	  706.5	  567.2	 8429.0	...
1722444	  706.6	  567.2	 8429.0	...
1722445	  706.6	  567.0	 8430.0	...
1722446	  706.4	  566.8	 8431.0	...
1722447	  706.1	  567.0	 8431.0	...
1722448	  705.8	  567.2	 8431.0	...
1722449	  705.8	  567.2	 8431.0	...
1722450	  705.7	  567.0	 8432.0	...
1722451	  705.6	  566.7	 8432.0	...
1722452	  705.5	  566.6	 8431.0	...
1722453	  705.5	  566.7	 8428.0	...
1722454	  705.6	  567.1	 8424.0	...
1722455	  705.8	  567.5	 8423.0	...
1722456	  705.9	  567.8	 8423.0	...
1722457	  706.0	  567.8	 8423.0	...
1722458	  705.9	  567.6	 8423.0	...
1722459	  705.7	  567.4	 8423.0	...
1722460	  705.7	  567.1	 8424.0	...
1722461	  705.8	  567.2	 8425.0	...
1722462	  706.0	  567.3	 8427.0	...
1722463	  706.0	  567.3	 8428.0	...
1722464	  706.1	  567.2	 8429.0	...
1722465	  706.1	  567.2	 8428.0	...
1722466	  706.1	  567.3	 8428.0	...
1722467	  706.1	  567.4	 8427.0	...
1722468	  705.8	  567.3	 8424.0	...
1722469	  705.6	  567.1	 8420.0	...
1722470	  705.5	  567.3	 8416.0	...
1722471	  705.7	  567.6	 8415.0	...
1722472	  706.2	  567.8	 8414.0	...
1722473	  706.6	  567.5	 8412.0	...
1722474	  707.0	  567.2	 8411.0	...
1722475	  707.1	  567.1	 8411.0	...
1722476	  707.0	  566.9	 8412.0	...
1722477	  706.6	  566.8	 8414.0	...
1722478	  706.2	  567.2	 8415.0	...
1722479	  706.1	  567.6	 8415.0	...
1722480	  706.3	  568.0	 8417.0	...
1722481	  706.4	  567.8	 8419.0	...
1722482	  706.3	  567.7	 8421.0	...
1722483	  706.1	  567.6	 8420.0	...
1722484	  705.8	  568.0	 8418.0	...
1722485	  705.7	  568.2	 8416.0	...
1722486	  705.5	  568.4	 8412.0	...
1722487	  705.2	  568.4	 8409.0	...
1722488	  705.1	  568.4	 8407.0	...
1722489	  705.2	  568.8	 8408.0	...
1722490	  705.3	  569.2	 8409.0	...
1722491	  705.3	  569.1	 8411.0	...
1722492	  705.4	  568.7	 8413.0	...
1722493	  705.5	  568.5	 8415.0	...
1722494	  705.7	  568.7	 8415.0	...
1722495	  705.7	  568.8	 8415.0	...
1722496	  705.6	  568.7	 8416.0	...
1722497	  705.4	  568.8	 8418.0	...
1722498	  705.6	  569.1	 8419.0	...
1722499	  705.8	  569.3	 8420.0	...
1722500	  705.9	  569.0	 8418.0	...
1722501	  705.8	  568.6	 8417.0	...
1722502	  705.7	  568.7	 8415.0	...
1722503	  705.7	  569.1	 8414.0	...
1722504	  705.4	  569.3	 8413.0	...
1722505	  705.3	  569.1	 8415.0	...
1722506	  705.2	  569.3	 8417.0	...
1722507	  705.4	  569.6	 8421.0	...
1722508	  705.5	  569.9	 8423.0	...
1722509	  705.6	  569.9	 8424.0	...
1722510	  705.7	  569.9	 8423.0	...
1722511	  705.9	  569.9	 8421.0	...
1722512	  706.0	  569.8	 8420.0	...
1722513	  706.0	  569.8	 8419.0	...
1722514	  706.0	  569.8	 8415.0	...
1722515	  706.1	  569.8	 8413.0	...
1722516	  706.3	  569.8	 8412.0	...
1722517	  706.6	  569.8	 8412.0	...
1722518	  706.6	  570.0	 8411.0	...
1722519	  706.3	  570.2	 8409.0	...
1722520	  706.1	  570.2	 8408.0	...
1722521	  705.9	  570.1	 8407.0	...
1722522	  705.8	  570.1	 8406.0	...
1722523	  705.7	  570.1	 8405.0	...
1722524	  705.6	  570.1	 8403.0	...
1722525	  705.6	  570.1	 8403.0	...
1722526	  705.5	  570.1	 8401.0	...
1722527	  705.4	  570.1	 8401.0	...
1722528	  705.4	  569.9	 8399.0	...
1722529	  705.5	  569.7	 8399.0	...
1722530	  705.5	  569.4	 8402.0	...
1722531	  705.6	  569.3	 8408.0	...
1722532	  705.9	  569.5	 8413.0	...
1722533	  706.1	  569.8	 8414.0	...
1722534	  706.1	  570.5	 8411.0	...
1722535	  705.9	  570.8	 8407.0	...
1722536	  705.8	  570.8	 8403.0	...
1722537	  705.7	  570.3	 8402.0	...
1722538	  705.7	  569.8	 8402.0	...
1722539	  705.8	  569.9	 8402.0	...
1722540	  705.8	  569.9	 8402.0	...
1722541	  705.7	  570.0	 8401.0	...
1722542	  705.7	  570.1	 8401.0	...
1722543	  705.8	  570.2	 8401.0	...
1722544	  706.1	  570.3	 8401.0	...
1722545	  706.2	  570.2	 8398.0	...
1722546	  706.1	  570.3	 8396.0	...
1722547	  705.9	  570.3	 8395.0	...
1722548	  705.6	  570.7	 8397.0	...
1722549	  705.6	  570.7	 8399.0	...
1722550	  705.6	  570.7	 8401.0	...
1722551	  705.6	  570.2	 8402.0	...
1722552	  705.5	  570.0	 8404.0	...
1722553	  705.5	  570.1	 8404.0	...
1722554	  705.5	  570.4	 8405.0	...
1722555	  705.3	  570.2	 8405.0	...
1722556	  705.1	  569.7	 8405.0	...
1722557	  705.1	  570.0	 8405.0	...
1722558	  704.9	  570.7	 8401.0	...
1722559	  704.7	  571.0	 8396.0	...
1722560	  704.6	  570.7	 8393.0	...
1722561	  704.6	  570.3	 8393.0	...
1722562	  704.7	  570.3	 8394.0	...
1722563	  704.7	  570.3	 8391.0	...
1722564	  704.9	  570.5	 8388.0	...
1722565	  705.1	  570.7	 8390.0	...
1722566	  705.3	  570.9	 8394.0	...
1722567	  705.2	  570.9	 8398.0	...
1722568	  705.4	  570.8	 8397.0	...
1722569	  705.5	  570.8	 8396.0	...
1722570	  705.6	  570.6	 8394.0	...
1722571	  705.6	  570.4	 8392.0	...
1722572	  705.5	  570.6	 8393.0	...
1722573	  705.5	  571.0	 8395.0	...
1722574	  705.6	  571.4	 8396.0	...
1722575	  705.6	  571.4	 8394.0	...
1722576	  705.5	  571.5	 8396.0	...
1722577	  705.5	  571.6	 8399.0	...
1722578	  705.2	  571.3	 8400.0	...
1722579	  704.9	  570.9	 8396.0	...
1722580	  704.6	  570.5	 8393.0	...
1722581	  704.5	  570.5	 8393.0	...
1722582	  704.8	  570.6	 8392.0	...
1722583	  705.2	  570.8	 8393.0	...
1722584	  705.6	  571.1	 8394.0	...
1722585	  705.5	  571.4	 8395.0	...
1722586	  705.6	  571.5	 8394.0	...
1722587	  705.7	  571.6	 8393.0	...
1722588	  705.7	  571.5	 8393.0	...
1722589	  705.6	  571.3	 8390.0	...
1722590	  705.0	  571.4	 8388.0	...
1722591	  704.5	  571.6	 8388.0	...
1722592	  704.0	  571.6	 8389.0	...
1722593	  703.9	  571.3	 8390.0	...
1722594	  703.8	  571.0	 8390.0	...
1722595	  703.7	  571.0	 8389.0	...
1722596	  703.6	  571.4	 8388.0	...
1722597	  703.6	  571.7	 8387.0	...
1722598	  703.6	  571.9	 8388.0	...
1722599	  703.6	  572.0	 8385.0	...
1722600	  704.1	  572.0	 8382.0	...
1722601	  704.5	  572.0	 8380.0	...
1722602	  704.9	  572.0	 8383.0	...
1722603	  704.9	  572.1	 8386.0	...
1722604	  704.8	  572.1	 8387.0	...
1722605	  704.6	  572.1	 8387.0	...
1722606	  704.3	  572.0	 8389.0	...
1722607	  704.0	  571.8	 8391.0	...
1722608	  703.9	  571.6	 8393.0	...
1722609	  703.9	  571.4	 8393.0	...
1722610	  704.0	  571.2	 8393.0	...
MSG	1722611 0000 _ Number On
1722611	  704.1	  571.0	 8396.0	...
1722612	  704.3	  571.3	 8398.0	...
1722613	  704.5	  571.5	 8400.0	...
1722614	  704.7	  571.7	 8400.0	...
1722615	  704.8	  571.5	 8400.0	...
1722616	  704.9	  571.4	 8401.0	...
1722617	  704.9	  571.4	 8403.0	...
1722618	  704.7	  571.5	 8405.0	...
1722619	  704.4	  571.6	 8406.0	...
1722620	  704.1	  571.6	 8406.0	...
1722621	  704.2	  571.8	 8403.0	...
1722622	  704.3	  572.0	 8400.0	...
1722623	  704.4	  572.2	 8398.0	...
1722624	  704.5	  572.3	 8399.0	...
1722625	  704.3	  572.5	 8398.0	...
1722626	  704.1	  572.6	 8396.0	...
1722627	  704.0	  572.7	 8394.0	...
1722628	  704.0	  572.6	 8392.0	...
1722629	  703.9	  572.2	 8392.0	...
1722630	  703.6	  571.9	 8391.0	...
1722631	  703.4	  571.8	 8391.0	...
1722632	  703.5	  571.9	 8393.0	...
1722633	  703.7	  572.1	 8395.0	...
1722634	  703.8	  572.1	 8397.0	...
1722635	  703.9	  572.2	 8397.0	...
1722636	  703.9	  572.6	 8398.0	...
1722637	  704.0	  573.2	 8398.0	...
1722638	  704.0	  573.5	 8398.0	...
1722639	  704.1	  573.6	 8397.0	...
1722640	  704.2	  573.5	 8396.0	...
1722641	  704.2	  573.4	 8396.0	...
1722642	  704.0	  573.4	 8397.0	...
1722643	  703.9	  573.4	 8399.0	...
1722644	  703.9	  573.3	 8399.0	...
1722645	  703.8	  573.2	 8399.0	...
1722646	  703.8	  573.1	 8400.0	...
1722647	  703.7	  573.1	 8400.0	...
1722648	  703.6	  573.0	 8400.0	...
1722649	  703.5	  573.0	 8400.0	...
1722650	  703.4	  573.0	 8401.0	...
1722651	  703.2	  572.9	 8399.0	...
1722652	  703.0	  572.9	 8397.0	...
1722653	  702.9	  572.6	 8395.0	...
1722654	  702.9	  572.2	 8396.0	...
1722655	  702.9	  571.9	 8397.0	...
1722656	  703.0	  572.3	 8397.0	...
1722657	  703.2	  572.6	 8396.0	...
1722658	  702.9	  572.6	 8394.0	...
1722659	  702.5	  572.2	 8392.0	...
1722660	  702.0	  571.8	 8390.0	...
1722661	  702.1	  571.8	 8391.0	...
1722662	  702.2	  571.2	 8389.0	...
1722663	  702.4	  570.6	 8387.0	...
1722664	  702.4	  570.0	 8385.0	...
1722665	  702.2	  570.1	 8384.0	...
1722666	  701.9	  570.1	 8384.0	...
1722667	  701.7	  570.0	 8380.0	...
1722668	  701.8	  569.5	 8375.0	...
1722669	  701.6	  569.0	 8370.0	...
1722670	  701.3	  568.8	 8370.0	...
1722671	  701.0	  568.7	 8372.0	...
1722672	  700.9	  567.7	 8375.0	...
1722673	  700.9	  566.8	 8377.0	...
1722674	  700.8	  565.8	 8379.0	...
1722675	  700.9	  565.7	 8381.0	...
1722676	  701.1	  565.0	 8379.0	...
1722677	  701.1	  564.1	 8376.0	...
1722678	  701.0	  563.5	 8372.0	...
1722679	  700.8	  563.6	 8366.0	...
1722680	  700.9	  563.1	 8363.0	...
1722681	  701.3	  562.4	 8363.0	...
1722682	  701.7	  562.2	 8365.0	...
1722683	  702.2	  563.2	 8368.0	...
1722684	  702.6	  564.2	 8370.0	...
1722685	  703.2	  564.9	 8372.0	...
1722686	  704.1	  565.6	 8374.0	...
1722687	  704.8	  566.3	 8372.0	...
1722688	  705.3	  566.9	 8369.0	...
1722689	  705.2	  567.5	 8366.0	...
1722690	  705.3	  569.4	 8365.0	...
1722691	  706.0	  571.1	 8365.0	...
1722692	  707.2	  574.7	 8363.0	...
EFIX R   1721205	1722692	1488	  718.5	  556.2	   8552
SSACC R  1722693
1722693	  708.5	  576.9	 8355.0	...
1722694	  709.0	  579.0	 8348.0	...
1722695	  708.4	  578.2	 8343.0	...
1722696	  707.7	  576.8	 8346.0	...
1722697	  707.0	  575.7	 8349.0	...
1722698	  706.7	  575.0	 8352.0	...
1722699	  706.8	  576.7	 8352.0	...
1722700	  708.0	  582.9	 8342.0	...
1722701	  709.9	  595.1	 8317.0	...
1722702	  712.8	  613.6	 8268.0	...
1722703	  716.0	  637.3	 8205.0	...
1722704	  720.3	  664.1	 8121.0	...
1722705	  725.8	  695.2	 8025.0	...
1722706	  732.6	  729.5	 7916.0	...
1722707	  738.9	  766.4	 7787.0	...
1722708	  745.2	  806.3	 7648.0	...
1722709	  751.8	  849.7	 7490.0	...
1722710	  759.5	  897.5	 7321.0	...
1722711	  767.6	  947.5	 7133.0	...
1722712	  777.5	 1000.4	 6922.0	...
1722713	  790.8	 1058.3	 6697.0	...
1722714	  803.4	 1119.4	 6446.0	...
1722715	  815.3	 1183.9	 6186.0	...
1722716	  827.7	 1251.2	 5914.0	...
1722717	  844.3	 1321.1	 5636.0	...
1722718	  863.9	 1392.3	 5339.0	...
1722719	  888.1	 1466.4	 5015.0	...
1722720	  918.5	 1548.2	 4641.0	...
1722721	  962.7	 1647.9	 4215.0	...
1722722	 1013.9	 1751.7	 3775.0	...
1722723	 1069.1	 1855.4	 3356.0	...
1722724	 1103.2	 1917.8	 3095.0	...
1722725	 1119.4	 1948.4	 2970.0	...
1722726	 1119.4	 1948.4	 2970.0	...
SBLINK R 1722727
1722727	   .	   .	    0.0	...
1722728	   .	   .	    0.0	...
1722729	   .	   .	    0.0	...
1722730	   .	   .	    0.0	...
1722731	   .	   .	    0.0	...
1722732	   .	   .	    0.0	...
1722733	   .	   .	    0.0	...
1722734	   .	   .	    0.0	...
1722735	   .	   .	    0.0	...
1722736	   .	   .	    0.0	...
1722737	   .	   .	    0.0	...
1722738	   .	   .	    0.0	...
1722739	   .	   .	    0.0	...
1722740	   .	   .	    0.0	...
1722741	   .	   .	    0.0	...
1722742	   .	   .	    0.0	...
1722743	   .	   .	    0.0	...
1722744	   .	   .	    0.0	...
1722745	   .	   .	    0.0	...
1722746	   .	   .	    0.0	...
1722747	   .	   .	    0.0	...
1722748	   .	   .	    0.0	...
1722749	   .	   .	    0.0	...
1722750	   .	   .	    0.0	...
1722751	   .	   .	    0.0	...
1722752	   .	   .	    0.0	...
1722753	   .	   .	    0.0	...
1722754	   .	   .	    0.0	...
1722755	   .	   .	    0.0	...
1722756	   .	   .	    0.0	...
1722757	   .	   .	    0.0	...
1722758	   .	   .	    0.0	...
1722759	   .	   .	    0.0	...
1722760	   .	   .	    0.0	...
1722761	   .	   .	    0.0	...
1722762	   .	   .	    0.0	...
1722763	   .	   .	    0.0	...
1722764	   .	   .	    0.0	...
1722765	   .	   .	    0.0	...
1722766	   .	   .	    0.0	...
1722767	   .	   .	    0.0	...
1722768	   .	   .	    0.0	...
1722769	   .	   .	    0.0	...
1722770	   .	   .	    0.0	...
1722771	   .	   .	    0.0	...
1722772	   .	   .	    0.0	...
1722773	   .	   .	    0.0	...
1722774	   .	   .	    0.0	...
1722775	   .	   .	    0.0	...
1722776	   .	   .	    0.0	...
1722777	   .	   .	    0.0	...
1722778	   .	   .	    0.0	...
1722779	   .	   .	    0.0	...
1722780	   .	   .	    0.0	...
1722781	   .	   .	    0.0	...
1722782	   .	   .	    0.0	...
1722783	   .	   .	    0.0	...
1722784	   .	   .	    0.0	...
1722785	   .	   .	    0.0	...
1722786	   .	   .	    0.0	...
1722787	   .	   .	    0.0	...
1722788	   .	   .	    0.0	...
1722789	   .	   .	    0.0	...
1722790	   .	   .	    0.0	...
1722791	   .	   .	    0.0	...
1722792	   .	   .	    0.0	...
1722793	   .	   .	    0.0	...
1722794	   .	   .	    0.0	...
1722795	   .	   .	    0.0	...
1722796	   .	   .	    0.0	...
1722797	   .	   .	    0.0	...
1722798	   .	   .	    0.0	...
1722799	   .	   .	    0.0	...
1722800	   .	   .	    0.0	...
1722801	   .	   .	    0.0	...
1722802	   .	   .	    0.0	...
1722803	   .	   .	    0.0	...
1722804	   .	   .	    0.0	...
1722805	   .	   .	    0.0	...
1722806	   .	   .	    0.0	...
1722807	   .	   .	    0.0	...
1722808	   .	   .	    0.0	...
1722809	   .	   .	    0.0	...
1722810	   .	   .	    0.0	...
1722811	   .	   .	    0.0	...
1722812	   .	   .	    0.0	...
1722813	   .	   .	    0.0	...
1722814	   .	   .	    0.0	...
1722815	   .	   .	    0.0	...
1722816	   .	   .	    0.0	...
1722817	   .	   .	    0.0	...
1722818	   .	   .	    0.0	...
1722819	   .	   .	    0.0	...
1722820	   .	   .	    0.0	...
1722821	   .	   .	    0.0	...
1722822	   .	   .	    0.0	...
1722823	   .	   .	    0.0	...
1722824	   .	   .	    0.0	...
1722825	   .	   .	    0.0	...
1722826	   .	   .	    0.0	...
1722827	   .	   .	    0.0	...
1722828	   .	   .	    0.0	...
1722829	   .	   .	    0.0	...
1722830	   .	   .	    0.0	...
1722831	   .	   .	    0.0	...
1722832	   .	   .	    0.0	...
1722833	   .	   .	    0.0	...
1722834	   .	   .	    0.0	...
1722835	   .	   .	    0.0	...
1722836	   .	   .	    0.0	...
1722837	   .	   .	    0.0	...
1722838	   .	   .	    0.0	...
1722839	   .	   .	    0.0	...
1722840	   .	   .	    0.0	...
1722841	   .	   .	    0.0	...
1722842	   .	   .	    0.0	...
1722843	   .	   .	    0.0	...
1722844	   .	   .	    0.0	...
1722845	   .	   .	    0.0	...
1722846	   .	   .	    0.0	...
1722847	   .	   .	    0.0	...
1722848	   .	   .	    0.0	...
1722849	   .	   .	    0.0	...
1722850	   .	   .	    0.0	...
1722851	   .	   .	    0.0	...
1722852	   .	   .	    0.0	...
1722853	   .	   .	    0.0	...
1722854	   .	   .	    0.0	...
1722855	   .	   .	    0.0	...
1722856	   .	   .	    0.0	...
1722857	   .	   .	    0.0	...
1722858	   .	   .	    0.0	...
1722859	   .	   .	    0.0	...
1722860	   .	   .	    0.0	...
1722861	   .	   .	    0.0	...
1722862	   .	   .	    0.0	...
1722863	   .	   .	    0.0	...
1722864	   .	   .	    0.0	...
1722865	   .	   .	    0.0	...
1722866	   .	   .	    0.0	...
EBLINK R 1722727	1722866	140
1722867	 1255.4	 1822.3	 2996.0	...
1722868	 1255.4	 1822.3	 2996.0	...
1722869	 1249.4	 1817.0	 3021.0	...
1722870	 1241.6	 1806.0	 3078.0	...
1722871	 1231.3	 1786.4	 3166.0	...
1722872	 1221.9	 1765.2	 3262.0	...
1722873	 1210.2	 1744.1	 3347.0	...
1722874	 1196.1	 1723.7	 3430.0	...
1722875	 1182.6	 1702.3	 3519.0	...
1722876	 1167.8	 1678.9	 3619.0	...
1722877	 1153.0	 1656.4	 3721.0	...
1722878	 1135.6	 1632.4	 3826.0	...
1722879	 1117.6	 1608.4	 3934.0	...
1722880	 1100.0	 1583.1	 4049.0	...
1722881	 1085.2	 1561.1	 4154.0	...
1722882	 1071.8	 1538.3	 4262.0	...
1722883	 1058.0	 1516.8	 4368.0	...
1722884	 1043.9	 1494.2	 4472.0	...
1722885	 1030.2	 1472.6	 4571.0	...
1722886	 1017.7	 1451.4	 4666.0	...
1722887	 1005.6	 1431.4	 4763.0	...
1722888	  994.3	 1412.4	 4860.0	...
1722889	  983.9	 1392.7	 4953.0	...
1722890	  974.4	 1372.8	 5045.0	...
1722891	  965.8	 1353.6	 5133.0	...
1722892	  956.3	 1334.6	 5220.0	...
1722893	  946.9	 1315.9	 5311.0	...
1722894	  936.5	 1296.5	 5402.0	...
1722895	  927.7	 1278.4	 5482.0	...
1722896	  919.4	 1261.1	 5559.0	...
1722897	  911.3	 1243.8	 5635.0	...
1722898	  903.2	 1226.7	 5720.0	...
1722899	  895.3	 1208.6	 5805.0	...
1722900	  887.9	 1191.1	 5887.0	...
1722901	  880.7	 1173.9	 5964.0	...
1722902	  873.0	 1157.7	 6038.0	...
1722903	  866.2	 1140.5	 6111.0	...
1722904	  859.1	 1125.3	 6181.0	...
1722905	  852.9	 1110.3	 6251.0	...
1722906	  846.9	 1096.9	 6313.0	...
1722907	  841.0	 1082.1	 6376.0	...
1722908	  834.9	 1068.4	 6433.0	...
1722909	  828.9	 1055.5	 6493.0	...
1722910	  823.4	 1043.6	 6551.0	...
1722911	  818.5	 1031.8	 6607.0	...
1722912	  813.7	 1020.6	 6657.0	...
1722913	  808.6	 1008.8	 6710.0	...
1722914	  804.1	  997.7	 6759.0	...
1722915	  799.1	  986.3	 6809.0	...
MSG	1722916 0000 _ Number Off
1722916	  794.7	  975.9	 6861.0	...
1722917	  790.1	  964.8	 6912.0	...
1722918	  785.6	  954.7	 6961.0	...
1722919	  781.6	  943.9	 7005.0	...
1722920	  776.9	  933.3	 7049.0	...
1722921	  773.3	  921.9	 7095.0	...
1722922	  769.6	  911.6	 7138.0	...
1722923	  766.0	  900.8	 7183.0	...
1722924	  762.2	  890.1	 7227.0	...
1722925	  757.9	  879.2	 7272.0	...
1722926	  754.4	  868.7	 7317.0	...
1722927	  750.6	  858.2	 7357.0	...
1722928	  747.3	  847.4	 7398.0	...
1722929	  743.6	  837.9	 7435.0	...
1722930	  740.6	  827.9	 7474.0	...
1722931	  737.8	  818.1	 7518.0	...
1722932	  735.1	  808.4	 7553.0	...
1722933	  732.9	  799.6	 7593.0	...
1722934	  730.8	  791.7	 7618.0	...
1722935	  729.1	  784.1	 7651.0	...
1722936	  727.5	  776.6	 7676.0	...
1722937	  726.2	  769.1	 7711.0	...
1722938	  725.3	  761.1	 7735.0	...
1722939	  724.2	  753.5	 7763.0	...
1722940	  723.0	  745.6	 7792.0	...
1722941	  721.9	  738.6	 7822.0	...
1722942	  721.2	  731.4	 7852.0	...
1722943	  720.0	  725.6	 7877.0	...
1722944	  718.8	  718.6	 7907.0	...
1722945	  716.8	  711.1	 7941.0	...
1722946	  715.3	  702.8	 7972.0	...
1722947	  713.5	  694.8	 8003.0	...
1722948	  712.0	  687.1	 8032.0	...
1722949	  710.4	  679.6	 8067.0	...
1722950	  708.9	  672.1	 8103.0	...
1722951	  707.3	  664.8	 8133.0	...
1722952	  705.5	  657.9	 8161.0	...
1722953	  703.5	  650.7	 8184.0	...
1722954	  701.8	  644.2	 8208.0	...
1722955	  701.0	  637.7	 8229.0	...
1722956	  700.0	  631.6	 8251.0	...
1722957	  698.9	  625.1	 8276.0	...
1722958	  697.9	  619.1	 8299.0	...
1722959	  697.5	  614.4	 8314.0	...
1722960	  697.1	  609.9	 8324.0	...
1722961	  696.6	  605.0	 8339.0	...
ESACC R  1722693	1722961	269	  708.5	  576.9	  696.6	  605.0	   0.65	   1353
SFIX R   1722962
1722962	  696.2	  600.9	 8356.0	...
1722963	  696.0	  597.9	 8376.0	...
1722964	  695.7	  595.1	 8390.0	...
1722965	  695.2	  591.9	 8404.0	...
1722966	  694.6	  588.3	 8413.0	...
1722967	  694.3	  585.8	 8421.0	...
1722968	  693.7	  584.2	 8426.0	...
1722969	  693.2	  582.7	 8430.0	...
1722970	  692.8	  580.8	 8433.0	...
1722971	  692.4	  578.8	 8437.0	...
1722972	  692.2	  577.8	 8439.0	...
1722973	  691.9	  576.5	 8441.0	...
1722974	  691.7	  575.9	 8443.0	...
1722975	  691.2	  575.4	 8447.0	...
1722976	  690.7	  575.6	 8451.0	...
1722977	  690.3	  575.8	 8454.0	...
1722978	  690.0	  576.0	 8453.0	...
1722979	  689.8	  576.1	 8452.0	...
1722980	  689.6	  576.1	 8452.0	...
1722981	  689.6	  576.4	 8448.0	...
1722982	  689.5	  576.7	 8445.0	...
1722983	  689.3	  577.5	 8441.0	...
1722984	  689.2	  578.4	 8440.0	...
1722985	  689.1	  579.4	 8442.0	...
1722986	  689.0	  579.9	 8445.0	...
1722987	  689.4	  580.8	 8449.0	...
1722988	  689.9	  582.0	 8444.0	...
1722989	  690.2	  583.7	 8437.0	...
1722990	  690.1	  584.7	 8431.0	...
1722991	  690.0	  585.4	 8433.0	...
1722992	  689.8	  585.6	 8435.0	...
1722993	  689.7	  585.9	 8435.0	...
1722994	  689.5	  586.1	 8435.0	...
1722995	  689.5	  586.2	 8435.0	...
1722996	  689.4	  586.2	 8437.0	...
1722997	  689.4	  586.0	 8438.0	...
1722998	  689.3	  585.7	 8440.0	...
1722999	  689.3	  585.6	 8439.0	...
1723000	  689.3	  585.5	 8439.0	...
1723001	  689.2	  585.5	 8439.0	...
1723002	  689.1	  585.5	 8439.0	...
1723003	  688.6	  585.0	 8439.0	...
1723004	  688.2	  584.5	 8438.0	...
1723005	  687.7	  584.0	 8439.0	...
1723006	  687.5	  583.7	 8441.0	...
1723007	  687.3	  583.3	 8447.0	...
1723008	  687.3	  582.9	 8452.0	...
1723009	  687.1	  582.5	 8457.0	...
1723010	  687.0	  582.1	 8458.0	...
1723011	  686.8	  581.6	 8459.0	...
1723012	  686.7	  581.4	 8458.0	...
1723013	  686.7	  581.4	 8460.0	...
1723014	  686.7	  581.3	 8462.0	...
1723015	  686.7	  581.2	 8464.0	...
1723016	  686.5	  580.9	 8464.0	...
1723017	  686.3	  580.7	 8464.0	...
1723018	  686.1	  580.5	 8464.0	...
1723019	  686.2	  580.5	 8465.0	...
1723020	  686.2	  579.8	 8466.0	...
1723021	  686.0	  579.0	 8469.0	...
1723022	  685.8	  578.3	 8471.0	...
1723023	  685.7	  578.2	 8473.0	...
1723024	  685.9	  578.1	 8473.0	...
1723025	  685.9	  578.1	 8474.0	...
1723026	  685.7	  578.1	 8475.0	...
1723027	  685.7	  578.1	 8479.0	...
1723028	  685.9	  578.1	 8482.0	...
1723029	  686.1	  578.1	 8486.0	...
1723030	  686.2	  578.0	 8487.0	...
1723031	  686.3	  577.9	 8489.0	...
1723032	  686.4	  577.6	 8488.0	...
1723033	  686.3	  577.2	 8485.0	...
1723034	  686.2	  576.8	 8482.0	...
1723035	  686.2	  576.5	 8482.0	...
1723036	  686.2	  576.3	 8482.0	...
1723037	  686.1	  576.3	 8481.0	...
1723038	  686.0	  576.3	 8479.0	...
1723039	  685.8	  576.3	 8477.0	...
1723040	  685.7	  576.3	 8476.0	...
1723041	  685.8	  576.3	 8476.0	...
1723042	  685.9	  576.1	 8476.0	...
1723043	  686.0	  575.8	 8477.0	...
1723044	  685.8	  575.5	 8478.0	...
1723045	  685.6	  575.3	 8479.0	...
1723046	  685.7	  575.2	 8479.0	...
1723047	  685.9	  575.1	 8479.0	...
1723048	  686.1	  575.1	 8481.0	...
1723049	  686.1	  575.1	 8482.0	...
1723050	  686.0	  575.1	 8484.0	...
1723051	  685.8	  575.1	 8484.0	...
1723052	  685.7	  575.1	 8484.0	...
1723053	  685.8	  575.4	 8484.0	...
1723054	  685.9	  575.7	 8485.0	...
1723055	  685.9	  575.9	 8485.0	...
1723056	  685.7	  575.7	 8486.0	...
1723057	  685.6	  575.5	 8488.0	...
1723058	  685.6	  575.4	 8489.0	...
1723059	  685.7	  575.4	 8489.0	...
1723060	  685.8	  575.1	 8489.0	...
1723061	  685.6	  574.8	 8490.0	...
1723062	  685.3	  574.6	 8491.0	...
1723063	  685.2	  574.5	 8488.0	...
1723064	  685.5	  574.3	 8484.0	...
1723065	  685.7	  574.1	 8480.0	...
1723066	  685.9	  574.0	 8480.0	...
1723067	  685.9	  574.0	 8480.0	...
1723068	  686.0	  573.7	 8480.0	...
1723069	  686.1	  573.4	 8481.0	...
1723070	  686.2	  573.2	 8482.0	...
1723071	  686.1	  573.5	 8484.0	...
1723072	  685.8	  573.7	 8486.0	...
1723073	  685.4	  573.8	 8488.0	...
1723074	  685.3	  573.8	 8491.0	...
1723075	  685.4	  573.8	 8494.0	...
1723076	  685.4	  573.9	 8495.0	...
1723077	  685.4	  574.0	 8494.0	...
1723078	  685.4	  573.9	 8492.0	...
1723079	  685.6	  573.8	 8490.0	...
1723080	  685.8	  573.7	 8490.0	...
1723081	  685.7	  573.5	 8492.0	...
1723082	  685.4	  573.0	 8494.0	...
1723083	  685.1	  572.5	 8493.0	...
1723084	  685.0	  572.1	 8491.0	...
1723085	  684.9	  572.2	 8490.0	...
1723086	  685.0	  572.5	 8491.0	...
1723087	  685.2	  572.7	 8493.0	...
1723088	  685.4	  572.9	 8494.0	...
1723089	  685.4	  572.9	 8495.0	...
1723090	  685.4	  572.8	 8495.0	...
1723091	  685.4	  572.7	 8495.0	...
1723092	  685.4	  572.6	 8497.0	...
1723093	  685.4	  572.6	 8499.0	...
1723094	  685.4	  572.6	 8501.0	...
1723095	  685.4	  572.6	 8501.0	...
1723096	  685.3	  572.3	 8502.0	...
1723097	  685.2	  572.1	 8503.0	...
1723098	  685.1	  571.9	 8504.0	...
1723099	  685.0	  571.7	 8506.0	...
1723100	  685.0	  571.5	 8507.0	...
1723101	  685.0	  571.3	 8507.0	...
1723102	  685.1	  571.3	 8507.0	...
1723103	  685.1	  571.3	 8508.0	...
1723104	  684.8	  571.4	 8509.0	...
1723105	  684.6	  571.2	 8511.0	...
1723106	  684.7	  570.9	 8511.0	...
1723107	  685.0	  570.5	 8512.0	...
1723108	  685.3	  570.3	 8513.0	...
1723109	  685.3	  570.1	 8513.0	...
1723110	  685.3	  570.0	 8513.0	...
1723111	  685.3	  570.0	 8513.0	...
1723112	  685.4	  570.0	 8514.0	...
1723113	  685.4	  569.9	 8514.0	...
1723114	  685.3	  570.0	 8510.0	...
1723115	  685.1	  570.3	 8506.0	...
1723116	  684.8	  570.5	 8502.0	...
1723117	  684.7	  570.4	 8503.0	...
1723118	  684.6	  570.0	 8503.0	...
1723119	  685.0	  569.5	 8503.0	...
1723120	  685.3	  569.1	 8505.0	...
1723121	  685.5	  569.2	 8509.0	...
1723122	  685.4	  569.4	 8511.0	...
1723123	  685.3	  569.6	 8513.0	...
1723124	  685.3	  569.5	 8513.0	...
1723125	  685.2	  569.3	 8513.0	...
1723126	  685.1	  569.1	 8512.0	...
1723127	  685.0	  568.9	 8512.0	...
MSG	1723128 0000 _ Number On
1723128	  684.5	  568.8	 8512.0	...
1723129	  684.1	  568.8	 8511.0	...
1723130	  683.8	  568.8	 8512.0	...
1723131	  684.0	  568.8	 8513.0	...
1723132	  684.2	  569.0	 8514.0	...
1723133	  684.4	  569.4	 8514.0	...
1723134	  684.1	  569.7	 8514.0	...
1723135	  683.8	  569.5	 8513.0	...
1723136	  683.8	  569.2	 8512.0	...
1723137	  684.1	  569.0	 8511.0	...
1723138	  684.1	  569.0	 8509.0	...
1723139	  683.9	  569.0	 8506.0	...
1723140	  683.7	  568.9	 8508.0	...
1723141	  683.7	  568.7	 8512.0	...
1723142	  683.6	  568.7	 8513.0	...
1723143	  683.5	  568.9	 8510.0	...
1723144	  683.5	  569.1	 8507.0	...
1723145	  683.5	  569.2	 8507.0	...
1723146	  683.6	  569.0	 8506.0	...
1723147	  683.6	  568.8	 8506.0	...
1723148	  683.7	  568.6	 8510.0	...
1723149	  683.7	  568.6	 8513.0	...
1723150	  683.8	  568.6	 8516.0	...
1723151	  683.5	  568.7	 8516.0	...
1723152	  683.2	  568.3	 8517.0	...
1723153	  682.9	  567.9	 8519.0	...
1723154	  683.0	  567.4	 8521.0	...
1723155	  683.1	  567.3	 8522.0	...
1723156	  683.2	  567.3	 8523.0	...
1723157	  683.3	  567.5	 8524.0	...
1723158	  683.3	  567.2	 8525.0	...
1723159	  683.2	  566.9	 8527.0	...
1723160	  682.9	  566.5	 8532.0	...
1723161	  682.5	  566.6	 8536.0	...
1723162	  682.0	  566.5	 8541.0	...
1723163	  681.8	  566.3	 8542.0	...
1723164	  682.1	  566.0	 8543.0	...
1723165	  682.5	  565.7	 8543.0	...
1723166	  682.6	  565.6	 8543.0	...
1723167	  682.4	  565.6	 8543.0	...
1723168	  681.9	  565.6	 8542.0	...
1723169	  681.8	  565.5	 8542.0	...
1723170	  681.6	  565.5	 8543.0	...
1723171	  681.6	  565.5	 8543.0	...
1723172	  681.7	  565.4	 8543.0	...
1723173	  681.9	  565.4	 8542.0	...
1723174	  682.1	  565.4	 8541.0	...
1723175	  682.1	  565.4	 8538.0	...
1723176	  681.8	  565.4	 8537.0	...
1723177	  681.6	  565.4	 8536.0	...
1723178	  681.5	  565.3	 8536.0	...
1723179	  681.4	  565.2	 8536.0	...
1723180	  681.4	  565.1	 8535.0	...
1723181	  681.4	  565.1	 8534.0	...
1723182	  681.4	  565.0	 8536.0	...
1723183	  681.3	  565.0	 8537.0	...
1723184	  681.3	  565.1	 8538.0	...
1723185	  681.4	  565.1	 8536.0	...
1723186	  681.5	  565.0	 8535.0	...
1723187	  681.6	  564.9	 8537.0	...
1723188	  681.7	  564.8	 8540.0	...
1723189	  681.6	  564.8	 8544.0	...
1723190	  681.6	  564.9	 8546.0	...
1723191	  681.6	  564.7	 8547.0	...
1723192	  681.7	  564.6	 8549.0	...
1723193	  681.8	  564.7	 8551.0	...
1723194	  681.9	  565.0	 8554.0	...
1723195	  681.8	  564.7	 8555.0	...
1723196	  681.8	  564.1	 8556.0	...
1723197	  681.8	  563.7	 8557.0	...
1723198	  682.1	  564.0	 8554.0	...
1723199	  682.2	  564.4	 8550.0	...
1723200	  682.3	  564.4	 8550.0	...
1723201	  682.2	  564.3	 8555.0	...
1723202	  681.9	  564.1	 8557.0	...
1723203	  681.6	  564.1	 8554.0	...
1723204	  681.4	  564.0	 8551.0	...
1723205	  681.2	  564.0	 8552.0	...
1723206	  681.1	  563.8	 8553.0	...
1723207	  680.9	  563.5	 8553.0	...
1723208	  681.0	  563.1	 8554.0	...
1723209	  681.2	  563.2	 8555.0	...
1723210	  681.5	  563.2	 8559.0	...
1723211	  681.6	  563.3	 8564.0	...
1723212	  681.6	  563.3	 8569.0	...
1723213	  681.6	  563.3	 8565.0	...
1723214	  681.6	  563.3	 8561.0	...
1723215	  681.7	  563.4	 8559.0	...
1723216	  681.7	  563.4	 8565.0	...
1723217	  681.7	  563.7	 8570.0	...
1723218	  681.7	  563.9	 8572.0	...
1723219	  681.6	  564.0	 8570.0	...
1723220	  681.3	  564.0	 8568.0	...
1723221	  680.9	  563.5	 8567.0	...
1723222	  680.7	  563.1	 8566.0	...
1723223	  680.6	  562.7	 8569.0	...
1723224	  680.6	  562.7	 8572.0	...
1723225	  680.7	  562.6	 8574.0	...
1723226	  680.9	  562.5	 8573.0	...
1723227	  681.2	  561.9	 8574.0	...
1723228	  681.3	  561.4	 8576.0	...
1723229	  681.2	  561.2	 8578.0	...
1723230	  680.8	  561.4	 8578.0	...
1723231	  680.4	  561.7	 8577.0	...
1723232	  680.4	  561.5	 8576.0	...
1723233	  680.7	  561.4	 8575.0	...
1723234	  681.0	  560.9	 8574.0	...
1723235	  681.1	  560.7	 8574.0	...
1723236	  681.1	  560.7	 8574.0	...
1723237	  681.2	  560.9	 8574.0	...
1723238	  681.2	  561.2	 8574.0	...
1723239	  681.2	  561.2	 8575.0	...
1723240	  681.2	  561.1	 8577.0	...
1723241	  681.3	  561.0	 8578.0	...
1723242	  681.1	  560.8	 8580.0	...
1723243	  680.9	  560.6	 8581.0	...
1723244	  680.8	  560.2	 8581.0	...
1723245	  680.9	  559.8	 8581.0	...
1723246	  681.3	  559.5	 8581.0	...
1723247	  681.6	  559.4	 8581.0	...
1723248	  681.7	  559.3	 8580.0	...
1723249	  681.5	  559.1	 8580.0	...
1723250	  681.3	  559.1	 8580.0	...
1723251	  681.2	  559.3	 8580.0	...
1723252	  681.1	  559.4	 8579.0	...
1723253	  680.9	  559.6	 8578.0	...
1723254	  680.9	  559.7	 8579.0	...
1723255	  680.9	  559.7	 8583.0	...
1723256	  681.0	  559.5	 8585.0	...
1723257	  681.0	  559.2	 8586.0	...
1723258	  681.1	  558.8	 8586.0	...
1723259	  681.2	  558.6	 8586.0	...
1723260	  681.3	  558.6	 8586.0	...
1723261	  681.4	  558.7	 8587.0	...
1723262	  681.3	  558.6	 8589.0	...
1723263	  681.5	  558.5	 8593.0	...
1723264	  681.6	  558.4	 8595.0	...
1723265	  681.6	  558.4	 8597.0	...
1723266	  681.4	  558.4	 8596.0	...
1723267	  681.1	  558.3	 8593.0	...
1723268	  681.1	  558.6	 8590.0	...
1723269	  681.0	  558.9	 8585.0	...
1723270	  681.0	  559.3	 8584.0	...
1723271	  681.0	  559.3	 8582.0	...
1723272	  680.9	  559.2	 8582.0	...
1723273	  680.7	  559.1	 8586.0	...
1723274	  680.8	  559.0	 8590.0	...
1723275	  681.1	  559.5	 8594.0	...
1723276	  681.0	  560.0	 8593.0	...
1723277	  680.7	  560.5	 8592.0	...
1723278	  680.6	  560.5	 8591.0	...
1723279	  680.8	  560.1	 8591.0	...
1723280	  681.2	  559.7	 8591.0	...
1723281	  681.5	  559.4	 8592.0	...
1723282	  681.8	  559.3	 8592.0	...
1723283	  681.9	  559.2	 8592.0	...
1723284	  682.0	  559.1	 8593.0	...
1723285	  682.1	  559.2	 8594.0	...
1723286	  682.2	  559.3	 8595.0	...
1723287	  682.3	  559.4	 8595.0	...
1723288	  681.9	  559.5	 8593.0	...
1723289	  681.5	  559.7	 8590.0	...
1723290	  681.0	  559.9	 8588.0	...
1723291	  681.0	  559.8	 8589.0	...
1723292	  681.0	  559.7	 8592.0	...
1723293	  681.1	  559.6	 8593.0	...
1723294	  681.1	  559.6	 8592.0	...
1723295	  681.0	  559.3	 8591.0	...
1723296	  681.1	  559.0	 8590.0	...
1723297	  681.2	  558.7	 8588.0	...
1723298	  681.1	  558.9	 8587.0	...
1723299	  681.0	  559.1	 8587.0	...
1723300	  680.8	  559.2	 8587.0	...
1723301	  680.8	  559.2	 8587.0	...
1723302	  680.8	  559.1	 8585.0	...
1723303	  680.7	  559.0	 8584.0	...
1723304	  680.7	  559.0	 8583.0	...
1723305	  680.6	  559.0	 8583.0	...
1723306	  680.6	  559.0	 8584.0	...
1723307	  680.6	  559.0	 8584.0	...
1723308	  680.7	  558.9	 8587.0	...
1723309	  680.7	  559.0	 8589.0	...
1723310	  680.7	  559.1	 8592.0	...
1723311	  680.6	  559.3	 8591.0	...
1723312	  680.6	  559.4	 8594.0	...
1723313	  680.6	  559.5	 8596.0	...
1723314	  680.7	  559.6	 8599.0	...
1723315	  680.6	  559.2	 8600.0	...
1723316	  680.2	  558.6	 8601.0	...
1723317	  679.8	  558.1	 8599.0	...
1723318	  679.5	  558.2	 8594.0	...
1723319	  679.7	  558.3	 8589.0	...
1723320	  679.8	  558.5	 8585.0	...
1723321	  680.1	  558.7	 8585.0	...
1723322	  680.1	  558.9	 8585.0	...
1723323	  680.3	  558.8	 8585.0	...
1723324	  680.3	  558.8	 8585.0	...
1723325	  680.4	  559.0	 8585.0	...
1723326	  680.3	  559.2	 8585.0	...
1723327	  680.3	  559.3	 8586.0	...
1723328	  680.3	  559.3	 8586.0	...
1723329	  679.8	  559.3	 8585.0	...
1723330	  679.2	  559.4	 8584.0	...
1723331	  678.5	  559.2	 8583.0	...
1723332	  678.4	  559.0	 8583.0	...
1723333	  678.3	  558.8	 8584.0	...
1723334	  678.2	  558.8	 8588.0	...
1723335	  678.2	  559.0	 8592.0	...
1723336	  678.4	  559.3	 8591.0	...
1723337	  678.6	  559.3	 8587.0	...
1723338	  678.6	  559.3	 8585.0	...
1723339	  678.5	  559.3	 8586.0	...
1723340	  678.6	  559.6	 8587.0	...
1723341	  679.3	  560.3	 8586.0	...
1723342	  680.0	  561.0	 8586.0	...
1723343	  681.1	  561.5	 8586.0	...
1723344	  682.3	  561.5	 8583.0	...
1723345	  683.6	  561.8	 8580.0	...
1723346	  685.4	  562.4	 8577.0	...
1723347	  686.5	  562.9	 8578.0	...
1723348	  688.5	  563.1	 8579.0	...
1723349	  690.2	  563.1	 8580.0	...
1723350	  692.1	  563.2	 8579.0	...
1723351	  693.1	  563.4	 8579.0	...
1723352	  693.5	  563.7	 8581.0	...
1723353	  693.6	  564.0	 8583.0	...
1723354	  693.7	  564.3	 8585.0	...
1723355	  693.6	  564.5	 8584.0	...
1723356	  693.4	  564.5	 8584.0	...
1723357	  693.2	  564.5	 8583.0	...
1723358	  693.0	  564.3	 8585.0	...
1723359	  692.7	  564.1	 8588.0	...
1723360	  692.1	  564.1	 8590.0	...
1723361	  691.4	  564.2	 8591.0	...
1723362	  690.7	  564.2	 8591.0	...
1723363	  690.4	  564.1	 8591.0	...
1723364	  690.3	  564.1	 8591.0	...
1723365	  690.3	  564.2	 8591.0	...
1723366	  690.4	  564.2	 8593.0	...
1723367	  690.4	  564.3	 8594.0	...
1723368	  689.9	  564.7	 8595.0	...
1723369	  689.4	  565.1	 8595.0	...
1723370	  689.2	  565.4	 8592.0	...
1723371	  689.6	  565.3	 8589.0	...
1723372	  689.8	  565.0	 8587.0	...
1723373	  689.6	  564.8	 8588.0	...
1723374	  689.4	  564.7	 8590.0	...
1723375	  689.6	  564.9	 8592.0	...
1723376	  689.9	  565.1	 8591.0	...
1723377	  690.1	  565.3	 8591.0	...
1723378	  690.0	  565.3	 8591.0	...
1723379	  690.0	  565.3	 8592.0	...
1723380	  690.1	  565.3	 8592.0	...
1723381	  690.2	  565.2	 8592.0	...
1723382	  690.3	  565.2	 8592.0	...
1723383	  690.3	  565.2	 8592.0	...
1723384	  690.3	  565.2	 8594.0	...
1723385	  690.2	  565.2	 8596.0	...
1723386	  690.2	  565.3	 8598.0	...
1723387	  690.2	  565.4	 8599.0	...
1723388	  690.4	  565.6	 8600.0	...
1723389	  690.6	  565.9	 8600.0	...
1723390	  690.9	  566.1	 8598.0	...
1723391	  690.6	  566.3	 8596.0	...
1723392	  690.3	  566.3	 8595.0	...
1723393	  690.0	  566.4	 8596.0	...
1723394	  690.0	  566.3	 8596.0	...
1723395	  690.2	  566.2	 8596.0	...
1723396	  690.3	  566.2	 8599.0	...
1723397	  690.1	  566.1	 8604.0	...
1723398	  689.9	  566.1	 8608.0	...
1723399	  690.0	  566.0	 8609.0	...
1723400	  690.3	  565.8	 8608.0	...
1723401	  690.5	  565.5	 8604.0	...
1723402	  690.3	  565.3	 8601.0	...
1723403	  690.1	  565.4	 8599.0	...
1723404	  690.0	  565.4	 8600.0	...
1723405	  689.9	  565.5	 8598.0	...
1723406	  690.0	  565.7	 8597.0	...
1723407	  690.0	  566.1	 8596.0	...
1723408	  690.0	  566.7	 8598.0	...
1723409	  690.0	  566.9	 8600.0	...
1723410	  690.0	  567.0	 8601.0	...
1723411	  689.8	  566.9	 8601.0	...
1723412	  689.7	  566.8	 8601.0	...
1723413	  689.5	  566.6	 8602.0	...
1723414	  689.3	  566.5	 8603.0	...
1723415	  689.4	  566.6	 8604.0	...
1723416	  689.5	  566.8	 8600.0	...
1723417	  689.7	  566.5	 8596.0	...
1723418	  689.7	  566.2	 8592.0	...
1723419	  689.8	  565.8	 8593.0	...
1723420	  689.9	  566.1	 8593.0	...
1723421	  689.9	  566.3	 8592.0	...
1723422	  689.8	  566.5	 8592.0	...
1723423	  689.6	  566.6	 8592.0	...
1723424	  689.5	  566.7	 8594.0	...
1723425	  689.4	  566.8	 8596.0	...
1723426	  689.3	  566.8	 8599.0	...
1723427	  689.2	  566.9	 8598.0	...
1723428	  689.2	  567.3	 8597.0	...
1723429	  689.2	  567.6	 8596.0	...
MSG	1723430 0000 _ Number Off
1723430	  689.3	  568.0	 8597.0	...
1723431	  689.4	  568.0	 8599.0	...
1723432	  689.4	  567.8	 8601.0	...
1723433	  689.4	  567.6	 8600.0	...
1723434	  689.4	  567.4	 8596.0	...
1723435	  689.4	  567.2	 8593.0	...
1723436	  689.6	  567.0	 8591.0	...
1723437	  689.7	  567.1	 8591.0	...
1723438	  689.4	  567.4	 8590.0	...
1723439	  689.0	  567.7	 8590.0	...
1723440	  688.7	  568.0	 8590.0	...
1723441	  688.8	  568.3	 8591.0	...
1723442	  688.9	  568.4	 8591.0	...
1723443	  689.0	  568.1	 8592.0	...
1723444	  689.0	  567.9	 8593.0	...
1723445	  689.0	  567.8	 8589.0	...
1723446	  688.9	  567.7	 8586.0	...
1723447	  688.8	  567.6	 8583.0	...
1723448	  688.8	  567.5	 8584.0	...
1723449	  688.8	  567.4	 8584.0	...
1723450	  688.8	  567.7	 8583.0	...
1723451	  688.8	  568.1	 8582.0	...
1723452	  688.8	  568.5	 8580.0	...
1723453	  688.7	  568.5	 8581.0	...
1723454	  688.7	  568.7	 8582.0	...
1723455	  688.8	  569.0	 8583.0	...
1723456	  688.6	  569.3	 8578.0	...
1723457	  688.3	  569.4	 8574.0	...
1723458	  688.0	  569.4	 8572.0	...
1723459	  688.0	  569.3	 8575.0	...
1723460	  688.0	  569.1	 8577.0	...
1723461	  687.8	  568.9	 8578.0	...
1723462	  687.7	  568.5	 8581.0	...
1723463	  688.0	  568.2	 8583.0	...
1723464	  688.4	  568.5	 8585.0	...
1723465	  688.8	  568.9	 8585.0	...
1723466	  688.7	  569.2	 8585.0	...
1723467	  688.6	  569.0	 8585.0	...
1723468	  688.5	  568.9	 8581.0	...
1723469	  688.5	  569.0	 8577.0	...
1723470	  688.3	  569.0	 8571.0	...
1723471	  688.2	  568.9	 8569.0	...
1723472	  688.1	  568.8	 8567.0	...
1723473	  688.0	  568.6	 8569.0	...
1723474	  688.0	  568.7	 8570.0	...
1723475	  687.9	  568.9	 8570.0	...
1723476	  687.8	  569.3	 8570.0	...
1723477	  687.7	  569.4	 8569.0	...
1723478	  687.8	  569.6	 8568.0	...
1723479	  687.8	  569.5	 8570.0	...
1723480	  687.9	  569.5	 8572.0	...
1723481	  687.9	  569.5	 8575.0	...
1723482	  687.9	  569.5	 8575.0	...
1723483	  687.9	  569.5	 8571.0	...
1723484	  688.0	  569.5	 8568.0	...
1723485	  688.1	  569.5	 8565.0	...
1723486	  688.1	  569.5	 8570.0	...
1723487	  688.0	  569.6	 8575.0	...
1723488	  687.9	  569.6	 8578.0	...
1723489	  687.8	  569.5	 8577.0	...
1723490	  687.8	  569.4	 8576.0	...
1723491	  687.8	  569.4	 8575.0	...
1723492	  687.8	  569.3	 8574.0	...
1723493	  687.7	  569.3	 8573.0	...
1723494	  687.7	  569.6	 8571.0	...
1723495	  687.7	  569.9	 8570.0	...
1723496	  687.7	  570.3	 8570.0	...
1723497	  687.9	  570.2	 8573.0	...
1723498	  688.1	  570.4	 8576.0	...
1723499	  688.2	  570.5	 8577.0	...
1723500	  688.2	  570.4	 8576.0	...
1723501	  688.3	  570.2	 8576.0	...
1723502	  688.3	  570.1	 8576.0	...
1723503	  688.3	  569.8	 8577.0	...
1723504	  688.2	  569.4	 8577.0	...
1723505	  688.1	  569.1	 8577.0	...
1723506	  688.1	  569.2	 8578.0	...
1723507	  688.2	  569.4	 8579.0	...
1723508	  688.3	  569.5	 8580.0	...
1723509	  688.3	  569.7	 8579.0	...
1723510	  688.3	  569.7	 8573.0	...
1723511	  688.3	  569.6	 8568.0	...
1723512	  688.3	  569.6	 8564.0	...
1723513	  688.3	  569.5	 8564.0	...
1723514	  688.3	  569.4	 8562.0	...
1723515	  688.4	  569.6	 8560.0	...
1723516	  688.4	  569.9	 8562.0	...
1723517	  688.5	  570.0	 8567.0	...
1723518	  688.6	  569.9	 8572.0	...
1723519	  688.8	  569.8	 8573.0	...
1723520	  688.9	  569.7	 8574.0	...
1723521	  689.0	  569.7	 8575.0	...
1723522	  689.0	  569.8	 8576.0	...
1723523	  689.0	  569.9	 8576.0	...
1723524	  689.0	  569.9	 8573.0	...
1723525	  689.0	  570.0	 8570.0	...
1723526	  689.0	  570.3	 8568.0	...
1723527	  689.2	  570.5	 8568.0	...
1723528	  689.3	  570.6	 8570.0	...
1723529	  689.1	  570.3	 8571.0	...
1723530	  688.8	  569.9	 8569.0	...
1723531	  688.6	  569.6	 8568.0	...
1723532	  688.7	  569.6	 8571.0	...
1723533	  688.8	  569.7	 8576.0	...
1723534	  688.8	  569.9	 8580.0	...
1723535	  688.9	  570.1	 8575.0	...
1723536	  689.1	  570.2	 8571.0	...
1723537	  689.2	  570.2	 8570.0	...
1723538	  689.3	  570.2	 8573.0	...
1723539	  689.5	  570.5	 8579.0	...
1723540	  689.8	  570.8	 8583.0	...
1723541	  690.1	  571.0	 8585.0	...
1723542	  690.0	  570.9	 8584.0	...
1723543	  689.9	  570.8	 8584.0	...
1723544	  689.8	  570.7	 8586.0	...
1723545	  689.8	  571.0	 8588.0	...
1723546	  689.8	  571.3	 8590.0	...
1723547	  689.7	  571.1	 8590.0	...
1723548	  689.7	  570.6	 8591.0	...
1723549	  689.6	  570.3	 8591.0	...
1723550	  690.0	  570.9	 8591.0	...
1723551	  690.4	  571.3	 8592.0	...
1723552	  690.7	  571.4	 8593.0	...
1723553	  690.6	  571.1	 8592.0	...
1723554	  690.5	  570.9	 8588.0	...
1723555	  690.5	  570.8	 8585.0	...
1723556	  690.5	  571.0	 8584.0	...
1723557	  690.5	  571.2	 8585.0	...
1723558	  690.5	  571.2	 8586.0	...
1723559	  690.3	  571.1	 8585.0	...
1723560	  690.1	  570.9	 8584.0	...
1723561	  690.1	  570.9	 8586.0	...
1723562	  690.1	  571.1	 8590.0	...
1723563	  690.1	  571.3	 8592.0	...
1723564	  690.0	  571.0	 8589.0	...
1723565	  690.0	  570.6	 8586.0	...
1723566	  689.9	  570.3	 8583.0	...
1723567	  689.8	  570.4	 8583.0	...
1723568	  689.7	  570.6	 8579.0	...
1723569	  689.5	  570.8	 8575.0	...
1723570	  689.3	  570.9	 8571.0	...
1723571	  689.3	  571.0	 8571.0	...
1723572	  689.8	  570.9	 8571.0	...
1723573	  690.3	  570.9	 8571.0	...
1723574	  690.7	  570.9	 8572.0	...
1723575	  690.7	  571.2	 8574.0	...
1723576	  690.7	  571.7	 8575.0	...
1723577	  690.7	  572.2	 8575.0	...
1723578	  690.7	  572.0	 8574.0	...
1723579	  690.7	  571.6	 8574.0	...
1723580	  690.7	  571.5	 8573.0	...
1723581	  690.7	  571.8	 8571.0	...
1723582	  690.6	  572.0	 8570.0	...
1723583	  690.6	  571.9	 8569.0	...
1723584	  690.5	  571.8	 8569.0	...
1723585	  690.4	  571.7	 8569.0	...
1723586	  690.2	  571.6	 8569.0	...
1723587	  690.1	  571.7	 8569.0	...
1723588	  690.1	  571.7	 8568.0	...
1723589	  690.4	  571.9	 8568.0	...
1723590	  690.6	  571.9	 8570.0	...
1723591	  690.6	  571.9	 8574.0	...
1723592	  690.3	  572.1	 8577.0	...
1723593	  690.3	  572.5	 8574.0	...
1723594	  690.6	  572.9	 8571.0	...
1723595	  691.0	  572.9	 8567.0	...
1723596	  691.2	  572.9	 8567.0	...
1723597	  691.4	  573.0	 8568.0	...
1723598	  691.4	  572.9	 8568.0	...
1723599	  691.5	  572.7	 8569.0	...
1723600	  691.6	  572.6	 8570.0	...
1723601	  691.6	  572.6	 8569.0	...
1723602	  691.4	  572.8	 8569.0	...
1723603	  691.2	  573.2	 8567.0	...
1723604	  691.0	  573.5	 8567.0	...
1723605	  691.0	  573.7	 8567.0	...
1723606	  690.9	  573.7	 8567.0	...
1723607	  690.8	  573.7	 8567.0	...
1723608	  690.8	  573.7	 8568.0	...
1723609	  691.0	  573.7	 8569.0	...
1723610	  691.0	  573.4	 8568.0	...
1723611	  690.9	  573.0	 8564.0	...
1723612	  690.9	  573.2	 8560.0	...
1723613	  691.1	  573.6	 8559.0	...
1723614	  691.3	  574.1	 8559.0	...
1723615	  691.3	  573.9	 8560.0	...
1723616	  691.3	  573.7	 8561.0	...
1723617	  691.2	  573.6	 8561.0	...
1723618	  691.2	  573.8	 8562.0	...
1723619	  691.0	  573.9	 8561.0	...
1723620	  691.0	  574.1	 8561.0	...
1723621	  690.9	  574.1	 8560.0	...
1723622	  691.0	  574.0	 8560.0	...
1723623	  691.2	  573.8	 8558.0	...
1723624	  691.2	  573.9	 8555.0	...
1723625	  691.0	  573.9	 8552.0	...
1723626	  690.9	  574.2	 8552.0	...
1723627	  690.7	  574.4	 8553.0	...
1723628	  690.6	  574.7	 8553.0	...
1723629	  690.7	  574.8	 8553.0	...
1723630	  690.8	  575.0	 8551.0	...
1723631	  690.6	  574.9	 8548.0	...
1723632	  690.2	  574.7	 8545.0	...
1723633	  689.9	  574.6	 8543.0	...
1723634	  690.3	  574.5	 8543.0	...
1723635	  690.7	  574.5	 8543.0	...
1723636	  691.1	  574.3	 8543.0	...
1723637	  691.1	  574.2	 8543.0	...
1723638	  691.0	  574.0	 8543.0	...
1723639	  691.0	  573.8	 8543.0	...
1723640	  691.0	  573.7	 8542.0	...
1723641	  691.1	  573.7	 8542.0	...
MSG	1723642 0000 _ Number On
1723642	  691.1	  573.7	 8542.0	...
1723643	  691.0	  573.8	 8542.0	...
1723644	  690.9	  573.9	 8542.0	...
1723645	  690.9	  573.9	 8542.0	...
1723646	  690.9	  573.9	 8544.0	...
1723647	  691.0	  574.3	 8546.0	...
1723648	  691.0	  574.8	 8548.0	...
1723649	  691.1	  575.2	 8546.0	...
1723650	  691.0	  575.0	 8545.0	...
1723651	  690.9	  574.9	 8545.0	...
1723652	  691.0	  574.8	 8546.0	...
1723653	  691.0	  574.8	 8548.0	...
1723654	  691.0	  574.8	 8548.0	...
1723655	  690.9	  574.9	 8547.0	...
1723656	  690.9	  575.0	 8547.0	...
1723657	  690.9	  575.1	 8548.0	...
1723658	  691.0	  575.2	 8549.0	...
1723659	  691.0	  575.1	 8547.0	...
1723660	  691.0	  574.7	 8545.0	...
1723661	  691.4	  574.4	 8542.0	...
1723662	  691.7	  574.2	 8542.0	...
1723663	  692.1	  574.2	 8544.0	...
1723664	  692.1	  574.0	 8544.0	...
1723665	  692.1	  573.8	 8544.0	...
1723666	  692.2	  573.6	 8545.0	...
1723667	  692.4	  573.5	 8547.0	...
1723668	  692.6	  573.4	 8549.0	...
1723669	  692.6	  573.4	 8549.0	...
1723670	  692.6	  573.3	 8549.0	...
1723671	  692.4	  573.2	 8550.0	...
1723672	  692.2	  573.1	 8550.0	...
1723673	  692.1	  573.1	 8549.0	...
1723674	  692.2	  573.5	 8547.0	...
1723675	  692.4	  574.0	 8545.0	...
1723676	  692.5	  574.5	 8544.0	...
1723677	  692.5	  574.6	 8544.0	...
1723678	  692.5	  574.7	 8544.0	...
1723679	  692.5	  574.7	 8545.0	...
1723680	  692.5	  574.7	 8544.0	...
1723681	  692.5	  574.6	 8543.0	...
1723682	  692.5	  574.6	 8544.0	...
1723683	  692.5	  574.5	 8546.0	...
1723684	  692.5	  574.5	 8546.0	...
1723685	  692.5	  574.5	 8544.0	...
1723686	  692.3	  574.3	 8542.0	...
1723687	  692.2	  574.1	 8542.0	...
1723688	  692.2	  574.0	 8541.0	...
1723689	  692.3	  574.1	 8542.0	...
1723690	  692.4	  574.3	 8543.0	...
1723691	  692.4	  574.3	 8546.0	...
1723692	  692.3	  574.3	 8548.0	...
1723693	  692.3	  574.3	 8552.0	...
1723694	  692.3	  574.2	 8553.0	...
1723695	  692.5	  574.6	 8555.0	...
1723696	  692.6	  574.9	 8555.0	...
1723697	  692.7	  575.0	 8553.0	...
1723698	  692.5	  574.8	 8551.0	...
1723699	  692.3	  574.6	 8548.0	...
1723700	  692.1	  574.5	 8547.0	...
1723701	  692.0	  574.4	 8548.0	...
1723702	  692.6	  574.5	 8549.0	...
1723703	  693.2	  574.6	 8548.0	...
1723704	  693.4	  574.8	 8546.0	...
1723705	  693.0	  574.9	 8544.0	...
1723706	  692.5	  574.8	 8542.0	...
1723707	  692.4	  575.0	 8542.0	...
1723708	  692.4	  575.2	 8542.0	...
1723709	  692.5	  575.3	 8539.0	...
1723710	  692.6	  575.2	 8536.0	...
1723711	  692.8	  575.7	 8532.0	...
1723712	  692.8	  576.3	 8531.0	...
1723713	  692.4	  576.3	 8532.0	...
1723714	  692.0	  575.7	 8533.0	...
1723715	  692.0	  575.2	 8535.0	...
1723716	  692.5	  575.3	 8534.0	...
1723717	  692.8	  575.5	 8534.0	...
1723718	  692.9	  575.6	 8533.0	...
1723719	  692.9	  575.8	 8532.0	...
1723720	  692.8	  575.8	 8533.0	...
1723721	  692.8	  575.5	 8533.0	...
1723722	  692.7	  575.1	 8533.0	...
1723723	  692.7	  574.8	 8533.0	...
1723724	  692.7	  574.9	 8532.0	...
1723725	  693.0	  575.2	 8532.0	...
1723726	  693.4	  575.4	 8531.0	...
1723727	  693.4	  575.5	 8529.0	...
1723728	  693.2	  575.3	 8527.0	...
1723729	  693.0	  575.3	 8524.0	...
1723730	  693.0	  575.3	 8522.0	...
1723731	  692.9	  575.2	 8521.0	...
1723732	  692.8	  575.1	 8520.0	...
1723733	  692.6	  575.0	 8520.0	...
1723734	  692.9	  574.9	 8519.0	...
1723735	  693.2	  574.9	 8520.0	...
1723736	  693.5	  574.8	 8521.0	...
1723737	  693.5	  574.8	 8521.0	...
1723738	  693.5	  574.7	 8517.0	...
1723739	  693.3	  574.9	 8514.0	...
1723740	  693.1	  575.1	 8516.0	...
1723741	  692.9	  575.2	 8521.0	...
1723742	  692.9	  575.1	 8523.0	...
1723743	  692.8	  575.0	 8520.0	...
1723744	  692.9	  575.2	 8518.0	...
1723745	  692.8	  575.4	 8518.0	...
1723746	  692.8	  575.7	 8517.0	...
1723747	  692.8	  575.8	 8517.0	...
1723748	  692.8	  575.6	 8518.0	...
1723749	  692.8	  575.3	 8519.0	...
1723750	  692.9	  575.2	 8519.0	...
1723751	  692.9	  575.5	 8518.0	...
1723752	  693.1	  575.8	 8515.0	...
1723753	  693.3	  575.9	 8513.0	...
1723754	  693.4	  576.0	 8513.0	...
1723755	  693.5	  576.3	 8513.0	...
1723756	  693.5	  576.6	 8514.0	...
1723757	  693.6	  576.9	 8514.0	...
1723758	  693.7	  576.8	 8514.0	...
1723759	  693.8	  576.8	 8519.0	...
1723760	  694.0	  576.9	 8523.0	...
1723761	  694.1	  576.9	 8527.0	...
1723762	  694.2	  576.8	 8526.0	...
1723763	  694.0	  576.7	 8524.0	...
1723764	  693.9	  576.6	 8521.0	...
1723765	  693.9	  576.8	 8514.0	...
1723766	  693.8	  577.0	 8509.0	...
1723767	  693.7	  577.1	 8507.0	...
1723768	  693.6	  577.2	 8510.0	...
1723769	  693.6	  577.2	 8514.0	...
1723770	  693.7	  577.1	 8516.0	...
1723771	  693.8	  577.0	 8516.0	...
1723772	  694.0	  577.1	 8515.0	...
1723773	  693.9	  577.2	 8512.0	...
1723774	  693.8	  577.4	 8509.0	...
1723775	  693.9	  577.4	 8507.0	...
1723776	  694.0	  577.1	 8510.0	...
1723777	  694.0	  576.8	 8514.0	...
1723778	  693.8	  576.6	 8517.0	...
1723779	  693.7	  576.6	 8516.0	...
1723780	  693.7	  576.6	 8516.0	...
1723781	  693.7	  576.6	 8515.0	...
1723782	  693.9	  576.6	 8514.0	...
1723783	  694.0	  576.6	 8513.0	...
1723784	  693.8	  576.7	 8511.0	...
1723785	  693.5	  576.8	 8510.0	...
1723786	  693.5	  576.8	 8510.0	...
1723787	  693.7	  576.7	 8511.0	...
1723788	  694.0	  576.7	 8512.0	...
1723789	  693.8	  577.3	 8514.0	...
1723790	  693.7	  577.8	 8515.0	...
1723791	  693.8	  578.0	 8513.0	...
1723792	  694.2	  577.8	 8511.0	...
1723793	  694.6	  577.7	 8508.0	...
1723794	  694.6	  577.8	 8508.0	...
1723795	  694.6	  578.0	 8510.0	...
1723796	  694.2	  578.2	 8513.0	...
1723797	  693.9	  578.3	 8517.0	...
1723798	  693.7	  578.2	 8521.0	...
1723799	  693.8	  578.0	 8522.0	...
1723800	  694.0	  577.8	 8518.0	...
1723801	  694.0	  577.7	 8512.0	...
1723802	  694.1	  577.6	 8510.0	...
1723803	  694.2	  577.5	 8514.0	...
1723804	  694.3	  577.5	 8519.0	...
1723805	  694.5	  577.4	 8521.0	...
1723806	  694.6	  577.3	 8523.0	...
1723807	  694.6	  577.3	 8523.0	...
1723808	  694.6	  577.4	 8524.0	...
1723809	  694.5	  577.6	 8524.0	...
1723810	  694.4	  577.7	 8523.0	...
1723811	  694.3	  577.9	 8522.0	...
1723812	  694.2	  578.1	 8521.0	...
1723813	  694.3	  578.1	 8520.0	...
1723814	  694.4	  578.2	 8517.0	...
1723815	  694.1	  578.3	 8514.0	...
1723816	  693.9	  578.4	 8511.0	...
1723817	  693.6	  578.4	 8510.0	...
1723818	  693.6	  578.3	 8509.0	...
1723819	  693.7	  578.3	 8509.0	...
1723820	  693.8	  578.2	 8508.0	...
1723821	  693.8	  578.2	 8509.0	...
1723822	  693.7	  578.1	 8510.0	...
1723823	  693.7	  578.2	 8510.0	...
1723824	  693.6	  578.2	 8510.0	...
1723825	  693.7	  578.2	 8512.0	...
1723826	  693.9	  578.2	 8514.0	...
1723827	  694.1	  578.3	 8516.0	...
1723828	  694.2	  578.4	 8515.0	...
1723829	  694.2	  578.5	 8513.0	...
1723830	  694.2	  578.5	 8512.0	...
1723831	  693.9	  578.6	 8512.0	...
1723832	  693.5	  578.7	 8512.0	...
1723833	  693.3	  578.9	 8514.0	...
1723834	  693.5	  578.9	 8517.0	...
1723835	  693.7	  578.9	 8520.0	...
1723836	  693.8	  578.9	 8522.0	...
1723837	  693.9	  578.9	 8522.0	...
1723838	  693.9	  578.9	 8520.0	...
1723839	  694.0	  578.8	 8519.0	...
1723840	  694.2	  578.7	 8518.0	...
1723841	  694.1	  578.7	 8519.0	...
1723842	  693.9	  578.7	 8518.0	...
1723843	  693.7	  578.7	 8517.0	...
1723844	  693.8	  578.6	 8516.0	...
1723845	  693.8	  578.6	 8517.0	...
1723846	  693.7	  578.6	 8518.0	...
1723847	  693.6	  578.7	 8518.0	...
1723848	  693.6	  578.7	 8516.0	...
1723849	  693.6	  578.6	 8514.0	...
1723850	  693.6	  578.7	 8513.0	...
1723851	  693.6	  578.8	 8514.0	...
1723852	  693.5	  578.6	 8515.0	...
1723853	  693.4	  578.3	 8514.0	...
1723854	  693.3	  578.1	 8510.0	...
1723855	  693.3	  578.3	 8508.0	...
1723856	  693.6	  578.7	 8509.0	...
1723857	  693.9	  578.9	 8511.0	...
1723858	  693.9	  579.1	 8512.0	...
1723859	  693.6	  579.1	 8512.0	...
1723860	  693.4	  579.3	 8511.0	...
1723861	  693.5	  579.4	 8510.0	...
1723862	  693.7	  579.5	 8510.0	...
1723863	  693.6	  579.5	 8510.0	...
1723864	  693.5	  579.4	 8510.0	...
1723865	  693.3	  579.4	 8509.0	...
1723866	  693.2	  579.3	 8509.0	...
1723867	  693.1	  579.1	 8510.0	...
1723868	  692.9	  578.6	 8513.0	...
1723869	  692.8	  578.2	 8516.0	...
1723870	  693.0	  578.2	 8516.0	...
1723871	  693.2	  578.4	 8516.0	...
1723872	  693.5	  578.6	 8515.0	...
1723873	  693.4	  578.7	 8515.0	...
1723874	  693.4	  578.9	 8514.0	...
1723875	  693.4	  579.1	 8514.0	...
1723876	  693.5	  579.1	 8514.0	...
1723877	  693.6	  579.1	 8514.0	...
1723878	  693.5	  578.9	 8515.0	...
1723879	  693.5	  578.7	 8516.0	...
1723880	  693.5	  578.4	 8518.0	...
1723881	  693.5	  578.4	 8521.0	...
1723882	  693.6	  579.0	 8523.0	...
1723883	  693.5	  579.6	 8521.0	...
1723884	  693.2	  579.9	 8519.0	...
1723885	  693.0	  579.5	 8517.0	...
1723886	  692.9	  579.3	 8518.0	...
1723887	  692.9	  579.5	 8519.0	...
1723888	  692.8	  579.7	 8520.0	...
1723889	  692.6	  579.8	 8519.0	...
1723890	  692.4	  579.6	 8515.0	...
1723891	  692.2	  579.4	 8513.0	...
1723892	  692.0	  579.2	 8511.0	...
1723893	  691.9	  579.2	 8512.0	...
1723894	  691.9	  579.2	 8513.0	...
1723895	  691.9	  579.2	 8516.0	...
1723896	  691.9	  579.1	 8519.0	...
1723897	  691.8	  578.9	 8516.0	...
1723898	  691.9	  578.8	 8511.0	...
1723899	  692.0	  578.8	 8510.0	...
1723900	  692.1	  578.9	 8513.0	...
1723901	  692.6	  578.9	 8514.0	...
1723902	  693.0	  578.8	 8511.0	...
1723903	  693.2	  578.7	 8508.0	...
1723904	  693.2	  578.5	 8507.0	...
1723905	  693.1	  578.7	 8506.0	...
1723906	  692.9	  578.9	 8508.0	...
1723907	  692.7	  578.9	 8511.0	...
1723908	  692.5	  578.6	 8514.0	...
1723909	  692.6	  578.6	 8515.0	...
1723910	  692.5	  578.9	 8515.0	...
1723911	  692.4	  579.1	 8516.0	...
1723912	  692.5	  579.2	 8515.0	...
1723913	  692.7	  579.3	 8515.0	...
1723914	  692.8	  579.6	 8516.0	...
1723915	  692.7	  579.8	 8517.0	...
1723916	  692.7	  579.8	 8518.0	...
1723917	  692.6	  579.6	 8519.0	...
1723918	  692.6	  579.5	 8519.0	...
1723919	  692.5	  579.4	 8519.0	...
1723920	  692.4	  579.4	 8520.0	...
1723921	  692.4	  579.3	 8521.0	...
1723922	  692.6	  579.2	 8522.0	...
1723923	  692.8	  579.3	 8523.0	...
1723924	  693.0	  579.4	 8523.0	...
1723925	  692.8	  579.5	 8521.0	...
1723926	  692.5	  579.7	 8519.0	...
1723927	  692.2	  579.9	 8519.0	...
1723928	  692.1	  580.0	 8520.0	...
1723929	  692.1	  580.0	 8521.0	...
1723930	  692.1	  579.8	 8520.0	...
1723931	  692.2	  579.6	 8521.0	...
1723932	  692.1	  579.5	 8519.0	...
1723933	  691.9	  579.5	 8516.0	...
1723934	  691.8	  579.5	 8516.0	...
1723935	  691.8	  579.5	 8519.0	...
1723936	  691.9	  579.5	 8523.0	...
1723937	  691.9	  579.5	 8523.0	...
1723938	  691.9	  579.5	 8523.0	...
1723939	  691.9	  579.4	 8523.0	...
1723940	  692.0	  579.3	 8522.0	...
1723941	  692.0	  579.3	 8522.0	...
1723942	  691.8	  579.2	 8522.0	...
1723943	  691.5	  579.2	 8521.0	...
1723944	  691.4	  579.2	 8521.0	...
MSG	1723945 0000 _ Number Off
1723945	  691.4	  579.5	 8521.0	...
1723946	  691.4	  579.7	 8522.0	...
1723947	  691.3	  579.9	 8522.0	...
1723948	  691.2	  579.8	 8521.0	...
1723949	  691.2	  579.6	 8521.0	...
1723950	  691.2	  579.5	 8522.0	...
1723951	  691.3	  579.4	 8522.0	...
1723952	  691.5	  579.5	 8522.0	...
1723953	  691.7	  579.6	 8522.0	...
1723954	  691.9	  579.4	 8523.0	...
1723955	  691.9	  579.2	 8524.0	...
1723956	  691.9	  579.0	 8524.0	...
1723957	  691.9	  578.8	 8520.0	...
1723958	  691.8	  578.5	 8517.0	...
1723959	  691.8	  578.9	 8520.0	...
1723960	  691.6	  579.5	 8525.0	...
1723961	  691.6	  580.2	 8531.0	...
1723962	  691.5	  580.2	 8530.0	...
1723963	  691.4	  580.2	 8532.0	...
1723964	  691.4	  580.1	 8534.0	...
1723965	  691.5	  580.0	 8536.0	...
1723966	  691.7	  579.9	 8536.0	...
1723967	  691.9	  579.8	 8536.0	...
1723968	  691.5	  579.8	 8535.0	...
1723969	  691.2	  579.9	 8534.0	...
1723970	  691.2	  579.9	 8532.0	...
1723971	  691.6	  580.1	 8532.0	...
1723972	  692.0	  580.7	 8532.0	...
1723973	  692.0	  581.2	 8532.0	...
1723974	  692.0	  581.3	 8531.0	...
1723975	  692.0	  581.0	 8533.0	...
1723976	  691.8	  580.6	 8535.0	...
1723977	  691.5	  580.5	 8533.0	...
1723978	  691.2	  580.5	 8529.0	...
1723979	  691.2	  580.5	 8525.0	...
1723980	  691.1	  580.6	 8525.0	...
1723981	  691.0	  580.6	 8525.0	...
1723982	  691.0	  580.6	 8525.0	...
1723983	  691.0	  580.5	 8527.0	...
1723984	  691.0	  580.4	 8529.0	...
1723985	  691.1	  580.4	 8530.0	...
1723986	  690.9	  580.5	 8530.0	...
1723987	  690.7	  580.5	 8528.0	...
1723988	  690.4	  580.5	 8527.0	...
1723989	  690.3	  580.3	 8527.0	...
1723990	  690.2	  580.1	 8528.0	...
1723991	  690.2	  580.1	 8530.0	...
1723992	  690.3	  580.2	 8531.0	...
1723993	  690.3	  580.3	 8531.0	...
1723994	  690.5	  580.4	 8532.0	...
1723995	  690.6	  580.5	 8532.0	...
1723996	  690.7	  580.5	 8532.0	...
1723997	  690.6	  580.4	 8531.0	...
1723998	  690.5	  580.4	 8531.0	...
1723999	  690.3	  580.5	 8530.0	...
1724000	  690.3	  580.7	 8530.0	...
1724001	  690.4	  580.7	 8530.0	...
1724002	  690.4	  580.8	 8531.0	...
1724003	  690.3	  580.7	 8537.0	...
1724004	  690.7	  580.7	 8541.0	...
1724005	  691.0	  580.7	 8544.0	...
1724006	  691.1	  580.7	 8542.0	...
1724007	  690.7	  580.9	 8540.0	...
1724008	  690.4	  581.1	 8538.0	...
1724009	  690.6	  581.3	 8537.0	...
1724010	  690.6	  581.4	 8535.0	...
1724011	  690.5	  581.4	 8534.0	...
1724012	  690.3	  581.4	 8534.0	...
1724013	  690.1	  581.4	 8535.0	...
1724014	  689.9	  580.8	 8536.0	...
1724015	  689.8	  580.2	 8538.0	...
1724016	  689.9	  579.9	 8539.0	...
1724017	  690.0	  580.3	 8537.0	...
1724018	  690.1	  580.6	 8535.0	...
1724019	  690.2	  580.8	 8531.0	...
1724020	  690.3	  581.0	 8530.0	...
1724021	  690.4	  580.7	 8528.0	...
1724022	  690.5	  580.1	 8527.0	...
1724023	  690.4	  580.0	 8530.0	...
1724024	  690.4	  580.5	 8535.0	...
1724025	  690.4	  581.0	 8538.0	...
1724026	  690.3	  580.9	 8536.0	...
1724027	  690.4	  580.6	 8537.0	...
1724028	  690.4	  580.3	 8539.0	...
1724029	  690.6	  580.1	 8541.0	...
1724030	  690.7	  580.1	 8538.0	...
1724031	  690.7	  580.1	 8536.0	...
1724032	  690.6	  580.1	 8534.0	...
1724033	  690.6	  580.2	 8534.0	...
1724034	  690.5	  580.3	 8536.0	...
1724035	  690.5	  580.4	 8541.0	...
1724036	  690.4	  580.5	 8547.0	...
1724037	  690.3	  580.6	 8550.0	...
1724038	  690.3	  580.7	 8548.0	...
1724039	  690.2	  580.9	 8545.0	...
1724040	  690.2	  581.0	 8542.0	...
1724041	  690.1	  581.0	 8543.0	...
1724042	  690.0	  580.8	 8546.0	...
1724043	  689.9	  580.6	 8549.0	...
1724044	  690.0	  580.4	 8551.0	...
1724045	  690.1	  580.5	 8552.0	...
1724046	  690.2	  580.5	 8552.0	...
1724047	  690.4	  580.5	 8551.0	...
1724048	  690.4	  580.7	 8551.0	...
1724049	  690.5	  580.8	 8552.0	...
1724050	  690.4	  580.8	 8553.0	...
1724051	  690.5	  580.5	 8554.0	...
1724052	  690.5	  580.3	 8553.0	...
1724053	  690.6	  580.2	 8553.0	...
1724054	  690.5	  580.3	 8554.0	...
1724055	  690.4	  580.4	 8554.0	...
1724056	  690.3	  580.5	 8554.0	...
1724057	  690.1	  580.6	 8554.0	...
1724058	  689.7	  580.6	 8555.0	...
1724059	  689.4	  580.7	 8555.0	...
1724060	  689.5	  580.8	 8555.0	...
1724061	  689.6	  580.9	 8556.0	...
1724062	  689.8	  581.1	 8556.0	...
1724063	  689.9	  581.3	 8557.0	...
1724064	  690.1	  581.5	 8557.0	...
1724065	  690.3	  581.6	 8556.0	...
1724066	  690.2	  581.6	 8555.0	...
1724067	  689.9	  581.7	 8556.0	...
1724068	  689.6	  581.7	 8557.0	...
1724069	  689.6	  581.7	 8558.0	...
1724070	  689.5	  582.2	 8560.0	...
1724071	  689.4	  582.7	 8561.0	...
1724072	  689.3	  583.1	 8560.0	...
1724073	  689.3	  582.7	 8559.0	...
1724074	  689.4	  582.2	 8559.0	...
1724075	  689.4	  581.9	 8559.0	...
1724076	  689.3	  582.0	 8559.0	...
1724077	  689.3	  582.1	 8559.0	...
1724078	  689.3	  582.0	 8559.0	...
1724079	  689.3	  582.0	 8559.0	...
1724080	  689.4	  582.1	 8560.0	...
1724081	  689.6	  582.2	 8560.0	...
1724082	  689.8	  582.2	 8560.0	...
1724083	  689.6	  582.2	 8561.0	...
1724084	  689.4	  582.3	 8562.0	...
1724085	  689.0	  582.4	 8562.0	...
1724086	  688.9	  582.1	 8561.0	...
1724087	  688.7	  581.7	 8559.0	...
1724088	  688.6	  581.4	 8558.0	...
1724089	  688.8	  581.4	 8558.0	...
1724090	  689.0	  581.5	 8559.0	...
1724091	  689.3	  581.5	 8560.0	...
1724092	  689.4	  581.5	 8561.0	...
1724093	  689.3	  581.2	 8562.0	...
1724094	  689.1	  580.9	 8563.0	...
1724095	  688.9	  580.6	 8563.0	...
1724096	  688.7	  580.7	 8562.0	...
1724097	  688.5	  580.8	 8562.0	...
1724098	  688.4	  581.0	 8560.0	...
1724099	  688.3	  581.1	 8560.0	...
1724100	  688.5	  581.3	 8561.0	...
1724101	  688.6	  581.4	 8564.0	...
1724102	  688.8	  581.5	 8565.0	...
1724103	  688.7	  581.5	 8563.0	...
1724104	  688.6	  581.1	 8563.0	...
1724105	  688.6	  580.4	 8565.0	...
1724106	  688.6	  579.8	 8568.0	...
1724107	  688.5	  579.3	 8570.0	...
1724108	  688.5	  579.1	 8572.0	...
1724109	  688.3	  579.3	 8574.0	...
1724110	  688.2	  579.7	 8574.0	...
1724111	  688.1	  580.0	 8574.0	...
1724112	  688.1	  580.1	 8573.0	...
1724113	  688.0	  580.2	 8573.0	...
1724114	  687.9	  580.0	 8573.0	...
1724115	  687.8	  579.8	 8574.0	...
1724116	  687.7	  579.6	 8573.0	...
1724117	  687.5	  579.2	 8572.0	...
1724118	  687.2	  578.8	 8571.0	...
1724119	  687.1	  578.3	 8573.0	...
1724120	  687.1	  578.2	 8576.0	...
1724121	  687.1	  578.3	 8580.0	...
1724122	  687.2	  578.4	 8581.0	...
1724123	  687.3	  578.5	 8581.0	...
1724124	  687.4	  578.7	 8582.0	...
1724125	  687.4	  578.7	 8584.0	...
1724126	  687.5	  578.8	 8587.0	...
1724127	  687.5	  578.6	 8588.0	...
1724128	  687.5	  578.5	 8589.0	...
1724129	  687.5	  578.2	 8588.0	...
1724130	  687.5	  578.1	 8587.0	...
1724131	  687.5	  578.2	 8586.0	...
1724132	  687.6	  578.3	 8589.0	...
1724133	  687.7	  578.4	 8591.0	...
1724134	  687.8	  578.2	 8595.0	...
1724135	  687.9	  578.0	 8595.0	...
1724136	  688.0	  577.8	 8597.0	...
1724137	  687.9	  577.7	 8598.0	...
1724138	  687.9	  577.7	 8599.0	...
1724139	  688.2	  578.0	 8596.0	...
1724140	  688.5	  578.2	 8594.0	...
1724141	  688.3	  578.0	 8592.0	...
1724142	  687.8	  577.5	 8592.0	...
1724143	  687.4	  577.1	 8592.0	...
1724144	  687.5	  577.1	 8593.0	...
1724145	  687.5	  577.3	 8594.0	...
1724146	  687.5	  577.5	 8596.0	...
1724147	  687.4	  577.6	 8597.0	...
1724148	  687.4	  577.6	 8598.0	...
1724149	  687.6	  577.5	 8598.0	...
1724150	  687.9	  577.4	 8598.0	...
1724151	  688.2	  577.3	 8598.0	...
1724152	  688.2	  577.2	 8598.0	...
1724153	  688.2	  576.9	 8598.0	...
1724154	  688.1	  576.7	 8597.0	...
1724155	  687.9	  576.8	 8596.0	...
1724156	  687.9	  577.0	 8595.0	...
MSG	1724157 0000 _ Number On
1724157	  688.1	  577.0	 8598.0	...
1724158	  688.0	  576.8	 8601.0	...
1724159	  687.7	  576.6	 8605.0	...
1724160	  687.5	  576.5	 8606.0	...
1724161	  687.5	  576.5	 8606.0	...
1724162	  687.5	  576.6	 8604.0	...
1724163	  687.5	  576.6	 8605.0	...
1724164	  687.4	  576.7	 8609.0	...
1724165	  687.6	  576.9	 8614.0	...
1724166	  688.1	  577.2	 8618.0	...
1724167	  688.5	  577.4	 8619.0	...
1724168	  688.3	  577.6	 8619.0	...
1724169	  688.0	  577.7	 8620.0	...
1724170	  687.6	  577.7	 8617.0	...
1724171	  687.4	  577.3	 8615.0	...
1724172	  687.6	  576.8	 8611.0	...
1724173	  687.8	  576.3	 8610.0	...
1724174	  687.9	  576.4	 8611.0	...
1724175	  687.8	  576.4	 8612.0	...
1724176	  687.6	  576.7	 8612.0	...
1724177	  687.4	  577.0	 8609.0	...
1724178	  687.2	  577.0	 8612.0	...
1724179	  687.0	  576.7	 8616.0	...
1724180	  686.8	  576.4	 8621.0	...
1724181	  686.7	  576.3	 8622.0	...
1724182	  686.5	  576.3	 8621.0	...
1724183	  686.4	  576.1	 8621.0	...
1724184	  686.3	  575.8	 8622.0	...
1724185	  686.5	  575.6	 8624.0	...
1724186	  686.9	  575.6	 8626.0	...
1724187	  687.2	  576.0	 8629.0	...
1724188	  687.6	  576.4	 8631.0	...
1724189	  687.7	  576.7	 8634.0	...
1724190	  687.5	  576.6	 8635.0	...
1724191	  687.2	  576.5	 8634.0	...
1724192	  686.9	  576.4	 8634.0	...
1724193	  686.9	  576.2	 8633.0	...
1724194	  686.8	  576.2	 8632.0	...
1724195	  686.7	  576.1	 8635.0	...
1724196	  686.6	  576.1	 8638.0	...
1724197	  686.5	  576.3	 8643.0	...
1724198	  686.6	  576.6	 8645.0	...
1724199	  686.8	  576.8	 8646.0	...
1724200	  687.0	  577.0	 8645.0	...
1724201	  686.9	  576.9	 8642.0	...
1724202	  686.9	  576.7	 8638.0	...
1724203	  686.8	  576.6	 8636.0	...
1724204	  686.9	  576.3	 8634.0	...
1724205	  686.9	  576.4	 8632.0	...
1724206	  686.9	  576.4	 8631.0	...
1724207	  686.8	  576.4	 8631.0	...
1724208	  686.7	  576.4	 8634.0	...
1724209	  686.8	  576.3	 8636.0	...
1724210	  686.9	  576.2	 8639.0	...
1724211	  687.0	  576.2	 8639.0	...
1724212	  687.1	  576.2	 8639.0	...
1724213	  687.1	  576.3	 8640.0	...
1724214	  687.1	  576.1	 8641.0	...
1724215	  687.1	  575.9	 8641.0	...
1724216	  687.1	  575.8	 8640.0	...
1724217	  687.0	  576.0	 8640.0	...
1724218	  686.9	  576.1	 8640.0	...
1724219	  686.7	  576.0	 8641.0	...
1724220	  686.6	  575.9	 8642.0	...
1724221	  686.4	  575.9	 8642.0	...
1724222	  686.4	  576.1	 8641.0	...
1724223	  686.4	  576.2	 8640.0	...
1724224	  686.4	  576.3	 8641.0	...
1724225	  686.3	  576.3	 8641.0	...
1724226	  686.2	  576.2	 8642.0	...
1724227	  686.1	  576.2	 8642.0	...
1724228	  686.0	  576.2	 8645.0	...
1724229	  686.0	  576.4	 8647.0	...
1724230	  686.1	  576.6	 8652.0	...
1724231	  685.9	  576.5	 8654.0	...
1724232	  685.7	  576.3	 8656.0	...
1724233	  685.4	  576.1	 8656.0	...
1724234	  685.3	  575.8	 8655.0	...
1724235	  685.4	  575.4	 8655.0	...
1724236	  685.6	  575.1	 8655.0	...
1724237	  685.7	  575.2	 8655.0	...
1724238	  685.7	  575.5	 8655.0	...
1724239	  685.6	  575.8	 8654.0	...
1724240	  685.5	  575.9	 8654.0	...
1724241	  685.5	  575.8	 8654.0	...
1724242	  685.7	  575.8	 8654.0	...
1724243	  686.0	  575.8	 8657.0	...
1724244	  686.1	  576.2	 8659.0	...
1724245	  686.1	  576.5	 8661.0	...
1724246	  686.1	  576.9	 8661.0	...
1724247	  686.2	  576.9	 8661.0	...
1724248	  686.1	  576.7	 8663.0	...
1724249	  686.0	  576.4	 8664.0	...
1724250	  686.1	  576.1	 8665.0	...
1724251	  686.3	  576.2	 8666.0	...
1724252	  686.5	  576.2	 8668.0	...
1724253	  686.5	  576.2	 8670.0	...
1724254	  686.6	  576.2	 8672.0	...
1724255	  686.7	  576.1	 8672.0	...
1724256	  686.7	  576.1	 8668.0	...
1724257	  686.5	  576.0	 8664.0	...
1724258	  686.3	  576.0	 8661.0	...
1724259	  685.9	  576.1	 8663.0	...
1724260	  685.5	  576.2	 8664.0	...
1724261	  685.2	  576.4	 8667.0	...
1724262	  685.3	  576.4	 8668.0	...
1724263	  685.2	  576.4	 8670.0	...
1724264	  685.0	  576.2	 8671.0	...
1724265	  684.9	  576.1	 8670.0	...
1724266	  684.9	  575.9	 8670.0	...
1724267	  685.1	  575.9	 8668.0	...
1724268	  685.2	  576.0	 8667.0	...
1724269	  685.2	  576.2	 8668.0	...
1724270	  685.3	  576.3	 8670.0	...
1724271	  685.3	  576.4	 8670.0	...
1724272	  685.4	  576.5	 8669.0	...
1724273	  685.4	  576.6	 8669.0	...
1724274	  685.4	  576.3	 8672.0	...
1724275	  685.1	  576.1	 8675.0	...
1724276	  684.8	  575.9	 8677.0	...
1724277	  684.6	  576.0	 8679.0	...
1724278	  684.8	  576.0	 8674.0	...
1724279	  684.8	  576.0	 8668.0	...
1724280	  684.8	  576.0	 8664.0	...
1724281	  685.0	  576.2	 8668.0	...
1724282	  685.2	  576.3	 8671.0	...
1724283	  685.0	  576.4	 8672.0	...
1724284	  684.6	  576.3	 8671.0	...
1724285	  684.2	  576.2	 8671.0	...
1724286	  684.5	  576.1	 8670.0	...
1724287	  684.8	  575.8	 8669.0	...
1724288	  685.0	  575.4	 8669.0	...
1724289	  685.0	  575.6	 8669.0	...
1724290	  684.6	  576.2	 8671.0	...
1724291	  684.3	  576.8	 8674.0	...
1724292	  684.2	  576.9	 8677.0	...
1724293	  684.3	  576.9	 8679.0	...
1724294	  684.5	  576.9	 8678.0	...
1724295	  684.4	  576.9	 8678.0	...
1724296	  684.4	  577.0	 8678.0	...
1724297	  684.4	  577.1	 8680.0	...
1724298	  684.6	  577.1	 8680.0	...
1724299	  684.7	  577.3	 8680.0	...
1724300	  684.8	  577.6	 8679.0	...
1724301	  684.8	  577.5	 8679.0	...
1724302	  684.7	  577.2	 8680.0	...
1724303	  684.9	  577.2	 8682.0	...
1724304	  685.1	  577.6	 8683.0	...
1724305	  685.3	  578.0	 8685.0	...
1724306	  685.3	  578.0	 8687.0	...
1724307	  685.3	  578.0	 8690.0	...
1724308	  685.3	  577.7	 8693.0	...
1724309	  685.4	  577.5	 8695.0	...
1724310	  685.1	  577.2	 8696.0	...
1724311	  684.8	  577.3	 8697.0	...
1724312	  684.6	  577.3	 8697.0	...
1724313	  684.7	  577.2	 8697.0	...
1724314	  684.5	  577.1	 8697.0	...
1724315	  684.2	  577.1	 8696.0	...
1724316	  684.2	  577.1	 8696.0	...
1724317	  684.5	  577.1	 8695.0	...
1724318	  684.8	  577.1	 8697.0	...
1724319	  684.8	  577.2	 8699.0	...
1724320	  684.8	  576.9	 8702.0	...
1724321	  684.7	  576.6	 8697.0	...
1724322	  684.5	  576.6	 8692.0	...
1724323	  684.3	  576.8	 8691.0	...
1724324	  684.3	  577.0	 8695.0	...
1724325	  684.5	  577.0	 8699.0	...
1724326	  684.8	  576.9	 8697.0	...
1724327	  685.0	  577.5	 8696.0	...
1724328	  685.0	  578.1	 8694.0	...
1724329	  684.9	  578.1	 8693.0	...
1724330	  684.6	  577.5	 8691.0	...
1724331	  684.4	  577.0	 8690.0	...
1724332	  684.3	  577.1	 8689.0	...
1724333	  684.4	  577.3	 8689.0	...
1724334	  684.5	  577.4	 8689.0	...
1724335	  684.6	  577.5	 8690.0	...
1724336	  684.8	  578.1	 8691.0	...
1724337	  684.9	  578.7	 8691.0	...
1724338	  684.7	  578.6	 8692.0	...
1724339	  684.4	  578.0	 8693.0	...
1724340	  684.1	  577.3	 8694.0	...
1724341	  684.1	  577.4	 8694.0	...
1724342	  684.0	  577.4	 8695.0	...
1724343	  684.0	  577.2	 8697.0	...
1724344	  684.0	  576.9	 8699.0	...
1724345	  684.2	  576.7	 8702.0	...
1724346	  684.3	  576.6	 8702.0	...
1724347	  684.5	  576.6	 8704.0	...
1724348	  684.6	  576.6	 8704.0	...
1724349	  684.4	  576.7	 8705.0	...
1724350	  684.2	  576.8	 8705.0	...
1724351	  684.0	  576.9	 8704.0	...
1724352	  684.1	  576.8	 8702.0	...
1724353	  684.1	  576.8	 8700.0	...
1724354	  684.1	  577.2	 8698.0	...
1724355	  684.0	  577.5	 8696.0	...
1724356	  683.9	  577.4	 8693.0	...
1724357	  683.9	  577.0	 8691.0	...
1724358	  683.9	  577.0	 8692.0	...
1724359	  683.9	  577.3	 8693.0	...
1724360	  683.7	  577.4	 8689.0	...
1724361	  683.6	  577.2	 8685.0	...
1724362	  683.5	  576.9	 8685.0	...
1724363	  683.5	  576.8	 8689.0	...
1724364	  683.5	  576.8	 8693.0	...
1724365	  683.6	  576.8	 8693.0	...
1724366	  683.6	  576.7	 8693.0	...
1724367	  683.6	  576.6	 8691.0	...
1724368	  683.7	  576.6	 8690.0	...
1724369	  683.5	  576.8	 8689.0	...
1724370	  683.4	  577.4	 8688.0	...
1724371	  683.3	  577.8	 8688.0	...
1724372	  683.4	  578.1	 8688.0	...
1724373	  683.4	  577.9	 8688.0	...
1724374	  683.3	  577.6	 8689.0	...
1724375	  683.3	  577.3	 8691.0	...
1724376	  683.2	  577.1	 8695.0	...
1724377	  683.2	  577.2	 8700.0	...
1724378	  683.2	  577.5	 8704.0	...
1724379	  683.2	  577.8	 8707.0	...
1724380	  683.2	  577.6	 8710.0	...
1724381	  683.2	  577.3	 8710.0	...
1724382	  683.2	  577.0	 8708.0	...
1724383	  683.2	  577.3	 8707.0	...
1724384	  683.7	  577.5	 8708.0	...
1724385	  684.1	  577.3	 8705.0	...
1724386	  684.5	  577.0	 8700.0	...
1724387	  684.2	  576.8	 8695.0	...
1724388	  683.9	  577.1	 8695.0	...
1724389	  683.9	  577.6	 8697.0	...
1724390	  684.2	  578.1	 8700.0	...
1724391	  684.4	  578.4	 8704.0	...
1724392	  684.6	  578.4	 8706.0	...
1724393	  684.6	  578.1	 8707.0	...
1724394	  684.1	  577.8	 8703.0	...
1724395	  683.7	  577.5	 8699.0	...
1724396	  683.5	  577.5	 8698.0	...
1724397	  683.6	  577.4	 8701.0	...
1724398	  684.0	  577.1	 8704.0	...
1724399	  684.1	  576.8	 8704.0	...
1724400	  684.4	  576.8	 8705.0	...
1724401	  684.5	  576.9	 8707.0	...
1724402	  684.6	  577.0	 8710.0	...
1724403	  684.5	  576.9	 8711.0	...
1724404	  684.4	  576.7	 8710.0	...
1724405	  683.8	  576.7	 8707.0	...
1724406	  683.2	  576.8	 8704.0	...
1724407	  683.0	  577.2	 8701.0	...
1724408	  683.4	  577.6	 8704.0	...
1724409	  683.8	  577.9	 8708.0	...
1724410	  683.8	  578.0	 8713.0	...
1724411	  683.7	  578.1	 8713.0	...
1724412	  683.6	  578.0	 8711.0	...
1724413	  683.8	  578.0	 8710.0	...
1724414	  684.2	  578.0	 8712.0	...
1724415	  684.6	  577.9	 8716.0	...
1724416	  684.5	  577.7	 8719.0	...
1724417	  684.3	  577.5	 8718.0	...
1724418	  684.2	  577.3	 8718.0	...
1724419	  684.3	  577.2	 8720.0	...
1724420	  684.5	  577.1	 8723.0	...
1724421	  684.8	  577.1	 8722.0	...
1724422	  684.9	  577.1	 8721.0	...
1724423	  685.1	  577.1	 8719.0	...
1724424	  685.0	  577.2	 8719.0	...
1724425	  684.6	  577.2	 8718.0	...
1724426	  684.2	  577.3	 8719.0	...
1724427	  684.0	  577.4	 8719.0	...
1724428	  684.0	  577.6	 8721.0	...
1724429	  684.1	  577.8	 8721.0	...
1724430	  684.2	  577.9	 8720.0	...
1724431	  684.3	  577.8	 8719.0	...
1724432	  684.4	  577.9	 8716.0	...
1724433	  684.6	  578.0	 8713.0	...
1724434	  684.6	  578.2	 8710.0	...
1724435	  684.5	  578.2	 8708.0	...
1724436	  684.3	  578.0	 8707.0	...
1724437	  684.1	  577.7	 8706.0	...
1724438	  683.8	  577.5	 8712.0	...
1724439	  683.6	  577.3	 8716.0	...
1724440	  683.4	  577.3	 8715.0	...
1724441	  683.3	  577.3	 8710.0	...
1724442	  683.2	  577.3	 8704.0	...
1724443	  683.2	  577.2	 8703.0	...
1724444	  683.3	  577.0	 8704.0	...
1724445	  683.5	  576.7	 8707.0	...
1724446	  684.0	  576.8	 8709.0	...
1724447	  684.5	  576.9	 8710.0	...
1724448	  684.9	  577.1	 8709.0	...
1724449	  684.7	  577.1	 8709.0	...
1724450	  684.4	  577.1	 8709.0	...
1724451	  684.0	  577.2	 8708.0	...
1724452	  683.8	  577.2	 8706.0	...
1724453	  683.7	  577.0	 8705.0	...
1724454	  683.8	  576.8	 8705.0	...
1724455	  683.8	  576.6	 8706.0	...
1724456	  684.0	  576.7	 8704.0	...
1724457	  684.2	  576.9	 8701.0	...
1724458	  684.4	  577.3	 8699.0	...
1724459	  684.3	  577.6	 8702.0	...
MSG	1724460 0000 _ Number Off
1724460	  684.2	  577.8	 8704.0	...
1724461	  684.0	  577.9	 8708.0	...
1724462	  683.9	  578.0	 8710.0	...
1724463	  683.8	  578.0	 8712.0	...
1724464	  683.7	  578.0	 8713.0	...
1724465	  683.6	  577.9	 8716.0	...
1724466	  683.5	  578.1	 8715.0	...
1724467	  683.3	  578.4	 8713.0	...
1724468	  683.3	  578.3	 8710.0	...
1724469	  683.5	  578.0	 8713.0	...
1724470	  683.7	  577.7	 8716.0	...
1724471	  684.2	  577.7	 8720.0	...
1724472	  684.5	  577.5	 8721.0	...
1724473	  684.9	  577.4	 8720.0	...
1724474	  684.8	  577.0	 8718.0	...
1724475	  684.3	  576.6	 8716.0	...
1724476	  683.8	  576.1	 8710.0	...
1724477	  683.8	  576.0	 8705.0	...
1724478	  684.0	  576.2	 8702.0	...
1724479	  684.2	  576.6	 8708.0	...
1724480	  684.2	  576.7	 8713.0	...
1724481	  684.0	  576.4	 8716.0	...
1724482	  683.8	  576.5	 8715.0	...
1724483	  684.0	  576.8	 8714.0	...
1724484	  684.3	  577.0	 8713.0	...
1724485	  684.6	  576.9	 8713.0	...
1724486	  684.5	  576.8	 8718.0	...
1724487	  684.4	  576.8	 8723.0	...
1724488	  684.4	  576.9	 8725.0	...
1724489	  684.0	  577.1	 8721.0	...
1724490	  683.5	  577.0	 8718.0	...
1724491	  683.0	  576.8	 8718.0	...
1724492	  683.0	  576.5	 8717.0	...
1724493	  683.1	  576.5	 8717.0	...
1724494	  683.2	  576.6	 8717.0	...
1724495	  683.7	  576.6	 8717.0	...
1724496	  684.1	  576.6	 8716.0	...
1724497	  684.6	  576.5	 8717.0	...
1724498	  684.8	  576.5	 8718.0	...
1724499	  685.0	  576.8	 8719.0	...
1724500	  685.0	  577.2	 8718.0	...
1724501	  684.9	  577.4	 8717.0	...
1724502	  684.8	  577.0	 8716.0	...
1724503	  684.8	  576.6	 8718.0	...
1724504	  684.8	  576.4	 8720.0	...
1724505	  684.9	  576.3	 8723.0	...
1724506	  684.8	  576.0	 8725.0	...
1724507	  684.8	  575.7	 8726.0	...
1724508	  684.9	  575.7	 8725.0	...
1724509	  685.0	  575.9	 8723.0	...
1724510	  685.1	  576.2	 8722.0	...
1724511	  685.1	  576.4	 8722.0	...
1724512	  685.1	  576.5	 8722.0	...
1724513	  685.1	  576.6	 8722.0	...
1724514	  685.1	  576.7	 8720.0	...
1724515	  685.1	  576.7	 8718.0	...
1724516	  684.9	  576.7	 8721.0	...
1724517	  684.6	  576.7	 8725.0	...
1724518	  684.4	  576.6	 8728.0	...
1724519	  684.2	  576.9	 8726.0	...
1724520	  684.0	  577.2	 8724.0	...
1724521	  684.1	  577.1	 8724.0	...
1724522	  684.4	  576.7	 8724.0	...
1724523	  684.7	  576.3	 8724.0	...
1724524	  684.8	  576.3	 8723.0	...
1724525	  684.8	  576.5	 8727.0	...
1724526	  684.8	  576.6	 8731.0	...
1724527	  684.8	  576.8	 8731.0	...
1724528	  684.8	  577.0	 8728.0	...
1724529	  684.7	  577.2	 8724.0	...
1724530	  684.7	  577.3	 8725.0	...
1724531	  684.8	  577.2	 8721.0	...
1724532	  684.8	  577.2	 8717.0	...
1724533	  684.9	  577.0	 8714.0	...
1724534	  684.9	  576.8	 8717.0	...
1724535	  685.0	  576.6	 8722.0	...
1724536	  685.2	  576.9	 8725.0	...
1724537	  685.4	  577.1	 8726.0	...
1724538	  685.5	  577.3	 8726.0	...
1724539	  685.5	  577.2	 8727.0	...
1724540	  685.5	  577.0	 8730.0	...
1724541	  685.6	  576.8	 8733.0	...
1724542	  685.7	  576.6	 8734.0	...
1724543	  685.9	  576.4	 8734.0	...
1724544	  686.0	  576.3	 8734.0	...
1724545	  686.0	  576.2	 8734.0	...
1724546	  686.0	  576.4	 8733.0	...
1724547	  686.0	  576.7	 8733.0	...
1724548	  685.9	  576.8	 8736.0	...
1724549	  685.9	  576.8	 8740.0	...
1724550	  686.0	  576.7	 8744.0	...
1724551	  686.0	  576.7	 8745.0	...
1724552	  686.1	  576.8	 8745.0	...
1724553	  686.1	  576.9	 8744.0	...
1724554	  686.3	  577.1	 8742.0	...
1724555	  686.4	  577.2	 8743.0	...
1724556	  686.5	  577.0	 8743.0	...
1724557	  686.4	  576.8	 8744.0	...
1724558	  686.4	  576.8	 8744.0	...
1724559	  686.4	  576.9	 8744.0	...
1724560	  686.4	  577.0	 8743.0	...
1724561	  686.4	  576.9	 8742.0	...
1724562	  686.2	  576.7	 8742.0	...
1724563	  686.1	  576.5	 8740.0	...
1724564	  686.1	  576.5	 8738.0	...
1724565	  686.0	  576.4	 8735.0	...
1724566	  685.9	  576.2	 8735.0	...
1724567	  685.9	  575.8	 8736.0	...
1724568	  686.0	  575.5	 8736.0	...
1724569	  686.1	  575.4	 8736.0	...
1724570	  686.2	  575.4	 8736.0	...
1724571	  686.1	  575.4	 8737.0	...
1724572	  686.2	  575.3	 8740.0	...
1724573	  686.2	  575.2	 8743.0	...
1724574	  686.1	  575.1	 8744.0	...
1724575	  685.8	  575.1	 8744.0	...
1724576	  685.8	  575.6	 8744.0	...
1724577	  686.0	  576.1	 8746.0	...
1724578	  686.0	  576.6	 8748.0	...
1724579	  685.8	  576.7	 8747.0	...
1724580	  685.6	  576.6	 8741.0	...
1724581	  685.5	  576.4	 8735.0	...
1724582	  685.7	  576.5	 8733.0	...
1724583	  685.9	  576.9	 8733.0	...
1724584	  685.9	  577.3	 8733.0	...
1724585	  685.6	  577.2	 8733.0	...
1724586	  685.5	  577.1	 8732.0	...
1724587	  685.5	  576.9	 8731.0	...
1724588	  685.6	  576.7	 8729.0	...
1724589	  685.5	  576.6	 8728.0	...
1724590	  685.4	  576.6	 8729.0	...
1724591	  685.3	  576.6	 8733.0	...
1724592	  685.2	  576.8	 8737.0	...
1724593	  685.2	  577.0	 8739.0	...
1724594	  685.3	  577.0	 8738.0	...
1724595	  685.3	  576.8	 8737.0	...
1724596	  685.6	  576.7	 8744.0	...
1724597	  685.9	  576.6	 8752.0	...
1724598	  686.2	  576.5	 8759.0	...
1724599	  686.2	  576.4	 8757.0	...
1724600	  686.2	  576.3	 8757.0	...
1724601	  686.2	  576.4	 8758.0	...
1724602	  686.2	  576.5	 8760.0	...
1724603	  686.2	  576.7	 8764.0	...
1724604	  686.2	  576.8	 8769.0	...
1724605	  686.2	  576.9	 8771.0	...
1724606	  686.4	  577.2	 8767.0	...
1724607	  686.6	  577.4	 8762.0	...
1724608	  686.8	  577.7	 8760.0	...
1724609	  686.8	  577.7	 8761.0	...
1724610	  686.8	  577.3	 8762.0	...
1724611	  686.8	  576.9	 8764.0	...
1724612	  686.8	  576.6	 8764.0	...
1724613	  686.9	  576.8	 8765.0	...
1724614	  686.8	  576.8	 8765.0	...
1724615	  686.6	  576.6	 8763.0	...
1724616	  686.5	  576.3	 8762.0	...
1724617	  686.5	  576.3	 8760.0	...
1724618	  686.5	  576.5	 8759.0	...
1724619	  686.7	  576.7	 8759.0	...
1724620	  686.9	  577.0	 8761.0	...
1724621	  687.0	  577.1	 8765.0	...
1724622	  686.9	  576.9	 8770.0	...
1724623	  686.8	  576.6	 8771.0	...
1724624	  686.7	  576.2	 8770.0	...
1724625	  686.8	  576.1	 8770.0	...
1724626	  686.5	  576.2	 8769.0	...
1724627	  686.3	  576.2	 8771.0	...
1724628	  686.0	  576.2	 8772.0	...
1724629	  686.0	  576.0	 8773.0	...
1724630	  686.0	  576.0	 8775.0	...
1724631	  686.1	  575.8	 8774.0	...
1724632	  686.3	  575.8	 8772.0	...
1724633	  686.5	  575.8	 8770.0	...
1724634	  686.6	  575.8	 8771.0	...
1724635	  686.7	  575.8	 8773.0	...
1724636	  686.6	  576.1	 8776.0	...
1724637	  686.9	  576.3	 8777.0	...
1724638	  687.2	  576.5	 8777.0	...
1724639	  687.4	  576.4	 8777.0	...
1724640	  687.5	  576.4	 8777.0	...
1724641	  687.3	  576.3	 8775.0	...
1724642	  687.2	  576.1	 8773.0	...
1724643	  687.1	  575.9	 8774.0	...
1724644	  687.0	  575.9	 8777.0	...
1724645	  687.1	  576.0	 8781.0	...
1724646	  687.1	  576.2	 8783.0	...
1724647	  686.9	  576.3	 8782.0	...
1724648	  686.6	  576.4	 8781.0	...
1724649	  686.5	  576.5	 8780.0	...
1724650	  686.6	  576.5	 8781.0	...
1724651	  686.7	  576.5	 8783.0	...
1724652	  686.7	  576.4	 8783.0	...
1724653	  686.8	  576.2	 8785.0	...
1724654	  687.1	  575.9	 8786.0	...
1724655	  687.3	  575.7	 8784.0	...
1724656	  687.2	  575.7	 8781.0	...
1724657	  687.0	  575.8	 8778.0	...
1724658	  686.8	  575.8	 8780.0	...
1724659	  686.9	  575.8	 8781.0	...
1724660	  686.9	  575.8	 8781.0	...
1724661	  686.9	  576.0	 8782.0	...
1724662	  686.8	  576.1	 8783.0	...
1724663	  686.7	  576.3	 8783.0	...
1724664	  686.7	  576.3	 8781.0	...
1724665	  686.9	  576.5	 8779.0	...
1724666	  687.0	  576.7	 8777.0	...
1724667	  687.1	  577.0	 8778.0	...
1724668	  687.2	  576.9	 8781.0	...
1724669	  687.3	  576.7	 8786.0	...
1724670	  687.3	  576.5	 8788.0	...
1724671	  687.1	  576.3	 8790.0	...
MSG	1724672 0000 _ Number On
1724672	  687.0	  576.4	 8791.0	...
1724673	  686.8	  576.6	 8789.0	...
1724674	  686.9	  576.8	 8786.0	...
1724675	  687.0	  576.9	 8784.0	...
1724676	  687.0	  576.7	 8786.0	...
1724677	  687.2	  576.6	 8787.0	...
1724678	  687.2	  576.5	 8788.0	...
1724679	  687.4	  576.5	 8788.0	...
1724680	  687.4	  576.5	 8788.0	...
1724681	  687.4	  576.5	 8787.0	...
1724682	  687.5	  576.4	 8786.0	...
1724683	  687.6	  576.5	 8785.0	...
1724684	  687.8	  576.7	 8784.0	...
1724685	  687.5	  577.0	 8784.0	...
1724686	  687.1	  577.1	 8785.0	...
1724687	  686.8	  576.9	 8785.0	...
1724688	  687.0	  576.6	 8784.0	...
1724689	  687.3	  576.4	 8784.0	...
1724690	  687.3	  576.3	 8785.0	...
1724691	  687.3	  576.3	 8787.0	...
1724692	  687.3	  576.3	 8788.0	...
1724693	  687.3	  576.3	 8787.0	...
1724694	  687.2	  576.3	 8787.0	...
1724695	  687.1	  576.4	 8784.0	...
1724696	  687.1	  576.4	 8782.0	...
1724697	  687.2	  576.3	 8782.0	...
1724698	  687.2	  576.1	 8785.0	...
1724699	  687.3	  575.9	 8788.0	...
1724700	  687.5	  575.7	 8788.0	...
1724701	  687.8	  575.4	 8787.0	...
1724702	  687.9	  575.2	 8790.0	...
1724703	  688.0	  575.4	 8793.0	...
1724704	  687.9	  575.7	 8798.0	...
1724705	  687.7	  575.8	 8801.0	...
1724706	  687.7	  575.7	 8803.0	...
1724707	  687.5	  575.3	 8804.0	...
1724708	  687.3	  575.2	 8804.0	...
1724709	  687.4	  575.1	 8804.0	...
1724710	  687.5	  575.2	 8803.0	...
1724711	  687.4	  575.3	 8800.0	...
1724712	  687.1	  575.6	 8797.0	...
1724713	  687.1	  575.7	 8796.0	...
1724714	  687.4	  575.7	 8800.0	...
1724715	  687.8	  575.6	 8803.0	...
1724716	  688.0	  575.5	 8805.0	...
1724717	  688.2	  575.4	 8805.0	...
1724718	  688.2	  575.4	 8805.0	...
1724719	  688.0	  574.8	 8806.0	...
1724720	  687.9	  574.3	 8808.0	...
1724721	  687.7	  574.4	 8810.0	...
1724722	  687.6	  574.9	 8811.0	...
1724723	  687.5	  575.4	 8811.0	...
1724724	  687.3	  575.1	 8812.0	...
1724725	  687.2	  574.9	 8813.0	...
1724726	  687.0	  574.7	 8815.0	...
1724727	  686.9	  574.8	 8816.0	...
1724728	  686.8	  575.0	 8817.0	...
1724729	  686.8	  575.1	 8819.0	...
1724730	  687.0	  575.1	 8820.0	...
1724731	  687.1	  575.0	 8819.0	...
1724732	  687.1	  574.8	 8817.0	...
1724733	  687.1	  574.7	 8815.0	...
1724734	  687.1	  574.7	 8815.0	...
1724735	  687.1	  574.7	 8815.0	...
1724736	  687.0	  574.7	 8815.0	...
1724737	  687.0	  574.4	 8816.0	...
1724738	  687.1	  574.1	 8818.0	...
1724739	  687.0	  573.8	 8821.0	...
1724740	  686.9	  573.8	 8823.0	...
1724741	  687.0	  574.4	 8824.0	...
1724742	  687.2	  575.0	 8823.0	...
1724743	  687.5	  575.3	 8820.0	...
1724744	  687.5	  575.0	 8820.0	...
1724745	  687.5	  574.7	 8822.0	...
1724746	  687.6	  574.6	 8824.0	...
1724747	  687.8	  574.4	 8825.0	...
1724748	  688.0	  574.0	 8826.0	...
1724749	  688.1	  573.8	 8827.0	...
1724750	  688.0	  573.9	 8828.0	...
1724751	  687.9	  574.1	 8828.0	...
1724752	  687.8	  574.3	 8828.0	...
1724753	  687.7	  574.4	 8833.0	...
1724754	  687.5	  574.5	 8837.0	...
1724755	  687.3	  574.6	 8841.0	...
1724756	  687.3	  574.4	 8840.0	...
1724757	  687.3	  574.2	 8839.0	...
1724758	  687.3	  574.0	 8838.0	...
1724759	  687.3	  574.0	 8838.0	...
1724760	  687.3	  574.0	 8837.0	...
1724761	  687.5	  574.0	 8839.0	...
1724762	  687.6	  574.2	 8842.0	...
1724763	  687.8	  574.3	 8842.0	...
1724764	  687.9	  574.4	 8839.0	...
1724765	  688.0	  574.4	 8836.0	...
1724766	  688.1	  574.3	 8837.0	...
1724767	  688.0	  574.1	 8838.0	...
1724768	  687.9	  573.9	 8840.0	...
1724769	  687.9	  573.8	 8841.0	...
1724770	  687.8	  573.8	 8840.0	...
1724771	  687.8	  573.7	 8837.0	...
1724772	  687.7	  573.6	 8834.0	...
1724773	  687.6	  573.5	 8834.0	...
1724774	  687.6	  573.5	 8833.0	...
1724775	  687.6	  573.4	 8833.0	...
1724776	  687.6	  573.3	 8834.0	...
1724777	  687.5	  573.2	 8835.0	...
1724778	  687.5	  573.1	 8834.0	...
1724779	  687.4	  573.1	 8833.0	...
1724780	  687.3	  573.1	 8829.0	...
1724781	  687.3	  573.2	 8828.0	...
1724782	  687.5	  573.2	 8827.0	...
1724783	  687.6	  573.3	 8828.0	...
1724784	  687.6	  572.9	 8830.0	...
1724785	  687.6	  572.5	 8831.0	...
1724786	  687.8	  572.1	 8831.0	...
1724787	  688.0	  572.4	 8829.0	...
1724788	  688.2	  572.6	 8828.0	...
1724789	  688.2	  572.9	 8828.0	...
1724790	  688.1	  573.0	 8829.0	...
1724791	  688.0	  573.4	 8832.0	...
1724792	  687.9	  573.8	 8835.0	...
1724793	  687.8	  574.3	 8838.0	...
1724794	  687.8	  574.4	 8838.0	...
1724795	  687.7	  574.4	 8837.0	...
1724796	  687.7	  574.0	 8837.0	...
1724797	  687.6	  573.4	 8836.0	...
1724798	  687.6	  572.9	 8836.0	...
1724799	  687.7	  572.7	 8835.0	...
1724800	  687.6	  572.5	 8835.0	...
1724801	  687.4	  572.4	 8835.0	...
1724802	  687.2	  572.6	 8834.0	...
1724803	  687.1	  572.9	 8833.0	...
1724804	  687.2	  573.1	 8835.0	...
1724805	  686.9	  573.1	 8837.0	...
1724806	  686.7	  573.1	 8838.0	...
1724807	  686.5	  572.9	 8838.0	...
1724808	  686.5	  572.7	 8840.0	...
1724809	  686.5	  572.5	 8843.0	...
1724810	  686.5	  572.5	 8845.0	...
1724811	  686.4	  572.9	 8844.0	...
1724812	  686.4	  573.3	 8842.0	...
1724813	  686.4	  573.6	 8841.0	...
1724814	  686.5	  573.6	 8841.0	...
1724815	  686.7	  573.4	 8842.0	...
1724816	  686.8	  573.1	 8842.0	...
1724817	  686.8	  572.9	 8846.0	...
1724818	  686.8	  572.9	 8850.0	...
1724819	  686.8	  572.9	 8853.0	...
1724820	  686.8	  572.9	 8854.0	...
1724821	  686.8	  573.1	 8852.0	...
1724822	  687.0	  573.3	 8849.0	...
1724823	  687.1	  573.4	 8847.0	...
1724824	  687.2	  573.2	 8848.0	...
1724825	  687.2	  572.7	 8848.0	...
1724826	  687.2	  572.1	 8850.0	...
1724827	  687.3	  571.8	 8853.0	...
1724828	  687.0	  571.9	 8855.0	...
1724829	  686.6	  571.9	 8856.0	...
1724830	  686.2	  572.0	 8858.0	...
1724831	  686.0	  572.0	 8859.0	...
1724832	  685.8	  572.0	 8860.0	...
1724833	  685.6	  572.0	 8860.0	...
1724834	  685.8	  572.0	 8859.0	...
1724835	  685.9	  571.8	 8859.0	...
1724836	  685.9	  571.4	 8855.0	...
1724837	  685.9	  571.0	 8852.0	...
1724838	  685.9	  571.2	 8849.0	...
1724839	  686.0	  571.4	 8853.0	...
1724840	  686.0	  571.6	 8857.0	...
1724841	  686.0	  571.5	 8860.0	...
1724842	  686.1	  571.6	 8861.0	...
1724843	  686.1	  571.5	 8862.0	...
1724844	  686.2	  571.4	 8864.0	...
1724845	  686.3	  571.3	 8862.0	...
1724846	  686.4	  571.5	 8860.0	...
1724847	  686.4	  571.7	 8857.0	...
1724848	  686.3	  571.3	 8857.0	...
1724849	  686.1	  570.7	 8857.0	...
1724850	  685.9	  570.8	 8858.0	...
1724851	  685.9	  571.4	 8858.0	...
1724852	  686.0	  571.9	 8858.0	...
1724853	  686.1	  571.7	 8859.0	...
1724854	  686.2	  571.5	 8860.0	...
1724855	  686.2	  571.3	 8863.0	...
1724856	  686.6	  571.4	 8865.0	...
1724857	  686.9	  571.5	 8867.0	...
1724858	  686.7	  571.5	 8869.0	...
1724859	  686.2	  571.1	 8870.0	...
1724860	  685.8	  570.8	 8870.0	...
1724861	  685.9	  570.6	 8870.0	...
1724862	  686.1	  570.6	 8870.0	...
1724863	  686.3	  570.6	 8870.0	...
1724864	  686.3	  570.7	 8868.0	...
1724865	  686.4	  570.8	 8866.0	...
1724866	  686.5	  570.7	 8866.0	...
1724867	  686.6	  570.6	 8866.0	...
1724868	  686.7	  570.6	 8872.0	...
1724869	  686.8	  570.7	 8877.0	...
1724870	  686.9	  570.9	 8877.0	...
1724871	  687.0	  571.1	 8873.0	...
1724872	  687.1	  571.3	 8868.0	...
1724873	  687.1	  571.1	 8868.0	...
1724874	  686.8	  570.9	 8871.0	...
1724875	  686.6	  570.7	 8875.0	...
1724876	  686.3	  570.8	 8879.0	...
1724877	  686.3	  570.8	 8879.0	...
1724878	  686.3	  570.8	 8879.0	...
1724879	  686.2	  570.8	 8878.0	...
1724880	  686.1	  570.7	 8877.0	...
1724881	  686.0	  570.5	 8877.0	...
1724882	  685.9	  570.3	 8878.0	...
1724883	  686.1	  570.3	 8878.0	...
1724884	  686.2	  570.2	 8878.0	...
1724885	  686.3	  570.2	 8878.0	...
1724886	  686.3	  570.1	 8881.0	...
1724887	  686.4	  570.0	 8884.0	...
1724888	  686.5	  570.0	 8886.0	...
1724889	  686.4	  569.8	 8886.0	...
1724890	  686.1	  569.7	 8885.0	...
1724891	  685.9	  569.6	 8884.0	...
1724892	  685.6	  569.8	 8883.0	...
1724893	  685.6	  569.9	 8879.0	...
1724894	  685.5	  570.0	 8877.0	...
1724895	  685.5	  569.9	 8875.0	...
1724896	  685.4	  570.1	 8876.0	...
1724897	  685.4	  570.4	 8876.0	...
1724898	  685.9	  570.7	 8883.0	...
1724899	  686.5	  570.7	 8888.0	...
1724900	  686.6	  570.7	 8891.0	...
1724901	  686.2	  570.9	 8888.0	...
1724902	  685.9	  571.0	 8889.0	...
1724903	  686.0	  570.6	 8889.0	...
1724904	  686.3	  570.2	 8890.0	...
1724905	  686.4	  570.3	 8889.0	...
1724906	  686.5	  570.7	 8887.0	...
1724907	  686.4	  570.9	 8884.0	...
1724908	  686.4	  570.7	 8884.0	...
1724909	  686.3	  570.4	 8885.0	...
1724910	  686.2	  570.2	 8888.0	...
1724911	  686.1	  570.1	 8889.0	...
1724912	  686.0	  570.0	 8890.0	...
1724913	  686.0	  570.0	 8890.0	...
1724914	  686.0	  570.0	 8891.0	...
1724915	  685.9	  570.0	 8891.0	...
1724916	  685.9	  569.9	 8892.0	...
1724917	  686.0	  569.8	 8892.0	...
1724918	  686.1	  569.8	 8891.0	...
1724919	  686.1	  569.9	 8891.0	...
1724920	  686.3	  570.0	 8891.0	...
1724921	  686.6	  570.0	 8895.0	...
1724922	  686.9	  570.2	 8899.0	...
1724923	  686.7	  570.7	 8898.0	...
1724924	  686.3	  571.1	 8894.0	...
1724925	  685.9	  571.2	 8891.0	...
1724926	  685.8	  571.1	 8892.0	...
1724927	  685.6	  570.6	 8893.0	...
1724928	  685.5	  570.2	 8893.0	...
1724929	  685.6	  569.9	 8894.0	...
1724930	  685.6	  569.6	 8895.0	...
1724931	  685.5	  569.4	 8896.0	...
1724932	  685.1	  569.2	 8897.0	...
1724933	  684.8	  569.4	 8898.0	...
1724934	  685.1	  569.4	 8899.0	...
1724935	  685.6	  569.3	 8899.0	...
1724936	  685.9	  569.4	 8897.0	...
1724937	  685.8	  569.5	 8894.0	...
1724938	  685.6	  569.6	 8894.0	...
1724939	  685.6	  569.9	 8898.0	...
1724940	  685.5	  570.2	 8901.0	...
1724941	  685.5	  570.7	 8900.0	...
1724942	  685.5	  570.9	 8898.0	...
1724943	  685.5	  570.9	 8897.0	...
1724944	  685.2	  570.6	 8896.0	...
1724945	  685.0	  570.4	 8895.0	...
1724946	  684.8	  570.5	 8899.0	...
1724947	  684.9	  570.7	 8903.0	...
1724948	  684.9	  570.9	 8908.0	...
1724949	  684.9	  570.7	 8910.0	...
1724950	  684.9	  570.4	 8912.0	...
1724951	  685.1	  570.1	 8913.0	...
1724952	  685.3	  570.0	 8913.0	...
1724953	  685.4	  570.0	 8914.0	...
1724954	  685.2	  570.0	 8914.0	...
1724955	  684.9	  570.1	 8915.0	...
1724956	  684.6	  570.2	 8915.0	...
1724957	  684.6	  570.0	 8911.0	...
1724958	  685.1	  569.8	 8908.0	...
1724959	  685.5	  569.6	 8905.0	...
1724960	  686.0	  569.5	 8907.0	...
1724961	  686.0	  569.6	 8909.0	...
1724962	  686.1	  569.8	 8910.0	...
1724963	  685.9	  570.0	 8910.0	...
1724964	  685.6	  570.0	 8907.0	...
1724965	  685.3	  570.0	 8904.0	...
1724966	  685.4	  569.9	 8903.0	...
1724967	  685.5	  569.9	 8906.0	...
1724968	  685.6	  569.8	 8909.0	...
1724969	  685.5	  569.7	 8911.0	...
1724970	  685.3	  569.6	 8912.0	...
1724971	  685.2	  569.5	 8913.0	...
1724972	  685.5	  569.5	 8916.0	...
1724973	  686.0	  569.5	 8920.0	...
MSG	1724974 0000 _ Number Off
1724974	  686.4	  569.4	 8926.0	...
1724975	  686.3	  569.4	 8928.0	...
1724976	  686.2	  569.4	 8926.0	...
1724977	  686.1	  569.4	 8920.0	...
1724978	  685.8	  569.6	 8913.0	...
1724979	  685.6	  569.6	 8913.0	...
1724980	  685.5	  569.6	 8914.0	...
1724981	  685.6	  569.4	 8914.0	...
1724982	  685.7	  569.3	 8915.0	...
1724983	  685.8	  569.2	 8916.0	...
1724984	  685.9	  569.2	 8918.0	...
1724985	  685.3	  569.4	 8917.0	...
1724986	  684.6	  569.6	 8915.0	...
1724987	  684.2	  569.8	 8914.0	...
1724988	  684.7	  569.8	 8915.0	...
1724989	  685.3	  569.8	 8916.0	...
1724990	  685.5	  569.8	 8917.0	...
1724991	  685.4	  569.8	 8917.0	...
1724992	  685.5	  569.7	 8917.0	...
1724993	  685.7	  569.7	 8917.0	...
1724994	  686.0	  569.7	 8916.0	...
1724995	  686.0	  569.9	 8918.0	...
1724996	  686.1	  570.0	 8920.0	...
1724997	  686.1	  569.9	 8924.0	...
1724998	  686.1	  569.8	 8930.0	...
1724999	  686.1	  569.7	 8934.0	...
1725000	  686.1	  569.8	 8936.0	...
1725001	  686.2	  569.7	 8935.0	...
1725002	  686.3	  569.5	 8934.0	...
1725003	  686.3	  569.3	 8934.0	...
1725004	  686.3	  569.4	 8936.0	...
1725005	  686.3	  569.6	 8937.0	...
1725006	  686.2	  569.7	 8938.0	...
1725007	  686.1	  569.6	 8938.0	...
1725008	  686.0	  569.2	 8937.0	...
1725009	  685.9	  568.9	 8932.0	...
1725010	  685.9	  568.6	 8928.0	...
1725011	  686.2	  568.5	 8927.0	...
1725012	  686.5	  568.5	 8930.0	...
1725013	  686.8	  568.5	 8932.0	...
1725014	  686.9	  568.5	 8934.0	...
1725015	  687.0	  568.6	 8934.0	...
1725016	  686.9	  568.8	 8933.0	...
1725017	  686.9	  568.9	 8933.0	...
1725018	  686.9	  568.9	 8933.0	...
1725019	  686.8	  568.5	 8932.0	...
1725020	  686.7	  568.1	 8933.0	...
1725021	  686.8	  567.7	 8934.0	...
1725022	  687.0	  567.7	 8935.0	...
1725023	  687.2	  567.6	 8936.0	...
1725024	  687.2	  567.6	 8936.0	...
1725025	  687.3	  567.7	 8936.0	...
1725026	  687.5	  567.8	 8933.0	...
1725027	  687.5	  568.0	 8932.0	...
1725028	  687.3	  568.0	 8929.0	...
1725029	  687.2	  568.2	 8928.0	...
1725030	  687.3	  568.3	 8930.0	...
1725031	  687.4	  568.6	 8934.0	...
1725032	  687.5	  568.7	 8937.0	...
1725033	  687.3	  568.7	 8938.0	...
1725034	  687.2	  568.5	 8939.0	...
1725035	  687.2	  568.2	 8940.0	...
1725036	  687.3	  568.3	 8941.0	...
1725037	  687.3	  568.5	 8943.0	...
1725038	  687.3	  568.7	 8948.0	...
1725039	  687.2	  568.6	 8952.0	...
1725040	  687.1	  568.3	 8953.0	...
1725041	  687.1	  568.1	 8952.0	...
1725042	  687.1	  568.0	 8952.0	...
1725043	  687.0	  567.8	 8952.0	...
1725044	  687.0	  568.2	 8950.0	...
1725045	  686.9	  568.7	 8947.0	...
1725046	  686.9	  569.2	 8944.0	...
1725047	  686.6	  568.6	 8940.0	...
1725048	  686.3	  568.0	 8939.0	...
1725049	  686.0	  567.7	 8938.0	...
1725050	  685.9	  568.0	 8938.0	...
1725051	  685.9	  568.2	 8939.0	...
1725052	  686.0	  568.3	 8940.0	...
1725053	  686.2	  568.4	 8939.0	...
1725054	  686.4	  568.5	 8938.0	...
1725055	  686.5	  568.4	 8937.0	...
1725056	  686.4	  568.2	 8936.0	...
1725057	  686.2	  568.0	 8936.0	...
1725058	  686.2	  567.9	 8938.0	...
1725059	  686.1	  567.9	 8941.0	...
1725060	  686.1	  567.9	 8944.0	...
1725061	  686.1	  567.8	 8944.0	...
1725062	  686.0	  567.8	 8944.0	...
1725063	  685.8	  567.8	 8944.0	...
1725064	  685.9	  567.8	 8944.0	...
1725065	  686.2	  567.9	 8944.0	...
1725066	  686.4	  567.9	 8944.0	...
1725067	  686.3	  568.0	 8944.0	...
1725068	  686.1	  568.0	 8944.0	...
1725069	  686.1	  568.1	 8945.0	...
1725070	  686.1	  568.0	 8945.0	...
1725071	  686.0	  568.0	 8946.0	...
1725072	  686.0	  568.0	 8946.0	...
1725073	  686.0	  568.3	 8945.0	...
1725074	  686.0	  568.4	 8945.0	...
1725075	  686.0	  568.5	 8943.0	...
1725076	  686.0	  568.3	 8942.0	...
1725077	  686.0	  568.3	 8941.0	...
1725078	  686.0	  568.3	 8942.0	...
1725079	  686.1	  568.4	 8942.0	...
1725080	  686.5	  568.5	 8944.0	...
1725081	  686.7	  568.7	 8951.0	...
1725082	  686.9	  568.7	 8958.0	...
1725083	  686.8	  568.5	 8957.0	...
1725084	  686.7	  568.4	 8952.0	...
1725085	  686.6	  568.1	 8947.0	...
1725086	  686.8	  568.0	 8947.0	...
1725087	  687.1	  568.2	 8948.0	...
1725088	  687.2	  568.6	 8949.0	...
1725089	  687.0	  569.0	 8949.0	...
1725090	  686.8	  569.1	 8948.0	...
1725091	  686.6	  568.7	 8948.0	...
1725092	  686.8	  568.3	 8947.0	...
1725093	  687.0	  567.8	 8947.0	...
1725094	  687.3	  568.1	 8950.0	...
1725095	  687.3	  568.5	 8953.0	...
1725096	  687.2	  568.9	 8957.0	...
1725097	  687.2	  569.1	 8958.0	...
1725098	  687.1	  568.7	 8959.0	...
1725099	  687.1	  568.2	 8958.0	...
1725100	  687.3	  568.0	 8958.0	...
1725101	  687.6	  568.2	 8958.0	...
1725102	  687.6	  568.5	 8958.0	...
1725103	  687.4	  568.4	 8958.0	...
1725104	  687.2	  568.4	 8958.0	...
1725105	  687.2	  568.3	 8958.0	...
1725106	  687.3	  568.2	 8958.0	...
1725107	  687.4	  568.1	 8959.0	...
1725108	  687.7	  568.0	 8959.0	...
1725109	  688.0	  568.1	 8960.0	...
1725110	  688.2	  568.3	 8958.0	...
1725111	  688.0	  568.5	 8956.0	...
1725112	  687.9	  568.4	 8955.0	...
1725113	  687.7	  568.1	 8955.0	...
1725114	  687.8	  567.8	 8954.0	...
1725115	  687.6	  567.7	 8953.0	...
1725116	  687.4	  567.7	 8954.0	...
1725117	  687.4	  567.7	 8955.0	...
1725118	  687.6	  567.7	 8955.0	...
1725119	  687.8	  567.7	 8953.0	...
1725120	  687.8	  567.7	 8953.0	...
1725121	  687.8	  567.6	 8953.0	...
1725122	  687.8	  567.5	 8955.0	...
1725123	  687.9	  567.6	 8956.0	...
1725124	  688.0	  567.9	 8956.0	...
1725125	  688.2	  568.2	 8954.0	...
1725126	  688.4	  568.4	 8953.0	...
1725127	  688.4	  568.5	 8954.0	...
1725128	  688.4	  568.4	 8953.0	...
1725129	  688.4	  568.5	 8952.0	...
1725130	  688.8	  568.6	 8954.0	...
1725131	  689.2	  568.7	 8953.0	...
1725132	  688.9	  568.9	 8953.0	...
1725133	  688.1	  569.0	 8953.0	...
1725134	  687.5	  568.9	 8958.0	...
1725135	  687.6	  568.8	 8961.0	...
1725136	  687.7	  568.6	 8964.0	...
1725137	  687.7	  568.4	 8964.0	...
1725138	  687.5	  568.3	 8964.0	...
1725139	  687.4	  568.4	 8965.0	...
1725140	  687.3	  568.4	 8965.0	...
1725141	  687.3	  568.5	 8967.0	...
1725142	  687.9	  568.4	 8967.0	...
1725143	  688.4	  568.4	 8968.0	...
1725144	  688.6	  568.5	 8969.0	...
1725145	  688.2	  568.6	 8970.0	...
1725146	  687.8	  568.7	 8971.0	...
1725147	  687.8	  568.7	 8968.0	...
1725148	  687.8	  568.9	 8964.0	...
1725149	  687.7	  569.1	 8960.0	...
1725150	  687.8	  569.2	 8959.0	...
1725151	  688.0	  568.9	 8961.0	...
1725152	  688.2	  568.7	 8961.0	...
1725153	  688.4	  568.8	 8961.0	...
1725154	  688.4	  568.9	 8961.0	...
1725155	  688.4	  569.1	 8964.0	...
1725156	  688.4	  569.1	 8966.0	...
1725157	  688.3	  569.2	 8968.0	...
1725158	  688.2	  569.3	 8967.0	...
1725159	  688.2	  569.3	 8966.0	...
1725160	  688.4	  569.2	 8965.0	...
1725161	  688.6	  569.1	 8965.0	...
1725162	  688.8	  569.1	 8965.0	...
1725163	  688.9	  569.0	 8968.0	...
1725164	  689.2	  569.0	 8970.0	...
1725165	  689.4	  569.0	 8970.0	...
1725166	  689.4	  569.1	 8969.0	...
1725167	  689.4	  568.8	 8969.0	...
1725168	  689.3	  568.5	 8969.0	...
1725169	  689.2	  568.1	 8969.0	...
1725170	  689.0	  567.8	 8969.0	...
1725171	  688.8	  567.6	 8970.0	...
1725172	  688.6	  567.7	 8971.0	...
1725173	  688.4	  567.9	 8972.0	...
1725174	  688.3	  568.5	 8972.0	...
1725175	  688.1	  569.0	 8973.0	...
1725176	  687.9	  569.3	 8974.0	...
1725177	  687.8	  569.6	 8974.0	...
1725178	  688.0	  569.9	 8974.0	...
1725179	  688.3	  570.3	 8973.0	...
1725180	  688.5	  570.4	 8973.0	...
1725181	  688.7	  570.3	 8975.0	...
1725182	  689.1	  570.1	 8976.0	...
1725183	  689.5	  569.8	 8978.0	...
MSG	1725184 0000 _ Number On
1725184	  689.6	  569.8	 8978.0	...
1725185	  689.5	  569.7	 8977.0	...
1725186	  689.3	  569.8	 8976.0	...
1725187	  689.2	  569.7	 8976.0	...
1725188	  689.2	  569.8	 8978.0	...
1725189	  689.2	  570.0	 8980.0	...
1725190	  689.2	  570.2	 8979.0	...
1725191	  689.2	  570.2	 8977.0	...
1725192	  689.1	  570.2	 8972.0	...
1725193	  688.9	  570.0	 8970.0	...
1725194	  688.8	  569.9	 8968.0	...
1725195	  688.8	  569.7	 8968.0	...
1725196	  689.0	  569.5	 8965.0	...
1725197	  689.2	  569.3	 8962.0	...
1725198	  689.2	  569.1	 8963.0	...
1725199	  689.3	  569.3	 8967.0	...
1725200	  689.3	  569.5	 8971.0	...
1725201	  689.1	  569.6	 8971.0	...
1725202	  688.8	  569.7	 8972.0	...
1725203	  688.6	  569.8	 8973.0	...
1725204	  688.4	  569.7	 8971.0	...
1725205	  688.3	  569.5	 8969.0	...
1725206	  688.0	  569.4	 8966.0	...
1725207	  687.9	  569.4	 8966.0	...
1725208	  687.9	  569.5	 8965.0	...
1725209	  687.9	  569.5	 8965.0	...
1725210	  688.0	  569.6	 8966.0	...
1725211	  688.2	  569.7	 8969.0	...
1725212	  688.5	  569.7	 8972.0	...
1725213	  688.6	  569.8	 8968.0	...
1725214	  688.4	  570.0	 8964.0	...
1725215	  688.2	  570.2	 8960.0	...
1725216	  688.0	  570.2	 8960.0	...
1725217	  688.1	  570.0	 8962.0	...
1725218	  688.2	  570.2	 8964.0	...
1725219	  688.2	  570.5	 8966.0	...
1725220	  688.5	  570.8	 8965.0	...
1725221	  688.7	  570.9	 8965.0	...
1725222	  688.9	  570.7	 8964.0	...
1725223	  688.8	  570.5	 8963.0	...
1725224	  688.6	  570.3	 8962.0	...
1725225	  688.5	  570.4	 8962.0	...
1725226	  688.6	  570.6	 8961.0	...
1725227	  688.7	  570.9	 8961.0	...
1725228	  688.7	  570.8	 8962.0	...
1725229	  688.8	  570.5	 8963.0	...
1725230	  689.0	  570.3	 8964.0	...
1725231	  689.2	  570.4	 8964.0	...
1725232	  689.4	  570.4	 8964.0	...
1725233	  689.2	  570.3	 8965.0	...
1725234	  688.7	  570.2	 8966.0	...
1725235	  688.3	  570.2	 8967.0	...
1725236	  688.1	  570.3	 8967.0	...
1725237	  688.1	  570.1	 8968.0	...
1725238	  688.2	  570.0	 8968.0	...
1725239	  688.1	  569.9	 8967.0	...
1725240	  688.2	  570.0	 8966.0	...
1725241	  688.4	  570.1	 8965.0	...
1725242	  688.4	  570.2	 8963.0	...
1725243	  688.2	  570.2	 8960.0	...
1725244	  687.9	  569.9	 8958.0	...
1725245	  687.8	  569.7	 8958.0	...
1725246	  687.7	  569.7	 8958.0	...
1725247	  687.7	  570.1	 8957.0	...
1725248	  687.6	  570.4	 8957.0	...
1725249	  687.8	  570.8	 8957.0	...
1725250	  688.0	  571.1	 8958.0	...
1725251	  688.2	  571.2	 8960.0	...
1725252	  688.1	  570.8	 8962.0	...
1725253	  688.1	  570.5	 8963.0	...
1725254	  688.0	  570.8	 8960.0	...
1725255	  688.0	  571.0	 8955.0	...
1725256	  687.9	  571.0	 8950.0	...
1725257	  687.9	  571.0	 8952.0	...
1725258	  688.0	  570.9	 8955.0	...
1725259	  688.0	  570.9	 8959.0	...
1725260	  688.0	  570.9	 8959.0	...
1725261	  687.8	  570.9	 8956.0	...
1725262	  687.6	  570.8	 8953.0	...
1725263	  687.4	  570.7	 8951.0	...
1725264	  687.4	  570.5	 8950.0	...
1725265	  687.4	  570.4	 8952.0	...
1725266	  687.5	  570.8	 8958.0	...
1725267	  687.6	  571.2	 8964.0	...
1725268	  687.5	  571.6	 8967.0	...
1725269	  687.3	  571.4	 8965.0	...
1725270	  687.1	  571.1	 8964.0	...
1725271	  687.1	  571.2	 8964.0	...
1725272	  687.1	  571.5	 8964.0	...
1725273	  687.1	  571.7	 8966.0	...
1725274	  687.1	  571.5	 8967.0	...
1725275	  687.0	  571.8	 8963.0	...
1725276	  686.9	  572.2	 8959.0	...
1725277	  686.8	  572.6	 8954.0	...
1725278	  686.6	  572.7	 8953.0	...
1725279	  686.4	  572.6	 8951.0	...
1725280	  686.3	  572.3	 8948.0	...
1725281	  686.5	  571.9	 8947.0	...
1725282	  686.7	  571.7	 8947.0	...
1725283	  687.0	  571.7	 8949.0	...
1725284	  687.1	  571.8	 8951.0	...
1725285	  687.1	  571.9	 8953.0	...
1725286	  687.1	  571.9	 8953.0	...
1725287	  687.0	  571.6	 8952.0	...
1725288	  686.9	  571.3	 8950.0	...
1725289	  686.8	  571.2	 8948.0	...
1725290	  686.8	  570.9	 8948.0	...
1725291	  686.9	  570.6	 8949.0	...
1725292	  687.0	  570.9	 8951.0	...
1725293	  687.2	  571.5	 8952.0	...
1725294	  687.1	  571.7	 8954.0	...
1725295	  687.0	  571.3	 8956.0	...
1725296	  686.8	  571.1	 8957.0	...
1725297	  686.5	  571.4	 8958.0	...
1725298	  686.3	  571.7	 8953.0	...
1725299	  686.1	  571.9	 8947.0	...
1725300	  686.1	  572.1	 8947.0	...
1725301	  686.1	  572.1	 8954.0	...
1725302	  685.9	  571.9	 8960.0	...
1725303	  685.7	  571.8	 8959.0	...
1725304	  685.6	  571.7	 8953.0	...
1725305	  685.6	  571.5	 8947.0	...
1725306	  685.7	  571.5	 8943.0	...
1725307	  685.7	  571.6	 8944.0	...
1725308	  685.7	  571.6	 8948.0	...
1725309	  685.4	  571.6	 8951.0	...
1725310	  685.0	  571.7	 8952.0	...
1725311	  684.6	  571.5	 8950.0	...
1725312	  684.5	  571.4	 8950.0	...
1725313	  684.9	  571.8	 8951.0	...
1725314	  685.3	  572.4	 8953.0	...
1725315	  685.7	  573.0	 8955.0	...
1725316	  685.6	  573.0	 8956.0	...
1725317	  685.3	  573.0	 8956.0	...
1725318	  685.0	  572.9	 8956.0	...
1725319	  684.7	  572.8	 8958.0	...
1725320	  684.4	  572.7	 8960.0	...
1725321	  684.2	  572.7	 8962.0	...
1725322	  684.2	  572.7	 8960.0	...
1725323	  684.2	  572.6	 8956.0	...
1725324	  684.1	  572.5	 8952.0	...
1725325	  684.1	  572.6	 8954.0	...
1725326	  683.9	  572.9	 8955.0	...
1725327	  683.6	  573.2	 8957.0	...
1725328	  683.5	  573.2	 8956.0	...
1725329	  683.6	  573.2	 8954.0	...
1725330	  683.7	  573.2	 8950.0	...
1725331	  683.8	  573.2	 8946.0	...
1725332	  683.7	  573.0	 8944.0	...
1725333	  683.6	  572.9	 8943.0	...
1725334	  683.4	  572.8	 8943.0	...
1725335	  683.2	  573.1	 8944.0	...
1725336	  683.1	  573.3	 8946.0	...
1725337	  683.2	  573.6	 8946.0	...
1725338	  683.2	  573.6	 8945.0	...
1725339	  683.2	  573.6	 8945.0	...
1725340	  683.1	  573.6	 8945.0	...
1725341	  683.0	  573.6	 8945.0	...
1725342	  683.1	  573.7	 8945.0	...
1725343	  683.3	  573.8	 8945.0	...
1725344	  683.4	  573.9	 8945.0	...
1725345	  683.4	  573.8	 8945.0	...
1725346	  683.2	  574.0	 8944.0	...
1725347	  683.1	  574.3	 8943.0	...
1725348	  682.7	  574.5	 8942.0	...
1725349	  682.4	  574.4	 8941.0	...
1725350	  682.2	  574.3	 8944.0	...
1725351	  682.3	  574.1	 8947.0	...
1725352	  682.4	  574.0	 8950.0	...
1725353	  682.3	  573.8	 8949.0	...
1725354	  682.3	  573.8	 8948.0	...
1725355	  682.1	  573.9	 8947.0	...
1725356	  681.8	  574.1	 8945.0	...
1725357	  681.9	  574.2	 8944.0	...
1725358	  682.3	  574.4	 8944.0	...
1725359	  682.6	  574.5	 8944.0	...
1725360	  682.5	  574.4	 8944.0	...
1725361	  682.4	  574.3	 8943.0	...
1725362	  682.5	  574.1	 8943.0	...
1725363	  682.5	  574.3	 8944.0	...
1725364	  682.6	  574.4	 8944.0	...
1725365	  682.7	  574.4	 8943.0	...
1725366	  682.7	  574.2	 8942.0	...
1725367	  682.6	  574.0	 8942.0	...
1725368	  682.6	  573.8	 8941.0	...
1725369	  682.5	  573.7	 8941.0	...
1725370	  682.5	  573.9	 8941.0	...
1725371	  682.3	  574.1	 8941.0	...
1725372	  682.1	  574.3	 8941.0	...
1725373	  682.0	  574.3	 8941.0	...
1725374	  682.1	  574.3	 8940.0	...
1725375	  682.4	  574.2	 8939.0	...
1725376	  682.7	  574.2	 8934.0	...
1725377	  682.9	  574.2	 8930.0	...
1725378	  682.9	  574.2	 8932.0	...
1725379	  682.9	  574.2	 8938.0	...
1725380	  682.8	  574.3	 8941.0	...
1725381	  682.8	  574.3	 8938.0	...
1725382	  682.8	  574.2	 8937.0	...
1725383	  682.8	  574.2	 8939.0	...
1725384	  682.7	  574.1	 8940.0	...
1725385	  682.7	  573.7	 8940.0	...
1725386	  682.9	  573.4	 8939.0	...
1725387	  682.9	  573.3	 8939.0	...
1725388	  682.9	  573.8	 8939.0	...
1725389	  682.8	  574.3	 8938.0	...
1725390	  682.6	  574.5	 8937.0	...
1725391	  682.3	  574.5	 8934.0	...
1725392	  682.0	  574.5	 8931.0	...
1725393	  681.8	  574.5	 8929.0	...
1725394	  681.5	  574.6	 8929.0	...
1725395	  681.5	  574.7	 8929.0	...
1725396	  681.6	  574.7	 8925.0	...
1725397	  681.8	  574.8	 8920.0	...
1725398	  681.9	  574.8	 8916.0	...
1725399	  681.9	  574.8	 8918.0	...
1725400	  681.9	  574.9	 8920.0	...
1725401	  681.8	  575.1	 8923.0	...
1725402	  681.9	  575.1	 8924.0	...
1725403	  682.1	  575.0	 8924.0	...
1725404	  682.3	  575.2	 8924.0	...
1725405	  682.3	  575.5	 8924.0	...
1725406	  682.0	  576.1	 8923.0	...
1725407	  681.6	  576.3	 8921.0	...
1725408	  681.4	  575.8	 8919.0	...
1725409	  681.4	  575.1	 8918.0	...
1725410	  681.4	  574.4	 8918.0	...
1725411	  681.5	  574.3	 8921.0	...
1725412	  681.5	  574.3	 8923.0	...
1725413	  681.5	  574.3	 8925.0	...
1725414	  681.5	  574.5	 8925.0	...
1725415	  681.4	  574.6	 8924.0	...
1725416	  681.5	  574.7	 8921.0	...
1725417	  681.5	  574.8	 8918.0	...
1725418	  681.5	  575.2	 8915.0	...
1725419	  681.6	  575.6	 8915.0	...
1725420	  681.6	  576.0	 8916.0	...
1725421	  681.7	  576.1	 8916.0	...
1725422	  681.2	  575.9	 8917.0	...
1725423	  680.7	  575.5	 8918.0	...
1725424	  680.2	  575.1	 8919.0	...
1725425	  680.4	  575.1	 8920.0	...
1725426	  680.5	  574.9	 8922.0	...
1725427	  680.6	  574.7	 8923.0	...
1725428	  680.5	  574.6	 8924.0	...
1725429	  680.7	  574.7	 8923.0	...
1725430	  680.9	  574.7	 8923.0	...
1725431	  681.1	  574.7	 8925.0	...
1725432	  681.1	  574.4	 8927.0	...
1725433	  681.2	  574.2	 8927.0	...
1725434	  680.9	  574.8	 8924.0	...
1725435	  680.6	  575.5	 8923.0	...
1725436	  680.4	  576.2	 8925.0	...
1725437	  680.2	  576.3	 8927.0	...
1725438	  680.0	  576.5	 8926.0	...
1725439	  679.9	  576.6	 8927.0	...
1725440	  680.0	  576.7	 8927.0	...
1725441	  680.1	  576.6	 8932.0	...
1725442	  680.2	  576.1	 8937.0	...
1725443	  680.2	  575.7	 8942.0	...
1725444	  680.1	  575.4	 8941.0	...
1725445	  680.2	  575.6	 8937.0	...
1725446	  680.2	  576.0	 8934.0	...
1725447	  680.1	  576.4	 8930.0	...
1725448	  679.9	  576.7	 8929.0	...
1725449	  679.6	  576.9	 8929.0	...
1725450	  679.5	  577.0	 8929.0	...
1725451	  679.4	  577.1	 8931.0	...
1725452	  679.4	  577.2	 8933.0	...
1725453	  679.4	  577.2	 8935.0	...
1725454	  679.4	  577.0	 8936.0	...
1725455	  679.4	  577.0	 8935.0	...
1725456	  679.4	  577.1	 8933.0	...
1725457	  679.4	  576.9	 8935.0	...
1725458	  679.4	  576.5	 8940.0	...
1725459	  679.4	  576.1	 8942.0	...
1725460	  679.4	  576.1	 8940.0	...
1725461	  679.4	  576.5	 8941.0	...
1725462	  679.3	  576.8	 8945.0	...
1725463	  679.2	  577.1	 8948.0	...
1725464	  679.1	  577.0	 8947.0	...
1725465	  679.1	  576.9	 8945.0	...
1725466	  679.1	  576.8	 8942.0	...
1725467	  679.0	  576.7	 8940.0	...
1725468	  679.0	  576.5	 8939.0	...
1725469	  678.9	  576.2	 8939.0	...
1725470	  678.9	  576.3	 8938.0	...
1725471	  679.0	  576.8	 8937.0	...
1725472	  679.0	  577.2	 8936.0	...
1725473	  678.9	  577.6	 8935.0	...
1725474	  678.9	  577.5	 8934.0	...
1725475	  678.8	  577.5	 8933.0	...
1725476	  678.3	  577.4	 8932.0	...
1725477	  677.8	  577.4	 8931.0	...
1725478	  677.3	  577.2	 8930.0	...
1725479	  677.3	  577.0	 8929.0	...
1725480	  677.4	  577.2	 8928.0	...
1725481	  677.6	  577.6	 8929.0	...
1725482	  677.5	  577.7	 8936.0	...
1725483	  677.3	  577.5	 8943.0	...
1725484	  677.1	  577.3	 8945.0	...
1725485	  677.2	  577.2	 8940.0	...
1725486	  677.3	  577.5	 8936.0	...
1725487	  677.4	  577.8	 8937.0	...
1725488	  677.4	  578.1	 8937.0	...
1725489	  677.5	  577.8	 8937.0	...
MSG	1725490 0000 _ Number Off
1725490	  677.4	  577.3	 8936.0	...
1725491	  677.4	  576.9	 8936.0	...
1725492	  677.2	  576.7	 8936.0	...
1725493	  677.0	  576.9	 8938.0	...
1725494	  676.9	  577.2	 8940.0	...
1725495	  677.1	  577.8	 8945.0	...
1725496	  677.5	  578.2	 8950.0	...
1725497	  677.3	  577.8	 8955.0	...
1725498	  676.8	  577.3	 8957.0	...
1725499	  676.6	  576.9	 8954.0	...
1725500	  676.8	  577.0	 8951.0	...
1725501	  677.0	  577.1	 8948.0	...
1725502	  677.0	  577.1	 8947.0	...
1725503	  676.9	  577.3	 8945.0	...
1725504	  676.9	  577.7	 8943.0	...
1725505	  676.9	  577.9	 8944.0	...
1725506	  676.9	  578.2	 8944.0	...
1725507	  676.9	  578.4	 8944.0	...
1725508	  676.4	  578.6	 8943.0	...
1725509	  676.0	  578.3	 8943.0	...
1725510	  675.6	  577.9	 8944.0	...
1725511	  675.7	  578.0	 8944.0	...
1725512	  675.7	  578.5	 8943.0	...
1725513	  675.7	  578.8	 8943.0	...
1725514	  675.7	  578.6	 8943.0	...
1725515	  675.7	  578.2	 8942.0	...
1725516	  675.5	  578.1	 8941.0	...
1725517	  675.3	  578.1	 8941.0	...
1725518	  675.1	  578.2	 8942.0	...
1725519	  675.0	  578.3	 8942.0	...
1725520	  675.0	  578.5	 8942.0	...
1725521	  674.9	  578.7	 8941.0	...
1725522	  674.9	  578.7	 8941.0	...
1725523	  674.8	  578.7	 8940.0	...
1725524	  674.9	  578.9	 8940.0	...
1725525	  675.1	  579.1	 8939.0	...
1725526	  675.4	  579.5	 8939.0	...
1725527	  675.5	  579.6	 8941.0	...
1725528	  675.3	  579.7	 8942.0	...
1725529	  675.1	  579.4	 8944.0	...
1725530	  674.9	  579.1	 8944.0	...
1725531	  675.0	  578.8	 8944.0	...
1725532	  675.1	  578.8	 8943.0	...
1725533	  675.2	  578.7	 8945.0	...
1725534	  675.0	  578.7	 8948.0	...
1725535	  674.8	  578.8	 8946.0	...
1725536	  674.6	  578.9	 8941.0	...
1725537	  674.5	  579.1	 8933.0	...
1725538	  674.5	  579.1	 8930.0	...
1725539	  674.5	  579.0	 8929.0	...
1725540	  674.5	  579.0	 8931.0	...
1725541	  674.4	  579.0	 8934.0	...
1725542	  674.3	  579.1	 8935.0	...
1725543	  674.3	  579.2	 8934.0	...
1725544	  674.4	  579.2	 8932.0	...
1725545	  674.5	  579.1	 8929.0	...
1725546	  674.5	  579.2	 8929.0	...
1725547	  674.4	  579.3	 8930.0	...
1725548	  674.3	  579.4	 8934.0	...
1725549	  674.2	  579.5	 8937.0	...
1725550	  674.1	  579.5	 8938.0	...
1725551	  674.1	  579.5	 8938.0	...
1725552	  674.2	  579.5	 8938.0	...
1725553	  674.3	  579.5	 8937.0	...
1725554	  674.2	  579.8	 8933.0	...
1725555	  674.2	  580.0	 8930.0	...
1725556	  674.2	  580.0	 8928.0	...
1725557	  674.2	  579.8	 8928.0	...
1725558	  674.2	  579.7	 8929.0	...
1725559	  674.1	  579.7	 8931.0	...
1725560	  674.0	  579.7	 8933.0	...
1725561	  674.0	  579.8	 8934.0	...
1725562	  674.1	  579.9	 8934.0	...
1725563	  674.0	  580.1	 8934.0	...
1725564	  674.0	  580.2	 8934.0	...
1725565	  674.0	  580.3	 8933.0	...
1725566	  674.1	  580.4	 8933.0	...
1725567	  674.2	  580.5	 8935.0	...
1725568	  674.2	  580.5	 8937.0	...
1725569	  674.1	  580.6	 8938.0	...
1725570	  674.1	  580.7	 8934.0	...
1725571	  674.2	  580.8	 8929.0	...
1725572	  674.3	  580.9	 8926.0	...
1725573	  674.4	  581.0	 8927.0	...
1725574	  674.4	  581.1	 8927.0	...
1725575	  674.3	  581.1	 8926.0	...
1725576	  674.3	  581.0	 8926.0	...
1725577	  674.2	  580.9	 8927.0	...
1725578	  674.1	  580.9	 8927.0	...
1725579	  674.1	  581.2	 8927.0	...
1725580	  674.1	  581.6	 8926.0	...
1725581	  674.1	  581.7	 8926.0	...
1725582	  674.1	  581.5	 8933.0	...
1725583	  674.0	  581.2	 8940.0	...
1725584	  673.9	  581.1	 8942.0	...
1725585	  673.8	  581.1	 8937.0	...
1725586	  673.9	  581.0	 8932.0	...
1725587	  674.1	  580.9	 8931.0	...
1725588	  674.1	  580.7	 8930.0	...
1725589	  673.8	  580.5	 8930.0	...
1725590	  673.5	  580.5	 8929.0	...
1725591	  672.8	  580.8	 8929.0	...
1725592	  672.5	  581.0	 8932.0	...
1725593	  672.4	  581.1	 8935.0	...
1725594	  672.6	  581.2	 8937.0	...
1725595	  672.7	  581.5	 8935.0	...
1725596	  672.7	  581.7	 8935.0	...
1725597	  672.7	  581.9	 8937.0	...
1725598	  672.6	  582.1	 8939.0	...
1725599	  672.6	  582.3	 8937.0	...
1725600	  672.6	  582.5	 8934.0	...
1725601	  672.7	  582.6	 8933.0	...
1725602	  672.9	  582.5	 8936.0	...
1725603	  672.8	  582.3	 8940.0	...
1725604	  672.6	  582.1	 8941.0	...
1725605	  672.4	  582.0	 8943.0	...
1725606	  672.6	  581.9	 8944.0	...
1725607	  672.8	  581.8	 8942.0	...
1725608	  672.6	  581.7	 8940.0	...
1725609	  672.2	  581.7	 8938.0	...
1725610	  671.8	  581.9	 8939.0	...
1725611	  671.9	  582.1	 8937.0	...
1725612	  671.9	  582.2	 8934.0	...
1725613	  671.9	  582.0	 8931.0	...
1725614	  672.0	  581.9	 8932.0	...
1725615	  672.1	  581.9	 8933.0	...
1725616	  672.1	  582.0	 8934.0	...
1725617	  672.0	  582.0	 8935.0	...
1725618	  671.9	  582.1	 8936.0	...
1725619	  672.0	  582.2	 8938.0	...
1725620	  672.1	  582.1	 8939.0	...
1725621	  672.1	  582.0	 8937.0	...
1725622	  672.0	  582.1	 8933.0	...
1725623	  671.7	  582.5	 8929.0	...
1725624	  671.5	  582.3	 8928.0	...
1725625	  671.3	  581.9	 8928.0	...
1725626	  671.4	  581.6	 8928.0	...
1725627	  671.2	  581.7	 8928.0	...
1725628	  671.0	  582.0	 8927.0	...
1725629	  670.8	  582.1	 8926.0	...
1725630	  670.3	  581.7	 8925.0	...
1725631	  669.8	  581.2	 8924.0	...
1725632	  669.4	  580.7	 8924.0	...
1725633	  669.5	  580.7	 8925.0	...
1725634	  669.5	  580.6	 8925.0	...
1725635	  669.5	  580.6	 8927.0	...
1725636	  669.4	  580.7	 8930.0	...
1725637	  669.3	  581.0	 8932.0	...
1725638	  669.5	  581.7	 8930.0	...
1725639	  669.7	  582.2	 8928.0	...
1725640	  670.1	  582.7	 8928.0	...
1725641	  670.3	  582.7	 8930.0	...
1725642	  670.4	  582.5	 8929.0	...
1725643	  670.4	  582.0	 8928.0	...
1725644	  670.3	  581.7	 8927.0	...
1725645	  670.1	  581.6	 8927.0	...
1725646	  670.0	  581.7	 8926.0	...
1725647	  669.9	  581.7	 8927.0	...
1725648	  669.7	  581.6	 8928.0	...
1725649	  669.5	  581.7	 8928.0	...
1725650	  669.1	  581.9	 8927.0	...
1725651	  668.8	  582.2	 8928.0	...
1725652	  668.8	  582.5	 8928.0	...
1725653	  669.0	  582.8	 8925.0	...
1725654	  669.2	  582.9	 8922.0	...
1725655	  669.1	  582.2	 8922.0	...
1725656	  669.1	  581.5	 8925.0	...
1725657	  669.1	  581.1	 8928.0	...
1725658	  669.1	  581.2	 8927.0	...
1725659	  669.1	  581.2	 8927.0	...
1725660	  669.1	  581.0	 8927.0	...
1725661	  669.0	  580.8	 8928.0	...
1725662	  668.8	  580.4	 8929.0	...
1725663	  668.7	  580.4	 8929.0	...
1725664	  668.6	  580.5	 8929.0	...
1725665	  668.6	  580.6	 8930.0	...
1725666	  668.7	  580.7	 8931.0	...
1725667	  668.7	  580.6	 8932.0	...
1725668	  668.7	  580.7	 8932.0	...
1725669	  668.8	  580.8	 8933.0	...
1725670	  668.6	  580.9	 8936.0	...
1725671	  668.5	  581.0	 8939.0	...
1725672	  668.1	  581.0	 8940.0	...
1725673	  667.9	  581.0	 8938.0	...
1725674	  667.8	  581.0	 8935.0	...
1725675	  667.9	  581.3	 8937.0	...
1725676	  667.9	  581.6	 8939.0	...
1725677	  667.9	  581.9	 8941.0	...
1725678	  667.9	  581.9	 8941.0	...
1725679	  667.9	  581.9	 8942.0	...
1725680	  667.8	  581.9	 8941.0	...
1725681	  667.7	  582.1	 8941.0	...
1725682	  667.9	  582.2	 8941.0	...
1725683	  668.1	  581.9	 8942.0	...
1725684	  668.2	  581.5	 8943.0	...
1725685	  668.2	  581.0	 8944.0	...
1725686	  668.0	  581.0	 8942.0	...
1725687	  667.7	  580.9	 8941.0	...
1725688	  667.5	  580.9	 8940.0	...
1725689	  667.4	  580.9	 8940.0	...
1725690	  667.1	  580.9	 8940.0	...
1725691	  666.7	  581.1	 8940.0	...
1725692	  666.8	  581.3	 8944.0	...
1725693	  667.1	  581.6	 8947.0	...
1725694	  667.2	  581.6	 8951.0	...
1725695	  666.9	  581.4	 8951.0	...
1725696	  666.8	  581.1	 8947.0	...
1725697	  667.2	  580.8	 8944.0	...
1725698	  667.5	  580.5	 8944.0	...
1725699	  667.4	  580.4	 8947.0	...
1725700	  667.3	  580.1	 8950.0	...
MSG	1725701 0000 _ Number On
1725701	  667.1	  579.9	 8950.0	...
1725702	  666.8	  579.7	 8949.0	...
1725703	  666.4	  579.7	 8947.0	...
1725704	  666.1	  579.5	 8944.0	...
1725705	  666.0	  579.2	 8946.0	...
1725706	  666.0	  579.1	 8950.0	...
1725707	  665.8	  579.1	 8949.0	...
1725708	  665.7	  579.0	 8945.0	...
1725709	  666.0	  578.8	 8940.0	...
1725710	  666.5	  578.8	 8940.0	...
1725711	  666.8	  578.9	 8940.0	...
1725712	  666.6	  579.2	 8941.0	...
1725713	  666.5	  579.3	 8941.0	...
1725714	  666.4	  579.6	 8942.0	...
1725715	  666.5	  579.8	 8942.0	...
1725716	  666.4	  580.0	 8942.0	...
1725717	  666.3	  580.1	 8944.0	...
1725718	  666.4	  580.3	 8947.0	...
1725719	  666.6	  580.5	 8950.0	...
1725720	  666.9	  580.7	 8952.0	...
1725721	  667.0	  580.8	 8953.0	...
1725722	  666.8	  580.6	 8953.0	...
1725723	  666.3	  580.3	 8952.0	...
1725724	  666.4	  580.5	 8949.0	...
1725725	  666.8	  581.0	 8946.0	...
1725726	  667.3	  581.3	 8944.0	...
1725727	  667.4	  581.0	 8943.0	...
1725728	  667.4	  580.7	 8941.0	...
1725729	  667.0	  580.7	 8940.0	...
1725730	  666.6	  580.6	 8939.0	...
1725731	  666.2	  580.5	 8940.0	...
1725732	  666.3	  580.3	 8941.0	...
1725733	  666.5	  580.3	 8943.0	...
1725734	  666.7	  580.6	 8943.0	...
1725735	  666.7	  580.8	 8943.0	...
1725736	  666.4	  580.6	 8944.0	...
1725737	  666.2	  580.4	 8944.0	...
1725738	  665.9	  580.2	 8944.0	...
1725739	  666.0	  580.6	 8947.0	...
1725740	  666.2	  581.0	 8951.0	...
1725741	  666.4	  581.1	 8953.0	...
1725742	  666.3	  580.8	 8951.0	...
1725743	  666.0	  580.6	 8949.0	...
1725744	  665.8	  580.3	 8949.0	...
1725745	  665.7	  579.9	 8949.0	...
1725746	  665.5	  579.6	 8950.0	...
1725747	  665.2	  579.8	 8951.0	...
1725748	  664.9	  579.9	 8953.0	...
1725749	  664.8	  579.8	 8954.0	...
1725750	  664.8	  579.7	 8956.0	...
1725751	  665.0	  579.7	 8957.0	...
1725752	  665.3	  579.8	 8959.0	...
1725753	  665.7	  579.9	 8959.0	...
1725754	  665.8	  579.9	 8959.0	...
1725755	  665.9	  580.0	 8959.0	...
1725756	  665.9	  579.9	 8960.0	...
1725757	  666.0	  579.7	 8959.0	...
1725758	  666.0	  579.7	 8957.0	...
1725759	  666.0	  580.0	 8957.0	...
1725760	  665.9	  580.4	 8958.0	...
1725761	  665.7	  580.5	 8958.0	...
1725762	  665.6	  580.2	 8957.0	...
1725763	  665.5	  579.9	 8954.0	...
1725764	  665.4	  579.7	 8952.0	...
1725765	  665.4	  579.5	 8954.0	...
1725766	  665.4	  579.4	 8958.0	...
1725767	  665.3	  579.3	 8961.0	...
1725768	  665.3	  579.0	 8962.0	...
1725769	  665.2	  578.7	 8962.0	...
1725770	  665.1	  578.6	 8961.0	...
1725771	  664.9	  578.7	 8960.0	...
1725772	  664.6	  578.9	 8958.0	...
1725773	  664.4	  579.0	 8956.0	...
1725774	  664.2	  579.2	 8952.0	...
1725775	  664.4	  579.2	 8949.0	...
1725776	  664.5	  578.6	 8947.0	...
1725777	  664.4	  577.9	 8948.0	...
1725778	  664.2	  577.3	 8953.0	...
1725779	  664.1	  577.4	 8958.0	...
1725780	  664.3	  577.4	 8961.0	...
1725781	  664.4	  577.4	 8955.0	...
1725782	  664.6	  577.4	 8949.0	...
1725783	  664.7	  577.4	 8949.0	...
1725784	  664.7	  577.4	 8951.0	...
1725785	  664.5	  577.5	 8954.0	...
1725786	  664.2	  577.5	 8954.0	...
1725787	  663.9	  577.6	 8952.0	...
1725788	  663.6	  577.6	 8951.0	...
1725789	  663.9	  577.6	 8950.0	...
1725790	  664.2	  577.6	 8951.0	...
1725791	  664.6	  577.5	 8951.0	...
1725792	  664.6	  577.6	 8951.0	...
1725793	  664.6	  577.7	 8952.0	...
1725794	  664.7	  577.8	 8956.0	...
1725795	  664.8	  578.1	 8962.0	...
1725796	  664.8	  578.5	 8967.0	...
1725797	  664.9	  578.9	 8969.0	...
1725798	  664.9	  579.0	 8969.0	...
1725799	  664.9	  579.0	 8968.0	...
1725800	  664.9	  579.0	 8969.0	...
1725801	  664.9	  578.7	 8970.0	...
1725802	  664.8	  578.4	 8972.0	...
1725803	  664.7	  578.2	 8972.0	...
1725804	  664.7	  578.1	 8971.0	...
1725805	  664.6	  578.1	 8970.0	...
1725806	  664.5	  577.8	 8971.0	...
1725807	  664.4	  577.7	 8972.0	...
1725808	  664.2	  577.6	 8974.0	...
1725809	  664.0	  577.7	 8973.0	...
1725810	  664.4	  577.8	 8972.0	...
1725811	  665.0	  577.8	 8972.0	...
1725812	  665.3	  577.2	 8974.0	...
1725813	  665.1	  576.6	 8977.0	...
1725814	  665.0	  576.3	 8979.0	...
1725815	  665.0	  576.5	 8985.0	...
1725816	  665.1	  576.6	 8990.0	...
1725817	  665.2	  576.5	 8994.0	...
1725818	  665.1	  576.5	 8990.0	...
1725819	  665.1	  576.4	 8987.0	...
1725820	  665.1	  576.5	 8986.0	...
1725821	  665.1	  576.5	 8989.0	...
1725822	  665.0	  576.6	 8992.0	...
1725823	  664.9	  576.6	 8992.0	...
1725824	  664.6	  576.7	 8992.0	...
1725825	  664.4	  576.7	 8993.0	...
1725826	  664.6	  576.5	 8994.0	...
1725827	  665.1	  576.4	 8994.0	...
1725828	  665.5	  576.3	 8994.0	...
1725829	  665.4	  576.2	 8993.0	...
1725830	  665.4	  576.2	 8992.0	...
1725831	  665.4	  576.1	 8992.0	...
1725832	  665.4	  576.2	 8991.0	...
1725833	  665.4	  576.2	 8990.0	...
1725834	  665.3	  576.2	 8989.0	...
1725835	  664.8	  576.4	 8989.0	...
1725836	  664.4	  576.6	 8988.0	...
1725837	  664.0	  576.6	 8986.0	...
1725838	  664.0	  576.6	 8983.0	...
1725839	  664.0	  576.6	 8981.0	...
1725840	  664.1	  576.7	 8982.0	...
1725841	  664.1	  576.8	 8983.0	...
1725842	  664.1	  576.9	 8985.0	...
1725843	  664.1	  577.1	 8985.0	...
1725844	  664.2	  576.9	 8985.0	...
1725845	  664.3	  576.8	 8985.0	...
1725846	  664.5	  576.7	 8986.0	...
1725847	  664.5	  576.7	 8987.0	...
1725848	  664.5	  577.1	 8988.0	...
1725849	  664.4	  577.6	 8990.0	...
1725850	  664.6	  577.8	 8992.0	...
1725851	  664.9	  577.6	 8996.0	...
1725852	  665.0	  577.5	 8998.0	...
1725853	  665.0	  577.5	 8996.0	...
1725854	  665.0	  577.6	 8994.0	...
1725855	  665.0	  577.7	 8993.0	...
1725856	  664.9	  577.5	 8996.0	...
1725857	  665.0	  577.2	 9000.0	...
1725858	  665.1	  577.2	 9001.0	...
1725859	  665.1	  577.5	 9001.0	...
1725860	  664.9	  577.7	 9001.0	...
1725861	  664.7	  577.5	 9001.0	...
1725862	  664.8	  577.1	 9000.0	...
1725863	  664.6	  576.8	 8999.0	...
1725864	  664.4	  576.6	 9000.0	...
1725865	  664.3	  576.8	 9001.0	...
1725866	  664.3	  576.7	 9002.0	...
1725867	  664.4	  576.6	 9001.0	...
1725868	  664.6	  576.5	 8999.0	...
1725869	  664.6	  576.2	 9000.0	...
1725870	  664.5	  576.0	 9002.0	...
1725871	  664.5	  575.7	 9005.0	...
1725872	  664.8	  575.7	 9004.0	...
1725873	  664.9	  575.8	 9002.0	...
1725874	  665.0	  575.9	 8999.0	...
1725875	  665.1	  576.0	 8997.0	...
1725876	  665.1	  575.9	 8997.0	...
1725877	  665.1	  576.0	 8998.0	...
1725878	  665.2	  576.0	 9002.0	...
1725879	  665.3	  576.0	 9008.0	...
1725880	  665.2	  576.1	 9014.0	...
1725881	  665.1	  576.4	 9019.0	...
1725882	  665.0	  576.7	 9019.0	...
1725883	  665.0	  576.9	 9018.0	...
1725884	  665.0	  577.0	 9018.0	...
1725885	  664.9	  576.9	 9019.0	...
1725886	  664.8	  576.8	 9020.0	...
1725887	  664.7	  576.9	 9022.0	...
1725888	  664.7	  577.0	 9021.0	...
1725889	  664.6	  577.1	 9019.0	...
1725890	  664.4	  577.1	 9017.0	...
1725891	  664.3	  577.1	 9020.0	...
1725892	  664.3	  577.1	 9023.0	...
1725893	  664.4	  577.0	 9025.0	...
1725894	  664.5	  576.7	 9024.0	...
1725895	  664.4	  576.5	 9023.0	...
1725896	  664.3	  576.4	 9023.0	...
1725897	  664.2	  576.5	 9023.0	...
1725898	  664.0	  576.8	 9023.0	...
1725899	  664.0	  577.0	 9021.0	...
1725900	  664.0	  577.4	 9018.0	...
1725901	  663.9	  577.4	 9013.0	...
1725902	  663.8	  577.5	 9011.0	...
1725903	  663.7	  577.2	 9013.0	...
1725904	  663.6	  576.9	 9016.0	...
1725905	  663.6	  576.9	 9022.0	...
1725906	  663.5	  577.2	 9022.0	...
1725907	  663.3	  577.5	 9023.0	...
1725908	  663.2	  577.5	 9022.0	...
1725909	  663.3	  577.5	 9024.0	...
1725910	  663.6	  577.5	 9026.0	...
1725911	  663.7	  577.5	 9027.0	...
1725912	  663.4	  577.6	 9030.0	...
1725913	  663.1	  577.7	 9032.0	...
1725914	  663.1	  577.6	 9032.0	...
1725915	  663.1	  577.2	 9030.0	...
1725916	  663.1	  577.0	 9027.0	...
1725917	  663.1	  577.2	 9026.0	...
1725918	  663.1	  577.6	 9026.0	...
1725919	  663.2	  578.0	 9026.0	...
1725920	  663.3	  578.3	 9026.0	...
1725921	  663.5	  578.4	 9025.0	...
1725922	  663.8	  578.4	 9028.0	...
1725923	  664.1	  578.4	 9030.0	...
1725924	  664.2	  578.5	 9033.0	...
1725925	  664.1	  578.5	 9033.0	...
1725926	  663.9	  578.4	 9032.0	...
1725927	  663.6	  578.4	 9032.0	...
1725928	  663.4	  578.3	 9032.0	...
1725929	  663.2	  578.2	 9034.0	...
1725930	  663.1	  578.1	 9037.0	...
1725931	  663.3	  578.0	 9040.0	...
1725932	  663.6	  577.9	 9040.0	...
1725933	  663.6	  577.9	 9040.0	...
1725934	  663.3	  578.0	 9040.0	...
1725935	  663.0	  577.9	 9040.0	...
1725936	  663.1	  577.8	 9040.0	...
1725937	  663.4	  577.5	 9040.0	...
1725938	  663.6	  577.3	 9041.0	...
1725939	  664.0	  577.2	 9043.0	...
1725940	  664.3	  577.6	 9046.0	...
1725941	  664.5	  578.0	 9049.0	...
1725942	  664.2	  577.8	 9050.0	...
1725943	  663.9	  577.1	 9051.0	...
1725944	  663.6	  576.6	 9050.0	...
1725945	  663.6	  576.9	 9049.0	...
1725946	  663.9	  577.1	 9049.0	...
1725947	  664.1	  577.2	 9047.0	...
1725948	  664.5	  577.1	 9045.0	...
1725949	  664.6	  577.1	 9043.0	...
1725950	  664.8	  576.8	 9043.0	...
1725951	  664.9	  576.6	 9045.0	...
1725952	  665.1	  576.7	 9049.0	...
1725953	  665.3	  577.0	 9052.0	...
1725954	  665.4	  577.3	 9055.0	...
1725955	  665.4	  577.0	 9056.0	...
1725956	  665.5	  576.8	 9054.0	...
1725957	  665.5	  576.6	 9053.0	...
1725958	  665.5	  576.7	 9050.0	...
1725959	  665.2	  576.7	 9050.0	...
1725960	  665.0	  576.6	 9053.0	...
1725961	  664.9	  576.9	 9056.0	...
1725962	  665.1	  577.2	 9058.0	...
1725963	  665.2	  577.6	 9057.0	...
1725964	  665.2	  577.6	 9056.0	...
1725965	  665.3	  577.6	 9057.0	...
1725966	  665.4	  576.9	 9059.0	...
1725967	  665.6	  576.1	 9061.0	...
1725968	  666.0	  575.8	 9062.0	...
1725969	  666.4	  576.1	 9062.0	...
1725970	  667.0	  576.4	 9062.0	...
1725971	  667.1	  576.6	 9063.0	...
1725972	  666.9	  576.7	 9063.0	...
1725973	  666.5	  576.9	 9063.0	...
1725974	  666.2	  577.2	 9063.0	...
1725975	  666.2	  577.5	 9064.0	...
1725976	  666.3	  577.8	 9066.0	...
1725977	  666.3	  577.8	 9067.0	...
1725978	  666.4	  578.1	 9066.0	...
1725979	  666.5	  578.3	 9067.0	...
1725980	  666.7	  577.9	 9067.0	...
1725981	  666.7	  577.3	 9067.0	...
1725982	  666.6	  577.0	 9067.0	...
1725983	  666.4	  577.4	 9068.0	...
1725984	  666.2	  577.9	 9067.0	...
1725985	  665.9	  578.0	 9066.0	...
1725986	  666.2	  577.9	 9065.0	...
1725987	  666.5	  577.7	 9065.0	...
1725988	  666.8	  577.6	 9066.0	...
1725989	  666.8	  577.5	 9068.0	...
1725990	  666.8	  577.1	 9065.0	...
1725991	  666.8	  576.6	 9060.0	...
1725992	  666.7	  576.0	 9055.0	...
1725993	  666.7	  575.8	 9055.0	...
1725994	  666.6	  575.7	 9057.0	...
1725995	  666.6	  575.8	 9058.0	...
1725996	  666.6	  576.4	 9059.0	...
1725997	  666.6	  577.0	 9060.0	...
1725998	  666.6	  577.3	 9060.0	...
1725999	  666.7	  577.1	 9060.0	...
1726000	  666.8	  577.0	 9060.0	...
1726001	  666.7	  576.9	 9058.0	...
1726002	  666.4	  576.9	 9055.0	...
1726003	  666.0	  576.9	 9056.0	...
MSG	1726004 0000 _ Number Off
1726004	  665.9	  576.7	 9059.0	...
1726005	  666.1	  576.4	 9062.0	...
1726006	  666.5	  576.0	 9061.0	...
1726007	  666.9	  576.0	 9061.0	...
1726008	  667.0	  575.9	 9061.0	...
1726009	  667.0	  575.9	 9061.0	...
1726010	  667.1	  576.1	 9065.0	...
1726011	  667.1	  576.5	 9068.0	...
1726012	  667.1	  577.0	 9072.0	...
1726013	  667.1	  577.0	 9072.0	...
1726014	  667.5	  576.7	 9074.0	...
1726015	  667.8	  576.4	 9074.0	...
1726016	  668.1	  576.7	 9074.0	...
1726017	  668.0	  577.1	 9074.0	...
1726018	  667.8	  577.3	 9075.0	...
1726019	  667.6	  577.1	 9076.0	...
1726020	  667.4	  576.8	 9076.0	...
1726021	  667.0	  576.7	 9076.0	...
1726022	  666.8	  576.7	 9077.0	...
1726023	  666.7	  576.7	 9078.0	...
1726024	  667.0	  576.7	 9079.0	...
1726025	  667.3	  576.7	 9082.0	...
1726026	  667.4	  576.7	 9084.0	...
1726027	  667.5	  576.7	 9087.0	...
1726028	  667.6	  576.8	 9087.0	...
1726029	  667.6	  576.9	 9087.0	...
1726030	  667.7	  576.9	 9088.0	...
1726031	  667.8	  576.5	 9089.0	...
1726032	  667.6	  576.1	 9089.0	...
1726033	  667.4	  576.0	 9088.0	...
1726034	  667.3	  576.4	 9087.0	...
1726035	  667.4	  576.5	 9085.0	...
1726036	  667.0	  576.2	 9083.0	...
1726037	  666.6	  576.2	 9084.0	...
1726038	  666.2	  576.5	 9084.0	...
1726039	  666.2	  576.9	 9086.0	...
1726040	  666.7	  577.0	 9086.0	...
1726041	  667.1	  576.7	 9088.0	...
1726042	  667.2	  576.3	 9089.0	...
1726043	  666.7	  575.9	 9090.0	...
1726044	  666.7	  576.0	 9090.0	...
1726045	  667.0	  576.2	 9090.0	...
1726046	  667.2	  576.4	 9090.0	...
1726047	  667.1	  576.4	 9092.0	...
1726048	  667.0	  576.6	 9094.0	...
1726049	  666.8	  576.8	 9096.0	...
1726050	  666.7	  577.0	 9094.0	...
1726051	  666.5	  576.9	 9092.0	...
1726052	  666.4	  576.7	 9091.0	...
1726053	  666.4	  576.5	 9089.0	...
1726054	  666.6	  576.4	 9089.0	...
1726055	  666.7	  576.3	 9088.0	...
1726056	  667.0	  576.1	 9088.0	...
1726057	  667.4	  576.1	 9090.0	...
1726058	  667.8	  576.1	 9094.0	...
1726059	  667.6	  576.1	 9097.0	...
1726060	  667.5	  576.3	 9099.0	...
1726061	  667.4	  576.5	 9099.0	...
1726062	  667.4	  576.7	 9096.0	...
1726063	  667.4	  576.6	 9094.0	...
1726064	  667.3	  576.6	 9091.0	...
1726065	  667.2	  576.6	 9090.0	...
1726066	  667.3	  576.4	 9092.0	...
1726067	  667.6	  576.2	 9094.0	...
1726068	  667.8	  576.1	 9096.0	...
1726069	  667.9	  576.3	 9100.0	...
1726070	  667.9	  576.1	 9105.0	...
1726071	  667.7	  575.9	 9108.0	...
1726072	  667.6	  575.6	 9105.0	...
1726073	  667.9	  575.9	 9103.0	...
1726074	  668.5	  576.2	 9102.0	...
1726075	  669.1	  576.6	 9101.0	...
1726076	  669.4	  576.5	 9102.0	...
1726077	  669.6	  576.5	 9104.0	...
1726078	  669.6	  576.6	 9106.0	...
1726079	  669.6	  576.7	 9106.0	...
1726080	  669.5	  576.7	 9110.0	...
1726081	  669.7	  576.6	 9113.0	...
1726082	  669.3	  576.6	 9116.0	...
1726083	  668.9	  576.3	 9114.0	...
1726084	  668.5	  576.1	 9113.0	...
1726085	  668.5	  575.8	 9113.0	...
1726086	  668.5	  575.7	 9115.0	...
1726087	  668.6	  575.6	 9116.0	...
1726088	  668.6	  575.6	 9116.0	...
1726089	  668.5	  575.7	 9116.0	...
1726090	  668.2	  575.6	 9116.0	...
1726091	  668.0	  575.5	 9117.0	...
1726092	  668.4	  575.4	 9118.0	...
1726093	  668.8	  575.2	 9119.0	...
1726094	  669.3	  575.0	 9119.0	...
1726095	  669.2	  575.2	 9118.0	...
1726096	  669.2	  575.4	 9116.0	...
1726097	  669.2	  575.7	 9113.0	...
1726098	  669.2	  575.9	 9112.0	...
1726099	  669.1	  576.1	 9111.0	...
1726100	  669.0	  576.5	 9112.0	...
1726101	  669.0	  576.8	 9116.0	...
1726102	  669.1	  576.9	 9119.0	...
1726103	  669.2	  576.8	 9119.0	...
1726104	  669.3	  576.5	 9117.0	...
1726105	  669.3	  576.2	 9113.0	...
1726106	  669.3	  576.2	 9113.0	...
1726107	  669.6	  576.3	 9113.0	...
1726108	  669.9	  576.2	 9115.0	...
1726109	  669.8	  575.8	 9118.0	...
1726110	  669.5	  575.5	 9121.0	...
1726111	  669.2	  575.2	 9123.0	...
1726112	  669.3	  575.3	 9123.0	...
1726113	  669.8	  575.3	 9124.0	...
1726114	  670.3	  575.4	 9125.0	...
1726115	  670.4	  575.5	 9127.0	...
1726116	  669.7	  575.9	 9128.0	...
1726117	  668.8	  576.0	 9128.0	...
1726118	  668.3	  576.1	 9127.0	...
1726119	  668.7	  576.1	 9127.0	...
1726120	  669.4	  576.0	 9127.0	...
1726121	  670.0	  575.8	 9127.0	...
1726122	  670.0	  575.7	 9128.0	...
1726123	  670.0	  575.4	 9130.0	...
1726124	  670.1	  575.2	 9132.0	...
1726125	  670.2	  575.0	 9134.0	...
1726126	  670.3	  575.5	 9134.0	...
1726127	  670.3	  576.0	 9129.0	...
1726128	  670.2	  576.2	 9124.0	...
1726129	  670.1	  576.1	 9123.0	...
1726130	  670.2	  575.9	 9126.0	...
1726131	  670.2	  575.6	 9127.0	...
1726132	  670.2	  575.3	 9125.0	...
1726133	  670.3	  575.0	 9125.0	...
1726134	  670.5	  575.0	 9126.0	...
1726135	  670.9	  575.0	 9132.0	...
1726136	  671.1	  575.1	 9136.0	...
1726137	  671.1	  575.3	 9139.0	...
1726138	  670.9	  575.3	 9135.0	...
1726139	  670.7	  575.2	 9131.0	...
1726140	  670.6	  575.3	 9128.0	...
1726141	  670.6	  575.5	 9128.0	...
1726142	  670.6	  575.6	 9129.0	...
1726143	  670.4	  575.5	 9130.0	...
1726144	  670.2	  575.3	 9131.0	...
1726145	  670.3	  575.1	 9132.0	...
1726146	  670.5	  575.0	 9133.0	...
1726147	  670.7	  575.0	 9134.0	...
1726148	  670.7	  575.0	 9134.0	...
1726149	  670.7	  575.0	 9135.0	...
1726150	  670.6	  575.0	 9135.0	...
1726151	  670.6	  575.0	 9136.0	...
1726152	  670.7	  574.9	 9136.0	...
1726153	  670.9	  574.9	 9137.0	...
1726154	  671.1	  574.8	 9137.0	...
1726155	  671.3	  575.0	 9138.0	...
1726156	  671.5	  575.2	 9138.0	...
1726157	  671.3	  574.9	 9138.0	...
1726158	  670.9	  574.5	 9139.0	...
1726159	  670.5	  574.1	 9140.0	...
1726160	  670.5	  574.1	 9141.0	...
1726161	  670.5	  574.2	 9142.0	...
1726162	  670.5	  574.1	 9144.0	...
1726163	  670.4	  573.9	 9145.0	...
1726164	  670.3	  573.7	 9148.0	...
1726165	  670.3	  573.6	 9149.0	...
1726166	  670.6	  573.5	 9151.0	...
1726167	  670.9	  573.6	 9150.0	...
1726168	  671.0	  573.9	 9148.0	...
1726169	  671.1	  574.1	 9145.0	...
1726170	  671.5	  574.4	 9143.0	...
1726171	  672.0	  574.7	 9146.0	...
1726172	  671.7	  575.0	 9149.0	...
1726173	  671.2	  575.1	 9152.0	...
1726174	  670.9	  575.1	 9151.0	...
1726175	  671.2	  575.1	 9152.0	...
1726176	  671.3	  574.7	 9156.0	...
1726177	  671.3	  574.3	 9161.0	...
1726178	  671.3	  574.5	 9163.0	...
1726179	  671.3	  575.0	 9164.0	...
1726180	  671.2	  575.1	 9165.0	...
1726181	  671.2	  574.7	 9165.0	...
1726182	  671.2	  574.3	 9165.0	...
1726183	  671.1	  574.2	 9165.0	...
1726184	  670.8	  574.1	 9164.0	...
1726185	  670.8	  574.0	 9164.0	...
1726186	  670.8	  574.3	 9163.0	...
1726187	  670.9	  574.5	 9162.0	...
1726188	  670.9	  574.4	 9162.0	...
1726189	  671.0	  574.1	 9162.0	...
1726190	  671.2	  573.8	 9163.0	...
1726191	  671.5	  573.9	 9163.0	...
1726192	  671.5	  574.0	 9163.0	...
1726193	  671.5	  574.2	 9163.0	...
1726194	  671.4	  574.4	 9163.0	...
1726195	  671.3	  574.6	 9162.0	...
1726196	  671.2	  574.6	 9161.0	...
1726197	  671.2	  574.5	 9165.0	...
1726198	  671.2	  574.4	 9169.0	...
1726199	  671.6	  574.1	 9173.0	...
1726200	  672.0	  573.6	 9173.0	...
1726201	  672.2	  573.3	 9173.0	...
1726202	  672.1	  573.1	 9173.0	...
1726203	  672.1	  573.6	 9174.0	...
1726204	  672.2	  574.0	 9175.0	...
1726205	  672.4	  574.5	 9175.0	...
1726206	  672.5	  574.6	 9176.0	...
1726207	  672.7	  574.6	 9178.0	...
1726208	  672.8	  574.5	 9180.0	...
1726209	  672.8	  574.4	 9181.0	...
1726210	  672.7	  574.4	 9181.0	...
1726211	  672.3	  574.5	 9181.0	...
1726212	  672.0	  574.5	 9183.0	...
1726213	  671.6	  574.6	 9185.0	...
1726214	  671.4	  574.6	 9187.0	...
1726215	  671.2	  574.6	 9189.0	...
1726216	  671.0	  574.5	 9192.0	...
1726217	  670.9	  574.4	 9196.0	...
1726218	  671.0	  574.3	 9197.0	...
1726219	  671.3	  574.2	 9199.0	...
1726220	  671.5	  574.1	 9197.0	...
1726221	  671.5	  573.9	 9195.0	...
1726222	  671.2	  573.8	 9192.0	...
1726223	  671.2	  573.8	 9190.0	...
1726224	  671.2	  573.4	 9190.0	...
1726225	  671.3	  573.1	 9190.0	...
1726226	  671.3	  572.8	 9193.0	...
1726227	  671.3	  572.8	 9195.0	...
1726228	  671.3	  573.1	 9197.0	...
1726229	  671.3	  573.3	 9195.0	...
1726230	  671.5	  573.5	 9195.0	...
1726231	  671.6	  573.7	 9196.0	...
1726232	  671.8	  573.9	 9198.0	...
1726233	  671.9	  574.1	 9202.0	...
1726234	  671.9	  574.1	 9203.0	...
1726235	  671.8	  573.9	 9204.0	...
1726236	  671.7	  573.6	 9207.0	...
1726237	  671.7	  573.4	 9210.0	...
1726238	  671.7	  573.2	 9213.0	...
1726239	  671.7	  572.9	 9213.0	...
1726240	  671.7	  572.8	 9216.0	...
1726241	  671.8	  572.8	 9219.0	...
1726242	  671.8	  572.9	 9222.0	...
1726243	  671.8	  573.0	 9222.0	...
1726244	  671.8	  573.0	 9222.0	...
1726245	  671.8	  572.9	 9221.0	...
1726246	  671.9	  572.7	 9221.0	...
1726247	  672.0	  572.6	 9222.0	...
1726248	  672.0	  572.6	 9223.0	...
1726249	  671.8	  572.7	 9224.0	...
1726250	  671.6	  572.8	 9225.0	...
1726251	  671.5	  572.9	 9224.0	...
1726252	  671.5	  572.9	 9224.0	...
1726253	  671.5	  572.7	 9223.0	...
1726254	  671.4	  572.4	 9222.0	...
1726255	  671.4	  572.1	 9222.0	...
1726256	  671.1	  571.9	 9221.0	...
1726257	  670.8	  571.8	 9221.0	...
1726258	  671.3	  571.9	 9221.0	...
1726259	  672.0	  572.0	 9223.0	...
1726260	  672.7	  571.9	 9223.0	...
1726261	  672.5	  571.8	 9223.0	...
1726262	  672.4	  571.7	 9223.0	...
1726263	  672.5	  571.8	 9229.0	...
1726264	  672.8	  571.8	 9234.0	...
1726265	  672.3	  571.8	 9233.0	...
1726266	  671.6	  571.8	 9226.0	...
1726267	  671.4	  571.8	 9220.0	...
1726268	  671.7	  571.9	 9224.0	...
1726269	  672.2	  572.4	 9227.0	...
1726270	  672.2	  572.7	 9231.0	...
1726271	  672.3	  573.2	 9231.0	...
1726272	  672.3	  573.4	 9233.0	...
1726273	  672.2	  574.2	 9237.0	...
1726274	  672.2	  575.2	 9242.0	...
1726275	  672.2	  576.4	 9243.0	...
1726276	  672.8	  577.9	 9243.0	...
1726277	  673.4	  579.7	 9242.0	...
1726278	  673.9	  581.8	 9243.0	...
1726279	  674.0	  583.1	 9241.0	...
1726280	  674.5	  585.3	 9240.0	...
1726281	  675.0	  587.7	 9231.0	...
1726282	  675.6	  590.2	 9219.0	...
1726283	  675.5	  591.1	 9207.0	...
1726284	  675.4	  590.6	 9206.0	...
1726285	  675.3	  589.4	 9211.0	...
1726286	  675.2	  587.2	 9223.0	...
EFIX R   1722962	1726286	3325	  682.7	  574.4	   8776
SSACC R  1726287
1726287	  675.1	  585.6	 9232.0	...
1726288	  675.0	  584.9	 9239.0	...
1726289	  674.9	  584.5	 9240.0	...
1726290	  674.8	  583.9	 9237.0	...
1726291	  674.8	  585.3	 9233.0	...
1726292	  674.9	  588.6	 9222.0	...
1726293	  675.7	  593.5	 9206.0	...
1726294	  676.6	  600.0	 9168.0	...
1726295	  677.6	  608.1	 9135.0	...
1726296	  678.8	  620.0	 9096.0	...
1726297	  680.6	  633.5	 9059.0	...
1726298	  682.8	  649.3	 9010.0	...
1726299	  685.2	  666.1	 8956.0	...
1726300	  687.8	  683.6	 8899.0	...
1726301	  691.1	  702.9	 8835.0	...
1726302	  694.7	  723.8	 8757.0	...
1726303	  697.8	  745.3	 8666.0	...
1726304	  701.3	  768.0	 8569.0	...
1726305	  704.6	  791.4	 8465.0	...
1726306	  709.3	  817.0	 8355.0	...
1726307	  713.5	  844.5	 8231.0	...
1726308	  718.0	  873.6	 8104.0	...
1726309	  721.6	  903.6	 7963.0	...
1726310	  727.2	  934.9	 7822.0	...
1726311	  734.8	  968.6	 7674.0	...
1726312	  745.1	 1005.1	 7528.0	...
1726313	  754.7	 1044.1	 7361.0	...
1726314	  764.5	 1084.5	 7187.0	...
1726315	  772.5	 1125.4	 7013.0	...
1726316	  780.3	 1166.5	 6841.0	...
1726317	  788.2	 1207.5	 6671.0	...
1726318	  797.8	 1250.0	 6482.0	...
1726319	  808.4	 1293.9	 6279.0	...
1726320	  819.9	 1339.0	 6075.0	...
1726321	  833.5	 1385.2	 5866.0	...
1726322	  849.2	 1434.2	 5651.0	...
1726323	  867.1	 1487.3	 5404.0	...
1726324	  888.7	 1545.0	 5136.0	...
1726325	  915.6	 1608.1	 4853.0	...
1726326	  948.2	 1676.5	 4558.0	...
1726327	  987.8	 1751.3	 4240.0	...
1726328	 1031.6	 1829.4	 3907.0	...
1726329	 1080.7	 1906.2	 3580.0	...
1726330	 1114.1	 1955.9	 3373.0	...
1726331	 1132.0	 1979.1	 3276.0	...
1726332	 1132.0	 1979.1	 3276.0	...
SBLINK R 1726333
1726333	   .	   .	    0.0	...
1726334	   .	   .	    0.0	...
1726335	   .	   .	    0.0	...
1726336	   .	   .	    0.0	...
1726337	   .	   .	    0.0	...
1726338	   .	   .	    0.0	...
1726339	   .	   .	    0.0	...
1726340	   .	   .	    0.0	...
1726341	   .	   .	    0.0	...
1726342	   .	   .	    0.0	...
1726343	   .	   .	    0.0	...
1726344	   .	   .	    0.0	...
1726345	   .	   .	    0.0	...
1726346	   .	   .	    0.0	...
1726347	   .	   .	    0.0	...
1726348	   .	   .	    0.0	...
1726349	   .	   .	    0.0	...
1726350	   .	   .	    0.0	...
1726351	   .	   .	    0.0	...
1726352	   .	   .	    0.0	...
1726353	   .	   .	    0.0	...
1726354	   .	   .	    0.0	...
1726355	   .	   .	    0.0	...
1726356	   .	   .	    0.0	...
1726357	   .	   .	    0.0	...
1726358	   .	   .	    0.0	...
1726359	   .	   .	    0.0	...
1726360	   .	   .	    0.0	...
1726361	   .	   .	    0.0	...
1726362	   .	   .	    0.0	...
1726363	   .	   .	    0.0	...
1726364	   .	   .	    0.0	...
1726365	   .	   .	    0.0	...
1726366	   .	   .	    0.0	...
1726367	   .	   .	    0.0	...
1726368	   .	   .	    0.0	...
1726369	   .	   .	    0.0	...
1726370	   .	   .	    0.0	...
1726371	   .	   .	    0.0	...
1726372	   .	   .	    0.0	...
1726373	   .	   .	    0.0	...
1726374	   .	   .	    0.0	...
1726375	   .	   .	    0.0	...
1726376	   .	   .	    0.0	...
1726377	   .	   .	    0.0	...
1726378	   .	   .	    0.0	...
1726379	   .	   .	    0.0	...
1726380	   .	   .	    0.0	...
1726381	   .	   .	    0.0	...
1726382	   .	   .	    0.0	...
1726383	   .	   .	    0.0	...
1726384	   .	   .	    0.0	...
1726385	   .	   .	    0.0	...
1726386	   .	   .	    0.0	...
1726387	   .	   .	    0.0	...
1726388	   .	   .	    0.0	...
1726389	   .	   .	    0.0	...
1726390	   .	   .	    0.0	...
1726391	   .	   .	    0.0	...
1726392	   .	   .	    0.0	...
1726393	   .	   .	    0.0	...
1726394	   .	   .	    0.0	...
1726395	   .	   .	    0.0	...
1726396	   .	   .	    0.0	...
1726397	   .	   .	    0.0	...
1726398	   .	   .	    0.0	...
1726399	   .	   .	    0.0	...
1726400	   .	   .	    0.0	...
1726401	   .	   .	    0.0	...
1726402	   .	   .	    0.0	...
1726403	   .	   .	    0.0	...
1726404	   .	   .	    0.0	...
1726405	   .	   .	    0.0	...
1726406	   .	   .	    0.0	...
1726407	   .	   .	    0.0	...
1726408	   .	   .	    0.0	...
1726409	   .	   .	    0.0	...
1726410	   .	   .	    0.0	...
1726411	   .	   .	    0.0	...
1726412	   .	   .	    0.0	...
1726413	   .	   .	    0.0	...
1726414	   .	   .	    0.0	...
1726415	   .	   .	    0.0	...
1726416	   .	   .	    0.0	...
1726417	   .	   .	    0.0	...
1726418	   .	   .	    0.0	...
1726419	   .	   .	    0.0	...
1726420	   .	   .	    0.0	...
1726421	   .	   .	    0.0	...
1726422	   .	   .	    0.0	...
1726423	   .	   .	    0.0	...
1726424	   .	   .	    0.0	...
1726425	   .	   .	    0.0	...
1726426	   .	   .	    0.0	...
1726427	   .	   .	    0.0	...
1726428	   .	   .	    0.0	...
1726429	   .	   .	    0.0	...
1726430	   .	   .	    0.0	...
1726431	   .	   .	    0.0	...
1726432	   .	   .	    0.0	...
1726433	   .	   .	    0.0	...
1726434	   .	   .	    0.0	...
1726435	   .	   .	    0.0	...
1726436	   .	   .	    0.0	...
1726437	   .	   .	    0.0	...
1726438	   .	   .	    0.0	...
1726439	   .	   .	    0.0	...
1726440	   .	   .	    0.0	...
1726441	   .	   .	    0.0	...
1726442	   .	   .	    0.0	...
1726443	   .	   .	    0.0	...
1726444	   .	   .	    0.0	...
1726445	   .	   .	    0.0	...
1726446	   .	   .	    0.0	...
1726447	   .	   .	    0.0	...
1726448	   .	   .	    0.0	...
1726449	   .	   .	    0.0	...
1726450	   .	   .	    0.0	...
1726451	   .	   .	    0.0	...
1726452	   .	   .	    0.0	...
1726453	   .	   .	    0.0	...
1726454	   .	   .	    0.0	...
1726455	   .	   .	    0.0	...
1726456	   .	   .	    0.0	...
1726457	   .	   .	    0.0	...
1726458	   .	   .	    0.0	...
1726459	   .	   .	    0.0	...
1726460	   .	   .	    0.0	...
1726461	   .	   .	    0.0	...
1726462	   .	   .	    0.0	...
1726463	   .	   .	    0.0	...
1726464	   .	   .	    0.0	...
1726465	   .	   .	    0.0	...
1726466	   .	   .	    0.0	...
1726467	   .	   .	    0.0	...
1726468	   .	   .	    0.0	...
1726469	   .	   .	    0.0	...
1726470	   .	   .	    0.0	...
1726471	   .	   .	    0.0	...
1726472	   .	   .	    0.0	...
1726473	   .	   .	    0.0	...
1726474	   .	   .	    0.0	...
1726475	   .	   .	    0.0	...
1726476	   .	   .	    0.0	...
1726477	   .	   .	    0.0	...
1726478	   .	   .	    0.0	...
1726479	   .	   .	    0.0	...
1726480	   .	   .	    0.0	...
1726481	   .	   .	    0.0	...
1726482	   .	   .	    0.0	...
1726483	   .	   .	    0.0	...
1726484	   .	   .	    0.0	...
1726485	   .	   .	    0.0	...
1726486	   .	   .	    0.0	...
1726487	   .	   .	    0.0	...
EBLINK R 1726333	1726487	155
1726488	 1215.7	 1867.5	 3339.0	...
1726489	 1215.7	 1867.5	 3339.0	...
1726490	 1211.8	 1860.6	 3369.0	...
1726491	 1204.5	 1848.3	 3431.0	...
1726492	 1192.8	 1829.1	 3523.0	...
1726493	 1182.1	 1810.9	 3604.0	...
1726494	 1171.2	 1791.6	 3687.0	...
1726495	 1160.5	 1773.3	 3767.0	...
1726496	 1149.7	 1754.7	 3854.0	...
1726497	 1138.6	 1736.1	 3932.0	...
1726498	 1125.3	 1715.7	 4018.0	...
1726499	 1113.2	 1695.6	 4102.0	...
1726500	 1098.5	 1674.6	 4199.0	...
1726501	 1087.5	 1655.2	 4288.0	...
1726502	 1072.4	 1634.0	 4392.0	...
1726503	 1060.7	 1614.5	 4484.0	...
1726504	 1048.0	 1594.8	 4582.0	...
1726505	 1036.9	 1576.2	 4669.0	...
1726506	 1025.4	 1556.9	 4764.0	...
1726507	 1014.2	 1536.9	 4861.0	...
1726508	 1003.1	 1517.7	 4963.0	...
1726509	  992.8	 1498.6	 5058.0	...
1726510	  982.9	 1480.0	 5142.0	...
1726511	  973.2	 1460.0	 5230.0	...
1726512	  963.3	 1441.0	 5323.0	...
1726513	  953.1	 1421.4	 5421.0	...
1726514	  944.0	 1403.1	 5513.0	...
1726515	  934.9	 1384.7	 5597.0	...
1726516	  927.1	 1367.1	 5681.0	...
1726517	  919.0	 1350.4	 5763.0	...
1726518	  910.4	 1333.3	 5847.0	...
1726519	  902.0	 1317.2	 5924.0	...
1726520	  894.2	 1300.1	 6001.0	...
1726521	  887.8	 1284.6	 6077.0	...
1726522	  880.8	 1269.4	 6153.0	...
1726523	  873.3	 1255.8	 6220.0	...
1726524	  866.6	 1240.9	 6287.0	...
1726525	  860.5	 1227.7	 6345.0	...
1726526	  855.2	 1213.5	 6409.0	...
1726527	  848.4	 1200.1	 6473.0	...
1726528	  842.4	 1186.4	 6541.0	...
1726529	  836.7	 1172.9	 6600.0	...
1726530	  832.3	 1160.8	 6657.0	...
1726531	  826.7	 1148.1	 6717.0	...
1726532	  820.7	 1135.3	 6782.0	...
1726533	  815.1	 1122.4	 6846.0	...
1726534	  809.7	 1110.1	 6905.0	...
1726535	  805.2	 1097.8	 6961.0	...
1726536	  800.2	 1085.0	 7020.0	...
1726537	  795.8	 1073.2	 7074.0	...
1726538	  791.0	 1062.9	 7123.0	...
1726539	  787.1	 1053.4	 7164.0	...
1726540	  782.6	 1043.1	 7212.0	...
1726541	  778.1	 1032.3	 7259.0	...
1726542	  773.8	 1022.1	 7310.0	...
1726543	  769.7	 1012.2	 7357.0	...
1726544	  766.7	 1002.5	 7409.0	...
1726545	  762.6	  991.8	 7456.0	...
1726546	  759.3	  982.3	 7501.0	...
1726547	  756.1	  973.7	 7535.0	...
1726548	  752.7	  965.5	 7571.0	...
1726549	  749.7	  956.5	 7612.0	...
1726550	  746.7	  946.9	 7656.0	...
1726551	  744.2	  939.3	 7693.0	...
1726552	  741.4	  931.2	 7726.0	...
1726553	  737.7	  923.4	 7762.0	...
1726554	  735.4	  914.8	 7796.0	...
1726555	  732.5	  906.8	 7831.0	...
1726556	  730.5	  898.3	 7862.0	...
1726557	  727.3	  890.0	 7902.0	...
1726558	  724.8	  881.2	 7934.0	...
1726559	  722.6	  873.7	 7968.0	...
1726560	  720.1	  865.5	 7995.0	...
1726561	  717.6	  858.6	 8029.0	...
1726562	  714.9	  850.6	 8065.0	...
1726563	  712.9	  843.2	 8099.0	...
1726564	  710.4	  836.1	 8128.0	...
1726565	  708.2	  829.8	 8154.0	...
1726566	  706.1	  822.9	 8184.0	...
1726567	  704.4	  815.3	 8213.0	...
1726568	  703.0	  807.6	 8252.0	...
1726569	  701.4	  801.2	 8280.0	...
1726570	  700.1	  795.2	 8303.0	...
1726571	  698.4	  789.3	 8321.0	...
1726572	  697.5	  783.1	 8348.0	...
1726573	  696.7	  777.2	 8382.0	...
1726574	  695.4	  771.3	 8404.0	...
1726575	  694.1	  765.4	 8425.0	...
1726576	  693.0	  759.5	 8445.0	...
1726577	  692.8	  754.4	 8467.0	...
1726578	  692.0	  748.8	 8478.0	...
1726579	  691.1	  743.1	 8495.0	...
1726580	  690.4	  737.9	 8512.0	...
1726581	  690.4	  733.1	 8544.0	...
1726582	  690.1	  728.5	 8566.0	...
1726583	  689.2	  722.9	 8592.0	...
1726584	  688.1	  717.3	 8616.0	...
1726585	  687.3	  711.8	 8643.0	...
1726586	  686.4	  706.1	 8670.0	...
1726587	  685.2	  700.4	 8693.0	...
1726588	  684.0	  694.4	 8717.0	...
1726589	  682.7	  688.9	 8741.0	...
1726590	  681.0	  683.4	 8762.0	...
1726591	  679.2	  677.5	 8784.0	...
1726592	  677.9	  671.8	 8811.0	...
1726593	  677.2	  666.1	 8833.0	...
1726594	  676.2	  660.5	 8856.0	...
1726595	  675.3	  654.7	 8869.0	...
1726596	  674.4	  649.1	 8892.0	...
1726597	  673.8	  644.1	 8908.0	...
1726598	  672.5	  639.0	 8936.0	...
1726599	  671.1	  634.5	 8954.0	...
1726600	  670.0	  629.5	 8972.0	...
1726601	  669.3	  625.5	 8981.0	...
1726602	  668.7	  620.6	 8994.0	...
1726603	  667.8	  616.1	 9010.0	...
ESACC R  1726287	1726603	317	  675.1	  585.6	  667.8	  616.1	   0.67	   1075
SFIX R   1726604
1726604	  667.4	  611.8	 9026.0	...
1726605	  666.6	  608.4	 9039.0	...
1726606	  666.2	  604.4	 9055.0	...
1726607	  665.8	  600.6	 9067.0	...
1726608	  665.6	  596.8	 9080.0	...
1726609	  665.4	  594.9	 9086.0	...
1726610	  664.7	  592.0	 9092.0	...
1726611	  663.9	  589.7	 9095.0	...
1726612	  662.9	  586.5	 9108.0	...
1726613	  662.3	  583.9	 9119.0	...
1726614	  662.0	  580.8	 9137.0	...
1726615	  661.9	  577.9	 9143.0	...
1726616	  661.8	  575.7	 9150.0	...
1726617	  661.1	  573.8	 9155.0	...
1726618	  660.4	  571.6	 9161.0	...
1726619	  659.7	  570.2	 9167.0	...
1726620	  659.6	  568.4	 9175.0	...
1726621	  659.6	  567.2	 9183.0	...
1726622	  659.4	  565.2	 9193.0	...
1726623	  659.3	  563.6	 9197.0	...
1726624	  659.2	  561.8	 9205.0	...
1726625	  659.2	  560.8	 9210.0	...
1726626	  659.0	  559.7	 9215.0	...
1726627	  658.8	  559.0	 9215.0	...
1726628	  658.6	  558.1	 9215.0	...
1726629	  658.2	  557.3	 9216.0	...
1726630	  657.9	  556.7	 9216.0	...
1726631	  657.7	  556.2	 9217.0	...
1726632	  657.6	  556.2	 9219.0	...
1726633	  657.3	  555.4	 9221.0	...
1726634	  656.9	  554.5	 9224.0	...
1726635	  656.6	  553.7	 9229.0	...
1726636	  656.6	  553.6	 9233.0	...
1726637	  656.6	  553.3	 9236.0	...
1726638	  656.7	  553.2	 9237.0	...
1726639	  656.4	  553.1	 9237.0	...
1726640	  656.1	  553.3	 9235.0	...
1726641	  655.8	  553.3	 9233.0	...
1726642	  656.0	  553.2	 9232.0	...
1726643	  656.2	  552.5	 9232.0	...
1726644	  656.3	  551.8	 9233.0	...
1726645	  656.2	  551.0	 9233.0	...
1726646	  656.1	  551.2	 9233.0	...
1726647	  655.9	  551.5	 9234.0	...
1726648	  655.7	  551.7	 9234.0	...
1726649	  655.7	  551.4	 9235.0	...
1726650	  655.6	  551.0	 9234.0	...
1726651	  655.6	  550.7	 9234.0	...
1726652	  655.7	  550.7	 9234.0	...
1726653	  655.9	  550.9	 9234.0	...
1726654	  656.1	  551.2	 9234.0	...
1726655	  656.1	  551.4	 9233.0	...
1726656	  656.0	  551.4	 9232.0	...
1726657	  655.7	  551.5	 9229.0	...
1726658	  655.5	  551.5	 9227.0	...
1726659	  655.4	  551.8	 9227.0	...
1726660	  655.4	  552.1	 9227.0	...
1726661	  655.5	  552.6	 9224.0	...
1726662	  655.4	  553.4	 9217.0	...
1726663	  655.4	  554.2	 9210.0	...
1726664	  655.6	  554.8	 9208.0	...
1726665	  655.8	  555.0	 9209.0	...
1726666	  656.0	  555.6	 9206.0	...
1726667	  656.1	  556.3	 9203.0	...
1726668	  656.1	  556.6	 9200.0	...
1726669	  656.0	  556.6	 9201.0	...
1726670	  655.7	  556.9	 9202.0	...
1726671	  656.0	  557.2	 9202.0	...
1726672	  656.3	  557.6	 9202.0	...
1726673	  656.8	  557.7	 9202.0	...
1726674	  657.0	  558.1	 9203.0	...
1726675	  657.2	  558.4	 9201.0	...
1726676	  657.2	  558.6	 9197.0	...
1726677	  657.2	  559.2	 9194.0	...
1726678	  656.9	  559.9	 9195.0	...
1726679	  656.6	  560.5	 9195.0	...
1726680	  656.4	  560.4	 9198.0	...
1726681	  656.5	  560.3	 9200.0	...
1726682	  656.6	  560.3	 9202.0	...
1726683	  656.6	  559.5	 9201.0	...
1726684	  656.6	  558.8	 9199.0	...
1726685	  656.7	  558.4	 9198.0	...
1726686	  656.9	  558.8	 9199.0	...
1726687	  657.1	  559.1	 9201.0	...
1726688	  657.3	  558.8	 9202.0	...
1726689	  657.3	  558.5	 9206.0	...
1726690	  657.3	  558.2	 9209.0	...
1726691	  657.2	  558.2	 9208.0	...
1726692	  657.0	  558.1	 9205.0	...
1726693	  656.9	  558.1	 9202.0	...
1726694	  657.2	  558.0	 9203.0	...
1726695	  657.5	  557.9	 9206.0	...
1726696	  657.3	  557.8	 9208.0	...
1726697	  657.2	  557.6	 9214.0	...
1726698	  657.1	  557.4	 9221.0	...
1726699	  657.3	  557.2	 9227.0	...
1726700	  657.3	  557.1	 9230.0	...
1726701	  657.3	  556.9	 9228.0	...
1726702	  657.3	  556.7	 9226.0	...
1726703	  657.3	  556.5	 9224.0	...
1726704	  657.2	  556.4	 9221.0	...
1726705	  657.1	  556.5	 9220.0	...
1726706	  657.0	  556.6	 9219.0	...
1726707	  656.8	  556.6	 9218.0	...
1726708	  656.6	  556.1	 9216.0	...
1726709	  656.5	  555.5	 9214.0	...
1726710	  656.6	  555.0	 9213.0	...
1726711	  656.7	  555.0	 9213.0	...
1726712	  656.8	  554.9	 9213.0	...
1726713	  656.9	  554.8	 9213.0	...
1726714	  656.9	  554.7	 9213.0	...
1726715	  656.8	  554.7	 9213.0	...
1726716	  656.7	  554.5	 9213.0	...
1726717	  656.6	  554.3	 9212.0	...
1726718	  656.5	  554.1	 9212.0	...
1726719	  656.5	  553.9	 9215.0	...
1726720	  656.4	  553.8	 9218.0	...
1726721	  656.5	  553.8	 9223.0	...
1726722	  656.6	  553.9	 9223.0	...
1726723	  656.7	  553.9	 9223.0	...
1726724	  656.7	  553.8	 9223.0	...
1726725	  656.7	  553.7	 9224.0	...
1726726	  656.9	  553.6	 9223.0	...
1726727	  657.1	  553.6	 9223.0	...
1726728	  657.3	  553.6	 9224.0	...
1726729	  657.2	  553.7	 9225.0	...
1726730	  657.0	  553.5	 9225.0	...
1726731	  657.0	  553.3	 9225.0	...
1726732	  656.9	  553.0	 9225.0	...
1726733	  656.8	  552.9	 9228.0	...
1726734	  656.7	  552.7	 9231.0	...
1726735	  656.7	  552.6	 9234.0	...
1726736	  656.6	  552.4	 9235.0	...
1726737	  656.6	  552.3	 9235.0	...
1726738	  656.5	  552.4	 9233.0	...
1726739	  656.5	  552.3	 9232.0	...
1726740	  656.5	  552.1	 9231.0	...
1726741	  656.7	  551.9	 9232.0	...
1726742	  656.9	  552.0	 9233.0	...
1726743	  657.1	  552.1	 9232.0	...
1726744	  656.9	  552.0	 9230.0	...
1726745	  656.8	  551.7	 9229.0	...
1726746	  656.6	  551.4	 9230.0	...
1726747	  656.5	  551.1	 9231.0	...
1726748	  656.4	  550.9	 9231.0	...
1726749	  656.3	  550.7	 9229.0	...
1726750	  656.2	  550.6	 9228.0	...
1726751	  656.2	  550.4	 9228.0	...
1726752	  656.3	  550.0	 9230.0	...
1726753	  656.3	  549.6	 9233.0	...
1726754	  656.3	  549.4	 9230.0	...
1726755	  656.3	  549.4	 9228.0	...
1726756	  656.4	  549.3	 9225.0	...
1726757	  656.4	  549.5	 9228.0	...
1726758	  656.5	  549.7	 9230.0	...
1726759	  656.6	  549.6	 9234.0	...
1726760	  656.8	  549.3	 9236.0	...
1726761	  656.7	  548.9	 9237.0	...
1726762	  656.6	  548.8	 9237.0	...
1726763	  656.5	  548.6	 9237.0	...
1726764	  656.4	  548.5	 9238.0	...
1726765	  656.3	  548.6	 9239.0	...
1726766	  656.3	  548.7	 9239.0	...
1726767	  656.4	  549.0	 9238.0	...
1726768	  656.4	  549.1	 9237.0	...
1726769	  656.4	  549.2	 9237.0	...
1726770	  656.4	  549.1	 9236.0	...
1726771	  656.5	  549.0	 9236.0	...
1726772	  656.6	  548.9	 9236.0	...
1726773	  656.8	  548.6	 9237.0	...
1726774	  656.8	  548.1	 9239.0	...
1726775	  656.9	  547.7	 9240.0	...
1726776	  656.9	  547.6	 9240.0	...
1726777	  656.8	  547.7	 9242.0	...
1726778	  656.7	  547.7	 9243.0	...
1726779	  656.6	  547.8	 9245.0	...
1726780	  656.9	  547.7	 9246.0	...
1726781	  657.1	  547.6	 9246.0	...
1726782	  657.3	  547.0	 9246.0	...
1726783	  657.2	  546.4	 9248.0	...
1726784	  657.1	  545.9	 9249.0	...
1726785	  657.1	  545.9	 9250.0	...
1726786	  657.4	  545.9	 9251.0	...
1726787	  657.7	  545.9	 9253.0	...
1726788	  658.0	  546.0	 9255.0	...
1726789	  658.2	  546.0	 9258.0	...
1726790	  658.2	  546.0	 9259.0	...
1726791	  658.1	  546.1	 9260.0	...
1726792	  658.1	  546.4	 9260.0	...
1726793	  658.2	  546.7	 9259.0	...
1726794	  658.2	  546.9	 9258.0	...
1726795	  658.2	  546.8	 9258.0	...
1726796	  658.3	  546.9	 9259.0	...
1726797	  658.4	  547.3	 9260.0	...
1726798	  658.6	  547.6	 9261.0	...
1726799	  658.6	  547.6	 9260.0	...
1726800	  658.7	  547.4	 9259.0	...
1726801	  658.7	  547.2	 9260.0	...
1726802	  658.8	  547.0	 9263.0	...
1726803	  658.4	  547.1	 9266.0	...
1726804	  658.0	  547.2	 9264.0	...
1726805	  657.6	  547.3	 9262.0	...
1726806	  657.6	  547.2	 9259.0	...
1726807	  657.7	  547.0	 9257.0	...
1726808	  657.7	  546.8	 9258.0	...
1726809	  657.8	  546.8	 9258.0	...
1726810	  657.8	  546.7	 9258.0	...
1726811	  657.9	  546.6	 9257.0	...
1726812	  657.9	  546.0	 9257.0	...
1726813	  657.9	  545.5	 9254.0	...
1726814	  657.9	  545.0	 9250.0	...
1726815	  658.0	  545.0	 9249.0	...
1726816	  658.0	  545.2	 9252.0	...
1726817	  658.0	  545.3	 9254.0	...
1726818	  658.0	  545.5	 9255.0	...
1726819	  658.0	  545.6	 9256.0	...
1726820	  658.0	  545.4	 9257.0	...
1726821	  657.9	  545.0	 9257.0	...
1726822	  657.8	  544.7	 9257.0	...
1726823	  657.8	  544.8	 9258.0	...
1726824	  657.8	  545.1	 9259.0	...
1726825	  657.5	  545.4	 9259.0	...
1726826	  657.3	  545.5	 9262.0	...
1726827	  657.3	  545.4	 9264.0	...
1726828	  657.6	  545.2	 9265.0	...
1726829	  657.8	  545.0	 9264.0	...
1726830	  657.8	  545.1	 9264.0	...
1726831	  657.7	  545.2	 9265.0	...
1726832	  657.6	  545.4	 9266.0	...
1726833	  657.5	  545.3	 9267.0	...
1726834	  657.3	  545.3	 9268.0	...
1726835	  657.2	  545.6	 9269.0	...
1726836	  657.0	  545.8	 9266.0	...
1726837	  656.9	  546.0	 9263.0	...
1726838	  656.8	  546.3	 9260.0	...
1726839	  656.6	  546.6	 9261.0	...
1726840	  656.5	  546.6	 9262.0	...
1726841	  656.3	  546.2	 9261.0	...
1726842	  656.2	  546.1	 9259.0	...
1726843	  656.2	  546.3	 9258.0	...
1726844	  656.1	  546.2	 9257.0	...
1726845	  656.4	  545.8	 9258.0	...
1726846	  656.7	  545.4	 9258.0	...
1726847	  657.1	  545.3	 9263.0	...
1726848	  656.9	  545.3	 9269.0	...
1726849	  656.8	  545.3	 9275.0	...
1726850	  656.9	  545.3	 9269.0	...
1726851	  657.1	  545.3	 9263.0	...
1726852	  657.2	  545.4	 9256.0	...
1726853	  657.0	  545.3	 9255.0	...
1726854	  656.9	  545.2	 9255.0	...
1726855	  656.8	  545.1	 9259.0	...
1726856	  656.8	  545.1	 9263.0	...
1726857	  656.7	  545.3	 9265.0	...
1726858	  656.6	  545.4	 9265.0	...
1726859	  656.5	  545.4	 9266.0	...
1726860	  656.3	  545.4	 9266.0	...
1726861	  656.0	  545.3	 9266.0	...
1726862	  655.7	  545.2	 9266.0	...
1726863	  655.5	  545.2	 9264.0	...
1726864	  655.7	  545.2	 9262.0	...
1726865	  655.9	  545.3	 9260.0	...
1726866	  656.1	  545.5	 9261.0	...
1726867	  656.2	  545.6	 9261.0	...
1726868	  656.3	  545.6	 9262.0	...
1726869	  656.3	  545.3	 9264.0	...
1726870	  656.4	  545.0	 9263.0	...
1726871	  656.5	  544.8	 9260.0	...
1726872	  656.6	  544.8	 9261.0	...
1726873	  656.6	  545.0	 9265.0	...
1726874	  656.6	  545.1	 9269.0	...
1726875	  656.6	  545.3	 9269.0	...
1726876	  656.6	  545.5	 9269.0	...
1726877	  656.6	  545.6	 9269.0	...
1726878	  656.6	  545.5	 9269.0	...
1726879	  656.5	  545.4	 9268.0	...
1726880	  656.4	  545.4	 9268.0	...
1726881	  656.2	  545.4	 9265.0	...
1726882	  656.0	  545.3	 9263.0	...
1726883	  655.9	  545.3	 9261.0	...
1726884	  655.8	  545.2	 9264.0	...
1726885	  656.2	  545.2	 9266.0	...
1726886	  656.6	  545.1	 9267.0	...
1726887	  657.0	  545.2	 9267.0	...
1726888	  656.9	  545.0	 9268.0	...
1726889	  656.9	  544.8	 9270.0	...
1726890	  656.8	  544.7	 9272.0	...
1726891	  656.9	  544.6	 9273.0	...
1726892	  657.0	  544.5	 9273.0	...
1726893	  656.8	  544.5	 9274.0	...
1726894	  656.5	  544.8	 9274.0	...
1726895	  656.0	  545.3	 9273.0	...
1726896	  655.8	  545.7	 9272.0	...
1726897	  655.5	  545.8	 9272.0	...
1726898	  655.4	  545.8	 9273.0	...
1726899	  655.9	  545.7	 9274.0	...
1726900	  656.5	  545.7	 9275.0	...
1726901	  657.0	  545.6	 9275.0	...
1726902	  656.8	  545.7	 9274.0	...
1726903	  656.7	  546.0	 9274.0	...
1726904	  656.7	  546.3	 9274.0	...
1726905	  656.5	  546.6	 9274.0	...
1726906	  656.2	  546.6	 9274.0	...
1726907	  656.0	  546.3	 9273.0	...
1726908	  656.0	  545.8	 9273.0	...
1726909	  656.1	  545.5	 9273.0	...
1726910	  656.2	  545.4	 9272.0	...
1726911	  656.2	  545.5	 9272.0	...
1726912	  656.2	  545.6	 9271.0	...
1726913	  656.4	  545.7	 9271.0	...
1726914	  656.5	  545.9	 9272.0	...
1726915	  656.6	  546.0	 9273.0	...
1726916	  656.5	  546.0	 9273.0	...
1726917	  656.6	  546.1	 9273.0	...
1726918	  656.6	  546.3	 9270.0	...
1726919	  656.6	  546.5	 9268.0	...
1726920	  656.3	  546.2	 9266.0	...
1726921	  656.1	  545.9	 9265.0	...
1726922	  655.9	  546.0	 9264.0	...
1726923	  656.0	  546.4	 9264.0	...
1726924	  656.0	  546.8	 9267.0	...
1726925	  656.1	  546.8	 9269.0	...
1726926	  656.4	  546.6	 9271.0	...
1726927	  656.6	  546.3	 9270.0	...
1726928	  656.8	  546.1	 9268.0	...
1726929	  656.8	  545.7	 9266.0	...
1726930	  656.8	  545.5	 9263.0	...
1726931	  656.9	  545.6	 9262.0	...
1726932	  657.0	  545.8	 9262.0	...
1726933	  657.1	  546.1	 9262.0	...
1726934	  657.1	  546.0	 9263.0	...
1726935	  656.8	  545.9	 9263.0	...
1726936	  656.5	  545.9	 9264.0	...
1726937	  656.1	  546.0	 9265.0	...
1726938	  656.2	  546.1	 9265.0	...
1726939	  656.2	  546.1	 9265.0	...
1726940	  656.4	  546.2	 9264.0	...
1726941	  656.7	  546.3	 9263.0	...
1726942	  657.0	  546.8	 9262.0	...
1726943	  657.2	  547.3	 9261.0	...
1726944	  657.2	  547.7	 9258.0	...
1726945	  657.0	  547.8	 9255.0	...
1726946	  657.2	  547.5	 9254.0	...
1726947	  657.5	  547.1	 9251.0	...
1726948	  657.8	  547.0	 9248.0	...
1726949	  657.7	  547.2	 9244.0	...
1726950	  657.6	  547.4	 9243.0	...
1726951	  657.6	  547.4	 9243.0	...
1726952	  657.5	  547.4	 9245.0	...
1726953	  657.3	  547.3	 9248.0	...
1726954	  657.1	  547.3	 9248.0	...
1726955	  657.0	  547.4	 9249.0	...
1726956	  656.9	  547.5	 9250.0	...
1726957	  656.9	  547.6	 9251.0	...
1726958	  656.9	  547.7	 9251.0	...
1726959	  656.9	  547.5	 9250.0	...
1726960	  656.9	  547.2	 9247.0	...
1726961	  656.9	  546.9	 9245.0	...
1726962	  657.0	  547.4	 9246.0	...
1726963	  657.1	  547.8	 9250.0	...
1726964	  657.2	  547.7	 9254.0	...
1726965	  657.0	  547.3	 9255.0	...
1726966	  656.9	  547.0	 9251.0	...
1726967	  656.8	  547.3	 9246.0	...
1726968	  656.9	  547.6	 9242.0	...
1726969	  657.0	  547.8	 9241.0	...
1726970	  657.0	  547.7	 9238.0	...
1726971	  657.0	  547.8	 9234.0	...
1726972	  657.2	  547.8	 9235.0	...
1726973	  657.4	  548.2	 9238.0	...
1726974	  657.6	  548.5	 9240.0	...
1726975	  657.5	  548.8	 9239.0	...
1726976	  657.4	  548.8	 9237.0	...
1726977	  657.3	  548.8	 9237.0	...
1726978	  657.3	  548.8	 9236.0	...
1726979	  657.4	  549.0	 9235.0	...
1726980	  657.4	  549.1	 9234.0	...
1726981	  657.5	  549.3	 9234.0	...
1726982	  657.6	  549.2	 9235.0	...
1726983	  658.0	  549.0	 9234.0	...
1726984	  658.3	  549.1	 9234.0	...
1726985	  658.5	  549.4	 9231.0	...
1726986	  658.5	  549.8	 9227.0	...
1726987	  658.1	  549.9	 9224.0	...
1726988	  657.8	  549.8	 9224.0	...
1726989	  657.4	  549.8	 9224.0	...
1726990	  657.4	  550.1	 9224.0	...
1726991	  657.5	  550.4	 9224.0	...
1726992	  657.6	  550.5	 9224.0	...
1726993	  657.8	  550.3	 9223.0	...
1726994	  657.7	  550.1	 9221.0	...
1726995	  657.7	  550.3	 9219.0	...
1726996	  657.9	  550.7	 9218.0	...
1726997	  658.1	  551.1	 9217.0	...
1726998	  658.2	  551.2	 9215.0	...
1726999	  658.1	  551.2	 9214.0	...
1727000	  658.0	  551.3	 9212.0	...
1727001	  657.9	  551.3	 9210.0	...
1727002	  657.8	  551.2	 9208.0	...
1727003	  657.9	  551.1	 9205.0	...
1727004	  658.2	  551.1	 9206.0	...
1727005	  658.2	  551.4	 9206.0	...
1727006	  658.1	  551.7	 9206.0	...
1727007	  658.3	  551.8	 9206.0	...
1727008	  658.7	  551.7	 9205.0	...
1727009	  659.2	  551.7	 9205.0	...
1727010	  659.3	  551.9	 9205.0	...
1727011	  659.4	  552.0	 9205.0	...
1727012	  659.4	  551.9	 9205.0	...
1727013	  659.4	  552.1	 9204.0	...
1727014	  659.3	  552.4	 9200.0	...
1727015	  659.1	  552.7	 9197.0	...
1727016	  658.9	  552.6	 9195.0	...
1727017	  658.5	  552.6	 9194.0	...
1727018	  658.2	  552.6	 9193.0	...
1727019	  658.6	  553.0	 9192.0	...
1727020	  659.2	  553.4	 9192.0	...
1727021	  659.7	  553.5	 9192.0	...
1727022	  659.7	  553.2	 9192.0	...
1727023	  659.6	  553.0	 9192.0	...
1727024	  659.6	  553.2	 9193.0	...
1727025	  659.6	  553.5	 9193.0	...
1727026	  659.7	  553.9	 9194.0	...
1727027	  659.8	  554.1	 9192.0	...
1727028	  659.8	  554.1	 9190.0	...
1727029	  659.7	  554.0	 9187.0	...
1727030	  659.6	  554.0	 9186.0	...
1727031	  659.6	  554.0	 9186.0	...
1727032	  659.6	  554.0	 9186.0	...
1727033	  659.7	  553.9	 9188.0	...
1727034	  659.8	  553.7	 9190.0	...
1727035	  660.0	  554.3	 9191.0	...
1727036	  660.0	  555.0	 9186.0	...
1727037	  659.9	  555.9	 9182.0	...
1727038	  659.8	  556.1	 9178.0	...
1727039	  660.0	  556.1	 9181.0	...
1727040	  660.1	  555.8	 9184.0	...
1727041	  660.2	  555.7	 9187.0	...
1727042	  660.1	  555.6	 9185.0	...
1727043	  660.0	  555.7	 9183.0	...
1727044	  659.9	  555.8	 9180.0	...
1727045	  659.8	  555.9	 9179.0	...
1727046	  659.8	  555.9	 9177.0	...
1727047	  659.7	  556.1	 9175.0	...
1727048	  659.7	  556.2	 9175.0	...
1727049	  659.7	  556.3	 9175.0	...
1727050	  659.6	  556.4	 9173.0	...
1727051	  659.5	  556.5	 9171.0	...
1727052	  659.8	  556.5	 9168.0	...
1727053	  660.1	  556.4	 9169.0	...
1727054	  660.1	  556.4	 9168.0	...
1727055	  659.8	  556.4	 9167.0	...
1727056	  659.7	  556.4	 9166.0	...
1727057	  659.8	  556.2	 9166.0	...
1727058	  659.9	  556.0	 9166.0	...
1727059	  660.2	  556.4	 9165.0	...
1727060	  660.4	  557.0	 9163.0	...
1727061	  660.7	  557.7	 9162.0	...
1727062	  660.8	  557.6	 9161.0	...
1727063	  660.9	  557.5	 9161.0	...
1727064	  660.9	  557.4	 9158.0	...
1727065	  660.9	  557.3	 9156.0	...
1727066	  660.9	  557.1	 9155.0	...
1727067	  660.6	  557.2	 9152.0	...
1727068	  660.4	  557.2	 9149.0	...
1727069	  660.0	  557.1	 9144.0	...
1727070	  659.9	  556.9	 9143.0	...
1727071	  660.2	  557.4	 9143.0	...
1727072	  660.4	  557.9	 9144.0	...
1727073	  660.6	  558.4	 9144.0	...
1727074	  660.4	  558.3	 9143.0	...
1727075	  660.4	  558.3	 9143.0	...
1727076	  660.3	  558.3	 9140.0	...
1727077	  660.6	  558.3	 9137.0	...
1727078	  661.0	  558.4	 9134.0	...
1727079	  661.3	  558.4	 9134.0	...
1727080	  661.0	  558.5	 9134.0	...
1727081	  660.7	  558.6	 9134.0	...
1727082	  660.5	  558.6	 9134.0	...
1727083	  660.7	  558.7	 9134.0	...
1727084	  660.8	  558.9	 9133.0	...
1727085	  660.6	  558.6	 9132.0	...
1727086	  660.2	  558.3	 9131.0	...
1727087	  659.9	  558.0	 9131.0	...
1727088	  660.1	  558.1	 9132.0	...
1727089	  660.5	  558.2	 9134.0	...
1727090	  660.9	  558.4	 9133.0	...
1727091	  660.9	  558.5	 9131.0	...
1727092	  660.9	  558.6	 9128.0	...
1727093	  660.8	  558.5	 9124.0	...
1727094	  660.8	  558.4	 9121.0	...
1727095	  660.7	  558.3	 9120.0	...
1727096	  660.7	  558.4	 9118.0	...
1727097	  660.6	  558.4	 9118.0	...
1727098	  660.5	  558.4	 9118.0	...
1727099	  660.3	  558.2	 9114.0	...
1727100	  660.4	  558.1	 9110.0	...
1727101	  660.5	  558.3	 9103.0	...
1727102	  660.7	  558.6	 9101.0	...
1727103	  660.8	  558.8	 9099.0	...
1727104	  660.9	  558.7	 9099.0	...
1727105	  660.9	  558.5	 9099.0	...
1727106	  660.9	  559.2	 9100.0	...
1727107	  660.7	  559.8	 9100.0	...
1727108	  660.4	  560.4	 9099.0	...
1727109	  660.2	  560.2	 9097.0	...
1727110	  660.2	  560.4	 9095.0	...
1727111	  660.2	  560.8	 9094.0	...
1727112	  660.4	  561.3	 9094.0	...
1727113	  660.7	  561.4	 9093.0	...
1727114	  661.0	  561.4	 9093.0	...
1727115	  661.0	  561.3	 9089.0	...
1727116	  660.7	  561.2	 9086.0	...
1727117	  660.3	  560.9	 9082.0	...
1727118	  660.5	  560.5	 9082.0	...
1727119	  660.9	  560.3	 9083.0	...
1727120	  660.9	  560.4	 9084.0	...
1727121	  660.4	  560.5	 9079.0	...
1727122	  660.0	  560.7	 9074.0	...
1727123	  659.9	  560.6	 9069.0	...
1727124	  659.8	  560.7	 9068.0	...
1727125	  660.2	  560.4	 9069.0	...
1727126	  660.6	  560.6	 9071.0	...
1727127	  660.9	  560.7	 9069.0	...
1727128	  660.9	  560.9	 9064.0	...
1727129	  661.0	  560.8	 9059.0	...
1727130	  661.1	  560.6	 9059.0	...
1727131	  661.3	  560.4	 9059.0	...
1727132	  661.5	  560.3	 9062.0	...
1727133	  661.4	  560.4	 9065.0	...
1727134	  660.9	  560.6	 9066.0	...
1727135	  660.3	  560.8	 9064.0	...
1727136	  660.3	  561.4	 9061.0	...
1727137	  660.6	  561.9	 9060.0	...
1727138	  660.8	  562.3	 9057.0	...
1727139	  660.8	  562.2	 9055.0	...
1727140	  660.8	  561.7	 9055.0	...
1727141	  660.9	  561.3	 9056.0	...
1727142	  661.0	  560.9	 9056.0	...
1727143	  661.1	  560.9	 9055.0	...
1727144	  661.2	  561.0	 9053.0	...
1727145	  661.0	  561.1	 9051.0	...
1727146	  660.7	  561.5	 9048.0	...
1727147	  660.5	  562.1	 9047.0	...
1727148	  660.5	  562.8	 9044.0	...
1727149	  660.5	  563.2	 9041.0	...
1727150	  660.6	  563.4	 9038.0	...
1727151	  660.8	  563.5	 9037.0	...
1727152	  660.9	  563.4	 9035.0	...
1727153	  661.0	  563.4	 9033.0	...
1727154	  661.0	  563.1	 9030.0	...
1727155	  661.0	  562.9	 9029.0	...
1727156	  661.0	  562.9	 9028.0	...
1727157	  661.0	  563.1	 9026.0	...
1727158	  661.0	  563.3	 9022.0	...
1727159	  661.0	  563.2	 9019.0	...
1727160	  661.2	  563.2	 9015.0	...
1727161	  661.4	  563.2	 9013.0	...
1727162	  661.5	  563.3	 9013.0	...
1727163	  661.5	  563.4	 9015.0	...
1727164	  661.5	  563.3	 9018.0	...
1727165	  661.6	  563.3	 9016.0	...
1727166	  661.7	  563.4	 9015.0	...
1727167	  661.9	  563.4	 9013.0	...
1727168	  662.2	  563.4	 9013.0	...
1727169	  662.0	  563.6	 9011.0	...
1727170	  661.5	  563.8	 9011.0	...
1727171	  661.2	  564.0	 9011.0	...
1727172	  661.3	  564.1	 9012.0	...
1727173	  661.4	  564.3	 9013.0	...
1727174	  661.7	  564.3	 9014.0	...
1727175	  662.1	  564.2	 9011.0	...
1727176	  662.1	  564.0	 9008.0	...
1727177	  661.8	  564.4	 9004.0	...
1727178	  662.0	  565.0	 9004.0	...
1727179	  662.4	  565.7	 9003.0	...
1727180	  662.7	  565.7	 9002.0	...
1727181	  662.6	  565.6	 8999.0	...
1727182	  662.5	  565.4	 8996.0	...
1727183	  662.4	  565.5	 8996.0	...
1727184	  662.4	  565.2	 8996.0	...
1727185	  662.3	  565.0	 8991.0	...
1727186	  662.3	  564.9	 8985.0	...
1727187	  662.8	  564.9	 8979.0	...
1727188	  663.4	  564.9	 8978.0	...
1727189	  663.9	  564.9	 8976.0	...
1727190	  663.9	  565.0	 8975.0	...
1727191	  663.9	  565.0	 8974.0	...
1727192	  663.9	  565.0	 8973.0	...
1727193	  664.2	  565.3	 8972.0	...
1727194	  664.4	  565.5	 8970.0	...
1727195	  664.6	  565.8	 8970.0	...
1727196	  664.6	  565.8	 8970.0	...
1727197	  664.6	  565.8	 8971.0	...
1727198	  664.6	  565.9	 8971.0	...
1727199	  664.5	  565.8	 8971.0	...
1727200	  664.5	  565.6	 8972.0	...
1727201	  664.5	  565.4	 8972.0	...
1727202	  664.5	  565.5	 8972.0	...
1727203	  664.6	  565.6	 8970.0	...
1727204	  664.5	  565.7	 8968.0	...
1727205	  664.5	  565.7	 8967.0	...
1727206	  664.8	  565.9	 8967.0	...
1727207	  665.3	  566.0	 8967.0	...
1727208	  665.7	  566.3	 8966.0	...
1727209	  665.6	  566.3	 8964.0	...
1727210	  665.5	  566.4	 8960.0	...
1727211	  665.5	  566.5	 8958.0	...
1727212	  665.6	  566.5	 8957.0	...
1727213	  665.9	  566.5	 8959.0	...
1727214	  666.0	  566.6	 8959.0	...
1727215	  665.9	  566.4	 8960.0	...
1727216	  665.7	  566.3	 8960.0	...
1727217	  665.7	  566.5	 8958.0	...
1727218	  665.7	  566.9	 8953.0	...
1727219	  666.1	  567.0	 8947.0	...
1727220	  666.4	  566.7	 8943.0	...
1727221	  666.6	  566.5	 8944.0	...
1727222	  666.6	  566.6	 8942.0	...
1727223	  666.6	  566.6	 8939.0	...
1727224	  666.6	  566.6	 8936.0	...
1727225	  666.5	  566.5	 8934.0	...
1727226	  666.5	  566.4	 8933.0	...
1727227	  666.4	  566.3	 8931.0	...
1727228	  666.4	  566.4	 8929.0	...
1727229	  666.4	  566.5	 8930.0	...
MSG	1727230 0000 _ Number On
1727230	  666.5	  566.7	 8930.0	...
1727231	  666.8	  566.8	 8929.0	...
1727232	  667.1	  566.9	 8929.0	...
1727233	  667.4	  566.8	 8929.0	...
1727234	  667.5	  566.7	 8928.0	...
1727235	  667.3	  566.8	 8928.0	...
1727236	  666.9	  566.9	 8925.0	...
1727237	  666.5	  567.1	 8922.0	...
1727238	  666.7	  567.0	 8919.0	...
1727239	  666.7	  566.9	 8917.0	...
1727240	  666.5	  566.7	 8918.0	...
1727241	  666.4	  566.6	 8919.0	...
1727242	  666.2	  566.5	 8919.0	...
1727243	  666.1	  566.5	 8919.0	...
1727244	  666.4	  566.7	 8919.0	...
1727245	  666.9	  567.4	 8915.0	...
1727246	  667.2	  568.0	 8911.0	...
1727247	  667.0	  568.0	 8908.0	...
1727248	  666.8	  567.6	 8909.0	...
1727249	  666.6	  567.2	 8910.0	...
1727250	  666.6	  567.3	 8910.0	...
1727251	  666.5	  567.3	 8911.0	...
1727252	  666.4	  567.3	 8907.0	...
1727253	  666.3	  567.5	 8902.0	...
1727254	  666.5	  567.8	 8896.0	...
1727255	  666.7	  568.1	 8898.0	...
1727256	  667.0	  568.0	 8902.0	...
1727257	  667.0	  567.7	 8904.0	...
1727258	  667.1	  567.4	 8902.0	...
1727259	  667.2	  567.2	 8898.0	...
1727260	  667.3	  567.4	 8895.0	...
1727261	  667.3	  567.5	 8892.0	...
1727262	  667.3	  567.6	 8889.0	...
1727263	  667.3	  567.7	 8887.0	...
1727264	  667.3	  567.8	 8885.0	...
1727265	  667.1	  567.7	 8885.0	...
1727266	  666.9	  567.6	 8885.0	...
1727267	  666.8	  567.7	 8882.0	...
1727268	  666.9	  567.9	 8880.0	...
1727269	  667.1	  568.0	 8877.0	...
1727270	  667.2	  567.9	 8875.0	...
1727271	  667.2	  567.9	 8873.0	...
1727272	  667.1	  567.9	 8871.0	...
1727273	  666.8	  567.9	 8870.0	...
1727274	  666.6	  567.9	 8869.0	...
1727275	  666.4	  567.9	 8867.0	...
1727276	  666.4	  567.9	 8867.0	...
1727277	  666.3	  567.8	 8866.0	...
1727278	  666.4	  567.7	 8867.0	...
1727279	  666.4	  567.7	 8867.0	...
1727280	  666.4	  567.7	 8862.0	...
1727281	  666.4	  567.7	 8857.0	...
1727282	  666.4	  567.7	 8854.0	...
1727283	  666.4	  567.7	 8855.0	...
1727284	  666.4	  567.8	 8855.0	...
1727285	  666.5	  567.9	 8854.0	...
1727286	  666.5	  567.9	 8854.0	...
1727287	  666.5	  567.8	 8854.0	...
1727288	  666.7	  567.8	 8854.0	...
1727289	  666.9	  567.6	 8853.0	...
1727290	  666.9	  567.5	 8851.0	...
1727291	  666.9	  567.3	 8849.0	...
1727292	  666.8	  567.3	 8848.0	...
1727293	  666.8	  567.4	 8843.0	...
1727294	  666.8	  567.5	 8839.0	...
1727295	  666.7	  567.5	 8836.0	...
1727296	  666.5	  567.4	 8838.0	...
1727297	  666.5	  567.4	 8839.0	...
1727298	  666.4	  567.4	 8835.0	...
1727299	  666.3	  567.4	 8830.0	...
1727300	  666.3	  567.5	 8825.0	...
1727301	  666.3	  567.7	 8826.0	...
1727302	  666.6	  568.1	 8828.0	...
1727303	  666.9	  568.4	 8830.0	...
1727304	  667.2	  568.7	 8829.0	...
1727305	  667.2	  568.8	 8826.0	...
1727306	  667.2	  568.7	 8824.0	...
1727307	  667.2	  568.6	 8823.0	...
1727308	  667.2	  568.5	 8821.0	...
1727309	  667.1	  568.4	 8819.0	...
1727310	  667.3	  568.4	 8818.0	...
1727311	  667.5	  568.4	 8814.0	...
1727312	  667.7	  568.5	 8809.0	...
1727313	  667.7	  568.8	 8805.0	...
1727314	  667.7	  569.1	 8805.0	...
1727315	  667.6	  569.2	 8806.0	...
1727316	  667.6	  569.1	 8808.0	...
1727317	  667.6	  569.1	 8809.0	...
1727318	  667.6	  568.8	 8806.0	...
1727319	  667.6	  568.5	 8802.0	...
1727320	  667.6	  568.6	 8800.0	...
1727321	  667.6	  569.0	 8803.0	...
1727322	  667.5	  569.1	 8802.0	...
1727323	  667.3	  568.8	 8796.0	...
1727324	  667.6	  568.6	 8790.0	...
1727325	  668.1	  568.8	 8789.0	...
1727326	  668.6	  568.9	 8789.0	...
1727327	  668.6	  568.9	 8788.0	...
1727328	  668.6	  568.9	 8789.0	...
1727329	  668.6	  569.4	 8789.0	...
1727330	  668.5	  569.8	 8787.0	...
1727331	  668.4	  570.4	 8785.0	...
1727332	  668.2	  570.6	 8779.0	...
1727333	  668.3	  570.5	 8775.0	...
1727334	  668.4	  570.2	 8775.0	...
1727335	  668.4	  570.1	 8778.0	...
1727336	  668.3	  570.2	 8781.0	...
1727337	  668.6	  570.4	 8780.0	...
1727338	  668.9	  570.5	 8778.0	...
1727339	  669.2	  570.6	 8778.0	...
1727340	  669.4	  570.7	 8778.0	...
1727341	  669.6	  570.8	 8779.0	...
1727342	  669.7	  570.8	 8778.0	...
1727343	  669.8	  571.1	 8777.0	...
1727344	  669.7	  571.5	 8772.0	...
1727345	  669.6	  571.8	 8769.0	...
1727346	  669.4	  571.9	 8768.0	...
1727347	  669.3	  571.9	 8771.0	...
1727348	  669.1	  571.8	 8767.0	...
1727349	  668.8	  571.6	 8760.0	...
1727350	  668.5	  571.4	 8753.0	...
1727351	  668.4	  571.4	 8751.0	...
1727352	  668.5	  571.9	 8751.0	...
1727353	  668.7	  572.3	 8751.0	...
1727354	  669.0	  572.8	 8751.0	...
1727355	  669.1	  572.9	 8751.0	...
1727356	  669.1	  573.0	 8751.0	...
1727357	  669.2	  572.9	 8750.0	...
1727358	  669.4	  572.8	 8750.0	...
1727359	  669.8	  572.9	 8749.0	...
1727360	  670.0	  573.1	 8743.0	...
1727361	  670.1	  573.4	 8737.0	...
1727362	  670.1	  573.5	 8731.0	...
1727363	  670.0	  573.7	 8731.0	...
1727364	  670.0	  573.7	 8729.0	...
1727365	  669.7	  573.8	 8725.0	...
1727366	  669.4	  573.9	 8722.0	...
1727367	  669.3	  574.2	 8722.0	...
1727368	  669.5	  574.4	 8722.0	...
1727369	  669.7	  574.6	 8719.0	...
1727370	  669.7	  574.8	 8717.0	...
1727371	  669.7	  574.9	 8717.0	...
1727372	  669.8	  574.9	 8721.0	...
1727373	  669.7	  574.8	 8724.0	...
1727374	  669.8	  574.7	 8724.0	...
1727375	  669.8	  574.8	 8724.0	...
1727376	  669.7	  575.1	 8724.0	...
1727377	  669.3	  575.4	 8722.0	...
1727378	  668.9	  575.6	 8718.0	...
1727379	  668.7	  575.7	 8714.0	...
1727380	  668.7	  575.8	 8711.0	...
1727381	  668.8	  575.7	 8711.0	...
1727382	  668.9	  575.7	 8711.0	...
1727383	  669.0	  575.7	 8706.0	...
1727384	  668.9	  575.7	 8701.0	...
1727385	  668.6	  575.9	 8695.0	...
1727386	  668.3	  575.9	 8695.0	...
1727387	  668.1	  576.0	 8694.0	...
1727388	  668.2	  576.0	 8693.0	...
1727389	  668.0	  576.2	 8687.0	...
1727390	  667.7	  576.5	 8681.0	...
1727391	  667.4	  576.8	 8676.0	...
1727392	  667.4	  576.9	 8677.0	...
1727393	  667.5	  577.0	 8678.0	...
1727394	  667.6	  576.9	 8677.0	...
1727395	  667.8	  576.7	 8678.0	...
1727396	  668.1	  576.5	 8679.0	...
1727397	  668.2	  576.5	 8676.0	...
1727398	  668.3	  576.5	 8671.0	...
1727399	  668.3	  576.5	 8668.0	...
1727400	  668.4	  576.6	 8668.0	...
1727401	  668.5	  576.9	 8669.0	...
1727402	  668.6	  577.1	 8669.0	...
1727403	  668.7	  577.4	 8670.0	...
1727404	  668.7	  577.5	 8669.0	...
1727405	  668.7	  577.4	 8667.0	...
1727406	  668.7	  577.3	 8665.0	...
1727407	  668.6	  577.3	 8663.0	...
1727408	  668.5	  577.3	 8663.0	...
1727409	  668.4	  577.3	 8662.0	...
1727410	  668.4	  577.7	 8660.0	...
1727411	  668.4	  578.0	 8660.0	...
1727412	  668.6	  578.5	 8659.0	...
1727413	  668.8	  578.6	 8658.0	...
1727414	  668.9	  578.7	 8656.0	...
1727415	  668.8	  578.7	 8654.0	...
1727416	  668.7	  578.7	 8652.0	...
1727417	  668.6	  578.7	 8650.0	...
1727418	  668.6	  578.6	 8649.0	...
1727419	  668.5	  578.6	 8644.0	...
1727420	  668.3	  578.6	 8640.0	...
1727421	  668.5	  578.3	 8635.0	...
1727422	  668.7	  578.0	 8630.0	...
1727423	  668.9	  578.0	 8623.0	...
1727424	  668.8	  578.4	 8617.0	...
1727425	  668.7	  578.9	 8615.0	...
1727426	  668.8	  579.1	 8615.0	...
1727427	  668.9	  579.0	 8613.0	...
1727428	  669.2	  579.0	 8612.0	...
1727429	  669.4	  579.2	 8611.0	...
1727430	  669.5	  579.5	 8607.0	...
1727431	  669.7	  579.7	 8603.0	...
1727432	  669.8	  579.8	 8598.0	...
1727433	  670.0	  580.1	 8597.0	...
1727434	  670.0	  580.5	 8598.0	...
1727435	  669.9	  580.8	 8600.0	...
1727436	  669.7	  581.0	 8600.0	...
1727437	  669.5	  581.2	 8596.0	...
1727438	  669.7	  581.2	 8592.0	...
1727439	  669.8	  581.2	 8590.0	...
1727440	  669.9	  581.3	 8591.0	...
1727441	  669.7	  581.3	 8592.0	...
1727442	  669.8	  581.3	 8593.0	...
1727443	  669.9	  581.4	 8592.0	...
1727444	  669.9	  581.5	 8592.0	...
1727445	  669.9	  581.6	 8590.0	...
1727446	  670.1	  581.9	 8586.0	...
1727447	  670.2	  582.3	 8582.0	...
1727448	  670.2	  582.6	 8579.0	...
1727449	  669.9	  582.5	 8580.0	...
1727450	  669.6	  582.4	 8580.0	...
1727451	  669.6	  582.3	 8580.0	...
1727452	  669.5	  582.3	 8579.0	...
1727453	  669.5	  582.3	 8575.0	...
1727454	  669.5	  582.3	 8573.0	...
1727455	  669.6	  582.3	 8571.0	...
1727456	  669.7	  582.2	 8571.0	...
1727457	  669.7	  582.0	 8571.0	...
1727458	  669.7	  582.3	 8570.0	...
1727459	  669.7	  582.7	 8568.0	...
1727460	  669.8	  583.1	 8567.0	...
1727461	  669.9	  583.2	 8567.0	...
1727462	  670.1	  583.1	 8568.0	...
1727463	  670.3	  583.8	 8564.0	...
1727464	  670.3	  584.5	 8557.0	...
1727465	  670.3	  584.8	 8550.0	...
1727466	  670.2	  584.3	 8546.0	...
1727467	  670.1	  583.8	 8546.0	...
1727468	  670.0	  583.8	 8546.0	...
1727469	  669.7	  583.9	 8547.0	...
1727470	  669.6	  584.3	 8547.0	...
1727471	  669.6	  584.7	 8547.0	...
1727472	  669.7	  585.1	 8548.0	...
1727473	  669.7	  585.1	 8542.0	...
1727474	  669.6	  585.0	 8535.0	...
1727475	  669.4	  584.9	 8529.0	...
1727476	  669.1	  584.9	 8529.0	...
1727477	  668.8	  584.9	 8530.0	...
1727478	  668.8	  584.9	 8532.0	...
1727479	  669.0	  584.9	 8534.0	...
1727480	  669.2	  584.9	 8534.0	...
1727481	  669.9	  585.2	 8531.0	...
1727482	  670.5	  585.5	 8527.0	...
1727483	  671.2	  585.8	 8524.0	...
1727484	  671.5	  585.8	 8522.0	...
1727485	  671.7	  585.8	 8521.0	...
1727486	  672.8	  585.6	 8521.0	...
1727487	  673.8	  585.5	 8520.0	...
1727488	  675.6	  585.6	 8513.0	...
1727489	  676.6	  585.8	 8505.0	...
1727490	  677.8	  586.1	 8499.0	...
1727491	  678.2	  586.2	 8497.0	...
1727492	  679.0	  586.3	 8495.0	...
1727493	  679.6	  586.4	 8493.0	...
1727494	  679.9	  586.7	 8496.0	...
1727495	  680.0	  586.9	 8500.0	...
1727496	  679.2	  587.1	 8501.0	...
1727497	  678.5	  587.0	 8498.0	...
1727498	  677.6	  587.1	 8494.0	...
1727499	  677.0	  587.1	 8491.0	...
1727500	  676.4	  587.3	 8485.0	...
1727501	  676.1	  587.4	 8481.0	...
1727502	  676.0	  587.5	 8478.0	...
1727503	  675.9	  587.5	 8477.0	...
1727504	  676.0	  587.5	 8477.0	...
1727505	  676.0	  587.5	 8478.0	...
1727506	  676.1	  587.6	 8478.0	...
1727507	  676.0	  587.8	 8477.0	...
1727508	  675.9	  587.9	 8476.0	...
1727509	  675.8	  587.9	 8472.0	...
1727510	  676.0	  587.9	 8469.0	...
1727511	  676.2	  587.9	 8468.0	...
1727512	  676.4	  588.0	 8468.0	...
1727513	  676.3	  588.1	 8469.0	...
1727514	  676.2	  588.3	 8467.0	...
1727515	  676.5	  588.2	 8467.0	...
1727516	  676.8	  588.2	 8466.0	...
1727517	  677.0	  587.8	 8466.0	...
1727518	  677.0	  587.5	 8467.0	...
1727519	  676.9	  587.1	 8466.0	...
1727520	  676.8	  587.1	 8464.0	...
1727521	  676.7	  587.4	 8458.0	...
1727522	  676.5	  587.7	 8452.0	...
1727523	  676.5	  588.0	 8448.0	...
1727524	  676.5	  588.0	 8447.0	...
1727525	  676.4	  588.1	 8448.0	...
1727526	  676.7	  588.2	 8448.0	...
1727527	  676.9	  588.3	 8449.0	...
1727528	  677.1	  588.1	 8450.0	...
1727529	  677.1	  587.9	 8450.0	...
1727530	  677.1	  587.8	 8450.0	...
1727531	  677.1	  587.9	 8449.0	...
1727532	  677.1	  588.1	 8448.0	...
MSG	1727533 0000 _ Number Off
1727533	  677.5	  588.2	 8447.0	...
1727534	  678.0	  588.2	 8444.0	...
1727535	  678.4	  588.2	 8439.0	...
1727536	  678.3	  588.3	 8434.0	...
1727537	  677.9	  588.5	 8428.0	...
1727538	  677.6	  588.6	 8426.0	...
1727539	  677.3	  588.8	 8423.0	...
1727540	  677.3	  589.0	 8423.0	...
1727541	  677.2	  589.1	 8423.0	...
1727542	  677.0	  588.9	 8423.0	...
1727543	  677.0	  588.6	 8422.0	...
1727544	  677.0	  588.3	 8422.0	...
1727545	  677.0	  588.3	 8422.0	...
1727546	  677.0	  588.4	 8423.0	...
1727547	  676.9	  588.4	 8419.0	...
1727548	  676.8	  588.5	 8415.0	...
1727549	  676.7	  588.6	 8410.0	...
1727550	  676.8	  588.7	 8409.0	...
1727551	  677.1	  588.7	 8408.0	...
1727552	  677.4	  588.8	 8410.0	...
1727553	  677.4	  588.9	 8413.0	...
1727554	  677.3	  588.9	 8412.0	...
1727555	  677.2	  588.9	 8410.0	...
1727556	  677.1	  588.9	 8409.0	...
1727557	  677.1	  588.8	 8411.0	...
1727558	  677.1	  588.7	 8412.0	...
1727559	  677.0	  588.8	 8412.0	...
1727560	  677.0	  588.8	 8411.0	...
1727561	  676.8	  588.9	 8409.0	...
1727562	  676.8	  589.2	 8401.0	...
1727563	  676.7	  589.5	 8394.0	...
1727564	  676.5	  589.8	 8389.0	...
1727565	  676.3	  589.9	 8388.0	...
1727566	  676.3	  590.0	 8387.0	...
1727567	  676.5	  590.0	 8389.0	...
1727568	  676.5	  590.0	 8390.0	...
1727569	  676.4	  589.9	 8392.0	...
1727570	  676.2	  589.8	 8391.0	...
1727571	  676.2	  590.0	 8391.0	...
1727572	  676.2	  590.3	 8388.0	...
1727573	  676.1	  590.5	 8385.0	...
1727574	  676.3	  590.5	 8382.0	...
1727575	  676.6	  590.4	 8381.0	...
1727576	  676.7	  590.4	 8380.0	...
1727577	  676.5	  590.6	 8380.0	...
1727578	  676.3	  590.7	 8379.0	...
1727579	  676.4	  590.7	 8381.0	...
1727580	  676.6	  590.5	 8384.0	...
1727581	  676.7	  590.1	 8386.0	...
1727582	  676.8	  590.0	 8386.0	...
1727583	  676.8	  589.8	 8386.0	...
1727584	  676.7	  589.6	 8386.0	...
1727585	  676.6	  589.5	 8386.0	...
1727586	  676.4	  589.4	 8386.0	...
1727587	  676.7	  589.7	 8387.0	...
1727588	  677.0	  590.0	 8386.0	...
1727589	  677.4	  590.3	 8384.0	...
1727590	  677.6	  590.4	 8380.0	...
1727591	  677.7	  590.6	 8378.0	...
1727592	  677.6	  590.6	 8375.0	...
1727593	  677.5	  590.6	 8374.0	...
1727594	  677.2	  590.6	 8373.0	...
1727595	  676.9	  590.6	 8374.0	...
1727596	  676.6	  590.4	 8376.0	...
1727597	  676.4	  590.1	 8375.0	...
1727598	  676.2	  589.8	 8372.0	...
1727599	  676.1	  589.7	 8367.0	...
1727600	  676.2	  589.6	 8365.0	...
1727601	  676.3	  590.2	 8361.0	...
1727602	  676.4	  590.7	 8359.0	...
1727603	  676.6	  591.3	 8360.0	...
1727604	  676.7	  591.2	 8362.0	...
1727605	  676.7	  591.1	 8364.0	...
1727606	  676.5	  591.0	 8365.0	...
1727607	  676.4	  590.7	 8365.0	...
1727608	  676.6	  590.5	 8364.0	...
1727609	  676.8	  590.4	 8364.0	...
1727610	  676.8	  590.5	 8363.0	...
1727611	  676.8	  590.5	 8364.0	...
1727612	  676.6	  590.6	 8360.0	...
1727613	  676.5	  590.6	 8356.0	...
1727614	  676.3	  590.7	 8353.0	...
1727615	  676.3	  590.6	 8354.0	...
1727616	  676.2	  590.5	 8355.0	...
1727617	  676.2	  590.4	 8355.0	...
1727618	  676.1	  590.3	 8354.0	...
1727619	  676.1	  590.3	 8355.0	...
1727620	  676.1	  590.2	 8357.0	...
1727621	  676.2	  590.2	 8358.0	...
1727622	  676.5	  590.4	 8356.0	...
1727623	  676.8	  590.7	 8353.0	...
1727624	  676.6	  591.0	 8351.0	...
1727625	  676.2	  591.0	 8350.0	...
1727626	  675.9	  590.9	 8350.0	...
1727627	  676.0	  590.7	 8351.0	...
1727628	  676.3	  590.5	 8352.0	...
1727629	  676.6	  590.3	 8354.0	...
1727630	  676.5	  590.2	 8356.0	...
1727631	  676.2	  590.3	 8356.0	...
1727632	  675.9	  590.5	 8355.0	...
1727633	  675.8	  590.7	 8353.0	...
1727634	  675.7	  590.7	 8352.0	...
1727635	  675.7	  590.7	 8351.0	...
1727636	  675.6	  590.8	 8351.0	...
1727637	  675.5	  590.8	 8352.0	...
1727638	  675.5	  590.7	 8354.0	...
1727639	  675.6	  590.7	 8355.0	...
1727640	  675.6	  590.8	 8354.0	...
1727641	  675.6	  591.0	 8354.0	...
1727642	  675.5	  590.9	 8354.0	...
1727643	  675.5	  590.9	 8354.0	...
1727644	  675.7	  590.8	 8354.0	...
1727645	  675.8	  590.7	 8353.0	...
1727646	  676.0	  590.7	 8352.0	...
1727647	  676.0	  590.6	 8352.0	...
1727648	  676.0	  590.5	 8351.0	...
1727649	  676.0	  590.5	 8350.0	...
1727650	  675.9	  590.5	 8349.0	...
1727651	  675.8	  590.7	 8350.0	...
1727652	  675.8	  590.7	 8352.0	...
1727653	  675.6	  590.8	 8354.0	...
1727654	  675.4	  590.8	 8356.0	...
1727655	  675.2	  590.8	 8358.0	...
1727656	  675.2	  590.8	 8360.0	...
1727657	  675.2	  590.7	 8360.0	...
1727658	  675.3	  590.6	 8360.0	...
1727659	  675.4	  590.5	 8357.0	...
1727660	  675.3	  590.5	 8352.0	...
1727661	  675.2	  590.8	 8348.0	...
1727662	  675.0	  591.1	 8347.0	...
1727663	  675.2	  591.2	 8346.0	...
1727664	  675.3	  591.2	 8346.0	...
1727665	  675.3	  591.1	 8345.0	...
1727666	  675.1	  591.0	 8345.0	...
1727667	  675.1	  590.9	 8345.0	...
1727668	  675.3	  590.8	 8346.0	...
1727669	  675.4	  590.8	 8347.0	...
1727670	  675.2	  590.8	 8347.0	...
1727671	  675.1	  590.7	 8347.0	...
1727672	  675.1	  590.6	 8347.0	...
1727673	  675.0	  590.6	 8345.0	...
1727674	  675.1	  590.5	 8343.0	...
1727675	  675.2	  590.5	 8340.0	...
1727676	  675.0	  590.5	 8340.0	...
1727677	  674.7	  590.4	 8341.0	...
1727678	  674.4	  590.5	 8344.0	...
1727679	  674.5	  590.5	 8346.0	...
1727680	  674.5	  590.5	 8344.0	...
1727681	  674.5	  590.5	 8340.0	...
1727682	  674.5	  590.4	 8337.0	...
1727683	  674.6	  590.4	 8339.0	...
1727684	  674.6	  590.5	 8341.0	...
1727685	  674.7	  590.6	 8343.0	...
1727686	  674.6	  590.7	 8343.0	...
1727687	  674.6	  590.8	 8344.0	...
1727688	  674.6	  590.8	 8343.0	...
1727689	  674.7	  591.0	 8343.0	...
1727690	  674.8	  591.2	 8342.0	...
1727691	  674.6	  591.3	 8341.0	...
1727692	  674.4	  591.4	 8343.0	...
1727693	  674.3	  591.5	 8346.0	...
1727694	  674.4	  591.3	 8349.0	...
1727695	  674.5	  591.0	 8350.0	...
1727696	  674.5	  590.7	 8352.0	...
1727697	  674.4	  590.6	 8354.0	...
1727698	  674.3	  590.5	 8355.0	...
1727699	  674.1	  590.4	 8355.0	...
1727700	  673.8	  590.4	 8353.0	...
1727701	  673.7	  590.3	 8351.0	...
1727702	  674.1	  590.1	 8352.0	...
1727703	  674.5	  590.3	 8357.0	...
1727704	  674.7	  590.7	 8363.0	...
1727705	  674.6	  590.9	 8360.0	...
1727706	  674.2	  590.7	 8355.0	...
1727707	  673.8	  590.4	 8350.0	...
1727708	  673.6	  590.4	 8351.0	...
1727709	  673.9	  590.3	 8352.0	...
1727710	  674.1	  590.4	 8354.0	...
1727711	  674.2	  590.5	 8355.0	...
1727712	  674.2	  590.6	 8355.0	...
1727713	  674.1	  590.6	 8355.0	...
1727714	  674.0	  590.2	 8355.0	...
1727715	  673.9	  589.7	 8354.0	...
1727716	  673.8	  589.6	 8353.0	...
1727717	  673.9	  589.8	 8352.0	...
1727718	  674.0	  590.1	 8352.0	...
1727719	  674.0	  590.2	 8353.0	...
1727720	  674.1	  590.4	 8356.0	...
1727721	  674.0	  590.5	 8358.0	...
1727722	  674.0	  590.4	 8360.0	...
1727723	  673.9	  590.1	 8360.0	...
1727724	  673.9	  589.8	 8359.0	...
1727725	  673.9	  589.8	 8359.0	...
1727726	  673.9	  589.8	 8360.0	...
1727727	  673.9	  589.9	 8360.0	...
1727728	  673.9	  589.9	 8358.0	...
1727729	  674.0	  589.9	 8355.0	...
1727730	  674.0	  590.2	 8356.0	...
1727731	  673.7	  590.4	 8359.0	...
1727732	  673.5	  590.3	 8364.0	...
1727733	  673.3	  589.9	 8365.0	...
1727734	  673.5	  589.4	 8367.0	...
1727735	  673.6	  589.3	 8368.0	...
1727736	  673.6	  589.3	 8369.0	...
1727737	  673.5	  589.4	 8369.0	...
1727738	  673.6	  589.4	 8368.0	...
1727739	  673.6	  589.5	 8367.0	...
1727740	  673.7	  589.3	 8366.0	...
1727741	  673.7	  589.2	 8368.0	...
1727742	  673.7	  589.1	 8370.0	...
1727743	  673.8	  589.1	 8371.0	...
MSG	1727744 0000 _ Number On
1727744	  673.5	  589.1	 8369.0	...
1727745	  673.2	  588.9	 8368.0	...
1727746	  672.9	  588.8	 8367.0	...
1727747	  672.8	  588.6	 8367.0	...
1727748	  672.8	  588.7	 8369.0	...
1727749	  672.9	  588.8	 8372.0	...
1727750	  673.2	  588.9	 8377.0	...
1727751	  673.4	  588.9	 8380.0	...
1727752	  673.5	  589.0	 8382.0	...
1727753	  673.4	  589.2	 8382.0	...
1727754	  673.4	  589.4	 8383.0	...
1727755	  673.4	  589.5	 8386.0	...
1727756	  673.4	  589.6	 8390.0	...
1727757	  673.3	  589.4	 8393.0	...
1727758	  673.2	  589.1	 8393.0	...
1727759	  673.0	  588.8	 8391.0	...
1727760	  672.9	  588.6	 8388.0	...
1727761	  673.3	  588.3	 8386.0	...
1727762	  673.6	  588.0	 8388.0	...
1727763	  673.9	  587.9	 8391.0	...
1727764	  673.9	  587.8	 8394.0	...
1727765	  673.8	  587.9	 8393.0	...
1727766	  673.8	  587.9	 8393.0	...
1727767	  673.9	  587.9	 8392.0	...
1727768	  673.9	  588.0	 8392.0	...
1727769	  673.8	  588.3	 8393.0	...
1727770	  673.8	  588.8	 8393.0	...
1727771	  673.8	  589.3	 8393.0	...
1727772	  673.6	  589.5	 8392.0	...
1727773	  673.3	  589.6	 8392.0	...
1727774	  673.1	  589.1	 8392.0	...
1727775	  673.1	  588.5	 8391.0	...
1727776	  673.3	  587.9	 8390.0	...
1727777	  673.5	  587.8	 8389.0	...
1727778	  673.7	  587.6	 8389.0	...
1727779	  673.8	  587.5	 8389.0	...
1727780	  673.7	  587.6	 8388.0	...
1727781	  673.5	  587.6	 8387.0	...
1727782	  673.3	  587.7	 8389.0	...
1727783	  673.2	  587.7	 8393.0	...
1727784	  673.2	  587.7	 8398.0	...
1727785	  673.2	  587.8	 8400.0	...
1727786	  673.1	  587.9	 8404.0	...
1727787	  673.1	  587.9	 8408.0	...
1727788	  672.8	  587.5	 8411.0	...
1727789	  672.6	  587.1	 8412.0	...
1727790	  672.5	  586.6	 8413.0	...
1727791	  672.7	  586.5	 8414.0	...
1727792	  672.8	  586.4	 8415.0	...
1727793	  672.8	  586.4	 8414.0	...
1727794	  672.7	  586.2	 8414.0	...
1727795	  672.7	  586.1	 8413.0	...
1727796	  672.8	  586.0	 8412.0	...
1727797	  673.1	  586.0	 8416.0	...
1727798	  673.2	  586.4	 8420.0	...
1727799	  673.2	  586.7	 8424.0	...
1727800	  673.0	  586.9	 8423.0	...
1727801	  672.7	  586.9	 8422.0	...
1727802	  672.6	  586.7	 8424.0	...
1727803	  672.7	  586.5	 8426.0	...
1727804	  672.8	  586.4	 8426.0	...
1727805	  672.8	  586.3	 8425.0	...
1727806	  672.8	  586.4	 8425.0	...
1727807	  672.9	  586.6	 8424.0	...
1727808	  672.9	  586.6	 8424.0	...
1727809	  673.0	  586.6	 8423.0	...
1727810	  673.0	  586.5	 8423.0	...
1727811	  673.0	  586.5	 8425.0	...
1727812	  673.0	  586.3	 8426.0	...
1727813	  672.9	  586.2	 8428.0	...
1727814	  673.0	  585.8	 8430.0	...
1727815	  673.0	  585.5	 8432.0	...
1727816	  673.1	  585.3	 8433.0	...
1727817	  672.9	  585.3	 8433.0	...
1727818	  672.8	  585.3	 8434.0	...
1727819	  672.7	  585.3	 8433.0	...
1727820	  672.7	  585.2	 8431.0	...
1727821	  672.8	  585.2	 8432.0	...
1727822	  672.7	  585.0	 8434.0	...
1727823	  672.7	  584.9	 8436.0	...
1727824	  672.6	  584.7	 8435.0	...
1727825	  672.7	  584.6	 8433.0	...
1727826	  672.8	  584.6	 8433.0	...
1727827	  672.9	  585.3	 8432.0	...
1727828	  673.1	  585.9	 8433.0	...
1727829	  673.3	  586.4	 8435.0	...
1727830	  673.5	  585.6	 8437.0	...
1727831	  673.4	  584.8	 8439.0	...
1727832	  673.1	  584.2	 8439.0	...
1727833	  672.8	  584.5	 8439.0	...
1727834	  672.6	  584.7	 8439.0	...
1727835	  672.4	  584.5	 8439.0	...
1727836	  672.4	  584.4	 8439.0	...
1727837	  672.6	  584.4	 8443.0	...
1727838	  672.8	  584.5	 8447.0	...
1727839	  672.9	  584.6	 8451.0	...
1727840	  672.9	  584.6	 8451.0	...
1727841	  673.1	  584.7	 8451.0	...
1727842	  673.3	  584.7	 8452.0	...
1727843	  673.4	  584.5	 8452.0	...
1727844	  673.2	  584.3	 8452.0	...
1727845	  673.1	  584.2	 8452.0	...
1727846	  673.0	  584.5	 8453.0	...
1727847	  673.1	  584.7	 8455.0	...
1727848	  673.2	  584.8	 8453.0	...
1727849	  673.3	  584.8	 8449.0	...
1727850	  673.2	  584.5	 8447.0	...
1727851	  673.1	  584.2	 8448.0	...
1727852	  672.9	  584.0	 8450.0	...
1727853	  673.0	  584.2	 8451.0	...
1727854	  673.0	  584.5	 8453.0	...
1727855	  673.1	  584.8	 8453.0	...
1727856	  673.0	  585.4	 8453.0	...
1727857	  673.0	  586.0	 8455.0	...
1727858	  672.9	  586.0	 8458.0	...
1727859	  672.7	  585.6	 8462.0	...
1727860	  672.8	  585.1	 8464.0	...
1727861	  673.0	  585.1	 8464.0	...
1727862	  673.2	  585.2	 8462.0	...
1727863	  673.2	  585.2	 8460.0	...
1727864	  673.3	  585.0	 8463.0	...
1727865	  673.4	  584.7	 8468.0	...
1727866	  673.5	  584.5	 8475.0	...
1727867	  673.5	  584.5	 8478.0	...
1727868	  673.4	  584.6	 8478.0	...
1727869	  673.2	  584.6	 8478.0	...
1727870	  673.1	  584.5	 8478.0	...
1727871	  673.3	  584.7	 8476.0	...
1727872	  673.5	  584.9	 8473.0	...
1727873	  673.7	  585.0	 8472.0	...
1727874	  673.6	  584.9	 8474.0	...
1727875	  673.5	  584.8	 8479.0	...
1727876	  673.3	  584.8	 8482.0	...
1727877	  673.2	  584.6	 8484.0	...
1727878	  673.1	  584.4	 8484.0	...
1727879	  673.0	  584.2	 8484.0	...
1727880	  672.8	  584.4	 8485.0	...
1727881	  672.7	  584.5	 8487.0	...
1727882	  672.6	  584.6	 8488.0	...
1727883	  672.6	  584.8	 8490.0	...
1727884	  672.5	  584.9	 8491.0	...
1727885	  672.8	  585.1	 8491.0	...
1727886	  673.0	  585.0	 8493.0	...
1727887	  673.4	  584.7	 8495.0	...
1727888	  673.4	  584.4	 8497.0	...
1727889	  673.5	  584.0	 8497.0	...
1727890	  673.5	  583.9	 8497.0	...
1727891	  673.4	  583.9	 8497.0	...
1727892	  673.2	  584.0	 8498.0	...
1727893	  673.0	  584.2	 8498.0	...
1727894	  673.1	  584.3	 8501.0	...
1727895	  673.3	  584.4	 8500.0	...
1727896	  673.4	  584.2	 8499.0	...
1727897	  673.4	  584.0	 8499.0	...
1727898	  673.4	  584.0	 8502.0	...
1727899	  673.4	  584.1	 8504.0	...
1727900	  673.4	  584.2	 8503.0	...
1727901	  673.4	  584.2	 8503.0	...
1727902	  673.4	  584.3	 8503.0	...
1727903	  673.5	  584.4	 8502.0	...
1727904	  673.6	  584.4	 8501.0	...
1727905	  673.6	  584.5	 8506.0	...
1727906	  673.6	  584.6	 8511.0	...
1727907	  673.7	  584.5	 8516.0	...
1727908	  673.7	  584.2	 8515.0	...
1727909	  673.8	  584.0	 8514.0	...
1727910	  673.8	  584.0	 8515.0	...
1727911	  673.9	  584.1	 8517.0	...
1727912	  674.1	  584.2	 8520.0	...
1727913	  674.2	  584.2	 8522.0	...
1727914	  674.1	  584.2	 8523.0	...
1727915	  673.9	  584.2	 8523.0	...
1727916	  673.5	  584.2	 8523.0	...
1727917	  673.4	  584.2	 8524.0	...
1727918	  673.3	  584.3	 8525.0	...
1727919	  673.2	  584.3	 8526.0	...
1727920	  673.2	  584.3	 8522.0	...
1727921	  673.3	  584.2	 8518.0	...
1727922	  673.5	  584.1	 8515.0	...
1727923	  673.6	  584.1	 8514.0	...
1727924	  673.6	  584.1	 8517.0	...
1727925	  673.5	  584.0	 8519.0	...
1727926	  673.5	  583.9	 8522.0	...
1727927	  673.2	  583.8	 8522.0	...
1727928	  673.1	  583.8	 8523.0	...
1727929	  672.9	  583.9	 8524.0	...
1727930	  672.8	  583.9	 8526.0	...
1727931	  672.9	  583.9	 8527.0	...
1727932	  673.1	  584.0	 8527.0	...
1727933	  672.9	  584.1	 8528.0	...
1727934	  672.5	  584.3	 8529.0	...
1727935	  671.9	  584.3	 8532.0	...
1727936	  671.8	  583.9	 8536.0	...
1727937	  671.7	  583.4	 8537.0	...
1727938	  671.8	  582.9	 8535.0	...
1727939	  671.9	  582.9	 8533.0	...
1727940	  672.1	  582.9	 8533.0	...
1727941	  672.3	  582.9	 8533.0	...
1727942	  672.5	  583.0	 8533.0	...
1727943	  672.6	  583.0	 8529.0	...
1727944	  672.7	  583.1	 8526.0	...
1727945	  672.7	  583.1	 8523.0	...
1727946	  672.6	  583.1	 8525.0	...
1727947	  672.6	  583.0	 8529.0	...
1727948	  672.4	  582.8	 8533.0	...
1727949	  672.2	  582.6	 8534.0	...
1727950	  671.9	  582.5	 8532.0	...
1727951	  671.9	  582.6	 8531.0	...
1727952	  671.9	  582.6	 8532.0	...
1727953	  671.9	  582.6	 8531.0	...
1727954	  672.2	  583.0	 8529.0	...
1727955	  672.5	  583.5	 8530.0	...
1727956	  672.9	  583.5	 8533.0	...
1727957	  672.9	  583.1	 8537.0	...
1727958	  672.9	  582.6	 8538.0	...
1727959	  672.8	  582.5	 8539.0	...
1727960	  672.7	  582.4	 8540.0	...
1727961	  672.5	  582.5	 8542.0	...
1727962	  672.4	  582.5	 8541.0	...
1727963	  672.3	  582.5	 8540.0	...
1727964	  672.3	  582.4	 8541.0	...
1727965	  672.3	  582.4	 8548.0	...
1727966	  672.4	  582.3	 8555.0	...
1727967	  672.5	  582.1	 8557.0	...
1727968	  672.5	  581.9	 8554.0	...
1727969	  672.5	  581.8	 8550.0	...
1727970	  672.6	  581.7	 8549.0	...
1727971	  672.8	  581.7	 8552.0	...
1727972	  672.8	  581.8	 8555.0	...
1727973	  672.9	  582.0	 8557.0	...
1727974	  672.9	  581.8	 8557.0	...
1727975	  673.1	  581.6	 8557.0	...
1727976	  673.1	  581.3	 8559.0	...
1727977	  673.0	  581.3	 8561.0	...
1727978	  672.8	  581.3	 8561.0	...
1727979	  672.6	  581.2	 8560.0	...
1727980	  672.7	  581.1	 8562.0	...
1727981	  672.7	  581.2	 8564.0	...
1727982	  672.8	  581.3	 8562.0	...
1727983	  672.9	  581.4	 8557.0	...
1727984	  672.9	  581.6	 8554.0	...
1727985	  672.9	  581.9	 8554.0	...
1727986	  673.0	  582.0	 8555.0	...
1727987	  673.1	  581.7	 8554.0	...
1727988	  673.2	  581.4	 8554.0	...
1727989	  673.1	  581.2	 8553.0	...
1727990	  673.0	  581.3	 8557.0	...
1727991	  673.1	  581.4	 8561.0	...
1727992	  673.3	  581.3	 8566.0	...
1727993	  673.5	  581.0	 8566.0	...
1727994	  673.5	  580.8	 8566.0	...
1727995	  673.4	  580.7	 8565.0	...
1727996	  673.2	  580.8	 8565.0	...
1727997	  673.2	  581.0	 8565.0	...
1727998	  673.5	  581.0	 8567.0	...
1727999	  673.8	  580.8	 8570.0	...
1728000	  673.9	  580.5	 8572.0	...
1728001	  674.0	  580.3	 8571.0	...
1728002	  674.5	  580.4	 8570.0	...
1728003	  675.0	  580.5	 8570.0	...
1728004	  674.8	  580.6	 8571.0	...
1728005	  674.0	  580.7	 8571.0	...
1728006	  673.8	  580.9	 8570.0	...
1728007	  674.3	  581.0	 8570.0	...
1728008	  674.6	  580.7	 8569.0	...
1728009	  674.2	  580.4	 8570.0	...
1728010	  674.2	  580.5	 8573.0	...
1728011	  674.4	  580.7	 8575.0	...
1728012	  674.8	  580.7	 8577.0	...
1728013	  674.8	  580.4	 8579.0	...
1728014	  674.8	  580.3	 8583.0	...
1728015	  674.7	  580.4	 8587.0	...
1728016	  674.9	  580.6	 8591.0	...
1728017	  675.1	  580.7	 8591.0	...
1728018	  675.1	  580.7	 8590.0	...
1728019	  674.8	  580.7	 8590.0	...
1728020	  674.7	  580.7	 8589.0	...
1728021	  674.9	  580.6	 8589.0	...
1728022	  675.1	  580.7	 8590.0	...
1728023	  675.1	  580.7	 8591.0	...
1728024	  675.0	  580.7	 8593.0	...
1728025	  674.8	  580.8	 8594.0	...
1728026	  674.7	  581.0	 8594.0	...
1728027	  674.6	  580.8	 8596.0	...
1728028	  674.6	  580.5	 8598.0	...
1728029	  674.5	  580.2	 8599.0	...
1728030	  674.4	  580.3	 8597.0	...
1728031	  674.5	  580.3	 8593.0	...
1728032	  674.7	  580.3	 8591.0	...
1728033	  674.9	  580.3	 8590.0	...
1728034	  674.7	  580.2	 8590.0	...
1728035	  674.5	  580.1	 8590.0	...
1728036	  674.5	  579.9	 8590.0	...
1728037	  674.6	  579.6	 8590.0	...
1728038	  674.6	  579.3	 8591.0	...
1728039	  674.4	  579.4	 8596.0	...
1728040	  674.3	  579.6	 8601.0	...
1728041	  674.6	  579.9	 8601.0	...
1728042	  674.8	  580.0	 8596.0	...
1728043	  674.6	  580.3	 8591.0	...
1728044	  674.3	  580.5	 8591.0	...
1728045	  673.9	  579.7	 8594.0	...
1728046	  673.8	  578.8	 8596.0	...
MSG	1728047 0000 _ Number Off
1728047	  673.8	  578.4	 8597.0	...
1728048	  674.0	  578.8	 8595.0	...
1728049	  674.5	  579.3	 8594.0	...
1728050	  674.7	  579.3	 8596.0	...
1728051	  674.8	  579.5	 8598.0	...
1728052	  674.8	  579.6	 8599.0	...
1728053	  674.9	  579.3	 8602.0	...
1728054	  674.9	  578.9	 8605.0	...
1728055	  674.8	  578.7	 8609.0	...
1728056	  674.7	  578.9	 8610.0	...
1728057	  674.6	  579.1	 8611.0	...
1728058	  674.5	  579.1	 8612.0	...
1728059	  674.7	  579.1	 8612.0	...
1728060	  674.8	  579.1	 8612.0	...
1728061	  674.9	  579.0	 8610.0	...
1728062	  674.7	  578.8	 8609.0	...
1728063	  674.5	  579.0	 8608.0	...
1728064	  674.5	  579.1	 8608.0	...
1728065	  674.9	  578.9	 8609.0	...
1728066	  675.3	  578.4	 8611.0	...
1728067	  675.8	  578.5	 8614.0	...
1728068	  675.8	  578.8	 8617.0	...
1728069	  675.8	  579.0	 8619.0	...
1728070	  675.7	  579.0	 8618.0	...
1728071	  675.5	  578.7	 8619.0	...
1728072	  675.4	  578.4	 8618.0	...
1728073	  675.3	  578.4	 8618.0	...
1728074	  675.2	  578.7	 8616.0	...
1728075	  675.2	  579.0	 8615.0	...
1728076	  675.2	  579.0	 8613.0	...
1728077	  674.8	  578.8	 8612.0	...
1728078	  674.5	  578.7	 8613.0	...
1728079	  674.1	  578.7	 8614.0	...
1728080	  674.1	  578.7	 8614.0	...
1728081	  674.2	  578.8	 8614.0	...
1728082	  674.3	  578.4	 8614.0	...
1728083	  674.5	  578.0	 8614.0	...
1728084	  674.8	  577.7	 8613.0	...
1728085	  674.9	  577.8	 8615.0	...
1728086	  675.0	  578.0	 8619.0	...
1728087	  675.0	  578.0	 8623.0	...
1728088	  675.1	  578.1	 8623.0	...
1728089	  675.5	  578.0	 8621.0	...
1728090	  676.0	  578.0	 8618.0	...
1728091	  676.2	  577.9	 8615.0	...
1728092	  675.9	  577.8	 8615.0	...
1728093	  675.7	  577.7	 8615.0	...
1728094	  675.6	  577.6	 8616.0	...
1728095	  675.6	  577.6	 8617.0	...
1728096	  675.6	  577.8	 8617.0	...
1728097	  675.6	  578.0	 8617.0	...
1728098	  675.6	  578.1	 8623.0	...
1728099	  675.6	  577.9	 8630.0	...
1728100	  676.0	  577.8	 8636.0	...
1728101	  676.2	  577.8	 8636.0	...
1728102	  676.2	  577.8	 8636.0	...
1728103	  676.0	  577.9	 8636.0	...
1728104	  675.9	  577.8	 8634.0	...
1728105	  676.1	  577.8	 8633.0	...
1728106	  676.3	  577.7	 8631.0	...
1728107	  676.5	  577.7	 8632.0	...
1728108	  676.2	  577.8	 8632.0	...
1728109	  675.9	  577.8	 8632.0	...
1728110	  675.6	  577.8	 8632.0	...
1728111	  675.6	  577.8	 8632.0	...
1728112	  675.8	  577.8	 8632.0	...
1728113	  676.1	  577.8	 8632.0	...
1728114	  676.3	  577.7	 8632.0	...
1728115	  676.3	  577.4	 8633.0	...
1728116	  676.1	  577.1	 8637.0	...
1728117	  676.0	  577.1	 8641.0	...
1728118	  676.3	  577.3	 8644.0	...
1728119	  676.7	  577.2	 8644.0	...
1728120	  676.6	  576.9	 8644.0	...
1728121	  676.2	  576.6	 8643.0	...
1728122	  675.8	  576.6	 8640.0	...
1728123	  675.8	  576.5	 8639.0	...
1728124	  676.0	  576.5	 8639.0	...
1728125	  676.2	  576.5	 8643.0	...
1728126	  676.5	  576.8	 8647.0	...
1728127	  676.5	  577.0	 8649.0	...
1728128	  676.6	  577.2	 8649.0	...
1728129	  676.6	  577.1	 8650.0	...
1728130	  676.7	  577.0	 8650.0	...
1728131	  676.7	  577.0	 8651.0	...
1728132	  676.7	  577.0	 8652.0	...
1728133	  676.7	  577.0	 8653.0	...
1728134	  676.7	  577.0	 8654.0	...
1728135	  676.9	  576.9	 8653.0	...
1728136	  677.0	  576.8	 8654.0	...
1728137	  676.9	  576.9	 8655.0	...
1728138	  676.8	  576.9	 8655.0	...
1728139	  676.7	  577.0	 8654.0	...
1728140	  676.7	  577.0	 8651.0	...
1728141	  676.6	  576.8	 8648.0	...
1728142	  676.4	  576.7	 8650.0	...
1728143	  676.3	  576.4	 8654.0	...
1728144	  676.6	  576.3	 8657.0	...
1728145	  676.6	  576.3	 8656.0	...
1728146	  676.6	  576.4	 8654.0	...
1728147	  676.7	  576.6	 8652.0	...
1728148	  677.0	  576.8	 8651.0	...
1728149	  677.3	  576.9	 8653.0	...
1728150	  677.3	  577.1	 8657.0	...
1728151	  677.3	  577.4	 8661.0	...
1728152	  677.0	  577.6	 8661.0	...
1728153	  676.5	  577.6	 8659.0	...
1728154	  675.9	  577.0	 8658.0	...
1728155	  675.9	  576.4	 8658.0	...
1728156	  676.0	  575.8	 8659.0	...
1728157	  676.1	  575.7	 8660.0	...
1728158	  676.0	  575.7	 8659.0	...
1728159	  676.3	  575.6	 8658.0	...
1728160	  676.4	  575.4	 8656.0	...
1728161	  676.5	  575.3	 8654.0	...
1728162	  676.9	  575.3	 8657.0	...
1728163	  677.4	  575.3	 8659.0	...
1728164	  677.8	  575.2	 8661.0	...
1728165	  677.8	  575.1	 8660.0	...
1728166	  677.8	  575.3	 8659.0	...
1728167	  677.7	  575.5	 8658.0	...
1728168	  677.5	  575.7	 8660.0	...
1728169	  677.4	  575.8	 8663.0	...
1728170	  677.7	  575.9	 8666.0	...
1728171	  678.0	  575.9	 8666.0	...
1728172	  678.2	  576.0	 8666.0	...
1728173	  678.3	  576.1	 8666.0	...
1728174	  678.3	  576.3	 8666.0	...
1728175	  678.2	  576.4	 8667.0	...
1728176	  677.9	  576.1	 8672.0	...
1728177	  677.7	  575.9	 8676.0	...
1728178	  677.5	  575.8	 8679.0	...
1728179	  677.3	  575.7	 8677.0	...
1728180	  677.1	  575.4	 8676.0	...
1728181	  677.1	  575.1	 8675.0	...
1728182	  677.1	  574.8	 8674.0	...
1728183	  677.3	  574.8	 8674.0	...
1728184	  677.4	  574.9	 8673.0	...
1728185	  677.5	  575.1	 8673.0	...
1728186	  677.4	  575.2	 8673.0	...
1728187	  677.3	  575.1	 8674.0	...
1728188	  677.2	  575.0	 8678.0	...
1728189	  677.1	  575.1	 8682.0	...
1728190	  677.2	  575.3	 8686.0	...
1728191	  677.2	  575.4	 8682.0	...
1728192	  677.1	  575.4	 8678.0	...
1728193	  677.0	  575.3	 8674.0	...
1728194	  676.8	  575.2	 8678.0	...
1728195	  676.7	  575.2	 8682.0	...
1728196	  676.7	  575.0	 8684.0	...
1728197	  676.8	  574.8	 8682.0	...
1728198	  676.8	  574.8	 8680.0	...
1728199	  676.9	  575.0	 8679.0	...
1728200	  676.9	  575.1	 8679.0	...
1728201	  677.0	  574.9	 8679.0	...
1728202	  677.1	  574.8	 8681.0	...
1728203	  677.4	  574.6	 8683.0	...
1728204	  677.7	  574.5	 8685.0	...
1728205	  678.0	  574.5	 8686.0	...
1728206	  678.0	  574.7	 8686.0	...
1728207	  677.9	  575.0	 8687.0	...
1728208	  677.7	  575.2	 8687.0	...
1728209	  677.4	  575.1	 8687.0	...
1728210	  677.5	  574.9	 8687.0	...
1728211	  677.5	  574.8	 8687.0	...
1728212	  677.5	  574.6	 8687.0	...
1728213	  677.3	  574.4	 8687.0	...
1728214	  677.2	  574.1	 8688.0	...
1728215	  677.3	  574.1	 8689.0	...
1728216	  677.3	  574.3	 8691.0	...
1728217	  677.3	  574.5	 8693.0	...
1728218	  677.3	  574.7	 8695.0	...
1728219	  677.5	  574.7	 8695.0	...
1728220	  677.7	  574.7	 8694.0	...
1728221	  678.0	  574.7	 8693.0	...
1728222	  678.1	  574.8	 8692.0	...
1728223	  677.7	  574.7	 8693.0	...
1728224	  677.2	  574.5	 8694.0	...
1728225	  676.5	  574.3	 8698.0	...
1728226	  676.5	  574.4	 8702.0	...
1728227	  676.7	  574.6	 8704.0	...
1728228	  677.0	  574.8	 8704.0	...
1728229	  677.4	  574.9	 8705.0	...
1728230	  677.5	  575.0	 8705.0	...
1728231	  677.6	  574.9	 8705.0	...
1728232	  677.5	  574.8	 8707.0	...
1728233	  677.3	  574.7	 8708.0	...
1728234	  677.3	  574.4	 8710.0	...
1728235	  677.1	  574.2	 8710.0	...
1728236	  676.9	  573.9	 8709.0	...
1728237	  676.7	  574.0	 8707.0	...
1728238	  676.4	  574.1	 8707.0	...
1728239	  676.1	  574.2	 8706.0	...
1728240	  676.2	  574.3	 8704.0	...
1728241	  676.6	  574.3	 8703.0	...
1728242	  677.1	  574.3	 8701.0	...
1728243	  677.1	  574.3	 8701.0	...
1728244	  676.8	  574.1	 8701.0	...
1728245	  676.6	  574.1	 8701.0	...
1728246	  676.5	  574.0	 8701.0	...
1728247	  676.6	  573.9	 8700.0	...
1728248	  676.8	  573.8	 8704.0	...
1728249	  677.0	  573.7	 8708.0	...
1728250	  677.1	  573.6	 8712.0	...
1728251	  677.1	  573.5	 8712.0	...
1728252	  677.1	  573.7	 8712.0	...
1728253	  677.0	  573.9	 8712.0	...
1728254	  677.0	  574.1	 8712.0	...
1728255	  677.0	  574.1	 8711.0	...
1728256	  676.8	  574.2	 8710.0	...
1728257	  676.6	  574.2	 8712.0	...
1728258	  676.4	  574.1	 8715.0	...
MSG	1728259 0000 _ Number On
1728259	  676.3	  574.0	 8718.0	...
1728260	  676.3	  573.8	 8719.0	...
1728261	  676.4	  574.0	 8719.0	...
1728262	  676.4	  574.2	 8718.0	...
1728263	  676.5	  574.5	 8716.0	...
1728264	  676.5	  574.5	 8715.0	...
1728265	  676.4	  574.3	 8714.0	...
1728266	  676.6	  574.0	 8712.0	...
1728267	  676.8	  573.8	 8713.0	...
1728268	  677.0	  573.8	 8719.0	...
1728269	  677.0	  573.9	 8723.0	...
1728270	  677.0	  573.9	 8727.0	...
1728271	  677.1	  574.0	 8727.0	...
1728272	  677.3	  574.0	 8726.0	...
1728273	  677.4	  574.0	 8724.0	...
1728274	  677.5	  574.0	 8722.0	...
1728275	  677.5	  574.0	 8722.0	...
1728276	  677.5	  573.9	 8723.0	...
1728277	  677.4	  573.8	 8724.0	...
1728278	  677.3	  573.7	 8723.0	...
1728279	  677.2	  573.6	 8722.0	...
1728280	  677.1	  573.6	 8725.0	...
1728281	  677.0	  573.6	 8728.0	...
1728282	  676.9	  573.9	 8731.0	...
1728283	  676.8	  574.3	 8731.0	...
1728284	  676.9	  574.6	 8733.0	...
1728285	  677.0	  574.5	 8734.0	...
1728286	  676.9	  574.4	 8734.0	...
1728287	  676.8	  574.3	 8734.0	...
1728288	  676.6	  574.2	 8732.0	...
1728289	  676.7	  574.2	 8732.0	...
1728290	  676.7	  574.1	 8730.0	...
1728291	  676.8	  573.9	 8730.0	...
1728292	  676.9	  573.9	 8730.0	...
1728293	  677.0	  574.3	 8732.0	...
1728294	  677.0	  574.6	 8734.0	...
1728295	  676.9	  574.8	 8735.0	...
1728296	  676.8	  574.9	 8734.0	...
1728297	  676.8	  574.9	 8733.0	...
1728298	  676.8	  575.0	 8733.0	...
1728299	  676.8	  574.9	 8735.0	...
1728300	  676.8	  574.8	 8735.0	...
1728301	  676.9	  574.4	 8732.0	...
1728302	  677.1	  574.1	 8729.0	...
1728303	  677.3	  573.9	 8726.0	...
1728304	  677.5	  573.8	 8726.0	...
1728305	  677.6	  573.8	 8726.0	...
1728306	  677.6	  573.8	 8725.0	...
1728307	  677.4	  573.7	 8725.0	...
1728308	  676.9	  573.4	 8725.0	...
1728309	  676.5	  573.1	 8726.0	...
1728310	  676.4	  573.1	 8728.0	...
1728311	  676.6	  573.4	 8731.0	...
1728312	  677.0	  573.6	 8732.0	...
1728313	  677.3	  573.8	 8732.0	...
1728314	  677.5	  573.8	 8733.0	...
1728315	  677.5	  573.6	 8735.0	...
1728316	  677.3	  573.4	 8736.0	...
1728317	  677.0	  573.3	 8736.0	...
1728318	  677.1	  573.3	 8737.0	...
1728319	  677.6	  573.2	 8737.0	...
1728320	  678.2	  573.1	 8738.0	...
1728321	  678.0	  573.0	 8739.0	...
1728322	  677.6	  573.1	 8740.0	...
1728323	  677.4	  573.1	 8743.0	...
1728324	  677.9	  573.1	 8744.0	...
1728325	  678.3	  573.2	 8746.0	...
1728326	  678.4	  573.1	 8745.0	...
1728327	  678.3	  573.0	 8745.0	...
1728328	  678.2	  573.1	 8745.0	...
1728329	  678.3	  573.3	 8745.0	...
1728330	  678.3	  573.4	 8744.0	...
1728331	  678.0	  573.4	 8744.0	...
1728332	  677.7	  573.4	 8745.0	...
1728333	  677.4	  573.6	 8748.0	...
1728334	  677.7	  573.5	 8750.0	...
1728335	  677.9	  573.5	 8750.0	...
1728336	  677.9	  573.4	 8749.0	...
1728337	  677.6	  573.2	 8749.0	...
1728338	  677.4	  572.9	 8751.0	...
1728339	  677.4	  572.8	 8753.0	...
1728340	  677.7	  572.7	 8756.0	...
1728341	  677.8	  572.6	 8756.0	...
1728342	  678.0	  572.4	 8757.0	...
1728343	  678.0	  572.2	 8756.0	...
1728344	  678.1	  572.2	 8753.0	...
1728345	  678.2	  572.2	 8750.0	...
1728346	  678.3	  572.2	 8749.0	...
1728347	  678.2	  572.4	 8749.0	...
1728348	  678.1	  572.5	 8750.0	...
1728349	  678.1	  572.7	 8751.0	...
1728350	  678.2	  572.9	 8754.0	...
1728351	  678.3	  572.8	 8758.0	...
1728352	  678.3	  572.4	 8760.0	...
1728353	  678.3	  572.1	 8760.0	...
1728354	  678.4	  572.1	 8759.0	...
1728355	  678.3	  572.1	 8759.0	...
1728356	  678.1	  572.1	 8759.0	...
1728357	  677.9	  572.1	 8760.0	...
1728358	  677.8	  572.3	 8762.0	...
1728359	  677.9	  572.8	 8764.0	...
1728360	  677.9	  573.2	 8764.0	...
1728361	  677.9	  573.0	 8764.0	...
1728362	  677.9	  572.7	 8763.0	...
1728363	  677.9	  572.4	 8764.0	...
1728364	  678.0	  572.4	 8767.0	...
1728365	  678.1	  572.4	 8770.0	...
1728366	  678.2	  572.4	 8771.0	...
1728367	  677.8	  572.3	 8772.0	...
1728368	  677.5	  572.1	 8774.0	...
1728369	  677.2	  571.9	 8774.0	...
1728370	  677.2	  571.9	 8774.0	...
1728371	  677.3	  571.9	 8776.0	...
1728372	  677.3	  571.9	 8780.0	...
1728373	  677.4	  572.0	 8783.0	...
1728374	  677.5	  572.2	 8785.0	...
1728375	  677.5	  572.4	 8784.0	...
1728376	  677.5	  572.5	 8783.0	...
1728377	  677.5	  572.6	 8781.0	...
1728378	  677.7	  572.6	 8782.0	...
1728379	  678.0	  572.6	 8783.0	...
1728380	  678.3	  572.7	 8785.0	...
1728381	  678.4	  572.8	 8783.0	...
1728382	  678.4	  572.9	 8781.0	...
1728383	  678.3	  572.9	 8780.0	...
1728384	  678.3	  572.8	 8780.0	...
1728385	  677.9	  572.8	 8780.0	...
1728386	  677.6	  572.6	 8780.0	...
1728387	  677.2	  572.5	 8779.0	...
1728388	  677.2	  572.4	 8778.0	...
1728389	  677.2	  572.5	 8781.0	...
1728390	  677.2	  572.5	 8784.0	...
1728391	  677.3	  572.5	 8784.0	...
1728392	  677.5	  572.4	 8781.0	...
1728393	  677.5	  572.4	 8778.0	...
1728394	  677.5	  572.5	 8780.0	...
1728395	  677.6	  572.6	 8776.0	...
1728396	  677.7	  572.8	 8770.0	...
1728397	  677.8	  573.0	 8767.0	...
1728398	  677.8	  573.1	 8769.0	...
1728399	  677.8	  573.3	 8771.0	...
1728400	  677.6	  573.4	 8774.0	...
1728401	  677.5	  573.4	 8776.0	...
1728402	  677.3	  573.3	 8780.0	...
1728403	  677.2	  573.3	 8783.0	...
1728404	  677.3	  573.4	 8785.0	...
1728405	  677.3	  573.4	 8787.0	...
1728406	  677.0	  572.9	 8788.0	...
1728407	  676.6	  572.4	 8789.0	...
1728408	  676.3	  572.0	 8789.0	...
1728409	  676.2	  572.1	 8788.0	...
1728410	  676.2	  572.2	 8786.0	...
1728411	  676.4	  572.2	 8785.0	...
1728412	  676.7	  572.2	 8787.0	...
1728413	  677.0	  572.3	 8789.0	...
1728414	  677.0	  572.3	 8791.0	...
1728415	  676.8	  572.7	 8791.0	...
1728416	  676.5	  573.0	 8793.0	...
1728417	  676.5	  573.2	 8794.0	...
1728418	  676.6	  573.0	 8796.0	...
1728419	  676.9	  572.9	 8798.0	...
1728420	  677.3	  572.9	 8800.0	...
1728421	  677.5	  572.9	 8798.0	...
1728422	  677.5	  572.9	 8798.0	...
1728423	  677.4	  573.0	 8798.0	...
1728424	  677.2	  573.1	 8798.0	...
1728425	  677.1	  573.1	 8799.0	...
1728426	  677.0	  573.0	 8800.0	...
1728427	  677.0	  573.0	 8802.0	...
1728428	  676.9	  573.1	 8803.0	...
1728429	  676.8	  573.1	 8803.0	...
1728430	  676.9	  573.1	 8802.0	...
1728431	  677.2	  573.2	 8802.0	...
1728432	  677.4	  573.3	 8803.0	...
1728433	  677.5	  573.3	 8803.0	...
1728434	  677.5	  573.2	 8801.0	...
1728435	  677.6	  573.1	 8802.0	...
1728436	  677.6	  573.2	 8806.0	...
1728437	  677.3	  573.2	 8810.0	...
1728438	  676.9	  573.2	 8810.0	...
1728439	  676.8	  573.4	 8811.0	...
1728440	  677.1	  573.8	 8812.0	...
1728441	  677.3	  574.2	 8812.0	...
1728442	  677.3	  574.0	 8813.0	...
1728443	  677.3	  573.8	 8813.0	...
1728444	  677.5	  573.5	 8814.0	...
1728445	  677.6	  573.7	 8814.0	...
1728446	  677.9	  573.9	 8817.0	...
1728447	  678.0	  574.2	 8819.0	...
1728448	  678.2	  574.3	 8821.0	...
1728449	  678.2	  573.7	 8821.0	...
1728450	  678.1	  573.1	 8821.0	...
1728451	  678.1	  572.5	 8820.0	...
1728452	  678.0	  572.6	 8820.0	...
1728453	  677.9	  572.7	 8820.0	...
1728454	  677.9	  573.0	 8819.0	...
1728455	  677.9	  573.4	 8818.0	...
1728456	  677.9	  573.8	 8816.0	...
1728457	  677.9	  573.8	 8815.0	...
1728458	  677.5	  573.8	 8814.0	...
1728459	  677.1	  573.9	 8812.0	...
1728460	  676.7	  573.9	 8810.0	...
1728461	  676.8	  574.0	 8813.0	...
1728462	  676.8	  574.1	 8817.0	...
1728463	  676.7	  574.2	 8822.0	...
1728464	  676.7	  573.9	 8824.0	...
1728465	  676.7	  573.5	 8827.0	...
1728466	  676.9	  573.3	 8829.0	...
1728467	  677.1	  573.3	 8828.0	...
1728468	  677.4	  573.4	 8827.0	...
1728469	  677.7	  573.5	 8826.0	...
1728470	  677.8	  573.5	 8825.0	...
1728471	  677.9	  573.6	 8824.0	...
1728472	  677.9	  573.7	 8823.0	...
1728473	  677.6	  573.9	 8823.0	...
1728474	  677.5	  573.9	 8822.0	...
1728475	  677.3	  574.1	 8821.0	...
1728476	  677.3	  574.3	 8821.0	...
1728477	  677.1	  574.3	 8822.0	...
1728478	  677.0	  574.1	 8823.0	...
1728479	  677.1	  573.8	 8824.0	...
1728480	  677.1	  573.8	 8825.0	...
1728481	  676.9	  573.8	 8825.0	...
1728482	  676.7	  574.0	 8825.0	...
1728483	  676.7	  574.7	 8826.0	...
1728484	  677.0	  575.3	 8827.0	...
1728485	  677.3	  575.7	 8828.0	...
1728486	  677.5	  575.7	 8828.0	...
1728487	  677.6	  575.7	 8828.0	...
1728488	  677.5	  575.6	 8828.0	...
1728489	  677.4	  575.8	 8828.0	...
1728490	  677.4	  576.2	 8828.0	...
1728491	  677.7	  576.6	 8832.0	...
1728492	  678.0	  576.8	 8837.0	...
1728493	  678.1	  576.8	 8841.0	...
1728494	  677.9	  577.1	 8842.0	...
1728495	  677.4	  577.5	 8842.0	...
1728496	  677.1	  577.8	 8844.0	...
1728497	  676.9	  578.0	 8848.0	...
1728498	  677.1	  578.4	 8853.0	...
1728499	  677.5	  579.5	 8855.0	...
1728500	  678.2	  580.7	 8855.0	...
1728501	  678.9	  582.5	 8850.0	...
1728502	  679.3	  583.9	 8845.0	...
1728503	  679.4	  585.9	 8839.0	...
1728504	  679.6	  587.7	 8835.0	...
1728505	  680.1	  589.7	 8828.0	...
1728506	  680.6	  591.9	 8821.0	...
1728507	  681.0	  593.5	 8813.0	...
1728508	  680.9	  593.7	 8809.0	...
1728509	  680.5	  591.6	 8806.0	...
1728510	  680.0	  589.4	 8811.0	...
EFIX R   1726604	1728510	1907	  669.1	  571.6	   8793
SSACC R  1728511
1728511	  679.7	  587.8	 8819.0	...
1728512	  679.7	  587.3	 8826.0	...
1728513	  679.5	  587.2	 8828.0	...
1728514	  679.3	  587.5	 8827.0	...
1728515	  679.6	  588.6	 8825.0	...
1728516	  680.3	  591.3	 8818.0	...
1728517	  682.1	  596.2	 8812.0	...
1728518	  683.4	  603.4	 8795.0	...
1728519	  685.2	  612.9	 8765.0	...
1728520	  686.3	  623.3	 8721.0	...
1728521	  688.5	  635.7	 8677.0	...
1728522	  690.8	  649.0	 8636.0	...
1728523	  692.7	  662.7	 8593.0	...
1728524	  694.7	  677.4	 8535.0	...
1728525	  696.5	  692.2	 8483.0	...
1728526	  699.3	  709.3	 8424.0	...
1728527	  701.8	  725.7	 8371.0	...
1728528	  704.2	  743.3	 8304.0	...
1728529	  706.9	  760.4	 8236.0	...
1728530	  709.5	  778.3	 8159.0	...
1728531	  712.7	  796.4	 8078.0	...
1728532	  715.7	  816.1	 7997.0	...
1728533	  718.4	  836.3	 7920.0	...
1728534	  721.6	  857.5	 7839.0	...
1728535	  724.9	  879.1	 7751.0	...
1728536	  730.6	  903.3	 7652.0	...
1728537	  736.2	  929.0	 7542.0	...
1728538	  743.7	  956.1	 7426.0	...
1728539	  750.8	  983.0	 7305.0	...
1728540	  758.9	 1010.8	 7186.0	...
1728541	  766.9	 1039.2	 7055.0	...
1728542	  774.9	 1067.5	 6930.0	...
1728543	  783.2	 1094.5	 6813.0	...
1728544	  789.4	 1119.4	 6707.0	...
1728545	  796.5	 1144.8	 6591.0	...
1728546	  803.6	 1170.2	 6472.0	...
1728547	  812.5	 1197.0	 6349.0	...
1728548	  820.6	 1220.7	 6244.0	...
1728549	  829.8	 1245.8	 6138.0	...
1728550	  839.0	 1269.8	 6034.0	...
1728551	  850.6	 1295.6	 5921.0	...
1728552	  862.0	 1319.6	 5811.0	...
1728553	  873.8	 1343.8	 5699.0	...
1728554	  886.5	 1367.8	 5588.0	...
1728555	  900.6	 1392.2	 5468.0	...
1728556	  914.9	 1416.5	 5350.0	...
1728557	  929.3	 1440.8	 5224.0	...
1728558	  942.5	 1465.0	 5112.0	...
1728559	  957.1	 1488.1	 5003.0	...
1728560	  970.0	 1509.6	 4913.0	...
1728561	  982.6	 1529.9	 4821.0	...
1728562	  995.5	 1549.8	 4731.0	...
MSG	1728563 0000 _ Number Off
1728563	 1007.4	 1568.1	 4643.0	...
1728564	 1017.8	 1583.9	 4564.0	...
1728565	 1027.5	 1597.2	 4500.0	...
1728566	 1036.3	 1608.5	 4451.0	...
1728567	 1043.9	 1617.7	 4411.0	...
1728568	 1049.3	 1623.7	 4376.0	...
1728569	 1052.9	 1628.1	 4346.0	...
1728570	 1055.7	 1629.9	 4331.0	...
1728571	 1057.3	 1630.6	 4325.0	...
1728572	 1058.4	 1628.9	 4325.0	...
1728573	 1059.0	 1625.7	 4333.0	...
1728574	 1057.6	 1620.3	 4352.0	...
1728575	 1055.8	 1614.6	 4377.0	...
1728576	 1053.1	 1608.2	 4397.0	...
1728577	 1050.4	 1601.5	 4420.0	...
1728578	 1046.2	 1592.7	 4457.0	...
1728579	 1040.8	 1582.0	 4504.0	...
1728580	 1034.4	 1570.7	 4553.0	...
1728581	 1029.6	 1559.8	 4600.0	...
1728582	 1024.1	 1549.0	 4646.0	...
1728583	 1018.0	 1537.3	 4698.0	...
1728584	 1010.8	 1524.0	 4754.0	...
1728585	 1003.7	 1509.8	 4818.0	...
1728586	  997.1	 1495.6	 4884.0	...
1728587	  990.2	 1481.8	 4949.0	...
1728588	  984.5	 1468.6	 5018.0	...
1728589	  979.4	 1455.5	 5074.0	...
1728590	  973.3	 1442.2	 5126.0	...
1728591	  966.5	 1428.1	 5185.0	...
1728592	  959.1	 1414.4	 5255.0	...
1728593	  952.2	 1399.3	 5335.0	...
1728594	  945.3	 1384.3	 5399.0	...
1728595	  938.2	 1369.4	 5466.0	...
1728596	  931.0	 1355.2	 5535.0	...
1728597	  924.0	 1341.2	 5608.0	...
1728598	  916.6	 1325.9	 5681.0	...
1728599	  909.9	 1310.2	 5744.0	...
1728600	  903.1	 1295.1	 5815.0	...
1728601	  895.7	 1279.4	 5882.0	...
1728602	  889.0	 1264.2	 5954.0	...
1728603	  881.9	 1248.4	 6019.0	...
1728604	  876.0	 1234.2	 6091.0	...
1728605	  869.6	 1220.6	 6155.0	...
1728606	  864.0	 1207.5	 6213.0	...
1728607	  858.6	 1194.0	 6272.0	...
1728608	  852.9	 1181.2	 6331.0	...
1728609	  847.3	 1168.0	 6396.0	...
1728610	  841.4	 1155.1	 6447.0	...
1728611	  836.4	 1142.1	 6501.0	...
1728612	  832.1	 1130.1	 6544.0	...
1728613	  827.8	 1117.1	 6599.0	...
1728614	  823.3	 1105.4	 6651.0	...
1728615	  818.6	 1092.1	 6711.0	...
1728616	  815.5	 1081.5	 6769.0	...
1728617	  812.0	 1069.3	 6821.0	...
1728618	  808.6	 1058.5	 6875.0	...
1728619	  804.0	 1046.5	 6924.0	...
1728620	  799.5	 1034.9	 6975.0	...
1728621	  794.8	 1023.1	 7026.0	...
1728622	  790.4	 1011.4	 7072.0	...
1728623	  786.7	 1000.3	 7120.0	...
1728624	  782.9	  990.2	 7162.0	...
1728625	  779.8	  980.5	 7207.0	...
1728626	  775.7	  969.0	 7255.0	...
1728627	  771.8	  957.4	 7305.0	...
1728628	  768.7	  946.5	 7346.0	...
1728629	  765.9	  936.5	 7395.0	...
1728630	  763.6	  927.2	 7437.0	...
1728631	  760.3	  917.3	 7481.0	...
1728632	  757.6	  907.7	 7518.0	...
1728633	  754.6	  896.9	 7556.0	...
1728634	  752.1	  886.2	 7597.0	...
1728635	  749.9	  876.3	 7634.0	...
1728636	  747.3	  866.8	 7671.0	...
1728637	  745.3	  857.8	 7711.0	...
1728638	  743.7	  849.9	 7748.0	...
1728639	  742.3	  842.5	 7780.0	...
1728640	  740.8	  834.6	 7807.0	...
1728641	  739.2	  826.7	 7838.0	...
1728642	  738.0	  819.2	 7869.0	...
1728643	  736.3	  811.8	 7903.0	...
1728644	  734.2	  803.5	 7939.0	...
1728645	  732.4	  795.6	 7980.0	...
1728646	  731.0	  787.3	 8016.0	...
1728647	  729.5	  780.0	 8048.0	...
1728648	  727.9	  772.3	 8074.0	...
1728649	  725.8	  765.2	 8108.0	...
1728650	  723.6	  757.6	 8131.0	...
1728651	  721.3	  749.8	 8165.0	...
1728652	  719.2	  741.3	 8201.0	...
1728653	  718.1	  733.9	 8244.0	...
1728654	  716.5	  727.0	 8274.0	...
1728655	  714.5	  720.3	 8297.0	...
1728656	  712.6	  713.6	 8315.0	...
1728657	  711.5	  706.3	 8346.0	...
1728658	  710.4	  700.2	 8368.0	...
1728659	  708.3	  693.8	 8397.0	...
1728660	  706.3	  688.4	 8414.0	...
1728661	  705.1	  682.7	 8445.0	...
1728662	  704.3	  676.9	 8462.0	...
1728663	  703.5	  671.0	 8480.0	...
1728664	  702.5	  665.6	 8495.0	...
1728665	  702.0	  661.6	 8517.0	...
1728666	  700.9	  655.7	 8539.0	...
1728667	  699.8	  651.1	 8558.0	...
1728668	  698.6	  645.9	 8573.0	...
1728669	  697.9	  642.8	 8589.0	...
ESACC R  1728511	1728669	159	  679.7	  587.8	  697.9	  642.8	   1.23	    582
SFIX R   1728670
1728670	  697.4	  638.9	 8601.0	...
1728671	  697.2	  635.3	 8613.0	...
1728672	  696.9	  631.9	 8628.0	...
1728673	  695.9	  628.1	 8637.0	...
1728674	  695.0	  624.9	 8647.0	...
1728675	  694.2	  621.7	 8648.0	...
1728676	  694.1	  619.4	 8657.0	...
1728677	  693.5	  616.1	 8665.0	...
1728678	  692.9	  612.8	 8677.0	...
1728679	  692.2	  608.9	 8687.0	...
1728680	  691.9	  606.4	 8698.0	...
1728681	  691.7	  603.6	 8708.0	...
1728682	  691.4	  601.7	 8713.0	...
1728683	  691.1	  599.3	 8719.0	...
1728684	  690.8	  597.3	 8730.0	...
1728685	  690.6	  595.7	 8740.0	...
1728686	  690.2	  593.5	 8749.0	...
1728687	  689.7	  591.8	 8753.0	...
1728688	  689.3	  590.2	 8761.0	...
1728689	  689.2	  588.9	 8769.0	...
1728690	  689.0	  587.8	 8776.0	...
1728691	  688.9	  586.7	 8779.0	...
1728692	  688.5	  585.4	 8779.0	...
1728693	  688.2	  583.9	 8780.0	...
1728694	  687.8	  582.5	 8782.0	...
1728695	  687.6	  581.9	 8783.0	...
1728696	  687.4	  581.3	 8785.0	...
1728697	  687.2	  579.6	 8791.0	...
1728698	  687.0	  578.2	 8803.0	...
1728699	  686.8	  577.0	 8813.0	...
1728700	  686.6	  576.9	 8819.0	...
1728701	  686.4	  576.7	 8820.0	...
1728702	  686.3	  576.1	 8820.0	...
1728703	  686.3	  575.5	 8820.0	...
1728704	  686.2	  574.9	 8821.0	...
1728705	  686.2	  574.8	 8821.0	...
1728706	  686.0	  574.9	 8821.0	...
1728707	  685.9	  575.0	 8820.0	...
1728708	  685.8	  575.1	 8819.0	...
1728709	  686.0	  575.6	 8817.0	...
1728710	  685.9	  576.2	 8816.0	...
1728711	  685.7	  576.8	 8815.0	...
1728712	  685.5	  576.8	 8816.0	...
1728713	  685.6	  576.5	 8817.0	...
1728714	  685.7	  576.2	 8818.0	...
1728715	  685.9	  576.5	 8817.0	...
1728716	  686.1	  577.2	 8816.0	...
1728717	  686.1	  578.0	 8814.0	...
1728718	  686.0	  578.1	 8814.0	...
1728719	  685.9	  578.4	 8812.0	...
1728720	  686.1	  578.6	 8810.0	...
1728721	  686.3	  579.5	 8805.0	...
1728722	  686.4	  580.1	 8799.0	...
1728723	  686.4	  580.6	 8793.0	...
1728724	  686.4	  580.6	 8788.0	...
1728725	  686.4	  581.3	 8787.0	...
1728726	  686.3	  582.3	 8786.0	...
1728727	  686.2	  583.3	 8784.0	...
1728728	  686.2	  583.8	 8781.0	...
1728729	  686.1	  584.0	 8779.0	...
1728730	  686.1	  584.0	 8778.0	...
1728731	  686.2	  584.5	 8774.0	...
1728732	  686.4	  585.1	 8771.0	...
1728733	  686.6	  585.6	 8770.0	...
1728734	  686.9	  585.6	 8774.0	...
1728735	  687.0	  585.5	 8777.0	...
1728736	  686.9	  585.5	 8777.0	...
1728737	  686.9	  585.8	 8776.0	...
1728738	  686.8	  586.1	 8775.0	...
1728739	  686.8	  586.3	 8774.0	...
1728740	  686.7	  586.2	 8769.0	...
1728741	  686.7	  586.1	 8766.0	...
1728742	  686.6	  586.1	 8763.0	...
1728743	  686.6	  585.9	 8765.0	...
1728744	  686.7	  585.7	 8768.0	...
1728745	  686.8	  585.5	 8771.0	...
1728746	  687.0	  585.5	 8774.0	...
1728747	  687.2	  585.6	 8775.0	...
1728748	  686.9	  585.8	 8775.0	...
1728749	  686.6	  585.9	 8774.0	...
1728750	  686.3	  585.7	 8774.0	...
1728751	  686.2	  585.2	 8774.0	...
1728752	  686.2	  584.9	 8777.0	...
1728753	  686.0	  584.6	 8780.0	...
1728754	  686.0	  584.6	 8784.0	...
1728755	  685.9	  584.6	 8787.0	...
1728756	  685.9	  584.6	 8790.0	...
1728757	  685.8	  584.6	 8791.0	...
1728758	  685.7	  584.4	 8790.0	...
1728759	  685.6	  584.2	 8789.0	...
1728760	  685.7	  584.0	 8787.0	...
1728761	  685.8	  584.1	 8786.0	...
1728762	  685.8	  584.1	 8784.0	...
1728763	  685.8	  584.2	 8784.0	...
1728764	  685.7	  584.2	 8783.0	...
1728765	  685.7	  583.6	 8783.0	...
1728766	  685.7	  583.1	 8785.0	...
1728767	  685.7	  582.5	 8789.0	...
1728768	  685.8	  582.5	 8794.0	...
1728769	  685.8	  582.3	 8795.0	...
1728770	  686.0	  582.0	 8797.0	...
1728771	  686.2	  581.4	 8798.0	...
1728772	  686.2	  581.1	 8798.0	...
MSG	1728773 0000 _ Number On
1728773	  686.0	  580.8	 8798.0	...
1728774	  685.8	  580.7	 8798.0	...
1728775	  685.7	  580.6	 8797.0	...
1728776	  685.6	  580.3	 8796.0	...
1728777	  685.6	  580.0	 8796.0	...
1728778	  685.6	  579.9	 8796.0	...
1728779	  685.6	  580.1	 8796.0	...
1728780	  685.6	  580.2	 8796.0	...
1728781	  685.6	  580.1	 8796.0	...
1728782	  685.3	  580.0	 8796.0	...
1728783	  685.0	  580.0	 8796.0	...
1728784	  684.7	  580.2	 8796.0	...
1728785	  684.7	  580.3	 8799.0	...
1728786	  684.9	  580.4	 8802.0	...
1728787	  685.1	  580.4	 8801.0	...
1728788	  685.4	  580.5	 8797.0	...
1728789	  685.6	  580.6	 8793.0	...
1728790	  685.7	  580.7	 8793.0	...
1728791	  685.7	  580.8	 8793.0	...
1728792	  685.7	  580.6	 8794.0	...
1728793	  685.6	  580.1	 8795.0	...
1728794	  685.4	  579.7	 8796.0	...
1728795	  685.3	  579.5	 8796.0	...
1728796	  685.2	  579.4	 8793.0	...
1728797	  685.2	  579.4	 8791.0	...
1728798	  685.2	  579.4	 8789.0	...
1728799	  685.1	  578.8	 8789.0	...
1728800	  684.9	  578.2	 8789.0	...
1728801	  684.7	  577.7	 8790.0	...
1728802	  684.6	  577.9	 8792.0	...
1728803	  684.6	  578.2	 8794.0	...
1728804	  684.8	  578.6	 8795.0	...
1728805	  685.0	  578.9	 8793.0	...
1728806	  685.0	  579.0	 8790.0	...
1728807	  684.8	  579.1	 8786.0	...
1728808	  684.8	  578.7	 8782.0	...
1728809	  684.8	  578.4	 8781.0	...
1728810	  684.8	  578.1	 8782.0	...
1728811	  684.6	  578.2	 8783.0	...
1728812	  684.3	  578.3	 8783.0	...
1728813	  684.2	  578.3	 8783.0	...
1728814	  684.1	  578.3	 8783.0	...
1728815	  684.2	  578.4	 8785.0	...
1728816	  684.2	  578.5	 8788.0	...
1728817	  684.2	  578.5	 8791.0	...
1728818	  684.2	  578.5	 8795.0	...
1728819	  684.2	  578.5	 8797.0	...
1728820	  684.3	  578.5	 8798.0	...
1728821	  684.3	  578.5	 8798.0	...
1728822	  684.3	  578.5	 8798.0	...
1728823	  684.3	  578.5	 8797.0	...
1728824	  684.3	  578.6	 8796.0	...
1728825	  684.3	  578.7	 8792.0	...
1728826	  684.3	  578.8	 8788.0	...
1728827	  684.5	  578.3	 8786.0	...
1728828	  684.7	  577.7	 8787.0	...
1728829	  685.0	  577.1	 8788.0	...
1728830	  685.1	  577.1	 8788.0	...
1728831	  685.1	  577.1	 8786.0	...
1728832	  685.2	  577.0	 8783.0	...
1728833	  685.3	  576.8	 8780.0	...
1728834	  685.4	  576.5	 8778.0	...
1728835	  685.3	  576.3	 8777.0	...
1728836	  685.3	  576.2	 8776.0	...
1728837	  685.4	  576.1	 8775.0	...
1728838	  685.4	  576.0	 8774.0	...
1728839	  685.6	  576.2	 8774.0	...
1728840	  685.7	  576.4	 8774.0	...
1728841	  685.8	  576.8	 8776.0	...
1728842	  685.8	  577.0	 8777.0	...
1728843	  685.8	  577.1	 8778.0	...
1728844	  685.8	  576.9	 8778.0	...
1728845	  685.8	  576.6	 8776.0	...
1728846	  685.9	  576.2	 8776.0	...
1728847	  686.0	  576.0	 8776.0	...
1728848	  685.8	  575.9	 8775.0	...
1728849	  685.6	  575.8	 8772.0	...
1728850	  685.5	  575.5	 8770.0	...
1728851	  685.6	  575.3	 8773.0	...
1728852	  685.7	  575.7	 8778.0	...
1728853	  685.7	  576.4	 8782.0	...
1728854	  685.7	  576.9	 8782.0	...
1728855	  685.7	  576.7	 8778.0	...
1728856	  685.7	  576.4	 8773.0	...
1728857	  685.8	  576.2	 8771.0	...
1728858	  685.7	  576.2	 8774.0	...
1728859	  685.7	  576.2	 8776.0	...
1728860	  685.7	  576.2	 8775.0	...
1728861	  685.6	  576.1	 8770.0	...
1728862	  685.6	  576.0	 8765.0	...
1728863	  685.5	  575.9	 8764.0	...
1728864	  685.7	  575.8	 8768.0	...
1728865	  685.9	  575.8	 8772.0	...
1728866	  686.1	  575.8	 8771.0	...
1728867	  686.1	  575.9	 8770.0	...
1728868	  686.1	  575.7	 8771.0	...
1728869	  686.1	  575.6	 8773.0	...
1728870	  686.1	  575.2	 8773.0	...
1728871	  686.1	  575.1	 8772.0	...
1728872	  686.1	  575.0	 8773.0	...
1728873	  686.1	  575.1	 8776.0	...
1728874	  686.3	  575.2	 8778.0	...
1728875	  686.6	  575.3	 8778.0	...
1728876	  686.8	  575.3	 8776.0	...
1728877	  686.9	  575.4	 8775.0	...
1728878	  686.9	  575.6	 8773.0	...
1728879	  686.9	  575.8	 8772.0	...
1728880	  686.9	  575.5	 8771.0	...
1728881	  686.8	  575.2	 8771.0	...
1728882	  686.9	  574.8	 8767.0	...
1728883	  687.0	  575.0	 8764.0	...
1728884	  686.9	  575.3	 8761.0	...
1728885	  686.7	  575.6	 8763.0	...
1728886	  686.6	  575.7	 8765.0	...
1728887	  686.8	  575.9	 8767.0	...
1728888	  687.0	  576.0	 8770.0	...
1728889	  687.2	  576.0	 8772.0	...
1728890	  687.4	  576.0	 8770.0	...
1728891	  687.5	  576.0	 8768.0	...
1728892	  687.5	  576.0	 8768.0	...
1728893	  687.4	  575.9	 8770.0	...
1728894	  687.3	  575.8	 8767.0	...
1728895	  686.9	  575.8	 8763.0	...
1728896	  686.6	  575.8	 8763.0	...
1728897	  686.5	  575.9	 8767.0	...
1728898	  686.5	  575.9	 8771.0	...
1728899	  686.6	  575.9	 8773.0	...
1728900	  687.0	  575.9	 8776.0	...
1728901	  687.3	  576.0	 8774.0	...
1728902	  687.4	  575.9	 8770.0	...
1728903	  687.3	  575.7	 8766.0	...
1728904	  687.4	  576.0	 8765.0	...
1728905	  687.6	  576.6	 8765.0	...
1728906	  687.8	  577.1	 8766.0	...
1728907	  687.8	  577.1	 8768.0	...
1728908	  687.9	  577.0	 8769.0	...
1728909	  687.8	  576.8	 8770.0	...
1728910	  687.5	  576.4	 8771.0	...
1728911	  687.3	  576.0	 8771.0	...
1728912	  687.0	  575.8	 8770.0	...
1728913	  687.1	  575.7	 8770.0	...
1728914	  687.2	  575.8	 8770.0	...
1728915	  687.2	  575.8	 8766.0	...
1728916	  687.2	  575.7	 8762.0	...
1728917	  687.2	  575.7	 8760.0	...
1728918	  687.1	  575.6	 8763.0	...
1728919	  687.2	  575.9	 8766.0	...
1728920	  687.4	  576.2	 8766.0	...
1728921	  687.6	  576.4	 8767.0	...
1728922	  687.7	  576.4	 8768.0	...
1728923	  687.5	  575.9	 8766.0	...
1728924	  687.4	  575.4	 8763.0	...
1728925	  687.2	  575.4	 8759.0	...
1728926	  687.1	  575.8	 8760.0	...
1728927	  687.2	  576.1	 8761.0	...
1728928	  687.4	  575.9	 8764.0	...
1728929	  687.6	  575.7	 8767.0	...
1728930	  687.6	  575.5	 8769.0	...
1728931	  687.7	  575.4	 8770.0	...
1728932	  687.7	  575.3	 8768.0	...
1728933	  687.7	  575.1	 8766.0	...
1728934	  687.8	  575.1	 8765.0	...
1728935	  687.8	  575.3	 8764.0	...
1728936	  687.7	  575.5	 8764.0	...
1728937	  687.7	  575.6	 8764.0	...
1728938	  687.8	  575.3	 8763.0	...
1728939	  688.0	  575.1	 8762.0	...
1728940	  688.2	  575.3	 8760.0	...
1728941	  688.4	  575.5	 8758.0	...
1728942	  688.7	  575.7	 8757.0	...
1728943	  688.9	  575.5	 8756.0	...
1728944	  689.1	  575.4	 8757.0	...
1728945	  689.1	  575.2	 8758.0	...
1728946	  689.2	  575.1	 8759.0	...
1728947	  689.2	  574.9	 8760.0	...
1728948	  689.2	  574.9	 8760.0	...
1728949	  689.2	  575.0	 8760.0	...
1728950	  689.2	  575.3	 8760.0	...
1728951	  689.0	  575.6	 8759.0	...
1728952	  689.0	  575.8	 8758.0	...
1728953	  688.9	  575.9	 8760.0	...
1728954	  689.0	  576.1	 8763.0	...
1728955	  689.0	  576.2	 8766.0	...
1728956	  689.0	  576.4	 8765.0	...
1728957	  689.2	  576.0	 8763.0	...
1728958	  689.3	  575.6	 8759.0	...
1728959	  689.5	  575.2	 8757.0	...
1728960	  689.5	  575.3	 8755.0	...
1728961	  689.5	  575.5	 8755.0	...
1728962	  689.6	  575.9	 8756.0	...
1728963	  689.7	  576.2	 8757.0	...
1728964	  689.8	  576.6	 8758.0	...
1728965	  689.9	  576.8	 8758.0	...
1728966	  689.9	  576.7	 8758.0	...
1728967	  689.8	  576.5	 8757.0	...
1728968	  689.7	  576.0	 8757.0	...
1728969	  689.7	  575.6	 8755.0	...
1728970	  689.8	  575.3	 8753.0	...
1728971	  689.7	  575.4	 8749.0	...
1728972	  689.5	  575.5	 8746.0	...
1728973	  689.5	  575.6	 8744.0	...
1728974	  689.8	  575.5	 8744.0	...
1728975	  690.0	  575.5	 8745.0	...
1728976	  690.1	  575.6	 8747.0	...
1728977	  690.1	  575.8	 8749.0	...
1728978	  690.0	  576.0	 8751.0	...
1728979	  689.8	  576.1	 8749.0	...
1728980	  689.7	  576.1	 8746.0	...
1728981	  689.8	  576.1	 8743.0	...
1728982	  689.8	  576.2	 8742.0	...
1728983	  689.8	  576.2	 8741.0	...
1728984	  689.9	  576.2	 8740.0	...
1728985	  689.9	  576.1	 8739.0	...
1728986	  689.7	  576.1	 8737.0	...
1728987	  689.5	  575.9	 8736.0	...
1728988	  689.3	  575.4	 8737.0	...
1728989	  689.3	  574.8	 8739.0	...
1728990	  689.3	  574.4	 8742.0	...
1728991	  689.4	  574.4	 8742.0	...
1728992	  689.5	  574.5	 8743.0	...
1728993	  689.6	  575.0	 8741.0	...
1728994	  689.7	  575.3	 8739.0	...
1728995	  689.6	  575.4	 8738.0	...
1728996	  689.6	  575.7	 8738.0	...
1728997	  689.6	  576.0	 8738.0	...
1728998	  689.6	  576.3	 8737.0	...
1728999	  689.4	  576.3	 8736.0	...
1729000	  689.3	  576.2	 8735.0	...
1729001	  689.2	  576.1	 8735.0	...
1729002	  688.9	  575.9	 8734.0	...
1729003	  688.6	  575.6	 8734.0	...
1729004	  688.4	  575.5	 8735.0	...
1729005	  688.5	  575.5	 8736.0	...
1729006	  688.6	  575.4	 8736.0	...
1729007	  688.9	  575.5	 8737.0	...
1729008	  689.0	  575.8	 8737.0	...
1729009	  689.2	  576.2	 8738.0	...
1729010	  689.2	  576.2	 8739.0	...
1729011	  689.2	  576.0	 8740.0	...
1729012	  689.1	  575.9	 8741.0	...
1729013	  689.0	  576.0	 8739.0	...
1729014	  689.1	  575.9	 8737.0	...
1729015	  689.3	  575.8	 8734.0	...
1729016	  689.5	  575.8	 8734.0	...
1729017	  689.6	  575.8	 8734.0	...
1729018	  689.3	  575.5	 8734.0	...
1729019	  689.0	  575.2	 8734.0	...
1729020	  689.1	  575.3	 8737.0	...
1729021	  689.6	  575.8	 8740.0	...
1729022	  690.2	  575.9	 8741.0	...
1729023	  690.3	  575.6	 8738.0	...
1729024	  690.4	  575.3	 8735.0	...
1729025	  690.3	  575.3	 8733.0	...
1729026	  690.3	  575.4	 8731.0	...
1729027	  690.4	  575.6	 8731.0	...
1729028	  690.5	  575.8	 8732.0	...
1729029	  690.8	  575.9	 8734.0	...
1729030	  691.1	  575.9	 8734.0	...
1729031	  691.3	  575.8	 8734.0	...
1729032	  691.3	  575.8	 8734.0	...
1729033	  691.3	  575.8	 8735.0	...
1729034	  691.1	  575.9	 8735.0	...
1729035	  691.0	  576.0	 8735.0	...
1729036	  690.9	  576.1	 8735.0	...
1729037	  690.6	  576.2	 8735.0	...
1729038	  690.3	  576.2	 8735.0	...
1729039	  690.1	  576.2	 8735.0	...
1729040	  690.3	  576.1	 8734.0	...
1729041	  690.4	  575.8	 8733.0	...
1729042	  690.3	  575.5	 8732.0	...
1729043	  690.2	  575.4	 8730.0	...
1729044	  690.2	  575.4	 8728.0	...
1729045	  690.0	  575.2	 8726.0	...
1729046	  690.0	  574.9	 8726.0	...
1729047	  689.9	  575.1	 8726.0	...
1729048	  689.7	  575.6	 8726.0	...
1729049	  689.6	  576.1	 8726.0	...
1729050	  689.6	  576.1	 8726.0	...
1729051	  689.9	  575.8	 8726.0	...
1729052	  690.1	  575.5	 8725.0	...
1729053	  690.1	  575.4	 8723.0	...
1729054	  690.1	  575.7	 8720.0	...
1729055	  690.1	  576.0	 8718.0	...
1729056	  690.3	  575.9	 8717.0	...
1729057	  690.5	  575.9	 8717.0	...
1729058	  690.5	  575.9	 8716.0	...
1729059	  690.3	  575.9	 8716.0	...
1729060	  690.2	  575.9	 8715.0	...
1729061	  690.0	  575.9	 8714.0	...
1729062	  689.9	  575.9	 8711.0	...
1729063	  689.7	  576.0	 8708.0	...
1729064	  689.8	  576.1	 8712.0	...
1729065	  689.9	  576.1	 8717.0	...
1729066	  690.2	  576.1	 8722.0	...
1729067	  690.4	  575.9	 8722.0	...
1729068	  690.5	  575.8	 8722.0	...
1729069	  690.6	  576.0	 8722.0	...
1729070	  690.7	  576.3	 8722.0	...
1729071	  690.8	  576.6	 8721.0	...
1729072	  690.8	  576.5	 8722.0	...
1729073	  690.8	  576.5	 8718.0	...
1729074	  691.0	  576.7	 8713.0	...
1729075	  691.2	  577.1	 8708.0	...
1729076	  691.3	  577.3	 8708.0	...
1729077	  691.2	  577.1	 8709.0	...
MSG	1729078 0000 _ Number Off
1729078	  691.1	  576.9	 8710.0	...
1729079	  691.2	  577.0	 8707.0	...
1729080	  691.2	  577.1	 8703.0	...
1729081	  691.2	  577.0	 8701.0	...
1729082	  691.1	  576.8	 8702.0	...
1729083	  691.1	  576.7	 8702.0	...
1729084	  691.1	  576.8	 8700.0	...
1729085	  691.1	  576.6	 8698.0	...
1729086	  691.1	  576.4	 8699.0	...
1729087	  691.0	  576.4	 8699.0	...
1729088	  691.1	  576.7	 8699.0	...
1729089	  691.2	  577.0	 8699.0	...
1729090	  691.3	  577.0	 8699.0	...
1729091	  691.4	  577.1	 8699.0	...
1729092	  690.9	  577.1	 8698.0	...
1729093	  690.4	  577.1	 8697.0	...
1729094	  690.0	  577.1	 8695.0	...
1729095	  690.1	  577.0	 8695.0	...
1729096	  690.3	  576.9	 8693.0	...
1729097	  690.5	  577.4	 8691.0	...
1729098	  690.5	  578.0	 8689.0	...
1729099	  690.5	  578.3	 8689.0	...
1729100	  690.3	  578.1	 8688.0	...
1729101	  690.3	  577.5	 8688.0	...
1729102	  690.2	  577.2	 8689.0	...
1729103	  690.1	  577.3	 8689.0	...
1729104	  690.1	  577.8	 8688.0	...
1729105	  690.0	  578.2	 8686.0	...
1729106	  690.2	  578.1	 8684.0	...
1729107	  690.6	  578.0	 8683.0	...
1729108	  690.9	  577.9	 8682.0	...
1729109	  690.9	  577.9	 8682.0	...
1729110	  690.9	  577.9	 8683.0	...
1729111	  691.0	  577.9	 8683.0	...
1729112	  690.9	  577.9	 8682.0	...
1729113	  690.9	  577.9	 8682.0	...
1729114	  691.0	  577.9	 8682.0	...
1729115	  691.1	  577.8	 8681.0	...
1729116	  691.2	  577.8	 8679.0	...
1729117	  691.1	  577.7	 8677.0	...
1729118	  690.9	  577.7	 8674.0	...
1729119	  690.8	  578.1	 8672.0	...
1729120	  690.7	  578.6	 8672.0	...
1729121	  690.7	  579.2	 8673.0	...
1729122	  690.9	  579.3	 8674.0	...
1729123	  691.1	  579.1	 8674.0	...
1729124	  691.5	  578.9	 8676.0	...
1729125	  691.6	  578.7	 8677.0	...
1729126	  691.8	  578.8	 8677.0	...
1729127	  691.9	  578.8	 8675.0	...
1729128	  691.8	  578.8	 8673.0	...
1729129	  691.8	  578.7	 8671.0	...
1729130	  691.8	  578.6	 8671.0	...
1729131	  691.7	  578.5	 8672.0	...
1729132	  691.5	  578.6	 8671.0	...
1729133	  691.3	  578.6	 8672.0	...
1729134	  691.2	  578.4	 8672.0	...
1729135	  691.4	  578.2	 8672.0	...
1729136	  691.5	  577.9	 8671.0	...
1729137	  691.6	  578.1	 8671.0	...
1729138	  691.5	  578.3	 8670.0	...
1729139	  691.5	  578.8	 8670.0	...
1729140	  691.4	  579.1	 8671.0	...
1729141	  691.3	  579.3	 8674.0	...
1729142	  691.3	  579.3	 8676.0	...
1729143	  691.4	  579.0	 8677.0	...
1729144	  691.5	  578.8	 8677.0	...
1729145	  691.6	  578.4	 8677.0	...
1729146	  691.5	  578.2	 8675.0	...
1729147	  691.4	  578.4	 8674.0	...
1729148	  691.2	  578.7	 8670.0	...
1729149	  691.2	  578.6	 8665.0	...
1729150	  691.1	  578.1	 8662.0	...
1729151	  691.1	  578.0	 8666.0	...
1729152	  691.0	  578.3	 8670.0	...
1729153	  691.0	  578.6	 8670.0	...
1729154	  690.9	  578.6	 8666.0	...
1729155	  690.9	  578.5	 8662.0	...
1729156	  690.9	  578.5	 8660.0	...
1729157	  690.9	  578.8	 8658.0	...
1729158	  690.9	  579.1	 8656.0	...
1729159	  691.0	  579.5	 8654.0	...
1729160	  691.0	  579.2	 8654.0	...
1729161	  690.5	  578.9	 8655.0	...
1729162	  690.0	  578.6	 8657.0	...
1729163	  689.9	  578.5	 8661.0	...
1729164	  690.4	  578.5	 8665.0	...
1729165	  690.8	  578.5	 8667.0	...
1729166	  690.7	  578.5	 8664.0	...
1729167	  690.7	  578.4	 8661.0	...
1729168	  690.8	  578.8	 8658.0	...
1729169	  690.9	  579.2	 8657.0	...
1729170	  690.8	  579.2	 8657.0	...
1729171	  690.8	  578.9	 8657.0	...
1729172	  690.6	  578.6	 8657.0	...
1729173	  690.5	  578.6	 8659.0	...
1729174	  690.6	  578.7	 8662.0	...
1729175	  690.8	  578.7	 8665.0	...
1729176	  690.9	  578.8	 8664.0	...
1729177	  690.9	  578.8	 8663.0	...
1729178	  690.9	  578.8	 8662.0	...
1729179	  690.7	  578.8	 8658.0	...
1729180	  690.2	  578.9	 8654.0	...
1729181	  689.7	  579.0	 8650.0	...
1729182	  689.5	  579.3	 8650.0	...
1729183	  689.6	  579.5	 8650.0	...
1729184	  689.7	  579.7	 8651.0	...
1729185	  689.7	  579.8	 8650.0	...
1729186	  689.8	  579.5	 8650.0	...
1729187	  689.9	  579.3	 8651.0	...
1729188	  690.1	  579.1	 8655.0	...
1729189	  690.2	  579.1	 8658.0	...
1729190	  690.0	  579.3	 8660.0	...
1729191	  689.8	  579.5	 8659.0	...
1729192	  689.7	  579.7	 8657.0	...
1729193	  689.8	  579.7	 8655.0	...
1729194	  689.9	  579.5	 8653.0	...
1729195	  689.7	  579.2	 8652.0	...
1729196	  689.4	  578.8	 8649.0	...
1729197	  689.2	  578.7	 8647.0	...
1729198	  689.2	  578.7	 8645.0	...
1729199	  689.2	  578.8	 8645.0	...
1729200	  689.2	  578.6	 8646.0	...
1729201	  689.2	  578.4	 8647.0	...
1729202	  689.2	  578.4	 8650.0	...
1729203	  689.2	  578.7	 8654.0	...
1729204	  689.3	  579.0	 8655.0	...
1729205	  689.3	  579.0	 8653.0	...
1729206	  689.3	  578.8	 8650.0	...
1729207	  689.5	  578.7	 8646.0	...
1729208	  689.6	  578.4	 8642.0	...
1729209	  689.7	  578.3	 8639.0	...
1729210	  689.5	  578.1	 8639.0	...
1729211	  689.4	  578.1	 8640.0	...
1729212	  689.4	  578.2	 8641.0	...
1729213	  689.5	  578.6	 8642.0	...
1729214	  689.5	  579.0	 8643.0	...
1729215	  689.6	  579.1	 8643.0	...
1729216	  689.4	  578.9	 8643.0	...
1729217	  689.2	  578.7	 8642.0	...
1729218	  689.1	  578.5	 8642.0	...
1729219	  689.3	  578.4	 8641.0	...
1729220	  689.2	  578.5	 8640.0	...
1729221	  688.9	  578.8	 8637.0	...
1729222	  688.6	  579.0	 8635.0	...
1729223	  688.2	  579.1	 8632.0	...
1729224	  688.0	  579.1	 8629.0	...
1729225	  687.9	  579.1	 8628.0	...
1729226	  688.0	  579.0	 8629.0	...
1729227	  688.1	  578.9	 8629.0	...
1729228	  688.1	  578.9	 8629.0	...
1729229	  688.1	  578.9	 8626.0	...
1729230	  688.1	  579.0	 8622.0	...
1729231	  688.1	  579.0	 8619.0	...
1729232	  688.1	  578.9	 8618.0	...
1729233	  688.1	  579.1	 8617.0	...
1729234	  688.2	  579.5	 8617.0	...
1729235	  688.1	  580.0	 8618.0	...
1729236	  688.1	  580.3	 8618.0	...
1729237	  688.1	  580.4	 8617.0	...
1729238	  688.1	  580.2	 8615.0	...
1729239	  688.2	  579.9	 8613.0	...
1729240	  688.2	  580.3	 8614.0	...
1729241	  688.2	  580.7	 8614.0	...
1729242	  688.1	  581.0	 8615.0	...
1729243	  688.2	  581.1	 8615.0	...
1729244	  688.4	  581.2	 8615.0	...
1729245	  688.8	  581.5	 8615.0	...
1729246	  689.1	  581.7	 8616.0	...
1729247	  689.2	  581.8	 8615.0	...
1729248	  689.2	  581.6	 8613.0	...
1729249	  689.2	  581.3	 8611.0	...
1729250	  689.1	  581.0	 8609.0	...
1729251	  689.1	  580.9	 8607.0	...
1729252	  689.2	  580.8	 8605.0	...
1729253	  689.2	  580.8	 8603.0	...
1729254	  689.3	  580.8	 8605.0	...
1729255	  689.3	  581.1	 8607.0	...
1729256	  689.1	  581.4	 8610.0	...
1729257	  689.0	  581.7	 8605.0	...
1729258	  688.9	  581.4	 8599.0	...
1729259	  688.9	  581.0	 8593.0	...
1729260	  688.8	  580.9	 8593.0	...
1729261	  688.6	  581.0	 8597.0	...
1729262	  688.8	  581.1	 8602.0	...
1729263	  689.2	  581.1	 8607.0	...
1729264	  689.6	  581.1	 8608.0	...
1729265	  689.6	  581.1	 8607.0	...
1729266	  690.1	  581.2	 8607.0	...
1729267	  690.5	  581.4	 8606.0	...
1729268	  690.9	  581.6	 8605.0	...
1729269	  690.9	  581.8	 8603.0	...
1729270	  691.1	  581.8	 8602.0	...
1729271	  691.3	  581.8	 8602.0	...
1729272	  691.1	  581.9	 8604.0	...
1729273	  690.7	  582.1	 8606.0	...
1729274	  690.2	  581.9	 8603.0	...
1729275	  690.1	  581.7	 8598.0	...
1729276	  689.9	  581.5	 8595.0	...
1729277	  689.8	  581.4	 8597.0	...
1729278	  690.1	  581.3	 8599.0	...
1729279	  690.5	  581.2	 8600.0	...
1729280	  690.9	  581.1	 8601.0	...
1729281	  690.8	  581.2	 8601.0	...
1729282	  690.7	  581.2	 8601.0	...
1729283	  690.5	  581.3	 8600.0	...
1729284	  690.5	  581.4	 8599.0	...
1729285	  690.6	  581.4	 8599.0	...
1729286	  690.2	  581.5	 8600.0	...
1729287	  689.7	  581.7	 8601.0	...
1729288	  689.4	  582.1	 8602.0	...
1729289	  689.6	  582.5	 8602.0	...
MSG	1729290 0000 _ Number On
1729290	  689.4	  582.8	 8604.0	...
1729291	  689.0	  582.9	 8605.0	...
1729292	  688.7	  582.8	 8602.0	...
1729293	  688.9	  582.9	 8598.0	...
1729294	  689.1	  583.0	 8595.0	...
1729295	  689.0	  582.9	 8595.0	...
1729296	  688.9	  582.4	 8596.0	...
1729297	  688.9	  581.9	 8595.0	...
1729298	  688.9	  581.8	 8594.0	...
1729299	  689.0	  582.0	 8596.0	...
1729300	  689.0	  582.2	 8598.0	...
1729301	  688.9	  582.4	 8601.0	...
1729302	  688.8	  582.5	 8601.0	...
1729303	  689.0	  582.7	 8602.0	...
1729304	  689.2	  582.7	 8602.0	...
1729305	  688.8	  582.8	 8603.0	...
1729306	  688.2	  582.8	 8603.0	...
1729307	  688.0	  582.8	 8603.0	...
1729308	  688.5	  582.6	 8603.0	...
1729309	  688.8	  582.7	 8601.0	...
1729310	  688.6	  582.9	 8598.0	...
1729311	  688.5	  583.0	 8596.0	...
1729312	  688.6	  583.1	 8596.0	...
1729313	  688.7	  583.1	 8597.0	...
1729314	  688.7	  583.1	 8597.0	...
1729315	  688.7	  583.1	 8595.0	...
1729316	  689.0	  583.2	 8593.0	...
1729317	  689.2	  583.3	 8596.0	...
1729318	  689.5	  583.3	 8600.0	...
1729319	  689.6	  583.3	 8601.0	...
1729320	  689.7	  583.3	 8598.0	...
1729321	  689.7	  583.2	 8594.0	...
1729322	  689.7	  583.1	 8594.0	...
1729323	  689.7	  583.1	 8596.0	...
1729324	  689.7	  583.3	 8598.0	...
1729325	  689.6	  583.4	 8597.0	...
1729326	  689.6	  583.4	 8596.0	...
1729327	  689.6	  583.4	 8594.0	...
1729328	  689.5	  583.3	 8593.0	...
1729329	  689.4	  583.4	 8589.0	...
1729330	  689.3	  583.5	 8587.0	...
1729331	  689.3	  583.6	 8585.0	...
1729332	  689.3	  583.6	 8586.0	...
1729333	  689.3	  583.7	 8587.0	...
1729334	  689.3	  583.9	 8586.0	...
1729335	  689.3	  584.0	 8584.0	...
1729336	  689.0	  584.1	 8583.0	...
1729337	  688.7	  584.3	 8577.0	...
1729338	  688.7	  584.6	 8572.0	...
1729339	  688.9	  584.8	 8571.0	...
1729340	  689.0	  584.8	 8576.0	...
1729341	  688.9	  584.8	 8579.0	...
1729342	  688.9	  584.8	 8578.0	...
1729343	  689.2	  584.9	 8576.0	...
1729344	  689.5	  584.9	 8577.0	...
1729345	  689.7	  585.0	 8577.0	...
1729346	  689.7	  585.1	 8577.0	...
1729347	  689.7	  585.1	 8577.0	...
1729348	  689.6	  585.1	 8578.0	...
1729349	  689.5	  585.0	 8578.0	...
1729350	  689.2	  584.7	 8578.0	...
1729351	  689.2	  584.4	 8576.0	...
1729352	  689.2	  584.2	 8574.0	...
1729353	  689.2	  584.3	 8575.0	...
1729354	  688.9	  584.5	 8577.0	...
1729355	  688.6	  584.8	 8579.0	...
1729356	  688.6	  585.0	 8579.0	...
1729357	  688.8	  585.0	 8579.0	...
1729358	  688.9	  585.1	 8579.0	...
1729359	  688.8	  585.2	 8579.0	...
1729360	  688.7	  585.3	 8579.0	...
1729361	  688.7	  585.3	 8578.0	...
1729362	  688.7	  585.3	 8577.0	...
1729363	  688.7	  585.2	 8574.0	...
1729364	  688.6	  585.2	 8573.0	...
1729365	  688.5	  585.1	 8572.0	...
1729366	  688.4	  585.1	 8572.0	...
1729367	  688.5	  585.0	 8572.0	...
1729368	  688.7	  585.0	 8572.0	...
1729369	  688.7	  584.9	 8573.0	...
1729370	  688.6	  585.4	 8576.0	...
1729371	  688.5	  586.0	 8578.0	...
1729372	  688.5	  586.6	 8579.0	...
1729373	  688.5	  586.7	 8578.0	...
1729374	  688.4	  586.7	 8577.0	...
1729375	  688.0	  586.9	 8577.0	...
1729376	  687.7	  587.0	 8578.0	...
1729377	  687.6	  587.1	 8577.0	...
1729378	  687.6	  587.1	 8575.0	...
1729379	  687.7	  587.1	 8573.0	...
1729380	  687.6	  586.9	 8570.0	...
1729381	  687.6	  586.7	 8570.0	...
1729382	  687.6	  586.5	 8571.0	...
1729383	  687.7	  586.5	 8571.0	...
1729384	  687.6	  586.2	 8570.0	...
1729385	  687.6	  585.9	 8568.0	...
1729386	  687.6	  585.6	 8567.0	...
1729387	  687.6	  585.5	 8565.0	...
1729388	  687.7	  585.3	 8563.0	...
1729389	  687.8	  585.5	 8561.0	...
1729390	  687.8	  585.7	 8561.0	...
1729391	  687.7	  586.0	 8563.0	...
1729392	  687.6	  586.0	 8566.0	...
1729393	  687.5	  586.1	 8570.0	...
1729394	  687.5	  586.1	 8571.0	...
1729395	  687.5	  586.4	 8570.0	...
1729396	  687.5	  586.6	 8569.0	...
1729397	  687.6	  586.7	 8569.0	...
1729398	  687.8	  586.7	 8570.0	...
1729399	  687.9	  586.7	 8571.0	...
1729400	  687.9	  586.6	 8571.0	...
1729401	  687.7	  586.5	 8571.0	...
1729402	  687.5	  586.4	 8569.0	...
1729403	  687.2	  586.4	 8567.0	...
1729404	  687.2	  586.4	 8566.0	...
1729405	  687.0	  586.5	 8565.0	...
1729406	  686.9	  586.5	 8564.0	...
1729407	  687.2	  586.4	 8567.0	...
1729408	  687.7	  586.3	 8569.0	...
1729409	  688.3	  586.2	 8572.0	...
1729410	  688.5	  586.3	 8572.0	...
1729411	  688.4	  586.5	 8574.0	...
1729412	  688.0	  586.7	 8577.0	...
1729413	  687.6	  586.9	 8579.0	...
1729414	  687.5	  586.9	 8578.0	...
1729415	  687.7	  586.9	 8574.0	...
1729416	  688.1	  586.8	 8571.0	...
1729417	  688.4	  586.8	 8569.0	...
1729418	  688.1	  586.8	 8569.0	...
1729419	  687.9	  586.9	 8570.0	...
1729420	  687.7	  586.9	 8572.0	...
1729421	  687.7	  587.1	 8574.0	...
1729422	  687.7	  587.3	 8576.0	...
1729423	  687.7	  587.5	 8576.0	...
1729424	  687.6	  587.6	 8576.0	...
1729425	  687.8	  587.6	 8575.0	...
1729426	  688.1	  587.6	 8575.0	...
1729427	  688.3	  587.7	 8575.0	...
1729428	  688.1	  587.8	 8572.0	...
1729429	  688.2	  587.7	 8568.0	...
1729430	  688.5	  587.8	 8565.0	...
1729431	  688.7	  587.8	 8566.0	...
1729432	  688.7	  587.9	 8566.0	...
1729433	  688.7	  587.9	 8566.0	...
1729434	  688.7	  588.0	 8565.0	...
1729435	  688.7	  587.9	 8563.0	...
1729436	  688.7	  587.7	 8561.0	...
1729437	  688.6	  587.3	 8559.0	...
1729438	  688.6	  587.2	 8559.0	...
1729439	  688.5	  587.1	 8559.0	...
1729440	  688.5	  587.2	 8559.0	...
1729441	  688.6	  587.5	 8562.0	...
1729442	  688.6	  587.8	 8565.0	...
1729443	  688.7	  588.2	 8568.0	...
1729444	  688.8	  588.5	 8568.0	...
1729445	  688.7	  588.6	 8569.0	...
1729446	  688.6	  588.4	 8571.0	...
1729447	  688.5	  587.9	 8573.0	...
1729448	  688.5	  587.6	 8575.0	...
1729449	  688.5	  587.7	 8576.0	...
1729450	  688.5	  588.1	 8577.0	...
1729451	  688.6	  588.5	 8577.0	...
1729452	  688.8	  588.6	 8575.0	...
1729453	  689.0	  588.6	 8573.0	...
1729454	  689.0	  588.3	 8571.0	...
1729455	  689.0	  588.1	 8571.0	...
1729456	  689.0	  587.8	 8571.0	...
1729457	  689.1	  587.7	 8571.0	...
1729458	  689.2	  587.6	 8572.0	...
1729459	  689.5	  587.5	 8573.0	...
1729460	  689.7	  587.6	 8575.0	...
1729461	  689.8	  587.7	 8575.0	...
1729462	  689.7	  587.7	 8576.0	...
1729463	  689.6	  587.7	 8576.0	...
1729464	  689.3	  587.7	 8576.0	...
1729465	  689.1	  587.7	 8575.0	...
1729466	  689.0	  587.6	 8574.0	...
1729467	  689.1	  587.5	 8574.0	...
1729468	  689.1	  587.3	 8574.0	...
1729469	  689.2	  587.2	 8574.0	...
1729470	  689.3	  587.1	 8574.0	...
1729471	  689.4	  587.1	 8573.0	...
1729472	  689.3	  587.3	 8574.0	...
1729473	  689.1	  587.7	 8574.0	...
1729474	  688.9	  588.0	 8573.0	...
1729475	  688.7	  588.1	 8571.0	...
1729476	  688.6	  588.2	 8571.0	...
1729477	  688.9	  588.2	 8574.0	...
1729478	  689.1	  587.9	 8576.0	...
1729479	  689.3	  587.7	 8577.0	...
1729480	  689.4	  587.7	 8577.0	...
1729481	  689.3	  588.0	 8578.0	...
1729482	  689.2	  588.2	 8576.0	...
1729483	  689.0	  588.2	 8573.0	...
1729484	  688.9	  588.2	 8572.0	...
1729485	  688.9	  588.2	 8573.0	...
1729486	  688.8	  588.2	 8574.0	...
1729487	  688.7	  588.1	 8574.0	...
1729488	  689.0	  588.2	 8574.0	...
1729489	  689.3	  588.3	 8575.0	...
1729490	  689.7	  588.5	 8576.0	...
1729491	  689.6	  588.5	 8578.0	...
1729492	  689.6	  588.6	 8581.0	...
1729493	  689.3	  588.8	 8583.0	...
1729494	  688.7	  588.8	 8581.0	...
1729495	  688.2	  588.8	 8580.0	...
1729496	  688.0	  588.6	 8580.0	...
1729497	  688.0	  588.5	 8580.0	...
1729498	  688.0	  588.3	 8581.0	...
1729499	  688.3	  588.2	 8582.0	...
1729500	  688.9	  588.0	 8583.0	...
1729501	  689.4	  587.7	 8584.0	...
1729502	  689.4	  587.4	 8583.0	...
1729503	  689.0	  587.2	 8581.0	...
1729504	  688.6	  587.7	 8578.0	...
1729505	  688.6	  588.2	 8577.0	...
1729506	  688.9	  588.7	 8576.0	...
1729507	  689.2	  588.7	 8575.0	...
1729508	  689.4	  588.3	 8575.0	...
1729509	  689.5	  587.9	 8576.0	...
1729510	  689.5	  587.6	 8577.0	...
1729511	  689.4	  587.5	 8577.0	...
1729512	  689.5	  587.3	 8577.0	...
1729513	  689.7	  587.4	 8577.0	...
1729514	  689.7	  587.7	 8578.0	...
1729515	  689.5	  588.1	 8578.0	...
1729516	  689.2	  588.3	 8579.0	...
1729517	  689.0	  588.5	 8579.0	...
1729518	  688.7	  588.6	 8578.0	...
1729519	  688.5	  588.6	 8574.0	...
1729520	  688.6	  588.6	 8570.0	...
1729521	  688.8	  588.6	 8570.0	...
1729522	  689.3	  588.7	 8573.0	...
1729523	  689.5	  588.8	 8576.0	...
1729524	  689.7	  588.7	 8576.0	...
1729525	  689.5	  588.4	 8576.0	...
1729526	  689.3	  588.1	 8576.0	...
1729527	  689.2	  588.1	 8576.0	...
1729528	  689.1	  588.1	 8575.0	...
1729529	  689.0	  588.3	 8574.0	...
1729530	  688.8	  588.4	 8575.0	...
1729531	  688.6	  588.1	 8577.0	...
1729532	  688.6	  587.9	 8577.0	...
1729533	  688.8	  587.7	 8575.0	...
1729534	  688.8	  587.8	 8575.0	...
1729535	  688.7	  588.1	 8578.0	...
1729536	  688.7	  588.2	 8581.0	...
1729537	  688.9	  588.2	 8581.0	...
1729538	  688.9	  588.2	 8580.0	...
1729539	  688.7	  588.2	 8580.0	...
1729540	  688.7	  588.2	 8581.0	...
1729541	  688.8	  588.3	 8585.0	...
1729542	  689.3	  588.4	 8586.0	...
1729543	  689.6	  588.8	 8588.0	...
1729544	  689.9	  589.1	 8588.0	...
1729545	  689.8	  589.1	 8589.0	...
1729546	  689.7	  588.9	 8590.0	...
1729547	  689.5	  588.7	 8589.0	...
1729548	  689.8	  588.7	 8588.0	...
1729549	  690.2	  588.8	 8587.0	...
1729550	  690.3	  588.8	 8587.0	...
1729551	  690.2	  588.6	 8587.0	...
1729552	  690.0	  588.2	 8587.0	...
1729553	  689.9	  587.7	 8587.0	...
1729554	  689.7	  587.4	 8587.0	...
1729555	  689.4	  587.3	 8586.0	...
1729556	  689.3	  587.4	 8587.0	...
1729557	  689.3	  587.6	 8589.0	...
1729558	  689.2	  587.8	 8591.0	...
1729559	  689.1	  587.9	 8592.0	...
1729560	  689.0	  588.0	 8593.0	...
1729561	  689.0	  588.2	 8593.0	...
1729562	  689.4	  588.2	 8593.0	...
1729563	  689.9	  588.3	 8593.0	...
1729564	  690.5	  588.2	 8592.0	...
1729565	  690.5	  588.1	 8592.0	...
1729566	  690.1	  587.9	 8591.0	...
1729567	  689.7	  587.7	 8589.0	...
1729568	  689.5	  587.8	 8588.0	...
1729569	  689.6	  588.0	 8587.0	...
1729570	  689.6	  588.0	 8588.0	...
1729571	  689.6	  587.9	 8588.0	...
1729572	  689.6	  587.7	 8588.0	...
1729573	  689.6	  587.5	 8588.0	...
1729574	  689.7	  587.4	 8590.0	...
1729575	  689.9	  587.2	 8591.0	...
1729576	  689.9	  587.0	 8592.0	...
1729577	  689.8	  587.0	 8591.0	...
1729578	  689.7	  587.3	 8589.0	...
1729579	  689.7	  587.4	 8586.0	...
1729580	  689.8	  587.5	 8584.0	...
1729581	  689.8	  587.2	 8580.0	...
1729582	  689.9	  587.0	 8578.0	...
1729583	  690.0	  587.1	 8581.0	...
1729584	  690.2	  587.4	 8586.0	...
1729585	  690.3	  587.5	 8591.0	...
1729586	  690.3	  587.4	 8591.0	...
1729587	  690.2	  587.3	 8591.0	...
1729588	  690.0	  587.4	 8593.0	...
1729589	  689.8	  587.5	 8594.0	...
1729590	  689.9	  587.6	 8596.0	...
1729591	  690.3	  587.6	 8596.0	...
MSG	1729592 0000 _ Number Off
1729592	  690.5	  587.6	 8596.0	...
1729593	  690.1	  587.6	 8596.0	...
1729594	  689.8	  587.8	 8596.0	...
1729595	  690.2	  588.0	 8595.0	...
1729596	  690.7	  588.2	 8593.0	...
1729597	  690.9	  588.3	 8592.0	...
1729598	  690.7	  588.3	 8594.0	...
1729599	  690.3	  588.2	 8596.0	...
1729600	  690.1	  588.2	 8598.0	...
1729601	  689.9	  588.1	 8597.0	...
1729602	  689.9	  587.9	 8595.0	...
1729603	  690.0	  587.8	 8596.0	...
1729604	  690.0	  587.6	 8599.0	...
1729605	  690.1	  587.7	 8605.0	...
1729606	  690.1	  587.9	 8609.0	...
1729607	  690.2	  588.2	 8610.0	...
1729608	  690.2	  588.2	 8606.0	...
1729609	  690.1	  588.1	 8602.0	...
1729610	  690.0	  587.9	 8600.0	...
1729611	  689.9	  587.8	 8599.0	...
1729612	  689.9	  588.3	 8597.0	...
1729613	  689.8	  588.8	 8595.0	...
1729614	  689.8	  589.3	 8594.0	...
1729615	  689.7	  589.4	 8595.0	...
1729616	  690.0	  589.4	 8596.0	...
1729617	  690.5	  589.4	 8596.0	...
1729618	  690.7	  589.4	 8597.0	...
1729619	  690.6	  589.4	 8598.0	...
1729620	  690.3	  589.5	 8599.0	...
1729621	  690.1	  589.2	 8599.0	...
1729622	  690.1	  588.9	 8599.0	...
1729623	  690.5	  588.6	 8600.0	...
1729624	  691.0	  588.5	 8600.0	...
1729625	  691.3	  588.3	 8600.0	...
1729626	  691.3	  588.2	 8601.0	...
1729627	  691.0	  588.2	 8599.0	...
1729628	  690.7	  588.3	 8595.0	...
1729629	  690.7	  588.5	 8592.0	...
1729630	  690.7	  588.6	 8596.0	...
1729631	  690.6	  588.5	 8600.0	...
1729632	  690.5	  588.3	 8605.0	...
1729633	  690.6	  588.1	 8607.0	...
1729634	  690.8	  588.0	 8609.0	...
1729635	  691.1	  588.0	 8608.0	...
1729636	  691.2	  588.1	 8604.0	...
1729637	  691.1	  588.3	 8600.0	...
1729638	  691.0	  588.4	 8600.0	...
1729639	  691.3	  588.4	 8601.0	...
1729640	  691.6	  588.4	 8601.0	...
1729641	  692.0	  588.4	 8601.0	...
1729642	  691.8	  588.5	 8601.0	...
1729643	  691.6	  588.7	 8603.0	...
1729644	  691.4	  588.8	 8604.0	...
1729645	  691.5	  588.9	 8604.0	...
1729646	  691.5	  588.9	 8602.0	...
1729647	  691.6	  588.5	 8601.0	...
1729648	  691.8	  588.1	 8601.0	...
1729649	  692.0	  587.9	 8600.0	...
1729650	  691.8	  588.1	 8600.0	...
1729651	  691.6	  588.1	 8602.0	...
1729652	  691.4	  587.5	 8604.0	...
1729653	  691.3	  586.9	 8605.0	...
1729654	  691.2	  586.9	 8604.0	...
1729655	  691.2	  587.3	 8603.0	...
1729656	  691.2	  587.8	 8603.0	...
1729657	  691.2	  588.0	 8603.0	...
1729658	  691.3	  588.3	 8601.0	...
1729659	  691.5	  588.4	 8600.0	...
1729660	  691.7	  588.4	 8599.0	...
1729661	  692.0	  588.3	 8599.0	...
1729662	  692.1	  588.2	 8598.0	...
1729663	  692.2	  588.2	 8597.0	...
1729664	  692.4	  588.2	 8598.0	...
1729665	  692.4	  588.1	 8601.0	...
1729666	  692.5	  588.1	 8605.0	...
1729667	  692.5	  588.1	 8605.0	...
1729668	  692.4	  588.2	 8606.0	...
1729669	  692.4	  588.3	 8606.0	...
1729670	  692.4	  588.1	 8606.0	...
1729671	  692.4	  587.8	 8607.0	...
1729672	  692.4	  587.5	 8608.0	...
1729673	  692.3	  587.3	 8611.0	...
1729674	  692.2	  587.4	 8615.0	...
1729675	  692.0	  587.5	 8618.0	...
1729676	  691.8	  587.6	 8617.0	...
1729677	  691.7	  587.9	 8615.0	...
1729678	  691.7	  588.1	 8615.0	...
1729679	  691.7	  588.2	 8612.0	...
1729680	  691.8	  588.3	 8610.0	...
1729681	  691.7	  588.4	 8608.0	...
1729682	  691.7	  588.3	 8607.0	...
1729683	  691.7	  588.3	 8606.0	...
1729684	  692.2	  588.2	 8605.0	...
1729685	  692.8	  588.3	 8608.0	...
1729686	  693.2	  588.4	 8610.0	...
1729687	  693.2	  588.6	 8611.0	...
1729688	  693.3	  588.7	 8610.0	...
1729689	  693.3	  588.8	 8609.0	...
1729690	  693.0	  588.9	 8608.0	...
1729691	  692.7	  588.4	 8606.0	...
1729692	  692.4	  587.9	 8606.0	...
1729693	  692.4	  587.5	 8605.0	...
1729694	  692.5	  587.7	 8605.0	...
1729695	  692.6	  587.9	 8605.0	...
1729696	  692.6	  587.9	 8604.0	...
1729697	  692.7	  588.0	 8604.0	...
1729698	  692.7	  588.0	 8605.0	...
1729699	  692.8	  588.0	 8605.0	...
1729700	  692.8	  588.0	 8604.0	...
1729701	  692.9	  588.1	 8608.0	...
1729702	  693.0	  588.2	 8614.0	...
1729703	  693.1	  587.8	 8619.0	...
1729704	  693.3	  587.2	 8619.0	...
1729705	  693.4	  586.7	 8619.0	...
1729706	  693.6	  587.0	 8617.0	...
1729707	  693.7	  587.3	 8615.0	...
1729708	  693.6	  587.3	 8613.0	...
1729709	  693.3	  587.2	 8614.0	...
1729710	  693.1	  587.4	 8615.0	...
1729711	  693.1	  587.6	 8615.0	...
1729712	  693.0	  587.2	 8616.0	...
1729713	  692.9	  586.6	 8616.0	...
1729714	  692.9	  586.1	 8615.0	...
1729715	  692.9	  586.1	 8612.0	...
1729716	  692.9	  586.7	 8608.0	...
1729717	  692.8	  587.2	 8606.0	...
1729718	  692.7	  587.5	 8605.0	...
1729719	  692.7	  587.3	 8608.0	...
1729720	  692.7	  587.4	 8611.0	...
1729721	  692.8	  587.6	 8614.0	...
1729722	  692.9	  587.9	 8614.0	...
1729723	  692.9	  587.7	 8614.0	...
1729724	  693.0	  587.4	 8614.0	...
1729725	  693.2	  586.9	 8614.0	...
1729726	  693.5	  586.5	 8614.0	...
1729727	  693.5	  586.5	 8614.0	...
1729728	  693.7	  586.6	 8615.0	...
1729729	  693.8	  586.4	 8617.0	...
1729730	  693.8	  586.0	 8619.0	...
1729731	  693.8	  585.7	 8619.0	...
1729732	  693.8	  586.1	 8620.0	...
1729733	  693.6	  586.5	 8620.0	...
1729734	  693.4	  587.0	 8621.0	...
1729735	  693.2	  586.9	 8622.0	...
1729736	  693.3	  586.7	 8625.0	...
1729737	  693.4	  586.6	 8628.0	...
1729738	  693.4	  586.6	 8630.0	...
1729739	  693.3	  586.7	 8631.0	...
1729740	  693.1	  586.7	 8631.0	...
1729741	  692.9	  586.5	 8630.0	...
1729742	  692.9	  586.4	 8629.0	...
1729743	  693.0	  586.1	 8628.0	...
1729744	  692.9	  585.6	 8627.0	...
1729745	  692.7	  585.1	 8625.0	...
1729746	  692.6	  584.7	 8626.0	...
1729747	  692.6	  584.6	 8629.0	...
1729748	  692.6	  584.7	 8631.0	...
1729749	  692.2	  584.8	 8630.0	...
1729750	  691.8	  585.2	 8628.0	...
1729751	  691.3	  585.4	 8627.0	...
1729752	  691.4	  585.5	 8628.0	...
1729753	  691.4	  585.5	 8629.0	...
1729754	  691.5	  585.5	 8627.0	...
1729755	  691.6	  585.6	 8625.0	...
1729756	  691.6	  585.7	 8625.0	...
1729757	  691.4	  585.7	 8622.0	...
1729758	  691.2	  585.7	 8620.0	...
1729759	  691.2	  585.7	 8615.0	...
1729760	  691.4	  585.7	 8613.0	...
1729761	  691.5	  585.7	 8614.0	...
1729762	  691.5	  585.6	 8614.0	...
1729763	  691.7	  585.7	 8614.0	...
1729764	  691.7	  585.8	 8615.0	...
1729765	  691.6	  585.8	 8618.0	...
1729766	  691.6	  585.6	 8622.0	...
1729767	  691.8	  585.4	 8622.0	...
1729768	  692.1	  585.4	 8620.0	...
1729769	  692.2	  585.3	 8618.0	...
1729770	  692.3	  585.0	 8618.0	...
1729771	  692.3	  584.7	 8620.0	...
1729772	  692.1	  584.4	 8622.0	...
1729773	  691.9	  584.2	 8622.0	...
1729774	  691.9	  584.4	 8622.0	...
1729775	  692.2	  584.8	 8622.0	...
1729776	  692.4	  585.1	 8620.0	...
1729777	  692.2	  585.1	 8618.0	...
1729778	  692.1	  585.1	 8615.0	...
1729779	  692.1	  584.9	 8614.0	...
1729780	  692.2	  584.5	 8612.0	...
1729781	  692.6	  584.2	 8613.0	...
1729782	  692.9	  583.9	 8618.0	...
1729783	  693.3	  583.8	 8623.0	...
1729784	  693.4	  584.3	 8626.0	...
1729785	  693.4	  584.9	 8625.0	...
1729786	  693.4	  585.5	 8625.0	...
1729787	  693.6	  585.5	 8624.0	...
1729788	  693.8	  585.5	 8623.0	...
1729789	  693.5	  585.3	 8621.0	...
1729790	  693.0	  584.7	 8616.0	...
1729791	  692.5	  584.1	 8614.0	...
1729792	  692.5	  583.8	 8612.0	...
1729793	  692.6	  584.0	 8615.0	...
1729794	  692.7	  584.3	 8618.0	...
1729795	  692.8	  584.5	 8621.0	...
1729796	  692.8	  584.5	 8622.0	...
1729797	  692.7	  584.4	 8622.0	...
1729798	  692.5	  584.4	 8622.0	...
1729799	  692.5	  584.4	 8622.0	...
1729800	  692.7	  584.4	 8623.0	...
1729801	  693.0	  584.4	 8624.0	...
1729802	  693.2	  584.5	 8625.0	...
1729803	  693.2	  584.6	 8625.0	...
MSG	1729804 0000 _ Number On
1729804	  693.4	  584.6	 8625.0	...
1729805	  693.5	  584.6	 8625.0	...
1729806	  693.8	  584.6	 8624.0	...
1729807	  694.0	  584.6	 8624.0	...
1729808	  693.9	  584.6	 8624.0	...
1729809	  693.6	  584.6	 8627.0	...
1729810	  693.3	  584.7	 8630.0	...
1729811	  693.2	  584.7	 8634.0	...
1729812	  693.3	  584.8	 8633.0	...
1729813	  693.4	  584.7	 8633.0	...
1729814	  693.8	  584.7	 8633.0	...
1729815	  694.1	  584.7	 8634.0	...
1729816	  693.8	  584.2	 8634.0	...
1729817	  693.3	  583.7	 8634.0	...
1729818	  692.8	  583.3	 8633.0	...
1729819	  692.8	  583.3	 8632.0	...
1729820	  693.1	  583.1	 8635.0	...
1729821	  693.3	  583.0	 8642.0	...
1729822	  693.4	  582.8	 8649.0	...
1729823	  693.3	  582.8	 8654.0	...
1729824	  693.1	  582.7	 8655.0	...
1729825	  693.0	  582.7	 8657.0	...
1729826	  693.0	  582.8	 8657.0	...
1729827	  693.3	  582.9	 8657.0	...
1729828	  693.5	  582.7	 8657.0	...
1729829	  693.5	  582.4	 8656.0	...
1729830	  693.8	  582.5	 8655.0	...
1729831	  694.4	  582.7	 8655.0	...
1729832	  694.9	  582.9	 8655.0	...
1729833	  695.4	  583.2	 8657.0	...
1729834	  695.5	  583.6	 8661.0	...
1729835	  695.3	  583.8	 8663.0	...
1729836	  694.9	  583.5	 8664.0	...
1729837	  694.5	  583.3	 8663.0	...
1729838	  694.4	  583.1	 8663.0	...
1729839	  694.0	  582.7	 8664.0	...
1729840	  693.7	  582.3	 8664.0	...
1729841	  693.6	  582.4	 8664.0	...
1729842	  693.9	  582.9	 8665.0	...
1729843	  694.0	  582.8	 8667.0	...
1729844	  693.9	  582.2	 8667.0	...
1729845	  693.9	  581.8	 8667.0	...
1729846	  694.1	  581.8	 8666.0	...
1729847	  694.2	  582.0	 8665.0	...
1729848	  694.1	  582.0	 8665.0	...
1729849	  693.9	  582.6	 8664.0	...
1729850	  693.9	  583.1	 8668.0	...
1729851	  694.0	  583.2	 8672.0	...
1729852	  694.1	  582.9	 8676.0	...
1729853	  694.0	  582.6	 8676.0	...
1729854	  694.2	  582.6	 8675.0	...
1729855	  694.4	  582.4	 8674.0	...
1729856	  694.3	  582.3	 8671.0	...
1729857	  693.8	  582.4	 8669.0	...
1729858	  693.3	  582.7	 8671.0	...
1729859	  693.2	  582.9	 8675.0	...
1729860	  693.1	  582.8	 8673.0	...
1729861	  693.7	  582.5	 8667.0	...
1729862	  694.4	  582.2	 8662.0	...
1729863	  694.9	  582.1	 8663.0	...
1729864	  694.6	  582.0	 8665.0	...
1729865	  694.2	  581.9	 8666.0	...
1729866	  694.0	  581.8	 8668.0	...
1729867	  694.1	  582.0	 8673.0	...
1729868	  694.4	  582.3	 8676.0	...
1729869	  694.6	  582.8	 8674.0	...
1729870	  694.4	  582.9	 8670.0	...
1729871	  694.3	  582.9	 8666.0	...
1729872	  694.3	  582.9	 8666.0	...
1729873	  694.5	  582.8	 8670.0	...
1729874	  694.6	  582.9	 8674.0	...
1729875	  694.5	  582.7	 8675.0	...
1729876	  694.2	  582.4	 8673.0	...
1729877	  693.9	  582.2	 8671.0	...
1729878	  693.8	  582.2	 8672.0	...
1729879	  693.8	  582.0	 8673.0	...
1729880	  693.8	  581.7	 8673.0	...
1729881	  693.7	  581.4	 8674.0	...
1729882	  693.8	  581.4	 8674.0	...
1729883	  693.9	  581.7	 8674.0	...
1729884	  694.1	  582.0	 8674.0	...
1729885	  694.2	  582.2	 8674.0	...
1729886	  694.4	  582.2	 8674.0	...
1729887	  694.6	  582.2	 8676.0	...
1729888	  694.6	  582.2	 8678.0	...
1729889	  694.3	  582.2	 8680.0	...
1729890	  693.9	  582.0	 8681.0	...
1729891	  693.8	  581.8	 8681.0	...
1729892	  693.8	  581.6	 8680.0	...
1729893	  693.9	  581.6	 8679.0	...
1729894	  693.9	  581.4	 8678.0	...
1729895	  694.0	  581.2	 8677.0	...
1729896	  694.0	  581.0	 8677.0	...
1729897	  694.0	  581.1	 8676.0	...
1729898	  694.1	  581.4	 8676.0	...
1729899	  694.4	  582.1	 8679.0	...
1729900	  694.6	  582.7	 8682.0	...
1729901	  694.3	  582.9	 8684.0	...
1729902	  693.7	  582.6	 8682.0	...
1729903	  693.1	  582.3	 8681.0	...
1729904	  693.4	  582.1	 8681.0	...
1729905	  693.8	  582.0	 8682.0	...
1729906	  694.0	  581.9	 8681.0	...
1729907	  693.6	  582.0	 8679.0	...
1729908	  693.2	  582.1	 8678.0	...
1729909	  693.0	  582.2	 8679.0	...
1729910	  692.8	  582.2	 8680.0	...
1729911	  692.7	  582.3	 8682.0	...
1729912	  692.5	  582.4	 8683.0	...
1729913	  692.3	  582.5	 8685.0	...
1729914	  692.5	  582.6	 8689.0	...
1729915	  693.1	  582.5	 8692.0	...
1729916	  693.6	  582.5	 8693.0	...
1729917	  693.6	  582.4	 8691.0	...
1729918	  693.2	  582.4	 8690.0	...
1729919	  692.8	  582.3	 8689.0	...
1729920	  692.7	  582.3	 8688.0	...
1729921	  692.8	  582.2	 8687.0	...
1729922	  693.0	  582.1	 8687.0	...
1729923	  693.2	  581.7	 8687.0	...
1729924	  693.3	  581.4	 8687.0	...
1729925	  693.3	  581.1	 8687.0	...
1729926	  693.1	  581.2	 8687.0	...
1729927	  693.0	  581.2	 8686.0	...
1729928	  693.0	  581.2	 8684.0	...
1729929	  692.8	  581.2	 8682.0	...
1729930	  692.7	  581.5	 8684.0	...
1729931	  692.5	  581.9	 8687.0	...
1729932	  692.6	  582.2	 8691.0	...
1729933	  692.7	  582.2	 8691.0	...
1729934	  692.8	  582.3	 8694.0	...
1729935	  692.8	  582.2	 8697.0	...
1729936	  692.8	  582.1	 8703.0	...
1729937	  692.8	  581.8	 8705.0	...
1729938	  692.8	  581.5	 8705.0	...
1729939	  692.5	  580.9	 8703.0	...
1729940	  692.2	  580.6	 8700.0	...
1729941	  691.9	  580.5	 8699.0	...
1729942	  691.9	  580.9	 8702.0	...
1729943	  691.7	  581.3	 8704.0	...
1729944	  691.6	  581.5	 8705.0	...
1729945	  691.9	  581.7	 8705.0	...
1729946	  692.3	  581.9	 8704.0	...
1729947	  692.6	  581.5	 8706.0	...
1729948	  692.4	  581.1	 8708.0	...
1729949	  692.2	  580.7	 8710.0	...
1729950	  692.2	  580.9	 8710.0	...
1729951	  692.2	  581.1	 8711.0	...
1729952	  691.9	  581.1	 8714.0	...
1729953	  691.6	  581.0	 8717.0	...
1729954	  691.9	  581.1	 8719.0	...
1729955	  692.5	  581.3	 8716.0	...
1729956	  692.7	  581.4	 8714.0	...
1729957	  692.2	  580.9	 8715.0	...
1729958	  691.7	  580.4	 8718.0	...
1729959	  691.5	  580.1	 8722.0	...
1729960	  691.7	  580.3	 8722.0	...
1729961	  691.8	  580.7	 8720.0	...
1729962	  691.8	  581.0	 8717.0	...
1729963	  691.7	  581.2	 8713.0	...
1729964	  691.6	  581.1	 8710.0	...
1729965	  691.5	  581.0	 8707.0	...
1729966	  691.3	  580.9	 8706.0	...
1729967	  691.2	  580.9	 8704.0	...
1729968	  691.0	  581.0	 8704.0	...
1729969	  691.1	  580.8	 8706.0	...
1729970	  691.2	  580.4	 8708.0	...
1729971	  690.8	  580.1	 8707.0	...
1729972	  690.2	  580.1	 8705.0	...
1729973	  689.6	  580.1	 8704.0	...
1729974	  689.6	  580.1	 8706.0	...
1729975	  689.9	  580.2	 8707.0	...
1729976	  690.3	  580.3	 8708.0	...
1729977	  690.7	  580.2	 8710.0	...
1729978	  690.9	  580.7	 8714.0	...
1729979	  691.2	  581.2	 8718.0	...
1729980	  691.5	  581.4	 8721.0	...
1729981	  691.6	  580.9	 8722.0	...
1729982	  691.5	  580.5	 8722.0	...
1729983	  691.1	  580.4	 8722.0	...
1729984	  690.6	  580.3	 8721.0	...
1729985	  690.5	  580.4	 8720.0	...
1729986	  690.4	  580.4	 8719.0	...
1729987	  690.5	  580.5	 8720.0	...
1729988	  690.6	  580.5	 8720.0	...
1729989	  690.8	  580.4	 8720.0	...
1729990	  690.8	  580.3	 8726.0	...
1729991	  690.9	  580.5	 8733.0	...
1729992	  691.0	  580.9	 8738.0	...
1729993	  691.2	  581.3	 8736.0	...
1729994	  691.4	  581.1	 8735.0	...
1729995	  691.4	  580.7	 8734.0	...
1729996	  691.3	  580.2	 8734.0	...
1729997	  691.2	  580.0	 8734.0	...
1729998	  691.0	  580.1	 8731.0	...
1729999	  690.9	  580.1	 8728.0	...
1730000	  690.7	  580.2	 8725.0	...
1730001	  690.6	  580.2	 8725.0	...
1730002	  690.6	  580.6	 8726.0	...
1730003	  690.4	  580.9	 8726.0	...
1730004	  690.4	  581.4	 8726.0	...
1730005	  690.3	  581.5	 8727.0	...
1730006	  690.3	  581.6	 8732.0	...
1730007	  690.1	  581.6	 8736.0	...
1730008	  689.9	  581.5	 8736.0	...
1730009	  690.2	  581.6	 8734.0	...
1730010	  690.4	  581.6	 8732.0	...
1730011	  690.6	  581.3	 8732.0	...
1730012	  690.5	  581.1	 8731.0	...
1730013	  690.3	  581.0	 8729.0	...
1730014	  690.1	  581.1	 8730.0	...
1730015	  690.0	  581.2	 8733.0	...
1730016	  689.9	  580.9	 8735.0	...
1730017	  689.9	  580.6	 8734.0	...
1730018	  690.0	  580.2	 8734.0	...
1730019	  690.1	  580.2	 8734.0	...
1730020	  690.1	  580.3	 8735.0	...
1730021	  689.8	  580.4	 8737.0	...
1730022	  689.6	  580.6	 8730.0	...
1730023	  689.4	  580.5	 8722.0	...
1730024	  689.4	  580.4	 8713.0	...
1730025	  689.4	  580.3	 8712.0	...
1730026	  689.3	  580.5	 8715.0	...
1730027	  689.2	  580.8	 8718.0	...
1730028	  689.1	  581.2	 8722.0	...
1730029	  689.1	  581.4	 8721.0	...
1730030	  689.0	  581.2	 8719.0	...
1730031	  688.8	  580.7	 8717.0	...
1730032	  688.9	  580.2	 8717.0	...
1730033	  688.9	  579.8	 8723.0	...
1730034	  689.0	  580.0	 8727.0	...
1730035	  689.0	  580.2	 8732.0	...
1730036	  688.4	  580.3	 8730.0	...
1730037	  687.8	  580.1	 8731.0	...
1730038	  687.5	  580.0	 8731.0	...
1730039	  687.9	  580.1	 8733.0	...
1730040	  688.4	  580.1	 8734.0	...
1730041	  688.5	  580.0	 8736.0	...
1730042	  688.6	  579.8	 8734.0	...
1730043	  688.7	  579.6	 8732.0	...
1730044	  688.8	  580.0	 8731.0	...
1730045	  689.0	  580.5	 8730.0	...
1730046	  689.1	  581.2	 8732.0	...
1730047	  689.2	  581.3	 8734.0	...
1730048	  689.2	  581.4	 8737.0	...
1730049	  689.1	  581.4	 8735.0	...
1730050	  689.1	  580.7	 8731.0	...
1730051	  689.1	  580.0	 8731.0	...
1730052	  689.0	  579.2	 8733.0	...
1730053	  689.1	  579.0	 8736.0	...
1730054	  689.3	  579.3	 8737.0	...
1730055	  689.5	  579.6	 8739.0	...
1730056	  689.6	  579.9	 8739.0	...
1730057	  689.7	  579.8	 8736.0	...
1730058	  689.8	  579.7	 8735.0	...
1730059	  689.5	  580.0	 8736.0	...
1730060	  689.2	  580.3	 8737.0	...
1730061	  688.9	  580.6	 8738.0	...
1730062	  688.9	  580.7	 8740.0	...
1730063	  688.8	  580.5	 8742.0	...
1730064	  688.8	  580.4	 8743.0	...
1730065	  688.8	  580.5	 8742.0	...
1730066	  688.8	  580.9	 8741.0	...
1730067	  688.7	  580.6	 8741.0	...
1730068	  688.6	  580.3	 8741.0	...
1730069	  688.7	  580.0	 8741.0	...
1730070	  688.7	  580.2	 8740.0	...
1730071	  688.7	  580.3	 8740.0	...
1730072	  688.6	  580.1	 8739.0	...
1730073	  688.6	  579.9	 8739.0	...
1730074	  688.7	  579.8	 8739.0	...
1730075	  688.7	  580.0	 8740.0	...
1730076	  688.8	  580.2	 8742.0	...
1730077	  688.9	  580.3	 8744.0	...
1730078	  688.8	  580.0	 8748.0	...
1730079	  688.6	  579.7	 8751.0	...
1730080	  688.4	  579.5	 8753.0	...
1730081	  688.3	  579.6	 8750.0	...
1730082	  688.0	  579.7	 8748.0	...
1730083	  687.7	  579.8	 8747.0	...
1730084	  687.6	  580.1	 8750.0	...
1730085	  687.6	  580.3	 8753.0	...
1730086	  687.6	  580.6	 8757.0	...
1730087	  687.6	  580.5	 8759.0	...
1730088	  687.7	  580.5	 8757.0	...
1730089	  687.8	  580.3	 8752.0	...
1730090	  687.8	  580.1	 8748.0	...
1730091	  687.8	  579.9	 8750.0	...
1730092	  687.8	  579.8	 8752.0	...
1730093	  687.8	  579.9	 8755.0	...
1730094	  687.5	  580.1	 8755.0	...
1730095	  687.4	  580.2	 8755.0	...
1730096	  687.1	  580.1	 8756.0	...
1730097	  686.8	  580.2	 8755.0	...
1730098	  687.0	  580.2	 8755.0	...
1730099	  687.4	  580.3	 8760.0	...
1730100	  687.4	  580.4	 8765.0	...
1730101	  687.0	  579.9	 8769.0	...
1730102	  686.5	  579.4	 8766.0	...
1730103	  686.3	  578.7	 8764.0	...
1730104	  686.1	  578.6	 8759.0	...
1730105	  686.2	  578.4	 8756.0	...
1730106	  686.2	  578.3	 8757.0	...
MSG	1730107 0000 _ Number Off
1730107	  686.4	  578.2	 8761.0	...
1730108	  686.4	  578.2	 8762.0	...
1730109	  686.5	  578.2	 8760.0	...
1730110	  686.6	  578.1	 8761.0	...
1730111	  686.5	  577.6	 8766.0	...
1730112	  686.4	  577.2	 8771.0	...
1730113	  686.1	  577.0	 8772.0	...
1730114	  686.0	  577.1	 8774.0	...
1730115	  686.1	  577.3	 8775.0	...
1730116	  686.3	  577.5	 8777.0	...
1730117	  686.5	  577.6	 8780.0	...
1730118	  686.6	  577.6	 8782.0	...
1730119	  686.9	  577.7	 8782.0	...
1730120	  686.9	  578.0	 8784.0	...
1730121	  687.0	  578.6	 8786.0	...
1730122	  687.0	  579.1	 8786.0	...
1730123	  687.0	  579.3	 8786.0	...
1730124	  686.9	  579.1	 8784.0	...
1730125	  686.9	  579.0	 8783.0	...
1730126	  686.9	  579.1	 8783.0	...
1730127	  686.9	  579.2	 8783.0	...
1730128	  687.0	  579.0	 8784.0	...
1730129	  687.1	  578.8	 8784.0	...
1730130	  687.0	  578.6	 8784.0	...
1730131	  686.8	  578.6	 8784.0	...
1730132	  687.0	  578.5	 8782.0	...
1730133	  687.2	  578.3	 8781.0	...
1730134	  687.6	  578.0	 8781.0	...
1730135	  687.7	  578.0	 8782.0	...
1730136	  687.8	  578.1	 8783.0	...
1730137	  687.8	  578.4	 8782.0	...
1730138	  687.8	  578.6	 8782.0	...
1730139	  687.8	  578.7	 8782.0	...
1730140	  687.8	  578.8	 8782.0	...
1730141	  687.3	  578.8	 8781.0	...
1730142	  686.7	  578.6	 8779.0	...
1730143	  686.1	  578.5	 8776.0	...
1730144	  686.3	  578.4	 8779.0	...
1730145	  686.5	  578.5	 8782.0	...
1730146	  686.7	  578.5	 8785.0	...
1730147	  686.7	  578.4	 8785.0	...
1730148	  686.8	  578.4	 8785.0	...
1730149	  686.6	  578.4	 8786.0	...
1730150	  686.5	  578.4	 8788.0	...
1730151	  686.2	  578.4	 8790.0	...
1730152	  686.1	  577.9	 8792.0	...
1730153	  686.1	  577.4	 8792.0	...
1730154	  686.3	  577.6	 8792.0	...
1730155	  686.5	  578.3	 8792.0	...
1730156	  686.4	  578.8	 8791.0	...
1730157	  686.2	  578.4	 8790.0	...
1730158	  686.0	  578.0	 8789.0	...
1730159	  685.9	  578.0	 8789.0	...
1730160	  686.0	  578.1	 8789.0	...
1730161	  686.3	  578.2	 8787.0	...
1730162	  686.6	  578.2	 8784.0	...
1730163	  686.7	  578.3	 8782.0	...
1730164	  686.4	  577.9	 8782.0	...
1730165	  686.0	  577.4	 8783.0	...
1730166	  686.0	  577.1	 8785.0	...
1730167	  686.3	  577.6	 8786.0	...
1730168	  686.6	  578.2	 8788.0	...
1730169	  686.5	  578.7	 8790.0	...
1730170	  686.3	  578.7	 8791.0	...
1730171	  686.3	  578.6	 8792.0	...
1730172	  686.3	  578.5	 8798.0	...
1730173	  686.4	  578.7	 8805.0	...
1730174	  686.5	  578.8	 8809.0	...
1730175	  686.5	  578.8	 8806.0	...
1730176	  686.6	  578.7	 8803.0	...
1730177	  686.6	  578.7	 8801.0	...
1730178	  686.6	  578.8	 8801.0	...
1730179	  686.1	  578.6	 8802.0	...
1730180	  685.6	  578.3	 8803.0	...
1730181	  685.1	  577.9	 8803.0	...
1730182	  685.2	  577.8	 8803.0	...
1730183	  685.4	  577.7	 8798.0	...
1730184	  685.5	  577.6	 8793.0	...
1730185	  685.7	  577.5	 8788.0	...
1730186	  685.8	  577.7	 8789.0	...
1730187	  685.9	  578.1	 8791.0	...
1730188	  685.9	  578.6	 8795.0	...
1730189	  685.9	  578.8	 8798.0	...
1730190	  685.8	  578.8	 8800.0	...
1730191	  685.4	  578.5	 8800.0	...
1730192	  685.0	  578.1	 8800.0	...
1730193	  684.7	  577.9	 8799.0	...
1730194	  684.8	  578.0	 8798.0	...
1730195	  684.9	  578.2	 8797.0	...
1730196	  685.0	  578.2	 8798.0	...
1730197	  685.1	  578.2	 8799.0	...
1730198	  685.0	  578.0	 8799.0	...
1730199	  684.9	  577.8	 8800.0	...
1730200	  684.7	  577.4	 8800.0	...
1730201	  684.7	  577.3	 8799.0	...
1730202	  684.7	  577.6	 8799.0	...
1730203	  684.5	  578.0	 8799.0	...
1730204	  684.2	  578.3	 8799.0	...
1730205	  684.0	  578.1	 8800.0	...
1730206	  683.9	  577.9	 8801.0	...
1730207	  683.7	  577.7	 8802.0	...
1730208	  683.6	  577.7	 8803.0	...
1730209	  683.7	  577.6	 8801.0	...
1730210	  683.9	  577.5	 8798.0	...
1730211	  684.2	  577.4	 8795.0	...
1730212	  684.5	  577.4	 8795.0	...
1730213	  684.6	  577.4	 8795.0	...
1730214	  684.5	  577.5	 8796.0	...
1730215	  684.4	  577.6	 8798.0	...
1730216	  684.2	  577.5	 8797.0	...
1730217	  684.1	  577.4	 8794.0	...
1730218	  684.1	  577.2	 8797.0	...
1730219	  684.2	  577.0	 8803.0	...
1730220	  684.0	  576.9	 8806.0	...
1730221	  683.8	  576.7	 8804.0	...
1730222	  683.7	  576.7	 8801.0	...
1730223	  683.8	  576.7	 8800.0	...
1730224	  683.9	  576.6	 8801.0	...
1730225	  683.8	  576.6	 8802.0	...
1730226	  683.6	  576.6	 8799.0	...
1730227	  683.3	  576.3	 8795.0	...
1730228	  683.1	  576.1	 8793.0	...
1730229	  683.3	  575.9	 8798.0	...
1730230	  683.4	  575.9	 8803.0	...
1730231	  683.5	  575.9	 8805.0	...
1730232	  683.5	  576.1	 8806.0	...
1730233	  683.6	  576.2	 8807.0	...
1730234	  683.6	  576.0	 8807.0	...
1730235	  683.6	  575.7	 8807.0	...
1730236	  683.7	  575.5	 8805.0	...
1730237	  683.8	  575.6	 8803.0	...
1730238	  684.0	  575.6	 8805.0	...
1730239	  684.2	  575.7	 8809.0	...
1730240	  684.4	  576.2	 8813.0	...
1730241	  684.7	  576.7	 8813.0	...
1730242	  684.8	  577.0	 8814.0	...
1730243	  684.4	  576.6	 8810.0	...
1730244	  684.1	  576.2	 8805.0	...
1730245	  683.7	  575.7	 8802.0	...
1730246	  683.7	  575.5	 8803.0	...
1730247	  683.6	  575.4	 8805.0	...
1730248	  683.4	  575.3	 8805.0	...
1730249	  683.3	  575.5	 8804.0	...
1730250	  683.1	  575.7	 8803.0	...
1730251	  683.0	  575.5	 8802.0	...
1730252	  682.9	  574.9	 8802.0	...
1730253	  683.0	  574.5	 8803.0	...
1730254	  683.2	  574.6	 8805.0	...
1730255	  683.4	  574.7	 8807.0	...
1730256	  683.6	  574.8	 8808.0	...
1730257	  683.7	  574.8	 8808.0	...
1730258	  683.7	  574.9	 8808.0	...
1730259	  683.6	  574.6	 8808.0	...
1730260	  683.6	  574.3	 8808.0	...
1730261	  683.3	  574.2	 8809.0	...
1730262	  683.2	  574.3	 8811.0	...
1730263	  683.1	  574.4	 8811.0	...
1730264	  683.2	  573.9	 8808.0	...
1730265	  683.4	  573.5	 8806.0	...
1730266	  683.5	  573.5	 8808.0	...
1730267	  683.7	  574.0	 8810.0	...
1730268	  683.7	  574.5	 8813.0	...
1730269	  683.6	  574.8	 8814.0	...
1730270	  683.6	  574.9	 8816.0	...
1730271	  683.6	  575.0	 8817.0	...
1730272	  683.6	  574.9	 8820.0	...
1730273	  683.1	  574.9	 8823.0	...
1730274	  682.6	  574.9	 8825.0	...
1730275	  682.2	  574.8	 8825.0	...
1730276	  682.4	  574.7	 8825.0	...
1730277	  682.6	  574.9	 8825.0	...
1730278	  682.8	  575.3	 8828.0	...
1730279	  682.9	  575.7	 8831.0	...
1730280	  683.0	  575.4	 8828.0	...
1730281	  683.0	  575.0	 8823.0	...
1730282	  683.0	  574.8	 8817.0	...
1730283	  682.8	  574.9	 8816.0	...
1730284	  682.5	  575.0	 8815.0	...
1730285	  682.1	  574.9	 8819.0	...
1730286	  682.1	  574.7	 8823.0	...
1730287	  682.3	  574.5	 8827.0	...
1730288	  682.6	  574.5	 8827.0	...
1730289	  682.7	  574.9	 8827.0	...
1730290	  682.7	  575.4	 8825.0	...
1730291	  682.5	  575.5	 8825.0	...
1730292	  682.4	  575.2	 8826.0	...
1730293	  682.5	  574.5	 8826.0	...
1730294	  682.6	  574.0	 8824.0	...
1730295	  682.6	  573.4	 8821.0	...
1730296	  683.1	  573.3	 8825.0	...
1730297	  683.5	  573.4	 8831.0	...
1730298	  683.9	  573.5	 8837.0	...
1730299	  683.9	  573.6	 8838.0	...
1730300	  684.0	  573.5	 8839.0	...
1730301	  684.2	  573.5	 8839.0	...
1730302	  684.4	  573.9	 8841.0	...
1730303	  684.5	  574.3	 8844.0	...
1730304	  684.7	  574.8	 8845.0	...
1730305	  684.7	  574.7	 8845.0	...
1730306	  684.6	  574.7	 8843.0	...
1730307	  684.5	  574.5	 8843.0	...
1730308	  684.5	  574.1	 8844.0	...
1730309	  684.1	  573.4	 8845.0	...
1730310	  683.6	  572.9	 8845.0	...
1730311	  683.4	  573.3	 8844.0	...
1730312	  683.8	  574.0	 8843.0	...
1730313	  684.2	  574.5	 8841.0	...
1730314	  684.2	  574.2	 8841.0	...
1730315	  684.2	  573.8	 8843.0	...
1730316	  684.4	  574.0	 8844.0	...
1730317	  684.6	  574.3	 8846.0	...
MSG	1730318 0000 _ Number On
1730318	  684.7	  574.3	 8846.0	...
1730319	  684.6	  574.1	 8845.0	...
1730320	  684.5	  573.7	 8845.0	...
1730321	  684.5	  573.5	 8845.0	...
1730322	  684.4	  573.1	 8845.0	...
1730323	  684.1	  572.9	 8846.0	...
1730324	  683.8	  572.7	 8848.0	...
1730325	  683.5	  572.8	 8849.0	...
1730326	  683.4	  572.9	 8848.0	...
1730327	  683.2	  573.1	 8848.0	...
1730328	  683.2	  573.3	 8847.0	...
1730329	  683.6	  573.4	 8846.0	...
1730330	  684.2	  573.5	 8843.0	...
1730331	  684.7	  573.4	 8839.0	...
1730332	  684.8	  573.3	 8836.0	...
1730333	  684.9	  573.2	 8837.0	...
1730334	  685.0	  573.3	 8841.0	...
1730335	  685.0	  573.4	 8841.0	...
1730336	  684.0	  573.0	 8837.0	...
1730337	  682.9	  572.4	 8833.0	...
1730338	  682.6	  572.6	 8834.0	...
1730339	  683.5	  573.2	 8835.0	...
1730340	  684.4	  573.8	 8837.0	...
1730341	  684.5	  573.7	 8840.0	...
1730342	  684.4	  573.7	 8842.0	...
1730343	  684.2	  573.8	 8843.0	...
1730344	  684.0	  574.2	 8845.0	...
1730345	  684.1	  574.6	 8850.0	...
1730346	  684.4	  574.7	 8854.0	...
1730347	  684.7	  574.5	 8855.0	...
1730348	  684.7	  574.3	 8855.0	...
1730349	  684.7	  574.2	 8855.0	...
1730350	  684.7	  574.3	 8855.0	...
1730351	  684.9	  574.4	 8855.0	...
1730352	  685.1	  574.4	 8854.0	...
1730353	  684.9	  574.2	 8854.0	...
1730354	  684.4	  573.8	 8852.0	...
1730355	  683.9	  573.5	 8850.0	...
1730356	  683.7	  573.5	 8848.0	...
1730357	  683.3	  573.6	 8847.0	...
1730358	  683.0	  573.7	 8847.0	...
1730359	  682.9	  573.6	 8848.0	...
1730360	  683.1	  573.8	 8848.0	...
1730361	  683.2	  574.0	 8849.0	...
1730362	  683.5	  574.2	 8848.0	...
1730363	  683.8	  574.1	 8848.0	...
1730364	  683.9	  574.0	 8848.0	...
1730365	  683.9	  573.9	 8849.0	...
1730366	  683.6	  573.7	 8850.0	...
1730367	  683.4	  573.5	 8849.0	...
1730368	  683.8	  573.3	 8848.0	...
1730369	  684.3	  573.4	 8848.0	...
1730370	  684.8	  573.4	 8848.0	...
1730371	  684.3	  573.6	 8848.0	...
1730372	  683.8	  573.9	 8847.0	...
1730373	  683.4	  574.4	 8846.0	...
1730374	  683.7	  574.9	 8847.0	...
1730375	  684.0	  575.4	 8849.0	...
1730376	  684.1	  574.9	 8851.0	...
1730377	  684.1	  574.2	 8851.0	...
1730378	  684.0	  573.5	 8852.0	...
1730379	  684.0	  573.9	 8856.0	...
1730380	  683.8	  574.4	 8861.0	...
1730381	  683.6	  575.1	 8865.0	...
1730382	  684.1	  575.2	 8864.0	...
1730383	  684.6	  574.8	 8864.0	...
1730384	  684.7	  574.3	 8864.0	...
1730385	  684.2	  573.8	 8864.0	...
1730386	  683.8	  574.1	 8863.0	...
1730387	  683.9	  574.2	 8862.0	...
1730388	  683.9	  574.2	 8859.0	...
1730389	  683.8	  574.0	 8856.0	...
1730390	  683.8	  573.8	 8854.0	...
1730391	  683.9	  573.6	 8852.0	...
1730392	  683.9	  573.6	 8851.0	...
1730393	  683.9	  573.7	 8851.0	...
1730394	  683.7	  573.9	 8851.0	...
1730395	  683.7	  573.7	 8851.0	...
1730396	  683.7	  573.3	 8851.0	...
1730397	  683.7	  573.0	 8850.0	...
1730398	  684.0	  573.0	 8852.0	...
1730399	  684.1	  573.1	 8853.0	...
1730400	  684.0	  573.5	 8855.0	...
1730401	  683.8	  573.9	 8855.0	...
1730402	  683.5	  574.4	 8854.0	...
1730403	  684.1	  574.6	 8854.0	...
1730404	  684.8	  574.5	 8855.0	...
1730405	  684.8	  573.9	 8858.0	...
1730406	  684.2	  573.4	 8860.0	...
1730407	  683.5	  573.1	 8862.0	...
1730408	  683.5	  573.0	 8862.0	...
1730409	  683.5	  573.7	 8862.0	...
1730410	  683.6	  574.3	 8862.0	...
1730411	  683.7	  575.0	 8863.0	...
1730412	  683.6	  575.0	 8865.0	...
1730413	  683.6	  574.8	 8867.0	...
1730414	  683.8	  574.7	 8867.0	...
1730415	  684.0	  574.7	 8866.0	...
1730416	  684.1	  574.6	 8865.0	...
1730417	  684.0	  574.5	 8860.0	...
1730418	  683.8	  574.4	 8855.0	...
1730419	  683.7	  574.6	 8851.0	...
1730420	  683.7	  575.1	 8856.0	...
1730421	  683.9	  575.4	 8861.0	...
1730422	  684.2	  575.5	 8865.0	...
1730423	  684.3	  575.4	 8861.0	...
1730424	  684.3	  575.2	 8857.0	...
1730425	  684.0	  575.0	 8853.0	...
1730426	  683.7	  574.6	 8853.0	...
1730427	  683.5	  574.4	 8859.0	...
1730428	  683.5	  574.5	 8864.0	...
1730429	  683.5	  574.8	 8866.0	...
1730430	  683.5	  575.0	 8864.0	...
1730431	  683.4	  574.8	 8864.0	...
1730432	  683.3	  574.7	 8867.0	...
1730433	  683.2	  574.6	 8868.0	...
1730434	  683.2	  574.7	 8865.0	...
1730435	  683.4	  574.7	 8861.0	...
1730436	  683.7	  575.0	 8859.0	...
1730437	  684.0	  575.1	 8860.0	...
1730438	  684.1	  575.3	 8860.0	...
1730439	  684.0	  575.1	 8860.0	...
1730440	  683.9	  574.9	 8857.0	...
1730441	  683.7	  574.7	 8854.0	...
1730442	  684.1	  574.6	 8853.0	...
1730443	  684.6	  574.7	 8854.0	...
1730444	  684.9	  574.7	 8856.0	...
1730445	  684.6	  574.8	 8858.0	...
1730446	  684.3	  574.9	 8860.0	...
1730447	  684.1	  574.8	 8862.0	...
1730448	  684.0	  574.8	 8863.0	...
1730449	  684.1	  574.7	 8866.0	...
1730450	  684.1	  574.7	 8868.0	...
1730451	  683.9	  574.7	 8870.0	...
1730452	  683.7	  574.6	 8868.0	...
1730453	  683.5	  574.9	 8866.0	...
1730454	  683.8	  575.2	 8865.0	...
1730455	  684.1	  575.4	 8864.0	...
1730456	  684.5	  575.8	 8864.0	...
1730457	  684.5	  576.3	 8864.0	...
1730458	  684.1	  576.9	 8864.0	...
1730459	  683.6	  577.0	 8865.0	...
1730460	  683.2	  577.1	 8865.0	...
1730461	  683.2	  577.1	 8868.0	...
1730462	  683.2	  577.0	 8870.0	...
1730463	  683.2	  576.9	 8873.0	...
1730464	  683.3	  576.9	 8872.0	...
1730465	  683.4	  577.0	 8871.0	...
1730466	  683.4	  576.8	 8870.0	...
1730467	  683.4	  576.4	 8869.0	...
1730468	  683.4	  576.0	 8870.0	...
1730469	  683.8	  576.3	 8872.0	...
1730470	  684.3	  576.7	 8875.0	...
1730471	  684.7	  576.7	 8878.0	...
1730472	  684.5	  576.1	 8878.0	...
1730473	  684.3	  575.5	 8877.0	...
1730474	  684.0	  575.6	 8876.0	...
1730475	  684.0	  575.9	 8875.0	...
1730476	  684.1	  576.5	 8874.0	...
1730477	  684.1	  577.0	 8873.0	...
1730478	  684.2	  577.4	 8871.0	...
1730479	  684.1	  577.3	 8869.0	...
1730480	  684.1	  577.2	 8868.0	...
1730481	  684.2	  577.2	 8867.0	...
1730482	  684.2	  577.2	 8867.0	...
1730483	  684.3	  577.2	 8866.0	...
1730484	  684.3	  577.4	 8866.0	...
1730485	  684.3	  577.5	 8867.0	...
1730486	  684.2	  577.6	 8867.0	...
1730487	  684.1	  577.7	 8867.0	...
1730488	  684.0	  577.5	 8867.0	...
1730489	  683.7	  576.7	 8866.0	...
1730490	  683.4	  575.9	 8865.0	...
1730491	  683.0	  575.9	 8862.0	...
1730492	  682.9	  576.5	 8860.0	...
1730493	  682.8	  577.3	 8860.0	...
1730494	  683.4	  577.8	 8863.0	...
1730495	  684.0	  578.2	 8868.0	...
1730496	  684.5	  578.3	 8873.0	...
1730497	  684.3	  577.9	 8876.0	...
1730498	  684.2	  577.5	 8877.0	...
1730499	  684.1	  577.1	 8873.0	...
1730500	  684.0	  577.0	 8868.0	...
1730501	  683.9	  577.0	 8863.0	...
1730502	  683.9	  577.0	 8862.0	...
1730503	  683.9	  577.2	 8867.0	...
1730504	  683.9	  577.5	 8873.0	...
1730505	  683.9	  577.8	 8875.0	...
1730506	  683.9	  577.6	 8870.0	...
1730507	  683.9	  577.3	 8864.0	...
1730508	  684.1	  577.3	 8862.0	...
1730509	  684.4	  577.7	 8867.0	...
1730510	  684.7	  578.2	 8871.0	...
1730511	  684.7	  578.3	 8876.0	...
1730512	  684.2	  578.4	 8876.0	...
1730513	  683.8	  578.5	 8878.0	...
1730514	  683.7	  578.6	 8879.0	...
1730515	  683.8	  578.6	 8876.0	...
1730516	  684.2	  578.8	 8872.0	...
1730517	  684.4	  578.9	 8868.0	...
1730518	  684.6	  578.4	 8869.0	...
1730519	  684.4	  577.8	 8871.0	...
1730520	  684.2	  577.2	 8873.0	...
1730521	  684.2	  577.3	 8874.0	...
1730522	  684.3	  577.9	 8874.0	...
1730523	  684.3	  578.5	 8871.0	...
1730524	  684.0	  578.7	 8867.0	...
1730525	  683.7	  578.6	 8864.0	...
1730526	  683.8	  578.2	 8868.0	...
1730527	  684.1	  578.1	 8875.0	...
1730528	  684.0	  578.0	 8881.0	...
1730529	  683.7	  578.1	 8882.0	...
1730530	  683.7	  578.2	 8880.0	...
1730531	  684.2	  578.3	 8879.0	...
1730532	  684.4	  578.4	 8877.0	...
1730533	  684.2	  578.7	 8876.0	...
1730534	  683.9	  579.1	 8876.0	...
1730535	  683.7	  579.2	 8875.0	...
1730536	  683.6	  579.1	 8873.0	...
1730537	  683.4	  579.0	 8872.0	...
1730538	  683.3	  579.1	 8874.0	...
1730539	  683.3	  579.0	 8876.0	...
1730540	  683.3	  578.8	 8879.0	...
1730541	  683.4	  578.6	 8879.0	...
1730542	  683.5	  578.3	 8879.0	...
1730543	  683.7	  578.2	 8879.0	...
1730544	  683.9	  578.5	 8876.0	...
1730545	  683.8	  579.0	 8874.0	...
1730546	  683.8	  579.4	 8874.0	...
1730547	  683.6	  579.2	 8876.0	...
1730548	  683.7	  579.3	 8878.0	...
1730549	  683.7	  579.4	 8878.0	...
1730550	  683.8	  579.4	 8877.0	...
1730551	  683.9	  579.5	 8876.0	...
1730552	  684.1	  579.6	 8876.0	...
1730553	  684.2	  579.7	 8878.0	...
1730554	  684.0	  579.6	 8879.0	...
1730555	  684.0	  579.6	 8880.0	...
1730556	  684.0	  579.8	 8880.0	...
1730557	  683.9	  580.0	 8880.0	...
1730558	  683.7	  579.7	 8880.0	...
1730559	  683.6	  579.4	 8881.0	...
1730560	  683.6	  579.1	 8883.0	...
1730561	  683.5	  579.3	 8886.0	...
1730562	  683.5	  579.7	 8887.0	...
1730563	  683.4	  580.0	 8888.0	...
1730564	  683.3	  580.3	 8889.0	...
1730565	  683.5	  580.5	 8891.0	...
1730566	  683.8	  580.6	 8892.0	...
1730567	  683.9	  580.6	 8890.0	...
1730568	  683.7	  580.6	 8887.0	...
1730569	  683.6	  580.6	 8884.0	...
1730570	  683.5	  580.6	 8885.0	...
1730571	  683.5	  580.5	 8886.0	...
1730572	  683.5	  580.6	 8886.0	...
1730573	  683.6	  581.0	 8887.0	...
1730574	  683.8	  581.4	 8889.0	...
1730575	  684.0	  581.3	 8890.0	...
1730576	  684.0	  581.2	 8893.0	...
1730577	  683.8	  581.0	 8894.0	...
1730578	  683.6	  581.1	 8893.0	...
1730579	  683.6	  580.8	 8890.0	...
1730580	  683.6	  580.6	 8887.0	...
1730581	  683.9	  580.4	 8888.0	...
1730582	  684.2	  580.4	 8888.0	...
1730583	  684.6	  580.5	 8887.0	...
1730584	  684.7	  580.5	 8886.0	...
1730585	  684.5	  580.5	 8886.0	...
1730586	  684.3	  580.5	 8886.0	...
1730587	  684.1	  580.5	 8887.0	...
1730588	  684.1	  580.5	 8890.0	...
1730589	  684.1	  580.5	 8893.0	...
1730590	  683.8	  580.4	 8890.0	...
1730591	  683.4	  580.4	 8885.0	...
1730592	  683.4	  580.4	 8884.0	...
1730593	  683.7	  580.5	 8887.0	...
1730594	  684.0	  580.6	 8891.0	...
1730595	  684.0	  580.6	 8891.0	...
1730596	  684.0	  580.6	 8891.0	...
1730597	  683.8	  580.8	 8891.0	...
1730598	  683.7	  581.0	 8891.0	...
1730599	  683.6	  581.3	 8892.0	...
1730600	  683.5	  581.1	 8892.0	...
1730601	  683.7	  580.7	 8893.0	...
1730602	  683.9	  580.3	 8893.0	...
1730603	  684.0	  580.1	 8892.0	...
1730604	  683.7	  580.0	 8890.0	...
1730605	  683.3	  580.0	 8890.0	...
1730606	  683.3	  580.2	 8890.0	...
1730607	  683.7	  580.5	 8891.0	...
1730608	  684.1	  580.8	 8891.0	...
1730609	  684.2	  580.7	 8890.0	...
1730610	  684.1	  580.7	 8890.0	...
1730611	  684.0	  580.7	 8889.0	...
1730612	  683.6	  580.7	 8892.0	...
1730613	  683.6	  580.9	 8893.0	...
1730614	  683.5	  581.1	 8895.0	...
1730615	  683.4	  581.4	 8895.0	...
1730616	  683.2	  581.5	 8895.0	...
1730617	  683.2	  581.6	 8895.0	...
1730618	  683.4	  581.5	 8894.0	...
1730619	  683.6	  581.3	 8895.0	...
1730620	  683.6	  581.1	 8897.0	...
MSG	1730621 0000 _ Number Off
1730621	  683.4	  580.9	 8900.0	...
1730622	  683.1	  580.8	 8903.0	...
1730623	  683.0	  580.8	 8905.0	...
1730624	  683.2	  580.9	 8904.0	...
1730625	  683.3	  581.0	 8902.0	...
1730626	  683.4	  581.0	 8900.0	...
1730627	  683.5	  580.9	 8901.0	...
1730628	  683.7	  580.7	 8902.0	...
1730629	  683.7	  580.6	 8901.0	...
1730630	  683.4	  580.6	 8902.0	...
1730631	  683.4	  580.7	 8904.0	...
1730632	  683.4	  580.8	 8906.0	...
1730633	  683.4	  580.8	 8908.0	...
1730634	  683.3	  580.9	 8908.0	...
1730635	  683.2	  581.1	 8905.0	...
1730636	  683.3	  581.2	 8901.0	...
1730637	  683.5	  581.1	 8896.0	...
1730638	  683.9	  581.3	 8895.0	...
1730639	  684.2	  581.5	 8895.0	...
1730640	  684.0	  581.5	 8898.0	...
1730641	  683.6	  581.4	 8900.0	...
1730642	  683.3	  581.6	 8902.0	...
1730643	  683.3	  581.9	 8904.0	...
1730644	  683.3	  582.1	 8906.0	...
1730645	  683.1	  582.0	 8907.0	...
1730646	  683.2	  581.8	 8907.0	...
1730647	  683.2	  581.7	 8907.0	...
1730648	  683.1	  581.7	 8907.0	...
1730649	  682.9	  581.8	 8909.0	...
1730650	  682.9	  581.8	 8910.0	...
1730651	  682.4	  581.8	 8909.0	...
1730652	  682.0	  581.8	 8906.0	...
1730653	  682.2	  581.8	 8907.0	...
1730654	  682.8	  581.6	 8910.0	...
1730655	  683.4	  581.5	 8913.0	...
1730656	  683.3	  581.4	 8914.0	...
1730657	  683.4	  581.4	 8914.0	...
1730658	  683.7	  581.3	 8914.0	...
1730659	  683.8	  581.2	 8914.0	...
1730660	  683.9	  581.2	 8915.0	...
1730661	  683.8	  581.2	 8920.0	...
1730662	  684.1	  581.3	 8924.0	...
1730663	  684.3	  581.2	 8929.0	...
1730664	  684.5	  581.1	 8930.0	...
1730665	  684.3	  581.0	 8925.0	...
1730666	  683.7	  581.0	 8919.0	...
1730667	  683.2	  581.2	 8912.0	...
1730668	  682.8	  581.1	 8910.0	...
1730669	  682.8	  581.0	 8913.0	...
1730670	  682.9	  580.8	 8918.0	...
1730671	  683.4	  580.9	 8924.0	...
1730672	  683.9	  581.2	 8923.0	...
1730673	  684.1	  581.1	 8922.0	...
1730674	  683.8	  581.0	 8924.0	...
1730675	  683.6	  580.8	 8927.0	...
1730676	  683.6	  580.9	 8929.0	...
1730677	  683.6	  581.0	 8928.0	...
1730678	  683.5	  580.9	 8927.0	...
1730679	  683.4	  580.9	 8927.0	...
1730680	  682.9	  581.0	 8926.0	...
1730681	  682.5	  581.2	 8924.0	...
1730682	  682.1	  581.4	 8921.0	...
1730683	  682.1	  581.4	 8920.0	...
1730684	  682.1	  581.4	 8919.0	...
1730685	  682.2	  581.4	 8919.0	...
1730686	  682.4	  581.3	 8920.0	...
1730687	  682.6	  581.3	 8920.0	...
1730688	  683.2	  581.2	 8921.0	...
1730689	  683.7	  581.4	 8922.0	...
1730690	  684.2	  581.6	 8927.0	...
1730691	  683.7	  581.8	 8931.0	...
1730692	  683.2	  581.9	 8929.0	...
1730693	  682.6	  581.9	 8924.0	...
1730694	  682.6	  581.8	 8920.0	...
1730695	  682.5	  581.7	 8920.0	...
1730696	  682.7	  581.6	 8920.0	...
1730697	  682.8	  581.6	 8923.0	...
1730698	  682.9	  581.5	 8928.0	...
1730699	  682.9	  581.5	 8932.0	...
1730700	  683.0	  581.4	 8932.0	...
1730701	  683.0	  581.3	 8935.0	...
1730702	  683.2	  581.3	 8938.0	...
1730703	  683.4	  581.7	 8939.0	...
1730704	  683.6	  582.0	 8939.0	...
1730705	  683.7	  582.0	 8938.0	...
1730706	  683.9	  581.9	 8937.0	...
1730707	  684.0	  582.1	 8937.0	...
1730708	  683.5	  582.4	 8938.0	...
1730709	  682.9	  582.6	 8940.0	...
1730710	  682.3	  582.3	 8941.0	...
1730711	  682.5	  581.9	 8943.0	...
1730712	  682.8	  581.2	 8944.0	...
1730713	  683.1	  580.6	 8945.0	...
1730714	  683.2	  580.1	 8946.0	...
1730715	  683.2	  580.4	 8948.0	...
1730716	  683.4	  580.6	 8950.0	...
1730717	  683.6	  581.2	 8951.0	...
1730718	  683.5	  581.5	 8953.0	...
1730719	  683.1	  582.1	 8953.0	...
1730720	  682.8	  582.3	 8954.0	...
1730721	  682.8	  582.1	 8952.0	...
1730722	  682.5	  581.6	 8950.0	...
1730723	  682.1	  581.1	 8948.0	...
1730724	  681.8	  581.0	 8948.0	...
1730725	  682.0	  580.9	 8948.0	...
1730726	  682.2	  580.9	 8947.0	...
1730727	  682.3	  580.9	 8947.0	...
1730728	  682.4	  580.9	 8947.0	...
1730729	  682.5	  581.1	 8947.0	...
1730730	  682.7	  581.1	 8950.0	...
1730731	  682.8	  581.0	 8955.0	...
1730732	  682.9	  580.8	 8957.0	...
1730733	  683.0	  580.9	 8957.0	...
1730734	  683.2	  581.0	 8956.0	...
1730735	  683.4	  581.1	 8956.0	...
1730736	  683.5	  581.0	 8955.0	...
1730737	  683.5	  581.1	 8953.0	...
1730738	  683.5	  581.1	 8955.0	...
1730739	  683.5	  581.1	 8959.0	...
1730740	  683.4	  581.1	 8962.0	...
1730741	  683.3	  581.1	 8962.0	...
1730742	  683.2	  580.7	 8961.0	...
1730743	  683.3	  580.2	 8959.0	...
1730744	  683.4	  579.8	 8956.0	...
1730745	  683.4	  579.7	 8956.0	...
1730746	  683.2	  580.0	 8959.0	...
1730747	  683.2	  580.4	 8964.0	...
1730748	  683.1	  580.9	 8965.0	...
1730749	  683.1	  581.1	 8966.0	...
1730750	  683.1	  581.2	 8968.0	...
1730751	  682.7	  581.1	 8968.0	...
1730752	  682.2	  580.4	 8967.0	...
1730753	  681.7	  579.8	 8965.0	...
1730754	  681.6	  579.5	 8964.0	...
1730755	  682.0	  579.8	 8964.0	...
1730756	  682.6	  580.4	 8964.0	...
1730757	  682.8	  581.0	 8964.0	...
1730758	  682.5	  581.1	 8966.0	...
1730759	  682.2	  580.8	 8967.0	...
1730760	  682.3	  580.5	 8967.0	...
1730761	  682.4	  580.6	 8966.0	...
1730762	  682.6	  580.6	 8965.0	...
1730763	  682.7	  580.6	 8965.0	...
1730764	  682.7	  580.6	 8964.0	...
1730765	  682.5	  580.6	 8966.0	...
1730766	  682.5	  580.6	 8968.0	...
1730767	  682.7	  580.5	 8971.0	...
1730768	  682.9	  580.5	 8969.0	...
1730769	  682.8	  580.5	 8967.0	...
1730770	  682.6	  580.5	 8964.0	...
1730771	  682.3	  579.9	 8964.0	...
1730772	  681.9	  579.0	 8964.0	...
1730773	  681.6	  578.1	 8964.0	...
1730774	  681.5	  578.5	 8964.0	...
1730775	  681.6	  579.2	 8965.0	...
1730776	  682.0	  580.0	 8965.0	...
1730777	  682.3	  580.1	 8965.0	...
1730778	  682.5	  580.1	 8965.0	...
1730779	  682.4	  579.9	 8965.0	...
1730780	  682.4	  579.9	 8965.0	...
1730781	  682.4	  579.7	 8965.0	...
1730782	  682.2	  579.6	 8964.0	...
1730783	  682.1	  579.9	 8962.0	...
1730784	  682.1	  580.4	 8962.0	...
1730785	  682.2	  580.7	 8965.0	...
1730786	  682.0	  580.5	 8968.0	...
1730787	  681.6	  580.2	 8969.0	...
1730788	  681.2	  580.3	 8969.0	...
1730789	  681.1	  580.6	 8969.0	...
1730790	  681.1	  580.7	 8970.0	...
1730791	  680.9	  580.4	 8970.0	...
1730792	  680.6	  580.0	 8970.0	...
1730793	  680.7	  579.6	 8972.0	...
1730794	  681.4	  580.1	 8974.0	...
1730795	  682.1	  580.7	 8976.0	...
1730796	  682.3	  581.2	 8975.0	...
1730797	  682.1	  580.9	 8975.0	...
1730798	  682.0	  580.7	 8975.0	...
1730799	  682.0	  580.7	 8977.0	...
1730800	  681.9	  580.7	 8980.0	...
1730801	  681.4	  580.7	 8983.0	...
1730802	  680.9	  580.8	 8983.0	...
1730803	  680.4	  580.8	 8983.0	...
1730804	  680.0	  580.9	 8983.0	...
1730805	  679.7	  581.0	 8985.0	...
1730806	  679.8	  581.2	 8987.0	...
1730807	  680.5	  581.3	 8988.0	...
1730808	  681.1	  581.2	 8988.0	...
1730809	  681.2	  581.0	 8989.0	...
1730810	  681.0	  580.9	 8991.0	...
1730811	  680.9	  580.9	 8993.0	...
1730812	  680.8	  580.9	 8993.0	...
1730813	  680.7	  581.1	 8993.0	...
1730814	  680.5	  581.4	 8993.0	...
1730815	  680.5	  581.7	 8993.0	...
1730816	  680.4	  581.4	 8993.0	...
1730817	  680.4	  580.9	 8990.0	...
1730818	  680.5	  580.3	 8987.0	...
1730819	  680.7	  580.1	 8988.0	...
1730820	  680.9	  579.9	 8992.0	...
1730821	  681.1	  579.8	 8996.0	...
1730822	  681.1	  579.8	 8998.0	...
1730823	  681.2	  579.8	 9002.0	...
1730824	  681.3	  580.0	 9005.0	...
1730825	  681.4	  580.2	 9006.0	...
1730826	  681.5	  580.3	 9007.0	...
1730827	  681.7	  580.2	 9007.0	...
1730828	  681.8	  580.2	 9008.0	...
1730829	  681.2	  580.3	 9005.0	...
1730830	  680.4	  580.4	 9002.0	...
1730831	  679.4	  580.4	 8998.0	...
1730832	  679.3	  580.2	 8998.0	...
1730833	  679.7	  579.9	 8999.0	...
MSG	1730834 0000 _ Number On
1730834	  680.0	  579.6	 9001.0	...
1730835	  680.2	  579.5	 9003.0	...
1730836	  679.8	  579.5	 9002.0	...
1730837	  680.0	  579.4	 9002.0	...
1730838	  680.3	  579.3	 9002.0	...
1730839	  680.5	  579.3	 9000.0	...
1730840	  680.1	  579.4	 8997.0	...
1730841	  679.7	  579.6	 8995.0	...
1730842	  679.9	  579.8	 9001.0	...
1730843	  680.2	  580.1	 9008.0	...
1730844	  680.2	  580.3	 9011.0	...
1730845	  679.9	  580.0	 9010.0	...
1730846	  679.7	  579.6	 9009.0	...
1730847	  679.7	  579.2	 9010.0	...
1730848	  679.7	  579.3	 9012.0	...
1730849	  679.7	  579.7	 9014.0	...
1730850	  679.8	  579.9	 9013.0	...
1730851	  680.0	  580.2	 9011.0	...
1730852	  680.1	  580.1	 9009.0	...
1730853	  680.2	  580.1	 9010.0	...
1730854	  680.2	  579.9	 9014.0	...
1730855	  680.1	  579.7	 9019.0	...
1730856	  680.4	  579.4	 9022.0	...
1730857	  680.7	  579.3	 9021.0	...
1730858	  680.7	  579.3	 9020.0	...
1730859	  680.5	  579.2	 9020.0	...
1730860	  679.9	  579.3	 9020.0	...
1730861	  679.6	  579.2	 9018.0	...
1730862	  679.6	  579.1	 9017.0	...
1730863	  680.0	  579.0	 9016.0	...
1730864	  680.4	  579.0	 9019.0	...
1730865	  680.4	  579.2	 9023.0	...
1730866	  680.5	  579.4	 9022.0	...
1730867	  680.6	  579.5	 9019.0	...
1730868	  680.5	  579.4	 9014.0	...
1730869	  680.3	  579.2	 9014.0	...
1730870	  680.0	  578.8	 9014.0	...
1730871	  679.8	  578.4	 9015.0	...
1730872	  679.9	  578.1	 9015.0	...
1730873	  680.1	  578.0	 9017.0	...
1730874	  680.1	  577.8	 9019.0	...
1730875	  680.0	  577.6	 9021.0	...
1730876	  679.9	  577.5	 9023.0	...
1730877	  679.9	  577.2	 9026.0	...
1730878	  680.0	  577.0	 9029.0	...
1730879	  679.9	  576.7	 9031.0	...
1730880	  679.8	  577.2	 9030.0	...
1730881	  679.7	  577.7	 9030.0	...
1730882	  679.7	  578.3	 9029.0	...
1730883	  679.8	  578.1	 9032.0	...
1730884	  679.8	  577.9	 9036.0	...
1730885	  679.9	  577.8	 9038.0	...
1730886	  680.1	  578.0	 9036.0	...
1730887	  680.4	  578.3	 9035.0	...
1730888	  680.7	  578.5	 9035.0	...
1730889	  680.4	  578.4	 9035.0	...
1730890	  680.0	  578.1	 9037.0	...
1730891	  679.4	  577.8	 9038.0	...
1730892	  679.3	  577.6	 9038.0	...
1730893	  679.2	  577.7	 9031.0	...
1730894	  679.2	  577.9	 9025.0	...
1730895	  679.1	  578.2	 9022.0	...
1730896	  679.1	  578.5	 9023.0	...
1730897	  679.2	  578.7	 9027.0	...
1730898	  679.1	  578.1	 9032.0	...
1730899	  679.1	  577.3	 9036.0	...
1730900	  678.9	  576.5	 9039.0	...
1730901	  678.7	  576.5	 9040.0	...
1730902	  679.1	  576.9	 9041.0	...
1730903	  679.6	  577.2	 9040.0	...
1730904	  680.0	  577.6	 9039.0	...
1730905	  679.9	  577.5	 9038.0	...
1730906	  679.7	  577.3	 9038.0	...
1730907	  679.6	  577.2	 9039.0	...
1730908	  679.5	  577.1	 9042.0	...
1730909	  679.5	  577.2	 9045.0	...
1730910	  679.7	  577.3	 9047.0	...
1730911	  680.0	  577.5	 9047.0	...
1730912	  680.3	  577.6	 9047.0	...
1730913	  680.7	  577.7	 9047.0	...
1730914	  680.9	  577.8	 9049.0	...
1730915	  681.0	  578.1	 9052.0	...
1730916	  680.7	  578.3	 9055.0	...
1730917	  680.3	  578.3	 9054.0	...
1730918	  680.0	  577.9	 9053.0	...
1730919	  679.8	  577.6	 9052.0	...
1730920	  679.8	  577.4	 9053.0	...
1730921	  680.1	  577.4	 9054.0	...
1730922	  680.4	  577.4	 9055.0	...
1730923	  680.8	  577.5	 9055.0	...
1730924	  680.8	  577.7	 9055.0	...
1730925	  680.6	  577.7	 9054.0	...
1730926	  680.1	  577.8	 9053.0	...
1730927	  679.5	  577.8	 9053.0	...
1730928	  679.3	  577.7	 9053.0	...
1730929	  679.6	  577.9	 9053.0	...
1730930	  679.8	  578.1	 9056.0	...
1730931	  679.8	  578.3	 9059.0	...
1730932	  679.9	  578.4	 9062.0	...
1730933	  679.9	  578.6	 9062.0	...
1730934	  679.8	  578.3	 9062.0	...
1730935	  679.8	  577.8	 9061.0	...
1730936	  680.0	  577.3	 9061.0	...
1730937	  680.2	  577.3	 9059.0	...
1730938	  680.3	  577.2	 9057.0	...
1730939	  680.3	  577.1	 9055.0	...
1730940	  680.3	  577.1	 9055.0	...
1730941	  680.4	  577.0	 9057.0	...
1730942	  679.9	  576.9	 9059.0	...
1730943	  679.5	  576.7	 9061.0	...
1730944	  679.1	  576.6	 9061.0	...
1730945	  679.1	  576.6	 9058.0	...
1730946	  679.3	  577.0	 9055.0	...
1730947	  679.5	  577.2	 9053.0	...
1730948	  679.8	  577.5	 9055.0	...
1730949	  679.8	  577.5	 9058.0	...
1730950	  679.9	  577.6	 9061.0	...
1730951	  679.9	  577.6	 9063.0	...
1730952	  679.2	  577.4	 9066.0	...
1730953	  678.4	  577.2	 9066.0	...
1730954	  677.6	  576.9	 9064.0	...
1730955	  677.5	  576.7	 9062.0	...
1730956	  677.6	  576.4	 9062.0	...
1730957	  677.9	  576.5	 9062.0	...
1730958	  678.1	  576.9	 9062.0	...
1730959	  678.2	  577.4	 9064.0	...
1730960	  678.1	  577.5	 9065.0	...
1730961	  678.1	  577.2	 9066.0	...
1730962	  678.1	  576.7	 9066.0	...
1730963	  678.2	  576.2	 9066.0	...
1730964	  678.4	  576.6	 9066.0	...
1730965	  678.9	  577.1	 9068.0	...
1730966	  679.3	  577.5	 9070.0	...
1730967	  679.5	  577.4	 9073.0	...
1730968	  679.3	  577.4	 9073.0	...
1730969	  678.9	  577.4	 9069.0	...
1730970	  678.5	  577.5	 9066.0	...
1730971	  678.3	  577.5	 9062.0	...
1730972	  678.4	  577.5	 9062.0	...
1730973	  678.5	  577.5	 9066.0	...
1730974	  678.5	  577.4	 9071.0	...
1730975	  678.5	  577.2	 9074.0	...
1730976	  678.4	  577.0	 9072.0	...
1730977	  678.4	  577.1	 9073.0	...
1730978	  678.2	  577.1	 9076.0	...
1730979	  678.1	  577.0	 9078.0	...
1730980	  678.0	  577.0	 9075.0	...
1730981	  678.0	  577.0	 9070.0	...
1730982	  677.9	  577.0	 9066.0	...
1730983	  677.8	  576.9	 9068.0	...
1730984	  677.7	  577.3	 9070.0	...
1730985	  677.8	  577.7	 9073.0	...
1730986	  678.0	  578.0	 9071.0	...
1730987	  678.1	  578.0	 9073.0	...
1730988	  678.0	  578.0	 9074.0	...
1730989	  677.9	  578.1	 9075.0	...
1730990	  678.0	  577.9	 9074.0	...
1730991	  678.1	  577.8	 9074.0	...
1730992	  678.2	  577.7	 9074.0	...
1730993	  677.9	  577.6	 9071.0	...
1730994	  677.8	  577.4	 9068.0	...
1730995	  677.8	  577.2	 9065.0	...
1730996	  678.1	  577.1	 9070.0	...
1730997	  678.4	  577.5	 9074.0	...
1730998	  678.7	  578.0	 9080.0	...
1730999	  678.8	  578.2	 9081.0	...
1731000	  678.1	  577.9	 9082.0	...
1731001	  677.4	  577.6	 9082.0	...
1731002	  676.9	  577.9	 9081.0	...
1731003	  677.3	  578.2	 9080.0	...
1731004	  677.6	  578.0	 9078.0	...
1731005	  677.5	  577.5	 9077.0	...
1731006	  677.4	  577.1	 9075.0	...
1731007	  677.3	  577.1	 9074.0	...
1731008	  677.5	  577.0	 9072.0	...
1731009	  677.7	  576.9	 9070.0	...
1731010	  677.9	  576.8	 9068.0	...
1731011	  677.9	  576.6	 9069.0	...
1731012	  678.0	  576.9	 9072.0	...
1731013	  678.2	  577.3	 9076.0	...
1731014	  677.7	  577.1	 9078.0	...
1731015	  677.2	  576.4	 9077.0	...
1731016	  676.8	  576.1	 9077.0	...
1731017	  676.9	  576.7	 9081.0	...
1731018	  677.1	  577.2	 9086.0	...
1731019	  677.1	  577.1	 9088.0	...
1731020	  677.1	  576.6	 9084.0	...
1731021	  677.0	  576.2	 9082.0	...
1731022	  676.9	  576.2	 9085.0	...
1731023	  677.4	  576.2	 9087.0	...
1731024	  678.0	  576.3	 9086.0	...
1731025	  678.7	  576.5	 9085.0	...
1731026	  678.7	  576.8	 9085.0	...
1731027	  679.0	  576.9	 9086.0	...
1731028	  679.2	  577.0	 9088.0	...
1731029	  678.9	  577.1	 9088.0	...
1731030	  678.4	  577.2	 9088.0	...
1731031	  677.8	  577.3	 9087.0	...
1731032	  677.7	  577.2	 9087.0	...
1731033	  677.3	  577.0	 9090.0	...
1731034	  676.9	  576.8	 9092.0	...
1731035	  677.1	  576.6	 9094.0	...
1731036	  677.6	  576.5	 9092.0	...
1731037	  678.0	  576.4	 9091.0	...
1731038	  678.0	  576.5	 9091.0	...
1731039	  677.9	  576.5	 9091.0	...
1731040	  677.9	  576.2	 9091.0	...
1731041	  677.8	  575.9	 9091.0	...
1731042	  677.6	  575.6	 9091.0	...
1731043	  677.5	  575.6	 9092.0	...
1731044	  677.3	  575.9	 9094.0	...
1731045	  677.3	  576.0	 9091.0	...
1731046	  677.6	  576.1	 9088.0	...
1731047	  678.0	  576.0	 9084.0	...
1731048	  678.4	  575.9	 9090.0	...
1731049	  678.5	  576.1	 9095.0	...
1731050	  678.5	  576.5	 9100.0	...
1731051	  678.4	  576.9	 9098.0	...
1731052	  678.4	  577.1	 9094.0	...
1731053	  678.3	  577.2	 9092.0	...
1731054	  678.3	  576.7	 9093.0	...
1731055	  678.3	  576.2	 9097.0	...
1731056	  677.8	  575.7	 9098.0	...
1731057	  677.3	  575.7	 9095.0	...
1731058	  676.8	  575.3	 9093.0	...
1731059	  676.7	  574.8	 9093.0	...
1731060	  676.8	  574.5	 9093.0	...
1731061	  677.0	  574.7	 9094.0	...
1731062	  677.1	  574.9	 9094.0	...
1731063	  677.3	  575.2	 9095.0	...
1731064	  677.3	  575.2	 9096.0	...
1731065	  677.4	  575.1	 9099.0	...
1731066	  677.2	  575.1	 9101.0	...
1731067	  676.9	  575.0	 9104.0	...
1731068	  676.7	  574.9	 9104.0	...
1731069	  676.7	  574.8	 9104.0	...
1731070	  676.6	  574.6	 9103.0	...
1731071	  676.4	  574.4	 9102.0	...
1731072	  676.4	  574.5	 9102.0	...
1731073	  676.5	  574.8	 9102.0	...
1731074	  676.6	  574.9	 9102.0	...
1731075	  676.9	  574.7	 9102.0	...
1731076	  677.1	  574.4	 9102.0	...
1731077	  677.4	  574.4	 9104.0	...
1731078	  677.5	  574.5	 9106.0	...
1731079	  677.6	  574.5	 9107.0	...
1731080	  677.6	  574.5	 9107.0	...
1731081	  677.5	  574.5	 9103.0	...
1731082	  677.5	  574.6	 9098.0	...
1731083	  677.4	  574.8	 9095.0	...
1731084	  677.4	  574.9	 9098.0	...
1731085	  677.4	  574.9	 9101.0	...
1731086	  677.3	  574.8	 9102.0	...
1731087	  677.1	  574.6	 9102.0	...
1731088	  676.9	  574.5	 9102.0	...
1731089	  676.8	  574.5	 9102.0	...
1731090	  676.7	  574.4	 9102.0	...
1731091	  676.6	  574.3	 9103.0	...
1731092	  676.6	  574.2	 9099.0	...
1731093	  676.7	  574.4	 9095.0	...
1731094	  676.8	  574.5	 9093.0	...
1731095	  676.9	  574.5	 9094.0	...
1731096	  677.0	  574.5	 9095.0	...
1731097	  676.9	  574.5	 9095.0	...
1731098	  676.7	  574.3	 9094.0	...
1731099	  676.8	  573.8	 9095.0	...
1731100	  676.8	  573.3	 9097.0	...
1731101	  676.8	  573.2	 9099.0	...
1731102	  676.6	  573.4	 9101.0	...
1731103	  676.5	  573.6	 9101.0	...
1731104	  676.6	  573.4	 9105.0	...
1731105	  676.7	  573.1	 9109.0	...
1731106	  676.8	  572.7	 9112.0	...
1731107	  676.9	  572.7	 9111.0	...
1731108	  676.8	  572.9	 9111.0	...
1731109	  676.7	  573.2	 9109.0	...
1731110	  676.7	  573.4	 9106.0	...
1731111	  676.7	  573.4	 9098.0	...
1731112	  676.8	  573.3	 9093.0	...
1731113	  677.0	  573.3	 9087.0	...
1731114	  677.1	  573.5	 9086.0	...
1731115	  677.0	  573.6	 9085.0	...
1731116	  676.9	  573.6	 9089.0	...
1731117	  676.9	  573.5	 9093.0	...
1731118	  676.6	  573.2	 9100.0	...
1731119	  676.3	  572.9	 9102.0	...
1731120	  676.2	  572.8	 9104.0	...
1731121	  676.6	  573.1	 9104.0	...
1731122	  677.2	  573.3	 9102.0	...
1731123	  677.5	  573.3	 9100.0	...
1731124	  677.8	  573.2	 9099.0	...
1731125	  677.7	  573.2	 9100.0	...
1731126	  677.6	  573.1	 9098.0	...
1731127	  677.5	  573.0	 9095.0	...
1731128	  677.6	  572.7	 9095.0	...
1731129	  677.6	  572.4	 9097.0	...
1731130	  677.7	  572.1	 9099.0	...
1731131	  677.7	  572.0	 9098.0	...
1731132	  677.8	  572.1	 9098.0	...
1731133	  677.9	  572.2	 9098.0	...
1731134	  677.8	  572.3	 9098.0	...
1731135	  677.6	  572.3	 9097.0	...
MSG	1731136 0000 _ Number Off
1731136	  677.3	  572.4	 9095.0	...
1731137	  677.3	  572.7	 9093.0	...
1731138	  677.3	  572.9	 9092.0	...
1731139	  677.3	  573.0	 9095.0	...
1731140	  677.3	  572.9	 9100.0	...
1731141	  677.3	  572.8	 9104.0	...
1731142	  677.4	  572.8	 9106.0	...
1731143	  677.4	  572.8	 9105.0	...
1731144	  677.4	  572.9	 9104.0	...
1731145	  677.4	  573.0	 9105.0	...
1731146	  677.4	  573.1	 9105.0	...
1731147	  677.4	  573.1	 9105.0	...
1731148	  677.5	  573.1	 9107.0	...
1731149	  677.7	  573.2	 9108.0	...
1731150	  677.9	  573.2	 9108.0	...
1731151	  677.7	  572.9	 9105.0	...
1731152	  677.4	  572.5	 9102.0	...
1731153	  677.1	  572.0	 9099.0	...
1731154	  677.2	  571.9	 9097.0	...
1731155	  677.4	  571.8	 9098.0	...
1731156	  677.5	  571.9	 9097.0	...
1731157	  677.6	  572.4	 9096.0	...
1731158	  677.6	  572.7	 9094.0	...
1731159	  677.7	  573.0	 9099.0	...
1731160	  677.7	  573.0	 9105.0	...
1731161	  677.8	  572.9	 9110.0	...
1731162	  677.8	  572.8	 9108.0	...
1731163	  677.8	  572.8	 9105.0	...
1731164	  677.8	  572.8	 9102.0	...
1731165	  677.8	  572.8	 9101.0	...
1731166	  677.8	  572.8	 9102.0	...
1731167	  677.6	  572.8	 9104.0	...
1731168	  677.5	  572.8	 9104.0	...
1731169	  677.4	  572.8	 9105.0	...
1731170	  677.5	  572.5	 9106.0	...
1731171	  677.4	  572.3	 9106.0	...
1731172	  677.4	  572.2	 9106.0	...
1731173	  677.3	  572.5	 9108.0	...
1731174	  677.3	  572.7	 9111.0	...
1731175	  677.3	  572.8	 9114.0	...
1731176	  677.4	  572.9	 9113.0	...
1731177	  677.5	  572.8	 9113.0	...
1731178	  677.1	  572.6	 9113.0	...
1731179	  676.7	  572.5	 9112.0	...
1731180	  676.2	  572.5	 9111.0	...
1731181	  676.2	  572.9	 9108.0	...
1731182	  676.1	  573.2	 9106.0	...
1731183	  676.1	  573.5	 9104.0	...
1731184	  676.1	  573.5	 9100.0	...
1731185	  676.1	  573.2	 9097.0	...
1731186	  675.7	  573.0	 9095.0	...
1731187	  675.3	  573.1	 9097.0	...
1731188	  675.4	  573.6	 9099.0	...
1731189	  675.9	  574.0	 9099.0	...
1731190	  676.2	  573.9	 9097.0	...
1731191	  676.0	  573.8	 9096.0	...
1731192	  675.8	  573.6	 9097.0	...
1731193	  675.7	  573.6	 9097.0	...
1731194	  675.7	  573.3	 9097.0	...
1731195	  675.8	  573.1	 9094.0	...
1731196	  676.0	  573.1	 9091.0	...
1731197	  676.1	  573.3	 9091.0	...
1731198	  676.3	  573.5	 9094.0	...
1731199	  676.5	  573.5	 9097.0	...
1731200	  676.7	  573.4	 9098.0	...
1731201	  676.8	  573.3	 9099.0	...
1731202	  676.8	  573.2	 9101.0	...
1731203	  676.7	  573.1	 9102.0	...
1731204	  676.7	  573.0	 9101.0	...
1731205	  676.7	  573.1	 9100.0	...
1731206	  677.0	  573.8	 9100.0	...
1731207	  677.1	  574.4	 9099.0	...
1731208	  676.9	  574.6	 9095.0	...
1731209	  676.6	  574.4	 9091.0	...
1731210	  676.2	  574.2	 9088.0	...
1731211	  676.1	  574.2	 9088.0	...
1731212	  676.1	  574.1	 9088.0	...
1731213	  675.5	  574.2	 9085.0	...
1731214	  674.9	  574.3	 9082.0	...
1731215	  675.0	  574.5	 9085.0	...
1731216	  675.6	  574.4	 9092.0	...
1731217	  676.0	  574.2	 9095.0	...
1731218	  675.8	  574.0	 9093.0	...
1731219	  675.6	  573.9	 9091.0	...
1731220	  675.7	  573.7	 9093.0	...
1731221	  675.9	  573.6	 9095.0	...
1731222	  676.1	  573.9	 9098.0	...
1731223	  676.2	  574.2	 9100.0	...
1731224	  676.1	  574.8	 9101.0	...
1731225	  676.1	  575.1	 9098.0	...
1731226	  676.0	  575.0	 9095.0	...
1731227	  676.1	  574.8	 9094.0	...
1731228	  676.2	  574.7	 9097.0	...
1731229	  675.8	  574.9	 9098.0	...
1731230	  675.4	  574.7	 9097.0	...
1731231	  675.4	  574.3	 9096.0	...
1731232	  675.8	  573.9	 9096.0	...
1731233	  676.2	  573.9	 9095.0	...
1731234	  676.5	  573.8	 9093.0	...
1731235	  676.7	  574.0	 9091.0	...
1731236	  677.0	  574.2	 9091.0	...
1731237	  677.1	  574.5	 9093.0	...
1731238	  677.3	  574.5	 9098.0	...
1731239	  677.4	  574.7	 9102.0	...
1731240	  676.8	  574.9	 9103.0	...
1731241	  676.3	  574.9	 9100.0	...
1731242	  675.7	  574.9	 9096.0	...
1731243	  676.0	  574.9	 9097.0	...
1731244	  676.2	  574.8	 9101.0	...
1731245	  676.3	  574.8	 9106.0	...
1731246	  676.2	  574.8	 9107.0	...
1731247	  676.1	  574.8	 9108.0	...
1731248	  676.0	  575.0	 9108.0	...
1731249	  676.0	  575.2	 9108.0	...
1731250	  676.0	  575.4	 9107.0	...
1731251	  675.9	  575.5	 9105.0	...
1731252	  675.8	  575.0	 9105.0	...
1731253	  675.8	  574.4	 9107.0	...
1731254	  675.9	  574.0	 9107.0	...
1731255	  675.9	  574.3	 9102.0	...
1731256	  675.9	  574.8	 9097.0	...
1731257	  675.9	  575.1	 9095.0	...
1731258	  675.9	  575.1	 9097.0	...
1731259	  676.0	  575.1	 9099.0	...
1731260	  676.1	  575.1	 9102.0	...
1731261	  675.7	  575.2	 9106.0	...
1731262	  675.4	  575.2	 9109.0	...
1731263	  675.1	  575.2	 9109.0	...
1731264	  675.1	  575.0	 9108.0	...
1731265	  675.2	  574.9	 9108.0	...
1731266	  675.2	  574.7	 9109.0	...
1731267	  675.2	  574.7	 9109.0	...
1731268	  675.2	  574.7	 9110.0	...
1731269	  675.6	  574.7	 9112.0	...
1731270	  676.0	  574.9	 9113.0	...
1731271	  676.4	  575.5	 9113.0	...
1731272	  676.3	  576.1	 9111.0	...
1731273	  676.3	  576.4	 9110.0	...
1731274	  676.4	  576.1	 9110.0	...
1731275	  676.2	  575.8	 9110.0	...
1731276	  676.0	  575.8	 9111.0	...
1731277	  675.8	  575.9	 9107.0	...
1731278	  675.9	  576.0	 9104.0	...
1731279	  675.9	  576.1	 9100.0	...
1731280	  676.0	  576.0	 9099.0	...
1731281	  676.0	  576.0	 9098.0	...
1731282	  676.1	  575.9	 9098.0	...
1731283	  675.7	  575.9	 9095.0	...
1731284	  675.3	  575.9	 9092.0	...
1731285	  674.9	  576.1	 9091.0	...
1731286	  674.9	  576.3	 9095.0	...
1731287	  674.9	  576.4	 9098.0	...
1731288	  674.9	  576.5	 9101.0	...
1731289	  674.7	  576.4	 9103.0	...
1731290	  674.6	  576.4	 9101.0	...
1731291	  675.2	  576.4	 9097.0	...
1731292	  675.9	  576.4	 9093.0	...
1731293	  676.6	  576.3	 9096.0	...
1731294	  676.5	  576.3	 9100.0	...
1731295	  676.3	  576.2	 9104.0	...
1731296	  676.3	  576.1	 9107.0	...
1731297	  676.3	  575.9	 9109.0	...
1731298	  676.4	  575.9	 9112.0	...
1731299	  676.4	  576.2	 9110.0	...
1731300	  676.1	  576.6	 9105.0	...
1731301	  675.9	  577.1	 9099.0	...
1731302	  675.8	  577.2	 9097.0	...
1731303	  675.8	  577.1	 9097.0	...
1731304	  675.7	  576.7	 9097.0	...
1731305	  675.7	  576.2	 9097.0	...
1731306	  675.6	  575.8	 9097.0	...
1731307	  675.5	  575.7	 9095.0	...
1731308	  675.5	  575.8	 9093.0	...
1731309	  675.7	  576.2	 9091.0	...
1731310	  675.8	  576.5	 9091.0	...
1731311	  675.8	  576.7	 9092.0	...
1731312	  675.7	  576.7	 9096.0	...
1731313	  675.6	  576.7	 9098.0	...
1731314	  675.6	  576.7	 9098.0	...
1731315	  675.6	  576.6	 9095.0	...
1731316	  675.5	  577.0	 9095.0	...
1731317	  675.6	  577.4	 9097.0	...
1731318	  676.0	  577.7	 9097.0	...
1731319	  676.4	  577.6	 9095.0	...
1731320	  676.7	  577.6	 9093.0	...
1731321	  676.5	  577.6	 9093.0	...
1731322	  676.4	  577.6	 9097.0	...
1731323	  676.5	  577.7	 9103.0	...
1731324	  676.5	  577.8	 9109.0	...
1731325	  676.6	  578.0	 9112.0	...
1731326	  676.6	  578.0	 9114.0	...
1731327	  676.6	  578.2	 9116.0	...
1731328	  676.6	  578.2	 9116.0	...
1731329	  676.7	  578.2	 9114.0	...
1731330	  676.9	  577.9	 9112.0	...
1731331	  676.5	  577.7	 9105.0	...
1731332	  676.0	  577.6	 9100.0	...
1731333	  675.5	  577.8	 9097.0	...
1731334	  675.5	  577.9	 9098.0	...
1731335	  675.7	  578.1	 9098.0	...
1731336	  676.0	  578.2	 9097.0	...
1731337	  676.2	  578.3	 9101.0	...
1731338	  676.2	  578.3	 9106.0	...
1731339	  676.2	  578.3	 9111.0	...
1731340	  676.1	  578.0	 9112.0	...
1731341	  676.0	  577.8	 9110.0	...
1731342	  676.0	  577.2	 9108.0	...
1731343	  675.9	  577.0	 9105.0	...
1731344	  675.9	  577.0	 9106.0	...
1731345	  676.1	  577.3	 9107.0	...
1731346	  676.3	  577.6	 9109.0	...
1731347	  676.4	  577.9	 9111.0	...
1731348	  676.4	  578.1	 9112.0	...
1731349	  676.5	  578.2	 9112.0	...
1731350	  676.7	  578.3	 9110.0	...
1731351	  676.8	  578.5	 9106.0	...
1731352	  676.6	  578.4	 9102.0	...
1731353	  676.4	  578.1	 9099.0	...
1731354	  676.0	  577.5	 9097.0	...
1731355	  675.9	  577.4	 9097.0	...
1731356	  675.8	  577.2	 9098.0	...
1731357	  676.1	  577.5	 9101.0	...
1731358	  676.2	  577.7	 9108.0	...
1731359	  676.4	  577.8	 9114.0	...
1731360	  676.3	  577.8	 9117.0	...
1731361	  676.4	  577.8	 9118.0	...
1731362	  676.3	  577.9	 9118.0	...
1731363	  676.2	  578.0	 9116.0	...
1731364	  676.1	  577.9	 9114.0	...
1731365	  676.2	  577.8	 9113.0	...
1731366	  676.4	  577.6	 9111.0	...
1731367	  676.5	  577.5	 9109.0	...
1731368	  676.6	  577.4	 9106.0	...
1731369	  676.7	  577.5	 9106.0	...
1731370	  676.8	  577.7	 9105.0	...
1731371	  676.9	  577.9	 9108.0	...
1731372	  677.0	  577.9	 9112.0	...
1731373	  677.0	  577.8	 9113.0	...
1731374	  676.4	  577.6	 9110.0	...
1731375	  675.9	  577.5	 9105.0	...
1731376	  675.5	  577.5	 9105.0	...
1731377	  675.6	  577.5	 9106.0	...
1731378	  675.5	  577.5	 9110.0	...
1731379	  675.5	  577.5	 9111.0	...
1731380	  675.5	  577.6	 9111.0	...
1731381	  675.7	  577.8	 9110.0	...
1731382	  675.9	  578.1	 9109.0	...
1731383	  675.9	  578.3	 9109.0	...
1731384	  675.9	  578.4	 9110.0	...
1731385	  675.8	  578.3	 9111.0	...
1731386	  675.8	  578.3	 9113.0	...
1731387	  675.8	  578.2	 9114.0	...
1731388	  675.8	  578.2	 9115.0	...
1731389	  675.9	  578.2	 9113.0	...
1731390	  675.9	  578.2	 9113.0	...
1731391	  675.8	  577.8	 9113.0	...
1731392	  675.7	  577.4	 9112.0	...
1731393	  675.7	  577.0	 9111.0	...
1731394	  675.8	  576.9	 9110.0	...
1731395	  676.0	  577.1	 9112.0	...
1731396	  676.1	  577.6	 9113.0	...
1731397	  676.1	  578.1	 9113.0	...
1731398	  676.1	  578.1	 9112.0	...
1731399	  676.2	  577.9	 9112.0	...
1731400	  676.2	  577.6	 9113.0	...
1731401	  676.3	  577.7	 9116.0	...
1731402	  676.2	  577.6	 9118.0	...
1731403	  676.0	  577.4	 9116.0	...
1731404	  675.7	  577.2	 9115.0	...
1731405	  675.3	  577.1	 9113.0	...
1731406	  675.0	  577.1	 9112.0	...
1731407	  674.8	  577.2	 9112.0	...
1731408	  674.6	  577.2	 9111.0	...
1731409	  675.0	  577.6	 9111.0	...
1731410	  675.2	  578.1	 9111.0	...
1731411	  675.5	  578.5	 9110.0	...
1731412	  675.3	  578.2	 9113.0	...
1731413	  675.5	  578.0	 9116.0	...
1731414	  675.6	  577.8	 9118.0	...
1731415	  675.7	  577.5	 9118.0	...
1731416	  675.5	  577.2	 9113.0	...
1731417	  675.2	  576.9	 9108.0	...
1731418	  675.0	  576.8	 9105.0	...
1731419	  674.9	  576.9	 9108.0	...
1731420	  675.0	  577.2	 9111.0	...
1731421	  675.2	  577.4	 9112.0	...
1731422	  675.3	  577.5	 9112.0	...
1731423	  675.4	  577.6	 9112.0	...
1731424	  675.3	  577.6	 9112.0	...
1731425	  675.2	  577.4	 9114.0	...
1731426	  675.0	  577.2	 9116.0	...
1731427	  674.9	  577.1	 9120.0	...
1731428	  675.0	  577.7	 9123.0	...
1731429	  675.2	  578.2	 9122.0	...
1731430	  675.4	  578.6	 9118.0	...
1731431	  675.4	  577.8	 9115.0	...
1731432	  675.2	  576.9	 9115.0	...
1731433	  675.0	  576.2	 9115.0	...
1731434	  674.9	  576.3	 9114.0	...
1731435	  674.7	  576.4	 9113.0	...
1731436	  674.7	  576.7	 9112.0	...
1731437	  674.9	  577.1	 9112.0	...
1731438	  674.9	  577.4	 9111.0	...
1731439	  674.9	  577.3	 9111.0	...
1731440	  675.2	  577.2	 9111.0	...
1731441	  675.6	  577.3	 9114.0	...
1731442	  675.9	  577.2	 9117.0	...
1731443	  675.7	  577.2	 9117.0	...
1731444	  675.6	  577.2	 9114.0	...
1731445	  675.4	  577.4	 9112.0	...
1731446	  675.3	  577.6	 9112.0	...
1731447	  675.1	  577.6	 9114.0	...
1731448	  675.1	  577.6	 9117.0	...
1731449	  675.0	  577.6	 9116.0	...
1731450	  674.9	  577.6	 9112.0	...
1731451	  675.0	  577.8	 9110.0	...
1731452	  675.1	  577.9	 9113.0	...
1731453	  675.1	  578.1	 9117.0	...
1731454	  675.0	  577.7	 9119.0	...
1731455	  675.0	  577.3	 9120.0	...
1731456	  675.5	  577.3	 9120.0	...
1731457	  675.9	  577.7	 9120.0	...
1731458	  676.2	  578.0	 9120.0	...
1731459	  676.2	  577.8	 9119.0	...
1731460	  676.0	  577.6	 9122.0	...
1731461	  675.7	  577.5	 9125.0	...
1731462	  675.4	  577.2	 9127.0	...
1731463	  675.2	  576.9	 9124.0	...
1731464	  675.2	  577.3	 9120.0	...
1731465	  675.2	  577.8	 9114.0	...
1731466	  675.2	  577.9	 9111.0	...
1731467	  675.3	  577.4	 9110.0	...
1731468	  675.3	  576.9	 9114.0	...
1731469	  675.3	  577.1	 9117.0	...
1731470	  675.2	  577.1	 9116.0	...
1731471	  675.1	  577.2	 9114.0	...
1731472	  675.0	  577.1	 9110.0	...
1731473	  674.5	  577.1	 9109.0	...
1731474	  674.1	  577.2	 9108.0	...
1731475	  674.1	  577.3	 9109.0	...
1731476	  674.8	  577.3	 9111.0	...
1731477	  675.4	  577.2	 9113.0	...
1731478	  675.5	  577.2	 9112.0	...
1731479	  675.5	  577.1	 9113.0	...
1731480	  675.6	  577.2	 9115.0	...
1731481	  675.6	  577.3	 9116.0	...
1731482	  675.7	  577.3	 9113.0	...
1731483	  675.7	  577.3	 9107.0	...
1731484	  675.5	  577.0	 9101.0	...
1731485	  675.3	  576.8	 9099.0	...
1731486	  675.2	  576.6	 9099.0	...
1731487	  675.2	  576.5	 9099.0	...
1731488	  675.2	  576.5	 9099.0	...
1731489	  675.1	  576.5	 9100.0	...
1731490	  675.1	  576.8	 9101.0	...
1731491	  675.1	  577.2	 9100.0	...
1731492	  674.9	  577.7	 9098.0	...
1731493	  674.7	  577.9	 9096.0	...
1731494	  674.6	  578.1	 9096.0	...
1731495	  674.7	  578.2	 9096.0	...
1731496	  674.6	  578.0	 9096.0	...
1731497	  674.5	  577.7	 9095.0	...
1731498	  674.4	  577.2	 9095.0	...
1731499	  674.4	  576.7	 9094.0	...
1731500	  674.4	  576.4	 9094.0	...
1731501	  674.3	  576.3	 9095.0	...
1731502	  674.1	  576.0	 9095.0	...
1731503	  674.0	  575.8	 9096.0	...
1731504	  674.1	  575.6	 9096.0	...
1731505	  674.4	  575.5	 9097.0	...
1731506	  674.5	  575.8	 9097.0	...
1731507	  674.5	  576.0	 9097.0	...
1731508	  674.4	  576.2	 9097.0	...
1731509	  674.4	  576.2	 9096.0	...
1731510	  674.5	  576.2	 9096.0	...
1731511	  674.3	  576.3	 9095.0	...
1731512	  674.0	  576.5	 9096.0	...
1731513	  674.0	  576.5	 9098.0	...
1731514	  674.2	  576.5	 9100.0	...
1731515	  674.7	  576.9	 9102.0	...
1731516	  675.1	  577.3	 9100.0	...
1731517	  675.3	  577.6	 9098.0	...
1731518	  675.2	  577.5	 9098.0	...
1731519	  675.1	  577.1	 9102.0	...
1731520	  675.2	  576.7	 9105.0	...
1731521	  675.4	  576.3	 9105.0	...
1731522	  675.6	  576.3	 9108.0	...
1731523	  675.2	  576.4	 9110.0	...
1731524	  674.7	  576.5	 9106.0	...
1731525	  674.2	  576.3	 9099.0	...
1731526	  674.2	  575.9	 9092.0	...
1731527	  674.3	  575.7	 9091.0	...
1731528	  674.4	  575.8	 9094.0	...
1731529	  674.5	  576.0	 9099.0	...
1731530	  674.6	  576.1	 9105.0	...
1731531	  674.8	  576.0	 9109.0	...
1731532	  675.1	  576.0	 9113.0	...
1731533	  675.3	  576.0	 9115.0	...
1731534	  675.4	  576.0	 9112.0	...
1731535	  675.3	  576.1	 9110.0	...
1731536	  675.2	  576.1	 9105.0	...
1731537	  675.0	  576.1	 9103.0	...
1731538	  674.9	  576.1	 9100.0	...
1731539	  674.7	  576.1	 9100.0	...
1731540	  674.3	  575.6	 9099.0	...
1731541	  673.9	  575.1	 9099.0	...
1731542	  673.8	  574.6	 9100.0	...
1731543	  674.0	  574.7	 9103.0	...
1731544	  674.2	  574.9	 9105.0	...
1731545	  674.2	  575.2	 9105.0	...
1731546	  674.2	  575.3	 9105.0	...
1731547	  674.4	  575.4	 9104.0	...
1731548	  674.7	  575.5	 9103.0	...
1731549	  674.7	  575.9	 9101.0	...
1731550	  674.6	  576.3	 9100.0	...
1731551	  674.6	  576.3	 9099.0	...
1731552	  674.4	  576.1	 9097.0	...
1731553	  674.2	  575.9	 9094.0	...
1731554	  674.0	  575.8	 9093.0	...
1731555	  674.0	  575.5	 9094.0	...
1731556	  674.1	  575.3	 9093.0	...
1731557	  674.2	  575.4	 9090.0	...
1731558	  674.4	  575.4	 9089.0	...
1731559	  674.4	  575.5	 9092.0	...
1731560	  674.3	  575.6	 9095.0	...
1731561	  674.3	  575.7	 9098.0	...
1731562	  674.5	  575.7	 9100.0	...
1731563	  674.8	  575.7	 9102.0	...
1731564	  675.1	  575.6	 9103.0	...
1731565	  675.3	  575.5	 9103.0	...
1731566	  675.3	  575.5	 9103.0	...
1731567	  675.0	  575.6	 9103.0	...
1731568	  674.8	  575.4	 9103.0	...
1731569	  674.7	  575.2	 9104.0	...
1731570	  674.8	  574.8	 9105.0	...
1731571	  675.0	  574.7	 9103.0	...
1731572	  675.0	  575.0	 9099.0	...
1731573	  675.1	  575.3	 9097.0	...
1731574	  675.2	  575.5	 9097.0	...
1731575	  675.2	  575.5	 9098.0	...
1731576	  675.3	  575.4	 9097.0	...
1731577	  675.3	  575.5	 9098.0	...
1731578	  675.3	  575.6	 9098.0	...
1731579	  675.4	  575.8	 9103.0	...
1731580	  675.7	  575.8	 9107.0	...
1731581	  675.9	  575.7	 9111.0	...
1731582	  676.1	  575.5	 9110.0	...
1731583	  676.1	  575.5	 9108.0	...
1731584	  675.9	  575.6	 9106.0	...
1731585	  675.6	  575.5	 9103.0	...
1731586	  675.3	  575.4	 9101.0	...
1731587	  675.2	  575.5	 9100.0	...
1731588	  675.0	  575.8	 9105.0	...
1731589	  674.9	  576.3	 9111.0	...
1731590	  675.2	  576.4	 9118.0	...
1731591	  675.7	  576.5	 9115.0	...
1731592	  676.2	  576.3	 9111.0	...
1731593	  676.1	  576.2	 9106.0	...
1731594	  676.0	  575.9	 9111.0	...
1731595	  675.8	  575.8	 9118.0	...
1731596	  675.8	  575.7	 9125.0	...
1731597	  675.8	  575.9	 9125.0	...
1731598	  675.8	  575.9	 9126.0	...
1731599	  676.0	  575.8	 9126.0	...
1731600	  676.2	  575.7	 9125.0	...
1731601	  676.3	  575.2	 9124.0	...
1731602	  676.2	  574.8	 9124.0	...
1731603	  676.1	  574.5	 9120.0	...
1731604	  676.0	  574.4	 9116.0	...
1731605	  676.1	  574.3	 9117.0	...
1731606	  676.3	  574.1	 9121.0	...
1731607	  676.6	  573.8	 9126.0	...
1731608	  676.7	  573.6	 9127.0	...
1731609	  676.6	  573.7	 9121.0	...
1731610	  676.2	  573.9	 9116.0	...
1731611	  675.9	  574.3	 9115.0	...
1731612	  675.6	  574.6	 9120.0	...
1731613	  675.4	  574.9	 9123.0	...
1731614	  675.7	  575.1	 9120.0	...
1731615	  676.2	  575.1	 9118.0	...
1731616	  676.2	  574.7	 9118.0	...
1731617	  675.8	  574.4	 9118.0	...
1731618	  675.5	  574.1	 9119.0	...
1731619	  675.7	  574.0	 9120.0	...
1731620	  675.9	  574.0	 9121.0	...
1731621	  676.1	  574.0	 9120.0	...
1731622	  675.9	  574.1	 9120.0	...
1731623	  675.7	  574.2	 9119.0	...
1731624	  675.5	  574.2	 9119.0	...
1731625	  675.5	  574.7	 9118.0	...
1731626	  675.6	  575.3	 9117.0	...
1731627	  675.7	  575.3	 9117.0	...
1731628	  675.7	  574.7	 9117.0	...
1731629	  675.6	  574.1	 9116.0	...
1731630	  675.6	  574.1	 9116.0	...
1731631	  675.4	  574.2	 9116.0	...
1731632	  675.1	  573.8	 9115.0	...
1731633	  674.8	  573.4	 9117.0	...
1731634	  674.6	  573.0	 9118.0	...
1731635	  674.6	  572.9	 9119.0	...
1731636	  674.7	  572.9	 9119.0	...
1731637	  674.9	  573.0	 9119.0	...
1731638	  675.0	  573.4	 9119.0	...
1731639	  675.1	  573.8	 9119.0	...
1731640	  675.1	  574.2	 9118.0	...
1731641	  675.1	  574.3	 9117.0	...
1731642	  675.2	  574.2	 9116.0	...
1731643	  675.5	  574.0	 9115.0	...
1731644	  675.6	  573.6	 9117.0	...
1731645	  675.8	  573.4	 9120.0	...
1731646	  675.6	  573.4	 9124.0	...
1731647	  675.2	  573.5	 9124.0	...
1731648	  674.7	  573.6	 9123.0	...
1731649	  674.7	  573.9	 9121.0	...
1731650	  675.0	  574.2	 9120.0	...
1731651	  675.3	  574.7	 9121.0	...
1731652	  675.4	  575.1	 9123.0	...
1731653	  675.5	  575.5	 9128.0	...
1731654	  675.5	  575.5	 9131.0	...
1731655	  675.5	  575.3	 9133.0	...
1731656	  675.4	  575.0	 9133.0	...
1731657	  675.4	  575.0	 9133.0	...
1731658	  675.4	  575.0	 9134.0	...
1731659	  675.3	  575.0	 9135.0	...
1731660	  675.2	  574.5	 9135.0	...
1731661	  675.1	  574.0	 9134.0	...
1731662	  674.9	  573.6	 9133.0	...
1731663	  674.9	  573.6	 9132.0	...
1731664	  675.2	  573.6	 9132.0	...
1731665	  675.7	  573.5	 9132.0	...
1731666	  676.2	  573.5	 9131.0	...
1731667	  676.1	  573.7	 9130.0	...
1731668	  675.7	  573.9	 9129.0	...
1731669	  675.2	  574.2	 9129.0	...
1731670	  675.2	  574.2	 9128.0	...
1731671	  675.1	  574.2	 9127.0	...
1731672	  675.0	  574.2	 9129.0	...
1731673	  674.9	  574.2	 9131.0	...
1731674	  675.1	  574.2	 9133.0	...
1731675	  675.3	  574.1	 9132.0	...
1731676	  675.4	  574.1	 9132.0	...
1731677	  675.3	  574.0	 9134.0	...
1731678	  675.0	  573.7	 9136.0	...
1731679	  674.7	  573.3	 9135.0	...
1731680	  674.4	  572.9	 9132.0	...
1731681	  674.4	  572.9	 9129.0	...
1731682	  674.6	  573.0	 9130.0	...
1731683	  674.8	  573.2	 9130.0	...
1731684	  675.1	  573.5	 9130.0	...
1731685	  675.2	  573.8	 9129.0	...
1731686	  675.3	  574.0	 9133.0	...
1731687	  675.4	  573.6	 9137.0	...
1731688	  675.4	  573.2	 9136.0	...
1731689	  675.4	  573.2	 9131.0	...
1731690	  675.5	  573.4	 9128.0	...
1731691	  675.6	  573.6	 9130.0	...
1731692	  675.7	  573.6	 9133.0	...
1731693	  675.7	  573.6	 9132.0	...
1731694	  675.6	  573.5	 9129.0	...
1731695	  675.4	  573.3	 9130.0	...
1731696	  675.3	  573.1	 9134.0	...
1731697	  675.0	  572.9	 9138.0	...
1731698	  674.9	  573.0	 9139.0	...
1731699	  674.7	  573.0	 9142.0	...
1731700	  674.8	  572.9	 9145.0	...
1731701	  674.8	  572.9	 9148.0	...
1731702	  675.3	  572.8	 9147.0	...
1731703	  675.9	  573.2	 9146.0	...
1731704	  676.3	  573.6	 9146.0	...
1731705	  676.1	  574.0	 9147.0	...
1731706	  675.8	  573.9	 9147.0	...
1731707	  675.5	  573.3	 9146.0	...
1731708	  675.4	  572.7	 9143.0	...
1731709	  675.4	  572.2	 9140.0	...
1731710	  675.4	  572.3	 9141.0	...
1731711	  675.7	  572.6	 9145.0	...
1731712	  676.0	  572.9	 9148.0	...
1731713	  676.4	  573.2	 9151.0	...
1731714	  676.3	  573.3	 9152.0	...
1731715	  676.3	  573.2	 9152.0	...
1731716	  676.3	  573.1	 9151.0	...
1731717	  676.4	  572.9	 9152.0	...
1731718	  676.5	  572.9	 9153.0	...
1731719	  676.4	  573.2	 9151.0	...
1731720	  675.9	  573.5	 9148.0	...
1731721	  675.5	  573.8	 9146.0	...
1731722	  675.3	  573.7	 9145.0	...
1731723	  675.5	  573.5	 9145.0	...
1731724	  675.8	  573.3	 9145.0	...
1731725	  675.8	  573.1	 9148.0	...
1731726	  675.9	  573.1	 9151.0	...
1731727	  675.9	  573.3	 9155.0	...
1731728	  676.0	  573.5	 9156.0	...
1731729	  676.1	  573.8	 9158.0	...
1731730	  676.2	  573.9	 9156.0	...
1731731	  676.3	  574.0	 9154.0	...
1731732	  675.8	  573.9	 9147.0	...
1731733	  675.5	  573.6	 9142.0	...
1731734	  675.2	  573.3	 9138.0	...
1731735	  675.0	  573.3	 9141.0	...
1731736	  674.7	  573.3	 9143.0	...
1731737	  674.4	  573.2	 9146.0	...
1731738	  674.5	  573.1	 9148.0	...
1731739	  674.8	  573.1	 9150.0	...
1731740	  674.8	  573.1	 9151.0	...
1731741	  674.8	  573.2	 9153.0	...
1731742	  674.8	  573.1	 9155.0	...
1731743	  675.0	  573.0	 9157.0	...
1731744	  675.0	  572.9	 9156.0	...
1731745	  675.0	  572.9	 9155.0	...
1731746	  674.8	  572.9	 9157.0	...
1731747	  674.8	  572.8	 9161.0	...
1731748	  674.8	  572.7	 9164.0	...
1731749	  675.0	  572.8	 9164.0	...
1731750	  675.1	  572.9	 9164.0	...
1731751	  675.7	  573.0	 9163.0	...
1731752	  676.2	  572.9	 9163.0	...
1731753	  676.2	  572.7	 9163.0	...
1731754	  675.8	  572.5	 9165.0	...
1731755	  675.3	  572.4	 9167.0	...
1731756	  675.3	  572.4	 9169.0	...
1731757	  675.2	  572.5	 9166.0	...
1731758	  675.4	  572.8	 9164.0	...
1731759	  675.5	  573.1	 9165.0	...
1731760	  675.6	  573.2	 9167.0	...
1731761	  675.5	  573.0	 9169.0	...
1731762	  675.5	  572.9	 9167.0	...
1731763	  675.7	  572.9	 9170.0	...
1731764	  675.9	  572.9	 9175.0	...
1731765	  676.2	  572.3	 9180.0	...
1731766	  676.1	  571.8	 9177.0	...
1731767	  676.1	  571.3	 9173.0	...
1731768	  676.0	  571.4	 9170.0	...
1731769	  676.0	  571.5	 9172.0	...
1731770	  676.1	  571.5	 9172.0	...
1731771	  676.1	  571.5	 9171.0	...
1731772	  675.6	  571.0	 9166.0	...
1731773	  675.1	  570.6	 9162.0	...
1731774	  674.6	  570.2	 9161.0	...
1731775	  674.7	  570.5	 9163.0	...
1731776	  675.1	  570.9	 9166.0	...
1731777	  675.4	  571.3	 9168.0	...
1731778	  675.7	  571.6	 9169.0	...
1731779	  675.7	  571.4	 9170.0	...
1731780	  675.7	  571.1	 9170.0	...
1731781	  675.7	  570.8	 9171.0	...
1731782	  675.7	  570.9	 9172.0	...
1731783	  675.7	  571.0	 9173.0	...
1731784	  675.8	  571.1	 9174.0	...
1731785	  676.1	  571.2	 9175.0	...
1731786	  676.4	  571.2	 9177.0	...
1731787	  676.1	  571.3	 9179.0	...
1731788	  675.6	  571.5	 9181.0	...
1731789	  675.6	  571.8	 9182.0	...
1731790	  675.9	  572.0	 9185.0	...
1731791	  676.2	  571.8	 9189.0	...
1731792	  676.1	  571.5	 9188.0	...
1731793	  676.3	  571.1	 9179.0	...
1731794	  676.4	  571.0	 9170.0	...
1731795	  676.1	  570.9	 9166.0	...
1731796	  675.8	  571.0	 9168.0	...
1731797	  675.5	  571.1	 9168.0	...
1731798	  675.6	  571.2	 9167.0	...
1731799	  675.9	  571.2	 9166.0	...
1731800	  676.2	  571.2	 9168.0	...
1731801	  676.2	  571.1	 9170.0	...
1731802	  676.0	  570.9	 9173.0	...
1731803	  675.7	  570.6	 9176.0	...
1731804	  675.8	  570.4	 9178.0	...
1731805	  676.2	  570.5	 9178.0	...
1731806	  676.6	  570.8	 9177.0	...
1731807	  676.9	  570.8	 9181.0	...
1731808	  676.8	  570.5	 9187.0	...
1731809	  676.6	  570.1	 9196.0	...
1731810	  676.5	  570.0	 9200.0	...
1731811	  676.5	  569.9	 9200.0	...
1731812	  676.4	  569.8	 9196.0	...
1731813	  676.4	  569.7	 9193.0	...
1731814	  676.8	  569.8	 9194.0	...
1731815	  677.2	  570.0	 9194.0	...
1731816	  677.5	  570.2	 9193.0	...
1731817	  677.3	  570.3	 9191.0	...
1731818	  677.1	  570.4	 9188.0	...
1731819	  677.1	  570.4	 9185.0	...
1731820	  677.1	  570.4	 9183.0	...
1731821	  676.8	  570.3	 9183.0	...
1731822	  676.6	  570.2	 9184.0	...
1731823	  676.4	  570.1	 9185.0	...
1731824	  676.3	  570.2	 9186.0	...
1731825	  676.4	  570.3	 9187.0	...
1731826	  676.5	  570.1	 9187.0	...
1731827	  676.9	  569.8	 9187.0	...
1731828	  677.1	  569.6	 9187.0	...
1731829	  677.5	  569.7	 9187.0	...
1731830	  677.7	  569.7	 9186.0	...
1731831	  677.8	  569.8	 9186.0	...
1731832	  677.4	  569.8	 9185.0	...
1731833	  677.1	  570.2	 9186.0	...
1731834	  677.0	  570.8	 9185.0	...
1731835	  677.1	  571.4	 9184.0	...
1731836	  677.2	  571.5	 9183.0	...
1731837	  677.1	  571.4	 9183.0	...
1731838	  677.2	  571.3	 9183.0	...
1731839	  677.4	  571.2	 9184.0	...
1731840	  677.7	  571.3	 9187.0	...
1731841	  677.8	  571.4	 9190.0	...
1731842	  677.7	  571.5	 9192.0	...
1731843	  677.7	  571.2	 9194.0	...
1731844	  677.6	  570.9	 9195.0	...
1731845	  677.5	  570.7	 9195.0	...
1731846	  677.6	  570.9	 9194.0	...
1731847	  677.7	  571.0	 9193.0	...
1731848	  677.6	  571.2	 9191.0	...
1731849	  677.5	  571.1	 9190.0	...
1731850	  677.4	  571.0	 9192.0	...
1731851	  677.6	  571.0	 9194.0	...
1731852	  677.8	  571.2	 9196.0	...
1731853	  677.9	  571.3	 9199.0	...
1731854	  677.9	  571.1	 9202.0	...
1731855	  677.7	  570.9	 9203.0	...
1731856	  677.7	  570.7	 9201.0	...
1731857	  677.9	  570.9	 9199.0	...
1731858	  678.0	  571.1	 9199.0	...
1731859	  677.8	  571.0	 9201.0	...
1731860	  677.6	  571.0	 9203.0	...
1731861	  677.7	  571.0	 9203.0	...
1731862	  678.0	  571.2	 9201.0	...
1731863	  677.9	  571.5	 9199.0	...
1731864	  677.5	  571.8	 9199.0	...
1731865	  677.2	  572.1	 9197.0	...
1731866	  677.4	  572.4	 9196.0	...
1731867	  677.8	  572.7	 9196.0	...
1731868	  678.0	  572.8	 9197.0	...
1731869	  678.0	  572.7	 9198.0	...
1731870	  678.1	  572.6	 9199.0	...
1731871	  678.4	  572.9	 9201.0	...
1731872	  678.7	  573.3	 9203.0	...
1731873	  678.5	  573.7	 9204.0	...
1731874	  678.3	  574.0	 9204.0	...
1731875	  678.4	  574.1	 9202.0	...
1731876	  678.7	  574.2	 9200.0	...
1731877	  679.0	  575.1	 9201.0	...
1731878	  679.6	  576.0	 9205.0	...
1731879	  680.1	  577.2	 9209.0	...
1731880	  680.1	  577.9	 9214.0	...
1731881	  679.7	  579.1	 9217.0	...
1731882	  679.6	  579.9	 9220.0	...
1731883	  679.8	  580.7	 9221.0	...
1731884	  680.1	  582.5	 9217.0	...
1731885	  680.1	  584.2	 9212.0	...
1731886	  680.4	  586.2	 9204.0	...
1731887	  681.1	  587.8	 9201.0	...
1731888	  681.9	  590.0	 9199.0	...
1731889	  682.4	  591.8	 9199.0	...
1731890	  682.7	  593.5	 9193.0	...
1731891	  682.9	  594.7	 9185.0	...
1731892	  682.9	  595.4	 9178.0	...
1731893	  682.8	  594.6	 9180.0	...
1731894	  682.7	  593.4	 9185.0	...
1731895	  682.6	  592.4	 9191.0	...
EFIX R   1728670	1731895	3226	  684.1	  579.1	   8861
SSACC R  1731896
1731896	  682.7	  591.9	 9193.0	...
1731897	  683.0	  591.8	 9199.0	...
1731898	  683.2	  591.8	 9204.0	...
1731899	  683.3	  592.6	 9200.0	...
1731900	  683.3	  594.2	 9192.0	...
1731901	  683.4	  597.2	 9183.0	...
1731902	  683.8	  601.5	 9177.0	...
1731903	  684.8	  608.4	 9162.0	...
1731904	  686.1	  617.1	 9129.0	...
1731905	  688.5	  628.3	 9092.0	...
1731906	  690.7	  640.9	 9058.0	...
1731907	  693.4	  656.1	 9013.0	...
1731908	  696.5	  672.4	 8960.0	...
1731909	  700.6	  690.5	 8889.0	...
1731910	  704.5	  709.2	 8817.0	...
1731911	  708.6	  729.6	 8737.0	...
1731912	  712.9	  751.3	 8651.0	...
1731913	  717.7	  774.1	 8560.0	...
1731914	  722.4	  798.0	 8459.0	...
1731915	  726.4	  822.4	 8359.0	...
1731916	  730.8	  847.7	 8250.0	...
1731917	  734.6	  873.2	 8143.0	...
1731918	  739.5	  899.6	 8029.0	...
1731919	  744.2	  926.1	 7912.0	...
1731920	  750.4	  954.3	 7786.0	...
1731921	  756.8	  984.6	 7645.0	...
1731922	  764.5	 1017.5	 7504.0	...
1731923	  773.2	 1052.3	 7348.0	...
1731924	  781.8	 1088.2	 7193.0	...
1731925	  790.9	 1126.2	 7027.0	...
1731926	  798.7	 1163.2	 6874.0	...
1731927	  806.6	 1202.2	 6699.0	...
1731928	  815.5	 1242.1	 6527.0	...
1731929	  826.5	 1284.2	 6339.0	...
1731930	  839.0	 1326.4	 6163.0	...
1731931	  852.0	 1368.4	 5974.0	...
1731932	  867.5	 1411.9	 5778.0	...
1731933	  883.8	 1457.7	 5565.0	...
1731934	  904.6	 1507.8	 5332.0	...
1731935	  928.2	 1559.9	 5086.0	...
1731936	  956.2	 1616.0	 4822.0	...
1731937	  985.6	 1673.2	 4558.0	...
1731938	 1018.0	 1732.6	 4298.0	...
1731939	 1055.1	 1796.9	 4026.0	...
1731940	 1090.7	 1859.5	 3753.0	...
1731941	 1128.6	 1920.8	 3489.0	...
1731942	 1152.4	 1957.3	 3329.0	...
1731943	 1167.2	 1975.8	 3257.0	...
1731944	 1167.2	 1975.8	 3257.0	...
SBLINK R 1731945
1731945	   .	   .	    0.0	...
1731946	   .	   .	    0.0	...
1731947	   .	   .	    0.0	...
1731948	   .	   .	    0.0	...
1731949	   .	   .	    0.0	...
1731950	   .	   .	    0.0	...
1731951	   .	   .	    0.0	...
1731952	   .	   .	    0.0	...
1731953	   .	   .	    0.0	...
1731954	   .	   .	    0.0	...
1731955	   .	   .	    0.0	...
1731956	   .	   .	    0.0	...
1731957	   .	   .	    0.0	...
1731958	   .	   .	    0.0	...
1731959	   .	   .	    0.0	...
1731960	   .	   .	    0.0	...
1731961	   .	   .	    0.0	...
1731962	   .	   .	    0.0	...
1731963	   .	   .	    0.0	...
1731964	   .	   .	    0.0	...
1731965	   .	   .	    0.0	...
1731966	   .	   .	    0.0	...
1731967	   .	   .	    0.0	...
1731968	   .	   .	    0.0	...
1731969	   .	   .	    0.0	...
1731970	   .	   .	    0.0	...
1731971	   .	   .	    0.0	...
1731972	   .	   .	    0.0	...
1731973	   .	   .	    0.0	...
1731974	   .	   .	    0.0	...
1731975	   .	   .	    0.0	...
1731976	   .	   .	    0.0	...
1731977	   .	   .	    0.0	...
1731978	   .	   .	    0.0	...
1731979	   .	   .	    0.0	...
[truncated: 4,255,529 more chars]
