# Supplementary material for: With an eye on uncertainty: Modelling pupillary responses to environmental volatility
Source: PLoS Comput Biol. 2019 Jul 5;15(7):e1007126. doi: 10.1371/journal.pcbi.1007126 (PMC6636765; doi:10.1371/journal.pcbi.1007126)
Supplement: S7 Data — Zip file containing the pupillometry data for participant 7. (ZIP) [file pcbi.1007126.s007.zip › P7/trial7.asc]

** CONVERTED FROM C:\Users\tparr\Documents\PVR\P7_1412\trial7.edf using edfapi 3.1 Win32 Nov 24 2009 on Thu Dec 14 09:51:40 2017
** DATE: Thu Dec 14 10:28:05 2017
** TYPE: EDF_FILE BINARY EVENT SAMPLE TAGGED
** VERSION: EYELINK II 1
** SOURCE: EYELINK CL
** EYELINK II CL v4.48 Nov 25 2009
** CAMERA: EyeLink CL Version 1.4 Sensor=BHA
** SERIAL NUMBER: CL1-AAD42
** CAMERA_CONFIG: AAD42140.SCD
**

MSG	1870119 RECCFG CR 1000 2 0 R
MSG	1870119 ELCLCFG MTABLER
MSG	1870119 GAZE_COORDS 0.00 0.00 1599.00 1199.00
MSG	1870119 THRESHOLDS R 100 225
MSG	1870119 ELCL_PROC CENTROID (3)
MSG	1870119 ELCL_PCR_PARAM 5 3.0
START	1870120 	RIGHT	SAMPLES	EVENTS
PRESCALER	1
VPRESCALER	1
PUPIL	AREA
EVENTS	GAZE	RIGHT	RATE	1000.00	TRACKING	CR	FILTER	2
SAMPLES	GAZE	RIGHT	RATE	1000.00	TRACKING	CR	FILTER	2
MSG	1870120 !MODE RECORD CR 1000 2 0 R
1870120	  680.7	  581.3	 8686.0	...
INPUT	1870120	127
1870121	  681.0	  581.0	 8686.0	...
1870122	  681.2	  580.7	 8688.0	...
1870123	  681.0	  580.5	 8690.0	...
1870124	  681.4	  580.5	 8691.0	...
1870125	  681.8	  580.4	 8692.0	...
1870126	  682.2	  580.3	 8692.0	...
SFIX R   1870127
1870127	  682.2	  580.5	 8692.0	...
1870128	  682.6	  580.7	 8691.0	...
1870129	  683.1	  580.8	 8687.0	...
1870130	  683.5	  580.6	 8681.0	...
1870131	  683.4	  580.5	 8675.0	...
1870132	  683.2	  580.5	 8672.0	...
1870133	  683.1	  580.4	 8670.0	...
1870134	  683.2	  580.3	 8669.0	...
1870135	  683.4	  580.2	 8668.0	...
1870136	  683.7	  580.1	 8669.0	...
1870137	  683.7	  580.1	 8673.0	...
1870138	  683.7	  580.3	 8676.0	...
1870139	  683.1	  580.3	 8675.0	...
1870140	  682.5	  580.1	 8673.0	...
1870141	  682.0	  580.2	 8669.0	...
1870142	  682.1	  580.5	 8668.0	...
1870143	  682.3	  580.7	 8670.0	...
1870144	  682.4	  580.9	 8673.0	...
1870145	  682.4	  580.8	 8675.0	...
1870146	  682.3	  580.7	 8674.0	...
1870147	  682.2	  580.7	 8673.0	...
1870148	  682.1	  580.7	 8672.0	...
1870149	  682.0	  580.8	 8672.0	...
1870150	  682.0	  580.9	 8671.0	...
1870151	  681.9	  580.9	 8668.0	...
1870152	  681.8	  580.8	 8665.0	...
1870153	  681.7	  580.9	 8662.0	...
1870154	  681.7	  580.9	 8663.0	...
1870155	  681.6	  581.0	 8664.0	...
1870156	  681.7	  581.0	 8663.0	...
1870157	  681.7	  581.0	 8661.0	...
1870158	  681.4	  581.0	 8659.0	...
1870159	  681.2	  581.0	 8659.0	...
1870160	  680.9	  581.1	 8660.0	...
1870161	  680.8	  581.1	 8661.0	...
1870162	  680.6	  580.9	 8661.0	...
1870163	  680.4	  580.6	 8660.0	...
1870164	  680.3	  580.3	 8660.0	...
1870165	  680.2	  580.5	 8660.0	...
1870166	  680.2	  580.9	 8659.0	...
1870167	  680.2	  581.1	 8657.0	...
1870168	  680.4	  580.8	 8656.0	...
1870169	  680.6	  580.8	 8656.0	...
1870170	  680.7	  581.0	 8656.0	...
1870171	  680.7	  581.2	 8655.0	...
1870172	  680.7	  581.2	 8656.0	...
1870173	  680.7	  581.2	 8659.0	...
1870174	  680.8	  581.1	 8661.0	...
1870175	  680.8	  580.9	 8659.0	...
1870176	  680.9	  580.8	 8658.0	...
1870177	  680.9	  580.8	 8659.0	...
1870178	  680.9	  581.1	 8661.0	...
1870179	  681.0	  581.4	 8661.0	...
1870180	  681.4	  581.6	 8662.0	...
1870181	  681.8	  581.4	 8663.0	...
1870182	  682.1	  581.3	 8664.0	...
1870183	  682.2	  581.2	 8664.0	...
1870184	  682.1	  581.4	 8661.0	...
1870185	  682.1	  581.6	 8657.0	...
1870186	  682.0	  581.6	 8653.0	...
1870187	  682.0	  581.6	 8653.0	...
1870188	  682.7	  581.5	 8652.0	...
1870189	  683.3	  581.9	 8652.0	...
1870190	  684.0	  582.4	 8652.0	...
1870191	  684.0	  582.8	 8652.0	...
1870192	  683.9	  583.3	 8652.0	...
1870193	  684.1	  584.1	 8650.0	...
1870194	  684.4	  585.3	 8646.0	...
1870195	  684.6	  586.1	 8639.0	...
1870196	  685.2	  587.6	 8632.0	...
1870197	  685.8	  588.8	 8625.0	...
1870198	  686.3	  590.0	 8620.0	...
1870199	  686.2	  590.3	 8616.0	...
1870200	  686.1	  590.4	 8614.0	...
1870201	  686.0	  590.2	 8614.0	...
1870202	  686.1	  589.8	 8613.0	...
1870203	  686.0	  588.7	 8616.0	...
EFIX R   1870127	1870203	77	  682.4	  582.0	   8659
SSACC R  1870204
1870204	  685.9	  587.9	 8622.0	...
1870205	  685.8	  587.4	 8630.0	...
1870206	  685.8	  587.4	 8637.0	...
1870207	  685.8	  587.4	 8641.0	...
1870208	  686.2	  588.3	 8643.0	...
1870209	  686.8	  590.5	 8637.0	...
1870210	  687.5	  594.4	 8625.0	...
1870211	  688.6	  600.3	 8610.0	...
1870212	  690.0	  607.6	 8585.0	...
1870213	  691.6	  616.3	 8555.0	...
1870214	  692.5	  626.6	 8506.0	...
1870215	  694.3	  638.7	 8466.0	...
1870216	  696.1	  651.6	 8419.0	...
1870217	  698.6	  664.8	 8381.0	...
1870218	  701.3	  679.2	 8327.0	...
1870219	  704.4	  694.6	 8265.0	...
1870220	  706.9	  711.3	 8202.0	...
1870221	  709.6	  729.1	 8132.0	...
1870222	  713.0	  748.8	 8063.0	...
1870223	  717.3	  769.8	 7982.0	...
1870224	  722.0	  792.0	 7896.0	...
1870225	  726.4	  814.8	 7801.0	...
1870226	  731.7	  839.5	 7696.0	...
1870227	  736.2	  866.3	 7580.0	...
1870228	  742.8	  894.9	 7460.0	...
1870229	  749.3	  924.3	 7336.0	...
1870230	  757.4	  953.9	 7209.0	...
1870231	  765.0	  984.6	 7067.0	...
1870232	  774.1	 1016.1	 6931.0	...
1870233	  782.8	 1048.5	 6797.0	...
1870234	  791.2	 1081.2	 6664.0	...
1870235	  800.1	 1115.1	 6517.0	...
1870236	  808.6	 1149.5	 6373.0	...
1870237	  818.2	 1183.2	 6229.0	...
1870238	  827.5	 1216.9	 6090.0	...
1870239	  837.4	 1252.4	 5935.0	...
1870240	  848.4	 1288.9	 5780.0	...
1870241	  859.2	 1325.3	 5615.0	...
1870242	  874.3	 1362.6	 5446.0	...
1870243	  889.4	 1402.6	 5268.0	...
1870244	  909.0	 1444.7	 5071.0	...
1870245	  928.7	 1486.9	 4874.0	...
1870246	  950.7	 1530.4	 4672.0	...
1870247	  973.6	 1574.0	 4468.0	...
1870248	  997.1	 1618.1	 4268.0	...
1870249	 1022.7	 1662.3	 4063.0	...
1870250	 1048.0	 1706.8	 3873.0	...
1870251	 1074.3	 1752.3	 3684.0	...
1870252	 1100.1	 1796.0	 3506.0	...
1870253	 1126.9	 1836.3	 3341.0	...
1870254	 1149.8	 1872.5	 3191.0	...
1870255	 1169.5	 1905.5	 3048.0	...
1870256	 1180.1	 1927.1	 2953.0	...
1870257	 1185.1	 1937.5	 2905.0	...
1870258	 1185.1	 1937.5	 2905.0	...
SBLINK R 1870259
1870259	   .	   .	    0.0	...
1870260	   .	   .	    0.0	...
1870261	   .	   .	    0.0	...
1870262	   .	   .	    0.0	...
1870263	   .	   .	    0.0	...
1870264	   .	   .	    0.0	...
1870265	   .	   .	    0.0	...
1870266	   .	   .	    0.0	...
1870267	   .	   .	    0.0	...
1870268	   .	   .	    0.0	...
1870269	   .	   .	    0.0	...
1870270	   .	   .	    0.0	...
1870271	   .	   .	    0.0	...
1870272	   .	   .	    0.0	...
1870273	   .	   .	    0.0	...
1870274	   .	   .	    0.0	...
1870275	   .	   .	    0.0	...
1870276	   .	   .	    0.0	...
1870277	   .	   .	    0.0	...
1870278	   .	   .	    0.0	...
1870279	   .	   .	    0.0	...
1870280	   .	   .	    0.0	...
1870281	   .	   .	    0.0	...
1870282	   .	   .	    0.0	...
1870283	   .	   .	    0.0	...
1870284	   .	   .	    0.0	...
1870285	   .	   .	    0.0	...
1870286	   .	   .	    0.0	...
1870287	   .	   .	    0.0	...
1870288	   .	   .	    0.0	...
1870289	   .	   .	    0.0	...
1870290	   .	   .	    0.0	...
1870291	   .	   .	    0.0	...
1870292	   .	   .	    0.0	...
1870293	   .	   .	    0.0	...
1870294	   .	   .	    0.0	...
1870295	   .	   .	    0.0	...
1870296	   .	   .	    0.0	...
1870297	   .	   .	    0.0	...
1870298	   .	   .	    0.0	...
1870299	   .	   .	    0.0	...
1870300	   .	   .	    0.0	...
1870301	   .	   .	    0.0	...
1870302	   .	   .	    0.0	...
1870303	   .	   .	    0.0	...
1870304	   .	   .	    0.0	...
1870305	   .	   .	    0.0	...
1870306	   .	   .	    0.0	...
1870307	   .	   .	    0.0	...
1870308	   .	   .	    0.0	...
1870309	   .	   .	    0.0	...
1870310	   .	   .	    0.0	...
1870311	   .	   .	    0.0	...
1870312	   .	   .	    0.0	...
1870313	   .	   .	    0.0	...
1870314	   .	   .	    0.0	...
1870315	   .	   .	    0.0	...
1870316	   .	   .	    0.0	...
1870317	   .	   .	    0.0	...
1870318	   .	   .	    0.0	...
1870319	   .	   .	    0.0	...
1870320	   .	   .	    0.0	...
1870321	   .	   .	    0.0	...
1870322	   .	   .	    0.0	...
1870323	   .	   .	    0.0	...
1870324	   .	   .	    0.0	...
1870325	   .	   .	    0.0	...
1870326	   .	   .	    0.0	...
1870327	   .	   .	    0.0	...
EBLINK R 1870259	1870327	69
1870328	 1248.3	 1817.7	 3173.0	...
1870329	 1248.3	 1817.7	 3173.0	...
1870330	 1244.4	 1809.4	 3207.0	...
1870331	 1236.4	 1792.7	 3275.0	...
1870332	 1224.0	 1767.6	 3375.0	...
1870333	 1212.2	 1742.6	 3474.0	...
1870334	 1199.9	 1718.1	 3577.0	...
1870335	 1187.2	 1694.2	 3681.0	...
1870336	 1171.8	 1668.9	 3794.0	...
1870337	 1154.3	 1643.1	 3911.0	...
1870338	 1136.6	 1617.2	 4020.0	...
1870339	 1120.4	 1592.1	 4135.0	...
1870340	 1105.6	 1568.7	 4237.0	...
1870341	 1091.2	 1544.4	 4354.0	...
1870342	 1076.8	 1522.3	 4453.0	...
1870343	 1063.9	 1498.9	 4562.0	...
1870344	 1051.6	 1477.3	 4656.0	...
1870345	 1039.4	 1454.7	 4764.0	...
1870346	 1026.5	 1432.8	 4860.0	...
1870347	 1013.8	 1410.0	 4968.0	...
1870348	 1001.6	 1388.1	 5068.0	...
1870349	  991.3	 1367.3	 5167.0	...
1870350	  980.6	 1347.0	 5257.0	...
1870351	  971.2	 1327.4	 5344.0	...
1870352	  960.6	 1306.7	 5442.0	...
1870353	  950.9	 1286.8	 5535.0	...
1870354	  940.2	 1266.6	 5631.0	...
1870355	  929.1	 1247.0	 5723.0	...
1870356	  918.5	 1227.7	 5814.0	...
1870357	  907.6	 1208.9	 5903.0	...
1870358	  898.5	 1190.3	 5988.0	...
1870359	  889.7	 1171.7	 6073.0	...
1870360	  881.9	 1154.7	 6155.0	...
1870361	  874.2	 1138.0	 6237.0	...
1870362	  866.0	 1121.9	 6313.0	...
1870363	  858.4	 1105.2	 6391.0	...
1870364	  850.8	 1089.6	 6462.0	...
1870365	  844.8	 1074.5	 6527.0	...
1870366	  839.2	 1060.7	 6585.0	...
1870367	  833.8	 1045.8	 6650.0	...
1870368	  827.9	 1032.1	 6716.0	...
1870369	  822.5	 1018.2	 6774.0	...
1870370	  817.3	 1005.4	 6829.0	...
1870371	  812.2	  992.8	 6883.0	...
1870372	  807.4	  980.2	 6939.0	...
1870373	  802.4	  968.5	 6993.0	...
1870374	  797.8	  956.1	 7048.0	...
1870375	  792.8	  944.6	 7096.0	...
1870376	  788.8	  933.2	 7141.0	...
1870377	  784.5	  922.5	 7189.0	...
1870378	  780.5	  911.7	 7240.0	...
1870379	  776.2	  901.0	 7291.0	...
1870380	  771.6	  889.9	 7341.0	...
1870381	  767.1	  879.1	 7394.0	...
1870382	  762.7	  868.2	 7443.0	...
1870383	  759.1	  858.8	 7483.0	...
1870384	  755.2	  848.6	 7519.0	...
1870385	  751.6	  839.2	 7558.0	...
1870386	  748.7	  829.9	 7599.0	...
1870387	  745.3	  821.4	 7639.0	...
1870388	  742.7	  812.4	 7675.0	...
1870389	  740.5	  804.1	 7715.0	...
1870390	  738.9	  796.1	 7744.0	...
1870391	  737.0	  788.7	 7779.0	...
1870392	  735.0	  780.4	 7809.0	...
1870393	  733.6	  773.1	 7840.0	...
1870394	  731.8	  764.6	 7868.0	...
1870395	  729.9	  757.3	 7895.0	...
1870396	  728.5	  749.9	 7927.0	...
1870397	  726.8	  742.5	 7956.0	...
1870398	  725.1	  735.1	 7983.0	...
1870399	  723.6	  727.8	 8020.0	...
1870400	  722.7	  720.7	 8048.0	...
1870401	  721.6	  713.4	 8084.0	...
1870402	  719.6	  705.5	 8110.0	...
1870403	  718.0	  697.9	 8142.0	...
1870404	  716.3	  690.0	 8175.0	...
1870405	  714.4	  682.4	 8207.0	...
1870406	  712.0	  675.2	 8237.0	...
1870407	  710.2	  669.1	 8261.0	...
1870408	  709.0	  662.7	 8289.0	...
1870409	  707.7	  656.6	 8316.0	...
1870410	  706.3	  649.7	 8343.0	...
1870411	  704.8	  643.5	 8358.0	...
1870412	  703.8	  637.4	 8381.0	...
1870413	  703.0	  631.7	 8398.0	...
1870414	  702.6	  626.5	 8418.0	...
1870415	  701.9	  622.2	 8433.0	...
1870416	  701.3	  617.8	 8452.0	...
1870417	  700.6	  613.1	 8468.0	...
ESACC R  1870204	1870417	214	  685.9	  587.9	  700.6	  613.1	   0.62	    917
SFIX R   1870418
1870418	  700.2	  608.4	 8483.0	...
1870419	  699.4	  604.9	 8492.0	...
1870420	  698.6	  601.6	 8501.0	...
1870421	  698.0	  598.3	 8516.0	...
1870422	  697.7	  594.8	 8536.0	...
1870423	  697.2	  591.3	 8551.0	...
1870424	  696.8	  589.1	 8556.0	...
1870425	  696.3	  586.6	 8560.0	...
1870426	  695.6	  584.5	 8569.0	...
1870427	  695.0	  581.9	 8580.0	...
1870428	  694.4	  579.9	 8587.0	...
1870429	  694.2	  578.0	 8593.0	...
1870430	  693.9	  576.1	 8599.0	...
1870431	  693.4	  574.8	 8605.0	...
1870432	  693.0	  574.3	 8607.0	...
1870433	  692.7	  573.4	 8607.0	...
1870434	  692.4	  572.5	 8612.0	...
1870435	  692.1	  571.0	 8620.0	...
1870436	  691.7	  570.2	 8626.0	...
1870437	  691.5	  569.4	 8628.0	...
1870438	  691.4	  569.3	 8628.0	...
1870439	  691.2	  569.2	 8628.0	...
1870440	  691.1	  569.1	 8626.0	...
1870441	  691.0	  569.0	 8625.0	...
1870442	  690.7	  568.9	 8624.0	...
1870443	  690.5	  568.7	 8625.0	...
1870444	  690.5	  568.6	 8630.0	...
1870445	  690.7	  568.5	 8634.0	...
1870446	  690.9	  568.5	 8636.0	...
1870447	  690.9	  568.4	 8635.0	...
1870448	  690.8	  568.8	 8634.0	...
1870449	  690.6	  569.3	 8633.0	...
1870450	  690.5	  569.6	 8633.0	...
1870451	  689.8	  569.5	 8633.0	...
1870452	  689.3	  569.9	 8628.0	...
1870453	  688.8	  570.4	 8622.0	...
1870454	  688.8	  571.4	 8616.0	...
1870455	  688.8	  571.8	 8614.0	...
1870456	  688.9	  572.3	 8613.0	...
1870457	  688.8	  572.4	 8613.0	...
1870458	  688.9	  572.8	 8613.0	...
1870459	  689.0	  573.4	 8615.0	...
1870460	  689.0	  573.8	 8617.0	...
1870461	  688.9	  574.1	 8615.0	...
1870462	  689.1	  574.4	 8612.0	...
1870463	  689.7	  574.8	 8608.0	...
1870464	  690.3	  575.2	 8608.0	...
1870465	  690.7	  575.4	 8612.0	...
1870466	  690.6	  575.6	 8616.0	...
1870467	  690.5	  575.6	 8620.0	...
1870468	  690.5	  575.7	 8621.0	...
1870469	  690.5	  575.7	 8625.0	...
1870470	  690.6	  575.6	 8628.0	...
1870471	  690.3	  574.6	 8633.0	...
1870472	  689.9	  573.8	 8636.0	...
1870473	  689.9	  573.1	 8638.0	...
1870474	  690.3	  573.1	 8640.0	...
1870475	  690.4	  573.0	 8640.0	...
1870476	  690.2	  572.8	 8639.0	...
1870477	  690.0	  572.8	 8640.0	...
1870478	  690.1	  573.0	 8642.0	...
1870479	  690.5	  573.1	 8645.0	...
1870480	  690.8	  573.0	 8648.0	...
1870481	  691.1	  572.7	 8651.0	...
1870482	  691.1	  572.5	 8655.0	...
1870483	  691.0	  572.4	 8659.0	...
1870484	  690.9	  572.4	 8659.0	...
1870485	  690.7	  572.3	 8658.0	...
1870486	  690.5	  571.6	 8659.0	...
1870487	  690.3	  571.0	 8662.0	...
1870488	  690.1	  570.0	 8665.0	...
1870489	  690.0	  569.8	 8666.0	...
1870490	  690.1	  569.5	 8666.0	...
1870491	  690.4	  569.5	 8667.0	...
1870492	  690.6	  569.4	 8668.0	...
1870493	  690.6	  569.1	 8670.0	...
1870494	  690.6	  568.8	 8670.0	...
1870495	  690.4	  568.5	 8670.0	...
1870496	  690.3	  568.3	 8669.0	...
1870497	  690.3	  568.1	 8669.0	...
1870498	  690.4	  568.0	 8669.0	...
1870499	  690.6	  567.9	 8668.0	...
1870500	  690.7	  567.9	 8668.0	...
1870501	  690.4	  567.5	 8668.0	...
1870502	  690.0	  567.2	 8670.0	...
1870503	  689.6	  566.9	 8672.0	...
1870504	  689.7	  567.0	 8674.0	...
1870505	  689.9	  567.1	 8674.0	...
1870506	  690.1	  567.3	 8675.0	...
1870507	  690.5	  567.3	 8676.0	...
1870508	  690.7	  567.0	 8675.0	...
1870509	  690.9	  566.6	 8673.0	...
1870510	  691.0	  566.1	 8672.0	...
1870511	  691.0	  566.1	 8678.0	...
1870512	  691.0	  566.0	 8685.0	...
1870513	  690.9	  565.6	 8690.0	...
1870514	  690.8	  565.0	 8688.0	...
1870515	  690.6	  564.5	 8684.0	...
1870516	  690.4	  564.5	 8679.0	...
1870517	  690.3	  564.5	 8679.0	...
1870518	  690.3	  564.5	 8678.0	...
1870519	  690.4	  564.6	 8678.0	...
1870520	  690.6	  564.5	 8687.0	...
1870521	  690.8	  564.4	 8695.0	...
1870522	  690.9	  564.3	 8702.0	...
1870523	  690.9	  564.1	 8701.0	...
1870524	  690.8	  563.9	 8698.0	...
1870525	  690.8	  563.7	 8696.0	...
1870526	  690.9	  563.4	 8695.0	...
1870527	  690.9	  563.3	 8694.0	...
1870528	  690.8	  563.2	 8693.0	...
1870529	  690.8	  563.1	 8692.0	...
1870530	  690.7	  562.7	 8692.0	...
1870531	  690.7	  562.2	 8691.0	...
1870532	  690.6	  561.8	 8691.0	...
1870533	  690.4	  561.8	 8691.0	...
1870534	  690.2	  561.9	 8690.0	...
1870535	  690.3	  561.9	 8690.0	...
1870536	  690.3	  561.8	 8695.0	...
1870537	  690.0	  561.5	 8701.0	...
1870538	  689.7	  561.2	 8706.0	...
1870539	  689.4	  560.9	 8709.0	...
1870540	  689.3	  560.7	 8712.0	...
1870541	  689.3	  560.5	 8708.0	...
1870542	  689.3	  560.5	 8701.0	...
1870543	  689.6	  560.5	 8695.0	...
1870544	  689.9	  560.3	 8696.0	...
1870545	  690.1	  559.7	 8700.0	...
1870546	  690.0	  559.2	 8703.0	...
1870547	  690.1	  558.8	 8707.0	...
1870548	  690.1	  558.8	 8708.0	...
1870549	  690.1	  558.7	 8709.0	...
1870550	  689.9	  558.7	 8709.0	...
1870551	  689.7	  558.6	 8709.0	...
1870552	  689.6	  558.7	 8710.0	...
1870553	  689.3	  558.8	 8711.0	...
1870554	  689.1	  558.9	 8713.0	...
1870555	  689.0	  559.2	 8714.0	...
1870556	  689.1	  559.5	 8717.0	...
1870557	  689.2	  559.5	 8720.0	...
1870558	  689.2	  559.2	 8721.0	...
1870559	  689.4	  558.9	 8722.0	...
1870560	  689.6	  558.9	 8725.0	...
1870561	  689.9	  558.9	 8729.0	...
1870562	  689.9	  558.9	 8734.0	...
1870563	  689.5	  559.0	 8734.0	...
1870564	  689.1	  559.1	 8731.0	...
1870565	  688.6	  558.9	 8729.0	...
1870566	  688.7	  558.5	 8728.0	...
1870567	  688.7	  558.1	 8728.0	...
1870568	  688.8	  558.1	 8729.0	...
1870569	  688.7	  558.0	 8734.0	...
1870570	  688.7	  558.0	 8740.0	...
1870571	  688.9	  558.0	 8746.0	...
1870572	  689.0	  558.0	 8746.0	...
1870573	  689.2	  558.0	 8747.0	...
1870574	  689.1	  557.9	 8748.0	...
1870575	  689.1	  558.1	 8748.0	...
1870576	  689.0	  558.2	 8748.0	...
1870577	  688.9	  558.4	 8748.0	...
1870578	  688.9	  558.6	 8752.0	...
1870579	  688.8	  558.7	 8755.0	...
1870580	  688.8	  558.8	 8759.0	...
1870581	  689.0	  558.7	 8759.0	...
1870582	  689.1	  558.7	 8759.0	...
1870583	  689.3	  558.7	 8756.0	...
1870584	  689.6	  558.5	 8752.0	...
1870585	  689.8	  558.1	 8750.0	...
1870586	  690.0	  557.7	 8751.0	...
1870587	  689.8	  557.6	 8752.0	...
1870588	  689.8	  557.6	 8753.0	...
1870589	  689.9	  557.6	 8752.0	...
1870590	  689.6	  557.6	 8752.0	...
1870591	  689.3	  557.5	 8753.0	...
1870592	  689.4	  557.3	 8756.0	...
1870593	  689.9	  557.1	 8759.0	...
1870594	  690.4	  557.0	 8763.0	...
1870595	  690.3	  556.9	 8766.0	...
1870596	  690.1	  556.8	 8768.0	...
1870597	  689.9	  556.7	 8768.0	...
1870598	  690.1	  556.8	 8768.0	...
1870599	  690.3	  557.0	 8768.0	...
1870600	  690.6	  557.3	 8765.0	...
1870601	  690.3	  557.4	 8763.0	...
1870602	  690.1	  557.6	 8760.0	...
1870603	  689.9	  557.6	 8760.0	...
1870604	  690.1	  557.6	 8763.0	...
1870605	  690.3	  557.8	 8766.0	...
1870606	  690.6	  558.1	 8768.0	...
1870607	  690.8	  558.5	 8769.0	...
1870608	  690.9	  558.7	 8771.0	...
1870609	  690.9	  558.7	 8773.0	...
1870610	  690.9	  558.7	 8775.0	...
1870611	  690.9	  558.7	 8775.0	...
1870612	  690.9	  558.7	 8775.0	...
1870613	  691.1	  558.6	 8775.0	...
1870614	  691.2	  558.6	 8780.0	...
1870615	  691.2	  558.5	 8786.0	...
1870616	  691.0	  558.3	 8793.0	...
1870617	  691.0	  558.1	 8795.0	...
1870618	  691.1	  558.0	 8794.0	...
1870619	  691.0	  558.2	 8793.0	...
1870620	  691.0	  558.5	 8793.0	...
1870621	  691.2	  558.7	 8793.0	...
1870622	  691.4	  558.7	 8796.0	...
1870623	  691.5	  558.3	 8799.0	...
1870624	  691.2	  557.9	 8802.0	...
1870625	  691.1	  557.5	 8804.0	...
1870626	  691.1	  557.4	 8804.0	...
1870627	  691.1	  557.3	 8804.0	...
1870628	  691.1	  557.3	 8805.0	...
1870629	  691.1	  557.1	 8808.0	...
1870630	  691.0	  556.9	 8810.0	...
1870631	  691.0	  557.0	 8811.0	...
1870632	  690.8	  557.2	 8810.0	...
1870633	  690.7	  557.3	 8809.0	...
1870634	  690.6	  557.1	 8812.0	...
1870635	  690.6	  556.9	 8816.0	...
1870636	  690.6	  556.9	 8820.0	...
1870637	  690.4	  556.9	 8820.0	...
1870638	  690.4	  556.9	 8820.0	...
1870639	  690.3	  556.9	 8819.0	...
1870640	  690.5	  556.8	 8818.0	...
1870641	  690.7	  556.8	 8817.0	...
1870642	  691.1	  556.8	 8817.0	...
1870643	  691.4	  556.9	 8817.0	...
1870644	  691.7	  556.9	 8817.0	...
1870645	  691.6	  556.7	 8820.0	...
1870646	  691.5	  556.4	 8822.0	...
1870647	  691.3	  556.0	 8824.0	...
1870648	  691.5	  555.9	 8827.0	...
1870649	  691.5	  556.1	 8829.0	...
1870650	  691.4	  556.3	 8833.0	...
1870651	  691.1	  556.5	 8835.0	...
1870652	  691.1	  556.3	 8837.0	...
1870653	  691.3	  556.0	 8837.0	...
1870654	  691.7	  555.7	 8835.0	...
1870655	  691.9	  555.9	 8830.0	...
1870656	  692.0	  556.4	 8825.0	...
1870657	  692.1	  556.8	 8826.0	...
1870658	  692.2	  556.8	 8831.0	...
1870659	  692.0	  556.5	 8836.0	...
1870660	  691.7	  556.2	 8839.0	...
1870661	  691.5	  556.0	 8839.0	...
1870662	  691.6	  556.2	 8840.0	...
1870663	  691.6	  555.8	 8841.0	...
1870664	  691.7	  555.3	 8841.0	...
1870665	  691.9	  554.5	 8841.0	...
1870666	  692.1	  554.4	 8841.0	...
1870667	  692.0	  554.2	 8840.0	...
1870668	  691.6	  554.3	 8840.0	...
1870669	  691.4	  554.5	 8841.0	...
1870670	  691.5	  554.7	 8846.0	...
1870671	  691.7	  554.9	 8853.0	...
1870672	  692.1	  555.0	 8860.0	...
1870673	  692.5	  555.1	 8860.0	...
1870674	  692.7	  555.3	 8858.0	...
1870675	  692.8	  555.3	 8856.0	...
1870676	  692.9	  555.5	 8855.0	...
1870677	  693.0	  555.6	 8855.0	...
1870678	  693.0	  555.6	 8856.0	...
1870679	  693.0	  555.4	 8858.0	...
1870680	  693.0	  555.3	 8860.0	...
1870681	  692.7	  555.0	 8863.0	...
1870682	  692.4	  554.8	 8866.0	...
1870683	  692.0	  554.6	 8868.0	...
1870684	  692.0	  554.5	 8868.0	...
1870685	  692.1	  554.5	 8868.0	...
1870686	  692.3	  554.4	 8868.0	...
1870687	  692.3	  554.4	 8868.0	...
1870688	  692.4	  554.4	 8869.0	...
1870689	  692.2	  554.2	 8871.0	...
1870690	  691.9	  553.9	 8871.0	...
1870691	  691.8	  553.7	 8871.0	...
1870692	  692.0	  553.7	 8872.0	...
1870693	  692.2	  553.8	 8876.0	...
1870694	  692.2	  553.5	 8880.0	...
1870695	  692.4	  553.3	 8883.0	...
1870696	  692.5	  553.5	 8883.0	...
1870697	  692.7	  554.0	 8884.0	...
1870698	  692.7	  554.5	 8883.0	...
1870699	  692.4	  554.4	 8883.0	...
1870700	  692.0	  554.4	 8883.0	...
1870701	  691.9	  554.2	 8886.0	...
1870702	  692.1	  553.8	 8889.0	...
1870703	  692.2	  553.4	 8893.0	...
1870704	  692.1	  553.1	 8893.0	...
1870705	  692.1	  553.0	 8894.0	...
1870706	  692.3	  553.5	 8893.0	...
1870707	  692.4	  554.0	 8893.0	...
1870708	  691.9	  554.0	 8893.0	...
1870709	  691.3	  553.5	 8895.0	...
1870710	  691.1	  553.1	 8897.0	...
1870711	  691.8	  553.2	 8900.0	...
1870712	  692.5	  553.6	 8900.0	...
1870713	  692.8	  553.9	 8901.0	...
1870714	  692.7	  554.0	 8902.0	...
1870715	  692.6	  553.8	 8903.0	...
1870716	  692.6	  553.6	 8904.0	...
1870717	  692.5	  553.4	 8905.0	...
1870718	  692.4	  553.3	 8909.0	...
1870719	  692.4	  553.1	 8912.0	...
1870720	  692.5	  553.0	 8915.0	...
1870721	  692.6	  553.0	 8915.0	...
1870722	  692.7	  553.1	 8918.0	...
1870723	  692.7	  553.2	 8921.0	...
1870724	  692.7	  553.3	 8923.0	...
1870725	  692.7	  553.3	 8922.0	...
1870726	  692.8	  553.3	 8922.0	...
1870727	  692.9	  553.2	 8921.0	...
1870728	  692.8	  553.2	 8919.0	...
1870729	  692.7	  553.1	 8919.0	...
1870730	  692.7	  552.9	 8920.0	...
1870731	  692.8	  552.9	 8927.0	...
1870732	  693.2	  552.9	 8932.0	...
1870733	  693.6	  553.0	 8937.0	...
1870734	  693.5	  553.2	 8936.0	...
1870735	  693.1	  553.3	 8932.0	...
1870736	  692.8	  553.4	 8929.0	...
1870737	  692.9	  553.3	 8929.0	...
1870738	  693.2	  553.0	 8932.0	...
1870739	  693.6	  552.7	 8935.0	...
1870740	  693.9	  552.6	 8935.0	...
1870741	  693.9	  552.6	 8938.0	...
1870742	  693.8	  552.4	 8940.0	...
1870743	  693.9	  552.3	 8941.0	...
1870744	  694.0	  552.2	 8939.0	...
1870745	  694.2	  552.3	 8939.0	...
1870746	  694.3	  552.8	 8938.0	...
1870747	  694.2	  553.3	 8937.0	...
1870748	  694.3	  553.6	 8937.0	...
1870749	  694.4	  553.5	 8936.0	...
1870750	  694.6	  553.4	 8936.0	...
1870751	  694.4	  553.6	 8936.0	...
1870752	  694.0	  553.7	 8936.0	...
1870753	  693.5	  553.7	 8936.0	...
1870754	  693.3	  553.5	 8936.0	...
1870755	  693.1	  553.4	 8936.0	...
1870756	  693.1	  553.4	 8935.0	...
1870757	  693.1	  553.2	 8936.0	...
1870758	  693.4	  553.1	 8939.0	...
1870759	  693.6	  552.9	 8943.0	...
1870760	  694.1	  552.9	 8945.0	...
1870761	  694.4	  552.9	 8945.0	...
1870762	  694.7	  552.9	 8944.0	...
1870763	  694.7	  552.9	 8947.0	...
1870764	  694.7	  552.9	 8949.0	...
1870765	  694.7	  552.9	 8951.0	...
1870766	  694.7	  552.9	 8950.0	...
1870767	  694.6	  552.9	 8950.0	...
1870768	  694.6	  552.9	 8950.0	...
1870769	  694.5	  553.0	 8950.0	...
1870770	  694.4	  553.2	 8951.0	...
1870771	  694.4	  553.3	 8953.0	...
1870772	  694.4	  553.4	 8955.0	...
1870773	  694.6	  553.2	 8957.0	...
1870774	  694.7	  552.9	 8958.0	...
1870775	  695.0	  552.7	 8959.0	...
1870776	  695.0	  552.7	 8960.0	...
1870777	  695.0	  553.0	 8959.0	...
1870778	  695.0	  553.3	 8959.0	...
1870779	  695.1	  553.6	 8959.0	...
1870780	  695.3	  553.6	 8958.0	...
1870781	  695.5	  553.6	 8957.0	...
1870782	  695.4	  553.5	 8957.0	...
1870783	  695.3	  553.4	 8957.0	...
1870784	  695.0	  553.2	 8956.0	...
1870785	  694.8	  553.0	 8954.0	...
1870786	  695.0	  553.0	 8953.0	...
1870787	  695.4	  553.1	 8953.0	...
1870788	  695.5	  553.1	 8954.0	...
1870789	  695.1	  553.0	 8954.0	...
1870790	  694.8	  553.0	 8954.0	...
1870791	  694.9	  552.8	 8954.0	...
1870792	  695.1	  552.7	 8955.0	...
1870793	  695.2	  552.7	 8956.0	...
1870794	  695.2	  552.9	 8957.0	...
1870795	  695.1	  553.3	 8957.0	...
1870796	  695.2	  553.4	 8958.0	...
1870797	  695.1	  553.3	 8958.0	...
1870798	  694.9	  553.3	 8960.0	...
1870799	  695.1	  553.1	 8962.0	...
1870800	  695.4	  553.0	 8961.0	...
1870801	  695.6	  552.5	 8959.0	...
1870802	  695.4	  552.1	 8956.0	...
1870803	  695.2	  551.9	 8956.0	...
1870804	  695.5	  552.5	 8957.0	...
1870805	  696.0	  553.1	 8957.0	...
1870806	  696.1	  553.2	 8958.0	...
1870807	  695.9	  552.8	 8958.0	...
1870808	  695.5	  552.4	 8958.0	...
1870809	  695.4	  552.3	 8959.0	...
1870810	  695.4	  552.2	 8958.0	...
1870811	  695.4	  552.1	 8957.0	...
1870812	  695.6	  552.1	 8956.0	...
1870813	  695.7	  552.2	 8954.0	...
1870814	  695.7	  552.7	 8952.0	...
1870815	  695.7	  553.1	 8951.0	...
1870816	  695.6	  553.4	 8954.0	...
1870817	  695.6	  553.5	 8956.0	...
1870818	  695.5	  553.5	 8955.0	...
1870819	  695.4	  553.6	 8953.0	...
1870820	  695.4	  553.5	 8952.0	...
1870821	  695.4	  553.2	 8952.0	...
1870822	  695.9	  553.2	 8952.0	...
1870823	  696.3	  553.3	 8954.0	...
1870824	  696.4	  553.4	 8955.0	...
1870825	  696.2	  553.2	 8957.0	...
1870826	  696.0	  553.1	 8959.0	...
1870827	  696.1	  553.1	 8961.0	...
1870828	  696.1	  553.0	 8962.0	...
1870829	  696.1	  552.9	 8962.0	...
1870830	  696.6	  552.8	 8961.0	...
1870831	  697.1	  552.9	 8961.0	...
1870832	  697.3	  553.1	 8961.0	...
1870833	  697.1	  553.4	 8957.0	...
1870834	  696.8	  553.7	 8954.0	...
1870835	  696.8	  553.8	 8952.0	...
1870836	  696.9	  553.8	 8953.0	...
1870837	  697.1	  553.5	 8954.0	...
1870838	  697.3	  553.4	 8954.0	...
1870839	  697.4	  553.0	 8955.0	...
1870840	  697.2	  552.7	 8955.0	...
1870841	  697.0	  552.3	 8952.0	...
1870842	  697.1	  552.3	 8949.0	...
1870843	  697.3	  552.3	 8948.0	...
1870844	  697.6	  552.4	 8951.0	...
1870845	  697.7	  552.4	 8953.0	...
1870846	  697.9	  552.3	 8954.0	...
1870847	  698.0	  552.2	 8953.0	...
1870848	  698.1	  552.3	 8954.0	...
1870849	  698.1	  552.5	 8954.0	...
1870850	  697.9	  552.5	 8955.0	...
1870851	  697.7	  552.5	 8956.0	...
1870852	  697.5	  552.9	 8955.0	...
1870853	  697.5	  553.4	 8952.0	...
1870854	  697.5	  553.8	 8948.0	...
1870855	  697.5	  553.9	 8948.0	...
1870856	  697.4	  553.9	 8948.0	...
1870857	  697.3	  553.6	 8950.0	...
1870858	  697.4	  553.3	 8951.0	...
1870859	  697.6	  552.9	 8952.0	...
1870860	  697.7	  552.8	 8951.0	...
1870861	  697.7	  552.7	 8949.0	...
1870862	  697.6	  552.7	 8951.0	...
1870863	  697.9	  552.6	 8954.0	...
1870864	  698.1	  552.7	 8956.0	...
1870865	  698.1	  552.6	 8955.0	...
1870866	  697.9	  552.5	 8954.0	...
1870867	  697.6	  552.9	 8952.0	...
1870868	  697.6	  553.3	 8953.0	...
1870869	  697.6	  553.5	 8954.0	...
1870870	  697.7	  553.1	 8957.0	...
1870871	  697.9	  553.0	 8957.0	...
1870872	  698.1	  553.2	 8955.0	...
1870873	  698.3	  553.4	 8953.0	...
1870874	  698.5	  553.4	 8951.0	...
1870875	  698.5	  553.1	 8948.0	...
1870876	  698.2	  552.8	 8943.0	...
1870877	  697.9	  552.5	 8939.0	...
1870878	  697.6	  552.6	 8939.0	...
1870879	  697.7	  552.7	 8942.0	...
1870880	  697.7	  552.7	 8945.0	...
1870881	  697.6	  552.7	 8945.0	...
1870882	  697.4	  552.6	 8944.0	...
1870883	  697.5	  552.5	 8942.0	...
1870884	  697.7	  552.5	 8940.0	...
1870885	  698.1	  552.5	 8939.0	...
1870886	  698.4	  552.5	 8937.0	...
1870887	  698.7	  552.7	 8936.0	...
1870888	  698.8	  552.9	 8936.0	...
1870889	  698.6	  553.1	 8937.0	...
1870890	  698.2	  552.7	 8937.0	...
1870891	  697.9	  552.3	 8937.0	...
1870892	  697.9	  551.9	 8936.0	...
1870893	  697.8	  551.9	 8934.0	...
1870894	  698.1	  552.2	 8933.0	...
1870895	  698.5	  552.8	 8934.0	...
1870896	  698.8	  553.3	 8938.0	...
1870897	  698.6	  553.7	 8942.0	...
1870898	  698.5	  553.8	 8947.0	...
1870899	  698.4	  554.0	 8948.0	...
1870900	  698.3	  553.9	 8947.0	...
1870901	  698.3	  553.6	 8944.0	...
1870902	  698.2	  553.3	 8940.0	...
1870903	  698.0	  553.3	 8939.0	...
1870904	  697.9	  553.2	 8938.0	...
1870905	  697.8	  553.1	 8937.0	...
1870906	  698.0	  552.9	 8936.0	...
1870907	  698.2	  552.7	 8935.0	...
1870908	  698.2	  552.6	 8935.0	...
1870909	  698.2	  553.0	 8934.0	...
1870910	  698.2	  553.4	 8935.0	...
1870911	  698.2	  553.9	 8932.0	...
1870912	  698.4	  554.0	 8929.0	...
1870913	  698.6	  554.0	 8926.0	...
1870914	  698.8	  553.9	 8926.0	...
1870915	  698.8	  553.9	 8926.0	...
1870916	  699.0	  553.9	 8924.0	...
1870917	  699.4	  554.2	 8923.0	...
1870918	  699.7	  554.6	 8922.0	...
1870919	  699.8	  554.8	 8923.0	...
1870920	  699.4	  554.7	 8924.0	...
1870921	  699.0	  554.8	 8925.0	...
1870922	  698.9	  555.1	 8924.0	...
1870923	  699.0	  555.5	 8923.0	...
1870924	  699.0	  555.3	 8922.0	...
1870925	  698.7	  554.9	 8922.0	...
1870926	  698.6	  554.4	 8923.0	...
1870927	  698.4	  554.3	 8915.0	...
1870928	  698.4	  554.1	 8908.0	...
1870929	  698.3	  554.0	 8903.0	...
1870930	  698.2	  553.9	 8906.0	...
1870931	  698.1	  553.7	 8911.0	...
1870932	  698.1	  553.7	 8915.0	...
1870933	  698.1	  553.6	 8917.0	...
1870934	  698.2	  553.7	 8919.0	...
1870935	  698.2	  553.9	 8920.0	...
1870936	  698.1	  554.1	 8920.0	...
1870937	  698.3	  554.5	 8921.0	...
1870938	  698.5	  554.7	 8920.0	...
1870939	  698.8	  555.0	 8921.0	...
1870940	  699.2	  555.0	 8922.0	...
1870941	  699.5	  554.8	 8924.0	...
1870942	  699.8	  554.6	 8925.0	...
1870943	  699.7	  554.3	 8925.0	...
1870944	  699.4	  554.2	 8922.0	...
1870945	  699.1	  554.3	 8920.0	...
1870946	  698.8	  554.5	 8918.0	...
1870947	  699.2	  554.8	 8918.0	...
1870948	  699.5	  555.1	 8917.0	...
1870949	  699.9	  555.3	 8916.0	...
1870950	  700.0	  555.3	 8915.0	...
1870951	  700.0	  555.3	 8916.0	...
1870952	  699.8	  555.3	 8916.0	...
1870953	  699.6	  555.3	 8917.0	...
1870954	  699.4	  555.3	 8918.0	...
1870955	  699.1	  555.5	 8919.0	...
1870956	  699.1	  555.6	 8919.0	...
1870957	  699.4	  555.6	 8919.0	...
1870958	  699.4	  555.5	 8920.0	...
1870959	  699.2	  555.4	 8921.0	...
1870960	  698.8	  555.4	 8922.0	...
1870961	  698.7	  555.4	 8921.0	...
1870962	  698.6	  555.3	 8921.0	...
1870963	  698.7	  555.1	 8921.0	...
1870964	  698.7	  555.0	 8920.0	...
1870965	  698.7	  555.0	 8917.0	...
1870966	  698.6	  555.1	 8914.0	...
1870967	  698.9	  555.2	 8912.0	...
1870968	  699.2	  555.3	 8912.0	...
1870969	  699.4	  555.4	 8913.0	...
1870970	  699.4	  555.5	 8914.0	...
1870971	  699.4	  555.7	 8914.0	...
1870972	  699.5	  555.8	 8914.0	...
1870973	  699.5	  556.0	 8914.0	...
1870974	  699.5	  556.0	 8913.0	...
1870975	  699.5	  555.6	 8912.0	...
1870976	  699.4	  555.0	 8910.0	...
1870977	  699.5	  555.1	 8911.0	...
1870978	  699.8	  555.8	 8912.0	...
1870979	  700.0	  556.4	 8913.0	...
1870980	  700.0	  556.3	 8913.0	...
1870981	  699.7	  556.3	 8912.0	...
1870982	  699.5	  556.5	 8912.0	...
1870983	  699.4	  556.7	 8911.0	...
1870984	  699.4	  556.6	 8910.0	...
1870985	  699.4	  556.3	 8909.0	...
1870986	  699.3	  556.2	 8908.0	...
1870987	  699.3	  556.5	 8907.0	...
1870988	  699.2	  556.6	 8906.0	...
1870989	  699.1	  556.2	 8904.0	...
1870990	  699.0	  556.0	 8904.0	...
1870991	  699.2	  556.0	 8904.0	...
1870992	  699.5	  556.2	 8903.0	...
1870993	  699.6	  556.0	 8902.0	...
1870994	  699.6	  555.6	 8900.0	...
1870995	  699.6	  555.2	 8900.0	...
1870996	  699.6	  555.7	 8896.0	...
1870997	  699.6	  556.1	 8891.0	...
1870998	  699.6	  556.6	 8887.0	...
1870999	  699.5	  556.6	 8886.0	...
1871000	  699.4	  556.6	 8885.0	...
1871001	  699.2	  556.6	 8884.0	...
1871002	  699.1	  556.7	 8884.0	...
1871003	  699.1	  556.8	 8885.0	...
1871004	  699.0	  556.8	 8886.0	...
1871005	  699.1	  556.9	 8885.0	...
1871006	  699.3	  556.9	 8884.0	...
1871007	  699.5	  556.9	 8882.0	...
1871008	  699.6	  556.5	 8881.0	...
1871009	  699.5	  556.3	 8880.0	...
1871010	  699.6	  556.2	 8881.0	...
1871011	  699.6	  556.5	 8881.0	...
1871012	  699.7	  556.6	 8881.0	...
1871013	  699.7	  557.0	 8881.0	...
1871014	  700.2	  557.4	 8882.0	...
1871015	  700.7	  557.9	 8884.0	...
1871016	  700.7	  558.0	 8885.0	...
1871017	  700.3	  557.8	 8885.0	...
1871018	  700.1	  557.4	 8884.0	...
1871019	  700.4	  557.1	 8886.0	...
1871020	  700.8	  557.5	 8888.0	...
1871021	  701.1	  557.9	 8890.0	...
1871022	  700.7	  558.1	 8889.0	...
1871023	  700.2	  558.0	 8889.0	...
1871024	  699.7	  557.6	 8889.0	...
1871025	  699.8	  557.3	 8888.0	...
1871026	  699.9	  557.3	 8887.0	...
1871027	  699.9	  557.6	 8885.0	...
1871028	  700.1	  557.9	 8884.0	...
1871029	  700.2	  557.8	 8885.0	...
1871030	  700.4	  557.5	 8888.0	...
1871031	  700.4	  557.2	 8892.0	...
1871032	  700.3	  557.2	 8892.0	...
1871033	  700.2	  557.4	 8891.0	...
1871034	  700.2	  557.7	 8890.0	...
1871035	  700.2	  557.6	 8886.0	...
1871036	  700.3	  557.6	 8881.0	...
1871037	  700.4	  557.5	 8877.0	...
1871038	  700.5	  557.5	 8881.0	...
1871039	  700.4	  557.4	 8884.0	...
1871040	  700.2	  557.4	 8884.0	...
1871041	  700.0	  557.7	 8883.0	...
1871042	  700.0	  557.9	 8882.0	...
1871043	  699.9	  557.9	 8879.0	...
1871044	  699.5	  557.3	 8876.0	...
1871045	  699.1	  556.8	 8872.0	...
1871046	  699.3	  556.9	 8871.0	...
1871047	  699.5	  557.2	 8872.0	...
1871048	  699.8	  557.6	 8874.0	...
1871049	  699.8	  557.6	 8876.0	...
1871050	  699.8	  557.7	 8875.0	...
1871051	  699.9	  557.6	 8874.0	...
1871052	  699.9	  557.6	 8875.0	...
1871053	  699.8	  557.7	 8875.0	...
1871054	  699.6	  557.8	 8875.0	...
1871055	  699.5	  557.8	 8875.0	...
1871056	  699.3	  557.8	 8875.0	...
1871057	  699.3	  558.2	 8877.0	...
1871058	  699.3	  558.6	 8878.0	...
1871059	  699.3	  558.7	 8878.0	...
1871060	  699.3	  558.3	 8877.0	...
1871061	  699.2	  558.0	 8878.0	...
1871062	  699.1	  558.1	 8878.0	...
1871063	  699.2	  558.1	 8877.0	...
1871064	  699.1	  558.1	 8878.0	...
1871065	  699.1	  558.2	 8879.0	...
1871066	  699.0	  558.0	 8880.0	...
1871067	  699.0	  557.8	 8881.0	...
1871068	  699.0	  557.6	 8882.0	...
1871069	  698.9	  557.5	 8882.0	...
1871070	  698.9	  557.8	 8881.0	...
1871071	  699.0	  558.2	 8878.0	...
1871072	  699.1	  558.6	 8875.0	...
1871073	  699.1	  558.3	 8873.0	...
1871074	  699.4	  557.9	 8875.0	...
1871075	  699.7	  558.0	 8875.0	...
1871076	  700.1	  558.7	 8874.0	...
1871077	  700.1	  559.4	 8874.0	...
1871078	  700.2	  559.7	 8874.0	...
1871079	  700.1	  559.6	 8874.0	...
1871080	  699.9	  559.5	 8874.0	...
1871081	  699.7	  559.4	 8873.0	...
1871082	  699.5	  559.5	 8873.0	...
1871083	  699.5	  559.6	 8873.0	...
1871084	  699.5	  559.6	 8874.0	...
1871085	  699.7	  559.5	 8872.0	...
1871086	  699.9	  559.3	 8870.0	...
1871087	  700.2	  559.1	 8865.0	...
1871088	  700.2	  559.0	 8860.0	...
1871089	  699.7	  559.3	 8858.0	...
1871090	  699.2	  559.5	 8858.0	...
1871091	  698.7	  559.5	 8858.0	...
1871092	  699.1	  559.2	 8857.0	...
1871093	  699.4	  559.0	 8855.0	...
1871094	  699.7	  558.9	 8849.0	...
1871095	  699.7	  558.9	 8842.0	...
1871096	  699.7	  559.0	 8837.0	...
1871097	  699.7	  559.2	 8838.0	...
1871098	  699.7	  559.3	 8840.0	...
1871099	  699.6	  559.4	 8842.0	...
1871100	  699.5	  559.4	 8843.0	...
1871101	  699.4	  559.5	 8843.0	...
1871102	  699.4	  559.7	 8843.0	...
1871103	  699.4	  559.9	 8844.0	...
1871104	  699.4	  560.1	 8844.0	...
1871105	  699.3	  560.3	 8844.0	...
1871106	  699.3	  560.4	 8845.0	...
1871107	  699.1	  560.5	 8846.0	...
1871108	  699.0	  560.4	 8846.0	...
1871109	  698.8	  560.0	 8845.0	...
1871110	  698.8	  559.9	 8844.0	...
1871111	  698.8	  560.3	 8843.0	...
1871112	  698.8	  560.8	 8842.0	...
1871113	  699.0	  561.0	 8842.0	...
1871114	  699.1	  561.1	 8838.0	...
1871115	  699.2	  560.6	 8834.0	...
1871116	  699.1	  560.1	 8830.0	...
1871117	  698.9	  559.6	 8829.0	...
1871118	  698.9	  559.6	 8829.0	...
1871119	  699.1	  559.6	 8830.0	...
1871120	  699.5	  559.5	 8831.0	...
1871121	  699.8	  559.4	 8832.0	...
1871122	  700.1	  559.3	 8831.0	...
1871123	  700.2	  559.6	 8831.0	...
1871124	  700.2	  560.0	 8830.0	...
1871125	  700.1	  560.4	 8829.0	...
1871126	  699.8	  560.4	 8832.0	...
1871127	  699.5	  560.4	 8837.0	...
1871128	  699.4	  560.6	 8841.0	...
1871129	  699.6	  560.7	 8842.0	...
1871130	  699.7	  561.0	 8842.0	...
1871131	  699.6	  561.1	 8840.0	...
1871132	  699.4	  561.2	 8838.0	...
1871133	  699.3	  560.8	 8836.0	...
1871134	  699.1	  560.6	 8836.0	...
MSG	1871135 0000 _ Experiment Start
1871135	  699.0	  560.7	 8835.0	...
1871136	  699.1	  561.1	 8832.0	...
1871137	  699.2	  561.3	 8830.0	...
1871138	  699.3	  561.0	 8826.0	...
1871139	  699.4	  560.9	 8825.0	...
1871140	  699.2	  561.0	 8824.0	...
1871141	  699.0	  561.0	 8823.0	...
1871142	  698.8	  560.8	 8825.0	...
1871143	  698.8	  560.6	 8827.0	...
1871144	  698.8	  560.8	 8830.0	...
1871145	  698.9	  561.2	 8831.0	...
1871146	  698.9	  561.5	 8832.0	...
1871147	  698.7	  561.3	 8832.0	...
1871148	  698.6	  561.0	 8833.0	...
1871149	  698.5	  560.8	 8832.0	...
1871150	  698.5	  560.7	 8832.0	...
1871151	  698.6	  560.7	 8831.0	...
1871152	  698.6	  560.6	 8831.0	...
1871153	  698.7	  560.6	 8832.0	...
1871154	  698.9	  560.7	 8830.0	...
1871155	  699.1	  561.0	 8829.0	...
1871156	  699.2	  561.5	 8828.0	...
1871157	  699.1	  561.9	 8828.0	...
1871158	  699.0	  561.7	 8830.0	...
1871159	  698.9	  561.3	 8833.0	...
1871160	  698.8	  561.0	 8835.0	...
1871161	  698.7	  561.1	 8834.0	...
1871162	  698.6	  561.2	 8832.0	...
1871163	  698.5	  561.3	 8832.0	...
1871164	  698.5	  561.2	 8833.0	...
1871165	  698.7	  561.0	 8832.0	...
1871166	  698.7	  561.0	 8830.0	...
1871167	  698.8	  561.2	 8830.0	...
1871168	  699.1	  561.7	 8832.0	...
1871169	  699.5	  562.1	 8833.0	...
1871170	  699.4	  562.0	 8832.0	...
1871171	  699.0	  561.6	 8828.0	...
1871172	  698.6	  561.7	 8826.0	...
1871173	  698.6	  562.2	 8824.0	...
1871174	  698.6	  562.3	 8826.0	...
1871175	  698.5	  561.9	 8826.0	...
1871176	  698.5	  561.5	 8828.0	...
1871177	  698.5	  561.5	 8828.0	...
1871178	  698.5	  561.4	 8827.0	...
1871179	  698.5	  561.4	 8826.0	...
1871180	  698.7	  562.2	 8824.0	...
1871181	  698.9	  562.9	 8825.0	...
1871182	  699.1	  563.3	 8826.0	...
1871183	  699.1	  563.1	 8826.0	...
1871184	  699.0	  562.7	 8825.0	...
1871185	  699.2	  562.5	 8823.0	...
1871186	  699.3	  562.4	 8823.0	...
1871187	  699.6	  562.4	 8823.0	...
1871188	  699.6	  562.5	 8824.0	...
1871189	  699.5	  562.4	 8826.0	...
1871190	  699.3	  562.4	 8827.0	...
1871191	  699.2	  562.5	 8828.0	...
1871192	  699.2	  562.6	 8828.0	...
1871193	  699.3	  562.9	 8831.0	...
1871194	  699.7	  563.1	 8834.0	...
1871195	  700.2	  563.3	 8836.0	...
1871196	  700.6	  563.3	 8836.0	...
1871197	  700.6	  563.3	 8834.0	...
1871198	  700.3	  563.1	 8832.0	...
1871199	  700.1	  562.9	 8830.0	...
1871200	  700.0	  563.1	 8833.0	...
1871201	  700.2	  563.5	 8837.0	...
1871202	  700.2	  563.8	 8841.0	...
1871203	  700.1	  563.8	 8838.0	...
1871204	  699.9	  563.8	 8834.0	...
1871205	  699.9	  563.8	 8831.0	...
1871206	  699.9	  563.6	 8832.0	...
1871207	  699.9	  563.5	 8833.0	...
1871208	  699.8	  563.3	 8834.0	...
1871209	  699.9	  563.6	 8833.0	...
1871210	  700.0	  563.9	 8834.0	...
1871211	  700.2	  563.8	 8834.0	...
1871212	  700.2	  563.7	 8832.0	...
1871213	  700.3	  563.8	 8831.0	...
1871214	  700.2	  564.2	 8830.0	...
1871215	  700.0	  564.4	 8831.0	...
1871216	  699.9	  564.4	 8832.0	...
1871217	  700.0	  564.4	 8832.0	...
1871218	  700.1	  564.5	 8832.0	...
1871219	  700.1	  564.6	 8832.0	...
1871220	  700.0	  564.7	 8832.0	...
1871221	  699.9	  564.7	 8836.0	...
1871222	  699.7	  564.5	 8839.0	...
1871223	  699.8	  564.3	 8839.0	...
1871224	  699.9	  564.2	 8836.0	...
1871225	  700.0	  564.1	 8833.0	...
1871226	  699.9	  563.9	 8834.0	...
1871227	  699.9	  563.9	 8833.0	...
1871228	  699.9	  564.1	 8831.0	...
1871229	  700.3	  564.6	 8830.0	...
1871230	  700.7	  565.0	 8830.0	...
1871231	  700.9	  565.3	 8834.0	...
1871232	  700.8	  565.1	 8839.0	...
1871233	  700.6	  564.9	 8844.0	...
1871234	  700.6	  564.8	 8845.0	...
1871235	  700.6	  565.1	 8846.0	...
1871236	  700.7	  565.6	 8845.0	...
1871237	  700.5	  566.0	 8843.0	...
1871238	  700.3	  565.8	 8842.0	...
1871239	  700.2	  565.4	 8841.0	...
1871240	  700.2	  565.2	 8841.0	...
1871241	  700.6	  565.5	 8841.0	...
1871242	  701.0	  565.8	 8842.0	...
1871243	  701.1	  565.8	 8843.0	...
1871244	  700.5	  565.5	 8840.0	...
1871245	  700.0	  565.1	 8837.0	...
1871246	  700.0	  564.9	 8834.0	...
1871247	  700.3	  565.1	 8833.0	...
1871248	  700.6	  565.4	 8833.0	...
1871249	  700.6	  565.6	 8834.0	...
1871250	  700.6	  566.1	 8837.0	...
1871251	  700.6	  566.5	 8839.0	...
1871252	  700.6	  566.8	 8839.0	...
1871253	  700.6	  566.7	 8839.0	...
1871254	  700.7	  566.7	 8838.0	...
1871255	  700.7	  566.7	 8836.0	...
1871256	  700.7	  566.3	 8834.0	...
1871257	  700.6	  565.7	 8832.0	...
1871258	  700.5	  565.2	 8832.0	...
1871259	  700.4	  565.2	 8836.0	...
1871260	  700.5	  565.2	 8841.0	...
1871261	  700.5	  565.7	 8843.0	...
1871262	  700.6	  566.1	 8840.0	...
1871263	  700.6	  566.2	 8837.0	...
1871264	  700.6	  565.9	 8837.0	...
1871265	  700.6	  565.6	 8836.0	...
1871266	  700.5	  565.6	 8835.0	...
1871267	  700.4	  565.7	 8838.0	...
1871268	  700.3	  565.7	 8844.0	...
1871269	  700.4	  565.7	 8848.0	...
1871270	  700.5	  565.4	 8846.0	...
1871271	  700.6	  565.2	 8845.0	...
1871272	  700.6	  565.5	 8845.0	...
1871273	  700.6	  566.0	 8846.0	...
1871274	  700.7	  566.4	 8846.0	...
1871275	  700.7	  566.5	 8846.0	...
1871276	  700.6	  566.5	 8845.0	...
1871277	  700.6	  566.6	 8845.0	...
1871278	  700.5	  566.6	 8843.0	...
1871279	  700.5	  566.7	 8842.0	...
1871280	  700.8	  566.7	 8841.0	...
1871281	  701.0	  566.8	 8843.0	...
1871282	  701.0	  566.9	 8849.0	...
1871283	  700.7	  566.9	 8854.0	...
1871284	  700.7	  566.8	 8858.0	...
1871285	  700.9	  566.5	 8857.0	...
1871286	  700.8	  566.5	 8853.0	...
1871287	  700.4	  566.5	 8850.0	...
1871288	  700.2	  566.7	 8848.0	...
1871289	  700.3	  566.9	 8850.0	...
1871290	  700.4	  566.7	 8849.0	...
1871291	  700.6	  566.5	 8846.0	...
1871292	  700.8	  566.4	 8843.0	...
1871293	  701.1	  566.5	 8843.0	...
1871294	  701.0	  566.5	 8845.0	...
1871295	  701.0	  566.5	 8847.0	...
1871296	  700.9	  566.4	 8849.0	...
1871297	  700.8	  566.3	 8849.0	...
1871298	  700.7	  566.3	 8849.0	...
1871299	  700.5	  566.5	 8849.0	...
1871300	  700.5	  566.7	 8849.0	...
1871301	  700.5	  566.9	 8851.0	...
1871302	  700.5	  567.0	 8853.0	...
1871303	  700.6	  567.0	 8857.0	...
1871304	  700.6	  566.9	 8858.0	...
1871305	  700.3	  566.7	 8858.0	...
1871306	  700.0	  566.3	 8857.0	...
1871307	  699.7	  566.0	 8856.0	...
1871308	  700.0	  566.1	 8856.0	...
1871309	  700.3	  566.6	 8849.0	...
1871310	  700.6	  567.1	 8843.0	...
1871311	  700.7	  567.4	 8838.0	...
1871312	  700.7	  567.1	 8840.0	...
1871313	  700.5	  566.7	 8842.0	...
1871314	  700.3	  566.6	 8847.0	...
1871315	  700.1	  566.8	 8853.0	...
1871316	  700.2	  567.0	 8857.0	...
1871317	  700.3	  567.0	 8856.0	...
1871318	  700.2	  567.1	 8858.0	...
1871319	  700.1	  567.1	 8861.0	...
1871320	  700.1	  567.0	 8861.0	...
1871321	  700.1	  566.9	 8860.0	...
1871322	  700.1	  566.9	 8860.0	...
1871323	  700.0	  566.9	 8864.0	...
1871324	  700.2	  567.0	 8867.0	...
1871325	  700.5	  567.2	 8868.0	...
1871326	  700.8	  567.5	 8868.0	...
1871327	  701.0	  567.5	 8868.0	...
1871328	  701.1	  567.4	 8868.0	...
1871329	  700.8	  567.3	 8868.0	...
1871330	  700.4	  567.3	 8868.0	...
1871331	  700.1	  567.5	 8867.0	...
1871332	  700.2	  567.8	 8865.0	...
1871333	  700.5	  568.1	 8869.0	...
1871334	  700.6	  568.3	 8875.0	...
1871335	  700.9	  568.3	 8879.0	...
1871336	  700.9	  567.5	 8874.0	...
1871337	  700.8	  566.7	 8870.0	...
1871338	  700.7	  566.5	 8867.0	...
1871339	  700.9	  567.1	 8868.0	...
1871340	  701.2	  567.7	 8868.0	...
1871341	  701.5	  567.4	 8868.0	...
1871342	  701.4	  567.0	 8868.0	...
1871343	  700.8	  566.8	 8867.0	...
1871344	  700.1	  566.7	 8865.0	...
1871345	  699.5	  566.7	 8864.0	...
1871346	  699.5	  566.7	 8863.0	...
1871347	  699.6	  566.8	 8863.0	...
1871348	  699.9	  566.9	 8862.0	...
MSG	1871349 0000 _ Number On
1871349	  700.1	  567.0	 8861.0	...
1871350	  700.3	  567.3	 8860.0	...
1871351	  700.3	  567.5	 8859.0	...
1871352	  700.2	  567.9	 8858.0	...
1871353	  700.0	  568.1	 8859.0	...
1871354	  699.7	  568.2	 8863.0	...
1871355	  699.7	  568.1	 8868.0	...
1871356	  699.9	  568.0	 8871.0	...
1871357	  700.0	  568.0	 8874.0	...
1871358	  699.8	  567.7	 8881.0	...
1871359	  699.7	  567.4	 8886.0	...
1871360	  699.7	  567.1	 8889.0	...
1871361	  699.7	  567.0	 8887.0	...
1871362	  699.7	  567.0	 8886.0	...
1871363	  699.8	  567.0	 8886.0	...
1871364	  699.9	  567.2	 8886.0	...
1871365	  700.0	  567.3	 8886.0	...
1871366	  700.1	  567.3	 8887.0	...
1871367	  700.2	  567.3	 8885.0	...
1871368	  700.2	  567.1	 8883.0	...
1871369	  700.1	  566.9	 8880.0	...
1871370	  700.0	  566.7	 8880.0	...
1871371	  700.0	  566.7	 8883.0	...
1871372	  699.8	  566.7	 8889.0	...
1871373	  699.6	  566.7	 8895.0	...
1871374	  699.5	  566.7	 8892.0	...
1871375	  699.5	  566.6	 8887.0	...
1871376	  699.4	  566.5	 8883.0	...
1871377	  699.3	  566.5	 8884.0	...
1871378	  699.2	  566.8	 8884.0	...
1871379	  699.2	  567.0	 8885.0	...
1871380	  699.2	  567.1	 8885.0	...
1871381	  699.2	  566.9	 8886.0	...
1871382	  699.3	  566.7	 8886.0	...
1871383	  699.5	  566.9	 8888.0	...
1871384	  699.8	  567.3	 8890.0	...
1871385	  699.8	  567.6	 8891.0	...
1871386	  699.8	  567.8	 8891.0	...
1871387	  699.7	  567.8	 8890.0	...
1871388	  699.6	  568.0	 8888.0	...
1871389	  699.4	  567.7	 8887.0	...
1871390	  699.3	  567.3	 8887.0	...
1871391	  699.2	  566.9	 8888.0	...
1871392	  699.2	  566.9	 8892.0	...
1871393	  699.4	  566.8	 8896.0	...
1871394	  699.8	  566.7	 8899.0	...
1871395	  700.2	  566.8	 8899.0	...
1871396	  700.3	  567.1	 8900.0	...
1871397	  700.3	  567.5	 8905.0	...
1871398	  700.2	  567.7	 8911.0	...
1871399	  700.2	  567.8	 8913.0	...
1871400	  700.2	  567.9	 8911.0	...
1871401	  700.2	  567.8	 8909.0	...
1871402	  700.2	  567.6	 8909.0	...
1871403	  700.1	  567.1	 8907.0	...
1871404	  700.0	  566.8	 8906.0	...
1871405	  699.9	  566.8	 8905.0	...
1871406	  700.1	  567.1	 8905.0	...
1871407	  700.2	  567.3	 8909.0	...
1871408	  700.3	  567.3	 8912.0	...
1871409	  700.1	  567.3	 8913.0	...
1871410	  699.8	  567.3	 8907.0	...
1871411	  699.7	  567.5	 8902.0	...
1871412	  699.8	  567.6	 8901.0	...
1871413	  700.0	  567.7	 8903.0	...
1871414	  700.1	  567.6	 8906.0	...
1871415	  700.1	  567.4	 8906.0	...
1871416	  700.0	  567.3	 8906.0	...
1871417	  699.9	  566.9	 8905.0	...
1871418	  699.7	  566.5	 8905.0	...
1871419	  699.8	  566.2	 8905.0	...
1871420	  699.9	  566.3	 8905.0	...
1871421	  700.1	  566.4	 8905.0	...
1871422	  700.1	  566.5	 8906.0	...
1871423	  700.0	  566.6	 8908.0	...
1871424	  699.8	  566.4	 8908.0	...
1871425	  699.7	  566.3	 8907.0	...
1871426	  699.6	  566.2	 8909.0	...
1871427	  699.6	  566.3	 8910.0	...
1871428	  699.8	  566.3	 8911.0	...
1871429	  700.0	  566.5	 8911.0	...
1871430	  699.9	  566.8	 8913.0	...
1871431	  699.7	  567.1	 8915.0	...
1871432	  699.3	  567.3	 8916.0	...
1871433	  699.3	  567.0	 8916.0	...
1871434	  699.2	  566.7	 8917.0	...
1871435	  699.2	  566.1	 8917.0	...
1871436	  699.1	  565.9	 8917.0	...
1871437	  699.1	  566.3	 8916.0	...
1871438	  699.5	  566.8	 8915.0	...
1871439	  699.9	  567.2	 8914.0	...
1871440	  699.9	  567.1	 8915.0	...
1871441	  699.5	  566.9	 8917.0	...
1871442	  699.2	  566.9	 8917.0	...
1871443	  699.2	  566.9	 8916.0	...
1871444	  699.2	  566.4	 8915.0	...
1871445	  699.1	  565.9	 8914.0	...
1871446	  699.0	  565.4	 8916.0	...
1871447	  699.0	  565.3	 8918.0	...
1871448	  699.0	  565.3	 8920.0	...
1871449	  699.3	  565.4	 8920.0	...
1871450	  699.5	  565.5	 8922.0	...
1871451	  699.8	  565.7	 8925.0	...
1871452	  699.8	  566.2	 8928.0	...
1871453	  699.8	  566.6	 8929.0	...
1871454	  699.9	  566.9	 8930.0	...
1871455	  700.0	  567.1	 8930.0	...
1871456	  700.0	  567.2	 8931.0	...
1871457	  700.1	  566.9	 8930.0	...
1871458	  699.8	  566.6	 8931.0	...
1871459	  699.4	  566.3	 8931.0	...
1871460	  699.0	  566.3	 8931.0	...
1871461	  699.0	  566.4	 8929.0	...
1871462	  698.9	  566.5	 8929.0	...
1871463	  698.9	  566.6	 8930.0	...
1871464	  699.0	  566.7	 8935.0	...
1871465	  699.1	  566.9	 8937.0	...
1871466	  699.2	  566.9	 8936.0	...
1871467	  699.3	  566.8	 8937.0	...
1871468	  699.5	  566.7	 8938.0	...
1871469	  699.6	  566.5	 8939.0	...
1871470	  699.7	  566.4	 8939.0	...
1871471	  699.8	  566.1	 8937.0	...
1871472	  699.9	  566.0	 8936.0	...
1871473	  700.0	  565.7	 8933.0	...
1871474	  700.0	  565.6	 8931.0	...
1871475	  700.1	  565.8	 8931.0	...
1871476	  699.9	  566.0	 8933.0	...
1871477	  699.7	  566.1	 8935.0	...
1871478	  699.5	  565.9	 8937.0	...
1871479	  699.6	  565.8	 8940.0	...
1871480	  699.8	  565.8	 8941.0	...
1871481	  699.8	  565.8	 8942.0	...
1871482	  699.8	  565.9	 8942.0	...
1871483	  699.8	  566.1	 8942.0	...
1871484	  699.6	  566.3	 8942.0	...
1871485	  699.4	  566.3	 8941.0	...
1871486	  699.2	  566.3	 8941.0	...
1871487	  699.0	  566.0	 8941.0	...
1871488	  698.8	  565.6	 8942.0	...
1871489	  698.8	  565.6	 8943.0	...
1871490	  699.0	  566.0	 8944.0	...
1871491	  699.0	  566.5	 8944.0	...
1871492	  698.9	  566.7	 8943.0	...
1871493	  698.9	  566.7	 8940.0	...
1871494	  698.9	  566.6	 8937.0	...
1871495	  699.0	  566.4	 8940.0	...
1871496	  699.1	  566.3	 8946.0	...
1871497	  699.0	  566.2	 8947.0	...
1871498	  699.0	  566.3	 8944.0	...
1871499	  698.9	  565.9	 8947.0	...
1871500	  698.8	  565.5	 8954.0	...
1871501	  698.9	  565.2	 8957.0	...
1871502	  699.1	  565.3	 8953.0	...
1871503	  699.1	  565.4	 8948.0	...
1871504	  699.1	  565.4	 8948.0	...
1871505	  699.2	  565.3	 8948.0	...
1871506	  699.4	  565.3	 8948.0	...
1871507	  699.7	  565.5	 8951.0	...
1871508	  699.6	  565.8	 8953.0	...
1871509	  699.4	  566.0	 8954.0	...
1871510	  699.2	  565.9	 8951.0	...
1871511	  699.3	  565.8	 8949.0	...
1871512	  699.4	  565.7	 8948.0	...
1871513	  699.2	  565.5	 8948.0	...
1871514	  698.9	  565.5	 8946.0	...
1871515	  698.6	  565.5	 8944.0	...
1871516	  698.6	  565.6	 8942.0	...
1871517	  698.6	  565.7	 8943.0	...
1871518	  698.6	  565.9	 8943.0	...
1871519	  698.8	  565.9	 8947.0	...
1871520	  699.0	  565.8	 8950.0	...
1871521	  698.8	  565.3	 8953.0	...
1871522	  698.5	  564.9	 8952.0	...
1871523	  698.1	  564.7	 8951.0	...
1871524	  698.1	  564.7	 8951.0	...
1871525	  698.0	  564.7	 8951.0	...
1871526	  698.0	  564.7	 8947.0	...
1871527	  698.6	  564.7	 8943.0	...
1871528	  699.1	  564.7	 8940.0	...
1871529	  699.1	  564.6	 8941.0	...
1871530	  698.5	  564.6	 8942.0	...
1871531	  698.1	  564.4	 8945.0	...
1871532	  698.3	  564.2	 8947.0	...
1871533	  698.6	  564.2	 8950.0	...
1871534	  698.7	  564.3	 8951.0	...
1871535	  698.8	  564.4	 8954.0	...
1871536	  698.9	  564.5	 8957.0	...
1871537	  699.0	  564.7	 8958.0	...
1871538	  698.8	  564.8	 8956.0	...
1871539	  698.5	  564.7	 8955.0	...
1871540	  698.3	  564.8	 8955.0	...
1871541	  698.4	  564.9	 8956.0	...
1871542	  698.4	  564.9	 8957.0	...
1871543	  698.3	  564.7	 8957.0	...
1871544	  698.3	  564.5	 8961.0	...
1871545	  698.6	  564.4	 8964.0	...
1871546	  699.1	  564.5	 8967.0	...
1871547	  699.4	  564.7	 8969.0	...
1871548	  699.7	  564.9	 8971.0	...
1871549	  699.6	  564.9	 8973.0	...
1871550	  699.4	  565.0	 8972.0	...
1871551	  699.2	  565.0	 8970.0	...
1871552	  699.3	  565.0	 8969.0	...
1871553	  699.3	  565.2	 8970.0	...
1871554	  699.7	  565.4	 8973.0	...
1871555	  699.9	  565.6	 8976.0	...
1871556	  700.2	  565.5	 8978.0	...
1871557	  700.2	  565.2	 8979.0	...
1871558	  700.3	  565.0	 8981.0	...
1871559	  700.4	  565.0	 8983.0	...
1871560	  700.3	  565.1	 8986.0	...
1871561	  700.1	  565.3	 8987.0	...
1871562	  699.8	  565.6	 8986.0	...
1871563	  699.7	  565.8	 8984.0	...
1871564	  699.8	  565.8	 8980.0	...
1871565	  699.9	  565.5	 8980.0	...
1871566	  700.1	  565.2	 8980.0	...
1871567	  700.2	  565.1	 8983.0	...
1871568	  700.4	  565.2	 8984.0	...
1871569	  700.6	  565.2	 8983.0	...
1871570	  700.3	  565.2	 8979.0	...
1871571	  699.8	  565.0	 8974.0	...
1871572	  699.3	  564.9	 8970.0	...
1871573	  699.1	  564.9	 8973.0	...
1871574	  699.1	  564.9	 8978.0	...
1871575	  699.0	  564.9	 8977.0	...
1871576	  699.0	  565.1	 8973.0	...
1871577	  698.9	  565.2	 8969.0	...
1871578	  698.9	  565.1	 8973.0	...
1871579	  698.8	  564.9	 8976.0	...
1871580	  698.7	  564.8	 8978.0	...
1871581	  698.5	  564.3	 8982.0	...
1871582	  698.5	  563.8	 8986.0	...
1871583	  698.4	  563.4	 8988.0	...
1871584	  698.3	  563.7	 8984.0	...
1871585	  698.4	  564.0	 8982.0	...
1871586	  698.6	  564.2	 8984.0	...
1871587	  698.7	  564.2	 8986.0	...
1871588	  698.6	  564.3	 8987.0	...
1871589	  698.4	  564.5	 8986.0	...
1871590	  698.4	  564.5	 8986.0	...
1871591	  698.5	  564.6	 8986.0	...
1871592	  698.7	  564.8	 8984.0	...
1871593	  698.9	  565.1	 8980.0	...
1871594	  699.0	  565.1	 8977.0	...
1871595	  699.0	  564.7	 8976.0	...
1871596	  699.0	  564.3	 8975.0	...
1871597	  698.6	  564.3	 8975.0	...
1871598	  698.3	  564.4	 8974.0	...
1871599	  698.0	  564.7	 8974.0	...
1871600	  697.9	  565.1	 8974.0	...
1871601	  697.8	  565.3	 8974.0	...
1871602	  698.1	  565.4	 8979.0	...
1871603	  698.4	  565.4	 8982.0	...
1871604	  698.8	  565.3	 8985.0	...
1871605	  698.9	  565.3	 8984.0	...
1871606	  698.8	  565.4	 8983.0	...
1871607	  698.7	  565.6	 8983.0	...
1871608	  698.5	  565.9	 8983.0	...
1871609	  698.4	  565.8	 8983.0	...
1871610	  698.3	  565.7	 8982.0	...
1871611	  698.2	  565.4	 8982.0	...
1871612	  698.3	  565.4	 8982.0	...
1871613	  698.4	  565.3	 8982.0	...
1871614	  698.5	  565.3	 8985.0	...
1871615	  698.5	  565.3	 8987.0	...
1871616	  698.4	  565.2	 8989.0	...
1871617	  698.2	  565.0	 8990.0	...
1871618	  698.2	  564.8	 8992.0	...
1871619	  698.1	  564.7	 8995.0	...
1871620	  698.0	  564.5	 8996.0	...
1871621	  698.0	  564.4	 8997.0	...
1871622	  697.9	  564.2	 9000.0	...
1871623	  697.9	  564.0	 9003.0	...
1871624	  698.0	  563.9	 9005.0	...
1871625	  698.0	  564.0	 9005.0	...
1871626	  698.0	  564.1	 9005.0	...
1871627	  697.9	  564.2	 9006.0	...
1871628	  697.7	  564.2	 9007.0	...
1871629	  697.9	  564.2	 9006.0	...
1871630	  698.2	  564.4	 9005.0	...
1871631	  698.5	  565.2	 9003.0	...
1871632	  698.5	  566.0	 9002.0	...
1871633	  698.5	  566.7	 9002.0	...
1871634	  698.4	  566.8	 9001.0	...
1871635	  698.0	  566.4	 9000.0	...
1871636	  697.6	  566.0	 8998.0	...
1871637	  697.2	  565.6	 8998.0	...
1871638	  697.4	  565.7	 8999.0	...
1871639	  697.5	  565.8	 9000.0	...
1871640	  697.7	  565.9	 8999.0	...
1871641	  697.7	  565.8	 8998.0	...
1871642	  697.6	  565.6	 9000.0	...
1871643	  697.5	  565.4	 9002.0	...
1871644	  697.4	  565.1	 9003.0	...
1871645	  697.3	  564.9	 9003.0	...
1871646	  697.5	  565.3	 9003.0	...
1871647	  697.7	  565.8	 9002.0	...
1871648	  698.0	  566.1	 9001.0	...
1871649	  697.9	  565.8	 9000.0	...
1871650	  697.7	  565.6	 9000.0	...
MSG	1871651 0000 _ Number Off
1871651	  697.4	  565.3	 9000.0	...
1871652	  696.7	  564.9	 8999.0	...
1871653	  696.1	  564.5	 8996.0	...
1871654	  695.9	  565.0	 8994.0	...
1871655	  696.2	  565.5	 8994.0	...
1871656	  696.6	  566.0	 8995.0	...
1871657	  696.7	  565.8	 8996.0	...
1871658	  696.8	  565.4	 8995.0	...
1871659	  696.9	  565.2	 8996.0	...
1871660	  696.9	  565.0	 8997.0	...
1871661	  696.7	  565.0	 8998.0	...
1871662	  696.5	  564.9	 8999.0	...
1871663	  696.6	  564.9	 8997.0	...
1871664	  696.7	  565.0	 8993.0	...
1871665	  696.6	  564.7	 8988.0	...
1871666	  696.4	  564.4	 8990.0	...
1871667	  696.0	  563.6	 8994.0	...
1871668	  695.8	  563.1	 8998.0	...
1871669	  695.5	  562.9	 8998.0	...
1871670	  695.5	  563.4	 8994.0	...
1871671	  695.1	  563.9	 8991.0	...
1871672	  694.9	  564.0	 8988.0	...
1871673	  694.8	  563.8	 8990.0	...
1871674	  695.0	  563.6	 8991.0	...
1871675	  695.2	  563.9	 8994.0	...
1871676	  695.3	  564.2	 8995.0	...
1871677	  695.4	  564.5	 8997.0	...
1871678	  695.6	  564.5	 8996.0	...
1871679	  695.8	  564.3	 8995.0	...
1871680	  695.9	  564.2	 8994.0	...
1871681	  695.9	  564.1	 8996.0	...
1871682	  695.8	  564.2	 9000.0	...
1871683	  695.8	  564.2	 9003.0	...
1871684	  695.8	  564.3	 9006.0	...
1871685	  695.9	  564.3	 9008.0	...
1871686	  696.0	  564.3	 9010.0	...
1871687	  696.1	  564.3	 9010.0	...
1871688	  696.2	  564.2	 9010.0	...
1871689	  696.3	  564.1	 9009.0	...
1871690	  696.3	  564.0	 9008.0	...
1871691	  696.2	  564.0	 9008.0	...
1871692	  696.1	  564.0	 9005.0	...
1871693	  696.2	  564.0	 9001.0	...
1871694	  696.2	  563.9	 9001.0	...
1871695	  696.3	  563.8	 9004.0	...
1871696	  696.4	  563.7	 9007.0	...
1871697	  696.6	  563.9	 9005.0	...
1871698	  696.7	  564.2	 9004.0	...
1871699	  696.3	  564.3	 9004.0	...
1871700	  695.8	  563.9	 9005.0	...
1871701	  695.6	  563.6	 9009.0	...
1871702	  695.8	  563.3	 9012.0	...
1871703	  696.1	  563.2	 9011.0	...
1871704	  696.2	  563.2	 9007.0	...
1871705	  696.2	  563.2	 9006.0	...
1871706	  696.3	  563.5	 9006.0	...
1871707	  696.3	  563.9	 9007.0	...
1871708	  696.4	  564.3	 9007.0	...
1871709	  696.3	  564.3	 9012.0	...
1871710	  696.3	  564.3	 9017.0	...
1871711	  696.3	  564.4	 9022.0	...
1871712	  696.4	  564.4	 9021.0	...
1871713	  696.4	  564.4	 9025.0	...
1871714	  696.6	  564.3	 9030.0	...
1871715	  696.9	  564.1	 9035.0	...
1871716	  696.8	  563.8	 9035.0	...
1871717	  696.4	  563.6	 9034.0	...
1871718	  696.0	  563.6	 9034.0	...
1871719	  696.1	  563.8	 9033.0	...
1871720	  696.2	  564.0	 9034.0	...
1871721	  696.3	  563.8	 9034.0	...
1871722	  696.5	  563.4	 9035.0	...
1871723	  696.7	  563.0	 9037.0	...
1871724	  696.7	  563.0	 9038.0	...
1871725	  696.6	  563.0	 9038.0	...
1871726	  696.5	  563.3	 9040.0	...
1871727	  696.7	  563.6	 9043.0	...
1871728	  696.8	  563.7	 9046.0	...
1871729	  697.0	  563.5	 9042.0	...
1871730	  697.0	  563.2	 9036.0	...
1871731	  697.1	  562.9	 9034.0	...
1871732	  697.2	  562.6	 9040.0	...
1871733	  697.0	  562.5	 9045.0	...
1871734	  696.7	  562.3	 9046.0	...
1871735	  696.5	  562.4	 9046.0	...
1871736	  696.6	  562.6	 9047.0	...
1871737	  696.7	  562.7	 9049.0	...
1871738	  696.7	  562.8	 9048.0	...
1871739	  696.7	  562.9	 9046.0	...
1871740	  696.5	  563.1	 9045.0	...
1871741	  696.3	  563.0	 9045.0	...
1871742	  696.0	  562.8	 9044.0	...
1871743	  695.8	  562.6	 9044.0	...
1871744	  695.8	  562.6	 9046.0	...
1871745	  695.8	  562.6	 9048.0	...
1871746	  695.8	  562.6	 9047.0	...
1871747	  695.6	  562.6	 9044.0	...
1871748	  695.5	  562.4	 9041.0	...
1871749	  695.4	  562.2	 9042.0	...
1871750	  695.6	  562.0	 9045.0	...
1871751	  695.8	  562.0	 9046.0	...
1871752	  696.0	  562.1	 9046.0	...
1871753	  696.0	  562.3	 9048.0	...
1871754	  695.8	  562.5	 9050.0	...
1871755	  695.7	  562.7	 9050.0	...
1871756	  695.7	  562.6	 9047.0	...
1871757	  695.8	  562.6	 9044.0	...
1871758	  695.9	  562.7	 9044.0	...
1871759	  696.0	  562.7	 9044.0	...
1871760	  696.0	  562.7	 9047.0	...
1871761	  695.6	  562.3	 9051.0	...
1871762	  695.1	  562.0	 9055.0	...
1871763	  694.8	  561.5	 9055.0	...
1871764	  695.1	  561.4	 9055.0	...
1871765	  695.6	  561.5	 9056.0	...
1871766	  695.9	  561.7	 9057.0	...
1871767	  696.0	  561.9	 9056.0	...
1871768	  695.8	  562.0	 9054.0	...
1871769	  695.5	  561.9	 9056.0	...
1871770	  695.3	  561.9	 9060.0	...
1871771	  695.2	  561.9	 9061.0	...
1871772	  695.2	  562.0	 9057.0	...
1871773	  695.2	  562.0	 9054.0	...
1871774	  695.3	  562.0	 9053.0	...
1871775	  695.4	  562.0	 9053.0	...
1871776	  695.4	  562.0	 9053.0	...
1871777	  695.5	  562.0	 9054.0	...
1871778	  695.5	  562.0	 9057.0	...
1871779	  695.4	  562.0	 9059.0	...
1871780	  695.3	  561.9	 9061.0	...
1871781	  695.2	  561.9	 9061.0	...
1871782	  695.3	  561.7	 9062.0	...
1871783	  695.2	  561.6	 9060.0	...
1871784	  695.1	  561.6	 9059.0	...
1871785	  695.1	  561.7	 9057.0	...
1871786	  695.0	  561.9	 9057.0	...
1871787	  694.9	  562.0	 9058.0	...
1871788	  694.7	  561.9	 9058.0	...
1871789	  694.5	  561.6	 9058.0	...
1871790	  694.3	  561.6	 9058.0	...
1871791	  694.5	  561.9	 9062.0	...
1871792	  694.6	  562.3	 9065.0	...
1871793	  694.8	  562.5	 9069.0	...
1871794	  694.8	  562.7	 9068.0	...
1871795	  694.7	  562.8	 9067.0	...
1871796	  694.6	  562.9	 9065.0	...
1871797	  694.7	  562.9	 9061.0	...
1871798	  694.9	  562.5	 9058.0	...
1871799	  694.8	  562.2	 9054.0	...
1871800	  694.5	  561.9	 9052.0	...
1871801	  694.3	  561.9	 9053.0	...
1871802	  694.2	  561.9	 9057.0	...
1871803	  694.3	  561.8	 9061.0	...
1871804	  694.3	  561.7	 9062.0	...
1871805	  694.3	  561.6	 9062.0	...
1871806	  694.3	  561.6	 9061.0	...
1871807	  694.4	  561.5	 9060.0	...
1871808	  694.4	  561.4	 9065.0	...
1871809	  694.5	  561.4	 9069.0	...
1871810	  694.4	  561.5	 9067.0	...
1871811	  694.4	  561.5	 9061.0	...
1871812	  694.5	  561.6	 9057.0	...
1871813	  694.7	  561.6	 9058.0	...
1871814	  694.8	  561.7	 9059.0	...
1871815	  694.7	  561.7	 9058.0	...
1871816	  694.7	  561.7	 9060.0	...
1871817	  694.7	  561.3	 9063.0	...
1871818	  694.6	  561.1	 9067.0	...
1871819	  694.5	  560.9	 9068.0	...
1871820	  694.3	  561.2	 9067.0	...
1871821	  694.2	  561.4	 9066.0	...
1871822	  694.1	  561.4	 9063.0	...
1871823	  693.6	  561.6	 9061.0	...
1871824	  693.2	  561.7	 9059.0	...
1871825	  692.9	  561.4	 9060.0	...
1871826	  693.0	  560.9	 9062.0	...
1871827	  693.1	  560.4	 9064.0	...
1871828	  693.0	  560.2	 9065.0	...
1871829	  693.0	  560.2	 9068.0	...
1871830	  693.3	  560.3	 9071.0	...
1871831	  693.6	  560.4	 9069.0	...
1871832	  693.6	  560.5	 9065.0	...
1871833	  693.4	  560.4	 9063.0	...
1871834	  693.1	  560.3	 9066.0	...
1871835	  693.1	  560.2	 9069.0	...
1871836	  693.0	  560.2	 9069.0	...
1871837	  692.8	  560.3	 9069.0	...
1871838	  692.7	  560.5	 9073.0	...
1871839	  692.5	  560.6	 9074.0	...
1871840	  692.5	  560.8	 9077.0	...
1871841	  692.7	  560.8	 9077.0	...
1871842	  692.9	  560.5	 9078.0	...
1871843	  693.0	  560.0	 9080.0	...
1871844	  693.0	  559.6	 9081.0	...
1871845	  693.0	  559.6	 9082.0	...
1871846	  693.1	  559.7	 9081.0	...
1871847	  693.2	  560.0	 9078.0	...
1871848	  693.4	  560.4	 9075.0	...
1871849	  693.8	  560.8	 9073.0	...
1871850	  694.0	  561.1	 9073.0	...
1871851	  694.2	  561.3	 9073.0	...
1871852	  693.9	  560.9	 9073.0	...
MSG	1871853 0000 _ Number On
1871853	  693.5	  560.6	 9076.0	...
1871854	  693.1	  560.4	 9078.0	...
1871855	  692.7	  560.4	 9081.0	...
1871856	  692.5	  560.3	 9081.0	...
1871857	  692.4	  560.4	 9082.0	...
1871858	  692.5	  560.6	 9083.0	...
1871859	  693.0	  560.7	 9083.0	...
1871860	  693.4	  560.7	 9082.0	...
1871861	  693.6	  560.5	 9082.0	...
1871862	  693.4	  560.4	 9085.0	...
1871863	  693.2	  560.4	 9088.0	...
1871864	  693.0	  560.4	 9090.0	...
1871865	  693.0	  560.0	 9088.0	...
1871866	  693.2	  559.6	 9085.0	...
1871867	  693.3	  559.1	 9087.0	...
1871868	  693.3	  558.9	 9091.0	...
1871869	  693.1	  558.8	 9095.0	...
1871870	  693.0	  558.9	 9091.0	...
1871871	  693.0	  559.2	 9088.0	...
1871872	  692.8	  559.4	 9085.0	...
1871873	  692.4	  559.6	 9084.0	...
1871874	  692.0	  559.5	 9084.0	...
1871875	  691.8	  559.4	 9083.0	...
1871876	  691.7	  559.3	 9083.0	...
1871877	  691.7	  560.0	 9083.0	...
1871878	  691.7	  560.5	 9083.0	...
1871879	  691.8	  561.0	 9084.0	...
1871880	  692.2	  560.9	 9084.0	...
1871881	  692.6	  560.9	 9084.0	...
1871882	  693.0	  561.0	 9085.0	...
1871883	  692.8	  560.9	 9087.0	...
1871884	  692.7	  560.7	 9090.0	...
1871885	  692.7	  560.5	 9091.0	...
1871886	  692.7	  560.2	 9091.0	...
1871887	  692.9	  560.0	 9091.0	...
1871888	  692.9	  559.7	 9090.0	...
1871889	  692.5	  559.5	 9090.0	...
1871890	  691.9	  559.2	 9090.0	...
1871891	  691.9	  558.8	 9091.0	...
1871892	  692.5	  558.6	 9091.0	...
1871893	  693.0	  558.8	 9093.0	...
1871894	  693.0	  559.3	 9094.0	...
1871895	  692.9	  559.5	 9094.0	...
1871896	  692.9	  559.3	 9094.0	...
1871897	  692.5	  559.2	 9094.0	...
1871898	  692.1	  559.1	 9095.0	...
1871899	  691.7	  559.1	 9097.0	...
1871900	  691.7	  559.0	 9098.0	...
1871901	  691.7	  559.1	 9100.0	...
1871902	  691.8	  559.1	 9101.0	...
1871903	  691.8	  559.1	 9097.0	...
1871904	  691.9	  559.2	 9091.0	...
1871905	  692.0	  559.2	 9085.0	...
1871906	  692.2	  559.2	 9084.0	...
1871907	  692.0	  559.3	 9084.0	...
1871908	  691.8	  559.4	 9087.0	...
1871909	  691.6	  559.6	 9091.0	...
1871910	  691.7	  559.6	 9095.0	...
1871911	  692.0	  559.6	 9095.0	...
1871912	  692.3	  559.3	 9095.0	...
1871913	  692.4	  559.1	 9096.0	...
1871914	  692.4	  558.8	 9097.0	...
1871915	  692.2	  558.7	 9099.0	...
1871916	  691.9	  558.6	 9100.0	...
1871917	  691.7	  558.6	 9101.0	...
1871918	  691.7	  558.4	 9101.0	...
1871919	  691.9	  558.5	 9101.0	...
1871920	  692.0	  558.5	 9102.0	...
1871921	  692.1	  558.6	 9103.0	...
1871922	  692.1	  558.5	 9105.0	...
1871923	  691.9	  558.2	 9106.0	...
1871924	  691.8	  557.9	 9107.0	...
1871925	  691.7	  558.0	 9108.0	...
1871926	  691.8	  558.4	 9101.0	...
1871927	  691.8	  558.9	 9094.0	...
1871928	  691.9	  559.0	 9088.0	...
1871929	  692.0	  559.0	 9089.0	...
1871930	  692.1	  558.9	 9093.0	...
1871931	  692.0	  559.0	 9098.0	...
1871932	  691.8	  559.2	 9103.0	...
1871933	  691.5	  558.9	 9104.0	...
1871934	  691.2	  558.5	 9105.0	...
1871935	  691.3	  558.1	 9104.0	...
1871936	  691.6	  558.1	 9105.0	...
1871937	  691.9	  557.9	 9106.0	...
1871938	  691.8	  557.6	 9106.0	...
1871939	  691.8	  557.4	 9100.0	...
1871940	  691.9	  557.5	 9094.0	...
1871941	  692.0	  557.7	 9090.0	...
1871942	  691.9	  557.2	 9092.0	...
1871943	  691.6	  556.7	 9096.0	...
1871944	  691.3	  556.4	 9099.0	...
1871945	  691.1	  556.8	 9099.0	...
1871946	  691.0	  557.2	 9095.0	...
1871947	  690.9	  557.5	 9091.0	...
1871948	  690.8	  557.2	 9092.0	...
1871949	  690.6	  556.9	 9093.0	...
1871950	  690.9	  557.2	 9095.0	...
1871951	  691.3	  557.9	 9095.0	...
1871952	  691.1	  558.3	 9094.0	...
1871953	  690.6	  557.9	 9096.0	...
1871954	  690.5	  557.5	 9101.0	...
1871955	  691.0	  557.5	 9106.0	...
1871956	  691.6	  557.6	 9107.0	...
1871957	  691.6	  557.7	 9107.0	...
1871958	  691.5	  557.7	 9107.0	...
1871959	  691.4	  557.6	 9107.0	...
1871960	  690.8	  557.5	 9105.0	...
1871961	  690.4	  557.6	 9102.0	...
1871962	  690.0	  557.7	 9100.0	...
1871963	  690.4	  557.6	 9100.0	...
1871964	  690.8	  557.6	 9101.0	...
1871965	  691.3	  557.6	 9101.0	...
1871966	  691.5	  557.6	 9100.0	...
1871967	  691.6	  557.4	 9099.0	...
1871968	  691.6	  557.2	 9099.0	...
1871969	  691.6	  557.0	 9098.0	...
1871970	  691.7	  557.0	 9099.0	...
1871971	  691.6	  556.7	 9101.0	...
1871972	  691.6	  556.4	 9102.0	...
1871973	  691.3	  556.1	 9102.0	...
1871974	  691.0	  556.2	 9106.0	...
1871975	  690.8	  556.5	 9110.0	...
1871976	  690.7	  556.8	 9109.0	...
1871977	  690.4	  557.1	 9103.0	...
1871978	  690.1	  556.8	 9098.0	...
1871979	  689.7	  556.5	 9098.0	...
1871980	  689.7	  556.3	 9099.0	...
1871981	  689.7	  556.7	 9101.0	...
1871982	  689.8	  557.1	 9101.0	...
1871983	  689.8	  557.3	 9099.0	...
1871984	  689.8	  557.1	 9097.0	...
1871985	  689.8	  557.0	 9097.0	...
1871986	  690.2	  556.9	 9100.0	...
1871987	  690.5	  556.8	 9103.0	...
1871988	  690.8	  556.7	 9108.0	...
1871989	  690.8	  556.8	 9110.0	...
1871990	  690.8	  556.9	 9112.0	...
1871991	  690.7	  556.8	 9112.0	...
1871992	  690.4	  556.4	 9113.0	...
1871993	  690.1	  556.0	 9112.0	...
1871994	  689.8	  555.6	 9111.0	...
1871995	  690.0	  555.6	 9110.0	...
1871996	  690.1	  555.4	 9110.0	...
1871997	  690.2	  555.3	 9111.0	...
1871998	  690.2	  555.3	 9112.0	...
1871999	  690.1	  555.4	 9111.0	...
1872000	  690.1	  555.4	 9112.0	...
1872001	  689.9	  555.4	 9115.0	...
1872002	  689.6	  555.3	 9117.0	...
1872003	  689.2	  555.3	 9115.0	...
1872004	  689.1	  555.4	 9111.0	...
1872005	  689.2	  555.4	 9107.0	...
1872006	  689.4	  555.3	 9106.0	...
1872007	  689.6	  555.1	 9107.0	...
1872008	  689.5	  555.1	 9108.0	...
1872009	  689.4	  555.3	 9105.0	...
1872010	  689.4	  555.2	 9103.0	...
1872011	  689.5	  555.1	 9104.0	...
1872012	  689.6	  554.8	 9107.0	...
1872013	  689.8	  554.7	 9110.0	...
1872014	  689.8	  554.9	 9109.0	...
1872015	  689.7	  555.2	 9108.0	...
1872016	  689.6	  555.5	 9107.0	...
1872017	  689.4	  555.2	 9108.0	...
1872018	  689.3	  554.9	 9109.0	...
1872019	  689.1	  554.5	 9109.0	...
1872020	  689.1	  555.0	 9110.0	...
1872021	  689.1	  555.5	 9109.0	...
1872022	  689.0	  555.7	 9108.0	...
1872023	  688.9	  555.4	 9110.0	...
1872024	  688.8	  555.1	 9113.0	...
1872025	  688.9	  555.2	 9114.0	...
1872026	  689.1	  555.3	 9113.0	...
1872027	  689.3	  555.2	 9111.0	...
1872028	  689.3	  555.2	 9112.0	...
1872029	  689.2	  555.2	 9114.0	...
1872030	  689.2	  555.4	 9116.0	...
1872031	  689.1	  555.6	 9116.0	...
1872032	  688.9	  555.6	 9116.0	...
1872033	  688.8	  555.4	 9116.0	...
1872034	  688.8	  555.2	 9116.0	...
1872035	  688.9	  555.2	 9117.0	...
1872036	  689.0	  555.2	 9116.0	...
1872037	  688.9	  555.1	 9114.0	...
1872038	  688.7	  555.1	 9112.0	...
1872039	  688.5	  555.1	 9108.0	...
1872040	  688.5	  555.1	 9104.0	...
1872041	  688.4	  555.1	 9104.0	...
1872042	  688.3	  555.0	 9108.0	...
1872043	  688.2	  554.8	 9111.0	...
1872044	  688.3	  554.6	 9110.0	...
1872045	  688.6	  554.4	 9110.0	...
1872046	  689.0	  554.5	 9107.0	...
1872047	  689.4	  554.6	 9103.0	...
1872048	  689.3	  554.8	 9101.0	...
1872049	  689.2	  554.7	 9106.0	...
1872050	  689.3	  554.7	 9111.0	...
1872051	  689.7	  554.8	 9112.0	...
1872052	  689.8	  554.9	 9110.0	...
1872053	  689.5	  555.1	 9107.0	...
1872054	  689.2	  555.2	 9104.0	...
1872055	  689.2	  555.2	 9103.0	...
1872056	  689.3	  555.1	 9103.0	...
1872057	  689.4	  554.9	 9104.0	...
1872058	  689.4	  554.8	 9104.0	...
1872059	  689.5	  554.7	 9104.0	...
1872060	  689.5	  554.7	 9103.0	...
1872061	  689.6	  554.8	 9103.0	...
1872062	  689.7	  554.8	 9103.0	...
1872063	  689.6	  554.8	 9102.0	...
1872064	  689.4	  554.8	 9102.0	...
1872065	  689.3	  554.8	 9103.0	...
1872066	  689.0	  554.6	 9104.0	...
1872067	  688.9	  554.3	 9107.0	...
1872068	  688.9	  554.1	 9110.0	...
1872069	  689.0	  554.1	 9109.0	...
1872070	  689.1	  554.3	 9107.0	...
1872071	  689.0	  554.4	 9105.0	...
1872072	  688.9	  554.4	 9105.0	...
1872073	  688.8	  554.3	 9105.0	...
1872074	  688.8	  554.2	 9104.0	...
1872075	  688.7	  554.1	 9103.0	...
1872076	  688.7	  553.9	 9102.0	...
1872077	  688.7	  553.8	 9102.0	...
1872078	  688.8	  553.8	 9101.0	...
1872079	  688.9	  553.8	 9102.0	...
1872080	  689.1	  554.0	 9102.0	...
1872081	  689.3	  554.2	 9103.0	...
1872082	  689.4	  554.4	 9104.0	...
1872083	  689.3	  554.2	 9102.0	...
1872084	  689.2	  554.1	 9099.0	...
1872085	  689.0	  553.9	 9099.0	...
1872086	  688.9	  554.2	 9102.0	...
1872087	  688.9	  554.6	 9105.0	...
1872088	  688.9	  555.0	 9105.0	...
1872089	  689.0	  555.1	 9106.0	...
1872090	  688.9	  555.0	 9107.0	...
1872091	  688.8	  555.0	 9110.0	...
1872092	  689.0	  554.9	 9115.0	...
1872093	  689.3	  554.9	 9121.0	...
1872094	  689.5	  554.7	 9122.0	...
1872095	  689.5	  554.6	 9120.0	...
1872096	  689.3	  554.4	 9116.0	...
1872097	  689.1	  554.5	 9114.0	...
1872098	  688.9	  554.4	 9113.0	...
1872099	  689.0	  554.3	 9110.0	...
1872100	  689.0	  554.5	 9108.0	...
1872101	  689.1	  554.7	 9103.0	...
1872102	  689.1	  554.9	 9102.0	...
1872103	  689.0	  554.6	 9100.0	...
1872104	  688.9	  554.4	 9101.0	...
1872105	  688.9	  554.2	 9103.0	...
1872106	  688.9	  554.3	 9103.0	...
1872107	  688.9	  554.7	 9102.0	...
1872108	  689.1	  555.1	 9101.0	...
1872109	  689.1	  555.3	 9101.0	...
1872110	  689.2	  555.0	 9105.0	...
1872111	  689.3	  554.7	 9108.0	...
1872112	  689.4	  554.4	 9110.0	...
1872113	  689.6	  554.3	 9107.0	...
1872114	  689.6	  554.3	 9103.0	...
1872115	  689.6	  554.3	 9101.0	...
1872116	  689.6	  554.3	 9101.0	...
1872117	  689.3	  554.2	 9103.0	...
1872118	  689.0	  554.1	 9107.0	...
1872119	  689.2	  554.0	 9107.0	...
1872120	  689.6	  553.8	 9108.0	...
1872121	  689.9	  553.7	 9104.0	...
1872122	  689.7	  553.6	 9100.0	...
1872123	  689.5	  553.6	 9096.0	...
1872124	  689.4	  553.7	 9097.0	...
1872125	  689.4	  553.7	 9097.0	...
1872126	  689.5	  553.9	 9097.0	...
1872127	  689.6	  554.1	 9098.0	...
1872128	  689.8	  554.5	 9099.0	...
1872129	  689.9	  554.6	 9102.0	...
1872130	  689.9	  554.5	 9105.0	...
1872131	  690.0	  554.3	 9109.0	...
1872132	  690.1	  554.5	 9107.0	...
1872133	  690.1	  554.8	 9104.0	...
1872134	  690.0	  555.0	 9101.0	...
1872135	  689.9	  555.3	 9104.0	...
1872136	  689.8	  555.6	 9106.0	...
1872137	  689.8	  555.5	 9108.0	...
1872138	  689.7	  554.8	 9105.0	...
1872139	  689.7	  554.0	 9103.0	...
1872140	  689.8	  554.1	 9100.0	...
1872141	  689.9	  554.6	 9098.0	...
1872142	  690.0	  555.1	 9096.0	...
1872143	  690.1	  555.4	 9096.0	...
1872144	  690.4	  555.6	 9099.0	...
1872145	  690.7	  555.5	 9103.0	...
1872146	  691.1	  555.1	 9106.0	...
1872147	  691.2	  554.7	 9106.0	...
1872148	  691.3	  554.7	 9106.0	...
1872149	  691.4	  555.0	 9102.0	...
1872150	  690.6	  555.1	 9096.0	...
1872151	  689.9	  554.9	 9089.0	...
1872152	  689.5	  554.7	 9090.0	...
1872153	  689.9	  555.3	 9094.0	...
1872154	  690.3	  556.0	 9096.0	...
1872155	  690.2	  556.0	 9095.0	...
1872156	  690.1	  555.4	 9094.0	...
1872157	  689.9	  554.8	 9096.0	...
1872158	  689.9	  554.8	 9097.0	...
1872159	  689.9	  554.8	 9098.0	...
1872160	  690.0	  554.8	 9100.0	...
1872161	  690.1	  554.7	 9105.0	...
1872162	  690.2	  554.7	 9106.0	...
1872163	  689.8	  554.7	 9105.0	...
1872164	  689.4	  554.8	 9101.0	...
1872165	  689.1	  554.8	 9102.0	...
1872166	  689.3	  554.7	 9103.0	...
MSG	1872167 0000 _ Number Off
1872167	  689.5	  554.6	 9105.0	...
1872168	  689.6	  554.5	 9109.0	...
1872169	  689.6	  554.5	 9114.0	...
1872170	  689.6	  554.7	 9115.0	...
1872171	  689.7	  554.8	 9114.0	...
1872172	  689.8	  554.9	 9112.0	...
1872173	  689.5	  554.6	 9111.0	...
1872174	  689.1	  554.5	 9110.0	...
1872175	  688.8	  554.4	 9107.0	...
1872176	  689.0	  554.6	 9107.0	...
1872177	  689.2	  554.8	 9106.0	...
1872178	  689.3	  555.1	 9107.0	...
1872179	  689.4	  555.1	 9108.0	...
1872180	  689.5	  555.2	 9110.0	...
1872181	  689.5	  555.3	 9111.0	...
1872182	  689.5	  555.3	 9111.0	...
1872183	  689.5	  555.3	 9111.0	...
1872184	  689.5	  555.3	 9110.0	...
1872185	  689.4	  555.3	 9109.0	...
1872186	  689.3	  555.3	 9108.0	...
1872187	  689.0	  555.5	 9107.0	...
1872188	  688.8	  555.5	 9106.0	...
1872189	  688.6	  555.3	 9106.0	...
1872190	  688.4	  554.9	 9107.0	...
1872191	  688.2	  554.6	 9108.0	...
1872192	  687.8	  554.6	 9108.0	...
1872193	  687.6	  554.6	 9107.0	...
1872194	  687.2	  555.1	 9107.0	...
1872195	  687.1	  555.5	 9106.0	...
1872196	  687.5	  555.9	 9106.0	...
1872197	  688.0	  555.6	 9103.0	...
1872198	  688.5	  555.3	 9101.0	...
1872199	  688.5	  555.0	 9103.0	...
1872200	  688.6	  555.6	 9108.0	...
1872201	  688.6	  556.2	 9113.0	...
1872202	  688.3	  556.5	 9114.0	...
1872203	  687.9	  556.2	 9114.0	...
1872204	  687.5	  556.0	 9112.0	...
1872205	  687.5	  556.0	 9110.0	...
1872206	  687.5	  556.0	 9109.0	...
1872207	  687.5	  556.0	 9107.0	...
1872208	  687.8	  556.0	 9104.0	...
1872209	  688.0	  556.1	 9100.0	...
1872210	  688.4	  556.1	 9099.0	...
1872211	  688.5	  556.0	 9098.0	...
1872212	  688.2	  555.8	 9099.0	...
1872213	  687.8	  555.5	 9098.0	...
1872214	  687.7	  555.3	 9099.0	...
1872215	  687.9	  555.1	 9101.0	...
1872216	  687.9	  555.1	 9104.0	...
1872217	  687.6	  555.2	 9105.0	...
1872218	  687.3	  555.2	 9103.0	...
1872219	  687.3	  555.3	 9102.0	...
1872220	  687.3	  555.3	 9100.0	...
1872221	  687.3	  555.4	 9102.0	...
1872222	  687.3	  555.7	 9104.0	...
1872223	  687.3	  556.1	 9106.0	...
1872224	  687.4	  555.9	 9108.0	...
1872225	  687.5	  555.4	 9110.0	...
1872226	  687.6	  554.9	 9112.0	...
1872227	  687.7	  555.0	 9109.0	...
1872228	  687.8	  554.9	 9106.0	...
1872229	  687.8	  554.9	 9104.0	...
1872230	  687.7	  554.9	 9106.0	...
1872231	  687.6	  554.9	 9107.0	...
1872232	  687.6	  555.0	 9108.0	...
1872233	  687.6	  555.4	 9107.0	...
1872234	  687.4	  555.9	 9106.0	...
1872235	  687.3	  556.3	 9105.0	...
1872236	  687.3	  556.3	 9106.0	...
1872237	  687.3	  556.2	 9108.0	...
1872238	  687.6	  556.0	 9109.0	...
1872239	  688.0	  555.8	 9109.0	...
1872240	  688.6	  555.6	 9110.0	...
1872241	  688.8	  555.7	 9112.0	...
1872242	  688.8	  555.9	 9114.0	...
1872243	  688.6	  556.0	 9117.0	...
1872244	  688.4	  556.0	 9119.0	...
1872245	  688.3	  555.9	 9121.0	...
1872246	  688.3	  555.9	 9121.0	...
1872247	  688.3	  555.8	 9122.0	...
1872248	  688.2	  555.8	 9120.0	...
1872249	  688.2	  555.8	 9119.0	...
1872250	  688.2	  555.8	 9120.0	...
1872251	  688.2	  555.7	 9123.0	...
1872252	  688.2	  555.7	 9125.0	...
1872253	  688.3	  555.5	 9125.0	...
1872254	  688.3	  555.4	 9125.0	...
1872255	  688.2	  555.3	 9124.0	...
1872256	  688.1	  555.3	 9124.0	...
1872257	  688.2	  555.9	 9123.0	...
1872258	  688.7	  556.5	 9123.0	...
1872259	  689.2	  556.8	 9124.0	...
1872260	  689.1	  556.1	 9125.0	...
1872261	  688.7	  555.4	 9125.0	...
1872262	  688.9	  555.6	 9123.0	...
1872263	  689.5	  556.4	 9122.0	...
1872264	  689.8	  557.0	 9122.0	...
1872265	  689.7	  556.9	 9123.0	...
1872266	  689.5	  556.8	 9122.0	...
1872267	  689.4	  556.8	 9120.0	...
1872268	  689.2	  556.7	 9122.0	...
1872269	  689.1	  556.5	 9127.0	...
1872270	  689.1	  556.4	 9132.0	...
1872271	  689.0	  556.4	 9134.0	...
1872272	  689.0	  556.0	 9135.0	...
1872273	  689.0	  555.7	 9135.0	...
1872274	  689.0	  555.5	 9136.0	...
1872275	  689.0	  555.6	 9133.0	...
1872276	  688.9	  555.8	 9130.0	...
1872277	  689.0	  555.8	 9126.0	...
1872278	  689.2	  555.8	 9127.0	...
1872279	  689.4	  555.8	 9132.0	...
1872280	  689.5	  555.9	 9137.0	...
1872281	  689.5	  555.9	 9141.0	...
1872282	  689.5	  556.2	 9139.0	...
1872283	  689.6	  556.4	 9136.0	...
1872284	  689.6	  556.7	 9134.0	...
1872285	  689.6	  556.7	 9134.0	...
1872286	  689.3	  556.5	 9134.0	...
1872287	  688.8	  556.2	 9134.0	...
1872288	  688.4	  555.7	 9133.0	...
1872289	  688.8	  555.5	 9131.0	...
1872290	  689.1	  556.0	 9130.0	...
1872291	  689.7	  556.6	 9132.0	...
1872292	  690.0	  557.1	 9134.0	...
1872293	  690.2	  556.9	 9137.0	...
1872294	  690.3	  556.7	 9138.0	...
1872295	  690.2	  556.6	 9139.0	...
1872296	  690.2	  556.5	 9139.0	...
1872297	  690.1	  556.5	 9139.0	...
1872298	  689.9	  556.4	 9139.0	...
1872299	  689.7	  556.4	 9140.0	...
1872300	  689.6	  556.3	 9141.0	...
1872301	  689.6	  556.3	 9142.0	...
1872302	  689.6	  556.0	 9144.0	...
1872303	  689.7	  555.6	 9145.0	...
1872304	  689.7	  555.5	 9144.0	...
1872305	  689.8	  555.9	 9142.0	...
1872306	  689.9	  556.3	 9140.0	...
1872307	  689.8	  556.6	 9140.0	...
1872308	  689.6	  556.6	 9140.0	...
1872309	  689.3	  556.7	 9141.0	...
1872310	  689.3	  556.7	 9142.0	...
1872311	  689.4	  556.7	 9141.0	...
1872312	  689.5	  556.8	 9141.0	...
1872313	  689.6	  556.8	 9141.0	...
1872314	  689.9	  556.9	 9143.0	...
1872315	  690.2	  556.9	 9144.0	...
1872316	  690.0	  556.5	 9145.0	...
1872317	  689.6	  556.2	 9147.0	...
1872318	  689.0	  555.8	 9149.0	...
1872319	  688.8	  555.7	 9150.0	...
1872320	  688.6	  555.6	 9149.0	...
1872321	  688.4	  555.7	 9148.0	...
1872322	  688.4	  555.9	 9147.0	...
1872323	  688.9	  556.0	 9148.0	...
1872324	  689.4	  555.9	 9149.0	...
1872325	  690.0	  555.7	 9150.0	...
1872326	  689.9	  555.8	 9150.0	...
1872327	  689.7	  555.9	 9149.0	...
1872328	  689.5	  556.0	 9148.0	...
1872329	  689.2	  556.0	 9148.0	...
1872330	  688.9	  556.0	 9147.0	...
1872331	  688.8	  556.3	 9145.0	...
1872332	  689.1	  556.6	 9143.0	...
1872333	  689.2	  556.5	 9147.0	...
1872334	  689.1	  556.0	 9152.0	...
1872335	  689.1	  555.6	 9157.0	...
1872336	  689.1	  555.6	 9157.0	...
1872337	  689.3	  555.6	 9158.0	...
1872338	  689.5	  555.6	 9160.0	...
1872339	  689.7	  555.6	 9161.0	...
1872340	  689.9	  555.6	 9161.0	...
1872341	  690.0	  555.6	 9160.0	...
1872342	  689.9	  555.7	 9157.0	...
1872343	  689.8	  555.7	 9155.0	...
1872344	  689.5	  555.7	 9154.0	...
1872345	  689.5	  555.8	 9155.0	...
1872346	  689.4	  556.0	 9156.0	...
1872347	  689.2	  556.1	 9156.0	...
1872348	  689.0	  556.2	 9157.0	...
1872349	  688.8	  556.2	 9157.0	...
1872350	  689.1	  556.1	 9155.0	...
1872351	  689.5	  556.0	 9155.0	...
1872352	  689.7	  556.0	 9157.0	...
1872353	  689.6	  556.0	 9159.0	...
1872354	  689.5	  555.9	 9161.0	...
1872355	  689.4	  555.8	 9163.0	...
1872356	  689.4	  555.6	 9164.0	...
1872357	  689.5	  555.6	 9164.0	...
1872358	  689.5	  555.5	 9165.0	...
1872359	  689.5	  555.3	 9165.0	...
1872360	  689.4	  555.7	 9164.0	...
1872361	  689.4	  556.3	 9164.0	...
1872362	  689.4	  556.7	 9164.0	...
1872363	  689.7	  556.5	 9164.0	...
1872364	  690.1	  556.6	 9165.0	...
1872365	  690.4	  556.8	 9163.0	...
1872366	  690.2	  556.6	 9161.0	...
1872367	  690.3	  556.1	 9159.0	...
MSG	1872368 0000 _ Number On
1872368	  690.4	  556.0	 9158.0	...
1872369	  690.4	  556.4	 9158.0	...
1872370	  690.1	  556.8	 9158.0	...
1872371	  689.8	  556.8	 9159.0	...
1872372	  689.7	  556.6	 9162.0	...
1872373	  689.8	  556.3	 9166.0	...
1872374	  689.8	  556.1	 9168.0	...
1872375	  689.8	  556.2	 9169.0	...
1872376	  690.1	  556.2	 9169.0	...
1872377	  690.5	  556.3	 9169.0	...
1872378	  690.8	  556.3	 9168.0	...
1872379	  690.2	  556.3	 9167.0	...
1872380	  689.7	  556.2	 9168.0	...
1872381	  689.4	  556.0	 9170.0	...
1872382	  689.8	  555.9	 9168.0	...
1872383	  690.3	  555.8	 9163.0	...
1872384	  690.5	  555.6	 9159.0	...
1872385	  690.1	  555.4	 9159.0	...
1872386	  689.5	  555.3	 9159.0	...
1872387	  689.5	  555.3	 9162.0	...
1872388	  690.0	  555.4	 9165.0	...
1872389	  690.5	  555.3	 9170.0	...
1872390	  690.5	  555.2	 9173.0	...
1872391	  690.5	  555.0	 9176.0	...
1872392	  690.6	  555.4	 9178.0	...
1872393	  690.8	  555.8	 9179.0	...
1872394	  691.0	  556.2	 9180.0	...
1872395	  691.2	  556.4	 9179.0	...
1872396	  691.2	  556.7	 9177.0	...
1872397	  691.2	  556.9	 9177.0	...
1872398	  691.2	  556.8	 9179.0	...
1872399	  691.0	  556.4	 9181.0	...
1872400	  690.9	  555.6	 9182.0	...
1872401	  690.8	  555.2	 9182.0	...
1872402	  691.2	  554.7	 9182.0	...
1872403	  691.6	  555.1	 9182.0	...
1872404	  692.0	  555.6	 9182.0	...
1872405	  692.0	  556.1	 9182.0	...
1872406	  691.9	  556.0	 9182.0	...
1872407	  691.7	  555.8	 9182.0	...
1872408	  690.9	  555.5	 9183.0	...
1872409	  690.3	  555.2	 9184.0	...
1872410	  689.8	  555.0	 9185.0	...
1872411	  690.1	  554.8	 9185.0	...
1872412	  690.4	  554.8	 9185.0	...
1872413	  690.3	  554.9	 9185.0	...
1872414	  689.9	  555.2	 9185.0	...
1872415	  689.5	  555.4	 9186.0	...
1872416	  689.4	  555.2	 9187.0	...
1872417	  689.3	  554.9	 9189.0	...
1872418	  689.2	  554.7	 9189.0	...
1872419	  689.4	  554.5	 9190.0	...
1872420	  689.8	  554.6	 9190.0	...
1872421	  690.2	  554.8	 9192.0	...
1872422	  689.9	  554.9	 9194.0	...
1872423	  689.7	  554.8	 9194.0	...
1872424	  689.2	  554.6	 9195.0	...
1872425	  689.1	  554.6	 9195.0	...
1872426	  688.8	  555.2	 9190.0	...
1872427	  688.8	  555.9	 9185.0	...
1872428	  688.8	  556.2	 9187.0	...
1872429	  688.9	  555.6	 9194.0	...
1872430	  689.0	  555.1	 9201.0	...
1872431	  689.1	  555.2	 9200.0	...
1872432	  689.5	  555.2	 9199.0	...
1872433	  689.9	  555.1	 9198.0	...
1872434	  690.1	  554.8	 9197.0	...
1872435	  690.1	  555.0	 9201.0	...
1872436	  690.1	  555.4	 9204.0	...
1872437	  690.1	  555.7	 9207.0	...
1872438	  690.2	  555.5	 9208.0	...
1872439	  690.3	  555.4	 9210.0	...
1872440	  690.2	  555.3	 9211.0	...
1872441	  690.0	  555.3	 9210.0	...
1872442	  689.8	  555.2	 9211.0	...
1872443	  689.8	  555.3	 9213.0	...
1872444	  689.8	  555.3	 9216.0	...
1872445	  689.8	  555.4	 9215.0	...
1872446	  689.8	  555.4	 9213.0	...
1872447	  689.8	  555.4	 9211.0	...
1872448	  689.8	  555.6	 9210.0	...
1872449	  689.7	  555.6	 9209.0	...
1872450	  689.7	  555.7	 9208.0	...
1872451	  689.6	  555.7	 9207.0	...
1872452	  689.5	  555.5	 9207.0	...
1872453	  689.6	  555.2	 9207.0	...
1872454	  689.6	  554.9	 9208.0	...
1872455	  689.7	  554.8	 9209.0	...
1872456	  689.8	  554.9	 9210.0	...
1872457	  689.9	  555.0	 9211.0	...
1872458	  690.2	  555.3	 9212.0	...
1872459	  690.4	  555.4	 9212.0	...
1872460	  690.4	  555.5	 9213.0	...
1872461	  690.1	  555.5	 9214.0	...
1872462	  689.8	  555.7	 9216.0	...
1872463	  689.6	  555.5	 9218.0	...
1872464	  689.5	  555.2	 9223.0	...
1872465	  689.9	  555.3	 9228.0	...
1872466	  690.4	  555.7	 9233.0	...
1872467	  690.8	  556.3	 9234.0	...
1872468	  690.8	  556.4	 9233.0	...
1872469	  690.5	  556.5	 9232.0	...
1872470	  690.2	  556.4	 9232.0	...
1872471	  689.8	  556.6	 9230.0	...
1872472	  689.7	  556.8	 9227.0	...
1872473	  689.8	  557.0	 9226.0	...
1872474	  690.1	  557.0	 9229.0	...
1872475	  690.0	  556.5	 9231.0	...
1872476	  689.6	  556.1	 9234.0	...
1872477	  689.5	  555.7	 9234.0	...
1872478	  689.8	  555.9	 9235.0	...
1872479	  690.2	  556.0	 9237.0	...
1872480	  690.3	  556.0	 9239.0	...
1872481	  690.5	  555.7	 9239.0	...
1872482	  690.7	  555.2	 9238.0	...
1872483	  690.8	  554.7	 9236.0	...
1872484	  690.6	  554.4	 9230.0	...
1872485	  690.3	  554.3	 9226.0	...
1872486	  690.1	  554.7	 9221.0	...
1872487	  690.0	  555.2	 9221.0	...
1872488	  690.0	  555.6	 9221.0	...
1872489	  690.3	  555.6	 9222.0	...
1872490	  690.7	  555.6	 9223.0	...
1872491	  691.0	  555.4	 9225.0	...
1872492	  690.8	  555.3	 9226.0	...
1872493	  690.6	  555.3	 9231.0	...
1872494	  690.5	  555.4	 9236.0	...
1872495	  690.6	  555.4	 9242.0	...
1872496	  690.5	  555.2	 9244.0	...
1872497	  690.3	  555.0	 9246.0	...
1872498	  690.2	  554.9	 9246.0	...
1872499	  690.2	  555.2	 9246.0	...
1872500	  690.3	  555.7	 9246.0	...
1872501	  690.2	  556.0	 9246.0	...
1872502	  690.0	  556.1	 9246.0	...
1872503	  689.9	  556.0	 9246.0	...
1872504	  690.1	  555.9	 9247.0	...
1872505	  690.4	  555.9	 9249.0	...
1872506	  690.3	  555.8	 9251.0	...
1872507	  689.8	  555.8	 9245.0	...
1872508	  689.8	  555.9	 9238.0	...
1872509	  690.2	  556.1	 9233.0	...
1872510	  690.7	  555.9	 9236.0	...
1872511	  690.8	  555.5	 9239.0	...
1872512	  690.8	  555.6	 9241.0	...
1872513	  690.9	  556.2	 9245.0	...
1872514	  690.7	  556.8	 9248.0	...
1872515	  690.5	  556.8	 9249.0	...
1872516	  690.5	  556.9	 9247.0	...
1872517	  690.6	  557.0	 9246.0	...
1872518	  690.9	  557.0	 9247.0	...
1872519	  691.0	  557.0	 9248.0	...
1872520	  691.2	  557.2	 9249.0	...
1872521	  691.2	  557.4	 9249.0	...
1872522	  690.8	  557.6	 9244.0	...
1872523	  690.3	  557.7	 9239.0	...
1872524	  690.0	  557.3	 9234.0	...
1872525	  690.1	  556.8	 9235.0	...
1872526	  690.1	  556.4	 9237.0	...
1872527	  690.1	  556.5	 9242.0	...
1872528	  690.0	  556.8	 9247.0	...
1872529	  690.0	  556.9	 9250.0	...
1872530	  690.1	  556.9	 9253.0	...
1872531	  690.1	  556.8	 9259.0	...
1872532	  690.2	  556.8	 9264.0	...
1872533	  690.6	  556.8	 9268.0	...
1872534	  691.0	  556.8	 9269.0	...
1872535	  691.3	  556.8	 9270.0	...
1872536	  691.3	  556.8	 9270.0	...
1872537	  691.3	  556.9	 9270.0	...
1872538	  691.4	  556.9	 9271.0	...
1872539	  691.5	  556.8	 9273.0	...
1872540	  691.4	  556.5	 9274.0	...
1872541	  691.4	  556.1	 9275.0	...
1872542	  691.7	  555.8	 9276.0	...
1872543	  692.0	  555.9	 9276.0	...
1872544	  692.0	  555.7	 9277.0	...
1872545	  691.4	  555.6	 9277.0	...
1872546	  690.9	  555.6	 9277.0	...
1872547	  691.0	  556.1	 9277.0	...
1872548	  691.4	  556.6	 9277.0	...
1872549	  691.8	  557.6	 9277.0	...
1872550	  692.1	  558.2	 9276.0	...
1872551	  692.3	  558.0	 9276.0	...
1872552	  692.0	  557.4	 9276.0	...
1872553	  691.5	  556.9	 9277.0	...
1872554	  691.0	  556.9	 9278.0	...
1872555	  691.0	  556.8	 9279.0	...
1872556	  691.0	  556.6	 9279.0	...
1872557	  691.0	  556.4	 9280.0	...
1872558	  690.9	  556.4	 9280.0	...
1872559	  690.8	  556.4	 9279.0	...
1872560	  690.7	  556.3	 9278.0	...
1872561	  690.8	  556.3	 9276.0	...
1872562	  690.9	  556.1	 9275.0	...
1872563	  691.0	  556.1	 9271.0	...
1872564	  691.1	  556.3	 9270.0	...
1872565	  691.1	  556.5	 9272.0	...
1872566	  691.2	  556.7	 9277.0	...
1872567	  691.2	  556.7	 9280.0	...
1872568	  691.1	  557.0	 9279.0	...
1872569	  691.1	  557.4	 9278.0	...
1872570	  691.0	  557.7	 9277.0	...
1872571	  691.0	  557.8	 9276.0	...
1872572	  690.9	  557.8	 9276.0	...
1872573	  691.0	  557.8	 9281.0	...
1872574	  691.0	  558.0	 9286.0	...
1872575	  691.2	  558.2	 9290.0	...
1872576	  691.3	  558.1	 9290.0	...
1872577	  691.2	  557.7	 9289.0	...
1872578	  690.9	  557.4	 9289.0	...
1872579	  690.6	  557.4	 9287.0	...
1872580	  690.4	  557.4	 9285.0	...
1872581	  690.2	  557.5	 9286.0	...
1872582	  690.1	  557.3	 9289.0	...
1872583	  690.0	  557.1	 9291.0	...
1872584	  690.3	  557.2	 9291.0	...
1872585	  690.6	  557.5	 9291.0	...
1872586	  690.8	  557.6	 9287.0	...
1872587	  690.6	  557.4	 9283.0	...
1872588	  690.4	  557.1	 9281.0	...
1872589	  690.4	  557.0	 9286.0	...
1872590	  690.4	  556.8	 9291.0	...
1872591	  690.4	  556.7	 9294.0	...
1872592	  690.5	  556.6	 9293.0	...
1872593	  690.7	  556.7	 9292.0	...
1872594	  691.1	  557.1	 9293.0	...
1872595	  691.6	  557.5	 9297.0	...
1872596	  691.5	  557.7	 9301.0	...
1872597	  691.2	  557.4	 9300.0	...
1872598	  690.8	  557.1	 9297.0	...
1872599	  690.7	  556.6	 9296.0	...
1872600	  690.5	  556.4	 9298.0	...
1872601	  690.4	  556.6	 9299.0	...
1872602	  690.7	  557.1	 9302.0	...
1872603	  691.1	  557.7	 9305.0	...
1872604	  691.3	  557.8	 9305.0	...
1872605	  691.1	  558.0	 9302.0	...
1872606	  690.8	  557.9	 9299.0	...
1872607	  690.9	  557.8	 9300.0	...
1872608	  690.9	  557.8	 9300.0	...
1872609	  690.7	  557.6	 9300.0	...
1872610	  690.5	  557.3	 9300.0	...
1872611	  690.3	  557.0	 9300.0	...
1872612	  690.3	  556.8	 9301.0	...
1872613	  690.3	  556.6	 9302.0	...
1872614	  690.3	  556.9	 9303.0	...
1872615	  690.4	  557.3	 9303.0	...
1872616	  691.0	  558.0	 9302.0	...
1872617	  691.6	  557.9	 9302.0	...
1872618	  692.1	  557.9	 9302.0	...
1872619	  691.9	  557.5	 9302.0	...
1872620	  691.7	  557.5	 9303.0	...
1872621	  691.6	  557.6	 9305.0	...
1872622	  691.5	  557.7	 9307.0	...
1872623	  691.3	  557.7	 9307.0	...
1872624	  691.0	  557.7	 9306.0	...
1872625	  691.0	  557.7	 9308.0	...
1872626	  690.9	  558.0	 9310.0	...
1872627	  690.9	  558.2	 9313.0	...
1872628	  690.9	  558.3	 9316.0	...
1872629	  691.1	  558.4	 9320.0	...
1872630	  691.3	  558.6	 9322.0	...
1872631	  691.3	  558.8	 9323.0	...
1872632	  691.4	  558.9	 9324.0	...
1872633	  691.6	  558.9	 9321.0	...
1872634	  691.7	  558.9	 9315.0	...
1872635	  691.7	  559.0	 9309.0	...
1872636	  691.8	  559.1	 9307.0	...
1872637	  691.7	  558.9	 9309.0	...
1872638	  691.5	  558.7	 9312.0	...
1872639	  691.4	  558.5	 9317.0	...
1872640	  691.2	  558.5	 9320.0	...
1872641	  691.0	  558.4	 9321.0	...
1872642	  691.1	  558.2	 9320.0	...
1872643	  691.4	  557.7	 9321.0	...
1872644	  691.8	  557.2	 9322.0	...
1872645	  691.9	  557.4	 9323.0	...
1872646	  692.0	  557.7	 9322.0	...
1872647	  692.1	  558.0	 9322.0	...
1872648	  692.0	  557.9	 9321.0	...
1872649	  691.9	  557.7	 9321.0	...
1872650	  691.9	  557.9	 9322.0	...
1872651	  692.4	  558.1	 9323.0	...
1872652	  692.8	  558.4	 9325.0	...
1872653	  693.1	  558.3	 9325.0	...
1872654	  693.2	  558.7	 9325.0	...
1872655	  693.3	  559.0	 9324.0	...
1872656	  693.4	  559.3	 9330.0	...
1872657	  693.3	  559.2	 9336.0	...
1872658	  693.2	  559.0	 9338.0	...
1872659	  693.0	  558.9	 9334.0	...
1872660	  693.4	  559.0	 9332.0	...
1872661	  693.7	  559.1	 9332.0	...
1872662	  694.0	  559.4	 9333.0	...
1872663	  694.0	  559.6	 9332.0	...
1872664	  693.9	  559.8	 9333.0	...
1872665	  693.6	  559.5	 9333.0	...
1872666	  693.2	  559.2	 9334.0	...
1872667	  692.7	  558.7	 9333.0	...
1872668	  692.6	  558.4	 9333.0	...
1872669	  692.5	  558.5	 9333.0	...
1872670	  692.6	  558.8	 9334.0	...
1872671	  692.8	  559.2	 9335.0	...
1872672	  692.9	  559.0	 9335.0	...
1872673	  693.0	  558.9	 9336.0	...
1872674	  693.2	  558.7	 9338.0	...
1872675	  693.2	  558.7	 9340.0	...
1872676	  693.1	  558.7	 9340.0	...
1872677	  693.0	  558.7	 9340.0	...
1872678	  693.0	  558.5	 9342.0	...
1872679	  693.0	  558.3	 9344.0	...
MSG	1872680 0000 _ Number Off
1872680	  693.1	  558.6	 9344.0	...
1872681	  693.3	  559.2	 9342.0	...
1872682	  693.4	  559.6	 9340.0	...
1872683	  693.5	  559.6	 9338.0	...
1872684	  693.5	  559.6	 9339.0	...
1872685	  693.5	  559.7	 9341.0	...
1872686	  693.5	  559.6	 9342.0	...
1872687	  693.4	  559.6	 9340.0	...
1872688	  693.2	  559.5	 9338.0	...
1872689	  693.0	  559.5	 9339.0	...
1872690	  693.0	  559.5	 9342.0	...
1872691	  693.1	  559.6	 9344.0	...
1872692	  693.2	  559.7	 9344.0	...
1872693	  693.3	  559.9	 9343.0	...
1872694	  693.5	  560.0	 9343.0	...
1872695	  693.6	  560.0	 9343.0	...
1872696	  693.5	  559.9	 9343.0	...
1872697	  693.2	  559.9	 9344.0	...
1872698	  692.5	  559.8	 9341.0	...
1872699	  692.0	  559.8	 9338.0	...
1872700	  691.7	  560.1	 9336.0	...
1872701	  691.8	  560.3	 9336.0	...
1872702	  691.9	  560.5	 9336.0	...
1872703	  692.0	  560.3	 9336.0	...
1872704	  692.1	  560.1	 9336.0	...
1872705	  692.2	  560.1	 9336.0	...
1872706	  692.3	  560.4	 9338.0	...
1872707	  692.4	  560.6	 9339.0	...
1872708	  692.2	  560.7	 9343.0	...
1872709	  691.8	  560.6	 9345.0	...
1872710	  691.5	  560.6	 9345.0	...
1872711	  691.0	  560.8	 9341.0	...
1872712	  690.4	  560.8	 9337.0	...
1872713	  689.8	  560.7	 9336.0	...
1872714	  689.5	  560.5	 9337.0	...
1872715	  689.8	  560.6	 9337.0	...
1872716	  690.1	  560.7	 9335.0	...
1872717	  690.2	  560.7	 9334.0	...
1872718	  690.4	  560.9	 9335.0	...
1872719	  690.7	  561.2	 9337.0	...
1872720	  691.0	  561.4	 9336.0	...
1872721	  691.0	  561.7	 9335.0	...
1872722	  691.0	  561.9	 9333.0	...
1872723	  690.6	  561.7	 9333.0	...
1872724	  690.2	  561.2	 9332.0	...
1872725	  689.8	  560.6	 9332.0	...
1872726	  690.0	  560.6	 9332.0	...
1872727	  690.0	  560.6	 9333.0	...
1872728	  690.0	  560.6	 9334.0	...
1872729	  689.4	  560.4	 9334.0	...
1872730	  688.7	  560.2	 9335.0	...
1872731	  688.2	  560.0	 9335.0	...
1872732	  688.4	  560.3	 9335.0	...
1872733	  689.1	  561.2	 9335.0	...
1872734	  689.7	  562.0	 9336.0	...
1872735	  689.7	  562.2	 9331.0	...
1872736	  689.3	  562.2	 9325.0	...
1872737	  688.6	  562.1	 9320.0	...
1872738	  688.5	  562.5	 9320.0	...
1872739	  688.5	  562.6	 9320.0	...
1872740	  688.7	  562.2	 9323.0	...
1872741	  688.9	  561.8	 9326.0	...
1872742	  688.9	  561.4	 9329.0	...
1872743	  688.8	  561.3	 9330.0	...
1872744	  688.3	  561.3	 9330.0	...
1872745	  687.9	  561.5	 9332.0	...
1872746	  688.1	  561.9	 9334.0	...
1872747	  688.5	  562.0	 9336.0	...
1872748	  688.9	  561.6	 9336.0	...
1872749	  688.9	  561.2	 9335.0	...
1872750	  689.1	  560.8	 9333.0	...
1872751	  689.3	  560.7	 9330.0	...
1872752	  689.4	  560.5	 9324.0	...
1872753	  689.4	  560.4	 9320.0	...
1872754	  689.2	  560.4	 9325.0	...
1872755	  689.2	  560.6	 9332.0	...
1872756	  688.9	  560.8	 9339.0	...
1872757	  689.0	  561.0	 9339.0	...
1872758	  689.0	  561.0	 9339.0	...
1872759	  689.3	  561.0	 9337.0	...
1872760	  689.3	  561.1	 9334.0	...
1872761	  689.0	  561.1	 9333.0	...
1872762	  688.4	  561.0	 9335.0	...
1872763	  687.9	  561.0	 9336.0	...
1872764	  687.7	  560.8	 9334.0	...
1872765	  687.9	  560.7	 9332.0	...
1872766	  688.3	  560.8	 9331.0	...
1872767	  688.7	  561.0	 9331.0	...
1872768	  688.9	  561.5	 9331.0	...
1872769	  688.7	  561.7	 9334.0	...
1872770	  688.6	  561.9	 9337.0	...
1872771	  688.5	  561.8	 9341.0	...
1872772	  688.5	  561.9	 9342.0	...
1872773	  688.4	  562.3	 9344.0	...
1872774	  688.3	  562.6	 9344.0	...
1872775	  688.4	  562.8	 9343.0	...
1872776	  688.6	  562.9	 9342.0	...
1872777	  688.7	  562.3	 9340.0	...
1872778	  688.8	  561.6	 9340.0	...
1872779	  688.9	  561.2	 9340.0	...
1872780	  688.7	  561.3	 9339.0	...
1872781	  688.2	  561.5	 9336.0	...
1872782	  687.8	  561.6	 9333.0	...
1872783	  687.5	  561.6	 9335.0	...
1872784	  687.3	  561.6	 9338.0	...
1872785	  687.2	  561.7	 9341.0	...
1872786	  687.0	  561.7	 9341.0	...
1872787	  686.9	  561.7	 9338.0	...
1872788	  687.0	  561.7	 9335.0	...
1872789	  687.1	  561.7	 9332.0	...
1872790	  687.3	  561.7	 9336.0	...
1872791	  687.5	  561.9	 9340.0	...
1872792	  687.5	  562.0	 9342.0	...
1872793	  687.6	  562.3	 9340.0	...
1872794	  687.5	  562.4	 9338.0	...
1872795	  687.3	  562.8	 9339.0	...
1872796	  687.1	  563.1	 9340.0	...
1872797	  687.1	  562.6	 9335.0	...
1872798	  687.2	  561.9	 9330.0	...
1872799	  687.2	  561.2	 9326.0	...
1872800	  687.2	  561.2	 9328.0	...
1872801	  687.3	  561.2	 9330.0	...
1872802	  687.4	  561.2	 9332.0	...
1872803	  687.5	  561.1	 9330.0	...
1872804	  687.5	  561.3	 9327.0	...
1872805	  687.5	  561.5	 9324.0	...
1872806	  687.5	  561.7	 9324.0	...
1872807	  687.5	  561.8	 9325.0	...
1872808	  687.5	  561.9	 9327.0	...
1872809	  687.5	  562.0	 9329.0	...
1872810	  687.4	  561.8	 9330.0	...
1872811	  687.3	  561.6	 9331.0	...
1872812	  687.2	  561.3	 9330.0	...
1872813	  687.2	  561.3	 9330.0	...
1872814	  687.5	  561.6	 9330.0	...
1872815	  687.9	  562.0	 9332.0	...
1872816	  688.3	  562.4	 9333.0	...
1872817	  688.3	  562.2	 9334.0	...
1872818	  688.2	  561.9	 9332.0	...
1872819	  688.1	  561.7	 9330.0	...
1872820	  687.9	  561.7	 9330.0	...
1872821	  687.8	  561.7	 9330.0	...
1872822	  687.8	  561.8	 9330.0	...
1872823	  687.8	  561.8	 9327.0	...
1872824	  687.6	  562.0	 9324.0	...
1872825	  687.5	  562.1	 9325.0	...
1872826	  687.4	  562.3	 9329.0	...
1872827	  687.3	  561.9	 9334.0	...
1872828	  687.2	  561.5	 9335.0	...
1872829	  686.7	  561.1	 9335.0	...
1872830	  686.4	  561.0	 9332.0	...
1872831	  686.1	  561.1	 9329.0	...
1872832	  686.2	  561.1	 9329.0	...
1872833	  686.4	  561.1	 9331.0	...
1872834	  686.5	  561.1	 9333.0	...
1872835	  686.9	  561.4	 9335.0	...
1872836	  687.3	  561.6	 9335.0	...
1872837	  687.6	  561.9	 9335.0	...
1872838	  687.5	  561.9	 9333.0	...
1872839	  687.4	  561.8	 9329.0	...
1872840	  686.9	  561.6	 9323.0	...
1872841	  686.4	  561.4	 9319.0	...
1872842	  685.9	  561.4	 9318.0	...
1872843	  686.1	  561.3	 9317.0	...
1872844	  686.4	  561.6	 9315.0	...
1872845	  686.7	  561.9	 9318.0	...
1872846	  686.8	  562.2	 9325.0	...
1872847	  686.7	  562.2	 9332.0	...
1872848	  686.6	  562.2	 9333.0	...
1872849	  686.5	  562.3	 9333.0	...
1872850	  686.3	  562.2	 9332.0	...
1872851	  686.2	  562.1	 9330.0	...
1872852	  686.1	  561.9	 9328.0	...
1872853	  686.1	  561.9	 9327.0	...
1872854	  686.1	  561.7	 9327.0	...
1872855	  686.1	  561.6	 9326.0	...
1872856	  686.0	  561.5	 9326.0	...
1872857	  685.9	  561.6	 9326.0	...
1872858	  685.8	  561.4	 9326.0	...
1872859	  685.6	  561.2	 9327.0	...
1872860	  685.4	  561.1	 9326.0	...
1872861	  685.7	  561.3	 9326.0	...
1872862	  686.5	  561.7	 9326.0	...
1872863	  687.2	  562.1	 9327.0	...
1872864	  687.4	  562.5	 9328.0	...
1872865	  687.4	  562.6	 9328.0	...
1872866	  686.8	  562.2	 9328.0	...
1872867	  686.2	  561.7	 9328.0	...
1872868	  685.9	  561.3	 9328.0	...
1872869	  686.1	  561.5	 9328.0	...
1872870	  686.3	  561.4	 9328.0	...
1872871	  686.5	  561.2	 9327.0	...
1872872	  686.8	  561.1	 9326.0	...
1872873	  686.7	  561.0	 9326.0	...
1872874	  686.6	  560.9	 9326.0	...
1872875	  686.4	  560.7	 9326.0	...
1872876	  686.4	  560.7	 9328.0	...
1872877	  686.5	  560.7	 9329.0	...
1872878	  686.6	  560.6	 9330.0	...
1872879	  686.7	  560.8	 9331.0	...
1872880	  686.7	  561.0	 9332.0	...
1872881	  686.7	  561.3	 9332.0	...
1872882	  686.8	  561.3	 9331.0	...
1872883	  686.7	  561.4	 9329.0	...
1872884	  686.6	  561.4	 9327.0	...
1872885	  686.6	  561.5	 9326.0	...
1872886	  686.6	  561.5	 9326.0	...
1872887	  686.6	  561.4	 9326.0	...
1872888	  686.0	  561.0	 9325.0	...
1872889	  685.5	  560.6	 9325.0	...
1872890	  685.2	  560.5	 9324.0	...
1872891	  685.5	  560.6	 9324.0	...
1872892	  685.7	  560.7	 9323.0	...
MSG	1872893 0000 _ Number On
1872893	  685.6	  560.6	 9323.0	...
1872894	  685.6	  560.6	 9324.0	...
1872895	  685.7	  561.0	 9325.0	...
1872896	  685.7	  561.3	 9327.0	...
1872897	  685.6	  561.2	 9323.0	...
1872898	  685.6	  560.8	 9319.0	...
1872899	  685.6	  560.4	 9316.0	...
1872900	  685.7	  560.5	 9318.0	...
1872901	  685.7	  560.6	 9321.0	...
1872902	  685.8	  560.7	 9322.0	...
1872903	  685.7	  560.8	 9322.0	...
1872904	  685.5	  560.8	 9320.0	...
1872905	  685.5	  560.9	 9321.0	...
1872906	  685.5	  560.9	 9323.0	...
1872907	  685.4	  561.0	 9326.0	...
1872908	  684.9	  561.0	 9324.0	...
1872909	  684.5	  561.1	 9321.0	...
1872910	  684.4	  561.1	 9318.0	...
1872911	  684.5	  561.0	 9317.0	...
1872912	  684.5	  560.8	 9315.0	...
1872913	  684.5	  560.6	 9313.0	...
1872914	  684.5	  560.6	 9311.0	...
1872915	  684.6	  560.6	 9312.0	...
1872916	  684.6	  560.6	 9312.0	...
1872917	  684.6	  560.7	 9312.0	...
1872918	  684.3	  560.5	 9313.0	...
1872919	  684.2	  560.2	 9314.0	...
1872920	  684.1	  559.9	 9317.0	...
1872921	  684.0	  559.9	 9319.0	...
1872922	  683.8	  559.8	 9321.0	...
1872923	  683.8	  559.8	 9321.0	...
1872924	  684.0	  559.9	 9322.0	...
1872925	  684.3	  559.9	 9322.0	...
1872926	  684.3	  559.9	 9317.0	...
1872927	  684.4	  560.0	 9313.0	...
1872928	  684.6	  560.0	 9310.0	...
1872929	  684.3	  560.1	 9310.0	...
1872930	  683.9	  560.2	 9313.0	...
1872931	  683.8	  560.3	 9316.0	...
1872932	  684.1	  560.4	 9319.0	...
1872933	  684.4	  560.5	 9321.0	...
1872934	  684.3	  560.6	 9321.0	...
1872935	  684.2	  560.4	 9322.0	...
1872936	  684.4	  560.3	 9324.0	...
1872937	  684.5	  560.3	 9325.0	...
1872938	  684.7	  560.1	 9324.0	...
1872939	  684.6	  559.8	 9323.0	...
1872940	  684.6	  559.5	 9323.0	...
1872941	  684.6	  559.7	 9323.0	...
1872942	  684.5	  560.0	 9323.0	...
1872943	  684.0	  560.2	 9322.0	...
1872944	  683.5	  560.1	 9320.0	...
1872945	  683.2	  560.0	 9319.0	...
1872946	  683.1	  559.8	 9319.0	...
1872947	  683.5	  559.9	 9318.0	...
1872948	  683.9	  560.2	 9319.0	...
1872949	  684.3	  560.4	 9321.0	...
1872950	  684.4	  560.3	 9322.0	...
1872951	  684.4	  560.2	 9322.0	...
1872952	  684.3	  560.2	 9320.0	...
1872953	  683.9	  560.1	 9318.0	...
1872954	  683.6	  559.9	 9317.0	...
1872955	  683.4	  559.7	 9318.0	...
1872956	  683.5	  559.6	 9320.0	...
1872957	  683.4	  559.6	 9322.0	...
1872958	  683.3	  559.8	 9325.0	...
1872959	  683.1	  560.0	 9327.0	...
1872960	  683.1	  560.0	 9329.0	...
1872961	  683.1	  559.8	 9327.0	...
1872962	  683.2	  559.5	 9325.0	...
1872963	  683.4	  559.5	 9323.0	...
1872964	  683.5	  559.6	 9323.0	...
1872965	  683.4	  559.6	 9324.0	...
1872966	  682.9	  559.6	 9324.0	...
1872967	  682.5	  559.7	 9324.0	...
1872968	  682.6	  559.9	 9330.0	...
1872969	  682.9	  560.0	 9335.0	...
1872970	  683.2	  560.0	 9335.0	...
1872971	  683.1	  560.0	 9330.0	...
1872972	  683.0	  559.8	 9323.0	...
1872973	  682.5	  559.6	 9321.0	...
1872974	  682.1	  559.3	 9319.0	...
1872975	  681.6	  559.3	 9320.0	...
1872976	  681.7	  559.3	 9322.0	...
1872977	  681.9	  559.5	 9325.0	...
1872978	  682.1	  559.6	 9326.0	...
1872979	  682.3	  559.5	 9326.0	...
1872980	  682.5	  559.5	 9325.0	...
1872981	  682.6	  559.0	 9320.0	...
1872982	  682.5	  558.5	 9316.0	...
1872983	  682.3	  557.9	 9315.0	...
1872984	  682.3	  557.9	 9318.0	...
1872985	  682.0	  557.8	 9321.0	...
1872986	  681.8	  557.7	 9324.0	...
1872987	  681.7	  557.7	 9329.0	...
1872988	  681.9	  557.9	 9334.0	...
1872989	  682.0	  558.1	 9336.0	...
1872990	  682.1	  558.4	 9336.0	...
1872991	  682.3	  558.7	 9337.0	...
1872992	  682.0	  558.5	 9335.0	...
1872993	  681.5	  558.0	 9334.0	...
1872994	  681.2	  557.9	 9332.0	...
1872995	  681.3	  558.2	 9335.0	...
1872996	  681.6	  558.8	 9336.0	...
1872997	  681.8	  559.1	 9336.0	...
1872998	  682.1	  559.5	 9333.0	...
1872999	  682.3	  559.2	 9331.0	...
1873000	  682.4	  558.8	 9332.0	...
1873001	  682.5	  558.1	 9333.0	...
1873002	  682.3	  558.0	 9333.0	...
1873003	  682.1	  557.8	 9332.0	...
1873004	  681.6	  557.9	 9332.0	...
1873005	  681.3	  557.9	 9333.0	...
1873006	  681.0	  557.9	 9332.0	...
1873007	  681.1	  558.0	 9331.0	...
1873008	  681.3	  558.2	 9331.0	...
1873009	  681.6	  558.3	 9333.0	...
1873010	  681.8	  558.5	 9335.0	...
1873011	  682.0	  558.7	 9338.0	...
1873012	  682.0	  558.6	 9341.0	...
1873013	  682.0	  558.3	 9342.0	...
1873014	  682.1	  557.9	 9341.0	...
1873015	  682.3	  557.7	 9340.0	...
1873016	  682.5	  557.6	 9339.0	...
1873017	  682.3	  557.5	 9340.0	...
1873018	  681.9	  557.4	 9341.0	...
1873019	  681.6	  557.3	 9343.0	...
1873020	  681.1	  557.5	 9343.0	...
1873021	  680.9	  557.5	 9343.0	...
1873022	  680.5	  557.6	 9343.0	...
1873023	  680.4	  557.5	 9342.0	...
1873024	  680.5	  557.7	 9349.0	...
1873025	  680.6	  557.9	 9354.0	...
1873026	  680.7	  558.1	 9358.0	...
1873027	  680.9	  558.0	 9356.0	...
1873028	  681.1	  557.9	 9355.0	...
1873029	  681.4	  557.8	 9355.0	...
1873030	  681.4	  557.8	 9355.0	...
1873031	  681.2	  557.9	 9353.0	...
1873032	  680.9	  557.4	 9350.0	...
1873033	  680.5	  556.9	 9348.0	...
1873034	  680.3	  556.5	 9348.0	...
1873035	  680.3	  556.6	 9348.0	...
1873036	  680.3	  556.7	 9346.0	...
1873037	  680.4	  556.8	 9343.0	...
1873038	  680.5	  556.9	 9345.0	...
1873039	  680.7	  557.3	 9349.0	...
1873040	  680.8	  557.6	 9354.0	...
1873041	  680.9	  557.5	 9355.0	...
1873042	  680.8	  557.2	 9357.0	...
1873043	  680.7	  556.9	 9358.0	...
1873044	  680.5	  556.8	 9359.0	...
1873045	  680.2	  556.9	 9359.0	...
1873046	  680.5	  556.9	 9358.0	...
1873047	  680.8	  556.8	 9360.0	...
1873048	  681.1	  556.5	 9361.0	...
1873049	  681.0	  556.0	 9363.0	...
1873050	  680.9	  556.0	 9361.0	...
1873051	  681.0	  556.0	 9360.0	...
1873052	  681.3	  556.6	 9361.0	...
1873053	  681.6	  557.0	 9363.0	...
1873054	  681.4	  556.5	 9362.0	...
1873055	  680.9	  555.7	 9361.0	...
1873056	  680.3	  554.9	 9360.0	...
1873057	  680.1	  555.2	 9361.0	...
1873058	  679.8	  555.5	 9360.0	...
1873059	  679.6	  556.1	 9360.0	...
1873060	  679.3	  556.4	 9361.0	...
1873061	  679.0	  556.4	 9363.0	...
1873062	  679.4	  556.2	 9365.0	...
1873063	  679.9	  556.0	 9366.0	...
1873064	  680.1	  556.0	 9366.0	...
1873065	  679.8	  555.8	 9367.0	...
1873066	  679.7	  555.6	 9370.0	...
1873067	  679.9	  555.5	 9374.0	...
1873068	  680.0	  555.5	 9376.0	...
1873069	  680.0	  555.5	 9376.0	...
1873070	  679.8	  555.5	 9375.0	...
1873071	  679.7	  555.4	 9376.0	...
1873072	  680.1	  555.4	 9377.0	...
1873073	  680.6	  555.3	 9377.0	...
1873074	  681.0	  555.3	 9377.0	...
1873075	  680.9	  555.5	 9377.0	...
1873076	  680.8	  555.6	 9377.0	...
1873077	  680.8	  555.8	 9377.0	...
1873078	  680.8	  555.9	 9374.0	...
1873079	  680.7	  555.9	 9371.0	...
1873080	  680.7	  555.6	 9369.0	...
1873081	  680.6	  555.3	 9370.0	...
1873082	  680.5	  555.2	 9371.0	...
1873083	  680.5	  555.3	 9371.0	...
1873084	  680.7	  555.6	 9377.0	...
1873085	  680.9	  555.8	 9384.0	...
1873086	  681.1	  555.8	 9387.0	...
1873087	  680.9	  555.8	 9383.0	...
1873088	  680.8	  556.0	 9379.0	...
1873089	  680.7	  556.2	 9382.0	...
1873090	  680.6	  556.2	 9385.0	...
1873091	  680.7	  556.2	 9388.0	...
1873092	  680.9	  556.1	 9387.0	...
1873093	  681.1	  556.2	 9387.0	...
1873094	  681.1	  556.2	 9387.0	...
1873095	  681.1	  556.1	 9386.0	...
1873096	  681.1	  555.9	 9384.0	...
1873097	  680.9	  555.7	 9383.0	...
1873098	  680.6	  555.4	 9381.0	...
1873099	  680.0	  555.4	 9379.0	...
1873100	  679.3	  555.4	 9378.0	...
1873101	  678.8	  555.4	 9379.0	...
1873102	  678.4	  555.3	 9381.0	...
1873103	  678.4	  555.2	 9383.0	...
1873104	  678.4	  555.1	 9384.0	...
1873105	  678.6	  555.1	 9386.0	...
1873106	  679.0	  555.1	 9384.0	...
1873107	  679.2	  555.1	 9382.0	...
1873108	  679.5	  555.0	 9379.0	...
1873109	  679.7	  555.0	 9384.0	...
1873110	  679.3	  554.9	 9390.0	...
1873111	  678.7	  554.8	 9397.0	...
1873112	  678.3	  555.2	 9397.0	...
1873113	  678.4	  555.7	 9398.0	...
1873114	  678.5	  556.3	 9398.0	...
1873115	  678.6	  556.0	 9398.0	...
1873116	  678.6	  555.5	 9397.0	...
1873117	  678.6	  555.2	 9397.0	...
1873118	  678.8	  555.5	 9400.0	...
1873119	  679.2	  555.6	 9404.0	...
1873120	  679.5	  555.4	 9407.0	...
1873121	  679.6	  555.1	 9405.0	...
1873122	  679.6	  554.9	 9401.0	...
1873123	  679.6	  554.9	 9399.0	...
1873124	  679.7	  555.0	 9398.0	...
1873125	  679.6	  555.0	 9399.0	...
1873126	  679.6	  555.3	 9401.0	...
1873127	  679.7	  555.5	 9409.0	...
1873128	  680.1	  555.8	 9416.0	...
1873129	  680.4	  555.7	 9422.0	...
1873130	  680.3	  555.5	 9422.0	...
1873131	  679.9	  555.3	 9421.0	...
1873132	  679.6	  555.5	 9419.0	...
1873133	  679.3	  555.9	 9416.0	...
1873134	  679.1	  556.1	 9412.0	...
1873135	  678.9	  555.8	 9410.0	...
1873136	  679.0	  555.3	 9408.0	...
1873137	  679.0	  555.0	 9410.0	...
1873138	  679.0	  554.9	 9413.0	...
1873139	  678.8	  554.7	 9415.0	...
1873140	  678.7	  554.4	 9414.0	...
1873141	  678.7	  554.1	 9414.0	...
1873142	  678.9	  553.9	 9414.0	...
1873143	  679.2	  553.7	 9414.0	...
1873144	  679.1	  553.6	 9415.0	...
1873145	  679.1	  553.4	 9417.0	...
1873146	  679.0	  553.3	 9419.0	...
1873147	  679.3	  553.2	 9419.0	...
1873148	  679.7	  553.2	 9418.0	...
1873149	  680.1	  553.3	 9418.0	...
1873150	  680.1	  553.5	 9418.0	...
1873151	  679.9	  553.6	 9419.0	...
1873152	  679.9	  553.5	 9419.0	...
1873153	  680.0	  553.4	 9421.0	...
1873154	  680.1	  553.4	 9422.0	...
1873155	  680.0	  553.5	 9424.0	...
1873156	  680.0	  553.6	 9428.0	...
1873157	  679.9	  553.6	 9432.0	...
1873158	  679.9	  553.6	 9435.0	...
1873159	  679.8	  553.7	 9434.0	...
1873160	  679.7	  553.8	 9434.0	...
1873161	  679.5	  553.8	 9434.0	...
1873162	  679.4	  553.7	 9434.0	...
1873163	  679.4	  553.5	 9433.0	...
1873164	  679.3	  553.2	 9433.0	...
1873165	  679.3	  553.3	 9436.0	...
1873166	  679.2	  553.6	 9441.0	...
1873167	  679.2	  554.0	 9446.0	...
1873168	  679.2	  554.1	 9447.0	...
1873169	  679.3	  554.3	 9447.0	...
1873170	  679.4	  554.5	 9449.0	...
1873171	  679.5	  554.5	 9450.0	...
1873172	  679.9	  554.4	 9451.0	...
1873173	  680.3	  554.4	 9452.0	...
1873174	  680.6	  554.5	 9454.0	...
1873175	  680.5	  553.8	 9456.0	...
1873176	  680.3	  553.0	 9457.0	...
1873177	  680.0	  552.5	 9458.0	...
1873178	  679.8	  552.6	 9459.0	...
1873179	  679.7	  552.7	 9461.0	...
1873180	  679.7	  552.9	 9462.0	...
1873181	  679.7	  553.3	 9460.0	...
1873182	  679.7	  553.9	 9457.0	...
1873183	  679.7	  554.1	 9454.0	...
1873184	  679.6	  553.7	 9454.0	...
1873185	  679.5	  553.2	 9457.0	...
1873186	  679.5	  552.6	 9459.0	...
1873187	  679.6	  553.0	 9462.0	...
1873188	  679.5	  553.4	 9462.0	...
1873189	  679.5	  553.4	 9462.0	...
1873190	  679.4	  553.1	 9463.0	...
1873191	  679.7	  552.8	 9464.0	...
1873192	  680.0	  553.1	 9466.0	...
1873193	  680.4	  553.3	 9467.0	...
1873194	  680.5	  553.5	 9467.0	...
1873195	  680.6	  553.7	 9463.0	...
1873196	  680.9	  553.9	 9459.0	...
1873197	  681.0	  553.9	 9456.0	...
MSG	1873198 0000 _ Number Off
1873198	  681.2	  553.8	 9456.0	...
1873199	  681.2	  553.6	 9456.0	...
1873200	  681.4	  553.8	 9456.0	...
1873201	  681.6	  553.9	 9458.0	...
1873202	  681.5	  554.0	 9459.0	...
1873203	  681.3	  553.9	 9459.0	...
1873204	  681.0	  553.9	 9457.0	...
1873205	  680.9	  553.9	 9459.0	...
1873206	  680.7	  554.0	 9464.0	...
1873207	  680.4	  553.6	 9470.0	...
1873208	  680.1	  553.4	 9474.0	...
1873209	  679.8	  553.2	 9476.0	...
1873210	  679.6	  553.2	 9474.0	...
1873211	  679.4	  553.2	 9471.0	...
1873212	  679.6	  553.2	 9469.0	...
1873213	  680.2	  553.3	 9470.0	...
1873214	  680.7	  553.3	 9471.0	...
1873215	  680.8	  553.3	 9472.0	...
1873216	  680.6	  553.4	 9473.0	...
1873217	  680.4	  553.5	 9474.0	...
1873218	  680.4	  553.6	 9475.0	...
1873219	  680.4	  553.4	 9475.0	...
1873220	  680.4	  553.0	 9476.0	...
1873221	  680.1	  552.6	 9478.0	...
1873222	  679.8	  552.5	 9477.0	...
1873223	  679.5	  552.6	 9475.0	...
1873224	  680.1	  553.2	 9473.0	...
1873225	  680.8	  553.7	 9473.0	...
1873226	  681.4	  554.1	 9473.0	...
1873227	  681.5	  554.0	 9473.0	...
1873228	  681.5	  553.6	 9473.0	...
1873229	  681.7	  553.2	 9473.0	...
1873230	  681.9	  552.7	 9473.0	...
1873231	  681.7	  552.6	 9473.0	...
1873232	  681.3	  552.8	 9474.0	...
1873233	  681.0	  553.0	 9474.0	...
1873234	  681.0	  553.2	 9474.0	...
1873235	  681.1	  553.2	 9476.0	...
1873236	  681.1	  553.3	 9480.0	...
1873237	  681.1	  553.5	 9483.0	...
1873238	  681.0	  553.7	 9486.0	...
1873239	  681.0	  553.9	 9491.0	...
1873240	  681.0	  553.9	 9495.0	...
1873241	  681.0	  553.9	 9499.0	...
1873242	  681.0	  554.0	 9499.0	...
1873243	  681.0	  554.1	 9497.0	...
1873244	  680.9	  554.2	 9497.0	...
1873245	  681.3	  554.2	 9498.0	...
1873246	  681.7	  553.9	 9501.0	...
1873247	  682.2	  553.8	 9505.0	...
1873248	  682.3	  553.7	 9507.0	...
1873249	  682.6	  554.0	 9509.0	...
1873250	  682.9	  554.1	 9507.0	...
1873251	  682.7	  554.0	 9504.0	...
1873252	  682.3	  553.7	 9500.0	...
1873253	  681.9	  553.5	 9497.0	...
1873254	  681.8	  553.6	 9497.0	...
1873255	  681.8	  553.6	 9496.0	...
1873256	  681.8	  553.6	 9496.0	...
1873257	  681.8	  554.0	 9496.0	...
1873258	  681.8	  554.4	 9496.0	...
1873259	  681.8	  554.8	 9496.0	...
1873260	  681.8	  554.9	 9497.0	...
1873261	  681.8	  554.7	 9496.0	...
1873262	  681.9	  554.3	 9495.0	...
1873263	  681.9	  554.1	 9494.0	...
1873264	  682.4	  553.9	 9495.0	...
1873265	  682.9	  553.8	 9498.0	...
1873266	  683.0	  553.3	 9501.0	...
1873267	  682.5	  552.6	 9504.0	...
1873268	  682.0	  552.0	 9507.0	...
1873269	  682.1	  552.0	 9508.0	...
1873270	  682.2	  552.3	 9508.0	...
1873271	  682.4	  552.6	 9507.0	...
1873272	  682.4	  552.6	 9507.0	...
1873273	  682.4	  552.7	 9507.0	...
1873274	  682.5	  552.7	 9508.0	...
1873275	  682.5	  552.7	 9508.0	...
1873276	  682.6	  552.7	 9513.0	...
1873277	  682.7	  552.7	 9518.0	...
1873278	  682.8	  552.6	 9523.0	...
1873279	  682.7	  552.5	 9519.0	...
1873280	  682.6	  552.5	 9515.0	...
1873281	  682.6	  552.5	 9511.0	...
1873282	  682.4	  552.6	 9510.0	...
1873283	  682.3	  552.6	 9509.0	...
1873284	  682.2	  552.7	 9514.0	...
1873285	  682.4	  552.8	 9520.0	...
1873286	  682.5	  552.9	 9526.0	...
1873287	  682.5	  553.2	 9525.0	...
1873288	  682.5	  553.5	 9525.0	...
1873289	  682.5	  553.6	 9522.0	...
1873290	  682.4	  553.3	 9520.0	...
1873291	  682.2	  553.0	 9519.0	...
1873292	  682.1	  552.8	 9521.0	...
1873293	  682.0	  552.9	 9521.0	...
1873294	  682.2	  553.2	 9519.0	...
1873295	  682.5	  553.3	 9518.0	...
1873296	  682.8	  553.4	 9519.0	...
1873297	  683.1	  553.2	 9517.0	...
1873298	  683.4	  553.2	 9513.0	...
1873299	  683.6	  553.1	 9509.0	...
1873300	  683.1	  553.1	 9512.0	...
1873301	  682.6	  553.1	 9523.0	...
1873302	  682.1	  553.2	 9533.0	...
1873303	  682.2	  553.2	 9538.0	...
1873304	  682.3	  553.2	 9536.0	...
1873305	  682.1	  553.2	 9535.0	...
1873306	  682.0	  553.4	 9533.0	...
1873307	  681.9	  553.5	 9533.0	...
1873308	  681.7	  553.7	 9532.0	...
1873309	  681.6	  553.6	 9530.0	...
1873310	  681.5	  553.4	 9529.0	...
1873311	  681.6	  553.2	 9528.0	...
1873312	  681.6	  553.1	 9528.0	...
1873313	  681.6	  552.8	 9528.0	...
1873314	  681.5	  552.4	 9529.0	...
1873315	  681.5	  552.0	 9530.0	...
1873316	  681.2	  552.0	 9535.0	...
1873317	  681.0	  551.6	 9538.0	...
1873318	  680.7	  551.3	 9542.0	...
1873319	  680.6	  551.1	 9542.0	...
1873320	  680.6	  551.2	 9542.0	...
1873321	  680.6	  551.5	 9546.0	...
1873322	  680.7	  551.8	 9550.0	...
1873323	  680.9	  552.1	 9553.0	...
1873324	  681.2	  552.3	 9551.0	...
1873325	  681.5	  552.4	 9550.0	...
1873326	  681.7	  552.3	 9550.0	...
1873327	  681.7	  552.3	 9550.0	...
1873328	  681.6	  552.4	 9545.0	...
1873329	  681.7	  552.5	 9541.0	...
1873330	  681.8	  552.4	 9537.0	...
1873331	  681.3	  552.4	 9538.0	...
1873332	  680.7	  552.3	 9538.0	...
1873333	  680.0	  552.0	 9539.0	...
1873334	  679.9	  551.7	 9540.0	...
1873335	  679.9	  551.7	 9543.0	...
1873336	  679.8	  551.7	 9545.0	...
1873337	  679.8	  551.8	 9548.0	...
1873338	  680.2	  552.0	 9548.0	...
1873339	  680.8	  552.1	 9550.0	...
1873340	  681.4	  552.1	 9551.0	...
1873341	  681.4	  552.4	 9552.0	...
1873342	  681.5	  552.7	 9552.0	...
1873343	  681.6	  552.8	 9555.0	...
1873344	  681.4	  552.2	 9558.0	...
1873345	  681.0	  551.7	 9563.0	...
1873346	  680.9	  551.1	 9565.0	...
1873347	  681.1	  551.1	 9564.0	...
1873348	  681.2	  551.1	 9561.0	...
1873349	  681.1	  551.3	 9557.0	...
1873350	  680.9	  551.4	 9557.0	...
1873351	  680.9	  551.5	 9556.0	...
1873352	  680.9	  551.5	 9556.0	...
1873353	  681.3	  551.5	 9557.0	...
1873354	  681.7	  551.6	 9558.0	...
1873355	  681.9	  551.6	 9559.0	...
1873356	  681.7	  551.4	 9560.0	...
1873357	  681.4	  551.1	 9561.0	...
1873358	  681.3	  550.8	 9563.0	...
1873359	  681.2	  550.8	 9566.0	...
1873360	  681.2	  550.8	 9567.0	...
1873361	  681.2	  550.8	 9567.0	...
1873362	  681.2	  550.8	 9566.0	...
1873363	  681.2	  550.7	 9568.0	...
1873364	  681.2	  550.6	 9569.0	...
1873365	  681.3	  550.5	 9572.0	...
1873366	  681.4	  550.5	 9572.0	...
1873367	  681.3	  550.2	 9571.0	...
1873368	  681.1	  549.8	 9569.0	...
1873369	  680.9	  549.5	 9566.0	...
1873370	  681.1	  549.9	 9566.0	...
1873371	  681.4	  550.2	 9566.0	...
1873372	  681.6	  550.6	 9569.0	...
1873373	  681.3	  550.2	 9572.0	...
1873374	  681.0	  549.9	 9576.0	...
1873375	  680.8	  549.8	 9576.0	...
1873376	  680.9	  550.0	 9575.0	...
1873377	  681.0	  550.2	 9574.0	...
1873378	  681.0	  550.1	 9572.0	...
1873379	  681.0	  550.0	 9572.0	...
1873380	  680.9	  549.8	 9572.0	...
1873381	  680.9	  549.6	 9572.0	...
1873382	  681.1	  549.5	 9573.0	...
1873383	  681.3	  549.3	 9576.0	...
1873384	  681.2	  549.1	 9578.0	...
1873385	  681.0	  549.2	 9579.0	...
1873386	  680.7	  549.6	 9579.0	...
1873387	  680.9	  550.0	 9580.0	...
1873388	  681.1	  550.0	 9581.0	...
1873389	  680.9	  550.1	 9577.0	...
1873390	  680.5	  550.2	 9573.0	...
1873391	  680.0	  550.1	 9570.0	...
1873392	  680.0	  550.0	 9571.0	...
1873393	  679.9	  549.8	 9573.0	...
1873394	  679.9	  549.5	 9573.0	...
1873395	  680.2	  549.2	 9577.0	...
1873396	  680.5	  548.8	 9581.0	...
1873397	  680.6	  548.7	 9584.0	...
1873398	  680.4	  549.0	 9583.0	...
MSG	1873399 0000 _ Number On
1873399	  680.4	  549.4	 9582.0	...
1873400	  680.7	  549.6	 9581.0	...
1873401	  680.7	  549.6	 9579.0	...
1873402	  680.5	  549.3	 9578.0	...
1873403	  680.4	  549.0	 9579.0	...
1873404	  680.7	  548.9	 9581.0	...
1873405	  681.3	  549.2	 9583.0	...
1873406	  682.2	  549.4	 9587.0	...
1873407	  682.8	  549.4	 9592.0	...
1873408	  682.9	  549.4	 9594.0	...
1873409	  682.3	  549.4	 9594.0	...
1873410	  681.8	  549.4	 9595.0	...
1873411	  681.6	  549.0	 9595.0	...
1873412	  681.7	  548.5	 9596.0	...
1873413	  681.7	  548.3	 9592.0	...
1873414	  681.7	  548.5	 9588.0	...
1873415	  681.9	  548.8	 9584.0	...
1873416	  682.2	  548.5	 9583.0	...
1873417	  682.5	  548.1	 9581.0	...
1873418	  682.5	  547.7	 9584.0	...
1873419	  682.5	  547.7	 9589.0	...
1873420	  682.5	  547.9	 9594.0	...
1873421	  682.4	  548.2	 9594.0	...
1873422	  682.3	  548.1	 9593.0	...
1873423	  682.2	  547.6	 9592.0	...
1873424	  682.2	  547.0	 9591.0	...
1873425	  682.8	  547.0	 9592.0	...
1873426	  683.2	  547.1	 9593.0	...
1873427	  683.5	  547.2	 9593.0	...
1873428	  683.2	  547.4	 9593.0	...
1873429	  683.0	  547.6	 9592.0	...
1873430	  683.0	  547.8	 9590.0	...
1873431	  683.4	  548.0	 9588.0	...
1873432	  683.7	  548.2	 9589.0	...
1873433	  684.0	  548.5	 9591.0	...
1873434	  683.9	  548.4	 9592.0	...
1873435	  683.8	  548.3	 9593.0	...
1873436	  683.8	  548.0	 9595.0	...
1873437	  683.7	  547.9	 9596.0	...
1873438	  683.6	  547.9	 9598.0	...
1873439	  683.5	  547.4	 9600.0	...
1873440	  683.4	  546.9	 9603.0	...
1873441	  683.3	  546.7	 9605.0	...
1873442	  683.4	  546.9	 9605.0	...
1873443	  683.5	  547.0	 9604.0	...
1873444	  683.1	  547.1	 9603.0	...
1873445	  682.6	  547.2	 9602.0	...
1873446	  682.1	  547.2	 9600.0	...
1873447	  681.9	  546.9	 9600.0	...
1873448	  681.8	  546.6	 9600.0	...
1873449	  682.0	  546.6	 9602.0	...
1873450	  682.4	  546.6	 9602.0	...
1873451	  682.4	  546.7	 9602.0	...
1873452	  682.1	  546.7	 9603.0	...
1873453	  681.7	  546.8	 9603.0	...
1873454	  681.7	  546.7	 9604.0	...
1873455	  681.7	  546.8	 9605.0	...
1873456	  681.8	  546.8	 9605.0	...
1873457	  681.9	  546.8	 9604.0	...
1873458	  681.8	  546.8	 9601.0	...
1873459	  681.7	  546.6	 9598.0	...
1873460	  681.4	  546.5	 9595.0	...
1873461	  681.3	  546.5	 9594.0	...
1873462	  681.2	  546.4	 9595.0	...
1873463	  681.2	  546.1	 9598.0	...
1873464	  681.2	  545.9	 9600.0	...
1873465	  681.5	  545.9	 9600.0	...
1873466	  681.8	  545.9	 9601.0	...
1873467	  682.1	  545.9	 9602.0	...
1873468	  682.4	  545.8	 9605.0	...
1873469	  682.6	  545.8	 9607.0	...
1873470	  682.6	  545.8	 9608.0	...
1873471	  682.7	  545.8	 9609.0	...
1873472	  682.6	  545.8	 9609.0	...
1873473	  682.6	  545.6	 9610.0	...
1873474	  682.3	  545.4	 9607.0	...
1873475	  682.0	  545.3	 9604.0	...
1873476	  681.9	  545.3	 9602.0	...
1873477	  682.1	  545.3	 9601.0	...
1873478	  682.3	  545.1	 9602.0	...
1873479	  682.4	  544.7	 9604.0	...
1873480	  682.6	  544.3	 9604.0	...
1873481	  682.8	  543.8	 9605.0	...
1873482	  682.9	  543.5	 9605.0	...
1873483	  682.7	  543.3	 9607.0	...
1873484	  682.5	  543.4	 9609.0	...
1873485	  682.4	  543.7	 9611.0	...
1873486	  682.4	  543.9	 9612.0	...
1873487	  682.3	  544.0	 9614.0	...
1873488	  682.3	  544.2	 9614.0	...
1873489	  682.3	  544.5	 9614.0	...
1873490	  682.3	  544.8	 9617.0	...
1873491	  681.9	  544.5	 9620.0	...
1873492	  681.5	  544.1	 9623.0	...
1873493	  681.0	  543.6	 9623.0	...
1873494	  680.9	  543.9	 9627.0	...
1873495	  681.2	  544.1	 9630.0	...
1873496	  681.7	  544.3	 9633.0	...
1873497	  682.4	  544.4	 9634.0	...
1873498	  682.7	  544.4	 9635.0	...
1873499	  682.4	  544.4	 9632.0	...
1873500	  681.9	  544.4	 9629.0	...
1873501	  681.5	  544.1	 9629.0	...
1873502	  681.6	  543.8	 9631.0	...
1873503	  681.5	  543.7	 9634.0	...
1873504	  681.4	  543.7	 9634.0	...
1873505	  681.2	  543.8	 9632.0	...
1873506	  681.1	  543.8	 9630.0	...
1873507	  681.1	  543.7	 9628.0	...
1873508	  681.2	  543.6	 9628.0	...
1873509	  681.3	  543.5	 9628.0	...
1873510	  681.4	  543.6	 9629.0	...
1873511	  681.4	  544.1	 9628.0	...
1873512	  681.5	  544.5	 9627.0	...
1873513	  681.5	  544.6	 9626.0	...
1873514	  681.5	  544.5	 9626.0	...
1873515	  681.4	  544.4	 9625.0	...
1873516	  681.4	  544.5	 9620.0	...
1873517	  681.4	  544.2	 9616.0	...
1873518	  681.3	  544.1	 9614.0	...
1873519	  681.1	  543.9	 9617.0	...
1873520	  681.1	  544.0	 9622.0	...
1873521	  681.2	  543.9	 9625.0	...
1873522	  681.3	  543.9	 9628.0	...
1873523	  681.1	  544.0	 9630.0	...
1873524	  680.8	  544.0	 9634.0	...
1873525	  681.0	  544.0	 9637.0	...
1873526	  681.4	  544.1	 9640.0	...
1873527	  681.7	  543.6	 9641.0	...
1873528	  681.7	  543.1	 9641.0	...
1873529	  681.8	  543.1	 9644.0	...
1873530	  681.9	  543.6	 9647.0	...
1873531	  682.1	  544.0	 9650.0	...
1873532	  682.2	  544.0	 9650.0	...
1873533	  682.3	  543.5	 9650.0	...
1873534	  682.4	  542.9	 9650.0	...
1873535	  682.0	  542.4	 9650.0	...
1873536	  681.5	  542.7	 9650.0	...
1873537	  681.0	  543.0	 9655.0	...
1873538	  681.1	  543.2	 9659.0	...
1873539	  681.1	  543.3	 9663.0	...
1873540	  680.9	  543.3	 9663.0	...
1873541	  680.3	  543.3	 9662.0	...
1873542	  679.8	  543.1	 9661.0	...
1873543	  679.6	  542.8	 9659.0	...
1873544	  679.7	  542.6	 9656.0	...
1873545	  679.7	  542.7	 9655.0	...
1873546	  679.7	  542.9	 9655.0	...
1873547	  679.6	  543.2	 9654.0	...
1873548	  679.6	  543.4	 9655.0	...
1873549	  679.2	  543.5	 9656.0	...
1873550	  678.9	  543.4	 9653.0	...
1873551	  678.6	  543.4	 9648.0	...
1873552	  678.5	  543.5	 9643.0	...
1873553	  678.8	  543.8	 9641.0	...
1873554	  679.2	  544.1	 9638.0	...
1873555	  678.9	  543.8	 9639.0	...
1873556	  678.2	  543.3	 9643.0	...
1873557	  678.0	  542.7	 9649.0	...
1873558	  678.5	  542.6	 9650.0	...
1873559	  678.9	  542.6	 9650.0	...
1873560	  678.9	  543.0	 9649.0	...
1873561	  678.9	  543.5	 9649.0	...
1873562	  678.6	  543.8	 9650.0	...
1873563	  678.2	  543.8	 9650.0	...
1873564	  678.1	  543.8	 9651.0	...
1873565	  678.4	  543.8	 9651.0	...
1873566	  678.7	  543.8	 9648.0	...
1873567	  678.9	  543.7	 9645.0	...
1873568	  678.8	  543.8	 9643.0	...
1873569	  678.7	  543.7	 9642.0	...
1873570	  679.0	  543.7	 9641.0	...
1873571	  679.4	  543.6	 9642.0	...
1873572	  679.5	  543.1	 9643.0	...
1873573	  679.2	  542.6	 9643.0	...
1873574	  678.9	  542.2	 9642.0	...
1873575	  678.9	  542.5	 9641.0	...
1873576	  679.0	  542.8	 9641.0	...
1873577	  679.1	  543.1	 9642.0	...
1873578	  679.0	  542.5	 9646.0	...
1873579	  678.9	  541.9	 9650.0	...
1873580	  678.8	  541.4	 9651.0	...
1873581	  678.8	  541.4	 9649.0	...
1873582	  678.8	  541.5	 9654.0	...
1873583	  678.9	  541.5	 9662.0	...
1873584	  678.9	  541.5	 9669.0	...
1873585	  679.1	  541.5	 9670.0	...
1873586	  679.2	  541.5	 9670.0	...
1873587	  679.2	  541.5	 9670.0	...
1873588	  679.2	  541.5	 9670.0	...
1873589	  679.0	  541.4	 9668.0	...
1873590	  678.9	  541.5	 9666.0	...
1873591	  678.8	  541.6	 9664.0	...
1873592	  678.5	  541.7	 9666.0	...
1873593	  678.1	  541.7	 9669.0	...
1873594	  677.7	  541.7	 9672.0	...
1873595	  677.6	  541.7	 9674.0	...
1873596	  677.8	  541.7	 9674.0	...
1873597	  678.0	  541.8	 9673.0	...
1873598	  678.2	  541.8	 9671.0	...
1873599	  678.2	  541.8	 9671.0	...
1873600	  678.2	  541.8	 9670.0	...
1873601	  678.1	  541.9	 9670.0	...
1873602	  678.1	  542.0	 9669.0	...
1873603	  678.1	  542.1	 9670.0	...
1873604	  678.0	  542.2	 9670.0	...
1873605	  678.2	  542.2	 9672.0	...
1873606	  678.3	  542.2	 9674.0	...
1873607	  678.5	  542.2	 9676.0	...
1873608	  678.7	  542.2	 9676.0	...
1873609	  678.4	  541.9	 9677.0	...
1873610	  677.6	  541.7	 9676.0	...
1873611	  676.7	  541.5	 9676.0	...
1873612	  676.0	  541.6	 9674.0	...
1873613	  675.6	  541.8	 9672.0	...
1873614	  675.9	  541.9	 9671.0	...
1873615	  676.8	  542.0	 9673.0	...
1873616	  677.7	  542.0	 9678.0	...
1873617	  677.6	  542.1	 9682.0	...
1873618	  677.2	  542.1	 9685.0	...
1873619	  677.2	  542.0	 9685.0	...
1873620	  677.6	  541.9	 9685.0	...
1873621	  678.0	  542.0	 9685.0	...
1873622	  678.1	  542.2	 9685.0	...
1873623	  678.2	  542.3	 9684.0	...
1873624	  678.3	  542.4	 9685.0	...
1873625	  678.3	  542.1	 9685.0	...
1873626	  678.3	  541.7	 9685.0	...
1873627	  678.7	  541.9	 9684.0	...
1873628	  679.0	  542.6	 9684.0	...
1873629	  679.3	  543.1	 9684.0	...
1873630	  679.2	  542.8	 9686.0	...
1873631	  679.1	  542.5	 9689.0	...
1873632	  679.0	  542.7	 9691.0	...
1873633	  678.7	  542.8	 9688.0	...
1873634	  678.4	  542.8	 9685.0	...
1873635	  678.2	  542.7	 9682.0	...
1873636	  678.1	  542.7	 9684.0	...
1873637	  678.0	  542.2	 9684.0	...
1873638	  677.9	  541.6	 9684.0	...
1873639	  677.9	  540.7	 9684.0	...
1873640	  677.9	  540.4	 9681.0	...
1873641	  677.9	  540.0	 9678.0	...
1873642	  677.9	  539.9	 9673.0	...
1873643	  678.0	  539.9	 9672.0	...
1873644	  678.1	  539.9	 9670.0	...
1873645	  678.2	  539.9	 9670.0	...
1873646	  678.2	  539.9	 9669.0	...
1873647	  678.2	  540.3	 9669.0	...
1873648	  678.2	  540.5	 9671.0	...
1873649	  678.2	  540.8	 9673.0	...
1873650	  678.1	  540.9	 9674.0	...
1873651	  678.0	  541.0	 9673.0	...
1873652	  677.8	  540.8	 9672.0	...
1873653	  677.7	  540.2	 9672.0	...
1873654	  677.5	  539.6	 9672.0	...
1873655	  677.4	  539.3	 9671.0	...
1873656	  677.4	  539.4	 9669.0	...
1873657	  677.6	  539.6	 9668.0	...
1873658	  677.7	  539.9	 9672.0	...
1873659	  677.7	  540.1	 9677.0	...
1873660	  677.5	  540.2	 9681.0	...
1873661	  677.4	  540.3	 9682.0	...
1873662	  677.4	  540.2	 9683.0	...
1873663	  677.5	  540.3	 9685.0	...
1873664	  677.5	  540.4	 9685.0	...
1873665	  677.7	  540.4	 9684.0	...
1873666	  677.8	  540.1	 9683.0	...
1873667	  677.7	  539.8	 9681.0	...
1873668	  677.5	  539.6	 9681.0	...
1873669	  677.3	  539.5	 9681.0	...
1873670	  677.2	  539.2	 9682.0	...
1873671	  677.3	  539.0	 9683.0	...
1873672	  677.3	  538.6	 9684.0	...
1873673	  676.9	  538.6	 9685.0	...
1873674	  676.4	  539.0	 9686.0	...
1873675	  675.9	  539.4	 9687.0	...
1873676	  675.8	  539.8	 9687.0	...
1873677	  675.9	  539.7	 9687.0	...
1873678	  676.0	  539.8	 9687.0	...
1873679	  676.1	  539.9	 9685.0	...
1873680	  676.2	  540.1	 9681.0	...
1873681	  676.3	  540.2	 9678.0	...
1873682	  676.4	  540.1	 9678.0	...
1873683	  676.8	  540.0	 9686.0	...
1873684	  677.2	  540.0	 9694.0	...
1873685	  677.2	  540.0	 9696.0	...
1873686	  676.8	  540.1	 9691.0	...
1873687	  676.1	  540.2	 9685.0	...
1873688	  675.9	  540.4	 9685.0	...
1873689	  676.0	  540.6	 9684.0	...
1873690	  676.3	  540.7	 9683.0	...
1873691	  676.4	  540.6	 9682.0	...
1873692	  676.2	  540.6	 9681.0	...
1873693	  676.0	  540.5	 9682.0	...
1873694	  675.8	  539.9	 9683.0	...
1873695	  675.7	  539.4	 9685.0	...
1873696	  676.0	  539.0	 9689.0	...
1873697	  676.3	  539.0	 9693.0	...
1873698	  676.7	  539.0	 9690.0	...
1873699	  676.7	  539.0	 9684.0	...
1873700	  676.7	  539.1	 9685.0	...
1873701	  676.7	  539.1	 9692.0	...
1873702	  676.7	  539.1	 9700.0	...
1873703	  676.6	  538.9	 9700.0	...
1873704	  676.6	  538.7	 9700.0	...
1873705	  676.6	  538.4	 9701.0	...
1873706	  676.7	  538.4	 9701.0	...
1873707	  676.5	  538.3	 9700.0	...
1873708	  676.2	  538.4	 9698.0	...
1873709	  675.9	  538.3	 9695.0	...
MSG	1873710 0000 _ Number Off
1873710	  675.9	  538.2	 9694.0	...
1873711	  675.9	  538.0	 9694.0	...
1873712	  675.9	  537.8	 9698.0	...
1873713	  676.1	  537.8	 9701.0	...
1873714	  676.4	  537.9	 9703.0	...
1873715	  676.7	  538.0	 9703.0	...
1873716	  676.7	  538.5	 9702.0	...
1873717	  676.6	  539.0	 9702.0	...
1873718	  676.4	  539.5	 9702.0	...
1873719	  676.3	  539.4	 9700.0	...
1873720	  676.3	  538.6	 9697.0	...
1873721	  676.4	  537.9	 9693.0	...
1873722	  676.4	  537.2	 9691.0	...
1873723	  676.5	  537.2	 9690.0	...
1873724	  676.6	  537.2	 9690.0	...
1873725	  676.8	  537.4	 9691.0	...
1873726	  677.1	  537.5	 9691.0	...
1873727	  677.1	  537.6	 9693.0	...
1873728	  677.0	  537.6	 9695.0	...
1873729	  676.8	  537.6	 9698.0	...
1873730	  676.8	  537.6	 9704.0	...
1873731	  676.8	  537.6	 9709.0	...
1873732	  676.6	  537.5	 9712.0	...
1873733	  676.0	  537.5	 9708.0	...
1873734	  675.5	  537.6	 9705.0	...
1873735	  675.6	  537.6	 9707.0	...
1873736	  676.2	  537.5	 9711.0	...
1873737	  676.6	  537.3	 9716.0	...
1873738	  676.5	  537.2	 9717.0	...
1873739	  676.4	  537.2	 9717.0	...
1873740	  676.5	  537.2	 9718.0	...
1873741	  676.4	  537.3	 9719.0	...
1873742	  676.3	  537.1	 9720.0	...
1873743	  676.4	  537.0	 9720.0	...
1873744	  676.6	  536.8	 9720.0	...
1873745	  676.6	  536.7	 9719.0	...
1873746	  676.4	  536.8	 9718.0	...
1873747	  676.2	  537.2	 9722.0	...
1873748	  676.1	  537.5	 9726.0	...
1873749	  675.9	  537.7	 9729.0	...
1873750	  675.8	  537.8	 9728.0	...
1873751	  675.8	  537.6	 9726.0	...
1873752	  675.9	  537.3	 9725.0	...
1873753	  675.8	  536.5	 9724.0	...
1873754	  675.8	  535.8	 9723.0	...
1873755	  675.8	  535.1	 9722.0	...
1873756	  675.6	  535.0	 9722.0	...
1873757	  675.2	  534.8	 9722.0	...
1873758	  675.0	  534.8	 9729.0	...
1873759	  674.9	  534.7	 9735.0	...
1873760	  675.1	  534.9	 9738.0	...
1873761	  675.2	  535.4	 9736.0	...
1873762	  675.3	  535.8	 9731.0	...
1873763	  675.3	  535.9	 9727.0	...
1873764	  675.3	  535.8	 9724.0	...
1873765	  675.5	  535.7	 9725.0	...
1873766	  675.7	  535.6	 9730.0	...
1873767	  675.8	  535.8	 9735.0	...
1873768	  675.8	  535.9	 9739.0	...
1873769	  675.3	  536.2	 9738.0	...
1873770	  674.9	  536.3	 9735.0	...
1873771	  674.4	  535.9	 9733.0	...
1873772	  674.3	  535.4	 9732.0	...
1873773	  674.3	  534.8	 9732.0	...
1873774	  674.3	  534.8	 9732.0	...
1873775	  674.4	  534.8	 9731.0	...
1873776	  674.5	  534.7	 9730.0	...
1873777	  674.4	  534.7	 9728.0	...
1873778	  674.4	  534.9	 9728.0	...
1873779	  674.4	  535.2	 9729.0	...
1873780	  674.5	  535.4	 9729.0	...
1873781	  674.6	  535.4	 9730.0	...
1873782	  674.5	  535.1	 9731.0	...
1873783	  674.3	  534.8	 9733.0	...
1873784	  674.0	  534.5	 9734.0	...
1873785	  673.7	  534.3	 9736.0	...
1873786	  673.3	  534.3	 9736.0	...
1873787	  673.2	  534.3	 9737.0	...
1873788	  673.4	  534.2	 9737.0	...
1873789	  673.5	  534.3	 9737.0	...
1873790	  673.3	  534.5	 9737.0	...
1873791	  673.7	  534.8	 9739.0	...
1873792	  674.1	  535.0	 9742.0	...
1873793	  674.3	  534.9	 9742.0	...
1873794	  673.9	  534.8	 9739.0	...
1873795	  673.6	  534.7	 9740.0	...
1873796	  673.5	  534.7	 9743.0	...
1873797	  673.5	  534.4	 9745.0	...
1873798	  673.5	  534.0	 9743.0	...
1873799	  673.6	  533.7	 9742.0	...
1873800	  673.7	  534.0	 9743.0	...
1873801	  673.8	  534.4	 9747.0	...
1873802	  673.9	  534.7	 9752.0	...
1873803	  673.9	  534.6	 9753.0	...
1873804	  673.5	  534.1	 9752.0	...
1873805	  673.1	  533.7	 9748.0	...
1873806	  672.8	  533.9	 9744.0	...
1873807	  673.2	  534.3	 9746.0	...
1873808	  673.6	  534.3	 9751.0	...
1873809	  673.5	  533.9	 9755.0	...
1873810	  673.3	  533.5	 9755.0	...
1873811	  672.9	  533.6	 9756.0	...
1873812	  672.8	  533.6	 9757.0	...
1873813	  672.7	  533.6	 9758.0	...
1873814	  672.6	  533.6	 9760.0	...
1873815	  672.4	  533.6	 9761.0	...
1873816	  672.3	  533.6	 9758.0	...
1873817	  672.2	  533.7	 9754.0	...
1873818	  672.1	  533.7	 9750.0	...
1873819	  671.9	  533.7	 9749.0	...
1873820	  671.8	  533.6	 9750.0	...
1873821	  671.8	  533.4	 9753.0	...
1873822	  671.8	  533.4	 9754.0	...
1873823	  671.9	  533.3	 9755.0	...
1873824	  672.2	  533.2	 9753.0	...
1873825	  672.6	  533.2	 9752.0	...
1873826	  672.9	  533.5	 9750.0	...
1873827	  672.8	  533.8	 9750.0	...
1873828	  672.9	  534.0	 9750.0	...
1873829	  673.1	  534.0	 9751.0	...
1873830	  672.9	  533.8	 9752.0	...
1873831	  672.5	  533.6	 9755.0	...
1873832	  672.2	  533.2	 9758.0	...
1873833	  672.0	  533.0	 9761.0	...
1873834	  671.7	  532.8	 9762.0	...
1873835	  671.9	  532.7	 9763.0	...
1873836	  672.4	  532.6	 9763.0	...
1873837	  672.8	  532.0	 9763.0	...
1873838	  672.6	  531.4	 9762.0	...
1873839	  672.5	  531.4	 9762.0	...
1873840	  672.3	  531.9	 9758.0	...
1873841	  672.1	  532.4	 9755.0	...
1873842	  671.8	  532.3	 9754.0	...
1873843	  671.8	  532.3	 9757.0	...
1873844	  671.8	  532.2	 9759.0	...
1873845	  671.8	  532.2	 9759.0	...
1873846	  671.8	  532.3	 9759.0	...
1873847	  671.8	  532.4	 9760.0	...
1873848	  671.8	  532.5	 9762.0	...
1873849	  671.8	  532.7	 9764.0	...
1873850	  671.7	  532.7	 9762.0	...
1873851	  671.5	  532.7	 9759.0	...
1873852	  671.4	  532.9	 9756.0	...
1873853	  671.5	  533.1	 9756.0	...
1873854	  671.7	  532.9	 9756.0	...
1873855	  671.7	  532.5	 9757.0	...
1873856	  671.5	  532.2	 9759.0	...
1873857	  671.3	  532.4	 9760.0	...
1873858	  671.2	  532.5	 9761.0	...
1873859	  671.1	  532.5	 9761.0	...
1873860	  671.0	  532.6	 9761.0	...
1873861	  671.0	  532.6	 9762.0	...
1873862	  671.0	  532.4	 9765.0	...
1873863	  671.0	  532.3	 9767.0	...
1873864	  671.1	  532.2	 9766.0	...
1873865	  671.2	  532.2	 9764.0	...
1873866	  671.3	  532.2	 9763.0	...
1873867	  671.4	  532.2	 9765.0	...
1873868	  671.4	  532.0	 9768.0	...
1873869	  671.2	  531.8	 9770.0	...
1873870	  671.1	  531.8	 9771.0	...
1873871	  671.2	  531.8	 9772.0	...
1873872	  671.5	  531.9	 9773.0	...
1873873	  671.7	  532.0	 9773.0	...
1873874	  671.6	  532.0	 9772.0	...
1873875	  671.4	  532.0	 9775.0	...
1873876	  671.2	  531.7	 9778.0	...
1873877	  671.1	  531.1	 9781.0	...
1873878	  670.9	  530.7	 9781.0	...
1873879	  670.9	  530.7	 9781.0	...
1873880	  671.1	  530.9	 9782.0	...
1873881	  671.5	  531.3	 9784.0	...
1873882	  671.8	  531.7	 9785.0	...
1873883	  671.7	  532.0	 9786.0	...
1873884	  671.6	  532.3	 9785.0	...
1873885	  671.4	  532.3	 9784.0	...
1873886	  671.4	  532.4	 9781.0	...
1873887	  671.3	  532.2	 9779.0	...
1873888	  671.3	  532.0	 9778.0	...
1873889	  671.1	  531.8	 9779.0	...
1873890	  670.9	  531.9	 9780.0	...
1873891	  671.2	  531.9	 9780.0	...
1873892	  671.6	  531.9	 9780.0	...
1873893	  672.0	  532.0	 9781.0	...
1873894	  671.9	  532.0	 9778.0	...
1873895	  672.1	  531.9	 9776.0	...
1873896	  672.4	  531.6	 9783.0	...
1873897	  672.0	  531.1	 9792.0	...
1873898	  671.3	  530.7	 9802.0	...
1873899	  671.1	  530.6	 9802.0	...
1873900	  671.5	  530.7	 9802.0	...
1873901	  671.9	  530.6	 9805.0	...
1873902	  671.9	  531.0	 9807.0	...
1873903	  672.0	  531.4	 9809.0	...
1873904	  672.1	  531.9	 9809.0	...
1873905	  672.2	  531.9	 9811.0	...
1873906	  672.2	  531.8	 9812.0	...
1873907	  672.2	  531.8	 9813.0	...
1873908	  672.2	  531.8	 9814.0	...
1873909	  672.3	  531.8	 9815.0	...
1873910	  672.3	  531.8	 9812.0	...
1873911	  672.3	  531.9	 9807.0	...
1873912	  671.7	  531.8	 9802.0	...
1873913	  671.0	  531.6	 9800.0	...
1873914	  670.5	  531.2	 9799.0	...
1873915	  670.4	  531.0	 9800.0	...
1873916	  670.5	  530.8	 9801.0	...
1873917	  670.6	  530.6	 9802.0	...
1873918	  670.6	  530.5	 9802.0	...
1873919	  670.8	  530.8	 9802.0	...
1873920	  670.9	  531.1	 9803.0	...
1873921	  671.0	  531.2	 9804.0	...
1873922	  671.0	  531.0	 9806.0	...
MSG	1873923 0000 _ Number On
1873923	  671.1	  530.8	 9809.0	...
1873924	  671.1	  530.7	 9810.0	...
1873925	  671.0	  530.6	 9810.0	...
1873926	  671.0	  530.6	 9810.0	...
1873927	  670.9	  530.7	 9809.0	...
1873928	  671.0	  530.8	 9809.0	...
1873929	  671.1	  530.8	 9808.0	...
1873930	  671.1	  530.7	 9808.0	...
1873931	  671.0	  530.7	 9808.0	...
1873932	  670.9	  530.8	 9808.0	...
1873933	  670.8	  530.9	 9809.0	...
1873934	  670.8	  530.5	 9811.0	...
1873935	  670.7	  529.9	 9812.0	...
1873936	  670.6	  529.5	 9811.0	...
1873937	  670.6	  529.8	 9810.0	...
1873938	  670.6	  530.1	 9810.0	...
1873939	  670.6	  530.3	 9810.0	...
1873940	  670.6	  530.3	 9811.0	...
1873941	  670.6	  530.1	 9814.0	...
1873942	  670.6	  529.9	 9818.0	...
1873943	  670.6	  529.6	 9820.0	...
1873944	  670.8	  529.4	 9821.0	...
1873945	  670.9	  529.2	 9821.0	...
1873946	  670.9	  529.1	 9820.0	...
1873947	  670.8	  529.4	 9818.0	...
1873948	  670.9	  529.7	 9815.0	...
1873949	  670.9	  529.9	 9819.0	...
1873950	  670.9	  530.0	 9826.0	...
1873951	  671.0	  529.8	 9832.0	...
1873952	  671.0	  529.6	 9835.0	...
1873953	  671.1	  529.6	 9836.0	...
1873954	  670.8	  529.8	 9836.0	...
1873955	  670.4	  530.1	 9833.0	...
1873956	  669.9	  530.3	 9829.0	...
1873957	  669.9	  530.3	 9827.0	...
1873958	  670.0	  530.2	 9826.0	...
1873959	  670.0	  530.0	 9826.0	...
1873960	  669.9	  529.9	 9826.0	...
1873961	  670.0	  529.9	 9828.0	...
1873962	  670.1	  529.9	 9828.0	...
1873963	  670.2	  529.9	 9829.0	...
1873964	  670.1	  530.0	 9829.0	...
1873965	  670.0	  530.0	 9830.0	...
1873966	  669.8	  529.9	 9830.0	...
1873967	  669.8	  529.8	 9830.0	...
1873968	  669.7	  529.4	 9831.0	...
1873969	  669.7	  528.8	 9831.0	...
1873970	  669.8	  528.3	 9834.0	...
1873971	  669.9	  528.5	 9837.0	...
1873972	  670.0	  529.0	 9844.0	...
1873973	  670.0	  529.7	 9848.0	...
1873974	  670.1	  529.7	 9849.0	...
1873975	  669.8	  529.8	 9846.0	...
1873976	  669.5	  529.6	 9839.0	...
1873977	  669.3	  529.6	 9835.0	...
1873978	  669.4	  529.7	 9830.0	...
1873979	  669.3	  529.1	 9829.0	...
1873980	  669.3	  528.2	 9833.0	...
1873981	  669.3	  527.5	 9837.0	...
1873982	  669.3	  527.8	 9842.0	...
1873983	  669.3	  528.3	 9842.0	...
1873984	  669.3	  528.7	 9850.0	...
1873985	  669.2	  529.0	 9857.0	...
1873986	  669.1	  529.1	 9864.0	...
1873987	  669.1	  529.1	 9862.0	...
1873988	  669.2	  529.1	 9855.0	...
1873989	  669.5	  529.1	 9849.0	...
1873990	  669.6	  529.4	 9848.0	...
1873991	  669.8	  529.7	 9853.0	...
1873992	  669.8	  530.1	 9860.0	...
1873993	  669.5	  529.8	 9863.0	...
1873994	  669.3	  529.3	 9863.0	...
1873995	  669.0	  528.6	 9861.0	...
1873996	  669.0	  528.2	 9858.0	...
1873997	  668.9	  528.1	 9858.0	...
1873998	  669.1	  528.3	 9861.0	...
1873999	  669.4	  528.5	 9864.0	...
1874000	  669.4	  528.6	 9862.0	...
1874001	  669.2	  528.9	 9855.0	...
1874002	  668.8	  529.3	 9848.0	...
1874003	  668.8	  529.0	 9847.0	...
1874004	  669.0	  528.5	 9847.0	...
1874005	  669.2	  527.8	 9848.0	...
1874006	  669.3	  527.7	 9847.0	...
1874007	  669.2	  527.7	 9846.0	...
1874008	  669.2	  527.6	 9848.0	...
1874009	  668.9	  527.6	 9850.0	...
1874010	  668.9	  527.4	 9852.0	...
1874011	  668.8	  527.2	 9852.0	...
1874012	  668.7	  527.1	 9854.0	...
1874013	  668.3	  527.2	 9860.0	...
1874014	  668.4	  527.2	 9864.0	...
1874015	  668.9	  527.2	 9866.0	...
1874016	  669.4	  527.2	 9864.0	...
1874017	  669.3	  527.4	 9861.0	...
1874018	  669.2	  527.7	 9859.0	...
1874019	  669.0	  527.8	 9859.0	...
1874020	  668.9	  527.8	 9859.0	...
1874021	  669.1	  527.8	 9863.0	...
1874022	  669.5	  528.1	 9866.0	...
1874023	  669.9	  528.2	 9869.0	...
1874024	  669.9	  528.5	 9867.0	...
1874025	  669.5	  528.6	 9864.0	...
1874026	  669.1	  528.2	 9863.0	...
1874027	  668.9	  527.8	 9863.0	...
1874028	  669.0	  527.3	 9863.0	...
1874029	  669.1	  527.3	 9865.0	...
1874030	  669.0	  527.4	 9867.0	...
1874031	  669.0	  527.4	 9869.0	...
1874032	  668.9	  527.4	 9869.0	...
1874033	  668.9	  527.4	 9870.0	...
1874034	  668.9	  527.5	 9872.0	...
1874035	  669.0	  527.7	 9874.0	...
1874036	  669.0	  527.8	 9876.0	...
1874037	  669.0	  527.9	 9876.0	...
1874038	  669.0	  528.0	 9877.0	...
1874039	  669.0	  528.0	 9877.0	...
1874040	  668.9	  527.9	 9876.0	...
1874041	  668.5	  528.1	 9871.0	...
1874042	  668.2	  528.5	 9866.0	...
1874043	  667.9	  528.6	 9864.0	...
1874044	  667.9	  528.1	 9867.0	...
1874045	  667.8	  527.7	 9872.0	...
1874046	  667.8	  527.9	 9874.0	...
1874047	  667.8	  528.3	 9873.0	...
1874048	  667.4	  528.4	 9869.0	...
1874049	  667.0	  528.1	 9866.0	...
1874050	  666.7	  528.1	 9867.0	...
1874051	  666.8	  528.4	 9868.0	...
1874052	  667.0	  528.7	 9866.0	...
1874053	  667.1	  528.8	 9863.0	...
1874054	  667.5	  528.8	 9863.0	...
1874055	  667.7	  528.5	 9867.0	...
1874056	  667.9	  528.1	 9870.0	...
1874057	  667.6	  527.7	 9870.0	...
1874058	  667.3	  527.8	 9866.0	...
1874059	  667.2	  527.8	 9862.0	...
1874060	  667.3	  527.8	 9861.0	...
1874061	  667.2	  527.6	 9866.0	...
1874062	  667.1	  527.4	 9872.0	...
1874063	  666.9	  527.2	 9874.0	...
1874064	  667.0	  527.2	 9876.0	...
1874065	  667.5	  527.2	 9876.0	...
1874066	  667.9	  527.0	 9875.0	...
1874067	  667.9	  527.0	 9875.0	...
1874068	  667.3	  527.0	 9875.0	...
1874069	  666.8	  527.0	 9874.0	...
1874070	  666.7	  526.9	 9871.0	...
1874071	  667.0	  526.8	 9869.0	...
1874072	  667.3	  526.7	 9869.0	...
1874073	  667.4	  526.7	 9870.0	...
1874074	  666.9	  526.6	 9872.0	...
1874075	  666.5	  526.6	 9872.0	...
1874076	  666.3	  526.6	 9872.0	...
1874077	  666.4	  526.6	 9872.0	...
1874078	  666.8	  526.6	 9873.0	...
1874079	  667.0	  526.5	 9874.0	...
1874080	  667.3	  526.5	 9877.0	...
1874081	  667.0	  526.6	 9878.0	...
1874082	  666.9	  526.4	 9879.0	...
1874083	  666.8	  526.3	 9879.0	...
1874084	  667.2	  526.1	 9880.0	...
1874085	  667.7	  526.1	 9880.0	...
1874086	  667.9	  526.0	 9881.0	...
1874087	  667.8	  525.9	 9882.0	...
1874088	  667.6	  525.8	 9883.0	...
1874089	  667.5	  525.7	 9883.0	...
1874090	  667.7	  525.5	 9883.0	...
1874091	  667.8	  525.3	 9883.0	...
1874092	  667.8	  525.4	 9884.0	...
1874093	  667.8	  525.7	 9887.0	...
1874094	  667.7	  525.6	 9890.0	...
1874095	  667.7	  525.3	 9891.0	...
1874096	  667.7	  525.2	 9892.0	...
1874097	  667.7	  525.5	 9893.0	...
1874098	  667.6	  525.7	 9892.0	...
1874099	  667.6	  525.7	 9890.0	...
1874100	  667.6	  525.8	 9889.0	...
1874101	  667.6	  525.9	 9888.0	...
1874102	  667.9	  525.9	 9886.0	...
1874103	  668.2	  525.7	 9885.0	...
1874104	  668.5	  525.5	 9884.0	...
1874105	  668.4	  525.4	 9886.0	...
1874106	  668.0	  525.2	 9888.0	...
1874107	  667.6	  524.9	 9890.0	...
1874108	  667.2	  524.9	 9891.0	...
1874109	  667.1	  524.8	 9891.0	...
1874110	  667.5	  524.8	 9892.0	...
1874111	  667.9	  524.7	 9892.0	...
1874112	  668.4	  524.3	 9892.0	...
1874113	  668.3	  524.2	 9893.0	...
1874114	  668.3	  524.1	 9894.0	...
1874115	  668.5	  524.3	 9895.0	...
1874116	  668.7	  524.3	 9897.0	...
1874117	  668.8	  524.4	 9899.0	...
1874118	  668.5	  524.5	 9898.0	...
1874119	  668.3	  524.0	 9897.0	...
1874120	  668.1	  523.6	 9895.0	...
1874121	  668.1	  523.4	 9896.0	...
1874122	  668.0	  523.6	 9897.0	...
1874123	  667.9	  523.7	 9899.0	...
1874124	  667.9	  523.6	 9899.0	...
1874125	  667.9	  524.0	 9896.0	...
1874126	  667.9	  524.5	 9893.0	...
1874127	  668.1	  525.0	 9893.0	...
1874128	  668.4	  524.5	 9897.0	...
1874129	  668.9	  524.1	 9901.0	...
1874130	  669.0	  523.8	 9901.0	...
1874131	  668.9	  524.0	 9901.0	...
1874132	  668.8	  524.1	 9903.0	...
1874133	  668.8	  524.1	 9905.0	...
1874134	  668.9	  524.3	 9904.0	...
1874135	  669.0	  524.5	 9900.0	...
1874136	  668.9	  524.6	 9897.0	...
1874137	  668.9	  524.4	 9897.0	...
1874138	  668.7	  524.2	 9897.0	...
1874139	  668.5	  524.1	 9898.0	...
1874140	  668.3	  524.1	 9898.0	...
1874141	  668.6	  524.1	 9900.0	...
1874142	  669.0	  524.2	 9903.0	...
1874143	  669.5	  524.2	 9907.0	...
1874144	  669.6	  524.3	 9910.0	...
1874145	  669.6	  524.3	 9913.0	...
1874146	  669.2	  524.2	 9914.0	...
1874147	  668.9	  524.3	 9913.0	...
1874148	  669.0	  524.4	 9911.0	...
1874149	  669.3	  524.2	 9910.0	...
1874150	  669.4	  524.1	 9909.0	...
1874151	  669.4	  524.1	 9910.0	...
1874152	  669.3	  524.2	 9911.0	...
1874153	  669.3	  524.3	 9912.0	...
1874154	  669.4	  524.1	 9911.0	...
1874155	  669.4	  523.9	 9909.0	...
1874156	  669.1	  523.7	 9907.0	...
1874157	  668.7	  523.9	 9907.0	...
1874158	  668.4	  524.1	 9904.0	...
1874159	  668.4	  523.8	 9903.0	...
1874160	  668.4	  523.3	 9902.0	...
1874161	  668.5	  522.8	 9905.0	...
1874162	  668.6	  523.2	 9909.0	...
1874163	  668.7	  523.6	 9911.0	...
1874164	  669.0	  524.1	 9910.0	...
1874165	  669.1	  524.2	 9908.0	...
1874166	  669.3	  524.1	 9907.0	...
1874167	  669.2	  523.9	 9910.0	...
1874168	  669.3	  523.6	 9912.0	...
1874169	  669.3	  523.5	 9915.0	...
1874170	  669.4	  523.6	 9913.0	...
1874171	  669.3	  523.8	 9911.0	...
1874172	  669.3	  524.0	 9908.0	...
1874173	  669.3	  523.9	 9908.0	...
1874174	  669.2	  523.8	 9907.0	...
1874175	  669.1	  523.7	 9909.0	...
1874176	  669.2	  524.0	 9910.0	...
1874177	  669.2	  524.5	 9911.0	...
1874178	  669.3	  524.8	 9910.0	...
1874179	  669.3	  524.8	 9909.0	...
1874180	  669.3	  525.0	 9909.0	...
1874181	  669.2	  525.4	 9910.0	...
1874182	  669.1	  525.6	 9911.0	...
1874183	  669.0	  525.5	 9911.0	...
1874184	  669.0	  525.3	 9912.0	...
1874185	  669.3	  525.0	 9910.0	...
1874186	  669.7	  524.8	 9908.0	...
1874187	  670.0	  524.7	 9906.0	...
1874188	  670.0	  524.8	 9907.0	...
1874189	  670.1	  525.3	 9906.0	...
1874190	  670.1	  525.7	 9905.0	...
1874191	  670.0	  525.9	 9903.0	...
1874192	  669.9	  525.7	 9902.0	...
1874193	  669.8	  525.5	 9903.0	...
1874194	  669.8	  525.3	 9906.0	...
1874195	  669.7	  525.2	 9910.0	...
1874196	  669.7	  525.0	 9911.0	...
1874197	  669.7	  524.9	 9912.0	...
1874198	  669.6	  524.9	 9912.0	...
1874199	  669.5	  525.0	 9914.0	...
1874200	  669.1	  525.0	 9916.0	...
1874201	  669.0	  525.2	 9916.0	...
1874202	  669.0	  525.4	 9916.0	...
1874203	  669.1	  525.6	 9916.0	...
1874204	  669.0	  525.5	 9915.0	...
1874205	  668.8	  525.4	 9914.0	...
1874206	  668.6	  525.2	 9915.0	...
1874207	  668.5	  525.3	 9913.0	...
1874208	  668.3	  525.4	 9910.0	...
1874209	  668.6	  525.2	 9909.0	...
1874210	  668.9	  525.0	 9910.0	...
1874211	  669.2	  524.9	 9912.0	...
1874212	  669.1	  524.9	 9912.0	...
1874213	  669.0	  525.0	 9914.0	...
1874214	  669.0	  525.0	 9917.0	...
1874215	  669.2	  525.1	 9916.0	...
1874216	  669.4	  525.3	 9914.0	...
1874217	  669.6	  525.5	 9913.0	...
1874218	  669.6	  525.5	 9918.0	...
1874219	  669.5	  525.6	 9922.0	...
1874220	  669.6	  525.7	 9923.0	...
1874221	  669.6	  525.9	 9922.0	...
1874222	  669.6	  525.9	 9921.0	...
1874223	  669.7	  525.8	 9920.0	...
1874224	  669.8	  525.9	 9919.0	...
1874225	  670.0	  526.0	 9917.0	...
1874226	  669.9	  525.8	 9914.0	...
MSG	1874227 0000 _ Number Off
1874227	  669.8	  525.5	 9910.0	...
1874228	  669.6	  525.4	 9907.0	...
1874229	  669.4	  525.5	 9906.0	...
1874230	  669.3	  525.8	 9907.0	...
1874231	  669.2	  526.0	 9908.0	...
1874232	  669.1	  525.8	 9908.0	...
1874233	  669.2	  525.4	 9912.0	...
1874234	  669.4	  525.0	 9916.0	...
1874235	  669.6	  525.0	 9920.0	...
1874236	  669.7	  524.9	 9920.0	...
1874237	  669.6	  524.9	 9919.0	...
1874238	  669.5	  524.9	 9915.0	...
1874239	  669.5	  524.8	 9912.0	...
1874240	  669.4	  524.5	 9911.0	...
1874241	  669.3	  524.3	 9911.0	...
1874242	  669.6	  524.2	 9917.0	...
1874243	  669.9	  524.3	 9924.0	...
1874244	  670.2	  524.4	 9930.0	...
1874245	  670.1	  524.5	 9931.0	...
1874246	  669.9	  524.4	 9931.0	...
1874247	  669.9	  524.3	 9935.0	...
1874248	  670.0	  524.7	 9939.0	...
1874249	  670.1	  525.1	 9938.0	...
1874250	  670.2	  525.7	 9934.0	...
1874251	  670.8	  525.8	 9930.0	...
1874252	  671.6	  525.6	 9930.0	...
1874253	  672.7	  525.2	 9930.0	...
1874254	  673.8	  524.7	 9929.0	...
1874255	  675.0	  524.4	 9930.0	...
1874256	  676.6	  524.2	 9932.0	...
1874257	  678.2	  524.0	 9932.0	...
1874258	  679.7	  523.5	 9933.0	...
1874259	  681.5	  523.0	 9934.0	...
1874260	  683.2	  522.4	 9931.0	...
1874261	  685.3	  522.2	 9925.0	...
1874262	  687.0	  522.2	 9920.0	...
1874263	  688.4	  522.5	 9921.0	...
1874264	  689.2	  522.7	 9922.0	...
1874265	  689.3	  522.4	 9922.0	...
1874266	  689.1	  522.2	 9921.0	...
1874267	  688.5	  522.0	 9920.0	...
1874268	  687.9	  522.0	 9920.0	...
1874269	  687.2	  521.6	 9922.0	...
1874270	  686.3	  521.5	 9925.0	...
1874271	  685.4	  521.4	 9929.0	...
1874272	  684.6	  521.6	 9931.0	...
1874273	  684.3	  521.7	 9935.0	...
1874274	  683.9	  521.7	 9937.0	...
1874275	  683.6	  521.5	 9933.0	...
1874276	  683.5	  521.4	 9928.0	...
1874277	  683.6	  521.3	 9922.0	...
1874278	  683.7	  521.3	 9922.0	...
1874279	  684.4	  521.9	 9922.0	...
1874280	  685.1	  522.4	 9922.0	...
1874281	  685.9	  523.0	 9920.0	...
1874282	  685.9	  522.8	 9917.0	...
1874283	  685.6	  522.5	 9914.0	...
1874284	  685.3	  522.3	 9916.0	...
1874285	  685.0	  522.2	 9920.0	...
1874286	  685.2	  522.2	 9923.0	...
1874287	  685.3	  522.4	 9925.0	...
1874288	  685.1	  522.7	 9920.0	...
1874289	  684.9	  522.9	 9916.0	...
1874290	  684.6	  522.9	 9911.0	...
1874291	  684.5	  522.8	 9908.0	...
1874292	  684.3	  522.8	 9906.0	...
1874293	  684.4	  522.7	 9908.0	...
1874294	  684.7	  522.5	 9912.0	...
1874295	  685.0	  522.3	 9916.0	...
1874296	  685.0	  522.1	 9917.0	...
1874297	  685.0	  521.7	 9918.0	...
1874298	  685.0	  521.2	 9919.0	...
1874299	  685.1	  521.6	 9918.0	...
1874300	  685.2	  522.3	 9918.0	...
1874301	  685.3	  522.8	 9914.0	...
1874302	  685.4	  522.5	 9910.0	...
1874303	  685.4	  522.2	 9906.0	...
1874304	  685.3	  522.1	 9910.0	...
1874305	  685.4	  522.0	 9915.0	...
1874306	  685.5	  521.9	 9919.0	...
1874307	  685.5	  521.9	 9917.0	...
1874308	  685.5	  522.0	 9914.0	...
1874309	  685.6	  522.3	 9912.0	...
1874310	  685.7	  522.5	 9912.0	...
1874311	  685.7	  522.7	 9912.0	...
1874312	  685.6	  522.7	 9913.0	...
1874313	  685.4	  522.0	 9912.0	...
1874314	  685.4	  521.4	 9911.0	...
1874315	  685.2	  521.5	 9910.0	...
1874316	  685.1	  522.3	 9909.0	...
1874317	  684.9	  522.4	 9907.0	...
1874318	  684.7	  521.9	 9908.0	...
1874319	  684.8	  521.6	 9908.0	...
1874320	  684.8	  521.8	 9908.0	...
1874321	  684.9	  522.1	 9907.0	...
1874322	  685.1	  522.1	 9906.0	...
1874323	  685.2	  522.1	 9907.0	...
1874324	  685.3	  522.0	 9907.0	...
1874325	  685.3	  522.1	 9908.0	...
1874326	  685.3	  522.3	 9910.0	...
1874327	  685.2	  522.4	 9911.0	...
1874328	  685.1	  522.2	 9909.0	...
1874329	  685.0	  521.9	 9907.0	...
1874330	  685.1	  521.7	 9905.0	...
1874331	  685.3	  521.8	 9906.0	...
1874332	  685.5	  521.8	 9907.0	...
1874333	  685.7	  521.8	 9909.0	...
1874334	  685.7	  521.6	 9913.0	...
1874335	  685.7	  521.7	 9916.0	...
1874336	  685.7	  521.7	 9916.0	...
1874337	  685.7	  521.8	 9914.0	...
1874338	  685.7	  522.0	 9913.0	...
1874339	  685.6	  522.2	 9912.0	...
1874340	  685.6	  522.7	 9909.0	...
1874341	  685.6	  522.9	 9907.0	...
1874342	  685.5	  523.0	 9903.0	...
1874343	  685.5	  522.9	 9901.0	...
1874344	  685.3	  522.9	 9897.0	...
1874345	  685.2	  522.9	 9894.0	...
1874346	  685.2	  522.9	 9892.0	...
1874347	  685.2	  523.0	 9892.0	...
1874348	  685.2	  523.0	 9891.0	...
1874349	  685.4	  523.0	 9897.0	...
1874350	  685.7	  522.7	 9903.0	...
1874351	  685.9	  522.5	 9907.0	...
1874352	  686.0	  522.3	 9905.0	...
1874353	  686.0	  522.4	 9902.0	...
1874354	  686.0	  522.5	 9904.0	...
1874355	  686.0	  522.6	 9906.0	...
1874356	  686.1	  522.6	 9909.0	...
1874357	  686.1	  522.7	 9910.0	...
1874358	  686.1	  522.6	 9908.0	...
1874359	  686.0	  522.6	 9907.0	...
1874360	  685.9	  522.6	 9906.0	...
1874361	  686.0	  522.7	 9907.0	...
1874362	  686.2	  522.7	 9907.0	...
1874363	  686.3	  522.8	 9908.0	...
1874364	  686.2	  522.8	 9908.0	...
1874365	  686.1	  522.9	 9908.0	...
1874366	  686.0	  523.0	 9908.0	...
1874367	  685.9	  523.1	 9905.0	...
1874368	  685.8	  523.1	 9902.0	...
1874369	  685.7	  522.9	 9900.0	...
1874370	  685.6	  522.8	 9903.0	...
1874371	  685.4	  522.9	 9906.0	...
1874372	  685.2	  523.2	 9908.0	...
1874373	  685.2	  523.4	 9908.0	...
1874374	  685.5	  523.3	 9909.0	...
1874375	  685.7	  523.2	 9910.0	...
1874376	  685.7	  523.1	 9911.0	...
1874377	  685.7	  522.9	 9912.0	...
1874378	  685.7	  522.9	 9911.0	...
1874379	  685.8	  523.0	 9911.0	...
1874380	  685.6	  523.1	 9910.0	...
1874381	  685.4	  523.2	 9906.0	...
1874382	  685.2	  523.4	 9902.0	...
1874383	  685.0	  523.5	 9898.0	...
1874384	  684.9	  523.5	 9896.0	...
1874385	  684.6	  523.6	 9902.0	...
1874386	  684.5	  523.7	 9909.0	...
1874387	  684.7	  523.6	 9914.0	...
1874388	  684.9	  523.6	 9911.0	...
1874389	  685.1	  523.6	 9908.0	...
1874390	  685.0	  523.7	 9909.0	...
1874391	  685.0	  523.6	 9910.0	...
1874392	  684.8	  523.5	 9911.0	...
1874393	  684.7	  523.4	 9912.0	...
1874394	  684.7	  523.4	 9908.0	...
1874395	  684.8	  523.5	 9905.0	...
1874396	  684.9	  523.3	 9901.0	...
1874397	  684.8	  523.3	 9900.0	...
1874398	  684.6	  523.1	 9900.0	...
1874399	  684.5	  523.0	 9904.0	...
1874400	  684.5	  522.7	 9908.0	...
1874401	  684.5	  522.6	 9912.0	...
1874402	  684.5	  522.6	 9913.0	...
1874403	  684.5	  522.5	 9914.0	...
1874404	  684.8	  522.4	 9915.0	...
1874405	  685.1	  522.7	 9915.0	...
1874406	  685.0	  523.3	 9911.0	...
1874407	  684.6	  523.7	 9907.0	...
1874408	  684.2	  523.5	 9901.0	...
1874409	  684.3	  523.3	 9901.0	...
1874410	  684.4	  523.2	 9905.0	...
1874411	  684.4	  523.0	 9910.0	...
1874412	  684.4	  522.8	 9913.0	...
1874413	  684.4	  522.9	 9910.0	...
1874414	  684.4	  523.2	 9907.0	...
1874415	  684.4	  523.5	 9906.0	...
1874416	  684.4	  523.8	 9907.0	...
1874417	  684.4	  523.8	 9908.0	...
1874418	  684.4	  523.7	 9906.0	...
1874419	  684.2	  523.6	 9902.0	...
1874420	  684.0	  523.5	 9898.0	...
1874421	  684.0	  523.7	 9898.0	...
1874422	  684.1	  524.0	 9903.0	...
1874423	  684.2	  524.3	 9908.0	...
1874424	  684.1	  524.3	 9909.0	...
1874425	  684.0	  524.1	 9905.0	...
1874426	  683.9	  523.8	 9903.0	...
1874427	  683.9	  523.6	 9905.0	...
MSG	1874428 0000 _ Number On
1874428	  683.9	  523.6	 9907.0	...
1874429	  684.0	  523.5	 9911.0	...
1874430	  684.2	  523.4	 9914.0	...
1874431	  684.3	  523.3	 9912.0	...
1874432	  684.2	  523.5	 9904.0	...
1874433	  684.3	  523.7	 9896.0	...
1874434	  684.5	  523.9	 9899.0	...
1874435	  684.5	  523.9	 9903.0	...
1874436	  684.3	  523.9	 9907.0	...
1874437	  684.2	  523.8	 9907.0	...
1874438	  684.1	  523.8	 9908.0	...
1874439	  684.0	  523.8	 9909.0	...
1874440	  684.0	  523.7	 9912.0	...
1874441	  683.9	  523.5	 9914.0	...
1874442	  684.0	  523.3	 9915.0	...
1874443	  683.9	  523.3	 9918.0	...
1874444	  684.0	  523.3	 9920.0	...
1874445	  684.2	  523.4	 9916.0	...
1874446	  684.1	  523.5	 9909.0	...
1874447	  683.9	  523.5	 9902.0	...
1874448	  683.8	  523.8	 9902.0	...
1874449	  683.8	  524.1	 9906.0	...
1874450	  683.9	  524.2	 9910.0	...
1874451	  683.9	  524.1	 9912.0	...
1874452	  683.9	  524.1	 9912.0	...
1874453	  683.8	  524.2	 9911.0	...
1874454	  683.8	  524.2	 9909.0	...
1874455	  683.8	  524.2	 9906.0	...
1874456	  683.8	  523.9	 9900.0	...
1874457	  683.7	  523.7	 9896.0	...
1874458	  683.8	  523.7	 9894.0	...
1874459	  683.9	  523.9	 9896.0	...
1874460	  684.2	  524.0	 9898.0	...
1874461	  684.4	  523.9	 9900.0	...
1874462	  684.2	  523.8	 9900.0	...
1874463	  683.8	  523.7	 9899.0	...
1874464	  683.4	  523.7	 9896.0	...
1874465	  683.3	  523.8	 9894.0	...
1874466	  683.3	  524.0	 9891.0	...
1874467	  683.3	  524.1	 9892.0	...
1874468	  683.3	  524.1	 9893.0	...
1874469	  683.2	  524.1	 9893.0	...
1874470	  683.1	  524.2	 9892.0	...
1874471	  683.2	  524.1	 9891.0	...
1874472	  683.5	  524.1	 9891.0	...
1874473	  683.9	  524.1	 9894.0	...
1874474	  684.2	  524.2	 9896.0	...
1874475	  684.2	  524.1	 9899.0	...
1874476	  684.5	  523.9	 9898.0	...
1874477	  684.8	  523.7	 9897.0	...
1874478	  685.1	  523.6	 9897.0	...
1874479	  685.1	  523.6	 9900.0	...
1874480	  685.1	  523.6	 9903.0	...
1874481	  685.0	  523.4	 9902.0	...
1874482	  685.0	  523.3	 9898.0	...
1874483	  685.0	  523.3	 9893.0	...
1874484	  685.0	  523.4	 9892.0	...
1874485	  685.1	  523.5	 9894.0	...
1874486	  685.1	  523.4	 9899.0	...
1874487	  685.2	  523.2	 9903.0	...
1874488	  685.3	  523.4	 9905.0	...
1874489	  685.3	  523.8	 9908.0	...
1874490	  685.3	  524.2	 9911.0	...
1874491	  685.4	  524.2	 9916.0	...
1874492	  685.5	  524.1	 9916.0	...
1874493	  685.6	  523.9	 9917.0	...
1874494	  685.6	  523.7	 9916.0	...
1874495	  685.6	  523.8	 9916.0	...
1874496	  685.5	  524.0	 9915.0	...
1874497	  685.4	  524.1	 9914.0	...
1874498	  685.2	  524.0	 9913.0	...
1874499	  685.2	  524.0	 9913.0	...
1874500	  685.2	  523.9	 9913.0	...
1874501	  685.1	  523.9	 9912.0	...
1874502	  685.1	  523.8	 9909.0	...
1874503	  685.2	  523.8	 9906.0	...
1874504	  685.0	  523.9	 9904.0	...
1874505	  684.8	  523.9	 9902.0	...
1874506	  684.6	  523.9	 9900.0	...
1874507	  684.3	  523.9	 9899.0	...
1874508	  684.0	  523.6	 9899.0	...
1874509	  683.8	  523.3	 9905.0	...
1874510	  683.9	  522.9	 9911.0	...
1874511	  684.0	  522.8	 9917.0	...
1874512	  684.0	  522.8	 9917.0	...
1874513	  683.9	  522.8	 9916.0	...
1874514	  683.8	  522.8	 9913.0	...
1874515	  683.8	  523.1	 9910.0	...
1874516	  683.8	  523.3	 9911.0	...
1874517	  683.9	  523.5	 9915.0	...
1874518	  683.9	  523.3	 9920.0	...
1874519	  683.9	  523.5	 9921.0	...
1874520	  683.9	  523.7	 9924.0	...
1874521	  683.6	  523.6	 9925.0	...
1874522	  683.2	  523.4	 9928.0	...
1874523	  682.9	  523.3	 9929.0	...
1874524	  682.9	  523.4	 9931.0	...
1874525	  682.8	  523.5	 9931.0	...
1874526	  682.8	  523.4	 9926.0	...
1874527	  682.8	  523.3	 9920.0	...
1874528	  682.9	  523.2	 9915.0	...
1874529	  683.0	  523.1	 9916.0	...
1874530	  683.2	  523.1	 9918.0	...
1874531	  683.3	  523.1	 9921.0	...
1874532	  683.5	  523.0	 9919.0	...
1874533	  683.5	  523.0	 9915.0	...
1874534	  683.4	  522.9	 9911.0	...
1874535	  683.3	  522.4	 9912.0	...
1874536	  683.1	  521.9	 9911.0	...
1874537	  683.0	  521.7	 9911.0	...
1874538	  683.0	  522.0	 9910.0	...
1874539	  682.8	  522.1	 9908.0	...
1874540	  682.6	  522.1	 9906.0	...
1874541	  682.8	  522.0	 9905.0	...
1874542	  683.2	  522.3	 9905.0	...
1874543	  683.3	  522.6	 9905.0	...
1874544	  683.2	  522.9	 9905.0	...
1874545	  683.0	  522.9	 9908.0	...
1874546	  683.0	  522.8	 9911.0	...
1874547	  682.8	  522.8	 9912.0	...
1874548	  682.5	  523.0	 9911.0	...
1874549	  682.2	  523.1	 9909.0	...
1874550	  682.1	  522.7	 9909.0	...
1874551	  682.1	  522.2	 9904.0	...
1874552	  682.0	  521.8	 9899.0	...
1874553	  682.0	  521.8	 9895.0	...
1874554	  682.2	  521.8	 9897.0	...
1874555	  682.4	  522.0	 9900.0	...
1874556	  682.5	  522.2	 9902.0	...
1874557	  682.4	  522.4	 9904.0	...
1874558	  682.2	  522.2	 9904.0	...
1874559	  682.2	  521.9	 9905.0	...
1874560	  682.2	  521.6	 9907.0	...
1874561	  682.4	  521.5	 9907.0	...
1874562	  682.5	  521.3	 9907.0	...
1874563	  682.6	  521.3	 9905.0	...
1874564	  682.5	  521.2	 9907.0	...
1874565	  682.5	  521.1	 9908.0	...
1874566	  682.7	  521.0	 9909.0	...
1874567	  682.8	  521.0	 9909.0	...
1874568	  683.0	  521.1	 9910.0	...
1874569	  683.2	  521.2	 9911.0	...
1874570	  683.4	  521.3	 9911.0	...
1874571	  683.4	  521.5	 9912.0	...
1874572	  683.2	  522.1	 9913.0	...
1874573	  682.8	  522.6	 9908.0	...
1874574	  682.6	  522.8	 9902.0	...
1874575	  682.4	  522.6	 9897.0	...
1874576	  682.3	  522.4	 9899.0	...
1874577	  682.3	  522.5	 9902.0	...
1874578	  682.3	  522.5	 9905.0	...
1874579	  682.3	  522.2	 9908.0	...
1874580	  682.4	  522.0	 9909.0	...
1874581	  682.5	  521.6	 9909.0	...
1874582	  682.5	  521.5	 9908.0	...
1874583	  682.5	  521.4	 9909.0	...
1874584	  682.5	  521.4	 9910.0	...
1874585	  682.5	  521.6	 9911.0	...
1874586	  682.2	  521.9	 9909.0	...
1874587	  681.9	  522.1	 9908.0	...
1874588	  681.6	  522.0	 9905.0	...
1874589	  681.5	  521.8	 9904.0	...
1874590	  681.8	  521.6	 9905.0	...
1874591	  682.2	  521.6	 9908.0	...
1874592	  682.6	  521.6	 9911.0	...
1874593	  682.7	  521.8	 9913.0	...
1874594	  682.6	  522.1	 9915.0	...
1874595	  682.6	  522.5	 9917.0	...
1874596	  682.5	  522.9	 9916.0	...
1874597	  682.5	  523.1	 9915.0	...
1874598	  682.5	  522.9	 9916.0	...
1874599	  682.6	  522.8	 9917.0	...
1874600	  682.6	  522.6	 9917.0	...
1874601	  682.6	  522.5	 9916.0	...
1874602	  682.6	  522.3	 9914.0	...
1874603	  682.4	  522.3	 9912.0	...
1874604	  682.1	  522.2	 9910.0	...
1874605	  681.9	  522.5	 9909.0	...
1874606	  681.9	  522.8	 9909.0	...
1874607	  681.9	  523.2	 9909.0	...
1874608	  681.9	  523.3	 9908.0	...
1874609	  681.9	  523.3	 9908.0	...
1874610	  682.0	  523.0	 9909.0	...
1874611	  682.1	  522.7	 9908.0	...
1874612	  682.1	  522.5	 9906.0	...
1874613	  682.4	  523.0	 9906.0	...
1874614	  682.7	  523.6	 9906.0	...
1874615	  682.7	  523.7	 9907.0	...
1874616	  682.5	  523.4	 9907.0	...
1874617	  682.3	  523.2	 9907.0	...
1874618	  682.3	  523.4	 9906.0	...
1874619	  682.3	  523.6	 9905.0	...
1874620	  682.4	  523.7	 9908.0	...
1874621	  682.4	  523.7	 9910.0	...
1874622	  682.4	  523.7	 9909.0	...
1874623	  682.3	  523.5	 9905.0	...
1874624	  682.2	  523.2	 9902.0	...
1874625	  682.3	  523.2	 9902.0	...
1874626	  682.3	  523.5	 9902.0	...
1874627	  682.3	  523.8	 9902.0	...
1874628	  682.3	  523.7	 9903.0	...
1874629	  682.3	  523.5	 9903.0	...
1874630	  682.3	  523.4	 9904.0	...
1874631	  682.3	  523.4	 9904.0	...
1874632	  682.3	  523.5	 9903.0	...
1874633	  682.3	  523.7	 9903.0	...
1874634	  682.1	  523.7	 9902.0	...
1874635	  681.9	  523.7	 9900.0	...
1874636	  681.6	  523.7	 9899.0	...
1874637	  681.4	  523.6	 9899.0	...
1874638	  681.3	  523.5	 9900.0	...
1874639	  681.3	  523.3	 9901.0	...
1874640	  681.4	  523.2	 9901.0	...
1874641	  681.5	  523.2	 9901.0	...
1874642	  681.5	  523.3	 9901.0	...
1874643	  681.2	  523.3	 9897.0	...
1874644	  680.9	  523.2	 9891.0	...
1874645	  681.1	  523.0	 9884.0	...
1874646	  681.5	  522.8	 9881.0	...
1874647	  682.1	  523.4	 9883.0	...
1874648	  682.1	  524.2	 9885.0	...
1874649	  682.2	  524.9	 9890.0	...
1874650	  682.2	  524.7	 9895.0	...
1874651	  682.1	  524.4	 9895.0	...
1874652	  682.1	  523.9	 9892.0	...
1874653	  681.8	  523.7	 9889.0	...
1874654	  681.5	  523.6	 9889.0	...
1874655	  681.3	  524.0	 9888.0	...
1874656	  681.4	  524.3	 9888.0	...
1874657	  681.4	  524.6	 9888.0	...
1874658	  681.4	  524.7	 9888.0	...
1874659	  681.3	  524.6	 9887.0	...
1874660	  681.2	  524.3	 9886.0	...
1874661	  681.1	  523.9	 9885.0	...
1874662	  680.9	  524.1	 9886.0	...
1874663	  680.7	  524.4	 9888.0	...
1874664	  680.6	  524.4	 9890.0	...
1874665	  680.6	  524.1	 9891.0	...
1874666	  680.6	  523.8	 9889.0	...
1874667	  680.8	  524.0	 9888.0	...
1874668	  681.1	  524.2	 9888.0	...
1874669	  681.4	  524.2	 9887.0	...
1874670	  681.5	  524.5	 9888.0	...
1874671	  681.4	  524.7	 9888.0	...
1874672	  681.3	  525.0	 9886.0	...
1874673	  681.2	  524.9	 9882.0	...
1874674	  681.2	  524.8	 9876.0	...
1874675	  681.2	  524.9	 9873.0	...
1874676	  681.2	  525.1	 9871.0	...
1874677	  681.1	  525.3	 9875.0	...
1874678	  681.1	  525.2	 9881.0	...
1874679	  681.2	  525.1	 9886.0	...
1874680	  681.3	  525.0	 9887.0	...
1874681	  681.4	  524.9	 9888.0	...
1874682	  681.5	  524.9	 9888.0	...
1874683	  681.3	  524.8	 9887.0	...
1874684	  681.1	  524.8	 9884.0	...
1874685	  680.8	  524.7	 9882.0	...
1874686	  680.7	  524.6	 9882.0	...
1874687	  680.9	  525.0	 9882.0	...
1874688	  681.1	  525.5	 9876.0	...
1874689	  681.3	  526.0	 9872.0	...
1874690	  681.3	  526.1	 9873.0	...
1874691	  680.7	  526.1	 9880.0	...
1874692	  680.0	  526.0	 9885.0	...
EFIX R   1870418	1874692	4275	  687.3	  550.4	   9308
SSACC R  1874693
1874693	  678.5	  526.0	 9882.0	...
1874694	  677.2	  525.9	 9879.0	...
1874695	  674.7	  526.0	 9877.0	...
1874696	  672.8	  526.0	 9875.0	...
1874697	  669.6	  526.3	 9873.0	...
1874698	  667.6	  526.7	 9871.0	...
1874699	  665.5	  527.1	 9870.0	...
1874700	  663.4	  527.5	 9869.0	...
1874701	  661.4	  527.7	 9874.0	...
1874702	  658.2	  527.8	 9880.0	...
1874703	  656.2	  527.6	 9885.0	...
ESACC R  1874693	1874703	11	  678.5	  526.0	  656.2	  527.6	   0.47	     49
SFIX R   1874704
1874704	  654.2	  527.4	 9884.0	...
1874705	  653.5	  527.2	 9884.0	...
1874706	  653.2	  527.0	 9883.0	...
1874707	  653.2	  526.4	 9880.0	...
1874708	  653.3	  525.9	 9873.0	...
1874709	  653.6	  525.5	 9866.0	...
1874710	  654.8	  525.5	 9860.0	...
1874711	  656.1	  525.4	 9863.0	...
1874712	  657.7	  525.6	 9867.0	...
1874713	  658.3	  525.9	 9864.0	...
1874714	  658.7	  526.2	 9858.0	...
1874715	  659.5	  526.6	 9851.0	...
1874716	  660.3	  527.0	 9850.0	...
1874717	  661.2	  527.4	 9851.0	...
1874718	  661.3	  527.4	 9854.0	...
1874719	  661.6	  527.4	 9857.0	...
1874720	  661.7	  527.4	 9859.0	...
1874721	  661.7	  527.4	 9860.0	...
1874722	  661.7	  527.5	 9863.0	...
1874723	  661.7	  527.6	 9864.0	...
1874724	  661.7	  527.2	 9862.0	...
1874725	  661.6	  526.6	 9859.0	...
1874726	  661.6	  526.1	 9855.0	...
1874727	  661.7	  526.5	 9858.0	...
1874728	  661.9	  526.9	 9862.0	...
1874729	  661.9	  527.5	 9866.0	...
1874730	  661.8	  527.9	 9866.0	...
1874731	  661.7	  528.3	 9862.0	...
1874732	  661.6	  528.3	 9859.0	...
1874733	  661.4	  528.1	 9860.0	...
1874734	  661.3	  528.0	 9865.0	...
1874735	  661.3	  528.2	 9868.0	...
1874736	  661.3	  528.3	 9866.0	...
1874737	  661.2	  528.2	 9864.0	...
1874738	  661.1	  528.0	 9863.0	...
1874739	  661.0	  527.9	 9863.0	...
1874740	  661.0	  528.0	 9863.0	...
MSG	1874741 0000 _ Number Off
1874741	  660.8	  528.2	 9864.0	...
1874742	  660.7	  528.3	 9866.0	...
1874743	  660.7	  528.3	 9868.0	...
1874744	  660.7	  528.2	 9869.0	...
1874745	  660.7	  528.2	 9868.0	...
1874746	  660.7	  528.2	 9866.0	...
1874747	  660.8	  528.1	 9862.0	...
1874748	  660.8	  528.1	 9859.0	...
1874749	  660.7	  527.9	 9859.0	...
1874750	  660.7	  527.9	 9860.0	...
1874751	  660.6	  527.7	 9860.0	...
1874752	  660.7	  527.6	 9856.0	...
1874753	  660.7	  527.5	 9852.0	...
1874754	  660.8	  527.6	 9849.0	...
1874755	  660.8	  527.8	 9849.0	...
1874756	  661.0	  528.0	 9848.0	...
1874757	  661.1	  528.2	 9849.0	...
1874758	  661.2	  528.4	 9849.0	...
1874759	  660.9	  528.4	 9849.0	...
1874760	  660.7	  528.4	 9848.0	...
1874761	  660.5	  528.4	 9846.0	...
1874762	  660.4	  528.3	 9845.0	...
1874763	  660.4	  528.8	 9845.0	...
1874764	  660.4	  529.3	 9844.0	...
1874765	  660.5	  529.7	 9844.0	...
1874766	  660.4	  529.4	 9845.0	...
1874767	  660.1	  529.1	 9845.0	...
1874768	  659.8	  528.9	 9844.0	...
1874769	  659.8	  528.9	 9843.0	...
1874770	  659.7	  528.8	 9842.0	...
1874771	  659.5	  528.8	 9841.0	...
1874772	  659.3	  528.7	 9839.0	...
1874773	  659.5	  529.1	 9836.0	...
1874774	  659.9	  529.5	 9834.0	...
1874775	  660.0	  529.3	 9831.0	...
1874776	  659.6	  528.8	 9829.0	...
1874777	  659.1	  528.4	 9831.0	...
1874778	  659.0	  528.5	 9835.0	...
1874779	  659.0	  528.6	 9835.0	...
1874780	  659.2	  528.7	 9830.0	...
1874781	  659.3	  529.2	 9831.0	...
1874782	  659.4	  529.5	 9835.0	...
1874783	  659.1	  529.9	 9835.0	...
1874784	  658.7	  529.9	 9831.0	...
1874785	  658.7	  529.5	 9828.0	...
1874786	  659.0	  529.1	 9830.0	...
1874787	  659.2	  528.9	 9832.0	...
1874788	  659.4	  529.0	 9832.0	...
1874789	  659.6	  529.2	 9833.0	...
1874790	  659.8	  529.5	 9831.0	...
1874791	  659.7	  530.1	 9830.0	...
1874792	  659.7	  530.6	 9828.0	...
1874793	  659.5	  530.5	 9828.0	...
1874794	  659.2	  530.1	 9826.0	...
1874795	  658.9	  529.8	 9825.0	...
1874796	  658.8	  530.0	 9825.0	...
1874797	  658.8	  530.1	 9825.0	...
1874798	  659.2	  530.0	 9824.0	...
1874799	  659.5	  529.9	 9822.0	...
1874800	  659.8	  529.9	 9819.0	...
1874801	  659.9	  529.7	 9819.0	...
1874802	  659.6	  529.5	 9819.0	...
1874803	  659.2	  529.3	 9819.0	...
1874804	  658.9	  529.2	 9820.0	...
1874805	  658.9	  529.6	 9820.0	...
1874806	  659.0	  530.1	 9820.0	...
1874807	  659.0	  530.1	 9818.0	...
1874808	  659.0	  529.6	 9814.0	...
1874809	  659.0	  529.3	 9811.0	...
1874810	  659.1	  529.5	 9813.0	...
1874811	  659.3	  529.8	 9815.0	...
1874812	  659.3	  529.9	 9818.0	...
1874813	  659.1	  530.0	 9818.0	...
1874814	  659.0	  530.1	 9818.0	...
1874815	  659.0	  530.1	 9818.0	...
1874816	  659.0	  530.1	 9818.0	...
1874817	  659.0	  530.6	 9815.0	...
1874818	  659.0	  531.0	 9810.0	...
1874819	  659.0	  531.2	 9805.0	...
1874820	  659.0	  530.9	 9803.0	...
1874821	  659.1	  530.8	 9804.0	...
1874822	  658.9	  530.5	 9805.0	...
1874823	  658.7	  530.2	 9805.0	...
1874824	  658.6	  529.9	 9803.0	...
1874825	  658.7	  530.2	 9801.0	...
1874826	  658.7	  530.6	 9801.0	...
1874827	  658.7	  530.9	 9803.0	...
1874828	  658.7	  531.0	 9800.0	...
1874829	  658.8	  531.0	 9795.0	...
1874830	  659.0	  530.8	 9791.0	...
1874831	  659.3	  530.7	 9793.0	...
1874832	  659.2	  530.6	 9795.0	...
1874833	  658.9	  530.7	 9796.0	...
1874834	  658.9	  530.9	 9797.0	...
1874835	  659.1	  531.1	 9799.0	...
1874836	  659.3	  531.2	 9801.0	...
1874837	  659.3	  531.2	 9799.0	...
1874838	  659.0	  531.1	 9795.0	...
1874839	  658.7	  530.9	 9791.0	...
1874840	  658.3	  531.0	 9790.0	...
1874841	  658.2	  531.2	 9788.0	...
1874842	  658.1	  531.5	 9787.0	...
1874843	  658.0	  531.5	 9782.0	...
1874844	  657.9	  531.4	 9778.0	...
1874845	  657.9	  531.4	 9771.0	...
1874846	  657.8	  531.4	 9769.0	...
1874847	  657.8	  531.4	 9768.0	...
1874848	  658.0	  531.4	 9769.0	...
1874849	  658.5	  531.3	 9770.0	...
1874850	  659.0	  531.3	 9769.0	...
1874851	  659.1	  531.3	 9769.0	...
1874852	  659.0	  531.4	 9771.0	...
1874853	  658.9	  531.5	 9774.0	...
1874854	  658.8	  531.6	 9776.0	...
1874855	  658.7	  531.4	 9774.0	...
1874856	  658.8	  531.1	 9772.0	...
1874857	  658.8	  531.1	 9771.0	...
1874858	  659.0	  531.3	 9771.0	...
1874859	  659.0	  531.6	 9770.0	...
1874860	  659.0	  531.7	 9769.0	...
1874861	  659.0	  531.7	 9769.0	...
1874862	  659.0	  531.7	 9768.0	...
1874863	  659.0	  531.7	 9768.0	...
1874864	  659.3	  531.7	 9769.0	...
1874865	  659.7	  531.7	 9763.0	...
1874866	  659.6	  531.7	 9756.0	...
1874867	  659.3	  531.6	 9749.0	...
1874868	  658.9	  531.5	 9747.0	...
1874869	  658.7	  531.3	 9744.0	...
1874870	  658.7	  531.6	 9745.0	...
1874871	  658.7	  531.9	 9752.0	...
1874872	  658.6	  532.2	 9758.0	...
1874873	  658.5	  532.1	 9760.0	...
1874874	  658.4	  532.3	 9759.0	...
1874875	  658.3	  532.7	 9757.0	...
1874876	  658.2	  533.0	 9756.0	...
1874877	  658.3	  532.9	 9756.0	...
1874878	  658.6	  532.9	 9756.0	...
1874879	  658.9	  532.8	 9756.0	...
1874880	  659.0	  532.8	 9754.0	...
1874881	  658.9	  532.8	 9752.0	...
1874882	  658.8	  532.8	 9751.0	...
1874883	  658.7	  532.6	 9751.0	...
1874884	  658.6	  532.5	 9750.0	...
1874885	  658.6	  532.7	 9747.0	...
1874886	  658.6	  532.8	 9744.0	...
1874887	  658.6	  533.2	 9744.0	...
1874888	  658.6	  533.4	 9747.0	...
1874889	  658.5	  533.7	 9750.0	...
1874890	  658.5	  533.9	 9749.0	...
1874891	  658.5	  534.0	 9753.0	...
1874892	  658.5	  534.0	 9757.0	...
1874893	  658.6	  533.6	 9756.0	...
1874894	  658.8	  533.2	 9751.0	...
1874895	  658.8	  532.9	 9746.0	...
1874896	  658.8	  532.9	 9745.0	...
1874897	  658.7	  533.0	 9746.0	...
1874898	  658.7	  533.0	 9746.0	...
1874899	  658.9	  533.0	 9747.0	...
1874900	  659.0	  533.0	 9747.0	...
1874901	  658.9	  533.0	 9748.0	...
1874902	  658.7	  532.9	 9749.0	...
1874903	  658.5	  532.7	 9748.0	...
1874904	  658.5	  532.6	 9745.0	...
1874905	  658.9	  532.6	 9741.0	...
1874906	  659.2	  533.0	 9740.0	...
1874907	  659.4	  533.4	 9741.0	...
1874908	  659.3	  533.7	 9742.0	...
1874909	  659.0	  533.7	 9741.0	...
1874910	  658.9	  533.7	 9738.0	...
1874911	  658.8	  533.6	 9735.0	...
1874912	  658.9	  533.1	 9734.0	...
1874913	  658.9	  532.6	 9731.0	...
1874914	  658.9	  532.4	 9729.0	...
1874915	  659.0	  532.9	 9727.0	...
1874916	  659.2	  533.4	 9727.0	...
1874917	  659.4	  533.8	 9729.0	...
1874918	  659.5	  533.9	 9728.0	...
1874919	  659.1	  533.9	 9726.0	...
1874920	  658.8	  533.7	 9723.0	...
1874921	  658.5	  533.5	 9726.0	...
1874922	  658.7	  533.4	 9730.0	...
1874923	  658.9	  533.4	 9734.0	...
1874924	  658.8	  533.6	 9731.0	...
1874925	  658.5	  533.8	 9728.0	...
1874926	  658.2	  534.2	 9724.0	...
1874927	  658.1	  534.3	 9724.0	...
1874928	  658.0	  534.3	 9725.0	...
1874929	  658.0	  534.3	 9726.0	...
1874930	  658.1	  534.1	 9726.0	...
1874931	  658.1	  533.9	 9721.0	...
1874932	  658.1	  534.1	 9717.0	...
1874933	  658.0	  534.3	 9712.0	...
1874934	  658.0	  534.5	 9712.0	...
1874935	  658.0	  534.5	 9713.0	...
1874936	  658.2	  534.6	 9714.0	...
1874937	  658.4	  534.5	 9716.0	...
1874938	  658.5	  534.3	 9716.0	...
1874939	  658.6	  534.1	 9716.0	...
1874940	  658.6	  534.2	 9716.0	...
1874941	  658.5	  534.2	 9714.0	...
1874942	  658.2	  534.2	 9713.0	...
1874943	  657.9	  534.1	 9711.0	...
1874944	  657.8	  534.1	 9710.0	...
1874945	  658.0	  533.9	 9709.0	...
1874946	  658.3	  533.8	 9707.0	...
1874947	  658.4	  533.7	 9706.0	...
1874948	  658.4	  533.7	 9710.0	...
1874949	  658.4	  533.9	 9715.0	...
1874950	  658.4	  534.1	 9715.0	...
1874951	  658.4	  534.3	 9709.0	...
MSG	1874952 0000 _ Number On
1874952	  658.5	  534.5	 9703.0	...
1874953	  658.7	  534.5	 9706.0	...
1874954	  658.9	  534.2	 9710.0	...
1874955	  659.0	  533.8	 9714.0	...
1874956	  659.0	  533.5	 9714.0	...
1874957	  658.9	  533.6	 9709.0	...
1874958	  658.7	  533.7	 9703.0	...
1874959	  658.4	  533.7	 9694.0	...
1874960	  658.1	  533.8	 9692.0	...
1874961	  658.0	  534.1	 9692.0	...
1874962	  657.9	  534.3	 9695.0	...
1874963	  657.8	  534.3	 9694.0	...
1874964	  657.9	  534.2	 9692.0	...
1874965	  658.0	  534.2	 9689.0	...
1874966	  658.1	  534.4	 9688.0	...
1874967	  658.0	  534.6	 9689.0	...
1874968	  657.8	  534.7	 9692.0	...
1874969	  658.0	  534.5	 9696.0	...
1874970	  658.5	  534.4	 9697.0	...
1874971	  659.1	  534.1	 9696.0	...
1874972	  659.1	  534.0	 9695.0	...
1874973	  658.8	  534.0	 9695.0	...
1874974	  658.7	  534.2	 9696.0	...
1874975	  658.9	  534.3	 9697.0	...
1874976	  659.1	  534.3	 9699.0	...
1874977	  659.2	  534.4	 9699.0	...
1874978	  659.2	  534.5	 9691.0	...
1874979	  659.1	  534.4	 9683.0	...
1874980	  658.8	  534.0	 9673.0	...
1874981	  658.5	  534.0	 9671.0	...
1874982	  658.6	  534.4	 9670.0	...
1874983	  658.7	  534.8	 9673.0	...
1874984	  658.9	  534.6	 9677.0	...
1874985	  659.0	  534.4	 9683.0	...
1874986	  659.1	  534.1	 9688.0	...
1874987	  659.1	  534.2	 9693.0	...
1874988	  659.1	  534.2	 9694.0	...
1874989	  658.9	  534.4	 9693.0	...
1874990	  658.7	  534.5	 9693.0	...
1874991	  658.5	  534.6	 9694.0	...
1874992	  658.5	  534.8	 9698.0	...
1874993	  658.8	  534.9	 9703.0	...
1874994	  659.1	  534.9	 9707.0	...
1874995	  659.2	  534.8	 9707.0	...
1874996	  659.1	  535.0	 9705.0	...
1874997	  659.0	  535.3	 9704.0	...
1874998	  659.1	  535.2	 9702.0	...
1874999	  658.7	  534.8	 9700.0	...
1875000	  658.3	  534.5	 9697.0	...
1875001	  658.0	  534.5	 9697.0	...
1875002	  658.2	  534.8	 9697.0	...
1875003	  658.3	  534.9	 9698.0	...
1875004	  658.5	  534.8	 9699.0	...
1875005	  658.7	  534.6	 9700.0	...
1875006	  659.0	  534.4	 9700.0	...
1875007	  659.1	  534.3	 9700.0	...
1875008	  659.1	  534.3	 9699.0	...
1875009	  659.1	  534.3	 9700.0	...
1875010	  658.7	  534.5	 9700.0	...
1875011	  658.3	  534.7	 9700.0	...
1875012	  657.8	  534.7	 9700.0	...
1875013	  657.8	  534.8	 9699.0	...
1875014	  657.8	  534.5	 9698.0	...
1875015	  657.8	  534.3	 9697.0	...
1875016	  657.8	  534.5	 9697.0	...
1875017	  657.7	  534.7	 9694.0	...
1875018	  657.7	  534.6	 9690.0	...
1875019	  657.6	  534.3	 9686.0	...
1875020	  657.8	  534.6	 9684.0	...
1875021	  658.0	  535.1	 9682.0	...
1875022	  658.2	  535.6	 9683.0	...
1875023	  658.1	  535.6	 9686.0	...
1875024	  658.0	  535.6	 9690.0	...
1875025	  658.0	  535.5	 9692.0	...
1875026	  658.1	  535.1	 9692.0	...
1875027	  658.2	  534.7	 9691.0	...
1875028	  658.2	  534.4	 9689.0	...
1875029	  658.3	  534.4	 9688.0	...
1875030	  658.4	  534.4	 9684.0	...
1875031	  658.6	  534.4	 9679.0	...
1875032	  658.7	  534.6	 9675.0	...
1875033	  658.6	  534.9	 9675.0	...
1875034	  658.6	  535.6	 9675.0	...
1875035	  658.6	  536.1	 9674.0	...
1875036	  658.5	  536.3	 9673.0	...
1875037	  658.4	  536.0	 9673.0	...
1875038	  658.3	  535.7	 9675.0	...
1875039	  658.4	  535.4	 9673.0	...
1875040	  658.4	  535.3	 9672.0	...
1875041	  658.4	  535.3	 9669.0	...
1875042	  658.3	  535.3	 9668.0	...
1875043	  658.1	  535.3	 9669.0	...
1875044	  658.1	  535.4	 9670.0	...
1875045	  658.2	  535.4	 9669.0	...
1875046	  658.2	  535.4	 9669.0	...
1875047	  658.2	  535.4	 9670.0	...
1875048	  658.5	  535.4	 9669.0	...
1875049	  658.8	  535.5	 9666.0	...
1875050	  658.5	  535.6	 9663.0	...
1875051	  658.0	  535.7	 9661.0	...
1875052	  657.6	  535.7	 9661.0	...
1875053	  657.8	  535.8	 9660.0	...
1875054	  658.0	  536.0	 9660.0	...
1875055	  658.1	  536.3	 9661.0	...
1875056	  658.1	  536.2	 9662.0	...
1875057	  657.9	  535.9	 9663.0	...
1875058	  657.8	  535.6	 9663.0	...
1875059	  657.9	  535.7	 9662.0	...
1875060	  658.0	  535.8	 9662.0	...
1875061	  657.9	  535.9	 9663.0	...
1875062	  657.7	  535.9	 9665.0	...
1875063	  657.5	  535.8	 9667.0	...
1875064	  657.5	  535.7	 9668.0	...
1875065	  657.6	  535.7	 9666.0	...
1875066	  657.8	  535.7	 9662.0	...
1875067	  658.1	  535.7	 9661.0	...
1875068	  658.7	  535.6	 9663.0	...
1875069	  659.2	  535.6	 9667.0	...
1875070	  660.2	  535.4	 9668.0	...
1875071	  660.8	  535.3	 9672.0	...
EFIX R   1874704	1875071	368	  658.9	  532.0	   9760
SSACC R  1875072
1875072	  662.5	  535.4	 9673.0	...
1875073	  664.3	  535.5	 9677.0	...
1875074	  666.9	  535.6	 9680.0	...
1875075	  668.8	  535.6	 9676.0	...
1875076	  671.3	  535.7	 9669.0	...
1875077	  673.1	  535.8	 9659.0	...
ESACC R  1875072	1875077	6	  662.5	  535.4	  673.1	  535.8	   0.23	     38
SFIX R   1875078
1875078	  674.6	  535.4	 9655.0	...
1875079	  675.6	  535.0	 9656.0	...
1875080	  676.7	  534.8	 9661.0	...
1875081	  677.7	  535.2	 9663.0	...
1875082	  677.5	  535.7	 9659.0	...
1875083	  676.9	  536.1	 9659.0	...
1875084	  676.1	  536.2	 9662.0	...
1875085	  675.2	  536.4	 9663.0	...
1875086	  674.4	  536.5	 9660.0	...
1875087	  673.4	  536.5	 9653.0	...
1875088	  673.0	  536.2	 9648.0	...
1875089	  672.2	  535.6	 9644.0	...
1875090	  671.5	  535.2	 9644.0	...
1875091	  670.8	  534.8	 9645.0	...
1875092	  670.8	  534.8	 9646.0	...
1875093	  671.1	  534.7	 9647.0	...
1875094	  671.4	  534.6	 9646.0	...
1875095	  671.4	  534.6	 9646.0	...
1875096	  671.5	  534.6	 9647.0	...
1875097	  671.6	  534.8	 9647.0	...
1875098	  671.7	  535.2	 9648.0	...
1875099	  671.6	  535.5	 9649.0	...
1875100	  671.6	  535.7	 9650.0	...
1875101	  671.5	  535.5	 9652.0	...
1875102	  671.7	  535.3	 9652.0	...
1875103	  671.9	  535.1	 9651.0	...
1875104	  672.1	  535.0	 9650.0	...
1875105	  672.0	  534.8	 9650.0	...
1875106	  671.9	  534.7	 9651.0	...
1875107	  671.8	  534.5	 9652.0	...
1875108	  671.7	  534.5	 9652.0	...
1875109	  671.7	  534.4	 9652.0	...
1875110	  671.9	  534.4	 9652.0	...
1875111	  672.0	  534.8	 9652.0	...
1875112	  672.2	  535.2	 9651.0	...
1875113	  672.2	  535.5	 9651.0	...
1875114	  672.2	  535.4	 9647.0	...
1875115	  672.3	  535.6	 9645.0	...
1875116	  672.4	  535.9	 9641.0	...
1875117	  672.6	  536.3	 9639.0	...
1875118	  672.8	  536.5	 9637.0	...
1875119	  672.9	  536.1	 9639.0	...
1875120	  672.9	  535.5	 9640.0	...
1875121	  672.8	  534.9	 9644.0	...
1875122	  672.6	  534.9	 9646.0	...
1875123	  672.5	  534.9	 9647.0	...
1875124	  672.4	  534.9	 9646.0	...
1875125	  672.4	  534.8	 9645.0	...
1875126	  672.2	  534.6	 9642.0	...
1875127	  672.1	  534.5	 9639.0	...
1875128	  672.0	  534.4	 9638.0	...
1875129	  671.9	  534.5	 9640.0	...
1875130	  671.8	  534.6	 9643.0	...
1875131	  671.9	  534.8	 9644.0	...
1875132	  672.0	  534.7	 9645.0	...
1875133	  671.9	  534.7	 9645.0	...
1875134	  671.9	  534.4	 9647.0	...
1875135	  672.1	  534.0	 9651.0	...
1875136	  672.2	  534.0	 9655.0	...
1875137	  672.3	  534.3	 9656.0	...
1875138	  672.1	  534.6	 9653.0	...
1875139	  671.9	  534.6	 9651.0	...
1875140	  672.0	  534.4	 9651.0	...
1875141	  672.2	  534.2	 9651.0	...
1875142	  672.2	  533.8	 9651.0	...
1875143	  672.1	  533.7	 9653.0	...
1875144	  671.8	  533.5	 9655.0	...
1875145	  671.8	  533.7	 9656.0	...
1875146	  671.8	  533.9	 9656.0	...
1875147	  671.9	  534.1	 9656.0	...
1875148	  672.0	  534.2	 9655.0	...
1875149	  671.9	  534.2	 9655.0	...
1875150	  671.8	  533.9	 9655.0	...
1875151	  671.6	  533.7	 9655.0	...
1875152	  671.4	  533.4	 9655.0	...
1875153	  671.4	  533.2	 9654.0	...
1875154	  671.5	  533.2	 9654.0	...
1875155	  671.7	  533.2	 9656.0	...
1875156	  671.7	  533.2	 9658.0	...
1875157	  671.7	  533.2	 9660.0	...
1875158	  671.8	  533.3	 9659.0	...
1875159	  672.0	  533.3	 9658.0	...
1875160	  672.1	  533.2	 9652.0	...
1875161	  672.2	  533.2	 9648.0	...
1875162	  672.2	  533.1	 9644.0	...
1875163	  672.2	  532.8	 9644.0	...
1875164	  672.1	  532.4	 9644.0	...
1875165	  672.1	  532.4	 9644.0	...
1875166	  672.1	  532.7	 9647.0	...
1875167	  671.9	  532.8	 9650.0	...
1875168	  671.7	  532.4	 9652.0	...
1875169	  671.7	  532.4	 9652.0	...
1875170	  672.0	  532.8	 9652.0	...
1875171	  672.2	  533.0	 9654.0	...
1875172	  672.4	  532.9	 9656.0	...
1875173	  672.6	  532.8	 9659.0	...
1875174	  672.7	  532.6	 9660.0	...
1875175	  672.5	  532.3	 9659.0	...
1875176	  672.2	  532.1	 9659.0	...
1875177	  671.9	  532.0	 9658.0	...
1875178	  671.9	  532.1	 9660.0	...
1875179	  672.0	  532.1	 9662.0	...
1875180	  672.1	  532.4	 9661.0	...
1875181	  672.1	  532.8	 9655.0	...
1875182	  671.5	  532.8	 9647.0	...
1875183	  670.8	  532.5	 9643.0	...
1875184	  670.9	  532.4	 9651.0	...
1875185	  671.6	  532.6	 9660.0	...
1875186	  672.3	  532.8	 9669.0	...
1875187	  672.3	  532.6	 9670.0	...
1875188	  672.2	  532.4	 9667.0	...
1875189	  672.1	  532.2	 9663.0	...
1875190	  671.9	  532.1	 9658.0	...
1875191	  671.8	  532.1	 9656.0	...
1875192	  671.8	  532.3	 9657.0	...
1875193	  672.0	  532.6	 9661.0	...
1875194	  672.2	  532.9	 9664.0	...
1875195	  672.3	  532.9	 9661.0	...
1875196	  672.4	  532.8	 9658.0	...
1875197	  672.6	  532.7	 9660.0	...
1875198	  672.7	  532.4	 9664.0	...
1875199	  672.7	  532.3	 9667.0	...
1875200	  672.5	  532.3	 9666.0	...
1875201	  672.4	  532.3	 9666.0	...
1875202	  672.3	  532.5	 9666.0	...
1875203	  672.3	  532.6	 9666.0	...
1875204	  672.2	  532.7	 9667.0	...
1875205	  672.0	  532.7	 9665.0	...
1875206	  671.8	  532.7	 9662.0	...
1875207	  671.8	  532.6	 9666.0	...
1875208	  671.7	  532.1	 9671.0	...
1875209	  671.7	  531.7	 9670.0	...
1875210	  671.7	  531.3	 9664.0	...
1875211	  672.0	  531.0	 9662.0	...
1875212	  672.2	  530.8	 9666.0	...
1875213	  672.5	  530.6	 9669.0	...
1875214	  672.4	  530.6	 9666.0	...
1875215	  672.2	  530.5	 9665.0	...
1875216	  672.1	  530.4	 9666.0	...
1875217	  672.2	  530.3	 9667.0	...
1875218	  672.4	  530.2	 9667.0	...
1875219	  672.6	  530.2	 9666.0	...
1875220	  672.4	  530.2	 9665.0	...
1875221	  672.1	  530.1	 9665.0	...
1875222	  671.8	  530.1	 9665.0	...
1875223	  671.5	  530.1	 9665.0	...
1875224	  671.4	  530.2	 9665.0	...
1875225	  671.5	  530.1	 9666.0	...
1875226	  671.7	  530.1	 9666.0	...
1875227	  671.8	  530.0	 9663.0	...
1875228	  671.8	  529.9	 9658.0	...
1875229	  671.7	  529.8	 9653.0	...
1875230	  671.5	  529.7	 9651.0	...
1875231	  671.4	  529.8	 9654.0	...
1875232	  671.3	  529.8	 9657.0	...
1875233	  671.3	  529.8	 9660.0	...
1875234	  671.4	  529.6	 9658.0	...
1875235	  671.5	  529.5	 9657.0	...
1875236	  671.7	  529.3	 9659.0	...
1875237	  671.9	  529.2	 9661.0	...
1875238	  672.0	  529.2	 9654.0	...
1875239	  672.1	  529.3	 9645.0	...
1875240	  672.1	  529.4	 9641.0	...
1875241	  672.1	  529.0	 9648.0	...
1875242	  672.1	  528.4	 9656.0	...
1875243	  672.2	  527.9	 9658.0	...
1875244	  672.4	  527.8	 9657.0	...
1875245	  672.6	  527.4	 9656.0	...
1875246	  672.5	  527.0	 9657.0	...
1875247	  672.1	  526.7	 9658.0	...
1875248	  671.8	  526.7	 9659.0	...
1875249	  671.7	  526.8	 9658.0	...
1875250	  671.7	  526.9	 9657.0	...
1875251	  671.6	  527.0	 9657.0	...
1875252	  671.5	  527.0	 9659.0	...
1875253	  671.3	  526.9	 9661.0	...
1875254	  671.3	  526.6	 9662.0	...
MSG	1875255 0000 _ Number Off
1875255	  671.3	  526.4	 9661.0	...
1875256	  671.3	  526.3	 9659.0	...
1875257	  671.3	  526.2	 9657.0	...
1875258	  671.4	  526.2	 9652.0	...
1875259	  671.1	  525.5	 9646.0	...
1875260	  670.7	  524.8	 9642.0	...
1875261	  670.3	  524.5	 9642.0	...
1875262	  670.3	  524.9	 9642.0	...
1875263	  670.3	  525.0	 9644.0	...
1875264	  670.5	  524.6	 9646.0	...
1875265	  670.7	  524.2	 9647.0	...
1875266	  670.9	  524.3	 9650.0	...
1875267	  670.8	  524.5	 9656.0	...
1875268	  670.8	  524.7	 9661.0	...
1875269	  670.5	  524.8	 9664.0	...
1875270	  670.1	  524.6	 9665.0	...
1875271	  670.2	  524.5	 9660.0	...
1875272	  670.7	  524.2	 9653.0	...
1875273	  671.3	  523.9	 9647.0	...
1875274	  671.4	  523.5	 9646.0	...
1875275	  671.2	  523.3	 9648.0	...
1875276	  670.7	  523.3	 9648.0	...
1875277	  670.1	  523.5	 9648.0	...
1875278	  670.0	  523.6	 9649.0	...
1875279	  670.1	  523.6	 9649.0	...
1875280	  670.1	  523.6	 9647.0	...
1875281	  670.0	  523.6	 9645.0	...
1875282	  670.1	  523.6	 9643.0	...
1875283	  670.2	  523.6	 9642.0	...
1875284	  670.4	  523.7	 9641.0	...
1875285	  670.4	  523.7	 9642.0	...
1875286	  670.3	  523.5	 9646.0	...
1875287	  670.4	  523.2	 9652.0	...
1875288	  670.4	  523.0	 9656.0	...
1875289	  670.5	  522.8	 9658.0	...
1875290	  670.5	  522.5	 9659.0	...
1875291	  670.4	  522.2	 9660.0	...
1875292	  670.3	  522.3	 9660.0	...
1875293	  670.2	  522.4	 9658.0	...
1875294	  670.1	  522.0	 9654.0	...
1875295	  670.0	  521.6	 9652.0	...
1875296	  670.0	  521.1	 9649.0	...
1875297	  670.0	  521.1	 9650.0	...
1875298	  670.0	  521.2	 9650.0	...
1875299	  670.1	  521.3	 9651.0	...
1875300	  670.2	  521.5	 9651.0	...
1875301	  670.3	  521.7	 9650.0	...
1875302	  670.1	  521.9	 9651.0	...
1875303	  669.9	  522.0	 9653.0	...
1875304	  669.6	  522.0	 9651.0	...
1875305	  669.6	  521.9	 9648.0	...
1875306	  669.5	  521.8	 9645.0	...
1875307	  669.6	  521.8	 9645.0	...
1875308	  669.9	  521.6	 9647.0	...
1875309	  670.1	  521.6	 9648.0	...
1875310	  670.1	  521.5	 9649.0	...
1875311	  670.1	  521.7	 9649.0	...
1875312	  670.2	  521.7	 9651.0	...
1875313	  670.4	  521.7	 9653.0	...
1875314	  670.3	  521.7	 9657.0	...
1875315	  670.1	  521.6	 9658.0	...
1875316	  669.9	  521.3	 9658.0	...
1875317	  669.9	  521.1	 9656.0	...
1875318	  669.9	  520.9	 9652.0	...
1875319	  670.0	  520.7	 9650.0	...
1875320	  670.0	  520.5	 9646.0	...
1875321	  670.0	  520.4	 9644.0	...
1875322	  669.8	  520.6	 9646.0	...
1875323	  669.8	  520.6	 9654.0	...
1875324	  669.8	  520.3	 9662.0	...
1875325	  669.7	  520.0	 9662.0	...
1875326	  669.5	  519.9	 9658.0	...
1875327	  669.4	  520.0	 9654.0	...
1875328	  669.6	  520.0	 9653.0	...
1875329	  669.9	  520.1	 9651.0	...
1875330	  670.1	  520.0	 9649.0	...
1875331	  670.2	  519.8	 9654.0	...
1875332	  670.1	  519.6	 9660.0	...
1875333	  670.0	  519.6	 9665.0	...
1875334	  669.9	  519.6	 9665.0	...
1875335	  669.8	  519.5	 9664.0	...
1875336	  669.9	  519.3	 9663.0	...
1875337	  669.9	  518.7	 9663.0	...
1875338	  670.0	  518.0	 9665.0	...
1875339	  670.1	  517.3	 9668.0	...
1875340	  670.3	  518.0	 9671.0	...
1875341	  670.5	  518.9	 9671.0	...
1875342	  670.5	  519.8	 9671.0	...
1875343	  670.5	  519.9	 9670.0	...
1875344	  670.4	  519.3	 9669.0	...
1875345	  670.4	  518.6	 9667.0	...
1875346	  670.3	  517.7	 9672.0	...
1875347	  670.6	  517.5	 9678.0	...
1875348	  670.9	  517.4	 9680.0	...
1875349	  671.3	  517.5	 9677.0	...
1875350	  671.4	  517.6	 9673.0	...
1875351	  671.5	  517.5	 9670.0	...
1875352	  671.4	  517.3	 9665.0	...
1875353	  671.0	  517.2	 9661.0	...
1875354	  670.7	  517.0	 9659.0	...
1875355	  670.4	  517.1	 9659.0	...
1875356	  670.4	  517.1	 9659.0	...
1875357	  670.6	  517.0	 9663.0	...
1875358	  670.8	  516.9	 9669.0	...
1875359	  671.0	  516.9	 9674.0	...
1875360	  671.2	  517.0	 9675.0	...
1875361	  671.4	  517.1	 9676.0	...
1875362	  671.3	  517.2	 9676.0	...
1875363	  671.1	  517.2	 9674.0	...
1875364	  671.0	  517.4	 9671.0	...
1875365	  671.1	  517.5	 9668.0	...
1875366	  671.2	  517.6	 9668.0	...
1875367	  671.3	  517.8	 9670.0	...
1875368	  671.4	  518.0	 9673.0	...
1875369	  671.5	  518.3	 9672.0	...
1875370	  671.5	  518.3	 9668.0	...
1875371	  671.6	  518.3	 9666.0	...
1875372	  671.7	  518.3	 9668.0	...
1875373	  671.8	  518.4	 9673.0	...
1875374	  671.7	  517.9	 9678.0	...
1875375	  671.4	  517.4	 9681.0	...
1875376	  671.1	  516.9	 9681.0	...
1875377	  671.1	  516.8	 9678.0	...
1875378	  671.2	  517.2	 9674.0	...
1875379	  671.3	  517.5	 9669.0	...
1875380	  671.3	  517.8	 9668.0	...
1875381	  671.3	  517.6	 9668.0	...
1875382	  671.3	  517.4	 9669.0	...
1875383	  671.3	  517.3	 9666.0	...
1875384	  671.1	  517.1	 9662.0	...
1875385	  670.8	  516.7	 9658.0	...
1875386	  670.7	  516.2	 9658.0	...
1875387	  670.8	  516.1	 9657.0	...
1875388	  670.9	  516.1	 9658.0	...
1875389	  671.0	  516.6	 9660.0	...
1875390	  670.9	  517.1	 9661.0	...
1875391	  670.7	  517.2	 9665.0	...
1875392	  670.6	  516.8	 9672.0	...
1875393	  670.6	  516.5	 9677.0	...
1875394	  670.4	  516.4	 9677.0	...
1875395	  670.2	  516.3	 9673.0	...
1875396	  670.0	  516.1	 9670.0	...
1875397	  669.9	  516.0	 9666.0	...
1875398	  670.0	  516.0	 9664.0	...
1875399	  669.9	  516.0	 9661.0	...
1875400	  669.8	  516.2	 9660.0	...
1875401	  669.6	  516.4	 9660.0	...
1875402	  669.5	  516.6	 9661.0	...
1875403	  669.7	  516.8	 9660.0	...
1875404	  670.0	  517.0	 9661.0	...
1875405	  670.4	  517.2	 9662.0	...
1875406	  670.4	  517.3	 9663.0	...
1875407	  670.5	  517.4	 9663.0	...
1875408	  670.6	  517.5	 9663.0	...
1875409	  670.6	  517.6	 9662.0	...
1875410	  670.5	  517.0	 9660.0	...
1875411	  670.5	  516.4	 9658.0	...
1875412	  670.4	  515.7	 9652.0	...
1875413	  670.3	  515.8	 9649.0	...
1875414	  670.2	  515.9	 9648.0	...
1875415	  670.4	  515.9	 9650.0	...
1875416	  670.6	  515.8	 9651.0	...
1875417	  670.9	  515.8	 9650.0	...
1875418	  671.0	  516.3	 9650.0	...
1875419	  671.1	  516.8	 9653.0	...
1875420	  671.2	  517.2	 9656.0	...
1875421	  671.2	  517.0	 9655.0	...
1875422	  671.2	  516.8	 9650.0	...
1875423	  671.0	  516.8	 9646.0	...
1875424	  670.9	  516.9	 9645.0	...
1875425	  670.8	  516.9	 9641.0	...
1875426	  670.9	  516.8	 9637.0	...
1875427	  671.0	  516.7	 9636.0	...
1875428	  671.1	  516.7	 9638.0	...
1875429	  671.1	  516.7	 9639.0	...
1875430	  671.1	  516.6	 9638.0	...
1875431	  671.2	  516.5	 9638.0	...
1875432	  671.2	  516.4	 9639.0	...
1875433	  671.3	  516.3	 9638.0	...
1875434	  671.2	  516.1	 9636.0	...
1875435	  671.1	  516.0	 9634.0	...
1875436	  671.2	  515.6	 9636.0	...
1875437	  671.3	  515.3	 9637.0	...
1875438	  671.5	  515.4	 9638.0	...
1875439	  671.7	  515.7	 9639.0	...
1875440	  671.8	  516.0	 9641.0	...
1875441	  671.9	  516.0	 9642.0	...
1875442	  672.0	  516.0	 9642.0	...
1875443	  671.9	  515.9	 9641.0	...
1875444	  671.8	  515.8	 9641.0	...
1875445	  671.7	  515.7	 9642.0	...
1875446	  671.5	  515.7	 9643.0	...
1875447	  671.3	  515.7	 9639.0	...
1875448	  671.1	  515.7	 9635.0	...
1875449	  671.0	  515.7	 9630.0	...
1875450	  671.0	  515.7	 9630.0	...
1875451	  671.1	  515.6	 9636.0	...
1875452	  671.2	  515.5	 9642.0	...
1875453	  671.2	  515.3	 9647.0	...
1875454	  671.1	  515.5	 9646.0	...
1875455	  671.0	  515.5	 9644.0	...
1875456	  671.1	  515.6	 9643.0	...
1875457	  671.5	  515.5	 9645.0	...
1875458	  671.8	  515.6	 9648.0	...
1875459	  671.6	  515.8	 9651.0	...
1875460	  671.2	  516.2	 9651.0	...
1875461	  670.9	  516.3	 9651.0	...
1875462	  671.0	  516.1	 9650.0	...
1875463	  671.1	  515.7	 9649.0	...
1875464	  671.0	  515.5	 9647.0	...
1875465	  671.0	  515.5	 9645.0	...
1875466	  670.9	  515.6	 9642.0	...
1875467	  670.8	  515.7	 9641.0	...
1875468	  671.1	  515.7	 9641.0	...
1875469	  671.5	  515.7	 9645.0	...
1875470	  672.0	  515.5	 9649.0	...
1875471	  672.1	  515.3	 9652.0	...
1875472	  672.2	  515.1	 9650.0	...
1875473	  672.2	  515.2	 9647.0	...
1875474	  672.0	  515.2	 9644.0	...
1875475	  671.7	  515.1	 9643.0	...
1875476	  671.3	  515.3	 9643.0	...
1875477	  671.3	  515.5	 9644.0	...
1875478	  671.3	  515.2	 9641.0	...
1875479	  671.4	  514.7	 9637.0	...
1875480	  671.6	  514.3	 9637.0	...
1875481	  671.8	  514.5	 9641.0	...
1875482	  671.9	  514.6	 9644.0	...
1875483	  671.9	  514.7	 9644.0	...
1875484	  671.9	  514.6	 9644.0	...
1875485	  672.0	  514.6	 9645.0	...
1875486	  672.0	  514.7	 9645.0	...
1875487	  672.1	  514.7	 9646.0	...
1875488	  672.1	  514.6	 9645.0	...
1875489	  672.1	  514.9	 9644.0	...
1875490	  672.1	  515.1	 9643.0	...
1875491	  672.2	  515.4	 9643.0	...
1875492	  672.2	  515.4	 9642.0	...
1875493	  672.3	  515.4	 9643.0	...
1875494	  672.3	  515.4	 9644.0	...
1875495	  672.2	  515.5	 9643.0	...
1875496	  672.0	  515.7	 9641.0	...
1875497	  671.8	  515.7	 9639.0	...
1875498	  671.8	  515.6	 9638.0	...
1875499	  671.8	  515.5	 9637.0	...
1875500	  672.3	  515.4	 9636.0	...
1875501	  672.7	  515.3	 9635.0	...
1875502	  673.0	  515.2	 9635.0	...
1875503	  672.7	  515.3	 9635.0	...
1875504	  672.4	  515.5	 9633.0	...
1875505	  672.1	  515.1	 9630.0	...
1875506	  672.1	  514.4	 9628.0	...
1875507	  672.2	  514.0	 9628.0	...
1875508	  672.2	  514.2	 9629.0	...
1875509	  672.3	  514.5	 9626.0	...
1875510	  672.4	  514.5	 9622.0	...
1875511	  672.5	  514.6	 9622.0	...
1875512	  672.4	  514.6	 9625.0	...
1875513	  672.3	  514.7	 9629.0	...
1875514	  672.4	  514.7	 9629.0	...
1875515	  672.4	  514.4	 9630.0	...
1875516	  672.4	  514.2	 9630.0	...
1875517	  672.3	  514.0	 9629.0	...
1875518	  672.2	  514.1	 9628.0	...
1875519	  672.1	  514.1	 9630.0	...
1875520	  672.0	  514.0	 9632.0	...
1875521	  672.0	  514.0	 9631.0	...
1875522	  672.1	  513.9	 9629.0	...
1875523	  672.0	  513.5	 9627.0	...
1875524	  672.0	  513.2	 9626.0	...
1875525	  672.0	  513.1	 9625.0	...
1875526	  672.0	  513.3	 9626.0	...
1875527	  672.0	  513.4	 9627.0	...
1875528	  671.9	  513.3	 9627.0	...
1875529	  672.0	  513.3	 9625.0	...
1875530	  672.2	  513.3	 9623.0	...
1875531	  672.5	  513.3	 9622.0	...
1875532	  672.6	  513.4	 9622.0	...
1875533	  672.7	  513.4	 9623.0	...
1875534	  672.6	  513.4	 9624.0	...
1875535	  672.4	  513.4	 9624.0	...
1875536	  672.3	  513.5	 9624.0	...
1875537	  672.1	  513.6	 9623.0	...
1875538	  671.9	  513.9	 9621.0	...
1875539	  671.8	  514.3	 9620.0	...
1875540	  671.9	  514.6	 9618.0	...
1875541	  671.9	  514.6	 9618.0	...
1875542	  671.8	  514.3	 9618.0	...
1875543	  671.7	  514.0	 9621.0	...
1875544	  671.6	  513.8	 9623.0	...
1875545	  671.6	  513.8	 9626.0	...
1875546	  671.6	  513.8	 9625.0	...
1875547	  671.5	  513.8	 9625.0	...
1875548	  671.6	  513.6	 9625.0	...
1875549	  671.8	  513.5	 9625.0	...
1875550	  672.0	  513.4	 9625.0	...
1875551	  671.8	  513.3	 9621.0	...
1875552	  671.5	  513.1	 9614.0	...
1875553	  671.2	  513.0	 9607.0	...
1875554	  671.4	  512.5	 9606.0	...
1875555	  671.6	  512.1	 9609.0	...
1875556	  671.8	  511.7	 9608.0	...
1875557	  671.6	  511.3	 9605.0	...
1875558	  671.1	  510.8	 9602.0	...
1875559	  670.6	  510.2	 9602.0	...
1875560	  670.1	  509.9	 9601.0	...
1875561	  670.0	  509.4	 9599.0	...
1875562	  669.8	  508.9	 9597.0	...
1875563	  669.7	  508.1	 9598.0	...
1875564	  669.5	  507.7	 9599.0	...
1875565	  669.3	  506.6	 9599.0	...
1875566	  669.5	  505.8	 9597.0	...
1875567	  670.0	  505.4	 9591.0	...
1875568	  670.6	  505.5	 9587.0	...
1875569	  670.8	  505.3	 9583.0	...
1875570	  670.7	  505.0	 9582.0	...
1875571	  670.7	  504.6	 9576.0	...
1875572	  670.6	  504.5	 9567.0	...
1875573	  670.6	  504.3	 9561.0	...
1875574	  670.9	  504.1	 9561.0	...
1875575	  671.2	  504.0	 9565.0	...
1875576	  671.7	  504.1	 9565.0	...
1875577	  671.9	  504.2	 9558.0	...
1875578	  672.4	  505.0	 9549.0	...
1875579	  672.7	  506.0	 9538.0	...
1875580	  673.2	  507.2	 9531.0	...
1875581	  673.3	  508.2	 9525.0	...
1875582	  673.7	  509.0	 9523.0	...
1875583	  674.1	  509.6	 9517.0	...
1875584	  674.4	  509.8	 9508.0	...
1875585	  674.5	  508.8	 9500.0	...
EFIX R   1875078	1875585	508	  671.5	  522.3	   9646
SSACC R  1875586
1875586	  674.6	  507.1	 9497.0	...
1875587	  674.6	  504.7	 9496.0	...
1875588	  674.5	  503.5	 9495.0	...
1875589	  674.5	  503.2	 9494.0	...
1875590	  674.5	  503.8	 9492.0	...
1875591	  674.3	  505.0	 9488.0	...
1875592	  674.2	  507.2	 9473.0	...
1875593	  674.2	  511.9	 9444.0	...
1875594	  674.5	  519.8	 9409.0	...
1875595	  674.7	  531.0	 9373.0	...
1875596	  674.6	  544.9	 9324.0	...
1875597	  673.9	  562.1	 9268.0	...
1875598	  672.2	  581.1	 9190.0	...
1875599	  670.1	  602.3	 9116.0	...
1875600	  667.5	  625.4	 9022.0	...
1875601	  666.3	  651.5	 8929.0	...
1875602	  664.7	  678.0	 8811.0	...
1875603	  664.4	  706.6	 8690.0	...
1875604	  664.3	  738.0	 8563.0	...
1875605	  665.7	  772.8	 8431.0	...
1875606	  669.0	  809.9	 8291.0	...
1875607	  673.5	  848.0	 8135.0	...
1875608	  681.6	  889.7	 7974.0	...
1875609	  691.6	  933.0	 7790.0	...
1875610	  705.2	  979.3	 7586.0	...
1875611	  718.3	 1028.0	 7373.0	...
1875612	  731.1	 1077.8	 7156.0	...
1875613	  743.5	 1127.3	 6947.0	...
1875614	  758.3	 1175.3	 6735.0	...
1875615	  774.1	 1223.3	 6520.0	...
1875616	  791.8	 1270.4	 6304.0	...
1875617	  809.2	 1318.8	 6090.0	...
1875618	  831.4	 1370.9	 5860.0	...
1875619	  858.0	 1428.1	 5609.0	...
1875620	  889.4	 1490.6	 5316.0	...
1875621	  922.8	 1556.2	 5007.0	...
1875622	  960.2	 1625.1	 4681.0	...
1875623	  999.9	 1694.1	 4377.0	...
1875624	 1043.0	 1764.4	 4079.0	...
1875625	 1086.6	 1833.0	 3794.0	...
1875626	 1116.7	 1878.9	 3603.0	...
1875627	 1131.6	 1901.2	 3511.0	...
1875628	 1131.6	 1901.2	 3511.0	...
SBLINK R 1875629
1875629	   .	   .	    0.0	...
1875630	   .	   .	    0.0	...
1875631	   .	   .	    0.0	...
1875632	   .	   .	    0.0	...
1875633	   .	   .	    0.0	...
1875634	   .	   .	    0.0	...
1875635	   .	   .	    0.0	...
1875636	   .	   .	    0.0	...
1875637	   .	   .	    0.0	...
1875638	   .	   .	    0.0	...
1875639	   .	   .	    0.0	...
1875640	   .	   .	    0.0	...
1875641	   .	   .	    0.0	...
1875642	   .	   .	    0.0	...
1875643	   .	   .	    0.0	...
1875644	   .	   .	    0.0	...
1875645	   .	   .	    0.0	...
1875646	   .	   .	    0.0	...
1875647	   .	   .	    0.0	...
1875648	   .	   .	    0.0	...
1875649	   .	   .	    0.0	...
1875650	   .	   .	    0.0	...
1875651	   .	   .	    0.0	...
1875652	   .	   .	    0.0	...
1875653	   .	   .	    0.0	...
1875654	   .	   .	    0.0	...
1875655	   .	   .	    0.0	...
1875656	   .	   .	    0.0	...
1875657	   .	   .	    0.0	...
1875658	   .	   .	    0.0	...
1875659	   .	   .	    0.0	...
1875660	   .	   .	    0.0	...
1875661	   .	   .	    0.0	...
1875662	   .	   .	    0.0	...
1875663	   .	   .	    0.0	...
1875664	   .	   .	    0.0	...
1875665	   .	   .	    0.0	...
1875666	   .	   .	    0.0	...
1875667	   .	   .	    0.0	...
1875668	   .	   .	    0.0	...
1875669	   .	   .	    0.0	...
1875670	   .	   .	    0.0	...
1875671	   .	   .	    0.0	...
1875672	   .	   .	    0.0	...
1875673	   .	   .	    0.0	...
1875674	   .	   .	    0.0	...
1875675	   .	   .	    0.0	...
1875676	   .	   .	    0.0	...
1875677	   .	   .	    0.0	...
1875678	   .	   .	    0.0	...
1875679	   .	   .	    0.0	...
1875680	   .	   .	    0.0	...
1875681	   .	   .	    0.0	...
1875682	   .	   .	    0.0	...
1875683	   .	   .	    0.0	...
1875684	   .	   .	    0.0	...
1875685	   .	   .	    0.0	...
1875686	   .	   .	    0.0	...
1875687	   .	   .	    0.0	...
1875688	   .	   .	    0.0	...
1875689	   .	   .	    0.0	...
1875690	   .	   .	    0.0	...
1875691	   .	   .	    0.0	...
1875692	   .	   .	    0.0	...
1875693	   .	   .	    0.0	...
1875694	   .	   .	    0.0	...
1875695	   .	   .	    0.0	...
1875696	   .	   .	    0.0	...
1875697	   .	   .	    0.0	...
1875698	   .	   .	    0.0	...
1875699	   .	   .	    0.0	...
1875700	   .	   .	    0.0	...
1875701	   .	   .	    0.0	...
1875702	   .	   .	    0.0	...
1875703	   .	   .	    0.0	...
1875704	   .	   .	    0.0	...
1875705	   .	   .	    0.0	...
1875706	   .	   .	    0.0	...
1875707	   .	   .	    0.0	...
1875708	   .	   .	    0.0	...
1875709	   .	   .	    0.0	...
1875710	   .	   .	    0.0	...
1875711	   .	   .	    0.0	...
1875712	   .	   .	    0.0	...
1875713	   .	   .	    0.0	...
1875714	   .	   .	    0.0	...
1875715	   .	   .	    0.0	...
1875716	   .	   .	    0.0	...
1875717	   .	   .	    0.0	...
1875718	   .	   .	    0.0	...
1875719	   .	   .	    0.0	...
1875720	   .	   .	    0.0	...
1875721	   .	   .	    0.0	...
1875722	   .	   .	    0.0	...
1875723	   .	   .	    0.0	...
1875724	   .	   .	    0.0	...
1875725	   .	   .	    0.0	...
1875726	   .	   .	    0.0	...
1875727	   .	   .	    0.0	...
1875728	   .	   .	    0.0	...
1875729	   .	   .	    0.0	...
1875730	   .	   .	    0.0	...
1875731	   .	   .	    0.0	...
1875732	   .	   .	    0.0	...
1875733	   .	   .	    0.0	...
1875734	   .	   .	    0.0	...
1875735	   .	   .	    0.0	...
1875736	   .	   .	    0.0	...
1875737	   .	   .	    0.0	...
1875738	   .	   .	    0.0	...
1875739	   .	   .	    0.0	...
1875740	   .	   .	    0.0	...
1875741	   .	   .	    0.0	...
1875742	   .	   .	    0.0	...
1875743	   .	   .	    0.0	...
1875744	   .	   .	    0.0	...
1875745	   .	   .	    0.0	...
1875746	   .	   .	    0.0	...
1875747	   .	   .	    0.0	...
1875748	   .	   .	    0.0	...
1875749	   .	   .	    0.0	...
1875750	   .	   .	    0.0	...
1875751	   .	   .	    0.0	...
1875752	   .	   .	    0.0	...
1875753	   .	   .	    0.0	...
1875754	   .	   .	    0.0	...
1875755	   .	   .	    0.0	...
1875756	   .	   .	    0.0	...
1875757	   .	   .	    0.0	...
1875758	   .	   .	    0.0	...
1875759	   .	   .	    0.0	...
1875760	   .	   .	    0.0	...
1875761	   .	   .	    0.0	...
1875762	   .	   .	    0.0	...
1875763	   .	   .	    0.0	...
1875764	   .	   .	    0.0	...
1875765	   .	   .	    0.0	...
1875766	   .	   .	    0.0	...
1875767	   .	   .	    0.0	...
1875768	   .	   .	    0.0	...
1875769	   .	   .	    0.0	...
1875770	   .	   .	    0.0	...
1875771	   .	   .	    0.0	...
1875772	   .	   .	    0.0	...
1875773	   .	   .	    0.0	...
1875774	   .	   .	    0.0	...
1875775	   .	   .	    0.0	...
1875776	   .	   .	    0.0	...
1875777	   .	   .	    0.0	...
1875778	   .	   .	    0.0	...
1875779	   .	   .	    0.0	...
1875780	   .	   .	    0.0	...
1875781	   .	   .	    0.0	...
1875782	   .	   .	    0.0	...
1875783	   .	   .	    0.0	...
1875784	   .	   .	    0.0	...
1875785	   .	   .	    0.0	...
1875786	   .	   .	    0.0	...
1875787	   .	   .	    0.0	...
1875788	   .	   .	    0.0	...
1875789	   .	   .	    0.0	...
1875790	   .	   .	    0.0	...
1875791	   .	   .	    0.0	...
1875792	   .	   .	    0.0	...
1875793	   .	   .	    0.0	...
1875794	   .	   .	    0.0	...
1875795	   .	   .	    0.0	...
1875796	   .	   .	    0.0	...
1875797	   .	   .	    0.0	...
1875798	   .	   .	    0.0	...
1875799	   .	   .	    0.0	...
1875800	   .	   .	    0.0	...
1875801	   .	   .	    0.0	...
1875802	   .	   .	    0.0	...
1875803	   .	   .	    0.0	...
1875804	   .	   .	    0.0	...
1875805	   .	   .	    0.0	...
1875806	   .	   .	    0.0	...
1875807	   .	   .	    0.0	...
1875808	   .	   .	    0.0	...
1875809	   .	   .	    0.0	...
1875810	   .	   .	    0.0	...
1875811	   .	   .	    0.0	...
1875812	   .	   .	    0.0	...
1875813	   .	   .	    0.0	...
1875814	   .	   .	    0.0	...
1875815	   .	   .	    0.0	...
1875816	   .	   .	    0.0	...
1875817	   .	   .	    0.0	...
1875818	   .	   .	    0.0	...
1875819	   .	   .	    0.0	...
1875820	   .	   .	    0.0	...
1875821	   .	   .	    0.0	...
1875822	   .	   .	    0.0	...
1875823	   .	   .	    0.0	...
1875824	   .	   .	    0.0	...
1875825	   .	   .	    0.0	...
1875826	   .	   .	    0.0	...
1875827	   .	   .	    0.0	...
1875828	   .	   .	    0.0	...
1875829	   .	   .	    0.0	...
1875830	   .	   .	    0.0	...
1875831	   .	   .	    0.0	...
1875832	   .	   .	    0.0	...
1875833	   .	   .	    0.0	...
1875834	   .	   .	    0.0	...
1875835	   .	   .	    0.0	...
1875836	   .	   .	    0.0	...
1875837	   .	   .	    0.0	...
1875838	   .	   .	    0.0	...
1875839	   .	   .	    0.0	...
1875840	   .	   .	    0.0	...
1875841	   .	   .	    0.0	...
1875842	   .	   .	    0.0	...
1875843	   .	   .	    0.0	...
1875844	   .	   .	    0.0	...
1875845	   .	   .	    0.0	...
1875846	   .	   .	    0.0	...
1875847	   .	   .	    0.0	...
1875848	   .	   .	    0.0	...
1875849	   .	   .	    0.0	...
1875850	   .	   .	    0.0	...
1875851	   .	   .	    0.0	...
1875852	   .	   .	    0.0	...
1875853	   .	   .	    0.0	...
1875854	   .	   .	    0.0	...
1875855	   .	   .	    0.0	...
1875856	   .	   .	    0.0	...
1875857	   .	   .	    0.0	...
1875858	   .	   .	    0.0	...
1875859	   .	   .	    0.0	...
1875860	   .	   .	    0.0	...
1875861	   .	   .	    0.0	...
1875862	   .	   .	    0.0	...
1875863	   .	   .	    0.0	...
1875864	   .	   .	    0.0	...
1875865	   .	   .	    0.0	...
1875866	   .	   .	    0.0	...
1875867	   .	   .	    0.0	...
1875868	   .	   .	    0.0	...
1875869	   .	   .	    0.0	...
1875870	   .	   .	    0.0	...
1875871	   .	   .	    0.0	...
1875872	   .	   .	    0.0	...
1875873	   .	   .	    0.0	...
1875874	   .	   .	    0.0	...
1875875	   .	   .	    0.0	...
1875876	   .	   .	    0.0	...
1875877	   .	   .	    0.0	...
1875878	   .	   .	    0.0	...
1875879	   .	   .	    0.0	...
1875880	   .	   .	    0.0	...
1875881	   .	   .	    0.0	...
1875882	   .	   .	    0.0	...
1875883	   .	   .	    0.0	...
1875884	   .	   .	    0.0	...
1875885	   .	   .	    0.0	...
1875886	   .	   .	    0.0	...
1875887	   .	   .	    0.0	...
1875888	   .	   .	    0.0	...
1875889	   .	   .	    0.0	...
1875890	   .	   .	    0.0	...
1875891	   .	   .	    0.0	...
1875892	   .	   .	    0.0	...
1875893	   .	   .	    0.0	...
1875894	   .	   .	    0.0	...
1875895	   .	   .	    0.0	...
1875896	   .	   .	    0.0	...
1875897	   .	   .	    0.0	...
1875898	   .	   .	    0.0	...
1875899	   .	   .	    0.0	...
1875900	   .	   .	    0.0	...
1875901	   .	   .	    0.0	...
1875902	   .	   .	    0.0	...
1875903	   .	   .	    0.0	...
1875904	   .	   .	    0.0	...
1875905	   .	   .	    0.0	...
1875906	   .	   .	    0.0	...
1875907	   .	   .	    0.0	...
1875908	   .	   .	    0.0	...
1875909	   .	   .	    0.0	...
1875910	   .	   .	    0.0	...
1875911	   .	   .	    0.0	...
1875912	   .	   .	    0.0	...
1875913	   .	   .	    0.0	...
1875914	   .	   .	    0.0	...
1875915	   .	   .	    0.0	...
1875916	   .	   .	    0.0	...
1875917	   .	   .	    0.0	...
1875918	   .	   .	    0.0	...
1875919	   .	   .	    0.0	...
1875920	   .	   .	    0.0	...
1875921	   .	   .	    0.0	...
1875922	   .	   .	    0.0	...
1875923	   .	   .	    0.0	...
1875924	   .	   .	    0.0	...
1875925	   .	   .	    0.0	...
1875926	   .	   .	    0.0	...
1875927	   .	   .	    0.0	...
1875928	   .	   .	    0.0	...
1875929	   .	   .	    0.0	...
1875930	   .	   .	    0.0	...
1875931	   .	   .	    0.0	...
1875932	   .	   .	    0.0	...
1875933	   .	   .	    0.0	...
1875934	   .	   .	    0.0	...
1875935	   .	   .	    0.0	...
1875936	   .	   .	    0.0	...
1875937	   .	   .	    0.0	...
1875938	   .	   .	    0.0	...
1875939	   .	   .	    0.0	...
1875940	   .	   .	    0.0	...
1875941	   .	   .	    0.0	...
1875942	   .	   .	    0.0	...
1875943	   .	   .	    0.0	...
1875944	   .	   .	    0.0	...
1875945	   .	   .	    0.0	...
1875946	   .	   .	    0.0	...
1875947	   .	   .	    0.0	...
1875948	   .	   .	    0.0	...
1875949	   .	   .	    0.0	...
1875950	   .	   .	    0.0	...
1875951	   .	   .	    0.0	...
1875952	   .	   .	    0.0	...
1875953	   .	   .	    0.0	...
1875954	   .	   .	    0.0	...
1875955	   .	   .	    0.0	...
1875956	   .	   .	    0.0	...
1875957	   .	   .	    0.0	...
1875958	   .	   .	    0.0	...
1875959	   .	   .	    0.0	...
1875960	   .	   .	    0.0	...
1875961	   .	   .	    0.0	...
1875962	   .	   .	    0.0	...
1875963	   .	   .	    0.0	...
1875964	   .	   .	    0.0	...
1875965	   .	   .	    0.0	...
1875966	   .	   .	    0.0	...
1875967	   .	   .	    0.0	...
1875968	   .	   .	    0.0	...
1875969	   .	   .	    0.0	...
1875970	   .	   .	    0.0	...
1875971	   .	   .	    0.0	...
1875972	   .	   .	    0.0	...
1875973	   .	   .	    0.0	...
1875974	   .	   .	    0.0	...
1875975	   .	   .	    0.0	...
1875976	   .	   .	    0.0	...
1875977	   .	   .	    0.0	...
1875978	   .	   .	    0.0	...
1875979	   .	   .	    0.0	...
1875980	   .	   .	    0.0	...
1875981	   .	   .	    0.0	...
1875982	   .	   .	    0.0	...
1875983	   .	   .	    0.0	...
1875984	   .	   .	    0.0	...
1875985	   .	   .	    0.0	...
1875986	   .	   .	    0.0	...
1875987	   .	   .	    0.0	...
1875988	   .	   .	    0.0	...
1875989	   .	   .	    0.0	...
1875990	   .	   .	    0.0	...
1875991	   .	   .	    0.0	...
1875992	   .	   .	    0.0	...
1875993	   .	   .	    0.0	...
1875994	   .	   .	    0.0	...
1875995	   .	   .	    0.0	...
1875996	   .	   .	    0.0	...
1875997	   .	   .	    0.0	...
1875998	   .	   .	    0.0	...
1875999	   .	   .	    0.0	...
1876000	   .	   .	    0.0	...
1876001	   .	   .	    0.0	...
1876002	   .	   .	    0.0	...
1876003	   .	   .	    0.0	...
1876004	   .	   .	    0.0	...
1876005	   .	   .	    0.0	...
1876006	   .	   .	    0.0	...
1876007	   .	   .	    0.0	...
1876008	   .	   .	    0.0	...
1876009	   .	   .	    0.0	...
1876010	   .	   .	    0.0	...
1876011	   .	   .	    0.0	...
1876012	   .	   .	    0.0	...
1876013	   .	   .	    0.0	...
1876014	   .	   .	    0.0	...
1876015	   .	   .	    0.0	...
1876016	   .	   .	    0.0	...
1876017	   .	   .	    0.0	...
1876018	   .	   .	    0.0	...
1876019	   .	   .	    0.0	...
1876020	   .	   .	    0.0	...
1876021	   .	   .	    0.0	...
1876022	   .	   .	    0.0	...
1876023	   .	   .	    0.0	...
1876024	   .	   .	    0.0	...
EBLINK R 1875629	1876024	396
1876025	 1229.1	 1894.7	 3255.0	...
1876026	 1229.1	 1894.7	 3255.0	...
1876027	 1224.4	 1886.6	 3288.0	...
1876028	 1216.1	 1868.9	 3357.0	...
1876029	 1204.0	 1847.0	 3448.0	...
1876030	 1192.8	 1824.9	 3551.0	...
1876031	 1181.3	 1803.8	 3647.0	...
1876032	 1169.4	 1778.4	 3758.0	...
1876033	 1157.1	 1752.8	 3861.0	...
1876034	 1141.7	 1726.1	 3986.0	...
1876035	 1125.6	 1700.4	 4107.0	...
1876036	 1108.5	 1673.4	 4242.0	...
1876037	 1094.7	 1649.6	 4356.0	...
1876038	 1081.6	 1625.2	 4477.0	...
1876039	 1068.7	 1603.2	 4581.0	...
1876040	 1055.7	 1580.1	 4696.0	...
1876041	 1042.3	 1557.8	 4799.0	...
1876042	 1029.5	 1535.2	 4905.0	...
1876043	 1016.3	 1513.4	 5005.0	...
1876044	 1004.0	 1492.4	 5112.0	...
1876045	  992.7	 1471.7	 5207.0	...
1876046	  981.7	 1451.1	 5307.0	...
1876047	  969.9	 1431.3	 5399.0	...
1876048	  958.5	 1411.3	 5503.0	...
1876049	  947.9	 1392.1	 5596.0	...
1876050	  938.2	 1372.1	 5692.0	...
1876051	  928.5	 1354.1	 5779.0	...
1876052	  919.0	 1335.6	 5868.0	...
1876053	  910.0	 1317.1	 5955.0	...
1876054	  901.8	 1298.8	 6043.0	...
1876055	  893.4	 1280.9	 6133.0	...
1876056	  885.3	 1263.4	 6220.0	...
1876057	  875.8	 1246.2	 6301.0	...
1876058	  867.3	 1227.8	 6380.0	...
1876059	  858.7	 1210.8	 6460.0	...
1876060	  850.3	 1192.3	 6549.0	...
1876061	  842.2	 1176.3	 6628.0	...
1876062	  834.0	 1158.1	 6708.0	...
1876063	  826.7	 1141.7	 6787.0	...
1876064	  819.7	 1124.2	 6866.0	...
1876065	  812.9	 1109.2	 6941.0	...
1876066	  806.9	 1094.1	 7005.0	...
1876067	  800.2	 1079.1	 7073.0	...
1876068	  794.0	 1065.7	 7135.0	...
1876069	  788.5	 1052.3	 7197.0	...
1876070	  783.5	 1039.8	 7253.0	...
1876071	  777.9	 1026.1	 7311.0	...
1876072	  772.4	 1014.0	 7368.0	...
1876073	  767.2	 1002.0	 7423.0	...
1876074	  762.8	  991.2	 7473.0	...
1876075	  757.6	  980.3	 7522.0	...
1876076	  753.6	  970.2	 7565.0	...
1876077	  748.8	  959.8	 7612.0	...
1876078	  745.0	  949.8	 7660.0	...
1876079	  740.5	  939.7	 7708.0	...
1876080	  737.4	  930.6	 7747.0	...
1876081	  733.9	  921.0	 7787.0	...
1876082	  730.4	  912.3	 7825.0	...
1876083	  727.3	  902.4	 7870.0	...
1876084	  724.2	  893.8	 7903.0	...
1876085	  721.5	  884.9	 7939.0	...
1876086	  718.3	  877.7	 7966.0	...
1876087	  715.4	  869.2	 8009.0	...
1876088	  713.2	  861.3	 8051.0	...
1876089	  710.0	  852.5	 8093.0	...
1876090	  707.8	  845.1	 8130.0	...
1876091	  704.4	  837.0	 8162.0	...
1876092	  702.7	  829.4	 8197.0	...
1876093	  700.1	  820.8	 8232.0	...
1876094	  698.4	  813.2	 8267.0	...
1876095	  695.4	  805.1	 8298.0	...
1876096	  693.4	  798.0	 8329.0	...
1876097	  691.1	  790.0	 8358.0	...
1876098	  689.0	  783.0	 8399.0	...
1876099	  686.6	  775.4	 8424.0	...
1876100	  684.3	  768.8	 8460.0	...
1876101	  683.0	  762.0	 8488.0	...
1876102	  681.2	  755.8	 8527.0	...
1876103	  680.0	  749.2	 8550.0	...
1876104	  678.6	  743.0	 8582.0	...
1876105	  678.2	  737.4	 8605.0	...
1876106	  677.5	  731.0	 8637.0	...
1876107	  676.8	  725.5	 8653.0	...
1876108	  675.8	  720.0	 8672.0	...
1876109	  674.7	  715.4	 8689.0	...
1876110	  673.8	  710.4	 8710.0	...
1876111	  672.2	  704.3	 8733.0	...
1876112	  671.0	  699.2	 8751.0	...
1876113	  669.9	  694.1	 8775.0	...
1876114	  669.3	  689.8	 8799.0	...
1876115	  668.6	  684.3	 8827.0	...
1876116	  668.0	  679.1	 8855.0	...
1876117	  667.1	  673.6	 8882.0	...
1876118	  666.0	  667.6	 8902.0	...
1876119	  664.6	  661.7	 8929.0	...
1876120	  663.1	  655.2	 8958.0	...
1876121	  661.6	  649.6	 8988.0	...
1876122	  660.2	  643.2	 9012.0	...
1876123	  658.8	  637.4	 9031.0	...
1876124	  657.4	  631.4	 9059.0	...
1876125	  655.4	  625.5	 9087.0	...
1876126	  654.1	  619.6	 9118.0	...
1876127	  652.5	  613.5	 9142.0	...
1876128	  651.8	  607.9	 9164.0	...
1876129	  650.5	  602.6	 9179.0	...
1876130	  649.5	  597.3	 9200.0	...
1876131	  648.3	  592.5	 9215.0	...
1876132	  647.7	  587.8	 9234.0	...
1876133	  647.2	  583.7	 9243.0	...
ESACC R  1875586	1876133	548	  674.6	  507.1	  647.2	  583.7	   1.72	   1369
SFIX R   1876134
1876134	  646.4	  579.3	 9257.0	...
1876135	  645.4	  575.9	 9269.0	...
1876136	  644.3	  572.1	 9282.0	...
1876137	  643.6	  568.0	 9293.0	...
1876138	  643.1	  564.6	 9306.0	...
1876139	  642.8	  561.9	 9322.0	...
1876140	  642.6	  559.4	 9334.0	...
1876141	  642.2	  557.1	 9343.0	...
1876142	  641.7	  554.7	 9354.0	...
1876143	  641.1	  553.2	 9364.0	...
1876144	  640.6	  551.4	 9374.0	...
1876145	  640.2	  549.8	 9382.0	...
1876146	  639.9	  548.3	 9387.0	...
1876147	  639.6	  546.9	 9394.0	...
1876148	  639.3	  546.2	 9395.0	...
1876149	  639.2	  545.5	 9397.0	...
1876150	  639.2	  544.8	 9401.0	...
1876151	  638.9	  543.5	 9406.0	...
1876152	  638.6	  542.5	 9411.0	...
1876153	  638.0	  541.3	 9412.0	...
1876154	  637.9	  540.8	 9410.0	...
1876155	  637.5	  540.5	 9409.0	...
1876156	  637.4	  540.5	 9412.0	...
1876157	  637.3	  540.4	 9419.0	...
1876158	  636.9	  540.1	 9425.0	...
1876159	  636.7	  539.9	 9427.0	...
1876160	  636.4	  539.9	 9426.0	...
1876161	  636.4	  539.9	 9426.0	...
1876162	  636.3	  540.1	 9427.0	...
1876163	  636.2	  540.2	 9430.0	...
1876164	  636.2	  540.2	 9433.0	...
1876165	  636.1	  540.2	 9435.0	...
1876166	  636.1	  540.2	 9435.0	...
1876167	  636.1	  540.0	 9434.0	...
1876168	  636.1	  539.9	 9431.0	...
1876169	  636.0	  539.7	 9428.0	...
1876170	  636.1	  539.6	 9424.0	...
1876171	  636.2	  539.9	 9425.0	...
1876172	  636.3	  540.4	 9425.0	...
1876173	  636.5	  540.8	 9426.0	...
1876174	  636.7	  540.8	 9426.0	...
1876175	  636.7	  540.9	 9427.0	...
1876176	  636.5	  541.1	 9429.0	...
1876177	  635.8	  541.4	 9431.0	...
1876178	  635.2	  541.5	 9433.0	...
1876179	  634.8	  541.7	 9431.0	...
1876180	  634.8	  541.7	 9428.0	...
1876181	  634.9	  541.8	 9424.0	...
1876182	  635.2	  542.4	 9421.0	...
1876183	  635.4	  543.0	 9418.0	...
1876184	  635.4	  543.6	 9414.0	...
1876185	  635.4	  543.6	 9413.0	...
1876186	  635.3	  543.7	 9411.0	...
1876187	  635.5	  543.8	 9410.0	...
1876188	  635.6	  544.0	 9409.0	...
1876189	  635.8	  544.4	 9408.0	...
1876190	  635.9	  544.7	 9401.0	...
1876191	  635.9	  544.9	 9395.0	...
1876192	  635.9	  544.8	 9390.0	...
1876193	  636.0	  545.3	 9395.0	...
1876194	  635.8	  545.9	 9399.0	...
1876195	  635.6	  546.6	 9401.0	...
1876196	  635.4	  546.6	 9399.0	...
1876197	  635.7	  546.6	 9398.0	...
1876198	  636.1	  546.8	 9398.0	...
1876199	  636.4	  547.1	 9401.0	...
1876200	  636.3	  547.5	 9403.0	...
1876201	  636.3	  547.9	 9405.0	...
1876202	  636.3	  548.3	 9406.0	...
1876203	  636.3	  548.5	 9406.0	...
1876204	  636.2	  548.7	 9407.0	...
1876205	  635.7	  548.8	 9407.0	...
1876206	  635.3	  549.0	 9403.0	...
1876207	  635.1	  549.1	 9399.0	...
1876208	  635.2	  549.4	 9395.0	...
1876209	  635.3	  549.5	 9395.0	...
1876210	  635.3	  549.6	 9395.0	...
1876211	  635.3	  549.7	 9395.0	...
1876212	  635.4	  549.7	 9394.0	...
1876213	  635.5	  549.8	 9393.0	...
1876214	  635.5	  549.9	 9395.0	...
1876215	  635.6	  550.0	 9396.0	...
1876216	  635.5	  550.1	 9397.0	...
1876217	  635.5	  550.3	 9396.0	...
1876218	  635.4	  550.6	 9397.0	...
1876219	  635.3	  550.8	 9399.0	...
1876220	  635.2	  550.9	 9400.0	...
1876221	  635.2	  551.1	 9399.0	...
1876222	  635.3	  551.9	 9394.0	...
1876223	  635.4	  552.6	 9391.0	...
1876224	  635.4	  553.1	 9392.0	...
1876225	  635.5	  553.0	 9395.0	...
1876226	  635.5	  552.9	 9397.0	...
1876227	  635.6	  552.8	 9395.0	...
1876228	  635.7	  552.9	 9393.0	...
1876229	  635.7	  552.9	 9395.0	...
1876230	  635.6	  552.9	 9398.0	...
1876231	  635.5	  553.0	 9400.0	...
1876232	  635.4	  552.9	 9400.0	...
1876233	  635.4	  552.6	 9401.0	...
1876234	  635.3	  552.3	 9401.0	...
1876235	  635.3	  552.2	 9400.0	...
1876236	  635.2	  552.3	 9399.0	...
1876237	  635.3	  552.3	 9398.0	...
1876238	  635.4	  552.4	 9397.0	...
1876239	  635.6	  552.4	 9395.0	...
1876240	  635.6	  552.4	 9393.0	...
1876241	  635.5	  552.5	 9395.0	...
1876242	  635.3	  552.7	 9401.0	...
1876243	  635.3	  552.8	 9407.0	...
1876244	  635.4	  553.5	 9409.0	...
1876245	  635.4	  553.9	 9409.0	...
1876246	  635.5	  554.1	 9409.0	...
1876247	  635.7	  553.9	 9408.0	...
1876248	  636.0	  553.8	 9407.0	...
1876249	  636.1	  553.6	 9406.0	...
1876250	  635.9	  553.4	 9405.0	...
1876251	  635.9	  553.2	 9404.0	...
1876252	  636.1	  553.4	 9403.0	...
1876253	  636.2	  553.5	 9403.0	...
1876254	  636.1	  553.7	 9402.0	...
1876255	  636.0	  554.0	 9400.0	...
1876256	  635.8	  554.3	 9399.0	...
1876257	  635.6	  554.5	 9398.0	...
1876258	  635.4	  554.6	 9401.0	...
1876259	  635.6	  554.2	 9407.0	...
1876260	  635.7	  553.8	 9415.0	...
1876261	  635.7	  553.5	 9419.0	...
1876262	  635.5	  553.7	 9422.0	...
1876263	  635.4	  553.9	 9422.0	...
1876264	  635.3	  554.1	 9423.0	...
1876265	  635.2	  554.3	 9421.0	...
1876266	  635.2	  554.6	 9419.0	...
1876267	  635.2	  554.8	 9417.0	...
1876268	  635.1	  555.1	 9415.0	...
1876269	  635.2	  555.2	 9413.0	...
1876270	  635.3	  555.1	 9414.0	...
1876271	  635.1	  554.7	 9417.0	...
1876272	  634.9	  554.3	 9419.0	...
1876273	  634.7	  554.5	 9419.0	...
1876274	  634.7	  554.9	 9419.0	...
1876275	  634.7	  555.3	 9418.0	...
1876276	  634.6	  555.3	 9415.0	...
1876277	  634.6	  555.3	 9412.0	...
1876278	  634.6	  555.2	 9409.0	...
1876279	  634.7	  555.2	 9409.0	...
1876280	  634.8	  555.2	 9408.0	...
1876281	  634.8	  555.2	 9407.0	...
1876282	  634.8	  555.1	 9405.0	...
1876283	  634.4	  555.1	 9403.0	...
1876284	  634.0	  554.8	 9406.0	...
1876285	  633.7	  554.5	 9410.0	...
1876286	  633.8	  554.3	 9414.0	...
1876287	  634.1	  554.2	 9414.0	...
1876288	  634.4	  554.2	 9415.0	...
1876289	  634.9	  554.3	 9412.0	...
1876290	  635.0	  554.5	 9409.0	...
1876291	  635.2	  554.7	 9405.0	...
1876292	  635.1	  554.4	 9404.0	...
1876293	  635.0	  554.2	 9403.0	...
1876294	  635.0	  554.0	 9403.0	...
1876295	  635.0	  554.1	 9404.0	...
1876296	  634.7	  553.9	 9404.0	...
1876297	  634.5	  553.7	 9403.0	...
1876298	  634.4	  553.5	 9404.0	...
1876299	  634.7	  553.5	 9406.0	...
1876300	  634.9	  553.4	 9410.0	...
1876301	  634.9	  553.4	 9412.0	...
1876302	  634.9	  553.5	 9414.0	...
1876303	  634.8	  553.8	 9414.0	...
1876304	  635.1	  553.9	 9416.0	...
1876305	  635.5	  553.9	 9418.0	...
1876306	  635.8	  553.7	 9417.0	...
1876307	  635.8	  553.9	 9412.0	...
1876308	  635.8	  554.0	 9406.0	...
1876309	  635.9	  554.1	 9411.0	...
1876310	  636.0	  554.0	 9418.0	...
1876311	  635.9	  553.9	 9424.0	...
1876312	  635.8	  553.7	 9423.0	...
1876313	  635.8	  553.5	 9421.0	...
1876314	  635.9	  553.6	 9419.0	...
1876315	  636.1	  553.7	 9418.0	...
1876316	  636.2	  553.8	 9420.0	...
1876317	  636.2	  553.8	 9422.0	...
1876318	  636.1	  553.9	 9423.0	...
1876319	  636.1	  554.0	 9420.0	...
1876320	  636.4	  554.2	 9416.0	...
1876321	  636.8	  554.4	 9412.0	...
1876322	  637.1	  554.5	 9414.0	...
1876323	  637.1	  554.5	 9419.0	...
1876324	  637.0	  554.5	 9426.0	...
1876325	  636.9	  554.1	 9432.0	...
1876326	  636.8	  553.7	 9434.0	...
1876327	  636.8	  553.8	 9428.0	...
1876328	  636.6	  554.2	 9422.0	...
1876329	  636.4	  554.4	 9416.0	...
1876330	  636.3	  554.1	 9421.0	...
1876331	  636.3	  553.8	 9426.0	...
1876332	  636.4	  553.7	 9431.0	...
1876333	  636.4	  553.7	 9431.0	...
1876334	  636.3	  553.7	 9425.0	...
1876335	  636.3	  553.8	 9419.0	...
1876336	  636.4	  553.9	 9418.0	...
1876337	  636.5	  554.0	 9424.0	...
1876338	  636.5	  554.1	 9429.0	...
1876339	  636.5	  554.2	 9426.0	...
1876340	  636.5	  554.1	 9423.0	...
1876341	  636.8	  554.0	 9422.0	...
1876342	  637.0	  553.9	 9425.0	...
1876343	  637.2	  553.9	 9431.0	...
1876344	  637.2	  554.2	 9435.0	...
1876345	  637.1	  554.4	 9437.0	...
1876346	  637.0	  554.7	 9436.0	...
1876347	  637.0	  554.8	 9436.0	...
1876348	  637.3	  554.9	 9437.0	...
1876349	  637.7	  555.1	 9438.0	...
1876350	  637.9	  555.2	 9439.0	...
1876351	  637.9	  555.0	 9438.0	...
1876352	  637.7	  554.9	 9436.0	...
1876353	  637.6	  554.8	 9440.0	...
1876354	  637.4	  554.6	 9446.0	...
1876355	  637.3	  554.3	 9451.0	...
1876356	  637.1	  554.1	 9451.0	...
1876357	  637.0	  554.1	 9447.0	...
1876358	  636.9	  554.1	 9444.0	...
1876359	  637.1	  554.3	 9442.0	...
1876360	  637.4	  554.4	 9442.0	...
1876361	  637.7	  554.5	 9443.0	...
1876362	  637.6	  554.2	 9443.0	...
1876363	  637.6	  553.9	 9443.0	...
1876364	  637.8	  553.7	 9442.0	...
1876365	  638.2	  553.9	 9442.0	...
1876366	  638.3	  553.9	 9442.0	...
1876367	  638.1	  554.0	 9442.0	...
1876368	  637.9	  553.9	 9438.0	...
1876369	  638.0	  553.9	 9433.0	...
1876370	  638.0	  553.7	 9428.0	...
1876371	  638.1	  553.4	 9426.0	...
1876372	  638.1	  553.1	 9429.0	...
1876373	  638.1	  553.1	 9434.0	...
1876374	  637.9	  552.9	 9439.0	...
1876375	  637.7	  552.8	 9440.0	...
1876376	  637.4	  552.6	 9440.0	...
1876377	  637.2	  553.1	 9436.0	...
1876378	  637.2	  553.5	 9432.0	...
1876379	  637.1	  554.0	 9429.0	...
1876380	  637.2	  553.9	 9430.0	...
1876381	  637.4	  553.8	 9432.0	...
1876382	  637.6	  553.8	 9434.0	...
1876383	  637.8	  553.8	 9435.0	...
1876384	  637.9	  553.7	 9435.0	...
1876385	  637.7	  553.6	 9436.0	...
1876386	  637.6	  553.5	 9437.0	...
1876387	  637.3	  553.4	 9439.0	...
1876388	  637.3	  553.4	 9439.0	...
1876389	  637.3	  553.4	 9442.0	...
1876390	  637.7	  553.7	 9447.0	...
1876391	  638.0	  553.9	 9453.0	...
1876392	  638.1	  554.2	 9452.0	...
1876393	  638.0	  554.0	 9448.0	...
1876394	  638.0	  553.8	 9443.0	...
1876395	  637.8	  553.6	 9443.0	...
1876396	  637.6	  553.5	 9445.0	...
1876397	  637.5	  553.4	 9446.0	...
1876398	  637.5	  553.4	 9448.0	...
1876399	  637.6	  553.4	 9448.0	...
1876400	  637.8	  553.4	 9448.0	...
1876401	  638.0	  553.4	 9445.0	...
1876402	  638.0	  553.5	 9443.0	...
1876403	  637.9	  553.5	 9443.0	...
1876404	  637.9	  553.4	 9444.0	...
1876405	  638.0	  553.5	 9445.0	...
1876406	  638.1	  553.6	 9445.0	...
1876407	  638.0	  553.8	 9445.0	...
1876408	  637.9	  553.9	 9445.0	...
1876409	  637.8	  553.9	 9446.0	...
1876410	  637.7	  553.8	 9446.0	...
1876411	  637.7	  553.8	 9446.0	...
1876412	  637.7	  553.7	 9449.0	...
1876413	  637.7	  553.6	 9451.0	...
1876414	  637.9	  553.4	 9453.0	...
1876415	  637.9	  553.5	 9452.0	...
1876416	  637.9	  553.7	 9448.0	...
1876417	  637.7	  553.8	 9444.0	...
1876418	  637.7	  554.0	 9443.0	...
1876419	  638.0	  554.0	 9446.0	...
1876420	  638.4	  554.2	 9451.0	...
1876421	  638.8	  554.4	 9454.0	...
1876422	  638.7	  554.3	 9450.0	...
1876423	  638.5	  554.1	 9444.0	...
1876424	  638.4	  553.9	 9438.0	...
1876425	  638.3	  553.9	 9439.0	...
1876426	  638.2	  553.9	 9439.0	...
1876427	  637.9	  553.8	 9438.0	...
1876428	  637.7	  553.8	 9437.0	...
1876429	  637.6	  553.7	 9437.0	...
1876430	  637.7	  553.6	 9438.0	...
1876431	  637.8	  553.5	 9439.0	...
1876432	  638.0	  553.4	 9440.0	...
1876433	  638.2	  553.2	 9440.0	...
1876434	  638.4	  553.1	 9440.0	...
1876435	  638.5	  553.2	 9439.0	...
1876436	  638.2	  553.4	 9437.0	...
1876437	  637.9	  553.5	 9436.0	...
1876438	  637.6	  553.6	 9436.0	...
1876439	  637.5	  553.5	 9437.0	...
1876440	  637.3	  553.6	 9438.0	...
1876441	  637.3	  553.9	 9439.0	...
1876442	  637.3	  554.2	 9439.0	...
1876443	  637.4	  554.3	 9437.0	...
1876444	  637.5	  554.2	 9437.0	...
1876445	  637.6	  554.1	 9436.0	...
1876446	  637.7	  554.1	 9440.0	...
1876447	  637.9	  553.9	 9440.0	...
1876448	  638.4	  553.5	 9440.0	...
1876449	  638.9	  553.2	 9437.0	...
1876450	  638.9	  553.3	 9433.0	...
1876451	  638.6	  553.5	 9430.0	...
1876452	  638.4	  553.7	 9427.0	...
1876453	  638.1	  553.7	 9424.0	...
1876454	  638.1	  553.7	 9424.0	...
1876455	  638.0	  553.9	 9423.0	...
1876456	  637.8	  554.2	 9424.0	...
1876457	  637.5	  554.4	 9422.0	...
1876458	  637.2	  554.4	 9420.0	...
1876459	  637.3	  554.3	 9420.0	...
1876460	  637.5	  554.3	 9416.0	...
1876461	  637.5	  554.2	 9413.0	...
1876462	  637.4	  554.1	 9409.0	...
1876463	  637.3	  554.1	 9407.0	...
1876464	  637.3	  554.2	 9406.0	...
1876465	  637.8	  554.4	 9406.0	...
1876466	  638.3	  554.6	 9407.0	...
1876467	  638.5	  554.8	 9408.0	...
1876468	  638.3	  554.8	 9409.0	...
1876469	  638.1	  554.8	 9410.0	...
1876470	  638.0	  554.8	 9411.0	...
1876471	  638.0	  554.7	 9410.0	...
1876472	  638.0	  554.6	 9407.0	...
1876473	  638.0	  554.6	 9402.0	...
1876474	  638.0	  554.5	 9397.0	...
1876475	  638.0	  554.5	 9392.0	...
1876476	  638.0	  554.8	 9390.0	...
1876477	  638.0	  555.1	 9391.0	...
1876478	  637.9	  555.0	 9393.0	...
1876479	  637.9	  554.7	 9394.0	...
MSG	1876480 0000 _ Number On
1876480	  637.9	  554.4	 9396.0	...
1876481	  637.8	  554.6	 9392.0	...
1876482	  637.9	  554.9	 9386.0	...
1876483	  638.0	  555.1	 9381.0	...
1876484	  638.2	  555.2	 9381.0	...
1876485	  638.3	  555.1	 9381.0	...
1876486	  638.4	  555.1	 9379.0	...
1876487	  638.2	  555.1	 9377.0	...
1876488	  637.9	  555.1	 9376.0	...
1876489	  637.7	  555.2	 9376.0	...
1876490	  637.8	  555.3	 9374.0	...
1876491	  637.9	  555.3	 9372.0	...
1876492	  638.0	  555.4	 9370.0	...
1876493	  638.1	  555.5	 9370.0	...
1876494	  638.3	  556.0	 9369.0	...
1876495	  638.2	  556.4	 9366.0	...
1876496	  637.8	  556.5	 9360.0	...
1876497	  637.4	  556.3	 9356.0	...
1876498	  637.3	  556.1	 9353.0	...
1876499	  637.3	  556.4	 9354.0	...
1876500	  637.3	  556.6	 9356.0	...
1876501	  637.4	  556.9	 9358.0	...
1876502	  637.3	  557.1	 9359.0	...
1876503	  637.1	  557.3	 9358.0	...
1876504	  636.9	  557.4	 9355.0	...
1876505	  636.8	  557.3	 9350.0	...
1876506	  636.6	  557.0	 9346.0	...
1876507	  636.6	  556.9	 9343.0	...
1876508	  636.8	  557.0	 9343.0	...
1876509	  637.2	  557.5	 9342.0	...
1876510	  637.7	  558.0	 9341.0	...
1876511	  638.0	  558.4	 9341.0	...
1876512	  638.0	  558.2	 9339.0	...
1876513	  638.1	  558.0	 9336.0	...
1876514	  638.2	  557.9	 9334.0	...
1876515	  638.2	  558.1	 9334.0	...
1876516	  637.9	  558.3	 9334.0	...
1876517	  637.7	  558.4	 9330.0	...
1876518	  637.7	  558.4	 9327.0	...
1876519	  637.7	  558.5	 9323.0	...
1876520	  637.7	  558.6	 9321.0	...
1876521	  637.7	  558.8	 9318.0	...
1876522	  637.6	  559.1	 9316.0	...
1876523	  637.6	  559.3	 9317.0	...
1876524	  637.6	  559.3	 9317.0	...
1876525	  637.7	  559.7	 9318.0	...
1876526	  637.7	  560.1	 9317.0	...
1876527	  637.9	  560.5	 9313.0	...
1876528	  638.1	  560.4	 9309.0	...
1876529	  638.3	  560.3	 9307.0	...
1876530	  638.3	  560.3	 9310.0	...
1876531	  638.5	  560.7	 9314.0	...
1876532	  638.3	  561.2	 9314.0	...
1876533	  638.1	  561.8	 9312.0	...
1876534	  638.0	  561.8	 9310.0	...
1876535	  638.3	  561.7	 9309.0	...
1876536	  638.4	  561.7	 9307.0	...
1876537	  638.5	  561.7	 9304.0	...
1876538	  638.2	  561.9	 9303.0	...
1876539	  637.9	  562.3	 9302.0	...
1876540	  637.6	  562.6	 9302.0	...
1876541	  637.6	  563.0	 9302.0	...
1876542	  637.6	  563.0	 9302.0	...
1876543	  637.6	  563.1	 9302.0	...
1876544	  637.7	  563.1	 9302.0	...
1876545	  637.8	  563.0	 9301.0	...
1876546	  637.9	  563.0	 9298.0	...
1876547	  637.9	  563.1	 9294.0	...
1876548	  637.9	  563.4	 9290.0	...
1876549	  637.9	  563.7	 9286.0	...
1876550	  637.8	  563.8	 9285.0	...
1876551	  637.4	  563.7	 9282.0	...
1876552	  637.0	  563.4	 9279.0	...
1876553	  636.7	  563.1	 9275.0	...
1876554	  636.7	  562.8	 9275.0	...
1876555	  636.9	  562.8	 9274.0	...
1876556	  637.1	  562.8	 9276.0	...
1876557	  637.3	  562.9	 9277.0	...
1876558	  637.3	  563.0	 9276.0	...
1876559	  637.4	  563.0	 9274.0	...
1876560	  637.6	  563.3	 9273.0	...
1876561	  637.7	  563.6	 9272.0	...
1876562	  637.7	  564.3	 9272.0	...
1876563	  637.7	  564.7	 9269.0	...
1876564	  637.5	  564.7	 9264.0	...
1876565	  637.4	  564.4	 9260.0	...
1876566	  637.4	  564.1	 9258.0	...
1876567	  637.5	  564.0	 9259.0	...
1876568	  637.6	  564.1	 9259.0	...
1876569	  637.6	  564.3	 9257.0	...
1876570	  637.6	  564.6	 9256.0	...
1876571	  637.5	  564.8	 9255.0	...
1876572	  637.4	  565.0	 9254.0	...
1876573	  637.3	  565.2	 9254.0	...
1876574	  637.3	  565.5	 9252.0	...
1876575	  637.4	  565.9	 9246.0	...
1876576	  637.6	  566.1	 9241.0	...
1876577	  637.8	  566.2	 9237.0	...
1876578	  638.1	  566.4	 9238.0	...
1876579	  637.6	  566.1	 9237.0	...
1876580	  637.1	  565.6	 9236.0	...
1876581	  636.5	  565.3	 9229.0	...
1876582	  636.3	  565.6	 9221.0	...
1876583	  636.1	  565.8	 9212.0	...
1876584	  635.9	  566.0	 9210.0	...
1876585	  636.0	  566.1	 9211.0	...
1876586	  636.1	  566.3	 9214.0	...
1876587	  636.4	  566.3	 9216.0	...
1876588	  636.5	  566.4	 9216.0	...
1876589	  636.7	  566.8	 9215.0	...
1876590	  637.1	  567.2	 9215.0	...
1876591	  637.5	  567.7	 9215.0	...
1876592	  637.6	  567.9	 9215.0	...
1876593	  637.3	  568.3	 9215.0	...
1876594	  636.9	  568.6	 9212.0	...
1876595	  636.8	  568.8	 9208.0	...
1876596	  636.7	  568.7	 9205.0	...
1876597	  637.1	  568.6	 9205.0	...
1876598	  637.3	  568.5	 9204.0	...
1876599	  637.6	  568.5	 9201.0	...
1876600	  637.6	  568.9	 9199.0	...
1876601	  637.7	  569.3	 9199.0	...
1876602	  637.7	  569.8	 9201.0	...
1876603	  637.7	  569.7	 9204.0	...
1876604	  637.6	  569.6	 9204.0	...
1876605	  637.4	  569.7	 9203.0	...
1876606	  637.2	  570.0	 9201.0	...
1876607	  637.2	  570.2	 9198.0	...
1876608	  637.3	  570.2	 9192.0	...
1876609	  637.4	  570.5	 9188.0	...
1876610	  637.7	  570.9	 9185.0	...
1876611	  637.8	  571.3	 9186.0	...
1876612	  637.7	  571.4	 9186.0	...
1876613	  637.6	  571.8	 9186.0	...
1876614	  637.6	  572.1	 9181.0	...
1876615	  637.7	  572.4	 9176.0	...
1876616	  637.7	  572.5	 9170.0	...
1876617	  637.5	  572.6	 9169.0	...
1876618	  637.5	  572.5	 9165.0	...
1876619	  637.8	  572.4	 9163.0	...
1876620	  638.1	  572.4	 9160.0	...
1876621	  638.3	  572.5	 9161.0	...
1876622	  638.2	  572.6	 9161.0	...
1876623	  638.2	  572.7	 9158.0	...
1876624	  638.1	  573.0	 9155.0	...
1876625	  638.1	  573.3	 9153.0	...
1876626	  638.2	  573.6	 9152.0	...
1876627	  638.3	  573.8	 9150.0	...
1876628	  638.4	  574.2	 9145.0	...
1876629	  638.0	  574.6	 9138.0	...
1876630	  637.5	  574.8	 9132.0	...
1876631	  636.9	  575.2	 9130.0	...
1876632	  637.2	  575.5	 9127.0	...
1876633	  637.5	  575.9	 9124.0	...
1876634	  637.8	  576.0	 9120.0	...
1876635	  637.7	  575.7	 9119.0	...
1876636	  637.4	  575.2	 9118.0	...
1876637	  637.2	  574.7	 9119.0	...
1876638	  637.2	  575.0	 9120.0	...
1876639	  637.3	  575.3	 9122.0	...
1876640	  637.3	  575.7	 9122.0	...
1876641	  637.2	  575.9	 9123.0	...
1876642	  637.2	  576.1	 9123.0	...
1876643	  637.2	  576.2	 9118.0	...
1876644	  637.2	  576.4	 9112.0	...
1876645	  637.1	  576.5	 9107.0	...
1876646	  637.0	  576.7	 9107.0	...
1876647	  636.9	  576.8	 9102.0	...
1876648	  637.0	  577.3	 9097.0	...
1876649	  637.2	  577.7	 9091.0	...
1876650	  637.3	  577.7	 9091.0	...
1876651	  637.2	  577.4	 9093.0	...
1876652	  637.1	  577.3	 9093.0	...
1876653	  637.3	  577.5	 9093.0	...
1876654	  637.5	  577.8	 9091.0	...
1876655	  637.9	  577.8	 9089.0	...
1876656	  638.0	  577.7	 9088.0	...
1876657	  638.1	  577.7	 9087.0	...
1876658	  638.2	  577.7	 9085.0	...
1876659	  638.1	  577.7	 9081.0	...
1876660	  638.1	  577.7	 9076.0	...
1876661	  638.1	  577.8	 9073.0	...
1876662	  638.2	  578.5	 9070.0	...
1876663	  638.3	  579.1	 9070.0	...
1876664	  638.1	  579.7	 9070.0	...
1876665	  637.7	  579.7	 9069.0	...
1876666	  637.4	  579.5	 9069.0	...
1876667	  637.4	  579.4	 9066.0	...
1876668	  637.2	  579.3	 9064.0	...
1876669	  636.9	  579.3	 9059.0	...
1876670	  636.5	  579.4	 9055.0	...
1876671	  636.4	  579.4	 9051.0	...
1876672	  636.5	  579.4	 9046.0	...
1876673	  636.7	  579.4	 9044.0	...
1876674	  636.8	  579.5	 9041.0	...
1876675	  636.9	  580.0	 9040.0	...
1876676	  637.0	  580.5	 9040.0	...
1876677	  637.0	  580.8	 9040.0	...
1876678	  636.9	  580.6	 9037.0	...
1876679	  636.8	  580.9	 9033.0	...
1876680	  636.8	  581.5	 9030.0	...
1876681	  636.8	  582.1	 9031.0	...
1876682	  637.0	  582.1	 9032.0	...
1876683	  637.3	  582.2	 9033.0	...
1876684	  637.7	  582.1	 9033.0	...
EFIX R   1876134	1876684	551	  637.1	  557.8	   9345
SSACC R  1876685
1876685	  638.9	  582.0	 9034.0	...
1876686	  640.7	  581.9	 9033.0	...
1876687	  643.7	  581.8	 9030.0	...
1876688	  646.8	  582.0	 9019.0	...
1876689	  649.7	  582.3	 9010.0	...
1876690	  652.6	  582.5	 9003.0	...
1876691	  655.1	  582.5	 9004.0	...
1876692	  658.0	  582.4	 9004.0	...
1876693	  659.8	  582.4	 9000.0	...
1876694	  661.5	  582.5	 8996.0	...
ESACC R  1876685	1876694	10	  638.9	  582.0	  661.5	  582.5	   0.48	     54
SFIX R   1876695
1876695	  663.2	  583.2	 8992.0	...
1876696	  664.6	  583.9	 8993.0	...
1876697	  665.7	  584.6	 8993.0	...
1876698	  665.8	  584.6	 8994.0	...
1876699	  665.3	  584.7	 8991.0	...
1876700	  664.8	  584.6	 8988.0	...
1876701	  664.3	  584.6	 8983.0	...
1876702	  663.9	  584.5	 8982.0	...
1876703	  663.5	  584.6	 8982.0	...
1876704	  662.9	  584.6	 8983.0	...
1876705	  662.6	  584.6	 8982.0	...
1876706	  662.4	  584.7	 8981.0	...
1876707	  662.1	  584.8	 8980.0	...
1876708	  661.7	  585.0	 8979.0	...
1876709	  661.4	  585.2	 8975.0	...
1876710	  661.2	  585.6	 8968.0	...
1876711	  661.3	  585.8	 8962.0	...
1876712	  661.5	  585.9	 8959.0	...
1876713	  661.9	  585.9	 8959.0	...
1876714	  662.1	  585.9	 8960.0	...
1876715	  662.4	  585.9	 8961.0	...
1876716	  662.3	  585.6	 8961.0	...
1876717	  662.2	  585.2	 8957.0	...
1876718	  662.2	  584.8	 8953.0	...
1876719	  662.3	  585.0	 8948.0	...
1876720	  662.4	  585.2	 8948.0	...
1876721	  662.6	  585.5	 8948.0	...
1876722	  662.6	  585.5	 8945.0	...
1876723	  662.7	  585.6	 8942.0	...
1876724	  662.8	  585.7	 8939.0	...
1876725	  662.7	  585.8	 8934.0	...
1876726	  662.6	  585.8	 8929.0	...
1876727	  662.5	  585.8	 8927.0	...
1876728	  662.6	  585.8	 8926.0	...
1876729	  662.6	  585.8	 8925.0	...
1876730	  662.6	  585.7	 8922.0	...
1876731	  662.7	  585.5	 8921.0	...
1876732	  663.0	  585.4	 8921.0	...
1876733	  663.3	  585.4	 8921.0	...
1876734	  663.7	  585.4	 8923.0	...
1876735	  663.9	  585.4	 8924.0	...
1876736	  664.2	  585.5	 8922.0	...
1876737	  664.3	  585.7	 8916.0	...
1876738	  664.3	  586.3	 8911.0	...
1876739	  664.0	  586.8	 8906.0	...
1876740	  663.6	  587.3	 8905.0	...
1876741	  663.3	  587.5	 8904.0	...
1876742	  663.3	  587.7	 8902.0	...
1876743	  663.2	  587.8	 8900.0	...
1876744	  662.9	  587.3	 8895.0	...
1876745	  662.7	  586.8	 8893.0	...
1876746	  662.6	  586.3	 8889.0	...
1876747	  662.7	  586.4	 8887.0	...
1876748	  662.7	  586.5	 8885.0	...
1876749	  662.7	  586.4	 8883.0	...
1876750	  662.8	  586.4	 8883.0	...
1876751	  663.4	  586.7	 8882.0	...
1876752	  664.0	  587.0	 8881.0	...
1876753	  664.6	  587.0	 8880.0	...
1876754	  664.5	  586.7	 8880.0	...
1876755	  664.5	  586.6	 8879.0	...
1876756	  664.5	  586.8	 8879.0	...
1876757	  664.6	  586.9	 8877.0	...
1876758	  664.6	  587.0	 8876.0	...
1876759	  664.7	  587.4	 8876.0	...
1876760	  664.6	  587.8	 8874.0	...
1876761	  664.6	  588.0	 8873.0	...
1876762	  664.8	  587.9	 8871.0	...
1876763	  665.0	  587.7	 8870.0	...
1876764	  665.3	  587.5	 8868.0	...
1876765	  665.4	  587.4	 8862.0	...
1876766	  665.5	  587.6	 8857.0	...
1876767	  665.6	  587.7	 8853.0	...
1876768	  665.7	  587.8	 8855.0	...
1876769	  665.8	  588.0	 8857.0	...
1876770	  665.9	  588.6	 8855.0	...
1876771	  665.9	  589.2	 8852.0	...
1876772	  665.9	  589.4	 8849.0	...
1876773	  665.9	  589.0	 8849.0	...
1876774	  666.1	  588.7	 8851.0	...
1876775	  666.2	  588.6	 8851.0	...
1876776	  666.4	  588.7	 8849.0	...
1876777	  666.4	  588.8	 8846.0	...
1876778	  666.5	  588.6	 8844.0	...
1876779	  666.6	  588.1	 8839.0	...
1876780	  666.7	  587.9	 8832.0	...
1876781	  666.9	  588.1	 8825.0	...
1876782	  666.8	  588.7	 8825.0	...
1876783	  666.8	  589.1	 8828.0	...
1876784	  666.7	  589.2	 8830.0	...
MSG	1876785 0000 _ Number Off
1876785	  666.7	  588.9	 8831.0	...
1876786	  666.7	  588.8	 8828.0	...
1876787	  666.7	  588.9	 8824.0	...
1876788	  666.8	  589.0	 8819.0	...
1876789	  666.9	  589.0	 8819.0	...
1876790	  667.0	  588.9	 8819.0	...
1876791	  667.3	  588.9	 8820.0	...
1876792	  667.7	  588.8	 8819.0	...
1876793	  668.1	  588.8	 8815.0	...
1876794	  668.3	  588.9	 8812.0	...
1876795	  668.3	  589.0	 8808.0	...
1876796	  668.4	  589.1	 8806.0	...
1876797	  668.4	  589.0	 8806.0	...
1876798	  668.3	  588.8	 8808.0	...
1876799	  668.2	  589.1	 8808.0	...
1876800	  668.1	  589.5	 8806.0	...
1876801	  668.1	  589.9	 8804.0	...
1876802	  668.0	  589.8	 8803.0	...
1876803	  668.0	  589.6	 8803.0	...
1876804	  668.7	  589.9	 8802.0	...
1876805	  669.4	  590.5	 8801.0	...
1876806	  669.8	  591.2	 8801.0	...
1876807	  669.2	  591.4	 8799.0	...
1876808	  668.6	  591.5	 8795.0	...
1876809	  668.5	  591.6	 8789.0	...
1876810	  668.8	  591.2	 8786.0	...
1876811	  669.2	  590.8	 8784.0	...
1876812	  669.5	  590.7	 8785.0	...
1876813	  669.7	  591.0	 8786.0	...
1876814	  669.8	  591.3	 8787.0	...
1876815	  669.4	  591.4	 8788.0	...
1876816	  669.0	  591.3	 8784.0	...
1876817	  668.6	  591.2	 8781.0	...
1876818	  668.4	  591.1	 8774.0	...
1876819	  668.1	  591.2	 8771.0	...
1876820	  668.0	  591.4	 8769.0	...
1876821	  668.3	  591.7	 8765.0	...
1876822	  668.5	  591.7	 8761.0	...
1876823	  668.6	  591.7	 8760.0	...
1876824	  668.5	  591.5	 8762.0	...
1876825	  668.5	  591.6	 8757.0	...
1876826	  668.5	  591.7	 8751.0	...
1876827	  668.7	  591.7	 8749.0	...
1876828	  668.9	  592.0	 8754.0	...
1876829	  669.0	  592.6	 8758.0	...
1876830	  668.9	  593.1	 8756.0	...
1876831	  668.8	  592.9	 8752.0	...
1876832	  668.6	  592.4	 8749.0	...
1876833	  668.5	  591.9	 8747.0	...
1876834	  668.6	  591.9	 8744.0	...
1876835	  668.9	  592.0	 8741.0	...
1876836	  669.0	  591.9	 8738.0	...
1876837	  668.9	  591.8	 8738.0	...
1876838	  668.7	  592.0	 8738.0	...
1876839	  668.8	  592.3	 8738.0	...
1876840	  668.8	  592.7	 8737.0	...
1876841	  669.1	  592.7	 8737.0	...
1876842	  669.2	  592.8	 8737.0	...
1876843	  669.2	  592.8	 8739.0	...
1876844	  669.1	  592.9	 8739.0	...
1876845	  669.1	  593.0	 8738.0	...
1876846	  669.1	  593.1	 8735.0	...
1876847	  669.1	  593.2	 8732.0	...
1876848	  669.2	  593.4	 8731.0	...
1876849	  669.3	  593.4	 8730.0	...
1876850	  669.5	  593.5	 8730.0	...
1876851	  670.3	  593.5	 8728.0	...
1876852	  670.8	  593.6	 8726.0	...
1876853	  671.1	  593.7	 8725.0	...
1876854	  671.0	  594.0	 8725.0	...
1876855	  670.9	  594.0	 8726.0	...
1876856	  671.1	  593.7	 8726.0	...
1876857	  671.2	  593.2	 8726.0	...
1876858	  671.4	  593.0	 8720.0	...
1876859	  671.3	  593.5	 8715.0	...
1876860	  671.3	  593.8	 8710.0	...
1876861	  671.5	  593.7	 8710.0	...
1876862	  671.7	  593.5	 8710.0	...
1876863	  671.8	  593.4	 8710.0	...
1876864	  671.8	  593.7	 8711.0	...
1876865	  672.0	  594.0	 8712.0	...
1876866	  672.3	  594.4	 8707.0	...
1876867	  672.4	  594.2	 8702.0	...
1876868	  672.3	  594.1	 8698.0	...
1876869	  672.0	  594.0	 8697.0	...
1876870	  671.9	  594.1	 8694.0	...
1876871	  671.6	  594.3	 8691.0	...
1876872	  671.5	  594.4	 8690.0	...
1876873	  671.7	  594.5	 8689.0	...
1876874	  672.1	  594.6	 8689.0	...
1876875	  672.5	  594.6	 8690.0	...
1876876	  672.4	  594.6	 8691.0	...
1876877	  672.4	  594.5	 8692.0	...
1876878	  672.3	  594.8	 8693.0	...
1876879	  672.3	  595.1	 8689.0	...
1876880	  672.2	  595.4	 8684.0	...
1876881	  672.1	  595.4	 8680.0	...
1876882	  672.2	  595.3	 8681.0	...
1876883	  672.3	  595.3	 8682.0	...
1876884	  672.4	  595.3	 8682.0	...
1876885	  672.9	  595.3	 8683.0	...
1876886	  673.4	  595.3	 8683.0	...
1876887	  673.9	  595.6	 8682.0	...
1876888	  673.8	  595.9	 8679.0	...
1876889	  673.8	  596.1	 8678.0	...
1876890	  673.7	  596.1	 8680.0	...
1876891	  673.8	  596.2	 8682.0	...
1876892	  673.8	  596.2	 8684.0	...
1876893	  673.9	  596.1	 8682.0	...
1876894	  673.7	  595.9	 8678.0	...
1876895	  673.6	  595.8	 8675.0	...
1876896	  673.6	  595.7	 8675.0	...
1876897	  673.8	  595.7	 8676.0	...
1876898	  674.0	  595.7	 8677.0	...
1876899	  674.1	  595.4	 8676.0	...
1876900	  674.2	  595.2	 8670.0	...
1876901	  674.1	  595.2	 8665.0	...
1876902	  674.0	  595.6	 8661.0	...
1876903	  673.9	  595.9	 8661.0	...
1876904	  673.7	  596.0	 8662.0	...
1876905	  673.7	  596.1	 8662.0	...
1876906	  673.8	  596.3	 8662.0	...
1876907	  674.0	  596.5	 8662.0	...
1876908	  674.3	  596.6	 8662.0	...
1876909	  674.3	  596.6	 8662.0	...
1876910	  674.2	  596.5	 8657.0	...
1876911	  674.0	  596.2	 8651.0	...
1876912	  674.1	  595.9	 8646.0	...
1876913	  674.4	  596.1	 8647.0	...
1876914	  675.0	  596.5	 8649.0	...
1876915	  675.4	  597.0	 8650.0	...
1876916	  675.7	  597.2	 8651.0	...
1876917	  675.7	  597.3	 8651.0	...
1876918	  675.5	  597.5	 8650.0	...
1876919	  675.2	  597.5	 8649.0	...
1876920	  674.9	  597.4	 8649.0	...
1876921	  674.8	  597.1	 8648.0	...
1876922	  674.7	  596.8	 8647.0	...
1876923	  674.6	  596.6	 8645.0	...
1876924	  674.5	  596.6	 8645.0	...
1876925	  674.5	  596.9	 8645.0	...
1876926	  674.7	  597.3	 8645.0	...
1876927	  674.9	  597.8	 8644.0	...
1876928	  675.4	  597.8	 8644.0	...
1876929	  675.7	  597.9	 8643.0	...
1876930	  676.1	  597.8	 8642.0	...
1876931	  676.1	  597.5	 8642.0	...
1876932	  676.2	  597.3	 8642.0	...
1876933	  676.1	  597.1	 8642.0	...
1876934	  676.1	  597.1	 8642.0	...
1876935	  675.7	  597.2	 8639.0	...
1876936	  675.3	  597.4	 8636.0	...
1876937	  675.1	  597.7	 8634.0	...
1876938	  675.4	  597.8	 8635.0	...
1876939	  675.6	  597.8	 8636.0	...
1876940	  675.6	  597.6	 8633.0	...
1876941	  675.6	  597.5	 8629.0	...
1876942	  675.6	  597.3	 8625.0	...
1876943	  675.8	  597.2	 8624.0	...
1876944	  675.9	  597.2	 8624.0	...
1876945	  675.6	  597.4	 8624.0	...
1876946	  675.3	  597.9	 8624.0	...
1876947	  675.0	  598.2	 8624.0	...
1876948	  675.1	  598.5	 8625.0	...
1876949	  675.5	  598.5	 8626.0	...
1876950	  675.9	  598.5	 8627.0	...
1876951	  676.2	  598.4	 8625.0	...
1876952	  676.2	  598.4	 8624.0	...
1876953	  676.2	  598.4	 8624.0	...
1876954	  676.2	  598.5	 8624.0	...
1876955	  676.3	  598.6	 8624.0	...
1876956	  676.4	  598.6	 8625.0	...
1876957	  676.5	  598.8	 8625.0	...
1876958	  676.5	  599.1	 8626.0	...
1876959	  676.6	  599.3	 8626.0	...
1876960	  676.7	  599.4	 8622.0	...
1876961	  676.9	  599.4	 8618.0	...
1876962	  676.9	  599.1	 8613.0	...
1876963	  676.9	  598.8	 8613.0	...
1876964	  676.8	  598.4	 8614.0	...
1876965	  676.6	  598.3	 8615.0	...
1876966	  676.5	  598.1	 8616.0	...
1876967	  676.5	  598.3	 8616.0	...
1876968	  676.5	  598.7	 8614.0	...
1876969	  676.6	  599.0	 8610.0	...
1876970	  676.6	  599.1	 8607.0	...
1876971	  676.7	  599.1	 8604.0	...
1876972	  676.7	  599.1	 8604.0	...
1876973	  676.7	  599.2	 8606.0	...
1876974	  677.1	  599.2	 8608.0	...
1876975	  677.4	  599.2	 8609.0	...
1876976	  677.7	  599.2	 8609.0	...
1876977	  677.6	  599.1	 8609.0	...
1876978	  677.4	  599.0	 8608.0	...
1876979	  677.4	  598.9	 8607.0	...
1876980	  677.3	  598.8	 8606.0	...
1876981	  677.4	  598.7	 8605.0	...
1876982	  677.4	  598.6	 8605.0	...
1876983	  677.4	  598.6	 8606.0	...
1876984	  677.4	  598.7	 8606.0	...
1876985	  677.5	  598.8	 8607.0	...
1876986	  677.6	  599.0	 8604.0	...
1876987	  677.6	  599.2	 8600.0	...
1876988	  677.5	  599.2	 8599.0	...
1876989	  677.4	  599.3	 8605.0	...
1876990	  677.5	  599.2	 8611.0	...
1876991	  677.6	  599.1	 8615.0	...
1876992	  677.5	  598.7	 8614.0	...
1876993	  677.4	  598.6	 8612.0	...
1876994	  677.3	  598.5	 8612.0	...
MSG	1876995 0000 _ Number On
1876995	  677.5	  598.6	 8611.0	...
1876996	  677.7	  598.5	 8608.0	...
1876997	  677.9	  598.5	 8604.0	...
1876998	  678.0	  598.5	 8601.0	...
1876999	  678.1	  598.5	 8602.0	...
1877000	  678.3	  598.6	 8604.0	...
1877001	  678.5	  599.0	 8606.0	...
1877002	  678.8	  599.4	 8608.0	...
1877003	  678.9	  599.6	 8609.0	...
1877004	  678.7	  599.2	 8609.0	...
1877005	  678.5	  598.8	 8611.0	...
1877006	  678.2	  598.6	 8612.0	...
1877007	  678.2	  598.6	 8614.0	...
1877008	  678.3	  598.7	 8614.0	...
1877009	  678.4	  598.8	 8614.0	...
1877010	  678.6	  598.9	 8614.0	...
1877011	  678.6	  598.8	 8614.0	...
1877012	  678.5	  598.7	 8616.0	...
1877013	  679.1	  598.8	 8618.0	...
1877014	  679.8	  599.1	 8615.0	...
1877015	  680.1	  599.3	 8611.0	...
1877016	  679.6	  599.3	 8607.0	...
1877017	  679.1	  599.4	 8608.0	...
1877018	  679.0	  599.2	 8608.0	...
1877019	  678.8	  598.8	 8607.0	...
1877020	  678.5	  598.7	 8606.0	...
1877021	  678.7	  598.9	 8605.0	...
1877022	  679.0	  599.1	 8606.0	...
1877023	  679.4	  599.0	 8608.0	...
1877024	  679.5	  598.9	 8609.0	...
1877025	  679.7	  598.7	 8611.0	...
1877026	  679.8	  598.5	 8611.0	...
1877027	  679.8	  598.4	 8611.0	...
1877028	  679.6	  598.3	 8610.0	...
1877029	  679.8	  598.3	 8610.0	...
1877030	  680.1	  598.0	 8611.0	...
1877031	  680.1	  597.8	 8611.0	...
1877032	  679.8	  597.7	 8611.0	...
1877033	  679.6	  597.8	 8607.0	...
1877034	  679.6	  597.9	 8604.0	...
1877035	  679.8	  597.9	 8601.0	...
1877036	  679.9	  598.0	 8602.0	...
1877037	  679.9	  598.0	 8603.0	...
1877038	  679.9	  598.1	 8604.0	...
1877039	  680.1	  598.3	 8607.0	...
1877040	  680.6	  598.8	 8609.0	...
1877041	  681.0	  599.3	 8612.0	...
1877042	  681.0	  599.7	 8612.0	...
1877043	  680.7	  599.3	 8613.0	...
1877044	  680.4	  599.0	 8615.0	...
1877045	  680.6	  598.7	 8615.0	...
1877046	  681.0	  598.7	 8616.0	...
1877047	  681.2	  598.5	 8616.0	...
1877048	  681.0	  598.4	 8617.0	...
1877049	  680.9	  598.8	 8617.0	...
1877050	  681.0	  599.4	 8617.0	...
1877051	  680.9	  599.7	 8614.0	...
1877052	  680.8	  599.6	 8613.0	...
1877053	  680.7	  599.5	 8613.0	...
1877054	  680.8	  599.2	 8614.0	...
1877055	  680.9	  598.8	 8612.0	...
1877056	  681.2	  598.3	 8608.0	...
1877057	  681.5	  598.2	 8605.0	...
1877058	  681.6	  598.3	 8605.0	...
1877059	  681.6	  598.3	 8606.0	...
1877060	  681.3	  598.5	 8605.0	...
1877061	  681.0	  598.5	 8605.0	...
1877062	  680.8	  598.6	 8605.0	...
1877063	  681.0	  598.7	 8605.0	...
1877064	  681.3	  598.8	 8605.0	...
1877065	  681.6	  598.8	 8605.0	...
1877066	  681.6	  598.8	 8606.0	...
1877067	  681.5	  598.8	 8606.0	...
1877068	  681.4	  598.8	 8607.0	...
1877069	  681.4	  598.7	 8608.0	...
1877070	  681.4	  598.6	 8611.0	...
1877071	  681.4	  598.7	 8614.0	...
1877072	  681.4	  598.7	 8618.0	...
1877073	  681.3	  598.7	 8619.0	...
1877074	  681.4	  598.8	 8621.0	...
1877075	  681.4	  598.9	 8622.0	...
1877076	  681.3	  598.3	 8623.0	...
1877077	  681.6	  597.5	 8623.0	...
1877078	  682.1	  596.9	 8622.0	...
1877079	  682.7	  597.0	 8621.0	...
1877080	  682.7	  597.3	 8620.0	...
1877081	  682.9	  597.4	 8619.0	...
1877082	  683.1	  597.4	 8622.0	...
1877083	  683.3	  597.4	 8625.0	...
1877084	  683.0	  597.3	 8628.0	...
1877085	  682.9	  597.1	 8625.0	...
1877086	  682.8	  596.9	 8622.0	...
1877087	  683.0	  596.9	 8620.0	...
1877088	  683.1	  596.7	 8621.0	...
1877089	  683.2	  596.6	 8622.0	...
1877090	  683.3	  596.9	 8623.0	...
1877091	  683.3	  597.3	 8624.0	...
1877092	  683.4	  597.6	 8623.0	...
1877093	  683.4	  597.6	 8623.0	...
1877094	  683.2	  597.5	 8620.0	...
1877095	  683.2	  597.4	 8619.0	...
1877096	  683.3	  597.3	 8615.0	...
1877097	  682.8	  597.6	 8612.0	...
1877098	  682.1	  597.8	 8608.0	...
1877099	  681.8	  597.9	 8612.0	...
1877100	  682.1	  597.6	 8617.0	...
1877101	  682.5	  597.3	 8620.0	...
1877102	  682.6	  597.2	 8616.0	...
1877103	  682.9	  597.0	 8611.0	...
1877104	  683.1	  596.8	 8610.0	...
1877105	  683.3	  596.8	 8612.0	...
1877106	  683.3	  596.9	 8615.0	...
1877107	  683.4	  597.0	 8618.0	...
1877108	  683.4	  596.9	 8618.0	...
1877109	  683.3	  596.8	 8619.0	...
1877110	  683.3	  596.7	 8617.0	...
1877111	  683.2	  596.7	 8616.0	...
1877112	  683.2	  596.7	 8614.0	...
1877113	  683.3	  596.7	 8614.0	...
1877114	  683.3	  596.7	 8619.0	...
1877115	  683.6	  596.7	 8624.0	...
1877116	  683.9	  596.7	 8628.0	...
1877117	  684.2	  596.7	 8627.0	...
1877118	  684.3	  596.8	 8626.0	...
1877119	  684.4	  596.7	 8628.0	...
1877120	  684.2	  596.6	 8631.0	...
1877121	  683.9	  596.4	 8634.0	...
1877122	  683.7	  596.2	 8634.0	...
1877123	  683.8	  596.1	 8634.0	...
1877124	  684.1	  596.4	 8637.0	...
1877125	  684.4	  596.7	 8640.0	...
1877126	  684.9	  597.0	 8644.0	...
1877127	  685.0	  597.0	 8645.0	...
1877128	  685.0	  597.0	 8645.0	...
1877129	  684.7	  596.9	 8645.0	...
1877130	  684.5	  596.8	 8640.0	...
1877131	  684.4	  596.6	 8635.0	...
1877132	  684.4	  596.6	 8634.0	...
1877133	  684.2	  596.6	 8637.0	...
1877134	  684.1	  596.8	 8639.0	...
1877135	  684.3	  596.9	 8637.0	...
1877136	  684.6	  596.9	 8636.0	...
1877137	  684.8	  596.7	 8635.0	...
1877138	  684.9	  596.5	 8634.0	...
1877139	  684.9	  596.4	 8634.0	...
1877140	  685.0	  596.2	 8636.0	...
1877141	  684.9	  596.1	 8636.0	...
1877142	  684.8	  596.1	 8636.0	...
1877143	  684.8	  595.7	 8635.0	...
1877144	  684.7	  595.3	 8634.0	...
1877145	  684.8	  595.0	 8639.0	...
1877146	  684.8	  595.0	 8644.0	...
1877147	  684.8	  595.1	 8648.0	...
1877148	  684.8	  595.0	 8644.0	...
1877149	  685.0	  594.8	 8640.0	...
1877150	  685.2	  594.9	 8638.0	...
1877151	  685.5	  595.1	 8641.0	...
1877152	  685.5	  595.4	 8645.0	...
1877153	  685.1	  595.1	 8648.0	...
1877154	  684.9	  594.7	 8646.0	...
1877155	  684.8	  594.5	 8642.0	...
1877156	  684.9	  594.7	 8638.0	...
1877157	  684.8	  594.5	 8638.0	...
1877158	  684.7	  594.2	 8639.0	...
1877159	  684.5	  594.3	 8643.0	...
1877160	  684.4	  594.7	 8647.0	...
1877161	  684.3	  595.2	 8644.0	...
1877162	  684.3	  595.3	 8639.0	...
1877163	  684.6	  595.1	 8637.0	...
1877164	  685.1	  594.8	 8644.0	...
1877165	  685.4	  594.6	 8652.0	...
1877166	  685.6	  594.7	 8650.0	...
1877167	  685.4	  594.8	 8645.0	...
1877168	  685.2	  594.6	 8640.0	...
1877169	  685.1	  594.4	 8641.0	...
1877170	  684.9	  594.1	 8640.0	...
1877171	  684.8	  593.9	 8638.0	...
1877172	  685.2	  593.9	 8642.0	...
1877173	  685.6	  593.8	 8649.0	...
1877174	  686.0	  594.0	 8652.0	...
1877175	  686.0	  594.1	 8648.0	...
1877176	  686.1	  594.2	 8645.0	...
1877177	  686.1	  594.1	 8647.0	...
1877178	  686.0	  594.2	 8649.0	...
1877179	  685.9	  594.4	 8648.0	...
1877180	  685.7	  594.7	 8648.0	...
1877181	  685.7	  594.6	 8649.0	...
1877182	  685.7	  594.4	 8651.0	...
1877183	  686.1	  594.3	 8654.0	...
1877184	  686.6	  594.3	 8655.0	...
1877185	  686.7	  594.0	 8655.0	...
1877186	  686.4	  593.7	 8655.0	...
1877187	  686.0	  593.4	 8652.0	...
1877188	  685.9	  593.4	 8651.0	...
1877189	  685.8	  593.4	 8649.0	...
1877190	  685.9	  593.4	 8650.0	...
1877191	  686.0	  593.5	 8651.0	...
1877192	  686.0	  593.1	 8648.0	...
1877193	  686.0	  592.7	 8645.0	...
1877194	  686.1	  592.5	 8642.0	...
1877195	  686.1	  592.7	 8642.0	...
1877196	  686.1	  592.8	 8644.0	...
1877197	  686.1	  592.9	 8646.0	...
1877198	  685.9	  593.0	 8647.0	...
1877199	  686.0	  592.9	 8646.0	...
1877200	  686.0	  592.7	 8650.0	...
1877201	  686.2	  592.5	 8655.0	...
1877202	  686.3	  592.3	 8659.0	...
1877203	  686.3	  592.1	 8659.0	...
1877204	  686.3	  592.1	 8661.0	...
1877205	  686.2	  592.1	 8663.0	...
1877206	  686.4	  592.1	 8664.0	...
1877207	  686.7	  592.1	 8664.0	...
1877208	  687.0	  592.1	 8664.0	...
1877209	  687.0	  592.2	 8664.0	...
1877210	  687.0	  592.2	 8664.0	...
1877211	  686.9	  592.1	 8665.0	...
1877212	  686.9	  591.7	 8662.0	...
1877213	  686.9	  591.5	 8660.0	...
1877214	  686.9	  591.5	 8660.0	...
1877215	  687.1	  591.7	 8662.0	...
1877216	  687.4	  591.9	 8664.0	...
1877217	  687.6	  591.9	 8664.0	...
1877218	  687.5	  591.9	 8664.0	...
1877219	  687.2	  591.9	 8663.0	...
1877220	  687.0	  591.9	 8662.0	...
1877221	  686.7	  591.9	 8664.0	...
1877222	  686.8	  591.5	 8667.0	...
1877223	  686.8	  591.0	 8672.0	...
1877224	  686.9	  590.8	 8676.0	...
1877225	  686.9	  591.0	 8680.0	...
1877226	  687.2	  591.2	 8682.0	...
1877227	  687.4	  591.2	 8682.0	...
1877228	  687.5	  590.8	 8682.0	...
1877229	  686.8	  590.5	 8678.0	...
1877230	  686.1	  590.2	 8675.0	...
1877231	  685.9	  590.1	 8671.0	...
1877232	  686.4	  590.3	 8675.0	...
1877233	  687.0	  590.6	 8679.0	...
1877234	  687.1	  590.9	 8683.0	...
1877235	  686.7	  590.5	 8681.0	...
1877236	  686.2	  590.0	 8678.0	...
1877237	  686.1	  589.5	 8675.0	...
1877238	  686.3	  589.7	 8673.0	...
1877239	  686.6	  589.8	 8675.0	...
1877240	  686.5	  590.1	 8677.0	...
1877241	  686.6	  590.3	 8680.0	...
1877242	  686.7	  590.5	 8681.0	...
1877243	  686.8	  590.5	 8682.0	...
1877244	  686.7	  590.1	 8684.0	...
1877245	  686.7	  589.6	 8687.0	...
1877246	  687.0	  589.0	 8690.0	...
1877247	  687.3	  589.0	 8691.0	...
1877248	  687.5	  588.9	 8691.0	...
1877249	  687.4	  588.9	 8690.0	...
1877250	  687.4	  588.9	 8688.0	...
1877251	  687.5	  588.8	 8686.0	...
1877252	  687.5	  588.7	 8685.0	...
1877253	  687.4	  588.6	 8685.0	...
1877254	  687.3	  588.6	 8683.0	...
1877255	  687.3	  588.5	 8682.0	...
1877256	  687.4	  588.5	 8681.0	...
1877257	  687.5	  588.7	 8681.0	...
1877258	  687.6	  589.1	 8681.0	...
1877259	  687.5	  589.4	 8681.0	...
1877260	  687.5	  589.6	 8682.0	...
1877261	  687.6	  589.4	 8684.0	...
1877262	  687.8	  589.2	 8685.0	...
1877263	  688.1	  589.1	 8686.0	...
1877264	  688.5	  589.1	 8685.0	...
1877265	  688.7	  589.2	 8685.0	...
1877266	  688.8	  588.9	 8686.0	...
1877267	  688.9	  588.6	 8686.0	...
1877268	  689.2	  588.3	 8687.0	...
1877269	  689.6	  588.3	 8687.0	...
1877270	  689.8	  588.3	 8687.0	...
1877271	  689.9	  588.3	 8687.0	...
1877272	  690.0	  588.3	 8687.0	...
1877273	  690.2	  588.2	 8688.0	...
1877274	  690.2	  588.1	 8690.0	...
1877275	  690.2	  588.0	 8691.0	...
1877276	  689.8	  587.9	 8690.0	...
1877277	  689.4	  587.9	 8690.0	...
1877278	  689.1	  587.9	 8691.0	...
1877279	  689.1	  587.9	 8692.0	...
1877280	  689.2	  588.0	 8691.0	...
1877281	  689.3	  587.9	 8690.0	...
1877282	  689.5	  587.9	 8692.0	...
1877283	  689.6	  587.8	 8694.0	...
1877284	  689.8	  587.7	 8696.0	...
1877285	  689.8	  587.5	 8694.0	...
1877286	  690.0	  587.4	 8693.0	...
1877287	  690.3	  587.5	 8693.0	...
1877288	  690.7	  587.7	 8692.0	...
1877289	  691.0	  587.7	 8691.0	...
1877290	  691.4	  587.4	 8689.0	...
1877291	  691.2	  587.2	 8689.0	...
1877292	  691.0	  586.8	 8689.0	...
1877293	  690.7	  586.6	 8690.0	...
1877294	  690.6	  586.5	 8691.0	...
1877295	  690.7	  586.3	 8690.0	...
1877296	  690.7	  586.1	 8691.0	...
1877297	  690.6	  585.9	 8694.0	...
1877298	  690.6	  586.4	 8698.0	...
1877299	  690.6	  586.9	 8702.0	...
MSG	1877300 0000 _ Number Off
1877300	  690.5	  587.6	 8701.0	...
1877301	  690.5	  587.8	 8703.0	...
1877302	  690.4	  587.5	 8705.0	...
1877303	  690.4	  587.1	 8706.0	...
1877304	  690.4	  586.6	 8706.0	...
1877305	  689.9	  586.2	 8705.0	...
1877306	  689.4	  585.8	 8706.0	...
1877307	  689.1	  585.5	 8707.0	...
1877308	  689.4	  585.7	 8707.0	...
1877309	  689.9	  586.3	 8706.0	...
1877310	  690.0	  586.8	 8701.0	...
1877311	  690.3	  587.0	 8697.0	...
1877312	  690.5	  586.7	 8693.0	...
1877313	  690.5	  586.3	 8697.0	...
1877314	  690.4	  586.0	 8700.0	...
1877315	  689.8	  585.8	 8701.0	...
1877316	  689.4	  585.6	 8696.0	...
1877317	  688.9	  585.4	 8692.0	...
1877318	  688.9	  585.4	 8691.0	...
1877319	  688.9	  585.4	 8691.0	...
1877320	  689.1	  585.5	 8693.0	...
1877321	  689.2	  585.5	 8695.0	...
1877322	  689.4	  585.8	 8698.0	...
1877323	  689.3	  586.2	 8700.0	...
1877324	  689.2	  586.6	 8702.0	...
1877325	  689.7	  586.9	 8702.0	...
1877326	  690.3	  587.1	 8703.0	...
1877327	  690.9	  587.0	 8703.0	...
1877328	  690.7	  586.7	 8699.0	...
1877329	  690.5	  586.5	 8694.0	...
1877330	  690.2	  586.6	 8694.0	...
1877331	  690.1	  586.7	 8698.0	...
1877332	  690.1	  586.8	 8702.0	...
1877333	  690.1	  586.9	 8702.0	...
1877334	  690.1	  587.1	 8702.0	...
1877335	  690.0	  587.2	 8701.0	...
1877336	  689.8	  587.2	 8700.0	...
1877337	  689.7	  587.5	 8704.0	...
1877338	  689.6	  587.8	 8708.0	...
1877339	  689.6	  587.7	 8712.0	...
1877340	  689.7	  587.2	 8712.0	...
1877341	  689.5	  586.7	 8713.0	...
1877342	  689.4	  586.7	 8710.0	...
1877343	  689.2	  586.7	 8708.0	...
1877344	  689.4	  586.8	 8706.0	...
1877345	  689.5	  586.8	 8706.0	...
1877346	  689.8	  586.8	 8705.0	...
1877347	  689.9	  586.8	 8705.0	...
1877348	  690.0	  586.8	 8705.0	...
1877349	  690.1	  586.7	 8706.0	...
1877350	  689.7	  586.7	 8706.0	...
1877351	  689.3	  586.8	 8706.0	...
1877352	  689.0	  586.8	 8705.0	...
1877353	  689.2	  586.8	 8706.0	...
1877354	  689.5	  586.8	 8705.0	...
1877355	  689.6	  586.8	 8705.0	...
1877356	  689.6	  586.8	 8702.0	...
1877357	  689.6	  587.0	 8701.0	...
1877358	  689.7	  587.4	 8704.0	...
1877359	  689.8	  587.7	 8709.0	...
1877360	  689.9	  587.6	 8712.0	...
1877361	  690.0	  587.0	 8710.0	...
1877362	  689.9	  586.3	 8708.0	...
1877363	  689.9	  585.7	 8711.0	...
1877364	  690.0	  585.2	 8714.0	...
1877365	  690.6	  584.7	 8716.0	...
1877366	  692.1	  584.3	 8720.0	...
1877367	  693.5	  583.8	 8723.0	...
1877368	  694.5	  583.2	 8724.0	...
1877369	  695.8	  582.5	 8722.0	...
1877370	  697.0	  580.8	 8720.0	...
1877371	  698.6	  579.2	 8721.0	...
1877372	  699.9	  577.9	 8721.0	...
1877373	  701.6	  577.2	 8720.0	...
1877374	  702.7	  576.5	 8719.0	...
1877375	  703.1	  576.0	 8715.0	...
1877376	  702.8	  575.9	 8711.0	...
1877377	  702.3	  575.7	 8707.0	...
1877378	  701.7	  575.4	 8706.0	...
1877379	  701.3	  574.8	 8705.0	...
1877380	  701.0	  574.4	 8703.0	...
1877381	  700.9	  574.1	 8702.0	...
1877382	  700.8	  574.1	 8704.0	...
1877383	  700.6	  574.1	 8705.0	...
1877384	  700.2	  574.1	 8706.0	...
1877385	  700.0	  574.1	 8706.0	...
1877386	  699.9	  574.1	 8707.0	...
1877387	  700.0	  574.0	 8707.0	...
1877388	  700.1	  573.9	 8708.0	...
1877389	  700.2	  573.7	 8709.0	...
1877390	  700.2	  573.6	 8711.0	...
1877391	  700.5	  573.7	 8715.0	...
1877392	  700.8	  573.8	 8719.0	...
1877393	  701.1	  574.3	 8721.0	...
1877394	  701.1	  574.7	 8718.0	...
1877395	  701.1	  575.0	 8717.0	...
1877396	  701.1	  575.0	 8717.0	...
1877397	  700.8	  575.0	 8717.0	...
1877398	  700.5	  575.0	 8716.0	...
1877399	  700.2	  575.0	 8715.0	...
1877400	  700.2	  574.9	 8715.0	...
1877401	  700.2	  574.6	 8717.0	...
1877402	  700.1	  574.4	 8719.0	...
1877403	  700.1	  574.3	 8719.0	...
1877404	  700.1	  574.3	 8717.0	...
1877405	  700.1	  574.4	 8715.0	...
1877406	  700.0	  574.5	 8714.0	...
1877407	  700.0	  574.5	 8716.0	...
1877408	  700.0	  574.3	 8718.0	...
1877409	  700.2	  574.2	 8720.0	...
1877410	  700.3	  574.0	 8716.0	...
1877411	  700.1	  574.0	 8711.0	...
1877412	  699.7	  574.0	 8705.0	...
1877413	  699.2	  574.4	 8705.0	...
1877414	  699.4	  574.7	 8708.0	...
1877415	  699.6	  575.0	 8711.0	...
1877416	  699.8	  575.0	 8716.0	...
1877417	  699.6	  574.9	 8719.0	...
1877418	  699.3	  574.7	 8722.0	...
1877419	  699.4	  574.4	 8723.0	...
1877420	  699.8	  574.4	 8725.0	...
1877421	  700.0	  574.4	 8726.0	...
1877422	  699.6	  574.4	 8726.0	...
1877423	  699.4	  574.5	 8726.0	...
1877424	  699.5	  574.5	 8728.0	...
1877425	  699.6	  574.6	 8730.0	...
1877426	  699.7	  574.6	 8731.0	...
1877427	  699.7	  574.7	 8728.0	...
1877428	  699.7	  574.8	 8725.0	...
1877429	  699.5	  575.0	 8723.0	...
1877430	  699.3	  575.1	 8722.0	...
1877431	  699.1	  574.9	 8725.0	...
1877432	  699.1	  574.6	 8729.0	...
1877433	  699.6	  574.4	 8733.0	...
1877434	  700.1	  574.3	 8733.0	...
1877435	  700.2	  574.5	 8733.0	...
1877436	  700.0	  574.9	 8733.0	...
1877437	  699.7	  575.3	 8736.0	...
1877438	  699.7	  575.5	 8740.0	...
1877439	  699.7	  575.5	 8740.0	...
1877440	  699.8	  575.7	 8736.0	...
1877441	  699.9	  575.9	 8736.0	...
1877442	  699.9	  576.0	 8740.0	...
1877443	  699.9	  576.2	 8737.0	...
1877444	  700.2	  576.5	 8732.0	...
1877445	  700.5	  576.7	 8726.0	...
1877446	  700.5	  576.7	 8727.0	...
1877447	  700.2	  576.7	 8727.0	...
1877448	  699.8	  576.7	 8727.0	...
1877449	  699.9	  576.7	 8729.0	...
1877450	  700.0	  576.5	 8733.0	...
1877451	  699.9	  576.2	 8737.0	...
1877452	  699.6	  576.0	 8738.0	...
1877453	  699.4	  576.1	 8736.0	...
1877454	  699.3	  576.2	 8734.0	...
1877455	  699.6	  576.3	 8733.0	...
1877456	  699.9	  576.3	 8735.0	...
1877457	  700.1	  576.3	 8738.0	...
1877458	  700.1	  576.5	 8741.0	...
1877459	  700.1	  576.6	 8743.0	...
1877460	  700.1	  576.8	 8742.0	...
1877461	  700.1	  576.8	 8741.0	...
1877462	  700.1	  576.9	 8741.0	...
1877463	  700.1	  577.0	 8741.0	...
1877464	  700.0	  577.0	 8742.0	...
1877465	  699.8	  577.0	 8740.0	...
1877466	  699.7	  577.3	 8739.0	...
1877467	  699.6	  577.6	 8739.0	...
1877468	  699.6	  577.9	 8739.0	...
1877469	  699.5	  577.5	 8739.0	...
1877470	  699.5	  577.3	 8741.0	...
1877471	  699.5	  577.2	 8742.0	...
1877472	  699.3	  577.2	 8742.0	...
1877473	  699.2	  577.3	 8743.0	...
1877474	  699.3	  577.3	 8746.0	...
1877475	  699.3	  577.4	 8747.0	...
1877476	  699.4	  577.3	 8745.0	...
1877477	  699.2	  577.3	 8744.0	...
1877478	  699.1	  577.3	 8745.0	...
1877479	  699.3	  577.3	 8747.0	...
1877480	  699.4	  577.1	 8748.0	...
1877481	  699.6	  577.0	 8751.0	...
1877482	  699.5	  576.7	 8753.0	...
1877483	  699.5	  576.6	 8754.0	...
1877484	  699.4	  576.4	 8754.0	...
1877485	  699.4	  576.4	 8755.0	...
1877486	  699.3	  576.7	 8755.0	...
1877487	  699.3	  576.8	 8753.0	...
1877488	  699.3	  577.0	 8752.0	...
1877489	  699.3	  577.1	 8754.0	...
1877490	  699.3	  577.3	 8756.0	...
1877491	  699.3	  577.5	 8758.0	...
1877492	  699.3	  577.6	 8758.0	...
1877493	  699.2	  577.5	 8756.0	...
1877494	  699.1	  577.5	 8755.0	...
1877495	  699.1	  577.6	 8754.0	...
1877496	  699.1	  577.6	 8756.0	...
1877497	  699.1	  577.8	 8758.0	...
1877498	  699.2	  578.0	 8760.0	...
1877499	  699.5	  578.5	 8761.0	...
1877500	  699.5	  578.8	 8761.0	...
MSG	1877501 0000 _ Number On
1877501	  699.3	  578.8	 8761.0	...
1877502	  699.0	  578.4	 8760.0	...
1877503	  698.9	  578.2	 8760.0	...
1877504	  699.0	  578.2	 8761.0	...
1877505	  699.2	  578.2	 8760.0	...
1877506	  699.4	  578.0	 8759.0	...
1877507	  699.5	  578.0	 8757.0	...
1877508	  699.7	  578.2	 8757.0	...
1877509	  699.8	  578.5	 8758.0	...
1877510	  699.9	  578.5	 8760.0	...
1877511	  699.6	  578.5	 8762.0	...
1877512	  699.4	  578.5	 8764.0	...
1877513	  699.2	  578.3	 8764.0	...
1877514	  699.2	  578.0	 8763.0	...
1877515	  699.1	  577.7	 8761.0	...
1877516	  699.1	  577.6	 8759.0	...
1877517	  699.2	  577.7	 8758.0	...
1877518	  699.4	  577.8	 8761.0	...
1877519	  699.7	  577.9	 8764.0	...
1877520	  699.7	  577.8	 8767.0	...
1877521	  699.7	  577.6	 8769.0	...
1877522	  699.7	  577.7	 8771.0	...
1877523	  699.7	  578.1	 8771.0	...
1877524	  699.9	  578.4	 8772.0	...
1877525	  700.2	  578.4	 8771.0	...
1877526	  699.9	  578.1	 8771.0	...
1877527	  699.4	  577.8	 8770.0	...
1877528	  698.9	  577.6	 8770.0	...
1877529	  698.9	  577.7	 8771.0	...
1877530	  699.0	  577.9	 8771.0	...
1877531	  699.1	  578.0	 8771.0	...
1877532	  699.3	  578.1	 8772.0	...
1877533	  699.6	  578.2	 8772.0	...
1877534	  699.8	  578.3	 8773.0	...
1877535	  699.9	  578.4	 8773.0	...
1877536	  699.7	  578.6	 8771.0	...
1877537	  699.5	  578.6	 8770.0	...
1877538	  699.4	  578.4	 8768.0	...
1877539	  699.5	  578.3	 8768.0	...
1877540	  699.8	  578.1	 8769.0	...
1877541	  700.1	  578.3	 8771.0	...
1877542	  700.3	  578.4	 8773.0	...
1877543	  700.4	  578.7	 8772.0	...
1877544	  700.3	  578.8	 8771.0	...
1877545	  700.2	  578.4	 8772.0	...
1877546	  700.1	  577.9	 8778.0	...
1877547	  699.8	  577.6	 8784.0	...
1877548	  699.5	  577.7	 8785.0	...
1877549	  699.3	  578.1	 8781.0	...
1877550	  699.2	  578.4	 8777.0	...
1877551	  699.2	  578.7	 8777.0	...
1877552	  699.3	  578.5	 8777.0	...
1877553	  699.4	  578.3	 8779.0	...
1877554	  699.6	  578.2	 8780.0	...
1877555	  699.9	  578.1	 8781.0	...
1877556	  700.0	  578.0	 8779.0	...
1877557	  700.0	  577.9	 8778.0	...
1877558	  700.1	  578.2	 8777.0	...
1877559	  700.0	  578.5	 8779.0	...
1877560	  700.0	  578.6	 8780.0	...
1877561	  700.0	  578.4	 8782.0	...
1877562	  699.8	  578.2	 8783.0	...
1877563	  699.7	  578.2	 8784.0	...
1877564	  699.5	  578.1	 8784.0	...
1877565	  699.5	  578.0	 8784.0	...
1877566	  699.5	  577.8	 8785.0	...
1877567	  699.8	  578.1	 8787.0	...
1877568	  700.0	  578.5	 8790.0	...
1877569	  700.3	  578.9	 8790.0	...
1877570	  700.2	  579.1	 8788.0	...
1877571	  700.1	  579.2	 8787.0	...
1877572	  700.1	  579.2	 8786.0	...
1877573	  700.1	  579.2	 8786.0	...
1877574	  700.1	  579.2	 8791.0	...
1877575	  699.9	  579.1	 8796.0	...
1877576	  699.7	  579.2	 8803.0	...
1877577	  699.9	  579.6	 8805.0	...
1877578	  700.1	  580.1	 8803.0	...
1877579	  700.5	  580.5	 8798.0	...
1877580	  700.7	  580.4	 8793.0	...
1877581	  700.8	  579.7	 8792.0	...
1877582	  700.6	  579.0	 8792.0	...
1877583	  700.5	  578.4	 8795.0	...
1877584	  700.6	  578.4	 8797.0	...
1877585	  700.5	  578.5	 8797.0	...
1877586	  700.3	  578.6	 8796.0	...
1877587	  700.1	  578.5	 8792.0	...
1877588	  700.2	  578.6	 8790.0	...
1877589	  700.0	  578.5	 8789.0	...
1877590	  699.7	  578.5	 8790.0	...
1877591	  699.6	  578.4	 8794.0	...
1877592	  699.7	  578.4	 8797.0	...
1877593	  700.1	  578.8	 8798.0	...
1877594	  700.3	  579.3	 8797.0	...
1877595	  700.3	  579.5	 8797.0	...
1877596	  699.9	  579.2	 8798.0	...
1877597	  699.5	  579.0	 8799.0	...
1877598	  699.1	  579.2	 8802.0	...
1877599	  699.0	  579.1	 8803.0	...
1877600	  698.8	  578.8	 8800.0	...
1877601	  698.7	  578.5	 8796.0	...
1877602	  698.7	  578.4	 8791.0	...
1877603	  698.7	  578.4	 8791.0	...
1877604	  698.9	  578.4	 8797.0	...
1877605	  699.8	  578.7	 8805.0	...
1877606	  700.7	  579.0	 8813.0	...
1877607	  701.0	  579.2	 8815.0	...
1877608	  700.7	  579.1	 8815.0	...
1877609	  700.3	  579.1	 8814.0	...
1877610	  700.3	  579.3	 8812.0	...
1877611	  700.3	  579.4	 8809.0	...
1877612	  700.4	  579.4	 8808.0	...
1877613	  700.5	  579.2	 8808.0	...
1877614	  700.6	  579.1	 8807.0	...
1877615	  700.4	  579.2	 8806.0	...
1877616	  700.3	  579.2	 8807.0	...
1877617	  700.2	  579.2	 8808.0	...
1877618	  700.2	  579.2	 8810.0	...
1877619	  700.3	  579.3	 8810.0	...
1877620	  700.5	  579.4	 8811.0	...
1877621	  700.7	  579.5	 8813.0	...
1877622	  700.8	  579.4	 8815.0	...
1877623	  700.9	  579.3	 8815.0	...
1877624	  700.9	  579.0	 8816.0	...
1877625	  700.9	  578.9	 8816.0	...
1877626	  700.8	  578.7	 8815.0	...
1877627	  700.8	  578.8	 8816.0	...
1877628	  701.0	  578.9	 8817.0	...
1877629	  701.2	  579.0	 8820.0	...
1877630	  701.1	  578.9	 8822.0	...
1877631	  700.5	  578.8	 8823.0	...
1877632	  699.8	  578.7	 8822.0	...
1877633	  699.8	  578.8	 8818.0	...
1877634	  700.2	  578.9	 8815.0	...
1877635	  700.9	  579.0	 8813.0	...
1877636	  701.2	  578.9	 8812.0	...
1877637	  701.7	  578.8	 8812.0	...
1877638	  701.8	  578.7	 8812.0	...
1877639	  701.6	  578.7	 8812.0	...
1877640	  701.2	  578.9	 8814.0	...
1877641	  700.9	  579.1	 8816.0	...
1877642	  700.8	  579.2	 8817.0	...
1877643	  700.8	  579.0	 8815.0	...
1877644	  700.8	  578.8	 8814.0	...
1877645	  700.9	  578.6	 8813.0	...
1877646	  700.5	  578.4	 8813.0	...
1877647	  699.9	  578.1	 8813.0	...
1877648	  699.5	  578.0	 8814.0	...
1877649	  699.8	  578.2	 8816.0	...
1877650	  700.1	  578.3	 8819.0	...
1877651	  700.4	  578.4	 8822.0	...
1877652	  700.6	  578.3	 8819.0	...
1877653	  700.6	  578.5	 8815.0	...
1877654	  700.7	  578.9	 8812.0	...
1877655	  700.7	  578.7	 8813.0	...
1877656	  700.5	  578.2	 8812.0	...
1877657	  700.4	  578.0	 8810.0	...
1877658	  700.4	  578.7	 8813.0	...
1877659	  700.7	  579.3	 8820.0	...
1877660	  700.9	  579.8	 8826.0	...
1877661	  701.1	  579.9	 8829.0	...
1877662	  700.9	  579.8	 8832.0	...
1877663	  700.7	  579.5	 8834.0	...
1877664	  700.5	  579.2	 8833.0	...
1877665	  700.5	  579.1	 8833.0	...
1877666	  700.5	  578.9	 8828.0	...
1877667	  700.3	  578.7	 8824.0	...
1877668	  700.2	  578.7	 8820.0	...
1877669	  700.0	  578.7	 8820.0	...
1877670	  700.1	  579.0	 8818.0	...
1877671	  700.2	  579.4	 8817.0	...
1877672	  700.2	  579.9	 8815.0	...
1877673	  700.1	  579.9	 8815.0	...
1877674	  700.1	  579.9	 8817.0	...
1877675	  700.3	  580.3	 8819.0	...
1877676	  700.5	  580.6	 8821.0	...
1877677	  700.6	  580.9	 8822.0	...
1877678	  700.6	  580.8	 8824.0	...
1877679	  700.6	  580.7	 8826.0	...
1877680	  700.1	  580.1	 8826.0	...
1877681	  699.6	  579.5	 8826.0	...
1877682	  699.6	  579.2	 8827.0	...
1877683	  700.1	  579.5	 8828.0	...
1877684	  700.3	  579.8	 8829.0	...
1877685	  700.2	  579.8	 8830.0	...
1877686	  700.0	  580.2	 8828.0	...
1877687	  700.1	  580.4	 8825.0	...
1877688	  700.2	  580.6	 8820.0	...
1877689	  700.2	  580.4	 8819.0	...
1877690	  700.3	  580.4	 8817.0	...
1877691	  700.3	  580.4	 8819.0	...
1877692	  700.5	  580.5	 8822.0	...
1877693	  700.5	  580.5	 8826.0	...
1877694	  700.5	  580.5	 8826.0	...
1877695	  700.6	  580.4	 8825.0	...
1877696	  700.7	  580.1	 8823.0	...
1877697	  700.8	  579.8	 8823.0	...
1877698	  700.9	  579.8	 8824.0	...
1877699	  700.8	  580.0	 8827.0	...
1877700	  700.7	  580.2	 8829.0	...
1877701	  700.7	  580.1	 8832.0	...
1877702	  700.8	  579.9	 8833.0	...
1877703	  700.8	  579.8	 8834.0	...
1877704	  700.6	  579.6	 8833.0	...
1877705	  700.4	  579.5	 8832.0	...
1877706	  700.3	  579.5	 8830.0	...
1877707	  700.5	  579.5	 8832.0	...
1877708	  700.6	  579.3	 8833.0	...
1877709	  700.6	  579.0	 8834.0	...
1877710	  700.9	  579.1	 8835.0	...
1877711	  701.4	  579.4	 8836.0	...
1877712	  702.0	  579.6	 8835.0	...
1877713	  702.1	  579.5	 8833.0	...
1877714	  702.2	  579.4	 8832.0	...
1877715	  702.0	  579.4	 8828.0	...
1877716	  701.8	  579.3	 8824.0	...
1877717	  701.4	  579.3	 8826.0	...
1877718	  701.3	  579.3	 8832.0	...
1877719	  701.0	  579.3	 8840.0	...
1877720	  700.7	  579.3	 8842.0	...
1877721	  700.5	  579.4	 8845.0	...
1877722	  700.4	  579.4	 8847.0	...
1877723	  700.4	  579.5	 8849.0	...
1877724	  700.4	  579.7	 8847.0	...
1877725	  700.3	  580.1	 8845.0	...
1877726	  700.4	  580.4	 8846.0	...
1877727	  700.5	  580.1	 8849.0	...
1877728	  700.5	  579.5	 8851.0	...
1877729	  700.3	  579.2	 8850.0	...
1877730	  700.1	  579.5	 8850.0	...
1877731	  699.9	  579.8	 8854.0	...
1877732	  700.3	  579.8	 8859.0	...
1877733	  700.9	  579.8	 8865.0	...
1877734	  701.7	  579.8	 8867.0	...
1877735	  701.8	  579.7	 8870.0	...
1877736	  701.4	  579.5	 8872.0	...
1877737	  700.9	  579.1	 8875.0	...
1877738	  700.1	  578.8	 8871.0	...
1877739	  699.8	  578.6	 8866.0	...
1877740	  700.0	  578.7	 8862.0	...
1877741	  700.4	  578.8	 8862.0	...
1877742	  700.9	  579.0	 8863.0	...
1877743	  700.9	  579.1	 8863.0	...
1877744	  701.0	  579.1	 8863.0	...
1877745	  701.0	  579.1	 8866.0	...
1877746	  701.2	  579.1	 8869.0	...
1877747	  701.2	  579.1	 8872.0	...
1877748	  701.0	  579.2	 8872.0	...
1877749	  700.7	  579.3	 8870.0	...
1877750	  700.4	  579.2	 8868.0	...
1877751	  700.4	  578.9	 8866.0	...
1877752	  700.0	  578.3	 8867.0	...
1877753	  699.7	  577.8	 8868.0	...
1877754	  699.4	  577.5	 8866.0	...
1877755	  699.5	  577.4	 8861.0	...
1877756	  699.8	  577.7	 8857.0	...
1877757	  700.2	  578.1	 8860.0	...
1877758	  700.8	  578.5	 8869.0	...
1877759	  701.3	  578.8	 8878.0	...
1877760	  701.5	  579.0	 8878.0	...
1877761	  701.3	  578.8	 8874.0	...
1877762	  701.0	  578.4	 8867.0	...
1877763	  700.8	  578.4	 8865.0	...
1877764	  700.6	  578.8	 8864.0	...
1877765	  700.7	  579.2	 8863.0	...
1877766	  700.6	  579.3	 8863.0	...
1877767	  700.5	  579.0	 8866.0	...
1877768	  700.6	  578.7	 8869.0	...
1877769	  700.8	  578.6	 8872.0	...
1877770	  701.0	  578.8	 8872.0	...
1877771	  701.1	  579.0	 8872.0	...
1877772	  700.9	  579.0	 8871.0	...
1877773	  700.6	  579.1	 8873.0	...
1877774	  700.3	  579.1	 8874.0	...
1877775	  700.3	  579.1	 8876.0	...
1877776	  700.4	  579.0	 8875.0	...
1877777	  700.6	  579.0	 8876.0	...
1877778	  700.8	  579.2	 8876.0	...
1877779	  701.1	  579.4	 8875.0	...
1877780	  701.4	  579.3	 8875.0	...
1877781	  701.3	  579.0	 8874.0	...
1877782	  701.3	  578.6	 8874.0	...
1877783	  701.3	  578.4	 8874.0	...
1877784	  701.5	  578.5	 8874.0	...
1877785	  701.7	  578.9	 8874.0	...
1877786	  701.9	  579.2	 8874.0	...
1877787	  702.1	  579.4	 8875.0	...
1877788	  702.0	  579.3	 8875.0	...
1877789	  702.0	  579.3	 8875.0	...
1877790	  702.1	  579.4	 8876.0	...
1877791	  702.1	  579.5	 8878.0	...
1877792	  702.2	  579.8	 8876.0	...
1877793	  702.2	  580.1	 8873.0	...
1877794	  702.1	  580.4	 8870.0	...
1877795	  702.1	  580.0	 8868.0	...
1877796	  702.3	  579.5	 8866.0	...
1877797	  702.6	  578.9	 8871.0	...
1877798	  702.9	  578.7	 8877.0	...
1877799	  702.7	  578.8	 8880.0	...
1877800	  702.6	  579.1	 8877.0	...
1877801	  702.5	  579.4	 8872.0	...
1877802	  702.6	  579.5	 8870.0	...
1877803	  702.6	  579.5	 8868.0	...
1877804	  702.6	  579.5	 8867.0	...
1877805	  702.6	  579.6	 8867.0	...
1877806	  702.5	  579.4	 8870.0	...
1877807	  702.5	  579.1	 8875.0	...
1877808	  702.2	  578.7	 8876.0	...
1877809	  701.9	  578.6	 8872.0	...
1877810	  701.7	  578.6	 8868.0	...
1877811	  702.2	  578.9	 8870.0	...
1877812	  702.7	  579.2	 8873.0	...
1877813	  703.2	  579.4	 8875.0	...
1877814	  702.9	  579.7	 8875.0	...
MSG	1877815 0000 _ Number Off
1877815	  702.6	  579.8	 8878.0	...
1877816	  702.8	  580.2	 8881.0	...
1877817	  702.9	  580.3	 8885.0	...
1877818	  702.8	  580.2	 8884.0	...
1877819	  702.4	  579.8	 8882.0	...
1877820	  702.4	  579.8	 8886.0	...
1877821	  702.5	  580.0	 8891.0	...
1877822	  702.7	  580.2	 8897.0	...
1877823	  703.0	  580.0	 8898.0	...
1877824	  703.4	  579.8	 8893.0	...
1877825	  703.1	  579.9	 8884.0	...
1877826	  702.5	  580.0	 8876.0	...
1877827	  701.9	  580.1	 8875.0	...
1877828	  701.9	  580.1	 8878.0	...
1877829	  702.2	  579.8	 8882.0	...
1877830	  702.5	  579.5	 8884.0	...
1877831	  702.7	  579.2	 8886.0	...
1877832	  702.6	  579.1	 8887.0	...
1877833	  702.5	  579.1	 8888.0	...
1877834	  702.6	  579.3	 8889.0	...
1877835	  702.8	  579.4	 8888.0	...
1877836	  703.0	  579.4	 8887.0	...
1877837	  703.2	  579.2	 8885.0	...
1877838	  703.3	  579.2	 8886.0	...
1877839	  703.3	  579.1	 8889.0	...
1877840	  703.2	  579.1	 8892.0	...
1877841	  703.1	  579.2	 8894.0	...
1877842	  702.9	  579.1	 8894.0	...
1877843	  702.4	  578.8	 8892.0	...
1877844	  702.2	  578.4	 8890.0	...
1877845	  702.3	  578.2	 8891.0	...
1877846	  702.7	  578.1	 8894.0	...
1877847	  703.0	  577.9	 8897.0	...
1877848	  703.4	  578.3	 8898.0	...
1877849	  704.0	  579.3	 8900.0	...
1877850	  704.4	  580.4	 8901.0	...
1877851	  704.3	  580.7	 8897.0	...
1877852	  704.0	  580.4	 8894.0	...
1877853	  703.6	  580.0	 8889.0	...
1877854	  703.1	  579.6	 8889.0	...
1877855	  702.6	  579.2	 8890.0	...
1877856	  702.1	  578.9	 8893.0	...
1877857	  702.0	  578.6	 8896.0	...
1877858	  702.1	  578.4	 8896.0	...
1877859	  702.2	  578.2	 8895.0	...
1877860	  702.8	  578.3	 8895.0	...
1877861	  703.2	  578.3	 8895.0	...
1877862	  703.6	  578.3	 8894.0	...
1877863	  703.5	  578.6	 8894.0	...
1877864	  703.5	  578.8	 8894.0	...
1877865	  703.6	  579.1	 8896.0	...
1877866	  703.6	  579.1	 8899.0	...
1877867	  703.6	  579.0	 8904.0	...
1877868	  703.4	  578.8	 8907.0	...
1877869	  702.9	  578.3	 8909.0	...
1877870	  702.4	  577.8	 8911.0	...
1877871	  702.5	  577.9	 8914.0	...
1877872	  702.8	  578.3	 8918.0	...
1877873	  703.2	  578.8	 8921.0	...
1877874	  703.1	  578.6	 8921.0	...
1877875	  703.0	  578.5	 8919.0	...
1877876	  702.9	  578.4	 8916.0	...
1877877	  703.0	  578.4	 8914.0	...
1877878	  703.0	  578.5	 8913.0	...
1877879	  702.9	  578.5	 8915.0	...
1877880	  703.0	  579.1	 8919.0	...
1877881	  703.5	  579.6	 8923.0	...
1877882	  703.9	  579.5	 8922.0	...
1877883	  704.2	  578.8	 8920.0	...
1877884	  704.2	  578.3	 8917.0	...
1877885	  704.2	  578.4	 8918.0	...
1877886	  704.3	  578.4	 8919.0	...
1877887	  704.3	  578.4	 8920.0	...
1877888	  704.2	  578.4	 8921.0	...
1877889	  703.8	  578.4	 8922.0	...
1877890	  703.4	  578.0	 8923.0	...
1877891	  703.0	  577.7	 8924.0	...
1877892	  702.8	  577.3	 8923.0	...
1877893	  702.6	  577.3	 8919.0	...
1877894	  702.3	  577.4	 8916.0	...
1877895	  702.3	  577.9	 8914.0	...
1877896	  702.4	  578.3	 8915.0	...
1877897	  702.6	  578.7	 8921.0	...
1877898	  702.8	  578.6	 8927.0	...
1877899	  702.9	  578.6	 8933.0	...
1877900	  702.8	  578.6	 8933.0	...
1877901	  702.5	  578.6	 8932.0	...
1877902	  702.4	  578.7	 8931.0	...
1877903	  702.6	  578.7	 8933.0	...
1877904	  703.0	  578.7	 8935.0	...
1877905	  703.4	  578.5	 8938.0	...
1877906	  703.4	  578.5	 8939.0	...
1877907	  703.3	  578.5	 8938.0	...
1877908	  703.0	  578.2	 8937.0	...
1877909	  702.8	  577.7	 8936.0	...
1877910	  702.7	  577.5	 8937.0	...
1877911	  702.7	  578.0	 8936.0	...
1877912	  702.8	  578.5	 8933.0	...
1877913	  702.8	  578.6	 8931.0	...
1877914	  702.8	  578.3	 8931.0	...
1877915	  702.9	  578.1	 8933.0	...
1877916	  703.0	  578.0	 8935.0	...
1877917	  703.1	  578.0	 8936.0	...
1877918	  702.8	  578.0	 8937.0	...
1877919	  702.4	  578.0	 8937.0	...
1877920	  702.5	  578.0	 8939.0	...
1877921	  702.7	  578.1	 8941.0	...
1877922	  702.9	  578.0	 8943.0	...
1877923	  703.0	  578.0	 8943.0	...
1877924	  703.2	  578.1	 8942.0	...
1877925	  703.4	  578.2	 8941.0	...
1877926	  703.3	  578.3	 8941.0	...
1877927	  703.2	  578.4	 8945.0	...
1877928	  702.9	  578.5	 8949.0	...
1877929	  702.7	  578.6	 8954.0	...
1877930	  702.6	  578.5	 8954.0	...
1877931	  702.7	  578.3	 8954.0	...
1877932	  703.3	  577.9	 8954.0	...
1877933	  703.8	  577.5	 8951.0	...
1877934	  704.0	  577.2	 8948.0	...
1877935	  703.7	  576.9	 8944.0	...
1877936	  703.2	  576.8	 8943.0	...
1877937	  702.8	  576.8	 8941.0	...
1877938	  702.5	  577.1	 8942.0	...
1877939	  702.3	  577.6	 8945.0	...
1877940	  702.2	  577.7	 8947.0	...
1877941	  702.0	  577.5	 8949.0	...
1877942	  702.0	  577.3	 8950.0	...
1877943	  702.0	  577.0	 8949.0	...
1877944	  702.1	  576.7	 8947.0	...
1877945	  702.2	  576.5	 8948.0	...
1877946	  702.3	  576.6	 8950.0	...
1877947	  702.4	  576.8	 8953.0	...
1877948	  702.4	  577.0	 8952.0	...
1877949	  702.4	  577.1	 8951.0	...
1877950	  702.3	  576.9	 8952.0	...
1877951	  702.2	  576.7	 8954.0	...
1877952	  702.1	  576.5	 8953.0	...
1877953	  702.1	  576.6	 8950.0	...
1877954	  702.6	  576.6	 8949.0	...
1877955	  703.1	  576.5	 8950.0	...
1877956	  703.4	  576.3	 8950.0	...
1877957	  703.0	  576.1	 8950.0	...
1877958	  702.7	  576.4	 8951.0	...
1877959	  702.5	  576.8	 8951.0	...
1877960	  702.4	  577.3	 8950.0	...
1877961	  702.2	  577.4	 8952.0	...
1877962	  702.2	  577.5	 8955.0	...
1877963	  702.3	  577.4	 8959.0	...
1877964	  702.4	  577.2	 8958.0	...
1877965	  702.6	  576.9	 8957.0	...
1877966	  702.8	  576.8	 8956.0	...
1877967	  703.1	  577.2	 8961.0	...
1877968	  703.3	  577.6	 8966.0	...
1877969	  703.3	  577.5	 8970.0	...
1877970	  703.2	  577.1	 8969.0	...
1877971	  703.1	  577.1	 8968.0	...
1877972	  702.9	  577.5	 8967.0	...
1877973	  702.8	  577.4	 8968.0	...
1877974	  702.9	  576.8	 8969.0	...
1877975	  703.1	  576.7	 8970.0	...
1877976	  703.4	  577.3	 8969.0	...
1877977	  703.2	  577.6	 8969.0	...
1877978	  702.9	  577.4	 8969.0	...
1877979	  702.6	  577.1	 8970.0	...
1877980	  702.6	  577.3	 8972.0	...
1877981	  702.7	  577.5	 8974.0	...
1877982	  702.9	  577.4	 8975.0	...
1877983	  702.6	  577.0	 8974.0	...
1877984	  702.3	  576.5	 8974.0	...
1877985	  702.4	  576.3	 8974.0	...
1877986	  702.8	  576.4	 8976.0	...
1877987	  703.1	  576.5	 8978.0	...
1877988	  703.1	  576.5	 8979.0	...
1877989	  703.0	  576.5	 8978.0	...
1877990	  703.1	  576.9	 8975.0	...
1877991	  703.3	  577.2	 8974.0	...
1877992	  703.6	  577.7	 8976.0	...
1877993	  703.4	  577.8	 8981.0	...
1877994	  703.3	  577.8	 8983.0	...
1877995	  703.2	  577.7	 8982.0	...
1877996	  703.3	  577.6	 8979.0	...
1877997	  703.3	  577.4	 8978.0	...
1877998	  703.2	  577.3	 8979.0	...
1877999	  703.1	  577.1	 8980.0	...
1878000	  703.1	  577.1	 8979.0	...
1878001	  703.1	  577.1	 8978.0	...
1878002	  703.1	  577.1	 8976.0	...
1878003	  703.1	  577.6	 8975.0	...
1878004	  703.0	  578.0	 8976.0	...
1878005	  703.0	  578.1	 8978.0	...
1878006	  703.0	  577.7	 8981.0	...
1878007	  703.2	  577.7	 8988.0	...
1878008	  703.4	  577.9	 8992.0	...
1878009	  703.5	  578.0	 8998.0	...
1878010	  703.5	  578.1	 9000.0	...
1878011	  703.4	  578.2	 9002.0	...
1878012	  703.5	  578.5	 9003.0	...
1878013	  703.5	  578.1	 9004.0	...
1878014	  703.5	  577.8	 9004.0	...
1878015	  703.5	  577.4	 9004.0	...
1878016	  703.3	  577.1	 9007.0	...
1878017	  703.0	  576.8	 9010.0	...
1878018	  702.7	  576.6	 9010.0	...
1878019	  702.8	  576.6	 9005.0	...
1878020	  702.6	  576.7	 9001.0	...
1878021	  702.5	  576.7	 9000.0	...
1878022	  702.6	  576.5	 9001.0	...
1878023	  702.9	  576.3	 9001.0	...
1878024	  703.1	  576.0	 9001.0	...
MSG	1878025 0000 _ Number On
1878025	  703.0	  575.9	 9001.0	...
1878026	  703.3	  576.2	 9003.0	...
1878027	  703.7	  576.6	 9004.0	...
1878028	  704.1	  577.0	 9006.0	...
1878029	  704.1	  577.0	 9005.0	...
1878030	  704.1	  577.0	 9007.0	...
1878031	  704.2	  576.8	 9008.0	...
1878032	  703.7	  576.6	 9009.0	...
1878033	  703.1	  576.1	 9008.0	...
1878034	  702.6	  575.8	 9008.0	...
1878035	  702.6	  575.3	 9009.0	...
1878036	  702.6	  575.2	 9010.0	...
1878037	  702.7	  575.4	 9010.0	...
1878038	  702.8	  575.9	 9009.0	...
1878039	  702.8	  576.3	 9009.0	...
1878040	  702.9	  576.3	 9010.0	...
1878041	  703.0	  576.3	 9011.0	...
1878042	  703.0	  576.3	 9011.0	...
1878043	  702.9	  576.0	 9010.0	...
1878044	  702.8	  575.7	 9008.0	...
1878045	  702.9	  575.5	 9007.0	...
1878046	  703.1	  575.5	 9006.0	...
1878047	  703.2	  575.6	 9008.0	...
1878048	  702.8	  575.5	 9011.0	...
1878049	  702.4	  575.3	 9014.0	...
1878050	  702.0	  575.1	 9016.0	...
1878051	  702.0	  575.0	 9017.0	...
1878052	  702.2	  575.0	 9018.0	...
1878053	  702.2	  575.2	 9020.0	...
1878054	  702.2	  575.4	 9024.0	...
1878055	  702.1	  575.6	 9025.0	...
1878056	  702.0	  575.8	 9026.0	...
1878057	  702.2	  575.9	 9025.0	...
1878058	  702.4	  576.0	 9026.0	...
1878059	  702.7	  576.0	 9027.0	...
1878060	  702.9	  576.2	 9028.0	...
1878061	  703.0	  576.4	 9029.0	...
1878062	  703.0	  576.2	 9031.0	...
1878063	  703.0	  575.8	 9031.0	...
1878064	  703.0	  575.5	 9032.0	...
1878065	  702.8	  575.2	 9032.0	...
1878066	  702.7	  575.0	 9032.0	...
1878067	  702.6	  574.7	 9031.0	...
1878068	  702.6	  574.7	 9033.0	...
1878069	  702.7	  575.1	 9034.0	...
1878070	  702.8	  575.5	 9031.0	...
1878071	  702.8	  575.8	 9027.0	...
1878072	  702.8	  575.6	 9025.0	...
1878073	  702.8	  575.4	 9029.0	...
1878074	  702.8	  574.9	 9031.0	...
1878075	  702.8	  574.5	 9033.0	...
1878076	  702.7	  574.5	 9034.0	...
1878077	  702.3	  574.9	 9034.0	...
1878078	  702.0	  575.1	 9032.0	...
1878079	  701.7	  575.0	 9031.0	...
1878080	  701.6	  574.7	 9029.0	...
1878081	  701.5	  574.7	 9030.0	...
1878082	  701.4	  574.7	 9030.0	...
1878083	  701.3	  574.7	 9031.0	...
1878084	  701.5	  575.0	 9032.0	...
1878085	  701.6	  575.4	 9032.0	...
1878086	  702.0	  575.3	 9034.0	...
1878087	  702.2	  574.9	 9036.0	...
1878088	  702.4	  574.5	 9040.0	...
1878089	  702.3	  574.6	 9041.0	...
1878090	  702.2	  574.7	 9038.0	...
1878091	  701.9	  574.8	 9034.0	...
1878092	  701.7	  574.8	 9029.0	...
1878093	  701.4	  574.8	 9029.0	...
1878094	  701.3	  574.8	 9028.0	...
1878095	  701.2	  575.1	 9028.0	...
1878096	  701.2	  575.5	 9028.0	...
1878097	  701.1	  575.9	 9027.0	...
1878098	  701.1	  576.1	 9026.0	...
1878099	  701.1	  576.4	 9025.0	...
1878100	  701.3	  576.6	 9027.0	...
1878101	  701.6	  576.8	 9028.0	...
1878102	  701.8	  576.6	 9029.0	...
1878103	  701.8	  576.3	 9030.0	...
1878104	  701.7	  576.3	 9029.0	...
1878105	  701.6	  576.3	 9028.0	...
1878106	  701.5	  576.0	 9026.0	...
1878107	  701.3	  575.6	 9025.0	...
1878108	  701.1	  575.4	 9024.0	...
1878109	  701.0	  575.6	 9023.0	...
1878110	  701.0	  575.5	 9025.0	...
1878111	  701.5	  575.1	 9034.0	...
1878112	  701.9	  574.7	 9042.0	...
1878113	  701.4	  574.6	 9043.0	...
1878114	  700.7	  574.6	 9037.0	...
1878115	  700.1	  574.8	 9034.0	...
1878116	  700.3	  574.8	 9036.0	...
1878117	  700.4	  574.8	 9036.0	...
1878118	  700.4	  574.8	 9035.0	...
1878119	  700.3	  575.0	 9035.0	...
1878120	  700.1	  575.3	 9037.0	...
1878121	  699.8	  575.5	 9040.0	...
1878122	  699.5	  575.6	 9043.0	...
1878123	  699.7	  575.4	 9044.0	...
1878124	  700.3	  575.0	 9045.0	...
1878125	  700.8	  574.8	 9045.0	...
1878126	  700.6	  574.6	 9047.0	...
1878127	  700.4	  574.5	 9050.0	...
1878128	  700.2	  574.3	 9053.0	...
1878129	  700.1	  574.2	 9055.0	...
1878130	  700.3	  574.4	 9055.0	...
1878131	  700.7	  574.7	 9057.0	...
1878132	  700.9	  574.8	 9057.0	...
1878133	  700.7	  574.5	 9058.0	...
1878134	  700.3	  574.2	 9058.0	...
1878135	  700.0	  574.1	 9058.0	...
1878136	  699.6	  574.2	 9058.0	...
1878137	  699.3	  574.2	 9058.0	...
1878138	  699.7	  574.2	 9058.0	...
1878139	  700.4	  574.3	 9058.0	...
1878140	  700.8	  574.5	 9062.0	...
1878141	  700.7	  574.8	 9068.0	...
1878142	  700.1	  574.5	 9074.0	...
1878143	  699.8	  574.2	 9071.0	...
1878144	  699.4	  573.9	 9067.0	...
1878145	  699.5	  574.0	 9065.0	...
1878146	  699.6	  574.1	 9068.0	...
1878147	  699.9	  574.1	 9071.0	...
1878148	  700.1	  574.0	 9073.0	...
1878149	  700.2	  573.9	 9077.0	...
1878150	  700.2	  573.8	 9080.0	...
1878151	  700.3	  573.8	 9082.0	...
1878152	  700.4	  573.6	 9083.0	...
1878153	  700.4	  573.5	 9084.0	...
1878154	  700.3	  573.4	 9086.0	...
1878155	  700.3	  573.4	 9086.0	...
1878156	  700.2	  573.4	 9087.0	...
1878157	  700.2	  573.4	 9087.0	...
1878158	  700.0	  573.5	 9086.0	...
1878159	  699.9	  573.6	 9084.0	...
1878160	  699.7	  573.4	 9083.0	...
1878161	  699.5	  573.2	 9089.0	...
1878162	  699.4	  572.9	 9095.0	...
1878163	  699.6	  573.0	 9101.0	...
1878164	  699.9	  573.3	 9102.0	...
1878165	  700.1	  573.4	 9104.0	...
1878166	  700.1	  573.2	 9105.0	...
1878167	  699.7	  573.1	 9104.0	...
1878168	  699.3	  573.2	 9101.0	...
1878169	  699.1	  573.2	 9098.0	...
1878170	  699.3	  573.2	 9098.0	...
1878171	  699.6	  573.2	 9097.0	...
1878172	  699.7	  573.3	 9097.0	...
1878173	  699.7	  573.3	 9097.0	...
1878174	  699.8	  573.3	 9096.0	...
1878175	  700.0	  573.2	 9096.0	...
1878176	  700.2	  573.0	 9099.0	...
1878177	  700.4	  572.7	 9105.0	...
1878178	  700.5	  572.4	 9111.0	...
1878179	  700.2	  572.3	 9111.0	...
1878180	  699.8	  572.2	 9110.0	...
1878181	  699.4	  572.3	 9104.0	...
1878182	  699.4	  572.4	 9098.0	...
1878183	  699.3	  572.5	 9093.0	...
1878184	  698.9	  572.3	 9094.0	...
1878185	  698.4	  572.1	 9093.0	...
1878186	  697.9	  572.1	 9091.0	...
1878187	  697.7	  572.2	 9090.0	...
1878188	  697.5	  572.3	 9092.0	...
1878189	  697.5	  572.2	 9094.0	...
1878190	  697.6	  572.1	 9095.0	...
1878191	  697.6	  572.1	 9092.0	...
1878192	  697.9	  572.0	 9092.0	...
1878193	  698.2	  572.3	 9097.0	...
1878194	  698.4	  572.5	 9102.0	...
1878195	  698.5	  572.6	 9104.0	...
1878196	  698.6	  572.3	 9103.0	...
1878197	  698.6	  572.1	 9101.0	...
1878198	  698.3	  572.3	 9100.0	...
1878199	  698.1	  572.3	 9103.0	...
1878200	  698.0	  572.4	 9107.0	...
1878201	  698.0	  572.3	 9110.0	...
1878202	  697.8	  572.2	 9110.0	...
1878203	  697.5	  572.1	 9108.0	...
1878204	  697.3	  571.9	 9104.0	...
1878205	  697.5	  571.8	 9101.0	...
1878206	  697.8	  571.8	 9102.0	...
1878207	  697.2	  571.6	 9102.0	...
1878208	  696.4	  571.4	 9104.0	...
1878209	  695.8	  571.2	 9107.0	...
1878210	  696.0	  571.2	 9109.0	...
1878211	  696.1	  571.1	 9108.0	...
1878212	  696.0	  571.2	 9106.0	...
1878213	  695.8	  571.2	 9101.0	...
1878214	  695.9	  571.6	 9097.0	...
1878215	  696.3	  571.9	 9101.0	...
1878216	  696.8	  572.1	 9108.0	...
1878217	  697.0	  571.9	 9112.0	...
1878218	  697.1	  571.8	 9109.0	...
1878219	  697.0	  571.7	 9106.0	...
1878220	  697.0	  571.8	 9106.0	...
1878221	  697.0	  572.1	 9106.0	...
1878222	  697.0	  572.3	 9108.0	...
1878223	  697.0	  572.5	 9111.0	...
1878224	  697.0	  572.7	 9114.0	...
1878225	  697.0	  572.9	 9115.0	...
1878226	  696.5	  572.6	 9117.0	...
1878227	  695.9	  572.3	 9118.0	...
1878228	  696.0	  572.3	 9118.0	...
1878229	  696.6	  572.5	 9117.0	...
1878230	  697.1	  572.8	 9116.0	...
1878231	  696.9	  572.3	 9113.0	...
1878232	  696.6	  571.9	 9111.0	...
1878233	  696.5	  571.9	 9108.0	...
1878234	  696.2	  572.3	 9110.0	...
1878235	  695.8	  572.8	 9113.0	...
1878236	  695.3	  572.6	 9119.0	...
1878237	  695.2	  572.3	 9122.0	...
1878238	  694.5	  572.1	 9125.0	...
1878239	  693.8	  572.0	 9125.0	...
1878240	  693.6	  572.1	 9126.0	...
1878241	  694.1	  572.2	 9126.0	...
1878242	  694.6	  572.3	 9126.0	...
1878243	  694.7	  572.4	 9127.0	...
1878244	  695.0	  572.3	 9128.0	...
1878245	  695.2	  572.2	 9126.0	...
1878246	  695.2	  572.0	 9123.0	...
1878247	  695.0	  572.0	 9120.0	...
1878248	  694.8	  572.0	 9123.0	...
1878249	  694.7	  572.0	 9126.0	...
1878250	  694.6	  571.9	 9129.0	...
1878251	  694.4	  571.8	 9129.0	...
1878252	  694.1	  571.6	 9130.0	...
1878253	  693.9	  571.6	 9132.0	...
1878254	  693.9	  571.9	 9132.0	...
1878255	  694.0	  572.4	 9132.0	...
1878256	  694.2	  572.9	 9133.0	...
1878257	  694.8	  573.0	 9133.0	...
1878258	  695.3	  572.8	 9136.0	...
1878259	  695.2	  572.5	 9138.0	...
1878260	  695.0	  572.2	 9140.0	...
1878261	  694.8	  572.0	 9141.0	...
1878262	  694.8	  572.0	 9141.0	...
1878263	  694.5	  572.0	 9137.0	...
1878264	  694.2	  571.9	 9134.0	...
1878265	  694.0	  571.8	 9128.0	...
1878266	  694.0	  571.6	 9125.0	...
1878267	  694.0	  571.5	 9128.0	...
1878268	  694.0	  571.5	 9132.0	...
1878269	  694.0	  571.5	 9137.0	...
1878270	  694.0	  571.4	 9136.0	...
1878271	  693.9	  571.4	 9134.0	...
1878272	  694.0	  571.4	 9136.0	...
1878273	  694.0	  571.5	 9137.0	...
1878274	  693.9	  571.6	 9139.0	...
1878275	  693.9	  571.8	 9140.0	...
1878276	  693.7	  571.7	 9142.0	...
1878277	  693.5	  571.8	 9144.0	...
1878278	  693.4	  571.8	 9143.0	...
1878279	  693.5	  572.0	 9144.0	...
1878280	  693.5	  572.0	 9145.0	...
1878281	  693.4	  572.1	 9146.0	...
1878282	  693.7	  572.2	 9146.0	...
1878283	  693.9	  572.3	 9146.0	...
1878284	  694.1	  572.4	 9146.0	...
1878285	  693.9	  572.4	 9148.0	...
1878286	  693.8	  572.4	 9150.0	...
1878287	  693.9	  572.3	 9152.0	...
1878288	  694.1	  572.3	 9152.0	...
1878289	  694.3	  572.4	 9153.0	...
1878290	  694.1	  572.1	 9152.0	...
1878291	  693.9	  571.8	 9150.0	...
1878292	  693.7	  571.8	 9149.0	...
1878293	  693.7	  572.0	 9149.0	...
1878294	  693.6	  572.2	 9146.0	...
1878295	  693.5	  572.1	 9143.0	...
1878296	  693.1	  571.7	 9142.0	...
1878297	  692.7	  571.2	 9146.0	...
1878298	  692.2	  570.9	 9149.0	...
1878299	  692.5	  571.3	 9152.0	...
1878300	  692.8	  571.7	 9152.0	...
1878301	  693.2	  572.2	 9153.0	...
1878302	  693.2	  572.1	 9153.0	...
1878303	  693.2	  572.1	 9153.0	...
1878304	  693.3	  572.0	 9154.0	...
1878305	  693.1	  572.0	 9156.0	...
1878306	  692.9	  572.0	 9157.0	...
1878307	  692.6	  572.6	 9157.0	...
1878308	  692.7	  573.1	 9156.0	...
1878309	  692.8	  573.6	 9159.0	...
1878310	  692.8	  573.5	 9163.0	...
1878311	  692.9	  573.5	 9165.0	...
1878312	  693.0	  573.6	 9164.0	...
1878313	  693.1	  573.8	 9164.0	...
1878314	  693.1	  573.3	 9166.0	...
1878315	  693.0	  572.6	 9169.0	...
1878316	  692.8	  571.9	 9171.0	...
1878317	  692.8	  571.8	 9169.0	...
1878318	  692.7	  571.7	 9166.0	...
1878319	  692.7	  571.6	 9164.0	...
1878320	  692.7	  571.3	 9162.0	...
1878321	  692.8	  571.1	 9162.0	...
1878322	  692.7	  571.1	 9164.0	...
1878323	  692.8	  571.1	 9167.0	...
1878324	  692.8	  571.2	 9167.0	...
1878325	  692.3	  571.1	 9165.0	...
1878326	  691.7	  571.2	 9162.0	...
MSG	1878327 0000 _ Number Off
1878327	  691.0	  571.3	 9163.0	...
1878328	  691.0	  571.6	 9168.0	...
1878329	  691.0	  571.8	 9172.0	...
1878330	  691.2	  572.0	 9176.0	...
1878331	  691.4	  572.0	 9177.0	...
1878332	  691.6	  572.1	 9178.0	...
1878333	  691.8	  572.3	 9179.0	...
1878334	  691.7	  572.4	 9178.0	...
1878335	  691.4	  572.2	 9172.0	...
1878336	  691.2	  572.0	 9166.0	...
1878337	  691.3	  571.9	 9162.0	...
1878338	  691.5	  572.1	 9163.0	...
1878339	  691.6	  572.3	 9166.0	...
1878340	  691.2	  572.2	 9169.0	...
1878341	  690.7	  571.9	 9172.0	...
1878342	  690.4	  571.7	 9173.0	...
1878343	  690.5	  571.7	 9175.0	...
1878344	  690.6	  571.7	 9176.0	...
1878345	  690.7	  571.5	 9176.0	...
1878346	  690.5	  571.5	 9176.0	...
1878347	  690.3	  571.5	 9172.0	...
1878348	  690.4	  571.5	 9168.0	...
1878349	  690.6	  571.5	 9168.0	...
1878350	  690.6	  571.5	 9172.0	...
1878351	  690.3	  571.6	 9174.0	...
1878352	  690.0	  571.3	 9173.0	...
1878353	  690.0	  570.9	 9173.0	...
1878354	  689.9	  570.5	 9174.0	...
1878355	  689.8	  570.5	 9174.0	...
1878356	  689.7	  570.7	 9172.0	...
1878357	  689.7	  570.9	 9169.0	...
1878358	  689.6	  570.9	 9167.0	...
1878359	  689.4	  570.7	 9166.0	...
1878360	  689.4	  570.6	 9165.0	...
1878361	  689.6	  570.6	 9168.0	...
1878362	  690.1	  570.8	 9173.0	...
1878363	  690.6	  571.0	 9177.0	...
1878364	  690.8	  571.1	 9179.0	...
1878365	  690.7	  571.0	 9179.0	...
1878366	  690.6	  570.8	 9179.0	...
1878367	  690.6	  570.8	 9178.0	...
1878368	  690.6	  570.8	 9177.0	...
1878369	  690.5	  570.7	 9176.0	...
1878370	  690.5	  570.6	 9177.0	...
1878371	  690.5	  570.6	 9178.0	...
1878372	  689.9	  570.4	 9180.0	...
1878373	  689.3	  570.1	 9179.0	...
1878374	  688.7	  569.7	 9179.0	...
1878375	  688.6	  569.6	 9176.0	...
1878376	  688.5	  569.5	 9172.0	...
1878377	  688.4	  569.5	 9169.0	...
1878378	  688.3	  569.5	 9169.0	...
1878379	  688.2	  569.5	 9172.0	...
1878380	  688.3	  569.5	 9175.0	...
1878381	  688.6	  569.7	 9178.0	...
1878382	  689.2	  569.9	 9181.0	...
1878383	  689.6	  570.4	 9185.0	...
1878384	  689.9	  570.7	 9189.0	...
1878385	  689.9	  571.0	 9190.0	...
1878386	  689.9	  570.8	 9190.0	...
1878387	  689.7	  570.5	 9187.0	...
1878388	  689.3	  570.1	 9182.0	...
1878389	  688.9	  570.0	 9180.0	...
1878390	  688.8	  569.9	 9180.0	...
1878391	  688.8	  569.7	 9183.0	...
1878392	  688.6	  569.5	 9185.0	...
1878393	  688.3	  569.4	 9185.0	...
1878394	  688.1	  569.4	 9184.0	...
1878395	  688.1	  569.4	 9187.0	...
1878396	  688.4	  569.9	 9189.0	...
1878397	  688.7	  570.5	 9191.0	...
1878398	  688.2	  570.2	 9187.0	...
1878399	  687.5	  569.4	 9184.0	...
1878400	  687.0	  568.7	 9181.0	...
1878401	  687.4	  568.8	 9182.0	...
1878402	  687.9	  568.9	 9183.0	...
1878403	  688.0	  568.9	 9183.0	...
1878404	  688.0	  569.0	 9186.0	...
1878405	  688.3	  569.0	 9189.0	...
1878406	  688.6	  569.2	 9191.0	...
1878407	  688.6	  569.4	 9188.0	...
1878408	  688.3	  569.7	 9184.0	...
1878409	  688.0	  569.8	 9182.0	...
1878410	  688.0	  569.7	 9180.0	...
1878411	  687.7	  569.4	 9179.0	...
1878412	  687.3	  569.2	 9179.0	...
1878413	  687.0	  569.4	 9179.0	...
1878414	  687.2	  569.5	 9179.0	...
1878415	  687.5	  569.7	 9179.0	...
1878416	  687.7	  569.7	 9178.0	...
1878417	  687.7	  569.8	 9182.0	...
1878418	  687.7	  569.9	 9187.0	...
1878419	  687.7	  569.9	 9192.0	...
1878420	  687.7	  569.7	 9192.0	...
1878421	  687.8	  569.5	 9192.0	...
1878422	  687.8	  569.3	 9192.0	...
1878423	  687.9	  569.3	 9195.0	...
1878424	  687.9	  569.3	 9196.0	...
1878425	  687.5	  569.3	 9190.0	...
1878426	  687.1	  569.4	 9183.0	...
1878427	  686.6	  569.6	 9181.0	...
1878428	  686.6	  569.7	 9186.0	...
1878429	  686.7	  569.8	 9189.0	...
1878430	  687.3	  569.8	 9185.0	...
1878431	  687.8	  569.9	 9182.0	...
1878432	  688.1	  569.8	 9182.0	...
1878433	  688.0	  569.8	 9183.0	...
1878434	  687.8	  569.9	 9186.0	...
1878435	  688.0	  570.0	 9188.0	...
1878436	  688.2	  570.1	 9190.0	...
1878437	  688.1	  570.1	 9192.0	...
1878438	  687.8	  569.9	 9192.0	...
1878439	  687.5	  569.6	 9192.0	...
1878440	  687.5	  569.1	 9193.0	...
1878441	  687.5	  568.8	 9195.0	...
1878442	  687.5	  568.7	 9191.0	...
1878443	  687.6	  568.9	 9186.0	...
1878444	  687.7	  569.2	 9188.0	...
1878445	  687.8	  569.4	 9196.0	...
1878446	  687.8	  569.5	 9203.0	...
1878447	  687.9	  569.7	 9203.0	...
1878448	  688.2	  569.8	 9204.0	...
1878449	  688.4	  569.8	 9205.0	...
1878450	  688.5	  569.4	 9206.0	...
1878451	  688.0	  569.2	 9206.0	...
1878452	  687.7	  569.1	 9202.0	...
1878453	  687.4	  569.1	 9199.0	...
1878454	  687.5	  569.1	 9195.0	...
1878455	  687.5	  569.2	 9193.0	...
1878456	  687.5	  569.3	 9192.0	...
1878457	  687.5	  569.4	 9196.0	...
1878458	  687.5	  569.5	 9201.0	...
1878459	  687.5	  569.4	 9208.0	...
1878460	  687.5	  569.4	 9210.0	...
1878461	  687.6	  569.4	 9212.0	...
1878462	  687.5	  569.5	 9212.0	...
1878463	  687.2	  569.2	 9206.0	...
1878464	  686.8	  568.8	 9198.0	...
1878465	  686.5	  568.4	 9193.0	...
1878466	  686.0	  568.4	 9195.0	...
1878467	  685.6	  568.4	 9198.0	...
1878468	  685.5	  568.6	 9198.0	...
1878469	  685.7	  568.8	 9197.0	...
1878470	  686.1	  569.0	 9196.0	...
1878471	  686.1	  568.9	 9195.0	...
1878472	  686.1	  569.0	 9197.0	...
1878473	  686.4	  569.0	 9200.0	...
1878474	  686.8	  569.2	 9203.0	...
1878475	  687.2	  569.4	 9206.0	...
1878476	  687.1	  569.1	 9209.0	...
1878477	  687.0	  568.6	 9207.0	...
1878478	  687.0	  568.0	 9203.0	...
1878479	  686.4	  568.0	 9200.0	...
1878480	  685.9	  568.1	 9200.0	...
1878481	  686.1	  567.9	 9200.0	...
1878482	  686.9	  567.6	 9199.0	...
1878483	  687.7	  567.2	 9198.0	...
1878484	  687.6	  567.2	 9197.0	...
1878485	  687.6	  567.2	 9198.0	...
1878486	  687.6	  567.3	 9202.0	...
1878487	  687.3	  567.4	 9206.0	...
1878488	  687.0	  567.5	 9208.0	...
1878489	  686.5	  567.4	 9206.0	...
1878490	  686.2	  567.3	 9204.0	...
1878491	  685.9	  567.2	 9202.0	...
1878492	  686.0	  567.1	 9202.0	...
1878493	  686.1	  567.3	 9203.0	...
1878494	  686.4	  567.4	 9205.0	...
1878495	  686.8	  567.6	 9205.0	...
1878496	  686.7	  567.4	 9199.0	...
1878497	  686.2	  567.1	 9194.0	...
1878498	  685.9	  566.9	 9191.0	...
1878499	  686.1	  567.2	 9191.0	...
1878500	  686.3	  567.6	 9192.0	...
1878501	  686.3	  568.0	 9192.0	...
1878502	  686.3	  568.3	 9192.0	...
1878503	  686.2	  568.6	 9191.0	...
1878504	  686.2	  568.7	 9190.0	...
1878505	  686.1	  568.7	 9188.0	...
1878506	  686.0	  568.0	 9188.0	...
1878507	  685.8	  567.2	 9187.0	...
1878508	  686.2	  567.0	 9194.0	...
1878509	  686.7	  567.6	 9201.0	...
1878510	  687.2	  568.2	 9207.0	...
1878511	  687.2	  568.2	 9207.0	...
1878512	  687.0	  568.2	 9208.0	...
1878513	  686.9	  567.8	 9209.0	...
1878514	  686.9	  567.4	 9209.0	...
1878515	  686.7	  567.1	 9206.0	...
1878516	  686.4	  567.1	 9203.0	...
1878517	  686.1	  567.2	 9202.0	...
1878518	  686.0	  567.3	 9203.0	...
1878519	  686.1	  567.4	 9204.0	...
1878520	  686.2	  567.5	 9205.0	...
1878521	  686.4	  567.6	 9204.0	...
1878522	  686.4	  567.6	 9206.0	...
1878523	  686.2	  567.5	 9208.0	...
1878524	  686.0	  567.0	 9210.0	...
1878525	  685.9	  566.5	 9211.0	...
1878526	  686.4	  566.4	 9213.0	...
1878527	  686.8	  566.6	 9215.0	...
1878528	  687.1	  566.9	 9217.0	...
MSG	1878529 0000 _ Number On
1878529	  686.7	  567.0	 9219.0	...
1878530	  686.2	  567.1	 9220.0	...
1878531	  686.3	  566.9	 9220.0	...
1878532	  686.7	  566.8	 9217.0	...
1878533	  687.1	  566.7	 9214.0	...
1878534	  687.0	  566.7	 9213.0	...
1878535	  686.9	  566.8	 9215.0	...
1878536	  687.1	  566.9	 9216.0	...
1878537	  687.3	  567.0	 9217.0	...
1878538	  687.5	  567.1	 9214.0	...
1878539	  687.4	  567.1	 9211.0	...
1878540	  687.4	  567.1	 9211.0	...
1878541	  687.3	  567.0	 9215.0	...
1878542	  687.4	  566.9	 9218.0	...
1878543	  687.4	  566.9	 9219.0	...
1878544	  687.3	  566.8	 9218.0	...
1878545	  687.1	  566.9	 9217.0	...
1878546	  686.9	  567.1	 9215.0	...
1878547	  687.1	  567.3	 9214.0	...
1878548	  687.6	  567.3	 9213.0	...
1878549	  687.9	  567.2	 9214.0	...
1878550	  687.8	  567.1	 9217.0	...
1878551	  687.2	  566.9	 9218.0	...
1878552	  686.7	  566.8	 9218.0	...
1878553	  686.3	  566.7	 9217.0	...
1878554	  686.3	  566.7	 9216.0	...
1878555	  686.3	  566.6	 9216.0	...
1878556	  686.6	  566.5	 9220.0	...
1878557	  686.9	  566.7	 9224.0	...
1878558	  687.2	  566.8	 9230.0	...
1878559	  687.1	  566.9	 9231.0	...
1878560	  687.1	  566.9	 9230.0	...
1878561	  687.0	  566.9	 9229.0	...
1878562	  687.0	  567.0	 9228.0	...
1878563	  687.0	  566.9	 9229.0	...
1878564	  687.1	  566.7	 9230.0	...
1878565	  687.1	  566.3	 9229.0	...
1878566	  687.0	  565.9	 9227.0	...
1878567	  687.0	  565.6	 9224.0	...
1878568	  687.1	  565.6	 9221.0	...
1878569	  687.3	  566.0	 9223.0	...
1878570	  687.6	  566.5	 9225.0	...
1878571	  687.2	  566.4	 9224.0	...
1878572	  686.6	  565.9	 9220.0	...
1878573	  686.1	  565.4	 9224.0	...
1878574	  686.3	  565.6	 9231.0	...
1878575	  686.4	  565.9	 9237.0	...
1878576	  686.6	  566.0	 9237.0	...
1878577	  686.5	  565.6	 9234.0	...
1878578	  686.5	  565.2	 9231.0	...
1878579	  686.5	  565.0	 9228.0	...
1878580	  686.6	  565.0	 9228.0	...
1878581	  686.6	  564.9	 9230.0	...
1878582	  686.6	  564.8	 9234.0	...
1878583	  686.6	  564.8	 9236.0	...
1878584	  686.6	  564.8	 9237.0	...
1878585	  686.5	  564.7	 9236.0	...
1878586	  686.5	  564.5	 9237.0	...
1878587	  686.4	  564.3	 9240.0	...
1878588	  686.4	  564.5	 9242.0	...
1878589	  686.5	  564.7	 9243.0	...
1878590	  686.5	  564.7	 9244.0	...
1878591	  686.9	  564.6	 9243.0	...
1878592	  687.2	  564.5	 9242.0	...
1878593	  687.2	  564.4	 9241.0	...
1878594	  687.0	  564.4	 9240.0	...
1878595	  686.8	  564.0	 9239.0	...
1878596	  686.7	  563.7	 9235.0	...
1878597	  686.6	  563.4	 9230.0	...
1878598	  686.5	  563.5	 9228.0	...
1878599	  686.5	  563.7	 9229.0	...
1878600	  686.5	  563.9	 9231.0	...
1878601	  686.4	  563.9	 9231.0	...
1878602	  686.4	  563.8	 9234.0	...
1878603	  686.4	  563.6	 9237.0	...
1878604	  686.4	  563.3	 9239.0	...
1878605	  686.6	  563.1	 9239.0	...
1878606	  686.7	  563.3	 9238.0	...
1878607	  686.8	  563.6	 9238.0	...
1878608	  686.7	  563.9	 9238.0	...
1878609	  687.0	  564.0	 9239.0	...
1878610	  687.3	  564.0	 9240.0	...
1878611	  687.3	  564.0	 9239.0	...
1878612	  687.1	  564.0	 9241.0	...
1878613	  686.8	  563.7	 9243.0	...
1878614	  686.6	  563.3	 9244.0	...
1878615	  686.7	  562.8	 9243.0	...
1878616	  686.9	  562.7	 9237.0	...
1878617	  687.1	  562.7	 9231.0	...
1878618	  687.2	  562.9	 9227.0	...
1878619	  687.3	  563.1	 9227.0	...
1878620	  687.1	  563.3	 9227.0	...
1878621	  686.9	  563.3	 9226.0	...
1878622	  686.6	  563.1	 9229.0	...
1878623	  687.1	  562.8	 9233.0	...
1878624	  687.6	  562.9	 9238.0	...
1878625	  688.0	  563.2	 9239.0	...
1878626	  687.9	  563.4	 9239.0	...
1878627	  687.9	  563.2	 9239.0	...
1878628	  688.0	  563.2	 9238.0	...
1878629	  687.7	  563.4	 9238.0	...
1878630	  687.3	  563.5	 9234.0	...
1878631	  687.1	  563.5	 9231.0	...
1878632	  687.1	  563.6	 9228.0	...
1878633	  687.2	  563.7	 9228.0	...
1878634	  687.1	  563.4	 9227.0	...
1878635	  687.2	  562.9	 9227.0	...
1878636	  687.1	  562.5	 9226.0	...
1878637	  687.0	  562.7	 9229.0	...
1878638	  686.9	  562.9	 9233.0	...
1878639	  687.0	  562.7	 9237.0	...
1878640	  687.0	  562.6	 9237.0	...
1878641	  687.4	  562.6	 9239.0	...
1878642	  688.2	  563.0	 9240.0	...
1878643	  688.9	  563.3	 9241.0	...
1878644	  689.1	  563.4	 9242.0	...
1878645	  688.4	  563.4	 9237.0	...
1878646	  687.7	  563.4	 9232.0	...
1878647	  687.1	  563.5	 9231.0	...
1878648	  687.1	  563.6	 9235.0	...
1878649	  686.8	  563.6	 9236.0	...
1878650	  686.6	  563.6	 9233.0	...
1878651	  687.2	  563.6	 9232.0	...
1878652	  688.1	  563.5	 9234.0	...
1878653	  688.7	  563.3	 9237.0	...
1878654	  688.5	  563.0	 9238.0	...
1878655	  688.2	  562.8	 9237.0	...
1878656	  688.4	  562.7	 9237.0	...
1878657	  688.6	  562.6	 9236.0	...
1878658	  688.4	  561.9	 9235.0	...
1878659	  688.0	  561.2	 9241.0	...
1878660	  687.9	  561.1	 9247.0	...
1878661	  688.1	  561.7	 9253.0	...
1878662	  688.3	  562.3	 9253.0	...
1878663	  688.6	  562.4	 9254.0	...
1878664	  688.9	  562.4	 9256.0	...
1878665	  689.1	  562.3	 9257.0	...
1878666	  688.7	  562.3	 9255.0	...
1878667	  688.4	  562.3	 9252.0	...
1878668	  688.2	  562.3	 9249.0	...
1878669	  688.1	  562.1	 9248.0	...
1878670	  688.4	  561.7	 9249.0	...
1878671	  688.8	  561.4	 9251.0	...
1878672	  689.2	  561.3	 9253.0	...
1878673	  689.2	  561.8	 9255.0	...
1878674	  689.3	  562.3	 9257.0	...
1878675	  689.3	  562.8	 9259.0	...
1878676	  689.1	  562.7	 9260.0	...
1878677	  689.0	  562.2	 9260.0	...
1878678	  688.9	  561.8	 9257.0	...
1878679	  689.0	  561.4	 9255.0	...
1878680	  689.1	  561.4	 9255.0	...
1878681	  689.1	  561.5	 9258.0	...
1878682	  689.1	  561.6	 9260.0	...
1878683	  689.2	  561.7	 9261.0	...
1878684	  689.2	  561.7	 9262.0	...
1878685	  689.2	  561.6	 9263.0	...
1878686	  689.2	  561.6	 9263.0	...
1878687	  689.0	  561.6	 9263.0	...
1878688	  688.8	  561.5	 9266.0	...
1878689	  688.6	  561.5	 9269.0	...
1878690	  688.5	  561.4	 9272.0	...
1878691	  688.4	  561.5	 9270.0	...
1878692	  688.4	  561.5	 9271.0	...
1878693	  688.5	  561.6	 9273.0	...
1878694	  688.7	  561.8	 9275.0	...
1878695	  688.9	  561.8	 9276.0	...
1878696	  688.9	  561.7	 9277.0	...
1878697	  688.8	  561.4	 9274.0	...
1878698	  688.8	  561.2	 9271.0	...
1878699	  688.7	  561.1	 9270.0	...
1878700	  688.6	  561.0	 9272.0	...
1878701	  688.4	  561.0	 9272.0	...
1878702	  688.2	  561.3	 9272.0	...
1878703	  688.1	  561.5	 9275.0	...
1878704	  688.1	  561.6	 9282.0	...
1878705	  688.2	  561.3	 9287.0	...
1878706	  688.7	  561.6	 9290.0	...
1878707	  689.2	  561.8	 9286.0	...
1878708	  689.4	  562.1	 9283.0	...
1878709	  689.3	  561.8	 9279.0	...
1878710	  689.1	  561.7	 9284.0	...
1878711	  689.1	  561.5	 9289.0	...
1878712	  688.9	  561.6	 9294.0	...
1878713	  688.7	  561.9	 9292.0	...
1878714	  688.6	  562.1	 9290.0	...
1878715	  688.7	  562.2	 9288.0	...
1878716	  688.6	  562.1	 9287.0	...
1878717	  688.2	  562.0	 9288.0	...
1878718	  687.9	  562.0	 9287.0	...
1878719	  687.9	  562.0	 9286.0	...
1878720	  688.0	  562.0	 9285.0	...
1878721	  687.9	  562.0	 9286.0	...
1878722	  687.7	  561.8	 9287.0	...
1878723	  687.5	  561.5	 9288.0	...
1878724	  687.5	  561.4	 9290.0	...
1878725	  687.5	  561.4	 9293.0	...
1878726	  687.7	  561.6	 9296.0	...
1878727	  687.8	  561.8	 9294.0	...
1878728	  688.0	  562.0	 9290.0	...
1878729	  688.1	  562.1	 9289.0	...
1878730	  688.1	  562.1	 9292.0	...
1878731	  688.1	  561.9	 9295.0	...
1878732	  687.8	  561.7	 9296.0	...
1878733	  687.4	  561.6	 9297.0	...
1878734	  687.1	  561.8	 9299.0	...
1878735	  687.2	  561.9	 9300.0	...
1878736	  687.4	  561.9	 9300.0	...
1878737	  687.7	  561.8	 9301.0	...
1878738	  687.9	  561.8	 9302.0	...
1878739	  687.8	  561.8	 9302.0	...
1878740	  687.7	  561.9	 9305.0	...
1878741	  687.5	  561.9	 9308.0	...
1878742	  687.5	  562.0	 9311.0	...
1878743	  687.6	  561.9	 9312.0	...
1878744	  687.6	  561.9	 9312.0	...
1878745	  687.4	  561.9	 9312.0	...
1878746	  687.3	  562.0	 9311.0	...
1878747	  687.4	  562.0	 9311.0	...
1878748	  687.6	  562.0	 9312.0	...
1878749	  688.0	  561.9	 9313.0	...
1878750	  688.1	  561.9	 9313.0	...
1878751	  687.9	  561.9	 9312.0	...
1878752	  687.7	  562.0	 9312.0	...
1878753	  687.4	  562.0	 9312.0	...
1878754	  687.4	  562.0	 9317.0	...
1878755	  687.2	  562.1	 9321.0	...
1878756	  687.1	  562.1	 9326.0	...
1878757	  686.8	  562.0	 9326.0	...
1878758	  686.8	  561.7	 9326.0	...
1878759	  686.8	  561.5	 9325.0	...
1878760	  686.9	  561.4	 9322.0	...
1878761	  687.1	  561.5	 9319.0	...
1878762	  687.4	  561.6	 9318.0	...
1878763	  687.7	  561.5	 9319.0	...
1878764	  687.8	  561.4	 9322.0	...
1878765	  687.6	  561.2	 9322.0	...
1878766	  687.5	  561.1	 9323.0	...
1878767	  687.5	  560.9	 9322.0	...
1878768	  687.1	  561.0	 9322.0	...
1878769	  686.7	  561.5	 9322.0	...
1878770	  686.1	  562.0	 9321.0	...
1878771	  686.1	  562.2	 9319.0	...
1878772	  686.1	  561.8	 9318.0	...
1878773	  686.3	  561.6	 9318.0	...
1878774	  686.3	  561.8	 9320.0	...
1878775	  686.3	  562.3	 9321.0	...
1878776	  686.6	  562.5	 9321.0	...
1878777	  687.1	  562.8	 9320.0	...
1878778	  687.2	  562.5	 9319.0	...
1878779	  687.0	  562.1	 9319.0	...
1878780	  686.5	  561.7	 9321.0	...
1878781	  686.4	  561.6	 9323.0	...
1878782	  686.4	  561.4	 9321.0	...
1878783	  686.6	  561.3	 9318.0	...
1878784	  686.9	  561.3	 9316.0	...
1878785	  687.2	  561.3	 9317.0	...
1878786	  687.4	  561.6	 9318.0	...
1878787	  687.4	  561.8	 9322.0	...
1878788	  687.4	  561.8	 9325.0	...
1878789	  687.4	  561.6	 9330.0	...
1878790	  687.3	  561.4	 9329.0	...
1878791	  687.1	  561.3	 9328.0	...
1878792	  686.8	  561.1	 9327.0	...
1878793	  686.8	  561.0	 9326.0	...
1878794	  687.0	  561.0	 9325.0	...
1878795	  687.2	  561.1	 9325.0	...
1878796	  687.2	  561.1	 9331.0	...
1878797	  687.1	  561.0	 9337.0	...
1878798	  686.9	  560.9	 9343.0	...
1878799	  686.7	  561.0	 9343.0	...
1878800	  686.6	  561.0	 9336.0	...
1878801	  686.7	  561.0	 9330.0	...
1878802	  686.7	  560.8	 9327.0	...
1878803	  686.8	  560.6	 9331.0	...
1878804	  686.8	  560.6	 9335.0	...
1878805	  686.9	  560.6	 9337.0	...
1878806	  687.0	  560.7	 9337.0	...
1878807	  687.2	  560.8	 9337.0	...
1878808	  687.3	  561.1	 9336.0	...
1878809	  687.4	  561.3	 9336.0	...
1878810	  687.5	  561.4	 9335.0	...
1878811	  687.3	  560.8	 9335.0	...
1878812	  686.9	  560.2	 9332.0	...
1878813	  686.8	  559.9	 9329.0	...
1878814	  686.8	  560.0	 9327.0	...
1878815	  686.9	  560.2	 9332.0	...
1878816	  686.8	  560.1	 9338.0	...
1878817	  686.7	  560.0	 9342.0	...
1878818	  686.6	  560.0	 9344.0	...
1878819	  686.5	  559.9	 9346.0	...
1878820	  686.4	  560.0	 9348.0	...
1878821	  686.3	  560.0	 9348.0	...
1878822	  686.3	  560.1	 9346.0	...
1878823	  686.2	  560.1	 9343.0	...
1878824	  685.7	  560.2	 9338.0	...
1878825	  685.2	  560.2	 9336.0	...
1878826	  684.7	  560.3	 9338.0	...
1878827	  684.7	  560.5	 9341.0	...
1878828	  684.8	  560.9	 9343.0	...
1878829	  685.0	  560.9	 9343.0	...
1878830	  685.3	  560.8	 9342.0	...
1878831	  685.7	  560.7	 9344.0	...
1878832	  685.7	  560.6	 9347.0	...
1878833	  685.7	  560.5	 9351.0	...
1878834	  685.5	  560.1	 9353.0	...
1878835	  685.2	  559.8	 9353.0	...
1878836	  685.2	  559.7	 9351.0	...
1878837	  685.5	  559.8	 9349.0	...
1878838	  685.4	  559.9	 9350.0	...
1878839	  685.1	  559.9	 9352.0	...
1878840	  684.7	  559.8	 9354.0	...
1878841	  684.7	  559.7	 9356.0	...
MSG	1878842 0000 _ Number Off
1878842	  684.9	  559.9	 9358.0	...
1878843	  685.1	  560.0	 9358.0	...
1878844	  685.3	  560.0	 9356.0	...
1878845	  685.2	  559.8	 9352.0	...
1878846	  685.0	  560.2	 9348.0	...
1878847	  684.7	  560.6	 9343.0	...
1878848	  684.5	  561.1	 9341.0	...
1878849	  684.4	  561.0	 9342.0	...
1878850	  684.3	  560.8	 9343.0	...
1878851	  684.3	  560.6	 9348.0	...
1878852	  684.5	  560.5	 9352.0	...
1878853	  684.6	  560.6	 9354.0	...
1878854	  684.4	  560.4	 9352.0	...
1878855	  684.1	  560.1	 9349.0	...
1878856	  684.0	  559.9	 9348.0	...
1878857	  684.0	  559.9	 9347.0	...
1878858	  683.9	  560.0	 9347.0	...
1878859	  683.8	  560.1	 9347.0	...
1878860	  683.7	  560.0	 9347.0	...
1878861	  683.8	  559.9	 9345.0	...
1878862	  683.9	  559.8	 9342.0	...
1878863	  684.0	  559.9	 9345.0	...
1878864	  684.0	  560.0	 9350.0	...
1878865	  684.0	  560.0	 9358.0	...
1878866	  684.0	  560.1	 9359.0	...
1878867	  683.8	  559.9	 9361.0	...
1878868	  683.7	  559.7	 9361.0	...
1878869	  683.6	  559.5	 9361.0	...
1878870	  683.7	  559.5	 9360.0	...
1878871	  683.6	  559.6	 9359.0	...
1878872	  683.4	  559.7	 9358.0	...
1878873	  683.3	  559.7	 9361.0	...
1878874	  683.4	  559.9	 9365.0	...
1878875	  683.5	  560.0	 9367.0	...
1878876	  683.5	  560.0	 9366.0	...
1878877	  683.5	  560.5	 9365.0	...
1878878	  683.6	  561.0	 9365.0	...
1878879	  683.5	  560.9	 9361.0	...
1878880	  683.4	  560.5	 9358.0	...
1878881	  683.2	  560.0	 9355.0	...
1878882	  683.2	  560.4	 9356.0	...
1878883	  683.4	  560.8	 9362.0	...
1878884	  683.7	  561.1	 9366.0	...
1878885	  683.5	  561.1	 9371.0	...
1878886	  683.2	  561.1	 9372.0	...
1878887	  682.8	  561.1	 9372.0	...
1878888	  682.8	  561.1	 9372.0	...
1878889	  682.8	  561.2	 9372.0	...
1878890	  682.8	  561.2	 9372.0	...
1878891	  682.8	  561.2	 9372.0	...
1878892	  682.8	  561.2	 9371.0	...
1878893	  682.9	  561.2	 9370.0	...
1878894	  683.0	  561.2	 9371.0	...
1878895	  682.9	  561.2	 9374.0	...
1878896	  682.7	  561.2	 9376.0	...
1878897	  682.6	  561.0	 9377.0	...
1878898	  682.2	  560.6	 9374.0	...
1878899	  681.8	  560.3	 9370.0	...
1878900	  681.8	  560.5	 9367.0	...
1878901	  682.2	  560.8	 9366.0	...
1878902	  682.6	  561.1	 9367.0	...
1878903	  682.7	  561.0	 9368.0	...
1878904	  682.9	  561.0	 9370.0	...
1878905	  683.2	  560.9	 9371.0	...
1878906	  683.5	  560.9	 9377.0	...
1878907	  683.5	  560.9	 9382.0	...
1878908	  683.5	  561.0	 9386.0	...
1878909	  683.4	  560.8	 9386.0	...
1878910	  683.3	  560.6	 9386.0	...
1878911	  682.9	  560.4	 9385.0	...
1878912	  682.6	  560.3	 9384.0	...
1878913	  682.4	  560.6	 9386.0	...
1878914	  683.0	  560.9	 9388.0	...
1878915	  683.5	  561.1	 9389.0	...
1878916	  683.9	  561.1	 9387.0	...
1878917	  683.8	  561.2	 9386.0	...
1878918	  683.8	  561.2	 9385.0	...
1878919	  683.9	  561.0	 9385.0	...
1878920	  683.2	  560.8	 9384.0	...
1878921	  682.6	  560.7	 9379.0	...
1878922	  682.1	  560.8	 9374.0	...
1878923	  682.3	  560.9	 9372.0	...
1878924	  682.5	  561.2	 9376.0	...
1878925	  682.6	  561.3	 9380.0	...
1878926	  682.7	  561.3	 9380.0	...
1878927	  682.7	  561.1	 9381.0	...
1878928	  682.8	  560.9	 9386.0	...
1878929	  682.8	  560.7	 9391.0	...
1878930	  682.4	  560.4	 9389.0	...
1878931	  681.8	  560.3	 9383.0	...
1878932	  681.3	  560.1	 9381.0	...
1878933	  681.1	  560.0	 9384.0	...
1878934	  681.2	  559.9	 9386.0	...
1878935	  681.2	  559.8	 9384.0	...
1878936	  681.1	  559.7	 9383.0	...
1878937	  680.9	  559.6	 9383.0	...
1878938	  681.1	  559.7	 9382.0	...
1878939	  681.2	  559.9	 9381.0	...
1878940	  681.4	  560.5	 9381.0	...
1878941	  681.3	  561.0	 9382.0	...
1878942	  681.3	  561.3	 9384.0	...
1878943	  681.0	  561.3	 9386.0	...
1878944	  680.7	  561.3	 9385.0	...
1878945	  680.5	  561.4	 9385.0	...
1878946	  680.5	  561.5	 9385.0	...
1878947	  680.5	  561.7	 9385.0	...
1878948	  680.5	  561.8	 9385.0	...
1878949	  680.5	  561.5	 9384.0	...
1878950	  680.4	  561.1	 9383.0	...
1878951	  680.4	  560.7	 9382.0	...
1878952	  680.6	  560.7	 9381.0	...
1878953	  680.8	  560.8	 9380.0	...
1878954	  680.7	  560.8	 9380.0	...
1878955	  680.4	  560.8	 9381.0	...
1878956	  680.2	  560.8	 9384.0	...
1878957	  680.2	  560.6	 9387.0	...
1878958	  680.3	  560.4	 9391.0	...
1878959	  680.5	  560.2	 9395.0	...
1878960	  680.7	  560.2	 9400.0	...
1878961	  680.8	  560.2	 9401.0	...
1878962	  680.6	  560.2	 9401.0	...
1878963	  680.5	  560.1	 9399.0	...
1878964	  680.4	  559.9	 9397.0	...
1878965	  680.3	  559.7	 9397.0	...
1878966	  680.2	  559.6	 9396.0	...
1878967	  680.1	  559.6	 9396.0	...
1878968	  680.1	  559.4	 9395.0	...
1878969	  680.2	  559.2	 9394.0	...
1878970	  680.2	  559.0	 9399.0	...
1878971	  680.4	  559.2	 9405.0	...
1878972	  680.6	  559.4	 9411.0	...
1878973	  680.7	  559.5	 9411.0	...
1878974	  680.6	  559.4	 9412.0	...
1878975	  680.6	  559.1	 9412.0	...
1878976	  680.7	  558.9	 9414.0	...
1878977	  680.7	  559.2	 9416.0	...
1878978	  680.9	  559.8	 9418.0	...
1878979	  681.0	  559.9	 9416.0	...
1878980	  680.8	  559.6	 9413.0	...
1878981	  680.5	  559.3	 9410.0	...
1878982	  680.2	  559.4	 9410.0	...
1878983	  680.2	  559.6	 9409.0	...
1878984	  680.3	  559.9	 9407.0	...
1878985	  680.3	  560.0	 9405.0	...
1878986	  680.3	  559.7	 9404.0	...
1878987	  680.4	  559.8	 9403.0	...
1878988	  680.5	  560.0	 9402.0	...
1878989	  680.6	  560.3	 9405.0	...
1878990	  680.4	  560.4	 9411.0	...
1878991	  680.3	  560.4	 9416.0	...
1878992	  680.3	  560.6	 9417.0	...
1878993	  680.4	  560.8	 9416.0	...
1878994	  680.6	  561.0	 9416.0	...
1878995	  680.7	  561.0	 9420.0	...
1878996	  680.7	  560.8	 9423.0	...
1878997	  680.7	  560.9	 9428.0	...
1878998	  680.6	  561.0	 9428.0	...
1878999	  680.7	  561.1	 9429.0	...
1879000	  680.6	  561.0	 9429.0	...
1879001	  680.5	  561.0	 9429.0	...
1879002	  680.1	  561.1	 9429.0	...
1879003	  680.0	  560.7	 9428.0	...
1879004	  679.8	  560.1	 9426.0	...
1879005	  679.8	  559.6	 9423.0	...
1879006	  679.7	  559.7	 9420.0	...
1879007	  680.0	  559.8	 9419.0	...
1879008	  680.4	  560.2	 9420.0	...
1879009	  680.8	  560.6	 9425.0	...
1879010	  680.7	  560.9	 9430.0	...
1879011	  680.6	  560.9	 9433.0	...
1879012	  680.4	  560.8	 9432.0	...
1879013	  680.5	  560.3	 9432.0	...
1879014	  680.5	  559.7	 9435.0	...
1879015	  680.4	  559.3	 9438.0	...
1879016	  680.3	  559.7	 9441.0	...
1879017	  680.1	  560.2	 9437.0	...
1879018	  679.6	  560.6	 9432.0	...
1879019	  679.1	  560.6	 9428.0	...
1879020	  678.5	  560.6	 9426.0	...
1879021	  678.4	  560.6	 9425.0	...
1879022	  678.4	  560.6	 9424.0	...
1879023	  678.3	  560.6	 9430.0	...
1879024	  678.3	  560.6	 9438.0	...
1879025	  678.4	  560.5	 9446.0	...
1879026	  678.5	  560.4	 9446.0	...
1879027	  678.7	  560.3	 9445.0	...
1879028	  678.8	  560.2	 9445.0	...
1879029	  679.0	  560.2	 9444.0	...
1879030	  679.1	  560.1	 9444.0	...
1879031	  679.2	  560.1	 9445.0	...
1879032	  679.1	  560.1	 9446.0	...
1879033	  679.1	  560.1	 9447.0	...
1879034	  679.2	  560.1	 9448.0	...
1879035	  679.3	  560.0	 9447.0	...
1879036	  679.3	  559.9	 9446.0	...
1879037	  679.1	  560.0	 9445.0	...
1879038	  679.4	  560.0	 9446.0	...
1879039	  679.9	  560.0	 9448.0	...
1879040	  680.4	  560.1	 9450.0	...
1879041	  680.5	  560.4	 9454.0	...
1879042	  680.4	  560.7	 9457.0	...
1879043	  679.6	  560.9	 9452.0	...
1879044	  678.8	  560.8	 9445.0	...
1879045	  678.2	  560.6	 9438.0	...
1879046	  678.1	  560.4	 9441.0	...
1879047	  678.3	  560.3	 9446.0	...
1879048	  678.6	  560.3	 9450.0	...
1879049	  679.3	  560.2	 9451.0	...
1879050	  679.6	  560.1	 9451.0	...
1879051	  679.7	  559.9	 9452.0	...
1879052	  679.3	  559.6	 9454.0	...
1879053	  678.9	  559.3	 9455.0	...
MSG	1879054 0000 _ Number On
1879054	  678.9	  559.4	 9457.0	...
1879055	  678.8	  559.7	 9458.0	...
1879056	  678.8	  560.0	 9460.0	...
1879057	  678.7	  560.0	 9461.0	...
1879058	  678.8	  559.9	 9462.0	...
1879059	  678.9	  559.9	 9462.0	...
1879060	  679.0	  559.8	 9462.0	...
1879061	  679.0	  559.4	 9461.0	...
1879062	  678.9	  559.0	 9464.0	...
1879063	  678.8	  558.7	 9469.0	...
1879064	  678.9	  559.1	 9472.0	...
1879065	  679.0	  559.2	 9472.0	...
1879066	  679.0	  559.1	 9471.0	...
1879067	  679.0	  559.3	 9471.0	...
1879068	  679.1	  559.8	 9474.0	...
1879069	  679.3	  560.4	 9476.0	...
1879070	  679.7	  560.4	 9479.0	...
1879071	  680.1	  560.4	 9478.0	...
1879072	  679.9	  560.4	 9478.0	...
1879073	  679.3	  560.3	 9474.0	...
1879074	  678.7	  560.2	 9471.0	...
1879075	  678.6	  559.9	 9469.0	...
1879076	  678.5	  559.7	 9471.0	...
1879077	  678.8	  559.7	 9473.0	...
1879078	  679.2	  559.7	 9476.0	...
1879079	  679.7	  559.6	 9481.0	...
1879080	  679.5	  559.5	 9486.0	...
1879081	  679.3	  559.5	 9490.0	...
1879082	  679.1	  559.5	 9492.0	...
1879083	  679.2	  559.3	 9492.0	...
1879084	  678.9	  558.7	 9493.0	...
1879085	  678.6	  558.1	 9493.0	...
1879086	  678.2	  557.6	 9493.0	...
1879087	  678.1	  557.5	 9489.0	...
1879088	  678.0	  557.4	 9486.0	...
1879089	  677.8	  557.5	 9485.0	...
1879090	  677.8	  557.6	 9486.0	...
1879091	  677.6	  557.8	 9486.0	...
1879092	  677.5	  558.2	 9487.0	...
1879093	  678.0	  558.4	 9488.0	...
1879094	  678.7	  558.4	 9487.0	...
1879095	  679.0	  558.2	 9485.0	...
1879096	  678.7	  558.4	 9480.0	...
1879097	  678.4	  559.0	 9478.0	...
1879098	  678.4	  559.5	 9479.0	...
1879099	  678.4	  559.4	 9482.0	...
1879100	  678.4	  559.3	 9485.0	...
1879101	  678.3	  559.2	 9485.0	...
1879102	  678.3	  559.4	 9485.0	...
1879103	  678.3	  559.5	 9484.0	...
1879104	  678.4	  559.6	 9483.0	...
1879105	  678.4	  559.5	 9482.0	...
1879106	  678.3	  559.2	 9480.0	...
1879107	  678.1	  559.1	 9477.0	...
1879108	  678.2	  559.1	 9476.0	...
1879109	  678.4	  559.5	 9477.0	...
1879110	  678.4	  559.5	 9479.0	...
1879111	  678.3	  559.4	 9484.0	...
1879112	  678.5	  559.2	 9487.0	...
1879113	  678.7	  559.0	 9490.0	...
1879114	  678.9	  558.6	 9490.0	...
1879115	  678.5	  558.3	 9489.0	...
1879116	  677.9	  557.9	 9489.0	...
1879117	  677.3	  557.8	 9489.0	...
1879118	  677.2	  557.7	 9489.0	...
1879119	  677.4	  557.6	 9488.0	...
1879120	  677.5	  557.6	 9486.0	...
1879121	  677.8	  557.6	 9488.0	...
1879122	  678.0	  557.8	 9491.0	...
1879123	  678.2	  558.1	 9495.0	...
1879124	  678.2	  558.3	 9495.0	...
1879125	  678.3	  558.2	 9496.0	...
1879126	  678.4	  558.0	 9498.0	...
1879127	  678.4	  558.0	 9498.0	...
1879128	  678.1	  558.0	 9497.0	...
1879129	  677.8	  558.1	 9499.0	...
1879130	  677.7	  558.2	 9501.0	...
1879131	  677.8	  558.2	 9504.0	...
1879132	  677.8	  558.2	 9503.0	...
1879133	  677.8	  558.1	 9503.0	...
1879134	  677.7	  558.0	 9503.0	...
1879135	  677.6	  558.0	 9504.0	...
1879136	  677.5	  558.0	 9506.0	...
1879137	  677.3	  558.1	 9510.0	...
1879138	  677.3	  558.3	 9514.0	...
1879139	  677.3	  558.4	 9517.0	...
1879140	  677.2	  558.0	 9515.0	...
1879141	  677.0	  557.6	 9512.0	...
1879142	  676.9	  557.2	 9510.0	...
1879143	  676.9	  557.6	 9511.0	...
1879144	  676.9	  558.0	 9514.0	...
1879145	  677.0	  558.4	 9515.0	...
1879146	  677.1	  558.4	 9515.0	...
1879147	  677.2	  557.8	 9516.0	...
1879148	  677.2	  557.3	 9517.0	...
1879149	  677.1	  556.6	 9519.0	...
1879150	  677.1	  556.6	 9523.0	...
1879151	  677.0	  557.0	 9526.0	...
1879152	  677.0	  557.5	 9530.0	...
1879153	  676.9	  557.9	 9530.0	...
1879154	  676.8	  557.6	 9530.0	...
1879155	  676.5	  557.2	 9530.0	...
1879156	  676.3	  557.0	 9531.0	...
1879157	  676.2	  556.9	 9532.0	...
1879158	  676.5	  557.1	 9533.0	...
1879159	  676.9	  557.3	 9534.0	...
1879160	  677.2	  557.4	 9536.0	...
1879161	  677.4	  557.3	 9539.0	...
1879162	  677.5	  557.1	 9541.0	...
1879163	  677.5	  556.9	 9541.0	...
1879164	  677.6	  556.8	 9536.0	...
1879165	  677.7	  556.6	 9533.0	...
1879166	  677.7	  556.5	 9531.0	...
1879167	  677.5	  556.4	 9531.0	...
1879168	  677.4	  556.3	 9532.0	...
1879169	  677.5	  556.3	 9531.0	...
1879170	  677.7	  556.3	 9530.0	...
1879171	  677.9	  556.3	 9530.0	...
1879172	  678.1	  556.4	 9531.0	...
1879173	  678.0	  556.3	 9536.0	...
1879174	  677.7	  556.3	 9540.0	...
1879175	  677.4	  556.2	 9546.0	...
1879176	  677.1	  556.1	 9547.0	...
1879177	  677.4	  556.2	 9547.0	...
1879178	  677.7	  556.5	 9543.0	...
1879179	  677.7	  556.9	 9539.0	...
1879180	  677.3	  557.2	 9535.0	...
1879181	  676.9	  557.4	 9535.0	...
1879182	  676.9	  557.4	 9535.0	...
1879183	  676.8	  557.2	 9534.0	...
1879184	  676.8	  557.0	 9532.0	...
1879185	  676.9	  556.8	 9531.0	...
1879186	  676.9	  556.6	 9534.0	...
1879187	  677.2	  556.4	 9539.0	...
1879188	  677.6	  556.6	 9544.0	...
1879189	  677.9	  556.9	 9546.0	...
1879190	  677.9	  556.9	 9547.0	...
1879191	  677.6	  556.7	 9548.0	...
1879192	  677.4	  556.0	 9551.0	...
1879193	  677.2	  555.6	 9553.0	...
1879194	  677.3	  555.2	 9553.0	...
1879195	  677.5	  555.4	 9551.0	...
1879196	  677.7	  555.4	 9549.0	...
1879197	  677.7	  555.4	 9550.0	...
1879198	  677.6	  555.2	 9551.0	...
1879199	  677.7	  555.1	 9553.0	...
1879200	  677.8	  555.1	 9556.0	...
1879201	  677.9	  555.2	 9558.0	...
1879202	  677.7	  555.2	 9559.0	...
1879203	  677.7	  555.3	 9560.0	...
1879204	  677.6	  555.2	 9565.0	...
1879205	  677.4	  555.1	 9570.0	...
1879206	  677.2	  555.0	 9570.0	...
1879207	  677.1	  554.7	 9566.0	...
1879208	  677.1	  554.4	 9561.0	...
1879209	  676.9	  554.1	 9560.0	...
1879210	  676.7	  554.5	 9559.0	...
1879211	  676.5	  555.0	 9558.0	...
1879212	  676.6	  555.4	 9553.0	...
1879213	  676.7	  555.3	 9548.0	...
1879214	  676.9	  555.6	 9548.0	...
1879215	  677.2	  555.9	 9553.0	...
1879216	  677.5	  556.5	 9559.0	...
1879217	  677.7	  556.6	 9559.0	...
1879218	  677.8	  556.2	 9559.0	...
1879219	  677.7	  555.6	 9560.0	...
1879220	  677.5	  555.1	 9559.0	...
1879221	  677.4	  555.3	 9562.0	...
1879222	  677.2	  555.2	 9565.0	...
1879223	  677.1	  555.0	 9565.0	...
1879224	  677.0	  554.7	 9563.0	...
1879225	  676.9	  554.7	 9562.0	...
1879226	  677.2	  554.7	 9565.0	...
1879227	  677.4	  554.5	 9566.0	...
1879228	  677.3	  554.3	 9564.0	...
1879229	  676.9	  554.2	 9562.0	...
1879230	  676.5	  554.2	 9560.0	...
1879231	  676.6	  554.5	 9561.0	...
1879232	  676.7	  554.7	 9562.0	...
1879233	  677.0	  554.9	 9564.0	...
1879234	  677.1	  554.9	 9566.0	...
1879235	  677.3	  554.8	 9567.0	...
1879236	  677.4	  554.7	 9566.0	...
1879237	  677.6	  554.6	 9566.0	...
1879238	  677.6	  554.3	 9566.0	...
1879239	  677.6	  554.0	 9566.0	...
1879240	  677.7	  553.7	 9565.0	...
1879241	  677.9	  553.8	 9567.0	...
1879242	  678.0	  554.2	 9569.0	...
1879243	  677.9	  554.5	 9572.0	...
1879244	  677.9	  554.6	 9574.0	...
1879245	  678.0	  554.6	 9576.0	...
1879246	  678.1	  554.7	 9576.0	...
1879247	  678.2	  554.7	 9576.0	...
1879248	  678.2	  554.9	 9576.0	...
1879249	  678.0	  555.1	 9579.0	...
1879250	  677.6	  554.8	 9582.0	...
1879251	  677.2	  554.3	 9585.0	...
1879252	  677.2	  553.8	 9585.0	...
1879253	  677.1	  553.8	 9583.0	...
1879254	  677.3	  553.9	 9581.0	...
1879255	  677.5	  554.0	 9579.0	...
1879256	  677.6	  553.9	 9577.0	...
1879257	  677.6	  553.8	 9580.0	...
1879258	  677.6	  553.5	 9584.0	...
1879259	  677.6	  553.5	 9586.0	...
1879260	  677.6	  553.4	 9583.0	...
1879261	  677.8	  553.2	 9580.0	...
1879262	  678.0	  553.1	 9577.0	...
1879263	  678.1	  553.0	 9575.0	...
1879264	  678.0	  553.1	 9577.0	...
1879265	  677.8	  553.1	 9579.0	...
1879266	  677.6	  553.0	 9583.0	...
1879267	  677.9	  553.0	 9583.0	...
1879268	  678.2	  552.9	 9584.0	...
1879269	  678.6	  552.9	 9584.0	...
1879270	  678.7	  553.0	 9583.0	...
1879271	  678.9	  553.1	 9582.0	...
1879272	  678.8	  553.1	 9580.0	...
1879273	  678.5	  553.0	 9579.0	...
1879274	  678.0	  552.7	 9580.0	...
1879275	  677.7	  552.4	 9580.0	...
1879276	  677.6	  552.3	 9580.0	...
1879277	  677.6	  552.2	 9580.0	...
1879278	  677.8	  552.0	 9581.0	...
1879279	  678.0	  551.9	 9582.0	...
1879280	  678.1	  551.7	 9583.0	...
1879281	  678.0	  551.6	 9585.0	...
1879282	  677.9	  551.7	 9586.0	...
1879283	  677.8	  551.8	 9588.0	...
1879284	  677.8	  551.8	 9584.0	...
1879285	  677.6	  551.6	 9579.0	...
1879286	  677.4	  551.5	 9575.0	...
1879287	  677.3	  551.6	 9575.0	...
1879288	  677.3	  551.5	 9577.0	...
1879289	  677.2	  551.3	 9578.0	...
1879290	  677.1	  551.1	 9583.0	...
1879291	  677.1	  551.1	 9588.0	...
1879292	  677.1	  551.2	 9593.0	...
1879293	  677.1	  551.2	 9592.0	...
1879294	  677.1	  551.3	 9592.0	...
1879295	  677.3	  551.5	 9591.0	...
1879296	  677.5	  551.7	 9593.0	...
1879297	  677.6	  551.8	 9594.0	...
1879298	  677.7	  551.8	 9596.0	...
1879299	  677.6	  551.6	 9592.0	...
1879300	  677.2	  551.3	 9588.0	...
1879301	  676.9	  551.0	 9589.0	...
1879302	  676.7	  550.9	 9594.0	...
1879303	  676.8	  551.0	 9598.0	...
1879304	  676.9	  551.3	 9599.0	...
1879305	  676.8	  551.4	 9600.0	...
1879306	  676.8	  551.4	 9600.0	...
1879307	  676.8	  551.2	 9598.0	...
1879308	  676.7	  551.0	 9596.0	...
1879309	  676.6	  550.9	 9596.0	...
1879310	  676.6	  550.9	 9596.0	...
1879311	  676.6	  550.9	 9597.0	...
1879312	  676.6	  551.3	 9598.0	...
1879313	  676.6	  551.6	 9599.0	...
1879314	  676.5	  551.5	 9598.0	...
1879315	  676.3	  551.0	 9598.0	...
1879316	  676.2	  550.5	 9598.0	...
1879317	  676.2	  550.4	 9598.0	...
1879318	  676.2	  550.4	 9599.0	...
1879319	  675.9	  550.2	 9600.0	...
1879320	  675.7	  550.1	 9600.0	...
1879321	  675.6	  550.4	 9601.0	...
1879322	  675.8	  550.8	 9604.0	...
1879323	  675.9	  551.2	 9609.0	...
1879324	  676.2	  551.2	 9615.0	...
1879325	  676.5	  550.8	 9614.0	...
1879326	  676.6	  550.6	 9609.0	...
1879327	  676.3	  550.3	 9603.0	...
1879328	  676.1	  550.4	 9605.0	...
1879329	  676.2	  550.3	 9609.0	...
1879330	  676.2	  550.3	 9613.0	...
1879331	  676.2	  550.2	 9613.0	...
1879332	  676.1	  550.2	 9613.0	...
1879333	  675.9	  550.1	 9612.0	...
1879334	  675.8	  550.3	 9612.0	...
1879335	  675.7	  550.6	 9610.0	...
1879336	  675.7	  550.9	 9608.0	...
1879337	  675.6	  550.9	 9608.0	...
1879338	  675.6	  551.0	 9607.0	...
1879339	  675.8	  551.0	 9608.0	...
1879340	  675.9	  551.0	 9608.0	...
1879341	  676.0	  551.0	 9608.0	...
1879342	  676.1	  551.0	 9608.0	...
1879343	  676.3	  551.1	 9609.0	...
1879344	  676.5	  551.0	 9609.0	...
1879345	  676.7	  551.0	 9609.0	...
1879346	  676.9	  550.8	 9608.0	...
1879347	  677.3	  550.5	 9609.0	...
1879348	  677.5	  550.2	 9607.0	...
1879349	  677.2	  550.2	 9606.0	...
1879350	  676.5	  550.3	 9605.0	...
1879351	  675.9	  550.4	 9606.0	...
1879352	  675.9	  550.6	 9606.0	...
1879353	  675.9	  550.7	 9606.0	...
1879354	  675.9	  550.8	 9608.0	...
1879355	  676.2	  550.8	 9612.0	...
1879356	  676.5	  550.9	 9615.0	...
MSG	1879357 0000 _ Number Off
1879357	  676.8	  551.1	 9611.0	...
1879358	  676.8	  551.1	 9605.0	...
1879359	  677.2	  551.0	 9603.0	...
1879360	  677.5	  550.9	 9608.0	...
1879361	  677.9	  550.9	 9612.0	...
1879362	  678.0	  551.0	 9615.0	...
1879363	  677.6	  551.0	 9617.0	...
1879364	  677.1	  551.3	 9618.0	...
1879365	  676.6	  551.5	 9619.0	...
1879366	  676.4	  550.9	 9619.0	...
1879367	  676.4	  550.1	 9618.0	...
1879368	  676.3	  549.4	 9616.0	...
1879369	  676.2	  549.4	 9611.0	...
1879370	  676.4	  549.3	 9609.0	...
1879371	  676.7	  549.3	 9607.0	...
1879372	  676.9	  549.5	 9607.0	...
1879373	  676.9	  549.8	 9604.0	...
1879374	  677.0	  550.1	 9600.0	...
1879375	  677.1	  550.1	 9599.0	...
1879376	  677.0	  550.0	 9600.0	...
1879377	  676.9	  549.9	 9601.0	...
1879378	  676.8	  549.8	 9602.0	...
1879379	  676.8	  549.8	 9603.0	...
1879380	  676.9	  549.7	 9606.0	...
1879381	  677.0	  549.5	 9608.0	...
1879382	  677.2	  549.5	 9609.0	...
1879383	  677.2	  549.4	 9608.0	...
1879384	  677.3	  549.4	 9608.0	...
1879385	  677.2	  549.4	 9606.0	...
1879386	  677.0	  549.5	 9605.0	...
1879387	  676.9	  549.5	 9603.0	...
1879388	  677.1	  549.5	 9603.0	...
1879389	  677.2	  549.5	 9603.0	...
1879390	  677.1	  549.5	 9603.0	...
1879391	  677.0	  549.6	 9602.0	...
1879392	  676.9	  549.6	 9605.0	...
1879393	  676.9	  549.6	 9609.0	...
1879394	  676.9	  549.5	 9609.0	...
1879395	  677.0	  549.6	 9605.0	...
1879396	  677.4	  549.7	 9604.0	...
1879397	  677.8	  549.8	 9606.0	...
1879398	  678.2	  549.7	 9607.0	...
1879399	  678.2	  549.6	 9606.0	...
1879400	  678.2	  549.5	 9606.0	...
1879401	  678.0	  549.5	 9605.0	...
1879402	  677.7	  549.3	 9603.0	...
1879403	  677.2	  549.2	 9601.0	...
1879404	  677.0	  549.0	 9600.0	...
1879405	  676.8	  549.0	 9598.0	...
1879406	  677.2	  548.9	 9597.0	...
1879407	  677.7	  548.8	 9596.0	...
1879408	  678.3	  548.6	 9601.0	...
1879409	  678.6	  548.9	 9606.0	...
1879410	  678.7	  549.3	 9607.0	...
1879411	  678.5	  549.4	 9603.0	...
1879412	  678.2	  549.2	 9599.0	...
1879413	  677.9	  549.0	 9600.0	...
1879414	  677.6	  549.0	 9602.0	...
1879415	  677.6	  548.9	 9604.0	...
1879416	  677.9	  548.8	 9605.0	...
1879417	  678.1	  548.7	 9605.0	...
1879418	  678.0	  548.6	 9605.0	...
1879419	  677.8	  548.5	 9604.0	...
1879420	  677.8	  548.4	 9602.0	...
1879421	  677.7	  548.2	 9600.0	...
1879422	  677.8	  548.2	 9600.0	...
1879423	  678.2	  548.5	 9599.0	...
1879424	  678.6	  548.9	 9598.0	...
1879425	  678.4	  548.9	 9600.0	...
1879426	  678.0	  548.5	 9602.0	...
1879427	  677.5	  548.1	 9604.0	...
1879428	  677.4	  548.1	 9608.0	...
1879429	  677.2	  548.2	 9612.0	...
1879430	  677.2	  548.1	 9615.0	...
1879431	  677.9	  548.0	 9614.0	...
1879432	  678.7	  547.9	 9613.0	...
1879433	  679.4	  547.9	 9610.0	...
1879434	  679.4	  547.8	 9607.0	...
1879435	  679.6	  547.7	 9603.0	...
1879436	  679.8	  547.7	 9602.0	...
1879437	  679.9	  547.9	 9600.0	...
1879438	  679.7	  547.8	 9600.0	...
1879439	  679.1	  547.7	 9601.0	...
1879440	  678.6	  547.6	 9603.0	...
1879441	  678.1	  547.5	 9605.0	...
1879442	  678.1	  547.4	 9607.0	...
1879443	  678.1	  547.4	 9605.0	...
1879444	  678.6	  547.3	 9602.0	...
1879445	  679.1	  547.2	 9599.0	...
1879446	  679.6	  546.9	 9598.0	...
1879447	  679.6	  546.6	 9601.0	...
1879448	  679.6	  546.4	 9604.0	...
1879449	  679.7	  546.5	 9607.0	...
1879450	  679.8	  546.6	 9607.0	...
1879451	  679.6	  546.8	 9606.0	...
1879452	  679.5	  547.0	 9605.0	...
1879453	  679.4	  547.0	 9604.0	...
1879454	  679.4	  546.9	 9604.0	...
1879455	  679.4	  546.6	 9603.0	...
1879456	  679.4	  546.6	 9602.0	...
1879457	  679.2	  546.5	 9603.0	...
1879458	  679.0	  546.3	 9605.0	...
1879459	  678.9	  546.2	 9604.0	...
1879460	  678.9	  546.0	 9601.0	...
1879461	  679.3	  545.9	 9597.0	...
1879462	  679.7	  546.0	 9597.0	...
1879463	  679.9	  546.1	 9596.0	...
1879464	  679.7	  546.1	 9594.0	...
1879465	  679.6	  546.1	 9592.0	...
1879466	  679.8	  546.3	 9591.0	...
1879467	  679.9	  546.5	 9593.0	...
1879468	  679.9	  546.8	 9594.0	...
1879469	  680.2	  546.5	 9594.0	...
1879470	  680.4	  546.3	 9595.0	...
1879471	  680.9	  546.0	 9595.0	...
1879472	  681.0	  545.9	 9595.0	...
1879473	  680.9	  545.9	 9594.0	...
1879474	  680.7	  546.0	 9594.0	...
1879475	  680.4	  546.2	 9594.0	...
1879476	  680.4	  546.2	 9595.0	...
1879477	  680.4	  546.2	 9595.0	...
1879478	  680.6	  546.2	 9594.0	...
1879479	  680.7	  546.2	 9593.0	...
1879480	  680.9	  546.2	 9591.0	...
1879481	  680.9	  546.2	 9589.0	...
1879482	  680.9	  546.2	 9588.0	...
1879483	  681.0	  546.2	 9591.0	...
1879484	  681.1	  546.1	 9595.0	...
1879485	  681.1	  545.6	 9597.0	...
1879486	  681.2	  545.5	 9595.0	...
1879487	  681.3	  545.4	 9594.0	...
1879488	  681.4	  545.7	 9590.0	...
1879489	  681.4	  545.6	 9586.0	...
1879490	  681.2	  545.6	 9583.0	...
1879491	  681.0	  545.5	 9583.0	...
1879492	  680.7	  545.1	 9584.0	...
1879493	  680.6	  544.7	 9585.0	...
1879494	  680.5	  544.3	 9582.0	...
1879495	  680.6	  544.3	 9578.0	...
1879496	  680.6	  544.6	 9580.0	...
1879497	  680.7	  545.0	 9586.0	...
1879498	  680.7	  545.1	 9592.0	...
1879499	  680.7	  544.9	 9591.0	...
1879500	  680.8	  545.1	 9589.0	...
1879501	  680.9	  545.4	 9586.0	...
1879502	  681.0	  545.7	 9584.0	...
1879503	  681.1	  545.6	 9583.0	...
1879504	  681.2	  545.4	 9583.0	...
1879505	  681.0	  545.3	 9582.0	...
1879506	  680.6	  545.2	 9582.0	...
1879507	  680.5	  545.6	 9581.0	...
1879508	  680.7	  545.9	 9580.0	...
1879509	  680.9	  546.2	 9579.0	...
1879510	  680.9	  546.1	 9577.0	...
1879511	  680.9	  546.1	 9577.0	...
1879512	  680.9	  546.1	 9579.0	...
1879513	  681.0	  546.0	 9582.0	...
1879514	  681.0	  545.8	 9583.0	...
1879515	  681.0	  545.6	 9582.0	...
1879516	  681.0	  545.4	 9579.0	...
1879517	  681.1	  545.1	 9578.0	...
1879518	  681.1	  544.8	 9577.0	...
1879519	  681.2	  544.9	 9578.0	...
1879520	  681.1	  545.0	 9579.0	...
1879521	  681.0	  545.1	 9582.0	...
1879522	  680.9	  544.9	 9582.0	...
1879523	  680.9	  544.7	 9583.0	...
1879524	  681.0	  544.4	 9584.0	...
1879525	  681.1	  544.2	 9584.0	...
1879526	  681.3	  544.4	 9584.0	...
1879527	  681.4	  544.7	 9583.0	...
1879528	  681.6	  544.6	 9582.0	...
1879529	  681.5	  544.3	 9581.0	...
1879530	  681.5	  544.1	 9581.0	...
1879531	  681.3	  544.1	 9582.0	...
1879532	  680.8	  544.1	 9583.0	...
1879533	  680.4	  544.1	 9585.0	...
1879534	  680.1	  544.1	 9585.0	...
1879535	  680.0	  544.3	 9580.0	...
1879536	  680.3	  544.4	 9575.0	...
1879537	  680.6	  544.6	 9570.0	...
1879538	  680.9	  544.6	 9572.0	...
1879539	  680.8	  544.6	 9575.0	...
1879540	  680.8	  544.6	 9577.0	...
1879541	  680.8	  544.7	 9576.0	...
1879542	  680.9	  544.7	 9581.0	...
1879543	  681.0	  544.7	 9587.0	...
1879544	  681.2	  544.7	 9593.0	...
1879545	  681.6	  544.2	 9593.0	...
1879546	  681.7	  543.8	 9593.0	...
1879547	  681.6	  543.5	 9591.0	...
1879548	  681.5	  543.7	 9587.0	...
1879549	  681.5	  543.8	 9583.0	...
1879550	  681.5	  543.9	 9580.0	...
1879551	  681.6	  543.9	 9580.0	...
1879552	  681.7	  543.9	 9580.0	...
1879553	  681.7	  544.0	 9580.0	...
1879554	  681.9	  544.0	 9580.0	...
1879555	  682.0	  543.9	 9580.0	...
1879556	  682.2	  543.9	 9582.0	...
1879557	  682.3	  543.9	 9583.0	...
1879558	  682.3	  544.0	 9585.0	...
1879559	  682.3	  544.2	 9586.0	...
1879560	  682.2	  544.0	 9587.0	...
1879561	  681.7	  543.9	 9587.0	...
1879562	  681.3	  543.8	 9586.0	...
1879563	  681.3	  544.1	 9584.0	...
1879564	  681.6	  544.3	 9586.0	...
1879565	  682.0	  544.3	 9588.0	...
1879566	  682.0	  544.2	 9590.0	...
1879567	  682.0	  544.3	 9590.0	...
1879568	  682.1	  544.5	 9588.0	...
MSG	1879569 0000 _ Number On
1879569	  682.4	  544.5	 9588.0	...
1879570	  682.5	  544.4	 9587.0	...
1879571	  682.3	  544.3	 9589.0	...
1879572	  682.0	  544.3	 9589.0	...
1879573	  681.7	  544.3	 9591.0	...
1879574	  681.7	  544.0	 9591.0	...
1879575	  681.4	  543.7	 9590.0	...
1879576	  681.1	  543.5	 9587.0	...
1879577	  681.1	  543.5	 9585.0	...
1879578	  681.5	  543.5	 9584.0	...
1879579	  681.9	  543.7	 9583.0	...
1879580	  682.1	  543.9	 9587.0	...
1879581	  682.3	  544.1	 9590.0	...
1879582	  682.6	  544.0	 9591.0	...
1879583	  682.6	  543.9	 9587.0	...
1879584	  682.5	  543.9	 9583.0	...
1879585	  682.2	  543.7	 9583.0	...
1879586	  681.9	  543.8	 9584.0	...
1879587	  681.7	  543.9	 9586.0	...
1879588	  681.7	  543.5	 9585.0	...
1879589	  681.7	  543.2	 9579.0	...
1879590	  681.7	  542.8	 9572.0	...
1879591	  681.7	  542.9	 9568.0	...
1879592	  681.8	  542.9	 9568.0	...
1879593	  681.9	  542.9	 9571.0	...
1879594	  682.1	  542.9	 9573.0	...
1879595	  682.3	  543.0	 9576.0	...
1879596	  682.4	  543.0	 9576.0	...
1879597	  682.4	  543.0	 9576.0	...
1879598	  682.2	  543.0	 9575.0	...
1879599	  682.0	  543.2	 9574.0	...
1879600	  681.9	  543.4	 9574.0	...
1879601	  682.0	  543.5	 9575.0	...
1879602	  682.1	  543.4	 9576.0	...
1879603	  682.0	  543.0	 9576.0	...
1879604	  681.7	  542.6	 9575.0	...
1879605	  681.5	  542.3	 9572.0	...
1879606	  681.4	  542.3	 9569.0	...
1879607	  681.7	  542.4	 9570.0	...
1879608	  682.1	  542.5	 9574.0	...
1879609	  682.4	  542.6	 9577.0	...
1879610	  682.4	  542.7	 9576.0	...
1879611	  682.5	  542.5	 9576.0	...
1879612	  682.5	  542.3	 9576.0	...
1879613	  682.5	  542.2	 9574.0	...
1879614	  682.6	  542.3	 9572.0	...
1879615	  682.5	  542.4	 9569.0	...
1879616	  682.3	  542.5	 9570.0	...
1879617	  682.6	  542.6	 9576.0	...
1879618	  683.1	  542.7	 9582.0	...
1879619	  683.5	  542.8	 9587.0	...
1879620	  683.6	  543.0	 9588.0	...
1879621	  683.6	  543.1	 9584.0	...
1879622	  683.4	  543.0	 9579.0	...
1879623	  683.3	  542.7	 9575.0	...
1879624	  683.0	  542.2	 9575.0	...
1879625	  682.7	  542.0	 9574.0	...
1879626	  682.5	  542.3	 9573.0	...
1879627	  682.8	  542.8	 9570.0	...
1879628	  683.2	  543.3	 9569.0	...
1879629	  683.5	  543.2	 9569.0	...
1879630	  683.5	  543.2	 9572.0	...
1879631	  683.4	  543.2	 9575.0	...
1879632	  683.3	  543.3	 9577.0	...
1879633	  683.2	  543.3	 9576.0	...
1879634	  683.2	  543.3	 9575.0	...
1879635	  683.0	  543.2	 9573.0	...
1879636	  682.8	  543.2	 9572.0	...
1879637	  682.5	  543.2	 9568.0	...
1879638	  682.5	  543.0	 9564.0	...
1879639	  682.4	  542.8	 9561.0	...
1879640	  682.4	  542.7	 9561.0	...
1879641	  682.4	  542.7	 9563.0	...
1879642	  682.7	  542.6	 9566.0	...
1879643	  683.0	  542.2	 9569.0	...
1879644	  683.0	  541.6	 9567.0	...
1879645	  683.0	  541.0	 9565.0	...
1879646	  682.9	  541.2	 9563.0	...
1879647	  683.1	  541.8	 9563.0	...
1879648	  683.1	  542.6	 9564.0	...
1879649	  683.1	  542.6	 9564.0	...
1879650	  682.7	  542.7	 9563.0	...
1879651	  682.3	  542.7	 9564.0	...
1879652	  682.1	  542.7	 9564.0	...
1879653	  682.4	  542.8	 9565.0	...
1879654	  682.5	  542.8	 9564.0	...
1879655	  682.4	  543.0	 9563.0	...
1879656	  682.3	  543.0	 9561.0	...
1879657	  682.3	  543.1	 9563.0	...
1879658	  682.4	  543.2	 9564.0	...
1879659	  682.5	  543.1	 9565.0	...
1879660	  682.5	  542.8	 9565.0	...
1879661	  682.6	  542.4	 9564.0	...
1879662	  682.8	  542.4	 9564.0	...
1879663	  683.0	  542.4	 9564.0	...
1879664	  683.2	  542.3	 9563.0	...
1879665	  683.2	  542.2	 9563.0	...
1879666	  683.1	  542.2	 9564.0	...
1879667	  683.1	  542.2	 9565.0	...
1879668	  682.4	  542.4	 9562.0	...
1879669	  681.7	  542.4	 9559.0	...
1879670	  681.2	  542.5	 9556.0	...
1879671	  681.2	  542.6	 9556.0	...
1879672	  681.2	  542.5	 9558.0	...
1879673	  681.1	  542.4	 9561.0	...
1879674	  681.0	  542.2	 9564.0	...
1879675	  681.0	  542.0	 9567.0	...
1879676	  680.9	  541.9	 9570.0	...
1879677	  680.8	  541.7	 9570.0	...
1879678	  680.8	  541.7	 9568.0	...
1879679	  681.2	  541.8	 9569.0	...
1879680	  681.5	  541.9	 9573.0	...
1879681	  681.6	  541.8	 9572.0	...
1879682	  681.4	  541.9	 9568.0	...
1879683	  681.2	  542.0	 9565.0	...
1879684	  681.2	  542.1	 9561.0	...
1879685	  681.4	  542.2	 9558.0	...
1879686	  681.6	  542.3	 9557.0	...
1879687	  681.8	  542.3	 9561.0	...
1879688	  681.9	  542.3	 9565.0	...
1879689	  681.9	  542.3	 9569.0	...
1879690	  681.7	  542.4	 9572.0	...
1879691	  681.6	  542.5	 9574.0	...
1879692	  681.6	  542.6	 9574.0	...
1879693	  681.7	  542.7	 9574.0	...
1879694	  681.7	  542.4	 9575.0	...
1879695	  681.5	  542.2	 9577.0	...
1879696	  681.2	  542.2	 9579.0	...
1879697	  680.7	  542.5	 9578.0	...
1879698	  680.6	  542.3	 9574.0	...
1879699	  680.3	  541.8	 9570.0	...
1879700	  680.4	  541.2	 9567.0	...
1879701	  680.7	  541.4	 9567.0	...
1879702	  681.1	  542.0	 9566.0	...
1879703	  681.3	  542.2	 9566.0	...
1879704	  681.3	  542.0	 9567.0	...
1879705	  681.4	  541.8	 9568.0	...
1879706	  681.3	  541.9	 9568.0	...
1879707	  681.2	  542.1	 9573.0	...
1879708	  681.0	  542.0	 9579.0	...
1879709	  680.9	  542.0	 9582.0	...
1879710	  680.7	  542.0	 9579.0	...
1879711	  680.4	  541.6	 9576.0	...
1879712	  680.2	  541.2	 9577.0	...
1879713	  680.3	  541.6	 9577.0	...
1879714	  680.5	  542.3	 9577.0	...
1879715	  680.6	  543.1	 9576.0	...
1879716	  680.5	  543.2	 9573.0	...
1879717	  680.6	  543.0	 9571.0	...
1879718	  680.7	  542.9	 9570.0	...
1879719	  680.8	  542.8	 9573.0	...
1879720	  680.7	  542.2	 9575.0	...
1879721	  680.6	  541.6	 9576.0	...
1879722	  680.6	  541.0	 9576.0	...
1879723	  680.6	  541.0	 9577.0	...
1879724	  680.6	  541.4	 9580.0	...
1879725	  680.6	  541.9	 9583.0	...
1879726	  680.6	  542.3	 9584.0	...
1879727	  680.6	  542.3	 9583.0	...
1879728	  680.6	  542.3	 9580.0	...
1879729	  680.4	  542.2	 9577.0	...
1879730	  680.3	  542.1	 9574.0	...
1879731	  680.3	  542.1	 9573.0	...
1879732	  680.4	  542.1	 9573.0	...
1879733	  680.3	  542.2	 9571.0	...
1879734	  680.2	  542.3	 9571.0	...
1879735	  680.0	  542.2	 9570.0	...
1879736	  679.8	  542.2	 9570.0	...
1879737	  679.7	  542.1	 9569.0	...
1879738	  679.5	  542.2	 9569.0	...
1879739	  679.4	  542.2	 9567.0	...
1879740	  679.3	  542.0	 9566.0	...
1879741	  679.3	  541.9	 9566.0	...
1879742	  679.2	  541.7	 9567.0	...
1879743	  679.2	  541.6	 9568.0	...
1879744	  679.2	  541.6	 9569.0	...
1879745	  679.2	  541.6	 9569.0	...
1879746	  679.4	  541.4	 9569.0	...
1879747	  679.6	  541.3	 9569.0	...
1879748	  679.8	  541.1	 9572.0	...
1879749	  679.9	  541.0	 9574.0	...
1879750	  680.1	  541.1	 9577.0	...
1879751	  680.2	  541.2	 9577.0	...
1879752	  680.0	  541.3	 9578.0	...
1879753	  679.6	  541.0	 9578.0	...
1879754	  679.2	  540.7	 9577.0	...
1879755	  679.0	  540.6	 9577.0	...
1879756	  678.9	  540.9	 9577.0	...
1879757	  679.2	  541.1	 9584.0	...
1879758	  679.6	  540.8	 9591.0	...
1879759	  680.2	  540.4	 9599.0	...
1879760	  680.4	  540.3	 9600.0	...
1879761	  680.3	  540.5	 9594.0	...
1879762	  679.9	  540.7	 9588.0	...
1879763	  679.6	  540.8	 9582.0	...
1879764	  679.7	  540.9	 9580.0	...
1879765	  679.7	  541.1	 9579.0	...
1879766	  679.7	  541.1	 9577.0	...
1879767	  679.8	  541.1	 9576.0	...
1879768	  679.8	  541.1	 9578.0	...
1879769	  680.0	  541.2	 9580.0	...
1879770	  680.1	  541.4	 9585.0	...
1879771	  680.1	  541.4	 9589.0	...
1879772	  680.2	  541.5	 9590.0	...
1879773	  680.2	  541.5	 9587.0	...
1879774	  680.1	  541.2	 9583.0	...
1879775	  680.0	  540.9	 9576.0	...
1879776	  679.6	  540.7	 9571.0	...
1879777	  679.3	  541.0	 9566.0	...
1879778	  679.3	  541.2	 9565.0	...
1879779	  679.5	  541.1	 9568.0	...
1879780	  679.7	  540.9	 9572.0	...
1879781	  679.5	  540.7	 9575.0	...
1879782	  679.4	  540.5	 9578.0	...
1879783	  679.4	  540.5	 9580.0	...
1879784	  679.4	  540.5	 9582.0	...
1879785	  679.5	  540.5	 9582.0	...
1879786	  679.5	  540.4	 9582.0	...
1879787	  679.3	  540.4	 9582.0	...
1879788	  679.2	  540.6	 9582.0	...
1879789	  679.2	  540.8	 9574.0	...
1879790	  678.9	  541.1	 9567.0	...
1879791	  678.6	  541.2	 9560.0	...
1879792	  678.5	  541.3	 9559.0	...
1879793	  678.6	  541.4	 9566.0	...
1879794	  678.9	  541.4	 9573.0	...
1879795	  678.9	  541.4	 9580.0	...
1879796	  679.0	  541.4	 9577.0	...
1879797	  678.9	  541.3	 9574.0	...
1879798	  678.9	  541.2	 9573.0	...
1879799	  678.9	  541.2	 9575.0	...
1879800	  679.0	  541.5	 9576.0	...
1879801	  679.0	  541.8	 9576.0	...
1879802	  679.1	  541.9	 9579.0	...
1879803	  678.9	  541.7	 9583.0	...
1879804	  678.7	  541.6	 9587.0	...
1879805	  678.6	  541.0	 9588.0	...
1879806	  678.6	  540.3	 9589.0	...
1879807	  678.6	  540.0	 9591.0	...
1879808	  678.7	  540.4	 9589.0	...
1879809	  678.7	  541.1	 9586.0	...
1879810	  678.7	  541.4	 9583.0	...
1879811	  678.7	  541.6	 9578.0	...
1879812	  678.7	  541.5	 9573.0	...
1879813	  678.6	  541.4	 9570.0	...
1879814	  678.6	  541.3	 9573.0	...
1879815	  678.6	  541.4	 9576.0	...
1879816	  678.7	  541.6	 9577.0	...
1879817	  678.7	  541.8	 9576.0	...
1879818	  678.7	  541.8	 9576.0	...
1879819	  678.6	  541.0	 9574.0	...
1879820	  678.6	  540.3	 9575.0	...
1879821	  678.8	  539.9	 9574.0	...
1879822	  679.1	  540.2	 9573.0	...
1879823	  679.1	  540.4	 9571.0	...
1879824	  678.9	  540.3	 9570.0	...
1879825	  678.6	  540.4	 9569.0	...
1879826	  678.3	  540.6	 9569.0	...
1879827	  678.1	  540.8	 9569.0	...
1879828	  678.0	  540.8	 9568.0	...
1879829	  678.1	  540.8	 9568.0	...
1879830	  678.2	  540.9	 9569.0	...
1879831	  678.3	  541.1	 9570.0	...
1879832	  678.4	  541.2	 9567.0	...
1879833	  678.3	  541.3	 9564.0	...
1879834	  678.0	  541.5	 9560.0	...
1879835	  677.7	  541.7	 9560.0	...
1879836	  677.6	  541.7	 9560.0	...
1879837	  677.5	  541.6	 9560.0	...
1879838	  677.4	  541.4	 9561.0	...
1879839	  677.5	  541.4	 9562.0	...
1879840	  677.6	  541.3	 9565.0	...
1879841	  677.8	  541.2	 9568.0	...
1879842	  677.9	  541.1	 9572.0	...
1879843	  677.9	  541.0	 9572.0	...
1879844	  678.3	  541.1	 9570.0	...
1879845	  678.5	  541.2	 9567.0	...
1879846	  678.7	  541.2	 9565.0	...
1879847	  678.6	  541.1	 9567.0	...
1879848	  678.6	  541.0	 9571.0	...
1879849	  678.6	  540.9	 9573.0	...
1879850	  678.4	  540.9	 9573.0	...
1879851	  678.2	  540.8	 9570.0	...
1879852	  678.1	  540.8	 9568.0	...
1879853	  677.8	  540.7	 9566.0	...
1879854	  677.7	  540.6	 9564.0	...
1879855	  677.7	  540.6	 9562.0	...
1879856	  677.8	  540.4	 9561.0	...
1879857	  677.9	  540.3	 9559.0	...
1879858	  677.9	  540.5	 9557.0	...
1879859	  677.5	  540.8	 9554.0	...
1879860	  677.1	  541.1	 9553.0	...
1879861	  676.7	  541.1	 9552.0	...
1879862	  676.6	  541.3	 9553.0	...
1879863	  676.6	  541.4	 9554.0	...
1879864	  676.6	  541.2	 9555.0	...
1879865	  676.6	  540.9	 9557.0	...
1879866	  676.6	  540.6	 9558.0	...
1879867	  676.7	  541.1	 9558.0	...
1879868	  676.8	  541.6	 9559.0	...
1879869	  676.8	  541.9	 9559.0	...
1879870	  676.8	  541.6	 9559.0	...
1879871	  677.0	  541.4	 9560.0	...
1879872	  677.2	  541.3	 9561.0	...
1879873	  677.5	  541.7	 9559.0	...
1879874	  677.4	  542.1	 9557.0	...
1879875	  677.5	  542.5	 9554.0	...
MSG	1879876 0000 _ Number Off
1879876	  677.7	  542.4	 9554.0	...
1879877	  677.8	  542.0	 9553.0	...
1879878	  677.7	  541.7	 9553.0	...
1879879	  677.6	  541.4	 9553.0	...
1879880	  677.5	  541.4	 9552.0	...
1879881	  677.2	  541.3	 9551.0	...
1879882	  676.9	  541.3	 9549.0	...
1879883	  676.8	  541.5	 9551.0	...
1879884	  677.0	  541.6	 9553.0	...
1879885	  677.2	  541.6	 9555.0	...
1879886	  677.3	  541.4	 9555.0	...
1879887	  677.3	  541.3	 9556.0	...
1879888	  677.2	  541.3	 9558.0	...
1879889	  677.1	  541.4	 9559.0	...
1879890	  677.2	  541.5	 9561.0	...
1879891	  677.3	  541.5	 9561.0	...
1879892	  677.4	  541.5	 9560.0	...
1879893	  677.4	  541.6	 9558.0	...
1879894	  677.3	  541.6	 9557.0	...
1879895	  677.4	  541.7	 9557.0	...
1879896	  677.6	  541.7	 9556.0	...
1879897	  677.8	  541.8	 9558.0	...
1879898	  677.9	  541.8	 9560.0	...
1879899	  678.1	  541.9	 9562.0	...
1879900	  678.3	  541.9	 9562.0	...
1879901	  678.1	  541.9	 9562.0	...
1879902	  677.7	  542.0	 9560.0	...
1879903	  677.3	  541.9	 9554.0	...
1879904	  677.4	  541.7	 9549.0	...
1879905	  677.5	  541.5	 9545.0	...
1879906	  677.5	  541.6	 9545.0	...
1879907	  677.5	  541.9	 9546.0	...
1879908	  677.5	  542.1	 9548.0	...
1879909	  677.4	  542.1	 9549.0	...
1879910	  677.6	  542.1	 9550.0	...
1879911	  677.9	  542.1	 9551.0	...
1879912	  677.9	  542.1	 9550.0	...
1879913	  677.7	  542.0	 9547.0	...
1879914	  677.3	  542.0	 9545.0	...
1879915	  677.2	  542.0	 9543.0	...
1879916	  677.0	  542.0	 9542.0	...
1879917	  676.9	  542.2	 9542.0	...
1879918	  676.8	  542.4	 9542.0	...
1879919	  676.8	  542.3	 9542.0	...
1879920	  676.8	  542.1	 9541.0	...
1879921	  676.8	  541.8	 9539.0	...
1879922	  676.8	  541.7	 9537.0	...
1879923	  676.9	  541.7	 9535.0	...
1879924	  677.1	  541.7	 9534.0	...
1879925	  677.2	  541.7	 9534.0	...
1879926	  677.2	  541.7	 9533.0	...
1879927	  677.1	  541.8	 9532.0	...
1879928	  676.9	  541.9	 9531.0	...
1879929	  676.9	  541.9	 9532.0	...
1879930	  677.0	  541.8	 9532.0	...
1879931	  677.1	  542.3	 9531.0	...
1879932	  677.2	  542.7	 9531.0	...
1879933	  677.2	  543.0	 9533.0	...
1879934	  676.9	  542.8	 9536.0	...
1879935	  676.6	  542.7	 9536.0	...
1879936	  676.3	  542.9	 9532.0	...
1879937	  676.3	  542.9	 9528.0	...
1879938	  676.6	  542.8	 9530.0	...
1879939	  676.8	  542.9	 9531.0	...
1879940	  677.1	  543.1	 9532.0	...
1879941	  677.2	  543.3	 9533.0	...
1879942	  677.3	  543.3	 9534.0	...
1879943	  677.4	  543.3	 9536.0	...
1879944	  677.5	  543.1	 9537.0	...
1879945	  677.6	  543.0	 9540.0	...
1879946	  677.4	  542.9	 9542.0	...
1879947	  677.3	  543.0	 9542.0	...
1879948	  677.2	  543.1	 9533.0	...
1879949	  677.3	  543.1	 9524.0	...
1879950	  677.3	  543.1	 9520.0	...
1879951	  677.3	  543.2	 9523.0	...
1879952	  677.2	  543.2	 9526.0	...
1879953	  677.1	  543.3	 9526.0	...
1879954	  676.9	  543.3	 9525.0	...
1879955	  676.9	  543.2	 9524.0	...
1879956	  676.8	  543.1	 9521.0	...
1879957	  676.7	  543.1	 9520.0	...
1879958	  676.6	  543.1	 9520.0	...
1879959	  676.6	  543.2	 9521.0	...
1879960	  676.7	  543.2	 9522.0	...
1879961	  676.9	  543.2	 9522.0	...
1879962	  677.0	  543.2	 9524.0	...
1879963	  677.0	  543.2	 9525.0	...
1879964	  677.1	  543.1	 9524.0	...
1879965	  677.2	  543.1	 9523.0	...
1879966	  677.3	  543.0	 9522.0	...
1879967	  677.4	  543.0	 9522.0	...
1879968	  677.4	  542.9	 9524.0	...
1879969	  677.4	  542.9	 9525.0	...
1879970	  677.4	  542.8	 9526.0	...
1879971	  677.3	  542.8	 9524.0	...
1879972	  677.1	  542.8	 9523.0	...
1879973	  676.9	  542.7	 9520.0	...
1879974	  677.0	  542.5	 9519.0	...
1879975	  677.2	  542.2	 9517.0	...
1879976	  677.2	  542.1	 9517.0	...
1879977	  677.0	  542.3	 9517.0	...
1879978	  676.5	  542.6	 9516.0	...
1879979	  676.1	  542.8	 9517.0	...
1879980	  676.0	  542.7	 9519.0	...
1879981	  676.2	  542.6	 9521.0	...
1879982	  676.3	  542.6	 9521.0	...
1879983	  676.1	  542.5	 9521.0	...
1879984	  675.9	  542.5	 9521.0	...
1879985	  675.8	  542.5	 9521.0	...
1879986	  675.7	  542.5	 9519.0	...
1879987	  675.7	  542.5	 9517.0	...
1879988	  675.6	  542.2	 9516.0	...
1879989	  675.7	  542.0	 9516.0	...
1879990	  675.7	  541.7	 9516.0	...
1879991	  675.8	  541.7	 9515.0	...
1879992	  675.9	  541.9	 9514.0	...
1879993	  676.0	  542.2	 9513.0	...
1879994	  676.0	  542.6	 9513.0	...
1879995	  676.0	  542.5	 9514.0	...
1879996	  676.1	  542.3	 9518.0	...
1879997	  676.3	  542.5	 9520.0	...
1879998	  676.7	  542.8	 9522.0	...
1879999	  677.0	  543.2	 9521.0	...
1880000	  676.9	  543.2	 9518.0	...
1880001	  676.7	  543.3	 9514.0	...
1880002	  676.6	  543.4	 9514.0	...
1880003	  676.5	  543.5	 9516.0	...
1880004	  676.2	  543.4	 9520.0	...
1880005	  675.8	  543.3	 9524.0	...
1880006	  675.6	  543.4	 9524.0	...
1880007	  675.4	  543.8	 9521.0	...
1880008	  675.3	  544.3	 9518.0	...
1880009	  675.4	  544.4	 9517.0	...
1880010	  675.6	  544.5	 9517.0	...
1880011	  675.9	  544.3	 9517.0	...
1880012	  675.9	  544.2	 9517.0	...
1880013	  675.8	  544.2	 9517.0	...
1880014	  675.9	  544.3	 9515.0	...
1880015	  676.0	  544.3	 9512.0	...
1880016	  676.1	  544.1	 9511.0	...
1880017	  676.1	  543.8	 9511.0	...
1880018	  676.1	  543.6	 9514.0	...
1880019	  676.2	  543.7	 9518.0	...
1880020	  676.3	  543.8	 9521.0	...
1880021	  676.5	  543.9	 9517.0	...
1880022	  676.5	  543.8	 9511.0	...
1880023	  676.5	  543.7	 9504.0	...
1880024	  676.2	  543.7	 9503.0	...
1880025	  676.0	  543.8	 9504.0	...
1880026	  675.8	  543.8	 9505.0	...
1880027	  675.9	  543.9	 9504.0	...
1880028	  675.9	  543.9	 9502.0	...
1880029	  675.9	  544.0	 9500.0	...
1880030	  676.0	  544.2	 9500.0	...
1880031	  676.0	  544.2	 9500.0	...
1880032	  676.0	  544.1	 9501.0	...
1880033	  676.0	  544.1	 9502.0	...
1880034	  676.0	  544.1	 9500.0	...
1880035	  676.1	  544.4	 9497.0	...
1880036	  676.1	  544.9	 9494.0	...
1880037	  676.0	  545.4	 9494.0	...
1880038	  676.0	  545.6	 9494.0	...
1880039	  676.0	  545.7	 9495.0	...
1880040	  676.1	  545.7	 9495.0	...
1880041	  676.1	  545.6	 9494.0	...
1880042	  676.1	  545.6	 9496.0	...
1880043	  676.4	  545.5	 9500.0	...
1880044	  676.8	  545.7	 9504.0	...
1880045	  677.1	  546.0	 9506.0	...
1880046	  677.1	  546.4	 9507.0	...
1880047	  677.0	  546.4	 9508.0	...
1880048	  676.9	  546.4	 9509.0	...
1880049	  676.7	  546.5	 9509.0	...
1880050	  676.6	  546.5	 9509.0	...
1880051	  676.4	  546.6	 9508.0	...
1880052	  676.4	  546.6	 9507.0	...
1880053	  676.5	  546.6	 9506.0	...
1880054	  676.6	  546.6	 9505.0	...
1880055	  676.6	  546.8	 9503.0	...
1880056	  676.6	  546.8	 9501.0	...
1880057	  676.5	  546.9	 9500.0	...
1880058	  676.5	  546.6	 9499.0	...
1880059	  676.9	  546.3	 9498.0	...
1880060	  677.3	  546.1	 9496.0	...
1880061	  677.8	  546.2	 9494.0	...
1880062	  677.8	  546.5	 9492.0	...
1880063	  677.9	  546.7	 9492.0	...
1880064	  678.0	  546.8	 9493.0	...
1880065	  677.9	  547.3	 9494.0	...
1880066	  677.7	  547.8	 9495.0	...
1880067	  677.5	  547.9	 9494.0	...
1880068	  677.3	  547.5	 9493.0	...
1880069	  677.3	  547.0	 9492.0	...
1880070	  677.3	  547.0	 9493.0	...
1880071	  677.4	  547.2	 9493.0	...
1880072	  677.5	  547.3	 9493.0	...
1880073	  677.4	  547.4	 9492.0	...
1880074	  677.3	  547.4	 9490.0	...
1880075	  677.3	  547.5	 9489.0	...
1880076	  677.3	  547.5	 9489.0	...
1880077	  677.3	  547.5	 9490.0	...
1880078	  677.2	  547.5	 9490.0	...
1880079	  677.2	  547.4	 9489.0	...
1880080	  677.3	  547.3	 9488.0	...
1880081	  677.3	  547.0	 9488.0	...
1880082	  677.4	  546.8	 9488.0	...
1880083	  677.4	  546.7	 9489.0	...
1880084	  677.3	  546.7	 9490.0	...
MSG	1880085 0000 _ Number On
1880085	  677.2	  546.9	 9492.0	...
1880086	  677.1	  547.1	 9493.0	...
1880087	  677.1	  547.2	 9494.0	...
1880088	  677.1	  547.1	 9494.0	...
1880089	  677.0	  547.0	 9495.0	...
1880090	  676.9	  546.8	 9494.0	...
1880091	  676.7	  546.9	 9491.0	...
1880092	  676.6	  546.9	 9491.0	...
1880093	  676.6	  546.7	 9493.0	...
1880094	  676.6	  546.5	 9492.0	...
1880095	  676.6	  546.8	 9489.0	...
1880096	  676.6	  547.3	 9488.0	...
1880097	  676.6	  547.8	 9490.0	...
1880098	  676.7	  547.8	 9490.0	...
1880099	  676.8	  547.6	 9489.0	...
1880100	  676.8	  547.5	 9488.0	...
1880101	  676.8	  547.5	 9487.0	...
1880102	  676.8	  547.6	 9486.0	...
1880103	  676.7	  547.7	 9484.0	...
1880104	  676.6	  548.0	 9484.0	...
1880105	  676.5	  548.3	 9484.0	...
1880106	  676.4	  548.5	 9484.0	...
1880107	  676.5	  548.3	 9483.0	...
1880108	  676.9	  548.1	 9485.0	...
1880109	  677.3	  547.8	 9486.0	...
1880110	  677.4	  547.7	 9492.0	...
1880111	  677.3	  548.1	 9496.0	...
1880112	  677.3	  548.6	 9497.0	...
1880113	  677.2	  549.2	 9494.0	...
1880114	  677.0	  549.4	 9488.0	...
1880115	  676.9	  549.5	 9485.0	...
1880116	  676.7	  549.4	 9482.0	...
1880117	  676.7	  549.1	 9483.0	...
1880118	  676.7	  548.8	 9483.0	...
1880119	  676.5	  548.6	 9482.0	...
1880120	  676.4	  548.7	 9481.0	...
1880121	  676.5	  548.8	 9482.0	...
1880122	  676.8	  549.0	 9485.0	...
1880123	  677.1	  549.1	 9486.0	...
1880124	  677.1	  548.9	 9484.0	...
1880125	  677.4	  548.9	 9482.0	...
1880126	  677.5	  549.0	 9484.0	...
1880127	  677.6	  549.1	 9484.0	...
1880128	  677.4	  549.3	 9483.0	...
1880129	  677.2	  549.6	 9478.0	...
1880130	  677.2	  549.6	 9474.0	...
1880131	  676.9	  549.4	 9471.0	...
1880132	  676.4	  549.2	 9469.0	...
1880133	  676.0	  549.2	 9466.0	...
1880134	  675.9	  549.3	 9463.0	...
1880135	  675.8	  549.3	 9462.0	...
1880136	  675.7	  549.3	 9465.0	...
1880137	  676.0	  549.3	 9468.0	...
1880138	  676.3	  549.3	 9468.0	...
1880139	  676.6	  549.4	 9465.0	...
1880140	  676.5	  549.7	 9461.0	...
1880141	  676.4	  549.8	 9459.0	...
1880142	  676.3	  550.0	 9459.0	...
1880143	  676.1	  550.1	 9464.0	...
1880144	  675.9	  550.2	 9470.0	...
1880145	  675.9	  550.1	 9475.0	...
1880146	  675.9	  550.1	 9474.0	...
1880147	  676.0	  550.2	 9471.0	...
1880148	  676.1	  550.2	 9467.0	...
1880149	  676.2	  550.2	 9467.0	...
1880150	  676.2	  549.9	 9464.0	...
1880151	  676.2	  549.7	 9460.0	...
1880152	  676.1	  549.7	 9461.0	...
1880153	  676.0	  549.8	 9464.0	...
1880154	  675.7	  550.0	 9467.0	...
1880155	  675.5	  550.1	 9467.0	...
1880156	  675.4	  550.1	 9467.0	...
1880157	  675.4	  550.1	 9467.0	...
1880158	  675.4	  550.1	 9467.0	...
1880159	  675.4	  550.1	 9471.0	...
1880160	  675.3	  549.9	 9475.0	...
1880161	  675.3	  549.8	 9478.0	...
1880162	  675.5	  549.9	 9477.0	...
1880163	  675.6	  550.2	 9473.0	...
1880164	  675.9	  550.5	 9470.0	...
1880165	  675.9	  550.6	 9468.0	...
1880166	  676.0	  550.8	 9470.0	...
1880167	  676.0	  550.9	 9474.0	...
1880168	  676.0	  550.6	 9477.0	...
1880169	  676.0	  550.3	 9480.0	...
1880170	  676.2	  550.0	 9482.0	...
1880171	  676.3	  550.2	 9483.0	...
1880172	  676.3	  550.3	 9481.0	...
1880173	  675.9	  550.3	 9478.0	...
1880174	  675.6	  550.4	 9474.0	...
1880175	  675.7	  550.6	 9476.0	...
1880176	  676.0	  550.8	 9478.0	...
1880177	  676.0	  550.8	 9479.0	...
1880178	  676.0	  550.7	 9479.0	...
1880179	  676.0	  550.4	 9481.0	...
1880180	  676.1	  550.1	 9483.0	...
1880181	  675.9	  549.8	 9484.0	...
1880182	  675.6	  549.7	 9483.0	...
1880183	  675.3	  549.7	 9481.0	...
1880184	  675.3	  549.9	 9482.0	...
1880185	  675.4	  549.9	 9482.0	...
1880186	  675.5	  550.0	 9482.0	...
1880187	  675.6	  550.2	 9475.0	...
1880188	  675.5	  550.5	 9468.0	...
1880189	  675.5	  550.6	 9463.0	...
1880190	  675.4	  550.6	 9468.0	...
1880191	  675.4	  550.5	 9475.0	...
1880192	  675.5	  550.5	 9481.0	...
1880193	  675.5	  550.6	 9485.0	...
1880194	  675.6	  550.6	 9483.0	...
1880195	  675.7	  550.8	 9479.0	...
1880196	  675.8	  551.0	 9475.0	...
1880197	  675.8	  551.1	 9475.0	...
1880198	  675.8	  551.2	 9477.0	...
1880199	  675.8	  551.1	 9478.0	...
1880200	  675.6	  551.0	 9479.0	...
1880201	  675.5	  550.2	 9479.0	...
1880202	  675.3	  549.5	 9478.0	...
1880203	  675.1	  549.3	 9478.0	...
1880204	  675.0	  549.9	 9476.0	...
1880205	  675.1	  550.4	 9473.0	...
1880206	  675.1	  550.6	 9469.0	...
1880207	  675.2	  550.2	 9469.0	...
1880208	  675.3	  549.7	 9470.0	...
1880209	  675.5	  549.9	 9473.0	...
1880210	  675.5	  550.5	 9474.0	...
1880211	  675.5	  551.3	 9475.0	...
1880212	  675.5	  551.6	 9479.0	...
1880213	  675.5	  551.5	 9483.0	...
1880214	  675.5	  551.3	 9482.0	...
1880215	  675.4	  551.0	 9477.0	...
1880216	  675.4	  550.9	 9476.0	...
1880217	  675.4	  550.8	 9479.0	...
1880218	  675.4	  550.6	 9483.0	...
1880219	  675.3	  550.6	 9483.0	...
1880220	  675.3	  550.7	 9480.0	...
1880221	  675.4	  550.7	 9477.0	...
1880222	  675.5	  550.5	 9477.0	...
1880223	  675.5	  550.3	 9481.0	...
1880224	  675.4	  550.4	 9486.0	...
1880225	  675.2	  550.7	 9486.0	...
1880226	  675.2	  551.2	 9484.0	...
1880227	  675.4	  551.2	 9484.0	...
1880228	  675.5	  551.1	 9483.0	...
1880229	  675.5	  551.0	 9480.0	...
1880230	  675.3	  550.9	 9477.0	...
1880231	  675.5	  550.8	 9475.0	...
1880232	  675.7	  550.5	 9476.0	...
1880233	  675.5	  550.1	 9480.0	...
1880234	  675.0	  549.7	 9481.0	...
1880235	  674.5	  549.6	 9479.0	...
1880236	  674.7	  549.5	 9476.0	...
1880237	  674.7	  549.5	 9472.0	...
1880238	  674.7	  549.5	 9473.0	...
1880239	  674.5	  549.5	 9474.0	...
1880240	  674.8	  549.6	 9475.0	...
1880241	  675.0	  549.7	 9475.0	...
1880242	  675.2	  549.9	 9476.0	...
1880243	  675.0	  550.3	 9477.0	...
1880244	  674.8	  550.5	 9478.0	...
1880245	  674.9	  550.6	 9479.0	...
1880246	  675.2	  550.4	 9478.0	...
1880247	  675.5	  550.3	 9477.0	...
1880248	  675.5	  550.2	 9475.0	...
1880249	  675.5	  550.2	 9474.0	...
1880250	  675.6	  550.1	 9474.0	...
1880251	  675.7	  550.1	 9471.0	...
1880252	  675.8	  550.1	 9468.0	...
1880253	  675.8	  550.2	 9466.0	...
1880254	  675.8	  550.1	 9466.0	...
1880255	  675.8	  550.0	 9470.0	...
1880256	  675.7	  549.9	 9473.0	...
1880257	  675.6	  549.8	 9476.0	...
1880258	  675.6	  549.8	 9477.0	...
1880259	  675.6	  549.5	 9475.0	...
1880260	  675.5	  549.2	 9473.0	...
1880261	  675.3	  549.0	 9471.0	...
1880262	  675.4	  549.0	 9469.0	...
1880263	  675.6	  549.1	 9466.0	...
1880264	  675.4	  549.4	 9462.0	...
1880265	  675.1	  549.6	 9461.0	...
1880266	  675.0	  549.7	 9460.0	...
1880267	  675.3	  549.5	 9460.0	...
1880268	  675.7	  549.2	 9461.0	...
1880269	  675.7	  549.2	 9462.0	...
1880270	  675.7	  549.4	 9462.0	...
1880271	  675.7	  549.7	 9461.0	...
1880272	  675.8	  549.9	 9459.0	...
1880273	  675.7	  550.3	 9457.0	...
1880274	  675.7	  550.7	 9456.0	...
1880275	  675.6	  551.1	 9456.0	...
1880276	  675.7	  551.3	 9455.0	...
1880277	  675.7	  550.8	 9455.0	...
1880278	  675.9	  550.0	 9455.0	...
1880279	  675.9	  549.6	 9462.0	...
1880280	  676.2	  549.8	 9469.0	...
1880281	  676.3	  550.1	 9470.0	...
1880282	  676.4	  549.7	 9464.0	...
1880283	  676.2	  549.3	 9458.0	...
1880284	  676.2	  549.1	 9459.0	...
1880285	  676.4	  549.3	 9460.0	...
1880286	  676.7	  549.6	 9461.0	...
1880287	  676.7	  549.8	 9462.0	...
1880288	  676.6	  549.7	 9463.0	...
1880289	  676.6	  549.6	 9463.0	...
1880290	  676.6	  549.6	 9463.0	...
1880291	  676.6	  549.6	 9463.0	...
1880292	  676.5	  549.7	 9463.0	...
1880293	  676.3	  549.7	 9463.0	...
1880294	  676.3	  549.7	 9464.0	...
1880295	  676.2	  549.8	 9465.0	...
1880296	  676.3	  549.8	 9468.0	...
1880297	  676.4	  549.8	 9471.0	...
1880298	  676.6	  549.7	 9474.0	...
1880299	  676.8	  549.6	 9474.0	...
1880300	  677.0	  549.5	 9474.0	...
1880301	  677.1	  549.5	 9474.0	...
1880302	  677.1	  549.7	 9474.0	...
1880303	  677.1	  550.1	 9470.0	...
1880304	  677.0	  550.3	 9468.0	...
1880305	  676.9	  550.1	 9466.0	...
1880306	  676.9	  549.8	 9471.0	...
1880307	  676.9	  549.6	 9474.0	...
1880308	  676.9	  549.6	 9475.0	...
1880309	  676.9	  549.8	 9473.0	...
1880310	  676.9	  549.9	 9472.0	...
1880311	  676.9	  550.0	 9471.0	...
1880312	  677.0	  550.0	 9473.0	...
1880313	  677.0	  550.0	 9475.0	...
1880314	  677.1	  550.0	 9475.0	...
1880315	  677.2	  550.1	 9473.0	...
1880316	  677.4	  549.8	 9469.0	...
1880317	  677.5	  549.3	 9467.0	...
1880318	  677.5	  549.3	 9465.0	...
1880319	  677.2	  549.8	 9466.0	...
1880320	  676.7	  550.3	 9466.0	...
1880321	  676.5	  550.2	 9465.0	...
1880322	  676.8	  550.1	 9465.0	...
1880323	  676.9	  549.9	 9466.0	...
1880324	  676.8	  549.6	 9467.0	...
1880325	  676.6	  549.2	 9467.0	...
1880326	  676.5	  549.1	 9468.0	...
1880327	  676.5	  549.5	 9468.0	...
1880328	  676.4	  549.6	 9467.0	...
1880329	  676.4	  549.4	 9467.0	...
1880330	  676.4	  549.0	 9467.0	...
1880331	  676.3	  548.9	 9467.0	...
1880332	  676.3	  548.7	 9469.0	...
1880333	  676.3	  548.7	 9470.0	...
1880334	  676.3	  548.6	 9470.0	...
1880335	  676.4	  548.7	 9469.0	...
1880336	  676.4	  548.9	 9468.0	...
1880337	  676.4	  549.0	 9467.0	...
1880338	  676.3	  549.1	 9467.0	...
1880339	  676.4	  549.2	 9466.0	...
1880340	  676.5	  549.4	 9466.0	...
1880341	  676.5	  549.7	 9465.0	...
1880342	  676.4	  549.8	 9458.0	...
1880343	  676.2	  549.5	 9452.0	...
1880344	  676.0	  549.3	 9446.0	...
1880345	  675.9	  549.0	 9449.0	...
1880346	  676.1	  549.0	 9455.0	...
1880347	  676.1	  549.0	 9460.0	...
1880348	  676.1	  548.9	 9462.0	...
1880349	  676.1	  548.9	 9461.0	...
1880350	  676.1	  548.9	 9455.0	...
1880351	  676.0	  548.6	 9449.0	...
1880352	  675.8	  548.1	 9447.0	...
1880353	  675.5	  547.6	 9451.0	...
1880354	  675.3	  547.8	 9456.0	...
1880355	  675.7	  548.5	 9457.0	...
1880356	  676.3	  549.1	 9458.0	...
1880357	  676.9	  549.0	 9458.0	...
1880358	  676.7	  548.7	 9457.0	...
1880359	  676.4	  548.5	 9457.0	...
1880360	  676.2	  548.5	 9457.0	...
1880361	  676.4	  548.5	 9459.0	...
1880362	  676.6	  548.4	 9461.0	...
1880363	  676.9	  548.3	 9460.0	...
1880364	  677.2	  548.2	 9460.0	...
1880365	  677.4	  548.2	 9460.0	...
1880366	  677.5	  548.2	 9461.0	...
1880367	  677.6	  548.3	 9459.0	...
1880368	  677.7	  548.4	 9456.0	...
1880369	  677.6	  548.4	 9455.0	...
1880370	  677.2	  548.4	 9457.0	...
1880371	  676.7	  548.4	 9457.0	...
1880372	  676.7	  548.3	 9456.0	...
1880373	  676.8	  548.2	 9455.0	...
1880374	  676.8	  548.2	 9456.0	...
1880375	  676.5	  548.3	 9454.0	...
1880376	  676.3	  548.3	 9453.0	...
1880377	  676.2	  548.2	 9453.0	...
1880378	  676.2	  547.9	 9455.0	...
1880379	  676.3	  547.8	 9456.0	...
1880380	  676.5	  547.7	 9455.0	...
1880381	  676.7	  547.8	 9453.0	...
1880382	  676.7	  547.9	 9452.0	...
1880383	  677.0	  548.0	 9453.0	...
1880384	  677.4	  547.9	 9455.0	...
1880385	  677.6	  547.9	 9459.0	...
1880386	  677.5	  547.8	 9461.0	...
1880387	  677.6	  547.7	 9461.0	...
MSG	1880388 0000 _ Number Off
1880388	  677.7	  547.6	 9459.0	...
1880389	  677.4	  547.6	 9457.0	...
1880390	  676.9	  547.7	 9456.0	...
1880391	  676.4	  548.1	 9455.0	...
1880392	  676.4	  548.5	 9455.0	...
1880393	  676.6	  548.6	 9454.0	...
1880394	  676.9	  548.6	 9454.0	...
1880395	  677.3	  548.4	 9459.0	...
1880396	  677.7	  548.4	 9462.0	...
1880397	  677.6	  548.2	 9463.0	...
1880398	  677.3	  548.0	 9462.0	...
1880399	  677.1	  547.8	 9461.0	...
1880400	  677.2	  547.8	 9462.0	...
1880401	  677.2	  547.8	 9462.0	...
1880402	  677.3	  547.8	 9461.0	...
1880403	  677.3	  547.8	 9461.0	...
1880404	  677.3	  547.8	 9462.0	...
1880405	  677.6	  547.9	 9464.0	...
1880406	  677.8	  547.9	 9464.0	...
1880407	  678.1	  548.1	 9464.0	...
1880408	  678.3	  548.3	 9463.0	...
1880409	  678.5	  548.2	 9460.0	...
1880410	  678.5	  547.8	 9456.0	...
1880411	  678.5	  547.4	 9459.0	...
1880412	  678.5	  547.4	 9465.0	...
1880413	  678.5	  547.4	 9469.0	...
1880414	  678.5	  547.5	 9466.0	...
1880415	  678.3	  547.6	 9464.0	...
1880416	  678.0	  547.6	 9460.0	...
1880417	  677.6	  547.4	 9458.0	...
1880418	  677.4	  547.4	 9457.0	...
1880419	  677.5	  547.4	 9460.0	...
1880420	  677.7	  547.8	 9463.0	...
1880421	  677.8	  548.2	 9464.0	...
1880422	  677.8	  548.4	 9464.0	...
1880423	  677.8	  548.3	 9464.0	...
1880424	  677.9	  548.2	 9465.0	...
1880425	  677.9	  548.1	 9465.0	...
1880426	  677.9	  548.2	 9463.0	...
1880427	  678.0	  547.8	 9460.0	...
1880428	  678.0	  547.4	 9457.0	...
1880429	  678.1	  547.0	 9456.0	...
1880430	  677.9	  547.0	 9456.0	...
1880431	  677.8	  547.1	 9455.0	...
1880432	  677.6	  547.2	 9454.0	...
1880433	  677.6	  547.2	 9453.0	...
1880434	  677.9	  547.2	 9454.0	...
1880435	  678.1	  547.0	 9458.0	...
1880436	  678.5	  546.9	 9462.0	...
1880437	  678.7	  547.0	 9465.0	...
1880438	  678.6	  547.2	 9465.0	...
1880439	  678.5	  547.4	 9459.0	...
1880440	  678.3	  547.4	 9454.0	...
1880441	  678.3	  547.4	 9450.0	...
1880442	  678.4	  547.3	 9453.0	...
1880443	  678.5	  547.3	 9456.0	...
1880444	  678.6	  547.3	 9462.0	...
1880445	  678.7	  547.4	 9466.0	...
1880446	  678.7	  547.5	 9468.0	...
1880447	  678.7	  547.6	 9467.0	...
1880448	  678.8	  547.6	 9466.0	...
1880449	  678.8	  547.6	 9463.0	...
1880450	  678.6	  547.6	 9459.0	...
1880451	  678.4	  547.5	 9456.0	...
1880452	  678.1	  547.4	 9456.0	...
1880453	  678.0	  547.3	 9457.0	...
1880454	  677.9	  547.3	 9456.0	...
1880455	  677.8	  547.2	 9456.0	...
1880456	  677.7	  547.2	 9455.0	...
1880457	  677.8	  547.1	 9454.0	...
1880458	  677.8	  547.2	 9454.0	...
1880459	  678.1	  547.4	 9454.0	...
1880460	  678.4	  547.6	 9455.0	...
1880461	  678.4	  547.4	 9456.0	...
1880462	  678.3	  547.1	 9456.0	...
1880463	  678.2	  547.0	 9457.0	...
1880464	  678.4	  547.1	 9457.0	...
1880465	  678.6	  547.1	 9459.0	...
1880466	  678.8	  547.1	 9460.0	...
1880467	  678.6	  547.2	 9459.0	...
1880468	  678.4	  547.3	 9457.0	...
1880469	  678.2	  547.4	 9453.0	...
1880470	  678.2	  547.3	 9451.0	...
1880471	  678.2	  547.3	 9449.0	...
1880472	  678.0	  547.4	 9448.0	...
1880473	  677.9	  547.1	 9447.0	...
1880474	  677.9	  546.8	 9451.0	...
1880475	  678.0	  546.6	 9460.0	...
1880476	  678.1	  546.7	 9469.0	...
1880477	  678.3	  546.5	 9471.0	...
1880478	  678.4	  546.1	 9467.0	...
1880479	  678.6	  546.1	 9462.0	...
1880480	  678.6	  546.3	 9460.0	...
1880481	  678.8	  546.6	 9466.0	...
1880482	  679.0	  546.7	 9473.0	...
1880483	  679.1	  546.9	 9480.0	...
1880484	  679.0	  547.1	 9480.0	...
1880485	  678.9	  547.2	 9480.0	...
1880486	  678.9	  547.2	 9477.0	...
1880487	  678.9	  547.1	 9471.0	...
1880488	  678.8	  547.0	 9467.0	...
1880489	  678.9	  547.2	 9466.0	...
1880490	  678.9	  547.4	 9467.0	...
1880491	  679.0	  547.6	 9467.0	...
1880492	  679.1	  547.5	 9467.0	...
1880493	  679.2	  547.5	 9467.0	...
1880494	  678.8	  547.6	 9468.0	...
1880495	  678.5	  547.7	 9467.0	...
1880496	  678.2	  547.7	 9466.0	...
1880497	  678.8	  547.5	 9465.0	...
1880498	  679.3	  547.2	 9464.0	...
1880499	  679.5	  547.0	 9464.0	...
1880500	  679.4	  547.1	 9464.0	...
1880501	  679.2	  547.2	 9465.0	...
1880502	  679.2	  547.3	 9466.0	...
1880503	  679.4	  547.5	 9466.0	...
1880504	  679.5	  547.6	 9465.0	...
1880505	  679.2	  547.7	 9466.0	...
1880506	  678.9	  547.7	 9469.0	...
1880507	  678.5	  547.9	 9474.0	...
1880508	  678.5	  548.1	 9475.0	...
1880509	  678.4	  548.3	 9479.0	...
1880510	  678.3	  548.4	 9480.0	...
1880511	  678.3	  548.3	 9483.0	...
1880512	  678.2	  548.2	 9483.0	...
1880513	  678.2	  548.2	 9483.0	...
1880514	  678.7	  548.2	 9483.0	...
1880515	  679.2	  548.0	 9480.0	...
1880516	  679.6	  547.8	 9477.0	...
1880517	  679.3	  547.6	 9473.0	...
1880518	  679.1	  547.6	 9472.0	...
1880519	  679.0	  547.5	 9477.0	...
1880520	  679.2	  547.6	 9482.0	...
1880521	  679.5	  547.8	 9486.0	...
1880522	  679.8	  547.9	 9485.0	...
1880523	  679.4	  547.8	 9482.0	...
1880524	  678.9	  547.9	 9481.0	...
1880525	  678.4	  548.0	 9480.0	...
1880526	  678.3	  548.1	 9481.0	...
1880527	  678.4	  548.2	 9483.0	...
1880528	  678.7	  548.4	 9484.0	...
1880529	  679.0	  548.4	 9483.0	...
1880530	  679.2	  548.3	 9482.0	...
1880531	  679.3	  548.1	 9482.0	...
1880532	  679.4	  547.6	 9484.0	...
1880533	  679.3	  547.3	 9486.0	...
1880534	  679.3	  547.1	 9488.0	...
1880535	  679.3	  547.1	 9489.0	...
1880536	  679.3	  547.0	 9488.0	...
1880537	  679.2	  546.9	 9485.0	...
1880538	  679.1	  546.9	 9484.0	...
1880539	  679.1	  546.9	 9486.0	...
1880540	  679.1	  547.0	 9483.0	...
1880541	  679.1	  547.0	 9479.0	...
1880542	  679.1	  547.0	 9474.0	...
1880543	  679.3	  547.1	 9474.0	...
1880544	  679.4	  547.2	 9477.0	...
1880545	  679.7	  547.3	 9482.0	...
1880546	  679.8	  547.3	 9487.0	...
1880547	  679.8	  547.4	 9483.0	...
1880548	  679.4	  547.2	 9478.0	...
1880549	  679.0	  547.0	 9475.0	...
1880550	  678.8	  546.7	 9476.0	...
1880551	  678.8	  547.0	 9476.0	...
1880552	  678.9	  547.4	 9477.0	...
1880553	  679.2	  547.7	 9479.0	...
1880554	  679.5	  547.7	 9480.0	...
1880555	  679.6	  547.6	 9480.0	...
1880556	  679.7	  547.5	 9482.0	...
1880557	  679.7	  547.4	 9484.0	...
1880558	  679.7	  547.3	 9487.0	...
1880559	  679.7	  547.3	 9488.0	...
1880560	  679.6	  547.5	 9490.0	...
1880561	  679.5	  547.6	 9492.0	...
1880562	  679.3	  547.6	 9495.0	...
1880563	  679.1	  547.4	 9493.0	...
1880564	  678.9	  547.1	 9491.0	...
1880565	  679.1	  546.7	 9491.0	...
1880566	  679.3	  546.6	 9493.0	...
1880567	  679.5	  546.7	 9495.0	...
1880568	  679.6	  546.8	 9496.0	...
1880569	  679.5	  546.7	 9495.0	...
1880570	  679.3	  546.6	 9493.0	...
1880571	  679.1	  546.6	 9493.0	...
1880572	  679.2	  546.6	 9494.0	...
1880573	  679.5	  546.7	 9496.0	...
1880574	  679.7	  546.9	 9498.0	...
1880575	  679.6	  547.2	 9495.0	...
1880576	  679.6	  547.3	 9490.0	...
1880577	  679.5	  547.3	 9486.0	...
1880578	  679.7	  547.2	 9489.0	...
1880579	  680.0	  547.2	 9492.0	...
1880580	  680.3	  547.1	 9494.0	...
1880581	  680.4	  547.1	 9495.0	...
1880582	  680.4	  547.3	 9495.0	...
1880583	  680.3	  547.4	 9491.0	...
1880584	  680.3	  547.5	 9488.0	...
1880585	  680.2	  547.5	 9484.0	...
1880586	  680.2	  547.5	 9484.0	...
1880587	  680.3	  547.6	 9483.0	...
1880588	  680.4	  547.6	 9488.0	...
1880589	  680.4	  547.9	 9493.0	...
1880590	  680.4	  548.2	 9494.0	...
1880591	  680.2	  548.0	 9490.0	...
1880592	  680.0	  547.6	 9485.0	...
1880593	  679.8	  547.1	 9484.0	...
1880594	  679.9	  547.1	 9485.0	...
1880595	  680.1	  547.0	 9486.0	...
1880596	  680.4	  547.2	 9486.0	...
1880597	  680.5	  547.5	 9488.0	...
1880598	  680.2	  547.9	 9492.0	...
1880599	  680.0	  548.0	 9498.0	...
1880600	  680.0	  547.9	 9501.0	...
1880601	  680.3	  547.6	 9505.0	...
1880602	  680.7	  547.4	 9506.0	...
1880603	  680.8	  547.4	 9505.0	...
1880604	  680.8	  547.1	 9504.0	...
1880605	  680.7	  546.7	 9506.0	...
1880606	  680.6	  546.3	 9508.0	...
1880607	  680.5	  546.5	 9507.0	...
1880608	  680.5	  546.9	 9504.0	...
1880609	  680.7	  547.3	 9501.0	...
1880610	  680.8	  547.3	 9501.0	...
1880611	  680.8	  547.1	 9499.0	...
1880612	  680.5	  546.9	 9498.0	...
1880613	  680.2	  546.9	 9498.0	...
1880614	  680.2	  546.8	 9498.0	...
1880615	  680.2	  546.7	 9497.0	...
1880616	  680.3	  546.7	 9497.0	...
1880617	  680.3	  546.8	 9498.0	...
1880618	  680.1	  546.7	 9498.0	...
1880619	  680.0	  546.5	 9497.0	...
1880620	  679.9	  546.3	 9499.0	...
1880621	  680.2	  546.6	 9503.0	...
1880622	  680.4	  547.1	 9507.0	...
1880623	  680.3	  546.9	 9508.0	...
1880624	  680.1	  546.3	 9510.0	...
1880625	  680.0	  545.8	 9510.0	...
1880626	  680.0	  546.0	 9509.0	...
1880627	  680.2	  546.1	 9508.0	...
1880628	  680.4	  546.2	 9507.0	...
1880629	  680.1	  546.3	 9506.0	...
1880630	  679.8	  546.3	 9507.0	...
1880631	  679.8	  546.2	 9512.0	...
1880632	  680.1	  546.4	 9516.0	...
1880633	  680.4	  546.7	 9519.0	...
1880634	  680.1	  546.7	 9520.0	...
1880635	  679.9	  546.5	 9518.0	...
1880636	  679.7	  546.2	 9517.0	...
1880637	  679.6	  545.8	 9512.0	...
1880638	  679.4	  545.6	 9510.0	...
1880639	  679.2	  545.3	 9508.0	...
1880640	  679.4	  545.3	 9510.0	...
1880641	  679.7	  545.2	 9507.0	...
1880642	  679.7	  545.2	 9507.0	...
1880643	  679.4	  545.3	 9508.0	...
1880644	  679.6	  545.3	 9511.0	...
1880645	  680.0	  545.4	 9508.0	...
1880646	  680.5	  545.3	 9504.0	...
1880647	  680.5	  545.1	 9501.0	...
1880648	  680.6	  545.0	 9504.0	...
1880649	  680.6	  545.1	 9506.0	...
1880650	  680.2	  545.2	 9506.0	...
1880651	  679.9	  545.3	 9507.0	...
1880652	  679.6	  545.2	 9508.0	...
1880653	  679.7	  545.2	 9510.0	...
1880654	  679.6	  545.7	 9509.0	...
1880655	  679.5	  546.2	 9507.0	...
1880656	  679.3	  546.3	 9505.0	...
1880657	  679.3	  546.0	 9504.0	...
1880658	  679.4	  545.6	 9504.0	...
1880659	  679.8	  545.7	 9504.0	...
1880660	  680.1	  545.7	 9505.0	...
1880661	  680.3	  545.8	 9507.0	...
1880662	  680.3	  545.8	 9509.0	...
1880663	  680.4	  545.8	 9510.0	...
1880664	  680.4	  545.8	 9511.0	...
1880665	  680.4	  546.1	 9512.0	...
1880666	  680.4	  546.3	 9507.0	...
1880667	  680.5	  545.8	 9502.0	...
1880668	  680.5	  545.0	 9496.0	...
1880669	  680.4	  544.2	 9497.0	...
1880670	  680.2	  544.3	 9495.0	...
1880671	  680.0	  544.4	 9492.0	...
1880672	  679.9	  544.5	 9487.0	...
1880673	  679.8	  544.8	 9484.0	...
1880674	  679.7	  545.0	 9482.0	...
1880675	  679.7	  544.9	 9485.0	...
1880676	  679.6	  544.6	 9488.0	...
1880677	  679.5	  544.4	 9490.0	...
1880678	  679.6	  544.4	 9489.0	...
1880679	  679.7	  544.4	 9486.0	...
1880680	  680.0	  544.5	 9484.0	...
1880681	  680.3	  544.8	 9481.0	...
1880682	  680.7	  545.1	 9477.0	...
1880683	  681.1	  545.1	 9473.0	...
1880684	  681.4	  545.1	 9475.0	...
1880685	  681.5	  545.1	 9481.0	...
1880686	  681.2	  545.1	 9488.0	...
1880687	  680.9	  545.1	 9484.0	...
1880688	  680.6	  545.0	 9480.0	...
1880689	  680.7	  544.9	 9483.0	...
1880690	  680.7	  544.9	 9490.0	...
1880691	  680.8	  545.0	 9494.0	...
1880692	  680.9	  545.0	 9491.0	...
1880693	  680.9	  544.9	 9487.0	...
1880694	  680.8	  544.9	 9485.0	...
1880695	  680.6	  544.8	 9484.0	...
1880696	  680.5	  544.7	 9483.0	...
1880697	  680.6	  544.6	 9484.0	...
1880698	  680.7	  544.7	 9483.0	...
1880699	  680.7	  544.8	 9482.0	...
1880700	  680.8	  545.0	 9485.0	...
1880701	  681.0	  545.0	 9489.0	...
1880702	  681.2	  545.0	 9493.0	...
1880703	  681.2	  545.3	 9492.0	...
1880704	  681.0	  545.5	 9492.0	...
1880705	  680.8	  545.7	 9494.0	...
1880706	  680.8	  545.8	 9494.0	...
1880707	  681.0	  545.8	 9495.0	...
1880708	  681.1	  545.7	 9493.0	...
1880709	  681.1	  545.5	 9492.0	...
1880710	  681.1	  545.2	 9491.0	...
1880711	  681.1	  545.1	 9492.0	...
1880712	  681.2	  545.0	 9492.0	...
1880713	  681.1	  545.1	 9492.0	...
1880714	  680.9	  545.2	 9493.0	...
1880715	  680.8	  545.3	 9494.0	...
1880716	  680.8	  545.4	 9492.0	...
1880717	  681.0	  545.4	 9489.0	...
1880718	  681.2	  545.5	 9486.0	...
1880719	  681.4	  545.5	 9486.0	...
1880720	  681.4	  545.3	 9485.0	...
1880721	  681.6	  545.0	 9485.0	...
1880722	  681.7	  544.7	 9487.0	...
1880723	  681.9	  544.7	 9489.0	...
1880724	  682.0	  544.7	 9487.0	...
1880725	  682.1	  544.7	 9483.0	...
1880726	  682.2	  545.0	 9480.0	...
1880727	  682.2	  545.3	 9482.0	...
1880728	  682.1	  545.5	 9484.0	...
1880729	  681.9	  545.3	 9485.0	...
1880730	  681.8	  545.3	 9485.0	...
1880731	  681.8	  545.3	 9487.0	...
1880732	  681.5	  545.2	 9488.0	...
1880733	  681.2	  545.1	 9490.0	...
1880734	  681.3	  545.0	 9491.0	...
1880735	  681.8	  544.9	 9493.0	...
1880736	  682.4	  544.8	 9492.0	...
1880737	  682.5	  544.7	 9489.0	...
1880738	  682.4	  544.5	 9486.0	...
1880739	  682.4	  544.3	 9486.0	...
1880740	  682.5	  544.0	 9487.0	...
1880741	  682.7	  544.5	 9488.0	...
1880742	  682.5	  545.1	 9487.0	...
1880743	  682.2	  545.7	 9486.0	...
1880744	  681.9	  545.7	 9487.0	...
1880745	  681.9	  545.7	 9486.0	...
1880746	  682.1	  545.7	 9486.0	...
1880747	  682.4	  545.8	 9486.0	...
1880748	  682.5	  545.4	 9487.0	...
1880749	  682.4	  545.0	 9487.0	...
1880750	  682.0	  544.6	 9487.0	...
1880751	  681.7	  544.6	 9490.0	...
1880752	  681.5	  544.6	 9492.0	...
1880753	  681.5	  544.4	 9491.0	...
1880754	  681.6	  544.3	 9487.0	...
1880755	  681.6	  544.6	 9482.0	...
1880756	  681.6	  544.9	 9483.0	...
1880757	  681.8	  545.0	 9483.0	...
1880758	  681.9	  544.8	 9484.0	...
1880759	  682.0	  544.6	 9484.0	...
1880760	  681.9	  544.8	 9482.0	...
1880761	  681.9	  545.1	 9480.0	...
1880762	  682.1	  545.3	 9480.0	...
1880763	  682.3	  545.4	 9479.0	...
1880764	  682.2	  545.4	 9481.0	...
1880765	  682.1	  545.5	 9482.0	...
1880766	  682.1	  545.6	 9484.0	...
1880767	  682.4	  545.3	 9486.0	...
1880768	  682.6	  544.9	 9488.0	...
1880769	  682.4	  544.6	 9488.0	...
1880770	  682.3	  544.6	 9485.0	...
1880771	  682.2	  544.6	 9483.0	...
1880772	  682.3	  545.0	 9483.0	...
1880773	  682.4	  545.3	 9481.0	...
1880774	  682.2	  545.7	 9480.0	...
1880775	  682.0	  545.6	 9483.0	...
1880776	  681.9	  545.5	 9488.0	...
1880777	  682.1	  545.4	 9493.0	...
1880778	  682.3	  545.3	 9493.0	...
1880779	  682.4	  545.2	 9488.0	...
1880780	  682.5	  545.2	 9484.0	...
1880781	  682.5	  545.1	 9485.0	...
1880782	  682.6	  545.1	 9490.0	...
1880783	  682.8	  545.1	 9495.0	...
1880784	  683.1	  545.2	 9495.0	...
1880785	  683.3	  545.3	 9491.0	...
1880786	  683.3	  545.6	 9486.0	...
1880787	  683.2	  546.0	 9478.0	...
1880788	  682.5	  546.1	 9476.0	...
1880789	  681.7	  545.8	 9475.0	...
1880790	  681.5	  545.6	 9483.0	...
1880791	  682.1	  545.7	 9490.0	...
1880792	  682.7	  545.7	 9495.0	...
1880793	  682.5	  545.7	 9494.0	...
1880794	  682.3	  545.7	 9493.0	...
1880795	  682.2	  545.9	 9492.0	...
1880796	  682.5	  546.1	 9492.0	...
1880797	  682.9	  546.3	 9491.0	...
1880798	  683.1	  546.3	 9491.0	...
1880799	  682.9	  546.1	 9491.0	...
1880800	  682.7	  546.0	 9491.0	...
1880801	  682.6	  546.0	 9485.0	...
1880802	  682.7	  546.2	 9479.0	...
1880803	  682.7	  546.2	 9473.0	...
1880804	  682.8	  546.0	 9472.0	...
1880805	  682.8	  545.9	 9473.0	...
1880806	  682.8	  546.0	 9474.0	...
1880807	  682.9	  546.1	 9477.0	...
1880808	  683.1	  546.3	 9483.0	...
1880809	  683.4	  546.3	 9487.0	...
1880810	  683.6	  546.2	 9486.0	...
1880811	  683.5	  546.2	 9482.0	...
1880812	  683.3	  546.6	 9478.0	...
1880813	  683.1	  547.0	 9478.0	...
1880814	  683.1	  547.3	 9477.0	...
1880815	  683.0	  547.0	 9477.0	...
1880816	  683.0	  546.7	 9478.0	...
1880817	  682.9	  546.3	 9480.0	...
1880818	  682.9	  546.3	 9482.0	...
1880819	  682.7	  546.2	 9480.0	...
1880820	  682.7	  546.2	 9478.0	...
1880821	  682.6	  546.2	 9475.0	...
1880822	  682.6	  546.1	 9473.0	...
1880823	  682.8	  546.3	 9474.0	...
1880824	  683.0	  546.7	 9477.0	...
1880825	  683.2	  547.1	 9481.0	...
1880826	  683.3	  547.3	 9483.0	...
1880827	  683.3	  547.4	 9484.0	...
1880828	  683.2	  547.5	 9483.0	...
1880829	  683.0	  547.5	 9482.0	...
1880830	  682.9	  547.3	 9481.0	...
1880831	  683.0	  546.9	 9482.0	...
1880832	  683.2	  546.6	 9481.0	...
1880833	  683.4	  546.5	 9480.0	...
1880834	  683.3	  546.5	 9477.0	...
1880835	  683.2	  546.5	 9474.0	...
1880836	  683.0	  546.4	 9470.0	...
1880837	  682.8	  546.3	 9468.0	...
1880838	  682.6	  546.1	 9468.0	...
1880839	  682.4	  546.0	 9469.0	...
1880840	  682.4	  546.0	 9470.0	...
1880841	  682.4	  546.3	 9470.0	...
1880842	  682.4	  546.5	 9469.0	...
1880843	  682.6	  546.8	 9467.0	...
1880844	  682.9	  546.7	 9466.0	...
1880845	  683.2	  546.5	 9469.0	...
1880846	  683.4	  546.5	 9472.0	...
1880847	  683.4	  546.6	 9475.0	...
1880848	  683.3	  546.7	 9474.0	...
1880849	  683.2	  546.8	 9468.0	...
1880850	  683.1	  547.1	 9460.0	...
1880851	  683.2	  547.4	 9453.0	...
1880852	  683.3	  547.4	 9454.0	...
1880853	  683.3	  547.4	 9456.0	...
1880854	  683.0	  547.3	 9457.0	...
1880855	  682.7	  547.2	 9457.0	...
1880856	  682.9	  547.1	 9461.0	...
1880857	  683.2	  547.1	 9465.0	...
1880858	  683.4	  547.2	 9468.0	...
1880859	  683.4	  547.3	 9468.0	...
1880860	  683.4	  547.3	 9468.0	...
1880861	  683.6	  547.0	 9468.0	...
1880862	  683.5	  546.6	 9468.0	...
1880863	  683.4	  546.4	 9467.0	...
1880864	  683.3	  546.4	 9467.0	...
1880865	  683.3	  546.4	 9467.0	...
1880866	  683.3	  546.6	 9468.0	...
1880867	  683.2	  546.8	 9470.0	...
1880868	  683.2	  547.0	 9473.0	...
1880869	  683.2	  547.1	 9475.0	...
1880870	  683.2	  547.1	 9471.0	...
1880871	  683.3	  547.1	 9466.0	...
1880872	  683.3	  546.9	 9462.0	...
1880873	  683.3	  546.7	 9463.0	...
1880874	  683.3	  547.0	 9463.0	...
1880875	  683.2	  547.5	 9462.0	...
1880876	  683.0	  547.6	 9462.0	...
1880877	  682.9	  547.2	 9462.0	...
1880878	  682.9	  546.8	 9463.0	...
1880879	  683.1	  547.0	 9463.0	...
1880880	  683.2	  547.4	 9462.0	...
1880881	  683.2	  547.8	 9461.0	...
1880882	  683.0	  547.7	 9460.0	...
1880883	  682.8	  547.5	 9459.0	...
1880884	  682.9	  547.2	 9458.0	...
1880885	  683.4	  547.1	 9457.0	...
1880886	  683.9	  547.0	 9457.0	...
1880887	  684.1	  546.9	 9454.0	...
1880888	  683.9	  546.8	 9453.0	...
1880889	  683.6	  547.3	 9451.0	...
1880890	  683.3	  547.8	 9449.0	...
1880891	  683.3	  548.4	 9448.0	...
1880892	  683.3	  548.6	 9447.0	...
1880893	  683.3	  548.9	 9449.0	...
1880894	  683.3	  548.9	 9450.0	...
1880895	  683.3	  549.0	 9450.0	...
1880896	  683.3	  549.1	 9447.0	...
1880897	  683.3	  549.0	 9445.0	...
1880898	  683.5	  548.8	 9441.0	...
1880899	  683.7	  548.6	 9441.0	...
1880900	  683.9	  548.7	 9441.0	...
1880901	  683.9	  548.8	 9442.0	...
1880902	  683.9	  548.7	 9443.0	...
1880903	  684.0	  548.6	 9442.0	...
1880904	  684.1	  548.5	 9441.0	...
1880905	  684.1	  548.7	 9440.0	...
1880906	  684.0	  549.0	 9437.0	...
1880907	  683.9	  549.0	 9436.0	...
1880908	  683.8	  548.9	 9437.0	...
1880909	  683.9	  548.8	 9439.0	...
1880910	  684.0	  548.6	 9441.0	...
1880911	  684.2	  548.5	 9442.0	...
1880912	  684.2	  548.4	 9442.0	...
1880913	  684.2	  548.4	 9443.0	...
1880914	  684.1	  548.4	 9443.0	...
1880915	  684.1	  548.4	 9442.0	...
1880916	  684.1	  548.5	 9441.0	...
1880917	  684.3	  548.6	 9441.0	...
1880918	  684.4	  548.6	 9441.0	...
1880919	  684.4	  548.6	 9441.0	...
1880920	  684.4	  548.7	 9436.0	...
1880921	  684.4	  548.8	 9431.0	...
1880922	  684.4	  548.9	 9426.0	...
1880923	  684.3	  548.7	 9426.0	...
1880924	  684.4	  548.7	 9425.0	...
1880925	  684.5	  548.6	 9427.0	...
1880926	  684.7	  548.5	 9430.0	...
1880927	  684.6	  548.6	 9432.0	...
1880928	  684.5	  548.7	 9431.0	...
1880929	  684.4	  548.8	 9430.0	...
1880930	  684.4	  548.6	 9430.0	...
1880931	  684.4	  548.6	 9430.0	...
1880932	  684.3	  548.9	 9429.0	...
1880933	  684.3	  549.3	 9428.0	...
1880934	  684.3	  549.8	 9426.0	...
1880935	  684.4	  549.8	 9425.0	...
1880936	  684.6	  549.8	 9423.0	...
1880937	  684.9	  549.6	 9423.0	...
1880938	  685.1	  549.4	 9424.0	...
1880939	  685.1	  549.3	 9425.0	...
1880940	  685.1	  549.3	 9422.0	...
1880941	  685.2	  549.7	 9418.0	...
1880942	  685.2	  550.4	 9411.0	...
1880943	  685.4	  550.9	 9408.0	...
1880944	  685.5	  551.3	 9404.0	...
1880945	  685.8	  551.3	 9406.0	...
1880946	  685.9	  551.3	 9406.0	...
1880947	  685.9	  551.4	 9406.0	...
1880948	  685.7	  551.7	 9394.0	...
1880949	  685.7	  552.4	 9383.0	...
1880950	  685.7	  553.0	 9381.0	...
1880951	  685.8	  553.5	 9388.0	...
1880952	  685.7	  553.8	 9396.0	...
1880953	  685.6	  554.6	 9397.0	...
1880954	  686.1	  555.4	 9398.0	...
1880955	  686.7	  556.5	 9394.0	...
1880956	  687.3	  557.6	 9390.0	...
1880957	  687.1	  558.7	 9385.0	...
1880958	  687.0	  560.0	 9377.0	...
1880959	  687.1	  560.6	 9369.0	...
1880960	  687.4	  561.5	 9363.0	...
1880961	  687.8	  561.9	 9369.0	...
1880962	  687.9	  562.3	 9376.0	...
1880963	  688.1	  562.5	 9380.0	...
1880964	  688.2	  562.4	 9382.0	...
1880965	  688.4	  562.3	 9383.0	...
1880966	  688.5	  561.9	 9387.0	...
1880967	  688.0	  561.5	 9391.0	...
1880968	  687.4	  560.9	 9396.0	...
EFIX R   1876695	1880968	4274	  684.9	  564.0	   9215
SSACC R  1880969
1880969	  686.9	  560.7	 9403.0	...
1880970	  687.0	  560.5	 9410.0	...
1880971	  687.5	  560.9	 9413.0	...
1880972	  688.0	  561.2	 9410.0	...
1880973	  689.1	  563.5	 9403.0	...
1880974	  689.8	  565.8	 9392.0	...
1880975	  690.7	  569.9	 9380.0	...
1880976	  691.3	  574.6	 9364.0	...
1880977	  692.0	  581.6	 9336.0	...
1880978	  693.1	  590.4	 9292.0	...
1880979	  693.9	  600.1	 9248.0	...
1880980	  694.5	  612.2	 9204.0	...
1880981	  694.7	  625.8	 9158.0	...
1880982	  695.0	  641.8	 9105.0	...
1880983	  695.0	  658.6	 9041.0	...
1880984	  695.3	  678.0	 8970.0	...
1880985	  695.4	  699.2	 8892.0	...
1880986	  695.8	  723.7	 8809.0	...
1880987	  696.3	  749.3	 8720.0	...
1880988	  697.3	  777.3	 8616.0	...
1880989	  698.5	  806.7	 8508.0	...
1880990	  699.7	  837.4	 8397.0	...
1880991	  702.2	  870.7	 8267.0	...
1880992	  706.5	  905.7	 8111.0	...
1880993	  712.7	  942.9	 7927.0	...
1880994	  720.5	  982.3	 7739.0	...
1880995	  730.1	 1025.5	 7543.0	...
1880996	  741.1	 1071.2	 7341.0	...
1880997	  752.0	 1117.2	 7135.0	...
1880998	  763.5	 1162.4	 6936.0	...
1880999	  776.6	 1209.4	 6728.0	...
1881000	  792.1	 1258.0	 6512.0	...
1881001	  808.8	 1308.4	 6287.0	...
1881002	  825.6	 1359.0	 6057.0	...
1881003	  844.0	 1411.2	 5816.0	...
1881004	  865.0	 1469.5	 5543.0	...
1881005	  894.7	 1538.6	 5217.0	...
1881006	  930.4	 1616.1	 4856.0	...
1881007	  971.1	 1697.2	 4491.0	...
1881008	 1011.9	 1774.7	 4156.0	...
1881009	 1053.2	 1848.6	 3833.0	...
1881010	 1095.1	 1921.6	 3515.0	...
1881011	 1122.6	 1970.3	 3301.0	...
1881012	 1136.9	 1995.4	 3195.0	...
1881013	 1136.9	 1995.4	 3195.0	...
SBLINK R 1881014
1881014	   .	   .	    0.0	...
1881015	   .	   .	    0.0	...
1881016	   .	   .	    0.0	...
1881017	   .	   .	    0.0	...
1881018	   .	   .	    0.0	...
1881019	   .	   .	    0.0	...
1881020	   .	   .	    0.0	...
1881021	   .	   .	    0.0	...
1881022	   .	   .	    0.0	...
1881023	   .	   .	    0.0	...
1881024	   .	   .	    0.0	...
1881025	   .	   .	    0.0	...
1881026	   .	   .	    0.0	...
1881027	   .	   .	    0.0	...
1881028	   .	   .	    0.0	...
1881029	   .	   .	    0.0	...
1881030	   .	   .	    0.0	...
1881031	   .	   .	    0.0	...
1881032	   .	   .	    0.0	...
1881033	   .	   .	    0.0	...
1881034	   .	   .	    0.0	...
1881035	   .	   .	    0.0	...
1881036	   .	   .	    0.0	...
1881037	   .	   .	    0.0	...
1881038	   .	   .	    0.0	...
1881039	   .	   .	    0.0	...
1881040	   .	   .	    0.0	...
1881041	   .	   .	    0.0	...
1881042	   .	   .	    0.0	...
1881043	   .	   .	    0.0	...
1881044	   .	   .	    0.0	...
1881045	   .	   .	    0.0	...
1881046	   .	   .	    0.0	...
1881047	   .	   .	    0.0	...
1881048	   .	   .	    0.0	...
1881049	   .	   .	    0.0	...
1881050	   .	   .	    0.0	...
1881051	   .	   .	    0.0	...
1881052	   .	   .	    0.0	...
1881053	   .	   .	    0.0	...
1881054	   .	   .	    0.0	...
1881055	   .	   .	    0.0	...
1881056	   .	   .	    0.0	...
1881057	   .	   .	    0.0	...
1881058	   .	   .	    0.0	...
1881059	   .	   .	    0.0	...
1881060	   .	   .	    0.0	...
1881061	   .	   .	    0.0	...
1881062	   .	   .	    0.0	...
1881063	   .	   .	    0.0	...
1881064	   .	   .	    0.0	...
1881065	   .	   .	    0.0	...
1881066	   .	   .	    0.0	...
1881067	   .	   .	    0.0	...
1881068	   .	   .	    0.0	...
1881069	   .	   .	    0.0	...
1881070	   .	   .	    0.0	...
1881071	   .	   .	    0.0	...
1881072	   .	   .	    0.0	...
1881073	   .	   .	    0.0	...
1881074	   .	   .	    0.0	...
1881075	   .	   .	    0.0	...
1881076	   .	   .	    0.0	...
1881077	   .	   .	    0.0	...
1881078	   .	   .	    0.0	...
1881079	   .	   .	    0.0	...
1881080	   .	   .	    0.0	...
1881081	   .	   .	    0.0	...
1881082	   .	   .	    0.0	...
1881083	   .	   .	    0.0	...
1881084	   .	   .	    0.0	...
1881085	   .	   .	    0.0	...
1881086	   .	   .	    0.0	...
1881087	   .	   .	    0.0	...
1881088	   .	   .	    0.0	...
1881089	   .	   .	    0.0	...
1881090	   .	   .	    0.0	...
1881091	   .	   .	    0.0	...
1881092	   .	   .	    0.0	...
1881093	   .	   .	    0.0	...
1881094	   .	   .	    0.0	...
1881095	   .	   .	    0.0	...
1881096	   .	   .	    0.0	...
1881097	   .	   .	    0.0	...
1881098	   .	   .	    0.0	...
1881099	   .	   .	    0.0	...
1881100	   .	   .	    0.0	...
1881101	   .	   .	    0.0	...
1881102	   .	   .	    0.0	...
1881103	   .	   .	    0.0	...
1881104	   .	   .	    0.0	...
1881105	   .	   .	    0.0	...
1881106	   .	   .	    0.0	...
1881107	   .	   .	    0.0	...
1881108	   .	   .	    0.0	...
1881109	   .	   .	    0.0	...
1881110	   .	   .	    0.0	...
1881111	   .	   .	    0.0	...
1881112	   .	   .	    0.0	...
1881113	   .	   .	    0.0	...
1881114	   .	   .	    0.0	...
1881115	   .	   .	    0.0	...
1881116	   .	   .	    0.0	...
1881117	   .	   .	    0.0	...
1881118	   .	   .	    0.0	...
1881119	   .	   .	    0.0	...
1881120	   .	   .	    0.0	...
1881121	   .	   .	    0.0	...
1881122	   .	   .	    0.0	...
1881123	   .	   .	    0.0	...
1881124	   .	   .	    0.0	...
1881125	   .	   .	    0.0	...
1881126	   .	   .	    0.0	...
1881127	   .	   .	    0.0	...
1881128	   .	   .	    0.0	...
1881129	   .	   .	    0.0	...
1881130	   .	   .	    0.0	...
1881131	   .	   .	    0.0	...
1881132	   .	   .	    0.0	...
1881133	   .	   .	    0.0	...
1881134	   .	   .	    0.0	...
1881135	   .	   .	    0.0	...
1881136	   .	   .	    0.0	...
1881137	   .	   .	    0.0	...
1881138	   .	   .	    0.0	...
1881139	   .	   .	    0.0	...
1881140	   .	   .	    0.0	...
1881141	   .	   .	    0.0	...
1881142	   .	   .	    0.0	...
1881143	   .	   .	    0.0	...
1881144	   .	   .	    0.0	...
1881145	   .	   .	    0.0	...
1881146	   .	   .	    0.0	...
1881147	   .	   .	    0.0	...
1881148	   .	   .	    0.0	...
1881149	   .	   .	    0.0	...
1881150	   .	   .	    0.0	...
1881151	   .	   .	    0.0	...
1881152	   .	   .	    0.0	...
1881153	   .	   .	    0.0	...
1881154	   .	   .	    0.0	...
1881155	   .	   .	    0.0	...
1881156	   .	   .	    0.0	...
1881157	   .	   .	    0.0	...
1881158	   .	   .	    0.0	...
1881159	   .	   .	    0.0	...
1881160	   .	   .	    0.0	...
EBLINK R 1881014	1881160	147
1881161	 1230.8	 1835.0	 3297.0	...
1881162	 1230.8	 1835.0	 3297.0	...
1881163	 1228.1	 1829.5	 3320.0	...
1881164	 1223.2	 1819.0	 3369.0	...
1881165	 1214.1	 1801.9	 3445.0	...
1881166	 1207.0	 1787.1	 3518.0	...
1881167	 1198.0	 1769.6	 3596.0	...
1881168	 1190.3	 1752.9	 3668.0	...
1881169	 1178.6	 1731.9	 3757.0	...
1881170	 1167.3	 1712.1	 3844.0	...
1881171	 1154.5	 1692.1	 3944.0	...
1881172	 1143.5	 1671.9	 4040.0	...
1881173	 1131.2	 1650.8	 4141.0	...
1881174	 1119.0	 1629.0	 4235.0	...
1881175	 1106.1	 1608.5	 4325.0	...
1881176	 1095.2	 1588.6	 4412.0	...
1881177	 1083.8	 1569.2	 4508.0	...
1881178	 1072.9	 1549.5	 4606.0	...
1881179	 1061.4	 1530.6	 4699.0	...
1881180	 1050.9	 1511.4	 4786.0	...
1881181	 1039.5	 1492.8	 4870.0	...
1881182	 1028.8	 1474.1	 4962.0	...
1881183	 1017.9	 1455.7	 5051.0	...
1881184	 1008.5	 1437.4	 5138.0	...
1881185	  998.2	 1419.2	 5226.0	...
1881186	  989.7	 1401.7	 5314.0	...
1881187	  979.2	 1384.4	 5412.0	...
1881188	  970.5	 1367.0	 5503.0	...
1881189	  960.2	 1349.7	 5588.0	...
1881190	  951.2	 1331.7	 5668.0	...
1881191	  941.5	 1314.1	 5749.0	...
1881192	  932.8	 1296.2	 5835.0	...
1881193	  925.0	 1279.9	 5913.0	...
1881194	  917.2	 1263.5	 5990.0	...
1881195	  910.3	 1247.7	 6062.0	...
1881196	  902.5	 1231.7	 6135.0	...
1881197	  895.2	 1215.6	 6209.0	...
1881198	  887.3	 1199.9	 6287.0	...
1881199	  880.6	 1184.3	 6360.0	...
1881200	  874.3	 1168.9	 6433.0	...
1881201	  867.5	 1154.2	 6495.0	...
1881202	  861.4	 1140.3	 6559.0	...
1881203	  855.8	 1126.9	 6622.0	...
1881204	  850.1	 1112.8	 6694.0	...
1881205	  844.1	 1099.5	 6759.0	...
1881206	  837.9	 1085.8	 6824.0	...
1881207	  833.1	 1074.2	 6873.0	...
1881208	  828.3	 1061.9	 6927.0	...
1881209	  822.9	 1050.9	 6978.0	...
1881210	  818.3	 1039.6	 7031.0	...
1881211	  813.5	 1028.9	 7086.0	...
1881212	  809.4	 1018.7	 7128.0	...
1881213	  805.7	 1008.8	 7178.0	...
1881214	  801.8	  999.1	 7218.0	...
1881215	  797.9	  989.3	 7263.0	...
1881216	  794.1	  980.2	 7299.0	...
1881217	  790.6	  971.1	 7342.0	...
1881218	  787.1	  962.3	 7385.0	...
1881219	  783.3	  953.4	 7429.0	...
1881220	  780.3	  944.7	 7465.0	...
1881221	  776.9	  936.7	 7499.0	...
1881222	  773.3	  927.8	 7532.0	...
1881223	  769.5	  919.5	 7571.0	...
1881224	  766.2	  910.4	 7612.0	...
1881225	  762.7	  902.4	 7649.0	...
1881226	  759.6	  894.0	 7679.0	...
1881227	  756.9	  885.9	 7714.0	...
1881228	  753.9	  877.5	 7754.0	...
1881229	  750.9	  869.0	 7794.0	...
1881230	  748.2	  860.5	 7827.0	...
1881231	  745.4	  852.6	 7860.0	...
1881232	  743.7	  845.0	 7897.0	...
1881233	  741.4	  837.6	 7924.0	...
1881234	  739.1	  830.2	 7948.0	...
1881235	  736.7	  823.0	 7973.0	...
1881236	  734.1	  816.1	 8009.0	...
1881237	  732.8	  808.7	 8046.0	...
1881238	  731.1	  802.0	 8084.0	...
1881239	  729.2	  795.3	 8116.0	...
1881240	  726.8	  789.2	 8138.0	...
1881241	  724.8	  782.5	 8158.0	...
1881242	  723.2	  776.6	 8176.0	...
1881243	  721.4	  769.9	 8207.0	...
1881244	  719.6	  764.2	 8228.0	...
1881245	  718.3	  757.7	 8253.0	...
1881246	  717.6	  752.4	 8277.0	...
1881247	  716.6	  746.1	 8302.0	...
1881248	  715.5	  740.8	 8324.0	...
1881249	  714.5	  735.0	 8344.0	...
1881250	  713.8	  730.1	 8366.0	...
1881251	  713.2	  725.0	 8381.0	...
1881252	  712.3	  719.8	 8396.0	...
[truncated: 4,257,195 more chars]
