# Supplementary material for: With an eye on uncertainty: Modelling pupillary responses to environmental volatility
Source: PLoS Comput Biol. 2019 Jul 5;15(7):e1007126. doi: 10.1371/journal.pcbi.1007126 (PMC6636765; doi:10.1371/journal.pcbi.1007126)
Supplement: S7 Data — Zip file containing the pupillometry data for participant 7. (ZIP) [file pcbi.1007126.s007.zip › P7/trial5.asc]

** CONVERTED FROM C:\Users\tparr\Documents\PVR\P7_1412\trial5.edf using edfapi 3.1 Win32 Nov 24 2009 on Thu Dec 14 09:51:37 2017
** DATE: Thu Dec 14 10:22:58 2017
** TYPE: EDF_FILE BINARY EVENT SAMPLE TAGGED
** VERSION: EYELINK II 1
** SOURCE: EYELINK CL
** EYELINK II CL v4.48 Nov 25 2009
** CAMERA: EyeLink CL Version 1.4 Sensor=BHA
** SERIAL NUMBER: CL1-AAD42
** CAMERA_CONFIG: AAD42140.SCD
**

MSG	1562971 RECCFG CR 1000 2 0 R
MSG	1562971 ELCLCFG MTABLER
MSG	1562971 GAZE_COORDS 0.00 0.00 1599.00 1199.00
MSG	1562971 THRESHOLDS R 100 225
MSG	1562971 ELCL_PROC CENTROID (3)
MSG	1562971 ELCL_PCR_PARAM 5 3.0
START	1562972 	RIGHT	SAMPLES	EVENTS
PRESCALER	1
VPRESCALER	1
PUPIL	AREA
EVENTS	GAZE	RIGHT	RATE	1000.00	TRACKING	CR	FILTER	2
SAMPLES	GAZE	RIGHT	RATE	1000.00	TRACKING	CR	FILTER	2
MSG	1562972 !MODE RECORD CR 1000 2 0 R
1562972	  683.2	  540.4	 9426.0	...
INPUT	1562972	127
1562973	  683.2	  540.5	 9425.0	...
1562974	  683.1	  540.6	 9426.0	...
1562975	  683.0	  540.9	 9428.0	...
1562976	  683.1	  541.3	 9429.0	...
1562977	  683.2	  541.6	 9427.0	...
1562978	  683.5	  541.6	 9426.0	...
SFIX R   1562979
1562979	  683.7	  541.6	 9427.0	...
1562980	  683.6	  541.6	 9429.0	...
1562981	  683.3	  541.5	 9428.0	...
1562982	  683.0	  541.4	 9428.0	...
1562983	  683.0	  541.3	 9428.0	...
1562984	  683.0	  541.2	 9427.0	...
1562985	  682.9	  541.1	 9426.0	...
1562986	  682.9	  541.0	 9423.0	...
1562987	  682.9	  540.9	 9419.0	...
1562988	  682.9	  540.9	 9415.0	...
1562989	  683.0	  540.9	 9412.0	...
1562990	  683.5	  540.9	 9411.0	...
1562991	  683.8	  540.6	 9410.0	...
1562992	  684.2	  540.4	 9410.0	...
1562993	  684.1	  540.2	 9409.0	...
1562994	  684.1	  540.3	 9409.0	...
1562995	  684.0	  540.5	 9410.0	...
1562996	  684.0	  540.7	 9411.0	...
1562997	  684.2	  540.9	 9412.0	...
1562998	  684.4	  540.9	 9414.0	...
1562999	  684.6	  540.9	 9416.0	...
1563000	  684.6	  541.0	 9417.0	...
1563001	  684.5	  541.1	 9415.0	...
1563002	  684.6	  541.3	 9413.0	...
1563003	  684.7	  541.3	 9411.0	...
1563004	  684.9	  541.5	 9412.0	...
1563005	  685.1	  541.6	 9413.0	...
1563006	  685.3	  541.8	 9412.0	...
1563007	  685.3	  541.8	 9409.0	...
1563008	  685.1	  541.7	 9404.0	...
1563009	  684.7	  541.6	 9399.0	...
1563010	  684.3	  541.5	 9396.0	...
1563011	  684.5	  541.7	 9393.0	...
1563012	  684.7	  541.9	 9390.0	...
1563013	  684.9	  542.1	 9387.0	...
1563014	  684.9	  542.0	 9385.0	...
1563015	  684.9	  541.9	 9389.0	...
1563016	  685.0	  541.8	 9393.0	...
1563017	  685.1	  541.8	 9394.0	...
1563018	  685.2	  541.3	 9393.0	...
1563019	  685.2	  540.9	 9394.0	...
1563020	  685.2	  540.5	 9396.0	...
1563021	  685.2	  540.4	 9393.0	...
1563022	  685.2	  540.3	 9389.0	...
1563023	  685.3	  540.3	 9381.0	...
1563024	  685.5	  540.5	 9379.0	...
1563025	  685.7	  540.7	 9376.0	...
1563026	  685.7	  540.7	 9376.0	...
1563027	  685.5	  540.4	 9372.0	...
1563028	  685.5	  540.2	 9368.0	...
1563029	  685.5	  539.8	 9366.0	...
1563030	  685.4	  539.7	 9369.0	...
1563031	  685.2	  539.6	 9372.0	...
1563032	  685.2	  539.4	 9373.0	...
1563033	  685.5	  539.3	 9373.0	...
1563034	  685.7	  539.6	 9373.0	...
1563035	  685.7	  540.1	 9368.0	...
1563036	  685.5	  540.5	 9362.0	...
1563037	  685.5	  540.5	 9356.0	...
1563038	  685.7	  540.4	 9356.0	...
1563039	  685.9	  540.4	 9355.0	...
1563040	  686.1	  540.6	 9357.0	...
1563041	  686.2	  540.8	 9359.0	...
1563042	  686.2	  540.8	 9361.0	...
1563043	  686.1	  540.7	 9360.0	...
1563044	  686.0	  540.5	 9358.0	...
1563045	  686.0	  540.4	 9354.0	...
1563046	  686.2	  540.3	 9352.0	...
1563047	  686.4	  540.1	 9350.0	...
1563048	  686.6	  539.9	 9348.0	...
1563049	  686.6	  539.4	 9346.0	...
1563050	  686.4	  539.2	 9344.0	...
1563051	  686.3	  539.4	 9341.0	...
1563052	  686.3	  539.7	 9338.0	...
1563053	  686.3	  540.1	 9335.0	...
1563054	  686.4	  540.4	 9336.0	...
1563055	  686.5	  540.6	 9336.0	...
1563056	  686.6	  540.8	 9334.0	...
1563057	  686.7	  540.9	 9333.0	...
1563058	  686.7	  541.0	 9332.0	...
1563059	  686.7	  541.0	 9332.0	...
1563060	  686.7	  541.1	 9333.0	...
1563061	  686.7	  541.1	 9333.0	...
1563062	  686.7	  541.3	 9332.0	...
1563063	  686.7	  541.5	 9328.0	...
1563064	  686.5	  541.5	 9323.0	...
1563065	  686.3	  541.5	 9314.0	...
1563066	  686.3	  541.6	 9309.0	...
1563067	  686.4	  541.7	 9305.0	...
1563068	  686.5	  541.8	 9306.0	...
1563069	  686.4	  541.7	 9307.0	...
1563070	  686.3	  541.7	 9308.0	...
1563071	  686.3	  541.6	 9307.0	...
1563072	  686.4	  541.6	 9305.0	...
1563073	  686.6	  541.5	 9304.0	...
1563074	  686.7	  541.3	 9304.0	...
1563075	  686.7	  541.1	 9303.0	...
1563076	  686.7	  541.3	 9303.0	...
1563077	  686.5	  541.7	 9300.0	...
1563078	  686.4	  542.0	 9297.0	...
1563079	  686.3	  542.0	 9294.0	...
1563080	  686.5	  542.0	 9294.0	...
1563081	  686.9	  541.7	 9297.0	...
1563082	  687.3	  541.4	 9301.0	...
1563083	  687.8	  541.4	 9303.0	...
1563084	  688.2	  541.7	 9301.0	...
1563085	  688.6	  542.1	 9296.0	...
1563086	  688.7	  542.1	 9291.0	...
1563087	  688.6	  542.1	 9288.0	...
1563088	  688.9	  541.9	 9288.0	...
1563089	  689.2	  541.7	 9288.0	...
1563090	  689.6	  541.7	 9287.0	...
1563091	  689.6	  541.6	 9287.0	...
1563092	  689.7	  541.6	 9289.0	...
1563093	  690.0	  541.8	 9289.0	...
1563094	  690.3	  542.0	 9287.0	...
1563095	  690.5	  542.2	 9284.0	...
1563096	  690.5	  542.2	 9281.0	...
1563097	  690.5	  542.2	 9279.0	...
1563098	  690.5	  542.4	 9277.0	...
1563099	  690.5	  542.6	 9277.0	...
1563100	  690.6	  543.0	 9275.0	...
1563101	  690.8	  543.3	 9273.0	...
1563102	  690.6	  542.8	 9271.0	...
1563103	  690.2	  542.3	 9271.0	...
1563104	  690.3	  541.9	 9270.0	...
1563105	  690.8	  542.3	 9268.0	...
1563106	  691.1	  542.6	 9267.0	...
1563107	  691.1	  543.3	 9265.0	...
1563108	  691.4	  543.7	 9263.0	...
1563109	  691.8	  543.8	 9261.0	...
1563110	  692.2	  543.6	 9261.0	...
1563111	  692.3	  543.4	 9258.0	...
1563112	  692.5	  543.5	 9254.0	...
1563113	  692.7	  543.4	 9250.0	...
1563114	  692.5	  543.3	 9249.0	...
1563115	  692.2	  543.1	 9249.0	...
1563116	  692.0	  542.8	 9248.0	...
1563117	  692.1	  542.6	 9248.0	...
1563118	  692.1	  542.8	 9247.0	...
1563119	  692.0	  543.0	 9245.0	...
1563120	  691.9	  543.4	 9246.0	...
1563121	  691.9	  543.5	 9247.0	...
1563122	  691.8	  543.6	 9248.0	...
1563123	  691.6	  543.5	 9248.0	...
1563124	  691.6	  543.5	 9247.0	...
1563125	  691.5	  543.7	 9244.0	...
1563126	  691.5	  543.8	 9241.0	...
1563127	  691.6	  543.8	 9239.0	...
1563128	  691.7	  543.6	 9238.0	...
1563129	  691.8	  543.4	 9235.0	...
1563130	  691.7	  543.3	 9231.0	...
1563131	  691.7	  543.3	 9229.0	...
1563132	  691.7	  543.5	 9228.0	...
1563133	  692.1	  543.6	 9228.0	...
1563134	  692.5	  543.7	 9230.0	...
1563135	  692.9	  543.6	 9232.0	...
1563136	  692.9	  543.4	 9235.0	...
1563137	  692.9	  543.2	 9235.0	...
1563138	  692.9	  543.0	 9234.0	...
1563139	  693.0	  543.0	 9232.0	...
1563140	  693.2	  543.1	 9226.0	...
1563141	  693.3	  543.1	 9221.0	...
1563142	  693.2	  543.0	 9214.0	...
1563143	  693.1	  543.1	 9210.0	...
1563144	  693.3	  543.3	 9205.0	...
1563145	  693.5	  543.6	 9202.0	...
1563146	  693.6	  543.8	 9199.0	...
1563147	  693.3	  543.6	 9196.0	...
1563148	  693.1	  543.3	 9193.0	...
1563149	  692.9	  543.0	 9193.0	...
1563150	  692.9	  543.0	 9191.0	...
1563151	  692.9	  543.1	 9188.0	...
1563152	  692.8	  543.1	 9186.0	...
1563153	  693.2	  543.3	 9185.0	...
1563154	  693.7	  543.6	 9185.0	...
1563155	  694.1	  543.5	 9186.0	...
1563156	  694.0	  543.3	 9183.0	...
1563157	  693.8	  543.0	 9182.0	...
1563158	  693.6	  542.9	 9181.0	...
1563159	  693.7	  542.8	 9183.0	...
1563160	  693.9	  542.6	 9187.0	...
1563161	  694.2	  542.6	 9192.0	...
1563162	  693.7	  542.5	 9194.0	...
1563163	  693.2	  542.5	 9190.0	...
1563164	  693.0	  542.7	 9183.0	...
1563165	  693.4	  543.0	 9178.0	...
1563166	  693.7	  543.4	 9174.0	...
1563167	  693.7	  543.7	 9173.0	...
1563168	  693.6	  543.9	 9172.0	...
1563169	  693.5	  543.6	 9173.0	...
1563170	  693.5	  543.2	 9174.0	...
1563171	  693.7	  542.7	 9172.0	...
1563172	  694.0	  542.6	 9167.0	...
1563173	  694.1	  542.5	 9163.0	...
1563174	  694.5	  542.8	 9162.0	...
1563175	  694.9	  543.2	 9162.0	...
1563176	  695.3	  543.7	 9161.0	...
1563177	  695.3	  543.7	 9160.0	...
1563178	  695.3	  543.8	 9161.0	...
1563179	  695.3	  543.8	 9161.0	...
1563180	  695.3	  543.9	 9161.0	...
1563181	  695.2	  544.0	 9159.0	...
1563182	  695.2	  544.3	 9155.0	...
1563183	  695.1	  544.5	 9152.0	...
1563184	  695.0	  544.5	 9151.0	...
1563185	  694.9	  544.0	 9150.0	...
1563186	  694.7	  543.5	 9150.0	...
1563187	  694.9	  543.4	 9151.0	...
1563188	  695.2	  543.5	 9153.0	...
1563189	  695.8	  543.6	 9154.0	...
1563190	  696.0	  543.5	 9153.0	...
1563191	  696.1	  543.6	 9151.0	...
1563192	  696.0	  543.7	 9149.0	...
1563193	  695.9	  543.7	 9146.0	...
1563194	  695.9	  543.7	 9143.0	...
1563195	  696.0	  543.8	 9141.0	...
1563196	  696.1	  543.8	 9141.0	...
1563197	  696.0	  544.0	 9139.0	...
1563198	  695.9	  544.3	 9137.0	...
1563199	  695.6	  544.5	 9133.0	...
1563200	  695.5	  544.6	 9131.0	...
1563201	  695.4	  544.4	 9133.0	...
1563202	  695.4	  544.2	 9136.0	...
1563203	  695.6	  544.1	 9140.0	...
1563204	  695.7	  544.1	 9141.0	...
1563205	  695.8	  544.1	 9142.0	...
1563206	  695.8	  543.9	 9141.0	...
1563207	  695.9	  543.7	 9143.0	...
1563208	  696.0	  543.9	 9143.0	...
1563209	  696.1	  544.4	 9143.0	...
1563210	  696.2	  544.8	 9143.0	...
1563211	  696.3	  544.6	 9142.0	...
1563212	  696.3	  544.4	 9137.0	...
1563213	  696.4	  544.2	 9132.0	...
1563214	  696.5	  544.2	 9129.0	...
1563215	  696.7	  544.1	 9130.0	...
1563216	  696.7	  544.3	 9131.0	...
1563217	  696.6	  544.4	 9132.0	...
1563218	  696.6	  544.6	 9133.0	...
1563219	  696.7	  544.5	 9133.0	...
1563220	  697.0	  544.6	 9133.0	...
1563221	  697.4	  544.8	 9132.0	...
1563222	  697.7	  545.2	 9129.0	...
1563223	  698.0	  545.5	 9126.0	...
1563224	  698.0	  545.8	 9120.0	...
1563225	  698.2	  545.9	 9117.0	...
1563226	  698.3	  545.6	 9115.0	...
1563227	  698.3	  545.4	 9115.0	...
1563228	  698.2	  545.3	 9115.0	...
1563229	  698.1	  545.5	 9111.0	...
1563230	  698.0	  546.1	 9108.0	...
1563231	  697.9	  546.6	 9106.0	...
1563232	  697.4	  547.1	 9107.0	...
1563233	  696.9	  547.2	 9108.0	...
1563234	  696.8	  547.4	 9109.0	...
1563235	  697.2	  547.4	 9111.0	...
1563236	  697.6	  547.6	 9108.0	...
1563237	  697.7	  547.7	 9104.0	...
1563238	  697.7	  547.7	 9100.0	...
1563239	  697.6	  547.6	 9099.0	...
1563240	  697.7	  547.6	 9098.0	...
1563241	  697.8	  547.8	 9098.0	...
1563242	  698.1	  548.0	 9100.0	...
1563243	  698.1	  547.9	 9097.0	...
1563244	  698.2	  547.6	 9094.0	...
1563245	  698.3	  547.6	 9091.0	...
1563246	  698.3	  548.0	 9090.0	...
1563247	  698.0	  548.0	 9090.0	...
1563248	  697.6	  547.7	 9089.0	...
1563249	  697.6	  547.2	 9089.0	...
1563250	  697.8	  547.2	 9091.0	...
1563251	  698.2	  547.3	 9090.0	...
1563252	  698.4	  547.3	 9089.0	...
1563253	  698.2	  547.2	 9086.0	...
1563254	  697.7	  546.9	 9086.0	...
1563255	  697.3	  546.7	 9085.0	...
1563256	  697.2	  547.1	 9084.0	...
1563257	  697.4	  547.5	 9084.0	...
1563258	  697.7	  547.8	 9085.0	...
1563259	  698.1	  547.8	 9088.0	...
1563260	  698.2	  547.7	 9088.0	...
1563261	  698.1	  547.3	 9087.0	...
1563262	  698.3	  546.7	 9086.0	...
1563263	  698.7	  546.5	 9087.0	...
1563264	  699.0	  546.7	 9087.0	...
1563265	  699.0	  547.0	 9086.0	...
1563266	  698.9	  547.1	 9084.0	...
1563267	  699.1	  547.2	 9083.0	...
1563268	  699.2	  547.3	 9081.0	...
1563269	  699.3	  547.4	 9081.0	...
1563270	  699.2	  547.4	 9082.0	...
1563271	  699.1	  547.4	 9083.0	...
1563272	  699.2	  547.4	 9083.0	...
1563273	  699.3	  547.3	 9083.0	...
1563274	  699.5	  547.3	 9084.0	...
1563275	  699.7	  547.3	 9086.0	...
1563276	  699.8	  547.5	 9086.0	...
1563277	  699.9	  547.7	 9084.0	...
1563278	  700.1	  547.8	 9082.0	...
1563279	  700.6	  548.1	 9081.0	...
1563280	  701.0	  548.4	 9080.0	...
1563281	  701.2	  548.6	 9082.0	...
1563282	  701.1	  548.4	 9084.0	...
1563283	  701.1	  548.3	 9088.0	...
1563284	  701.1	  548.3	 9089.0	...
1563285	  701.2	  548.4	 9091.0	...
1563286	  701.2	  548.7	 9091.0	...
1563287	  701.4	  549.1	 9091.0	...
1563288	  701.6	  549.5	 9091.0	...
1563289	  701.6	  549.7	 9091.0	...
1563290	  701.5	  549.7	 9092.0	...
1563291	  701.4	  549.6	 9092.0	...
1563292	  701.4	  549.7	 9091.0	...
1563293	  701.5	  549.7	 9089.0	...
1563294	  701.5	  549.7	 9086.0	...
1563295	  701.5	  549.7	 9084.0	...
1563296	  701.3	  549.7	 9084.0	...
1563297	  701.3	  549.8	 9084.0	...
1563298	  701.3	  549.9	 9084.0	...
1563299	  701.3	  549.9	 9084.0	...
1563300	  701.4	  549.9	 9085.0	...
1563301	  701.5	  550.0	 9087.0	...
1563302	  701.5	  550.3	 9088.0	...
1563303	  701.5	  550.7	 9089.0	...
1563304	  701.4	  550.7	 9090.0	...
1563305	  701.2	  550.3	 9088.0	...
1563306	  701.0	  549.9	 9085.0	...
1563307	  700.9	  549.8	 9082.0	...
1563308	  701.1	  550.3	 9080.0	...
1563309	  701.4	  551.1	 9078.0	...
1563310	  701.5	  551.8	 9077.0	...
1563311	  701.7	  552.1	 9077.0	...
1563312	  701.9	  551.9	 9078.0	...
1563313	  702.0	  551.7	 9077.0	...
1563314	  702.0	  551.5	 9080.0	...
1563315	  701.9	  551.4	 9083.0	...
1563316	  702.0	  551.5	 9085.0	...
1563317	  702.1	  551.5	 9084.0	...
1563318	  702.2	  551.7	 9085.0	...
1563319	  702.3	  551.9	 9086.0	...
1563320	  702.5	  552.1	 9084.0	...
1563321	  702.4	  552.1	 9078.0	...
1563322	  701.9	  552.2	 9070.0	...
1563323	  701.5	  552.4	 9065.0	...
1563324	  701.3	  552.6	 9063.0	...
1563325	  701.4	  552.7	 9063.0	...
1563326	  701.5	  553.0	 9063.0	...
1563327	  701.7	  553.5	 9063.0	...
1563328	  701.8	  553.9	 9063.0	...
1563329	  702.0	  554.2	 9063.0	...
1563330	  702.2	  554.1	 9064.0	...
1563331	  702.3	  553.9	 9063.0	...
1563332	  702.2	  553.5	 9063.0	...
1563333	  702.1	  553.4	 9062.0	...
1563334	  701.8	  553.6	 9060.0	...
1563335	  701.6	  553.8	 9062.0	...
1563336	  701.6	  554.0	 9065.0	...
1563337	  701.7	  554.0	 9068.0	...
1563338	  701.9	  554.1	 9069.0	...
1563339	  702.0	  554.2	 9070.0	...
1563340	  702.5	  554.2	 9075.0	...
1563341	  702.6	  554.2	 9077.0	...
1563342	  702.8	  554.4	 9079.0	...
1563343	  702.7	  554.7	 9078.0	...
1563344	  702.9	  554.9	 9079.0	...
1563345	  703.0	  554.6	 9081.0	...
1563346	  703.1	  554.3	 9083.0	...
1563347	  703.2	  554.0	 9084.0	...
1563348	  703.5	  554.0	 9084.0	...
1563349	  703.9	  554.1	 9081.0	...
1563350	  704.1	  554.3	 9078.0	...
1563351	  704.0	  554.1	 9077.0	...
1563352	  703.7	  553.8	 9077.0	...
1563353	  703.4	  553.5	 9075.0	...
1563354	  703.2	  553.5	 9072.0	...
1563355	  703.1	  553.8	 9070.0	...
1563356	  703.0	  554.1	 9072.0	...
1563357	  702.9	  554.2	 9074.0	...
1563358	  702.9	  554.2	 9072.0	...
1563359	  702.8	  554.3	 9068.0	...
1563360	  702.6	  554.4	 9064.0	...
1563361	  702.4	  554.5	 9064.0	...
1563362	  702.2	  554.5	 9064.0	...
1563363	  702.3	  554.4	 9064.0	...
1563364	  702.5	  554.2	 9067.0	...
1563365	  702.5	  554.1	 9070.0	...
1563366	  702.3	  554.2	 9072.0	...
1563367	  702.0	  554.2	 9072.0	...
1563368	  701.8	  554.4	 9072.0	...
1563369	  701.8	  554.8	 9072.0	...
1563370	  701.9	  555.1	 9071.0	...
1563371	  702.0	  555.3	 9068.0	...
1563372	  702.1	  555.3	 9066.0	...
1563373	  702.2	  555.3	 9066.0	...
1563374	  702.2	  555.0	 9068.0	...
1563375	  702.1	  554.8	 9070.0	...
1563376	  702.1	  554.9	 9070.0	...
1563377	  702.3	  555.2	 9069.0	...
1563378	  702.4	  555.5	 9073.0	...
1563379	  702.4	  555.4	 9077.0	...
1563380	  702.5	  555.3	 9081.0	...
1563381	  702.5	  555.4	 9082.0	...
1563382	  702.4	  555.5	 9082.0	...
1563383	  702.3	  555.1	 9082.0	...
1563384	  702.3	  554.7	 9084.0	...
1563385	  702.3	  554.4	 9086.0	...
1563386	  702.6	  554.5	 9086.0	...
1563387	  703.0	  554.5	 9084.0	...
1563388	  703.2	  554.7	 9082.0	...
1563389	  703.2	  555.0	 9081.0	...
1563390	  703.2	  555.3	 9081.0	...
1563391	  703.5	  555.4	 9081.0	...
1563392	  703.8	  555.4	 9082.0	...
1563393	  704.1	  555.4	 9082.0	...
1563394	  704.1	  555.4	 9081.0	...
1563395	  704.0	  555.4	 9080.0	...
1563396	  704.0	  555.5	 9079.0	...
1563397	  703.9	  555.5	 9079.0	...
1563398	  703.9	  555.5	 9078.0	...
1563399	  703.8	  555.5	 9076.0	...
1563400	  704.4	  555.6	 9073.0	...
1563401	  705.0	  555.8	 9072.0	...
1563402	  705.5	  556.1	 9075.0	...
1563403	  705.4	  556.3	 9078.0	...
1563404	  705.3	  556.4	 9080.0	...
1563405	  705.3	  556.5	 9078.0	...
1563406	  705.3	  556.4	 9077.0	...
1563407	  705.8	  556.2	 9078.0	...
1563408	  706.2	  556.2	 9079.0	...
1563409	  706.4	  556.3	 9079.0	...
1563410	  706.1	  556.6	 9081.0	...
1563411	  705.8	  557.0	 9084.0	...
1563412	  705.7	  557.2	 9086.0	...
1563413	  704.8	  557.3	 9085.0	...
1563414	  703.8	  557.4	 9086.0	...
EFIX R   1562979	1563414	436	  695.0	  546.4	   9189
SSACC R  1563415
1563415	  702.0	  557.4	 9088.0	...
1563416	  700.5	  557.1	 9091.0	...
1563417	  697.9	  556.5	 9093.0	...
1563418	  695.1	  555.7	 9097.0	...
1563419	  692.2	  555.0	 9100.0	...
1563420	  689.8	  554.5	 9100.0	...
1563421	  687.2	  554.1	 9099.0	...
1563422	  683.9	  553.9	 9104.0	...
1563423	  680.9	  553.7	 9112.0	...
1563424	  678.9	  553.7	 9116.0	...
ESACC R  1563415	1563424	10	  702.0	  557.4	  678.9	  553.7	   0.50	     56
SFIX R   1563425
1563425	  677.8	  553.2	 9113.0	...
1563426	  677.0	  552.7	 9111.0	...
1563427	  676.4	  552.0	 9112.0	...
1563428	  676.2	  551.8	 9114.0	...
1563429	  676.2	  551.3	 9114.0	...
1563430	  676.7	  550.9	 9111.0	...
1563431	  677.2	  550.6	 9108.0	...
1563432	  678.8	  550.4	 9109.0	...
1563433	  679.8	  550.4	 9112.0	...
1563434	  681.5	  550.7	 9116.0	...
1563435	  682.2	  551.1	 9116.0	...
1563436	  683.0	  551.4	 9116.0	...
1563437	  683.1	  551.4	 9116.0	...
1563438	  683.1	  551.3	 9115.0	...
1563439	  683.2	  551.3	 9114.0	...
1563440	  683.2	  551.4	 9112.0	...
1563441	  683.1	  551.5	 9110.0	...
1563442	  683.0	  551.5	 9113.0	...
1563443	  683.0	  551.4	 9116.0	...
1563444	  683.1	  551.5	 9119.0	...
1563445	  683.2	  552.0	 9118.0	...
1563446	  683.5	  552.5	 9120.0	...
1563447	  683.8	  552.9	 9128.0	...
1563448	  684.1	  552.9	 9135.0	...
1563449	  684.2	  553.0	 9133.0	...
1563450	  684.2	  552.7	 9128.0	...
1563451	  684.0	  552.4	 9125.0	...
1563452	  683.5	  552.2	 9128.0	...
1563453	  683.2	  552.3	 9131.0	...
1563454	  682.9	  552.3	 9131.0	...
1563455	  682.8	  552.3	 9136.0	...
1563456	  682.9	  552.4	 9142.0	...
1563457	  683.0	  552.4	 9147.0	...
1563458	  683.1	  552.4	 9148.0	...
1563459	  683.0	  552.4	 9148.0	...
1563460	  682.9	  552.4	 9147.0	...
1563461	  682.8	  552.9	 9146.0	...
1563462	  682.7	  553.3	 9145.0	...
1563463	  682.8	  553.4	 9144.0	...
1563464	  682.9	  553.2	 9145.0	...
1563465	  682.8	  553.1	 9146.0	...
1563466	  682.7	  553.0	 9146.0	...
1563467	  682.6	  552.9	 9146.0	...
1563468	  682.4	  552.9	 9145.0	...
1563469	  682.3	  552.9	 9144.0	...
1563470	  682.1	  553.0	 9145.0	...
1563471	  682.1	  553.0	 9148.0	...
1563472	  682.2	  553.2	 9151.0	...
1563473	  682.2	  553.4	 9153.0	...
1563474	  682.3	  553.5	 9155.0	...
1563475	  682.3	  553.5	 9158.0	...
1563476	  682.3	  553.4	 9160.0	...
1563477	  682.5	  553.3	 9159.0	...
1563478	  682.7	  553.1	 9159.0	...
1563479	  682.8	  552.9	 9159.0	...
1563480	  682.8	  552.8	 9159.0	...
1563481	  682.8	  552.8	 9162.0	...
1563482	  682.8	  552.6	 9166.0	...
1563483	  682.6	  552.4	 9172.0	...
1563484	  682.4	  552.3	 9174.0	...
1563485	  682.4	  552.7	 9173.0	...
1563486	  682.5	  553.2	 9169.0	...
1563487	  682.5	  553.6	 9167.0	...
1563488	  682.4	  553.7	 9167.0	...
1563489	  682.3	  553.7	 9167.0	...
1563490	  682.3	  553.7	 9166.0	...
1563491	  682.1	  553.5	 9169.0	...
1563492	  681.8	  553.1	 9172.0	...
1563493	  681.6	  552.8	 9175.0	...
1563494	  681.6	  552.8	 9176.0	...
1563495	  681.5	  552.8	 9176.0	...
1563496	  681.4	  552.8	 9176.0	...
1563497	  681.3	  552.7	 9176.0	...
1563498	  681.4	  552.6	 9178.0	...
1563499	  681.8	  552.4	 9184.0	...
1563500	  682.1	  552.3	 9188.0	...
1563501	  682.3	  552.2	 9193.0	...
1563502	  682.1	  552.1	 9192.0	...
1563503	  681.9	  551.9	 9192.0	...
1563504	  682.1	  552.4	 9190.0	...
1563505	  682.3	  553.0	 9189.0	...
1563506	  682.4	  553.4	 9191.0	...
1563507	  682.4	  553.2	 9195.0	...
1563508	  682.3	  552.9	 9198.0	...
1563509	  682.3	  552.7	 9198.0	...
1563510	  682.3	  552.6	 9199.0	...
1563511	  682.4	  552.7	 9200.0	...
1563512	  682.3	  552.9	 9202.0	...
1563513	  682.3	  552.9	 9204.0	...
1563514	  682.2	  552.8	 9206.0	...
1563515	  682.3	  552.6	 9209.0	...
1563516	  682.4	  552.5	 9210.0	...
1563517	  682.6	  552.5	 9209.0	...
1563518	  682.8	  552.6	 9208.0	...
1563519	  682.8	  552.7	 9210.0	...
1563520	  682.8	  552.7	 9215.0	...
1563521	  682.8	  552.6	 9217.0	...
1563522	  682.8	  552.4	 9215.0	...
1563523	  682.9	  552.3	 9213.0	...
1563524	  682.7	  552.1	 9213.0	...
1563525	  682.5	  552.1	 9213.0	...
1563526	  682.3	  552.0	 9212.0	...
1563527	  682.2	  552.1	 9211.0	...
1563528	  682.2	  552.1	 9210.0	...
1563529	  682.2	  552.0	 9210.0	...
1563530	  682.3	  551.9	 9212.0	...
1563531	  682.3	  551.8	 9216.0	...
1563532	  682.2	  551.7	 9220.0	...
1563533	  682.0	  551.6	 9229.0	...
1563534	  681.9	  551.7	 9235.0	...
1563535	  682.1	  551.7	 9235.0	...
1563536	  682.3	  551.8	 9230.0	...
1563537	  682.4	  551.7	 9227.0	...
1563538	  682.4	  551.7	 9232.0	...
1563539	  682.4	  551.7	 9237.0	...
1563540	  682.5	  551.8	 9240.0	...
1563541	  682.7	  552.0	 9240.0	...
1563542	  682.6	  552.1	 9239.0	...
1563543	  682.4	  552.0	 9238.0	...
1563544	  682.1	  551.6	 9237.0	...
1563545	  682.0	  551.3	 9237.0	...
1563546	  681.9	  551.4	 9237.0	...
1563547	  681.9	  551.7	 9237.0	...
1563548	  681.8	  551.7	 9236.0	...
1563549	  681.9	  551.2	 9235.0	...
1563550	  681.9	  550.9	 9235.0	...
1563551	  682.0	  551.2	 9235.0	...
1563552	  681.7	  551.5	 9234.0	...
1563553	  681.5	  551.6	 9237.0	...
1563554	  681.7	  551.6	 9240.0	...
1563555	  682.2	  551.5	 9243.0	...
1563556	  682.7	  551.5	 9243.0	...
1563557	  682.8	  551.6	 9240.0	...
1563558	  682.8	  551.8	 9236.0	...
1563559	  682.7	  551.7	 9234.0	...
1563560	  682.3	  551.5	 9236.0	...
1563561	  681.8	  551.2	 9240.0	...
1563562	  681.5	  551.0	 9242.0	...
1563563	  681.5	  550.8	 9244.0	...
1563564	  681.6	  550.6	 9245.0	...
1563565	  682.0	  550.6	 9247.0	...
1563566	  682.3	  550.6	 9249.0	...
1563567	  682.5	  550.6	 9252.0	...
1563568	  682.2	  550.7	 9253.0	...
1563569	  682.2	  550.7	 9256.0	...
1563570	  682.2	  550.7	 9260.0	...
1563571	  682.1	  550.7	 9263.0	...
1563572	  681.8	  550.6	 9262.0	...
1563573	  681.4	  550.5	 9259.0	...
1563574	  681.5	  550.4	 9256.0	...
1563575	  681.6	  550.7	 9257.0	...
1563576	  681.7	  551.0	 9257.0	...
1563577	  681.8	  551.2	 9258.0	...
1563578	  681.8	  551.1	 9263.0	...
1563579	  681.9	  551.0	 9267.0	...
1563580	  681.9	  551.1	 9270.0	...
1563581	  681.9	  551.1	 9266.0	...
1563582	  681.7	  551.0	 9263.0	...
1563583	  681.6	  550.7	 9265.0	...
1563584	  681.7	  550.6	 9273.0	...
1563585	  681.8	  550.9	 9280.0	...
1563586	  681.8	  551.1	 9282.0	...
1563587	  682.0	  551.2	 9280.0	...
1563588	  682.2	  551.4	 9278.0	...
1563589	  682.2	  551.5	 9278.0	...
1563590	  682.0	  551.7	 9281.0	...
1563591	  682.1	  551.7	 9283.0	...
1563592	  682.3	  551.2	 9285.0	...
1563593	  682.7	  550.7	 9286.0	...
1563594	  683.0	  550.5	 9286.0	...
1563595	  683.3	  550.8	 9285.0	...
1563596	  683.4	  550.9	 9285.0	...
1563597	  683.3	  550.7	 9285.0	...
1563598	  683.0	  550.5	 9287.0	...
1563599	  682.7	  550.8	 9289.0	...
1563600	  682.4	  551.1	 9290.0	...
1563601	  682.1	  551.1	 9292.0	...
1563602	  682.0	  551.0	 9294.0	...
1563603	  681.9	  550.8	 9297.0	...
1563604	  681.9	  550.7	 9298.0	...
1563605	  682.0	  550.9	 9300.0	...
1563606	  682.0	  551.1	 9302.0	...
1563607	  681.9	  551.0	 9300.0	...
1563608	  681.6	  550.7	 9297.0	...
1563609	  681.4	  550.5	 9294.0	...
1563610	  681.6	  550.5	 9295.0	...
1563611	  682.0	  550.5	 9297.0	...
1563612	  682.2	  550.5	 9300.0	...
1563613	  682.1	  550.5	 9304.0	...
1563614	  682.0	  550.4	 9308.0	...
1563615	  682.0	  550.4	 9310.0	...
1563616	  681.5	  550.4	 9311.0	...
1563617	  681.0	  550.5	 9311.0	...
1563618	  680.6	  550.6	 9312.0	...
1563619	  680.6	  550.5	 9312.0	...
1563620	  680.4	  550.3	 9313.0	...
1563621	  680.2	  550.2	 9313.0	...
1563622	  680.5	  550.1	 9315.0	...
1563623	  681.0	  550.2	 9319.0	...
1563624	  681.4	  550.2	 9323.0	...
1563625	  681.4	  550.2	 9322.0	...
1563626	  681.3	  550.2	 9318.0	...
1563627	  681.0	  550.2	 9314.0	...
1563628	  680.7	  550.3	 9316.0	...
1563629	  680.4	  550.3	 9318.0	...
1563630	  680.3	  550.2	 9319.0	...
1563631	  680.1	  550.2	 9319.0	...
1563632	  680.0	  550.4	 9320.0	...
1563633	  680.0	  550.5	 9320.0	...
1563634	  680.1	  550.7	 9320.0	...
1563635	  680.2	  550.4	 9320.0	...
1563636	  680.2	  550.0	 9320.0	...
1563637	  680.3	  549.7	 9320.0	...
1563638	  680.5	  549.8	 9320.0	...
1563639	  680.7	  549.9	 9320.0	...
1563640	  680.8	  550.0	 9320.0	...
1563641	  680.8	  550.0	 9320.0	...
1563642	  680.8	  549.9	 9321.0	...
1563643	  680.7	  549.8	 9324.0	...
1563644	  680.5	  550.0	 9326.0	...
1563645	  680.3	  550.3	 9328.0	...
1563646	  680.4	  550.5	 9328.0	...
1563647	  680.5	  550.0	 9326.0	...
1563648	  680.4	  549.6	 9325.0	...
1563649	  680.2	  549.3	 9328.0	...
1563650	  680.0	  549.2	 9330.0	...
1563651	  680.3	  549.6	 9334.0	...
1563652	  680.6	  549.8	 9335.0	...
1563653	  680.8	  549.9	 9336.0	...
1563654	  680.5	  549.6	 9335.0	...
1563655	  680.3	  549.4	 9335.0	...
1563656	  680.5	  549.4	 9335.0	...
1563657	  680.4	  549.5	 9335.0	...
1563658	  680.4	  549.5	 9335.0	...
1563659	  680.2	  549.6	 9339.0	...
1563660	  680.2	  549.7	 9342.0	...
1563661	  680.4	  549.6	 9341.0	...
1563662	  680.8	  549.5	 9337.0	...
1563663	  681.3	  549.6	 9335.0	...
1563664	  681.5	  549.8	 9338.0	...
1563665	  681.6	  550.0	 9341.0	...
1563666	  681.4	  550.0	 9341.0	...
1563667	  681.2	  550.0	 9342.0	...
1563668	  681.2	  549.8	 9342.0	...
1563669	  681.1	  549.7	 9344.0	...
1563670	  681.1	  549.4	 9344.0	...
1563671	  680.9	  549.3	 9345.0	...
1563672	  680.6	  549.3	 9346.0	...
1563673	  680.6	  549.6	 9347.0	...
1563674	  680.9	  549.8	 9347.0	...
1563675	  681.2	  550.2	 9346.0	...
1563676	  681.2	  550.4	 9346.0	...
1563677	  681.2	  550.2	 9345.0	...
1563678	  681.1	  549.7	 9345.0	...
1563679	  680.7	  549.2	 9346.0	...
1563680	  680.3	  548.8	 9346.0	...
1563681	  679.9	  548.4	 9346.0	...
1563682	  679.8	  548.2	 9345.0	...
1563683	  679.8	  548.5	 9346.0	...
1563684	  680.0	  548.7	 9352.0	...
1563685	  680.2	  548.9	 9357.0	...
1563686	  680.2	  549.0	 9361.0	...
1563687	  680.0	  549.2	 9361.0	...
1563688	  680.1	  549.2	 9359.0	...
1563689	  680.3	  549.1	 9358.0	...
1563690	  680.3	  549.3	 9357.0	...
1563691	  680.2	  549.5	 9358.0	...
1563692	  679.6	  549.7	 9356.0	...
1563693	  679.1	  549.8	 9354.0	...
1563694	  678.5	  549.9	 9351.0	...
1563695	  678.5	  549.9	 9350.0	...
1563696	  678.8	  550.0	 9353.0	...
1563697	  679.1	  550.2	 9356.0	...
1563698	  679.1	  550.2	 9358.0	...
1563699	  678.8	  550.2	 9358.0	...
1563700	  678.5	  550.1	 9360.0	...
1563701	  678.4	  549.9	 9366.0	...
1563702	  678.3	  549.9	 9372.0	...
1563703	  678.4	  549.6	 9371.0	...
1563704	  678.4	  549.3	 9367.0	...
1563705	  678.6	  549.0	 9363.0	...
1563706	  678.8	  548.9	 9362.0	...
1563707	  679.0	  549.0	 9362.0	...
1563708	  679.2	  549.2	 9363.0	...
1563709	  679.5	  549.3	 9365.0	...
1563710	  679.6	  549.2	 9362.0	...
1563711	  678.8	  548.7	 9357.0	...
1563712	  678.1	  548.2	 9352.0	...
1563713	  678.0	  547.7	 9353.0	...
1563714	  678.6	  547.7	 9353.0	...
1563715	  679.2	  547.9	 9354.0	...
1563716	  679.3	  548.0	 9354.0	...
1563717	  679.4	  548.0	 9357.0	...
1563718	  679.4	  548.3	 9361.0	...
1563719	  679.4	  548.5	 9365.0	...
1563720	  679.3	  548.7	 9366.0	...
1563721	  679.3	  548.7	 9364.0	...
1563722	  679.2	  548.7	 9362.0	...
1563723	  679.1	  548.7	 9364.0	...
1563724	  678.9	  548.8	 9370.0	...
1563725	  678.7	  548.7	 9374.0	...
1563726	  678.5	  548.0	 9376.0	...
1563727	  678.3	  547.3	 9377.0	...
1563728	  678.2	  547.0	 9377.0	...
1563729	  678.4	  547.2	 9375.0	...
1563730	  678.5	  547.5	 9373.0	...
1563731	  678.6	  547.5	 9373.0	...
1563732	  678.6	  547.5	 9373.0	...
1563733	  678.5	  547.4	 9373.0	...
1563734	  678.2	  547.2	 9372.0	...
1563735	  677.9	  547.1	 9371.0	...
1563736	  677.8	  547.0	 9374.0	...
1563737	  677.8	  547.0	 9379.0	...
1563738	  677.9	  546.9	 9380.0	...
1563739	  678.0	  547.1	 9377.0	...
1563740	  678.2	  547.3	 9377.0	...
1563741	  678.2	  547.0	 9381.0	...
1563742	  678.1	  546.6	 9385.0	...
1563743	  677.9	  546.3	 9385.0	...
1563744	  677.7	  546.3	 9386.0	...
1563745	  677.6	  546.3	 9387.0	...
1563746	  677.5	  546.3	 9386.0	...
1563747	  677.3	  546.4	 9387.0	...
1563748	  677.2	  546.7	 9387.0	...
1563749	  677.1	  546.8	 9387.0	...
1563750	  677.2	  546.8	 9387.0	...
1563751	  677.4	  547.0	 9387.0	...
1563752	  677.6	  547.3	 9387.0	...
1563753	  677.6	  547.5	 9387.0	...
1563754	  677.5	  547.5	 9387.0	...
1563755	  677.5	  547.5	 9387.0	...
1563756	  677.9	  547.4	 9388.0	...
1563757	  678.2	  547.3	 9388.0	...
1563758	  678.2	  547.2	 9388.0	...
1563759	  677.9	  547.3	 9387.0	...
1563760	  677.7	  547.4	 9385.0	...
1563761	  677.8	  547.4	 9384.0	...
1563762	  678.0	  547.4	 9384.0	...
1563763	  678.1	  547.3	 9387.0	...
1563764	  678.0	  547.2	 9388.0	...
1563765	  677.7	  547.4	 9387.0	...
1563766	  677.6	  547.8	 9386.0	...
1563767	  677.7	  548.2	 9387.0	...
1563768	  677.8	  548.5	 9389.0	...
1563769	  677.8	  548.6	 9392.0	...
1563770	  677.8	  548.7	 9392.0	...
1563771	  677.7	  548.6	 9394.0	...
1563772	  677.7	  548.5	 9395.0	...
1563773	  677.7	  548.4	 9398.0	...
1563774	  677.6	  548.2	 9401.0	...
1563775	  677.5	  548.2	 9401.0	...
1563776	  677.5	  548.2	 9396.0	...
1563777	  677.3	  548.3	 9386.0	...
1563778	  676.9	  548.3	 9378.0	...
1563779	  676.7	  548.2	 9372.0	...
1563780	  676.7	  547.8	 9372.0	...
1563781	  676.7	  547.4	 9375.0	...
1563782	  676.6	  547.0	 9378.0	...
1563783	  676.5	  547.0	 9382.0	...
1563784	  676.6	  547.0	 9382.0	...
1563785	  676.7	  547.1	 9382.0	...
1563786	  676.8	  547.2	 9380.0	...
1563787	  676.8	  547.4	 9379.0	...
1563788	  676.5	  547.6	 9378.0	...
1563789	  676.3	  547.9	 9378.0	...
1563790	  676.8	  548.0	 9379.0	...
1563791	  677.6	  548.0	 9380.0	...
1563792	  678.3	  547.9	 9381.0	...
1563793	  678.3	  547.8	 9381.0	...
1563794	  678.1	  547.8	 9382.0	...
1563795	  677.8	  547.5	 9382.0	...
1563796	  677.5	  547.3	 9384.0	...
1563797	  677.2	  547.1	 9384.0	...
1563798	  677.1	  547.0	 9385.0	...
1563799	  677.0	  546.9	 9386.0	...
1563800	  676.8	  546.8	 9387.0	...
1563801	  676.6	  546.7	 9388.0	...
1563802	  676.3	  546.6	 9386.0	...
1563803	  676.4	  546.6	 9384.0	...
1563804	  676.5	  546.7	 9382.0	...
1563805	  676.2	  546.9	 9381.0	...
1563806	  675.8	  547.0	 9382.0	...
1563807	  675.9	  547.1	 9384.0	...
1563808	  676.3	  547.1	 9386.0	...
1563809	  676.8	  547.1	 9387.0	...
1563810	  676.9	  547.0	 9387.0	...
1563811	  677.1	  547.0	 9387.0	...
1563812	  677.2	  547.1	 9388.0	...
1563813	  677.1	  547.1	 9392.0	...
1563814	  676.9	  547.1	 9396.0	...
1563815	  676.9	  547.1	 9399.0	...
1563816	  677.0	  547.2	 9396.0	...
1563817	  677.0	  547.3	 9390.0	...
1563818	  676.9	  547.3	 9385.0	...
1563819	  676.8	  547.3	 9382.0	...
1563820	  676.8	  547.3	 9386.0	...
1563821	  676.6	  547.4	 9394.0	...
1563822	  676.4	  547.3	 9402.0	...
1563823	  676.6	  547.2	 9405.0	...
1563824	  677.1	  547.1	 9402.0	...
1563825	  677.5	  547.2	 9399.0	...
1563826	  677.5	  547.3	 9399.0	...
1563827	  677.6	  547.3	 9394.0	...
1563828	  677.6	  547.3	 9390.0	...
1563829	  677.5	  547.3	 9385.0	...
1563830	  677.3	  547.2	 9384.0	...
1563831	  677.1	  547.1	 9383.0	...
1563832	  677.0	  547.0	 9381.0	...
1563833	  676.9	  546.7	 9379.0	...
1563834	  676.9	  546.4	 9377.0	...
1563835	  676.6	  546.2	 9376.0	...
1563836	  676.4	  546.1	 9377.0	...
1563837	  676.2	  546.2	 9378.0	...
1563838	  676.2	  546.3	 9380.0	...
1563839	  676.2	  546.3	 9379.0	...
1563840	  676.2	  546.3	 9379.0	...
1563841	  676.1	  546.1	 9379.0	...
1563842	  676.0	  546.1	 9379.0	...
1563843	  676.0	  546.0	 9381.0	...
1563844	  676.1	  546.0	 9384.0	...
1563845	  676.2	  546.1	 9388.0	...
1563846	  676.2	  546.1	 9386.0	...
1563847	  676.3	  546.7	 9381.0	...
1563848	  676.5	  547.3	 9380.0	...
1563849	  676.6	  547.8	 9384.0	...
1563850	  676.5	  547.8	 9386.0	...
1563851	  676.5	  547.9	 9385.0	...
1563852	  676.4	  547.5	 9384.0	...
1563853	  676.3	  547.0	 9385.0	...
1563854	  676.2	  546.3	 9385.0	...
1563855	  676.4	  546.2	 9384.0	...
1563856	  676.5	  546.2	 9384.0	...
1563857	  676.7	  546.3	 9386.0	...
1563858	  676.7	  546.3	 9388.0	...
1563859	  676.6	  546.3	 9388.0	...
1563860	  676.5	  546.3	 9387.0	...
1563861	  676.4	  546.3	 9389.0	...
1563862	  676.3	  546.3	 9392.0	...
1563863	  676.2	  546.3	 9394.0	...
1563864	  676.1	  546.3	 9394.0	...
1563865	  676.1	  546.2	 9393.0	...
1563866	  676.1	  546.2	 9394.0	...
1563867	  676.2	  546.1	 9394.0	...
1563868	  676.3	  546.0	 9394.0	...
1563869	  676.3	  546.2	 9394.0	...
1563870	  676.2	  546.3	 9395.0	...
1563871	  676.1	  546.3	 9397.0	...
1563872	  676.0	  546.0	 9398.0	...
1563873	  676.0	  545.9	 9399.0	...
1563874	  675.9	  545.8	 9397.0	...
1563875	  675.8	  545.8	 9396.0	...
1563876	  675.8	  545.8	 9395.0	...
1563877	  675.9	  545.8	 9394.0	...
1563878	  675.9	  545.8	 9392.0	...
1563879	  675.7	  545.9	 9391.0	...
1563880	  675.4	  546.4	 9388.0	...
1563881	  675.2	  546.8	 9385.0	...
1563882	  675.3	  547.0	 9381.0	...
1563883	  675.4	  546.7	 9380.0	...
1563884	  675.3	  545.7	 9378.0	...
1563885	  675.2	  544.9	 9377.0	...
1563886	  674.9	  544.5	 9379.0	...
1563887	  674.8	  544.7	 9383.0	...
1563888	  674.8	  544.8	 9388.0	...
1563889	  675.0	  545.0	 9390.0	...
1563890	  675.1	  545.2	 9389.0	...
1563891	  675.1	  545.4	 9389.0	...
1563892	  675.1	  545.5	 9386.0	...
1563893	  675.1	  545.7	 9384.0	...
1563894	  675.0	  545.9	 9384.0	...
1563895	  675.0	  545.9	 9387.0	...
1563896	  675.2	  545.9	 9390.0	...
1563897	  675.3	  545.9	 9386.0	...
1563898	  675.3	  545.9	 9381.0	...
1563899	  675.4	  545.8	 9377.0	...
1563900	  675.4	  545.9	 9377.0	...
1563901	  675.4	  545.9	 9378.0	...
1563902	  675.4	  545.8	 9378.0	...
1563903	  675.3	  545.4	 9378.0	...
1563904	  675.2	  544.9	 9379.0	...
1563905	  675.1	  544.8	 9379.0	...
1563906	  675.1	  545.2	 9381.0	...
1563907	  675.1	  545.5	 9384.0	...
1563908	  675.0	  545.6	 9388.0	...
1563909	  675.0	  545.4	 9389.0	...
1563910	  674.9	  545.0	 9387.0	...
1563911	  674.8	  544.7	 9386.0	...
1563912	  674.7	  544.6	 9386.0	...
1563913	  674.7	  544.5	 9387.0	...
1563914	  674.7	  544.6	 9389.0	...
1563915	  674.8	  544.6	 9388.0	...
1563916	  674.8	  544.6	 9388.0	...
1563917	  674.7	  544.7	 9386.0	...
1563918	  674.7	  545.0	 9382.0	...
1563919	  674.7	  545.2	 9378.0	...
1563920	  674.7	  545.2	 9376.0	...
1563921	  674.6	  545.0	 9377.0	...
1563922	  674.5	  544.9	 9378.0	...
1563923	  674.6	  545.1	 9381.0	...
1563924	  674.8	  545.1	 9383.0	...
1563925	  674.8	  545.1	 9383.0	...
1563926	  674.7	  545.0	 9382.0	...
1563927	  674.6	  545.0	 9381.0	...
1563928	  674.6	  544.9	 9380.0	...
1563929	  674.4	  544.8	 9379.0	...
1563930	  674.3	  544.5	 9379.0	...
1563931	  674.5	  544.2	 9379.0	...
1563932	  674.9	  544.0	 9382.0	...
1563933	  675.3	  543.8	 9384.0	...
1563934	  675.5	  543.7	 9383.0	...
1563935	  675.8	  544.2	 9379.0	...
1563936	  675.9	  544.8	 9375.0	...
1563937	  675.8	  545.2	 9375.0	...
EFIX R   1563425	1563937	513	  679.4	  549.2	   9309
SSACC R  1563938
1563938	  676.8	  545.1	 9375.0	...
1563939	  678.7	  545.4	 9375.0	...
1563940	  681.4	  546.2	 9374.0	...
1563941	  684.3	  547.7	 9372.0	...
1563942	  686.4	  548.9	 9370.0	...
1563943	  689.1	  549.7	 9368.0	...
1563944	  690.6	  550.0	 9367.0	...
1563945	  693.1	  551.0	 9368.0	...
1563946	  694.1	  551.8	 9370.0	...
ESACC R  1563938	1563946	9	  676.8	  545.1	  694.1	  551.8	   0.39	     47
SFIX R   1563947
1563947	  695.1	  552.6	 9373.0	...
1563948	  696.1	  552.5	 9383.0	...
1563949	  697.2	  552.5	 9392.0	...
1563950	  697.8	  552.4	 9400.0	...
1563951	  697.2	  552.4	 9398.0	...
1563952	  696.4	  552.5	 9391.0	...
1563953	  695.7	  552.6	 9384.0	...
1563954	  695.1	  552.5	 9378.0	...
1563955	  694.6	  552.3	 9377.0	...
1563956	  694.5	  552.1	 9376.0	...
1563957	  694.4	  552.2	 9375.0	...
1563958	  694.3	  552.4	 9377.0	...
1563959	  694.0	  552.3	 9380.0	...
1563960	  693.7	  552.2	 9383.0	...
1563961	  693.4	  552.1	 9383.0	...
1563962	  693.3	  552.1	 9384.0	...
1563963	  693.3	  552.1	 9387.0	...
1563964	  693.2	  552.1	 9389.0	...
1563965	  693.1	  552.0	 9390.0	...
1563966	  692.8	  552.0	 9390.0	...
1563967	  692.6	  552.1	 9390.0	...
1563968	  692.3	  552.4	 9388.0	...
1563969	  692.3	  552.6	 9384.0	...
1563970	  692.2	  552.7	 9381.0	...
1563971	  692.2	  552.8	 9380.0	...
1563972	  692.3	  552.9	 9378.0	...
1563973	  692.3	  553.0	 9376.0	...
1563974	  692.3	  552.9	 9375.0	...
1563975	  692.3	  552.8	 9372.0	...
1563976	  691.8	  552.7	 9365.0	...
1563977	  691.4	  552.7	 9359.0	...
1563978	  691.3	  552.9	 9356.0	...
1563979	  691.6	  553.1	 9356.0	...
1563980	  692.0	  553.2	 9354.0	...
1563981	  692.0	  553.1	 9353.0	...
1563982	  692.1	  553.0	 9354.0	...
1563983	  692.2	  553.1	 9357.0	...
1563984	  692.4	  553.2	 9361.0	...
1563985	  692.4	  552.8	 9361.0	...
1563986	  692.3	  552.4	 9361.0	...
1563987	  692.2	  552.0	 9360.0	...
1563988	  692.4	  552.0	 9361.0	...
1563989	  692.6	  552.4	 9360.0	...
1563990	  693.0	  552.7	 9360.0	...
MSG	1563991 0000 _ Experiment Start
1563991	  693.2	  552.9	 9361.0	...
1563992	  693.3	  552.7	 9363.0	...
1563993	  693.3	  552.6	 9365.0	...
1563994	  693.1	  552.6	 9365.0	...
1563995	  692.9	  552.5	 9365.0	...
1563996	  692.7	  552.5	 9366.0	...
1563997	  692.6	  552.3	 9366.0	...
1563998	  692.4	  552.1	 9367.0	...
1563999	  692.5	  551.9	 9372.0	...
1564000	  692.7	  551.9	 9377.0	...
1564001	  693.0	  551.9	 9377.0	...
1564002	  693.0	  552.0	 9371.0	...
1564003	  693.0	  552.1	 9365.0	...
1564004	  692.9	  552.2	 9365.0	...
1564005	  692.7	  552.2	 9366.0	...
1564006	  692.8	  552.0	 9368.0	...
1564007	  692.9	  551.9	 9369.0	...
1564008	  693.0	  551.7	 9369.0	...
1564009	  693.0	  551.5	 9367.0	...
1564010	  693.0	  551.3	 9365.0	...
1564011	  693.0	  551.2	 9367.0	...
1564012	  693.0	  551.2	 9370.0	...
1564013	  692.9	  551.2	 9373.0	...
1564014	  692.8	  551.2	 9370.0	...
1564015	  692.7	  551.2	 9368.0	...
1564016	  692.7	  551.2	 9366.0	...
1564017	  692.7	  551.2	 9365.0	...
1564018	  693.0	  551.1	 9365.0	...
1564019	  693.3	  551.0	 9365.0	...
1564020	  693.2	  550.8	 9365.0	...
1564021	  692.7	  550.7	 9362.0	...
1564022	  692.2	  550.8	 9359.0	...
1564023	  692.4	  551.2	 9358.0	...
1564024	  692.7	  551.6	 9358.0	...
1564025	  692.9	  551.5	 9359.0	...
1564026	  692.9	  551.1	 9357.0	...
1564027	  693.0	  550.7	 9356.0	...
1564028	  693.2	  550.8	 9354.0	...
1564029	  693.3	  550.9	 9354.0	...
1564030	  693.3	  551.5	 9355.0	...
1564031	  693.2	  552.0	 9357.0	...
1564032	  693.1	  552.5	 9357.0	...
1564033	  693.0	  552.5	 9356.0	...
1564034	  693.0	  552.5	 9359.0	...
1564035	  693.0	  552.5	 9364.0	...
1564036	  693.0	  552.5	 9366.0	...
1564037	  692.9	  552.5	 9364.0	...
1564038	  692.7	  552.4	 9361.0	...
1564039	  692.7	  552.4	 9359.0	...
1564040	  692.7	  552.5	 9358.0	...
1564041	  692.6	  552.5	 9356.0	...
1564042	  692.5	  552.5	 9355.0	...
1564043	  692.3	  552.5	 9354.0	...
1564044	  692.3	  552.3	 9355.0	...
1564045	  692.7	  552.1	 9357.0	...
1564046	  693.1	  551.9	 9359.0	...
1564047	  693.2	  551.9	 9356.0	...
1564048	  692.7	  551.7	 9350.0	...
1564049	  692.1	  551.5	 9344.0	...
1564050	  692.1	  551.6	 9343.0	...
1564051	  692.3	  552.0	 9343.0	...
1564052	  692.6	  552.2	 9344.0	...
1564053	  692.5	  552.0	 9343.0	...
1564054	  692.6	  551.9	 9342.0	...
1564055	  692.7	  552.1	 9341.0	...
1564056	  692.7	  552.1	 9340.0	...
1564057	  692.8	  552.0	 9338.0	...
1564058	  692.9	  551.7	 9338.0	...
1564059	  693.2	  551.5	 9340.0	...
1564060	  693.3	  551.7	 9342.0	...
1564061	  693.4	  552.1	 9342.0	...
1564062	  693.4	  552.5	 9342.0	...
1564063	  693.6	  552.3	 9342.0	...
1564064	  693.2	  552.0	 9342.0	...
1564065	  692.7	  551.7	 9341.0	...
1564066	  692.7	  551.7	 9341.0	...
1564067	  693.2	  551.7	 9340.0	...
1564068	  693.5	  551.7	 9339.0	...
1564069	  693.2	  551.6	 9338.0	...
1564070	  693.0	  551.4	 9336.0	...
1564071	  692.9	  551.2	 9336.0	...
1564072	  692.8	  551.2	 9336.0	...
1564073	  692.8	  551.1	 9334.0	...
1564074	  693.0	  551.3	 9332.0	...
1564075	  693.4	  551.5	 9333.0	...
1564076	  693.7	  551.7	 9334.0	...
1564077	  693.6	  551.7	 9337.0	...
1564078	  693.4	  551.8	 9339.0	...
1564079	  693.1	  551.9	 9341.0	...
1564080	  693.1	  551.9	 9338.0	...
1564081	  693.0	  551.9	 9333.0	...
1564082	  693.0	  551.7	 9330.0	...
1564083	  693.2	  551.6	 9334.0	...
1564084	  693.4	  551.8	 9337.0	...
1564085	  693.6	  552.2	 9339.0	...
1564086	  693.7	  552.9	 9340.0	...
1564087	  693.6	  553.2	 9340.0	...
1564088	  693.6	  553.4	 9341.0	...
1564089	  693.6	  553.3	 9340.0	...
1564090	  693.8	  553.2	 9338.0	...
1564091	  694.0	  553.3	 9336.0	...
1564092	  694.0	  553.5	 9336.0	...
1564093	  693.7	  553.3	 9338.0	...
1564094	  693.2	  552.4	 9340.0	...
1564095	  692.8	  551.4	 9341.0	...
1564096	  692.7	  551.5	 9340.0	...
1564097	  692.8	  552.0	 9339.0	...
1564098	  692.9	  552.4	 9339.0	...
1564099	  693.0	  552.2	 9338.0	...
1564100	  693.2	  552.0	 9337.0	...
1564101	  693.3	  552.0	 9335.0	...
1564102	  693.5	  552.0	 9334.0	...
1564103	  693.6	  552.1	 9334.0	...
1564104	  693.6	  552.1	 9335.0	...
1564105	  693.7	  552.0	 9331.0	...
1564106	  693.1	  552.0	 9328.0	...
1564107	  692.5	  552.1	 9327.0	...
1564108	  692.2	  552.6	 9329.0	...
1564109	  692.5	  553.2	 9329.0	...
1564110	  692.9	  553.5	 9325.0	...
1564111	  692.9	  553.1	 9321.0	...
1564112	  693.0	  552.7	 9323.0	...
1564113	  693.1	  552.6	 9328.0	...
1564114	  693.1	  552.8	 9333.0	...
1564115	  693.2	  553.0	 9336.0	...
1564116	  693.1	  553.2	 9334.0	...
1564117	  693.1	  553.4	 9331.0	...
1564118	  693.0	  553.5	 9328.0	...
1564119	  692.8	  553.3	 9327.0	...
1564120	  692.9	  553.4	 9327.0	...
1564121	  693.1	  553.8	 9328.0	...
1564122	  693.4	  554.2	 9328.0	...
1564123	  693.2	  554.0	 9328.0	...
1564124	  692.9	  553.5	 9328.0	...
1564125	  692.6	  553.0	 9329.0	...
1564126	  692.5	  553.0	 9331.0	...
1564127	  692.5	  552.6	 9335.0	...
1564128	  692.4	  552.2	 9337.0	...
1564129	  692.5	  552.2	 9339.0	...
1564130	  692.6	  552.5	 9335.0	...
1564131	  692.6	  552.7	 9332.0	...
1564132	  692.5	  552.7	 9333.0	...
1564133	  692.4	  552.5	 9339.0	...
1564134	  692.4	  552.4	 9344.0	...
1564135	  692.3	  552.3	 9345.0	...
1564136	  692.3	  552.3	 9345.0	...
1564137	  692.5	  552.7	 9344.0	...
1564138	  692.7	  553.1	 9343.0	...
1564139	  692.9	  553.5	 9343.0	...
1564140	  692.7	  553.2	 9344.0	...
1564141	  692.6	  552.8	 9344.0	...
1564142	  692.5	  552.6	 9341.0	...
1564143	  692.6	  552.7	 9338.0	...
1564144	  692.6	  552.9	 9333.0	...
1564145	  692.0	  553.3	 9330.0	...
1564146	  691.5	  553.6	 9328.0	...
1564147	  691.0	  553.8	 9329.0	...
1564148	  691.3	  553.7	 9329.0	...
1564149	  691.6	  553.5	 9330.0	...
1564150	  691.9	  553.4	 9330.0	...
1564151	  691.9	  553.8	 9330.0	...
1564152	  692.0	  554.3	 9330.0	...
1564153	  692.3	  555.0	 9331.0	...
1564154	  692.5	  555.2	 9330.0	...
1564155	  692.8	  555.2	 9329.0	...
1564156	  692.9	  555.1	 9327.0	...
1564157	  692.8	  555.0	 9326.0	...
1564158	  692.7	  555.1	 9325.0	...
1564159	  692.8	  555.2	 9326.0	...
1564160	  692.9	  555.2	 9325.0	...
1564161	  692.9	  555.1	 9324.0	...
1564162	  692.8	  555.1	 9319.0	...
1564163	  692.5	  555.1	 9317.0	...
1564164	  692.3	  555.1	 9314.0	...
1564165	  692.2	  555.5	 9315.0	...
1564166	  692.4	  555.8	 9315.0	...
1564167	  692.6	  556.3	 9316.0	...
1564168	  692.7	  556.4	 9316.0	...
1564169	  692.7	  556.5	 9316.0	...
1564170	  692.7	  556.5	 9316.0	...
1564171	  692.7	  556.5	 9315.0	...
1564172	  692.6	  556.4	 9311.0	...
1564173	  692.5	  556.3	 9308.0	...
1564174	  692.4	  556.2	 9304.0	...
1564175	  692.5	  556.3	 9304.0	...
1564176	  692.2	  556.2	 9303.0	...
1564177	  691.9	  556.3	 9301.0	...
1564178	  691.9	  556.4	 9305.0	...
1564179	  692.1	  556.3	 9309.0	...
1564180	  692.5	  556.2	 9313.0	...
1564181	  692.7	  556.5	 9311.0	...
1564182	  692.9	  557.0	 9309.0	...
1564183	  692.8	  557.5	 9308.0	...
1564184	  692.7	  557.6	 9307.0	...
1564185	  692.5	  557.6	 9305.0	...
1564186	  692.3	  557.6	 9303.0	...
1564187	  692.1	  557.7	 9301.0	...
1564188	  692.4	  557.7	 9301.0	...
1564189	  692.9	  557.8	 9303.0	...
1564190	  693.4	  557.7	 9304.0	...
1564191	  693.4	  557.8	 9303.0	...
1564192	  693.4	  557.8	 9302.0	...
1564193	  693.3	  557.6	 9300.0	...
1564194	  693.5	  557.4	 9301.0	...
1564195	  693.7	  557.2	 9302.0	...
1564196	  694.0	  557.1	 9303.0	...
1564197	  694.0	  556.9	 9304.0	...
1564198	  694.0	  556.7	 9305.0	...
1564199	  694.1	  557.0	 9307.0	...
1564200	  694.0	  557.3	 9308.0	...
1564201	  693.8	  557.9	 9309.0	...
1564202	  693.7	  558.1	 9310.0	...
1564203	  693.8	  558.3	 9309.0	...
MSG	1564204 0000 _ Number On
1564204	  694.0	  558.3	 9306.0	...
1564205	  694.2	  558.3	 9304.0	...
1564206	  694.4	  558.2	 9301.0	...
1564207	  694.4	  558.2	 9297.0	...
1564208	  694.3	  558.2	 9295.0	...
1564209	  694.5	  558.1	 9296.0	...
1564210	  694.6	  558.0	 9297.0	...
1564211	  694.9	  557.9	 9298.0	...
1564212	  695.1	  557.9	 9298.0	...
1564213	  695.4	  558.0	 9298.0	...
1564214	  695.6	  558.0	 9300.0	...
1564215	  695.5	  558.1	 9301.0	...
1564216	  695.3	  558.3	 9299.0	...
1564217	  695.1	  558.5	 9296.0	...
1564218	  695.3	  558.6	 9293.0	...
1564219	  695.6	  558.6	 9291.0	...
1564220	  695.9	  558.6	 9287.0	...
1564221	  695.8	  558.9	 9283.0	...
1564222	  695.3	  559.2	 9278.0	...
1564223	  694.8	  559.3	 9276.0	...
1564224	  694.6	  559.0	 9276.0	...
1564225	  694.8	  558.6	 9278.0	...
1564226	  695.4	  558.4	 9279.0	...
1564227	  695.7	  558.2	 9278.0	...
1564228	  696.0	  558.0	 9275.0	...
1564229	  696.0	  558.4	 9272.0	...
1564230	  696.2	  558.8	 9272.0	...
1564231	  696.4	  559.2	 9274.0	...
1564232	  696.2	  559.2	 9270.0	...
1564233	  695.9	  559.2	 9264.0	...
1564234	  695.5	  559.2	 9258.0	...
1564235	  695.3	  559.4	 9260.0	...
1564236	  695.2	  559.7	 9261.0	...
1564237	  695.0	  559.4	 9259.0	...
1564238	  694.9	  559.0	 9252.0	...
1564239	  694.9	  558.3	 9244.0	...
1564240	  694.9	  558.0	 9243.0	...
1564241	  695.3	  558.1	 9246.0	...
1564242	  695.8	  558.4	 9249.0	...
1564243	  695.8	  558.6	 9248.0	...
1564244	  695.4	  558.5	 9248.0	...
1564245	  695.2	  559.1	 9247.0	...
1564246	  695.3	  559.6	 9244.0	...
1564247	  695.5	  560.2	 9240.0	...
1564248	  695.6	  560.1	 9238.0	...
1564249	  695.7	  559.9	 9236.0	...
1564250	  695.9	  559.8	 9234.0	...
1564251	  696.0	  559.7	 9233.0	...
1564252	  695.9	  559.6	 9233.0	...
1564253	  695.8	  559.6	 9233.0	...
1564254	  695.7	  559.7	 9233.0	...
1564255	  696.1	  560.0	 9232.0	...
1564256	  696.4	  560.1	 9233.0	...
1564257	  696.9	  560.1	 9235.0	...
1564258	  697.0	  560.0	 9236.0	...
1564259	  697.2	  560.3	 9230.0	...
1564260	  697.3	  560.6	 9225.0	...
1564261	  697.4	  560.9	 9219.0	...
1564262	  697.4	  561.2	 9218.0	...
1564263	  697.4	  561.4	 9217.0	...
1564264	  697.3	  561.5	 9215.0	...
1564265	  697.2	  561.6	 9214.0	...
1564266	  697.1	  561.7	 9212.0	...
1564267	  697.0	  561.8	 9214.0	...
1564268	  696.9	  561.8	 9218.0	...
1564269	  696.9	  561.7	 9219.0	...
1564270	  696.9	  561.5	 9217.0	...
1564271	  696.9	  561.5	 9211.0	...
1564272	  696.8	  561.7	 9208.0	...
1564273	  696.9	  562.0	 9207.0	...
1564274	  697.0	  562.2	 9206.0	...
1564275	  696.8	  562.2	 9201.0	...
1564276	  696.6	  562.2	 9197.0	...
1564277	  696.5	  562.4	 9196.0	...
1564278	  696.6	  562.5	 9197.0	...
1564279	  696.6	  562.7	 9194.0	...
1564280	  696.8	  562.6	 9191.0	...
1564281	  697.1	  562.5	 9188.0	...
1564282	  697.3	  562.3	 9188.0	...
1564283	  697.4	  562.3	 9186.0	...
1564284	  697.3	  562.7	 9185.0	...
1564285	  697.3	  563.2	 9184.0	...
1564286	  697.3	  563.5	 9184.0	...
1564287	  697.4	  563.5	 9184.0	...
1564288	  697.4	  563.3	 9184.0	...
1564289	  697.5	  563.4	 9182.0	...
1564290	  697.7	  563.6	 9180.0	...
1564291	  697.9	  563.9	 9178.0	...
1564292	  698.2	  564.3	 9177.0	...
1564293	  698.5	  564.6	 9175.0	...
1564294	  698.7	  564.8	 9173.0	...
1564295	  698.9	  564.9	 9172.0	...
1564296	  698.7	  564.9	 9172.0	...
1564297	  698.4	  565.0	 9173.0	...
1564298	  698.1	  565.0	 9174.0	...
1564299	  698.1	  565.1	 9173.0	...
1564300	  698.3	  565.1	 9170.0	...
1564301	  698.5	  565.0	 9166.0	...
1564302	  698.2	  564.9	 9157.0	...
1564303	  697.7	  565.2	 9149.0	...
1564304	  697.2	  565.5	 9144.0	...
1564305	  697.1	  566.1	 9145.0	...
1564306	  697.6	  566.2	 9147.0	...
1564307	  698.1	  566.5	 9147.0	...
1564308	  698.5	  566.5	 9148.0	...
1564309	  698.3	  566.5	 9149.0	...
1564310	  698.1	  566.1	 9148.0	...
1564311	  698.2	  565.8	 9148.0	...
1564312	  698.3	  565.9	 9148.0	...
1564313	  698.5	  566.2	 9148.0	...
1564314	  698.5	  566.5	 9148.0	...
1564315	  698.6	  566.4	 9149.0	...
1564316	  698.7	  566.3	 9150.0	...
1564317	  698.8	  566.0	 9151.0	...
1564318	  698.9	  565.7	 9151.0	...
1564319	  699.1	  565.3	 9152.0	...
1564320	  699.2	  565.7	 9144.0	...
1564321	  699.3	  566.3	 9137.0	...
1564322	  699.3	  566.6	 9131.0	...
1564323	  699.4	  566.2	 9135.0	...
1564324	  699.6	  565.7	 9139.0	...
1564325	  699.9	  565.6	 9137.0	...
1564326	  700.0	  566.0	 9133.0	...
1564327	  700.2	  566.5	 9128.0	...
1564328	  700.0	  567.2	 9128.0	...
1564329	  699.8	  567.3	 9128.0	...
1564330	  700.1	  567.4	 9129.0	...
1564331	  700.6	  567.4	 9129.0	...
1564332	  700.8	  567.3	 9129.0	...
1564333	  700.6	  567.2	 9128.0	...
1564334	  700.4	  567.0	 9127.0	...
1564335	  700.4	  566.9	 9125.0	...
1564336	  700.2	  566.8	 9123.0	...
1564337	  700.0	  567.0	 9121.0	...
1564338	  699.9	  567.4	 9118.0	...
1564339	  700.0	  567.8	 9111.0	...
1564340	  700.1	  568.1	 9105.0	...
1564341	  700.1	  568.2	 9101.0	...
1564342	  700.1	  568.0	 9102.0	...
1564343	  700.2	  567.9	 9103.0	...
1564344	  700.3	  567.9	 9103.0	...
1564345	  700.5	  568.0	 9105.0	...
1564346	  700.5	  568.1	 9106.0	...
1564347	  700.6	  568.0	 9106.0	...
1564348	  700.6	  567.9	 9106.0	...
1564349	  700.7	  568.2	 9107.0	...
1564350	  700.9	  568.5	 9108.0	...
1564351	  700.8	  568.5	 9107.0	...
1564352	  700.5	  568.2	 9103.0	...
1564353	  700.2	  568.0	 9098.0	...
1564354	  700.3	  568.5	 9094.0	...
1564355	  700.3	  568.9	 9091.0	...
1564356	  700.3	  569.4	 9090.0	...
1564357	  700.4	  569.7	 9089.0	...
1564358	  700.4	  570.0	 9089.0	...
1564359	  700.5	  570.3	 9088.0	...
1564360	  700.6	  570.4	 9088.0	...
1564361	  700.8	  570.7	 9087.0	...
1564362	  701.0	  570.8	 9089.0	...
1564363	  701.1	  570.8	 9092.0	...
1564364	  701.1	  570.9	 9095.0	...
1564365	  701.1	  571.1	 9096.0	...
1564366	  701.1	  571.3	 9096.0	...
1564367	  701.4	  571.4	 9096.0	...
1564368	  701.5	  571.3	 9095.0	...
1564369	  701.8	  571.4	 9094.0	...
1564370	  702.0	  571.4	 9084.0	...
1564371	  702.2	  571.5	 9074.0	...
1564372	  702.3	  571.4	 9067.0	...
1564373	  702.3	  571.2	 9071.0	...
1564374	  702.3	  570.9	 9075.0	...
1564375	  701.9	  570.7	 9072.0	...
1564376	  701.5	  571.0	 9070.0	...
1564377	  701.1	  571.4	 9067.0	...
1564378	  701.7	  572.2	 9066.0	...
1564379	  702.3	  572.6	 9065.0	...
1564380	  702.3	  573.0	 9066.0	...
1564381	  701.8	  572.7	 9068.0	...
1564382	  701.3	  572.3	 9069.0	...
1564383	  701.4	  571.9	 9069.0	...
1564384	  701.4	  572.0	 9068.0	...
1564385	  701.3	  572.1	 9068.0	...
1564386	  701.2	  572.3	 9067.0	...
1564387	  701.2	  572.4	 9066.0	...
1564388	  701.2	  572.4	 9067.0	...
1564389	  701.2	  572.3	 9068.0	...
1564390	  701.3	  572.2	 9069.0	...
1564391	  701.4	  572.1	 9069.0	...
1564392	  701.6	  572.3	 9069.0	...
1564393	  701.8	  572.6	 9069.0	...
1564394	  702.0	  573.0	 9065.0	...
1564395	  702.0	  573.2	 9061.0	...
1564396	  702.2	  573.4	 9057.0	...
1564397	  702.3	  573.4	 9057.0	...
1564398	  702.7	  573.5	 9058.0	...
1564399	  702.9	  573.8	 9059.0	...
1564400	  702.8	  574.1	 9058.0	...
1564401	  702.6	  574.3	 9056.0	...
1564402	  702.2	  574.3	 9054.0	...
1564403	  702.1	  574.3	 9054.0	...
1564404	  702.1	  574.0	 9054.0	...
1564405	  702.1	  573.4	 9054.0	...
1564406	  702.1	  573.0	 9054.0	...
1564407	  701.9	  573.1	 9053.0	...
1564408	  701.9	  573.5	 9053.0	...
1564409	  702.0	  574.0	 9052.0	...
1564410	  702.2	  574.3	 9051.0	...
1564411	  702.5	  574.6	 9051.0	...
1564412	  702.8	  574.5	 9051.0	...
1564413	  703.0	  574.5	 9052.0	...
1564414	  703.1	  574.6	 9054.0	...
1564415	  702.9	  574.6	 9056.0	...
1564416	  702.6	  574.6	 9058.0	...
1564417	  702.3	  574.8	 9058.0	...
1564418	  702.7	  574.8	 9059.0	...
1564419	  703.2	  574.9	 9059.0	...
1564420	  703.7	  574.8	 9059.0	...
1564421	  703.6	  574.8	 9058.0	...
1564422	  703.4	  574.9	 9057.0	...
1564423	  703.3	  574.9	 9054.0	...
1564424	  703.1	  574.6	 9053.0	...
1564425	  703.0	  574.3	 9053.0	...
1564426	  702.9	  574.0	 9055.0	...
1564427	  703.2	  574.3	 9055.0	...
1564428	  703.6	  574.6	 9054.0	...
1564429	  703.8	  574.8	 9051.0	...
1564430	  703.7	  574.7	 9046.0	...
1564431	  703.3	  574.6	 9042.0	...
1564432	  703.1	  574.6	 9045.0	...
1564433	  702.9	  574.7	 9052.0	...
1564434	  703.0	  574.8	 9059.0	...
1564435	  703.1	  574.9	 9058.0	...
1564436	  703.1	  574.9	 9055.0	...
1564437	  703.1	  575.0	 9052.0	...
1564438	  703.0	  575.0	 9053.0	...
1564439	  703.3	  575.1	 9054.0	...
1564440	  703.6	  575.2	 9055.0	...
1564441	  703.8	  575.6	 9050.0	...
1564442	  703.8	  576.0	 9047.0	...
1564443	  703.7	  576.0	 9044.0	...
1564444	  703.5	  575.8	 9042.0	...
1564445	  703.4	  575.6	 9039.0	...
1564446	  703.2	  575.6	 9037.0	...
1564447	  703.0	  575.5	 9038.0	...
1564448	  702.7	  575.5	 9036.0	...
1564449	  703.1	  575.5	 9033.0	...
1564450	  703.6	  575.5	 9031.0	...
1564451	  703.8	  575.5	 9032.0	...
1564452	  703.6	  575.6	 9031.0	...
1564453	  703.2	  575.7	 9027.0	...
1564454	  703.2	  575.9	 9023.0	...
1564455	  703.4	  576.0	 9026.0	...
1564456	  703.9	  576.5	 9030.0	...
1564457	  704.4	  576.9	 9034.0	...
1564458	  704.3	  576.8	 9033.0	...
1564459	  703.9	  576.4	 9029.0	...
1564460	  703.6	  576.1	 9025.0	...
1564461	  703.6	  576.4	 9022.0	...
1564462	  703.6	  576.6	 9023.0	...
1564463	  703.6	  576.7	 9024.0	...
1564464	  703.6	  576.6	 9024.0	...
1564465	  703.6	  576.5	 9025.0	...
1564466	  703.6	  576.4	 9026.0	...
1564467	  703.6	  576.8	 9027.0	...
1564468	  703.6	  577.2	 9026.0	...
1564469	  703.8	  577.6	 9026.0	...
1564470	  704.2	  578.1	 9025.0	...
1564471	  704.7	  578.6	 9025.0	...
1564472	  704.9	  578.9	 9025.0	...
1564473	  704.7	  578.6	 9025.0	...
1564474	  704.5	  578.4	 9026.0	...
1564475	  704.2	  578.6	 9027.0	...
1564476	  704.2	  578.6	 9028.0	...
1564477	  704.2	  578.4	 9029.0	...
1564478	  704.5	  578.2	 9029.0	...
1564479	  704.8	  578.2	 9030.0	...
1564480	  704.9	  578.2	 9031.0	...
1564481	  704.9	  578.4	 9030.0	...
1564482	  704.7	  578.6	 9027.0	...
1564483	  704.7	  578.7	 9024.0	...
1564484	  704.6	  578.4	 9024.0	...
1564485	  704.5	  578.3	 9023.0	...
1564486	  704.7	  578.5	 9022.0	...
1564487	  705.3	  578.8	 9021.0	...
1564488	  705.8	  579.2	 9021.0	...
1564489	  706.0	  579.2	 9023.0	...
1564490	  705.9	  579.1	 9025.0	...
1564491	  705.9	  579.1	 9025.0	...
1564492	  705.7	  579.0	 9024.0	...
1564493	  705.5	  578.9	 9022.0	...
1564494	  705.1	  578.7	 9022.0	...
1564495	  704.9	  578.7	 9022.0	...
1564496	  704.5	  578.7	 9023.0	...
1564497	  704.4	  578.6	 9019.0	...
1564498	  704.5	  578.5	 9015.0	...
1564499	  704.6	  578.4	 9011.0	...
1564500	  704.7	  578.1	 9011.0	...
1564501	  704.7	  577.8	 9011.0	...
1564502	  704.7	  577.6	 9011.0	...
1564503	  704.7	  577.9	 9011.0	...
1564504	  704.6	  578.2	 9011.0	...
1564505	  704.6	  578.4	 9012.0	...
1564506	  704.6	  578.7	 9013.0	...
1564507	  704.6	  579.0	 9013.0	...
MSG	1564508 0000 _ Number Off
1564508	  704.6	  579.1	 9014.0	...
1564509	  704.6	  579.2	 9015.0	...
1564510	  704.7	  579.5	 9016.0	...
1564511	  704.8	  579.8	 9020.0	...
1564512	  705.0	  580.0	 9023.0	...
1564513	  705.0	  580.0	 9023.0	...
1564514	  705.0	  579.9	 9018.0	...
1564515	  704.9	  579.8	 9014.0	...
1564516	  704.8	  579.7	 9015.0	...
1564517	  705.1	  579.6	 9016.0	...
1564518	  705.5	  579.5	 9017.0	...
1564519	  705.8	  579.8	 9019.0	...
1564520	  705.8	  580.3	 9022.0	...
1564521	  705.7	  580.5	 9023.0	...
1564522	  705.5	  580.3	 9021.0	...
1564523	  705.4	  580.0	 9019.0	...
1564524	  705.4	  579.8	 9018.0	...
1564525	  705.4	  579.6	 9018.0	...
1564526	  705.4	  579.5	 9019.0	...
1564527	  705.5	  579.9	 9020.0	...
1564528	  705.6	  580.2	 9020.0	...
1564529	  705.7	  580.4	 9020.0	...
1564530	  705.7	  580.3	 9020.0	...
1564531	  705.6	  580.4	 9021.0	...
1564532	  705.4	  580.6	 9022.0	...
1564533	  705.4	  581.0	 9023.0	...
1564534	  705.4	  581.1	 9023.0	...
1564535	  705.4	  580.9	 9021.0	...
1564536	  705.3	  580.6	 9020.0	...
1564537	  705.3	  580.3	 9020.0	...
1564538	  705.3	  580.1	 9017.0	...
1564539	  705.4	  579.8	 9015.0	...
1564540	  705.5	  579.6	 9014.0	...
1564541	  705.6	  580.0	 9017.0	...
1564542	  705.3	  580.3	 9018.0	...
1564543	  705.0	  580.1	 9016.0	...
1564544	  704.7	  579.8	 9015.0	...
1564545	  704.6	  579.9	 9014.0	...
1564546	  704.8	  580.5	 9014.0	...
1564547	  705.1	  581.1	 9013.0	...
1564548	  705.4	  580.9	 9011.0	...
1564549	  705.3	  580.5	 9011.0	...
1564550	  705.2	  580.1	 9009.0	...
1564551	  705.1	  580.2	 9007.0	...
1564552	  705.2	  580.5	 9011.0	...
1564553	  705.3	  580.8	 9016.0	...
1564554	  705.5	  580.9	 9018.0	...
1564555	  705.5	  580.8	 9015.0	...
1564556	  705.4	  580.6	 9012.0	...
1564557	  705.5	  580.4	 9012.0	...
1564558	  705.3	  580.0	 9011.0	...
1564559	  705.1	  579.7	 9011.0	...
1564560	  705.0	  579.8	 9013.0	...
1564561	  705.3	  580.4	 9015.0	...
1564562	  705.7	  581.0	 9012.0	...
1564563	  705.9	  581.0	 9008.0	...
1564564	  705.9	  581.0	 9003.0	...
1564565	  705.9	  581.1	 9004.0	...
1564566	  705.8	  581.4	 9013.0	...
1564567	  705.8	  581.8	 9022.0	...
1564568	  705.8	  581.8	 9030.0	...
1564569	  706.0	  581.6	 9029.0	...
1564570	  706.1	  581.4	 9028.0	...
1564571	  706.3	  581.1	 9026.0	...
1564572	  706.3	  580.8	 9026.0	...
1564573	  706.2	  581.2	 9025.0	...
1564574	  706.2	  581.9	 9023.0	...
1564575	  706.1	  582.5	 9021.0	...
1564576	  706.1	  582.5	 9019.0	...
1564577	  706.0	  581.9	 9020.0	...
1564578	  705.9	  581.3	 9022.0	...
1564579	  705.6	  580.7	 9018.0	...
1564580	  705.4	  580.7	 9012.0	...
1564581	  705.3	  581.0	 9008.0	...
1564582	  705.1	  581.3	 9010.0	...
1564583	  704.9	  581.6	 9013.0	...
1564584	  705.1	  581.5	 9012.0	...
1564585	  705.8	  581.5	 9015.0	...
1564586	  706.5	  581.6	 9018.0	...
1564587	  706.3	  581.7	 9015.0	...
1564588	  705.9	  581.8	 9010.0	...
1564589	  705.5	  581.9	 9007.0	...
1564590	  705.5	  582.0	 9009.0	...
1564591	  705.4	  582.1	 9010.0	...
1564592	  705.1	  581.4	 9009.0	...
1564593	  704.9	  580.7	 9009.0	...
1564594	  705.1	  580.8	 9011.0	...
1564595	  705.4	  581.5	 9013.0	...
1564596	  705.7	  582.2	 9014.0	...
1564597	  705.7	  582.0	 9018.0	...
1564598	  705.9	  581.7	 9022.0	...
1564599	  706.2	  581.6	 9024.0	...
1564600	  706.4	  581.5	 9022.0	...
1564601	  706.4	  581.6	 9019.0	...
1564602	  706.3	  581.6	 9016.0	...
1564603	  706.0	  581.7	 9018.0	...
1564604	  705.9	  581.7	 9023.0	...
1564605	  705.9	  581.8	 9028.0	...
1564606	  705.9	  581.8	 9027.0	...
1564607	  705.9	  581.8	 9026.0	...
1564608	  705.9	  581.8	 9024.0	...
1564609	  705.9	  582.3	 9024.0	...
1564610	  706.3	  582.8	 9024.0	...
1564611	  706.6	  582.8	 9024.0	...
1564612	  706.6	  582.3	 9022.0	...
1564613	  706.4	  581.8	 9021.0	...
1564614	  706.3	  581.8	 9024.0	...
1564615	  706.3	  581.9	 9026.0	...
1564616	  706.3	  582.1	 9029.0	...
1564617	  706.3	  582.4	 9028.0	...
1564618	  706.2	  582.5	 9028.0	...
1564619	  706.0	  582.6	 9028.0	...
1564620	  706.0	  582.7	 9033.0	...
1564621	  706.1	  582.8	 9038.0	...
1564622	  706.1	  582.8	 9040.0	...
1564623	  706.2	  582.7	 9036.0	...
1564624	  706.3	  582.5	 9031.0	...
1564625	  706.0	  582.2	 9031.0	...
1564626	  705.6	  581.9	 9031.0	...
1564627	  705.2	  581.6	 9031.0	...
1564628	  705.3	  581.6	 9035.0	...
1564629	  705.4	  581.5	 9041.0	...
1564630	  705.5	  581.8	 9048.0	...
1564631	  705.6	  582.1	 9052.0	...
1564632	  705.8	  582.5	 9053.0	...
1564633	  706.0	  582.6	 9054.0	...
1564634	  706.3	  582.7	 9055.0	...
1564635	  706.5	  582.7	 9051.0	...
1564636	  706.6	  582.6	 9047.0	...
1564637	  706.5	  582.4	 9043.0	...
1564638	  706.2	  582.2	 9044.0	...
1564639	  706.0	  582.1	 9043.0	...
1564640	  705.8	  582.1	 9043.0	...
1564641	  705.8	  582.0	 9041.0	...
1564642	  705.6	  582.0	 9038.0	...
1564643	  705.4	  582.0	 9036.0	...
1564644	  705.2	  581.9	 9036.0	...
1564645	  705.0	  581.7	 9037.0	...
1564646	  704.9	  581.6	 9036.0	...
1564647	  705.0	  581.8	 9035.0	...
1564648	  705.5	  582.1	 9034.0	...
1564649	  706.0	  582.4	 9035.0	...
1564650	  706.3	  582.4	 9037.0	...
1564651	  706.2	  582.4	 9038.0	...
1564652	  706.3	  582.5	 9038.0	...
1564653	  706.3	  582.5	 9039.0	...
1564654	  706.0	  582.3	 9036.0	...
1564655	  705.7	  582.2	 9033.0	...
1564656	  705.4	  582.1	 9030.0	...
1564657	  705.5	  582.1	 9030.0	...
1564658	  705.6	  582.0	 9032.0	...
1564659	  705.7	  582.0	 9034.0	...
1564660	  705.7	  582.0	 9033.0	...
1564661	  705.9	  582.0	 9031.0	...
1564662	  706.0	  582.1	 9028.0	...
1564663	  706.3	  582.2	 9027.0	...
1564664	  706.4	  582.2	 9028.0	...
1564665	  706.5	  581.8	 9031.0	...
1564666	  706.5	  581.3	 9034.0	...
1564667	  706.6	  581.0	 9035.0	...
1564668	  706.5	  581.1	 9037.0	...
1564669	  706.4	  581.3	 9040.0	...
1564670	  706.3	  581.3	 9043.0	...
1564671	  706.4	  581.4	 9045.0	...
1564672	  706.4	  581.5	 9045.0	...
1564673	  706.4	  581.6	 9045.0	...
1564674	  706.4	  581.5	 9045.0	...
1564675	  706.4	  581.4	 9045.0	...
1564676	  706.5	  581.3	 9045.0	...
1564677	  706.5	  581.6	 9042.0	...
1564678	  706.5	  581.8	 9040.0	...
1564679	  706.3	  582.0	 9038.0	...
1564680	  706.2	  582.1	 9037.0	...
1564681	  706.0	  582.1	 9037.0	...
1564682	  706.0	  582.1	 9037.0	...
1564683	  706.0	  581.7	 9038.0	...
1564684	  706.0	  581.2	 9039.0	...
1564685	  706.0	  580.9	 9040.0	...
1564686	  706.0	  581.0	 9039.0	...
1564687	  706.0	  581.2	 9040.0	...
1564688	  705.8	  581.3	 9039.0	...
1564689	  705.6	  581.2	 9038.0	...
1564690	  705.3	  581.1	 9037.0	...
1564691	  705.1	  581.2	 9037.0	...
1564692	  705.4	  581.3	 9037.0	...
1564693	  705.7	  581.6	 9038.0	...
1564694	  706.1	  581.8	 9039.0	...
1564695	  706.0	  581.8	 9039.0	...
1564696	  706.0	  581.5	 9040.0	...
1564697	  706.1	  581.2	 9042.0	...
1564698	  706.0	  581.0	 9042.0	...
1564699	  705.9	  581.2	 9042.0	...
1564700	  705.7	  581.5	 9042.0	...
1564701	  705.7	  581.9	 9043.0	...
1564702	  705.7	  581.9	 9041.0	...
1564703	  705.8	  581.8	 9040.0	...
1564704	  705.8	  581.5	 9039.0	...
1564705	  705.4	  581.3	 9038.0	...
1564706	  705.1	  581.1	 9038.0	...
1564707	  705.3	  581.1	 9040.0	...
1564708	  705.8	  581.1	 9042.0	...
1564709	  706.1	  581.0	 9044.0	...
1564710	  705.8	  580.7	 9048.0	...
1564711	  705.5	  580.5	 9053.0	...
1564712	  705.2	  580.3	 9055.0	...
1564713	  705.1	  580.3	 9053.0	...
1564714	  704.9	  580.3	 9050.0	...
1564715	  705.0	  580.3	 9047.0	...
1564716	  705.1	  580.4	 9046.0	...
1564717	  705.2	  580.4	 9047.0	...
1564718	  705.4	  580.3	 9048.0	...
MSG	1564719 0000 _ Number On
1564719	  705.5	  580.3	 9048.0	...
1564720	  705.8	  580.2	 9047.0	...
1564721	  706.0	  580.3	 9043.0	...
1564722	  705.9	  580.4	 9041.0	...
1564723	  705.7	  580.4	 9040.0	...
1564724	  705.5	  580.1	 9043.0	...
1564725	  705.5	  579.7	 9046.0	...
1564726	  705.3	  579.3	 9050.0	...
1564727	  705.1	  579.3	 9053.0	...
1564728	  704.9	  579.4	 9056.0	...
1564729	  704.9	  579.4	 9056.0	...
1564730	  705.1	  579.8	 9057.0	...
1564731	  705.2	  580.1	 9057.0	...
1564732	  705.3	  580.4	 9057.0	...
1564733	  705.0	  580.3	 9057.0	...
1564734	  704.8	  579.9	 9058.0	...
1564735	  704.7	  579.7	 9057.0	...
1564736	  704.7	  579.4	 9056.0	...
1564737	  704.7	  579.5	 9056.0	...
1564738	  704.7	  579.4	 9056.0	...
1564739	  704.6	  579.4	 9056.0	...
1564740	  704.6	  579.4	 9056.0	...
1564741	  704.5	  579.6	 9056.0	...
1564742	  704.5	  579.8	 9055.0	...
1564743	  704.6	  579.4	 9053.0	...
1564744	  704.2	  578.9	 9052.0	...
1564745	  703.7	  578.4	 9051.0	...
1564746	  703.7	  578.3	 9051.0	...
1564747	  704.1	  578.1	 9050.0	...
1564748	  704.6	  578.3	 9050.0	...
1564749	  704.6	  578.7	 9051.0	...
1564750	  704.4	  579.1	 9052.0	...
1564751	  704.1	  579.3	 9054.0	...
1564752	  703.8	  579.4	 9056.0	...
1564753	  703.8	  579.5	 9059.0	...
1564754	  704.0	  579.6	 9062.0	...
1564755	  704.1	  579.7	 9063.0	...
1564756	  704.3	  579.6	 9064.0	...
1564757	  704.3	  579.3	 9063.0	...
1564758	  704.4	  578.5	 9063.0	...
1564759	  704.3	  577.8	 9063.0	...
1564760	  704.2	  577.1	 9066.0	...
1564761	  704.2	  577.0	 9069.0	...
1564762	  703.9	  577.2	 9071.0	...
1564763	  703.7	  577.7	 9070.0	...
1564764	  703.5	  578.1	 9068.0	...
1564765	  703.5	  578.3	 9067.0	...
1564766	  703.7	  578.4	 9065.0	...
1564767	  703.9	  578.5	 9063.0	...
1564768	  704.1	  578.4	 9060.0	...
1564769	  704.0	  578.1	 9058.0	...
1564770	  703.8	  577.8	 9056.0	...
1564771	  703.9	  577.7	 9057.0	...
1564772	  704.1	  577.5	 9058.0	...
1564773	  704.1	  577.4	 9059.0	...
1564774	  703.9	  577.2	 9057.0	...
1564775	  703.4	  577.2	 9057.0	...
1564776	  703.0	  577.1	 9055.0	...
1564777	  702.7	  577.0	 9055.0	...
1564778	  702.4	  576.8	 9054.0	...
1564779	  702.3	  576.8	 9056.0	...
1564780	  702.7	  577.0	 9056.0	...
1564781	  703.1	  577.1	 9053.0	...
1564782	  703.6	  577.1	 9049.0	...
1564783	  703.2	  576.8	 9048.0	...
1564784	  702.8	  576.5	 9050.0	...
1564785	  702.6	  576.4	 9049.0	...
1564786	  702.9	  576.5	 9047.0	...
1564787	  703.1	  576.5	 9045.0	...
1564788	  703.0	  576.5	 9045.0	...
1564789	  703.0	  576.5	 9046.0	...
1564790	  702.9	  576.4	 9047.0	...
1564791	  702.9	  576.3	 9047.0	...
1564792	  702.8	  576.3	 9048.0	...
1564793	  702.8	  576.3	 9045.0	...
1564794	  702.9	  576.2	 9043.0	...
1564795	  702.9	  576.1	 9042.0	...
1564796	  702.8	  576.1	 9044.0	...
1564797	  702.6	  576.1	 9044.0	...
1564798	  702.2	  576.2	 9044.0	...
1564799	  702.1	  576.2	 9045.0	...
1564800	  702.0	  576.2	 9047.0	...
1564801	  702.0	  576.4	 9046.0	...
1564802	  702.2	  576.7	 9044.0	...
1564803	  702.5	  576.8	 9045.0	...
1564804	  702.7	  576.4	 9048.0	...
1564805	  702.3	  576.0	 9048.0	...
1564806	  701.8	  575.5	 9044.0	...
1564807	  701.3	  575.2	 9040.0	...
1564808	  701.2	  575.4	 9041.0	...
1564809	  701.1	  575.8	 9041.0	...
1564810	  701.1	  576.1	 9043.0	...
1564811	  701.3	  576.1	 9045.0	...
1564812	  701.6	  576.4	 9049.0	...
1564813	  701.9	  576.7	 9050.0	...
1564814	  702.2	  576.9	 9052.0	...
1564815	  702.2	  576.9	 9047.0	...
1564816	  702.1	  576.6	 9043.0	...
1564817	  701.9	  576.4	 9042.0	...
1564818	  701.9	  576.1	 9045.0	...
1564819	  702.3	  576.5	 9049.0	...
1564820	  702.8	  576.9	 9047.0	...
1564821	  703.3	  577.3	 9044.0	...
1564822	  703.3	  577.2	 9043.0	...
1564823	  703.0	  576.9	 9046.0	...
1564824	  702.6	  576.6	 9053.0	...
1564825	  702.1	  576.4	 9059.0	...
1564826	  702.0	  576.1	 9062.0	...
1564827	  702.0	  575.8	 9063.0	...
1564828	  702.1	  575.5	 9063.0	...
1564829	  702.1	  575.4	 9064.0	...
1564830	  702.1	  575.3	 9064.0	...
1564831	  702.1	  575.2	 9063.0	...
1564832	  702.1	  575.0	 9062.0	...
1564833	  701.9	  574.5	 9062.0	...
1564834	  701.8	  574.2	 9062.0	...
1564835	  701.7	  574.6	 9060.0	...
1564836	  701.9	  575.2	 9059.0	...
1564837	  702.1	  575.9	 9060.0	...
1564838	  702.2	  576.0	 9062.0	...
1564839	  702.3	  576.1	 9065.0	...
1564840	  702.3	  576.2	 9065.0	...
1564841	  702.1	  576.1	 9063.0	...
1564842	  702.0	  576.0	 9061.0	...
1564843	  702.1	  576.0	 9059.0	...
1564844	  702.3	  575.9	 9058.0	...
1564845	  702.5	  575.8	 9058.0	...
1564846	  702.3	  575.7	 9058.0	...
1564847	  702.1	  575.6	 9057.0	...
1564848	  701.7	  575.5	 9054.0	...
1564849	  701.6	  575.4	 9053.0	...
1564850	  701.6	  575.3	 9053.0	...
1564851	  701.9	  575.1	 9052.0	...
1564852	  701.9	  575.0	 9050.0	...
1564853	  701.5	  575.2	 9048.0	...
1564854	  701.1	  575.4	 9048.0	...
1564855	  700.6	  575.6	 9048.0	...
1564856	  700.6	  575.7	 9051.0	...
1564857	  700.5	  575.7	 9053.0	...
1564858	  700.4	  575.3	 9056.0	...
1564859	  700.6	  574.9	 9055.0	...
1564860	  700.9	  574.7	 9055.0	...
1564861	  701.2	  574.9	 9056.0	...
1564862	  701.3	  575.1	 9057.0	...
1564863	  701.3	  575.2	 9059.0	...
1564864	  700.9	  575.0	 9061.0	...
1564865	  700.3	  574.7	 9061.0	...
1564866	  699.8	  574.4	 9060.0	...
1564867	  700.0	  574.5	 9062.0	...
1564868	  700.1	  574.6	 9064.0	...
1564869	  700.4	  574.8	 9065.0	...
1564870	  700.6	  574.8	 9063.0	...
1564871	  700.8	  574.7	 9061.0	...
1564872	  701.1	  574.6	 9060.0	...
1564873	  701.3	  574.8	 9060.0	...
1564874	  701.5	  575.0	 9060.0	...
1564875	  701.5	  575.1	 9060.0	...
1564876	  701.4	  575.0	 9060.0	...
1564877	  701.3	  574.8	 9066.0	...
1564878	  701.2	  574.7	 9072.0	...
1564879	  701.1	  574.7	 9073.0	...
1564880	  701.1	  574.6	 9069.0	...
1564881	  700.8	  574.4	 9065.0	...
1564882	  700.4	  574.2	 9066.0	...
1564883	  700.0	  574.2	 9067.0	...
1564884	  700.1	  574.3	 9068.0	...
1564885	  700.3	  574.4	 9067.0	...
1564886	  700.6	  574.4	 9066.0	...
1564887	  700.7	  574.3	 9065.0	...
1564888	  700.7	  574.3	 9064.0	...
1564889	  700.8	  574.3	 9061.0	...
1564890	  700.8	  574.5	 9059.0	...
1564891	  701.0	  574.8	 9057.0	...
1564892	  701.1	  575.2	 9058.0	...
1564893	  701.2	  575.4	 9059.0	...
1564894	  701.2	  575.5	 9061.0	...
1564895	  701.1	  575.3	 9063.0	...
1564896	  701.0	  575.1	 9063.0	...
1564897	  700.7	  574.8	 9063.0	...
1564898	  700.5	  574.8	 9064.0	...
1564899	  700.4	  574.7	 9066.0	...
1564900	  700.3	  575.0	 9065.0	...
1564901	  700.2	  575.2	 9065.0	...
1564902	  700.2	  575.1	 9061.0	...
1564903	  700.3	  574.8	 9057.0	...
1564904	  700.2	  574.6	 9054.0	...
1564905	  700.1	  574.7	 9057.0	...
1564906	  700.1	  574.9	 9060.0	...
1564907	  700.3	  575.0	 9064.0	...
1564908	  700.5	  575.2	 9061.0	...
1564909	  700.7	  575.2	 9057.0	...
1564910	  700.7	  575.3	 9051.0	...
1564911	  700.7	  575.4	 9049.0	...
1564912	  700.7	  575.3	 9050.0	...
1564913	  700.7	  575.2	 9052.0	...
1564914	  700.6	  575.2	 9054.0	...
1564915	  700.6	  575.2	 9056.0	...
1564916	  700.6	  575.3	 9058.0	...
1564917	  700.5	  575.3	 9059.0	...
1564918	  700.5	  575.2	 9058.0	...
1564919	  700.6	  575.1	 9057.0	...
1564920	  700.7	  575.1	 9057.0	...
1564921	  700.7	  575.1	 9057.0	...
1564922	  700.6	  574.8	 9056.0	...
1564923	  700.4	  574.5	 9054.0	...
1564924	  700.3	  574.4	 9052.0	...
1564925	  700.3	  574.3	 9052.0	...
1564926	  700.5	  574.8	 9052.0	...
1564927	  700.7	  575.4	 9052.0	...
1564928	  700.9	  575.5	 9051.0	...
1564929	  700.9	  574.9	 9052.0	...
1564930	  700.9	  574.3	 9052.0	...
1564931	  700.8	  574.1	 9051.0	...
1564932	  700.8	  574.2	 9051.0	...
1564933	  701.0	  575.0	 9055.0	...
1564934	  701.3	  575.7	 9060.0	...
1564935	  701.3	  576.4	 9066.0	...
1564936	  701.0	  576.3	 9069.0	...
1564937	  700.6	  576.2	 9071.0	...
1564938	  700.5	  576.4	 9070.0	...
1564939	  700.4	  576.6	 9068.0	...
1564940	  700.3	  576.6	 9067.0	...
1564941	  700.3	  576.1	 9065.0	...
1564942	  700.2	  575.7	 9064.0	...
1564943	  700.1	  575.4	 9062.0	...
1564944	  700.1	  575.5	 9061.0	...
1564945	  699.9	  575.5	 9061.0	...
1564946	  699.9	  575.5	 9062.0	...
1564947	  700.3	  575.5	 9063.0	...
1564948	  700.7	  575.5	 9064.0	...
1564949	  700.8	  575.5	 9064.0	...
1564950	  700.5	  575.3	 9064.0	...
1564951	  700.1	  574.9	 9064.0	...
1564952	  700.3	  575.1	 9065.0	...
1564953	  700.5	  575.6	 9064.0	...
1564954	  700.7	  576.0	 9064.0	...
1564955	  700.7	  575.9	 9063.0	...
1564956	  700.6	  575.9	 9063.0	...
1564957	  700.2	  575.4	 9064.0	...
1564958	  699.8	  574.9	 9066.0	...
1564959	  699.7	  574.4	 9072.0	...
1564960	  700.0	  574.1	 9077.0	...
1564961	  700.3	  573.9	 9077.0	...
1564962	  700.2	  574.2	 9073.0	...
1564963	  700.2	  574.7	 9068.0	...
1564964	  700.1	  575.1	 9065.0	...
1564965	  699.8	  575.0	 9065.0	...
1564966	  699.5	  575.0	 9070.0	...
1564967	  699.8	  574.9	 9077.0	...
1564968	  700.2	  575.0	 9081.0	...
1564969	  700.4	  575.1	 9082.0	...
1564970	  700.3	  575.3	 9080.0	...
1564971	  700.1	  575.4	 9077.0	...
1564972	  699.9	  575.4	 9077.0	...
1564973	  699.7	  574.9	 9077.0	...
1564974	  699.4	  574.5	 9074.0	...
1564975	  699.1	  573.9	 9072.0	...
1564976	  699.2	  573.7	 9073.0	...
1564977	  699.5	  573.4	 9077.0	...
1564978	  699.3	  573.4	 9081.0	...
1564979	  698.8	  573.4	 9080.0	...
1564980	  698.6	  573.4	 9080.0	...
1564981	  698.9	  573.4	 9079.0	...
1564982	  699.2	  573.4	 9079.0	...
1564983	  699.3	  573.4	 9079.0	...
1564984	  699.4	  573.4	 9079.0	...
1564985	  699.2	  573.5	 9078.0	...
1564986	  698.9	  573.6	 9076.0	...
1564987	  698.6	  573.7	 9074.0	...
1564988	  698.5	  573.8	 9075.0	...
1564989	  698.4	  573.9	 9078.0	...
1564990	  699.0	  573.8	 9082.0	...
1564991	  699.6	  573.9	 9086.0	...
1564992	  700.0	  574.0	 9088.0	...
1564993	  699.5	  573.9	 9089.0	...
1564994	  699.1	  573.7	 9090.0	...
1564995	  699.1	  573.4	 9091.0	...
1564996	  699.4	  573.2	 9088.0	...
1564997	  699.1	  573.1	 9084.0	...
1564998	  698.5	  573.1	 9084.0	...
1564999	  698.2	  573.2	 9087.0	...
1565000	  698.5	  573.3	 9090.0	...
1565001	  698.3	  573.0	 9090.0	...
1565002	  697.9	  572.6	 9090.0	...
1565003	  697.6	  572.2	 9090.0	...
1565004	  697.8	  572.3	 9091.0	...
1565005	  698.0	  572.4	 9093.0	...
1565006	  698.2	  572.5	 9095.0	...
1565007	  698.4	  572.6	 9095.0	...
1565008	  698.6	  572.6	 9095.0	...
1565009	  698.7	  572.5	 9094.0	...
1565010	  698.6	  572.6	 9092.0	...
1565011	  698.9	  572.7	 9091.0	...
1565012	  699.2	  572.6	 9091.0	...
1565013	  699.1	  572.3	 9092.0	...
1565014	  698.8	  571.9	 9093.0	...
1565015	  698.6	  571.8	 9092.0	...
1565016	  698.6	  571.7	 9090.0	...
1565017	  698.3	  571.6	 9087.0	...
1565018	  698.0	  571.6	 9084.0	...
1565019	  698.0	  571.9	 9084.0	...
1565020	  698.1	  572.1	 9087.0	...
1565021	  698.2	  572.3	 9091.0	...
MSG	1565022 0000 _ Number Off
1565022	  698.2	  571.8	 9092.0	...
1565023	  698.5	  571.5	 9089.0	...
1565024	  698.7	  571.4	 9087.0	...
1565025	  699.0	  571.9	 9087.0	...
1565026	  699.0	  572.3	 9091.0	...
1565027	  699.0	  572.6	 9094.0	...
1565028	  699.0	  572.7	 9098.0	...
1565029	  699.0	  572.6	 9099.0	...
1565030	  699.0	  572.5	 9100.0	...
1565031	  699.0	  572.4	 9101.0	...
1565032	  698.8	  572.6	 9101.0	...
1565033	  698.8	  572.6	 9101.0	...
1565034	  698.7	  572.4	 9100.0	...
1565035	  698.7	  572.1	 9100.0	...
1565036	  698.6	  571.8	 9096.0	...
1565037	  698.5	  571.7	 9092.0	...
1565038	  698.5	  571.6	 9090.0	...
1565039	  698.6	  571.5	 9093.0	...
1565040	  698.6	  571.5	 9093.0	...
1565041	  698.7	  571.6	 9089.0	...
1565042	  698.8	  571.8	 9085.0	...
1565043	  699.0	  572.0	 9090.0	...
1565044	  699.1	  572.5	 9096.0	...
1565045	  699.2	  572.8	 9103.0	...
1565046	  699.2	  572.9	 9103.0	...
1565047	  699.0	  572.7	 9102.0	...
1565048	  698.7	  572.6	 9100.0	...
1565049	  698.5	  572.5	 9108.0	...
1565050	  698.6	  572.4	 9116.0	...
1565051	  698.8	  572.4	 9124.0	...
1565052	  699.0	  572.5	 9123.0	...
1565053	  699.0	  572.5	 9122.0	...
1565054	  698.9	  572.4	 9123.0	...
1565055	  698.8	  572.3	 9122.0	...
1565056	  698.8	  572.3	 9121.0	...
1565057	  698.8	  572.6	 9123.0	...
1565058	  698.6	  572.8	 9126.0	...
1565059	  698.5	  572.9	 9123.0	...
1565060	  698.4	  572.7	 9117.0	...
1565061	  698.6	  572.6	 9114.0	...
1565062	  699.0	  572.6	 9118.0	...
1565063	  699.3	  572.4	 9122.0	...
1565064	  699.5	  572.3	 9123.0	...
1565065	  699.5	  572.4	 9124.0	...
1565066	  699.6	  572.9	 9125.0	...
1565067	  699.4	  573.5	 9129.0	...
1565068	  699.4	  573.7	 9133.0	...
1565069	  699.4	  573.4	 9133.0	...
1565070	  699.7	  573.2	 9130.0	...
1565071	  699.9	  573.2	 9127.0	...
1565072	  699.9	  572.8	 9127.0	...
1565073	  699.7	  572.5	 9127.0	...
1565074	  699.5	  572.1	 9127.0	...
1565075	  699.5	  572.1	 9127.0	...
1565076	  699.5	  572.3	 9128.0	...
1565077	  699.7	  572.8	 9125.0	...
1565078	  699.9	  573.4	 9121.0	...
1565079	  700.0	  573.8	 9123.0	...
1565080	  699.8	  573.7	 9129.0	...
1565081	  699.5	  573.4	 9135.0	...
1565082	  699.3	  573.3	 9133.0	...
1565083	  699.6	  573.3	 9132.0	...
1565084	  699.8	  573.4	 9131.0	...
1565085	  699.9	  573.3	 9130.0	...
1565086	  699.8	  573.3	 9129.0	...
1565087	  699.8	  572.8	 9127.0	...
1565088	  699.7	  572.3	 9128.0	...
1565089	  699.6	  571.8	 9129.0	...
1565090	  699.8	  571.8	 9129.0	...
1565091	  700.0	  571.5	 9129.0	...
1565092	  699.8	  571.3	 9129.0	...
1565093	  699.4	  571.2	 9129.0	...
1565094	  699.1	  571.8	 9128.0	...
1565095	  699.1	  572.1	 9127.0	...
1565096	  699.3	  572.5	 9126.0	...
1565097	  699.5	  572.3	 9125.0	...
1565098	  699.7	  572.3	 9126.0	...
1565099	  699.7	  572.4	 9126.0	...
1565100	  699.8	  572.4	 9126.0	...
1565101	  699.7	  572.5	 9126.0	...
1565102	  699.7	  572.4	 9127.0	...
1565103	  699.7	  572.2	 9129.0	...
1565104	  699.7	  572.1	 9130.0	...
1565105	  699.6	  572.0	 9130.0	...
1565106	  699.3	  572.0	 9129.0	...
1565107	  699.0	  571.8	 9128.0	...
1565108	  698.9	  571.6	 9128.0	...
1565109	  698.8	  571.3	 9128.0	...
1565110	  698.9	  571.1	 9128.0	...
1565111	  699.1	  571.1	 9131.0	...
1565112	  699.3	  571.0	 9133.0	...
1565113	  699.3	  570.9	 9135.0	...
1565114	  699.2	  570.7	 9137.0	...
1565115	  699.1	  570.7	 9141.0	...
1565116	  699.0	  570.9	 9144.0	...
1565117	  699.2	  571.2	 9144.0	...
1565118	  699.3	  571.3	 9146.0	...
1565119	  699.4	  571.3	 9149.0	...
1565120	  699.1	  571.3	 9150.0	...
1565121	  698.7	  570.7	 9147.0	...
1565122	  698.4	  570.0	 9144.0	...
1565123	  698.5	  569.7	 9143.0	...
1565124	  698.7	  570.1	 9142.0	...
1565125	  699.0	  570.6	 9141.0	...
1565126	  699.0	  570.9	 9141.0	...
1565127	  699.1	  571.3	 9144.0	...
1565128	  699.1	  571.1	 9150.0	...
1565129	  699.2	  570.7	 9154.0	...
1565130	  699.4	  570.4	 9156.0	...
1565131	  699.6	  570.3	 9155.0	...
1565132	  699.6	  570.3	 9154.0	...
1565133	  699.6	  570.3	 9153.0	...
1565134	  699.7	  570.3	 9153.0	...
1565135	  699.8	  570.2	 9152.0	...
1565136	  700.0	  570.2	 9153.0	...
1565137	  699.7	  570.1	 9155.0	...
1565138	  699.4	  570.0	 9158.0	...
1565139	  699.2	  569.8	 9157.0	...
1565140	  699.2	  569.9	 9153.0	...
1565141	  699.4	  569.9	 9147.0	...
1565142	  699.4	  569.9	 9143.0	...
1565143	  699.4	  569.9	 9141.0	...
1565144	  699.5	  570.1	 9145.0	...
1565145	  699.7	  570.3	 9149.0	...
1565146	  699.8	  570.4	 9152.0	...
1565147	  699.8	  570.3	 9152.0	...
1565148	  699.8	  570.2	 9152.0	...
1565149	  699.7	  570.3	 9152.0	...
1565150	  699.7	  570.3	 9152.0	...
1565151	  699.7	  570.1	 9151.0	...
1565152	  699.8	  569.9	 9150.0	...
1565153	  699.8	  569.7	 9148.0	...
1565154	  699.8	  569.7	 9148.0	...
1565155	  699.9	  569.8	 9149.0	...
1565156	  699.9	  569.6	 9151.0	...
1565157	  699.8	  569.5	 9156.0	...
1565158	  699.8	  569.3	 9160.0	...
1565159	  699.8	  569.4	 9163.0	...
1565160	  700.0	  569.5	 9163.0	...
1565161	  700.0	  569.5	 9164.0	...
1565162	  699.7	  569.2	 9165.0	...
1565163	  699.4	  569.0	 9167.0	...
1565164	  699.1	  568.7	 9169.0	...
1565165	  699.1	  568.8	 9170.0	...
1565166	  699.1	  568.9	 9171.0	...
1565167	  699.2	  569.0	 9172.0	...
1565168	  699.2	  569.1	 9172.0	...
1565169	  699.1	  569.1	 9172.0	...
1565170	  699.1	  569.3	 9172.0	...
1565171	  699.1	  569.3	 9171.0	...
1565172	  699.1	  569.3	 9170.0	...
1565173	  699.0	  569.3	 9169.0	...
1565174	  698.9	  569.3	 9169.0	...
1565175	  698.8	  569.3	 9169.0	...
1565176	  698.7	  569.0	 9172.0	...
1565177	  698.8	  568.6	 9174.0	...
1565178	  698.9	  568.2	 9176.0	...
1565179	  699.0	  568.1	 9178.0	...
1565180	  698.9	  568.2	 9179.0	...
1565181	  698.7	  568.4	 9179.0	...
1565182	  698.4	  568.2	 9177.0	...
1565183	  698.7	  567.7	 9177.0	...
1565184	  699.2	  567.1	 9177.0	...
1565185	  699.5	  567.0	 9180.0	...
1565186	  699.4	  566.9	 9183.0	...
1565187	  698.9	  566.9	 9187.0	...
1565188	  698.5	  567.0	 9188.0	...
1565189	  698.5	  567.0	 9187.0	...
1565190	  698.7	  567.1	 9184.0	...
1565191	  698.9	  567.3	 9182.0	...
1565192	  698.8	  567.6	 9182.0	...
1565193	  698.9	  567.9	 9182.0	...
1565194	  699.0	  568.2	 9182.0	...
1565195	  699.1	  568.2	 9183.0	...
1565196	  698.8	  568.1	 9184.0	...
1565197	  698.5	  567.8	 9187.0	...
1565198	  698.3	  567.5	 9190.0	...
1565199	  698.4	  567.4	 9191.0	...
1565200	  698.5	  567.4	 9189.0	...
1565201	  698.6	  567.6	 9188.0	...
1565202	  698.7	  567.8	 9188.0	...
1565203	  698.8	  567.9	 9191.0	...
1565204	  698.9	  567.9	 9194.0	...
1565205	  699.0	  568.0	 9196.0	...
1565206	  699.0	  568.1	 9196.0	...
1565207	  698.9	  568.3	 9195.0	...
1565208	  698.9	  568.3	 9193.0	...
1565209	  698.8	  568.2	 9193.0	...
1565210	  698.8	  567.9	 9194.0	...
1565211	  698.8	  567.8	 9200.0	...
1565212	  698.9	  567.7	 9204.0	...
1565213	  699.1	  567.8	 9210.0	...
1565214	  699.1	  567.7	 9211.0	...
1565215	  699.2	  567.5	 9213.0	...
1565216	  699.2	  567.4	 9212.0	...
1565217	  699.1	  567.3	 9206.0	...
1565218	  699.1	  567.3	 9200.0	...
1565219	  699.1	  567.4	 9195.0	...
1565220	  699.2	  567.4	 9196.0	...
1565221	  699.2	  567.2	 9197.0	...
1565222	  699.1	  567.0	 9199.0	...
1565223	  699.0	  566.8	 9200.0	...
1565224	  698.8	  566.8	 9199.0	...
1565225	  698.6	  566.6	 9199.0	...
1565226	  698.4	  566.4	 9200.0	...
1565227	  698.4	  566.6	 9201.0	...
1565228	  698.5	  567.0	 9201.0	...
1565229	  698.6	  567.3	 9201.0	...
1565230	  698.6	  567.3	 9201.0	...
1565231	  698.8	  567.3	 9206.0	...
1565232	  698.9	  567.4	 9210.0	...
1565233	  699.0	  567.4	 9212.0	...
MSG	1565234 0000 _ Number On
1565234	  699.0	  567.6	 9210.0	...
1565235	  699.1	  567.7	 9208.0	...
1565236	  699.1	  568.0	 9205.0	...
1565237	  699.0	  568.2	 9203.0	...
1565238	  699.0	  568.3	 9202.0	...
1565239	  698.6	  568.1	 9202.0	...
1565240	  698.3	  568.0	 9202.0	...
1565241	  698.0	  567.8	 9201.0	...
1565242	  698.1	  567.8	 9200.0	...
1565243	  698.4	  567.8	 9203.0	...
1565244	  698.7	  567.8	 9207.0	...
1565245	  698.9	  567.7	 9212.0	...
1565246	  698.7	  567.5	 9212.0	...
1565247	  698.6	  567.4	 9214.0	...
1565248	  698.5	  567.3	 9215.0	...
1565249	  698.6	  566.9	 9216.0	...
1565250	  698.8	  566.6	 9215.0	...
1565251	  698.7	  566.3	 9209.0	...
1565252	  698.6	  566.4	 9203.0	...
1565253	  698.5	  566.4	 9201.0	...
1565254	  698.6	  566.5	 9206.0	...
1565255	  698.5	  566.6	 9212.0	...
1565256	  698.3	  566.7	 9215.0	...
1565257	  698.1	  566.8	 9216.0	...
1565258	  697.9	  566.7	 9216.0	...
1565259	  697.9	  566.6	 9216.0	...
1565260	  697.7	  566.5	 9212.0	...
1565261	  697.5	  566.5	 9209.0	...
1565262	  697.3	  566.7	 9205.0	...
1565263	  697.5	  567.1	 9206.0	...
1565264	  698.0	  567.4	 9206.0	...
1565265	  698.5	  567.3	 9207.0	...
1565266	  698.5	  567.0	 9207.0	...
1565267	  698.4	  566.8	 9208.0	...
1565268	  698.4	  567.1	 9209.0	...
1565269	  698.4	  567.4	 9211.0	...
1565270	  698.4	  567.4	 9212.0	...
1565271	  698.3	  567.1	 9213.0	...
1565272	  698.3	  566.8	 9216.0	...
1565273	  698.1	  566.9	 9219.0	...
1565274	  698.0	  567.0	 9220.0	...
1565275	  697.7	  566.7	 9223.0	...
1565276	  697.6	  566.4	 9225.0	...
1565277	  697.6	  566.1	 9228.0	...
1565278	  697.8	  566.3	 9228.0	...
1565279	  697.9	  566.4	 9229.0	...
1565280	  697.8	  566.2	 9229.0	...
1565281	  697.7	  566.1	 9227.0	...
1565282	  697.6	  566.0	 9227.0	...
1565283	  697.6	  565.9	 9228.0	...
1565284	  697.9	  566.0	 9230.0	...
1565285	  698.2	  566.2	 9231.0	...
1565286	  698.5	  566.4	 9230.0	...
1565287	  698.5	  566.3	 9229.0	...
1565288	  698.4	  566.2	 9228.0	...
1565289	  698.5	  566.0	 9227.0	...
1565290	  698.4	  565.9	 9226.0	...
1565291	  698.2	  565.3	 9226.0	...
1565292	  697.8	  564.9	 9225.0	...
1565293	  697.6	  565.0	 9231.0	...
1565294	  697.7	  565.7	 9236.0	...
1565295	  697.8	  566.4	 9241.0	...
1565296	  697.8	  566.6	 9238.0	...
1565297	  697.7	  566.7	 9237.0	...
1565298	  697.8	  567.0	 9237.0	...
1565299	  698.0	  567.1	 9240.0	...
1565300	  698.2	  566.8	 9242.0	...
1565301	  698.4	  566.3	 9244.0	...
1565302	  698.3	  565.8	 9244.0	...
1565303	  698.3	  565.7	 9242.0	...
1565304	  698.4	  565.7	 9240.0	...
1565305	  698.5	  565.9	 9239.0	...
1565306	  698.7	  566.1	 9240.0	...
1565307	  698.8	  566.4	 9240.0	...
1565308	  698.8	  566.4	 9242.0	...
1565309	  698.7	  566.5	 9245.0	...
1565310	  698.5	  566.5	 9245.0	...
1565311	  698.3	  566.2	 9244.0	...
1565312	  698.1	  565.9	 9242.0	...
1565313	  697.8	  565.5	 9243.0	...
1565314	  697.9	  565.5	 9243.0	...
1565315	  698.4	  565.4	 9244.0	...
1565316	  698.8	  565.4	 9243.0	...
1565317	  699.1	  565.3	 9243.0	...
1565318	  699.3	  565.3	 9244.0	...
1565319	  699.4	  565.2	 9245.0	...
1565320	  698.9	  565.3	 9246.0	...
1565321	  698.5	  565.5	 9246.0	...
1565322	  698.1	  565.8	 9246.0	...
1565323	  698.5	  566.0	 9247.0	...
1565324	  698.7	  566.1	 9251.0	...
1565325	  699.0	  565.9	 9255.0	...
1565326	  699.1	  565.9	 9258.0	...
1565327	  699.1	  566.0	 9257.0	...
1565328	  698.9	  566.1	 9256.0	...
1565329	  698.7	  566.1	 9255.0	...
1565330	  698.6	  566.1	 9255.0	...
1565331	  698.5	  566.2	 9254.0	...
1565332	  698.5	  566.3	 9252.0	...
1565333	  698.5	  566.4	 9251.0	...
1565334	  698.9	  566.2	 9252.0	...
1565335	  699.2	  566.3	 9253.0	...
1565336	  699.5	  566.3	 9255.0	...
1565337	  699.5	  566.5	 9256.0	...
1565338	  699.3	  566.5	 9257.0	...
1565339	  699.1	  566.2	 9261.0	...
1565340	  699.2	  565.9	 9265.0	...
1565341	  699.5	  565.8	 9266.0	...
1565342	  699.7	  566.2	 9262.0	...
1565343	  699.6	  566.6	 9253.0	...
1565344	  699.4	  566.3	 9247.0	...
1565345	  698.8	  565.9	 9241.0	...
1565346	  698.2	  565.6	 9240.0	...
1565347	  697.9	  566.1	 9239.0	...
1565348	  698.2	  566.6	 9239.0	...
1565349	  698.8	  567.1	 9239.0	...
1565350	  699.1	  567.1	 9237.0	...
1565351	  699.3	  567.4	 9235.0	...
1565352	  699.3	  567.7	 9232.0	...
1565353	  699.3	  567.6	 9232.0	...
1565354	  699.2	  567.5	 9231.0	...
1565355	  699.2	  567.4	 9233.0	...
1565356	  699.2	  567.5	 9236.0	...
1565357	  699.2	  567.6	 9242.0	...
1565358	  699.0	  567.3	 9246.0	...
1565359	  698.9	  567.0	 9249.0	...
1565360	  698.8	  566.8	 9250.0	...
1565361	  698.7	  566.7	 9245.0	...
1565362	  698.6	  566.5	 9240.0	...
1565363	  698.5	  566.2	 9235.0	...
1565364	  698.5	  566.0	 9234.0	...
1565365	  698.8	  565.8	 9234.0	...
1565366	  699.0	  566.2	 9235.0	...
1565367	  699.2	  566.6	 9238.0	...
1565368	  699.1	  567.0	 9242.0	...
1565369	  699.1	  566.8	 9244.0	...
1565370	  699.1	  566.8	 9248.0	...
1565371	  699.1	  567.0	 9250.0	...
1565372	  699.0	  567.3	 9252.0	...
1565373	  699.0	  567.4	 9249.0	...
1565374	  698.8	  567.3	 9246.0	...
1565375	  698.6	  567.0	 9243.0	...
1565376	  698.5	  566.6	 9241.0	...
1565377	  698.6	  566.3	 9247.0	...
1565378	  698.6	  566.2	 9253.0	...
1565379	  698.7	  566.2	 9257.0	...
1565380	  698.6	  566.4	 9252.0	...
1565381	  698.6	  566.7	 9248.0	...
1565382	  698.6	  567.1	 9246.0	...
1565383	  698.5	  567.0	 9248.0	...
1565384	  698.5	  566.8	 9249.0	...
1565385	  698.5	  566.9	 9250.0	...
1565386	  698.6	  567.2	 9253.0	...
1565387	  698.7	  567.3	 9256.0	...
1565388	  698.9	  566.8	 9259.0	...
1565389	  699.1	  566.3	 9261.0	...
1565390	  699.3	  566.3	 9262.0	...
1565391	  699.4	  566.5	 9262.0	...
1565392	  699.4	  566.6	 9261.0	...
1565393	  699.4	  566.4	 9260.0	...
1565394	  699.4	  566.2	 9260.0	...
1565395	  699.4	  566.4	 9260.0	...
1565396	  699.3	  566.5	 9261.0	...
1565397	  699.1	  566.7	 9264.0	...
1565398	  699.2	  566.7	 9266.0	...
1565399	  699.3	  566.9	 9267.0	...
1565400	  700.0	  567.0	 9267.0	...
1565401	  700.5	  566.6	 9268.0	...
1565402	  700.7	  566.3	 9263.0	...
1565403	  700.4	  566.1	 9259.0	...
1565404	  700.2	  566.2	 9258.0	...
1565405	  699.8	  566.4	 9262.0	...
1565406	  699.5	  566.5	 9265.0	...
1565407	  699.3	  566.7	 9264.0	...
1565408	  699.4	  566.6	 9263.0	...
1565409	  699.5	  566.4	 9262.0	...
1565410	  699.6	  566.1	 9261.0	...
1565411	  699.6	  566.0	 9261.0	...
1565412	  699.6	  565.9	 9260.0	...
1565413	  699.6	  565.9	 9260.0	...
1565414	  699.8	  565.9	 9259.0	...
1565415	  699.9	  565.8	 9259.0	...
1565416	  699.9	  565.8	 9259.0	...
1565417	  700.1	  565.8	 9258.0	...
1565418	  700.2	  565.7	 9258.0	...
1565419	  700.0	  565.5	 9257.0	...
1565420	  699.7	  565.4	 9257.0	...
1565421	  699.3	  565.2	 9259.0	...
1565422	  699.1	  565.2	 9262.0	...
1565423	  699.0	  565.1	 9266.0	...
1565424	  698.8	  565.1	 9267.0	...
1565425	  698.5	  565.1	 9269.0	...
1565426	  698.3	  565.1	 9265.0	...
1565427	  698.5	  565.2	 9261.0	...
1565428	  699.0	  565.2	 9254.0	...
1565429	  699.8	  565.2	 9252.0	...
1565430	  700.0	  565.2	 9256.0	...
1565431	  700.2	  565.3	 9263.0	...
1565432	  700.1	  565.5	 9269.0	...
1565433	  700.0	  565.5	 9268.0	...
1565434	  699.9	  565.8	 9266.0	...
1565435	  700.0	  566.1	 9265.0	...
1565436	  699.6	  566.0	 9264.0	...
1565437	  699.1	  565.7	 9262.0	...
1565438	  698.9	  565.4	 9265.0	...
1565439	  699.1	  565.5	 9268.0	...
1565440	  699.4	  565.6	 9274.0	...
1565441	  699.5	  565.8	 9277.0	...
1565442	  699.4	  566.0	 9279.0	...
1565443	  699.2	  566.1	 9280.0	...
1565444	  698.9	  566.0	 9281.0	...
1565445	  698.8	  565.7	 9278.0	...
1565446	  698.7	  565.4	 9274.0	...
1565447	  698.6	  564.6	 9271.0	...
1565448	  698.5	  564.1	 9274.0	...
1565449	  698.6	  563.6	 9277.0	...
1565450	  698.7	  563.7	 9280.0	...
1565451	  698.9	  564.1	 9280.0	...
1565452	  699.0	  564.4	 9281.0	...
1565453	  699.1	  564.7	 9282.0	...
1565454	  699.1	  564.6	 9283.0	...
1565455	  699.2	  564.6	 9284.0	...
1565456	  699.3	  564.6	 9283.0	...
1565457	  699.3	  565.0	 9283.0	...
1565458	  699.4	  565.3	 9283.0	...
1565459	  699.5	  565.5	 9283.0	...
1565460	  699.3	  565.3	 9283.0	...
1565461	  699.2	  565.0	 9284.0	...
1565462	  699.0	  564.9	 9287.0	...
1565463	  699.2	  564.9	 9290.0	...
1565464	  699.4	  564.9	 9289.0	...
1565465	  699.6	  564.9	 9287.0	...
1565466	  699.6	  564.8	 9286.0	...
1565467	  699.7	  564.6	 9287.0	...
1565468	  699.8	  564.5	 9287.0	...
1565469	  700.0	  564.5	 9287.0	...
1565470	  700.1	  564.5	 9290.0	...
1565471	  700.2	  564.5	 9297.0	...
1565472	  700.2	  564.6	 9304.0	...
1565473	  699.9	  564.6	 9303.0	...
1565474	  699.5	  564.6	 9300.0	...
1565475	  699.2	  564.3	 9297.0	...
1565476	  699.1	  564.1	 9299.0	...
1565477	  698.8	  563.9	 9302.0	...
1565478	  698.4	  564.0	 9303.0	...
1565479	  698.1	  564.2	 9303.0	...
1565480	  698.5	  564.3	 9304.0	...
1565481	  698.9	  564.5	 9305.0	...
1565482	  699.2	  564.4	 9308.0	...
1565483	  699.1	  564.2	 9310.0	...
1565484	  699.2	  564.0	 9307.0	...
1565485	  699.4	  564.1	 9304.0	...
1565486	  699.1	  564.2	 9308.0	...
1565487	  698.6	  564.3	 9317.0	...
1565488	  698.4	  564.3	 9322.0	...
1565489	  698.8	  564.3	 9318.0	...
1565490	  698.9	  564.2	 9314.0	...
1565491	  698.4	  564.1	 9312.0	...
1565492	  698.1	  563.9	 9311.0	...
1565493	  698.2	  564.0	 9313.0	...
1565494	  698.3	  564.2	 9315.0	...
1565495	  698.1	  564.2	 9318.0	...
1565496	  697.8	  563.9	 9319.0	...
1565497	  697.6	  563.8	 9321.0	...
1565498	  697.7	  564.0	 9322.0	...
1565499	  697.8	  564.1	 9323.0	...
1565500	  697.9	  564.1	 9327.0	...
1565501	  698.0	  563.9	 9330.0	...
1565502	  698.1	  563.8	 9333.0	...
1565503	  698.2	  563.6	 9333.0	...
1565504	  698.4	  563.6	 9333.0	...
1565505	  698.6	  563.7	 9331.0	...
1565506	  698.6	  564.2	 9330.0	...
1565507	  698.4	  564.6	 9329.0	...
1565508	  698.3	  564.6	 9329.0	...
1565509	  698.3	  564.2	 9328.0	...
1565510	  698.3	  563.8	 9327.0	...
1565511	  698.3	  563.6	 9327.0	...
1565512	  698.5	  563.6	 9328.0	...
1565513	  698.6	  563.7	 9329.0	...
1565514	  698.6	  563.9	 9330.0	...
1565515	  698.2	  563.9	 9331.0	...
1565516	  697.7	  563.7	 9333.0	...
1565517	  697.4	  563.7	 9328.0	...
1565518	  697.4	  563.9	 9322.0	...
1565519	  697.4	  564.2	 9317.0	...
1565520	  697.4	  564.2	 9319.0	...
1565521	  697.6	  564.4	 9321.0	...
1565522	  697.9	  564.6	 9321.0	...
1565523	  698.1	  565.0	 9320.0	...
1565524	  698.0	  565.1	 9319.0	...
1565525	  697.8	  565.1	 9321.0	...
1565526	  697.7	  564.8	 9323.0	...
1565527	  697.5	  564.4	 9326.0	...
1565528	  697.4	  564.1	 9326.0	...
1565529	  697.4	  564.0	 9326.0	...
1565530	  697.4	  564.0	 9327.0	...
1565531	  697.4	  564.0	 9325.0	...
1565532	  697.5	  564.0	 9323.0	...
1565533	  697.6	  564.0	 9328.0	...
1565534	  697.8	  563.9	 9334.0	...
1565535	  697.9	  564.1	 9339.0	...
1565536	  697.9	  564.1	 9339.0	...
MSG	1565537 0000 _ Number Off
1565537	  697.9	  564.2	 9339.0	...
1565538	  697.8	  564.1	 9338.0	...
1565539	  697.7	  564.2	 9338.0	...
1565540	  697.6	  564.3	 9338.0	...
1565541	  697.7	  564.8	 9338.0	...
1565542	  697.7	  565.2	 9339.0	...
1565543	  697.8	  565.2	 9340.0	...
1565544	  697.9	  564.7	 9340.0	...
1565545	  698.1	  564.3	 9342.0	...
1565546	  698.2	  564.5	 9343.0	...
1565547	  698.2	  564.8	 9344.0	...
1565548	  698.1	  565.1	 9344.0	...
1565549	  697.9	  565.0	 9344.0	...
1565550	  697.7	  564.9	 9343.0	...
1565551	  697.4	  565.0	 9342.0	...
1565552	  697.2	  565.0	 9341.0	...
1565553	  697.2	  565.0	 9339.0	...
1565554	  697.3	  564.9	 9339.0	...
1565555	  697.1	  564.5	 9340.0	...
1565556	  696.9	  564.2	 9342.0	...
1565557	  696.5	  563.7	 9345.0	...
1565558	  696.3	  563.7	 9344.0	...
1565559	  696.6	  564.1	 9343.0	...
1565560	  696.9	  564.6	 9344.0	...
1565561	  697.3	  565.0	 9348.0	...
1565562	  697.4	  564.9	 9352.0	...
1565563	  697.5	  565.0	 9352.0	...
1565564	  697.7	  565.0	 9352.0	...
1565565	  697.7	  565.2	 9355.0	...
1565566	  697.7	  565.4	 9359.0	...
1565567	  697.7	  565.4	 9358.0	...
1565568	  697.7	  565.3	 9354.0	...
1565569	  697.8	  564.8	 9351.0	...
1565570	  697.9	  564.4	 9352.0	...
1565571	  697.8	  564.6	 9353.0	...
1565572	  697.5	  565.0	 9352.0	...
1565573	  697.1	  564.9	 9352.0	...
1565574	  696.7	  564.5	 9351.0	...
1565575	  696.4	  564.3	 9351.0	...
1565576	  696.2	  564.5	 9350.0	...
1565577	  696.2	  564.8	 9350.0	...
1565578	  696.4	  564.7	 9350.0	...
1565579	  696.8	  564.7	 9351.0	...
1565580	  697.4	  564.6	 9353.0	...
1565581	  697.8	  564.4	 9355.0	...
1565582	  697.7	  564.1	 9357.0	...
1565583	  697.5	  563.8	 9360.0	...
1565584	  697.3	  563.7	 9362.0	...
1565585	  697.4	  563.8	 9362.0	...
1565586	  697.4	  563.9	 9363.0	...
1565587	  697.4	  564.0	 9365.0	...
1565588	  697.4	  564.0	 9364.0	...
1565589	  697.3	  564.2	 9362.0	...
1565590	  697.3	  564.3	 9360.0	...
1565591	  697.1	  564.4	 9362.0	...
1565592	  696.9	  564.6	 9364.0	...
1565593	  696.8	  564.9	 9367.0	...
1565594	  697.2	  565.3	 9367.0	...
1565595	  697.6	  565.3	 9367.0	...
1565596	  697.9	  565.2	 9368.0	...
1565597	  697.8	  565.0	 9368.0	...
1565598	  697.7	  564.8	 9368.0	...
1565599	  697.8	  564.7	 9367.0	...
1565600	  697.9	  564.6	 9366.0	...
1565601	  697.4	  564.7	 9365.0	...
1565602	  697.0	  564.9	 9368.0	...
1565603	  696.7	  565.3	 9373.0	...
1565604	  696.9	  565.5	 9377.0	...
1565605	  697.1	  565.8	 9376.0	...
1565606	  696.9	  565.9	 9374.0	...
1565607	  696.8	  565.9	 9373.0	...
1565608	  696.8	  565.9	 9374.0	...
1565609	  696.9	  566.0	 9376.0	...
1565610	  697.0	  566.1	 9376.0	...
1565611	  697.1	  566.2	 9370.0	...
1565612	  697.1	  566.2	 9365.0	...
1565613	  696.7	  566.1	 9360.0	...
1565614	  696.3	  566.0	 9360.0	...
1565615	  695.9	  566.0	 9363.0	...
1565616	  695.9	  566.1	 9366.0	...
1565617	  696.0	  566.2	 9368.0	...
1565618	  696.1	  566.3	 9368.0	...
1565619	  696.2	  566.3	 9367.0	...
1565620	  696.4	  566.2	 9367.0	...
1565621	  696.5	  565.9	 9367.0	...
1565622	  696.2	  565.6	 9369.0	...
1565623	  695.8	  565.4	 9371.0	...
1565624	  695.3	  565.6	 9369.0	...
1565625	  695.3	  565.7	 9364.0	...
1565626	  695.6	  565.7	 9359.0	...
1565627	  696.1	  565.8	 9359.0	...
1565628	  696.6	  565.8	 9359.0	...
1565629	  696.7	  565.8	 9361.0	...
1565630	  696.7	  565.7	 9363.0	...
1565631	  696.7	  565.5	 9366.0	...
1565632	  696.6	  565.3	 9367.0	...
1565633	  696.5	  565.3	 9366.0	...
1565634	  696.5	  565.7	 9363.0	...
1565635	  696.3	  566.1	 9360.0	...
1565636	  696.1	  566.5	 9363.0	...
1565637	  695.9	  566.6	 9368.0	...
1565638	  695.9	  566.8	 9372.0	...
1565639	  696.0	  566.9	 9372.0	...
1565640	  696.1	  567.0	 9369.0	...
1565641	  696.1	  567.0	 9367.0	...
1565642	  696.0	  566.8	 9370.0	...
1565643	  696.1	  566.6	 9376.0	...
1565644	  696.1	  566.5	 9382.0	...
1565645	  696.2	  566.7	 9383.0	...
1565646	  696.1	  566.8	 9379.0	...
1565647	  696.0	  566.9	 9374.0	...
1565648	  695.9	  566.8	 9369.0	...
1565649	  695.9	  566.6	 9367.0	...
1565650	  695.6	  566.5	 9364.0	...
1565651	  695.2	  566.4	 9361.0	...
1565652	  694.8	  566.4	 9362.0	...
1565653	  694.8	  566.3	 9365.0	...
1565654	  694.9	  566.1	 9369.0	...
1565655	  694.9	  565.9	 9370.0	...
1565656	  694.8	  565.8	 9370.0	...
1565657	  694.7	  565.6	 9371.0	...
1565658	  694.7	  565.5	 9371.0	...
1565659	  694.6	  565.4	 9373.0	...
1565660	  694.6	  565.4	 9379.0	...
1565661	  694.8	  565.3	 9384.0	...
1565662	  694.8	  565.4	 9383.0	...
1565663	  694.8	  565.4	 9377.0	...
1565664	  694.7	  565.8	 9376.0	...
1565665	  694.5	  566.2	 9381.0	...
1565666	  694.3	  566.5	 9378.0	...
1565667	  694.1	  566.5	 9371.0	...
1565668	  694.1	  566.5	 9363.0	...
1565669	  694.1	  566.4	 9362.0	...
1565670	  694.0	  566.4	 9367.0	...
1565671	  694.0	  566.4	 9372.0	...
1565672	  694.4	  566.3	 9376.0	...
1565673	  695.0	  566.2	 9375.0	...
1565674	  695.4	  566.2	 9370.0	...
1565675	  695.1	  566.2	 9366.0	...
1565676	  694.8	  566.2	 9366.0	...
1565677	  694.7	  566.3	 9369.0	...
1565678	  694.5	  566.4	 9365.0	...
1565679	  694.1	  566.3	 9359.0	...
1565680	  693.8	  566.1	 9353.0	...
1565681	  693.6	  565.9	 9352.0	...
1565682	  693.5	  565.8	 9351.0	...
1565683	  693.7	  565.8	 9349.0	...
1565684	  693.9	  565.8	 9348.0	...
1565685	  694.2	  565.8	 9347.0	...
1565686	  694.2	  565.8	 9352.0	...
1565687	  694.1	  565.9	 9357.0	...
1565688	  693.9	  566.0	 9361.0	...
1565689	  693.6	  566.0	 9360.0	...
1565690	  693.4	  566.0	 9359.0	...
1565691	  693.4	  566.4	 9359.0	...
1565692	  693.3	  566.7	 9359.0	...
1565693	  693.2	  566.7	 9359.0	...
1565694	  693.1	  566.4	 9360.0	...
1565695	  693.1	  566.1	 9363.0	...
1565696	  693.2	  566.0	 9369.0	...
1565697	  693.4	  565.9	 9369.0	...
1565698	  693.6	  565.9	 9369.0	...
1565699	  693.7	  565.8	 9370.0	...
1565700	  693.7	  565.8	 9376.0	...
1565701	  693.8	  565.6	 9382.0	...
1565702	  693.7	  565.6	 9382.0	...
1565703	  693.8	  565.6	 9380.0	...
1565704	  693.9	  565.6	 9378.0	...
1565705	  693.5	  565.8	 9376.0	...
1565706	  693.0	  566.1	 9374.0	...
1565707	  692.8	  566.3	 9375.0	...
1565708	  693.2	  566.4	 9377.0	...
1565709	  693.3	  566.3	 9379.0	...
1565710	  693.2	  566.0	 9379.0	...
1565711	  693.0	  565.8	 9378.0	...
1565712	  693.1	  565.7	 9377.0	...
1565713	  692.9	  565.6	 9372.0	...
1565714	  692.6	  565.6	 9366.0	...
1565715	  692.4	  565.7	 9365.0	...
1565716	  692.5	  565.8	 9368.0	...
1565717	  692.7	  565.9	 9370.0	...
1565718	  692.9	  565.8	 9367.0	...
1565719	  692.8	  565.7	 9364.0	...
1565720	  692.8	  565.6	 9364.0	...
1565721	  692.9	  565.2	 9364.0	...
1565722	  693.0	  564.9	 9364.0	...
1565723	  693.0	  565.0	 9366.0	...
1565724	  693.1	  565.4	 9368.0	...
1565725	  693.1	  565.8	 9370.0	...
1565726	  693.1	  565.8	 9378.0	...
1565727	  693.2	  565.8	 9387.0	...
1565728	  693.3	  565.8	 9397.0	...
1565729	  693.3	  565.8	 9398.0	...
1565730	  693.0	  565.8	 9397.0	...
1565731	  692.7	  565.7	 9394.0	...
1565732	  692.5	  565.5	 9392.0	...
1565733	  692.3	  565.4	 9391.0	...
1565734	  692.1	  565.4	 9387.0	...
1565735	  691.8	  565.4	 9383.0	...
1565736	  691.7	  565.3	 9379.0	...
1565737	  691.8	  565.8	 9379.0	...
1565738	  691.8	  566.4	 9378.0	...
1565739	  691.8	  566.8	 9376.0	...
1565740	  691.7	  566.7	 9376.0	...
1565741	  691.6	  566.5	 9375.0	...
1565742	  691.6	  566.4	 9373.0	...
1565743	  691.9	  566.3	 9376.0	...
1565744	  692.1	  565.9	 9383.0	...
1565745	  692.4	  565.2	 9389.0	...
1565746	  692.0	  564.6	 9391.0	...
MSG	1565747 0000 _ Number On
1565747	  691.6	  564.8	 9392.0	...
1565748	  691.2	  565.2	 9393.0	...
1565749	  691.0	  565.5	 9394.0	...
1565750	  691.2	  565.3	 9392.0	...
1565751	  691.4	  565.1	 9394.0	...
1565752	  691.7	  565.0	 9395.0	...
1565753	  691.7	  565.0	 9396.0	...
1565754	  691.5	  565.0	 9394.0	...
1565755	  691.3	  565.1	 9394.0	...
1565756	  691.1	  565.3	 9395.0	...
1565757	  691.0	  565.4	 9394.0	...
1565758	  691.0	  565.6	 9391.0	...
1565759	  691.0	  565.6	 9388.0	...
1565760	  691.1	  565.6	 9386.0	...
1565761	  691.1	  565.6	 9387.0	...
1565762	  691.1	  565.8	 9388.0	...
1565763	  691.1	  566.0	 9388.0	...
1565764	  691.1	  565.8	 9388.0	...
1565765	  691.1	  565.5	 9385.0	...
1565766	  691.1	  565.3	 9381.0	...
1565767	  691.2	  565.8	 9378.0	...
1565768	  691.2	  566.4	 9380.0	...
1565769	  691.2	  566.5	 9385.0	...
1565770	  691.1	  566.3	 9389.0	...
1565771	  691.1	  566.1	 9391.0	...
1565772	  691.2	  566.0	 9390.0	...
1565773	  691.1	  565.7	 9389.0	...
1565774	  690.9	  565.5	 9389.0	...
1565775	  690.7	  565.4	 9388.0	...
1565776	  690.7	  565.4	 9385.0	...
1565777	  690.8	  565.5	 9382.0	...
1565778	  690.8	  565.5	 9380.0	...
1565779	  690.7	  565.4	 9380.0	...
1565780	  690.7	  565.3	 9385.0	...
1565781	  690.7	  565.2	 9388.0	...
1565782	  690.8	  565.1	 9391.0	...
1565783	  690.9	  565.1	 9390.0	...
1565784	  691.1	  565.1	 9389.0	...
1565785	  691.0	  565.1	 9388.0	...
1565786	  690.7	  565.1	 9389.0	...
1565787	  690.4	  565.0	 9390.0	...
1565788	  690.3	  565.1	 9388.0	...
1565789	  690.2	  565.1	 9385.0	...
1565790	  690.0	  565.0	 9384.0	...
1565791	  690.0	  564.9	 9388.0	...
1565792	  690.0	  564.8	 9393.0	...
1565793	  690.1	  564.9	 9397.0	...
1565794	  690.0	  564.7	 9400.0	...
1565795	  689.9	  564.6	 9398.0	...
1565796	  689.6	  564.5	 9397.0	...
1565797	  689.3	  564.5	 9397.0	...
1565798	  689.1	  564.6	 9398.0	...
1565799	  688.7	  564.7	 9398.0	...
1565800	  688.2	  564.7	 9398.0	...
1565801	  688.2	  564.8	 9397.0	...
1565802	  688.7	  564.8	 9397.0	...
1565803	  689.2	  565.0	 9397.0	...
1565804	  689.2	  565.3	 9397.0	...
1565805	  689.3	  565.4	 9398.0	...
1565806	  689.5	  565.4	 9399.0	...
1565807	  689.7	  565.4	 9399.0	...
1565808	  689.8	  565.4	 9399.0	...
1565809	  689.7	  565.4	 9400.0	...
1565810	  689.7	  565.4	 9401.0	...
1565811	  689.6	  565.3	 9403.0	...
1565812	  689.6	  565.2	 9399.0	...
1565813	  689.5	  565.2	 9395.0	...
1565814	  689.4	  565.3	 9391.0	...
1565815	  689.2	  565.3	 9391.0	...
1565816	  689.1	  565.3	 9391.0	...
1565817	  688.9	  565.3	 9391.0	...
1565818	  688.7	  565.0	 9393.0	...
1565819	  688.5	  564.8	 9401.0	...
1565820	  688.5	  564.6	 9408.0	...
1565821	  688.5	  564.6	 9414.0	...
1565822	  688.6	  564.8	 9409.0	...
1565823	  688.4	  565.0	 9404.0	...
1565824	  688.2	  565.3	 9400.0	...
1565825	  688.0	  565.2	 9400.0	...
1565826	  688.1	  565.1	 9400.0	...
1565827	  688.1	  564.8	 9403.0	...
1565828	  688.1	  564.7	 9406.0	...
1565829	  687.9	  564.9	 9408.0	...
1565830	  687.8	  565.1	 9408.0	...
1565831	  687.7	  565.3	 9408.0	...
1565832	  687.7	  565.0	 9409.0	...
1565833	  687.8	  564.8	 9409.0	...
1565834	  687.8	  564.5	 9408.0	...
1565835	  687.7	  564.3	 9406.0	...
1565836	  687.9	  564.5	 9405.0	...
1565837	  688.2	  564.8	 9404.0	...
1565838	  688.4	  565.1	 9405.0	...
1565839	  688.5	  565.4	 9405.0	...
1565840	  688.5	  565.6	 9406.0	...
1565841	  688.5	  565.8	 9407.0	...
1565842	  688.3	  565.9	 9409.0	...
1565843	  688.2	  566.0	 9406.0	...
1565844	  688.2	  566.3	 9401.0	...
1565845	  688.3	  566.4	 9397.0	...
1565846	  688.3	  566.3	 9397.0	...
1565847	  688.3	  565.3	 9400.0	...
1565848	  688.3	  564.4	 9403.0	...
1565849	  688.3	  563.8	 9405.0	...
1565850	  688.2	  564.0	 9405.0	...
1565851	  688.0	  564.2	 9405.0	...
1565852	  687.9	  564.1	 9406.0	...
1565853	  687.8	  564.1	 9407.0	...
1565854	  687.8	  563.9	 9409.0	...
1565855	  687.8	  563.7	 9412.0	...
1565856	  687.8	  563.7	 9415.0	...
1565857	  687.9	  563.9	 9417.0	...
1565858	  687.9	  564.0	 9418.0	...
1565859	  688.0	  564.3	 9414.0	...
1565860	  688.0	  564.7	 9409.0	...
1565861	  687.9	  565.0	 9408.0	...
1565862	  687.9	  565.0	 9412.0	...
1565863	  687.8	  564.9	 9413.0	...
1565864	  687.7	  564.8	 9410.0	...
1565865	  687.5	  564.6	 9410.0	...
1565866	  687.4	  564.5	 9414.0	...
1565867	  687.3	  564.2	 9418.0	...
1565868	  687.2	  564.1	 9418.0	...
1565869	  687.1	  564.1	 9417.0	...
1565870	  687.1	  564.1	 9416.0	...
1565871	  687.2	  564.1	 9416.0	...
1565872	  687.3	  564.1	 9417.0	...
1565873	  687.4	  564.1	 9419.0	...
1565874	  687.5	  563.9	 9423.0	...
1565875	  687.6	  563.8	 9427.0	...
1565876	  687.7	  564.1	 9427.0	...
1565877	  687.8	  564.6	 9426.0	...
1565878	  687.8	  565.1	 9426.0	...
1565879	  687.8	  565.1	 9427.0	...
1565880	  687.8	  565.0	 9427.0	...
1565881	  687.8	  565.0	 9429.0	...
1565882	  687.9	  564.9	 9431.0	...
1565883	  687.9	  564.7	 9433.0	...
1565884	  687.8	  564.6	 9430.0	...
1565885	  687.6	  564.8	 9428.0	...
1565886	  687.4	  564.7	 9426.0	...
1565887	  687.4	  564.6	 9426.0	...
1565888	  687.6	  564.4	 9426.0	...
1565889	  687.9	  564.6	 9425.0	...
1565890	  688.1	  564.6	 9425.0	...
1565891	  688.1	  564.7	 9426.0	...
1565892	  687.6	  564.4	 9427.0	...
1565893	  687.1	  564.1	 9427.0	...
1565894	  686.6	  563.8	 9427.0	...
1565895	  686.5	  563.7	 9428.0	...
1565896	  686.5	  563.7	 9429.0	...
1565897	  686.4	  563.8	 9430.0	...
1565898	  686.4	  564.0	 9430.0	...
1565899	  686.4	  564.2	 9429.0	...
1565900	  686.5	  564.4	 9428.0	...
1565901	  686.5	  564.4	 9427.0	...
1565902	  686.5	  564.4	 9429.0	...
1565903	  686.4	  564.4	 9432.0	...
1565904	  686.2	  564.5	 9435.0	...
1565905	  686.0	  564.7	 9435.0	...
1565906	  686.2	  564.8	 9436.0	...
1565907	  686.5	  564.7	 9437.0	...
1565908	  686.8	  564.4	 9437.0	...
1565909	  686.7	  564.2	 9436.0	...
1565910	  686.7	  564.1	 9435.0	...
1565911	  686.6	  563.9	 9439.0	...
1565912	  686.5	  563.7	 9445.0	...
1565913	  686.4	  563.6	 9451.0	...
1565914	  686.3	  564.2	 9452.0	...
1565915	  686.1	  564.8	 9444.0	...
1565916	  685.8	  564.9	 9437.0	...
1565917	  685.5	  564.2	 9439.0	...
1565918	  685.3	  563.6	 9448.0	...
1565919	  685.3	  563.8	 9458.0	...
1565920	  685.2	  564.1	 9459.0	...
1565921	  685.1	  564.5	 9459.0	...
1565922	  685.0	  564.6	 9459.0	...
1565923	  685.0	  564.5	 9454.0	...
1565924	  684.9	  564.2	 9449.0	...
1565925	  685.2	  564.0	 9451.0	...
1565926	  685.4	  564.0	 9458.0	...
1565927	  685.4	  564.1	 9465.0	...
1565928	  685.1	  564.1	 9459.0	...
1565929	  684.9	  564.1	 9453.0	...
1565930	  685.0	  564.1	 9448.0	...
1565931	  685.1	  564.0	 9453.0	...
1565932	  685.3	  564.2	 9457.0	...
1565933	  685.4	  564.5	 9459.0	...
1565934	  685.5	  564.6	 9458.0	...
1565935	  685.5	  564.4	 9459.0	...
1565936	  685.5	  564.1	 9464.0	...
1565937	  685.4	  564.0	 9467.0	...
1565938	  685.4	  564.1	 9469.0	...
1565939	  685.4	  564.0	 9468.0	...
1565940	  685.3	  563.9	 9468.0	...
1565941	  685.3	  563.8	 9468.0	...
1565942	  685.3	  563.8	 9471.0	...
1565943	  685.3	  563.7	 9474.0	...
1565944	  685.2	  563.6	 9478.0	...
1565945	  685.3	  563.4	 9479.0	...
1565946	  685.3	  563.5	 9477.0	...
1565947	  685.4	  564.0	 9475.0	...
1565948	  685.5	  564.5	 9473.0	...
1565949	  685.7	  564.7	 9476.0	...
1565950	  685.8	  564.6	 9479.0	...
1565951	  685.7	  564.3	 9482.0	...
1565952	  685.6	  563.6	 9482.0	...
1565953	  685.4	  562.9	 9481.0	...
1565954	  685.4	  562.5	 9486.0	...
1565955	  685.3	  562.7	 9491.0	...
1565956	  685.2	  563.0	 9490.0	...
1565957	  685.1	  563.2	 9484.0	...
1565958	  685.1	  563.3	 9476.0	...
1565959	  685.2	  563.6	 9474.0	...
1565960	  685.2	  563.9	 9473.0	...
1565961	  685.1	  563.4	 9474.0	...
1565962	  685.1	  562.9	 9477.0	...
1565963	  685.1	  562.5	 9480.0	...
1565964	  685.3	  562.8	 9478.0	...
1565965	  685.3	  562.9	 9473.0	...
1565966	  685.3	  562.7	 9470.0	...
1565967	  685.2	  562.3	 9473.0	...
1565968	  685.1	  561.9	 9476.0	...
1565969	  685.2	  561.8	 9476.0	...
1565970	  685.4	  561.6	 9480.0	...
1565971	  685.5	  561.4	 9483.0	...
1565972	  685.6	  561.4	 9481.0	...
1565973	  685.6	  561.6	 9477.0	...
1565974	  685.5	  561.5	 9473.0	...
1565975	  685.4	  561.3	 9474.0	...
1565976	  685.3	  561.0	 9475.0	...
1565977	  685.2	  561.0	 9469.0	...
1565978	  685.1	  561.5	 9463.0	...
1565979	  685.3	  562.0	 9460.0	...
1565980	  685.4	  562.4	 9464.0	...
1565981	  685.6	  562.3	 9468.0	...
1565982	  685.6	  562.0	 9468.0	...
1565983	  685.4	  561.7	 9467.0	...
1565984	  685.2	  561.5	 9471.0	...
1565985	  685.0	  561.5	 9475.0	...
1565986	  685.0	  561.5	 9477.0	...
1565987	  685.1	  561.5	 9476.0	...
1565988	  685.1	  561.5	 9474.0	...
1565989	  685.2	  561.5	 9473.0	...
1565990	  685.1	  561.5	 9472.0	...
1565991	  685.1	  561.7	 9471.0	...
1565992	  685.0	  561.9	 9473.0	...
1565993	  684.9	  562.1	 9476.0	...
1565994	  684.8	  562.2	 9472.0	...
1565995	  684.8	  562.2	 9466.0	...
1565996	  684.9	  562.2	 9464.0	...
1565997	  685.1	  562.2	 9467.0	...
1565998	  685.3	  562.2	 9470.0	...
1565999	  685.3	  562.1	 9469.0	...
1566000	  685.4	  561.9	 9470.0	...
1566001	  685.3	  561.8	 9471.0	...
1566002	  685.2	  561.7	 9474.0	...
1566003	  685.0	  561.6	 9476.0	...
1566004	  684.9	  561.4	 9477.0	...
1566005	  684.9	  561.2	 9475.0	...
1566006	  684.9	  561.2	 9473.0	...
1566007	  685.1	  561.1	 9474.0	...
1566008	  685.2	  561.1	 9474.0	...
1566009	  685.4	  561.1	 9479.0	...
1566010	  685.4	  561.2	 9482.0	...
1566011	  685.5	  561.3	 9485.0	...
1566012	  685.6	  561.5	 9482.0	...
1566013	  685.8	  561.6	 9479.0	...
1566014	  685.9	  561.5	 9478.0	...
1566015	  685.5	  561.4	 9480.0	...
1566016	  684.9	  561.5	 9481.0	...
1566017	  684.6	  561.5	 9485.0	...
1566018	  684.7	  561.6	 9489.0	...
1566019	  684.8	  561.7	 9493.0	...
1566020	  684.8	  561.5	 9492.0	...
1566021	  684.7	  561.3	 9491.0	...
1566022	  684.7	  561.1	 9490.0	...
1566023	  684.6	  561.0	 9491.0	...
1566024	  684.6	  561.1	 9492.0	...
1566025	  684.7	  561.1	 9493.0	...
1566026	  684.7	  561.3	 9493.0	...
1566027	  684.9	  561.3	 9487.0	...
1566028	  685.1	  561.4	 9481.0	...
1566029	  685.3	  561.4	 9474.0	...
1566030	  685.2	  561.3	 9479.0	...
1566031	  685.1	  561.4	 9486.0	...
1566032	  685.1	  561.4	 9492.0	...
1566033	  685.1	  561.4	 9495.0	...
1566034	  685.1	  561.3	 9497.0	...
1566035	  685.0	  561.1	 9493.0	...
1566036	  684.9	  560.9	 9487.0	...
1566037	  684.5	  560.8	 9482.0	...
1566038	  684.3	  561.0	 9479.0	...
1566039	  684.0	  561.4	 9476.0	...
1566040	  684.1	  561.8	 9474.0	...
1566041	  684.2	  561.8	 9476.0	...
1566042	  684.3	  561.9	 9477.0	...
1566043	  684.4	  561.8	 9478.0	...
1566044	  684.4	  561.8	 9477.0	...
1566045	  684.5	  561.9	 9477.0	...
1566046	  684.6	  561.9	 9480.0	...
1566047	  684.6	  561.8	 9484.0	...
1566048	  684.6	  561.7	 9484.0	...
1566049	  684.6	  561.5	 9481.0	...
1566050	  685.1	  561.4	 9481.0	...
1566051	  685.9	  561.2	 9485.0	...
MSG	1566052 0000 _ Number Off
1566052	  686.7	  561.0	 9490.0	...
1566053	  688.4	  560.8	 9490.0	...
1566054	  689.7	  560.7	 9490.0	...
1566055	  691.3	  560.6	 9488.0	...
1566056	  693.0	  560.6	 9486.0	...
1566057	  694.8	  560.6	 9481.0	...
1566058	  696.3	  560.1	 9476.0	...
1566059	  697.1	  559.6	 9472.0	...
1566060	  697.8	  559.2	 9472.0	...
1566061	  698.6	  559.1	 9472.0	...
1566062	  698.8	  559.1	 9472.0	...
1566063	  699.0	  559.0	 9471.0	...
1566064	  698.8	  559.1	 9471.0	...
1566065	  698.6	  559.2	 9472.0	...
1566066	  698.2	  559.0	 9473.0	...
1566067	  697.0	  558.5	 9476.0	...
1566068	  695.4	  557.8	 9478.0	...
1566069	  694.0	  557.5	 9479.0	...
1566070	  693.5	  557.5	 9479.0	...
1566071	  693.4	  557.8	 9479.0	...
1566072	  693.2	  558.1	 9480.0	...
1566073	  693.0	  558.4	 9485.0	...
1566074	  692.8	  558.7	 9490.0	...
1566075	  692.9	  558.5	 9496.0	...
1566076	  692.9	  558.1	 9497.0	...
1566077	  693.2	  557.7	 9499.0	...
1566078	  693.5	  557.7	 9496.0	...
1566079	  693.8	  557.8	 9491.0	...
1566080	  693.7	  557.8	 9486.0	...
1566081	  693.7	  557.7	 9483.0	...
1566082	  693.6	  557.7	 9483.0	...
1566083	  693.6	  557.8	 9487.0	...
1566084	  693.7	  557.9	 9491.0	...
1566085	  694.2	  557.8	 9494.0	...
1566086	  694.7	  557.7	 9493.0	...
1566087	  694.9	  557.6	 9494.0	...
1566088	  694.5	  558.0	 9495.0	...
1566089	  694.2	  558.2	 9496.0	...
1566090	  694.3	  558.5	 9496.0	...
1566091	  694.3	  558.4	 9499.0	...
1566092	  694.4	  558.3	 9503.0	...
1566093	  694.3	  558.3	 9506.0	...
1566094	  694.3	  558.2	 9506.0	...
1566095	  694.1	  558.0	 9506.0	...
1566096	  694.0	  557.8	 9500.0	...
1566097	  693.9	  557.7	 9495.0	...
1566098	  693.9	  557.7	 9490.0	...
1566099	  694.1	  557.9	 9493.0	...
1566100	  694.4	  558.2	 9497.0	...
1566101	  694.6	  558.5	 9496.0	...
1566102	  694.7	  558.6	 9491.0	...
1566103	  694.8	  558.8	 9486.0	...
1566104	  694.9	  558.9	 9487.0	...
1566105	  695.0	  559.0	 9488.0	...
1566106	  694.9	  559.1	 9490.0	...
1566107	  694.9	  559.2	 9492.0	...
1566108	  694.8	  559.2	 9493.0	...
1566109	  694.6	  559.1	 9492.0	...
1566110	  694.1	  559.0	 9492.0	...
1566111	  693.7	  558.6	 9491.0	...
1566112	  693.6	  558.3	 9492.0	...
1566113	  693.6	  558.3	 9493.0	...
1566114	  694.0	  558.6	 9493.0	...
1566115	  694.4	  558.8	 9493.0	...
1566116	  694.3	  558.7	 9492.0	...
1566117	  693.8	  558.6	 9486.0	...
1566118	  693.4	  558.7	 9482.0	...
1566119	  694.0	  558.8	 9478.0	...
1566120	  694.6	  558.8	 9477.0	...
1566121	  695.0	  558.7	 9477.0	...
1566122	  694.9	  558.8	 9476.0	...
1566123	  694.8	  558.8	 9477.0	...
1566124	  694.7	  558.9	 9478.0	...
1566125	  694.7	  558.7	 9479.0	...
1566126	  694.6	  558.4	 9479.0	...
1566127	  694.6	  558.2	 9481.0	...
1566128	  694.6	  558.3	 9484.0	...
1566129	  694.6	  558.4	 9486.0	...
1566130	  694.6	  558.5	 9486.0	...
1566131	  694.5	  558.9	 9479.0	...
1566132	  694.5	  559.2	 9471.0	...
1566133	  694.5	  559.6	 9464.0	...
1566134	  694.6	  559.7	 9470.0	...
1566135	  694.5	  559.8	 9476.0	...
1566136	  694.5	  559.9	 9479.0	...
1566137	  694.5	  559.9	 9476.0	...
1566138	  694.7	  559.9	 9473.0	...
1566139	  694.8	  559.7	 9473.0	...
1566140	  694.9	  559.4	 9473.0	...
1566141	  694.9	  559.3	 9478.0	...
1566142	  695.0	  559.4	 9481.0	...
1566143	  695.0	  559.4	 9483.0	...
1566144	  695.0	  559.5	 9480.0	...
1566145	  695.0	  559.7	 9482.0	...
1566146	  695.0	  559.8	 9486.0	...
1566147	  694.9	  559.8	 9489.0	...
1566148	  694.7	  559.7	 9488.0	...
1566149	  694.7	  559.7	 9488.0	...
1566150	  694.8	  559.7	 9484.0	...
1566151	  694.9	  559.7	 9480.0	...
1566152	  694.5	  559.7	 9476.0	...
1566153	  694.1	  559.7	 9478.0	...
1566154	  693.8	  559.7	 9482.0	...
1566155	  694.0	  559.7	 9485.0	...
1566156	  694.1	  559.9	 9488.0	...
1566157	  694.2	  560.1	 9483.0	...
1566158	  694.1	  560.3	 9479.0	...
1566159	  694.1	  560.1	 9476.0	...
1566160	  694.1	  559.9	 9477.0	...
1566161	  694.1	  559.8	 9477.0	...
1566162	  694.0	  560.0	 9475.0	...
1566163	  693.7	  560.2	 9473.0	...
1566164	  693.4	  560.1	 9472.0	...
1566165	  693.1	  559.9	 9473.0	...
1566166	  693.1	  559.7	 9472.0	...
1566167	  693.1	  559.9	 9471.0	...
1566168	  693.2	  560.1	 9466.0	...
1566169	  693.3	  560.2	 9462.0	...
1566170	  693.4	  560.3	 9465.0	...
1566171	  693.6	  560.3	 9472.0	...
1566172	  693.8	  560.4	 9479.0	...
1566173	  694.0	  560.3	 9479.0	...
1566174	  694.0	  560.3	 9476.0	...
1566175	  693.9	  560.3	 9469.0	...
1566176	  693.7	  560.4	 9462.0	...
1566177	  693.5	  560.4	 9460.0	...
1566178	  693.6	  560.5	 9460.0	...
1566179	  693.7	  560.5	 9460.0	...
1566180	  693.7	  560.4	 9461.0	...
1566181	  693.6	  560.2	 9463.0	...
1566182	  693.5	  559.8	 9466.0	...
1566183	  693.3	  559.5	 9469.0	...
1566184	  693.3	  559.3	 9468.0	...
1566185	  693.2	  559.2	 9468.0	...
1566186	  693.4	  559.5	 9465.0	...
1566187	  693.5	  559.8	 9462.0	...
1566188	  693.5	  560.0	 9461.0	...
1566189	  693.5	  560.4	 9462.0	...
1566190	  693.6	  560.7	 9463.0	...
1566191	  693.7	  560.8	 9467.0	...
1566192	  693.7	  560.5	 9471.0	...
1566193	  693.9	  560.2	 9475.0	...
1566194	  694.0	  560.1	 9476.0	...
1566195	  694.1	  560.1	 9477.0	...
1566196	  694.1	  560.0	 9475.0	...
1566197	  694.0	  559.8	 9473.0	...
1566198	  694.0	  559.5	 9472.0	...
1566199	  694.0	  559.8	 9471.0	...
1566200	  694.0	  560.3	 9469.0	...
1566201	  694.1	  560.7	 9467.0	...
1566202	  694.1	  560.5	 9467.0	...
1566203	  694.1	  560.3	 9468.0	...
1566204	  694.0	  560.3	 9469.0	...
1566205	  694.0	  560.3	 9468.0	...
1566206	  694.1	  560.3	 9468.0	...
1566207	  694.3	  560.4	 9468.0	...
1566208	  694.3	  560.5	 9467.0	...
1566209	  694.1	  560.5	 9465.0	...
1566210	  694.1	  560.6	 9464.0	...
1566211	  694.2	  560.8	 9464.0	...
1566212	  694.3	  560.9	 9464.0	...
1566213	  694.5	  561.1	 9464.0	...
1566214	  694.7	  561.1	 9464.0	...
1566215	  694.7	  561.1	 9462.0	...
1566216	  694.5	  560.8	 9461.0	...
1566217	  694.4	  560.4	 9462.0	...
1566218	  694.5	  560.1	 9465.0	...
1566219	  694.5	  560.5	 9470.0	...
1566220	  694.6	  560.9	 9472.0	...
1566221	  694.6	  561.1	 9475.0	...
1566222	  694.5	  560.9	 9476.0	...
1566223	  694.3	  560.9	 9475.0	...
1566224	  694.1	  561.0	 9474.0	...
1566225	  693.9	  561.2	 9472.0	...
1566226	  693.9	  561.2	 9470.0	...
1566227	  694.0	  561.2	 9466.0	...
1566228	  694.2	  561.2	 9463.0	...
1566229	  694.4	  561.1	 9462.0	...
1566230	  694.4	  561.1	 9462.0	...
1566231	  694.4	  561.2	 9462.0	...
1566232	  694.3	  561.6	 9461.0	...
1566233	  694.2	  562.0	 9461.0	...
1566234	  694.1	  562.3	 9461.0	...
1566235	  694.1	  562.5	 9462.0	...
1566236	  694.1	  562.7	 9464.0	...
1566237	  694.2	  562.8	 9465.0	...
1566238	  694.2	  562.4	 9466.0	...
1566239	  694.5	  561.9	 9466.0	...
1566240	  694.8	  561.5	 9466.0	...
1566241	  695.0	  561.3	 9465.0	...
1566242	  695.0	  561.2	 9461.0	...
1566243	  695.0	  561.1	 9459.0	...
1566244	  695.0	  561.1	 9456.0	...
1566245	  695.1	  561.4	 9454.0	...
1566246	  695.2	  561.7	 9452.0	...
1566247	  695.4	  561.8	 9451.0	...
1566248	  695.4	  561.7	 9452.0	...
1566249	  695.4	  561.6	 9454.0	...
1566250	  695.3	  561.6	 9456.0	...
1566251	  695.3	  561.6	 9458.0	...
1566252	  695.2	  561.8	 9459.0	...
1566253	  695.2	  562.0	 9459.0	...
1566254	  695.1	  562.0	 9460.0	...
1566255	  695.1	  561.9	 9461.0	...
1566256	  695.1	  562.0	 9462.0	...
1566257	  695.6	  562.1	 9462.0	...
1566258	  696.2	  561.9	 9461.0	...
1566259	  696.7	  561.7	 9461.0	...
1566260	  696.4	  561.4	 9460.0	...
1566261	  696.2	  561.6	 9459.0	...
1566262	  696.0	  561.7	 9465.0	...
MSG	1566263 0000 _ Number On
1566263	  696.1	  561.8	 9470.0	...
1566264	  696.2	  561.8	 9476.0	...
1566265	  696.3	  562.0	 9476.0	...
1566266	  696.2	  562.3	 9474.0	...
1566267	  696.2	  562.4	 9473.0	...
1566268	  696.1	  562.3	 9471.0	...
1566269	  696.2	  562.2	 9469.0	...
1566270	  696.3	  562.3	 9469.0	...
1566271	  696.1	  561.9	 9469.0	...
1566272	  695.8	  561.4	 9470.0	...
1566273	  695.4	  560.9	 9471.0	...
1566274	  695.3	  561.0	 9471.0	...
1566275	  695.4	  561.3	 9472.0	...
1566276	  695.6	  561.6	 9471.0	...
1566277	  695.7	  561.7	 9469.0	...
1566278	  695.7	  561.7	 9470.0	...
1566279	  695.7	  561.7	 9474.0	...
1566280	  695.7	  561.7	 9478.0	...
1566281	  695.8	  561.8	 9478.0	...
1566282	  695.9	  561.8	 9476.0	...
1566283	  696.2	  561.6	 9475.0	...
1566284	  696.5	  561.5	 9476.0	...
1566285	  696.4	  561.5	 9479.0	...
1566286	  696.1	  561.6	 9481.0	...
1566287	  695.8	  561.8	 9476.0	...
1566288	  695.8	  561.8	 9470.0	...
1566289	  695.8	  561.8	 9465.0	...
1566290	  696.1	  562.0	 9465.0	...
1566291	  696.3	  562.2	 9466.0	...
1566292	  696.4	  562.0	 9472.0	...
1566293	  696.4	  561.6	 9477.0	...
1566294	  696.3	  561.3	 9476.0	...
1566295	  696.2	  561.5	 9470.0	...
1566296	  696.2	  561.6	 9463.0	...
1566297	  696.4	  561.6	 9462.0	...
1566298	  696.7	  561.4	 9461.0	...
1566299	  696.9	  561.2	 9461.0	...
1566300	  696.7	  561.1	 9461.0	...
1566301	  696.4	  561.0	 9462.0	...
1566302	  696.3	  560.9	 9464.0	...
1566303	  696.2	  560.8	 9467.0	...
1566304	  696.2	  560.7	 9470.0	...
1566305	  696.3	  560.6	 9471.0	...
1566306	  696.4	  560.9	 9473.0	...
1566307	  696.4	  561.5	 9474.0	...
1566308	  696.4	  562.2	 9474.0	...
1566309	  696.3	  562.5	 9475.0	...
1566310	  695.8	  562.4	 9475.0	...
1566311	  695.3	  562.2	 9476.0	...
1566312	  694.9	  562.1	 9475.0	...
1566313	  694.9	  562.1	 9475.0	...
1566314	  694.9	  562.2	 9474.0	...
1566315	  694.9	  562.2	 9473.0	...
1566316	  694.9	  562.2	 9472.0	...
1566317	  695.0	  562.5	 9472.0	...
1566318	  695.0	  562.7	 9472.0	...
1566319	  695.1	  562.9	 9471.0	...
1566320	  695.2	  562.9	 9470.0	...
1566321	  695.3	  562.9	 9468.0	...
1566322	  695.2	  562.8	 9466.0	...
1566323	  695.0	  562.9	 9466.0	...
1566324	  694.7	  563.0	 9468.0	...
1566325	  694.6	  563.1	 9470.0	...
1566326	  694.6	  563.1	 9470.0	...
1566327	  694.6	  563.1	 9469.0	...
1566328	  694.8	  563.0	 9468.0	...
1566329	  695.1	  562.8	 9468.0	...
1566330	  695.4	  562.6	 9469.0	...
1566331	  695.5	  562.4	 9470.0	...
1566332	  695.5	  562.1	 9472.0	...
1566333	  695.5	  562.0	 9473.0	...
1566334	  695.6	  562.4	 9474.0	...
1566335	  695.6	  562.9	 9471.0	...
1566336	  695.3	  562.8	 9468.0	...
1566337	  695.0	  562.5	 9466.0	...
1566338	  694.6	  562.3	 9467.0	...
1566339	  694.6	  562.7	 9468.0	...
1566340	  694.6	  563.1	 9468.0	...
1566341	  694.5	  563.2	 9467.0	...
1566342	  694.5	  563.0	 9467.0	...
1566343	  694.4	  562.9	 9467.0	...
1566344	  694.5	  562.9	 9472.0	...
1566345	  694.6	  563.0	 9477.0	...
1566346	  695.0	  563.3	 9481.0	...
1566347	  695.4	  563.4	 9479.0	...
1566348	  695.6	  563.3	 9476.0	...
1566349	  695.6	  563.1	 9474.0	...
1566350	  695.5	  562.8	 9475.0	...
1566351	  695.4	  562.8	 9476.0	...
1566352	  695.2	  562.8	 9474.0	...
1566353	  695.2	  562.7	 9472.0	...
1566354	  695.1	  562.5	 9470.0	...
1566355	  694.7	  562.4	 9471.0	...
1566356	  694.4	  563.2	 9472.0	...
1566357	  694.1	  564.0	 9472.0	...
1566358	  694.2	  564.4	 9473.0	...
1566359	  694.3	  564.2	 9472.0	...
1566360	  694.3	  563.9	 9470.0	...
1566361	  694.3	  564.0	 9469.0	...
1566362	  694.3	  564.0	 9471.0	...
1566363	  694.2	  563.9	 9473.0	...
1566364	  694.0	  563.8	 9478.0	...
1566365	  694.0	  563.8	 9480.0	...
1566366	  694.0	  563.8	 9481.0	...
1566367	  694.1	  563.7	 9481.0	...
1566368	  694.1	  564.0	 9479.0	...
1566369	  694.1	  564.4	 9478.0	...
1566370	  694.0	  564.4	 9478.0	...
1566371	  693.9	  564.0	 9480.0	...
1566372	  693.8	  563.7	 9482.0	...
1566373	  693.8	  563.7	 9483.0	...
1566374	  693.7	  563.8	 9482.0	...
1566375	  694.1	  563.7	 9481.0	...
1566376	  694.6	  563.6	 9480.0	...
1566377	  695.1	  563.6	 9479.0	...
1566378	  695.2	  563.8	 9478.0	...
1566379	  695.0	  564.1	 9477.0	...
1566380	  694.6	  564.4	 9478.0	...
1566381	  694.1	  564.4	 9479.0	...
1566382	  693.8	  564.3	 9474.0	...
1566383	  693.5	  563.9	 9469.0	...
1566384	  693.4	  563.5	 9462.0	...
1566385	  693.5	  563.1	 9461.0	...
1566386	  693.5	  563.1	 9462.0	...
1566387	  693.4	  563.0	 9464.0	...
1566388	  693.3	  563.0	 9466.0	...
1566389	  693.3	  563.2	 9472.0	...
1566390	  693.3	  563.3	 9479.0	...
1566391	  693.3	  563.3	 9483.0	...
1566392	  693.4	  563.2	 9483.0	...
1566393	  693.4	  563.2	 9482.0	...
1566394	  693.3	  563.3	 9484.0	...
1566395	  693.7	  563.5	 9484.0	...
1566396	  694.1	  563.5	 9485.0	...
1566397	  694.3	  563.4	 9485.0	...
1566398	  694.0	  563.3	 9484.0	...
1566399	  693.8	  563.4	 9484.0	...
1566400	  693.8	  563.6	 9485.0	...
1566401	  693.6	  563.9	 9486.0	...
1566402	  693.4	  564.1	 9483.0	...
1566403	  693.2	  563.9	 9480.0	...
1566404	  693.4	  563.5	 9475.0	...
1566405	  693.6	  563.2	 9474.0	...
1566406	  693.7	  563.3	 9474.0	...
1566407	  693.7	  563.3	 9479.0	...
1566408	  693.7	  563.2	 9484.0	...
1566409	  693.8	  563.1	 9487.0	...
1566410	  693.8	  563.0	 9488.0	...
1566411	  693.8	  563.0	 9492.0	...
1566412	  693.9	  563.1	 9497.0	...
1566413	  694.0	  563.3	 9501.0	...
1566414	  694.1	  563.3	 9504.0	...
1566415	  694.2	  563.6	 9507.0	...
1566416	  694.2	  563.9	 9505.0	...
1566417	  694.3	  564.3	 9500.0	...
1566418	  694.4	  564.3	 9498.0	...
1566419	  694.7	  564.4	 9500.0	...
1566420	  695.0	  564.3	 9501.0	...
1566421	  695.3	  564.1	 9500.0	...
1566422	  695.4	  563.9	 9501.0	...
1566423	  695.4	  563.7	 9503.0	...
1566424	  695.4	  563.8	 9500.0	...
1566425	  695.4	  564.0	 9496.0	...
1566426	  695.4	  564.2	 9492.0	...
1566427	  695.4	  564.0	 9494.0	...
1566428	  695.4	  563.8	 9494.0	...
1566429	  695.3	  563.6	 9494.0	...
1566430	  695.2	  563.5	 9491.0	...
1566431	  695.1	  563.5	 9488.0	...
1566432	  695.1	  563.5	 9483.0	...
1566433	  695.0	  563.6	 9480.0	...
1566434	  695.2	  563.7	 9477.0	...
1566435	  695.5	  563.7	 9478.0	...
1566436	  695.9	  563.7	 9481.0	...
1566437	  696.0	  563.7	 9484.0	...
1566438	  696.0	  563.9	 9485.0	...
1566439	  696.0	  564.1	 9485.0	...
1566440	  696.1	  564.0	 9488.0	...
1566441	  696.1	  563.7	 9491.0	...
1566442	  696.3	  563.4	 9498.0	...
1566443	  696.5	  563.4	 9500.0	...
1566444	  696.7	  563.3	 9505.0	...
1566445	  696.7	  563.3	 9507.0	...
1566446	  696.6	  563.4	 9508.0	...
1566447	  696.4	  563.5	 9507.0	...
1566448	  696.6	  563.5	 9505.0	...
1566449	  696.9	  563.5	 9504.0	...
1566450	  697.2	  563.5	 9504.0	...
1566451	  697.3	  563.5	 9503.0	...
1566452	  697.4	  563.6	 9503.0	...
1566453	  697.2	  563.2	 9503.0	...
1566454	  697.0	  562.8	 9504.0	...
1566455	  696.7	  562.7	 9504.0	...
1566456	  696.6	  563.1	 9504.0	...
1566457	  696.4	  563.4	 9503.0	...
1566458	  696.6	  563.5	 9502.0	...
1566459	  696.9	  563.4	 9501.0	...
1566460	  697.0	  563.5	 9501.0	...
1566461	  697.0	  563.7	 9502.0	...
1566462	  696.9	  563.8	 9503.0	...
1566463	  696.8	  563.9	 9504.0	...
1566464	  697.0	  564.0	 9506.0	...
1566465	  697.2	  563.6	 9507.0	...
1566466	  697.3	  563.1	 9508.0	...
1566467	  697.3	  562.7	 9507.0	...
1566468	  697.2	  562.8	 9507.0	...
1566469	  697.3	  563.1	 9506.0	...
1566470	  697.2	  563.3	 9507.0	...
1566471	  697.1	  563.5	 9507.0	...
1566472	  697.2	  563.6	 9510.0	...
1566473	  697.4	  563.6	 9513.0	...
1566474	  697.4	  563.7	 9516.0	...
1566475	  697.2	  563.8	 9516.0	...
1566476	  697.0	  563.8	 9517.0	...
1566477	  697.1	  563.7	 9518.0	...
1566478	  697.2	  563.5	 9514.0	...
1566479	  697.3	  563.7	 9509.0	...
1566480	  697.4	  564.1	 9508.0	...
1566481	  697.5	  564.1	 9511.0	...
1566482	  697.5	  563.8	 9514.0	...
1566483	  697.3	  563.4	 9512.0	...
1566484	  697.3	  563.5	 9510.0	...
1566485	  697.5	  563.6	 9510.0	...
1566486	  697.6	  563.7	 9510.0	...
1566487	  697.5	  563.7	 9510.0	...
1566488	  697.5	  563.7	 9510.0	...
1566489	  697.5	  563.7	 9510.0	...
1566490	  697.6	  563.4	 9510.0	...
1566491	  697.6	  563.2	 9507.0	...
1566492	  697.5	  563.0	 9504.0	...
1566493	  697.5	  562.8	 9501.0	...
1566494	  697.4	  562.7	 9501.0	...
1566495	  697.3	  562.7	 9502.0	...
1566496	  697.1	  562.7	 9503.0	...
1566497	  696.9	  562.7	 9507.0	...
1566498	  696.9	  562.8	 9508.0	...
1566499	  697.2	  562.9	 9508.0	...
1566500	  697.4	  562.8	 9505.0	...
1566501	  697.4	  562.7	 9503.0	...
1566502	  697.5	  562.6	 9503.0	...
1566503	  697.6	  562.8	 9505.0	...
1566504	  697.8	  563.0	 9507.0	...
1566505	  698.0	  563.4	 9503.0	...
1566506	  698.1	  563.7	 9498.0	...
1566507	  697.9	  564.0	 9495.0	...
1566508	  697.6	  563.9	 9497.0	...
1566509	  697.3	  563.7	 9499.0	...
1566510	  697.5	  563.3	 9500.0	...
1566511	  697.7	  563.1	 9500.0	...
1566512	  698.0	  562.8	 9501.0	...
1566513	  698.0	  562.6	 9503.0	...
1566514	  698.0	  562.3	 9505.0	...
1566515	  697.9	  562.2	 9508.0	...
1566516	  697.8	  562.1	 9509.0	...
1566517	  697.6	  562.2	 9510.0	...
1566518	  697.5	  562.2	 9511.0	...
1566519	  697.5	  562.5	 9514.0	...
1566520	  697.6	  562.9	 9516.0	...
1566521	  697.6	  563.2	 9514.0	...
1566522	  697.2	  562.9	 9511.0	...
1566523	  696.8	  562.7	 9507.0	...
1566524	  696.9	  562.7	 9513.0	...
1566525	  697.4	  563.0	 9519.0	...
1566526	  697.9	  563.3	 9525.0	...
1566527	  698.1	  563.3	 9525.0	...
1566528	  698.0	  563.6	 9523.0	...
1566529	  698.0	  563.9	 9521.0	...
1566530	  698.0	  564.2	 9520.0	...
1566531	  698.0	  564.2	 9520.0	...
1566532	  697.8	  563.8	 9520.0	...
1566533	  697.5	  563.2	 9518.0	...
1566534	  697.1	  562.6	 9515.0	...
1566535	  697.3	  562.4	 9511.0	...
1566536	  697.7	  562.5	 9511.0	...
1566537	  698.2	  562.6	 9512.0	...
1566538	  698.1	  562.8	 9516.0	...
1566539	  698.1	  563.0	 9519.0	...
1566540	  698.1	  563.1	 9519.0	...
1566541	  697.8	  563.4	 9516.0	...
1566542	  697.4	  563.5	 9512.0	...
1566543	  697.0	  563.7	 9510.0	...
1566544	  697.3	  563.6	 9511.0	...
1566545	  697.8	  563.7	 9512.0	...
1566546	  698.2	  564.1	 9517.0	...
1566547	  698.4	  564.5	 9522.0	...
1566548	  698.3	  564.6	 9526.0	...
1566549	  698.3	  564.5	 9523.0	...
1566550	  698.2	  564.5	 9520.0	...
1566551	  698.2	  564.4	 9520.0	...
1566552	  698.1	  564.3	 9521.0	...
1566553	  698.0	  564.1	 9522.0	...
1566554	  697.9	  563.6	 9522.0	...
1566555	  697.9	  563.2	 9522.0	...
1566556	  697.9	  563.0	 9524.0	...
1566557	  698.2	  563.2	 9527.0	...
1566558	  698.4	  563.4	 9525.0	...
1566559	  698.6	  563.3	 9520.0	...
1566560	  698.6	  563.3	 9515.0	...
1566561	  698.8	  563.3	 9515.0	...
1566562	  698.9	  563.4	 9514.0	...
1566563	  698.8	  563.7	 9512.0	...
1566564	  698.5	  563.7	 9510.0	...
1566565	  698.6	  563.8	 9508.0	...
MSG	1566566 0000 _ Number Off
1566566	  698.9	  563.7	 9508.0	...
1566567	  699.0	  563.7	 9507.0	...
1566568	  698.9	  563.7	 9507.0	...
1566569	  698.7	  563.7	 9508.0	...
1566570	  698.6	  563.6	 9509.0	...
1566571	  698.5	  563.5	 9510.0	...
1566572	  698.6	  563.5	 9511.0	...
1566573	  698.7	  563.5	 9511.0	...
1566574	  698.9	  563.4	 9511.0	...
1566575	  699.0	  563.4	 9509.0	...
1566576	  699.4	  563.5	 9507.0	...
1566577	  699.8	  563.8	 9504.0	...
1566578	  699.9	  563.5	 9503.0	...
1566579	  699.7	  563.1	 9503.0	...
1566580	  699.5	  563.2	 9504.0	...
1566581	  699.6	  563.6	 9505.0	...
1566582	  699.7	  563.9	 9504.0	...
1566583	  699.9	  563.9	 9504.0	...
1566584	  699.9	  564.0	 9505.0	...
1566585	  699.9	  563.9	 9512.0	...
1566586	  699.9	  564.0	 9519.0	...
1566587	  700.0	  563.9	 9520.0	...
1566588	  700.0	  564.2	 9515.0	...
1566589	  700.0	  564.2	 9510.0	...
1566590	  700.1	  564.1	 9511.0	...
1566591	  700.2	  564.1	 9514.0	...
1566592	  700.4	  563.9	 9517.0	...
1566593	  700.5	  563.8	 9520.0	...
1566594	  700.4	  563.4	 9520.0	...
1566595	  700.1	  562.8	 9520.0	...
1566596	  699.8	  562.3	 9521.0	...
1566597	  699.7	  562.2	 9522.0	...
1566598	  699.7	  562.4	 9522.0	...
1566599	  699.7	  562.9	 9521.0	...
1566600	  699.9	  563.2	 9516.0	...
1566601	  700.1	  563.3	 9512.0	...
1566602	  700.3	  563.2	 9509.0	...
1566603	  700.5	  563.0	 9510.0	...
1566604	  700.6	  562.9	 9512.0	...
1566605	  700.7	  562.8	 9514.0	...
1566606	  700.4	  562.7	 9519.0	...
1566607	  700.2	  562.9	 9524.0	...
1566608	  700.0	  563.2	 9528.0	...
1566609	  700.0	  563.0	 9528.0	...
1566610	  699.9	  562.7	 9528.0	...
1566611	  699.8	  562.3	 9530.0	...
1566612	  699.6	  562.2	 9530.0	...
1566613	  699.4	  562.1	 9530.0	...
1566614	  699.2	  562.0	 9529.0	...
1566615	  699.3	  561.8	 9529.0	...
1566616	  699.5	  561.6	 9530.0	...
1566617	  699.6	  561.5	 9529.0	...
1566618	  699.6	  561.7	 9523.0	...
1566619	  699.5	  561.8	 9518.0	...
1566620	  699.5	  562.0	 9515.0	...
1566621	  699.7	  562.0	 9515.0	...
1566622	  699.9	  562.0	 9517.0	...
1566623	  700.2	  562.1	 9522.0	...
1566624	  700.4	  562.5	 9527.0	...
1566625	  700.5	  562.9	 9531.0	...
1566626	  700.2	  563.3	 9529.0	...
1566627	  699.9	  563.3	 9527.0	...
1566628	  699.6	  563.3	 9529.0	...
1566629	  699.6	  563.4	 9531.0	...
1566630	  699.9	  563.4	 9532.0	...
1566631	  700.2	  563.5	 9530.0	...
1566632	  700.5	  563.4	 9527.0	...
1566633	  700.5	  563.5	 9526.0	...
1566634	  700.5	  563.5	 9526.0	...
1566635	  700.5	  563.5	 9527.0	...
1566636	  700.3	  563.5	 9529.0	...
1566637	  700.2	  563.6	 9530.0	...
1566638	  700.2	  563.7	 9528.0	...
1566639	  700.1	  563.7	 9525.0	...
1566640	  700.0	  563.6	 9522.0	...
1566641	  699.7	  563.4	 9521.0	...
1566642	  699.6	  563.1	 9522.0	...
1566643	  699.4	  562.9	 9523.0	...
1566644	  699.3	  563.2	 9524.0	...
1566645	  699.2	  563.7	 9522.0	...
1566646	  699.0	  563.8	 9522.0	...
1566647	  698.8	  563.5	 9521.0	...
1566648	  698.6	  563.2	 9522.0	...
1566649	  698.6	  563.3	 9522.0	...
1566650	  698.6	  563.4	 9523.0	...
1566651	  698.6	  563.4	 9523.0	...
1566652	  698.7	  563.4	 9522.0	...
1566653	  698.5	  563.5	 9525.0	...
1566654	  698.4	  563.5	 9526.0	...
1566655	  698.6	  563.9	 9527.0	...
1566656	  698.9	  564.2	 9530.0	...
1566657	  699.2	  564.5	 9534.0	...
1566658	  699.2	  564.4	 9539.0	...
1566659	  699.1	  564.3	 9541.0	...
1566660	  698.6	  564.2	 9542.0	...
1566661	  698.2	  564.2	 9542.0	...
1566662	  697.8	  564.3	 9540.0	...
1566663	  697.8	  564.4	 9535.0	...
1566664	  698.2	  564.3	 9530.0	...
1566665	  698.6	  564.2	 9527.0	...
1566666	  699.1	  564.0	 9528.0	...
1566667	  698.8	  563.8	 9530.0	...
1566668	  698.4	  563.8	 9531.0	...
1566669	  698.0	  563.8	 9531.0	...
1566670	  698.0	  563.6	 9531.0	...
1566671	  698.1	  563.5	 9532.0	...
1566672	  698.2	  563.5	 9532.0	...
1566673	  698.2	  563.4	 9530.0	...
1566674	  698.3	  563.3	 9530.0	...
1566675	  698.5	  563.6	 9531.0	...
1566676	  698.6	  564.0	 9533.0	...
1566677	  698.7	  564.4	 9532.0	...
1566678	  698.7	  564.4	 9531.0	...
1566679	  698.8	  564.4	 9531.0	...
1566680	  698.8	  564.2	 9526.0	...
1566681	  698.8	  564.0	 9522.0	...
1566682	  698.8	  563.8	 9523.0	...
1566683	  698.7	  563.8	 9530.0	...
1566684	  698.7	  563.9	 9534.0	...
1566685	  698.6	  563.9	 9530.0	...
1566686	  698.2	  563.9	 9526.0	...
1566687	  697.7	  563.9	 9522.0	...
1566688	  697.7	  563.8	 9519.0	...
1566689	  698.1	  563.7	 9524.0	...
1566690	  698.5	  563.5	 9532.0	...
1566691	  698.6	  563.7	 9536.0	...
1566692	  698.6	  564.0	 9534.0	...
1566693	  698.4	  564.3	 9529.0	...
1566694	  698.3	  564.4	 9525.0	...
1566695	  698.5	  564.3	 9521.0	...
1566696	  698.7	  564.2	 9521.0	...
1566697	  698.9	  564.1	 9524.0	...
1566698	  698.9	  564.4	 9526.0	...
1566699	  698.9	  564.5	 9527.0	...
1566700	  698.9	  564.5	 9528.0	...
1566701	  698.6	  564.3	 9529.0	...
1566702	  698.4	  564.0	 9530.0	...
1566703	  698.5	  563.8	 9531.0	...
1566704	  698.8	  563.5	 9531.0	...
1566705	  698.9	  563.1	 9529.0	...
1566706	  698.7	  563.0	 9526.0	...
1566707	  698.5	  563.3	 9521.0	...
1566708	  698.5	  563.7	 9520.0	...
1566709	  698.7	  563.7	 9520.0	...
1566710	  698.9	  563.4	 9526.0	...
1566711	  698.9	  563.2	 9530.0	...
1566712	  698.7	  563.2	 9533.0	...
1566713	  698.6	  563.1	 9533.0	...
1566714	  698.6	  563.0	 9535.0	...
1566715	  698.5	  563.0	 9535.0	...
1566716	  698.5	  563.1	 9535.0	...
1566717	  698.5	  563.2	 9534.0	...
1566718	  698.5	  563.2	 9533.0	...
1566719	  698.5	  563.2	 9533.0	...
1566720	  698.5	  563.3	 9532.0	...
1566721	  698.5	  563.3	 9531.0	...
1566722	  698.8	  563.2	 9530.0	...
1566723	  699.1	  563.1	 9528.0	...
1566724	  699.4	  563.0	 9527.0	...
1566725	  699.2	  563.2	 9526.0	...
1566726	  699.0	  563.4	 9524.0	...
1566727	  698.8	  563.7	 9524.0	...
1566728	  698.7	  563.7	 9516.0	...
1566729	  698.5	  563.6	 9508.0	...
1566730	  698.3	  563.7	 9508.0	...
1566731	  698.2	  563.9	 9516.0	...
1566732	  698.3	  564.0	 9526.0	...
1566733	  698.3	  563.5	 9528.0	...
1566734	  698.5	  563.1	 9526.0	...
1566735	  698.6	  563.0	 9519.0	...
1566736	  698.8	  563.2	 9512.0	...
1566737	  698.7	  563.5	 9512.0	...
1566738	  698.5	  563.7	 9515.0	...
1566739	  698.3	  563.8	 9520.0	...
1566740	  698.4	  563.9	 9521.0	...
1566741	  698.4	  563.9	 9521.0	...
1566742	  698.5	  563.9	 9517.0	...
1566743	  698.4	  563.8	 9512.0	...
1566744	  698.1	  563.6	 9508.0	...
1566745	  697.9	  563.4	 9506.0	...
1566746	  697.8	  563.3	 9507.0	...
1566747	  697.8	  563.3	 9507.0	...
1566748	  697.9	  563.4	 9506.0	...
1566749	  697.9	  563.5	 9506.0	...
1566750	  698.2	  563.5	 9512.0	...
1566751	  698.5	  563.5	 9519.0	...
1566752	  698.7	  563.5	 9526.0	...
1566753	  698.6	  563.7	 9526.0	...
1566754	  698.2	  563.9	 9521.0	...
1566755	  697.9	  564.0	 9517.0	...
1566756	  697.5	  564.1	 9512.0	...
1566757	  697.5	  564.1	 9512.0	...
1566758	  697.5	  564.1	 9511.0	...
1566759	  697.8	  563.9	 9511.0	...
1566760	  698.0	  563.3	 9516.0	...
1566761	  698.2	  562.7	 9522.0	...
1566762	  698.2	  562.2	 9525.0	...
1566763	  698.1	  562.2	 9522.0	...
1566764	  698.0	  562.2	 9519.0	...
1566765	  697.9	  562.5	 9521.0	...
1566766	  697.8	  562.9	 9523.0	...
1566767	  697.7	  563.4	 9521.0	...
1566768	  697.3	  563.6	 9518.0	...
1566769	  697.2	  563.7	 9514.0	...
1566770	  697.0	  563.6	 9514.0	...
1566771	  697.1	  563.4	 9515.0	...
1566772	  697.1	  563.1	 9517.0	...
1566773	  697.1	  563.0	 9519.0	...
1566774	  697.0	  562.9	 9520.0	...
1566775	  697.0	  563.0	 9517.0	...
1566776	  697.0	  563.1	 9515.0	...
1566777	  697.1	  563.3	 9512.0	...
MSG	1566778 0000 _ Number On
1566778	  697.3	  563.6	 9513.0	...
1566779	  697.4	  563.7	 9515.0	...
1566780	  697.6	  563.9	 9515.0	...
1566781	  697.8	  564.0	 9515.0	...
1566782	  698.0	  564.2	 9513.0	...
1566783	  698.2	  564.2	 9512.0	...
1566784	  698.2	  564.2	 9514.0	...
1566785	  698.1	  564.1	 9517.0	...
1566786	  697.7	  564.1	 9516.0	...
1566787	  697.2	  564.1	 9512.0	...
1566788	  696.9	  563.9	 9510.0	...
1566789	  697.1	  563.7	 9512.0	...
1566790	  697.2	  563.7	 9515.0	...
1566791	  697.2	  564.1	 9515.0	...
1566792	  697.1	  564.4	 9514.0	...
1566793	  696.9	  564.2	 9513.0	...
1566794	  696.7	  564.0	 9514.0	...
1566795	  696.6	  563.7	 9516.0	...
1566796	  696.7	  563.6	 9519.0	...
1566797	  696.8	  563.5	 9521.0	...
1566798	  696.9	  563.5	 9524.0	...
1566799	  697.0	  563.8	 9525.0	...
1566800	  696.9	  564.2	 9526.0	...
1566801	  696.8	  564.6	 9520.0	...
1566802	  697.0	  564.9	 9514.0	...
1566803	  697.3	  565.2	 9509.0	...
1566804	  697.4	  565.4	 9507.0	...
1566805	  697.4	  565.3	 9504.0	...
1566806	  697.5	  565.1	 9501.0	...
1566807	  697.1	  564.9	 9500.0	...
1566808	  696.6	  564.7	 9498.0	...
1566809	  696.6	  564.7	 9496.0	...
1566810	  697.1	  564.9	 9495.0	...
1566811	  697.5	  564.9	 9496.0	...
1566812	  697.5	  564.8	 9496.0	...
1566813	  697.4	  564.7	 9495.0	...
1566814	  697.4	  564.7	 9495.0	...
1566815	  697.4	  564.7	 9495.0	...
1566816	  697.3	  564.7	 9494.0	...
1566817	  697.1	  564.8	 9494.0	...
1566818	  696.7	  564.5	 9496.0	...
1566819	  696.2	  564.0	 9497.0	...
1566820	  695.7	  563.5	 9497.0	...
1566821	  695.7	  563.2	 9497.0	...
1566822	  696.0	  563.1	 9498.0	...
1566823	  696.3	  563.0	 9499.0	...
1566824	  696.5	  563.0	 9499.0	...
1566825	  696.6	  563.0	 9501.0	...
1566826	  696.7	  563.0	 9502.0	...
1566827	  696.7	  562.9	 9503.0	...
1566828	  696.8	  562.8	 9504.0	...
1566829	  696.8	  562.6	 9505.0	...
1566830	  696.8	  562.5	 9505.0	...
1566831	  696.9	  562.7	 9504.0	...
1566832	  696.9	  563.1	 9503.0	...
1566833	  697.0	  563.4	 9502.0	...
1566834	  697.0	  563.5	 9503.0	...
1566835	  697.1	  563.5	 9504.0	...
1566836	  697.2	  563.4	 9503.0	...
1566837	  697.3	  563.3	 9500.0	...
1566838	  697.2	  563.0	 9498.0	...
1566839	  697.0	  562.8	 9501.0	...
1566840	  696.8	  562.7	 9506.0	...
1566841	  696.8	  562.8	 9508.0	...
1566842	  696.7	  562.9	 9504.0	...
1566843	  696.7	  562.9	 9500.0	...
1566844	  696.7	  563.0	 9498.0	...
1566845	  696.7	  563.1	 9494.0	...
1566846	  696.7	  563.1	 9492.0	...
1566847	  696.6	  563.3	 9495.0	...
1566848	  696.4	  563.4	 9500.0	...
1566849	  696.3	  563.3	 9506.0	...
1566850	  696.6	  563.3	 9506.0	...
1566851	  696.8	  563.2	 9505.0	...
1566852	  697.0	  563.3	 9505.0	...
1566853	  696.7	  563.6	 9505.0	...
1566854	  696.4	  563.8	 9507.0	...
1566855	  696.1	  563.8	 9507.0	...
1566856	  696.1	  563.7	 9505.0	...
1566857	  696.4	  563.6	 9502.0	...
1566858	  696.7	  563.6	 9502.0	...
1566859	  697.1	  563.6	 9503.0	...
1566860	  697.3	  563.5	 9501.0	...
1566861	  697.2	  563.0	 9499.0	...
1566862	  696.9	  562.5	 9498.0	...
1566863	  696.6	  562.1	 9501.0	...
1566864	  696.6	  562.2	 9504.0	...
1566865	  696.7	  561.9	 9506.0	...
1566866	  696.7	  561.6	 9507.0	...
1566867	  696.8	  561.3	 9508.0	...
1566868	  696.7	  561.3	 9509.0	...
1566869	  696.7	  561.3	 9510.0	...
1566870	  696.6	  561.3	 9514.0	...
1566871	  696.4	  561.4	 9517.0	...
1566872	  696.0	  561.4	 9522.0	...
1566873	  695.7	  561.4	 9523.0	...
1566874	  695.6	  561.5	 9523.0	...
1566875	  695.7	  561.6	 9521.0	...
1566876	  695.7	  561.9	 9519.0	...
1566877	  695.7	  562.1	 9512.0	...
1566878	  695.7	  562.1	 9505.0	...
1566879	  695.7	  562.0	 9500.0	...
1566880	  695.7	  562.1	 9501.0	...
1566881	  695.6	  562.1	 9502.0	...
1566882	  695.2	  562.3	 9505.0	...
1566883	  694.9	  562.3	 9509.0	...
1566884	  694.8	  562.2	 9509.0	...
1566885	  695.0	  562.1	 9507.0	...
1566886	  695.4	  562.1	 9505.0	...
1566887	  695.7	  562.2	 9506.0	...
1566888	  696.0	  562.3	 9505.0	...
1566889	  695.7	  562.2	 9502.0	...
1566890	  695.4	  562.1	 9499.0	...
1566891	  695.1	  562.0	 9497.0	...
1566892	  695.3	  562.0	 9500.0	...
1566893	  695.5	  561.7	 9503.0	...
1566894	  695.8	  561.4	 9504.0	...
1566895	  696.0	  561.2	 9504.0	...
1566896	  696.1	  561.2	 9506.0	...
1566897	  696.2	  561.3	 9511.0	...
1566898	  696.5	  561.4	 9513.0	...
1566899	  696.7	  561.4	 9514.0	...
1566900	  697.0	  561.2	 9514.0	...
1566901	  697.1	  561.2	 9514.0	...
1566902	  697.2	  561.0	 9515.0	...
1566903	  697.1	  560.6	 9516.0	...
1566904	  697.0	  560.3	 9510.0	...
1566905	  696.9	  560.2	 9504.0	...
1566906	  696.9	  560.0	 9501.0	...
1566907	  697.0	  559.8	 9504.0	...
1566908	  697.0	  559.6	 9509.0	...
1566909	  696.6	  559.7	 9511.0	...
1566910	  696.2	  559.9	 9513.0	...
1566911	  695.6	  560.1	 9513.0	...
1566912	  695.5	  559.9	 9512.0	...
1566913	  695.4	  559.8	 9511.0	...
1566914	  695.3	  559.8	 9510.0	...
1566915	  695.3	  560.1	 9509.0	...
1566916	  695.3	  560.2	 9507.0	...
1566917	  695.2	  560.2	 9505.0	...
1566918	  695.2	  560.2	 9506.0	...
1566919	  695.1	  560.2	 9509.0	...
1566920	  695.0	  560.1	 9512.0	...
1566921	  695.0	  560.1	 9511.0	...
1566922	  695.0	  560.1	 9509.0	...
1566923	  694.9	  560.0	 9509.0	...
1566924	  694.9	  559.9	 9511.0	...
1566925	  695.0	  559.8	 9512.0	...
1566926	  695.2	  559.8	 9513.0	...
1566927	  695.6	  559.9	 9513.0	...
1566928	  695.8	  560.0	 9512.0	...
1566929	  696.0	  560.1	 9512.0	...
1566930	  696.3	  560.0	 9512.0	...
1566931	  696.6	  560.1	 9514.0	...
1566932	  696.9	  560.3	 9516.0	...
1566933	  696.8	  560.6	 9515.0	...
1566934	  696.7	  560.7	 9513.0	...
1566935	  696.9	  560.6	 9511.0	...
1566936	  697.2	  560.5	 9512.0	...
1566937	  697.3	  560.4	 9512.0	...
1566938	  697.2	  560.3	 9509.0	...
1566939	  697.2	  560.3	 9506.0	...
1566940	  697.1	  560.3	 9504.0	...
1566941	  697.0	  560.0	 9503.0	...
1566942	  696.8	  559.8	 9506.0	...
1566943	  696.8	  559.6	 9508.0	...
1566944	  696.8	  559.8	 9510.0	...
1566945	  696.8	  560.0	 9510.0	...
1566946	  696.8	  560.1	 9509.0	...
1566947	  696.8	  560.0	 9508.0	...
1566948	  696.5	  560.0	 9509.0	...
1566949	  696.2	  559.9	 9511.0	...
1566950	  696.2	  559.8	 9513.0	...
1566951	  696.4	  559.7	 9514.0	...
1566952	  696.6	  559.6	 9514.0	...
1566953	  696.6	  559.5	 9515.0	...
1566954	  696.6	  559.3	 9516.0	...
1566955	  696.6	  559.3	 9515.0	...
1566956	  696.6	  559.5	 9513.0	...
1566957	  696.6	  559.7	 9512.0	...
1566958	  696.7	  559.8	 9513.0	...
1566959	  696.8	  560.0	 9513.0	...
1566960	  696.8	  559.7	 9514.0	...
1566961	  696.8	  559.3	 9515.0	...
1566962	  696.7	  558.8	 9516.0	...
1566963	  696.7	  558.7	 9513.0	...
1566964	  696.7	  558.6	 9510.0	...
1566965	  696.9	  558.5	 9507.0	...
1566966	  697.1	  558.5	 9507.0	...
1566967	  696.9	  558.6	 9508.0	...
1566968	  696.5	  558.6	 9508.0	...
1566969	  696.1	  558.7	 9509.0	...
1566970	  696.1	  558.7	 9509.0	...
1566971	  696.3	  558.8	 9509.0	...
1566972	  696.4	  558.8	 9509.0	...
1566973	  696.4	  558.9	 9508.0	...
1566974	  696.3	  558.9	 9511.0	...
1566975	  696.1	  558.8	 9514.0	...
1566976	  696.0	  558.7	 9517.0	...
1566977	  695.9	  558.6	 9519.0	...
1566978	  695.6	  558.6	 9522.0	...
1566979	  695.3	  558.4	 9525.0	...
1566980	  695.0	  558.3	 9525.0	...
1566981	  694.9	  558.2	 9525.0	...
1566982	  694.9	  558.2	 9524.0	...
1566983	  694.8	  558.4	 9524.0	...
1566984	  694.7	  558.5	 9526.0	...
1566985	  694.6	  558.6	 9527.0	...
1566986	  694.5	  558.7	 9529.0	...
1566987	  694.3	  558.7	 9530.0	...
1566988	  694.1	  558.6	 9532.0	...
1566989	  693.7	  558.5	 9529.0	...
1566990	  693.3	  558.2	 9521.0	...
1566991	  693.0	  558.0	 9514.0	...
1566992	  693.1	  557.7	 9512.0	...
1566993	  693.4	  557.6	 9515.0	...
1566994	  693.5	  557.9	 9517.0	...
1566995	  693.3	  558.2	 9519.0	...
1566996	  693.2	  558.3	 9520.0	...
1566997	  693.3	  558.1	 9520.0	...
1566998	  693.3	  557.8	 9520.0	...
1566999	  693.3	  557.6	 9521.0	...
1567000	  693.3	  557.4	 9521.0	...
1567001	  693.3	  557.5	 9522.0	...
1567002	  693.4	  557.8	 9526.0	...
1567003	  693.6	  558.1	 9531.0	...
1567004	  693.7	  558.2	 9535.0	...
1567005	  693.8	  558.3	 9530.0	...
1567006	  693.8	  558.5	 9525.0	...
1567007	  693.8	  558.5	 9524.0	...
1567008	  693.8	  558.4	 9528.0	...
1567009	  693.8	  558.1	 9533.0	...
1567010	  693.8	  557.5	 9535.0	...
1567011	  693.9	  557.1	 9535.0	...
1567012	  694.0	  556.9	 9531.0	...
1567013	  694.1	  557.1	 9528.0	...
1567014	  694.0	  557.3	 9528.0	...
1567015	  693.8	  557.6	 9528.0	...
1567016	  693.6	  557.7	 9527.0	...
1567017	  693.8	  557.8	 9526.0	...
1567018	  694.0	  557.6	 9525.0	...
1567019	  694.1	  557.2	 9525.0	...
1567020	  694.0	  556.8	 9524.0	...
1567021	  693.9	  556.6	 9525.0	...
1567022	  693.7	  556.7	 9528.0	...
1567023	  693.5	  556.7	 9531.0	...
1567024	  693.3	  556.9	 9534.0	...
1567025	  693.3	  556.8	 9535.0	...
1567026	  693.4	  556.8	 9535.0	...
1567027	  693.1	  556.9	 9534.0	...
1567028	  692.7	  556.6	 9531.0	...
1567029	  692.3	  556.3	 9530.0	...
1567030	  692.2	  556.2	 9527.0	...
1567031	  692.2	  556.6	 9524.0	...
1567032	  692.1	  556.9	 9522.0	...
1567033	  692.0	  556.8	 9522.0	...
1567034	  692.0	  556.7	 9524.0	...
1567035	  692.0	  556.3	 9526.0	...
1567036	  691.9	  556.0	 9528.0	...
1567037	  691.7	  555.8	 9529.0	...
1567038	  691.5	  556.2	 9531.0	...
1567039	  691.2	  556.6	 9530.0	...
1567040	  691.1	  557.0	 9532.0	...
1567041	  691.1	  556.8	 9534.0	...
1567042	  691.1	  556.6	 9535.0	...
1567043	  691.0	  556.6	 9533.0	...
1567044	  690.9	  556.8	 9532.0	...
1567045	  690.7	  556.9	 9531.0	...
1567046	  690.6	  556.8	 9531.0	...
1567047	  690.4	  556.7	 9530.0	...
1567048	  690.3	  556.8	 9526.0	...
1567049	  690.1	  556.6	 9522.0	...
1567050	  690.2	  556.3	 9519.0	...
1567051	  690.4	  556.1	 9521.0	...
1567052	  690.6	  556.2	 9530.0	...
1567053	  690.4	  556.4	 9538.0	...
1567054	  690.3	  556.3	 9544.0	...
1567055	  690.2	  556.4	 9543.0	...
1567056	  690.1	  556.5	 9534.0	...
1567057	  690.0	  556.6	 9526.0	...
1567058	  689.9	  556.6	 9519.0	...
1567059	  689.7	  556.6	 9521.0	...
1567060	  689.6	  556.6	 9522.0	...
1567061	  689.4	  556.5	 9525.0	...
1567062	  689.4	  556.4	 9526.0	...
1567063	  689.4	  556.7	 9527.0	...
1567064	  689.5	  557.1	 9529.0	...
1567065	  689.6	  557.0	 9532.0	...
1567066	  689.7	  556.6	 9533.0	...
1567067	  689.7	  556.2	 9531.0	...
1567068	  689.4	  556.4	 9528.0	...
1567069	  689.1	  556.6	 9528.0	...
1567070	  688.8	  556.7	 9528.0	...
1567071	  689.0	  556.6	 9529.0	...
1567072	  689.1	  556.5	 9530.0	...
1567073	  689.5	  556.5	 9531.0	...
1567074	  689.8	  556.4	 9534.0	...
1567075	  690.0	  556.2	 9537.0	...
1567076	  689.7	  556.1	 9541.0	...
1567077	  689.2	  555.4	 9544.0	...
1567078	  688.9	  554.8	 9545.0	...
1567079	  689.0	  554.3	 9545.0	...
1567080	  689.2	  554.3	 9543.0	...
1567081	  689.4	  554.3	 9542.0	...
1567082	  689.4	  554.3	 9541.0	...
MSG	1567083 0000 _ Number Off
1567083	  689.5	  554.3	 9541.0	...
1567084	  689.5	  554.3	 9541.0	...
1567085	  689.3	  554.3	 9540.0	...
1567086	  689.1	  554.4	 9542.0	...
1567087	  688.8	  554.3	 9544.0	...
1567088	  688.7	  554.3	 9545.0	...
1567089	  688.7	  554.2	 9542.0	...
1567090	  688.7	  554.2	 9540.0	...
1567091	  688.9	  554.6	 9539.0	...
1567092	  689.0	  555.0	 9541.0	...
1567093	  688.9	  555.3	 9542.0	...
1567094	  688.8	  555.4	 9542.0	...
1567095	  688.7	  555.5	 9541.0	...
1567096	  688.8	  555.6	 9541.0	...
1567097	  688.7	  555.2	 9543.0	...
1567098	  688.7	  554.9	 9546.0	...
1567099	  688.6	  554.6	 9548.0	...
1567100	  688.5	  554.7	 9547.0	...
1567101	  688.3	  554.7	 9546.0	...
1567102	  688.3	  554.6	 9548.0	...
1567103	  688.3	  554.6	 9550.0	...
1567104	  688.3	  554.7	 9552.0	...
1567105	  688.3	  554.6	 9552.0	...
1567106	  688.3	  554.6	 9553.0	...
1567107	  688.3	  554.4	 9554.0	...
1567108	  688.3	  554.3	 9546.0	...
1567109	  688.2	  554.3	 9538.0	...
1567110	  688.1	  554.4	 9529.0	...
1567111	  688.0	  554.6	 9531.0	...
1567112	  688.0	  554.4	 9531.0	...
1567113	  688.2	  554.4	 9532.0	...
1567114	  688.4	  554.3	 9538.0	...
1567115	  688.2	  554.2	 9545.0	...
1567116	  687.8	  554.1	 9553.0	...
1567117	  687.3	  554.1	 9555.0	...
1567118	  687.0	  554.3	 9556.0	...
1567119	  686.8	  554.2	 9556.0	...
1567120	  686.7	  554.0	 9556.0	...
1567121	  686.9	  554.0	 9556.0	...
1567122	  687.1	  554.2	 9555.0	...
1567123	  687.4	  554.2	 9555.0	...
1567124	  687.7	  554.0	 9558.0	...
1567125	  687.9	  553.9	 9561.0	...
1567126	  687.9	  554.0	 9566.0	...
1567127	  687.9	  553.7	 9568.0	...
1567128	  688.0	  553.4	 9570.0	...
1567129	  688.0	  553.5	 9570.0	...
1567130	  687.8	  553.8	 9570.0	...
1567131	  687.7	  554.2	 9569.0	...
1567132	  687.5	  554.2	 9568.0	...
1567133	  687.4	  554.2	 9566.0	...
1567134	  687.2	  554.2	 9564.0	...
1567135	  686.9	  554.2	 9561.0	...
1567136	  686.6	  554.1	 9559.0	...
1567137	  686.6	  553.9	 9558.0	...
1567138	  686.6	  553.8	 9558.0	...
1567139	  686.7	  553.7	 9558.0	...
1567140	  686.8	  553.6	 9560.0	...
1567141	  686.9	  553.3	 9563.0	...
1567142	  686.9	  553.1	 9565.0	...
1567143	  686.9	  552.9	 9565.0	...
1567144	  686.6	  553.1	 9565.0	...
1567145	  686.4	  553.2	 9566.0	...
1567146	  686.2	  553.2	 9570.0	...
1567147	  686.1	  553.3	 9575.0	...
1567148	  686.2	  553.4	 9576.0	...
1567149	  686.4	  553.5	 9574.0	...
1567150	  686.5	  553.2	 9574.0	...
1567151	  686.4	  552.9	 9576.0	...
1567152	  686.4	  552.5	 9579.0	...
1567153	  686.4	  552.6	 9579.0	...
1567154	  686.5	  552.6	 9579.0	...
1567155	  686.3	  552.7	 9581.0	...
1567156	  686.0	  552.7	 9583.0	...
1567157	  685.8	  552.8	 9585.0	...
1567158	  685.9	  552.9	 9586.0	...
1567159	  685.9	  552.9	 9586.0	...
1567160	  686.0	  552.9	 9587.0	...
1567161	  686.0	  552.8	 9586.0	...
1567162	  686.0	  552.5	 9585.0	...
1567163	  685.9	  552.4	 9581.0	...
1567164	  685.8	  552.4	 9578.0	...
1567165	  685.8	  552.4	 9577.0	...
1567166	  685.9	  552.2	 9579.0	...
1567167	  686.0	  552.0	 9580.0	...
1567168	  686.0	  552.2	 9578.0	...
1567169	  686.0	  552.6	 9575.0	...
1567170	  685.8	  552.9	 9578.0	...
1567171	  685.6	  552.9	 9580.0	...
1567172	  685.4	  553.0	 9582.0	...
1567173	  685.3	  553.0	 9580.0	...
1567174	  685.4	  552.7	 9582.0	...
1567175	  685.4	  552.3	 9584.0	...
1567176	  685.1	  551.9	 9584.0	...
1567177	  684.6	  552.0	 9584.0	...
1567178	  684.4	  552.1	 9583.0	...
1567179	  684.6	  551.8	 9584.0	...
1567180	  684.9	  551.5	 9587.0	...
1567181	  685.0	  551.3	 9590.0	...
1567182	  685.0	  551.4	 9591.0	...
1567183	  685.4	  551.6	 9591.0	...
1567184	  685.7	  551.6	 9588.0	...
1567185	  685.9	  551.7	 9586.0	...
1567186	  685.8	  552.0	 9584.0	...
1567187	  685.8	  552.3	 9581.0	...
1567188	  685.7	  552.3	 9576.0	...
1567189	  685.6	  552.1	 9572.0	...
1567190	  685.5	  551.9	 9574.0	...
1567191	  685.4	  551.6	 9577.0	...
1567192	  685.4	  551.3	 9580.0	...
1567193	  685.3	  550.9	 9580.0	...
1567194	  685.3	  550.8	 9580.0	...
1567195	  685.3	  550.8	 9585.0	...
1567196	  685.2	  551.0	 9589.0	...
1567197	  685.1	  551.1	 9593.0	...
1567198	  685.1	  551.1	 9590.0	...
1567199	  685.1	  551.1	 9587.0	...
1567200	  685.1	  551.0	 9589.0	...
1567201	  684.9	  551.1	 9593.0	...
1567202	  684.6	  551.1	 9593.0	...
1567203	  684.3	  551.2	 9589.0	...
1567204	  684.1	  551.2	 9585.0	...
1567205	  683.9	  551.2	 9586.0	...
1567206	  683.9	  551.3	 9585.0	...
1567207	  683.9	  551.3	 9584.0	...
1567208	  683.9	  551.3	 9587.0	...
1567209	  683.8	  551.3	 9592.0	...
1567210	  683.7	  551.2	 9597.0	...
1567211	  683.6	  551.2	 9597.0	...
1567212	  683.6	  551.1	 9597.0	...
1567213	  683.6	  551.1	 9594.0	...
1567214	  683.5	  551.1	 9592.0	...
1567215	  683.5	  551.2	 9595.0	...
1567216	  683.5	  551.2	 9600.0	...
1567217	  683.6	  551.2	 9604.0	...
1567218	  683.6	  551.2	 9605.0	...
1567219	  683.5	  551.4	 9607.0	...
1567220	  683.4	  551.6	 9609.0	...
1567221	  683.3	  551.8	 9607.0	...
1567222	  683.3	  551.7	 9607.0	...
1567223	  683.2	  551.6	 9607.0	...
1567224	  683.1	  551.5	 9606.0	...
1567225	  683.2	  551.5	 9604.0	...
1567226	  683.3	  551.6	 9602.0	...
1567227	  683.3	  551.6	 9601.0	...
1567228	  683.2	  551.5	 9599.0	...
1567229	  683.0	  551.3	 9598.0	...
1567230	  682.8	  551.0	 9597.0	...
1567231	  682.6	  550.9	 9597.0	...
1567232	  682.5	  550.9	 9598.0	...
1567233	  682.5	  551.0	 9598.0	...
1567234	  682.6	  551.1	 9599.0	...
1567235	  682.8	  551.2	 9598.0	...
1567236	  682.8	  551.1	 9598.0	...
1567237	  682.7	  551.1	 9597.0	...
1567238	  682.7	  551.0	 9596.0	...
1567239	  682.7	  551.0	 9595.0	...
1567240	  682.8	  551.0	 9595.0	...
1567241	  682.9	  550.9	 9594.0	...
1567242	  682.9	  550.9	 9594.0	...
1567243	  683.0	  550.9	 9595.0	...
1567244	  683.0	  550.9	 9598.0	...
1567245	  683.0	  550.9	 9601.0	...
1567246	  682.7	  550.8	 9601.0	...
1567247	  682.4	  550.4	 9600.0	...
1567248	  682.2	  550.0	 9600.0	...
1567249	  682.1	  549.8	 9601.0	...
1567250	  682.2	  550.1	 9602.0	...
1567251	  682.2	  550.4	 9603.0	...
1567252	  682.3	  550.8	 9604.0	...
1567253	  682.1	  550.9	 9605.0	...
1567254	  682.1	  550.9	 9606.0	...
1567255	  682.1	  550.9	 9605.0	...
1567256	  682.1	  550.9	 9605.0	...
1567257	  681.9	  551.0	 9604.0	...
1567258	  681.6	  550.7	 9605.0	...
1567259	  681.5	  550.3	 9606.0	...
1567260	  681.4	  550.3	 9605.0	...
1567261	  681.4	  550.7	 9602.0	...
1567262	  681.4	  551.1	 9602.0	...
1567263	  681.3	  551.2	 9604.0	...
1567264	  681.2	  551.0	 9608.0	...
1567265	  681.1	  550.5	 9608.0	...
1567266	  680.8	  550.0	 9607.0	...
1567267	  680.5	  549.8	 9606.0	...
1567268	  680.2	  549.7	 9606.0	...
1567269	  679.9	  549.6	 9608.0	...
1567270	  679.5	  549.5	 9610.0	...
1567271	  679.2	  549.5	 9612.0	...
1567272	  679.2	  549.4	 9612.0	...
1567273	  679.1	  549.2	 9612.0	...
1567274	  679.2	  549.2	 9617.0	...
1567275	  679.2	  549.2	 9623.0	...
1567276	  679.2	  549.2	 9628.0	...
1567277	  679.0	  549.1	 9628.0	...
1567278	  679.0	  548.9	 9628.0	...
1567279	  678.9	  548.8	 9627.0	...
1567280	  679.1	  548.4	 9626.0	...
1567281	  679.3	  548.1	 9625.0	...
1567282	  679.5	  547.8	 9625.0	...
1567283	  679.5	  547.7	 9625.0	...
1567284	  679.5	  547.1	 9624.0	...
1567285	  679.5	  546.8	 9621.0	...
1567286	  679.6	  546.7	 9617.0	...
1567287	  679.3	  546.4	 9614.0	...
1567288	  679.0	  545.9	 9613.0	...
1567289	  678.6	  545.4	 9611.0	...
1567290	  678.6	  545.5	 9607.0	...
1567291	  678.7	  545.6	 9604.0	...
1567292	  678.7	  545.3	 9601.0	...
MSG	1567293 0000 _ Number On
1567293	  678.6	  544.8	 9600.0	...
1567294	  678.6	  544.2	 9605.0	...
1567295	  678.5	  543.6	 9610.0	...
1567296	  678.5	  543.3	 9615.0	...
1567297	  678.4	  542.8	 9616.0	...
1567298	  678.3	  542.7	 9617.0	...
1567299	  678.3	  542.5	 9618.0	...
1567300	  678.3	  542.1	 9610.0	...
1567301	  678.3	  541.8	 9603.0	...
1567302	  678.6	  541.0	 9598.0	...
1567303	  678.9	  540.6	 9601.0	...
1567304	  679.2	  540.1	 9601.0	...
1567305	  679.2	  540.6	 9595.0	...
1567306	  679.3	  541.1	 9589.0	...
1567307	  679.2	  541.6	 9585.0	...
1567308	  678.8	  541.7	 9584.0	...
1567309	  678.4	  541.7	 9584.0	...
1567310	  678.2	  542.1	 9584.0	...
1567311	  678.2	  542.5	 9586.0	...
1567312	  678.4	  543.5	 9587.0	...
1567313	  678.5	  544.1	 9591.0	...
1567314	  678.5	  545.2	 9593.0	...
1567315	  678.4	  546.1	 9597.0	...
1567316	  678.4	  547.6	 9599.0	...
1567317	  678.7	  548.8	 9599.0	...
1567318	  679.0	  550.1	 9595.0	...
1567319	  679.3	  551.5	 9591.0	...
1567320	  679.8	  553.1	 9585.0	...
1567321	  680.3	  554.4	 9583.0	...
1567322	  680.8	  555.7	 9576.0	...
1567323	  680.8	  556.6	 9569.0	...
1567324	  680.9	  557.3	 9562.0	...
1567325	  680.5	  557.1	 9565.0	...
1567326	  680.1	  556.1	 9569.0	...
1567327	  679.7	  555.1	 9575.0	...
EFIX R   1563947	1567327	3381	  696.0	  564.7	   9334
SSACC R  1567328
1567328	  679.7	  554.3	 9579.0	...
1567329	  679.8	  554.2	 9590.0	...
1567330	  680.2	  554.1	 9599.0	...
1567331	  680.6	  554.2	 9602.0	...
1567332	  681.4	  555.4	 9598.0	...
1567333	  682.2	  558.0	 9587.0	...
1567334	  683.7	  563.1	 9577.0	...
1567335	  685.2	  569.0	 9560.0	...
1567336	  686.6	  576.4	 9542.0	...
1567337	  687.8	  583.9	 9512.0	...
1567338	  689.0	  592.5	 9477.0	...
1567339	  690.7	  602.3	 9442.0	...
1567340	  692.6	  613.5	 9395.0	...
1567341	  695.0	  626.8	 9348.0	...
1567342	  697.3	  641.0	 9289.0	...
1567343	  699.8	  656.0	 9234.0	...
1567344	  702.1	  671.7	 9181.0	...
1567345	  704.6	  688.3	 9120.0	...
1567346	  707.3	  706.2	 9055.0	...
1567347	  710.5	  724.2	 8986.0	...
1567348	  713.5	  743.2	 8913.0	...
1567349	  716.9	  762.3	 8843.0	...
1567350	  719.7	  783.0	 8754.0	...
1567351	  723.7	  803.4	 8674.0	...
1567352	  727.1	  824.5	 8583.0	...
1567353	  731.1	  847.0	 8493.0	...
1567354	  733.8	  870.7	 8396.0	...
1567355	  737.3	  895.5	 8301.0	...
1567356	  740.8	  920.7	 8205.0	...
1567357	  746.0	  947.6	 8100.0	...
1567358	  751.5	  975.4	 7994.0	...
1567359	  758.9	 1004.5	 7880.0	...
1567360	  766.5	 1033.4	 7762.0	...
1567361	  774.4	 1062.5	 7633.0	...
1567362	  781.2	 1089.8	 7505.0	...
1567363	  787.8	 1116.4	 7380.0	...
1567364	  794.0	 1143.6	 7261.0	...
1567365	  799.8	 1170.4	 7148.0	...
1567366	  805.9	 1198.2	 7035.0	...
1567367	  812.6	 1226.7	 6915.0	...
1567368	  819.8	 1254.8	 6795.0	...
1567369	  827.0	 1283.2	 6671.0	...
1567370	  834.9	 1310.0	 6557.0	...
1567371	  843.1	 1338.0	 6436.0	...
1567372	  852.9	 1366.5	 6312.0	...
1567373	  863.6	 1395.7	 6181.0	...
1567374	  875.9	 1425.9	 6047.0	...
1567375	  889.4	 1457.3	 5900.0	...
1567376	  904.6	 1490.9	 5733.0	...
1567377	  921.1	 1525.3	 5568.0	...
1567378	  939.3	 1561.3	 5391.0	...
1567379	  960.0	 1597.9	 5214.0	...
1567380	  982.6	 1636.1	 5026.0	...
1567381	 1005.5	 1673.6	 4852.0	...
1567382	 1029.2	 1713.9	 4670.0	...
1567383	 1053.3	 1753.6	 4491.0	...
1567384	 1079.5	 1795.0	 4304.0	...
1567385	 1104.8	 1835.2	 4131.0	...
1567386	 1130.8	 1878.9	 3943.0	...
1567387	 1155.9	 1922.1	 3752.0	...
1567388	 1181.3	 1963.1	 3559.0	...
1567389	 1197.7	 1988.5	 3436.0	...
1567390	 1205.9	 2000.4	 3377.0	...
1567391	 1205.9	 2000.4	 3377.0	...
SBLINK R 1567392
1567392	   .	   .	    0.0	...
1567393	   .	   .	    0.0	...
1567394	   .	   .	    0.0	...
1567395	   .	   .	    0.0	...
1567396	   .	   .	    0.0	...
1567397	   .	   .	    0.0	...
1567398	   .	   .	    0.0	...
1567399	   .	   .	    0.0	...
1567400	   .	   .	    0.0	...
1567401	   .	   .	    0.0	...
1567402	   .	   .	    0.0	...
1567403	   .	   .	    0.0	...
1567404	   .	   .	    0.0	...
1567405	   .	   .	    0.0	...
1567406	   .	   .	    0.0	...
1567407	   .	   .	    0.0	...
1567408	   .	   .	    0.0	...
1567409	   .	   .	    0.0	...
1567410	   .	   .	    0.0	...
1567411	   .	   .	    0.0	...
1567412	   .	   .	    0.0	...
1567413	   .	   .	    0.0	...
1567414	   .	   .	    0.0	...
1567415	   .	   .	    0.0	...
1567416	   .	   .	    0.0	...
1567417	   .	   .	    0.0	...
1567418	   .	   .	    0.0	...
1567419	   .	   .	    0.0	...
1567420	   .	   .	    0.0	...
1567421	   .	   .	    0.0	...
1567422	   .	   .	    0.0	...
1567423	   .	   .	    0.0	...
1567424	   .	   .	    0.0	...
1567425	   .	   .	    0.0	...
1567426	   .	   .	    0.0	...
1567427	   .	   .	    0.0	...
1567428	   .	   .	    0.0	...
1567429	   .	   .	    0.0	...
1567430	   .	   .	    0.0	...
1567431	   .	   .	    0.0	...
1567432	   .	   .	    0.0	...
1567433	   .	   .	    0.0	...
1567434	   .	   .	    0.0	...
1567435	   .	   .	    0.0	...
1567436	   .	   .	    0.0	...
1567437	   .	   .	    0.0	...
1567438	   .	   .	    0.0	...
1567439	   .	   .	    0.0	...
1567440	   .	   .	    0.0	...
1567441	   .	   .	    0.0	...
1567442	   .	   .	    0.0	...
1567443	   .	   .	    0.0	...
1567444	   .	   .	    0.0	...
1567445	   .	   .	    0.0	...
1567446	   .	   .	    0.0	...
1567447	   .	   .	    0.0	...
1567448	   .	   .	    0.0	...
1567449	   .	   .	    0.0	...
1567450	   .	   .	    0.0	...
1567451	   .	   .	    0.0	...
1567452	   .	   .	    0.0	...
1567453	   .	   .	    0.0	...
1567454	   .	   .	    0.0	...
1567455	   .	   .	    0.0	...
1567456	   .	   .	    0.0	...
1567457	   .	   .	    0.0	...
1567458	   .	   .	    0.0	...
1567459	   .	   .	    0.0	...
1567460	   .	   .	    0.0	...
1567461	   .	   .	    0.0	...
1567462	   .	   .	    0.0	...
1567463	   .	   .	    0.0	...
1567464	   .	   .	    0.0	...
1567465	   .	   .	    0.0	...
1567466	   .	   .	    0.0	...
1567467	   .	   .	    0.0	...
1567468	   .	   .	    0.0	...
1567469	   .	   .	    0.0	...
1567470	   .	   .	    0.0	...
1567471	   .	   .	    0.0	...
1567472	   .	   .	    0.0	...
1567473	   .	   .	    0.0	...
1567474	   .	   .	    0.0	...
1567475	   .	   .	    0.0	...
1567476	   .	   .	    0.0	...
1567477	   .	   .	    0.0	...
1567478	   .	   .	    0.0	...
1567479	   .	   .	    0.0	...
1567480	   .	   .	    0.0	...
1567481	   .	   .	    0.0	...
1567482	   .	   .	    0.0	...
1567483	   .	   .	    0.0	...
1567484	   .	   .	    0.0	...
1567485	   .	   .	    0.0	...
1567486	   .	   .	    0.0	...
1567487	   .	   .	    0.0	...
1567488	   .	   .	    0.0	...
1567489	   .	   .	    0.0	...
1567490	   .	   .	    0.0	...
1567491	   .	   .	    0.0	...
1567492	   .	   .	    0.0	...
1567493	   .	   .	    0.0	...
1567494	   .	   .	    0.0	...
1567495	   .	   .	    0.0	...
1567496	   .	   .	    0.0	...
1567497	   .	   .	    0.0	...
1567498	   .	   .	    0.0	...
1567499	   .	   .	    0.0	...
1567500	   .	   .	    0.0	...
1567501	   .	   .	    0.0	...
1567502	   .	   .	    0.0	...
1567503	   .	   .	    0.0	...
1567504	   .	   .	    0.0	...
1567505	   .	   .	    0.0	...
1567506	   .	   .	    0.0	...
1567507	   .	   .	    0.0	...
1567508	   .	   .	    0.0	...
1567509	   .	   .	    0.0	...
1567510	   .	   .	    0.0	...
1567511	   .	   .	    0.0	...
1567512	   .	   .	    0.0	...
1567513	   .	   .	    0.0	...
1567514	   .	   .	    0.0	...
1567515	   .	   .	    0.0	...
1567516	   .	   .	    0.0	...
1567517	   .	   .	    0.0	...
1567518	   .	   .	    0.0	...
1567519	   .	   .	    0.0	...
1567520	   .	   .	    0.0	...
1567521	   .	   .	    0.0	...
1567522	   .	   .	    0.0	...
1567523	   .	   .	    0.0	...
1567524	   .	   .	    0.0	...
1567525	   .	   .	    0.0	...
1567526	   .	   .	    0.0	...
1567527	   .	   .	    0.0	...
1567528	   .	   .	    0.0	...
1567529	   .	   .	    0.0	...
1567530	   .	   .	    0.0	...
1567531	   .	   .	    0.0	...
1567532	   .	   .	    0.0	...
1567533	   .	   .	    0.0	...
1567534	   .	   .	    0.0	...
1567535	   .	   .	    0.0	...
1567536	   .	   .	    0.0	...
1567537	   .	   .	    0.0	...
1567538	   .	   .	    0.0	...
1567539	   .	   .	    0.0	...
1567540	   .	   .	    0.0	...
1567541	   .	   .	    0.0	...
1567542	   .	   .	    0.0	...
1567543	   .	   .	    0.0	...
1567544	   .	   .	    0.0	...
1567545	   .	   .	    0.0	...
1567546	   .	   .	    0.0	...
1567547	   .	   .	    0.0	...
1567548	   .	   .	    0.0	...
1567549	   .	   .	    0.0	...
1567550	   .	   .	    0.0	...
1567551	   .	   .	    0.0	...
1567552	   .	   .	    0.0	...
1567553	   .	   .	    0.0	...
1567554	   .	   .	    0.0	...
1567555	   .	   .	    0.0	...
1567556	   .	   .	    0.0	...
1567557	   .	   .	    0.0	...
1567558	   .	   .	    0.0	...
1567559	   .	   .	    0.0	...
1567560	   .	   .	    0.0	...
1567561	   .	   .	    0.0	...
1567562	   .	   .	    0.0	...
1567563	   .	   .	    0.0	...
1567564	   .	   .	    0.0	...
1567565	   .	   .	    0.0	...
1567566	   .	   .	    0.0	...
1567567	   .	   .	    0.0	...
1567568	   .	   .	    0.0	...
1567569	   .	   .	    0.0	...
1567570	   .	   .	    0.0	...
1567571	   .	   .	    0.0	...
1567572	   .	   .	    0.0	...
1567573	   .	   .	    0.0	...
1567574	   .	   .	    0.0	...
1567575	   .	   .	    0.0	...
1567576	   .	   .	    0.0	...
1567577	   .	   .	    0.0	...
1567578	   .	   .	    0.0	...
1567579	   .	   .	    0.0	...
1567580	   .	   .	    0.0	...
1567581	   .	   .	    0.0	...
1567582	   .	   .	    0.0	...
1567583	   .	   .	    0.0	...
1567584	   .	   .	    0.0	...
1567585	   .	   .	    0.0	...
1567586	   .	   .	    0.0	...
1567587	   .	   .	    0.0	...
1567588	   .	   .	    0.0	...
1567589	   .	   .	    0.0	...
1567590	   .	   .	    0.0	...
1567591	   .	   .	    0.0	...
1567592	   .	   .	    0.0	...
1567593	   .	   .	    0.0	...
1567594	   .	   .	    0.0	...
1567595	   .	   .	    0.0	...
1567596	   .	   .	    0.0	...
1567597	   .	   .	    0.0	...
MSG	1567598 0000 _ Number Off
1567598	   .	   .	    0.0	...
1567599	   .	   .	    0.0	...
1567600	   .	   .	    0.0	...
1567601	   .	   .	    0.0	...
1567602	   .	   .	    0.0	...
1567603	   .	   .	    0.0	...
1567604	   .	   .	    0.0	...
1567605	   .	   .	    0.0	...
1567606	   .	   .	    0.0	...
1567607	   .	   .	    0.0	...
1567608	   .	   .	    0.0	...
1567609	   .	   .	    0.0	...
1567610	   .	   .	    0.0	...
1567611	   .	   .	    0.0	...
1567612	   .	   .	    0.0	...
1567613	   .	   .	    0.0	...
1567614	   .	   .	    0.0	...
1567615	   .	   .	    0.0	...
1567616	   .	   .	    0.0	...
1567617	   .	   .	    0.0	...
1567618	   .	   .	    0.0	...
1567619	   .	   .	    0.0	...
1567620	   .	   .	    0.0	...
1567621	   .	   .	    0.0	...
1567622	   .	   .	    0.0	...
1567623	   .	   .	    0.0	...
1567624	   .	   .	    0.0	...
1567625	   .	   .	    0.0	...
1567626	   .	   .	    0.0	...
1567627	   .	   .	    0.0	...
1567628	   .	   .	    0.0	...
1567629	   .	   .	    0.0	...
1567630	   .	   .	    0.0	...
1567631	   .	   .	    0.0	...
1567632	   .	   .	    0.0	...
1567633	   .	   .	    0.0	...
1567634	   .	   .	    0.0	...
1567635	   .	   .	    0.0	...
1567636	   .	   .	    0.0	...
1567637	   .	   .	    0.0	...
1567638	   .	   .	    0.0	...
1567639	   .	   .	    0.0	...
1567640	   .	   .	    0.0	...
1567641	   .	   .	    0.0	...
1567642	   .	   .	    0.0	...
1567643	   .	   .	    0.0	...
1567644	   .	   .	    0.0	...
1567645	   .	   .	    0.0	...
1567646	   .	   .	    0.0	...
1567647	   .	   .	    0.0	...
1567648	   .	   .	    0.0	...
1567649	   .	   .	    0.0	...
1567650	   .	   .	    0.0	...
1567651	   .	   .	    0.0	...
1567652	   .	   .	    0.0	...
1567653	   .	   .	    0.0	...
1567654	   .	   .	    0.0	...
1567655	   .	   .	    0.0	...
1567656	   .	   .	    0.0	...
1567657	   .	   .	    0.0	...
1567658	   .	   .	    0.0	...
1567659	   .	   .	    0.0	...
1567660	   .	   .	    0.0	...
1567661	   .	   .	    0.0	...
1567662	   .	   .	    0.0	...
1567663	   .	   .	    0.0	...
1567664	   .	   .	    0.0	...
1567665	   .	   .	    0.0	...
1567666	   .	   .	    0.0	...
1567667	   .	   .	    0.0	...
1567668	   .	   .	    0.0	...
1567669	   .	   .	    0.0	...
1567670	   .	   .	    0.0	...
1567671	   .	   .	    0.0	...
1567672	   .	   .	    0.0	...
1567673	   .	   .	    0.0	...
1567674	   .	   .	    0.0	...
1567675	   .	   .	    0.0	...
1567676	   .	   .	    0.0	...
1567677	   .	   .	    0.0	...
1567678	   .	   .	    0.0	...
1567679	   .	   .	    0.0	...
1567680	   .	   .	    0.0	...
1567681	   .	   .	    0.0	...
1567682	   .	   .	    0.0	...
1567683	   .	   .	    0.0	...
1567684	   .	   .	    0.0	...
1567685	   .	   .	    0.0	...
1567686	   .	   .	    0.0	...
1567687	   .	   .	    0.0	...
1567688	   .	   .	    0.0	...
1567689	   .	   .	    0.0	...
1567690	   .	   .	    0.0	...
1567691	   .	   .	    0.0	...
1567692	   .	   .	    0.0	...
1567693	   .	   .	    0.0	...
1567694	   .	   .	    0.0	...
1567695	   .	   .	    0.0	...
1567696	   .	   .	    0.0	...
1567697	   .	   .	    0.0	...
1567698	   .	   .	    0.0	...
1567699	   .	   .	    0.0	...
1567700	   .	   .	    0.0	...
1567701	   .	   .	    0.0	...
1567702	   .	   .	    0.0	...
1567703	   .	   .	    0.0	...
1567704	   .	   .	    0.0	...
1567705	   .	   .	    0.0	...
1567706	   .	   .	    0.0	...
1567707	   .	   .	    0.0	...
1567708	   .	   .	    0.0	...
1567709	   .	   .	    0.0	...
1567710	   .	   .	    0.0	...
1567711	   .	   .	    0.0	...
1567712	   .	   .	    0.0	...
1567713	   .	   .	    0.0	...
1567714	   .	   .	    0.0	...
1567715	   .	   .	    0.0	...
1567716	   .	   .	    0.0	...
1567717	   .	   .	    0.0	...
1567718	   .	   .	    0.0	...
1567719	   .	   .	    0.0	...
1567720	   .	   .	    0.0	...
1567721	   .	   .	    0.0	...
1567722	   .	   .	    0.0	...
1567723	   .	   .	    0.0	...
1567724	   .	   .	    0.0	...
1567725	   .	   .	    0.0	...
1567726	   .	   .	    0.0	...
1567727	   .	   .	    0.0	...
1567728	   .	   .	    0.0	...
1567729	   .	   .	    0.0	...
1567730	   .	   .	    0.0	...
1567731	   .	   .	    0.0	...
1567732	   .	   .	    0.0	...
1567733	   .	   .	    0.0	...
1567734	   .	   .	    0.0	...
1567735	   .	   .	    0.0	...
1567736	   .	   .	    0.0	...
1567737	   .	   .	    0.0	...
1567738	   .	   .	    0.0	...
1567739	   .	   .	    0.0	...
1567740	   .	   .	    0.0	...
1567741	   .	   .	    0.0	...
1567742	   .	   .	    0.0	...
1567743	   .	   .	    0.0	...
1567744	   .	   .	    0.0	...
1567745	   .	   .	    0.0	...
1567746	   .	   .	    0.0	...
1567747	   .	   .	    0.0	...
1567748	   .	   .	    0.0	...
1567749	   .	   .	    0.0	...
1567750	   .	   .	    0.0	...
1567751	   .	   .	    0.0	...
1567752	   .	   .	    0.0	...
1567753	   .	   .	    0.0	...
1567754	   .	   .	    0.0	...
1567755	   .	   .	    0.0	...
1567756	   .	   .	    0.0	...
1567757	   .	   .	    0.0	...
1567758	   .	   .	    0.0	...
1567759	   .	   .	    0.0	...
EBLINK R 1567392	1567759	368
1567760	 1318.7	 1965.7	 3312.0	...
1567761	 1318.7	 1965.7	 3312.0	...
1567762	 1316.4	 1957.4	 3348.0	...
1567763	 1309.6	 1944.8	 3411.0	...
1567764	 1300.1	 1924.1	 3507.0	...
1567765	 1288.2	 1905.4	 3597.0	...
1567766	 1277.9	 1885.2	 3684.0	...
1567767	 1267.0	 1866.3	 3774.0	...
1567768	 1256.2	 1847.6	 3855.0	...
1567769	 1243.7	 1826.5	 3950.0	...
1567770	 1227.6	 1804.8	 4041.0	...
1567771	 1213.2	 1782.5	 4136.0	...
1567772	 1197.5	 1759.9	 4230.0	...
1567773	 1183.4	 1736.5	 4327.0	...
1567774	 1166.5	 1710.9	 4432.0	...
1567775	 1149.6	 1685.2	 4544.0	...
1567776	 1132.9	 1659.2	 4657.0	...
1567777	 1117.5	 1634.0	 4773.0	...
1567778	 1101.7	 1609.2	 4882.0	...
1567779	 1086.9	 1584.2	 4993.0	...
1567780	 1071.3	 1560.8	 5102.0	...
1567781	 1058.8	 1538.1	 5210.0	...
1567782	 1044.7	 1516.1	 5323.0	...
1567783	 1033.9	 1494.5	 5427.0	...
1567784	 1021.3	 1473.4	 5525.0	...
1567785	 1011.9	 1453.6	 5616.0	...
1567786	  999.7	 1432.4	 5716.0	...
1567787	  989.5	 1412.1	 5819.0	...
1567788	  978.0	 1392.4	 5911.0	...
1567789	  967.4	 1372.6	 6002.0	...
1567790	  957.5	 1353.5	 6097.0	...
1567791	  947.8	 1334.4	 6192.0	...
1567792	  938.1	 1315.9	 6285.0	...
1567793	  927.4	 1297.5	 6377.0	...
1567794	  917.4	 1279.2	 6472.0	...
1567795	  908.8	 1262.1	 6554.0	...
1567796	  899.7	 1243.8	 6634.0	...
1567797	  891.7	 1227.5	 6713.0	...
1567798	  883.3	 1211.4	 6800.0	...
1567799	  875.6	 1196.8	 6876.0	...
1567800	  868.4	 1181.2	 6950.0	...
1567801	  861.2	 1166.8	 7014.0	...
1567802	  855.2	 1151.8	 7087.0	...
1567803	  848.7	 1137.9	 7154.0	...
1567804	  842.4	 1124.7	 7223.0	...
1567805	  836.1	 1112.5	 7275.0	...
1567806	  829.8	 1100.6	 7335.0	...
1567807	  824.3	 1087.9	 7390.0	...
MSG	1567808 0000 _ Number On
1567808	  819.1	 1075.7	 7444.0	...
1567809	  813.8	 1063.7	 7498.0	...
1567810	  809.1	 1052.1	 7553.0	...
1567811	  803.8	 1040.7	 7621.0	...
1567812	  798.9	 1029.6	 7669.0	...
1567813	  793.7	 1018.7	 7729.0	...
1567814	  789.1	 1007.9	 7777.0	...
1567815	  784.4	  996.6	 7837.0	...
1567816	  780.2	  986.6	 7878.0	...
1567817	  775.1	  976.5	 7918.0	...
1567818	  771.4	  967.1	 7956.0	...
1567819	  767.0	  957.3	 8007.0	...
1567820	  763.3	  947.7	 8051.0	...
1567821	  759.6	  938.4	 8095.0	...
1567822	  755.9	  928.8	 8135.0	...
1567823	  752.9	  919.4	 8176.0	...
1567824	  749.8	  910.2	 8217.0	...
1567825	  746.5	  900.8	 8252.0	...
1567826	  743.3	  891.9	 8289.0	...
1567827	  739.7	  883.1	 8329.0	...
1567828	  737.2	  874.9	 8369.0	...
1567829	  734.3	  866.1	 8412.0	...
1567830	  731.9	  857.8	 8455.0	...
1567831	  728.9	  849.3	 8496.0	...
1567832	  726.3	  841.9	 8525.0	...
1567833	  723.9	  833.7	 8553.0	...
1567834	  721.4	  825.4	 8586.0	...
1567835	  719.2	  817.7	 8629.0	...
1567836	  716.9	  810.4	 8667.0	...
1567837	  714.9	  803.4	 8699.0	...
1567838	  713.4	  796.0	 8729.0	...
1567839	  712.3	  789.0	 8760.0	...
1567840	  711.8	  783.4	 8780.0	...
1567841	  710.3	  777.2	 8806.0	...
1567842	  709.0	  771.6	 8825.0	...
1567843	  707.8	  765.2	 8851.0	...
1567844	  706.9	  760.3	 8862.0	...
1567845	  706.0	  754.8	 8880.0	...
1567846	  705.1	  750.1	 8905.0	...
1567847	  704.8	  744.9	 8931.0	...
1567848	  704.3	  739.9	 8956.0	...
1567849	  702.8	  734.5	 8979.0	...
1567850	  701.2	  728.7	 8999.0	...
1567851	  699.9	  723.3	 9031.0	...
1567852	  699.4	  716.8	 9062.0	...
1567853	  698.0	  711.6	 9094.0	...
1567854	  696.5	  705.7	 9123.0	...
1567855	  694.8	  700.4	 9144.0	...
1567856	  693.7	  694.2	 9171.0	...
1567857	  692.1	  688.5	 9188.0	...
1567858	  690.9	  682.8	 9217.0	...
1567859	  689.2	  678.4	 9241.0	...
1567860	  688.1	  672.8	 9260.0	...
1567861	  687.0	  668.3	 9276.0	...
1567862	  685.8	  662.6	 9302.0	...
1567863	  684.6	  658.0	 9325.0	...
1567864	  682.8	  652.5	 9340.0	...
1567865	  682.0	  647.5	 9359.0	...
1567866	  680.8	  642.2	 9382.0	...
1567867	  680.3	  637.8	 9407.0	...
1567868	  679.3	  632.9	 9422.0	...
1567869	  678.8	  629.0	 9436.0	...
1567870	  678.1	  624.2	 9453.0	...
ESACC R  1567328	1567870	543	  679.7	  554.3	  678.1	  624.2	   1.48	    830
SFIX R   1567871
1567871	  677.7	  620.8	 9468.0	...
1567872	  677.1	  617.1	 9479.0	...
1567873	  676.5	  614.3	 9488.0	...
1567874	  676.1	  610.5	 9495.0	...
1567875	  675.0	  606.1	 9515.0	...
1567876	  674.1	  602.3	 9533.0	...
1567877	  673.3	  599.5	 9550.0	...
1567878	  672.6	  597.4	 9553.0	...
1567879	  671.8	  595.4	 9563.0	...
1567880	  671.0	  592.2	 9571.0	...
1567881	  670.6	  590.3	 9580.0	...
1567882	  670.2	  588.0	 9586.0	...
1567883	  669.8	  586.3	 9597.0	...
1567884	  669.7	  584.0	 9610.0	...
1567885	  669.5	  581.9	 9616.0	...
1567886	  669.4	  580.5	 9621.0	...
1567887	  669.4	  579.7	 9623.0	...
1567888	  669.0	  579.1	 9625.0	...
1567889	  668.6	  578.0	 9631.0	...
1567890	  668.2	  577.2	 9638.0	...
1567891	  667.9	  575.9	 9645.0	...
1567892	  667.5	  575.2	 9647.0	...
1567893	  666.9	  573.7	 9652.0	...
1567894	  666.7	  572.8	 9657.0	...
1567895	  666.8	  571.9	 9659.0	...
1567896	  667.1	  571.6	 9658.0	...
1567897	  667.3	  571.3	 9661.0	...
1567898	  667.1	  571.0	 9665.0	...
1567899	  666.9	  570.7	 9671.0	...
1567900	  666.7	  570.6	 9675.0	...
1567901	  666.8	  570.6	 9679.0	...
1567902	  666.8	  570.5	 9681.0	...
1567903	  666.5	  570.0	 9681.0	...
1567904	  666.3	  569.3	 9676.0	...
1567905	  666.1	  568.5	 9670.0	...
1567906	  666.0	  568.2	 9664.0	...
1567907	  665.9	  568.1	 9667.0	...
1567908	  665.9	  568.6	 9669.0	...
1567909	  665.8	  569.0	 9671.0	...
1567910	  665.7	  569.4	 9671.0	...
1567911	  665.6	  569.2	 9666.0	...
1567912	  665.7	  568.9	 9661.0	...
1567913	  665.8	  568.8	 9658.0	...
1567914	  665.8	  568.8	 9659.0	...
1567915	  665.8	  568.9	 9660.0	...
1567916	  665.9	  569.3	 9660.0	...
1567917	  666.0	  569.8	 9662.0	...
1567918	  666.2	  570.2	 9666.0	...
1567919	  666.3	  570.3	 9663.0	...
1567920	  666.2	  570.3	 9658.0	...
1567921	  666.1	  570.3	 9654.0	...
1567922	  666.0	  570.6	 9654.0	...
1567923	  666.0	  570.9	 9647.0	...
1567924	  666.2	  571.2	 9641.0	...
1567925	  666.5	  571.2	 9644.0	...
1567926	  666.7	  571.1	 9653.0	...
1567927	  666.7	  571.0	 9664.0	...
1567928	  666.6	  572.1	 9666.0	...
1567929	  666.5	  573.3	 9667.0	...
1567930	  666.5	  574.6	 9667.0	...
1567931	  667.1	  574.9	 9665.0	...
1567932	  667.7	  575.1	 9660.0	...
1567933	  668.1	  574.9	 9657.0	...
1567934	  667.9	  574.6	 9658.0	...
1567935	  667.7	  574.9	 9662.0	...
1567936	  667.7	  575.5	 9665.0	...
1567937	  667.8	  576.2	 9664.0	...
1567938	  668.0	  576.2	 9662.0	...
1567939	  668.3	  576.3	 9661.0	...
1567940	  668.6	  576.4	 9659.0	...
1567941	  668.6	  576.6	 9657.0	...
1567942	  668.5	  576.7	 9655.0	...
1567943	  668.4	  576.7	 9655.0	...
1567944	  668.3	  576.7	 9655.0	...
1567945	  668.2	  576.7	 9657.0	...
1567946	  668.1	  576.7	 9658.0	...
1567947	  667.8	  576.7	 9659.0	...
1567948	  667.5	  576.6	 9658.0	...
1567949	  667.2	  576.7	 9658.0	...
1567950	  667.2	  576.7	 9658.0	...
1567951	  667.3	  576.8	 9659.0	...
1567952	  667.4	  577.0	 9660.0	...
1567953	  667.4	  577.2	 9658.0	...
1567954	  667.3	  577.3	 9657.0	...
1567955	  667.3	  577.3	 9655.0	...
1567956	  667.4	  577.2	 9655.0	...
1567957	  667.5	  577.2	 9657.0	...
1567958	  667.4	  577.2	 9658.0	...
1567959	  667.2	  577.6	 9658.0	...
1567960	  666.6	  578.0	 9658.0	...
1567961	  666.1	  578.2	 9660.0	...
1567962	  665.9	  577.8	 9664.0	...
1567963	  666.2	  577.4	 9667.0	...
1567964	  666.5	  577.2	 9660.0	...
1567965	  666.6	  577.2	 9651.0	...
1567966	  666.6	  577.2	 9646.0	...
1567967	  666.7	  576.8	 9650.0	...
1567968	  666.4	  576.2	 9657.0	...
1567969	  666.2	  575.6	 9661.0	...
1567970	  665.9	  575.5	 9663.0	...
1567971	  665.9	  575.6	 9662.0	...
1567972	  666.0	  575.8	 9662.0	...
1567973	  666.0	  575.7	 9662.0	...
1567974	  666.0	  575.6	 9662.0	...
1567975	  666.2	  575.6	 9665.0	...
1567976	  666.3	  575.6	 9666.0	...
1567977	  666.4	  575.7	 9668.0	...
1567978	  666.4	  575.7	 9671.0	...
1567979	  666.5	  575.8	 9675.0	...
1567980	  666.5	  575.8	 9680.0	...
1567981	  666.6	  575.6	 9680.0	...
1567982	  666.8	  575.3	 9680.0	...
1567983	  666.6	  575.2	 9680.0	...
1567984	  666.3	  575.4	 9683.0	...
1567985	  665.9	  575.3	 9685.0	...
1567986	  665.8	  575.1	 9686.0	...
1567987	  665.7	  574.8	 9679.0	...
1567988	  665.8	  574.8	 9671.0	...
1567989	  665.9	  574.8	 9669.0	...
1567990	  665.7	  574.7	 9673.0	...
1567991	  665.5	  574.5	 9676.0	...
1567992	  665.2	  574.1	 9675.0	...
1567993	  665.2	  573.9	 9674.0	...
1567994	  665.2	  573.7	 9674.0	...
1567995	  665.5	  573.6	 9675.0	...
1567996	  665.7	  573.5	 9675.0	...
1567997	  666.1	  573.3	 9677.0	...
1567998	  666.2	  573.2	 9680.0	...
1567999	  666.2	  573.1	 9682.0	...
1568000	  666.1	  573.2	 9685.0	...
1568001	  665.8	  573.2	 9685.0	...
1568002	  665.7	  573.0	 9683.0	...
1568003	  665.6	  572.7	 9681.0	...
1568004	  665.6	  572.5	 9686.0	...
1568005	  665.8	  572.5	 9690.0	...
1568006	  665.9	  572.4	 9695.0	...
1568007	  666.0	  572.4	 9696.0	...
1568008	  666.0	  572.5	 9695.0	...
1568009	  666.0	  572.7	 9694.0	...
1568010	  666.2	  572.7	 9692.0	...
1568011	  666.3	  572.7	 9690.0	...
1568012	  666.6	  572.6	 9688.0	...
1568013	  666.7	  572.6	 9691.0	...
1568014	  666.8	  572.7	 9696.0	...
1568015	  666.8	  572.8	 9700.0	...
1568016	  666.5	  572.9	 9699.0	...
1568017	  666.2	  572.7	 9698.0	...
1568018	  665.8	  572.4	 9699.0	...
1568019	  665.5	  572.0	 9701.0	...
1568020	  665.3	  571.8	 9703.0	...
1568021	  665.2	  571.7	 9704.0	...
1568022	  665.2	  571.6	 9704.0	...
1568023	  665.4	  571.6	 9703.0	...
1568024	  665.6	  571.5	 9702.0	...
1568025	  665.3	  571.4	 9701.0	...
1568026	  665.0	  571.4	 9698.0	...
1568027	  664.7	  571.8	 9695.0	...
1568028	  664.7	  572.1	 9691.0	...
1568029	  664.5	  572.3	 9692.0	...
1568030	  664.3	  571.8	 9693.0	...
1568031	  664.3	  571.3	 9690.0	...
1568032	  664.5	  570.8	 9686.0	...
1568033	  664.7	  570.8	 9689.0	...
1568034	  664.6	  570.8	 9695.0	...
1568035	  664.3	  570.7	 9704.0	...
1568036	  664.5	  570.5	 9705.0	...
1568037	  664.8	  570.6	 9704.0	...
1568038	  665.2	  570.8	 9698.0	...
1568039	  665.2	  571.1	 9692.0	...
1568040	  664.9	  571.1	 9689.0	...
1568041	  664.4	  571.0	 9689.0	...
1568042	  663.9	  571.0	 9688.0	...
1568043	  663.7	  570.9	 9686.0	...
1568044	  663.8	  570.9	 9684.0	...
1568045	  664.1	  570.7	 9684.0	...
1568046	  664.3	  570.2	 9685.0	...
1568047	  664.4	  569.9	 9687.0	...
1568048	  664.4	  569.7	 9687.0	...
1568049	  664.4	  569.7	 9688.0	...
1568050	  664.2	  569.8	 9694.0	...
1568051	  664.0	  569.9	 9700.0	...
1568052	  663.7	  570.1	 9699.0	...
1568053	  663.8	  570.0	 9693.0	...
1568054	  663.9	  569.8	 9688.0	...
1568055	  663.9	  569.6	 9688.0	...
1568056	  663.8	  570.1	 9688.0	...
1568057	  663.7	  570.6	 9688.0	...
1568058	  663.7	  570.5	 9691.0	...
1568059	  663.6	  569.9	 9693.0	...
1568060	  663.5	  569.3	 9696.0	...
1568061	  663.6	  569.3	 9697.0	...
1568062	  663.7	  569.9	 9701.0	...
1568063	  663.6	  570.5	 9704.0	...
1568064	  663.4	  571.0	 9705.0	...
1568065	  663.1	  570.9	 9704.0	...
1568066	  663.1	  570.6	 9700.0	...
1568067	  663.0	  570.6	 9697.0	...
1568068	  662.8	  570.5	 9695.0	...
1568069	  662.6	  570.6	 9695.0	...
1568070	  662.5	  570.7	 9695.0	...
1568071	  662.5	  570.4	 9697.0	...
1568072	  662.4	  570.0	 9698.0	...
1568073	  662.3	  569.7	 9698.0	...
1568074	  662.2	  569.8	 9698.0	...
1568075	  662.1	  570.0	 9701.0	...
1568076	  662.1	  570.1	 9703.0	...
1568077	  662.1	  570.1	 9701.0	...
1568078	  662.1	  569.9	 9697.0	...
1568079	  662.0	  569.8	 9693.0	...
1568080	  662.0	  569.6	 9692.0	...
1568081	  662.0	  569.4	 9694.0	...
1568082	  661.6	  569.3	 9696.0	...
1568083	  661.3	  569.5	 9697.0	...
1568084	  661.1	  569.8	 9695.0	...
1568085	  661.3	  569.8	 9694.0	...
1568086	  661.4	  569.3	 9694.0	...
1568087	  661.5	  568.9	 9694.0	...
1568088	  661.7	  568.8	 9696.0	...
1568089	  661.8	  568.8	 9698.0	...
1568090	  661.9	  568.9	 9702.0	...
1568091	  662.1	  568.8	 9704.0	...
1568092	  662.3	  568.6	 9705.0	...
1568093	  662.4	  568.6	 9705.0	...
1568094	  662.7	  568.8	 9705.0	...
1568095	  662.9	  569.0	 9705.0	...
1568096	  662.9	  569.1	 9706.0	...
1568097	  662.6	  569.0	 9703.0	...
1568098	  662.3	  568.9	 9698.0	...
1568099	  662.4	  568.9	 9692.0	...
1568100	  662.4	  568.9	 9690.0	...
1568101	  662.4	  568.9	 9690.0	...
1568102	  662.3	  568.8	 9690.0	...
1568103	  662.2	  568.9	 9688.0	...
1568104	  662.4	  569.0	 9688.0	...
1568105	  662.5	  569.0	 9689.0	...
1568106	  662.7	  568.7	 9688.0	...
1568107	  662.7	  568.5	 9687.0	...
1568108	  662.7	  568.4	 9686.0	...
1568109	  662.6	  568.5	 9686.0	...
1568110	  662.5	  568.4	 9687.0	...
1568111	  662.4	  568.1	 9689.0	...
MSG	1568112 0000 _ Number Off
1568112	  662.4	  567.8	 9690.0	...
1568113	  662.4	  567.4	 9692.0	...
1568114	  662.3	  567.2	 9693.0	...
1568115	  662.2	  567.1	 9693.0	...
1568116	  662.2	  567.4	 9692.0	...
1568117	  662.2	  567.4	 9690.0	...
1568118	  662.2	  567.4	 9689.0	...
1568119	  662.2	  567.1	 9687.0	...
1568120	  662.3	  567.0	 9684.0	...
1568121	  662.3	  567.1	 9681.0	...
1568122	  662.3	  567.1	 9683.0	...
1568123	  662.1	  567.1	 9685.0	...
1568124	  661.9	  567.1	 9687.0	...
1568125	  661.6	  567.2	 9683.0	...
1568126	  661.4	  567.4	 9680.0	...
1568127	  661.2	  567.5	 9677.0	...
1568128	  661.1	  567.5	 9677.0	...
1568129	  661.1	  567.3	 9677.0	...
1568130	  661.2	  567.1	 9680.0	...
1568131	  661.4	  567.0	 9682.0	...
1568132	  661.6	  567.0	 9682.0	...
1568133	  661.6	  567.2	 9679.0	...
1568134	  661.6	  567.2	 9676.0	...
1568135	  661.6	  567.0	 9677.0	...
1568136	  661.9	  566.7	 9679.0	...
1568137	  662.4	  566.6	 9680.0	...
1568138	  663.1	  566.5	 9678.0	...
1568139	  664.1	  566.4	 9677.0	...
EFIX R   1567871	1568139	269	  665.4	  573.3	   9672
SSACC R  1568140
1568140	  665.5	  566.3	 9676.0	...
1568141	  667.8	  566.1	 9675.0	...
1568142	  669.8	  565.8	 9675.0	...
1568143	  672.0	  565.6	 9677.0	...
1568144	  673.7	  565.5	 9679.0	...
1568145	  675.8	  565.5	 9679.0	...
1568146	  677.6	  565.6	 9674.0	...
ESACC R  1568140	1568146	7	  665.5	  566.3	  677.6	  565.6	   0.26	     39
SFIX R   1568147
1568147	  679.3	  565.9	 9669.0	...
1568148	  680.4	  566.4	 9666.0	...
1568149	  681.1	  566.9	 9667.0	...
1568150	  681.1	  567.2	 9669.0	...
1568151	  681.1	  567.1	 9663.0	...
1568152	  681.0	  567.0	 9656.0	...
1568153	  680.1	  566.7	 9645.0	...
1568154	  679.1	  566.5	 9640.0	...
1568155	  678.2	  566.3	 9640.0	...
1568156	  678.2	  566.3	 9645.0	...
1568157	  678.2	  566.4	 9650.0	...
1568158	  677.7	  566.5	 9649.0	...
1568159	  677.3	  566.7	 9647.0	...
1568160	  676.5	  566.5	 9645.0	...
1568161	  676.1	  566.2	 9643.0	...
1568162	  675.7	  565.9	 9642.0	...
1568163	  675.8	  565.9	 9644.0	...
1568164	  675.8	  566.2	 9647.0	...
1568165	  675.9	  566.4	 9649.0	...
1568166	  676.0	  566.6	 9648.0	...
1568167	  676.2	  566.4	 9647.0	...
1568168	  676.3	  566.1	 9647.0	...
1568169	  676.2	  565.8	 9638.0	...
1568170	  676.1	  565.8	 9629.0	...
1568171	  676.1	  566.0	 9622.0	...
1568172	  676.1	  566.0	 9623.0	...
1568173	  676.1	  565.9	 9623.0	...
1568174	  676.1	  565.8	 9621.0	...
1568175	  676.1	  565.9	 9617.0	...
1568176	  676.1	  566.0	 9612.0	...
1568177	  676.2	  566.3	 9613.0	...
1568178	  676.4	  566.6	 9617.0	...
1568179	  676.6	  566.8	 9620.0	...
1568180	  676.6	  566.9	 9618.0	...
1568181	  676.7	  566.9	 9618.0	...
1568182	  676.8	  567.3	 9613.0	...
1568183	  676.8	  567.7	 9609.0	...
1568184	  676.8	  567.9	 9605.0	...
1568185	  676.8	  567.8	 9606.0	...
1568186	  676.9	  567.7	 9607.0	...
1568187	  677.0	  567.4	 9608.0	...
1568188	  677.0	  567.1	 9608.0	...
1568189	  677.0	  566.8	 9603.0	...
1568190	  676.9	  566.8	 9599.0	...
1568191	  676.9	  567.0	 9594.0	...
1568192	  676.9	  567.3	 9592.0	...
1568193	  677.0	  567.5	 9584.0	...
1568194	  677.1	  567.5	 9577.0	...
1568195	  677.1	  567.6	 9573.0	...
1568196	  677.4	  567.6	 9576.0	...
1568197	  677.8	  567.5	 9579.0	...
1568198	  678.0	  567.4	 9576.0	...
1568199	  677.8	  567.1	 9572.0	...
1568200	  677.8	  566.9	 9569.0	...
1568201	  678.0	  566.8	 9572.0	...
1568202	  678.2	  566.9	 9574.0	...
1568203	  678.1	  567.1	 9576.0	...
1568204	  677.9	  567.2	 9572.0	...
1568205	  677.7	  567.2	 9567.0	...
1568206	  677.7	  566.9	 9563.0	...
1568207	  677.6	  566.6	 9561.0	...
1568208	  677.6	  566.1	 9560.0	...
1568209	  677.7	  565.9	 9558.0	...
1568210	  677.9	  565.9	 9554.0	...
1568211	  678.1	  566.0	 9551.0	...
1568212	  678.2	  566.2	 9549.0	...
1568213	  678.2	  566.2	 9548.0	...
1568214	  678.1	  566.5	 9547.0	...
1568215	  677.9	  566.8	 9539.0	...
1568216	  677.7	  567.1	 9531.0	...
1568217	  677.7	  567.3	 9523.0	...
1568218	  677.9	  567.5	 9523.0	...
1568219	  677.9	  567.6	 9522.0	...
1568220	  677.6	  567.5	 9518.0	...
1568221	  677.4	  567.4	 9514.0	...
1568222	  677.5	  567.8	 9512.0	...
1568223	  677.6	  568.1	 9512.0	...
1568224	  677.7	  568.1	 9511.0	...
1568225	  677.6	  567.8	 9512.0	...
1568226	  677.4	  567.4	 9513.0	...
1568227	  677.3	  567.4	 9514.0	...
1568228	  677.2	  567.8	 9508.0	...
1568229	  677.1	  568.1	 9502.0	...
1568230	  677.2	  568.2	 9498.0	...
1568231	  677.4	  567.9	 9496.0	...
1568232	  677.5	  567.7	 9494.0	...
1568233	  677.6	  567.8	 9496.0	...
1568234	  677.6	  568.0	 9499.0	...
1568235	  677.7	  568.2	 9498.0	...
1568236	  677.7	  568.2	 9494.0	...
1568237	  677.8	  567.9	 9490.0	...
1568238	  677.9	  567.7	 9490.0	...
1568239	  678.1	  567.9	 9490.0	...
1568240	  678.2	  568.2	 9490.0	...
1568241	  678.1	  568.4	 9490.0	...
1568242	  678.0	  568.3	 9488.0	...
1568243	  678.0	  568.2	 9483.0	...
1568244	  678.1	  568.2	 9477.0	...
1568245	  678.2	  568.1	 9471.0	...
1568246	  678.3	  568.0	 9469.0	...
1568247	  678.4	  567.9	 9469.0	...
1568248	  678.3	  567.8	 9468.0	...
1568249	  678.2	  567.6	 9468.0	...
1568250	  678.3	  567.6	 9469.0	...
1568251	  678.6	  567.6	 9468.0	...
1568252	  678.9	  567.5	 9467.0	...
1568253	  679.0	  567.4	 9460.0	...
1568254	  678.9	  567.9	 9449.0	...
1568255	  678.7	  568.5	 9438.0	...
1568256	  678.6	  569.1	 9436.0	...
1568257	  678.7	  569.3	 9437.0	...
1568258	  678.9	  569.4	 9435.0	...
1568259	  679.1	  569.4	 9432.0	...
1568260	  679.1	  569.3	 9429.0	...
1568261	  679.0	  569.1	 9428.0	...
1568262	  679.0	  568.9	 9427.0	...
1568263	  679.1	  568.9	 9426.0	...
1568264	  679.2	  569.0	 9426.0	...
1568265	  679.2	  569.1	 9426.0	...
1568266	  679.5	  569.2	 9426.0	...
1568267	  679.8	  569.3	 9426.0	...
1568268	  679.9	  569.3	 9427.0	...
1568269	  679.7	  569.4	 9421.0	...
1568270	  679.6	  569.5	 9415.0	...
1568271	  679.5	  569.6	 9408.0	...
1568272	  679.5	  569.6	 9409.0	...
1568273	  679.6	  569.5	 9409.0	...
1568274	  679.7	  569.8	 9409.0	...
1568275	  679.9	  570.2	 9409.0	...
1568276	  679.9	  570.4	 9407.0	...
1568277	  679.9	  570.3	 9403.0	...
1568278	  679.9	  570.5	 9399.0	...
1568279	  680.0	  570.8	 9396.0	...
1568280	  680.1	  571.3	 9395.0	...
1568281	  680.4	  571.4	 9396.0	...
1568282	  680.6	  571.5	 9396.0	...
1568283	  680.7	  571.4	 9391.0	...
1568284	  680.7	  571.3	 9385.0	...
1568285	  680.7	  571.2	 9379.0	...
1568286	  680.6	  571.0	 9378.0	...
1568287	  680.5	  570.9	 9375.0	...
1568288	  680.4	  570.7	 9368.0	...
1568289	  680.4	  570.6	 9360.0	...
1568290	  680.5	  570.6	 9355.0	...
1568291	  680.7	  570.9	 9354.0	...
1568292	  680.9	  571.3	 9353.0	...
1568293	  680.8	  571.3	 9352.0	...
1568294	  680.8	  571.0	 9352.0	...
1568295	  680.7	  570.7	 9350.0	...
1568296	  680.7	  570.6	 9344.0	...
1568297	  680.6	  570.4	 9339.0	...
1568298	  680.5	  570.3	 9334.0	...
1568299	  680.6	  570.5	 9333.0	...
1568300	  680.7	  570.9	 9335.0	...
1568301	  680.8	  571.2	 9337.0	...
1568302	  680.8	  571.2	 9334.0	...
1568303	  681.1	  571.2	 9328.0	...
1568304	  681.4	  571.1	 9322.0	...
1568305	  681.6	  571.3	 9318.0	...
1568306	  681.4	  571.5	 9314.0	...
1568307	  681.3	  571.7	 9306.0	...
1568308	  681.3	  571.5	 9303.0	...
1568309	  681.3	  571.3	 9300.0	...
1568310	  681.3	  571.0	 9301.0	...
1568311	  681.4	  571.5	 9302.0	...
1568312	  681.6	  572.3	 9303.0	...
1568313	  681.4	  573.0	 9304.0	...
1568314	  681.4	  573.1	 9296.0	...
1568315	  681.4	  573.2	 9288.0	...
1568316	  681.7	  573.4	 9276.0	...
1568317	  681.9	  573.5	 9274.0	...
1568318	  681.9	  573.7	 9272.0	...
1568319	  681.9	  574.2	 9272.0	...
1568320	  681.9	  574.8	 9272.0	...
1568321	  681.9	  575.1	 9268.0	...
1568322	  681.7	  574.8	 9264.0	...
1568323	  681.4	  574.6	 9260.0	...
1568324	  681.5	  574.6	 9260.0	...
1568325	  681.8	  574.5	 9261.0	...
1568326	  681.9	  574.6	 9255.0	...
1568327	  681.6	  574.7	 9247.0	...
1568328	  681.4	  574.8	 9239.0	...
1568329	  681.4	  574.8	 9238.0	...
1568330	  681.6	  575.0	 9238.0	...
1568331	  681.7	  575.2	 9239.0	...
1568332	  681.8	  575.4	 9239.0	...
1568333	  681.9	  575.6	 9239.0	...
1568334	  682.0	  575.9	 9239.0	...
1568335	  682.0	  576.1	 9239.0	...
1568336	  681.9	  576.2	 9238.0	...
1568337	  681.8	  576.4	 9234.0	...
1568338	  681.6	  576.5	 9228.0	...
1568339	  681.5	  576.4	 9225.0	...
1568340	  681.9	  576.2	 9225.0	...
1568341	  682.5	  576.7	 9222.0	...
1568342	  683.1	  577.2	 9216.0	...
1568343	  683.1	  577.8	 9207.0	...
1568344	  683.1	  577.8	 9202.0	...
1568345	  683.1	  577.7	 9200.0	...
1568346	  683.1	  577.6	 9200.0	...
1568347	  683.3	  577.5	 9199.0	...
1568348	  683.4	  577.5	 9197.0	...
1568349	  683.6	  577.4	 9195.0	...
1568350	  683.5	  577.4	 9190.0	...
1568351	  683.5	  577.6	 9184.0	...
1568352	  683.6	  577.9	 9173.0	...
1568353	  683.6	  578.1	 9165.0	...
1568354	  683.7	  578.0	 9159.0	...
1568355	  683.8	  578.0	 9159.0	...
1568356	  684.2	  578.1	 9160.0	...
1568357	  684.5	  578.3	 9159.0	...
1568358	  684.6	  578.5	 9153.0	...
1568359	  684.3	  578.9	 9146.0	...
1568360	  684.1	  579.2	 9144.0	...
1568361	  684.1	  579.4	 9147.0	...
1568362	  684.3	  579.5	 9141.0	...
1568363	  684.6	  579.6	 9133.0	...
1568364	  684.7	  579.8	 9124.0	...
1568365	  684.8	  579.9	 9125.0	...
1568366	  684.7	  580.0	 9126.0	...
1568367	  684.6	  580.0	 9119.0	...
1568368	  684.6	  580.0	 9112.0	...
1568369	  684.6	  580.1	 9106.0	...
1568370	  684.7	  580.0	 9107.0	...
1568371	  685.0	  580.0	 9107.0	...
1568372	  685.2	  580.0	 9104.0	...
1568373	  685.4	  580.1	 9101.0	...
1568374	  685.4	  580.4	 9098.0	...
1568375	  685.4	  580.8	 9095.0	...
1568376	  685.8	  581.1	 9089.0	...
1568377	  686.2	  581.0	 9084.0	...
1568378	  686.3	  580.9	 9081.0	...
1568379	  686.0	  581.4	 9081.0	...
1568380	  685.6	  582.0	 9072.0	...
1568381	  685.6	  582.6	 9063.0	...
1568382	  685.6	  582.5	 9054.0	...
1568383	  685.7	  582.3	 9053.0	...
1568384	  685.8	  582.2	 9051.0	...
1568385	  686.1	  582.2	 9050.0	...
1568386	  686.6	  582.2	 9051.0	...
1568387	  687.0	  582.2	 9052.0	...
1568388	  687.0	  582.1	 9049.0	...
1568389	  686.9	  582.1	 9044.0	...
1568390	  686.8	  582.2	 9040.0	...
1568391	  686.7	  582.4	 9039.0	...
1568392	  686.3	  583.0	 9039.0	...
1568393	  686.4	  583.5	 9038.0	...
1568394	  686.8	  583.8	 9036.0	...
1568395	  686.7	  583.8	 9028.0	...
1568396	  686.0	  584.0	 9019.0	...
1568397	  685.7	  584.1	 9011.0	...
1568398	  686.0	  584.2	 9010.0	...
1568399	  686.5	  584.5	 9010.0	...
1568400	  686.8	  584.8	 9007.0	...
1568401	  687.0	  585.0	 9004.0	...
1568402	  686.9	  585.0	 8998.0	...
1568403	  686.9	  585.0	 8993.0	...
1568404	  686.9	  585.0	 8988.0	...
1568405	  686.6	  585.1	 8986.0	...
1568406	  686.3	  585.7	 8985.0	...
1568407	  686.4	  586.2	 8983.0	...
1568408	  686.9	  586.7	 8977.0	...
1568409	  687.3	  586.7	 8971.0	...
1568410	  687.2	  586.7	 8965.0	...
1568411	  687.0	  586.8	 8964.0	...
1568412	  686.6	  586.9	 8959.0	...
1568413	  686.2	  587.3	 8955.0	...
1568414	  686.2	  587.7	 8951.0	...
1568415	  686.6	  587.9	 8950.0	...
1568416	  687.0	  588.1	 8948.0	...
1568417	  687.5	  588.2	 8947.0	...
1568418	  687.7	  587.9	 8947.0	...
1568419	  688.0	  587.5	 8945.0	...
1568420	  687.9	  587.2	 8942.0	...
1568421	  687.7	  587.2	 8941.0	...
1568422	  687.6	  587.2	 8941.0	...
1568423	  688.0	  587.3	 8936.0	...
1568424	  688.4	  587.0	 8931.0	...
1568425	  688.7	  586.8	 8929.0	...
1568426	  688.4	  587.0	 8931.0	...
1568427	  687.9	  587.5	 8933.0	...
1568428	  687.6	  588.0	 8930.0	...
1568429	  687.7	  588.5	 8923.0	...
1568430	  687.9	  588.9	 8917.0	...
1568431	  688.2	  589.6	 8914.0	...
1568432	  688.2	  589.9	 8916.0	...
1568433	  688.2	  590.5	 8916.0	...
1568434	  688.2	  590.7	 8914.0	...
1568435	  688.3	  590.9	 8913.0	...
1568436	  688.6	  590.9	 8914.0	...
1568437	  688.9	  590.6	 8915.0	...
1568438	  689.0	  590.4	 8915.0	...
1568439	  689.0	  590.2	 8904.0	...
1568440	  689.1	  590.3	 8893.0	...
1568441	  689.1	  590.5	 8882.0	...
1568442	  689.3	  590.8	 8879.0	...
1568443	  689.6	  591.2	 8876.0	...
1568444	  689.8	  591.5	 8871.0	...
1568445	  689.9	  591.7	 8865.0	...
1568446	  689.9	  591.8	 8859.0	...
1568447	  689.5	  591.9	 8854.0	...
1568448	  689.1	  592.0	 8854.0	...
1568449	  688.9	  592.4	 8854.0	...
1568450	  689.2	  592.7	 8854.0	...
1568451	  689.4	  592.9	 8853.0	...
1568452	  689.6	  592.7	 8851.0	...
1568453	  689.6	  592.6	 8846.0	...
1568454	  689.7	  592.7	 8840.0	...
1568455	  689.8	  593.1	 8836.0	...
1568456	  689.8	  593.5	 8835.0	...
1568457	  689.9	  594.1	 8835.0	...
1568458	  689.9	  594.5	 8834.0	...
1568459	  689.9	  595.0	 8828.0	...
1568460	  690.0	  595.0	 8820.0	...
1568461	  690.2	  595.0	 8812.0	...
1568462	  690.4	  595.2	 8810.0	...
1568463	  690.7	  595.4	 8810.0	...
1568464	  690.7	  595.6	 8810.0	...
1568465	  690.7	  595.7	 8809.0	...
1568466	  690.6	  595.8	 8803.0	...
1568467	  690.6	  595.9	 8797.0	...
1568468	  690.4	  595.9	 8793.0	...
1568469	  690.4	  595.9	 8795.0	...
1568470	  690.4	  595.8	 8791.0	...
1568471	  690.7	  595.7	 8787.0	...
1568472	  691.1	  595.6	 8782.0	...
1568473	  691.1	  595.5	 8775.0	...
1568474	  690.7	  595.4	 8768.0	...
1568475	  690.7	  595.7	 8762.0	...
1568476	  691.0	  595.9	 8763.0	...
1568477	  691.4	  596.2	 8760.0	...
1568478	  691.5	  596.1	 8757.0	...
1568479	  691.5	  596.1	 8754.0	...
1568480	  691.6	  596.5	 8755.0	...
1568481	  691.6	  596.9	 8754.0	...
1568482	  691.8	  597.2	 8753.0	...
1568483	  692.0	  597.2	 8753.0	...
1568484	  692.1	  597.2	 8751.0	...
1568485	  692.2	  597.8	 8739.0	...
1568486	  692.3	  598.4	 8727.0	...
1568487	  692.1	  598.5	 8719.0	...
1568488	  691.8	  597.9	 8720.0	...
1568489	  691.4	  597.2	 8717.0	...
1568490	  691.4	  597.1	 8714.0	...
1568491	  691.5	  597.3	 8709.0	...
1568492	  691.8	  597.6	 8706.0	...
1568493	  692.1	  598.0	 8703.0	...
1568494	  692.4	  598.2	 8702.0	...
1568495	  692.7	  598.2	 8700.0	...
1568496	  692.9	  598.2	 8700.0	...
1568497	  693.0	  598.2	 8700.0	...
1568498	  692.9	  598.4	 8695.0	...
1568499	  693.2	  598.7	 8690.0	...
1568500	  693.5	  599.0	 8685.0	...
1568501	  693.6	  599.3	 8682.0	...
1568502	  693.3	  599.4	 8679.0	...
1568503	  693.5	  599.5	 8676.0	...
1568504	  693.9	  599.7	 8675.0	...
1568505	  694.5	  599.8	 8668.0	...
1568506	  694.7	  600.3	 8661.0	...
1568507	  694.3	  600.8	 8653.0	...
1568508	  693.6	  601.1	 8653.0	...
1568509	  692.8	  600.8	 8653.0	...
1568510	  693.0	  600.5	 8650.0	...
1568511	  693.5	  600.7	 8645.0	...
1568512	  693.9	  601.0	 8639.0	...
1568513	  694.0	  601.4	 8636.0	...
1568514	  694.0	  601.6	 8634.0	...
1568515	  694.0	  601.5	 8633.0	...
1568516	  693.9	  601.6	 8630.0	...
1568517	  694.0	  602.1	 8626.0	...
1568518	  694.2	  602.5	 8623.0	...
1568519	  694.4	  603.4	 8622.0	...
1568520	  694.6	  603.8	 8622.0	...
1568521	  694.9	  604.1	 8619.0	...
1568522	  695.2	  604.1	 8614.0	...
1568523	  695.3	  604.3	 8608.0	...
1568524	  695.2	  604.5	 8604.0	...
1568525	  694.9	  604.4	 8601.0	...
1568526	  694.6	  604.0	 8597.0	...
1568527	  694.1	  603.6	 8594.0	...
1568528	  693.8	  603.6	 8588.0	...
1568529	  693.6	  603.5	 8585.0	...
1568530	  693.9	  603.4	 8581.0	...
1568531	  694.2	  603.7	 8580.0	...
1568532	  694.8	  604.1	 8580.0	...
1568533	  695.2	  604.5	 8581.0	...
1568534	  695.7	  605.0	 8582.0	...
1568535	  695.7	  605.4	 8578.0	...
1568536	  695.8	  605.7	 8572.0	...
1568537	  695.8	  605.4	 8564.0	...
1568538	  695.9	  605.1	 8562.0	...
1568539	  695.9	  605.3	 8560.0	...
1568540	  695.9	  605.6	 8559.0	...
1568541	  695.9	  605.9	 8559.0	...
1568542	  695.8	  605.6	 8559.0	...
1568543	  695.6	  605.4	 8559.0	...
1568544	  695.7	  605.6	 8558.0	...
1568545	  696.0	  605.9	 8551.0	...
1568546	  696.4	  606.1	 8546.0	...
1568547	  696.6	  606.2	 8540.0	...
1568548	  696.8	  606.5	 8542.0	...
1568549	  696.9	  606.8	 8542.0	...
1568550	  696.9	  607.0	 8538.0	...
1568551	  696.9	  607.3	 8534.0	...
1568552	  697.0	  607.6	 8529.0	...
1568553	  697.3	  607.9	 8527.0	...
1568554	  697.5	  608.0	 8525.0	...
1568555	  697.5	  607.9	 8523.0	...
1568556	  697.4	  607.8	 8519.0	...
1568557	  697.6	  607.7	 8515.0	...
1568558	  697.8	  607.6	 8513.0	...
1568559	  698.0	  607.5	 8513.0	...
1568560	  698.0	  607.5	 8511.0	...
1568561	  697.9	  607.3	 8509.0	...
1568562	  697.8	  607.2	 8508.0	...
1568563	  697.7	  607.1	 8507.0	...
1568564	  697.7	  607.2	 8505.0	...
1568565	  697.7	  607.2	 8496.0	...
1568566	  697.8	  607.5	 8488.0	...
1568567	  697.9	  607.7	 8481.0	...
1568568	  697.4	  608.0	 8480.0	...
1568569	  696.9	  608.0	 8478.0	...
1568570	  696.7	  608.1	 8476.0	...
1568571	  697.0	  608.1	 8474.0	...
1568572	  697.4	  608.3	 8473.0	...
1568573	  697.5	  608.5	 8472.0	...
1568574	  697.6	  608.7	 8468.0	...
1568575	  697.6	  608.9	 8466.0	...
1568576	  697.9	  609.0	 8465.0	...
1568577	  698.2	  609.1	 8466.0	...
1568578	  697.8	  609.1	 8465.0	...
1568579	  697.3	  609.2	 8459.0	...
1568580	  697.2	  609.5	 8453.0	...
1568581	  697.6	  609.9	 8447.0	...
1568582	  697.6	  609.8	 8447.0	...
1568583	  697.2	  609.6	 8447.0	...
1568584	  696.8	  609.7	 8440.0	...
1568585	  696.8	  610.0	 8429.0	...
1568586	  696.7	  610.3	 8419.0	...
1568587	  696.6	  610.2	 8421.0	...
1568588	  696.4	  609.7	 8425.0	...
1568589	  696.3	  609.2	 8428.0	...
1568590	  696.4	  609.4	 8425.0	...
1568591	  696.6	  609.9	 8422.0	...
1568592	  696.7	  610.4	 8418.0	...
1568593	  696.6	  609.9	 8412.0	...
1568594	  696.5	  609.4	 8407.0	...
1568595	  696.4	  609.9	 8403.0	...
1568596	  696.2	  610.9	 8399.0	...
1568597	  695.9	  611.8	 8396.0	...
1568598	  695.7	  611.8	 8394.0	...
1568599	  695.9	  611.7	 8397.0	...
1568600	  696.3	  611.7	 8398.0	...
1568601	  696.6	  611.7	 8393.0	...
1568602	  696.9	  611.5	 8389.0	...
1568603	  697.0	  611.3	 8386.0	...
1568604	  697.1	  611.1	 8387.0	...
1568605	  697.0	  610.9	 8388.0	...
1568606	  697.0	  610.8	 8382.0	...
1568607	  696.9	  610.8	 8376.0	...
1568608	  696.5	  610.9	 8366.0	...
1568609	  696.1	  611.3	 8363.0	...
1568610	  696.1	  611.9	 8359.0	...
1568611	  696.3	  612.4	 8359.0	...
1568612	  696.6	  612.4	 8359.0	...
1568613	  696.6	  612.2	 8359.0	...
1568614	  696.7	  612.0	 8359.0	...
1568615	  696.8	  611.9	 8360.0	...
1568616	  697.0	  611.9	 8360.0	...
1568617	  697.1	  611.9	 8355.0	...
1568618	  697.1	  611.8	 8349.0	...
1568619	  697.5	  611.6	 8343.0	...
1568620	  697.8	  611.9	 8342.0	...
1568621	  698.1	  612.7	 8341.0	...
1568622	  697.8	  613.6	 8338.0	...
1568623	  697.5	  613.4	 8336.0	...
1568624	  697.5	  612.7	 8336.0	...
1568625	  697.6	  612.0	 8338.0	...
1568626	  697.6	  611.9	 8336.0	...
1568627	  697.2	  611.8	 8334.0	...
1568628	  696.9	  611.8	 8330.0	...
1568629	  696.9	  611.9	 8327.0	...
1568630	  697.0	  612.0	 8324.0	...
1568631	  697.0	  612.1	 8320.0	...
1568632	  697.1	  612.1	 8316.0	...
1568633	  697.1	  612.1	 8314.0	...
1568634	  696.9	  612.2	 8314.0	...
1568635	  696.6	  612.4	 8313.0	...
1568636	  696.2	  612.8	 8311.0	...
1568637	  696.1	  613.1	 8308.0	...
1568638	  695.9	  613.3	 8306.0	...
1568639	  695.8	  613.4	 8304.0	...
1568640	  695.6	  613.5	 8300.0	...
1568641	  695.6	  613.7	 8296.0	...
1568642	  695.7	  613.7	 8295.0	...
1568643	  695.9	  613.8	 8299.0	...
1568644	  696.1	  613.9	 8303.0	...
1568645	  696.0	  613.9	 8303.0	...
1568646	  696.0	  614.0	 8296.0	...
1568647	  696.1	  614.1	 8289.0	...
1568648	  696.2	  614.2	 8281.0	...
1568649	  696.4	  614.4	 8283.0	...
1568650	  696.7	  614.4	 8285.0	...
1568651	  697.0	  614.4	 8287.0	...
1568652	  697.2	  614.3	 8285.0	...
1568653	  697.2	  614.3	 8283.0	...
1568654	  697.2	  614.3	 8281.0	...
1568655	  696.7	  614.1	 8278.0	...
1568656	  696.3	  613.8	 8275.0	...
1568657	  696.0	  613.8	 8273.0	...
1568658	  696.2	  614.1	 8270.0	...
1568659	  696.4	  614.5	 8267.0	...
1568660	  696.5	  615.2	 8266.0	...
1568661	  696.6	  615.8	 8268.0	...
1568662	  696.7	  616.3	 8269.0	...
1568663	  696.5	  616.0	 8267.0	...
1568664	  696.3	  615.4	 8264.0	...
1568665	  696.1	  614.9	 8262.0	...
1568666	  696.1	  614.9	 8261.0	...
1568667	  696.0	  615.2	 8260.0	...
1568668	  696.1	  615.4	 8261.0	...
1568669	  696.0	  615.2	 8261.0	...
1568670	  696.0	  615.1	 8261.0	...
1568671	  696.0	  615.0	 8260.0	...
1568672	  696.0	  615.8	 8258.0	...
1568673	  695.9	  616.5	 8255.0	...
1568674	  695.8	  617.2	 8254.0	...
1568675	  695.7	  617.3	 8254.0	...
1568676	  695.7	  617.2	 8251.0	...
1568677	  695.4	  616.9	 8248.0	...
1568678	  695.3	  616.7	 8245.0	...
1568679	  695.1	  616.6	 8245.0	...
1568680	  695.2	  616.6	 8246.0	...
1568681	  695.4	  616.6	 8247.0	...
1568682	  695.6	  616.6	 8244.0	...
1568683	  695.7	  616.8	 8238.0	...
1568684	  695.7	  616.8	 8232.0	...
1568685	  695.6	  616.6	 8231.0	...
1568686	  695.6	  616.4	 8232.0	...
1568687	  695.6	  616.6	 8237.0	...
1568688	  695.5	  617.0	 8241.0	...
1568689	  695.5	  617.5	 8245.0	...
1568690	  695.4	  617.8	 8245.0	...
1568691	  695.4	  617.8	 8246.0	...
1568692	  695.4	  617.8	 8243.0	...
1568693	  695.3	  617.6	 8240.0	...
1568694	  695.3	  617.5	 8238.0	...
1568695	  695.4	  617.7	 8239.0	...
1568696	  695.6	  617.9	 8240.0	...
1568697	  695.8	  617.7	 8240.0	...
1568698	  695.7	  617.2	 8236.0	...
1568699	  695.5	  616.6	 8228.0	...
1568700	  695.0	  616.6	 8221.0	...
1568701	  694.4	  616.7	 8218.0	...
1568702	  694.0	  616.9	 8221.0	...
1568703	  694.2	  616.9	 8223.0	...
1568704	  694.5	  617.3	 8225.0	...
1568705	  694.6	  617.7	 8221.0	...
1568706	  694.8	  618.1	 8219.0	...
1568707	  694.9	  618.1	 8219.0	...
1568708	  694.6	  618.1	 8220.0	...
1568709	  694.2	  618.1	 8220.0	...
1568710	  693.7	  618.2	 8219.0	...
1568711	  693.8	  618.2	 8217.0	...
1568712	  693.8	  618.3	 8215.0	...
1568713	  693.6	  618.1	 8211.0	...
1568714	  693.3	  617.8	 8209.0	...
1568715	  692.9	  617.5	 8206.0	...
1568716	  692.6	  617.5	 8204.0	...
1568717	  692.8	  617.5	 8205.0	...
1568718	  693.3	  617.5	 8207.0	...
1568719	  693.8	  617.5	 8207.0	...
1568720	  694.0	  617.4	 8204.0	...
1568721	  694.3	  617.3	 8201.0	...
1568722	  694.3	  617.3	 8201.0	...
1568723	  694.1	  617.5	 8203.0	...
1568724	  694.0	  617.6	 8205.0	...
1568725	  693.9	  617.6	 8203.0	...
1568726	  694.0	  617.4	 8201.0	...
1568727	  693.9	  617.3	 8198.0	...
1568728	  693.7	  617.2	 8196.0	...
1568729	  693.6	  617.4	 8195.0	...
1568730	  693.6	  617.6	 8195.0	...
1568731	  693.2	  617.8	 8195.0	...
1568732	  692.9	  617.8	 8194.0	...
1568733	  692.9	  617.7	 8193.0	...
1568734	  693.3	  617.6	 8191.0	...
1568735	  693.6	  617.6	 8191.0	...
1568736	  693.6	  617.6	 8191.0	...
1568737	  693.3	  617.7	 8189.0	...
1568738	  693.0	  617.7	 8188.0	...
1568739	  692.8	  617.7	 8189.0	...
1568740	  692.7	  617.7	 8191.0	...
1568741	  692.7	  618.1	 8192.0	...
1568742	  692.6	  618.5	 8192.0	...
1568743	  692.6	  618.9	 8194.0	...
1568744	  692.7	  618.8	 8194.0	...
1568745	  692.5	  618.8	 8193.0	...
1568746	  692.3	  618.4	 8193.0	...
1568747	  692.1	  618.3	 8192.0	...
1568748	  692.5	  618.1	 8191.0	...
1568749	  693.0	  618.3	 8190.0	...
1568750	  693.3	  618.1	 8188.0	...
1568751	  693.2	  618.0	 8191.0	...
1568752	  693.1	  617.9	 8195.0	...
1568753	  692.8	  617.9	 8189.0	...
1568754	  692.3	  617.7	 8180.0	...
1568755	  691.9	  617.6	 8174.0	...
1568756	  691.9	  617.7	 8177.0	...
1568757	  691.9	  617.8	 8178.0	...
1568758	  692.0	  617.9	 8176.0	...
1568759	  692.0	  618.0	 8176.0	...
1568760	  691.8	  618.0	 8177.0	...
1568761	  691.4	  618.0	 8178.0	...
1568762	  691.3	  617.9	 8177.0	...
1568763	  691.5	  617.8	 8176.0	...
1568764	  691.2	  617.6	 8175.0	...
1568765	  690.6	  617.5	 8175.0	...
1568766	  690.7	  617.3	 8177.0	...
1568767	  691.4	  617.4	 8178.0	...
1568768	  692.2	  617.7	 8180.0	...
1568769	  692.4	  618.0	 8184.0	...
1568770	  692.3	  618.2	 8188.0	...
1568771	  692.0	  618.1	 8193.0	...
1568772	  691.7	  617.9	 8194.0	...
1568773	  691.9	  617.7	 8193.0	...
1568774	  692.1	  617.7	 8191.0	...
1568775	  691.9	  617.8	 8188.0	...
1568776	  691.5	  618.0	 8186.0	...
1568777	  691.0	  618.0	 8186.0	...
1568778	  690.9	  618.0	 8187.0	...
1568779	  690.8	  618.0	 8187.0	...
1568780	  690.8	  618.2	 8186.0	...
1568781	  690.6	  618.4	 8185.0	...
1568782	  690.5	  618.6	 8183.0	...
1568783	  690.3	  618.6	 8182.0	...
1568784	  690.3	  618.6	 8182.0	...
1568785	  690.6	  618.9	 8185.0	...
1568786	  690.9	  619.3	 8188.0	...
1568787	  691.0	  619.2	 8191.0	...
1568788	  690.7	  618.8	 8189.0	...
1568789	  690.4	  618.4	 8187.0	...
1568790	  690.2	  618.5	 8184.0	...
1568791	  690.2	  618.7	 8184.0	...
1568792	  690.1	  618.7	 8183.0	...
1568793	  690.1	  618.7	 8186.0	...
1568794	  690.2	  618.7	 8190.0	...
1568795	  690.3	  618.5	 8194.0	...
1568796	  690.5	  618.4	 8194.0	...
1568797	  690.5	  618.3	 8193.0	...
1568798	  690.2	  618.5	 8192.0	...
1568799	  689.8	  618.8	 8193.0	...
1568800	  689.4	  618.9	 8195.0	...
1568801	  689.4	  619.0	 8196.0	...
1568802	  689.2	  618.6	 8191.0	...
1568803	  689.0	  618.1	 8187.0	...
1568804	  689.0	  617.5	 8186.0	...
1568805	  689.3	  617.9	 8192.0	...
1568806	  689.6	  618.3	 8197.0	...
1568807	  689.7	  618.7	 8199.0	...
1568808	  689.7	  618.7	 8199.0	...
1568809	  689.7	  618.9	 8200.0	...
1568810	  689.6	  619.2	 8197.0	...
1568811	  689.5	  619.4	 8193.0	...
1568812	  689.5	  619.2	 8193.0	...
1568813	  689.6	  619.1	 8196.0	...
1568814	  689.7	  619.1	 8197.0	...
1568815	  689.8	  619.0	 8194.0	...
1568816	  689.8	  619.0	 8192.0	...
1568817	  689.5	  618.9	 8191.0	...
1568818	  689.2	  619.1	 8192.0	...
1568819	  688.9	  619.2	 8194.0	...
1568820	  689.1	  619.2	 8196.0	...
1568821	  689.3	  619.2	 8195.0	...
1568822	  689.2	  619.1	 8194.0	...
1568823	  689.1	  619.1	 8193.0	...
1568824	  689.0	  619.0	 8196.0	...
1568825	  689.0	  618.6	 8199.0	...
1568826	  689.2	  618.3	 8202.0	...
1568827	  689.4	  618.0	 8201.0	...
1568828	  689.6	  618.0	 8199.0	...
1568829	  689.6	  618.4	 8198.0	...
1568830	  689.6	  618.9	 8198.0	...
1568831	  689.4	  619.0	 8197.0	...
1568832	  689.2	  618.7	 8195.0	...
1568833	  689.0	  618.3	 8194.0	...
1568834	  688.6	  618.3	 8195.0	...
1568835	  688.2	  618.2	 8195.0	...
1568836	  688.1	  618.0	 8197.0	...
1568837	  688.6	  617.9	 8202.0	...
1568838	  689.1	  617.8	 8207.0	...
1568839	  689.4	  618.0	 8209.0	...
1568840	  689.4	  618.2	 8209.0	...
1568841	  689.4	  618.6	 8208.0	...
1568842	  689.4	  618.7	 8209.0	...
1568843	  689.3	  618.8	 8209.0	...
1568844	  689.4	  618.8	 8210.0	...
1568845	  689.2	  618.5	 8211.0	...
1568846	  689.0	  618.3	 8212.0	...
1568847	  688.8	  618.1	 8212.0	...
1568848	  688.7	  618.1	 8212.0	...
1568849	  688.6	  618.4	 8212.0	...
1568850	  688.5	  618.8	 8214.0	...
1568851	  688.5	  619.0	 8215.0	...
1568852	  688.5	  618.9	 8221.0	...
1568853	  688.4	  618.9	 8227.0	...
1568854	  688.3	  619.1	 8231.0	...
1568855	  688.4	  619.5	 8231.0	...
1568856	  688.6	  619.7	 8230.0	...
1568857	  688.8	  619.8	 8230.0	...
1568858	  688.8	  619.8	 8230.0	...
1568859	  688.6	  619.1	 8231.0	...
1568860	  688.5	  618.4	 8231.0	...
1568861	  688.3	  617.8	 8232.0	...
1568862	  688.4	  618.0	 8230.0	...
1568863	  688.4	  618.1	 8229.0	...
1568864	  688.4	  618.0	 8227.0	...
1568865	  688.4	  617.9	 8227.0	...
1568866	  688.4	  617.9	 8226.0	...
1568867	  688.5	  617.9	 8226.0	...
1568868	  688.5	  618.0	 8226.0	...
1568869	  688.6	  618.0	 8226.0	...
1568870	  688.5	  617.8	 8226.0	...
1568871	  688.4	  617.5	 8228.0	...
1568872	  688.3	  617.2	 8231.0	...
1568873	  688.4	  617.1	 8235.0	...
1568874	  688.5	  617.3	 8236.0	...
1568875	  688.5	  617.5	 8235.0	...
1568876	  688.6	  617.7	 8234.0	...
1568877	  688.6	  617.4	 8237.0	...
1568878	  688.4	  617.2	 8240.0	...
1568879	  688.2	  617.1	 8243.0	...
1568880	  688.0	  617.4	 8242.0	...
1568881	  688.1	  617.4	 8242.0	...
1568882	  688.4	  617.5	 8244.0	...
1568883	  688.6	  617.5	 8246.0	...
1568884	  688.7	  617.6	 8248.0	...
1568885	  688.6	  617.7	 8248.0	...
1568886	  688.6	  618.1	 8248.0	...
1568887	  688.6	  618.4	 8250.0	...
1568888	  688.7	  618.1	 8252.0	...
1568889	  688.8	  617.7	 8257.0	...
1568890	  688.8	  617.3	 8260.0	...
1568891	  688.7	  617.2	 8262.0	...
1568892	  688.4	  617.2	 8262.0	...
1568893	  688.1	  617.2	 8261.0	...
1568894	  688.0	  617.4	 8260.0	...
1568895	  688.0	  617.4	 8259.0	...
1568896	  688.0	  617.7	 8258.0	...
1568897	  688.0	  618.0	 8256.0	...
1568898	  687.9	  618.5	 8255.0	...
1568899	  687.9	  618.7	 8253.0	...
1568900	  687.8	  618.9	 8254.0	...
1568901	  688.1	  618.8	 8261.0	...
1568902	  688.5	  618.4	 8266.0	...
1568903	  688.4	  618.1	 8270.0	...
1568904	  687.9	  617.8	 8270.0	...
1568905	  687.6	  617.8	 8272.0	...
1568906	  687.7	  617.8	 8273.0	...
1568907	  687.8	  617.8	 8273.0	...
1568908	  688.0	  617.5	 8273.0	...
1568909	  688.3	  617.2	 8271.0	...
1568910	  688.2	  617.0	 8269.0	...
1568911	  687.9	  617.0	 8269.0	...
1568912	  687.7	  617.1	 8272.0	...
1568913	  687.8	  617.1	 8273.0	...
1568914	  688.0	  617.3	 8275.0	...
1568915	  688.0	  617.5	 8274.0	...
1568916	  688.1	  617.2	 8277.0	...
1568917	  688.0	  616.9	 8280.0	...
1568918	  687.5	  616.3	 8279.0	...
1568919	  687.0	  616.0	 8277.0	...
1568920	  686.6	  615.8	 8275.0	...
1568921	  686.7	  615.5	 8276.0	...
1568922	  686.8	  615.2	 8277.0	...
1568923	  686.8	  615.0	 8278.0	...
1568924	  686.8	  615.2	 8276.0	...
1568925	  686.8	  615.6	 8275.0	...
1568926	  686.8	  616.0	 8275.0	...
1568927	  687.1	  615.8	 8283.0	...
1568928	  687.5	  615.5	 8290.0	...
1568929	  687.5	  615.2	 8298.0	...
1568930	  687.1	  615.3	 8299.0	...
1568931	  686.7	  615.3	 8299.0	...
1568932	  686.8	  615.5	 8297.0	...
1568933	  686.9	  615.8	 8296.0	...
1568934	  687.0	  616.1	 8297.0	...
1568935	  687.0	  616.2	 8297.0	...
1568936	  687.1	  616.3	 8297.0	...
1568937	  687.4	  615.9	 8297.0	...
1568938	  687.8	  615.6	 8297.0	...
1568939	  688.0	  615.2	 8296.0	...
1568940	  687.6	  615.3	 8295.0	...
1568941	  687.3	  615.3	 8293.0	...
1568942	  686.9	  615.4	 8301.0	...
1568943	  687.0	  615.4	 8309.0	...
1568944	  687.1	  615.4	 8310.0	...
1568945	  686.8	  615.4	 8304.0	...
1568946	  686.4	  615.5	 8297.0	...
1568947	  686.0	  615.4	 8298.0	...
1568948	  686.2	  615.1	 8301.0	...
1568949	  686.6	  614.7	 8305.0	...
1568950	  687.0	  614.6	 8308.0	...
1568951	  687.5	  614.4	 8314.0	...
1568952	  687.6	  614.3	 8317.0	...
1568953	  687.6	  614.6	 8318.0	...
1568954	  687.4	  614.8	 8317.0	...
1568955	  687.3	  615.0	 8315.0	...
1568956	  687.3	  614.9	 8315.0	...
1568957	  687.3	  614.8	 8317.0	...
1568958	  687.1	  614.8	 8319.0	...
1568959	  686.9	  615.2	 8323.0	...
1568960	  687.0	  615.4	 8327.0	...
1568961	  687.3	  615.7	 8333.0	...
1568962	  687.6	  615.3	 8337.0	...
1568963	  687.4	  615.1	 8339.0	...
1568964	  687.1	  614.7	 8340.0	...
1568965	  687.0	  614.6	 8339.0	...
1568966	  687.0	  614.6	 8339.0	...
1568967	  687.2	  614.8	 8338.0	...
1568968	  687.3	  615.0	 8340.0	...
1568969	  687.3	  615.2	 8342.0	...
1568970	  687.3	  615.4	 8344.0	...
1568971	  687.3	  615.0	 8344.0	...
1568972	  687.2	  614.5	 8344.0	...
1568973	  687.1	  614.0	 8344.0	...
1568974	  687.1	  613.9	 8344.0	...
1568975	  687.3	  613.7	 8342.0	...
1568976	  687.4	  613.5	 8340.0	...
1568977	  687.6	  613.5	 8337.0	...
1568978	  687.9	  613.6	 8337.0	...
1568979	  688.3	  614.0	 8336.0	...
1568980	  688.0	  614.3	 8337.0	...
1568981	  687.5	  614.5	 8337.0	...
1568982	  687.1	  614.4	 8342.0	...
1568983	  687.2	  614.3	 8347.0	...
1568984	  687.5	  614.1	 8354.0	...
1568985	  687.9	  614.0	 8357.0	...
1568986	  688.3	  613.9	 8359.0	...
1568987	  688.5	  613.9	 8360.0	...
1568988	  688.4	  614.1	 8361.0	...
1568989	  687.8	  614.2	 8362.0	...
1568990	  687.3	  614.4	 8361.0	...
1568991	  687.3	  614.5	 8359.0	...
1568992	  687.6	  614.5	 8359.0	...
1568993	  687.9	  614.4	 8361.0	...
1568994	  687.7	  614.3	 8363.0	...
1568995	  687.7	  614.2	 8364.0	...
1568996	  687.9	  614.2	 8370.0	...
1568997	  688.1	  614.2	 8376.0	...
1568998	  688.2	  614.4	 8380.0	...
1568999	  688.0	  614.6	 8381.0	...
1569000	  687.8	  614.9	 8382.0	...
1569001	  687.8	  615.0	 8384.0	...
1569002	  687.8	  614.4	 8384.0	...
1569003	  687.9	  613.8	 8383.0	...
1569004	  688.2	  613.3	 8382.0	...
1569005	  688.4	  613.6	 8382.0	...
1569006	  687.8	  613.9	 8381.0	...
1569007	  687.1	  614.1	 8382.0	...
1569008	  686.4	  614.2	 8383.0	...
1569009	  686.4	  613.8	 8384.0	...
1569010	  686.4	  613.5	 8383.0	...
1569011	  686.5	  613.3	 8382.0	...
1569012	  686.7	  613.5	 8385.0	...
1569013	  686.9	  613.7	 8389.0	...
1569014	  687.1	  613.8	 8393.0	...
1569015	  687.3	  613.9	 8393.0	...
1569016	  687.1	  613.4	 8394.0	...
1569017	  686.8	  612.9	 8396.0	...
1569018	  686.5	  612.6	 8398.0	...
1569019	  686.4	  613.1	 8401.0	...
1569020	  686.4	  613.6	 8404.0	...
1569021	  686.3	  613.7	 8408.0	...
1569022	  686.3	  613.8	 8410.0	...
1569023	  686.3	  614.0	 8412.0	...
1569024	  686.6	  614.1	 8415.0	...
1569025	  686.8	  613.8	 8417.0	...
1569026	  687.0	  613.3	 8421.0	...
1569027	  687.1	  612.8	 8424.0	...
1569028	  687.0	  612.6	 8425.0	...
1569029	  686.7	  612.5	 8426.0	...
1569030	  686.5	  612.7	 8424.0	...
1569031	  686.4	  612.9	 8423.0	...
1569032	  686.4	  612.8	 8423.0	...
1569033	  686.5	  612.5	 8427.0	...
1569034	  686.6	  612.1	 8431.0	...
1569035	  686.8	  611.9	 8436.0	...
1569036	  687.0	  612.1	 8436.0	...
1569037	  687.2	  612.5	 8436.0	...
1569038	  687.2	  612.8	 8437.0	...
1569039	  687.3	  612.7	 8438.0	...
1569040	  687.1	  612.6	 8441.0	...
1569041	  686.9	  612.7	 8442.0	...
1569042	  686.6	  612.8	 8442.0	...
1569043	  686.5	  613.0	 8443.0	...
1569044	  686.7	  613.1	 8443.0	...
1569045	  686.8	  612.9	 8444.0	...
1569046	  687.0	  612.6	 8444.0	...
1569047	  687.0	  612.3	 8444.0	...
1569048	  687.0	  612.1	 8447.0	...
1569049	  686.9	  612.0	 8454.0	...
1569050	  686.9	  611.8	 8461.0	...
1569051	  687.0	  611.9	 8466.0	...
1569052	  687.2	  611.9	 8462.0	...
1569053	  687.0	  611.6	 8458.0	...
1569054	  686.6	  611.4	 8456.0	...
1569055	  686.4	  611.4	 8460.0	...
1569056	  686.7	  611.5	 8464.0	...
1569057	  687.0	  611.6	 8465.0	...
1569058	  687.0	  611.5	 8465.0	...
1569059	  687.0	  611.1	 8465.0	...
1569060	  686.7	  610.8	 8465.0	...
1569061	  686.4	  610.6	 8466.0	...
1569062	  686.1	  610.7	 8465.0	...
1569063	  686.1	  610.7	 8465.0	...
1569064	  686.3	  611.0	 8464.0	...
1569065	  686.6	  611.3	 8465.0	...
1569066	  686.8	  611.4	 8467.0	...
1569067	  686.6	  611.3	 8469.0	...
1569068	  686.5	  611.1	 8471.0	...
1569069	  686.5	  611.2	 8473.0	...
1569070	  686.5	  611.2	 8474.0	...
1569071	  686.5	  611.1	 8474.0	...
1569072	  686.8	  611.0	 8478.0	...
1569073	  687.1	  611.0	 8482.0	...
1569074	  687.5	  611.0	 8486.0	...
1569075	  687.4	  611.1	 8487.0	...
1569076	  687.4	  610.9	 8485.0	...
1569077	  687.3	  610.8	 8484.0	...
1569078	  687.2	  610.7	 8488.0	...
1569079	  687.2	  610.8	 8495.0	...
1569080	  687.2	  611.0	 8501.0	...
1569081	  687.2	  610.7	 8499.0	...
1569082	  687.2	  610.2	 8498.0	...
1569083	  687.1	  609.8	 8498.0	...
1569084	  687.1	  609.9	 8495.0	...
1569085	  687.1	  610.0	 8493.0	...
1569086	  687.2	  610.0	 8491.0	...
1569087	  687.2	  609.8	 8495.0	...
1569088	  687.2	  609.7	 8498.0	...
1569089	  686.9	  609.6	 8501.0	...
1569090	  686.7	  610.1	 8502.0	...
1569091	  686.7	  610.5	 8502.0	...
1569092	  686.9	  610.7	 8504.0	...
1569093	  687.1	  610.7	 8506.0	...
1569094	  687.1	  610.5	 8509.0	...
1569095	  687.1	  610.5	 8508.0	...
1569096	  686.9	  610.5	 8506.0	...
1569097	  686.7	  610.5	 8508.0	...
1569098	  686.6	  610.5	 8512.0	...
1569099	  686.6	  610.5	 8515.0	...
1569100	  686.7	  610.4	 8519.0	...
1569101	  686.7	  610.3	 8522.0	...
1569102	  686.7	  610.5	 8520.0	...
1569103	  686.6	  610.8	 8515.0	...
1569104	  686.8	  611.1	 8512.0	...
1569105	  686.9	  611.1	 8514.0	...
1569106	  686.8	  610.9	 8515.0	...
1569107	  686.6	  610.5	 8518.0	...
1569108	  686.5	  610.2	 8520.0	...
1569109	  686.5	  609.9	 8521.0	...
1569110	  686.6	  610.1	 8520.0	...
1569111	  686.6	  610.3	 8518.0	...
1569112	  687.0	  610.5	 8514.0	...
1569113	  687.3	  610.5	 8512.0	...
1569114	  687.7	  610.5	 8510.0	...
1569115	  687.8	  610.5	 8515.0	...
1569116	  687.9	  610.6	 8521.0	...
1569117	  688.0	  610.7	 8527.0	...
1569118	  688.1	  610.7	 8527.0	...
1569119	  688.1	  610.4	 8526.0	...
1569120	  688.2	  610.0	 8526.0	...
1569121	  688.2	  609.7	 8523.0	...
1569122	  688.3	  609.4	 8520.0	...
1569123	  688.4	  609.3	 8518.0	...
1569124	  688.5	  609.3	 8518.0	...
1569125	  688.5	  609.3	 8517.0	...
1569126	  688.6	  609.3	 8521.0	...
1569127	  688.6	  609.1	 8527.0	...
1569128	  689.0	  609.0	 8534.0	...
1569129	  689.4	  609.0	 8536.0	...
1569130	  689.8	  609.0	 8539.0	...
1569131	  689.7	  609.0	 8540.0	...
1569132	  689.6	  609.0	 8542.0	...
1569133	  689.5	  608.9	 8543.0	...
1569134	  689.5	  608.8	 8543.0	...
1569135	  689.5	  608.6	 8544.0	...
1569136	  689.2	  608.6	 8546.0	...
1569137	  688.9	  608.7	 8547.0	...
1569138	  688.5	  608.8	 8546.0	...
1569139	  688.5	  609.0	 8545.0	...
1569140	  688.4	  609.2	 8547.0	...
1569141	  688.4	  609.2	 8549.0	...
1569142	  688.3	  609.1	 8551.0	...
1569143	  688.1	  609.0	 8551.0	...
1569144	  688.1	  609.1	 8557.0	...
1569145	  688.2	  609.2	 8562.0	...
1569146	  688.2	  609.3	 8565.0	...
1569147	  688.1	  609.3	 8562.0	...
1569148	  688.0	  609.3	 8561.0	...
1569149	  687.8	  608.6	 8563.0	...
1569150	  687.5	  607.9	 8564.0	...
1569151	  687.2	  607.7	 8563.0	...
1569152	  687.2	  608.0	 8564.0	...
1569153	  687.1	  608.4	 8566.0	...
1569154	  687.1	  608.3	 8569.0	...
1569155	  687.1	  608.3	 8570.0	...
1569156	  686.9	  608.3	 8570.0	...
1569157	  686.7	  608.3	 8570.0	...
1569158	  686.5	  608.2	 8572.0	...
1569159	  686.5	  608.0	 8575.0	...
1569160	  686.6	  607.9	 8577.0	...
1569161	  686.7	  607.8	 8577.0	...
1569162	  686.9	  607.8	 8576.0	...
1569163	  687.0	  607.8	 8573.0	...
1569164	  687.0	  607.7	 8570.0	...
1569165	  687.1	  607.6	 8572.0	...
1569166	  687.2	  607.6	 8578.0	...
1569167	  687.3	  607.7	 8584.0	...
1569168	  687.3	  607.7	 8584.0	...
1569169	  687.4	  607.9	 8584.0	...
1569170	  687.3	  608.1	 8584.0	...
1569171	  687.2	  608.2	 8585.0	...
1569172	  687.1	  608.0	 8586.0	...
1569173	  687.1	  607.7	 8587.0	...
1569174	  687.1	  607.5	 8587.0	...
1569175	  687.1	  607.4	 8589.0	...
1569176	  687.0	  607.2	 8592.0	...
1569177	  687.0	  607.0	 8595.0	...
1569178	  686.9	  607.0	 8597.0	...
1569179	  687.2	  607.0	 8597.0	...
1569180	  687.5	  607.0	 8596.0	...
1569181	  687.8	  606.9	 8595.0	...
1569182	  687.8	  606.9	 8595.0	...
1569183	  687.8	  606.8	 8597.0	...
1569184	  687.6	  606.8	 8600.0	...
1569185	  687.5	  606.8	 8602.0	...
1569186	  687.5	  606.8	 8603.0	...
1569187	  687.6	  606.8	 8605.0	...
1569188	  687.7	  606.7	 8607.0	...
1569189	  687.6	  606.4	 8609.0	...
1569190	  687.5	  606.0	 8604.0	...
1569191	  687.3	  605.4	 8599.0	...
1569192	  687.1	  605.2	 8596.0	...
1569193	  686.9	  605.4	 8598.0	...
1569194	  686.5	  605.8	 8601.0	...
1569195	  686.4	  606.3	 8602.0	...
1569196	  686.7	  606.3	 8603.0	...
1569197	  687.1	  606.4	 8604.0	...
1569198	  687.4	  606.0	 8605.0	...
1569199	  687.3	  605.7	 8607.0	...
1569200	  687.2	  605.5	 8609.0	...
1569201	  687.2	  605.8	 8611.0	...
1569202	  687.1	  606.0	 8611.0	...
1569203	  687.1	  606.0	 8611.0	...
1569204	  686.9	  606.0	 8611.0	...
1569205	  686.7	  605.7	 8611.0	...
1569206	  686.4	  605.5	 8611.0	...
1569207	  686.3	  605.3	 8612.0	...
1569208	  686.4	  605.4	 8613.0	...
1569209	  686.5	  605.4	 8613.0	...
1569210	  686.7	  605.5	 8615.0	...
1569211	  686.8	  605.4	 8618.0	...
1569212	  686.7	  605.3	 8621.0	...
1569213	  686.6	  605.2	 8622.0	...
1569214	  686.5	  605.2	 8619.0	...
1569215	  686.5	  605.2	 8616.0	...
1569216	  686.4	  604.9	 8618.0	...
1569217	  686.4	  604.7	 8623.0	...
1569218	  686.4	  604.4	 8626.0	...
1569219	  686.5	  604.3	 8623.0	...
1569220	  686.6	  604.1	 8619.0	...
1569221	  686.6	  603.9	 8622.0	...
1569222	  686.6	  603.9	 8626.0	...
1569223	  686.4	  604.2	 8632.0	...
1569224	  686.1	  604.4	 8633.0	...
1569225	  685.8	  604.5	 8633.0	...
1569226	  685.7	  604.4	 8631.0	...
1569227	  685.6	  604.2	 8630.0	...
1569228	  685.6	  604.1	 8629.0	...
1569229	  685.6	  604.0	 8627.0	...
1569230	  685.6	  604.0	 8626.0	...
1569231	  685.8	  604.0	 8627.0	...
1569232	  686.1	  604.0	 8630.0	...
1569233	  686.2	  604.1	 8635.0	...
1569234	  686.0	  604.1	 8638.0	...
1569235	  685.9	  604.1	 8638.0	...
1569236	  685.9	  604.2	 8638.0	...
1569237	  685.9	  604.2	 8638.0	...
1569238	  685.9	  604.1	 8638.0	...
1569239	  685.9	  604.0	 8638.0	...
1569240	  686.0	  603.9	 8637.0	...
1569241	  686.1	  603.8	 8635.0	...
1569242	  686.4	  603.9	 8636.0	...
1569243	  686.5	  604.0	 8641.0	...
1569244	  686.6	  604.0	 8647.0	...
1569245	  686.6	  604.0	 8651.0	...
1569246	  686.6	  603.9	 8654.0	...
1569247	  686.7	  604.0	 8655.0	...
1569248	  686.9	  604.2	 8655.0	...
1569249	  687.0	  604.0	 8655.0	...
1569250	  687.0	  603.6	 8654.0	...
1569251	  686.9	  603.4	 8654.0	...
1569252	  686.9	  603.6	 8654.0	...
1569253	  687.0	  603.6	 8655.0	...
1569254	  687.0	  603.4	 8660.0	...
1569255	  687.0	  603.1	 8665.0	...
1569256	  687.1	  603.0	 8669.0	...
1569257	  687.2	  603.0	 8669.0	...
1569258	  687.2	  603.0	 8668.0	...
1569259	  687.3	  603.0	 8667.0	...
1569260	  687.4	  603.0	 8664.0	...
1569261	  687.4	  603.1	 8662.0	...
1569262	  687.5	  602.8	 8667.0	...
1569263	  687.5	  602.3	 8673.0	...
1569264	  687.5	  601.8	 8682.0	...
1569265	  687.5	  601.7	 8683.0	...
1569266	  687.6	  601.6	 8684.0	...
1569267	  687.6	  601.6	 8682.0	...
1569268	  687.6	  601.7	 8679.0	...
1569269	  687.8	  601.7	 8677.0	...
1569270	  688.1	  601.6	 8677.0	...
1569271	  688.4	  601.5	 8678.0	...
1569272	  688.5	  601.5	 8677.0	...
1569273	  688.5	  601.6	 8680.0	...
1569274	  688.5	  601.5	 8683.0	...
1569275	  688.5	  601.4	 8687.0	...
1569276	  688.5	  601.1	 8689.0	...
1569277	  688.5	  600.8	 8684.0	...
1569278	  688.5	  600.5	 8679.0	...
1569279	  688.5	  600.5	 8671.0	...
1569280	  688.3	  600.5	 8671.0	...
1569281	  688.1	  600.6	 8670.0	...
1569282	  688.0	  600.8	 8670.0	...
1569283	  688.1	  601.0	 8670.0	...
1569284	  688.1	  601.3	 8670.0	...
1569285	  687.7	  601.6	 8671.0	...
1569286	  687.3	  601.5	 8673.0	...
1569287	  686.9	  601.1	 8674.0	...
1569288	  686.9	  600.8	 8677.0	...
1569289	  686.8	  600.6	 8679.0	...
1569290	  686.8	  600.4	 8681.0	...
1569291	  686.9	  600.2	 8683.0	...
1569292	  686.9	  600.1	 8687.0	...
1569293	  686.8	  600.0	 8691.0	...
1569294	  686.9	  600.0	 8692.0	...
1569295	  687.1	  600.2	 8694.0	...
1569296	  687.1	  600.3	 8694.0	...
1569297	  686.9	  600.3	 8694.0	...
1569298	  686.8	  600.2	 8695.0	...
1569299	  686.7	  600.2	 8694.0	...
1569300	  686.5	  600.1	 8691.0	...
1569301	  686.3	  600.1	 8687.0	...
1569302	  686.3	  600.0	 8690.0	...
1569303	  686.4	  599.8	 8694.0	...
1569304	  686.7	  599.6	 8700.0	...
1569305	  686.9	  599.4	 8702.0	...
1569306	  686.7	  599.3	 8703.0	...
1569307	  686.3	  599.2	 8703.0	...
1569308	  686.1	  599.3	 8704.0	...
1569309	  686.1	  599.6	 8704.0	...
1569310	  686.1	  599.9	 8704.0	...
1569311	  686.1	  599.7	 8704.0	...
1569312	  686.0	  599.5	 8704.0	...
1569313	  686.0	  599.5	 8703.0	...
1569314	  685.9	  599.6	 8700.0	...
1569315	  686.0	  599.8	 8697.0	...
1569316	  686.2	  599.9	 8697.0	...
1569317	  686.2	  600.1	 8696.0	...
1569318	  686.1	  600.2	 8696.0	...
1569319	  686.1	  600.2	 8697.0	...
1569320	  686.1	  600.1	 8698.0	...
1569321	  685.9	  599.9	 8699.0	...
1569322	  685.7	  599.5	 8698.0	...
1569323	  685.7	  599.2	 8698.0	...
1569324	  685.9	  599.3	 8702.0	...
1569325	  686.1	  599.5	 8706.0	...
1569326	  686.1	  599.8	 8710.0	...
1569327	  685.7	  599.8	 8707.0	...
1569328	  685.4	  599.9	 8705.0	...
1569329	  685.0	  600.0	 8703.0	...
1569330	  685.0	  599.9	 8704.0	...
1569331	  685.0	  599.8	 8705.0	...
1569332	  685.5	  600.0	 8707.0	...
1569333	  685.9	  600.4	 8708.0	...
1569334	  686.3	  600.8	 8709.0	...
MSG	1569335 0000 _ Number On
1569335	  686.2	  600.8	 8710.0	...
1569336	  686.1	  600.7	 8711.0	...
1569337	  686.0	  600.0	 8713.0	...
1569338	  685.9	  599.2	 8714.0	...
1569339	  685.7	  599.1	 8714.0	...
1569340	  685.6	  599.5	 8713.0	...
1569341	  685.6	  599.4	 8713.0	...
1569342	  685.6	  599.0	 8714.0	...
1569343	  685.5	  598.6	 8714.0	...
1569344	  685.3	  598.9	 8713.0	...
1569345	  685.1	  599.1	 8710.0	...
1569346	  685.0	  599.2	 8707.0	...
1569347	  685.0	  599.2	 8705.0	...
1569348	  685.0	  599.3	 8706.0	...
1569349	  685.0	  599.5	 8706.0	...
1569350	  684.9	  599.6	 8705.0	...
1569351	  684.9	  599.6	 8706.0	...
1569352	  684.7	  599.1	 8713.0	...
1569353	  684.6	  598.5	 8719.0	...
1569354	  684.4	  598.1	 8724.0	...
1569355	  684.5	  598.1	 8724.0	...
1569356	  684.5	  598.4	 8723.0	...
1569357	  684.5	  599.0	 8719.0	...
1569358	  684.5	  599.7	 8716.0	...
1569359	  684.4	  600.0	 8717.0	...
1569360	  684.3	  599.9	 8722.0	...
1569361	  684.3	  599.7	 8726.0	...
1569362	  684.3	  599.3	 8719.0	...
1569363	  684.3	  598.9	 8713.0	...
1569364	  684.3	  598.6	 8709.0	...
1569365	  684.2	  598.2	 8713.0	...
1569366	  684.2	  598.1	 8717.0	...
1569367	  684.1	  598.1	 8721.0	...
1569368	  684.1	  598.2	 8723.0	...
1569369	  684.1	  598.3	 8722.0	...
1569370	  684.1	  598.4	 8723.0	...
1569371	  684.1	  598.8	 8724.0	...
1569372	  684.1	  599.1	 8726.0	...
1569373	  684.2	  599.5	 8725.0	...
1569374	  684.3	  599.4	 8723.0	...
1569375	  684.4	  599.4	 8722.0	...
1569376	  684.3	  599.2	 8722.0	...
1569377	  684.1	  599.2	 8723.0	...
1569378	  683.9	  599.3	 8723.0	...
1569379	  683.8	  599.2	 8724.0	...
1569380	  683.8	  598.9	 8727.0	...
1569381	  683.8	  598.9	 8730.0	...
1569382	  683.7	  599.1	 8733.0	...
1569383	  683.5	  599.4	 8733.0	...
1569384	  683.4	  599.3	 8728.0	...
1569385	  683.4	  599.1	 8722.0	...
1569386	  683.6	  598.9	 8715.0	...
1569387	  683.9	  598.7	 8713.0	...
1569388	  684.1	  598.5	 8716.0	...
1569389	  684.0	  598.3	 8722.0	...
1569390	  684.1	  598.8	 8722.0	...
1569391	  684.2	  599.3	 8716.0	...
1569392	  684.1	  599.6	 8712.0	...
1569393	  683.9	  599.4	 8713.0	...
1569394	  683.8	  599.1	 8714.0	...
1569395	  683.8	  599.0	 8712.0	...
1569396	  683.7	  599.0	 8711.0	...
1569397	  683.6	  599.0	 8714.0	...
1569398	  683.5	  598.9	 8719.0	...
1569399	  683.4	  598.8	 8725.0	...
1569400	  683.4	  598.9	 8727.0	...
1569401	  683.4	  599.0	 8726.0	...
1569402	  683.5	  599.2	 8725.0	...
1569403	  683.7	  599.2	 8723.0	...
1569404	  683.8	  599.2	 8722.0	...
1569405	  683.9	  599.2	 8722.0	...
1569406	  683.8	  599.2	 8719.0	...
1569407	  683.8	  599.2	 8715.0	...
1569408	  683.8	  599.1	 8712.0	...
1569409	  683.7	  599.1	 8716.0	...
1569410	  683.6	  599.0	 8719.0	...
1569411	  683.6	  598.9	 8723.0	...
1569412	  683.6	  598.9	 8723.0	...
1569413	  683.7	  599.1	 8720.0	...
1569414	  683.8	  599.4	 8718.0	...
1569415	  683.8	  599.4	 8716.0	...
1569416	  683.7	  599.1	 8717.0	...
1569417	  683.5	  598.8	 8719.0	...
1569418	  683.7	  598.8	 8720.0	...
1569419	  684.0	  598.8	 8720.0	...
1569420	  684.3	  598.8	 8719.0	...
1569421	  684.5	  598.8	 8718.0	...
1569422	  684.2	  598.8	 8716.0	...
1569423	  683.8	  598.6	 8716.0	...
1569424	  683.5	  598.3	 8717.0	...
1569425	  683.8	  598.0	 8719.0	...
1569426	  684.0	  597.8	 8720.0	...
1569427	  684.1	  597.7	 8722.0	...
1569428	  684.0	  597.6	 8722.0	...
1569429	  683.9	  597.6	 8723.0	...
1569430	  683.9	  597.8	 8723.0	...
1569431	  683.8	  598.0	 8722.0	...
1569432	  683.7	  598.0	 8720.0	...
1569433	  683.6	  598.2	 8719.0	...
1569434	  683.4	  598.4	 8716.0	...
1569435	  683.2	  598.7	 8715.0	...
1569436	  683.0	  598.7	 8715.0	...
1569437	  683.0	  598.7	 8717.0	...
1569438	  683.3	  598.6	 8718.0	...
1569439	  683.8	  598.5	 8720.0	...
1569440	  683.9	  598.5	 8721.0	...
1569441	  683.7	  598.5	 8723.0	...
1569442	  683.5	  598.4	 8723.0	...
1569443	  683.7	  598.3	 8724.0	...
1569444	  683.8	  598.4	 8723.0	...
1569445	  683.9	  598.5	 8723.0	...
1569446	  683.9	  598.6	 8725.0	...
1569447	  683.6	  598.5	 8727.0	...
1569448	  683.4	  598.3	 8729.0	...
1569449	  683.1	  598.3	 8725.0	...
1569450	  683.0	  598.3	 8721.0	...
1569451	  683.0	  598.4	 8717.0	...
1569452	  683.0	  598.4	 8722.0	...
1569453	  682.9	  598.2	 8726.0	...
1569454	  683.0	  597.9	 8729.0	...
1569455	  683.2	  597.8	 8728.0	...
1569456	  683.4	  597.9	 8726.0	...
1569457	  683.5	  598.0	 8725.0	...
1569458	  683.6	  598.1	 8724.0	...
1569459	  683.7	  598.3	 8725.0	...
1569460	  683.7	  598.5	 8726.0	...
1569461	  683.7	  598.4	 8726.0	...
1569462	  683.7	  598.4	 8726.0	...
1569463	  683.6	  598.7	 8728.0	...
1569464	  683.5	  599.2	 8730.0	...
1569465	  683.3	  598.9	 8733.0	...
1569466	  683.2	  598.3	 8734.0	...
1569467	  683.2	  597.6	 8734.0	...
1569468	  683.5	  597.7	 8734.0	...
1569469	  683.7	  597.5	 8733.0	...
1569470	  683.9	  597.4	 8731.0	...
1569471	  683.8	  597.3	 8729.0	...
1569472	  683.7	  597.3	 8728.0	...
1569473	  683.6	  597.2	 8729.0	...
1569474	  683.5	  597.5	 8730.0	...
1569475	  683.3	  597.8	 8729.0	...
1569476	  683.2	  598.2	 8728.0	...
1569477	  683.1	  598.3	 8728.0	...
1569478	  683.2	  598.5	 8728.0	...
1569479	  683.2	  598.6	 8727.0	...
1569480	  683.3	  598.3	 8725.0	...
1569481	  683.3	  598.0	 8723.0	...
1569482	  683.1	  597.7	 8723.0	...
1569483	  683.0	  597.7	 8722.0	...
1569484	  683.0	  597.8	 8723.0	...
1569485	  683.5	  597.7	 8725.0	...
1569486	  683.8	  597.6	 8727.0	...
1569487	  684.1	  597.5	 8730.0	...
1569488	  684.1	  597.5	 8731.0	...
1569489	  683.7	  597.7	 8730.0	...
1569490	  683.4	  597.7	 8729.0	...
1569491	  683.0	  597.7	 8728.0	...
1569492	  683.0	  597.6	 8728.0	...
1569493	  682.8	  597.5	 8728.0	...
1569494	  682.7	  597.4	 8731.0	...
1569495	  682.6	  597.2	 8733.0	...
1569496	  682.7	  597.2	 8736.0	...
1569497	  683.1	  597.2	 8736.0	...
1569498	  683.4	  597.2	 8735.0	...
1569499	  683.6	  597.1	 8734.0	...
1569500	  683.6	  597.2	 8729.0	...
1569501	  683.6	  597.3	 8725.0	...
1569502	  683.5	  597.4	 8722.0	...
1569503	  683.4	  597.3	 8722.0	...
1569504	  683.3	  597.0	 8725.0	...
1569505	  683.1	  596.7	 8727.0	...
1569506	  683.3	  596.5	 8730.0	...
1569507	  683.5	  596.5	 8731.0	...
1569508	  683.7	  596.4	 8730.0	...
1569509	  683.9	  596.6	 8729.0	...
1569510	  684.0	  596.8	 8728.0	...
1569511	  684.2	  596.9	 8732.0	...
1569512	  684.2	  596.9	 8736.0	...
1569513	  684.3	  596.7	 8735.0	...
1569514	  684.3	  596.5	 8730.0	...
1569515	  684.2	  596.4	 8721.0	...
1569516	  684.1	  596.5	 8717.0	...
1569517	  683.9	  596.6	 8713.0	...
1569518	  683.9	  596.8	 8713.0	...
1569519	  684.0	  596.8	 8714.0	...
1569520	  684.1	  596.8	 8714.0	...
1569521	  683.8	  596.5	 8709.0	...
1569522	  683.4	  596.2	 8703.0	...
1569523	  683.2	  596.1	 8697.0	...
1569524	  683.4	  596.3	 8697.0	...
1569525	  683.7	  596.2	 8695.0	...
1569526	  683.7	  595.8	 8694.0	...
1569527	  683.7	  595.4	 8697.0	...
1569528	  683.7	  595.4	 8702.0	...
1569529	  683.5	  595.4	 8707.0	...
1569530	  683.3	  595.7	 8705.0	...
1569531	  683.3	  595.9	 8703.0	...
1569532	  683.2	  596.0	 8701.0	...
1569533	  683.1	  595.9	 8700.0	...
1569534	  683.3	  595.7	 8699.0	...
1569535	  683.5	  595.8	 8700.0	...
1569536	  683.6	  596.0	 8702.0	...
1569537	  683.5	  595.9	 8704.0	...
1569538	  683.5	  595.7	 8707.0	...
1569539	  683.6	  595.5	 8709.0	...
1569540	  683.6	  595.6	 8704.0	...
1569541	  683.5	  595.8	 8700.0	...
1569542	  683.5	  595.9	 8694.0	...
1569543	  683.5	  596.0	 8695.0	...
1569544	  683.5	  596.0	 8695.0	...
1569545	  683.6	  596.0	 8696.0	...
1569546	  683.8	  596.0	 8698.0	...
1569547	  684.0	  596.1	 8701.0	...
1569548	  684.0	  596.1	 8702.0	...
1569549	  683.8	  595.5	 8701.0	...
1569550	  683.7	  595.0	 8701.0	...
1569551	  683.9	  594.5	 8700.0	...
1569552	  684.2	  594.6	 8700.0	...
1569553	  684.5	  594.6	 8700.0	...
1569554	  684.5	  594.9	 8696.0	...
1569555	  684.5	  595.2	 8692.0	...
1569556	  684.4	  595.3	 8689.0	...
1569557	  684.5	  595.1	 8691.0	...
1569558	  684.9	  595.2	 8693.0	...
1569559	  685.2	  595.4	 8693.0	...
1569560	  685.4	  595.7	 8692.0	...
1569561	  685.3	  595.6	 8691.0	...
1569562	  685.1	  595.6	 8691.0	...
1569563	  684.8	  595.8	 8698.0	...
1569564	  684.6	  596.1	 8707.0	...
1569565	  684.6	  596.3	 8717.0	...
1569566	  684.8	  596.5	 8719.0	...
1569567	  684.9	  596.6	 8718.0	...
1569568	  685.1	  596.7	 8717.0	...
1569569	  685.1	  596.7	 8717.0	...
1569570	  685.2	  596.9	 8718.0	...
1569571	  685.2	  597.1	 8714.0	...
1569572	  685.2	  597.2	 8710.0	...
1569573	  685.1	  597.1	 8705.0	...
1569574	  685.1	  596.9	 8705.0	...
1569575	  684.8	  596.8	 8706.0	...
1569576	  684.5	  596.7	 8707.0	...
1569577	  684.2	  596.7	 8708.0	...
1569578	  684.1	  596.8	 8708.0	...
1569579	  684.2	  596.8	 8708.0	...
1569580	  684.5	  596.8	 8708.0	...
1569581	  684.9	  596.7	 8709.0	...
1569582	  685.1	  596.6	 8710.0	...
1569583	  685.2	  596.7	 8710.0	...
1569584	  685.2	  596.9	 8709.0	...
1569585	  685.1	  597.1	 8707.0	...
1569586	  685.0	  597.2	 8705.0	...
1569587	  685.1	  597.2	 8704.0	...
1569588	  685.1	  597.2	 8704.0	...
1569589	  685.1	  597.2	 8704.0	...
1569590	  685.1	  597.2	 8705.0	...
1569591	  685.2	  597.2	 8705.0	...
1569592	  685.5	  597.2	 8705.0	...
1569593	  685.7	  597.3	 8706.0	...
1569594	  685.9	  597.3	 8707.0	...
1569595	  685.9	  597.4	 8708.0	...
1569596	  685.9	  597.3	 8709.0	...
1569597	  685.8	  597.3	 8710.0	...
1569598	  685.7	  597.3	 8711.0	...
1569599	  685.5	  597.3	 8710.0	...
1569600	  685.4	  597.3	 8709.0	...
1569601	  685.2	  597.3	 8707.0	...
1569602	  685.3	  597.3	 8704.0	...
1569603	  685.2	  597.3	 8702.0	...
1569604	  685.2	  597.2	 8700.0	...
1569605	  685.2	  597.2	 8700.0	...
1569606	  685.3	  597.3	 8701.0	...
1569607	  685.4	  597.4	 8702.0	...
1569608	  685.5	  597.3	 8700.0	...
1569609	  685.5	  597.1	 8699.0	...
1569610	  685.7	  596.9	 8699.0	...
1569611	  685.9	  596.7	 8702.0	...
1569612	  685.9	  596.8	 8702.0	...
1569613	  685.7	  596.7	 8696.0	...
1569614	  685.6	  596.6	 8690.0	...
1569615	  685.9	  596.5	 8685.0	...
1569616	  686.2	  596.4	 8685.0	...
1569617	  686.2	  596.4	 8686.0	...
1569618	  686.3	  596.4	 8688.0	...
1569619	  686.2	  596.3	 8690.0	...
1569620	  686.0	  596.2	 8691.0	...
1569621	  685.9	  596.3	 8691.0	...
1569622	  686.1	  596.4	 8691.0	...
1569623	  686.3	  596.6	 8688.0	...
1569624	  686.5	  596.5	 8684.0	...
1569625	  686.4	  596.3	 8682.0	...
1569626	  686.4	  596.0	 8680.0	...
1569627	  686.4	  595.7	 8680.0	...
1569628	  686.5	  595.5	 8680.0	...
1569629	  686.8	  595.2	 8680.0	...
1569630	  687.2	  594.9	 8679.0	...
1569631	  687.5	  594.6	 8678.0	...
1569632	  687.5	  594.6	 8677.0	...
1569633	  687.5	  594.6	 8677.0	...
1569634	  687.3	  594.6	 8677.0	...
1569635	  687.2	  594.6	 8676.0	...
1569636	  687.0	  594.6	 8675.0	...
1569637	  686.9	  594.6	 8677.0	...
1569638	  687.2	  594.7	 8678.0	...
1569639	  687.7	  594.7	 8677.0	...
MSG	1569640 0000 _ Number Off
1569640	  688.2	  594.7	 8675.0	...
1569641	  688.4	  594.7	 8672.0	...
1569642	  688.4	  594.7	 8672.0	...
1569643	  688.4	  594.5	 8672.0	...
1569644	  688.3	  594.3	 8672.0	...
1569645	  688.3	  593.9	 8672.0	...
1569646	  688.1	  593.8	 8671.0	...
1569647	  687.9	  593.7	 8670.0	...
1569648	  688.1	  593.6	 8670.0	...
1569649	  688.4	  593.4	 8670.0	...
1569650	  688.6	  593.3	 8670.0	...
1569651	  688.4	  593.3	 8670.0	...
1569652	  688.2	  593.4	 8672.0	...
1569653	  688.2	  593.3	 8674.0	...
1569654	  688.3	  593.0	 8675.0	...
1569655	  688.4	  592.7	 8675.0	...
1569656	  688.4	  592.4	 8674.0	...
1569657	  688.2	  592.4	 8673.0	...
1569658	  687.9	  592.4	 8672.0	...
1569659	  687.7	  592.5	 8671.0	...
1569660	  687.8	  592.6	 8672.0	...
1569661	  688.0	  592.5	 8674.0	...
1569662	  688.1	  592.5	 8676.0	...
1569663	  688.2	  592.8	 8677.0	...
1569664	  688.3	  593.1	 8678.0	...
1569665	  688.5	  593.4	 8679.0	...
1569666	  688.9	  593.3	 8682.0	...
1569667	  689.1	  593.2	 8685.0	...
1569668	  689.2	  593.2	 8684.0	...
1569669	  689.1	  593.0	 8681.0	...
1569670	  689.1	  592.8	 8678.0	...
1569671	  689.1	  592.5	 8679.0	...
1569672	  689.0	  592.5	 8679.0	...
1569673	  688.9	  592.5	 8681.0	...
1569674	  688.7	  592.5	 8682.0	...
1569675	  688.5	  592.5	 8681.0	...
1569676	  688.3	  592.5	 8680.0	...
1569677	  688.3	  592.4	 8678.0	...
1569678	  688.6	  592.6	 8680.0	...
1569679	  688.9	  592.7	 8684.0	...
1569680	  689.1	  592.6	 8689.0	...
1569681	  689.2	  592.5	 8686.0	...
1569682	  689.2	  592.2	 8680.0	...
1569683	  689.2	  592.0	 8674.0	...
1569684	  689.1	  592.2	 8668.0	...
1569685	  689.1	  592.5	 8662.0	...
1569686	  689.2	  592.9	 8658.0	...
1569687	  689.4	  592.9	 8667.0	...
1569688	  689.5	  593.0	 8676.0	...
1569689	  689.5	  593.0	 8682.0	...
1569690	  689.5	  593.0	 8683.0	...
1569691	  689.5	  593.0	 8684.0	...
1569692	  689.4	  592.9	 8684.0	...
1569693	  689.4	  592.9	 8683.0	...
1569694	  689.4	  592.9	 8683.0	...
1569695	  689.4	  592.9	 8685.0	...
1569696	  689.5	  592.9	 8688.0	...
1569697	  689.6	  592.8	 8691.0	...
1569698	  689.6	  592.7	 8694.0	...
1569699	  689.8	  592.6	 8696.0	...
1569700	  690.0	  592.4	 8697.0	...
1569701	  690.3	  592.2	 8697.0	...
1569702	  690.3	  592.4	 8698.0	...
1569703	  690.4	  592.7	 8698.0	...
1569704	  690.2	  593.0	 8698.0	...
1569705	  689.9	  593.0	 8698.0	...
1569706	  689.8	  592.6	 8698.0	...
1569707	  689.9	  592.3	 8697.0	...
1569708	  690.0	  591.8	 8697.0	...
1569709	  690.0	  591.6	 8697.0	...
1569710	  690.2	  591.7	 8697.0	...
1569711	  690.4	  591.9	 8698.0	...
1569712	  690.5	  592.2	 8700.0	...
1569713	  690.5	  592.5	 8701.0	...
1569714	  690.5	  592.8	 8698.0	...
1569715	  690.5	  592.6	 8694.0	...
1569716	  690.6	  592.2	 8691.0	...
1569717	  690.8	  591.8	 8691.0	...
1569718	  691.0	  591.9	 8693.0	...
1569719	  691.1	  592.0	 8694.0	...
1569720	  691.1	  592.0	 8695.0	...
1569721	  691.1	  591.9	 8695.0	...
1569722	  691.2	  591.9	 8697.0	...
1569723	  691.3	  592.1	 8700.0	...
1569724	  691.4	  592.2	 8701.0	...
1569725	  691.7	  592.2	 8701.0	...
1569726	  692.0	  592.1	 8700.0	...
1569727	  692.3	  592.1	 8700.0	...
1569728	  692.3	  592.2	 8697.0	...
1569729	  692.1	  592.2	 8689.0	...
1569730	  691.9	  592.2	 8682.0	...
1569731	  691.7	  592.1	 8684.0	...
1569732	  691.7	  592.0	 8691.0	...
1569733	  691.9	  592.0	 8698.0	...
1569734	  692.0	  592.0	 8699.0	...
1569735	  692.0	  591.9	 8701.0	...
1569736	  692.0	  592.1	 8701.0	...
1569737	  692.0	  592.3	 8698.0	...
1569738	  692.2	  592.5	 8694.0	...
1569739	  692.4	  592.5	 8691.0	...
1569740	  692.7	  592.5	 8691.0	...
1569741	  692.7	  592.7	 8691.0	...
1569742	  692.7	  592.9	 8691.0	...
1569743	  692.6	  593.1	 8692.0	...
1569744	  692.8	  593.1	 8693.0	...
1569745	  693.1	  593.0	 8693.0	...
1569746	  693.4	  592.9	 8692.0	...
1569747	  693.4	  592.7	 8695.0	...
1569748	  693.4	  592.6	 8698.0	...
1569749	  693.4	  592.5	 8701.0	...
1569750	  693.4	  592.4	 8701.0	...
1569751	  693.4	  592.4	 8701.0	...
1569752	  693.4	  592.4	 8700.0	...
1569753	  693.4	  592.4	 8702.0	...
1569754	  693.4	  592.3	 8704.0	...
1569755	  693.4	  592.3	 8703.0	...
1569756	  693.5	  592.6	 8699.0	...
1569757	  693.5	  593.0	 8696.0	...
1569758	  693.5	  593.5	 8697.0	...
1569759	  693.4	  593.6	 8698.0	...
1569760	  693.4	  593.7	 8698.0	...
1569761	  693.3	  593.8	 8698.0	...
1569762	  693.3	  593.7	 8699.0	...
1569763	  693.2	  593.7	 8698.0	...
1569764	  693.1	  593.7	 8695.0	...
1569765	  693.0	  593.7	 8690.0	...
1569766	  693.0	  593.7	 8685.0	...
1569767	  693.1	  593.9	 8684.0	...
1569768	  693.2	  594.1	 8687.0	...
1569769	  693.2	  593.8	 8690.0	...
1569770	  693.3	  593.4	 8690.0	...
1569771	  693.4	  593.1	 8690.0	...
1569772	  693.4	  593.3	 8692.0	...
1569773	  693.3	  593.6	 8693.0	...
1569774	  693.3	  593.8	 8696.0	...
1569775	  693.4	  594.1	 8697.0	...
1569776	  693.5	  594.5	 8697.0	...
1569777	  693.6	  594.9	 8697.0	...
1569778	  693.6	  594.9	 8695.0	...
1569779	  693.7	  594.9	 8691.0	...
1569780	  693.7	  594.9	 8687.0	...
1569781	  693.7	  594.8	 8685.0	...
1569782	  693.7	  594.7	 8686.0	...
1569783	  693.7	  594.5	 8686.0	...
1569784	  693.6	  594.6	 8687.0	...
1569785	  693.6	  594.7	 8689.0	...
1569786	  693.7	  594.7	 8691.0	...
1569787	  693.7	  594.5	 8693.0	...
1569788	  693.7	  594.3	 8693.0	...
1569789	  693.7	  594.3	 8692.0	...
1569790	  693.9	  594.3	 8689.0	...
1569791	  694.3	  594.2	 8686.0	...
1569792	  694.7	  594.1	 8684.0	...
1569793	  694.7	  594.0	 8683.0	...
1569794	  694.6	  594.0	 8682.0	...
1569795	  694.6	  594.0	 8681.0	...
1569796	  694.6	  594.1	 8682.0	...
1569797	  694.5	  594.1	 8683.0	...
1569798	  694.4	  594.1	 8682.0	...
1569799	  694.4	  594.1	 8681.0	...
1569800	  694.3	  594.0	 8683.0	...
1569801	  694.3	  594.0	 8687.0	...
1569802	  694.3	  594.0	 8690.0	...
1569803	  694.2	  594.2	 8689.0	...
1569804	  694.4	  594.5	 8686.0	...
1569805	  694.6	  594.7	 8683.0	...
1569806	  694.7	  594.6	 8681.0	...
1569807	  694.7	  594.5	 8679.0	...
1569808	  694.8	  594.4	 8678.0	...
1569809	  694.8	  594.5	 8676.0	...
1569810	  694.8	  594.7	 8675.0	...
1569811	  694.8	  594.8	 8675.0	...
1569812	  694.8	  594.7	 8677.0	...
1569813	  694.8	  594.6	 8679.0	...
1569814	  694.8	  594.5	 8679.0	...
1569815	  694.8	  594.6	 8675.0	...
1569816	  694.8	  594.8	 8673.0	...
1569817	  694.9	  594.8	 8676.0	...
1569818	  694.9	  594.8	 8680.0	...
1569819	  695.1	  594.9	 8684.0	...
1569820	  695.2	  594.8	 8685.0	...
1569821	  695.2	  594.7	 8681.0	...
1569822	  695.2	  594.7	 8677.0	...
1569823	  695.4	  594.6	 8672.0	...
1569824	  695.6	  594.6	 8673.0	...
1569825	  695.8	  594.5	 8673.0	...
1569826	  695.8	  594.5	 8674.0	...
1569827	  696.0	  594.6	 8676.0	...
1569828	  696.2	  594.7	 8677.0	...
1569829	  696.1	  594.9	 8677.0	...
1569830	  695.8	  594.9	 8673.0	...
1569831	  695.6	  594.8	 8669.0	...
1569832	  695.6	  594.7	 8670.0	...
1569833	  695.6	  594.6	 8672.0	...
1569834	  695.6	  594.7	 8675.0	...
1569835	  695.7	  594.8	 8675.0	...
1569836	  695.7	  594.9	 8675.0	...
1569837	  695.6	  595.1	 8676.0	...
1569838	  695.6	  595.2	 8677.0	...
1569839	  695.6	  595.4	 8678.0	...
1569840	  695.8	  595.5	 8676.0	...
1569841	  695.8	  595.4	 8674.0	...
1569842	  695.9	  595.1	 8676.0	...
1569843	  695.9	  594.9	 8680.0	...
1569844	  695.9	  595.2	 8682.0	...
1569845	  695.9	  595.6	 8680.0	...
1569846	  695.9	  595.7	 8674.0	...
1569847	  695.8	  595.7	 8670.0	...
1569848	  695.8	  595.6	 8666.0	...
1569849	  695.9	  595.4	 8668.0	...
1569850	  695.8	  595.4	 8670.0	...
MSG	1569851 0000 _ Number On
1569851	  695.6	  595.4	 8672.0	...
1569852	  695.4	  595.6	 8672.0	...
1569853	  695.4	  595.7	 8672.0	...
1569854	  695.5	  595.9	 8671.0	...
1569855	  695.3	  596.1	 8671.0	...
1569856	  695.2	  596.0	 8673.0	...
1569857	  695.2	  595.8	 8676.0	...
1569858	  695.5	  595.5	 8678.0	...
1569859	  695.7	  595.2	 8680.0	...
1569860	  696.0	  594.9	 8676.0	...
1569861	  696.0	  594.9	 8671.0	...
1569862	  696.1	  594.9	 8667.0	...
1569863	  696.2	  594.9	 8668.0	...
1569864	  696.0	  595.0	 8669.0	...
1569865	  695.8	  595.1	 8670.0	...
1569866	  695.7	  595.2	 8671.0	...
1569867	  695.9	  595.1	 8673.0	...
1569868	  696.1	  594.6	 8673.0	...
1569869	  696.1	  594.1	 8679.0	...
1569870	  696.2	  593.7	 8685.0	...
1569871	  696.1	  593.6	 8688.0	...
1569872	  696.1	  593.7	 8685.0	...
1569873	  695.7	  593.8	 8675.0	...
1569874	  695.6	  594.0	 8667.0	...
1569875	  695.4	  594.1	 8662.0	...
1569876	  695.5	  594.3	 8665.0	...
1569877	  695.4	  594.6	 8670.0	...
1569878	  695.4	  594.8	 8672.0	...
1569879	  695.4	  594.9	 8674.0	...
1569880	  695.5	  594.9	 8674.0	...
1569881	  695.7	  594.7	 8677.0	...
1569882	  695.8	  594.6	 8680.0	...
1569883	  695.9	  594.5	 8682.0	...
1569884	  696.0	  594.4	 8679.0	...
1569885	  696.3	  594.3	 8678.0	...
1569886	  696.5	  594.2	 8678.0	...
1569887	  696.3	  594.2	 8678.0	...
1569888	  696.0	  594.5	 8677.0	...
1569889	  695.8	  594.9	 8676.0	...
1569890	  695.9	  595.2	 8677.0	...
1569891	  696.1	  595.3	 8678.0	...
1569892	  696.1	  595.3	 8679.0	...
1569893	  696.1	  595.3	 8678.0	...
1569894	  696.2	  595.5	 8677.0	...
1569895	  696.4	  595.4	 8677.0	...
1569896	  696.4	  595.5	 8678.0	...
1569897	  696.3	  595.4	 8677.0	...
1569898	  696.2	  595.6	 8675.0	...
1569899	  696.1	  595.8	 8672.0	...
1569900	  696.2	  595.9	 8671.0	...
1569901	  696.2	  596.0	 8670.0	...
1569902	  696.3	  596.0	 8670.0	...
1569903	  696.3	  596.0	 8671.0	...
1569904	  696.3	  595.7	 8676.0	...
1569905	  696.3	  595.6	 8681.0	...
1569906	  696.5	  595.7	 8683.0	...
1569907	  696.8	  596.0	 8681.0	...
1569908	  696.9	  596.2	 8679.0	...
1569909	  696.7	  596.3	 8678.0	...
1569910	  696.5	  595.9	 8678.0	...
1569911	  696.4	  595.5	 8676.0	...
1569912	  696.4	  595.0	 8674.0	...
1569913	  696.5	  594.8	 8672.0	...
1569914	  696.6	  594.6	 8673.0	...
1569915	  696.7	  594.5	 8674.0	...
1569916	  696.7	  594.6	 8675.0	...
1569917	  696.5	  594.7	 8675.0	...
1569918	  696.3	  594.8	 8676.0	...
1569919	  696.1	  594.8	 8678.0	...
1569920	  696.1	  594.8	 8682.0	...
1569921	  696.1	  594.9	 8685.0	...
1569922	  696.1	  595.0	 8689.0	...
1569923	  696.1	  595.2	 8691.0	...
1569924	  696.2	  595.2	 8696.0	...
1569925	  696.4	  595.2	 8698.0	...
1569926	  696.6	  595.2	 8693.0	...
1569927	  696.6	  595.3	 8686.0	...
1569928	  696.4	  595.4	 8678.0	...
1569929	  696.3	  595.5	 8682.0	...
1569930	  696.3	  595.4	 8685.0	...
1569931	  696.4	  595.4	 8688.0	...
1569932	  696.6	  595.3	 8686.0	...
1569933	  696.7	  595.3	 8685.0	...
1569934	  696.8	  595.3	 8686.0	...
1569935	  696.9	  595.2	 8687.0	...
1569936	  697.0	  595.2	 8686.0	...
1569937	  697.1	  595.2	 8684.0	...
1569938	  697.2	  595.2	 8682.0	...
1569939	  697.2	  595.2	 8681.0	...
1569940	  697.3	  595.2	 8680.0	...
1569941	  697.4	  595.1	 8680.0	...
1569942	  697.4	  595.0	 8679.0	...
1569943	  697.5	  594.8	 8679.0	...
1569944	  697.3	  594.7	 8679.0	...
1569945	  697.2	  594.8	 8679.0	...
1569946	  697.1	  595.1	 8679.0	...
1569947	  697.2	  595.5	 8679.0	...
1569948	  696.9	  595.5	 8678.0	...
1569949	  696.5	  595.4	 8674.0	...
1569950	  696.5	  595.1	 8671.0	...
1569951	  696.9	  595.1	 8670.0	...
1569952	  697.2	  595.3	 8670.0	...
1569953	  697.2	  595.5	 8671.0	...
1569954	  697.1	  595.5	 8670.0	...
1569955	  697.2	  595.5	 8669.0	...
1569956	  697.4	  595.6	 8668.0	...
1569957	  697.6	  595.7	 8668.0	...
1569958	  697.7	  595.7	 8668.0	...
1569959	  697.5	  595.7	 8668.0	...
1569960	  697.3	  595.7	 8667.0	...
1569961	  697.3	  595.7	 8670.0	...
1569962	  697.5	  595.7	 8671.0	...
1569963	  697.7	  595.7	 8672.0	...
1569964	  697.5	  595.6	 8670.0	...
1569965	  697.3	  595.4	 8669.0	...
1569966	  697.2	  595.3	 8669.0	...
1569967	  697.2	  595.2	 8669.0	...
1569968	  697.2	  595.3	 8668.0	...
1569969	  697.2	  595.5	 8667.0	...
1569970	  697.1	  595.9	 8666.0	...
1569971	  697.2	  595.9	 8666.0	...
1569972	  697.3	  596.0	 8666.0	...
1569973	  697.5	  595.9	 8664.0	...
1569974	  697.4	  595.8	 8661.0	...
1569975	  697.2	  595.8	 8659.0	...
1569976	  697.1	  595.8	 8661.0	...
1569977	  696.9	  595.8	 8663.0	...
1569978	  696.8	  595.9	 8664.0	...
1569979	  696.7	  595.9	 8664.0	...
1569980	  696.7	  595.9	 8664.0	...
1569981	  696.7	  595.8	 8662.0	...
1569982	  696.7	  595.8	 8660.0	...
1569983	  696.8	  595.8	 8657.0	...
1569984	  696.9	  595.3	 8654.0	...
1569985	  696.9	  594.8	 8652.0	...
1569986	  697.0	  594.7	 8651.0	...
1569987	  697.1	  595.0	 8649.0	...
1569988	  697.2	  595.3	 8646.0	...
1569989	  697.2	  595.3	 8645.0	...
1569990	  697.1	  595.4	 8645.0	...
1569991	  697.1	  595.1	 8646.0	...
1569992	  697.1	  594.8	 8647.0	...
1569993	  697.2	  594.7	 8648.0	...
1569994	  697.2	  595.0	 8648.0	...
1569995	  697.1	  595.4	 8648.0	...
1569996	  697.0	  595.4	 8646.0	...
1569997	  697.1	  595.4	 8644.0	...
1569998	  697.3	  595.4	 8642.0	...
1569999	  697.5	  595.4	 8643.0	...
1570000	  697.5	  595.4	 8646.0	...
1570001	  697.7	  595.5	 8652.0	...
1570002	  697.7	  595.4	 8659.0	...
1570003	  697.8	  595.3	 8662.0	...
1570004	  697.8	  595.4	 8662.0	...
1570005	  697.9	  595.7	 8660.0	...
1570006	  697.9	  596.1	 8658.0	...
1570007	  697.8	  596.4	 8657.0	...
1570008	  697.6	  596.7	 8656.0	...
1570009	  697.6	  596.8	 8655.0	...
1570010	  697.8	  596.7	 8655.0	...
1570011	  697.9	  596.4	 8656.0	...
1570012	  697.7	  596.1	 8657.0	...
1570013	  697.6	  595.8	 8658.0	...
1570014	  697.6	  595.9	 8659.0	...
1570015	  697.5	  596.0	 8661.0	...
1570016	  697.2	  595.9	 8663.0	...
1570017	  696.9	  595.7	 8664.0	...
1570018	  696.9	  595.9	 8662.0	...
1570019	  697.2	  596.3	 8659.0	...
1570020	  697.2	  596.8	 8655.0	...
1570021	  696.9	  596.9	 8655.0	...
1570022	  697.0	  597.0	 8655.0	...
1570023	  697.3	  596.9	 8654.0	...
1570024	  697.5	  596.9	 8654.0	...
1570025	  697.3	  597.0	 8652.0	...
1570026	  697.0	  597.0	 8648.0	...
1570027	  696.7	  597.2	 8642.0	...
1570028	  696.6	  597.3	 8637.0	...
1570029	  696.6	  597.4	 8633.0	...
1570030	  696.6	  597.8	 8629.0	...
1570031	  696.7	  598.1	 8626.0	...
1570032	  696.9	  598.3	 8626.0	...
1570033	  697.0	  598.2	 8625.0	...
1570034	  697.1	  598.1	 8624.0	...
1570035	  697.0	  598.0	 8624.0	...
1570036	  697.0	  597.9	 8628.0	...
1570037	  697.0	  597.7	 8633.0	...
1570038	  697.0	  597.4	 8639.0	...
1570039	  697.1	  597.2	 8643.0	...
1570040	  697.3	  597.2	 8647.0	...
1570041	  697.4	  597.2	 8647.0	...
1570042	  697.4	  597.1	 8645.0	...
1570043	  697.5	  597.0	 8643.0	...
1570044	  697.7	  597.0	 8642.0	...
1570045	  697.9	  597.0	 8640.0	...
1570046	  698.0	  597.2	 8638.0	...
1570047	  698.0	  597.4	 8636.0	...
1570048	  698.1	  597.6	 8637.0	...
1570049	  698.1	  597.6	 8637.0	...
1570050	  698.2	  597.7	 8638.0	...
1570051	  698.1	  597.5	 8638.0	...
1570052	  698.2	  597.4	 8638.0	...
1570053	  698.2	  597.2	 8638.0	...
1570054	  698.3	  597.2	 8638.0	...
1570055	  698.1	  597.2	 8637.0	...
1570056	  697.9	  597.0	 8637.0	...
1570057	  697.8	  596.6	 8636.0	...
1570058	  697.8	  596.3	 8642.0	...
1570059	  697.8	  596.3	 8647.0	...
1570060	  697.5	  596.6	 8649.0	...
1570061	  697.3	  596.8	 8646.0	...
1570062	  697.1	  596.9	 8646.0	...
1570063	  697.1	  597.0	 8649.0	...
1570064	  697.2	  596.9	 8652.0	...
1570065	  697.2	  596.8	 8649.0	...
1570066	  697.2	  596.8	 8645.0	...
1570067	  697.1	  596.8	 8641.0	...
1570068	  697.0	  597.1	 8641.0	...
1570069	  697.1	  597.3	 8641.0	...
1570070	  697.1	  597.4	 8639.0	...
1570071	  697.1	  597.4	 8637.0	...
1570072	  697.1	  597.4	 8642.0	...
1570073	  697.1	  597.6	 8649.0	...
1570074	  697.1	  597.7	 8655.0	...
1570075	  697.1	  597.6	 8654.0	...
1570076	  697.0	  597.3	 8653.0	...
1570077	  696.9	  597.2	 8653.0	...
1570078	  696.8	  597.3	 8652.0	...
1570079	  696.8	  597.5	 8651.0	...
1570080	  696.8	  597.7	 8650.0	...
1570081	  696.9	  597.9	 8650.0	...
1570082	  697.3	  598.1	 8650.0	...
1570083	  697.6	  598.0	 8652.0	...
1570084	  697.9	  598.0	 8654.0	...
1570085	  697.9	  598.1	 8654.0	...
1570086	  697.9	  598.1	 8651.0	...
1570087	  697.5	  598.1	 8648.0	...
1570088	  697.0	  598.1	 8650.0	...
1570089	  696.5	  598.1	 8653.0	...
1570090	  696.4	  598.1	 8650.0	...
1570091	  696.3	  597.9	 8644.0	...
1570092	  696.4	  597.8	 8638.0	...
1570093	  696.6	  598.0	 8638.0	...
1570094	  696.7	  598.3	 8637.0	...
1570095	  696.7	  598.7	 8639.0	...
1570096	  696.7	  598.7	 8641.0	...
1570097	  696.8	  598.7	 8644.0	...
1570098	  697.0	  598.8	 8645.0	...
1570099	  697.1	  598.9	 8645.0	...
1570100	  697.2	  598.8	 8645.0	...
1570101	  697.1	  598.6	 8645.0	...
1570102	  697.0	  598.4	 8644.0	...
1570103	  697.0	  598.3	 8641.0	...
1570104	  697.1	  598.2	 8639.0	...
1570105	  697.2	  598.0	 8636.0	...
1570106	  697.2	  598.0	 8635.0	...
1570107	  697.2	  598.0	 8634.0	...
1570108	  697.2	  598.1	 8634.0	...
1570109	  697.1	  598.2	 8637.0	...
1570110	  696.9	  598.3	 8640.0	...
1570111	  697.0	  598.4	 8645.0	...
1570112	  697.3	  598.0	 8647.0	...
1570113	  697.4	  597.6	 8649.0	...
1570114	  697.4	  597.3	 8649.0	...
1570115	  697.4	  597.6	 8650.0	...
1570116	  697.4	  597.8	 8650.0	...
1570117	  697.4	  597.6	 8650.0	...
1570118	  697.4	  597.4	 8651.0	...
1570119	  697.3	  597.2	 8651.0	...
1570120	  697.4	  597.1	 8652.0	...
1570121	  697.5	  597.0	 8653.0	...
1570122	  697.5	  596.8	 8653.0	...
1570123	  697.6	  597.0	 8653.0	...
1570124	  697.7	  597.2	 8653.0	...
1570125	  697.9	  597.4	 8650.0	...
1570126	  697.9	  597.4	 8647.0	...
1570127	  698.0	  597.5	 8647.0	...
1570128	  697.9	  597.9	 8649.0	...
1570129	  697.8	  598.3	 8652.0	...
1570130	  697.8	  598.2	 8652.0	...
1570131	  697.8	  597.8	 8653.0	...
1570132	  697.8	  597.5	 8653.0	...
1570133	  697.7	  597.4	 8655.0	...
1570134	  697.8	  597.3	 8657.0	...
1570135	  697.8	  597.3	 8656.0	...
1570136	  697.7	  597.2	 8655.0	...
1570137	  697.6	  597.0	 8655.0	...
1570138	  697.3	  597.2	 8656.0	...
1570139	  697.2	  597.6	 8657.0	...
1570140	  697.1	  598.0	 8654.0	...
1570141	  697.1	  597.9	 8652.0	...
1570142	  697.1	  597.8	 8652.0	...
1570143	  697.0	  597.9	 8655.0	...
1570144	  697.1	  598.1	 8658.0	...
1570145	  697.2	  598.3	 8653.0	...
1570146	  697.3	  598.4	 8646.0	...
1570147	  697.5	  598.4	 8640.0	...
1570148	  697.7	  598.5	 8642.0	...
1570149	  698.0	  598.6	 8644.0	...
1570150	  698.1	  598.8	 8646.0	...
1570151	  698.1	  598.9	 8647.0	...
1570152	  698.0	  598.8	 8645.0	...
1570153	  697.8	  598.5	 8642.0	...
MSG	1570154 0000 _ Number Off
1570154	  697.5	  598.2	 8640.0	...
1570155	  697.3	  598.2	 8640.0	...
1570156	  697.4	  598.3	 8642.0	...
1570157	  697.6	  598.4	 8644.0	...
1570158	  697.5	  598.5	 8648.0	...
1570159	  697.1	  598.4	 8651.0	...
1570160	  696.7	  598.5	 8654.0	...
1570161	  696.8	  598.7	 8654.0	...
1570162	  696.9	  598.9	 8652.0	...
1570163	  696.9	  598.9	 8650.0	...
1570164	  696.9	  599.0	 8654.0	...
1570165	  696.9	  599.1	 8658.0	...
1570166	  697.0	  599.4	 8662.0	...
1570167	  697.3	  599.7	 8662.0	...
1570168	  697.5	  599.8	 8656.0	...
1570169	  697.7	  599.9	 8650.0	...
1570170	  697.7	  600.0	 8643.0	...
1570171	  697.6	  600.1	 8642.0	...
1570172	  697.6	  600.3	 8640.0	...
1570173	  697.6	  600.5	 8642.0	...
1570174	  697.6	  600.5	 8643.0	...
1570175	  697.6	  600.2	 8644.0	...
1570176	  697.3	  600.0	 8643.0	...
1570177	  697.1	  600.4	 8644.0	...
1570178	  697.1	  600.9	 8644.0	...
1570179	  697.3	  601.3	 8644.0	...
1570180	  697.6	  601.3	 8644.0	...
1570181	  697.7	  601.0	 8644.0	...
1570182	  697.9	  600.5	 8645.0	...
1570183	  698.0	  599.9	 8644.0	...
1570184	  698.0	  599.9	 8643.0	...
1570185	  697.8	  600.4	 8639.0	...
1570186	  697.6	  600.8	 8635.0	...
1570187	  697.7	  601.0	 8634.0	...
1570188	  697.7	  600.9	 8636.0	...
1570189	  697.7	  600.8	 8637.0	...
1570190	  697.5	  600.8	 8638.0	...
1570191	  697.3	  600.8	 8640.0	...
1570192	  697.1	  600.8	 8641.0	...
1570193	  697.0	  600.8	 8640.0	...
1570194	  697.0	  600.8	 8637.0	...
1570195	  697.1	  600.8	 8634.0	...
1570196	  697.3	  600.6	 8633.0	...
1570197	  697.4	  600.4	 8633.0	...
1570198	  697.3	  600.2	 8637.0	...
1570199	  697.2	  600.2	 8640.0	...
1570200	  697.2	  600.2	 8643.0	...
1570201	  697.2	  600.1	 8641.0	...
1570202	  697.2	  600.1	 8639.0	...
1570203	  697.2	  600.3	 8637.0	...
1570204	  697.2	  600.5	 8636.0	...
1570205	  697.2	  600.6	 8636.0	...
1570206	  697.2	  600.4	 8636.0	...
1570207	  697.1	  600.1	 8636.0	...
1570208	  697.1	  599.9	 8636.0	...
1570209	  697.0	  599.8	 8637.0	...
1570210	  696.9	  599.9	 8638.0	...
1570211	  696.8	  599.9	 8638.0	...
1570212	  696.8	  600.1	 8636.0	...
1570213	  696.9	  600.2	 8634.0	...
1570214	  696.8	  600.2	 8633.0	...
1570215	  696.6	  600.1	 8632.0	...
1570216	  696.5	  600.3	 8631.0	...
1570217	  696.4	  600.5	 8630.0	...
1570218	  696.3	  600.7	 8630.0	...
1570219	  696.2	  600.6	 8630.0	...
1570220	  696.3	  600.7	 8631.0	...
1570221	  696.4	  600.7	 8632.0	...
1570222	  696.4	  600.6	 8632.0	...
1570223	  696.5	  600.6	 8632.0	...
1570224	  696.7	  600.6	 8632.0	...
1570225	  697.0	  600.6	 8632.0	...
1570226	  697.1	  600.7	 8633.0	...
1570227	  696.9	  600.4	 8633.0	...
1570228	  696.7	  600.1	 8634.0	...
1570229	  696.6	  600.0	 8633.0	...
1570230	  696.5	  600.3	 8632.0	...
1570231	  696.4	  600.4	 8631.0	...
1570232	  696.5	  600.3	 8634.0	...
1570233	  696.5	  600.3	 8637.0	...
1570234	  696.5	  600.5	 8639.0	...
1570235	  696.6	  600.7	 8638.0	...
1570236	  696.7	  600.8	 8637.0	...
1570237	  696.8	  600.8	 8635.0	...
1570238	  696.9	  601.0	 8632.0	...
1570239	  696.7	  601.2	 8628.0	...
1570240	  696.7	  601.4	 8625.0	...
1570241	  696.8	  601.3	 8623.0	...
1570242	  696.8	  601.1	 8623.0	...
1570243	  696.6	  600.9	 8623.0	...
1570244	  696.5	  600.7	 8623.0	...
1570245	  696.3	  600.6	 8623.0	...
1570246	  696.3	  600.5	 8622.0	...
1570247	  696.5	  600.4	 8622.0	...
1570248	  696.7	  600.3	 8623.0	...
1570249	  696.9	  600.3	 8624.0	...
1570250	  697.0	  600.6	 8627.0	...
1570251	  697.1	  600.9	 8629.0	...
1570252	  697.1	  601.2	 8631.0	...
1570253	  697.0	  601.3	 8631.0	...
1570254	  696.8	  601.5	 8629.0	...
1570255	  696.7	  601.7	 8626.0	...
1570256	  696.8	  601.3	 8624.0	...
1570257	  697.1	  601.1	 8623.0	...
1570258	  697.4	  601.0	 8622.0	...
1570259	  697.6	  601.3	 8625.0	...
1570260	  697.7	  601.3	 8627.0	...
1570261	  697.8	  601.0	 8630.0	...
1570262	  697.8	  600.8	 8629.0	...
1570263	  698.0	  600.6	 8630.0	...
1570264	  698.2	  600.5	 8632.0	...
1570265	  698.1	  600.7	 8633.0	...
1570266	  698.0	  600.9	 8635.0	...
1570267	  697.9	  601.1	 8638.0	...
1570268	  698.0	  601.1	 8636.0	...
1570269	  698.0	  601.3	 8632.0	...
1570270	  698.0	  601.5	 8628.0	...
1570271	  698.0	  601.6	 8628.0	...
1570272	  698.0	  601.5	 8629.0	...
1570273	  697.9	  601.4	 8629.0	...
1570274	  697.9	  601.2	 8629.0	...
1570275	  698.0	  601.2	 8625.0	...
1570276	  698.1	  601.3	 8622.0	...
1570277	  698.2	  601.3	 8618.0	...
1570278	  698.2	  601.3	 8619.0	...
1570279	  698.2	  601.2	 8619.0	...
1570280	  698.2	  601.1	 8620.0	...
1570281	  698.2	  601.0	 8620.0	...
1570282	  698.3	  601.4	 8620.0	...
1570283	  698.4	  601.7	 8619.0	...
1570284	  698.3	  602.2	 8619.0	...
1570285	  698.1	  602.3	 8619.0	...
1570286	  698.1	  602.4	 8618.0	...
1570287	  698.4	  602.4	 8616.0	...
1570288	  698.5	  602.4	 8616.0	...
1570289	  698.5	  602.4	 8616.0	...
1570290	  698.4	  602.4	 8616.0	...
1570291	  698.3	  602.3	 8619.0	...
1570292	  698.3	  602.2	 8622.0	...
1570293	  698.2	  602.2	 8624.0	...
1570294	  698.2	  602.2	 8618.0	...
1570295	  698.1	  602.3	 8614.0	...
1570296	  698.0	  602.2	 8611.0	...
1570297	  697.9	  602.1	 8614.0	...
1570298	  697.9	  602.1	 8616.0	...
1570299	  697.9	  602.2	 8616.0	...
1570300	  697.9	  602.3	 8615.0	...
1570301	  697.9	  602.4	 8613.0	...
1570302	  697.8	  602.1	 8610.0	...
1570303	  697.8	  601.8	 8616.0	...
1570304	  697.9	  602.0	 8622.0	...
1570305	  698.1	  602.6	 8624.0	...
1570306	  698.1	  603.0	 8620.0	...
1570307	  697.7	  603.0	 8616.0	...
1570308	  697.2	  602.9	 8614.0	...
1570309	  696.9	  602.7	 8610.0	...
1570310	  697.0	  602.4	 8607.0	...
1570311	  697.1	  602.5	 8604.0	...
1570312	  697.2	  602.7	 8604.0	...
1570313	  697.3	  603.0	 8605.0	...
1570314	  697.3	  602.9	 8608.0	...
1570315	  697.3	  602.9	 8611.0	...
1570316	  697.2	  602.8	 8609.0	...
1570317	  697.1	  602.7	 8605.0	...
1570318	  697.0	  602.6	 8602.0	...
1570319	  697.0	  602.8	 8604.0	...
1570320	  696.9	  603.1	 8607.0	...
1570321	  696.8	  603.2	 8614.0	...
1570322	  696.7	  603.0	 8620.0	...
1570323	  696.6	  602.9	 8624.0	...
1570324	  696.6	  603.0	 8621.0	...
1570325	  696.6	  603.1	 8616.0	...
1570326	  696.5	  603.2	 8612.0	...
1570327	  696.4	  603.3	 8608.0	...
1570328	  696.3	  603.3	 8608.0	...
1570329	  696.3	  603.3	 8610.0	...
1570330	  696.3	  603.3	 8613.0	...
1570331	  696.3	  603.4	 8614.0	...
1570332	  696.3	  603.6	 8614.0	...
1570333	  696.1	  603.8	 8612.0	...
1570334	  695.9	  603.9	 8611.0	...
1570335	  695.7	  604.0	 8608.0	...
1570336	  695.8	  604.0	 8606.0	...
1570337	  695.9	  604.0	 8605.0	...
1570338	  695.8	  604.1	 8605.0	...
1570339	  695.7	  604.3	 8605.0	...
1570340	  695.5	  604.5	 8603.0	...
1570341	  695.5	  604.7	 8600.0	...
1570342	  695.4	  604.8	 8597.0	...
1570343	  695.3	  604.7	 8596.0	...
1570344	  695.1	  604.6	 8594.0	...
1570345	  695.1	  604.6	 8590.0	...
1570346	  695.0	  604.6	 8587.0	...
1570347	  694.8	  604.7	 8585.0	...
1570348	  694.6	  604.4	 8594.0	...
1570349	  694.3	  604.0	 8604.0	...
1570350	  694.2	  604.1	 8611.0	...
1570351	  694.1	  604.5	 8607.0	...
1570352	  694.0	  604.7	 8604.0	...
1570353	  694.3	  604.5	 8608.0	...
1570354	  694.5	  604.3	 8612.0	...
1570355	  694.8	  604.2	 8616.0	...
1570356	  694.9	  604.4	 8615.0	...
1570357	  695.0	  604.6	 8614.0	...
1570358	  695.1	  604.9	 8612.0	...
1570359	  695.2	  604.9	 8612.0	...
1570360	  695.1	  604.7	 8612.0	...
1570361	  695.0	  604.6	 8611.0	...
1570362	  694.9	  604.6	 8608.0	...
1570363	  694.9	  604.7	 8603.0	...
1570364	  694.8	  605.0	 8598.0	...
1570365	  695.0	  605.2	 8597.0	...
MSG	1570366 0000 _ Number On
1570366	  695.2	  605.1	 8598.0	...
1570367	  695.3	  604.8	 8600.0	...
1570368	  694.9	  604.7	 8599.0	...
1570369	  694.5	  604.7	 8598.0	...
1570370	  694.0	  604.8	 8598.0	...
1570371	  694.0	  604.8	 8596.0	...
1570372	  694.0	  604.8	 8596.0	...
1570373	  693.9	  604.8	 8596.0	...
1570374	  694.0	  604.7	 8597.0	...
1570375	  694.1	  604.5	 8597.0	...
1570376	  694.2	  604.4	 8596.0	...
1570377	  694.3	  604.2	 8597.0	...
1570378	  694.2	  604.3	 8598.0	...
1570379	  694.1	  604.6	 8599.0	...
1570380	  693.8	  605.2	 8594.0	...
1570381	  693.5	  605.8	 8588.0	...
1570382	  693.5	  606.1	 8581.0	...
1570383	  693.7	  606.0	 8579.0	...
1570384	  693.8	  605.9	 8580.0	...
1570385	  694.1	  605.8	 8582.0	...
1570386	  694.3	  605.6	 8585.0	...
1570387	  694.6	  605.9	 8586.0	...
1570388	  694.8	  606.3	 8586.0	...
1570389	  695.4	  606.7	 8585.0	...
1570390	  696.5	  606.7	 8584.0	...
1570391	  697.8	  606.6	 8583.0	...
EFIX R   1568147	1570391	2245	  690.0	  599.5	   8664
SSACC R  1570392
1570392	  699.2	  606.5	 8583.0	...
1570393	  700.9	  606.3	 8584.0	...
1570394	  703.2	  606.0	 8585.0	...
1570395	  705.4	  606.2	 8587.0	...
1570396	  707.8	  606.4	 8589.0	...
1570397	  709.6	  607.1	 8589.0	...
1570398	  711.9	  607.4	 8588.0	...
ESACC R  1570392	1570398	7	  699.2	  606.5	  711.9	  607.4	   0.27	     41
SFIX R   1570399
1570399	  713.5	  607.8	 8587.0	...
1570400	  714.6	  608.0	 8587.0	...
1570401	  715.0	  608.2	 8586.0	...
1570402	  714.7	  608.4	 8584.0	...
1570403	  714.3	  608.5	 8580.0	...
1570404	  713.8	  608.6	 8577.0	...
1570405	  713.6	  608.2	 8575.0	...
1570406	  713.2	  607.3	 8575.0	...
1570407	  712.7	  606.5	 8580.0	...
1570408	  712.1	  606.1	 8585.0	...
1570409	  711.6	  606.0	 8588.0	...
1570410	  711.5	  605.9	 8587.0	...
1570411	  711.6	  606.0	 8585.0	...
1570412	  711.6	  606.1	 8586.0	...
1570413	  711.4	  606.3	 8587.0	...
1570414	  711.0	  606.4	 8588.0	...
1570415	  710.9	  606.4	 8584.0	...
1570416	  710.8	  606.5	 8580.0	...
1570417	  710.8	  606.7	 8577.0	...
1570418	  710.9	  606.9	 8578.0	...
1570419	  710.8	  607.0	 8579.0	...
1570420	  710.7	  607.1	 8579.0	...
1570421	  710.6	  607.5	 8580.0	...
1570422	  710.5	  607.8	 8581.0	...
1570423	  710.5	  607.7	 8582.0	...
1570424	  710.4	  607.4	 8582.0	...
1570425	  710.4	  607.1	 8582.0	...
1570426	  710.3	  607.1	 8582.0	...
1570427	  710.3	  607.3	 8583.0	...
1570428	  710.7	  607.3	 8581.0	...
1570429	  711.0	  607.4	 8578.0	...
1570430	  711.3	  607.5	 8572.0	...
1570431	  711.0	  607.6	 8570.0	...
1570432	  710.6	  607.7	 8569.0	...
1570433	  710.5	  607.9	 8568.0	...
1570434	  710.7	  608.1	 8563.0	...
1570435	  710.9	  608.3	 8559.0	...
1570436	  710.9	  608.3	 8556.0	...
1570437	  710.8	  608.4	 8556.0	...
1570438	  710.8	  608.6	 8559.0	...
1570439	  710.8	  608.8	 8568.0	...
1570440	  710.8	  608.9	 8577.0	...
1570441	  710.7	  608.8	 8584.0	...
1570442	  710.7	  608.6	 8585.0	...
1570443	  710.5	  609.0	 8581.0	...
1570444	  710.3	  609.3	 8575.0	...
1570445	  710.0	  609.6	 8570.0	...
1570446	  709.8	  609.5	 8570.0	...
1570447	  709.6	  609.5	 8572.0	...
1570448	  709.6	  609.5	 8574.0	...
1570449	  709.6	  609.8	 8574.0	...
1570450	  709.7	  610.1	 8573.0	...
1570451	  709.8	  610.4	 8573.0	...
1570452	  709.8	  610.5	 8573.0	...
1570453	  709.8	  610.6	 8569.0	...
1570454	  709.8	  610.6	 8566.0	...
1570455	  709.8	  610.6	 8563.0	...
1570456	  709.8	  610.5	 8563.0	...
1570457	  709.7	  610.5	 8563.0	...
1570458	  709.6	  610.5	 8563.0	...
1570459	  709.5	  610.5	 8562.0	...
1570460	  709.3	  610.6	 8561.0	...
1570461	  709.1	  610.7	 8560.0	...
1570462	  709.0	  610.7	 8560.0	...
1570463	  709.1	  610.7	 8558.0	...
1570464	  709.3	  610.6	 8556.0	...
1570465	  709.3	  610.6	 8550.0	...
1570466	  709.5	  610.5	 8547.0	...
1570467	  709.6	  610.4	 8544.0	...
1570468	  709.7	  610.2	 8545.0	...
1570469	  709.4	  610.0	 8545.0	...
1570470	  709.1	  609.9	 8545.0	...
1570471	  708.7	  610.0	 8546.0	...
1570472	  708.6	  610.0	 8545.0	...
1570473	  708.4	  609.9	 8544.0	...
1570474	  708.4	  609.7	 8543.0	...
1570475	  708.7	  609.7	 8542.0	...
1570476	  709.2	  609.8	 8542.0	...
1570477	  709.8	  609.8	 8543.0	...
1570478	  709.8	  610.0	 8539.0	...
1570479	  709.5	  610.0	 8537.0	...
1570480	  709.3	  610.1	 8535.0	...
1570481	  709.2	  610.0	 8536.0	...
1570482	  709.3	  609.9	 8537.0	...
1570483	  709.3	  609.9	 8531.0	...
1570484	  709.1	  610.0	 8524.0	...
1570485	  708.9	  610.1	 8518.0	...
1570486	  708.7	  610.1	 8519.0	...
1570487	  708.7	  610.1	 8520.0	...
1570488	  708.6	  610.2	 8515.0	...
1570489	  708.4	  610.3	 8508.0	...
1570490	  708.2	  610.4	 8500.0	...
1570491	  708.1	  610.5	 8500.0	...
1570492	  708.2	  610.5	 8500.0	...
1570493	  708.3	  610.5	 8498.0	...
1570494	  708.4	  610.6	 8492.0	...
1570495	  708.4	  610.7	 8487.0	...
1570496	  708.4	  610.6	 8490.0	...
1570497	  708.5	  610.4	 8495.0	...
1570498	  708.6	  610.5	 8499.0	...
1570499	  708.6	  610.7	 8498.0	...
1570500	  708.4	  610.9	 8497.0	...
1570501	  708.2	  611.0	 8492.0	...
1570502	  708.0	  611.1	 8486.0	...
1570503	  707.8	  611.4	 8481.0	...
1570504	  707.8	  611.8	 8481.0	...
1570505	  708.0	  612.2	 8483.0	...
1570506	  708.2	  612.3	 8482.0	...
1570507	  707.9	  612.4	 8479.0	...
1570508	  707.7	  612.4	 8475.0	...
1570509	  707.6	  612.4	 8473.0	...
1570510	  707.8	  612.2	 8471.0	...
1570511	  708.0	  612.1	 8470.0	...
1570512	  707.9	  612.2	 8469.0	...
1570513	  707.8	  612.3	 8468.0	...
1570514	  707.6	  612.4	 8465.0	...
1570515	  707.3	  612.5	 8462.0	...
1570516	  707.1	  612.7	 8458.0	...
1570517	  707.0	  612.8	 8454.0	...
1570518	  707.1	  613.0	 8449.0	...
1570519	  707.1	  613.1	 8447.0	...
1570520	  706.9	  613.2	 8450.0	...
1570521	  706.7	  613.2	 8454.0	...
1570522	  706.6	  613.2	 8454.0	...
1570523	  706.6	  613.2	 8449.0	...
1570524	  706.7	  613.2	 8444.0	...
1570525	  706.7	  613.5	 8442.0	...
1570526	  706.7	  613.8	 8443.0	...
1570527	  706.7	  614.3	 8444.0	...
1570528	  706.4	  614.5	 8446.0	...
1570529	  706.1	  614.6	 8445.0	...
1570530	  705.8	  614.5	 8445.0	...
1570531	  705.5	  614.6	 8443.0	...
1570532	  705.1	  614.8	 8437.0	...
1570533	  704.9	  614.9	 8431.0	...
1570534	  705.4	  615.1	 8430.0	...
1570535	  705.9	  615.2	 8435.0	...
1570536	  705.6	  615.4	 8433.0	...
1570537	  704.8	  615.6	 8425.0	...
1570538	  703.6	  615.8	 8417.0	...
1570539	  703.0	  615.9	 8414.0	...
EFIX R   1570399	1570539	141	  709.2	  610.2	   8528
SSACC R  1570540
1570540	  701.6	  616.4	 8414.0	...
1570541	  699.9	  616.9	 8415.0	...
1570542	  697.4	  617.5	 8415.0	...
1570543	  695.4	  617.6	 8416.0	...
1570544	  693.1	  617.7	 8417.0	...
1570545	  691.0	  617.8	 8417.0	...
1570546	  688.7	  617.9	 8414.0	...
1570547	  686.8	  618.0	 8410.0	...
1570548	  684.6	  617.5	 8407.0	...
ESACC R  1570540	1570548	9	  701.6	  616.4	  684.6	  617.5	   0.36	     44
SFIX R   1570549
1570549	  682.8	  617.0	 8406.0	...
1570550	  681.5	  616.5	 8402.0	...
1570551	  681.1	  616.5	 8397.0	...
1570552	  681.1	  616.8	 8393.0	...
1570553	  681.2	  617.1	 8393.0	...
1570554	  681.5	  617.3	 8393.0	...
1570555	  682.6	  617.2	 8390.0	...
1570556	  684.0	  617.0	 8388.0	...
1570557	  685.2	  616.9	 8386.0	...
1570558	  686.2	  617.0	 8386.0	...
1570559	  687.0	  617.2	 8383.0	...
1570560	  687.7	  617.5	 8381.0	...
1570561	  687.9	  617.5	 8378.0	...
1570562	  687.9	  617.5	 8373.0	...
1570563	  688.0	  617.5	 8367.0	...
1570564	  688.0	  617.5	 8361.0	...
1570565	  688.1	  617.4	 8360.0	...
1570566	  688.1	  617.7	 8357.0	...
1570567	  688.1	  617.9	 8355.0	...
1570568	  687.6	  618.1	 8353.0	...
1570569	  687.0	  618.6	 8349.0	...
1570570	  686.8	  619.2	 8345.0	...
1570571	  687.1	  619.7	 8345.0	...
1570572	  687.3	  619.5	 8348.0	...
1570573	  687.2	  619.4	 8350.0	...
1570574	  687.4	  619.2	 8347.0	...
1570575	  687.6	  619.2	 8343.0	...
1570576	  687.6	  619.3	 8338.0	...
1570577	  687.2	  619.5	 8334.0	...
1570578	  686.7	  619.8	 8330.0	...
1570579	  686.8	  619.8	 8327.0	...
1570580	  687.1	  619.8	 8328.0	...
1570581	  687.4	  619.8	 8330.0	...
1570582	  686.8	  619.9	 8333.0	...
1570583	  686.2	  620.1	 8334.0	...
1570584	  685.5	  620.0	 8330.0	...
1570585	  685.5	  619.9	 8326.0	...
1570586	  685.5	  620.6	 8321.0	...
1570587	  685.6	  621.4	 8319.0	...
1570588	  685.8	  622.2	 8317.0	...
1570589	  686.1	  622.2	 8316.0	...
1570590	  686.3	  621.9	 8315.0	...
1570591	  686.5	  621.5	 8310.0	...
1570592	  686.5	  621.0	 8304.0	...
1570593	  686.2	  620.9	 8299.0	...
1570594	  686.0	  620.8	 8299.0	...
1570595	  685.8	  620.9	 8299.0	...
1570596	  685.7	  620.9	 8300.0	...
1570597	  685.6	  621.2	 8299.0	...
1570598	  685.3	  621.4	 8296.0	...
1570599	  685.0	  621.7	 8292.0	...
1570600	  684.8	  621.8	 8283.0	...
1570601	  684.7	  621.9	 8278.0	...
1570602	  684.8	  622.0	 8278.0	...
1570603	  684.9	  622.0	 8284.0	...
1570604	  685.1	  622.1	 8288.0	...
1570605	  685.2	  622.1	 8285.0	...
1570606	  685.2	  622.2	 8277.0	...
1570607	  685.1	  622.2	 8270.0	...
1570608	  685.1	  622.2	 8267.0	...
1570609	  685.1	  622.3	 8269.0	...
1570610	  685.2	  622.4	 8268.0	...
1570611	  685.2	  622.4	 8266.0	...
1570612	  685.2	  622.1	 8261.0	...
1570613	  685.0	  621.8	 8260.0	...
1570614	  684.9	  622.1	 8259.0	...
1570615	  684.9	  622.6	 8259.0	...
1570616	  684.7	  623.0	 8259.0	...
1570617	  684.7	  622.9	 8258.0	...
1570618	  684.8	  622.9	 8257.0	...
1570619	  685.1	  623.0	 8257.0	...
1570620	  685.2	  623.1	 8258.0	...
1570621	  685.1	  623.1	 8258.0	...
1570622	  684.8	  623.0	 8257.0	...
1570623	  684.7	  622.9	 8256.0	...
1570624	  684.7	  623.1	 8256.0	...
1570625	  684.9	  623.3	 8257.0	...
1570626	  684.8	  623.3	 8255.0	...
1570627	  684.6	  623.1	 8252.0	...
1570628	  684.6	  623.0	 8246.0	...
1570629	  684.8	  623.2	 8242.0	...
1570630	  685.0	  623.4	 8239.0	...
1570631	  685.2	  623.6	 8239.0	...
1570632	  685.3	  623.8	 8239.0	...
1570633	  685.4	  624.0	 8239.0	...
1570634	  685.3	  624.0	 8238.0	...
1570635	  685.2	  624.0	 8232.0	...
1570636	  685.1	  624.0	 8227.0	...
1570637	  685.1	  624.2	 8222.0	...
1570638	  685.1	  624.4	 8222.0	...
1570639	  685.0	  624.6	 8218.0	...
1570640	  685.1	  624.6	 8216.0	...
1570641	  685.1	  624.6	 8215.0	...
1570642	  685.2	  624.6	 8217.0	...
1570643	  685.2	  624.6	 8219.0	...
1570644	  685.1	  624.9	 8219.0	...
1570645	  685.0	  625.1	 8214.0	...
1570646	  685.0	  625.3	 8212.0	...
1570647	  684.9	  625.5	 8209.0	...
1570648	  684.8	  625.5	 8207.0	...
1570649	  684.8	  625.5	 8201.0	...
1570650	  684.8	  625.4	 8195.0	...
1570651	  684.8	  625.5	 8192.0	...
1570652	  684.7	  625.6	 8191.0	...
1570653	  684.5	  625.7	 8190.0	...
1570654	  684.2	  625.9	 8189.0	...
1570655	  684.1	  626.2	 8189.0	...
1570656	  684.3	  626.5	 8187.0	...
1570657	  684.7	  626.6	 8184.0	...
1570658	  684.9	  626.6	 8182.0	...
1570659	  684.9	  626.6	 8183.0	...
1570660	  684.7	  626.5	 8184.0	...
1570661	  684.7	  626.5	 8182.0	...
1570662	  684.7	  626.5	 8180.0	...
1570663	  684.7	  626.5	 8177.0	...
1570664	  684.5	  626.6	 8178.0	...
1570665	  684.4	  626.7	 8178.0	...
1570666	  684.4	  626.8	 8177.0	...
1570667	  684.5	  626.8	 8171.0	...
1570668	  684.6	  626.9	 8162.0	...
1570669	  684.6	  627.0	 8155.0	...
MSG	1570670 0000 _ Number Off
1570670	  684.7	  627.3	 8154.0	...
1570671	  684.9	  627.4	 8156.0	...
1570672	  685.2	  627.5	 8157.0	...
1570673	  684.7	  627.5	 8156.0	...
1570674	  684.3	  627.6	 8154.0	...
1570675	  683.8	  627.6	 8153.0	...
1570676	  684.0	  627.7	 8153.0	...
1570677	  684.6	  628.0	 8152.0	...
1570678	  685.2	  628.2	 8149.0	...
1570679	  685.0	  628.5	 8146.0	...
1570680	  684.4	  628.6	 8143.0	...
1570681	  683.9	  628.6	 8143.0	...
1570682	  683.9	  628.4	 8143.0	...
1570683	  684.0	  628.3	 8142.0	...
1570684	  684.2	  628.0	 8140.0	...
1570685	  684.1	  628.0	 8139.0	...
1570686	  683.9	  627.9	 8138.0	...
1570687	  683.7	  628.3	 8138.0	...
1570688	  683.7	  628.7	 8138.0	...
1570689	  683.7	  629.0	 8138.0	...
1570690	  683.7	  628.9	 8133.0	...
1570691	  683.7	  628.9	 8128.0	...
1570692	  683.6	  629.1	 8123.0	...
1570693	  683.6	  629.3	 8121.0	...
1570694	  683.7	  629.5	 8119.0	...
1570695	  683.7	  629.5	 8120.0	...
1570696	  683.8	  629.5	 8122.0	...
1570697	  683.7	  629.5	 8123.0	...
1570698	  683.8	  629.4	 8121.0	...
1570699	  683.8	  629.3	 8117.0	...
1570700	  683.9	  628.9	 8112.0	...
1570701	  684.1	  628.6	 8109.0	...
1570702	  684.6	  628.4	 8107.0	...
1570703	  685.1	  628.4	 8108.0	...
1570704	  686.5	  629.0	 8109.0	...
1570705	  688.2	  629.5	 8106.0	...
1570706	  689.9	  630.0	 8102.0	...
1570707	  691.2	  629.8	 8097.0	...
1570708	  692.5	  629.4	 8096.0	...
1570709	  694.4	  628.7	 8095.0	...
1570710	  696.1	  628.0	 8092.0	...
1570711	  698.0	  627.7	 8089.0	...
1570712	  699.3	  627.8	 8086.0	...
1570713	  700.4	  627.8	 8085.0	...
1570714	  700.9	  627.8	 8083.0	...
1570715	  701.1	  627.6	 8080.0	...
1570716	  700.8	  627.3	 8073.0	...
1570717	  700.5	  627.1	 8065.0	...
1570718	  699.5	  627.0	 8058.0	...
1570719	  698.9	  626.8	 8059.0	...
1570720	  698.3	  626.7	 8061.0	...
1570721	  698.1	  626.6	 8064.0	...
1570722	  697.7	  626.7	 8065.0	...
1570723	  697.0	  626.7	 8062.0	...
1570724	  696.7	  626.7	 8057.0	...
1570725	  696.4	  626.6	 8053.0	...
1570726	  696.4	  627.2	 8054.0	...
1570727	  696.4	  627.8	 8057.0	...
1570728	  696.7	  628.4	 8060.0	...
1570729	  696.9	  628.4	 8057.0	...
1570730	  697.2	  628.2	 8055.0	...
1570731	  697.3	  628.0	 8052.0	...
1570732	  697.3	  627.9	 8053.0	...
1570733	  697.3	  628.2	 8051.0	...
1570734	  697.2	  628.5	 8049.0	...
1570735	  697.2	  628.6	 8049.0	...
1570736	  697.4	  628.5	 8049.0	...
1570737	  697.7	  628.5	 8042.0	...
1570738	  697.6	  628.4	 8032.0	...
1570739	  697.3	  628.7	 8022.0	...
1570740	  696.9	  629.1	 8023.0	...
1570741	  696.8	  629.1	 8026.0	...
1570742	  697.2	  628.8	 8032.0	...
1570743	  697.7	  628.4	 8035.0	...
1570744	  698.2	  628.3	 8037.0	...
1570745	  698.1	  628.3	 8034.0	...
1570746	  698.0	  628.3	 8031.0	...
1570747	  698.0	  628.3	 8031.0	...
1570748	  697.9	  628.3	 8033.0	...
1570749	  697.8	  628.6	 8033.0	...
1570750	  697.8	  628.8	 8030.0	...
1570751	  697.8	  629.1	 8028.0	...
1570752	  697.8	  629.0	 8027.0	...
1570753	  697.8	  629.0	 8026.0	...
1570754	  697.8	  629.0	 8024.0	...
1570755	  697.8	  629.1	 8022.0	...
1570756	  697.7	  629.1	 8018.0	...
1570757	  697.7	  629.0	 8015.0	...
1570758	  697.8	  629.3	 8015.0	...
1570759	  698.0	  629.6	 8018.0	...
1570760	  698.1	  629.9	 8022.0	...
1570761	  698.0	  629.8	 8023.0	...
1570762	  698.0	  629.7	 8019.0	...
1570763	  698.0	  629.5	 8016.0	...
1570764	  698.0	  629.4	 8013.0	...
1570765	  698.0	  629.4	 8013.0	...
1570766	  698.0	  629.8	 8013.0	...
1570767	  698.0	  630.2	 8013.0	...
1570768	  697.8	  630.4	 8015.0	...
1570769	  697.7	  630.1	 8018.0	...
1570770	  697.6	  629.8	 8019.0	...
1570771	  697.8	  629.9	 8015.0	...
1570772	  698.1	  630.1	 8011.0	...
1570773	  698.2	  630.3	 8010.0	...
1570774	  698.4	  630.3	 8010.0	...
1570775	  698.3	  630.3	 8010.0	...
1570776	  698.1	  630.4	 8008.0	...
1570777	  698.0	  630.7	 8006.0	...
1570778	  697.9	  631.0	 8004.0	...
1570779	  698.0	  631.4	 8000.0	...
1570780	  698.2	  631.5	 7997.0	...
1570781	  698.2	  631.5	 7995.0	...
1570782	  698.0	  631.3	 7996.0	...
1570783	  697.9	  631.1	 7999.0	...
1570784	  697.9	  631.0	 8002.0	...
1570785	  698.0	  630.8	 8004.0	...
1570786	  698.1	  631.0	 8003.0	...
1570787	  698.2	  631.3	 7999.0	...
1570788	  697.8	  631.6	 7995.0	...
1570789	  697.4	  631.6	 7994.0	...
1570790	  697.0	  631.6	 7997.0	...
1570791	  697.2	  631.6	 8000.0	...
1570792	  697.3	  631.6	 8003.0	...
1570793	  697.5	  631.5	 8004.0	...
1570794	  697.7	  631.4	 8003.0	...
1570795	  697.8	  631.2	 7998.0	...
1570796	  697.4	  631.1	 7992.0	...
1570797	  697.0	  631.2	 7988.0	...
1570798	  696.8	  631.4	 7987.0	...
1570799	  697.0	  631.6	 7986.0	...
1570800	  697.1	  631.3	 7986.0	...
1570801	  697.1	  631.0	 7986.0	...
1570802	  697.3	  630.7	 7986.0	...
1570803	  697.6	  630.7	 7988.0	...
1570804	  698.0	  630.5	 7989.0	...
1570805	  698.1	  630.4	 7987.0	...
1570806	  698.1	  630.7	 7983.0	...
1570807	  698.1	  631.0	 7979.0	...
1570808	  698.2	  631.4	 7979.0	...
1570809	  698.2	  631.4	 7979.0	...
1570810	  698.2	  631.4	 7980.0	...
1570811	  698.1	  631.4	 7982.0	...
1570812	  697.9	  631.3	 7984.0	...
1570813	  697.7	  631.2	 7985.0	...
1570814	  697.5	  631.2	 7984.0	...
1570815	  697.3	  631.2	 7982.0	...
1570816	  697.3	  631.3	 7982.0	...
1570817	  697.0	  631.2	 7980.0	...
1570818	  696.7	  631.1	 7981.0	...
1570819	  697.0	  630.8	 7982.0	...
1570820	  697.6	  630.7	 7985.0	...
1570821	  698.0	  630.7	 7987.0	...
1570822	  697.8	  630.8	 7987.0	...
1570823	  697.6	  630.8	 7990.0	...
1570824	  697.6	  630.8	 7992.0	...
1570825	  697.9	  630.9	 7993.0	...
1570826	  698.2	  631.1	 7993.0	...
1570827	  698.3	  631.4	 7993.0	...
1570828	  698.2	  631.5	 7991.0	...
1570829	  698.1	  631.4	 7988.0	...
1570830	  698.0	  631.3	 7986.0	...
1570831	  698.0	  631.2	 7985.0	...
1570832	  698.1	  631.5	 7985.0	...
1570833	  698.2	  631.7	 7985.0	...
1570834	  698.1	  632.0	 7984.0	...
1570835	  698.0	  631.9	 7983.0	...
1570836	  697.8	  631.9	 7978.0	...
1570837	  698.1	  631.9	 7973.0	...
1570838	  698.5	  631.9	 7971.0	...
1570839	  698.9	  631.8	 7973.0	...
1570840	  698.9	  631.9	 7976.0	...
1570841	  698.8	  631.9	 7976.0	...
1570842	  698.8	  631.9	 7976.0	...
1570843	  698.8	  631.8	 7976.0	...
1570844	  698.8	  631.8	 7977.0	...
1570845	  698.7	  631.9	 7977.0	...
1570846	  698.8	  632.0	 7977.0	...
1570847	  698.9	  632.2	 7977.0	...
1570848	  699.0	  632.2	 7977.0	...
1570849	  699.0	  632.2	 7978.0	...
1570850	  699.0	  632.2	 7978.0	...
1570851	  698.9	  632.2	 7979.0	...
1570852	  698.9	  632.2	 7981.0	...
1570853	  698.7	  632.2	 7983.0	...
1570854	  698.7	  631.9	 7981.0	...
1570855	  698.6	  631.4	 7979.0	...
1570856	  698.8	  631.0	 7976.0	...
1570857	  698.7	  631.0	 7975.0	...
1570858	  698.6	  631.0	 7974.0	...
1570859	  698.5	  631.1	 7975.0	...
1570860	  698.5	  631.2	 7975.0	...
1570861	  698.4	  631.4	 7974.0	...
1570862	  698.3	  631.5	 7973.0	...
1570863	  698.1	  631.4	 7972.0	...
1570864	  698.1	  631.2	 7972.0	...
1570865	  698.4	  631.1	 7976.0	...
1570866	  698.7	  631.2	 7979.0	...
1570867	  699.1	  631.3	 7982.0	...
1570868	  699.2	  631.5	 7982.0	...
1570869	  699.3	  631.6	 7982.0	...
1570870	  699.3	  631.6	 7982.0	...
1570871	  699.3	  631.6	 7979.0	...
1570872	  699.2	  631.5	 7976.0	...
1570873	  699.2	  631.5	 7972.0	...
1570874	  699.1	  631.5	 7970.0	...
1570875	  699.1	  631.6	 7971.0	...
1570876	  699.1	  631.6	 7973.0	...
1570877	  699.1	  631.7	 7973.0	...
1570878	  698.8	  631.6	 7972.0	...
1570879	  698.6	  631.6	 7971.0	...
1570880	  698.4	  631.5	 7972.0	...
MSG	1570881 0000 _ Number On
1570881	  698.4	  631.5	 7972.0	...
1570882	  698.5	  631.6	 7972.0	...
1570883	  698.6	  631.9	 7973.0	...
1570884	  698.8	  632.2	 7973.0	...
1570885	  699.3	  632.5	 7973.0	...
1570886	  699.7	  632.6	 7971.0	...
1570887	  699.7	  632.6	 7969.0	...
1570888	  699.3	  632.5	 7967.0	...
1570889	  698.9	  632.3	 7969.0	...
1570890	  698.7	  632.3	 7972.0	...
1570891	  698.5	  632.3	 7977.0	...
1570892	  698.3	  632.3	 7978.0	...
1570893	  698.4	  632.3	 7979.0	...
1570894	  698.5	  632.4	 7978.0	...
1570895	  698.6	  632.5	 7978.0	...
1570896	  698.8	  632.3	 7979.0	...
1570897	  698.8	  632.0	 7980.0	...
1570898	  699.1	  632.2	 7980.0	...
1570899	  699.4	  632.7	 7980.0	...
1570900	  699.7	  632.6	 7977.0	...
1570901	  699.6	  632.1	 7974.0	...
1570902	  699.4	  631.6	 7971.0	...
1570903	  699.3	  631.6	 7971.0	...
1570904	  699.3	  631.6	 7973.0	...
1570905	  699.4	  631.5	 7975.0	...
1570906	  699.5	  631.5	 7977.0	...
1570907	  699.6	  631.4	 7977.0	...
1570908	  699.7	  631.4	 7976.0	...
1570909	  699.6	  631.4	 7972.0	...
1570910	  699.4	  631.4	 7968.0	...
1570911	  699.4	  631.4	 7966.0	...
1570912	  699.8	  631.5	 7967.0	...
1570913	  700.2	  631.5	 7968.0	...
1570914	  700.3	  631.6	 7968.0	...
1570915	  700.0	  631.8	 7965.0	...
1570916	  699.6	  632.1	 7963.0	...
1570917	  699.5	  632.5	 7966.0	...
1570918	  699.5	  632.6	 7970.0	...
1570919	  699.4	  632.7	 7972.0	...
1570920	  699.4	  632.7	 7970.0	...
1570921	  699.5	  632.8	 7968.0	...
1570922	  699.7	  632.9	 7968.0	...
1570923	  699.9	  633.1	 7972.0	...
1570924	  699.9	  633.2	 7975.0	...
1570925	  699.7	  633.1	 7976.0	...
1570926	  699.6	  632.5	 7972.0	...
1570927	  699.5	  632.0	 7970.0	...
1570928	  699.5	  632.0	 7972.0	...
1570929	  699.6	  632.4	 7977.0	...
1570930	  699.6	  632.7	 7981.0	...
1570931	  699.5	  632.4	 7983.0	...
1570932	  699.2	  632.2	 7980.0	...
1570933	  699.0	  632.1	 7978.0	...
1570934	  698.9	  632.1	 7977.0	...
1570935	  698.8	  632.1	 7977.0	...
1570936	  698.8	  632.1	 7980.0	...
1570937	  698.8	  631.9	 7988.0	...
1570938	  698.8	  631.7	 7996.0	...
1570939	  698.5	  631.5	 7999.0	...
1570940	  698.1	  631.5	 7997.0	...
1570941	  697.8	  631.4	 7998.0	...
1570942	  697.8	  631.4	 8000.0	...
1570943	  697.7	  631.4	 8002.0	...
1570944	  697.3	  631.3	 8003.0	...
1570945	  697.1	  631.2	 8005.0	...
1570946	  697.2	  631.8	 8006.0	...
1570947	  697.4	  632.4	 8006.0	...
1570948	  697.7	  633.1	 8003.0	...
1570949	  697.6	  633.0	 7999.0	...
1570950	  697.6	  632.9	 7996.0	...
1570951	  697.5	  632.8	 7996.0	...
1570952	  697.7	  632.7	 8003.0	...
1570953	  698.2	  632.5	 8009.0	...
1570954	  698.6	  632.4	 8016.0	...
1570955	  698.5	  632.7	 8013.0	...
1570956	  698.1	  632.9	 8010.0	...
1570957	  697.8	  633.0	 8007.0	...
1570958	  697.9	  632.7	 8008.0	...
1570959	  697.9	  632.5	 8008.0	...
1570960	  697.9	  632.5	 8011.0	...
1570961	  698.3	  632.5	 8014.0	...
1570962	  698.7	  632.7	 8017.0	...
1570963	  699.0	  632.7	 8018.0	...
1570964	  698.7	  632.8	 8019.0	...
1570965	  698.4	  632.6	 8021.0	...
1570966	  698.4	  632.2	 8021.0	...
1570967	  698.6	  631.8	 8022.0	...
1570968	  698.8	  631.8	 8023.0	...
1570969	  698.8	  631.9	 8023.0	...
1570970	  698.8	  632.0	 8023.0	...
1570971	  698.9	  632.1	 8024.0	...
1570972	  699.0	  632.3	 8025.0	...
1570973	  698.9	  632.2	 8025.0	...
1570974	  698.7	  632.0	 8024.0	...
1570975	  698.6	  631.7	 8023.0	...
1570976	  698.5	  631.7	 8027.0	...
1570977	  698.5	  632.0	 8032.0	...
1570978	  698.6	  632.2	 8035.0	...
1570979	  698.7	  632.4	 8035.0	...
1570980	  698.7	  632.5	 8034.0	...
1570981	  698.7	  632.6	 8035.0	...
1570982	  698.7	  632.8	 8034.0	...
1570983	  698.7	  632.6	 8034.0	...
1570984	  698.7	  632.4	 8033.0	...
1570985	  698.6	  632.2	 8032.0	...
1570986	  698.9	  632.3	 8034.0	...
1570987	  699.3	  632.3	 8037.0	...
1570988	  699.7	  632.4	 8037.0	...
1570989	  699.6	  632.5	 8033.0	...
1570990	  699.4	  632.6	 8028.0	...
1570991	  699.2	  632.8	 8025.0	...
1570992	  699.1	  632.8	 8025.0	...
1570993	  698.7	  632.8	 8026.0	...
1570994	  698.3	  632.6	 8028.0	...
1570995	  697.9	  632.7	 8029.0	...
1570996	  697.9	  632.8	 8030.0	...
1570997	  698.0	  633.0	 8031.0	...
1570998	  698.1	  632.9	 8031.0	...
1570999	  698.3	  633.0	 8029.0	...
1571000	  698.4	  633.2	 8028.0	...
1571001	  698.6	  632.8	 8027.0	...
1571002	  698.8	  632.4	 8031.0	...
1571003	  698.8	  632.4	 8035.0	...
1571004	  698.7	  632.7	 8036.0	...
1571005	  698.5	  633.1	 8034.0	...
1571006	  698.4	  633.0	 8029.0	...
1571007	  698.2	  632.7	 8025.0	...
1571008	  698.0	  632.5	 8021.0	...
1571009	  697.7	  632.2	 8024.0	...
1571010	  697.6	  632.1	 8029.0	...
1571011	  697.8	  632.3	 8034.0	...
1571012	  698.1	  632.5	 8033.0	...
1571013	  698.5	  632.8	 8035.0	...
1571014	  698.3	  632.7	 8036.0	...
1571015	  698.1	  632.6	 8038.0	...
1571016	  697.9	  632.5	 8038.0	...
1571017	  697.9	  632.5	 8037.0	...
1571018	  697.9	  632.7	 8036.0	...
1571019	  698.0	  632.8	 8039.0	...
1571020	  698.0	  633.0	 8043.0	...
1571021	  698.1	  632.9	 8048.0	...
1571022	  698.2	  632.9	 8050.0	...
1571023	  698.3	  632.9	 8051.0	...
1571024	  698.0	  633.1	 8053.0	...
1571025	  697.8	  633.2	 8053.0	...
1571026	  697.5	  633.2	 8051.0	...
1571027	  697.4	  633.1	 8050.0	...
1571028	  697.3	  633.0	 8049.0	...
1571029	  697.3	  632.9	 8050.0	...
1571030	  697.2	  632.8	 8051.0	...
1571031	  697.2	  632.7	 8051.0	...
1571032	  697.1	  632.7	 8050.0	...
1571033	  696.9	  632.7	 8050.0	...
1571034	  696.7	  632.8	 8048.0	...
1571035	  696.6	  632.9	 8047.0	...
1571036	  696.5	  633.0	 8046.0	...
1571037	  696.6	  633.0	 8047.0	...
1571038	  696.8	  633.0	 8047.0	...
1571039	  696.7	  633.0	 8052.0	...
1571040	  696.6	  632.9	 8057.0	...
1571041	  696.4	  632.8	 8061.0	...
1571042	  696.3	  632.2	 8061.0	...
1571043	  696.1	  631.6	 8061.0	...
1571044	  696.5	  631.5	 8062.0	...
1571045	  696.9	  632.0	 8064.0	...
1571046	  697.0	  632.3	 8067.0	...
1571047	  696.7	  632.1	 8071.0	...
1571048	  696.6	  632.2	 8073.0	...
1571049	  696.8	  632.4	 8075.0	...
1571050	  697.2	  632.4	 8078.0	...
1571051	  697.5	  632.1	 8083.0	...
1571052	  697.7	  632.1	 8086.0	...
1571053	  697.7	  632.4	 8086.0	...
1571054	  697.8	  632.7	 8089.0	...
1571055	  697.9	  632.6	 8092.0	...
1571056	  697.9	  632.4	 8090.0	...
1571057	  697.8	  632.2	 8086.0	...
1571058	  697.6	  631.9	 8082.0	...
1571059	  697.4	  631.5	 8085.0	...
1571060	  697.3	  631.1	 8088.0	...
1571061	  697.6	  631.4	 8091.0	...
1571062	  697.8	  631.8	 8094.0	...
1571063	  698.1	  632.3	 8096.0	...
1571064	  698.0	  632.3	 8098.0	...
1571065	  697.9	  632.2	 8099.0	...
1571066	  697.7	  632.2	 8100.0	...
1571067	  697.6	  632.2	 8101.0	...
1571068	  697.6	  632.2	 8101.0	...
1571069	  697.6	  632.2	 8100.0	...
1571070	  697.8	  632.1	 8098.0	...
1571071	  698.0	  632.0	 8096.0	...
1571072	  697.8	  632.0	 8095.0	...
1571073	  697.4	  632.1	 8094.0	...
1571074	  697.1	  632.3	 8095.0	...
1571075	  697.3	  632.4	 8099.0	...
1571076	  697.6	  632.3	 8106.0	...
1571077	  697.7	  632.1	 8110.0	...
1571078	  697.7	  631.9	 8112.0	...
1571079	  697.6	  631.9	 8111.0	...
1571080	  697.5	  631.9	 8109.0	...
1571081	  697.5	  631.9	 8107.0	...
1571082	  697.4	  631.9	 8106.0	...
1571083	  697.3	  631.9	 8107.0	...
1571084	  697.0	  632.0	 8108.0	...
1571085	  696.9	  631.9	 8110.0	...
1571086	  696.8	  631.9	 8111.0	...
1571087	  696.7	  631.7	 8110.0	...
1571088	  696.7	  631.7	 8110.0	...
1571089	  696.6	  631.6	 8111.0	...
1571090	  696.6	  631.6	 8112.0	...
1571091	  696.8	  631.6	 8113.0	...
1571092	  697.0	  631.7	 8115.0	...
1571093	  697.3	  631.6	 8117.0	...
1571094	  697.3	  631.7	 8118.0	...
1571095	  697.3	  631.9	 8116.0	...
1571096	  697.3	  632.1	 8115.0	...
1571097	  697.3	  632.2	 8114.0	...
1571098	  697.4	  632.2	 8119.0	...
1571099	  697.1	  632.2	 8124.0	...
1571100	  696.9	  632.0	 8130.0	...
1571101	  696.5	  631.9	 8133.0	...
1571102	  696.4	  631.9	 8135.0	...
1571103	  696.2	  632.1	 8133.0	...
1571104	  696.0	  632.2	 8131.0	...
1571105	  695.9	  632.3	 8129.0	...
1571106	  695.9	  632.2	 8130.0	...
1571107	  695.8	  632.0	 8130.0	...
1571108	  695.9	  631.9	 8131.0	...
1571109	  695.9	  631.9	 8131.0	...
1571110	  695.9	  631.9	 8132.0	...
1571111	  695.8	  631.7	 8133.0	...
1571112	  695.9	  631.5	 8134.0	...
1571113	  695.9	  631.8	 8135.0	...
1571114	  695.9	  632.2	 8136.0	...
1571115	  696.1	  632.6	 8139.0	...
1571116	  696.2	  632.5	 8141.0	...
1571117	  696.3	  632.0	 8143.0	...
1571118	  696.4	  631.2	 8143.0	...
1571119	  696.4	  630.5	 8143.0	...
1571120	  696.4	  630.5	 8143.0	...
1571121	  696.4	  630.9	 8141.0	...
1571122	  696.4	  631.3	 8139.0	...
1571123	  696.5	  631.3	 8138.0	...
1571124	  696.7	  631.4	 8141.0	...
1571125	  696.9	  631.6	 8143.0	...
1571126	  697.0	  631.7	 8144.0	...
1571127	  696.9	  631.7	 8145.0	...
1571128	  696.8	  631.6	 8150.0	...
1571129	  696.7	  631.6	 8154.0	...
1571130	  696.6	  631.6	 8158.0	...
1571131	  696.5	  631.5	 8157.0	...
1571132	  696.5	  631.6	 8157.0	...
1571133	  696.6	  631.7	 8157.0	...
1571134	  696.7	  631.6	 8157.0	...
1571135	  696.7	  631.5	 8155.0	...
1571136	  696.7	  631.4	 8154.0	...
1571137	  696.7	  631.4	 8163.0	...
1571138	  696.8	  631.4	 8172.0	...
1571139	  696.7	  631.4	 8181.0	...
1571140	  696.8	  631.3	 8179.0	...
1571141	  697.0	  631.1	 8177.0	...
1571142	  697.1	  630.9	 8174.0	...
1571143	  697.0	  630.8	 8172.0	...
1571144	  697.1	  630.6	 8171.0	...
1571145	  697.1	  630.6	 8171.0	...
1571146	  697.2	  630.6	 8171.0	...
1571147	  697.2	  630.7	 8171.0	...
1571148	  697.2	  630.8	 8170.0	...
1571149	  697.2	  630.7	 8169.0	...
1571150	  697.2	  630.6	 8167.0	...
1571151	  697.2	  630.6	 8166.0	...
1571152	  697.1	  630.6	 8166.0	...
1571153	  697.0	  630.5	 8168.0	...
1571154	  697.0	  630.4	 8169.0	...
1571155	  696.5	  630.3	 8170.0	...
1571156	  696.0	  630.4	 8170.0	...
1571157	  695.7	  630.8	 8171.0	...
1571158	  695.9	  631.2	 8172.0	...
1571159	  696.1	  631.3	 8174.0	...
1571160	  696.2	  631.0	 8177.0	...
1571161	  696.3	  630.7	 8180.0	...
1571162	  696.4	  630.7	 8181.0	...
1571163	  696.3	  630.6	 8181.0	...
1571164	  696.3	  630.6	 8181.0	...
1571165	  696.4	  630.5	 8181.0	...
1571166	  696.5	  630.3	 8183.0	...
1571167	  696.6	  630.1	 8184.0	...
1571168	  696.5	  629.9	 8186.0	...
1571169	  696.5	  630.2	 8187.0	...
1571170	  696.2	  630.6	 8187.0	...
1571171	  696.0	  631.0	 8186.0	...
1571172	  695.8	  631.0	 8186.0	...
1571173	  695.9	  631.0	 8188.0	...
1571174	  695.8	  631.0	 8190.0	...
1571175	  695.6	  631.0	 8187.0	...
1571176	  695.3	  630.6	 8181.0	...
1571177	  695.1	  630.2	 8178.0	...
1571178	  695.5	  629.7	 8186.0	...
1571179	  696.0	  629.7	 8194.0	...
1571180	  696.4	  629.5	 8199.0	...
1571181	  696.0	  629.5	 8196.0	...
1571182	  695.4	  629.5	 8194.0	...
1571183	  694.9	  630.1	 8196.0	...
MSG	1571184 0000 _ Number Off
1571184	  694.7	  630.6	 8202.0	...
1571185	  693.9	  631.3	 8209.0	...
1571186	  692.6	  631.5	 8212.0	...
1571187	  690.5	  631.8	 8212.0	...
1571188	  689.0	  631.9	 8212.0	...
1571189	  686.8	  632.1	 8211.0	...
1571190	  685.4	  632.3	 8209.0	...
1571191	  683.9	  632.4	 8208.0	...
1571192	  683.0	  632.5	 8209.0	...
1571193	  682.1	  632.5	 8210.0	...
1571194	  681.8	  632.5	 8212.0	...
1571195	  681.7	  632.5	 8214.0	...
1571196	  681.1	  632.5	 8217.0	...
1571197	  680.4	  632.6	 8210.0	...
1571198	  680.2	  632.6	 8203.0	...
1571199	  680.6	  632.5	 8204.0	...
1571200	  681.5	  632.5	 8211.0	...
1571201	  682.0	  632.4	 8219.0	...
1571202	  682.8	  632.4	 8218.0	...
1571203	  683.6	  632.2	 8217.0	...
1571204	  684.5	  632.1	 8218.0	...
1571205	  685.2	  632.0	 8221.0	...
1571206	  685.5	  632.0	 8224.0	...
1571207	  685.7	  632.0	 8224.0	...
1571208	  685.9	  632.0	 8224.0	...
1571209	  685.6	  632.0	 8225.0	...
1571210	  685.4	  632.1	 8225.0	...
1571211	  685.2	  632.3	 8224.0	...
1571212	  685.2	  632.4	 8223.0	...
1571213	  685.3	  632.4	 8221.0	...
1571214	  685.2	  632.3	 8220.0	...
1571215	  685.2	  632.3	 8221.0	...
1571216	  685.2	  632.2	 8220.0	...
1571217	  685.3	  632.2	 8220.0	...
1571218	  685.5	  632.2	 8224.0	...
1571219	  685.6	  632.3	 8229.0	...
1571220	  685.6	  632.3	 8234.0	...
1571221	  685.6	  632.4	 8233.0	...
1571222	  685.9	  632.5	 8234.0	...
1571223	  686.2	  632.7	 8236.0	...
1571224	  686.1	  632.6	 8238.0	...
1571225	  685.6	  632.3	 8239.0	...
1571226	  685.2	  632.1	 8240.0	...
1571227	  685.2	  632.1	 8241.0	...
1571228	  685.3	  632.1	 8243.0	...
1571229	  685.3	  632.0	 8241.0	...
1571230	  685.4	  632.0	 8239.0	...
1571231	  685.4	  631.9	 8238.0	...
1571232	  685.4	  631.7	 8239.0	...
1571233	  685.3	  631.3	 8239.0	...
1571234	  685.3	  630.8	 8237.0	...
1571235	  685.3	  630.6	 8235.0	...
1571236	  685.2	  630.6	 8237.0	...
1571237	  685.1	  630.7	 8240.0	...
1571238	  685.1	  631.0	 8243.0	...
1571239	  685.1	  631.1	 8244.0	...
1571240	  685.3	  630.8	 8247.0	...
1571241	  685.6	  630.3	 8251.0	...
1571242	  685.8	  629.7	 8253.0	...
1571243	  685.8	  629.6	 8254.0	...
1571244	  685.9	  629.9	 8251.0	...
1571245	  685.9	  630.2	 8247.0	...
1571246	  686.0	  630.4	 8242.0	...
1571247	  686.1	  630.3	 8245.0	...
1571248	  686.2	  630.0	 8250.0	...
1571249	  686.0	  629.8	 8253.0	...
1571250	  685.8	  629.6	 8253.0	...
1571251	  685.6	  629.5	 8252.0	...
1571252	  685.5	  629.5	 8252.0	...
1571253	  685.4	  629.8	 8253.0	...
1571254	  685.5	  630.1	 8255.0	...
1571255	  685.7	  630.0	 8256.0	...
1571256	  685.9	  629.6	 8257.0	...
1571257	  686.0	  629.5	 8257.0	...
1571258	  686.2	  629.7	 8256.0	...
1571259	  686.3	  630.0	 8257.0	...
1571260	  686.4	  630.0	 8259.0	...
1571261	  686.5	  630.0	 8261.0	...
1571262	  686.5	  630.0	 8261.0	...
1571263	  686.5	  630.0	 8261.0	...
1571264	  686.4	  630.1	 8264.0	...
1571265	  686.1	  629.9	 8265.0	...
1571266	  685.9	  629.5	 8266.0	...
1571267	  685.8	  629.2	 8270.0	...
1571268	  686.1	  629.2	 8276.0	...
1571269	  686.5	  629.1	 8276.0	...
1571270	  686.6	  628.9	 8270.0	...
1571271	  686.6	  628.7	 8262.0	...
1571272	  686.4	  628.6	 8261.0	...
1571273	  686.3	  628.6	 8264.0	...
1571274	  686.1	  628.6	 8270.0	...
1571275	  686.0	  628.6	 8276.0	...
1571276	  686.0	  628.6	 8276.0	...
1571277	  685.9	  628.9	 8276.0	...
1571278	  685.9	  629.3	 8276.0	...
1571279	  685.9	  629.2	 8276.0	...
1571280	  685.9	  628.8	 8275.0	...
1571281	  685.8	  628.5	 8275.0	...
1571282	  685.7	  628.6	 8274.0	...
1571283	  686.1	  628.7	 8275.0	...
1571284	  686.5	  628.7	 8275.0	...
1571285	  686.9	  628.7	 8275.0	...
1571286	  686.8	  628.9	 8275.0	...
1571287	  686.7	  629.1	 8276.0	...
1571288	  686.6	  629.0	 8277.0	...
1571289	  686.4	  628.7	 8277.0	...
1571290	  686.1	  628.5	 8277.0	...
1571291	  685.9	  628.7	 8275.0	...
1571292	  686.1	  628.9	 8274.0	...
1571293	  686.4	  628.8	 8278.0	...
1571294	  686.7	  628.5	 8283.0	...
1571295	  686.7	  628.3	 8287.0	...
1571296	  686.7	  628.1	 8286.0	...
1571297	  686.7	  628.2	 8284.0	...
1571298	  686.7	  628.4	 8281.0	...
1571299	  686.7	  628.5	 8280.0	...
1571300	  686.7	  628.5	 8280.0	...
1571301	  686.7	  628.6	 8280.0	...
1571302	  686.7	  628.4	 8281.0	...
1571303	  686.7	  628.2	 8282.0	...
1571304	  686.7	  628.4	 8282.0	...
1571305	  686.7	  628.9	 8282.0	...
1571306	  686.7	  629.2	 8281.0	...
1571307	  686.7	  629.0	 8280.0	...
1571308	  687.0	  629.0	 8283.0	...
1571309	  687.4	  629.0	 8287.0	...
1571310	  687.7	  629.1	 8290.0	...
1571311	  687.6	  629.0	 8287.0	...
1571312	  687.5	  628.9	 8284.0	...
1571313	  687.3	  628.8	 8280.0	...
1571314	  687.4	  628.8	 8280.0	...
1571315	  687.3	  628.6	 8281.0	...
1571316	  687.4	  628.4	 8281.0	...
1571317	  687.5	  628.1	 8284.0	...
1571318	  687.4	  627.7	 8286.0	...
1571319	  687.1	  627.4	 8289.0	...
1571320	  687.2	  627.2	 8293.0	...
1571321	  687.6	  627.4	 8298.0	...
1571322	  688.1	  627.6	 8300.0	...
1571323	  688.2	  627.9	 8297.0	...
1571324	  688.0	  628.0	 8294.0	...
1571325	  687.7	  628.0	 8293.0	...
1571326	  687.4	  627.8	 8292.0	...
1571327	  687.5	  627.7	 8292.0	...
1571328	  687.6	  627.7	 8294.0	...
1571329	  687.7	  627.8	 8296.0	...
1571330	  687.7	  628.0	 8298.0	...
1571331	  687.7	  628.3	 8297.0	...
1571332	  687.7	  628.7	 8295.0	...
1571333	  687.8	  628.8	 8293.0	...
1571334	  687.9	  628.8	 8292.0	...
1571335	  688.0	  628.6	 8292.0	...
1571336	  687.9	  628.0	 8298.0	...
1571337	  687.8	  627.6	 8303.0	...
1571338	  687.7	  627.3	 8308.0	...
1571339	  687.8	  627.5	 8308.0	...
1571340	  687.8	  627.7	 8309.0	...
1571341	  687.6	  627.7	 8311.0	...
1571342	  687.4	  627.6	 8313.0	...
1571343	  687.5	  627.6	 8312.0	...
1571344	  687.8	  627.6	 8311.0	...
1571345	  688.1	  627.6	 8309.0	...
1571346	  688.1	  627.6	 8308.0	...
1571347	  688.0	  627.6	 8306.0	...
1571348	  687.9	  627.6	 8303.0	...
1571349	  687.9	  627.6	 8300.0	...
1571350	  687.9	  627.4	 8301.0	...
1571351	  688.0	  627.2	 8303.0	...
1571352	  688.3	  626.9	 8305.0	...
1571353	  688.8	  626.8	 8306.0	...
1571354	  689.2	  626.7	 8306.0	...
1571355	  689.2	  626.6	 8306.0	...
1571356	  688.8	  626.6	 8306.0	...
1571357	  688.5	  626.6	 8307.0	...
1571358	  688.4	  626.4	 8307.0	...
1571359	  688.5	  626.3	 8308.0	...
1571360	  688.5	  626.4	 8307.0	...
1571361	  688.4	  626.5	 8308.0	...
1571362	  688.6	  626.6	 8309.0	...
1571363	  688.7	  626.6	 8312.0	...
1571364	  688.6	  626.5	 8313.0	...
1571365	  688.4	  626.5	 8311.0	...
1571366	  688.3	  626.4	 8306.0	...
1571367	  688.5	  626.2	 8302.0	...
1571368	  688.6	  625.9	 8299.0	...
1571369	  688.6	  625.9	 8299.0	...
1571370	  688.4	  626.0	 8298.0	...
1571371	  688.3	  626.1	 8299.0	...
1571372	  688.1	  626.0	 8301.0	...
1571373	  688.2	  625.8	 8303.0	...
1571374	  688.2	  625.7	 8303.0	...
1571375	  688.4	  625.7	 8303.0	...
1571376	  688.5	  625.6	 8304.0	...
1571377	  688.6	  625.5	 8305.0	...
1571378	  688.6	  625.4	 8306.0	...
1571379	  688.7	  625.4	 8308.0	...
1571380	  688.7	  625.5	 8309.0	...
1571381	  688.7	  625.4	 8311.0	...
1571382	  688.6	  625.2	 8311.0	...
1571383	  688.5	  625.1	 8311.0	...
1571384	  688.6	  625.2	 8313.0	...
1571385	  688.6	  625.2	 8316.0	...
1571386	  688.6	  625.1	 8317.0	...
1571387	  688.7	  625.1	 8315.0	...
1571388	  688.6	  625.1	 8313.0	...
1571389	  688.5	  625.2	 8314.0	...
1571390	  688.6	  625.3	 8316.0	...
1571391	  688.8	  625.4	 8316.0	...
1571392	  688.9	  625.3	 8315.0	...
1571393	  688.9	  625.4	 8315.0	...
1571394	  688.9	  625.5	 8314.0	...
1571395	  688.8	  625.6	 8311.0	...
MSG	1571396 0000 _ Number On
1571396	  688.8	  625.7	 8308.0	...
1571397	  688.8	  625.5	 8307.0	...
1571398	  688.7	  625.4	 8309.0	...
1571399	  688.6	  625.3	 8311.0	...
1571400	  688.4	  625.4	 8314.0	...
1571401	  688.3	  625.4	 8317.0	...
1571402	  688.2	  625.4	 8320.0	...
1571403	  688.2	  625.5	 8316.0	...
1571404	  688.1	  625.5	 8311.0	...
1571405	  688.1	  625.6	 8308.0	...
1571406	  688.3	  625.7	 8309.0	...
1571407	  688.5	  625.7	 8312.0	...
1571408	  688.5	  625.5	 8315.0	...
1571409	  688.2	  625.3	 8319.0	...
1571410	  688.1	  625.1	 8321.0	...
1571411	  688.5	  625.2	 8321.0	...
1571412	  688.9	  625.3	 8320.0	...
1571413	  689.1	  625.4	 8319.0	...
1571414	  689.0	  625.1	 8319.0	...
1571415	  688.8	  624.8	 8318.0	...
1571416	  688.6	  624.5	 8318.0	...
1571417	  688.4	  624.5	 8318.0	...
1571418	  688.4	  624.5	 8318.0	...
1571419	  688.4	  624.5	 8319.0	...
1571420	  688.4	  624.5	 8320.0	...
1571421	  688.3	  624.5	 8326.0	...
1571422	  688.3	  624.5	 8331.0	...
1571423	  688.3	  624.5	 8336.0	...
1571424	  688.5	  624.1	 8337.0	...
1571425	  688.6	  623.9	 8332.0	...
1571426	  688.7	  623.7	 8327.0	...
1571427	  688.7	  624.0	 8324.0	...
1571428	  688.7	  623.6	 8328.0	...
1571429	  688.7	  623.2	 8333.0	...
1571430	  688.8	  622.8	 8336.0	...
1571431	  688.9	  622.8	 8336.0	...
1571432	  689.0	  622.9	 8337.0	...
1571433	  689.1	  622.6	 8339.0	...
1571434	  689.2	  622.3	 8339.0	...
1571435	  689.3	  622.0	 8339.0	...
1571436	  689.2	  621.6	 8340.0	...
1571437	  689.3	  621.3	 8341.0	...
1571438	  689.2	  621.1	 8337.0	...
1571439	  689.2	  621.2	 8333.0	...
1571440	  689.2	  621.3	 8329.0	...
1571441	  689.3	  621.3	 8328.0	...
1571442	  689.3	  620.9	 8324.0	...
1571443	  689.2	  620.4	 8321.0	...
1571444	  689.0	  620.2	 8319.0	...
1571445	  688.7	  620.4	 8320.0	...
1571446	  688.6	  620.5	 8321.0	...
1571447	  688.5	  620.4	 8321.0	...
1571448	  688.5	  620.1	 8322.0	...
1571449	  688.5	  619.9	 8324.0	...
1571450	  688.5	  619.7	 8326.0	...
1571451	  688.7	  619.8	 8326.0	...
1571452	  688.7	  619.8	 8325.0	...
1571453	  688.7	  619.7	 8328.0	...
1571454	  688.6	  619.8	 8333.0	...
1571455	  688.6	  620.0	 8339.0	...
1571456	  688.5	  620.0	 8341.0	...
1571457	  688.5	  619.8	 8334.0	...
1571458	  688.4	  619.7	 8326.0	...
1571459	  688.3	  619.8	 8328.0	...
1571460	  688.4	  619.7	 8337.0	...
1571461	  688.4	  619.6	 8346.0	...
1571462	  688.4	  619.5	 8347.0	...
1571463	  688.3	  619.7	 8348.0	...
1571464	  688.4	  619.7	 8349.0	...
1571465	  688.4	  619.6	 8349.0	...
1571466	  688.5	  619.4	 8351.0	...
1571467	  688.5	  619.4	 8354.0	...
1571468	  688.7	  619.3	 8357.0	...
1571469	  688.9	  619.3	 8360.0	...
1571470	  689.0	  619.4	 8361.0	...
1571471	  689.0	  619.3	 8362.0	...
1571472	  688.9	  619.3	 8361.0	...
1571473	  688.8	  619.3	 8361.0	...
1571474	  688.7	  619.4	 8362.0	...
1571475	  688.5	  619.5	 8363.0	...
1571476	  688.3	  619.3	 8367.0	...
1571477	  688.1	  619.0	 8371.0	...
1571478	  687.8	  619.0	 8376.0	...
1571479	  687.6	  619.3	 8377.0	...
1571480	  687.3	  619.2	 8377.0	...
1571481	  687.2	  618.7	 8375.0	...
1571482	  687.2	  618.5	 8373.0	...
1571483	  687.5	  618.8	 8371.0	...
1571484	  687.7	  618.9	 8370.0	...
1571485	  687.8	  618.9	 8370.0	...
1571486	  687.9	  619.0	 8364.0	...
1571487	  688.0	  619.1	 8358.0	...
1571488	  688.0	  619.3	 8353.0	...
1571489	  688.1	  619.2	 8355.0	...
1571490	  688.1	  619.0	 8357.0	...
1571491	  688.0	  618.9	 8359.0	...
1571492	  687.9	  618.8	 8361.0	...
1571493	  688.1	  618.6	 8367.0	...
1571494	  688.2	  618.3	 8372.0	...
1571495	  688.2	  618.0	 8377.0	...
1571496	  688.0	  618.0	 8376.0	...
1571497	  687.7	  618.1	 8375.0	...
1571498	  687.6	  618.4	 8374.0	...
1571499	  687.5	  618.5	 8373.0	...
1571500	  687.6	  618.6	 8371.0	...
1571501	  687.8	  618.3	 8371.0	...
1571502	  687.9	  618.0	 8373.0	...
1571503	  687.9	  617.7	 8373.0	...
1571504	  688.0	  617.6	 8374.0	...
1571505	  688.3	  617.5	 8377.0	...
1571506	  688.6	  617.5	 8382.0	...
1571507	  688.5	  617.6	 8380.0	...
1571508	  688.5	  617.6	 8374.0	...
1571509	  688.5	  617.7	 8368.0	...
1571510	  688.6	  617.7	 8368.0	...
1571511	  688.6	  617.8	 8367.0	...
1571512	  688.7	  617.9	 8365.0	...
1571513	  688.8	  618.0	 8366.0	...
1571514	  688.9	  618.0	 8368.0	...
1571515	  689.0	  618.0	 8372.0	...
1571516	  689.0	  617.9	 8373.0	...
1571517	  689.0	  617.8	 8373.0	...
1571518	  689.0	  617.8	 8372.0	...
1571519	  689.0	  617.9	 8372.0	...
1571520	  689.0	  618.1	 8372.0	...
1571521	  689.0	  618.1	 8370.0	...
1571522	  689.1	  618.0	 8369.0	...
1571523	  689.0	  617.5	 8367.0	...
1571524	  688.8	  617.1	 8372.0	...
1571525	  688.5	  616.9	 8377.0	...
1571526	  688.4	  617.1	 8381.0	...
1571527	  688.5	  617.2	 8379.0	...
1571528	  688.7	  617.4	 8378.0	...
1571529	  689.4	  617.5	 8376.0	...
1571530	  690.0	  617.2	 8374.0	...
1571531	  690.3	  616.7	 8372.0	...
1571532	  690.1	  616.2	 8369.0	...
1571533	  689.9	  616.2	 8368.0	...
1571534	  689.8	  616.4	 8367.0	...
1571535	  689.8	  616.7	 8367.0	...
1571536	  689.7	  616.9	 8374.0	...
1571537	  689.8	  616.9	 8382.0	...
1571538	  690.0	  616.9	 8389.0	...
1571539	  690.3	  616.9	 8384.0	...
1571540	  690.3	  616.6	 8378.0	...
1571541	  690.0	  616.4	 8372.0	...
1571542	  689.7	  616.2	 8373.0	...
1571543	  689.9	  616.2	 8374.0	...
1571544	  690.0	  616.1	 8376.0	...
1571545	  690.2	  616.0	 8378.0	...
1571546	  690.3	  616.0	 8378.0	...
1571547	  690.4	  616.2	 8377.0	...
1571548	  690.5	  616.3	 8378.0	...
1571549	  690.5	  616.3	 8381.0	...
1571550	  690.3	  616.3	 8384.0	...
1571551	  690.0	  615.9	 8385.0	...
1571552	  689.8	  615.5	 8385.0	...
1571553	  689.8	  615.4	 8384.0	...
1571554	  690.0	  615.5	 8383.0	...
1571555	  690.1	  615.6	 8383.0	...
1571556	  690.2	  615.4	 8385.0	...
1571557	  690.2	  615.2	 8387.0	...
1571558	  690.2	  615.2	 8388.0	...
1571559	  690.1	  615.2	 8385.0	...
1571560	  690.0	  615.2	 8381.0	...
1571561	  690.1	  615.1	 8382.0	...
1571562	  690.4	  615.0	 8386.0	...
1571563	  690.5	  614.9	 8390.0	...
1571564	  690.7	  614.9	 8390.0	...
1571565	  690.9	  614.8	 8387.0	...
1571566	  691.1	  614.7	 8384.0	...
1571567	  690.6	  614.6	 8381.0	...
1571568	  690.0	  614.6	 8383.0	...
1571569	  689.7	  615.0	 8384.0	...
1571570	  690.3	  615.3	 8387.0	...
1571571	  690.9	  615.6	 8388.0	...
1571572	  690.8	  615.6	 8389.0	...
1571573	  690.3	  615.6	 8391.0	...
1571574	  690.2	  615.6	 8392.0	...
1571575	  690.6	  615.5	 8391.0	...
1571576	  691.0	  615.5	 8387.0	...
1571577	  690.6	  615.5	 8383.0	...
1571578	  690.3	  615.5	 8380.0	...
1571579	  690.1	  615.6	 8379.0	...
1571580	  690.3	  615.6	 8379.0	...
1571581	  690.6	  615.6	 8380.0	...
1571582	  690.6	  615.6	 8382.0	...
1571583	  690.5	  615.7	 8386.0	...
1571584	  690.4	  615.8	 8391.0	...
1571585	  690.3	  615.4	 8397.0	...
1571586	  690.3	  615.0	 8398.0	...
1571587	  690.4	  614.8	 8400.0	...
1571588	  690.4	  615.0	 8400.0	...
1571589	  690.3	  615.2	 8399.0	...
1571590	  690.1	  615.3	 8398.0	...
1571591	  690.1	  615.3	 8401.0	...
1571592	  690.3	  615.2	 8404.0	...
1571593	  690.5	  614.9	 8407.0	...
1571594	  690.6	  614.7	 8405.0	...
1571595	  690.5	  614.6	 8405.0	...
1571596	  690.5	  614.6	 8405.0	...
1571597	  690.5	  614.6	 8406.0	...
1571598	  690.5	  614.6	 8404.0	...
1571599	  690.5	  615.1	 8398.0	...
1571600	  690.5	  615.7	 8392.0	...
1571601	  690.5	  616.2	 8388.0	...
1571602	  690.4	  616.1	 8388.0	...
1571603	  690.4	  615.8	 8392.0	...
1571604	  690.4	  615.5	 8395.0	...
1571605	  690.4	  615.2	 8400.0	...
1571606	  690.4	  615.3	 8401.0	...
1571607	  690.4	  615.4	 8398.0	...
1571608	  690.5	  615.5	 8394.0	...
1571609	  690.8	  615.6	 8388.0	...
1571610	  691.1	  615.7	 8385.0	...
1571611	  691.0	  615.4	 8387.0	...
1571612	  690.8	  615.1	 8391.0	...
1571613	  690.6	  615.0	 8395.0	...
1571614	  690.5	  615.0	 8394.0	...
1571615	  690.6	  615.1	 8391.0	...
1571616	  690.6	  615.4	 8389.0	...
1571617	  690.5	  615.7	 8381.0	...
1571618	  690.5	  615.9	 8375.0	...
1571619	  690.5	  615.8	 8369.0	...
1571620	  690.7	  615.8	 8368.0	...
1571621	  690.6	  615.9	 8369.0	...
1571622	  690.6	  616.0	 8372.0	...
1571623	  690.6	  615.8	 8375.0	...
1571624	  690.7	  615.5	 8375.0	...
1571625	  690.7	  615.3	 8377.0	...
1571626	  690.6	  615.2	 8379.0	...
1571627	  690.6	  615.2	 8380.0	...
1571628	  690.4	  615.2	 8378.0	...
1571629	  690.3	  615.3	 8376.0	...
1571630	  690.1	  615.4	 8377.0	...
1571631	  690.1	  615.6	 8379.0	...
1571632	  690.1	  615.7	 8380.0	...
1571633	  690.1	  615.6	 8380.0	...
1571634	  690.1	  615.4	 8380.0	...
1571635	  690.1	  614.8	 8381.0	...
1571636	  690.1	  614.5	 8381.0	...
1571637	  690.2	  614.2	 8380.0	...
1571638	  690.2	  614.2	 8383.0	...
1571639	  690.3	  614.2	 8387.0	...
1571640	  690.4	  614.4	 8388.0	...
1571641	  690.6	  614.5	 8385.0	...
1571642	  690.7	  614.4	 8384.0	...
1571643	  690.8	  614.2	 8384.0	...
1571644	  690.8	  614.0	 8384.0	...
1571645	  690.9	  613.9	 8384.0	...
1571646	  690.6	  613.9	 8383.0	...
1571647	  690.5	  613.9	 8381.0	...
1571648	  690.5	  613.6	 8380.0	...
1571649	  690.6	  613.4	 8380.0	...
1571650	  690.6	  613.1	 8382.0	...
1571651	  690.6	  612.9	 8383.0	...
1571652	  690.5	  613.1	 8384.0	...
1571653	  690.5	  613.3	 8384.0	...
1571654	  690.5	  613.6	 8384.0	...
1571655	  690.5	  613.4	 8384.0	...
1571656	  690.6	  613.2	 8384.0	...
1571657	  690.7	  613.3	 8383.0	...
1571658	  690.8	  613.5	 8383.0	...
1571659	  690.9	  613.7	 8384.0	...
1571660	  690.9	  613.6	 8385.0	...
1571661	  691.0	  613.8	 8385.0	...
1571662	  691.0	  614.1	 8385.0	...
1571663	  690.9	  614.2	 8387.0	...
1571664	  690.9	  614.0	 8390.0	...
1571665	  691.0	  613.9	 8392.0	...
1571666	  691.0	  613.8	 8394.0	...
1571667	  691.0	  613.7	 8395.0	...
1571668	  690.9	  613.5	 8397.0	...
1571669	  690.9	  613.2	 8397.0	...
1571670	  690.9	  613.0	 8399.0	...
1571671	  691.0	  613.0	 8401.0	...
1571672	  691.2	  612.9	 8405.0	...
1571673	  691.3	  612.9	 8405.0	...
1571674	  691.4	  612.9	 8403.0	...
1571675	  691.4	  612.9	 8401.0	...
1571676	  691.3	  612.9	 8401.0	...
1571677	  691.2	  613.1	 8402.0	...
1571678	  691.0	  613.2	 8403.0	...
1571679	  690.8	  613.2	 8403.0	...
1571680	  690.7	  613.1	 8403.0	...
1571681	  690.9	  613.0	 8403.0	...
1571682	  691.1	  613.2	 8401.0	...
1571683	  691.2	  613.4	 8400.0	...
1571684	  691.0	  613.6	 8396.0	...
1571685	  690.8	  613.4	 8394.0	...
1571686	  690.5	  613.3	 8396.0	...
1571687	  690.7	  613.2	 8400.0	...
1571688	  690.9	  613.2	 8405.0	...
1571689	  691.0	  613.1	 8407.0	...
1571690	  691.0	  613.1	 8408.0	...
1571691	  691.0	  613.1	 8409.0	...
1571692	  690.9	  613.2	 8404.0	...
1571693	  690.8	  613.2	 8398.0	...
1571694	  690.8	  613.2	 8392.0	...
1571695	  690.8	  613.1	 8392.0	...
1571696	  690.8	  613.1	 8394.0	...
1571697	  690.8	  613.1	 8398.0	...
MSG	1571698 0000 _ Number Off
1571698	  690.8	  613.2	 8402.0	...
1571699	  690.7	  613.0	 8404.0	...
1571700	  690.8	  612.8	 8407.0	...
1571701	  690.9	  612.6	 8407.0	...
1571702	  691.0	  612.6	 8404.0	...
1571703	  691.1	  612.7	 8400.0	...
1571704	  691.1	  612.7	 8398.0	...
1571705	  691.3	  612.7	 8397.0	...
1571706	  691.5	  612.6	 8398.0	...
1571707	  691.2	  612.4	 8398.0	...
1571708	  690.8	  612.2	 8398.0	...
1571709	  690.6	  612.1	 8398.0	...
1571710	  691.0	  612.2	 8398.0	...
1571711	  691.3	  612.3	 8396.0	...
1571712	  691.4	  612.5	 8393.0	...
1571713	  691.3	  612.7	 8390.0	...
1571714	  691.2	  612.7	 8386.0	...
1571715	  691.2	  612.8	 8384.0	...
1571716	  691.2	  612.9	 8383.0	...
1571717	  691.2	  612.7	 8384.0	...
1571718	  691.2	  612.3	 8385.0	...
1571719	  691.1	  611.9	 8386.0	...
1571720	  691.0	  611.9	 8386.0	...
1571721	  691.1	  612.1	 8386.0	...
1571722	  691.1	  612.3	 8386.0	...
1571723	  691.2	  612.2	 8386.0	...
1571724	  690.6	  612.1	 8386.0	...
1571725	  690.1	  612.0	 8386.0	...
1571726	  689.7	  612.1	 8386.0	...
1571727	  690.1	  612.0	 8385.0	...
1571728	  690.5	  611.7	 8385.0	...
1571729	  690.7	  611.6	 8387.0	...
1571730	  690.8	  611.6	 8392.0	...
1571731	  690.9	  611.7	 8398.0	...
1571732	  690.7	  611.8	 8401.0	...
1571733	  690.6	  611.9	 8401.0	...
1571734	  690.3	  611.9	 8400.0	...
1571735	  690.3	  611.9	 8399.0	...
1571736	  690.3	  611.8	 8398.0	...
1571737	  690.5	  611.7	 8398.0	...
1571738	  690.6	  611.6	 8399.0	...
1571739	  690.6	  611.6	 8398.0	...
1571740	  690.4	  611.6	 8398.0	...
1571741	  690.3	  611.6	 8393.0	...
1571742	  690.1	  611.6	 8388.0	...
1571743	  689.8	  611.5	 8386.0	...
1571744	  689.6	  611.4	 8391.0	...
1571745	  689.4	  611.4	 8396.0	...
1571746	  689.3	  611.3	 8400.0	...
1571747	  689.3	  611.3	 8400.0	...
1571748	  689.5	  611.2	 8401.0	...
1571749	  689.6	  611.1	 8400.0	...
1571750	  689.6	  611.0	 8397.0	...
1571751	  689.4	  611.0	 8394.0	...
1571752	  689.2	  611.0	 8392.0	...
1571753	  689.2	  611.0	 8391.0	...
1571754	  689.2	  610.9	 8391.0	...
1571755	  689.3	  610.9	 8391.0	...
1571756	  689.5	  610.6	 8391.0	...
1571757	  689.6	  610.2	 8393.0	...
1571758	  689.5	  609.9	 8395.0	...
1571759	  689.4	  610.1	 8398.0	...
1571760	  689.5	  610.5	 8399.0	...
1571761	  689.4	  610.9	 8401.0	...
1571762	  689.4	  610.7	 8400.0	...
1571763	  689.3	  610.6	 8399.0	...
1571764	  689.5	  610.4	 8397.0	...
1571765	  689.8	  610.3	 8393.0	...
1571766	  689.9	  610.1	 8388.0	...
1571767	  689.8	  610.0	 8385.0	...
1571768	  689.7	  610.0	 8387.0	...
1571769	  689.6	  610.1	 8388.0	...
1571770	  689.5	  610.2	 8390.0	...
1571771	  689.5	  610.2	 8394.0	...
1571772	  689.6	  610.2	 8399.0	...
1571773	  689.7	  610.6	 8400.0	...
1571774	  689.4	  611.0	 8400.0	...
1571775	  689.2	  611.1	 8398.0	...
1571776	  689.1	  610.9	 8396.0	...
1571777	  689.2	  610.8	 8396.0	...
1571778	  689.3	  611.0	 8401.0	...
1571779	  689.4	  611.2	 8407.0	...
1571780	  689.6	  611.2	 8411.0	...
1571781	  689.8	  611.3	 8409.0	...
1571782	  690.0	  611.2	 8406.0	...
1571783	  690.1	  611.2	 8403.0	...
1571784	  690.2	  611.2	 8402.0	...
1571785	  690.1	  611.2	 8402.0	...
1571786	  689.9	  611.3	 8402.0	...
1571787	  689.9	  611.3	 8402.0	...
1571788	  690.0	  611.3	 8402.0	...
1571789	  690.0	  611.3	 8404.0	...
1571790	  690.1	  611.1	 8404.0	...
1571791	  690.1	  610.8	 8404.0	...
1571792	  689.8	  610.5	 8403.0	...
1571793	  689.4	  610.4	 8402.0	...
1571794	  688.9	  610.4	 8404.0	...
1571795	  689.1	  610.5	 8405.0	...
1571796	  689.3	  610.6	 8406.0	...
1571797	  689.4	  610.6	 8404.0	...
1571798	  689.4	  610.6	 8402.0	...
1571799	  689.5	  610.7	 8401.0	...
1571800	  689.5	  611.1	 8400.0	...
1571801	  689.6	  611.6	 8400.0	...
1571802	  689.7	  611.8	 8401.0	...
1571803	  689.7	  611.7	 8400.0	...
1571804	  689.7	  611.5	 8399.0	...
1571805	  689.7	  611.3	 8401.0	...
1571806	  689.7	  611.0	 8405.0	...
1571807	  689.6	  610.8	 8410.0	...
1571808	  689.6	  611.0	 8411.0	...
1571809	  689.6	  611.2	 8412.0	...
1571810	  689.5	  611.4	 8412.0	...
1571811	  689.2	  611.4	 8415.0	...
1571812	  688.9	  611.4	 8419.0	...
1571813	  689.0	  611.3	 8422.0	...
1571814	  689.3	  611.2	 8424.0	...
1571815	  689.6	  611.2	 8424.0	...
1571816	  689.6	  611.2	 8424.0	...
1571817	  689.5	  611.3	 8425.0	...
1571818	  689.4	  611.4	 8426.0	...
1571819	  689.2	  611.6	 8425.0	...
1571820	  689.0	  611.6	 8423.0	...
1571821	  689.0	  611.6	 8419.0	...
1571822	  689.2	  611.6	 8416.0	...
1571823	  689.4	  611.7	 8415.0	...
1571824	  689.5	  611.7	 8415.0	...
1571825	  689.5	  611.7	 8414.0	...
1571826	  689.4	  611.6	 8412.0	...
1571827	  689.3	  611.5	 8411.0	...
1571828	  689.3	  611.3	 8410.0	...
1571829	  689.2	  611.2	 8407.0	...
1571830	  689.1	  611.1	 8402.0	...
1571831	  689.0	  611.1	 8397.0	...
1571832	  689.0	  611.1	 8404.0	...
1571833	  688.7	  611.0	 8414.0	...
1571834	  688.5	  611.0	 8424.0	...
1571835	  688.9	  610.8	 8423.0	...
1571836	  689.4	  610.8	 8423.0	...
1571837	  689.9	  611.1	 8416.0	...
1571838	  690.0	  611.4	 8410.0	...
1571839	  690.1	  611.5	 8404.0	...
1571840	  690.3	  611.2	 8405.0	...
1571841	  690.3	  611.0	 8407.0	...
1571842	  690.4	  611.2	 8409.0	...
1571843	  690.4	  611.4	 8410.0	...
1571844	  690.3	  611.4	 8411.0	...
1571845	  690.1	  611.4	 8411.0	...
1571846	  689.7	  611.1	 8414.0	...
1571847	  689.4	  610.9	 8421.0	...
1571848	  689.7	  610.6	 8427.0	...
1571849	  690.2	  610.5	 8428.0	...
1571850	  690.6	  610.6	 8427.0	...
1571851	  690.4	  610.7	 8426.0	...
1571852	  690.4	  610.7	 8424.0	...
1571853	  690.3	  610.5	 8422.0	...
1571854	  690.2	  610.2	 8420.0	...
1571855	  690.0	  610.0	 8420.0	...
1571856	  689.8	  610.0	 8419.0	...
1571857	  689.8	  609.8	 8418.0	...
1571858	  689.8	  609.5	 8418.0	...
1571859	  689.8	  609.4	 8417.0	...
1571860	  689.7	  609.5	 8418.0	...
1571861	  689.7	  609.7	 8418.0	...
1571862	  689.8	  609.8	 8413.0	...
1571863	  690.0	  609.9	 8408.0	...
1571864	  690.2	  610.0	 8408.0	...
1571865	  690.3	  610.0	 8415.0	...
1571866	  690.1	  610.0	 8423.0	...
1571867	  689.9	  609.9	 8426.0	...
1571868	  689.6	  609.7	 8426.0	...
1571869	  689.6	  609.5	 8425.0	...
1571870	  689.6	  609.5	 8425.0	...
1571871	  689.6	  609.5	 8431.0	...
1571872	  689.6	  609.5	 8437.0	...
1571873	  689.7	  609.5	 8443.0	...
1571874	  689.7	  609.5	 8442.0	...
1571875	  689.4	  609.4	 8439.0	...
1571876	  689.2	  609.4	 8435.0	...
1571877	  688.7	  609.4	 8432.0	...
1571878	  688.5	  609.5	 8431.0	...
1571879	  688.2	  609.5	 8431.0	...
1571880	  688.2	  609.7	 8429.0	...
1571881	  688.2	  609.9	 8428.0	...
1571882	  688.2	  610.2	 8428.0	...
1571883	  688.3	  610.5	 8430.0	...
1571884	  688.2	  610.0	 8432.0	...
1571885	  688.2	  609.3	 8434.0	...
1571886	  688.2	  608.7	 8438.0	...
1571887	  688.0	  608.7	 8442.0	...
1571888	  687.8	  608.7	 8444.0	...
1571889	  687.7	  608.5	 8444.0	...
1571890	  687.8	  608.3	 8444.0	...
1571891	  687.9	  608.2	 8446.0	...
1571892	  687.9	  608.3	 8448.0	...
1571893	  687.9	  608.6	 8449.0	...
1571894	  687.9	  608.9	 8449.0	...
1571895	  687.9	  608.9	 8447.0	...
1571896	  687.9	  608.8	 8444.0	...
1571897	  687.9	  608.8	 8442.0	...
1571898	  687.8	  608.8	 8442.0	...
1571899	  687.8	  608.8	 8444.0	...
1571900	  687.8	  608.7	 8443.0	...
1571901	  687.7	  608.3	 8442.0	...
1571902	  687.8	  608.0	 8441.0	...
1571903	  687.8	  607.6	 8441.0	...
1571904	  687.9	  607.3	 8441.0	...
1571905	  687.9	  607.2	 8440.0	...
1571906	  687.8	  607.3	 8439.0	...
1571907	  687.7	  607.7	 8439.0	...
1571908	  687.7	  608.1	 8439.0	...
1571909	  687.6	  608.3	 8440.0	...
1571910	  687.3	  608.3	 8441.0	...
MSG	1571911 0000 _ Number On
1571911	  687.1	  608.3	 8442.0	...
1571912	  686.9	  608.3	 8443.0	...
1571913	  686.9	  608.4	 8444.0	...
1571914	  686.9	  608.4	 8451.0	...
1571915	  686.9	  608.5	 8458.0	...
1571916	  686.7	  608.5	 8465.0	...
1571917	  686.6	  608.8	 8466.0	...
1571918	  686.4	  609.0	 8461.0	...
1571919	  686.4	  609.2	 8457.0	...
1571920	  687.0	  609.2	 8452.0	...
1571921	  687.6	  609.4	 8453.0	...
1571922	  688.3	  609.5	 8455.0	...
1571923	  688.3	  609.7	 8456.0	...
1571924	  688.3	  609.7	 8458.0	...
1571925	  688.1	  609.5	 8459.0	...
1571926	  687.5	  609.5	 8456.0	...
1571927	  687.0	  609.2	 8453.0	...
1571928	  686.5	  609.1	 8450.0	...
1571929	  686.5	  609.0	 8451.0	...
1571930	  686.5	  609.2	 8453.0	...
1571931	  686.4	  609.7	 8454.0	...
1571932	  686.4	  610.0	 8456.0	...
1571933	  686.4	  610.4	 8455.0	...
1571934	  686.5	  610.4	 8456.0	...
1571935	  686.7	  610.4	 8456.0	...
1571936	  686.8	  610.3	 8457.0	...
1571937	  686.8	  610.3	 8459.0	...
1571938	  686.7	  610.2	 8461.0	...
1571939	  686.6	  610.1	 8463.0	...
1571940	  686.6	  610.0	 8464.0	...
1571941	  686.6	  610.4	 8464.0	...
1571942	  686.5	  610.8	 8463.0	...
1571943	  686.5	  611.1	 8463.0	...
1571944	  686.4	  611.0	 8463.0	...
1571945	  686.4	  610.7	 8464.0	...
1571946	  686.6	  610.7	 8465.0	...
1571947	  686.7	  610.4	 8467.0	...
1571948	  686.6	  610.1	 8467.0	...
1571949	  686.4	  609.9	 8468.0	...
1571950	  686.3	  609.9	 8469.0	...
1571951	  686.3	  609.8	 8472.0	...
1571952	  686.6	  609.8	 8474.0	...
1571953	  686.8	  609.8	 8476.0	...
1571954	  687.1	  609.8	 8476.0	...
1571955	  687.0	  609.7	 8477.0	...
1571956	  687.0	  609.6	 8477.0	...
1571957	  687.1	  609.6	 8478.0	...
1571958	  687.1	  609.7	 8477.0	...
1571959	  687.1	  609.6	 8477.0	...
1571960	  687.0	  609.5	 8477.0	...
1571961	  686.9	  609.7	 8474.0	...
1571962	  686.7	  610.0	 8471.0	...
1571963	  686.6	  610.3	 8471.0	...
1571964	  686.6	  610.0	 8476.0	...
1571965	  686.6	  609.8	 8480.0	...
1571966	  686.6	  609.9	 8479.0	...
1571967	  686.5	  610.3	 8478.0	...
1571968	  686.5	  610.7	 8477.0	...
1571969	  686.5	  610.8	 8480.0	...
1571970	  686.5	  610.4	 8483.0	...
1571971	  686.5	  610.0	 8488.0	...
1571972	  686.6	  609.5	 8489.0	...
1571973	  686.8	  609.5	 8484.0	...
1571974	  687.2	  609.5	 8478.0	...
1571975	  687.4	  609.4	 8470.0	...
1571976	  687.6	  609.5	 8469.0	...
1571977	  687.5	  609.8	 8468.0	...
1571978	  687.4	  610.1	 8473.0	...
1571979	  687.2	  610.2	 8477.0	...
1571980	  687.2	  610.0	 8479.0	...
1571981	  687.2	  609.8	 8479.0	...
1571982	  687.2	  609.8	 8479.0	...
1571983	  687.1	  609.8	 8478.0	...
1571984	  687.0	  609.8	 8477.0	...
1571985	  687.0	  609.8	 8478.0	...
1571986	  687.0	  609.7	 8479.0	...
1571987	  687.0	  609.7	 8479.0	...
1571988	  687.0	  609.7	 8477.0	...
1571989	  686.8	  609.6	 8478.0	...
1571990	  686.7	  609.4	 8481.0	...
1571991	  686.9	  609.3	 8485.0	...
1571992	  687.4	  609.7	 8487.0	...
1571993	  687.9	  610.1	 8487.0	...
1571994	  688.1	  610.3	 8487.0	...
1571995	  688.2	  609.9	 8487.0	...
1571996	  688.2	  609.5	 8487.0	...
1571997	  688.2	  609.4	 8487.0	...
1571998	  688.2	  609.6	 8489.0	...
1571999	  688.2	  609.8	 8491.0	...
1572000	  688.1	  609.9	 8494.0	...
1572001	  688.0	  609.8	 8492.0	...
1572002	  688.0	  609.7	 8489.0	...
1572003	  687.9	  609.6	 8491.0	...
1572004	  687.8	  609.8	 8496.0	...
1572005	  687.6	  609.9	 8501.0	...
1572006	  687.5	  609.9	 8502.0	...
1572007	  687.5	  609.9	 8503.0	...
1572008	  687.4	  609.8	 8503.0	...
1572009	  687.4	  609.8	 8500.0	...
1572010	  687.4	  609.5	 8498.0	...
1572011	  687.3	  609.3	 8496.0	...
1572012	  687.3	  609.2	 8497.0	...
1572013	  687.3	  609.2	 8496.0	...
1572014	  687.5	  609.4	 8492.0	...
1572015	  687.5	  609.6	 8488.0	...
1572016	  687.5	  609.5	 8486.0	...
1572017	  687.5	  609.3	 8486.0	...
1572018	  687.5	  609.0	 8485.0	...
1572019	  687.7	  609.2	 8482.0	...
1572020	  687.8	  609.5	 8480.0	...
1572021	  687.8	  609.8	 8479.0	...
1572022	  687.8	  609.6	 8480.0	...
1572023	  687.8	  609.5	 8482.0	...
1572024	  687.9	  609.6	 8482.0	...
1572025	  688.0	  609.7	 8481.0	...
1572026	  688.0	  610.1	 8481.0	...
1572027	  688.1	  610.3	 8483.0	...
1572028	  688.3	  610.5	 8486.0	...
1572029	  688.5	  610.6	 8488.0	...
1572030	  688.5	  610.8	 8489.0	...
1572031	  688.4	  610.9	 8490.0	...
1572032	  688.4	  610.5	 8491.0	...
1572033	  688.4	  610.1	 8492.0	...
1572034	  688.3	  609.7	 8493.0	...
1572035	  688.3	  609.8	 8495.0	...
1572036	  688.2	  609.9	 8497.0	...
1572037	  688.2	  609.9	 8498.0	...
1572038	  688.5	  609.7	 8498.0	...
1572039	  688.7	  609.6	 8497.0	...
1572040	  689.0	  609.5	 8495.0	...
1572041	  689.0	  609.5	 8494.0	...
1572042	  689.0	  609.5	 8495.0	...
1572043	  688.9	  609.6	 8500.0	...
1572044	  688.8	  609.5	 8504.0	...
1572045	  688.8	  609.3	 8508.0	...
1572046	  688.8	  609.2	 8510.0	...
1572047	  688.8	  609.1	 8509.0	...
1572048	  688.9	  609.0	 8506.0	...
1572049	  689.0	  608.6	 8505.0	...
1572050	  689.1	  608.4	 8509.0	...
1572051	  689.1	  608.5	 8513.0	...
1572052	  688.8	  608.8	 8511.0	...
1572053	  688.5	  609.0	 8508.0	...
1572054	  688.4	  609.1	 8507.0	...
1572055	  688.5	  609.1	 8510.0	...
1572056	  688.7	  609.1	 8510.0	...
1572057	  688.8	  609.1	 8507.0	...
1572058	  688.9	  609.0	 8504.0	...
1572059	  689.0	  608.8	 8504.0	...
1572060	  689.0	  608.6	 8504.0	...
1572061	  689.0	  608.5	 8506.0	...
1572062	  689.0	  608.5	 8507.0	...
1572063	  689.0	  608.8	 8509.0	...
1572064	  689.0	  609.2	 8510.0	...
1572065	  688.9	  609.5	 8512.0	...
1572066	  688.7	  609.3	 8511.0	...
1572067	  688.6	  609.0	 8507.0	...
1572068	  688.6	  608.8	 8503.0	...
1572069	  688.6	  608.9	 8505.0	...
1572070	  688.5	  609.1	 8507.0	...
1572071	  688.2	  609.3	 8506.0	...
1572072	  688.0	  609.5	 8505.0	...
1572073	  687.8	  609.3	 8504.0	...
1572074	  687.8	  609.1	 8507.0	...
1572075	  688.1	  608.9	 8508.0	...
1572076	  688.5	  608.9	 8508.0	...
1572077	  688.7	  609.0	 8508.0	...
1572078	  688.5	  608.8	 8508.0	...
1572079	  688.4	  608.7	 8511.0	...
1572080	  688.3	  608.5	 8515.0	...
1572081	  688.3	  608.5	 8513.0	...
1572082	  688.2	  608.5	 8507.0	...
1572083	  688.3	  608.5	 8504.0	...
1572084	  688.5	  608.5	 8508.0	...
1572085	  688.8	  608.4	 8511.0	...
1572086	  688.9	  608.3	 8511.0	...
1572087	  688.9	  608.2	 8509.0	...
1572088	  688.9	  608.2	 8507.0	...
1572089	  689.1	  608.4	 8507.0	...
1572090	  689.3	  608.5	 8509.0	...
1572091	  689.6	  608.5	 8513.0	...
1572092	  689.6	  608.4	 8517.0	...
1572093	  689.7	  608.4	 8518.0	...
1572094	  689.7	  608.4	 8516.0	...
1572095	  689.7	  608.4	 8515.0	...
1572096	  689.6	  608.5	 8515.0	...
1572097	  689.4	  608.7	 8516.0	...
1572098	  689.3	  608.9	 8518.0	...
1572099	  689.3	  609.0	 8518.0	...
1572100	  689.4	  608.9	 8521.0	...
1572101	  689.6	  608.7	 8524.0	...
1572102	  689.8	  608.4	 8527.0	...
1572103	  690.0	  608.3	 8527.0	...
1572104	  690.0	  608.4	 8528.0	...
1572105	  689.6	  608.6	 8529.0	...
1572106	  689.1	  608.9	 8530.0	...
1572107	  688.7	  609.0	 8530.0	...
1572108	  689.2	  608.9	 8535.0	...
1572109	  689.5	  608.8	 8541.0	...
1572110	  689.7	  608.9	 8541.0	...
1572111	  689.3	  608.7	 8537.0	...
1572112	  689.0	  608.4	 8532.0	...
1572113	  688.8	  608.1	 8528.0	...
1572114	  688.9	  608.1	 8524.0	...
1572115	  689.1	  607.9	 8525.0	...
1572116	  689.3	  607.8	 8529.0	...
1572117	  689.3	  607.6	 8531.0	...
1572118	  689.2	  607.7	 8528.0	...
1572119	  689.0	  607.7	 8525.0	...
1572120	  689.1	  607.7	 8525.0	...
1572121	  689.1	  607.7	 8526.0	...
1572122	  688.9	  607.7	 8527.0	...
1572123	  688.7	  607.6	 8527.0	...
1572124	  688.6	  607.6	 8527.0	...
1572125	  688.7	  607.7	 8526.0	...
1572126	  688.9	  607.7	 8526.0	...
1572127	  688.7	  607.5	 8529.0	...
1572128	  688.5	  607.1	 8531.0	...
1572129	  688.2	  606.8	 8535.0	...
1572130	  688.3	  606.7	 8535.0	...
1572131	  688.5	  606.7	 8536.0	...
1572132	  688.6	  606.6	 8536.0	...
1572133	  688.5	  606.7	 8534.0	...
1572134	  688.3	  607.1	 8532.0	...
1572135	  688.1	  607.5	 8530.0	...
1572136	  687.9	  607.5	 8529.0	...
1572137	  687.7	  607.1	 8528.0	...
1572138	  687.8	  607.0	 8530.0	...
1572139	  688.0	  607.3	 8534.0	...
1572140	  688.2	  607.7	 8536.0	...
1572141	  688.3	  607.9	 8535.0	...
1572142	  688.4	  607.8	 8534.0	...
1572143	  688.6	  607.6	 8535.0	...
1572144	  688.6	  607.4	 8535.0	...
1572145	  688.6	  607.4	 8536.0	...
1572146	  688.6	  607.5	 8536.0	...
1572147	  688.7	  607.6	 8532.0	...
1572148	  688.6	  607.7	 8529.0	...
1572149	  688.5	  607.6	 8531.0	...
1572150	  688.4	  607.3	 8535.0	...
1572151	  688.3	  607.1	 8539.0	...
1572152	  688.3	  606.7	 8539.0	...
1572153	  688.5	  606.5	 8538.0	...
1572154	  688.8	  606.4	 8541.0	...
1572155	  689.1	  606.3	 8544.0	...
1572156	  689.1	  606.2	 8548.0	...
1572157	  689.0	  606.1	 8549.0	...
1572158	  688.6	  606.0	 8545.0	...
1572159	  688.3	  605.9	 8541.0	...
1572160	  688.5	  605.7	 8540.0	...
1572161	  688.9	  605.6	 8542.0	...
1572162	  689.3	  605.5	 8545.0	...
1572163	  689.3	  605.6	 8548.0	...
1572164	  689.3	  605.6	 8551.0	...
1572165	  689.5	  605.7	 8555.0	...
1572166	  689.7	  605.7	 8557.0	...
1572167	  689.9	  605.7	 8559.0	...
1572168	  689.8	  605.5	 8559.0	...
1572169	  689.9	  605.2	 8556.0	...
1572170	  690.1	  605.3	 8553.0	...
1572171	  690.5	  605.6	 8550.0	...
1572172	  690.5	  605.6	 8553.0	...
1572173	  690.4	  605.3	 8555.0	...
1572174	  690.4	  605.2	 8553.0	...
1572175	  690.4	  605.4	 8548.0	...
1572176	  690.3	  605.6	 8543.0	...
1572177	  690.2	  605.6	 8544.0	...
1572178	  690.2	  605.6	 8547.0	...
1572179	  690.2	  605.5	 8550.0	...
1572180	  690.2	  605.3	 8551.0	...
1572181	  690.0	  605.1	 8555.0	...
1572182	  689.8	  604.9	 8558.0	...
1572183	  689.8	  604.9	 8558.0	...
1572184	  690.1	  604.8	 8554.0	...
1572185	  690.3	  604.9	 8552.0	...
1572186	  690.5	  604.8	 8553.0	...
1572187	  690.4	  604.8	 8555.0	...
1572188	  690.2	  605.0	 8555.0	...
1572189	  690.0	  605.2	 8555.0	...
1572190	  689.8	  605.4	 8555.0	...
1572191	  689.7	  605.4	 8557.0	...
1572192	  689.6	  605.4	 8559.0	...
1572193	  689.6	  605.4	 8563.0	...
1572194	  689.7	  604.9	 8566.0	...
1572195	  689.7	  604.6	 8569.0	...
1572196	  689.8	  604.4	 8570.0	...
1572197	  689.8	  604.5	 8570.0	...
1572198	  689.8	  604.4	 8564.0	...
1572199	  689.9	  604.4	 8560.0	...
1572200	  690.0	  604.4	 8557.0	...
1572201	  689.9	  604.3	 8558.0	...
1572202	  689.7	  604.8	 8555.0	...
1572203	  689.7	  605.3	 8550.0	...
1572204	  689.9	  605.7	 8547.0	...
1572205	  690.0	  605.8	 8549.0	...
1572206	  689.8	  605.9	 8550.0	...
1572207	  689.6	  605.8	 8551.0	...
1572208	  689.4	  605.6	 8551.0	...
1572209	  689.4	  605.3	 8551.0	...
1572210	  689.5	  605.3	 8556.0	...
1572211	  689.8	  605.2	 8561.0	...
1572212	  690.0	  605.0	 8566.0	...
MSG	1572213 0000 _ Number Off
1572213	  690.3	  604.7	 8568.0	...
1572214	  690.2	  604.5	 8570.0	...
1572215	  690.2	  604.6	 8570.0	...
1572216	  690.1	  604.6	 8571.0	...
1572217	  690.0	  604.6	 8573.0	...
1572218	  690.0	  604.3	 8573.0	...
1572219	  690.0	  604.0	 8570.0	...
1572220	  690.1	  603.8	 8566.0	...
1572221	  690.1	  603.7	 8560.0	...
1572222	  690.0	  603.6	 8557.0	...
1572223	  689.9	  603.7	 8554.0	...
1572224	  689.8	  603.7	 8554.0	...
1572225	  689.8	  603.7	 8557.0	...
1572226	  689.9	  603.8	 8560.0	...
1572227	  689.9	  603.8	 8559.0	...
1572228	  689.9	  603.8	 8556.0	...
1572229	  689.9	  603.9	 8551.0	...
1572230	  689.9	  604.0	 8550.0	...
1572231	  689.9	  604.2	 8548.0	...
1572232	  690.0	  604.3	 8550.0	...
1572233	  690.1	  604.1	 8552.0	...
1572234	  690.2	  603.8	 8554.0	...
1572235	  690.2	  603.6	 8553.0	...
1572236	  690.1	  603.8	 8552.0	...
1572237	  690.1	  603.8	 8552.0	...
1572238	  690.1	  603.7	 8551.0	...
1572239	  690.3	  603.5	 8549.0	...
1572240	  690.5	  603.4	 8546.0	...
1572241	  690.6	  603.4	 8546.0	...
1572242	  690.6	  603.5	 8548.0	...
1572243	  690.5	  603.7	 8550.0	...
1572244	  690.4	  603.8	 8551.0	...
1572245	  690.3	  603.8	 8552.0	...
1572246	  690.5	  603.7	 8550.0	...
1572247	  690.5	  603.6	 8549.0	...
1572248	  690.4	  603.6	 8548.0	...
1572249	  690.0	  603.4	 8551.0	...
1572250	  689.7	  603.2	 8551.0	...
1572251	  689.4	  603.0	 8548.0	...
1572252	  689.7	  603.0	 8545.0	...
1572253	  690.0	  603.0	 8542.0	...
1572254	  690.3	  602.9	 8541.0	...
1572255	  690.3	  602.9	 8539.0	...
1572256	  690.5	  602.9	 8537.0	...
1572257	  690.6	  602.8	 8536.0	...
1572258	  690.6	  602.7	 8536.0	...
1572259	  690.6	  602.9	 8536.0	...
1572260	  690.7	  603.1	 8540.0	...
1572261	  690.9	  603.1	 8544.0	...
1572262	  691.0	  602.8	 8546.0	...
1572263	  690.9	  603.0	 8544.0	...
1572264	  690.9	  603.3	 8543.0	...
1572265	  690.9	  603.6	 8541.0	...
1572266	  691.0	  603.5	 8540.0	...
1572267	  690.9	  603.7	 8538.0	...
1572268	  690.8	  604.0	 8538.0	...
1572269	  690.6	  604.2	 8538.0	...
1572270	  690.7	  603.9	 8537.0	...
1572271	  691.0	  603.5	 8537.0	...
1572272	  690.9	  603.1	 8537.0	...
1572273	  690.6	  602.8	 8537.0	...
1572274	  690.5	  602.7	 8542.0	...
1572275	  690.6	  602.7	 8547.0	...
1572276	  690.7	  602.7	 8553.0	...
1572277	  690.6	  602.8	 8554.0	...
1572278	  690.6	  603.1	 8550.0	...
1572279	  690.9	  603.5	 8545.0	...
1572280	  691.2	  603.3	 8541.0	...
1572281	  691.5	  602.8	 8541.0	...
1572282	  691.8	  602.2	 8542.0	...
1572283	  692.1	  602.1	 8542.0	...
1572284	  692.4	  602.2	 8543.0	...
1572285	  692.4	  602.5	 8543.0	...
1572286	  692.4	  602.9	 8543.0	...
1572287	  692.4	  603.0	 8544.0	...
1572288	  692.3	  603.1	 8545.0	...
1572289	  692.3	  603.2	 8546.0	...
1572290	  692.3	  603.3	 8545.0	...
1572291	  692.3	  603.3	 8544.0	...
1572292	  692.2	  603.2	 8543.0	...
1572293	  692.1	  602.9	 8543.0	...
1572294	  692.1	  602.4	 8543.0	...
1572295	  692.2	  601.8	 8543.0	...
1572296	  692.3	  601.9	 8541.0	...
1572297	  692.5	  602.1	 8539.0	...
1572298	  692.9	  602.3	 8537.0	...
1572299	  693.2	  602.2	 8537.0	...
1572300	  693.3	  602.1	 8533.0	...
1572301	  693.2	  602.1	 8528.0	...
1572302	  693.1	  601.9	 8523.0	...
1572303	  693.1	  601.6	 8524.0	...
1572304	  692.9	  601.3	 8525.0	...
1572305	  692.8	  601.4	 8525.0	...
1572306	  692.6	  601.5	 8525.0	...
1572307	  692.5	  601.6	 8523.0	...
1572308	  692.4	  601.4	 8522.0	...
1572309	  692.5	  601.3	 8521.0	...
1572310	  692.6	  601.3	 8521.0	...
1572311	  692.6	  601.3	 8520.0	...
1572312	  692.6	  601.2	 8519.0	...
1572313	  692.6	  601.1	 8523.0	...
1572314	  692.6	  601.0	 8528.0	...
1572315	  692.6	  601.1	 8533.0	...
1572316	  692.6	  601.3	 8533.0	...
1572317	  692.7	  601.6	 8533.0	...
1572318	  692.7	  601.8	 8531.0	...
1572319	  692.7	  601.8	 8529.0	...
1572320	  692.8	  602.0	 8528.0	...
1572321	  692.8	  602.0	 8527.0	...
1572322	  692.9	  601.9	 8526.0	...
1572323	  693.1	  601.6	 8529.0	...
1572324	  693.2	  601.3	 8532.0	...
1572325	  693.3	  601.3	 8533.0	...
1572326	  693.3	  601.2	 8531.0	...
1572327	  693.2	  601.5	 8526.0	...
1572328	  693.0	  601.8	 8525.0	...
1572329	  692.8	  601.7	 8526.0	...
1572330	  692.7	  601.4	 8529.0	...
1572331	  692.6	  601.2	 8532.0	...
1572332	  692.6	  601.4	 8530.0	...
1572333	  692.5	  601.6	 8528.0	...
1572334	  692.4	  601.6	 8527.0	...
1572335	  692.3	  601.7	 8527.0	...
1572336	  692.4	  601.7	 8528.0	...
1572337	  692.7	  601.7	 8528.0	...
1572338	  693.0	  601.6	 8529.0	...
1572339	  693.2	  601.3	 8531.0	...
1572340	  693.3	  601.0	 8531.0	...
1572341	  693.2	  600.8	 8532.0	...
1572342	  692.8	  600.7	 8529.0	...
1572343	  692.4	  600.8	 8530.0	...
1572344	  692.8	  600.9	 8531.0	...
1572345	  693.5	  601.0	 8533.0	...
1572346	  693.9	  600.7	 8535.0	...
1572347	  693.2	  600.5	 8536.0	...
1572348	  692.5	  600.1	 8535.0	...
1572349	  692.5	  599.9	 8534.0	...
1572350	  692.9	  599.5	 8533.0	...
1572351	  693.1	  599.4	 8532.0	...
1572352	  693.0	  599.5	 8531.0	...
1572353	  692.9	  599.7	 8531.0	...
1572354	  692.8	  599.8	 8531.0	...
1572355	  692.8	  600.0	 8532.0	...
1572356	  692.6	  600.1	 8533.0	...
1572357	  692.6	  600.2	 8534.0	...
1572358	  692.6	  600.2	 8533.0	...
1572359	  692.6	  600.1	 8531.0	...
1572360	  692.7	  600.1	 8529.0	...
1572361	  692.8	  600.1	 8529.0	...
1572362	  692.8	  600.1	 8526.0	...
1572363	  692.9	  600.1	 8522.0	...
1572364	  692.9	  600.2	 8518.0	...
1572365	  692.9	  600.2	 8517.0	...
1572366	  693.0	  600.1	 8521.0	...
1572367	  693.1	  599.9	 8529.0	...
1572368	  693.3	  599.8	 8538.0	...
1572369	  693.3	  599.9	 8539.0	...
1572370	  693.5	  600.0	 8536.0	...
1572371	  693.7	  600.1	 8534.0	...
1572372	  694.1	  600.0	 8534.0	...
1572373	  694.4	  599.9	 8535.0	...
1572374	  694.6	  599.8	 8534.0	...
1572375	  694.6	  599.8	 8538.0	...
1572376	  694.4	  600.0	 8542.0	...
1572377	  694.1	  600.3	 8546.0	...
1572378	  693.8	  600.3	 8544.0	...
1572379	  693.6	  600.3	 8543.0	...
1572380	  693.9	  600.2	 8542.0	...
1572381	  694.3	  600.1	 8541.0	...
1572382	  694.7	  600.2	 8539.0	...
1572383	  694.6	  600.4	 8536.0	...
1572384	  694.5	  600.6	 8534.0	...
1572385	  694.3	  600.6	 8533.0	...
1572386	  694.0	  600.6	 8533.0	...
1572387	  693.8	  600.6	 8534.0	...
1572388	  693.7	  600.5	 8535.0	...
1572389	  693.7	  600.4	 8536.0	...
1572390	  693.5	  600.3	 8536.0	...
1572391	  693.3	  600.2	 8537.0	...
1572392	  693.2	  600.2	 8538.0	...
1572393	  693.1	  600.2	 8543.0	...
1572394	  693.1	  600.1	 8548.0	...
1572395	  692.9	  600.1	 8553.0	...
1572396	  692.9	  600.1	 8553.0	...
1572397	  692.9	  599.9	 8552.0	...
1572398	  692.9	  599.6	 8550.0	...
1572399	  692.9	  599.4	 8549.0	...
1572400	  692.8	  599.3	 8548.0	...
1572401	  692.8	  599.3	 8548.0	...
1572402	  692.8	  599.5	 8547.0	...
1572403	  692.8	  599.6	 8547.0	...
1572404	  692.9	  599.8	 8548.0	...
1572405	  693.0	  599.9	 8549.0	...
1572406	  693.0	  599.9	 8550.0	...
1572407	  692.8	  599.9	 8549.0	...
1572408	  692.7	  599.7	 8548.0	...
1572409	  692.5	  599.4	 8547.0	...
1572410	  692.5	  599.0	 8553.0	...
1572411	  692.4	  598.9	 8560.0	...
1572412	  692.4	  599.0	 8565.0	...
1572413	  692.5	  599.1	 8563.0	...
1572414	  692.5	  599.1	 8557.0	...
1572415	  692.4	  599.1	 8552.0	...
1572416	  692.3	  599.1	 8548.0	...
1572417	  692.3	  599.1	 8547.0	...
1572418	  692.3	  599.1	 8547.0	...
1572419	  692.4	  599.2	 8547.0	...
1572420	  692.2	  599.3	 8548.0	...
1572421	  692.2	  599.5	 8550.0	...
1572422	  692.2	  599.6	 8552.0	...
1572423	  692.2	  600.0	 8557.0	...
1572424	  692.2	  600.2	 8560.0	...
MSG	1572425 0000 _ Number On
1572425	  692.2	  600.6	 8562.0	...
1572426	  692.2	  600.8	 8560.0	...
1572427	  692.2	  600.9	 8558.0	...
1572428	  692.3	  601.2	 8561.0	...
1572429	  692.3	  601.6	 8564.0	...
1572430	  692.4	  602.0	 8567.0	...
1572431	  692.6	  602.2	 8567.0	...
1572432	  692.7	  602.5	 8569.0	...
1572433	  692.7	  602.6	 8571.0	...
1572434	  692.6	  602.6	 8579.0	...
1572435	  692.6	  602.9	 8587.0	...
1572436	  692.8	  603.4	 8593.0	...
1572437	  693.1	  604.1	 8595.0	...
1572438	  693.4	  604.6	 8596.0	...
1572439	  693.6	  605.4	 8598.0	...
1572440	  693.8	  606.1	 8603.0	...
1572441	  694.2	  606.8	 8606.0	...
1572442	  694.5	  607.5	 8608.0	...
1572443	  695.0	  608.5	 8606.0	...
1572444	  695.2	  610.7	 8600.0	...
1572445	  695.5	  612.7	 8591.0	...
1572446	  695.6	  615.1	 8583.0	...
1572447	  695.8	  617.0	 8579.0	...
1572448	  695.9	  618.9	 8572.0	...
1572449	  695.9	  620.2	 8562.0	...
1572450	  695.8	  621.1	 8551.0	...
1572451	  695.5	  621.5	 8542.0	...
1572452	  695.3	  621.7	 8532.0	...
EFIX R   1570549	1572452	1904	  691.1	  618.6	   8316
SSACC R  1572453
1572453	  694.9	  620.8	 8526.0	...
1572454	  694.3	  619.7	 8525.0	...
1572455	  693.6	  618.6	 8533.0	...
1572456	  693.0	  618.3	 8540.0	...
1572457	  692.7	  618.2	 8541.0	...
1572458	  692.7	  619.3	 8533.0	...
1572459	  693.0	  623.0	 8520.0	...
1572460	  693.6	  629.7	 8496.0	...
1572461	  695.0	  639.3	 8465.0	...
1572462	  696.5	  649.9	 8422.0	...
1572463	  698.3	  662.4	 8379.0	...
1572464	  700.0	  675.4	 8328.0	...
1572465	  702.2	  689.7	 8280.0	...
1572466	  704.7	  704.4	 8229.0	...
1572467	  707.5	  720.2	 8173.0	...
1572468	  711.3	  736.9	 8107.0	...
1572469	  714.9	  754.0	 8035.0	...
1572470	  718.5	  771.8	 7963.0	...
1572471	  721.0	  790.1	 7890.0	...
1572472	  724.7	  810.6	 7811.0	...
1572473	  728.3	  831.2	 7733.0	...
1572474	  731.9	  852.0	 7650.0	...
1572475	  734.4	  871.9	 7574.0	...
1572476	  737.6	  892.5	 7490.0	...
1572477	  740.7	  914.0	 7410.0	...
1572478	  744.3	  935.9	 7325.0	...
1572479	  747.3	  958.8	 7241.0	...
1572480	  752.3	  982.7	 7145.0	...
1572481	  757.4	 1008.7	 7032.0	...
1572482	  764.8	 1035.4	 6916.0	...
1572483	  771.0	 1063.0	 6801.0	...
1572484	  778.6	 1090.4	 6689.0	...
1572485	  784.3	 1117.6	 6576.0	...
1572486	  790.9	 1145.7	 6455.0	...
1572487	  795.8	 1173.2	 6344.0	...
1572488	  801.8	 1201.0	 6228.0	...
1572489	  808.2	 1228.5	 6115.0	...
1572490	  815.9	 1258.0	 5999.0	...
1572491	  823.6	 1286.9	 5884.0	...
1572492	  831.1	 1316.3	 5764.0	...
1572493	  839.0	 1343.9	 5645.0	...
1572494	  850.1	 1374.9	 5510.0	...
1572495	  862.1	 1406.1	 5371.0	...
1572496	  877.7	 1440.7	 5215.0	...
1572497	  893.5	 1475.8	 5053.0	...
1572498	  911.9	 1513.7	 4880.0	...
1572499	  932.0	 1553.7	 4690.0	...
1572500	  955.0	 1595.4	 4502.0	...
1572501	  979.0	 1638.6	 4313.0	...
1572502	 1003.8	 1681.2	 4134.0	...
1572503	 1027.4	 1724.9	 3958.0	...
1572504	 1053.9	 1774.0	 3755.0	...
1572505	 1079.4	 1822.8	 3550.0	...
1572506	 1106.1	 1871.1	 3345.0	...
1572507	 1129.7	 1914.0	 3176.0	...
1572508	 1145.8	 1943.5	 3069.0	...
1572509	 1153.1	 1958.2	 3017.0	...
1572510	 1153.1	 1958.2	 3017.0	...
SBLINK R 1572511
1572511	   .	   .	    0.0	...
1572512	   .	   .	    0.0	...
1572513	   .	   .	    0.0	...
1572514	   .	   .	    0.0	...
1572515	   .	   .	    0.0	...
1572516	   .	   .	    0.0	...
1572517	   .	   .	    0.0	...
1572518	   .	   .	    0.0	...
1572519	   .	   .	    0.0	...
1572520	   .	   .	    0.0	...
1572521	   .	   .	    0.0	...
1572522	   .	   .	    0.0	...
1572523	   .	   .	    0.0	...
1572524	   .	   .	    0.0	...
1572525	   .	   .	    0.0	...
1572526	   .	   .	    0.0	...
1572527	   .	   .	    0.0	...
1572528	   .	   .	    0.0	...
1572529	   .	   .	    0.0	...
1572530	   .	   .	    0.0	...
1572531	   .	   .	    0.0	...
1572532	   .	   .	    0.0	...
1572533	   .	   .	    0.0	...
1572534	   .	   .	    0.0	...
1572535	   .	   .	    0.0	...
1572536	   .	   .	    0.0	...
1572537	   .	   .	    0.0	...
1572538	   .	   .	    0.0	...
1572539	   .	   .	    0.0	...
1572540	   .	   .	    0.0	...
1572541	   .	   .	    0.0	...
1572542	   .	   .	    0.0	...
1572543	   .	   .	    0.0	...
1572544	   .	   .	    0.0	...
1572545	   .	   .	    0.0	...
1572546	   .	   .	    0.0	...
1572547	   .	   .	    0.0	...
1572548	   .	   .	    0.0	...
1572549	   .	   .	    0.0	...
1572550	   .	   .	    0.0	...
1572551	   .	   .	    0.0	...
1572552	   .	   .	    0.0	...
1572553	   .	   .	    0.0	...
1572554	   .	   .	    0.0	...
1572555	   .	   .	    0.0	...
1572556	   .	   .	    0.0	...
1572557	   .	   .	    0.0	...
1572558	   .	   .	    0.0	...
1572559	   .	   .	    0.0	...
1572560	   .	   .	    0.0	...
1572561	   .	   .	    0.0	...
1572562	   .	   .	    0.0	...
1572563	   .	   .	    0.0	...
1572564	   .	   .	    0.0	...
1572565	   .	   .	    0.0	...
1572566	   .	   .	    0.0	...
1572567	   .	   .	    0.0	...
1572568	   .	   .	    0.0	...
1572569	   .	   .	    0.0	...
1572570	   .	   .	    0.0	...
1572571	   .	   .	    0.0	...
1572572	   .	   .	    0.0	...
1572573	   .	   .	    0.0	...
1572574	   .	   .	    0.0	...
1572575	   .	   .	    0.0	...
1572576	   .	   .	    0.0	...
1572577	   .	   .	    0.0	...
1572578	   .	   .	    0.0	...
1572579	   .	   .	    0.0	...
1572580	   .	   .	    0.0	...
1572581	   .	   .	    0.0	...
1572582	   .	   .	    0.0	...
1572583	   .	   .	    0.0	...
1572584	   .	   .	    0.0	...
1572585	   .	   .	    0.0	...
1572586	   .	   .	    0.0	...
1572587	   .	   .	    0.0	...
1572588	   .	   .	    0.0	...
1572589	   .	   .	    0.0	...
1572590	   .	   .	    0.0	...
1572591	   .	   .	    0.0	...
1572592	   .	   .	    0.0	...
1572593	   .	   .	    0.0	...
1572594	   .	   .	    0.0	...
1572595	   .	   .	    0.0	...
1572596	   .	   .	    0.0	...
1572597	   .	   .	    0.0	...
1572598	   .	   .	    0.0	...
1572599	   .	   .	    0.0	...
1572600	   .	   .	    0.0	...
1572601	   .	   .	    0.0	...
1572602	   .	   .	    0.0	...
1572603	   .	   .	    0.0	...
1572604	   .	   .	    0.0	...
1572605	   .	   .	    0.0	...
1572606	   .	   .	    0.0	...
1572607	   .	   .	    0.0	...
1572608	   .	   .	    0.0	...
1572609	   .	   .	    0.0	...
1572610	   .	   .	    0.0	...
1572611	   .	   .	    0.0	...
1572612	   .	   .	    0.0	...
1572613	   .	   .	    0.0	...
1572614	   .	   .	    0.0	...
1572615	   .	   .	    0.0	...
1572616	   .	   .	    0.0	...
1572617	   .	   .	    0.0	...
1572618	   .	   .	    0.0	...
1572619	   .	   .	    0.0	...
1572620	   .	   .	    0.0	...
1572621	   .	   .	    0.0	...
1572622	   .	   .	    0.0	...
1572623	   .	   .	    0.0	...
1572624	   .	   .	    0.0	...
1572625	   .	   .	    0.0	...
1572626	   .	   .	    0.0	...
1572627	   .	   .	    0.0	...
1572628	   .	   .	    0.0	...
1572629	   .	   .	    0.0	...
1572630	   .	   .	    0.0	...
1572631	   .	   .	    0.0	...
1572632	   .	   .	    0.0	...
1572633	   .	   .	    0.0	...
1572634	   .	   .	    0.0	...
1572635	   .	   .	    0.0	...
1572636	   .	   .	    0.0	...
1572637	   .	   .	    0.0	...
1572638	   .	   .	    0.0	...
1572639	   .	   .	    0.0	...
1572640	   .	   .	    0.0	...
1572641	   .	   .	    0.0	...
1572642	   .	   .	    0.0	...
1572643	   .	   .	    0.0	...
1572644	   .	   .	    0.0	...
1572645	   .	   .	    0.0	...
1572646	   .	   .	    0.0	...
1572647	   .	   .	    0.0	...
1572648	   .	   .	    0.0	...
1572649	   .	   .	    0.0	...
1572650	   .	   .	    0.0	...
1572651	   .	   .	    0.0	...
1572652	   .	   .	    0.0	...
1572653	   .	   .	    0.0	...
1572654	   .	   .	    0.0	...
1572655	   .	   .	    0.0	...
1572656	   .	   .	    0.0	...
1572657	   .	   .	    0.0	...
1572658	   .	   .	    0.0	...
1572659	   .	   .	    0.0	...
1572660	   .	   .	    0.0	...
1572661	   .	   .	    0.0	...
EBLINK R 1572511	1572661	151
1572662	 1280.8	 1917.1	 2982.0	...
1572663	 1280.8	 1917.1	 2982.0	...
1572664	 1280.8	 1917.1	 2982.0	...
1572665	 1277.6	 1908.4	 3022.0	...
1572666	 1273.0	 1896.2	 3073.0	...
1572667	 1265.6	 1879.6	 3147.0	...
1572668	 1258.1	 1867.7	 3199.0	...
1572669	 1249.4	 1855.9	 3251.0	...
1572670	 1242.1	 1844.7	 3310.0	...
1572671	 1236.5	 1833.6	 3362.0	...
1572672	 1230.4	 1821.5	 3418.0	...
1572673	 1223.0	 1809.4	 3473.0	...
1572674	 1215.7	 1796.5	 3523.0	...
1572675	 1208.8	 1782.9	 3585.0	...
1572676	 1201.4	 1769.0	 3631.0	...
1572677	 1192.7	 1755.6	 3688.0	...
1572678	 1183.5	 1742.1	 3737.0	...
1572679	 1174.7	 1729.1	 3794.0	...
1572680	 1164.6	 1714.1	 3853.0	...
1572681	 1154.2	 1699.4	 3918.0	...
1572682	 1145.1	 1683.0	 3986.0	...
1572683	 1134.6	 1666.5	 4053.0	...
1572684	 1126.4	 1650.9	 4118.0	...
1572685	 1116.3	 1635.0	 4180.0	...
1572686	 1107.9	 1621.2	 4249.0	...
1572687	 1098.4	 1605.6	 4318.0	...
1572688	 1088.8	 1591.3	 4382.0	...
1572689	 1080.0	 1576.6	 4444.0	...
1572690	 1069.9	 1562.9	 4506.0	...
1572691	 1060.4	 1548.1	 4580.0	...
1572692	 1052.3	 1533.2	 4640.0	...
1572693	 1045.1	 1518.8	 4703.0	...
1572694	 1037.7	 1505.9	 4760.0	...
1572695	 1029.4	 1492.5	 4835.0	...
1572696	 1022.0	 1479.2	 4898.0	...
1572697	 1015.5	 1465.5	 4961.0	...
1572698	 1009.4	 1453.0	 5011.0	...
1572699	 1002.9	 1440.9	 5066.0	...
1572700	  996.2	 1428.6	 5118.0	...
1572701	  989.5	 1416.4	 5179.0	...
1572702	  983.4	 1403.4	 5240.0	...
1572703	  977.0	 1391.3	 5306.0	...
1572704	  971.3	 1379.0	 5366.0	...
1572705	  966.0	 1367.5	 5425.0	...
1572706	  960.4	 1355.6	 5483.0	...
1572707	  954.3	 1343.9	 5537.0	...
1572708	  948.3	 1332.1	 5593.0	...
1572709	  943.2	 1321.8	 5638.0	...
1572710	  938.1	 1311.0	 5687.0	...
1572711	  932.9	 1300.6	 5738.0	...
1572712	  927.3	 1288.5	 5800.0	...
1572713	  922.2	 1278.2	 5845.0	...
1572714	  917.0	 1268.3	 5885.0	...
1572715	  912.7	 1259.7	 5918.0	...
1572716	  907.7	 1250.4	 5967.0	...
1572717	  902.8	 1240.3	 6019.0	...
1572718	  898.2	 1229.9	 6071.0	...
1572719	  893.7	 1219.8	 6123.0	...
1572720	  889.6	 1210.3	 6168.0	...
1572721	  885.3	 1201.9	 6204.0	...
1572722	  880.8	 1192.7	 6241.0	...
1572723	  877.1	 1183.8	 6283.0	...
1572724	  872.9	 1174.5	 6331.0	...
1572725	  870.2	 1166.1	 6377.0	...
1572726	  865.9	 1157.2	 6410.0	...
1572727	  861.6	 1148.3	 6441.0	...
MSG	1572728 0000 _ Number Off
1572728	  856.6	 1138.9	 6480.0	...
1572729	  852.6	 1130.4	 6521.0	...
1572730	  848.4	 1121.6	 6570.0	...
1572731	  845.4	 1113.7	 6609.0	...
1572732	  841.3	 1104.6	 6654.0	...
1572733	  837.7	 1096.4	 6694.0	...
1572734	  833.7	 1088.2	 6728.0	...
1572735	  831.0	 1080.2	 6755.0	...
1572736	  827.9	 1072.3	 6782.0	...
1572737	  824.7	 1065.4	 6819.0	...
1572738	  821.2	 1058.4	 6852.0	...
1572739	  818.2	 1051.1	 6882.0	...
1572740	  815.5	 1043.1	 6912.0	...
1572741	  812.8	 1036.3	 6947.0	...
1572742	  810.2	 1030.4	 6974.0	...
1572743	  807.6	 1023.9	 7001.0	...
1572744	  805.4	 1016.8	 7036.0	...
1572745	  802.6	 1009.7	 7068.0	...
1572746	  799.5	 1003.2	 7097.0	...
1572747	  796.7	  997.1	 7117.0	...
1572748	  794.9	  990.6	 7146.0	...
1572749	  792.4	  984.1	 7174.0	...
1572750	  789.8	  977.6	 7197.0	...
1572751	  786.8	  970.9	 7217.0	...
1572752	  783.8	  963.4	 7247.0	...
1572753	  781.0	  956.6	 7285.0	...
1572754	  777.8	  949.5	 7316.0	...
1572755	  775.5	  943.9	 7332.0	...
1572756	  772.8	  936.4	 7365.0	...
1572757	  771.3	  930.2	 7399.0	...
1572758	  769.4	  923.9	 7435.0	...
1572759	  767.2	  918.1	 7451.0	...
1572760	  764.7	  912.0	 7472.0	...
1572761	  762.6	  905.9	 7494.0	...
1572762	  761.4	  900.8	 7520.0	...
1572763	  759.7	  895.9	 7543.0	...
1572764	  758.2	  890.9	 7560.0	...
1572765	  756.2	  886.1	 7568.0	...
1572766	  755.0	  880.5	 7587.0	...
1572767	  753.6	  876.1	 7607.0	...
1572768	  752.2	  871.5	 7631.0	...
1572769	  751.1	  867.5	 7646.0	...
1572770	  749.7	  862.9	 7664.0	...
1572771	  748.7	  857.9	 7686.0	...
1572772	  747.6	  853.0	 7703.0	...
1572773	  747.0	  849.0	 7724.0	...
1572774	  745.8	  845.4	 7737.0	...
1572775	  744.7	  842.0	 7752.0	...
1572776	  743.4	  837.9	 7758.0	...
1572777	  742.2	  834.1	 7772.0	...
1572778	  741.2	  830.1	 7793.0	...
1572779	  739.9	  825.9	 7814.0	...
1572780	  738.9	  822.4	 7828.0	...
ESACC R  1572453	1572780	328	  694.9	  620.8	  738.9	  822.4	   4.40	    881
SFIX R   1572781
1572781	  738.1	  818.5	 7840.0	...
1572782	  737.6	  814.5	 7855.0	...
1572783	  737.1	  810.2	 7871.0	...
1572784	  736.1	  806.5	 7886.0	...
1572785	  735.2	  803.2	 7898.0	...
1572786	  734.4	  799.7	 7911.0	...
1572787	  734.0	  796.4	 7915.0	...
1572788	  733.5	  792.7	 7929.0	...
1572789	  733.1	  789.3	 7945.0	...
1572790	  732.5	  785.9	 7960.0	...
1572791	  731.6	  782.3	 7966.0	...
1572792	  730.7	  779.2	 7973.0	...
1572793	  730.1	  775.7	 7986.0	...
1572794	  729.9	  772.3	 7998.0	...
1572795	  729.5	  768.6	 8015.0	...
1572796	  729.2	  765.6	 8028.0	...
1572797	  728.8	  763.2	 8046.0	...
1572798	  728.3	  760.3	 8052.0	...
1572799	  727.7	  758.0	 8059.0	...
1572800	  727.0	  755.9	 8064.0	...
1572801	  726.6	  753.0	 8073.0	...
1572802	  726.2	  750.0	 8088.0	...
1572803	  725.8	  746.8	 8099.0	...
1572804	  725.5	  744.8	 8115.0	...
1572805	  725.1	  742.7	 8126.0	...
1572806	  725.0	  741.5	 8139.0	...
1572807	  724.3	  738.8	 8147.0	...
1572808	  723.4	  736.0	 8157.0	...
1572809	  722.5	  732.9	 8166.0	...
1572810	  721.9	  731.0	 8170.0	...
1572811	  721.4	  728.5	 8175.0	...
1572812	  720.7	  726.1	 8184.0	...
1572813	  720.3	  723.6	 8200.0	...
1572814	  719.5	  721.5	 8213.0	...
1572815	  718.8	  719.4	 8225.0	...
1572816	  717.8	  716.7	 8233.0	...
1572817	  717.3	  714.5	 8240.0	...
1572818	  716.5	  711.8	 8249.0	...
1572819	  716.0	  709.8	 8259.0	...
1572820	  715.2	  707.1	 8272.0	...
1572821	  714.3	  705.0	 8285.0	...
1572822	  713.5	  702.2	 8295.0	...
1572823	  713.2	  700.0	 8305.0	...
1572824	  713.0	  698.2	 8309.0	...
1572825	  712.8	  696.2	 8316.0	...
1572826	  712.0	  693.5	 8324.0	...
1572827	  711.4	  690.5	 8335.0	...
1572828	  710.9	  688.8	 8346.0	...
1572829	  710.8	  686.4	 8363.0	...
1572830	  710.5	  684.1	 8377.0	...
1572831	  710.0	  681.7	 8383.0	...
1572832	  709.2	  680.3	 8380.0	...
1572833	  708.5	  678.3	 8377.0	...
1572834	  708.1	  676.4	 8378.0	...
1572835	  707.7	  674.0	 8389.0	...
1572836	  707.4	  671.9	 8401.0	...
1572837	  707.0	  669.7	 8414.0	...
1572838	  706.9	  668.1	 8417.0	...
1572839	  706.8	  667.1	 8419.0	...
1572840	  706.6	  665.3	 8424.0	...
1572841	  706.3	  663.6	 8432.0	...
1572842	  706.0	  661.0	 8441.0	...
1572843	  705.9	  659.5	 8448.0	...
1572844	  705.4	  658.5	 8457.0	...
1572845	  704.9	  657.0	 8465.0	...
1572846	  704.4	  655.7	 8471.0	...
1572847	  704.3	  653.2	 8471.0	...
1572848	  704.3	  651.7	 8471.0	...
1572849	  704.2	  650.0	 8477.0	...
1572850	  704.0	  648.9	 8486.0	...
1572851	  703.8	  647.6	 8494.0	...
1572852	  703.6	  646.5	 8500.0	...
1572853	  703.5	  645.6	 8505.0	...
1572854	  703.5	  645.0	 8511.0	...
1572855	  703.2	  643.4	 8512.0	...
1572856	  702.9	  642.1	 8511.0	...
1572857	  702.5	  641.0	 8518.0	...
1572858	  702.0	  640.9	 8526.0	...
1572859	  701.4	  640.7	 8532.0	...
1572860	  700.9	  640.2	 8531.0	...
1572861	  700.9	  639.8	 8529.0	...
1572862	  700.9	  639.8	 8527.0	...
1572863	  700.9	  639.5	 8527.0	...
1572864	  700.8	  638.5	 8530.0	...
1572865	  700.8	  637.5	 8533.0	...
1572866	  700.7	  636.6	 8536.0	...
1572867	  700.6	  636.3	 8535.0	...
1572868	  700.3	  635.5	 8534.0	...
1572869	  699.7	  635.2	 8531.0	...
1572870	  699.2	  634.7	 8526.0	...
1572871	  698.7	  634.6	 8522.0	...
1572872	  698.8	  634.9	 8523.0	...
1572873	  698.9	  635.2	 8524.0	...
1572874	  699.1	  635.6	 8530.0	...
1572875	  699.1	  635.5	 8535.0	...
1572876	  698.9	  635.7	 8534.0	...
1572877	  698.7	  636.9	 8528.0	...
1572878	  699.1	  638.0	 8522.0	...
1572879	  699.7	  639.0	 8522.0	...
1572880	  699.7	  639.1	 8513.0	...
1572881	  699.1	  639.4	 8504.0	...
1572882	  698.9	  640.2	 8495.0	...
1572883	  699.3	  640.9	 8496.0	...
1572884	  699.9	  641.7	 8496.0	...
1572885	  700.1	  642.4	 8496.0	...
1572886	  700.4	  642.8	 8495.0	...
1572887	  700.4	  643.2	 8493.0	...
1572888	  700.5	  643.3	 8498.0	...
1572889	  700.1	  643.3	 8504.0	...
1572890	  699.6	  643.4	 8511.0	...
1572891	  699.3	  643.5	 8513.0	...
1572892	  699.5	  644.0	 8510.0	...
1572893	  700.1	  644.6	 8506.0	...
1572894	  700.6	  645.1	 8502.0	...
1572895	  700.8	  645.2	 8503.0	...
1572896	  700.6	  645.3	 8505.0	...
1572897	  700.3	  645.4	 8505.0	...
1572898	  700.2	  645.5	 8506.0	...
1572899	  700.0	  645.6	 8505.0	...
1572900	  700.0	  645.6	 8506.0	...
1572901	  700.0	  645.6	 8507.0	...
1572902	  700.1	  645.4	 8508.0	...
1572903	  700.1	  645.0	 8508.0	...
1572904	  699.8	  644.6	 8508.0	...
1572905	  699.4	  644.4	 8511.0	...
1572906	  699.0	  644.3	 8514.0	...
1572907	  699.0	  644.3	 8518.0	...
1572908	  699.0	  644.1	 8517.0	...
1572909	  699.1	  644.0	 8516.0	...
1572910	  699.1	  644.0	 8517.0	...
1572911	  699.1	  644.1	 8517.0	...
1572912	  699.0	  644.0	 8518.0	...
1572913	  699.0	  644.0	 8522.0	...
1572914	  699.1	  643.6	 8526.0	...
1572915	  699.3	  643.2	 8531.0	...
1572916	  699.4	  642.9	 8531.0	...
1572917	  699.2	  642.9	 8532.0	...
1572918	  699.0	  642.7	 8532.0	...
1572919	  698.8	  642.5	 8531.0	...
1572920	  698.5	  642.3	 8529.0	...
1572921	  698.3	  642.3	 8527.0	...
1572922	  698.1	  642.4	 8527.0	...
1572923	  698.1	  642.3	 8529.0	...
1572924	  698.1	  642.2	 8536.0	...
1572925	  698.0	  642.0	 8543.0	...
1572926	  697.9	  642.0	 8549.0	...
1572927	  697.7	  642.1	 8549.0	...
1572928	  697.4	  642.1	 8545.0	...
1572929	  697.0	  642.0	 8541.0	...
1572930	  696.7	  641.8	 8537.0	...
1572931	  696.6	  641.5	 8538.0	...
1572932	  696.6	  641.4	 8538.0	...
1572933	  696.7	  641.4	 8540.0	...
1572934	  696.8	  641.2	 8540.0	...
1572935	  696.7	  641.0	 8540.0	...
1572936	  696.6	  640.8	 8539.0	...
1572937	  696.8	  640.6	 8545.0	...
1572938	  696.9	  640.5	 8551.0	...
1572939	  697.1	  640.3	 8556.0	...
1572940	  697.2	  640.3	 8556.0	...
MSG	1572941 0000 _ Number On
1572941	  697.1	  640.4	 8555.0	...
1572942	  696.9	  640.3	 8554.0	...
1572943	  696.5	  639.9	 8552.0	...
1572944	  696.2	  639.4	 8551.0	...
1572945	  696.0	  639.1	 8552.0	...
1572946	  696.1	  639.1	 8553.0	...
1572947	  696.1	  638.7	 8555.0	...
1572948	  696.0	  638.3	 8558.0	...
1572949	  695.9	  638.0	 8561.0	...
1572950	  695.7	  638.1	 8564.0	...
1572951	  695.6	  638.2	 8564.0	...
1572952	  695.5	  638.2	 8564.0	...
1572953	  695.7	  638.2	 8564.0	...
1572954	  696.0	  638.3	 8561.0	...
1572955	  696.2	  638.4	 8559.0	...
1572956	  696.3	  638.4	 8554.0	...
1572957	  696.3	  638.3	 8552.0	...
1572958	  696.2	  638.2	 8554.0	...
1572959	  696.1	  638.1	 8558.0	...
1572960	  696.0	  637.5	 8569.0	...
1572961	  696.0	  636.8	 8576.0	...
1572962	  695.9	  636.3	 8581.0	...
1572963	  696.0	  636.1	 8581.0	...
1572964	  696.1	  636.0	 8581.0	...
1572965	  696.1	  636.2	 8580.0	...
1572966	  696.0	  636.5	 8577.0	...
1572967	  695.9	  636.5	 8574.0	...
1572968	  695.8	  636.2	 8575.0	...
1572969	  696.0	  635.9	 8575.0	...
1572970	  696.2	  635.7	 8574.0	...
1572971	  696.3	  635.5	 8572.0	...
1572972	  696.3	  635.4	 8570.0	...
1572973	  696.2	  635.5	 8577.0	...
1572974	  696.1	  635.6	 8584.0	...
1572975	  696.2	  635.6	 8591.0	...
1572976	  696.3	  635.6	 8594.0	...
1572977	  696.4	  635.6	 8597.0	...
1572978	  696.2	  635.6	 8599.0	...
1572979	  696.0	  635.7	 8599.0	...
1572980	  695.9	  635.6	 8598.0	...
1572981	  695.9	  635.4	 8597.0	...
1572982	  695.9	  635.0	 8601.0	...
1572983	  695.9	  634.6	 8604.0	...
1572984	  695.9	  634.4	 8608.0	...
1572985	  695.9	  634.2	 8607.0	...
1572986	  695.7	  634.0	 8609.0	...
1572987	  695.5	  633.7	 8611.0	...
1572988	  695.3	  633.6	 8613.0	...
1572989	  695.3	  633.5	 8614.0	...
1572990	  695.3	  633.6	 8613.0	...
1572991	  695.3	  633.6	 8613.0	...
1572992	  695.3	  633.6	 8613.0	...
1572993	  695.3	  633.3	 8612.0	...
1572994	  695.3	  633.0	 8612.0	...
1572995	  695.1	  632.7	 8611.0	...
1572996	  694.9	  632.8	 8609.0	...
1572997	  694.8	  633.0	 8607.0	...
1572998	  694.7	  633.2	 8611.0	...
1572999	  694.7	  633.4	 8615.0	...
1573000	  694.6	  633.4	 8620.0	...
1573001	  694.6	  633.2	 8621.0	...
1573002	  694.5	  633.0	 8622.0	...
1573003	  694.5	  632.7	 8623.0	...
1573004	  694.5	  632.5	 8625.0	...
1573005	  694.6	  632.3	 8628.0	...
1573006	  694.5	  632.2	 8627.0	...
1573007	  694.4	  632.3	 8624.0	...
1573008	  694.2	  632.2	 8619.0	...
1573009	  694.0	  631.9	 8617.0	...
1573010	  693.8	  631.6	 8617.0	...
1573011	  693.7	  631.7	 8618.0	...
1573012	  693.7	  631.9	 8620.0	...
1573013	  693.7	  632.1	 8621.0	...
1573014	  693.8	  631.9	 8624.0	...
1573015	  693.7	  631.6	 8628.0	...
1573016	  693.7	  631.4	 8631.0	...
1573017	  693.7	  631.3	 8632.0	...
1573018	  693.9	  631.4	 8631.0	...
1573019	  694.2	  631.4	 8630.0	...
1573020	  693.9	  631.2	 8629.0	...
1573021	  693.5	  631.1	 8630.0	...
1573022	  693.0	  630.9	 8631.0	...
1573023	  693.0	  630.8	 8631.0	...
1573024	  693.0	  630.7	 8632.0	...
1573025	  692.9	  630.7	 8633.0	...
1573026	  692.9	  630.7	 8636.0	...
1573027	  692.7	  630.7	 8639.0	...
1573028	  692.6	  630.6	 8641.0	...
1573029	  692.5	  630.6	 8640.0	...
1573030	  692.4	  630.6	 8639.0	...
1573031	  692.3	  630.6	 8637.0	...
1573032	  692.5	  630.5	 8635.0	...
1573033	  692.7	  630.5	 8632.0	...
1573034	  692.9	  630.5	 8635.0	...
1573035	  692.9	  630.6	 8639.0	...
1573036	  692.9	  630.6	 8643.0	...
1573037	  692.9	  630.9	 8645.0	...
1573038	  692.9	  631.1	 8646.0	...
1573039	  693.0	  631.2	 8647.0	...
1573040	  692.8	  631.2	 8650.0	...
1573041	  692.6	  631.1	 8651.0	...
1573042	  692.3	  630.9	 8654.0	...
1573043	  692.2	  630.7	 8655.0	...
1573044	  692.0	  630.6	 8655.0	...
1573045	  691.9	  630.5	 8654.0	...
1573046	  691.8	  630.4	 8652.0	...
1573047	  691.8	  630.3	 8651.0	...
1573048	  691.7	  630.2	 8651.0	...
1573049	  691.7	  630.2	 8650.0	...
1573050	  691.7	  630.3	 8651.0	...
1573051	  691.7	  630.4	 8650.0	...
1573052	  691.7	  630.6	 8649.0	...
1573053	  691.7	  630.5	 8647.0	...
1573054	  691.7	  630.5	 8645.0	...
1573055	  691.7	  630.5	 8646.0	...
1573056	  691.7	  630.6	 8649.0	...
1573057	  691.7	  630.7	 8653.0	...
1573058	  691.7	  630.4	 8655.0	...
1573059	  691.3	  630.0	 8656.0	...
1573060	  691.0	  629.8	 8651.0	...
1573061	  690.7	  630.0	 8645.0	...
1573062	  690.9	  630.0	 8642.0	...
1573063	  691.0	  630.0	 8643.0	...
1573064	  691.0	  629.8	 8645.0	...
1573065	  690.8	  629.7	 8645.0	...
1573066	  690.7	  629.6	 8646.0	...
1573067	  690.9	  629.6	 8648.0	...
1573068	  691.1	  629.5	 8648.0	...
1573069	  691.2	  629.5	 8647.0	...
1573070	  691.0	  629.5	 8647.0	...
1573071	  690.8	  629.3	 8648.0	...
1573072	  690.6	  629.3	 8651.0	...
1573073	  690.5	  629.0	 8652.0	...
1573074	  690.4	  628.8	 8651.0	...
1573075	  690.3	  628.8	 8650.0	...
1573076	  690.2	  629.2	 8649.0	...
1573077	  690.3	  629.7	 8649.0	...
1573078	  690.2	  629.9	 8648.0	...
1573079	  690.2	  629.7	 8653.0	...
1573080	  690.1	  629.4	 8658.0	...
1573081	  690.0	  629.3	 8661.0	...
1573082	  689.9	  629.5	 8658.0	...
1573083	  690.1	  629.7	 8656.0	...
1573084	  690.3	  629.9	 8657.0	...
1573085	  690.6	  629.7	 8654.0	...
1573086	  690.6	  629.5	 8650.0	...
1573087	  690.6	  629.0	 8649.0	...
1573088	  690.5	  628.8	 8654.0	...
1573089	  690.4	  629.1	 8660.0	...
1573090	  690.3	  629.5	 8663.0	...
1573091	  690.2	  629.9	 8666.0	...
1573092	  690.2	  629.9	 8668.0	...
1573093	  690.1	  629.8	 8668.0	...
1573094	  690.0	  629.7	 8667.0	...
1573095	  689.8	  629.6	 8667.0	...
1573096	  689.7	  629.5	 8666.0	...
1573097	  689.8	  629.6	 8666.0	...
1573098	  689.9	  629.5	 8661.0	...
1573099	  690.0	  629.2	 8656.0	...
1573100	  690.1	  629.0	 8652.0	...
1573101	  690.0	  628.9	 8651.0	...
1573102	  689.7	  629.0	 8650.0	...
1573103	  689.4	  629.1	 8650.0	...
1573104	  689.3	  629.3	 8652.0	...
1573105	  689.1	  629.3	 8649.0	...
1573106	  688.9	  629.2	 8645.0	...
1573107	  688.9	  629.1	 8647.0	...
1573108	  689.0	  628.9	 8654.0	...
1573109	  689.0	  628.9	 8657.0	...
1573110	  689.1	  628.9	 8655.0	...
1573111	  689.2	  628.9	 8653.0	...
1573112	  689.4	  629.0	 8655.0	...
1573113	  689.4	  629.0	 8655.0	...
1573114	  689.4	  629.0	 8652.0	...
1573115	  689.2	  629.0	 8649.0	...
1573116	  689.1	  628.9	 8646.0	...
1573117	  688.9	  628.9	 8646.0	...
1573118	  688.8	  629.1	 8640.0	...
1573119	  688.6	  629.3	 8633.0	...
1573120	  688.6	  629.6	 8630.0	...
1573121	  688.7	  629.8	 8634.0	...
1573122	  688.6	  630.0	 8639.0	...
1573123	  688.3	  630.0	 8642.0	...
1573124	  688.1	  630.1	 8642.0	...
1573125	  688.2	  630.3	 8642.0	...
1573126	  688.3	  630.5	 8641.0	...
1573127	  688.4	  630.8	 8639.0	...
1573128	  688.5	  630.8	 8637.0	...
1573129	  688.6	  630.7	 8634.0	...
1573130	  688.8	  630.7	 8632.0	...
1573131	  689.0	  630.7	 8631.0	...
1573132	  689.0	  630.8	 8631.0	...
1573133	  689.0	  630.9	 8628.0	...
1573134	  689.0	  630.8	 8626.0	...
1573135	  688.9	  630.7	 8618.0	...
1573136	  688.6	  630.5	 8613.0	...
1573137	  688.1	  630.4	 8608.0	...
1573138	  687.3	  630.4	 8608.0	...
1573139	  686.2	  630.5	 8606.0	...
1573140	  685.2	  630.6	 8605.0	...
1573141	  683.8	  630.7	 8603.0	...
1573142	  682.7	  630.7	 8603.0	...
1573143	  681.1	  630.8	 8605.0	...
1573144	  679.8	  630.8	 8607.0	...
1573145	  678.8	  630.5	 8606.0	...
1573146	  677.8	  629.9	 8603.0	...
1573147	  677.2	  629.1	 8599.0	...
1573148	  676.6	  628.5	 8596.0	...
1573149	  676.5	  628.3	 8591.0	...
1573150	  676.5	  628.1	 8590.0	...
1573151	  676.5	  627.6	 8591.0	...
1573152	  676.6	  627.0	 8589.0	...
1573153	  676.6	  626.6	 8584.0	...
1573154	  677.1	  626.7	 8580.0	...
1573155	  677.7	  626.6	 8580.0	...
1573156	  678.4	  626.4	 8580.0	...
1573157	  678.6	  626.2	 8580.0	...
1573158	  678.6	  626.1	 8579.0	...
1573159	  679.0	  626.0	 8578.0	...
1573160	  679.7	  625.8	 8577.0	...
1573161	  680.5	  625.9	 8570.0	...
1573162	  680.8	  626.1	 8564.0	...
1573163	  680.8	  626.4	 8558.0	...
1573164	  680.8	  626.6	 8556.0	...
1573165	  680.9	  626.8	 8552.0	...
1573166	  680.8	  627.0	 8548.0	...
1573167	  680.8	  627.1	 8547.0	...
1573168	  681.0	  627.0	 8545.0	...
1573169	  681.2	  626.9	 8543.0	...
1573170	  681.6	  626.7	 8543.0	...
1573171	  681.7	  626.8	 8541.0	...
1573172	  682.0	  626.9	 8539.0	...
1573173	  682.0	  627.1	 8537.0	...
1573174	  682.2	  627.6	 8537.0	...
1573175	  682.3	  628.1	 8536.0	...
1573176	  682.0	  628.6	 8531.0	...
1573177	  681.7	  628.7	 8527.0	...
1573178	  681.3	  628.8	 8522.0	...
1573179	  681.2	  628.8	 8521.0	...
1573180	  681.1	  628.5	 8520.0	...
1573181	  681.1	  628.1	 8520.0	...
1573182	  681.1	  627.9	 8520.0	...
1573183	  681.1	  628.0	 8521.0	...
1573184	  681.1	  628.1	 8521.0	...
1573185	  681.0	  628.2	 8518.0	...
1573186	  681.2	  628.5	 8515.0	...
1573187	  681.4	  628.9	 8511.0	...
1573188	  681.6	  629.3	 8511.0	...
1573189	  681.1	  629.3	 8508.0	...
1573190	  680.7	  629.3	 8499.0	...
1573191	  680.3	  629.2	 8489.0	...
1573192	  680.6	  629.1	 8483.0	...
1573193	  680.8	  629.3	 8483.0	...
1573194	  681.0	  629.5	 8479.0	...
1573195	  681.0	  629.8	 8475.0	...
1573196	  680.7	  629.9	 8473.0	...
1573197	  680.4	  630.1	 8474.0	...
1573198	  680.0	  630.3	 8474.0	...
1573199	  679.9	  630.6	 8468.0	...
1573200	  679.9	  630.9	 8463.0	...
1573201	  680.0	  631.3	 8459.0	...
1573202	  680.1	  631.6	 8459.0	...
1573203	  680.0	  631.9	 8452.0	...
1573204	  679.9	  632.1	 8444.0	...
1573205	  680.2	  632.2	 8437.0	...
1573206	  680.7	  632.2	 8440.0	...
1573207	  681.0	  632.3	 8443.0	...
1573208	  680.7	  632.2	 8442.0	...
1573209	  680.4	  632.1	 8436.0	...
1573210	  680.2	  631.9	 8429.0	...
1573211	  680.1	  632.2	 8424.0	...
1573212	  680.0	  632.7	 8424.0	...
1573213	  680.0	  633.4	 8423.0	...
1573214	  679.9	  633.7	 8423.0	...
1573215	  679.9	  634.1	 8422.0	...
1573216	  680.0	  634.2	 8422.0	...
1573217	  680.1	  634.3	 8423.0	...
1573218	  680.2	  634.4	 8425.0	...
1573219	  680.3	  634.3	 8422.0	...
1573220	  680.4	  634.2	 8416.0	...
1573221	  680.4	  634.1	 8406.0	...
1573222	  680.5	  634.0	 8402.0	...
1573223	  680.5	  634.0	 8398.0	...
1573224	  680.3	  633.9	 8398.0	...
1573225	  680.1	  634.5	 8398.0	...
1573226	  679.9	  634.8	 8394.0	...
1573227	  679.9	  635.2	 8389.0	...
1573228	  679.9	  635.1	 8383.0	...
1573229	  679.9	  635.4	 8380.0	...
1573230	  679.8	  635.6	 8377.0	...
1573231	  679.8	  635.7	 8374.0	...
1573232	  680.0	  635.7	 8368.0	...
1573233	  680.1	  635.6	 8364.0	...
1573234	  680.5	  635.5	 8360.0	...
1573235	  680.8	  635.8	 8360.0	...
1573236	  681.0	  636.1	 8358.0	...
1573237	  681.0	  636.4	 8354.0	...
1573238	  681.0	  636.5	 8351.0	...
1573239	  681.3	  636.7	 8350.0	...
1573240	  681.5	  637.0	 8348.0	...
1573241	  681.6	  637.0	 8344.0	...
1573242	  681.4	  637.1	 8340.0	...
1573243	  681.2	  637.1	 8339.0	...
MSG	1573244 0000 _ Number Off
1573244	  681.1	  637.2	 8336.0	...
1573245	  681.0	  637.6	 8333.0	...
1573246	  680.8	  638.1	 8330.0	...
1573247	  680.5	  638.4	 8326.0	...
1573248	  680.2	  638.6	 8319.0	...
1573249	  680.1	  638.6	 8313.0	...
1573250	  680.5	  638.9	 8311.0	...
1573251	  680.8	  639.1	 8309.0	...
1573252	  681.2	  639.2	 8307.0	...
1573253	  681.2	  638.9	 8298.0	...
1573254	  681.3	  638.7	 8290.0	...
1573255	  681.3	  638.6	 8283.0	...
1573256	  681.1	  638.7	 8282.0	...
1573257	  680.7	  638.8	 8281.0	...
1573258	  680.4	  639.0	 8279.0	...
1573259	  680.7	  639.0	 8277.0	...
1573260	  681.0	  639.4	 8276.0	...
1573261	  681.3	  639.6	 8275.0	...
1573262	  681.3	  639.9	 8267.0	...
1573263	  681.2	  640.1	 8260.0	...
1573264	  681.1	  640.3	 8253.0	...
1573265	  681.0	  640.3	 8253.0	...
1573266	  681.1	  640.1	 8250.0	...
1573267	  681.1	  640.6	 8245.0	...
1573268	  681.4	  641.2	 8241.0	...
1573269	  681.6	  641.8	 8240.0	...
1573270	  681.9	  641.8	 8240.0	...
1573271	  681.9	  642.2	 8240.0	...
1573272	  682.0	  642.6	 8239.0	...
1573273	  681.4	  642.8	 8234.0	...
1573274	  680.8	  642.7	 8227.0	...
1573275	  680.2	  642.6	 8219.0	...
1573276	  680.1	  642.8	 8216.0	...
1573277	  680.1	  642.8	 8216.0	...
1573278	  680.2	  642.9	 8215.0	...
1573279	  680.2	  642.9	 8213.0	...
1573280	  680.3	  643.0	 8211.0	...
1573281	  680.4	  643.0	 8212.0	...
1573282	  680.7	  643.3	 8214.0	...
1573283	  680.9	  643.4	 8211.0	...
1573284	  680.9	  643.5	 8201.0	...
1573285	  680.9	  643.3	 8191.0	...
1573286	  680.8	  643.2	 8184.0	...
1573287	  680.9	  643.8	 8184.0	...
1573288	  680.8	  644.4	 8184.0	...
1573289	  680.6	  645.0	 8181.0	...
1573290	  680.3	  645.2	 8178.0	...
1573291	  680.3	  645.4	 8178.0	...
1573292	  680.1	  645.7	 8180.0	...
1573293	  680.1	  645.7	 8174.0	...
1573294	  680.2	  645.8	 8167.0	...
1573295	  680.6	  645.8	 8159.0	...
1573296	  680.8	  645.8	 8158.0	...
1573297	  680.9	  645.7	 8159.0	...
1573298	  680.9	  645.6	 8161.0	...
1573299	  680.9	  645.8	 8164.0	...
1573300	  680.9	  646.2	 8164.0	...
1573301	  680.9	  646.5	 8160.0	...
1573302	  680.5	  646.3	 8151.0	...
1573303	  680.1	  646.3	 8143.0	...
1573304	  679.8	  646.5	 8137.0	...
1573305	  680.4	  647.1	 8138.0	...
1573306	  680.9	  647.4	 8136.0	...
1573307	  680.9	  647.3	 8134.0	...
1573308	  680.3	  647.1	 8129.0	...
1573309	  679.9	  646.9	 8126.0	...
1573310	  680.0	  647.1	 8119.0	...
1573311	  680.2	  647.3	 8115.0	...
1573312	  680.4	  647.6	 8112.0	...
1573313	  680.6	  647.5	 8114.0	...
1573314	  680.7	  647.4	 8113.0	...
1573315	  680.4	  647.5	 8111.0	...
1573316	  680.2	  647.9	 8107.0	...
1573317	  680.5	  648.2	 8105.0	...
1573318	  680.8	  648.4	 8099.0	...
1573319	  681.1	  648.4	 8095.0	...
1573320	  681.1	  648.9	 8091.0	...
1573321	  681.0	  649.8	 8091.0	...
1573322	  680.9	  650.6	 8089.0	...
1573323	  681.0	  650.7	 8087.0	...
1573324	  681.1	  650.6	 8087.0	...
1573325	  680.9	  650.5	 8084.0	...
1573326	  680.5	  650.4	 8077.0	...
1573327	  680.0	  650.4	 8070.0	...
1573328	  680.2	  650.8	 8064.0	...
1573329	  680.6	  651.1	 8063.0	...
1573330	  681.1	  651.3	 8063.0	...
1573331	  681.0	  651.4	 8058.0	...
1573332	  680.8	  651.7	 8053.0	...
1573333	  680.5	  652.1	 8048.0	...
1573334	  680.3	  651.7	 8048.0	...
1573335	  680.3	  651.2	 8048.0	...
1573336	  680.4	  651.4	 8046.0	...
1573337	  680.5	  651.9	 8040.0	...
1573338	  680.5	  652.4	 8035.0	...
1573339	  680.4	  652.6	 8032.0	...
1573340	  680.2	  653.0	 8032.0	...
1573341	  680.0	  653.5	 8030.0	...
1573342	  679.9	  653.6	 8027.0	...
1573343	  679.8	  653.7	 8024.0	...
1573344	  679.7	  653.7	 8020.0	...
1573345	  679.6	  653.9	 8018.0	...
1573346	  679.7	  654.0	 8017.0	...
1573347	  680.0	  654.1	 8015.0	...
1573348	  680.3	  654.0	 8012.0	...
1573349	  680.5	  653.9	 8009.0	...
1573350	  681.1	  654.0	 8008.0	...
1573351	  681.6	  654.0	 8009.0	...
1573352	  682.0	  654.1	 8009.0	...
1573353	  682.2	  654.2	 8008.0	...
1573354	  682.8	  654.5	 8008.0	...
1573355	  683.3	  654.8	 8006.0	...
1573356	  684.1	  654.9	 8002.0	...
1573357	  685.1	  654.8	 7994.0	...
1573358	  687.3	  654.3	 7987.0	...
1573359	  688.9	  653.9	 7982.0	...
1573360	  690.4	  653.6	 7982.0	...
1573361	  691.8	  653.3	 7981.0	...
1573362	  693.5	  653.0	 7982.0	...
1573363	  695.4	  652.8	 7982.0	...
1573364	  696.2	  652.7	 7982.0	...
1573365	  696.8	  652.7	 7981.0	...
1573366	  696.8	  652.7	 7981.0	...
1573367	  696.8	  652.8	 7976.0	...
1573368	  696.7	  652.8	 7970.0	...
1573369	  696.6	  652.8	 7964.0	...
1573370	  696.5	  652.7	 7972.0	...
1573371	  696.4	  652.7	 7979.0	...
1573372	  696.4	  652.7	 7980.0	...
1573373	  695.5	  652.4	 7973.0	...
1573374	  694.7	  651.9	 7964.0	...
1573375	  694.0	  651.5	 7961.0	...
1573376	  694.1	  651.6	 7959.0	...
1573377	  694.5	  651.7	 7960.0	...
1573378	  694.8	  651.7	 7961.0	...
1573379	  694.5	  651.7	 7956.0	...
1573380	  693.9	  651.9	 7949.0	...
1573381	  693.5	  652.1	 7942.0	...
1573382	  694.2	  652.1	 7942.0	...
1573383	  694.9	  652.1	 7942.0	...
1573384	  695.2	  652.5	 7939.0	...
1573385	  695.1	  652.9	 7936.0	...
1573386	  694.9	  653.2	 7933.0	...
1573387	  694.8	  653.2	 7933.0	...
1573388	  694.8	  653.1	 7934.0	...
1573389	  694.8	  653.2	 7930.0	...
1573390	  694.8	  653.3	 7925.0	...
1573391	  694.8	  653.3	 7920.0	...
1573392	  695.1	  653.3	 7919.0	...
1573393	  695.4	  653.3	 7918.0	...
1573394	  695.7	  653.4	 7919.0	...
1573395	  695.6	  653.6	 7918.0	...
1573396	  695.4	  653.6	 7915.0	...
1573397	  695.2	  653.3	 7913.0	...
1573398	  695.0	  653.2	 7911.0	...
1573399	  695.2	  653.6	 7907.0	...
1573400	  695.5	  654.2	 7903.0	...
1573401	  695.7	  654.6	 7899.0	...
1573402	  695.7	  654.7	 7899.0	...
1573403	  695.8	  654.6	 7898.0	...
1573404	  695.8	  654.5	 7895.0	...
1573405	  695.7	  654.6	 7892.0	...
1573406	  695.6	  654.7	 7889.0	...
1573407	  695.6	  654.6	 7887.0	...
1573408	  695.7	  654.4	 7886.0	...
1573409	  695.3	  654.1	 7886.0	...
1573410	  695.0	  654.2	 7883.0	...
1573411	  694.7	  654.8	 7881.0	...
1573412	  694.7	  655.4	 7877.0	...
1573413	  694.9	  655.8	 7876.0	...
1573414	  695.0	  655.8	 7875.0	...
1573415	  695.2	  655.9	 7876.0	...
1573416	  695.4	  656.2	 7878.0	...
1573417	  695.7	  656.5	 7879.0	...
1573418	  695.8	  656.3	 7874.0	...
1573419	  695.6	  656.1	 7869.0	...
1573420	  695.6	  655.9	 7865.0	...
1573421	  695.7	  656.0	 7865.0	...
1573422	  695.8	  655.9	 7862.0	...
1573423	  695.7	  655.8	 7859.0	...
1573424	  695.6	  655.7	 7856.0	...
1573425	  695.5	  655.9	 7857.0	...
1573426	  695.3	  656.0	 7857.0	...
1573427	  695.3	  656.2	 7857.0	...
1573428	  695.3	  656.2	 7856.0	...
1573429	  695.4	  656.2	 7854.0	...
1573430	  695.5	  656.1	 7850.0	...
1573431	  695.7	  655.9	 7846.0	...
1573432	  695.9	  656.0	 7842.0	...
1573433	  696.2	  656.0	 7840.0	...
1573434	  696.5	  656.2	 7841.0	...
1573435	  696.7	  656.2	 7842.0	...
1573436	  696.6	  656.5	 7841.0	...
1573437	  696.5	  656.7	 7839.0	...
1573438	  696.3	  656.5	 7838.0	...
1573439	  696.3	  655.9	 7838.0	...
1573440	  696.3	  655.5	 7837.0	...
1573441	  696.3	  655.6	 7835.0	...
1573442	  696.6	  655.6	 7834.0	...
1573443	  696.9	  655.9	 7833.0	...
1573444	  697.2	  656.3	 7829.0	...
1573445	  697.2	  656.7	 7826.0	...
1573446	  697.2	  656.7	 7823.0	...
1573447	  697.0	  656.8	 7821.0	...
1573448	  696.9	  656.8	 7819.0	...
1573449	  697.1	  656.8	 7817.0	...
1573450	  697.5	  656.6	 7819.0	...
1573451	  697.7	  656.7	 7820.0	...
1573452	  697.6	  657.0	 7821.0	...
1573453	  697.5	  657.3	 7821.0	...
1573454	  697.5	  657.6	 7822.0	...
1573455	  697.5	  657.7	 7822.0	...
1573456	  697.4	  657.8	 7822.0	...
1573457	  697.3	  657.5	 7823.0	...
1573458	  697.3	  657.2	 7824.0	...
1573459	  697.3	  657.0	 7821.0	...
1573460	  697.3	  657.2	 7816.0	...
1573461	  697.2	  657.3	 7813.0	...
1573462	  697.3	  657.7	 7815.0	...
1573463	  697.5	  658.2	 7817.0	...
1573464	  697.6	  658.6	 7812.0	...
1573465	  697.8	  658.5	 7806.0	...
1573466	  698.0	  658.4	 7801.0	...
1573467	  698.1	  658.5	 7801.0	...
1573468	  697.7	  658.6	 7801.0	...
1573469	  697.3	  658.8	 7800.0	...
1573470	  697.0	  659.0	 7798.0	...
1573471	  697.2	  659.0	 7799.0	...
1573472	  697.3	  659.1	 7801.0	...
1573473	  697.3	  658.7	 7803.0	...
1573474	  697.4	  658.4	 7800.0	...
1573475	  697.6	  658.2	 7798.0	...
1573476	  697.8	  658.5	 7796.0	...
1573477	  697.8	  658.7	 7794.0	...
1573478	  697.7	  658.7	 7793.0	...
1573479	  697.8	  658.7	 7791.0	...
1573480	  697.9	  658.7	 7795.0	...
1573481	  698.1	  658.6	 7799.0	...
1573482	  698.1	  658.4	 7800.0	...
1573483	  698.1	  658.2	 7797.0	...
1573484	  698.1	  658.2	 7794.0	...
1573485	  698.2	  658.1	 7795.0	...
1573486	  698.4	  658.0	 7794.0	...
1573487	  698.2	  658.2	 7794.0	...
1573488	  697.9	  658.5	 7795.0	...
1573489	  698.1	  658.7	 7795.0	...
1573490	  698.6	  658.7	 7793.0	...
1573491	  698.8	  658.7	 7789.0	...
1573492	  698.4	  658.7	 7785.0	...
1573493	  698.0	  658.8	 7780.0	...
1573494	  697.9	  659.1	 7778.0	...
1573495	  698.0	  659.2	 7777.0	...
1573496	  698.3	  659.2	 7777.0	...
1573497	  698.9	  659.0	 7776.0	...
1573498	  699.4	  658.9	 7776.0	...
1573499	  699.5	  658.8	 7775.0	...
1573500	  699.2	  658.7	 7774.0	...
1573501	  698.9	  658.6	 7772.0	...
1573502	  699.0	  658.6	 7772.0	...
1573503	  699.1	  658.6	 7773.0	...
1573504	  699.1	  658.7	 7775.0	...
1573505	  699.0	  658.3	 7773.0	...
1573506	  698.8	  658.0	 7771.0	...
1573507	  699.4	  658.0	 7769.0	...
1573508	  700.1	  658.4	 7769.0	...
1573509	  700.3	  658.5	 7770.0	...
1573510	  699.8	  658.1	 7770.0	...
1573511	  699.3	  658.1	 7771.0	...
1573512	  699.3	  658.6	 7771.0	...
1573513	  699.3	  659.1	 7771.0	...
1573514	  699.8	  659.1	 7771.0	...
1573515	  700.2	  659.2	 7770.0	...
1573516	  700.7	  659.2	 7770.0	...
1573517	  700.8	  659.0	 7770.0	...
1573518	  700.6	  659.0	 7768.0	...
1573519	  700.4	  659.0	 7765.0	...
1573520	  700.2	  659.1	 7762.0	...
1573521	  700.3	  659.0	 7764.0	...
1573522	  700.4	  658.9	 7766.0	...
1573523	  700.6	  658.9	 7767.0	...
1573524	  700.7	  659.1	 7764.0	...
1573525	  700.7	  659.3	 7761.0	...
1573526	  701.0	  659.5	 7760.0	...
1573527	  701.3	  659.4	 7759.0	...
1573528	  701.3	  659.5	 7758.0	...
1573529	  701.1	  659.5	 7758.0	...
1573530	  701.0	  659.6	 7758.0	...
1573531	  701.1	  659.5	 7757.0	...
1573532	  701.2	  659.5	 7757.0	...
1573533	  701.1	  659.5	 7757.0	...
1573534	  701.1	  659.5	 7757.0	...
1573535	  701.3	  659.6	 7754.0	...
1573536	  701.6	  659.6	 7752.0	...
1573537	  701.9	  659.7	 7748.0	...
1573538	  702.0	  659.5	 7748.0	...
1573539	  702.1	  659.1	 7746.0	...
1573540	  701.8	  658.9	 7745.0	...
1573541	  701.5	  658.8	 7744.0	...
1573542	  701.4	  658.8	 7744.0	...
1573543	  701.6	  658.7	 7744.0	...
1573544	  701.6	  658.9	 7744.0	...
1573545	  701.4	  659.1	 7744.0	...
1573546	  701.2	  659.4	 7744.0	...
1573547	  701.1	  659.5	 7746.0	...
1573548	  701.4	  659.5	 7748.0	...
1573549	  701.7	  659.3	 7749.0	...
1573550	  701.9	  659.0	 7746.0	...
1573551	  701.8	  659.3	 7743.0	...
1573552	  701.7	  659.8	 7741.0	...
1573553	  701.7	  659.9	 7740.0	...
1573554	  701.8	  659.6	 7740.0	...
1573555	  701.9	  659.4	 7738.0	...
1573556	  702.2	  660.2	 7735.0	...
1573557	  702.5	  661.1	 7732.0	...
1573558	  702.3	  661.3	 7732.0	...
1573559	  701.9	  660.8	 7732.0	...
1573560	  701.5	  660.3	 7730.0	...
1573561	  701.6	  660.6	 7728.0	...
1573562	  701.7	  661.0	 7726.0	...
1573563	  701.8	  661.2	 7725.0	...
1573564	  701.8	  661.2	 7724.0	...
1573565	  701.8	  661.3	 7723.0	...
1573566	  701.7	  661.4	 7722.0	...
1573567	  701.7	  661.3	 7721.0	...
1573568	  701.8	  661.1	 7720.0	...
1573569	  702.0	  660.9	 7720.0	...
1573570	  702.4	  660.8	 7720.0	...
1573571	  702.5	  660.7	 7720.0	...
1573572	  702.6	  660.7	 7720.0	...
1573573	  702.5	  660.9	 7719.0	...
1573574	  702.4	  661.2	 7718.0	...
1573575	  702.3	  661.1	 7718.0	...
1573576	  702.4	  660.7	 7720.0	...
1573577	  702.6	  660.5	 7722.0	...
1573578	  702.9	  660.7	 7723.0	...
1573579	  703.1	  660.9	 7722.0	...
1573580	  703.2	  660.8	 7719.0	...
1573581	  703.3	  660.7	 7715.0	...
1573582	  703.4	  660.6	 7713.0	...
1573583	  703.5	  660.5	 7711.0	...
1573584	  703.6	  660.4	 7709.0	...
1573585	  703.6	  660.4	 7707.0	...
1573586	  703.6	  660.4	 7708.0	...
1573587	  703.6	  660.4	 7709.0	...
1573588	  703.6	  660.5	 7709.0	...
1573589	  703.5	  660.5	 7709.0	...
1573590	  703.5	  660.5	 7708.0	...
1573591	  703.5	  660.8	 7710.0	...
1573592	  703.5	  661.1	 7710.0	...
1573593	  703.6	  661.3	 7711.0	...
1573594	  703.7	  661.3	 7710.0	...
1573595	  703.7	  661.4	 7708.0	...
1573596	  703.7	  661.4	 7704.0	...
1573597	  703.7	  661.4	 7700.0	...
1573598	  703.6	  661.1	 7699.0	...
1573599	  703.5	  661.0	 7701.0	...
1573600	  703.4	  661.0	 7702.0	...
1573601	  703.5	  661.6	 7703.0	...
1573602	  703.9	  662.2	 7704.0	...
1573603	  704.3	  662.8	 7704.0	...
1573604	  704.5	  662.9	 7699.0	...
1573605	  704.5	  662.9	 7695.0	...
1573606	  704.6	  662.9	 7689.0	...
1573607	  704.7	  662.7	 7688.0	...
1573608	  704.8	  662.3	 7688.0	...
1573609	  704.6	  662.0	 7690.0	...
1573610	  704.5	  661.9	 7691.0	...
1573611	  704.3	  661.9	 7691.0	...
1573612	  704.3	  662.1	 7692.0	...
1573613	  704.2	  662.4	 7691.0	...
1573614	  704.1	  662.6	 7691.0	...
1573615	  704.0	  662.5	 7688.0	...
1573616	  703.9	  662.5	 7686.0	...
1573617	  703.9	  662.4	 7684.0	...
1573618	  703.9	  662.2	 7684.0	...
1573619	  703.9	  662.1	 7685.0	...
1573620	  704.2	  661.9	 7685.0	...
1573621	  704.4	  661.7	 7685.0	...
1573622	  704.6	  661.5	 7685.0	...
1573623	  704.5	  661.5	 7684.0	...
1573624	  704.5	  661.7	 7681.0	...
1573625	  704.5	  661.9	 7676.0	...
1573626	  704.5	  662.0	 7670.0	...
1573627	  704.5	  662.0	 7667.0	...
1573628	  704.6	  662.4	 7665.0	...
1573629	  704.6	  662.7	 7664.0	...
1573630	  704.7	  663.0	 7664.0	...
1573631	  705.0	  662.9	 7664.0	...
1573632	  705.3	  662.8	 7663.0	...
1573633	  705.5	  662.7	 7665.0	...
1573634	  705.4	  662.7	 7667.0	...
1573635	  705.2	  662.6	 7666.0	...
1573636	  705.1	  662.6	 7663.0	...
1573637	  705.1	  662.7	 7660.0	...
1573638	  705.4	  662.9	 7660.0	...
1573639	  705.7	  663.1	 7660.0	...
1573640	  705.9	  663.2	 7659.0	...
1573641	  705.9	  663.1	 7658.0	...
1573642	  706.0	  662.6	 7652.0	...
1573643	  706.0	  662.2	 7646.0	...
1573644	  705.7	  661.9	 7642.0	...
1573645	  705.5	  662.0	 7639.0	...
1573646	  705.2	  662.4	 7636.0	...
1573647	  705.2	  662.7	 7634.0	...
1573648	  705.2	  662.9	 7633.0	...
1573649	  705.4	  662.8	 7632.0	...
1573650	  705.6	  662.8	 7632.0	...
1573651	  705.7	  662.8	 7634.0	...
1573652	  705.7	  662.8	 7636.0	...
1573653	  705.7	  662.8	 7636.0	...
1573654	  705.8	  662.8	 7637.0	...
1573655	  705.9	  662.8	 7638.0	...
1573656	  705.9	  662.8	 7638.0	...
1573657	  706.0	  662.8	 7639.0	...
1573658	  706.2	  662.9	 7638.0	...
1573659	  706.4	  663.1	 7636.0	...
1573660	  706.4	  663.6	 7635.0	...
1573661	  706.5	  663.8	 7635.0	...
1573662	  706.6	  663.9	 7634.0	...
1573663	  706.7	  663.8	 7632.0	...
1573664	  706.6	  663.7	 7630.0	...
1573665	  706.5	  663.7	 7625.0	...
1573666	  706.5	  663.6	 7620.0	...
1573667	  706.7	  663.4	 7616.0	...
1573668	  706.9	  663.3	 7616.0	...
1573669	  706.9	  663.3	 7617.0	...
1573670	  706.9	  663.3	 7617.0	...
1573671	  707.1	  663.3	 7619.0	...
1573672	  707.3	  663.2	 7620.0	...
1573673	  707.4	  663.2	 7620.0	...
1573674	  707.5	  663.1	 7618.0	...
1573675	  707.7	  662.9	 7612.0	...
1573676	  707.7	  662.7	 7607.0	...
1573677	  707.7	  662.7	 7604.0	...
1573678	  707.6	  662.7	 7606.0	...
1573679	  707.7	  663.3	 7607.0	...
1573680	  708.0	  663.9	 7608.0	...
1573681	  708.3	  664.1	 7608.0	...
1573682	  708.6	  663.7	 7608.0	...
1573683	  708.5	  663.2	 7607.0	...
1573684	  708.4	  663.1	 7606.0	...
1573685	  708.4	  662.8	 7604.0	...
1573686	  708.4	  662.6	 7601.0	...
1573687	  708.4	  662.7	 7598.0	...
1573688	  708.2	  663.3	 7597.0	...
1573689	  708.1	  663.8	 7598.0	...
1573690	  707.9	  664.0	 7598.0	...
1573691	  707.9	  664.1	 7597.0	...
1573692	  708.0	  664.1	 7596.0	...
1573693	  707.9	  663.8	 7594.0	...
1573694	  707.9	  663.7	 7592.0	...
1573695	  708.1	  663.7	 7590.0	...
1573696	  708.4	  663.9	 7588.0	...
1573697	  708.9	  663.8	 7585.0	...
1573698	  709.0	  663.7	 7583.0	...
1573699	  709.1	  663.6	 7581.0	...
1573700	  709.0	  663.5	 7579.0	...
1573701	  709.0	  663.5	 7578.0	...
1573702	  709.0	  663.5	 7577.0	...
1573703	  709.1	  663.7	 7578.0	...
1573704	  709.2	  663.9	 7578.0	...
1573705	  709.3	  664.2	 7578.0	...
1573706	  709.3	  664.4	 7580.0	...
1573707	  709.4	  664.1	 7581.0	...
1573708	  709.4	  663.5	 7579.0	...
1573709	  709.5	  663.1	 7576.0	...
1573710	  709.6	  663.4	 7573.0	...
1573711	  709.7	  663.6	 7572.0	...
1573712	  709.8	  663.7	 7570.0	...
1573713	  709.9	  663.8	 7569.0	...
1573714	  709.9	  663.8	 7569.0	...
1573715	  709.8	  664.1	 7569.0	...
1573716	  709.7	  664.3	 7570.0	...
1573717	  709.6	  664.4	 7569.0	...
1573718	  709.5	  664.2	 7568.0	...
1573719	  709.4	  664.3	 7567.0	...
1573720	  709.3	  664.5	 7564.0	...
1573721	  709.4	  664.8	 7561.0	...
1573722	  709.5	  664.4	 7560.0	...
1573723	  709.5	  664.0	 7561.0	...
1573724	  709.6	  663.7	 7563.0	...
1573725	  709.8	  664.0	 7563.0	...
1573726	  710.0	  664.3	 7562.0	...
1573727	  710.2	  664.3	 7559.0	...
1573728	  710.2	  664.1	 7555.0	...
1573729	  710.2	  664.2	 7549.0	...
1573730	  710.3	  664.5	 7545.0	...
1573731	  710.4	  664.7	 7542.0	...
1573732	  710.6	  664.5	 7541.0	...
1573733	  710.7	  664.4	 7540.0	...
1573734	  710.3	  664.4	 7539.0	...
1573735	  709.8	  664.4	 7538.0	...
1573736	  709.7	  664.4	 7539.0	...
1573737	  710.0	  664.4	 7538.0	...
1573738	  710.2	  664.3	 7537.0	...
1573739	  709.9	  664.4	 7535.0	...
1573740	  709.6	  664.4	 7535.0	...
1573741	  709.7	  664.4	 7535.0	...
1573742	  709.8	  664.2	 7533.0	...
1573743	  710.0	  664.1	 7532.0	...
1573744	  710.2	  664.2	 7532.0	...
1573745	  710.4	  664.5	 7526.0	...
1573746	  710.4	  664.9	 7520.0	...
1573747	  710.3	  665.0	 7514.0	...
1573748	  710.5	  665.0	 7514.0	...
1573749	  710.7	  665.0	 7514.0	...
1573750	  710.9	  664.9	 7516.0	...
1573751	  711.0	  664.8	 7518.0	...
1573752	  710.9	  665.3	 7518.0	...
1573753	  710.7	  665.8	 7513.0	...
1573754	  710.5	  666.3	 7507.0	...
1573755	  710.5	  666.5	 7503.0	...
1573756	  710.6	  666.2	 7504.0	...
1573757	  710.6	  665.9	 7504.0	...
1573758	  710.6	  665.5	 7503.0	...
1573759	  710.7	  665.5	 7502.0	...
1573760	  710.8	  665.5	 7502.0	...
1573761	  710.9	  665.5	 7503.0	...
1573762	  710.9	  665.5	 7503.0	...
1573763	  710.9	  665.4	 7501.0	...
1573764	  710.9	  665.5	 7498.0	...
1573765	  711.2	  665.6	 7495.0	...
1573766	  711.4	  665.8	 7494.0	...
1573767	  711.6	  666.0	 7493.0	...
1573768	  711.5	  666.3	 7493.0	...
1573769	  711.3	  666.5	 7494.0	...
1573770	  711.3	  666.5	 7495.0	...
1573771	  711.3	  666.5	 7496.0	...
1573772	  711.3	  666.1	 7496.0	...
1573773	  711.4	  665.6	 7496.0	...
1573774	  711.5	  665.1	 7493.0	...
1573775	  711.5	  665.1	 7490.0	...
1573776	  711.5	  665.5	 7489.0	...
1573777	  711.5	  666.0	 7485.0	...
1573778	  711.4	  666.5	 7481.0	...
1573779	  711.1	  666.3	 7478.0	...
1573780	  710.9	  666.0	 7478.0	...
1573781	  711.1	  666.0	 7478.0	...
1573782	  711.6	  666.1	 7477.0	...
1573783	  711.7	  666.3	 7476.0	...
1573784	  711.2	  666.3	 7476.0	...
1573785	  710.8	  666.3	 7477.0	...
1573786	  710.8	  666.1	 7478.0	...
1573787	  710.7	  665.9	 7477.0	...
1573788	  710.6	  666.2	 7474.0	...
1573789	  710.9	  666.5	 7472.0	...
1573790	  711.3	  666.8	 7471.0	...
1573791	  711.6	  666.8	 7469.0	...
1573792	  711.7	  666.8	 7467.0	...
1573793	  711.6	  666.7	 7467.0	...
1573794	  711.6	  666.6	 7469.0	...
1573795	  711.5	  666.7	 7467.0	...
1573796	  711.4	  666.8	 7464.0	...
1573797	  711.4	  666.7	 7459.0	...
1573798	  711.6	  666.5	 7456.0	...
1573799	  711.7	  666.1	 7456.0	...
1573800	  711.8	  665.8	 7459.0	...
1573801	  711.9	  666.0	 7459.0	...
1573802	  711.7	  666.4	 7458.0	...
1573803	  711.6	  666.7	 7456.0	...
1573804	  711.5	  666.8	 7453.0	...
1573805	  711.5	  666.9	 7450.0	...
1573806	  711.4	  667.1	 7446.0	...
1573807	  711.2	  667.2	 7446.0	...
1573808	  711.4	  667.2	 7446.0	...
1573809	  711.8	  667.2	 7447.0	...
1573810	  712.4	  667.2	 7447.0	...
1573811	  712.6	  667.2	 7447.0	...
1573812	  712.7	  667.3	 7445.0	...
1573813	  712.6	  667.4	 7443.0	...
1573814	  712.4	  667.6	 7440.0	...
1573815	  712.3	  667.8	 7441.0	...
1573816	  712.2	  667.9	 7442.0	...
1573817	  712.2	  667.9	 7444.0	...
1573818	  712.2	  667.9	 7446.0	...
1573819	  712.2	  667.9	 7446.0	...
1573820	  712.2	  668.0	 7443.0	...
1573821	  712.1	  668.0	 7441.0	...
1573822	  712.2	  668.0	 7435.0	...
1573823	  712.3	  668.1	 7431.0	...
1573824	  712.3	  667.9	 7429.0	...
1573825	  712.2	  667.7	 7430.0	...
1573826	  712.2	  667.6	 7431.0	...
1573827	  712.1	  667.6	 7432.0	...
1573828	  712.0	  667.7	 7433.0	...
1573829	  711.9	  667.7	 7433.0	...
1573830	  711.7	  667.9	 7432.0	...
1573831	  711.6	  668.1	 7430.0	...
1573832	  711.4	  668.2	 7427.0	...
1573833	  711.2	  668.3	 7426.0	...
1573834	  711.5	  668.2	 7425.0	...
1573835	  712.0	  668.1	 7425.0	...
1573836	  712.5	  667.9	 7424.0	...
1573837	  712.5	  667.9	 7424.0	...
1573838	  712.3	  667.9	 7422.0	...
1573839	  712.1	  667.9	 7420.0	...
1573840	  712.0	  667.9	 7418.0	...
1573841	  711.9	  667.8	 7418.0	...
1573842	  712.0	  668.0	 7418.0	...
1573843	  712.3	  668.3	 7418.0	...
1573844	  712.2	  668.6	 7418.0	...
1573845	  711.8	  668.4	 7419.0	...
1573846	  711.5	  668.2	 7418.0	...
1573847	  711.5	  667.9	 7418.0	...
1573848	  711.6	  667.7	 7418.0	...
1573849	  711.7	  667.7	 7418.0	...
1573850	  711.8	  667.7	 7417.0	...
1573851	  711.8	  667.8	 7417.0	...
1573852	  711.8	  667.8	 7415.0	...
1573853	  711.5	  667.7	 7414.0	...
1573854	  711.1	  667.5	 7414.0	...
1573855	  711.2	  667.7	 7416.0	...
1573856	  711.6	  668.2	 7417.0	...
1573857	  711.7	  668.6	 7415.0	...
1573858	  711.4	  668.7	 7410.0	...
1573859	  711.3	  668.7	 7406.0	...
1573860	  711.4	  668.5	 7401.0	...
1573861	  711.2	  668.4	 7400.0	...
1573862	  710.9	  668.2	 7402.0	...
1573863	  710.6	  668.6	 7405.0	...
1573864	  710.7	  669.0	 7407.0	...
1573865	  711.0	  669.0	 7407.0	...
1573866	  711.5	  668.6	 7406.0	...
1573867	  711.9	  668.2	 7406.0	...
1573868	  712.0	  668.3	 7405.0	...
1573869	  712.1	  668.1	 7405.0	...
1573870	  712.2	  667.9	 7403.0	...
1573871	  712.0	  667.8	 7401.0	...
1573872	  711.6	  667.8	 7400.0	...
1573873	  711.2	  667.8	 7400.0	...
1573874	  711.2	  667.8	 7401.0	...
1573875	  711.4	  667.7	 7401.0	...
1573876	  711.6	  667.8	 7402.0	...
1573877	  711.9	  668.0	 7402.0	...
1573878	  711.9	  668.1	 7402.0	...
1573879	  711.8	  668.2	 7402.0	...
1573880	  711.8	  668.3	 7400.0	...
1573881	  711.8	  668.5	 7399.0	...
1573882	  711.8	  668.6	 7395.0	...
1573883	  711.9	  668.6	 7393.0	...
1573884	  711.9	  668.3	 7390.0	...
1573885	  711.9	  668.2	 7389.0	...
1573886	  712.0	  668.2	 7388.0	...
1573887	  712.1	  668.0	 7387.0	...
1573888	  712.0	  667.8	 7388.0	...
1573889	  711.8	  667.6	 7389.0	...
1573890	  711.7	  667.6	 7389.0	...
1573891	  711.7	  667.6	 7390.0	...
1573892	  712.1	  667.6	 7392.0	...
1573893	  712.4	  668.1	 7393.0	...
1573894	  712.7	  668.6	 7394.0	...
1573895	  712.5	  668.6	 7395.0	...
1573896	  712.2	  668.1	 7395.0	...
1573897	  712.0	  667.9	 7395.0	...
1573898	  712.0	  668.2	 7395.0	...
1573899	  712.3	  668.5	 7395.0	...
1573900	  712.5	  668.6	 7393.0	...
1573901	  712.7	  668.7	 7390.0	...
1573902	  712.7	  668.8	 7388.0	...
1573903	  712.8	  668.8	 7388.0	...
1573904	  712.8	  668.7	 7390.0	...
1573905	  712.9	  668.8	 7389.0	...
1573906	  713.0	  668.9	 7386.0	...
1573907	  713.0	  668.9	 7383.0	...
1573908	  713.1	  668.8	 7384.0	...
1573909	  713.2	  668.8	 7386.0	...
1573910	  713.2	  668.8	 7387.0	...
1573911	  713.2	  668.9	 7386.0	...
1573912	  713.3	  668.7	 7383.0	...
1573913	  713.6	  668.4	 7380.0	...
1573914	  714.0	  668.5	 7379.0	...
1573915	  714.2	  668.9	 7381.0	...
1573916	  714.0	  669.4	 7382.0	...
1573917	  713.7	  669.4	 7381.0	...
1573918	  713.4	  669.5	 7380.0	...
1573919	  713.2	  669.5	 7376.0	...
1573920	  713.0	  669.6	 7372.0	...
1573921	  713.0	  669.8	 7368.0	...
1573922	  713.1	  669.9	 7367.0	...
1573923	  713.2	  669.9	 7365.0	...
1573924	  713.2	  669.9	 7365.0	...
1573925	  713.2	  669.9	 7365.0	...
1573926	  713.2	  669.6	 7366.0	...
1573927	  713.2	  669.3	 7367.0	...
1573928	  713.2	  669.0	 7366.0	...
1573929	  713.0	  669.2	 7366.0	...
1573930	  712.7	  669.2	 7367.0	...
1573931	  712.5	  669.2	 7368.0	...
1573932	  712.7	  669.2	 7368.0	...
1573933	  712.8	  669.2	 7368.0	...
1573934	  712.8	  669.3	 7370.0	...
1573935	  712.7	  669.4	 7371.0	...
1573936	  712.7	  669.5	 7374.0	...
1573937	  712.5	  669.6	 7375.0	...
1573938	  712.4	  669.7	 7376.0	...
1573939	  712.4	  669.8	 7374.0	...
1573940	  712.5	  669.7	 7371.0	...
1573941	  712.7	  669.4	 7370.0	...
1573942	  712.6	  669.3	 7372.0	...
1573943	  712.6	  669.3	 7373.0	...
1573944	  712.5	  669.3	 7373.0	...
1573945	  712.4	  669.6	 7371.0	...
1573946	  712.4	  669.8	 7370.0	...
1573947	  712.4	  670.1	 7369.0	...
1573948	  712.4	  670.1	 7369.0	...
1573949	  712.4	  670.0	 7370.0	...
1573950	  712.4	  669.8	 7370.0	...
1573951	  712.3	  669.5	 7369.0	...
1573952	  712.3	  669.6	 7368.0	...
1573953	  712.0	  670.1	 7367.0	...
1573954	  711.7	  670.5	 7363.0	...
1573955	  711.4	  670.3	 7358.0	...
1573956	  711.5	  669.9	 7359.0	...
1573957	  711.8	  669.6	 7363.0	...
1573958	  712.2	  669.7	 7369.0	...
1573959	  712.5	  669.9	 7369.0	...
1573960	  712.7	  669.9	 7366.0	...
1573961	  712.7	  669.9	 7362.0	...
1573962	  712.6	  669.8	 7358.0	...
1573963	  712.5	  669.6	 7357.0	...
1573964	  712.5	  669.6	 7359.0	...
1573965	  712.5	  669.5	 7360.0	...
1573966	  712.2	  669.5	 7363.0	...
1573967	  711.9	  669.6	 7363.0	...
1573968	  711.8	  669.6	 7365.0	...
1573969	  712.0	  669.4	 7365.0	...
1573970	  712.2	  669.2	 7364.0	...
1573971	  712.2	  669.6	 7363.0	...
1573972	  712.2	  670.1	 7363.0	...
1573973	  712.2	  670.5	 7358.0	...
1573974	  712.2	  670.4	 7353.0	...
1573975	  712.2	  670.5	 7347.0	...
1573976	  712.2	  670.5	 7346.0	...
1573977	  712.2	  670.5	 7348.0	...
1573978	  712.3	  670.4	 7352.0	...
1573979	  712.5	  670.3	 7354.0	...
1573980	  712.6	  670.4	 7351.0	...
1573981	  712.6	  670.5	 7348.0	...
1573982	  712.6	  670.6	 7347.0	...
1573983	  712.6	  670.5	 7346.0	...
1573984	  712.5	  670.6	 7346.0	...
1573985	  712.4	  670.5	 7347.0	...
1573986	  712.3	  670.4	 7347.0	...
1573987	  712.2	  670.3	 7347.0	...
1573988	  712.0	  670.2	 7348.0	...
1573989	  712.3	  670.2	 7350.0	...
1573990	  712.6	  670.2	 7355.0	...
1573991	  712.9	  670.2	 7359.0	...
1573992	  712.8	  670.2	 7361.0	...
1573993	  712.7	  670.3	 7361.0	...
1573994	  712.6	  670.4	 7359.0	...
1573995	  712.5	  670.4	 7358.0	...
1573996	  712.4	  670.5	 7355.0	...
1573997	  712.3	  670.5	 7354.0	...
1573998	  712.2	  670.5	 7352.0	...
1573999	  712.2	  670.2	 7352.0	...
1574000	  712.3	  669.9	 7355.0	...
1574001	  712.4	  669.6	 7359.0	...
1574002	  712.5	  669.7	 7362.0	...
1574003	  712.5	  669.8	 7362.0	...
1574004	  712.6	  669.8	 7362.0	...
1574005	  712.6	  669.8	 7361.0	...
1574006	  712.6	  669.7	 7361.0	...
1574007	  712.6	  669.7	 7361.0	...
1574008	  712.8	  669.7	 7361.0	...
1574009	  712.9	  669.6	 7361.0	...
1574010	  713.1	  669.6	 7361.0	...
1574011	  713.1	  669.5	 7361.0	...
1574012	  712.9	  669.4	 7361.0	...
1574013	  712.7	  669.5	 7362.0	...
1574014	  712.4	  669.7	 7364.0	...
1574015	  712.4	  669.8	 7366.0	...
1574016	  712.4	  670.0	 7370.0	...
1574017	  712.4	  670.1	 7373.0	...
1574018	  712.4	  670.2	 7373.0	...
1574019	  712.4	  670.1	 7370.0	...
1574020	  712.4	  669.9	 7370.0	...
1574021	  712.5	  670.1	 7373.0	...
1574022	  712.7	  670.5	 7375.0	...
1574023	  712.9	  670.8	 7376.0	...
1574024	  712.9	  670.6	 7376.0	...
1574025	  713.0	  670.3	 7375.0	...
1574026	  713.0	  670.3	 7375.0	...
1574027	  712.9	  670.0	 7375.0	...
1574028	  712.7	  669.7	 7375.0	...
1574029	  712.7	  669.7	 7373.0	...
1574030	  712.8	  670.1	 7371.0	...
1574031	  712.9	  670.2	 7371.0	...
1574032	  713.0	  670.0	 7370.0	...
1574033	  713.0	  669.8	 7369.0	...
1574034	  712.9	  669.8	 7368.0	...
1574035	  712.7	  669.8	 7367.0	...
1574036	  712.6	  669.8	 7366.0	...
1574037	  712.5	  669.7	 7365.0	...
1574038	  712.4	  669.3	 7364.0	...
1574039	  712.3	  668.9	 7363.0	...
1574040	  712.3	  668.6	 7362.0	...
1574041	  712.3	  668.7	 7364.0	...
1574042	  712.4	  668.8	 7366.0	...
1574043	  712.4	  668.9	 7368.0	...
1574044	  712.5	  668.9	 7366.0	...
1574045	  712.6	  668.9	 7368.0	...
1574046	  712.5	  668.8	 7371.0	...
1574047	  712.5	  668.8	 7374.0	...
1574048	  712.5	  668.8	 7371.0	...
1574049	  712.5	  668.9	 7368.0	...
1574050	  712.6	  669.2	 7365.0	...
1574051	  712.7	  669.5	 7364.0	...
1574052	  712.9	  669.5	 7364.0	...
1574053	  713.1	  669.4	 7365.0	...
1574054	  713.2	  669.4	 7366.0	...
1574055	  713.1	  669.3	 7372.0	...
1574056	  712.9	  669.3	 7376.0	...
1574057	  712.7	  669.3	 7380.0	...
1574058	  712.7	  669.3	 7379.0	...
1574059	  712.5	  669.3	 7377.0	...
1574060	  712.3	  669.3	 7375.0	...
1574061	  712.3	  669.2	 7373.0	...
1574062	  712.6	  669.2	 7372.0	...
1574063	  712.9	  669.2	 7372.0	...
1574064	  712.8	  669.3	 7373.0	...
1574065	  712.6	  669.3	 7373.0	...
1574066	  712.5	  669.5	 7373.0	...
1574067	  712.2	  669.8	 7374.0	...
1574068	  712.1	  670.0	 7374.0	...
1574069	  712.0	  670.3	 7374.0	...
1574070	  712.2	  670.6	 7374.0	...
1574071	  712.4	  670.7	 7378.0	...
1574072	  712.5	  670.6	 7381.0	...
1574073	  712.6	  670.5	 7385.0	...
1574074	  712.7	  670.3	 7385.0	...
1574075	  712.8	  670.3	 7385.0	...
1574076	  712.9	  670.2	 7385.0	...
1574077	  712.7	  670.4	 7385.0	...
1574078	  712.5	  670.5	 7385.0	...
1574079	  712.3	  670.5	 7385.0	...
1574080	  712.3	  670.4	 7389.0	...
1574081	  712.3	  670.5	 7393.0	...
1574082	  712.3	  670.5	 7392.0	...
1574083	  712.3	  670.2	 7387.0	...
[truncated: 4,262,515 more chars]
