# Supplementary material for: With an eye on uncertainty: Modelling pupillary responses to environmental volatility
Source: PLoS Comput Biol. 2019 Jul 5;15(7):e1007126. doi: 10.1371/journal.pcbi.1007126 (PMC6636765; doi:10.1371/journal.pcbi.1007126)
Supplement: S7 Data — Zip file containing the pupillometry data for participant 7. (ZIP) [file pcbi.1007126.s007.zip › P7/trial4.asc]

** CONVERTED FROM C:\Users\tparr\Documents\PVR\P7_1412\trial4.edf using edfapi 3.1 Win32 Nov 24 2009 on Thu Dec 14 09:51:35 2017
** DATE: Thu Dec 14 10:20:35 2017
** TYPE: EDF_FILE BINARY EVENT SAMPLE TAGGED
** VERSION: EYELINK II 1
** SOURCE: EYELINK CL
** EYELINK II CL v4.48 Nov 25 2009
** CAMERA: EyeLink CL Version 1.4 Sensor=BHA
** SERIAL NUMBER: CL1-AAD42
** CAMERA_CONFIG: AAD42140.SCD
**

MSG	1419819 RECCFG CR 1000 2 0 R
MSG	1419819 ELCLCFG MTABLER
MSG	1419819 GAZE_COORDS 0.00 0.00 1599.00 1199.00
MSG	1419819 THRESHOLDS R 100 225
MSG	1419819 ELCL_PROC CENTROID (3)
MSG	1419819 ELCL_PCR_PARAM 5 3.0
START	1419820 	RIGHT	SAMPLES	EVENTS
PRESCALER	1
VPRESCALER	1
PUPIL	AREA
EVENTS	GAZE	RIGHT	RATE	1000.00	TRACKING	CR	FILTER	2
SAMPLES	GAZE	RIGHT	RATE	1000.00	TRACKING	CR	FILTER	2
MSG	1419820 !MODE RECORD CR 1000 2 0 R
1419820	  688.9	  547.1	 9730.0	...
INPUT	1419820	127
1419821	  689.1	  547.4	 9728.0	...
1419822	  689.2	  547.7	 9726.0	...
1419823	  689.2	  548.0	 9723.0	...
1419824	  689.2	  548.2	 9717.0	...
1419825	  689.0	  548.4	 9712.0	...
1419826	  688.9	  548.7	 9708.0	...
SFIX R   1419827
1419827	  688.7	  548.7	 9709.0	...
1419828	  688.8	  548.7	 9713.0	...
1419829	  688.9	  548.7	 9717.0	...
1419830	  689.1	  548.7	 9720.0	...
1419831	  689.3	  548.7	 9720.0	...
1419832	  689.6	  548.7	 9720.0	...
1419833	  689.7	  548.8	 9719.0	...
1419834	  689.8	  549.1	 9717.0	...
1419835	  689.9	  549.4	 9720.0	...
1419836	  690.0	  549.7	 9723.0	...
1419837	  690.0	  549.8	 9726.0	...
1419838	  689.9	  549.8	 9725.0	...
1419839	  689.7	  549.9	 9720.0	...
1419840	  689.5	  550.0	 9714.0	...
1419841	  689.3	  550.1	 9709.0	...
1419842	  689.2	  550.1	 9710.0	...
1419843	  689.1	  550.4	 9713.0	...
1419844	  689.0	  550.8	 9711.0	...
1419845	  688.9	  551.2	 9705.0	...
1419846	  688.9	  551.3	 9699.0	...
1419847	  689.0	  551.2	 9695.0	...
1419848	  689.0	  551.1	 9692.0	...
1419849	  689.3	  551.0	 9691.0	...
1419850	  689.7	  551.0	 9690.0	...
1419851	  690.1	  551.0	 9689.0	...
1419852	  690.2	  551.1	 9686.0	...
1419853	  689.8	  551.1	 9683.0	...
1419854	  689.5	  551.3	 9682.0	...
1419855	  689.3	  551.8	 9681.0	...
1419856	  689.3	  552.5	 9673.0	...
1419857	  689.4	  553.0	 9665.0	...
1419858	  689.4	  553.3	 9659.0	...
1419859	  689.4	  553.2	 9662.0	...
1419860	  689.3	  553.1	 9665.0	...
1419861	  689.1	  553.0	 9668.0	...
1419862	  688.9	  552.7	 9669.0	...
1419863	  688.9	  552.5	 9669.0	...
1419864	  689.0	  552.2	 9669.0	...
1419865	  689.1	  552.0	 9667.0	...
1419866	  689.2	  551.9	 9666.0	...
1419867	  689.6	  552.0	 9662.0	...
1419868	  690.0	  552.3	 9656.0	...
1419869	  690.4	  552.5	 9650.0	...
1419870	  690.3	  552.6	 9646.0	...
1419871	  689.9	  553.1	 9647.0	...
1419872	  689.6	  553.5	 9648.0	...
1419873	  689.5	  553.8	 9650.0	...
1419874	  689.7	  553.7	 9651.0	...
1419875	  689.8	  553.7	 9651.0	...
1419876	  689.7	  553.7	 9649.0	...
1419877	  689.6	  553.7	 9648.0	...
1419878	  689.6	  553.7	 9648.0	...
1419879	  689.7	  553.2	 9649.0	...
1419880	  689.7	  552.6	 9644.0	...
1419881	  690.4	  551.9	 9639.0	...
1419882	  691.0	  551.7	 9635.0	...
1419883	  691.2	  551.9	 9631.0	...
1419884	  690.9	  552.2	 9627.0	...
1419885	  690.6	  552.7	 9619.0	...
1419886	  690.6	  553.5	 9616.0	...
1419887	  690.5	  554.4	 9612.0	...
1419888	  690.4	  554.8	 9611.0	...
1419889	  690.2	  554.5	 9610.0	...
1419890	  690.0	  554.1	 9609.0	...
1419891	  689.8	  553.8	 9609.0	...
1419892	  689.6	  553.8	 9609.0	...
1419893	  689.5	  553.7	 9603.0	...
1419894	  689.0	  553.5	 9597.0	...
1419895	  688.5	  553.2	 9595.0	...
1419896	  687.0	  552.8	 9598.0	...
1419897	  685.8	  552.6	 9602.0	...
1419898	  683.8	  552.2	 9602.0	...
1419899	  682.1	  552.0	 9601.0	...
1419900	  680.1	  551.6	 9600.0	...
1419901	  678.9	  551.4	 9599.0	...
1419902	  677.7	  550.9	 9598.0	...
1419903	  676.9	  550.5	 9595.0	...
1419904	  676.0	  550.1	 9593.0	...
1419905	  675.8	  549.9	 9591.0	...
1419906	  675.7	  549.9	 9587.0	...
1419907	  676.0	  549.9	 9581.0	...
1419908	  676.3	  549.9	 9576.0	...
1419909	  676.6	  549.9	 9575.0	...
1419910	  677.5	  549.8	 9573.0	...
1419911	  678.3	  549.7	 9571.0	...
1419912	  679.2	  549.0	 9567.0	...
1419913	  679.3	  548.4	 9564.0	...
1419914	  679.7	  547.7	 9566.0	...
1419915	  680.1	  547.8	 9571.0	...
1419916	  680.4	  548.0	 9573.0	...
1419917	  680.5	  548.1	 9569.0	...
1419918	  680.7	  548.4	 9562.0	...
1419919	  680.8	  549.0	 9559.0	...
1419920	  680.9	  549.7	 9556.0	...
1419921	  680.8	  550.2	 9554.0	...
1419922	  680.8	  550.6	 9552.0	...
1419923	  680.7	  550.8	 9551.0	...
1419924	  680.8	  550.7	 9550.0	...
1419925	  680.8	  550.4	 9548.0	...
1419926	  680.8	  549.9	 9546.0	...
1419927	  680.6	  549.7	 9544.0	...
1419928	  680.4	  549.2	 9541.0	...
1419929	  680.3	  549.0	 9540.0	...
1419930	  680.5	  548.8	 9540.0	...
1419931	  680.7	  548.9	 9540.0	...
1419932	  680.8	  549.1	 9542.0	...
1419933	  680.8	  549.3	 9543.0	...
1419934	  680.8	  549.6	 9544.0	...
1419935	  680.7	  549.6	 9543.0	...
1419936	  680.6	  549.5	 9541.0	...
1419937	  680.5	  549.9	 9537.0	...
1419938	  680.4	  550.3	 9530.0	...
1419939	  680.3	  550.2	 9524.0	...
1419940	  680.2	  549.3	 9520.0	...
1419941	  680.2	  548.4	 9520.0	...
1419942	  680.3	  548.1	 9517.0	...
1419943	  680.5	  548.3	 9513.0	...
1419944	  680.6	  548.5	 9508.0	...
1419945	  681.0	  548.6	 9507.0	...
1419946	  681.2	  548.6	 9506.0	...
1419947	  681.5	  548.6	 9507.0	...
1419948	  681.4	  548.8	 9505.0	...
1419949	  681.4	  549.1	 9503.0	...
1419950	  681.4	  549.2	 9499.0	...
1419951	  681.5	  549.0	 9497.0	...
1419952	  681.6	  548.7	 9495.0	...
1419953	  681.4	  548.6	 9494.0	...
1419954	  681.0	  548.6	 9491.0	...
1419955	  680.7	  548.7	 9484.0	...
1419956	  680.9	  548.8	 9478.0	...
1419957	  681.1	  549.0	 9477.0	...
1419958	  681.2	  549.1	 9477.0	...
1419959	  681.3	  549.2	 9475.0	...
1419960	  681.3	  549.2	 9472.0	...
1419961	  681.4	  549.3	 9475.0	...
1419962	  681.5	  549.4	 9482.0	...
1419963	  681.7	  549.7	 9483.0	...
1419964	  682.0	  550.0	 9477.0	...
1419965	  682.2	  550.3	 9471.0	...
1419966	  682.3	  550.2	 9471.0	...
1419967	  682.5	  549.7	 9467.0	...
1419968	  682.5	  549.3	 9463.0	...
1419969	  682.3	  548.8	 9460.0	...
1419970	  681.9	  548.8	 9460.0	...
1419971	  681.6	  549.0	 9458.0	...
1419972	  681.8	  549.1	 9457.0	...
1419973	  682.0	  549.3	 9456.0	...
1419974	  682.2	  549.3	 9455.0	...
1419975	  682.2	  549.3	 9454.0	...
1419976	  682.7	  549.0	 9452.0	...
1419977	  683.1	  548.8	 9450.0	...
1419978	  683.5	  548.7	 9447.0	...
1419979	  683.5	  548.7	 9445.0	...
1419980	  683.6	  548.7	 9443.0	...
1419981	  683.7	  548.8	 9443.0	...
1419982	  683.9	  548.9	 9442.0	...
1419983	  683.5	  549.1	 9440.0	...
1419984	  683.1	  549.3	 9437.0	...
1419985	  682.8	  549.3	 9435.0	...
1419986	  682.9	  549.1	 9433.0	...
1419987	  683.0	  548.8	 9431.0	...
1419988	  682.6	  548.6	 9431.0	...
1419989	  682.3	  548.7	 9431.0	...
1419990	  682.2	  549.4	 9432.0	...
1419991	  682.4	  550.0	 9430.0	...
1419992	  682.8	  550.2	 9428.0	...
1419993	  682.9	  549.7	 9425.0	...
1419994	  682.9	  549.3	 9421.0	...
1419995	  682.8	  549.4	 9416.0	...
1419996	  683.1	  549.6	 9410.0	...
1419997	  683.6	  549.9	 9405.0	...
1419998	  684.0	  549.9	 9402.0	...
1419999	  684.0	  549.9	 9401.0	...
1420000	  683.8	  549.8	 9402.0	...
1420001	  683.7	  549.8	 9401.0	...
1420002	  683.6	  549.9	 9398.0	...
1420003	  683.6	  549.9	 9396.0	...
1420004	  683.5	  549.8	 9394.0	...
1420005	  683.5	  549.8	 9392.0	...
1420006	  683.3	  549.8	 9391.0	...
1420007	  683.2	  549.9	 9391.0	...
1420008	  683.1	  550.0	 9392.0	...
1420009	  683.3	  549.8	 9393.0	...
1420010	  683.4	  549.6	 9393.0	...
1420011	  683.5	  549.5	 9387.0	...
1420012	  683.4	  549.7	 9381.0	...
1420013	  683.4	  549.8	 9374.0	...
1420014	  683.5	  549.8	 9373.0	...
1420015	  683.7	  549.8	 9371.0	...
1420016	  683.8	  550.1	 9370.0	...
1420017	  683.7	  550.4	 9369.0	...
1420018	  683.6	  550.8	 9369.0	...
1420019	  683.5	  550.6	 9367.0	...
1420020	  683.5	  550.4	 9364.0	...
1420021	  684.0	  550.3	 9360.0	...
1420022	  684.4	  550.4	 9358.0	...
1420023	  684.8	  550.5	 9356.0	...
1420024	  684.7	  550.6	 9355.0	...
1420025	  684.7	  550.7	 9355.0	...
1420026	  684.8	  550.7	 9355.0	...
1420027	  684.9	  550.6	 9354.0	...
1420028	  684.9	  550.6	 9353.0	...
1420029	  684.8	  550.7	 9350.0	...
1420030	  684.8	  550.8	 9348.0	...
1420031	  684.8	  551.3	 9346.0	...
1420032	  684.9	  551.7	 9345.0	...
1420033	  684.9	  552.0	 9344.0	...
1420034	  684.8	  552.0	 9340.0	...
1420035	  684.8	  551.8	 9336.0	...
1420036	  684.7	  551.6	 9331.0	...
1420037	  684.9	  551.9	 9329.0	...
1420038	  685.3	  552.4	 9327.0	...
1420039	  685.6	  552.9	 9326.0	...
1420040	  685.7	  552.8	 9324.0	...
1420041	  685.5	  553.1	 9321.0	...
1420042	  685.4	  553.3	 9317.0	...
1420043	  685.2	  553.7	 9312.0	...
1420044	  685.2	  554.0	 9307.0	...
1420045	  685.2	  554.2	 9304.0	...
1420046	  685.3	  554.4	 9305.0	...
1420047	  685.5	  554.5	 9301.0	...
1420048	  685.9	  554.6	 9297.0	...
1420049	  686.3	  554.7	 9296.0	...
1420050	  686.3	  554.8	 9298.0	...
1420051	  685.9	  555.0	 9297.0	...
1420052	  685.4	  554.9	 9293.0	...
1420053	  685.4	  554.7	 9289.0	...
1420054	  685.6	  554.3	 9289.0	...
1420055	  686.0	  554.2	 9287.0	...
1420056	  686.2	  554.2	 9286.0	...
1420057	  686.2	  554.4	 9284.0	...
1420058	  686.0	  554.7	 9283.0	...
1420059	  685.8	  555.0	 9282.0	...
1420060	  685.9	  555.2	 9278.0	...
1420061	  685.9	  555.4	 9275.0	...
1420062	  685.8	  555.3	 9271.0	...
1420063	  685.7	  555.1	 9271.0	...
1420064	  685.7	  555.1	 9270.0	...
1420065	  685.6	  555.3	 9266.0	...
1420066	  685.5	  555.4	 9265.0	...
1420067	  685.5	  555.2	 9263.0	...
1420068	  686.0	  554.9	 9264.0	...
1420069	  686.4	  554.8	 9263.0	...
1420070	  686.7	  555.0	 9263.0	...
1420071	  686.5	  555.4	 9264.0	...
1420072	  686.4	  555.5	 9257.0	...
1420073	  686.3	  555.6	 9251.0	...
1420074	  686.3	  555.6	 9243.0	...
1420075	  686.4	  555.3	 9239.0	...
1420076	  686.2	  555.1	 9233.0	...
1420077	  686.1	  554.9	 9229.0	...
1420078	  686.0	  555.1	 9227.0	...
1420079	  686.1	  555.3	 9227.0	...
1420080	  686.2	  555.4	 9227.0	...
1420081	  686.0	  555.2	 9227.0	...
1420082	  685.9	  555.0	 9226.0	...
1420083	  685.9	  554.8	 9226.0	...
1420084	  686.2	  554.8	 9225.0	...
1420085	  686.7	  554.8	 9222.0	...
1420086	  687.0	  554.8	 9219.0	...
1420087	  687.2	  554.7	 9217.0	...
1420088	  687.2	  555.0	 9216.0	...
1420089	  687.4	  555.1	 9215.0	...
1420090	  687.5	  555.2	 9215.0	...
1420091	  687.6	  555.2	 9208.0	...
1420092	  687.3	  555.5	 9201.0	...
1420093	  687.2	  555.8	 9192.0	...
1420094	  687.2	  556.1	 9191.0	...
1420095	  687.2	  556.1	 9193.0	...
1420096	  687.3	  556.2	 9197.0	...
1420097	  687.5	  556.3	 9200.0	...
1420098	  687.7	  556.5	 9200.0	...
1420099	  687.9	  556.4	 9196.0	...
1420100	  688.0	  556.3	 9191.0	...
1420101	  687.5	  556.3	 9185.0	...
1420102	  687.1	  556.4	 9181.0	...
1420103	  686.6	  556.7	 9176.0	...
1420104	  686.6	  556.9	 9173.0	...
1420105	  686.9	  557.1	 9171.0	...
1420106	  687.3	  557.2	 9171.0	...
1420107	  687.7	  557.5	 9172.0	...
1420108	  687.7	  557.8	 9171.0	...
1420109	  688.2	  558.0	 9171.0	...
1420110	  688.7	  557.9	 9172.0	...
1420111	  689.2	  557.7	 9172.0	...
1420112	  689.3	  557.8	 9165.0	...
1420113	  689.4	  558.1	 9157.0	...
1420114	  689.5	  558.4	 9149.0	...
1420115	  689.5	  558.7	 9150.0	...
1420116	  689.4	  559.2	 9151.0	...
1420117	  689.3	  559.5	 9149.0	...
1420118	  689.2	  560.0	 9147.0	...
1420119	  689.1	  560.0	 9144.0	...
1420120	  689.1	  560.1	 9144.0	...
1420121	  689.3	  560.3	 9144.0	...
1420122	  689.3	  560.6	 9142.0	...
1420123	  689.3	  561.0	 9140.0	...
1420124	  689.5	  561.1	 9133.0	...
1420125	  689.8	  561.2	 9128.0	...
1420126	  690.2	  561.2	 9123.0	...
1420127	  690.2	  561.0	 9122.0	...
1420128	  690.3	  560.7	 9122.0	...
1420129	  690.3	  560.4	 9124.0	...
1420130	  690.3	  560.5	 9125.0	...
1420131	  690.4	  561.0	 9125.0	...
1420132	  690.6	  561.4	 9125.0	...
1420133	  690.7	  562.2	 9122.0	...
1420134	  690.9	  562.6	 9119.0	...
1420135	  691.0	  563.1	 9114.0	...
1420136	  691.5	  563.4	 9112.0	...
1420137	  692.0	  563.6	 9108.0	...
1420138	  692.4	  564.0	 9108.0	...
1420139	  692.8	  564.2	 9107.0	...
1420140	  693.5	  565.2	 9105.0	...
1420141	  694.1	  565.9	 9103.0	...
1420142	  694.6	  566.6	 9101.0	...
1420143	  694.7	  566.8	 9095.0	...
1420144	  694.7	  567.3	 9088.0	...
1420145	  694.8	  568.4	 9082.0	...
1420146	  694.8	  569.6	 9078.0	...
1420147	  694.8	  570.8	 9069.0	...
1420148	  694.9	  571.4	 9061.0	...
1420149	  695.3	  571.7	 9053.0	...
1420150	  695.7	  571.7	 9054.0	...
1420151	  696.0	  571.6	 9056.0	...
1420152	  696.0	  571.1	 9061.0	...
1420153	  696.0	  570.0	 9067.0	...
1420154	  695.9	  568.8	 9072.0	...
1420155	  696.0	  567.5	 9075.0	...
EFIX R   1419827	1420155	329	  685.9	  553.3	   9413
SSACC R  1420156
1420156	  696.2	  566.8	 9075.0	...
1420157	  696.2	  566.4	 9075.0	...
1420158	  696.2	  566.5	 9075.0	...
1420159	  696.3	  566.9	 9074.0	...
1420160	  696.6	  568.3	 9066.0	...
1420161	  697.1	  570.8	 9058.0	...
1420162	  697.9	  575.0	 9040.0	...
1420163	  698.7	  580.5	 9019.0	...
1420164	  699.5	  586.9	 8992.0	...
1420165	  700.2	  594.4	 8959.0	...
1420166	  701.2	  603.7	 8930.0	...
1420167	  702.2	  615.0	 8889.0	...
1420168	  704.5	  627.5	 8842.0	...
1420169	  706.8	  640.6	 8782.0	...
1420170	  709.3	  655.7	 8726.0	...
1420171	  710.5	  670.8	 8671.0	...
1420172	  712.3	  688.2	 8609.0	...
1420173	  714.3	  705.9	 8537.0	...
1420174	  717.1	  725.8	 8464.0	...
1420175	  719.9	  744.9	 8386.0	...
1420176	  722.9	  765.2	 8307.0	...
1420177	  725.9	  786.2	 8216.0	...
1420178	  728.5	  809.0	 8124.0	...
1420179	  731.4	  832.6	 8027.0	...
1420180	  734.7	  856.8	 7930.0	...
1420181	  738.6	  881.4	 7826.0	...
1420182	  743.3	  906.8	 7714.0	...
1420183	  748.4	  933.5	 7600.0	...
1420184	  753.9	  962.5	 7482.0	...
1420185	  759.4	  993.8	 7349.0	...
1420186	  765.5	 1026.8	 7207.0	...
1420187	  771.1	 1061.0	 7061.0	...
1420188	  776.0	 1095.7	 6908.0	...
1420189	  779.8	 1130.6	 6761.0	...
1420190	  783.8	 1165.9	 6605.0	...
1420191	  788.1	 1202.6	 6448.0	...
1420192	  792.3	 1238.0	 6285.0	...
1420193	  797.4	 1273.1	 6129.0	...
1420194	  804.1	 1309.3	 5973.0	...
1420195	  813.4	 1349.3	 5797.0	...
1420196	  825.8	 1392.1	 5588.0	...
1420197	  840.8	 1436.4	 5372.0	...
1420198	  859.1	 1484.4	 5132.0	...
1420199	  881.2	 1536.4	 4880.0	...
1420200	  907.8	 1593.3	 4608.0	...
1420201	  936.2	 1652.2	 4347.0	...
1420202	  967.2	 1713.9	 4086.0	...
1420203	  999.3	 1781.1	 3806.0	...
1420204	 1028.8	 1845.3	 3534.0	...
1420205	 1046.5	 1887.8	 3352.0	...
1420206	 1053.0	 1904.5	 3278.0	...
1420207	 1053.0	 1904.5	 3278.0	...
SBLINK R 1420208
1420208	   .	   .	    0.0	...
1420209	   .	   .	    0.0	...
1420210	   .	   .	    0.0	...
1420211	   .	   .	    0.0	...
1420212	   .	   .	    0.0	...
1420213	   .	   .	    0.0	...
1420214	   .	   .	    0.0	...
1420215	   .	   .	    0.0	...
1420216	   .	   .	    0.0	...
1420217	   .	   .	    0.0	...
1420218	   .	   .	    0.0	...
1420219	   .	   .	    0.0	...
1420220	   .	   .	    0.0	...
1420221	   .	   .	    0.0	...
1420222	   .	   .	    0.0	...
1420223	   .	   .	    0.0	...
1420224	   .	   .	    0.0	...
1420225	   .	   .	    0.0	...
1420226	   .	   .	    0.0	...
1420227	   .	   .	    0.0	...
1420228	   .	   .	    0.0	...
1420229	   .	   .	    0.0	...
1420230	   .	   .	    0.0	...
1420231	   .	   .	    0.0	...
1420232	   .	   .	    0.0	...
1420233	   .	   .	    0.0	...
1420234	   .	   .	    0.0	...
1420235	   .	   .	    0.0	...
1420236	   .	   .	    0.0	...
1420237	   .	   .	    0.0	...
1420238	   .	   .	    0.0	...
1420239	   .	   .	    0.0	...
1420240	   .	   .	    0.0	...
1420241	   .	   .	    0.0	...
1420242	   .	   .	    0.0	...
1420243	   .	   .	    0.0	...
1420244	   .	   .	    0.0	...
1420245	   .	   .	    0.0	...
1420246	   .	   .	    0.0	...
1420247	   .	   .	    0.0	...
1420248	   .	   .	    0.0	...
1420249	   .	   .	    0.0	...
1420250	   .	   .	    0.0	...
1420251	   .	   .	    0.0	...
1420252	   .	   .	    0.0	...
1420253	   .	   .	    0.0	...
1420254	   .	   .	    0.0	...
1420255	   .	   .	    0.0	...
1420256	   .	   .	    0.0	...
1420257	   .	   .	    0.0	...
1420258	   .	   .	    0.0	...
1420259	   .	   .	    0.0	...
1420260	   .	   .	    0.0	...
1420261	   .	   .	    0.0	...
1420262	   .	   .	    0.0	...
1420263	   .	   .	    0.0	...
1420264	   .	   .	    0.0	...
1420265	   .	   .	    0.0	...
1420266	   .	   .	    0.0	...
1420267	   .	   .	    0.0	...
1420268	   .	   .	    0.0	...
1420269	   .	   .	    0.0	...
1420270	   .	   .	    0.0	...
1420271	   .	   .	    0.0	...
1420272	   .	   .	    0.0	...
1420273	   .	   .	    0.0	...
1420274	   .	   .	    0.0	...
1420275	   .	   .	    0.0	...
1420276	   .	   .	    0.0	...
1420277	   .	   .	    0.0	...
1420278	   .	   .	    0.0	...
1420279	   .	   .	    0.0	...
1420280	   .	   .	    0.0	...
1420281	   .	   .	    0.0	...
1420282	   .	   .	    0.0	...
1420283	   .	   .	    0.0	...
1420284	   .	   .	    0.0	...
1420285	   .	   .	    0.0	...
1420286	   .	   .	    0.0	...
1420287	   .	   .	    0.0	...
1420288	   .	   .	    0.0	...
1420289	   .	   .	    0.0	...
1420290	   .	   .	    0.0	...
1420291	   .	   .	    0.0	...
1420292	   .	   .	    0.0	...
1420293	   .	   .	    0.0	...
1420294	   .	   .	    0.0	...
1420295	   .	   .	    0.0	...
1420296	   .	   .	    0.0	...
1420297	   .	   .	    0.0	...
1420298	   .	   .	    0.0	...
1420299	   .	   .	    0.0	...
1420300	   .	   .	    0.0	...
1420301	   .	   .	    0.0	...
1420302	   .	   .	    0.0	...
1420303	   .	   .	    0.0	...
1420304	   .	   .	    0.0	...
1420305	   .	   .	    0.0	...
1420306	   .	   .	    0.0	...
1420307	   .	   .	    0.0	...
1420308	   .	   .	    0.0	...
1420309	   .	   .	    0.0	...
1420310	   .	   .	    0.0	...
1420311	   .	   .	    0.0	...
1420312	   .	   .	    0.0	...
1420313	   .	   .	    0.0	...
1420314	   .	   .	    0.0	...
1420315	   .	   .	    0.0	...
1420316	   .	   .	    0.0	...
1420317	   .	   .	    0.0	...
1420318	   .	   .	    0.0	...
1420319	   .	   .	    0.0	...
1420320	   .	   .	    0.0	...
1420321	   .	   .	    0.0	...
1420322	   .	   .	    0.0	...
1420323	   .	   .	    0.0	...
1420324	   .	   .	    0.0	...
1420325	   .	   .	    0.0	...
1420326	   .	   .	    0.0	...
1420327	   .	   .	    0.0	...
1420328	   .	   .	    0.0	...
1420329	   .	   .	    0.0	...
1420330	   .	   .	    0.0	...
1420331	   .	   .	    0.0	...
1420332	   .	   .	    0.0	...
1420333	   .	   .	    0.0	...
1420334	   .	   .	    0.0	...
1420335	   .	   .	    0.0	...
1420336	   .	   .	    0.0	...
1420337	   .	   .	    0.0	...
1420338	   .	   .	    0.0	...
1420339	   .	   .	    0.0	...
1420340	   .	   .	    0.0	...
1420341	   .	   .	    0.0	...
1420342	   .	   .	    0.0	...
1420343	   .	   .	    0.0	...
1420344	   .	   .	    0.0	...
1420345	   .	   .	    0.0	...
1420346	   .	   .	    0.0	...
1420347	   .	   .	    0.0	...
1420348	   .	   .	    0.0	...
1420349	   .	   .	    0.0	...
1420350	   .	   .	    0.0	...
1420351	   .	   .	    0.0	...
1420352	   .	   .	    0.0	...
1420353	   .	   .	    0.0	...
1420354	   .	   .	    0.0	...
1420355	   .	   .	    0.0	...
1420356	   .	   .	    0.0	...
1420357	   .	   .	    0.0	...
1420358	   .	   .	    0.0	...
1420359	   .	   .	    0.0	...
1420360	   .	   .	    0.0	...
1420361	   .	   .	    0.0	...
1420362	   .	   .	    0.0	...
1420363	   .	   .	    0.0	...
1420364	   .	   .	    0.0	...
1420365	   .	   .	    0.0	...
1420366	   .	   .	    0.0	...
1420367	   .	   .	    0.0	...
1420368	   .	   .	    0.0	...
1420369	   .	   .	    0.0	...
1420370	   .	   .	    0.0	...
1420371	   .	   .	    0.0	...
1420372	   .	   .	    0.0	...
1420373	   .	   .	    0.0	...
1420374	   .	   .	    0.0	...
1420375	   .	   .	    0.0	...
1420376	   .	   .	    0.0	...
1420377	   .	   .	    0.0	...
1420378	   .	   .	    0.0	...
1420379	   .	   .	    0.0	...
1420380	   .	   .	    0.0	...
1420381	   .	   .	    0.0	...
1420382	   .	   .	    0.0	...
1420383	   .	   .	    0.0	...
1420384	   .	   .	    0.0	...
1420385	   .	   .	    0.0	...
1420386	   .	   .	    0.0	...
1420387	   .	   .	    0.0	...
1420388	   .	   .	    0.0	...
1420389	   .	   .	    0.0	...
1420390	   .	   .	    0.0	...
1420391	   .	   .	    0.0	...
1420392	   .	   .	    0.0	...
1420393	   .	   .	    0.0	...
1420394	   .	   .	    0.0	...
1420395	   .	   .	    0.0	...
1420396	   .	   .	    0.0	...
1420397	   .	   .	    0.0	...
1420398	   .	   .	    0.0	...
1420399	   .	   .	    0.0	...
1420400	   .	   .	    0.0	...
1420401	   .	   .	    0.0	...
1420402	   .	   .	    0.0	...
1420403	   .	   .	    0.0	...
1420404	   .	   .	    0.0	...
1420405	   .	   .	    0.0	...
1420406	   .	   .	    0.0	...
1420407	   .	   .	    0.0	...
EBLINK R 1420208	1420407	200
1420408	 1226.1	 1840.9	 3235.0	...
1420409	 1226.1	 1840.9	 3235.0	...
1420410	 1222.8	 1830.2	 3266.0	...
1420411	 1214.7	 1812.4	 3332.0	...
1420412	 1201.1	 1786.3	 3442.0	...
1420413	 1185.0	 1760.8	 3558.0	...
1420414	 1167.3	 1733.2	 3685.0	...
1420415	 1150.1	 1705.2	 3799.0	...
1420416	 1132.1	 1676.0	 3936.0	...
1420417	 1116.2	 1646.4	 4069.0	...
1420418	 1099.2	 1617.2	 4211.0	...
1420419	 1084.5	 1590.6	 4333.0	...
1420420	 1069.4	 1565.9	 4455.0	...
1420421	 1055.6	 1541.6	 4565.0	...
1420422	 1042.4	 1518.8	 4676.0	...
1420423	 1030.7	 1496.5	 4777.0	...
1420424	 1019.8	 1475.4	 4880.0	...
1420425	 1009.3	 1454.8	 4978.0	...
1420426	  998.9	 1434.9	 5064.0	...
1420427	  989.3	 1415.7	 5162.0	...
1420428	  979.2	 1397.4	 5250.0	...
1420429	  969.4	 1379.6	 5343.0	...
1420430	  961.0	 1362.0	 5421.0	...
1420431	  953.2	 1344.5	 5502.0	...
1420432	  945.2	 1327.4	 5581.0	...
1420433	  936.4	 1310.1	 5664.0	...
1420434	  928.6	 1293.4	 5739.0	...
1420435	  920.9	 1275.9	 5822.0	...
1420436	  914.1	 1259.5	 5893.0	...
1420437	  907.2	 1243.4	 5973.0	...
1420438	  900.1	 1228.6	 6042.0	...
1420439	  893.1	 1213.5	 6113.0	...
1420440	  886.2	 1198.8	 6176.0	...
1420441	  879.7	 1184.7	 6244.0	...
1420442	  874.0	 1171.1	 6313.0	...
1420443	  867.8	 1156.9	 6378.0	...
1420444	  863.0	 1143.1	 6443.0	...
1420445	  857.4	 1130.2	 6498.0	...
1420446	  852.6	 1118.1	 6557.0	...
1420447	  847.6	 1105.0	 6608.0	...
1420448	  843.0	 1092.1	 6667.0	...
1420449	  838.4	 1079.8	 6720.0	...
1420450	  834.1	 1068.4	 6776.0	...
1420451	  829.7	 1057.3	 6827.0	...
1420452	  825.8	 1045.5	 6885.0	...
1420453	  821.4	 1034.1	 6934.0	...
1420454	  817.4	 1022.6	 6988.0	...
1420455	  812.6	 1012.0	 7032.0	...
1420456	  809.3	 1002.4	 7076.0	...
1420457	  805.5	  992.7	 7118.0	...
1420458	  802.1	  983.5	 7158.0	...
1420459	  798.4	  974.1	 7200.0	...
1420460	  795.0	  965.2	 7240.0	...
1420461	  791.5	  956.1	 7282.0	...
1420462	  787.3	  947.1	 7324.0	...
1420463	  784.0	  938.3	 7370.0	...
1420464	  781.2	  929.9	 7409.0	...
1420465	  778.6	  921.3	 7444.0	...
1420466	  775.4	  913.1	 7473.0	...
1420467	  772.2	  904.5	 7512.0	...
1420468	  769.1	  896.2	 7556.0	...
1420469	  766.4	  887.5	 7591.0	...
1420470	  763.5	  880.0	 7628.0	...
1420471	  761.3	  872.4	 7659.0	...
1420472	  759.0	  865.3	 7693.0	...
1420473	  756.9	  857.3	 7725.0	...
1420474	  754.1	  849.2	 7763.0	...
1420475	  751.8	  841.3	 7797.0	...
1420476	  749.6	  834.4	 7829.0	...
1420477	  747.9	  828.1	 7853.0	...
1420478	  746.5	  821.7	 7883.0	...
1420479	  744.6	  814.9	 7907.0	...
1420480	  743.2	  808.2	 7930.0	...
1420481	  742.0	  801.8	 7956.0	...
1420482	  740.9	  795.5	 7985.0	...
1420483	  739.8	  790.0	 8017.0	...
1420484	  738.7	  784.8	 8036.0	...
1420485	  738.2	  779.0	 8060.0	...
1420486	  737.3	  773.2	 8080.0	...
1420487	  736.0	  766.9	 8109.0	...
1420488	  734.8	  762.5	 8124.0	...
1420489	  733.9	  756.7	 8149.0	...
1420490	  732.9	  751.9	 8168.0	...
1420491	  731.6	  746.5	 8196.0	...
1420492	  730.5	  741.9	 8210.0	...
1420493	  730.0	  737.3	 8228.0	...
1420494	  729.6	  732.7	 8249.0	...
1420495	  728.6	  727.7	 8267.0	...
1420496	  727.6	  723.6	 8277.0	...
1420497	  726.7	  718.3	 8297.0	...
1420498	  726.1	  713.8	 8317.0	...
1420499	  725.4	  708.3	 8348.0	...
1420500	  724.8	  703.9	 8363.0	...
1420501	  724.5	  699.7	 8385.0	...
1420502	  724.4	  695.0	 8405.0	...
1420503	  724.1	  690.7	 8428.0	...
1420504	  723.6	  686.5	 8453.0	...
1420505	  722.7	  682.8	 8470.0	...
1420506	  721.5	  677.9	 8491.0	...
1420507	  720.2	  673.4	 8506.0	...
1420508	  719.1	  668.8	 8530.0	...
1420509	  718.0	  663.8	 8545.0	...
1420510	  717.2	  658.8	 8560.0	...
1420511	  716.5	  653.9	 8571.0	...
1420512	  715.8	  649.7	 8592.0	...
1420513	  714.8	  644.9	 8616.0	...
1420514	  713.7	  640.2	 8641.0	...
1420515	  712.7	  635.5	 8659.0	...
1420516	  711.8	  631.0	 8674.0	...
1420517	  711.1	  626.1	 8689.0	...
1420518	  710.4	  622.1	 8702.0	...
1420519	  709.8	  617.1	 8720.0	...
ESACC R  1420156	1420519	364	  696.2	  566.8	  709.8	  617.1	   1.11	    974
SFIX R   1420520
1420520	  709.2	  613.4	 8732.0	...
1420521	  708.7	  609.1	 8751.0	...
1420522	  708.4	  606.3	 8763.0	...
1420523	  707.9	  602.4	 8781.0	...
1420524	  707.0	  599.1	 8789.0	...
1420525	  706.1	  595.2	 8801.0	...
1420526	  705.7	  592.6	 8804.0	...
1420527	  705.4	  590.0	 8814.0	...
1420528	  705.0	  587.7	 8826.0	...
1420529	  704.5	  584.1	 8842.0	...
1420530	  704.3	  581.3	 8857.0	...
1420531	  704.1	  579.0	 8869.0	...
1420532	  703.6	  576.8	 8878.0	...
1420533	  702.9	  574.1	 8887.0	...
1420534	  702.2	  571.9	 8892.0	...
1420535	  702.0	  570.4	 8896.0	...
1420536	  701.8	  568.6	 8902.0	...
1420537	  701.6	  566.9	 8909.0	...
1420538	  701.5	  565.7	 8916.0	...
1420539	  701.1	  565.1	 8917.0	...
1420540	  700.8	  564.6	 8921.0	...
1420541	  700.5	  563.4	 8923.0	...
1420542	  700.5	  562.5	 8932.0	...
1420543	  700.4	  561.1	 8941.0	...
1420544	  700.2	  560.5	 8951.0	...
1420545	  699.8	  559.7	 8954.0	...
1420546	  699.6	  559.1	 8955.0	...
1420547	  699.5	  558.5	 8954.0	...
1420548	  699.2	  558.1	 8954.0	...
1420549	  698.8	  557.5	 8959.0	...
1420550	  698.3	  557.0	 8965.0	...
1420551	  698.2	  556.4	 8970.0	...
1420552	  698.1	  556.2	 8969.0	...
1420553	  698.0	  555.9	 8969.0	...
1420554	  697.8	  555.7	 8969.0	...
1420555	  697.7	  555.6	 8968.0	...
1420556	  697.7	  555.5	 8967.0	...
1420557	  697.7	  555.7	 8967.0	...
1420558	  697.9	  556.0	 8966.0	...
1420559	  698.1	  556.2	 8965.0	...
1420560	  698.2	  556.0	 8961.0	...
1420561	  698.3	  555.8	 8957.0	...
1420562	  698.4	  556.8	 8955.0	...
1420563	  698.3	  557.9	 8956.0	...
1420564	  698.0	  559.1	 8952.0	...
1420565	  697.8	  559.3	 8947.0	...
1420566	  697.9	  559.9	 8943.0	...
1420567	  698.1	  560.5	 8944.0	...
1420568	  698.1	  560.9	 8939.0	...
1420569	  698.1	  561.4	 8933.0	...
1420570	  698.3	  561.9	 8927.0	...
1420571	  698.4	  562.4	 8928.0	...
1420572	  698.5	  562.8	 8930.0	...
1420573	  698.5	  563.4	 8931.0	...
1420574	  698.4	  564.0	 8934.0	...
1420575	  698.4	  563.9	 8939.0	...
1420576	  698.3	  563.5	 8945.0	...
1420577	  698.3	  563.2	 8946.0	...
1420578	  698.4	  563.6	 8947.0	...
1420579	  698.5	  564.1	 8946.0	...
1420580	  698.5	  564.4	 8949.0	...
1420581	  698.5	  564.5	 8952.0	...
1420582	  698.4	  564.5	 8954.0	...
1420583	  698.2	  564.5	 8953.0	...
1420584	  698.1	  564.5	 8952.0	...
1420585	  697.9	  564.4	 8955.0	...
1420586	  697.9	  564.4	 8958.0	...
1420587	  697.8	  564.2	 8962.0	...
1420588	  697.8	  564.1	 8962.0	...
1420589	  697.8	  564.1	 8964.0	...
1420590	  698.0	  564.2	 8969.0	...
1420591	  698.1	  564.2	 8974.0	...
1420592	  698.0	  563.9	 8977.0	...
1420593	  697.9	  563.7	 8979.0	...
1420594	  697.9	  563.6	 8981.0	...
1420595	  698.0	  563.5	 8983.0	...
1420596	  698.0	  563.6	 8984.0	...
1420597	  697.9	  563.6	 8984.0	...
1420598	  697.5	  563.8	 8985.0	...
1420599	  697.1	  563.9	 8985.0	...
1420600	  696.9	  563.9	 8986.0	...
1420601	  696.8	  563.9	 8987.0	...
1420602	  696.8	  563.9	 8988.0	...
1420603	  696.9	  563.9	 8989.0	...
1420604	  697.2	  563.5	 8989.0	...
1420605	  697.0	  563.0	 8989.0	...
1420606	  696.5	  562.6	 8989.0	...
1420607	  696.1	  562.4	 8989.0	...
1420608	  696.2	  562.4	 8990.0	...
1420609	  696.3	  562.3	 8990.0	...
1420610	  696.4	  562.2	 8989.0	...
1420611	  696.4	  562.2	 8988.0	...
1420612	  696.4	  562.2	 8988.0	...
1420613	  696.4	  562.2	 8991.0	...
1420614	  696.5	  562.3	 8995.0	...
1420615	  696.6	  562.3	 9000.0	...
1420616	  696.5	  562.3	 9001.0	...
1420617	  696.4	  562.0	 9003.0	...
1420618	  695.9	  561.6	 9004.0	...
1420619	  695.6	  561.2	 9003.0	...
1420620	  695.4	  560.9	 9002.0	...
1420621	  695.6	  560.7	 9003.0	...
1420622	  695.8	  560.7	 9006.0	...
1420623	  695.9	  560.8	 9011.0	...
1420624	  696.0	  560.8	 9013.0	...
1420625	  696.0	  560.8	 9014.0	...
1420626	  696.1	  560.8	 9014.0	...
1420627	  696.1	  560.8	 9014.0	...
1420628	  696.1	  560.7	 9015.0	...
1420629	  696.2	  560.5	 9016.0	...
1420630	  696.4	  560.1	 9018.0	...
1420631	  695.9	  559.9	 9019.0	...
1420632	  695.4	  559.7	 9020.0	...
1420633	  695.0	  559.9	 9020.0	...
1420634	  695.1	  559.8	 9019.0	...
1420635	  695.2	  559.7	 9019.0	...
1420636	  695.1	  559.9	 9021.0	...
1420637	  695.1	  560.4	 9023.0	...
1420638	  695.0	  560.7	 9024.0	...
1420639	  695.0	  560.7	 9024.0	...
1420640	  694.9	  560.4	 9024.0	...
1420641	  694.8	  560.2	 9024.0	...
1420642	  694.8	  560.0	 9023.0	...
1420643	  694.8	  560.2	 9023.0	...
1420644	  694.8	  560.5	 9023.0	...
1420645	  694.8	  560.7	 9023.0	...
1420646	  694.7	  560.7	 9023.0	...
1420647	  694.6	  560.8	 9024.0	...
1420648	  694.8	  560.8	 9025.0	...
1420649	  694.9	  560.9	 9025.0	...
1420650	  695.3	  561.0	 9024.0	...
1420651	  695.5	  561.0	 9023.0	...
1420652	  695.6	  560.7	 9023.0	...
1420653	  695.5	  560.4	 9024.0	...
1420654	  695.5	  560.1	 9026.0	...
1420655	  695.5	  560.2	 9028.0	...
1420656	  695.5	  559.7	 9029.0	...
1420657	  695.3	  559.1	 9030.0	...
1420658	  695.1	  558.7	 9031.0	...
1420659	  695.0	  558.7	 9035.0	...
1420660	  694.9	  558.8	 9040.0	...
1420661	  694.8	  558.8	 9045.0	...
1420662	  694.7	  558.7	 9046.0	...
1420663	  694.8	  558.6	 9048.0	...
1420664	  694.9	  558.7	 9050.0	...
1420665	  695.0	  558.7	 9052.0	...
1420666	  695.1	  558.7	 9053.0	...
1420667	  695.2	  558.8	 9054.0	...
1420668	  695.2	  558.9	 9058.0	...
1420669	  695.3	  558.8	 9062.0	...
1420670	  695.3	  558.5	 9064.0	...
1420671	  695.2	  558.4	 9064.0	...
1420672	  695.2	  558.5	 9064.0	...
1420673	  695.1	  558.7	 9064.0	...
1420674	  695.1	  558.8	 9064.0	...
1420675	  695.0	  558.6	 9067.0	...
1420676	  695.0	  558.3	 9071.0	...
1420677	  695.0	  558.1	 9076.0	...
1420678	  694.9	  558.1	 9075.0	...
1420679	  694.9	  558.0	 9075.0	...
1420680	  694.9	  557.7	 9075.0	...
1420681	  694.8	  557.4	 9074.0	...
1420682	  694.6	  557.4	 9073.0	...
1420683	  694.4	  557.7	 9077.0	...
1420684	  694.2	  558.0	 9081.0	...
1420685	  694.2	  558.1	 9085.0	...
1420686	  694.3	  558.1	 9083.0	...
1420687	  694.4	  558.0	 9082.0	...
1420688	  694.5	  558.1	 9082.0	...
1420689	  694.5	  558.2	 9082.0	...
1420690	  694.6	  558.4	 9081.0	...
1420691	  694.6	  558.4	 9079.0	...
1420692	  694.7	  558.3	 9083.0	...
1420693	  694.7	  558.2	 9090.0	...
1420694	  694.5	  558.2	 9095.0	...
1420695	  694.3	  558.2	 9094.0	...
1420696	  694.3	  558.2	 9092.0	...
1420697	  694.3	  558.2	 9091.0	...
1420698	  694.3	  558.1	 9091.0	...
1420699	  693.9	  558.1	 9092.0	...
1420700	  693.5	  558.1	 9093.0	...
1420701	  693.3	  558.0	 9093.0	...
1420702	  693.6	  557.9	 9093.0	...
1420703	  694.0	  558.1	 9092.0	...
1420704	  694.0	  558.4	 9093.0	...
1420705	  694.1	  558.6	 9093.0	...
1420706	  693.9	  558.5	 9093.0	...
1420707	  693.7	  558.4	 9096.0	...
1420708	  693.5	  558.4	 9100.0	...
1420709	  693.5	  558.4	 9103.0	...
1420710	  693.5	  558.4	 9102.0	...
1420711	  693.5	  558.5	 9102.0	...
1420712	  693.7	  558.7	 9101.0	...
1420713	  693.9	  558.7	 9101.0	...
1420714	  693.8	  558.5	 9102.0	...
1420715	  693.4	  558.5	 9103.0	...
1420716	  693.3	  558.7	 9105.0	...
1420717	  693.4	  558.9	 9105.0	...
1420718	  693.3	  558.7	 9107.0	...
1420719	  693.0	  558.3	 9109.0	...
1420720	  693.2	  557.9	 9111.0	...
1420721	  693.5	  557.9	 9110.0	...
1420722	  693.4	  557.8	 9110.0	...
1420723	  693.0	  557.8	 9110.0	...
1420724	  692.8	  557.8	 9112.0	...
1420725	  693.0	  557.9	 9114.0	...
1420726	  693.2	  557.9	 9114.0	...
1420727	  693.0	  557.6	 9117.0	...
1420728	  692.8	  557.3	 9121.0	...
1420729	  692.7	  557.2	 9125.0	...
1420730	  692.7	  557.3	 9125.0	...
1420731	  692.8	  557.4	 9126.0	...
1420732	  692.9	  557.5	 9126.0	...
1420733	  693.0	  557.5	 9126.0	...
1420734	  693.1	  557.3	 9126.0	...
1420735	  693.1	  557.2	 9126.0	...
1420736	  693.0	  557.1	 9126.0	...
1420737	  693.1	  557.1	 9125.0	...
1420738	  693.3	  557.1	 9125.0	...
1420739	  693.4	  557.2	 9126.0	...
1420740	  693.3	  557.3	 9127.0	...
1420741	  693.1	  557.1	 9128.0	...
1420742	  692.7	  556.8	 9127.0	...
1420743	  692.4	  556.3	 9126.0	...
1420744	  692.4	  556.2	 9127.0	...
1420745	  692.6	  556.2	 9130.0	...
1420746	  692.8	  556.3	 9132.0	...
1420747	  692.7	  556.3	 9132.0	...
1420748	  692.8	  556.2	 9131.0	...
1420749	  692.7	  556.1	 9132.0	...
1420750	  692.7	  555.9	 9132.0	...
1420751	  692.5	  555.8	 9133.0	...
1420752	  692.3	  555.8	 9135.0	...
1420753	  692.1	  555.5	 9137.0	...
1420754	  692.0	  555.2	 9139.0	...
1420755	  691.9	  555.1	 9140.0	...
1420756	  691.9	  555.3	 9141.0	...
1420757	  691.9	  555.0	 9141.0	...
1420758	  691.8	  554.6	 9141.0	...
1420759	  692.0	  554.1	 9142.0	...
1420760	  692.2	  554.1	 9149.0	...
1420761	  692.2	  554.1	 9156.0	...
1420762	  692.0	  554.0	 9160.0	...
1420763	  691.8	  553.9	 9158.0	...
1420764	  691.8	  553.9	 9157.0	...
1420765	  691.8	  554.0	 9158.0	...
1420766	  692.0	  553.9	 9158.0	...
1420767	  692.3	  553.8	 9159.0	...
1420768	  692.7	  553.5	 9160.0	...
1420769	  692.9	  553.3	 9162.0	...
1420770	  692.9	  553.2	 9163.0	...
1420771	  692.7	  553.3	 9163.0	...
1420772	  692.4	  553.4	 9161.0	...
1420773	  692.1	  553.5	 9161.0	...
1420774	  692.1	  553.6	 9165.0	...
1420775	  692.5	  553.7	 9168.0	...
1420776	  692.8	  553.7	 9171.0	...
1420777	  693.1	  553.7	 9172.0	...
1420778	  692.9	  553.3	 9179.0	...
1420779	  692.8	  552.9	 9186.0	...
1420780	  692.6	  552.7	 9188.0	...
1420781	  692.5	  552.9	 9185.0	...
1420782	  692.4	  553.2	 9183.0	...
1420783	  692.3	  553.4	 9185.0	...
1420784	  692.3	  553.5	 9190.0	...
1420785	  692.2	  553.6	 9193.0	...
1420786	  692.0	  553.6	 9195.0	...
1420787	  691.9	  553.6	 9193.0	...
1420788	  691.8	  553.6	 9192.0	...
1420789	  691.9	  553.6	 9191.0	...
1420790	  692.0	  553.2	 9192.0	...
1420791	  691.8	  552.6	 9194.0	...
1420792	  691.6	  552.0	 9196.0	...
1420793	  691.5	  552.1	 9199.0	...
1420794	  691.6	  552.5	 9199.0	...
1420795	  691.7	  552.8	 9199.0	...
1420796	  691.6	  552.8	 9197.0	...
1420797	  691.4	  552.8	 9201.0	...
1420798	  691.2	  552.8	 9207.0	...
1420799	  691.0	  552.8	 9213.0	...
1420800	  691.0	  552.9	 9216.0	...
1420801	  690.9	  552.7	 9218.0	...
1420802	  690.9	  552.5	 9220.0	...
1420803	  690.8	  552.4	 9220.0	...
1420804	  690.7	  552.3	 9220.0	...
1420805	  691.0	  552.2	 9224.0	...
1420806	  691.5	  551.8	 9228.0	...
1420807	  691.9	  551.4	 9231.0	...
1420808	  692.1	  551.2	 9231.0	...
1420809	  692.1	  551.3	 9231.0	...
1420810	  691.8	  551.5	 9231.0	...
1420811	  691.4	  551.6	 9231.0	...
1420812	  691.1	  551.7	 9234.0	...
1420813	  691.0	  551.7	 9237.0	...
1420814	  691.0	  551.7	 9240.0	...
1420815	  691.0	  551.5	 9241.0	...
1420816	  691.0	  551.4	 9241.0	...
1420817	  690.9	  551.3	 9240.0	...
1420818	  690.8	  551.3	 9239.0	...
1420819	  691.0	  551.2	 9239.0	...
1420820	  691.1	  551.2	 9240.0	...
1420821	  691.3	  551.1	 9242.0	...
1420822	  691.3	  551.1	 9245.0	...
1420823	  691.4	  551.1	 9249.0	...
1420824	  691.3	  551.2	 9251.0	...
1420825	  691.1	  551.3	 9253.0	...
1420826	  690.7	  550.9	 9252.0	...
1420827	  690.4	  550.5	 9250.0	...
1420828	  690.3	  550.1	 9249.0	...
1420829	  690.3	  550.1	 9248.0	...
1420830	  690.3	  549.9	 9248.0	...
1420831	  690.4	  549.7	 9252.0	...
1420832	  690.4	  549.6	 9255.0	...
1420833	  690.4	  549.6	 9257.0	...
1420834	  690.4	  550.0	 9257.0	...
1420835	  690.4	  550.3	 9259.0	...
1420836	  690.4	  550.7	 9261.0	...
1420837	  690.4	  550.8	 9262.0	...
1420838	  690.5	  550.6	 9265.0	...
1420839	  690.5	  550.3	 9269.0	...
MSG	1420840 0000 _ Experiment Start
1420840	  690.5	  550.1	 9270.0	...
1420841	  690.6	  549.9	 9267.0	...
1420842	  690.7	  549.6	 9264.0	...
1420843	  690.7	  549.4	 9263.0	...
1420844	  690.5	  549.3	 9266.0	...
1420845	  690.3	  549.4	 9271.0	...
1420846	  690.4	  549.4	 9275.0	...
1420847	  690.4	  549.4	 9278.0	...
1420848	  690.3	  549.4	 9278.0	...
1420849	  690.1	  549.4	 9278.0	...
1420850	  690.0	  549.6	 9277.0	...
1420851	  690.0	  549.6	 9276.0	...
1420852	  689.9	  549.3	 9276.0	...
1420853	  689.8	  549.0	 9275.0	...
1420854	  689.8	  548.6	 9275.0	...
1420855	  689.8	  548.4	 9275.0	...
1420856	  689.8	  548.2	 9276.0	...
1420857	  689.8	  548.2	 9277.0	...
1420858	  689.7	  548.2	 9276.0	...
1420859	  689.6	  548.2	 9275.0	...
1420860	  689.5	  548.2	 9276.0	...
1420861	  689.4	  548.2	 9278.0	...
1420862	  689.3	  548.2	 9280.0	...
1420863	  689.5	  548.3	 9281.0	...
1420864	  689.7	  548.3	 9282.0	...
1420865	  689.9	  548.2	 9285.0	...
1420866	  689.9	  548.2	 9288.0	...
1420867	  690.0	  548.2	 9291.0	...
1420868	  690.0	  548.2	 9291.0	...
1420869	  689.8	  548.1	 9290.0	...
1420870	  689.5	  548.0	 9290.0	...
1420871	  689.3	  548.2	 9289.0	...
1420872	  689.4	  548.4	 9290.0	...
1420873	  689.5	  548.6	 9290.0	...
1420874	  689.4	  548.6	 9292.0	...
1420875	  689.3	  548.7	 9292.0	...
1420876	  689.4	  548.9	 9293.0	...
1420877	  689.4	  548.7	 9292.0	...
1420878	  689.4	  548.3	 9291.0	...
1420879	  689.3	  547.9	 9290.0	...
1420880	  689.3	  547.9	 9290.0	...
1420881	  689.5	  548.1	 9291.0	...
1420882	  689.7	  548.4	 9291.0	...
1420883	  689.8	  548.7	 9291.0	...
1420884	  689.8	  548.5	 9293.0	...
1420885	  689.8	  548.4	 9296.0	...
1420886	  689.8	  548.4	 9299.0	...
1420887	  689.8	  548.6	 9302.0	...
1420888	  689.9	  548.7	 9304.0	...
1420889	  689.8	  548.7	 9305.0	...
1420890	  689.6	  549.0	 9305.0	...
1420891	  689.4	  549.2	 9307.0	...
1420892	  689.3	  549.5	 9308.0	...
1420893	  689.4	  549.5	 9311.0	...
1420894	  689.5	  549.5	 9317.0	...
1420895	  689.7	  549.4	 9322.0	...
1420896	  689.7	  549.3	 9325.0	...
1420897	  689.7	  549.2	 9326.0	...
1420898	  689.7	  549.2	 9325.0	...
1420899	  689.7	  549.2	 9323.0	...
1420900	  689.7	  549.1	 9321.0	...
1420901	  689.8	  549.1	 9319.0	...
1420902	  689.8	  549.1	 9318.0	...
1420903	  689.8	  549.3	 9318.0	...
1420904	  689.7	  549.4	 9323.0	...
1420905	  689.7	  549.4	 9328.0	...
1420906	  689.7	  549.0	 9334.0	...
1420907	  689.7	  548.6	 9337.0	...
1420908	  689.6	  548.2	 9340.0	...
1420909	  689.6	  548.3	 9340.0	...
1420910	  689.5	  548.4	 9338.0	...
1420911	  689.4	  548.6	 9335.0	...
1420912	  689.3	  548.6	 9330.0	...
1420913	  689.3	  548.5	 9327.0	...
1420914	  689.3	  548.5	 9326.0	...
1420915	  689.3	  548.1	 9328.0	...
1420916	  689.3	  547.7	 9330.0	...
1420917	  689.4	  547.3	 9332.0	...
1420918	  689.5	  547.2	 9332.0	...
1420919	  689.5	  547.2	 9332.0	...
1420920	  689.6	  547.2	 9332.0	...
1420921	  689.7	  547.4	 9332.0	...
1420922	  689.7	  547.5	 9333.0	...
1420923	  689.7	  547.6	 9337.0	...
1420924	  689.8	  547.5	 9340.0	...
1420925	  689.9	  547.4	 9342.0	...
1420926	  690.0	  547.3	 9342.0	...
1420927	  690.1	  547.3	 9344.0	...
1420928	  689.9	  547.4	 9345.0	...
1420929	  689.6	  547.3	 9344.0	...
1420930	  689.4	  547.3	 9340.0	...
1420931	  689.4	  547.2	 9336.0	...
1420932	  689.4	  547.2	 9335.0	...
1420933	  689.4	  547.1	 9336.0	...
1420934	  689.4	  547.0	 9335.0	...
1420935	  689.4	  546.8	 9335.0	...
1420936	  689.4	  546.6	 9334.0	...
1420937	  689.2	  546.5	 9335.0	...
1420938	  689.1	  546.3	 9339.0	...
1420939	  689.0	  546.1	 9343.0	...
1420940	  689.1	  546.3	 9346.0	...
1420941	  689.2	  546.4	 9347.0	...
1420942	  689.3	  546.5	 9348.0	...
1420943	  689.4	  546.4	 9348.0	...
1420944	  689.5	  546.4	 9347.0	...
1420945	  689.5	  546.5	 9347.0	...
1420946	  689.6	  546.4	 9348.0	...
1420947	  689.5	  546.0	 9348.0	...
1420948	  689.5	  545.6	 9352.0	...
1420949	  689.6	  545.6	 9356.0	...
1420950	  689.8	  545.5	 9358.0	...
1420951	  689.9	  545.5	 9356.0	...
1420952	  689.8	  545.5	 9355.0	...
1420953	  689.7	  545.5	 9358.0	...
1420954	  689.7	  545.6	 9362.0	...
1420955	  689.9	  545.8	 9363.0	...
1420956	  690.0	  546.0	 9363.0	...
1420957	  690.0	  545.6	 9363.0	...
1420958	  689.8	  545.2	 9361.0	...
1420959	  689.5	  544.7	 9361.0	...
1420960	  689.2	  544.6	 9361.0	...
1420961	  689.0	  544.7	 9362.0	...
1420962	  688.5	  544.8	 9364.0	...
1420963	  688.3	  544.9	 9367.0	...
1420964	  688.1	  544.9	 9369.0	...
1420965	  688.2	  544.7	 9370.0	...
1420966	  688.4	  544.6	 9369.0	...
1420967	  688.5	  544.4	 9370.0	...
1420968	  688.5	  544.3	 9370.0	...
1420969	  688.4	  544.1	 9370.0	...
1420970	  688.4	  544.0	 9369.0	...
1420971	  688.7	  544.2	 9369.0	...
1420972	  689.0	  544.5	 9371.0	...
1420973	  689.4	  544.6	 9372.0	...
1420974	  689.4	  544.3	 9371.0	...
1420975	  689.5	  544.2	 9370.0	...
1420976	  689.6	  544.4	 9369.0	...
1420977	  689.2	  544.5	 9371.0	...
1420978	  688.8	  544.5	 9372.0	...
1420979	  688.3	  544.4	 9371.0	...
1420980	  688.4	  544.4	 9368.0	...
1420981	  688.5	  544.3	 9366.0	...
1420982	  688.6	  544.1	 9368.0	...
1420983	  688.6	  543.6	 9369.0	...
1420984	  688.5	  543.4	 9368.0	...
1420985	  688.3	  543.3	 9367.0	...
1420986	  688.1	  543.3	 9366.0	...
1420987	  688.3	  543.3	 9364.0	...
1420988	  688.6	  543.3	 9362.0	...
1420989	  688.9	  543.4	 9362.0	...
1420990	  688.9	  543.6	 9365.0	...
1420991	  688.9	  543.7	 9371.0	...
1420992	  688.9	  543.6	 9375.0	...
1420993	  689.1	  543.3	 9378.0	...
1420994	  689.3	  543.0	 9378.0	...
1420995	  689.1	  542.7	 9378.0	...
1420996	  688.7	  542.7	 9378.0	...
1420997	  688.4	  542.8	 9382.0	...
1420998	  688.4	  542.6	 9386.0	...
1420999	  688.4	  542.4	 9387.0	...
1421000	  688.6	  542.5	 9384.0	...
1421001	  688.7	  542.7	 9383.0	...
1421002	  688.8	  542.9	 9385.0	...
1421003	  688.4	  542.7	 9387.0	...
1421004	  688.1	  542.2	 9385.0	...
1421005	  687.9	  541.9	 9383.0	...
1421006	  687.8	  541.7	 9380.0	...
1421007	  687.8	  541.6	 9380.0	...
1421008	  687.8	  541.5	 9380.0	...
1421009	  687.8	  541.0	 9382.0	...
1421010	  687.8	  540.6	 9383.0	...
1421011	  687.9	  540.6	 9383.0	...
1421012	  687.9	  540.9	 9383.0	...
1421013	  687.9	  541.3	 9380.0	...
1421014	  687.8	  541.3	 9376.0	...
1421015	  687.6	  541.4	 9376.0	...
1421016	  687.4	  541.6	 9377.0	...
1421017	  687.4	  541.8	 9378.0	...
1421018	  687.4	  542.0	 9378.0	...
1421019	  687.3	  542.1	 9379.0	...
1421020	  687.3	  542.0	 9380.0	...
1421021	  687.3	  542.0	 9381.0	...
1421022	  687.1	  542.0	 9382.0	...
1421023	  687.0	  542.0	 9382.0	...
1421024	  686.9	  542.0	 9382.0	...
1421025	  686.9	  542.1	 9383.0	...
1421026	  686.9	  541.9	 9384.0	...
1421027	  686.9	  541.7	 9387.0	...
1421028	  686.9	  541.5	 9389.0	...
1421029	  686.7	  541.5	 9386.0	...
1421030	  686.4	  541.4	 9382.0	...
1421031	  686.1	  541.4	 9382.0	...
1421032	  686.0	  541.4	 9385.0	...
1421033	  686.2	  541.3	 9388.0	...
1421034	  686.4	  541.2	 9388.0	...
1421035	  686.5	  541.1	 9389.0	...
1421036	  686.4	  541.1	 9390.0	...
1421037	  686.2	  540.9	 9392.0	...
1421038	  686.2	  540.7	 9393.0	...
1421039	  686.2	  540.3	 9394.0	...
1421040	  686.2	  540.1	 9394.0	...
1421041	  686.2	  539.9	 9395.0	...
1421042	  686.1	  539.8	 9395.0	...
1421043	  686.0	  539.8	 9394.0	...
1421044	  686.0	  539.9	 9393.0	...
1421045	  686.0	  540.3	 9393.0	...
1421046	  686.0	  540.5	 9394.0	...
1421047	  686.0	  540.6	 9395.0	...
1421048	  685.9	  540.5	 9396.0	...
1421049	  685.8	  540.4	 9396.0	...
1421050	  685.6	  540.5	 9393.0	...
MSG	1421051 0000 _ Number On
1421051	  685.6	  540.8	 9391.0	...
1421052	  685.6	  541.1	 9390.0	...
1421053	  685.6	  541.2	 9394.0	...
1421054	  685.6	  541.4	 9397.0	...
1421055	  685.7	  541.5	 9398.0	...
1421056	  685.8	  541.5	 9397.0	...
1421057	  685.9	  541.4	 9396.0	...
1421058	  685.9	  541.3	 9396.0	...
1421059	  685.9	  541.2	 9396.0	...
1421060	  685.9	  541.4	 9396.0	...
1421061	  685.9	  541.7	 9396.0	...
1421062	  685.9	  541.9	 9397.0	...
1421063	  685.8	  541.5	 9399.0	...
1421064	  685.7	  541.2	 9400.0	...
1421065	  685.6	  541.2	 9397.0	...
1421066	  685.5	  541.3	 9394.0	...
1421067	  685.4	  541.4	 9391.0	...
1421068	  685.9	  541.4	 9393.0	...
1421069	  686.4	  541.4	 9394.0	...
1421070	  686.9	  541.5	 9395.0	...
1421071	  686.7	  541.7	 9395.0	...
1421072	  686.5	  541.7	 9395.0	...
1421073	  686.4	  541.8	 9395.0	...
1421074	  686.4	  541.9	 9395.0	...
1421075	  686.3	  542.0	 9395.0	...
1421076	  686.1	  542.1	 9394.0	...
1421077	  685.9	  542.2	 9393.0	...
1421078	  685.8	  542.2	 9395.0	...
1421079	  685.7	  542.2	 9398.0	...
1421080	  685.6	  541.9	 9400.0	...
1421081	  685.6	  541.6	 9396.0	...
1421082	  685.9	  541.4	 9392.0	...
1421083	  686.1	  541.8	 9390.0	...
1421084	  686.4	  542.2	 9393.0	...
1421085	  686.6	  542.5	 9396.0	...
1421086	  686.8	  542.5	 9398.0	...
1421087	  687.0	  542.5	 9399.0	...
1421088	  687.1	  542.2	 9399.0	...
1421089	  687.2	  542.0	 9397.0	...
1421090	  687.1	  541.8	 9396.0	...
1421091	  687.0	  541.9	 9396.0	...
1421092	  686.9	  541.9	 9398.0	...
1421093	  686.7	  542.0	 9401.0	...
1421094	  686.6	  542.0	 9403.0	...
1421095	  686.5	  542.0	 9405.0	...
1421096	  686.5	  542.0	 9407.0	...
1421097	  686.4	  541.9	 9408.0	...
1421098	  686.4	  541.9	 9409.0	...
1421099	  686.5	  541.9	 9408.0	...
1421100	  686.6	  541.9	 9406.0	...
1421101	  686.7	  542.0	 9405.0	...
1421102	  686.8	  542.2	 9405.0	...
1421103	  686.9	  542.3	 9405.0	...
1421104	  687.1	  542.4	 9405.0	...
1421105	  686.9	  542.5	 9403.0	...
1421106	  686.6	  542.6	 9400.0	...
1421107	  686.5	  542.6	 9397.0	...
1421108	  686.6	  542.5	 9396.0	...
1421109	  686.6	  542.3	 9399.0	...
1421110	  686.5	  542.2	 9403.0	...
1421111	  686.5	  542.1	 9402.0	...
1421112	  686.5	  542.0	 9398.0	...
1421113	  686.2	  542.0	 9392.0	...
1421114	  685.6	  542.1	 9389.0	...
1421115	  685.1	  542.3	 9387.0	...
1421116	  684.8	  542.4	 9390.0	...
1421117	  684.9	  542.4	 9393.0	...
1421118	  685.2	  542.4	 9396.0	...
1421119	  685.4	  542.2	 9395.0	...
1421120	  685.7	  542.1	 9393.0	...
1421121	  685.8	  542.1	 9391.0	...
1421122	  685.8	  542.4	 9390.0	...
1421123	  685.8	  542.6	 9390.0	...
1421124	  685.7	  542.5	 9390.0	...
1421125	  685.6	  542.4	 9390.0	...
1421126	  685.6	  542.4	 9389.0	...
1421127	  685.6	  542.6	 9390.0	...
1421128	  685.6	  542.4	 9389.0	...
1421129	  685.6	  542.2	 9388.0	...
1421130	  685.7	  541.8	 9388.0	...
1421131	  685.9	  541.7	 9388.0	...
1421132	  686.0	  541.6	 9388.0	...
1421133	  686.1	  541.7	 9388.0	...
1421134	  686.0	  541.7	 9387.0	...
1421135	  686.0	  541.8	 9388.0	...
1421136	  685.9	  541.9	 9387.0	...
1421137	  685.9	  542.0	 9387.0	...
1421138	  686.2	  542.3	 9388.0	...
1421139	  686.6	  542.6	 9389.0	...
1421140	  687.0	  542.6	 9390.0	...
1421141	  687.0	  542.5	 9390.0	...
1421142	  687.0	  542.3	 9390.0	...
1421143	  687.1	  542.3	 9391.0	...
1421144	  687.2	  542.2	 9392.0	...
1421145	  687.3	  542.1	 9393.0	...
1421146	  687.4	  542.3	 9394.0	...
1421147	  687.5	  542.5	 9394.0	...
1421148	  687.3	  542.5	 9394.0	...
1421149	  687.0	  542.2	 9394.0	...
1421150	  686.8	  542.1	 9393.0	...
1421151	  686.9	  542.2	 9390.0	...
1421152	  687.0	  542.3	 9389.0	...
1421153	  687.0	  542.6	 9391.0	...
1421154	  687.1	  542.9	 9393.0	...
1421155	  687.3	  542.8	 9394.0	...
1421156	  687.6	  542.4	 9395.0	...
1421157	  687.8	  542.4	 9395.0	...
1421158	  687.6	  542.8	 9394.0	...
1421159	  687.3	  543.3	 9395.0	...
1421160	  687.0	  543.5	 9397.0	...
1421161	  687.4	  543.7	 9399.0	...
1421162	  687.7	  543.8	 9400.0	...
1421163	  687.7	  543.9	 9399.0	...
1421164	  687.7	  544.0	 9397.0	...
1421165	  687.6	  544.2	 9395.0	...
1421166	  687.6	  544.0	 9393.0	...
1421167	  687.6	  543.8	 9391.0	...
1421168	  687.4	  543.6	 9387.0	...
1421169	  687.2	  543.8	 9382.0	...
1421170	  686.9	  544.1	 9379.0	...
1421171	  687.0	  544.3	 9380.0	...
1421172	  687.0	  544.3	 9380.0	...
1421173	  687.1	  544.3	 9381.0	...
1421174	  687.1	  544.2	 9381.0	...
1421175	  687.2	  544.2	 9381.0	...
1421176	  687.2	  544.6	 9380.0	...
1421177	  687.2	  545.0	 9380.0	...
1421178	  687.3	  545.4	 9379.0	...
1421179	  687.2	  545.4	 9378.0	...
1421180	  687.2	  545.4	 9379.0	...
1421181	  686.8	  545.4	 9381.0	...
1421182	  686.5	  545.3	 9384.0	...
1421183	  686.1	  545.1	 9385.0	...
1421184	  686.1	  544.7	 9386.0	...
1421185	  686.1	  544.3	 9387.0	...
1421186	  686.1	  544.1	 9386.0	...
1421187	  685.8	  544.5	 9385.0	...
1421188	  685.5	  544.8	 9383.0	...
1421189	  685.6	  545.3	 9382.0	...
1421190	  686.0	  545.3	 9381.0	...
1421191	  686.5	  545.3	 9383.0	...
1421192	  686.5	  545.1	 9386.0	...
1421193	  686.5	  545.1	 9385.0	...
1421194	  686.4	  545.2	 9382.0	...
1421195	  686.3	  545.3	 9376.0	...
1421196	  686.2	  545.4	 9374.0	...
1421197	  686.1	  545.6	 9372.0	...
1421198	  686.0	  545.8	 9372.0	...
1421199	  685.9	  545.9	 9372.0	...
1421200	  685.9	  545.9	 9372.0	...
1421201	  685.8	  545.9	 9372.0	...
1421202	  685.8	  546.0	 9372.0	...
1421203	  685.8	  546.1	 9372.0	...
1421204	  685.8	  546.2	 9371.0	...
1421205	  685.9	  546.2	 9370.0	...
1421206	  686.2	  546.0	 9369.0	...
1421207	  686.3	  545.8	 9369.0	...
1421208	  686.1	  545.7	 9369.0	...
1421209	  685.6	  545.6	 9368.0	...
1421210	  685.2	  545.5	 9367.0	...
1421211	  685.2	  545.4	 9367.0	...
1421212	  685.3	  545.4	 9366.0	...
1421213	  685.4	  545.6	 9367.0	...
1421214	  685.5	  546.4	 9370.0	...
1421215	  685.5	  547.3	 9372.0	...
1421216	  685.5	  548.0	 9369.0	...
1421217	  685.5	  547.9	 9366.0	...
1421218	  685.4	  547.5	 9362.0	...
1421219	  685.3	  547.2	 9361.0	...
1421220	  685.2	  547.1	 9360.0	...
1421221	  685.0	  547.0	 9360.0	...
1421222	  684.9	  546.9	 9360.0	...
1421223	  684.9	  547.0	 9361.0	...
1421224	  685.0	  547.2	 9362.0	...
1421225	  685.0	  547.3	 9363.0	...
1421226	  685.0	  547.4	 9360.0	...
1421227	  685.0	  547.4	 9357.0	...
1421228	  685.0	  547.5	 9354.0	...
1421229	  684.9	  547.4	 9356.0	...
1421230	  684.8	  547.4	 9358.0	...
1421231	  684.8	  547.4	 9361.0	...
1421232	  684.6	  547.4	 9361.0	...
1421233	  684.5	  547.5	 9360.0	...
1421234	  684.4	  547.4	 9357.0	...
1421235	  684.5	  547.3	 9354.0	...
1421236	  684.5	  547.3	 9352.0	...
1421237	  684.5	  547.2	 9352.0	...
1421238	  684.5	  547.1	 9351.0	...
1421239	  684.5	  547.1	 9349.0	...
1421240	  684.5	  547.1	 9347.0	...
1421241	  684.4	  547.2	 9346.0	...
1421242	  684.4	  547.4	 9344.0	...
1421243	  684.4	  547.6	 9341.0	...
1421244	  684.2	  547.7	 9338.0	...
1421245	  683.9	  547.8	 9338.0	...
1421246	  684.0	  547.8	 9338.0	...
1421247	  684.5	  547.8	 9342.0	...
1421248	  684.9	  547.5	 9346.0	...
1421249	  684.5	  547.3	 9344.0	...
1421250	  684.2	  547.1	 9338.0	...
1421251	  684.2	  547.2	 9336.0	...
1421252	  684.4	  547.3	 9339.0	...
1421253	  684.6	  547.4	 9340.0	...
1421254	  684.5	  547.5	 9337.0	...
1421255	  684.4	  547.5	 9333.0	...
1421256	  684.4	  547.6	 9330.0	...
1421257	  684.5	  547.5	 9326.0	...
1421258	  684.6	  547.5	 9324.0	...
1421259	  684.7	  547.4	 9322.0	...
1421260	  684.7	  547.3	 9322.0	...
1421261	  684.6	  547.3	 9323.0	...
1421262	  684.5	  547.2	 9325.0	...
1421263	  684.5	  547.2	 9325.0	...
1421264	  684.6	  547.1	 9325.0	...
1421265	  684.3	  547.1	 9325.0	...
1421266	  684.0	  547.6	 9323.0	...
1421267	  683.6	  548.3	 9321.0	...
1421268	  683.7	  548.9	 9320.0	...
1421269	  683.8	  549.0	 9321.0	...
1421270	  684.0	  549.1	 9322.0	...
1421271	  684.1	  549.1	 9321.0	...
1421272	  684.1	  549.2	 9321.0	...
1421273	  684.2	  549.3	 9321.0	...
1421274	  684.3	  549.3	 9321.0	...
1421275	  684.3	  548.8	 9321.0	...
1421276	  683.9	  548.4	 9318.0	...
1421277	  683.5	  548.2	 9315.0	...
1421278	  683.2	  548.3	 9316.0	...
1421279	  683.4	  548.4	 9320.0	...
1421280	  683.7	  548.5	 9323.0	...
1421281	  684.0	  548.5	 9322.0	...
1421282	  684.1	  548.7	 9322.0	...
1421283	  684.1	  548.9	 9325.0	...
1421284	  683.9	  549.1	 9326.0	...
1421285	  683.9	  549.2	 9326.0	...
1421286	  684.1	  549.3	 9327.0	...
1421287	  684.4	  549.4	 9328.0	...
1421288	  684.5	  549.5	 9326.0	...
1421289	  684.7	  549.7	 9324.0	...
1421290	  684.6	  549.7	 9321.0	...
1421291	  684.5	  549.4	 9320.0	...
1421292	  684.1	  549.1	 9318.0	...
1421293	  683.7	  548.8	 9316.0	...
1421294	  683.4	  548.9	 9314.0	...
1421295	  683.4	  549.0	 9314.0	...
1421296	  683.2	  549.0	 9317.0	...
1421297	  683.0	  549.1	 9320.0	...
1421298	  683.1	  549.1	 9321.0	...
1421299	  683.5	  549.0	 9320.0	...
1421300	  683.8	  548.9	 9318.0	...
1421301	  683.8	  548.9	 9317.0	...
1421302	  683.6	  548.9	 9315.0	...
1421303	  683.3	  549.0	 9312.0	...
1421304	  683.1	  549.0	 9310.0	...
1421305	  683.1	  549.0	 9310.0	...
1421306	  683.2	  549.0	 9312.0	...
1421307	  683.3	  549.1	 9313.0	...
1421308	  683.4	  549.2	 9314.0	...
1421309	  683.6	  549.3	 9314.0	...
1421310	  683.6	  549.2	 9315.0	...
1421311	  683.6	  549.1	 9315.0	...
1421312	  683.5	  549.0	 9313.0	...
1421313	  683.4	  548.9	 9311.0	...
1421314	  683.3	  549.0	 9309.0	...
1421315	  683.1	  549.0	 9309.0	...
1421316	  682.9	  549.1	 9311.0	...
1421317	  682.8	  549.1	 9314.0	...
1421318	  682.9	  549.1	 9315.0	...
1421319	  682.9	  549.2	 9312.0	...
1421320	  682.9	  549.2	 9311.0	...
1421321	  682.9	  549.2	 9311.0	...
1421322	  683.2	  549.0	 9310.0	...
1421323	  683.4	  548.7	 9308.0	...
1421324	  683.7	  548.8	 9306.0	...
1421325	  683.8	  549.0	 9306.0	...
1421326	  683.9	  549.3	 9306.0	...
1421327	  683.9	  549.6	 9307.0	...
1421328	  683.9	  549.9	 9308.0	...
1421329	  683.9	  549.9	 9308.0	...
1421330	  683.9	  549.4	 9308.0	...
1421331	  683.5	  548.9	 9306.0	...
1421332	  683.1	  548.8	 9305.0	...
1421333	  682.6	  549.2	 9302.0	...
1421334	  682.6	  549.6	 9300.0	...
1421335	  682.5	  550.0	 9298.0	...
1421336	  682.7	  550.0	 9298.0	...
1421337	  682.8	  550.1	 9299.0	...
1421338	  682.9	  550.2	 9299.0	...
1421339	  682.8	  550.3	 9299.0	...
1421340	  682.9	  550.2	 9299.0	...
1421341	  682.9	  550.1	 9301.0	...
1421342	  682.8	  550.0	 9304.0	...
1421343	  682.7	  550.0	 9305.0	...
1421344	  682.9	  550.0	 9304.0	...
1421345	  683.3	  549.9	 9303.0	...
1421346	  683.8	  549.6	 9304.0	...
1421347	  684.3	  549.2	 9305.0	...
1421348	  685.1	  549.2	 9306.0	...
1421349	  685.8	  549.4	 9305.0	...
1421350	  686.4	  549.5	 9303.0	...
1421351	  687.3	  549.1	 9302.0	...
1421352	  688.1	  549.0	 9301.0	...
1421353	  688.9	  549.1	 9299.0	...
1421354	  689.2	  549.3	 9297.0	...
MSG	1421355 0000 _ Number Off
1421355	  689.5	  549.3	 9294.0	...
1421356	  689.7	  549.3	 9289.0	...
1421357	  690.0	  549.7	 9285.0	...
1421358	  690.3	  550.0	 9283.0	...
1421359	  690.0	  550.3	 9286.0	...
1421360	  689.4	  550.1	 9290.0	...
1421361	  688.9	  550.0	 9292.0	...
1421362	  688.9	  550.2	 9294.0	...
1421363	  688.9	  550.5	 9294.0	...
1421364	  688.9	  550.5	 9294.0	...
1421365	  688.7	  550.2	 9294.0	...
1421366	  688.5	  549.9	 9295.0	...
1421367	  688.2	  549.9	 9293.0	...
1421368	  688.2	  550.0	 9290.0	...
1421369	  688.3	  550.0	 9286.0	...
1421370	  688.4	  550.0	 9288.0	...
1421371	  688.3	  550.0	 9291.0	...
1421372	  688.2	  550.0	 9292.0	...
1421373	  688.0	  550.0	 9291.0	...
1421374	  688.0	  550.0	 9288.0	...
1421375	  688.1	  550.0	 9287.0	...
1421376	  688.3	  550.0	 9287.0	...
1421377	  688.2	  550.0	 9287.0	...
1421378	  688.1	  549.9	 9286.0	...
1421379	  688.0	  549.9	 9283.0	...
1421380	  688.0	  549.9	 9280.0	...
1421381	  688.3	  549.9	 9276.0	...
1421382	  688.4	  549.8	 9275.0	...
1421383	  688.5	  549.8	 9274.0	...
1421384	  688.4	  549.6	 9275.0	...
1421385	  688.3	  549.4	 9277.0	...
1421386	  688.2	  549.2	 9279.0	...
1421387	  688.2	  549.1	 9282.0	...
1421388	  688.2	  549.2	 9283.0	...
1421389	  688.2	  549.4	 9286.0	...
1421390	  688.2	  549.5	 9288.0	...
1421391	  688.2	  549.6	 9288.0	...
1421392	  688.2	  549.7	 9285.0	...
1421393	  688.2	  549.8	 9281.0	...
1421394	  688.1	  550.1	 9280.0	...
1421395	  688.0	  550.3	 9277.0	...
1421396	  687.9	  550.4	 9273.0	...
1421397	  687.8	  550.1	 9270.0	...
1421398	  687.7	  549.7	 9270.0	...
1421399	  687.6	  549.5	 9271.0	...
1421400	  687.6	  549.6	 9273.0	...
1421401	  687.5	  549.6	 9276.0	...
1421402	  687.4	  549.6	 9279.0	...
1421403	  687.3	  549.5	 9280.0	...
1421404	  687.4	  549.5	 9279.0	...
1421405	  687.5	  549.4	 9277.0	...
1421406	  687.5	  549.3	 9278.0	...
1421407	  687.6	  549.6	 9280.0	...
1421408	  687.7	  550.0	 9285.0	...
1421409	  687.8	  550.3	 9286.0	...
1421410	  687.8	  550.2	 9286.0	...
1421411	  687.7	  550.2	 9284.0	...
1421412	  687.4	  550.2	 9283.0	...
1421413	  687.4	  550.3	 9284.0	...
1421414	  687.5	  550.4	 9285.0	...
1421415	  687.7	  550.6	 9286.0	...
1421416	  687.7	  550.9	 9287.0	...
1421417	  687.4	  550.6	 9288.0	...
1421418	  686.9	  550.2	 9289.0	...
1421419	  686.7	  549.9	 9289.0	...
1421420	  686.7	  550.1	 9289.0	...
1421421	  686.6	  550.4	 9287.0	...
1421422	  686.5	  550.7	 9284.0	...
1421423	  686.3	  550.9	 9281.0	...
1421424	  686.2	  551.0	 9281.0	...
1421425	  686.2	  551.0	 9283.0	...
1421426	  686.4	  551.0	 9285.0	...
1421427	  686.5	  551.0	 9288.0	...
1421428	  686.7	  550.9	 9290.0	...
1421429	  686.7	  550.8	 9291.0	...
1421430	  686.4	  550.5	 9297.0	...
1421431	  686.1	  550.1	 9302.0	...
1421432	  685.8	  550.1	 9300.0	...
1421433	  686.1	  550.5	 9294.0	...
1421434	  686.3	  550.8	 9289.0	...
1421435	  686.2	  550.7	 9290.0	...
1421436	  686.0	  550.5	 9290.0	...
1421437	  685.7	  550.4	 9290.0	...
1421438	  685.6	  550.4	 9292.0	...
1421439	  685.5	  550.9	 9293.0	...
1421440	  685.5	  551.4	 9294.0	...
1421441	  685.6	  551.8	 9293.0	...
1421442	  685.7	  551.7	 9293.0	...
1421443	  685.9	  551.7	 9293.0	...
1421444	  686.0	  551.4	 9296.0	...
1421445	  686.2	  551.2	 9297.0	...
1421446	  686.1	  550.9	 9299.0	...
1421447	  686.0	  550.8	 9298.0	...
1421448	  685.8	  551.1	 9297.0	...
1421449	  686.1	  551.4	 9297.0	...
1421450	  686.3	  551.8	 9299.0	...
1421451	  686.4	  551.8	 9302.0	...
1421452	  686.2	  552.0	 9304.0	...
1421453	  686.0	  552.2	 9303.0	...
1421454	  686.2	  552.2	 9304.0	...
1421455	  686.4	  552.1	 9306.0	...
1421456	  686.4	  551.8	 9307.0	...
1421457	  686.3	  551.5	 9307.0	...
1421458	  686.2	  551.2	 9305.0	...
1421459	  686.0	  551.1	 9303.0	...
1421460	  685.9	  551.0	 9303.0	...
1421461	  685.9	  551.1	 9304.0	...
1421462	  686.2	  551.1	 9302.0	...
1421463	  686.4	  550.9	 9299.0	...
1421464	  686.6	  550.9	 9297.0	...
1421465	  686.5	  551.0	 9297.0	...
1421466	  686.4	  551.3	 9298.0	...
1421467	  686.3	  551.5	 9299.0	...
1421468	  686.3	  551.4	 9300.0	...
1421469	  686.2	  551.3	 9301.0	...
1421470	  685.9	  551.3	 9302.0	...
1421471	  685.7	  551.4	 9303.0	...
1421472	  685.5	  551.4	 9303.0	...
1421473	  685.6	  551.3	 9303.0	...
1421474	  685.7	  551.4	 9303.0	...
1421475	  685.8	  551.4	 9302.0	...
1421476	  685.9	  551.4	 9300.0	...
1421477	  686.0	  551.8	 9299.0	...
1421478	  686.2	  552.3	 9298.0	...
1421479	  686.1	  552.7	 9299.0	...
1421480	  686.0	  552.7	 9300.0	...
1421481	  686.0	  552.7	 9305.0	...
1421482	  686.2	  552.7	 9308.0	...
1421483	  686.4	  552.7	 9311.0	...
1421484	  686.5	  552.7	 9311.0	...
1421485	  686.5	  552.8	 9309.0	...
1421486	  686.3	  552.7	 9308.0	...
1421487	  686.1	  552.7	 9306.0	...
1421488	  686.0	  552.6	 9308.0	...
1421489	  686.0	  552.6	 9312.0	...
1421490	  686.1	  552.8	 9316.0	...
1421491	  686.1	  552.9	 9319.0	...
1421492	  686.0	  553.1	 9320.0	...
1421493	  685.8	  553.0	 9320.0	...
1421494	  685.7	  553.1	 9321.0	...
1421495	  685.7	  553.2	 9322.0	...
1421496	  685.6	  553.4	 9323.0	...
1421497	  685.6	  553.4	 9324.0	...
1421498	  685.7	  553.3	 9324.0	...
1421499	  685.9	  553.0	 9325.0	...
1421500	  686.1	  552.7	 9326.0	...
1421501	  686.1	  552.7	 9327.0	...
1421502	  686.1	  552.8	 9329.0	...
1421503	  686.1	  553.2	 9331.0	...
1421504	  686.0	  553.4	 9333.0	...
1421505	  685.9	  553.5	 9334.0	...
1421506	  686.0	  553.2	 9335.0	...
1421507	  686.1	  552.7	 9336.0	...
1421508	  686.3	  552.4	 9335.0	...
1421509	  686.5	  552.3	 9331.0	...
1421510	  686.6	  552.3	 9328.0	...
1421511	  686.4	  552.3	 9329.0	...
1421512	  686.2	  552.3	 9333.0	...
1421513	  686.0	  552.5	 9336.0	...
1421514	  686.0	  552.7	 9337.0	...
1421515	  685.8	  552.7	 9338.0	...
1421516	  685.8	  552.6	 9338.0	...
1421517	  685.8	  552.4	 9339.0	...
1421518	  686.1	  552.2	 9339.0	...
1421519	  686.3	  552.2	 9338.0	...
1421520	  686.6	  552.2	 9337.0	...
1421521	  686.8	  552.4	 9335.0	...
1421522	  686.6	  552.6	 9335.0	...
1421523	  686.3	  552.8	 9335.0	...
1421524	  686.0	  552.6	 9336.0	...
1421525	  686.1	  552.6	 9339.0	...
1421526	  686.1	  552.6	 9343.0	...
1421527	  686.1	  552.6	 9346.0	...
1421528	  686.1	  552.5	 9346.0	...
1421529	  686.1	  552.4	 9345.0	...
1421530	  686.2	  552.2	 9345.0	...
1421531	  686.3	  552.2	 9344.0	...
1421532	  686.3	  552.5	 9345.0	...
1421533	  686.3	  552.7	 9346.0	...
1421534	  686.4	  553.0	 9349.0	...
1421535	  686.5	  552.9	 9351.0	...
1421536	  686.4	  552.8	 9350.0	...
1421537	  686.3	  552.7	 9349.0	...
1421538	  686.2	  552.6	 9347.0	...
1421539	  686.2	  552.6	 9351.0	...
1421540	  686.0	  552.7	 9355.0	...
1421541	  685.9	  552.8	 9359.0	...
1421542	  686.0	  552.9	 9358.0	...
1421543	  686.2	  553.0	 9356.0	...
1421544	  686.5	  552.9	 9356.0	...
1421545	  686.6	  552.8	 9359.0	...
1421546	  686.7	  552.8	 9363.0	...
1421547	  686.8	  552.8	 9363.0	...
1421548	  686.7	  552.8	 9360.0	...
1421549	  686.6	  552.9	 9358.0	...
1421550	  686.6	  553.0	 9360.0	...
1421551	  686.5	  553.1	 9361.0	...
1421552	  686.5	  553.3	 9362.0	...
1421553	  686.5	  553.4	 9362.0	...
1421554	  686.6	  553.4	 9366.0	...
1421555	  686.7	  553.5	 9369.0	...
1421556	  686.7	  553.6	 9373.0	...
1421557	  686.7	  553.5	 9373.0	...
1421558	  686.9	  553.3	 9374.0	...
1421559	  687.2	  553.2	 9374.0	...
1421560	  687.3	  553.2	 9374.0	...
1421561	  687.2	  553.3	 9374.0	...
1421562	  687.0	  553.2	 9374.0	...
1421563	  686.9	  553.1	 9375.0	...
1421564	  686.7	  553.0	 9377.0	...
1421565	  686.5	  552.9	 9376.0	...
1421566	  686.5	  553.3	 9374.0	...
1421567	  686.6	  553.6	 9374.0	...
1421568	  686.8	  553.8	 9375.0	...
MSG	1421569 0000 _ Number On
1421569	  686.7	  553.6	 9376.0	...
1421570	  686.7	  553.3	 9377.0	...
1421571	  686.7	  553.2	 9379.0	...
1421572	  686.6	  553.2	 9381.0	...
1421573	  686.6	  553.1	 9382.0	...
1421574	  686.6	  553.1	 9386.0	...
1421575	  686.7	  553.1	 9389.0	...
1421576	  686.7	  553.1	 9388.0	...
1421577	  686.6	  553.2	 9384.0	...
1421578	  686.6	  553.5	 9382.0	...
1421579	  686.6	  553.8	 9383.0	...
1421580	  686.6	  554.0	 9385.0	...
1421581	  686.5	  553.8	 9386.0	...
1421582	  686.5	  553.6	 9386.0	...
1421583	  686.8	  553.7	 9386.0	...
1421584	  687.1	  553.8	 9386.0	...
1421585	  687.4	  553.5	 9386.0	...
1421586	  687.4	  553.1	 9386.0	...
1421587	  687.3	  552.8	 9387.0	...
1421588	  687.1	  552.7	 9387.0	...
1421589	  686.9	  552.6	 9388.0	...
1421590	  686.9	  552.7	 9389.0	...
1421591	  686.9	  552.9	 9392.0	...
1421592	  686.9	  553.0	 9394.0	...
1421593	  686.7	  553.1	 9396.0	...
1421594	  686.4	  553.2	 9396.0	...
1421595	  686.1	  553.2	 9396.0	...
1421596	  686.0	  552.9	 9398.0	...
1421597	  686.2	  552.6	 9401.0	...
1421598	  686.5	  552.6	 9405.0	...
1421599	  686.8	  552.6	 9410.0	...
1421600	  686.8	  552.7	 9413.0	...
1421601	  686.8	  552.6	 9416.0	...
1421602	  686.8	  552.6	 9416.0	...
1421603	  686.9	  552.5	 9415.0	...
1421604	  686.9	  552.4	 9414.0	...
1421605	  687.0	  552.3	 9413.0	...
1421606	  687.0	  552.3	 9412.0	...
1421607	  686.9	  552.2	 9410.0	...
1421608	  686.9	  552.1	 9410.0	...
1421609	  687.0	  552.2	 9411.0	...
1421610	  687.1	  552.3	 9411.0	...
1421611	  686.8	  552.4	 9409.0	...
1421612	  686.6	  552.3	 9407.0	...
1421613	  686.5	  552.3	 9406.0	...
1421614	  686.7	  552.2	 9407.0	...
1421615	  686.8	  552.2	 9408.0	...
1421616	  686.8	  552.2	 9408.0	...
1421617	  686.8	  552.2	 9407.0	...
1421618	  686.7	  552.4	 9408.0	...
1421619	  686.8	  552.5	 9409.0	...
1421620	  686.8	  552.6	 9411.0	...
1421621	  686.8	  552.6	 9413.0	...
1421622	  686.8	  552.5	 9413.0	...
1421623	  686.7	  552.5	 9414.0	...
1421624	  686.6	  552.5	 9417.0	...
1421625	  686.5	  552.5	 9420.0	...
1421626	  686.4	  552.5	 9419.0	...
1421627	  686.4	  552.6	 9416.0	...
1421628	  686.4	  552.4	 9414.0	...
1421629	  686.2	  552.0	 9414.0	...
1421630	  686.1	  551.7	 9415.0	...
1421631	  686.1	  551.7	 9415.0	...
1421632	  686.3	  551.6	 9419.0	...
1421633	  686.5	  551.5	 9424.0	...
1421634	  686.7	  551.7	 9429.0	...
1421635	  686.8	  551.9	 9430.0	...
1421636	  686.9	  552.2	 9432.0	...
1421637	  686.8	  552.4	 9432.0	...
1421638	  686.7	  552.6	 9433.0	...
1421639	  686.6	  552.1	 9434.0	...
1421640	  686.5	  551.6	 9436.0	...
1421641	  686.5	  551.0	 9438.0	...
1421642	  686.5	  551.0	 9438.0	...
1421643	  686.7	  551.1	 9440.0	...
1421644	  686.9	  551.3	 9441.0	...
1421645	  686.9	  551.4	 9443.0	...
1421646	  686.8	  551.4	 9443.0	...
1421647	  686.6	  551.4	 9439.0	...
1421648	  686.4	  551.1	 9435.0	...
1421649	  686.2	  550.9	 9433.0	...
1421650	  686.1	  550.6	 9437.0	...
1421651	  686.1	  550.7	 9440.0	...
1421652	  686.0	  550.7	 9443.0	...
1421653	  685.8	  550.8	 9442.0	...
1421654	  685.7	  551.0	 9443.0	...
1421655	  685.7	  551.1	 9444.0	...
1421656	  685.7	  551.3	 9445.0	...
1421657	  685.6	  551.4	 9444.0	...
1421658	  685.5	  551.4	 9443.0	...
1421659	  685.6	  551.5	 9442.0	...
1421660	  685.8	  551.5	 9441.0	...
1421661	  686.1	  551.6	 9442.0	...
1421662	  686.2	  551.5	 9443.0	...
1421663	  686.3	  551.5	 9444.0	...
1421664	  686.3	  551.5	 9446.0	...
1421665	  686.2	  551.6	 9446.0	...
1421666	  686.1	  551.7	 9447.0	...
1421667	  685.9	  551.6	 9447.0	...
1421668	  685.8	  551.4	 9450.0	...
1421669	  685.7	  551.1	 9452.0	...
1421670	  685.7	  550.9	 9455.0	...
1421671	  685.5	  550.7	 9456.0	...
1421672	  685.4	  550.6	 9454.0	...
1421673	  685.6	  550.8	 9451.0	...
1421674	  686.0	  551.3	 9446.0	...
1421675	  686.2	  551.6	 9444.0	...
1421676	  686.1	  552.0	 9443.0	...
1421677	  686.0	  551.9	 9444.0	...
1421678	  685.9	  551.9	 9444.0	...
1421679	  685.8	  551.9	 9449.0	...
1421680	  685.8	  551.6	 9456.0	...
1421681	  685.8	  551.3	 9464.0	...
1421682	  686.0	  551.0	 9464.0	...
1421683	  686.0	  551.0	 9463.0	...
1421684	  685.9	  551.0	 9461.0	...
1421685	  685.7	  551.0	 9461.0	...
1421686	  685.4	  551.0	 9461.0	...
1421687	  685.4	  550.9	 9460.0	...
1421688	  685.5	  550.8	 9459.0	...
1421689	  685.5	  551.0	 9459.0	...
1421690	  685.6	  551.3	 9459.0	...
1421691	  685.6	  551.6	 9460.0	...
1421692	  685.6	  551.6	 9462.0	...
1421693	  685.5	  551.6	 9463.0	...
1421694	  685.4	  551.6	 9464.0	...
1421695	  685.4	  551.5	 9466.0	...
1421696	  685.4	  551.4	 9470.0	...
1421697	  685.3	  551.4	 9473.0	...
1421698	  685.4	  551.3	 9473.0	...
1421699	  685.5	  551.2	 9471.0	...
1421700	  685.6	  551.0	 9469.0	...
1421701	  685.6	  550.8	 9468.0	...
1421702	  685.6	  550.5	 9468.0	...
1421703	  685.5	  550.2	 9468.0	...
1421704	  685.3	  550.2	 9469.0	...
1421705	  685.1	  550.4	 9469.0	...
1421706	  685.0	  550.7	 9470.0	...
1421707	  685.1	  551.0	 9470.0	...
1421708	  685.3	  550.9	 9470.0	...
1421709	  685.4	  550.8	 9471.0	...
1421710	  685.2	  550.7	 9473.0	...
1421711	  685.0	  550.7	 9475.0	...
1421712	  684.7	  550.7	 9476.0	...
1421713	  684.7	  550.6	 9478.0	...
1421714	  685.1	  550.4	 9483.0	...
1421715	  685.5	  550.4	 9487.0	...
1421716	  685.5	  550.4	 9490.0	...
1421717	  685.0	  550.4	 9490.0	...
1421718	  684.7	  550.5	 9490.0	...
1421719	  684.9	  550.4	 9490.0	...
1421720	  685.0	  550.3	 9490.0	...
1421721	  684.9	  550.3	 9490.0	...
1421722	  684.7	  550.3	 9489.0	...
1421723	  684.5	  550.2	 9488.0	...
1421724	  684.5	  550.1	 9490.0	...
1421725	  684.6	  550.2	 9493.0	...
1421726	  684.7	  550.5	 9496.0	...
1421727	  684.8	  550.5	 9496.0	...
1421728	  685.0	  550.1	 9496.0	...
1421729	  685.2	  549.7	 9497.0	...
1421730	  685.3	  549.6	 9499.0	...
1421731	  685.1	  549.8	 9501.0	...
1421732	  684.8	  550.1	 9503.0	...
1421733	  684.5	  550.2	 9503.0	...
1421734	  684.5	  549.9	 9506.0	...
1421735	  684.6	  549.7	 9510.0	...
1421736	  684.6	  549.7	 9514.0	...
1421737	  684.5	  549.6	 9513.0	...
1421738	  684.3	  549.6	 9512.0	...
1421739	  684.2	  549.6	 9511.0	...
1421740	  684.2	  549.6	 9511.0	...
1421741	  684.3	  549.8	 9513.0	...
1421742	  684.2	  550.0	 9515.0	...
1421743	  684.2	  550.2	 9512.0	...
1421744	  684.3	  550.2	 9508.0	...
1421745	  684.4	  549.6	 9504.0	...
1421746	  684.5	  548.9	 9504.0	...
1421747	  684.5	  548.4	 9504.0	...
1421748	  684.5	  548.5	 9504.0	...
1421749	  684.5	  548.4	 9505.0	...
1421750	  684.5	  548.2	 9507.0	...
1421751	  684.5	  547.9	 9510.0	...
1421752	  684.5	  547.8	 9513.0	...
1421753	  684.6	  547.9	 9512.0	...
1421754	  684.6	  548.3	 9509.0	...
1421755	  684.6	  548.6	 9507.0	...
1421756	  684.4	  548.9	 9507.0	...
1421757	  684.2	  549.0	 9511.0	...
1421758	  684.2	  549.2	 9515.0	...
1421759	  684.3	  549.2	 9516.0	...
1421760	  684.3	  549.0	 9514.0	...
1421761	  684.3	  548.9	 9511.0	...
1421762	  684.2	  548.9	 9512.0	...
1421763	  684.2	  548.8	 9512.0	...
1421764	  684.2	  548.3	 9513.0	...
1421765	  684.2	  547.8	 9514.0	...
1421766	  684.3	  547.5	 9514.0	...
1421767	  684.4	  547.7	 9515.0	...
1421768	  684.2	  547.8	 9516.0	...
1421769	  684.3	  547.8	 9520.0	...
1421770	  684.4	  547.7	 9523.0	...
1421771	  684.6	  547.7	 9526.0	...
1421772	  684.7	  547.7	 9526.0	...
1421773	  684.6	  547.7	 9525.0	...
1421774	  684.6	  547.8	 9526.0	...
1421775	  684.5	  547.9	 9527.0	...
1421776	  684.4	  548.0	 9527.0	...
1421777	  684.4	  548.0	 9526.0	...
1421778	  684.4	  547.8	 9525.0	...
1421779	  684.4	  547.7	 9525.0	...
1421780	  684.4	  547.6	 9525.0	...
1421781	  684.4	  547.7	 9524.0	...
1421782	  684.3	  547.4	 9525.0	...
1421783	  684.3	  547.0	 9526.0	...
1421784	  683.9	  546.6	 9527.0	...
1421785	  683.6	  546.7	 9530.0	...
1421786	  683.4	  546.7	 9533.0	...
1421787	  683.4	  546.7	 9536.0	...
1421788	  683.4	  546.7	 9536.0	...
1421789	  683.4	  546.7	 9535.0	...
1421790	  683.7	  546.7	 9535.0	...
1421791	  683.9	  546.7	 9536.0	...
1421792	  684.1	  546.8	 9537.0	...
1421793	  684.0	  546.6	 9536.0	...
1421794	  684.0	  546.6	 9535.0	...
1421795	  684.0	  546.5	 9533.0	...
1421796	  684.1	  546.5	 9533.0	...
1421797	  684.2	  546.2	 9536.0	...
1421798	  684.1	  546.0	 9539.0	...
1421799	  684.0	  545.9	 9542.0	...
1421800	  683.9	  546.1	 9544.0	...
1421801	  683.9	  546.3	 9545.0	...
1421802	  683.7	  546.4	 9547.0	...
1421803	  683.5	  546.4	 9549.0	...
1421804	  683.5	  546.4	 9550.0	...
1421805	  683.6	  546.6	 9550.0	...
1421806	  683.8	  546.8	 9548.0	...
1421807	  683.8	  547.1	 9546.0	...
1421808	  683.7	  546.8	 9546.0	...
1421809	  683.5	  546.5	 9546.0	...
1421810	  683.2	  546.4	 9546.0	...
1421811	  683.0	  546.8	 9545.0	...
1421812	  682.9	  547.2	 9544.0	...
1421813	  682.9	  547.3	 9545.0	...
1421814	  682.8	  547.2	 9547.0	...
1421815	  682.7	  547.1	 9549.0	...
1421816	  682.8	  547.0	 9545.0	...
1421817	  682.9	  546.9	 9542.0	...
1421818	  683.0	  546.8	 9541.0	...
1421819	  683.0	  547.1	 9544.0	...
1421820	  682.9	  547.4	 9546.0	...
1421821	  682.8	  547.6	 9546.0	...
1421822	  682.7	  547.3	 9545.0	...
1421823	  682.7	  547.0	 9543.0	...
1421824	  682.7	  546.8	 9542.0	...
1421825	  682.7	  547.1	 9547.0	...
1421826	  683.1	  547.5	 9552.0	...
1421827	  683.5	  547.8	 9556.0	...
1421828	  683.8	  547.7	 9555.0	...
1421829	  683.8	  547.2	 9553.0	...
1421830	  683.5	  546.8	 9551.0	...
1421831	  683.3	  546.7	 9548.0	...
1421832	  683.3	  546.7	 9553.0	...
1421833	  683.5	  546.9	 9559.0	...
1421834	  683.6	  547.0	 9565.0	...
1421835	  683.6	  547.1	 9567.0	...
1421836	  683.5	  547.1	 9568.0	...
1421837	  683.5	  547.1	 9568.0	...
1421838	  683.5	  547.1	 9567.0	...
1421839	  683.5	  547.2	 9567.0	...
1421840	  683.6	  547.3	 9567.0	...
1421841	  683.7	  547.4	 9569.0	...
1421842	  683.8	  547.3	 9572.0	...
1421843	  683.7	  546.5	 9570.0	...
1421844	  683.7	  545.8	 9567.0	...
1421845	  683.8	  545.3	 9564.0	...
1421846	  683.9	  545.5	 9565.0	...
1421847	  684.2	  545.6	 9567.0	...
1421848	  684.4	  545.4	 9569.0	...
1421849	  684.5	  545.3	 9570.0	...
1421850	  684.3	  545.4	 9570.0	...
1421851	  684.1	  545.5	 9570.0	...
1421852	  684.0	  545.7	 9568.0	...
1421853	  684.0	  545.8	 9567.0	...
1421854	  683.8	  545.9	 9565.0	...
1421855	  683.6	  545.9	 9568.0	...
1421856	  683.4	  545.9	 9570.0	...
1421857	  683.4	  546.0	 9573.0	...
1421858	  683.4	  546.1	 9574.0	...
1421859	  683.4	  546.2	 9573.0	...
1421860	  683.6	  546.3	 9573.0	...
1421861	  683.9	  546.3	 9572.0	...
1421862	  684.1	  546.3	 9572.0	...
1421863	  683.9	  546.3	 9571.0	...
1421864	  683.9	  546.3	 9571.0	...
1421865	  684.1	  546.3	 9570.0	...
1421866	  684.3	  546.2	 9570.0	...
1421867	  684.3	  546.1	 9573.0	...
1421868	  684.3	  546.0	 9575.0	...
1421869	  684.3	  546.0	 9578.0	...
1421870	  684.3	  546.0	 9578.0	...
MSG	1421871 0000 _ Number Off
1421871	  684.2	  546.0	 9579.0	...
1421872	  684.1	  546.1	 9580.0	...
1421873	  684.0	  546.3	 9582.0	...
1421874	  684.1	  546.4	 9583.0	...
1421875	  683.7	  546.5	 9585.0	...
1421876	  683.4	  546.7	 9585.0	...
1421877	  683.2	  546.4	 9586.0	...
1421878	  683.3	  545.9	 9587.0	...
1421879	  683.1	  545.5	 9588.0	...
1421880	  682.7	  545.4	 9588.0	...
1421881	  682.2	  545.4	 9588.0	...
1421882	  682.1	  545.4	 9586.0	...
1421883	  682.1	  545.5	 9583.0	...
1421884	  682.3	  545.5	 9581.0	...
1421885	  682.5	  545.5	 9581.0	...
1421886	  682.5	  545.4	 9579.0	...
1421887	  682.6	  545.4	 9579.0	...
1421888	  682.5	  545.0	 9579.0	...
1421889	  682.3	  544.6	 9580.0	...
1421890	  682.1	  544.2	 9587.0	...
1421891	  682.0	  544.1	 9592.0	...
1421892	  681.9	  544.0	 9590.0	...
1421893	  681.7	  544.0	 9583.0	...
1421894	  681.6	  543.9	 9576.0	...
1421895	  681.4	  544.0	 9579.0	...
1421896	  681.3	  544.1	 9581.0	...
1421897	  681.3	  544.4	 9584.0	...
1421898	  681.4	  544.7	 9588.0	...
1421899	  681.4	  544.4	 9592.0	...
1421900	  681.1	  543.8	 9591.0	...
1421901	  680.7	  543.6	 9586.0	...
1421902	  680.9	  543.9	 9583.0	...
1421903	  681.4	  543.9	 9587.0	...
1421904	  681.7	  543.8	 9590.0	...
1421905	  681.5	  543.6	 9593.0	...
1421906	  681.3	  543.6	 9594.0	...
1421907	  681.3	  543.6	 9596.0	...
1421908	  681.3	  543.5	 9596.0	...
1421909	  681.3	  543.5	 9595.0	...
1421910	  681.4	  543.4	 9593.0	...
1421911	  681.4	  543.3	 9591.0	...
1421912	  681.5	  543.7	 9592.0	...
1421913	  681.7	  544.2	 9593.0	...
1421914	  681.8	  544.7	 9593.0	...
1421915	  681.9	  544.7	 9592.0	...
1421916	  681.8	  544.5	 9592.0	...
1421917	  681.7	  544.2	 9592.0	...
1421918	  681.6	  544.4	 9589.0	...
1421919	  681.6	  544.8	 9585.0	...
1421920	  681.4	  545.3	 9586.0	...
1421921	  681.2	  545.1	 9591.0	...
1421922	  681.0	  544.9	 9595.0	...
1421923	  680.9	  544.7	 9594.0	...
1421924	  680.9	  544.6	 9592.0	...
1421925	  680.9	  544.5	 9589.0	...
1421926	  680.9	  544.2	 9588.0	...
1421927	  680.8	  543.9	 9587.0	...
1421928	  680.9	  543.7	 9586.0	...
1421929	  680.9	  543.7	 9589.0	...
1421930	  680.9	  543.6	 9594.0	...
1421931	  680.8	  543.4	 9599.0	...
1421932	  680.7	  543.1	 9601.0	...
1421933	  680.5	  542.9	 9602.0	...
1421934	  680.4	  542.8	 9604.0	...
1421935	  680.4	  542.7	 9610.0	...
1421936	  680.5	  542.7	 9615.0	...
1421937	  680.5	  542.5	 9619.0	...
1421938	  680.6	  542.2	 9620.0	...
1421939	  680.8	  541.9	 9622.0	...
1421940	  680.9	  541.9	 9625.0	...
1421941	  681.0	  541.8	 9625.0	...
1421942	  681.2	  541.8	 9625.0	...
1421943	  681.4	  541.6	 9625.0	...
1421944	  681.5	  541.5	 9625.0	...
1421945	  681.6	  541.5	 9625.0	...
1421946	  681.6	  541.5	 9625.0	...
1421947	  681.6	  541.4	 9620.0	...
1421948	  681.6	  541.4	 9615.0	...
1421949	  681.6	  541.4	 9611.0	...
1421950	  681.7	  541.5	 9611.0	...
1421951	  681.6	  541.8	 9612.0	...
1421952	  681.5	  542.0	 9610.0	...
1421953	  681.5	  542.3	 9607.0	...
1421954	  681.6	  542.2	 9607.0	...
1421955	  681.7	  542.1	 9610.0	...
1421956	  681.7	  542.0	 9609.0	...
1421957	  681.5	  541.9	 9605.0	...
1421958	  681.5	  542.3	 9602.0	...
1421959	  681.4	  542.8	 9603.0	...
1421960	  681.2	  543.1	 9605.0	...
1421961	  681.0	  543.1	 9607.0	...
1421962	  680.8	  543.1	 9608.0	...
1421963	  680.7	  543.3	 9608.0	...
1421964	  680.6	  543.5	 9608.0	...
1421965	  680.5	  543.6	 9612.0	...
1421966	  680.4	  543.8	 9616.0	...
1421967	  680.4	  543.5	 9618.0	...
1421968	  680.7	  543.2	 9615.0	...
1421969	  681.0	  543.0	 9612.0	...
1421970	  681.6	  543.0	 9615.0	...
1421971	  681.9	  542.9	 9616.0	...
1421972	  681.8	  542.7	 9617.0	...
1421973	  681.6	  542.7	 9615.0	...
1421974	  681.9	  542.7	 9613.0	...
1421975	  682.3	  542.5	 9612.0	...
1421976	  682.3	  542.3	 9613.0	...
1421977	  681.9	  542.2	 9613.0	...
1421978	  681.6	  542.3	 9614.0	...
1421979	  681.7	  542.4	 9615.0	...
1421980	  681.8	  542.4	 9616.0	...
1421981	  681.7	  542.3	 9616.0	...
1421982	  681.6	  542.2	 9616.0	...
1421983	  681.9	  542.2	 9616.0	...
1421984	  682.3	  542.3	 9616.0	...
1421985	  682.8	  542.3	 9616.0	...
1421986	  682.9	  542.1	 9618.0	...
1421987	  682.7	  541.9	 9619.0	...
1421988	  682.3	  541.6	 9618.0	...
1421989	  682.0	  541.3	 9616.0	...
1421990	  682.0	  541.1	 9615.0	...
1421991	  682.1	  541.1	 9617.0	...
1421992	  682.0	  541.3	 9616.0	...
1421993	  681.6	  541.5	 9613.0	...
1421994	  681.3	  541.4	 9617.0	...
1421995	  681.4	  541.3	 9622.0	...
1421996	  681.6	  541.1	 9626.0	...
1421997	  681.4	  541.0	 9624.0	...
1421998	  681.1	  540.8	 9623.0	...
1421999	  680.8	  541.0	 9623.0	...
1422000	  680.8	  541.3	 9623.0	...
1422001	  680.8	  541.5	 9624.0	...
1422002	  681.3	  541.2	 9624.0	...
1422003	  681.7	  541.0	 9624.0	...
1422004	  682.2	  540.8	 9625.0	...
1422005	  682.2	  541.0	 9626.0	...
1422006	  682.5	  541.2	 9630.0	...
1422007	  682.9	  541.3	 9636.0	...
1422008	  683.3	  541.3	 9641.0	...
1422009	  683.4	  541.3	 9638.0	...
1422010	  683.5	  541.5	 9634.0	...
1422011	  683.6	  541.7	 9629.0	...
1422012	  683.5	  541.7	 9630.0	...
1422013	  683.3	  541.4	 9631.0	...
1422014	  683.1	  541.2	 9629.0	...
1422015	  683.0	  540.8	 9627.0	...
1422016	  683.0	  540.4	 9624.0	...
1422017	  683.0	  540.2	 9625.0	...
1422018	  682.9	  540.4	 9625.0	...
1422019	  682.9	  540.8	 9626.0	...
1422020	  682.9	  541.0	 9627.0	...
1422021	  683.2	  541.3	 9629.0	...
1422022	  683.6	  541.7	 9630.0	...
1422023	  683.8	  542.2	 9631.0	...
1422024	  683.8	  542.5	 9630.0	...
1422025	  683.7	  542.0	 9630.0	...
1422026	  683.4	  541.6	 9628.0	...
1422027	  683.0	  541.1	 9626.0	...
1422028	  682.7	  541.1	 9626.0	...
1422029	  682.8	  540.9	 9628.0	...
1422030	  683.1	  540.8	 9628.0	...
1422031	  683.2	  540.9	 9626.0	...
1422032	  683.3	  541.0	 9624.0	...
1422033	  683.3	  541.1	 9623.0	...
1422034	  683.1	  540.9	 9624.0	...
1422035	  683.1	  540.3	 9626.0	...
1422036	  683.1	  539.8	 9628.0	...
1422037	  683.1	  539.5	 9633.0	...
1422038	  683.1	  539.6	 9636.0	...
1422039	  683.0	  539.6	 9639.0	...
1422040	  683.0	  539.6	 9642.0	...
1422041	  683.0	  539.5	 9644.0	...
1422042	  683.0	  539.4	 9645.0	...
1422043	  682.8	  539.3	 9644.0	...
1422044	  682.6	  539.3	 9642.0	...
1422045	  682.5	  539.3	 9640.0	...
1422046	  682.4	  539.3	 9633.0	...
1422047	  682.2	  539.3	 9628.0	...
1422048	  681.9	  539.3	 9622.0	...
1422049	  681.8	  539.4	 9623.0	...
1422050	  681.6	  539.3	 9624.0	...
1422051	  681.4	  539.3	 9625.0	...
1422052	  681.3	  539.3	 9625.0	...
1422053	  681.6	  539.4	 9626.0	...
1422054	  681.9	  539.6	 9627.0	...
1422055	  682.2	  539.8	 9628.0	...
1422056	  682.1	  539.8	 9629.0	...
1422057	  681.7	  539.7	 9629.0	...
1422058	  681.3	  539.5	 9626.0	...
1422059	  681.1	  540.2	 9622.0	...
1422060	  681.5	  541.0	 9620.0	...
1422061	  682.0	  541.1	 9625.0	...
1422062	  682.4	  540.4	 9629.0	...
1422063	  682.5	  540.4	 9628.0	...
1422064	  682.3	  541.0	 9624.0	...
1422065	  682.1	  541.3	 9621.0	...
1422066	  681.8	  541.1	 9622.0	...
1422067	  681.7	  541.0	 9623.0	...
1422068	  681.7	  541.5	 9623.0	...
1422069	  681.7	  541.7	 9622.0	...
1422070	  682.0	  541.3	 9621.0	...
1422071	  682.2	  540.3	 9621.0	...
MSG	1422072 0000 _ Number On
1422072	  682.4	  539.4	 9621.0	...
1422073	  682.5	  539.2	 9623.0	...
1422074	  682.2	  539.4	 9625.0	...
1422075	  681.8	  539.6	 9626.0	...
1422076	  681.5	  539.5	 9629.0	...
1422077	  681.5	  539.4	 9631.0	...
1422078	  681.6	  539.4	 9634.0	...
1422079	  681.7	  539.5	 9631.0	...
1422080	  681.2	  539.6	 9628.0	...
1422081	  680.8	  539.5	 9626.0	...
1422082	  680.5	  539.7	 9626.0	...
1422083	  680.6	  539.9	 9627.0	...
1422084	  680.7	  539.9	 9626.0	...
1422085	  680.6	  539.6	 9625.0	...
1422086	  680.4	  539.2	 9624.0	...
1422087	  680.6	  539.1	 9624.0	...
1422088	  681.1	  539.1	 9625.0	...
1422089	  681.7	  539.0	 9626.0	...
1422090	  682.0	  539.0	 9628.0	...
1422091	  681.9	  539.1	 9629.0	...
1422092	  681.9	  539.2	 9629.0	...
1422093	  681.8	  539.1	 9627.0	...
1422094	  681.7	  538.9	 9626.0	...
1422095	  681.6	  538.7	 9625.0	...
1422096	  681.6	  538.7	 9623.0	...
1422097	  681.7	  538.8	 9621.0	...
1422098	  681.8	  539.0	 9620.0	...
1422099	  681.8	  539.1	 9620.0	...
1422100	  681.8	  539.2	 9625.0	...
1422101	  682.0	  539.2	 9629.0	...
1422102	  682.2	  539.2	 9633.0	...
1422103	  682.4	  539.2	 9633.0	...
1422104	  682.4	  539.0	 9631.0	...
1422105	  682.2	  539.0	 9627.0	...
1422106	  681.9	  538.9	 9623.0	...
1422107	  682.0	  539.0	 9627.0	...
1422108	  682.2	  538.9	 9633.0	...
1422109	  682.4	  538.8	 9641.0	...
1422110	  682.4	  539.1	 9643.0	...
1422111	  682.4	  539.6	 9644.0	...
1422112	  682.5	  540.1	 9644.0	...
1422113	  682.7	  540.3	 9644.0	...
1422114	  682.9	  540.3	 9644.0	...
1422115	  683.2	  540.3	 9644.0	...
1422116	  683.2	  540.4	 9645.0	...
1422117	  683.1	  540.4	 9645.0	...
1422118	  682.7	  539.9	 9645.0	...
1422119	  682.5	  539.3	 9645.0	...
1422120	  682.3	  538.8	 9645.0	...
1422121	  682.3	  538.9	 9642.0	...
1422122	  682.2	  539.1	 9639.0	...
1422123	  682.1	  539.2	 9636.0	...
1422124	  682.1	  539.2	 9637.0	...
1422125	  682.1	  539.2	 9638.0	...
1422126	  682.0	  539.1	 9638.0	...
1422127	  682.0	  539.0	 9637.0	...
1422128	  682.0	  538.8	 9637.0	...
1422129	  682.1	  538.7	 9639.0	...
1422130	  682.2	  538.6	 9643.0	...
1422131	  682.1	  538.5	 9647.0	...
1422132	  682.0	  538.4	 9649.0	...
1422133	  681.9	  538.4	 9649.0	...
1422134	  682.0	  538.4	 9646.0	...
1422135	  682.3	  538.4	 9644.0	...
1422136	  682.6	  538.4	 9641.0	...
1422137	  682.5	  538.4	 9638.0	...
1422138	  682.3	  538.3	 9632.0	...
1422139	  682.2	  538.5	 9626.0	...
1422140	  682.2	  538.9	 9625.0	...
1422141	  682.2	  539.3	 9626.0	...
1422142	  682.3	  539.5	 9634.0	...
1422143	  682.5	  539.5	 9639.0	...
1422144	  682.5	  539.4	 9642.0	...
1422145	  682.5	  539.4	 9639.0	...
1422146	  682.5	  539.3	 9636.0	...
1422147	  682.6	  539.2	 9636.0	...
1422148	  682.7	  539.3	 9638.0	...
1422149	  682.7	  539.4	 9640.0	...
1422150	  682.5	  539.5	 9642.0	...
1422151	  682.5	  539.4	 9643.0	...
1422152	  682.6	  539.3	 9644.0	...
1422153	  682.7	  539.1	 9645.0	...
1422154	  682.7	  538.9	 9648.0	...
1422155	  682.7	  538.8	 9650.0	...
1422156	  682.8	  538.9	 9652.0	...
1422157	  682.8	  539.0	 9652.0	...
1422158	  682.8	  539.0	 9651.0	...
1422159	  682.7	  539.1	 9650.0	...
1422160	  682.6	  539.1	 9648.0	...
1422161	  682.5	  539.1	 9645.0	...
1422162	  682.5	  539.0	 9643.0	...
1422163	  682.6	  538.7	 9642.0	...
1422164	  682.7	  538.4	 9639.0	...
1422165	  682.9	  538.1	 9636.0	...
1422166	  683.0	  538.2	 9636.0	...
1422167	  683.0	  538.3	 9637.0	...
1422168	  682.9	  538.5	 9639.0	...
1422169	  682.8	  538.5	 9643.0	...
1422170	  682.8	  538.3	 9647.0	...
1422171	  682.9	  538.4	 9651.0	...
1422172	  682.8	  538.7	 9651.0	...
1422173	  682.6	  538.6	 9652.0	...
1422174	  682.3	  538.2	 9653.0	...
1422175	  682.3	  537.7	 9654.0	...
1422176	  682.3	  537.7	 9657.0	...
1422177	  682.7	  537.7	 9659.0	...
1422178	  683.1	  537.7	 9662.0	...
1422179	  683.6	  537.6	 9662.0	...
1422180	  683.7	  537.6	 9663.0	...
1422181	  683.7	  537.6	 9663.0	...
1422182	  683.6	  537.7	 9663.0	...
1422183	  683.5	  537.8	 9663.0	...
1422184	  683.5	  538.1	 9661.0	...
1422185	  683.5	  538.3	 9662.0	...
1422186	  683.1	  538.4	 9663.0	...
1422187	  682.6	  538.3	 9661.0	...
1422188	  682.2	  538.5	 9657.0	...
1422189	  682.2	  538.7	 9655.0	...
1422190	  682.2	  538.7	 9657.0	...
1422191	  682.2	  538.4	 9658.0	...
1422192	  682.2	  538.0	 9657.0	...
1422193	  682.2	  537.9	 9656.0	...
1422194	  682.4	  537.9	 9655.0	...
1422195	  682.7	  537.9	 9654.0	...
1422196	  682.9	  537.9	 9654.0	...
1422197	  682.8	  538.1	 9654.0	...
1422198	  682.8	  538.3	 9654.0	...
1422199	  682.8	  537.9	 9654.0	...
1422200	  682.8	  537.3	 9655.0	...
1422201	  682.7	  536.6	 9657.0	...
1422202	  682.6	  536.6	 9660.0	...
1422203	  682.9	  536.6	 9661.0	...
1422204	  683.2	  537.0	 9660.0	...
1422205	  683.4	  537.4	 9659.0	...
1422206	  683.3	  537.5	 9661.0	...
1422207	  683.2	  537.3	 9662.0	...
1422208	  683.4	  537.2	 9664.0	...
1422209	  683.4	  537.3	 9664.0	...
1422210	  683.5	  537.0	 9663.0	...
1422211	  683.5	  536.3	 9663.0	...
1422212	  683.5	  535.6	 9663.0	...
1422213	  683.5	  535.8	 9664.0	...
1422214	  683.5	  536.3	 9664.0	...
1422215	  683.5	  536.8	 9665.0	...
1422216	  683.5	  536.7	 9665.0	...
1422217	  683.5	  536.8	 9665.0	...
1422218	  683.6	  537.0	 9662.0	...
1422219	  683.7	  537.1	 9660.0	...
1422220	  683.8	  537.2	 9657.0	...
1422221	  683.7	  537.1	 9655.0	...
1422222	  683.3	  536.7	 9656.0	...
1422223	  682.9	  536.4	 9658.0	...
1422224	  682.8	  536.0	 9659.0	...
1422225	  682.9	  536.0	 9657.0	...
1422226	  683.0	  536.1	 9654.0	...
1422227	  682.9	  536.5	 9652.0	...
1422228	  683.0	  536.9	 9651.0	...
1422229	  683.0	  537.2	 9651.0	...
1422230	  683.0	  537.3	 9650.0	...
1422231	  682.9	  537.5	 9648.0	...
1422232	  683.0	  537.5	 9646.0	...
1422233	  683.0	  537.3	 9646.0	...
1422234	  683.1	  537.1	 9648.0	...
1422235	  683.0	  537.0	 9649.0	...
1422236	  682.8	  537.0	 9649.0	...
1422237	  682.6	  537.3	 9652.0	...
1422238	  683.0	  537.4	 9655.0	...
1422239	  683.5	  537.5	 9659.0	...
1422240	  683.7	  537.2	 9655.0	...
1422241	  683.3	  537.2	 9652.0	...
1422242	  682.9	  537.2	 9654.0	...
1422243	  683.1	  537.2	 9660.0	...
1422244	  683.2	  537.0	 9666.0	...
1422245	  683.3	  536.8	 9667.0	...
1422246	  683.3	  536.8	 9664.0	...
1422247	  683.4	  536.9	 9659.0	...
1422248	  683.1	  537.0	 9653.0	...
1422249	  682.8	  537.0	 9656.0	...
1422250	  682.8	  537.0	 9660.0	...
1422251	  683.1	  537.0	 9664.0	...
1422252	  683.2	  537.0	 9665.0	...
1422253	  683.1	  537.0	 9667.0	...
1422254	  683.0	  536.8	 9668.0	...
1422255	  683.0	  536.7	 9666.0	...
1422256	  682.9	  536.5	 9662.0	...
1422257	  683.1	  536.5	 9658.0	...
1422258	  683.5	  536.5	 9658.0	...
1422259	  683.9	  536.2	 9660.0	...
1422260	  684.0	  536.0	 9661.0	...
1422261	  683.9	  535.8	 9661.0	...
1422262	  683.9	  536.0	 9661.0	...
1422263	  683.9	  536.0	 9661.0	...
1422264	  683.9	  536.0	 9662.0	...
1422265	  684.0	  536.1	 9663.0	...
1422266	  684.1	  536.2	 9664.0	...
1422267	  684.0	  536.3	 9665.0	...
1422268	  683.8	  536.2	 9667.0	...
1422269	  683.6	  536.3	 9669.0	...
1422270	  683.6	  536.3	 9667.0	...
1422271	  683.5	  536.2	 9664.0	...
1422272	  683.5	  536.2	 9662.0	...
1422273	  683.4	  536.2	 9662.0	...
1422274	  683.3	  536.3	 9663.0	...
1422275	  683.2	  536.5	 9661.0	...
1422276	  683.2	  536.7	 9660.0	...
1422277	  683.5	  536.8	 9659.0	...
1422278	  683.9	  536.9	 9660.0	...
1422279	  684.1	  536.7	 9661.0	...
1422280	  683.8	  536.5	 9664.0	...
1422281	  683.5	  536.4	 9667.0	...
1422282	  683.2	  536.5	 9669.0	...
1422283	  683.2	  536.7	 9668.0	...
1422284	  683.1	  536.8	 9665.0	...
1422285	  683.0	  536.9	 9662.0	...
1422286	  682.9	  536.8	 9660.0	...
1422287	  682.9	  536.7	 9660.0	...
1422288	  683.0	  536.7	 9659.0	...
1422289	  682.9	  536.7	 9659.0	...
1422290	  682.9	  536.7	 9659.0	...
1422291	  683.2	  536.9	 9665.0	...
1422292	  683.6	  536.9	 9671.0	...
1422293	  684.1	  536.9	 9676.0	...
1422294	  684.2	  536.8	 9675.0	...
1422295	  683.9	  536.8	 9670.0	...
1422296	  683.4	  536.9	 9667.0	...
1422297	  683.0	  537.0	 9664.0	...
1422298	  682.9	  536.8	 9665.0	...
1422299	  683.1	  536.6	 9667.0	...
1422300	  683.3	  536.4	 9669.0	...
1422301	  683.5	  536.4	 9671.0	...
1422302	  683.5	  536.5	 9670.0	...
1422303	  683.6	  536.5	 9669.0	...
1422304	  683.7	  536.3	 9668.0	...
1422305	  683.5	  536.3	 9669.0	...
1422306	  683.2	  536.6	 9670.0	...
1422307	  683.0	  536.9	 9671.0	...
1422308	  683.1	  537.0	 9670.0	...
1422309	  683.1	  536.8	 9670.0	...
1422310	  683.5	  536.6	 9671.0	...
1422311	  683.8	  537.0	 9671.0	...
1422312	  684.3	  537.4	 9671.0	...
1422313	  684.4	  537.8	 9670.0	...
1422314	  684.0	  537.8	 9669.0	...
1422315	  683.5	  537.8	 9669.0	...
1422316	  682.9	  537.8	 9669.0	...
1422317	  682.8	  537.8	 9666.0	...
1422318	  682.8	  537.8	 9663.0	...
1422319	  682.8	  537.8	 9660.0	...
1422320	  682.8	  537.9	 9661.0	...
1422321	  683.1	  538.0	 9662.0	...
1422322	  683.3	  538.1	 9663.0	...
1422323	  683.5	  538.2	 9663.0	...
1422324	  683.6	  538.3	 9663.0	...
1422325	  683.6	  538.2	 9666.0	...
1422326	  683.6	  538.0	 9670.0	...
1422327	  683.5	  537.9	 9672.0	...
1422328	  683.5	  538.1	 9671.0	...
1422329	  683.5	  538.5	 9671.0	...
1422330	  683.6	  538.9	 9671.0	...
1422331	  683.5	  538.7	 9665.0	...
1422332	  683.4	  538.3	 9658.0	...
1422333	  683.5	  538.0	 9657.0	...
1422334	  683.7	  538.3	 9662.0	...
1422335	  683.6	  538.6	 9666.0	...
1422336	  683.3	  538.8	 9664.0	...
1422337	  682.9	  538.8	 9662.0	...
1422338	  682.7	  538.7	 9663.0	...
1422339	  682.7	  538.6	 9667.0	...
1422340	  682.9	  538.6	 9675.0	...
1422341	  683.1	  538.8	 9682.0	...
1422342	  683.3	  539.0	 9680.0	...
1422343	  683.4	  539.2	 9674.0	...
1422344	  683.5	  539.3	 9668.0	...
1422345	  683.6	  539.4	 9672.0	...
1422346	  683.8	  539.3	 9677.0	...
1422347	  683.9	  539.3	 9681.0	...
1422348	  684.1	  539.2	 9681.0	...
1422349	  684.1	  539.2	 9682.0	...
1422350	  684.1	  539.1	 9683.0	...
1422351	  684.2	  539.0	 9683.0	...
1422352	  684.3	  539.0	 9680.0	...
1422353	  684.4	  539.1	 9678.0	...
1422354	  684.4	  539.0	 9678.0	...
1422355	  684.2	  538.8	 9677.0	...
1422356	  684.1	  538.6	 9678.0	...
1422357	  684.2	  538.8	 9681.0	...
1422358	  684.3	  539.1	 9683.0	...
1422359	  684.3	  539.1	 9686.0	...
1422360	  684.2	  538.8	 9689.0	...
1422361	  684.0	  538.8	 9687.0	...
1422362	  683.9	  539.3	 9684.0	...
1422363	  683.9	  539.7	 9678.0	...
1422364	  683.9	  539.8	 9675.0	...
1422365	  683.9	  539.8	 9671.0	...
1422366	  683.9	  539.9	 9670.0	...
1422367	  684.0	  540.0	 9668.0	...
1422368	  684.0	  539.9	 9668.0	...
1422369	  683.9	  539.8	 9668.0	...
1422370	  683.5	  539.3	 9668.0	...
1422371	  683.2	  538.9	 9669.0	...
1422372	  682.9	  538.6	 9670.0	...
1422373	  682.9	  538.8	 9668.0	...
1422374	  683.1	  538.9	 9666.0	...
1422375	  683.3	  538.9	 9664.0	...
1422376	  683.4	  539.1	 9664.0	...
1422377	  683.6	  539.3	 9665.0	...
1422378	  683.8	  539.3	 9667.0	...
1422379	  684.0	  539.1	 9669.0	...
1422380	  684.0	  538.8	 9669.0	...
1422381	  684.0	  538.6	 9669.0	...
1422382	  684.1	  538.7	 9669.0	...
1422383	  684.3	  538.8	 9669.0	...
1422384	  684.4	  538.9	 9671.0	...
1422385	  684.5	  539.0	 9675.0	...
1422386	  684.6	  539.2	 9678.0	...
MSG	1422387 0000 _ Number Off
1422387	  684.7	  539.4	 9681.0	...
1422388	  684.7	  539.6	 9682.0	...
1422389	  684.6	  539.6	 9683.0	...
1422390	  684.5	  539.6	 9681.0	...
1422391	  684.5	  539.6	 9679.0	...
1422392	  684.5	  539.6	 9679.0	...
1422393	  684.6	  539.7	 9682.0	...
1422394	  684.9	  539.7	 9686.0	...
1422395	  685.1	  539.7	 9686.0	...
1422396	  685.2	  539.6	 9687.0	...
1422397	  685.3	  539.4	 9686.0	...
1422398	  685.3	  539.5	 9683.0	...
1422399	  685.2	  539.5	 9681.0	...
1422400	  685.2	  539.8	 9680.0	...
1422401	  685.3	  540.1	 9679.0	...
1422402	  685.6	  540.4	 9680.0	...
1422403	  685.8	  540.4	 9682.0	...
1422404	  685.7	  540.5	 9681.0	...
1422405	  685.4	  540.5	 9679.0	...
1422406	  685.1	  540.4	 9679.0	...
1422407	  685.2	  540.3	 9683.0	...
1422408	  685.6	  540.3	 9687.0	...
1422409	  685.9	  540.4	 9687.0	...
1422410	  686.0	  540.6	 9687.0	...
1422411	  685.7	  540.7	 9685.0	...
1422412	  685.4	  540.7	 9683.0	...
1422413	  685.4	  540.6	 9682.0	...
1422414	  685.4	  540.3	 9683.0	...
1422415	  685.4	  539.8	 9683.0	...
1422416	  685.4	  539.7	 9683.0	...
1422417	  685.5	  540.0	 9680.0	...
1422418	  685.3	  540.5	 9678.0	...
1422419	  685.0	  540.6	 9676.0	...
1422420	  684.9	  540.7	 9677.0	...
1422421	  685.2	  540.6	 9677.0	...
1422422	  685.5	  540.6	 9677.0	...
1422423	  685.8	  541.1	 9677.0	...
1422424	  686.1	  541.6	 9676.0	...
1422425	  686.3	  541.1	 9675.0	...
1422426	  686.0	  540.2	 9679.0	...
1422427	  685.7	  539.3	 9683.0	...
1422428	  685.6	  539.4	 9687.0	...
1422429	  685.6	  539.5	 9688.0	...
1422430	  685.5	  539.7	 9684.0	...
1422431	  685.4	  539.9	 9680.0	...
1422432	  685.3	  540.1	 9674.0	...
1422433	  685.3	  540.1	 9673.0	...
1422434	  685.4	  539.9	 9672.0	...
1422435	  685.6	  539.9	 9673.0	...
1422436	  685.8	  540.0	 9675.0	...
1422437	  685.8	  540.2	 9676.0	...
1422438	  685.8	  540.3	 9677.0	...
1422439	  685.9	  540.3	 9678.0	...
1422440	  686.0	  540.2	 9677.0	...
1422441	  686.2	  540.0	 9676.0	...
1422442	  686.4	  539.8	 9675.0	...
1422443	  686.6	  539.7	 9677.0	...
1422444	  686.5	  539.9	 9680.0	...
1422445	  686.2	  540.2	 9682.0	...
1422446	  685.8	  540.5	 9682.0	...
1422447	  685.8	  540.7	 9682.0	...
1422448	  685.8	  540.7	 9682.0	...
1422449	  685.8	  540.5	 9681.0	...
1422450	  686.0	  540.1	 9680.0	...
1422451	  686.1	  539.8	 9680.0	...
1422452	  686.2	  539.5	 9681.0	...
1422453	  686.3	  539.3	 9682.0	...
1422454	  686.3	  539.3	 9683.0	...
1422455	  686.2	  539.4	 9684.0	...
1422456	  686.1	  539.4	 9686.0	...
1422457	  686.2	  539.6	 9687.0	...
1422458	  686.5	  539.8	 9686.0	...
1422459	  686.8	  539.8	 9686.0	...
1422460	  686.7	  539.6	 9683.0	...
1422461	  686.7	  539.9	 9680.0	...
1422462	  686.8	  540.3	 9677.0	...
1422463	  687.0	  540.7	 9682.0	...
1422464	  687.2	  540.8	 9687.0	...
1422465	  687.0	  540.4	 9690.0	...
1422466	  686.8	  539.9	 9689.0	...
1422467	  686.8	  539.7	 9687.0	...
1422468	  687.0	  540.0	 9687.0	...
1422469	  687.3	  540.2	 9687.0	...
1422470	  687.0	  540.2	 9687.0	...
1422471	  686.7	  540.1	 9685.0	...
1422472	  686.4	  539.8	 9684.0	...
1422473	  686.3	  539.5	 9684.0	...
1422474	  686.3	  539.3	 9684.0	...
1422475	  686.3	  539.3	 9683.0	...
1422476	  686.2	  539.4	 9681.0	...
1422477	  686.1	  539.4	 9678.0	...
1422478	  686.5	  539.6	 9675.0	...
1422479	  687.0	  539.8	 9672.0	...
1422480	  687.4	  539.9	 9670.0	...
1422481	  687.5	  539.8	 9668.0	...
1422482	  687.6	  539.8	 9671.0	...
1422483	  687.8	  539.9	 9676.0	...
1422484	  687.8	  540.0	 9682.0	...
1422485	  687.6	  540.1	 9684.0	...
1422486	  687.4	  540.1	 9687.0	...
1422487	  687.2	  540.2	 9688.0	...
1422488	  687.2	  540.4	 9689.0	...
1422489	  687.2	  540.7	 9689.0	...
1422490	  687.3	  540.6	 9690.0	...
1422491	  687.4	  540.4	 9692.0	...
1422492	  687.4	  540.2	 9694.0	...
1422493	  687.8	  540.1	 9696.0	...
1422494	  688.1	  539.6	 9696.0	...
1422495	  688.2	  539.1	 9692.0	...
1422496	  688.0	  538.6	 9688.0	...
1422497	  687.9	  538.4	 9684.0	...
1422498	  687.7	  538.3	 9683.0	...
1422499	  687.5	  538.6	 9686.0	...
1422500	  687.7	  538.8	 9689.0	...
1422501	  688.1	  539.1	 9692.0	...
1422502	  688.7	  539.2	 9693.0	...
1422503	  688.8	  539.5	 9691.0	...
1422504	  688.9	  539.7	 9688.0	...
1422505	  688.7	  539.6	 9685.0	...
1422506	  688.5	  539.5	 9684.0	...
1422507	  688.2	  539.4	 9687.0	...
1422508	  688.2	  539.4	 9691.0	...
1422509	  688.5	  539.3	 9694.0	...
1422510	  688.9	  539.3	 9693.0	...
1422511	  689.3	  539.3	 9692.0	...
1422512	  689.2	  539.3	 9695.0	...
1422513	  689.2	  539.4	 9699.0	...
1422514	  689.1	  539.5	 9699.0	...
1422515	  688.9	  539.6	 9695.0	...
1422516	  688.6	  539.8	 9690.0	...
1422517	  688.4	  539.8	 9690.0	...
1422518	  688.3	  539.6	 9690.0	...
1422519	  688.2	  539.3	 9690.0	...
1422520	  688.3	  539.2	 9692.0	...
1422521	  688.5	  539.1	 9693.0	...
1422522	  688.6	  538.9	 9694.0	...
1422523	  688.6	  538.7	 9693.0	...
1422524	  688.8	  539.1	 9694.0	...
1422525	  689.0	  539.5	 9697.0	...
1422526	  689.4	  539.9	 9700.0	...
1422527	  689.7	  540.0	 9701.0	...
1422528	  690.0	  540.0	 9699.0	...
1422529	  689.8	  540.1	 9698.0	...
1422530	  689.5	  540.0	 9698.0	...
1422531	  689.1	  539.8	 9700.0	...
1422532	  689.2	  539.6	 9701.0	...
1422533	  689.1	  539.6	 9701.0	...
1422534	  688.9	  539.1	 9700.0	...
1422535	  688.6	  538.6	 9698.0	...
1422536	  688.8	  538.2	 9697.0	...
1422537	  689.2	  538.3	 9696.0	...
1422538	  689.5	  538.6	 9696.0	...
1422539	  689.6	  539.0	 9695.0	...
1422540	  689.5	  539.3	 9694.0	...
1422541	  689.6	  539.6	 9694.0	...
1422542	  689.6	  539.7	 9695.0	...
1422543	  689.6	  539.9	 9696.0	...
1422544	  689.4	  539.9	 9694.0	...
1422545	  689.2	  539.9	 9693.0	...
1422546	  689.0	  539.9	 9693.0	...
1422547	  688.9	  539.9	 9693.0	...
1422548	  689.1	  539.9	 9693.0	...
1422549	  689.3	  539.9	 9695.0	...
1422550	  689.6	  539.9	 9697.0	...
1422551	  689.7	  540.0	 9699.0	...
1422552	  689.7	  539.8	 9699.0	...
1422553	  689.7	  539.5	 9699.0	...
1422554	  689.7	  539.2	 9698.0	...
1422555	  689.8	  539.2	 9698.0	...
1422556	  689.9	  539.2	 9695.0	...
1422557	  689.9	  539.2	 9690.0	...
1422558	  689.9	  539.1	 9684.0	...
1422559	  689.8	  538.9	 9686.0	...
1422560	  689.6	  538.8	 9689.0	...
1422561	  689.4	  539.2	 9693.0	...
1422562	  689.4	  539.5	 9693.0	...
1422563	  689.4	  539.8	 9693.0	...
1422564	  689.5	  539.8	 9693.0	...
1422565	  689.6	  539.9	 9693.0	...
1422566	  689.7	  540.0	 9695.0	...
1422567	  689.8	  540.0	 9697.0	...
1422568	  689.8	  540.0	 9700.0	...
1422569	  689.8	  539.8	 9699.0	...
1422570	  689.7	  539.6	 9696.0	...
1422571	  689.7	  539.3	 9692.0	...
1422572	  689.7	  539.1	 9690.0	...
1422573	  689.8	  539.1	 9692.0	...
1422574	  689.8	  539.0	 9693.0	...
1422575	  689.8	  538.9	 9693.0	...
1422576	  689.8	  538.9	 9694.0	...
1422577	  689.8	  538.9	 9695.0	...
1422578	  689.9	  539.3	 9696.0	...
1422579	  689.9	  539.7	 9697.0	...
1422580	  689.9	  539.9	 9699.0	...
1422581	  689.9	  539.6	 9701.0	...
1422582	  689.9	  539.3	 9702.0	...
1422583	  690.2	  539.2	 9702.0	...
1422584	  690.4	  539.2	 9703.0	...
1422585	  690.7	  539.2	 9703.0	...
1422586	  690.4	  539.3	 9703.0	...
1422587	  690.2	  539.5	 9703.0	...
MSG	1422588 0000 _ Number On
1422588	  690.0	  539.6	 9702.0	...
1422589	  690.1	  539.7	 9702.0	...
1422590	  690.0	  539.6	 9698.0	...
1422591	  689.9	  539.6	 9694.0	...
1422592	  689.8	  539.8	 9694.0	...
1422593	  690.0	  540.1	 9697.0	...
1422594	  690.2	  540.4	 9701.0	...
1422595	  690.3	  540.4	 9701.0	...
1422596	  690.2	  540.1	 9698.0	...
1422597	  690.0	  539.6	 9695.0	...
1422598	  689.8	  539.6	 9696.0	...
1422599	  689.7	  539.7	 9698.0	...
1422600	  689.6	  539.9	 9699.0	...
1422601	  689.9	  540.0	 9696.0	...
1422602	  690.3	  540.3	 9693.0	...
1422603	  690.7	  540.5	 9692.0	...
1422604	  690.8	  540.5	 9690.0	...
1422605	  691.0	  540.5	 9689.0	...
1422606	  691.0	  540.5	 9691.0	...
1422607	  691.4	  540.5	 9696.0	...
1422608	  692.0	  540.4	 9700.0	...
1422609	  693.2	  540.3	 9695.0	...
1422610	  694.3	  540.4	 9690.0	...
1422611	  695.7	  540.9	 9684.0	...
1422612	  696.9	  541.8	 9684.0	...
1422613	  698.3	  542.8	 9684.0	...
1422614	  699.8	  543.4	 9690.0	...
1422615	  701.3	  543.9	 9695.0	...
1422616	  702.5	  544.3	 9699.0	...
1422617	  703.0	  544.8	 9700.0	...
1422618	  703.3	  545.1	 9700.0	...
1422619	  703.3	  545.2	 9700.0	...
1422620	  703.5	  545.2	 9699.0	...
1422621	  703.7	  545.3	 9698.0	...
1422622	  703.8	  545.4	 9700.0	...
1422623	  703.6	  545.4	 9703.0	...
1422624	  703.3	  545.4	 9707.0	...
1422625	  702.9	  545.3	 9707.0	...
1422626	  702.3	  545.0	 9704.0	...
1422627	  701.8	  544.5	 9702.0	...
1422628	  701.7	  544.0	 9701.0	...
1422629	  702.1	  544.0	 9704.0	...
1422630	  702.5	  544.2	 9708.0	...
1422631	  702.0	  544.4	 9711.0	...
1422632	  701.6	  544.3	 9709.0	...
1422633	  701.2	  544.2	 9706.0	...
1422634	  701.4	  544.1	 9704.0	...
1422635	  701.7	  544.3	 9706.0	...
1422636	  701.9	  544.5	 9707.0	...
1422637	  701.7	  544.6	 9706.0	...
1422638	  701.4	  544.3	 9703.0	...
1422639	  700.9	  544.0	 9704.0	...
1422640	  700.9	  543.8	 9707.0	...
1422641	  700.8	  543.6	 9710.0	...
1422642	  701.1	  544.0	 9709.0	...
1422643	  701.1	  544.3	 9709.0	...
1422644	  701.2	  544.7	 9711.0	...
1422645	  701.6	  544.6	 9712.0	...
1422646	  702.2	  544.5	 9713.0	...
1422647	  702.8	  544.4	 9715.0	...
1422648	  703.0	  544.4	 9718.0	...
1422649	  703.0	  544.2	 9720.0	...
1422650	  703.1	  544.0	 9719.0	...
1422651	  703.2	  543.9	 9719.0	...
1422652	  702.8	  544.2	 9719.0	...
1422653	  702.5	  544.6	 9720.0	...
1422654	  702.2	  544.9	 9722.0	...
1422655	  702.3	  545.2	 9723.0	...
1422656	  702.3	  545.5	 9724.0	...
1422657	  702.2	  545.6	 9722.0	...
1422658	  702.2	  545.5	 9721.0	...
1422659	  702.3	  545.4	 9722.0	...
1422660	  702.3	  545.1	 9725.0	...
1422661	  702.3	  544.7	 9728.0	...
1422662	  702.3	  544.2	 9728.0	...
1422663	  702.1	  543.9	 9731.0	...
1422664	  702.0	  543.7	 9734.0	...
1422665	  701.8	  543.7	 9735.0	...
1422666	  701.8	  543.7	 9733.0	...
1422667	  701.8	  543.7	 9732.0	...
1422668	  701.8	  543.7	 9738.0	...
1422669	  701.6	  543.5	 9744.0	...
1422670	  701.4	  543.4	 9747.0	...
1422671	  701.4	  543.3	 9745.0	...
1422672	  701.8	  543.3	 9744.0	...
1422673	  702.2	  543.3	 9744.0	...
1422674	  702.3	  543.4	 9744.0	...
1422675	  702.3	  543.7	 9745.0	...
1422676	  702.2	  543.8	 9746.0	...
1422677	  702.1	  543.8	 9746.0	...
1422678	  701.9	  543.4	 9746.0	...
1422679	  701.9	  543.2	 9746.0	...
1422680	  701.7	  543.2	 9746.0	...
1422681	  701.5	  543.6	 9746.0	...
1422682	  701.8	  544.0	 9746.0	...
1422683	  702.2	  544.2	 9746.0	...
1422684	  702.9	  544.1	 9750.0	...
1422685	  703.1	  544.1	 9755.0	...
1422686	  703.5	  544.2	 9760.0	...
1422687	  703.7	  544.4	 9758.0	...
1422688	  703.7	  544.3	 9757.0	...
1422689	  703.5	  544.1	 9760.0	...
1422690	  703.4	  544.0	 9770.0	...
1422691	  703.5	  544.1	 9780.0	...
1422692	  703.6	  544.2	 9778.0	...
1422693	  703.1	  543.7	 9772.0	...
1422694	  702.5	  543.1	 9766.0	...
1422695	  702.2	  543.0	 9765.0	...
1422696	  702.5	  543.4	 9763.0	...
1422697	  702.8	  543.2	 9763.0	...
1422698	  702.8	  542.6	 9762.0	...
1422699	  702.7	  542.0	 9762.0	...
1422700	  702.6	  542.2	 9761.0	...
1422701	  702.9	  542.4	 9761.0	...
1422702	  703.4	  542.6	 9760.0	...
1422703	  703.5	  542.6	 9759.0	...
1422704	  703.2	  542.5	 9760.0	...
1422705	  702.9	  542.8	 9761.0	...
1422706	  702.9	  543.2	 9761.0	...
1422707	  703.1	  543.5	 9761.0	...
1422708	  703.3	  543.4	 9760.0	...
1422709	  703.5	  543.4	 9759.0	...
1422710	  703.5	  543.4	 9762.0	...
1422711	  703.5	  543.4	 9765.0	...
1422712	  703.4	  543.5	 9768.0	...
1422713	  703.6	  543.7	 9767.0	...
1422714	  704.1	  543.9	 9768.0	...
1422715	  704.6	  543.5	 9769.0	...
1422716	  704.2	  543.1	 9770.0	...
1422717	  703.6	  542.8	 9769.0	...
1422718	  703.1	  542.9	 9769.0	...
1422719	  703.1	  543.0	 9770.0	...
1422720	  703.2	  543.0	 9772.0	...
1422721	  703.3	  543.0	 9773.0	...
1422722	  703.3	  542.8	 9773.0	...
1422723	  702.9	  542.5	 9772.0	...
1422724	  702.6	  542.2	 9770.0	...
1422725	  702.6	  542.0	 9769.0	...
1422726	  702.7	  541.8	 9769.0	...
1422727	  702.8	  541.6	 9770.0	...
1422728	  702.6	  541.6	 9771.0	...
1422729	  702.5	  541.7	 9774.0	...
1422730	  702.6	  541.8	 9777.0	...
1422731	  702.8	  541.8	 9781.0	...
1422732	  703.0	  541.8	 9781.0	...
1422733	  702.9	  541.9	 9780.0	...
1422734	  702.8	  542.0	 9779.0	...
1422735	  702.8	  542.0	 9778.0	...
1422736	  702.7	  542.1	 9779.0	...
1422737	  702.6	  542.1	 9781.0	...
1422738	  702.5	  542.1	 9782.0	...
1422739	  702.3	  542.0	 9783.0	...
1422740	  702.1	  541.9	 9784.0	...
1422741	  701.9	  541.7	 9787.0	...
1422742	  702.1	  541.6	 9789.0	...
1422743	  702.6	  541.7	 9790.0	...
1422744	  703.1	  541.8	 9790.0	...
1422745	  702.8	  541.8	 9790.0	...
1422746	  702.3	  541.9	 9792.0	...
1422747	  701.9	  541.9	 9795.0	...
1422748	  702.2	  541.9	 9801.0	...
1422749	  702.4	  541.9	 9805.0	...
1422750	  702.2	  542.1	 9803.0	...
1422751	  702.1	  542.1	 9798.0	...
1422752	  702.0	  541.6	 9793.0	...
1422753	  702.0	  541.0	 9789.0	...
1422754	  701.9	  540.2	 9785.0	...
1422755	  702.0	  540.1	 9785.0	...
1422756	  701.9	  540.0	 9788.0	...
1422757	  701.9	  540.0	 9790.0	...
1422758	  701.8	  540.0	 9790.0	...
1422759	  701.8	  539.7	 9789.0	...
1422760	  701.7	  539.3	 9790.0	...
1422761	  701.7	  539.4	 9790.0	...
1422762	  701.7	  539.7	 9790.0	...
1422763	  701.8	  540.2	 9794.0	...
1422764	  701.9	  540.4	 9798.0	...
1422765	  701.9	  540.7	 9802.0	...
1422766	  701.8	  540.4	 9802.0	...
1422767	  701.9	  540.1	 9803.0	...
1422768	  702.2	  539.8	 9804.0	...
1422769	  702.2	  539.9	 9805.0	...
1422770	  701.9	  539.9	 9804.0	...
1422771	  701.5	  539.8	 9802.0	...
1422772	  701.5	  539.8	 9808.0	...
1422773	  701.4	  539.8	 9814.0	...
1422774	  701.5	  539.8	 9817.0	...
1422775	  701.8	  539.8	 9813.0	...
1422776	  701.8	  539.6	 9812.0	...
1422777	  701.8	  539.5	 9814.0	...
1422778	  701.6	  539.4	 9816.0	...
1422779	  701.5	  539.5	 9816.0	...
1422780	  701.5	  539.7	 9816.0	...
1422781	  701.5	  539.8	 9816.0	...
1422782	  701.6	  539.9	 9815.0	...
1422783	  701.7	  539.8	 9813.0	...
1422784	  701.8	  539.6	 9811.0	...
1422785	  701.9	  539.5	 9810.0	...
1422786	  702.1	  539.3	 9810.0	...
1422787	  702.1	  539.5	 9810.0	...
1422788	  702.0	  539.7	 9809.0	...
1422789	  701.7	  539.3	 9808.0	...
1422790	  701.5	  538.6	 9806.0	...
1422791	  701.2	  538.0	 9810.0	...
1422792	  701.0	  538.1	 9815.0	...
1422793	  700.8	  538.6	 9823.0	...
1422794	  701.0	  539.0	 9827.0	...
1422795	  701.2	  539.2	 9829.0	...
1422796	  701.2	  538.9	 9824.0	...
1422797	  701.2	  538.7	 9820.0	...
1422798	  701.2	  538.4	 9823.0	...
1422799	  701.2	  538.3	 9829.0	...
1422800	  701.3	  538.3	 9833.0	...
1422801	  701.5	  538.5	 9831.0	...
1422802	  701.7	  538.9	 9830.0	...
1422803	  701.8	  539.2	 9832.0	...
1422804	  701.6	  539.2	 9834.0	...
1422805	  701.4	  539.0	 9833.0	...
1422806	  701.4	  538.7	 9830.0	...
1422807	  701.6	  538.5	 9828.0	...
1422808	  701.7	  538.7	 9829.0	...
1422809	  701.7	  538.9	 9830.0	...
1422810	  701.7	  538.7	 9832.0	...
1422811	  701.7	  538.2	 9832.0	...
1422812	  701.7	  538.0	 9833.0	...
1422813	  701.8	  538.3	 9832.0	...
1422814	  701.8	  538.5	 9831.0	...
1422815	  702.1	  538.6	 9830.0	...
1422816	  702.2	  538.4	 9828.0	...
1422817	  702.3	  538.1	 9825.0	...
1422818	  702.2	  537.9	 9827.0	...
1422819	  702.0	  537.9	 9834.0	...
1422820	  702.0	  538.2	 9841.0	...
1422821	  701.9	  538.6	 9845.0	...
1422822	  701.9	  538.9	 9843.0	...
1422823	  701.3	  538.6	 9839.0	...
1422824	  700.8	  538.2	 9835.0	...
1422825	  700.5	  537.8	 9834.0	...
1422826	  700.5	  537.8	 9833.0	...
1422827	  700.6	  537.8	 9831.0	...
1422828	  700.8	  537.8	 9828.0	...
1422829	  701.0	  537.9	 9826.0	...
1422830	  701.1	  537.6	 9827.0	...
1422831	  701.1	  537.4	 9830.0	...
1422832	  701.1	  537.1	 9833.0	...
1422833	  701.1	  537.1	 9835.0	...
1422834	  701.1	  537.0	 9835.0	...
1422835	  701.4	  537.4	 9837.0	...
1422836	  701.8	  537.9	 9840.0	...
1422837	  701.6	  537.8	 9842.0	...
1422838	  701.3	  537.3	 9842.0	...
1422839	  700.9	  536.8	 9837.0	...
1422840	  700.7	  536.9	 9832.0	...
1422841	  700.5	  536.9	 9829.0	...
1422842	  700.4	  537.0	 9831.0	...
1422843	  700.7	  537.0	 9836.0	...
1422844	  701.0	  537.1	 9839.0	...
1422845	  701.3	  537.2	 9841.0	...
1422846	  701.4	  537.1	 9842.0	...
1422847	  701.4	  536.9	 9843.0	...
1422848	  701.6	  536.5	 9844.0	...
1422849	  701.7	  536.6	 9847.0	...
1422850	  701.8	  536.8	 9850.0	...
1422851	  701.9	  537.1	 9852.0	...
1422852	  701.9	  537.3	 9852.0	...
1422853	  701.8	  537.5	 9854.0	...
1422854	  701.6	  537.8	 9856.0	...
1422855	  701.5	  538.0	 9857.0	...
1422856	  701.4	  538.0	 9856.0	...
1422857	  701.4	  537.9	 9863.0	...
1422858	  701.1	  537.8	 9871.0	...
1422859	  700.7	  537.9	 9878.0	...
1422860	  700.3	  538.0	 9877.0	...
1422861	  700.2	  538.0	 9877.0	...
1422862	  700.1	  538.0	 9878.0	...
1422863	  700.0	  537.9	 9878.0	...
1422864	  700.4	  537.8	 9876.0	...
1422865	  701.0	  537.7	 9874.0	...
1422866	  701.5	  537.7	 9873.0	...
1422867	  701.3	  537.9	 9871.0	...
1422868	  701.1	  538.0	 9870.0	...
1422869	  700.8	  537.7	 9869.0	...
1422870	  700.7	  537.4	 9870.0	...
1422871	  700.9	  537.6	 9872.0	...
1422872	  701.2	  538.1	 9874.0	...
1422873	  701.5	  538.5	 9875.0	...
1422874	  701.4	  538.2	 9876.0	...
1422875	  701.6	  537.9	 9878.0	...
1422876	  701.7	  537.7	 9875.0	...
1422877	  701.3	  537.1	 9872.0	...
1422878	  700.7	  536.4	 9869.0	...
1422879	  700.4	  535.9	 9867.0	...
1422880	  700.8	  536.0	 9866.0	...
1422881	  701.1	  536.3	 9865.0	...
1422882	  701.1	  536.7	 9867.0	...
1422883	  701.0	  537.0	 9867.0	...
1422884	  700.9	  537.1	 9867.0	...
1422885	  700.8	  536.9	 9868.0	...
1422886	  701.0	  536.8	 9868.0	...
1422887	  701.0	  536.7	 9869.0	...
1422888	  701.1	  536.7	 9872.0	...
1422889	  701.1	  536.6	 9876.0	...
1422890	  701.1	  536.6	 9879.0	...
1422891	  701.0	  536.6	 9880.0	...
1422892	  700.8	  536.7	 9879.0	...
1422893	  701.0	  536.6	 9878.0	...
1422894	  701.3	  536.2	 9883.0	...
1422895	  701.2	  535.8	 9888.0	...
1422896	  700.8	  535.5	 9892.0	...
1422897	  700.8	  535.9	 9891.0	...
1422898	  701.3	  536.2	 9891.0	...
1422899	  701.6	  536.4	 9890.0	...
1422900	  701.3	  536.3	 9886.0	...
1422901	  701.0	  536.2	 9881.0	...
MSG	1422902 0000 _ Number Off
1422902	  700.8	  536.1	 9878.0	...
1422903	  701.2	  536.1	 9880.0	...
1422904	  701.7	  536.1	 9882.0	...
1422905	  702.2	  536.1	 9883.0	...
1422906	  702.2	  536.0	 9883.0	...
1422907	  702.2	  536.0	 9883.0	...
1422908	  702.0	  536.1	 9884.0	...
1422909	  701.9	  536.1	 9885.0	...
1422910	  701.3	  536.1	 9885.0	...
1422911	  700.9	  536.1	 9884.0	...
1422912	  700.5	  535.4	 9885.0	...
1422913	  700.5	  534.6	 9886.0	...
1422914	  700.5	  534.2	 9886.0	...
1422915	  700.5	  534.5	 9884.0	...
1422916	  700.4	  534.8	 9883.0	...
1422917	  700.4	  534.8	 9884.0	...
1422918	  700.3	  534.8	 9887.0	...
1422919	  700.3	  534.6	 9890.0	...
1422920	  700.3	  534.3	 9893.0	...
1422921	  700.4	  534.0	 9893.0	...
1422922	  700.4	  534.3	 9893.0	...
1422923	  700.5	  534.4	 9895.0	...
1422924	  700.6	  534.6	 9899.0	...
1422925	  701.0	  534.8	 9901.0	...
1422926	  701.2	  535.3	 9900.0	...
1422927	  701.4	  535.9	 9898.0	...
1422928	  701.2	  536.1	 9899.0	...
1422929	  701.1	  536.2	 9901.0	...
1422930	  701.1	  536.3	 9902.0	...
1422931	  701.2	  536.5	 9900.0	...
1422932	  701.4	  536.3	 9900.0	...
1422933	  701.4	  536.0	 9901.0	...
1422934	  701.4	  535.8	 9903.0	...
1422935	  701.5	  535.9	 9905.0	...
1422936	  701.6	  536.0	 9908.0	...
1422937	  701.6	  536.0	 9909.0	...
1422938	  701.3	  536.1	 9909.0	...
1422939	  701.0	  536.2	 9908.0	...
1422940	  700.8	  536.2	 9901.0	...
1422941	  700.9	  536.1	 9896.0	...
1422942	  701.2	  536.3	 9894.0	...
1422943	  701.4	  536.4	 9897.0	...
1422944	  700.8	  535.8	 9898.0	...
1422945	  700.0	  534.9	 9896.0	...
1422946	  699.9	  534.9	 9894.0	...
1422947	  700.4	  535.7	 9896.0	...
1422948	  700.9	  536.5	 9899.0	...
1422949	  700.7	  536.4	 9903.0	...
1422950	  700.7	  536.2	 9904.0	...
1422951	  700.9	  536.1	 9904.0	...
1422952	  701.0	  536.0	 9904.0	...
1422953	  700.8	  535.9	 9904.0	...
1422954	  700.6	  535.8	 9905.0	...
1422955	  700.6	  535.5	 9905.0	...
1422956	  700.6	  535.3	 9906.0	...
1422957	  700.8	  535.3	 9908.0	...
1422958	  701.1	  535.5	 9910.0	...
1422959	  701.4	  535.5	 9910.0	...
1422960	  701.6	  535.4	 9909.0	...
1422961	  701.6	  535.8	 9909.0	...
1422962	  701.2	  536.2	 9911.0	...
1422963	  700.9	  536.5	 9913.0	...
1422964	  700.5	  536.4	 9913.0	...
1422965	  700.4	  535.9	 9911.0	...
1422966	  700.1	  535.4	 9908.0	...
1422967	  699.9	  534.8	 9905.0	...
1422968	  699.7	  534.5	 9903.0	...
1422969	  699.5	  534.3	 9901.0	...
1422970	  699.3	  534.2	 9903.0	...
1422971	  699.2	  534.6	 9907.0	...
1422972	  699.2	  535.0	 9912.0	...
1422973	  699.1	  535.6	 9913.0	...
1422974	  699.0	  535.7	 9913.0	...
1422975	  698.9	  535.7	 9913.0	...
1422976	  698.9	  535.7	 9914.0	...
1422977	  698.9	  535.6	 9914.0	...
1422978	  698.9	  535.5	 9913.0	...
1422979	  698.9	  535.3	 9911.0	...
1422980	  698.8	  535.2	 9912.0	...
1422981	  698.7	  535.1	 9916.0	...
1422982	  698.8	  535.5	 9921.0	...
1422983	  698.9	  535.9	 9925.0	...
1422984	  699.1	  536.4	 9926.0	...
1422985	  699.0	  536.5	 9927.0	...
1422986	  698.7	  536.0	 9926.0	...
1422987	  698.5	  535.5	 9925.0	...
1422988	  699.1	  536.3	 9924.0	...
1422989	  699.9	  537.5	 9924.0	...
1422990	  700.0	  537.8	 9924.0	...
1422991	  699.2	  537.0	 9923.0	...
1422992	  699.0	  536.2	 9922.0	...
1422993	  699.4	  536.3	 9921.0	...
1422994	  699.7	  536.5	 9920.0	...
1422995	  699.4	  536.5	 9920.0	...
1422996	  699.3	  536.5	 9923.0	...
1422997	  699.4	  536.5	 9926.0	...
1422998	  699.4	  536.5	 9929.0	...
1422999	  699.9	  536.4	 9931.0	...
1423000	  700.3	  536.5	 9934.0	...
1423001	  700.6	  536.6	 9933.0	...
1423002	  700.1	  536.7	 9930.0	...
1423003	  699.7	  536.9	 9928.0	...
1423004	  699.3	  536.8	 9929.0	...
1423005	  699.2	  536.8	 9930.0	...
1423006	  699.1	  536.8	 9933.0	...
1423007	  698.9	  536.7	 9936.0	...
1423008	  698.6	  536.6	 9938.0	...
1423009	  698.4	  536.6	 9939.0	...
1423010	  698.2	  536.8	 9938.0	...
1423011	  698.0	  536.8	 9937.0	...
1423012	  697.8	  536.4	 9935.0	...
1423013	  697.5	  535.9	 9932.0	...
1423014	  697.4	  535.7	 9931.0	...
1423015	  697.3	  535.5	 9930.0	...
1423016	  697.2	  535.3	 9931.0	...
1423017	  697.5	  535.4	 9932.0	...
1423018	  698.0	  536.2	 9933.0	...
1423019	  698.5	  536.9	 9934.0	...
1423020	  698.6	  537.1	 9933.0	...
1423021	  698.7	  536.9	 9934.0	...
1423022	  698.7	  536.8	 9935.0	...
1423023	  698.7	  536.7	 9936.0	...
1423024	  698.5	  536.4	 9936.0	...
1423025	  698.3	  536.2	 9935.0	...
1423026	  698.2	  536.5	 9934.0	...
1423027	  698.1	  536.7	 9934.0	...
1423028	  698.1	  536.9	 9933.0	...
1423029	  698.1	  536.7	 9933.0	...
1423030	  698.1	  536.5	 9930.0	...
1423031	  698.1	  536.5	 9927.0	...
1423032	  698.0	  536.4	 9924.0	...
1423033	  698.1	  536.5	 9924.0	...
1423034	  698.2	  536.5	 9925.0	...
1423035	  698.4	  536.6	 9926.0	...
1423036	  698.4	  536.7	 9927.0	...
1423037	  698.6	  536.6	 9927.0	...
1423038	  698.7	  536.3	 9928.0	...
1423039	  698.8	  536.1	 9928.0	...
1423040	  698.6	  536.6	 9927.0	...
1423041	  698.2	  537.1	 9925.0	...
1423042	  697.9	  537.6	 9925.0	...
1423043	  697.6	  537.6	 9926.0	...
1423044	  697.8	  537.5	 9927.0	...
1423045	  698.0	  537.3	 9927.0	...
1423046	  698.2	  537.0	 9928.0	...
1423047	  698.2	  536.9	 9928.0	...
1423048	  698.3	  536.8	 9928.0	...
1423049	  698.4	  536.8	 9928.0	...
1423050	  698.6	  536.9	 9927.0	...
1423051	  698.1	  537.1	 9927.0	...
1423052	  697.5	  537.3	 9926.0	...
1423053	  696.9	  536.9	 9925.0	...
1423054	  696.8	  536.4	 9930.0	...
1423055	  696.6	  535.9	 9935.0	...
1423056	  696.4	  536.0	 9938.0	...
1423057	  696.1	  536.1	 9936.0	...
1423058	  696.0	  536.1	 9934.0	...
1423059	  695.9	  536.2	 9935.0	...
1423060	  695.8	  536.2	 9933.0	...
1423061	  695.7	  536.3	 9931.0	...
1423062	  696.3	  536.5	 9929.0	...
1423063	  697.0	  536.9	 9930.0	...
1423064	  697.4	  537.3	 9930.0	...
1423065	  697.0	  537.4	 9930.0	...
1423066	  696.5	  537.4	 9930.0	...
1423067	  696.4	  537.3	 9928.0	...
1423068	  696.6	  537.3	 9926.0	...
1423069	  696.8	  537.4	 9927.0	...
1423070	  696.7	  537.5	 9928.0	...
1423071	  696.4	  537.1	 9929.0	...
1423072	  696.2	  536.7	 9928.0	...
1423073	  696.3	  536.3	 9928.0	...
1423074	  696.4	  536.3	 9928.0	...
1423075	  696.5	  536.6	 9928.0	...
1423076	  696.7	  536.8	 9929.0	...
1423077	  696.9	  537.0	 9929.0	...
1423078	  696.9	  537.0	 9933.0	...
1423079	  696.9	  537.0	 9937.0	...
1423080	  696.9	  537.0	 9941.0	...
1423081	  696.7	  537.1	 9942.0	...
1423082	  696.6	  537.1	 9943.0	...
1423083	  696.6	  537.1	 9941.0	...
1423084	  696.5	  537.1	 9939.0	...
1423085	  696.4	  537.1	 9938.0	...
1423086	  696.1	  537.0	 9939.0	...
1423087	  696.0	  537.0	 9940.0	...
1423088	  695.9	  536.9	 9938.0	...
1423089	  696.0	  536.9	 9935.0	...
1423090	  696.0	  536.9	 9934.0	...
1423091	  696.3	  537.0	 9937.0	...
1423092	  696.6	  537.1	 9941.0	...
1423093	  696.4	  537.2	 9941.0	...
1423094	  696.0	  537.2	 9940.0	...
1423095	  695.7	  537.3	 9939.0	...
1423096	  696.0	  537.4	 9939.0	...
1423097	  696.4	  537.5	 9940.0	...
1423098	  696.7	  537.6	 9941.0	...
1423099	  696.8	  537.7	 9943.0	...
1423100	  696.9	  538.1	 9944.0	...
1423101	  696.9	  538.2	 9945.0	...
1423102	  696.9	  538.4	 9945.0	...
MSG	1423103 0000 _ Number On
1423103	  696.9	  538.2	 9944.0	...
1423104	  697.0	  538.3	 9944.0	...
1423105	  697.1	  538.4	 9944.0	...
1423106	  697.3	  538.5	 9945.0	...
1423107	  697.4	  538.4	 9946.0	...
1423108	  697.2	  538.5	 9947.0	...
1423109	  697.0	  538.5	 9949.0	...
1423110	  696.8	  538.4	 9950.0	...
1423111	  697.0	  538.2	 9951.0	...
1423112	  697.2	  537.9	 9949.0	...
1423113	  697.3	  537.6	 9947.0	...
1423114	  697.1	  537.9	 9946.0	...
1423115	  696.8	  538.5	 9945.0	...
1423116	  696.2	  538.7	 9944.0	...
1423117	  695.7	  538.1	 9943.0	...
1423118	  695.4	  537.5	 9941.0	...
1423119	  695.3	  537.3	 9940.0	...
1423120	  695.1	  537.5	 9939.0	...
1423121	  695.2	  538.2	 9940.0	...
1423122	  695.2	  538.8	 9941.0	...
1423123	  695.1	  539.1	 9942.0	...
1423124	  694.8	  539.0	 9942.0	...
1423125	  694.7	  538.9	 9942.0	...
1423126	  694.7	  539.0	 9942.0	...
1423127	  694.9	  538.8	 9946.0	...
1423128	  695.2	  538.5	 9951.0	...
1423129	  695.6	  538.3	 9955.0	...
1423130	  695.9	  538.1	 9956.0	...
1423131	  696.3	  537.9	 9957.0	...
1423132	  696.4	  537.7	 9956.0	...
1423133	  696.3	  537.4	 9956.0	...
1423134	  696.4	  537.0	 9954.0	...
1423135	  696.5	  536.9	 9953.0	...
1423136	  696.7	  537.0	 9952.0	...
1423137	  696.7	  537.1	 9953.0	...
1423138	  696.7	  537.7	 9954.0	...
1423139	  696.8	  538.2	 9956.0	...
1423140	  696.8	  538.5	 9957.0	...
1423141	  696.7	  538.3	 9955.0	...
1423142	  696.6	  538.0	 9954.0	...
1423143	  696.6	  538.0	 9954.0	...
1423144	  696.5	  538.1	 9956.0	...
1423145	  696.4	  538.0	 9957.0	...
1423146	  696.3	  537.9	 9959.0	...
1423147	  696.2	  537.7	 9962.0	...
1423148	  696.1	  537.9	 9964.0	...
1423149	  695.7	  538.1	 9964.0	...
1423150	  695.4	  538.2	 9964.0	...
1423151	  695.5	  538.1	 9966.0	...
1423152	  695.8	  538.0	 9968.0	...
1423153	  696.1	  538.0	 9968.0	...
1423154	  696.0	  538.0	 9967.0	...
1423155	  695.7	  537.8	 9968.0	...
1423156	  695.4	  537.5	 9970.0	...
1423157	  695.4	  537.2	 9972.0	...
1423158	  695.6	  536.9	 9970.0	...
1423159	  695.7	  536.7	 9967.0	...
1423160	  695.6	  536.5	 9966.0	...
1423161	  695.6	  536.4	 9964.0	...
1423162	  695.7	  536.7	 9961.0	...
1423163	  695.5	  537.2	 9959.0	...
1423164	  695.2	  537.5	 9958.0	...
1423165	  694.9	  537.3	 9956.0	...
1423166	  694.9	  537.1	 9955.0	...
1423167	  695.0	  537.1	 9959.0	...
1423168	  695.0	  537.2	 9963.0	...
1423169	  695.0	  537.2	 9966.0	...
1423170	  694.9	  537.3	 9965.0	...
1423171	  694.9	  537.4	 9963.0	...
1423172	  694.9	  537.6	 9962.0	...
1423173	  694.8	  537.6	 9961.0	...
1423174	  694.8	  537.6	 9961.0	...
1423175	  694.7	  537.5	 9960.0	...
1423176	  694.3	  537.4	 9956.0	...
1423177	  693.9	  537.2	 9952.0	...
1423178	  693.9	  537.5	 9952.0	...
1423179	  694.5	  537.7	 9954.0	...
1423180	  695.1	  537.8	 9957.0	...
1423181	  695.1	  537.7	 9957.0	...
1423182	  694.9	  537.6	 9958.0	...
1423183	  694.8	  537.5	 9958.0	...
1423184	  694.8	  537.0	 9957.0	...
1423185	  694.9	  536.5	 9956.0	...
1423186	  694.9	  536.7	 9956.0	...
1423187	  695.0	  537.3	 9955.0	...
1423188	  694.9	  538.0	 9956.0	...
1423189	  694.8	  538.2	 9958.0	...
1423190	  694.6	  537.6	 9957.0	...
1423191	  694.5	  537.0	 9954.0	...
1423192	  694.3	  536.3	 9950.0	...
1423193	  694.1	  536.2	 9949.0	...
1423194	  693.9	  536.2	 9949.0	...
1423195	  693.8	  536.2	 9949.0	...
1423196	  694.1	  536.3	 9950.0	...
1423197	  694.5	  536.6	 9951.0	...
1423198	  694.7	  536.8	 9952.0	...
1423199	  694.6	  536.9	 9954.0	...
1423200	  694.4	  537.0	 9954.0	...
1423201	  694.4	  537.1	 9956.0	...
1423202	  694.8	  537.5	 9961.0	...
1423203	  695.3	  537.9	 9965.0	...
1423204	  695.2	  537.7	 9968.0	...
1423205	  694.7	  537.1	 9967.0	...
1423206	  694.3	  536.5	 9964.0	...
1423207	  694.6	  536.4	 9959.0	...
1423208	  694.8	  536.5	 9954.0	...
1423209	  694.7	  536.5	 9953.0	...
1423210	  694.6	  536.6	 9953.0	...
1423211	  694.4	  536.7	 9954.0	...
1423212	  694.5	  536.7	 9955.0	...
1423213	  694.4	  536.7	 9957.0	...
1423214	  694.3	  536.7	 9958.0	...
1423215	  694.3	  536.7	 9959.0	...
1423216	  694.5	  536.7	 9960.0	...
1423217	  694.7	  536.6	 9956.0	...
1423218	  694.5	  536.6	 9952.0	...
1423219	  694.4	  536.6	 9948.0	...
1423220	  694.4	  536.8	 9948.0	...
1423221	  694.5	  537.0	 9949.0	...
1423222	  694.5	  537.0	 9950.0	...
1423223	  694.5	  536.7	 9953.0	...
1423224	  694.4	  536.3	 9954.0	...
1423225	  694.2	  536.2	 9955.0	...
1423226	  694.1	  536.1	 9955.0	...
1423227	  694.3	  536.4	 9956.0	...
1423228	  694.7	  536.7	 9957.0	...
1423229	  695.0	  537.0	 9953.0	...
1423230	  695.0	  537.0	 9949.0	...
1423231	  694.9	  537.0	 9946.0	...
1423232	  694.8	  536.6	 9947.0	...
1423233	  694.9	  536.2	 9949.0	...
1423234	  695.0	  535.8	 9948.0	...
1423235	  695.0	  535.8	 9948.0	...
1423236	  694.8	  535.8	 9948.0	...
1423237	  694.6	  535.8	 9948.0	...
1423238	  694.4	  535.6	 9952.0	...
1423239	  694.4	  535.3	 9957.0	...
1423240	  694.3	  535.3	 9955.0	...
1423241	  694.4	  535.6	 9949.0	...
1423242	  694.5	  535.8	 9943.0	...
1423243	  694.7	  535.7	 9944.0	...
1423244	  694.6	  535.5	 9945.0	...
1423245	  694.3	  535.4	 9945.0	...
1423246	  694.1	  535.6	 9949.0	...
1423247	  694.1	  535.7	 9952.0	...
1423248	  694.3	  535.7	 9956.0	...
1423249	  694.6	  535.6	 9953.0	...
1423250	  694.9	  535.4	 9951.0	...
1423251	  695.0	  535.2	 9954.0	...
1423252	  695.1	  535.3	 9959.0	...
1423253	  695.1	  535.4	 9964.0	...
1423254	  695.1	  535.5	 9963.0	...
1423255	  695.0	  535.7	 9963.0	...
1423256	  694.8	  535.7	 9963.0	...
1423257	  694.6	  535.6	 9963.0	...
1423258	  694.5	  535.8	 9963.0	...
1423259	  694.5	  536.1	 9963.0	...
1423260	  694.8	  536.4	 9962.0	...
1423261	  695.2	  536.3	 9962.0	...
1423262	  694.7	  535.5	 9958.0	...
1423263	  694.0	  534.7	 9955.0	...
1423264	  693.4	  534.6	 9955.0	...
1423265	  693.7	  535.2	 9959.0	...
1423266	  694.0	  535.8	 9962.0	...
1423267	  694.1	  535.4	 9962.0	...
1423268	  694.1	  535.1	 9961.0	...
1423269	  694.1	  534.9	 9960.0	...
1423270	  694.1	  535.0	 9960.0	...
1423271	  694.0	  535.0	 9959.0	...
1423272	  694.1	  535.3	 9960.0	...
1423273	  694.3	  535.7	 9958.0	...
1423274	  694.4	  536.0	 9955.0	...
1423275	  694.5	  536.3	 9954.0	...
1423276	  694.6	  536.3	 9955.0	...
1423277	  694.6	  536.3	 9957.0	...
1423278	  694.7	  536.2	 9959.0	...
1423279	  694.8	  536.2	 9960.0	...
1423280	  695.0	  536.0	 9960.0	...
1423281	  695.0	  535.7	 9962.0	...
1423282	  694.7	  535.5	 9965.0	...
1423283	  694.3	  535.5	 9967.0	...
1423284	  693.8	  535.5	 9967.0	...
1423285	  693.8	  535.5	 9967.0	...
1423286	  693.7	  535.3	 9968.0	...
1423287	  693.5	  535.2	 9967.0	...
1423288	  693.8	  535.3	 9965.0	...
1423289	  694.3	  535.5	 9961.0	...
1423290	  694.7	  535.8	 9960.0	...
1423291	  694.8	  536.1	 9959.0	...
1423292	  695.1	  536.4	 9960.0	...
1423293	  695.4	  536.3	 9961.0	...
1423294	  695.7	  536.0	 9959.0	...
1423295	  695.7	  535.6	 9956.0	...
1423296	  695.2	  535.5	 9954.0	...
1423297	  694.7	  535.3	 9955.0	...
1423298	  694.1	  535.1	 9954.0	...
1423299	  694.0	  534.9	 9953.0	...
1423300	  694.0	  534.9	 9953.0	...
1423301	  694.1	  535.0	 9954.0	...
1423302	  694.2	  534.7	 9958.0	...
1423303	  694.2	  534.4	 9961.0	...
1423304	  694.3	  534.2	 9963.0	...
1423305	  694.4	  534.2	 9963.0	...
1423306	  694.5	  534.6	 9964.0	...
1423307	  694.6	  535.3	 9964.0	...
1423308	  694.6	  536.1	 9965.0	...
1423309	  694.7	  536.4	 9963.0	...
1423310	  694.8	  536.5	 9961.0	...
1423311	  694.9	  536.7	 9961.0	...
1423312	  695.1	  536.9	 9963.0	...
1423313	  695.2	  537.1	 9967.0	...
1423314	  695.2	  537.2	 9968.0	...
1423315	  695.2	  537.2	 9968.0	...
1423316	  695.2	  537.1	 9964.0	...
1423317	  695.3	  537.0	 9959.0	...
1423318	  695.4	  536.7	 9956.0	...
1423319	  695.4	  536.4	 9956.0	...
1423320	  695.5	  536.1	 9956.0	...
1423321	  695.5	  536.5	 9954.0	...
1423322	  695.5	  537.0	 9952.0	...
1423323	  695.3	  537.6	 9950.0	...
1423324	  694.6	  537.7	 9950.0	...
1423325	  693.9	  538.2	 9951.0	...
1423326	  693.7	  539.1	 9950.0	...
1423327	  694.3	  540.6	 9945.0	...
1423328	  694.9	  542.4	 9940.0	...
1423329	  695.1	  544.1	 9930.0	...
1423330	  695.1	  546.1	 9921.0	...
1423331	  695.5	  548.1	 9912.0	...
1423332	  695.9	  550.2	 9909.0	...
1423333	  696.4	  551.9	 9907.0	...
1423334	  696.5	  553.1	 9904.0	...
1423335	  696.8	  554.0	 9902.0	...
1423336	  697.0	  552.2	 9916.0	...
1423337	  697.2	  549.9	 9934.0	...
EFIX R   1420520	1423337	2818	  690.0	  544.6	   9546
SSACC R  1423338
1423338	  697.3	  547.6	 9951.0	...
1423339	  697.5	  547.0	 9960.0	...
1423340	  697.6	  546.8	 9970.0	...
1423341	  697.8	  546.7	 9981.0	...
1423342	  698.1	  547.2	 9987.0	...
1423343	  698.5	  549.9	 9978.0	...
1423344	  698.9	  555.3	 9951.0	...
1423345	  700.2	  564.8	 9910.0	...
1423346	  702.6	  576.1	 9871.0	...
1423347	  704.9	  590.3	 9827.0	...
1423348	  707.1	  606.4	 9774.0	...
1423349	  708.5	  623.9	 9705.0	...
1423350	  710.6	  642.0	 9633.0	...
1423351	  712.0	  661.2	 9551.0	...
1423352	  713.5	  682.8	 9463.0	...
1423353	  714.2	  705.4	 9361.0	...
1423354	  714.9	  729.7	 9266.0	...
1423355	  716.0	  755.2	 9159.0	...
1423356	  716.7	  782.1	 9053.0	...
1423357	  717.3	  810.1	 8925.0	...
1423358	  717.9	  839.5	 8798.0	...
1423359	  719.4	  870.7	 8658.0	...
1423360	  722.0	  902.5	 8528.0	...
1423361	  724.9	  935.6	 8383.0	...
1423362	  728.1	  970.4	 8233.0	...
1423363	  732.1	 1007.5	 8065.0	...
1423364	  737.6	 1048.2	 7886.0	...
1423365	  744.5	 1089.6	 7701.0	...
1423366	  752.5	 1131.9	 7509.0	...
1423367	  760.0	 1173.0	 7327.0	...
1423368	  767.6	 1215.6	 7139.0	...
1423369	  773.9	 1258.8	 6949.0	...
1423370	  782.4	 1303.6	 6743.0	...
1423371	  792.5	 1348.0	 6537.0	...
1423372	  804.4	 1392.3	 6333.0	...
1423373	  816.7	 1437.1	 6123.0	...
1423374	  830.4	 1483.9	 5902.0	...
1423375	  847.7	 1535.2	 5652.0	...
1423376	  869.0	 1592.5	 5377.0	...
1423377	  895.9	 1654.5	 5089.0	...
1423378	  925.0	 1720.9	 4793.0	...
1423379	  957.1	 1794.9	 4476.0	...
1423380	  991.1	 1868.4	 4162.0	...
1423381	 1019.5	 1938.8	 3864.0	...
1423382	 1042.2	 1996.6	 3615.0	...
1423383	 1052.5	 2033.4	 3456.0	...
1423384	 1058.8	 2050.0	 3380.0	...
1423385	 1058.8	 2050.0	 3380.0	...
SBLINK R 1423386
1423386	   .	   .	    0.0	...
1423387	   .	   .	    0.0	...
1423388	   .	   .	    0.0	...
1423389	   .	   .	    0.0	...
1423390	   .	   .	    0.0	...
1423391	   .	   .	    0.0	...
1423392	   .	   .	    0.0	...
1423393	   .	   .	    0.0	...
1423394	   .	   .	    0.0	...
1423395	   .	   .	    0.0	...
1423396	   .	   .	    0.0	...
1423397	   .	   .	    0.0	...
1423398	   .	   .	    0.0	...
1423399	   .	   .	    0.0	...
1423400	   .	   .	    0.0	...
1423401	   .	   .	    0.0	...
1423402	   .	   .	    0.0	...
1423403	   .	   .	    0.0	...
1423404	   .	   .	    0.0	...
1423405	   .	   .	    0.0	...
1423406	   .	   .	    0.0	...
1423407	   .	   .	    0.0	...
1423408	   .	   .	    0.0	...
1423409	   .	   .	    0.0	...
1423410	   .	   .	    0.0	...
1423411	   .	   .	    0.0	...
1423412	   .	   .	    0.0	...
1423413	   .	   .	    0.0	...
1423414	   .	   .	    0.0	...
MSG	1423415 0000 _ Number Off
1423415	   .	   .	    0.0	...
1423416	   .	   .	    0.0	...
1423417	   .	   .	    0.0	...
1423418	   .	   .	    0.0	...
1423419	   .	   .	    0.0	...
1423420	   .	   .	    0.0	...
1423421	   .	   .	    0.0	...
1423422	   .	   .	    0.0	...
1423423	   .	   .	    0.0	...
1423424	   .	   .	    0.0	...
1423425	   .	   .	    0.0	...
1423426	   .	   .	    0.0	...
1423427	   .	   .	    0.0	...
1423428	   .	   .	    0.0	...
1423429	   .	   .	    0.0	...
1423430	   .	   .	    0.0	...
1423431	   .	   .	    0.0	...
1423432	   .	   .	    0.0	...
1423433	   .	   .	    0.0	...
1423434	   .	   .	    0.0	...
1423435	   .	   .	    0.0	...
1423436	   .	   .	    0.0	...
1423437	   .	   .	    0.0	...
1423438	   .	   .	    0.0	...
1423439	   .	   .	    0.0	...
1423440	   .	   .	    0.0	...
1423441	   .	   .	    0.0	...
1423442	   .	   .	    0.0	...
1423443	   .	   .	    0.0	...
1423444	   .	   .	    0.0	...
1423445	   .	   .	    0.0	...
1423446	   .	   .	    0.0	...
1423447	   .	   .	    0.0	...
1423448	   .	   .	    0.0	...
1423449	   .	   .	    0.0	...
1423450	   .	   .	    0.0	...
1423451	   .	   .	    0.0	...
1423452	   .	   .	    0.0	...
1423453	   .	   .	    0.0	...
1423454	   .	   .	    0.0	...
1423455	   .	   .	    0.0	...
1423456	   .	   .	    0.0	...
1423457	   .	   .	    0.0	...
1423458	   .	   .	    0.0	...
1423459	   .	   .	    0.0	...
1423460	   .	   .	    0.0	...
1423461	   .	   .	    0.0	...
1423462	   .	   .	    0.0	...
1423463	   .	   .	    0.0	...
1423464	   .	   .	    0.0	...
1423465	   .	   .	    0.0	...
1423466	   .	   .	    0.0	...
1423467	   .	   .	    0.0	...
1423468	   .	   .	    0.0	...
1423469	   .	   .	    0.0	...
1423470	   .	   .	    0.0	...
1423471	   .	   .	    0.0	...
1423472	   .	   .	    0.0	...
1423473	   .	   .	    0.0	...
1423474	   .	   .	    0.0	...
1423475	   .	   .	    0.0	...
1423476	   .	   .	    0.0	...
1423477	   .	   .	    0.0	...
1423478	   .	   .	    0.0	...
1423479	   .	   .	    0.0	...
1423480	   .	   .	    0.0	...
1423481	   .	   .	    0.0	...
1423482	   .	   .	    0.0	...
1423483	   .	   .	    0.0	...
1423484	   .	   .	    0.0	...
1423485	   .	   .	    0.0	...
1423486	   .	   .	    0.0	...
1423487	   .	   .	    0.0	...
1423488	   .	   .	    0.0	...
1423489	   .	   .	    0.0	...
1423490	   .	   .	    0.0	...
1423491	   .	   .	    0.0	...
1423492	   .	   .	    0.0	...
1423493	   .	   .	    0.0	...
1423494	   .	   .	    0.0	...
1423495	   .	   .	    0.0	...
1423496	   .	   .	    0.0	...
1423497	   .	   .	    0.0	...
1423498	   .	   .	    0.0	...
1423499	   .	   .	    0.0	...
1423500	   .	   .	    0.0	...
1423501	   .	   .	    0.0	...
1423502	   .	   .	    0.0	...
1423503	   .	   .	    0.0	...
1423504	   .	   .	    0.0	...
1423505	   .	   .	    0.0	...
1423506	   .	   .	    0.0	...
1423507	   .	   .	    0.0	...
EBLINK R 1423386	1423507	122
1423508	 1213.2	 1909.4	 3578.0	...
1423509	 1213.2	 1909.4	 3578.0	...
1423510	 1211.2	 1900.8	 3614.0	...
1423511	 1204.8	 1884.3	 3688.0	...
1423512	 1193.2	 1858.9	 3796.0	...
1423513	 1179.4	 1832.9	 3906.0	...
1423514	 1163.8	 1807.3	 4016.0	...
1423515	 1150.0	 1781.2	 4127.0	...
1423516	 1133.6	 1753.4	 4249.0	...
1423517	 1117.1	 1723.4	 4379.0	...
1423518	 1099.7	 1691.6	 4524.0	...
1423519	 1084.2	 1662.6	 4660.0	...
1423520	 1069.5	 1632.9	 4802.0	...
1423521	 1054.2	 1605.5	 4936.0	...
1423522	 1038.5	 1577.3	 5070.0	...
1423523	 1023.8	 1550.6	 5192.0	...
1423524	 1009.9	 1524.4	 5316.0	...
1423525	  996.6	 1497.9	 5440.0	...
1423526	  983.1	 1472.7	 5567.0	...
1423527	  970.0	 1447.4	 5695.0	...
1423528	  958.8	 1424.0	 5817.0	...
1423529	  948.6	 1400.5	 5939.0	...
1423530	  937.9	 1376.7	 6052.0	...
1423531	  927.6	 1354.1	 6159.0	...
1423532	  917.0	 1332.3	 6256.0	...
1423533	  907.4	 1311.0	 6353.0	...
1423534	  897.3	 1289.2	 6457.0	...
1423535	  888.1	 1267.6	 6562.0	...
1423536	  879.5	 1246.8	 6670.0	...
1423537	  870.6	 1225.8	 6771.0	...
1423538	  861.8	 1205.5	 6866.0	...
1423539	  853.2	 1185.3	 6957.0	...
1423540	  845.5	 1166.7	 7050.0	...
1423541	  839.3	 1148.5	 7146.0	...
1423542	  832.0	 1131.6	 7224.0	...
1423543	  825.3	 1114.2	 7297.0	...
1423544	  818.0	 1097.6	 7371.0	...
1423545	  812.6	 1081.4	 7451.0	...
1423546	  806.9	 1065.7	 7530.0	...
1423547	  801.5	 1051.0	 7591.0	...
1423548	  797.1	 1036.7	 7657.0	...
1423549	  792.1	 1023.0	 7715.0	...
1423550	  787.3	 1009.6	 7783.0	...
1423551	  781.9	  996.5	 7843.0	...
1423552	  778.2	  983.6	 7906.0	...
1423553	  773.7	  970.5	 7977.0	...
1423554	  769.4	  957.8	 8037.0	...
1423555	  765.1	  945.5	 8090.0	...
1423556	  761.7	  933.8	 8133.0	...
1423557	  758.4	  921.8	 8184.0	...
1423558	  755.2	  910.3	 8234.0	...
1423559	  751.8	  898.5	 8283.0	...
1423560	  749.2	  887.1	 8330.0	...
1423561	  746.4	  875.9	 8384.0	...
1423562	  744.2	  865.5	 8426.0	...
1423563	  741.5	  854.6	 8474.0	...
1423564	  738.9	  844.3	 8518.0	...
1423565	  735.8	  833.6	 8568.0	...
1423566	  733.3	  824.6	 8610.0	...
1423567	  730.6	  814.9	 8655.0	...
1423568	  728.4	  805.7	 8697.0	...
1423569	  725.5	  796.5	 8737.0	...
1423570	  723.9	  787.6	 8769.0	...
1423571	  722.2	  779.5	 8807.0	...
1423572	  720.6	  771.5	 8835.0	...
1423573	  718.9	  763.8	 8865.0	...
1423574	  718.0	  756.2	 8896.0	...
1423575	  717.6	  748.5	 8935.0	...
1423576	  716.9	  741.4	 8963.0	...
1423577	  715.7	  734.0	 8987.0	...
1423578	  714.5	  726.9	 9016.0	...
1423579	  713.6	  720.5	 9050.0	...
1423580	  713.2	  713.2	 9082.0	...
1423581	  712.8	  705.9	 9108.0	...
1423582	  712.5	  697.7	 9145.0	...
1423583	  712.1	  691.6	 9177.0	...
1423584	  711.6	  683.8	 9219.0	...
1423585	  710.6	  676.9	 9249.0	...
1423586	  709.7	  668.8	 9284.0	...
1423587	  708.4	  661.5	 9315.0	...
1423588	  707.3	  653.9	 9345.0	...
1423589	  705.8	  646.1	 9377.0	...
1423590	  704.2	  638.8	 9396.0	...
1423591	  703.0	  632.2	 9421.0	...
1423592	  701.8	  625.1	 9446.0	...
1423593	  701.1	  618.8	 9480.0	...
1423594	  699.8	  612.3	 9503.0	...
1423595	  698.9	  606.8	 9529.0	...
1423596	  697.8	  600.5	 9550.0	...
1423597	  697.3	  594.6	 9576.0	...
1423598	  696.1	  588.9	 9595.0	...
1423599	  695.1	  583.5	 9618.0	...
1423600	  694.2	  578.6	 9635.0	...
1423601	  693.9	  574.1	 9654.0	...
1423602	  693.2	  569.9	 9666.0	...
1423603	  692.4	  565.5	 9688.0	...
ESACC R  1423338	1423603	266	  697.3	  547.6	  692.4	  565.5	   0.39	   1099
SFIX R   1423604
1423604	  691.2	  561.3	 9699.0	...
1423605	  690.4	  557.0	 9716.0	...
1423606	  690.0	  553.3	 9725.0	...
1423607	  689.9	  550.4	 9742.0	...
1423608	  689.4	  547.7	 9755.0	...
1423609	  688.9	  544.7	 9771.0	...
1423610	  688.3	  541.9	 9784.0	...
1423611	  687.6	  539.6	 9792.0	...
1423612	  686.9	  537.4	 9797.0	...
1423613	  686.3	  535.3	 9798.0	...
1423614	  686.3	  534.1	 9800.0	...
1423615	  686.3	  532.8	 9802.0	...
MSG	1423616 0000 _ Number On
1423616	  686.3	  532.0	 9805.0	...
1423617	  686.1	  531.0	 9811.0	...
1423618	  686.0	  530.6	 9816.0	...
1423619	  686.0	  530.0	 9821.0	...
1423620	  685.9	  529.7	 9822.0	...
1423621	  685.8	  529.5	 9823.0	...
1423622	  685.4	  529.3	 9819.0	...
1423623	  685.1	  529.2	 9813.0	...
1423624	  684.8	  529.5	 9811.0	...
1423625	  684.9	  530.0	 9815.0	...
1423626	  685.0	  530.7	 9817.0	...
1423627	  684.9	  531.3	 9814.0	...
1423628	  684.9	  531.8	 9811.0	...
1423629	  685.0	  532.2	 9811.0	...
1423630	  685.1	  532.1	 9811.0	...
1423631	  685.0	  532.2	 9809.0	...
1423632	  684.9	  532.3	 9802.0	...
1423633	  685.4	  532.9	 9796.0	...
1423634	  686.1	  534.1	 9790.0	...
1423635	  686.8	  535.2	 9786.0	...
1423636	  686.8	  536.1	 9782.0	...
1423637	  686.6	  536.6	 9778.0	...
1423638	  686.5	  537.5	 9775.0	...
1423639	  686.5	  538.6	 9771.0	...
1423640	  686.6	  539.5	 9771.0	...
1423641	  686.7	  539.8	 9772.0	...
1423642	  686.7	  540.1	 9772.0	...
1423643	  686.8	  540.4	 9769.0	...
1423644	  686.5	  540.6	 9766.0	...
1423645	  686.2	  540.5	 9762.0	...
1423646	  685.9	  540.2	 9762.0	...
1423647	  685.9	  540.0	 9765.0	...
1423648	  685.7	  540.3	 9769.0	...
1423649	  685.5	  540.9	 9773.0	...
1423650	  685.8	  541.2	 9773.0	...
1423651	  686.3	  541.1	 9773.0	...
1423652	  686.8	  541.1	 9773.0	...
1423653	  686.6	  540.9	 9770.0	...
1423654	  686.4	  540.7	 9768.0	...
1423655	  686.3	  540.4	 9771.0	...
1423656	  686.2	  540.3	 9777.0	...
1423657	  686.2	  540.1	 9784.0	...
1423658	  686.2	  540.1	 9785.0	...
1423659	  686.3	  540.0	 9786.0	...
1423660	  686.4	  539.7	 9787.0	...
1423661	  686.5	  539.4	 9787.0	...
1423662	  686.4	  539.0	 9787.0	...
1423663	  686.4	  538.8	 9789.0	...
1423664	  686.4	  538.6	 9791.0	...
1423665	  686.3	  538.3	 9792.0	...
1423666	  686.3	  538.2	 9792.0	...
1423667	  686.2	  538.0	 9791.0	...
1423668	  686.1	  537.8	 9792.0	...
1423669	  686.1	  537.3	 9792.0	...
1423670	  686.1	  536.9	 9790.0	...
1423671	  686.3	  536.4	 9789.0	...
1423672	  686.5	  536.5	 9791.0	...
1423673	  686.4	  536.6	 9794.0	...
1423674	  686.1	  536.6	 9799.0	...
1423675	  685.8	  535.9	 9803.0	...
1423676	  685.8	  535.2	 9807.0	...
1423677	  685.8	  535.1	 9807.0	...
1423678	  685.8	  535.6	 9805.0	...
1423679	  685.9	  536.0	 9803.0	...
1423680	  685.9	  536.0	 9804.0	...
1423681	  685.6	  536.0	 9806.0	...
1423682	  685.3	  536.2	 9807.0	...
1423683	  685.3	  536.3	 9811.0	...
1423684	  685.6	  536.1	 9814.0	...
1423685	  685.8	  535.7	 9813.0	...
1423686	  685.7	  535.3	 9808.0	...
1423687	  685.6	  535.3	 9803.0	...
1423688	  685.5	  534.8	 9804.0	...
1423689	  685.5	  534.2	 9805.0	...
1423690	  685.7	  533.7	 9805.0	...
1423691	  685.8	  533.9	 9805.0	...
1423692	  685.8	  534.4	 9805.0	...
1423693	  685.6	  534.9	 9805.0	...
1423694	  685.5	  535.4	 9806.0	...
1423695	  685.4	  535.6	 9809.0	...
1423696	  685.9	  535.5	 9811.0	...
1423697	  686.3	  535.5	 9813.0	...
1423698	  686.4	  535.3	 9813.0	...
1423699	  685.9	  535.1	 9813.0	...
1423700	  685.5	  535.1	 9813.0	...
1423701	  685.7	  535.1	 9812.0	...
1423702	  685.8	  535.0	 9810.0	...
1423703	  686.1	  534.8	 9808.0	...
1423704	  686.4	  534.5	 9806.0	...
1423705	  686.7	  534.5	 9808.0	...
1423706	  686.4	  534.3	 9806.0	...
1423707	  686.0	  534.1	 9803.0	...
1423708	  685.6	  533.9	 9800.0	...
1423709	  685.6	  533.7	 9801.0	...
1423710	  685.5	  533.5	 9801.0	...
1423711	  685.3	  533.4	 9802.0	...
1423712	  685.5	  533.4	 9803.0	...
1423713	  685.9	  533.9	 9803.0	...
1423714	  686.3	  534.5	 9802.0	...
1423715	  686.1	  534.9	 9802.0	...
1423716	  685.7	  534.8	 9802.0	...
1423717	  685.4	  534.7	 9803.0	...
1423718	  685.4	  534.7	 9803.0	...
1423719	  685.4	  534.7	 9802.0	...
1423720	  685.6	  534.7	 9806.0	...
1423721	  685.6	  534.7	 9809.0	...
1423722	  685.6	  534.7	 9813.0	...
1423723	  685.5	  534.7	 9814.0	...
1423724	  685.5	  534.7	 9813.0	...
1423725	  685.5	  534.6	 9812.0	...
1423726	  685.7	  534.5	 9809.0	...
1423727	  686.0	  534.5	 9805.0	...
1423728	  686.2	  534.6	 9802.0	...
1423729	  686.2	  534.5	 9804.0	...
1423730	  686.1	  534.3	 9808.0	...
1423731	  686.1	  533.9	 9812.0	...
1423732	  686.0	  533.8	 9811.0	...
1423733	  685.9	  533.6	 9811.0	...
1423734	  685.8	  533.8	 9810.0	...
1423735	  685.8	  534.0	 9810.0	...
1423736	  685.9	  533.7	 9810.0	...
1423737	  685.9	  533.1	 9809.0	...
1423738	  685.8	  532.5	 9808.0	...
1423739	  685.7	  532.4	 9809.0	...
1423740	  685.8	  532.7	 9810.0	...
1423741	  685.7	  533.1	 9812.0	...
1423742	  685.6	  533.3	 9812.0	...
1423743	  685.5	  533.2	 9812.0	...
1423744	  685.6	  533.0	 9812.0	...
1423745	  685.6	  532.7	 9812.0	...
1423746	  685.7	  532.5	 9812.0	...
1423747	  685.7	  532.3	 9812.0	...
1423748	  685.6	  532.3	 9811.0	...
1423749	  685.5	  532.0	 9810.0	...
1423750	  685.6	  531.6	 9809.0	...
1423751	  685.6	  531.2	 9807.0	...
1423752	  685.3	  531.1	 9805.0	...
1423753	  684.9	  531.0	 9804.0	...
1423754	  684.6	  531.2	 9805.0	...
1423755	  684.7	  531.4	 9808.0	...
1423756	  684.9	  531.7	 9811.0	...
1423757	  684.9	  531.9	 9815.0	...
1423758	  684.9	  532.0	 9817.0	...
1423759	  685.0	  532.0	 9820.0	...
1423760	  685.1	  532.0	 9821.0	...
1423761	  685.3	  532.0	 9821.0	...
1423762	  685.3	  532.4	 9822.0	...
1423763	  685.3	  532.8	 9822.0	...
1423764	  685.3	  532.8	 9822.0	...
1423765	  685.3	  532.4	 9821.0	...
1423766	  685.3	  532.0	 9819.0	...
1423767	  685.2	  531.9	 9817.0	...
1423768	  685.2	  531.8	 9817.0	...
1423769	  685.3	  531.7	 9818.0	...
1423770	  685.3	  531.7	 9819.0	...
1423771	  685.3	  532.1	 9818.0	...
1423772	  685.4	  532.6	 9819.0	...
1423773	  685.6	  533.1	 9818.0	...
1423774	  685.6	  533.2	 9817.0	...
1423775	  685.5	  533.1	 9817.0	...
1423776	  685.3	  532.8	 9816.0	...
1423777	  685.4	  532.6	 9812.0	...
1423778	  685.5	  532.5	 9808.0	...
1423779	  686.0	  532.4	 9806.0	...
1423780	  686.5	  532.4	 9809.0	...
1423781	  686.8	  532.4	 9812.0	...
1423782	  686.6	  532.5	 9814.0	...
1423783	  686.4	  532.5	 9814.0	...
1423784	  686.4	  532.8	 9815.0	...
1423785	  686.4	  533.1	 9815.0	...
1423786	  686.3	  533.4	 9816.0	...
1423787	  686.2	  533.3	 9817.0	...
1423788	  686.3	  533.3	 9819.0	...
1423789	  686.5	  533.3	 9817.0	...
1423790	  686.7	  533.2	 9811.0	...
1423791	  686.7	  532.9	 9806.0	...
1423792	  686.6	  532.6	 9808.0	...
1423793	  686.5	  532.4	 9812.0	...
1423794	  686.7	  532.5	 9816.0	...
1423795	  686.9	  532.6	 9815.0	...
1423796	  687.1	  532.6	 9815.0	...
1423797	  687.2	  532.6	 9814.0	...
1423798	  687.0	  532.7	 9816.0	...
1423799	  686.8	  532.8	 9818.0	...
1423800	  686.5	  532.9	 9820.0	...
1423801	  686.4	  532.7	 9821.0	...
1423802	  686.4	  532.5	 9821.0	...
1423803	  686.3	  532.2	 9820.0	...
1423804	  686.4	  532.1	 9819.0	...
1423805	  686.5	  532.0	 9817.0	...
1423806	  686.7	  531.9	 9816.0	...
1423807	  686.5	  531.9	 9816.0	...
1423808	  686.2	  531.8	 9816.0	...
1423809	  685.9	  531.9	 9817.0	...
1423810	  685.8	  531.9	 9816.0	...
1423811	  685.6	  532.0	 9816.0	...
1423812	  685.4	  532.3	 9815.0	...
1423813	  685.2	  532.5	 9812.0	...
1423814	  685.4	  532.7	 9810.0	...
1423815	  685.8	  532.7	 9810.0	...
1423816	  686.3	  532.6	 9811.0	...
1423817	  686.6	  532.5	 9813.0	...
1423818	  686.6	  532.3	 9814.0	...
1423819	  686.6	  532.2	 9814.0	...
1423820	  686.6	  532.1	 9814.0	...
1423821	  686.2	  532.0	 9814.0	...
1423822	  685.8	  531.8	 9813.0	...
1423823	  685.4	  531.8	 9812.0	...
1423824	  685.4	  531.8	 9812.0	...
1423825	  685.4	  531.7	 9812.0	...
1423826	  685.4	  531.6	 9812.0	...
1423827	  685.8	  531.5	 9814.0	...
1423828	  686.3	  531.6	 9816.0	...
1423829	  686.8	  532.0	 9818.0	...
1423830	  686.9	  532.3	 9818.0	...
1423831	  686.4	  532.3	 9819.0	...
1423832	  685.8	  532.0	 9819.0	...
1423833	  685.6	  531.7	 9820.0	...
1423834	  686.0	  531.7	 9818.0	...
1423835	  686.4	  531.7	 9817.0	...
1423836	  686.5	  531.9	 9818.0	...
1423837	  686.5	  531.8	 9821.0	...
1423838	  686.5	  531.8	 9824.0	...
1423839	  686.4	  532.0	 9824.0	...
1423840	  686.4	  532.5	 9823.0	...
1423841	  686.3	  533.0	 9822.0	...
1423842	  686.1	  532.9	 9822.0	...
1423843	  685.9	  532.7	 9822.0	...
1423844	  685.6	  532.5	 9821.0	...
1423845	  685.5	  532.4	 9821.0	...
1423846	  685.9	  532.5	 9821.0	...
1423847	  686.4	  532.9	 9821.0	...
1423848	  686.7	  533.3	 9819.0	...
1423849	  686.6	  533.8	 9817.0	...
1423850	  686.8	  534.2	 9818.0	...
1423851	  687.1	  534.5	 9821.0	...
1423852	  687.5	  534.4	 9823.0	...
1423853	  687.6	  534.4	 9822.0	...
1423854	  687.3	  534.2	 9823.0	...
1423855	  687.0	  533.7	 9824.0	...
1423856	  686.5	  533.2	 9824.0	...
1423857	  686.4	  532.9	 9825.0	...
1423858	  686.3	  533.0	 9825.0	...
1423859	  686.7	  534.0	 9826.0	...
1423860	  687.1	  534.9	 9824.0	...
1423861	  687.5	  535.8	 9822.0	...
1423862	  687.3	  536.0	 9820.0	...
1423863	  687.0	  536.2	 9818.0	...
1423864	  686.6	  536.3	 9815.0	...
1423865	  686.7	  536.3	 9812.0	...
1423866	  687.1	  536.1	 9812.0	...
1423867	  687.5	  535.9	 9812.0	...
1423868	  687.7	  535.6	 9814.0	...
1423869	  687.6	  535.4	 9816.0	...
1423870	  686.9	  535.4	 9816.0	...
1423871	  686.4	  535.6	 9815.0	...
1423872	  685.8	  535.8	 9812.0	...
1423873	  685.7	  535.9	 9810.0	...
1423874	  685.7	  536.0	 9809.0	...
1423875	  685.9	  536.2	 9811.0	...
1423876	  686.1	  536.4	 9816.0	...
1423877	  686.4	  536.9	 9821.0	...
1423878	  686.7	  537.1	 9824.0	...
1423879	  686.9	  537.4	 9823.0	...
1423880	  686.8	  537.3	 9821.0	...
1423881	  686.6	  537.5	 9822.0	...
1423882	  686.5	  537.6	 9824.0	...
1423883	  686.6	  537.7	 9825.0	...
1423884	  686.6	  537.7	 9825.0	...
1423885	  686.5	  537.9	 9823.0	...
1423886	  686.3	  538.2	 9821.0	...
1423887	  686.2	  538.6	 9817.0	...
1423888	  686.0	  538.4	 9814.0	...
1423889	  685.8	  537.9	 9813.0	...
1423890	  685.7	  537.4	 9815.0	...
1423891	  685.8	  537.8	 9817.0	...
1423892	  686.1	  538.3	 9820.0	...
1423893	  686.5	  538.9	 9822.0	...
1423894	  686.9	  539.1	 9825.0	...
1423895	  687.2	  539.3	 9824.0	...
1423896	  687.3	  539.1	 9822.0	...
1423897	  687.3	  538.7	 9820.0	...
1423898	  687.1	  538.6	 9818.0	...
1423899	  687.0	  538.7	 9816.0	...
1423900	  686.9	  538.8	 9814.0	...
1423901	  686.9	  538.8	 9814.0	...
1423902	  687.0	  538.9	 9813.0	...
1423903	  687.0	  539.2	 9812.0	...
1423904	  687.0	  539.4	 9811.0	...
1423905	  686.8	  539.5	 9810.0	...
1423906	  686.4	  539.7	 9809.0	...
1423907	  685.9	  539.7	 9812.0	...
1423908	  685.5	  539.7	 9815.0	...
1423909	  685.5	  539.5	 9819.0	...
1423910	  685.5	  539.3	 9818.0	...
1423911	  685.6	  539.7	 9817.0	...
1423912	  685.7	  540.3	 9817.0	...
1423913	  685.9	  540.9	 9817.0	...
1423914	  685.9	  540.8	 9816.0	...
1423915	  686.0	  540.7	 9814.0	...
1423916	  686.0	  540.7	 9814.0	...
1423917	  686.0	  540.7	 9815.0	...
1423918	  686.1	  540.8	 9815.0	...
1423919	  686.2	  540.8	 9815.0	...
1423920	  686.5	  540.8	 9817.0	...
1423921	  686.7	  540.7	 9818.0	...
1423922	  686.7	  540.7	 9818.0	...
1423923	  686.4	  540.9	 9817.0	...
1423924	  686.0	  541.0	 9816.0	...
1423925	  686.0	  541.3	 9815.0	...
1423926	  685.9	  541.5	 9815.0	...
1423927	  685.8	  541.7	 9810.0	...
1423928	  685.7	  542.0	 9805.0	...
1423929	  685.7	  542.4	 9801.0	...
MSG	1423930 0000 _ Number Off
1423930	  685.8	  542.8	 9802.0	...
1423931	  685.9	  542.5	 9802.0	...
1423932	  686.0	  542.1	 9801.0	...
1423933	  686.0	  541.9	 9803.0	...
1423934	  686.1	  542.2	 9805.0	...
1423935	  686.1	  542.4	 9806.0	...
1423936	  686.0	  542.4	 9805.0	...
1423937	  686.0	  542.4	 9804.0	...
1423938	  686.0	  542.4	 9802.0	...
1423939	  686.0	  542.4	 9799.0	...
1423940	  685.8	  542.4	 9798.0	...
1423941	  685.7	  542.4	 9800.0	...
1423942	  685.5	  542.3	 9800.0	...
1423943	  685.4	  542.7	 9796.0	...
1423944	  685.4	  543.1	 9794.0	...
1423945	  685.4	  543.5	 9793.0	...
1423946	  685.4	  543.4	 9793.0	...
1423947	  685.3	  543.5	 9793.0	...
1423948	  685.3	  543.5	 9792.0	...
1423949	  685.2	  543.5	 9792.0	...
1423950	  685.2	  543.6	 9792.0	...
1423951	  685.1	  543.8	 9789.0	...
1423952	  684.9	  544.1	 9784.0	...
1423953	  684.7	  544.3	 9779.0	...
1423954	  684.5	  544.2	 9776.0	...
1423955	  684.5	  544.0	 9775.0	...
1423956	  684.5	  543.6	 9775.0	...
1423957	  684.6	  543.4	 9773.0	...
1423958	  684.6	  543.3	 9772.0	...
1423959	  684.4	  543.4	 9773.0	...
1423960	  684.5	  543.9	 9777.0	...
1423961	  684.8	  544.2	 9781.0	...
1423962	  685.2	  544.6	 9781.0	...
1423963	  685.3	  544.9	 9780.0	...
1423964	  685.4	  545.1	 9780.0	...
1423965	  685.0	  545.1	 9783.0	...
1423966	  684.5	  544.7	 9785.0	...
1423967	  684.6	  545.1	 9784.0	...
1423968	  685.1	  545.6	 9782.0	...
1423969	  685.2	  545.7	 9780.0	...
1423970	  684.8	  545.3	 9780.0	...
1423971	  684.5	  545.1	 9780.0	...
1423972	  684.6	  545.2	 9779.0	...
1423973	  684.7	  545.3	 9777.0	...
1423974	  684.7	  545.2	 9775.0	...
1423975	  684.7	  545.1	 9774.0	...
1423976	  684.6	  545.2	 9773.0	...
1423977	  684.8	  545.6	 9774.0	...
1423978	  685.1	  546.1	 9775.0	...
1423979	  685.4	  546.5	 9774.0	...
1423980	  685.4	  546.6	 9774.0	...
1423981	  685.4	  546.5	 9774.0	...
1423982	  685.3	  546.4	 9770.0	...
1423983	  685.3	  546.2	 9766.0	...
1423984	  685.4	  545.9	 9763.0	...
1423985	  685.5	  545.7	 9764.0	...
1423986	  685.7	  545.9	 9765.0	...
1423987	  685.7	  546.2	 9765.0	...
1423988	  685.8	  546.3	 9765.0	...
1423989	  685.7	  546.4	 9765.0	...
1423990	  685.7	  546.4	 9765.0	...
1423991	  685.7	  546.6	 9760.0	...
1423992	  685.6	  546.8	 9754.0	...
1423993	  685.5	  547.2	 9747.0	...
1423994	  685.4	  547.4	 9745.0	...
1423995	  685.3	  547.5	 9744.0	...
1423996	  685.1	  547.5	 9745.0	...
1423997	  684.9	  547.3	 9747.0	...
1423998	  684.9	  547.2	 9751.0	...
1423999	  685.2	  547.7	 9758.0	...
1424000	  685.6	  548.4	 9763.0	...
1424001	  685.9	  549.0	 9767.0	...
1424002	  685.7	  549.0	 9767.0	...
1424003	  685.5	  549.0	 9766.0	...
1424004	  685.6	  549.2	 9762.0	...
1424005	  685.6	  549.7	 9757.0	...
1424006	  685.7	  550.1	 9752.0	...
1424007	  685.5	  550.4	 9749.0	...
1424008	  685.2	  550.4	 9747.0	...
1424009	  685.0	  550.3	 9747.0	...
1424010	  685.0	  550.1	 9746.0	...
1424011	  685.0	  549.8	 9744.0	...
1424012	  685.0	  549.6	 9742.0	...
1424013	  685.1	  549.4	 9740.0	...
1424014	  685.0	  549.3	 9738.0	...
1424015	  684.9	  549.3	 9735.0	...
1424016	  684.9	  549.5	 9733.0	...
1424017	  684.9	  549.7	 9734.0	...
1424018	  684.9	  550.0	 9734.0	...
1424019	  684.8	  550.0	 9735.0	...
1424020	  684.8	  550.1	 9733.0	...
1424021	  684.7	  550.1	 9733.0	...
1424022	  684.9	  550.1	 9734.0	...
1424023	  685.1	  550.1	 9735.0	...
1424024	  685.4	  550.1	 9734.0	...
1424025	  685.4	  549.9	 9733.0	...
1424026	  685.5	  549.8	 9733.0	...
1424027	  685.6	  549.8	 9733.0	...
1424028	  685.4	  549.9	 9733.0	...
1424029	  685.2	  550.0	 9731.0	...
1424030	  685.0	  550.0	 9728.0	...
1424031	  685.1	  550.0	 9723.0	...
1424032	  685.0	  550.3	 9719.0	...
1424033	  684.8	  550.7	 9716.0	...
1424034	  684.6	  551.0	 9716.0	...
1424035	  684.5	  551.3	 9716.0	...
1424036	  684.4	  551.4	 9715.0	...
1424037	  684.2	  551.6	 9714.0	...
1424038	  684.0	  551.7	 9712.0	...
1424039	  684.3	  551.6	 9717.0	...
1424040	  684.8	  551.4	 9722.0	...
1424041	  685.3	  551.3	 9727.0	...
1424042	  685.4	  551.5	 9728.0	...
1424043	  685.5	  551.7	 9724.0	...
1424044	  685.5	  552.2	 9720.0	...
1424045	  685.4	  552.4	 9714.0	...
1424046	  685.4	  552.5	 9712.0	...
1424047	  685.2	  552.3	 9710.0	...
1424048	  685.1	  552.1	 9710.0	...
1424049	  685.0	  552.3	 9708.0	...
1424050	  685.1	  552.6	 9705.0	...
1424051	  685.4	  552.9	 9703.0	...
1424052	  685.7	  552.8	 9703.0	...
1424053	  685.9	  552.8	 9703.0	...
1424054	  686.0	  553.0	 9703.0	...
1424055	  685.7	  553.1	 9700.0	...
1424056	  685.3	  553.1	 9696.0	...
1424057	  685.0	  552.9	 9694.0	...
1424058	  685.3	  552.9	 9694.0	...
1424059	  685.4	  553.1	 9694.0	...
1424060	  685.4	  553.2	 9694.0	...
1424061	  685.2	  553.3	 9694.0	...
1424062	  685.1	  553.6	 9695.0	...
1424063	  685.1	  553.9	 9696.0	...
1424064	  685.1	  554.2	 9698.0	...
1424065	  685.1	  554.3	 9696.0	...
1424066	  685.1	  554.3	 9693.0	...
1424067	  685.1	  554.3	 9689.0	...
1424068	  685.2	  554.8	 9688.0	...
1424069	  685.4	  555.2	 9687.0	...
1424070	  685.5	  555.6	 9686.0	...
1424071	  685.5	  555.1	 9685.0	...
1424072	  685.6	  554.6	 9686.0	...
1424073	  685.7	  554.3	 9688.0	...
1424074	  685.8	  554.4	 9688.0	...
1424075	  685.8	  554.6	 9686.0	...
1424076	  685.7	  554.7	 9684.0	...
1424077	  685.7	  554.7	 9684.0	...
1424078	  685.5	  554.7	 9685.0	...
1424079	  685.4	  554.7	 9686.0	...
1424080	  685.2	  554.8	 9685.0	...
1424081	  685.3	  554.9	 9681.0	...
1424082	  685.3	  555.1	 9678.0	...
1424083	  685.4	  555.5	 9676.0	...
1424084	  685.4	  556.0	 9677.0	...
1424085	  685.7	  556.7	 9678.0	...
1424086	  685.9	  557.0	 9677.0	...
1424087	  686.1	  556.9	 9677.0	...
1424088	  686.0	  556.4	 9677.0	...
1424089	  686.0	  556.0	 9673.0	...
1424090	  685.5	  555.7	 9669.0	...
1424091	  685.1	  555.4	 9665.0	...
1424092	  684.8	  555.0	 9665.0	...
1424093	  684.9	  555.4	 9666.0	...
1424094	  685.0	  555.7	 9668.0	...
1424095	  685.1	  556.1	 9667.0	...
1424096	  685.1	  556.1	 9665.0	...
1424097	  684.9	  556.1	 9662.0	...
1424098	  684.6	  556.2	 9661.0	...
1424099	  684.8	  556.3	 9663.0	...
1424100	  685.2	  556.2	 9665.0	...
1424101	  685.7	  556.0	 9668.0	...
1424102	  685.9	  556.0	 9669.0	...
1424103	  685.9	  556.0	 9670.0	...
1424104	  685.7	  556.1	 9669.0	...
1424105	  685.5	  556.1	 9668.0	...
1424106	  685.7	  556.8	 9668.0	...
1424107	  686.0	  557.4	 9667.0	...
1424108	  686.2	  557.8	 9665.0	...
1424109	  686.1	  557.4	 9662.0	...
1424110	  686.1	  556.9	 9661.0	...
1424111	  686.2	  556.7	 9662.0	...
1424112	  686.0	  556.6	 9663.0	...
1424113	  685.9	  556.7	 9665.0	...
1424114	  685.8	  556.8	 9666.0	...
1424115	  685.9	  556.9	 9666.0	...
1424116	  685.9	  556.8	 9665.0	...
1424117	  685.8	  556.9	 9663.0	...
1424118	  685.6	  557.2	 9663.0	...
1424119	  685.6	  557.6	 9665.0	...
1424120	  685.8	  558.0	 9667.0	...
1424121	  685.9	  558.2	 9671.0	...
1424122	  685.9	  558.2	 9672.0	...
1424123	  685.9	  558.0	 9672.0	...
1424124	  685.9	  557.9	 9672.0	...
1424125	  685.9	  558.0	 9672.0	...
1424126	  685.8	  558.0	 9671.0	...
1424127	  685.7	  558.0	 9669.0	...
1424128	  685.8	  557.9	 9664.0	...
1424129	  686.0	  557.8	 9660.0	...
1424130	  685.9	  557.7	 9655.0	...
MSG	1424131 0000 _ Number On
1424131	  685.5	  557.6	 9653.0	...
1424132	  685.6	  558.0	 9652.0	...
1424133	  686.1	  558.3	 9651.0	...
1424134	  686.5	  558.7	 9651.0	...
1424135	  686.9	  559.2	 9653.0	...
1424136	  687.4	  559.6	 9657.0	...
1424137	  687.5	  560.1	 9661.0	...
1424138	  687.2	  559.9	 9661.0	...
1424139	  686.9	  559.9	 9660.0	...
1424140	  686.9	  559.8	 9658.0	...
1424141	  686.9	  559.8	 9657.0	...
1424142	  686.8	  559.9	 9657.0	...
1424143	  686.7	  560.1	 9656.0	...
1424144	  686.6	  560.1	 9656.0	...
1424145	  686.6	  559.9	 9656.0	...
1424146	  686.7	  559.5	 9658.0	...
1424147	  686.4	  559.2	 9660.0	...
1424148	  686.0	  559.4	 9657.0	...
1424149	  685.8	  559.6	 9653.0	...
1424150	  685.6	  559.6	 9648.0	...
1424151	  685.5	  559.5	 9649.0	...
1424152	  685.9	  559.4	 9649.0	...
1424153	  686.4	  559.7	 9649.0	...
1424154	  686.9	  559.8	 9647.0	...
1424155	  687.0	  559.9	 9644.0	...
1424156	  686.9	  559.6	 9642.0	...
1424157	  686.7	  559.6	 9641.0	...
1424158	  686.5	  559.7	 9639.0	...
1424159	  686.6	  559.7	 9637.0	...
1424160	  686.7	  560.0	 9637.0	...
1424161	  686.6	  560.3	 9634.0	...
1424162	  686.4	  560.8	 9630.0	...
1424163	  686.1	  560.9	 9628.0	...
1424164	  686.0	  560.4	 9629.0	...
1424165	  686.0	  559.9	 9632.0	...
1424166	  685.7	  559.5	 9633.0	...
1424167	  685.5	  559.5	 9634.0	...
1424168	  685.6	  559.7	 9634.0	...
1424169	  685.9	  559.7	 9632.0	...
1424170	  686.0	  559.4	 9630.0	...
1424171	  685.8	  558.9	 9625.0	...
1424172	  686.0	  559.1	 9622.0	...
1424173	  686.3	  559.6	 9620.0	...
1424174	  686.6	  560.1	 9621.0	...
1424175	  686.8	  560.2	 9622.0	...
1424176	  687.0	  560.4	 9627.0	...
1424177	  687.0	  560.5	 9632.0	...
1424178	  686.8	  560.6	 9638.0	...
1424179	  686.6	  560.7	 9639.0	...
1424180	  686.5	  560.9	 9638.0	...
1424181	  686.4	  561.3	 9635.0	...
1424182	  686.2	  561.3	 9633.0	...
1424183	  686.1	  561.2	 9633.0	...
1424184	  686.0	  560.8	 9628.0	...
1424185	  685.8	  560.5	 9622.0	...
1424186	  685.7	  560.3	 9617.0	...
1424187	  685.8	  560.3	 9618.0	...
1424188	  686.2	  560.4	 9619.0	...
1424189	  686.6	  560.6	 9619.0	...
1424190	  686.8	  560.7	 9618.0	...
1424191	  686.6	  560.7	 9618.0	...
1424192	  686.3	  560.7	 9620.0	...
1424193	  686.1	  560.6	 9622.0	...
1424194	  685.9	  560.5	 9625.0	...
1424195	  685.8	  560.5	 9626.0	...
1424196	  685.7	  560.6	 9623.0	...
1424197	  685.7	  560.8	 9619.0	...
1424198	  685.9	  560.9	 9616.0	...
1424199	  686.1	  561.3	 9618.0	...
1424200	  686.1	  561.6	 9620.0	...
1424201	  686.0	  561.5	 9617.0	...
1424202	  686.0	  561.1	 9612.0	...
1424203	  686.0	  560.7	 9606.0	...
1424204	  686.1	  560.6	 9605.0	...
1424205	  686.2	  560.6	 9606.0	...
1424206	  685.6	  560.8	 9609.0	...
1424207	  685.0	  561.0	 9612.0	...
1424208	  684.3	  561.2	 9613.0	...
1424209	  684.3	  561.3	 9614.0	...
1424210	  684.3	  561.4	 9614.0	...
1424211	  684.6	  561.8	 9615.0	...
1424212	  684.9	  562.3	 9614.0	...
1424213	  685.1	  562.6	 9613.0	...
1424214	  685.3	  562.8	 9611.0	...
1424215	  685.4	  562.9	 9610.0	...
1424216	  685.5	  563.0	 9610.0	...
1424217	  685.6	  563.0	 9609.0	...
1424218	  685.6	  563.0	 9608.0	...
1424219	  685.5	  563.1	 9608.0	...
1424220	  685.4	  563.3	 9610.0	...
1424221	  685.6	  563.4	 9610.0	...
1424222	  685.7	  563.4	 9607.0	...
1424223	  685.3	  562.9	 9604.0	...
1424224	  684.8	  562.5	 9604.0	...
1424225	  684.4	  562.1	 9607.0	...
1424226	  684.7	  562.2	 9611.0	...
1424227	  685.3	  562.3	 9614.0	...
1424228	  685.6	  562.3	 9614.0	...
1424229	  685.8	  562.5	 9614.0	...
1424230	  685.4	  562.6	 9614.0	...
1424231	  685.0	  563.0	 9613.0	...
1424232	  684.6	  563.2	 9613.0	...
1424233	  684.5	  563.3	 9613.0	...
1424234	  684.4	  563.2	 9613.0	...
1424235	  684.4	  562.9	 9609.0	...
1424236	  684.5	  562.7	 9606.0	...
1424237	  684.4	  562.6	 9601.0	...
1424238	  684.2	  562.7	 9599.0	...
1424239	  684.2	  562.8	 9597.0	...
1424240	  684.4	  562.8	 9600.0	...
1424241	  684.7	  563.0	 9604.0	...
1424242	  684.9	  563.2	 9605.0	...
1424243	  685.0	  563.5	 9600.0	...
1424244	  685.1	  563.6	 9596.0	...
1424245	  685.1	  563.5	 9594.0	...
1424246	  684.9	  563.1	 9592.0	...
1424247	  684.6	  562.8	 9595.0	...
1424248	  684.5	  563.5	 9600.0	...
1424249	  684.7	  564.5	 9604.0	...
1424250	  684.8	  565.3	 9602.0	...
1424251	  684.8	  565.1	 9600.0	...
1424252	  684.8	  564.9	 9598.0	...
1424253	  684.9	  564.1	 9597.0	...
1424254	  684.9	  563.2	 9600.0	...
1424255	  685.4	  563.1	 9603.0	...
1424256	  685.9	  563.8	 9602.0	...
1424257	  686.2	  564.2	 9598.0	...
1424258	  686.1	  563.7	 9593.0	...
1424259	  686.0	  563.9	 9596.0	...
1424260	  686.1	  564.6	 9597.0	...
1424261	  686.3	  565.3	 9598.0	...
1424262	  686.4	  565.2	 9595.0	...
1424263	  686.5	  565.1	 9594.0	...
1424264	  686.6	  565.6	 9594.0	...
1424265	  686.6	  566.1	 9594.0	...
1424266	  686.6	  566.1	 9595.0	...
1424267	  686.6	  565.5	 9597.0	...
1424268	  686.5	  564.9	 9599.0	...
1424269	  686.1	  564.6	 9598.0	...
1424270	  685.6	  564.4	 9596.0	...
1424271	  685.6	  564.5	 9594.0	...
1424272	  686.1	  564.8	 9594.0	...
1424273	  686.5	  565.2	 9593.0	...
1424274	  686.3	  565.3	 9593.0	...
1424275	  686.1	  565.5	 9593.0	...
1424276	  686.3	  565.4	 9594.0	...
1424277	  686.7	  565.4	 9594.0	...
1424278	  686.9	  565.4	 9594.0	...
1424279	  686.7	  565.3	 9594.0	...
1424280	  686.8	  565.3	 9589.0	...
1424281	  687.1	  565.6	 9582.0	...
1424282	  687.4	  565.9	 9576.0	...
1424283	  687.5	  566.0	 9580.0	...
1424284	  687.5	  565.6	 9585.0	...
1424285	  687.5	  565.2	 9590.0	...
1424286	  687.5	  565.5	 9590.0	...
1424287	  687.6	  565.8	 9589.0	...
1424288	  687.7	  566.1	 9589.0	...
1424289	  687.6	  565.8	 9590.0	...
1424290	  687.6	  565.4	 9592.0	...
1424291	  687.6	  565.1	 9592.0	...
1424292	  687.4	  565.3	 9591.0	...
1424293	  687.0	  565.5	 9588.0	...
1424294	  686.7	  565.6	 9585.0	...
1424295	  686.9	  566.0	 9583.0	...
1424296	  687.0	  566.3	 9582.0	...
1424297	  687.2	  566.4	 9582.0	...
1424298	  687.2	  566.2	 9583.0	...
1424299	  687.1	  565.9	 9585.0	...
1424300	  687.1	  565.9	 9586.0	...
1424301	  686.9	  566.0	 9584.0	...
1424302	  686.8	  566.2	 9583.0	...
1424303	  686.8	  566.5	 9580.0	...
1424304	  686.3	  566.6	 9576.0	...
1424305	  686.0	  566.6	 9572.0	...
1424306	  685.7	  566.6	 9572.0	...
1424307	  685.8	  566.5	 9572.0	...
1424308	  685.7	  566.2	 9573.0	...
1424309	  685.7	  566.2	 9574.0	...
1424310	  685.8	  566.5	 9573.0	...
1424311	  685.9	  566.7	 9572.0	...
1424312	  686.0	  566.7	 9573.0	...
1424313	  686.0	  566.7	 9574.0	...
1424314	  686.1	  566.7	 9575.0	...
1424315	  686.0	  566.7	 9576.0	...
1424316	  686.0	  566.7	 9578.0	...
1424317	  685.9	  566.7	 9579.0	...
1424318	  685.8	  566.7	 9576.0	...
1424319	  685.7	  566.7	 9574.0	...
1424320	  685.6	  566.5	 9570.0	...
1424321	  685.6	  566.4	 9570.0	...
1424322	  685.5	  566.3	 9569.0	...
1424323	  685.4	  566.4	 9570.0	...
1424324	  685.5	  566.4	 9571.0	...
1424325	  685.8	  566.4	 9573.0	...
1424326	  686.1	  566.4	 9575.0	...
1424327	  686.4	  566.4	 9576.0	...
1424328	  686.3	  566.5	 9577.0	...
1424329	  686.3	  566.5	 9578.0	...
1424330	  686.4	  566.9	 9579.0	...
1424331	  686.7	  567.3	 9578.0	...
1424332	  687.0	  567.6	 9576.0	...
1424333	  687.2	  567.5	 9573.0	...
1424334	  687.1	  567.5	 9565.0	...
1424335	  687.0	  567.6	 9559.0	...
1424336	  686.7	  567.7	 9554.0	...
1424337	  686.3	  568.0	 9556.0	...
1424338	  686.0	  568.2	 9559.0	...
1424339	  686.1	  568.5	 9567.0	...
1424340	  686.3	  568.5	 9572.0	...
1424341	  686.5	  568.9	 9572.0	...
1424342	  686.5	  569.1	 9568.0	...
1424343	  686.7	  569.2	 9565.0	...
1424344	  686.8	  568.7	 9566.0	...
1424345	  686.9	  568.2	 9561.0	...
1424346	  687.3	  568.0	 9555.0	...
1424347	  687.6	  568.0	 9549.0	...
1424348	  688.1	  568.0	 9549.0	...
1424349	  688.2	  568.1	 9549.0	...
1424350	  687.9	  567.6	 9550.0	...
1424351	  687.7	  567.0	 9551.0	...
1424352	  687.6	  566.7	 9551.0	...
1424353	  687.5	  566.9	 9551.0	...
1424354	  687.4	  567.4	 9552.0	...
1424355	  687.6	  567.5	 9552.0	...
1424356	  687.9	  567.5	 9552.0	...
1424357	  688.3	  567.3	 9555.0	...
1424358	  688.2	  567.5	 9559.0	...
1424359	  688.1	  567.7	 9556.0	...
1424360	  687.9	  567.6	 9550.0	...
1424361	  687.7	  567.2	 9546.0	...
1424362	  687.7	  566.8	 9548.0	...
1424363	  687.6	  566.7	 9550.0	...
1424364	  687.5	  566.6	 9548.0	...
1424365	  687.3	  566.5	 9547.0	...
1424366	  687.1	  566.5	 9547.0	...
1424367	  687.2	  566.6	 9548.0	...
1424368	  687.3	  566.7	 9546.0	...
1424369	  687.4	  567.0	 9545.0	...
1424370	  687.5	  567.2	 9543.0	...
1424371	  687.5	  567.4	 9542.0	...
1424372	  687.6	  567.7	 9538.0	...
1424373	  687.7	  568.1	 9533.0	...
1424374	  687.9	  568.4	 9534.0	...
1424375	  688.1	  568.5	 9539.0	...
1424376	  688.2	  568.7	 9543.0	...
1424377	  688.2	  568.8	 9542.0	...
1424378	  688.1	  568.8	 9541.0	...
1424379	  688.1	  568.7	 9541.0	...
1424380	  688.2	  568.5	 9540.0	...
1424381	  688.1	  568.2	 9540.0	...
1424382	  688.0	  568.0	 9540.0	...
1424383	  687.8	  567.8	 9539.0	...
1424384	  687.7	  567.7	 9538.0	...
1424385	  687.7	  567.7	 9541.0	...
1424386	  687.7	  567.7	 9544.0	...
1424387	  687.7	  567.7	 9548.0	...
1424388	  687.7	  567.8	 9548.0	...
1424389	  688.0	  567.8	 9549.0	...
1424390	  688.3	  567.4	 9549.0	...
1424391	  688.5	  567.0	 9548.0	...
1424392	  688.4	  566.9	 9547.0	...
1424393	  688.2	  567.3	 9546.0	...
1424394	  688.1	  567.8	 9545.0	...
1424395	  688.3	  567.9	 9545.0	...
1424396	  688.5	  567.8	 9546.0	...
1424397	  688.4	  567.6	 9547.0	...
1424398	  688.2	  567.5	 9549.0	...
1424399	  687.8	  567.4	 9549.0	...
1424400	  687.6	  567.5	 9543.0	...
1424401	  687.3	  567.7	 9538.0	...
1424402	  687.9	  567.9	 9535.0	...
1424403	  688.7	  568.1	 9538.0	...
1424404	  689.0	  568.1	 9536.0	...
1424405	  688.5	  567.8	 9529.0	...
1424406	  688.1	  567.5	 9522.0	...
1424407	  688.1	  567.3	 9520.0	...
1424408	  688.1	  567.4	 9522.0	...
1424409	  688.3	  567.5	 9524.0	...
1424410	  688.6	  568.0	 9527.0	...
1424411	  689.0	  568.5	 9527.0	...
1424412	  689.0	  569.0	 9527.0	...
1424413	  688.8	  569.0	 9526.0	...
1424414	  688.6	  568.9	 9526.0	...
1424415	  688.7	  568.8	 9526.0	...
1424416	  688.9	  568.7	 9526.0	...
1424417	  688.6	  568.6	 9522.0	...
1424418	  688.1	  568.5	 9518.0	...
1424419	  687.7	  568.5	 9515.0	...
1424420	  687.6	  568.1	 9516.0	...
1424421	  687.4	  567.8	 9516.0	...
1424422	  687.3	  567.6	 9516.0	...
1424423	  687.3	  568.1	 9516.0	...
1424424	  687.1	  568.4	 9518.0	...
1424425	  686.8	  568.4	 9520.0	...
1424426	  686.6	  568.1	 9523.0	...
1424427	  686.8	  568.1	 9525.0	...
1424428	  687.0	  568.3	 9526.0	...
1424429	  687.1	  568.5	 9526.0	...
1424430	  687.0	  568.7	 9526.0	...
1424431	  687.1	  568.8	 9525.0	...
1424432	  687.2	  568.9	 9523.0	...
1424433	  687.4	  569.0	 9522.0	...
1424434	  687.5	  568.9	 9522.0	...
1424435	  687.6	  568.8	 9522.0	...
1424436	  687.7	  568.8	 9520.0	...
1424437	  687.9	  568.9	 9515.0	...
1424438	  688.2	  569.0	 9511.0	...
1424439	  688.1	  569.1	 9509.0	...
1424440	  687.8	  569.1	 9506.0	...
1424441	  687.5	  569.1	 9504.0	...
1424442	  687.4	  568.8	 9501.0	...
1424443	  687.3	  568.6	 9501.0	...
1424444	  687.3	  568.8	 9503.0	...
1424445	  687.5	  569.3	 9505.0	...
MSG	1424446 0000 _ Number Off
1424446	  687.8	  569.9	 9507.0	...
1424447	  688.1	  570.1	 9508.0	...
1424448	  688.2	  570.1	 9508.0	...
1424449	  688.0	  570.2	 9507.0	...
1424450	  687.8	  570.2	 9501.0	...
1424451	  687.7	  569.8	 9496.0	...
1424452	  687.6	  569.4	 9492.0	...
1424453	  687.6	  569.1	 9492.0	...
1424454	  687.8	  569.3	 9493.0	...
1424455	  688.0	  569.4	 9493.0	...
1424456	  688.2	  569.4	 9494.0	...
1424457	  688.2	  569.3	 9494.0	...
1424458	  688.2	  569.2	 9494.0	...
1424459	  688.3	  569.1	 9495.0	...
1424460	  688.3	  569.1	 9496.0	...
1424461	  688.3	  569.0	 9496.0	...
1424462	  688.3	  569.0	 9497.0	...
1424463	  688.7	  569.1	 9497.0	...
1424464	  689.1	  569.7	 9498.0	...
1424465	  689.6	  570.3	 9498.0	...
1424466	  689.6	  570.6	 9498.0	...
1424467	  689.7	  570.2	 9494.0	...
1424468	  689.6	  569.8	 9489.0	...
1424469	  689.7	  569.6	 9483.0	...
1424470	  689.9	  569.6	 9483.0	...
1424471	  690.1	  569.7	 9483.0	...
1424472	  690.2	  569.7	 9484.0	...
1424473	  690.3	  569.8	 9484.0	...
1424474	  690.2	  569.9	 9485.0	...
1424475	  690.0	  569.9	 9485.0	...
1424476	  689.8	  569.9	 9481.0	...
1424477	  689.6	  569.8	 9477.0	...
1424478	  689.3	  569.8	 9473.0	...
1424479	  689.0	  569.7	 9473.0	...
1424480	  688.9	  569.5	 9474.0	...
1424481	  689.0	  569.3	 9475.0	...
1424482	  689.2	  569.2	 9474.0	...
1424483	  689.5	  569.1	 9471.0	...
1424484	  689.7	  569.7	 9468.0	...
1424485	  689.8	  570.2	 9468.0	...
1424486	  689.9	  570.7	 9468.0	...
1424487	  690.1	  570.6	 9466.0	...
1424488	  690.2	  570.3	 9463.0	...
1424489	  690.1	  570.0	 9461.0	...
1424490	  690.1	  570.3	 9461.0	...
1424491	  690.1	  570.7	 9460.0	...
1424492	  690.1	  571.1	 9460.0	...
1424493	  690.1	  571.0	 9463.0	...
1424494	  690.1	  571.0	 9466.0	...
1424495	  690.0	  571.2	 9466.0	...
1424496	  690.0	  571.7	 9463.0	...
1424497	  690.0	  572.2	 9459.0	...
1424498	  689.9	  572.4	 9458.0	...
1424499	  689.9	  572.2	 9458.0	...
1424500	  690.0	  571.5	 9459.0	...
1424501	  690.1	  570.9	 9455.0	...
1424502	  690.0	  571.0	 9452.0	...
1424503	  689.9	  571.5	 9449.0	...
1424504	  689.8	  572.2	 9451.0	...
1424505	  689.7	  572.4	 9452.0	...
1424506	  689.6	  572.6	 9452.0	...
1424507	  689.5	  572.7	 9452.0	...
1424508	  689.4	  572.7	 9449.0	...
1424509	  689.3	  572.6	 9444.0	...
1424510	  689.3	  572.6	 9440.0	...
1424511	  689.2	  572.5	 9436.0	...
1424512	  689.0	  572.6	 9434.0	...
1424513	  689.1	  572.6	 9431.0	...
1424514	  689.3	  572.4	 9431.0	...
1424515	  689.4	  572.3	 9433.0	...
1424516	  689.1	  572.3	 9436.0	...
1424517	  689.0	  572.8	 9439.0	...
1424518	  689.1	  573.3	 9440.0	...
1424519	  689.2	  573.6	 9438.0	...
1424520	  689.4	  573.5	 9437.0	...
1424521	  689.5	  573.4	 9435.0	...
1424522	  689.7	  573.3	 9436.0	...
1424523	  689.7	  573.4	 9436.0	...
1424524	  689.8	  573.8	 9437.0	...
1424525	  689.6	  574.2	 9437.0	...
1424526	  689.4	  574.4	 9434.0	...
1424527	  689.3	  574.6	 9430.0	...
1424528	  689.3	  574.8	 9426.0	...
1424529	  689.3	  574.8	 9424.0	...
1424530	  689.3	  574.5	 9422.0	...
1424531	  689.3	  574.2	 9420.0	...
1424532	  689.4	  574.1	 9420.0	...
1424533	  689.4	  574.2	 9419.0	...
1424534	  689.1	  574.4	 9418.0	...
1424535	  688.9	  574.6	 9416.0	...
1424536	  688.7	  574.5	 9415.0	...
1424537	  689.0	  574.4	 9419.0	...
1424538	  689.3	  574.6	 9423.0	...
1424539	  689.7	  574.9	 9428.0	...
1424540	  690.0	  575.1	 9429.0	...
1424541	  689.9	  575.3	 9431.0	...
1424542	  689.6	  575.4	 9432.0	...
1424543	  689.4	  575.5	 9429.0	...
1424544	  689.3	  575.2	 9424.0	...
1424545	  689.3	  574.8	 9419.0	...
1424546	  689.4	  574.6	 9416.0	...
1424547	  689.7	  574.8	 9413.0	...
1424548	  689.7	  575.0	 9411.0	...
1424549	  689.4	  575.2	 9408.0	...
1424550	  689.0	  575.2	 9405.0	...
1424551	  688.9	  575.3	 9403.0	...
1424552	  688.8	  575.5	 9404.0	...
1424553	  688.8	  575.6	 9405.0	...
1424554	  688.9	  575.6	 9405.0	...
1424555	  689.0	  575.4	 9406.0	...
1424556	  689.1	  575.2	 9406.0	...
1424557	  689.2	  575.3	 9407.0	...
1424558	  689.2	  575.6	 9409.0	...
1424559	  689.2	  576.0	 9411.0	...
1424560	  689.2	  576.1	 9412.0	...
1424561	  689.1	  576.0	 9411.0	...
1424562	  689.1	  575.8	 9410.0	...
1424563	  688.6	  575.7	 9410.0	...
1424564	  688.2	  575.6	 9411.0	...
1424565	  688.4	  576.0	 9411.0	...
1424566	  689.0	  576.4	 9412.0	...
1424567	  689.5	  576.6	 9413.0	...
1424568	  689.6	  576.6	 9415.0	...
1424569	  689.7	  576.5	 9416.0	...
1424570	  689.8	  576.6	 9414.0	...
1424571	  689.6	  576.7	 9408.0	...
1424572	  689.4	  576.9	 9402.0	...
1424573	  689.0	  577.0	 9399.0	...
1424574	  688.8	  577.0	 9400.0	...
1424575	  689.0	  577.3	 9404.0	...
1424576	  689.3	  577.2	 9408.0	...
1424577	  689.2	  577.3	 9411.0	...
1424578	  688.8	  577.2	 9410.0	...
1424579	  688.6	  577.5	 9410.0	...
1424580	  688.9	  577.7	 9409.0	...
1424581	  689.0	  577.9	 9409.0	...
1424582	  688.7	  578.0	 9408.0	...
1424583	  688.4	  578.1	 9407.0	...
1424584	  688.2	  577.9	 9407.0	...
1424585	  688.1	  577.8	 9406.0	...
1424586	  687.9	  577.6	 9404.0	...
1424587	  687.9	  577.7	 9401.0	...
1424588	  688.0	  577.9	 9397.0	...
1424589	  688.2	  578.0	 9397.0	...
1424590	  688.4	  578.0	 9397.0	...
1424591	  688.1	  578.0	 9398.0	...
1424592	  687.7	  577.9	 9398.0	...
1424593	  687.9	  578.1	 9397.0	...
1424594	  688.4	  578.3	 9398.0	...
1424595	  688.9	  578.5	 9399.0	...
1424596	  689.0	  578.5	 9400.0	...
1424597	  688.8	  578.5	 9400.0	...
1424598	  688.5	  578.5	 9400.0	...
1424599	  688.2	  578.5	 9401.0	...
1424600	  688.1	  578.5	 9400.0	...
1424601	  688.1	  578.4	 9400.0	...
1424602	  688.1	  578.3	 9396.0	...
1424603	  688.1	  578.2	 9392.0	...
1424604	  688.0	  578.1	 9389.0	...
1424605	  687.9	  578.1	 9389.0	...
1424606	  687.8	  578.0	 9387.0	...
1424607	  687.8	  578.0	 9386.0	...
1424608	  687.8	  578.0	 9387.0	...
1424609	  687.8	  578.0	 9393.0	...
1424610	  688.2	  578.1	 9399.0	...
1424611	  688.6	  578.1	 9404.0	...
1424612	  689.0	  578.1	 9404.0	...
1424613	  689.0	  578.3	 9404.0	...
1424614	  689.1	  578.7	 9404.0	...
1424615	  689.0	  579.1	 9404.0	...
1424616	  688.7	  579.4	 9401.0	...
1424617	  688.4	  579.5	 9397.0	...
1424618	  688.2	  579.4	 9394.0	...
1424619	  688.2	  579.2	 9394.0	...
1424620	  688.3	  579.1	 9394.0	...
1424621	  688.5	  579.1	 9394.0	...
1424622	  688.7	  579.1	 9394.0	...
1424623	  688.7	  579.2	 9393.0	...
1424624	  688.6	  579.1	 9389.0	...
1424625	  688.3	  579.0	 9386.0	...
1424626	  687.9	  578.9	 9385.0	...
1424627	  687.9	  579.0	 9387.0	...
1424628	  688.2	  579.0	 9387.0	...
1424629	  688.6	  579.2	 9387.0	...
1424630	  688.5	  579.4	 9386.0	...
1424631	  688.5	  579.6	 9389.0	...
1424632	  688.2	  579.7	 9393.0	...
1424633	  688.0	  579.7	 9396.0	...
1424634	  687.7	  579.8	 9396.0	...
1424635	  687.7	  579.9	 9396.0	...
1424636	  687.8	  580.1	 9396.0	...
1424637	  687.9	  580.2	 9395.0	...
1424638	  688.0	  580.3	 9395.0	...
1424639	  688.1	  580.0	 9394.0	...
1424640	  688.2	  579.8	 9393.0	...
1424641	  688.0	  579.7	 9389.0	...
1424642	  687.8	  579.9	 9385.0	...
1424643	  688.1	  580.1	 9385.0	...
1424644	  688.5	  580.2	 9389.0	...
1424645	  688.2	  580.0	 9390.0	...
1424646	  687.7	  579.7	 9385.0	...
1424647	  687.1	  579.4	 9381.0	...
1424648	  687.0	  579.4	 9380.0	...
1424649	  686.7	  579.4	 9381.0	...
1424650	  686.5	  579.3	 9382.0	...
1424651	  686.6	  579.3	 9384.0	...
1424652	  686.9	  579.2	 9385.0	...
1424653	  687.1	  579.1	 9386.0	...
1424654	  687.2	  579.0	 9388.0	...
1424655	  687.2	  578.9	 9391.0	...
MSG	1424656 0000 _ Number On
1424656	  687.3	  578.8	 9394.0	...
1424657	  687.4	  578.9	 9392.0	...
1424658	  687.3	  579.1	 9388.0	...
1424659	  687.8	  579.6	 9385.0	...
1424660	  688.3	  579.9	 9385.0	...
1424661	  688.8	  579.9	 9386.0	...
1424662	  688.4	  579.6	 9384.0	...
1424663	  688.1	  579.2	 9382.0	...
1424664	  687.9	  579.2	 9380.0	...
1424665	  688.1	  579.2	 9381.0	...
1424666	  688.2	  579.3	 9382.0	...
1424667	  688.3	  579.3	 9382.0	...
1424668	  688.3	  579.3	 9386.0	...
1424669	  688.4	  579.3	 9390.0	...
1424670	  688.4	  579.3	 9390.0	...
1424671	  688.4	  579.3	 9388.0	...
1424672	  688.0	  579.3	 9382.0	...
1424673	  687.6	  579.3	 9379.0	...
1424674	  687.2	  579.3	 9376.0	...
1424675	  687.2	  579.3	 9378.0	...
1424676	  687.5	  579.5	 9382.0	...
1424677	  687.8	  579.6	 9384.0	...
1424678	  687.8	  579.6	 9384.0	...
1424679	  687.4	  579.5	 9382.0	...
1424680	  687.3	  579.8	 9380.0	...
1424681	  687.5	  580.2	 9383.0	...
1424682	  687.7	  580.5	 9387.0	...
1424683	  687.7	  580.5	 9390.0	...
1424684	  687.7	  580.2	 9388.0	...
1424685	  687.8	  579.9	 9386.0	...
1424686	  687.9	  579.4	 9383.0	...
1424687	  688.1	  579.2	 9382.0	...
1424688	  688.1	  579.0	 9382.0	...
1424689	  687.9	  579.1	 9382.0	...
1424690	  687.7	  579.2	 9382.0	...
1424691	  687.4	  578.7	 9383.0	...
1424692	  687.1	  578.1	 9384.0	...
1424693	  686.8	  578.0	 9385.0	...
1424694	  686.7	  578.6	 9385.0	...
1424695	  686.7	  578.9	 9382.0	...
1424696	  686.6	  578.7	 9379.0	...
1424697	  686.8	  578.5	 9380.0	...
1424698	  687.1	  578.3	 9384.0	...
1424699	  687.3	  578.1	 9385.0	...
1424700	  687.3	  578.4	 9383.0	...
1424701	  687.2	  578.8	 9381.0	...
1424702	  687.3	  579.2	 9385.0	...
1424703	  687.3	  579.3	 9388.0	...
1424704	  687.4	  579.5	 9391.0	...
1424705	  687.5	  579.6	 9392.0	...
1424706	  687.3	  579.6	 9391.0	...
1424707	  686.9	  579.4	 9389.0	...
1424708	  686.4	  579.2	 9387.0	...
1424709	  686.3	  579.1	 9384.0	...
1424710	  686.5	  579.2	 9381.0	...
1424711	  686.9	  579.1	 9381.0	...
1424712	  687.2	  578.9	 9383.0	...
1424713	  687.1	  578.7	 9384.0	...
1424714	  686.9	  578.2	 9381.0	...
1424715	  686.6	  577.8	 9378.0	...
1424716	  686.4	  577.3	 9378.0	...
1424717	  686.5	  577.6	 9382.0	...
1424718	  686.8	  577.9	 9387.0	...
1424719	  687.0	  578.2	 9389.0	...
1424720	  686.8	  578.3	 9389.0	...
1424721	  686.5	  578.5	 9389.0	...
1424722	  686.3	  578.7	 9389.0	...
1424723	  686.0	  578.9	 9387.0	...
1424724	  685.8	  578.9	 9384.0	...
1424725	  685.5	  579.1	 9384.0	...
1424726	  685.4	  579.3	 9384.0	...
1424727	  685.3	  579.0	 9386.0	...
1424728	  685.9	  578.4	 9385.0	...
1424729	  686.6	  578.2	 9385.0	...
1424730	  687.4	  578.6	 9384.0	...
1424731	  687.6	  578.9	 9384.0	...
1424732	  687.7	  578.8	 9387.0	...
1424733	  687.6	  578.7	 9391.0	...
1424734	  687.5	  578.7	 9394.0	...
1424735	  687.5	  578.7	 9395.0	...
1424736	  687.4	  578.7	 9396.0	...
1424737	  687.4	  578.7	 9396.0	...
1424738	  687.6	  578.7	 9395.0	...
1424739	  687.8	  578.6	 9399.0	...
1424740	  688.0	  578.7	 9403.0	...
1424741	  688.0	  578.8	 9404.0	...
1424742	  688.0	  578.9	 9401.0	...
1424743	  687.9	  579.0	 9401.0	...
1424744	  687.8	  579.0	 9404.0	...
1424745	  687.5	  579.1	 9408.0	...
1424746	  687.4	  579.1	 9405.0	...
1424747	  687.2	  579.2	 9403.0	...
1424748	  687.2	  579.2	 9400.0	...
1424749	  687.2	  579.2	 9402.0	...
1424750	  687.6	  579.2	 9405.0	...
1424751	  687.9	  579.2	 9407.0	...
1424752	  688.3	  579.3	 9406.0	...
1424753	  688.3	  579.3	 9405.0	...
1424754	  688.1	  579.4	 9403.0	...
1424755	  688.1	  579.5	 9403.0	...
1424756	  688.1	  579.7	 9403.0	...
1424757	  687.9	  579.3	 9404.0	...
1424758	  687.5	  578.8	 9406.0	...
1424759	  687.0	  578.3	 9407.0	...
1424760	  686.9	  578.3	 9407.0	...
1424761	  686.8	  578.7	 9407.0	...
1424762	  686.8	  579.1	 9402.0	...
1424763	  686.7	  579.4	 9396.0	...
1424764	  687.0	  579.2	 9391.0	...
1424765	  687.3	  579.1	 9391.0	...
1424766	  687.6	  579.0	 9391.0	...
1424767	  687.7	  579.0	 9395.0	...
1424768	  687.7	  579.2	 9398.0	...
1424769	  687.7	  579.5	 9400.0	...
1424770	  687.7	  579.4	 9400.0	...
1424771	  687.5	  579.0	 9399.0	...
1424772	  687.4	  578.5	 9397.0	...
1424773	  687.2	  578.8	 9396.0	...
1424774	  687.2	  579.2	 9395.0	...
1424775	  687.2	  579.7	 9395.0	...
1424776	  687.5	  579.8	 9394.0	...
1424777	  687.8	  580.0	 9394.0	...
1424778	  687.9	  579.9	 9395.0	...
1424779	  687.6	  579.9	 9398.0	...
1424780	  687.3	  579.8	 9401.0	...
1424781	  687.2	  579.3	 9405.0	...
1424782	  687.2	  578.9	 9406.0	...
1424783	  687.4	  578.7	 9407.0	...
1424784	  687.6	  578.9	 9403.0	...
1424785	  687.9	  579.1	 9399.0	...
1424786	  687.9	  579.2	 9394.0	...
1424787	  688.0	  579.0	 9394.0	...
1424788	  688.0	  578.8	 9395.0	...
1424789	  687.6	  578.5	 9397.0	...
1424790	  687.1	  578.5	 9399.0	...
1424791	  686.6	  578.8	 9400.0	...
1424792	  686.6	  579.2	 9401.0	...
1424793	  686.8	  579.8	 9403.0	...
1424794	  687.2	  580.2	 9407.0	...
1424795	  687.7	  580.4	 9410.0	...
1424796	  687.8	  580.2	 9413.0	...
1424797	  687.8	  580.1	 9414.0	...
1424798	  687.9	  579.6	 9414.0	...
1424799	  688.2	  579.1	 9420.0	...
1424800	  688.5	  578.6	 9426.0	...
1424801	  688.7	  578.5	 9427.0	...
1424802	  688.5	  578.1	 9422.0	...
1424803	  688.4	  577.8	 9417.0	...
1424804	  688.2	  577.5	 9417.0	...
1424805	  688.1	  577.4	 9419.0	...
1424806	  688.1	  577.3	 9420.0	...
1424807	  688.2	  577.3	 9421.0	...
1424808	  688.2	  577.5	 9420.0	...
1424809	  688.2	  577.8	 9419.0	...
1424810	  688.0	  578.0	 9418.0	...
1424811	  687.8	  578.0	 9417.0	...
1424812	  687.8	  578.0	 9418.0	...
1424813	  688.1	  577.9	 9419.0	...
1424814	  688.4	  577.9	 9417.0	...
1424815	  688.7	  577.9	 9415.0	...
1424816	  688.9	  577.7	 9413.0	...
1424817	  689.0	  577.3	 9414.0	...
1424818	  688.8	  577.0	 9417.0	...
1424819	  688.5	  577.2	 9420.0	...
1424820	  688.1	  577.6	 9420.0	...
1424821	  688.0	  578.1	 9419.0	...
1424822	  687.9	  578.2	 9418.0	...
1424823	  688.1	  578.0	 9423.0	...
1424824	  688.3	  577.6	 9428.0	...
1424825	  688.6	  577.1	 9430.0	...
1424826	  688.3	  576.9	 9428.0	...
1424827	  687.9	  576.8	 9426.0	...
1424828	  687.6	  577.0	 9425.0	...
1424829	  687.6	  577.1	 9426.0	...
1424830	  687.7	  577.4	 9427.0	...
1424831	  687.8	  577.5	 9428.0	...
1424832	  687.8	  577.7	 9428.0	...
1424833	  687.9	  577.7	 9428.0	...
1424834	  688.2	  577.6	 9430.0	...
1424835	  688.5	  577.4	 9434.0	...
1424836	  688.8	  577.4	 9438.0	...
1424837	  689.1	  577.4	 9439.0	...
1424838	  689.3	  577.5	 9439.0	...
1424839	  688.9	  577.3	 9439.0	...
1424840	  688.5	  577.2	 9439.0	...
1424841	  688.7	  576.9	 9438.0	...
1424842	  689.4	  577.0	 9437.0	...
1424843	  690.1	  577.0	 9433.0	...
1424844	  689.9	  577.1	 9430.0	...
1424845	  689.8	  577.1	 9429.0	...
1424846	  689.5	  577.1	 9428.0	...
1424847	  689.3	  577.2	 9428.0	...
1424848	  689.1	  577.1	 9428.0	...
1424849	  689.2	  576.9	 9424.0	...
1424850	  689.5	  576.8	 9420.0	...
1424851	  689.7	  577.4	 9418.0	...
1424852	  690.1	  578.0	 9421.0	...
1424853	  690.3	  578.4	 9424.0	...
1424854	  690.4	  578.2	 9425.0	...
1424855	  690.4	  578.0	 9425.0	...
1424856	  690.4	  578.1	 9425.0	...
1424857	  690.4	  578.1	 9424.0	...
1424858	  690.5	  578.0	 9424.0	...
1424859	  690.5	  578.0	 9425.0	...
1424860	  690.5	  577.8	 9426.0	...
1424861	  690.4	  577.9	 9427.0	...
1424862	  690.8	  577.8	 9427.0	...
1424863	  691.1	  578.1	 9424.0	...
1424864	  691.5	  578.2	 9420.0	...
1424865	  691.5	  578.3	 9417.0	...
1424866	  691.4	  578.4	 9417.0	...
1424867	  691.4	  578.2	 9419.0	...
1424868	  691.4	  577.8	 9424.0	...
1424869	  691.5	  577.5	 9428.0	...
1424870	  691.5	  577.5	 9431.0	...
1424871	  691.2	  576.9	 9432.0	...
1424872	  690.8	  576.4	 9430.0	...
1424873	  690.8	  576.1	 9429.0	...
1424874	  691.1	  576.4	 9425.0	...
1424875	  691.3	  576.7	 9423.0	...
1424876	  691.2	  576.7	 9421.0	...
1424877	  691.5	  576.6	 9423.0	...
1424878	  691.9	  577.0	 9426.0	...
1424879	  691.9	  577.3	 9427.0	...
1424880	  691.7	  577.6	 9425.0	...
1424881	  691.4	  577.4	 9423.0	...
1424882	  691.4	  577.4	 9424.0	...
1424883	  691.5	  577.6	 9425.0	...
1424884	  691.6	  578.0	 9425.0	...
1424885	  691.5	  578.0	 9424.0	...
1424886	  691.3	  577.6	 9423.0	...
1424887	  691.2	  577.2	 9424.0	...
1424888	  691.3	  577.2	 9428.0	...
1424889	  691.4	  577.2	 9430.0	...
1424890	  691.5	  577.2	 9428.0	...
1424891	  691.5	  577.2	 9427.0	...
1424892	  691.5	  577.2	 9427.0	...
1424893	  691.5	  577.1	 9427.0	...
1424894	  691.4	  577.1	 9424.0	...
1424895	  691.5	  577.2	 9422.0	...
1424896	  691.6	  577.5	 9421.0	...
1424897	  691.9	  577.8	 9423.0	...
1424898	  692.0	  578.0	 9426.0	...
1424899	  691.9	  578.0	 9423.0	...
1424900	  691.4	  577.8	 9420.0	...
1424901	  690.9	  577.7	 9418.0	...
1424902	  690.8	  577.6	 9420.0	...
1424903	  691.0	  577.7	 9423.0	...
1424904	  691.4	  577.8	 9424.0	...
1424905	  691.5	  577.8	 9424.0	...
1424906	  691.7	  578.1	 9422.0	...
1424907	  691.7	  578.2	 9420.0	...
1424908	  691.4	  577.8	 9418.0	...
1424909	  691.2	  577.2	 9416.0	...
1424910	  691.2	  576.3	 9414.0	...
1424911	  691.4	  576.1	 9414.0	...
1424912	  691.5	  576.5	 9415.0	...
1424913	  691.5	  577.1	 9415.0	...
1424914	  691.4	  577.8	 9415.0	...
1424915	  691.4	  577.9	 9416.0	...
1424916	  691.4	  577.6	 9418.0	...
1424917	  691.6	  577.2	 9420.0	...
1424918	  691.8	  576.8	 9419.0	...
1424919	  692.0	  576.8	 9417.0	...
1424920	  692.0	  576.8	 9415.0	...
1424921	  692.0	  577.2	 9412.0	...
1424922	  692.1	  577.6	 9409.0	...
1424923	  692.2	  577.9	 9406.0	...
1424924	  692.3	  577.9	 9405.0	...
1424925	  692.5	  577.8	 9411.0	...
1424926	  692.6	  577.5	 9418.0	...
1424927	  692.7	  577.3	 9424.0	...
1424928	  692.8	  577.2	 9420.0	...
1424929	  692.8	  577.2	 9417.0	...
1424930	  692.7	  577.3	 9415.0	...
1424931	  692.5	  577.3	 9413.0	...
1424932	  692.3	  577.0	 9411.0	...
1424933	  692.4	  576.6	 9416.0	...
1424934	  692.7	  576.2	 9422.0	...
1424935	  692.7	  575.9	 9428.0	...
1424936	  692.5	  575.7	 9426.0	...
1424937	  692.3	  575.5	 9424.0	...
1424938	  692.3	  575.5	 9423.0	...
1424939	  692.7	  576.2	 9424.0	...
1424940	  693.2	  576.9	 9426.0	...
1424941	  693.6	  577.7	 9428.0	...
1424942	  693.6	  577.8	 9427.0	...
1424943	  693.8	  577.7	 9427.0	...
1424944	  694.0	  577.6	 9426.0	...
1424945	  694.1	  577.5	 9426.0	...
1424946	  694.0	  577.5	 9425.0	...
1424947	  694.0	  577.6	 9424.0	...
1424948	  694.1	  577.6	 9424.0	...
1424949	  694.3	  577.8	 9425.0	...
1424950	  694.4	  577.9	 9424.0	...
1424951	  694.2	  578.1	 9424.0	...
1424952	  693.9	  578.1	 9423.0	...
1424953	  693.9	  578.5	 9426.0	...
1424954	  694.2	  578.7	 9428.0	...
1424955	  694.5	  578.8	 9426.0	...
1424956	  694.1	  578.6	 9421.0	...
1424957	  693.8	  578.5	 9420.0	...
1424958	  693.7	  578.6	 9424.0	...
1424959	  694.0	  578.8	 9427.0	...
MSG	1424960 0000 _ Number Off
1424960	  694.2	  579.1	 9426.0	...
1424961	  694.1	  579.1	 9425.0	...
1424962	  693.9	  579.0	 9427.0	...
1424963	  693.7	  579.0	 9430.0	...
1424964	  693.5	  579.0	 9427.0	...
1424965	  693.6	  578.8	 9422.0	...
1424966	  693.8	  578.5	 9420.0	...
1424967	  694.1	  578.4	 9422.0	...
1424968	  694.1	  578.4	 9425.0	...
1424969	  694.0	  578.6	 9426.0	...
1424970	  693.9	  578.9	 9426.0	...
1424971	  693.8	  579.3	 9426.0	...
1424972	  693.8	  579.5	 9426.0	...
1424973	  693.8	  579.7	 9426.0	...
1424974	  693.9	  579.6	 9426.0	...
1424975	  693.8	  579.5	 9428.0	...
1424976	  694.0	  579.4	 9431.0	...
1424977	  694.2	  579.3	 9433.0	...
1424978	  694.4	  578.9	 9431.0	...
1424979	  694.4	  578.6	 9430.0	...
1424980	  694.5	  578.4	 9432.0	...
1424981	  694.6	  578.7	 9435.0	...
1424982	  694.5	  579.1	 9437.0	...
1424983	  694.3	  579.4	 9436.0	...
1424984	  694.2	  579.5	 9435.0	...
1424985	  694.3	  579.5	 9433.0	...
1424986	  694.1	  579.4	 9432.0	...
1424987	  694.0	  579.2	 9430.0	...
1424988	  693.7	  579.0	 9428.0	...
1424989	  693.6	  578.9	 9426.0	...
1424990	  693.4	  578.8	 9424.0	...
1424991	  693.3	  578.7	 9425.0	...
1424992	  693.2	  578.5	 9425.0	...
1424993	  693.4	  578.4	 9424.0	...
1424994	  693.8	  578.3	 9423.0	...
1424995	  694.1	  578.2	 9420.0	...
1424996	  694.3	  578.1	 9418.0	...
1424997	  694.4	  578.3	 9417.0	...
1424998	  694.2	  578.5	 9414.0	...
1424999	  694.0	  578.8	 9412.0	...
1425000	  693.7	  578.9	 9416.0	...
1425001	  693.5	  578.9	 9421.0	...
1425002	  694.0	  578.9	 9427.0	...
1425003	  694.8	  578.9	 9428.0	...
1425004	  695.6	  578.9	 9429.0	...
1425005	  695.6	  578.9	 9430.0	...
1425006	  695.6	  579.1	 9429.0	...
1425007	  695.6	  579.5	 9426.0	...
1425008	  695.6	  579.8	 9424.0	...
1425009	  695.6	  579.7	 9427.0	...
1425010	  695.1	  579.2	 9433.0	...
1425011	  694.6	  578.6	 9434.0	...
1425012	  694.4	  578.4	 9428.0	...
1425013	  694.7	  578.3	 9422.0	...
1425014	  695.2	  578.3	 9422.0	...
1425015	  695.3	  578.3	 9421.0	...
1425016	  695.5	  578.3	 9421.0	...
1425017	  695.4	  578.3	 9420.0	...
1425018	  695.2	  578.3	 9419.0	...
1425019	  694.8	  578.2	 9417.0	...
1425020	  694.5	  578.3	 9416.0	...
1425021	  694.3	  578.2	 9417.0	...
1425022	  694.4	  578.3	 9419.0	...
1425023	  694.4	  578.2	 9420.0	...
1425024	  694.5	  578.1	 9422.0	...
1425025	  694.9	  578.0	 9419.0	...
1425026	  695.3	  578.0	 9415.0	...
1425027	  695.5	  578.4	 9411.0	...
1425028	  695.3	  578.8	 9414.0	...
1425029	  695.1	  578.9	 9420.0	...
1425030	  695.0	  578.5	 9426.0	...
1425031	  695.0	  578.2	 9429.0	...
1425032	  695.0	  578.2	 9429.0	...
1425033	  695.1	  578.1	 9428.0	...
1425034	  695.1	  578.4	 9428.0	...
1425035	  695.2	  578.6	 9428.0	...
1425036	  695.2	  578.9	 9425.0	...
1425037	  695.2	  579.0	 9422.0	...
1425038	  695.0	  578.5	 9418.0	...
1425039	  694.7	  577.8	 9416.0	...
1425040	  694.4	  577.1	 9414.0	...
1425041	  694.7	  577.4	 9416.0	...
1425042	  695.4	  577.9	 9421.0	...
1425043	  696.1	  578.5	 9426.0	...
1425044	  695.9	  578.6	 9427.0	...
1425045	  695.4	  578.2	 9428.0	...
1425046	  694.7	  577.9	 9426.0	...
1425047	  694.5	  577.8	 9424.0	...
1425048	  694.4	  577.7	 9425.0	...
1425049	  694.5	  577.4	 9428.0	...
1425050	  694.6	  577.2	 9427.0	...
1425051	  695.0	  577.3	 9422.0	...
1425052	  695.5	  577.7	 9419.0	...
1425053	  696.0	  578.0	 9421.0	...
1425054	  696.1	  578.0	 9421.0	...
1425055	  695.8	  578.1	 9418.0	...
1425056	  695.4	  578.3	 9415.0	...
1425057	  694.9	  578.5	 9414.0	...
1425058	  694.8	  578.4	 9415.0	...
1425059	  694.9	  578.0	 9418.0	...
1425060	  694.9	  577.6	 9423.0	...
1425061	  694.9	  577.6	 9429.0	...
1425062	  694.7	  577.5	 9434.0	...
1425063	  694.7	  577.4	 9435.0	...
1425064	  694.7	  577.3	 9434.0	...
1425065	  694.6	  577.5	 9433.0	...
1425066	  694.8	  577.8	 9430.0	...
1425067	  695.1	  578.1	 9427.0	...
1425068	  695.3	  578.1	 9424.0	...
1425069	  695.2	  577.6	 9422.0	...
1425070	  695.1	  577.3	 9421.0	...
1425071	  695.0	  577.2	 9418.0	...
1425072	  694.9	  577.5	 9418.0	...
1425073	  694.8	  577.6	 9417.0	...
1425074	  694.8	  577.5	 9418.0	...
1425075	  694.7	  577.7	 9418.0	...
1425076	  694.7	  577.9	 9418.0	...
1425077	  694.8	  578.0	 9417.0	...
1425078	  694.9	  577.8	 9419.0	...
1425079	  695.1	  577.6	 9423.0	...
1425080	  695.0	  577.6	 9428.0	...
1425081	  694.9	  577.7	 9429.0	...
1425082	  694.7	  577.7	 9429.0	...
1425083	  694.6	  577.8	 9431.0	...
1425084	  694.5	  577.6	 9433.0	...
1425085	  694.4	  577.3	 9434.0	...
1425086	  694.4	  577.0	 9430.0	...
1425087	  694.5	  576.9	 9426.0	...
1425088	  694.7	  576.8	 9427.0	...
1425089	  694.8	  576.7	 9429.0	...
1425090	  694.9	  576.8	 9432.0	...
1425091	  695.1	  577.0	 9433.0	...
1425092	  695.2	  577.2	 9430.0	...
1425093	  694.7	  576.8	 9426.0	...
1425094	  694.2	  576.4	 9422.0	...
1425095	  694.1	  576.0	 9420.0	...
1425096	  694.6	  576.3	 9419.0	...
1425097	  695.1	  576.9	 9423.0	...
1425098	  695.1	  577.4	 9427.0	...
1425099	  695.1	  577.7	 9430.0	...
1425100	  694.9	  577.8	 9430.0	...
1425101	  694.4	  577.7	 9430.0	...
1425102	  694.0	  577.4	 9430.0	...
1425103	  693.5	  577.1	 9427.0	...
1425104	  693.2	  576.9	 9424.0	...
1425105	  693.0	  576.8	 9422.0	...
1425106	  693.1	  576.9	 9421.0	...
1425107	  693.2	  577.2	 9421.0	...
1425108	  693.1	  577.5	 9426.0	...
1425109	  693.1	  577.7	 9430.0	...
1425110	  693.2	  577.9	 9436.0	...
1425111	  693.5	  578.0	 9437.0	...
1425112	  693.3	  577.7	 9437.0	...
1425113	  693.0	  577.3	 9435.0	...
1425114	  692.7	  577.1	 9434.0	...
1425115	  692.8	  577.1	 9432.0	...
1425116	  692.9	  577.1	 9431.0	...
1425117	  692.9	  576.5	 9429.0	...
1425118	  693.0	  576.0	 9428.0	...
1425119	  693.2	  576.1	 9426.0	...
1425120	  693.5	  576.5	 9424.0	...
1425121	  693.4	  577.0	 9424.0	...
1425122	  693.2	  577.0	 9424.0	...
1425123	  693.0	  576.8	 9426.0	...
1425124	  693.2	  576.5	 9427.0	...
1425125	  693.4	  576.3	 9429.0	...
1425126	  693.2	  576.2	 9429.0	...
1425127	  692.9	  576.2	 9429.0	...
1425128	  693.0	  576.3	 9427.0	...
1425129	  693.4	  576.3	 9424.0	...
1425130	  693.8	  576.3	 9422.0	...
1425131	  693.8	  576.2	 9423.0	...
1425132	  693.9	  576.5	 9424.0	...
1425133	  694.0	  577.2	 9429.0	...
1425134	  693.9	  577.8	 9433.0	...
1425135	  693.8	  577.4	 9434.0	...
1425136	  693.6	  576.6	 9430.0	...
1425137	  693.4	  575.9	 9425.0	...
1425138	  693.3	  575.9	 9427.0	...
1425139	  693.2	  576.4	 9432.0	...
1425140	  693.1	  576.9	 9434.0	...
1425141	  693.1	  577.2	 9432.0	...
1425142	  693.0	  577.1	 9432.0	...
1425143	  693.2	  577.1	 9435.0	...
1425144	  693.5	  577.2	 9438.0	...
1425145	  693.5	  576.7	 9436.0	...
1425146	  693.2	  576.2	 9434.0	...
1425147	  693.0	  575.6	 9432.0	...
1425148	  692.9	  575.4	 9433.0	...
1425149	  692.9	  575.4	 9432.0	...
1425150	  692.9	  575.5	 9430.0	...
1425151	  693.0	  575.8	 9427.0	...
1425152	  693.0	  576.2	 9425.0	...
1425153	  693.1	  576.4	 9423.0	...
1425154	  693.4	  576.4	 9421.0	...
1425155	  693.7	  576.4	 9420.0	...
1425156	  694.0	  576.3	 9421.0	...
1425157	  693.9	  576.2	 9421.0	...
1425158	  693.9	  576.2	 9425.0	...
1425159	  694.0	  576.2	 9428.0	...
1425160	  694.1	  576.2	 9431.0	...
1425161	  694.2	  576.3	 9431.0	...
1425162	  694.4	  576.4	 9431.0	...
1425163	  694.6	  576.6	 9431.0	...
1425164	  694.8	  576.7	 9431.0	...
1425165	  694.7	  576.5	 9428.0	...
1425166	  694.6	  576.4	 9425.0	...
1425167	  694.5	  576.5	 9423.0	...
1425168	  694.5	  576.2	 9422.0	...
1425169	  694.0	  575.8	 9420.0	...
1425170	  693.6	  575.8	 9417.0	...
1425171	  693.6	  576.2	 9419.0	...
1425172	  694.0	  576.5	 9422.0	...
1425173	  694.4	  576.6	 9424.0	...
1425174	  694.4	  576.7	 9422.0	...
1425175	  694.3	  576.7	 9419.0	...
1425176	  694.1	  576.7	 9419.0	...
1425177	  693.9	  576.7	 9422.0	...
1425178	  693.6	  576.7	 9427.0	...
1425179	  693.6	  576.7	 9432.0	...
1425180	  693.5	  576.6	 9430.0	...
1425181	  693.4	  576.4	 9425.0	...
1425182	  693.3	  576.2	 9422.0	...
1425183	  693.2	  576.1	 9423.0	...
1425184	  693.1	  576.0	 9423.0	...
1425185	  692.9	  575.8	 9423.0	...
1425186	  692.7	  575.7	 9422.0	...
1425187	  692.4	  575.4	 9422.0	...
1425188	  692.3	  575.3	 9421.0	...
1425189	  692.6	  575.3	 9420.0	...
1425190	  693.1	  575.8	 9420.0	...
1425191	  693.5	  576.2	 9421.0	...
1425192	  693.5	  576.6	 9422.0	...
1425193	  693.4	  576.7	 9422.0	...
1425194	  693.0	  576.4	 9419.0	...
1425195	  692.6	  576.0	 9416.0	...
1425196	  692.0	  575.5	 9416.0	...
1425197	  691.6	  575.4	 9418.0	...
1425198	  691.2	  575.4	 9418.0	...
1425199	  691.3	  575.3	 9416.0	...
1425200	  691.3	  575.3	 9415.0	...
1425201	  691.3	  575.4	 9416.0	...
1425202	  691.4	  575.5	 9418.0	...
1425203	  691.6	  575.6	 9421.0	...
1425204	  691.6	  575.8	 9422.0	...
1425205	  691.4	  575.9	 9422.0	...
1425206	  691.3	  576.0	 9424.0	...
1425207	  691.3	  575.9	 9427.0	...
1425208	  691.2	  575.9	 9426.0	...
1425209	  691.3	  576.0	 9423.0	...
1425210	  691.4	  576.1	 9420.0	...
1425211	  691.5	  576.3	 9421.0	...
1425212	  691.6	  576.3	 9427.0	...
1425213	  691.7	  576.3	 9433.0	...
1425214	  691.9	  576.1	 9438.0	...
1425215	  691.9	  575.9	 9437.0	...
1425216	  691.9	  575.7	 9435.0	...
1425217	  691.8	  575.7	 9434.0	...
1425218	  691.8	  575.7	 9433.0	...
1425219	  691.7	  575.4	 9431.0	...
1425220	  691.6	  575.0	 9430.0	...
1425221	  691.5	  575.1	 9428.0	...
1425222	  691.5	  575.5	 9427.0	...
1425223	  691.5	  576.0	 9424.0	...
1425224	  691.3	  576.0	 9422.0	...
1425225	  691.2	  576.0	 9419.0	...
1425226	  691.1	  576.0	 9418.0	...
1425227	  691.0	  576.0	 9416.0	...
1425228	  691.0	  575.7	 9417.0	...
1425229	  690.9	  575.3	 9419.0	...
1425230	  690.8	  575.0	 9422.0	...
1425231	  690.6	  575.1	 9422.0	...
1425232	  690.6	  575.2	 9419.0	...
1425233	  690.8	  575.2	 9417.0	...
1425234	  691.0	  575.0	 9415.0	...
1425235	  691.1	  575.0	 9416.0	...
1425236	  691.0	  575.2	 9416.0	...
1425237	  690.9	  575.6	 9414.0	...
1425238	  690.8	  576.0	 9412.0	...
1425239	  690.8	  576.0	 9412.0	...
1425240	  691.0	  576.0	 9413.0	...
1425241	  691.3	  575.9	 9415.0	...
1425242	  691.6	  575.9	 9417.0	...
1425243	  691.4	  575.7	 9419.0	...
1425244	  691.2	  575.4	 9420.0	...
1425245	  690.9	  575.2	 9421.0	...
1425246	  690.8	  575.3	 9421.0	...
1425247	  690.6	  575.3	 9421.0	...
1425248	  691.0	  575.6	 9420.0	...
1425249	  691.6	  575.8	 9419.0	...
1425250	  692.2	  576.1	 9420.0	...
1425251	  692.5	  576.1	 9421.0	...
1425252	  692.5	  576.2	 9422.0	...
1425253	  692.2	  576.5	 9421.0	...
1425254	  691.6	  576.9	 9420.0	...
1425255	  691.1	  577.1	 9418.0	...
1425256	  690.8	  577.1	 9418.0	...
1425257	  690.9	  576.6	 9420.0	...
1425258	  691.0	  576.0	 9422.0	...
1425259	  691.2	  575.3	 9422.0	...
1425260	  690.8	  575.2	 9416.0	...
1425261	  690.4	  575.7	 9410.0	...
1425262	  690.4	  576.3	 9407.0	...
1425263	  690.8	  576.8	 9410.0	...
1425264	  691.1	  576.7	 9413.0	...
1425265	  691.1	  576.8	 9417.0	...
1425266	  691.1	  577.0	 9421.0	...
1425267	  691.2	  577.2	 9421.0	...
1425268	  691.4	  577.2	 9419.0	...
1425269	  691.1	  576.6	 9416.0	...
1425270	  691.0	  576.1	 9415.0	...
1425271	  690.9	  575.6	 9419.0	...
1425272	  691.2	  575.7	 9422.0	...
1425273	  691.1	  575.9	 9425.0	...
1425274	  690.8	  576.0	 9422.0	...
1425275	  690.5	  576.2	 9418.0	...
1425276	  690.7	  576.2	 9416.0	...
1425277	  691.0	  576.1	 9416.0	...
1425278	  691.2	  576.0	 9416.0	...
1425279	  691.1	  575.8	 9414.0	...
1425280	  690.9	  575.6	 9412.0	...
1425281	  690.7	  575.6	 9410.0	...
1425282	  690.5	  575.8	 9411.0	...
1425283	  690.4	  576.2	 9411.0	...
1425284	  690.3	  576.3	 9410.0	...
1425285	  690.1	  576.4	 9408.0	...
1425286	  690.1	  576.4	 9407.0	...
1425287	  690.1	  576.2	 9405.0	...
1425288	  690.3	  576.0	 9405.0	...
1425289	  690.5	  575.9	 9406.0	...
1425290	  690.8	  575.8	 9407.0	...
1425291	  690.1	  575.8	 9406.0	...
1425292	  689.3	  575.8	 9403.0	...
1425293	  689.0	  576.0	 9402.0	...
1425294	  689.5	  576.1	 9405.0	...
1425295	  689.9	  576.0	 9407.0	...
1425296	  689.5	  575.5	 9408.0	...
1425297	  689.1	  575.0	 9407.0	...
1425298	  688.9	  575.2	 9406.0	...
1425299	  688.9	  575.6	 9403.0	...
1425300	  688.8	  575.9	 9399.0	...
1425301	  688.5	  575.7	 9395.0	...
1425302	  688.2	  575.5	 9399.0	...
1425303	  688.4	  575.5	 9404.0	...
1425304	  688.7	  575.5	 9409.0	...
1425305	  688.6	  575.6	 9405.0	...
1425306	  688.0	  575.4	 9402.0	...
1425307	  687.5	  575.3	 9400.0	...
1425308	  687.3	  575.8	 9402.0	...
1425309	  687.2	  576.4	 9404.0	...
1425310	  687.1	  577.1	 9405.0	...
1425311	  687.0	  577.2	 9404.0	...
1425312	  687.2	  577.3	 9404.0	...
1425313	  687.4	  577.2	 9404.0	...
1425314	  687.1	  577.2	 9402.0	...
1425315	  686.6	  577.5	 9401.0	...
1425316	  686.3	  577.7	 9401.0	...
1425317	  686.5	  577.9	 9404.0	...
1425318	  686.6	  577.6	 9407.0	...
1425319	  686.7	  577.3	 9408.0	...
1425320	  686.7	  577.0	 9408.0	...
1425321	  686.8	  577.0	 9405.0	...
1425322	  686.5	  576.9	 9402.0	...
1425323	  686.3	  576.9	 9401.0	...
1425324	  686.3	  576.7	 9404.0	...
1425325	  686.5	  576.6	 9407.0	...
1425326	  687.0	  576.4	 9407.0	...
1425327	  687.4	  576.5	 9409.0	...
1425328	  687.8	  576.8	 9411.0	...
1425329	  687.5	  577.1	 9414.0	...
1425330	  687.0	  577.1	 9414.0	...
1425331	  686.5	  576.9	 9413.0	...
1425332	  685.9	  576.6	 9413.0	...
1425333	  685.3	  576.3	 9412.0	...
1425334	  684.8	  575.9	 9411.0	...
1425335	  684.8	  575.9	 9411.0	...
1425336	  685.4	  576.2	 9409.0	...
1425337	  686.0	  576.6	 9404.0	...
1425338	  686.6	  577.0	 9399.0	...
1425339	  686.6	  576.9	 9401.0	...
1425340	  686.6	  576.9	 9406.0	...
1425341	  686.7	  577.1	 9407.0	...
1425342	  686.7	  577.2	 9403.0	...
1425343	  686.6	  577.4	 9400.0	...
1425344	  686.4	  577.5	 9400.0	...
1425345	  686.2	  577.7	 9401.0	...
1425346	  686.0	  578.0	 9401.0	...
1425347	  686.0	  578.3	 9402.0	...
1425348	  686.1	  578.4	 9403.0	...
1425349	  686.3	  578.4	 9407.0	...
1425350	  686.4	  578.4	 9411.0	...
1425351	  686.6	  578.6	 9412.0	...
1425352	  686.8	  579.2	 9410.0	...
1425353	  687.0	  579.9	 9407.0	...
1425354	  687.0	  580.3	 9407.0	...
1425355	  686.9	  580.3	 9408.0	...
1425356	  687.0	  580.2	 9410.0	...
1425357	  687.0	  580.1	 9411.0	...
1425358	  686.9	  580.0	 9411.0	...
1425359	  686.7	  579.9	 9406.0	...
1425360	  686.6	  579.8	 9401.0	...
1425361	  686.7	  579.8	 9402.0	...
1425362	  686.7	  579.8	 9407.0	...
1425363	  686.8	  579.8	 9412.0	...
1425364	  686.6	  579.7	 9413.0	...
1425365	  686.5	  579.7	 9410.0	...
1425366	  686.4	  580.2	 9404.0	...
1425367	  686.4	  580.9	 9398.0	...
1425368	  685.7	  581.9	 9394.0	...
1425369	  685.1	  582.5	 9393.0	...
1425370	  684.5	  583.2	 9390.0	...
1425371	  684.8	  584.2	 9387.0	...
1425372	  685.1	  585.8	 9383.0	...
1425373	  685.4	  587.3	 9383.0	...
1425374	  685.7	  588.7	 9384.0	...
1425375	  686.0	  590.5	 9379.0	...
1425376	  686.4	  592.7	 9373.0	...
1425377	  686.9	  594.3	 9363.0	...
1425378	  687.4	  595.3	 9353.0	...
1425379	  688.0	  595.9	 9340.0	...
1425380	  688.3	  596.0	 9330.0	...
1425381	  688.5	  594.4	 9338.0	...
1425382	  688.3	  591.8	 9350.0	...
EFIX R   1423604	1425382	1779	  688.4	  564.3	   9553
SSACC R  1425383
1425383	  688.2	  589.7	 9367.0	...
1425384	  687.8	  588.6	 9371.0	...
1425385	  687.5	  588.4	 9378.0	...
1425386	  687.2	  589.0	 9381.0	...
1425387	  687.1	  589.7	 9384.0	...
1425388	  687.1	  592.2	 9382.0	...
1425389	  687.3	  595.8	 9378.0	...
1425390	  687.9	  602.2	 9364.0	...
1425391	  688.4	  609.7	 9335.0	...
1425392	  689.8	  619.5	 9294.0	...
1425393	  691.9	  630.4	 9258.0	...
1425394	  694.4	  643.7	 9223.0	...
1425395	  696.5	  657.5	 9185.0	...
1425396	  698.4	  672.2	 9118.0	...
1425397	  700.5	  687.2	 9061.0	...
1425398	  703.0	  703.7	 8995.0	...
1425399	  705.3	  720.8	 8938.0	...
1425400	  707.4	  738.6	 8864.0	...
1425401	  709.6	  756.9	 8785.0	...
1425402	  711.6	  775.7	 8707.0	...
1425403	  713.4	  795.6	 8617.0	...
1425404	  714.5	  815.7	 8534.0	...
1425405	  716.2	  838.0	 8438.0	...
1425406	  718.3	  861.4	 8341.0	...
1425407	  721.2	  886.0	 8237.0	...
1425408	  723.9	  911.0	 8133.0	...
1425409	  726.8	  936.1	 8031.0	...
1425410	  730.7	  961.5	 7923.0	...
1425411	  735.4	  987.1	 7808.0	...
1425412	  741.0	 1014.4	 7684.0	...
1425413	  747.6	 1044.9	 7550.0	...
1425414	  755.5	 1078.2	 7406.0	...
1425415	  764.7	 1112.3	 7257.0	...
1425416	  773.1	 1145.8	 7109.0	...
1425417	  781.4	 1179.0	 6958.0	...
1425418	  788.0	 1211.0	 6813.0	...
1425419	  795.4	 1243.5	 6666.0	...
1425420	  802.3	 1276.4	 6527.0	...
1425421	  810.6	 1311.6	 6378.0	...
1425422	  818.5	 1345.2	 6228.0	...
1425423	  828.0	 1379.6	 6072.0	...
1425424	  838.5	 1416.0	 5909.0	...
1425425	  851.9	 1455.3	 5729.0	...
1425426	  866.6	 1497.6	 5524.0	...
1425427	  886.2	 1542.8	 5305.0	...
1425428	  908.1	 1592.7	 5071.0	...
1425429	  935.1	 1647.1	 4819.0	...
1425430	  964.2	 1707.2	 4561.0	...
1425431	  997.5	 1772.5	 4279.0	...
1425432	 1033.0	 1841.5	 3995.0	...
1425433	 1069.0	 1909.0	 3702.0	...
1425434	 1105.6	 1972.3	 3436.0	...
1425435	 1129.8	 2012.0	 3269.0	...
1425436	 1142.5	 2031.2	 3192.0	...
1425437	 1142.5	 2031.2	 3192.0	...
SBLINK R 1425438
1425438	   .	   .	    0.0	...
1425439	   .	   .	    0.0	...
1425440	   .	   .	    0.0	...
1425441	   .	   .	    0.0	...
1425442	   .	   .	    0.0	...
1425443	   .	   .	    0.0	...
1425444	   .	   .	    0.0	...
1425445	   .	   .	    0.0	...
1425446	   .	   .	    0.0	...
1425447	   .	   .	    0.0	...
1425448	   .	   .	    0.0	...
1425449	   .	   .	    0.0	...
1425450	   .	   .	    0.0	...
1425451	   .	   .	    0.0	...
1425452	   .	   .	    0.0	...
1425453	   .	   .	    0.0	...
1425454	   .	   .	    0.0	...
1425455	   .	   .	    0.0	...
1425456	   .	   .	    0.0	...
1425457	   .	   .	    0.0	...
1425458	   .	   .	    0.0	...
1425459	   .	   .	    0.0	...
1425460	   .	   .	    0.0	...
1425461	   .	   .	    0.0	...
1425462	   .	   .	    0.0	...
1425463	   .	   .	    0.0	...
1425464	   .	   .	    0.0	...
1425465	   .	   .	    0.0	...
1425466	   .	   .	    0.0	...
1425467	   .	   .	    0.0	...
1425468	   .	   .	    0.0	...
1425469	   .	   .	    0.0	...
1425470	   .	   .	    0.0	...
1425471	   .	   .	    0.0	...
1425472	   .	   .	    0.0	...
1425473	   .	   .	    0.0	...
1425474	   .	   .	    0.0	...
1425475	   .	   .	    0.0	...
1425476	   .	   .	    0.0	...
1425477	   .	   .	    0.0	...
1425478	   .	   .	    0.0	...
1425479	   .	   .	    0.0	...
1425480	   .	   .	    0.0	...
1425481	   .	   .	    0.0	...
1425482	   .	   .	    0.0	...
1425483	   .	   .	    0.0	...
1425484	   .	   .	    0.0	...
1425485	   .	   .	    0.0	...
1425486	   .	   .	    0.0	...
1425487	   .	   .	    0.0	...
1425488	   .	   .	    0.0	...
1425489	   .	   .	    0.0	...
1425490	   .	   .	    0.0	...
1425491	   .	   .	    0.0	...
1425492	   .	   .	    0.0	...
1425493	   .	   .	    0.0	...
1425494	   .	   .	    0.0	...
1425495	   .	   .	    0.0	...
1425496	   .	   .	    0.0	...
1425497	   .	   .	    0.0	...
1425498	   .	   .	    0.0	...
1425499	   .	   .	    0.0	...
1425500	   .	   .	    0.0	...
1425501	   .	   .	    0.0	...
1425502	   .	   .	    0.0	...
1425503	   .	   .	    0.0	...
1425504	   .	   .	    0.0	...
1425505	   .	   .	    0.0	...
1425506	   .	   .	    0.0	...
1425507	   .	   .	    0.0	...
1425508	   .	   .	    0.0	...
1425509	   .	   .	    0.0	...
1425510	   .	   .	    0.0	...
1425511	   .	   .	    0.0	...
1425512	   .	   .	    0.0	...
1425513	   .	   .	    0.0	...
1425514	   .	   .	    0.0	...
1425515	   .	   .	    0.0	...
1425516	   .	   .	    0.0	...
1425517	   .	   .	    0.0	...
1425518	   .	   .	    0.0	...
1425519	   .	   .	    0.0	...
1425520	   .	   .	    0.0	...
1425521	   .	   .	    0.0	...
1425522	   .	   .	    0.0	...
1425523	   .	   .	    0.0	...
1425524	   .	   .	    0.0	...
1425525	   .	   .	    0.0	...
1425526	   .	   .	    0.0	...
1425527	   .	   .	    0.0	...
1425528	   .	   .	    0.0	...
1425529	   .	   .	    0.0	...
1425530	   .	   .	    0.0	...
1425531	   .	   .	    0.0	...
1425532	   .	   .	    0.0	...
1425533	   .	   .	    0.0	...
1425534	   .	   .	    0.0	...
1425535	   .	   .	    0.0	...
1425536	   .	   .	    0.0	...
1425537	   .	   .	    0.0	...
1425538	   .	   .	    0.0	...
1425539	   .	   .	    0.0	...
1425540	   .	   .	    0.0	...
1425541	   .	   .	    0.0	...
1425542	   .	   .	    0.0	...
1425543	   .	   .	    0.0	...
1425544	   .	   .	    0.0	...
1425545	   .	   .	    0.0	...
1425546	   .	   .	    0.0	...
1425547	   .	   .	    0.0	...
1425548	   .	   .	    0.0	...
1425549	   .	   .	    0.0	...
1425550	   .	   .	    0.0	...
1425551	   .	   .	    0.0	...
1425552	   .	   .	    0.0	...
1425553	   .	   .	    0.0	...
1425554	   .	   .	    0.0	...
1425555	   .	   .	    0.0	...
1425556	   .	   .	    0.0	...
1425557	   .	   .	    0.0	...
1425558	   .	   .	    0.0	...
1425559	   .	   .	    0.0	...
1425560	   .	   .	    0.0	...
1425561	   .	   .	    0.0	...
1425562	   .	   .	    0.0	...
1425563	   .	   .	    0.0	...
1425564	   .	   .	    0.0	...
EBLINK R 1425438	1425564	127
1425565	 1180.8	 1870.5	 3251.0	...
1425566	 1180.8	 1870.5	 3251.0	...
1425567	 1178.3	 1861.9	 3287.0	...
1425568	 1171.4	 1844.9	 3359.0	...
1425569	 1158.2	 1819.6	 3463.0	...
1425570	 1143.2	 1792.9	 3570.0	...
1425571	 1127.3	 1765.8	 3675.0	...
1425572	 1111.8	 1736.3	 3793.0	...
1425573	 1094.8	 1707.1	 3914.0	...
1425574	 1076.8	 1675.9	 4043.0	...
1425575	 1058.1	 1644.3	 4186.0	...
1425576	 1041.1	 1613.5	 4324.0	...
1425577	 1024.5	 1583.7	 4460.0	...
1425578	 1009.9	 1556.5	 4582.0	...
1425579	  995.2	 1529.4	 4703.0	...
1425580	  981.6	 1503.3	 4830.0	...
1425581	  969.3	 1478.1	 4947.0	...
1425582	  957.4	 1453.3	 5065.0	...
1425583	  947.2	 1430.6	 5174.0	...
1425584	  936.0	 1407.8	 5282.0	...
1425585	  925.7	 1386.2	 5390.0	...
1425586	  914.7	 1365.1	 5494.0	...
1425587	  905.1	 1344.1	 5590.0	...
1425588	  895.5	 1323.1	 5692.0	...
1425589	  886.0	 1301.2	 5785.0	...
1425590	  876.4	 1280.1	 5882.0	...
1425591	  866.2	 1259.2	 5973.0	...
1425592	  857.5	 1239.3	 6066.0	...
1425593	  848.5	 1218.8	 6161.0	...
1425594	  840.4	 1198.9	 6252.0	...
1425595	  832.1	 1179.6	 6339.0	...
1425596	  824.2	 1161.3	 6426.0	...
1425597	  817.1	 1144.1	 6509.0	...
1425598	  809.2	 1127.0	 6591.0	...
1425599	  803.1	 1112.1	 6660.0	...
1425600	  796.4	 1097.4	 6725.0	...
1425601	  790.7	 1083.1	 6794.0	...
1425602	  785.1	 1068.9	 6854.0	...
1425603	  780.1	 1055.3	 6920.0	...
1425604	  774.6	 1041.7	 6982.0	...
1425605	  769.8	 1028.8	 7043.0	...
1425606	  765.0	 1015.7	 7103.0	...
1425607	  760.8	 1003.6	 7150.0	...
1425608	  756.0	  990.7	 7205.0	...
1425609	  751.2	  979.0	 7259.0	...
1425610	  747.5	  967.9	 7316.0	...
1425611	  743.5	  957.3	 7366.0	...
1425612	  739.8	  945.5	 7409.0	...
1425613	  736.2	  933.6	 7459.0	...
1425614	  732.5	  922.6	 7511.0	...
1425615	  729.7	  912.0	 7565.0	...
1425616	  726.5	  901.0	 7606.0	...
1425617	  723.3	  890.2	 7656.0	...
1425618	  720.7	  879.9	 7693.0	...
1425619	  717.9	  870.3	 7735.0	...
1425620	  716.3	  859.7	 7773.0	...
1425621	  713.8	  849.6	 7818.0	...
1425622	  711.6	  840.0	 7862.0	...
1425623	  708.8	  830.9	 7899.0	...
1425624	  707.1	  821.6	 7934.0	...
1425625	  704.7	  812.2	 7971.0	...
1425626	  703.0	  804.0	 8003.0	...
1425627	  699.9	  796.0	 8036.0	...
1425628	  698.2	  789.0	 8063.0	...
1425629	  696.2	  780.9	 8102.0	...
1425630	  695.2	  773.5	 8131.0	...
1425631	  694.0	  766.0	 8164.0	...
1425632	  692.9	  759.3	 8189.0	...
1425633	  692.0	  752.7	 8215.0	...
1425634	  691.1	  746.3	 8240.0	...
1425635	  690.4	  739.9	 8263.0	...
1425636	  689.9	  733.2	 8294.0	...
1425637	  689.4	  727.1	 8316.0	...
1425638	  688.1	  720.8	 8338.0	...
1425639	  686.8	  714.8	 8354.0	...
1425640	  685.9	  708.2	 8384.0	...
1425641	  685.7	  702.5	 8416.0	...
1425642	  685.1	  696.3	 8445.0	...
1425643	  684.1	  690.8	 8463.0	...
1425644	  682.8	  684.6	 8486.0	...
1425645	  681.7	  678.8	 8514.0	...
1425646	  681.0	  672.6	 8545.0	...
1425647	  679.8	  666.6	 8569.0	...
1425648	  678.8	  661.1	 8588.0	...
1425649	  677.5	  655.1	 8607.0	...
1425650	  677.0	  649.9	 8626.0	...
1425651	  676.0	  644.1	 8643.0	...
1425652	  675.2	  639.7	 8657.0	...
1425653	  674.0	  634.3	 8672.0	...
1425654	  673.3	  629.2	 8692.0	...
1425655	  672.6	  623.6	 8714.0	...
1425656	  672.1	  618.8	 8734.0	...
1425657	  671.5	  614.4	 8747.0	...
1425658	  671.0	  610.2	 8760.0	...
ESACC R  1425383	1425658	276	  688.2	  589.7	  671.0	  610.2	   0.57	   1003
SFIX R   1425659
1425659	  670.3	  606.7	 8768.0	...
1425660	  669.8	  603.5	 8777.0	...
1425661	  669.1	  600.2	 8787.0	...
1425662	  668.7	  596.5	 8799.0	...
1425663	  668.4	  592.7	 8812.0	...
1425664	  668.3	  589.2	 8822.0	...
1425665	  668.1	  586.0	 8834.0	...
1425666	  667.9	  583.2	 8846.0	...
1425667	  667.1	  580.4	 8853.0	...
1425668	  666.5	  577.6	 8858.0	...
1425669	  665.9	  575.3	 8864.0	...
1425670	  665.9	  573.6	 8875.0	...
1425671	  665.8	  571.8	 8881.0	...
1425672	  665.7	  569.7	 8885.0	...
1425673	  665.6	  568.0	 8885.0	...
1425674	  665.5	  567.2	 8888.0	...
1425675	  665.4	  566.5	 8890.0	...
1425676	  665.2	  565.4	 8895.0	...
1425677	  665.2	  564.8	 8897.0	...
1425678	  665.4	  564.4	 8900.0	...
1425679	  665.4	  564.3	 8901.0	...
1425680	  665.2	  564.1	 8901.0	...
1425681	  665.0	  563.8	 8897.0	...
1425682	  665.1	  563.6	 8894.0	...
1425683	  665.4	  563.7	 8890.0	...
1425684	  665.6	  564.3	 8887.0	...
1425685	  665.8	  565.0	 8884.0	...
1425686	  665.7	  565.5	 8878.0	...
1425687	  665.9	  565.8	 8873.0	...
1425688	  666.1	  566.2	 8866.0	...
1425689	  666.2	  566.6	 8862.0	...
1425690	  666.3	  568.2	 8855.0	...
1425691	  666.5	  569.7	 8848.0	...
1425692	  666.6	  571.0	 8841.0	...
1425693	  666.8	  571.3	 8838.0	...
1425694	  667.1	  572.2	 8836.0	...
1425695	  667.4	  573.2	 8833.0	...
1425696	  667.9	  574.2	 8835.0	...
1425697	  668.0	  574.3	 8837.0	...
1425698	  668.0	  574.5	 8838.0	...
1425699	  667.8	  574.5	 8838.0	...
1425700	  667.7	  574.4	 8839.0	...
1425701	  667.9	  574.2	 8841.0	...
1425702	  668.1	  574.0	 8842.0	...
1425703	  668.1	  574.0	 8842.0	...
1425704	  668.2	  573.8	 8842.0	...
1425705	  668.2	  573.2	 8843.0	...
1425706	  668.1	  572.5	 8841.0	...
1425707	  668.1	  572.0	 8837.0	...
1425708	  668.1	  571.4	 8833.0	...
1425709	  668.0	  570.9	 8834.0	...
1425710	  668.0	  570.3	 8836.0	...
1425711	  668.1	  570.3	 8840.0	...
1425712	  668.2	  570.2	 8841.0	...
1425713	  668.5	  570.2	 8841.0	...
1425714	  668.6	  570.1	 8842.0	...
1425715	  668.8	  569.8	 8843.0	...
1425716	  668.6	  569.4	 8845.0	...
1425717	  668.3	  569.0	 8846.0	...
1425718	  667.9	  568.8	 8847.0	...
1425719	  667.9	  568.0	 8848.0	...
1425720	  668.0	  567.1	 8847.0	...
1425721	  668.2	  566.7	 8845.0	...
1425722	  668.4	  567.2	 8843.0	...
1425723	  668.7	  567.7	 8840.0	...
1425724	  669.0	  567.6	 8835.0	...
1425725	  668.9	  567.4	 8831.0	...
1425726	  668.8	  566.9	 8829.0	...
1425727	  668.8	  566.5	 8830.0	...
1425728	  668.7	  566.1	 8830.0	...
1425729	  668.7	  565.8	 8831.0	...
1425730	  668.9	  565.5	 8832.0	...
1425731	  669.1	  565.1	 8831.0	...
1425732	  668.9	  564.7	 8829.0	...
1425733	  668.4	  564.4	 8828.0	...
1425734	  668.3	  564.3	 8828.0	...
1425735	  668.5	  564.3	 8827.0	...
1425736	  668.8	  564.8	 8825.0	...
1425737	  669.2	  565.3	 8823.0	...
1425738	  669.6	  565.5	 8821.0	...
1425739	  670.3	  565.1	 8821.0	...
1425740	  670.5	  564.8	 8820.0	...
1425741	  670.8	  564.8	 8818.0	...
1425742	  670.9	  564.8	 8817.0	...
1425743	  671.2	  564.8	 8815.0	...
1425744	  671.4	  564.5	 8813.0	...
1425745	  671.5	  564.0	 8813.0	...
1425746	  671.5	  563.5	 8813.0	...
1425747	  671.5	  563.4	 8812.0	...
1425748	  671.5	  563.6	 8809.0	...
1425749	  671.4	  563.7	 8806.0	...
1425750	  671.4	  563.5	 8805.0	...
1425751	  671.4	  563.3	 8804.0	...
1425752	  671.5	  562.9	 8803.0	...
1425753	  671.6	  562.7	 8802.0	...
1425754	  671.9	  562.7	 8801.0	...
1425755	  672.2	  562.8	 8801.0	...
1425756	  672.3	  562.9	 8799.0	...
1425757	  672.3	  562.8	 8798.0	...
1425758	  672.3	  562.8	 8797.0	...
1425759	  672.3	  563.1	 8797.0	...
1425760	  672.4	  563.3	 8796.0	...
1425761	  672.4	  563.3	 8795.0	...
1425762	  672.3	  563.0	 8794.0	...
1425763	  672.2	  562.7	 8795.0	...
1425764	  672.2	  562.7	 8794.0	...
1425765	  672.2	  562.6	 8795.0	...
1425766	  672.2	  562.5	 8795.0	...
1425767	  672.2	  562.4	 8791.0	...
1425768	  672.3	  562.4	 8787.0	...
1425769	  672.4	  562.4	 8784.0	...
1425770	  672.6	  562.5	 8786.0	...
1425771	  672.7	  562.4	 8788.0	...
1425772	  672.8	  562.1	 8786.0	...
1425773	  672.9	  561.8	 8784.0	...
1425774	  672.9	  561.6	 8781.0	...
1425775	  672.9	  561.8	 8776.0	...
1425776	  673.0	  561.8	 8774.0	...
1425777	  673.1	  561.7	 8774.0	...
1425778	  673.1	  561.7	 8775.0	...
1425779	  673.0	  562.0	 8778.0	...
1425780	  673.3	  562.2	 8779.0	...
1425781	  673.8	  562.3	 8781.0	...
1425782	  674.0	  562.5	 8781.0	...
1425783	  673.9	  562.9	 8781.0	...
1425784	  673.7	  563.1	 8782.0	...
1425785	  673.7	  563.2	 8785.0	...
1425786	  673.7	  563.2	 8789.0	...
1425787	  673.7	  563.4	 8790.0	...
1425788	  673.9	  563.6	 8788.0	...
1425789	  674.1	  564.1	 8786.0	...
1425790	  674.3	  564.5	 8787.0	...
1425791	  674.4	  565.0	 8788.0	...
1425792	  674.4	  565.1	 8789.0	...
1425793	  674.8	  565.3	 8789.0	...
1425794	  675.1	  565.3	 8789.0	...
1425795	  675.4	  565.0	 8790.0	...
1425796	  675.5	  564.7	 8787.0	...
1425797	  675.8	  564.4	 8784.0	...
1425798	  676.0	  564.4	 8782.0	...
1425799	  676.1	  564.7	 8779.0	...
1425800	  676.0	  565.0	 8777.0	...
1425801	  675.8	  565.2	 8772.0	...
1425802	  676.1	  565.4	 8771.0	...
1425803	  676.3	  565.7	 8775.0	...
1425804	  676.5	  566.0	 8781.0	...
1425805	  676.4	  566.1	 8788.0	...
1425806	  676.3	  566.1	 8788.0	...
1425807	  676.2	  566.1	 8789.0	...
1425808	  676.2	  566.1	 8790.0	...
1425809	  676.4	  566.3	 8789.0	...
1425810	  676.6	  566.3	 8788.0	...
1425811	  676.9	  566.4	 8787.0	...
1425812	  676.9	  566.4	 8784.0	...
1425813	  676.9	  566.3	 8782.0	...
1425814	  676.9	  566.2	 8780.0	...
1425815	  676.9	  566.2	 8779.0	...
1425816	  677.0	  566.4	 8778.0	...
1425817	  677.0	  566.6	 8777.0	...
1425818	  676.9	  566.6	 8776.0	...
1425819	  676.9	  566.5	 8775.0	...
1425820	  676.9	  566.8	 8772.0	...
1425821	  676.9	  567.1	 8772.0	...
1425822	  677.2	  567.3	 8776.0	...
1425823	  677.5	  567.1	 8780.0	...
1425824	  677.7	  566.9	 8786.0	...
1425825	  677.6	  566.9	 8786.0	...
1425826	  677.5	  566.9	 8787.0	...
1425827	  677.7	  567.0	 8787.0	...
1425828	  678.1	  567.1	 8784.0	...
1425829	  678.5	  567.6	 8779.0	...
1425830	  678.4	  568.0	 8774.0	...
1425831	  678.3	  568.3	 8772.0	...
1425832	  678.1	  568.2	 8773.0	...
1425833	  678.0	  568.0	 8773.0	...
1425834	  677.9	  567.8	 8777.0	...
1425835	  677.8	  567.6	 8779.0	...
1425836	  677.8	  567.6	 8781.0	...
1425837	  678.0	  567.6	 8780.0	...
1425838	  678.4	  567.5	 8779.0	...
1425839	  678.7	  567.3	 8778.0	...
1425840	  678.9	  567.6	 8778.0	...
1425841	  679.0	  567.9	 8778.0	...
1425842	  679.0	  568.3	 8778.0	...
1425843	  679.0	  568.4	 8777.0	...
1425844	  679.0	  568.5	 8775.0	...
1425845	  678.9	  568.7	 8773.0	...
1425846	  678.8	  568.8	 8770.0	...
1425847	  678.7	  568.8	 8768.0	...
1425848	  678.7	  568.8	 8769.0	...
1425849	  678.8	  568.8	 8772.0	...
1425850	  678.7	  568.7	 8775.0	...
1425851	  678.6	  568.5	 8774.0	...
1425852	  678.5	  568.3	 8777.0	...
1425853	  678.5	  568.2	 8778.0	...
1425854	  678.5	  568.1	 8779.0	...
1425855	  678.5	  568.0	 8778.0	...
1425856	  678.7	  568.0	 8778.0	...
1425857	  678.8	  568.0	 8778.0	...
1425858	  678.9	  568.0	 8776.0	...
1425859	  679.1	  567.9	 8775.0	...
1425860	  679.4	  567.9	 8778.0	...
1425861	  679.7	  568.3	 8782.0	...
1425862	  679.8	  568.6	 8785.0	...
1425863	  679.9	  568.9	 8783.0	...
1425864	  679.8	  568.5	 8780.0	...
1425865	  679.6	  568.2	 8780.0	...
1425866	  679.3	  567.9	 8779.0	...
1425867	  679.2	  568.2	 8778.0	...
1425868	  679.1	  568.6	 8774.0	...
1425869	  679.3	  568.9	 8770.0	...
1425870	  679.6	  568.9	 8767.0	...
1425871	  680.0	  568.6	 8767.0	...
1425872	  680.0	  568.4	 8767.0	...
1425873	  679.9	  568.2	 8769.0	...
1425874	  679.7	  568.3	 8771.0	...
1425875	  679.5	  568.3	 8774.0	...
1425876	  679.6	  568.3	 8775.0	...
1425877	  679.6	  568.5	 8775.0	...
1425878	  679.7	  568.9	 8773.0	...
1425879	  679.8	  569.1	 8774.0	...
1425880	  679.8	  568.9	 8777.0	...
1425881	  679.8	  568.8	 8780.0	...
1425882	  679.9	  569.1	 8780.0	...
1425883	  680.0	  569.3	 8780.0	...
1425884	  680.1	  569.3	 8781.0	...
1425885	  680.1	  569.0	 8781.0	...
1425886	  680.3	  568.8	 8782.0	...
1425887	  680.4	  568.8	 8782.0	...
1425888	  680.6	  568.9	 8782.0	...
1425889	  680.6	  569.1	 8784.0	...
1425890	  680.7	  569.3	 8785.0	...
1425891	  681.0	  569.4	 8786.0	...
1425892	  681.2	  569.4	 8787.0	...
1425893	  681.4	  569.4	 8789.0	...
1425894	  681.4	  569.5	 8789.0	...
1425895	  681.5	  569.6	 8788.0	...
1425896	  681.5	  569.7	 8787.0	...
1425897	  681.5	  569.9	 8788.0	...
1425898	  681.5	  569.9	 8790.0	...
1425899	  681.5	  569.8	 8793.0	...
1425900	  681.6	  569.8	 8793.0	...
1425901	  681.4	  569.8	 8792.0	...
1425902	  681.2	  569.9	 8790.0	...
1425903	  680.9	  570.0	 8790.0	...
1425904	  680.9	  570.1	 8789.0	...
1425905	  681.0	  570.2	 8789.0	...
1425906	  681.0	  570.3	 8789.0	...
1425907	  681.5	  570.1	 8789.0	...
1425908	  682.0	  569.5	 8790.0	...
1425909	  682.4	  569.0	 8793.0	...
1425910	  682.2	  568.7	 8795.0	...
1425911	  682.1	  568.4	 8795.0	...
1425912	  682.2	  568.1	 8795.0	...
1425913	  682.5	  568.3	 8796.0	...
1425914	  682.8	  568.7	 8797.0	...
1425915	  682.8	  569.2	 8798.0	...
1425916	  682.6	  569.1	 8799.0	...
1425917	  682.4	  568.9	 8802.0	...
1425918	  682.5	  568.6	 8806.0	...
1425919	  682.6	  568.4	 8808.0	...
1425920	  682.7	  568.4	 8809.0	...
1425921	  682.7	  568.4	 8807.0	...
1425922	  682.7	  568.3	 8805.0	...
1425923	  682.8	  568.0	 8803.0	...
1425924	  683.0	  567.6	 8804.0	...
1425925	  683.1	  567.5	 8804.0	...
1425926	  683.2	  567.8	 8805.0	...
1425927	  683.2	  568.1	 8804.0	...
1425928	  683.2	  568.1	 8804.0	...
1425929	  683.3	  568.1	 8808.0	...
1425930	  683.5	  568.2	 8812.0	...
1425931	  683.7	  568.2	 8817.0	...
1425932	  683.9	  568.2	 8817.0	...
1425933	  683.8	  568.2	 8817.0	...
1425934	  683.8	  568.2	 8816.0	...
1425935	  683.7	  568.3	 8817.0	...
1425936	  683.6	  568.1	 8818.0	...
1425937	  683.5	  567.9	 8820.0	...
1425938	  683.6	  567.7	 8820.0	...
1425939	  683.6	  567.7	 8820.0	...
1425940	  683.7	  567.7	 8820.0	...
1425941	  683.7	  567.7	 8822.0	...
1425942	  683.7	  567.7	 8824.0	...
1425943	  683.4	  567.4	 8828.0	...
1425944	  683.2	  567.1	 8830.0	...
1425945	  683.2	  566.5	 8831.0	...
1425946	  683.5	  566.2	 8830.0	...
1425947	  684.2	  566.2	 8830.0	...
1425948	  684.8	  566.5	 8834.0	...
1425949	  684.8	  566.9	 8837.0	...
1425950	  684.4	  567.0	 8838.0	...
1425951	  683.9	  566.9	 8835.0	...
1425952	  683.9	  566.6	 8832.0	...
1425953	  683.7	  566.4	 8830.0	...
1425954	  683.6	  566.4	 8828.0	...
1425955	  683.5	  566.3	 8827.0	...
1425956	  683.6	  566.2	 8828.0	...
1425957	  683.9	  566.0	 8831.0	...
1425958	  684.3	  566.0	 8835.0	...
1425959	  684.6	  566.1	 8838.0	...
1425960	  684.7	  566.2	 8838.0	...
1425961	  684.7	  566.2	 8837.0	...
1425962	  684.6	  566.2	 8839.0	...
1425963	  684.5	  566.2	 8842.0	...
1425964	  684.4	  566.3	 8845.0	...
1425965	  684.3	  566.3	 8843.0	...
1425966	  684.5	  566.4	 8841.0	...
1425967	  684.6	  566.5	 8837.0	...
1425968	  684.8	  566.3	 8837.0	...
1425969	  684.7	  566.0	 8837.0	...
1425970	  684.9	  565.7	 8838.0	...
1425971	  685.0	  565.9	 8839.0	...
1425972	  685.2	  566.1	 8840.0	...
1425973	  685.2	  566.3	 8845.0	...
1425974	  685.3	  566.4	 8850.0	...
1425975	  685.3	  566.1	 8855.0	...
1425976	  684.9	  565.4	 8854.0	...
1425977	  684.5	  564.8	 8853.0	...
1425978	  684.2	  564.6	 8853.0	...
1425979	  684.2	  564.7	 8853.0	...
1425980	  684.6	  565.1	 8854.0	...
1425981	  685.0	  565.3	 8855.0	...
1425982	  685.3	  565.5	 8855.0	...
1425983	  685.2	  565.6	 8854.0	...
1425984	  684.9	  565.7	 8853.0	...
1425985	  684.8	  565.8	 8855.0	...
1425986	  684.8	  565.9	 8858.0	...
1425987	  684.9	  565.7	 8861.0	...
1425988	  684.9	  565.5	 8861.0	...
1425989	  685.0	  565.2	 8861.0	...
1425990	  685.1	  565.3	 8865.0	...
1425991	  685.2	  565.6	 8868.0	...
1425992	  685.5	  566.0	 8872.0	...
1425993	  685.7	  565.8	 8873.0	...
1425994	  685.9	  565.3	 8874.0	...
1425995	  685.7	  564.9	 8875.0	...
1425996	  685.6	  565.0	 8875.0	...
1425997	  685.5	  565.0	 8876.0	...
1425998	  685.4	  565.1	 8875.0	...
1425999	  685.2	  565.1	 8874.0	...
1426000	  685.1	  564.8	 8878.0	...
1426001	  685.1	  564.6	 8882.0	...
1426002	  685.2	  564.2	 8886.0	...
1426003	  685.1	  564.1	 8886.0	...
1426004	  685.1	  564.1	 8887.0	...
1426005	  685.1	  564.2	 8889.0	...
1426006	  685.1	  564.1	 8890.0	...
1426007	  685.1	  563.9	 8891.0	...
1426008	  685.0	  563.5	 8891.0	...
1426009	  684.9	  562.9	 8890.0	...
1426010	  684.8	  562.5	 8890.0	...
1426011	  684.8	  562.7	 8891.0	...
1426012	  685.1	  563.1	 8896.0	...
1426013	  685.5	  563.4	 8900.0	...
1426014	  685.9	  563.3	 8903.0	...
1426015	  685.9	  563.4	 8903.0	...
1426016	  685.9	  563.7	 8904.0	...
1426017	  685.8	  564.0	 8904.0	...
1426018	  685.7	  563.6	 8905.0	...
1426019	  685.8	  563.1	 8905.0	...
1426020	  685.9	  562.5	 8905.0	...
1426021	  686.1	  562.5	 8905.0	...
1426022	  686.3	  562.6	 8905.0	...
1426023	  686.5	  563.0	 8904.0	...
1426024	  686.5	  563.3	 8904.0	...
1426025	  686.1	  563.5	 8905.0	...
1426026	  685.7	  563.4	 8906.0	...
1426027	  685.3	  563.4	 8906.0	...
1426028	  685.6	  563.5	 8908.0	...
1426029	  685.9	  563.6	 8911.0	...
1426030	  686.1	  563.4	 8914.0	...
1426031	  686.1	  563.2	 8915.0	...
1426032	  686.2	  563.0	 8916.0	...
1426033	  686.3	  563.2	 8916.0	...
1426034	  686.3	  563.3	 8915.0	...
1426035	  686.3	  563.5	 8915.0	...
1426036	  686.3	  563.4	 8919.0	...
1426037	  686.3	  563.4	 8923.0	...
1426038	  686.3	  563.4	 8929.0	...
1426039	  686.1	  563.3	 8930.0	...
1426040	  685.9	  563.1	 8929.0	...
1426041	  686.1	  562.8	 8926.0	...
1426042	  686.4	  562.6	 8924.0	...
1426043	  686.7	  562.4	 8923.0	...
1426044	  686.7	  562.3	 8923.0	...
1426045	  686.6	  562.2	 8923.0	...
1426046	  687.0	  562.4	 8925.0	...
1426047	  687.3	  562.7	 8927.0	...
1426048	  687.6	  563.0	 8930.0	...
1426049	  687.7	  562.8	 8933.0	...
1426050	  687.7	  562.7	 8936.0	...
1426051	  687.7	  562.6	 8939.0	...
1426052	  687.6	  562.4	 8941.0	...
1426053	  687.4	  562.1	 8943.0	...
1426054	  687.2	  561.9	 8944.0	...
1426055	  687.2	  562.0	 8943.0	...
1426056	  687.5	  562.3	 8944.0	...
1426057	  687.8	  562.4	 8944.0	...
1426058	  687.9	  562.4	 8945.0	...
1426059	  687.8	  562.1	 8945.0	...
1426060	  687.9	  561.9	 8946.0	...
1426061	  687.8	  561.6	 8947.0	...
1426062	  687.8	  561.7	 8947.0	...
1426063	  687.6	  561.7	 8947.0	...
1426064	  687.5	  561.7	 8946.0	...
1426065	  687.6	  561.8	 8945.0	...
1426066	  687.6	  561.9	 8946.0	...
1426067	  687.7	  561.9	 8947.0	...
1426068	  687.8	  562.0	 8948.0	...
1426069	  687.8	  562.0	 8948.0	...
1426070	  687.6	  562.1	 8948.0	...
1426071	  687.4	  562.1	 8947.0	...
1426072	  687.3	  562.0	 8946.0	...
1426073	  687.4	  561.9	 8949.0	...
1426074	  687.6	  561.9	 8953.0	...
1426075	  687.7	  561.8	 8954.0	...
1426076	  687.7	  561.6	 8953.0	...
1426077	  687.9	  561.4	 8954.0	...
1426078	  688.2	  561.3	 8956.0	...
1426079	  688.0	  561.3	 8959.0	...
1426080	  687.7	  561.4	 8959.0	...
1426081	  687.3	  561.3	 8958.0	...
1426082	  687.3	  561.3	 8958.0	...
1426083	  687.2	  561.3	 8958.0	...
1426084	  687.2	  561.4	 8961.0	...
1426085	  687.4	  561.4	 8964.0	...
1426086	  687.6	  561.2	 8968.0	...
1426087	  687.8	  561.0	 8969.0	...
1426088	  687.9	  561.1	 8970.0	...
1426089	  687.8	  561.2	 8971.0	...
1426090	  687.8	  561.3	 8971.0	...
1426091	  687.7	  561.2	 8973.0	...
1426092	  687.6	  561.1	 8975.0	...
1426093	  687.5	  561.4	 8976.0	...
1426094	  687.7	  561.7	 8975.0	...
1426095	  688.1	  562.0	 8974.0	...
1426096	  688.5	  561.9	 8973.0	...
1426097	  688.6	  561.8	 8974.0	...
1426098	  688.4	  561.8	 8974.0	...
1426099	  688.3	  562.0	 8977.0	...
1426100	  688.3	  561.8	 8981.0	...
1426101	  688.4	  561.5	 8982.0	...
1426102	  688.5	  561.3	 8981.0	...
1426103	  688.5	  561.3	 8980.0	...
1426104	  688.5	  561.3	 8981.0	...
1426105	  688.5	  561.1	 8980.0	...
1426106	  688.4	  561.1	 8978.0	...
1426107	  688.3	  561.1	 8976.0	...
1426108	  688.1	  561.2	 8980.0	...
1426109	  688.1	  561.3	 8984.0	...
1426110	  688.2	  561.4	 8988.0	...
1426111	  688.4	  561.7	 8986.0	...
1426112	  688.3	  562.0	 8984.0	...
1426113	  688.0	  562.2	 8982.0	...
1426114	  687.6	  562.3	 8983.0	...
1426115	  687.8	  562.1	 8988.0	...
1426116	  688.1	  561.8	 8993.0	...
1426117	  688.3	  561.8	 8998.0	...
1426118	  688.4	  562.1	 8998.0	...
1426119	  688.1	  562.3	 8998.0	...
1426120	  687.9	  562.3	 9002.0	...
1426121	  687.9	  562.2	 9006.0	...
1426122	  688.2	  562.4	 9008.0	...
1426123	  688.5	  562.6	 9005.0	...
1426124	  688.5	  562.4	 9006.0	...
1426125	  688.6	  562.0	 9009.0	...
1426126	  688.1	  561.1	 9011.0	...
1426127	  687.6	  560.7	 9010.0	...
1426128	  687.2	  560.2	 9007.0	...
1426129	  687.4	  560.1	 9006.0	...
1426130	  687.6	  560.4	 9007.0	...
1426131	  687.7	  560.8	 9011.0	...
1426132	  687.8	  561.3	 9014.0	...
1426133	  687.7	  561.4	 9014.0	...
1426134	  687.5	  561.4	 9013.0	...
1426135	  687.5	  561.3	 9014.0	...
1426136	  687.8	  561.2	 9015.0	...
1426137	  688.3	  561.3	 9017.0	...
1426138	  688.6	  561.5	 9019.0	...
1426139	  688.9	  561.2	 9022.0	...
1426140	  688.9	  560.6	 9026.0	...
1426141	  688.6	  560.1	 9027.0	...
1426142	  688.4	  560.1	 9028.0	...
1426143	  688.2	  560.1	 9028.0	...
1426144	  688.3	  560.2	 9029.0	...
1426145	  688.4	  560.4	 9028.0	...
1426146	  688.5	  560.5	 9027.0	...
1426147	  688.7	  560.6	 9028.0	...
1426148	  688.9	  560.6	 9031.0	...
1426149	  688.8	  560.5	 9034.0	...
1426150	  688.9	  560.5	 9033.0	...
1426151	  689.0	  560.6	 9032.0	...
1426152	  689.0	  560.7	 9031.0	...
1426153	  689.0	  560.9	 9030.0	...
1426154	  689.1	  560.9	 9030.0	...
1426155	  689.2	  560.9	 9031.0	...
1426156	  689.3	  560.7	 9032.0	...
1426157	  689.3	  560.5	 9031.0	...
1426158	  689.4	  560.5	 9034.0	...
1426159	  689.5	  560.7	 9038.0	...
1426160	  689.4	  561.0	 9041.0	...
1426161	  689.3	  561.1	 9039.0	...
1426162	  689.3	  561.2	 9036.0	...
1426163	  689.6	  561.1	 9034.0	...
1426164	  689.9	  561.2	 9034.0	...
1426165	  689.9	  561.1	 9034.0	...
1426166	  689.8	  561.0	 9032.0	...
1426167	  689.7	  560.8	 9028.0	...
1426168	  689.7	  560.8	 9024.0	...
1426169	  689.8	  560.7	 9027.0	...
1426170	  689.8	  560.7	 9031.0	...
1426171	  689.9	  560.8	 9035.0	...
1426172	  690.1	  561.1	 9038.0	...
1426173	  690.1	  561.4	 9040.0	...
1426174	  690.1	  561.5	 9038.0	...
1426175	  689.9	  561.5	 9034.0	...
1426176	  689.9	  561.6	 9029.0	...
1426177	  689.9	  561.5	 9028.0	...
1426178	  689.8	  561.4	 9027.0	...
1426179	  689.8	  561.4	 9033.0	...
1426180	  690.0	  561.4	 9040.0	...
1426181	  690.3	  561.3	 9048.0	...
1426182	  690.3	  561.0	 9049.0	...
1426183	  690.1	  560.8	 9050.0	...
1426184	  689.9	  560.9	 9049.0	...
MSG	1426185 0000 _ Number On
1426185	  689.9	  561.1	 9048.0	...
1426186	  689.7	  561.1	 9045.0	...
1426187	  689.7	  561.0	 9040.0	...
1426188	  689.6	  561.0	 9036.0	...
1426189	  689.5	  561.0	 9034.0	...
1426190	  689.6	  561.4	 9035.0	...
1426191	  690.1	  561.8	 9036.0	...
1426192	  690.6	  562.2	 9035.0	...
1426193	  690.5	  562.1	 9036.0	...
1426194	  690.2	  561.9	 9040.0	...
1426195	  690.0	  561.8	 9043.0	...
1426196	  690.0	  561.7	 9044.0	...
1426197	  690.0	  561.5	 9042.0	...
1426198	  690.0	  561.3	 9041.0	...
1426199	  689.9	  561.2	 9041.0	...
1426200	  689.9	  561.5	 9041.0	...
1426201	  690.0	  561.7	 9042.0	...
1426202	  690.1	  562.0	 9041.0	...
1426203	  690.3	  562.2	 9040.0	...
1426204	  690.4	  562.1	 9038.0	...
1426205	  690.2	  562.0	 9039.0	...
1426206	  690.1	  561.8	 9040.0	...
1426207	  689.7	  561.8	 9041.0	...
1426208	  689.5	  561.5	 9042.0	...
1426209	  689.8	  561.1	 9042.0	...
1426210	  690.2	  561.2	 9044.0	...
1426211	  690.6	  561.7	 9046.0	...
1426212	  690.6	  561.9	 9048.0	...
1426213	  690.6	  561.6	 9050.0	...
1426214	  690.4	  561.2	 9049.0	...
1426215	  690.3	  561.2	 9045.0	...
1426216	  690.4	  561.6	 9040.0	...
1426217	  690.7	  562.0	 9035.0	...
1426218	  691.0	  562.4	 9036.0	...
1426219	  691.1	  562.4	 9040.0	...
1426220	  691.0	  562.5	 9044.0	...
1426221	  690.9	  562.6	 9048.0	...
1426222	  690.8	  562.6	 9051.0	...
1426223	  690.7	  562.4	 9052.0	...
1426224	  690.7	  562.3	 9050.0	...
1426225	  691.0	  562.5	 9048.0	...
1426226	  691.3	  562.8	 9049.0	...
1426227	  691.2	  563.2	 9049.0	...
1426228	  690.8	  563.1	 9051.0	...
1426229	  690.5	  563.0	 9053.0	...
1426230	  690.5	  562.9	 9054.0	...
1426231	  690.6	  562.8	 9054.0	...
1426232	  690.7	  562.7	 9052.0	...
1426233	  690.7	  562.7	 9051.0	...
1426234	  691.0	  563.2	 9050.0	...
1426235	  691.3	  563.7	 9050.0	...
1426236	  691.5	  563.6	 9049.0	...
1426237	  691.4	  563.1	 9048.0	...
1426238	  691.3	  562.6	 9046.0	...
1426239	  690.9	  562.6	 9044.0	...
1426240	  690.5	  562.6	 9045.0	...
1426241	  690.2	  562.9	 9046.0	...
1426242	  690.3	  563.1	 9048.0	...
1426243	  690.3	  563.5	 9049.0	...
1426244	  690.1	  563.7	 9049.0	...
1426245	  690.1	  564.0	 9049.0	...
1426246	  690.4	  564.1	 9049.0	...
1426247	  690.6	  564.0	 9044.0	...
1426248	  690.4	  564.0	 9039.0	...
1426249	  690.2	  564.0	 9035.0	...
1426250	  690.1	  564.1	 9035.0	...
1426251	  690.1	  564.2	 9034.0	...
1426252	  690.2	  564.3	 9033.0	...
1426253	  690.2	  564.3	 9033.0	...
1426254	  690.3	  564.3	 9037.0	...
1426255	  690.4	  564.2	 9040.0	...
1426256	  690.3	  564.2	 9043.0	...
1426257	  690.3	  564.2	 9043.0	...
1426258	  690.2	  564.2	 9042.0	...
1426259	  690.1	  564.2	 9042.0	...
1426260	  690.0	  564.2	 9041.0	...
1426261	  689.8	  564.2	 9040.0	...
1426262	  689.8	  564.2	 9039.0	...
1426263	  690.0	  564.3	 9038.0	...
1426264	  690.2	  564.5	 9036.0	...
1426265	  690.4	  564.8	 9033.0	...
1426266	  690.4	  564.9	 9031.0	...
1426267	  690.2	  564.8	 9032.0	...
1426268	  690.0	  564.7	 9036.0	...
1426269	  689.9	  564.7	 9041.0	...
1426270	  690.0	  564.8	 9044.0	...
1426271	  690.0	  565.1	 9047.0	...
1426272	  690.0	  565.3	 9048.0	...
1426273	  690.0	  565.3	 9049.0	...
1426274	  689.9	  565.1	 9049.0	...
1426275	  689.8	  564.8	 9050.0	...
1426276	  689.6	  564.6	 9049.0	...
1426277	  689.2	  564.6	 9048.0	...
1426278	  688.9	  564.9	 9047.0	...
1426279	  688.6	  565.2	 9047.0	...
1426280	  688.6	  565.5	 9046.0	...
1426281	  688.6	  565.5	 9044.0	...
1426282	  688.7	  565.5	 9044.0	...
1426283	  688.7	  565.5	 9046.0	...
1426284	  688.9	  565.9	 9045.0	...
1426285	  689.0	  566.3	 9039.0	...
1426286	  689.0	  566.3	 9034.0	...
1426287	  688.8	  565.8	 9032.0	...
1426288	  688.7	  565.4	 9033.0	...
1426289	  688.8	  565.5	 9034.0	...
1426290	  688.9	  565.5	 9034.0	...
1426291	  689.0	  565.3	 9033.0	...
1426292	  689.0	  565.0	 9031.0	...
1426293	  688.9	  565.0	 9031.0	...
1426294	  688.7	  565.4	 9033.0	...
1426295	  688.5	  565.7	 9034.0	...
1426296	  688.5	  565.5	 9036.0	...
1426297	  688.5	  565.1	 9036.0	...
1426298	  688.4	  565.1	 9036.0	...
1426299	  688.4	  565.3	 9037.0	...
1426300	  688.6	  565.9	 9037.0	...
1426301	  688.8	  566.1	 9038.0	...
1426302	  688.7	  566.3	 9038.0	...
1426303	  688.4	  566.2	 9038.0	...
1426304	  688.0	  566.2	 9037.0	...
1426305	  687.9	  566.1	 9039.0	...
1426306	  687.8	  566.1	 9042.0	...
1426307	  687.8	  566.0	 9043.0	...
1426308	  687.9	  565.9	 9041.0	...
1426309	  688.1	  565.8	 9038.0	...
1426310	  688.4	  566.1	 9037.0	...
1426311	  688.1	  566.3	 9035.0	...
1426312	  687.8	  566.5	 9035.0	...
1426313	  687.4	  566.4	 9035.0	...
1426314	  687.5	  566.5	 9037.0	...
1426315	  687.6	  566.7	 9038.0	...
1426316	  687.5	  566.8	 9038.0	...
1426317	  687.4	  566.8	 9034.0	...
1426318	  687.1	  566.8	 9030.0	...
1426319	  686.9	  566.7	 9028.0	...
1426320	  686.7	  566.7	 9028.0	...
1426321	  686.6	  566.8	 9028.0	...
1426322	  687.0	  566.8	 9029.0	...
1426323	  687.5	  566.8	 9028.0	...
1426324	  687.7	  566.9	 9027.0	...
1426325	  687.3	  566.9	 9030.0	...
1426326	  687.0	  567.1	 9033.0	...
1426327	  687.2	  567.2	 9036.0	...
1426328	  687.4	  567.3	 9034.0	...
1426329	  687.5	  567.4	 9033.0	...
1426330	  687.5	  567.7	 9032.0	...
1426331	  687.4	  567.9	 9032.0	...
1426332	  687.1	  568.0	 9030.0	...
1426333	  687.0	  567.7	 9029.0	...
1426334	  686.9	  567.6	 9029.0	...
1426335	  686.6	  567.5	 9029.0	...
1426336	  686.5	  567.6	 9030.0	...
1426337	  686.5	  567.7	 9029.0	...
1426338	  686.7	  567.6	 9027.0	...
1426339	  686.5	  567.5	 9025.0	...
1426340	  686.2	  567.2	 9025.0	...
1426341	  685.9	  567.2	 9025.0	...
1426342	  685.9	  567.3	 9025.0	...
1426343	  686.0	  567.3	 9024.0	...
1426344	  686.1	  567.5	 9023.0	...
1426345	  686.3	  567.9	 9023.0	...
1426346	  686.3	  568.5	 9022.0	...
1426347	  686.3	  568.8	 9020.0	...
1426348	  686.2	  569.0	 9018.0	...
1426349	  686.2	  568.9	 9018.0	...
1426350	  686.0	  568.8	 9017.0	...
1426351	  685.9	  569.0	 9017.0	...
1426352	  685.7	  569.3	 9019.0	...
1426353	  685.7	  569.6	 9020.0	...
1426354	  685.5	  569.6	 9017.0	...
1426355	  685.3	  569.6	 9014.0	...
1426356	  685.1	  569.6	 9010.0	...
1426357	  685.1	  569.3	 9010.0	...
1426358	  684.9	  569.1	 9011.0	...
1426359	  684.6	  569.1	 9013.0	...
1426360	  684.3	  569.1	 9015.0	...
1426361	  684.4	  569.2	 9017.0	...
1426362	  684.5	  569.1	 9018.0	...
1426363	  684.7	  569.1	 9015.0	...
1426364	  684.6	  569.1	 9011.0	...
1426365	  684.2	  569.0	 9007.0	...
1426366	  683.8	  568.9	 9007.0	...
1426367	  683.6	  568.8	 9008.0	...
1426368	  683.8	  568.8	 9010.0	...
1426369	  684.0	  569.1	 9011.0	...
1426370	  684.1	  569.4	 9012.0	...
1426371	  684.2	  569.3	 9014.0	...
1426372	  684.2	  569.0	 9015.0	...
1426373	  684.2	  568.8	 9015.0	...
1426374	  684.2	  568.9	 9014.0	...
1426375	  684.2	  569.1	 9008.0	...
1426376	  684.5	  569.2	 9002.0	...
1426377	  684.8	  569.9	 8997.0	...
1426378	  684.7	  570.5	 8996.0	...
1426379	  684.2	  570.8	 8996.0	...
1426380	  683.6	  570.4	 8996.0	...
1426381	  683.6	  569.9	 8996.0	...
1426382	  683.8	  570.3	 8996.0	...
1426383	  683.9	  570.8	 8996.0	...
1426384	  683.7	  571.2	 8996.0	...
1426385	  683.5	  571.0	 8996.0	...
1426386	  683.5	  570.7	 8996.0	...
1426387	  683.6	  570.7	 8992.0	...
1426388	  683.7	  570.8	 8988.0	...
1426389	  683.5	  570.9	 8985.0	...
1426390	  683.3	  570.9	 8984.0	...
1426391	  683.1	  570.7	 8984.0	...
1426392	  683.0	  570.7	 8981.0	...
1426393	  683.0	  570.7	 8978.0	...
1426394	  683.3	  571.0	 8975.0	...
1426395	  683.5	  571.3	 8974.0	...
1426396	  683.7	  571.4	 8975.0	...
1426397	  683.7	  571.8	 8976.0	...
1426398	  683.5	  572.1	 8975.0	...
1426399	  683.3	  572.4	 8973.0	...
1426400	  683.4	  572.4	 8973.0	...
1426401	  683.7	  572.1	 8975.0	...
1426402	  684.0	  571.7	 8976.0	...
1426403	  684.0	  571.5	 8976.0	...
1426404	  683.9	  571.7	 8975.0	...
1426405	  683.6	  571.8	 8975.0	...
1426406	  683.3	  572.0	 8973.0	...
1426407	  683.1	  572.4	 8972.0	...
1426408	  683.2	  572.8	 8972.0	...
1426409	  683.2	  573.1	 8972.0	...
1426410	  683.3	  573.0	 8973.0	...
1426411	  684.0	  572.9	 8973.0	...
1426412	  684.8	  573.1	 8971.0	...
1426413	  686.2	  573.6	 8968.0	...
1426414	  687.6	  574.0	 8965.0	...
1426415	  688.9	  574.4	 8965.0	...
1426416	  690.7	  574.5	 8963.0	...
1426417	  692.7	  574.7	 8963.0	...
1426418	  694.9	  575.1	 8965.0	...
1426419	  696.9	  576.0	 8969.0	...
1426420	  698.0	  576.8	 8973.0	...
1426421	  699.0	  577.5	 8976.0	...
1426422	  699.4	  577.6	 8974.0	...
1426423	  700.2	  577.7	 8972.0	...
1426424	  700.7	  577.7	 8969.0	...
1426425	  701.1	  577.7	 8969.0	...
1426426	  701.3	  578.0	 8969.0	...
1426427	  700.9	  578.3	 8969.0	...
1426428	  699.8	  578.5	 8969.0	...
1426429	  698.6	  578.4	 8968.0	...
1426430	  697.8	  578.2	 8968.0	...
1426431	  697.6	  578.2	 8968.0	...
1426432	  697.5	  578.1	 8970.0	...
1426433	  696.9	  578.1	 8965.0	...
1426434	  696.2	  578.2	 8959.0	...
1426435	  695.4	  578.4	 8953.0	...
1426436	  695.2	  578.6	 8952.0	...
1426437	  695.1	  578.6	 8951.0	...
1426438	  695.2	  578.6	 8955.0	...
1426439	  695.8	  578.5	 8961.0	...
1426440	  696.5	  578.5	 8959.0	...
1426441	  697.0	  578.5	 8952.0	...
1426442	  696.9	  578.5	 8945.0	...
1426443	  696.9	  578.4	 8945.0	...
1426444	  696.9	  578.4	 8944.0	...
1426445	  697.0	  578.5	 8942.0	...
1426446	  697.1	  578.7	 8941.0	...
1426447	  696.9	  578.8	 8943.0	...
1426448	  696.7	  578.8	 8942.0	...
1426449	  696.6	  578.7	 8941.0	...
1426450	  696.7	  578.7	 8940.0	...
1426451	  696.8	  579.1	 8942.0	...
1426452	  696.8	  579.5	 8945.0	...
1426453	  696.9	  579.7	 8947.0	...
1426454	  696.6	  579.6	 8948.0	...
1426455	  696.4	  579.5	 8948.0	...
1426456	  696.3	  579.6	 8943.0	...
1426457	  696.5	  579.6	 8938.0	...
1426458	  696.7	  579.9	 8939.0	...
1426459	  696.7	  580.2	 8944.0	...
1426460	  696.6	  580.6	 8947.0	...
1426461	  696.4	  580.6	 8944.0	...
1426462	  696.4	  580.6	 8941.0	...
1426463	  696.5	  580.6	 8941.0	...
1426464	  696.6	  580.5	 8941.0	...
1426465	  696.4	  580.5	 8942.0	...
1426466	  696.2	  580.5	 8943.0	...
1426467	  696.5	  580.4	 8944.0	...
1426468	  696.9	  580.1	 8941.0	...
1426469	  697.4	  579.9	 8935.0	...
1426470	  697.4	  579.8	 8930.0	...
1426471	  696.6	  579.7	 8928.0	...
1426472	  695.9	  580.0	 8927.0	...
1426473	  695.1	  580.3	 8927.0	...
1426474	  695.4	  580.5	 8926.0	...
1426475	  695.8	  580.4	 8927.0	...
1426476	  695.9	  580.4	 8928.0	...
1426477	  695.7	  581.1	 8929.0	...
1426478	  695.3	  581.8	 8929.0	...
1426479	  695.2	  582.2	 8928.0	...
1426480	  695.5	  582.0	 8927.0	...
1426481	  696.1	  581.7	 8926.0	...
1426482	  696.6	  581.5	 8927.0	...
1426483	  696.6	  581.3	 8928.0	...
1426484	  696.5	  580.8	 8929.0	...
1426485	  696.5	  580.4	 8929.0	...
1426486	  696.5	  580.5	 8925.0	...
1426487	  696.7	  580.7	 8922.0	...
1426488	  696.7	  580.9	 8919.0	...
MSG	1426489 0000 _ Number Off
1426489	  696.7	  581.0	 8919.0	...
1426490	  696.6	  581.3	 8919.0	...
1426491	  696.4	  581.4	 8922.0	...
1426492	  696.3	  581.2	 8925.0	...
1426493	  696.4	  580.9	 8928.0	...
1426494	  696.5	  580.7	 8927.0	...
1426495	  696.5	  580.4	 8928.0	...
1426496	  696.3	  580.2	 8928.0	...
1426497	  696.1	  580.1	 8927.0	...
1426498	  696.2	  580.2	 8925.0	...
1426499	  696.4	  580.4	 8924.0	...
1426500	  696.8	  580.9	 8924.0	...
1426501	  696.7	  581.4	 8925.0	...
1426502	  696.4	  581.6	 8918.0	...
1426503	  695.9	  581.2	 8911.0	...
1426504	  695.6	  580.6	 8903.0	...
1426505	  695.4	  580.2	 8909.0	...
1426506	  695.4	  580.1	 8914.0	...
1426507	  695.6	  580.3	 8917.0	...
1426508	  695.9	  580.6	 8914.0	...
1426509	  696.2	  580.9	 8912.0	...
1426510	  696.0	  580.7	 8912.0	...
1426511	  695.6	  580.3	 8911.0	...
1426512	  695.2	  580.4	 8910.0	...
1426513	  695.4	  580.8	 8908.0	...
1426514	  695.6	  581.2	 8908.0	...
1426515	  695.9	  581.1	 8910.0	...
1426516	  696.0	  580.9	 8911.0	...
1426517	  696.2	  580.7	 8912.0	...
1426518	  696.2	  580.7	 8910.0	...
1426519	  696.0	  581.0	 8907.0	...
1426520	  695.6	  581.4	 8904.0	...
1426521	  695.2	  581.5	 8905.0	...
1426522	  695.1	  581.6	 8903.0	...
1426523	  695.2	  581.6	 8901.0	...
1426524	  695.4	  581.6	 8899.0	...
1426525	  695.5	  581.2	 8898.0	...
1426526	  695.3	  580.8	 8898.0	...
1426527	  695.1	  580.3	 8898.0	...
1426528	  695.0	  580.2	 8897.0	...
1426529	  695.0	  580.1	 8897.0	...
1426530	  694.9	  580.1	 8896.0	...
1426531	  694.8	  580.0	 8896.0	...
1426532	  694.7	  580.0	 8896.0	...
1426533	  694.7	  579.9	 8896.0	...
1426534	  694.7	  579.7	 8896.0	...
1426535	  694.5	  579.6	 8896.0	...
1426536	  694.3	  579.6	 8896.0	...
1426537	  694.2	  579.6	 8897.0	...
1426538	  694.4	  579.5	 8897.0	...
1426539	  694.6	  579.5	 8897.0	...
1426540	  694.7	  579.5	 8898.0	...
1426541	  694.7	  579.5	 8898.0	...
1426542	  694.7	  579.4	 8897.0	...
1426543	  694.6	  579.2	 8894.0	...
1426544	  694.5	  579.0	 8890.0	...
1426545	  694.5	  579.3	 8889.0	...
1426546	  694.6	  579.7	 8892.0	...
1426547	  694.7	  580.0	 8896.0	...
1426548	  694.8	  579.8	 8897.0	...
1426549	  694.8	  579.7	 8897.0	...
1426550	  694.8	  579.7	 8898.0	...
1426551	  694.6	  579.4	 8896.0	...
1426552	  694.4	  579.1	 8893.0	...
1426553	  694.2	  578.8	 8892.0	...
1426554	  694.2	  578.9	 8893.0	...
1426555	  694.2	  578.7	 8893.0	...
1426556	  694.2	  578.3	 8892.0	...
1426557	  694.1	  577.8	 8891.0	...
1426558	  693.9	  577.4	 8890.0	...
1426559	  693.7	  577.5	 8889.0	...
1426560	  693.8	  577.8	 8888.0	...
1426561	  694.3	  578.3	 8889.0	...
1426562	  694.9	  578.7	 8892.0	...
1426563	  694.4	  578.6	 8894.0	...
1426564	  693.7	  578.3	 8893.0	...
1426565	  693.4	  577.8	 8892.0	...
1426566	  693.9	  577.7	 8889.0	...
1426567	  694.5	  577.6	 8889.0	...
1426568	  694.7	  577.5	 8888.0	...
1426569	  694.8	  577.5	 8885.0	...
1426570	  694.8	  577.6	 8881.0	...
1426571	  694.8	  577.9	 8877.0	...
1426572	  694.9	  578.1	 8880.0	...
1426573	  694.5	  578.3	 8883.0	...
1426574	  694.0	  578.2	 8888.0	...
1426575	  693.8	  578.0	 8889.0	...
1426576	  694.2	  577.9	 8889.0	...
1426577	  694.5	  577.8	 8886.0	...
1426578	  694.5	  577.6	 8883.0	...
1426579	  694.6	  577.5	 8881.0	...
1426580	  694.8	  577.3	 8880.0	...
1426581	  695.0	  577.0	 8879.0	...
1426582	  695.2	  576.8	 8880.0	...
1426583	  695.4	  576.7	 8880.0	...
1426584	  695.4	  577.4	 8878.0	...
1426585	  695.2	  578.1	 8875.0	...
1426586	  695.0	  578.2	 8873.0	...
1426587	  694.5	  577.8	 8873.0	...
1426588	  694.1	  577.4	 8875.0	...
1426589	  693.9	  577.5	 8874.0	...
1426590	  693.7	  577.6	 8873.0	...
1426591	  693.9	  577.6	 8875.0	...
1426592	  694.2	  577.6	 8878.0	...
1426593	  694.4	  577.3	 8882.0	...
1426594	  694.5	  577.2	 8884.0	...
1426595	  694.7	  576.8	 8884.0	...
1426596	  695.0	  576.6	 8885.0	...
1426597	  695.2	  576.8	 8883.0	...
1426598	  695.2	  577.3	 8881.0	...
1426599	  695.3	  577.8	 8879.0	...
1426600	  695.4	  577.8	 8876.0	...
1426601	  695.0	  577.6	 8873.0	...
1426602	  694.6	  577.3	 8872.0	...
1426603	  694.5	  577.1	 8874.0	...
1426604	  694.8	  577.1	 8874.0	...
1426605	  695.1	  577.2	 8872.0	...
1426606	  695.1	  577.3	 8869.0	...
1426607	  695.3	  577.8	 8868.0	...
1426608	  695.5	  578.2	 8870.0	...
1426609	  695.5	  578.4	 8873.0	...
1426610	  695.1	  577.8	 8876.0	...
1426611	  695.1	  577.3	 8878.0	...
1426612	  695.4	  577.0	 8880.0	...
1426613	  695.7	  577.0	 8882.0	...
1426614	  695.7	  576.7	 8882.0	...
1426615	  695.6	  576.4	 8883.0	...
1426616	  695.5	  576.1	 8883.0	...
1426617	  695.2	  576.2	 8883.0	...
1426618	  694.8	  576.3	 8883.0	...
1426619	  694.5	  576.5	 8884.0	...
1426620	  694.8	  576.6	 8885.0	...
1426621	  695.2	  576.7	 8887.0	...
1426622	  695.3	  576.7	 8888.0	...
1426623	  695.1	  576.6	 8886.0	...
1426624	  694.8	  576.6	 8884.0	...
1426625	  694.8	  576.7	 8883.0	...
1426626	  694.7	  576.7	 8884.0	...
1426627	  694.7	  576.6	 8885.0	...
1426628	  694.8	  576.6	 8886.0	...
1426629	  694.9	  576.6	 8888.0	...
1426630	  695.3	  576.5	 8889.0	...
1426631	  695.6	  576.9	 8890.0	...
1426632	  695.9	  577.2	 8890.0	...
1426633	  696.0	  577.8	 8889.0	...
1426634	  696.0	  578.0	 8887.0	...
1426635	  696.0	  577.8	 8886.0	...
1426636	  695.9	  576.8	 8886.0	...
1426637	  695.7	  575.8	 8886.0	...
1426638	  695.4	  575.2	 8885.0	...
1426639	  695.4	  575.3	 8885.0	...
1426640	  695.4	  575.7	 8884.0	...
1426641	  695.4	  575.9	 8883.0	...
1426642	  695.3	  576.2	 8883.0	...
1426643	  695.2	  576.2	 8883.0	...
1426644	  695.3	  576.2	 8883.0	...
1426645	  695.4	  576.1	 8879.0	...
1426646	  695.6	  576.2	 8875.0	...
1426647	  695.7	  576.4	 8874.0	...
1426648	  695.6	  576.4	 8876.0	...
1426649	  695.5	  576.2	 8880.0	...
1426650	  695.6	  575.9	 8880.0	...
1426651	  695.8	  575.7	 8881.0	...
1426652	  695.8	  575.4	 8881.0	...
1426653	  695.8	  575.3	 8881.0	...
1426654	  695.8	  575.7	 8881.0	...
1426655	  696.1	  576.0	 8882.0	...
1426656	  696.3	  576.3	 8882.0	...
1426657	  696.5	  576.4	 8885.0	...
1426658	  696.7	  576.4	 8887.0	...
1426659	  696.9	  575.9	 8890.0	...
1426660	  696.5	  575.4	 8891.0	...
1426661	  696.3	  574.9	 8892.0	...
1426662	  696.0	  574.9	 8893.0	...
1426663	  696.3	  574.8	 8894.0	...
1426664	  696.4	  574.8	 8896.0	...
1426665	  696.1	  574.8	 8897.0	...
1426666	  695.8	  575.1	 8896.0	...
1426667	  695.4	  575.2	 8895.0	...
1426668	  695.5	  575.3	 8893.0	...
1426669	  695.5	  575.2	 8893.0	...
1426670	  695.5	  575.2	 8894.0	...
1426671	  695.6	  575.2	 8896.0	...
1426672	  695.7	  575.2	 8894.0	...
1426673	  695.6	  575.3	 8884.0	...
1426674	  695.3	  575.5	 8875.0	...
1426675	  694.9	  575.6	 8874.0	...
1426676	  694.8	  575.6	 8879.0	...
1426677	  694.8	  575.6	 8885.0	...
1426678	  694.4	  575.5	 8887.0	...
1426679	  694.0	  575.3	 8888.0	...
1426680	  693.7	  575.2	 8890.0	...
1426681	  693.8	  575.3	 8889.0	...
1426682	  693.8	  575.4	 8886.0	...
1426683	  693.9	  575.5	 8882.0	...
1426684	  693.8	  575.6	 8883.0	...
1426685	  693.6	  575.3	 8883.0	...
1426686	  693.3	  575.0	 8885.0	...
1426687	  693.1	  574.7	 8887.0	...
1426688	  693.2	  574.8	 8890.0	...
1426689	  693.6	  574.9	 8891.0	...
MSG	1426690 0000 _ Number On
1426690	  693.5	  574.9	 8892.0	...
1426691	  693.0	  574.8	 8894.0	...
1426692	  692.6	  574.9	 8896.0	...
1426693	  692.6	  574.8	 8896.0	...
1426694	  692.7	  574.8	 8895.0	...
1426695	  693.1	  574.8	 8893.0	...
1426696	  693.5	  574.9	 8894.0	...
1426697	  693.6	  575.2	 8896.0	...
1426698	  693.5	  575.2	 8898.0	...
1426699	  693.3	  574.9	 8898.0	...
1426700	  693.7	  575.1	 8900.0	...
1426701	  694.1	  575.5	 8902.0	...
1426702	  694.6	  575.9	 8905.0	...
1426703	  694.5	  575.6	 8905.0	...
1426704	  694.5	  575.4	 8906.0	...
1426705	  694.5	  575.3	 8907.0	...
1426706	  694.4	  575.0	 8907.0	...
1426707	  694.3	  574.9	 8907.0	...
1426708	  694.2	  574.7	 8906.0	...
1426709	  694.3	  574.9	 8905.0	...
1426710	  694.6	  575.3	 8905.0	...
1426711	  694.8	  575.8	 8904.0	...
1426712	  695.0	  576.2	 8904.0	...
1426713	  695.1	  576.3	 8905.0	...
1426714	  695.3	  576.3	 8907.0	...
1426715	  695.3	  576.2	 8909.0	...
1426716	  695.3	  576.2	 8910.0	...
1426717	  695.3	  576.3	 8910.0	...
1426718	  695.3	  576.3	 8910.0	...
1426719	  695.3	  576.4	 8906.0	...
1426720	  695.3	  576.3	 8902.0	...
1426721	  695.3	  576.0	 8898.0	...
1426722	  695.2	  575.8	 8900.0	...
1426723	  695.3	  576.2	 8902.0	...
1426724	  695.7	  576.6	 8904.0	...
1426725	  696.1	  577.0	 8905.0	...
1426726	  696.2	  576.9	 8906.0	...
1426727	  696.0	  576.9	 8908.0	...
1426728	  695.8	  576.8	 8911.0	...
1426729	  695.7	  576.4	 8911.0	...
1426730	  695.6	  576.0	 8909.0	...
1426731	  695.9	  575.6	 8907.0	...
1426732	  696.3	  575.7	 8905.0	...
1426733	  696.8	  576.3	 8906.0	...
1426734	  696.8	  576.9	 8907.0	...
1426735	  696.7	  577.4	 8908.0	...
1426736	  696.5	  577.4	 8909.0	...
1426737	  696.3	  577.5	 8909.0	...
1426738	  696.3	  577.6	 8909.0	...
1426739	  696.3	  577.4	 8910.0	...
1426740	  696.3	  577.0	 8911.0	...
1426741	  696.3	  576.7	 8912.0	...
1426742	  696.3	  576.8	 8911.0	...
1426743	  696.1	  576.8	 8911.0	...
1426744	  695.9	  576.5	 8913.0	...
1426745	  695.8	  576.3	 8915.0	...
1426746	  695.8	  576.1	 8919.0	...
1426747	  695.8	  576.2	 8920.0	...
1426748	  695.8	  576.1	 8921.0	...
1426749	  695.8	  576.2	 8924.0	...
1426750	  695.8	  576.3	 8926.0	...
1426751	  695.9	  576.5	 8927.0	...
1426752	  696.2	  576.8	 8925.0	...
1426753	  696.4	  577.1	 8923.0	...
1426754	  696.5	  577.4	 8924.0	...
1426755	  696.2	  577.0	 8923.0	...
1426756	  696.1	  576.6	 8920.0	...
1426757	  696.1	  576.3	 8918.0	...
1426758	  696.1	  576.4	 8918.0	...
1426759	  696.1	  576.4	 8919.0	...
1426760	  696.2	  576.3	 8919.0	...
1426761	  696.3	  576.3	 8919.0	...
1426762	  696.3	  576.0	 8919.0	...
1426763	  696.2	  575.7	 8921.0	...
1426764	  696.0	  575.4	 8924.0	...
1426765	  695.9	  575.3	 8927.0	...
1426766	  695.8	  575.5	 8927.0	...
1426767	  695.7	  575.7	 8922.0	...
1426768	  695.8	  576.0	 8917.0	...
1426769	  696.0	  576.0	 8919.0	...
1426770	  696.2	  575.9	 8925.0	...
1426771	  696.1	  576.0	 8931.0	...
1426772	  696.1	  576.1	 8932.0	...
1426773	  696.3	  576.3	 8932.0	...
1426774	  696.4	  576.4	 8932.0	...
1426775	  696.5	  576.1	 8934.0	...
1426776	  696.5	  575.9	 8936.0	...
1426777	  697.0	  575.6	 8940.0	...
1426778	  697.7	  575.5	 8943.0	...
1426779	  698.3	  575.3	 8945.0	...
1426780	  698.2	  575.3	 8945.0	...
1426781	  698.2	  575.2	 8946.0	...
1426782	  698.1	  575.2	 8946.0	...
1426783	  698.0	  575.6	 8945.0	...
1426784	  697.9	  576.0	 8943.0	...
1426785	  697.8	  576.2	 8942.0	...
1426786	  697.8	  576.1	 8941.0	...
1426787	  697.8	  576.0	 8941.0	...
1426788	  697.8	  576.0	 8941.0	...
1426789	  698.0	  575.6	 8942.0	...
1426790	  698.2	  575.0	 8942.0	...
1426791	  698.5	  574.6	 8943.0	...
1426792	  698.6	  574.5	 8944.0	...
1426793	  698.5	  574.6	 8945.0	...
1426794	  697.8	  574.4	 8945.0	...
1426795	  697.2	  574.0	 8945.0	...
1426796	  697.5	  573.9	 8945.0	...
1426797	  698.1	  574.2	 8946.0	...
1426798	  698.6	  574.5	 8946.0	...
1426799	  698.6	  574.5	 8947.0	...
1426800	  698.6	  574.5	 8948.0	...
1426801	  698.8	  574.5	 8949.0	...
1426802	  698.9	  574.4	 8950.0	...
1426803	  698.9	  574.1	 8951.0	...
1426804	  698.7	  573.9	 8952.0	...
1426805	  698.6	  574.0	 8951.0	...
1426806	  698.7	  574.0	 8950.0	...
1426807	  698.7	  574.0	 8955.0	...
1426808	  698.7	  574.1	 8960.0	...
1426809	  698.7	  574.5	 8965.0	...
1426810	  698.7	  574.8	 8963.0	...
1426811	  698.6	  574.8	 8957.0	...
1426812	  698.7	  574.9	 8952.0	...
1426813	  699.0	  575.0	 8950.0	...
1426814	  699.2	  574.6	 8953.0	...
1426815	  699.2	  574.1	 8959.0	...
1426816	  699.1	  573.6	 8963.0	...
1426817	  699.1	  573.6	 8965.0	...
1426818	  699.1	  573.7	 8968.0	...
1426819	  699.1	  573.9	 8970.0	...
1426820	  699.1	  574.4	 8972.0	...
1426821	  699.2	  574.9	 8972.0	...
1426822	  698.9	  575.3	 8967.0	...
1426823	  698.6	  575.2	 8961.0	...
1426824	  698.3	  574.8	 8960.0	...
1426825	  698.4	  574.2	 8966.0	...
1426826	  698.6	  573.6	 8971.0	...
1426827	  698.5	  573.2	 8972.0	...
1426828	  698.3	  572.9	 8972.0	...
1426829	  698.0	  572.6	 8970.0	...
1426830	  698.0	  572.7	 8968.0	...
1426831	  698.4	  573.0	 8968.0	...
1426832	  698.9	  573.2	 8970.0	...
1426833	  699.3	  573.1	 8973.0	...
1426834	  699.2	  573.5	 8974.0	...
1426835	  699.2	  574.0	 8978.0	...
1426836	  699.3	  574.2	 8983.0	...
1426837	  699.3	  573.9	 8988.0	...
1426838	  699.3	  573.7	 8989.0	...
1426839	  699.1	  573.2	 8988.0	...
1426840	  698.9	  572.7	 8987.0	...
1426841	  698.4	  572.1	 8987.0	...
1426842	  698.2	  572.1	 8987.0	...
1426843	  698.3	  572.4	 8987.0	...
1426844	  698.5	  572.7	 8986.0	...
1426845	  698.7	  573.0	 8986.0	...
1426846	  698.7	  572.9	 8987.0	...
1426847	  698.8	  572.8	 8989.0	...
1426848	  698.8	  572.8	 8992.0	...
1426849	  698.8	  572.5	 8994.0	...
1426850	  698.6	  572.1	 8995.0	...
1426851	  698.4	  571.8	 8995.0	...
1426852	  698.3	  572.1	 8994.0	...
1426853	  698.4	  572.4	 8995.0	...
1426854	  698.5	  572.6	 8995.0	...
1426855	  698.6	  572.3	 9000.0	...
1426856	  698.6	  572.0	 9005.0	...
1426857	  698.7	  571.9	 9010.0	...
1426858	  698.8	  572.1	 9011.0	...
1426859	  699.0	  572.4	 9014.0	...
1426860	  699.4	  572.5	 9016.0	...
1426861	  699.6	  572.4	 9018.0	...
1426862	  699.2	  572.2	 9019.0	...
1426863	  698.8	  572.0	 9019.0	...
1426864	  698.6	  572.1	 9019.0	...
1426865	  698.7	  572.5	 9021.0	...
1426866	  698.9	  572.7	 9024.0	...
1426867	  698.7	  572.5	 9026.0	...
1426868	  698.8	  572.4	 9028.0	...
1426869	  698.8	  572.4	 9030.0	...
1426870	  698.9	  572.0	 9032.0	...
1426871	  698.9	  571.6	 9032.0	...
1426872	  699.4	  571.3	 9030.0	...
1426873	  699.9	  571.3	 9027.0	...
1426874	  700.1	  571.5	 9026.0	...
1426875	  700.0	  571.6	 9027.0	...
1426876	  699.8	  571.7	 9030.0	...
1426877	  699.6	  571.7	 9034.0	...
1426878	  699.5	  571.7	 9035.0	...
1426879	  699.4	  571.7	 9039.0	...
1426880	  699.4	  571.9	 9042.0	...
1426881	  699.4	  572.2	 9044.0	...
1426882	  699.4	  572.5	 9047.0	...
1426883	  699.4	  572.6	 9049.0	...
1426884	  699.3	  572.0	 9050.0	...
1426885	  699.2	  571.4	 9047.0	...
1426886	  699.2	  570.8	 9045.0	...
1426887	  699.2	  570.5	 9044.0	...
1426888	  699.2	  570.2	 9043.0	...
1426889	  699.2	  570.0	 9043.0	...
1426890	  699.1	  570.2	 9042.0	...
1426891	  699.4	  571.1	 9042.0	...
1426892	  699.7	  571.9	 9043.0	...
1426893	  700.0	  572.4	 9045.0	...
1426894	  700.1	  572.1	 9048.0	...
1426895	  699.9	  571.5	 9049.0	...
1426896	  699.7	  571.0	 9049.0	...
1426897	  699.5	  570.7	 9049.0	...
1426898	  699.5	  570.4	 9049.0	...
1426899	  699.3	  569.8	 9050.0	...
1426900	  698.7	  569.3	 9052.0	...
1426901	  698.3	  569.1	 9053.0	...
1426902	  698.1	  569.5	 9054.0	...
1426903	  698.1	  569.8	 9053.0	...
1426904	  698.1	  570.2	 9053.0	...
1426905	  698.1	  570.2	 9053.0	...
1426906	  698.0	  570.3	 9054.0	...
1426907	  698.4	  570.2	 9055.0	...
1426908	  698.8	  570.0	 9056.0	...
1426909	  699.2	  569.8	 9058.0	...
1426910	  699.3	  569.8	 9059.0	...
1426911	  698.7	  569.7	 9058.0	...
1426912	  698.1	  569.6	 9056.0	...
1426913	  697.6	  569.5	 9055.0	...
1426914	  697.8	  569.6	 9057.0	...
1426915	  698.1	  569.7	 9058.0	...
1426916	  698.2	  569.9	 9059.0	...
1426917	  698.2	  569.6	 9060.0	...
1426918	  698.2	  569.2	 9061.0	...
1426919	  698.3	  569.0	 9062.0	...
1426920	  698.5	  569.1	 9061.0	...
1426921	  698.7	  569.4	 9060.0	...
1426922	  698.5	  569.7	 9062.0	...
1426923	  698.3	  570.0	 9063.0	...
1426924	  698.3	  570.1	 9065.0	...
1426925	  698.1	  570.0	 9066.0	...
1426926	  697.9	  570.0	 9073.0	...
1426927	  698.1	  570.0	 9080.0	...
1426928	  698.6	  569.9	 9085.0	...
1426929	  698.8	  569.5	 9082.0	...
1426930	  698.0	  569.1	 9077.0	...
1426931	  697.1	  568.7	 9074.0	...
1426932	  696.9	  568.4	 9074.0	...
1426933	  697.3	  568.2	 9076.0	...
1426934	  697.7	  568.1	 9080.0	...
1426935	  697.7	  568.4	 9081.0	...
1426936	  697.7	  568.6	 9081.0	...
1426937	  697.6	  568.8	 9081.0	...
1426938	  697.4	  568.8	 9081.0	...
1426939	  697.3	  568.8	 9084.0	...
1426940	  696.9	  568.7	 9087.0	...
1426941	  696.8	  568.7	 9090.0	...
1426942	  696.7	  568.8	 9090.0	...
1426943	  697.1	  569.1	 9092.0	...
1426944	  697.5	  569.3	 9095.0	...
1426945	  697.7	  569.2	 9099.0	...
1426946	  697.9	  569.0	 9102.0	...
1426947	  697.9	  568.9	 9106.0	...
1426948	  698.0	  568.8	 9108.0	...
1426949	  698.0	  568.7	 9108.0	...
1426950	  697.4	  568.7	 9106.0	...
1426951	  696.8	  568.6	 9105.0	...
1426952	  696.2	  568.6	 9104.0	...
1426953	  696.1	  568.2	 9106.0	...
1426954	  696.3	  567.8	 9107.0	...
1426955	  696.6	  567.3	 9101.0	...
1426956	  696.8	  567.3	 9095.0	...
1426957	  696.7	  567.3	 9089.0	...
1426958	  696.6	  567.5	 9089.0	...
1426959	  696.7	  567.7	 9088.0	...
1426960	  696.9	  567.9	 9091.0	...
1426961	  697.2	  567.9	 9094.0	...
1426962	  697.4	  568.0	 9097.0	...
1426963	  697.1	  567.8	 9097.0	...
1426964	  696.8	  567.7	 9097.0	...
1426965	  696.5	  567.6	 9098.0	...
1426966	  696.6	  567.8	 9102.0	...
1426967	  696.8	  568.2	 9106.0	...
1426968	  696.9	  568.6	 9109.0	...
1426969	  696.8	  568.5	 9109.0	...
1426970	  696.6	  568.0	 9109.0	...
1426971	  696.4	  567.6	 9108.0	...
1426972	  696.4	  567.5	 9108.0	...
1426973	  696.4	  567.5	 9107.0	...
1426974	  696.2	  567.5	 9107.0	...
1426975	  696.2	  567.7	 9108.0	...
1426976	  696.2	  567.8	 9110.0	...
1426977	  696.3	  567.6	 9111.0	...
1426978	  696.1	  567.3	 9112.0	...
1426979	  695.9	  567.0	 9111.0	...
1426980	  695.8	  567.2	 9109.0	...
1426981	  695.8	  567.3	 9108.0	...
1426982	  695.6	  567.3	 9106.0	...
1426983	  695.4	  567.4	 9106.0	...
1426984	  695.2	  567.3	 9107.0	...
1426985	  695.4	  567.2	 9109.0	...
1426986	  695.6	  567.0	 9111.0	...
1426987	  696.0	  567.2	 9112.0	...
1426988	  696.1	  567.6	 9114.0	...
1426989	  696.3	  567.8	 9120.0	...
1426990	  696.3	  567.7	 9125.0	...
1426991	  696.3	  567.9	 9126.0	...
1426992	  696.2	  568.1	 9122.0	...
1426993	  696.0	  567.8	 9117.0	...
1426994	  695.6	  567.4	 9118.0	...
1426995	  695.2	  567.1	 9121.0	...
1426996	  695.0	  567.3	 9123.0	...
1426997	  695.0	  567.4	 9126.0	...
1426998	  695.2	  567.4	 9128.0	...
1426999	  695.6	  567.4	 9131.0	...
1427000	  695.9	  567.4	 9129.0	...
1427001	  695.3	  567.3	 9127.0	...
1427002	  694.8	  567.3	 9128.0	...
1427003	  694.2	  567.3	 9130.0	...
MSG	1427004 0000 _ Number Off
1427004	  694.3	  567.4	 9133.0	...
1427005	  694.4	  567.7	 9133.0	...
1427006	  694.5	  567.9	 9134.0	...
1427007	  694.5	  567.9	 9135.0	...
1427008	  694.7	  567.8	 9135.0	...
1427009	  694.9	  567.6	 9135.0	...
1427010	  695.1	  567.4	 9135.0	...
1427011	  695.1	  567.2	 9135.0	...
1427012	  695.1	  567.2	 9136.0	...
1427013	  695.0	  567.1	 9136.0	...
1427014	  695.1	  566.9	 9136.0	...
1427015	  695.3	  566.6	 9135.0	...
1427016	  694.9	  566.6	 9134.0	...
1427017	  694.3	  566.5	 9133.0	...
1427018	  693.7	  566.6	 9133.0	...
1427019	  694.1	  567.4	 9133.0	...
1427020	  694.5	  568.2	 9134.0	...
1427021	  694.9	  568.6	 9140.0	...
1427022	  694.9	  568.1	 9146.0	...
1427023	  695.0	  567.7	 9149.0	...
1427024	  694.6	  567.6	 9146.0	...
1427025	  694.3	  567.3	 9143.0	...
1427026	  693.7	  567.2	 9141.0	...
1427027	  693.6	  567.2	 9141.0	...
1427028	  693.5	  567.2	 9147.0	...
1427029	  693.6	  567.0	 9153.0	...
1427030	  694.1	  567.0	 9158.0	...
1427031	  694.6	  567.2	 9158.0	...
1427032	  694.6	  567.4	 9155.0	...
1427033	  694.3	  567.4	 9151.0	...
1427034	  693.9	  567.4	 9148.0	...
1427035	  693.9	  567.4	 9148.0	...
1427036	  693.8	  567.5	 9148.0	...
1427037	  694.1	  567.5	 9148.0	...
1427038	  694.4	  567.4	 9151.0	...
1427039	  694.6	  567.1	 9154.0	...
1427040	  694.3	  566.7	 9153.0	...
1427041	  694.1	  566.3	 9149.0	...
1427042	  694.3	  566.3	 9146.0	...
1427043	  694.5	  566.2	 9146.0	...
1427044	  694.6	  566.1	 9145.0	...
1427045	  694.6	  566.1	 9145.0	...
1427046	  694.5	  566.1	 9144.0	...
1427047	  694.5	  566.2	 9143.0	...
1427048	  694.5	  566.3	 9144.0	...
1427049	  694.3	  566.6	 9145.0	...
1427050	  694.2	  566.8	 9147.0	...
1427051	  694.2	  566.5	 9146.0	...
1427052	  694.2	  566.0	 9145.0	...
1427053	  694.3	  565.4	 9148.0	...
1427054	  694.3	  565.3	 9152.0	...
1427055	  694.7	  566.1	 9159.0	...
1427056	  695.2	  566.9	 9162.0	...
1427057	  695.6	  567.5	 9165.0	...
1427058	  695.4	  567.3	 9164.0	...
1427059	  695.1	  567.1	 9163.0	...
1427060	  694.8	  567.1	 9161.0	...
1427061	  694.5	  566.6	 9160.0	...
1427062	  694.3	  566.1	 9159.0	...
1427063	  694.3	  565.8	 9160.0	...
1427064	  694.3	  565.8	 9162.0	...
1427065	  694.0	  565.9	 9163.0	...
1427066	  693.7	  565.8	 9163.0	...
1427067	  693.4	  565.6	 9163.0	...
1427068	  693.5	  565.6	 9164.0	...
1427069	  693.5	  565.4	 9164.0	...
1427070	  693.2	  565.3	 9165.0	...
1427071	  692.8	  565.2	 9166.0	...
1427072	  692.6	  566.0	 9165.0	...
1427073	  692.8	  566.9	 9164.0	...
1427074	  693.0	  567.5	 9164.0	...
1427075	  693.3	  567.2	 9168.0	...
1427076	  693.6	  567.0	 9171.0	...
1427077	  693.5	  567.0	 9172.0	...
1427078	  693.2	  567.1	 9169.0	...
1427079	  693.1	  567.1	 9171.0	...
1427080	  693.1	  567.1	 9175.0	...
1427081	  693.1	  567.0	 9181.0	...
1427082	  692.8	  566.8	 9182.0	...
1427083	  692.8	  566.7	 9183.0	...
1427084	  693.0	  566.9	 9184.0	...
1427085	  693.1	  567.3	 9184.0	...
1427086	  693.2	  567.9	 9183.0	...
1427087	  693.2	  568.1	 9185.0	...
1427088	  693.1	  567.9	 9186.0	...
1427089	  693.1	  567.5	 9186.0	...
1427090	  692.7	  567.1	 9183.0	...
1427091	  692.5	  566.9	 9182.0	...
1427092	  692.2	  566.9	 9181.0	...
1427093	  692.5	  567.1	 9182.0	...
1427094	  692.7	  567.4	 9183.0	...
1427095	  693.0	  567.3	 9183.0	...
1427096	  692.6	  567.2	 9182.0	...
1427097	  692.3	  566.4	 9181.0	...
1427098	  692.0	  565.9	 9182.0	...
1427099	  691.8	  565.3	 9183.0	...
1427100	  691.6	  565.2	 9184.0	...
1427101	  691.4	  565.1	 9185.0	...
1427102	  691.9	  565.2	 9187.0	...
1427103	  692.4	  565.4	 9190.0	...
1427104	  693.0	  565.5	 9196.0	...
1427105	  693.1	  565.5	 9201.0	...
1427106	  693.0	  565.5	 9203.0	...
1427107	  692.9	  565.6	 9202.0	...
1427108	  692.8	  565.6	 9201.0	...
1427109	  692.9	  565.7	 9201.0	...
1427110	  692.6	  565.7	 9201.0	...
1427111	  692.5	  565.8	 9201.0	...
1427112	  692.3	  565.6	 9201.0	...
1427113	  692.3	  565.4	 9200.0	...
1427114	  692.1	  565.9	 9199.0	...
1427115	  691.9	  566.4	 9199.0	...
1427116	  691.8	  566.8	 9201.0	...
1427117	  691.7	  566.5	 9203.0	...
1427118	  691.7	  566.4	 9206.0	...
1427119	  691.8	  566.1	 9206.0	...
1427120	  691.7	  565.8	 9206.0	...
1427121	  691.6	  565.4	 9206.0	...
1427122	  691.4	  565.4	 9205.0	...
1427123	  691.4	  565.3	 9205.0	...
1427124	  691.5	  565.3	 9204.0	...
1427125	  691.7	  565.3	 9203.0	...
1427126	  691.9	  565.5	 9203.0	...
1427127	  692.1	  565.6	 9208.0	...
1427128	  692.1	  565.7	 9214.0	...
1427129	  691.9	  565.8	 9215.0	...
1427130	  691.4	  565.9	 9210.0	...
1427131	  690.9	  565.9	 9206.0	...
1427132	  690.7	  565.8	 9206.0	...
1427133	  690.6	  565.6	 9205.0	...
1427134	  690.6	  565.5	 9204.0	...
1427135	  690.7	  566.1	 9208.0	...
1427136	  690.9	  566.7	 9212.0	...
1427137	  691.1	  567.1	 9216.0	...
1427138	  691.0	  566.8	 9215.0	...
1427139	  691.0	  566.3	 9215.0	...
1427140	  691.1	  566.2	 9217.0	...
1427141	  691.2	  566.2	 9219.0	...
1427142	  691.3	  566.4	 9221.0	...
1427143	  691.4	  566.7	 9221.0	...
1427144	  691.4	  566.8	 9219.0	...
1427145	  691.4	  566.8	 9217.0	...
1427146	  691.4	  566.7	 9215.0	...
1427147	  691.3	  566.5	 9214.0	...
1427148	  691.1	  566.6	 9212.0	...
1427149	  690.9	  566.7	 9210.0	...
1427150	  690.8	  566.6	 9208.0	...
1427151	  690.8	  566.2	 9207.0	...
1427152	  690.9	  565.8	 9208.0	...
1427153	  691.1	  565.6	 9209.0	...
1427154	  691.3	  565.7	 9212.0	...
1427155	  691.6	  565.6	 9215.0	...
1427156	  691.9	  565.3	 9216.0	...
1427157	  692.1	  565.1	 9217.0	...
1427158	  692.1	  565.3	 9216.0	...
1427159	  691.8	  565.7	 9216.0	...
1427160	  691.4	  565.3	 9218.0	...
1427161	  691.0	  564.5	 9219.0	...
1427162	  690.7	  563.8	 9221.0	...
1427163	  691.2	  564.4	 9226.0	...
1427164	  691.8	  565.3	 9231.0	...
1427165	  692.3	  566.1	 9235.0	...
1427166	  692.3	  566.4	 9235.0	...
1427167	  692.3	  566.1	 9234.0	...
1427168	  691.9	  565.9	 9233.0	...
1427169	  691.5	  565.8	 9232.0	...
1427170	  690.8	  565.8	 9232.0	...
1427171	  690.5	  565.8	 9232.0	...
1427172	  690.6	  565.6	 9231.0	...
1427173	  690.9	  565.3	 9230.0	...
1427174	  691.1	  564.9	 9230.0	...
1427175	  691.0	  564.7	 9229.0	...
1427176	  691.0	  564.9	 9229.0	...
1427177	  691.2	  565.4	 9230.0	...
1427178	  691.2	  565.7	 9230.0	...
1427179	  690.9	  565.5	 9229.0	...
1427180	  690.6	  565.4	 9227.0	...
1427181	  690.4	  565.5	 9225.0	...
1427182	  690.7	  565.3	 9223.0	...
1427183	  690.9	  565.0	 9222.0	...
1427184	  690.8	  564.7	 9222.0	...
1427185	  690.4	  564.8	 9221.0	...
1427186	  690.0	  565.1	 9221.0	...
1427187	  689.9	  565.4	 9223.0	...
1427188	  690.0	  565.6	 9228.0	...
1427189	  690.2	  565.5	 9232.0	...
1427190	  690.3	  565.3	 9233.0	...
1427191	  690.4	  565.1	 9232.0	...
1427192	  690.1	  564.6	 9231.0	...
1427193	  689.9	  564.2	 9231.0	...
1427194	  689.7	  563.7	 9232.0	...
1427195	  689.6	  563.5	 9233.0	...
1427196	  689.5	  563.5	 9237.0	...
1427197	  689.9	  563.8	 9242.0	...
1427198	  690.4	  564.2	 9246.0	...
1427199	  690.4	  564.3	 9247.0	...
1427200	  690.0	  564.4	 9248.0	...
1427201	  689.5	  564.4	 9248.0	...
1427202	  690.0	  564.3	 9249.0	...
1427203	  690.5	  564.1	 9249.0	...
1427204	  690.8	  563.7	 9249.0	...
MSG	1427205 0000 _ Number On
1427205	  690.6	  563.3	 9249.0	...
1427206	  690.5	  563.4	 9248.0	...
1427207	  690.5	  563.7	 9247.0	...
1427208	  690.6	  563.9	 9248.0	...
1427209	  690.5	  563.9	 9253.0	...
1427210	  690.4	  564.0	 9258.0	...
1427211	  690.2	  564.2	 9261.0	...
1427212	  689.9	  564.3	 9258.0	...
1427213	  689.7	  564.5	 9255.0	...
1427214	  689.9	  564.6	 9252.0	...
1427215	  690.2	  564.8	 9253.0	...
1427216	  690.5	  564.5	 9253.0	...
1427217	  690.2	  564.1	 9256.0	...
1427218	  690.0	  563.7	 9260.0	...
1427219	  689.8	  563.7	 9263.0	...
1427220	  689.8	  564.0	 9264.0	...
1427221	  689.8	  564.3	 9264.0	...
1427222	  689.9	  564.5	 9263.0	...
1427223	  690.0	  564.4	 9261.0	...
1427224	  690.0	  564.3	 9260.0	...
1427225	  689.9	  564.3	 9258.0	...
1427226	  689.8	  564.4	 9255.0	...
1427227	  689.6	  564.5	 9256.0	...
1427228	  689.5	  564.7	 9259.0	...
1427229	  689.4	  564.7	 9263.0	...
1427230	  689.3	  564.8	 9264.0	...
1427231	  689.3	  564.8	 9265.0	...
1427232	  689.4	  564.7	 9267.0	...
1427233	  689.5	  564.4	 9267.0	...
1427234	  689.6	  564.4	 9266.0	...
1427235	  689.5	  564.5	 9264.0	...
1427236	  689.4	  564.4	 9262.0	...
1427237	  689.2	  564.2	 9261.0	...
1427238	  689.0	  563.9	 9260.0	...
1427239	  688.9	  563.7	 9262.0	...
1427240	  689.1	  563.5	 9269.0	...
1427241	  689.6	  563.6	 9275.0	...
1427242	  690.1	  563.8	 9279.0	...
1427243	  690.1	  564.0	 9279.0	...
1427244	  689.9	  563.9	 9279.0	...
1427245	  689.5	  563.9	 9278.0	...
1427246	  689.3	  563.7	 9276.0	...
1427247	  689.0	  563.5	 9275.0	...
1427248	  689.0	  563.5	 9279.0	...
1427249	  689.1	  563.6	 9285.0	...
1427250	  689.3	  563.6	 9291.0	...
1427251	  689.5	  563.8	 9291.0	...
1427252	  689.6	  563.9	 9290.0	...
1427253	  689.6	  564.0	 9289.0	...
1427254	  689.6	  563.9	 9287.0	...
1427255	  689.6	  564.0	 9286.0	...
1427256	  689.7	  564.2	 9287.0	...
1427257	  689.8	  564.5	 9289.0	...
1427258	  689.8	  564.1	 9292.0	...
1427259	  689.6	  563.7	 9292.0	...
1427260	  689.4	  563.7	 9294.0	...
1427261	  689.2	  564.1	 9295.0	...
1427262	  689.2	  564.5	 9295.0	...
1427263	  689.0	  564.5	 9294.0	...
1427264	  689.0	  564.7	 9294.0	...
1427265	  688.9	  565.0	 9294.0	...
1427266	  688.9	  565.2	 9296.0	...
1427267	  688.9	  565.2	 9294.0	...
1427268	  688.8	  564.5	 9291.0	...
1427269	  688.7	  563.7	 9295.0	...
1427270	  689.2	  563.2	 9303.0	...
1427271	  689.8	  563.4	 9311.0	...
1427272	  690.2	  563.8	 9312.0	...
1427273	  690.1	  564.1	 9312.0	...
1427274	  689.9	  564.5	 9313.0	...
1427275	  689.9	  564.6	 9311.0	...
1427276	  689.4	  564.4	 9308.0	...
1427277	  688.9	  563.9	 9302.0	...
1427278	  688.4	  563.5	 9297.0	...
1427279	  688.3	  563.5	 9296.0	...
1427280	  688.3	  563.6	 9301.0	...
1427281	  688.3	  563.7	 9306.0	...
1427282	  688.4	  563.5	 9309.0	...
1427283	  688.5	  563.4	 9309.0	...
1427284	  688.6	  563.2	 9310.0	...
1427285	  688.6	  563.3	 9311.0	...
1427286	  688.4	  563.4	 9312.0	...
1427287	  687.9	  563.5	 9312.0	...
1427288	  687.5	  563.4	 9309.0	...
1427289	  687.4	  563.3	 9309.0	...
1427290	  687.5	  563.3	 9308.0	...
1427291	  687.6	  563.4	 9307.0	...
1427292	  687.6	  563.4	 9305.0	...
1427293	  687.5	  563.4	 9302.0	...
1427294	  687.5	  563.4	 9302.0	...
1427295	  687.4	  563.5	 9300.0	...
1427296	  687.6	  563.7	 9300.0	...
1427297	  687.7	  563.8	 9303.0	...
1427298	  687.9	  563.8	 9306.0	...
1427299	  687.9	  563.8	 9310.0	...
1427300	  687.7	  563.7	 9310.0	...
1427301	  687.5	  563.5	 9309.0	...
1427302	  687.3	  563.1	 9307.0	...
1427303	  687.1	  562.9	 9306.0	...
1427304	  687.0	  562.8	 9305.0	...
1427305	  686.9	  562.7	 9307.0	...
1427306	  687.0	  562.7	 9314.0	...
1427307	  687.2	  562.6	 9320.0	...
1427308	  687.4	  562.5	 9326.0	...
1427309	  687.4	  562.4	 9327.0	...
1427310	  687.3	  562.5	 9329.0	...
1427311	  687.1	  562.3	 9330.0	...
1427312	  686.8	  562.2	 9331.0	...
1427313	  686.5	  562.0	 9332.0	...
1427314	  686.4	  562.0	 9333.0	...
1427315	  686.5	  562.0	 9334.0	...
1427316	  686.7	  562.0	 9337.0	...
1427317	  687.3	  562.5	 9341.0	...
1427318	  687.6	  563.0	 9346.0	...
1427319	  687.8	  562.5	 9342.0	...
1427320	  687.5	  561.7	 9336.0	...
1427321	  687.3	  560.9	 9331.0	...
1427322	  687.3	  560.9	 9332.0	...
1427323	  687.2	  560.8	 9333.0	...
1427324	  687.1	  560.8	 9334.0	...
1427325	  687.0	  560.7	 9333.0	...
1427326	  687.0	  560.6	 9333.0	...
1427327	  687.2	  560.6	 9333.0	...
1427328	  687.3	  560.7	 9339.0	...
1427329	  687.5	  560.9	 9344.0	...
1427330	  687.3	  561.1	 9348.0	...
1427331	  687.2	  561.1	 9348.0	...
1427332	  687.1	  561.2	 9348.0	...
1427333	  687.0	  561.3	 9348.0	...
1427334	  686.8	  561.4	 9349.0	...
1427335	  686.5	  561.5	 9350.0	...
1427336	  686.2	  561.5	 9350.0	...
1427337	  686.0	  561.5	 9347.0	...
1427338	  685.9	  561.5	 9344.0	...
1427339	  686.1	  561.3	 9346.0	...
1427340	  686.4	  561.1	 9350.0	...
1427341	  686.7	  561.3	 9351.0	...
1427342	  686.8	  561.7	 9348.0	...
1427343	  686.9	  561.9	 9347.0	...
1427344	  687.0	  561.9	 9351.0	...
1427345	  687.1	  561.9	 9354.0	...
1427346	  687.1	  561.8	 9355.0	...
1427347	  687.1	  561.5	 9356.0	...
1427348	  687.0	  561.2	 9357.0	...
1427349	  687.0	  560.8	 9358.0	...
1427350	  687.1	  560.5	 9357.0	...
1427351	  686.9	  560.3	 9357.0	...
1427352	  686.6	  560.2	 9360.0	...
1427353	  686.5	  560.3	 9362.0	...
1427354	  686.7	  560.8	 9363.0	...
1427355	  686.9	  561.3	 9363.0	...
1427356	  686.8	  561.6	 9364.0	...
1427357	  686.7	  561.7	 9366.0	...
1427358	  686.9	  561.9	 9367.0	...
1427359	  687.2	  562.0	 9366.0	...
1427360	  687.4	  561.9	 9366.0	...
1427361	  687.4	  561.8	 9368.0	...
1427362	  687.3	  561.6	 9370.0	...
1427363	  687.2	  561.1	 9371.0	...
1427364	  687.2	  560.7	 9373.0	...
1427365	  687.3	  560.6	 9375.0	...
1427366	  687.0	  560.7	 9372.0	...
1427367	  686.8	  560.6	 9367.0	...
1427368	  686.5	  560.5	 9363.0	...
1427369	  686.7	  560.4	 9371.0	...
1427370	  686.9	  560.3	 9378.0	...
1427371	  687.0	  560.2	 9383.0	...
1427372	  687.1	  560.3	 9387.0	...
1427373	  687.1	  560.4	 9391.0	...
1427374	  687.4	  560.5	 9395.0	...
1427375	  687.6	  560.5	 9395.0	...
1427376	  687.5	  560.5	 9395.0	...
1427377	  687.0	  560.6	 9391.0	...
1427378	  686.4	  560.8	 9388.0	...
1427379	  686.4	  560.9	 9388.0	...
1427380	  686.6	  560.9	 9393.0	...
1427381	  686.8	  561.2	 9398.0	...
1427382	  686.8	  561.5	 9396.0	...
1427383	  686.8	  561.3	 9394.0	...
1427384	  686.8	  560.7	 9394.0	...
1427385	  686.6	  560.2	 9399.0	...
1427386	  686.4	  560.4	 9402.0	...
1427387	  686.2	  560.7	 9404.0	...
1427388	  686.1	  560.8	 9406.0	...
1427389	  686.1	  560.5	 9407.0	...
1427390	  686.3	  560.1	 9410.0	...
1427391	  686.7	  560.5	 9411.0	...
1427392	  687.2	  561.3	 9410.0	...
1427393	  687.4	  561.7	 9409.0	...
1427394	  687.4	  561.4	 9407.0	...
1427395	  687.0	  561.1	 9406.0	...
1427396	  686.6	  561.2	 9405.0	...
1427397	  686.2	  561.0	 9405.0	...
1427398	  686.1	  560.8	 9409.0	...
1427399	  686.1	  560.6	 9414.0	...
1427400	  685.7	  560.8	 9418.0	...
1427401	  685.3	  561.1	 9417.0	...
1427402	  685.0	  561.5	 9419.0	...
1427403	  685.2	  561.1	 9421.0	...
1427404	  685.4	  560.6	 9424.0	...
1427405	  685.6	  560.0	 9426.0	...
1427406	  686.4	  560.3	 9428.0	...
1427407	  687.1	  560.4	 9429.0	...
1427408	  687.5	  560.7	 9425.0	...
1427409	  687.1	  560.6	 9421.0	...
1427410	  686.7	  560.5	 9418.0	...
1427411	  686.5	  560.1	 9419.0	...
1427412	  686.4	  559.7	 9419.0	...
1427413	  686.4	  559.6	 9422.0	...
1427414	  686.4	  559.6	 9430.0	...
1427415	  686.8	  559.7	 9438.0	...
1427416	  687.2	  559.9	 9443.0	...
1427417	  687.6	  560.0	 9446.0	...
1427418	  687.5	  560.2	 9444.0	...
1427419	  687.4	  560.2	 9441.0	...
1427420	  687.5	  560.1	 9438.0	...
1427421	  687.7	  560.3	 9439.0	...
1427422	  687.5	  560.7	 9439.0	...
1427423	  687.1	  560.9	 9438.0	...
1427424	  686.6	  560.5	 9436.0	...
1427425	  686.5	  560.0	 9435.0	...
1427426	  686.4	  559.8	 9434.0	...
1427427	  686.4	  559.7	 9434.0	...
1427428	  686.2	  559.5	 9433.0	...
1427429	  686.0	  559.3	 9432.0	...
1427430	  686.0	  559.3	 9431.0	...
1427431	  686.0	  559.2	 9431.0	...
1427432	  686.0	  559.1	 9436.0	...
1427433	  686.4	  559.7	 9444.0	...
1427434	  686.8	  560.4	 9452.0	...
1427435	  687.2	  560.8	 9454.0	...
1427436	  686.6	  560.0	 9454.0	...
1427437	  686.0	  559.2	 9453.0	...
1427438	  685.2	  558.8	 9454.0	...
1427439	  685.1	  559.0	 9455.0	...
1427440	  685.3	  559.1	 9455.0	...
1427441	  685.7	  559.5	 9455.0	...
1427442	  686.0	  559.9	 9455.0	...
1427443	  686.0	  560.4	 9455.0	...
1427444	  685.9	  560.4	 9455.0	...
1427445	  685.9	  560.6	 9454.0	...
1427446	  686.4	  560.6	 9458.0	...
1427447	  686.9	  560.3	 9461.0	...
1427448	  687.4	  559.8	 9465.0	...
1427449	  687.3	  559.5	 9464.0	...
1427450	  686.9	  559.5	 9463.0	...
1427451	  686.5	  559.4	 9462.0	...
1427452	  686.1	  559.2	 9463.0	...
1427453	  686.0	  558.9	 9466.0	...
1427454	  685.9	  559.1	 9469.0	...
1427455	  685.9	  559.4	 9471.0	...
1427456	  685.9	  559.6	 9474.0	...
1427457	  686.5	  559.5	 9475.0	...
1427458	  687.0	  559.4	 9473.0	...
1427459	  687.4	  559.4	 9468.0	...
1427460	  687.3	  559.4	 9462.0	...
1427461	  687.2	  559.3	 9459.0	...
1427462	  687.1	  558.8	 9458.0	...
1427463	  687.0	  558.4	 9457.0	...
1427464	  686.6	  558.0	 9457.0	...
1427465	  686.3	  558.5	 9459.0	...
1427466	  686.0	  559.1	 9462.0	...
1427467	  685.8	  559.3	 9469.0	...
1427468	  685.7	  558.9	 9472.0	...
1427469	  685.6	  558.5	 9469.0	...
1427470	  685.6	  558.3	 9464.0	...
1427471	  685.6	  558.6	 9460.0	...
1427472	  685.6	  559.2	 9463.0	...
1427473	  685.6	  559.6	 9468.0	...
1427474	  685.6	  559.4	 9472.0	...
1427475	  685.9	  559.4	 9474.0	...
1427476	  686.2	  559.5	 9474.0	...
1427477	  686.3	  559.5	 9474.0	...
1427478	  686.0	  559.1	 9473.0	...
1427479	  685.9	  558.7	 9474.0	...
1427480	  686.0	  558.8	 9475.0	...
1427481	  686.2	  559.2	 9477.0	...
1427482	  686.2	  559.4	 9479.0	...
1427483	  686.2	  559.1	 9480.0	...
1427484	  685.9	  558.7	 9480.0	...
1427485	  685.7	  558.5	 9481.0	...
1427486	  685.5	  558.6	 9483.0	...
1427487	  685.2	  558.8	 9485.0	...
1427488	  684.9	  558.9	 9487.0	...
1427489	  685.1	  559.0	 9489.0	...
1427490	  685.6	  558.9	 9488.0	...
1427491	  686.1	  558.6	 9486.0	...
1427492	  686.2	  558.4	 9483.0	...
1427493	  686.2	  558.3	 9486.0	...
1427494	  686.2	  558.2	 9489.0	...
1427495	  686.1	  558.3	 9491.0	...
1427496	  685.9	  558.3	 9492.0	...
1427497	  685.7	  558.4	 9494.0	...
1427498	  685.8	  558.4	 9495.0	...
1427499	  685.9	  558.3	 9495.0	...
1427500	  686.0	  558.2	 9495.0	...
1427501	  686.0	  558.1	 9495.0	...
1427502	  685.7	  558.1	 9495.0	...
1427503	  685.4	  558.1	 9491.0	...
1427504	  685.0	  558.1	 9487.0	...
1427505	  684.7	  557.9	 9483.0	...
1427506	  684.5	  557.8	 9484.0	...
1427507	  684.4	  557.8	 9484.0	...
1427508	  684.2	  558.1	 9484.0	...
1427509	  684.2	  558.4	 9484.0	...
1427510	  684.1	  558.4	 9488.0	...
1427511	  684.2	  558.5	 9492.0	...
1427512	  684.2	  558.5	 9496.0	...
1427513	  684.3	  558.5	 9495.0	...
1427514	  684.5	  558.5	 9494.0	...
1427515	  684.7	  558.3	 9495.0	...
1427516	  684.8	  558.2	 9497.0	...
1427517	  684.9	  558.0	 9500.0	...
1427518	  684.7	  557.8	 9497.0	...
MSG	1427519 0000 _ Number Off
1427519	  684.6	  557.5	 9492.0	...
1427520	  684.4	  557.3	 9488.0	...
1427521	  684.5	  557.2	 9488.0	...
1427522	  684.3	  557.3	 9495.0	...
1427523	  684.1	  557.1	 9502.0	...
1427524	  683.9	  556.9	 9508.0	...
1427525	  684.0	  556.9	 9508.0	...
1427526	  684.1	  557.2	 9508.0	...
1427527	  684.2	  557.4	 9509.0	...
1427528	  683.9	  557.4	 9509.0	...
1427529	  683.9	  557.4	 9510.0	...
1427530	  683.9	  557.1	 9510.0	...
1427531	  684.0	  556.7	 9514.0	...
1427532	  684.0	  556.2	 9519.0	...
1427533	  684.0	  556.1	 9522.0	...
1427534	  684.1	  556.5	 9519.0	...
1427535	  684.2	  556.9	 9516.0	...
1427536	  684.3	  557.1	 9514.0	...
1427537	  684.5	  557.0	 9514.0	...
1427538	  684.4	  556.9	 9514.0	...
1427539	  684.1	  557.0	 9514.0	...
1427540	  683.8	  557.1	 9515.0	...
1427541	  683.7	  557.0	 9516.0	...
1427542	  683.9	  556.7	 9518.0	...
1427543	  684.0	  556.5	 9521.0	...
1427544	  684.1	  556.6	 9526.0	...
1427545	  684.0	  556.7	 9531.0	...
1427546	  684.2	  556.7	 9534.0	...
1427547	  684.5	  556.6	 9534.0	...
1427548	  684.5	  556.7	 9535.0	...
1427549	  684.3	  556.8	 9534.0	...
1427550	  684.0	  556.9	 9533.0	...
1427551	  684.1	  556.9	 9532.0	...
1427552	  684.1	  556.7	 9532.0	...
1427553	  684.1	  556.2	 9533.0	...
1427554	  684.1	  555.7	 9534.0	...
1427555	  684.1	  555.4	 9533.0	...
1427556	  684.0	  555.2	 9531.0	...
1427557	  684.1	  555.6	 9530.0	...
1427558	  684.0	  556.1	 9532.0	...
1427559	  684.0	  556.6	 9535.0	...
1427560	  683.9	  556.2	 9539.0	...
1427561	  683.5	  555.7	 9537.0	...
1427562	  683.1	  555.3	 9537.0	...
1427563	  682.6	  555.3	 9536.0	...
1427564	  682.6	  555.3	 9536.0	...
1427565	  682.5	  555.3	 9535.0	...
1427566	  682.5	  555.2	 9538.0	...
1427567	  682.7	  555.3	 9541.0	...
1427568	  683.0	  555.4	 9543.0	...
1427569	  683.2	  555.6	 9543.0	...
1427570	  683.5	  555.8	 9542.0	...
1427571	  683.7	  555.9	 9541.0	...
1427572	  683.9	  555.8	 9544.0	...
1427573	  684.0	  555.8	 9548.0	...
1427574	  684.1	  555.9	 9553.0	...
1427575	  683.5	  556.0	 9553.0	...
1427576	  682.9	  556.0	 9551.0	...
1427577	  682.4	  556.0	 9550.0	...
1427578	  682.4	  556.0	 9550.0	...
1427579	  682.5	  556.0	 9552.0	...
1427580	  682.5	  556.0	 9554.0	...
1427581	  682.4	  556.0	 9555.0	...
1427582	  682.3	  556.1	 9556.0	...
1427583	  682.3	  556.2	 9556.0	...
1427584	  682.3	  556.3	 9558.0	...
1427585	  682.9	  556.1	 9562.0	...
1427586	  683.6	  555.4	 9566.0	...
1427587	  683.8	  555.0	 9565.0	...
1427588	  683.3	  554.7	 9563.0	...
1427589	  682.9	  555.0	 9560.0	...
1427590	  683.1	  555.0	 9562.0	...
1427591	  683.3	  555.2	 9566.0	...
1427592	  683.5	  555.4	 9571.0	...
1427593	  683.4	  555.6	 9572.0	...
1427594	  683.1	  555.6	 9573.0	...
1427595	  682.9	  554.9	 9574.0	...
1427596	  682.8	  554.1	 9578.0	...
1427597	  682.9	  553.7	 9582.0	...
1427598	  682.5	  554.2	 9583.0	...
1427599	  682.0	  554.5	 9580.0	...
1427600	  681.6	  554.2	 9579.0	...
1427601	  681.6	  553.3	 9580.0	...
1427602	  681.6	  552.6	 9582.0	...
1427603	  681.5	  552.0	 9583.0	...
1427604	  681.4	  552.0	 9583.0	...
1427605	  681.4	  552.1	 9584.0	...
1427606	  681.5	  552.2	 9589.0	...
1427607	  681.5	  552.4	 9595.0	...
1427608	  681.7	  552.4	 9598.0	...
1427609	  681.8	  552.6	 9595.0	...
1427610	  681.9	  552.8	 9594.0	...
1427611	  681.8	  553.0	 9596.0	...
1427612	  681.8	  552.8	 9598.0	...
1427613	  681.6	  552.5	 9599.0	...
1427614	  681.4	  552.3	 9598.0	...
1427615	  681.8	  552.3	 9599.0	...
1427616	  682.2	  552.3	 9600.0	...
1427617	  682.7	  552.6	 9600.0	...
1427618	  682.8	  553.0	 9600.0	...
1427619	  682.4	  552.9	 9602.0	...
1427620	  682.1	  552.6	 9603.0	...
1427621	  681.9	  552.4	 9604.0	...
1427622	  682.3	  552.5	 9604.0	...
1427623	  682.5	  552.5	 9605.0	...
1427624	  682.3	  552.4	 9606.0	...
1427625	  682.0	  552.4	 9604.0	...
1427626	  681.7	  552.4	 9601.0	...
1427627	  682.0	  552.5	 9605.0	...
1427628	  682.3	  552.3	 9611.0	...
1427629	  682.6	  552.1	 9621.0	...
1427630	  682.5	  552.0	 9624.0	...
1427631	  682.1	  552.0	 9626.0	...
1427632	  681.6	  552.0	 9624.0	...
1427633	  681.3	  552.2	 9623.0	...
1427634	  681.4	  552.3	 9622.0	...
1427635	  681.7	  552.3	 9626.0	...
1427636	  681.4	  552.2	 9630.0	...
1427637	  681.1	  552.1	 9633.0	...
1427638	  680.9	  552.0	 9632.0	...
1427639	  681.1	  551.9	 9632.0	...
1427640	  681.3	  551.8	 9633.0	...
1427641	  681.3	  551.8	 9636.0	...
1427642	  680.8	  551.5	 9638.0	...
1427643	  680.4	  551.1	 9638.0	...
1427644	  680.2	  551.1	 9638.0	...
1427645	  680.6	  551.4	 9638.0	...
1427646	  680.7	  551.4	 9638.0	...
1427647	  680.8	  551.0	 9644.0	...
1427648	  681.0	  550.7	 9651.0	...
1427649	  681.3	  550.7	 9658.0	...
1427650	  681.6	  550.8	 9658.0	...
1427651	  681.7	  550.9	 9657.0	...
1427652	  681.6	  550.9	 9655.0	...
1427653	  681.5	  550.9	 9653.0	...
1427654	  681.2	  550.9	 9653.0	...
1427655	  680.9	  551.0	 9652.0	...
1427656	  680.9	  551.1	 9650.0	...
1427657	  681.0	  551.1	 9651.0	...
1427658	  681.0	  551.1	 9654.0	...
1427659	  680.8	  551.0	 9658.0	...
1427660	  680.6	  550.9	 9659.0	...
1427661	  680.5	  550.7	 9659.0	...
1427662	  680.3	  550.6	 9658.0	...
1427663	  680.3	  550.6	 9659.0	...
1427664	  680.3	  550.6	 9661.0	...
1427665	  680.3	  550.7	 9662.0	...
1427666	  680.2	  550.7	 9662.0	...
1427667	  680.2	  550.8	 9664.0	...
1427668	  680.4	  551.0	 9667.0	...
1427669	  680.6	  551.1	 9669.0	...
1427670	  680.7	  551.1	 9669.0	...
1427671	  680.7	  551.2	 9668.0	...
1427672	  680.7	  551.3	 9669.0	...
1427673	  680.5	  550.5	 9671.0	...
1427674	  680.1	  549.6	 9674.0	...
1427675	  679.7	  548.7	 9675.0	...
1427676	  679.7	  548.8	 9674.0	...
1427677	  679.8	  548.9	 9673.0	...
1427678	  679.9	  549.0	 9675.0	...
1427679	  680.0	  549.1	 9676.0	...
1427680	  680.0	  549.1	 9676.0	...
1427681	  679.9	  549.1	 9672.0	...
1427682	  679.9	  549.2	 9670.0	...
1427683	  679.9	  549.1	 9670.0	...
1427684	  679.7	  548.9	 9671.0	...
1427685	  679.7	  548.6	 9673.0	...
1427686	  679.7	  548.4	 9676.0	...
1427687	  679.9	  548.4	 9678.0	...
1427688	  680.0	  548.4	 9680.0	...
1427689	  679.8	  548.3	 9682.0	...
1427690	  679.5	  548.3	 9683.0	...
1427691	  679.5	  548.2	 9688.0	...
1427692	  679.8	  548.3	 9694.0	...
1427693	  680.1	  548.7	 9700.0	...
1427694	  680.1	  549.0	 9700.0	...
1427695	  680.1	  549.3	 9700.0	...
1427696	  680.0	  549.5	 9700.0	...
1427697	  680.0	  549.2	 9700.0	...
1427698	  679.6	  548.7	 9700.0	...
1427699	  679.3	  548.2	 9697.0	...
1427700	  679.1	  548.0	 9695.0	...
1427701	  679.3	  547.9	 9699.0	...
1427702	  679.5	  547.7	 9705.0	...
1427703	  679.6	  547.4	 9711.0	...
1427704	  679.7	  547.1	 9711.0	...
1427705	  680.1	  547.4	 9711.0	...
1427706	  680.3	  547.8	 9711.0	...
1427707	  680.3	  548.2	 9711.0	...
1427708	  680.2	  548.2	 9714.0	...
1427709	  680.0	  548.1	 9718.0	...
1427710	  680.1	  548.1	 9722.0	...
1427711	  680.1	  548.1	 9723.0	...
1427712	  680.1	  548.0	 9723.0	...
1427713	  680.1	  547.8	 9724.0	...
1427714	  680.1	  547.3	 9725.0	...
1427715	  679.7	  546.9	 9724.0	...
1427716	  679.4	  546.7	 9723.0	...
1427717	  679.3	  546.6	 9723.0	...
1427718	  679.6	  546.6	 9728.0	...
1427719	  679.8	  546.6	 9733.0	...
1427720	  679.6	  546.8	 9738.0	...
1427721	  679.3	  547.0	 9735.0	...
1427722	  679.3	  547.2	 9732.0	...
1427723	  679.5	  547.1	 9730.0	...
1427724	  679.8	  547.1	 9734.0	...
1427725	  679.9	  547.1	 9737.0	...
1427726	  679.7	  546.9	 9737.0	...
1427727	  679.2	  546.6	 9735.0	...
1427728	  678.7	  546.3	 9735.0	...
1427729	  678.5	  546.2	 9739.0	...
MSG	1427730 0000 _ Number On
1427730	  678.5	  546.2	 9737.0	...
1427731	  678.7	  546.4	 9734.0	...
1427732	  679.0	  546.6	 9734.0	...
1427733	  679.3	  546.8	 9737.0	...
1427734	  679.4	  546.8	 9741.0	...
1427735	  679.2	  546.6	 9741.0	...
1427736	  678.9	  546.6	 9741.0	...
1427737	  678.6	  546.5	 9742.0	...
1427738	  678.7	  546.6	 9748.0	...
1427739	  679.0	  546.6	 9753.0	...
1427740	  679.2	  546.5	 9756.0	...
1427741	  679.4	  546.3	 9753.0	...
1427742	  679.6	  546.1	 9752.0	...
1427743	  679.5	  546.0	 9752.0	...
1427744	  679.4	  546.1	 9754.0	...
1427745	  679.3	  546.1	 9757.0	...
1427746	  679.3	  545.9	 9760.0	...
1427747	  679.2	  545.7	 9760.0	...
1427748	  679.1	  545.6	 9761.0	...
1427749	  679.0	  545.7	 9765.0	...
1427750	  678.9	  545.5	 9770.0	...
1427751	  678.9	  545.3	 9773.0	...
1427752	  678.9	  545.1	 9773.0	...
1427753	  678.9	  544.9	 9774.0	...
1427754	  679.0	  544.8	 9779.0	...
1427755	  679.1	  544.7	 9784.0	...
1427756	  679.1	  544.7	 9789.0	...
1427757	  679.0	  544.8	 9789.0	...
1427758	  678.9	  544.9	 9790.0	...
1427759	  678.9	  545.0	 9791.0	...
1427760	  678.9	  544.9	 9791.0	...
1427761	  678.9	  544.7	 9792.0	...
1427762	  678.9	  544.5	 9793.0	...
1427763	  678.9	  544.2	 9793.0	...
1427764	  678.9	  544.1	 9790.0	...
1427765	  678.9	  544.0	 9788.0	...
1427766	  679.0	  544.0	 9788.0	...
1427767	  679.0	  543.9	 9790.0	...
1427768	  679.2	  543.9	 9792.0	...
1427769	  679.3	  543.9	 9795.0	...
1427770	  679.5	  543.9	 9797.0	...
1427771	  679.5	  544.3	 9799.0	...
1427772	  679.7	  544.7	 9799.0	...
1427773	  679.9	  545.1	 9798.0	...
1427774	  679.8	  544.9	 9797.0	...
1427775	  679.5	  544.6	 9805.0	...
1427776	  679.2	  544.1	 9813.0	...
1427777	  679.0	  543.8	 9817.0	...
1427778	  678.8	  544.0	 9811.0	...
1427779	  678.7	  544.3	 9806.0	...
1427780	  679.0	  544.6	 9804.0	...
1427781	  679.3	  544.4	 9804.0	...
1427782	  679.2	  544.3	 9806.0	...
1427783	  678.8	  544.3	 9808.0	...
1427784	  678.4	  544.5	 9808.0	...
1427785	  678.3	  544.0	 9807.0	...
1427786	  678.5	  543.5	 9815.0	...
1427787	  678.8	  542.9	 9825.0	...
1427788	  679.0	  542.9	 9832.0	...
1427789	  678.9	  542.7	 9830.0	...
1427790	  678.8	  542.6	 9828.0	...
1427791	  679.0	  542.5	 9828.0	...
1427792	  679.4	  542.8	 9827.0	...
1427793	  679.8	  543.0	 9827.0	...
1427794	  679.9	  543.1	 9828.0	...
1427795	  679.4	  543.2	 9830.0	...
1427796	  678.9	  543.3	 9831.0	...
1427797	  678.7	  543.3	 9834.0	...
1427798	  678.9	  543.1	 9837.0	...
1427799	  679.1	  543.0	 9840.0	...
1427800	  679.1	  542.6	 9845.0	...
1427801	  679.0	  542.2	 9847.0	...
1427802	  678.9	  541.9	 9850.0	...
1427803	  678.9	  541.9	 9850.0	...
1427804	  678.8	  542.2	 9851.0	...
1427805	  678.8	  542.6	 9851.0	...
1427806	  678.8	  542.9	 9854.0	...
1427807	  678.8	  543.0	 9857.0	...
1427808	  678.7	  543.0	 9861.0	...
1427809	  678.8	  542.9	 9863.0	...
1427810	  679.0	  542.8	 9864.0	...
1427811	  679.2	  542.6	 9864.0	...
1427812	  679.3	  542.4	 9865.0	...
1427813	  679.1	  542.2	 9865.0	...
1427814	  678.9	  542.0	 9864.0	...
1427815	  678.8	  542.0	 9864.0	...
1427816	  678.8	  541.8	 9867.0	...
1427817	  678.9	  541.5	 9870.0	...
1427818	  679.0	  541.1	 9875.0	...
1427819	  679.1	  540.8	 9877.0	...
1427820	  679.1	  540.8	 9878.0	...
1427821	  679.1	  540.7	 9876.0	...
1427822	  679.1	  540.6	 9874.0	...
1427823	  679.1	  540.8	 9872.0	...
1427824	  679.1	  541.0	 9871.0	...
1427825	  678.7	  540.8	 9871.0	...
1427826	  678.2	  540.2	 9870.0	...
1427827	  677.7	  539.5	 9869.0	...
1427828	  677.6	  539.4	 9873.0	...
1427829	  677.7	  539.3	 9878.0	...
1427830	  678.0	  539.4	 9883.0	...
1427831	  678.2	  539.5	 9884.0	...
1427832	  678.2	  539.7	 9886.0	...
1427833	  678.2	  539.7	 9888.0	...
1427834	  678.2	  539.7	 9889.0	...
1427835	  678.4	  539.7	 9892.0	...
1427836	  678.5	  539.7	 9895.0	...
1427837	  678.7	  539.7	 9898.0	...
1427838	  678.8	  539.6	 9898.0	...
1427839	  678.9	  539.5	 9900.0	...
1427840	  678.9	  539.4	 9902.0	...
1427841	  678.8	  539.2	 9903.0	...
1427842	  678.5	  539.3	 9904.0	...
1427843	  678.4	  539.4	 9904.0	...
1427844	  678.3	  539.6	 9906.0	...
1427845	  678.4	  539.9	 9907.0	...
1427846	  678.2	  540.1	 9907.0	...
1427847	  678.0	  539.8	 9905.0	...
1427848	  677.9	  539.3	 9911.0	...
1427849	  678.0	  538.7	 9919.0	...
1427850	  678.2	  538.7	 9927.0	...
1427851	  678.2	  538.6	 9923.0	...
1427852	  678.3	  538.8	 9919.0	...
1427853	  678.3	  539.0	 9915.0	...
1427854	  678.4	  539.0	 9915.0	...
1427855	  678.5	  538.7	 9917.0	...
1427856	  678.6	  538.7	 9919.0	...
1427857	  678.6	  539.1	 9921.0	...
1427858	  678.6	  539.4	 9922.0	...
1427859	  678.6	  539.1	 9925.0	...
1427860	  678.6	  538.7	 9928.0	...
1427861	  678.6	  538.3	 9935.0	...
1427862	  678.4	  538.2	 9939.0	...
1427863	  678.1	  537.8	 9945.0	...
1427864	  677.7	  537.5	 9946.0	...
1427865	  677.6	  537.2	 9948.0	...
1427866	  677.8	  537.2	 9951.0	...
1427867	  678.3	  537.5	 9955.0	...
1427868	  678.8	  537.8	 9958.0	...
1427869	  678.5	  538.2	 9955.0	...
1427870	  677.9	  538.2	 9952.0	...
1427871	  677.4	  538.2	 9949.0	...
1427872	  677.4	  538.1	 9953.0	...
1427873	  677.6	  538.0	 9957.0	...
1427874	  677.9	  537.8	 9961.0	...
1427875	  677.8	  537.3	 9963.0	...
1427876	  677.4	  536.8	 9965.0	...
1427877	  677.0	  537.2	 9965.0	...
1427878	  676.9	  537.9	 9962.0	...
1427879	  677.2	  538.6	 9960.0	...
1427880	  677.7	  538.3	 9958.0	...
1427881	  677.9	  537.9	 9957.0	...
1427882	  677.7	  537.6	 9955.0	...
1427883	  677.6	  537.4	 9956.0	...
1427884	  677.6	  537.4	 9958.0	...
1427885	  677.5	  537.1	 9957.0	...
1427886	  677.2	  536.8	 9955.0	...
1427887	  677.0	  536.6	 9952.0	...
1427888	  677.0	  536.8	 9960.0	...
1427889	  677.2	  536.7	 9968.0	...
1427890	  677.5	  536.6	 9973.0	...
1427891	  677.5	  536.5	 9972.0	...
1427892	  677.5	  536.5	 9970.0	...
1427893	  677.5	  536.5	 9970.0	...
1427894	  677.4	  536.6	 9972.0	...
1427895	  677.1	  536.6	 9977.0	...
1427896	  676.9	  536.5	 9981.0	...
1427897	  676.6	  536.5	 9981.0	...
1427898	  676.7	  536.2	 9980.0	...
1427899	  676.7	  535.8	 9978.0	...
1427900	  676.7	  535.5	 9979.0	...
1427901	  676.6	  535.5	 9985.0	...
1427902	  676.4	  535.5	 9990.0	...
1427903	  676.3	  535.4	 9993.0	...
1427904	  676.4	  535.3	 9993.0	...
1427905	  676.4	  535.2	 9995.0	...
1427906	  676.5	  535.2	 9998.0	...
1427907	  676.5	  535.5	10000.0	...
1427908	  676.4	  535.9	10000.0	...
1427909	  676.2	  536.3	10001.0	...
1427910	  676.0	  536.2	10002.0	...
1427911	  675.9	  536.0	10003.0	...
1427912	  675.8	  535.8	10003.0	...
1427913	  675.7	  535.6	10003.0	...
1427914	  675.6	  535.6	10003.0	...
1427915	  675.7	  535.7	10005.0	...
1427916	  676.1	  535.7	10008.0	...
1427917	  676.5	  535.6	10012.0	...
1427918	  676.7	  534.9	10016.0	...
1427919	  676.6	  534.3	10019.0	...
1427920	  676.1	  533.9	10020.0	...
1427921	  675.7	  534.1	10019.0	...
1427922	  675.1	  534.3	10019.0	...
1427923	  675.0	  534.4	10020.0	...
1427924	  674.9	  534.6	10022.0	...
1427925	  674.8	  534.7	10023.0	...
1427926	  674.8	  534.3	10028.0	...
1427927	  674.7	  533.9	10031.0	...
1427928	  674.6	  533.5	10032.0	...
1427929	  674.5	  533.5	10030.0	...
1427930	  674.6	  533.3	10031.0	...
1427931	  675.1	  533.2	10034.0	...
1427932	  675.5	  533.3	10036.0	...
1427933	  675.8	  533.4	10036.0	...
1427934	  675.9	  533.5	10036.0	...
1427935	  675.9	  533.6	10035.0	...
1427936	  675.4	  533.5	10036.0	...
1427937	  674.9	  533.4	10035.0	...
1427938	  674.4	  533.2	10034.0	...
1427939	  674.6	  532.9	10039.0	...
1427940	  674.7	  532.8	10043.0	...
1427941	  674.8	  532.7	10054.0	...
1427942	  675.0	  532.8	10061.0	...
1427943	  675.2	  532.9	10067.0	...
1427944	  675.2	  533.1	10069.0	...
1427945	  675.0	  533.2	10072.0	...
1427946	  674.8	  533.5	10067.0	...
1427947	  674.5	  533.6	10061.0	...
1427948	  674.4	  533.8	10055.0	...
1427949	  674.4	  533.8	10056.0	...
1427950	  674.5	  533.8	10057.0	...
1427951	  674.8	  533.7	10061.0	...
1427952	  675.0	  533.6	10065.0	...
1427953	  675.1	  533.6	10069.0	...
1427954	  674.8	  533.2	10070.0	...
1427955	  674.5	  532.7	10067.0	...
1427956	  674.2	  532.5	10063.0	...
1427957	  673.8	  532.7	10060.0	...
1427958	  673.5	  533.0	10064.0	...
1427959	  673.4	  533.1	10071.0	...
1427960	  673.7	  533.1	10077.0	...
1427961	  674.1	  532.9	10078.0	...
1427962	  674.4	  532.6	10076.0	...
1427963	  674.5	  532.2	10080.0	...
1427964	  674.5	  531.9	10086.0	...
1427965	  674.7	  531.7	10096.0	...
1427966	  674.8	  531.7	10102.0	...
1427967	  675.0	  531.6	10107.0	...
1427968	  674.9	  531.6	10108.0	...
1427969	  674.7	  531.9	10107.0	...
1427970	  674.6	  532.2	10108.0	...
1427971	  674.9	  532.4	10109.0	...
1427972	  675.3	  532.3	10110.0	...
1427973	  675.8	  532.3	10111.0	...
1427974	  675.9	  532.2	10107.0	...
1427975	  675.9	  532.2	10104.0	...
1427976	  675.6	  532.3	10101.0	...
1427977	  675.0	  532.3	10101.0	...
1427978	  674.6	  532.1	10103.0	...
1427979	  674.2	  531.8	10105.0	...
1427980	  674.2	  531.5	10106.0	...
1427981	  674.1	  531.6	10107.0	...
1427982	  674.0	  531.5	10108.0	...
1427983	  674.2	  531.4	10114.0	...
1427984	  674.4	  531.2	10118.0	...
1427985	  674.6	  531.1	10122.0	...
1427986	  674.5	  531.0	10122.0	...
1427987	  674.4	  530.7	10123.0	...
1427988	  674.4	  530.4	10124.0	...
1427989	  674.6	  530.4	10125.0	...
1427990	  675.1	  530.8	10127.0	...
1427991	  675.5	  531.2	10129.0	...
1427992	  675.5	  531.3	10131.0	...
1427993	  675.1	  531.3	10131.0	...
1427994	  674.7	  531.4	10131.0	...
1427995	  674.7	  531.6	10131.0	...
1427996	  674.7	  531.9	10131.0	...
1427997	  674.7	  532.2	10134.0	...
1427998	  674.7	  532.3	10142.0	...
1427999	  674.7	  532.3	10149.0	...
1428000	  674.8	  532.2	10147.0	...
1428001	  674.8	  532.0	10138.0	...
1428002	  674.9	  531.8	10130.0	...
1428003	  675.0	  531.6	10133.0	...
1428004	  675.0	  531.5	10138.0	...
1428005	  674.9	  531.4	10142.0	...
1428006	  674.9	  531.3	10147.0	...
1428007	  674.9	  531.2	10152.0	...
1428008	  674.8	  531.1	10157.0	...
1428009	  674.7	  531.1	10160.0	...
1428010	  674.8	  531.0	10162.0	...
1428011	  674.9	  531.0	10163.0	...
1428012	  675.0	  531.0	10165.0	...
1428013	  675.0	  531.0	10168.0	...
1428014	  675.0	  530.9	10170.0	...
1428015	  674.9	  530.9	10170.0	...
1428016	  674.9	  530.8	10168.0	...
1428017	  674.8	  530.8	10164.0	...
1428018	  674.6	  530.8	10160.0	...
1428019	  674.4	  530.9	10158.0	...
1428020	  674.3	  530.9	10163.0	...
1428021	  674.4	  531.1	10168.0	...
1428022	  674.7	  531.6	10175.0	...
1428023	  674.9	  532.1	10176.0	...
1428024	  675.1	  532.4	10176.0	...
1428025	  675.0	  532.4	10175.0	...
1428026	  674.8	  531.9	10174.0	...
1428027	  674.5	  531.4	10174.0	...
1428028	  674.3	  530.9	10174.0	...
1428029	  674.2	  530.9	10173.0	...
1428030	  674.2	  531.0	10172.0	...
1428031	  674.1	  530.9	10175.0	...
1428032	  674.1	  530.9	10178.0	...
1428033	  674.2	  531.0	10181.0	...
1428034	  674.0	  531.1	10182.0	...
MSG	1428035 0000 _ Number Off
1428035	  673.7	  531.2	10183.0	...
1428036	  673.8	  531.3	10184.0	...
1428037	  674.1	  531.3	10183.0	...
1428038	  674.5	  531.6	10182.0	...
1428039	  674.7	  531.8	10182.0	...
1428040	  674.7	  531.4	10184.0	...
1428041	  674.7	  531.1	10187.0	...
1428042	  674.8	  530.9	10188.0	...
1428043	  674.9	  530.9	10192.0	...
1428044	  675.0	  530.8	10197.0	...
1428045	  675.0	  530.6	10201.0	...
1428046	  674.9	  530.5	10201.0	...
1428047	  674.9	  530.4	10201.0	...
1428048	  674.9	  530.1	10200.0	...
1428049	  674.8	  530.0	10200.0	...
1428050	  674.8	  530.2	10200.0	...
1428051	  674.7	  530.5	10200.0	...
1428052	  674.5	  530.7	10200.0	...
1428053	  674.3	  530.5	10201.0	...
1428054	  674.1	  530.3	10204.0	...
1428055	  674.1	  530.2	10206.0	...
1428056	  674.1	  530.3	10207.0	...
1428057	  674.5	  530.3	10212.0	...
1428058	  674.8	  530.2	10216.0	...
1428059	  675.2	  530.1	10220.0	...
1428060	  675.2	  530.1	10220.0	...
1428061	  675.2	  530.1	10220.0	...
1428062	  675.1	  530.1	10221.0	...
1428063	  674.9	  529.5	10221.0	...
1428064	  674.9	  529.0	10222.0	...
1428065	  674.5	  528.6	10223.0	...
1428066	  674.1	  528.7	10223.0	...
1428067	  673.4	  528.7	10222.0	...
1428068	  673.1	  528.7	10219.0	...
1428069	  672.9	  528.5	10216.0	...
1428070	  673.0	  528.3	10215.0	...
1428071	  673.0	  528.4	10216.0	...
1428072	  673.1	  528.6	10221.0	...
1428073	  673.2	  528.7	10226.0	...
1428074	  673.4	  528.6	10230.0	...
1428075	  673.5	  528.5	10230.0	...
1428076	  673.5	  528.4	10230.0	...
1428077	  673.4	  528.4	10230.0	...
1428078	  673.0	  528.4	10230.0	...
1428079	  672.7	  528.5	10232.0	...
1428080	  672.4	  528.7	10234.0	...
1428081	  672.5	  528.8	10235.0	...
1428082	  672.5	  528.9	10236.0	...
1428083	  672.5	  529.1	10237.0	...
1428084	  672.5	  529.4	10239.0	...
1428085	  672.5	  529.2	10239.0	...
1428086	  672.5	  528.8	10237.0	...
1428087	  672.5	  528.5	10234.0	...
1428088	  672.4	  528.5	10236.0	...
1428089	  672.4	  528.9	10240.0	...
1428090	  672.3	  529.4	10246.0	...
1428091	  672.3	  529.6	10250.0	...
1428092	  672.3	  529.5	10254.0	...
1428093	  672.3	  529.4	10252.0	...
1428094	  672.3	  529.4	10247.0	...
1428095	  672.3	  529.3	10240.0	...
1428096	  672.3	  529.2	10237.0	...
1428097	  672.2	  529.3	10236.0	...
1428098	  672.0	  529.6	10235.0	...
1428099	  671.9	  529.8	10234.0	...
1428100	  672.0	  529.6	10234.0	...
1428101	  672.1	  529.5	10234.0	...
1428102	  672.2	  529.4	10235.0	...
1428103	  672.2	  529.6	10235.0	...
1428104	  672.2	  529.7	10235.0	...
1428105	  672.2	  529.4	10235.0	...
1428106	  672.1	  529.0	10235.0	...
1428107	  671.9	  528.2	10235.0	...
1428108	  671.8	  527.8	10238.0	...
1428109	  671.7	  527.5	10242.0	...
1428110	  671.8	  527.6	10246.0	...
1428111	  671.9	  527.7	10249.0	...
1428112	  671.9	  527.7	10253.0	...
1428113	  672.0	  527.9	10257.0	...
1428114	  672.2	  528.1	10257.0	...
1428115	  672.3	  528.4	10257.0	...
1428116	  672.3	  528.2	10255.0	...
1428117	  672.3	  527.8	10259.0	...
1428118	  672.3	  527.8	10264.0	...
1428119	  672.3	  528.1	10265.0	...
1428120	  672.1	  528.4	10262.0	...
1428121	  671.9	  528.5	10260.0	...
1428122	  671.8	  528.2	10261.0	...
1428123	  671.9	  527.9	10262.0	...
1428124	  671.8	  527.7	10261.0	...
1428125	  671.8	  527.7	10259.0	...
1428126	  671.7	  527.7	10257.0	...
1428127	  671.7	  527.8	10257.0	...
1428128	  671.6	  527.8	10259.0	...
1428129	  671.6	  527.7	10260.0	...
1428130	  671.6	  527.6	10262.0	...
1428131	  671.5	  527.4	10268.0	...
1428132	  671.4	  527.2	10275.0	...
1428133	  671.3	  526.9	10275.0	...
1428134	  671.3	  526.6	10268.0	...
1428135	  671.3	  526.5	10260.0	...
1428136	  671.3	  526.6	10258.0	...
1428137	  671.3	  526.7	10256.0	...
1428138	  671.4	  526.7	10253.0	...
1428139	  671.5	  526.3	10255.0	...
1428140	  671.6	  525.9	10258.0	...
1428141	  671.8	  526.0	10262.0	...
1428142	  671.9	  526.6	10262.0	...
1428143	  671.9	  527.2	10263.0	...
1428144	  671.8	  527.2	10264.0	...
1428145	  671.8	  527.2	10264.0	...
1428146	  671.8	  527.1	10265.0	...
1428147	  671.9	  526.8	10268.0	...
1428148	  671.9	  526.6	10272.0	...
1428149	  672.0	  526.4	10275.0	...
1428150	  671.8	  526.4	10277.0	...
1428151	  671.6	  526.4	10279.0	...
1428152	  671.4	  526.8	10281.0	...
1428153	  671.5	  527.1	10284.0	...
1428154	  671.6	  527.1	10285.0	...
1428155	  671.9	  526.7	10282.0	...
1428156	  672.2	  526.2	10278.0	...
1428157	  672.3	  526.2	10275.0	...
1428158	  672.4	  526.2	10276.0	...
1428159	  672.6	  526.3	10281.0	...
1428160	  672.8	  526.4	10286.0	...
1428161	  672.8	  526.0	10289.0	...
1428162	  672.5	  525.6	10284.0	...
1428163	  672.3	  525.3	10279.0	...
1428164	  672.3	  525.4	10273.0	...
1428165	  672.4	  525.6	10272.0	...
1428166	  672.4	  525.6	10274.0	...
1428167	  672.1	  525.6	10277.0	...
1428168	  671.9	  525.6	10281.0	...
1428169	  671.6	  525.1	10282.0	...
1428170	  671.6	  524.5	10282.0	...
1428171	  671.7	  524.5	10281.0	...
1428172	  671.6	  525.1	10280.0	...
1428173	  671.5	  525.5	10280.0	...
1428174	  671.6	  525.3	10279.0	...
1428175	  671.7	  525.1	10279.0	...
1428176	  671.9	  525.4	10280.0	...
1428177	  672.1	  525.7	10281.0	...
1428178	  672.3	  525.3	10282.0	...
1428179	  672.3	  524.7	10280.0	...
1428180	  672.2	  524.3	10277.0	...
1428181	  672.3	  524.7	10275.0	...
1428182	  672.2	  525.0	10275.0	...
1428183	  672.1	  525.1	10274.0	...
1428184	  672.0	  525.2	10272.0	...
1428185	  672.2	  525.2	10271.0	...
1428186	  672.2	  525.2	10269.0	...
1428187	  672.2	  525.2	10268.0	...
1428188	  672.2	  525.0	10273.0	...
1428189	  672.2	  524.6	10280.0	...
1428190	  672.2	  524.3	10288.0	...
1428191	  672.3	  524.2	10285.0	...
1428192	  672.3	  524.1	10281.0	...
1428193	  672.3	  524.1	10278.0	...
1428194	  672.3	  524.2	10283.0	...
1428195	  672.2	  524.1	10288.0	...
1428196	  672.2	  524.0	10293.0	...
1428197	  672.1	  523.9	10291.0	...
1428198	  672.5	  524.3	10288.0	...
1428199	  672.8	  524.7	10287.0	...
1428200	  673.4	  525.3	10288.0	...
1428201	  673.6	  525.4	10290.0	...
1428202	  673.5	  525.4	10290.0	...
1428203	  673.0	  525.2	10290.0	...
1428204	  672.6	  524.8	10290.0	...
1428205	  672.3	  524.5	10287.0	...
1428206	  672.3	  524.1	10284.0	...
1428207	  672.3	  524.1	10289.0	...
1428208	  672.4	  524.3	10296.0	...
1428209	  672.4	  524.5	10303.0	...
1428210	  672.4	  524.6	10309.0	...
1428211	  672.4	  524.4	10316.0	...
1428212	  672.4	  524.2	10317.0	...
1428213	  672.4	  524.2	10310.0	...
1428214	  672.3	  524.0	10305.0	...
1428215	  672.3	  523.6	10305.0	...
1428216	  672.3	  523.3	10307.0	...
1428217	  672.2	  523.0	10309.0	...
1428218	  672.0	  523.0	10309.0	...
1428219	  671.7	  523.0	10308.0	...
1428220	  671.4	  523.1	10307.0	...
1428221	  671.3	  523.3	10307.0	...
1428222	  671.3	  523.5	10307.0	...
1428223	  671.4	  523.3	10307.0	...
1428224	  671.7	  523.0	10305.0	...
1428225	  672.0	  522.7	10302.0	...
1428226	  672.1	  522.7	10299.0	...
1428227	  672.1	  522.9	10299.0	...
1428228	  671.9	  523.0	10300.0	...
1428229	  671.7	  523.2	10302.0	...
1428230	  671.6	  523.3	10305.0	...
1428231	  671.8	  523.4	10308.0	...
1428232	  672.0	  523.3	10309.0	...
1428233	  672.1	  523.2	10308.0	...
1428234	  672.1	  523.3	10310.0	...
1428235	  672.1	  523.4	10313.0	...
MSG	1428236 0000 _ Number On
1428236	  672.2	  523.6	10312.0	...
1428237	  672.2	  523.3	10308.0	...
1428238	  672.3	  522.8	10304.0	...
1428239	  672.4	  522.2	10304.0	...
1428240	  672.5	  521.8	10307.0	...
1428241	  672.5	  521.7	10310.0	...
1428242	  672.1	  521.5	10310.0	...
1428243	  671.8	  521.9	10307.0	...
1428244	  671.6	  522.3	10307.0	...
1428245	  671.7	  522.5	10311.0	...
1428246	  672.0	  522.3	10315.0	...
1428247	  672.1	  522.2	10317.0	...
1428248	  672.1	  522.1	10317.0	...
1428249	  672.0	  522.1	10318.0	...
1428250	  671.9	  521.9	10318.0	...
1428251	  671.8	  521.7	10319.0	...
1428252	  671.6	  521.6	10317.0	...
1428253	  671.4	  521.4	10315.0	...
1428254	  671.8	  521.1	10313.0	...
1428255	  672.4	  521.5	10314.0	...
1428256	  672.9	  522.1	10312.0	...
1428257	  672.9	  522.3	10310.0	...
1428258	  672.7	  522.0	10309.0	...
1428259	  672.6	  521.7	10312.0	...
1428260	  672.5	  521.8	10314.0	...
1428261	  672.5	  521.9	10319.0	...
1428262	  672.6	  522.1	10323.0	...
1428263	  672.8	  522.2	10325.0	...
1428264	  673.0	  522.4	10322.0	...
1428265	  673.1	  522.4	10319.0	...
1428266	  673.1	  522.3	10320.0	...
1428267	  672.8	  522.2	10322.0	...
1428268	  672.5	  522.0	10322.0	...
1428269	  672.2	  522.0	10319.0	...
1428270	  672.0	  522.0	10315.0	...
1428271	  671.9	  522.0	10322.0	...
1428272	  672.1	  521.9	10331.0	...
1428273	  672.3	  521.9	10335.0	...
1428274	  672.6	  521.9	10331.0	...
1428275	  672.5	  521.7	10330.0	...
1428276	  672.5	  521.6	10335.0	...
1428277	  672.5	  521.6	10341.0	...
1428278	  672.5	  521.8	10344.0	...
1428279	  672.5	  522.0	10334.0	...
1428280	  672.4	  522.2	10326.0	...
1428281	  672.2	  522.3	10317.0	...
1428282	  672.0	  521.9	10319.0	...
1428283	  671.8	  521.5	10320.0	...
1428284	  672.1	  521.0	10320.0	...
1428285	  672.4	  521.0	10318.0	...
1428286	  672.6	  521.0	10316.0	...
1428287	  672.4	  521.2	10315.0	...
1428288	  672.2	  521.3	10317.0	...
1428289	  672.1	  521.3	10322.0	...
1428290	  672.3	  521.2	10326.0	...
1428291	  672.6	  521.5	10324.0	...
1428292	  672.8	  522.0	10318.0	...
1428293	  672.8	  522.4	10317.0	...
1428294	  672.7	  522.3	10320.0	...
1428295	  672.7	  522.1	10322.0	...
1428296	  672.7	  522.0	10322.0	...
1428297	  672.6	  522.0	10322.0	...
1428298	  672.6	  522.1	10329.0	...
1428299	  672.5	  521.8	10336.0	...
1428300	  672.3	  521.5	10342.0	...
1428301	  672.0	  521.0	10340.0	...
1428302	  672.0	  520.9	10339.0	...
1428303	  672.3	  521.0	10340.0	...
1428304	  672.5	  521.3	10336.0	...
1428305	  672.5	  522.0	10331.0	...
1428306	  672.4	  522.4	10327.0	...
1428307	  672.4	  521.8	10328.0	...
1428308	  672.5	  520.8	10330.0	...
1428309	  672.7	  520.3	10331.0	...
1428310	  672.7	  520.9	10328.0	...
1428311	  672.8	  521.4	10326.0	...
1428312	  672.8	  521.4	10331.0	...
1428313	  672.6	  521.6	10339.0	...
1428314	  672.5	  521.8	10340.0	...
1428315	  672.3	  522.0	10334.0	...
1428316	  672.2	  522.2	10328.0	...
1428317	  672.0	  522.3	10329.0	...
1428318	  672.1	  521.9	10329.0	...
1428319	  672.4	  521.4	10328.0	...
1428320	  672.7	  520.9	10327.0	...
1428321	  672.8	  520.9	10329.0	...
1428322	  672.5	  520.9	10331.0	...
1428323	  672.3	  520.9	10332.0	...
1428324	  672.0	  520.9	10330.0	...
1428325	  672.0	  521.0	10328.0	...
1428326	  672.0	  521.1	10325.0	...
1428327	  672.1	  521.3	10326.0	...
1428328	  672.2	  521.3	10328.0	...
1428329	  672.2	  521.3	10330.0	...
1428330	  672.3	  521.5	10331.0	...
1428331	  672.3	  521.6	10330.0	...
1428332	  672.3	  521.7	10328.0	...
1428333	  672.2	  521.4	10332.0	...
1428334	  672.1	  521.0	10336.0	...
1428335	  672.1	  520.6	10340.0	...
1428336	  672.2	  520.6	10341.0	...
1428337	  672.5	  520.7	10340.0	...
1428338	  672.9	  520.8	10339.0	...
1428339	  673.3	  520.7	10337.0	...
1428340	  673.4	  520.6	10337.0	...
1428341	  673.4	  520.6	10337.0	...
1428342	  673.3	  520.8	10337.0	...
1428343	  673.2	  520.9	10337.0	...
1428344	  673.1	  520.9	10335.0	...
1428345	  673.1	  520.7	10333.0	...
1428346	  673.0	  520.5	10336.0	...
1428347	  673.0	  520.0	10340.0	...
1428348	  672.8	  519.5	10338.0	...
1428349	  672.7	  519.0	10332.0	...
1428350	  672.7	  519.1	10327.0	...
1428351	  672.5	  519.5	10328.0	...
1428352	  672.3	  519.9	10328.0	...
1428353	  672.0	  520.2	10326.0	...
1428354	  671.9	  520.3	10323.0	...
1428355	  671.8	  520.3	10321.0	...
1428356	  671.8	  520.4	10326.0	...
1428357	  672.0	  520.4	10335.0	...
1428358	  672.2	  520.5	10344.0	...
1428359	  672.4	  520.5	10344.0	...
1428360	  672.4	  520.4	10343.0	...
1428361	  672.3	  520.3	10343.0	...
1428362	  672.3	  519.9	10339.0	...
1428363	  672.2	  519.4	10334.0	...
1428364	  672.2	  518.9	10332.0	...
1428365	  672.3	  519.3	10336.0	...
1428366	  672.6	  519.9	10340.0	...
1428367	  672.5	  520.5	10337.0	...
1428368	  672.1	  520.5	10334.0	...
1428369	  671.6	  520.6	10330.0	...
1428370	  671.5	  520.6	10330.0	...
1428371	  671.5	  520.7	10331.0	...
1428372	  671.7	  520.3	10332.0	...
1428373	  672.0	  519.7	10331.0	...
1428374	  672.3	  519.2	10329.0	...
1428375	  672.5	  519.2	10326.0	...
1428376	  672.5	  519.0	10323.0	...
1428377	  672.2	  518.8	10321.0	...
1428378	  672.2	  518.6	10320.0	...
1428379	  672.2	  518.6	10321.0	...
1428380	  672.4	  518.6	10322.0	...
1428381	  672.2	  518.5	10324.0	...
1428382	  672.0	  518.5	10324.0	...
1428383	  671.7	  518.7	10324.0	...
1428384	  671.5	  518.8	10325.0	...
1428385	  671.6	  519.0	10325.0	...
1428386	  671.6	  518.8	10326.0	...
1428387	  671.6	  518.7	10330.0	...
1428388	  671.5	  518.3	10333.0	...
1428389	  671.5	  518.2	10335.0	...
1428390	  671.5	  518.1	10336.0	...
1428391	  671.7	  518.1	10337.0	...
1428392	  671.8	  517.9	10339.0	...
1428393	  671.8	  517.6	10340.0	...
1428394	  672.0	  518.0	10339.0	...
1428395	  672.2	  518.4	10337.0	...
1428396	  672.2	  518.7	10336.0	...
1428397	  671.6	  518.5	10336.0	...
1428398	  671.1	  518.3	10337.0	...
1428399	  671.0	  518.1	10337.0	...
1428400	  671.3	  518.1	10337.0	...
1428401	  671.4	  518.0	10336.0	...
1428402	  671.4	  518.1	10335.0	...
1428403	  671.1	  518.0	10333.0	...
1428404	  670.9	  517.9	10333.0	...
1428405	  670.7	  517.8	10332.0	...
1428406	  670.7	  517.7	10332.0	...
1428407	  670.7	  517.7	10332.0	...
1428408	  671.0	  517.8	10333.0	...
1428409	  671.2	  517.9	10333.0	...
1428410	  671.3	  518.0	10331.0	...
1428411	  671.2	  518.2	10329.0	...
1428412	  671.2	  517.9	10328.0	...
1428413	  671.2	  517.5	10327.0	...
1428414	  671.1	  517.2	10327.0	...
1428415	  671.0	  517.2	10327.0	...
1428416	  671.1	  517.3	10327.0	...
1428417	  671.3	  517.2	10326.0	...
1428418	  671.1	  517.2	10325.0	...
1428419	  670.7	  517.1	10327.0	...
1428420	  670.2	  517.1	10330.0	...
1428421	  670.2	  517.1	10331.0	...
1428422	  670.1	  517.1	10331.0	...
1428423	  670.2	  517.1	10331.0	...
1428424	  670.7	  517.2	10332.0	...
1428425	  671.2	  517.3	10332.0	...
1428426	  671.4	  517.3	10332.0	...
1428427	  671.1	  517.2	10334.0	...
1428428	  670.8	  517.0	10336.0	...
1428429	  670.8	  516.9	10335.0	...
1428430	  670.7	  516.9	10331.0	...
1428431	  670.6	  516.8	10326.0	...
1428432	  670.6	  516.8	10325.0	...
1428433	  670.7	  516.6	10326.0	...
1428434	  670.8	  516.5	10329.0	...
1428435	  671.2	  516.5	10333.0	...
1428436	  671.4	  516.5	10335.0	...
1428437	  671.7	  516.6	10338.0	...
1428438	  671.6	  516.6	10340.0	...
1428439	  671.5	  516.6	10343.0	...
1428440	  671.4	  516.8	10344.0	...
1428441	  671.2	  517.0	10346.0	...
1428442	  671.1	  517.2	10344.0	...
1428443	  671.1	  517.4	10340.0	...
1428444	  671.1	  517.4	10336.0	...
1428445	  671.2	  517.5	10335.0	...
1428446	  671.0	  517.6	10329.0	...
1428447	  670.9	  517.4	10324.0	...
1428448	  671.0	  517.1	10321.0	...
1428449	  671.2	  516.7	10327.0	...
1428450	  671.3	  516.8	10332.0	...
1428451	  671.2	  516.9	10334.0	...
1428452	  671.2	  517.1	10330.0	...
1428453	  671.3	  517.1	10327.0	...
1428454	  671.4	  517.2	10325.0	...
1428455	  671.4	  517.2	10326.0	...
1428456	  671.5	  517.3	10326.0	...
1428457	  671.5	  517.5	10325.0	...
1428458	  671.4	  517.5	10325.0	...
1428459	  671.4	  517.4	10326.0	...
1428460	  671.4	  517.3	10330.0	...
1428461	  671.4	  517.3	10331.0	...
1428462	  671.5	  517.3	10334.0	...
1428463	  671.5	  517.2	10336.0	...
1428464	  671.7	  517.2	10330.0	...
1428465	  671.8	  517.1	10322.0	...
1428466	  671.8	  517.0	10315.0	...
1428467	  671.9	  516.9	10315.0	...
1428468	  671.9	  517.1	10317.0	...
1428469	  671.9	  517.2	10319.0	...
1428470	  671.7	  517.4	10322.0	...
1428471	  671.3	  517.6	10319.0	...
1428472	  671.0	  517.8	10315.0	...
1428473	  670.9	  518.0	10310.0	...
1428474	  670.8	  518.1	10308.0	...
1428475	  670.7	  518.2	10307.0	...
1428476	  670.6	  518.1	10307.0	...
1428477	  671.0	  517.9	10311.0	...
1428478	  671.4	  517.7	10314.0	...
1428479	  671.8	  517.7	10318.0	...
1428480	  671.7	  517.8	10320.0	...
1428481	  671.6	  517.9	10322.0	...
1428482	  671.6	  518.1	10324.0	...
1428483	  671.4	  518.3	10323.0	...
1428484	  671.1	  518.0	10322.0	...
1428485	  670.8	  517.8	10322.0	...
1428486	  670.6	  517.6	10323.0	...
1428487	  670.8	  517.7	10325.0	...
1428488	  671.1	  517.7	10327.0	...
1428489	  671.5	  517.8	10326.0	...
1428490	  671.5	  517.9	10324.0	...
1428491	  671.3	  517.9	10322.0	...
1428492	  671.1	  517.8	10322.0	...
1428493	  670.8	  517.9	10323.0	...
1428494	  670.7	  517.9	10324.0	...
1428495	  670.7	  518.0	10326.0	...
1428496	  670.7	  518.1	10327.0	...
1428497	  670.8	  518.4	10329.0	...
1428498	  671.0	  518.7	10331.0	...
1428499	  671.3	  519.0	10336.0	...
1428500	  671.6	  519.0	10337.0	...
1428501	  671.7	  519.2	10338.0	...
1428502	  671.8	  519.2	10338.0	...
1428503	  671.8	  519.2	10333.0	...
1428504	  671.7	  518.9	10328.0	...
1428505	  671.6	  518.5	10324.0	...
1428506	  671.5	  518.3	10326.0	...
1428507	  671.2	  518.5	10328.0	...
1428508	  671.1	  518.7	10327.0	...
1428509	  670.9	  518.8	10324.0	...
1428510	  670.9	  518.6	10321.0	...
1428511	  671.3	  518.3	10318.0	...
1428512	  671.9	  518.2	10318.0	...
1428513	  672.3	  518.3	10318.0	...
1428514	  672.1	  518.6	10319.0	...
1428515	  671.8	  518.7	10321.0	...
1428516	  671.8	  518.3	10323.0	...
1428517	  671.7	  517.9	10325.0	...
1428518	  671.8	  517.9	10326.0	...
1428519	  671.9	  518.5	10324.0	...
1428520	  672.0	  519.1	10322.0	...
1428521	  671.9	  519.0	10321.0	...
1428522	  671.7	  518.8	10323.0	...
1428523	  671.6	  518.7	10324.0	...
1428524	  671.5	  518.9	10321.0	...
1428525	  671.5	  518.7	10318.0	...
1428526	  671.8	  518.5	10314.0	...
1428527	  672.1	  517.9	10315.0	...
1428528	  672.2	  517.5	10316.0	...
1428529	  672.3	  517.7	10316.0	...
1428530	  672.4	  518.4	10316.0	...
1428531	  672.3	  519.0	10316.0	...
1428532	  672.1	  519.1	10316.0	...
1428533	  671.8	  519.0	10316.0	...
1428534	  671.9	  519.0	10313.0	...
1428535	  671.9	  519.2	10310.0	...
1428536	  671.9	  519.4	10307.0	...
1428537	  671.9	  519.5	10308.0	...
1428538	  671.9	  519.3	10309.0	...
1428539	  671.9	  519.2	10305.0	...
1428540	  672.1	  519.2	10300.0	...
1428541	  672.2	  519.5	10297.0	...
1428542	  672.0	  519.9	10298.0	...
1428543	  671.7	  520.1	10303.0	...
1428544	  671.4	  520.2	10308.0	...
1428545	  671.4	  520.1	10313.0	...
1428546	  671.5	  520.0	10314.0	...
1428547	  671.6	  519.8	10313.0	...
1428548	  671.8	  519.7	10312.0	...
1428549	  671.9	  519.7	10312.0	...
MSG	1428550 0000 _ Number Off
1428550	  671.8	  519.5	10312.0	...
1428551	  671.4	  519.3	10310.0	...
1428552	  671.0	  519.2	10304.0	...
1428553	  671.0	  519.2	10297.0	...
1428554	  671.2	  519.5	10293.0	...
1428555	  671.6	  519.8	10297.0	...
1428556	  671.9	  520.1	10298.0	...
1428557	  672.0	  520.2	10298.0	...
1428558	  671.7	  520.4	10297.0	...
1428559	  671.3	  520.6	10294.0	...
1428560	  671.0	  520.7	10290.0	...
1428561	  671.3	  520.6	10285.0	...
1428562	  671.8	  520.6	10283.0	...
1428563	  672.0	  520.5	10283.0	...
1428564	  671.9	  520.6	10283.0	...
1428565	  671.7	  520.8	10282.0	...
1428566	  671.6	  521.0	10279.0	...
1428567	  671.6	  521.2	10276.0	...
1428568	  671.7	  521.5	10274.0	...
1428569	  671.7	  521.4	10275.0	...
1428570	  671.6	  521.0	10276.0	...
1428571	  671.5	  521.1	10277.0	...
1428572	  671.4	  521.6	10277.0	...
1428573	  671.2	  522.1	10276.0	...
1428574	  671.2	  522.0	10278.0	...
1428575	  671.3	  521.8	10281.0	...
1428576	  671.5	  521.6	10284.0	...
1428577	  671.5	  521.6	10285.0	...
1428578	  671.6	  521.5	10288.0	...
1428579	  671.5	  521.3	10290.0	...
1428580	  671.5	  521.1	10287.0	...
1428581	  671.4	  520.8	10282.0	...
1428582	  671.5	  520.7	10276.0	...
1428583	  671.5	  520.7	10274.0	...
1428584	  671.4	  520.8	10275.0	...
1428585	  671.3	  520.9	10279.0	...
1428586	  671.3	  520.8	10285.0	...
1428587	  671.3	  520.8	10287.0	...
1428588	  671.4	  520.8	10285.0	...
1428589	  671.3	  521.0	10281.0	...
1428590	  671.2	  521.0	10281.0	...
1428591	  671.0	  520.8	10283.0	...
1428592	  670.9	  520.6	10285.0	...
1428593	  670.8	  520.5	10280.0	...
1428594	  670.7	  520.8	10274.0	...
1428595	  670.7	  521.1	10273.0	...
1428596	  670.8	  521.4	10278.0	...
1428597	  670.8	  521.5	10283.0	...
1428598	  671.0	  521.6	10283.0	...
1428599	  671.1	  521.9	10279.0	...
1428600	  670.9	  522.2	10275.0	...
1428601	  670.5	  522.3	10272.0	...
1428602	  670.2	  522.3	10273.0	...
1428603	  670.2	  522.1	10275.0	...
1428604	  670.2	  522.0	10276.0	...
1428605	  670.2	  521.8	10278.0	...
1428606	  670.4	  521.7	10274.0	...
1428607	  670.6	  521.6	10270.0	...
1428608	  670.9	  521.2	10266.0	...
1428609	  670.9	  520.9	10266.0	...
1428610	  671.0	  520.5	10265.0	...
1428611	  671.0	  520.5	10265.0	...
1428612	  671.1	  520.2	10268.0	...
1428613	  671.3	  519.7	10271.0	...
1428614	  671.6	  519.4	10273.0	...
1428615	  671.7	  519.4	10276.0	...
1428616	  671.6	  519.6	10279.0	...
1428617	  671.6	  519.8	10281.0	...
1428618	  671.6	  520.0	10280.0	...
1428619	  671.5	  520.1	10279.0	...
1428620	  671.5	  520.2	10276.0	...
1428621	  671.4	  520.2	10274.0	...
1428622	  671.3	  520.3	10273.0	...
1428623	  671.1	  520.3	10272.0	...
1428624	  671.1	  520.2	10270.0	...
1428625	  671.2	  520.2	10269.0	...
1428626	  671.3	  520.3	10268.0	...
1428627	  671.3	  520.4	10269.0	...
1428628	  671.2	  520.4	10270.0	...
1428629	  671.3	  520.2	10272.0	...
1428630	  671.4	  520.0	10274.0	...
1428631	  671.5	  519.9	10275.0	...
1428632	  671.3	  519.9	10273.0	...
1428633	  671.2	  519.9	10271.0	...
1428634	  671.0	  519.9	10268.0	...
1428635	  670.9	  519.9	10271.0	...
1428636	  670.9	  519.8	10273.0	...
1428637	  671.1	  520.1	10270.0	...
1428638	  671.3	  520.3	10266.0	...
1428639	  671.3	  520.5	10261.0	...
1428640	  671.2	  520.3	10261.0	...
1428641	  671.0	  520.2	10261.0	...
1428642	  670.8	  520.2	10261.0	...
1428643	  670.8	  520.2	10261.0	...
1428644	  670.9	  520.3	10261.0	...
1428645	  671.0	  520.4	10262.0	...
1428646	  671.1	  520.4	10262.0	...
1428647	  671.1	  520.3	10262.0	...
1428648	  671.1	  520.3	10262.0	...
1428649	  671.1	  520.7	10259.0	...
1428650	  671.1	  521.1	10256.0	...
1428651	  671.2	  521.4	10252.0	...
1428652	  671.4	  521.3	10251.0	...
1428653	  671.5	  521.1	10252.0	...
1428654	  671.5	  520.8	10254.0	...
1428655	  671.7	  520.7	10257.0	...
1428656	  671.9	  520.9	10256.0	...
1428657	  672.0	  521.2	10255.0	...
1428658	  671.8	  521.2	10255.0	...
1428659	  671.5	  521.1	10255.0	...
1428660	  671.4	  521.0	10255.0	...
1428661	  671.4	  521.0	10260.0	...
1428662	  671.4	  521.0	10264.0	...
1428663	  671.4	  521.0	10266.0	...
1428664	  671.4	  521.0	10263.0	...
1428665	  671.5	  521.2	10257.0	...
1428666	  671.7	  521.3	10254.0	...
1428667	  671.6	  521.0	10251.0	...
1428668	  671.7	  520.6	10251.0	...
1428669	  671.8	  520.2	10253.0	...
1428670	  672.0	  520.1	10255.0	...
1428671	  672.1	  520.2	10256.0	...
1428672	  672.1	  520.3	10256.0	...
1428673	  672.2	  520.4	10255.0	...
1428674	  672.3	  520.5	10255.0	...
1428675	  672.1	  520.5	10254.0	...
1428676	  671.8	  520.6	10254.0	...
1428677	  671.5	  520.8	10253.0	...
1428678	  671.5	  521.1	10251.0	...
1428679	  671.5	  521.4	10249.0	...
1428680	  671.5	  521.6	10247.0	...
1428681	  671.5	  521.7	10246.0	...
1428682	  671.5	  521.8	10245.0	...
1428683	  671.4	  521.8	10247.0	...
1428684	  671.3	  521.8	10249.0	...
1428685	  671.1	  521.7	10251.0	...
1428686	  671.0	  521.6	10252.0	...
1428687	  670.8	  521.6	10253.0	...
1428688	  670.7	  521.5	10251.0	...
1428689	  670.5	  521.5	10247.0	...
1428690	  670.3	  521.4	10244.0	...
1428691	  670.1	  521.4	10242.0	...
1428692	  669.9	  521.4	10240.0	...
1428693	  669.7	  521.4	10237.0	...
1428694	  669.8	  521.4	10235.0	...
1428695	  669.9	  521.5	10237.0	...
1428696	  669.9	  521.5	10238.0	...
1428697	  669.9	  521.6	10238.0	...
1428698	  669.8	  521.6	10238.0	...
1428699	  669.8	  521.7	10238.0	...
1428700	  669.8	  521.6	10241.0	...
1428701	  670.0	  521.6	10244.0	...
1428702	  670.1	  521.5	10247.0	...
1428703	  670.4	  521.6	10246.0	...
1428704	  670.6	  521.9	10245.0	...
1428705	  670.7	  522.0	10247.0	...
1428706	  670.6	  522.0	10249.0	...
1428707	  670.4	  522.1	10251.0	...
1428708	  670.3	  522.3	10251.0	...
1428709	  670.3	  522.6	10251.0	...
1428710	  670.3	  522.7	10250.0	...
1428711	  670.3	  522.5	10248.0	...
1428712	  670.4	  522.2	10246.0	...
1428713	  670.5	  521.9	10240.0	...
1428714	  670.7	  522.0	10236.0	...
1428715	  670.9	  522.2	10230.0	...
1428716	  671.0	  522.4	10230.0	...
1428717	  671.1	  522.5	10229.0	...
1428718	  671.2	  522.5	10229.0	...
1428719	  671.2	  522.5	10229.0	...
1428720	  671.1	  522.5	10227.0	...
1428721	  671.0	  522.5	10226.0	...
1428722	  670.9	  522.5	10225.0	...
1428723	  670.9	  522.8	10226.0	...
1428724	  670.9	  523.2	10226.0	...
1428725	  670.9	  523.5	10228.0	...
1428726	  670.9	  523.3	10229.0	...
1428727	  670.9	  523.2	10230.0	...
1428728	  670.8	  523.3	10225.0	...
1428729	  670.6	  523.1	10220.0	...
1428730	  670.5	  522.9	10220.0	...
1428731	  670.5	  522.7	10224.0	...
1428732	  670.5	  522.9	10227.0	...
1428733	  670.3	  523.0	10223.0	...
1428734	  670.3	  523.0	10219.0	...
1428735	  670.2	  522.8	10216.0	...
1428736	  670.2	  522.7	10214.0	...
1428737	  670.3	  523.2	10216.0	...
1428738	  670.6	  523.7	10219.0	...
1428739	  670.7	  524.2	10222.0	...
1428740	  670.7	  524.2	10221.0	...
1428741	  670.5	  524.4	10219.0	...
1428742	  670.6	  524.5	10213.0	...
1428743	  670.8	  524.6	10207.0	...
1428744	  670.9	  524.5	10203.0	...
1428745	  671.0	  524.5	10205.0	...
1428746	  671.1	  524.5	10209.0	...
1428747	  670.9	  524.5	10212.0	...
1428748	  670.7	  524.6	10214.0	...
1428749	  670.4	  524.6	10216.0	...
1428750	  670.4	  524.7	10215.0	...
1428751	  670.4	  524.8	10212.0	...
1428752	  670.3	  524.7	10210.0	...
1428753	  670.2	  524.6	10209.0	...
1428754	  670.2	  524.4	10210.0	...
1428755	  670.2	  524.3	10211.0	...
1428756	  670.3	  524.5	10212.0	...
1428757	  670.6	  524.6	10212.0	...
1428758	  670.8	  524.9	10215.0	...
1428759	  671.1	  524.9	10218.0	...
MSG	1428760 0000 _ Number On
1428760	  671.1	  525.0	10216.0	...
1428761	  671.0	  525.5	10211.0	...
1428762	  670.9	  525.8	10206.0	...
1428763	  670.8	  525.7	10204.0	...
1428764	  670.8	  525.3	10203.0	...
1428765	  670.8	  524.8	10200.0	...
1428766	  670.9	  524.7	10197.0	...
1428767	  671.0	  525.2	10193.0	...
1428768	  671.1	  525.8	10192.0	...
1428769	  671.3	  526.4	10192.0	...
1428770	  671.4	  526.3	10191.0	...
1428771	  671.2	  526.2	10190.0	...
1428772	  670.7	  525.9	10189.0	...
1428773	  670.5	  525.6	10189.0	...
1428774	  670.7	  525.3	10185.0	...
1428775	  670.6	  525.5	10182.0	...
1428776	  670.4	  525.6	10179.0	...
1428777	  670.4	  525.8	10180.0	...
1428778	  670.6	  526.3	10180.0	...
1428779	  670.9	  526.6	10185.0	...
1428780	  671.0	  526.7	10190.0	...
1428781	  671.2	  526.5	10191.0	...
1428782	  671.4	  526.5	10189.0	...
1428783	  671.4	  526.5	10187.0	...
1428784	  671.4	  526.4	10189.0	...
1428785	  671.4	  526.3	10189.0	...
1428786	  671.4	  526.1	10183.0	...
1428787	  671.4	  526.4	10178.0	...
1428788	  671.5	  526.7	10174.0	...
1428789	  671.6	  526.8	10181.0	...
1428790	  671.8	  526.4	10189.0	...
1428791	  671.9	  526.5	10194.0	...
1428792	  671.5	  526.9	10191.0	...
1428793	  671.1	  527.3	10185.0	...
1428794	  670.8	  527.3	10181.0	...
1428795	  670.8	  527.3	10179.0	...
1428796	  670.9	  527.3	10179.0	...
1428797	  670.8	  527.4	10180.0	...
1428798	  670.7	  527.4	10180.0	...
1428799	  670.5	  527.4	10181.0	...
1428800	  670.4	  527.1	10183.0	...
1428801	  670.4	  526.7	10185.0	...
1428802	  670.5	  526.3	10186.0	...
1428803	  670.8	  526.4	10183.0	...
1428804	  671.0	  526.4	10180.0	...
1428805	  671.2	  526.4	10175.0	...
1428806	  671.2	  526.4	10171.0	...
1428807	  671.2	  526.4	10166.0	...
1428808	  671.2	  526.2	10165.0	...
1428809	  671.1	  526.1	10171.0	...
1428810	  671.1	  526.2	10176.0	...
1428811	  671.2	  526.3	10182.0	...
1428812	  671.2	  526.4	10183.0	...
1428813	  671.1	  526.4	10180.0	...
1428814	  671.2	  526.6	10177.0	...
1428815	  671.2	  526.6	10174.0	...
1428816	  671.2	  526.5	10173.0	...
1428817	  671.3	  526.4	10176.0	...
1428818	  671.3	  526.8	10178.0	...
1428819	  671.4	  527.2	10181.0	...
1428820	  671.5	  527.7	10183.0	...
1428821	  671.5	  527.7	10185.0	...
1428822	  671.6	  527.9	10187.0	...
1428823	  671.8	  527.9	10186.0	...
1428824	  671.5	  527.9	10186.0	...
1428825	  671.0	  527.9	10184.0	...
1428826	  670.8	  527.9	10183.0	...
1428827	  671.0	  527.8	10181.0	...
1428828	  671.3	  527.8	10182.0	...
1428829	  671.4	  527.7	10182.0	...
1428830	  671.4	  527.7	10179.0	...
1428831	  671.3	  527.7	10176.0	...
1428832	  671.1	  527.7	10172.0	...
1428833	  670.9	  527.5	10168.0	...
1428834	  670.8	  527.4	10165.0	...
1428835	  670.8	  527.4	10162.0	...
1428836	  670.9	  527.4	10163.0	...
1428837	  671.0	  527.4	10163.0	...
1428838	  671.1	  527.4	10163.0	...
1428839	  671.1	  527.4	10164.0	...
1428840	  671.2	  527.4	10166.0	...
1428841	  671.3	  527.5	10169.0	...
1428842	  671.4	  527.5	10170.0	...
1428843	  671.3	  527.7	10168.0	...
1428844	  671.1	  528.0	10166.0	...
1428845	  670.9	  528.4	10163.0	...
1428846	  670.9	  528.4	10161.0	...
1428847	  670.9	  528.4	10159.0	...
1428848	  671.0	  528.3	10163.0	...
1428849	  671.0	  528.2	10167.0	...
1428850	  670.9	  528.2	10171.0	...
1428851	  670.9	  528.2	10170.0	...
1428852	  670.9	  528.2	10166.0	...
1428853	  671.0	  528.1	10164.0	...
1428854	  670.9	  528.0	10164.0	...
1428855	  670.8	  527.8	10166.0	...
1428856	  670.8	  527.7	10165.0	...
1428857	  670.8	  527.7	10164.0	...
1428858	  670.9	  528.0	10166.0	...
1428859	  670.9	  528.3	10168.0	...
1428860	  670.8	  528.7	10169.0	...
1428861	  670.8	  529.2	10166.0	...
1428862	  670.8	  529.4	10162.0	...
1428863	  670.9	  529.3	10161.0	...
1428864	  671.0	  529.0	10158.0	...
1428865	  671.0	  528.5	10157.0	...
1428866	  671.0	  528.4	10158.0	...
1428867	  671.0	  528.2	10161.0	...
1428868	  671.0	  528.5	10163.0	...
1428869	  670.9	  529.0	10162.0	...
1428870	  670.9	  529.4	10161.0	...
1428871	  670.8	  529.6	10162.0	...
1428872	  670.8	  529.6	10165.0	...
1428873	  670.8	  529.8	10166.0	...
1428874	  670.9	  530.0	10164.0	...
1428875	  671.1	  529.7	10162.0	...
1428876	  671.2	  529.1	10160.0	...
1428877	  671.1	  528.6	10160.0	...
1428878	  670.9	  529.0	10160.0	...
1428879	  670.9	  529.4	10159.0	...
1428880	  671.0	  529.2	10157.0	...
1428881	  671.2	  528.7	10154.0	...
1428882	  671.2	  528.2	10146.0	...
1428883	  671.2	  528.2	10140.0	...
1428884	  671.1	  528.3	10135.0	...
1428885	  671.0	  528.3	10136.0	...
1428886	  670.9	  528.3	10138.0	...
1428887	  671.0	  528.4	10138.0	...
1428888	  671.2	  528.4	10136.0	...
1428889	  671.0	  528.6	10133.0	...
1428890	  670.7	  528.9	10133.0	...
1428891	  670.7	  529.2	10137.0	...
1428892	  671.0	  529.3	10141.0	...
1428893	  671.2	  529.3	10142.0	...
1428894	  671.1	  529.4	10138.0	...
1428895	  671.0	  529.5	10134.0	...
1428896	  670.9	  529.6	10136.0	...
1428897	  670.8	  529.6	10139.0	...
1428898	  670.9	  529.6	10142.0	...
1428899	  670.8	  529.4	10140.0	...
1428900	  670.8	  529.1	10140.0	...
1428901	  670.9	  528.8	10134.0	...
1428902	  671.0	  528.7	10127.0	...
1428903	  671.0	  528.6	10122.0	...
1428904	  671.0	  528.5	10123.0	...
1428905	  671.0	  528.6	10125.0	...
1428906	  671.0	  528.6	10125.0	...
1428907	  671.1	  528.6	10132.0	...
1428908	  671.1	  528.6	10138.0	...
1428909	  671.2	  528.6	10139.0	...
1428910	  671.0	  528.6	10134.0	...
1428911	  670.9	  528.5	10129.0	...
1428912	  670.8	  528.5	10130.0	...
1428913	  670.7	  528.4	10130.0	...
1428914	  670.6	  528.4	10130.0	...
1428915	  670.7	  528.4	10125.0	...
1428916	  670.9	  528.8	10120.0	...
1428917	  671.1	  529.2	10117.0	...
1428918	  671.2	  529.4	10117.0	...
1428919	  671.3	  529.2	10118.0	...
1428920	  671.3	  529.0	10121.0	...
1428921	  671.3	  529.0	10124.0	...
1428922	  671.2	  528.9	10127.0	...
1428923	  671.1	  528.9	10127.0	...
1428924	  671.1	  528.7	10123.0	...
1428925	  671.3	  528.6	10118.0	...
1428926	  671.2	  528.7	10113.0	...
1428927	  671.0	  529.1	10112.0	...
1428928	  671.1	  529.4	10114.0	...
1428929	  671.2	  529.4	10115.0	...
1428930	  671.4	  529.4	10115.0	...
1428931	  671.2	  529.3	10114.0	...
1428932	  671.2	  528.9	10115.0	...
1428933	  671.1	  528.6	10115.0	...
1428934	  671.1	  528.4	10116.0	...
1428935	  671.0	  528.6	10115.0	...
1428936	  671.3	  528.8	10114.0	...
1428937	  671.6	  528.6	10112.0	...
1428938	  671.8	  528.3	10110.0	...
1428939	  671.8	  528.0	10109.0	...
1428940	  671.8	  528.0	10109.0	...
1428941	  671.7	  527.8	10109.0	...
1428942	  671.6	  527.7	10111.0	...
1428943	  671.6	  527.5	10112.0	...
1428944	  671.6	  527.4	10113.0	...
1428945	  671.7	  527.3	10112.0	...
1428946	  671.7	  526.6	10112.0	...
1428947	  671.9	  526.1	10113.0	...
1428948	  671.9	  525.5	10112.0	...
1428949	  672.0	  525.2	10110.0	...
1428950	  672.1	  524.8	10108.0	...
1428951	  672.0	  524.6	10108.0	...
1428952	  672.0	  524.5	10109.0	...
1428953	  671.9	  524.5	10107.0	...
1428954	  671.5	  524.6	10095.0	...
1428955	  671.2	  524.0	10082.0	...
1428956	  671.0	  523.3	10071.0	...
1428957	  671.1	  522.5	10070.0	...
1428958	  671.2	  522.4	10070.0	...
1428959	  671.1	  522.2	10071.0	...
1428960	  671.1	  522.1	10072.0	...
1428961	  671.3	  522.1	10072.0	...
1428962	  671.5	  522.1	10071.0	...
1428963	  671.7	  522.1	10070.0	...
1428964	  671.7	  522.3	10072.0	...
1428965	  671.9	  522.5	10074.0	...
1428966	  672.0	  522.6	10079.0	...
1428967	  671.9	  522.5	10081.0	...
1428968	  671.4	  522.3	10077.0	...
1428969	  670.9	  522.3	10071.0	...
1428970	  671.0	  522.8	10070.0	...
1428971	  671.2	  523.5	10079.0	...
1428972	  671.4	  524.5	10089.0	...
1428973	  671.5	  525.1	10094.0	...
1428974	  671.6	  525.9	10094.0	...
1428975	  671.7	  526.7	10092.0	...
1428976	  672.4	  528.0	10089.0	...
1428977	  673.1	  529.2	10089.0	...
1428978	  673.8	  531.1	10093.0	...
1428979	  674.6	  533.2	10093.0	...
1428980	  675.1	  535.7	10089.0	...
1428981	  676.1	  538.0	10086.0	...
1428982	  676.5	  539.5	10086.0	...
1428983	  676.9	  540.3	10082.0	...
1428984	  676.9	  540.4	10078.0	...
1428985	  676.8	  539.1	10086.0	...
1428986	  676.7	  537.4	10106.0	...
EFIX R   1425659	1428986	3328	  682.4	  551.5	   9506
SSACC R  1428987
1428987	  676.6	  535.6	10125.0	...
1428988	  676.9	  535.1	10132.0	...
1428989	  677.1	  534.5	10134.0	...
1428990	  677.3	  534.1	10138.0	...
1428991	  677.4	  534.8	10140.0	...
1428992	  677.7	  537.3	10136.0	...
1428993	  678.2	  543.9	10117.0	...
1428994	  680.0	  552.2	10090.0	...
1428995	  682.2	  564.5	10047.0	...
1428996	  685.0	  579.7	 9994.0	...
1428997	  688.1	  599.1	 9928.0	...
1428998	  691.2	  621.5	 9859.0	...
1428999	  695.2	  645.6	 9789.0	...
1429000	  698.9	  671.5	 9705.0	...
1429001	  702.9	  699.2	 9602.0	...
1429002	  707.1	  728.0	 9487.0	...
1429003	  711.8	  759.0	 9359.0	...
1429004	  716.8	  791.9	 9224.0	...
1429005	  722.2	  827.8	 9073.0	...
1429006	  727.8	  865.8	 8919.0	...
1429007	  733.4	  905.3	 8746.0	...
1429008	  740.2	  946.8	 8574.0	...
1429009	  747.8	  990.5	 8383.0	...
1429010	  757.7	 1037.1	 8187.0	...
1429011	  767.9	 1086.7	 7970.0	...
1429012	  779.4	 1137.4	 7754.0	...
1429013	  790.6	 1189.3	 7532.0	...
1429014	  801.9	 1239.9	 7315.0	...
1429015	  813.1	 1293.3	 7084.0	...
1429016	  825.7	 1348.8	 6844.0	...
1429017	  840.9	 1407.1	 6585.0	...
1429018	  856.8	 1466.6	 6317.0	...
1429019	  874.6	 1528.5	 6032.0	...
1429020	  894.6	 1593.3	 5720.0	...
1429021	  920.6	 1667.6	 5377.0	...
1429022	  955.9	 1757.9	 4982.0	...
1429023	  993.7	 1852.2	 4584.0	...
1429024	 1030.5	 1946.7	 4198.0	...
1429025	 1056.3	 2027.9	 3851.0	...
1429026	 1071.9	 2082.6	 3622.0	...
1429027	 1077.3	 2107.8	 3507.0	...
1429028	 1077.3	 2107.8	 3507.0	...
SBLINK R 1429029
1429029	   .	   .	    0.0	...
1429030	   .	   .	    0.0	...
1429031	   .	   .	    0.0	...
1429032	   .	   .	    0.0	...
1429033	   .	   .	    0.0	...
1429034	   .	   .	    0.0	...
1429035	   .	   .	    0.0	...
1429036	   .	   .	    0.0	...
1429037	   .	   .	    0.0	...
1429038	   .	   .	    0.0	...
1429039	   .	   .	    0.0	...
1429040	   .	   .	    0.0	...
1429041	   .	   .	    0.0	...
1429042	   .	   .	    0.0	...
1429043	   .	   .	    0.0	...
1429044	   .	   .	    0.0	...
1429045	   .	   .	    0.0	...
1429046	   .	   .	    0.0	...
1429047	   .	   .	    0.0	...
1429048	   .	   .	    0.0	...
1429049	   .	   .	    0.0	...
1429050	   .	   .	    0.0	...
1429051	   .	   .	    0.0	...
1429052	   .	   .	    0.0	...
1429053	   .	   .	    0.0	...
1429054	   .	   .	    0.0	...
1429055	   .	   .	    0.0	...
1429056	   .	   .	    0.0	...
1429057	   .	   .	    0.0	...
1429058	   .	   .	    0.0	...
1429059	   .	   .	    0.0	...
1429060	   .	   .	    0.0	...
1429061	   .	   .	    0.0	...
MSG	1429062 0000 _ Number Off
1429062	   .	   .	    0.0	...
1429063	   .	   .	    0.0	...
1429064	   .	   .	    0.0	...
1429065	   .	   .	    0.0	...
1429066	   .	   .	    0.0	...
1429067	   .	   .	    0.0	...
1429068	   .	   .	    0.0	...
1429069	   .	   .	    0.0	...
1429070	   .	   .	    0.0	...
1429071	   .	   .	    0.0	...
1429072	   .	   .	    0.0	...
1429073	   .	   .	    0.0	...
1429074	   .	   .	    0.0	...
1429075	   .	   .	    0.0	...
1429076	   .	   .	    0.0	...
1429077	   .	   .	    0.0	...
1429078	   .	   .	    0.0	...
1429079	   .	   .	    0.0	...
1429080	   .	   .	    0.0	...
1429081	   .	   .	    0.0	...
1429082	   .	   .	    0.0	...
1429083	   .	   .	    0.0	...
1429084	   .	   .	    0.0	...
1429085	   .	   .	    0.0	...
1429086	   .	   .	    0.0	...
1429087	   .	   .	    0.0	...
1429088	   .	   .	    0.0	...
1429089	   .	   .	    0.0	...
1429090	   .	   .	    0.0	...
1429091	   .	   .	    0.0	...
1429092	   .	   .	    0.0	...
1429093	   .	   .	    0.0	...
1429094	   .	   .	    0.0	...
1429095	   .	   .	    0.0	...
1429096	   .	   .	    0.0	...
1429097	   .	   .	    0.0	...
1429098	   .	   .	    0.0	...
1429099	   .	   .	    0.0	...
1429100	   .	   .	    0.0	...
1429101	   .	   .	    0.0	...
1429102	   .	   .	    0.0	...
1429103	   .	   .	    0.0	...
1429104	   .	   .	    0.0	...
1429105	   .	   .	    0.0	...
1429106	   .	   .	    0.0	...
1429107	   .	   .	    0.0	...
1429108	   .	   .	    0.0	...
1429109	   .	   .	    0.0	...
1429110	   .	   .	    0.0	...
1429111	   .	   .	    0.0	...
1429112	   .	   .	    0.0	...
1429113	   .	   .	    0.0	...
1429114	   .	   .	    0.0	...
1429115	   .	   .	    0.0	...
1429116	   .	   .	    0.0	...
1429117	   .	   .	    0.0	...
1429118	   .	   .	    0.0	...
1429119	   .	   .	    0.0	...
1429120	   .	   .	    0.0	...
1429121	   .	   .	    0.0	...
1429122	   .	   .	    0.0	...
1429123	   .	   .	    0.0	...
1429124	   .	   .	    0.0	...
1429125	   .	   .	    0.0	...
1429126	   .	   .	    0.0	...
1429127	   .	   .	    0.0	...
1429128	   .	   .	    0.0	...
1429129	   .	   .	    0.0	...
1429130	   .	   .	    0.0	...
1429131	   .	   .	    0.0	...
1429132	   .	   .	    0.0	...
1429133	   .	   .	    0.0	...
1429134	   .	   .	    0.0	...
1429135	   .	   .	    0.0	...
1429136	   .	   .	    0.0	...
1429137	   .	   .	    0.0	...
1429138	   .	   .	    0.0	...
1429139	   .	   .	    0.0	...
1429140	   .	   .	    0.0	...
1429141	   .	   .	    0.0	...
1429142	   .	   .	    0.0	...
1429143	   .	   .	    0.0	...
1429144	   .	   .	    0.0	...
EBLINK R 1429029	1429144	116
1429145	 1242.6	 1952.5	 3435.0	...
1429146	 1242.6	 1952.5	 3435.0	...
1429147	 1240.0	 1942.4	 3477.0	...
1429148	 1228.4	 1925.9	 3556.0	...
1429149	 1213.2	 1900.6	 3677.0	...
1429150	 1197.5	 1877.8	 3785.0	...
1429151	 1184.6	 1851.7	 3901.0	...
1429152	 1171.4	 1826.2	 4017.0	...
1429153	 1156.5	 1799.7	 4141.0	...
1429154	 1142.5	 1775.5	 4246.0	...
1429155	 1127.6	 1749.7	 4356.0	...
1429156	 1111.3	 1723.1	 4462.0	...
1429157	 1094.5	 1694.0	 4600.0	...
1429158	 1078.4	 1666.3	 4719.0	...
1429159	 1063.7	 1641.3	 4847.0	...
1429160	 1050.0	 1617.5	 4957.0	...
1429161	 1036.1	 1593.3	 5080.0	...
1429162	 1022.2	 1567.6	 5195.0	...
1429163	 1009.5	 1543.6	 5311.0	...
1429164	  997.2	 1520.4	 5419.0	...
1429165	  985.9	 1498.5	 5539.0	...
1429166	  975.0	 1476.2	 5646.0	...
1429167	  964.1	 1454.5	 5761.0	...
1429168	  953.6	 1432.8	 5865.0	...
1429169	  943.6	 1412.0	 5975.0	...
1429170	  933.5	 1391.7	 6074.0	...
1429171	  922.7	 1370.8	 6178.0	...
1429172	  911.7	 1350.0	 6276.0	...
1429173	  901.3	 1329.9	 6376.0	...
1429174	  892.4	 1310.1	 6471.0	...
1429175	  881.9	 1290.2	 6565.0	...
1429176	  873.3	 1270.0	 6654.0	...
1429177	  863.7	 1250.6	 6739.0	...
1429178	  856.0	 1232.4	 6826.0	...
1429179	  847.9	 1214.1	 6915.0	...
1429180	  839.7	 1196.9	 7000.0	...
1429181	  833.3	 1179.1	 7083.0	...
1429182	  825.4	 1162.0	 7161.0	...
1429183	  818.7	 1146.2	 7239.0	...
1429184	  810.9	 1130.5	 7309.0	...
1429185	  805.0	 1116.3	 7377.0	...
1429186	  799.1	 1101.3	 7448.0	...
1429187	  793.4	 1088.5	 7510.0	...
1429188	  787.9	 1074.9	 7576.0	...
1429189	  782.1	 1062.3	 7635.0	...
1429190	  776.3	 1049.0	 7708.0	...
1429191	  770.8	 1037.1	 7764.0	...
1429192	  765.6	 1025.5	 7821.0	...
1429193	  760.7	 1014.1	 7870.0	...
1429194	  756.3	 1002.6	 7925.0	...
1429195	  751.8	  990.9	 7977.0	...
1429196	  746.7	  980.0	 8026.0	...
1429197	  741.6	  968.6	 8085.0	...
1429198	  737.2	  957.6	 8137.0	...
1429199	  733.8	  946.4	 8194.0	...
1429200	  729.9	  936.3	 8237.0	...
1429201	  726.2	  925.8	 8287.0	...
1429202	  722.5	  915.7	 8339.0	...
1429203	  719.5	  905.0	 8388.0	...
1429204	  716.7	  894.9	 8437.0	...
1429205	  713.7	  885.2	 8468.0	...
1429206	  710.1	  875.6	 8511.0	...
1429207	  707.1	  866.3	 8544.0	...
1429208	  704.8	  857.5	 8588.0	...
1429209	  702.0	  848.5	 8626.0	...
1429210	  699.0	  839.7	 8666.0	...
1429211	  696.2	  830.1	 8703.0	...
1429212	  694.4	  821.8	 8740.0	...
1429213	  692.3	  813.8	 8778.0	...
1429214	  689.9	  805.7	 8814.0	...
1429215	  686.9	  796.9	 8851.0	...
1429216	  684.4	  787.9	 8884.0	...
1429217	  682.6	  780.1	 8915.0	...
1429218	  680.9	  773.5	 8936.0	...
1429219	  679.0	  766.3	 8965.0	...
1429220	  677.1	  759.2	 8992.0	...
1429221	  675.6	  751.7	 9030.0	...
1429222	  674.6	  745.2	 9056.0	...
1429223	  673.5	  738.9	 9089.0	...
1429224	  672.7	  732.6	 9115.0	...
1429225	  672.0	  725.7	 9141.0	...
1429226	  671.3	  718.9	 9167.0	...
1429227	  670.2	  712.9	 9187.0	...
1429228	  669.6	  708.0	 9212.0	...
1429229	  668.8	  702.8	 9227.0	...
1429230	  668.4	  697.7	 9251.0	...
1429231	  667.7	  691.6	 9279.0	...
1429232	  666.9	  685.3	 9312.0	...
1429233	  666.1	  678.6	 9334.0	...
1429234	  665.2	  672.4	 9363.0	...
1429235	  664.2	  667.1	 9388.0	...
1429236	  663.2	  661.3	 9412.0	...
1429237	  661.9	  656.2	 9437.0	...
1429238	  660.8	  649.7	 9467.0	...
1429239	  659.6	  644.1	 9502.0	...
1429240	  657.9	  637.2	 9531.0	...
1429241	  656.3	  631.9	 9552.0	...
1429242	  654.8	  626.4	 9577.0	...
1429243	  653.6	  621.0	 9597.0	...
1429244	  652.5	  615.2	 9619.0	...
1429245	  651.7	  609.2	 9639.0	...
1429246	  651.6	  604.6	 9664.0	...
1429247	  650.6	  599.5	 9684.0	...
1429248	  649.5	  595.4	 9702.0	...
1429249	  648.1	  590.9	 9719.0	...
1429250	  647.5	  586.8	 9737.0	...
1429251	  646.8	  581.8	 9753.0	...
1429252	  645.8	  577.0	 9771.0	...
1429253	  644.9	  572.9	 9788.0	...
ESACC R  1428987	1429253	267	  676.6	  535.6	  644.9	  572.9	   1.04	   1233
SFIX R   1429254
1429254	  644.3	  569.4	 9802.0	...
1429255	  643.9	  565.4	 9813.0	...
1429256	  643.5	  561.5	 9823.0	...
1429257	  643.1	  558.0	 9841.0	...
1429258	  643.0	  555.4	 9851.0	...
1429259	  642.6	  552.6	 9867.0	...
1429260	  642.1	  550.0	 9874.0	...
1429261	  641.6	  547.0	 9883.0	...
1429262	  641.0	  544.4	 9892.0	...
1429263	  640.3	  541.9	 9902.0	...
1429264	  639.7	  540.0	 9910.0	...
1429265	  639.1	  538.0	 9915.0	...
1429266	  638.6	  536.2	 9918.0	...
1429267	  637.8	  534.1	 9920.0	...
1429268	  637.5	  532.8	 9920.0	...
1429269	  636.9	  531.6	 9922.0	...
1429270	  636.8	  531.3	 9923.0	...
1429271	  636.7	  531.0	 9924.0	...
1429272	  636.7	  530.9	 9929.0	...
1429273	  636.7	  530.7	 9935.0	...
1429274	  636.7	  530.5	 9940.0	...
1429275	  636.6	  530.4	 9941.0	...
MSG	1429276 0000 _ Number On
1429276	  636.4	  530.3	 9940.0	...
1429277	  636.3	  530.0	 9940.0	...
1429278	  636.3	  530.0	 9940.0	...
1429279	  636.1	  530.0	 9941.0	...
1429280	  635.9	  530.3	 9942.0	...
1429281	  635.7	  530.4	 9940.0	...
1429282	  635.5	  530.4	 9936.0	...
1429283	  635.4	  530.5	 9929.0	...
1429284	  635.4	  530.5	 9926.0	...
1429285	  635.4	  530.5	 9924.0	...
1429286	  635.5	  530.4	 9923.0	...
1429287	  635.7	  530.5	 9923.0	...
1429288	  635.8	  530.9	 9923.0	...
1429289	  635.9	  531.3	 9923.0	...
1429290	  635.8	  531.5	 9923.0	...
1429291	  635.8	  532.1	 9925.0	...
1429292	  636.0	  532.6	 9927.0	...
1429293	  636.3	  533.0	 9928.0	...
1429294	  636.6	  533.5	 9926.0	...
1429295	  636.7	  533.9	 9923.0	...
1429296	  636.7	  534.7	 9918.0	...
1429297	  636.7	  535.1	 9911.0	...
1429298	  637.0	  535.8	 9907.0	...
1429299	  637.4	  535.9	 9905.0	...
1429300	  637.6	  536.1	 9903.0	...
1429301	  637.6	  535.9	 9900.0	...
1429302	  637.5	  535.9	 9898.0	...
1429303	  637.4	  536.0	 9899.0	...
1429304	  637.8	  536.1	 9901.0	...
1429305	  638.1	  536.3	 9903.0	...
1429306	  638.1	  536.8	 9904.0	...
1429307	  637.8	  537.1	 9904.0	...
1429308	  637.4	  537.5	 9906.0	...
1429309	  637.3	  537.4	 9907.0	...
1429310	  637.2	  537.6	 9907.0	...
1429311	  637.1	  538.2	 9903.0	...
1429312	  637.0	  538.7	 9898.0	...
1429313	  636.9	  539.1	 9894.0	...
1429314	  636.9	  539.1	 9893.0	...
1429315	  637.2	  538.3	 9895.0	...
1429316	  637.5	  537.4	 9899.0	...
1429317	  638.0	  536.6	 9902.0	...
1429318	  638.1	  536.6	 9901.0	...
1429319	  638.2	  536.7	 9901.0	...
1429320	  638.1	  536.9	 9902.0	...
1429321	  637.7	  537.1	 9898.0	...
1429322	  637.2	  536.9	 9893.0	...
1429323	  637.1	  536.5	 9889.0	...
1429324	  637.3	  536.1	 9889.0	...
1429325	  637.5	  536.0	 9888.0	...
1429326	  637.5	  536.0	 9888.0	...
1429327	  637.5	  536.1	 9889.0	...
1429328	  637.5	  536.1	 9891.0	...
1429329	  637.5	  536.1	 9895.0	...
1429330	  637.2	  535.7	 9897.0	...
1429331	  636.9	  535.3	 9899.0	...
1429332	  636.6	  535.0	 9900.0	...
1429333	  636.7	  534.6	 9901.0	...
1429334	  636.9	  534.1	 9903.0	...
1429335	  637.1	  533.6	 9902.0	...
1429336	  637.3	  533.7	 9903.0	...
1429337	  637.1	  533.8	 9903.0	...
1429338	  636.9	  533.9	 9902.0	...
1429339	  637.0	  534.0	 9901.0	...
1429340	  637.6	  534.0	 9903.0	...
1429341	  638.1	  534.0	 9907.0	...
1429342	  638.7	  534.1	 9910.0	...
1429343	  638.7	  534.1	 9910.0	...
1429344	  638.7	  533.9	 9910.0	...
1429345	  638.6	  533.7	 9909.0	...
1429346	  638.9	  533.7	 9908.0	...
1429347	  639.2	  533.7	 9907.0	...
1429348	  639.4	  533.7	 9906.0	...
1429349	  639.0	  533.5	 9906.0	...
1429350	  638.4	  533.3	 9908.0	...
1429351	  638.0	  533.1	 9911.0	...
1429352	  637.8	  533.3	 9912.0	...
1429353	  638.2	  533.4	 9911.0	...
1429354	  638.6	  533.5	 9909.0	...
1429355	  639.0	  533.6	 9907.0	...
1429356	  638.8	  533.6	 9903.0	...
1429357	  638.5	  533.6	 9901.0	...
1429358	  638.1	  533.6	 9899.0	...
1429359	  638.0	  533.3	 9899.0	...
1429360	  638.2	  533.0	 9902.0	...
1429361	  638.5	  532.6	 9906.0	...
1429362	  638.9	  532.5	 9910.0	...
1429363	  639.1	  532.3	 9910.0	...
1429364	  639.3	  532.2	 9911.0	...
1429365	  639.2	  532.1	 9912.0	...
1429366	  639.1	  531.9	 9908.0	...
1429367	  639.2	  531.6	 9904.0	...
1429368	  639.3	  531.3	 9901.0	...
1429369	  639.4	  531.2	 9902.0	...
1429370	  639.4	  531.1	 9903.0	...
1429371	  639.4	  531.1	 9902.0	...
1429372	  639.3	  531.0	 9903.0	...
1429373	  639.5	  531.2	 9904.0	...
1429374	  639.7	  531.4	 9906.0	...
1429375	  639.9	  531.3	 9906.0	...
1429376	  640.0	  531.1	 9907.0	...
1429377	  640.0	  530.9	 9908.0	...
1429378	  640.0	  531.0	 9906.0	...
1429379	  640.0	  531.0	 9904.0	...
1429380	  639.8	  531.0	 9902.0	...
1429381	  639.7	  531.0	 9902.0	...
1429382	  639.6	  531.0	 9903.0	...
1429383	  639.8	  530.9	 9904.0	...
1429384	  640.1	  530.9	 9902.0	...
1429385	  640.4	  530.7	 9899.0	...
1429386	  640.5	  530.2	 9897.0	...
1429387	  640.7	  529.8	 9898.0	...
1429388	  640.7	  529.7	 9899.0	...
1429389	  640.8	  529.8	 9900.0	...
1429390	  640.8	  530.1	 9902.0	...
1429391	  640.8	  530.1	 9904.0	...
1429392	  640.8	  530.2	 9905.0	...
1429393	  640.8	  530.2	 9907.0	...
1429394	  640.7	  529.6	 9908.0	...
1429395	  640.6	  529.0	 9910.0	...
1429396	  641.0	  528.6	 9910.0	...
1429397	  641.2	  529.1	 9909.0	...
1429398	  641.5	  529.6	 9907.0	...
1429399	  641.3	  529.4	 9906.0	...
1429400	  641.3	  528.8	 9906.0	...
1429401	  641.2	  528.5	 9907.0	...
1429402	  641.1	  528.7	 9905.0	...
1429403	  641.0	  529.0	 9902.0	...
1429404	  641.0	  529.1	 9900.0	...
1429405	  641.0	  529.3	 9900.0	...
1429406	  640.9	  529.4	 9900.0	...
1429407	  640.9	  529.4	 9900.0	...
1429408	  640.9	  529.0	 9902.0	...
1429409	  641.1	  528.5	 9903.0	...
1429410	  641.3	  528.4	 9904.0	...
1429411	  641.5	  528.7	 9903.0	...
1429412	  641.5	  529.1	 9903.0	...
1429413	  641.6	  529.2	 9902.0	...
1429414	  641.8	  529.2	 9901.0	...
1429415	  641.9	  529.3	 9901.0	...
1429416	  641.8	  529.2	 9898.0	...
1429417	  641.8	  528.9	 9895.0	...
1429418	  641.8	  528.7	 9897.0	...
1429419	  642.0	  528.6	 9900.0	...
1429420	  641.9	  528.6	 9904.0	...
1429421	  641.7	  528.7	 9904.0	...
1429422	  641.7	  528.8	 9905.0	...
1429423	  642.0	  528.8	 9906.0	...
1429424	  642.3	  528.9	 9906.0	...
1429425	  642.3	  528.8	 9907.0	...
1429426	  642.2	  528.7	 9907.0	...
1429427	  642.3	  528.6	 9905.0	...
1429428	  642.3	  528.6	 9901.0	...
1429429	  642.3	  528.6	 9897.0	...
1429430	  642.4	  528.8	 9893.0	...
1429431	  642.4	  529.0	 9893.0	...
1429432	  642.4	  528.8	 9892.0	...
1429433	  642.3	  528.4	 9893.0	...
1429434	  642.2	  528.3	 9893.0	...
1429435	  642.2	  528.6	 9892.0	...
1429436	  642.1	  528.6	 9892.0	...
1429437	  642.3	  528.5	 9893.0	...
1429438	  642.9	  528.4	 9891.0	...
1429439	  643.4	  528.3	 9890.0	...
1429440	  643.8	  527.9	 9888.0	...
1429441	  643.8	  527.6	 9889.0	...
1429442	  643.9	  527.6	 9889.0	...
1429443	  644.0	  527.7	 9890.0	...
1429444	  644.3	  527.7	 9890.0	...
1429445	  644.4	  527.7	 9889.0	...
1429446	  644.5	  527.8	 9889.0	...
1429447	  644.5	  527.8	 9889.0	...
1429448	  644.4	  527.9	 9889.0	...
1429449	  644.3	  527.9	 9889.0	...
1429450	  644.1	  527.9	 9889.0	...
1429451	  644.1	  527.7	 9889.0	...
1429452	  644.3	  527.4	 9889.0	...
1429453	  644.5	  527.1	 9890.0	...
1429454	  644.6	  527.0	 9891.0	...
1429455	  644.8	  527.1	 9892.0	...
1429456	  645.2	  527.3	 9892.0	...
1429457	  645.5	  527.4	 9893.0	...
1429458	  645.6	  527.4	 9893.0	...
1429459	  645.3	  527.4	 9894.0	...
1429460	  645.2	  527.4	 9894.0	...
1429461	  645.3	  527.2	 9893.0	...
1429462	  645.4	  526.9	 9892.0	...
1429463	  645.5	  526.8	 9892.0	...
1429464	  645.6	  527.0	 9893.0	...
1429465	  645.7	  527.2	 9894.0	...
1429466	  645.9	  527.1	 9895.0	...
1429467	  646.1	  526.9	 9895.0	...
1429468	  646.2	  526.8	 9894.0	...
1429469	  646.2	  526.8	 9893.0	...
1429470	  646.3	  526.7	 9892.0	...
1429471	  646.4	  526.6	 9890.0	...
1429472	  646.5	  526.7	 9887.0	...
1429473	  646.5	  526.9	 9885.0	...
1429474	  646.5	  527.1	 9890.0	...
1429475	  646.6	  527.2	 9896.0	...
1429476	  646.6	  527.3	 9902.0	...
1429477	  646.7	  527.3	 9902.0	...
1429478	  646.7	  527.4	 9900.0	...
1429479	  646.9	  527.2	 9897.0	...
1429480	  647.1	  527.0	 9895.0	...
1429481	  647.2	  526.8	 9893.0	...
1429482	  647.1	  526.4	 9893.0	...
1429483	  647.4	  526.0	 9893.0	...
1429484	  647.7	  525.5	 9890.0	...
1429485	  648.0	  525.5	 9887.0	...
1429486	  648.0	  525.8	 9886.0	...
1429487	  647.7	  526.1	 9889.0	...
1429488	  647.4	  526.3	 9892.0	...
1429489	  647.4	  526.6	 9892.0	...
1429490	  647.6	  526.8	 9892.0	...
1429491	  648.0	  527.0	 9889.0	...
1429492	  648.1	  527.1	 9886.0	...
1429493	  648.2	  527.1	 9884.0	...
1429494	  648.2	  526.8	 9885.0	...
1429495	  648.2	  526.4	 9886.0	...
1429496	  648.4	  525.9	 9888.0	...
1429497	  648.7	  525.9	 9888.0	...
1429498	  649.0	  526.0	 9888.0	...
1429499	  649.0	  526.2	 9886.0	...
1429500	  649.1	  526.3	 9885.0	...
1429501	  649.3	  526.5	 9883.0	...
1429502	  649.4	  526.5	 9882.0	...
1429503	  649.2	  526.2	 9881.0	...
1429504	  648.8	  525.8	 9883.0	...
1429505	  648.9	  525.4	 9887.0	...
1429506	  649.4	  525.5	 9891.0	...
1429507	  649.8	  525.9	 9891.0	...
1429508	  649.8	  526.4	 9891.0	...
1429509	  649.7	  526.5	 9890.0	...
1429510	  649.7	  526.3	 9889.0	...
1429511	  649.6	  526.2	 9890.0	...
1429512	  649.7	  526.2	 9891.0	...
1429513	  649.9	  526.3	 9892.0	...
1429514	  650.0	  526.5	 9892.0	...
1429515	  650.0	  526.5	 9892.0	...
1429516	  649.9	  526.4	 9891.0	...
1429517	  649.7	  526.3	 9891.0	...
1429518	  649.6	  526.1	 9891.0	...
1429519	  649.7	  525.8	 9891.0	...
1429520	  650.0	  525.6	 9892.0	...
1429521	  650.3	  525.5	 9891.0	...
1429522	  650.5	  525.5	 9890.0	...
1429523	  650.7	  525.6	 9890.0	...
1429524	  650.9	  525.9	 9892.0	...
1429525	  651.1	  526.2	 9894.0	...
1429526	  651.0	  526.4	 9891.0	...
1429527	  650.8	  526.3	 9887.0	...
1429528	  650.7	  526.2	 9882.0	...
1429529	  650.7	  526.2	 9881.0	...
1429530	  650.6	  526.2	 9883.0	...
1429531	  650.5	  526.0	 9887.0	...
1429532	  650.5	  525.5	 9890.0	...
1429533	  650.8	  525.0	 9890.0	...
1429534	  651.2	  525.3	 9889.0	...
1429535	  651.6	  526.0	 9889.0	...
1429536	  651.7	  526.7	 9888.0	...
1429537	  651.7	  526.6	 9889.0	...
1429538	  651.7	  526.6	 9890.0	...
1429539	  651.7	  526.5	 9892.0	...
1429540	  651.7	  526.5	 9892.0	...
1429541	  651.6	  526.5	 9891.0	...
1429542	  651.7	  526.1	 9889.0	...
1429543	  651.7	  525.8	 9887.0	...
1429544	  651.7	  525.4	 9886.0	...
1429545	  651.7	  525.4	 9885.0	...
1429546	  651.7	  525.4	 9883.0	...
1429547	  651.7	  525.7	 9882.0	...
1429548	  651.8	  525.9	 9881.0	...
1429549	  652.0	  526.1	 9881.0	...
1429550	  652.2	  526.1	 9883.0	...
1429551	  652.3	  526.1	 9886.0	...
1429552	  652.2	  526.0	 9889.0	...
1429553	  652.2	  526.1	 9888.0	...
1429554	  652.2	  526.1	 9887.0	...
1429555	  652.2	  526.1	 9885.0	...
1429556	  652.1	  526.1	 9884.0	...
1429557	  652.0	  526.3	 9883.0	...
1429558	  652.2	  526.4	 9885.0	...
1429559	  652.5	  526.3	 9887.0	...
1429560	  652.8	  526.2	 9891.0	...
1429561	  652.8	  526.1	 9892.0	...
1429562	  652.8	  526.2	 9894.0	...
1429563	  652.9	  526.2	 9893.0	...
1429564	  652.9	  526.3	 9893.0	...
1429565	  653.1	  526.4	 9894.0	...
1429566	  653.2	  526.2	 9896.0	...
1429567	  653.4	  525.9	 9898.0	...
1429568	  653.4	  525.6	 9899.0	...
1429569	  653.4	  525.5	 9895.0	...
1429570	  653.5	  525.5	 9891.0	...
1429571	  653.8	  525.4	 9886.0	...
1429572	  654.0	  525.4	 9886.0	...
1429573	  654.3	  525.5	 9882.0	...
1429574	  654.4	  525.8	 9879.0	...
1429575	  654.4	  526.0	 9878.0	...
1429576	  654.2	  525.9	 9882.0	...
MSG	1429577 0000 _ Number Off
1429577	  654.0	  525.5	 9885.0	...
1429578	  653.8	  524.9	 9886.0	...
1429579	  654.1	  524.7	 9885.0	...
1429580	  654.5	  524.5	 9884.0	...
1429581	  654.4	  524.5	 9883.0	...
1429582	  653.9	  525.0	 9883.0	...
1429583	  654.0	  525.4	 9884.0	...
1429584	  654.5	  525.8	 9886.0	...
1429585	  654.9	  525.7	 9885.0	...
1429586	  655.0	  525.7	 9882.0	...
1429587	  655.0	  525.7	 9879.0	...
1429588	  655.2	  525.7	 9879.0	...
1429589	  655.4	  525.8	 9879.0	...
1429590	  655.7	  525.7	 9879.0	...
1429591	  655.6	  525.5	 9879.0	...
1429592	  655.5	  525.3	 9880.0	...
1429593	  655.4	  525.1	 9879.0	...
1429594	  654.9	  525.1	 9879.0	...
1429595	  654.4	  525.0	 9880.0	...
1429596	  653.8	  525.1	 9880.0	...
1429597	  653.7	  524.8	 9880.0	...
1429598	  653.8	  524.6	 9879.0	...
1429599	  654.1	  524.3	 9879.0	...
1429600	  654.4	  524.3	 9879.0	...
1429601	  654.4	  524.3	 9878.0	...
1429602	  654.3	  524.3	 9877.0	...
1429603	  654.3	  524.3	 9877.0	...
1429604	  654.3	  524.2	 9878.0	...
1429605	  654.2	  524.2	 9880.0	...
1429606	  654.3	  524.1	 9879.0	...
1429607	  654.3	  524.1	 9878.0	...
1429608	  654.4	  523.9	 9876.0	...
1429609	  654.5	  523.8	 9875.0	...
1429610	  654.9	  523.6	 9878.0	...
1429611	  655.2	  523.4	 9881.0	...
1429612	  655.3	  523.1	 9884.0	...
1429613	  655.2	  523.0	 9883.0	...
1429614	  655.1	  523.0	 9882.0	...
1429615	  654.7	  523.2	 9880.0	...
1429616	  654.2	  523.4	 9877.0	...
1429617	  653.8	  523.5	 9876.0	...
1429618	  653.8	  523.4	 9878.0	...
1429619	  654.2	  523.3	 9880.0	...
1429620	  654.4	  523.1	 9882.0	...
1429621	  654.7	  522.9	 9881.0	...
1429622	  654.6	  522.6	 9879.0	...
1429623	  654.5	  522.6	 9877.0	...
1429624	  654.8	  522.8	 9876.0	...
1429625	  655.1	  523.1	 9877.0	...
1429626	  655.4	  523.4	 9876.0	...
1429627	  655.4	  523.6	 9876.0	...
1429628	  655.3	  523.0	 9875.0	...
1429629	  655.0	  522.4	 9875.0	...
1429630	  654.7	  521.8	 9876.0	...
1429631	  654.5	  521.7	 9875.0	...
1429632	  654.4	  521.6	 9873.0	...
1429633	  654.4	  521.6	 9869.0	...
1429634	  654.6	  522.1	 9865.0	...
1429635	  654.7	  522.7	 9865.0	...
1429636	  654.8	  522.5	 9868.0	...
1429637	  654.9	  522.1	 9871.0	...
1429638	  654.9	  521.8	 9872.0	...
1429639	  655.0	  522.0	 9869.0	...
1429640	  654.9	  522.1	 9867.0	...
1429641	  655.0	  522.0	 9869.0	...
1429642	  655.3	  521.8	 9873.0	...
1429643	  655.4	  521.8	 9877.0	...
1429644	  655.5	  521.7	 9877.0	...
1429645	  655.5	  521.6	 9878.0	...
1429646	  655.6	  521.4	 9878.0	...
1429647	  655.6	  521.4	 9875.0	...
1429648	  655.7	  521.5	 9871.0	...
1429649	  655.8	  521.9	 9868.0	...
1429650	  655.9	  522.3	 9869.0	...
1429651	  656.0	  522.2	 9869.0	...
1429652	  656.3	  521.8	 9870.0	...
1429653	  656.6	  521.5	 9870.0	...
1429654	  656.9	  521.4	 9871.0	...
1429655	  656.9	  521.8	 9873.0	...
1429656	  656.9	  522.3	 9873.0	...
1429657	  656.8	  522.8	 9872.0	...
1429658	  656.7	  523.1	 9870.0	...
1429659	  656.6	  523.3	 9868.0	...
1429660	  656.5	  523.6	 9867.0	...
1429661	  656.3	  523.2	 9865.0	...
1429662	  656.2	  522.8	 9864.0	...
1429663	  656.1	  522.3	 9863.0	...
1429664	  656.0	  522.0	 9862.0	...
1429665	  655.9	  521.8	 9860.0	...
1429666	  655.8	  521.5	 9859.0	...
1429667	  656.0	  521.5	 9860.0	...
1429668	  656.0	  521.6	 9859.0	...
1429669	  655.9	  521.8	 9854.0	...
1429670	  655.7	  522.1	 9849.0	...
1429671	  655.4	  522.3	 9843.0	...
1429672	  655.6	  522.3	 9843.0	...
1429673	  655.7	  522.3	 9841.0	...
1429674	  655.8	  522.3	 9841.0	...
1429675	  655.8	  522.3	 9843.0	...
1429676	  655.7	  522.7	 9848.0	...
1429677	  655.7	  522.9	 9853.0	...
1429678	  655.7	  523.2	 9855.0	...
1429679	  655.7	  523.2	 9855.0	...
1429680	  655.7	  523.1	 9854.0	...
1429681	  655.8	  523.0	 9852.0	...
1429682	  655.8	  523.0	 9850.0	...
1429683	  655.7	  523.0	 9847.0	...
1429684	  655.6	  522.9	 9846.0	...
1429685	  655.9	  522.6	 9845.0	...
1429686	  656.2	  522.3	 9844.0	...
1429687	  656.6	  522.2	 9845.0	...
1429688	  656.5	  522.1	 9847.0	...
1429689	  656.5	  522.1	 9849.0	...
1429690	  656.5	  522.2	 9848.0	...
1429691	  656.5	  522.3	 9846.0	...
1429692	  656.5	  522.4	 9844.0	...
1429693	  656.5	  522.4	 9842.0	...
1429694	  656.5	  522.6	 9843.0	...
1429695	  656.5	  522.8	 9842.0	...
1429696	  656.5	  523.0	 9841.0	...
1429697	  656.6	  523.4	 9841.0	...
1429698	  656.7	  523.6	 9841.0	...
1429699	  657.0	  523.7	 9842.0	...
1429700	  657.2	  523.4	 9842.0	...
1429701	  657.5	  523.0	 9844.0	...
1429702	  657.8	  522.9	 9846.0	...
1429703	  657.9	  523.1	 9848.0	...
1429704	  657.7	  523.3	 9846.0	...
1429705	  657.6	  523.3	 9844.0	...
1429706	  657.5	  523.3	 9841.0	...
1429707	  657.5	  523.3	 9840.0	...
1429708	  657.4	  523.2	 9840.0	...
1429709	  657.4	  523.3	 9841.0	...
1429710	  657.1	  523.3	 9841.0	...
1429711	  656.8	  523.3	 9842.0	...
1429712	  656.6	  523.1	 9843.0	...
1429713	  656.9	  522.8	 9842.0	...
1429714	  657.2	  522.9	 9841.0	...
1429715	  657.3	  523.1	 9840.0	...
1429716	  657.2	  523.3	 9840.0	...
1429717	  657.2	  523.3	 9840.0	...
1429718	  657.2	  523.3	 9840.0	...
1429719	  657.2	  523.2	 9839.0	...
1429720	  657.2	  523.2	 9838.0	...
1429721	  657.2	  523.3	 9838.0	...
1429722	  657.3	  523.6	 9836.0	...
1429723	  657.4	  524.0	 9834.0	...
1429724	  657.6	  524.2	 9833.0	...
1429725	  657.5	  524.1	 9832.0	...
1429726	  657.4	  524.1	 9831.0	...
1429727	  657.5	  524.0	 9830.0	...
1429728	  657.8	  524.0	 9828.0	...
1429729	  658.3	  524.0	 9826.0	...
1429730	  658.4	  524.1	 9825.0	...
1429731	  658.4	  524.1	 9825.0	...
1429732	  658.3	  524.1	 9827.0	...
1429733	  658.2	  524.6	 9830.0	...
1429734	  658.2	  525.1	 9830.0	...
1429735	  658.2	  525.4	 9828.0	...
1429736	  658.2	  525.1	 9826.0	...
1429737	  658.0	  524.5	 9826.0	...
1429738	  657.8	  524.1	 9827.0	...
1429739	  658.1	  523.9	 9828.0	...
1429740	  658.4	  524.0	 9827.0	...
1429741	  658.8	  524.3	 9826.0	...
1429742	  658.9	  524.5	 9824.0	...
1429743	  659.0	  524.6	 9824.0	...
1429744	  659.1	  524.5	 9825.0	...
1429745	  659.1	  524.4	 9825.0	...
1429746	  659.1	  524.4	 9826.0	...
1429747	  659.2	  524.4	 9823.0	...
1429748	  659.2	  524.4	 9821.0	...
1429749	  659.1	  524.5	 9820.0	...
1429750	  659.0	  524.5	 9824.0	...
1429751	  659.0	  524.4	 9828.0	...
1429752	  659.1	  524.3	 9825.0	...
1429753	  659.2	  524.3	 9820.0	...
1429754	  659.2	  524.4	 9814.0	...
1429755	  659.2	  524.4	 9814.0	...
1429756	  659.3	  524.3	 9814.0	...
1429757	  659.3	  524.4	 9815.0	...
1429758	  659.4	  524.5	 9816.0	...
1429759	  659.4	  524.7	 9817.0	...
1429760	  659.6	  524.6	 9819.0	...
1429761	  659.9	  524.7	 9823.0	...
1429762	  660.1	  524.8	 9827.0	...
1429763	  660.1	  524.9	 9829.0	...
1429764	  660.1	  525.1	 9829.0	...
1429765	  660.0	  525.4	 9830.0	...
1429766	  659.9	  525.6	 9824.0	...
1429767	  660.1	  525.7	 9818.0	...
1429768	  660.5	  526.0	 9811.0	...
1429769	  660.8	  526.2	 9810.0	...
1429770	  660.6	  526.2	 9809.0	...
1429771	  660.4	  525.8	 9811.0	...
1429772	  660.2	  525.4	 9813.0	...
1429773	  660.1	  525.1	 9816.0	...
1429774	  660.0	  525.1	 9814.0	...
1429775	  660.0	  524.8	 9812.0	...
1429776	  659.9	  524.5	 9810.0	...
1429777	  659.9	  524.2	 9812.0	...
1429778	  659.8	  524.2	 9812.0	...
1429779	  659.9	  524.3	 9813.0	...
1429780	  660.4	  524.5	 9814.0	...
1429781	  660.8	  524.6	 9814.0	...
1429782	  661.2	  524.7	 9816.0	...
1429783	  661.1	  525.0	 9816.0	...
1429784	  661.0	  525.4	 9816.0	...
1429785	  660.8	  525.6	 9815.0	...
1429786	  660.6	  525.4	 9807.0	...
1429787	  660.5	  525.2	 9800.0	...
MSG	1429788 0000 _ Number On
1429788	  660.5	  525.0	 9794.0	...
1429789	  660.5	  524.9	 9793.0	...
1429790	  660.5	  525.1	 9791.0	...
1429791	  660.5	  525.3	 9789.0	...
1429792	  660.3	  525.5	 9790.0	...
1429793	  660.2	  525.2	 9792.0	...
1429794	  660.0	  525.0	 9794.0	...
1429795	  660.0	  524.8	 9794.0	...
1429796	  660.0	  525.0	 9793.0	...
1429797	  660.0	  525.0	 9793.0	...
1429798	  660.0	  525.0	 9793.0	...
1429799	  660.1	  524.9	 9792.0	...
1429800	  660.5	  524.7	 9791.0	...
1429801	  660.9	  524.6	 9794.0	...
1429802	  661.1	  524.3	 9797.0	...
1429803	  660.9	  524.2	 9796.0	...
1429804	  660.7	  524.2	 9791.0	...
1429805	  660.5	  524.5	 9787.0	...
1429806	  660.7	  525.0	 9786.0	...
1429807	  660.8	  525.3	 9786.0	...
1429808	  660.8	  525.7	 9787.0	...
1429809	  660.8	  525.9	 9788.0	...
1429810	  660.9	  526.1	 9791.0	...
1429811	  660.9	  525.8	 9793.0	...
1429812	  661.0	  525.3	 9795.0	...
1429813	  661.4	  524.9	 9794.0	...
1429814	  661.9	  525.0	 9794.0	...
1429815	  661.9	  525.3	 9793.0	...
1429816	  661.4	  525.5	 9792.0	...
1429817	  661.0	  525.5	 9791.0	...
1429818	  661.0	  525.2	 9791.0	...
1429819	  661.3	  524.8	 9792.0	...
1429820	  661.7	  524.7	 9794.0	...
1429821	  661.9	  524.7	 9796.0	...
1429822	  661.9	  525.3	 9798.0	...
1429823	  661.9	  525.8	 9798.0	...
1429824	  661.9	  525.9	 9797.0	...
1429825	  661.9	  525.4	 9795.0	...
1429826	  661.9	  525.0	 9793.0	...
1429827	  661.9	  524.9	 9793.0	...
1429828	  661.9	  524.8	 9796.0	...
1429829	  661.7	  525.0	 9798.0	...
1429830	  661.5	  525.2	 9799.0	...
1429831	  661.3	  525.2	 9799.0	...
1429832	  661.5	  525.0	 9801.0	...
1429833	  661.9	  525.2	 9802.0	...
1429834	  662.4	  525.5	 9803.0	...
1429835	  662.7	  525.9	 9803.0	...
1429836	  663.2	  526.2	 9804.0	...
1429837	  663.6	  526.5	 9805.0	...
1429838	  663.6	  526.7	 9805.0	...
1429839	  663.2	  526.6	 9802.0	...
1429840	  662.7	  526.5	 9799.0	...
1429841	  662.5	  526.4	 9797.0	...
1429842	  662.4	  526.4	 9799.0	...
1429843	  662.4	  526.6	 9800.0	...
1429844	  662.5	  526.7	 9800.0	...
1429845	  662.6	  526.9	 9796.0	...
1429846	  662.7	  527.0	 9791.0	...
1429847	  662.7	  527.0	 9787.0	...
1429848	  662.6	  527.0	 9788.0	...
1429849	  662.4	  527.1	 9789.0	...
1429850	  662.6	  527.1	 9787.0	...
1429851	  662.8	  527.0	 9785.0	...
1429852	  663.1	  526.9	 9785.0	...
1429853	  663.0	  526.9	 9786.0	...
1429854	  662.9	  526.9	 9788.0	...
1429855	  662.8	  526.8	 9788.0	...
1429856	  662.8	  526.8	 9787.0	...
1429857	  662.8	  526.8	 9786.0	...
1429858	  662.7	  526.8	 9784.0	...
1429859	  662.8	  527.0	 9782.0	...
1429860	  662.8	  527.1	 9779.0	...
1429861	  662.8	  527.2	 9777.0	...
1429862	  662.9	  527.1	 9780.0	...
1429863	  663.0	  526.8	 9784.0	...
1429864	  663.2	  526.5	 9787.0	...
1429865	  663.3	  526.1	 9786.0	...
1429866	  663.4	  526.1	 9784.0	...
1429867	  663.4	  526.4	 9784.0	...
1429868	  663.3	  526.8	 9782.0	...
1429869	  663.3	  527.1	 9779.0	...
1429870	  663.2	  527.0	 9776.0	...
1429871	  663.4	  526.8	 9775.0	...
1429872	  663.6	  526.8	 9775.0	...
1429873	  663.7	  526.8	 9775.0	...
1429874	  663.5	  526.8	 9775.0	...
1429875	  663.3	  526.6	 9775.0	...
1429876	  663.0	  526.5	 9776.0	...
1429877	  662.9	  526.5	 9777.0	...
1429878	  662.9	  526.8	 9773.0	...
1429879	  662.9	  527.0	 9768.0	...
1429880	  662.9	  526.9	 9765.0	...
1429881	  663.0	  526.8	 9768.0	...
1429882	  663.5	  526.7	 9773.0	...
1429883	  664.1	  526.5	 9776.0	...
1429884	  664.2	  526.3	 9778.0	...
1429885	  663.8	  526.1	 9779.0	...
1429886	  663.5	  526.1	 9778.0	...
1429887	  663.6	  526.2	 9776.0	...
1429888	  663.7	  526.4	 9774.0	...
1429889	  663.7	  526.8	 9771.0	...
1429890	  663.8	  527.1	 9768.0	...
1429891	  663.8	  527.2	 9765.0	...
1429892	  663.8	  527.3	 9767.0	...
1429893	  663.8	  527.3	 9771.0	...
1429894	  663.8	  527.3	 9775.0	...
1429895	  663.8	  527.3	 9772.0	...
1429896	  664.1	  527.3	 9768.0	...
1429897	  664.4	  527.3	 9765.0	...
1429898	  664.7	  527.4	 9766.0	...
1429899	  664.3	  527.5	 9767.0	...
1429900	  664.1	  527.7	 9768.0	...
1429901	  664.0	  527.9	 9769.0	...
1429902	  664.4	  528.4	 9771.0	...
1429903	  664.6	  528.8	 9772.0	...
1429904	  664.4	  528.7	 9770.0	...
1429905	  664.0	  528.1	 9768.0	...
1429906	  663.7	  527.6	 9767.0	...
1429907	  664.5	  528.2	 9766.0	...
1429908	  665.3	  528.8	 9767.0	...
1429909	  665.7	  528.5	 9765.0	...
1429910	  665.2	  527.6	 9759.0	...
1429911	  665.0	  527.0	 9754.0	...
1429912	  666.0	  527.4	 9751.0	...
1429913	  668.0	  527.6	 9755.0	...
1429914	  670.3	  527.4	 9759.0	...
1429915	  672.0	  527.2	 9762.0	...
1429916	  673.4	  527.1	 9760.0	...
1429917	  675.2	  527.0	 9758.0	...
1429918	  676.9	  526.9	 9755.0	...
1429919	  678.6	  526.6	 9751.0	...
1429920	  679.2	  526.5	 9747.0	...
1429921	  680.0	  526.4	 9743.0	...
1429922	  680.3	  526.1	 9742.0	...
1429923	  680.6	  525.8	 9741.0	...
1429924	  680.5	  525.4	 9741.0	...
1429925	  680.4	  525.2	 9741.0	...
1429926	  680.2	  525.7	 9742.0	...
1429927	  679.9	  526.5	 9744.0	...
1429928	  679.4	  526.9	 9745.0	...
1429929	  679.0	  526.4	 9744.0	...
1429930	  678.9	  526.0	 9741.0	...
1429931	  678.9	  525.9	 9738.0	...
1429932	  679.0	  526.0	 9737.0	...
1429933	  679.1	  526.1	 9737.0	...
1429934	  679.2	  526.2	 9738.0	...
1429935	  679.2	  526.2	 9738.0	...
1429936	  679.1	  526.0	 9737.0	...
1429937	  678.9	  525.9	 9736.0	...
1429938	  678.5	  525.7	 9736.0	...
1429939	  678.4	  525.8	 9736.0	...
1429940	  678.3	  525.9	 9736.0	...
1429941	  678.4	  526.3	 9738.0	...
1429942	  678.6	  526.7	 9741.0	...
1429943	  679.0	  527.3	 9742.0	...
1429944	  679.3	  527.5	 9741.0	...
1429945	  679.5	  527.4	 9739.0	...
1429946	  679.7	  527.1	 9736.0	...
1429947	  680.0	  527.0	 9734.0	...
1429948	  680.3	  527.1	 9732.0	...
1429949	  680.2	  526.7	 9732.0	...
1429950	  680.2	  526.2	 9732.0	...
1429951	  680.2	  525.9	 9732.0	...
1429952	  680.3	  526.2	 9733.0	...
1429953	  680.4	  526.7	 9733.0	...
1429954	  680.4	  526.9	 9734.0	...
1429955	  680.4	  526.8	 9733.0	...
1429956	  680.4	  526.5	 9734.0	...
1429957	  680.4	  526.2	 9735.0	...
1429958	  680.5	  526.9	 9736.0	...
1429959	  680.7	  527.7	 9734.0	...
1429960	  680.8	  528.5	 9732.0	...
1429961	  680.9	  528.6	 9730.0	...
1429962	  681.0	  528.5	 9731.0	...
1429963	  681.2	  528.4	 9731.0	...
1429964	  681.4	  528.3	 9731.0	...
1429965	  681.4	  528.3	 9731.0	...
1429966	  681.5	  528.3	 9730.0	...
1429967	  681.5	  528.0	 9728.0	...
1429968	  681.6	  527.5	 9725.0	...
1429969	  681.7	  526.8	 9724.0	...
1429970	  681.8	  526.3	 9726.0	...
1429971	  681.9	  526.1	 9729.0	...
1429972	  681.8	  525.7	 9729.0	...
1429973	  681.7	  525.4	 9726.0	...
1429974	  681.7	  525.5	 9724.0	...
1429975	  681.6	  525.9	 9726.0	...
1429976	  681.6	  526.3	 9728.0	...
1429977	  681.6	  526.8	 9728.0	...
1429978	  681.7	  527.3	 9725.0	...
1429979	  681.7	  527.8	 9722.0	...
1429980	  681.6	  527.8	 9718.0	...
1429981	  681.5	  527.9	 9715.0	...
1429982	  681.4	  527.8	 9715.0	...
1429983	  681.5	  527.8	 9717.0	...
1429984	  681.5	  527.9	 9718.0	...
1429985	  681.6	  527.9	 9719.0	...
1429986	  681.6	  527.8	 9721.0	...
1429987	  681.6	  527.5	 9723.0	...
1429988	  681.6	  527.5	 9723.0	...
1429989	  681.8	  527.8	 9723.0	...
1429990	  682.0	  527.7	 9721.0	...
1429991	  682.3	  527.4	 9720.0	...
1429992	  682.4	  527.6	 9719.0	...
1429993	  682.4	  528.1	 9721.0	...
1429994	  682.3	  528.6	 9723.0	...
1429995	  682.2	  528.5	 9725.0	...
1429996	  682.2	  528.2	 9725.0	...
1429997	  682.2	  528.0	 9725.0	...
1429998	  682.1	  527.9	 9726.0	...
1429999	  682.2	  527.8	 9723.0	...
1430000	  682.2	  527.7	 9719.0	...
1430001	  681.8	  527.7	 9716.0	...
1430002	  681.3	  527.7	 9716.0	...
1430003	  681.2	  527.7	 9717.0	...
1430004	  681.6	  527.6	 9717.0	...
1430005	  682.0	  527.5	 9719.0	...
1430006	  681.9	  527.5	 9720.0	...
1430007	  681.8	  527.6	 9721.0	...
1430008	  681.8	  527.7	 9722.0	...
1430009	  682.0	  527.8	 9723.0	...
1430010	  682.2	  527.8	 9723.0	...
1430011	  682.2	  528.0	 9724.0	...
1430012	  682.2	  528.2	 9726.0	...
1430013	  682.2	  528.5	 9727.0	...
1430014	  682.2	  528.6	 9724.0	...
1430015	  681.8	  528.6	 9717.0	...
1430016	  681.5	  528.3	 9711.0	...
1430017	  681.5	  527.9	 9709.0	...
1430018	  681.8	  527.6	 9714.0	...
1430019	  682.2	  527.5	 9718.0	...
1430020	  682.2	  527.5	 9719.0	...
1430021	  682.1	  527.5	 9714.0	...
1430022	  681.8	  527.3	 9710.0	...
1430023	  681.6	  527.2	 9708.0	...
1430024	  681.7	  527.3	 9711.0	...
1430025	  681.9	  527.6	 9715.0	...
1430026	  682.3	  528.1	 9718.0	...
1430027	  682.5	  528.3	 9719.0	...
1430028	  682.6	  528.4	 9719.0	...
1430029	  682.5	  528.3	 9715.0	...
1430030	  682.5	  528.1	 9711.0	...
1430031	  682.5	  528.0	 9709.0	...
1430032	  682.4	  527.8	 9711.0	...
1430033	  682.5	  527.6	 9711.0	...
1430034	  682.5	  527.8	 9707.0	...
1430035	  682.6	  528.0	 9704.0	...
1430036	  682.6	  528.1	 9703.0	...
1430037	  682.4	  527.7	 9702.0	...
1430038	  682.2	  527.3	 9701.0	...
1430039	  682.0	  527.2	 9700.0	...
1430040	  681.9	  527.4	 9700.0	...
1430041	  681.8	  527.6	 9699.0	...
1430042	  681.7	  527.7	 9698.0	...
1430043	  681.8	  527.7	 9698.0	...
1430044	  682.0	  527.7	 9697.0	...
1430045	  682.2	  527.6	 9696.0	...
1430046	  682.4	  527.4	 9694.0	...
1430047	  682.3	  527.3	 9697.0	...
1430048	  682.2	  527.6	 9700.0	...
1430049	  681.8	  528.1	 9703.0	...
1430050	  681.7	  528.3	 9703.0	...
1430051	  681.5	  527.9	 9704.0	...
1430052	  681.4	  527.6	 9701.0	...
1430053	  681.4	  527.7	 9698.0	...
1430054	  681.9	  528.0	 9697.0	...
1430055	  682.4	  528.1	 9699.0	...
1430056	  683.0	  528.1	 9702.0	...
1430057	  683.0	  528.0	 9703.0	...
1430058	  682.9	  528.1	 9704.0	...
1430059	  682.7	  528.1	 9706.0	...
1430060	  682.6	  528.1	 9707.0	...
1430061	  682.6	  527.9	 9706.0	...
1430062	  682.6	  527.8	 9704.0	...
1430063	  682.4	  527.9	 9699.0	...
1430064	  682.2	  527.9	 9694.0	...
1430065	  682.2	  528.0	 9691.0	...
1430066	  682.3	  527.9	 9694.0	...
1430067	  682.3	  527.9	 9698.0	...
1430068	  682.5	  528.0	 9702.0	...
1430069	  682.8	  528.3	 9700.0	...
1430070	  683.1	  528.3	 9697.0	...
1430071	  682.8	  528.0	 9695.0	...
1430072	  682.5	  527.7	 9695.0	...
1430073	  682.1	  527.7	 9695.0	...
1430074	  682.2	  527.7	 9695.0	...
1430075	  682.2	  527.7	 9694.0	...
1430076	  682.3	  527.7	 9694.0	...
1430077	  682.4	  527.8	 9694.0	...
1430078	  682.4	  527.9	 9693.0	...
1430079	  682.6	  528.1	 9693.0	...
1430080	  682.8	  528.3	 9694.0	...
1430081	  683.1	  528.4	 9695.0	...
1430082	  683.2	  528.5	 9696.0	...
1430083	  683.3	  528.6	 9694.0	...
1430084	  683.3	  528.3	 9689.0	...
1430085	  683.3	  527.7	 9685.0	...
1430086	  683.3	  527.2	 9681.0	...
1430087	  683.1	  527.2	 9680.0	...
1430088	  682.9	  527.4	 9679.0	...
1430089	  682.5	  527.6	 9679.0	...
1430090	  682.4	  527.4	 9680.0	...
1430091	  682.4	  527.0	 9681.0	...
1430092	  682.6	  526.8	 9680.0	...
MSG	1430093 0000 _ Number Off
1430093	  682.9	  526.9	 9678.0	...
1430094	  683.0	  527.1	 9681.0	...
1430095	  683.4	  527.5	 9685.0	...
1430096	  683.7	  527.8	 9686.0	...
1430097	  683.7	  528.1	 9683.0	...
1430098	  683.5	  528.2	 9680.0	...
1430099	  683.2	  528.2	 9682.0	...
1430100	  683.2	  528.1	 9685.0	...
1430101	  683.2	  528.0	 9688.0	...
1430102	  683.2	  528.1	 9689.0	...
1430103	  683.2	  528.0	 9689.0	...
1430104	  683.0	  527.8	 9687.0	...
1430105	  682.9	  527.5	 9685.0	...
1430106	  682.8	  527.6	 9683.0	...
1430107	  682.8	  527.9	 9683.0	...
1430108	  682.9	  528.1	 9681.0	...
1430109	  682.9	  528.0	 9679.0	...
1430110	  683.1	  527.8	 9676.0	...
1430111	  683.2	  527.7	 9675.0	...
1430112	  683.2	  527.9	 9674.0	...
1430113	  683.1	  528.0	 9676.0	...
1430114	  683.0	  528.1	 9678.0	...
1430115	  683.0	  527.9	 9681.0	...
1430116	  683.0	  527.8	 9682.0	...
1430117	  682.9	  527.7	 9684.0	...
1430118	  682.9	  527.9	 9684.0	...
1430119	  683.3	  527.9	 9684.0	...
1430120	  683.7	  528.1	 9684.0	...
1430121	  684.0	  528.3	 9683.0	...
1430122	  683.8	  528.7	 9678.0	...
1430123	  683.5	  528.6	 9672.0	...
1430124	  683.4	  528.4	 9673.0	...
1430125	  683.6	  527.9	 9680.0	...
1430126	  683.8	  527.7	 9684.0	...
1430127	  683.8	  527.4	 9681.0	...
1430128	  683.9	  527.4	 9675.0	...
1430129	  683.9	  527.3	 9671.0	...
1430130	  683.9	  527.3	 9668.0	...
1430131	  683.7	  527.2	 9672.0	...
1430132	  683.6	  527.2	 9678.0	...
1430133	  683.6	  527.2	 9683.0	...
1430134	  683.8	  527.1	 9684.0	...
1430135	  683.9	  527.1	 9683.0	...
1430136	  683.8	  527.2	 9680.0	...
1430137	  683.7	  527.6	 9677.0	...
1430138	  683.7	  528.0	 9673.0	...
1430139	  683.7	  528.2	 9673.0	...
1430140	  683.8	  528.3	 9672.0	...
1430141	  683.9	  528.3	 9671.0	...
1430142	  684.0	  528.2	 9670.0	...
1430143	  684.0	  528.1	 9673.0	...
1430144	  683.9	  528.1	 9676.0	...
1430145	  683.9	  528.3	 9679.0	...
1430146	  683.9	  528.4	 9686.0	...
1430147	  683.9	  528.1	 9692.0	...
1430148	  683.9	  527.8	 9698.0	...
1430149	  683.9	  527.4	 9693.0	...
1430150	  683.9	  527.5	 9689.0	...
1430151	  683.8	  527.7	 9686.0	...
1430152	  683.8	  527.8	 9689.0	...
1430153	  684.0	  527.9	 9692.0	...
1430154	  684.1	  527.9	 9693.0	...
1430155	  684.1	  527.5	 9691.0	...
1430156	  683.9	  527.1	 9687.0	...
1430157	  684.1	  526.9	 9683.0	...
1430158	  684.3	  527.3	 9683.0	...
1430159	  684.4	  527.7	 9684.0	...
1430160	  684.3	  528.0	 9684.0	...
1430161	  684.3	  528.1	 9684.0	...
1430162	  684.5	  528.2	 9683.0	...
1430163	  684.5	  528.3	 9682.0	...
1430164	  684.7	  528.4	 9683.0	...
1430165	  684.8	  528.1	 9684.0	...
1430166	  684.8	  527.8	 9686.0	...
1430167	  684.7	  527.4	 9686.0	...
1430168	  684.9	  527.4	 9685.0	...
1430169	  685.1	  527.2	 9685.0	...
1430170	  685.4	  527.1	 9683.0	...
1430171	  685.4	  527.0	 9682.0	...
1430172	  685.4	  527.0	 9686.0	...
1430173	  685.5	  527.5	 9691.0	...
1430174	  685.6	  528.1	 9695.0	...
1430175	  685.7	  528.5	 9697.0	...
1430176	  685.7	  528.2	 9698.0	...
1430177	  685.6	  528.0	 9696.0	...
1430178	  685.4	  528.2	 9692.0	...
1430179	  685.4	  528.5	 9694.0	...
1430180	  685.6	  528.9	 9700.0	...
1430181	  685.8	  528.5	 9706.0	...
1430182	  686.0	  527.9	 9705.0	...
1430183	  686.0	  527.4	 9701.0	...
1430184	  686.1	  527.4	 9694.0	...
1430185	  686.3	  527.3	 9687.0	...
1430186	  686.4	  527.3	 9689.0	...
1430187	  686.2	  527.3	 9694.0	...
1430188	  685.9	  527.2	 9695.0	...
1430189	  685.6	  527.1	 9692.0	...
1430190	  685.6	  527.0	 9687.0	...
1430191	  685.5	  526.8	 9686.0	...
1430192	  685.5	  526.8	 9688.0	...
1430193	  685.4	  526.7	 9691.0	...
1430194	  685.4	  526.8	 9694.0	...
1430195	  685.4	  526.9	 9694.0	...
1430196	  685.4	  527.0	 9695.0	...
1430197	  685.5	  527.2	 9697.0	...
1430198	  685.6	  527.4	 9697.0	...
1430199	  685.7	  527.5	 9697.0	...
1430200	  685.7	  527.5	 9697.0	...
1430201	  686.0	  527.6	 9698.0	...
1430202	  686.6	  527.8	 9698.0	...
1430203	  687.3	  528.0	 9696.0	...
1430204	  687.4	  528.1	 9692.0	...
1430205	  687.2	  528.1	 9688.0	...
1430206	  687.0	  528.0	 9684.0	...
1430207	  686.9	  528.0	 9683.0	...
1430208	  686.9	  528.0	 9689.0	...
1430209	  686.7	  528.0	 9698.0	...
1430210	  686.5	  528.1	 9708.0	...
1430211	  686.2	  528.2	 9710.0	...
1430212	  686.1	  527.9	 9711.0	...
1430213	  686.5	  527.5	 9711.0	...
1430214	  686.9	  527.7	 9714.0	...
1430215	  687.3	  528.2	 9718.0	...
1430216	  687.3	  528.7	 9715.0	...
1430217	  687.2	  528.5	 9710.0	...
1430218	  687.1	  527.9	 9705.0	...
1430219	  687.1	  527.2	 9705.0	...
1430220	  687.1	  527.0	 9705.0	...
1430221	  687.0	  527.1	 9703.0	...
1430222	  687.0	  527.3	 9701.0	...
1430223	  687.0	  527.3	 9700.0	...
1430224	  687.0	  527.4	 9700.0	...
1430225	  687.0	  527.4	 9700.0	...
1430226	  686.9	  527.4	 9700.0	...
1430227	  687.0	  527.5	 9701.0	...
1430228	  687.0	  527.6	 9705.0	...
1430229	  686.9	  527.5	 9710.0	...
1430230	  686.9	  527.2	 9714.0	...
1430231	  686.9	  526.9	 9714.0	...
1430232	  687.1	  526.9	 9714.0	...
1430233	  687.4	  527.4	 9712.0	...
1430234	  687.7	  527.9	 9710.0	...
1430235	  687.6	  528.2	 9709.0	...
1430236	  687.6	  528.0	 9709.0	...
1430237	  687.5	  527.7	 9709.0	...
1430238	  687.5	  527.6	 9708.0	...
1430239	  687.3	  527.6	 9708.0	...
1430240	  687.3	  527.6	 9709.0	...
1430241	  687.4	  527.6	 9710.0	...
1430242	  687.6	  527.6	 9712.0	...
1430243	  687.6	  527.6	 9712.0	...
1430244	  687.7	  527.5	 9712.0	...
1430245	  687.7	  527.3	 9711.0	...
1430246	  687.3	  527.1	 9711.0	...
1430247	  687.0	  527.3	 9711.0	...
1430248	  686.8	  527.5	 9710.0	...
1430249	  686.8	  527.6	 9708.0	...
1430250	  686.8	  527.5	 9705.0	...
1430251	  687.0	  527.4	 9705.0	...
1430252	  687.1	  527.4	 9705.0	...
1430253	  687.3	  527.4	 9705.0	...
1430254	  687.6	  527.4	 9704.0	...
1430255	  687.8	  527.4	 9704.0	...
1430256	  688.0	  527.4	 9704.0	...
1430257	  687.9	  527.5	 9704.0	...
1430258	  687.8	  527.6	 9704.0	...
1430259	  688.0	  527.9	 9703.0	...
1430260	  688.1	  528.1	 9702.0	...
1430261	  688.2	  528.1	 9703.0	...
1430262	  688.1	  527.8	 9704.0	...
1430263	  688.0	  527.6	 9706.0	...
1430264	  688.0	  527.7	 9708.0	...
1430265	  687.9	  527.8	 9711.0	...
1430266	  687.7	  527.8	 9711.0	...
1430267	  687.6	  527.8	 9706.0	...
1430268	  687.6	  527.8	 9702.0	...
1430269	  687.8	  527.8	 9701.0	...
1430270	  687.8	  527.8	 9703.0	...
1430271	  687.7	  527.3	 9703.0	...
1430272	  687.5	  526.7	 9702.0	...
1430273	  687.7	  526.3	 9701.0	...
1430274	  688.1	  526.6	 9703.0	...
1430275	  688.5	  527.1	 9706.0	...
1430276	  688.4	  527.6	 9707.0	...
1430277	  688.4	  528.1	 9705.0	...
1430278	  688.5	  528.2	 9703.0	...
1430279	  688.2	  528.0	 9703.0	...
1430280	  688.1	  527.7	 9705.0	...
1430281	  687.9	  527.4	 9707.0	...
1430282	  687.9	  527.4	 9709.0	...
1430283	  687.8	  527.3	 9709.0	...
1430284	  687.7	  527.2	 9711.0	...
1430285	  687.8	  527.0	 9713.0	...
1430286	  687.6	  526.9	 9713.0	...
1430287	  687.3	  527.0	 9711.0	...
1430288	  687.1	  527.0	 9708.0	...
1430289	  687.1	  527.1	 9708.0	...
1430290	  687.5	  527.4	 9707.0	...
1430291	  688.0	  527.7	 9707.0	...
1430292	  688.5	  527.3	 9707.0	...
1430293	  688.5	  526.9	 9707.0	...
1430294	  688.4	  526.6	 9705.0	...
1430295	  688.4	  526.7	 9704.0	...
1430296	  688.3	  526.9	 9704.0	...
1430297	  688.3	  526.9	 9707.0	...
1430298	  688.4	  527.3	 9709.0	...
1430299	  688.7	  527.7	 9711.0	...
1430300	  689.0	  528.1	 9712.0	...
1430301	  689.0	  528.0	 9712.0	...
1430302	  688.8	  527.7	 9711.0	...
1430303	  688.6	  527.3	 9711.0	...
1430304	  688.5	  526.9	 9711.0	...
1430305	  688.5	  526.9	 9712.0	...
1430306	  688.7	  527.0	 9712.0	...
1430307	  688.5	  527.1	 9712.0	...
1430308	  688.1	  527.0	 9712.0	...
1430309	  687.9	  527.1	 9712.0	...
1430310	  688.0	  527.1	 9713.0	...
1430311	  687.9	  527.1	 9712.0	...
1430312	  687.8	  527.1	 9712.0	...
1430313	  687.7	  527.0	 9711.0	...
1430314	  687.9	  527.0	 9711.0	...
1430315	  688.3	  526.9	 9713.0	...
1430316	  688.5	  526.9	 9714.0	...
1430317	  688.7	  526.9	 9715.0	...
1430318	  688.7	  527.0	 9715.0	...
1430319	  688.8	  527.1	 9717.0	...
1430320	  688.8	  527.1	 9719.0	...
1430321	  688.8	  527.2	 9722.0	...
1430322	  688.9	  527.6	 9723.0	...
1430323	  688.9	  528.1	 9720.0	...
1430324	  688.9	  528.2	 9716.0	...
1430325	  688.8	  527.9	 9713.0	...
1430326	  688.7	  527.6	 9715.0	...
1430327	  688.6	  527.7	 9717.0	...
1430328	  688.4	  527.8	 9718.0	...
1430329	  688.2	  527.8	 9720.0	...
1430330	  688.6	  527.8	 9720.0	...
1430331	  689.1	  527.8	 9720.0	...
1430332	  689.7	  527.7	 9720.0	...
1430333	  689.7	  527.7	 9722.0	...
1430334	  689.8	  527.8	 9726.0	...
1430335	  689.8	  527.9	 9728.0	...
1430336	  689.7	  528.0	 9729.0	...
1430337	  689.6	  528.1	 9730.0	...
1430338	  689.6	  527.8	 9734.0	...
1430339	  689.3	  527.6	 9737.0	...
1430340	  688.6	  527.6	 9738.0	...
1430341	  687.9	  527.8	 9736.0	...
1430342	  687.7	  527.5	 9736.0	...
1430343	  687.9	  527.1	 9738.0	...
1430344	  688.1	  526.9	 9740.0	...
1430345	  688.1	  527.1	 9739.0	...
1430346	  688.2	  527.3	 9738.0	...
1430347	  688.3	  527.3	 9737.0	...
1430348	  688.4	  527.4	 9736.0	...
1430349	  688.7	  527.4	 9736.0	...
1430350	  688.9	  527.4	 9737.0	...
1430351	  689.0	  527.5	 9733.0	...
1430352	  689.0	  527.7	 9728.0	...
1430353	  689.0	  527.7	 9723.0	...
1430354	  689.0	  527.4	 9723.0	...
1430355	  689.1	  527.2	 9727.0	...
1430356	  689.1	  527.2	 9732.0	...
1430357	  689.2	  527.3	 9738.0	...
1430358	  689.1	  527.4	 9742.0	...
1430359	  689.0	  527.6	 9744.0	...
1430360	  689.0	  527.6	 9744.0	...
1430361	  689.1	  527.4	 9744.0	...
1430362	  689.3	  527.1	 9741.0	...
1430363	  689.4	  526.9	 9737.0	...
1430364	  689.1	  526.9	 9734.0	...
1430365	  688.6	  526.9	 9735.0	...
1430366	  688.4	  526.8	 9738.0	...
1430367	  688.8	  527.3	 9740.0	...
1430368	  689.3	  527.7	 9743.0	...
1430369	  689.3	  528.0	 9745.0	...
1430370	  689.3	  527.9	 9747.0	...
1430371	  689.4	  527.9	 9748.0	...
1430372	  689.5	  528.1	 9747.0	...
1430373	  689.7	  528.0	 9745.0	...
1430374	  689.8	  527.8	 9743.0	...
1430375	  689.7	  527.5	 9741.0	...
1430376	  689.5	  527.5	 9742.0	...
1430377	  689.4	  527.5	 9744.0	...
1430378	  689.4	  527.5	 9744.0	...
1430379	  689.5	  527.5	 9741.0	...
1430380	  689.5	  527.4	 9739.0	...
1430381	  689.7	  527.3	 9738.0	...
1430382	  689.8	  527.5	 9738.0	...
1430383	  689.6	  527.7	 9738.0	...
1430384	  689.2	  528.0	 9739.0	...
1430385	  688.9	  528.1	 9739.0	...
1430386	  689.1	  527.6	 9743.0	...
1430387	  689.3	  527.0	 9747.0	...
1430388	  689.5	  526.7	 9752.0	...
1430389	  689.7	  527.1	 9752.0	...
1430390	  689.9	  527.5	 9756.0	...
1430391	  689.8	  527.6	 9760.0	...
1430392	  689.8	  527.5	 9763.0	...
1430393	  689.8	  527.3	 9762.0	...
1430394	  689.6	  527.1	 9762.0	...
1430395	  689.4	  527.1	 9761.0	...
1430396	  689.1	  527.2	 9761.0	...
1430397	  689.0	  527.1	 9760.0	...
1430398	  689.1	  527.0	 9759.0	...
1430399	  689.2	  527.1	 9759.0	...
1430400	  689.2	  527.3	 9761.0	...
1430401	  689.2	  527.6	 9763.0	...
1430402	  689.2	  527.6	 9765.0	...
1430403	  689.0	  527.3	 9765.0	...
1430404	  688.9	  527.0	 9765.0	...
1430405	  688.9	  526.9	 9766.0	...
1430406	  689.3	  527.1	 9766.0	...
1430407	  689.6	  527.2	 9766.0	...
1430408	  689.8	  527.1	 9767.0	...
1430409	  689.7	  527.0	 9768.0	...
1430410	  689.6	  527.0	 9772.0	...
1430411	  689.6	  527.5	 9776.0	...
1430412	  689.5	  527.9	 9775.0	...
1430413	  689.5	  528.2	 9771.0	...
1430414	  689.4	  528.2	 9767.0	...
1430415	  689.3	  528.1	 9766.0	...
1430416	  689.4	  527.8	 9766.0	...
1430417	  689.4	  527.6	 9769.0	...
1430418	  689.2	  527.4	 9773.0	...
1430419	  689.0	  527.7	 9774.0	...
1430420	  689.2	  527.9	 9768.0	...
1430421	  689.6	  528.0	 9763.0	...
1430422	  689.7	  527.8	 9761.0	...
1430423	  689.1	  527.7	 9763.0	...
1430424	  688.5	  527.7	 9765.0	...
1430425	  688.2	  527.6	 9765.0	...
1430426	  688.2	  527.4	 9766.0	...
1430427	  688.2	  526.9	 9768.0	...
1430428	  688.3	  526.5	 9769.0	...
1430429	  688.6	  526.3	 9766.0	...
1430430	  689.0	  527.1	 9763.0	...
1430431	  689.4	  527.9	 9760.0	...
1430432	  689.5	  527.9	 9760.0	...
1430433	  689.3	  527.2	 9763.0	...
1430434	  689.1	  526.5	 9767.0	...
1430435	  689.0	  526.6	 9770.0	...
1430436	  688.8	  526.5	 9769.0	...
1430437	  688.7	  526.4	 9767.0	...
1430438	  689.0	  526.7	 9767.0	...
1430439	  689.5	  527.2	 9766.0	...
1430440	  689.2	  526.9	 9765.0	...
1430441	  688.4	  526.2	 9764.0	...
1430442	  687.8	  526.0	 9765.0	...
1430443	  688.1	  526.6	 9767.0	...
1430444	  688.4	  527.4	 9770.0	...
1430445	  688.8	  527.9	 9772.0	...
1430446	  689.1	  528.4	 9773.0	...
1430447	  689.4	  528.3	 9773.0	...
1430448	  689.4	  527.7	 9773.0	...
1430449	  689.3	  527.0	 9774.0	...
1430450	  689.1	  526.7	 9771.0	...
1430451	  689.1	  526.9	 9767.0	...
1430452	  689.1	  527.3	 9764.0	...
1430453	  689.2	  527.6	 9766.0	...
1430454	  689.4	  527.9	 9771.0	...
1430455	  689.3	  528.0	 9776.0	...
1430456	  689.1	  528.2	 9780.0	...
1430457	  689.0	  528.2	 9780.0	...
1430458	  689.0	  528.1	 9778.0	...
1430459	  689.1	  528.1	 9777.0	...
1430460	  689.4	  528.1	 9778.0	...
1430461	  689.8	  527.9	 9779.0	...
1430462	  689.7	  527.6	 9779.0	...
1430463	  689.3	  527.5	 9778.0	...
1430464	  689.0	  527.5	 9776.0	...
1430465	  689.2	  527.6	 9774.0	...
1430466	  689.3	  527.5	 9774.0	...
1430467	  689.4	  527.6	 9775.0	...
1430468	  689.3	  527.6	 9778.0	...
1430469	  689.3	  527.6	 9781.0	...
1430470	  689.6	  527.5	 9787.0	...
1430471	  690.0	  527.7	 9791.0	...
1430472	  690.2	  527.9	 9791.0	...
1430473	  689.7	  528.0	 9787.0	...
1430474	  689.1	  527.7	 9785.0	...
1430475	  689.0	  527.5	 9787.0	...
1430476	  689.2	  527.6	 9789.0	...
1430477	  689.8	  527.6	 9785.0	...
1430478	  690.2	  527.7	 9782.0	...
1430479	  690.5	  527.6	 9782.0	...
1430480	  690.5	  527.3	 9785.0	...
1430481	  690.5	  527.1	 9787.0	...
1430482	  690.6	  527.1	 9785.0	...
1430483	  690.7	  527.3	 9785.0	...
1430484	  690.7	  527.6	 9789.0	...
1430485	  690.7	  527.5	 9792.0	...
1430486	  690.8	  527.3	 9795.0	...
1430487	  690.8	  527.3	 9796.0	...
1430488	  690.6	  527.4	 9797.0	...
1430489	  690.5	  527.5	 9796.0	...
1430490	  690.4	  527.5	 9795.0	...
1430491	  690.4	  527.4	 9794.0	...
1430492	  690.2	  527.2	 9794.0	...
1430493	  690.1	  526.9	 9794.0	...
1430494	  690.2	  526.6	 9793.0	...
1430495	  690.3	  526.6	 9792.0	...
1430496	  690.3	  526.6	 9791.0	...
1430497	  690.3	  526.6	 9790.0	...
1430498	  690.7	  527.1	 9789.0	...
1430499	  691.0	  527.5	 9789.0	...
1430500	  691.2	  528.0	 9790.0	...
1430501	  690.9	  528.0	 9791.0	...
1430502	  690.5	  528.1	 9790.0	...
1430503	  690.2	  528.2	 9790.0	...
1430504	  690.1	  528.2	 9795.0	...
1430505	  690.1	  528.2	 9801.0	...
1430506	  690.3	  528.3	 9802.0	...
1430507	  690.4	  528.3	 9798.0	...
1430508	  690.2	  528.2	 9793.0	...
1430509	  689.9	  528.0	 9788.0	...
1430510	  689.8	  527.8	 9784.0	...
1430511	  690.1	  527.7	 9777.0	...
1430512	  690.5	  527.7	 9775.0	...
1430513	  690.7	  527.7	 9776.0	...
1430514	  690.7	  527.9	 9781.0	...
1430515	  690.5	  528.1	 9785.0	...
1430516	  690.2	  528.3	 9785.0	...
1430517	  690.3	  528.4	 9784.0	...
1430518	  690.4	  528.4	 9784.0	...
1430519	  690.4	  528.1	 9785.0	...
1430520	  690.5	  527.6	 9785.0	...
1430521	  690.7	  527.0	 9788.0	...
1430522	  690.9	  526.7	 9790.0	...
1430523	  690.9	  526.5	 9793.0	...
1430524	  690.9	  526.6	 9795.0	...
1430525	  690.8	  526.9	 9797.0	...
1430526	  690.8	  527.2	 9799.0	...
1430527	  690.9	  527.3	 9802.0	...
1430528	  691.0	  527.3	 9806.0	...
1430529	  691.1	  527.2	 9806.0	...
1430530	  691.1	  527.1	 9805.0	...
1430531	  691.1	  527.1	 9804.0	...
1430532	  691.4	  527.3	 9804.0	...
1430533	  691.7	  527.4	 9804.0	...
1430534	  692.1	  527.6	 9805.0	...
1430535	  692.1	  527.7	 9806.0	...
1430536	  692.1	  527.8	 9807.0	...
1430537	  692.2	  527.5	 9811.0	...
1430538	  692.4	  527.2	 9812.0	...
1430539	  692.2	  527.1	 9814.0	...
1430540	  691.9	  527.3	 9812.0	...
1430541	  691.7	  527.5	 9811.0	...
1430542	  691.9	  527.6	 9811.0	...
1430543	  692.0	  527.6	 9810.0	...
1430544	  692.1	  527.6	 9809.0	...
1430545	  692.2	  527.6	 9809.0	...
1430546	  692.5	  527.4	 9807.0	...
1430547	  692.7	  527.3	 9805.0	...
1430548	  692.8	  527.0	 9802.0	...
1430549	  692.7	  526.9	 9802.0	...
1430550	  692.5	  526.8	 9803.0	...
1430551	  692.4	  526.8	 9805.0	...
1430552	  692.2	  526.7	 9807.0	...
1430553	  692.1	  526.7	 9807.0	...
1430554	  692.2	  526.7	 9805.0	...
1430555	  692.5	  526.7	 9804.0	...
1430556	  692.9	  526.7	 9803.0	...
1430557	  693.0	  526.7	 9804.0	...
1430558	  693.1	  526.6	 9806.0	...
1430559	  693.0	  526.5	 9809.0	...
1430560	  692.9	  526.5	 9812.0	...
1430561	  692.7	  526.8	 9814.0	...
1430562	  692.8	  526.8	 9815.0	...
1430563	  692.8	  526.8	 9816.0	...
1430564	  692.8	  526.7	 9813.0	...
1430565	  692.9	  526.7	 9808.0	...
1430566	  693.0	  526.6	 9803.0	...
1430567	  692.9	  526.5	 9802.0	...
1430568	  692.5	  526.5	 9803.0	...
1430569	  692.1	  526.5	 9804.0	...
1430570	  692.0	  526.5	 9804.0	...
1430571	  691.9	  526.6	 9803.0	...
1430572	  691.9	  526.6	 9804.0	...
1430573	  692.0	  526.6	 9806.0	...
1430574	  692.0	  526.6	 9809.0	...
1430575	  692.1	  526.6	 9809.0	...
1430576	  692.1	  526.4	 9811.0	...
1430577	  692.1	  526.2	 9816.0	...
1430578	  692.1	  526.0	 9822.0	...
1430579	  692.3	  525.9	 9827.0	...
1430580	  692.5	  525.8	 9827.0	...
1430581	  692.2	  525.7	 9826.0	...
1430582	  691.7	  525.9	 9826.0	...
1430583	  691.3	  526.0	 9826.0	...
1430584	  691.5	  526.1	 9826.0	...
1430585	  691.7	  526.2	 9826.0	...
1430586	  691.7	  526.3	 9821.0	...
1430587	  691.8	  526.5	 9816.0	...
1430588	  691.9	  526.7	 9816.0	...
1430589	  692.0	  527.0	 9822.0	...
1430590	  691.7	  527.3	 9828.0	...
1430591	  691.3	  527.5	 9828.0	...
1430592	  691.0	  527.3	 9828.0	...
1430593	  691.0	  527.2	 9828.0	...
1430594	  691.0	  526.9	 9828.0	...
1430595	  691.3	  526.8	 9822.0	...
1430596	  691.6	  526.7	 9817.0	...
1430597	  691.8	  526.5	 9812.0	...
1430598	  691.8	  526.1	 9812.0	...
1430599	  692.4	  526.2	 9816.0	...
1430600	  693.0	  526.6	 9819.0	...
1430601	  693.4	  527.1	 9822.0	...
1430602	  693.2	  527.2	 9822.0	...
1430603	  692.7	  526.8	 9821.0	...
1430604	  692.4	  526.3	 9820.0	...
1430605	  692.6	  526.2	 9819.0	...
1430606	  693.0	  526.5	 9817.0	...
1430607	  693.5	  526.9	 9815.0	...
1430608	  693.5	  526.8	 9813.0	...
1430609	  693.6	  526.8	 9812.0	...
1430610	  693.6	  526.6	 9810.0	...
1430611	  693.8	  526.3	 9809.0	...
1430612	  693.9	  526.0	 9808.0	...
1430613	  693.7	  525.6	 9804.0	...
1430614	  693.4	  525.3	 9799.0	...
1430615	  693.1	  525.0	 9794.0	...
1430616	  693.0	  525.1	 9794.0	...
1430617	  693.1	  525.4	 9796.0	...
1430618	  693.2	  525.7	 9795.0	...
1430619	  693.2	  525.7	 9792.0	...
1430620	  693.1	  525.5	 9788.0	...
1430621	  693.0	  525.2	 9786.0	...
1430622	  692.7	  525.2	 9786.0	...
1430623	  692.4	  524.9	 9787.0	...
1430624	  692.1	  524.4	 9787.0	...
1430625	  692.3	  523.8	 9788.0	...
1430626	  692.4	  523.5	 9789.0	...
1430627	  692.5	  523.6	 9787.0	...
1430628	  692.5	  523.8	 9785.0	...
1430629	  692.5	  523.9	 9783.0	...
1430630	  692.5	  524.0	 9786.0	...
1430631	  692.5	  524.0	 9789.0	...
1430632	  692.6	  524.0	 9791.0	...
1430633	  692.7	  524.0	 9790.0	...
1430634	  692.8	  523.6	 9789.0	...
1430635	  692.8	  523.4	 9789.0	...
1430636	  692.9	  523.2	 9789.0	...
1430637	  693.1	  522.8	 9789.0	...
1430638	  693.3	  522.3	 9792.0	...
1430639	  693.5	  521.8	 9794.0	...
1430640	  693.5	  521.8	 9797.0	...
1430641	  693.7	  521.9	 9798.0	...
1430642	  694.1	  522.0	 9800.0	...
1430643	  694.5	  522.4	 9805.0	...
1430644	  694.8	  522.7	 9809.0	...
1430645	  695.0	  523.2	 9811.0	...
1430646	  695.4	  524.4	 9810.0	...
1430647	  696.0	  525.5	 9811.0	...
1430648	  696.5	  526.5	 9812.0	...
1430649	  697.0	  527.7	 9813.0	...
1430650	  697.3	  529.4	 9813.0	...
1430651	  697.7	  531.9	 9813.0	...
1430652	  698.3	  533.4	 9807.0	...
1430653	  699.4	  535.5	 9801.0	...
1430654	  700.3	  536.7	 9794.0	...
1430655	  701.2	  537.8	 9793.0	...
1430656	  701.3	  537.8	 9793.0	...
1430657	  701.4	  537.5	 9797.0	...
EFIX R   1429254	1430657	1404	  670.3	  527.4	   9797
SSACC R  1430658
1430658	  701.2	  536.7	 9807.0	...
1430659	  701.0	  535.9	 9818.0	...
1430660	  700.9	  535.4	 9834.0	...
1430661	  701.1	  535.0	 9844.0	...
1430662	  701.1	  534.7	 9853.0	...
1430663	  700.9	  536.7	 9853.0	...
1430664	  701.0	  541.1	 9846.0	...
1430665	  702.2	  550.4	 9827.0	...
1430666	  703.8	  562.6	 9790.0	...
1430667	  706.8	  579.0	 9745.0	...
1430668	  709.9	  598.4	 9680.0	...
1430669	  713.1	  621.1	 9604.0	...
1430670	  716.9	  646.4	 9511.0	...
1430671	  721.3	  673.9	 9417.0	...
1430672	  726.2	  703.5	 9310.0	...
1430673	  731.2	  736.3	 9188.0	...
1430674	  735.9	  770.6	 9047.0	...
1430675	  741.0	  809.2	 8895.0	...
1430676	  746.2	  850.5	 8728.0	...
1430677	  753.0	  895.5	 8549.0	...
1430678	  760.3	  942.7	 8358.0	...
1430679	  768.4	  991.7	 8160.0	...
1430680	  778.5	 1045.3	 7943.0	...
1430681	  790.5	 1101.9	 7707.0	...
1430682	  803.6	 1161.9	 7454.0	...
1430683	  815.4	 1224.1	 7200.0	...
1430684	  829.5	 1288.5	 6933.0	...
1430685	  844.7	 1353.9	 6657.0	...
1430686	  862.0	 1420.9	 6362.0	...
1430687	  880.6	 1488.9	 6049.0	...
1430688	  902.3	 1562.1	 5703.0	...
1430689	  930.9	 1641.3	 5331.0	...
1430690	  970.0	 1739.9	 4906.0	...
1430691	 1014.4	 1843.2	 4465.0	...
1430692	 1056.9	 1949.0	 4026.0	...
1430693	 1081.3	 2012.2	 3755.0	...
1430694	 1092.3	 2044.3	 3625.0	...
1430695	 1092.3	 2044.3	 3625.0	...
SBLINK R 1430696
1430696	   .	   .	    0.0	...
1430697	   .	   .	    0.0	...
1430698	   .	   .	    0.0	...
1430699	   .	   .	    0.0	...
1430700	   .	   .	    0.0	...
1430701	   .	   .	    0.0	...
1430702	   .	   .	    0.0	...
1430703	   .	   .	    0.0	...
1430704	   .	   .	    0.0	...
1430705	   .	   .	    0.0	...
1430706	   .	   .	    0.0	...
1430707	   .	   .	    0.0	...
1430708	   .	   .	    0.0	...
1430709	   .	   .	    0.0	...
1430710	   .	   .	    0.0	...
1430711	   .	   .	    0.0	...
1430712	   .	   .	    0.0	...
1430713	   .	   .	    0.0	...
1430714	   .	   .	    0.0	...
1430715	   .	   .	    0.0	...
1430716	   .	   .	    0.0	...
1430717	   .	   .	    0.0	...
1430718	   .	   .	    0.0	...
1430719	   .	   .	    0.0	...
1430720	   .	   .	    0.0	...
1430721	   .	   .	    0.0	...
1430722	   .	   .	    0.0	...
1430723	   .	   .	    0.0	...
1430724	   .	   .	    0.0	...
1430725	   .	   .	    0.0	...
1430726	   .	   .	    0.0	...
1430727	   .	   .	    0.0	...
1430728	   .	   .	    0.0	...
1430729	   .	   .	    0.0	...
1430730	   .	   .	    0.0	...
1430731	   .	   .	    0.0	...
1430732	   .	   .	    0.0	...
1430733	   .	   .	    0.0	...
1430734	   .	   .	    0.0	...
1430735	   .	   .	    0.0	...
1430736	   .	   .	    0.0	...
1430737	   .	   .	    0.0	...
1430738	   .	   .	    0.0	...
1430739	   .	   .	    0.0	...
1430740	   .	   .	    0.0	...
1430741	   .	   .	    0.0	...
1430742	   .	   .	    0.0	...
1430743	   .	   .	    0.0	...
1430744	   .	   .	    0.0	...
1430745	   .	   .	    0.0	...
1430746	   .	   .	    0.0	...
1430747	   .	   .	    0.0	...
1430748	   .	   .	    0.0	...
1430749	   .	   .	    0.0	...
1430750	   .	   .	    0.0	...
1430751	   .	   .	    0.0	...
1430752	   .	   .	    0.0	...
1430753	   .	   .	    0.0	...
1430754	   .	   .	    0.0	...
1430755	   .	   .	    0.0	...
1430756	   .	   .	    0.0	...
1430757	   .	   .	    0.0	...
1430758	   .	   .	    0.0	...
1430759	   .	   .	    0.0	...
1430760	   .	   .	    0.0	...
1430761	   .	   .	    0.0	...
1430762	   .	   .	    0.0	...
1430763	   .	   .	    0.0	...
1430764	   .	   .	    0.0	...
1430765	   .	   .	    0.0	...
1430766	   .	   .	    0.0	...
1430767	   .	   .	    0.0	...
1430768	   .	   .	    0.0	...
1430769	   .	   .	    0.0	...
1430770	   .	   .	    0.0	...
1430771	   .	   .	    0.0	...
1430772	   .	   .	    0.0	...
1430773	   .	   .	    0.0	...
1430774	   .	   .	    0.0	...
1430775	   .	   .	    0.0	...
1430776	   .	   .	    0.0	...
1430777	   .	   .	    0.0	...
1430778	   .	   .	    0.0	...
1430779	   .	   .	    0.0	...
1430780	   .	   .	    0.0	...
1430781	   .	   .	    0.0	...
1430782	   .	   .	    0.0	...
1430783	   .	   .	    0.0	...
1430784	   .	   .	    0.0	...
1430785	   .	   .	    0.0	...
1430786	   .	   .	    0.0	...
1430787	   .	   .	    0.0	...
1430788	   .	   .	    0.0	...
1430789	   .	   .	    0.0	...
1430790	   .	   .	    0.0	...
1430791	   .	   .	    0.0	...
1430792	   .	   .	    0.0	...
1430793	   .	   .	    0.0	...
1430794	   .	   .	    0.0	...
1430795	   .	   .	    0.0	...
1430796	   .	   .	    0.0	...
1430797	   .	   .	    0.0	...
1430798	   .	   .	    0.0	...
1430799	   .	   .	    0.0	...
1430800	   .	   .	    0.0	...
1430801	   .	   .	    0.0	...
1430802	   .	   .	    0.0	...
1430803	   .	   .	    0.0	...
1430804	   .	   .	    0.0	...
1430805	   .	   .	    0.0	...
1430806	   .	   .	    0.0	...
1430807	   .	   .	    0.0	...
1430808	   .	   .	    0.0	...
1430809	   .	   .	    0.0	...
1430810	   .	   .	    0.0	...
1430811	   .	   .	    0.0	...
1430812	   .	   .	    0.0	...
1430813	   .	   .	    0.0	...
1430814	   .	   .	    0.0	...
1430815	   .	   .	    0.0	...
1430816	   .	   .	    0.0	...
1430817	   .	   .	    0.0	...
1430818	   .	   .	    0.0	...
1430819	   .	   .	    0.0	...
1430820	   .	   .	    0.0	...
1430821	   .	   .	    0.0	...
1430822	   .	   .	    0.0	...
1430823	   .	   .	    0.0	...
1430824	   .	   .	    0.0	...
1430825	   .	   .	    0.0	...
1430826	   .	   .	    0.0	...
1430827	   .	   .	    0.0	...
1430828	   .	   .	    0.0	...
1430829	   .	   .	    0.0	...
1430830	   .	   .	    0.0	...
1430831	   .	   .	    0.0	...
1430832	   .	   .	    0.0	...
1430833	   .	   .	    0.0	...
1430834	   .	   .	    0.0	...
1430835	   .	   .	    0.0	...
1430836	   .	   .	    0.0	...
1430837	   .	   .	    0.0	...
1430838	   .	   .	    0.0	...
1430839	   .	   .	    0.0	...
1430840	   .	   .	    0.0	...
1430841	   .	   .	    0.0	...
1430842	   .	   .	    0.0	...
1430843	   .	   .	    0.0	...
1430844	   .	   .	    0.0	...
1430845	   .	   .	    0.0	...
1430846	   .	   .	    0.0	...
1430847	   .	   .	    0.0	...
1430848	   .	   .	    0.0	...
1430849	   .	   .	    0.0	...
1430850	   .	   .	    0.0	...
1430851	   .	   .	    0.0	...
1430852	   .	   .	    0.0	...
1430853	   .	   .	    0.0	...
1430854	   .	   .	    0.0	...
1430855	   .	   .	    0.0	...
1430856	   .	   .	    0.0	...
1430857	   .	   .	    0.0	...
1430858	   .	   .	    0.0	...
1430859	   .	   .	    0.0	...
1430860	   .	   .	    0.0	...
1430861	   .	   .	    0.0	...
1430862	   .	   .	    0.0	...
EBLINK R 1430696	1430862	167
1430863	 1301.8	 1950.8	 3240.0	...
1430864	 1301.8	 1950.8	 3240.0	...
1430865	 1296.2	 1943.7	 3271.0	...
1430866	 1286.9	 1931.0	 3332.0	...
1430867	 1275.9	 1909.9	 3434.0	...
1430868	 1263.2	 1886.2	 3548.0	...
1430869	 1252.3	 1862.3	 3667.0	...
1430870	 1237.2	 1837.8	 3778.0	...
1430871	 1224.2	 1812.9	 3889.0	...
1430872	 1208.0	 1785.7	 4006.0	...
1430873	 1192.2	 1757.2	 4138.0	...
1430874	 1173.9	 1728.2	 4274.0	...
1430875	 1152.5	 1694.4	 4430.0	...
1430876	 1130.3	 1661.6	 4588.0	...
1430877	 1111.0	 1629.5	 4747.0	...
1430878	 1092.4	 1599.6	 4891.0	...
1430879	 1074.6	 1569.1	 5042.0	...
1430880	 1056.5	 1540.0	 5185.0	...
1430881	 1039.5	 1512.5	 5328.0	...
1430882	 1023.3	 1486.4	 5450.0	...
1430883	 1007.8	 1460.0	 5576.0	...
1430884	  993.8	 1435.2	 5694.0	...
1430885	  980.2	 1411.3	 5819.0	...
1430886	  967.2	 1388.6	 5932.0	...
1430887	  955.6	 1366.9	 6048.0	...
1430888	  945.3	 1345.9	 6153.0	...
1430889	  935.9	 1325.8	 6251.0	...
1430890	  926.6	 1306.0	 6339.0	...
1430891	  917.5	 1287.5	 6426.0	...
1430892	  908.4	 1269.6	 6507.0	...
1430893	  900.5	 1251.7	 6592.0	...
1430894	  892.5	 1234.4	 6673.0	...
1430895	  885.1	 1218.2	 6751.0	...
1430896	  877.6	 1202.6	 6826.0	...
1430897	  871.5	 1186.6	 6900.0	...
1430898	  864.3	 1170.6	 6975.0	...
1430899	  857.5	 1155.0	 7046.0	...
1430900	  850.7	 1140.5	 7113.0	...
1430901	  844.7	 1126.1	 7179.0	...
1430902	  838.6	 1111.2	 7241.0	...
1430903	  832.7	 1097.2	 7309.0	...
1430904	  827.7	 1083.5	 7374.0	...
1430905	  822.8	 1070.7	 7443.0	...
1430906	  817.7	 1057.3	 7506.0	...
1430907	  812.1	 1044.4	 7566.0	...
1430908	  807.5	 1031.7	 7622.0	...
1430909	  802.7	 1020.0	 7671.0	...
1430910	  798.4	 1007.9	 7726.0	...
1430911	  792.7	  996.4	 7780.0	...
1430912	  788.1	  984.6	 7837.0	...
1430913	  783.8	  974.4	 7883.0	...
1430914	  780.0	  963.8	 7932.0	...
1430915	  775.9	  953.9	 7977.0	...
1430916	  772.4	  942.7	 8027.0	...
1430917	  768.7	  932.1	 8071.0	...
1430918	  765.3	  921.8	 8121.0	...
1430919	  762.3	  911.8	 8173.0	...
1430920	  759.0	  901.8	 8218.0	...
1430921	  755.7	  892.0	 8261.0	...
1430922	  752.1	  883.4	 8297.0	...
1430923	  749.6	  874.8	 8337.0	...
1430924	  747.2	  865.8	 8374.0	...
1430925	  744.3	  856.5	 8412.0	...
1430926	  742.1	  847.7	 8449.0	...
1430927	  739.8	  839.7	 8481.0	...
1430928	  737.3	  831.6	 8516.0	...
1430929	  735.1	  823.8	 8549.0	...
1430930	  732.9	  815.7	 8588.0	...
1430931	  731.5	  808.3	 8625.0	...
1430932	  729.4	  800.4	 8655.0	...
1430933	  727.8	  793.1	 8679.0	...
1430934	  725.8	  785.9	 8702.0	...
1430935	  724.1	  779.1	 8733.0	...
1430936	  722.3	  772.0	 8760.0	...
1430937	  720.7	  765.7	 8786.0	...
1430938	  719.2	  759.0	 8813.0	...
1430939	  717.8	  752.0	 8844.0	...
1430940	  716.5	  745.4	 8871.0	...
1430941	  715.5	  740.2	 8893.0	...
1430942	  714.4	  734.8	 8913.0	...
1430943	  713.9	  729.2	 8936.0	...
1430944	  713.7	  723.7	 8950.0	...
1430945	  713.1	  717.8	 8967.0	...
1430946	  712.4	  712.8	 8989.0	...
1430947	  711.3	  707.3	 9013.0	...
1430948	  710.7	  702.6	 9032.0	...
1430949	  710.0	  697.7	 9045.0	...
1430950	  709.6	  692.3	 9063.0	...
1430951	  708.7	  687.6	 9081.0	...
1430952	  707.8	  682.5	 9099.0	...
1430953	  707.0	  677.7	 9123.0	...
1430954	  706.8	  673.4	 9144.0	...
1430955	  705.9	  668.1	 9172.0	...
1430956	  705.1	  663.4	 9187.0	...
1430957	  704.4	  658.1	 9217.0	...
1430958	  704.2	  653.6	 9236.0	...
1430959	  703.7	  649.1	 9266.0	...
1430960	  702.6	  644.0	 9281.0	...
1430961	  701.3	  638.9	 9300.0	...
1430962	  700.4	  634.1	 9311.0	...
1430963	  699.5	  629.4	 9335.0	...
1430964	  698.8	  625.1	 9353.0	...
1430965	  697.9	  620.3	 9375.0	...
1430966	  697.2	  616.8	 9388.0	...
1430967	  696.4	  611.8	 9412.0	...
1430968	  695.5	  607.7	 9429.0	...
1430969	  695.0	  603.0	 9446.0	...
ESACC R  1430658	1430969	312	  701.2	  536.7	  695.0	  603.0	   1.41	   1299
SFIX R   1430970
1430970	  694.6	  599.5	 9462.0	...
1430971	  693.9	  596.1	 9478.0	...
[truncated: 4,256,350 more chars]
