# Supplementary material for: With an eye on uncertainty: Modelling pupillary responses to environmental volatility
Source: PLoS Comput Biol. 2019 Jul 5;15(7):e1007126. doi: 10.1371/journal.pcbi.1007126 (PMC6636765; doi:10.1371/journal.pcbi.1007126)
Supplement: S8 Data — Zip file containing the pupillometry data for participant 8. (ZIP) [file pcbi.1007126.s008.zip]

Archive with 33 entries (32 files):
- P8/
- P8/trial11.asc
- P8/trial15.edf
- P8/trial14.edf
- P8/trial10.asc
- P8/trial16.edf
- P8/trial12.asc
- P8/trial13.asc
- P8/trial13.edf
- P8/trial16.asc
- P8/trial12.edf
- P8/trial14.asc
- P8/trial10.edf
- P8/trial11.edf
- P8/trial15.asc
- P8/trial9.asc
- P8/trial8.asc
- P8/trial8.edf
- P8/trial9.edf
- P8/trial4.edf
- P8/trial5.edf
- P8/trial1.asc
- P8/trial7.edf
- P8/trial3.asc
- P8/trial2.asc
- P8/trial6.edf
- P8/trial2.edf
- P8/trial6.asc
- P8/trial7.asc
- P8/trial3.edf
- P8/trial5.asc
- P8/trial1.edf
- P8/trial4.asc
