# Supplementary material for: With an eye on uncertainty: Modelling pupillary responses to environmental volatility
Source: PLoS Comput Biol. 2019 Jul 5;15(7):e1007126. doi: 10.1371/journal.pcbi.1007126 (PMC6636765; doi:10.1371/journal.pcbi.1007126)
Supplement: S8 Data — Zip file containing the pupillometry data for participant 8. (ZIP) [file pcbi.1007126.s008.zip › P8/trial11.asc]

** CONVERTED FROM C:\Users\tparr\Documents\PVR\P8_1412\trial11.edf using edfapi 3.1 Win32 Nov 24 2009 on Thu Dec 14 11:55:28 2017
** DATE: Thu Dec 14 11:44:25 2017
** TYPE: EDF_FILE BINARY EVENT SAMPLE TAGGED
** VERSION: EYELINK II 1
** SOURCE: EYELINK CL
** EYELINK II CL v4.48 Nov 25 2009
** CAMERA: EyeLink CL Version 1.4 Sensor=BHA
** SERIAL NUMBER: CL1-AAD42
** CAMERA_CONFIG: AAD42140.SCD
**

MSG	6449993 RECCFG CR 1000 2 0 R
MSG	6449993 ELCLCFG MTABLER
MSG	6449993 GAZE_COORDS 0.00 0.00 1599.00 1199.00
MSG	6449993 THRESHOLDS R 103 233
MSG	6449993 ELCL_PROC CENTROID (3)
MSG	6449993 ELCL_PCR_PARAM 5 3.0
START	6449994 	RIGHT	SAMPLES	EVENTS
PRESCALER	1
VPRESCALER	1
PUPIL	AREA
EVENTS	GAZE	RIGHT	RATE	1000.00	TRACKING	CR	FILTER	2
SAMPLES	GAZE	RIGHT	RATE	1000.00	TRACKING	CR	FILTER	2
MSG	6449994 !MODE RECORD CR 1000 2 0 R
6449994	  771.4	  546.5	 7400.0	...
INPUT	6449994	127
6449995	  771.6	  545.9	 7402.0	...
6449996	  772.0	  544.9	 7394.0	...
6449997	  772.5	  543.9	 7386.0	...
6449998	  773.1	  544.2	 7379.0	...
6449999	  771.8	  545.1	 7379.0	...
6450000	  770.3	  546.1	 7379.0	...
SFIX R   6450001
6450001	  769.1	  546.4	 7383.0	...
6450002	  769.4	  546.4	 7385.0	...
6450003	  769.9	  545.9	 7386.0	...
6450004	  770.1	  545.5	 7383.0	...
6450005	  770.8	  544.7	 7390.0	...
6450006	  771.4	  544.5	 7397.0	...
6450007	  772.1	  544.2	 7405.0	...
6450008	  772.1	  544.2	 7405.0	...
6450009	  771.5	  544.1	 7406.0	...
6450010	  770.9	  543.9	 7406.0	...
6450011	  771.0	  543.7	 7399.0	...
6450012	  771.6	  543.5	 7393.0	...
6450013	  772.7	  543.7	 7386.0	...
6450014	  773.3	  544.5	 7388.0	...
6450015	  773.7	  545.2	 7388.0	...
6450016	  773.7	  545.5	 7387.0	...
6450017	  773.7	  545.9	 7385.0	...
6450018	  773.8	  546.3	 7384.0	...
6450019	  773.8	  546.7	 7385.0	...
6450020	  773.2	  546.8	 7385.0	...
6450021	  773.0	  546.4	 7385.0	...
6450022	  773.4	  545.7	 7385.0	...
6450023	  774.4	  545.1	 7386.0	...
6450024	  773.8	  545.1	 7392.0	...
6450025	  772.8	  545.6	 7399.0	...
6450026	  771.8	  545.4	 7405.0	...
6450027	  772.1	  544.9	 7404.0	...
6450028	  772.2	  544.7	 7403.0	...
6450029	  772.2	  545.3	 7401.0	...
6450030	  772.1	  545.8	 7399.0	...
6450031	  771.9	  545.4	 7398.0	...
6450032	  772.0	  544.7	 7399.0	...
6450033	  772.0	  544.1	 7399.0	...
6450034	  772.1	  544.2	 7400.0	...
6450035	  772.0	  544.6	 7401.0	...
6450036	  771.7	  544.9	 7403.0	...
6450037	  771.7	  545.1	 7403.0	...
6450038	  771.8	  544.5	 7403.0	...
6450039	  772.1	  543.5	 7401.0	...
6450040	  772.0	  542.5	 7400.0	...
6450041	  772.0	  542.5	 7399.0	...
6450042	  772.0	  542.9	 7399.0	...
6450043	  771.9	  543.2	 7399.0	...
6450044	  771.9	  543.0	 7399.0	...
6450045	  771.9	  542.8	 7401.0	...
6450046	  771.9	  542.6	 7405.0	...
6450047	  771.8	  542.6	 7409.0	...
6450048	  771.4	  542.6	 7410.0	...
6450049	  771.3	  542.7	 7409.0	...
6450050	  771.6	  542.7	 7410.0	...
6450051	  772.1	  542.7	 7411.0	...
6450052	  771.6	  542.7	 7413.0	...
6450053	  770.9	  542.8	 7414.0	...
6450054	  770.4	  543.2	 7409.0	...
6450055	  770.8	  543.7	 7404.0	...
6450056	  770.8	  544.3	 7399.0	...
6450057	  770.3	  544.5	 7405.0	...
6450058	  769.8	  544.6	 7410.0	...
6450059	  770.8	  544.4	 7415.0	...
6450060	  771.8	  544.1	 7409.0	...
6450061	  772.8	  544.1	 7404.0	...
6450062	  772.8	  544.2	 7399.0	...
6450063	  772.5	  544.1	 7405.0	...
6450064	  772.3	  543.8	 7411.0	...
6450065	  771.9	  543.1	 7410.0	...
6450066	  771.6	  542.5	 7401.0	...
6450067	  771.4	  542.1	 7395.0	...
6450068	  771.4	  542.3	 7399.0	...
6450069	  771.9	  542.3	 7404.0	...
6450070	  772.6	  542.3	 7407.0	...
6450071	  773.2	  542.2	 7407.0	...
6450072	  773.4	  542.2	 7408.0	...
6450073	  773.3	  542.2	 7408.0	...
6450074	  773.1	  542.1	 7407.0	...
6450075	  772.9	  542.0	 7406.0	...
6450076	  772.7	  541.7	 7412.0	...
6450077	  772.5	  541.5	 7419.0	...
6450078	  772.5	  541.5	 7423.0	...
6450079	  772.3	  542.7	 7419.0	...
6450080	  772.0	  543.9	 7415.0	...
6450081	  771.8	  544.7	 7415.0	...
6450082	  771.7	  544.5	 7415.0	...
6450083	  771.9	  544.2	 7413.0	...
6450084	  772.1	  544.0	 7411.0	...
6450085	  772.3	  543.8	 7411.0	...
6450086	  772.3	  543.7	 7419.0	...
6450087	  772.1	  543.7	 7426.0	...
6450088	  771.9	  543.7	 7431.0	...
6450089	  771.8	  543.5	 7429.0	...
6450090	  771.6	  543.2	 7427.0	...
6450091	  771.5	  542.6	 7426.0	...
6450092	  771.4	  542.1	 7424.0	...
6450093	  771.0	  541.9	 7427.0	...
6450094	  770.6	  542.1	 7430.0	...
6450095	  770.8	  542.2	 7434.0	...
6450096	  771.4	  542.2	 7431.0	...
6450097	  772.1	  542.5	 7424.0	...
6450098	  772.2	  542.8	 7417.0	...
6450099	  771.8	  543.0	 7414.0	...
6450100	  771.3	  542.9	 7417.0	...
6450101	  770.8	  542.9	 7421.0	...
6450102	  770.7	  542.9	 7425.0	...
6450103	  770.7	  542.8	 7423.0	...
6450104	  770.9	  542.6	 7421.0	...
6450105	  771.4	  542.4	 7418.0	...
6450106	  771.9	  542.3	 7418.0	...
6450107	  772.4	  542.3	 7418.0	...
6450108	  772.5	  542.0	 7418.0	...
6450109	  772.2	  541.6	 7417.0	...
6450110	  771.1	  541.8	 7415.0	...
6450111	  770.0	  542.8	 7415.0	...
6450112	  770.0	  543.7	 7416.0	...
6450113	  770.7	  544.1	 7419.0	...
6450114	  770.6	  544.1	 7424.0	...
6450115	  769.8	  544.0	 7431.0	...
6450116	  769.6	  543.8	 7436.0	...
6450117	  770.2	  543.4	 7435.0	...
6450118	  771.0	  543.2	 7431.0	...
6450119	  771.0	  542.8	 7426.0	...
6450120	  771.1	  542.3	 7427.0	...
6450121	  771.2	  542.3	 7430.0	...
6450122	  771.4	  542.1	 7432.0	...
6450123	  771.4	  542.0	 7435.0	...
6450124	  771.4	  541.5	 7435.0	...
6450125	  771.5	  541.8	 7433.0	...
6450126	  771.2	  542.1	 7431.0	...
6450127	  770.7	  542.4	 7430.0	...
6450128	  770.2	  542.5	 7432.0	...
6450129	  770.1	  542.3	 7435.0	...
6450130	  770.2	  542.1	 7434.0	...
6450131	  770.6	  541.9	 7434.0	...
6450132	  771.0	  541.8	 7434.0	...
6450133	  771.3	  541.7	 7435.0	...
6450134	  771.2	  541.7	 7436.0	...
6450135	  770.3	  542.3	 7437.0	...
6450136	  769.4	  543.0	 7437.0	...
6450137	  768.9	  543.7	 7436.0	...
6450138	  769.3	  543.6	 7434.0	...
6450139	  770.2	  543.5	 7434.0	...
6450140	  770.9	  543.4	 7434.0	...
6450141	  771.2	  542.9	 7434.0	...
6450142	  771.0	  542.5	 7440.0	...
6450143	  770.8	  542.9	 7447.0	...
6450144	  770.8	  543.6	 7455.0	...
6450145	  770.8	  542.7	 7453.0	...
6450146	  770.8	  541.2	 7449.0	...
6450147	  771.0	  539.5	 7446.0	...
6450148	  771.3	  539.5	 7446.0	...
6450149	  771.6	  539.4	 7446.0	...
6450150	  771.7	  539.4	 7447.0	...
6450151	  771.1	  540.5	 7449.0	...
6450152	  770.6	  541.7	 7448.0	...
6450153	  770.2	  542.3	 7446.0	...
6450154	  770.7	  541.4	 7444.0	...
6450155	  771.5	  540.5	 7446.0	...
6450156	  772.1	  540.1	 7448.0	...
6450157	  772.0	  540.2	 7451.0	...
6450158	  771.6	  540.4	 7452.0	...
6450159	  771.2	  540.6	 7453.0	...
6450160	  771.7	  540.6	 7451.0	...
6450161	  772.2	  540.7	 7448.0	...
6450162	  772.8	  540.9	 7448.0	...
6450163	  772.9	  541.0	 7449.0	...
6450164	  773.1	  541.1	 7451.0	...
6450165	  772.7	  541.0	 7448.0	...
6450166	  772.2	  540.9	 7447.0	...
6450167	  771.6	  540.8	 7449.0	...
6450168	  771.6	  540.9	 7450.0	...
6450169	  771.4	  541.0	 7452.0	...
6450170	  771.0	  541.2	 7453.0	...
6450171	  770.6	  542.4	 7455.0	...
6450172	  770.4	  543.5	 7453.0	...
6450173	  771.6	  543.0	 7450.0	...
6450174	  772.7	  541.3	 7446.0	...
6450175	  773.8	  540.0	 7446.0	...
6450176	  774.0	  540.2	 7444.0	...
6450177	  774.2	  540.5	 7441.0	...
6450178	  773.9	  541.1	 7446.0	...
6450179	  773.5	  541.7	 7456.0	...
6450180	  773.2	  542.2	 7467.0	...
6450181	  772.6	  542.1	 7468.0	...
6450182	  771.7	  541.9	 7464.0	...
6450183	  770.7	  541.9	 7461.0	...
6450184	  770.5	  542.0	 7457.0	...
6450185	  770.8	  542.1	 7451.0	...
6450186	  771.1	  541.7	 7444.0	...
6450187	  771.3	  541.1	 7443.0	...
6450188	  771.2	  540.6	 7448.0	...
6450189	  771.3	  540.6	 7453.0	...
6450190	  771.4	  540.9	 7458.0	...
6450191	  771.3	  541.3	 7463.0	...
6450192	  771.1	  541.8	 7467.0	...
6450193	  771.8	  541.8	 7465.0	...
6450194	  772.6	  541.5	 7462.0	...
6450195	  772.1	  541.5	 7459.0	...
6450196	  771.0	  541.7	 7460.0	...
6450197	  769.9	  542.1	 7462.0	...
6450198	  770.1	  542.4	 7465.0	...
6450199	  770.1	  542.8	 7468.0	...
6450200	  770.1	  543.0	 7464.0	...
6450201	  769.9	  543.2	 7460.0	...
6450202	  769.9	  543.3	 7456.0	...
6450203	  770.1	  543.2	 7458.0	...
6450204	  770.4	  542.9	 7459.0	...
6450205	  770.5	  542.5	 7464.0	...
6450206	  770.4	  542.0	 7469.0	...
6450207	  770.4	  541.5	 7475.0	...
6450208	  770.4	  541.2	 7475.0	...
6450209	  770.4	  541.2	 7470.0	...
6450210	  770.4	  541.3	 7465.0	...
6450211	  770.5	  541.3	 7459.0	...
6450212	  770.7	  541.8	 7460.0	...
6450213	  771.0	  542.3	 7466.0	...
6450214	  771.3	  543.0	 7472.0	...
6450215	  771.5	  543.4	 7473.0	...
6450216	  771.6	  543.8	 7469.0	...
6450217	  771.5	  543.9	 7467.0	...
6450218	  771.3	  543.3	 7469.0	...
6450219	  771.6	  542.6	 7469.0	...
6450220	  772.1	  541.7	 7469.0	...
6450221	  771.8	  541.6	 7470.0	...
6450222	  770.8	  541.3	 7473.0	...
6450223	  770.5	  541.2	 7477.0	...
6450224	  771.1	  541.5	 7479.0	...
6450225	  771.9	  542.9	 7480.0	...
6450226	  772.1	  544.3	 7481.0	...
6450227	  772.0	  544.0	 7482.0	...
6450228	  771.8	  542.7	 7483.0	...
6450229	  771.7	  541.4	 7483.0	...
6450230	  771.8	  541.5	 7484.0	...
6450231	  771.9	  541.3	 7482.0	...
6450232	  772.0	  541.1	 7479.0	...
6450233	  771.9	  541.0	 7486.0	...
6450234	  771.6	  541.4	 7495.0	...
6450235	  771.4	  542.0	 7505.0	...
6450236	  771.3	  542.3	 7505.0	...
6450237	  771.2	  542.7	 7505.0	...
6450238	  771.2	  543.1	 7505.0	...
6450239	  771.1	  543.4	 7506.0	...
6450240	  771.4	  543.4	 7506.0	...
6450241	  771.7	  543.4	 7503.0	...
6450242	  771.5	  543.7	 7498.0	...
6450243	  771.0	  543.9	 7494.0	...
6450244	  770.4	  544.1	 7491.0	...
6450245	  770.3	  543.8	 7489.0	...
6450246	  770.2	  543.4	 7491.0	...
6450247	  769.5	  544.2	 7496.0	...
6450248	  768.8	  545.3	 7500.0	...
6450249	  768.2	  546.3	 7499.0	...
6450250	  768.5	  546.1	 7499.0	...
6450251	  768.8	  545.8	 7498.0	...
6450252	  768.8	  545.4	 7497.0	...
6450253	  768.7	  544.9	 7498.0	...
6450254	  768.7	  544.5	 7500.0	...
6450255	  768.8	  544.6	 7501.0	...
6450256	  769.1	  544.5	 7499.0	...
6450257	  769.4	  544.3	 7497.0	...
6450258	  769.6	  543.9	 7496.0	...
6450259	  769.6	  543.9	 7499.0	...
6450260	  769.6	  543.5	 7502.0	...
6450261	  769.6	  543.1	 7505.0	...
6450262	  769.8	  542.4	 7505.0	...
6450263	  769.9	  542.1	 7505.0	...
6450264	  770.0	  542.9	 7502.0	...
6450265	  769.8	  543.8	 7500.0	...
6450266	  769.8	  544.8	 7499.0	...
6450267	  769.8	  544.7	 7501.0	...
6450268	  769.8	  544.5	 7502.0	...
6450269	  769.9	  544.3	 7501.0	...
6450270	  769.7	  544.7	 7504.0	...
6450271	  769.8	  545.3	 7508.0	...
6450272	  769.8	  545.4	 7512.0	...
6450273	  770.0	  544.9	 7510.0	...
6450274	  769.8	  544.4	 7509.0	...
6450275	  769.7	  544.4	 7508.0	...
6450276	  769.6	  544.2	 7509.0	...
6450277	  769.6	  543.9	 7517.0	...
6450278	  769.4	  543.8	 7526.0	...
6450279	  769.4	  543.4	 7534.0	...
6450280	  769.4	  543.2	 7526.0	...
6450281	  769.5	  543.0	 7518.0	...
6450282	  769.2	  543.1	 7520.0	...
6450283	  768.3	  543.3	 7531.0	...
6450284	  767.3	  543.3	 7542.0	...
6450285	  766.8	  542.5	 7542.0	...
6450286	  766.8	  541.7	 7540.0	...
6450287	  766.5	  541.7	 7539.0	...
6450288	  766.3	  542.3	 7538.0	...
6450289	  766.0	  542.7	 7533.0	...
6450290	  766.0	  542.4	 7528.0	...
6450291	  766.0	  542.6	 7527.0	...
6450292	  764.9	  543.2	 7535.0	...
6450293	  764.0	  544.2	 7542.0	...
6450294	  763.1	  544.8	 7546.0	...
6450295	  764.2	  545.1	 7546.0	...
6450296	  765.4	  545.4	 7545.0	...
6450297	  766.5	  545.7	 7542.0	...
6450298	  766.3	  545.0	 7541.0	...
6450299	  766.1	  543.9	 7541.0	...
6450300	  765.8	  542.5	 7543.0	...
6450301	  765.5	  542.2	 7543.0	...
6450302	  765.3	  543.3	 7546.0	...
6450303	  765.2	  544.7	 7548.0	...
6450304	  765.9	  545.7	 7548.0	...
6450305	  766.5	  545.3	 7546.0	...
6450306	  767.1	  544.9	 7540.0	...
6450307	  767.0	  545.2	 7536.0	...
6450308	  766.9	  545.4	 7533.0	...
6450309	  767.0	  545.3	 7533.0	...
6450310	  767.0	  545.2	 7532.0	...
6450311	  766.9	  545.0	 7534.0	...
6450312	  766.8	  544.8	 7537.0	...
6450313	  767.1	  544.6	 7539.0	...
6450314	  767.4	  544.5	 7541.0	...
6450315	  767.6	  544.5	 7544.0	...
6450316	  767.3	  544.7	 7549.0	...
6450317	  767.0	  544.8	 7551.0	...
6450318	  767.6	  544.7	 7545.0	...
6450319	  768.3	  544.6	 7539.0	...
6450320	  769.0	  544.6	 7538.0	...
6450321	  768.6	  544.7	 7544.0	...
6450322	  768.3	  544.5	 7549.0	...
6450323	  767.6	  544.4	 7550.0	...
6450324	  767.3	  544.3	 7550.0	...
6450325	  767.7	  544.4	 7548.0	...
6450326	  768.3	  544.3	 7543.0	...
6450327	  769.1	  544.3	 7538.0	...
6450328	  769.3	  544.3	 7536.0	...
6450329	  769.3	  544.0	 7544.0	...
6450330	  769.2	  543.7	 7552.0	...
6450331	  768.2	  544.4	 7557.0	...
6450332	  767.4	  545.3	 7551.0	...
6450333	  766.7	  546.1	 7546.0	...
6450334	  766.8	  546.0	 7547.0	...
6450335	  766.8	  545.6	 7556.0	...
6450336	  766.1	  545.4	 7566.0	...
6450337	  765.4	  545.3	 7572.0	...
6450338	  765.2	  545.3	 7572.0	...
6450339	  766.2	  545.1	 7569.0	...
6450340	  767.0	  544.9	 7560.0	...
6450341	  767.0	  544.8	 7552.0	...
6450342	  766.6	  544.8	 7550.0	...
6450343	  766.7	  544.8	 7555.0	...
6450344	  767.1	  544.9	 7559.0	...
6450345	  767.6	  545.1	 7558.0	...
6450346	  767.7	  545.3	 7557.0	...
6450347	  767.7	  545.7	 7556.0	...
6450348	  768.0	  546.1	 7557.0	...
6450349	  768.2	  546.4	 7558.0	...
6450350	  768.4	  546.5	 7559.0	...
6450351	  768.0	  545.8	 7559.0	...
6450352	  767.5	  545.1	 7559.0	...
6450353	  767.6	  544.3	 7558.0	...
6450354	  767.9	  544.4	 7558.0	...
6450355	  768.3	  544.4	 7556.0	...
6450356	  768.5	  544.3	 7556.0	...
6450357	  768.6	  544.1	 7556.0	...
6450358	  768.2	  544.0	 7557.0	...
6450359	  767.7	  543.9	 7563.0	...
6450360	  767.3	  544.0	 7566.0	...
6450361	  767.4	  544.1	 7570.0	...
6450362	  767.6	  544.4	 7569.0	...
6450363	  767.7	  544.5	 7568.0	...
6450364	  767.8	  544.5	 7562.0	...
6450365	  767.8	  544.2	 7557.0	...
6450366	  767.8	  543.9	 7549.0	...
6450367	  767.8	  544.0	 7547.0	...
6450368	  767.9	  544.0	 7545.0	...
6450369	  768.9	  543.8	 7549.0	...
6450370	  769.8	  543.7	 7557.0	...
6450371	  770.6	  543.8	 7565.0	...
6450372	  770.6	  544.1	 7568.0	...
6450373	  770.2	  544.0	 7564.0	...
6450374	  769.9	  543.6	 7564.0	...
6450375	  770.0	  543.1	 7566.0	...
6450376	  770.3	  542.8	 7568.0	...
6450377	  770.5	  542.6	 7568.0	...
6450378	  769.9	  542.7	 7569.0	...
6450379	  769.3	  543.2	 7570.0	...
6450380	  769.0	  543.6	 7572.0	...
6450381	  768.6	  544.2	 7574.0	...
6450382	  768.2	  544.4	 7574.0	...
6450383	  768.4	  544.5	 7572.0	...
6450384	  769.1	  543.8	 7570.0	...
6450385	  769.7	  543.1	 7570.0	...
6450386	  769.7	  542.6	 7575.0	...
6450387	  769.8	  542.7	 7581.0	...
6450388	  770.0	  542.8	 7585.0	...
6450389	  770.1	  542.9	 7585.0	...
6450390	  770.1	  542.9	 7583.0	...
6450391	  770.0	  542.9	 7580.0	...
6450392	  769.8	  542.8	 7577.0	...
6450393	  769.6	  542.8	 7584.0	...
6450394	  769.3	  542.7	 7592.0	...
6450395	  769.3	  542.7	 7595.0	...
6450396	  769.5	  542.3	 7590.0	...
6450397	  769.7	  541.7	 7585.0	...
6450398	  769.6	  541.1	 7587.0	...
6450399	  769.4	  541.5	 7589.0	...
6450400	  769.2	  542.2	 7591.0	...
6450401	  769.1	  542.7	 7590.0	...
6450402	  769.1	  542.3	 7590.0	...
6450403	  769.1	  541.9	 7589.0	...
6450404	  768.6	  542.1	 7590.0	...
6450405	  768.0	  542.7	 7591.0	...
6450406	  767.4	  542.8	 7591.0	...
6450407	  767.1	  542.5	 7593.0	...
6450408	  767.0	  542.2	 7594.0	...
6450409	  767.8	  542.3	 7594.0	...
6450410	  768.6	  542.2	 7594.0	...
6450411	  769.4	  541.7	 7593.0	...
6450412	  769.5	  541.3	 7591.0	...
6450413	  769.5	  541.0	 7588.0	...
6450414	  769.6	  541.8	 7587.0	...
6450415	  769.6	  542.6	 7588.0	...
6450416	  769.7	  543.2	 7589.0	...
6450417	  769.6	  543.3	 7584.0	...
6450418	  769.7	  543.4	 7579.0	...
6450419	  769.8	  543.5	 7575.0	...
6450420	  769.8	  543.8	 7578.0	...
6450421	  769.4	  543.9	 7582.0	...
6450422	  769.0	  544.1	 7582.0	...
6450423	  768.5	  543.9	 7580.0	...
6450424	  768.5	  543.7	 7578.0	...
6450425	  768.5	  543.6	 7584.0	...
6450426	  768.4	  543.4	 7589.0	...
6450427	  769.6	  542.6	 7593.0	...
6450428	  770.9	  541.8	 7591.0	...
6450429	  772.1	  541.0	 7584.0	...
6450430	  771.9	  540.9	 7579.0	...
6450431	  771.1	  541.6	 7574.0	...
6450432	  770.0	  542.4	 7580.0	...
6450433	  768.9	  542.8	 7585.0	...
6450434	  768.9	  541.6	 7589.0	...
6450435	  769.3	  540.4	 7591.0	...
6450436	  769.6	  539.4	 7594.0	...
6450437	  769.3	  539.1	 7597.0	...
6450438	  768.7	  539.9	 7600.0	...
6450439	  768.3	  541.1	 7603.0	...
6450440	  767.9	  541.8	 7606.0	...
6450441	  767.7	  541.3	 7604.0	...
6450442	  767.6	  540.8	 7601.0	...
6450443	  767.6	  541.0	 7603.0	...
6450444	  767.7	  541.4	 7606.0	...
6450445	  767.7	  541.8	 7609.0	...
6450446	  768.3	  541.9	 7607.0	...
6450447	  768.7	  541.7	 7605.0	...
6450448	  769.0	  541.6	 7606.0	...
6450449	  768.5	  541.8	 7608.0	...
6450450	  767.9	  541.8	 7608.0	...
6450451	  767.6	  541.5	 7606.0	...
6450452	  767.6	  540.9	 7602.0	...
6450453	  767.8	  540.6	 7600.0	...
6450454	  768.5	  540.7	 7597.0	...
6450455	  769.1	  540.9	 7595.0	...
6450456	  769.1	  541.1	 7594.0	...
6450457	  768.8	  540.9	 7594.0	...
6450458	  768.4	  540.5	 7594.0	...
6450459	  768.4	  540.8	 7596.0	...
6450460	  768.3	  541.2	 7597.0	...
6450461	  768.3	  541.6	 7599.0	...
6450462	  768.3	  541.4	 7600.0	...
6450463	  768.2	  540.8	 7602.0	...
6450464	  768.1	  540.2	 7605.0	...
6450465	  768.0	  539.5	 7607.0	...
6450466	  768.0	  539.2	 7610.0	...
6450467	  767.9	  538.5	 7612.0	...
6450468	  767.9	  538.1	 7605.0	...
6450469	  767.8	  537.9	 7597.0	...
6450470	  767.7	  538.1	 7597.0	...
6450471	  767.5	  538.1	 7606.0	...
6450472	  767.3	  537.9	 7618.0	...
6450473	  767.2	  537.1	 7620.0	...
6450474	  767.2	  536.6	 7621.0	...
6450475	  767.5	  536.5	 7620.0	...
6450476	  768.0	  537.3	 7620.0	...
6450477	  767.9	  538.5	 7621.0	...
6450478	  767.3	  538.9	 7622.0	...
6450479	  766.9	  538.9	 7626.0	...
6450480	  767.4	  538.4	 7629.0	...
6450481	  767.9	  538.4	 7632.0	...
6450482	  768.1	  538.1	 7632.0	...
6450483	  768.1	  537.8	 7630.0	...
6450484	  768.2	  537.4	 7625.0	...
6450485	  768.3	  537.5	 7620.0	...
6450486	  768.4	  537.6	 7623.0	...
6450487	  768.5	  537.5	 7629.0	...
6450488	  768.3	  537.3	 7636.0	...
6450489	  768.2	  537.8	 7636.0	...
6450490	  768.0	  538.6	 7638.0	...
6450491	  767.9	  539.5	 7639.0	...
6450492	  767.9	  540.0	 7640.0	...
6450493	  768.1	  540.2	 7640.0	...
6450494	  767.9	  540.5	 7639.0	...
6450495	  767.5	  540.5	 7637.0	...
6450496	  767.4	  540.1	 7634.0	...
6450497	  767.9	  539.3	 7631.0	...
6450498	  769.0	  538.5	 7629.0	...
6450499	  769.8	  538.0	 7627.0	...
6450500	  770.9	  537.5	 7623.0	...
6450501	  771.5	  537.0	 7619.0	...
6450502	  771.7	  536.8	 7616.0	...
6450503	  771.1	  537.3	 7617.0	...
6450504	  770.5	  537.7	 7618.0	...
6450505	  770.2	  537.9	 7620.0	...
6450506	  770.1	  537.9	 7624.0	...
6450507	  770.0	  537.9	 7627.0	...
6450508	  770.5	  537.8	 7626.0	...
6450509	  771.1	  537.6	 7624.0	...
6450510	  771.6	  537.3	 7623.0	...
6450511	  771.3	  537.5	 7623.0	...
6450512	  770.8	  537.8	 7623.0	...
6450513	  770.3	  538.1	 7623.0	...
6450514	  770.2	  538.2	 7625.0	...
EFIX R   6450001	6450514	514	  769.9	  542.6	   7505
SSACC R  6450515
6450515	  770.2	  538.6	 7627.0	...
6450516	  770.3	  539.0	 7630.0	...
6450517	  770.3	  538.5	 7632.0	...
6450518	  771.5	  537.6	 7633.0	...
6450519	  773.2	  536.8	 7640.0	...
6450520	  775.8	  536.7	 7646.0	...
6450521	  780.1	  537.6	 7655.0	...
6450522	  785.5	  538.3	 7658.0	...
6450523	  793.5	  539.9	 7661.0	...
6450524	  799.8	  541.0	 7661.0	...
6450525	  807.5	  543.1	 7662.0	...
6450526	  812.7	  544.9	 7667.0	...
6450527	  819.5	  546.0	 7678.0	...
6450528	  824.5	  546.5	 7690.0	...
6450529	  830.4	  545.8	 7696.0	...
6450530	  834.8	  545.4	 7697.0	...
6450531	  838.0	  544.7	 7696.0	...
6450532	  839.4	  544.4	 7696.0	...
6450533	  839.4	  543.3	 7696.0	...
6450534	  839.9	  540.6	 7697.0	...
ESACC R  6450515	6450534	20	  770.2	  538.6	  839.9	  540.6	   1.48	    131
SFIX R   6450535
6450535	  840.4	  538.1	 7698.0	...
6450536	  840.4	  536.7	 7701.0	...
6450537	  839.9	  537.0	 7704.0	...
6450538	  839.2	  536.2	 7702.0	...
6450539	  838.6	  535.1	 7700.0	...
6450540	  838.3	  534.3	 7708.0	...
6450541	  838.5	  534.9	 7719.0	...
6450542	  839.0	  535.1	 7730.0	...
6450543	  839.8	  535.1	 7723.0	...
6450544	  840.2	  534.8	 7717.0	...
6450545	  840.2	  534.9	 7710.0	...
6450546	  839.0	  535.1	 7709.0	...
6450547	  837.9	  535.2	 7706.0	...
6450548	  835.8	  535.4	 7703.0	...
6450549	  833.6	  535.6	 7701.0	...
6450550	  830.1	  536.1	 7701.0	...
6450551	  826.9	  536.5	 7702.0	...
6450552	  824.5	  536.7	 7702.0	...
6450553	  823.0	  536.7	 7702.0	...
6450554	  822.4	  536.8	 7702.0	...
6450555	  821.7	  537.2	 7701.0	...
6450556	  821.3	  537.7	 7700.0	...
6450557	  821.5	  538.3	 7699.0	...
6450558	  822.6	  538.0	 7699.0	...
6450559	  824.0	  537.7	 7699.0	...
6450560	  825.8	  537.3	 7703.0	...
6450561	  826.7	  537.4	 7707.0	...
6450562	  827.6	  537.1	 7710.0	...
6450563	  828.0	  536.8	 7708.0	...
6450564	  828.5	  536.6	 7707.0	...
6450565	  829.2	  536.8	 7705.0	...
6450566	  830.1	  537.4	 7704.0	...
6450567	  830.9	  538.0	 7701.0	...
6450568	  831.0	  538.6	 7699.0	...
6450569	  830.8	  538.7	 7703.0	...
6450570	  830.6	  538.9	 7707.0	...
6450571	  830.6	  539.0	 7712.0	...
6450572	  830.6	  538.8	 7712.0	...
6450573	  830.8	  538.6	 7712.0	...
6450574	  830.9	  538.3	 7712.0	...
6450575	  831.0	  538.0	 7711.0	...
6450576	  831.0	  537.7	 7709.0	...
6450577	  830.8	  537.2	 7711.0	...
6450578	  830.6	  536.9	 7716.0	...
6450579	  830.6	  536.7	 7720.0	...
6450580	  830.9	  536.6	 7718.0	...
6450581	  831.3	  536.7	 7716.0	...
6450582	  831.3	  536.9	 7712.0	...
6450583	  831.1	  536.9	 7710.0	...
6450584	  830.9	  536.6	 7707.0	...
6450585	  831.0	  536.4	 7706.0	...
6450586	  831.2	  536.4	 7705.0	...
6450587	  831.4	  536.3	 7709.0	...
6450588	  831.4	  536.3	 7716.0	...
6450589	  831.5	  537.6	 7723.0	...
6450590	  831.6	  538.9	 7723.0	...
6450591	  831.6	  539.8	 7720.0	...
6450592	  831.1	  539.4	 7724.0	...
6450593	  830.6	  539.0	 7732.0	...
6450594	  830.6	  539.1	 7742.0	...
6450595	  830.8	  539.0	 7744.0	...
6450596	  831.0	  538.7	 7746.0	...
6450597	  831.0	  538.5	 7747.0	...
6450598	  831.0	  538.4	 7749.0	...
6450599	  831.0	  538.1	 7746.0	...
6450600	  831.0	  537.9	 7740.0	...
6450601	  830.9	  537.4	 7735.0	...
6450602	  830.8	  537.1	 7733.0	...
6450603	  830.7	  537.6	 7733.0	...
6450604	  830.8	  538.4	 7732.0	...
6450605	  831.3	  539.1	 7732.0	...
6450606	  831.7	  538.6	 7732.0	...
6450607	  832.4	  538.0	 7732.0	...
6450608	  832.5	  537.7	 7732.0	...
6450609	  832.9	  537.9	 7731.0	...
6450610	  833.1	  537.9	 7730.0	...
6450611	  832.8	  537.9	 7734.0	...
6450612	  832.3	  537.6	 7739.0	...
6450613	  831.7	  537.4	 7744.0	...
6450614	  831.6	  537.3	 7743.0	...
6450615	  831.6	  538.0	 7742.0	...
6450616	  831.4	  538.7	 7742.0	...
6450617	  831.1	  538.9	 7743.0	...
6450618	  831.1	  537.8	 7743.0	...
6450619	  831.5	  536.8	 7741.0	...
6450620	  831.7	  536.8	 7739.0	...
6450621	  831.5	  537.4	 7737.0	...
6450622	  831.1	  538.2	 7737.0	...
6450623	  831.0	  538.3	 7741.0	...
6450624	  830.7	  538.4	 7744.0	...
6450625	  830.5	  538.3	 7748.0	...
6450626	  830.8	  538.1	 7746.0	...
6450627	  831.2	  537.3	 7743.0	...
6450628	  831.6	  536.7	 7741.0	...
6450629	  831.6	  535.9	 7741.0	...
6450630	  831.6	  535.6	 7742.0	...
6450631	  831.6	  535.5	 7744.0	...
6450632	  831.5	  536.0	 7744.0	...
6450633	  830.9	  537.2	 7747.0	...
6450634	  830.5	  538.2	 7750.0	...
6450635	  830.1	  538.6	 7752.0	...
6450636	  830.4	  537.7	 7753.0	...
6450637	  830.8	  536.8	 7754.0	...
6450638	  831.2	  536.3	 7755.0	...
6450639	  832.0	  536.2	 7752.0	...
6450640	  832.5	  536.0	 7749.0	...
6450641	  832.9	  535.9	 7745.0	...
6450642	  832.7	  536.2	 7749.0	...
6450643	  832.7	  536.4	 7753.0	...
6450644	  832.9	  536.6	 7758.0	...
6450645	  833.1	  536.7	 7758.0	...
6450646	  832.9	  536.2	 7757.0	...
6450647	  832.7	  535.7	 7756.0	...
6450648	  832.5	  535.3	 7756.0	...
6450649	  832.3	  535.3	 7756.0	...
6450650	  832.2	  535.2	 7753.0	...
6450651	  832.2	  535.0	 7749.0	...
6450652	  832.1	  534.9	 7746.0	...
6450653	  832.1	  535.0	 7747.0	...
6450654	  832.1	  535.1	 7747.0	...
6450655	  832.4	  535.2	 7747.0	...
6450656	  832.6	  535.3	 7749.0	...
6450657	  832.2	  535.4	 7754.0	...
6450658	  831.6	  535.6	 7759.0	...
6450659	  831.4	  535.1	 7762.0	...
6450660	  831.9	  534.4	 7763.0	...
6450661	  832.3	  533.8	 7762.0	...
6450662	  832.3	  533.9	 7761.0	...
6450663	  831.5	  534.1	 7754.0	...
6450664	  830.7	  534.5	 7748.0	...
6450665	  830.1	  535.6	 7750.0	...
6450666	  830.6	  536.5	 7758.0	...
6450667	  830.9	  537.0	 7765.0	...
6450668	  831.1	  536.6	 7765.0	...
6450669	  831.0	  536.3	 7765.0	...
6450670	  830.8	  535.4	 7766.0	...
6450671	  830.7	  534.5	 7767.0	...
6450672	  830.8	  533.9	 7768.0	...
6450673	  831.0	  534.2	 7768.0	...
6450674	  831.1	  534.4	 7768.0	...
6450675	  831.0	  533.7	 7770.0	...
6450676	  830.9	  533.0	 7773.0	...
6450677	  830.8	  532.3	 7776.0	...
6450678	  830.8	  532.3	 7779.0	...
6450679	  830.7	  532.5	 7782.0	...
6450680	  830.7	  532.6	 7785.0	...
6450681	  830.6	  532.8	 7785.0	...
6450682	  830.7	  532.5	 7785.0	...
6450683	  830.7	  532.2	 7785.0	...
6450684	  830.6	  531.9	 7785.0	...
6450685	  831.4	  532.0	 7784.0	...
6450686	  832.1	  532.0	 7782.0	...
6450687	  832.6	  532.1	 7781.0	...
6450688	  832.2	  532.3	 7782.0	...
6450689	  831.8	  532.3	 7782.0	...
6450690	  831.2	  532.1	 7783.0	...
6450691	  830.8	  531.7	 7783.0	...
6450692	  830.2	  531.7	 7782.0	...
6450693	  830.1	  532.0	 7781.0	...
6450694	  830.0	  532.5	 7785.0	...
6450695	  830.0	  532.8	 7789.0	...
6450696	  830.2	  533.1	 7794.0	...
6450697	  830.4	  532.9	 7795.0	...
6450698	  831.1	  532.5	 7795.0	...
EFIX R   6450535	6450698	164	  831.4	  536.2	   7739
SSACC R  6450699
6450699	  831.8	  532.5	 7795.0	...
6450700	  832.5	  532.9	 7794.0	...
6450701	  832.7	  533.4	 7793.0	...
6450702	  831.3	  534.4	 7791.0	...
6450703	  829.4	  535.9	 7785.0	...
6450704	  825.4	  537.8	 7780.0	...
6450705	  821.2	  539.1	 7776.0	...
6450706	  816.4	  540.8	 7765.0	...
6450707	  811.9	  542.0	 7755.0	...
6450708	  806.4	  544.6	 7746.0	...
6450709	  799.6	  546.9	 7746.0	...
6450710	  791.3	  549.5	 7747.0	...
6450711	  783.8	  550.5	 7743.0	...
6450712	  776.0	  551.2	 7740.0	...
6450713	  769.5	  551.6	 7736.0	...
6450714	  764.0	  551.8	 7734.0	...
6450715	  760.9	  551.8	 7732.0	...
6450716	  758.3	  552.1	 7734.0	...
6450717	  755.9	  552.5	 7742.0	...
6450718	  753.2	  551.7	 7750.0	...
6450719	  752.0	  550.6	 7754.0	...
6450720	  753.1	  547.9	 7753.0	...
ESACC R  6450699	6450720	22	  831.8	  532.5	  753.1	  547.9	   1.71	    139
SFIX R   6450721
6450721	  755.1	  546.4	 7751.0	...
6450722	  758.9	  543.9	 7750.0	...
6450723	  760.9	  543.0	 7750.0	...
6450724	  763.2	  542.6	 7744.0	...
6450725	  763.8	  543.0	 7736.0	...
6450726	  764.4	  543.6	 7728.0	...
6450727	  765.8	  543.3	 7727.0	...
6450728	  767.1	  542.9	 7724.0	...
6450729	  768.4	  541.6	 7718.0	...
6450730	  768.5	  540.6	 7713.0	...
6450731	  768.2	  539.8	 7717.0	...
6450732	  767.1	  539.9	 7722.0	...
6450733	  766.0	  540.0	 7728.0	...
6450734	  765.8	  538.9	 7730.0	...
6450735	  766.5	  537.8	 7733.0	...
6450736	  767.2	  537.5	 7735.0	...
6450737	  767.2	  538.3	 7738.0	...
6450738	  767.2	  539.0	 7739.0	...
6450739	  767.2	  538.9	 7739.0	...
6450740	  767.7	  539.3	 7740.0	...
6450741	  768.2	  540.0	 7738.0	...
6450742	  768.8	  540.7	 7737.0	...
6450743	  768.5	  541.2	 7743.0	...
6450744	  768.3	  541.5	 7751.0	...
6450745	  768.1	  541.7	 7759.0	...
6450746	  768.3	  541.6	 7758.0	...
6450747	  768.6	  541.2	 7758.0	...
6450748	  768.8	  541.1	 7753.0	...
6450749	  769.0	  541.0	 7748.0	...
6450750	  768.9	  541.0	 7745.0	...
6450751	  768.8	  540.9	 7746.0	...
6450752	  768.6	  540.8	 7747.0	...
6450753	  768.5	  541.3	 7745.0	...
6450754	  768.7	  541.7	 7743.0	...
6450755	  768.9	  541.8	 7741.0	...
6450756	  768.6	  541.8	 7744.0	...
6450757	  768.1	  541.6	 7746.0	...
6450758	  767.8	  541.3	 7747.0	...
6450759	  767.9	  541.5	 7747.0	...
6450760	  768.3	  541.9	 7747.0	...
6450761	  768.6	  542.7	 7747.0	...
6450762	  768.8	  543.0	 7747.0	...
6450763	  768.8	  543.3	 7747.0	...
6450764	  768.3	  543.4	 7751.0	...
6450765	  767.9	  543.5	 7754.0	...
6450766	  767.7	  543.7	 7755.0	...
6450767	  768.2	  543.8	 7750.0	...
6450768	  769.1	  543.8	 7745.0	...
6450769	  769.7	  543.6	 7742.0	...
6450770	  770.2	  544.0	 7741.0	...
6450771	  770.4	  544.4	 7740.0	...
6450772	  770.6	  544.9	 7740.0	...
6450773	  770.8	  544.8	 7740.0	...
6450774	  771.2	  543.5	 7734.0	...
6450775	  771.7	  542.2	 7727.0	...
6450776	  771.2	  541.8	 7728.0	...
6450777	  770.2	  542.6	 7740.0	...
6450778	  769.3	  543.3	 7755.0	...
6450779	  769.3	  543.4	 7764.0	...
6450780	  769.4	  543.8	 7767.0	...
6450781	  769.6	  544.2	 7767.0	...
6450782	  769.6	  544.5	 7764.0	...
6450783	  769.6	  544.7	 7764.0	...
6450784	  769.7	  544.2	 7763.0	...
6450785	  769.9	  543.6	 7762.0	...
6450786	  769.8	  542.9	 7761.0	...
6450787	  769.7	  542.8	 7761.0	...
6450788	  769.6	  542.7	 7762.0	...
6450789	  769.7	  542.7	 7762.0	...
6450790	  769.6	  542.9	 7762.0	...
6450791	  769.5	  542.4	 7761.0	...
6450792	  769.6	  541.8	 7760.0	...
6450793	  769.8	  541.0	 7760.0	...
6450794	  770.1	  540.9	 7759.0	...
6450795	  770.2	  541.3	 7759.0	...
6450796	  770.1	  541.8	 7755.0	...
6450797	  770.0	  542.4	 7751.0	...
6450798	  769.8	  542.1	 7747.0	...
6450799	  770.1	  541.8	 7747.0	...
6450800	  770.3	  541.5	 7755.0	...
6450801	  770.4	  541.5	 7763.0	...
6450802	  770.2	  541.6	 7768.0	...
6450803	  770.0	  541.9	 7765.0	...
6450804	  770.1	  542.1	 7762.0	...
6450805	  770.3	  542.3	 7755.0	...
6450806	  769.8	  542.3	 7749.0	...
6450807	  769.3	  542.1	 7748.0	...
6450808	  768.7	  541.9	 7753.0	...
6450809	  768.8	  541.8	 7756.0	...
6450810	  768.6	  541.8	 7753.0	...
6450811	  768.4	  541.8	 7753.0	...
6450812	  768.8	  541.7	 7755.0	...
6450813	  769.5	  541.6	 7757.0	...
6450814	  770.2	  541.5	 7757.0	...
6450815	  770.3	  541.5	 7759.0	...
6450816	  770.3	  541.6	 7759.0	...
6450817	  770.1	  541.7	 7758.0	...
6450818	  769.7	  541.8	 7757.0	...
6450819	  769.6	  541.6	 7763.0	...
6450820	  769.7	  541.6	 7769.0	...
6450821	  770.1	  541.5	 7774.0	...
6450822	  770.2	  540.5	 7773.0	...
6450823	  770.0	  539.4	 7772.0	...
6450824	  770.1	  538.2	 7771.0	...
6450825	  770.3	  538.2	 7769.0	...
6450826	  770.4	  538.1	 7767.0	...
6450827	  770.3	  538.1	 7767.0	...
6450828	  769.1	  539.3	 7772.0	...
6450829	  767.9	  540.6	 7777.0	...
6450830	  767.2	  541.5	 7782.0	...
6450831	  767.6	  540.8	 7781.0	...
6450832	  767.9	  540.1	 7780.0	...
6450833	  767.8	  539.8	 7779.0	...
6450834	  768.1	  540.0	 7776.0	...
6450835	  768.4	  540.2	 7773.0	...
6450836	  768.7	  540.2	 7772.0	...
6450837	  768.7	  539.7	 7772.0	...
6450838	  768.7	  539.2	 7772.0	...
6450839	  768.8	  539.1	 7771.0	...
6450840	  768.8	  539.0	 7770.0	...
6450841	  767.9	  539.1	 7770.0	...
6450842	  767.0	  538.9	 7772.0	...
6450843	  766.1	  538.9	 7772.0	...
6450844	  766.6	  538.7	 7772.0	...
6450845	  767.0	  538.6	 7771.0	...
6450846	  767.4	  538.4	 7767.0	...
6450847	  767.0	  538.2	 7764.0	...
6450848	  766.8	  538.5	 7768.0	...
6450849	  766.6	  538.9	 7774.0	...
6450850	  767.4	  539.0	 7781.0	...
6450851	  768.1	  538.7	 7781.0	...
6450852	  768.3	  538.4	 7784.0	...
6450853	  767.4	  538.3	 7786.0	...
6450854	  766.5	  538.4	 7788.0	...
6450855	  766.6	  538.5	 7787.0	...
6450856	  767.2	  538.5	 7786.0	...
6450857	  767.7	  538.7	 7784.0	...
6450858	  767.7	  538.8	 7782.0	...
6450859	  767.9	  538.5	 7780.0	...
6450860	  768.2	  538.3	 7784.0	...
6450861	  768.1	  538.2	 7788.0	...
6450862	  767.6	  538.4	 7793.0	...
6450863	  767.1	  538.6	 7789.0	...
6450864	  767.2	  538.6	 7783.0	...
6450865	  767.6	  538.6	 7776.0	...
6450866	  767.9	  538.4	 7780.0	...
6450867	  767.9	  538.0	 7783.0	...
6450868	  767.7	  537.7	 7787.0	...
6450869	  767.8	  537.5	 7787.0	...
6450870	  767.9	  537.6	 7787.0	...
6450871	  767.8	  538.8	 7793.0	...
6450872	  767.7	  539.7	 7798.0	...
6450873	  767.7	  540.3	 7801.0	...
6450874	  768.2	  539.5	 7800.0	...
6450875	  768.4	  538.6	 7798.0	...
6450876	  768.4	  538.1	 7797.0	...
6450877	  767.7	  538.3	 7797.0	...
6450878	  766.9	  538.8	 7795.0	...
6450879	  766.8	  538.0	 7794.0	...
6450880	  767.4	  536.6	 7792.0	...
6450881	  767.8	  535.8	 7797.0	...
6450882	  767.7	  536.9	 7802.0	...
6450883	  767.7	  538.5	 7809.0	...
6450884	  768.0	  539.4	 7810.0	...
6450885	  768.2	  539.7	 7812.0	...
6450886	  768.3	  539.3	 7812.0	...
6450887	  768.4	  539.0	 7814.0	...
6450888	  767.4	  539.0	 7815.0	...
6450889	  766.4	  538.9	 7817.0	...
6450890	  765.4	  538.7	 7816.0	...
6450891	  765.3	  538.2	 7815.0	...
6450892	  766.3	  537.2	 7814.0	...
6450893	  767.3	  536.3	 7814.0	...
6450894	  768.3	  535.5	 7814.0	...
6450895	  768.3	  535.3	 7816.0	...
6450896	  768.0	  535.3	 7817.0	...
6450897	  767.6	  535.3	 7819.0	...
6450898	  767.4	  536.3	 7820.0	...
6450899	  767.5	  537.3	 7822.0	...
6450900	  767.5	  538.1	 7819.0	...
6450901	  767.5	  538.0	 7814.0	...
6450902	  767.2	  537.9	 7808.0	...
6450903	  766.8	  537.5	 7808.0	...
6450904	  767.5	  536.8	 7802.0	...
6450905	  768.4	  535.9	 7797.0	...
6450906	  768.7	  535.5	 7800.0	...
6450907	  767.9	  535.3	 7807.0	...
6450908	  767.3	  536.1	 7816.0	...
6450909	  767.5	  536.8	 7817.0	...
6450910	  767.7	  537.4	 7818.0	...
6450911	  767.8	  537.4	 7822.0	...
6450912	  767.6	  537.5	 7825.0	...
6450913	  767.4	  537.7	 7830.0	...
6450914	  767.3	  537.8	 7830.0	...
6450915	  767.3	  537.9	 7832.0	...
6450916	  767.6	  537.8	 7832.0	...
6450917	  767.9	  537.8	 7832.0	...
6450918	  767.9	  537.7	 7832.0	...
6450919	  767.5	  537.4	 7829.0	...
6450920	  767.1	  536.9	 7828.0	...
6450921	  767.0	  536.2	 7826.0	...
6450922	  766.8	  535.8	 7825.0	...
6450923	  766.6	  535.6	 7821.0	...
6450924	  766.3	  535.4	 7813.0	...
6450925	  766.2	  535.2	 7807.0	...
6450926	  766.0	  535.0	 7802.0	...
6450927	  766.2	  534.8	 7804.0	...
6450928	  766.7	  534.2	 7805.0	...
6450929	  767.5	  533.7	 7807.0	...
6450930	  768.1	  533.5	 7807.0	...
6450931	  768.5	  533.6	 7810.0	...
6450932	  768.4	  533.8	 7814.0	...
6450933	  768.4	  534.0	 7807.0	...
6450934	  768.3	  534.2	 7798.0	...
6450935	  768.2	  534.3	 7788.0	...
6450936	  767.7	  535.1	 7793.0	...
6450937	  767.3	  535.9	 7798.0	...
6450938	  767.0	  536.6	 7803.0	...
6450939	  767.0	  536.5	 7810.0	...
6450940	  767.0	  536.4	 7816.0	...
6450941	  767.0	  536.4	 7819.0	...
6450942	  767.0	  536.3	 7816.0	...
6450943	  767.0	  536.0	 7813.0	...
6450944	  766.5	  535.7	 7812.0	...
6450945	  766.1	  535.6	 7811.0	...
6450946	  765.9	  535.7	 7808.0	...
6450947	  767.0	  535.6	 7806.0	...
6450948	  767.9	  535.3	 7798.0	...
6450949	  768.8	  535.0	 7791.0	...
6450950	  768.7	  534.6	 7788.0	...
6450951	  768.7	  534.4	 7796.0	...
6450952	  767.4	  534.6	 7806.0	...
6450953	  766.1	  535.5	 7812.0	...
6450954	  765.5	  536.1	 7815.0	...
6450955	  766.2	  536.1	 7816.0	...
6450956	  766.9	  535.8	 7817.0	...
6450957	  766.9	  535.5	 7817.0	...
6450958	  767.1	  535.6	 7818.0	...
6450959	  767.2	  535.8	 7819.0	...
6450960	  767.3	  536.0	 7819.0	...
6450961	  767.3	  536.0	 7818.0	...
6450962	  767.7	  535.8	 7818.0	...
6450963	  768.2	  535.6	 7815.0	...
6450964	  768.7	  535.3	 7813.0	...
6450965	  768.8	  535.0	 7812.0	...
6450966	  768.8	  534.9	 7814.0	...
6450967	  768.8	  535.0	 7816.0	...
6450968	  768.9	  534.9	 7817.0	...
6450969	  768.9	  534.7	 7817.0	...
6450970	  768.5	  535.1	 7817.0	...
6450971	  767.5	  535.8	 7824.0	...
6450972	  766.5	  536.6	 7830.0	...
6450973	  765.9	  536.6	 7828.0	...
6450974	  765.8	  536.3	 7820.0	...
6450975	  765.6	  536.1	 7809.0	...
6450976	  766.2	  535.8	 7807.0	...
6450977	  766.9	  535.6	 7812.0	...
6450978	  768.2	  535.2	 7819.0	...
6450979	  768.7	  534.6	 7818.0	...
6450980	  769.2	  534.1	 7811.0	...
6450981	  769.3	  534.6	 7806.0	...
6450982	  769.5	  535.3	 7810.0	...
6450983	  769.6	  535.6	 7812.0	...
6450984	  769.2	  535.2	 7814.0	...
6450985	  768.9	  534.7	 7814.0	...
6450986	  768.9	  534.8	 7816.0	...
6450987	  769.0	  535.0	 7817.0	...
6450988	  769.0	  535.5	 7820.0	...
6450989	  768.4	  535.9	 7822.0	...
6450990	  768.0	  535.8	 7824.0	...
6450991	  767.8	  535.5	 7824.0	...
6450992	  767.8	  535.1	 7824.0	...
6450993	  768.0	  535.1	 7825.0	...
6450994	  768.5	  534.9	 7826.0	...
6450995	  769.0	  534.6	 7825.0	...
6450996	  769.3	  534.1	 7825.0	...
6450997	  769.2	  533.2	 7826.0	...
6450998	  768.9	  532.8	 7826.0	...
6450999	  768.6	  532.9	 7826.0	...
6451000	  768.5	  533.4	 7825.0	...
6451001	  768.7	  533.6	 7824.0	...
6451002	  768.6	  534.0	 7822.0	...
6451003	  768.4	  534.4	 7821.0	...
6451004	  768.1	  534.2	 7821.0	...
6451005	  768.0	  533.8	 7822.0	...
6451006	  767.9	  533.5	 7823.0	...
6451007	  768.0	  533.9	 7823.0	...
6451008	  768.2	  533.2	 7822.0	...
6451009	  768.3	  532.3	 7822.0	...
6451010	  768.2	  531.5	 7821.0	...
6451011	  768.2	  531.9	 7821.0	...
6451012	  768.4	  532.2	 7821.0	...
6451013	  768.5	  532.4	 7821.0	...
MSG	6451014 0000 _ Experiment Start
6451014	  768.4	  532.5	 7829.0	...
6451015	  768.2	  532.6	 7839.0	...
6451016	  768.0	  532.7	 7851.0	...
6451017	  768.2	  533.3	 7857.0	...
6451018	  768.1	  533.9	 7857.0	...
6451019	  768.2	  534.9	 7854.0	...
6451020	  768.2	  535.4	 7850.0	...
6451021	  768.3	  535.8	 7847.0	...
6451022	  768.2	  535.1	 7844.0	...
6451023	  767.5	  534.4	 7843.0	...
6451024	  766.9	  534.6	 7846.0	...
6451025	  766.7	  535.3	 7850.0	...
6451026	  767.2	  536.3	 7853.0	...
6451027	  767.6	  536.6	 7854.0	...
6451028	  767.6	  536.8	 7854.0	...
6451029	  768.3	  536.4	 7844.0	...
6451030	  769.1	  535.9	 7836.0	...
6451031	  769.8	  536.5	 7835.0	...
6451032	  769.4	  537.4	 7842.0	...
6451033	  769.0	  537.8	 7849.0	...
6451034	  768.6	  537.3	 7849.0	...
6451035	  768.4	  536.8	 7848.0	...
6451036	  768.5	  536.6	 7848.0	...
6451037	  768.6	  535.7	 7851.0	...
6451038	  769.1	  534.8	 7855.0	...
6451039	  769.3	  534.1	 7861.0	...
6451040	  769.4	  534.1	 7864.0	...
6451041	  769.1	  534.4	 7864.0	...
6451042	  769.0	  534.7	 7861.0	...
6451043	  769.1	  534.8	 7859.0	...
6451044	  769.0	  534.8	 7861.0	...
6451045	  768.6	  534.7	 7862.0	...
6451046	  767.9	  535.2	 7860.0	...
6451047	  767.4	  535.6	 7857.0	...
6451048	  767.5	  536.2	 7850.0	...
6451049	  768.1	  536.7	 7848.0	...
6451050	  768.9	  537.1	 7846.0	...
6451051	  769.0	  536.6	 7845.0	...
6451052	  768.7	  535.9	 7840.0	...
6451053	  768.1	  535.3	 7835.0	...
6451054	  767.7	  535.5	 7835.0	...
6451055	  767.7	  535.6	 7834.0	...
6451056	  767.8	  535.7	 7837.0	...
6451057	  767.7	  535.8	 7844.0	...
6451058	  767.6	  536.2	 7850.0	...
6451059	  767.7	  536.6	 7854.0	...
6451060	  767.8	  537.0	 7849.0	...
6451061	  767.8	  537.0	 7845.0	...
6451062	  768.0	  536.9	 7842.0	...
6451063	  768.1	  536.6	 7846.0	...
6451064	  768.1	  536.3	 7847.0	...
6451065	  767.6	  536.2	 7848.0	...
6451066	  766.8	  536.3	 7850.0	...
6451067	  766.2	  536.5	 7852.0	...
6451068	  765.9	  537.0	 7851.0	...
6451069	  766.2	  537.6	 7850.0	...
EFIX R   6450721	6451069	349	  768.1	  538.0	   7796
SSACC R  6451070
6451070	  767.0	  538.3	 7846.0	...
6451071	  767.8	  538.7	 7845.0	...
6451072	  770.8	  538.8	 7843.0	...
6451073	  773.4	  538.8	 7842.0	...
6451074	  778.1	  538.6	 7842.0	...
6451075	  781.6	  539.0	 7850.0	...
6451076	  784.9	  539.5	 7860.0	...
6451077	  788.2	  540.0	 7870.0	...
6451078	  790.5	  541.1	 7872.0	...
6451079	  796.1	  541.7	 7872.0	...
6451080	  799.6	  543.3	 7873.0	...
6451081	  804.0	  545.1	 7871.0	...
6451082	  805.3	  547.6	 7867.0	...
6451083	  808.5	  549.5	 7863.0	...
6451084	  810.8	  550.5	 7867.0	...
6451085	  812.6	  551.9	 7873.0	...
6451086	  812.2	  553.0	 7882.0	...
6451087	  810.6	  553.8	 7884.0	...
ESACC R  6451070	6451087	18	  767.0	  538.3	  810.6	  553.8	   0.99	     78
SFIX R   6451088
6451088	  809.4	  553.8	 7883.0	...
6451089	  807.8	  553.0	 7882.0	...
6451090	  806.3	  551.8	 7880.0	...
6451091	  804.6	  550.1	 7881.0	...
6451092	  802.1	  548.8	 7881.0	...
6451093	  800.4	  547.5	 7881.0	...
6451094	  798.7	  545.6	 7881.0	...
6451095	  798.1	  544.0	 7884.0	...
6451096	  798.0	  542.7	 7887.0	...
6451097	  797.8	  542.5	 7889.0	...
6451098	  797.6	  542.4	 7885.0	...
6451099	  797.5	  542.4	 7882.0	...
6451100	  797.5	  542.1	 7880.0	...
6451101	  797.8	  541.9	 7882.0	...
6451102	  798.0	  541.7	 7884.0	...
6451103	  798.2	  541.8	 7887.0	...
6451104	  798.1	  541.9	 7889.0	...
6451105	  798.0	  542.2	 7890.0	...
6451106	  797.9	  542.5	 7888.0	...
6451107	  797.7	  542.7	 7884.0	...
6451108	  797.5	  544.1	 7881.0	...
6451109	  797.3	  545.8	 7881.0	...
6451110	  797.3	  547.5	 7880.0	...
6451111	  797.3	  547.7	 7879.0	...
6451112	  797.3	  547.7	 7879.0	...
6451113	  798.2	  546.4	 7879.0	...
6451114	  799.2	  545.2	 7879.0	...
6451115	  800.6	  544.6	 7878.0	...
6451116	  801.0	  545.3	 7879.0	...
6451117	  800.7	  546.0	 7879.0	...
6451118	  800.0	  546.1	 7881.0	...
6451119	  799.3	  546.1	 7880.0	...
6451120	  798.9	  546.1	 7884.0	...
6451121	  798.3	  546.2	 7887.0	...
6451122	  798.0	  545.2	 7890.0	...
6451123	  798.5	  544.1	 7890.0	...
6451124	  799.1	  544.2	 7893.0	...
6451125	  799.5	  545.3	 7895.0	...
6451126	  799.7	  546.5	 7895.0	...
6451127	  800.0	  546.5	 7889.0	...
6451128	  800.3	  546.4	 7883.0	...
6451129	  800.7	  546.5	 7881.0	...
6451130	  800.7	  546.5	 7883.0	...
6451131	  800.9	  546.3	 7885.0	...
6451132	  801.1	  546.0	 7886.0	...
6451133	  801.4	  545.7	 7886.0	...
6451134	  801.2	  545.7	 7888.0	...
6451135	  800.9	  546.3	 7889.0	...
6451136	  800.7	  546.9	 7889.0	...
6451137	  800.6	  547.5	 7884.0	...
6451138	  800.4	  547.8	 7881.0	...
6451139	  800.2	  548.2	 7880.0	...
6451140	  800.5	  547.1	 7882.0	...
6451141	  801.0	  545.8	 7882.0	...
6451142	  801.2	  544.7	 7881.0	...
6451143	  800.9	  544.9	 7880.0	...
6451144	  800.5	  544.9	 7880.0	...
6451145	  800.4	  544.8	 7879.0	...
6451146	  800.3	  544.6	 7878.0	...
6451147	  800.2	  544.6	 7878.0	...
6451148	  800.2	  545.2	 7879.0	...
6451149	  800.1	  545.8	 7881.0	...
6451150	  800.2	  546.3	 7886.0	...
6451151	  800.2	  546.2	 7889.0	...
6451152	  800.2	  546.0	 7894.0	...
6451153	  800.2	  546.0	 7896.0	...
6451154	  799.5	  546.0	 7899.0	...
6451155	  798.7	  546.0	 7899.0	...
6451156	  798.3	  545.8	 7898.0	...
6451157	  798.9	  545.8	 7897.0	...
6451158	  799.5	  546.0	 7896.0	...
6451159	  799.8	  545.9	 7896.0	...
6451160	  799.7	  545.5	 7898.0	...
6451161	  799.6	  545.2	 7899.0	...
6451162	  799.5	  545.1	 7898.0	...
6451163	  799.2	  545.1	 7897.0	...
6451164	  799.0	  545.0	 7900.0	...
6451165	  798.9	  544.9	 7903.0	...
6451166	  798.9	  544.6	 7902.0	...
6451167	  798.8	  544.4	 7900.0	...
6451168	  798.6	  544.0	 7899.0	...
6451169	  798.9	  543.7	 7896.0	...
6451170	  799.6	  543.3	 7890.0	...
6451171	  800.4	  543.2	 7884.0	...
6451172	  800.9	  543.1	 7884.0	...
6451173	  800.7	  543.5	 7886.0	...
6451174	  800.8	  543.7	 7887.0	...
6451175	  800.8	  543.9	 7889.0	...
6451176	  801.0	  543.2	 7890.0	...
6451177	  801.0	  542.7	 7891.0	...
6451178	  800.8	  542.5	 7890.0	...
6451179	  800.4	  543.1	 7889.0	...
6451180	  799.9	  544.6	 7893.0	...
6451181	  799.6	  545.8	 7898.0	...
6451182	  799.6	  546.3	 7900.0	...
6451183	  799.8	  545.7	 7898.0	...
6451184	  799.8	  545.0	 7896.0	...
6451185	  799.8	  544.6	 7896.0	...
6451186	  799.9	  544.3	 7895.0	...
6451187	  800.0	  544.0	 7894.0	...
6451188	  800.1	  543.8	 7893.0	...
6451189	  800.4	  543.6	 7892.0	...
6451190	  800.8	  543.8	 7892.0	...
6451191	  801.1	  544.7	 7893.0	...
6451192	  800.7	  545.6	 7894.0	...
6451193	  800.7	  546.3	 7891.0	...
6451194	  800.8	  546.1	 7888.0	...
6451195	  801.1	  545.9	 7885.0	...
6451196	  801.2	  545.8	 7884.0	...
6451197	  801.3	  545.3	 7885.0	...
6451198	  801.2	  544.7	 7885.0	...
6451199	  800.8	  544.1	 7886.0	...
6451200	  800.5	  543.7	 7887.0	...
6451201	  800.3	  543.1	 7887.0	...
6451202	  800.2	  542.6	 7888.0	...
6451203	  800.0	  542.3	 7888.0	...
6451204	  799.9	  542.4	 7887.0	...
6451205	  800.1	  543.7	 7886.0	...
6451206	  800.4	  544.9	 7885.0	...
6451207	  800.0	  546.4	 7886.0	...
6451208	  799.4	  546.7	 7888.0	...
6451209	  798.9	  546.6	 7889.0	...
6451210	  799.0	  546.1	 7890.0	...
6451211	  799.0	  545.4	 7892.0	...
6451212	  799.0	  545.1	 7885.0	...
6451213	  799.0	  544.6	 7878.0	...
6451214	  799.1	  544.3	 7871.0	...
6451215	  799.3	  544.4	 7874.0	...
MSG	6451216 0000 _ Number On
6451216	  799.6	  545.0	 7881.0	...
6451217	  799.7	  545.5	 7886.0	...
6451218	  799.5	  545.9	 7890.0	...
6451219	  799.1	  545.5	 7889.0	...
6451220	  798.8	  545.1	 7889.0	...
6451221	  798.9	  544.7	 7887.0	...
6451222	  799.2	  544.3	 7885.0	...
6451223	  799.6	  544.0	 7884.0	...
6451224	  799.8	  544.0	 7885.0	...
6451225	  800.2	  544.1	 7884.0	...
6451226	  800.3	  544.1	 7884.0	...
6451227	  800.2	  543.9	 7883.0	...
6451228	  800.1	  543.6	 7884.0	...
6451229	  800.0	  543.5	 7885.0	...
6451230	  800.3	  543.4	 7886.0	...
6451231	  800.5	  543.4	 7887.0	...
6451232	  800.5	  543.1	 7886.0	...
6451233	  800.6	  542.7	 7882.0	...
6451234	  800.7	  542.3	 7878.0	...
6451235	  800.7	  542.3	 7875.0	...
6451236	  800.7	  541.9	 7880.0	...
6451237	  800.7	  541.5	 7885.0	...
6451238	  800.2	  541.6	 7890.0	...
6451239	  799.8	  542.2	 7893.0	...
6451240	  799.5	  542.8	 7894.0	...
6451241	  799.5	  542.9	 7892.0	...
6451242	  799.4	  542.5	 7889.0	...
6451243	  799.3	  542.1	 7886.0	...
6451244	  799.5	  542.7	 7884.0	...
6451245	  800.0	  543.6	 7879.0	...
6451246	  800.3	  544.3	 7875.0	...
6451247	  800.3	  544.1	 7870.0	...
6451248	  800.0	  544.3	 7874.0	...
6451249	  800.0	  544.6	 7877.0	...
6451250	  800.5	  544.7	 7882.0	...
6451251	  801.1	  544.4	 7884.0	...
6451252	  800.8	  545.1	 7887.0	...
6451253	  800.2	  545.9	 7887.0	...
6451254	  799.4	  547.0	 7886.0	...
6451255	  799.2	  547.2	 7885.0	...
6451256	  799.7	  547.4	 7886.0	...
6451257	  800.4	  547.2	 7881.0	...
6451258	  801.0	  547.1	 7876.0	...
6451259	  800.9	  547.2	 7868.0	...
6451260	  800.8	  546.9	 7865.0	...
6451261	  800.9	  546.5	 7862.0	...
6451262	  800.9	  546.1	 7862.0	...
6451263	  801.4	  546.0	 7862.0	...
6451264	  801.7	  546.0	 7863.0	...
6451265	  801.9	  546.3	 7875.0	...
6451266	  801.6	  546.8	 7886.0	...
6451267	  801.4	  547.3	 7896.0	...
6451268	  801.2	  546.5	 7894.0	...
6451269	  801.0	  545.5	 7890.0	...
6451270	  800.7	  544.4	 7888.0	...
6451271	  800.8	  544.3	 7878.0	...
6451272	  801.0	  544.5	 7869.0	...
6451273	  801.4	  545.6	 7864.0	...
6451274	  800.9	  546.8	 7868.0	...
6451275	  800.3	  547.8	 7871.0	...
6451276	  799.5	  546.9	 7864.0	...
6451277	  799.5	  545.9	 7857.0	...
6451278	  800.2	  544.8	 7850.0	...
6451279	  800.9	  544.7	 7850.0	...
6451280	  800.9	  544.7	 7852.0	...
6451281	  800.4	  544.6	 7855.0	...
6451282	  799.7	  544.6	 7856.0	...
6451283	  799.7	  544.4	 7853.0	...
6451284	  799.7	  544.1	 7850.0	...
6451285	  799.7	  544.0	 7856.0	...
6451286	  799.8	  544.0	 7863.0	...
6451287	  800.0	  544.2	 7868.0	...
6451288	  800.3	  545.7	 7866.0	...
6451289	  800.6	  546.8	 7865.0	...
6451290	  800.8	  547.9	 7865.0	...
6451291	  800.9	  547.7	 7863.0	...
6451292	  800.9	  547.9	 7863.0	...
6451293	  800.9	  547.9	 7863.0	...
6451294	  800.9	  547.5	 7861.0	...
6451295	  800.8	  547.2	 7858.0	...
6451296	  800.8	  546.9	 7860.0	...
6451297	  800.9	  546.8	 7866.0	...
6451298	  800.8	  546.8	 7873.0	...
6451299	  800.5	  547.2	 7873.0	...
6451300	  800.2	  547.4	 7871.0	...
6451301	  800.1	  547.6	 7869.0	...
6451302	  800.4	  547.5	 7866.0	...
6451303	  800.7	  547.6	 7864.0	...
6451304	  800.8	  548.4	 7862.0	...
6451305	  800.5	  549.1	 7861.0	...
6451306	  800.9	  549.5	 7859.0	...
6451307	  801.4	  549.2	 7858.0	...
EFIX R   6451088	6451307	220	  800.1	  545.2	   7882
SSACC R  6451308
6451308	  801.2	  548.9	 7857.0	...
6451309	  800.6	  548.6	 7856.0	...
6451310	  798.6	  548.5	 7854.0	...
6451311	  795.9	  548.7	 7852.0	...
6451312	  792.1	  548.4	 7845.0	...
6451313	  789.2	  548.3	 7842.0	...
6451314	  784.8	  548.4	 7840.0	...
6451315	  779.8	  549.2	 7842.0	...
6451316	  773.2	  549.8	 7842.0	...
6451317	  767.1	  550.4	 7842.0	...
6451318	  762.1	  551.0	 7841.0	...
6451319	  757.9	  551.5	 7840.0	...
6451320	  755.9	  550.1	 7836.0	...
6451321	  753.5	  548.2	 7831.0	...
6451322	  751.9	  544.7	 7832.0	...
6451323	  750.5	  541.7	 7836.0	...
6451324	  750.0	  537.3	 7841.0	...
6451325	  750.1	  534.5	 7842.0	...
6451326	  750.5	  532.7	 7844.0	...
6451327	  751.8	  531.5	 7845.0	...
6451328	  755.0	  529.8	 7845.0	...
ESACC R  6451308	6451328	21	  801.2	  548.9	  755.0	  529.8	   1.06	     97
SFIX R   6451329
6451329	  758.4	  527.5	 7840.0	...
6451330	  761.1	  526.4	 7836.0	...
6451331	  762.4	  526.5	 7831.0	...
6451332	  763.6	  527.3	 7829.0	...
6451333	  765.7	  528.2	 7827.0	...
6451334	  767.4	  528.5	 7828.0	...
6451335	  768.9	  528.9	 7830.0	...
6451336	  769.3	  530.0	 7823.0	...
6451337	  769.6	  530.7	 7815.0	...
6451338	  770.0	  531.5	 7811.0	...
6451339	  769.2	  532.7	 7820.0	...
6451340	  768.1	  534.0	 7828.0	...
6451341	  767.0	  535.3	 7833.0	...
6451342	  767.0	  535.7	 7833.0	...
6451343	  767.0	  536.2	 7832.0	...
6451344	  766.9	  536.7	 7831.0	...
6451345	  766.5	  536.7	 7830.0	...
6451346	  766.0	  536.3	 7834.0	...
6451347	  765.7	  535.3	 7838.0	...
6451348	  765.7	  534.3	 7840.0	...
6451349	  765.8	  533.7	 7838.0	...
6451350	  765.3	  533.9	 7836.0	...
6451351	  764.7	  534.0	 7836.0	...
6451352	  764.5	  534.0	 7836.0	...
6451353	  765.1	  533.8	 7832.0	...
6451354	  765.6	  533.6	 7828.0	...
6451355	  765.7	  533.9	 7826.0	...
6451356	  765.9	  534.2	 7829.0	...
6451357	  766.1	  534.6	 7831.0	...
6451358	  766.3	  534.5	 7828.0	...
6451359	  766.5	  534.5	 7826.0	...
6451360	  766.2	  535.4	 7823.0	...
6451361	  765.7	  536.3	 7826.0	...
6451362	  765.6	  537.1	 7828.0	...
6451363	  766.4	  536.6	 7822.0	...
6451364	  767.1	  536.1	 7814.0	...
6451365	  767.3	  535.3	 7806.0	...
6451366	  767.2	  535.0	 7805.0	...
6451367	  767.2	  534.9	 7806.0	...
6451368	  767.2	  535.1	 7807.0	...
6451369	  767.2	  535.3	 7815.0	...
6451370	  767.4	  535.4	 7822.0	...
6451371	  767.6	  535.6	 7829.0	...
6451372	  767.9	  536.5	 7830.0	...
6451373	  767.8	  537.3	 7831.0	...
6451374	  768.1	  537.5	 7832.0	...
6451375	  768.2	  537.0	 7833.0	...
6451376	  768.3	  536.9	 7832.0	...
6451377	  768.0	  537.4	 7832.0	...
6451378	  767.2	  537.7	 7833.0	...
6451379	  766.5	  537.6	 7833.0	...
6451380	  765.5	  538.1	 7833.0	...
6451381	  765.2	  538.7	 7829.0	...
6451382	  765.0	  538.4	 7827.0	...
6451383	  765.0	  537.6	 7826.0	...
6451384	  765.2	  537.5	 7830.0	...
6451385	  765.9	  538.3	 7827.0	...
6451386	  766.4	  539.1	 7821.0	...
6451387	  766.6	  539.2	 7815.0	...
6451388	  766.3	  539.6	 7814.0	...
6451389	  766.1	  539.9	 7814.0	...
6451390	  766.6	  539.8	 7814.0	...
6451391	  767.0	  539.4	 7822.0	...
6451392	  767.4	  538.8	 7829.0	...
6451393	  767.3	  538.3	 7832.0	...
6451394	  767.3	  537.6	 7826.0	...
6451395	  767.6	  537.2	 7820.0	...
6451396	  768.2	  536.7	 7819.0	...
6451397	  768.8	  536.5	 7820.0	...
6451398	  769.1	  536.4	 7820.0	...
6451399	  768.7	  536.8	 7821.0	...
6451400	  768.3	  537.4	 7821.0	...
6451401	  768.5	  537.4	 7820.0	...
6451402	  769.0	  537.1	 7818.0	...
6451403	  768.9	  537.0	 7817.0	...
6451404	  768.4	  537.5	 7817.0	...
6451405	  767.9	  537.7	 7817.0	...
6451406	  768.0	  537.6	 7816.0	...
6451407	  768.0	  537.6	 7814.0	...
6451408	  767.4	  537.8	 7819.0	...
6451409	  766.9	  538.2	 7824.0	...
6451410	  766.3	  538.5	 7829.0	...
6451411	  766.4	  538.7	 7828.0	...
6451412	  766.8	  538.7	 7826.0	...
6451413	  767.0	  537.8	 7824.0	...
6451414	  767.3	  536.8	 7823.0	...
6451415	  767.2	  535.8	 7822.0	...
6451416	  767.3	  535.8	 7824.0	...
6451417	  767.4	  535.8	 7825.0	...
6451418	  767.5	  535.7	 7828.0	...
6451419	  767.6	  536.6	 7831.0	...
6451420	  767.6	  537.5	 7834.0	...
6451421	  767.6	  538.6	 7835.0	...
6451422	  767.6	  539.1	 7835.0	...
6451423	  767.7	  539.7	 7835.0	...
6451424	  767.0	  540.4	 7836.0	...
6451425	  766.2	  540.7	 7841.0	...
6451426	  765.5	  541.0	 7847.0	...
6451427	  765.5	  541.3	 7853.0	...
6451428	  765.6	  541.3	 7853.0	...
6451429	  765.7	  540.8	 7844.0	...
6451430	  765.7	  540.2	 7835.0	...
6451431	  765.6	  539.4	 7833.0	...
6451432	  765.6	  538.9	 7840.0	...
6451433	  765.9	  538.6	 7844.0	...
6451434	  766.4	  538.6	 7838.0	...
6451435	  766.8	  538.9	 7833.0	...
6451436	  766.7	  539.2	 7832.0	...
6451437	  766.4	  539.6	 7833.0	...
6451438	  766.1	  540.0	 7835.0	...
6451439	  766.0	  540.3	 7836.0	...
6451440	  765.8	  540.6	 7838.0	...
6451441	  765.7	  540.5	 7839.0	...
6451442	  765.4	  540.4	 7840.0	...
6451443	  765.3	  540.0	 7840.0	...
6451444	  765.2	  539.8	 7835.0	...
6451445	  765.2	  539.5	 7829.0	...
6451446	  765.4	  539.4	 7829.0	...
6451447	  765.7	  539.1	 7835.0	...
6451448	  766.6	  538.8	 7840.0	...
6451449	  767.4	  538.5	 7841.0	...
6451450	  768.0	  538.3	 7841.0	...
6451451	  767.9	  538.3	 7841.0	...
6451452	  767.6	  538.7	 7841.0	...
6451453	  767.5	  539.3	 7839.0	...
6451454	  767.5	  540.3	 7836.0	...
6451455	  767.3	  541.1	 7834.0	...
6451456	  767.0	  541.5	 7834.0	...
6451457	  767.6	  541.5	 7835.0	...
6451458	  768.5	  541.5	 7835.0	...
6451459	  769.2	  541.3	 7834.0	...
6451460	  769.0	  541.1	 7833.0	...
6451461	  768.6	  541.0	 7831.0	...
6451462	  767.9	  541.1	 7830.0	...
6451463	  766.9	  541.3	 7829.0	...
6451464	  766.2	  541.4	 7827.0	...
6451465	  766.5	  541.4	 7824.0	...
6451466	  767.1	  541.4	 7822.0	...
6451467	  767.7	  541.4	 7827.0	...
6451468	  767.7	  541.4	 7833.0	...
6451469	  767.9	  541.5	 7839.0	...
6451470	  768.3	  541.0	 7838.0	...
6451471	  768.6	  540.5	 7832.0	...
6451472	  768.6	  540.0	 7825.0	...
6451473	  768.7	  539.9	 7826.0	...
6451474	  768.9	  540.0	 7833.0	...
6451475	  769.2	  540.1	 7838.0	...
6451476	  769.1	  539.5	 7837.0	...
6451477	  769.1	  538.7	 7832.0	...
6451478	  769.1	  537.9	 7829.0	...
6451479	  769.2	  537.8	 7826.0	...
6451480	  769.3	  538.2	 7827.0	...
6451481	  769.3	  538.8	 7828.0	...
6451482	  769.3	  539.5	 7828.0	...
6451483	  769.2	  540.5	 7828.0	...
6451484	  769.0	  541.3	 7824.0	...
6451485	  768.8	  542.2	 7821.0	...
6451486	  768.5	  542.4	 7818.0	...
6451487	  768.4	  542.5	 7818.0	...
6451488	  768.3	  542.6	 7818.0	...
6451489	  768.6	  542.6	 7819.0	...
6451490	  768.9	  542.6	 7819.0	...
6451491	  768.6	  542.5	 7817.0	...
6451492	  768.1	  542.3	 7815.0	...
6451493	  767.5	  541.6	 7812.0	...
6451494	  768.0	  540.9	 7810.0	...
6451495	  768.4	  540.2	 7810.0	...
6451496	  768.6	  540.3	 7810.0	...
6451497	  768.3	  540.7	 7811.0	...
6451498	  768.0	  541.1	 7806.0	...
6451499	  768.1	  541.5	 7799.0	...
6451500	  768.1	  541.5	 7796.0	...
6451501	  768.1	  541.7	 7798.0	...
6451502	  768.2	  541.8	 7800.0	...
6451503	  768.2	  541.0	 7798.0	...
6451504	  768.2	  540.1	 7797.0	...
6451505	  768.1	  539.4	 7797.0	...
6451506	  767.7	  539.6	 7803.0	...
6451507	  767.3	  539.8	 7809.0	...
6451508	  767.0	  539.8	 7811.0	...
6451509	  767.0	  539.9	 7809.0	...
6451510	  767.0	  539.9	 7807.0	...
6451511	  766.9	  539.8	 7810.0	...
6451512	  766.8	  539.7	 7812.0	...
6451513	  767.2	  539.6	 7814.0	...
6451514	  767.9	  539.5	 7813.0	...
6451515	  768.7	  539.3	 7812.0	...
6451516	  768.7	  539.0	 7808.0	...
6451517	  768.3	  538.8	 7804.0	...
6451518	  768.0	  538.8	 7803.0	...
6451519	  768.0	  538.9	 7807.0	...
6451520	  768.2	  538.9	 7810.0	...
6451521	  768.2	  538.9	 7810.0	...
6451522	  767.4	  539.7	 7804.0	...
6451523	  766.5	  540.2	 7799.0	...
6451524	  766.1	  540.7	 7794.0	...
6451525	  766.6	  540.6	 7795.0	...
6451526	  767.1	  540.8	 7794.0	...
6451527	  767.0	  541.1	 7792.0	...
6451528	  767.0	  541.2	 7791.0	...
MSG	6451529 0000 _ Number Off
6451529	  767.4	  540.7	 7791.0	...
6451530	  767.9	  540.2	 7802.0	...
EFIX R   6451329	6451530	202	  767.2	  538.2	   7824
SSACC R  6451531
6451531	  768.3	  539.1	 7813.0	...
6451532	  769.4	  538.5	 7824.0	...
6451533	  771.3	  536.2	 7824.0	...
6451534	  773.2	  534.3	 7823.0	...
6451535	  775.1	  532.3	 7821.0	...
6451536	  777.8	  530.6	 7823.0	...
6451537	  780.6	  529.1	 7828.0	...
6451538	  783.8	  527.3	 7834.0	...
6451539	  785.4	  526.8	 7837.0	...
ESACC R  6451531	6451539	9	  768.3	  539.1	  785.4	  526.8	   0.45	     55
SFIX R   6451540
6451540	  787.5	  526.0	 7831.0	...
6451541	  788.1	  525.4	 7824.0	...
6451542	  788.7	  525.0	 7816.0	...
6451543	  789.0	  525.2	 7815.0	...
6451544	  789.3	  525.4	 7821.0	...
6451545	  788.9	  525.1	 7829.0	...
6451546	  787.6	  524.6	 7836.0	...
6451547	  786.3	  523.9	 7837.0	...
6451548	  785.6	  523.9	 7837.0	...
6451549	  784.7	  523.7	 7837.0	...
6451550	  783.7	  523.7	 7837.0	...
6451551	  782.9	  524.8	 7837.0	...
6451552	  782.9	  525.9	 7837.0	...
6451553	  782.1	  527.1	 7845.0	...
6451554	  781.2	  527.1	 7852.0	...
6451555	  780.2	  526.5	 7853.0	...
6451556	  780.1	  525.7	 7842.0	...
6451557	  780.1	  524.9	 7830.0	...
6451558	  780.3	  526.0	 7826.0	...
6451559	  780.5	  527.1	 7824.0	...
6451560	  780.8	  527.8	 7820.0	...
6451561	  780.9	  527.5	 7817.0	...
6451562	  781.0	  526.9	 7816.0	...
6451563	  780.8	  526.8	 7816.0	...
6451564	  780.4	  526.8	 7817.0	...
6451565	  780.0	  527.1	 7816.0	...
6451566	  779.6	  527.4	 7815.0	...
6451567	  779.3	  527.4	 7813.0	...
6451568	  779.1	  527.3	 7813.0	...
6451569	  779.2	  527.2	 7816.0	...
6451570	  779.7	  527.3	 7820.0	...
6451571	  780.3	  527.4	 7820.0	...
6451572	  781.1	  527.5	 7815.0	...
6451573	  781.5	  527.6	 7810.0	...
6451574	  781.7	  527.5	 7811.0	...
6451575	  781.7	  527.4	 7813.0	...
6451576	  781.6	  527.4	 7812.0	...
6451577	  781.4	  527.6	 7811.0	...
6451578	  781.3	  527.7	 7811.0	...
6451579	  780.9	  527.7	 7812.0	...
6451580	  780.6	  527.7	 7813.0	...
6451581	  780.3	  527.6	 7813.0	...
6451582	  780.2	  527.6	 7813.0	...
6451583	  780.1	  527.6	 7811.0	...
6451584	  780.2	  527.9	 7809.0	...
6451585	  780.4	  528.3	 7807.0	...
6451586	  780.6	  528.7	 7807.0	...
6451587	  780.9	  528.5	 7814.0	...
6451588	  781.0	  528.3	 7820.0	...
6451589	  780.7	  528.2	 7827.0	...
6451590	  780.3	  528.4	 7827.0	...
6451591	  780.0	  528.4	 7828.0	...
6451592	  780.0	  528.1	 7827.0	...
6451593	  780.1	  527.9	 7826.0	...
6451594	  780.2	  527.8	 7826.0	...
6451595	  780.3	  527.9	 7828.0	...
6451596	  780.0	  528.0	 7830.0	...
6451597	  779.6	  528.2	 7830.0	...
6451598	  779.1	  528.2	 7834.0	...
6451599	  779.1	  528.7	 7838.0	...
6451600	  779.1	  529.2	 7840.0	...
6451601	  779.1	  529.3	 7832.0	...
6451602	  779.0	  528.8	 7825.0	...
6451603	  778.5	  528.4	 7819.0	...
6451604	  778.0	  528.2	 7817.0	...
6451605	  777.6	  528.5	 7814.0	...
6451606	  777.4	  528.6	 7813.0	...
6451607	  777.3	  528.8	 7814.0	...
6451608	  777.4	  528.8	 7815.0	...
6451609	  777.6	  528.3	 7816.0	...
6451610	  778.0	  527.5	 7818.0	...
6451611	  778.7	  526.7	 7818.0	...
6451612	  779.4	  526.4	 7819.0	...
6451613	  779.2	  527.3	 7819.0	...
6451614	  778.6	  528.3	 7813.0	...
6451615	  778.1	  529.1	 7807.0	...
6451616	  778.3	  528.8	 7801.0	...
6451617	  778.6	  528.5	 7807.0	...
6451618	  778.1	  528.4	 7812.0	...
6451619	  777.4	  528.5	 7816.0	...
6451620	  777.0	  528.6	 7815.0	...
6451621	  777.3	  528.7	 7811.0	...
6451622	  777.8	  528.6	 7806.0	...
6451623	  778.0	  528.4	 7802.0	...
6451624	  777.7	  528.2	 7803.0	...
6451625	  777.3	  528.3	 7805.0	...
6451626	  776.9	  528.5	 7809.0	...
6451627	  777.0	  528.6	 7811.0	...
6451628	  777.2	  528.9	 7814.0	...
6451629	  777.1	  529.3	 7814.0	...
6451630	  776.8	  528.9	 7815.0	...
6451631	  776.2	  528.2	 7817.0	...
6451632	  775.9	  527.4	 7815.0	...
6451633	  775.8	  527.3	 7808.0	...
6451634	  776.1	  526.9	 7803.0	...
6451635	  776.4	  526.7	 7803.0	...
6451636	  776.0	  526.4	 7808.0	...
6451637	  775.4	  526.3	 7814.0	...
6451638	  775.0	  526.3	 7818.0	...
6451639	  774.7	  526.3	 7820.0	...
6451640	  774.5	  526.5	 7821.0	...
6451641	  774.1	  526.9	 7821.0	...
6451642	  774.2	  528.0	 7818.0	...
6451643	  774.4	  528.9	 7813.0	...
6451644	  774.7	  529.5	 7809.0	...
6451645	  775.0	  529.1	 7808.0	...
6451646	  775.2	  528.5	 7811.0	...
6451647	  775.0	  528.0	 7813.0	...
6451648	  774.6	  528.2	 7817.0	...
6451649	  774.4	  528.6	 7819.0	...
6451650	  774.4	  529.5	 7816.0	...
6451651	  774.5	  529.9	 7812.0	...
6451652	  774.4	  530.3	 7807.0	...
6451653	  774.2	  530.3	 7806.0	...
6451654	  774.8	  529.9	 7803.0	...
6451655	  775.3	  528.6	 7801.0	...
6451656	  775.5	  527.4	 7802.0	...
6451657	  775.1	  527.2	 7807.0	...
6451658	  774.8	  527.8	 7814.0	...
6451659	  775.0	  528.1	 7818.0	...
6451660	  775.2	  527.8	 7819.0	...
6451661	  775.3	  527.6	 7815.0	...
6451662	  775.4	  527.6	 7811.0	...
6451663	  775.4	  527.7	 7809.0	...
6451664	  775.2	  527.7	 7810.0	...
6451665	  775.0	  527.8	 7810.0	...
6451666	  774.9	  527.8	 7811.0	...
6451667	  775.1	  528.1	 7801.0	...
6451668	  775.0	  528.4	 7792.0	...
6451669	  774.7	  528.8	 7791.0	...
6451670	  774.3	  528.9	 7799.0	...
6451671	  774.2	  529.1	 7807.0	...
6451672	  774.2	  529.2	 7807.0	...
6451673	  774.0	  529.2	 7808.0	...
6451674	  773.6	  529.2	 7812.0	...
6451675	  773.3	  529.8	 7816.0	...
6451676	  773.4	  530.5	 7811.0	...
6451677	  773.4	  531.2	 7802.0	...
6451678	  773.4	  531.3	 7800.0	...
6451679	  773.3	  531.4	 7807.0	...
6451680	  773.7	  530.3	 7814.0	...
6451681	  774.1	  529.3	 7815.0	...
6451682	  774.5	  528.7	 7809.0	...
6451683	  774.3	  529.0	 7803.0	...
6451684	  773.9	  529.5	 7794.0	...
6451685	  773.5	  529.6	 7791.0	...
6451686	  773.4	  529.5	 7789.0	...
6451687	  773.7	  529.2	 7791.0	...
6451688	  774.0	  528.9	 7794.0	...
6451689	  774.1	  528.8	 7796.0	...
6451690	  774.2	  528.9	 7795.0	...
6451691	  774.3	  529.0	 7795.0	...
6451692	  774.4	  529.2	 7794.0	...
6451693	  774.2	  529.3	 7793.0	...
6451694	  774.1	  529.5	 7793.0	...
6451695	  773.5	  529.7	 7794.0	...
6451696	  773.1	  529.8	 7795.0	...
6451697	  772.8	  529.8	 7796.0	...
6451698	  772.9	  529.6	 7795.0	...
6451699	  772.9	  529.0	 7797.0	...
6451700	  772.7	  528.3	 7802.0	...
6451701	  772.6	  528.4	 7810.0	...
6451702	  772.5	  528.9	 7817.0	...
6451703	  772.6	  529.3	 7822.0	...
6451704	  772.7	  529.0	 7823.0	...
6451705	  772.7	  528.7	 7822.0	...
6451706	  772.6	  527.6	 7820.0	...
6451707	  772.8	  526.7	 7820.0	...
6451708	  773.1	  525.9	 7821.0	...
6451709	  773.8	  525.7	 7817.0	...
6451710	  774.2	  525.5	 7812.0	...
6451711	  774.0	  525.3	 7807.0	...
6451712	  773.6	  525.4	 7807.0	...
6451713	  773.1	  525.7	 7808.0	...
6451714	  773.1	  526.1	 7810.0	...
6451715	  773.1	  526.4	 7812.0	...
6451716	  773.0	  526.5	 7812.0	...
6451717	  773.0	  526.4	 7813.0	...
6451718	  772.9	  526.2	 7814.0	...
6451719	  772.9	  525.8	 7815.0	...
6451720	  772.8	  525.7	 7816.0	...
6451721	  772.9	  526.3	 7816.0	...
6451722	  773.1	  527.1	 7816.0	...
6451723	  773.2	  527.7	 7814.0	...
6451724	  773.3	  527.3	 7813.0	...
6451725	  773.2	  527.0	 7813.0	...
6451726	  773.2	  526.7	 7814.0	...
6451727	  772.9	  526.5	 7813.0	...
6451728	  772.2	  526.3	 7816.0	...
6451729	  771.6	  526.3	 7817.0	...
6451730	  771.1	  526.5	 7819.0	...
6451731	  771.3	  526.6	 7818.0	...
6451732	  771.4	  526.0	 7820.0	...
6451733	  771.5	  525.1	 7821.0	...
6451734	  771.3	  524.8	 7823.0	...
6451735	  771.2	  525.3	 7826.0	...
6451736	  771.1	  525.8	 7828.0	...
6451737	  771.2	  525.7	 7828.0	...
6451738	  771.2	  525.6	 7836.0	...
6451739	  771.3	  525.4	 7843.0	...
MSG	6451740 0000 _ Number On
6451740	  771.3	  525.3	 7850.0	...
6451741	  771.4	  525.2	 7848.0	...
6451742	  771.6	  525.1	 7846.0	...
6451743	  771.6	  525.3	 7846.0	...
6451744	  771.5	  525.6	 7849.0	...
6451745	  771.4	  525.8	 7851.0	...
6451746	  771.5	  525.8	 7852.0	...
6451747	  771.8	  525.8	 7851.0	...
6451748	  772.0	  525.5	 7850.0	...
6451749	  772.1	  525.2	 7849.0	...
6451750	  772.1	  524.9	 7849.0	...
6451751	  772.1	  524.7	 7849.0	...
6451752	  772.0	  524.6	 7848.0	...
6451753	  770.9	  524.8	 7845.0	...
6451754	  769.8	  525.3	 7840.0	...
6451755	  769.3	  524.9	 7835.0	...
6451756	  769.7	  524.1	 7831.0	...
6451757	  770.2	  524.0	 7829.0	...
6451758	  770.4	  524.6	 7827.0	...
6451759	  771.2	  525.3	 7831.0	...
6451760	  771.8	  525.3	 7835.0	...
6451761	  772.0	  524.8	 7837.0	...
6451762	  771.7	  524.3	 7833.0	...
6451763	  771.5	  524.0	 7826.0	...
6451764	  771.5	  524.1	 7823.0	...
6451765	  771.6	  524.2	 7824.0	...
6451766	  771.6	  524.1	 7828.0	...
6451767	  771.5	  524.0	 7827.0	...
6451768	  771.4	  524.1	 7825.0	...
6451769	  771.4	  524.3	 7823.0	...
6451770	  771.4	  524.4	 7823.0	...
6451771	  771.5	  524.4	 7823.0	...
6451772	  771.5	  523.8	 7823.0	...
6451773	  771.5	  523.1	 7822.0	...
6451774	  771.3	  522.5	 7825.0	...
6451775	  771.0	  522.5	 7828.0	...
6451776	  770.6	  522.3	 7829.0	...
6451777	  770.4	  522.2	 7826.0	...
6451778	  770.3	  522.0	 7822.0	...
6451779	  770.4	  522.0	 7819.0	...
6451780	  770.5	  522.2	 7821.0	...
6451781	  770.6	  522.5	 7825.0	...
6451782	  770.7	  522.7	 7830.0	...
6451783	  770.6	  522.9	 7834.0	...
6451784	  770.4	  522.9	 7835.0	...
6451785	  770.0	  523.1	 7831.0	...
6451786	  769.9	  523.6	 7824.0	...
6451787	  769.7	  524.0	 7822.0	...
6451788	  769.7	  523.8	 7829.0	...
6451789	  769.9	  523.2	 7837.0	...
6451790	  770.2	  522.6	 7844.0	...
6451791	  770.6	  522.2	 7845.0	...
6451792	  771.0	  522.1	 7846.0	...
6451793	  771.3	  522.0	 7847.0	...
6451794	  771.2	  521.8	 7847.0	...
6451795	  770.7	  521.6	 7848.0	...
6451796	  770.1	  521.7	 7850.0	...
6451797	  769.9	  522.1	 7851.0	...
6451798	  770.1	  522.9	 7847.0	...
6451799	  770.3	  523.5	 7842.0	...
6451800	  770.7	  523.3	 7831.0	...
6451801	  771.0	  522.5	 7823.0	...
6451802	  771.0	  522.0	 7820.0	...
6451803	  770.7	  522.3	 7825.0	...
6451804	  770.5	  522.7	 7832.0	...
6451805	  770.5	  523.0	 7835.0	...
6451806	  770.6	  523.4	 7838.0	...
6451807	  770.6	  523.8	 7839.0	...
6451808	  770.5	  523.2	 7840.0	...
6451809	  770.2	  522.4	 7841.0	...
6451810	  770.0	  521.7	 7841.0	...
6451811	  769.9	  521.8	 7835.0	...
6451812	  770.0	  521.8	 7828.0	...
6451813	  770.0	  521.8	 7821.0	...
6451814	  770.1	  521.8	 7823.0	...
6451815	  770.1	  521.8	 7828.0	...
6451816	  770.1	  521.7	 7834.0	...
6451817	  769.9	  521.6	 7840.0	...
6451818	  769.8	  521.4	 7844.0	...
6451819	  769.7	  521.5	 7846.0	...
6451820	  769.8	  522.1	 7845.0	...
6451821	  769.8	  522.4	 7840.0	...
6451822	  769.7	  522.0	 7836.0	...
6451823	  769.5	  521.3	 7839.0	...
6451824	  769.4	  520.8	 7844.0	...
6451825	  769.5	  520.6	 7851.0	...
6451826	  769.6	  520.4	 7852.0	...
6451827	  769.9	  520.2	 7854.0	...
6451828	  770.1	  520.2	 7856.0	...
6451829	  769.7	  520.3	 7856.0	...
6451830	  769.2	  520.6	 7851.0	...
6451831	  769.2	  520.9	 7845.0	...
6451832	  769.8	  521.1	 7840.0	...
6451833	  770.0	  521.5	 7841.0	...
6451834	  769.5	  522.2	 7842.0	...
6451835	  768.8	  522.7	 7844.0	...
6451836	  768.4	  522.9	 7846.0	...
6451837	  768.6	  522.6	 7848.0	...
6451838	  769.1	  522.4	 7846.0	...
6451839	  769.6	  522.1	 7843.0	...
6451840	  769.2	  521.8	 7841.0	...
6451841	  768.9	  521.5	 7843.0	...
6451842	  769.3	  521.4	 7845.0	...
6451843	  769.9	  521.3	 7846.0	...
6451844	  770.0	  521.7	 7846.0	...
6451845	  769.5	  522.2	 7846.0	...
6451846	  768.8	  522.7	 7845.0	...
6451847	  768.3	  522.7	 7844.0	...
6451848	  767.8	  522.6	 7844.0	...
6451849	  767.0	  522.5	 7845.0	...
6451850	  766.7	  522.6	 7853.0	...
6451851	  766.6	  522.7	 7861.0	...
6451852	  767.0	  522.6	 7869.0	...
6451853	  767.3	  522.4	 7869.0	...
6451854	  767.6	  522.0	 7865.0	...
6451855	  767.7	  521.5	 7861.0	...
6451856	  767.8	  521.1	 7856.0	...
6451857	  768.0	  521.1	 7855.0	...
6451858	  768.3	  521.4	 7857.0	...
6451859	  768.4	  521.4	 7860.0	...
6451860	  768.5	  521.3	 7863.0	...
6451861	  768.4	  521.1	 7866.0	...
6451862	  768.5	  521.2	 7870.0	...
6451863	  767.9	  521.5	 7873.0	...
6451864	  767.4	  521.7	 7873.0	...
6451865	  767.0	  521.7	 7868.0	...
6451866	  767.2	  521.8	 7863.0	...
6451867	  767.3	  522.0	 7859.0	...
6451868	  767.4	  522.2	 7860.0	...
6451869	  767.6	  522.3	 7862.0	...
6451870	  767.8	  522.2	 7862.0	...
6451871	  768.1	  522.2	 7861.0	...
6451872	  768.3	  522.3	 7858.0	...
6451873	  768.1	  522.4	 7855.0	...
6451874	  767.7	  522.5	 7852.0	...
6451875	  767.4	  522.5	 7849.0	...
6451876	  767.4	  522.5	 7854.0	...
6451877	  767.5	  522.5	 7860.0	...
6451878	  767.4	  522.5	 7867.0	...
6451879	  767.3	  522.8	 7867.0	...
6451880	  767.2	  523.4	 7866.0	...
6451881	  767.5	  523.9	 7865.0	...
6451882	  767.6	  523.0	 7864.0	...
6451883	  767.6	  521.8	 7863.0	...
6451884	  767.6	  520.8	 7863.0	...
6451885	  767.8	  520.9	 7856.0	...
6451886	  768.1	  521.1	 7849.0	...
6451887	  768.2	  521.3	 7842.0	...
6451888	  767.8	  521.7	 7845.0	...
6451889	  767.3	  522.2	 7851.0	...
6451890	  766.8	  522.5	 7857.0	...
6451891	  766.7	  522.9	 7861.0	...
6451892	  766.7	  523.1	 7863.0	...
6451893	  766.6	  522.6	 7865.0	...
6451894	  766.5	  522.1	 7865.0	...
6451895	  766.4	  521.7	 7861.0	...
6451896	  766.3	  521.4	 7858.0	...
6451897	  766.3	  521.0	 7853.0	...
6451898	  766.2	  520.5	 7849.0	...
6451899	  766.1	  520.4	 7845.0	...
6451900	  766.0	  520.3	 7844.0	...
6451901	  766.2	  520.2	 7846.0	...
6451902	  766.6	  520.7	 7849.0	...
6451903	  767.2	  521.2	 7852.0	...
6451904	  767.5	  521.6	 7852.0	...
6451905	  767.4	  521.5	 7852.0	...
6451906	  767.1	  521.5	 7853.0	...
6451907	  766.9	  521.5	 7854.0	...
6451908	  766.1	  521.7	 7854.0	...
6451909	  765.4	  521.9	 7851.0	...
6451910	  764.7	  522.1	 7851.0	...
6451911	  764.7	  522.1	 7852.0	...
6451912	  765.3	  522.2	 7853.0	...
6451913	  766.0	  522.3	 7854.0	...
6451914	  766.6	  522.7	 7856.0	...
6451915	  766.7	  523.2	 7857.0	...
6451916	  766.7	  523.7	 7859.0	...
6451917	  766.7	  523.8	 7860.0	...
6451918	  766.6	  523.4	 7862.0	...
6451919	  766.6	  523.1	 7863.0	...
6451920	  766.6	  522.9	 7865.0	...
6451921	  766.5	  523.3	 7865.0	...
6451922	  766.2	  523.6	 7864.0	...
6451923	  765.7	  523.4	 7862.0	...
6451924	  765.5	  522.7	 7861.0	...
6451925	  765.6	  521.9	 7861.0	...
6451926	  765.5	  521.6	 7863.0	...
6451927	  765.2	  521.6	 7865.0	...
6451928	  764.9	  521.8	 7868.0	...
6451929	  765.1	  522.0	 7871.0	...
6451930	  765.2	  522.2	 7873.0	...
6451931	  765.4	  522.2	 7868.0	...
6451932	  765.6	  522.2	 7864.0	...
6451933	  766.0	  522.2	 7860.0	...
6451934	  766.4	  522.5	 7859.0	...
6451935	  766.5	  522.7	 7853.0	...
6451936	  766.6	  522.4	 7848.0	...
6451937	  766.2	  522.0	 7846.0	...
6451938	  765.8	  522.0	 7847.0	...
6451939	  765.4	  522.4	 7849.0	...
6451940	  765.5	  522.7	 7851.0	...
6451941	  765.4	  522.6	 7855.0	...
6451942	  765.2	  522.2	 7860.0	...
6451943	  764.9	  521.9	 7864.0	...
6451944	  764.9	  521.6	 7865.0	...
6451945	  765.2	  521.7	 7863.0	...
6451946	  765.5	  521.7	 7860.0	...
6451947	  765.2	  521.6	 7864.0	...
6451948	  764.6	  521.5	 7872.0	...
6451949	  764.0	  521.5	 7875.0	...
6451950	  763.8	  521.6	 7870.0	...
6451951	  763.6	  521.8	 7866.0	...
6451952	  763.7	  521.7	 7868.0	...
6451953	  764.0	  521.3	 7871.0	...
6451954	  764.3	  521.0	 7873.0	...
6451955	  764.1	  520.7	 7873.0	...
6451956	  764.1	  520.4	 7871.0	...
6451957	  764.1	  520.1	 7870.0	...
6451958	  764.2	  520.0	 7869.0	...
6451959	  764.3	  519.9	 7873.0	...
6451960	  764.3	  519.9	 7876.0	...
6451961	  764.3	  520.2	 7877.0	...
6451962	  764.3	  520.8	 7875.0	...
6451963	  764.1	  521.4	 7873.0	...
6451964	  763.8	  521.7	 7873.0	...
6451965	  763.5	  521.6	 7873.0	...
6451966	  764.0	  521.6	 7873.0	...
6451967	  764.5	  521.6	 7872.0	...
6451968	  764.7	  521.6	 7877.0	...
6451969	  764.4	  521.4	 7884.0	...
6451970	  764.1	  521.2	 7889.0	...
6451971	  763.9	  521.2	 7886.0	...
6451972	  763.7	  521.7	 7882.0	...
6451973	  763.5	  522.2	 7880.0	...
6451974	  763.4	  521.9	 7880.0	...
6451975	  763.3	  521.4	 7881.0	...
6451976	  763.6	  521.5	 7883.0	...
6451977	  763.9	  522.1	 7885.0	...
6451978	  764.2	  522.7	 7887.0	...
6451979	  764.1	  522.7	 7887.0	...
6451980	  764.1	  522.7	 7882.0	...
6451981	  764.1	  522.6	 7875.0	...
6451982	  764.3	  522.6	 7868.0	...
6451983	  764.3	  522.3	 7867.0	...
6451984	  764.2	  521.9	 7869.0	...
6451985	  764.0	  521.6	 7871.0	...
6451986	  764.1	  521.6	 7870.0	...
6451987	  764.1	  521.3	 7867.0	...
6451988	  764.1	  521.1	 7864.0	...
6451989	  764.1	  520.9	 7864.0	...
6451990	  764.1	  521.1	 7867.0	...
6451991	  764.3	  521.3	 7870.0	...
6451992	  764.5	  521.6	 7871.0	...
6451993	  764.7	  521.6	 7871.0	...
6451994	  764.5	  521.7	 7871.0	...
6451995	  764.2	  521.8	 7869.0	...
6451996	  763.8	  521.8	 7868.0	...
6451997	  763.8	  521.7	 7867.0	...
6451998	  764.0	  521.8	 7867.0	...
6451999	  764.3	  522.0	 7871.0	...
6452000	  764.2	  522.1	 7875.0	...
6452001	  763.7	  522.1	 7877.0	...
6452002	  763.4	  522.2	 7873.0	...
6452003	  763.7	  522.1	 7866.0	...
6452004	  764.0	  522.2	 7858.0	...
6452005	  764.1	  522.3	 7852.0	...
6452006	  764.0	  522.3	 7849.0	...
6452007	  763.8	  522.2	 7849.0	...
6452008	  763.7	  522.3	 7850.0	...
6452009	  763.7	  522.6	 7850.0	...
6452010	  763.7	  522.7	 7849.0	...
6452011	  763.8	  522.7	 7848.0	...
6452012	  764.0	  522.7	 7847.0	...
6452013	  764.4	  522.8	 7846.0	...
6452014	  764.9	  523.4	 7846.0	...
6452015	  765.3	  524.0	 7846.0	...
6452016	  765.3	  523.8	 7847.0	...
6452017	  765.2	  523.0	 7845.0	...
6452018	  765.1	  522.0	 7842.0	...
6452019	  765.2	  521.6	 7842.0	...
6452020	  765.3	  521.9	 7846.0	...
6452021	  765.3	  522.4	 7849.0	...
6452022	  765.2	  522.6	 7849.0	...
6452023	  765.6	  522.2	 7851.0	...
6452024	  766.0	  522.5	 7852.0	...
6452025	  766.2	  522.9	 7857.0	...
6452026	  766.1	  523.4	 7861.0	...
6452027	  766.3	  523.0	 7858.0	...
6452028	  767.1	  522.6	 7851.0	...
6452029	  767.8	  522.2	 7844.0	...
6452030	  767.4	  522.2	 7844.0	...
6452031	  766.8	  522.4	 7845.0	...
6452032	  766.3	  522.5	 7847.0	...
6452033	  766.5	  522.8	 7849.0	...
6452034	  767.2	  523.1	 7850.0	...
6452035	  767.7	  523.3	 7849.0	...
6452036	  768.2	  523.3	 7848.0	...
6452037	  767.4	  523.3	 7848.0	...
6452038	  766.7	  523.5	 7849.0	...
6452039	  766.1	  523.7	 7852.0	...
6452040	  766.2	  523.8	 7853.0	...
6452041	  766.3	  524.2	 7850.0	...
6452042	  766.6	  524.7	 7847.0	...
6452043	  766.7	  525.2	 7846.0	...
6452044	  766.8	  525.3	 7848.0	...
MSG	6452045 0000 _ Number Off
6452045	  766.9	  525.1	 7848.0	...
6452046	  766.8	  524.8	 7848.0	...
6452047	  766.8	  524.5	 7847.0	...
6452048	  766.8	  524.6	 7848.0	...
6452049	  767.0	  524.6	 7851.0	...
6452050	  767.1	  524.4	 7854.0	...
6452051	  767.2	  524.2	 7853.0	...
6452052	  767.2	  524.1	 7855.0	...
6452053	  767.3	  524.0	 7857.0	...
6452054	  767.3	  524.9	 7858.0	...
6452055	  767.2	  526.0	 7857.0	...
6452056	  767.0	  527.1	 7854.0	...
6452057	  767.0	  527.2	 7850.0	...
6452058	  766.6	  527.3	 7847.0	...
6452059	  766.1	  527.3	 7847.0	...
6452060	  765.7	  527.5	 7849.0	...
6452061	  765.7	  527.6	 7850.0	...
6452062	  765.9	  527.2	 7848.0	...
6452063	  766.0	  526.7	 7848.0	...
6452064	  766.2	  526.1	 7851.0	...
6452065	  766.1	  525.6	 7855.0	...
6452066	  765.9	  525.1	 7847.0	...
6452067	  765.6	  524.5	 7837.0	...
6452068	  765.5	  525.0	 7832.0	...
6452069	  765.4	  525.7	 7838.0	...
6452070	  765.4	  526.4	 7843.0	...
6452071	  765.2	  526.5	 7844.0	...
6452072	  765.1	  526.7	 7845.0	...
6452073	  765.1	  526.9	 7846.0	...
6452074	  765.6	  527.1	 7847.0	...
6452075	  766.0	  527.1	 7848.0	...
6452076	  765.8	  527.6	 7847.0	...
6452077	  765.3	  527.9	 7844.0	...
6452078	  764.8	  528.2	 7842.0	...
6452079	  764.7	  528.0	 7840.0	...
6452080	  764.7	  528.0	 7840.0	...
6452081	  764.8	  528.0	 7842.0	...
6452082	  764.9	  528.0	 7843.0	...
6452083	  765.1	  528.0	 7845.0	...
6452084	  765.6	  528.1	 7846.0	...
6452085	  766.1	  528.2	 7848.0	...
6452086	  766.5	  528.4	 7851.0	...
6452087	  766.2	  528.4	 7855.0	...
6452088	  765.9	  528.5	 7856.0	...
6452089	  765.7	  528.5	 7857.0	...
6452090	  765.2	  528.7	 7857.0	...
6452091	  764.8	  528.9	 7857.0	...
6452092	  764.7	  528.7	 7857.0	...
6452093	  765.0	  528.0	 7858.0	...
6452094	  765.3	  527.2	 7859.0	...
6452095	  765.3	  526.4	 7860.0	...
6452096	  765.3	  526.2	 7860.0	...
6452097	  765.3	  526.0	 7860.0	...
6452098	  765.6	  526.0	 7861.0	...
6452099	  765.8	  525.9	 7863.0	...
6452100	  766.0	  526.4	 7865.0	...
6452101	  765.9	  527.3	 7865.0	...
6452102	  765.6	  528.3	 7865.0	...
6452103	  765.2	  528.5	 7864.0	...
6452104	  764.8	  528.2	 7864.0	...
6452105	  764.6	  528.0	 7864.0	...
6452106	  764.5	  527.9	 7863.0	...
6452107	  764.5	  528.0	 7863.0	...
6452108	  764.6	  528.0	 7865.0	...
6452109	  764.5	  528.0	 7868.0	...
6452110	  764.4	  527.6	 7871.0	...
6452111	  764.3	  527.4	 7874.0	...
6452112	  764.4	  527.4	 7876.0	...
6452113	  764.9	  527.6	 7878.0	...
6452114	  765.4	  527.9	 7876.0	...
6452115	  765.8	  528.7	 7869.0	...
6452116	  765.9	  529.5	 7862.0	...
6452117	  765.5	  530.5	 7858.0	...
6452118	  765.0	  530.7	 7858.0	...
6452119	  765.0	  530.9	 7850.0	...
6452120	  765.5	  531.1	 7842.0	...
6452121	  765.6	  531.3	 7837.0	...
6452122	  765.2	  531.6	 7841.0	...
6452123	  764.8	  531.9	 7845.0	...
6452124	  765.0	  532.2	 7843.0	...
6452125	  765.5	  531.6	 7841.0	...
6452126	  765.9	  530.5	 7836.0	...
6452127	  766.2	  529.4	 7833.0	...
6452128	  765.8	  529.7	 7834.0	...
6452129	  765.5	  530.2	 7848.0	...
6452130	  765.2	  530.8	 7863.0	...
6452131	  765.2	  531.8	 7873.0	...
6452132	  765.2	  532.9	 7873.0	...
6452133	  765.1	  534.1	 7875.0	...
6452134	  765.0	  534.2	 7876.0	...
6452135	  764.8	  533.8	 7876.0	...
6452136	  764.8	  533.1	 7872.0	...
6452137	  764.7	  532.4	 7866.0	...
6452138	  764.5	  532.2	 7863.0	...
6452139	  764.4	  532.1	 7862.0	...
6452140	  764.8	  531.8	 7859.0	...
6452141	  765.4	  531.5	 7857.0	...
6452142	  765.7	  531.3	 7854.0	...
6452143	  765.4	  531.2	 7853.0	...
6452144	  764.8	  531.2	 7853.0	...
6452145	  764.6	  531.8	 7852.0	...
6452146	  765.3	  532.5	 7851.0	...
6452147	  766.2	  533.1	 7850.0	...
6452148	  767.1	  532.2	 7848.0	...
6452149	  766.9	  531.4	 7845.0	...
6452150	  766.8	  531.5	 7843.0	...
6452151	  766.6	  532.4	 7843.0	...
6452152	  766.6	  532.2	 7844.0	...
6452153	  766.6	  531.1	 7844.0	...
6452154	  766.5	  530.1	 7844.0	...
6452155	  766.4	  530.6	 7845.0	...
6452156	  766.2	  531.2	 7845.0	...
6452157	  766.2	  531.6	 7846.0	...
6452158	  766.5	  531.6	 7847.0	...
6452159	  766.8	  531.5	 7847.0	...
6452160	  767.4	  531.4	 7846.0	...
6452161	  767.9	  530.8	 7845.0	...
6452162	  768.3	  530.1	 7844.0	...
6452163	  768.1	  529.6	 7843.0	...
6452164	  767.9	  529.3	 7843.0	...
6452165	  767.8	  529.1	 7847.0	...
6452166	  767.6	  528.9	 7851.0	...
6452167	  767.4	  528.9	 7846.0	...
6452168	  767.2	  528.9	 7838.0	...
6452169	  767.3	  528.8	 7830.0	...
6452170	  767.3	  528.9	 7830.0	...
6452171	  767.4	  529.0	 7831.0	...
6452172	  767.4	  529.5	 7833.0	...
6452173	  767.4	  529.9	 7833.0	...
6452174	  767.6	  530.2	 7830.0	...
6452175	  767.6	  530.1	 7829.0	...
6452176	  767.5	  530.1	 7832.0	...
6452177	  767.3	  530.1	 7833.0	...
6452178	  767.0	  530.2	 7833.0	...
6452179	  766.9	  530.3	 7836.0	...
6452180	  767.0	  530.6	 7839.0	...
6452181	  767.3	  530.8	 7843.0	...
6452182	  767.5	  531.1	 7843.0	...
6452183	  767.0	  531.4	 7847.0	...
6452184	  766.6	  531.6	 7851.0	...
6452185	  766.2	  531.1	 7852.0	...
6452186	  766.3	  530.5	 7849.0	...
6452187	  766.3	  529.4	 7845.0	...
6452188	  766.6	  528.8	 7844.0	...
6452189	  767.0	  528.3	 7844.0	...
6452190	  767.4	  528.5	 7845.0	...
6452191	  767.5	  528.8	 7844.0	...
6452192	  767.6	  529.0	 7839.0	...
6452193	  767.7	  529.1	 7833.0	...
6452194	  767.6	  529.4	 7833.0	...
6452195	  767.5	  529.7	 7835.0	...
6452196	  767.3	  529.9	 7840.0	...
6452197	  767.0	  529.9	 7842.0	...
6452198	  767.0	  529.6	 7845.0	...
6452199	  767.4	  529.3	 7844.0	...
6452200	  768.2	  529.0	 7842.0	...
6452201	  768.9	  528.9	 7841.0	...
6452202	  769.2	  529.2	 7842.0	...
6452203	  769.2	  529.6	 7841.0	...
6452204	  769.1	  530.1	 7835.0	...
6452205	  769.2	  530.2	 7828.0	...
6452206	  769.3	  530.6	 7824.0	...
6452207	  769.1	  531.0	 7827.0	...
6452208	  769.1	  531.7	 7831.0	...
6452209	  769.4	  531.9	 7826.0	...
6452210	  769.8	  531.6	 7820.0	...
6452211	  770.2	  530.9	 7821.0	...
6452212	  770.2	  529.7	 7828.0	...
6452213	  770.0	  529.2	 7835.0	...
6452214	  769.6	  528.8	 7835.0	...
6452215	  769.3	  528.8	 7835.0	...
6452216	  769.1	  528.9	 7835.0	...
6452217	  769.1	  528.9	 7831.0	...
6452218	  768.9	  528.9	 7828.0	...
6452219	  768.7	  529.0	 7835.0	...
6452220	  768.6	  529.1	 7845.0	...
6452221	  768.6	  529.2	 7849.0	...
6452222	  768.5	  529.2	 7842.0	...
6452223	  769.0	  528.7	 7832.0	...
6452224	  769.8	  528.1	 7828.0	...
6452225	  770.6	  528.2	 7823.0	...
6452226	  770.9	  528.8	 7823.0	...
6452227	  770.9	  529.1	 7823.0	...
6452228	  770.7	  528.8	 7824.0	...
6452229	  770.5	  529.2	 7825.0	...
6452230	  770.4	  530.0	 7823.0	...
6452231	  770.5	  530.8	 7821.0	...
6452232	  770.4	  530.9	 7824.0	...
6452233	  770.3	  531.0	 7829.0	...
6452234	  770.1	  531.1	 7834.0	...
6452235	  770.0	  531.0	 7834.0	...
6452236	  769.8	  531.0	 7836.0	...
6452237	  769.5	  530.9	 7838.0	...
6452238	  769.2	  530.8	 7839.0	...
6452239	  769.1	  531.1	 7839.0	...
6452240	  769.3	  531.3	 7838.0	...
6452241	  769.9	  531.6	 7840.0	...
6452242	  770.5	  531.7	 7843.0	...
6452243	  770.9	  532.1	 7840.0	...
6452244	  771.0	  532.4	 7834.0	...
6452245	  771.1	  532.7	 7827.0	...
6452246	  771.2	  532.7	 7826.0	...
6452247	  771.2	  532.7	 7829.0	...
6452248	  771.1	  532.7	 7834.0	...
6452249	  770.6	  532.8	 7838.0	...
6452250	  770.1	  532.9	 7839.0	...
6452251	  769.6	  533.0	 7839.0	...
6452252	  769.6	  533.0	 7840.0	...
6452253	  769.5	  533.1	 7842.0	...
6452254	  769.5	  533.1	 7845.0	...
6452255	  769.8	  533.0	 7842.0	...
MSG	6452256 0000 _ Number On
6452256	  770.0	  532.7	 7837.0	...
6452257	  770.3	  532.4	 7832.0	...
6452258	  770.3	  532.2	 7832.0	...
6452259	  770.3	  532.0	 7835.0	...
6452260	  770.3	  531.9	 7839.0	...
6452261	  770.3	  531.9	 7844.0	...
6452262	  770.4	  531.7	 7846.0	...
6452263	  770.4	  531.5	 7847.0	...
6452264	  770.7	  531.4	 7851.0	...
6452265	  770.9	  531.7	 7854.0	...
6452266	  771.1	  531.9	 7852.0	...
6452267	  771.1	  532.1	 7852.0	...
6452268	  770.8	  532.1	 7852.0	...
6452269	  770.5	  532.6	 7850.0	...
6452270	  770.3	  533.4	 7841.0	...
6452271	  770.6	  534.3	 7832.0	...
6452272	  770.6	  534.0	 7829.0	...
6452273	  770.5	  533.1	 7830.0	...
6452274	  770.5	  532.1	 7832.0	...
6452275	  770.7	  532.4	 7830.0	...
6452276	  770.6	  533.7	 7828.0	...
6452277	  770.4	  535.1	 7825.0	...
6452278	  770.6	  535.5	 7824.0	...
6452279	  771.2	  535.6	 7827.0	...
6452280	  771.5	  535.6	 7831.0	...
6452281	  770.6	  535.9	 7841.0	...
6452282	  769.7	  535.8	 7847.0	...
6452283	  769.0	  535.4	 7850.0	...
6452284	  769.0	  535.1	 7848.0	...
6452285	  769.1	  534.7	 7847.0	...
6452286	  769.5	  534.5	 7849.0	...
6452287	  769.9	  534.5	 7850.0	...
6452288	  770.2	  534.5	 7850.0	...
6452289	  770.3	  534.5	 7853.0	...
6452290	  770.4	  534.5	 7857.0	...
6452291	  770.5	  534.5	 7860.0	...
6452292	  770.7	  534.4	 7859.0	...
6452293	  770.9	  534.2	 7854.0	...
6452294	  771.2	  534.1	 7850.0	...
6452295	  771.2	  534.3	 7843.0	...
6452296	  771.2	  534.5	 7841.0	...
6452297	  771.2	  534.8	 7837.0	...
6452298	  771.3	  534.8	 7835.0	...
6452299	  771.6	  534.5	 7833.0	...
6452300	  771.8	  534.1	 7835.0	...
6452301	  771.8	  533.8	 7835.0	...
6452302	  771.6	  533.9	 7834.0	...
6452303	  771.4	  533.9	 7830.0	...
6452304	  771.3	  533.9	 7827.0	...
6452305	  770.9	  533.9	 7825.0	...
6452306	  770.7	  533.9	 7827.0	...
6452307	  770.5	  534.0	 7829.0	...
6452308	  770.6	  534.1	 7837.0	...
6452309	  770.6	  533.8	 7844.0	...
6452310	  770.7	  533.4	 7843.0	...
6452311	  770.8	  533.0	 7836.0	...
6452312	  770.9	  533.0	 7828.0	...
6452313	  771.0	  533.1	 7828.0	...
6452314	  770.8	  533.5	 7833.0	...
6452315	  770.6	  533.9	 7839.0	...
6452316	  770.5	  534.2	 7843.0	...
6452317	  770.2	  534.5	 7842.0	...
6452318	  769.8	  534.7	 7839.0	...
6452319	  769.6	  534.7	 7835.0	...
6452320	  769.7	  534.4	 7830.0	...
6452321	  769.6	  534.3	 7828.0	...
6452322	  769.3	  534.4	 7828.0	...
6452323	  768.8	  534.6	 7829.0	...
6452324	  768.6	  534.7	 7836.0	...
6452325	  769.1	  534.5	 7841.0	...
6452326	  769.8	  534.3	 7846.0	...
6452327	  770.1	  533.3	 7846.0	...
6452328	  769.7	  532.5	 7847.0	...
6452329	  769.1	  531.8	 7848.0	...
6452330	  768.9	  531.7	 7848.0	...
6452331	  768.4	  531.6	 7850.0	...
6452332	  768.2	  531.5	 7856.0	...
6452333	  768.0	  531.4	 7862.0	...
6452334	  767.8	  531.0	 7858.0	...
6452335	  768.5	  530.6	 7850.0	...
6452336	  769.4	  530.1	 7843.0	...
6452337	  770.4	  530.0	 7840.0	...
6452338	  770.6	  530.6	 7840.0	...
6452339	  770.7	  531.2	 7840.0	...
6452340	  770.6	  531.7	 7842.0	...
6452341	  770.1	  531.6	 7839.0	...
6452342	  769.6	  531.3	 7837.0	...
6452343	  769.2	  531.1	 7837.0	...
6452344	  769.1	  530.9	 7838.0	...
6452345	  769.1	  530.8	 7837.0	...
6452346	  769.2	  530.7	 7836.0	...
6452347	  769.3	  530.5	 7835.0	...
6452348	  769.4	  530.6	 7835.0	...
6452349	  769.4	  531.0	 7835.0	...
6452350	  769.3	  531.3	 7836.0	...
6452351	  769.2	  531.6	 7842.0	...
6452352	  768.9	  531.7	 7848.0	...
6452353	  768.9	  531.4	 7846.0	...
6452354	  768.9	  531.0	 7840.0	...
6452355	  769.0	  529.9	 7832.0	...
6452356	  769.1	  529.2	 7830.0	...
6452357	  769.2	  528.6	 7828.0	...
6452358	  769.1	  528.6	 7830.0	...
6452359	  769.4	  528.7	 7832.0	...
6452360	  769.8	  528.8	 7833.0	...
6452361	  769.7	  528.9	 7837.0	...
6452362	  769.4	  529.0	 7842.0	...
6452363	  769.1	  529.0	 7842.0	...
6452364	  769.2	  529.1	 7839.0	...
6452365	  768.9	  529.1	 7838.0	...
6452366	  768.7	  529.8	 7840.0	...
6452367	  768.6	  530.5	 7842.0	...
6452368	  768.6	  530.5	 7840.0	...
6452369	  768.5	  529.9	 7837.0	...
6452370	  768.7	  529.2	 7835.0	...
6452371	  769.1	  529.2	 7838.0	...
6452372	  769.4	  529.2	 7844.0	...
6452373	  769.2	  529.1	 7850.0	...
6452374	  769.2	  529.1	 7851.0	...
6452375	  769.5	  529.1	 7849.0	...
6452376	  769.9	  529.3	 7847.0	...
6452377	  769.5	  529.6	 7844.0	...
6452378	  769.2	  530.1	 7842.0	...
6452379	  769.1	  530.4	 7840.0	...
6452380	  769.5	  530.4	 7839.0	...
6452381	  769.6	  530.8	 7841.0	...
6452382	  769.5	  531.3	 7842.0	...
6452383	  769.4	  531.8	 7842.0	...
6452384	  769.4	  531.8	 7842.0	...
6452385	  769.4	  532.1	 7842.0	...
6452386	  769.5	  532.4	 7843.0	...
6452387	  769.6	  532.2	 7845.0	...
6452388	  769.6	  531.7	 7845.0	...
6452389	  769.4	  531.2	 7845.0	...
6452390	  769.3	  531.3	 7854.0	...
6452391	  769.1	  531.4	 7862.0	...
6452392	  769.2	  531.7	 7869.0	...
6452393	  769.4	  532.0	 7867.0	...
6452394	  769.7	  532.5	 7866.0	...
6452395	  769.4	  532.9	 7863.0	...
6452396	  769.0	  533.2	 7859.0	...
6452397	  768.4	  532.5	 7855.0	...
6452398	  768.6	  531.8	 7854.0	...
6452399	  768.8	  531.2	 7850.0	...
6452400	  769.0	  531.2	 7846.0	...
6452401	  769.0	  531.1	 7845.0	...
6452402	  769.2	  530.9	 7846.0	...
6452403	  769.2	  531.1	 7842.0	...
6452404	  769.3	  531.0	 7838.0	...
6452405	  769.1	  530.9	 7840.0	...
6452406	  769.1	  530.6	 7847.0	...
6452407	  769.2	  530.9	 7852.0	...
6452408	  769.2	  531.3	 7849.0	...
6452409	  769.1	  531.8	 7848.0	...
6452410	  769.3	  531.3	 7850.0	...
6452411	  769.5	  530.8	 7852.0	...
6452412	  769.4	  531.0	 7848.0	...
6452413	  769.1	  531.7	 7843.0	...
6452414	  768.8	  532.4	 7841.0	...
6452415	  769.0	  532.3	 7843.0	...
6452416	  769.0	  531.6	 7847.0	...
6452417	  769.1	  530.9	 7849.0	...
6452418	  769.1	  529.7	 7846.0	...
6452419	  769.3	  529.3	 7840.0	...
6452420	  769.4	  529.3	 7835.0	...
6452421	  769.0	  529.9	 7840.0	...
6452422	  768.8	  530.6	 7846.0	...
6452423	  768.6	  530.9	 7852.0	...
6452424	  768.6	  531.2	 7852.0	...
6452425	  768.5	  531.3	 7855.0	...
6452426	  768.3	  531.4	 7856.0	...
6452427	  768.0	  531.4	 7857.0	...
6452428	  768.4	  531.4	 7854.0	...
6452429	  769.0	  531.6	 7852.0	...
6452430	  769.5	  531.8	 7855.0	...
6452431	  769.4	  531.9	 7860.0	...
6452432	  769.3	  531.5	 7865.0	...
6452433	  769.2	  531.2	 7867.0	...
6452434	  769.3	  531.0	 7868.0	...
6452435	  769.2	  530.4	 7869.0	...
6452436	  768.8	  529.6	 7868.0	...
6452437	  768.3	  529.0	 7868.0	...
6452438	  767.5	  529.7	 7867.0	...
6452439	  767.0	  530.5	 7866.0	...
6452440	  766.9	  531.1	 7866.0	...
6452441	  767.3	  530.9	 7866.0	...
6452442	  767.7	  530.6	 7862.0	...
6452443	  767.7	  530.7	 7860.0	...
6452444	  767.8	  530.7	 7860.0	...
6452445	  767.8	  530.6	 7864.0	...
6452446	  767.8	  530.6	 7860.0	...
6452447	  767.7	  530.6	 7859.0	...
6452448	  767.6	  530.6	 7856.0	...
6452449	  767.4	  530.5	 7860.0	...
6452450	  767.4	  530.3	 7859.0	...
6452451	  767.3	  530.3	 7858.0	...
6452452	  767.2	  530.3	 7855.0	...
6452453	  767.1	  530.3	 7852.0	...
6452454	  767.1	  530.5	 7855.0	...
6452455	  767.1	  530.7	 7861.0	...
6452456	  767.1	  530.8	 7869.0	...
6452457	  767.0	  530.3	 7872.0	...
6452458	  767.2	  529.7	 7872.0	...
6452459	  767.4	  529.3	 7871.0	...
6452460	  767.1	  529.7	 7872.0	...
6452461	  766.5	  530.2	 7875.0	...
6452462	  765.6	  530.7	 7877.0	...
6452463	  765.3	  530.9	 7874.0	...
6452464	  765.0	  531.0	 7870.0	...
6452465	  765.1	  531.1	 7868.0	...
6452466	  765.2	  531.3	 7869.0	...
6452467	  765.2	  531.4	 7870.0	...
6452468	  765.2	  531.6	 7872.0	...
6452469	  765.2	  532.0	 7873.0	...
6452470	  765.2	  532.5	 7876.0	...
6452471	  765.2	  532.5	 7877.0	...
6452472	  765.3	  532.0	 7877.0	...
6452473	  765.4	  531.5	 7876.0	...
6452474	  765.6	  531.5	 7875.0	...
6452475	  765.6	  531.6	 7871.0	...
6452476	  765.9	  531.7	 7866.0	...
6452477	  766.2	  531.8	 7860.0	...
6452478	  766.3	  531.8	 7858.0	...
6452479	  766.0	  532.0	 7859.0	...
6452480	  765.9	  532.1	 7861.0	...
6452481	  766.1	  532.2	 7863.0	...
6452482	  766.0	  532.2	 7863.0	...
6452483	  765.7	  532.1	 7864.0	...
6452484	  765.4	  532.1	 7866.0	...
6452485	  765.4	  532.1	 7868.0	...
6452486	  765.0	  532.1	 7869.0	...
6452487	  764.8	  532.0	 7869.0	...
6452488	  764.7	  531.9	 7868.0	...
6452489	  764.9	  532.4	 7868.0	...
6452490	  764.9	  533.0	 7868.0	...
6452491	  764.7	  533.6	 7866.0	...
6452492	  764.4	  533.5	 7865.0	...
6452493	  764.4	  533.2	 7866.0	...
6452494	  764.4	  533.0	 7871.0	...
6452495	  764.4	  532.8	 7875.0	...
6452496	  764.4	  532.7	 7875.0	...
6452497	  764.5	  532.9	 7872.0	...
6452498	  764.6	  533.3	 7869.0	...
6452499	  764.5	  533.6	 7867.0	...
6452500	  764.3	  533.3	 7866.0	...
6452501	  764.3	  532.4	 7862.0	...
6452502	  764.4	  531.7	 7859.0	...
6452503	  764.3	  531.3	 7869.0	...
6452504	  764.1	  531.5	 7882.0	...
6452505	  763.9	  531.8	 7894.0	...
6452506	  763.9	  532.2	 7894.0	...
6452507	  763.9	  532.3	 7893.0	...
6452508	  763.6	  532.2	 7881.0	...
6452509	  763.4	  532.1	 7870.0	...
6452510	  763.0	  532.3	 7859.0	...
6452511	  763.0	  532.8	 7858.0	...
6452512	  763.4	  533.1	 7862.0	...
6452513	  764.0	  533.3	 7867.0	...
6452514	  764.5	  533.0	 7871.0	...
6452515	  764.5	  532.8	 7870.0	...
6452516	  764.4	  532.4	 7873.0	...
6452517	  764.4	  532.1	 7875.0	...
6452518	  764.0	  531.9	 7876.0	...
6452519	  763.7	  531.9	 7875.0	...
6452520	  763.5	  532.9	 7874.0	...
6452521	  763.6	  533.8	 7874.0	...
6452522	  763.2	  534.9	 7873.0	...
6452523	  762.6	  535.0	 7872.0	...
6452524	  762.4	  535.3	 7869.0	...
6452525	  762.7	  535.4	 7866.0	...
6452526	  762.7	  535.0	 7864.0	...
6452527	  762.5	  534.4	 7867.0	...
6452528	  762.2	  533.8	 7869.0	...
6452529	  763.1	  533.9	 7869.0	...
6452530	  763.9	  533.9	 7867.0	...
6452531	  763.7	  534.0	 7866.0	...
6452532	  762.8	  534.0	 7865.0	...
6452533	  761.9	  534.1	 7865.0	...
6452534	  762.2	  534.0	 7864.0	...
6452535	  762.5	  534.0	 7864.0	...
6452536	  762.8	  533.9	 7866.0	...
6452537	  762.9	  533.9	 7866.0	...
6452538	  762.9	  534.0	 7867.0	...
6452539	  763.3	  534.2	 7866.0	...
6452540	  763.7	  534.4	 7864.0	...
6452541	  763.7	  534.6	 7862.0	...
6452542	  763.2	  534.8	 7860.0	...
6452543	  763.1	  535.0	 7859.0	...
6452544	  763.4	  535.1	 7859.0	...
6452545	  763.5	  534.9	 7861.0	...
6452546	  763.1	  534.7	 7864.0	...
6452547	  762.6	  534.7	 7866.0	...
6452548	  762.2	  534.7	 7866.0	...
6452549	  762.8	  535.4	 7867.0	...
6452550	  763.5	  536.0	 7868.0	...
6452551	  764.4	  536.6	 7870.0	...
6452552	  764.5	  536.3	 7867.0	...
6452553	  764.7	  536.0	 7863.0	...
6452554	  764.9	  535.8	 7859.0	...
6452555	  765.0	  535.9	 7860.0	...
6452556	  765.0	  536.0	 7862.0	...
6452557	  764.9	  536.3	 7864.0	...
6452558	  764.8	  536.5	 7864.0	...
MSG	6452559 0000 _ Number Off
6452559	  765.0	  536.8	 7864.0	...
6452560	  765.2	  536.9	 7864.0	...
6452561	  765.1	  536.7	 7865.0	...
6452562	  764.8	  536.4	 7866.0	...
6452563	  764.5	  536.5	 7864.0	...
6452564	  764.6	  536.9	 7862.0	...
6452565	  764.8	  537.1	 7858.0	...
6452566	  765.0	  537.0	 7853.0	...
6452567	  765.2	  537.2	 7849.0	...
6452568	  765.2	  537.6	 7852.0	...
6452569	  765.2	  538.0	 7857.0	...
6452570	  765.1	  538.0	 7861.0	...
6452571	  765.1	  538.3	 7859.0	...
6452572	  765.1	  538.8	 7861.0	...
6452573	  765.2	  539.2	 7864.0	...
6452574	  764.9	  539.6	 7863.0	...
6452575	  764.7	  539.8	 7858.0	...
6452576	  764.4	  539.6	 7851.0	...
6452577	  764.1	  539.0	 7850.0	...
6452578	  763.6	  538.5	 7852.0	...
6452579	  763.2	  538.6	 7849.0	...
6452580	  762.7	  538.6	 7847.0	...
6452581	  762.6	  538.8	 7849.0	...
6452582	  762.8	  538.8	 7857.0	...
6452583	  763.2	  538.6	 7866.0	...
6452584	  763.6	  538.2	 7867.0	...
6452585	  763.6	  538.2	 7869.0	...
6452586	  763.6	  538.4	 7870.0	...
6452587	  763.2	  539.0	 7869.0	...
6452588	  762.9	  539.4	 7867.0	...
6452589	  762.2	  539.9	 7867.0	...
6452590	  761.8	  540.0	 7868.0	...
6452591	  762.2	  539.3	 7866.0	...
6452592	  762.8	  538.4	 7863.0	...
6452593	  763.4	  537.5	 7866.0	...
6452594	  763.3	  537.4	 7872.0	...
6452595	  763.5	  537.4	 7870.0	...
6452596	  763.9	  537.7	 7862.0	...
6452597	  763.8	  538.1	 7854.0	...
6452598	  763.5	  538.4	 7853.0	...
6452599	  763.1	  538.4	 7851.0	...
6452600	  762.8	  538.5	 7857.0	...
6452601	  762.6	  538.6	 7863.0	...
6452602	  762.6	  538.7	 7867.0	...
6452603	  763.0	  538.9	 7865.0	...
6452604	  763.3	  539.1	 7862.0	...
6452605	  763.3	  538.9	 7860.0	...
6452606	  763.3	  538.4	 7860.0	...
6452607	  762.8	  537.9	 7866.0	...
6452608	  762.3	  537.6	 7871.0	...
6452609	  761.9	  537.4	 7868.0	...
6452610	  761.8	  537.4	 7861.0	...
6452611	  761.6	  537.5	 7861.0	...
6452612	  761.8	  538.3	 7867.0	...
6452613	  762.3	  539.0	 7865.0	...
6452614	  762.7	  538.6	 7856.0	...
6452615	  762.6	  537.7	 7856.0	...
6452616	  762.4	  537.5	 7866.0	...
6452617	  762.3	  538.3	 7875.0	...
6452618	  762.4	  539.1	 7869.0	...
6452619	  762.5	  539.8	 7864.0	...
6452620	  762.7	  540.4	 7860.0	...
6452621	  762.8	  540.5	 7863.0	...
6452622	  762.7	  539.9	 7862.0	...
6452623	  762.6	  539.8	 7860.0	...
6452624	  762.6	  540.2	 7860.0	...
6452625	  762.7	  540.6	 7863.0	...
6452626	  762.8	  540.3	 7865.0	...
6452627	  762.8	  539.4	 7866.0	...
6452628	  762.8	  538.7	 7866.0	...
6452629	  763.0	  538.1	 7866.0	...
6452630	  763.1	  538.2	 7867.0	...
6452631	  763.3	  538.6	 7868.0	...
6452632	  763.4	  538.9	 7868.0	...
6452633	  763.2	  539.3	 7868.0	...
6452634	  762.9	  539.5	 7868.0	...
6452635	  762.9	  539.4	 7860.0	...
6452636	  763.2	  539.2	 7851.0	...
6452637	  763.2	  539.0	 7842.0	...
6452638	  762.9	  539.0	 7841.0	...
6452639	  763.0	  538.9	 7840.0	...
6452640	  763.5	  538.8	 7848.0	...
6452641	  764.1	  539.0	 7856.0	...
6452642	  764.3	  539.3	 7862.0	...
6452643	  764.4	  539.7	 7860.0	...
6452644	  763.8	  539.2	 7863.0	...
6452645	  763.3	  538.7	 7867.0	...
6452646	  762.7	  538.4	 7871.0	...
6452647	  762.5	  538.5	 7871.0	...
6452648	  762.3	  538.6	 7865.0	...
6452649	  762.5	  538.5	 7859.0	...
6452650	  762.7	  538.5	 7860.0	...
6452651	  762.8	  538.5	 7866.0	...
6452652	  762.9	  538.2	 7873.0	...
6452653	  763.0	  537.8	 7874.0	...
6452654	  763.2	  537.6	 7874.0	...
6452655	  763.3	  537.8	 7873.0	...
6452656	  763.6	  538.0	 7872.0	...
6452657	  763.9	  538.2	 7871.0	...
6452658	  764.3	  538.3	 7871.0	...
6452659	  764.6	  538.5	 7865.0	...
6452660	  765.2	  538.6	 7859.0	...
6452661	  765.5	  538.6	 7853.0	...
6452662	  765.2	  538.6	 7854.0	...
6452663	  764.5	  538.5	 7855.0	...
6452664	  764.1	  538.7	 7855.0	...
6452665	  764.3	  539.0	 7852.0	...
6452666	  764.4	  539.2	 7849.0	...
6452667	  764.5	  539.4	 7849.0	...
6452668	  764.5	  539.6	 7861.0	...
6452669	  764.5	  539.9	 7873.0	...
6452670	  764.4	  540.2	 7875.0	...
6452671	  764.4	  540.4	 7868.0	...
6452672	  764.3	  540.6	 7858.0	...
6452673	  764.2	  540.7	 7855.0	...
6452674	  764.1	  540.8	 7854.0	...
6452675	  764.1	  540.8	 7857.0	...
6452676	  764.0	  540.8	 7860.0	...
6452677	  764.0	  540.8	 7861.0	...
6452678	  763.9	  539.9	 7859.0	...
6452679	  763.6	  539.1	 7856.0	...
6452680	  763.4	  538.4	 7852.0	...
6452681	  763.2	  538.6	 7851.0	...
6452682	  763.0	  538.8	 7852.0	...
6452683	  763.0	  538.8	 7852.0	...
6452684	  763.2	  539.1	 7854.0	...
6452685	  763.4	  539.4	 7857.0	...
6452686	  763.5	  539.6	 7860.0	...
6452687	  763.4	  539.6	 7857.0	...
6452688	  762.9	  539.8	 7852.0	...
6452689	  762.7	  540.1	 7847.0	...
6452690	  762.6	  540.4	 7845.0	...
6452691	  762.9	  540.4	 7845.0	...
6452692	  763.3	  540.4	 7850.0	...
6452693	  763.5	  540.4	 7855.0	...
6452694	  763.5	  540.4	 7856.0	...
6452695	  763.5	  540.0	 7851.0	...
6452696	  763.4	  539.6	 7846.0	...
6452697	  763.1	  539.4	 7852.0	...
6452698	  762.9	  539.6	 7859.0	...
6452699	  762.8	  539.7	 7867.0	...
6452700	  762.6	  539.7	 7868.0	...
6452701	  762.4	  539.8	 7868.0	...
6452702	  762.2	  539.8	 7866.0	...
6452703	  762.2	  540.1	 7862.0	...
6452704	  762.4	  540.2	 7858.0	...
6452705	  762.5	  540.4	 7864.0	...
6452706	  762.6	  540.4	 7872.0	...
6452707	  762.9	  540.5	 7878.0	...
6452708	  763.3	  540.5	 7874.0	...
6452709	  763.7	  540.7	 7869.0	...
6452710	  763.7	  540.9	 7867.0	...
6452711	  763.6	  541.2	 7869.0	...
6452712	  763.6	  541.4	 7873.0	...
6452713	  763.6	  541.4	 7876.0	...
6452714	  763.7	  541.3	 7871.0	...
6452715	  763.7	  541.0	 7865.0	...
6452716	  763.7	  540.6	 7862.0	...
6452717	  763.5	  540.6	 7868.0	...
6452718	  763.4	  540.8	 7873.0	...
6452719	  763.3	  540.9	 7873.0	...
6452720	  763.2	  540.8	 7872.0	...
6452721	  762.9	  540.8	 7872.0	...
6452722	  762.7	  540.7	 7875.0	...
6452723	  762.5	  540.8	 7878.0	...
6452724	  762.4	  540.7	 7879.0	...
6452725	  762.2	  540.3	 7881.0	...
6452726	  762.1	  539.9	 7883.0	...
6452727	  761.8	  539.4	 7887.0	...
6452728	  761.6	  539.2	 7890.0	...
6452729	  761.5	  539.5	 7893.0	...
6452730	  761.4	  540.0	 7893.0	...
6452731	  761.5	  540.7	 7894.0	...
6452732	  761.8	  540.8	 7894.0	...
6452733	  762.3	  540.9	 7892.0	...
6452734	  762.8	  540.7	 7889.0	...
6452735	  763.3	  540.7	 7887.0	...
6452736	  763.6	  540.8	 7887.0	...
6452737	  763.5	  541.0	 7887.0	...
6452738	  763.6	  541.2	 7889.0	...
6452739	  763.7	  541.5	 7890.0	...
6452740	  763.5	  541.8	 7888.0	...
6452741	  763.1	  541.4	 7887.0	...
6452742	  762.7	  540.5	 7886.0	...
6452743	  762.5	  539.4	 7883.0	...
6452744	  762.5	  539.0	 7878.0	...
6452745	  762.4	  539.2	 7873.0	...
6452746	  762.5	  539.4	 7874.0	...
6452747	  762.4	  539.7	 7874.0	...
6452748	  762.2	  539.6	 7870.0	...
6452749	  762.0	  539.7	 7863.0	...
6452750	  762.0	  539.9	 7856.0	...
6452751	  762.0	  540.0	 7853.0	...
6452752	  762.5	  539.7	 7853.0	...
6452753	  763.2	  539.4	 7855.0	...
6452754	  763.8	  539.3	 7859.0	...
6452755	  763.9	  539.9	 7864.0	...
6452756	  763.9	  540.6	 7866.0	...
6452757	  763.8	  541.3	 7866.0	...
6452758	  763.9	  541.5	 7866.0	...
6452759	  764.0	  541.7	 7865.0	...
6452760	  764.2	  542.0	 7864.0	...
6452761	  764.2	  542.0	 7862.0	...
6452762	  764.1	  541.0	 7862.0	...
6452763	  763.9	  540.1	 7863.0	...
6452764	  763.6	  539.3	 7862.0	...
6452765	  763.4	  539.4	 7863.0	...
6452766	  763.4	  540.0	 7866.0	...
6452767	  763.2	  540.6	 7870.0	...
6452768	  763.0	  541.3	 7874.0	...
6452769	  762.9	  540.8	 7876.0	...
6452770	  763.0	  540.4	 7878.0	...
MSG	6452771 0000 _ Number On
6452771	  763.1	  540.0	 7879.0	...
6452772	  763.7	  539.9	 7873.0	...
6452773	  764.2	  539.9	 7865.0	...
6452774	  764.7	  539.7	 7857.0	...
6452775	  764.7	  539.6	 7856.0	...
6452776	  764.1	  540.0	 7856.0	...
6452777	  763.6	  540.5	 7857.0	...
6452778	  762.9	  541.2	 7859.0	...
6452779	  762.8	  541.5	 7860.0	...
6452780	  763.0	  541.0	 7861.0	...
6452781	  763.6	  540.2	 7861.0	...
6452782	  764.2	  539.4	 7861.0	...
6452783	  764.6	  539.3	 7862.0	...
6452784	  764.6	  539.3	 7863.0	...
6452785	  764.7	  539.4	 7865.0	...
6452786	  764.9	  539.6	 7866.0	...
6452787	  765.1	  539.8	 7861.0	...
6452788	  765.2	  539.7	 7855.0	...
6452789	  764.5	  539.6	 7857.0	...
6452790	  763.9	  540.2	 7864.0	...
6452791	  763.4	  541.0	 7864.0	...
6452792	  763.7	  541.3	 7856.0	...
6452793	  764.2	  541.0	 7850.0	...
6452794	  764.6	  540.5	 7852.0	...
6452795	  764.9	  540.4	 7853.0	...
6452796	  764.9	  540.2	 7854.0	...
6452797	  764.7	  539.8	 7857.0	...
6452798	  764.5	  539.4	 7859.0	...
6452799	  764.3	  538.9	 7860.0	...
6452800	  764.1	  538.7	 7859.0	...
6452801	  764.3	  539.0	 7858.0	...
6452802	  764.5	  539.5	 7858.0	...
6452803	  764.8	  540.0	 7858.0	...
6452804	  764.8	  540.1	 7858.0	...
6452805	  764.7	  540.2	 7859.0	...
6452806	  764.7	  540.7	 7860.0	...
6452807	  764.7	  540.8	 7861.0	...
6452808	  764.8	  541.0	 7861.0	...
6452809	  764.3	  540.9	 7868.0	...
6452810	  763.7	  540.9	 7876.0	...
6452811	  763.1	  540.8	 7879.0	...
6452812	  763.0	  540.6	 7872.0	...
6452813	  763.1	  540.4	 7864.0	...
6452814	  763.6	  540.4	 7860.0	...
6452815	  764.0	  540.3	 7859.0	...
6452816	  764.2	  540.2	 7861.0	...
6452817	  764.0	  540.1	 7862.0	...
6452818	  763.7	  540.1	 7862.0	...
6452819	  763.9	  540.1	 7860.0	...
6452820	  764.3	  539.7	 7859.0	...
6452821	  764.7	  538.4	 7859.0	...
6452822	  764.5	  537.2	 7861.0	...
6452823	  764.1	  536.8	 7862.0	...
6452824	  763.9	  537.5	 7863.0	...
6452825	  764.1	  538.4	 7861.0	...
6452826	  764.1	  539.0	 7859.0	...
6452827	  764.3	  539.2	 7860.0	...
6452828	  764.4	  539.2	 7862.0	...
6452829	  764.5	  539.2	 7867.0	...
6452830	  764.4	  539.1	 7871.0	...
6452831	  764.3	  539.1	 7872.0	...
6452832	  764.2	  538.6	 7869.0	...
6452833	  764.3	  538.1	 7872.0	...
6452834	  764.3	  538.0	 7883.0	...
6452835	  764.6	  538.3	 7893.0	...
6452836	  764.9	  538.8	 7898.0	...
6452837	  765.0	  539.0	 7897.0	...
6452838	  765.0	  539.3	 7889.0	...
6452839	  765.1	  539.2	 7882.0	...
6452840	  765.0	  538.1	 7875.0	...
6452841	  765.0	  536.9	 7879.0	...
6452842	  764.9	  536.0	 7882.0	...
6452843	  764.5	  536.0	 7887.0	...
6452844	  763.9	  535.9	 7887.0	...
6452845	  763.3	  535.9	 7883.0	...
6452846	  763.3	  535.7	 7879.0	...
6452847	  763.2	  535.6	 7874.0	...
6452848	  763.2	  535.7	 7875.0	...
6452849	  763.2	  536.0	 7876.0	...
6452850	  763.2	  536.5	 7878.0	...
6452851	  763.1	  537.0	 7878.0	...
6452852	  763.2	  537.5	 7879.0	...
6452853	  763.8	  537.9	 7878.0	...
6452854	  764.5	  538.2	 7877.0	...
6452855	  765.2	  538.4	 7877.0	...
6452856	  765.2	  538.0	 7877.0	...
6452857	  765.1	  537.5	 7878.0	...
6452858	  765.1	  537.0	 7879.0	...
6452859	  765.2	  537.1	 7880.0	...
6452860	  765.0	  537.3	 7878.0	...
6452861	  764.6	  537.5	 7875.0	...
6452862	  764.2	  537.7	 7871.0	...
6452863	  764.4	  537.9	 7871.0	...
6452864	  764.5	  538.1	 7870.0	...
6452865	  764.5	  537.8	 7869.0	...
6452866	  764.3	  537.3	 7868.0	...
6452867	  764.4	  536.9	 7869.0	...
6452868	  764.6	  536.9	 7871.0	...
6452869	  764.8	  536.9	 7872.0	...
6452870	  764.7	  536.9	 7870.0	...
6452871	  764.7	  536.8	 7868.0	...
6452872	  764.8	  537.5	 7868.0	...
6452873	  765.1	  538.3	 7868.0	...
6452874	  765.3	  539.3	 7870.0	...
6452875	  765.0	  539.6	 7872.0	...
6452876	  764.5	  539.0	 7878.0	...
6452877	  764.1	  538.3	 7884.0	...
6452878	  764.2	  537.6	 7883.0	...
6452879	  764.5	  537.8	 7875.0	...
6452880	  764.7	  537.8	 7867.0	...
6452881	  765.3	  537.9	 7863.0	...
6452882	  765.9	  537.8	 7864.0	...
6452883	  766.5	  537.8	 7865.0	...
6452884	  766.5	  537.8	 7865.0	...
6452885	  766.6	  537.8	 7864.0	...
6452886	  766.2	  537.5	 7862.0	...
6452887	  765.8	  537.2	 7860.0	...
6452888	  765.5	  536.7	 7859.0	...
6452889	  765.5	  536.5	 7859.0	...
6452890	  765.6	  536.7	 7859.0	...
6452891	  766.0	  537.5	 7859.0	...
6452892	  766.3	  538.2	 7856.0	...
6452893	  766.7	  538.6	 7854.0	...
6452894	  766.8	  538.4	 7852.0	...
6452895	  766.8	  538.4	 7853.0	...
6452896	  766.9	  538.8	 7856.0	...
6452897	  767.1	  539.1	 7858.0	...
6452898	  767.2	  539.1	 7859.0	...
6452899	  767.1	  538.7	 7858.0	...
6452900	  766.8	  538.4	 7859.0	...
6452901	  766.6	  538.7	 7860.0	...
6452902	  766.9	  539.0	 7859.0	...
6452903	  767.2	  539.3	 7859.0	...
6452904	  767.6	  539.2	 7858.0	...
6452905	  767.9	  539.3	 7857.0	...
6452906	  767.4	  539.4	 7855.0	...
6452907	  766.7	  539.4	 7854.0	...
6452908	  766.3	  539.4	 7856.0	...
6452909	  766.5	  538.9	 7858.0	...
6452910	  766.7	  538.4	 7860.0	...
6452911	  766.7	  538.0	 7858.0	...
6452912	  766.7	  538.2	 7856.0	...
6452913	  766.8	  538.4	 7854.0	...
6452914	  766.9	  538.6	 7854.0	...
6452915	  767.0	  538.8	 7855.0	...
6452916	  767.0	  538.6	 7859.0	...
6452917	  767.1	  538.1	 7866.0	...
6452918	  767.2	  537.6	 7877.0	...
6452919	  767.5	  537.5	 7885.0	...
6452920	  767.6	  537.2	 7885.0	...
6452921	  767.7	  536.9	 7879.0	...
6452922	  767.4	  537.1	 7874.0	...
6452923	  767.2	  537.7	 7874.0	...
6452924	  766.7	  537.6	 7873.0	...
6452925	  766.3	  536.8	 7871.0	...
6452926	  765.9	  536.0	 7874.0	...
6452927	  765.7	  535.7	 7879.0	...
6452928	  765.7	  535.5	 7877.0	...
6452929	  765.8	  535.4	 7870.0	...
6452930	  765.6	  535.3	 7867.0	...
6452931	  765.4	  535.3	 7869.0	...
6452932	  765.6	  534.9	 7871.0	...
6452933	  766.1	  534.6	 7871.0	...
6452934	  766.5	  534.4	 7869.0	...
6452935	  766.3	  534.4	 7868.0	...
6452936	  766.1	  534.3	 7864.0	...
6452937	  766.0	  534.3	 7862.0	...
6452938	  766.0	  534.4	 7860.0	...
6452939	  766.0	  534.4	 7862.0	...
6452940	  765.9	  534.2	 7865.0	...
6452941	  765.7	  534.1	 7870.0	...
6452942	  765.6	  534.1	 7873.0	...
6452943	  765.5	  534.1	 7875.0	...
6452944	  765.4	  534.0	 7875.0	...
6452945	  765.3	  534.0	 7876.0	...
6452946	  765.5	  534.4	 7876.0	...
6452947	  765.6	  534.8	 7877.0	...
6452948	  765.3	  535.3	 7876.0	...
6452949	  765.0	  535.3	 7873.0	...
6452950	  764.6	  534.9	 7871.0	...
6452951	  764.8	  534.4	 7870.0	...
6452952	  764.9	  533.9	 7872.0	...
6452953	  765.0	  534.0	 7874.0	...
6452954	  764.9	  534.0	 7878.0	...
6452955	  764.7	  533.4	 7880.0	...
6452956	  765.0	  532.8	 7880.0	...
6452957	  765.4	  532.4	 7879.0	...
6452958	  765.8	  532.6	 7879.0	...
6452959	  765.6	  533.5	 7878.0	...
6452960	  765.4	  534.3	 7878.0	...
6452961	  765.5	  534.8	 7877.0	...
6452962	  765.8	  534.5	 7875.0	...
6452963	  766.1	  534.3	 7874.0	...
6452964	  765.9	  534.3	 7875.0	...
6452965	  765.7	  534.1	 7878.0	...
6452966	  765.6	  533.8	 7880.0	...
6452967	  765.7	  533.5	 7880.0	...
6452968	  765.7	  534.1	 7883.0	...
6452969	  765.6	  535.0	 7886.0	...
6452970	  765.6	  535.6	 7891.0	...
6452971	  765.5	  535.2	 7892.0	...
6452972	  765.2	  534.7	 7892.0	...
6452973	  765.1	  534.5	 7891.0	...
6452974	  765.0	  534.4	 7890.0	...
6452975	  765.1	  534.3	 7891.0	...
6452976	  765.2	  533.9	 7892.0	...
6452977	  765.3	  533.6	 7892.0	...
6452978	  765.4	  533.8	 7891.0	...
6452979	  766.2	  534.3	 7890.0	...
6452980	  767.0	  534.8	 7888.0	...
6452981	  767.8	  535.3	 7886.0	...
6452982	  768.0	  535.8	 7884.0	...
6452983	  768.1	  536.4	 7885.0	...
6452984	  768.0	  536.1	 7885.0	...
6452985	  767.6	  535.8	 7882.0	...
6452986	  767.2	  535.6	 7878.0	...
6452987	  766.6	  535.8	 7876.0	...
6452988	  766.2	  536.0	 7877.0	...
6452989	  765.9	  536.1	 7877.0	...
6452990	  765.9	  536.7	 7877.0	...
6452991	  765.9	  537.3	 7872.0	...
6452992	  766.0	  538.0	 7866.0	...
6452993	  766.3	  538.1	 7868.0	...
6452994	  766.4	  537.7	 7876.0	...
6452995	  766.7	  537.2	 7883.0	...
6452996	  767.1	  536.7	 7876.0	...
6452997	  767.5	  536.4	 7870.0	...
6452998	  767.2	  536.2	 7865.0	...
6452999	  766.7	  536.1	 7867.0	...
6453000	  766.1	  536.1	 7868.0	...
6453001	  766.0	  536.1	 7873.0	...
6453002	  765.9	  536.2	 7878.0	...
6453003	  765.9	  536.3	 7888.0	...
6453004	  765.8	  536.0	 7893.0	...
6453005	  765.6	  535.5	 7894.0	...
6453006	  765.4	  535.0	 7890.0	...
6453007	  765.1	  534.5	 7886.0	...
6453008	  765.0	  534.1	 7885.0	...
6453009	  765.3	  533.7	 7886.0	...
6453010	  765.7	  533.8	 7885.0	...
6453011	  766.2	  533.3	 7884.0	...
6453012	  766.3	  532.9	 7882.0	...
6453013	  766.5	  532.4	 7888.0	...
6453014	  766.5	  532.4	 7893.0	...
6453015	  766.5	  532.4	 7900.0	...
6453016	  766.6	  532.7	 7901.0	...
6453017	  766.7	  532.9	 7905.0	...
6453018	  766.8	  533.3	 7908.0	...
6453019	  766.8	  533.5	 7910.0	...
6453020	  766.8	  533.2	 7905.0	...
6453021	  766.7	  532.7	 7901.0	...
6453022	  766.7	  532.3	 7893.0	...
6453023	  766.5	  532.3	 7892.0	...
6453024	  766.0	  532.4	 7892.0	...
6453025	  765.5	  532.5	 7896.0	...
6453026	  765.4	  532.8	 7900.0	...
6453027	  765.5	  533.0	 7902.0	...
6453028	  765.6	  533.1	 7901.0	...
6453029	  765.9	  532.3	 7899.0	...
6453030	  766.3	  531.6	 7896.0	...
6453031	  766.4	  531.4	 7896.0	...
6453032	  766.2	  531.7	 7895.0	...
6453033	  766.0	  532.0	 7893.0	...
6453034	  765.5	  532.0	 7886.0	...
6453035	  765.1	  531.9	 7879.0	...
6453036	  765.1	  531.3	 7873.0	...
6453037	  765.5	  530.6	 7872.0	...
6453038	  766.0	  530.7	 7871.0	...
6453039	  766.1	  531.4	 7871.0	...
6453040	  766.2	  532.0	 7867.0	...
6453041	  765.9	  531.8	 7864.0	...
6453042	  765.2	  531.6	 7861.0	...
6453043	  764.6	  531.4	 7863.0	...
6453044	  764.3	  531.3	 7863.0	...
6453045	  764.3	  531.2	 7862.0	...
6453046	  764.3	  531.1	 7861.0	...
6453047	  764.4	  531.3	 7869.0	...
6453048	  764.6	  531.9	 7878.0	...
6453049	  765.2	  532.4	 7889.0	...
6453050	  765.8	  532.5	 7892.0	...
6453051	  766.1	  532.2	 7896.0	...
6453052	  766.0	  532.2	 7897.0	...
6453053	  765.7	  532.1	 7896.0	...
6453054	  765.4	  532.2	 7889.0	...
6453055	  765.0	  532.2	 7882.0	...
6453056	  764.6	  532.3	 7877.0	...
6453057	  764.5	  532.4	 7880.0	...
6453058	  764.6	  532.5	 7882.0	...
6453059	  764.5	  532.5	 7884.0	...
6453060	  764.3	  532.5	 7885.0	...
6453061	  764.1	  532.4	 7880.0	...
6453062	  764.0	  532.3	 7874.0	...
6453063	  763.7	  531.6	 7877.0	...
6453064	  763.3	  531.1	 7886.0	...
6453065	  763.0	  530.9	 7893.0	...
6453066	  762.8	  531.1	 7892.0	...
6453067	  763.0	  531.0	 7892.0	...
6453068	  763.2	  530.7	 7887.0	...
6453069	  763.6	  530.5	 7882.0	...
6453070	  763.6	  530.5	 7882.0	...
6453071	  763.6	  530.5	 7890.0	...
6453072	  763.6	  530.4	 7897.0	...
MSG	6453073 0000 _ Number Off
6453073	  763.7	  530.4	 7899.0	...
6453074	  763.8	  530.4	 7898.0	...
6453075	  764.0	  530.4	 7898.0	...
6453076	  764.0	  530.4	 7896.0	...
6453077	  764.0	  530.4	 7894.0	...
6453078	  764.0	  531.1	 7892.0	...
6453079	  764.0	  531.8	 7891.0	...
6453080	  763.9	  531.4	 7893.0	...
6453081	  763.9	  530.3	 7895.0	...
6453082	  763.9	  529.3	 7898.0	...
6453083	  763.9	  529.3	 7900.0	...
6453084	  763.7	  529.4	 7902.0	...
6453085	  763.3	  529.6	 7904.0	...
6453086	  763.2	  529.8	 7905.0	...
6453087	  763.7	  530.0	 7899.0	...
6453088	  764.3	  530.0	 7892.0	...
6453089	  764.5	  530.2	 7886.0	...
6453090	  764.4	  530.3	 7887.0	...
6453091	  764.3	  530.1	 7886.0	...
6453092	  764.3	  529.8	 7885.0	...
6453093	  764.2	  529.5	 7884.0	...
6453094	  764.1	  529.6	 7883.0	...
6453095	  764.3	  530.2	 7881.0	...
6453096	  764.3	  530.8	 7886.0	...
6453097	  764.0	  531.5	 7894.0	...
6453098	  763.4	  531.7	 7902.0	...
6453099	  763.3	  532.2	 7903.0	...
6453100	  763.7	  532.4	 7903.0	...
6453101	  764.5	  531.9	 7896.0	...
6453102	  765.1	  531.3	 7888.0	...
6453103	  765.5	  530.8	 7883.0	...
6453104	  765.4	  531.0	 7887.0	...
6453105	  765.2	  531.2	 7890.0	...
6453106	  765.0	  531.3	 7893.0	...
6453107	  765.4	  531.3	 7894.0	...
6453108	  765.9	  531.1	 7895.0	...
6453109	  766.2	  530.9	 7893.0	...
6453110	  766.0	  530.7	 7891.0	...
6453111	  765.8	  530.6	 7889.0	...
6453112	  765.3	  530.6	 7893.0	...
6453113	  764.7	  530.8	 7897.0	...
6453114	  764.1	  531.5	 7900.0	...
6453115	  764.6	  531.9	 7899.0	...
6453116	  765.2	  532.5	 7898.0	...
6453117	  765.4	  532.7	 7897.0	...
6453118	  765.0	  532.8	 7897.0	...
6453119	  764.3	  532.5	 7898.0	...
6453120	  764.1	  532.1	 7898.0	...
6453121	  764.4	  531.7	 7898.0	...
6453122	  764.9	  531.3	 7899.0	...
6453123	  765.4	  531.4	 7899.0	...
6453124	  765.2	  531.6	 7899.0	...
6453125	  764.8	  531.9	 7899.0	...
6453126	  764.5	  532.2	 7900.0	...
6453127	  764.4	  532.5	 7901.0	...
6453128	  764.4	  532.7	 7898.0	...
6453129	  764.4	  532.7	 7894.0	...
6453130	  764.2	  532.7	 7892.0	...
6453131	  763.9	  533.4	 7896.0	...
6453132	  763.6	  534.4	 7900.0	...
6453133	  763.4	  535.3	 7902.0	...
6453134	  763.4	  535.2	 7901.0	...
6453135	  763.4	  534.6	 7901.0	...
6453136	  763.5	  534.1	 7901.0	...
6453137	  763.2	  533.9	 7901.0	...
6453138	  762.8	  534.1	 7901.0	...
6453139	  762.3	  534.2	 7901.0	...
6453140	  762.2	  533.9	 7900.0	...
6453141	  762.3	  533.7	 7900.0	...
6453142	  762.6	  533.4	 7900.0	...
6453143	  762.9	  533.7	 7900.0	...
6453144	  763.1	  534.0	 7901.0	...
6453145	  763.6	  534.2	 7901.0	...
6453146	  764.1	  534.2	 7898.0	...
6453147	  764.5	  533.2	 7896.0	...
6453148	  764.4	  532.4	 7892.0	...
6453149	  764.2	  531.8	 7892.0	...
6453150	  764.0	  532.1	 7891.0	...
6453151	  763.8	  532.3	 7891.0	...
6453152	  763.7	  532.2	 7891.0	...
6453153	  763.2	  532.2	 7891.0	...
6453154	  762.9	  532.4	 7890.0	...
6453155	  763.0	  532.5	 7889.0	...
6453156	  763.4	  532.6	 7890.0	...
6453157	  763.8	  532.5	 7895.0	...
6453158	  763.9	  532.4	 7901.0	...
6453159	  764.0	  532.5	 7900.0	...
6453160	  764.1	  532.7	 7896.0	...
6453161	  764.1	  532.9	 7892.0	...
6453162	  763.6	  532.8	 7895.0	...
6453163	  763.0	  532.8	 7898.0	...
6453164	  762.4	  532.6	 7902.0	...
6453165	  762.3	  532.4	 7903.0	...
6453166	  762.3	  532.3	 7905.0	...
6453167	  762.4	  532.3	 7905.0	...
6453168	  762.7	  532.7	 7906.0	...
6453169	  762.9	  533.1	 7907.0	...
6453170	  763.0	  533.6	 7909.0	...
6453171	  762.9	  533.4	 7910.0	...
6453172	  762.8	  533.3	 7909.0	...
6453173	  762.6	  533.2	 7912.0	...
6453174	  762.2	  533.2	 7916.0	...
6453175	  762.0	  533.3	 7916.0	...
6453176	  761.8	  533.3	 7911.0	...
6453177	  761.8	  533.1	 7909.0	...
6453178	  762.2	  532.8	 7911.0	...
6453179	  762.6	  532.7	 7912.0	...
6453180	  762.9	  532.2	 7912.0	...
6453181	  762.9	  531.8	 7914.0	...
6453182	  762.8	  531.6	 7915.0	...
6453183	  762.7	  531.9	 7917.0	...
6453184	  762.5	  532.6	 7917.0	...
6453185	  762.4	  533.2	 7917.0	...
6453186	  762.5	  533.4	 7919.0	...
6453187	  762.8	  533.3	 7922.0	...
6453188	  763.1	  533.3	 7921.0	...
6453189	  763.0	  532.8	 7918.0	...
6453190	  763.0	  532.0	 7914.0	...
6453191	  763.0	  531.7	 7915.0	...
6453192	  763.3	  532.1	 7917.0	...
6453193	  763.6	  532.5	 7919.0	...
6453194	  763.7	  532.5	 7922.0	...
6453195	  763.6	  532.4	 7924.0	...
6453196	  763.0	  532.4	 7925.0	...
6453197	  762.4	  532.5	 7928.0	...
6453198	  761.6	  531.9	 7931.0	...
6453199	  761.4	  531.3	 7934.0	...
6453200	  761.2	  530.8	 7931.0	...
6453201	  761.2	  531.0	 7928.0	...
6453202	  761.4	  531.2	 7925.0	...
6453203	  761.6	  531.6	 7921.0	...
6453204	  761.9	  531.9	 7915.0	...
6453205	  762.0	  531.8	 7910.0	...
6453206	  762.0	  531.4	 7911.0	...
6453207	  761.8	  531.3	 7913.0	...
6453208	  761.8	  531.4	 7914.0	...
6453209	  761.7	  531.5	 7915.0	...
6453210	  761.9	  531.3	 7915.0	...
6453211	  761.8	  531.3	 7918.0	...
6453212	  761.8	  531.3	 7920.0	...
6453213	  761.7	  531.3	 7920.0	...
6453214	  761.8	  531.7	 7919.0	...
6453215	  761.9	  532.1	 7919.0	...
6453216	  762.0	  532.5	 7920.0	...
6453217	  762.0	  532.2	 7922.0	...
6453218	  761.9	  531.9	 7924.0	...
6453219	  761.8	  531.5	 7921.0	...
6453220	  761.3	  531.4	 7916.0	...
6453221	  760.8	  531.5	 7915.0	...
6453222	  760.4	  531.0	 7923.0	...
6453223	  760.2	  530.4	 7929.0	...
6453224	  760.0	  529.9	 7930.0	...
6453225	  759.6	  530.0	 7928.0	...
6453226	  759.4	  530.0	 7929.0	...
6453227	  759.7	  530.0	 7929.0	...
6453228	  760.1	  529.9	 7927.0	...
6453229	  760.6	  529.7	 7919.0	...
6453230	  760.6	  529.6	 7911.0	...
6453231	  760.6	  528.9	 7913.0	...
6453232	  760.6	  528.4	 7921.0	...
6453233	  760.1	  528.0	 7929.0	...
6453234	  759.5	  528.0	 7929.0	...
6453235	  759.3	  527.6	 7929.0	...
6453236	  759.5	  526.7	 7930.0	...
6453237	  759.8	  525.8	 7926.0	...
6453238	  759.8	  525.2	 7922.0	...
6453239	  760.0	  525.1	 7919.0	...
6453240	  760.1	  525.5	 7921.0	...
6453241	  760.3	  526.1	 7921.0	...
6453242	  760.4	  526.6	 7920.0	...
6453243	  760.5	  526.6	 7918.0	...
6453244	  760.5	  526.6	 7915.0	...
6453245	  760.4	  526.8	 7913.0	...
6453246	  760.1	  526.9	 7909.0	...
6453247	  759.8	  526.7	 7906.0	...
6453248	  759.5	  526.2	 7905.0	...
6453249	  760.1	  525.6	 7908.0	...
6453250	  760.7	  525.1	 7911.0	...
6453251	  761.5	  524.7	 7911.0	...
6453252	  761.6	  524.4	 7912.0	...
6453253	  761.8	  524.7	 7914.0	...
6453254	  762.0	  525.4	 7920.0	...
6453255	  762.2	  526.0	 7925.0	...
6453256	  762.0	  526.2	 7927.0	...
6453257	  761.7	  526.6	 7928.0	...
6453258	  761.5	  526.9	 7928.0	...
6453259	  761.8	  527.0	 7928.0	...
6453260	  762.2	  527.0	 7926.0	...
6453261	  762.5	  527.0	 7924.0	...
6453262	  762.7	  527.0	 7923.0	...
6453263	  762.8	  527.1	 7922.0	...
6453264	  762.8	  527.1	 7922.0	...
6453265	  762.8	  527.0	 7924.0	...
6453266	  762.7	  526.7	 7927.0	...
6453267	  762.7	  526.4	 7929.0	...
6453268	  762.8	  526.7	 7928.0	...
6453269	  762.8	  527.1	 7934.0	...
6453270	  762.8	  527.9	 7940.0	...
6453271	  762.7	  528.2	 7942.0	...
6453272	  762.7	  528.5	 7935.0	...
6453273	  762.6	  528.3	 7928.0	...
6453274	  762.3	  528.3	 7927.0	...
6453275	  762.1	  528.4	 7929.0	...
6453276	  762.0	  528.8	 7931.0	...
6453277	  761.8	  528.8	 7929.0	...
6453278	  762.2	  529.2	 7926.0	...
6453279	  762.6	  529.4	 7927.0	...
6453280	  763.0	  529.4	 7930.0	...
6453281	  763.0	  529.1	 7933.0	...
6453282	  763.1	  528.9	 7933.0	...
6453283	  763.2	  528.4	 7938.0	...
6453284	  763.4	  528.0	 7943.0	...
6453285	  763.4	  527.6	 7947.0	...
MSG	6453286 0000 _ Number On
6453286	  762.8	  527.6	 7946.0	...
6453287	  762.2	  527.7	 7944.0	...
6453288	  761.6	  528.1	 7942.0	...
6453289	  761.5	  528.5	 7941.0	...
6453290	  761.3	  528.7	 7942.0	...
6453291	  761.3	  528.4	 7944.0	...
6453292	  761.5	  528.0	 7945.0	...
6453293	  761.7	  527.9	 7942.0	...
6453294	  761.8	  528.1	 7937.0	...
6453295	  761.9	  528.4	 7936.0	...
6453296	  761.6	  528.4	 7939.0	...
6453297	  761.4	  528.6	 7943.0	...
6453298	  761.3	  528.8	 7944.0	...
6453299	  761.9	  528.9	 7945.0	...
6453300	  762.4	  528.8	 7945.0	...
6453301	  762.8	  529.0	 7944.0	...
6453302	  762.6	  529.4	 7943.0	...
6453303	  762.2	  529.1	 7947.0	...
6453304	  761.5	  528.5	 7952.0	...
6453305	  761.1	  528.0	 7957.0	...
6453306	  761.1	  528.0	 7957.0	...
6453307	  761.4	  528.5	 7956.0	...
6453308	  761.8	  528.9	 7954.0	...
6453309	  761.9	  529.7	 7952.0	...
6453310	  762.2	  530.0	 7951.0	...
6453311	  762.4	  530.2	 7951.0	...
6453312	  762.5	  530.0	 7951.0	...
6453313	  762.3	  529.9	 7952.0	...
6453314	  762.2	  529.8	 7953.0	...
6453315	  762.1	  529.8	 7954.0	...
6453316	  762.0	  529.4	 7956.0	...
6453317	  762.3	  528.4	 7955.0	...
6453318	  762.5	  527.7	 7952.0	...
6453319	  762.9	  527.6	 7949.0	...
6453320	  762.9	  528.0	 7949.0	...
6453321	  762.9	  528.3	 7949.0	...
6453322	  762.6	  528.5	 7949.0	...
6453323	  762.5	  528.7	 7949.0	...
6453324	  762.2	  528.9	 7950.0	...
6453325	  762.1	  528.9	 7952.0	...
6453326	  762.0	  528.7	 7954.0	...
6453327	  761.8	  528.8	 7955.0	...
6453328	  761.7	  528.9	 7959.0	...
6453329	  761.7	  528.4	 7963.0	...
6453330	  761.7	  527.7	 7965.0	...
6453331	  761.7	  527.0	 7963.0	...
6453332	  761.7	  527.1	 7966.0	...
6453333	  761.4	  527.2	 7971.0	...
6453334	  760.7	  527.1	 7976.0	...
6453335	  760.0	  527.0	 7977.0	...
6453336	  759.7	  526.8	 7978.0	...
6453337	  759.8	  526.9	 7980.0	...
6453338	  759.3	  527.0	 7983.0	...
6453339	  758.7	  527.2	 7985.0	...
6453340	  758.1	  527.4	 7981.0	...
6453341	  758.2	  527.4	 7975.0	...
6453342	  758.3	  527.5	 7969.0	...
6453343	  758.6	  527.9	 7969.0	...
6453344	  758.8	  528.0	 7968.0	...
6453345	  758.8	  528.2	 7970.0	...
6453346	  758.7	  528.2	 7970.0	...
6453347	  758.6	  528.1	 7970.0	...
6453348	  758.7	  527.9	 7967.0	...
6453349	  758.8	  527.4	 7966.0	...
6453350	  759.2	  526.8	 7966.0	...
6453351	  759.6	  526.4	 7966.0	...
6453352	  759.5	  526.7	 7966.0	...
6453353	  759.0	  527.3	 7966.0	...
6453354	  758.4	  527.8	 7966.0	...
6453355	  758.2	  528.1	 7966.0	...
6453356	  758.1	  528.0	 7969.0	...
6453357	  758.0	  528.3	 7972.0	...
6453358	  757.5	  528.5	 7976.0	...
6453359	  757.1	  528.7	 7976.0	...
6453360	  757.2	  528.3	 7976.0	...
6453361	  757.8	  528.0	 7983.0	...
6453362	  758.3	  527.7	 7990.0	...
6453363	  758.1	  527.6	 7996.0	...
6453364	  757.7	  527.6	 7993.0	...
6453365	  757.4	  527.7	 7988.0	...
6453366	  757.2	  528.1	 7983.0	...
6453367	  757.4	  527.2	 7981.0	...
6453368	  757.5	  526.2	 7983.0	...
6453369	  757.7	  525.0	 7985.0	...
6453370	  757.8	  524.8	 7986.0	...
6453371	  757.9	  524.6	 7987.0	...
6453372	  758.0	  525.2	 7988.0	...
6453373	  757.7	  525.8	 7991.0	...
6453374	  757.2	  526.2	 7994.0	...
6453375	  756.8	  526.3	 7996.0	...
6453376	  756.8	  526.4	 7995.0	...
6453377	  756.8	  526.6	 7996.0	...
6453378	  756.7	  526.7	 8001.0	...
6453379	  756.8	  526.9	 8006.0	...
6453380	  757.0	  526.6	 8011.0	...
6453381	  757.0	  526.0	 8011.0	...
6453382	  757.0	  525.6	 8011.0	...
6453383	  756.9	  525.8	 8012.0	...
6453384	  757.0	  526.1	 8012.0	...
6453385	  757.0	  525.8	 8012.0	...
6453386	  757.5	  525.6	 8011.0	...
6453387	  757.9	  525.4	 8011.0	...
6453388	  758.1	  525.5	 8018.0	...
6453389	  757.9	  525.1	 8026.0	...
6453390	  757.9	  524.6	 8024.0	...
6453391	  758.2	  524.1	 8014.0	...
6453392	  757.8	  524.3	 8004.0	...
6453393	  757.1	  525.0	 8004.0	...
6453394	  756.8	  525.7	 8005.0	...
6453395	  757.4	  525.8	 8006.0	...
6453396	  757.6	  524.8	 8009.0	...
6453397	  757.4	  523.8	 8017.0	...
6453398	  757.0	  523.1	 8025.0	...
6453399	  756.8	  523.0	 8030.0	...
6453400	  756.3	  523.9	 8030.0	...
6453401	  755.7	  524.9	 8030.0	...
6453402	  755.7	  525.9	 8029.0	...
6453403	  756.2	  526.0	 8028.0	...
6453404	  756.5	  524.8	 8027.0	...
6453405	  756.3	  523.5	 8028.0	...
6453406	  756.0	  522.1	 8029.0	...
6453407	  756.1	  522.0	 8023.0	...
6453408	  756.3	  522.6	 8016.0	...
6453409	  756.7	  523.3	 8010.0	...
6453410	  757.2	  524.1	 8010.0	...
6453411	  757.5	  524.2	 8011.0	...
6453412	  757.6	  524.3	 8013.0	...
6453413	  757.7	  524.2	 8016.0	...
6453414	  757.7	  524.1	 8016.0	...
6453415	  757.5	  524.0	 8015.0	...
6453416	  757.4	  523.9	 8021.0	...
6453417	  757.4	  523.7	 8029.0	...
6453418	  757.5	  523.8	 8034.0	...
6453419	  757.6	  524.0	 8027.0	...
6453420	  757.4	  524.3	 8020.0	...
6453421	  757.0	  523.9	 8017.0	...
6453422	  756.7	  523.6	 8019.0	...
6453423	  756.7	  523.3	 8020.0	...
6453424	  756.8	  523.3	 8020.0	...
6453425	  756.9	  523.1	 8029.0	...
6453426	  756.9	  522.9	 8038.0	...
6453427	  757.1	  523.1	 8040.0	...
6453428	  757.3	  523.5	 8032.0	...
6453429	  757.3	  523.9	 8029.0	...
6453430	  757.2	  524.0	 8034.0	...
6453431	  757.1	  523.9	 8039.0	...
6453432	  757.1	  523.8	 8038.0	...
6453433	  757.0	  523.8	 8039.0	...
6453434	  756.8	  523.6	 8041.0	...
6453435	  757.2	  523.2	 8039.0	...
6453436	  757.8	  522.9	 8036.0	...
6453437	  757.9	  523.0	 8032.0	...
6453438	  757.3	  523.4	 8035.0	...
6453439	  756.8	  523.9	 8038.0	...
6453440	  756.9	  524.2	 8042.0	...
6453441	  757.0	  524.4	 8042.0	...
6453442	  757.0	  524.4	 8043.0	...
6453443	  757.0	  523.0	 8043.0	...
6453444	  757.1	  521.6	 8044.0	...
6453445	  757.2	  520.3	 8047.0	...
6453446	  757.3	  520.1	 8049.0	...
6453447	  757.2	  519.9	 8050.0	...
6453448	  757.3	  520.3	 8050.0	...
6453449	  757.3	  520.7	 8051.0	...
6453450	  757.7	  520.9	 8046.0	...
6453451	  758.0	  520.8	 8042.0	...
6453452	  758.4	  520.7	 8037.0	...
6453453	  758.4	  520.8	 8041.0	...
6453454	  758.5	  520.8	 8044.0	...
6453455	  758.4	  520.5	 8046.0	...
6453456	  758.3	  520.2	 8047.0	...
6453457	  757.6	  520.4	 8052.0	...
6453458	  757.0	  521.0	 8057.0	...
6453459	  756.9	  521.5	 8052.0	...
6453460	  757.5	  521.4	 8042.0	...
6453461	  758.0	  521.3	 8031.0	...
6453462	  758.1	  521.2	 8027.0	...
6453463	  758.2	  521.4	 8030.0	...
6453464	  758.2	  521.7	 8036.0	...
6453465	  758.1	  521.5	 8043.0	...
6453466	  758.3	  521.0	 8040.0	...
6453467	  758.5	  520.5	 8037.0	...
6453468	  758.4	  520.6	 8033.0	...
6453469	  757.9	  520.2	 8033.0	...
6453470	  757.6	  519.7	 8040.0	...
6453471	  757.8	  519.3	 8047.0	...
6453472	  758.3	  519.3	 8051.0	...
6453473	  758.5	  519.4	 8048.0	...
6453474	  758.7	  519.3	 8043.0	...
6453475	  758.7	  519.7	 8036.0	...
6453476	  758.7	  520.0	 8030.0	...
6453477	  758.7	  520.8	 8031.0	...
6453478	  758.9	  521.3	 8038.0	...
6453479	  759.2	  521.8	 8044.0	...
6453480	  759.5	  522.0	 8047.0	...
6453481	  759.1	  522.1	 8053.0	...
6453482	  758.8	  522.2	 8058.0	...
6453483	  759.3	  521.2	 8056.0	...
6453484	  760.2	  520.4	 8052.0	...
6453485	  760.9	  519.5	 8048.0	...
6453486	  760.7	  519.5	 8050.0	...
6453487	  760.6	  519.5	 8049.0	...
6453488	  760.5	  519.5	 8047.0	...
6453489	  760.1	  520.0	 8052.0	...
6453490	  759.6	  520.7	 8061.0	...
6453491	  759.7	  521.4	 8070.0	...
6453492	  760.6	  521.6	 8066.0	...
6453493	  761.4	  521.4	 8062.0	...
6453494	  761.8	  521.3	 8060.0	...
6453495	  761.9	  521.3	 8062.0	...
6453496	  761.9	  521.3	 8063.0	...
6453497	  761.6	  520.8	 8062.0	...
6453498	  761.4	  520.4	 8064.0	...
6453499	  761.3	  520.6	 8067.0	...
6453500	  761.3	  521.2	 8068.0	...
6453501	  761.4	  521.8	 8065.0	...
6453502	  761.4	  521.7	 8063.0	...
6453503	  761.4	  521.4	 8066.0	...
6453504	  761.5	  521.3	 8069.0	...
6453505	  761.5	  521.4	 8072.0	...
6453506	  761.4	  521.5	 8070.0	...
6453507	  760.9	  521.3	 8069.0	...
6453508	  760.5	  521.1	 8067.0	...
6453509	  760.2	  521.2	 8066.0	...
6453510	  760.2	  521.3	 8066.0	...
6453511	  760.5	  521.0	 8067.0	...
6453512	  760.7	  520.5	 8068.0	...
6453513	  761.2	  520.0	 8067.0	...
6453514	  761.4	  519.4	 8064.0	...
6453515	  761.5	  519.1	 8070.0	...
6453516	  761.1	  519.1	 8077.0	...
6453517	  760.7	  519.6	 8085.0	...
6453518	  760.4	  519.8	 8085.0	...
6453519	  759.9	  519.8	 8085.0	...
6453520	  759.5	  519.8	 8085.0	...
6453521	  760.0	  519.6	 8087.0	...
6453522	  760.7	  519.4	 8088.0	...
6453523	  761.4	  519.0	 8089.0	...
6453524	  761.4	  518.9	 8090.0	...
6453525	  761.3	  518.8	 8092.0	...
6453526	  760.8	  518.9	 8093.0	...
6453527	  760.3	  519.6	 8094.0	...
6453528	  760.1	  520.3	 8094.0	...
6453529	  760.4	  520.4	 8091.0	...
6453530	  760.8	  519.8	 8081.0	...
6453531	  761.0	  519.3	 8070.0	...
6453532	  761.0	  519.4	 8068.0	...
6453533	  760.8	  519.6	 8072.0	...
6453534	  760.8	  519.8	 8076.0	...
6453535	  760.9	  520.0	 8074.0	...
6453536	  761.1	  520.6	 8078.0	...
6453537	  761.2	  521.2	 8082.0	...
6453538	  761.3	  521.2	 8086.0	...
6453539	  761.0	  521.0	 8090.0	...
6453540	  760.7	  520.7	 8092.0	...
6453541	  760.5	  520.4	 8093.0	...
6453542	  760.7	  519.9	 8089.0	...
6453543	  760.7	  518.8	 8086.0	...
6453544	  760.7	  518.1	 8085.0	...
6453545	  760.7	  517.8	 8081.0	...
6453546	  760.8	  518.3	 8076.0	...
6453547	  760.9	  518.8	 8072.0	...
6453548	  760.9	  518.9	 8074.0	...
6453549	  761.0	  519.3	 8075.0	...
6453550	  761.1	  519.8	 8074.0	...
6453551	  761.2	  520.0	 8074.0	...
6453552	  761.0	  519.8	 8077.0	...
6453553	  760.9	  520.1	 8087.0	...
6453554	  760.8	  520.6	 8095.0	...
6453555	  760.9	  521.0	 8097.0	...
6453556	  760.9	  520.8	 8093.0	...
6453557	  760.9	  520.4	 8084.0	...
6453558	  760.4	  520.0	 8078.0	...
6453559	  759.9	  519.5	 8071.0	...
6453560	  760.2	  519.1	 8069.0	...
6453561	  760.9	  518.9	 8070.0	...
6453562	  761.6	  518.9	 8073.0	...
6453563	  761.4	  518.9	 8077.0	...
6453564	  761.8	  519.0	 8080.0	...
6453565	  762.2	  519.0	 8083.0	...
6453566	  762.3	  519.8	 8089.0	...
6453567	  761.8	  520.7	 8093.0	...
6453568	  761.5	  521.3	 8096.0	...
6453569	  761.3	  520.7	 8097.0	...
6453570	  761.2	  520.0	 8097.0	...
6453571	  761.0	  519.6	 8097.0	...
6453572	  761.1	  519.5	 8095.0	...
6453573	  761.2	  519.4	 8094.0	...
6453574	  761.0	  519.5	 8093.0	...
6453575	  760.5	  519.7	 8093.0	...
6453576	  759.9	  519.8	 8090.0	...
6453577	  759.6	  520.2	 8087.0	...
6453578	  759.8	  520.6	 8085.0	...
6453579	  759.9	  520.7	 8087.0	...
6453580	  759.9	  520.4	 8090.0	...
6453581	  760.0	  520.2	 8095.0	...
6453582	  760.2	  520.4	 8099.0	...
6453583	  760.5	  520.6	 8102.0	...
6453584	  760.9	  520.7	 8103.0	...
6453585	  761.2	  520.7	 8106.0	...
6453586	  761.5	  520.8	 8107.0	...
6453587	  761.6	  520.9	 8109.0	...
6453588	  761.6	  521.0	 8106.0	...
MSG	6453589 0000 _ Number Off
6453589	  761.6	  521.0	 8103.0	...
6453590	  761.5	  520.1	 8097.0	...
6453591	  761.3	  519.3	 8091.0	...
6453592	  761.0	  518.8	 8086.0	...
6453593	  760.4	  520.0	 8087.0	...
6453594	  760.1	  521.6	 8098.0	...
6453595	  759.6	  522.8	 8109.0	...
6453596	  759.9	  522.1	 8119.0	...
6453597	  760.3	  521.0	 8120.0	...
6453598	  760.6	  519.6	 8121.0	...
6453599	  760.6	  519.3	 8116.0	...
6453600	  760.4	  518.8	 8110.0	...
6453601	  760.3	  518.6	 8109.0	...
6453602	  760.2	  518.3	 8114.0	...
6453603	  759.8	  518.2	 8117.0	...
6453604	  759.7	  519.2	 8117.0	...
6453605	  759.9	  520.2	 8116.0	...
6453606	  760.5	  521.1	 8116.0	...
6453607	  760.9	  521.0	 8116.0	...
6453608	  761.0	  520.8	 8116.0	...
6453609	  761.0	  520.6	 8115.0	...
6453610	  760.9	  520.6	 8115.0	...
6453611	  760.7	  520.5	 8114.0	...
6453612	  760.5	  520.4	 8114.0	...
6453613	  760.7	  520.3	 8113.0	...
6453614	  760.7	  520.1	 8113.0	...
6453615	  760.8	  519.8	 8112.0	...
6453616	  760.5	  519.7	 8112.0	...
6453617	  760.5	  519.5	 8112.0	...
6453618	  760.6	  519.9	 8107.0	...
6453619	  760.9	  520.2	 8101.0	...
6453620	  761.2	  520.7	 8095.0	...
6453621	  761.2	  520.9	 8096.0	...
6453622	  761.0	  521.2	 8099.0	...
6453623	  760.7	  521.5	 8102.0	...
6453624	  760.6	  522.1	 8103.0	...
6453625	  760.5	  522.5	 8102.0	...
6453626	  761.2	  522.0	 8100.0	...
6453627	  761.9	  521.1	 8098.0	...
6453628	  762.6	  520.2	 8100.0	...
6453629	  762.4	  519.5	 8105.0	...
6453630	  761.9	  518.8	 8110.0	...
6453631	  761.6	  518.3	 8113.0	...
6453632	  761.6	  518.6	 8113.0	...
6453633	  761.9	  518.7	 8115.0	...
6453634	  761.7	  518.8	 8117.0	...
6453635	  761.7	  519.6	 8113.0	...
6453636	  761.5	  520.4	 8107.0	...
6453637	  761.5	  521.4	 8102.0	...
6453638	  761.4	  521.7	 8102.0	...
6453639	  761.5	  522.2	 8102.0	...
6453640	  761.6	  522.5	 8102.0	...
6453641	  761.5	  522.3	 8102.0	...
6453642	  761.3	  521.9	 8101.0	...
6453643	  760.9	  521.3	 8099.0	...
6453644	  760.6	  520.8	 8099.0	...
6453645	  760.2	  520.3	 8100.0	...
6453646	  760.3	  520.2	 8101.0	...
6453647	  760.4	  520.4	 8102.0	...
6453648	  760.7	  521.0	 8101.0	...
6453649	  760.7	  521.4	 8102.0	...
6453650	  760.6	  521.1	 8103.0	...
6453651	  760.2	  520.6	 8105.0	...
6453652	  759.7	  520.5	 8121.0	...
6453653	  759.4	  521.3	 8137.0	...
6453654	  759.9	  522.0	 8149.0	...
6453655	  760.5	  521.8	 8138.0	...
6453656	  761.0	  521.4	 8127.0	...
6453657	  761.0	  521.0	 8120.0	...
6453658	  760.9	  521.0	 8125.0	...
6453659	  760.8	  520.9	 8129.0	...
6453660	  760.9	  520.8	 8130.0	...
6453661	  761.2	  521.2	 8128.0	...
6453662	  760.6	  522.0	 8127.0	...
6453663	  759.8	  522.8	 8127.0	...
6453664	  759.5	  522.6	 8122.0	...
6453665	  760.3	  521.5	 8120.0	...
6453666	  761.1	  520.5	 8119.0	...
6453667	  760.2	  520.8	 8122.0	...
6453668	  759.0	  521.7	 8128.0	...
6453669	  758.7	  522.3	 8132.0	...
6453670	  759.5	  522.1	 8137.0	...
6453671	  760.5	  521.5	 8137.0	...
6453672	  760.5	  521.0	 8137.0	...
6453673	  760.6	  520.7	 8129.0	...
6453674	  760.7	  520.5	 8122.0	...
6453675	  760.6	  520.6	 8118.0	...
6453676	  760.3	  520.4	 8124.0	...
6453677	  760.0	  520.3	 8129.0	...
6453678	  759.7	  519.9	 8126.0	...
6453679	  759.6	  519.7	 8125.0	...
6453680	  759.4	  519.7	 8126.0	...
6453681	  759.3	  520.0	 8130.0	...
6453682	  759.4	  520.3	 8133.0	...
6453683	  759.5	  520.4	 8133.0	...
6453684	  759.5	  520.5	 8132.0	...
6453685	  759.5	  520.5	 8131.0	...
6453686	  759.9	  520.4	 8131.0	...
6453687	  760.2	  520.3	 8131.0	...
6453688	  760.4	  520.2	 8133.0	...
6453689	  760.1	  520.3	 8136.0	...
6453690	  760.3	  520.4	 8137.0	...
6453691	  760.6	  520.4	 8134.0	...
6453692	  760.9	  520.5	 8130.0	...
6453693	  760.8	  520.5	 8127.0	...
6453694	  760.5	  520.5	 8126.0	...
6453695	  760.1	  520.8	 8128.0	...
6453696	  760.0	  521.0	 8128.0	...
6453697	  760.1	  521.2	 8128.0	...
6453698	  760.1	  520.9	 8128.0	...
6453699	  760.0	  520.6	 8128.0	...
6453700	  759.7	  520.4	 8125.0	...
6453701	  759.4	  519.6	 8122.0	...
6453702	  759.0	  518.9	 8120.0	...
6453703	  758.7	  518.1	 8119.0	...
6453704	  758.8	  518.1	 8117.0	...
6453705	  759.3	  518.4	 8115.0	...
6453706	  759.8	  518.3	 8114.0	...
6453707	  759.9	  518.2	 8114.0	...
6453708	  759.8	  518.5	 8111.0	...
6453709	  760.3	  519.1	 8109.0	...
6453710	  760.9	  519.7	 8114.0	...
6453711	  761.6	  519.6	 8122.0	...
6453712	  761.7	  519.5	 8124.0	...
6453713	  762.1	  519.3	 8118.0	...
6453714	  762.3	  519.4	 8112.0	...
6453715	  762.3	  519.5	 8113.0	...
6453716	  761.8	  518.9	 8114.0	...
6453717	  761.3	  518.2	 8115.0	...
6453718	  760.7	  517.5	 8116.0	...
6453719	  760.4	  517.5	 8120.0	...
6453720	  760.0	  518.2	 8123.0	...
6453721	  760.0	  518.9	 8122.0	...
6453722	  760.2	  518.9	 8119.0	...
6453723	  760.5	  518.3	 8118.0	...
6453724	  760.8	  517.5	 8120.0	...
6453725	  760.8	  517.3	 8122.0	...
6453726	  760.9	  517.3	 8120.0	...
6453727	  761.0	  517.6	 8118.0	...
6453728	  760.5	  518.3	 8118.0	...
6453729	  759.9	  519.2	 8124.0	...
6453730	  759.2	  519.7	 8130.0	...
6453731	  759.4	  519.8	 8132.0	...
6453732	  759.7	  519.2	 8127.0	...
6453733	  759.9	  518.5	 8122.0	...
6453734	  759.6	  518.0	 8119.0	...
6453735	  759.5	  518.4	 8119.0	...
6453736	  759.4	  519.0	 8120.0	...
6453737	  759.2	  519.8	 8121.0	...
6453738	  759.1	  519.9	 8121.0	...
6453739	  759.1	  520.0	 8120.0	...
6453740	  759.2	  520.0	 8127.0	...
6453741	  759.2	  520.0	 8133.0	...
6453742	  759.1	  520.1	 8136.0	...
6453743	  758.9	  519.7	 8131.0	...
6453744	  759.2	  519.4	 8126.0	...
6453745	  759.6	  519.1	 8124.0	...
6453746	  760.0	  519.2	 8123.0	...
6453747	  760.1	  519.0	 8127.0	...
6453748	  760.3	  518.9	 8132.0	...
6453749	  760.5	  518.8	 8136.0	...
6453750	  760.7	  519.0	 8136.0	...
6453751	  760.9	  520.0	 8132.0	...
6453752	  761.0	  520.9	 8129.0	...
6453753	  760.7	  521.8	 8128.0	...
6453754	  760.1	  521.7	 8130.0	...
6453755	  759.4	  521.7	 8130.0	...
6453756	  759.3	  521.6	 8130.0	...
6453757	  759.3	  521.1	 8130.0	...
6453758	  759.5	  520.7	 8131.0	...
6453759	  759.7	  520.5	 8132.0	...
6453760	  759.5	  521.1	 8134.0	...
6453761	  759.1	  521.6	 8135.0	...
6453762	  758.8	  521.9	 8135.0	...
6453763	  759.0	  521.9	 8136.0	...
6453764	  759.2	  521.8	 8134.0	...
6453765	  759.3	  521.5	 8129.0	...
6453766	  759.9	  521.2	 8124.0	...
6453767	  760.5	  521.0	 8120.0	...
6453768	  761.3	  520.9	 8118.0	...
6453769	  761.6	  520.6	 8116.0	...
6453770	  761.1	  520.5	 8117.0	...
6453771	  760.4	  520.5	 8125.0	...
6453772	  759.7	  520.6	 8132.0	...
6453773	  759.7	  520.7	 8136.0	...
6453774	  759.6	  520.8	 8134.0	...
6453775	  759.5	  520.7	 8131.0	...
6453776	  759.4	  520.4	 8130.0	...
6453777	  759.6	  520.1	 8132.0	...
6453778	  759.6	  520.0	 8134.0	...
6453779	  759.5	  519.8	 8135.0	...
6453780	  759.2	  519.8	 8140.0	...
6453781	  758.9	  520.1	 8143.0	...
6453782	  758.7	  520.7	 8145.0	...
6453783	  759.0	  521.2	 8146.0	...
6453784	  759.2	  521.2	 8148.0	...
6453785	  759.3	  520.4	 8150.0	...
6453786	  759.7	  519.8	 8148.0	...
6453787	  760.3	  519.4	 8141.0	...
6453788	  760.9	  519.5	 8136.0	...
6453789	  761.1	  519.7	 8132.0	...
6453790	  761.2	  520.1	 8137.0	...
6453791	  760.6	  520.5	 8143.0	...
6453792	  759.8	  520.8	 8148.0	...
6453793	  759.0	  520.7	 8148.0	...
6453794	  759.2	  520.6	 8147.0	...
6453795	  759.4	  520.4	 8146.0	...
6453796	  760.2	  520.2	 8142.0	...
6453797	  760.7	  519.5	 8138.0	...
6453798	  761.2	  518.7	 8134.0	...
6453799	  760.8	  518.0	 8134.0	...
6453800	  760.7	  518.1	 8134.0	...
MSG	6453801 0000 _ Number On
6453801	  760.7	  518.5	 8136.0	...
6453802	  760.9	  518.8	 8137.0	...
6453803	  760.7	  519.0	 8137.0	...
6453804	  760.6	  519.0	 8137.0	...
6453805	  760.4	  519.0	 8136.0	...
6453806	  760.4	  518.9	 8137.0	...
6453807	  760.2	  518.7	 8138.0	...
6453808	  760.0	  518.6	 8139.0	...
6453809	  759.9	  518.8	 8139.0	...
6453810	  759.8	  519.3	 8137.0	...
6453811	  759.6	  519.8	 8136.0	...
6453812	  759.3	  519.9	 8135.0	...
6453813	  759.1	  519.8	 8133.0	...
6453814	  759.0	  519.8	 8130.0	...
6453815	  759.0	  519.7	 8129.0	...
6453816	  759.1	  519.7	 8129.0	...
6453817	  759.1	  519.7	 8128.0	...
6453818	  759.1	  519.3	 8127.0	...
6453819	  759.0	  519.0	 8130.0	...
6453820	  758.9	  519.3	 8134.0	...
6453821	  758.9	  520.0	 8138.0	...
6453822	  759.0	  520.6	 8141.0	...
6453823	  758.9	  520.5	 8148.0	...
6453824	  759.2	  520.3	 8153.0	...
6453825	  759.4	  520.3	 8157.0	...
6453826	  759.7	  521.0	 8155.0	...
6453827	  759.7	  521.7	 8154.0	...
6453828	  759.7	  522.5	 8154.0	...
6453829	  759.6	  522.6	 8155.0	...
6453830	  759.7	  522.6	 8153.0	...
6453831	  759.8	  522.5	 8150.0	...
6453832	  759.9	  522.5	 8153.0	...
6453833	  760.1	  522.6	 8159.0	...
6453834	  760.4	  523.0	 8166.0	...
6453835	  760.8	  523.3	 8166.0	...
6453836	  761.0	  523.4	 8165.0	...
6453837	  760.7	  523.4	 8164.0	...
6453838	  760.3	  523.8	 8167.0	...
6453839	  760.0	  524.3	 8170.0	...
6453840	  760.2	  523.7	 8169.0	...
6453841	  760.3	  522.8	 8165.0	...
6453842	  760.1	  522.2	 8162.0	...
6453843	  760.0	  522.7	 8163.0	...
6453844	  760.3	  523.0	 8157.0	...
6453845	  760.4	  523.0	 8151.0	...
6453846	  760.3	  523.1	 8151.0	...
6453847	  760.0	  523.1	 8158.0	...
6453848	  760.6	  522.3	 8163.0	...
6453849	  761.4	  521.4	 8160.0	...
6453850	  761.6	  520.6	 8157.0	...
6453851	  761.0	  520.2	 8156.0	...
6453852	  760.4	  519.9	 8154.0	...
6453853	  760.5	  519.5	 8152.0	...
6453854	  760.6	  519.6	 8151.0	...
6453855	  760.6	  520.1	 8150.0	...
6453856	  760.8	  520.9	 8150.0	...
6453857	  761.0	  521.6	 8149.0	...
6453858	  761.0	  522.0	 8148.0	...
6453859	  760.9	  522.0	 8152.0	...
6453860	  760.7	  522.1	 8157.0	...
6453861	  760.7	  522.2	 8159.0	...
6453862	  760.8	  522.3	 8157.0	...
6453863	  761.0	  523.3	 8153.0	...
6453864	  761.1	  524.2	 8152.0	...
6453865	  761.1	  525.1	 8152.0	...
6453866	  761.2	  525.2	 8153.0	...
6453867	  761.3	  524.0	 8153.0	...
6453868	  761.3	  522.8	 8154.0	...
6453869	  760.9	  521.8	 8159.0	...
6453870	  760.8	  522.0	 8165.0	...
6453871	  761.0	  522.2	 8165.0	...
6453872	  761.3	  521.8	 8159.0	...
6453873	  761.3	  521.6	 8154.0	...
6453874	  761.1	  521.3	 8153.0	...
6453875	  761.3	  521.2	 8153.0	...
6453876	  761.9	  521.1	 8154.0	...
6453877	  762.4	  521.0	 8154.0	...
6453878	  762.9	  521.0	 8151.0	...
6453879	  763.2	  520.8	 8148.0	...
6453880	  762.9	  520.7	 8144.0	...
6453881	  762.2	  520.1	 8142.0	...
6453882	  761.8	  519.6	 8140.0	...
6453883	  761.9	  518.9	 8139.0	...
6453884	  762.1	  518.5	 8139.0	...
6453885	  762.0	  518.1	 8139.0	...
6453886	  761.9	  518.2	 8139.0	...
6453887	  761.7	  518.6	 8147.0	...
6453888	  761.6	  518.8	 8155.0	...
6453889	  761.4	  518.8	 8159.0	...
6453890	  761.2	  518.7	 8155.0	...
6453891	  761.2	  519.0	 8154.0	...
6453892	  761.2	  519.2	 8157.0	...
6453893	  761.2	  519.0	 8161.0	...
6453894	  760.9	  518.6	 8161.0	...
6453895	  760.5	  518.8	 8161.0	...
6453896	  760.1	  519.3	 8161.0	...
6453897	  760.6	  519.2	 8162.0	...
6453898	  761.2	  518.9	 8164.0	...
6453899	  761.9	  518.5	 8165.0	...
6453900	  762.0	  518.8	 8166.0	...
6453901	  761.9	  518.8	 8166.0	...
6453902	  761.8	  518.9	 8169.0	...
6453903	  761.7	  518.2	 8173.0	...
6453904	  761.5	  517.5	 8177.0	...
6453905	  761.4	  517.7	 8178.0	...
6453906	  761.1	  518.7	 8179.0	...
6453907	  761.1	  519.6	 8180.0	...
6453908	  761.1	  519.3	 8182.0	...
6453909	  761.1	  519.1	 8187.0	...
6453910	  761.1	  519.4	 8188.0	...
6453911	  761.0	  519.7	 8189.0	...
6453912	  761.0	  520.0	 8186.0	...
6453913	  760.8	  519.8	 8188.0	...
6453914	  760.8	  519.8	 8189.0	...
6453915	  761.0	  520.0	 8191.0	...
6453916	  761.2	  520.2	 8187.0	...
6453917	  761.5	  519.9	 8184.0	...
6453918	  761.4	  519.4	 8183.0	...
6453919	  761.2	  519.4	 8184.0	...
6453920	  761.0	  519.8	 8182.0	...
6453921	  760.7	  520.2	 8179.0	...
6453922	  760.6	  520.0	 8175.0	...
6453923	  760.7	  519.8	 8175.0	...
6453924	  760.9	  519.6	 8176.0	...
6453925	  761.3	  519.7	 8177.0	...
6453926	  761.9	  519.7	 8174.0	...
6453927	  762.4	  519.6	 8171.0	...
6453928	  762.7	  519.3	 8167.0	...
6453929	  762.6	  519.0	 8166.0	...
6453930	  762.6	  519.2	 8164.0	...
6453931	  761.9	  519.4	 8168.0	...
6453932	  761.1	  519.6	 8174.0	...
6453933	  760.8	  519.7	 8180.0	...
6453934	  761.2	  520.0	 8178.0	...
6453935	  761.7	  520.2	 8172.0	...
6453936	  761.8	  519.4	 8166.0	...
6453937	  761.8	  518.4	 8162.0	...
6453938	  761.8	  517.4	 8162.0	...
6453939	  761.5	  517.5	 8162.0	...
6453940	  761.3	  517.6	 8163.0	...
6453941	  761.2	  518.1	 8164.0	...
6453942	  761.3	  518.5	 8166.0	...
6453943	  761.5	  519.0	 8169.0	...
6453944	  761.7	  519.1	 8170.0	...
6453945	  761.8	  519.2	 8170.0	...
6453946	  762.1	  519.4	 8169.0	...
6453947	  762.2	  519.7	 8170.0	...
6453948	  762.4	  520.0	 8170.0	...
6453949	  762.5	  519.1	 8165.0	...
6453950	  762.6	  518.2	 8160.0	...
6453951	  762.5	  517.3	 8155.0	...
6453952	  762.4	  517.6	 8154.0	...
6453953	  762.0	  518.1	 8154.0	...
6453954	  761.5	  518.7	 8163.0	...
6453955	  761.2	  519.0	 8172.0	...
6453956	  761.2	  519.3	 8178.0	...
6453957	  761.3	  519.6	 8175.0	...
6453958	  761.3	  519.9	 8171.0	...
6453959	  761.2	  519.6	 8169.0	...
6453960	  761.0	  519.1	 8172.0	...
6453961	  760.9	  518.6	 8177.0	...
6453962	  760.9	  518.4	 8181.0	...
6453963	  760.8	  518.1	 8183.0	...
6453964	  760.7	  517.9	 8185.0	...
6453965	  760.7	  517.9	 8187.0	...
6453966	  760.5	  517.9	 8185.0	...
6453967	  760.4	  517.9	 8183.0	...
6453968	  760.4	  517.9	 8181.0	...
6453969	  760.4	  517.9	 8180.0	...
6453970	  760.4	  517.9	 8179.0	...
6453971	  760.4	  518.0	 8178.0	...
6453972	  760.7	  518.1	 8177.0	...
6453973	  761.0	  518.4	 8175.0	...
6453974	  761.3	  518.6	 8177.0	...
6453975	  761.4	  519.4	 8182.0	...
6453976	  761.4	  519.8	 8186.0	...
6453977	  761.2	  520.3	 8186.0	...
6453978	  760.9	  520.1	 8183.0	...
6453979	  760.9	  520.2	 8179.0	...
6453980	  760.9	  520.1	 8181.0	...
6453981	  760.9	  519.9	 8187.0	...
6453982	  760.6	  519.8	 8192.0	...
6453983	  760.3	  519.5	 8191.0	...
6453984	  760.0	  519.3	 8190.0	...
6453985	  760.4	  519.8	 8186.0	...
6453986	  760.8	  520.5	 8183.0	...
6453987	  761.0	  521.2	 8183.0	...
6453988	  760.9	  521.2	 8186.0	...
6453989	  760.8	  521.0	 8191.0	...
6453990	  760.7	  520.7	 8192.0	...
6453991	  760.6	  520.4	 8194.0	...
6453992	  760.5	  521.1	 8194.0	...
6453993	  760.3	  522.0	 8195.0	...
6453994	  760.1	  522.8	 8198.0	...
6453995	  759.9	  522.8	 8201.0	...
6453996	  759.9	  522.6	 8202.0	...
6453997	  760.0	  521.3	 8202.0	...
6453998	  760.1	  520.1	 8204.0	...
6453999	  760.1	  519.1	 8206.0	...
6454000	  760.0	  519.2	 8202.0	...
6454001	  759.9	  519.2	 8195.0	...
6454002	  759.9	  519.0	 8190.0	...
6454003	  759.9	  518.7	 8193.0	...
6454004	  760.1	  519.1	 8195.0	...
6454005	  760.2	  519.7	 8198.0	...
6454006	  760.3	  520.4	 8202.0	...
6454007	  760.5	  520.4	 8206.0	...
6454008	  760.6	  520.4	 8206.0	...
6454009	  760.9	  520.3	 8203.0	...
6454010	  761.0	  520.3	 8195.0	...
6454011	  761.0	  520.2	 8189.0	...
6454012	  760.8	  520.2	 8188.0	...
6454013	  760.5	  520.0	 8191.0	...
6454014	  760.3	  519.3	 8194.0	...
6454015	  760.1	  518.6	 8196.0	...
6454016	  760.3	  518.4	 8198.0	...
6454017	  760.6	  518.6	 8199.0	...
6454018	  760.8	  518.8	 8198.0	...
6454019	  760.8	  519.0	 8197.0	...
6454020	  760.8	  519.1	 8197.0	...
6454021	  760.6	  519.1	 8197.0	...
6454022	  760.4	  519.3	 8205.0	...
6454023	  760.3	  519.6	 8213.0	...
6454024	  760.1	  520.2	 8214.0	...
6454025	  760.0	  520.6	 8207.0	...
6454026	  759.7	  520.7	 8201.0	...
6454027	  759.6	  520.4	 8203.0	...
6454028	  759.5	  519.5	 8204.0	...
6454029	  759.5	  518.7	 8204.0	...
6454030	  759.5	  518.0	 8205.0	...
6454031	  759.4	  518.2	 8204.0	...
6454032	  759.5	  518.4	 8202.0	...
6454033	  759.6	  518.7	 8200.0	...
6454034	  759.7	  519.5	 8199.0	...
6454035	  759.8	  520.1	 8201.0	...
6454036	  759.9	  520.5	 8203.0	...
6454037	  759.8	  520.3	 8204.0	...
6454038	  759.8	  520.1	 8205.0	...
6454039	  759.8	  520.0	 8207.0	...
6454040	  759.5	  519.9	 8210.0	...
6454041	  759.1	  519.8	 8213.0	...
6454042	  758.7	  519.8	 8213.0	...
6454043	  758.7	  519.4	 8209.0	...
6454044	  758.7	  519.0	 8206.0	...
6454045	  758.8	  518.6	 8206.0	...
6454046	  758.6	  518.8	 8206.0	...
6454047	  758.2	  519.1	 8207.0	...
6454048	  758.3	  519.2	 8210.0	...
6454049	  758.7	  518.8	 8213.0	...
6454050	  759.2	  518.3	 8216.0	...
6454051	  759.2	  518.4	 8216.0	...
6454052	  759.3	  518.8	 8218.0	...
6454053	  759.3	  518.5	 8220.0	...
6454054	  759.2	  517.8	 8216.0	...
6454055	  759.4	  517.1	 8204.0	...
6454056	  759.8	  517.3	 8193.0	...
6454057	  760.1	  517.5	 8188.0	...
6454058	  759.8	  517.6	 8189.0	...
6454059	  759.6	  517.5	 8190.0	...
6454060	  759.3	  516.7	 8190.0	...
6454061	  759.2	  516.0	 8191.0	...
6454062	  759.2	  515.4	 8194.0	...
6454063	  759.3	  516.1	 8196.0	...
6454064	  759.4	  516.8	 8197.0	...
6454065	  759.3	  517.3	 8203.0	...
6454066	  759.1	  517.2	 8210.0	...
6454067	  759.0	  517.2	 8217.0	...
6454068	  759.1	  517.2	 8216.0	...
6454069	  759.2	  517.1	 8210.0	...
6454070	  759.3	  516.7	 8205.0	...
6454071	  759.4	  516.3	 8202.0	...
6454072	  759.3	  515.9	 8206.0	...
6454073	  759.4	  515.8	 8209.0	...
6454074	  759.5	  515.7	 8206.0	...
6454075	  759.6	  515.7	 8201.0	...
6454076	  759.8	  516.0	 8196.0	...
6454077	  760.0	  516.4	 8197.0	...
6454078	  760.0	  516.7	 8197.0	...
6454079	  759.8	  516.8	 8197.0	...
6454080	  759.5	  516.7	 8197.0	...
6454081	  759.3	  516.5	 8197.0	...
6454082	  759.4	  516.3	 8195.0	...
6454083	  759.7	  516.2	 8194.0	...
6454084	  759.9	  516.1	 8192.0	...
6454085	  760.0	  516.0	 8194.0	...
6454086	  759.4	  516.3	 8194.0	...
6454087	  758.9	  516.5	 8194.0	...
6454088	  758.2	  516.0	 8193.0	...
6454089	  758.1	  515.4	 8193.0	...
6454090	  757.9	  515.0	 8199.0	...
6454091	  757.7	  515.2	 8206.0	...
6454092	  758.4	  515.3	 8213.0	...
6454093	  759.1	  515.0	 8214.0	...
6454094	  759.8	  514.8	 8207.0	...
6454095	  759.8	  514.8	 8200.0	...
6454096	  759.4	  514.9	 8197.0	...
6454097	  759.0	  515.3	 8202.0	...
6454098	  758.8	  515.7	 8206.0	...
6454099	  759.3	  516.5	 8205.0	...
6454100	  759.7	  517.0	 8204.0	...
6454101	  760.0	  516.9	 8203.0	...
6454102	  759.9	  516.4	 8197.0	...
6454103	  759.6	  516.0	 8192.0	...
6454104	  759.2	  516.1	 8188.0	...
MSG	6454105 0000 _ Number Off
6454105	  758.8	  516.3	 8190.0	...
6454106	  758.7	  516.2	 8193.0	...
6454107	  758.7	  516.1	 8195.0	...
6454108	  758.7	  515.7	 8198.0	...
6454109	  758.6	  515.4	 8200.0	...
6454110	  758.6	  514.9	 8201.0	...
6454111	  758.5	  514.6	 8200.0	...
6454112	  758.5	  514.3	 8198.0	...
6454113	  758.5	  514.5	 8195.0	...
6454114	  759.0	  514.8	 8194.0	...
6454115	  759.6	  515.3	 8194.0	...
6454116	  760.4	  515.5	 8189.0	...
6454117	  760.6	  515.8	 8184.0	...
6454118	  760.4	  516.1	 8186.0	...
6454119	  760.1	  516.4	 8194.0	...
6454120	  759.8	  516.8	 8203.0	...
6454121	  759.8	  517.1	 8204.0	...
6454122	  759.6	  516.9	 8203.0	...
6454123	  759.3	  516.3	 8196.0	...
6454124	  759.1	  515.3	 8188.0	...
6454125	  759.1	  514.6	 8181.0	...
6454126	  759.1	  514.2	 8180.0	...
6454127	  759.1	  514.0	 8185.0	...
6454128	  759.4	  513.7	 8191.0	...
6454129	  759.7	  513.6	 8194.0	...
6454130	  759.8	  513.5	 8190.0	...
6454131	  759.6	  513.6	 8187.0	...
6454132	  759.3	  513.6	 8187.0	...
6454133	  759.1	  513.3	 8190.0	...
6454134	  759.4	  512.8	 8192.0	...
6454135	  760.1	  512.2	 8194.0	...
6454136	  760.8	  511.9	 8193.0	...
6454137	  761.0	  512.1	 8192.0	...
6454138	  760.6	  512.5	 8192.0	...
6454139	  760.0	  512.9	 8192.0	...
6454140	  759.5	  514.0	 8193.0	...
6454141	  759.2	  515.1	 8194.0	...
6454142	  759.1	  515.6	 8195.0	...
6454143	  759.0	  515.0	 8195.0	...
6454144	  759.0	  514.3	 8196.0	...
6454145	  759.1	  514.1	 8197.0	...
6454146	  759.2	  514.3	 8198.0	...
6454147	  759.5	  514.4	 8198.0	...
6454148	  759.6	  514.4	 8199.0	...
6454149	  759.7	  514.1	 8199.0	...
6454150	  759.5	  513.9	 8199.0	...
6454151	  759.2	  513.6	 8197.0	...
6454152	  759.1	  513.5	 8197.0	...
6454153	  759.0	  513.6	 8197.0	...
6454154	  758.9	  513.2	 8198.0	...
6454155	  758.8	  512.7	 8197.0	...
6454156	  758.7	  512.1	 8199.0	...
6454157	  758.7	  512.0	 8200.0	...
6454158	  758.6	  511.8	 8199.0	...
6454159	  758.6	  511.9	 8196.0	...
6454160	  758.7	  512.4	 8193.0	...
6454161	  758.9	  512.8	 8192.0	...
6454162	  759.1	  513.2	 8191.0	...
6454163	  759.3	  512.9	 8189.0	...
6454164	  759.4	  512.6	 8187.0	...
6454165	  759.6	  512.6	 8186.0	...
6454166	  759.8	  512.6	 8187.0	...
6454167	  760.0	  512.6	 8190.0	...
6454168	  760.4	  512.4	 8193.0	...
6454169	  760.6	  512.1	 8191.0	...
6454170	  760.8	  511.9	 8186.0	...
6454171	  760.8	  511.9	 8182.0	...
6454172	  760.3	  511.8	 8181.0	...
6454173	  759.6	  511.4	 8184.0	...
6454174	  758.9	  511.0	 8190.0	...
6454175	  758.7	  510.9	 8197.0	...
6454176	  758.7	  511.0	 8201.0	...
6454177	  758.9	  511.0	 8201.0	...
6454178	  759.0	  511.0	 8195.0	...
6454179	  758.6	  511.1	 8188.0	...
6454180	  758.2	  511.3	 8183.0	...
6454181	  757.7	  511.5	 8185.0	...
6454182	  757.7	  511.4	 8186.0	...
6454183	  757.7	  511.4	 8186.0	...
6454184	  757.7	  511.4	 8188.0	...
6454185	  757.9	  511.4	 8190.0	...
6454186	  758.2	  511.5	 8192.0	...
6454187	  758.5	  511.6	 8194.0	...
6454188	  758.5	  511.8	 8197.0	...
6454189	  758.4	  511.9	 8201.0	...
6454190	  758.8	  511.7	 8193.0	...
6454191	  759.3	  511.4	 8183.0	...
6454192	  759.6	  511.2	 8178.0	...
6454193	  759.6	  511.3	 8184.0	...
6454194	  759.5	  511.6	 8189.0	...
6454195	  759.7	  511.9	 8191.0	...
6454196	  759.5	  512.0	 8193.0	...
6454197	  759.3	  511.9	 8195.0	...
6454198	  759.1	  512.3	 8197.0	...
6454199	  758.9	  512.8	 8199.0	...
6454200	  758.9	  513.3	 8202.0	...
6454201	  758.9	  513.4	 8198.0	...
6454202	  758.8	  513.7	 8194.0	...
6454203	  758.7	  514.0	 8191.0	...
6454204	  758.7	  513.7	 8191.0	...
6454205	  758.8	  513.1	 8192.0	...
6454206	  758.9	  512.5	 8193.0	...
6454207	  758.8	  512.5	 8196.0	...
6454208	  758.8	  512.5	 8197.0	...
6454209	  758.9	  512.4	 8196.0	...
6454210	  758.9	  512.0	 8195.0	...
6454211	  759.0	  511.7	 8198.0	...
6454212	  759.0	  512.3	 8203.0	...
6454213	  759.2	  512.7	 8203.0	...
6454214	  759.4	  513.1	 8198.0	...
6454215	  759.6	  512.6	 8193.0	...
6454216	  759.4	  512.4	 8193.0	...
6454217	  759.4	  512.1	 8193.0	...
6454218	  759.4	  512.0	 8192.0	...
6454219	  759.5	  512.0	 8191.0	...
6454220	  759.5	  512.0	 8191.0	...
6454221	  759.4	  511.9	 8190.0	...
6454222	  759.2	  511.9	 8189.0	...
6454223	  759.1	  511.9	 8189.0	...
6454224	  759.1	  511.9	 8188.0	...
6454225	  759.1	  512.4	 8187.0	...
6454226	  759.0	  512.9	 8193.0	...
6454227	  758.8	  513.5	 8200.0	...
6454228	  758.7	  513.6	 8207.0	...
6454229	  758.3	  513.6	 8207.0	...
6454230	  758.0	  513.4	 8202.0	...
6454231	  757.4	  513.3	 8196.0	...
6454232	  757.1	  513.2	 8192.0	...
6454233	  756.8	  513.1	 8196.0	...
6454234	  756.6	  513.1	 8203.0	...
6454235	  756.7	  513.1	 8208.0	...
6454236	  756.7	  513.0	 8207.0	...
6454237	  756.9	  512.9	 8203.0	...
6454238	  757.0	  512.8	 8202.0	...
6454239	  757.2	  512.8	 8206.0	...
6454240	  757.4	  512.7	 8209.0	...
6454241	  757.6	  512.7	 8208.0	...
6454242	  757.7	  512.7	 8203.0	...
6454243	  757.7	  512.6	 8198.0	...
6454244	  757.6	  512.4	 8194.0	...
6454245	  757.5	  512.2	 8192.0	...
6454246	  757.5	  512.0	 8191.0	...
6454247	  757.4	  512.0	 8195.0	...
6454248	  757.4	  512.0	 8199.0	...
6454249	  757.5	  512.6	 8201.0	...
6454250	  757.6	  513.3	 8198.0	...
6454251	  757.7	  513.8	 8196.0	...
6454252	  757.7	  513.3	 8194.0	...
6454253	  757.7	  512.4	 8192.0	...
6454254	  757.7	  511.6	 8189.0	...
6454255	  757.7	  511.1	 8188.0	...
6454256	  757.6	  511.2	 8189.0	...
6454257	  757.4	  511.2	 8192.0	...
6454258	  757.4	  511.2	 8195.0	...
6454259	  757.6	  511.1	 8192.0	...
6454260	  757.7	  511.0	 8189.0	...
6454261	  757.8	  511.1	 8187.0	...
6454262	  757.9	  511.4	 8189.0	...
6454263	  758.1	  511.6	 8192.0	...
6454264	  758.1	  511.7	 8192.0	...
6454265	  757.9	  510.8	 8187.0	...
6454266	  757.7	  510.1	 8182.0	...
6454267	  757.4	  509.7	 8177.0	...
6454268	  757.2	  510.3	 8184.0	...
6454269	  757.1	  510.5	 8191.0	...
6454270	  757.1	  510.6	 8198.0	...
6454271	  757.0	  510.7	 8197.0	...
6454272	  756.8	  510.9	 8196.0	...
6454273	  756.6	  511.2	 8196.0	...
6454274	  756.8	  510.8	 8198.0	...
6454275	  757.1	  510.3	 8200.0	...
6454276	  757.5	  510.3	 8201.0	...
6454277	  757.5	  510.9	 8201.0	...
6454278	  757.3	  511.6	 8200.0	...
6454279	  757.0	  512.4	 8203.0	...
6454280	  756.9	  513.0	 8205.0	...
6454281	  756.9	  513.5	 8209.0	...
6454282	  757.0	  513.0	 8209.0	...
6454283	  757.0	  512.2	 8209.0	...
6454284	  757.1	  511.4	 8204.0	...
6454285	  757.2	  511.3	 8200.0	...
6454286	  757.3	  510.9	 8197.0	...
6454287	  757.5	  510.4	 8199.0	...
6454288	  757.7	  510.1	 8192.0	...
6454289	  757.9	  510.3	 8184.0	...
6454290	  758.0	  510.7	 8178.0	...
6454291	  757.9	  511.2	 8179.0	...
6454292	  757.9	  511.7	 8180.0	...
6454293	  757.7	  511.3	 8181.0	...
6454294	  757.5	  510.8	 8183.0	...
6454295	  757.3	  511.0	 8184.0	...
6454296	  757.2	  511.6	 8185.0	...
6454297	  757.5	  512.0	 8185.0	...
6454298	  757.7	  511.8	 8185.0	...
6454299	  757.8	  510.6	 8182.0	...
6454300	  757.7	  509.6	 8178.0	...
6454301	  757.3	  509.2	 8175.0	...
6454302	  756.9	  509.6	 8174.0	...
6454303	  756.5	  509.9	 8172.0	...
6454304	  756.4	  509.5	 8174.0	...
6454305	  756.6	  509.2	 8177.0	...
6454306	  756.7	  508.7	 8180.0	...
6454307	  756.7	  508.4	 8179.0	...
6454308	  756.6	  508.4	 8179.0	...
6454309	  756.6	  508.8	 8178.0	...
6454310	  756.7	  509.4	 8179.0	...
6454311	  756.9	  509.6	 8179.0	...
6454312	  757.5	  509.7	 8176.0	...
6454313	  758.0	  509.8	 8172.0	...
MSG	6454314 0000 _ Number On
6454314	  758.5	  509.9	 8171.0	...
6454315	  758.2	  510.1	 8176.0	...
6454316	  758.0	  510.4	 8180.0	...
6454317	  757.8	  510.7	 8181.0	...
6454318	  757.8	  510.5	 8180.0	...
6454319	  757.7	  510.1	 8180.0	...
6454320	  757.4	  510.0	 8180.0	...
6454321	  756.3	  510.7	 8180.0	...
6454322	  755.1	  511.5	 8179.0	...
6454323	  754.0	  511.4	 8179.0	...
6454324	  753.6	  511.1	 8179.0	...
6454325	  751.6	  511.0	 8180.0	...
6454326	  749.6	  510.2	 8182.0	...
6454327	  747.5	  509.4	 8184.0	...
6454328	  745.4	  508.3	 8184.0	...
6454329	  743.5	  508.3	 8182.0	...
6454330	  741.8	  508.2	 8180.0	...
6454331	  741.6	  508.5	 8177.0	...
6454332	  741.4	  508.8	 8177.0	...
6454333	  741.5	  509.1	 8178.0	...
6454334	  741.8	  509.1	 8180.0	...
6454335	  743.0	  509.0	 8182.0	...
6454336	  743.9	  509.3	 8183.0	...
6454337	  744.8	  509.7	 8187.0	...
6454338	  746.1	  510.7	 8190.0	...
6454339	  747.3	  511.2	 8192.0	...
6454340	  748.7	  511.0	 8191.0	...
6454341	  748.8	  510.4	 8191.0	...
6454342	  749.2	  509.8	 8192.0	...
6454343	  749.4	  509.9	 8191.0	...
6454344	  749.3	  510.1	 8189.0	...
6454345	  748.7	  509.1	 8189.0	...
6454346	  748.1	  508.1	 8190.0	...
6454347	  747.7	  507.2	 8192.0	...
6454348	  747.7	  507.3	 8193.0	...
6454349	  747.6	  507.3	 8193.0	...
6454350	  747.6	  507.3	 8190.0	...
6454351	  747.5	  507.4	 8188.0	...
6454352	  747.3	  507.5	 8186.0	...
6454353	  747.1	  508.4	 8185.0	...
6454354	  747.0	  509.2	 8185.0	...
6454355	  747.0	  509.9	 8189.0	...
6454356	  746.9	  509.9	 8194.0	...
6454357	  746.9	  509.9	 8196.0	...
6454358	  746.9	  509.9	 8190.0	...
6454359	  747.2	  509.7	 8184.0	...
6454360	  747.5	  509.6	 8182.0	...
6454361	  747.9	  509.5	 8180.0	...
6454362	  747.9	  508.8	 8178.0	...
6454363	  747.8	  508.1	 8177.0	...
6454364	  747.9	  507.6	 8182.0	...
6454365	  748.0	  507.9	 8186.0	...
6454366	  747.7	  508.3	 8182.0	...
6454367	  747.2	  508.7	 8175.0	...
6454368	  746.7	  508.8	 8181.0	...
6454369	  746.6	  509.0	 8194.0	...
6454370	  746.5	  509.4	 8206.0	...
6454371	  746.4	  510.0	 8206.0	...
6454372	  746.5	  510.3	 8204.0	...
6454373	  746.6	  510.0	 8202.0	...
6454374	  746.5	  509.6	 8200.0	...
6454375	  746.3	  509.5	 8195.0	...
6454376	  746.0	  509.9	 8190.0	...
6454377	  746.3	  509.9	 8184.0	...
6454378	  746.6	  509.7	 8183.0	...
6454379	  746.4	  509.3	 8185.0	...
6454380	  745.9	  509.3	 8189.0	...
6454381	  745.6	  509.8	 8194.0	...
6454382	  745.7	  510.4	 8196.0	...
6454383	  745.8	  511.1	 8196.0	...
6454384	  746.1	  511.1	 8193.0	...
6454385	  746.5	  511.0	 8190.0	...
6454386	  746.9	  510.7	 8188.0	...
6454387	  747.1	  510.3	 8188.0	...
6454388	  747.2	  510.2	 8184.0	...
6454389	  747.3	  510.4	 8180.0	...
6454390	  747.3	  510.8	 8178.0	...
6454391	  747.2	  511.2	 8181.0	...
6454392	  746.7	  510.9	 8185.0	...
6454393	  746.2	  510.6	 8189.0	...
6454394	  746.0	  510.4	 8190.0	...
6454395	  746.2	  510.8	 8189.0	...
6454396	  746.7	  511.1	 8187.0	...
6454397	  746.9	  511.5	 8186.0	...
6454398	  747.1	  511.6	 8187.0	...
6454399	  746.9	  511.2	 8189.0	...
6454400	  747.0	  510.9	 8190.0	...
6454401	  747.1	  510.5	 8190.0	...
6454402	  746.8	  510.7	 8191.0	...
6454403	  746.2	  510.7	 8194.0	...
6454404	  745.6	  510.7	 8196.0	...
6454405	  745.6	  510.9	 8196.0	...
6454406	  745.9	  511.0	 8195.0	...
6454407	  746.2	  511.2	 8194.0	...
6454408	  746.4	  511.2	 8194.0	...
6454409	  746.3	  511.2	 8194.0	...
6454410	  746.1	  511.3	 8193.0	...
6454411	  746.2	  511.3	 8191.0	...
6454412	  746.1	  511.2	 8189.0	...
6454413	  746.0	  510.9	 8188.0	...
6454414	  746.2	  510.5	 8187.0	...
6454415	  746.3	  509.9	 8183.0	...
6454416	  746.3	  509.6	 8180.0	...
6454417	  746.1	  509.7	 8183.0	...
6454418	  745.9	  510.0	 8187.0	...
6454419	  745.9	  510.0	 8192.0	...
6454420	  745.8	  509.4	 8193.0	...
6454421	  745.8	  508.8	 8193.0	...
6454422	  745.7	  508.5	 8194.0	...
6454423	  745.7	  508.6	 8194.0	...
6454424	  745.7	  508.7	 8194.0	...
6454425	  745.8	  508.9	 8194.0	...
6454426	  745.9	  509.2	 8195.0	...
6454427	  746.0	  509.6	 8195.0	...
6454428	  745.7	  509.7	 8197.0	...
6454429	  745.4	  509.7	 8198.0	...
6454430	  745.2	  509.7	 8199.0	...
6454431	  745.3	  509.8	 8198.0	...
6454432	  745.6	  509.7	 8197.0	...
6454433	  745.9	  509.6	 8196.0	...
6454434	  746.2	  510.3	 8195.0	...
6454435	  746.3	  511.0	 8196.0	...
6454436	  746.0	  511.7	 8200.0	...
6454437	  745.7	  511.6	 8205.0	...
6454438	  745.4	  511.5	 8206.0	...
6454439	  745.5	  511.4	 8203.0	...
6454440	  745.5	  511.8	 8198.0	...
6454441	  745.4	  512.1	 8197.0	...
6454442	  745.2	  512.4	 8193.0	...
6454443	  745.5	  511.3	 8191.0	...
6454444	  745.9	  510.2	 8188.0	...
6454445	  746.1	  509.2	 8188.0	...
6454446	  746.0	  509.6	 8189.0	...
6454447	  745.9	  510.0	 8192.0	...
6454448	  745.9	  509.6	 8194.0	...
6454449	  745.7	  508.7	 8195.0	...
6454450	  745.6	  508.4	 8196.0	...
6454451	  745.6	  509.9	 8191.0	...
6454452	  746.4	  511.2	 8186.0	...
6454453	  747.0	  510.9	 8179.0	...
6454454	  747.5	  509.7	 8177.0	...
6454455	  747.5	  509.2	 8180.0	...
6454456	  747.4	  509.9	 8184.0	...
6454457	  747.5	  510.6	 8188.0	...
6454458	  747.6	  510.5	 8186.0	...
6454459	  747.7	  510.3	 8183.0	...
6454460	  747.1	  510.3	 8180.0	...
6454461	  746.7	  510.4	 8181.0	...
6454462	  746.2	  510.5	 8184.0	...
6454463	  746.2	  510.8	 8188.0	...
6454464	  746.2	  511.0	 8188.0	...
6454465	  746.2	  510.2	 8187.0	...
6454466	  746.1	  509.2	 8185.0	...
6454467	  746.0	  508.6	 8183.0	...
6454468	  745.7	  509.0	 8184.0	...
6454469	  745.5	  509.5	 8185.0	...
6454470	  745.3	  509.7	 8187.0	...
6454471	  745.3	  509.8	 8189.0	...
6454472	  745.7	  510.1	 8191.0	...
6454473	  746.0	  510.2	 8191.0	...
6454474	  746.0	  509.8	 8189.0	...
6454475	  745.9	  509.3	 8186.0	...
6454476	  745.8	  508.8	 8186.0	...
6454477	  746.2	  508.8	 8187.0	...
6454478	  746.6	  509.2	 8188.0	...
6454479	  746.9	  509.7	 8185.0	...
6454480	  747.1	  510.2	 8181.0	...
6454481	  747.1	  510.3	 8178.0	...
6454482	  747.0	  510.6	 8177.0	...
6454483	  747.0	  510.8	 8177.0	...
6454484	  747.5	  511.0	 8177.0	...
6454485	  748.1	  511.0	 8178.0	...
6454486	  748.9	  510.8	 8181.0	...
6454487	  749.9	  509.7	 8187.0	...
6454488	  751.6	  507.8	 8194.0	...
6454489	  752.9	  505.9	 8201.0	...
6454490	  754.1	  505.6	 8204.0	...
6454491	  755.3	  505.8	 8202.0	...
6454492	  757.3	  505.9	 8199.0	...
6454493	  759.0	  505.5	 8195.0	...
6454494	  760.8	  505.7	 8195.0	...
6454495	  761.9	  506.1	 8191.0	...
6454496	  763.1	  506.5	 8188.0	...
6454497	  763.4	  506.5	 8184.0	...
6454498	  763.6	  506.7	 8184.0	...
6454499	  763.1	  507.1	 8183.0	...
6454500	  762.5	  507.5	 8182.0	...
6454501	  760.9	  508.1	 8186.0	...
6454502	  759.9	  508.6	 8190.0	...
6454503	  758.2	  509.3	 8196.0	...
6454504	  757.3	  509.8	 8197.0	...
6454505	  756.1	  510.1	 8198.0	...
6454506	  755.3	  510.0	 8197.0	...
6454507	  754.8	  509.6	 8197.0	...
6454508	  754.4	  508.7	 8198.0	...
6454509	  754.0	  508.0	 8199.0	...
6454510	  753.5	  508.6	 8202.0	...
6454511	  753.0	  509.7	 8205.0	...
6454512	  753.5	  510.1	 8205.0	...
6454513	  753.9	  509.3	 8203.0	...
6454514	  753.9	  508.5	 8202.0	...
6454515	  753.7	  508.8	 8204.0	...
6454516	  753.8	  509.1	 8203.0	...
6454517	  754.6	  509.3	 8196.0	...
6454518	  755.3	  509.2	 8190.0	...
6454519	  755.6	  509.1	 8186.0	...
6454520	  755.6	  509.0	 8185.0	...
6454521	  755.7	  509.1	 8186.0	...
6454522	  755.8	  509.3	 8187.0	...
6454523	  756.0	  509.6	 8193.0	...
6454524	  756.2	  509.9	 8201.0	...
6454525	  756.4	  510.0	 8208.0	...
6454526	  756.5	  509.9	 8211.0	...
6454527	  756.5	  509.7	 8210.0	...
6454528	  756.5	  509.5	 8208.0	...
6454529	  756.5	  509.6	 8205.0	...
6454530	  756.5	  509.6	 8203.0	...
6454531	  756.5	  509.5	 8202.0	...
6454532	  756.4	  509.4	 8202.0	...
6454533	  756.4	  509.4	 8202.0	...
6454534	  756.4	  509.3	 8203.0	...
6454535	  756.5	  509.3	 8203.0	...
6454536	  756.9	  509.3	 8203.0	...
6454537	  757.4	  509.6	 8202.0	...
6454538	  757.8	  509.8	 8203.0	...
6454539	  757.7	  510.1	 8202.0	...
6454540	  757.5	  510.0	 8199.0	...
6454541	  757.7	  511.2	 8200.0	...
6454542	  757.9	  512.5	 8203.0	...
6454543	  757.9	  513.0	 8207.0	...
6454544	  757.9	  512.2	 8208.0	...
6454545	  757.9	  511.1	 8199.0	...
6454546	  758.0	  510.8	 8190.0	...
6454547	  757.9	  510.5	 8185.0	...
6454548	  757.9	  510.6	 8187.0	...
6454549	  757.9	  510.6	 8189.0	...
6454550	  757.8	  510.1	 8187.0	...
6454551	  757.6	  509.4	 8187.0	...
6454552	  757.5	  509.3	 8187.0	...
6454553	  757.5	  509.7	 8186.0	...
6454554	  757.5	  510.1	 8186.0	...
6454555	  757.9	  509.8	 8187.0	...
6454556	  758.2	  508.8	 8189.0	...
6454557	  758.5	  507.8	 8191.0	...
6454558	  758.5	  507.1	 8192.0	...
6454559	  758.5	  507.0	 8193.0	...
6454560	  758.6	  507.6	 8193.0	...
6454561	  758.7	  508.3	 8193.0	...
6454562	  758.7	  508.9	 8194.0	...
6454563	  758.6	  508.6	 8196.0	...
6454564	  758.8	  507.9	 8196.0	...
6454565	  759.0	  507.3	 8194.0	...
6454566	  759.3	  507.3	 8194.0	...
6454567	  759.2	  507.7	 8196.0	...
6454568	  759.2	  508.1	 8195.0	...
6454569	  759.3	  508.2	 8193.0	...
6454570	  759.5	  508.2	 8193.0	...
6454571	  759.6	  508.3	 8194.0	...
6454572	  759.4	  508.1	 8193.0	...
6454573	  759.2	  507.7	 8189.0	...
6454574	  759.2	  507.4	 8184.0	...
6454575	  758.8	  507.6	 8186.0	...
6454576	  758.4	  508.0	 8191.0	...
6454577	  758.1	  508.3	 8195.0	...
6454578	  758.1	  508.3	 8194.0	...
6454579	  758.1	  508.4	 8193.0	...
6454580	  758.0	  508.6	 8193.0	...
6454581	  757.8	  508.3	 8193.0	...
6454582	  757.7	  507.7	 8194.0	...
6454583	  757.7	  507.1	 8195.0	...
6454584	  757.8	  506.9	 8195.0	...
6454585	  758.0	  507.4	 8195.0	...
6454586	  758.0	  507.8	 8193.0	...
6454587	  758.0	  508.2	 8190.0	...
6454588	  758.0	  507.7	 8189.0	...
6454589	  758.0	  507.3	 8191.0	...
6454590	  758.1	  506.9	 8194.0	...
6454591	  758.2	  507.0	 8196.0	...
6454592	  758.2	  507.2	 8197.0	...
6454593	  758.1	  507.4	 8193.0	...
6454594	  758.0	  507.5	 8189.0	...
6454595	  757.9	  507.4	 8184.0	...
6454596	  757.4	  507.6	 8189.0	...
6454597	  756.9	  507.8	 8194.0	...
6454598	  756.4	  507.7	 8200.0	...
6454599	  756.4	  507.4	 8202.0	...
6454600	  756.4	  507.4	 8205.0	...
6454601	  756.5	  507.8	 8206.0	...
6454602	  756.4	  508.8	 8206.0	...
6454603	  756.2	  509.6	 8207.0	...
6454604	  755.9	  510.0	 8203.0	...
6454605	  755.7	  509.8	 8199.0	...
6454606	  755.4	  509.7	 8197.0	...
6454607	  755.2	  509.7	 8200.0	...
6454608	  755.1	  509.7	 8201.0	...
6454609	  755.1	  510.3	 8200.0	...
6454610	  755.1	  510.9	 8203.0	...
6454611	  755.4	  511.0	 8206.0	...
6454612	  755.6	  510.5	 8204.0	...
6454613	  755.3	  510.2	 8199.0	...
6454614	  755.0	  510.4	 8195.0	...
6454615	  754.6	  510.7	 8196.0	...
6454616	  754.7	  510.7	 8196.0	...
6454617	  755.0	  510.8	 8194.0	...
6454618	  755.3	  510.8	 8193.0	...
MSG	6454619 0000 _ Number Off
6454619	  755.7	  510.8	 8192.0	...
6454620	  755.7	  510.8	 8191.0	...
6454621	  755.8	  510.8	 8190.0	...
6454622	  755.7	  510.9	 8187.0	...
6454623	  755.6	  511.3	 8184.0	...
6454624	  755.3	  511.6	 8182.0	...
6454625	  755.1	  511.8	 8184.0	...
6454626	  754.9	  512.0	 8184.0	...
6454627	  754.9	  512.1	 8185.0	...
6454628	  755.0	  512.4	 8185.0	...
6454629	  755.3	  512.7	 8192.0	...
6454630	  755.4	  512.1	 8199.0	...
6454631	  755.2	  511.3	 8199.0	...
6454632	  754.8	  510.6	 8192.0	...
6454633	  754.5	  510.7	 8188.0	...
6454634	  754.4	  511.1	 8192.0	...
6454635	  754.4	  511.3	 8195.0	...
6454636	  754.2	  511.5	 8195.0	...
6454637	  754.0	  511.6	 8195.0	...
6454638	  753.8	  511.4	 8195.0	...
6454639	  753.8	  511.2	 8194.0	...
6454640	  754.4	  511.0	 8192.0	...
6454641	  755.0	  511.1	 8190.0	...
6454642	  755.3	  511.5	 8188.0	...
6454643	  755.0	  512.0	 8187.0	...
6454644	  754.6	  512.0	 8186.0	...
6454645	  754.6	  511.7	 8185.0	...
6454646	  754.6	  512.5	 8185.0	...
6454647	  754.6	  513.7	 8185.0	...
6454648	  754.5	  514.3	 8185.0	...
6454649	  754.4	  513.8	 8186.0	...
6454650	  754.3	  513.3	 8187.0	...
6454651	  754.5	  513.3	 8190.0	...
6454652	  754.6	  513.0	 8193.0	...
6454653	  754.8	  512.6	 8188.0	...
6454654	  755.0	  512.3	 8184.0	...
6454655	  755.2	  512.3	 8180.0	...
6454656	  755.2	  512.2	 8182.0	...
6454657	  755.3	  512.3	 8181.0	...
6454658	  755.3	  512.4	 8176.0	...
6454659	  755.3	  512.6	 8173.0	...
6454660	  755.4	  512.8	 8172.0	...
6454661	  755.4	  512.8	 8175.0	...
6454662	  755.4	  512.4	 8174.0	...
6454663	  755.3	  512.0	 8173.0	...
6454664	  755.2	  511.5	 8172.0	...
6454665	  755.1	  511.5	 8169.0	...
6454666	  755.2	  511.5	 8165.0	...
6454667	  755.2	  511.1	 8171.0	...
6454668	  755.2	  510.6	 8180.0	...
6454669	  754.8	  510.5	 8185.0	...
6454670	  754.5	  510.8	 8181.0	...
6454671	  754.3	  511.0	 8176.0	...
6454672	  754.5	  511.1	 8177.0	...
6454673	  754.8	  511.3	 8178.0	...
6454674	  754.9	  511.6	 8180.0	...
6454675	  755.1	  511.7	 8179.0	...
6454676	  755.3	  511.2	 8177.0	...
6454677	  755.4	  510.7	 8176.0	...
6454678	  755.4	  510.2	 8170.0	...
6454679	  755.5	  510.1	 8165.0	...
6454680	  755.3	  510.1	 8160.0	...
6454681	  755.2	  510.4	 8162.0	...
6454682	  755.2	  510.7	 8164.0	...
6454683	  755.4	  511.0	 8166.0	...
6454684	  755.5	  510.9	 8169.0	...
6454685	  755.4	  510.8	 8170.0	...
6454686	  755.6	  510.8	 8171.0	...
6454687	  756.1	  510.7	 8172.0	...
6454688	  756.6	  509.8	 8174.0	...
6454689	  756.4	  509.1	 8174.0	...
6454690	  755.8	  508.3	 8173.0	...
6454691	  755.5	  508.5	 8170.0	...
6454692	  755.6	  508.6	 8167.0	...
6454693	  755.8	  508.6	 8166.0	...
6454694	  755.9	  508.7	 8162.0	...
6454695	  756.0	  508.7	 8158.0	...
6454696	  756.1	  508.7	 8153.0	...
6454697	  756.2	  508.7	 8152.0	...
6454698	  756.3	  508.7	 8151.0	...
6454699	  756.3	  508.7	 8151.0	...
6454700	  756.2	  508.8	 8149.0	...
6454701	  756.1	  508.9	 8147.0	...
6454702	  756.1	  508.9	 8144.0	...
6454703	  756.1	  509.0	 8143.0	...
6454704	  756.2	  509.0	 8142.0	...
6454705	  756.2	  509.5	 8142.0	...
6454706	  756.3	  510.1	 8141.0	...
6454707	  756.3	  510.7	 8140.0	...
6454708	  756.4	  510.8	 8139.0	...
6454709	  756.4	  510.1	 8134.0	...
6454710	  756.3	  509.3	 8130.0	...
6454711	  755.9	  509.2	 8131.0	...
6454712	  755.6	  509.8	 8135.0	...
6454713	  755.4	  510.5	 8135.0	...
6454714	  756.0	  509.8	 8132.0	...
6454715	  756.5	  509.0	 8127.0	...
6454716	  757.1	  508.3	 8126.0	...
6454717	  756.9	  508.2	 8123.0	...
6454718	  756.7	  508.2	 8122.0	...
6454719	  756.4	  508.4	 8123.0	...
6454720	  756.5	  509.1	 8126.0	...
6454721	  756.5	  509.6	 8130.0	...
6454722	  756.5	  509.7	 8133.0	...
6454723	  756.5	  509.6	 8136.0	...
6454724	  756.5	  509.5	 8138.0	...
6454725	  756.6	  509.8	 8138.0	...
6454726	  756.6	  510.1	 8138.0	...
6454727	  756.6	  510.3	 8134.0	...
6454728	  756.5	  510.3	 8130.0	...
6454729	  756.5	  509.3	 8125.0	...
6454730	  756.6	  508.2	 8123.0	...
6454731	  756.8	  507.2	 8125.0	...
6454732	  756.9	  507.3	 8130.0	...
6454733	  756.4	  508.4	 8136.0	...
6454734	  756.0	  509.5	 8133.0	...
6454735	  755.7	  510.5	 8129.0	...
6454736	  756.0	  510.2	 8126.0	...
6454737	  756.2	  509.9	 8127.0	...
6454738	  756.6	  509.6	 8127.0	...
6454739	  756.9	  509.6	 8125.0	...
6454740	  757.2	  509.6	 8123.0	...
6454741	  757.2	  509.7	 8123.0	...
6454742	  757.0	  509.9	 8121.0	...
6454743	  756.8	  510.1	 8117.0	...
6454744	  756.6	  510.3	 8113.0	...
6454745	  756.4	  510.5	 8111.0	...
6454746	  756.1	  510.2	 8113.0	...
6454747	  756.1	  509.8	 8110.0	...
6454748	  756.1	  509.3	 8109.0	...
6454749	  756.4	  509.3	 8108.0	...
6454750	  757.2	  509.2	 8110.0	...
6454751	  757.8	  508.9	 8108.0	...
6454752	  758.3	  508.5	 8107.0	...
6454753	  758.1	  508.3	 8104.0	...
6454754	  757.9	  508.4	 8103.0	...
6454755	  757.7	  508.6	 8101.0	...
6454756	  757.7	  508.8	 8100.0	...
6454757	  757.9	  509.4	 8099.0	...
6454758	  757.9	  510.0	 8099.0	...
6454759	  757.9	  510.6	 8100.0	...
6454760	  757.9	  510.5	 8102.0	...
6454761	  757.6	  510.5	 8104.0	...
6454762	  757.5	  511.2	 8105.0	...
6454763	  757.6	  511.9	 8104.0	...
6454764	  758.0	  512.3	 8103.0	...
6454765	  758.3	  512.0	 8104.0	...
6454766	  758.4	  511.7	 8106.0	...
6454767	  758.4	  511.6	 8107.0	...
6454768	  758.6	  511.4	 8105.0	...
6454769	  758.8	  510.9	 8104.0	...
6454770	  759.1	  510.6	 8105.0	...
6454771	  758.7	  510.6	 8107.0	...
6454772	  758.2	  510.9	 8104.0	...
6454773	  757.6	  511.0	 8100.0	...
6454774	  757.6	  510.9	 8095.0	...
6454775	  757.7	  510.7	 8095.0	...
6454776	  757.8	  510.4	 8095.0	...
6454777	  757.9	  510.1	 8094.0	...
6454778	  757.8	  510.1	 8094.0	...
6454779	  757.6	  510.0	 8094.0	...
6454780	  757.5	  509.9	 8091.0	...
6454781	  757.6	  510.0	 8088.0	...
6454782	  757.8	  510.6	 8085.0	...
6454783	  758.2	  511.2	 8086.0	...
6454784	  758.9	  511.3	 8084.0	...
6454785	  759.5	  511.1	 8083.0	...
6454786	  760.0	  511.5	 8083.0	...
6454787	  759.8	  512.2	 8083.0	...
6454788	  759.7	  512.9	 8083.0	...
6454789	  759.6	  513.1	 8084.0	...
6454790	  759.5	  513.3	 8086.0	...
6454791	  759.5	  513.4	 8087.0	...
6454792	  759.1	  513.5	 8086.0	...
6454793	  758.7	  514.0	 8086.0	...
6454794	  758.4	  514.6	 8090.0	...
6454795	  758.6	  514.4	 8092.0	...
6454796	  758.8	  513.8	 8093.0	...
6454797	  759.1	  513.3	 8088.0	...
6454798	  759.1	  513.3	 8083.0	...
6454799	  759.3	  513.2	 8079.0	...
6454800	  759.5	  513.2	 8073.0	...
6454801	  759.6	  513.5	 8068.0	...
6454802	  759.6	  513.8	 8068.0	...
6454803	  759.6	  513.7	 8069.0	...
6454804	  759.6	  513.3	 8071.0	...
6454805	  759.5	  513.0	 8072.0	...
6454806	  759.6	  513.4	 8073.0	...
6454807	  759.7	  514.1	 8075.0	...
6454808	  759.4	  514.8	 8077.0	...
6454809	  759.2	  515.2	 8077.0	...
6454810	  758.9	  515.3	 8077.0	...
6454811	  759.0	  515.4	 8075.0	...
6454812	  759.0	  515.5	 8073.0	...
6454813	  759.2	  515.5	 8071.0	...
6454814	  759.4	  515.0	 8070.0	...
6454815	  759.6	  514.5	 8071.0	...
6454816	  759.8	  514.0	 8072.0	...
6454817	  760.1	  514.3	 8073.0	...
6454818	  760.4	  514.7	 8073.0	...
6454819	  760.5	  515.2	 8070.0	...
6454820	  760.4	  515.4	 8067.0	...
6454821	  760.3	  515.1	 8065.0	...
6454822	  760.2	  514.7	 8064.0	...
6454823	  760.1	  514.3	 8065.0	...
6454824	  760.0	  514.3	 8066.0	...
6454825	  759.9	  514.3	 8068.0	...
6454826	  759.9	  514.3	 8068.0	...
6454827	  759.5	  514.4	 8069.0	...
6454828	  759.2	  514.5	 8070.0	...
6454829	  758.9	  514.8	 8071.0	...
6454830	  759.0	  515.3	 8070.0	...
MSG	6454831 0000 _ Number On
6454831	  759.0	  515.7	 8064.0	...
6454832	  759.1	  516.2	 8060.0	...
6454833	  759.2	  516.6	 8055.0	...
6454834	  759.6	  517.0	 8056.0	...
6454835	  759.9	  516.5	 8056.0	...
6454836	  760.1	  515.8	 8056.0	...
6454837	  759.8	  516.0	 8055.0	...
6454838	  759.7	  516.9	 8058.0	...
6454839	  759.7	  517.2	 8062.0	...
6454840	  759.9	  516.5	 8063.0	...
6454841	  760.2	  515.7	 8059.0	...
6454842	  760.3	  515.4	 8056.0	...
6454843	  760.4	  515.2	 8055.0	...
6454844	  760.3	  515.1	 8056.0	...
6454845	  760.1	  515.2	 8057.0	...
6454846	  760.0	  515.4	 8048.0	...
6454847	  760.1	  515.7	 8039.0	...
6454848	  760.1	  516.0	 8030.0	...
6454849	  760.2	  516.3	 8029.0	...
6454850	  760.2	  516.4	 8028.0	...
6454851	  760.2	  516.3	 8034.0	...
6454852	  760.1	  516.2	 8041.0	...
6454853	  760.0	  516.1	 8044.0	...
6454854	  760.1	  516.0	 8036.0	...
6454855	  760.3	  515.9	 8029.0	...
6454856	  760.3	  515.8	 8029.0	...
6454857	  760.0	  516.0	 8032.0	...
6454858	  760.0	  515.8	 8035.0	...
6454859	  760.4	  515.5	 8038.0	...
6454860	  760.9	  515.8	 8041.0	...
6454861	  761.2	  516.3	 8044.0	...
6454862	  761.3	  516.6	 8045.0	...
6454863	  761.2	  516.6	 8045.0	...
6454864	  761.1	  516.6	 8045.0	...
6454865	  761.0	  516.6	 8041.0	...
6454866	  761.0	  516.5	 8038.0	...
6454867	  761.2	  516.3	 8034.0	...
6454868	  761.4	  516.4	 8032.0	...
6454869	  761.5	  516.5	 8029.0	...
6454870	  761.2	  516.6	 8025.0	...
6454871	  760.9	  516.7	 8023.0	...
6454872	  760.7	  516.8	 8022.0	...
6454873	  760.8	  516.6	 8024.0	...
6454874	  760.9	  516.3	 8027.0	...
6454875	  761.0	  515.8	 8030.0	...
6454876	  761.0	  516.0	 8031.0	...
6454877	  761.0	  516.5	 8032.0	...
6454878	  761.1	  516.8	 8029.0	...
6454879	  761.0	  516.7	 8026.0	...
6454880	  760.9	  516.6	 8023.0	...
6454881	  760.9	  516.5	 8023.0	...
6454882	  760.9	  516.5	 8023.0	...
6454883	  761.4	  516.4	 8022.0	...
6454884	  761.9	  516.2	 8024.0	...
6454885	  762.5	  516.0	 8027.0	...
6454886	  762.5	  516.1	 8030.0	...
6454887	  762.6	  516.2	 8033.0	...
6454888	  762.7	  516.3	 8034.0	...
6454889	  762.9	  516.1	 8026.0	...
6454890	  763.0	  515.7	 8018.0	...
6454891	  763.1	  515.5	 8011.0	...
6454892	  763.1	  515.6	 8015.0	...
6454893	  762.4	  515.8	 8018.0	...
6454894	  761.8	  516.0	 8015.0	...
6454895	  761.6	  516.1	 8011.0	...
6454896	  762.0	  516.2	 8006.0	...
6454897	  762.4	  515.5	 8008.0	...
6454898	  762.6	  514.9	 8011.0	...
6454899	  762.8	  514.6	 8012.0	...
6454900	  762.7	  515.0	 8009.0	...
6454901	  762.4	  515.5	 8007.0	...
6454902	  762.4	  515.2	 8007.0	...
6454903	  762.6	  514.7	 8007.0	...
6454904	  762.7	  513.9	 8006.0	...
6454905	  762.4	  513.4	 8004.0	...
6454906	  762.2	  513.4	 8003.0	...
6454907	  762.1	  513.8	 8002.0	...
6454908	  762.0	  514.1	 8004.0	...
6454909	  761.5	  514.1	 8007.0	...
6454910	  761.2	  514.2	 8011.0	...
6454911	  760.9	  514.4	 8012.0	...
6454912	  761.0	  514.5	 8012.0	...
6454913	  761.1	  514.5	 8009.0	...
6454914	  761.0	  514.9	 8007.0	...
6454915	  760.9	  515.6	 8009.0	...
6454916	  760.8	  516.4	 8011.0	...
6454917	  760.8	  516.5	 8014.0	...
6454918	  761.1	  516.0	 8015.0	...
6454919	  761.3	  515.2	 8016.0	...
6454920	  761.5	  514.3	 8018.0	...
6454921	  761.6	  513.5	 8019.0	...
6454922	  761.8	  513.1	 8015.0	...
6454923	  762.0	  513.3	 8009.0	...
6454924	  762.1	  513.4	 8003.0	...
6454925	  762.1	  513.4	 8003.0	...
6454926	  762.1	  513.3	 8003.0	...
6454927	  762.1	  513.4	 8001.0	...
6454928	  762.1	  513.5	 7997.0	...
6454929	  762.0	  513.6	 7993.0	...
6454930	  761.9	  513.9	 7991.0	...
6454931	  761.8	  514.0	 7992.0	...
6454932	  761.7	  514.1	 7992.0	...
6454933	  761.5	  514.2	 7994.0	...
6454934	  761.3	  514.2	 7993.0	...
6454935	  761.2	  514.1	 7992.0	...
6454936	  761.1	  514.1	 7990.0	...
6454937	  761.1	  514.0	 7990.0	...
6454938	  761.1	  514.0	 7989.0	...
6454939	  761.3	  513.8	 7988.0	...
6454940	  761.5	  513.7	 7990.0	...
6454941	  761.7	  513.6	 7994.0	...
6454942	  761.8	  513.6	 7998.0	...
6454943	  761.8	  513.6	 7998.0	...
6454944	  762.0	  513.5	 7998.0	...
6454945	  762.2	  513.3	 7998.0	...
6454946	  762.4	  513.3	 7998.0	...
6454947	  762.3	  513.4	 7996.0	...
6454948	  762.3	  513.5	 7994.0	...
6454949	  762.1	  513.7	 7992.0	...
6454950	  761.8	  513.9	 7992.0	...
6454951	  761.6	  514.0	 7987.0	...
6454952	  761.6	  514.0	 7982.0	...
6454953	  761.6	  513.8	 7976.0	...
6454954	  761.6	  513.7	 7975.0	...
6454955	  761.7	  514.0	 7980.0	...
6454956	  761.7	  514.4	 7986.0	...
6454957	  761.7	  514.6	 7992.0	...
6454958	  761.8	  514.5	 7991.0	...
6454959	  762.2	  514.3	 7989.0	...
6454960	  762.6	  514.3	 7987.0	...
6454961	  762.7	  513.8	 7985.0	...
6454962	  762.6	  513.3	 7984.0	...
6454963	  762.4	  513.7	 7984.0	...
6454964	  762.3	  514.7	 7986.0	...
6454965	  762.2	  515.3	 7987.0	...
6454966	  762.2	  515.0	 7987.0	...
6454967	  762.0	  514.7	 7987.0	...
6454968	  761.6	  514.7	 7987.0	...
6454969	  761.5	  514.7	 7987.0	...
6454970	  761.4	  514.8	 7987.0	...
6454971	  761.5	  514.8	 7986.0	...
6454972	  761.6	  514.7	 7986.0	...
6454973	  761.6	  515.0	 7985.0	...
6454974	  761.5	  515.1	 7986.0	...
6454975	  761.4	  515.3	 7987.0	...
6454976	  761.5	  515.3	 7988.0	...
6454977	  761.5	  515.3	 7990.0	...
6454978	  761.3	  515.3	 7992.0	...
6454979	  761.0	  514.7	 7993.0	...
6454980	  760.7	  514.0	 7993.0	...
6454981	  760.6	  513.4	 7992.0	...
6454982	  760.8	  513.2	 7990.0	...
6454983	  761.1	  513.0	 7984.0	...
6454984	  761.3	  512.9	 7978.0	...
6454985	  761.7	  512.9	 7973.0	...
6454986	  762.1	  513.3	 7971.0	...
6454987	  762.6	  513.8	 7971.0	...
6454988	  762.7	  514.3	 7971.0	...
6454989	  762.5	  514.6	 7971.0	...
6454990	  762.2	  514.9	 7974.0	...
6454991	  761.9	  515.1	 7978.0	...
6454992	  761.8	  515.0	 7980.0	...
6454993	  761.9	  515.0	 7977.0	...
6454994	  762.0	  515.2	 7975.0	...
6454995	  761.9	  515.4	 7973.0	...
6454996	  761.8	  515.6	 7973.0	...
6454997	  761.8	  515.7	 7972.0	...
6454998	  761.7	  515.5	 7972.0	...
6454999	  761.3	  515.1	 7970.0	...
6455000	  761.0	  514.7	 7968.0	...
6455001	  760.9	  515.0	 7966.0	...
6455002	  761.0	  515.4	 7964.0	...
6455003	  761.1	  515.3	 7963.0	...
6455004	  761.1	  514.8	 7962.0	...
6455005	  761.1	  514.3	 7961.0	...
6455006	  761.1	  514.4	 7968.0	...
6455007	  761.0	  514.4	 7975.0	...
6455008	  761.0	  514.3	 7977.0	...
6455009	  761.0	  514.1	 7969.0	...
6455010	  760.9	  514.1	 7962.0	...
6455011	  760.7	  514.2	 7962.0	...
6455012	  760.5	  514.4	 7964.0	...
6455013	  760.5	  514.6	 7966.0	...
6455014	  760.5	  515.0	 7967.0	...
6455015	  760.8	  515.1	 7968.0	...
6455016	  760.9	  515.3	 7969.0	...
6455017	  761.0	  515.2	 7970.0	...
6455018	  760.9	  515.2	 7970.0	...
6455019	  761.0	  515.3	 7969.0	...
6455020	  761.3	  515.2	 7965.0	...
6455021	  761.6	  515.0	 7960.0	...
6455022	  761.8	  515.2	 7953.0	...
6455023	  761.9	  515.4	 7949.0	...
6455024	  761.9	  515.7	 7948.0	...
6455025	  762.5	  515.1	 7948.0	...
6455026	  763.1	  514.6	 7947.0	...
6455027	  763.2	  514.2	 7947.0	...
6455028	  762.8	  514.4	 7947.0	...
6455029	  762.5	  514.6	 7947.0	...
6455030	  762.6	  514.7	 7952.0	...
6455031	  762.7	  514.6	 7957.0	...
6455032	  762.7	  514.2	 7962.0	...
6455033	  763.1	  513.8	 7958.0	...
6455034	  763.6	  514.1	 7954.0	...
6455035	  763.8	  514.5	 7950.0	...
6455036	  763.6	  515.1	 7948.0	...
6455037	  763.2	  515.2	 7947.0	...
6455038	  763.1	  515.4	 7947.0	...
6455039	  763.1	  515.4	 7949.0	...
6455040	  763.2	  515.4	 7949.0	...
6455041	  763.2	  515.4	 7948.0	...
6455042	  763.3	  515.2	 7946.0	...
6455043	  763.5	  515.0	 7945.0	...
6455044	  763.7	  515.1	 7944.0	...
6455045	  763.9	  515.5	 7946.0	...
6455046	  764.2	  515.9	 7947.0	...
6455047	  764.5	  516.4	 7949.0	...
6455048	  764.4	  516.5	 7948.0	...
6455049	  764.2	  516.8	 7947.0	...
6455050	  764.1	  516.9	 7946.0	...
6455051	  764.1	  516.8	 7944.0	...
6455052	  764.2	  516.3	 7941.0	...
6455053	  764.2	  515.8	 7942.0	...
6455054	  764.5	  515.5	 7944.0	...
6455055	  764.8	  515.4	 7946.0	...
6455056	  765.1	  515.4	 7945.0	...
6455057	  765.1	  515.4	 7946.0	...
6455058	  765.1	  515.4	 7946.0	...
6455059	  765.2	  515.4	 7946.0	...
6455060	  764.7	  515.4	 7945.0	...
6455061	  764.2	  515.4	 7945.0	...
6455062	  763.9	  515.2	 7945.0	...
6455063	  764.0	  515.1	 7945.0	...
6455064	  764.2	  514.9	 7945.0	...
6455065	  764.5	  515.0	 7945.0	...
6455066	  764.9	  515.1	 7944.0	...
6455067	  765.1	  515.3	 7944.0	...
6455068	  764.8	  515.0	 7944.0	...
6455069	  764.5	  514.6	 7944.0	...
6455070	  764.6	  515.1	 7945.0	...
6455071	  764.9	  516.0	 7947.0	...
6455072	  765.1	  516.3	 7948.0	...
6455073	  764.9	  515.6	 7951.0	...
6455074	  764.7	  514.9	 7953.0	...
6455075	  764.6	  515.1	 7953.0	...
6455076	  764.7	  515.3	 7950.0	...
6455077	  764.7	  515.8	 7948.0	...
6455078	  764.8	  516.0	 7947.0	...
6455079	  764.8	  515.8	 7946.0	...
6455080	  764.7	  515.4	 7942.0	...
6455081	  764.7	  515.4	 7939.0	...
6455082	  765.1	  515.8	 7936.0	...
6455083	  765.4	  516.3	 7935.0	...
6455084	  765.6	  516.4	 7934.0	...
6455085	  765.8	  516.5	 7935.0	...
6455086	  765.9	  516.4	 7935.0	...
6455087	  765.8	  516.5	 7934.0	...
6455088	  764.7	  516.7	 7932.0	...
6455089	  763.3	  516.9	 7931.0	...
EFIX R   6451540	6455089	3550	  762.6	  523.4	   7991
SSACC R  6455090
6455090	  761.4	  517.0	 7931.0	...
6455091	  759.5	  516.9	 7932.0	...
6455092	  757.1	  516.9	 7935.0	...
6455093	  755.1	  517.6	 7937.0	...
6455094	  753.4	  518.5	 7939.0	...
6455095	  751.4	  519.5	 7937.0	...
ESACC R  6455090	6455095	6	  761.4	  517.0	  751.4	  519.5	   0.22	     39
SFIX R   6455096
6455096	  749.9	  519.9	 7934.0	...
6455097	  748.2	  520.3	 7931.0	...
6455098	  747.7	  520.7	 7931.0	...
6455099	  747.2	  521.2	 7934.0	...
6455100	  747.5	  522.2	 7937.0	...
6455101	  747.9	  523.0	 7940.0	...
6455102	  749.3	  523.5	 7940.0	...
6455103	  750.7	  523.9	 7941.0	...
6455104	  751.9	  524.4	 7942.0	...
6455105	  752.9	  525.0	 7943.0	...
6455106	  753.9	  525.0	 7943.0	...
6455107	  754.9	  524.8	 7935.0	...
6455108	  755.2	  523.7	 7927.0	...
6455109	  755.3	  522.9	 7920.0	...
6455110	  755.5	  522.3	 7920.0	...
6455111	  755.8	  522.2	 7919.0	...
6455112	  756.1	  521.6	 7917.0	...
6455113	  756.2	  521.1	 7919.0	...
6455114	  755.9	  520.5	 7924.0	...
6455115	  755.8	  520.2	 7927.0	...
6455116	  755.8	  519.7	 7927.0	...
6455117	  755.0	  519.6	 7927.0	...
6455118	  754.1	  519.5	 7927.0	...
6455119	  753.1	  520.1	 7928.0	...
6455120	  753.0	  520.5	 7927.0	...
6455121	  753.0	  521.2	 7930.0	...
6455122	  753.0	  521.4	 7934.0	...
6455123	  753.1	  521.6	 7937.0	...
6455124	  753.1	  521.6	 7938.0	...
6455125	  753.0	  521.4	 7933.0	...
6455126	  752.9	  521.3	 7927.0	...
6455127	  753.0	  521.3	 7923.0	...
6455128	  753.2	  521.5	 7924.0	...
6455129	  753.4	  521.5	 7926.0	...
6455130	  753.5	  521.4	 7927.0	...
6455131	  753.5	  521.4	 7928.0	...
6455132	  753.5	  521.4	 7927.0	...
MSG	6455133 0000 _ Number Off
6455133	  753.4	  521.4	 7925.0	...
6455134	  753.4	  521.4	 7923.0	...
6455135	  753.3	  521.4	 7922.0	...
6455136	  753.4	  521.7	 7923.0	...
6455137	  753.6	  522.0	 7924.0	...
6455138	  753.7	  522.3	 7921.0	...
6455139	  753.8	  522.1	 7917.0	...
6455140	  753.8	  522.0	 7915.0	...
6455141	  753.9	  522.2	 7916.0	...
6455142	  754.1	  522.4	 7919.0	...
6455143	  754.3	  522.3	 7923.0	...
6455144	  754.3	  522.0	 7927.0	...
6455145	  754.1	  521.4	 7928.0	...
6455146	  754.0	  521.2	 7928.0	...
6455147	  754.1	  521.3	 7926.0	...
6455148	  754.0	  521.4	 7924.0	...
6455149	  753.9	  521.6	 7926.0	...
6455150	  753.7	  521.5	 7929.0	...
6455151	  753.7	  521.5	 7929.0	...
6455152	  753.8	  521.4	 7927.0	...
6455153	  753.9	  521.3	 7927.0	...
6455154	  754.2	  521.9	 7930.0	...
6455155	  754.4	  522.6	 7930.0	...
6455156	  754.6	  523.1	 7924.0	...
6455157	  754.7	  523.0	 7918.0	...
6455158	  754.1	  522.9	 7913.0	...
6455159	  753.4	  522.8	 7916.0	...
6455160	  752.7	  522.7	 7920.0	...
6455161	  752.7	  522.3	 7920.0	...
6455162	  753.2	  521.9	 7917.0	...
6455163	  753.7	  521.6	 7914.0	...
6455164	  754.0	  521.5	 7915.0	...
6455165	  753.8	  521.9	 7916.0	...
6455166	  753.6	  522.4	 7917.0	...
6455167	  753.8	  522.9	 7915.0	...
6455168	  754.1	  523.0	 7913.0	...
6455169	  754.3	  522.9	 7910.0	...
6455170	  754.4	  522.8	 7910.0	...
6455171	  754.2	  522.8	 7911.0	...
6455172	  754.0	  522.8	 7912.0	...
6455173	  753.6	  522.9	 7913.0	...
6455174	  753.2	  523.0	 7913.0	...
6455175	  752.8	  523.8	 7913.0	...
6455176	  752.8	  524.6	 7912.0	...
6455177	  752.8	  525.1	 7910.0	...
6455178	  752.7	  524.8	 7908.0	...
6455179	  752.7	  524.5	 7911.0	...
6455180	  752.7	  524.5	 7915.0	...
6455181	  752.7	  524.5	 7919.0	...
6455182	  752.7	  524.4	 7920.0	...
6455183	  753.0	  524.5	 7919.0	...
6455184	  753.3	  524.7	 7918.0	...
6455185	  753.8	  525.1	 7918.0	...
6455186	  754.0	  524.9	 7919.0	...
6455187	  754.1	  524.3	 7917.0	...
6455188	  753.8	  523.7	 7915.0	...
6455189	  753.6	  523.8	 7913.0	...
6455190	  753.3	  523.9	 7913.0	...
6455191	  753.4	  524.0	 7914.0	...
6455192	  753.6	  524.0	 7914.0	...
6455193	  753.7	  524.1	 7911.0	...
6455194	  753.6	  524.1	 7907.0	...
6455195	  753.5	  524.1	 7903.0	...
6455196	  753.5	  524.3	 7903.0	...
6455197	  753.2	  524.4	 7903.0	...
6455198	  752.8	  523.9	 7906.0	...
6455199	  752.3	  523.2	 7907.0	...
6455200	  752.2	  522.5	 7907.0	...
6455201	  752.4	  522.4	 7906.0	...
6455202	  752.5	  522.8	 7905.0	...
6455203	  752.8	  523.3	 7906.0	...
6455204	  753.0	  524.0	 7907.0	...
6455205	  753.2	  524.3	 7909.0	...
6455206	  753.3	  524.4	 7912.0	...
6455207	  753.3	  524.1	 7915.0	...
6455208	  753.3	  523.8	 7914.0	...
6455209	  753.4	  523.7	 7908.0	...
6455210	  753.4	  523.7	 7903.0	...
6455211	  753.2	  523.5	 7901.0	...
6455212	  753.0	  522.9	 7906.0	...
6455213	  752.8	  522.3	 7912.0	...
6455214	  753.0	  522.0	 7916.0	...
6455215	  753.2	  522.2	 7913.0	...
6455216	  753.4	  522.6	 7910.0	...
6455217	  753.6	  523.0	 7909.0	...
6455218	  753.7	  523.5	 7909.0	...
6455219	  753.5	  523.9	 7910.0	...
6455220	  753.1	  524.2	 7911.0	...
6455221	  752.7	  524.0	 7913.0	...
6455222	  752.5	  523.4	 7915.0	...
6455223	  752.5	  522.9	 7916.0	...
6455224	  752.5	  522.3	 7914.0	...
6455225	  752.5	  522.2	 7912.0	...
6455226	  752.2	  522.1	 7911.0	...
6455227	  751.8	  522.3	 7912.0	...
6455228	  752.0	  522.4	 7911.0	...
6455229	  752.4	  522.3	 7909.0	...
6455230	  752.8	  522.3	 7907.0	...
6455231	  752.7	  522.2	 7909.0	...
6455232	  752.6	  522.2	 7911.0	...
6455233	  752.6	  522.2	 7912.0	...
6455234	  752.8	  522.3	 7912.0	...
6455235	  753.0	  522.7	 7906.0	...
6455236	  753.2	  523.3	 7900.0	...
6455237	  753.2	  523.8	 7898.0	...
6455238	  753.1	  524.0	 7902.0	...
6455239	  753.0	  523.9	 7906.0	...
6455240	  752.9	  523.8	 7905.0	...
6455241	  752.7	  523.6	 7909.0	...
6455242	  752.5	  523.4	 7912.0	...
6455243	  752.3	  523.2	 7914.0	...
6455244	  752.1	  522.8	 7913.0	...
6455245	  752.0	  522.7	 7912.0	...
6455246	  752.0	  522.6	 7912.0	...
6455247	  752.0	  522.5	 7910.0	...
6455248	  751.9	  522.4	 7909.0	...
6455249	  751.9	  523.1	 7909.0	...
6455250	  751.7	  523.9	 7909.0	...
6455251	  751.5	  524.5	 7909.0	...
6455252	  751.4	  524.0	 7910.0	...
6455253	  751.7	  523.2	 7911.0	...
6455254	  752.3	  522.7	 7913.0	...
6455255	  752.7	  522.4	 7914.0	...
6455256	  753.0	  522.3	 7915.0	...
6455257	  752.8	  522.1	 7915.0	...
6455258	  752.7	  522.1	 7914.0	...
6455259	  752.6	  521.8	 7915.0	...
6455260	  752.6	  521.6	 7917.0	...
6455261	  752.7	  522.3	 7917.0	...
6455262	  752.7	  523.4	 7915.0	...
6455263	  752.7	  524.3	 7913.0	...
6455264	  752.7	  524.0	 7914.0	...
6455265	  752.9	  523.7	 7915.0	...
6455266	  752.7	  523.6	 7907.0	...
6455267	  752.5	  524.0	 7899.0	...
6455268	  752.1	  524.4	 7897.0	...
6455269	  751.9	  524.8	 7904.0	...
6455270	  751.7	  524.6	 7908.0	...
6455271	  751.9	  524.3	 7905.0	...
6455272	  752.1	  524.1	 7902.0	...
6455273	  752.1	  524.1	 7902.0	...
6455274	  752.0	  523.8	 7901.0	...
6455275	  751.9	  523.4	 7902.0	...
6455276	  752.0	  523.0	 7906.0	...
6455277	  752.2	  522.9	 7910.0	...
6455278	  752.2	  522.8	 7913.0	...
6455279	  752.2	  522.7	 7911.0	...
6455280	  752.3	  523.0	 7910.0	...
6455281	  752.0	  523.2	 7910.0	...
6455282	  751.8	  523.3	 7913.0	...
6455283	  751.7	  522.9	 7916.0	...
6455284	  752.0	  522.6	 7922.0	...
6455285	  752.1	  522.5	 7924.0	...
6455286	  752.1	  522.5	 7927.0	...
6455287	  752.0	  522.5	 7928.0	...
6455288	  752.5	  522.2	 7923.0	...
6455289	  753.1	  522.1	 7916.0	...
6455290	  753.6	  521.9	 7908.0	...
6455291	  753.5	  522.1	 7907.0	...
6455292	  753.2	  522.4	 7905.0	...
6455293	  753.0	  522.6	 7904.0	...
6455294	  752.5	  523.0	 7904.0	...
6455295	  752.3	  523.2	 7903.0	...
6455296	  752.2	  522.9	 7902.0	...
6455297	  752.5	  522.5	 7904.0	...
6455298	  752.5	  521.8	 7906.0	...
6455299	  752.6	  521.4	 7908.0	...
6455300	  752.6	  521.1	 7907.0	...
6455301	  752.7	  521.0	 7907.0	...
6455302	  752.9	  521.0	 7904.0	...
6455303	  753.0	  521.0	 7903.0	...
6455304	  752.9	  521.1	 7901.0	...
6455305	  752.6	  521.1	 7900.0	...
6455306	  752.5	  521.7	 7900.0	...
6455307	  752.6	  522.2	 7899.0	...
6455308	  752.7	  522.0	 7899.0	...
6455309	  752.5	  521.4	 7900.0	...
6455310	  752.3	  520.8	 7901.0	...
6455311	  752.2	  520.8	 7903.0	...
6455312	  752.3	  521.2	 7905.0	...
6455313	  752.4	  521.7	 7906.0	...
6455314	  753.0	  522.0	 7907.0	...
6455315	  753.6	  521.6	 7907.0	...
6455316	  753.7	  521.2	 7906.0	...
6455317	  753.3	  521.7	 7906.0	...
6455318	  752.8	  522.3	 7905.0	...
6455319	  752.8	  522.5	 7904.0	...
6455320	  752.8	  522.0	 7901.0	...
6455321	  753.0	  521.4	 7898.0	...
6455322	  753.3	  521.4	 7895.0	...
6455323	  753.4	  522.2	 7896.0	...
6455324	  753.4	  523.1	 7899.0	...
6455325	  753.2	  523.5	 7902.0	...
6455326	  752.9	  523.1	 7900.0	...
6455327	  752.7	  522.6	 7897.0	...
6455328	  752.7	  522.6	 7894.0	...
6455329	  753.1	  523.3	 7894.0	...
6455330	  753.6	  524.1	 7895.0	...
6455331	  754.1	  524.8	 7897.0	...
6455332	  754.2	  524.7	 7901.0	...
6455333	  754.4	  524.1	 7904.0	...
6455334	  754.5	  523.2	 7906.0	...
EFIX R   6455096	6455334	239	  753.0	  522.7	   7914
SSACC R  6455335
6455335	  754.7	  521.3	 7905.0	...
6455336	  755.7	  519.7	 7904.0	...
6455337	  756.9	  518.2	 7903.0	...
6455338	  758.5	  516.8	 7903.0	...
6455339	  760.4	  515.2	 7898.0	...
6455340	  762.8	  513.6	 7895.0	...
6455341	  765.5	  513.0	 7895.0	...
6455342	  767.0	  512.5	 7899.0	...
ESACC R  6455335	6455342	8	  754.7	  521.3	  767.0	  512.5	   0.32	     43
SFIX R   6455343
6455343	  768.3	  512.1	 7903.0	...
6455344	  769.1	  511.0	 7901.0	...
6455345	  770.0	  510.3	 7900.0	...
6455346	  770.7	  510.4	 7899.0	...
6455347	  770.9	  511.2	 7901.0	...
6455348	  771.0	  512.3	 7902.0	...
6455349	  770.7	  512.7	 7902.0	...
6455350	  770.2	  513.1	 7901.0	...
6455351	  769.6	  513.3	 7903.0	...
6455352	  768.8	  513.7	 7903.0	...
6455353	  768.0	  514.3	 7904.0	...
6455354	  767.2	  514.6	 7902.0	...
6455355	  766.5	  514.5	 7905.0	...
6455356	  765.9	  514.4	 7908.0	...
6455357	  765.7	  514.2	 7911.0	...
6455358	  765.9	  514.4	 7911.0	...
6455359	  766.0	  514.5	 7905.0	...
6455360	  765.9	  513.6	 7899.0	...
6455361	  765.9	  512.7	 7894.0	...
6455362	  765.9	  511.8	 7896.0	...
6455363	  766.1	  511.8	 7897.0	...
6455364	  766.4	  512.6	 7893.0	...
6455365	  766.6	  513.4	 7890.0	...
6455366	  766.7	  514.3	 7887.0	...
6455367	  766.5	  514.6	 7887.0	...
6455368	  766.2	  514.9	 7888.0	...
6455369	  765.8	  515.1	 7889.0	...
6455370	  765.7	  515.0	 7890.0	...
6455371	  765.8	  515.0	 7891.0	...
6455372	  766.0	  515.1	 7890.0	...
6455373	  766.4	  515.1	 7888.0	...
6455374	  766.8	  515.1	 7886.0	...
6455375	  766.5	  515.1	 7884.0	...
6455376	  765.9	  515.2	 7884.0	...
6455377	  765.6	  515.3	 7883.0	...
6455378	  765.9	  515.4	 7883.0	...
6455379	  766.3	  515.9	 7881.0	...
6455380	  766.5	  516.2	 7879.0	...
6455381	  766.7	  516.5	 7878.0	...
6455382	  766.9	  516.5	 7884.0	...
6455383	  767.2	  516.8	 7890.0	...
6455384	  767.4	  516.8	 7895.0	...
6455385	  767.4	  516.7	 7895.0	...
6455386	  767.4	  516.5	 7893.0	...
6455387	  767.0	  517.0	 7889.0	...
6455388	  766.7	  517.6	 7886.0	...
6455389	  766.3	  517.9	 7883.0	...
6455390	  766.3	  516.7	 7884.0	...
6455391	  766.3	  515.6	 7885.0	...
6455392	  766.5	  515.5	 7885.0	...
6455393	  766.7	  516.3	 7884.0	...
6455394	  766.8	  517.1	 7883.0	...
6455395	  766.9	  517.1	 7883.0	...
6455396	  766.8	  516.4	 7883.0	...
6455397	  766.6	  515.6	 7884.0	...
6455398	  766.4	  515.4	 7885.0	...
6455399	  766.3	  515.8	 7886.0	...
6455400	  766.3	  515.9	 7886.0	...
6455401	  766.3	  515.5	 7886.0	...
6455402	  766.2	  515.7	 7885.0	...
6455403	  766.0	  516.4	 7883.0	...
6455404	  765.9	  517.0	 7882.0	...
6455405	  765.9	  516.9	 7881.0	...
6455406	  765.9	  516.7	 7882.0	...
6455407	  765.8	  516.5	 7884.0	...
6455408	  765.7	  516.4	 7886.0	...
6455409	  765.8	  516.4	 7886.0	...
6455410	  765.8	  516.2	 7881.0	...
6455411	  765.8	  516.0	 7876.0	...
6455412	  765.7	  515.7	 7873.0	...
6455413	  765.7	  515.6	 7874.0	...
6455414	  765.7	  515.6	 7876.0	...
6455415	  765.6	  515.8	 7878.0	...
6455416	  765.5	  516.1	 7880.0	...
6455417	  765.4	  516.1	 7880.0	...
6455418	  765.1	  516.1	 7881.0	...
6455419	  764.9	  516.1	 7882.0	...
6455420	  764.6	  516.2	 7884.0	...
6455421	  764.5	  516.5	 7884.0	...
6455422	  764.4	  516.9	 7877.0	...
6455423	  764.3	  517.1	 7871.0	...
6455424	  764.2	  517.1	 7865.0	...
6455425	  764.0	  517.1	 7864.0	...
6455426	  763.9	  517.3	 7867.0	...
6455427	  763.9	  517.6	 7871.0	...
6455428	  764.0	  517.4	 7875.0	...
6455429	  764.0	  516.7	 7876.0	...
6455430	  764.2	  515.8	 7875.0	...
6455431	  764.5	  515.2	 7874.0	...
6455432	  764.8	  514.8	 7874.0	...
6455433	  764.8	  515.3	 7874.0	...
6455434	  764.9	  515.9	 7874.0	...
6455435	  765.1	  516.4	 7873.0	...
6455436	  765.4	  516.5	 7873.0	...
6455437	  765.9	  517.2	 7871.0	...
6455438	  766.6	  518.2	 7870.0	...
6455439	  767.4	  519.1	 7868.0	...
6455440	  768.2	  519.9	 7867.0	...
EFIX R   6455343	6455440	98	  766.3	  515.5	   7886
SSACC R  6455441
6455441	  768.7	  521.6	 7866.0	...
6455442	  768.9	  523.4	 7859.0	...
6455443	  768.9	  524.9	 7853.0	...
6455444	  768.9	  526.1	 7846.0	...
6455445	  768.9	  527.2	 7842.0	...
6455446	  768.8	  526.7	 7838.0	...
6455447	  768.6	  524.8	 7842.0	...
6455448	  767.7	  521.0	 7851.0	...
6455449	  765.8	  509.4	 7878.0	...
6455450	  766.6	  496.9	 7909.0	...
6455451	  768.4	  484.9	 7938.0	...
6455452	  773.7	  481.1	 7948.0	...
6455453	  776.3	  477.9	 7951.0	...
6455454	  777.8	  476.0	 7957.0	...
6455455	  774.8	  475.5	 7959.0	...
6455456	  766.8	  476.4	 7960.0	...
6455457	  758.4	  484.4	 7944.0	...
6455458	  752.2	  499.4	 7901.0	...
6455459	  750.9	  522.5	 7840.0	...
6455460	  752.2	  547.6	 7759.0	...
6455461	  755.5	  577.9	 7672.0	...
6455462	  761.7	  610.3	 7558.0	...
6455463	  769.0	  645.3	 7444.0	...
6455464	  776.2	  680.2	 7320.0	...
6455465	  782.8	  714.6	 7205.0	...
6455466	  788.4	  749.0	 7094.0	...
6455467	  794.1	  781.6	 6985.0	...
6455468	  798.5	  817.4	 6864.0	...
6455469	  803.1	  852.2	 6735.0	...
6455470	  806.8	  889.8	 6605.0	...
6455471	  812.7	  927.7	 6473.0	...
6455472	  817.3	  967.2	 6349.0	...
6455473	  824.5	 1010.1	 6202.0	...
6455474	  832.1	 1050.0	 6075.0	...
6455475	  842.7	 1092.9	 5923.0	...
6455476	  847.8	 1133.9	 5781.0	...
6455477	  852.5	 1178.9	 5618.0	...
6455478	  857.4	 1224.7	 5461.0	...
6455479	  867.6	 1271.8	 5305.0	...
6455480	  878.8	 1320.3	 5150.0	...
6455481	  890.6	 1370.2	 4992.0	...
6455482	  899.8	 1417.5	 4829.0	...
6455483	  908.0	 1462.7	 4672.0	...
6455484	  912.5	 1506.5	 4512.0	...
6455485	  919.7	 1551.1	 4348.0	...
6455486	  933.9	 1599.2	 4182.0	...
6455487	  952.1	 1648.2	 4017.0	...
6455488	  969.7	 1694.9	 3861.0	...
6455489	  983.2	 1737.5	 3708.0	...
6455490	 1007.1	 1782.8	 3549.0	...
6455491	 1034.7	 1835.7	 3393.0	...
6455492	 1062.1	 1888.8	 3241.0	...
6455493	 1074.7	 1923.0	 3150.0	...
6455494	 1080.0	 1936.5	 3110.0	...
6455495	 1080.0	 1936.5	 3110.0	...
SBLINK R 6455496
6455496	   .	   .	    0.0	...
6455497	   .	   .	    0.0	...
6455498	   .	   .	    0.0	...
6455499	   .	   .	    0.0	...
6455500	   .	   .	    0.0	...
6455501	   .	   .	    0.0	...
6455502	   .	   .	    0.0	...
6455503	   .	   .	    0.0	...
6455504	   .	   .	    0.0	...
6455505	   .	   .	    0.0	...
6455506	   .	   .	    0.0	...
6455507	   .	   .	    0.0	...
6455508	   .	   .	    0.0	...
6455509	   .	   .	    0.0	...
6455510	   .	   .	    0.0	...
6455511	   .	   .	    0.0	...
6455512	   .	   .	    0.0	...
6455513	   .	   .	    0.0	...
6455514	   .	   .	    0.0	...
6455515	   .	   .	    0.0	...
6455516	   .	   .	    0.0	...
6455517	   .	   .	    0.0	...
6455518	   .	   .	    0.0	...
6455519	   .	   .	    0.0	...
6455520	   .	   .	    0.0	...
6455521	   .	   .	    0.0	...
6455522	   .	   .	    0.0	...
6455523	   .	   .	    0.0	...
6455524	   .	   .	    0.0	...
6455525	   .	   .	    0.0	...
6455526	   .	   .	    0.0	...
6455527	   .	   .	    0.0	...
6455528	   .	   .	    0.0	...
6455529	   .	   .	    0.0	...
6455530	   .	   .	    0.0	...
6455531	   .	   .	    0.0	...
6455532	   .	   .	    0.0	...
6455533	   .	   .	    0.0	...
6455534	   .	   .	    0.0	...
6455535	   .	   .	    0.0	...
6455536	   .	   .	    0.0	...
6455537	   .	   .	    0.0	...
6455538	   .	   .	    0.0	...
6455539	   .	   .	    0.0	...
6455540	   .	   .	    0.0	...
6455541	   .	   .	    0.0	...
6455542	   .	   .	    0.0	...
6455543	   .	   .	    0.0	...
6455544	   .	   .	    0.0	...
6455545	   .	   .	    0.0	...
6455546	   .	   .	    0.0	...
6455547	   .	   .	    0.0	...
6455548	   .	   .	    0.0	...
6455549	   .	   .	    0.0	...
6455550	   .	   .	    0.0	...
6455551	   .	   .	    0.0	...
6455552	   .	   .	    0.0	...
6455553	   .	   .	    0.0	...
6455554	   .	   .	    0.0	...
6455555	   .	   .	    0.0	...
6455556	   .	   .	    0.0	...
6455557	   .	   .	    0.0	...
6455558	   .	   .	    0.0	...
6455559	   .	   .	    0.0	...
6455560	   .	   .	    0.0	...
6455561	   .	   .	    0.0	...
6455562	   .	   .	    0.0	...
6455563	   .	   .	    0.0	...
6455564	   .	   .	    0.0	...
6455565	   .	   .	    0.0	...
6455566	   .	   .	    0.0	...
6455567	   .	   .	    0.0	...
6455568	   .	   .	    0.0	...
6455569	   .	   .	    0.0	...
6455570	   .	   .	    0.0	...
6455571	   .	   .	    0.0	...
6455572	   .	   .	    0.0	...
6455573	   .	   .	    0.0	...
6455574	   .	   .	    0.0	...
6455575	   .	   .	    0.0	...
EBLINK R 6455496	6455575	80
6455576	  995.7	 1894.7	 3233.0	...
6455577	  995.7	 1894.7	 3233.0	...
6455578	  996.8	 1887.7	 3258.0	...
6455579	  996.7	 1871.7	 3320.0	...
6455580	  994.4	 1847.6	 3394.0	...
6455581	  994.2	 1823.4	 3472.0	...
6455582	  995.8	 1801.1	 3546.0	...
6455583	  999.7	 1780.2	 3624.0	...
6455584	 1002.6	 1760.1	 3702.0	...
6455585	 1005.7	 1740.6	 3771.0	...
6455586	 1011.3	 1721.9	 3849.0	...
6455587	 1013.1	 1701.7	 3916.0	...
6455588	 1011.9	 1680.6	 3994.0	...
6455589	 1003.8	 1656.7	 4064.0	...
6455590	  992.7	 1632.3	 4153.0	...
6455591	  980.9	 1608.3	 4225.0	...
6455592	  968.2	 1584.1	 4306.0	...
6455593	  954.9	 1559.8	 4374.0	...
6455594	  942.0	 1533.8	 4451.0	...
6455595	  931.8	 1510.0	 4524.0	...
6455596	  923.6	 1487.1	 4606.0	...
6455597	  916.0	 1466.4	 4676.0	...
6455598	  910.2	 1444.6	 4753.0	...
6455599	  906.2	 1424.1	 4824.0	...
6455600	  903.6	 1402.1	 4902.0	...
6455601	  902.4	 1380.6	 4976.0	...
6455602	  900.9	 1356.3	 5046.0	...
6455603	  898.0	 1332.9	 5112.0	...
6455604	  893.4	 1309.8	 5175.0	...
6455605	  888.8	 1287.8	 5248.0	...
6455606	  884.8	 1266.4	 5318.0	...
6455607	  879.7	 1244.1	 5389.0	...
6455608	  874.6	 1221.6	 5456.0	...
6455609	  868.5	 1198.9	 5520.0	...
6455610	  860.8	 1176.1	 5590.0	...
6455611	  851.8	 1154.4	 5655.0	...
6455612	  843.7	 1133.3	 5727.0	...
6455613	  835.9	 1111.7	 5799.0	...
6455614	  829.7	 1090.9	 5866.0	...
6455615	  823.6	 1071.4	 5928.0	...
6455616	  819.3	 1053.7	 5987.0	...
6455617	  815.5	 1036.0	 6058.0	...
6455618	  811.7	 1017.1	 6133.0	...
6455619	  808.7	  999.7	 6193.0	...
6455620	  806.3	  982.3	 6246.0	...
6455621	  805.1	  966.0	 6291.0	...
6455622	  803.5	  949.6	 6351.0	...
6455623	  802.1	  934.3	 6404.0	...
6455624	  799.8	  919.2	 6461.0	...
6455625	  797.4	  904.5	 6513.0	...
6455626	  794.3	  889.5	 6567.0	...
6455627	  791.6	  875.4	 6621.0	...
6455628	  788.6	  860.9	 6674.0	...
6455629	  785.5	  845.1	 6731.0	...
6455630	  782.6	  829.9	 6786.0	...
6455631	  779.4	  814.7	 6840.0	...
6455632	  776.0	  799.6	 6889.0	...
6455633	  772.7	  783.0	 6943.0	...
6455634	  769.9	  766.4	 7001.0	...
6455635	  767.3	  750.1	 7053.0	...
6455636	  764.6	  734.7	 7109.0	...
6455637	  761.9	  719.0	 7156.0	...
6455638	  759.2	  703.3	 7216.0	...
6455639	  756.1	  685.9	 7269.0	...
6455640	  753.0	  668.6	 7332.0	...
6455641	  750.1	  651.9	 7385.0	...
6455642	  747.8	  637.2	 7438.0	...
6455643	  745.4	  623.5	 7481.0	...
6455644	  743.0	  609.1	 7526.0	...
6455645	  740.5	  594.3	 7574.0	...
6455646	  737.8	  578.8	 7627.0	...
6455647	  734.9	  565.1	 7667.0	...
6455648	  732.3	  551.2	 7703.0	...
6455649	  730.3	  538.6	 7742.0	...
6455650	  728.6	  525.1	 7778.0	...
6455651	  727.1	  513.9	 7804.0	...
6455652	  725.6	  502.8	 7820.0	...
6455653	  724.4	  492.7	 7847.0	...
6455654	  723.6	  481.9	 7875.0	...
6455655	  723.1	  473.1	 7892.0	...
6455656	  721.2	  467.1	 7901.0	...
6455657	  715.4	  463.8	 7905.0	...
6455658	  709.6	  460.4	 7922.0	...
6455659	  705.5	  455.8	 7943.0	...
6455660	  704.5	  449.4	 7964.0	...
6455661	  703.3	  439.7	 7986.0	...
6455662	  702.4	  431.2	 8014.0	...
6455663	  702.1	  422.5	 8046.0	...
6455664	  702.0	  415.7	 8071.0	...
6455665	  702.8	  408.2	 8085.0	...
6455666	  703.3	  402.6	 8092.0	...
6455667	  703.5	  395.8	 8111.0	...
6455668	  702.3	  386.8	 8131.0	...
6455669	  701.3	  376.1	 8159.0	...
6455670	  701.1	  367.6	 8170.0	...
6455671	  701.6	  362.0	 8180.0	...
6455672	  702.6	  358.4	 8181.0	...
6455673	  703.5	  356.8	 8181.0	...
6455674	  718.4	  369.4	 8152.0	...
6455675	  732.8	  383.1	 8117.0	...
6455676	  747.9	  396.7	 8080.0	...
6455677	  748.7	  396.8	 8071.0	...
6455678	  750.2	  399.0	 8052.0	...
6455679	  750.9	  401.3	 8034.0	...
6455680	  750.8	  403.8	 8012.0	...
6455681	  747.7	  405.4	 8003.0	...
6455682	  744.7	  408.3	 7990.0	...
6455683	  743.5	  421.4	 7959.0	...
6455684	  743.3	  436.1	 7924.0	...
6455685	  743.8	  456.0	 7882.0	...
6455686	  742.8	  465.7	 7866.0	...
6455687	  743.5	  473.5	 7857.0	...
6455688	  743.5	  475.5	 7858.0	...
6455689	  743.7	  477.5	 7856.0	...
6455690	  743.6	  478.5	 7855.0	...
6455691	  743.2	  478.7	 7853.0	...
6455692	  742.8	  478.9	 7853.0	...
ESACC R  6455441	6455692	252	  768.7	  521.6	  742.8	  478.9	   1.06	    903
SFIX R   6455693
6455693	  742.5	  479.0	 7852.0	...
6455694	  742.4	  479.4	 7850.0	...
6455695	  742.4	  479.9	 7848.0	...
6455696	  742.4	  481.3	 7840.0	...
6455697	  743.2	  486.3	 7830.0	...
6455698	  744.1	  491.3	 7819.0	...
6455699	  745.2	  495.5	 7816.0	...
6455700	  745.8	  497.1	 7817.0	...
6455701	  746.2	  498.4	 7817.0	...
6455702	  746.3	  499.3	 7817.0	...
6455703	  746.4	  499.8	 7814.0	...
6455704	  746.7	  500.4	 7806.0	...
6455705	  747.1	  500.9	 7799.0	...
6455706	  747.1	  500.9	 7796.0	...
6455707	  746.8	  501.0	 7799.0	...
6455708	  746.4	  501.1	 7800.0	...
6455709	  746.3	  501.2	 7797.0	...
6455710	  746.4	  501.4	 7795.0	...
6455711	  746.7	  502.4	 7793.0	...
6455712	  747.0	  503.3	 7787.0	...
6455713	  747.3	  504.0	 7780.0	...
6455714	  747.7	  503.9	 7778.0	...
6455715	  748.0	  503.9	 7781.0	...
6455716	  748.4	  504.0	 7783.0	...
6455717	  748.5	  503.9	 7784.0	...
6455718	  748.8	  503.7	 7784.0	...
6455719	  749.3	  504.2	 7784.0	...
6455720	  749.7	  504.9	 7784.0	...
6455721	  749.8	  505.6	 7780.0	...
6455722	  749.7	  505.9	 7775.0	...
6455723	  749.4	  506.2	 7771.0	...
6455724	  749.3	  506.5	 7772.0	...
6455725	  749.2	  506.6	 7772.0	...
6455726	  749.4	  506.7	 7772.0	...
6455727	  749.5	  506.8	 7768.0	...
6455728	  749.9	  507.0	 7765.0	...
6455729	  750.4	  507.3	 7762.0	...
6455730	  750.8	  507.5	 7764.0	...
6455731	  750.8	  507.5	 7766.0	...
6455732	  751.0	  507.8	 7766.0	...
6455733	  751.2	  508.0	 7765.0	...
6455734	  751.4	  507.7	 7763.0	...
6455735	  751.6	  507.2	 7762.0	...
6455736	  751.8	  506.7	 7762.0	...
6455737	  752.0	  506.9	 7762.0	...
6455738	  752.1	  506.9	 7761.0	...
6455739	  752.0	  506.8	 7759.0	...
6455740	  751.9	  506.6	 7757.0	...
6455741	  751.8	  506.6	 7754.0	...
6455742	  751.8	  506.6	 7751.0	...
6455743	  751.8	  506.5	 7748.0	...
6455744	  751.8	  506.4	 7747.0	...
6455745	  751.9	  506.2	 7747.0	...
6455746	  751.9	  506.0	 7748.0	...
6455747	  751.9	  505.5	 7750.0	...
6455748	  751.6	  505.1	 7749.0	...
6455749	  751.3	  504.2	 7746.0	...
6455750	  751.0	  503.8	 7744.0	...
6455751	  750.9	  503.5	 7744.0	...
6455752	  750.9	  503.7	 7742.0	...
6455753	  750.4	  504.2	 7740.0	...
6455754	  749.9	  504.6	 7740.0	...
6455755	  749.3	  504.8	 7741.0	...
6455756	  749.2	  504.8	 7743.0	...
6455757	  749.3	  504.7	 7743.0	...
6455758	  749.4	  504.7	 7744.0	...
6455759	  749.7	  504.7	 7744.0	...
6455760	  749.8	  504.5	 7745.0	...
6455761	  749.9	  504.2	 7746.0	...
6455762	  750.3	  503.8	 7750.0	...
6455763	  750.8	  503.6	 7754.0	...
6455764	  751.1	  503.6	 7750.0	...
6455765	  750.9	  503.6	 7745.0	...
6455766	  750.7	  503.8	 7742.0	...
6455767	  750.5	  504.1	 7744.0	...
6455768	  750.6	  504.3	 7745.0	...
6455769	  750.5	  504.4	 7743.0	...
6455770	  750.3	  504.2	 7742.0	...
6455771	  750.1	  503.6	 7740.0	...
6455772	  749.8	  502.5	 7740.0	...
6455773	  749.3	  501.8	 7744.0	...
6455774	  748.9	  501.3	 7749.0	...
6455775	  748.5	  501.2	 7751.0	...
6455776	  748.3	  500.8	 7748.0	...
6455777	  748.4	  500.5	 7745.0	...
6455778	  748.5	  500.2	 7745.0	...
6455779	  748.8	  500.5	 7746.0	...
6455780	  749.1	  500.7	 7746.0	...
6455781	  749.5	  500.9	 7747.0	...
6455782	  749.7	  500.7	 7748.0	...
6455783	  749.8	  500.6	 7748.0	...
6455784	  749.8	  500.6	 7747.0	...
6455785	  750.0	  500.6	 7745.0	...
6455786	  750.2	  500.4	 7742.0	...
6455787	  750.4	  500.2	 7740.0	...
6455788	  750.3	  500.2	 7738.0	...
6455789	  750.1	  500.3	 7739.0	...
6455790	  749.8	  500.5	 7739.0	...
6455791	  749.5	  500.5	 7739.0	...
6455792	  749.2	  500.6	 7737.0	...
6455793	  748.8	  500.4	 7732.0	...
6455794	  748.5	  500.1	 7728.0	...
6455795	  748.4	  499.8	 7727.0	...
6455796	  748.7	  500.0	 7728.0	...
6455797	  749.1	  500.0	 7728.0	...
6455798	  749.5	  500.2	 7727.0	...
6455799	  749.8	  500.3	 7728.0	...
6455800	  749.7	  500.3	 7730.0	...
6455801	  749.7	  500.1	 7733.0	...
6455802	  750.0	  499.9	 7735.0	...
6455803	  750.5	  499.7	 7736.0	...
6455804	  750.7	  499.7	 7736.0	...
6455805	  750.5	  499.8	 7736.0	...
6455806	  750.0	  499.9	 7736.0	...
6455807	  749.7	  499.9	 7736.0	...
6455808	  749.3	  499.9	 7736.0	...
6455809	  749.4	  499.8	 7735.0	...
6455810	  749.4	  499.7	 7733.0	...
6455811	  749.5	  499.7	 7730.0	...
6455812	  749.7	  500.1	 7729.0	...
6455813	  750.0	  500.7	 7728.0	...
6455814	  750.1	  501.4	 7726.0	...
6455815	  749.7	  501.7	 7725.0	...
6455816	  749.2	  502.0	 7726.0	...
6455817	  748.8	  502.2	 7723.0	...
6455818	  749.3	  502.4	 7719.0	...
6455819	  749.7	  502.4	 7715.0	...
6455820	  750.0	  502.4	 7713.0	...
6455821	  749.8	  502.3	 7712.0	...
6455822	  749.7	  502.2	 7712.0	...
6455823	  749.6	  502.1	 7713.0	...
6455824	  749.8	  502.0	 7715.0	...
6455825	  749.9	  501.9	 7716.0	...
6455826	  750.0	  501.7	 7717.0	...
6455827	  749.9	  501.6	 7717.0	...
6455828	  750.0	  501.6	 7718.0	...
6455829	  750.1	  502.0	 7718.0	...
6455830	  750.1	  502.3	 7721.0	...
6455831	  750.1	  502.5	 7724.0	...
6455832	  749.9	  502.4	 7724.0	...
6455833	  749.7	  502.2	 7722.0	...
6455834	  749.7	  502.2	 7720.0	...
6455835	  749.5	  502.3	 7720.0	...
6455836	  749.3	  502.4	 7717.0	...
6455837	  749.2	  502.4	 7715.0	...
6455838	  749.3	  502.5	 7712.0	...
6455839	  749.3	  502.6	 7714.0	...
6455840	  749.3	  502.6	 7716.0	...
6455841	  749.1	  502.4	 7718.0	...
6455842	  748.8	  501.6	 7719.0	...
6455843	  748.9	  501.0	 7720.0	...
6455844	  749.3	  500.9	 7718.0	...
6455845	  749.7	  501.3	 7715.0	...
6455846	  749.7	  501.6	 7714.0	...
6455847	  749.6	  501.6	 7717.0	...
6455848	  749.6	  501.5	 7721.0	...
6455849	  749.7	  501.6	 7721.0	...
6455850	  749.8	  501.5	 7720.0	...
6455851	  749.9	  501.4	 7719.0	...
6455852	  749.8	  501.3	 7720.0	...
6455853	  749.7	  501.4	 7720.0	...
6455854	  749.5	  501.6	 7720.0	...
6455855	  749.3	  501.4	 7717.0	...
6455856	  749.2	  500.9	 7715.0	...
6455857	  748.6	  500.6	 7713.0	...
6455858	  748.0	  500.7	 7713.0	...
6455859	  747.9	  500.7	 7713.0	...
6455860	  748.3	  500.5	 7713.0	...
6455861	  748.7	  500.3	 7713.0	...
6455862	  748.7	  500.4	 7712.0	...
6455863	  748.8	  500.5	 7712.0	...
6455864	  749.0	  500.6	 7709.0	...
6455865	  749.2	  500.9	 7706.0	...
6455866	  749.5	  501.3	 7704.0	...
6455867	  749.6	  501.6	 7704.0	...
6455868	  749.5	  501.5	 7705.0	...
6455869	  749.5	  501.6	 7705.0	...
6455870	  749.4	  502.0	 7709.0	...
6455871	  749.1	  502.4	 7713.0	...
6455872	  748.8	  502.6	 7715.0	...
6455873	  748.5	  502.6	 7713.0	...
6455874	  748.3	  502.3	 7710.0	...
6455875	  748.0	  501.9	 7709.0	...
6455876	  748.0	  501.3	 7708.0	...
6455877	  748.1	  501.0	 7710.0	...
6455878	  748.4	  500.8	 7712.0	...
6455879	  748.4	  500.9	 7712.0	...
6455880	  748.5	  500.9	 7710.0	...
6455881	  748.5	  500.8	 7707.0	...
6455882	  748.8	  500.6	 7709.0	...
6455883	  749.0	  500.4	 7710.0	...
6455884	  749.2	  500.3	 7711.0	...
6455885	  749.1	  500.3	 7710.0	...
6455886	  749.2	  500.3	 7710.0	...
6455887	  749.2	  500.3	 7711.0	...
6455888	  749.3	  500.3	 7712.0	...
6455889	  749.4	  500.9	 7712.0	...
6455890	  749.4	  501.4	 7712.0	...
6455891	  749.2	  502.1	 7711.0	...
6455892	  749.0	  502.2	 7711.0	...
6455893	  749.0	  501.9	 7711.0	...
6455894	  749.3	  501.4	 7712.0	...
6455895	  749.5	  500.7	 7713.0	...
6455896	  749.5	  500.4	 7715.0	...
6455897	  749.4	  500.2	 7716.0	...
6455898	  749.2	  500.2	 7718.0	...
6455899	  749.1	  500.8	 7721.0	...
6455900	  749.1	  501.3	 7725.0	...
6455901	  749.2	  501.9	 7729.0	...
6455902	  749.2	  502.0	 7728.0	...
6455903	  749.3	  501.5	 7726.0	...
6455904	  749.3	  500.8	 7724.0	...
6455905	  749.3	  500.3	 7723.0	...
6455906	  749.3	  500.9	 7722.0	...
6455907	  749.3	  501.6	 7724.0	...
6455908	  749.3	  502.1	 7725.0	...
6455909	  749.3	  502.1	 7726.0	...
6455910	  749.3	  502.0	 7725.0	...
6455911	  749.2	  501.5	 7721.0	...
6455912	  749.1	  501.0	 7718.0	...
6455913	  749.1	  500.7	 7716.0	...
6455914	  749.1	  500.7	 7714.0	...
6455915	  749.1	  501.4	 7712.0	...
6455916	  749.3	  502.1	 7711.0	...
6455917	  749.4	  502.7	 7712.0	...
6455918	  749.8	  502.7	 7710.0	...
6455919	  750.1	  502.6	 7707.0	...
6455920	  750.3	  502.0	 7707.0	...
6455921	  750.3	  501.5	 7710.0	...
6455922	  750.0	  501.0	 7713.0	...
6455923	  749.9	  501.2	 7714.0	...
6455924	  749.8	  501.4	 7712.0	...
6455925	  749.8	  501.4	 7706.0	...
6455926	  749.9	  501.6	 7699.0	...
6455927	  749.9	  501.8	 7696.0	...
6455928	  749.9	  502.0	 7698.0	...
6455929	  749.9	  502.1	 7700.0	...
6455930	  749.8	  502.2	 7702.0	...
6455931	  749.7	  502.2	 7702.0	...
6455932	  749.7	  502.2	 7702.0	...
6455933	  749.4	  502.2	 7702.0	...
6455934	  749.1	  502.2	 7697.0	...
6455935	  748.9	  502.0	 7692.0	...
6455936	  748.8	  501.7	 7688.0	...
6455937	  748.9	  501.9	 7688.0	...
6455938	  748.9	  502.3	 7685.0	...
6455939	  749.0	  502.7	 7682.0	...
6455940	  749.0	  502.7	 7681.0	...
6455941	  749.1	  502.7	 7683.0	...
6455942	  749.2	  503.3	 7685.0	...
6455943	  749.3	  503.9	 7685.0	...
6455944	  749.4	  504.3	 7686.0	...
6455945	  749.4	  504.0	 7685.0	...
6455946	  749.4	  503.6	 7685.0	...
6455947	  749.4	  503.4	 7686.0	...
6455948	  749.3	  503.1	 7688.0	...
6455949	  749.2	  502.8	 7690.0	...
6455950	  748.9	  502.6	 7691.0	...
6455951	  748.6	  502.3	 7691.0	...
6455952	  748.1	  502.1	 7692.0	...
6455953	  747.8	  501.9	 7692.0	...
6455954	  747.5	  501.8	 7690.0	...
6455955	  747.6	  501.7	 7684.0	...
6455956	  747.8	  501.7	 7679.0	...
6455957	  748.0	  501.7	 7679.0	...
6455958	  748.0	  501.8	 7681.0	...
6455959	  748.0	  501.8	 7683.0	...
6455960	  748.1	  501.8	 7682.0	...
6455961	  748.2	  501.8	 7675.0	...
6455962	  748.3	  501.8	 7671.0	...
6455963	  748.3	  501.5	 7667.0	...
6455964	  748.3	  501.2	 7665.0	...
6455965	  748.5	  500.9	 7663.0	...
6455966	  748.8	  500.7	 7661.0	...
6455967	  748.6	  500.5	 7659.0	...
6455968	  748.2	  501.1	 7658.0	...
6455969	  747.9	  501.9	 7657.0	...
6455970	  747.9	  502.7	 7658.0	...
6455971	  747.8	  503.0	 7659.0	...
6455972	  747.7	  503.3	 7652.0	...
6455973	  747.7	  503.6	 7643.0	...
6455974	  747.7	  503.2	 7633.0	...
6455975	  747.6	  502.6	 7632.0	...
6455976	  747.6	  502.0	 7637.0	...
6455977	  747.6	  501.9	 7641.0	...
6455978	  747.7	  501.8	 7641.0	...
6455979	  747.6	  502.0	 7638.0	...
6455980	  747.4	  502.3	 7636.0	...
6455981	  747.1	  502.7	 7636.0	...
6455982	  747.0	  502.8	 7633.0	...
6455983	  747.0	  502.7	 7630.0	...
6455984	  747.1	  502.5	 7629.0	...
6455985	  747.1	  502.3	 7631.0	...
6455986	  746.9	  502.2	 7628.0	...
6455987	  746.8	  502.0	 7624.0	...
6455988	  746.9	  501.8	 7621.0	...
6455989	  747.3	  502.4	 7617.0	...
6455990	  747.8	  503.2	 7612.0	...
6455991	  747.9	  504.1	 7604.0	...
6455992	  747.9	  504.1	 7600.0	...
6455993	  747.7	  504.0	 7596.0	...
6455994	  747.6	  503.9	 7595.0	...
6455995	  747.5	  503.6	 7594.0	...
6455996	  747.4	  503.4	 7595.0	...
6455997	  747.1	  503.2	 7595.0	...
6455998	  746.9	  503.1	 7594.0	...
6455999	  747.0	  503.3	 7592.0	...
6456000	  747.1	  503.6	 7586.0	...
6456001	  746.9	  503.9	 7581.0	...
6456002	  746.6	  504.1	 7576.0	...
6456003	  746.5	  504.3	 7573.0	...
6456004	  746.2	  504.6	 7570.0	...
6456005	  746.0	  504.7	 7567.0	...
6456006	  745.8	  504.6	 7566.0	...
6456007	  746.0	  504.6	 7565.0	...
6456008	  746.2	  504.5	 7564.0	...
6456009	  746.4	  504.4	 7564.0	...
6456010	  746.4	  504.2	 7563.0	...
6456011	  746.6	  504.6	 7558.0	...
6456012	  746.7	  505.0	 7552.0	...
6456013	  746.8	  505.4	 7548.0	...
6456014	  746.7	  505.7	 7548.0	...
6456015	  746.6	  506.0	 7548.0	...
6456016	  746.6	  506.4	 7546.0	...
6456017	  746.8	  506.6	 7543.0	...
6456018	  746.6	  506.7	 7542.0	...
6456019	  746.3	  506.7	 7543.0	...
6456020	  746.0	  506.6	 7543.0	...
6456021	  746.0	  506.0	 7541.0	...
6456022	  745.9	  505.5	 7538.0	...
6456023	  745.8	  505.5	 7535.0	...
6456024	  745.8	  505.9	 7534.0	...
6456025	  745.8	  506.5	 7534.0	...
6456026	  745.9	  506.6	 7531.0	...
6456027	  746.0	  506.7	 7526.0	...
6456028	  746.0	  506.7	 7521.0	...
6456029	  746.0	  506.9	 7519.0	...
6456030	  746.1	  507.1	 7515.0	...
6456031	  746.2	  507.1	 7511.0	...
6456032	  746.3	  507.0	 7507.0	...
6456033	  746.3	  506.9	 7508.0	...
6456034	  746.2	  506.9	 7508.0	...
6456035	  746.0	  507.0	 7507.0	...
6456036	  746.2	  507.1	 7504.0	...
6456037	  746.6	  507.3	 7498.0	...
6456038	  746.9	  507.3	 7492.0	...
6456039	  746.8	  507.4	 7489.0	...
6456040	  746.7	  507.1	 7489.0	...
6456041	  746.6	  506.9	 7489.0	...
6456042	  746.8	  507.3	 7488.0	...
6456043	  746.8	  508.2	 7483.0	...
6456044	  746.9	  509.1	 7477.0	...
6456045	  746.9	  509.4	 7474.0	...
6456046	  746.9	  509.5	 7474.0	...
6456047	  746.8	  509.7	 7473.0	...
6456048	  746.6	  509.8	 7472.0	...
6456049	  746.4	  509.9	 7468.0	...
6456050	  746.5	  509.9	 7462.0	...
6456051	  746.5	  509.8	 7458.0	...
6456052	  746.5	  509.6	 7457.0	...
6456053	  746.5	  509.3	 7457.0	...
6456054	  746.4	  508.6	 7458.0	...
6456055	  746.4	  507.9	 7458.0	...
6456056	  746.4	  507.3	 7453.0	...
6456057	  746.4	  507.2	 7449.0	...
6456058	  747.0	  507.0	 7444.0	...
6456059	  747.6	  507.2	 7444.0	...
6456060	  748.2	  507.4	 7444.0	...
6456061	  748.1	  507.8	 7443.0	...
6456062	  748.0	  507.8	 7439.0	...
6456063	  747.8	  507.8	 7436.0	...
6456064	  747.8	  507.9	 7434.0	...
6456065	  747.7	  507.9	 7436.0	...
6456066	  747.7	  507.4	 7434.0	...
6456067	  747.2	  507.0	 7431.0	...
6456068	  746.7	  506.7	 7428.0	...
6456069	  746.6	  506.7	 7429.0	...
6456070	  746.9	  506.8	 7426.0	...
6456071	  747.1	  507.3	 7416.0	...
6456072	  747.1	  507.9	 7406.0	...
6456073	  747.1	  508.4	 7401.0	...
6456074	  747.2	  508.0	 7401.0	...
6456075	  747.3	  507.7	 7399.0	...
6456076	  747.4	  507.5	 7395.0	...
6456077	  747.4	  507.6	 7391.0	...
6456078	  747.4	  507.6	 7389.0	...
6456079	  746.8	  507.8	 7386.0	...
6456080	  746.2	  508.0	 7381.0	...
6456081	  745.8	  508.8	 7376.0	...
6456082	  745.9	  509.4	 7372.0	...
6456083	  746.1	  509.8	 7371.0	...
6456084	  746.2	  509.8	 7371.0	...
6456085	  746.3	  509.4	 7372.0	...
6456086	  746.7	  508.7	 7372.0	...
EFIX R   6455693	6456086	394	  748.5	  503.0	   7667
SSACC R  6456087
6456087	  747.8	  507.7	 7370.0	...
6456088	  749.7	  506.7	 7368.0	...
6456089	  752.0	  505.8	 7368.0	...
6456090	  754.0	  505.0	 7368.0	...
6456091	  756.6	  504.0	 7364.0	...
6456092	  758.9	  503.1	 7356.0	...
6456093	  761.7	  502.3	 7348.0	...
6456094	  764.5	  501.7	 7344.0	...
6456095	  767.0	  501.3	 7344.0	...
6456096	  769.8	  501.2	 7345.0	...
6456097	  771.7	  501.4	 7344.0	...
6456098	  773.5	  501.4	 7343.0	...
ESACC R  6456087	6456098	12	  747.8	  507.7	  773.5	  501.4	   0.56	     54
SFIX R   6456099
6456099	  774.5	  501.0	 7342.0	...
6456100	  775.6	  500.4	 7341.0	...
6456101	  776.4	  500.0	 7342.0	...
6456102	  776.9	  499.7	 7341.0	...
6456103	  777.0	  499.1	 7340.0	...
6456104	  777.1	  498.6	 7339.0	...
6456105	  777.3	  497.8	 7340.0	...
6456106	  777.3	  497.6	 7336.0	...
6456107	  777.2	  497.2	 7332.0	...
6456108	  777.0	  496.8	 7328.0	...
6456109	  776.8	  496.2	 7327.0	...
6456110	  776.8	  495.7	 7327.0	...
6456111	  776.9	  495.5	 7326.0	...
6456112	  776.8	  495.5	 7325.0	...
6456113	  776.1	  495.1	 7323.0	...
6456114	  775.3	  494.6	 7323.0	...
6456115	  774.7	  494.2	 7319.0	...
6456116	  774.3	  494.4	 7315.0	...
6456117	  773.9	  495.0	 7311.0	...
6456118	  773.9	  495.7	 7309.0	...
6456119	  774.3	  496.1	 7307.0	...
6456120	  774.3	  496.0	 7304.0	...
6456121	  774.0	  496.1	 7301.0	...
6456122	  773.7	  496.3	 7298.0	...
6456123	  773.7	  496.4	 7296.0	...
6456124	  773.7	  496.3	 7297.0	...
6456125	  773.7	  496.2	 7298.0	...
6456126	  773.9	  496.4	 7290.0	...
6456127	  774.0	  496.7	 7281.0	...
6456128	  774.3	  497.3	 7272.0	...
6456129	  774.9	  498.0	 7272.0	...
6456130	  775.3	  498.8	 7272.0	...
6456131	  775.5	  499.3	 7271.0	...
6456132	  775.5	  499.5	 7268.0	...
6456133	  775.6	  499.8	 7264.0	...
6456134	  775.6	  500.2	 7264.0	...
6456135	  775.4	  500.5	 7267.0	...
6456136	  775.1	  500.7	 7268.0	...
6456137	  774.7	  500.9	 7265.0	...
6456138	  774.3	  501.0	 7263.0	...
6456139	  773.8	  501.5	 7263.0	...
6456140	  773.7	  502.0	 7266.0	...
6456141	  773.5	  502.2	 7269.0	...
6456142	  773.3	  502.0	 7266.0	...
6456143	  773.2	  501.8	 7263.0	...
6456144	  773.0	  501.3	 7262.0	...
6456145	  772.9	  501.0	 7263.0	...
6456146	  772.7	  500.7	 7265.0	...
6456147	  772.7	  501.0	 7265.0	...
6456148	  773.0	  501.1	 7263.0	...
6456149	  773.3	  501.0	 7262.0	...
6456150	  773.7	  501.0	 7260.0	...
6456151	  773.8	  501.3	 7256.0	...
6456152	  774.0	  501.5	 7252.0	...
6456153	  774.0	  501.5	 7249.0	...
6456154	  773.9	  501.1	 7248.0	...
6456155	  773.7	  500.8	 7247.0	...
6456156	  773.6	  500.9	 7247.0	...
6456157	  773.6	  501.1	 7245.0	...
6456158	  773.5	  501.3	 7243.0	...
6456159	  773.4	  501.3	 7237.0	...
6456160	  773.2	  501.2	 7232.0	...
6456161	  772.9	  501.2	 7229.0	...
6456162	  772.6	  501.2	 7230.0	...
6456163	  772.6	  501.2	 7231.0	...
6456164	  772.9	  501.7	 7231.0	...
6456165	  773.3	  502.0	 7232.0	...
6456166	  773.6	  502.3	 7233.0	...
6456167	  773.4	  502.8	 7234.0	...
6456168	  773.2	  503.4	 7234.0	...
6456169	  773.2	  504.0	 7234.0	...
6456170	  773.3	  504.1	 7234.0	...
6456171	  772.8	  504.3	 7232.0	...
6456172	  772.3	  504.5	 7228.0	...
6456173	  771.8	  504.0	 7224.0	...
6456174	  771.9	  503.3	 7222.0	...
6456175	  771.9	  502.9	 7222.0	...
6456176	  772.0	  503.1	 7222.0	...
6456177	  772.3	  503.2	 7221.0	...
6456178	  772.7	  503.2	 7220.0	...
6456179	  773.1	  503.1	 7219.0	...
6456180	  773.0	  503.1	 7215.0	...
6456181	  772.8	  503.1	 7213.0	...
6456182	  772.7	  503.2	 7212.0	...
6456183	  772.7	  503.2	 7213.0	...
6456184	  772.8	  503.2	 7214.0	...
6456185	  773.0	  503.1	 7212.0	...
6456186	  773.1	  502.8	 7209.0	...
6456187	  773.3	  502.6	 7207.0	...
6456188	  772.7	  502.3	 7206.0	...
6456189	  772.1	  502.2	 7206.0	...
6456190	  771.5	  502.1	 7206.0	...
6456191	  771.5	  502.3	 7206.0	...
6456192	  771.7	  502.5	 7206.0	...
6456193	  771.7	  502.8	 7206.0	...
6456194	  772.0	  502.7	 7206.0	...
6456195	  772.2	  503.1	 7207.0	...
6456196	  772.4	  503.4	 7209.0	...
6456197	  772.5	  503.6	 7211.0	...
6456198	  772.4	  503.4	 7211.0	...
6456199	  772.3	  503.1	 7211.0	...
6456200	  772.2	  502.7	 7211.0	...
6456201	  772.0	  502.2	 7210.0	...
6456202	  771.8	  501.7	 7210.0	...
6456203	  771.7	  501.2	 7210.0	...
6456204	  771.7	  500.6	 7211.0	...
6456205	  771.7	  500.3	 7209.0	...
6456206	  771.6	  500.6	 7205.0	...
6456207	  771.5	  500.9	 7202.0	...
6456208	  771.3	  500.9	 7200.0	...
6456209	  771.3	  500.9	 7199.0	...
6456210	  771.4	  501.1	 7198.0	...
6456211	  771.5	  501.4	 7197.0	...
6456212	  771.5	  501.7	 7196.0	...
6456213	  771.4	  501.9	 7194.0	...
6456214	  771.3	  501.7	 7192.0	...
6456215	  771.1	  501.2	 7193.0	...
6456216	  770.9	  500.8	 7195.0	...
6456217	  770.8	  500.9	 7193.0	...
6456218	  770.8	  501.2	 7190.0	...
6456219	  770.7	  501.5	 7188.0	...
6456220	  770.7	  501.6	 7189.0	...
6456221	  770.8	  501.7	 7189.0	...
6456222	  770.8	  502.4	 7189.0	...
6456223	  770.9	  503.2	 7190.0	...
6456224	  771.0	  503.1	 7190.0	...
6456225	  771.0	  502.3	 7190.0	...
6456226	  770.9	  501.5	 7187.0	...
6456227	  770.9	  501.6	 7184.0	...
6456228	  771.0	  501.3	 7183.0	...
6456229	  771.1	  500.9	 7185.0	...
6456230	  771.2	  500.4	 7183.0	...
6456231	  771.4	  500.2	 7179.0	...
6456232	  771.4	  499.8	 7175.0	...
6456233	  771.3	  499.3	 7174.0	...
6456234	  771.2	  499.0	 7174.0	...
6456235	  770.7	  499.3	 7173.0	...
6456236	  770.2	  499.3	 7172.0	...
6456237	  769.7	  499.0	 7172.0	...
6456238	  769.7	  498.5	 7171.0	...
6456239	  769.5	  498.2	 7172.0	...
6456240	  769.2	  498.1	 7173.0	...
6456241	  768.9	  498.2	 7176.0	...
6456242	  768.8	  498.2	 7182.0	...
6456243	  768.9	  498.1	 7187.0	...
6456244	  769.0	  498.4	 7191.0	...
6456245	  769.1	  498.7	 7191.0	...
6456246	  769.2	  499.0	 7189.0	...
6456247	  769.1	  499.0	 7188.0	...
6456248	  768.9	  499.1	 7186.0	...
6456249	  768.8	  499.2	 7184.0	...
6456250	  768.9	  499.3	 7183.0	...
6456251	  768.8	  499.5	 7183.0	...
6456252	  768.7	  499.9	 7185.0	...
6456253	  768.6	  500.5	 7187.0	...
6456254	  768.6	  501.0	 7189.0	...
6456255	  768.4	  500.7	 7191.0	...
6456256	  768.2	  500.2	 7192.0	...
6456257	  768.0	  499.8	 7192.0	...
6456258	  768.0	  499.9	 7193.0	...
6456259	  768.2	  500.4	 7190.0	...
6456260	  768.4	  500.9	 7188.0	...
6456261	  768.6	  501.5	 7187.0	...
6456262	  768.5	  501.7	 7187.0	...
6456263	  768.4	  502.0	 7187.0	...
6456264	  768.6	  501.9	 7186.0	...
6456265	  768.9	  501.6	 7186.0	...
6456266	  769.2	  501.4	 7185.0	...
6456267	  769.3	  501.3	 7185.0	...
6456268	  769.4	  501.4	 7184.0	...
6456269	  769.2	  501.4	 7183.0	...
6456270	  768.9	  501.3	 7184.0	...
6456271	  768.6	  500.7	 7185.0	...
6456272	  768.5	  500.1	 7186.0	...
6456273	  768.6	  499.9	 7186.0	...
6456274	  768.5	  500.0	 7185.0	...
6456275	  768.3	  500.2	 7185.0	...
6456276	  768.1	  500.3	 7185.0	...
6456277	  768.3	  500.7	 7184.0	...
6456278	  768.6	  501.1	 7184.0	...
6456279	  768.9	  502.4	 7181.0	...
6456280	  769.2	  503.3	 7178.0	...
6456281	  769.5	  504.1	 7175.0	...
6456282	  769.7	  504.1	 7177.0	...
6456283	  769.9	  503.8	 7178.0	...
6456284	  769.7	  503.5	 7180.0	...
6456285	  769.3	  503.1	 7181.0	...
6456286	  769.0	  502.6	 7182.0	...
6456287	  768.7	  502.2	 7183.0	...
6456288	  768.5	  501.9	 7179.0	...
6456289	  768.3	  502.0	 7174.0	...
6456290	  768.2	  501.6	 7171.0	...
6456291	  768.2	  501.1	 7174.0	...
6456292	  768.2	  500.6	 7181.0	...
6456293	  768.3	  500.5	 7186.0	...
6456294	  768.3	  500.3	 7190.0	...
6456295	  768.3	  500.7	 7190.0	...
6456296	  768.2	  501.1	 7187.0	...
6456297	  768.5	  501.3	 7183.0	...
6456298	  768.8	  501.0	 7180.0	...
6456299	  769.2	  500.7	 7180.0	...
6456300	  769.3	  500.6	 7179.0	...
6456301	  769.5	  500.8	 7178.0	...
6456302	  769.7	  501.2	 7179.0	...
6456303	  769.9	  501.5	 7181.0	...
6456304	  769.9	  501.7	 7183.0	...
6456305	  769.7	  501.9	 7184.0	...
6456306	  769.5	  502.2	 7182.0	...
6456307	  769.5	  502.5	 7181.0	...
6456308	  769.2	  502.9	 7181.0	...
6456309	  769.2	  503.1	 7183.0	...
6456310	  769.1	  502.9	 7185.0	...
6456311	  769.2	  502.7	 7185.0	...
6456312	  769.1	  502.5	 7184.0	...
6456313	  769.0	  502.4	 7187.0	...
6456314	  769.0	  502.6	 7190.0	...
6456315	  769.0	  502.8	 7192.0	...
6456316	  768.8	  503.1	 7188.0	...
6456317	  768.5	  503.1	 7184.0	...
6456318	  768.2	  503.9	 7180.0	...
6456319	  768.2	  504.8	 7178.0	...
6456320	  768.0	  505.4	 7178.0	...
6456321	  767.7	  504.7	 7181.0	...
6456322	  767.4	  503.9	 7185.0	...
6456323	  767.4	  503.4	 7189.0	...
6456324	  767.4	  503.4	 7187.0	...
6456325	  767.5	  503.5	 7186.0	...
6456326	  767.7	  503.6	 7186.0	...
6456327	  767.7	  503.7	 7187.0	...
6456328	  767.8	  503.7	 7188.0	...
6456329	  767.7	  503.7	 7188.0	...
6456330	  767.7	  503.6	 7192.0	...
6456331	  767.7	  503.4	 7196.0	...
6456332	  767.8	  503.2	 7200.0	...
6456333	  767.9	  503.0	 7201.0	...
6456334	  768.0	  502.8	 7203.0	...
6456335	  768.1	  502.6	 7203.0	...
6456336	  768.1	  502.6	 7202.0	...
6456337	  767.5	  502.7	 7201.0	...
6456338	  766.9	  502.8	 7202.0	...
6456339	  766.1	  502.8	 7204.0	...
6456340	  766.0	  502.9	 7206.0	...
6456341	  766.0	  502.9	 7206.0	...
6456342	  766.1	  502.9	 7205.0	...
6456343	  766.1	  502.8	 7204.0	...
6456344	  766.1	  502.9	 7203.0	...
6456345	  766.1	  503.1	 7202.0	...
6456346	  766.1	  503.3	 7202.0	...
6456347	  766.0	  503.2	 7200.0	...
6456348	  766.0	  503.3	 7199.0	...
6456349	  766.0	  503.3	 7199.0	...
6456350	  766.0	  503.4	 7204.0	...
6456351	  766.1	  503.4	 7209.0	...
6456352	  766.1	  503.3	 7209.0	...
6456353	  766.2	  503.8	 7203.0	...
6456354	  766.3	  504.4	 7197.0	...
6456355	  766.5	  505.0	 7194.0	...
6456356	  766.7	  505.0	 7194.0	...
6456357	  767.2	  505.0	 7199.0	...
6456358	  767.6	  505.3	 7204.0	...
MSG	6456359 0000 _ Number On
6456359	  767.8	  505.7	 7206.0	...
6456360	  767.6	  506.3	 7204.0	...
6456361	  767.3	  506.5	 7206.0	...
6456362	  767.0	  505.9	 7210.0	...
6456363	  766.9	  505.2	 7215.0	...
6456364	  766.7	  504.5	 7218.0	...
6456365	  766.6	  504.6	 7220.0	...
6456366	  766.6	  504.7	 7221.0	...
6456367	  766.7	  504.9	 7220.0	...
6456368	  766.6	  505.0	 7219.0	...
6456369	  766.6	  505.1	 7219.0	...
6456370	  766.6	  505.2	 7217.0	...
6456371	  766.5	  505.4	 7215.0	...
6456372	  766.5	  505.7	 7218.0	...
6456373	  766.1	  506.0	 7222.0	...
EFIX R   6456099	6456373	275	  770.6	  501.4	   7217
SSACC R  6456374
6456374	  765.1	  507.1	 7222.0	...
6456375	  764.0	  509.1	 7219.0	...
6456376	  762.5	  511.8	 7215.0	...
6456377	  760.1	  513.7	 7215.0	...
6456378	  757.4	  515.4	 7214.0	...
6456379	  754.3	  517.4	 7213.0	...
6456380	  751.8	  519.4	 7213.0	...
6456381	  749.0	  521.1	 7213.0	...
6456382	  746.4	  522.0	 7217.0	...
6456383	  744.2	  522.7	 7221.0	...
6456384	  742.2	  523.2	 7225.0	...
ESACC R  6456374	6456384	11	  765.1	  507.1	  742.2	  523.2	   0.59	     62
SFIX R   6456385
6456385	  741.1	  523.4	 7226.0	...
6456386	  740.6	  524.0	 7226.0	...
6456387	  740.6	  524.8	 7225.0	...
6456388	  740.8	  525.5	 7221.0	...
6456389	  740.9	  525.8	 7217.0	...
6456390	  741.8	  526.9	 7215.0	...
6456391	  742.9	  527.9	 7216.0	...
6456392	  744.0	  529.9	 7217.0	...
6456393	  744.5	  531.0	 7217.0	...
6456394	  745.0	  532.9	 7217.0	...
6456395	  745.6	  533.7	 7216.0	...
6456396	  746.8	  535.9	 7215.0	...
6456397	  747.7	  537.9	 7216.0	...
6456398	  748.4	  540.6	 7217.0	...
6456399	  748.6	  541.7	 7218.0	...
6456400	  748.9	  543.5	 7218.0	...
6456401	  749.0	  544.5	 7222.0	...
6456402	  749.4	  545.5	 7227.0	...
6456403	  749.6	  545.4	 7231.0	...
6456404	  749.8	  544.5	 7233.0	...
6456405	  749.8	  543.6	 7236.0	...
6456406	  749.6	  541.9	 7238.0	...
6456407	  749.3	  540.5	 7240.0	...
6456408	  748.8	  539.1	 7241.0	...
6456409	  747.8	  537.8	 7240.0	...
6456410	  746.7	  537.1	 7239.0	...
6456411	  745.5	  536.0	 7237.0	...
6456412	  744.8	  535.3	 7236.0	...
6456413	  744.3	  534.3	 7238.0	...
6456414	  744.1	  533.7	 7240.0	...
6456415	  743.6	  532.9	 7242.0	...
6456416	  743.3	  532.3	 7241.0	...
6456417	  743.1	  531.9	 7241.0	...
6456418	  743.3	  532.3	 7240.0	...
6456419	  743.5	  532.6	 7241.0	...
6456420	  743.5	  532.7	 7242.0	...
6456421	  743.6	  532.8	 7242.0	...
6456422	  743.7	  533.2	 7242.0	...
6456423	  743.9	  533.7	 7242.0	...
6456424	  744.0	  533.9	 7244.0	...
6456425	  744.0	  533.9	 7247.0	...
6456426	  744.0	  533.9	 7249.0	...
6456427	  744.0	  534.0	 7252.0	...
6456428	  744.1	  534.1	 7255.0	...
6456429	  744.4	  534.4	 7258.0	...
6456430	  744.9	  534.6	 7256.0	...
6456431	  745.1	  534.3	 7255.0	...
6456432	  745.0	  533.9	 7254.0	...
6456433	  744.7	  533.8	 7252.0	...
6456434	  744.7	  534.1	 7253.0	...
6456435	  744.9	  534.4	 7253.0	...
6456436	  745.0	  534.7	 7255.0	...
6456437	  744.8	  535.0	 7259.0	...
6456438	  744.8	  535.5	 7263.0	...
6456439	  745.2	  535.6	 7265.0	...
6456440	  745.5	  535.8	 7264.0	...
6456441	  745.9	  535.9	 7263.0	...
6456442	  745.9	  536.0	 7263.0	...
6456443	  746.0	  536.4	 7266.0	...
6456444	  746.0	  536.9	 7269.0	...
6456445	  746.0	  537.5	 7270.0	...
6456446	  745.9	  537.8	 7270.0	...
6456447	  745.8	  538.1	 7269.0	...
6456448	  745.6	  538.2	 7269.0	...
6456449	  745.4	  538.3	 7270.0	...
6456450	  745.4	  538.3	 7271.0	...
6456451	  745.5	  538.4	 7272.0	...
6456452	  745.6	  538.6	 7272.0	...
6456453	  746.0	  538.8	 7271.0	...
6456454	  746.4	  539.1	 7271.0	...
6456455	  746.6	  539.4	 7268.0	...
6456456	  746.3	  539.5	 7266.0	...
6456457	  746.1	  538.8	 7264.0	...
6456458	  746.2	  538.0	 7263.0	...
6456459	  746.3	  537.2	 7266.0	...
6456460	  746.4	  537.1	 7269.0	...
6456461	  746.5	  537.0	 7274.0	...
6456462	  746.5	  537.1	 7275.0	...
6456463	  746.3	  537.1	 7276.0	...
6456464	  746.1	  536.8	 7279.0	...
6456465	  746.1	  536.5	 7282.0	...
6456466	  746.1	  536.4	 7285.0	...
6456467	  746.1	  536.3	 7284.0	...
6456468	  745.9	  536.0	 7284.0	...
6456469	  745.4	  535.8	 7285.0	...
6456470	  744.9	  535.9	 7287.0	...
6456471	  744.4	  535.6	 7288.0	...
6456472	  744.2	  535.3	 7288.0	...
6456473	  744.1	  535.1	 7288.0	...
6456474	  744.2	  535.0	 7289.0	...
6456475	  744.5	  534.4	 7290.0	...
6456476	  745.2	  533.7	 7291.0	...
6456477	  745.8	  533.2	 7291.0	...
6456478	  745.9	  533.3	 7291.0	...
6456479	  745.4	  533.6	 7292.0	...
6456480	  744.9	  533.6	 7292.0	...
6456481	  744.7	  533.5	 7292.0	...
6456482	  744.5	  533.4	 7295.0	...
6456483	  744.4	  533.1	 7298.0	...
6456484	  744.4	  533.0	 7301.0	...
6456485	  744.4	  533.0	 7302.0	...
6456486	  744.5	  533.1	 7301.0	...
6456487	  744.7	  533.3	 7301.0	...
6456488	  744.5	  533.0	 7301.0	...
6456489	  744.2	  532.8	 7301.0	...
6456490	  743.8	  532.7	 7301.0	...
6456491	  743.7	  532.7	 7301.0	...
6456492	  743.7	  532.8	 7301.0	...
6456493	  743.8	  532.9	 7302.0	...
6456494	  743.9	  532.7	 7304.0	...
6456495	  743.8	  532.3	 7306.0	...
6456496	  744.0	  531.7	 7307.0	...
6456497	  744.2	  531.3	 7307.0	...
6456498	  744.4	  531.1	 7310.0	...
6456499	  744.4	  531.0	 7313.0	...
6456500	  744.4	  531.0	 7319.0	...
6456501	  744.5	  531.0	 7321.0	...
6456502	  744.7	  531.1	 7323.0	...
6456503	  744.8	  531.3	 7324.0	...
6456504	  744.5	  531.6	 7325.0	...
6456505	  744.4	  531.9	 7326.0	...
6456506	  744.4	  532.1	 7326.0	...
6456507	  744.4	  531.8	 7327.0	...
6456508	  744.4	  531.2	 7329.0	...
6456509	  744.7	  530.8	 7332.0	...
6456510	  745.0	  531.0	 7335.0	...
6456511	  745.4	  531.2	 7336.0	...
6456512	  745.2	  530.8	 7336.0	...
6456513	  745.1	  530.3	 7336.0	...
6456514	  744.9	  529.9	 7334.0	...
6456515	  744.5	  530.0	 7330.0	...
6456516	  744.1	  530.0	 7325.0	...
6456517	  743.8	  529.9	 7323.0	...
6456518	  743.9	  530.3	 7326.0	...
6456519	  744.0	  530.8	 7330.0	...
6456520	  744.1	  530.8	 7338.0	...
6456521	  744.0	  530.4	 7342.0	...
6456522	  743.8	  530.2	 7345.0	...
6456523	  743.7	  530.3	 7343.0	...
6456524	  744.0	  530.4	 7340.0	...
6456525	  744.3	  531.0	 7338.0	...
6456526	  744.7	  531.5	 7338.0	...
6456527	  744.8	  531.7	 7337.0	...
6456528	  744.8	  531.5	 7338.0	...
6456529	  744.8	  531.3	 7341.0	...
6456530	  744.2	  531.0	 7345.0	...
6456531	  743.6	  530.6	 7347.0	...
6456532	  743.0	  530.3	 7349.0	...
6456533	  743.0	  530.7	 7353.0	...
6456534	  743.3	  531.4	 7356.0	...
6456535	  743.7	  532.0	 7357.0	...
6456536	  743.9	  532.3	 7355.0	...
6456537	  743.9	  532.3	 7352.0	...
6456538	  744.3	  532.4	 7352.0	...
6456539	  744.7	  532.6	 7352.0	...
6456540	  745.2	  532.9	 7352.0	...
6456541	  744.9	  533.0	 7351.0	...
6456542	  744.6	  532.7	 7349.0	...
6456543	  744.2	  532.3	 7348.0	...
6456544	  743.7	  531.9	 7349.0	...
6456545	  743.3	  531.9	 7353.0	...
6456546	  742.8	  531.9	 7357.0	...
6456547	  742.4	  531.8	 7360.0	...
6456548	  741.9	  531.9	 7360.0	...
6456549	  741.4	  531.7	 7359.0	...
6456550	  741.3	  531.6	 7363.0	...
6456551	  741.2	  531.3	 7367.0	...
6456552	  741.2	  531.1	 7371.0	...
6456553	  741.3	  531.1	 7370.0	...
6456554	  741.3	  531.4	 7371.0	...
6456555	  741.7	  531.8	 7374.0	...
6456556	  742.1	  531.9	 7381.0	...
6456557	  742.1	  532.1	 7387.0	...
6456558	  741.6	  532.2	 7392.0	...
6456559	  741.1	  532.3	 7393.0	...
6456560	  740.6	  531.9	 7392.0	...
6456561	  740.3	  531.5	 7390.0	...
6456562	  740.4	  531.8	 7388.0	...
6456563	  740.7	  532.3	 7387.0	...
6456564	  740.9	  532.8	 7386.0	...
6456565	  740.7	  532.7	 7386.0	...
6456566	  740.5	  532.7	 7386.0	...
6456567	  740.3	  532.7	 7389.0	...
6456568	  740.3	  532.2	 7392.0	...
6456569	  740.4	  531.6	 7393.0	...
6456570	  740.4	  531.1	 7393.0	...
6456571	  740.4	  531.0	 7392.0	...
6456572	  740.3	  531.0	 7392.0	...
6456573	  740.2	  530.6	 7392.0	...
6456574	  740.2	  530.2	 7391.0	...
6456575	  740.4	  529.8	 7394.0	...
6456576	  740.6	  530.2	 7397.0	...
6456577	  740.5	  530.5	 7402.0	...
6456578	  740.0	  530.7	 7405.0	...
6456579	  739.4	  530.9	 7408.0	...
6456580	  739.5	  530.9	 7409.0	...
6456581	  739.9	  530.6	 7408.0	...
6456582	  739.8	  530.2	 7408.0	...
6456583	  739.4	  530.0	 7407.0	...
6456584	  738.9	  530.2	 7407.0	...
6456585	  738.9	  530.3	 7408.0	...
6456586	  738.8	  530.2	 7409.0	...
6456587	  738.7	  529.9	 7409.0	...
6456588	  738.7	  529.5	 7410.0	...
6456589	  738.9	  529.3	 7412.0	...
6456590	  739.2	  529.1	 7414.0	...
6456591	  739.6	  529.2	 7415.0	...
6456592	  739.8	  529.3	 7417.0	...
6456593	  739.6	  529.7	 7418.0	...
6456594	  739.4	  530.0	 7419.0	...
6456595	  739.1	  530.3	 7420.0	...
6456596	  739.0	  530.3	 7421.0	...
6456597	  739.0	  530.2	 7422.0	...
6456598	  739.0	  530.0	 7422.0	...
6456599	  738.9	  529.6	 7425.0	...
6456600	  739.2	  529.5	 7428.0	...
6456601	  739.5	  529.3	 7429.0	...
6456602	  739.8	  529.3	 7428.0	...
6456603	  739.9	  530.3	 7425.0	...
6456604	  740.0	  531.4	 7422.0	...
6456605	  740.2	  533.0	 7419.0	...
6456606	  740.2	  533.6	 7418.0	...
6456607	  740.5	  534.1	 7418.0	...
6456608	  741.2	  533.9	 7419.0	...
EFIX R   6456385	6456608	224	  743.6	  533.1	   7316
SSACC R  6456609
6456609	  742.5	  534.5	 7419.0	...
6456610	  743.5	  535.1	 7419.0	...
6456611	  744.7	  535.8	 7421.0	...
6456612	  746.8	  536.1	 7423.0	...
6456613	  749.8	  536.7	 7425.0	...
6456614	  753.8	  537.9	 7425.0	...
6456615	  757.1	  538.8	 7427.0	...
6456616	  760.5	  538.8	 7430.0	...
6456617	  763.0	  538.1	 7433.0	...
6456618	  764.9	  537.7	 7437.0	...
6456619	  766.6	  537.8	 7441.0	...
6456620	  767.6	  538.4	 7444.0	...
ESACC R  6456609	6456620	12	  742.5	  534.5	  767.6	  538.4	   0.54	     57
SFIX R   6456621
6456621	  768.7	  538.9	 7444.0	...
6456622	  769.0	  539.5	 7444.0	...
6456623	  768.9	  539.6	 7444.0	...
6456624	  768.2	  539.7	 7444.0	...
6456625	  767.4	  539.3	 7443.0	...
6456626	  765.8	  539.0	 7443.0	...
6456627	  764.3	  538.5	 7443.0	...
6456628	  762.5	  538.4	 7443.0	...
6456629	  761.1	  537.6	 7450.0	...
6456630	  760.1	  536.1	 7457.0	...
6456631	  759.6	  534.7	 7465.0	...
6456632	  758.7	  533.6	 7463.0	...
6456633	  757.9	  533.0	 7462.0	...
6456634	  757.1	  532.5	 7460.0	...
6456635	  757.3	  532.5	 7460.0	...
6456636	  757.5	  532.9	 7460.0	...
6456637	  757.6	  533.2	 7465.0	...
6456638	  757.6	  533.2	 7470.0	...
6456639	  757.7	  533.1	 7472.0	...
6456640	  757.9	  533.0	 7470.0	...
6456641	  758.3	  533.1	 7468.0	...
6456642	  758.7	  533.2	 7472.0	...
6456643	  759.0	  533.4	 7476.0	...
6456644	  759.1	  533.7	 7477.0	...
6456645	  759.2	  534.0	 7475.0	...
6456646	  759.6	  534.3	 7473.0	...
6456647	  760.0	  534.5	 7473.0	...
6456648	  760.4	  534.8	 7474.0	...
6456649	  760.5	  535.1	 7476.0	...
6456650	  760.6	  535.8	 7477.0	...
6456651	  760.8	  536.8	 7478.0	...
6456652	  761.1	  537.9	 7478.0	...
6456653	  761.0	  537.8	 7480.0	...
6456654	  760.7	  537.1	 7481.0	...
6456655	  760.4	  536.8	 7482.0	...
6456656	  760.4	  537.2	 7481.0	...
6456657	  760.5	  537.6	 7480.0	...
6456658	  760.4	  537.8	 7483.0	...
6456659	  760.4	  537.9	 7488.0	...
6456660	  760.3	  537.9	 7494.0	...
6456661	  760.3	  537.7	 7496.0	...
MSG	6456662 0000 _ Number Off
6456662	  760.6	  537.5	 7498.0	...
6456663	  760.9	  537.5	 7499.0	...
6456664	  761.2	  536.6	 7499.0	...
6456665	  761.2	  535.8	 7499.0	...
6456666	  761.1	  535.0	 7499.0	...
6456667	  761.1	  535.2	 7497.0	...
6456668	  761.2	  535.6	 7496.0	...
6456669	  761.1	  536.0	 7496.0	...
6456670	  760.9	  536.4	 7496.0	...
6456671	  760.6	  536.8	 7496.0	...
6456672	  760.4	  537.4	 7495.0	...
6456673	  760.2	  537.8	 7494.0	...
6456674	  760.1	  538.1	 7495.0	...
6456675	  759.9	  538.1	 7497.0	...
6456676	  760.3	  537.3	 7500.0	...
6456677	  760.7	  536.5	 7505.0	...
6456678	  761.1	  535.5	 7508.0	...
6456679	  761.3	  534.9	 7510.0	...
6456680	  761.4	  534.4	 7511.0	...
6456681	  761.5	  534.3	 7514.0	...
6456682	  761.6	  535.0	 7517.0	...
6456683	  761.7	  535.7	 7519.0	...
6456684	  761.4	  536.1	 7521.0	...
6456685	  761.0	  536.1	 7524.0	...
6456686	  760.6	  536.2	 7527.0	...
6456687	  760.6	  536.7	 7529.0	...
6456688	  760.6	  536.9	 7529.0	...
6456689	  760.6	  537.0	 7529.0	...
6456690	  760.6	  536.7	 7528.0	...
6456691	  760.5	  536.6	 7529.0	...
6456692	  760.4	  536.6	 7530.0	...
6456693	  760.4	  536.3	 7532.0	...
6456694	  760.3	  535.9	 7534.0	...
6456695	  760.2	  535.4	 7535.0	...
6456696	  760.1	  535.3	 7536.0	...
6456697	  760.0	  535.2	 7538.0	...
6456698	  760.0	  534.9	 7540.0	...
6456699	  759.9	  534.6	 7541.0	...
6456700	  759.8	  534.3	 7543.0	...
6456701	  759.8	  534.1	 7546.0	...
6456702	  759.8	  534.5	 7549.0	...
6456703	  759.8	  535.0	 7550.0	...
6456704	  759.9	  535.7	 7549.0	...
6456705	  760.0	  535.9	 7549.0	...
6456706	  760.1	  536.1	 7550.0	...
6456707	  759.9	  536.9	 7548.0	...
6456708	  759.5	  537.7	 7546.0	...
6456709	  759.3	  538.5	 7544.0	...
6456710	  759.4	  538.0	 7547.0	...
6456711	  759.4	  537.5	 7550.0	...
6456712	  759.4	  537.1	 7552.0	...
6456713	  759.3	  537.1	 7550.0	...
6456714	  759.2	  536.9	 7547.0	...
6456715	  759.1	  536.6	 7550.0	...
6456716	  758.8	  535.7	 7553.0	...
6456717	  758.7	  535.1	 7557.0	...
6456718	  758.6	  534.8	 7557.0	...
6456719	  758.8	  535.2	 7556.0	...
6456720	  758.9	  535.7	 7555.0	...
6456721	  758.9	  535.7	 7556.0	...
6456722	  759.1	  535.6	 7558.0	...
6456723	  759.3	  535.2	 7560.0	...
6456724	  759.2	  534.9	 7559.0	...
6456725	  759.0	  534.9	 7559.0	...
6456726	  758.8	  535.2	 7560.0	...
6456727	  758.9	  535.9	 7562.0	...
6456728	  758.9	  536.5	 7563.0	...
6456729	  758.9	  536.9	 7563.0	...
6456730	  758.6	  537.0	 7564.0	...
6456731	  758.4	  536.9	 7566.0	...
6456732	  758.2	  536.8	 7570.0	...
6456733	  757.8	  536.6	 7574.0	...
6456734	  757.5	  536.6	 7575.0	...
6456735	  757.3	  536.8	 7575.0	...
6456736	  757.4	  537.0	 7575.0	...
6456737	  757.4	  536.6	 7575.0	...
6456738	  757.3	  536.2	 7574.0	...
6456739	  757.3	  535.8	 7571.0	...
6456740	  757.4	  535.8	 7569.0	...
6456741	  757.4	  535.7	 7566.0	...
6456742	  757.4	  535.6	 7571.0	...
6456743	  757.3	  535.3	 7576.0	...
6456744	  757.3	  535.0	 7581.0	...
6456745	  757.3	  534.8	 7580.0	...
6456746	  757.4	  534.8	 7580.0	...
6456747	  757.6	  534.9	 7583.0	...
6456748	  757.7	  535.0	 7586.0	...
6456749	  757.5	  535.0	 7587.0	...
6456750	  757.2	  534.7	 7587.0	...
6456751	  756.7	  534.5	 7586.0	...
6456752	  756.6	  534.4	 7586.0	...
6456753	  756.5	  534.6	 7586.0	...
6456754	  756.5	  534.9	 7584.0	...
6456755	  756.5	  535.1	 7583.0	...
6456756	  756.4	  535.7	 7582.0	...
6456757	  756.4	  536.3	 7582.0	...
6456758	  756.5	  537.0	 7582.0	...
6456759	  756.2	  537.2	 7581.0	...
6456760	  755.9	  537.3	 7580.0	...
6456761	  755.6	  537.2	 7582.0	...
6456762	  755.6	  537.0	 7585.0	...
6456763	  755.4	  536.9	 7588.0	...
6456764	  755.3	  536.9	 7588.0	...
6456765	  755.3	  537.0	 7588.0	...
6456766	  755.4	  536.4	 7590.0	...
6456767	  755.4	  535.8	 7592.0	...
6456768	  755.4	  535.3	 7595.0	...
6456769	  755.6	  535.4	 7597.0	...
6456770	  755.7	  535.5	 7600.0	...
6456771	  755.6	  535.5	 7601.0	...
6456772	  755.2	  535.2	 7602.0	...
6456773	  754.9	  535.1	 7604.0	...
6456774	  755.0	  535.0	 7602.0	...
6456775	  755.1	  535.1	 7599.0	...
6456776	  755.0	  535.0	 7596.0	...
6456777	  754.7	  535.0	 7599.0	...
6456778	  754.4	  535.0	 7602.0	...
6456779	  754.2	  534.9	 7603.0	...
6456780	  754.2	  534.7	 7602.0	...
6456781	  754.2	  534.7	 7601.0	...
6456782	  754.3	  534.5	 7605.0	...
6456783	  754.2	  534.5	 7610.0	...
6456784	  754.2	  534.9	 7615.0	...
6456785	  754.4	  535.3	 7614.0	...
6456786	  754.8	  535.7	 7611.0	...
6456787	  755.0	  536.1	 7607.0	...
6456788	  754.6	  536.4	 7605.0	...
6456789	  754.3	  536.7	 7605.0	...
6456790	  754.1	  536.6	 7607.0	...
6456791	  754.1	  536.5	 7608.0	...
6456792	  754.0	  536.5	 7608.0	...
6456793	  753.9	  536.4	 7607.0	...
6456794	  753.6	  535.7	 7607.0	...
6456795	  753.4	  535.0	 7607.0	...
6456796	  753.2	  534.4	 7609.0	...
6456797	  753.3	  534.7	 7610.0	...
6456798	  753.4	  535.0	 7610.0	...
6456799	  753.6	  535.2	 7609.0	...
6456800	  753.8	  535.2	 7608.0	...
6456801	  754.0	  535.4	 7608.0	...
6456802	  754.1	  535.5	 7610.0	...
6456803	  754.3	  536.1	 7612.0	...
6456804	  754.6	  536.7	 7614.0	...
6456805	  754.8	  537.3	 7615.0	...
6456806	  754.8	  537.4	 7615.0	...
6456807	  754.6	  536.6	 7617.0	...
6456808	  754.3	  535.8	 7619.0	...
6456809	  754.1	  535.6	 7621.0	...
6456810	  754.1	  536.3	 7622.0	...
6456811	  754.2	  536.4	 7622.0	...
6456812	  754.2	  535.7	 7622.0	...
6456813	  754.1	  535.0	 7623.0	...
6456814	  753.9	  534.9	 7623.0	...
6456815	  753.9	  535.3	 7622.0	...
6456816	  753.8	  535.7	 7622.0	...
6456817	  753.6	  535.4	 7622.0	...
6456818	  753.3	  534.8	 7623.0	...
6456819	  753.2	  534.1	 7624.0	...
6456820	  753.3	  534.2	 7624.0	...
6456821	  753.3	  534.1	 7627.0	...
6456822	  753.3	  534.1	 7631.0	...
6456823	  753.2	  534.0	 7633.0	...
6456824	  753.1	  533.9	 7632.0	...
6456825	  753.0	  534.0	 7631.0	...
6456826	  753.3	  534.1	 7631.0	...
6456827	  753.6	  534.3	 7630.0	...
6456828	  753.8	  534.7	 7634.0	...
6456829	  753.6	  535.1	 7638.0	...
6456830	  753.5	  535.1	 7642.0	...
6456831	  753.7	  534.6	 7642.0	...
6456832	  753.9	  534.3	 7640.0	...
6456833	  753.8	  534.1	 7640.0	...
6456834	  753.8	  534.3	 7640.0	...
6456835	  753.8	  534.4	 7640.0	...
6456836	  753.8	  533.8	 7639.0	...
6456837	  753.6	  533.3	 7638.0	...
6456838	  753.6	  532.9	 7637.0	...
6456839	  753.7	  533.1	 7636.0	...
6456840	  753.8	  533.1	 7635.0	...
6456841	  753.9	  533.0	 7634.0	...
6456842	  754.2	  532.9	 7634.0	...
6456843	  754.4	  533.0	 7637.0	...
6456844	  754.6	  533.1	 7641.0	...
6456845	  754.8	  533.5	 7645.0	...
6456846	  755.0	  533.8	 7644.0	...
6456847	  755.1	  533.7	 7643.0	...
6456848	  755.2	  533.4	 7643.0	...
6456849	  755.3	  533.1	 7642.0	...
6456850	  755.2	  533.1	 7643.0	...
6456851	  755.1	  533.1	 7643.0	...
6456852	  755.0	  533.0	 7644.0	...
6456853	  755.1	  533.0	 7645.0	...
6456854	  755.2	  532.8	 7647.0	...
6456855	  755.2	  532.5	 7648.0	...
6456856	  754.9	  532.4	 7647.0	...
6456857	  754.6	  532.4	 7646.0	...
6456858	  754.4	  532.5	 7645.0	...
6456859	  754.3	  532.5	 7645.0	...
6456860	  754.2	  532.5	 7646.0	...
6456861	  754.2	  532.5	 7648.0	...
6456862	  754.3	  532.8	 7648.0	...
6456863	  754.3	  533.1	 7649.0	...
6456864	  754.5	  533.5	 7650.0	...
6456865	  754.7	  533.4	 7653.0	...
6456866	  755.0	  533.3	 7655.0	...
6456867	  755.2	  533.2	 7657.0	...
6456868	  755.3	  532.2	 7658.0	...
6456869	  755.1	  531.2	 7660.0	...
6456870	  755.0	  530.5	 7659.0	...
6456871	  755.0	  530.7	 7656.0	...
6456872	  755.0	  530.8	 7654.0	...
6456873	  755.2	  530.9	 7653.0	...
MSG	6456874 0000 _ Number On
6456874	  754.9	  530.9	 7650.0	...
6456875	  754.7	  530.9	 7648.0	...
6456876	  754.6	  530.6	 7646.0	...
6456877	  754.7	  530.3	 7648.0	...
6456878	  754.8	  530.2	 7649.0	...
6456879	  754.8	  530.4	 7651.0	...
6456880	  754.8	  530.1	 7652.0	...
6456881	  754.7	  529.8	 7652.0	...
6456882	  754.6	  529.6	 7652.0	...
6456883	  754.5	  529.9	 7652.0	...
6456884	  754.4	  530.3	 7652.0	...
6456885	  754.4	  530.6	 7653.0	...
6456886	  754.5	  530.8	 7653.0	...
6456887	  754.6	  530.6	 7654.0	...
6456888	  754.8	  530.4	 7654.0	...
6456889	  754.5	  530.3	 7654.0	...
6456890	  754.4	  530.5	 7654.0	...
6456891	  754.3	  530.6	 7655.0	...
6456892	  754.3	  530.6	 7657.0	...
6456893	  754.2	  529.8	 7659.0	...
6456894	  754.3	  529.1	 7661.0	...
6456895	  754.4	  528.7	 7662.0	...
6456896	  754.2	  529.0	 7662.0	...
6456897	  753.7	  529.2	 7663.0	...
6456898	  753.7	  529.0	 7664.0	...
6456899	  754.1	  528.4	 7663.0	...
6456900	  754.3	  528.0	 7662.0	...
6456901	  754.1	  528.0	 7661.0	...
6456902	  754.0	  528.4	 7661.0	...
6456903	  754.1	  528.7	 7661.0	...
6456904	  754.4	  528.7	 7661.0	...
6456905	  754.7	  528.7	 7661.0	...
6456906	  755.0	  528.6	 7661.0	...
6456907	  755.1	  528.6	 7661.0	...
6456908	  754.9	  528.5	 7661.0	...
6456909	  754.7	  528.4	 7662.0	...
6456910	  754.5	  528.2	 7663.0	...
6456911	  754.6	  528.0	 7664.0	...
6456912	  754.7	  527.8	 7664.0	...
6456913	  754.6	  527.6	 7664.0	...
6456914	  754.5	  527.5	 7665.0	...
6456915	  754.4	  527.4	 7665.0	...
6456916	  754.4	  527.5	 7664.0	...
6456917	  754.3	  527.7	 7664.0	...
6456918	  754.3	  527.9	 7664.0	...
6456919	  754.3	  528.0	 7665.0	...
6456920	  754.5	  527.7	 7665.0	...
6456921	  754.6	  527.4	 7665.0	...
6456922	  754.8	  527.2	 7665.0	...
6456923	  754.7	  526.9	 7665.0	...
6456924	  754.6	  526.7	 7665.0	...
6456925	  754.5	  526.0	 7667.0	...
6456926	  754.4	  525.7	 7669.0	...
6456927	  754.4	  525.8	 7670.0	...
6456928	  754.4	  526.3	 7666.0	...
6456929	  754.5	  526.7	 7663.0	...
6456930	  754.6	  526.8	 7662.0	...
6456931	  754.7	  526.8	 7663.0	...
6456932	  754.6	  526.5	 7665.0	...
6456933	  754.4	  526.2	 7666.0	...
6456934	  754.3	  526.0	 7667.0	...
6456935	  754.2	  525.9	 7665.0	...
6456936	  754.2	  525.8	 7663.0	...
6456937	  754.0	  525.7	 7661.0	...
6456938	  753.9	  525.8	 7662.0	...
6456939	  753.7	  525.7	 7663.0	...
6456940	  753.7	  525.5	 7664.0	...
6456941	  753.6	  525.2	 7666.0	...
6456942	  753.5	  525.1	 7668.0	...
6456943	  753.4	  525.3	 7665.0	...
6456944	  753.6	  525.7	 7661.0	...
6456945	  753.9	  525.9	 7660.0	...
6456946	  754.3	  525.8	 7664.0	...
6456947	  754.6	  526.0	 7662.0	...
6456948	  754.9	  526.5	 7657.0	...
6456949	  755.0	  526.9	 7651.0	...
6456950	  755.1	  526.9	 7651.0	...
6456951	  755.0	  526.9	 7651.0	...
6456952	  755.0	  526.7	 7652.0	...
6456953	  754.9	  526.6	 7651.0	...
6456954	  754.8	  527.1	 7650.0	...
6456955	  754.7	  527.7	 7652.0	...
6456956	  754.7	  528.0	 7655.0	...
6456957	  754.7	  527.7	 7661.0	...
6456958	  754.7	  527.4	 7663.0	...
6456959	  754.7	  527.4	 7665.0	...
6456960	  754.5	  527.4	 7664.0	...
6456961	  754.4	  527.4	 7662.0	...
6456962	  754.3	  527.4	 7661.0	...
6456963	  754.4	  527.4	 7659.0	...
6456964	  754.2	  527.5	 7659.0	...
6456965	  754.1	  527.7	 7662.0	...
6456966	  754.0	  528.0	 7665.0	...
6456967	  754.2	  528.2	 7667.0	...
6456968	  754.3	  528.2	 7666.0	...
6456969	  754.3	  528.2	 7664.0	...
6456970	  754.4	  528.1	 7661.0	...
6456971	  754.5	  528.2	 7661.0	...
6456972	  754.8	  528.4	 7663.0	...
6456973	  755.0	  528.9	 7667.0	...
6456974	  755.1	  529.4	 7667.0	...
6456975	  755.0	  529.7	 7665.0	...
6456976	  754.9	  529.7	 7665.0	...
6456977	  754.9	  529.7	 7667.0	...
6456978	  754.8	  529.8	 7670.0	...
6456979	  754.7	  529.5	 7668.0	...
6456980	  754.5	  529.1	 7667.0	...
6456981	  754.3	  529.1	 7666.0	...
6456982	  754.3	  529.5	 7668.0	...
6456983	  754.2	  529.9	 7669.0	...
6456984	  754.2	  530.0	 7669.0	...
6456985	  754.1	  530.1	 7668.0	...
6456986	  753.9	  530.8	 7667.0	...
6456987	  753.6	  531.5	 7666.0	...
6456988	  753.4	  531.8	 7665.0	...
6456989	  753.3	  531.4	 7664.0	...
6456990	  753.2	  530.8	 7665.0	...
6456991	  753.4	  530.6	 7665.0	...
6456992	  753.8	  530.8	 7666.0	...
6456993	  754.2	  531.0	 7661.0	...
6456994	  754.5	  531.3	 7656.0	...
6456995	  754.6	  530.7	 7652.0	...
6456996	  754.5	  530.1	 7654.0	...
6456997	  754.3	  529.4	 7655.0	...
6456998	  754.2	  529.0	 7658.0	...
6456999	  754.0	  528.6	 7660.0	...
6457000	  754.0	  529.1	 7657.0	...
6457001	  754.2	  529.8	 7653.0	...
6457002	  754.4	  530.5	 7649.0	...
6457003	  754.6	  530.9	 7649.0	...
6457004	  754.7	  531.3	 7649.0	...
6457005	  754.8	  531.5	 7650.0	...
6457006	  754.7	  531.2	 7651.0	...
6457007	  754.6	  530.9	 7651.0	...
6457008	  754.3	  531.1	 7650.0	...
6457009	  754.1	  531.6	 7646.0	...
6457010	  754.1	  531.9	 7643.0	...
6457011	  754.5	  531.6	 7641.0	...
6457012	  754.7	  531.3	 7641.0	...
6457013	  754.5	  530.7	 7642.0	...
6457014	  754.3	  530.2	 7642.0	...
6457015	  754.2	  529.7	 7643.0	...
6457016	  754.1	  529.6	 7643.0	...
6457017	  754.0	  529.4	 7644.0	...
6457018	  754.0	  529.3	 7644.0	...
6457019	  754.0	  529.4	 7645.0	...
6457020	  754.0	  529.5	 7645.0	...
6457021	  754.2	  529.9	 7644.0	...
6457022	  754.6	  530.3	 7644.0	...
6457023	  755.0	  530.6	 7644.0	...
6457024	  755.1	  530.5	 7646.0	...
6457025	  755.1	  530.6	 7648.0	...
6457026	  754.7	  530.9	 7648.0	...
6457027	  754.3	  531.2	 7646.0	...
6457028	  754.0	  531.4	 7643.0	...
6457029	  754.1	  531.4	 7643.0	...
6457030	  754.4	  531.2	 7644.0	...
6457031	  754.7	  531.3	 7645.0	...
6457032	  755.0	  531.4	 7646.0	...
6457033	  755.1	  531.7	 7647.0	...
6457034	  755.1	  531.8	 7648.0	...
6457035	  755.1	  531.9	 7651.0	...
6457036	  755.0	  531.8	 7653.0	...
6457037	  754.9	  531.7	 7654.0	...
6457038	  754.9	  531.4	 7656.0	...
6457039	  755.0	  531.1	 7658.0	...
6457040	  755.1	  530.7	 7661.0	...
6457041	  755.3	  530.5	 7662.0	...
6457042	  755.3	  530.9	 7661.0	...
6457043	  755.5	  531.4	 7658.0	...
6457044	  755.5	  532.0	 7658.0	...
6457045	  755.5	  532.2	 7658.0	...
6457046	  755.4	  532.5	 7658.0	...
6457047	  755.1	  532.8	 7657.0	...
6457048	  754.7	  532.5	 7655.0	...
6457049	  754.4	  532.0	 7654.0	...
6457050	  754.6	  531.3	 7655.0	...
6457051	  755.0	  531.1	 7655.0	...
6457052	  755.4	  530.9	 7655.0	...
6457053	  755.3	  530.8	 7655.0	...
6457054	  755.0	  530.7	 7657.0	...
6457055	  754.8	  530.9	 7659.0	...
6457056	  754.9	  531.2	 7658.0	...
6457057	  755.0	  531.6	 7654.0	...
6457058	  755.2	  531.9	 7649.0	...
6457059	  755.3	  531.9	 7648.0	...
6457060	  755.5	  532.3	 7646.0	...
6457061	  755.7	  532.7	 7646.0	...
6457062	  755.9	  532.9	 7649.0	...
6457063	  756.1	  532.8	 7651.0	...
6457064	  756.2	  533.0	 7652.0	...
6457065	  756.0	  533.5	 7646.0	...
6457066	  755.8	  534.1	 7640.0	...
6457067	  755.7	  534.3	 7637.0	...
6457068	  755.8	  534.4	 7639.0	...
6457069	  755.6	  534.5	 7642.0	...
6457070	  755.3	  534.5	 7646.0	...
6457071	  755.3	  534.4	 7650.0	...
6457072	  755.7	  534.4	 7653.0	...
6457073	  756.2	  534.3	 7655.0	...
6457074	  756.6	  534.6	 7655.0	...
6457075	  756.6	  535.1	 7655.0	...
6457076	  756.6	  535.6	 7655.0	...
6457077	  756.7	  536.0	 7656.0	...
6457078	  756.8	  536.2	 7656.0	...
6457079	  756.8	  536.3	 7657.0	...
6457080	  756.8	  536.2	 7658.0	...
6457081	  756.7	  536.0	 7659.0	...
6457082	  756.6	  535.5	 7660.0	...
6457083	  756.7	  535.1	 7660.0	...
6457084	  756.8	  535.0	 7660.0	...
6457085	  757.2	  535.2	 7659.0	...
6457086	  757.4	  535.2	 7658.0	...
6457087	  757.7	  535.0	 7659.0	...
6457088	  757.8	  535.1	 7658.0	...
6457089	  757.6	  535.4	 7656.0	...
6457090	  757.6	  535.7	 7653.0	...
6457091	  757.6	  535.6	 7653.0	...
6457092	  757.5	  535.5	 7650.0	...
6457093	  757.2	  535.4	 7648.0	...
6457094	  757.0	  536.0	 7646.0	...
6457095	  757.1	  536.7	 7646.0	...
6457096	  757.2	  537.3	 7649.0	...
6457097	  757.2	  537.1	 7651.0	...
6457098	  757.3	  537.4	 7653.0	...
6457099	  757.6	  537.8	 7653.0	...
6457100	  757.8	  538.1	 7652.0	...
6457101	  757.9	  538.1	 7648.0	...
6457102	  757.9	  538.1	 7644.0	...
6457103	  758.0	  538.1	 7642.0	...
6457104	  758.1	  538.0	 7643.0	...
6457105	  758.2	  538.3	 7641.0	...
6457106	  758.3	  538.6	 7638.0	...
6457107	  758.4	  539.0	 7635.0	...
6457108	  758.1	  539.0	 7634.0	...
6457109	  757.8	  538.6	 7634.0	...
6457110	  757.8	  538.2	 7637.0	...
6457111	  758.2	  538.1	 7640.0	...
6457112	  758.3	  538.5	 7641.0	...
6457113	  758.1	  538.9	 7638.0	...
6457114	  758.3	  539.6	 7634.0	...
6457115	  758.7	  540.2	 7632.0	...
6457116	  759.2	  540.7	 7630.0	...
6457117	  759.3	  540.7	 7629.0	...
6457118	  759.3	  540.7	 7630.0	...
6457119	  759.2	  540.8	 7631.0	...
6457120	  759.1	  541.0	 7633.0	...
6457121	  759.2	  541.1	 7633.0	...
6457122	  759.3	  541.4	 7634.0	...
6457123	  759.3	  541.5	 7632.0	...
6457124	  759.7	  541.7	 7629.0	...
6457125	  760.1	  541.8	 7626.0	...
6457126	  760.2	  540.9	 7624.0	...
6457127	  759.9	  539.9	 7623.0	...
6457128	  760.1	  539.4	 7621.0	...
6457129	  760.5	  540.1	 7619.0	...
6457130	  760.9	  540.9	 7620.0	...
6457131	  760.7	  540.6	 7622.0	...
6457132	  760.5	  540.1	 7625.0	...
6457133	  760.4	  539.8	 7624.0	...
6457134	  760.4	  540.0	 7624.0	...
6457135	  760.2	  540.1	 7624.0	...
6457136	  760.0	  540.1	 7625.0	...
6457137	  759.8	  540.1	 7626.0	...
6457138	  759.7	  540.1	 7627.0	...
6457139	  759.9	  540.1	 7628.0	...
6457140	  760.1	  539.9	 7626.0	...
6457141	  760.4	  539.6	 7624.0	...
6457142	  760.4	  539.4	 7622.0	...
6457143	  760.3	  539.2	 7622.0	...
6457144	  760.4	  539.2	 7621.0	...
6457145	  760.6	  539.6	 7620.0	...
6457146	  760.7	  540.0	 7617.0	...
6457147	  760.6	  540.3	 7615.0	...
6457148	  760.4	  540.0	 7614.0	...
6457149	  760.2	  539.7	 7616.0	...
6457150	  760.2	  539.4	 7617.0	...
6457151	  760.3	  539.1	 7619.0	...
6457152	  760.0	  539.2	 7618.0	...
6457153	  759.7	  539.3	 7617.0	...
6457154	  759.3	  539.6	 7615.0	...
6457155	  759.2	  539.7	 7612.0	...
6457156	  759.1	  539.7	 7611.0	...
6457157	  759.1	  539.4	 7612.0	...
6457158	  759.1	  538.8	 7612.0	...
6457159	  759.0	  538.5	 7613.0	...
6457160	  759.1	  538.1	 7613.0	...
6457161	  759.3	  538.0	 7613.0	...
6457162	  759.4	  537.8	 7612.0	...
6457163	  759.4	  537.8	 7609.0	...
6457164	  759.0	  537.7	 7608.0	...
6457165	  758.6	  537.7	 7610.0	...
6457166	  758.2	  537.8	 7612.0	...
6457167	  758.2	  538.0	 7613.0	...
6457168	  758.3	  537.9	 7614.0	...
6457169	  758.3	  537.7	 7615.0	...
6457170	  758.6	  537.9	 7615.0	...
6457171	  758.8	  538.3	 7619.0	...
6457172	  759.0	  538.7	 7624.0	...
6457173	  759.1	  538.4	 7630.0	...
6457174	  759.2	  538.1	 7632.0	...
6457175	  759.1	  537.9	 7632.0	...
6457176	  758.9	  537.7	 7631.0	...
MSG	6457177 0000 _ Number Off
6457177	  758.5	  537.6	 7631.0	...
6457178	  758.2	  537.8	 7630.0	...
6457179	  758.2	  538.2	 7630.0	...
6457180	  758.2	  539.0	 7630.0	...
6457181	  758.2	  539.5	 7630.0	...
6457182	  758.1	  540.0	 7630.0	...
6457183	  758.1	  540.1	 7629.0	...
6457184	  758.1	  540.2	 7630.0	...
6457185	  758.3	  540.7	 7630.0	...
6457186	  758.5	  541.4	 7631.0	...
6457187	  759.2	  542.1	 7628.0	...
6457188	  759.5	  541.6	 7623.0	...
6457189	  759.8	  541.0	 7619.0	...
6457190	  759.6	  540.3	 7620.0	...
6457191	  759.4	  540.2	 7621.0	...
6457192	  759.3	  540.0	 7622.0	...
6457193	  759.0	  539.9	 7623.0	...
6457194	  758.7	  539.8	 7622.0	...
6457195	  758.5	  540.2	 7621.0	...
6457196	  758.4	  540.6	 7619.0	...
6457197	  758.4	  540.9	 7617.0	...
6457198	  758.3	  540.7	 7617.0	...
6457199	  758.5	  540.4	 7617.0	...
6457200	  758.7	  540.4	 7615.0	...
6457201	  758.9	  540.6	 7612.0	...
6457202	  758.9	  540.7	 7608.0	...
6457203	  758.7	  540.5	 7607.0	...
6457204	  758.6	  539.8	 7606.0	...
6457205	  758.5	  539.2	 7607.0	...
6457206	  758.4	  538.6	 7608.0	...
6457207	  758.3	  538.5	 7608.0	...
6457208	  758.5	  538.4	 7608.0	...
6457209	  758.7	  538.4	 7607.0	...
6457210	  759.0	  538.4	 7607.0	...
6457211	  759.1	  538.3	 7607.0	...
6457212	  759.2	  538.2	 7607.0	...
6457213	  759.0	  538.1	 7606.0	...
6457214	  758.9	  538.1	 7605.0	...
6457215	  758.8	  538.0	 7602.0	...
6457216	  759.0	  537.9	 7601.0	...
6457217	  759.3	  538.3	 7599.0	...
6457218	  759.7	  538.7	 7599.0	...
6457219	  759.9	  539.1	 7597.0	...
6457220	  760.1	  539.1	 7595.0	...
6457221	  760.2	  539.0	 7593.0	...
6457222	  760.4	  538.9	 7593.0	...
6457223	  760.5	  538.8	 7593.0	...
6457224	  760.7	  538.8	 7592.0	...
6457225	  760.8	  539.1	 7592.0	...
6457226	  761.0	  539.3	 7591.0	...
6457227	  761.1	  539.5	 7590.0	...
6457228	  760.8	  539.3	 7590.0	...
6457229	  760.6	  539.5	 7590.0	...
6457230	  760.2	  539.9	 7590.0	...
6457231	  760.1	  540.4	 7590.0	...
6457232	  760.1	  540.6	 7589.0	...
6457233	  760.4	  541.0	 7588.0	...
6457234	  761.0	  541.3	 7588.0	...
6457235	  761.7	  541.3	 7588.0	...
6457236	  762.1	  541.1	 7588.0	...
6457237	  762.3	  541.0	 7588.0	...
6457238	  762.3	  541.1	 7589.0	...
6457239	  762.1	  541.2	 7591.0	...
6457240	  762.0	  541.3	 7594.0	...
6457241	  762.0	  541.2	 7590.0	...
6457242	  761.8	  540.9	 7586.0	...
6457243	  761.6	  540.7	 7584.0	...
6457244	  761.3	  540.5	 7587.0	...
6457245	  761.3	  540.4	 7585.0	...
6457246	  761.2	  540.2	 7580.0	...
6457247	  761.1	  540.2	 7578.0	...
6457248	  761.0	  540.2	 7581.0	...
EFIX R   6456621	6457248	628	  757.0	  534.5	   7611
SSACC R  6457249
6457249	  760.8	  538.9	 7586.0	...
6457250	  759.9	  537.5	 7589.0	...
6457251	  758.7	  534.8	 7590.0	...
6457252	  757.6	  532.5	 7590.0	...
6457253	  756.5	  529.1	 7588.0	...
6457254	  755.2	  525.8	 7585.0	...
6457255	  753.8	  522.5	 7585.0	...
6457256	  752.9	  520.0	 7589.0	...
6457257	  752.4	  517.8	 7591.0	...
6457258	  752.1	  516.7	 7589.0	...
6457259	  751.7	  515.8	 7587.0	...
ESACC R  6457249	6457259	11	  760.8	  538.9	  751.7	  515.8	   0.53	     57
SFIX R   6457260
6457260	  751.3	  516.4	 7586.0	...
6457261	  751.4	  517.0	 7583.0	...
6457262	  752.2	  517.9	 7581.0	...
6457263	  753.0	  518.9	 7578.0	...
6457264	  754.2	  520.1	 7579.0	...
6457265	  755.1	  522.1	 7578.0	...
6457266	  756.1	  523.9	 7572.0	...
6457267	  756.3	  525.5	 7566.0	...
6457268	  756.7	  526.1	 7561.0	...
6457269	  757.1	  525.9	 7562.0	...
6457270	  757.4	  525.6	 7563.0	...
6457271	  757.6	  525.2	 7564.0	...
6457272	  757.6	  525.1	 7566.0	...
6457273	  757.5	  525.1	 7567.0	...
6457274	  756.9	  525.1	 7570.0	...
6457275	  756.3	  524.9	 7575.0	...
6457276	  755.8	  524.6	 7579.0	...
6457277	  755.7	  524.4	 7576.0	...
6457278	  755.7	  524.4	 7571.0	...
6457279	  755.7	  524.2	 7565.0	...
6457280	  755.6	  524.1	 7565.0	...
6457281	  755.6	  524.3	 7566.0	...
6457282	  755.6	  524.7	 7562.0	...
6457283	  755.6	  524.6	 7558.0	...
6457284	  755.6	  524.1	 7556.0	...
6457285	  755.5	  523.6	 7560.0	...
6457286	  755.5	  524.1	 7563.0	...
6457287	  755.6	  524.6	 7566.0	...
6457288	  755.7	  524.5	 7569.0	...
6457289	  755.6	  524.0	 7571.0	...
6457290	  755.4	  523.6	 7568.0	...
6457291	  755.2	  523.9	 7565.0	...
6457292	  755.1	  524.3	 7560.0	...
6457293	  754.9	  524.4	 7559.0	...
6457294	  754.7	  524.4	 7558.0	...
6457295	  754.6	  524.5	 7560.0	...
6457296	  754.5	  524.6	 7562.0	...
6457297	  754.4	  524.8	 7565.0	...
6457298	  754.3	  524.8	 7562.0	...
6457299	  754.3	  524.9	 7560.0	...
6457300	  754.4	  524.9	 7557.0	...
6457301	  754.6	  524.9	 7558.0	...
6457302	  754.9	  524.8	 7559.0	...
6457303	  755.4	  524.8	 7560.0	...
6457304	  755.6	  524.8	 7560.0	...
6457305	  755.8	  524.9	 7560.0	...
6457306	  755.5	  525.0	 7560.0	...
6457307	  755.3	  525.1	 7560.0	...
6457308	  755.0	  525.0	 7560.0	...
6457309	  754.9	  525.0	 7560.0	...
6457310	  754.8	  524.6	 7560.0	...
6457311	  755.0	  524.4	 7560.0	...
6457312	  755.3	  524.2	 7559.0	...
6457313	  755.4	  524.3	 7558.0	...
6457314	  755.4	  524.3	 7558.0	...
6457315	  755.4	  524.3	 7558.0	...
6457316	  755.4	  524.1	 7559.0	...
6457317	  755.4	  524.0	 7560.0	...
6457318	  755.4	  523.8	 7562.0	...
6457319	  755.4	  523.8	 7561.0	...
6457320	  754.8	  523.9	 7560.0	...
6457321	  754.3	  524.3	 7559.0	...
6457322	  753.8	  524.7	 7559.0	...
6457323	  753.9	  525.0	 7559.0	...
6457324	  753.9	  525.0	 7559.0	...
6457325	  753.9	  525.0	 7559.0	...
6457326	  754.1	  524.9	 7559.0	...
6457327	  754.2	  524.6	 7559.0	...
6457328	  754.4	  524.2	 7558.0	...
6457329	  754.3	  523.8	 7557.0	...
6457330	  754.5	  524.0	 7555.0	...
6457331	  754.7	  523.9	 7553.0	...
6457332	  754.9	  523.9	 7555.0	...
6457333	  755.0	  523.7	 7558.0	...
6457334	  755.3	  523.7	 7561.0	...
6457335	  755.4	  523.9	 7559.0	...
6457336	  755.1	  524.2	 7557.0	...
6457337	  754.6	  524.2	 7556.0	...
6457338	  754.2	  524.2	 7556.0	...
6457339	  754.2	  524.2	 7556.0	...
6457340	  754.2	  524.5	 7556.0	...
6457341	  754.3	  524.7	 7557.0	...
6457342	  754.3	  524.7	 7557.0	...
6457343	  754.2	  524.8	 7554.0	...
6457344	  754.1	  524.9	 7551.0	...
6457345	  754.1	  524.9	 7550.0	...
6457346	  753.8	  524.8	 7552.0	...
6457347	  753.5	  524.9	 7551.0	...
6457348	  753.2	  525.1	 7549.0	...
6457349	  753.5	  525.1	 7547.0	...
6457350	  754.0	  524.9	 7547.0	...
6457351	  754.4	  524.7	 7546.0	...
6457352	  754.4	  524.9	 7545.0	...
6457353	  754.1	  525.1	 7545.0	...
6457354	  753.7	  525.2	 7546.0	...
6457355	  753.4	  525.0	 7547.0	...
6457356	  753.3	  524.8	 7547.0	...
6457357	  753.2	  524.8	 7546.0	...
6457358	  753.2	  525.0	 7547.0	...
6457359	  753.3	  525.2	 7548.0	...
6457360	  753.3	  525.2	 7545.0	...
6457361	  753.4	  525.4	 7541.0	...
6457362	  753.3	  525.6	 7541.0	...
6457363	  753.2	  525.6	 7546.0	...
6457364	  753.0	  525.1	 7550.0	...
6457365	  753.0	  524.4	 7550.0	...
6457366	  753.1	  524.2	 7550.0	...
6457367	  753.2	  524.3	 7546.0	...
6457368	  753.1	  524.5	 7540.0	...
6457369	  753.0	  524.4	 7535.0	...
6457370	  753.2	  524.3	 7538.0	...
6457371	  753.5	  524.2	 7540.0	...
6457372	  753.8	  524.2	 7543.0	...
6457373	  753.9	  524.6	 7543.0	...
6457374	  754.1	  524.9	 7543.0	...
6457375	  754.4	  525.3	 7543.0	...
6457376	  754.3	  525.5	 7543.0	...
6457377	  754.0	  525.7	 7544.0	...
6457378	  753.6	  525.9	 7542.0	...
6457379	  753.5	  525.8	 7540.0	...
6457380	  753.6	  525.7	 7538.0	...
6457381	  753.7	  525.5	 7538.0	...
6457382	  753.7	  525.5	 7540.0	...
6457383	  753.6	  525.5	 7544.0	...
6457384	  753.7	  525.5	 7546.0	...
6457385	  753.9	  525.5	 7550.0	...
6457386	  753.9	  525.5	 7551.0	...
6457387	  753.9	  525.4	 7553.0	...
6457388	  753.8	  525.4	 7553.0	...
MSG	6457389 0000 _ Number On
6457389	  753.9	  525.5	 7551.0	...
6457390	  753.9	  525.6	 7550.0	...
6457391	  753.9	  525.7	 7549.0	...
6457392	  753.8	  525.5	 7548.0	...
6457393	  753.7	  525.5	 7546.0	...
6457394	  753.7	  525.5	 7547.0	...
6457395	  753.8	  525.0	 7548.0	...
6457396	  753.9	  524.4	 7550.0	...
6457397	  754.0	  524.0	 7548.0	...
6457398	  753.7	  524.2	 7547.0	...
6457399	  753.4	  524.6	 7546.0	...
6457400	  753.0	  524.9	 7546.0	...
6457401	  753.2	  525.3	 7546.0	...
6457402	  753.4	  525.6	 7547.0	...
6457403	  753.5	  525.4	 7544.0	...
6457404	  753.7	  525.0	 7540.0	...
6457405	  754.0	  524.5	 7536.0	...
6457406	  754.4	  524.3	 7543.0	...
6457407	  754.8	  524.3	 7552.0	...
6457408	  755.3	  524.5	 7558.0	...
6457409	  755.7	  524.6	 7554.0	...
6457410	  755.8	  524.6	 7552.0	...
6457411	  755.6	  524.6	 7553.0	...
6457412	  755.4	  524.5	 7555.0	...
6457413	  755.2	  524.6	 7555.0	...
6457414	  755.2	  524.7	 7556.0	...
6457415	  754.7	  524.9	 7558.0	...
6457416	  754.2	  525.2	 7558.0	...
6457417	  753.8	  525.4	 7558.0	...
6457418	  753.7	  525.7	 7557.0	...
6457419	  753.7	  526.0	 7554.0	...
6457420	  753.5	  526.4	 7551.0	...
6457421	  753.9	  526.7	 7547.0	...
6457422	  754.1	  526.7	 7547.0	...
6457423	  754.2	  525.9	 7547.0	...
6457424	  754.1	  525.1	 7547.0	...
6457425	  754.0	  524.4	 7548.0	...
6457426	  754.0	  524.4	 7548.0	...
6457427	  754.2	  524.5	 7549.0	...
6457428	  754.3	  524.5	 7550.0	...
6457429	  754.4	  524.6	 7550.0	...
6457430	  753.9	  524.8	 7549.0	...
6457431	  753.4	  525.2	 7547.0	...
6457432	  753.2	  525.5	 7548.0	...
6457433	  753.5	  525.7	 7548.0	...
6457434	  753.8	  525.6	 7549.0	...
6457435	  753.8	  525.5	 7550.0	...
6457436	  753.6	  525.5	 7552.0	...
6457437	  753.5	  525.7	 7555.0	...
6457438	  753.4	  526.3	 7556.0	...
6457439	  753.5	  526.8	 7557.0	...
6457440	  754.0	  527.1	 7558.0	...
6457441	  754.3	  527.1	 7559.0	...
6457442	  754.4	  526.9	 7560.0	...
6457443	  753.9	  526.9	 7561.0	...
6457444	  753.5	  526.8	 7562.0	...
6457445	  753.3	  526.8	 7563.0	...
6457446	  753.2	  526.8	 7565.0	...
6457447	  753.1	  526.9	 7565.0	...
6457448	  752.9	  527.0	 7565.0	...
6457449	  752.9	  527.0	 7566.0	...
6457450	  752.8	  527.0	 7563.0	...
6457451	  752.8	  527.2	 7559.0	...
6457452	  752.8	  527.4	 7559.0	...
6457453	  752.8	  527.7	 7562.0	...
6457454	  752.9	  528.0	 7565.0	...
6457455	  752.9	  528.3	 7564.0	...
6457456	  752.9	  528.4	 7564.0	...
6457457	  753.0	  528.6	 7566.0	...
6457458	  753.2	  528.7	 7569.0	...
6457459	  753.2	  528.6	 7570.0	...
6457460	  753.1	  528.4	 7569.0	...
6457461	  753.1	  528.1	 7568.0	...
6457462	  753.1	  528.1	 7567.0	...
6457463	  753.4	  528.1	 7565.0	...
6457464	  753.6	  528.2	 7565.0	...
6457465	  753.8	  528.2	 7567.0	...
6457466	  753.7	  528.2	 7568.0	...
6457467	  753.4	  528.2	 7566.0	...
6457468	  752.7	  528.3	 7564.0	...
6457469	  752.1	  528.3	 7564.0	...
6457470	  751.8	  528.2	 7564.0	...
6457471	  751.8	  528.1	 7564.0	...
6457472	  751.8	  527.7	 7565.0	...
6457473	  751.7	  527.3	 7565.0	...
6457474	  751.9	  526.8	 7565.0	...
6457475	  752.1	  526.8	 7564.0	...
6457476	  752.2	  526.6	 7564.0	...
6457477	  752.2	  526.3	 7565.0	...
6457478	  752.4	  526.1	 7566.0	...
6457479	  752.3	  526.0	 7568.0	...
6457480	  752.1	  526.0	 7570.0	...
6457481	  751.9	  526.0	 7571.0	...
6457482	  752.0	  525.9	 7571.0	...
6457483	  752.2	  525.9	 7572.0	...
6457484	  751.9	  525.7	 7572.0	...
6457485	  751.6	  525.5	 7573.0	...
6457486	  751.2	  525.3	 7573.0	...
6457487	  751.5	  525.3	 7573.0	...
6457488	  751.9	  525.2	 7575.0	...
6457489	  752.1	  524.8	 7577.0	...
6457490	  752.1	  524.6	 7578.0	...
6457491	  752.0	  524.3	 7578.0	...
6457492	  751.9	  524.4	 7577.0	...
6457493	  752.0	  524.3	 7577.0	...
6457494	  751.7	  524.1	 7575.0	...
6457495	  751.6	  524.0	 7574.0	...
6457496	  751.6	  524.1	 7573.0	...
6457497	  751.6	  524.3	 7572.0	...
6457498	  751.4	  524.4	 7573.0	...
6457499	  751.2	  524.3	 7576.0	...
6457500	  751.3	  524.6	 7579.0	...
6457501	  751.3	  525.0	 7582.0	...
6457502	  751.3	  525.4	 7583.0	...
6457503	  751.3	  525.4	 7585.0	...
6457504	  751.3	  525.6	 7583.0	...
6457505	  751.1	  525.7	 7582.0	...
6457506	  750.9	  525.9	 7580.0	...
6457507	  750.6	  525.7	 7580.0	...
6457508	  750.7	  525.5	 7583.0	...
6457509	  750.7	  525.4	 7586.0	...
6457510	  750.6	  525.2	 7591.0	...
6457511	  750.5	  524.8	 7593.0	...
6457512	  750.5	  524.3	 7594.0	...
6457513	  750.5	  524.0	 7594.0	...
6457514	  750.6	  524.4	 7588.0	...
6457515	  750.5	  524.9	 7583.0	...
6457516	  750.4	  525.4	 7576.0	...
6457517	  750.2	  525.4	 7574.0	...
6457518	  750.2	  525.2	 7577.0	...
6457519	  750.4	  525.1	 7583.0	...
6457520	  750.6	  525.0	 7590.0	...
6457521	  750.7	  525.0	 7589.0	...
6457522	  750.7	  525.1	 7585.0	...
6457523	  750.6	  525.2	 7585.0	...
6457524	  750.4	  525.2	 7589.0	...
6457525	  750.2	  525.0	 7592.0	...
6457526	  750.2	  524.5	 7593.0	...
6457527	  750.4	  524.1	 7594.0	...
6457528	  750.7	  523.7	 7595.0	...
6457529	  750.6	  523.6	 7596.0	...
6457530	  750.5	  523.5	 7596.0	...
6457531	  750.4	  523.4	 7596.0	...
6457532	  750.4	  523.4	 7597.0	...
6457533	  750.6	  523.4	 7598.0	...
6457534	  750.8	  523.6	 7599.0	...
6457535	  751.1	  523.8	 7598.0	...
6457536	  751.2	  524.1	 7597.0	...
6457537	  751.2	  524.2	 7596.0	...
6457538	  751.1	  524.2	 7595.0	...
6457539	  751.1	  524.2	 7595.0	...
6457540	  751.1	  524.2	 7595.0	...
6457541	  751.1	  524.4	 7594.0	...
6457542	  751.1	  524.7	 7594.0	...
6457543	  750.9	  524.6	 7594.0	...
6457544	  750.7	  524.3	 7595.0	...
6457545	  750.6	  523.8	 7596.0	...
6457546	  750.7	  523.6	 7597.0	...
6457547	  750.6	  523.6	 7598.0	...
6457548	  750.5	  523.7	 7599.0	...
6457549	  750.3	  523.7	 7601.0	...
6457550	  750.2	  523.5	 7604.0	...
6457551	  750.1	  523.3	 7606.0	...
6457552	  750.2	  523.4	 7609.0	...
6457553	  750.3	  523.5	 7610.0	...
6457554	  750.5	  523.7	 7609.0	...
6457555	  750.5	  523.8	 7609.0	...
6457556	  750.7	  524.1	 7608.0	...
6457557	  750.8	  524.2	 7606.0	...
6457558	  750.6	  524.3	 7603.0	...
6457559	  750.4	  524.4	 7603.0	...
6457560	  750.1	  524.3	 7607.0	...
6457561	  750.0	  524.1	 7610.0	...
6457562	  750.0	  524.0	 7612.0	...
6457563	  750.2	  523.8	 7612.0	...
6457564	  750.3	  523.5	 7613.0	...
6457565	  750.4	  523.3	 7612.0	...
6457566	  750.4	  523.2	 7612.0	...
6457567	  750.5	  523.3	 7611.0	...
6457568	  750.6	  523.4	 7611.0	...
6457569	  750.1	  523.4	 7611.0	...
6457570	  749.6	  523.2	 7612.0	...
6457571	  749.1	  522.9	 7614.0	...
6457572	  749.1	  522.2	 7617.0	...
6457573	  749.0	  521.7	 7618.0	...
6457574	  749.1	  521.8	 7616.0	...
6457575	  749.2	  522.4	 7614.0	...
6457576	  749.1	  522.9	 7612.0	...
6457577	  749.0	  523.1	 7613.0	...
6457578	  749.0	  523.3	 7616.0	...
6457579	  749.1	  523.5	 7619.0	...
6457580	  748.9	  523.7	 7621.0	...
6457581	  748.9	  523.7	 7621.0	...
6457582	  748.8	  523.7	 7623.0	...
6457583	  748.6	  523.8	 7624.0	...
6457584	  748.3	  523.6	 7627.0	...
6457585	  748.0	  523.3	 7628.0	...
6457586	  748.0	  523.0	 7628.0	...
6457587	  748.0	  523.0	 7628.0	...
6457588	  747.9	  523.1	 7630.0	...
6457589	  747.9	  523.3	 7631.0	...
6457590	  747.9	  523.3	 7632.0	...
6457591	  748.0	  523.4	 7629.0	...
6457592	  747.9	  523.4	 7627.0	...
6457593	  747.9	  523.5	 7625.0	...
6457594	  747.8	  523.9	 7626.0	...
6457595	  747.7	  524.3	 7627.0	...
6457596	  747.5	  524.8	 7627.0	...
6457597	  747.3	  524.8	 7626.0	...
6457598	  747.3	  524.9	 7625.0	...
6457599	  747.2	  524.4	 7626.0	...
6457600	  746.9	  523.9	 7627.0	...
6457601	  746.5	  523.4	 7629.0	...
6457602	  746.3	  523.4	 7632.0	...
6457603	  746.3	  523.3	 7635.0	...
6457604	  746.3	  523.3	 7637.0	...
6457605	  746.3	  523.3	 7637.0	...
6457606	  746.4	  523.2	 7637.0	...
6457607	  746.5	  522.6	 7638.0	...
6457608	  746.7	  522.0	 7640.0	...
6457609	  746.7	  521.8	 7643.0	...
6457610	  746.7	  522.2	 7642.0	...
6457611	  746.7	  522.6	 7640.0	...
6457612	  746.7	  522.7	 7640.0	...
6457613	  746.8	  522.7	 7642.0	...
6457614	  747.0	  522.4	 7644.0	...
6457615	  747.0	  522.0	 7644.0	...
6457616	  747.0	  521.7	 7644.0	...
6457617	  747.0	  521.9	 7645.0	...
6457618	  747.1	  522.3	 7647.0	...
6457619	  747.3	  522.7	 7649.0	...
6457620	  747.4	  523.2	 7648.0	...
6457621	  747.6	  523.7	 7646.0	...
6457622	  747.8	  524.2	 7644.0	...
6457623	  747.6	  524.5	 7644.0	...
6457624	  747.3	  524.2	 7644.0	...
6457625	  747.0	  524.1	 7647.0	...
6457626	  747.0	  524.0	 7650.0	...
6457627	  747.1	  524.3	 7653.0	...
6457628	  747.0	  523.9	 7657.0	...
6457629	  747.0	  523.3	 7660.0	...
6457630	  747.1	  522.6	 7663.0	...
6457631	  747.4	  522.5	 7664.0	...
6457632	  747.7	  522.4	 7664.0	...
6457633	  747.8	  522.4	 7663.0	...
6457634	  747.7	  523.0	 7662.0	...
6457635	  747.7	  523.6	 7662.0	...
6457636	  747.6	  523.7	 7665.0	...
6457637	  747.6	  523.1	 7668.0	...
6457638	  747.7	  523.1	 7671.0	...
6457639	  747.5	  523.6	 7671.0	...
6457640	  747.2	  524.2	 7671.0	...
6457641	  746.8	  524.2	 7672.0	...
6457642	  746.9	  524.1	 7673.0	...
6457643	  747.0	  524.0	 7674.0	...
6457644	  747.2	  523.9	 7675.0	...
6457645	  747.1	  523.7	 7675.0	...
6457646	  747.6	  523.6	 7676.0	...
6457647	  748.1	  523.8	 7678.0	...
6457648	  748.4	  524.1	 7680.0	...
6457649	  748.2	  524.7	 7681.0	...
6457650	  748.1	  524.8	 7682.0	...
6457651	  748.3	  524.8	 7682.0	...
6457652	  748.4	  524.7	 7681.0	...
6457653	  748.0	  524.5	 7681.0	...
6457654	  747.7	  524.5	 7682.0	...
6457655	  747.6	  524.4	 7683.0	...
6457656	  747.8	  524.5	 7685.0	...
6457657	  747.7	  524.4	 7685.0	...
6457658	  747.5	  524.3	 7684.0	...
6457659	  747.6	  524.6	 7682.0	...
6457660	  748.0	  525.0	 7680.0	...
6457661	  748.3	  525.1	 7681.0	...
6457662	  748.3	  524.8	 7682.0	...
6457663	  748.1	  524.4	 7682.0	...
6457664	  748.0	  524.3	 7682.0	...
6457665	  747.9	  524.6	 7681.0	...
6457666	  748.0	  525.0	 7682.0	...
6457667	  748.2	  525.4	 7684.0	...
6457668	  747.9	  525.5	 7686.0	...
6457669	  747.5	  525.8	 7685.0	...
6457670	  747.2	  526.1	 7683.0	...
6457671	  747.2	  526.4	 7686.0	...
6457672	  747.2	  526.4	 7689.0	...
6457673	  747.2	  526.4	 7694.0	...
6457674	  747.3	  526.3	 7695.0	...
6457675	  747.3	  526.4	 7694.0	...
6457676	  747.3	  526.5	 7691.0	...
6457677	  747.3	  526.7	 7689.0	...
6457678	  747.1	  526.8	 7689.0	...
6457679	  746.9	  526.9	 7690.0	...
6457680	  746.6	  526.9	 7692.0	...
6457681	  746.4	  526.8	 7692.0	...
6457682	  746.2	  526.7	 7691.0	...
6457683	  746.4	  526.9	 7691.0	...
6457684	  746.7	  527.3	 7691.0	...
6457685	  747.0	  527.7	 7691.0	...
6457686	  746.8	  527.9	 7691.0	...
6457687	  746.7	  528.1	 7692.0	...
6457688	  746.5	  528.0	 7694.0	...
6457689	  746.5	  527.5	 7695.0	...
6457690	  746.4	  527.0	 7697.0	...
MSG	6457691 0000 _ Number Off
6457691	  746.4	  526.7	 7698.0	...
6457692	  746.5	  526.8	 7702.0	...
6457693	  746.4	  527.1	 7705.0	...
6457694	  746.3	  527.3	 7707.0	...
6457695	  746.2	  527.6	 7705.0	...
6457696	  746.6	  527.6	 7703.0	...
6457697	  747.0	  528.1	 7701.0	...
6457698	  747.5	  528.6	 7700.0	...
6457699	  747.5	  529.0	 7700.0	...
6457700	  747.4	  528.9	 7700.0	...
6457701	  747.4	  528.8	 7702.0	...
6457702	  747.3	  528.5	 7705.0	...
6457703	  747.0	  528.2	 7706.0	...
6457704	  746.7	  527.7	 7706.0	...
6457705	  746.3	  527.6	 7702.0	...
6457706	  745.6	  527.5	 7699.0	...
6457707	  745.0	  527.7	 7698.0	...
6457708	  744.6	  528.0	 7699.0	...
6457709	  744.7	  528.3	 7700.0	...
6457710	  744.9	  528.6	 7702.0	...
6457711	  745.1	  528.7	 7704.0	...
6457712	  745.3	  528.7	 7705.0	...
6457713	  745.3	  528.7	 7701.0	...
6457714	  745.7	  528.6	 7697.0	...
6457715	  746.2	  528.5	 7694.0	...
6457716	  746.7	  528.4	 7695.0	...
6457717	  746.7	  528.2	 7702.0	...
6457718	  746.5	  528.0	 7708.0	...
6457719	  746.5	  527.9	 7714.0	...
6457720	  746.6	  527.2	 7714.0	...
6457721	  747.0	  526.6	 7716.0	...
6457722	  747.1	  526.1	 7718.0	...
6457723	  747.3	  526.2	 7717.0	...
6457724	  746.9	  526.2	 7715.0	...
6457725	  746.6	  526.1	 7714.0	...
6457726	  746.3	  526.0	 7714.0	...
6457727	  746.4	  525.9	 7715.0	...
6457728	  746.5	  525.8	 7716.0	...
6457729	  746.5	  525.8	 7719.0	...
6457730	  746.4	  525.7	 7721.0	...
6457731	  746.8	  525.7	 7722.0	...
6457732	  747.2	  525.7	 7722.0	...
6457733	  747.6	  525.8	 7723.0	...
6457734	  747.6	  525.7	 7724.0	...
6457735	  747.5	  525.4	 7724.0	...
6457736	  747.7	  525.4	 7725.0	...
6457737	  747.8	  525.6	 7725.0	...
6457738	  747.7	  525.7	 7723.0	...
6457739	  747.6	  525.6	 7722.0	...
6457740	  747.6	  526.0	 7720.0	...
6457741	  747.8	  526.5	 7720.0	...
6457742	  747.5	  527.2	 7720.0	...
6457743	  747.3	  527.4	 7720.0	...
6457744	  747.0	  527.7	 7719.0	...
6457745	  747.0	  527.8	 7716.0	...
6457746	  747.0	  527.8	 7712.0	...
6457747	  747.0	  527.7	 7711.0	...
6457748	  747.5	  527.7	 7715.0	...
6457749	  747.9	  527.7	 7718.0	...
6457750	  748.4	  527.7	 7722.0	...
6457751	  748.5	  527.7	 7724.0	...
6457752	  748.4	  527.7	 7725.0	...
6457753	  748.4	  527.7	 7726.0	...
6457754	  748.5	  527.9	 7727.0	...
6457755	  748.6	  528.0	 7729.0	...
6457756	  748.5	  528.5	 7731.0	...
6457757	  748.4	  528.8	 7732.0	...
6457758	  748.2	  528.8	 7733.0	...
6457759	  748.6	  528.3	 7738.0	...
6457760	  749.0	  528.1	 7743.0	...
6457761	  749.5	  528.5	 7748.0	...
6457762	  749.5	  528.9	 7746.0	...
6457763	  749.3	  528.9	 7744.0	...
6457764	  749.1	  528.5	 7746.0	...
6457765	  749.2	  528.1	 7748.0	...
6457766	  749.5	  527.9	 7751.0	...
6457767	  749.5	  527.9	 7750.0	...
6457768	  749.0	  528.0	 7749.0	...
6457769	  748.5	  528.1	 7749.0	...
6457770	  748.5	  528.1	 7749.0	...
6457771	  748.7	  528.0	 7749.0	...
6457772	  748.7	  528.0	 7749.0	...
6457773	  748.5	  528.0	 7750.0	...
6457774	  748.3	  528.0	 7753.0	...
6457775	  748.4	  528.3	 7753.0	...
6457776	  748.4	  528.7	 7752.0	...
6457777	  748.3	  528.9	 7750.0	...
6457778	  748.2	  528.7	 7753.0	...
6457779	  748.2	  528.8	 7755.0	...
6457780	  748.5	  529.0	 7759.0	...
6457781	  748.5	  529.2	 7760.0	...
6457782	  748.5	  529.2	 7757.0	...
6457783	  748.4	  529.3	 7752.0	...
6457784	  748.6	  529.3	 7749.0	...
6457785	  748.6	  529.4	 7750.0	...
6457786	  748.5	  529.4	 7751.0	...
6457787	  748.5	  529.3	 7751.0	...
6457788	  748.4	  529.1	 7752.0	...
6457789	  748.5	  528.9	 7753.0	...
6457790	  748.5	  528.8	 7756.0	...
6457791	  748.6	  528.6	 7758.0	...
6457792	  748.9	  528.8	 7761.0	...
6457793	  749.3	  529.0	 7762.0	...
6457794	  749.1	  529.2	 7763.0	...
6457795	  748.5	  529.3	 7762.0	...
6457796	  748.1	  529.4	 7761.0	...
6457797	  748.3	  529.5	 7760.0	...
6457798	  748.5	  529.9	 7761.0	...
6457799	  748.5	  530.6	 7762.0	...
6457800	  748.5	  531.2	 7762.0	...
6457801	  748.5	  531.7	 7763.0	...
6457802	  748.4	  531.9	 7763.0	...
6457803	  748.4	  531.9	 7763.0	...
6457804	  748.3	  531.8	 7763.0	...
6457805	  748.3	  531.5	 7766.0	...
6457806	  748.4	  531.2	 7767.0	...
6457807	  748.6	  531.0	 7768.0	...
6457808	  748.9	  530.9	 7767.0	...
6457809	  749.3	  530.7	 7767.0	...
6457810	  749.3	  530.7	 7769.0	...
6457811	  749.1	  530.6	 7773.0	...
6457812	  748.8	  530.2	 7776.0	...
6457813	  748.5	  529.7	 7775.0	...
6457814	  748.5	  529.2	 7774.0	...
6457815	  748.5	  529.3	 7773.0	...
6457816	  748.4	  528.9	 7772.0	...
6457817	  748.3	  528.5	 7772.0	...
6457818	  748.1	  528.2	 7771.0	...
6457819	  748.1	  528.2	 7773.0	...
6457820	  748.1	  528.2	 7776.0	...
6457821	  748.2	  528.3	 7780.0	...
6457822	  748.3	  528.3	 7782.0	...
6457823	  748.2	  528.2	 7778.0	...
6457824	  748.2	  527.8	 7774.0	...
6457825	  748.3	  527.3	 7772.0	...
6457826	  748.5	  527.2	 7775.0	...
6457827	  748.2	  527.3	 7778.0	...
6457828	  747.8	  527.4	 7781.0	...
6457829	  747.3	  527.4	 7784.0	...
6457830	  747.0	  527.4	 7786.0	...
6457831	  746.7	  527.2	 7788.0	...
6457832	  746.4	  527.1	 7788.0	...
6457833	  746.5	  527.0	 7789.0	...
6457834	  746.6	  527.2	 7790.0	...
6457835	  746.7	  527.3	 7790.0	...
6457836	  746.8	  527.2	 7789.0	...
6457837	  746.9	  527.1	 7789.0	...
6457838	  746.9	  527.2	 7789.0	...
6457839	  747.2	  527.3	 7789.0	...
6457840	  747.5	  527.2	 7788.0	...
6457841	  747.8	  527.0	 7787.0	...
6457842	  747.8	  526.8	 7789.0	...
6457843	  747.8	  526.9	 7791.0	...
6457844	  747.6	  527.0	 7791.0	...
6457845	  747.3	  527.2	 7790.0	...
6457846	  746.9	  526.9	 7789.0	...
6457847	  746.5	  526.6	 7789.0	...
6457848	  746.4	  526.3	 7790.0	...
6457849	  746.2	  526.4	 7793.0	...
6457850	  746.2	  526.4	 7796.0	...
6457851	  746.2	  526.7	 7799.0	...
6457852	  746.4	  527.1	 7800.0	...
6457853	  746.5	  527.0	 7801.0	...
6457854	  746.5	  526.5	 7802.0	...
6457855	  746.4	  526.1	 7802.0	...
6457856	  746.4	  526.1	 7803.0	...
6457857	  746.3	  526.2	 7803.0	...
6457858	  746.0	  526.3	 7808.0	...
6457859	  745.3	  526.4	 7813.0	...
6457860	  744.6	  526.8	 7818.0	...
6457861	  744.4	  527.4	 7817.0	...
6457862	  744.4	  528.0	 7816.0	...
6457863	  744.4	  528.4	 7815.0	...
6457864	  744.5	  528.6	 7815.0	...
6457865	  744.8	  528.7	 7815.0	...
6457866	  745.0	  528.7	 7815.0	...
6457867	  745.3	  528.3	 7818.0	...
6457868	  745.4	  527.9	 7822.0	...
6457869	  745.4	  527.0	 7825.0	...
6457870	  745.2	  526.5	 7825.0	...
6457871	  745.0	  526.1	 7827.0	...
6457872	  745.0	  526.2	 7828.0	...
6457873	  745.0	  526.3	 7828.0	...
6457874	  745.1	  526.1	 7825.0	...
6457875	  745.0	  525.7	 7823.0	...
6457876	  745.0	  525.5	 7823.0	...
6457877	  745.0	  525.7	 7827.0	...
6457878	  745.0	  525.8	 7832.0	...
6457879	  745.3	  525.5	 7834.0	...
6457880	  745.4	  524.8	 7831.0	...
6457881	  745.3	  524.2	 7829.0	...
6457882	  745.1	  523.6	 7829.0	...
6457883	  745.1	  523.5	 7830.0	...
6457884	  745.3	  523.2	 7832.0	...
6457885	  745.4	  523.2	 7835.0	...
6457886	  745.1	  523.2	 7835.0	...
6457887	  744.9	  523.6	 7836.0	...
6457888	  744.9	  524.0	 7837.0	...
6457889	  745.1	  524.2	 7836.0	...
6457890	  745.3	  524.2	 7837.0	...
6457891	  745.3	  523.9	 7839.0	...
6457892	  745.1	  523.7	 7840.0	...
6457893	  744.8	  523.5	 7841.0	...
6457894	  744.5	  523.5	 7840.0	...
6457895	  744.8	  523.5	 7839.0	...
6457896	  745.1	  523.1	 7839.0	...
6457897	  745.3	  522.8	 7839.0	...
6457898	  745.3	  522.5	 7840.0	...
6457899	  745.5	  522.6	 7840.0	...
6457900	  745.7	  522.8	 7841.0	...
6457901	  745.7	  523.0	 7841.0	...
MSG	6457902 0000 _ Number On
6457902	  745.7	  522.6	 7840.0	...
6457903	  745.8	  522.2	 7839.0	...
6457904	  746.0	  521.8	 7838.0	...
6457905	  746.3	  521.9	 7836.0	...
6457906	  746.2	  521.9	 7837.0	...
6457907	  746.2	  521.7	 7838.0	...
6457908	  746.1	  521.5	 7838.0	...
6457909	  745.7	  521.2	 7839.0	...
6457910	  745.5	  521.1	 7841.0	...
6457911	  745.3	  521.0	 7844.0	...
6457912	  745.5	  520.7	 7846.0	...
6457913	  745.8	  521.1	 7846.0	...
6457914	  746.1	  521.6	 7846.0	...
6457915	  745.8	  522.1	 7847.0	...
6457916	  745.4	  522.1	 7850.0	...
6457917	  744.9	  522.3	 7848.0	...
6457918	  744.9	  522.6	 7845.0	...
6457919	  745.0	  522.9	 7843.0	...
6457920	  745.0	  523.1	 7847.0	...
6457921	  745.1	  523.4	 7850.0	...
6457922	  745.1	  523.7	 7852.0	...
6457923	  745.0	  523.9	 7851.0	...
6457924	  744.8	  523.8	 7850.0	...
6457925	  744.6	  523.7	 7851.0	...
6457926	  744.4	  523.7	 7853.0	...
6457927	  744.3	  523.7	 7858.0	...
6457928	  744.3	  523.6	 7863.0	...
6457929	  744.4	  523.5	 7866.0	...
6457930	  744.4	  523.5	 7866.0	...
6457931	  744.3	  523.6	 7866.0	...
6457932	  744.1	  523.7	 7866.0	...
6457933	  744.0	  523.5	 7867.0	...
6457934	  743.9	  523.1	 7867.0	...
6457935	  743.8	  522.8	 7868.0	...
6457936	  743.7	  522.8	 7868.0	...
6457937	  743.7	  523.0	 7868.0	...
6457938	  743.8	  523.0	 7868.0	...
6457939	  743.8	  522.8	 7868.0	...
6457940	  743.8	  522.5	 7872.0	...
6457941	  743.9	  522.2	 7875.0	...
6457942	  743.8	  522.3	 7878.0	...
6457943	  743.7	  522.8	 7876.0	...
6457944	  743.6	  523.3	 7875.0	...
6457945	  743.9	  523.8	 7874.0	...
6457946	  744.2	  523.8	 7874.0	...
6457947	  744.5	  523.7	 7875.0	...
6457948	  744.4	  523.2	 7877.0	...
6457949	  744.1	  522.8	 7878.0	...
6457950	  744.1	  522.5	 7878.0	...
6457951	  744.1	  522.4	 7877.0	...
6457952	  744.3	  522.3	 7877.0	...
6457953	  744.3	  522.3	 7877.0	...
6457954	  744.3	  522.3	 7878.0	...
6457955	  744.2	  522.2	 7878.0	...
6457956	  744.1	  522.0	 7879.0	...
6457957	  743.9	  521.4	 7879.0	...
6457958	  743.5	  521.0	 7880.0	...
6457959	  743.2	  520.5	 7880.0	...
6457960	  743.0	  520.4	 7880.0	...
6457961	  743.0	  520.2	 7881.0	...
6457962	  742.8	  520.4	 7881.0	...
6457963	  742.6	  520.5	 7883.0	...
6457964	  742.6	  520.7	 7885.0	...
6457965	  742.5	  520.6	 7886.0	...
6457966	  742.8	  520.7	 7884.0	...
6457967	  743.0	  520.8	 7883.0	...
6457968	  743.2	  520.7	 7884.0	...
6457969	  743.1	  520.5	 7886.0	...
6457970	  743.0	  520.3	 7887.0	...
6457971	  742.9	  520.1	 7888.0	...
6457972	  742.9	  520.0	 7888.0	...
6457973	  743.0	  520.1	 7889.0	...
6457974	  743.1	  520.2	 7889.0	...
6457975	  743.0	  520.2	 7890.0	...
6457976	  742.7	  519.9	 7892.0	...
6457977	  742.4	  519.5	 7893.0	...
6457978	  742.1	  519.1	 7892.0	...
6457979	  742.1	  518.9	 7891.0	...
6457980	  742.3	  518.7	 7891.0	...
6457981	  742.4	  518.9	 7891.0	...
6457982	  742.5	  519.4	 7891.0	...
6457983	  742.2	  520.0	 7893.0	...
6457984	  742.4	  519.5	 7893.0	...
6457985	  742.6	  518.9	 7894.0	...
6457986	  742.6	  518.3	 7894.0	...
6457987	  742.4	  518.2	 7894.0	...
6457988	  742.3	  518.2	 7894.0	...
6457989	  742.2	  518.2	 7893.0	...
6457990	  742.1	  518.0	 7893.0	...
6457991	  742.0	  517.9	 7893.0	...
6457992	  741.9	  517.8	 7893.0	...
6457993	  742.2	  517.8	 7893.0	...
6457994	  742.4	  517.6	 7893.0	...
6457995	  742.6	  517.2	 7893.0	...
6457996	  742.4	  516.8	 7893.0	...
6457997	  742.3	  516.7	 7892.0	...
6457998	  742.4	  517.0	 7890.0	...
6457999	  742.6	  517.3	 7889.0	...
6458000	  742.6	  517.4	 7889.0	...
6458001	  742.4	  517.2	 7892.0	...
6458002	  742.2	  517.0	 7895.0	...
6458003	  742.2	  517.4	 7895.0	...
6458004	  742.2	  517.8	 7893.0	...
6458005	  742.2	  518.3	 7891.0	...
6458006	  742.2	  518.4	 7890.0	...
6458007	  742.4	  518.6	 7890.0	...
6458008	  742.4	  518.7	 7891.0	...
6458009	  742.4	  518.7	 7891.0	...
6458010	  742.4	  518.2	 7893.0	...
6458011	  742.6	  517.9	 7896.0	...
6458012	  742.8	  517.8	 7897.0	...
6458013	  742.5	  517.6	 7898.0	...
6458014	  742.1	  517.4	 7901.0	...
6458015	  741.7	  517.0	 7904.0	...
6458016	  741.8	  517.2	 7913.0	...
6458017	  741.9	  517.3	 7919.0	...
6458018	  741.7	  517.5	 7925.0	...
6458019	  741.6	  517.5	 7925.0	...
6458020	  741.4	  517.4	 7925.0	...
6458021	  741.4	  517.3	 7925.0	...
6458022	  741.4	  517.2	 7925.0	...
6458023	  741.4	  517.0	 7923.0	...
6458024	  741.6	  517.3	 7920.0	...
6458025	  741.8	  517.7	 7917.0	...
6458026	  741.8	  518.2	 7918.0	...
6458027	  741.8	  518.4	 7918.0	...
6458028	  741.8	  518.5	 7919.0	...
6458029	  741.8	  518.1	 7920.0	...
6458030	  741.8	  517.7	 7921.0	...
6458031	  741.8	  517.3	 7921.0	...
6458032	  741.9	  517.3	 7920.0	...
6458033	  742.0	  517.4	 7920.0	...
6458034	  742.0	  517.4	 7919.0	...
6458035	  742.0	  517.5	 7919.0	...
6458036	  742.0	  517.6	 7919.0	...
6458037	  742.0	  517.0	 7921.0	...
6458038	  742.0	  516.4	 7921.0	...
6458039	  742.0	  516.0	 7922.0	...
6458040	  742.0	  516.3	 7921.0	...
6458041	  741.8	  516.6	 7922.0	...
6458042	  741.7	  516.7	 7923.0	...
6458043	  741.3	  516.9	 7925.0	...
6458044	  740.9	  516.9	 7926.0	...
6458045	  740.6	  517.3	 7927.0	...
6458046	  740.3	  517.8	 7927.0	...
6458047	  740.1	  518.2	 7928.0	...
6458048	  740.3	  518.1	 7928.0	...
6458049	  740.9	  517.9	 7927.0	...
6458050	  741.5	  517.9	 7926.0	...
6458051	  741.5	  518.2	 7926.0	...
6458052	  741.5	  518.6	 7927.0	...
6458053	  741.5	  518.8	 7927.0	...
6458054	  741.6	  519.3	 7927.0	...
6458055	  741.3	  519.8	 7928.0	...
6458056	  741.0	  520.0	 7930.0	...
6458057	  740.7	  519.8	 7931.0	...
6458058	  740.6	  520.1	 7931.0	...
6458059	  740.4	  520.6	 7930.0	...
6458060	  740.3	  521.1	 7931.0	...
6458061	  740.3	  521.1	 7933.0	...
6458062	  740.5	  520.9	 7935.0	...
6458063	  740.6	  520.6	 7936.0	...
6458064	  740.8	  520.0	 7936.0	...
6458065	  740.9	  519.6	 7935.0	...
6458066	  740.9	  519.3	 7934.0	...
6458067	  741.0	  519.3	 7933.0	...
6458068	  741.2	  519.2	 7933.0	...
6458069	  741.5	  519.5	 7935.0	...
6458070	  741.4	  519.9	 7936.0	...
6458071	  741.0	  520.3	 7938.0	...
6458072	  740.6	  520.1	 7939.0	...
6458073	  740.4	  520.0	 7941.0	...
6458074	  740.2	  519.8	 7943.0	...
6458075	  740.1	  519.6	 7944.0	...
6458076	  740.0	  519.4	 7943.0	...
6458077	  739.9	  519.3	 7943.0	...
6458078	  739.8	  519.1	 7945.0	...
6458079	  739.7	  519.0	 7946.0	...
6458080	  739.6	  518.8	 7948.0	...
6458081	  739.4	  518.7	 7950.0	...
6458082	  739.4	  518.6	 7951.0	...
6458083	  739.8	  518.6	 7952.0	...
6458084	  740.1	  518.2	 7951.0	...
6458085	  740.3	  517.8	 7950.0	...
6458086	  740.3	  517.7	 7950.0	...
6458087	  740.3	  518.0	 7950.0	...
6458088	  740.4	  518.3	 7951.0	...
6458089	  740.4	  518.3	 7952.0	...
6458090	  740.4	  518.7	 7953.0	...
6458091	  740.8	  519.1	 7953.0	...
6458092	  741.0	  519.1	 7954.0	...
6458093	  741.2	  518.7	 7956.0	...
6458094	  741.1	  518.5	 7957.0	...
6458095	  741.1	  518.7	 7958.0	...
6458096	  741.2	  518.8	 7958.0	...
6458097	  741.2	  518.6	 7958.0	...
6458098	  741.1	  518.3	 7956.0	...
6458099	  741.0	  518.0	 7952.0	...
6458100	  740.8	  517.8	 7948.0	...
6458101	  740.4	  517.8	 7945.0	...
6458102	  739.9	  517.7	 7946.0	...
6458103	  739.5	  517.6	 7949.0	...
6458104	  739.3	  517.8	 7952.0	...
6458105	  739.3	  518.0	 7951.0	...
6458106	  739.3	  518.3	 7950.0	...
6458107	  739.3	  518.2	 7948.0	...
6458108	  739.2	  517.9	 7947.0	...
6458109	  739.2	  517.6	 7947.0	...
6458110	  739.1	  517.2	 7947.0	...
6458111	  739.0	  517.0	 7947.0	...
6458112	  739.0	  516.7	 7952.0	...
6458113	  739.2	  516.5	 7957.0	...
6458114	  739.5	  516.6	 7961.0	...
6458115	  739.7	  516.9	 7959.0	...
6458116	  739.6	  517.3	 7955.0	...
6458117	  739.5	  517.7	 7951.0	...
6458118	  739.5	  517.8	 7948.0	...
6458119	  739.7	  517.7	 7949.0	...
6458120	  739.8	  517.7	 7949.0	...
6458121	  739.7	  517.8	 7949.0	...
6458122	  739.4	  517.9	 7950.0	...
6458123	  739.2	  518.0	 7952.0	...
6458124	  739.2	  518.0	 7955.0	...
6458125	  739.3	  518.1	 7961.0	...
6458126	  739.4	  518.0	 7966.0	...
6458127	  739.4	  518.0	 7967.0	...
6458128	  739.3	  517.8	 7964.0	...
6458129	  738.8	  517.7	 7961.0	...
6458130	  738.5	  517.5	 7960.0	...
6458131	  738.4	  517.3	 7959.0	...
6458132	  738.4	  517.2	 7959.0	...
6458133	  738.6	  517.4	 7961.0	...
6458134	  738.6	  517.6	 7960.0	...
6458135	  738.8	  517.9	 7958.0	...
6458136	  739.4	  518.2	 7956.0	...
6458137	  740.0	  518.5	 7956.0	...
6458138	  740.6	  519.5	 7957.0	...
6458139	  740.8	  520.4	 7958.0	...
6458140	  741.4	  521.2	 7959.0	...
6458141	  742.2	  521.5	 7959.0	...
6458142	  743.2	  522.8	 7960.0	...
6458143	  744.6	  523.9	 7961.0	...
6458144	  746.1	  525.0	 7961.0	...
6458145	  747.4	  525.3	 7962.0	...
6458146	  748.0	  526.1	 7961.0	...
6458147	  749.0	  527.0	 7962.0	...
6458148	  749.9	  527.8	 7963.0	...
6458149	  750.8	  528.6	 7963.0	...
6458150	  751.0	  529.1	 7964.0	...
6458151	  750.7	  529.6	 7965.0	...
6458152	  750.0	  529.8	 7966.0	...
6458153	  749.0	  529.6	 7972.0	...
6458154	  748.2	  529.2	 7977.0	...
6458155	  747.2	  528.7	 7981.0	...
6458156	  746.3	  528.2	 7982.0	...
6458157	  745.1	  527.8	 7982.0	...
6458158	  744.3	  527.2	 7982.0	...
6458159	  743.5	  526.4	 7983.0	...
6458160	  743.4	  525.3	 7985.0	...
6458161	  743.2	  524.1	 7988.0	...
6458162	  743.1	  523.2	 7991.0	...
6458163	  743.1	  522.6	 7989.0	...
6458164	  743.2	  522.2	 7987.0	...
6458165	  743.3	  522.4	 7983.0	...
6458166	  743.5	  522.5	 7981.0	...
6458167	  743.6	  522.6	 7980.0	...
6458168	  743.7	  522.6	 7981.0	...
6458169	  743.8	  522.5	 7982.0	...
6458170	  743.7	  522.6	 7984.0	...
6458171	  743.7	  522.6	 7984.0	...
6458172	  744.0	  522.6	 7985.0	...
6458173	  744.2	  522.7	 7984.0	...
6458174	  744.3	  522.7	 7982.0	...
6458175	  744.2	  522.6	 7980.0	...
6458176	  744.5	  522.7	 7979.0	...
6458177	  744.9	  522.8	 7980.0	...
6458178	  745.3	  523.0	 7981.0	...
6458179	  745.3	  523.1	 7982.0	...
6458180	  745.3	  523.0	 7984.0	...
6458181	  745.5	  522.9	 7986.0	...
6458182	  745.8	  523.2	 7985.0	...
6458183	  746.1	  523.5	 7983.0	...
6458184	  746.1	  524.0	 7982.0	...
6458185	  746.0	  524.2	 7982.0	...
6458186	  745.8	  525.4	 7984.0	...
6458187	  745.8	  526.5	 7985.0	...
6458188	  746.1	  527.4	 7985.0	...
6458189	  746.4	  526.8	 7984.0	...
6458190	  746.6	  526.3	 7983.0	...
6458191	  746.5	  526.2	 7983.0	...
6458192	  746.4	  526.5	 7983.0	...
6458193	  746.3	  526.4	 7984.0	...
6458194	  746.2	  526.1	 7984.0	...
6458195	  746.2	  525.7	 7983.0	...
6458196	  746.2	  525.2	 7982.0	...
6458197	  746.2	  524.7	 7983.0	...
6458198	  746.2	  524.5	 7985.0	...
6458199	  746.2	  524.7	 7987.0	...
6458200	  746.2	  525.0	 7989.0	...
6458201	  746.2	  525.2	 7991.0	...
6458202	  746.1	  525.3	 7993.0	...
6458203	  746.1	  525.2	 7996.0	...
6458204	  746.2	  525.1	 8000.0	...
MSG	6458205 0000 _ Number Off
6458205	  746.4	  525.5	 7999.0	...
6458206	  746.6	  526.0	 7993.0	...
6458207	  746.7	  526.6	 7988.0	...
6458208	  746.9	  526.8	 7986.0	...
6458209	  747.1	  526.7	 7986.0	...
6458210	  747.1	  526.3	 7986.0	...
6458211	  746.9	  526.0	 7986.0	...
6458212	  746.7	  525.8	 7985.0	...
6458213	  746.8	  525.9	 7984.0	...
6458214	  746.9	  526.0	 7985.0	...
6458215	  746.9	  526.1	 7985.0	...
6458216	  746.6	  525.6	 7985.0	...
6458217	  746.3	  525.1	 7984.0	...
6458218	  746.2	  524.8	 7982.0	...
6458219	  746.3	  525.1	 7983.0	...
6458220	  746.4	  525.4	 7984.0	...
6458221	  746.4	  525.4	 7985.0	...
6458222	  746.4	  525.4	 7987.0	...
6458223	  746.3	  525.4	 7988.0	...
6458224	  746.2	  525.3	 7990.0	...
6458225	  746.1	  525.2	 7991.0	...
6458226	  745.9	  525.8	 7991.0	...
6458227	  745.7	  526.5	 7990.0	...
6458228	  745.4	  526.9	 7988.0	...
6458229	  745.2	  526.6	 7985.0	...
6458230	  745.3	  526.5	 7982.0	...
6458231	  745.6	  526.6	 7981.0	...
6458232	  745.8	  526.7	 7981.0	...
6458233	  745.7	  526.5	 7981.0	...
6458234	  745.6	  526.4	 7981.0	...
6458235	  745.6	  526.3	 7982.0	...
6458236	  745.3	  526.4	 7984.0	...
6458237	  744.9	  526.6	 7983.0	...
6458238	  744.5	  526.8	 7982.0	...
6458239	  744.7	  526.5	 7981.0	...
6458240	  744.9	  526.2	 7983.0	...
6458241	  744.9	  526.2	 7985.0	...
6458242	  744.6	  526.4	 7982.0	...
6458243	  744.5	  526.7	 7979.0	...
6458244	  744.4	  526.9	 7976.0	...
6458245	  744.4	  527.0	 7976.0	...
6458246	  744.4	  526.9	 7977.0	...
6458247	  744.5	  526.7	 7977.0	...
6458248	  744.6	  526.3	 7976.0	...
6458249	  744.6	  525.9	 7979.0	...
6458250	  744.4	  525.9	 7982.0	...
6458251	  743.9	  526.1	 7984.0	...
6458252	  743.5	  526.4	 7984.0	...
6458253	  743.4	  526.6	 7984.0	...
6458254	  743.4	  526.6	 7985.0	...
6458255	  743.6	  526.5	 7987.0	...
6458256	  743.6	  526.4	 7989.0	...
6458257	  743.8	  526.6	 7988.0	...
6458258	  743.7	  526.8	 7990.0	...
6458259	  743.7	  526.8	 7992.0	...
6458260	  743.7	  526.4	 7994.0	...
6458261	  743.6	  526.0	 7995.0	...
6458262	  743.5	  525.7	 7996.0	...
6458263	  743.4	  525.5	 7997.0	...
6458264	  743.0	  525.2	 7996.0	...
6458265	  742.8	  524.9	 7994.0	...
6458266	  742.6	  524.7	 7992.0	...
6458267	  742.6	  524.7	 7992.0	...
6458268	  742.6	  524.7	 7992.0	...
6458269	  742.6	  524.9	 7994.0	...
6458270	  742.6	  525.1	 7996.0	...
6458271	  742.6	  525.1	 7998.0	...
6458272	  742.5	  525.0	 7998.0	...
6458273	  742.4	  524.8	 7998.0	...
6458274	  742.3	  524.7	 7998.0	...
6458275	  742.3	  524.4	 7996.0	...
6458276	  742.3	  524.2	 7993.0	...
6458277	  742.3	  524.3	 7990.0	...
6458278	  742.7	  524.7	 7990.0	...
6458279	  743.0	  525.1	 7989.0	...
6458280	  743.2	  524.9	 7988.0	...
6458281	  743.0	  524.7	 7993.0	...
6458282	  742.8	  524.5	 7998.0	...
6458283	  742.6	  524.5	 8000.0	...
6458284	  742.7	  524.6	 7997.0	...
6458285	  742.9	  524.6	 7993.0	...
6458286	  743.2	  524.6	 7993.0	...
6458287	  743.4	  524.7	 7992.0	...
6458288	  743.4	  524.9	 7990.0	...
6458289	  743.3	  525.0	 7990.0	...
6458290	  743.4	  525.0	 7989.0	...
6458291	  743.4	  524.6	 7991.0	...
6458292	  743.4	  524.1	 7993.0	...
6458293	  743.4	  523.6	 7995.0	...
6458294	  743.3	  523.8	 7995.0	...
6458295	  743.1	  524.1	 7993.0	...
6458296	  742.9	  524.4	 7991.0	...
6458297	  742.7	  524.4	 7992.0	...
6458298	  742.7	  524.2	 7993.0	...
6458299	  742.6	  524.1	 7993.0	...
6458300	  742.7	  524.4	 7993.0	...
6458301	  742.9	  524.7	 7992.0	...
6458302	  743.5	  525.2	 7992.0	...
6458303	  744.0	  525.5	 7991.0	...
6458304	  744.5	  525.4	 7994.0	...
6458305	  744.5	  525.0	 7998.0	...
6458306	  744.4	  524.6	 8003.0	...
6458307	  744.3	  524.7	 8003.0	...
6458308	  744.2	  524.8	 8001.0	...
6458309	  744.2	  524.8	 7998.0	...
6458310	  744.2	  524.8	 7994.0	...
6458311	  744.2	  524.7	 7995.0	...
6458312	  744.2	  524.5	 7995.0	...
6458313	  744.2	  524.2	 7996.0	...
6458314	  744.1	  524.4	 7996.0	...
6458315	  744.1	  524.8	 7995.0	...
6458316	  744.1	  525.1	 7996.0	...
6458317	  744.2	  525.1	 7998.0	...
6458318	  744.3	  525.0	 8000.0	...
6458319	  744.3	  524.9	 8001.0	...
6458320	  744.3	  524.9	 8001.0	...
6458321	  744.1	  525.3	 8001.0	...
6458322	  743.9	  525.8	 8000.0	...
6458323	  743.8	  526.3	 7999.0	...
6458324	  744.0	  527.0	 7996.0	...
6458325	  744.2	  527.6	 7992.0	...
6458326	  744.2	  528.1	 7989.0	...
6458327	  743.9	  528.2	 7989.0	...
6458328	  743.8	  527.5	 7989.0	...
6458329	  743.8	  526.7	 7990.0	...
6458330	  744.0	  526.0	 7993.0	...
6458331	  744.2	  526.0	 7996.0	...
6458332	  744.1	  525.8	 7998.0	...
6458333	  743.9	  525.5	 7999.0	...
6458334	  743.6	  525.3	 8000.0	...
6458335	  743.7	  525.4	 8001.0	...
6458336	  743.8	  525.4	 8003.0	...
6458337	  743.9	  525.2	 8004.0	...
6458338	  743.9	  524.7	 8002.0	...
6458339	  743.8	  524.3	 7999.0	...
6458340	  743.7	  524.1	 7997.0	...
6458341	  743.7	  524.2	 7998.0	...
6458342	  743.7	  524.1	 7996.0	...
6458343	  743.7	  523.9	 7994.0	...
6458344	  743.7	  523.7	 7991.0	...
6458345	  743.9	  523.8	 7991.0	...
6458346	  744.2	  524.1	 7990.0	...
6458347	  744.4	  524.3	 7990.0	...
6458348	  744.3	  524.3	 7990.0	...
6458349	  744.1	  524.3	 7991.0	...
6458350	  743.9	  524.0	 7991.0	...
6458351	  743.9	  523.7	 7991.0	...
6458352	  744.3	  523.3	 7990.0	...
6458353	  744.7	  523.2	 7990.0	...
6458354	  744.7	  523.1	 7990.0	...
6458355	  744.3	  523.4	 7990.0	...
6458356	  744.6	  523.7	 7990.0	...
6458357	  745.4	  523.8	 7989.0	...
6458358	  746.0	  524.2	 7990.0	...
6458359	  745.8	  524.7	 7990.0	...
6458360	  746.0	  524.7	 7994.0	...
6458361	  746.2	  524.2	 7996.0	...
6458362	  746.5	  523.7	 7999.0	...
6458363	  746.3	  523.7	 7997.0	...
6458364	  746.1	  523.7	 7996.0	...
6458365	  745.8	  523.8	 7997.0	...
6458366	  745.8	  523.7	 7998.0	...
6458367	  745.7	  523.5	 8001.0	...
6458368	  745.7	  523.2	 8002.0	...
6458369	  745.8	  523.0	 8002.0	...
6458370	  746.1	  523.0	 7999.0	...
6458371	  746.5	  522.9	 7995.0	...
6458372	  746.8	  522.8	 7992.0	...
6458373	  746.9	  522.5	 7993.0	...
6458374	  747.0	  522.0	 7997.0	...
6458375	  747.0	  521.6	 8000.0	...
6458376	  747.0	  521.3	 7999.0	...
6458377	  747.1	  521.2	 7998.0	...
6458378	  747.2	  521.5	 7997.0	...
6458379	  747.3	  521.9	 7998.0	...
6458380	  747.3	  522.4	 7998.0	...
6458381	  747.3	  522.6	 7998.0	...
6458382	  746.9	  522.9	 7997.0	...
6458383	  746.5	  523.2	 7996.0	...
6458384	  746.2	  523.2	 7995.0	...
6458385	  746.2	  523.5	 7995.0	...
6458386	  746.3	  523.9	 7995.0	...
6458387	  746.4	  524.3	 7996.0	...
6458388	  746.4	  524.1	 7998.0	...
6458389	  746.3	  523.9	 8001.0	...
6458390	  746.1	  523.7	 8003.0	...
6458391	  746.0	  523.9	 8000.0	...
6458392	  745.9	  524.1	 7996.0	...
6458393	  745.8	  524.3	 7994.0	...
6458394	  745.8	  523.8	 7996.0	...
6458395	  745.9	  523.3	 7998.0	...
6458396	  746.0	  522.7	 7998.0	...
6458397	  746.1	  522.7	 7996.0	...
6458398	  746.1	  522.8	 7994.0	...
6458399	  746.1	  522.8	 7993.0	...
6458400	  746.1	  522.8	 7993.0	...
6458401	  746.1	  522.7	 7992.0	...
6458402	  746.0	  522.5	 7991.0	...
6458403	  745.8	  522.4	 7992.0	...
6458404	  745.7	  522.4	 7995.0	...
6458405	  745.9	  522.5	 7996.0	...
6458406	  746.0	  522.5	 7993.0	...
6458407	  746.2	  522.6	 7995.0	...
6458408	  746.2	  522.6	 8000.0	...
6458409	  746.3	  522.9	 8006.0	...
6458410	  746.3	  523.1	 8007.0	...
6458411	  746.1	  523.3	 8006.0	...
6458412	  745.9	  523.3	 8001.0	...
6458413	  745.7	  523.4	 7996.0	...
6458414	  745.6	  523.5	 7995.0	...
6458415	  745.6	  523.6	 7996.0	...
6458416	  745.5	  523.6	 8001.0	...
6458417	  745.6	  523.6	 8005.0	...
6458418	  746.1	  523.7	 8013.0	...
MSG	6458419 0000 _ Number On
6458419	  746.6	  523.7	 8017.0	...
6458420	  746.8	  523.6	 8016.0	...
6458421	  746.5	  523.6	 8013.0	...
6458422	  746.2	  523.6	 8010.0	...
6458423	  746.2	  523.4	 8011.0	...
6458424	  746.2	  523.3	 8011.0	...
6458425	  746.1	  523.2	 8011.0	...
6458426	  746.0	  523.2	 8011.0	...
6458427	  746.0	  523.1	 8011.0	...
6458428	  745.7	  523.0	 8011.0	...
6458429	  745.5	  523.0	 8011.0	...
6458430	  745.2	  523.2	 8010.0	...
6458431	  745.2	  523.4	 8009.0	...
6458432	  745.2	  523.4	 8012.0	...
6458433	  745.2	  523.2	 8016.0	...
6458434	  745.4	  522.5	 8022.0	...
6458435	  745.6	  522.0	 8023.0	...
6458436	  745.6	  521.5	 8022.0	...
6458437	  745.5	  521.4	 8018.0	...
6458438	  745.3	  521.5	 8014.0	...
6458439	  745.3	  521.8	 8013.0	...
6458440	  745.7	  522.1	 8011.0	...
6458441	  746.0	  522.3	 8010.0	...
6458442	  746.3	  522.6	 8009.0	...
6458443	  746.2	  522.9	 8008.0	...
6458444	  746.1	  523.1	 8008.0	...
6458445	  746.1	  523.0	 8010.0	...
6458446	  746.1	  523.0	 8013.0	...
6458447	  746.1	  523.1	 8017.0	...
6458448	  746.3	  523.2	 8016.0	...
6458449	  746.4	  523.1	 8015.0	...
6458450	  746.5	  523.1	 8014.0	...
6458451	  746.5	  523.1	 8014.0	...
6458452	  746.5	  523.2	 8014.0	...
6458453	  746.4	  523.3	 8013.0	...
6458454	  746.2	  523.4	 8012.0	...
6458455	  745.9	  523.7	 8013.0	...
6458456	  745.6	  523.9	 8014.0	...
6458457	  745.5	  524.0	 8015.0	...
6458458	  745.9	  524.0	 8016.0	...
6458459	  746.5	  523.9	 8017.0	...
6458460	  747.0	  523.9	 8015.0	...
6458461	  746.9	  523.9	 8014.0	...
6458462	  746.8	  524.4	 8016.0	...
6458463	  746.7	  524.7	 8018.0	...
6458464	  746.6	  525.0	 8019.0	...
6458465	  746.3	  525.0	 8019.0	...
6458466	  746.0	  525.3	 8019.0	...
6458467	  745.7	  525.2	 8020.0	...
6458468	  745.8	  524.7	 8019.0	...
6458469	  746.0	  524.2	 8019.0	...
6458470	  746.2	  524.0	 8020.0	...
6458471	  746.2	  524.1	 8021.0	...
6458472	  746.3	  524.1	 8021.0	...
6458473	  746.5	  524.7	 8020.0	...
6458474	  746.4	  525.4	 8017.0	...
6458475	  746.2	  526.0	 8016.0	...
6458476	  746.2	  525.9	 8017.0	...
6458477	  746.3	  525.6	 8019.0	...
6458478	  746.3	  525.2	 8021.0	...
6458479	  746.2	  524.9	 8021.0	...
6458480	  746.3	  524.6	 8020.0	...
6458481	  746.5	  524.7	 8019.0	...
6458482	  746.4	  524.8	 8019.0	...
6458483	  746.2	  524.8	 8020.0	...
6458484	  746.0	  524.9	 8023.0	...
6458485	  746.2	  525.0	 8024.0	...
6458486	  746.4	  525.0	 8021.0	...
6458487	  746.4	  525.0	 8016.0	...
6458488	  746.2	  524.4	 8011.0	...
6458489	  745.9	  523.9	 8011.0	...
6458490	  745.9	  523.4	 8011.0	...
6458491	  746.0	  523.5	 8014.0	...
6458492	  745.7	  523.6	 8017.0	...
6458493	  745.3	  523.7	 8019.0	...
6458494	  745.2	  523.8	 8019.0	...
6458495	  745.5	  524.2	 8018.0	...
6458496	  745.8	  524.6	 8015.0	...
6458497	  745.8	  524.9	 8011.0	...
6458498	  745.8	  524.8	 8012.0	...
6458499	  745.8	  524.6	 8017.0	...
6458500	  745.8	  524.4	 8022.0	...
6458501	  746.2	  524.3	 8023.0	...
6458502	  746.5	  524.0	 8023.0	...
6458503	  746.6	  523.5	 8024.0	...
6458504	  746.4	  523.0	 8024.0	...
6458505	  746.2	  522.6	 8024.0	...
6458506	  746.2	  522.5	 8024.0	...
6458507	  746.2	  522.5	 8021.0	...
6458508	  746.1	  522.5	 8018.0	...
6458509	  746.0	  522.5	 8018.0	...
6458510	  746.1	  522.4	 8021.0	...
6458511	  746.4	  522.4	 8023.0	...
6458512	  746.7	  522.6	 8023.0	...
6458513	  746.8	  523.1	 8023.0	...
6458514	  746.8	  523.5	 8022.0	...
6458515	  746.7	  523.8	 8022.0	...
6458516	  746.6	  523.5	 8027.0	...
6458517	  746.5	  522.9	 8031.0	...
6458518	  746.2	  522.4	 8034.0	...
6458519	  746.1	  522.2	 8033.0	...
6458520	  746.2	  522.2	 8033.0	...
6458521	  746.6	  522.2	 8035.0	...
6458522	  746.9	  522.4	 8037.0	...
6458523	  747.1	  522.6	 8037.0	...
6458524	  747.1	  522.8	 8034.0	...
6458525	  747.2	  523.1	 8032.0	...
6458526	  747.2	  523.2	 8030.0	...
6458527	  747.2	  523.2	 8031.0	...
6458528	  747.2	  523.3	 8031.0	...
6458529	  747.2	  523.3	 8031.0	...
6458530	  747.3	  523.5	 8029.0	...
6458531	  747.5	  523.7	 8028.0	...
6458532	  747.6	  524.0	 8028.0	...
6458533	  747.8	  523.9	 8030.0	...
6458534	  748.0	  523.8	 8032.0	...
6458535	  748.0	  523.5	 8031.0	...
6458536	  747.8	  523.3	 8034.0	...
6458537	  747.7	  523.2	 8038.0	...
6458538	  747.9	  523.3	 8041.0	...
6458539	  748.2	  523.9	 8037.0	...
6458540	  748.2	  524.3	 8034.0	...
6458541	  748.0	  524.9	 8037.0	...
6458542	  747.8	  525.2	 8043.0	...
6458543	  747.7	  525.4	 8049.0	...
6458544	  747.6	  525.4	 8049.0	...
6458545	  747.5	  525.6	 8047.0	...
6458546	  747.5	  525.8	 8045.0	...
6458547	  747.5	  526.1	 8044.0	...
6458548	  747.6	  526.2	 8044.0	...
6458549	  747.7	  526.4	 8042.0	...
6458550	  747.8	  526.4	 8040.0	...
6458551	  747.5	  526.4	 8039.0	...
6458552	  747.2	  526.6	 8039.0	...
6458553	  747.0	  526.8	 8040.0	...
6458554	  747.2	  526.9	 8043.0	...
6458555	  747.2	  526.8	 8047.0	...
6458556	  747.0	  526.4	 8050.0	...
6458557	  746.9	  526.0	 8050.0	...
6458558	  746.9	  525.7	 8054.0	...
6458559	  747.0	  525.8	 8057.0	...
6458560	  747.1	  525.9	 8058.0	...
6458561	  747.1	  526.0	 8055.0	...
6458562	  747.1	  525.9	 8052.0	...
6458563	  747.0	  525.9	 8052.0	...
6458564	  746.9	  525.8	 8052.0	...
6458565	  746.7	  526.1	 8052.0	...
6458566	  746.6	  526.3	 8052.0	...
6458567	  746.5	  526.3	 8053.0	...
6458568	  746.4	  526.1	 8052.0	...
6458569	  746.3	  526.0	 8051.0	...
6458570	  746.6	  526.1	 8051.0	...
6458571	  747.1	  526.1	 8053.0	...
6458572	  747.6	  526.1	 8054.0	...
6458573	  747.7	  526.1	 8055.0	...
6458574	  747.7	  526.0	 8054.0	...
6458575	  747.6	  525.9	 8053.0	...
6458576	  747.2	  525.1	 8054.0	...
6458577	  746.8	  524.4	 8058.0	...
6458578	  746.5	  523.6	 8062.0	...
6458579	  746.6	  523.6	 8065.0	...
6458580	  746.7	  524.1	 8061.0	...
6458581	  746.8	  524.7	 8057.0	...
6458582	  747.1	  525.3	 8054.0	...
6458583	  747.3	  524.9	 8055.0	...
6458584	  747.3	  524.5	 8057.0	...
6458585	  747.0	  524.1	 8061.0	...
6458586	  746.7	  524.0	 8065.0	...
6458587	  746.4	  524.1	 8065.0	...
6458588	  746.5	  524.3	 8062.0	...
6458589	  746.6	  524.6	 8062.0	...
6458590	  746.8	  524.7	 8064.0	...
6458591	  746.7	  524.7	 8066.0	...
6458592	  746.8	  524.7	 8066.0	...
6458593	  746.9	  524.6	 8066.0	...
6458594	  747.2	  524.6	 8068.0	...
6458595	  747.5	  524.6	 8069.0	...
6458596	  747.3	  524.7	 8071.0	...
6458597	  747.0	  524.9	 8071.0	...
6458598	  746.3	  525.1	 8071.0	...
6458599	  746.0	  524.9	 8071.0	...
6458600	  745.8	  524.8	 8071.0	...
6458601	  745.8	  524.4	 8068.0	...
6458602	  746.0	  524.2	 8065.0	...
6458603	  746.1	  523.9	 8064.0	...
6458604	  746.1	  524.0	 8065.0	...
6458605	  746.1	  524.1	 8066.0	...
6458606	  746.2	  524.4	 8064.0	...
6458607	  746.3	  524.6	 8064.0	...
6458608	  746.4	  524.7	 8064.0	...
6458609	  746.6	  524.9	 8062.0	...
6458610	  746.8	  525.0	 8061.0	...
6458611	  747.1	  525.1	 8064.0	...
6458612	  747.1	  524.9	 8069.0	...
6458613	  747.0	  524.8	 8070.0	...
6458614	  747.0	  524.8	 8066.0	...
6458615	  747.1	  525.1	 8063.0	...
6458616	  747.4	  525.4	 8065.0	...
6458617	  747.6	  525.5	 8067.0	...
6458618	  747.8	  525.5	 8067.0	...
6458619	  747.8	  525.5	 8066.0	...
6458620	  747.5	  525.2	 8065.0	...
6458621	  747.1	  524.7	 8064.0	...
6458622	  746.8	  524.2	 8064.0	...
6458623	  746.6	  524.5	 8064.0	...
6458624	  746.4	  525.0	 8064.0	...
6458625	  746.1	  524.7	 8065.0	...
6458626	  746.0	  523.9	 8067.0	...
6458627	  745.8	  523.1	 8068.0	...
6458628	  745.7	  523.1	 8068.0	...
6458629	  745.6	  523.0	 8067.0	...
6458630	  745.8	  522.8	 8066.0	...
6458631	  746.0	  522.5	 8065.0	...
6458632	  746.2	  522.6	 8064.0	...
6458633	  745.8	  522.8	 8063.0	...
6458634	  745.5	  523.1	 8063.0	...
6458635	  745.2	  523.3	 8065.0	...
6458636	  745.2	  523.6	 8068.0	...
6458637	  745.2	  523.6	 8070.0	...
6458638	  745.2	  523.5	 8070.0	...
6458639	  745.2	  523.3	 8070.0	...
6458640	  745.1	  523.0	 8070.0	...
6458641	  745.0	  522.7	 8068.0	...
6458642	  744.9	  522.5	 8067.0	...
6458643	  744.9	  522.9	 8067.0	...
6458644	  745.0	  523.3	 8068.0	...
6458645	  745.0	  523.3	 8069.0	...
6458646	  745.0	  523.0	 8069.0	...
6458647	  745.0	  523.2	 8069.0	...
6458648	  744.9	  523.7	 8069.0	...
6458649	  744.8	  523.8	 8068.0	...
6458650	  744.4	  523.4	 8067.0	...
6458651	  743.9	  523.0	 8064.0	...
6458652	  744.0	  523.3	 8063.0	...
6458653	  744.5	  523.7	 8063.0	...
6458654	  744.8	  524.2	 8065.0	...
6458655	  744.6	  524.3	 8065.0	...
6458656	  744.7	  524.4	 8064.0	...
6458657	  745.0	  524.3	 8064.0	...
6458658	  745.2	  523.5	 8066.0	...
6458659	  745.1	  522.8	 8068.0	...
6458660	  744.9	  522.5	 8069.0	...
6458661	  744.8	  523.1	 8068.0	...
6458662	  744.6	  523.6	 8066.0	...
6458663	  744.5	  523.5	 8066.0	...
6458664	  744.4	  523.5	 8065.0	...
6458665	  744.5	  523.5	 8065.0	...
6458666	  744.5	  523.2	 8066.0	...
6458667	  744.5	  522.9	 8066.0	...
6458668	  744.4	  522.7	 8067.0	...
6458669	  744.3	  523.0	 8067.0	...
6458670	  744.2	  523.2	 8068.0	...
6458671	  744.6	  523.3	 8070.0	...
6458672	  745.1	  523.2	 8074.0	...
6458673	  745.7	  523.1	 8077.0	...
6458674	  745.7	  523.0	 8080.0	...
6458675	  745.1	  522.8	 8081.0	...
6458676	  744.4	  522.6	 8083.0	...
6458677	  744.2	  522.4	 8083.0	...
6458678	  744.6	  522.4	 8083.0	...
6458679	  745.1	  522.3	 8081.0	...
6458680	  745.2	  522.2	 8080.0	...
6458681	  745.3	  522.1	 8077.0	...
6458682	  745.4	  522.0	 8076.0	...
6458683	  745.5	  521.8	 8074.0	...
6458684	  745.5	  521.4	 8072.0	...
6458685	  745.4	  520.6	 8074.0	...
6458686	  745.3	  520.1	 8077.0	...
6458687	  745.5	  519.8	 8081.0	...
6458688	  746.0	  519.8	 8083.0	...
6458689	  746.3	  519.7	 8083.0	...
6458690	  746.8	  519.5	 8082.0	...
6458691	  747.0	  519.4	 8081.0	...
6458692	  747.2	  519.5	 8080.0	...
6458693	  747.2	  519.7	 8079.0	...
6458694	  747.2	  520.0	 8079.0	...
6458695	  747.2	  520.4	 8079.0	...
6458696	  747.1	  520.7	 8079.0	...
6458697	  747.0	  520.7	 8083.0	...
6458698	  747.0	  520.7	 8087.0	...
6458699	  746.9	  520.6	 8092.0	...
6458700	  746.8	  520.5	 8091.0	...
6458701	  746.7	  520.2	 8090.0	...
6458702	  746.6	  520.0	 8089.0	...
6458703	  746.4	  519.7	 8089.0	...
6458704	  746.3	  519.1	 8090.0	...
6458705	  746.2	  518.6	 8092.0	...
6458706	  746.1	  518.1	 8092.0	...
6458707	  746.1	  518.0	 8090.0	...
6458708	  746.1	  517.8	 8088.0	...
6458709	  746.3	  518.3	 8087.0	...
6458710	  746.4	  518.9	 8087.0	...
6458711	  746.5	  519.5	 8087.0	...
6458712	  746.4	  519.4	 8087.0	...
6458713	  746.2	  518.7	 8087.0	...
6458714	  746.0	  518.1	 8086.0	...
6458715	  745.8	  517.6	 8087.0	...
6458716	  745.9	  517.8	 8088.0	...
6458717	  745.6	  517.9	 8090.0	...
6458718	  745.3	  517.8	 8090.0	...
6458719	  745.1	  517.8	 8091.0	...
6458720	  745.2	  517.9	 8092.0	...
6458721	  745.4	  518.5	 8094.0	...
MSG	6458722 0000 _ Number Off
6458722	  745.5	  519.1	 8095.0	...
6458723	  745.4	  519.6	 8095.0	...
6458724	  745.3	  519.4	 8096.0	...
6458725	  745.2	  519.2	 8095.0	...
6458726	  745.1	  519.0	 8093.0	...
6458727	  745.1	  518.9	 8092.0	...
6458728	  745.0	  518.9	 8092.0	...
6458729	  744.8	  518.8	 8093.0	...
6458730	  744.5	  519.0	 8095.0	...
6458731	  744.3	  519.2	 8096.0	...
6458732	  744.2	  519.2	 8097.0	...
6458733	  744.2	  518.9	 8097.0	...
6458734	  744.1	  518.6	 8097.0	...
6458735	  744.0	  518.7	 8096.0	...
6458736	  743.8	  518.9	 8096.0	...
6458737	  743.6	  518.5	 8096.0	...
6458738	  743.4	  517.8	 8098.0	...
6458739	  743.5	  517.8	 8099.0	...
6458740	  743.7	  518.5	 8100.0	...
6458741	  743.9	  519.3	 8101.0	...
6458742	  743.9	  519.4	 8102.0	...
6458743	  743.9	  519.4	 8101.0	...
6458744	  744.0	  519.4	 8099.0	...
6458745	  744.3	  519.3	 8097.0	...
6458746	  744.6	  519.2	 8096.0	...
6458747	  744.7	  519.2	 8096.0	...
6458748	  744.7	  519.1	 8099.0	...
6458749	  744.8	  519.1	 8102.0	...
6458750	  744.9	  519.1	 8104.0	...
6458751	  744.4	  518.5	 8103.0	...
6458752	  743.8	  518.1	 8104.0	...
6458753	  743.5	  517.6	 8105.0	...
6458754	  743.8	  517.6	 8107.0	...
6458755	  744.2	  517.6	 8109.0	...
6458756	  744.4	  517.5	 8110.0	...
6458757	  744.7	  517.4	 8111.0	...
6458758	  744.7	  517.5	 8112.0	...
6458759	  744.6	  517.7	 8113.0	...
6458760	  744.5	  518.1	 8113.0	...
6458761	  744.3	  518.7	 8113.0	...
6458762	  744.0	  519.0	 8115.0	...
6458763	  743.8	  519.1	 8117.0	...
6458764	  743.9	  518.8	 8117.0	...
6458765	  743.9	  518.7	 8115.0	...
6458766	  744.1	  518.5	 8113.0	...
6458767	  744.3	  518.3	 8113.0	...
6458768	  744.4	  517.9	 8113.0	...
6458769	  744.2	  517.6	 8113.0	...
6458770	  744.0	  517.5	 8114.0	...
6458771	  744.2	  518.2	 8115.0	...
6458772	  744.4	  519.0	 8115.0	...
6458773	  744.4	  519.5	 8115.0	...
6458774	  744.2	  519.1	 8115.0	...
6458775	  744.1	  518.6	 8114.0	...
6458776	  744.4	  518.8	 8114.0	...
6458777	  744.8	  519.6	 8116.0	...
6458778	  745.1	  520.4	 8117.0	...
6458779	  745.1	  520.4	 8116.0	...
6458780	  744.9	  519.9	 8113.0	...
6458781	  744.5	  519.4	 8110.0	...
6458782	  743.9	  519.0	 8110.0	...
6458783	  743.5	  519.5	 8110.0	...
6458784	  743.4	  520.1	 8110.0	...
6458785	  743.5	  520.6	 8110.0	...
6458786	  743.5	  520.7	 8110.0	...
6458787	  743.7	  520.5	 8112.0	...
6458788	  743.8	  520.4	 8114.0	...
6458789	  743.8	  520.2	 8116.0	...
6458790	  743.7	  520.1	 8117.0	...
6458791	  743.7	  520.2	 8117.0	...
6458792	  743.8	  520.4	 8116.0	...
6458793	  743.6	  520.6	 8115.0	...
6458794	  743.4	  520.8	 8114.0	...
6458795	  743.1	  520.9	 8112.0	...
6458796	  742.9	  520.9	 8110.0	...
6458797	  742.7	  520.9	 8110.0	...
6458798	  742.8	  520.9	 8113.0	...
6458799	  742.9	  520.7	 8116.0	...
6458800	  743.0	  519.9	 8117.0	...
6458801	  743.2	  519.1	 8118.0	...
6458802	  743.3	  518.5	 8117.0	...
6458803	  743.5	  518.7	 8116.0	...
6458804	  743.7	  519.1	 8118.0	...
6458805	  743.8	  519.2	 8121.0	...
6458806	  743.9	  519.2	 8122.0	...
6458807	  743.9	  519.1	 8120.0	...
6458808	  743.9	  519.1	 8122.0	...
6458809	  743.9	  519.1	 8126.0	...
6458810	  743.9	  519.1	 8131.0	...
6458811	  744.0	  519.1	 8132.0	...
6458812	  744.1	  519.2	 8133.0	...
6458813	  744.3	  519.1	 8133.0	...
6458814	  744.5	  519.0	 8133.0	...
6458815	  744.4	  518.7	 8135.0	...
6458816	  744.1	  518.6	 8137.0	...
6458817	  744.0	  518.6	 8139.0	...
6458818	  744.3	  518.5	 8138.0	...
6458819	  744.6	  518.5	 8138.0	...
6458820	  744.5	  518.4	 8138.0	...
6458821	  744.5	  518.8	 8135.0	...
6458822	  744.5	  519.1	 8133.0	...
6458823	  744.8	  519.4	 8133.0	...
6458824	  745.2	  519.4	 8135.0	...
6458825	  745.4	  519.0	 8137.0	...
6458826	  745.4	  518.5	 8138.0	...
6458827	  745.4	  517.9	 8138.0	...
6458828	  745.5	  517.7	 8136.0	...
6458829	  745.6	  517.7	 8133.0	...
6458830	  745.5	  517.7	 8134.0	...
6458831	  745.2	  517.6	 8137.0	...
6458832	  745.5	  517.6	 8138.0	...
6458833	  746.0	  517.5	 8135.0	...
6458834	  746.7	  517.5	 8135.0	...
6458835	  746.8	  517.8	 8138.0	...
6458836	  746.9	  518.1	 8137.0	...
6458837	  746.8	  518.2	 8133.0	...
6458838	  746.7	  518.2	 8128.0	...
6458839	  746.5	  518.4	 8127.0	...
6458840	  746.2	  518.5	 8126.0	...
6458841	  746.0	  518.5	 8126.0	...
6458842	  745.9	  518.4	 8128.0	...
6458843	  746.3	  518.0	 8133.0	...
6458844	  746.9	  518.0	 8136.0	...
6458845	  747.5	  518.0	 8137.0	...
6458846	  747.7	  517.6	 8136.0	...
6458847	  747.7	  517.0	 8136.0	...
6458848	  747.6	  516.2	 8139.0	...
6458849	  747.7	  516.1	 8143.0	...
6458850	  747.7	  516.0	 8147.0	...
6458851	  747.7	  515.2	 8148.0	...
6458852	  747.7	  514.4	 8148.0	...
6458853	  747.7	  513.7	 8147.0	...
6458854	  747.7	  513.9	 8147.0	...
6458855	  747.8	  514.1	 8146.0	...
6458856	  747.8	  514.3	 8147.0	...
6458857	  747.8	  514.4	 8148.0	...
6458858	  747.7	  514.4	 8148.0	...
6458859	  747.3	  514.2	 8149.0	...
6458860	  747.0	  514.1	 8149.0	...
6458861	  746.7	  514.0	 8152.0	...
6458862	  746.8	  513.7	 8155.0	...
6458863	  746.9	  513.4	 8158.0	...
6458864	  747.0	  513.0	 8158.0	...
6458865	  746.8	  513.0	 8159.0	...
6458866	  746.6	  512.8	 8160.0	...
6458867	  746.5	  512.5	 8161.0	...
6458868	  746.5	  512.3	 8162.0	...
6458869	  746.5	  512.5	 8162.0	...
6458870	  746.6	  513.0	 8160.0	...
6458871	  746.8	  513.4	 8158.0	...
6458872	  746.8	  513.6	 8160.0	...
6458873	  746.5	  513.5	 8163.0	...
6458874	  746.3	  513.6	 8166.0	...
6458875	  746.5	  513.6	 8166.0	...
6458876	  746.9	  513.5	 8166.0	...
6458877	  747.4	  513.2	 8168.0	...
6458878	  747.3	  513.1	 8170.0	...
6458879	  747.3	  513.0	 8172.0	...
6458880	  747.3	  512.8	 8173.0	...
6458881	  747.4	  512.6	 8174.0	...
6458882	  747.6	  512.3	 8173.0	...
6458883	  747.9	  512.0	 8174.0	...
6458884	  747.9	  511.8	 8175.0	...
6458885	  747.9	  511.7	 8172.0	...
6458886	  747.8	  511.9	 8169.0	...
6458887	  747.6	  511.9	 8162.0	...
6458888	  747.4	  511.9	 8159.0	...
6458889	  747.2	  512.0	 8157.0	...
6458890	  747.4	  511.8	 8158.0	...
6458891	  747.5	  511.7	 8161.0	...
6458892	  747.5	  511.5	 8163.0	...
6458893	  747.4	  511.6	 8165.0	...
6458894	  747.1	  511.5	 8165.0	...
6458895	  746.7	  511.4	 8165.0	...
6458896	  746.4	  511.3	 8165.0	...
6458897	  746.3	  511.4	 8165.0	...
6458898	  746.3	  511.4	 8166.0	...
6458899	  746.2	  510.8	 8167.0	...
6458900	  745.9	  510.3	 8169.0	...
6458901	  745.7	  510.3	 8168.0	...
6458902	  746.0	  510.7	 8168.0	...
6458903	  746.5	  511.1	 8166.0	...
6458904	  746.8	  510.9	 8165.0	...
6458905	  746.6	  510.9	 8164.0	...
6458906	  746.5	  511.1	 8164.0	...
6458907	  746.5	  511.4	 8165.0	...
6458908	  745.9	  511.7	 8165.0	...
6458909	  745.3	  511.8	 8165.0	...
6458910	  744.7	  511.8	 8166.0	...
6458911	  744.6	  511.7	 8169.0	...
6458912	  744.6	  511.4	 8175.0	...
6458913	  744.2	  511.2	 8180.0	...
6458914	  743.9	  511.1	 8184.0	...
6458915	  743.7	  511.2	 8186.0	...
6458916	  743.8	  511.3	 8188.0	...
6458917	  743.8	  511.2	 8187.0	...
6458918	  743.6	  511.0	 8186.0	...
6458919	  743.3	  510.9	 8185.0	...
6458920	  743.2	  511.0	 8185.0	...
6458921	  743.2	  511.1	 8186.0	...
6458922	  742.7	  511.2	 8186.0	...
6458923	  742.1	  510.9	 8186.0	...
6458924	  741.5	  510.7	 8186.0	...
6458925	  741.6	  510.5	 8186.0	...
6458926	  741.7	  510.8	 8186.0	...
6458927	  741.7	  510.8	 8185.0	...
6458928	  741.9	  510.8	 8184.0	...
6458929	  742.0	  510.5	 8184.0	...
6458930	  742.0	  510.5	 8184.0	...
6458931	  741.9	  510.7	 8185.0	...
6458932	  741.6	  510.9	 8189.0	...
MSG	6458933 0000 _ Number On
6458933	  741.5	  510.9	 8191.0	...
6458934	  742.0	  510.7	 8193.0	...
6458935	  742.4	  510.5	 8193.0	...
6458936	  742.7	  510.4	 8191.0	...
6458937	  742.4	  510.6	 8189.0	...
6458938	  742.5	  510.7	 8186.0	...
6458939	  742.9	  510.9	 8185.0	...
6458940	  743.1	  510.7	 8185.0	...
6458941	  743.0	  510.5	 8185.0	...
6458942	  743.0	  510.4	 8186.0	...
6458943	  743.0	  510.5	 8186.0	...
6458944	  743.2	  510.5	 8189.0	...
6458945	  743.4	  510.6	 8193.0	...
6458946	  743.5	  510.6	 8197.0	...
6458947	  743.6	  510.7	 8199.0	...
6458948	  743.6	  510.8	 8197.0	...
6458949	  743.7	  511.4	 8195.0	...
6458950	  743.9	  512.0	 8195.0	...
6458951	  744.2	  512.5	 8196.0	...
6458952	  744.4	  512.0	 8199.0	...
6458953	  744.5	  511.4	 8200.0	...
6458954	  744.2	  510.8	 8201.0	...
6458955	  743.8	  510.9	 8201.0	...
6458956	  743.4	  510.9	 8201.0	...
6458957	  743.1	  510.9	 8201.0	...
6458958	  743.2	  511.2	 8201.0	...
6458959	  743.4	  511.5	 8201.0	...
6458960	  743.6	  511.8	 8201.0	...
6458961	  743.8	  511.8	 8201.0	...
6458962	  743.9	  511.4	 8202.0	...
6458963	  744.3	  510.9	 8203.0	...
6458964	  744.6	  510.5	 8203.0	...
6458965	  744.7	  510.6	 8202.0	...
6458966	  744.4	  510.7	 8199.0	...
6458967	  744.0	  510.8	 8196.0	...
6458968	  743.8	  510.8	 8196.0	...
6458969	  743.7	  510.8	 8198.0	...
6458970	  743.4	  511.2	 8200.0	...
6458971	  743.0	  511.5	 8198.0	...
6458972	  743.1	  511.9	 8196.0	...
6458973	  743.5	  511.9	 8196.0	...
6458974	  744.0	  511.8	 8197.0	...
6458975	  744.1	  511.9	 8199.0	...
6458976	  744.5	  511.9	 8201.0	...
6458977	  744.8	  511.9	 8202.0	...
6458978	  745.2	  511.9	 8207.0	...
6458979	  745.2	  511.9	 8211.0	...
6458980	  745.1	  512.0	 8214.0	...
6458981	  745.0	  511.8	 8213.0	...
6458982	  744.8	  511.5	 8211.0	...
6458983	  744.8	  511.3	 8210.0	...
6458984	  745.0	  511.5	 8208.0	...
6458985	  745.2	  512.4	 8207.0	...
6458986	  745.4	  513.1	 8208.0	...
6458987	  745.5	  513.5	 8211.0	...
6458988	  745.4	  513.1	 8210.0	...
6458989	  745.4	  512.6	 8206.0	...
6458990	  745.5	  512.6	 8203.0	...
6458991	  745.9	  512.8	 8203.0	...
6458992	  746.3	  513.1	 8205.0	...
6458993	  746.7	  513.3	 8208.0	...
6458994	  747.0	  513.4	 8213.0	...
6458995	  747.4	  513.5	 8215.0	...
6458996	  747.8	  513.5	 8217.0	...
6458997	  747.9	  513.5	 8215.0	...
6458998	  748.0	  513.6	 8213.0	...
6458999	  748.1	  513.6	 8211.0	...
6459000	  748.3	  513.5	 8211.0	...
6459001	  748.6	  513.5	 8210.0	...
6459002	  749.0	  513.4	 8210.0	...
6459003	  748.8	  513.4	 8210.0	...
6459004	  748.3	  513.7	 8211.0	...
6459005	  747.8	  514.0	 8211.0	...
6459006	  747.9	  514.4	 8210.0	...
6459007	  747.6	  514.5	 8210.0	...
6459008	  747.2	  514.4	 8209.0	...
6459009	  746.9	  513.9	 8209.0	...
6459010	  746.8	  513.3	 8209.0	...
6459011	  746.6	  512.6	 8208.0	...
6459012	  746.4	  512.3	 8210.0	...
6459013	  746.2	  512.2	 8212.0	...
6459014	  746.1	  512.1	 8217.0	...
6459015	  746.0	  511.9	 8221.0	...
6459016	  745.8	  511.7	 8224.0	...
6459017	  745.7	  511.6	 8224.0	...
6459018	  745.6	  511.6	 8224.0	...
6459019	  745.5	  512.0	 8223.0	...
6459020	  745.6	  512.3	 8223.0	...
6459021	  745.7	  512.6	 8225.0	...
6459022	  745.7	  512.7	 8226.0	...
6459023	  745.7	  512.8	 8228.0	...
6459024	  745.8	  512.9	 8228.0	...
6459025	  745.9	  512.9	 8227.0	...
6459026	  746.0	  512.8	 8225.0	...
6459027	  745.9	  512.8	 8223.0	...
6459028	  745.8	  512.7	 8222.0	...
6459029	  745.7	  512.4	 8223.0	...
6459030	  745.7	  512.0	 8223.0	...
6459031	  745.6	  511.9	 8219.0	...
6459032	  745.7	  512.0	 8215.0	...
6459033	  745.8	  512.0	 8211.0	...
6459034	  745.8	  512.0	 8211.0	...
6459035	  745.9	  511.9	 8213.0	...
6459036	  745.9	  511.7	 8217.0	...
6459037	  745.9	  511.5	 8222.0	...
6459038	  745.9	  511.4	 8223.0	...
6459039	  745.8	  511.2	 8220.0	...
6459040	  745.7	  511.0	 8217.0	...
6459041	  745.7	  510.9	 8215.0	...
6459042	  745.6	  510.9	 8214.0	...
6459043	  745.6	  511.0	 8213.0	...
6459044	  745.6	  510.9	 8213.0	...
6459045	  745.7	  510.2	 8214.0	...
6459046	  746.0	  509.6	 8216.0	...
6459047	  746.4	  509.0	 8218.0	...
6459048	  746.6	  509.2	 8220.0	...
6459049	  746.6	  509.3	 8220.0	...
6459050	  746.5	  509.4	 8222.0	...
6459051	  746.5	  509.5	 8224.0	...
6459052	  746.7	  509.5	 8227.0	...
6459053	  747.0	  509.8	 8228.0	...
6459054	  746.7	  510.1	 8225.0	...
6459055	  746.2	  510.4	 8221.0	...
6459056	  745.7	  510.7	 8217.0	...
6459057	  745.9	  511.0	 8217.0	...
6459058	  746.1	  511.3	 8219.0	...
6459059	  746.3	  511.5	 8221.0	...
6459060	  746.3	  512.1	 8221.0	...
6459061	  746.3	  512.7	 8221.0	...
6459062	  746.4	  513.2	 8222.0	...
6459063	  746.4	  513.0	 8224.0	...
6459064	  746.4	  512.8	 8228.0	...
6459065	  746.4	  512.7	 8232.0	...
6459066	  746.4	  512.8	 8231.0	...
6459067	  746.3	  512.8	 8228.0	...
6459068	  746.1	  512.8	 8225.0	...
6459069	  746.0	  512.7	 8225.0	...
6459070	  745.9	  512.7	 8226.0	...
6459071	  746.1	  512.9	 8227.0	...
6459072	  746.2	  513.1	 8230.0	...
6459073	  745.9	  513.3	 8232.0	...
6459074	  745.4	  512.7	 8232.0	...
6459075	  745.0	  512.2	 8231.0	...
6459076	  745.0	  511.8	 8230.0	...
6459077	  745.0	  512.0	 8229.0	...
6459078	  744.9	  511.8	 8228.0	...
6459079	  744.9	  511.4	 8228.0	...
6459080	  744.8	  510.9	 8230.0	...
6459081	  744.8	  510.9	 8231.0	...
6459082	  745.0	  510.9	 8229.0	...
6459083	  745.1	  510.8	 8228.0	...
6459084	  745.2	  510.8	 8227.0	...
6459085	  745.1	  510.9	 8227.0	...
6459086	  745.1	  511.1	 8227.0	...
6459087	  745.1	  511.3	 8227.0	...
6459088	  745.3	  511.6	 8226.0	...
6459089	  745.5	  511.9	 8225.0	...
6459090	  745.6	  512.1	 8224.0	...
6459091	  745.5	  512.1	 8225.0	...
6459092	  745.4	  512.3	 8225.0	...
6459093	  745.3	  512.7	 8226.0	...
6459094	  745.3	  512.9	 8226.0	...
6459095	  745.2	  513.0	 8225.0	...
6459096	  745.1	  513.1	 8224.0	...
6459097	  745.2	  513.2	 8223.0	...
6459098	  745.3	  513.2	 8223.0	...
6459099	  745.4	  513.1	 8225.0	...
6459100	  745.6	  513.0	 8225.0	...
6459101	  745.8	  513.5	 8225.0	...
6459102	  746.0	  514.0	 8225.0	...
6459103	  746.4	  513.6	 8228.0	...
6459104	  746.8	  512.6	 8232.0	...
6459105	  747.2	  511.5	 8235.0	...
6459106	  747.2	  511.4	 8233.0	...
6459107	  747.3	  511.3	 8232.0	...
6459108	  747.3	  511.3	 8233.0	...
6459109	  747.3	  511.3	 8235.0	...
6459110	  747.5	  511.2	 8241.0	...
6459111	  747.6	  511.2	 8245.0	...
6459112	  747.6	  511.2	 8246.0	...
6459113	  747.4	  511.1	 8242.0	...
6459114	  747.2	  511.0	 8239.0	...
6459115	  747.1	  511.3	 8239.0	...
6459116	  746.9	  511.6	 8236.0	...
6459117	  746.7	  511.8	 8232.0	...
6459118	  747.1	  511.7	 8229.0	...
6459119	  747.6	  511.4	 8231.0	...
6459120	  748.1	  511.2	 8234.0	...
6459121	  748.1	  510.8	 8236.0	...
6459122	  748.1	  510.7	 8236.0	...
6459123	  748.0	  510.4	 8235.0	...
6459124	  747.9	  510.2	 8233.0	...
6459125	  747.8	  510.1	 8229.0	...
6459126	  747.7	  510.2	 8226.0	...
6459127	  747.8	  510.6	 8226.0	...
6459128	  747.3	  511.2	 8228.0	...
6459129	  746.8	  511.8	 8230.0	...
6459130	  746.3	  512.2	 8229.0	...
6459131	  746.3	  512.3	 8229.0	...
6459132	  746.2	  512.3	 8228.0	...
6459133	  746.0	  512.0	 8229.0	...
6459134	  745.9	  511.8	 8230.0	...
6459135	  746.1	  511.7	 8231.0	...
6459136	  746.3	  511.3	 8231.0	...
6459137	  746.2	  510.9	 8230.0	...
6459138	  746.2	  511.1	 8230.0	...
6459139	  746.5	  511.6	 8230.0	...
6459140	  746.8	  512.3	 8227.0	...
6459141	  747.0	  512.4	 8224.0	...
6459142	  746.8	  512.2	 8223.0	...
6459143	  746.7	  511.9	 8223.0	...
6459144	  746.5	  511.8	 8224.0	...
6459145	  746.5	  512.1	 8224.0	...
6459146	  746.6	  512.5	 8226.0	...
6459147	  746.7	  512.7	 8231.0	...
6459148	  746.9	  512.5	 8236.0	...
6459149	  747.0	  512.4	 8238.0	...
6459150	  747.0	  512.1	 8237.0	...
6459151	  746.7	  512.0	 8236.0	...
6459152	  746.6	  512.4	 8235.0	...
6459153	  746.7	  512.9	 8232.0	...
6459154	  746.6	  513.2	 8230.0	...
6459155	  746.3	  513.1	 8229.0	...
6459156	  746.3	  512.9	 8229.0	...
6459157	  746.6	  512.8	 8229.0	...
6459158	  746.8	  512.8	 8230.0	...
6459159	  746.6	  513.1	 8231.0	...
6459160	  746.4	  513.5	 8231.0	...
6459161	  746.5	  513.3	 8231.0	...
6459162	  746.6	  512.7	 8229.0	...
6459163	  746.7	  511.9	 8228.0	...
6459164	  746.5	  511.6	 8227.0	...
6459165	  746.2	  511.4	 8227.0	...
6459166	  745.8	  511.6	 8226.0	...
6459167	  745.4	  511.9	 8226.0	...
6459168	  745.2	  512.5	 8226.0	...
6459169	  745.2	  513.0	 8226.0	...
6459170	  745.3	  513.0	 8227.0	...
6459171	  745.4	  512.6	 8228.0	...
6459172	  745.5	  512.2	 8227.0	...
6459173	  745.5	  512.1	 8225.0	...
6459174	  745.6	  512.4	 8223.0	...
6459175	  745.9	  512.7	 8223.0	...
6459176	  746.4	  513.0	 8223.0	...
6459177	  746.7	  512.8	 8223.0	...
6459178	  746.8	  512.7	 8224.0	...
6459179	  746.8	  512.7	 8224.0	...
6459180	  746.9	  512.3	 8223.0	...
6459181	  747.0	  511.9	 8223.0	...
6459182	  747.1	  511.6	 8224.0	...
6459183	  747.1	  512.0	 8225.0	...
6459184	  747.2	  512.4	 8226.0	...
6459185	  747.2	  512.6	 8227.0	...
6459186	  747.2	  512.6	 8228.0	...
6459187	  747.2	  512.3	 8227.0	...
6459188	  747.2	  512.0	 8226.0	...
6459189	  747.2	  511.6	 8226.0	...
6459190	  747.0	  511.5	 8226.0	...
6459191	  746.8	  511.7	 8226.0	...
6459192	  746.8	  511.9	 8227.0	...
6459193	  746.9	  511.9	 8227.0	...
6459194	  747.2	  511.6	 8228.0	...
6459195	  747.6	  511.3	 8228.0	...
6459196	  747.7	  510.3	 8228.0	...
6459197	  747.7	  509.4	 8226.0	...
6459198	  747.7	  509.2	 8225.0	...
6459199	  747.9	  509.9	 8224.0	...
6459200	  748.4	  510.7	 8221.0	...
6459201	  748.7	  511.2	 8218.0	...
6459202	  748.6	  511.8	 8214.0	...
6459203	  748.3	  512.1	 8214.0	...
6459204	  748.4	  511.9	 8214.0	...
6459205	  748.7	  511.6	 8215.0	...
6459206	  749.0	  511.1	 8213.0	...
6459207	  748.8	  510.8	 8211.0	...
6459208	  748.5	  510.5	 8209.0	...
6459209	  748.4	  510.4	 8209.0	...
6459210	  748.4	  510.4	 8210.0	...
6459211	  748.6	  510.4	 8212.0	...
6459212	  748.9	  510.3	 8215.0	...
6459213	  749.2	  510.3	 8217.0	...
6459214	  748.8	  510.4	 8217.0	...
6459215	  748.3	  510.6	 8216.0	...
6459216	  748.5	  510.7	 8215.0	...
6459217	  749.3	  510.7	 8216.0	...
6459218	  749.6	  510.6	 8218.0	...
6459219	  749.1	  510.7	 8220.0	...
6459220	  748.7	  510.8	 8220.0	...
6459221	  748.7	  510.8	 8222.0	...
6459222	  748.8	  510.7	 8224.0	...
6459223	  748.9	  510.7	 8226.0	...
6459224	  749.0	  510.6	 8227.0	...
6459225	  749.2	  510.5	 8224.0	...
6459226	  749.2	  510.4	 8221.0	...
6459227	  749.2	  510.5	 8218.0	...
6459228	  749.2	  510.7	 8217.0	...
6459229	  749.3	  511.2	 8216.0	...
6459230	  749.3	  511.4	 8215.0	...
6459231	  749.3	  511.5	 8214.0	...
6459232	  749.2	  511.9	 8211.0	...
6459233	  749.3	  512.4	 8211.0	...
6459234	  749.1	  512.1	 8212.0	...
MSG	6459235 0000 _ Number Off
6459235	  748.8	  511.2	 8214.0	...
6459236	  749.0	  510.4	 8215.0	...
6459237	  749.4	  510.5	 8213.0	...
6459238	  749.6	  510.7	 8209.0	...
6459239	  749.3	  510.7	 8205.0	...
6459240	  749.0	  510.7	 8204.0	...
6459241	  749.3	  510.6	 8207.0	...
6459242	  749.8	  510.9	 8211.0	...
6459243	  750.3	  511.1	 8214.0	...
6459244	  750.3	  511.8	 8214.0	...
6459245	  750.1	  512.2	 8212.0	...
6459246	  749.9	  512.5	 8211.0	...
6459247	  749.7	  512.5	 8210.0	...
6459248	  749.4	  512.5	 8210.0	...
6459249	  749.0	  512.2	 8208.0	...
6459250	  748.9	  511.8	 8207.0	...
6459251	  749.0	  511.4	 8206.0	...
6459252	  749.2	  511.2	 8208.0	...
6459253	  749.4	  511.1	 8213.0	...
6459254	  749.5	  510.9	 8217.0	...
6459255	  749.8	  510.8	 8220.0	...
6459256	  749.9	  510.8	 8217.0	...
6459257	  750.1	  510.9	 8214.0	...
6459258	  750.1	  510.9	 8212.0	...
6459259	  750.2	  510.7	 8212.0	...
6459260	  750.2	  510.6	 8211.0	...
6459261	  750.0	  510.7	 8210.0	...
6459262	  749.8	  510.7	 8209.0	...
6459263	  749.5	  510.7	 8208.0	...
6459264	  749.4	  510.7	 8210.0	...
6459265	  749.4	  510.7	 8213.0	...
6459266	  749.1	  510.8	 8217.0	...
6459267	  749.0	  510.7	 8214.0	...
6459268	  748.8	  510.5	 8208.0	...
6459269	  749.0	  510.2	 8208.0	...
6459270	  749.2	  510.1	 8214.0	...
6459271	  749.4	  510.3	 8218.0	...
6459272	  749.4	  510.6	 8216.0	...
6459273	  749.5	  510.8	 8213.0	...
6459274	  749.4	  510.5	 8211.0	...
6459275	  749.3	  510.1	 8210.0	...
6459276	  749.2	  509.8	 8210.0	...
6459277	  749.3	  509.6	 8211.0	...
6459278	  749.7	  509.4	 8214.0	...
6459279	  750.0	  509.4	 8216.0	...
6459280	  750.1	  509.2	 8218.0	...
6459281	  749.8	  508.6	 8219.0	...
6459282	  749.4	  508.0	 8220.0	...
6459283	  749.4	  508.0	 8220.0	...
6459284	  749.3	  508.4	 8221.0	...
6459285	  749.3	  508.9	 8224.0	...
6459286	  749.2	  508.8	 8227.0	...
6459287	  749.0	  508.4	 8228.0	...
6459288	  749.0	  507.9	 8225.0	...
6459289	  748.9	  507.6	 8222.0	...
6459290	  748.9	  507.6	 8220.0	...
6459291	  748.9	  507.7	 8218.0	...
6459292	  749.0	  507.8	 8217.0	...
6459293	  749.0	  507.8	 8216.0	...
6459294	  749.1	  507.8	 8216.0	...
6459295	  749.4	  508.2	 8216.0	...
6459296	  749.7	  508.6	 8218.0	...
6459297	  750.1	  509.2	 8219.0	...
6459298	  750.3	  509.5	 8219.0	...
6459299	  750.4	  509.7	 8218.0	...
6459300	  750.6	  510.1	 8217.0	...
6459301	  750.7	  510.2	 8215.0	...
6459302	  750.3	  510.3	 8212.0	...
6459303	  749.7	  510.1	 8211.0	...
6459304	  749.1	  509.7	 8213.0	...
6459305	  749.0	  509.4	 8215.0	...
6459306	  749.0	  509.4	 8215.0	...
6459307	  749.0	  509.5	 8214.0	...
6459308	  749.0	  509.6	 8211.0	...
6459309	  749.1	  509.5	 8209.0	...
6459310	  749.3	  509.5	 8210.0	...
6459311	  749.6	  509.5	 8214.0	...
6459312	  749.9	  509.5	 8217.0	...
6459313	  750.3	  509.6	 8218.0	...
6459314	  750.7	  509.6	 8218.0	...
6459315	  750.9	  509.6	 8219.0	...
6459316	  750.8	  509.6	 8220.0	...
6459317	  750.8	  509.3	 8222.0	...
6459318	  750.7	  509.1	 8225.0	...
6459319	  750.7	  509.0	 8227.0	...
6459320	  750.7	  509.2	 8223.0	...
6459321	  750.6	  509.5	 8219.0	...
6459322	  750.6	  509.3	 8215.0	...
6459323	  750.6	  508.8	 8215.0	...
6459324	  750.7	  508.4	 8218.0	...
6459325	  750.7	  508.4	 8220.0	...
6459326	  750.7	  508.1	 8223.0	...
6459327	  750.6	  507.7	 8223.0	...
6459328	  750.5	  507.3	 8223.0	...
6459329	  750.6	  507.3	 8224.0	...
6459330	  750.6	  507.3	 8224.0	...
6459331	  750.8	  507.4	 8224.0	...
6459332	  751.0	  507.4	 8221.0	...
6459333	  751.2	  507.5	 8218.0	...
6459334	  751.5	  507.5	 8219.0	...
6459335	  751.7	  507.4	 8223.0	...
6459336	  751.7	  507.3	 8226.0	...
6459337	  751.3	  507.3	 8226.0	...
6459338	  751.0	  507.7	 8227.0	...
6459339	  750.7	  508.1	 8227.0	...
6459340	  750.6	  508.5	 8226.0	...
6459341	  750.1	  508.8	 8224.0	...
6459342	  749.7	  509.1	 8221.0	...
6459343	  749.4	  509.5	 8220.0	...
6459344	  749.3	  509.8	 8220.0	...
6459345	  749.3	  510.2	 8219.0	...
6459346	  749.2	  510.2	 8219.0	...
6459347	  749.0	  510.1	 8219.0	...
6459348	  749.0	  510.0	 8219.0	...
6459349	  749.0	  510.1	 8217.0	...
6459350	  749.1	  510.1	 8216.0	...
6459351	  749.2	  510.0	 8214.0	...
6459352	  749.3	  509.8	 8214.0	...
6459353	  749.3	  509.7	 8215.0	...
6459354	  749.3	  509.8	 8217.0	...
6459355	  748.9	  509.8	 8218.0	...
6459356	  748.5	  509.4	 8220.0	...
6459357	  748.0	  508.9	 8222.0	...
6459358	  748.0	  508.4	 8224.0	...
6459359	  747.9	  508.4	 8225.0	...
6459360	  748.2	  508.4	 8226.0	...
6459361	  748.4	  508.5	 8226.0	...
6459362	  748.7	  508.4	 8225.0	...
6459363	  748.8	  508.4	 8224.0	...
6459364	  748.4	  508.4	 8221.0	...
6459365	  748.1	  508.8	 8219.0	...
6459366	  747.6	  509.2	 8219.0	...
6459367	  747.6	  509.3	 8221.0	...
6459368	  747.5	  508.8	 8224.0	...
6459369	  747.4	  508.3	 8224.0	...
6459370	  747.3	  508.1	 8222.0	...
6459371	  747.5	  508.1	 8219.0	...
6459372	  747.7	  508.1	 8218.0	...
6459373	  748.0	  508.1	 8221.0	...
6459374	  748.0	  508.1	 8224.0	...
6459375	  748.0	  508.8	 8225.0	...
6459376	  748.1	  509.6	 8223.0	...
6459377	  748.2	  510.4	 8220.0	...
6459378	  748.3	  510.5	 8218.0	...
6459379	  748.3	  510.0	 8221.0	...
6459380	  748.2	  509.4	 8224.0	...
6459381	  748.1	  509.1	 8226.0	...
6459382	  748.1	  509.4	 8224.0	...
6459383	  748.0	  509.6	 8222.0	...
6459384	  747.8	  509.5	 8221.0	...
6459385	  747.6	  509.3	 8222.0	...
6459386	  747.2	  509.2	 8224.0	...
6459387	  746.9	  509.1	 8224.0	...
6459388	  746.7	  509.2	 8225.0	...
6459389	  746.9	  509.2	 8226.0	...
6459390	  746.9	  509.0	 8227.0	...
6459391	  746.9	  508.5	 8230.0	...
6459392	  746.7	  508.0	 8231.0	...
6459393	  746.5	  507.6	 8232.0	...
6459394	  746.4	  507.5	 8231.0	...
6459395	  746.4	  507.7	 8230.0	...
6459396	  746.5	  508.4	 8227.0	...
6459397	  746.4	  509.0	 8221.0	...
6459398	  746.3	  509.3	 8217.0	...
6459399	  746.2	  509.1	 8218.0	...
6459400	  746.6	  509.0	 8221.0	...
6459401	  747.1	  509.4	 8222.0	...
6459402	  747.6	  509.8	 8220.0	...
6459403	  747.6	  510.3	 8218.0	...
6459404	  747.6	  510.3	 8218.0	...
6459405	  747.6	  510.3	 8218.0	...
6459406	  747.7	  510.3	 8219.0	...
6459407	  747.7	  510.3	 8222.0	...
6459408	  747.7	  510.2	 8225.0	...
6459409	  747.6	  510.3	 8227.0	...
6459410	  747.5	  510.4	 8227.0	...
6459411	  747.3	  510.6	 8227.0	...
6459412	  747.2	  510.6	 8227.0	...
6459413	  747.1	  510.6	 8225.0	...
6459414	  747.1	  510.6	 8222.0	...
6459415	  747.1	  510.6	 8220.0	...
6459416	  747.1	  510.7	 8220.0	...
6459417	  747.1	  510.7	 8221.0	...
6459418	  747.1	  510.2	 8221.0	...
6459419	  746.9	  509.8	 8219.0	...
6459420	  746.7	  509.7	 8218.0	...
6459421	  747.3	  509.9	 8218.0	...
6459422	  747.9	  509.7	 8220.0	...
6459423	  748.6	  509.3	 8221.0	...
6459424	  748.2	  509.2	 8219.0	...
6459425	  747.8	  509.4	 8218.0	...
6459426	  747.8	  509.6	 8217.0	...
6459427	  748.0	  509.6	 8217.0	...
6459428	  748.3	  509.9	 8218.0	...
6459429	  748.2	  510.3	 8219.0	...
6459430	  748.1	  510.7	 8219.0	...
6459431	  748.4	  509.8	 8219.0	...
6459432	  748.7	  508.8	 8220.0	...
6459433	  748.9	  508.4	 8222.0	...
6459434	  748.8	  508.9	 8223.0	...
6459435	  748.7	  509.3	 8225.0	...
6459436	  748.8	  510.0	 8224.0	...
6459437	  749.0	  510.7	 8222.0	...
6459438	  749.1	  511.1	 8219.0	...
6459439	  749.0	  510.7	 8218.0	...
6459440	  748.8	  510.3	 8217.0	...
6459441	  748.6	  510.3	 8216.0	...
6459442	  748.5	  510.3	 8218.0	...
6459443	  748.5	  510.0	 8221.0	...
6459444	  748.2	  509.8	 8225.0	...
6459445	  747.8	  509.9	 8225.0	...
6459446	  747.4	  510.2	 8225.0	...
6459447	  747.2	  510.5	 8225.0	...
MSG	6459448 0000 _ Number On
6459448	  747.1	  510.5	 8225.0	...
6459449	  747.1	  510.4	 8225.0	...
6459450	  747.8	  510.1	 8223.0	...
6459451	  748.4	  509.8	 8221.0	...
6459452	  749.0	  509.6	 8221.0	...
6459453	  748.8	  509.6	 8222.0	...
6459454	  748.7	  509.6	 8222.0	...
6459455	  748.6	  509.8	 8219.0	...
6459456	  748.7	  510.1	 8219.0	...
6459457	  748.7	  510.3	 8220.0	...
6459458	  748.5	  510.4	 8222.0	...
6459459	  748.1	  510.4	 8224.0	...
6459460	  747.5	  510.4	 8225.0	...
6459461	  746.8	  510.4	 8225.0	...
6459462	  746.2	  510.6	 8224.0	...
6459463	  746.0	  510.8	 8223.0	...
6459464	  746.2	  510.9	 8223.0	...
6459465	  746.4	  510.9	 8224.0	...
6459466	  746.4	  510.9	 8226.0	...
6459467	  746.2	  510.9	 8228.0	...
6459468	  746.1	  511.0	 8229.0	...
6459469	  746.0	  511.2	 8229.0	...
6459470	  746.0	  511.4	 8229.0	...
6459471	  746.5	  511.5	 8231.0	...
6459472	  747.0	  511.5	 8234.0	...
6459473	  747.4	  511.2	 8237.0	...
6459474	  747.3	  510.9	 8235.0	...
6459475	  747.2	  510.8	 8233.0	...
6459476	  747.2	  511.0	 8230.0	...
6459477	  747.2	  511.3	 8229.0	...
6459478	  747.1	  511.5	 8228.0	...
6459479	  746.8	  511.5	 8230.0	...
6459480	  746.5	  511.5	 8232.0	...
6459481	  746.3	  511.7	 8235.0	...
6459482	  746.2	  512.4	 8235.0	...
6459483	  745.9	  513.1	 8233.0	...
6459484	  745.8	  513.0	 8231.0	...
6459485	  745.6	  512.7	 8234.0	...
6459486	  745.4	  512.3	 8239.0	...
6459487	  745.3	  512.4	 8245.0	...
6459488	  745.3	  512.2	 8246.0	...
6459489	  745.3	  512.1	 8244.0	...
6459490	  745.2	  511.9	 8240.0	...
6459491	  745.1	  512.0	 8237.0	...
6459492	  745.1	  512.1	 8237.0	...
6459493	  745.1	  512.2	 8238.0	...
6459494	  745.2	  512.5	 8239.0	...
6459495	  745.2	  512.8	 8238.0	...
6459496	  745.2	  513.1	 8236.0	...
6459497	  745.2	  513.0	 8234.0	...
6459498	  745.2	  513.0	 8234.0	...
6459499	  745.4	  512.9	 8234.0	...
6459500	  745.7	  513.2	 8235.0	...
6459501	  746.0	  513.3	 8231.0	...
6459502	  746.3	  513.4	 8227.0	...
6459503	  746.5	  513.3	 8225.0	...
6459504	  746.5	  513.3	 8228.0	...
6459505	  746.4	  513.5	 8227.0	...
6459506	  746.3	  513.6	 8225.0	...
6459507	  746.1	  513.7	 8225.0	...
6459508	  745.9	  513.9	 8227.0	...
6459509	  745.6	  514.1	 8231.0	...
6459510	  745.3	  514.3	 8233.0	...
6459511	  745.2	  514.3	 8233.0	...
6459512	  745.2	  514.2	 8233.0	...
6459513	  745.4	  514.2	 8232.0	...
6459514	  745.4	  514.4	 8231.0	...
6459515	  745.3	  514.6	 8231.0	...
6459516	  745.0	  514.8	 8231.0	...
6459517	  744.8	  514.9	 8230.0	...
6459518	  745.0	  514.9	 8230.0	...
6459519	  745.5	  514.9	 8229.0	...
6459520	  745.9	  514.6	 8228.0	...
6459521	  746.0	  514.4	 8229.0	...
6459522	  746.2	  514.1	 8230.0	...
6459523	  746.5	  514.3	 8231.0	...
6459524	  746.5	  514.5	 8230.0	...
6459525	  746.0	  514.8	 8228.0	...
6459526	  745.5	  514.8	 8226.0	...
6459527	  745.1	  514.9	 8224.0	...
6459528	  745.3	  515.0	 8223.0	...
6459529	  745.6	  515.0	 8222.0	...
6459530	  745.8	  515.2	 8219.0	...
6459531	  746.0	  515.6	 8216.0	...
6459532	  746.0	  515.9	 8214.0	...
6459533	  745.7	  516.1	 8215.0	...
6459534	  745.3	  516.2	 8217.0	...
6459535	  744.8	  515.8	 8218.0	...
6459536	  744.1	  515.4	 8219.0	...
6459537	  743.2	  515.1	 8219.0	...
6459538	  742.1	  515.3	 8219.0	...
6459539	  740.9	  515.5	 8219.0	...
6459540	  739.8	  515.7	 8217.0	...
6459541	  739.2	  516.3	 8216.0	...
6459542	  738.6	  517.0	 8215.0	...
6459543	  738.1	  517.2	 8215.0	...
6459544	  737.6	  516.3	 8216.0	...
6459545	  737.6	  515.4	 8214.0	...
6459546	  737.6	  515.0	 8212.0	...
6459547	  737.6	  515.1	 8209.0	...
6459548	  737.6	  514.9	 8210.0	...
6459549	  737.6	  514.7	 8211.0	...
6459550	  737.7	  514.6	 8209.0	...
6459551	  737.9	  514.6	 8206.0	...
6459552	  738.6	  514.6	 8202.0	...
6459553	  739.2	  514.8	 8204.0	...
6459554	  739.8	  514.9	 8207.0	...
6459555	  740.0	  515.1	 8210.0	...
6459556	  740.4	  515.5	 8210.0	...
6459557	  740.8	  515.7	 8211.0	...
6459558	  740.8	  516.0	 8211.0	...
6459559	  741.0	  516.2	 8211.0	...
6459560	  741.1	  516.6	 8211.0	...
6459561	  741.3	  516.7	 8211.0	...
6459562	  741.3	  516.4	 8213.0	...
6459563	  741.3	  516.1	 8216.0	...
6459564	  741.2	  516.1	 8219.0	...
6459565	  741.1	  515.8	 8218.0	...
6459566	  740.9	  515.5	 8216.0	...
6459567	  740.8	  515.0	 8214.0	...
6459568	  740.7	  514.9	 8214.0	...
6459569	  740.7	  515.0	 8211.0	...
6459570	  740.6	  515.3	 8207.0	...
6459571	  740.6	  515.8	 8206.0	...
6459572	  740.6	  515.9	 8210.0	...
6459573	  740.5	  516.1	 8213.0	...
6459574	  740.4	  516.3	 8213.0	...
6459575	  740.3	  516.6	 8213.0	...
6459576	  740.0	  516.4	 8213.0	...
6459577	  739.8	  516.1	 8213.0	...
6459578	  739.6	  515.7	 8213.0	...
6459579	  739.3	  515.7	 8213.0	...
6459580	  739.3	  515.8	 8212.0	...
6459581	  739.5	  516.0	 8212.0	...
6459582	  739.7	  516.1	 8212.0	...
6459583	  739.7	  516.0	 8211.0	...
6459584	  739.4	  515.9	 8211.0	...
6459585	  739.1	  515.9	 8210.0	...
6459586	  738.7	  515.9	 8209.0	...
6459587	  738.6	  515.8	 8208.0	...
6459588	  738.8	  515.8	 8207.0	...
6459589	  739.2	  515.8	 8207.0	...
6459590	  739.5	  515.8	 8207.0	...
6459591	  739.7	  516.0	 8207.0	...
6459592	  739.7	  516.4	 8207.0	...
6459593	  739.8	  516.7	 8209.0	...
6459594	  739.8	  517.1	 8211.0	...
6459595	  739.6	  517.3	 8214.0	...
6459596	  739.3	  517.3	 8212.0	...
6459597	  738.8	  517.3	 8209.0	...
6459598	  738.6	  517.0	 8205.0	...
6459599	  738.5	  516.9	 8203.0	...
6459600	  738.3	  517.3	 8202.0	...
6459601	  738.1	  518.0	 8201.0	...
6459602	  737.9	  518.4	 8200.0	...
6459603	  737.8	  518.1	 8198.0	...
6459604	  737.7	  517.7	 8198.0	...
6459605	  737.6	  517.5	 8199.0	...
6459606	  737.5	  516.9	 8199.0	...
6459607	  737.4	  516.3	 8199.0	...
6459608	  737.4	  516.1	 8199.0	...
6459609	  737.3	  516.4	 8200.0	...
6459610	  737.3	  516.4	 8202.0	...
6459611	  737.2	  516.2	 8203.0	...
6459612	  737.2	  516.5	 8204.0	...
6459613	  737.2	  517.0	 8203.0	...
6459614	  737.2	  517.6	 8203.0	...
6459615	  737.2	  517.6	 8203.0	...
6459616	  737.2	  517.7	 8201.0	...
6459617	  737.2	  517.5	 8199.0	...
6459618	  737.3	  517.4	 8197.0	...
6459619	  737.3	  517.3	 8196.0	...
6459620	  737.3	  516.6	 8196.0	...
6459621	  737.2	  515.9	 8197.0	...
6459622	  737.2	  515.2	 8200.0	...
6459623	  737.4	  515.5	 8202.0	...
6459624	  737.7	  516.1	 8202.0	...
6459625	  738.0	  516.6	 8201.0	...
6459626	  738.2	  516.9	 8199.0	...
6459627	  738.1	  516.9	 8200.0	...
6459628	  738.1	  516.9	 8200.0	...
6459629	  738.1	  517.0	 8200.0	...
6459630	  738.1	  517.2	 8201.0	...
6459631	  738.2	  517.5	 8201.0	...
6459632	  737.7	  517.7	 8200.0	...
6459633	  737.1	  517.8	 8201.0	...
6459634	  736.6	  517.9	 8201.0	...
6459635	  736.3	  517.9	 8202.0	...
6459636	  736.0	  517.9	 8201.0	...
6459637	  735.7	  518.0	 8200.0	...
6459638	  735.7	  517.9	 8200.0	...
6459639	  735.6	  517.8	 8200.0	...
6459640	  735.6	  517.3	 8196.0	...
6459641	  735.5	  516.9	 8193.0	...
6459642	  735.6	  516.6	 8191.0	...
6459643	  736.0	  516.6	 8191.0	...
6459644	  736.3	  516.8	 8191.0	...
6459645	  736.5	  517.0	 8189.0	...
6459646	  736.6	  517.1	 8188.0	...
6459647	  736.6	  516.8	 8187.0	...
6459648	  736.6	  516.5	 8186.0	...
6459649	  736.6	  516.3	 8183.0	...
6459650	  736.4	  516.4	 8180.0	...
6459651	  736.3	  516.5	 8179.0	...
6459652	  736.2	  516.8	 8182.0	...
6459653	  736.2	  517.1	 8184.0	...
6459654	  736.1	  517.5	 8185.0	...
6459655	  735.8	  517.5	 8186.0	...
6459656	  735.5	  517.6	 8186.0	...
6459657	  735.3	  517.6	 8187.0	...
6459658	  735.2	  517.5	 8187.0	...
6459659	  735.4	  517.5	 8187.0	...
6459660	  735.8	  517.4	 8188.0	...
6459661	  736.2	  517.4	 8186.0	...
6459662	  735.9	  517.4	 8181.0	...
6459663	  735.4	  517.3	 8176.0	...
6459664	  735.2	  517.1	 8174.0	...
6459665	  735.5	  517.4	 8173.0	...
6459666	  736.1	  517.8	 8173.0	...
6459667	  736.5	  518.3	 8173.0	...
6459668	  736.7	  518.4	 8172.0	...
6459669	  736.8	  518.6	 8172.0	...
6459670	  736.7	  518.8	 8174.0	...
6459671	  736.5	  518.7	 8176.0	...
6459672	  736.4	  518.7	 8178.0	...
6459673	  736.5	  518.6	 8177.0	...
6459674	  736.6	  518.6	 8175.0	...
6459675	  736.5	  518.7	 8174.0	...
6459676	  736.3	  518.6	 8175.0	...
6459677	  736.2	  518.4	 8177.0	...
6459678	  736.5	  518.2	 8178.0	...
6459679	  736.8	  518.2	 8179.0	...
6459680	  736.8	  518.2	 8178.0	...
6459681	  736.6	  518.1	 8175.0	...
6459682	  736.2	  517.9	 8171.0	...
6459683	  736.0	  517.7	 8169.0	...
6459684	  735.9	  517.7	 8169.0	...
6459685	  735.5	  517.9	 8167.0	...
6459686	  735.2	  518.0	 8165.0	...
6459687	  735.2	  518.0	 8164.0	...
6459688	  735.4	  517.7	 8166.0	...
6459689	  735.7	  517.5	 8167.0	...
6459690	  735.5	  517.5	 8169.0	...
6459691	  735.4	  517.4	 8170.0	...
6459692	  735.3	  517.7	 8171.0	...
6459693	  735.2	  517.9	 8171.0	...
6459694	  735.1	  518.1	 8168.0	...
6459695	  735.0	  518.0	 8163.0	...
6459696	  735.1	  518.1	 8156.0	...
6459697	  735.4	  518.3	 8152.0	...
6459698	  735.6	  518.5	 8150.0	...
6459699	  735.8	  518.4	 8153.0	...
6459700	  736.0	  518.2	 8155.0	...
6459701	  736.1	  517.8	 8157.0	...
6459702	  735.9	  517.5	 8157.0	...
6459703	  735.2	  517.6	 8157.0	...
6459704	  734.6	  517.7	 8157.0	...
6459705	  734.1	  517.7	 8157.0	...
6459706	  734.2	  518.0	 8158.0	...
6459707	  734.4	  518.6	 8158.0	...
6459708	  734.2	  519.3	 8158.0	...
6459709	  733.9	  519.7	 8158.0	...
6459710	  733.7	  519.9	 8158.0	...
6459711	  733.6	  520.0	 8157.0	...
6459712	  733.5	  520.0	 8157.0	...
6459713	  733.5	  520.0	 8157.0	...
6459714	  734.2	  519.8	 8157.0	...
6459715	  734.9	  519.2	 8156.0	...
6459716	  736.4	  518.2	 8155.0	...
EFIX R   6457260	6459716	2457	  746.2	  519.6	   7984
SSACC R  6459717
6459717	  737.2	  517.1	 8152.0	...
6459718	  739.3	  516.1	 8149.0	...
6459719	  741.0	  515.4	 8147.0	...
6459720	  743.7	  515.0	 8149.0	...
6459721	  745.0	  514.4	 8151.0	...
6459722	  747.2	  513.3	 8151.0	...
ESACC R  6459717	6459722	6	  737.2	  517.1	  747.2	  513.3	   0.23	     39
SFIX R   6459723
6459723	  748.2	  512.4	 8152.0	...
6459724	  750.1	  511.9	 8152.0	...
6459725	  750.8	  511.6	 8148.0	...
6459726	  751.3	  511.4	 8145.0	...
6459727	  750.9	  511.4	 8143.0	...
6459728	  750.4	  511.6	 8142.0	...
6459729	  749.8	  512.1	 8136.0	...
6459730	  749.1	  512.6	 8130.0	...
6459731	  748.3	  513.0	 8127.0	...
6459732	  747.2	  513.1	 8128.0	...
6459733	  746.5	  513.1	 8131.0	...
6459734	  745.3	  513.3	 8131.0	...
6459735	  744.8	  513.4	 8132.0	...
6459736	  744.4	  513.4	 8132.0	...
6459737	  744.3	  513.2	 8137.0	...
6459738	  744.2	  513.0	 8142.0	...
6459739	  744.1	  513.0	 8146.0	...
6459740	  743.4	  513.1	 8143.0	...
6459741	  742.8	  513.2	 8138.0	...
6459742	  742.1	  513.4	 8134.0	...
6459743	  742.1	  513.5	 8133.0	...
6459744	  742.1	  513.3	 8133.0	...
6459745	  742.0	  512.9	 8133.0	...
6459746	  741.9	  512.6	 8132.0	...
6459747	  742.0	  513.1	 8131.0	...
6459748	  742.1	  513.7	 8130.0	...
6459749	  742.2	  514.2	 8129.0	...
6459750	  742.5	  514.8	 8128.0	...
MSG	6459751 0000 _ Number Off
6459751	  742.8	  515.5	 8128.0	...
6459752	  743.0	  516.1	 8128.0	...
6459753	  742.9	  515.9	 8128.0	...
6459754	  742.8	  515.6	 8126.0	...
6459755	  742.7	  515.4	 8124.0	...
6459756	  742.7	  515.2	 8122.0	...
6459757	  742.5	  515.2	 8122.0	...
6459758	  742.3	  515.2	 8123.0	...
6459759	  742.0	  515.1	 8124.0	...
6459760	  742.0	  514.9	 8123.0	...
6459761	  742.1	  514.8	 8123.0	...
6459762	  742.2	  514.9	 8125.0	...
6459763	  742.3	  515.0	 8128.0	...
6459764	  742.3	  515.1	 8127.0	...
6459765	  742.3	  515.2	 8122.0	...
6459766	  742.3	  515.2	 8117.0	...
6459767	  742.4	  515.1	 8116.0	...
6459768	  742.5	  515.1	 8116.0	...
6459769	  742.5	  515.1	 8116.0	...
6459770	  742.3	  515.1	 8116.0	...
6459771	  742.1	  515.6	 8116.0	...
6459772	  742.0	  516.0	 8116.0	...
6459773	  741.9	  516.3	 8115.0	...
6459774	  741.8	  516.1	 8112.0	...
6459775	  741.7	  515.9	 8110.0	...
6459776	  741.7	  516.1	 8108.0	...
6459777	  741.7	  516.4	 8109.0	...
6459778	  741.6	  516.6	 8109.0	...
6459779	  741.5	  516.6	 8109.0	...
6459780	  741.5	  516.9	 8107.0	...
6459781	  741.5	  517.3	 8105.0	...
6459782	  741.4	  517.2	 8102.0	...
6459783	  741.2	  516.9	 8103.0	...
6459784	  741.4	  516.5	 8103.0	...
6459785	  741.6	  516.4	 8103.0	...
6459786	  741.6	  516.1	 8103.0	...
6459787	  741.4	  515.9	 8103.0	...
6459788	  741.3	  515.9	 8103.0	...
6459789	  741.3	  516.1	 8104.0	...
6459790	  741.3	  516.3	 8104.0	...
6459791	  741.6	  515.9	 8103.0	...
6459792	  742.0	  515.6	 8101.0	...
6459793	  742.3	  515.4	 8100.0	...
6459794	  742.3	  515.3	 8100.0	...
6459795	  742.4	  515.3	 8099.0	...
6459796	  742.4	  515.4	 8099.0	...
6459797	  742.1	  515.9	 8099.0	...
6459798	  741.7	  516.3	 8101.0	...
6459799	  741.3	  516.7	 8102.0	...
6459800	  741.2	  516.8	 8102.0	...
6459801	  741.3	  516.9	 8101.0	...
6459802	  741.4	  516.9	 8099.0	...
6459803	  741.6	  516.8	 8098.0	...
6459804	  741.6	  516.5	 8098.0	...
6459805	  741.5	  516.0	 8097.0	...
6459806	  741.4	  515.7	 8096.0	...
6459807	  741.3	  515.5	 8098.0	...
6459808	  741.3	  515.5	 8100.0	...
6459809	  741.4	  515.5	 8100.0	...
6459810	  741.3	  514.9	 8098.0	...
6459811	  741.2	  514.2	 8096.0	...
6459812	  741.2	  514.0	 8095.0	...
6459813	  740.9	  514.3	 8094.0	...
6459814	  740.7	  514.5	 8092.0	...
6459815	  740.4	  514.0	 8091.0	...
6459816	  740.5	  513.7	 8091.0	...
6459817	  740.9	  513.4	 8092.0	...
6459818	  741.4	  513.4	 8093.0	...
6459819	  741.9	  513.3	 8093.0	...
6459820	  742.1	  513.4	 8093.0	...
6459821	  742.0	  513.3	 8093.0	...
6459822	  741.8	  513.3	 8093.0	...
6459823	  741.7	  513.2	 8093.0	...
6459824	  741.8	  513.1	 8092.0	...
6459825	  742.1	  513.1	 8092.0	...
6459826	  742.4	  513.1	 8092.0	...
6459827	  742.5	  513.1	 8091.0	...
6459828	  742.4	  513.1	 8091.0	...
6459829	  742.3	  513.0	 8090.0	...
6459830	  742.1	  512.9	 8090.0	...
6459831	  742.1	  512.7	 8090.0	...
6459832	  742.1	  513.0	 8090.0	...
6459833	  742.6	  513.4	 8091.0	...
6459834	  743.1	  513.7	 8090.0	...
6459835	  743.1	  513.9	 8089.0	...
6459836	  742.5	  514.1	 8088.0	...
6459837	  741.9	  514.4	 8086.0	...
6459838	  741.7	  514.5	 8084.0	...
6459839	  741.8	  514.5	 8083.0	...
6459840	  742.3	  514.5	 8084.0	...
6459841	  742.8	  514.2	 8085.0	...
6459842	  743.3	  514.2	 8087.0	...
6459843	  743.2	  514.2	 8084.0	...
6459844	  743.1	  514.0	 8080.0	...
6459845	  743.1	  513.4	 8075.0	...
6459846	  743.2	  513.7	 8074.0	...
6459847	  743.5	  514.6	 8072.0	...
6459848	  744.0	  515.5	 8071.0	...
6459849	  744.3	  515.6	 8071.0	...
6459850	  743.8	  515.8	 8071.0	...
6459851	  743.0	  515.7	 8070.0	...
6459852	  742.2	  515.5	 8069.0	...
6459853	  742.2	  515.0	 8068.0	...
6459854	  742.4	  514.8	 8069.0	...
6459855	  742.5	  514.7	 8071.0	...
6459856	  742.6	  514.6	 8070.0	...
6459857	  742.6	  514.5	 8067.0	...
6459858	  742.7	  515.0	 8062.0	...
6459859	  742.9	  515.6	 8062.0	...
6459860	  743.2	  516.3	 8061.0	...
6459861	  743.2	  516.5	 8062.0	...
6459862	  743.2	  516.7	 8062.0	...
6459863	  743.1	  516.7	 8064.0	...
6459864	  743.1	  516.7	 8067.0	...
6459865	  742.9	  516.7	 8070.0	...
6459866	  742.8	  516.7	 8070.0	...
6459867	  742.6	  516.8	 8069.0	...
6459868	  742.7	  516.9	 8068.0	...
6459869	  742.8	  517.1	 8067.0	...
6459870	  742.8	  516.7	 8066.0	...
6459871	  742.8	  516.1	 8065.0	...
6459872	  742.8	  515.5	 8063.0	...
6459873	  742.8	  515.5	 8060.0	...
6459874	  742.8	  515.5	 8057.0	...
6459875	  742.6	  515.5	 8057.0	...
6459876	  742.4	  515.7	 8054.0	...
6459877	  742.1	  515.8	 8051.0	...
6459878	  742.2	  516.0	 8047.0	...
6459879	  742.6	  516.1	 8049.0	...
6459880	  743.1	  516.2	 8053.0	...
6459881	  743.4	  516.3	 8055.0	...
6459882	  743.2	  516.6	 8053.0	...
6459883	  743.1	  516.8	 8049.0	...
6459884	  743.1	  516.9	 8046.0	...
6459885	  743.0	  516.7	 8044.0	...
6459886	  743.0	  516.5	 8044.0	...
6459887	  742.9	  516.3	 8046.0	...
6459888	  742.8	  516.2	 8047.0	...
6459889	  742.4	  516.2	 8047.0	...
6459890	  742.0	  516.3	 8042.0	...
6459891	  742.1	  516.3	 8038.0	...
6459892	  742.5	  516.4	 8039.0	...
6459893	  742.7	  516.5	 8044.0	...
6459894	  742.5	  516.5	 8049.0	...
6459895	  742.2	  516.8	 8048.0	...
6459896	  742.0	  516.9	 8047.0	...
6459897	  741.9	  516.9	 8043.0	...
6459898	  741.7	  516.8	 8040.0	...
6459899	  741.7	  516.6	 8038.0	...
6459900	  741.7	  516.5	 8038.0	...
6459901	  741.7	  516.4	 8037.0	...
6459902	  741.7	  516.2	 8037.0	...
6459903	  741.8	  516.0	 8037.0	...
6459904	  742.1	  515.7	 8040.0	...
6459905	  742.5	  516.0	 8043.0	...
6459906	  742.8	  516.2	 8040.0	...
6459907	  742.9	  516.1	 8035.0	...
6459908	  742.6	  515.6	 8030.0	...
6459909	  742.2	  515.3	 8031.0	...
6459910	  742.0	  515.3	 8033.0	...
6459911	  741.9	  515.3	 8036.0	...
6459912	  742.0	  515.1	 8036.0	...
6459913	  742.2	  514.9	 8034.0	...
6459914	  742.2	  515.0	 8032.0	...
6459915	  742.1	  515.1	 8032.0	...
6459916	  742.2	  515.3	 8033.0	...
6459917	  742.3	  515.5	 8032.0	...
6459918	  742.2	  515.8	 8032.0	...
6459919	  742.0	  516.1	 8031.0	...
6459920	  741.8	  516.3	 8032.0	...
6459921	  742.0	  516.2	 8032.0	...
6459922	  742.1	  515.9	 8027.0	...
6459923	  742.0	  515.6	 8023.0	...
6459924	  742.1	  515.4	 8019.0	...
6459925	  742.2	  515.1	 8019.0	...
6459926	  742.2	  514.8	 8019.0	...
6459927	  742.1	  514.2	 8020.0	...
6459928	  742.2	  513.8	 8020.0	...
6459929	  742.3	  513.4	 8020.0	...
6459930	  742.5	  513.4	 8019.0	...
6459931	  742.6	  513.4	 8017.0	...
6459932	  742.6	  513.4	 8016.0	...
6459933	  742.7	  513.3	 8018.0	...
6459934	  742.8	  513.2	 8021.0	...
6459935	  743.0	  513.1	 8023.0	...
6459936	  743.1	  513.6	 8022.0	...
6459937	  743.3	  514.1	 8020.0	...
6459938	  743.4	  514.2	 8018.0	...
6459939	  743.0	  513.9	 8017.0	...
6459940	  742.7	  513.7	 8015.0	...
6459941	  742.3	  513.7	 8015.0	...
6459942	  742.2	  513.6	 8014.0	...
6459943	  741.7	  513.5	 8016.0	...
6459944	  741.2	  513.5	 8019.0	...
6459945	  741.0	  513.3	 8022.0	...
6459946	  741.1	  513.0	 8022.0	...
6459947	  741.2	  512.7	 8019.0	...
6459948	  741.3	  512.7	 8015.0	...
6459949	  741.3	  512.8	 8012.0	...
6459950	  741.3	  512.9	 8012.0	...
6459951	  741.4	  513.0	 8011.0	...
6459952	  741.5	  512.9	 8009.0	...
6459953	  741.7	  513.2	 8007.0	...
6459954	  742.0	  513.5	 8006.0	...
6459955	  742.3	  513.8	 8006.0	...
6459956	  742.5	  513.9	 8005.0	...
6459957	  742.6	  513.8	 8003.0	...
6459958	  742.4	  513.6	 8003.0	...
6459959	  742.1	  513.4	 8004.0	...
6459960	  741.8	  513.2	 8006.0	...
6459961	  742.0	  513.0	 8006.0	...
6459962	  742.0	  512.8	 8006.0	...
MSG	6459963 0000 _ Number On
6459963	  742.1	  512.7	 8006.0	...
6459964	  741.8	  512.6	 8006.0	...
6459965	  741.6	  512.5	 8005.0	...
6459966	  741.5	  512.4	 8002.0	...
6459967	  741.6	  512.4	 7999.0	...
6459968	  741.9	  512.9	 7996.0	...
6459969	  742.1	  513.7	 7995.0	...
6459970	  742.1	  514.5	 7991.0	...
6459971	  741.8	  514.7	 7987.0	...
6459972	  741.6	  514.6	 7985.0	...
6459973	  741.6	  514.6	 7990.0	...
6459974	  741.6	  514.8	 7995.0	...
6459975	  741.5	  515.0	 7997.0	...
6459976	  741.4	  515.3	 7996.0	...
6459977	  741.5	  515.4	 7996.0	...
6459978	  741.5	  515.0	 7995.0	...
6459979	  741.1	  514.5	 7995.0	...
6459980	  740.8	  514.1	 7992.0	...
6459981	  740.4	  514.2	 7989.0	...
6459982	  740.2	  514.3	 7986.0	...
6459983	  740.0	  514.4	 7984.0	...
6459984	  739.9	  514.3	 7981.0	...
6459985	  740.0	  514.2	 7979.0	...
6459986	  739.9	  513.6	 7979.0	...
6459987	  740.0	  513.1	 7981.0	...
6459988	  739.9	  512.2	 7984.0	...
6459989	  740.1	  511.7	 7987.0	...
6459990	  740.2	  511.1	 7987.0	...
6459991	  740.5	  511.0	 7987.0	...
6459992	  740.4	  511.1	 7987.0	...
6459993	  740.3	  511.5	 7986.0	...
6459994	  740.3	  512.0	 7984.0	...
6459995	  740.5	  512.3	 7981.0	...
6459996	  740.7	  512.7	 7979.0	...
6459997	  741.0	  513.4	 7981.0	...
6459998	  741.3	  514.0	 7984.0	...
6459999	  741.5	  514.5	 7986.0	...
6460000	  741.6	  514.4	 7983.0	...
6460001	  741.8	  514.2	 7982.0	...
6460002	  741.9	  514.0	 7984.0	...
6460003	  742.0	  514.0	 7979.0	...
6460004	  741.9	  514.2	 7972.0	...
6460005	  741.8	  514.5	 7967.0	...
6460006	  741.7	  514.7	 7969.0	...
6460007	  741.8	  514.7	 7973.0	...
6460008	  741.8	  514.8	 7977.0	...
6460009	  741.7	  514.8	 7977.0	...
6460010	  741.6	  514.3	 7974.0	...
6460011	  741.5	  513.7	 7971.0	...
6460012	  741.6	  513.1	 7971.0	...
6460013	  741.7	  513.1	 7971.0	...
6460014	  742.1	  513.1	 7971.0	...
6460015	  742.4	  513.1	 7968.0	...
6460016	  742.5	  513.0	 7965.0	...
6460017	  742.4	  512.9	 7963.0	...
6460018	  742.3	  513.2	 7960.0	...
6460019	  742.5	  513.6	 7956.0	...
6460020	  742.6	  514.0	 7952.0	...
6460021	  742.7	  514.2	 7953.0	...
6460022	  742.8	  514.7	 7954.0	...
6460023	  742.9	  515.2	 7954.0	...
6460024	  743.0	  515.5	 7954.0	...
6460025	  742.8	  515.3	 7953.0	...
6460026	  742.7	  514.7	 7953.0	...
6460027	  742.5	  514.2	 7952.0	...
6460028	  742.5	  513.9	 7950.0	...
6460029	  743.0	  513.8	 7948.0	...
6460030	  743.6	  513.8	 7949.0	...
6460031	  744.1	  515.0	 7951.0	...
6460032	  743.8	  516.2	 7953.0	...
6460033	  743.4	  517.0	 7952.0	...
6460034	  743.1	  516.7	 7952.0	...
6460035	  743.1	  516.3	 7951.0	...
6460036	  743.2	  515.7	 7952.0	...
6460037	  742.4	  514.6	 7953.0	...
EFIX R   6459723	6460037	315	  742.4	  514.6	   8051
SSACC R  6460038
6460038	  741.0	  513.6	 7954.0	...
6460039	  739.1	  511.8	 7955.0	...
6460040	  737.4	  510.9	 7951.0	...
6460041	  735.0	  509.3	 7948.0	...
6460042	  732.9	  507.3	 7945.0	...
6460043	  730.9	  504.9	 7946.0	...
6460044	  729.1	  502.8	 7946.0	...
6460045	  726.6	  501.5	 7945.0	...
6460046	  724.1	  500.2	 7943.0	...
6460047	  722.6	  498.5	 7943.0	...
ESACC R  6460038	6460047	10	  741.0	  513.6	  722.6	  498.5	   0.50	     56
SFIX R   6460048
6460048	  721.3	  497.7	 7936.0	...
6460049	  720.3	  497.1	 7930.0	...
6460050	  719.6	  497.1	 7925.0	...
6460051	  720.1	  497.0	 7927.0	...
6460052	  720.6	  497.1	 7929.0	...
6460053	  721.1	  497.3	 7927.0	...
6460054	  721.4	  498.0	 7925.0	...
6460055	  721.9	  498.6	 7926.0	...
6460056	  722.3	  499.0	 7928.0	...
6460057	  722.6	  499.6	 7929.0	...
6460058	  722.7	  500.2	 7929.0	...
6460059	  722.5	  501.2	 7929.0	...
6460060	  722.1	  501.6	 7929.0	...
6460061	  721.8	  502.1	 7928.0	...
6460062	  721.9	  502.8	 7928.0	...
6460063	  722.0	  503.4	 7927.0	...
6460064	  722.0	  503.8	 7926.0	...
6460065	  721.9	  503.6	 7926.0	...
6460066	  722.0	  503.3	 7929.0	...
6460067	  722.0	  502.6	 7933.0	...
6460068	  722.0	  502.0	 7936.0	...
6460069	  722.0	  501.7	 7930.0	...
6460070	  722.5	  501.8	 7925.0	...
6460071	  723.1	  501.7	 7919.0	...
6460072	  723.7	  501.6	 7919.0	...
6460073	  723.7	  501.6	 7918.0	...
6460074	  723.7	  501.6	 7918.0	...
6460075	  723.7	  501.8	 7918.0	...
6460076	  723.9	  502.0	 7917.0	...
6460077	  724.0	  502.2	 7915.0	...
6460078	  723.8	  502.3	 7913.0	...
6460079	  723.1	  502.4	 7912.0	...
6460080	  722.4	  502.6	 7912.0	...
6460081	  722.0	  502.8	 7912.0	...
6460082	  721.9	  503.2	 7913.0	...
6460083	  721.7	  503.7	 7914.0	...
6460084	  722.0	  504.0	 7915.0	...
6460085	  722.3	  504.2	 7912.0	...
6460086	  722.6	  504.1	 7908.0	...
6460087	  722.6	  504.1	 7907.0	...
6460088	  722.6	  504.0	 7910.0	...
6460089	  722.6	  503.9	 7911.0	...
6460090	  722.4	  503.8	 7910.0	...
6460091	  722.2	  503.7	 7909.0	...
6460092	  721.9	  503.7	 7910.0	...
6460093	  721.9	  503.8	 7911.0	...
6460094	  722.0	  504.1	 7910.0	...
6460095	  722.1	  504.3	 7909.0	...
6460096	  722.1	  504.4	 7907.0	...
6460097	  722.1	  504.5	 7905.0	...
6460098	  722.1	  504.6	 7903.0	...
6460099	  722.1	  504.7	 7900.0	...
6460100	  722.0	  504.5	 7895.0	...
6460101	  722.2	  504.4	 7893.0	...
6460102	  722.4	  504.3	 7891.0	...
6460103	  722.5	  504.5	 7893.0	...
6460104	  722.4	  504.7	 7894.0	...
6460105	  722.2	  505.0	 7895.0	...
6460106	  722.3	  505.4	 7894.0	...
6460107	  722.5	  505.9	 7890.0	...
6460108	  722.5	  506.3	 7888.0	...
6460109	  722.4	  505.8	 7888.0	...
6460110	  722.3	  505.2	 7891.0	...
6460111	  722.2	  504.5	 7892.0	...
6460112	  722.0	  504.8	 7891.0	...
6460113	  721.9	  505.1	 7890.0	...
6460114	  721.8	  505.3	 7889.0	...
6460115	  721.9	  505.3	 7886.0	...
6460116	  722.0	  505.2	 7883.0	...
6460117	  722.0	  505.2	 7881.0	...
6460118	  722.0	  505.2	 7881.0	...
6460119	  721.9	  505.2	 7881.0	...
6460120	  721.7	  505.2	 7882.0	...
6460121	  721.7	  505.5	 7882.0	...
6460122	  721.7	  505.7	 7881.0	...
6460123	  721.6	  506.1	 7879.0	...
6460124	  721.4	  506.9	 7877.0	...
6460125	  721.2	  507.6	 7875.0	...
6460126	  721.5	  507.9	 7875.0	...
6460127	  721.9	  507.5	 7874.0	...
6460128	  722.1	  506.9	 7873.0	...
6460129	  722.1	  506.7	 7873.0	...
6460130	  722.2	  506.8	 7870.0	...
6460131	  721.9	  507.2	 7867.0	...
6460132	  721.7	  507.5	 7865.0	...
6460133	  721.4	  507.5	 7865.0	...
6460134	  721.3	  507.3	 7864.0	...
6460135	  721.3	  507.2	 7862.0	...
6460136	  721.3	  507.3	 7860.0	...
6460137	  721.3	  507.6	 7859.0	...
6460138	  721.3	  508.0	 7858.0	...
6460139	  721.5	  508.1	 7858.0	...
6460140	  721.7	  508.3	 7858.0	...
6460141	  722.0	  508.4	 7858.0	...
6460142	  721.9	  508.1	 7857.0	...
6460143	  721.6	  507.7	 7857.0	...
6460144	  721.4	  507.5	 7856.0	...
6460145	  721.3	  507.6	 7857.0	...
6460146	  721.3	  507.8	 7857.0	...
6460147	  721.5	  507.8	 7857.0	...
6460148	  722.0	  507.8	 7857.0	...
6460149	  722.5	  507.9	 7857.0	...
6460150	  722.2	  508.3	 7855.0	...
6460151	  721.8	  508.7	 7853.0	...
6460152	  721.3	  509.2	 7852.0	...
6460153	  721.3	  509.2	 7851.0	...
6460154	  721.4	  509.2	 7851.0	...
6460155	  721.5	  509.4	 7851.0	...
6460156	  721.5	  509.5	 7849.0	...
6460157	  721.3	  509.4	 7847.0	...
6460158	  721.2	  509.2	 7844.0	...
6460159	  721.2	  509.0	 7844.0	...
6460160	  721.5	  509.1	 7844.0	...
6460161	  721.7	  509.3	 7844.0	...
6460162	  721.7	  509.5	 7843.0	...
6460163	  721.5	  509.6	 7842.0	...
6460164	  721.4	  509.5	 7840.0	...
6460165	  721.4	  509.3	 7839.0	...
6460166	  721.5	  509.2	 7838.0	...
6460167	  721.6	  509.1	 7838.0	...
6460168	  721.8	  509.1	 7836.0	...
6460169	  721.9	  508.8	 7834.0	...
6460170	  722.0	  508.6	 7831.0	...
6460171	  722.2	  508.8	 7830.0	...
6460172	  722.3	  509.3	 7829.0	...
6460173	  723.2	  509.7	 7830.0	...
6460174	  724.0	  510.1	 7830.0	...
EFIX R   6460048	6460174	127	  722.0	  505.2	   7887
SSACC R  6460175
6460175	  725.7	  510.2	 7830.0	...
6460176	  727.1	  510.3	 7828.0	...
6460177	  729.0	  510.4	 7827.0	...
6460178	  731.2	  510.4	 7827.0	...
6460179	  733.9	  510.7	 7829.0	...
6460180	  737.1	  510.6	 7825.0	...
6460181	  740.4	  510.7	 7820.0	...
6460182	  743.1	  510.8	 7815.0	...
6460183	  745.8	  511.3	 7815.0	...
6460184	  747.6	  511.9	 7815.0	...
ESACC R  6460175	6460184	10	  725.7	  510.2	  747.6	  511.9	   0.47	     53
SFIX R   6460185
6460185	  749.1	  512.3	 7816.0	...
6460186	  749.9	  512.3	 7816.0	...
6460187	  750.1	  511.9	 7815.0	...
6460188	  750.2	  511.5	 7815.0	...
6460189	  749.7	  511.1	 7814.0	...
6460190	  748.7	  511.4	 7809.0	...
6460191	  747.6	  511.6	 7803.0	...
6460192	  746.3	  511.9	 7798.0	...
6460193	  745.6	  511.5	 7802.0	...
6460194	  744.7	  511.1	 7805.0	...
6460195	  744.3	  511.1	 7806.0	...
6460196	  743.6	  511.5	 7803.0	...
6460197	  743.1	  512.0	 7799.0	...
6460198	  742.6	  512.0	 7801.0	...
6460199	  742.3	  511.9	 7804.0	...
6460200	  742.1	  512.2	 7807.0	...
6460201	  741.8	  512.5	 7807.0	...
6460202	  741.5	  512.9	 7806.0	...
6460203	  741.4	  513.1	 7800.0	...
6460204	  741.5	  513.3	 7796.0	...
6460205	  741.6	  513.4	 7791.0	...
6460206	  741.7	  513.3	 7791.0	...
6460207	  741.9	  513.2	 7791.0	...
6460208	  742.5	  513.1	 7790.0	...
6460209	  743.0	  513.4	 7789.0	...
6460210	  743.4	  513.7	 7784.0	...
6460211	  743.8	  513.9	 7779.0	...
6460212	  744.3	  514.0	 7775.0	...
6460213	  744.7	  514.2	 7777.0	...
6460214	  744.6	  514.0	 7780.0	...
6460215	  744.3	  513.7	 7781.0	...
6460216	  744.0	  514.1	 7779.0	...
6460217	  744.0	  514.9	 7777.0	...
6460218	  743.7	  515.7	 7776.0	...
6460219	  743.4	  515.5	 7775.0	...
6460220	  743.2	  515.3	 7777.0	...
6460221	  743.1	  514.9	 7779.0	...
6460222	  743.0	  514.7	 7779.0	...
6460223	  743.0	  514.7	 7778.0	...
6460224	  743.3	  514.9	 7775.0	...
6460225	  743.6	  515.1	 7773.0	...
6460226	  743.9	  515.2	 7769.0	...
6460227	  743.9	  515.4	 7766.0	...
6460228	  743.9	  515.5	 7768.0	...
6460229	  743.9	  515.5	 7771.0	...
6460230	  743.8	  515.3	 7775.0	...
6460231	  743.7	  515.4	 7774.0	...
6460232	  743.6	  515.9	 7773.0	...
6460233	  743.5	  516.4	 7770.0	...
6460234	  743.3	  516.6	 7768.0	...
6460235	  743.2	  516.3	 7767.0	...
6460236	  743.1	  516.0	 7767.0	...
6460237	  743.0	  515.7	 7768.0	...
6460238	  743.0	  515.7	 7769.0	...
6460239	  743.0	  515.7	 7766.0	...
6460240	  743.2	  515.7	 7764.0	...
6460241	  743.3	  515.8	 7761.0	...
6460242	  743.6	  515.7	 7762.0	...
6460243	  743.7	  515.6	 7762.0	...
6460244	  743.7	  515.6	 7762.0	...
6460245	  743.5	  515.7	 7759.0	...
6460246	  743.3	  515.9	 7756.0	...
6460247	  743.4	  516.4	 7753.0	...
6460248	  743.5	  516.9	 7753.0	...
6460249	  743.5	  517.2	 7755.0	...
6460250	  743.4	  517.0	 7757.0	...
6460251	  743.4	  517.5	 7757.0	...
6460252	  743.4	  518.2	 7758.0	...
6460253	  743.4	  518.3	 7760.0	...
6460254	  743.3	  517.7	 7758.0	...
6460255	  743.3	  517.2	 7755.0	...
6460256	  743.2	  517.4	 7753.0	...
6460257	  743.3	  517.5	 7756.0	...
6460258	  743.4	  517.3	 7759.0	...
6460259	  743.5	  517.1	 7762.0	...
6460260	  743.5	  517.0	 7762.0	...
6460261	  743.3	  516.9	 7758.0	...
6460262	  743.0	  516.8	 7755.0	...
6460263	  743.0	  516.7	 7751.0	...
6460264	  743.2	  516.6	 7747.0	...
6460265	  743.2	  516.8	 7743.0	...
6460266	  742.8	  517.3	 7745.0	...
MSG	6460267 0000 _ Number Off
6460267	  742.3	  518.1	 7750.0	...
6460268	  741.7	  518.8	 7750.0	...
6460269	  741.2	  519.1	 7746.0	...
6460270	  741.1	  518.9	 7743.0	...
6460271	  741.3	  518.7	 7745.0	...
6460272	  741.4	  519.0	 7747.0	...
6460273	  741.4	  519.5	 7748.0	...
6460274	  741.6	  520.0	 7747.0	...
6460275	  741.9	  520.1	 7746.0	...
6460276	  742.0	  519.2	 7746.0	...
6460277	  741.9	  518.1	 7748.0	...
6460278	  741.9	  517.1	 7750.0	...
6460279	  741.8	  517.0	 7751.0	...
6460280	  741.4	  517.0	 7750.0	...
6460281	  740.9	  517.3	 7749.0	...
6460282	  740.4	  517.7	 7748.0	...
6460283	  740.1	  517.6	 7744.0	...
6460284	  739.8	  517.0	 7740.0	...
6460285	  739.8	  516.3	 7737.0	...
6460286	  739.9	  516.8	 7736.0	...
6460287	  740.0	  517.4	 7736.0	...
6460288	  740.2	  517.9	 7736.0	...
6460289	  740.3	  518.0	 7738.0	...
6460290	  740.5	  518.0	 7740.0	...
6460291	  740.8	  518.0	 7742.0	...
6460292	  741.0	  518.5	 7740.0	...
6460293	  741.0	  519.2	 7739.0	...
6460294	  740.8	  520.0	 7739.0	...
6460295	  740.5	  520.1	 7742.0	...
6460296	  740.4	  520.0	 7744.0	...
6460297	  740.3	  520.1	 7745.0	...
6460298	  740.2	  520.4	 7745.0	...
6460299	  740.2	  520.8	 7745.0	...
6460300	  740.2	  521.1	 7745.0	...
6460301	  740.5	  521.3	 7744.0	...
6460302	  740.7	  521.4	 7744.0	...
6460303	  740.8	  521.3	 7744.0	...
6460304	  740.8	  521.2	 7745.0	...
6460305	  740.9	  521.2	 7746.0	...
6460306	  741.0	  521.3	 7745.0	...
6460307	  741.1	  521.5	 7744.0	...
6460308	  741.2	  521.8	 7742.0	...
6460309	  741.5	  522.0	 7740.0	...
6460310	  741.8	  522.2	 7739.0	...
6460311	  742.2	  522.3	 7738.0	...
6460312	  742.3	  522.5	 7738.0	...
6460313	  742.2	  522.6	 7738.0	...
6460314	  741.6	  522.9	 7738.0	...
6460315	  741.0	  523.1	 7738.0	...
6460316	  740.4	  523.3	 7737.0	...
6460317	  740.2	  523.4	 7735.0	...
6460318	  740.3	  523.6	 7733.0	...
6460319	  740.5	  523.7	 7731.0	...
6460320	  740.7	  523.6	 7731.0	...
6460321	  740.8	  523.6	 7731.0	...
6460322	  740.9	  523.7	 7731.0	...
6460323	  740.8	  523.9	 7731.0	...
6460324	  740.6	  524.1	 7731.0	...
6460325	  740.4	  524.5	 7730.0	...
6460326	  740.6	  525.3	 7730.0	...
6460327	  740.7	  526.0	 7729.0	...
6460328	  740.7	  526.6	 7729.0	...
6460329	  740.9	  526.6	 7728.0	...
6460330	  741.2	  526.6	 7729.0	...
6460331	  741.4	  526.6	 7730.0	...
6460332	  741.4	  525.9	 7730.0	...
6460333	  741.1	  525.2	 7731.0	...
6460334	  741.0	  524.7	 7730.0	...
6460335	  741.0	  525.0	 7729.0	...
6460336	  740.9	  524.4	 7727.0	...
6460337	  740.8	  523.6	 7726.0	...
6460338	  740.7	  523.0	 7725.0	...
6460339	  740.7	  523.2	 7724.0	...
6460340	  740.7	  523.4	 7725.0	...
6460341	  740.7	  523.4	 7727.0	...
6460342	  740.7	  523.1	 7729.0	...
6460343	  740.7	  522.8	 7728.0	...
6460344	  740.9	  522.4	 7725.0	...
6460345	  741.1	  522.2	 7722.0	...
6460346	  741.4	  522.2	 7724.0	...
6460347	  741.4	  522.1	 7726.0	...
6460348	  741.5	  522.2	 7728.0	...
6460349	  741.4	  522.2	 7726.0	...
6460350	  741.2	  522.3	 7724.0	...
6460351	  741.2	  522.3	 7721.0	...
6460352	  740.9	  522.2	 7718.0	...
6460353	  740.8	  522.5	 7716.0	...
6460354	  740.7	  523.0	 7715.0	...
6460355	  740.8	  523.6	 7715.0	...
6460356	  741.1	  523.8	 7715.0	...
6460357	  741.4	  523.5	 7716.0	...
6460358	  741.4	  523.3	 7715.0	...
6460359	  741.2	  523.5	 7713.0	...
6460360	  740.9	  523.9	 7711.0	...
6460361	  741.0	  524.4	 7710.0	...
6460362	  741.3	  524.5	 7711.0	...
6460363	  741.8	  524.8	 7712.0	...
6460364	  742.1	  525.0	 7712.0	...
6460365	  742.0	  525.0	 7710.0	...
6460366	  742.4	  524.6	 7716.0	...
6460367	  742.9	  524.1	 7723.0	...
6460368	  743.4	  524.0	 7726.0	...
6460369	  743.5	  524.0	 7722.0	...
6460370	  743.6	  524.1	 7717.0	...
6460371	  743.7	  524.7	 7716.0	...
6460372	  743.8	  525.4	 7716.0	...
6460373	  743.8	  526.1	 7716.0	...
6460374	  743.6	  526.0	 7717.0	...
6460375	  743.4	  525.4	 7720.0	...
6460376	  743.3	  524.8	 7722.0	...
6460377	  743.0	  524.3	 7722.0	...
6460378	  742.7	  524.2	 7721.0	...
6460379	  742.5	  524.1	 7719.0	...
6460380	  742.4	  524.1	 7719.0	...
6460381	  742.4	  524.0	 7719.0	...
6460382	  742.4	  523.8	 7719.0	...
6460383	  742.4	  523.6	 7720.0	...
6460384	  742.4	  523.6	 7720.0	...
6460385	  742.4	  523.6	 7716.0	...
6460386	  742.5	  523.7	 7712.0	...
6460387	  742.5	  523.8	 7708.0	...
6460388	  742.5	  523.9	 7708.0	...
6460389	  742.7	  523.9	 7708.0	...
6460390	  742.9	  523.9	 7709.0	...
6460391	  743.1	  523.9	 7711.0	...
6460392	  743.1	  523.9	 7712.0	...
6460393	  743.5	  524.0	 7713.0	...
6460394	  743.8	  524.0	 7713.0	...
6460395	  744.0	  524.0	 7712.0	...
6460396	  744.0	  524.3	 7712.0	...
6460397	  743.9	  524.8	 7712.0	...
6460398	  743.9	  525.2	 7713.0	...
6460399	  743.9	  525.3	 7714.0	...
6460400	  743.9	  525.5	 7715.0	...
6460401	  743.9	  526.0	 7711.0	...
6460402	  744.0	  526.3	 7707.0	...
6460403	  743.9	  526.5	 7704.0	...
6460404	  743.9	  526.5	 7704.0	...
6460405	  743.7	  526.5	 7705.0	...
6460406	  743.6	  526.5	 7707.0	...
6460407	  743.6	  526.4	 7705.0	...
6460408	  743.6	  526.2	 7701.0	...
6460409	  743.8	  526.1	 7697.0	...
6460410	  743.9	  526.0	 7695.0	...
6460411	  744.0	  526.0	 7695.0	...
6460412	  744.0	  525.9	 7695.0	...
6460413	  743.8	  525.9	 7695.0	...
6460414	  743.6	  525.8	 7693.0	...
6460415	  743.4	  525.7	 7691.0	...
6460416	  743.4	  525.7	 7690.0	...
6460417	  743.5	  525.7	 7691.0	...
6460418	  743.7	  525.8	 7696.0	...
6460419	  743.6	  525.9	 7701.0	...
6460420	  743.5	  525.9	 7702.0	...
6460421	  743.5	  525.9	 7698.0	...
6460422	  743.6	  526.0	 7693.0	...
6460423	  743.4	  526.0	 7691.0	...
6460424	  743.2	  526.2	 7690.0	...
6460425	  743.3	  526.3	 7691.0	...
6460426	  743.6	  526.3	 7693.0	...
6460427	  743.9	  526.2	 7695.0	...
6460428	  744.1	  526.1	 7695.0	...
6460429	  744.4	  526.1	 7695.0	...
6460430	  744.7	  526.1	 7693.0	...
6460431	  744.4	  526.1	 7692.0	...
6460432	  743.9	  525.8	 7690.0	...
6460433	  743.4	  525.7	 7690.0	...
6460434	  743.3	  525.7	 7692.0	...
6460435	  743.3	  526.0	 7694.0	...
6460436	  743.6	  526.0	 7695.0	...
6460437	  743.9	  525.8	 7695.0	...
6460438	  744.0	  525.6	 7695.0	...
6460439	  744.0	  525.7	 7696.0	...
6460440	  744.0	  526.1	 7696.0	...
6460441	  744.1	  526.4	 7692.0	...
6460442	  744.1	  526.6	 7688.0	...
6460443	  743.9	  526.4	 7684.0	...
6460444	  743.6	  526.2	 7685.0	...
6460445	  743.3	  526.1	 7685.0	...
6460446	  743.2	  526.1	 7686.0	...
6460447	  743.1	  526.1	 7686.0	...
6460448	  743.0	  526.0	 7686.0	...
6460449	  742.9	  525.8	 7686.0	...
6460450	  742.9	  525.7	 7685.0	...
6460451	  742.7	  525.8	 7686.0	...
6460452	  742.4	  525.9	 7686.0	...
6460453	  742.2	  525.7	 7686.0	...
6460454	  741.9	  525.5	 7686.0	...
6460455	  741.7	  525.8	 7685.0	...
6460456	  741.4	  526.2	 7683.0	...
6460457	  741.5	  526.4	 7683.0	...
6460458	  741.4	  526.2	 7685.0	...
6460459	  741.8	  526.2	 7687.0	...
6460460	  742.2	  526.4	 7688.0	...
6460461	  742.6	  526.6	 7688.0	...
6460462	  743.0	  526.7	 7688.0	...
6460463	  743.3	  526.7	 7689.0	...
6460464	  743.4	  526.7	 7688.0	...
6460465	  743.1	  526.7	 7686.0	...
6460466	  743.0	  526.5	 7683.0	...
6460467	  743.2	  526.5	 7681.0	...
6460468	  743.5	  526.7	 7678.0	...
6460469	  743.8	  527.2	 7676.0	...
6460470	  744.1	  527.5	 7676.0	...
6460471	  744.3	  527.6	 7678.0	...
6460472	  744.8	  527.5	 7678.0	...
6460473	  745.2	  527.5	 7676.0	...
6460474	  745.7	  527.6	 7676.0	...
6460475	  745.8	  527.6	 7678.0	...
6460476	  745.9	  527.4	 7679.0	...
6460477	  746.0	  527.3	 7679.0	...
6460478	  745.6	  527.4	 7679.0	...
6460479	  745.2	  527.5	 7679.0	...
6460480	  744.7	  527.5	 7678.0	...
6460481	  744.7	  527.4	 7676.0	...
6460482	  744.6	  527.2	 7675.0	...
6460483	  744.5	  527.1	 7674.0	...
6460484	  744.2	  526.8	 7675.0	...
6460485	  743.8	  526.6	 7675.0	...
6460486	  743.5	  526.4	 7675.0	...
6460487	  743.5	  526.7	 7673.0	...
6460488	  743.7	  526.9	 7671.0	...
6460489	  743.8	  527.1	 7669.0	...
6460490	  743.9	  527.7	 7668.0	...
6460491	  743.8	  528.4	 7667.0	...
6460492	  743.5	  528.8	 7667.0	...
6460493	  743.2	  528.4	 7667.0	...
6460494	  742.9	  528.0	 7668.0	...
6460495	  742.7	  527.8	 7669.0	...
6460496	  742.4	  527.7	 7669.0	...
6460497	  742.4	  527.5	 7669.0	...
6460498	  742.9	  527.6	 7668.0	...
6460499	  743.4	  527.8	 7666.0	...
6460500	  743.8	  528.0	 7664.0	...
6460501	  743.8	  528.1	 7663.0	...
6460502	  744.0	  528.2	 7663.0	...
6460503	  744.1	  527.9	 7664.0	...
6460504	  744.2	  527.5	 7665.0	...
6460505	  744.5	  527.3	 7664.0	...
6460506	  744.8	  527.9	 7662.0	...
6460507	  745.1	  528.4	 7660.0	...
6460508	  745.1	  528.8	 7660.0	...
6460509	  745.0	  528.7	 7660.0	...
6460510	  744.9	  528.3	 7661.0	...
6460511	  744.9	  527.9	 7663.0	...
6460512	  745.0	  527.8	 7662.0	...
6460513	  745.2	  528.6	 7661.0	...
6460514	  745.5	  529.4	 7660.0	...
6460515	  745.8	  529.8	 7661.0	...
6460516	  746.0	  529.3	 7663.0	...
6460517	  746.1	  528.8	 7664.0	...
6460518	  746.0	  528.6	 7664.0	...
6460519	  745.9	  528.7	 7663.0	...
6460520	  745.7	  528.9	 7663.0	...
6460521	  745.9	  528.9	 7661.0	...
6460522	  746.1	  528.9	 7659.0	...
6460523	  746.3	  528.9	 7656.0	...
6460524	  746.3	  529.0	 7655.0	...
6460525	  746.3	  529.1	 7655.0	...
6460526	  746.4	  529.2	 7654.0	...
6460527	  746.5	  529.5	 7655.0	...
6460528	  746.6	  529.7	 7656.0	...
6460529	  746.4	  529.7	 7657.0	...
6460530	  746.1	  529.6	 7657.0	...
6460531	  745.8	  529.6	 7658.0	...
6460532	  745.8	  529.6	 7659.0	...
6460533	  745.8	  529.6	 7659.0	...
6460534	  745.9	  529.5	 7657.0	...
6460535	  745.9	  529.5	 7655.0	...
6460536	  745.9	  530.1	 7653.0	...
6460537	  745.9	  530.6	 7653.0	...
6460538	  745.9	  531.2	 7652.0	...
6460539	  745.8	  531.3	 7651.0	...
6460540	  745.7	  531.7	 7650.0	...
6460541	  745.5	  532.0	 7650.0	...
6460542	  745.4	  532.2	 7649.0	...
6460543	  745.1	  532.0	 7648.0	...
6460544	  744.4	  531.9	 7646.0	...
6460545	  743.7	  531.5	 7642.0	...
6460546	  743.5	  531.1	 7639.0	...
6460547	  743.8	  530.1	 7636.0	...
6460548	  744.1	  529.5	 7635.0	...
6460549	  744.0	  528.8	 7635.0	...
6460550	  744.1	  528.7	 7637.0	...
6460551	  744.2	  528.6	 7640.0	...
6460552	  744.4	  529.2	 7643.0	...
6460553	  744.4	  529.9	 7643.0	...
6460554	  744.5	  530.7	 7642.0	...
6460555	  744.5	  530.8	 7642.0	...
6460556	  744.6	  530.8	 7644.0	...
6460557	  744.6	  530.7	 7645.0	...
6460558	  744.7	  530.7	 7646.0	...
6460559	  744.7	  530.9	 7646.0	...
6460560	  744.8	  531.7	 7648.0	...
6460561	  745.0	  532.3	 7650.0	...
6460562	  745.2	  532.6	 7652.0	...
6460563	  745.4	  532.4	 7652.0	...
6460564	  745.7	  532.1	 7652.0	...
6460565	  746.1	  532.2	 7650.0	...
6460566	  746.4	  532.3	 7647.0	...
6460567	  746.5	  532.2	 7645.0	...
6460568	  746.2	  531.8	 7644.0	...
6460569	  746.0	  531.4	 7644.0	...
6460570	  745.7	  531.3	 7642.0	...
6460571	  745.6	  531.7	 7639.0	...
6460572	  745.7	  532.0	 7637.0	...
6460573	  745.9	  532.2	 7637.0	...
6460574	  746.2	  532.1	 7636.0	...
6460575	  746.4	  532.3	 7634.0	...
6460576	  746.5	  532.5	 7632.0	...
6460577	  746.6	  532.8	 7631.0	...
6460578	  746.7	  532.8	 7632.0	...
6460579	  746.7	  532.6	 7632.0	...
6460580	  747.0	  532.1	 7634.0	...
6460581	  747.4	  531.5	 7636.0	...
6460582	  747.8	  531.0	 7636.0	...
6460583	  748.3	  530.6	 7635.0	...
6460584	  748.7	  529.9	 7634.0	...
6460585	  748.8	  529.5	 7634.0	...
6460586	  748.5	  529.1	 7633.0	...
6460587	  748.3	  529.1	 7633.0	...
6460588	  748.3	  529.1	 7630.0	...
6460589	  748.4	  529.6	 7628.0	...
EFIX R   6460185	6460589	405	  743.4	  523.6	   7710
SSACC R  6460590
6460590	  747.6	  530.3	 7625.0	...
6460591	  745.8	  530.9	 7629.0	...
6460592	  743.6	  530.9	 7632.0	...
6460593	  740.4	  530.9	 7636.0	...
6460594	  737.6	  531.0	 7636.0	...
6460595	  733.8	  530.9	 7637.0	...
6460596	  730.2	  530.6	 7637.0	...
6460597	  725.9	  530.2	 7634.0	...
6460598	  722.3	  529.3	 7631.0	...
6460599	  718.8	  528.5	 7628.0	...
6460600	  716.5	  527.7	 7628.0	...
6460601	  714.7	  527.6	 7632.0	...
6460602	  714.0	  527.2	 7638.0	...
ESACC R  6460590	6460602	13	  747.6	  530.3	  714.0	  527.2	   0.72	     70
SFIX R   6460603
6460603	  713.8	  526.8	 7644.0	...
6460604	  713.9	  526.7	 7645.0	...
6460605	  714.3	  526.9	 7644.0	...
6460606	  714.7	  526.1	 7643.0	...
6460607	  715.7	  525.1	 7640.0	...
6460608	  716.6	  524.1	 7638.0	...
6460609	  717.9	  523.3	 7637.0	...
6460610	  718.6	  522.1	 7635.0	...
6460611	  719.4	  520.9	 7632.0	...
6460612	  719.7	  519.9	 7628.0	...
6460613	  719.8	  519.6	 7628.0	...
6460614	  719.8	  519.4	 7627.0	...
6460615	  719.5	  519.2	 7626.0	...
6460616	  719.3	  518.8	 7625.0	...
6460617	  718.7	  518.4	 7622.0	...
6460618	  718.1	  518.3	 7618.0	...
6460619	  717.7	  518.3	 7615.0	...
6460620	  717.7	  518.4	 7613.0	...
6460621	  717.7	  519.0	 7613.0	...
6460622	  717.7	  519.7	 7613.0	...
6460623	  717.6	  519.9	 7615.0	...
6460624	  717.6	  519.6	 7620.0	...
6460625	  717.6	  519.4	 7624.0	...
6460626	  717.7	  519.4	 7628.0	...
6460627	  717.7	  519.5	 7629.0	...
6460628	  717.7	  519.5	 7631.0	...
6460629	  717.9	  519.5	 7634.0	...
6460630	  718.1	  520.4	 7630.0	...
6460631	  717.8	  521.4	 7624.0	...
6460632	  717.6	  522.3	 7620.0	...
6460633	  717.2	  522.4	 7623.0	...
6460634	  717.2	  522.5	 7625.0	...
6460635	  717.0	  522.6	 7626.0	...
6460636	  716.8	  522.7	 7625.0	...
6460637	  716.9	  522.9	 7624.0	...
6460638	  717.4	  523.6	 7624.0	...
6460639	  718.0	  524.2	 7624.0	...
6460640	  718.2	  524.7	 7624.0	...
6460641	  718.1	  524.4	 7628.0	...
6460642	  718.1	  524.2	 7632.0	...
6460643	  718.4	  524.2	 7634.0	...
6460644	  719.0	  524.5	 7632.0	...
6460645	  719.5	  524.6	 7631.0	...
6460646	  719.9	  524.2	 7632.0	...
6460647	  720.0	  523.8	 7631.0	...
6460648	  720.1	  523.8	 7630.0	...
6460649	  720.2	  524.1	 7630.0	...
6460650	  720.5	  524.5	 7632.0	...
6460651	  720.7	  524.7	 7633.0	...
6460652	  721.0	  524.9	 7631.0	...
6460653	  721.1	  525.3	 7627.0	...
6460654	  721.3	  526.2	 7621.0	...
6460655	  721.4	  527.1	 7619.0	...
6460656	  721.6	  527.7	 7615.0	...
6460657	  721.7	  527.8	 7613.0	...
6460658	  722.0	  527.9	 7611.0	...
6460659	  722.1	  528.2	 7614.0	...
6460660	  722.1	  528.5	 7618.0	...
6460661	  722.1	  528.7	 7621.0	...
6460662	  722.0	  528.4	 7623.0	...
6460663	  722.0	  528.3	 7623.0	...
6460664	  721.6	  528.4	 7622.0	...
6460665	  721.1	  528.5	 7620.0	...
6460666	  720.9	  528.7	 7618.0	...
6460667	  720.5	  528.8	 7617.0	...
6460668	  720.1	  528.9	 7615.0	...
6460669	  719.7	  529.0	 7614.0	...
6460670	  720.0	  529.0	 7614.0	...
6460671	  720.3	  528.9	 7614.0	...
6460672	  720.6	  528.8	 7616.0	...
6460673	  720.5	  528.8	 7617.0	...
6460674	  720.4	  528.8	 7615.0	...
6460675	  720.4	  528.9	 7612.0	...
6460676	  720.3	  529.0	 7613.0	...
6460677	  720.3	  529.1	 7616.0	...
6460678	  720.2	  528.8	 7620.0	...
6460679	  720.0	  528.4	 7620.0	...
6460680	  719.9	  528.0	 7622.0	...
6460681	  719.9	  527.9	 7623.0	...
6460682	  719.8	  527.7	 7624.0	...
6460683	  719.8	  527.5	 7623.0	...
6460684	  719.8	  527.4	 7619.0	...
6460685	  719.3	  527.4	 7615.0	...
6460686	  718.9	  527.5	 7612.0	...
6460687	  718.6	  527.6	 7612.0	...
6460688	  718.8	  527.6	 7615.0	...
6460689	  719.1	  527.5	 7619.0	...
6460690	  719.2	  527.5	 7622.0	...
6460691	  719.3	  526.9	 7624.0	...
6460692	  719.3	  526.4	 7625.0	...
6460693	  719.2	  525.9	 7627.0	...
6460694	  719.2	  525.9	 7626.0	...
6460695	  719.2	  525.8	 7625.0	...
6460696	  719.2	  525.8	 7626.0	...
6460697	  719.1	  525.8	 7626.0	...
6460698	  719.2	  525.9	 7627.0	...
6460699	  719.3	  525.9	 7627.0	...
6460700	  718.9	  525.8	 7624.0	...
6460701	  718.5	  525.7	 7621.0	...
6460702	  718.6	  525.7	 7619.0	...
6460703	  719.1	  525.7	 7618.0	...
6460704	  719.8	  526.0	 7618.0	...
6460705	  720.1	  526.2	 7620.0	...
6460706	  720.3	  526.5	 7621.0	...
6460707	  720.3	  526.6	 7622.0	...
6460708	  720.4	  526.7	 7621.0	...
6460709	  720.7	  527.3	 7620.0	...
6460710	  721.1	  528.0	 7619.0	...
6460711	  721.3	  528.7	 7619.0	...
6460712	  721.4	  528.6	 7619.0	...
6460713	  721.5	  528.5	 7618.0	...
6460714	  721.5	  528.3	 7618.0	...
6460715	  721.5	  528.1	 7618.0	...
6460716	  721.6	  528.2	 7619.0	...
6460717	  721.9	  528.6	 7620.0	...
6460718	  722.3	  529.0	 7620.0	...
6460719	  722.8	  529.3	 7619.0	...
6460720	  722.9	  529.7	 7620.0	...
6460721	  723.0	  530.0	 7620.0	...
6460722	  723.0	  530.4	 7619.0	...
6460723	  722.9	  530.6	 7616.0	...
6460724	  722.7	  530.7	 7615.0	...
6460725	  722.6	  530.8	 7617.0	...
6460726	  722.3	  530.9	 7618.0	...
6460727	  722.2	  530.9	 7619.0	...
6460728	  722.1	  530.7	 7619.0	...
6460729	  722.0	  530.2	 7618.0	...
6460730	  722.0	  529.7	 7619.0	...
6460731	  721.9	  529.7	 7619.0	...
6460732	  721.7	  529.8	 7618.0	...
6460733	  721.5	  530.0	 7617.0	...
6460734	  721.4	  530.0	 7615.0	...
6460735	  721.4	  529.5	 7614.0	...
6460736	  721.3	  529.0	 7613.0	...
6460737	  721.2	  528.5	 7614.0	...
6460738	  721.2	  528.4	 7615.0	...
6460739	  721.2	  528.4	 7616.0	...
6460740	  721.2	  528.5	 7617.0	...
6460741	  721.2	  528.5	 7615.0	...
6460742	  721.2	  528.4	 7613.0	...
6460743	  720.8	  528.4	 7613.0	...
6460744	  720.4	  528.4	 7614.0	...
6460745	  720.0	  528.5	 7616.0	...
6460746	  720.0	  528.4	 7615.0	...
6460747	  719.9	  528.5	 7612.0	...
6460748	  719.8	  528.6	 7611.0	...
6460749	  719.6	  528.7	 7610.0	...
6460750	  719.2	  528.8	 7610.0	...
6460751	  718.9	  528.8	 7609.0	...
6460752	  718.6	  528.4	 7609.0	...
6460753	  718.7	  527.9	 7610.0	...
6460754	  718.7	  527.2	 7611.0	...
6460755	  718.7	  526.3	 7611.0	...
6460756	  718.7	  525.6	 7611.0	...
6460757	  718.5	  524.9	 7610.0	...
6460758	  718.2	  524.4	 7610.0	...
6460759	  718.2	  523.9	 7609.0	...
6460760	  718.7	  523.8	 7609.0	...
6460761	  719.2	  524.1	 7608.0	...
6460762	  719.6	  524.4	 7607.0	...
6460763	  719.6	  524.6	 7607.0	...
6460764	  719.9	  524.7	 7606.0	...
6460765	  720.1	  524.6	 7606.0	...
6460766	  720.2	  524.5	 7607.0	...
6460767	  720.2	  524.6	 7607.0	...
6460768	  720.1	  524.5	 7608.0	...
6460769	  720.1	  524.4	 7610.0	...
6460770	  720.1	  524.4	 7612.0	...
6460771	  720.1	  524.5	 7613.0	...
6460772	  720.1	  524.7	 7613.0	...
6460773	  720.2	  524.7	 7613.0	...
6460774	  720.4	  524.9	 7613.0	...
6460775	  720.6	  525.0	 7613.0	...
6460776	  720.8	  525.7	 7613.0	...
6460777	  721.0	  526.3	 7613.0	...
6460778	  721.4	  526.3	 7614.0	...
6460779	  721.7	  525.5	 7613.0	...
6460780	  722.1	  525.1	 7611.0	...
6460781	  722.0	  525.5	 7608.0	...
6460782	  721.6	  525.8	 7605.0	...
6460783	  721.3	  525.8	 7605.0	...
6460784	  720.9	  525.8	 7607.0	...
6460785	  720.9	  525.7	 7610.0	...
6460786	  720.8	  525.7	 7612.0	...
6460787	  721.3	  526.3	 7611.0	...
6460788	  721.9	  527.0	 7613.0	...
6460789	  722.4	  527.7	 7616.0	...
6460790	  722.3	  527.9	 7620.0	...
6460791	  722.2	  528.0	 7621.0	...
6460792	  722.1	  528.1	 7619.0	...
6460793	  722.2	  528.3	 7614.0	...
6460794	  722.0	  528.5	 7609.0	...
6460795	  721.9	  528.2	 7608.0	...
6460796	  721.5	  527.9	 7609.0	...
6460797	  721.4	  527.8	 7613.0	...
6460798	  721.3	  528.1	 7619.0	...
6460799	  721.4	  528.5	 7625.0	...
6460800	  721.8	  528.5	 7627.0	...
6460801	  722.1	  528.7	 7625.0	...
6460802	  722.4	  528.9	 7622.0	...
6460803	  722.5	  529.3	 7620.0	...
6460804	  722.5	  529.6	 7619.0	...
6460805	  723.4	  529.5	 7618.0	...
6460806	  724.2	  529.2	 7618.0	...
EFIX R   6460603	6460806	204	  720.1	  526.2	   7619
SSACC R  6460807
6460807	  725.7	  529.1	 7617.0	...
6460808	  726.7	  528.9	 7619.0	...
6460809	  728.9	  528.6	 7620.0	...
6460810	  731.4	  528.1	 7621.0	...
6460811	  734.5	  528.0	 7622.0	...
6460812	  738.0	  528.5	 7619.0	...
6460813	  741.8	  528.9	 7615.0	...
6460814	  745.9	  529.2	 7611.0	...
6460815	  750.5	  528.8	 7611.0	...
6460816	  755.1	  528.4	 7610.0	...
6460817	  759.7	  528.1	 7610.0	...
6460818	  762.9	  528.1	 7609.0	...
6460819	  765.7	  528.3	 7609.0	...
6460820	  767.2	  528.6	 7608.0	...
6460821	  768.1	  529.4	 7607.0	...
6460822	  768.1	  530.0	 7606.0	...
ESACC R  6460807	6460822	16	  725.7	  529.1	  768.1	  530.0	   0.90	     81
SFIX R   6460823
6460823	  768.1	  530.6	 7605.0	...
6460824	  767.5	  531.0	 7606.0	...
6460825	  766.7	  531.5	 7607.0	...
6460826	  765.2	  532.1	 7609.0	...
6460827	  763.9	  532.5	 7610.0	...
6460828	  762.7	  533.0	 7611.0	...
6460829	  762.1	  533.3	 7614.0	...
6460830	  760.8	  532.8	 7616.0	...
6460831	  759.6	  532.4	 7617.0	...
6460832	  758.4	  532.0	 7617.0	...
6460833	  758.0	  531.8	 7616.0	...
6460834	  757.5	  531.3	 7616.0	...
6460835	  757.7	  530.3	 7617.0	...
6460836	  758.0	  529.6	 7618.0	...
6460837	  758.4	  529.2	 7619.0	...
6460838	  758.5	  529.1	 7618.0	...
6460839	  758.7	  529.0	 7617.0	...
6460840	  759.1	  528.8	 7616.0	...
6460841	  759.6	  528.6	 7614.0	...
6460842	  760.1	  528.4	 7613.0	...
6460843	  760.3	  528.3	 7611.0	...
6460844	  760.3	  528.2	 7608.0	...
6460845	  760.2	  528.0	 7605.0	...
6460846	  760.1	  527.9	 7604.0	...
6460847	  760.2	  527.9	 7604.0	...
6460848	  760.3	  528.4	 7604.0	...
6460849	  760.4	  528.8	 7605.0	...
6460850	  760.4	  529.1	 7606.0	...
6460851	  760.3	  528.9	 7606.0	...
6460852	  760.2	  528.8	 7606.0	...
6460853	  760.3	  529.0	 7603.0	...
6460854	  760.5	  529.2	 7601.0	...
6460855	  760.4	  529.4	 7598.0	...
6460856	  760.2	  529.3	 7600.0	...
6460857	  760.1	  529.1	 7602.0	...
6460858	  760.3	  528.9	 7604.0	...
6460859	  760.5	  529.0	 7604.0	...
6460860	  760.4	  529.3	 7605.0	...
6460861	  760.3	  529.7	 7606.0	...
6460862	  760.3	  529.9	 7606.0	...
6460863	  760.3	  530.1	 7605.0	...
6460864	  760.3	  530.3	 7603.0	...
6460865	  760.4	  530.4	 7604.0	...
6460866	  760.4	  530.2	 7604.0	...
6460867	  760.4	  530.0	 7605.0	...
6460868	  760.4	  530.0	 7607.0	...
6460869	  760.5	  530.1	 7608.0	...
6460870	  760.5	  530.1	 7607.0	...
6460871	  760.7	  529.7	 7603.0	...
6460872	  761.0	  529.4	 7600.0	...
6460873	  761.3	  529.0	 7599.0	...
6460874	  761.3	  528.9	 7600.0	...
6460875	  761.2	  529.1	 7601.0	...
6460876	  760.7	  529.5	 7602.0	...
6460877	  760.2	  529.9	 7603.0	...
6460878	  759.7	  529.6	 7603.0	...
6460879	  759.6	  529.2	 7603.0	...
6460880	  759.4	  528.8	 7602.0	...
6460881	  759.2	  528.7	 7603.0	...
6460882	  759.3	  528.7	 7604.0	...
6460883	  759.6	  528.8	 7606.0	...
6460884	  760.0	  529.4	 7609.0	...
6460885	  760.2	  529.9	 7611.0	...
6460886	  760.2	  530.5	 7614.0	...
6460887	  760.1	  530.7	 7614.0	...
6460888	  760.0	  531.4	 7614.0	...
6460889	  760.1	  532.0	 7612.0	...
6460890	  760.1	  532.3	 7610.0	...
6460891	  760.0	  532.2	 7608.0	...
6460892	  760.4	  532.0	 7607.0	...
6460893	  760.8	  531.9	 7607.0	...
6460894	  761.2	  531.7	 7608.0	...
6460895	  761.0	  531.7	 7608.0	...
6460896	  760.9	  531.8	 7610.0	...
6460897	  760.8	  531.7	 7610.0	...
6460898	  760.9	  531.5	 7610.0	...
6460899	  760.9	  531.3	 7609.0	...
6460900	  760.9	  531.1	 7606.0	...
6460901	  760.9	  530.9	 7603.0	...
6460902	  761.0	  530.8	 7603.0	...
6460903	  761.1	  530.7	 7606.0	...
6460904	  761.2	  530.6	 7609.0	...
6460905	  761.4	  530.6	 7610.0	...
6460906	  761.6	  530.9	 7608.0	...
6460907	  761.7	  531.1	 7606.0	...
6460908	  761.9	  531.1	 7604.0	...
6460909	  762.1	  531.0	 7604.0	...
6460910	  762.2	  530.5	 7606.0	...
6460911	  762.1	  530.1	 7610.0	...
6460912	  762.2	  529.7	 7614.0	...
6460913	  762.4	  529.3	 7614.0	...
6460914	  762.6	  529.0	 7614.0	...
6460915	  762.5	  528.5	 7614.0	...
6460916	  762.5	  528.3	 7614.0	...
6460917	  762.6	  528.4	 7612.0	...
6460918	  762.8	  528.8	 7612.0	...
6460919	  763.0	  529.3	 7612.0	...
6460920	  763.2	  529.7	 7614.0	...
6460921	  763.3	  530.2	 7614.0	...
6460922	  763.3	  530.6	 7614.0	...
6460923	  763.5	  530.9	 7613.0	...
6460924	  763.6	  531.1	 7612.0	...
6460925	  763.8	  531.1	 7614.0	...
6460926	  763.9	  531.1	 7616.0	...
6460927	  763.5	  531.1	 7619.0	...
6460928	  763.1	  531.0	 7620.0	...
6460929	  763.1	  530.7	 7621.0	...
6460930	  763.5	  530.0	 7623.0	...
6460931	  763.5	  529.5	 7624.0	...
6460932	  763.0	  529.3	 7625.0	...
6460933	  762.6	  529.3	 7625.0	...
6460934	  763.2	  529.2	 7621.0	...
6460935	  763.7	  528.7	 7617.0	...
6460936	  763.8	  528.2	 7614.0	...
6460937	  763.4	  528.3	 7615.0	...
6460938	  763.1	  528.8	 7617.0	...
6460939	  763.1	  529.1	 7618.0	...
6460940	  763.1	  529.0	 7618.0	...
6460941	  763.1	  528.8	 7621.0	...
6460942	  762.8	  528.8	 7624.0	...
6460943	  762.4	  528.8	 7628.0	...
6460944	  761.9	  528.8	 7629.0	...
6460945	  761.9	  528.7	 7630.0	...
6460946	  761.8	  528.8	 7630.0	...
6460947	  761.9	  529.0	 7630.0	...
6460948	  761.9	  529.2	 7628.0	...
6460949	  762.0	  529.0	 7626.0	...
6460950	  762.1	  529.1	 7628.0	...
6460951	  762.2	  529.1	 7632.0	...
6460952	  762.1	  529.5	 7636.0	...
6460953	  761.9	  529.6	 7636.0	...
6460954	  761.8	  529.6	 7636.0	...
6460955	  761.3	  529.4	 7635.0	...
6460956	  760.9	  529.4	 7634.0	...
6460957	  761.0	  529.5	 7633.0	...
6460958	  761.5	  529.1	 7632.0	...
6460959	  761.7	  528.6	 7631.0	...
6460960	  761.2	  528.1	 7632.0	...
6460961	  760.9	  528.1	 7632.0	...
6460962	  760.9	  528.2	 7632.0	...
6460963	  761.0	  528.2	 7631.0	...
6460964	  761.2	  528.3	 7633.0	...
6460965	  761.2	  528.4	 7637.0	...
6460966	  761.1	  528.5	 7642.0	...
6460967	  760.9	  528.6	 7643.0	...
6460968	  760.8	  528.7	 7641.0	...
6460969	  760.8	  528.4	 7639.0	...
6460970	  761.2	  527.9	 7640.0	...
6460971	  761.7	  527.5	 7643.0	...
6460972	  762.0	  527.4	 7646.0	...
6460973	  762.2	  527.5	 7645.0	...
6460974	  762.4	  527.8	 7645.0	...
6460975	  762.1	  528.1	 7643.0	...
6460976	  761.7	  528.3	 7641.0	...
6460977	  761.2	  528.5	 7639.0	...
6460978	  761.2	  528.5	 7640.0	...
6460979	  761.1	  528.5	 7639.0	...
6460980	  761.1	  528.3	 7638.0	...
6460981	  761.1	  527.9	 7638.0	...
6460982	  761.2	  527.6	 7640.0	...
6460983	  761.2	  527.2	 7641.0	...
6460984	  761.2	  527.0	 7642.0	...
6460985	  761.1	  527.1	 7641.0	...
6460986	  760.9	  527.1	 7641.0	...
6460987	  760.9	  527.2	 7642.0	...
6460988	  760.9	  527.2	 7641.0	...
[truncated: 4,321,300 more chars]
