# Supplementary material for: With an eye on uncertainty: Modelling pupillary responses to environmental volatility
Source: PLoS Comput Biol. 2019 Jul 5;15(7):e1007126. doi: 10.1371/journal.pcbi.1007126 (PMC6636765; doi:10.1371/journal.pcbi.1007126)
Supplement: S8 Data — Zip file containing the pupillometry data for participant 8. (ZIP) [file pcbi.1007126.s008.zip › P8/trial10.asc]

** CONVERTED FROM C:\Users\tparr\Documents\PVR\P8_1412\trial10.edf using edfapi 3.1 Win32 Nov 24 2009 on Thu Dec 14 11:55:26 2017
** DATE: Thu Dec 14 11:42:02 2017
** TYPE: EDF_FILE BINARY EVENT SAMPLE TAGGED
** VERSION: EYELINK II 1
** SOURCE: EYELINK CL
** EYELINK II CL v4.48 Nov 25 2009
** CAMERA: EyeLink CL Version 1.4 Sensor=BHA
** SERIAL NUMBER: CL1-AAD42
** CAMERA_CONFIG: AAD42140.SCD
**

MSG	6306827 RECCFG CR 1000 2 0 R
MSG	6306827 ELCLCFG MTABLER
MSG	6306827 GAZE_COORDS 0.00 0.00 1599.00 1199.00
MSG	6306827 THRESHOLDS R 103 233
MSG	6306827 ELCL_PROC CENTROID (3)
MSG	6306827 ELCL_PCR_PARAM 5 3.0
START	6306828 	RIGHT	SAMPLES	EVENTS
PRESCALER	1
VPRESCALER	1
PUPIL	AREA
EVENTS	GAZE	RIGHT	RATE	1000.00	TRACKING	CR	FILTER	2
SAMPLES	GAZE	RIGHT	RATE	1000.00	TRACKING	CR	FILTER	2
MSG	6306828 !MODE RECORD CR 1000 2 0 R
6306828	  786.8	  570.6	 7470.0	...
INPUT	6306828	127
6306829	  786.7	  571.1	 7470.0	...
6306830	  786.5	  570.9	 7469.0	...
6306831	  786.7	  570.6	 7469.0	...
6306832	  787.1	  570.2	 7468.0	...
6306833	  787.5	  570.1	 7467.0	...
6306834	  787.6	  570.0	 7474.0	...
SFIX R   6306835
6306835	  787.8	  570.0	 7482.0	...
6306836	  788.0	  569.9	 7493.0	...
6306837	  788.6	  569.9	 7496.0	...
6306838	  788.9	  569.9	 7491.0	...
6306839	  788.8	  570.0	 7484.0	...
6306840	  788.4	  570.0	 7478.0	...
6306841	  788.0	  570.2	 7480.0	...
6306842	  788.0	  570.3	 7483.0	...
6306843	  788.1	  570.7	 7483.0	...
6306844	  788.4	  570.9	 7484.0	...
6306845	  788.6	  571.3	 7484.0	...
6306846	  788.6	  571.7	 7485.0	...
6306847	  788.4	  572.0	 7485.0	...
6306848	  788.2	  571.9	 7486.0	...
6306849	  788.2	  571.5	 7486.0	...
6306850	  788.1	  571.1	 7489.0	...
6306851	  788.0	  570.4	 7491.0	...
6306852	  788.0	  570.0	 7488.0	...
6306853	  788.1	  569.7	 7483.0	...
6306854	  788.3	  569.9	 7478.0	...
6306855	  788.4	  569.9	 7479.0	...
6306856	  788.4	  569.8	 7480.0	...
6306857	  788.6	  569.7	 7481.0	...
6306858	  788.8	  569.7	 7481.0	...
6306859	  788.8	  569.6	 7481.0	...
6306860	  788.6	  569.3	 7482.0	...
6306861	  788.3	  569.1	 7482.0	...
6306862	  788.3	  569.5	 7482.0	...
6306863	  788.4	  570.3	 7485.0	...
6306864	  788.5	  570.8	 7493.0	...
6306865	  788.4	  570.4	 7501.0	...
6306866	  788.4	  569.9	 7504.0	...
6306867	  788.4	  569.6	 7503.0	...
6306868	  788.5	  569.3	 7502.0	...
6306869	  788.6	  569.1	 7501.0	...
6306870	  788.8	  569.0	 7501.0	...
6306871	  789.1	  569.4	 7502.0	...
6306872	  789.2	  569.7	 7502.0	...
6306873	  789.3	  570.2	 7502.0	...
6306874	  788.7	  570.4	 7502.0	...
6306875	  788.2	  570.6	 7502.0	...
6306876	  787.8	  570.7	 7501.0	...
6306877	  787.8	  570.3	 7502.0	...
6306878	  787.8	  569.8	 7502.0	...
6306879	  787.7	  569.5	 7503.0	...
6306880	  787.5	  569.5	 7504.0	...
6306881	  787.3	  569.6	 7504.0	...
6306882	  787.1	  569.6	 7505.0	...
6306883	  787.0	  569.6	 7506.0	...
6306884	  786.9	  569.5	 7506.0	...
6306885	  786.7	  569.3	 7507.0	...
6306886	  786.5	  569.1	 7507.0	...
6306887	  786.3	  568.9	 7507.0	...
6306888	  786.0	  569.0	 7506.0	...
6306889	  785.9	  569.2	 7506.0	...
6306890	  785.8	  569.8	 7506.0	...
6306891	  785.9	  570.2	 7509.0	...
6306892	  785.9	  570.3	 7514.0	...
6306893	  785.9	  570.1	 7518.0	...
6306894	  785.9	  569.8	 7518.0	...
6306895	  786.0	  569.8	 7517.0	...
6306896	  786.2	  569.9	 7517.0	...
6306897	  786.5	  569.9	 7517.0	...
6306898	  786.7	  569.9	 7516.0	...
6306899	  786.9	  569.8	 7515.0	...
6306900	  786.9	  569.8	 7516.0	...
6306901	  787.0	  569.8	 7517.0	...
6306902	  787.1	  569.8	 7519.0	...
6306903	  787.3	  570.2	 7520.0	...
6306904	  787.9	  570.7	 7521.0	...
6306905	  788.3	  571.1	 7521.0	...
6306906	  788.4	  571.2	 7521.0	...
6306907	  788.0	  571.2	 7521.0	...
6306908	  787.8	  571.0	 7521.0	...
6306909	  787.9	  570.7	 7522.0	...
6306910	  788.0	  570.5	 7523.0	...
6306911	  787.9	  570.2	 7523.0	...
6306912	  787.8	  569.9	 7523.0	...
6306913	  787.7	  569.3	 7523.0	...
6306914	  787.8	  568.9	 7523.0	...
6306915	  788.0	  569.0	 7525.0	...
6306916	  788.4	  569.5	 7527.0	...
6306917	  788.6	  569.4	 7529.0	...
6306918	  788.7	  568.8	 7531.0	...
6306919	  788.8	  568.2	 7533.0	...
6306920	  788.7	  568.2	 7535.0	...
6306921	  788.7	  568.2	 7534.0	...
6306922	  788.7	  568.3	 7534.0	...
6306923	  788.8	  568.6	 7534.0	...
6306924	  789.0	  569.4	 7532.0	...
6306925	  789.1	  570.2	 7531.0	...
6306926	  789.1	  570.8	 7530.0	...
6306927	  789.0	  570.8	 7530.0	...
6306928	  789.3	  570.8	 7531.0	...
6306929	  789.7	  570.2	 7531.0	...
6306930	  790.1	  569.7	 7532.0	...
6306931	  790.1	  569.6	 7534.0	...
6306932	  790.2	  569.9	 7537.0	...
6306933	  790.2	  570.4	 7540.0	...
6306934	  790.2	  570.6	 7539.0	...
6306935	  790.0	  570.6	 7538.0	...
6306936	  789.9	  570.5	 7536.0	...
6306937	  789.9	  570.5	 7536.0	...
6306938	  789.6	  570.9	 7536.0	...
6306939	  789.3	  571.2	 7539.0	...
6306940	  789.4	  571.6	 7541.0	...
6306941	  789.7	  571.4	 7544.0	...
6306942	  789.8	  571.3	 7544.0	...
6306943	  789.8	  571.6	 7544.0	...
6306944	  789.9	  572.2	 7539.0	...
6306945	  789.8	  572.9	 7533.0	...
6306946	  789.6	  573.1	 7528.0	...
6306947	  789.3	  573.2	 7531.0	...
6306948	  789.3	  573.1	 7536.0	...
6306949	  789.0	  572.9	 7541.0	...
6306950	  788.6	  572.2	 7544.0	...
6306951	  788.4	  571.6	 7546.0	...
6306952	  788.3	  571.6	 7548.0	...
6306953	  788.4	  572.3	 7546.0	...
6306954	  788.5	  572.8	 7544.0	...
6306955	  788.5	  572.7	 7543.0	...
6306956	  788.6	  572.8	 7545.0	...
6306957	  788.5	  573.5	 7546.0	...
6306958	  788.3	  574.2	 7547.0	...
6306959	  788.1	  574.8	 7549.0	...
6306960	  788.3	  575.0	 7550.0	...
6306961	  788.4	  575.2	 7549.0	...
6306962	  788.5	  575.2	 7546.0	...
6306963	  788.4	  574.8	 7543.0	...
6306964	  788.6	  574.5	 7542.0	...
6306965	  788.9	  574.1	 7542.0	...
6306966	  789.1	  574.1	 7541.0	...
6306967	  789.1	  574.2	 7539.0	...
6306968	  789.0	  574.4	 7538.0	...
6306969	  788.9	  574.6	 7535.0	...
6306970	  788.9	  574.8	 7533.0	...
6306971	  788.8	  575.0	 7530.0	...
6306972	  788.8	  575.1	 7530.0	...
6306973	  788.7	  575.2	 7531.0	...
6306974	  788.6	  575.2	 7532.0	...
6306975	  788.6	  575.2	 7533.0	...
6306976	  788.6	  575.2	 7537.0	...
6306977	  788.6	  575.1	 7540.0	...
6306978	  788.7	  575.1	 7543.0	...
6306979	  788.8	  575.0	 7542.0	...
6306980	  788.8	  575.0	 7542.0	...
6306981	  788.3	  575.0	 7542.0	...
6306982	  787.9	  575.6	 7540.0	...
6306983	  788.0	  576.2	 7537.0	...
6306984	  788.6	  576.8	 7535.0	...
6306985	  789.2	  576.9	 7535.0	...
6306986	  789.3	  577.0	 7536.0	...
6306987	  789.4	  576.8	 7542.0	...
6306988	  789.3	  576.5	 7547.0	...
6306989	  789.2	  576.2	 7550.0	...
6306990	  788.9	  575.9	 7549.0	...
6306991	  788.6	  575.8	 7547.0	...
6306992	  788.4	  575.8	 7547.0	...
6306993	  788.3	  575.8	 7547.0	...
6306994	  788.7	  576.0	 7546.0	...
6306995	  789.1	  576.2	 7545.0	...
6306996	  789.5	  576.5	 7544.0	...
6306997	  789.4	  576.7	 7542.0	...
6306998	  789.5	  577.2	 7541.0	...
6306999	  789.5	  577.6	 7540.0	...
6307000	  789.7	  578.0	 7539.0	...
6307001	  789.7	  578.2	 7538.0	...
6307002	  789.7	  578.3	 7536.0	...
6307003	  789.9	  577.8	 7533.0	...
6307004	  790.2	  577.2	 7528.0	...
6307005	  790.3	  576.6	 7526.0	...
6307006	  790.2	  576.7	 7525.0	...
6307007	  790.1	  576.8	 7526.0	...
6307008	  790.0	  576.8	 7531.0	...
6307009	  789.9	  576.6	 7535.0	...
6307010	  789.9	  576.4	 7539.0	...
6307011	  790.0	  576.4	 7539.0	...
6307012	  790.2	  576.6	 7539.0	...
6307013	  790.2	  576.8	 7537.0	...
6307014	  790.2	  576.8	 7535.0	...
6307015	  790.2	  576.7	 7533.0	...
6307016	  790.3	  576.6	 7533.0	...
6307017	  790.6	  576.4	 7534.0	...
6307018	  790.9	  576.3	 7536.0	...
6307019	  791.4	  576.1	 7537.0	...
6307020	  791.6	  575.9	 7538.0	...
6307021	  791.4	  575.7	 7542.0	...
6307022	  791.1	  575.6	 7545.0	...
6307023	  790.8	  575.7	 7544.0	...
6307024	  790.9	  576.0	 7541.0	...
6307025	  791.2	  576.4	 7541.0	...
6307026	  791.6	  576.7	 7544.0	...
6307027	  791.9	  577.0	 7548.0	...
6307028	  791.9	  576.8	 7548.0	...
6307029	  791.8	  576.6	 7550.0	...
6307030	  791.8	  576.3	 7551.0	...
6307031	  791.8	  576.3	 7551.0	...
6307032	  791.9	  576.2	 7549.0	...
6307033	  792.0	  576.2	 7542.0	...
6307034	  791.9	  575.7	 7536.0	...
6307035	  792.0	  575.2	 7533.0	...
6307036	  792.1	  575.0	 7535.0	...
6307037	  792.3	  575.4	 7536.0	...
6307038	  792.2	  575.8	 7534.0	...
6307039	  791.9	  576.0	 7533.0	...
6307040	  791.7	  576.1	 7534.0	...
6307041	  791.9	  576.0	 7536.0	...
6307042	  792.3	  575.9	 7538.0	...
6307043	  792.7	  575.7	 7540.0	...
6307044	  792.7	  575.5	 7539.0	...
6307045	  792.7	  575.4	 7540.0	...
6307046	  792.5	  575.5	 7542.0	...
6307047	  792.3	  575.7	 7540.0	...
6307048	  792.0	  575.3	 7535.0	...
6307049	  791.8	  574.8	 7529.0	...
6307050	  791.8	  574.6	 7528.0	...
6307051	  791.9	  574.8	 7530.0	...
6307052	  791.4	  574.7	 7536.0	...
6307053	  790.7	  574.6	 7541.0	...
6307054	  790.0	  574.7	 7544.0	...
6307055	  789.9	  575.0	 7545.0	...
6307056	  789.9	  575.2	 7547.0	...
6307057	  789.8	  575.2	 7548.0	...
6307058	  789.6	  575.0	 7547.0	...
6307059	  789.4	  574.8	 7545.0	...
6307060	  789.2	  574.7	 7543.0	...
6307061	  789.5	  574.9	 7543.0	...
6307062	  789.7	  575.0	 7542.0	...
6307063	  789.8	  575.0	 7543.0	...
6307064	  789.5	  575.2	 7543.0	...
6307065	  789.2	  575.5	 7544.0	...
6307066	  789.0	  575.8	 7544.0	...
6307067	  789.0	  575.9	 7546.0	...
6307068	  789.0	  576.0	 7548.0	...
6307069	  789.0	  575.8	 7549.0	...
6307070	  789.0	  575.5	 7548.0	...
6307071	  789.1	  575.2	 7550.0	...
6307072	  789.2	  575.2	 7550.0	...
6307073	  789.4	  575.2	 7551.0	...
6307074	  789.6	  575.0	 7551.0	...
6307075	  789.6	  574.8	 7552.0	...
6307076	  789.5	  574.8	 7553.0	...
6307077	  789.3	  575.0	 7555.0	...
6307078	  789.1	  575.2	 7552.0	...
6307079	  788.8	  575.2	 7550.0	...
6307080	  788.6	  574.6	 7548.0	...
6307081	  788.5	  574.0	 7548.0	...
6307082	  788.5	  573.6	 7546.0	...
6307083	  788.5	  574.0	 7543.0	...
6307084	  788.5	  574.5	 7539.0	...
6307085	  788.6	  575.0	 7537.0	...
6307086	  788.6	  575.4	 7535.0	...
6307087	  789.0	  575.6	 7536.0	...
6307088	  789.4	  575.7	 7537.0	...
6307089	  789.8	  575.8	 7538.0	...
6307090	  789.8	  575.9	 7540.0	...
6307091	  789.8	  575.2	 7541.0	...
6307092	  789.6	  574.4	 7542.0	...
6307093	  789.4	  573.7	 7545.0	...
6307094	  789.3	  573.8	 7549.0	...
6307095	  789.2	  573.9	 7553.0	...
6307096	  789.1	  574.0	 7553.0	...
6307097	  788.9	  574.2	 7552.0	...
6307098	  788.8	  574.2	 7551.0	...
6307099	  788.8	  574.1	 7551.0	...
6307100	  788.9	  574.0	 7551.0	...
6307101	  788.9	  573.6	 7552.0	...
6307102	  788.6	  573.1	 7555.0	...
6307103	  788.4	  573.2	 7558.0	...
6307104	  788.4	  573.6	 7561.0	...
6307105	  788.6	  573.8	 7560.0	...
6307106	  788.8	  573.6	 7559.0	...
6307107	  788.7	  573.4	 7557.0	...
6307108	  788.6	  573.9	 7556.0	...
6307109	  788.5	  574.4	 7556.0	...
6307110	  788.6	  574.8	 7558.0	...
6307111	  788.9	  574.8	 7561.0	...
6307112	  789.2	  574.9	 7563.0	...
6307113	  789.6	  574.6	 7564.0	...
6307114	  789.8	  574.4	 7563.0	...
6307115	  790.0	  574.1	 7563.0	...
6307116	  789.7	  573.8	 7564.0	...
6307117	  789.4	  573.5	 7565.0	...
6307118	  789.1	  573.7	 7563.0	...
6307119	  789.1	  574.3	 7561.0	...
6307120	  789.0	  574.3	 7560.0	...
6307121	  789.1	  573.8	 7561.0	...
6307122	  789.4	  573.2	 7566.0	...
6307123	  790.0	  573.1	 7570.0	...
6307124	  790.3	  573.0	 7571.0	...
6307125	  790.5	  572.9	 7568.0	...
6307126	  790.3	  572.8	 7564.0	...
6307127	  790.0	  572.7	 7563.0	...
6307128	  789.9	  572.7	 7561.0	...
6307129	  789.8	  573.1	 7560.0	...
6307130	  789.5	  573.8	 7558.0	...
6307131	  789.2	  574.6	 7558.0	...
6307132	  789.1	  574.9	 7558.0	...
6307133	  789.4	  575.0	 7557.0	...
6307134	  789.9	  575.0	 7557.0	...
6307135	  790.2	  575.0	 7558.0	...
6307136	  790.2	  575.0	 7563.0	...
6307137	  789.8	  575.2	 7567.0	...
6307138	  789.3	  575.2	 7574.0	...
6307139	  789.2	  575.6	 7577.0	...
6307140	  789.1	  575.9	 7580.0	...
6307141	  789.0	  575.7	 7580.0	...
6307142	  789.0	  575.2	 7579.0	...
6307143	  789.6	  574.7	 7578.0	...
6307144	  790.1	  574.7	 7578.0	...
6307145	  790.4	  574.7	 7577.0	...
6307146	  790.0	  574.7	 7577.0	...
6307147	  789.5	  574.6	 7575.0	...
6307148	  789.3	  574.5	 7573.0	...
6307149	  789.2	  574.8	 7570.0	...
6307150	  789.1	  575.2	 7569.0	...
6307151	  789.0	  575.6	 7568.0	...
6307152	  789.1	  575.5	 7569.0	...
6307153	  789.4	  575.3	 7567.0	...
6307154	  789.4	  575.2	 7564.0	...
6307155	  789.1	  575.1	 7560.0	...
6307156	  788.8	  574.7	 7559.0	...
6307157	  788.7	  574.2	 7559.0	...
6307158	  789.1	  573.9	 7559.0	...
6307159	  789.5	  573.7	 7563.0	...
6307160	  789.5	  573.7	 7569.0	...
6307161	  789.1	  573.4	 7574.0	...
6307162	  788.7	  573.1	 7574.0	...
6307163	  788.7	  572.9	 7575.0	...
6307164	  788.7	  573.0	 7575.0	...
6307165	  788.6	  573.4	 7575.0	...
6307166	  788.4	  573.5	 7572.0	...
6307167	  788.2	  573.7	 7568.0	...
6307168	  788.1	  573.7	 7565.0	...
6307169	  788.1	  573.7	 7564.0	...
6307170	  788.0	  574.0	 7564.0	...
6307171	  787.9	  574.3	 7564.0	...
6307172	  788.4	  574.5	 7564.0	...
6307173	  788.9	  574.4	 7567.0	...
6307174	  789.2	  574.3	 7569.0	...
6307175	  789.0	  574.3	 7569.0	...
6307176	  788.8	  574.5	 7566.0	...
6307177	  788.7	  574.6	 7564.0	...
6307178	  788.6	  574.6	 7566.0	...
6307179	  788.3	  575.3	 7568.0	...
6307180	  788.2	  576.0	 7570.0	...
6307181	  788.1	  576.6	 7569.0	...
6307182	  788.2	  576.5	 7568.0	...
6307183	  788.4	  576.5	 7568.0	...
6307184	  788.5	  576.6	 7567.0	...
6307185	  788.6	  576.7	 7566.0	...
6307186	  788.6	  577.5	 7567.0	...
6307187	  788.7	  578.3	 7569.0	...
6307188	  788.5	  578.6	 7571.0	...
6307189	  788.2	  578.1	 7572.0	...
6307190	  787.8	  577.6	 7572.0	...
6307191	  787.8	  577.6	 7571.0	...
6307192	  787.9	  577.6	 7571.0	...
6307193	  788.1	  577.6	 7572.0	...
6307194	  788.5	  577.6	 7574.0	...
6307195	  788.8	  577.8	 7576.0	...
6307196	  789.0	  577.9	 7576.0	...
6307197	  789.0	  577.8	 7576.0	...
6307198	  789.2	  577.4	 7576.0	...
6307199	  789.4	  577.1	 7576.0	...
6307200	  789.6	  577.1	 7575.0	...
6307201	  789.7	  577.1	 7577.0	...
6307202	  789.7	  576.8	 7578.0	...
6307203	  789.7	  576.6	 7580.0	...
6307204	  789.7	  576.0	 7579.0	...
6307205	  789.7	  575.6	 7578.0	...
6307206	  789.6	  575.3	 7576.0	...
6307207	  789.6	  575.3	 7578.0	...
6307208	  789.6	  574.6	 7580.0	...
6307209	  789.4	  573.9	 7582.0	...
6307210	  789.2	  573.2	 7581.0	...
6307211	  789.5	  573.2	 7580.0	...
6307212	  790.0	  573.3	 7580.0	...
6307213	  790.5	  573.4	 7577.0	...
6307214	  790.5	  573.5	 7572.0	...
6307215	  790.5	  573.5	 7569.0	...
6307216	  790.6	  573.5	 7571.0	...
6307217	  790.6	  573.3	 7573.0	...
6307218	  790.6	  573.1	 7574.0	...
6307219	  790.6	  573.4	 7572.0	...
6307220	  790.6	  573.9	 7569.0	...
6307221	  790.7	  574.7	 7564.0	...
6307222	  790.7	  575.1	 7562.0	...
6307223	  790.6	  574.9	 7559.0	...
6307224	  790.4	  574.5	 7558.0	...
6307225	  789.8	  573.6	 7562.0	...
6307226	  789.3	  573.2	 7564.0	...
6307227	  788.9	  572.6	 7565.0	...
6307228	  788.9	  572.3	 7562.0	...
6307229	  789.0	  572.5	 7563.0	...
6307230	  789.0	  572.9	 7566.0	...
6307231	  789.1	  573.3	 7568.0	...
6307232	  789.0	  573.1	 7568.0	...
6307233	  788.9	  573.0	 7568.0	...
6307234	  788.7	  573.0	 7568.0	...
6307235	  788.8	  573.2	 7567.0	...
6307236	  789.1	  573.3	 7567.0	...
6307237	  788.7	  573.7	 7566.0	...
6307238	  788.1	  574.1	 7567.0	...
6307239	  787.4	  574.1	 7565.0	...
6307240	  787.1	  573.7	 7564.0	...
6307241	  786.8	  573.2	 7566.0	...
6307242	  786.5	  572.3	 7569.0	...
6307243	  786.5	  571.6	 7571.0	...
6307244	  786.7	  571.2	 7570.0	...
6307245	  786.9	  571.6	 7568.0	...
6307246	  786.8	  571.9	 7567.0	...
6307247	  786.7	  571.9	 7565.0	...
6307248	  786.7	  571.9	 7565.0	...
6307249	  786.6	  571.9	 7565.0	...
6307250	  786.6	  572.0	 7566.0	...
6307251	  786.5	  571.9	 7567.0	...
6307252	  786.6	  571.7	 7568.0	...
6307253	  786.9	  571.4	 7566.0	...
6307254	  787.2	  571.4	 7564.0	...
6307255	  787.2	  571.4	 7567.0	...
6307256	  787.0	  571.6	 7571.0	...
6307257	  787.1	  571.6	 7575.0	...
6307258	  787.3	  571.6	 7575.0	...
6307259	  787.4	  571.3	 7575.0	...
6307260	  787.6	  571.0	 7578.0	...
6307261	  787.5	  570.7	 7581.0	...
6307262	  787.4	  570.7	 7579.0	...
6307263	  787.3	  570.6	 7575.0	...
6307264	  787.3	  570.5	 7572.0	...
6307265	  787.4	  571.0	 7573.0	...
6307266	  787.2	  571.7	 7573.0	...
6307267	  787.0	  572.3	 7572.0	...
6307268	  786.6	  572.3	 7571.0	...
6307269	  786.4	  572.4	 7570.0	...
6307270	  786.5	  572.0	 7570.0	...
6307271	  786.7	  571.5	 7570.0	...
6307272	  787.0	  571.2	 7570.0	...
6307273	  787.0	  571.3	 7570.0	...
6307274	  787.0	  571.4	 7570.0	...
6307275	  786.8	  571.5	 7570.0	...
6307276	  786.6	  571.2	 7569.0	...
6307277	  786.9	  570.9	 7568.0	...
6307278	  787.5	  571.1	 7566.0	...
6307279	  788.2	  571.6	 7567.0	...
6307280	  788.2	  572.2	 7568.0	...
6307281	  787.7	  572.4	 7571.0	...
6307282	  787.2	  572.4	 7572.0	...
6307283	  786.8	  572.5	 7572.0	...
6307284	  786.9	  572.5	 7573.0	...
6307285	  786.9	  572.8	 7574.0	...
6307286	  786.9	  573.2	 7573.0	...
6307287	  786.9	  573.5	 7568.0	...
6307288	  786.8	  573.5	 7562.0	...
EFIX R   6306835	6307288	454	  788.9	  573.5	   7545
SSACC R  6307289
6307289	  785.9	  573.6	 7561.0	...
6307290	  784.8	  574.2	 7561.0	...
6307291	  783.3	  575.9	 7563.0	...
6307292	  780.7	  577.7	 7565.0	...
6307293	  777.2	  579.4	 7567.0	...
6307294	  772.8	  580.3	 7567.0	...
6307295	  769.0	  581.1	 7567.0	...
6307296	  764.5	  581.7	 7567.0	...
6307297	  760.0	  582.2	 7567.0	...
6307298	  755.5	  583.0	 7567.0	...
6307299	  752.1	  583.8	 7567.0	...
6307300	  749.6	  584.4	 7567.0	...
6307301	  747.8	  584.5	 7567.0	...
6307302	  746.9	  584.4	 7567.0	...
6307303	  745.9	  583.5	 7574.0	...
6307304	  745.8	  582.1	 7582.0	...
ESACC R  6307289	6307304	16	  785.9	  573.6	  745.8	  582.1	   0.87	     83
SFIX R   6307305
6307305	  745.7	  580.7	 7587.0	...
6307306	  746.3	  579.8	 7585.0	...
6307307	  747.6	  578.8	 7582.0	...
6307308	  749.3	  578.2	 7582.0	...
6307309	  751.0	  577.7	 7581.0	...
6307310	  752.5	  577.7	 7580.0	...
6307311	  754.5	  577.5	 7579.0	...
6307312	  755.7	  577.8	 7580.0	...
6307313	  756.7	  578.0	 7581.0	...
6307314	  756.8	  578.3	 7582.0	...
6307315	  756.7	  578.2	 7583.0	...
6307316	  756.6	  578.0	 7582.0	...
6307317	  756.4	  577.6	 7581.0	...
6307318	  756.3	  577.0	 7580.0	...
6307319	  756.1	  576.3	 7579.0	...
6307320	  755.8	  576.0	 7578.0	...
6307321	  755.7	  576.1	 7578.0	...
6307322	  755.5	  576.3	 7579.0	...
6307323	  755.2	  575.8	 7579.0	...
6307324	  755.1	  575.3	 7579.0	...
6307325	  755.1	  574.8	 7580.0	...
6307326	  755.1	  574.7	 7582.0	...
6307327	  755.0	  574.7	 7585.0	...
6307328	  754.9	  575.2	 7585.0	...
6307329	  755.0	  575.9	 7582.0	...
6307330	  755.0	  576.5	 7580.0	...
6307331	  755.0	  576.7	 7577.0	...
6307332	  755.0	  577.2	 7579.0	...
6307333	  755.0	  577.7	 7583.0	...
6307334	  754.8	  578.0	 7587.0	...
6307335	  754.6	  577.9	 7582.0	...
6307336	  754.5	  577.9	 7575.0	...
6307337	  754.4	  577.8	 7572.0	...
6307338	  754.3	  577.9	 7575.0	...
6307339	  754.8	  577.9	 7579.0	...
6307340	  755.4	  577.7	 7580.0	...
6307341	  755.9	  577.5	 7580.0	...
6307342	  755.6	  577.3	 7580.0	...
6307343	  755.1	  577.4	 7580.0	...
6307344	  754.8	  577.6	 7580.0	...
6307345	  754.5	  577.7	 7577.0	...
6307346	  754.3	  578.3	 7575.0	...
6307347	  754.2	  578.8	 7569.0	...
6307348	  754.2	  578.8	 7567.0	...
6307349	  754.1	  578.3	 7564.0	...
6307350	  754.2	  578.2	 7564.0	...
6307351	  754.3	  578.7	 7564.0	...
6307352	  754.4	  578.6	 7565.0	...
6307353	  754.3	  578.2	 7566.0	...
6307354	  754.2	  578.3	 7568.0	...
6307355	  754.2	  578.9	 7568.0	...
6307356	  754.3	  579.4	 7567.0	...
6307357	  754.3	  579.4	 7567.0	...
6307358	  754.3	  579.3	 7567.0	...
6307359	  754.1	  579.3	 7568.0	...
6307360	  753.9	  579.2	 7570.0	...
6307361	  753.7	  579.0	 7571.0	...
6307362	  753.7	  579.2	 7571.0	...
6307363	  754.4	  579.5	 7571.0	...
6307364	  755.1	  579.9	 7571.0	...
6307365	  755.5	  579.9	 7567.0	...
6307366	  755.3	  580.0	 7563.0	...
6307367	  755.0	  579.7	 7561.0	...
6307368	  754.8	  579.2	 7563.0	...
6307369	  754.7	  579.1	 7566.0	...
6307370	  754.7	  579.3	 7567.0	...
6307371	  754.7	  579.3	 7572.0	...
6307372	  754.7	  579.1	 7576.0	...
6307373	  754.7	  579.4	 7579.0	...
6307374	  754.8	  579.9	 7578.0	...
6307375	  754.9	  580.3	 7576.0	...
6307376	  754.9	  580.0	 7574.0	...
6307377	  754.8	  579.9	 7572.0	...
6307378	  754.8	  579.9	 7574.0	...
6307379	  754.8	  580.1	 7577.0	...
6307380	  754.8	  580.3	 7579.0	...
6307381	  754.7	  580.5	 7579.0	...
6307382	  754.7	  580.7	 7578.0	...
6307383	  754.6	  580.8	 7578.0	...
6307384	  754.3	  580.9	 7574.0	...
6307385	  753.9	  581.0	 7570.0	...
6307386	  753.4	  581.0	 7570.0	...
6307387	  753.4	  581.0	 7574.0	...
6307388	  753.5	  580.9	 7578.0	...
6307389	  753.5	  580.1	 7577.0	...
6307390	  753.4	  579.3	 7576.0	...
6307391	  753.3	  578.6	 7576.0	...
6307392	  753.3	  579.0	 7576.0	...
6307393	  753.3	  579.3	 7576.0	...
6307394	  753.3	  579.5	 7574.0	...
6307395	  753.3	  579.4	 7573.0	...
6307396	  753.2	  579.2	 7576.0	...
6307397	  753.1	  578.5	 7579.0	...
6307398	  753.0	  577.8	 7582.0	...
6307399	  753.0	  577.4	 7579.0	...
6307400	  753.0	  577.5	 7577.0	...
6307401	  752.9	  577.6	 7575.0	...
6307402	  752.8	  577.7	 7575.0	...
6307403	  752.9	  577.9	 7577.0	...
6307404	  753.1	  578.3	 7579.0	...
6307405	  753.3	  578.8	 7578.0	...
6307406	  753.2	  579.1	 7575.0	...
6307407	  752.5	  579.0	 7571.0	...
6307408	  751.9	  578.9	 7569.0	...
6307409	  751.1	  578.4	 7568.0	...
6307410	  750.8	  577.8	 7568.0	...
6307411	  750.4	  577.3	 7569.0	...
6307412	  750.3	  577.2	 7570.0	...
6307413	  750.5	  577.4	 7570.0	...
6307414	  751.0	  577.5	 7569.0	...
6307415	  751.4	  577.8	 7568.0	...
6307416	  751.9	  578.2	 7571.0	...
6307417	  752.0	  578.6	 7576.0	...
6307418	  752.1	  578.8	 7581.0	...
6307419	  752.1	  578.9	 7581.0	...
6307420	  752.1	  579.1	 7576.0	...
6307421	  751.9	  578.8	 7567.0	...
6307422	  751.8	  578.6	 7560.0	...
6307423	  751.7	  578.4	 7562.0	...
6307424	  751.5	  578.7	 7568.0	...
6307425	  751.2	  578.8	 7573.0	...
6307426	  750.9	  578.9	 7572.0	...
6307427	  750.9	  578.8	 7570.0	...
6307428	  750.9	  578.6	 7569.0	...
6307429	  750.9	  578.6	 7569.0	...
6307430	  750.8	  578.6	 7568.0	...
6307431	  750.6	  578.7	 7567.0	...
6307432	  750.2	  578.7	 7565.0	...
6307433	  750.0	  578.6	 7562.0	...
6307434	  750.1	  578.6	 7561.0	...
6307435	  750.4	  578.6	 7562.0	...
6307436	  750.6	  578.3	 7564.0	...
6307437	  750.7	  578.1	 7566.0	...
6307438	  750.6	  578.0	 7564.0	...
6307439	  750.6	  578.2	 7561.0	...
6307440	  750.7	  578.2	 7561.0	...
6307441	  751.1	  578.2	 7564.0	...
6307442	  751.6	  578.4	 7566.0	...
6307443	  752.2	  578.8	 7565.0	...
6307444	  752.3	  579.3	 7563.0	...
6307445	  752.6	  579.6	 7563.0	...
6307446	  752.9	  579.5	 7564.0	...
6307447	  753.1	  579.0	 7566.0	...
6307448	  753.0	  578.4	 7566.0	...
6307449	  752.9	  577.7	 7566.0	...
6307450	  752.6	  577.4	 7567.0	...
6307451	  752.4	  577.2	 7569.0	...
6307452	  752.3	  577.7	 7570.0	...
6307453	  752.4	  578.2	 7569.0	...
6307454	  752.6	  579.1	 7569.0	...
6307455	  752.8	  579.5	 7568.0	...
6307456	  752.9	  579.8	 7568.0	...
6307457	  752.8	  579.5	 7567.0	...
6307458	  752.7	  579.3	 7566.0	...
6307459	  752.6	  579.3	 7566.0	...
6307460	  752.6	  579.3	 7566.0	...
6307461	  752.4	  579.1	 7565.0	...
6307462	  752.3	  578.7	 7565.0	...
6307463	  752.3	  578.5	 7564.0	...
6307464	  752.4	  578.4	 7564.0	...
6307465	  752.2	  578.4	 7565.0	...
6307466	  752.0	  578.2	 7568.0	...
6307467	  751.8	  577.9	 7570.0	...
6307468	  751.7	  577.7	 7570.0	...
6307469	  751.7	  577.9	 7570.0	...
6307470	  751.7	  578.0	 7570.0	...
6307471	  751.9	  577.6	 7571.0	...
6307472	  752.0	  577.2	 7572.0	...
6307473	  752.0	  576.5	 7572.0	...
6307474	  752.0	  576.3	 7571.0	...
6307475	  751.4	  576.1	 7571.0	...
6307476	  750.8	  576.1	 7569.0	...
6307477	  750.2	  576.0	 7568.0	...
6307478	  750.1	  575.6	 7566.0	...
6307479	  750.1	  574.7	 7565.0	...
6307480	  750.3	  574.0	 7566.0	...
6307481	  750.6	  574.0	 7568.0	...
6307482	  751.0	  574.6	 7569.0	...
6307483	  750.9	  574.8	 7570.0	...
6307484	  750.8	  574.5	 7571.0	...
6307485	  750.8	  574.6	 7571.0	...
6307486	  751.0	  575.0	 7570.0	...
6307487	  751.1	  575.4	 7568.0	...
6307488	  751.1	  575.2	 7567.0	...
6307489	  751.1	  575.0	 7569.0	...
6307490	  750.7	  574.8	 7573.0	...
6307491	  750.3	  574.8	 7576.0	...
6307492	  749.9	  574.8	 7578.0	...
6307493	  749.9	  574.9	 7577.0	...
6307494	  750.0	  575.0	 7575.0	...
6307495	  750.0	  575.0	 7573.0	...
6307496	  749.9	  574.9	 7572.0	...
6307497	  749.6	  574.8	 7571.0	...
6307498	  749.2	  574.8	 7571.0	...
6307499	  748.9	  574.6	 7571.0	...
6307500	  749.4	  574.3	 7571.0	...
6307501	  749.9	  574.0	 7572.0	...
6307502	  750.4	  573.9	 7571.0	...
6307503	  750.3	  574.0	 7569.0	...
6307504	  750.2	  574.2	 7569.0	...
6307505	  750.0	  574.4	 7572.0	...
6307506	  749.9	  574.3	 7574.0	...
6307507	  749.7	  574.3	 7575.0	...
6307508	  749.7	  574.6	 7573.0	...
6307509	  749.8	  574.8	 7570.0	...
6307510	  750.0	  575.0	 7567.0	...
6307511	  750.5	  575.2	 7564.0	...
6307512	  750.9	  575.7	 7563.0	...
6307513	  751.2	  576.0	 7565.0	...
6307514	  751.2	  575.9	 7568.0	...
6307515	  751.1	  575.8	 7571.0	...
6307516	  750.8	  575.8	 7570.0	...
6307517	  750.7	  575.8	 7573.0	...
6307518	  750.6	  575.8	 7575.0	...
6307519	  750.7	  575.8	 7578.0	...
6307520	  750.8	  576.2	 7578.0	...
6307521	  750.8	  576.7	 7578.0	...
6307522	  750.9	  576.9	 7578.0	...
6307523	  750.8	  576.7	 7578.0	...
6307524	  750.8	  576.5	 7579.0	...
6307525	  750.8	  576.4	 7579.0	...
6307526	  750.7	  576.2	 7580.0	...
6307527	  750.6	  576.1	 7581.0	...
6307528	  750.6	  576.0	 7582.0	...
6307529	  750.7	  575.9	 7583.0	...
6307530	  750.7	  575.9	 7585.0	...
6307531	  750.7	  575.8	 7588.0	...
6307532	  750.8	  575.7	 7589.0	...
6307533	  751.1	  575.6	 7591.0	...
6307534	  751.2	  575.7	 7592.0	...
6307535	  751.3	  576.3	 7591.0	...
6307536	  751.3	  577.0	 7587.0	...
6307537	  751.4	  577.7	 7584.0	...
6307538	  751.5	  577.6	 7582.0	...
6307539	  751.5	  577.2	 7581.0	...
6307540	  751.5	  576.8	 7581.0	...
6307541	  751.5	  577.2	 7581.0	...
6307542	  751.5	  577.8	 7586.0	...
6307543	  751.4	  578.5	 7590.0	...
6307544	  751.2	  578.3	 7593.0	...
6307545	  751.1	  578.1	 7589.0	...
6307546	  751.1	  578.1	 7586.0	...
6307547	  751.0	  578.1	 7585.0	...
6307548	  750.9	  578.2	 7586.0	...
6307549	  750.7	  578.0	 7588.0	...
6307550	  750.2	  577.9	 7589.0	...
6307551	  749.7	  577.7	 7591.0	...
6307552	  749.8	  577.7	 7591.0	...
6307553	  750.2	  577.8	 7591.0	...
6307554	  750.7	  577.9	 7591.0	...
6307555	  750.7	  578.3	 7592.0	...
6307556	  750.8	  578.6	 7593.0	...
6307557	  750.4	  578.8	 7592.0	...
6307558	  750.0	  579.0	 7590.0	...
6307559	  749.7	  579.2	 7586.0	...
6307560	  749.8	  579.4	 7583.0	...
6307561	  749.8	  579.3	 7580.0	...
6307562	  749.8	  579.3	 7579.0	...
6307563	  749.8	  579.3	 7579.0	...
6307564	  750.1	  579.1	 7579.0	...
EFIX R   6307305	6307564	260	  752.3	  577.7	   7574
SSACC R  6307565
6307565	  751.1	  578.2	 7581.0	...
6307566	  752.2	  576.9	 7583.0	...
6307567	  754.6	  575.6	 7585.0	...
6307568	  757.7	  574.7	 7584.0	...
6307569	  761.6	  573.3	 7583.0	...
6307570	  765.9	  571.9	 7581.0	...
6307571	  769.9	  570.4	 7579.0	...
6307572	  774.1	  569.6	 7577.0	...
6307573	  776.5	  569.1	 7575.0	...
6307574	  779.1	  568.9	 7573.0	...
6307575	  780.8	  568.8	 7572.0	...
6307576	  782.7	  568.6	 7572.0	...
6307577	  783.5	  568.5	 7568.0	...
6307578	  783.7	  568.2	 7563.0	...
6307579	  782.5	  567.1	 7559.0	...
6307580	  780.8	  566.1	 7561.0	...
6307581	  779.4	  565.2	 7562.0	...
6307582	  777.8	  563.5	 7563.0	...
ESACC R  6307565	6307582	18	  751.1	  578.2	  777.8	  563.5	   0.65	     72
SFIX R   6307583
6307583	  776.8	  561.6	 7565.0	...
6307584	  775.3	  559.8	 7567.0	...
6307585	  774.8	  559.6	 7568.0	...
6307586	  773.7	  558.9	 7571.0	...
6307587	  772.9	  557.9	 7573.0	...
6307588	  772.0	  556.9	 7575.0	...
6307589	  771.8	  556.6	 7574.0	...
6307590	  771.7	  556.6	 7574.0	...
6307591	  771.7	  556.5	 7571.0	...
6307592	  771.8	  557.0	 7566.0	...
6307593	  771.9	  557.9	 7563.0	...
6307594	  772.1	  558.9	 7562.0	...
6307595	  772.4	  560.2	 7562.0	...
6307596	  772.7	  561.3	 7560.0	...
6307597	  772.8	  562.3	 7558.0	...
6307598	  772.8	  562.7	 7559.0	...
6307599	  772.9	  563.2	 7562.0	...
6307600	  773.0	  563.8	 7566.0	...
6307601	  773.2	  563.9	 7568.0	...
6307602	  773.2	  564.0	 7569.0	...
6307603	  773.2	  563.8	 7569.0	...
6307604	  773.2	  563.7	 7569.0	...
6307605	  773.2	  563.8	 7568.0	...
6307606	  773.2	  564.0	 7570.0	...
6307607	  773.2	  564.2	 7573.0	...
6307608	  773.2	  564.1	 7575.0	...
6307609	  773.2	  564.1	 7576.0	...
6307610	  773.3	  564.0	 7574.0	...
6307611	  773.4	  563.9	 7572.0	...
6307612	  773.3	  563.9	 7570.0	...
6307613	  773.2	  563.9	 7568.0	...
6307614	  773.3	  564.0	 7566.0	...
6307615	  773.5	  564.2	 7567.0	...
6307616	  773.6	  564.5	 7570.0	...
6307617	  773.5	  565.0	 7575.0	...
6307618	  773.4	  565.8	 7577.0	...
6307619	  773.7	  566.4	 7579.0	...
6307620	  773.9	  566.9	 7580.0	...
6307621	  774.1	  567.1	 7579.0	...
6307622	  774.1	  566.6	 7578.0	...
6307623	  774.1	  565.8	 7578.0	...
6307624	  774.3	  565.4	 7578.0	...
6307625	  774.2	  565.9	 7578.0	...
6307626	  774.1	  566.3	 7577.0	...
6307627	  774.0	  566.4	 7577.0	...
6307628	  774.0	  566.4	 7575.0	...
6307629	  774.0	  566.4	 7573.0	...
6307630	  773.9	  566.4	 7572.0	...
6307631	  773.9	  566.5	 7573.0	...
6307632	  773.7	  566.5	 7575.0	...
6307633	  773.6	  566.5	 7576.0	...
6307634	  773.9	  566.4	 7576.0	...
6307635	  774.3	  566.3	 7574.0	...
6307636	  774.7	  566.2	 7572.0	...
6307637	  774.7	  565.8	 7571.0	...
6307638	  774.7	  565.5	 7571.0	...
6307639	  774.8	  565.1	 7573.0	...
6307640	  774.9	  565.2	 7576.0	...
6307641	  775.1	  565.3	 7579.0	...
6307642	  775.1	  565.1	 7580.0	...
6307643	  775.2	  564.9	 7580.0	...
6307644	  774.9	  564.6	 7580.0	...
6307645	  774.7	  564.6	 7579.0	...
6307646	  774.4	  564.9	 7577.0	...
6307647	  774.4	  565.2	 7581.0	...
6307648	  774.3	  565.5	 7587.0	...
6307649	  774.5	  565.4	 7584.0	...
6307650	  774.8	  565.8	 7574.0	...
6307651	  775.0	  566.1	 7569.0	...
6307652	  775.1	  566.5	 7573.0	...
6307653	  775.3	  566.7	 7574.0	...
6307654	  775.4	  566.8	 7571.0	...
6307655	  775.5	  566.9	 7567.0	...
6307656	  775.6	  566.8	 7567.0	...
6307657	  775.7	  566.8	 7567.0	...
6307658	  775.7	  566.8	 7566.0	...
6307659	  775.6	  566.9	 7565.0	...
6307660	  775.5	  567.0	 7570.0	...
6307661	  775.3	  567.0	 7576.0	...
6307662	  775.2	  566.8	 7581.0	...
6307663	  775.4	  566.6	 7581.0	...
6307664	  775.8	  566.5	 7582.0	...
6307665	  775.9	  566.3	 7584.0	...
6307666	  775.6	  566.2	 7586.0	...
6307667	  775.0	  566.7	 7582.0	...
6307668	  774.8	  567.2	 7577.0	...
6307669	  774.5	  567.6	 7574.0	...
6307670	  774.5	  567.5	 7578.0	...
6307671	  775.1	  567.3	 7580.0	...
6307672	  775.6	  567.0	 7582.0	...
6307673	  776.1	  566.7	 7582.0	...
6307674	  776.0	  566.5	 7583.0	...
6307675	  775.7	  566.4	 7582.0	...
6307676	  775.0	  566.5	 7581.0	...
6307677	  774.3	  566.6	 7580.0	...
6307678	  774.0	  566.7	 7580.0	...
6307679	  774.1	  566.8	 7582.0	...
6307680	  774.2	  566.9	 7583.0	...
6307681	  774.2	  567.1	 7584.0	...
6307682	  774.0	  567.3	 7582.0	...
6307683	  773.7	  567.4	 7580.0	...
6307684	  773.4	  567.4	 7581.0	...
6307685	  773.2	  567.3	 7584.0	...
6307686	  773.2	  567.1	 7587.0	...
6307687	  773.2	  566.7	 7586.0	...
6307688	  773.2	  566.5	 7584.0	...
6307689	  773.2	  566.4	 7583.0	...
6307690	  773.1	  566.8	 7583.0	...
6307691	  773.1	  567.1	 7582.0	...
6307692	  773.4	  567.6	 7580.0	...
6307693	  773.7	  567.8	 7579.0	...
6307694	  774.1	  567.7	 7578.0	...
6307695	  774.2	  567.4	 7578.0	...
6307696	  774.4	  567.4	 7577.0	...
6307697	  774.4	  567.7	 7579.0	...
6307698	  774.5	  567.6	 7581.0	...
6307699	  774.4	  567.0	 7581.0	...
6307700	  773.8	  566.4	 7579.0	...
6307701	  773.5	  566.2	 7578.0	...
6307702	  773.3	  566.6	 7575.0	...
6307703	  773.4	  567.1	 7569.0	...
6307704	  773.4	  567.4	 7563.0	...
6307705	  773.4	  567.5	 7565.0	...
6307706	  773.4	  567.5	 7569.0	...
6307707	  773.4	  567.9	 7573.0	...
6307708	  773.2	  568.4	 7573.0	...
6307709	  773.1	  568.5	 7573.0	...
6307710	  772.8	  567.8	 7571.0	...
6307711	  772.9	  567.2	 7570.0	...
6307712	  773.0	  566.9	 7569.0	...
6307713	  773.1	  566.9	 7571.0	...
6307714	  773.1	  566.9	 7572.0	...
6307715	  773.2	  566.8	 7571.0	...
6307716	  773.2	  566.7	 7569.0	...
6307717	  773.4	  566.7	 7566.0	...
6307718	  773.7	  566.8	 7566.0	...
6307719	  774.0	  566.8	 7566.0	...
6307720	  774.0	  566.7	 7566.0	...
6307721	  773.9	  566.7	 7566.0	...
6307722	  773.7	  566.6	 7565.0	...
6307723	  773.6	  566.4	 7566.0	...
6307724	  773.4	  566.1	 7566.0	...
6307725	  773.5	  566.0	 7566.0	...
6307726	  773.8	  566.0	 7562.0	...
6307727	  774.1	  566.1	 7559.0	...
6307728	  774.3	  566.1	 7553.0	...
6307729	  774.4	  566.0	 7550.0	...
6307730	  774.4	  565.8	 7551.0	...
6307731	  774.4	  565.6	 7556.0	...
6307732	  774.4	  565.4	 7562.0	...
6307733	  774.3	  565.0	 7564.0	...
6307734	  774.2	  564.7	 7568.0	...
6307735	  774.2	  564.5	 7571.0	...
6307736	  774.4	  564.6	 7572.0	...
6307737	  774.6	  564.6	 7569.0	...
6307738	  775.1	  565.1	 7568.0	...
6307739	  775.4	  565.6	 7568.0	...
6307740	  775.6	  566.0	 7569.0	...
6307741	  775.6	  565.9	 7570.0	...
6307742	  775.5	  565.7	 7569.0	...
6307743	  775.6	  565.6	 7567.0	...
6307744	  775.6	  565.5	 7565.0	...
6307745	  775.7	  565.3	 7563.0	...
6307746	  775.6	  565.0	 7562.0	...
6307747	  775.6	  564.6	 7563.0	...
6307748	  775.5	  564.2	 7564.0	...
6307749	  775.5	  564.2	 7565.0	...
6307750	  775.5	  564.2	 7566.0	...
6307751	  775.4	  564.3	 7568.0	...
6307752	  775.3	  564.3	 7571.0	...
6307753	  775.3	  564.5	 7569.0	...
6307754	  775.3	  564.6	 7566.0	...
6307755	  775.3	  564.6	 7560.0	...
6307756	  775.2	  564.4	 7557.0	...
6307757	  775.2	  564.3	 7555.0	...
6307758	  775.3	  564.4	 7554.0	...
6307759	  775.5	  564.4	 7559.0	...
6307760	  775.7	  564.2	 7564.0	...
6307761	  775.9	  564.3	 7568.0	...
6307762	  776.0	  564.6	 7564.0	...
6307763	  776.0	  564.5	 7560.0	...
6307764	  775.9	  564.1	 7557.0	...
6307765	  775.7	  563.7	 7556.0	...
6307766	  775.4	  563.6	 7559.0	...
6307767	  775.2	  563.7	 7563.0	...
6307768	  775.3	  563.8	 7566.0	...
6307769	  775.5	  563.7	 7566.0	...
6307770	  775.7	  563.8	 7569.0	...
6307771	  775.7	  563.8	 7574.0	...
6307772	  775.9	  563.8	 7576.0	...
6307773	  776.0	  563.7	 7570.0	...
6307774	  775.6	  563.8	 7564.0	...
6307775	  775.1	  563.9	 7564.0	...
6307776	  774.6	  563.9	 7566.0	...
6307777	  774.7	  563.8	 7567.0	...
6307778	  774.8	  564.0	 7565.0	...
6307779	  774.9	  564.2	 7565.0	...
6307780	  774.9	  564.5	 7564.0	...
6307781	  774.8	  564.6	 7564.0	...
6307782	  774.4	  564.7	 7573.0	...
6307783	  774.3	  564.8	 7582.0	...
6307784	  774.4	  565.3	 7587.0	...
6307785	  774.6	  565.7	 7583.0	...
6307786	  774.5	  565.9	 7580.0	...
6307787	  774.4	  565.9	 7579.0	...
6307788	  774.3	  565.8	 7578.0	...
6307789	  774.2	  565.4	 7576.0	...
6307790	  773.8	  564.9	 7576.0	...
6307791	  773.4	  564.4	 7577.0	...
6307792	  773.4	  564.5	 7573.0	...
6307793	  773.6	  564.6	 7569.0	...
6307794	  773.6	  564.6	 7564.0	...
6307795	  773.3	  564.4	 7565.0	...
6307796	  773.0	  564.1	 7569.0	...
6307797	  773.0	  563.8	 7574.0	...
6307798	  772.9	  563.8	 7579.0	...
6307799	  773.6	  563.5	 7582.0	...
6307800	  774.2	  563.3	 7583.0	...
6307801	  774.6	  563.6	 7581.0	...
6307802	  774.3	  564.1	 7579.0	...
6307803	  774.0	  564.6	 7576.0	...
6307804	  774.1	  564.6	 7576.0	...
6307805	  774.3	  564.7	 7577.0	...
6307806	  774.4	  564.8	 7578.0	...
6307807	  774.4	  564.7	 7580.0	...
6307808	  774.2	  564.6	 7581.0	...
6307809	  774.0	  564.5	 7586.0	...
6307810	  774.0	  564.5	 7589.0	...
6307811	  774.0	  564.4	 7583.0	...
6307812	  774.0	  564.4	 7574.0	...
6307813	  773.2	  564.5	 7567.0	...
6307814	  772.5	  564.5	 7569.0	...
6307815	  772.5	  564.7	 7572.0	...
6307816	  773.0	  564.8	 7568.0	...
6307817	  773.6	  564.7	 7566.0	...
6307818	  773.5	  564.5	 7564.0	...
6307819	  773.3	  564.0	 7565.0	...
6307820	  773.2	  563.8	 7565.0	...
6307821	  773.6	  563.5	 7567.0	...
6307822	  774.3	  563.6	 7568.0	...
6307823	  775.2	  563.8	 7568.0	...
6307824	  775.3	  564.1	 7567.0	...
6307825	  775.4	  563.9	 7569.0	...
6307826	  775.2	  563.5	 7570.0	...
6307827	  774.6	  563.6	 7568.0	...
6307828	  774.2	  564.1	 7565.0	...
6307829	  773.8	  564.6	 7562.0	...
6307830	  773.7	  564.7	 7561.0	...
6307831	  773.6	  564.8	 7559.0	...
6307832	  773.7	  565.0	 7557.0	...
6307833	  773.8	  565.1	 7555.0	...
6307834	  773.8	  564.9	 7554.0	...
6307835	  773.6	  564.6	 7553.0	...
6307836	  773.4	  564.2	 7553.0	...
6307837	  773.4	  564.0	 7552.0	...
6307838	  773.1	  563.9	 7553.0	...
6307839	  772.9	  563.7	 7555.0	...
6307840	  772.5	  563.5	 7557.0	...
6307841	  772.4	  563.3	 7558.0	...
6307842	  772.4	  563.1	 7557.0	...
6307843	  772.5	  563.0	 7556.0	...
6307844	  772.7	  563.1	 7553.0	...
6307845	  773.0	  563.3	 7551.0	...
MSG	6307846 0000 _ Experiment Start
6307846	  773.3	  563.0	 7554.0	...
6307847	  773.4	  562.6	 7560.0	...
6307848	  773.2	  562.7	 7562.0	...
6307849	  773.3	  563.2	 7557.0	...
6307850	  773.4	  563.9	 7554.0	...
6307851	  773.4	  564.0	 7556.0	...
6307852	  773.4	  563.6	 7559.0	...
6307853	  773.2	  562.8	 7560.0	...
6307854	  773.1	  562.0	 7561.0	...
6307855	  773.1	  561.6	 7560.0	...
6307856	  773.2	  561.5	 7560.0	...
6307857	  773.3	  561.2	 7561.0	...
6307858	  773.1	  561.0	 7562.0	...
6307859	  772.8	  560.8	 7564.0	...
6307860	  772.8	  560.9	 7565.0	...
6307861	  773.1	  560.9	 7566.0	...
6307862	  773.4	  561.0	 7569.0	...
6307863	  773.4	  561.3	 7573.0	...
6307864	  773.3	  561.9	 7575.0	...
6307865	  773.2	  562.4	 7574.0	...
6307866	  773.2	  562.5	 7573.0	...
6307867	  773.1	  562.5	 7574.0	...
6307868	  772.7	  562.4	 7574.0	...
6307869	  772.3	  562.5	 7576.0	...
6307870	  771.9	  561.6	 7577.0	...
6307871	  772.1	  560.6	 7581.0	...
6307872	  772.4	  559.6	 7582.0	...
6307873	  772.7	  559.4	 7582.0	...
6307874	  772.8	  559.2	 7579.0	...
6307875	  772.6	  559.2	 7579.0	...
6307876	  772.4	  559.4	 7580.0	...
6307877	  772.2	  559.6	 7580.0	...
6307878	  772.2	  559.4	 7579.0	...
6307879	  772.7	  559.1	 7575.0	...
6307880	  773.2	  558.8	 7571.0	...
6307881	  773.6	  558.8	 7566.0	...
6307882	  773.3	  558.9	 7562.0	...
6307883	  773.0	  559.0	 7562.0	...
6307884	  772.8	  559.0	 7564.0	...
6307885	  772.8	  558.8	 7566.0	...
6307886	  772.8	  558.5	 7566.0	...
6307887	  772.8	  558.3	 7566.0	...
6307888	  772.7	  558.2	 7566.0	...
6307889	  772.4	  557.6	 7566.0	...
6307890	  772.2	  557.1	 7565.0	...
6307891	  772.3	  556.6	 7564.0	...
6307892	  772.5	  556.7	 7564.0	...
6307893	  772.6	  556.7	 7565.0	...
6307894	  772.5	  556.7	 7565.0	...
6307895	  772.3	  557.1	 7563.0	...
6307896	  772.3	  557.7	 7562.0	...
6307897	  772.9	  558.5	 7561.0	...
6307898	  773.5	  558.8	 7560.0	...
6307899	  774.1	  558.9	 7559.0	...
6307900	  774.0	  558.6	 7558.0	...
6307901	  773.8	  558.2	 7561.0	...
6307902	  773.7	  557.6	 7564.0	...
6307903	  773.7	  557.2	 7568.0	...
6307904	  774.0	  556.7	 7569.0	...
6307905	  774.5	  556.7	 7572.0	...
6307906	  774.8	  556.3	 7574.0	...
6307907	  774.6	  555.9	 7575.0	...
6307908	  774.6	  555.8	 7573.0	...
6307909	  774.7	  556.1	 7571.0	...
6307910	  774.3	  556.4	 7570.0	...
6307911	  773.7	  556.6	 7570.0	...
6307912	  773.2	  556.8	 7571.0	...
6307913	  773.3	  556.9	 7572.0	...
6307914	  773.3	  556.9	 7573.0	...
6307915	  773.1	  556.9	 7572.0	...
6307916	  773.0	  557.0	 7571.0	...
6307917	  772.9	  557.0	 7571.0	...
6307918	  773.0	  557.0	 7571.0	...
6307919	  773.1	  556.7	 7571.0	...
6307920	  773.3	  556.5	 7570.0	...
6307921	  773.4	  556.3	 7570.0	...
6307922	  773.7	  556.3	 7569.0	...
6307923	  773.9	  556.3	 7569.0	...
6307924	  773.6	  556.4	 7568.0	...
6307925	  773.2	  556.8	 7568.0	...
6307926	  773.1	  557.2	 7569.0	...
6307927	  773.3	  557.3	 7570.0	...
6307928	  773.3	  557.1	 7572.0	...
6307929	  773.2	  557.1	 7575.0	...
6307930	  773.7	  557.2	 7575.0	...
6307931	  774.3	  557.2	 7572.0	...
6307932	  774.8	  557.1	 7566.0	...
6307933	  774.6	  557.4	 7561.0	...
6307934	  774.4	  557.9	 7557.0	...
6307935	  774.4	  558.3	 7559.0	...
6307936	  774.3	  558.2	 7564.0	...
6307937	  774.2	  558.1	 7568.0	...
6307938	  774.1	  558.0	 7569.0	...
6307939	  774.0	  558.2	 7569.0	...
6307940	  773.8	  558.5	 7569.0	...
6307941	  773.6	  558.6	 7568.0	...
6307942	  773.5	  558.6	 7567.0	...
6307943	  773.4	  558.5	 7564.0	...
6307944	  773.5	  558.4	 7561.0	...
6307945	  773.5	  558.1	 7558.0	...
6307946	  773.4	  557.9	 7558.0	...
6307947	  773.9	  557.8	 7558.0	...
6307948	  774.3	  557.8	 7557.0	...
6307949	  774.8	  557.9	 7563.0	...
6307950	  774.8	  558.0	 7569.0	...
6307951	  774.7	  558.0	 7568.0	...
6307952	  774.5	  558.0	 7563.0	...
6307953	  774.3	  558.2	 7564.0	...
6307954	  774.3	  558.4	 7569.0	...
6307955	  774.3	  558.2	 7576.0	...
6307956	  774.2	  557.5	 7576.0	...
6307957	  774.1	  556.5	 7577.0	...
6307958	  774.1	  556.0	 7577.0	...
6307959	  774.0	  555.9	 7577.0	...
6307960	  773.9	  556.1	 7578.0	...
6307961	  773.9	  556.7	 7578.0	...
6307962	  773.9	  557.1	 7574.0	...
6307963	  774.0	  557.5	 7569.0	...
6307964	  774.0	  557.5	 7568.0	...
6307965	  774.5	  557.6	 7571.0	...
6307966	  774.9	  557.5	 7574.0	...
6307967	  774.9	  557.5	 7573.0	...
6307968	  774.6	  557.5	 7570.0	...
6307969	  774.2	  557.5	 7567.0	...
6307970	  774.3	  557.2	 7568.0	...
6307971	  774.4	  557.1	 7570.0	...
6307972	  774.5	  556.9	 7572.0	...
6307973	  774.4	  557.2	 7572.0	...
6307974	  774.4	  557.7	 7572.0	...
6307975	  774.4	  558.1	 7574.0	...
6307976	  774.3	  558.4	 7575.0	...
6307977	  774.3	  558.4	 7577.0	...
EFIX R   6307583	6307977	395	  774.0	  562.8	   7570
SSACC R  6307978
6307978	  773.7	  559.4	 7578.0	...
6307979	  773.1	  560.9	 7578.0	...
6307980	  771.9	  563.2	 7577.0	...
6307981	  771.6	  565.7	 7577.0	...
6307982	  768.9	  568.7	 7579.0	...
6307983	  766.2	  571.7	 7581.0	...
6307984	  762.5	  573.9	 7582.0	...
6307985	  759.4	  575.9	 7583.0	...
6307986	  756.0	  577.9	 7584.0	...
6307987	  751.9	  579.6	 7584.0	...
6307988	  748.8	  580.8	 7587.0	...
6307989	  745.7	  581.1	 7590.0	...
6307990	  743.9	  581.3	 7593.0	...
6307991	  742.5	  581.4	 7594.0	...
ESACC R  6307978	6307991	14	  773.7	  559.4	  742.5	  581.4	   0.81	     76
SFIX R   6307992
6307992	  742.1	  582.0	 7597.0	...
6307993	  742.7	  582.9	 7599.0	...
6307994	  744.2	  583.8	 7601.0	...
6307995	  745.7	  584.1	 7601.0	...
6307996	  747.4	  585.1	 7599.0	...
6307997	  748.8	  586.1	 7596.0	...
6307998	  750.3	  587.3	 7593.0	...
6307999	  750.7	  587.7	 7592.0	...
6308000	  751.4	  588.1	 7592.0	...
6308001	  752.0	  588.3	 7593.0	...
6308002	  752.7	  588.3	 7595.0	...
6308003	  753.3	  588.1	 7597.0	...
6308004	  753.6	  588.0	 7598.0	...
6308005	  753.8	  588.3	 7596.0	...
6308006	  754.5	  588.6	 7595.0	...
6308007	  755.5	  587.9	 7595.0	...
6308008	  756.4	  586.8	 7598.0	...
6308009	  756.4	  585.9	 7601.0	...
6308010	  756.2	  586.2	 7604.0	...
6308011	  756.0	  586.5	 7607.0	...
6308012	  755.9	  586.7	 7609.0	...
6308013	  755.7	  586.4	 7610.0	...
6308014	  755.6	  586.2	 7609.0	...
6308015	  755.4	  586.1	 7610.0	...
6308016	  755.5	  586.3	 7611.0	...
6308017	  755.6	  586.4	 7610.0	...
6308018	  755.0	  586.4	 7606.0	...
6308019	  754.4	  586.2	 7602.0	...
6308020	  753.9	  586.0	 7601.0	...
6308021	  753.9	  585.9	 7601.0	...
6308022	  754.0	  586.0	 7599.0	...
6308023	  754.0	  586.4	 7597.0	...
6308024	  754.1	  586.7	 7595.0	...
6308025	  754.6	  586.8	 7595.0	...
6308026	  754.9	  586.7	 7593.0	...
6308027	  755.3	  586.7	 7591.0	...
6308028	  755.4	  586.8	 7590.0	...
6308029	  755.5	  586.8	 7590.0	...
6308030	  755.7	  586.8	 7590.0	...
6308031	  755.4	  586.8	 7589.0	...
6308032	  755.0	  586.7	 7594.0	...
6308033	  754.7	  586.6	 7599.0	...
6308034	  754.7	  586.7	 7605.0	...
6308035	  755.0	  586.9	 7606.0	...
6308036	  755.2	  586.8	 7603.0	...
6308037	  755.4	  586.5	 7598.0	...
6308038	  755.3	  586.2	 7594.0	...
6308039	  755.6	  586.8	 7593.0	...
6308040	  756.0	  587.3	 7593.0	...
6308041	  756.3	  588.0	 7595.0	...
6308042	  756.5	  588.0	 7600.0	...
6308043	  756.6	  588.0	 7605.0	...
6308044	  756.7	  587.9	 7608.0	...
6308045	  756.7	  587.9	 7607.0	...
6308046	  756.8	  587.9	 7606.0	...
6308047	  757.0	  587.8	 7605.0	...
6308048	  757.0	  587.8	 7603.0	...
6308049	  757.1	  587.9	 7600.0	...
6308050	  757.2	  588.1	 7596.0	...
6308051	  757.3	  588.3	 7593.0	...
6308052	  757.3	  588.3	 7590.0	...
6308053	  757.1	  588.1	 7588.0	...
6308054	  757.1	  588.0	 7588.0	...
6308055	  757.0	  587.6	 7588.0	...
6308056	  756.9	  587.3	 7586.0	...
6308057	  756.6	  587.2	 7584.0	...
6308058	  756.4	  587.5	 7582.0	...
6308059	  756.5	  588.1	 7581.0	...
MSG	6308060 0000 _ Number On
6308060	  756.5	  588.5	 7578.0	...
6308061	  756.5	  588.5	 7576.0	...
6308062	  756.7	  588.2	 7573.0	...
6308063	  756.9	  588.1	 7573.0	...
6308064	  757.1	  588.3	 7572.0	...
6308065	  756.9	  588.9	 7573.0	...
6308066	  756.7	  589.4	 7577.0	...
6308067	  756.5	  589.5	 7581.0	...
6308068	  756.5	  589.2	 7582.0	...
6308069	  756.5	  589.3	 7579.0	...
6308070	  756.6	  589.7	 7575.0	...
6308071	  756.5	  589.7	 7573.0	...
6308072	  756.4	  589.3	 7573.0	...
6308073	  756.4	  589.0	 7575.0	...
6308074	  756.4	  589.2	 7579.0	...
6308075	  756.3	  589.3	 7582.0	...
6308076	  756.2	  589.5	 7586.0	...
6308077	  756.5	  589.4	 7588.0	...
6308078	  757.0	  589.3	 7589.0	...
6308079	  757.4	  589.2	 7588.0	...
6308080	  757.3	  589.8	 7584.0	...
6308081	  757.2	  590.2	 7582.0	...
6308082	  757.3	  590.7	 7580.0	...
6308083	  757.5	  590.6	 7579.0	...
6308084	  757.9	  590.8	 7573.0	...
6308085	  758.2	  591.0	 7567.0	...
6308086	  758.3	  590.5	 7563.0	...
6308087	  757.9	  590.0	 7571.0	...
6308088	  757.5	  589.9	 7579.0	...
6308089	  757.3	  590.4	 7583.0	...
6308090	  757.5	  591.1	 7579.0	...
6308091	  757.7	  591.4	 7572.0	...
6308092	  757.7	  591.6	 7567.0	...
6308093	  757.6	  591.7	 7563.0	...
6308094	  757.6	  591.8	 7563.0	...
6308095	  757.6	  591.4	 7563.0	...
6308096	  757.6	  590.9	 7563.0	...
6308097	  757.4	  590.7	 7564.0	...
6308098	  757.4	  590.9	 7565.0	...
6308099	  757.2	  591.1	 7567.0	...
6308100	  757.0	  591.1	 7568.0	...
6308101	  757.1	  590.9	 7568.0	...
6308102	  757.2	  590.7	 7567.0	...
6308103	  757.3	  590.5	 7565.0	...
6308104	  757.5	  590.5	 7561.0	...
6308105	  757.7	  590.5	 7558.0	...
6308106	  758.2	  590.3	 7553.0	...
6308107	  758.5	  590.1	 7552.0	...
6308108	  758.7	  589.9	 7552.0	...
6308109	  758.7	  590.3	 7551.0	...
6308110	  758.8	  590.7	 7549.0	...
6308111	  758.9	  591.2	 7548.0	...
6308112	  759.0	  591.2	 7547.0	...
6308113	  758.8	  591.2	 7547.0	...
6308114	  758.3	  591.2	 7547.0	...
6308115	  757.8	  591.2	 7551.0	...
6308116	  757.6	  591.3	 7555.0	...
6308117	  757.7	  591.3	 7557.0	...
6308118	  757.9	  591.3	 7556.0	...
6308119	  757.9	  591.2	 7551.0	...
6308120	  757.9	  591.0	 7547.0	...
6308121	  757.8	  590.8	 7541.0	...
6308122	  757.7	  590.6	 7538.0	...
6308123	  757.9	  590.5	 7540.0	...
6308124	  758.0	  590.4	 7544.0	...
6308125	  758.0	  590.3	 7545.0	...
6308126	  758.1	  590.9	 7537.0	...
6308127	  758.1	  591.4	 7530.0	...
6308128	  758.2	  591.9	 7524.0	...
6308129	  758.3	  591.8	 7521.0	...
6308130	  758.7	  591.8	 7520.0	...
6308131	  758.9	  591.8	 7520.0	...
6308132	  759.1	  591.7	 7523.0	...
6308133	  759.2	  591.6	 7525.0	...
6308134	  759.2	  591.4	 7525.0	...
6308135	  759.2	  591.3	 7525.0	...
6308136	  759.1	  591.2	 7527.0	...
6308137	  759.0	  591.2	 7529.0	...
6308138	  759.0	  591.3	 7523.0	...
6308139	  759.4	  591.5	 7516.0	...
6308140	  759.6	  591.7	 7507.0	...
6308141	  759.5	  591.5	 7506.0	...
6308142	  759.2	  591.5	 7505.0	...
6308143	  759.3	  591.8	 7505.0	...
6308144	  759.4	  592.2	 7505.0	...
6308145	  759.6	  592.3	 7510.0	...
6308146	  759.3	  592.0	 7514.0	...
6308147	  759.1	  591.7	 7517.0	...
6308148	  758.9	  591.6	 7513.0	...
6308149	  758.7	  591.8	 7510.0	...
6308150	  758.3	  591.3	 7506.0	...
6308151	  758.2	  590.8	 7500.0	...
6308152	  758.8	  591.0	 7492.0	...
6308153	  759.2	  591.8	 7487.0	...
6308154	  759.1	  592.7	 7486.0	...
6308155	  758.5	  592.6	 7486.0	...
6308156	  758.4	  592.6	 7485.0	...
6308157	  758.6	  592.6	 7482.0	...
6308158	  758.8	  592.7	 7480.0	...
6308159	  758.4	  592.5	 7480.0	...
6308160	  757.9	  592.2	 7479.0	...
6308161	  757.4	  591.6	 7476.0	...
6308162	  757.1	  591.3	 7473.0	...
6308163	  756.6	  590.9	 7476.0	...
6308164	  756.1	  590.8	 7483.0	...
6308165	  756.2	  591.3	 7488.0	...
6308166	  756.5	  591.8	 7486.0	...
6308167	  756.8	  592.3	 7485.0	...
6308168	  756.7	  592.3	 7485.0	...
6308169	  756.8	  592.2	 7478.0	...
6308170	  757.0	  592.1	 7471.0	...
6308171	  757.1	  591.7	 7462.0	...
6308172	  757.0	  591.0	 7461.0	...
6308173	  756.7	  590.4	 7459.0	...
6308174	  756.4	  590.1	 7464.0	...
6308175	  756.2	  590.1	 7470.0	...
6308176	  756.3	  590.4	 7472.0	...
6308177	  756.5	  590.6	 7470.0	...
6308178	  756.9	  591.0	 7467.0	...
6308179	  757.3	  591.1	 7465.0	...
6308180	  757.5	  591.4	 7462.0	...
6308181	  757.3	  591.6	 7457.0	...
6308182	  757.5	  591.0	 7453.0	...
6308183	  757.9	  590.3	 7448.0	...
6308184	  758.2	  589.6	 7445.0	...
6308185	  758.2	  589.5	 7444.0	...
6308186	  758.1	  590.2	 7443.0	...
6308187	  758.0	  590.9	 7442.0	...
6308188	  757.9	  591.6	 7440.0	...
6308189	  757.7	  591.4	 7439.0	...
6308190	  757.7	  591.1	 7438.0	...
6308191	  757.8	  590.8	 7437.0	...
6308192	  758.0	  590.8	 7437.0	...
6308193	  758.1	  590.8	 7437.0	...
EFIX R   6307992	6308193	202	  756.6	  589.5	   7550
SSACC R  6308194
6308194	  758.2	  590.6	 7433.0	...
6308195	  758.2	  589.7	 7428.0	...
6308196	  759.0	  587.6	 7424.0	...
6308197	  760.4	  584.5	 7425.0	...
6308198	  762.6	  581.6	 7426.0	...
6308199	  764.6	  578.2	 7428.0	...
6308200	  766.3	  575.1	 7426.0	...
6308201	  768.8	  571.4	 7424.0	...
6308202	  770.7	  567.6	 7422.0	...
6308203	  774.1	  563.2	 7418.0	...
6308204	  777.3	  559.7	 7410.0	...
6308205	  781.5	  557.9	 7403.0	...
6308206	  785.1	  556.8	 7399.0	...
6308207	  788.3	  555.6	 7397.0	...
6308208	  790.9	  554.4	 7393.0	...
6308209	  792.3	  554.7	 7390.0	...
6308210	  792.8	  555.6	 7381.0	...
ESACC R  6308194	6308210	17	  758.2	  590.6	  792.8	  555.6	   1.05	     88
SFIX R   6308211
6308211	  793.0	  557.0	 7373.0	...
6308212	  793.1	  557.9	 7366.0	...
6308213	  793.0	  558.9	 7367.0	...
6308214	  792.9	  559.8	 7367.0	...
6308215	  792.8	  560.8	 7366.0	...
6308216	  792.0	  561.4	 7366.0	...
6308217	  791.5	  561.6	 7366.0	...
6308218	  791.0	  561.7	 7362.0	...
6308219	  791.1	  561.7	 7358.0	...
6308220	  791.3	  561.7	 7353.0	...
6308221	  791.4	  561.9	 7352.0	...
6308222	  791.5	  562.0	 7351.0	...
6308223	  791.8	  562.4	 7351.0	...
6308224	  792.1	  562.6	 7350.0	...
6308225	  792.2	  562.9	 7349.0	...
6308226	  792.3	  562.9	 7349.0	...
6308227	  792.4	  563.4	 7345.0	...
6308228	  792.2	  564.1	 7342.0	...
6308229	  791.8	  564.5	 7338.0	...
6308230	  791.3	  564.2	 7338.0	...
6308231	  791.1	  564.0	 7338.0	...
6308232	  790.9	  564.0	 7336.0	...
6308233	  790.6	  564.1	 7335.0	...
6308234	  791.0	  564.1	 7334.0	...
6308235	  791.4	  563.9	 7333.0	...
6308236	  791.8	  563.5	 7330.0	...
6308237	  791.8	  563.2	 7328.0	...
6308238	  791.3	  563.1	 7325.0	...
6308239	  790.8	  563.1	 7323.0	...
6308240	  790.4	  563.1	 7326.0	...
6308241	  790.4	  562.9	 7330.0	...
6308242	  790.9	  562.8	 7335.0	...
6308243	  791.6	  563.4	 7328.0	...
6308244	  792.0	  564.1	 7322.0	...
6308245	  791.9	  565.7	 7316.0	...
6308246	  791.8	  566.6	 7316.0	...
6308247	  792.0	  567.4	 7316.0	...
6308248	  791.7	  567.5	 7317.0	...
6308249	  791.3	  567.6	 7319.0	...
6308250	  790.9	  567.8	 7320.0	...
6308251	  790.9	  567.9	 7321.0	...
6308252	  791.3	  567.6	 7321.0	...
6308253	  791.7	  567.3	 7321.0	...
6308254	  792.0	  567.1	 7321.0	...
6308255	  792.0	  567.4	 7317.0	...
6308256	  791.7	  567.6	 7309.0	...
6308257	  791.3	  567.9	 7302.0	...
6308258	  791.4	  568.0	 7298.0	...
6308259	  791.8	  568.1	 7299.0	...
6308260	  792.2	  568.1	 7299.0	...
6308261	  792.0	  568.2	 7294.0	...
6308262	  791.9	  568.3	 7289.0	...
6308263	  791.7	  568.4	 7284.0	...
6308264	  791.7	  568.4	 7285.0	...
6308265	  791.6	  568.3	 7286.0	...
6308266	  791.6	  568.1	 7286.0	...
6308267	  791.6	  568.4	 7280.0	...
6308268	  791.6	  568.8	 7274.0	...
6308269	  791.5	  569.3	 7268.0	...
6308270	  791.8	  569.3	 7269.0	...
6308271	  792.1	  569.3	 7271.0	...
6308272	  792.5	  569.2	 7273.0	...
6308273	  792.5	  569.1	 7264.0	...
6308274	  792.6	  570.0	 7254.0	...
6308275	  792.6	  571.0	 7244.0	...
6308276	  792.6	  572.1	 7243.0	...
6308277	  792.7	  572.2	 7244.0	...
6308278	  792.8	  572.2	 7244.0	...
6308279	  793.1	  572.2	 7244.0	...
6308280	  793.4	  572.2	 7244.0	...
6308281	  793.8	  572.1	 7244.0	...
6308282	  794.0	  572.3	 7243.0	...
6308283	  794.2	  572.5	 7240.0	...
6308284	  794.2	  571.9	 7237.0	...
6308285	  794.2	  571.1	 7234.0	...
6308286	  794.1	  570.5	 7234.0	...
6308287	  794.1	  570.8	 7234.0	...
6308288	  794.0	  571.1	 7232.0	...
6308289	  793.6	  571.3	 7230.0	...
6308290	  793.5	  572.0	 7227.0	...
6308291	  793.4	  572.7	 7223.0	...
6308292	  793.4	  573.0	 7220.0	...
6308293	  793.3	  572.5	 7217.0	...
6308294	  793.4	  571.7	 7214.0	...
6308295	  793.5	  571.3	 7210.0	...
6308296	  793.6	  570.9	 7210.0	...
6308297	  793.4	  570.7	 7208.0	...
6308298	  793.5	  570.4	 7207.0	...
6308299	  793.7	  570.3	 7206.0	...
6308300	  793.9	  570.3	 7210.0	...
6308301	  794.0	  570.4	 7214.0	...
6308302	  794.0	  570.4	 7212.0	...
6308303	  794.2	  570.5	 7208.0	...
6308304	  794.4	  570.7	 7204.0	...
6308305	  794.5	  570.9	 7203.0	...
6308306	  794.4	  570.9	 7204.0	...
6308307	  794.3	  570.5	 7205.0	...
6308308	  794.5	  570.1	 7205.0	...
6308309	  794.7	  569.6	 7204.0	...
6308310	  794.9	  569.4	 7203.0	...
6308311	  794.8	  569.4	 7200.0	...
6308312	  794.5	  569.7	 7197.0	...
6308313	  794.3	  570.3	 7189.0	...
6308314	  794.2	  570.7	 7185.0	...
6308315	  794.3	  571.0	 7182.0	...
6308316	  794.5	  570.9	 7183.0	...
6308317	  794.7	  570.9	 7183.0	...
6308318	  794.9	  570.9	 7184.0	...
6308319	  794.9	  570.7	 7184.0	...
6308320	  795.0	  570.6	 7183.0	...
6308321	  795.0	  570.9	 7182.0	...
6308322	  795.0	  571.5	 7178.0	...
6308323	  794.7	  572.0	 7174.0	...
6308324	  794.1	  571.5	 7171.0	...
6308325	  793.6	  571.1	 7171.0	...
6308326	  793.5	  570.6	 7169.0	...
6308327	  793.5	  570.7	 7167.0	...
6308328	  793.5	  570.9	 7164.0	...
6308329	  793.6	  570.9	 7165.0	...
6308330	  793.9	  570.9	 7163.0	...
6308331	  794.4	  571.1	 7162.0	...
6308332	  794.8	  571.3	 7162.0	...
6308333	  795.0	  571.4	 7163.0	...
6308334	  795.1	  571.8	 7158.0	...
6308335	  795.4	  572.5	 7152.0	...
6308336	  795.8	  573.2	 7146.0	...
6308337	  796.1	  573.6	 7145.0	...
6308338	  796.0	  573.7	 7144.0	...
6308339	  795.7	  573.7	 7143.0	...
6308340	  795.3	  573.7	 7142.0	...
6308341	  794.9	  573.7	 7140.0	...
6308342	  794.7	  573.8	 7137.0	...
6308343	  794.6	  574.1	 7133.0	...
6308344	  794.5	  574.4	 7131.0	...
6308345	  794.6	  574.6	 7130.0	...
6308346	  794.6	  574.8	 7129.0	...
6308347	  794.7	  575.1	 7127.0	...
6308348	  794.9	  575.2	 7121.0	...
6308349	  795.0	  575.2	 7118.0	...
6308350	  795.1	  575.1	 7114.0	...
6308351	  795.1	  575.1	 7113.0	...
6308352	  795.1	  575.2	 7112.0	...
6308353	  795.0	  575.3	 7111.0	...
6308354	  795.0	  575.2	 7109.0	...
6308355	  795.1	  575.1	 7108.0	...
6308356	  795.3	  575.5	 7106.0	...
6308357	  795.5	  576.2	 7105.0	...
6308358	  795.6	  576.9	 7104.0	...
6308359	  795.7	  577.0	 7101.0	...
6308360	  795.7	  577.1	 7096.0	...
6308361	  795.7	  577.1	 7091.0	...
MSG	6308362 0000 _ Number Off
6308362	  795.7	  576.9	 7089.0	...
6308363	  795.7	  576.7	 7088.0	...
6308364	  795.8	  576.4	 7088.0	...
6308365	  795.7	  576.3	 7085.0	...
6308366	  795.6	  576.2	 7082.0	...
6308367	  795.5	  576.0	 7078.0	...
6308368	  795.5	  575.9	 7078.0	...
6308369	  795.9	  575.8	 7077.0	...
6308370	  796.2	  575.8	 7075.0	...
6308371	  796.5	  575.7	 7073.0	...
6308372	  796.5	  575.8	 7070.0	...
6308373	  796.7	  575.9	 7068.0	...
6308374	  797.0	  576.1	 7066.0	...
6308375	  797.3	  576.5	 7063.0	...
6308376	  797.5	  576.9	 7058.0	...
6308377	  797.6	  577.1	 7055.0	...
6308378	  797.5	  576.9	 7053.0	...
6308379	  797.3	  576.0	 7055.0	...
6308380	  797.1	  575.2	 7055.0	...
6308381	  797.1	  575.2	 7052.0	...
6308382	  797.2	  576.0	 7049.0	...
6308383	  797.1	  576.1	 7045.0	...
6308384	  796.8	  575.4	 7044.0	...
6308385	  796.7	  574.8	 7043.0	...
6308386	  796.6	  574.7	 7042.0	...
6308387	  796.4	  574.6	 7043.0	...
6308388	  796.2	  574.9	 7042.0	...
6308389	  795.9	  575.3	 7040.0	...
6308390	  795.9	  575.7	 7040.0	...
6308391	  796.1	  575.7	 7040.0	...
6308392	  796.9	  575.4	 7037.0	...
6308393	  797.6	  575.2	 7033.0	...
6308394	  797.8	  575.0	 7029.0	...
6308395	  797.2	  574.9	 7029.0	...
6308396	  796.7	  574.9	 7028.0	...
6308397	  796.5	  574.7	 7029.0	...
6308398	  796.2	  574.7	 7029.0	...
6308399	  796.0	  574.9	 7029.0	...
6308400	  795.9	  575.2	 7030.0	...
6308401	  796.0	  575.5	 7030.0	...
6308402	  796.2	  575.5	 7028.0	...
6308403	  796.1	  575.5	 7026.0	...
6308404	  796.1	  575.5	 7026.0	...
6308405	  796.1	  575.4	 7028.0	...
6308406	  796.2	  575.4	 7022.0	...
6308407	  796.2	  575.3	 7016.0	...
6308408	  796.1	  575.3	 7013.0	...
6308409	  795.7	  575.6	 7015.0	...
6308410	  795.4	  576.0	 7018.0	...
6308411	  795.2	  576.3	 7018.0	...
6308412	  795.1	  576.5	 7015.0	...
6308413	  795.2	  576.8	 7011.0	...
6308414	  795.4	  577.0	 7006.0	...
6308415	  795.5	  577.1	 7004.0	...
6308416	  795.8	  576.9	 7002.0	...
6308417	  796.1	  576.8	 7000.0	...
6308418	  796.3	  576.6	 6997.0	...
6308419	  796.3	  576.4	 6996.0	...
6308420	  795.9	  576.3	 6996.0	...
6308421	  795.5	  575.9	 6997.0	...
6308422	  795.1	  575.5	 6998.0	...
6308423	  795.1	  575.8	 6999.0	...
6308424	  795.2	  576.5	 6994.0	...
6308425	  795.3	  577.3	 6989.0	...
6308426	  795.4	  577.3	 6985.0	...
6308427	  795.4	  577.3	 6985.0	...
6308428	  795.5	  577.2	 6985.0	...
6308429	  795.2	  577.3	 6983.0	...
6308430	  794.8	  577.4	 6982.0	...
6308431	  794.4	  577.5	 6980.0	...
6308432	  794.4	  577.5	 6981.0	...
6308433	  794.2	  577.4	 6981.0	...
6308434	  794.1	  577.3	 6982.0	...
6308435	  793.9	  577.6	 6983.0	...
6308436	  794.0	  578.0	 6984.0	...
6308437	  794.0	  578.2	 6983.0	...
6308438	  793.9	  577.9	 6981.0	...
6308439	  793.8	  577.8	 6979.0	...
6308440	  793.3	  577.9	 6976.0	...
6308441	  792.8	  577.7	 6973.0	...
6308442	  792.3	  577.5	 6972.0	...
6308443	  792.3	  577.4	 6969.0	...
6308444	  792.2	  577.8	 6968.0	...
6308445	  792.4	  578.5	 6968.0	...
6308446	  792.7	  578.9	 6971.0	...
6308447	  792.6	  579.5	 6973.0	...
6308448	  792.3	  579.7	 6972.0	...
6308449	  792.0	  579.7	 6969.0	...
6308450	  792.0	  579.3	 6967.0	...
6308451	  791.9	  579.0	 6966.0	...
6308452	  791.8	  578.9	 6965.0	...
6308453	  792.0	  578.8	 6964.0	...
6308454	  792.2	  578.7	 6963.0	...
6308455	  791.9	  578.8	 6960.0	...
6308456	  791.4	  578.9	 6959.0	...
6308457	  790.9	  579.0	 6956.0	...
6308458	  790.9	  578.9	 6955.0	...
6308459	  790.8	  578.8	 6954.0	...
6308460	  791.3	  578.8	 6955.0	...
6308461	  791.9	  578.7	 6955.0	...
6308462	  792.4	  578.7	 6956.0	...
6308463	  792.5	  579.0	 6958.0	...
6308464	  792.5	  579.1	 6957.0	...
6308465	  792.4	  579.3	 6955.0	...
6308466	  792.0	  579.5	 6953.0	...
6308467	  791.6	  579.8	 6952.0	...
6308468	  791.6	  580.0	 6951.0	...
6308469	  791.6	  579.9	 6950.0	...
6308470	  791.7	  579.8	 6950.0	...
6308471	  791.7	  579.8	 6951.0	...
6308472	  791.7	  579.8	 6951.0	...
6308473	  791.8	  579.8	 6946.0	...
6308474	  791.9	  579.8	 6943.0	...
6308475	  792.0	  579.9	 6940.0	...
6308476	  792.0	  579.9	 6938.0	...
6308477	  792.0	  580.0	 6936.0	...
6308478	  792.1	  580.1	 6934.0	...
6308479	  792.1	  580.1	 6933.0	...
6308480	  792.2	  580.0	 6934.0	...
6308481	  792.3	  579.9	 6936.0	...
6308482	  792.2	  580.0	 6938.0	...
6308483	  792.0	  580.1	 6937.0	...
6308484	  791.7	  580.2	 6936.0	...
6308485	  791.7	  580.0	 6935.0	...
6308486	  791.6	  579.9	 6935.0	...
6308487	  791.6	  579.8	 6935.0	...
6308488	  791.7	  579.8	 6936.0	...
6308489	  791.8	  580.5	 6937.0	...
6308490	  791.6	  581.1	 6938.0	...
6308491	  791.5	  581.7	 6938.0	...
6308492	  791.2	  581.6	 6938.0	...
6308493	  791.5	  581.6	 6937.0	...
6308494	  791.9	  581.8	 6934.0	...
6308495	  792.2	  582.0	 6931.0	...
6308496	  792.3	  582.1	 6926.0	...
6308497	  792.1	  581.8	 6924.0	...
6308498	  791.9	  581.3	 6926.0	...
6308499	  791.7	  580.7	 6930.0	...
6308500	  791.8	  581.4	 6934.0	...
6308501	  791.9	  582.3	 6933.0	...
6308502	  792.1	  583.0	 6932.0	...
6308503	  792.3	  582.8	 6929.0	...
6308504	  791.8	  582.7	 6926.0	...
6308505	  791.1	  582.7	 6925.0	...
6308506	  790.5	  582.7	 6927.0	...
6308507	  790.7	  582.6	 6930.0	...
6308508	  791.0	  582.8	 6931.0	...
6308509	  791.1	  583.0	 6933.0	...
6308510	  791.4	  583.2	 6934.0	...
6308511	  791.7	  583.1	 6933.0	...
6308512	  791.8	  583.0	 6932.0	...
6308513	  791.7	  583.1	 6931.0	...
6308514	  791.4	  583.3	 6931.0	...
6308515	  791.3	  583.2	 6931.0	...
6308516	  791.2	  583.0	 6931.0	...
6308517	  791.4	  582.6	 6930.0	...
6308518	  791.6	  582.4	 6928.0	...
6308519	  791.9	  582.2	 6927.0	...
6308520	  791.3	  582.3	 6928.0	...
6308521	  790.7	  582.4	 6930.0	...
6308522	  790.5	  582.4	 6933.0	...
6308523	  791.0	  583.3	 6935.0	...
6308524	  791.6	  584.1	 6937.0	...
6308525	  791.7	  584.6	 6938.0	...
6308526	  791.8	  584.1	 6935.0	...
6308527	  791.8	  583.7	 6932.0	...
6308528	  791.8	  583.6	 6931.0	...
6308529	  791.7	  583.5	 6934.0	...
6308530	  791.6	  583.3	 6936.0	...
6308531	  791.4	  582.9	 6936.0	...
6308532	  791.8	  582.8	 6936.0	...
6308533	  792.4	  582.7	 6931.0	...
6308534	  793.0	  582.8	 6927.0	...
6308535	  792.5	  582.6	 6926.0	...
6308536	  792.0	  582.5	 6928.0	...
6308537	  791.8	  582.5	 6931.0	...
6308538	  792.3	  582.6	 6930.0	...
6308539	  792.7	  582.8	 6930.0	...
6308540	  792.8	  583.1	 6927.0	...
6308541	  792.8	  583.2	 6924.0	...
6308542	  792.7	  583.3	 6921.0	...
6308543	  792.4	  583.2	 6920.0	...
6308544	  792.0	  583.0	 6920.0	...
6308545	  791.7	  583.0	 6920.0	...
6308546	  791.7	  583.2	 6921.0	...
6308547	  791.8	  583.4	 6922.0	...
6308548	  792.1	  583.5	 6923.0	...
6308549	  792.4	  583.5	 6924.0	...
6308550	  792.6	  583.3	 6925.0	...
6308551	  792.6	  583.2	 6927.0	...
6308552	  792.6	  583.0	 6929.0	...
6308553	  792.5	  583.1	 6931.0	...
6308554	  792.3	  583.3	 6931.0	...
6308555	  792.1	  583.4	 6930.0	...
6308556	  792.0	  583.4	 6929.0	...
6308557	  791.8	  583.3	 6929.0	...
6308558	  791.8	  583.1	 6929.0	...
6308559	  792.0	  582.7	 6927.0	...
6308560	  792.2	  582.3	 6926.0	...
6308561	  792.2	  582.7	 6925.0	...
6308562	  792.0	  583.4	 6925.0	...
6308563	  791.6	  584.2	 6925.0	...
6308564	  791.2	  584.2	 6926.0	...
6308565	  790.8	  583.8	 6926.0	...
6308566	  790.8	  583.3	 6926.0	...
6308567	  790.9	  583.0	 6925.0	...
6308568	  791.2	  583.2	 6923.0	...
6308569	  791.5	  583.2	 6922.0	...
6308570	  791.4	  583.1	 6921.0	...
6308571	  791.1	  583.1	 6922.0	...
6308572	  791.1	  583.4	 6924.0	...
MSG	6308573 0000 _ Number On
6308573	  791.2	  583.9	 6927.0	...
6308574	  791.3	  584.3	 6929.0	...
6308575	  791.6	  584.7	 6927.0	...
6308576	  791.9	  584.8	 6924.0	...
6308577	  791.9	  584.9	 6925.0	...
6308578	  791.4	  584.8	 6928.0	...
6308579	  791.0	  584.7	 6929.0	...
6308580	  791.0	  584.2	 6926.0	...
6308581	  791.0	  583.8	 6922.0	...
6308582	  791.1	  584.0	 6920.0	...
6308583	  791.2	  584.7	 6919.0	...
6308584	  791.2	  585.4	 6919.0	...
6308585	  791.2	  585.5	 6915.0	...
6308586	  790.9	  585.2	 6910.0	...
6308587	  790.6	  584.8	 6906.0	...
6308588	  790.4	  584.4	 6906.0	...
6308589	  790.6	  584.3	 6907.0	...
6308590	  790.3	  584.3	 6907.0	...
6308591	  790.0	  584.3	 6908.0	...
6308592	  789.6	  584.2	 6909.0	...
6308593	  789.5	  584.3	 6910.0	...
6308594	  789.7	  584.4	 6912.0	...
6308595	  790.2	  584.6	 6913.0	...
6308596	  790.7	  584.5	 6913.0	...
6308597	  790.7	  584.6	 6913.0	...
6308598	  790.4	  584.7	 6914.0	...
6308599	  790.1	  584.8	 6914.0	...
6308600	  790.2	  584.8	 6914.0	...
6308601	  790.3	  584.9	 6913.0	...
6308602	  790.3	  585.0	 6913.0	...
6308603	  790.2	  584.9	 6913.0	...
6308604	  790.1	  584.6	 6915.0	...
6308605	  790.1	  584.4	 6918.0	...
6308606	  790.1	  584.4	 6919.0	...
6308607	  790.0	  584.5	 6916.0	...
6308608	  789.8	  584.5	 6912.0	...
6308609	  789.8	  584.6	 6907.0	...
6308610	  789.5	  584.8	 6905.0	...
6308611	  789.4	  584.8	 6907.0	...
6308612	  789.1	  584.5	 6911.0	...
6308613	  789.1	  584.0	 6915.0	...
6308614	  789.0	  583.3	 6916.0	...
6308615	  788.7	  582.7	 6917.0	...
6308616	  788.5	  582.4	 6917.0	...
6308617	  788.9	  582.2	 6917.0	...
6308618	  789.4	  582.3	 6917.0	...
6308619	  790.0	  582.5	 6918.0	...
6308620	  790.1	  582.8	 6917.0	...
6308621	  790.1	  582.7	 6916.0	...
6308622	  789.9	  582.5	 6915.0	...
6308623	  789.8	  582.2	 6912.0	...
6308624	  789.7	  582.1	 6909.0	...
6308625	  789.5	  582.3	 6909.0	...
6308626	  789.4	  582.6	 6911.0	...
6308627	  789.6	  583.0	 6913.0	...
6308628	  789.8	  582.9	 6914.0	...
6308629	  790.0	  582.7	 6914.0	...
6308630	  789.9	  582.5	 6914.0	...
6308631	  789.8	  582.4	 6913.0	...
6308632	  789.7	  581.7	 6913.0	...
6308633	  789.9	  581.0	 6912.0	...
6308634	  790.0	  580.3	 6911.0	...
6308635	  790.0	  580.2	 6912.0	...
6308636	  789.9	  580.1	 6913.0	...
6308637	  789.8	  580.1	 6915.0	...
6308638	  789.8	  580.3	 6915.0	...
6308639	  790.2	  580.3	 6913.0	...
6308640	  790.6	  580.1	 6911.0	...
6308641	  791.1	  580.0	 6913.0	...
6308642	  791.1	  580.1	 6916.0	...
6308643	  791.1	  580.2	 6918.0	...
6308644	  791.1	  580.4	 6916.0	...
6308645	  791.2	  580.5	 6917.0	...
6308646	  791.4	  580.6	 6918.0	...
6308647	  791.5	  580.6	 6919.0	...
6308648	  791.5	  580.4	 6918.0	...
6308649	  791.5	  580.3	 6917.0	...
6308650	  791.6	  580.1	 6919.0	...
6308651	  791.6	  580.0	 6922.0	...
6308652	  791.8	  579.3	 6924.0	...
6308653	  791.9	  578.2	 6924.0	...
6308654	  791.8	  577.4	 6924.0	...
6308655	  791.6	  577.4	 6924.0	...
6308656	  791.4	  577.7	 6924.0	...
6308657	  791.5	  578.3	 6924.0	...
6308658	  791.5	  578.6	 6927.0	...
6308659	  791.7	  578.9	 6931.0	...
6308660	  791.8	  578.9	 6934.0	...
6308661	  791.8	  578.9	 6937.0	...
6308662	  791.8	  578.9	 6938.0	...
6308663	  791.8	  578.9	 6938.0	...
6308664	  791.8	  578.9	 6941.0	...
6308665	  791.8	  578.8	 6945.0	...
6308666	  791.9	  578.7	 6949.0	...
6308667	  792.0	  578.6	 6950.0	...
6308668	  791.9	  578.5	 6950.0	...
6308669	  791.7	  578.4	 6946.0	...
6308670	  791.8	  578.2	 6942.0	...
6308671	  792.1	  577.9	 6941.0	...
6308672	  792.2	  577.8	 6945.0	...
6308673	  791.9	  577.7	 6948.0	...
6308674	  791.5	  577.8	 6950.0	...
6308675	  791.4	  577.8	 6952.0	...
6308676	  791.3	  577.8	 6954.0	...
6308677	  791.1	  577.9	 6953.0	...
6308678	  791.0	  577.8	 6953.0	...
6308679	  791.1	  577.7	 6952.0	...
6308680	  791.4	  577.7	 6951.0	...
6308681	  791.6	  577.8	 6950.0	...
6308682	  791.4	  577.9	 6950.0	...
6308683	  791.5	  578.4	 6951.0	...
6308684	  791.5	  578.8	 6954.0	...
6308685	  791.5	  579.2	 6955.0	...
6308686	  791.2	  579.1	 6957.0	...
6308687	  790.6	  579.1	 6957.0	...
6308688	  790.2	  579.0	 6957.0	...
6308689	  789.8	  578.7	 6957.0	...
6308690	  789.7	  578.4	 6957.0	...
6308691	  789.9	  578.1	 6957.0	...
6308692	  790.2	  577.9	 6956.0	...
6308693	  790.6	  578.4	 6958.0	...
6308694	  790.7	  578.9	 6960.0	...
6308695	  791.0	  579.6	 6961.0	...
6308696	  791.2	  579.8	 6959.0	...
6308697	  791.3	  579.6	 6957.0	...
6308698	  791.2	  579.2	 6954.0	...
6308699	  791.0	  578.7	 6951.0	...
6308700	  791.0	  578.8	 6951.0	...
6308701	  790.9	  579.6	 6953.0	...
6308702	  790.8	  580.4	 6955.0	...
6308703	  790.5	  580.9	 6954.0	...
6308704	  790.2	  580.2	 6953.0	...
6308705	  790.1	  579.6	 6953.0	...
6308706	  790.3	  579.2	 6953.0	...
6308707	  790.6	  579.4	 6953.0	...
6308708	  790.7	  579.5	 6954.0	...
6308709	  790.9	  579.9	 6956.0	...
6308710	  790.9	  580.2	 6958.0	...
6308711	  790.9	  580.6	 6960.0	...
6308712	  790.9	  580.5	 6959.0	...
6308713	  791.3	  580.5	 6958.0	...
6308714	  791.6	  580.7	 6959.0	...
6308715	  791.7	  580.9	 6961.0	...
6308716	  791.4	  580.8	 6961.0	...
6308717	  791.0	  580.4	 6961.0	...
6308718	  790.8	  579.9	 6962.0	...
6308719	  790.7	  579.9	 6964.0	...
6308720	  790.7	  579.9	 6965.0	...
6308721	  790.8	  579.8	 6965.0	...
6308722	  790.8	  579.7	 6965.0	...
6308723	  790.9	  580.1	 6966.0	...
6308724	  790.9	  580.5	 6966.0	...
6308725	  790.9	  580.4	 6969.0	...
6308726	  790.9	  579.9	 6972.0	...
6308727	  790.9	  579.7	 6975.0	...
6308728	  791.0	  579.9	 6975.0	...
6308729	  791.1	  580.2	 6975.0	...
6308730	  790.9	  580.2	 6977.0	...
6308731	  790.6	  580.2	 6977.0	...
6308732	  790.4	  579.9	 6978.0	...
6308733	  790.3	  579.1	 6976.0	...
6308734	  790.2	  578.2	 6974.0	...
6308735	  790.1	  577.7	 6977.0	...
6308736	  790.2	  578.0	 6981.0	...
6308737	  790.4	  578.9	 6985.0	...
6308738	  790.6	  579.7	 6984.0	...
6308739	  790.7	  580.1	 6984.0	...
6308740	  790.6	  579.8	 6984.0	...
6308741	  790.6	  579.5	 6984.0	...
6308742	  790.6	  579.5	 6983.0	...
6308743	  790.7	  579.8	 6981.0	...
6308744	  790.9	  580.2	 6980.0	...
6308745	  791.1	  580.5	 6980.0	...
6308746	  791.0	  580.5	 6983.0	...
6308747	  790.7	  580.3	 6985.0	...
6308748	  790.5	  580.3	 6984.0	...
6308749	  790.8	  580.4	 6984.0	...
6308750	  791.0	  580.4	 6983.0	...
6308751	  791.2	  579.9	 6985.0	...
6308752	  791.1	  579.2	 6987.0	...
6308753	  791.2	  578.6	 6987.0	...
6308754	  791.3	  578.5	 6983.0	...
6308755	  791.3	  578.7	 6979.0	...
6308756	  791.2	  579.1	 6978.0	...
6308757	  790.5	  579.3	 6981.0	...
6308758	  789.9	  579.8	 6982.0	...
6308759	  789.3	  580.2	 6982.0	...
6308760	  789.2	  580.6	 6982.0	...
6308761	  789.6	  580.4	 6983.0	...
6308762	  790.0	  580.1	 6984.0	...
6308763	  790.5	  580.2	 6985.0	...
6308764	  790.6	  580.5	 6986.0	...
6308765	  790.6	  580.8	 6987.0	...
6308766	  790.6	  580.8	 6990.0	...
6308767	  790.4	  580.6	 6994.0	...
6308768	  790.2	  580.2	 6998.0	...
6308769	  789.8	  579.8	 7000.0	...
6308770	  789.3	  579.9	 6999.0	...
6308771	  789.0	  580.2	 6999.0	...
6308772	  788.7	  580.6	 6998.0	...
6308773	  788.4	  580.7	 6996.0	...
6308774	  788.1	  580.8	 6995.0	...
6308775	  787.9	  580.5	 6998.0	...
6308776	  787.9	  580.1	 7000.0	...
6308777	  787.8	  579.7	 7002.0	...
6308778	  787.7	  579.7	 7001.0	...
6308779	  787.9	  579.7	 7000.0	...
6308780	  788.2	  579.6	 7005.0	...
6308781	  788.4	  579.5	 7011.0	...
6308782	  788.4	  579.3	 7018.0	...
6308783	  788.0	  579.1	 7017.0	...
6308784	  787.6	  578.9	 7017.0	...
6308785	  787.4	  578.8	 7017.0	...
6308786	  787.4	  578.6	 7013.0	...
6308787	  787.5	  578.5	 7010.0	...
6308788	  787.4	  578.6	 7009.0	...
6308789	  787.3	  579.0	 7011.0	...
6308790	  787.2	  579.5	 7015.0	...
6308791	  787.1	  579.7	 7019.0	...
6308792	  787.1	  579.7	 7022.0	...
6308793	  787.0	  579.6	 7025.0	...
6308794	  787.2	  579.4	 7028.0	...
6308795	  787.4	  579.4	 7031.0	...
6308796	  787.5	  578.6	 7034.0	...
6308797	  787.4	  577.8	 7038.0	...
6308798	  787.3	  577.2	 7039.0	...
6308799	  787.5	  577.6	 7036.0	...
6308800	  787.6	  578.0	 7033.0	...
6308801	  787.8	  578.2	 7035.0	...
6308802	  787.7	  578.5	 7036.0	...
6308803	  787.7	  579.3	 7038.0	...
6308804	  788.1	  579.9	 7038.0	...
6308805	  788.6	  580.3	 7039.0	...
6308806	  788.9	  580.3	 7041.0	...
6308807	  788.8	  580.3	 7042.0	...
6308808	  788.7	  580.2	 7044.0	...
6308809	  788.7	  579.9	 7045.0	...
6308810	  788.6	  579.5	 7046.0	...
6308811	  788.5	  578.8	 7047.0	...
6308812	  787.9	  578.3	 7048.0	...
6308813	  787.5	  577.9	 7049.0	...
6308814	  787.2	  578.0	 7049.0	...
6308815	  787.3	  578.0	 7048.0	...
6308816	  787.7	  578.2	 7048.0	...
6308817	  788.0	  578.6	 7047.0	...
6308818	  788.2	  579.0	 7047.0	...
6308819	  788.1	  579.0	 7051.0	...
6308820	  788.2	  579.1	 7055.0	...
6308821	  788.4	  579.0	 7057.0	...
6308822	  788.6	  578.9	 7055.0	...
6308823	  788.4	  578.8	 7056.0	...
6308824	  787.7	  578.8	 7059.0	...
6308825	  787.2	  578.9	 7058.0	...
6308826	  787.3	  578.9	 7054.0	...
6308827	  787.7	  578.6	 7052.0	...
6308828	  788.2	  578.1	 7052.0	...
6308829	  788.2	  577.7	 7052.0	...
6308830	  788.4	  577.9	 7053.0	...
6308831	  788.3	  578.2	 7055.0	...
6308832	  788.1	  578.5	 7058.0	...
6308833	  787.8	  578.5	 7057.0	...
6308834	  787.7	  578.0	 7057.0	...
6308835	  787.8	  577.6	 7057.0	...
6308836	  787.9	  577.0	 7058.0	...
6308837	  787.8	  577.0	 7057.0	...
6308838	  787.6	  576.7	 7056.0	...
6308839	  787.6	  576.5	 7060.0	...
6308840	  787.7	  576.4	 7064.0	...
6308841	  787.7	  576.6	 7069.0	...
6308842	  787.6	  577.0	 7070.0	...
6308843	  787.4	  577.6	 7070.0	...
6308844	  787.4	  578.0	 7073.0	...
6308845	  787.3	  578.1	 7075.0	...
6308846	  787.2	  577.7	 7079.0	...
6308847	  787.0	  576.9	 7081.0	...
6308848	  786.7	  576.3	 7082.0	...
6308849	  786.3	  575.9	 7085.0	...
6308850	  786.1	  575.9	 7088.0	...
6308851	  785.8	  575.7	 7092.0	...
6308852	  785.7	  575.5	 7092.0	...
6308853	  785.7	  575.2	 7091.0	...
6308854	  785.8	  575.2	 7090.0	...
6308855	  786.1	  575.7	 7089.0	...
6308856	  786.3	  576.2	 7089.0	...
6308857	  786.5	  576.7	 7087.0	...
6308858	  786.5	  576.7	 7085.0	...
6308859	  786.4	  576.7	 7083.0	...
6308860	  786.5	  577.2	 7083.0	...
6308861	  786.6	  577.8	 7083.0	...
6308862	  786.6	  578.2	 7087.0	...
6308863	  786.6	  578.2	 7091.0	...
6308864	  786.6	  578.1	 7095.0	...
6308865	  786.7	  578.1	 7096.0	...
6308866	  786.4	  578.2	 7097.0	...
6308867	  785.9	  577.9	 7098.0	...
6308868	  785.5	  577.9	 7095.0	...
6308869	  785.3	  577.8	 7092.0	...
6308870	  785.1	  577.7	 7092.0	...
6308871	  784.8	  577.2	 7093.0	...
6308872	  784.5	  576.8	 7094.0	...
6308873	  784.3	  576.7	 7094.0	...
6308874	  784.3	  576.5	 7094.0	...
6308875	  784.6	  576.3	 7094.0	...
6308876	  785.0	  576.0	 7093.0	...
6308877	  785.2	  575.9	 7093.0	...
MSG	6308878 0000 _ Number Off
6308878	  785.3	  575.8	 7092.0	...
6308879	  785.5	  575.6	 7091.0	...
6308880	  785.5	  575.5	 7096.0	...
6308881	  785.2	  575.5	 7101.0	...
6308882	  785.2	  575.5	 7105.0	...
6308883	  785.5	  575.5	 7101.0	...
6308884	  785.8	  575.6	 7097.0	...
6308885	  786.1	  575.7	 7095.0	...
6308886	  786.2	  575.9	 7094.0	...
6308887	  786.7	  575.9	 7094.0	...
6308888	  787.0	  575.5	 7095.0	...
6308889	  786.7	  575.1	 7097.0	...
6308890	  786.0	  574.7	 7103.0	...
6308891	  785.8	  574.7	 7107.0	...
6308892	  786.5	  574.7	 7111.0	...
6308893	  787.2	  574.9	 7110.0	...
6308894	  787.5	  575.0	 7109.0	...
6308895	  787.4	  574.7	 7109.0	...
6308896	  787.3	  574.2	 7109.0	...
6308897	  787.3	  573.7	 7105.0	...
6308898	  787.2	  573.7	 7100.0	...
6308899	  787.1	  573.7	 7101.0	...
6308900	  786.8	  573.0	 7104.0	...
6308901	  786.7	  572.3	 7107.0	...
6308902	  786.9	  571.5	 7107.0	...
6308903	  787.4	  571.9	 7107.0	...
6308904	  787.8	  572.3	 7106.0	...
6308905	  788.1	  572.7	 7106.0	...
6308906	  788.3	  572.7	 7105.0	...
6308907	  788.5	  572.7	 7105.0	...
6308908	  788.6	  572.7	 7105.0	...
6308909	  788.6	  572.7	 7105.0	...
6308910	  788.5	  572.7	 7105.0	...
6308911	  788.4	  572.2	 7104.0	...
6308912	  788.3	  571.7	 7103.0	...
6308913	  788.2	  571.3	 7106.0	...
6308914	  788.2	  571.4	 7110.0	...
6308915	  788.1	  571.5	 7113.0	...
6308916	  788.0	  571.5	 7113.0	...
6308917	  788.0	  571.5	 7113.0	...
6308918	  788.0	  571.5	 7119.0	...
6308919	  787.9	  571.4	 7126.0	...
6308920	  787.8	  571.3	 7132.0	...
6308921	  787.7	  571.2	 7131.0	...
6308922	  787.6	  571.2	 7130.0	...
6308923	  787.6	  571.1	 7130.0	...
6308924	  787.7	  571.7	 7129.0	...
6308925	  787.7	  572.3	 7128.0	...
6308926	  787.6	  572.3	 7126.0	...
6308927	  787.5	  571.6	 7124.0	...
6308928	  787.5	  571.0	 7122.0	...
6308929	  787.6	  571.3	 7121.0	...
6308930	  787.7	  571.6	 7119.0	...
6308931	  787.9	  571.8	 7118.0	...
6308932	  788.0	  571.8	 7117.0	...
6308933	  788.0	  571.7	 7118.0	...
6308934	  787.8	  571.4	 7119.0	...
6308935	  787.6	  571.1	 7117.0	...
6308936	  787.3	  570.8	 7114.0	...
6308937	  787.4	  570.8	 7112.0	...
6308938	  787.3	  570.6	 7115.0	...
6308939	  787.1	  570.5	 7118.0	...
6308940	  786.8	  570.5	 7120.0	...
6308941	  787.0	  570.5	 7121.0	...
6308942	  787.3	  570.3	 7128.0	...
6308943	  787.7	  570.2	 7135.0	...
6308944	  787.8	  570.1	 7137.0	...
6308945	  788.0	  570.0	 7133.0	...
6308946	  788.1	  569.9	 7129.0	...
6308947	  788.1	  569.9	 7129.0	...
6308948	  787.8	  569.9	 7129.0	...
6308949	  787.6	  569.9	 7128.0	...
6308950	  787.4	  569.9	 7127.0	...
6308951	  787.4	  569.9	 7126.0	...
6308952	  787.2	  569.9	 7125.0	...
6308953	  787.0	  570.1	 7125.0	...
6308954	  786.9	  570.4	 7127.0	...
6308955	  786.7	  570.5	 7130.0	...
6308956	  786.5	  570.3	 7133.0	...
6308957	  786.1	  569.8	 7134.0	...
6308958	  786.0	  569.4	 7140.0	...
6308959	  785.7	  568.8	 7146.0	...
6308960	  785.5	  568.5	 7149.0	...
6308961	  785.4	  568.1	 7144.0	...
6308962	  785.7	  567.9	 7140.0	...
6308963	  786.1	  567.9	 7138.0	...
6308964	  786.6	  568.8	 7131.0	...
6308965	  786.5	  569.7	 7125.0	...
6308966	  786.5	  570.6	 7120.0	...
6308967	  786.6	  570.7	 7121.0	...
6308968	  786.9	  570.8	 7122.0	...
6308969	  786.9	  570.7	 7124.0	...
6308970	  786.6	  570.3	 7126.0	...
6308971	  786.4	  569.9	 7129.0	...
6308972	  786.4	  569.7	 7129.0	...
6308973	  786.4	  569.7	 7130.0	...
6308974	  786.3	  569.5	 7130.0	...
6308975	  786.3	  569.2	 7129.0	...
6308976	  786.3	  569.0	 7130.0	...
6308977	  786.6	  569.0	 7131.0	...
6308978	  787.0	  569.0	 7134.0	...
6308979	  787.3	  569.0	 7136.0	...
6308980	  787.5	  569.0	 7138.0	...
6308981	  787.7	  568.9	 7140.0	...
6308982	  787.6	  568.8	 7143.0	...
6308983	  787.4	  569.2	 7146.0	...
6308984	  787.3	  569.5	 7147.0	...
6308985	  787.7	  569.6	 7146.0	...
6308986	  787.9	  569.3	 7148.0	...
6308987	  788.1	  569.0	 7153.0	...
6308988	  788.0	  569.1	 7159.0	...
6308989	  787.9	  568.6	 7164.0	...
6308990	  788.0	  568.2	 7167.0	...
6308991	  788.1	  568.6	 7161.0	...
6308992	  788.3	  569.5	 7155.0	...
6308993	  788.5	  570.3	 7149.0	...
6308994	  789.0	  570.3	 7149.0	...
6308995	  789.5	  570.1	 7149.0	...
6308996	  789.4	  569.9	 7151.0	...
6308997	  789.0	  569.6	 7153.0	...
6308998	  788.7	  569.2	 7155.0	...
6308999	  788.7	  568.9	 7155.0	...
6309000	  788.6	  568.8	 7156.0	...
6309001	  788.6	  568.8	 7157.0	...
6309002	  788.8	  568.8	 7157.0	...
6309003	  789.0	  568.8	 7156.0	...
6309004	  789.3	  568.7	 7156.0	...
6309005	  789.4	  568.7	 7156.0	...
6309006	  789.5	  568.7	 7160.0	...
6309007	  789.5	  568.7	 7166.0	...
6309008	  789.3	  568.7	 7172.0	...
6309009	  788.9	  568.7	 7174.0	...
6309010	  788.6	  568.7	 7171.0	...
6309011	  788.4	  569.0	 7169.0	...
6309012	  788.4	  569.3	 7172.0	...
6309013	  788.4	  568.8	 7176.0	...
6309014	  788.4	  568.2	 7181.0	...
6309015	  788.5	  568.4	 7179.0	...
6309016	  788.6	  569.3	 7179.0	...
6309017	  788.5	  570.1	 7179.0	...
6309018	  788.3	  570.0	 7179.0	...
6309019	  788.8	  569.8	 7180.0	...
6309020	  789.4	  569.7	 7181.0	...
6309021	  789.9	  569.5	 7182.0	...
6309022	  789.9	  569.2	 7181.0	...
6309023	  789.8	  568.8	 7179.0	...
6309024	  789.7	  568.5	 7177.0	...
6309025	  789.6	  568.3	 7174.0	...
6309026	  789.0	  568.3	 7174.0	...
6309027	  788.5	  568.5	 7175.0	...
6309028	  788.0	  568.6	 7177.0	...
6309029	  788.1	  568.8	 7178.0	...
6309030	  788.2	  568.9	 7179.0	...
6309031	  788.2	  568.9	 7180.0	...
6309032	  788.1	  569.1	 7181.0	...
6309033	  788.1	  569.3	 7181.0	...
6309034	  787.9	  569.6	 7181.0	...
6309035	  787.7	  569.8	 7182.0	...
6309036	  787.6	  570.0	 7181.0	...
6309037	  788.0	  570.2	 7180.0	...
6309038	  788.4	  570.2	 7178.0	...
6309039	  789.1	  570.1	 7179.0	...
6309040	  789.4	  570.3	 7180.0	...
6309041	  789.6	  570.5	 7180.0	...
6309042	  789.6	  570.4	 7179.0	...
6309043	  789.6	  570.2	 7179.0	...
6309044	  789.6	  569.8	 7179.0	...
6309045	  789.4	  569.6	 7179.0	...
6309046	  789.4	  570.3	 7178.0	...
6309047	  789.6	  571.2	 7177.0	...
6309048	  789.9	  570.8	 7176.0	...
6309049	  790.0	  569.5	 7178.0	...
6309050	  789.8	  567.8	 7179.0	...
6309051	  789.9	  567.6	 7180.0	...
6309052	  790.1	  567.5	 7180.0	...
6309053	  790.3	  567.8	 7181.0	...
6309054	  790.5	  568.0	 7183.0	...
6309055	  790.6	  568.3	 7184.0	...
6309056	  790.6	  568.6	 7185.0	...
6309057	  790.6	  568.9	 7187.0	...
6309058	  790.5	  569.0	 7188.0	...
6309059	  790.5	  569.3	 7187.0	...
6309060	  791.1	  569.6	 7185.0	...
6309061	  791.6	  569.8	 7187.0	...
6309062	  791.7	  569.9	 7192.0	...
6309063	  791.2	  569.9	 7197.0	...
6309064	  790.8	  569.7	 7198.0	...
6309065	  790.9	  569.0	 7198.0	...
6309066	  791.6	  568.0	 7197.0	...
6309067	  792.2	  567.2	 7195.0	...
6309068	  792.8	  567.3	 7192.0	...
6309069	  792.8	  567.6	 7190.0	...
6309070	  792.9	  568.0	 7190.0	...
6309071	  793.0	  568.0	 7192.0	...
6309072	  793.0	  567.9	 7193.0	...
6309073	  792.7	  567.8	 7191.0	...
6309074	  792.3	  567.6	 7190.0	...
6309075	  792.1	  567.5	 7191.0	...
6309076	  792.1	  567.5	 7197.0	...
6309077	  792.3	  567.7	 7203.0	...
6309078	  792.6	  567.6	 7205.0	...
MSG	6309079 0000 _ Number On
6309079	  793.0	  567.2	 7205.0	...
6309080	  793.2	  566.8	 7203.0	...
6309081	  793.3	  566.6	 7201.0	...
6309082	  793.2	  566.6	 7202.0	...
6309083	  793.0	  566.6	 7204.0	...
6309084	  792.9	  566.5	 7203.0	...
6309085	  792.8	  566.3	 7199.0	...
6309086	  792.5	  566.3	 7194.0	...
6309087	  792.4	  566.2	 7192.0	...
6309088	  792.4	  566.0	 7191.0	...
6309089	  792.4	  565.9	 7191.0	...
6309090	  792.3	  566.1	 7191.0	...
6309091	  792.3	  566.6	 7191.0	...
6309092	  792.5	  567.1	 7189.0	...
6309093	  792.6	  567.2	 7187.0	...
6309094	  792.5	  567.0	 7188.0	...
6309095	  792.3	  566.9	 7189.0	...
6309096	  792.0	  566.8	 7188.0	...
6309097	  791.5	  567.0	 7190.0	...
6309098	  790.8	  567.3	 7191.0	...
6309099	  790.2	  567.5	 7193.0	...
6309100	  789.5	  567.6	 7193.0	...
6309101	  789.2	  567.4	 7192.0	...
6309102	  789.4	  567.3	 7192.0	...
6309103	  789.8	  567.1	 7192.0	...
6309104	  790.2	  567.3	 7190.0	...
6309105	  790.1	  567.6	 7189.0	...
6309106	  790.1	  568.0	 7189.0	...
6309107	  790.1	  568.1	 7190.0	...
6309108	  790.0	  568.1	 7190.0	...
6309109	  789.8	  568.0	 7189.0	...
6309110	  789.7	  568.2	 7194.0	...
6309111	  789.9	  568.4	 7201.0	...
6309112	  790.1	  568.4	 7203.0	...
6309113	  790.4	  568.3	 7198.0	...
6309114	  790.4	  568.1	 7196.0	...
6309115	  790.3	  567.7	 7197.0	...
6309116	  790.2	  567.4	 7201.0	...
6309117	  790.4	  567.2	 7203.0	...
6309118	  790.7	  567.2	 7205.0	...
6309119	  791.3	  567.1	 7204.0	...
6309120	  791.7	  567.2	 7203.0	...
6309121	  792.0	  567.2	 7209.0	...
6309122	  792.0	  567.1	 7216.0	...
6309123	  791.9	  566.9	 7222.0	...
6309124	  791.9	  566.6	 7223.0	...
6309125	  792.0	  566.5	 7226.0	...
6309126	  792.1	  566.3	 7230.0	...
6309127	  792.2	  566.2	 7231.0	...
6309128	  792.2	  566.2	 7230.0	...
6309129	  792.1	  566.0	 7226.0	...
6309130	  791.9	  565.8	 7224.0	...
6309131	  791.8	  566.0	 7221.0	...
6309132	  792.2	  566.2	 7221.0	...
6309133	  792.8	  566.7	 7221.0	...
6309134	  793.3	  566.9	 7220.0	...
6309135	  793.3	  567.1	 7218.0	...
6309136	  793.3	  567.1	 7217.0	...
6309137	  793.3	  567.3	 7216.0	...
6309138	  793.4	  567.5	 7217.0	...
6309139	  793.5	  567.7	 7219.0	...
6309140	  793.6	  567.9	 7220.0	...
6309141	  793.8	  568.0	 7220.0	...
6309142	  794.0	  568.1	 7219.0	...
6309143	  794.1	  568.1	 7221.0	...
6309144	  794.0	  568.3	 7222.0	...
6309145	  794.0	  568.4	 7222.0	...
6309146	  793.9	  568.7	 7219.0	...
6309147	  793.2	  568.9	 7217.0	...
6309148	  792.5	  568.4	 7216.0	...
6309149	  791.8	  567.7	 7217.0	...
6309150	  791.9	  567.2	 7218.0	...
6309151	  792.2	  567.3	 7220.0	...
6309152	  792.3	  567.5	 7221.0	...
6309153	  791.9	  567.5	 7223.0	...
6309154	  791.4	  567.5	 7223.0	...
6309155	  790.8	  567.5	 7223.0	...
6309156	  790.7	  567.6	 7224.0	...
6309157	  790.8	  567.5	 7226.0	...
6309158	  791.2	  567.5	 7228.0	...
6309159	  791.5	  567.4	 7230.0	...
6309160	  791.7	  567.3	 7232.0	...
6309161	  791.7	  567.1	 7233.0	...
6309162	  791.8	  567.1	 7232.0	...
6309163	  791.9	  567.1	 7232.0	...
6309164	  792.1	  566.8	 7231.0	...
6309165	  792.3	  566.2	 7231.0	...
6309166	  792.5	  566.6	 7230.0	...
6309167	  792.5	  567.5	 7230.0	...
6309168	  792.2	  568.4	 7230.0	...
6309169	  791.8	  568.4	 7230.0	...
6309170	  791.5	  568.5	 7229.0	...
6309171	  791.5	  568.5	 7225.0	...
6309172	  791.3	  568.2	 7222.0	...
6309173	  791.1	  567.5	 7220.0	...
6309174	  790.9	  566.9	 7220.0	...
6309175	  790.8	  566.7	 7224.0	...
6309176	  790.9	  566.1	 7229.0	...
6309177	  790.9	  565.3	 7233.0	...
6309178	  790.9	  564.7	 7231.0	...
6309179	  791.4	  564.7	 7229.0	...
6309180	  792.0	  564.7	 7228.0	...
6309181	  792.5	  564.7	 7229.0	...
6309182	  792.4	  564.8	 7229.0	...
6309183	  792.5	  565.1	 7227.0	...
6309184	  792.6	  565.3	 7224.0	...
6309185	  792.5	  565.4	 7225.0	...
6309186	  792.4	  565.0	 7229.0	...
6309187	  792.5	  564.7	 7234.0	...
6309188	  792.8	  564.2	 7235.0	...
6309189	  793.0	  564.1	 7235.0	...
6309190	  792.9	  564.0	 7236.0	...
6309191	  792.6	  564.0	 7236.0	...
6309192	  792.5	  563.9	 7239.0	...
6309193	  792.6	  563.8	 7242.0	...
6309194	  792.7	  563.7	 7246.0	...
6309195	  793.0	  563.8	 7247.0	...
6309196	  793.4	  564.0	 7249.0	...
6309197	  794.1	  563.8	 7252.0	...
6309198	  794.6	  563.5	 7254.0	...
6309199	  794.9	  563.1	 7257.0	...
6309200	  794.8	  563.1	 7259.0	...
6309201	  794.7	  563.1	 7256.0	...
6309202	  794.7	  563.1	 7252.0	...
6309203	  794.6	  562.9	 7251.0	...
6309204	  794.6	  562.7	 7256.0	...
6309205	  794.7	  562.4	 7262.0	...
6309206	  794.4	  562.7	 7265.0	...
6309207	  794.1	  563.2	 7263.0	...
6309208	  793.8	  563.6	 7263.0	...
6309209	  793.9	  563.6	 7263.0	...
6309210	  794.0	  563.4	 7263.0	...
6309211	  794.0	  562.9	 7260.0	...
6309212	  793.9	  562.5	 7258.0	...
6309213	  793.8	  562.1	 7255.0	...
6309214	  793.8	  562.2	 7255.0	...
6309215	  793.5	  562.2	 7255.0	...
6309216	  793.2	  562.2	 7256.0	...
6309217	  792.9	  562.1	 7255.0	...
6309218	  792.8	  562.1	 7254.0	...
6309219	  792.8	  562.2	 7253.0	...
6309220	  792.6	  562.4	 7252.0	...
6309221	  792.5	  562.5	 7253.0	...
6309222	  792.1	  562.7	 7255.0	...
6309223	  791.8	  562.8	 7256.0	...
6309224	  791.4	  562.6	 7256.0	...
6309225	  791.1	  562.2	 7254.0	...
6309226	  790.8	  561.7	 7253.0	...
6309227	  790.7	  561.6	 7256.0	...
6309228	  791.2	  561.4	 7259.0	...
6309229	  791.8	  561.2	 7262.0	...
6309230	  792.3	  560.9	 7262.0	...
6309231	  792.1	  560.6	 7262.0	...
6309232	  792.1	  560.4	 7262.0	...
6309233	  792.2	  560.2	 7262.0	...
6309234	  792.2	  560.2	 7263.0	...
6309235	  792.2	  560.1	 7263.0	...
6309236	  792.1	  560.7	 7264.0	...
6309237	  792.0	  561.4	 7264.0	...
6309238	  792.0	  561.9	 7263.0	...
6309239	  792.1	  561.9	 7263.0	...
6309240	  792.3	  561.9	 7262.0	...
6309241	  792.3	  561.9	 7260.0	...
6309242	  792.3	  561.5	 7259.0	...
6309243	  792.3	  561.0	 7259.0	...
6309244	  792.4	  560.4	 7260.0	...
6309245	  792.5	  560.3	 7260.0	...
6309246	  792.6	  560.1	 7259.0	...
6309247	  792.7	  559.9	 7258.0	...
6309248	  792.5	  559.8	 7259.0	...
6309249	  792.2	  559.7	 7261.0	...
6309250	  792.4	  559.8	 7264.0	...
6309251	  792.9	  559.9	 7266.0	...
6309252	  793.3	  559.9	 7267.0	...
6309253	  793.1	  559.9	 7267.0	...
6309254	  792.9	  559.8	 7267.0	...
6309255	  792.8	  559.7	 7269.0	...
6309256	  793.0	  559.8	 7271.0	...
6309257	  793.1	  559.8	 7270.0	...
6309258	  793.1	  559.8	 7268.0	...
6309259	  793.2	  559.8	 7267.0	...
6309260	  793.4	  559.7	 7268.0	...
6309261	  793.7	  559.6	 7268.0	...
6309262	  793.9	  559.5	 7269.0	...
6309263	  793.8	  559.6	 7270.0	...
6309264	  793.8	  559.9	 7270.0	...
6309265	  793.9	  560.3	 7270.0	...
6309266	  794.0	  560.3	 7270.0	...
6309267	  794.2	  560.3	 7270.0	...
6309268	  794.4	  560.4	 7270.0	...
6309269	  793.9	  560.4	 7271.0	...
6309270	  793.3	  560.5	 7272.0	...
6309271	  792.7	  560.7	 7274.0	...
6309272	  792.9	  560.8	 7275.0	...
6309273	  793.0	  560.8	 7276.0	...
6309274	  792.7	  560.7	 7277.0	...
6309275	  792.2	  560.4	 7277.0	...
6309276	  791.9	  560.3	 7277.0	...
6309277	  792.0	  560.1	 7280.0	...
6309278	  792.1	  559.9	 7282.0	...
6309279	  792.6	  559.7	 7285.0	...
6309280	  792.9	  559.3	 7286.0	...
6309281	  792.8	  559.1	 7288.0	...
6309282	  792.3	  559.3	 7289.0	...
6309283	  792.2	  559.7	 7288.0	...
6309284	  792.7	  560.1	 7286.0	...
6309285	  793.2	  560.2	 7285.0	...
6309286	  793.3	  560.1	 7284.0	...
6309287	  793.1	  560.0	 7285.0	...
6309288	  792.7	  559.8	 7285.0	...
6309289	  792.3	  559.3	 7287.0	...
6309290	  792.2	  558.9	 7289.0	...
6309291	  792.2	  558.8	 7291.0	...
6309292	  792.3	  559.0	 7291.0	...
6309293	  792.4	  559.4	 7294.0	...
6309294	  792.5	  559.5	 7298.0	...
6309295	  792.5	  559.6	 7294.0	...
6309296	  792.7	  560.3	 7286.0	...
6309297	  793.0	  561.1	 7283.0	...
6309298	  793.2	  561.7	 7287.0	...
6309299	  793.4	  561.3	 7292.0	...
6309300	  793.4	  561.0	 7293.0	...
6309301	  793.5	  560.9	 7294.0	...
6309302	  793.2	  561.0	 7295.0	...
6309303	  792.9	  561.3	 7297.0	...
6309304	  792.7	  561.6	 7300.0	...
6309305	  792.8	  561.9	 7301.0	...
6309306	  792.8	  561.9	 7302.0	...
6309307	  792.8	  561.8	 7300.0	...
6309308	  792.8	  561.7	 7299.0	...
6309309	  792.8	  561.5	 7297.0	...
6309310	  792.9	  561.5	 7298.0	...
6309311	  793.0	  561.4	 7298.0	...
6309312	  793.0	  561.4	 7296.0	...
6309313	  792.9	  561.0	 7295.0	...
6309314	  792.8	  560.5	 7295.0	...
6309315	  792.7	  560.1	 7298.0	...
6309316	  792.7	  560.0	 7301.0	...
6309317	  793.0	  559.9	 7302.0	...
6309318	  793.2	  559.2	 7304.0	...
6309319	  793.4	  558.4	 7306.0	...
6309320	  793.4	  558.0	 7307.0	...
6309321	  793.4	  558.4	 7309.0	...
6309322	  793.8	  558.7	 7310.0	...
6309323	  794.2	  558.9	 7311.0	...
6309324	  794.5	  559.1	 7310.0	...
6309325	  794.4	  559.2	 7310.0	...
6309326	  794.3	  559.2	 7310.0	...
6309327	  794.2	  559.2	 7309.0	...
6309328	  794.4	  559.1	 7308.0	...
6309329	  794.7	  558.9	 7307.0	...
6309330	  794.9	  558.8	 7307.0	...
6309331	  795.0	  558.8	 7309.0	...
6309332	  795.0	  558.9	 7311.0	...
6309333	  794.9	  558.9	 7312.0	...
6309334	  794.7	  558.4	 7314.0	...
6309335	  794.6	  557.9	 7315.0	...
6309336	  794.6	  557.3	 7316.0	...
6309337	  794.7	  557.2	 7317.0	...
6309338	  794.7	  557.3	 7319.0	...
6309339	  794.6	  557.5	 7320.0	...
6309340	  794.5	  557.8	 7321.0	...
6309341	  794.4	  557.8	 7322.0	...
6309342	  794.4	  557.9	 7323.0	...
6309343	  794.2	  557.9	 7321.0	...
6309344	  793.9	  558.0	 7319.0	...
6309345	  793.5	  557.7	 7324.0	...
6309346	  793.2	  557.5	 7330.0	...
6309347	  793.1	  557.2	 7336.0	...
6309348	  793.0	  557.3	 7336.0	...
6309349	  792.9	  557.4	 7335.0	...
6309350	  792.8	  557.5	 7335.0	...
6309351	  792.6	  557.5	 7335.0	...
6309352	  792.3	  557.4	 7335.0	...
6309353	  792.2	  557.0	 7335.0	...
6309354	  792.0	  556.6	 7338.0	...
6309355	  792.1	  556.3	 7342.0	...
6309356	  792.1	  556.4	 7344.0	...
6309357	  792.2	  556.4	 7343.0	...
6309358	  792.2	  556.5	 7342.0	...
6309359	  792.3	  556.7	 7342.0	...
6309360	  792.1	  556.8	 7342.0	...
6309361	  791.7	  556.8	 7343.0	...
6309362	  791.3	  556.8	 7343.0	...
6309363	  791.2	  556.8	 7343.0	...
6309364	  791.3	  557.2	 7343.0	...
6309365	  791.3	  557.6	 7342.0	...
6309366	  791.4	  558.1	 7340.0	...
6309367	  791.4	  558.1	 7339.0	...
6309368	  791.4	  558.0	 7340.0	...
6309369	  791.3	  557.8	 7345.0	...
6309370	  791.1	  557.7	 7349.0	...
6309371	  791.0	  557.7	 7352.0	...
6309372	  790.9	  557.8	 7351.0	...
6309373	  791.0	  558.0	 7351.0	...
6309374	  791.1	  558.1	 7350.0	...
6309375	  790.7	  558.1	 7349.0	...
6309376	  790.3	  557.9	 7349.0	...
6309377	  789.9	  558.3	 7349.0	...
6309378	  790.3	  558.7	 7349.0	...
6309379	  790.8	  559.2	 7349.0	...
6309380	  791.2	  559.2	 7349.0	...
6309381	  791.2	  558.9	 7349.0	...
6309382	  791.1	  558.4	 7349.0	...
6309383	  791.1	  557.7	 7350.0	...
6309384	  790.9	  557.5	 7350.0	...
6309385	  790.2	  557.6	 7349.0	...
6309386	  789.6	  557.9	 7349.0	...
6309387	  789.4	  558.2	 7355.0	...
6309388	  789.9	  558.7	 7361.0	...
6309389	  790.3	  559.2	 7359.0	...
6309390	  790.4	  559.7	 7353.0	...
6309391	  790.6	  559.7	 7348.0	...
6309392	  790.8	  559.6	 7348.0	...
6309393	  790.8	  559.6	 7348.0	...
MSG	6309394 0000 _ Number Off
6309394	  790.6	  559.6	 7348.0	...
6309395	  790.3	  559.6	 7352.0	...
6309396	  790.1	  559.6	 7356.0	...
6309397	  790.0	  559.6	 7362.0	...
6309398	  790.0	  559.6	 7363.0	...
6309399	  789.9	  559.7	 7364.0	...
6309400	  789.8	  559.9	 7364.0	...
6309401	  790.4	  559.9	 7362.0	...
6309402	  791.0	  559.9	 7359.0	...
6309403	  791.1	  560.1	 7360.0	...
6309404	  790.5	  560.4	 7363.0	...
6309405	  789.7	  560.6	 7366.0	...
6309406	  789.5	  560.6	 7366.0	...
6309407	  789.3	  560.7	 7371.0	...
6309408	  789.2	  560.8	 7378.0	...
6309409	  789.4	  560.2	 7382.0	...
6309410	  789.7	  559.6	 7379.0	...
6309411	  789.8	  559.1	 7376.0	...
6309412	  789.8	  559.3	 7376.0	...
6309413	  789.9	  559.6	 7379.0	...
6309414	  790.2	  559.8	 7381.0	...
6309415	  790.5	  559.8	 7377.0	...
6309416	  790.7	  559.6	 7369.0	...
6309417	  790.7	  559.4	 7367.0	...
6309418	  790.7	  558.8	 7372.0	...
6309419	  790.4	  558.3	 7379.0	...
6309420	  790.3	  558.4	 7381.0	...
6309421	  790.1	  559.0	 7381.0	...
6309422	  790.1	  559.5	 7379.0	...
6309423	  790.0	  559.3	 7378.0	...
6309424	  789.9	  558.8	 7379.0	...
6309425	  789.8	  558.3	 7380.0	...
6309426	  789.8	  558.0	 7381.0	...
6309427	  790.1	  558.1	 7382.0	...
6309428	  790.4	  558.1	 7381.0	...
6309429	  790.6	  558.0	 7380.0	...
6309430	  790.5	  557.9	 7379.0	...
6309431	  790.4	  557.7	 7380.0	...
6309432	  790.3	  557.7	 7381.0	...
6309433	  789.8	  557.8	 7381.0	...
6309434	  789.4	  557.9	 7381.0	...
6309435	  788.9	  558.0	 7381.0	...
6309436	  788.9	  557.9	 7382.0	...
6309437	  788.8	  557.6	 7382.0	...
6309438	  788.4	  557.0	 7383.0	...
6309439	  788.0	  556.5	 7384.0	...
6309440	  787.8	  556.4	 7382.0	...
6309441	  788.0	  556.5	 7379.0	...
6309442	  788.2	  556.6	 7381.0	...
6309443	  788.2	  556.7	 7385.0	...
6309444	  788.0	  557.0	 7389.0	...
6309445	  788.2	  557.1	 7387.0	...
6309446	  788.5	  557.0	 7385.0	...
6309447	  788.2	  557.2	 7383.0	...
6309448	  787.6	  557.6	 7383.0	...
6309449	  787.0	  557.7	 7385.0	...
6309450	  786.9	  557.5	 7388.0	...
6309451	  786.6	  557.2	 7395.0	...
6309452	  786.4	  557.0	 7400.0	...
6309453	  785.9	  556.8	 7404.0	...
6309454	  785.6	  556.9	 7404.0	...
6309455	  785.4	  557.1	 7403.0	...
6309456	  785.3	  557.4	 7403.0	...
6309457	  785.4	  557.4	 7404.0	...
6309458	  785.5	  557.3	 7404.0	...
6309459	  785.7	  557.2	 7403.0	...
6309460	  785.7	  557.2	 7402.0	...
6309461	  785.7	  557.2	 7402.0	...
6309462	  785.7	  557.3	 7404.0	...
6309463	  785.7	  557.4	 7406.0	...
6309464	  785.8	  557.5	 7407.0	...
6309465	  786.0	  557.6	 7407.0	...
6309466	  786.1	  557.8	 7406.0	...
6309467	  786.3	  558.3	 7402.0	...
6309468	  786.3	  558.7	 7398.0	...
6309469	  786.3	  559.1	 7393.0	...
6309470	  786.1	  558.7	 7392.0	...
6309471	  785.9	  558.3	 7394.0	...
6309472	  785.9	  557.7	 7397.0	...
6309473	  785.8	  557.5	 7400.0	...
6309474	  785.7	  557.4	 7399.0	...
6309475	  785.5	  557.5	 7401.0	...
6309476	  785.2	  557.5	 7404.0	...
6309477	  785.0	  557.7	 7407.0	...
6309478	  785.0	  557.9	 7405.0	...
6309479	  785.0	  558.5	 7404.0	...
6309480	  785.2	  558.9	 7403.0	...
6309481	  785.4	  559.1	 7404.0	...
6309482	  785.9	  559.1	 7404.0	...
6309483	  786.2	  559.2	 7406.0	...
6309484	  785.9	  558.9	 7412.0	...
6309485	  785.4	  558.4	 7417.0	...
6309486	  784.9	  558.0	 7421.0	...
6309487	  785.0	  558.0	 7420.0	...
6309488	  785.1	  557.6	 7419.0	...
6309489	  785.4	  557.3	 7419.0	...
6309490	  785.7	  557.2	 7418.0	...
6309491	  786.1	  557.6	 7415.0	...
6309492	  786.2	  558.0	 7410.0	...
6309493	  786.2	  558.1	 7409.0	...
6309494	  786.2	  557.9	 7413.0	...
6309495	  786.2	  558.2	 7418.0	...
6309496	  786.2	  558.6	 7416.0	...
6309497	  786.1	  558.9	 7413.0	...
6309498	  785.8	  559.1	 7411.0	...
6309499	  785.5	  559.3	 7412.0	...
6309500	  785.1	  559.5	 7413.0	...
6309501	  784.9	  559.2	 7411.0	...
6309502	  784.8	  558.8	 7408.0	...
6309503	  784.7	  558.4	 7405.0	...
6309504	  784.7	  558.4	 7406.0	...
6309505	  784.5	  558.4	 7408.0	...
6309506	  784.3	  558.0	 7410.0	...
6309507	  784.3	  557.6	 7409.0	...
6309508	  784.3	  557.3	 7412.0	...
6309509	  784.1	  557.6	 7415.0	...
6309510	  783.9	  557.6	 7418.0	...
6309511	  783.8	  557.5	 7418.0	...
6309512	  784.0	  557.3	 7419.0	...
6309513	  784.1	  557.4	 7420.0	...
6309514	  784.0	  557.5	 7421.0	...
6309515	  783.8	  557.8	 7419.0	...
6309516	  783.7	  558.1	 7417.0	...
6309517	  783.5	  558.3	 7419.0	...
6309518	  783.3	  558.6	 7422.0	...
6309519	  783.1	  558.8	 7424.0	...
6309520	  782.9	  559.1	 7421.0	...
6309521	  782.9	  559.3	 7418.0	...
6309522	  782.9	  559.1	 7417.0	...
6309523	  782.5	  558.9	 7418.0	...
6309524	  782.0	  558.6	 7418.0	...
6309525	  781.5	  558.7	 7418.0	...
6309526	  781.4	  558.6	 7423.0	...
6309527	  781.3	  558.8	 7427.0	...
6309528	  781.2	  559.1	 7428.0	...
6309529	  781.7	  559.4	 7423.0	...
6309530	  782.1	  559.0	 7420.0	...
6309531	  782.6	  558.5	 7421.0	...
6309532	  782.7	  558.1	 7422.0	...
6309533	  782.8	  558.0	 7422.0	...
6309534	  782.9	  557.9	 7418.0	...
6309535	  782.9	  557.7	 7414.0	...
6309536	  783.0	  557.4	 7411.0	...
6309537	  782.9	  556.8	 7412.0	...
6309538	  782.8	  556.4	 7415.0	...
6309539	  782.7	  556.3	 7417.0	...
6309540	  782.9	  556.7	 7417.0	...
6309541	  782.8	  557.1	 7415.0	...
6309542	  782.6	  557.3	 7415.0	...
6309543	  782.5	  557.3	 7417.0	...
6309544	  782.6	  557.4	 7422.0	...
6309545	  782.7	  557.5	 7426.0	...
6309546	  782.8	  557.7	 7425.0	...
6309547	  782.9	  557.8	 7422.0	...
6309548	  783.0	  558.0	 7418.0	...
6309549	  782.9	  558.1	 7418.0	...
6309550	  782.7	  557.9	 7418.0	...
6309551	  782.8	  557.7	 7423.0	...
6309552	  783.0	  557.7	 7427.0	...
6309553	  783.3	  558.0	 7432.0	...
6309554	  783.5	  558.0	 7433.0	...
6309555	  783.6	  557.8	 7434.0	...
6309556	  783.8	  557.6	 7432.0	...
6309557	  783.8	  557.9	 7431.0	...
6309558	  783.8	  558.2	 7430.0	...
6309559	  783.8	  558.6	 7431.0	...
6309560	  783.8	  558.7	 7429.0	...
6309561	  783.6	  558.1	 7426.0	...
6309562	  783.4	  557.5	 7425.0	...
6309563	  783.4	  557.0	 7425.0	...
6309564	  783.6	  557.3	 7427.0	...
6309565	  783.9	  557.4	 7430.0	...
6309566	  784.1	  557.4	 7433.0	...
6309567	  784.3	  557.6	 7433.0	...
6309568	  784.5	  557.7	 7433.0	...
6309569	  784.6	  557.9	 7432.0	...
6309570	  784.7	  557.8	 7430.0	...
6309571	  784.6	  558.0	 7427.0	...
6309572	  784.3	  558.1	 7427.0	...
6309573	  784.1	  557.7	 7429.0	...
6309574	  784.0	  557.2	 7431.0	...
6309575	  783.9	  556.7	 7432.0	...
6309576	  783.7	  556.7	 7434.0	...
6309577	  783.9	  556.6	 7435.0	...
6309578	  784.2	  556.5	 7435.0	...
6309579	  784.4	  556.5	 7435.0	...
6309580	  784.5	  556.6	 7435.0	...
6309581	  784.4	  557.4	 7435.0	...
6309582	  784.3	  558.1	 7435.0	...
6309583	  784.1	  558.4	 7436.0	...
6309584	  784.0	  558.1	 7436.0	...
6309585	  783.8	  557.6	 7436.0	...
6309586	  783.7	  557.0	 7436.0	...
6309587	  783.6	  556.6	 7439.0	...
6309588	  783.6	  556.3	 7442.0	...
6309589	  783.6	  556.2	 7445.0	...
6309590	  783.6	  556.0	 7445.0	...
6309591	  783.4	  555.9	 7445.0	...
6309592	  783.3	  556.6	 7444.0	...
6309593	  783.1	  557.4	 7443.0	...
6309594	  782.9	  558.0	 7443.0	...
6309595	  782.6	  557.8	 7444.0	...
6309596	  782.3	  557.7	 7445.0	...
6309597	  782.2	  557.5	 7446.0	...
6309598	  782.2	  557.4	 7447.0	...
6309599	  782.2	  557.3	 7448.0	...
6309600	  782.2	  557.4	 7446.0	...
6309601	  782.7	  556.9	 7443.0	...
6309602	  783.2	  556.5	 7440.0	...
6309603	  783.8	  556.6	 7446.0	...
MSG	6309604 0000 _ Number On
6309604	  783.8	  556.9	 7451.0	...
6309605	  783.6	  557.3	 7453.0	...
6309606	  783.3	  557.3	 7447.0	...
6309607	  783.0	  557.4	 7442.0	...
6309608	  782.9	  557.4	 7442.0	...
6309609	  782.9	  557.4	 7441.0	...
6309610	  782.9	  557.3	 7439.0	...
6309611	  782.8	  556.7	 7439.0	...
6309612	  782.6	  556.1	 7443.0	...
6309613	  782.5	  555.7	 7447.0	...
6309614	  782.4	  555.7	 7449.0	...
6309615	  782.4	  555.6	 7445.0	...
6309616	  782.4	  555.6	 7440.0	...
6309617	  782.3	  555.5	 7440.0	...
6309618	  782.2	  555.3	 7445.0	...
6309619	  782.1	  555.2	 7450.0	...
6309620	  782.0	  555.2	 7449.0	...
6309621	  781.9	  555.1	 7447.0	...
6309622	  782.1	  554.8	 7444.0	...
6309623	  782.4	  554.5	 7445.0	...
6309624	  782.8	  554.4	 7447.0	...
6309625	  782.9	  554.7	 7449.0	...
6309626	  782.9	  555.0	 7450.0	...
6309627	  783.0	  555.2	 7450.0	...
6309628	  783.0	  555.4	 7450.0	...
6309629	  783.0	  555.4	 7451.0	...
6309630	  783.0	  555.6	 7456.0	...
6309631	  783.2	  555.7	 7459.0	...
6309632	  783.3	  555.9	 7463.0	...
6309633	  783.2	  555.9	 7463.0	...
6309634	  783.0	  555.7	 7466.0	...
6309635	  782.8	  554.9	 7470.0	...
6309636	  782.9	  554.2	 7472.0	...
6309637	  782.9	  554.3	 7471.0	...
6309638	  782.9	  554.9	 7468.0	...
6309639	  782.5	  555.3	 7465.0	...
6309640	  782.0	  555.0	 7464.0	...
6309641	  781.7	  554.7	 7465.0	...
6309642	  781.8	  554.6	 7469.0	...
6309643	  781.9	  554.4	 7470.0	...
6309644	  781.9	  553.9	 7470.0	...
6309645	  781.7	  553.4	 7468.0	...
6309646	  781.6	  553.3	 7466.0	...
6309647	  781.5	  553.3	 7464.0	...
6309648	  781.5	  553.4	 7463.0	...
6309649	  781.4	  553.4	 7464.0	...
6309650	  781.3	  553.8	 7466.0	...
6309651	  781.3	  554.1	 7466.0	...
6309652	  781.2	  554.2	 7463.0	...
6309653	  781.0	  554.0	 7460.0	...
6309654	  780.7	  554.0	 7458.0	...
6309655	  780.4	  554.2	 7460.0	...
6309656	  780.1	  554.4	 7469.0	...
6309657	  779.8	  554.4	 7477.0	...
6309658	  779.7	  554.8	 7476.0	...
6309659	  779.7	  555.1	 7467.0	...
6309660	  779.9	  555.2	 7465.0	...
6309661	  780.0	  554.8	 7472.0	...
6309662	  780.0	  554.5	 7471.0	...
6309663	  779.9	  554.3	 7464.0	...
6309664	  779.6	  554.0	 7463.0	...
6309665	  779.4	  553.6	 7469.0	...
6309666	  779.3	  553.4	 7476.0	...
6309667	  779.0	  553.6	 7476.0	...
6309668	  778.8	  553.9	 7477.0	...
6309669	  778.6	  554.3	 7477.0	...
6309670	  778.8	  554.3	 7476.0	...
6309671	  778.7	  554.3	 7475.0	...
6309672	  778.6	  554.2	 7471.0	...
6309673	  778.1	  554.1	 7469.0	...
6309674	  777.6	  554.0	 7468.0	...
6309675	  776.8	  554.0	 7473.0	...
6309676	  776.3	  554.0	 7477.0	...
6309677	  775.9	  554.0	 7482.0	...
6309678	  775.9	  553.6	 7483.0	...
6309679	  775.9	  553.1	 7484.0	...
6309680	  775.9	  552.6	 7481.0	...
6309681	  775.9	  552.5	 7478.0	...
6309682	  776.1	  553.1	 7475.0	...
6309683	  776.2	  553.7	 7474.0	...
6309684	  776.4	  554.3	 7473.0	...
6309685	  776.5	  554.1	 7473.0	...
6309686	  776.7	  554.0	 7473.0	...
6309687	  776.8	  553.8	 7477.0	...
6309688	  776.7	  553.5	 7482.0	...
6309689	  776.7	  553.2	 7485.0	...
6309690	  776.7	  553.0	 7478.0	...
6309691	  776.6	  553.2	 7472.0	...
6309692	  776.5	  553.5	 7471.0	...
6309693	  776.2	  553.3	 7476.0	...
6309694	  776.0	  553.0	 7481.0	...
6309695	  776.0	  552.9	 7482.0	...
6309696	  776.3	  553.5	 7482.0	...
6309697	  776.7	  554.1	 7483.0	...
6309698	  776.7	  553.8	 7484.0	...
6309699	  776.5	  553.1	 7486.0	...
6309700	  776.3	  552.5	 7487.0	...
6309701	  776.3	  552.6	 7483.0	...
6309702	  776.2	  552.7	 7478.0	...
6309703	  776.2	  552.9	 7477.0	...
6309704	  776.0	  552.7	 7482.0	...
6309705	  776.1	  552.5	 7485.0	...
6309706	  776.3	  552.3	 7483.0	...
6309707	  776.4	  552.4	 7483.0	...
6309708	  776.4	  552.5	 7484.0	...
6309709	  776.5	  552.1	 7485.0	...
6309710	  776.5	  551.5	 7486.0	...
6309711	  776.5	  551.7	 7487.0	...
6309712	  776.5	  552.5	 7491.0	...
6309713	  776.5	  553.2	 7495.0	...
6309714	  776.5	  553.2	 7499.0	...
6309715	  776.5	  553.1	 7500.0	...
6309716	  776.8	  552.8	 7495.0	...
6309717	  776.9	  552.4	 7489.0	...
6309718	  776.6	  552.2	 7482.0	...
6309719	  776.1	  552.0	 7488.0	...
6309720	  775.6	  551.7	 7497.0	...
6309721	  775.5	  551.0	 7506.0	...
6309722	  774.9	  550.6	 7507.0	...
6309723	  774.4	  550.4	 7508.0	...
6309724	  774.2	  550.5	 7505.0	...
6309725	  774.4	  551.0	 7502.0	...
6309726	  774.6	  551.4	 7499.0	...
6309727	  774.8	  551.7	 7501.0	...
6309728	  775.1	  551.7	 7503.0	...
6309729	  775.6	  551.6	 7504.0	...
6309730	  775.9	  551.5	 7503.0	...
6309731	  776.1	  551.4	 7502.0	...
6309732	  776.0	  551.3	 7501.0	...
6309733	  775.8	  551.1	 7501.0	...
6309734	  775.7	  551.0	 7501.0	...
6309735	  775.5	  550.9	 7497.0	...
6309736	  775.3	  550.9	 7493.0	...
6309737	  775.4	  551.1	 7493.0	...
6309738	  775.5	  551.3	 7498.0	...
6309739	  775.4	  551.0	 7500.0	...
6309740	  775.2	  550.7	 7499.0	...
6309741	  775.3	  550.4	 7498.0	...
6309742	  775.6	  550.4	 7499.0	...
6309743	  775.6	  550.1	 7505.0	...
6309744	  775.4	  549.9	 7509.0	...
6309745	  775.1	  549.5	 7510.0	...
6309746	  775.0	  549.3	 7506.0	...
6309747	  775.0	  549.5	 7505.0	...
6309748	  775.3	  550.2	 7507.0	...
6309749	  775.5	  551.2	 7509.0	...
6309750	  775.6	  551.8	 7511.0	...
6309751	  775.7	  552.0	 7513.0	...
6309752	  775.8	  552.0	 7514.0	...
6309753	  775.9	  552.0	 7513.0	...
6309754	  775.9	  551.9	 7512.0	...
6309755	  775.9	  551.5	 7516.0	...
6309756	  775.8	  551.3	 7520.0	...
6309757	  775.6	  551.2	 7519.0	...
6309758	  775.3	  551.4	 7514.0	...
6309759	  774.9	  551.4	 7512.0	...
6309760	  775.0	  551.4	 7514.0	...
6309761	  775.1	  551.3	 7516.0	...
6309762	  775.0	  551.4	 7515.0	...
6309763	  774.7	  551.3	 7515.0	...
6309764	  774.3	  550.6	 7513.0	...
6309765	  774.1	  549.9	 7512.0	...
6309766	  774.6	  549.4	 7515.0	...
6309767	  775.2	  549.5	 7519.0	...
6309768	  775.8	  549.6	 7523.0	...
6309769	  775.6	  549.6	 7524.0	...
6309770	  775.5	  549.6	 7524.0	...
6309771	  775.4	  549.5	 7526.0	...
6309772	  775.7	  549.5	 7529.0	...
6309773	  776.0	  550.0	 7527.0	...
6309774	  776.4	  550.4	 7523.0	...
6309775	  776.5	  550.9	 7519.0	...
6309776	  776.4	  550.9	 7519.0	...
6309777	  776.4	  551.0	 7520.0	...
6309778	  776.3	  551.0	 7522.0	...
6309779	  776.2	  550.9	 7523.0	...
6309780	  776.1	  550.5	 7525.0	...
6309781	  775.8	  550.0	 7526.0	...
6309782	  775.4	  549.7	 7526.0	...
6309783	  774.9	  549.6	 7528.0	...
6309784	  774.6	  549.5	 7530.0	...
6309785	  774.5	  549.4	 7528.0	...
6309786	  774.5	  549.5	 7524.0	...
6309787	  774.5	  549.7	 7519.0	...
6309788	  774.5	  549.9	 7521.0	...
6309789	  774.5	  549.8	 7525.0	...
6309790	  774.6	  549.6	 7530.0	...
6309791	  774.6	  549.6	 7533.0	...
6309792	  774.7	  549.7	 7534.0	...
6309793	  775.1	  549.7	 7536.0	...
6309794	  775.6	  549.5	 7536.0	...
6309795	  776.0	  549.2	 7537.0	...
6309796	  776.0	  549.1	 7539.0	...
6309797	  775.8	  549.0	 7540.0	...
6309798	  775.6	  549.1	 7539.0	...
6309799	  775.6	  549.3	 7540.0	...
6309800	  775.6	  549.2	 7541.0	...
6309801	  775.5	  548.9	 7542.0	...
6309802	  775.2	  548.7	 7538.0	...
6309803	  775.0	  548.5	 7535.0	...
6309804	  774.8	  548.6	 7535.0	...
6309805	  774.8	  548.5	 7538.0	...
6309806	  774.8	  548.5	 7542.0	...
6309807	  774.8	  548.4	 7542.0	...
6309808	  775.3	  548.3	 7542.0	...
6309809	  775.8	  548.6	 7543.0	...
6309810	  776.3	  549.0	 7544.0	...
6309811	  776.3	  549.2	 7544.0	...
6309812	  776.2	  549.0	 7544.0	...
6309813	  776.1	  548.7	 7544.0	...
6309814	  776.0	  548.4	 7545.0	...
6309815	  776.0	  548.5	 7547.0	...
6309816	  776.3	  548.6	 7548.0	...
6309817	  776.6	  548.0	 7548.0	...
6309818	  776.9	  547.4	 7549.0	...
6309819	  776.7	  546.8	 7548.0	...
6309820	  776.4	  547.2	 7547.0	...
6309821	  776.2	  547.6	 7544.0	...
6309822	  776.2	  547.9	 7544.0	...
6309823	  776.3	  547.8	 7545.0	...
6309824	  776.4	  547.8	 7541.0	...
6309825	  776.5	  547.7	 7538.0	...
6309826	  776.7	  547.7	 7536.0	...
6309827	  776.9	  547.7	 7541.0	...
6309828	  777.0	  547.7	 7543.0	...
6309829	  776.9	  547.4	 7543.0	...
6309830	  776.8	  546.9	 7542.0	...
6309831	  776.7	  546.5	 7541.0	...
6309832	  776.7	  546.6	 7541.0	...
6309833	  776.8	  546.6	 7542.0	...
6309834	  776.9	  546.7	 7543.0	...
6309835	  777.1	  546.7	 7544.0	...
6309836	  777.3	  546.6	 7544.0	...
6309837	  777.5	  546.6	 7544.0	...
6309838	  777.7	  546.6	 7542.0	...
6309839	  777.8	  546.5	 7539.0	...
6309840	  777.7	  546.4	 7536.0	...
6309841	  777.8	  546.4	 7536.0	...
6309842	  777.8	  546.5	 7536.0	...
6309843	  777.9	  546.7	 7538.0	...
6309844	  778.0	  546.7	 7541.0	...
6309845	  778.1	  546.7	 7545.0	...
6309846	  778.2	  546.5	 7546.0	...
6309847	  778.4	  546.4	 7548.0	...
6309848	  778.5	  546.1	 7548.0	...
6309849	  778.4	  545.8	 7548.0	...
6309850	  778.2	  545.6	 7547.0	...
6309851	  778.3	  545.6	 7544.0	...
6309852	  778.7	  545.8	 7542.0	...
6309853	  778.7	  545.9	 7541.0	...
6309854	  778.4	  545.9	 7542.0	...
6309855	  778.2	  546.0	 7545.0	...
6309856	  778.2	  546.1	 7546.0	...
6309857	  778.4	  546.2	 7548.0	...
6309858	  778.5	  546.2	 7548.0	...
6309859	  778.6	  546.2	 7546.0	...
6309860	  778.6	  546.0	 7544.0	...
6309861	  778.4	  545.9	 7543.0	...
6309862	  778.3	  545.7	 7542.0	...
6309863	  778.2	  545.8	 7541.0	...
6309864	  778.6	  545.8	 7541.0	...
6309865	  778.9	  545.8	 7541.0	...
6309866	  779.1	  545.6	 7545.0	...
6309867	  779.0	  545.5	 7549.0	...
6309868	  778.8	  545.2	 7555.0	...
6309869	  778.9	  544.9	 7558.0	...
6309870	  778.8	  544.5	 7559.0	...
6309871	  779.1	  544.4	 7557.0	...
6309872	  779.4	  544.5	 7555.0	...
6309873	  779.8	  545.2	 7555.0	...
6309874	  779.7	  546.0	 7557.0	...
6309875	  779.5	  546.4	 7560.0	...
6309876	  779.5	  546.1	 7562.0	...
6309877	  779.7	  545.8	 7562.0	...
6309878	  779.4	  545.4	 7561.0	...
6309879	  779.0	  545.0	 7558.0	...
6309880	  778.8	  544.7	 7555.0	...
6309881	  779.0	  544.6	 7552.0	...
6309882	  779.3	  544.7	 7551.0	...
6309883	  779.3	  544.7	 7550.0	...
6309884	  779.3	  544.6	 7554.0	...
6309885	  779.3	  544.7	 7558.0	...
6309886	  779.6	  544.6	 7562.0	...
6309887	  780.0	  544.7	 7560.0	...
6309888	  780.1	  545.1	 7559.0	...
6309889	  779.9	  545.5	 7558.0	...
6309890	  779.6	  545.3	 7556.0	...
6309891	  779.6	  544.7	 7553.0	...
6309892	  779.3	  544.0	 7552.0	...
6309893	  779.0	  543.8	 7551.0	...
6309894	  779.0	  543.6	 7551.0	...
6309895	  779.3	  543.6	 7551.0	...
6309896	  779.8	  543.5	 7552.0	...
6309897	  779.9	  543.4	 7554.0	...
6309898	  779.6	  543.3	 7556.0	...
6309899	  779.4	  543.8	 7558.0	...
6309900	  779.4	  544.3	 7556.0	...
6309901	  779.8	  544.6	 7554.0	...
6309902	  780.1	  544.5	 7549.0	...
6309903	  780.1	  544.7	 7545.0	...
6309904	  780.3	  545.0	 7542.0	...
6309905	  780.7	  545.2	 7544.0	...
MSG	6309906 0000 _ Number Off
6309906	  780.9	  545.2	 7546.0	...
6309907	  781.1	  545.5	 7550.0	...
6309908	  781.2	  545.8	 7553.0	...
6309909	  781.3	  546.1	 7555.0	...
6309910	  781.2	  546.1	 7555.0	...
6309911	  781.1	  546.0	 7556.0	...
6309912	  781.1	  545.8	 7557.0	...
6309913	  781.4	  545.5	 7558.0	...
6309914	  781.6	  544.8	 7558.0	...
6309915	  782.1	  544.2	 7553.0	...
6309916	  782.7	  543.5	 7549.0	...
6309917	  784.5	  542.6	 7544.0	...
6309918	  785.9	  541.6	 7541.0	...
6309919	  787.8	  540.6	 7538.0	...
6309920	  789.6	  540.3	 7539.0	...
6309921	  791.6	  540.1	 7543.0	...
6309922	  793.2	  540.0	 7550.0	...
6309923	  794.4	  540.2	 7553.0	...
6309924	  795.1	  540.7	 7556.0	...
6309925	  795.7	  541.1	 7555.0	...
6309926	  795.6	  541.4	 7555.0	...
6309927	  795.5	  541.5	 7555.0	...
6309928	  794.5	  541.7	 7555.0	...
6309929	  793.0	  542.0	 7554.0	...
6309930	  791.4	  542.5	 7554.0	...
6309931	  790.9	  542.8	 7554.0	...
6309932	  790.0	  542.6	 7554.0	...
6309933	  788.9	  542.1	 7555.0	...
6309934	  787.7	  541.9	 7559.0	...
6309935	  787.4	  542.2	 7564.0	...
6309936	  787.5	  542.4	 7565.0	...
6309937	  787.6	  542.5	 7563.0	...
6309938	  787.8	  542.5	 7559.0	...
6309939	  787.7	  542.4	 7558.0	...
6309940	  787.7	  542.2	 7558.0	...
6309941	  787.7	  542.0	 7558.0	...
6309942	  787.9	  541.9	 7556.0	...
6309943	  788.1	  542.8	 7551.0	...
6309944	  788.3	  543.8	 7547.0	...
6309945	  788.5	  544.8	 7543.0	...
6309946	  788.6	  544.9	 7542.0	...
6309947	  788.6	  544.7	 7545.0	...
6309948	  788.6	  544.4	 7548.0	...
6309949	  788.6	  544.1	 7552.0	...
6309950	  788.7	  544.1	 7552.0	...
6309951	  788.8	  544.1	 7552.0	...
6309952	  789.0	  544.4	 7552.0	...
6309953	  789.2	  544.8	 7550.0	...
6309954	  789.3	  545.2	 7548.0	...
6309955	  788.7	  545.2	 7548.0	...
6309956	  788.0	  545.2	 7552.0	...
6309957	  787.5	  545.1	 7557.0	...
6309958	  787.8	  544.6	 7560.0	...
6309959	  788.1	  544.3	 7560.0	...
6309960	  788.5	  544.1	 7558.0	...
6309961	  788.9	  544.1	 7557.0	...
6309962	  789.4	  544.0	 7556.0	...
6309963	  789.5	  543.9	 7556.0	...
6309964	  789.7	  543.9	 7556.0	...
6309965	  789.7	  543.8	 7556.0	...
6309966	  789.8	  543.6	 7555.0	...
6309967	  789.8	  543.4	 7554.0	...
6309968	  789.8	  543.3	 7553.0	...
6309969	  789.8	  543.3	 7551.0	...
6309970	  789.8	  543.3	 7550.0	...
6309971	  790.0	  542.8	 7548.0	...
6309972	  790.1	  542.3	 7550.0	...
6309973	  789.9	  542.1	 7551.0	...
6309974	  789.6	  542.5	 7552.0	...
6309975	  789.1	  542.6	 7550.0	...
6309976	  788.6	  542.4	 7549.0	...
6309977	  788.2	  542.4	 7547.0	...
6309978	  787.9	  542.9	 7545.0	...
6309979	  787.7	  543.5	 7545.0	...
6309980	  787.5	  544.0	 7544.0	...
6309981	  787.7	  544.5	 7544.0	...
6309982	  788.2	  544.8	 7544.0	...
6309983	  788.7	  545.1	 7545.0	...
6309984	  788.8	  545.1	 7546.0	...
6309985	  788.9	  545.1	 7549.0	...
6309986	  788.9	  545.0	 7550.0	...
6309987	  788.7	  544.4	 7552.0	...
6309988	  788.6	  543.6	 7552.0	...
6309989	  788.4	  542.9	 7553.0	...
6309990	  788.4	  542.3	 7554.0	...
6309991	  788.4	  541.9	 7557.0	...
6309992	  788.5	  541.6	 7561.0	...
6309993	  788.6	  541.7	 7564.0	...
6309994	  788.7	  541.9	 7562.0	...
6309995	  788.8	  542.2	 7560.0	...
6309996	  789.2	  542.3	 7560.0	...
6309997	  789.6	  542.7	 7561.0	...
6309998	  789.5	  543.2	 7556.0	...
6309999	  789.1	  543.7	 7550.0	...
6310000	  788.6	  543.8	 7544.0	...
6310001	  788.7	  543.9	 7545.0	...
6310002	  788.8	  543.8	 7547.0	...
6310003	  788.9	  543.8	 7548.0	...
6310004	  788.8	  543.8	 7547.0	...
6310005	  788.7	  543.7	 7546.0	...
6310006	  788.7	  543.6	 7545.0	...
6310007	  788.7	  543.5	 7545.0	...
6310008	  788.8	  543.5	 7546.0	...
6310009	  788.7	  543.4	 7546.0	...
6310010	  788.7	  543.3	 7549.0	...
6310011	  788.7	  543.3	 7553.0	...
6310012	  788.7	  543.2	 7557.0	...
6310013	  788.8	  543.4	 7557.0	...
6310014	  789.1	  543.6	 7554.0	...
6310015	  789.4	  543.8	 7551.0	...
6310016	  789.6	  543.7	 7549.0	...
6310017	  789.8	  543.4	 7550.0	...
6310018	  789.9	  543.2	 7551.0	...
6310019	  790.2	  543.5	 7551.0	...
6310020	  790.3	  543.9	 7551.0	...
6310021	  790.3	  543.4	 7552.0	...
6310022	  790.2	  542.5	 7553.0	...
6310023	  790.1	  542.2	 7553.0	...
6310024	  790.2	  542.9	 7552.0	...
6310025	  790.5	  543.4	 7551.0	...
6310026	  790.7	  543.3	 7552.0	...
6310027	  790.9	  542.8	 7558.0	...
6310028	  791.0	  542.5	 7563.0	...
6310029	  791.0	  542.2	 7567.0	...
6310030	  790.9	  542.0	 7566.0	...
6310031	  790.6	  541.7	 7565.0	...
6310032	  790.5	  541.5	 7566.0	...
6310033	  790.7	  541.8	 7567.0	...
6310034	  790.9	  542.1	 7567.0	...
6310035	  791.1	  542.1	 7565.0	...
6310036	  791.0	  542.0	 7563.0	...
6310037	  790.9	  541.9	 7563.0	...
6310038	  790.7	  541.8	 7564.0	...
6310039	  790.6	  541.7	 7564.0	...
6310040	  790.4	  541.8	 7561.0	...
6310041	  790.2	  541.9	 7556.0	...
6310042	  790.0	  542.0	 7553.0	...
6310043	  789.8	  542.3	 7549.0	...
6310044	  789.7	  542.5	 7548.0	...
6310045	  789.6	  542.4	 7547.0	...
6310046	  789.5	  542.1	 7547.0	...
6310047	  789.6	  541.7	 7547.0	...
6310048	  789.7	  542.0	 7548.0	...
6310049	  789.8	  542.4	 7550.0	...
6310050	  790.0	  542.8	 7552.0	...
6310051	  790.1	  542.7	 7549.0	...
6310052	  790.0	  542.6	 7544.0	...
6310053	  789.9	  542.4	 7540.0	...
6310054	  789.7	  542.4	 7544.0	...
6310055	  789.5	  542.4	 7547.0	...
6310056	  789.5	  542.6	 7549.0	...
6310057	  789.5	  543.0	 7551.0	...
6310058	  789.3	  543.4	 7552.0	...
6310059	  788.8	  543.3	 7553.0	...
6310060	  788.3	  543.1	 7552.0	...
6310061	  788.0	  542.9	 7551.0	...
6310062	  788.0	  543.0	 7551.0	...
6310063	  788.1	  542.9	 7553.0	...
6310064	  788.1	  542.7	 7554.0	...
6310065	  788.1	  542.4	 7555.0	...
6310066	  788.1	  542.3	 7555.0	...
6310067	  788.0	  542.3	 7554.0	...
6310068	  788.0	  542.6	 7554.0	...
6310069	  788.4	  542.9	 7554.0	...
6310070	  788.7	  543.1	 7554.0	...
6310071	  789.0	  543.3	 7555.0	...
6310072	  789.3	  543.4	 7555.0	...
6310073	  789.6	  543.5	 7551.0	...
6310074	  789.3	  543.3	 7547.0	...
6310075	  788.6	  543.3	 7543.0	...
6310076	  788.2	  543.3	 7543.0	...
6310077	  788.4	  543.3	 7543.0	...
6310078	  788.3	  543.3	 7545.0	...
6310079	  787.9	  543.4	 7548.0	...
6310080	  787.9	  543.4	 7550.0	...
6310081	  788.3	  543.6	 7551.0	...
6310082	  788.7	  543.7	 7550.0	...
6310083	  788.9	  544.0	 7550.0	...
6310084	  789.0	  544.1	 7552.0	...
6310085	  788.8	  544.2	 7556.0	...
6310086	  788.6	  544.2	 7559.0	...
6310087	  788.4	  543.8	 7559.0	...
6310088	  788.4	  543.4	 7559.0	...
6310089	  788.5	  542.9	 7559.0	...
6310090	  788.6	  542.9	 7561.0	...
6310091	  788.7	  542.8	 7562.0	...
6310092	  788.8	  542.6	 7563.0	...
6310093	  788.8	  542.6	 7563.0	...
6310094	  788.9	  542.7	 7562.0	...
6310095	  789.0	  543.0	 7562.0	...
6310096	  789.0	  543.0	 7563.0	...
6310097	  789.0	  542.8	 7561.0	...
6310098	  789.0	  542.5	 7557.0	...
6310099	  789.0	  542.1	 7553.0	...
6310100	  789.1	  542.1	 7553.0	...
6310101	  789.2	  541.5	 7552.0	...
6310102	  789.4	  540.9	 7552.0	...
6310103	  789.5	  540.5	 7552.0	...
6310104	  789.2	  540.7	 7555.0	...
6310105	  788.7	  540.9	 7557.0	...
6310106	  788.2	  541.0	 7560.0	...
6310107	  788.2	  541.1	 7560.0	...
6310108	  788.0	  541.2	 7558.0	...
6310109	  787.9	  541.4	 7558.0	...
6310110	  787.5	  541.6	 7559.0	...
6310111	  787.2	  541.7	 7562.0	...
6310112	  787.5	  541.7	 7565.0	...
6310113	  788.0	  541.5	 7565.0	...
6310114	  788.5	  541.4	 7563.0	...
6310115	  788.4	  541.3	 7564.0	...
6310116	  788.5	  541.4	 7567.0	...
6310117	  788.6	  541.2	 7569.0	...
6310118	  788.6	  540.9	 7568.0	...
6310119	  788.6	  540.8	 7567.0	...
MSG	6310120 0000 _ Number On
6310120	  788.7	  541.2	 7568.0	...
6310121	  789.0	  541.6	 7566.0	...
6310122	  789.4	  542.0	 7564.0	...
6310123	  789.6	  541.0	 7561.0	...
6310124	  789.6	  540.2	 7562.0	...
6310125	  789.8	  539.5	 7563.0	...
6310126	  790.1	  539.5	 7563.0	...
6310127	  790.4	  539.6	 7565.0	...
6310128	  790.4	  539.6	 7567.0	...
6310129	  790.5	  539.5	 7571.0	...
6310130	  790.7	  539.6	 7573.0	...
6310131	  790.8	  539.9	 7575.0	...
6310132	  790.8	  540.3	 7574.0	...
6310133	  790.6	  540.3	 7572.0	...
6310134	  790.7	  540.0	 7571.0	...
6310135	  790.9	  539.7	 7571.0	...
6310136	  791.1	  539.7	 7573.0	...
6310137	  790.9	  539.8	 7574.0	...
6310138	  790.6	  540.0	 7575.0	...
6310139	  790.3	  539.9	 7573.0	...
6310140	  790.7	  539.8	 7570.0	...
6310141	  791.0	  539.7	 7566.0	...
6310142	  791.0	  539.6	 7564.0	...
6310143	  790.8	  539.6	 7563.0	...
6310144	  790.5	  539.6	 7562.0	...
6310145	  790.5	  539.4	 7563.0	...
6310146	  790.3	  539.0	 7564.0	...
6310147	  790.1	  538.8	 7564.0	...
6310148	  790.0	  538.9	 7563.0	...
6310149	  790.1	  539.0	 7562.0	...
6310150	  790.1	  538.9	 7561.0	...
6310151	  789.8	  539.0	 7564.0	...
6310152	  789.3	  539.3	 7567.0	...
6310153	  788.9	  539.3	 7572.0	...
6310154	  789.0	  539.0	 7574.0	...
6310155	  789.0	  538.8	 7576.0	...
6310156	  789.1	  538.8	 7574.0	...
6310157	  789.2	  538.7	 7571.0	...
6310158	  789.2	  538.7	 7568.0	...
6310159	  789.1	  538.3	 7569.0	...
6310160	  789.0	  537.9	 7570.0	...
6310161	  789.1	  537.5	 7568.0	...
6310162	  789.2	  537.5	 7566.0	...
6310163	  789.2	  537.9	 7564.0	...
6310164	  789.0	  538.2	 7563.0	...
6310165	  788.7	  538.5	 7561.0	...
6310166	  788.5	  539.1	 7559.0	...
6310167	  788.5	  539.6	 7558.0	...
6310168	  788.5	  540.1	 7557.0	...
6310169	  788.5	  540.0	 7557.0	...
6310170	  788.5	  540.0	 7558.0	...
6310171	  788.6	  539.9	 7563.0	...
6310172	  788.6	  539.8	 7567.0	...
6310173	  788.6	  539.7	 7570.0	...
6310174	  788.7	  539.6	 7573.0	...
6310175	  788.8	  539.7	 7575.0	...
6310176	  788.7	  539.1	 7578.0	...
6310177	  788.6	  538.5	 7581.0	...
6310178	  788.7	  538.0	 7578.0	...
6310179	  789.0	  538.2	 7573.0	...
6310180	  789.3	  538.3	 7566.0	...
6310181	  789.2	  538.2	 7565.0	...
6310182	  789.0	  538.1	 7564.0	...
6310183	  788.9	  538.1	 7565.0	...
6310184	  788.9	  538.2	 7565.0	...
6310185	  788.7	  538.4	 7566.0	...
6310186	  788.5	  538.6	 7565.0	...
6310187	  788.7	  539.1	 7565.0	...
6310188	  789.1	  539.4	 7565.0	...
6310189	  789.5	  539.5	 7564.0	...
6310190	  789.5	  539.4	 7561.0	...
6310191	  789.5	  539.3	 7558.0	...
6310192	  789.6	  539.5	 7559.0	...
6310193	  789.7	  539.7	 7561.0	...
6310194	  789.8	  539.9	 7563.0	...
6310195	  789.8	  539.8	 7562.0	...
6310196	  789.9	  539.8	 7562.0	...
6310197	  789.7	  539.8	 7563.0	...
6310198	  789.5	  540.1	 7563.0	...
6310199	  789.3	  540.3	 7560.0	...
6310200	  789.3	  540.5	 7557.0	...
6310201	  789.6	  540.5	 7554.0	...
6310202	  789.8	  540.3	 7553.0	...
6310203	  790.0	  540.1	 7554.0	...
6310204	  790.2	  540.1	 7555.0	...
6310205	  790.4	  540.3	 7555.0	...
6310206	  790.5	  540.2	 7556.0	...
6310207	  790.4	  540.0	 7558.0	...
6310208	  790.0	  539.9	 7561.0	...
6310209	  789.6	  540.0	 7562.0	...
6310210	  789.1	  540.1	 7560.0	...
6310211	  789.1	  540.3	 7558.0	...
6310212	  789.1	  540.3	 7555.0	...
6310213	  789.0	  540.5	 7555.0	...
6310214	  789.0	  540.6	 7555.0	...
6310215	  788.9	  540.8	 7555.0	...
6310216	  789.0	  541.0	 7555.0	...
6310217	  789.0	  540.8	 7556.0	...
6310218	  788.9	  540.3	 7557.0	...
6310219	  788.9	  539.8	 7558.0	...
6310220	  788.8	  539.6	 7558.0	...
6310221	  788.8	  539.8	 7558.0	...
6310222	  788.9	  539.9	 7558.0	...
6310223	  789.2	  540.1	 7558.0	...
6310224	  789.5	  539.9	 7556.0	...
6310225	  789.5	  539.9	 7555.0	...
6310226	  789.3	  539.9	 7554.0	...
6310227	  789.1	  540.2	 7553.0	...
6310228	  789.1	  540.5	 7552.0	...
6310229	  789.1	  540.8	 7552.0	...
6310230	  789.2	  541.4	 7553.0	...
6310231	  789.3	  541.8	 7552.0	...
6310232	  789.5	  542.2	 7550.0	...
6310233	  789.7	  542.0	 7549.0	...
6310234	  789.9	  541.8	 7551.0	...
6310235	  790.0	  541.8	 7554.0	...
6310236	  790.0	  541.9	 7556.0	...
6310237	  790.0	  542.0	 7556.0	...
6310238	  790.1	  541.5	 7557.0	...
6310239	  790.1	  541.1	 7554.0	...
6310240	  789.8	  540.7	 7552.0	...
6310241	  789.5	  540.7	 7550.0	...
6310242	  789.3	  540.7	 7551.0	...
6310243	  789.2	  540.7	 7550.0	...
6310244	  789.0	  540.8	 7550.0	...
6310245	  788.8	  540.8	 7552.0	...
6310246	  789.1	  540.8	 7554.0	...
6310247	  789.4	  540.7	 7553.0	...
6310248	  789.6	  540.7	 7550.0	...
6310249	  789.4	  540.6	 7548.0	...
6310250	  789.4	  540.5	 7548.0	...
6310251	  789.6	  540.7	 7548.0	...
6310252	  790.0	  541.1	 7548.0	...
6310253	  790.2	  541.2	 7548.0	...
6310254	  790.0	  541.0	 7546.0	...
6310255	  789.8	  540.7	 7544.0	...
6310256	  789.5	  540.6	 7543.0	...
6310257	  789.3	  540.5	 7544.0	...
6310258	  789.1	  540.3	 7547.0	...
6310259	  789.0	  540.2	 7549.0	...
6310260	  789.1	  540.6	 7546.0	...
6310261	  789.3	  541.2	 7540.0	...
6310262	  789.6	  541.8	 7534.0	...
6310263	  789.6	  541.9	 7534.0	...
6310264	  789.5	  542.2	 7535.0	...
6310265	  789.4	  542.5	 7536.0	...
6310266	  789.4	  542.5	 7536.0	...
6310267	  789.3	  542.4	 7536.0	...
6310268	  789.2	  542.2	 7536.0	...
6310269	  789.1	  542.3	 7537.0	...
6310270	  789.1	  542.1	 7537.0	...
6310271	  789.2	  541.9	 7537.0	...
6310272	  789.4	  542.0	 7536.0	...
6310273	  789.6	  542.4	 7533.0	...
6310274	  789.7	  542.7	 7531.0	...
6310275	  789.5	  542.8	 7535.0	...
6310276	  789.3	  543.3	 7542.0	...
6310277	  788.7	  544.1	 7547.0	...
6310278	  788.3	  544.8	 7545.0	...
6310279	  786.7	  545.3	 7543.0	...
6310280	  785.7	  545.5	 7541.0	...
6310281	  784.2	  545.9	 7541.0	...
6310282	  782.8	  546.7	 7541.0	...
6310283	  781.4	  547.6	 7535.0	...
6310284	  779.3	  548.5	 7529.0	...
6310285	  777.9	  549.7	 7527.0	...
6310286	  776.4	  550.9	 7532.0	...
6310287	  775.9	  551.9	 7537.0	...
6310288	  775.7	  553.1	 7538.0	...
6310289	  775.6	  554.3	 7538.0	...
6310290	  776.1	  556.2	 7538.0	...
6310291	  776.5	  557.1	 7538.0	...
6310292	  777.6	  557.8	 7538.0	...
6310293	  778.4	  557.5	 7540.0	...
6310294	  780.1	  557.2	 7541.0	...
6310295	  780.9	  557.0	 7542.0	...
6310296	  782.2	  556.7	 7542.0	...
6310297	  783.1	  556.3	 7541.0	...
6310298	  784.1	  555.8	 7540.0	...
6310299	  785.1	  555.4	 7537.0	...
6310300	  785.8	  555.2	 7536.0	...
6310301	  786.2	  555.0	 7535.0	...
6310302	  786.1	  554.8	 7537.0	...
6310303	  785.9	  554.6	 7538.0	...
6310304	  785.7	  554.3	 7539.0	...
6310305	  784.8	  553.9	 7540.0	...
6310306	  783.7	  553.4	 7541.0	...
6310307	  782.6	  553.1	 7541.0	...
6310308	  782.2	  552.8	 7541.0	...
6310309	  782.3	  552.8	 7539.0	...
6310310	  782.3	  552.8	 7537.0	...
6310311	  782.2	  552.9	 7537.0	...
6310312	  782.1	  552.8	 7538.0	...
6310313	  782.0	  552.6	 7536.0	...
6310314	  782.0	  552.2	 7533.0	...
6310315	  782.0	  552.0	 7533.0	...
6310316	  782.1	  552.0	 7537.0	...
6310317	  782.5	  552.3	 7541.0	...
6310318	  782.8	  553.3	 7541.0	...
6310319	  783.1	  554.0	 7542.0	...
6310320	  783.4	  554.6	 7544.0	...
6310321	  783.8	  554.5	 7544.0	...
6310322	  783.9	  554.5	 7543.0	...
6310323	  783.8	  554.8	 7538.0	...
6310324	  783.8	  555.6	 7534.0	...
6310325	  783.9	  556.4	 7532.0	...
6310326	  783.9	  556.8	 7533.0	...
6310327	  784.0	  556.6	 7533.0	...
6310328	  784.0	  556.4	 7532.0	...
6310329	  784.2	  556.2	 7529.0	...
6310330	  784.2	  556.0	 7527.0	...
6310331	  784.4	  556.1	 7529.0	...
6310332	  784.4	  556.0	 7532.0	...
6310333	  784.4	  555.8	 7534.0	...
6310334	  784.4	  555.7	 7536.0	...
6310335	  784.1	  555.7	 7536.0	...
6310336	  783.8	  555.7	 7534.0	...
6310337	  783.4	  555.6	 7532.0	...
6310338	  783.4	  555.9	 7529.0	...
6310339	  783.7	  556.4	 7529.0	...
6310340	  783.9	  556.5	 7529.0	...
6310341	  784.0	  556.2	 7529.0	...
6310342	  783.8	  556.1	 7529.0	...
6310343	  783.8	  556.5	 7529.0	...
6310344	  784.0	  556.9	 7526.0	...
6310345	  784.2	  557.1	 7523.0	...
6310346	  784.0	  557.0	 7519.0	...
6310347	  783.8	  557.0	 7517.0	...
6310348	  783.5	  556.9	 7517.0	...
6310349	  783.7	  556.8	 7518.0	...
6310350	  783.9	  556.7	 7521.0	...
6310351	  784.1	  556.8	 7522.0	...
6310352	  784.3	  557.3	 7523.0	...
6310353	  784.4	  557.8	 7522.0	...
6310354	  784.4	  558.3	 7522.0	...
6310355	  784.6	  558.2	 7521.0	...
6310356	  784.6	  558.1	 7521.0	...
6310357	  784.6	  558.0	 7520.0	...
6310358	  784.5	  557.9	 7519.0	...
6310359	  784.3	  557.9	 7523.0	...
6310360	  784.3	  557.8	 7527.0	...
6310361	  784.2	  557.7	 7530.0	...
6310362	  784.1	  557.5	 7528.0	...
6310363	  784.1	  557.6	 7527.0	...
6310364	  784.1	  557.8	 7525.0	...
6310365	  784.0	  558.1	 7523.0	...
6310366	  783.8	  558.2	 7522.0	...
6310367	  783.7	  558.2	 7520.0	...
6310368	  783.7	  558.1	 7519.0	...
6310369	  783.8	  557.9	 7517.0	...
6310370	  783.9	  558.2	 7516.0	...
6310371	  783.7	  558.5	 7516.0	...
6310372	  783.5	  558.7	 7517.0	...
6310373	  783.5	  558.6	 7517.0	...
6310374	  783.7	  558.5	 7518.0	...
6310375	  784.0	  558.5	 7517.0	...
6310376	  784.0	  558.7	 7514.0	...
6310377	  784.2	  558.9	 7512.0	...
6310378	  784.3	  559.0	 7509.0	...
6310379	  784.2	  558.9	 7510.0	...
6310380	  783.9	  558.8	 7510.0	...
6310381	  783.6	  558.8	 7510.0	...
6310382	  783.7	  558.7	 7511.0	...
6310383	  783.8	  558.8	 7512.0	...
6310384	  784.0	  558.7	 7510.0	...
6310385	  784.2	  558.5	 7507.0	...
6310386	  783.8	  558.3	 7503.0	...
6310387	  783.1	  558.2	 7503.0	...
6310388	  782.5	  558.5	 7506.0	...
6310389	  782.4	  558.6	 7509.0	...
6310390	  782.6	  558.6	 7512.0	...
6310391	  782.7	  558.5	 7512.0	...
6310392	  782.9	  558.3	 7512.0	...
6310393	  783.0	  558.3	 7513.0	...
6310394	  783.2	  558.4	 7515.0	...
6310395	  783.8	  558.4	 7511.0	...
6310396	  784.4	  558.2	 7506.0	...
6310397	  785.0	  557.7	 7503.0	...
6310398	  784.9	  557.3	 7506.0	...
6310399	  784.7	  557.1	 7508.0	...
6310400	  784.6	  557.3	 7507.0	...
6310401	  784.4	  557.7	 7507.0	...
6310402	  783.9	  558.2	 7507.0	...
6310403	  783.4	  558.6	 7508.0	...
6310404	  783.0	  558.9	 7508.0	...
6310405	  783.0	  559.0	 7509.0	...
6310406	  783.2	  559.1	 7511.0	...
6310407	  783.4	  559.2	 7510.0	...
6310408	  783.3	  559.3	 7509.0	...
6310409	  783.1	  559.6	 7507.0	...
6310410	  783.3	  559.8	 7507.0	...
6310411	  783.8	  560.0	 7506.0	...
6310412	  784.4	  560.0	 7505.0	...
6310413	  784.4	  560.0	 7504.0	...
6310414	  784.2	  560.0	 7502.0	...
6310415	  784.0	  559.9	 7501.0	...
6310416	  784.1	  559.9	 7500.0	...
6310417	  784.2	  559.8	 7500.0	...
6310418	  784.2	  559.6	 7501.0	...
6310419	  784.2	  559.3	 7500.0	...
6310420	  784.3	  559.4	 7500.0	...
6310421	  784.7	  559.8	 7500.0	...
MSG	6310422 0000 _ Number Off
6310422	  785.0	  560.2	 7499.0	...
6310423	  785.2	  560.3	 7495.0	...
6310424	  785.2	  560.4	 7491.0	...
6310425	  785.4	  560.5	 7493.0	...
6310426	  785.5	  560.7	 7497.0	...
6310427	  785.6	  560.6	 7498.0	...
6310428	  785.6	  560.6	 7496.0	...
6310429	  785.6	  560.6	 7495.0	...
6310430	  785.6	  560.9	 7496.0	...
6310431	  785.7	  561.1	 7493.0	...
6310432	  785.7	  561.1	 7490.0	...
6310433	  785.7	  560.8	 7486.0	...
6310434	  785.5	  560.7	 7485.0	...
6310435	  785.3	  560.9	 7487.0	...
6310436	  785.2	  561.0	 7490.0	...
6310437	  785.3	  561.1	 7492.0	...
6310438	  785.4	  561.1	 7491.0	...
6310439	  785.5	  561.4	 7486.0	...
6310440	  785.6	  561.6	 7482.0	...
6310441	  785.7	  561.9	 7479.0	...
6310442	  785.5	  561.8	 7480.0	...
6310443	  785.2	  561.7	 7481.0	...
6310444	  785.3	  561.7	 7480.0	...
6310445	  785.7	  561.7	 7481.0	...
6310446	  786.1	  561.6	 7485.0	...
6310447	  786.0	  561.6	 7489.0	...
6310448	  786.0	  561.6	 7491.0	...
6310449	  786.1	  561.8	 7488.0	...
6310450	  786.2	  561.9	 7486.0	...
6310451	  786.4	  562.1	 7487.0	...
6310452	  786.6	  562.4	 7487.0	...
6310453	  786.7	  562.7	 7488.0	...
6310454	  786.4	  562.7	 7489.0	...
6310455	  785.8	  562.6	 7491.0	...
6310456	  785.2	  563.1	 7490.0	...
6310457	  784.9	  563.6	 7490.0	...
6310458	  785.0	  564.0	 7490.0	...
6310459	  785.0	  564.1	 7490.0	...
6310460	  785.1	  564.1	 7490.0	...
6310461	  785.0	  564.2	 7490.0	...
6310462	  784.8	  564.4	 7490.0	...
6310463	  784.5	  564.2	 7490.0	...
6310464	  784.9	  563.9	 7489.0	...
6310465	  785.3	  563.5	 7487.0	...
6310466	  785.7	  563.4	 7486.0	...
6310467	  785.7	  563.4	 7487.0	...
6310468	  785.8	  564.0	 7483.0	...
6310469	  785.9	  564.5	 7479.0	...
6310470	  785.9	  564.7	 7475.0	...
6310471	  785.8	  564.5	 7473.0	...
6310472	  785.8	  564.3	 7472.0	...
6310473	  786.0	  564.5	 7470.0	...
6310474	  786.1	  564.5	 7470.0	...
6310475	  786.1	  564.5	 7469.0	...
6310476	  786.0	  564.4	 7469.0	...
6310477	  785.8	  564.7	 7469.0	...
6310478	  785.7	  565.1	 7469.0	...
6310479	  785.5	  565.5	 7467.0	...
6310480	  785.7	  565.5	 7467.0	...
6310481	  785.9	  565.7	 7468.0	...
6310482	  786.2	  565.9	 7470.0	...
6310483	  786.1	  566.2	 7467.0	...
6310484	  786.2	  566.5	 7462.0	...
6310485	  786.2	  566.7	 7456.0	...
6310486	  786.2	  566.8	 7455.0	...
6310487	  786.2	  566.8	 7454.0	...
6310488	  786.2	  566.7	 7452.0	...
6310489	  786.2	  566.6	 7451.0	...
6310490	  786.3	  566.3	 7451.0	...
6310491	  786.4	  566.1	 7452.0	...
6310492	  786.5	  566.0	 7453.0	...
6310493	  787.0	  566.4	 7452.0	...
6310494	  787.4	  566.7	 7452.0	...
6310495	  787.9	  567.3	 7454.0	...
6310496	  788.3	  567.5	 7455.0	...
6310497	  788.7	  567.3	 7454.0	...
6310498	  789.0	  566.8	 7453.0	...
6310499	  788.9	  566.3	 7452.0	...
6310500	  788.8	  566.1	 7451.0	...
6310501	  788.8	  565.9	 7449.0	...
6310502	  788.7	  565.8	 7444.0	...
6310503	  788.7	  566.0	 7441.0	...
6310504	  788.9	  566.1	 7439.0	...
6310505	  789.1	  566.2	 7440.0	...
6310506	  789.3	  566.2	 7435.0	...
6310507	  789.2	  566.3	 7430.0	...
6310508	  788.9	  566.5	 7426.0	...
6310509	  788.6	  566.7	 7426.0	...
6310510	  788.3	  566.6	 7427.0	...
6310511	  788.3	  566.5	 7428.0	...
6310512	  788.4	  566.6	 7430.0	...
6310513	  788.6	  566.8	 7430.0	...
6310514	  788.7	  566.6	 7430.0	...
6310515	  788.7	  566.2	 7431.0	...
6310516	  788.7	  565.7	 7433.0	...
6310517	  788.8	  565.5	 7435.0	...
6310518	  788.7	  565.6	 7431.0	...
6310519	  788.6	  565.8	 7427.0	...
6310520	  789.2	  565.9	 7421.0	...
6310521	  790.1	  566.1	 7419.0	...
6310522	  790.6	  566.4	 7419.0	...
6310523	  790.4	  566.7	 7419.0	...
6310524	  790.1	  567.3	 7417.0	...
6310525	  790.1	  567.9	 7414.0	...
6310526	  790.0	  568.4	 7416.0	...
6310527	  790.0	  567.8	 7421.0	...
6310528	  790.0	  567.1	 7419.0	...
6310529	  790.0	  566.4	 7413.0	...
6310530	  790.0	  566.3	 7407.0	...
6310531	  790.1	  566.3	 7406.0	...
6310532	  790.2	  566.2	 7406.0	...
6310533	  790.1	  566.2	 7405.0	...
6310534	  790.1	  566.2	 7404.0	...
6310535	  790.1	  566.3	 7404.0	...
6310536	  790.1	  566.4	 7404.0	...
6310537	  790.2	  566.5	 7404.0	...
6310538	  790.2	  566.3	 7405.0	...
6310539	  790.2	  566.1	 7406.0	...
6310540	  789.9	  565.8	 7407.0	...
6310541	  789.7	  565.9	 7408.0	...
6310542	  790.1	  565.9	 7409.0	...
6310543	  790.7	  565.9	 7410.0	...
6310544	  791.0	  565.8	 7411.0	...
6310545	  790.6	  565.5	 7410.0	...
6310546	  790.3	  565.3	 7407.0	...
6310547	  790.3	  565.3	 7404.0	...
6310548	  790.6	  565.6	 7404.0	...
6310549	  790.8	  566.1	 7405.0	...
6310550	  791.0	  566.5	 7407.0	...
6310551	  790.9	  566.9	 7408.0	...
6310552	  790.8	  567.3	 7410.0	...
6310553	  790.7	  567.8	 7412.0	...
6310554	  790.7	  567.8	 7409.0	...
6310555	  791.2	  567.5	 7402.0	...
6310556	  791.8	  567.3	 7395.0	...
6310557	  792.2	  567.1	 7393.0	...
6310558	  792.2	  566.9	 7393.0	...
6310559	  792.1	  566.7	 7392.0	...
6310560	  792.0	  566.6	 7391.0	...
6310561	  792.0	  566.6	 7391.0	...
6310562	  791.8	  566.6	 7392.0	...
6310563	  791.5	  566.6	 7393.0	...
6310564	  791.3	  566.7	 7391.0	...
6310565	  790.9	  566.8	 7390.0	...
6310566	  790.7	  566.9	 7393.0	...
6310567	  790.5	  566.9	 7397.0	...
6310568	  790.7	  566.8	 7400.0	...
6310569	  791.3	  566.7	 7399.0	...
6310570	  791.9	  566.6	 7394.0	...
6310571	  792.3	  566.6	 7390.0	...
6310572	  792.2	  566.6	 7387.0	...
6310573	  792.0	  566.4	 7389.0	...
6310574	  791.8	  566.1	 7390.0	...
6310575	  791.8	  565.9	 7389.0	...
6310576	  791.9	  566.1	 7388.0	...
6310577	  792.0	  566.1	 7388.0	...
6310578	  792.2	  566.0	 7389.0	...
6310579	  792.3	  565.6	 7388.0	...
6310580	  792.4	  565.8	 7384.0	...
6310581	  792.5	  566.4	 7380.0	...
6310582	  792.4	  567.2	 7378.0	...
6310583	  792.3	  567.7	 7378.0	...
6310584	  792.1	  568.0	 7376.0	...
6310585	  792.2	  568.0	 7374.0	...
6310586	  792.1	  567.8	 7373.0	...
6310587	  792.0	  567.7	 7372.0	...
6310588	  791.9	  567.7	 7372.0	...
6310589	  792.0	  567.7	 7377.0	...
6310590	  792.3	  567.5	 7383.0	...
6310591	  792.7	  567.3	 7390.0	...
6310592	  793.0	  567.3	 7391.0	...
6310593	  793.1	  567.3	 7392.0	...
6310594	  793.3	  567.4	 7384.0	...
6310595	  793.4	  567.5	 7377.0	...
6310596	  793.0	  567.7	 7370.0	...
6310597	  792.6	  568.0	 7371.0	...
6310598	  792.2	  568.1	 7373.0	...
6310599	  792.2	  568.1	 7374.0	...
6310600	  792.2	  567.9	 7375.0	...
6310601	  792.2	  567.9	 7375.0	...
6310602	  792.2	  567.7	 7371.0	...
6310603	  792.1	  567.7	 7366.0	...
6310604	  792.0	  567.6	 7365.0	...
6310605	  791.9	  567.6	 7368.0	...
6310606	  792.0	  567.7	 7369.0	...
6310607	  792.0	  567.8	 7367.0	...
6310608	  791.9	  567.9	 7367.0	...
6310609	  791.9	  568.5	 7369.0	...
6310610	  792.0	  569.4	 7366.0	...
6310611	  792.2	  570.3	 7362.0	...
6310612	  792.3	  570.6	 7360.0	...
6310613	  792.3	  570.7	 7364.0	...
6310614	  792.3	  570.1	 7367.0	...
6310615	  792.1	  569.5	 7368.0	...
6310616	  792.0	  568.9	 7366.0	...
6310617	  791.6	  568.9	 7364.0	...
6310618	  791.3	  569.0	 7361.0	...
6310619	  791.0	  569.0	 7360.0	...
6310620	  791.1	  568.8	 7360.0	...
6310621	  791.2	  568.5	 7362.0	...
6310622	  791.4	  568.4	 7364.0	...
6310623	  791.5	  568.6	 7364.0	...
6310624	  791.5	  568.8	 7363.0	...
6310625	  791.0	  568.8	 7363.0	...
6310626	  790.7	  569.4	 7364.0	...
6310627	  790.6	  570.1	 7363.0	...
6310628	  790.8	  570.8	 7362.0	...
6310629	  791.0	  570.8	 7362.0	...
6310630	  791.1	  571.3	 7362.0	...
6310631	  791.2	  571.9	 7362.0	...
6310632	  791.3	  572.4	 7356.0	...
6310633	  791.4	  572.3	 7350.0	...
MSG	6310634 0000 _ Number On
6310634	  791.4	  571.7	 7344.0	...
6310635	  791.3	  571.1	 7345.0	...
6310636	  791.1	  570.7	 7347.0	...
6310637	  790.7	  570.8	 7350.0	...
6310638	  790.2	  571.0	 7349.0	...
6310639	  789.9	  571.2	 7346.0	...
6310640	  790.0	  571.4	 7343.0	...
6310641	  790.1	  571.7	 7342.0	...
6310642	  790.2	  571.8	 7342.0	...
6310643	  790.3	  571.8	 7342.0	...
6310644	  790.3	  571.8	 7345.0	...
6310645	  790.4	  571.8	 7348.0	...
6310646	  790.6	  572.1	 7350.0	...
6310647	  790.9	  572.5	 7349.0	...
6310648	  790.9	  572.8	 7348.0	...
6310649	  790.9	  572.9	 7346.0	...
6310650	  790.8	  573.1	 7347.0	...
6310651	  790.8	  573.2	 7350.0	...
6310652	  790.8	  573.2	 7352.0	...
6310653	  790.8	  573.0	 7353.0	...
6310654	  790.7	  573.0	 7353.0	...
6310655	  790.8	  573.4	 7353.0	...
6310656	  790.8	  573.9	 7352.0	...
6310657	  790.9	  573.9	 7351.0	...
6310658	  791.0	  573.3	 7350.0	...
6310659	  791.2	  572.7	 7350.0	...
6310660	  791.3	  573.0	 7349.0	...
6310661	  791.3	  573.2	 7349.0	...
6310662	  791.1	  573.5	 7351.0	...
6310663	  790.8	  573.6	 7354.0	...
6310664	  790.6	  573.6	 7353.0	...
6310665	  790.4	  573.2	 7351.0	...
6310666	  790.3	  572.8	 7348.0	...
6310667	  790.4	  572.9	 7348.0	...
6310668	  790.7	  573.1	 7348.0	...
6310669	  791.0	  573.2	 7347.0	...
6310670	  791.0	  573.4	 7345.0	...
6310671	  791.1	  573.6	 7343.0	...
6310672	  791.1	  574.0	 7341.0	...
6310673	  791.1	  574.2	 7340.0	...
6310674	  791.1	  574.5	 7341.0	...
6310675	  791.1	  574.4	 7344.0	...
6310676	  790.5	  573.8	 7348.0	...
6310677	  789.9	  573.2	 7349.0	...
6310678	  789.6	  572.8	 7349.0	...
6310679	  790.0	  572.8	 7344.0	...
6310680	  790.4	  572.7	 7339.0	...
6310681	  790.5	  573.5	 7335.0	...
6310682	  790.6	  574.3	 7335.0	...
6310683	  790.7	  575.0	 7336.0	...
6310684	  790.9	  574.9	 7336.0	...
6310685	  791.0	  574.8	 7336.0	...
6310686	  790.8	  574.9	 7335.0	...
6310687	  790.4	  575.0	 7334.0	...
6310688	  790.0	  575.1	 7333.0	...
6310689	  790.1	  575.3	 7332.0	...
6310690	  790.1	  575.4	 7332.0	...
6310691	  790.2	  575.3	 7333.0	...
6310692	  789.9	  574.8	 7334.0	...
6310693	  789.6	  574.3	 7336.0	...
6310694	  789.2	  574.4	 7337.0	...
6310695	  789.2	  574.9	 7334.0	...
6310696	  789.1	  575.4	 7332.0	...
6310697	  789.1	  575.4	 7333.0	...
6310698	  789.1	  575.3	 7337.0	...
6310699	  789.1	  575.2	 7341.0	...
6310700	  789.1	  575.1	 7340.0	...
6310701	  789.2	  575.7	 7339.0	...
6310702	  789.3	  576.6	 7338.0	...
6310703	  789.5	  577.3	 7336.0	...
6310704	  789.4	  576.5	 7335.0	...
6310705	  789.3	  575.8	 7334.0	...
6310706	  789.3	  575.6	 7331.0	...
6310707	  789.3	  576.1	 7328.0	...
6310708	  789.3	  576.2	 7325.0	...
6310709	  789.2	  575.9	 7325.0	...
6310710	  789.1	  575.6	 7326.0	...
6310711	  789.2	  575.7	 7326.0	...
6310712	  789.2	  575.9	 7326.0	...
6310713	  789.2	  576.0	 7326.0	...
6310714	  789.0	  576.0	 7325.0	...
6310715	  788.9	  576.1	 7323.0	...
6310716	  789.0	  575.9	 7317.0	...
6310717	  789.1	  575.6	 7312.0	...
6310718	  789.0	  575.4	 7310.0	...
6310719	  788.7	  575.7	 7310.0	...
6310720	  788.6	  575.9	 7311.0	...
6310721	  788.7	  576.1	 7310.0	...
6310722	  788.8	  576.2	 7310.0	...
6310723	  789.2	  576.3	 7309.0	...
6310724	  789.6	  576.3	 7309.0	...
6310725	  789.9	  576.3	 7308.0	...
6310726	  789.9	  576.0	 7307.0	...
6310727	  789.9	  575.8	 7310.0	...
6310728	  789.8	  575.7	 7313.0	...
6310729	  789.7	  575.7	 7313.0	...
6310730	  789.5	  575.4	 7308.0	...
6310731	  789.5	  575.4	 7306.0	...
6310732	  789.6	  575.6	 7305.0	...
6310733	  789.5	  576.0	 7306.0	...
6310734	  789.5	  576.3	 7307.0	...
6310735	  789.5	  576.7	 7310.0	...
6310736	  789.7	  576.7	 7311.0	...
6310737	  789.8	  576.4	 7313.0	...
6310738	  789.7	  575.7	 7313.0	...
6310739	  789.7	  575.2	 7313.0	...
6310740	  789.9	  575.1	 7313.0	...
6310741	  790.1	  575.5	 7313.0	...
6310742	  790.2	  576.0	 7314.0	...
6310743	  790.2	  576.0	 7314.0	...
6310744	  789.8	  576.1	 7312.0	...
6310745	  789.5	  576.2	 7310.0	...
6310746	  789.0	  576.2	 7309.0	...
6310747	  788.9	  576.1	 7309.0	...
6310748	  788.6	  576.0	 7310.0	...
6310749	  788.5	  575.9	 7309.0	...
6310750	  788.4	  575.9	 7307.0	...
6310751	  788.4	  576.0	 7305.0	...
6310752	  788.4	  576.1	 7304.0	...
6310753	  788.0	  576.4	 7304.0	...
6310754	  787.5	  576.7	 7303.0	...
6310755	  787.0	  576.3	 7303.0	...
6310756	  786.8	  575.7	 7303.0	...
6310757	  786.7	  575.0	 7303.0	...
6310758	  786.6	  574.9	 7304.0	...
6310759	  786.6	  574.8	 7306.0	...
6310760	  786.5	  574.7	 7307.0	...
6310761	  786.6	  574.9	 7308.0	...
6310762	  786.6	  575.0	 7308.0	...
6310763	  786.6	  575.1	 7307.0	...
6310764	  786.3	  575.0	 7304.0	...
6310765	  785.8	  574.9	 7296.0	...
6310766	  785.3	  574.8	 7289.0	...
6310767	  785.5	  575.1	 7282.0	...
6310768	  785.9	  575.3	 7281.0	...
6310769	  786.2	  575.8	 7282.0	...
6310770	  786.0	  576.0	 7284.0	...
6310771	  785.8	  576.1	 7286.0	...
6310772	  785.4	  576.0	 7285.0	...
6310773	  785.0	  575.8	 7284.0	...
6310774	  784.5	  575.6	 7288.0	...
6310775	  784.4	  575.2	 7293.0	...
6310776	  784.3	  574.7	 7298.0	...
6310777	  784.5	  574.8	 7292.0	...
6310778	  784.9	  575.1	 7287.0	...
6310779	  785.3	  575.4	 7282.0	...
6310780	  785.4	  575.1	 7283.0	...
6310781	  785.5	  575.0	 7290.0	...
6310782	  785.5	  574.7	 7297.0	...
6310783	  785.6	  574.6	 7296.0	...
6310784	  785.7	  574.9	 7289.0	...
6310785	  785.9	  574.9	 7286.0	...
6310786	  786.3	  575.1	 7290.0	...
6310787	  786.7	  575.0	 7293.0	...
6310788	  786.8	  575.3	 7290.0	...
6310789	  786.7	  575.5	 7287.0	...
6310790	  786.7	  575.6	 7285.0	...
6310791	  786.8	  575.6	 7286.0	...
6310792	  787.1	  575.7	 7287.0	...
6310793	  787.3	  575.7	 7287.0	...
6310794	  787.2	  575.8	 7289.0	...
6310795	  787.0	  575.8	 7291.0	...
6310796	  786.8	  575.8	 7289.0	...
6310797	  786.7	  575.7	 7286.0	...
6310798	  786.7	  575.3	 7283.0	...
6310799	  786.7	  575.2	 7284.0	...
6310800	  786.7	  575.2	 7285.0	...
6310801	  786.7	  575.2	 7285.0	...
6310802	  786.6	  575.1	 7284.0	...
6310803	  786.3	  574.9	 7284.0	...
6310804	  786.0	  574.9	 7284.0	...
6310805	  785.9	  575.2	 7282.0	...
6310806	  785.9	  575.7	 7281.0	...
6310807	  785.9	  576.4	 7281.0	...
6310808	  785.9	  576.8	 7283.0	...
6310809	  785.9	  576.7	 7284.0	...
6310810	  785.6	  576.4	 7284.0	...
6310811	  785.0	  576.2	 7283.0	...
6310812	  784.4	  576.4	 7283.0	...
6310813	  784.0	  576.6	 7284.0	...
6310814	  784.1	  576.7	 7283.0	...
6310815	  784.1	  576.8	 7280.0	...
6310816	  784.1	  576.0	 7278.0	...
6310817	  784.1	  575.1	 7277.0	...
6310818	  784.1	  575.2	 7276.0	...
6310819	  784.1	  576.2	 7274.0	...
6310820	  784.2	  577.3	 7271.0	...
6310821	  784.1	  577.4	 7269.0	...
6310822	  784.1	  577.3	 7268.0	...
6310823	  784.0	  577.0	 7268.0	...
6310824	  783.9	  576.7	 7267.0	...
6310825	  783.9	  576.6	 7266.0	...
6310826	  784.1	  576.5	 7264.0	...
6310827	  784.3	  576.5	 7262.0	...
6310828	  784.6	  576.5	 7261.0	...
6310829	  784.7	  576.5	 7267.0	...
6310830	  784.7	  576.4	 7273.0	...
6310831	  784.9	  577.0	 7280.0	...
6310832	  785.1	  577.6	 7280.0	...
6310833	  785.2	  577.6	 7280.0	...
6310834	  785.1	  576.9	 7279.0	...
6310835	  785.1	  576.7	 7278.0	...
6310836	  785.3	  577.5	 7279.0	...
6310837	  785.6	  578.2	 7279.0	...
6310838	  785.7	  578.4	 7275.0	...
6310839	  785.8	  578.4	 7269.0	...
6310840	  785.8	  578.8	 7264.0	...
6310841	  785.9	  579.1	 7264.0	...
6310842	  786.0	  579.4	 7265.0	...
6310843	  785.7	  579.0	 7265.0	...
6310844	  785.3	  578.8	 7266.0	...
6310845	  784.5	  578.6	 7266.0	...
6310846	  784.1	  578.8	 7262.0	...
6310847	  783.8	  578.8	 7256.0	...
6310848	  783.8	  579.4	 7251.0	...
6310849	  784.1	  580.1	 7250.0	...
6310850	  784.2	  580.4	 7251.0	...
6310851	  784.4	  580.0	 7251.0	...
6310852	  784.6	  579.7	 7251.0	...
6310853	  784.9	  579.7	 7251.0	...
6310854	  785.1	  579.9	 7252.0	...
6310855	  784.9	  580.2	 7252.0	...
6310856	  784.8	  580.5	 7252.0	...
6310857	  784.9	  580.5	 7253.0	...
6310858	  785.3	  580.4	 7253.0	...
6310859	  785.7	  580.7	 7247.0	...
6310860	  785.8	  581.1	 7242.0	...
6310861	  785.9	  581.3	 7238.0	...
6310862	  785.9	  581.1	 7239.0	...
6310863	  786.0	  581.1	 7240.0	...
6310864	  786.0	  581.3	 7241.0	...
6310865	  785.9	  581.6	 7241.0	...
6310866	  785.6	  581.7	 7241.0	...
6310867	  785.5	  582.0	 7241.0	...
6310868	  785.4	  582.3	 7242.0	...
6310869	  785.2	  582.6	 7233.0	...
6310870	  784.8	  582.6	 7224.0	...
6310871	  784.4	  582.2	 7215.0	...
6310872	  784.6	  581.7	 7214.0	...
6310873	  784.8	  581.3	 7215.0	...
6310874	  785.1	  581.4	 7213.0	...
6310875	  785.3	  582.2	 7211.0	...
6310876	  785.5	  583.0	 7208.0	...
6310877	  785.4	  583.0	 7207.0	...
6310878	  785.3	  582.3	 7205.0	...
6310879	  785.1	  581.5	 7205.0	...
6310880	  785.1	  581.4	 7204.0	...
6310881	  785.2	  581.3	 7204.0	...
6310882	  785.3	  581.1	 7206.0	...
6310883	  785.4	  581.0	 7208.0	...
6310884	  785.6	  581.1	 7210.0	...
6310885	  785.8	  581.2	 7211.0	...
6310886	  786.1	  581.2	 7211.0	...
6310887	  786.3	  581.0	 7211.0	...
6310888	  786.3	  581.0	 7209.0	...
6310889	  786.0	  581.3	 7208.0	...
6310890	  785.8	  581.5	 7205.0	...
6310891	  786.0	  581.5	 7203.0	...
6310892	  786.2	  581.5	 7203.0	...
6310893	  786.4	  581.3	 7203.0	...
6310894	  786.4	  581.1	 7203.0	...
6310895	  786.4	  580.8	 7203.0	...
6310896	  786.6	  580.9	 7204.0	...
6310897	  786.8	  581.5	 7205.0	...
6310898	  786.9	  582.1	 7201.0	...
6310899	  786.8	  582.4	 7196.0	...
6310900	  786.5	  582.5	 7192.0	...
6310901	  786.2	  582.7	 7193.0	...
6310902	  785.8	  582.9	 7193.0	...
6310903	  785.6	  582.8	 7192.0	...
6310904	  785.5	  582.7	 7191.0	...
6310905	  785.8	  582.5	 7192.0	...
6310906	  785.6	  582.5	 7193.0	...
6310907	  785.1	  582.4	 7193.0	...
6310908	  784.7	  582.3	 7193.0	...
6310909	  784.4	  582.4	 7193.0	...
6310910	  784.1	  582.6	 7189.0	...
6310911	  783.8	  582.4	 7186.0	...
6310912	  783.4	  582.3	 7183.0	...
6310913	  782.8	  582.2	 7183.0	...
6310914	  782.2	  582.3	 7183.0	...
6310915	  782.2	  583.0	 7180.0	...
6310916	  782.3	  583.7	 7176.0	...
6310917	  782.8	  584.3	 7171.0	...
6310918	  783.1	  584.3	 7171.0	...
6310919	  783.4	  584.2	 7174.0	...
6310920	  783.3	  584.5	 7177.0	...
6310921	  783.3	  584.7	 7178.0	...
6310922	  783.4	  585.0	 7178.0	...
6310923	  783.6	  585.0	 7176.0	...
6310924	  783.7	  584.9	 7175.0	...
6310925	  783.8	  585.2	 7172.0	...
6310926	  783.4	  585.6	 7170.0	...
6310927	  783.0	  586.1	 7167.0	...
6310928	  782.7	  586.2	 7164.0	...
6310929	  782.8	  586.2	 7161.0	...
6310930	  783.0	  586.2	 7160.0	...
6310931	  783.1	  586.4	 7162.0	...
6310932	  783.2	  586.5	 7165.0	...
6310933	  783.1	  586.8	 7165.0	...
6310934	  783.2	  586.8	 7160.0	...
6310935	  783.4	  587.3	 7155.0	...
6310936	  783.2	  587.9	 7151.0	...
6310937	  782.9	  588.6	 7151.0	...
6310938	  782.8	  588.7	 7153.0	...
MSG	6310939 0000 _ Number Off
6310939	  783.1	  586.8	 7155.0	...
EFIX R   6308211	6310939	2729	  788.0	  563.8	   7306
SSACC R  6310940
6310940	  783.6	  584.8	 7156.0	...
6310941	  784.4	  581.6	 7159.0	...
6310942	  785.3	  579.4	 7162.0	...
6310943	  786.3	  577.3	 7167.0	...
6310944	  786.5	  575.1	 7168.0	...
6310945	  788.1	  572.9	 7166.0	...
6310946	  789.5	  570.1	 7163.0	...
6310947	  792.2	  567.5	 7162.0	...
6310948	  793.9	  565.7	 7157.0	...
6310949	  795.8	  564.6	 7152.0	...
6310950	  796.4	  564.5	 7148.0	...
6310951	  796.4	  564.6	 7148.0	...
6310952	  796.4	  565.3	 7146.0	...
6310953	  795.8	  566.3	 7138.0	...
6310954	  795.0	  567.3	 7131.0	...
6310955	  793.9	  567.7	 7124.0	...
ESACC R  6310940	6310955	16	  783.6	  584.8	  793.9	  567.7	   0.42	     55
SFIX R   6310956
6310956	  792.3	  569.3	 7123.0	...
6310957	  791.2	  571.0	 7123.0	...
6310958	  789.5	  572.8	 7124.0	...
6310959	  788.2	  573.1	 7125.0	...
6310960	  786.8	  573.3	 7126.0	...
6310961	  785.7	  573.5	 7128.0	...
6310962	  785.2	  573.5	 7130.0	...
6310963	  784.4	  573.6	 7132.0	...
6310964	  784.2	  573.2	 7133.0	...
6310965	  784.1	  572.8	 7132.0	...
6310966	  784.3	  572.3	 7131.0	...
6310967	  784.4	  572.3	 7131.0	...
6310968	  785.2	  572.2	 7131.0	...
6310969	  786.4	  572.5	 7129.0	...
6310970	  787.5	  572.8	 7126.0	...
6310971	  787.8	  573.2	 7124.0	...
6310972	  787.6	  573.6	 7123.0	...
6310973	  787.6	  574.0	 7123.0	...
6310974	  787.4	  574.4	 7121.0	...
6310975	  787.4	  574.5	 7120.0	...
6310976	  787.3	  574.7	 7115.0	...
6310977	  787.5	  574.8	 7111.0	...
6310978	  787.8	  574.9	 7107.0	...
6310979	  787.6	  575.0	 7108.0	...
6310980	  787.3	  575.5	 7111.0	...
6310981	  787.0	  576.0	 7115.0	...
6310982	  787.0	  576.6	 7117.0	...
6310983	  787.1	  576.9	 7115.0	...
6310984	  787.1	  577.2	 7111.0	...
6310985	  787.0	  577.1	 7106.0	...
6310986	  786.9	  576.8	 7105.0	...
6310987	  786.8	  576.5	 7109.0	...
6310988	  786.9	  576.1	 7114.0	...
6310989	  787.0	  576.0	 7116.0	...
6310990	  787.0	  576.4	 7113.0	...
6310991	  787.0	  576.8	 7109.0	...
6310992	  787.1	  577.1	 7106.0	...
6310993	  787.1	  577.0	 7104.0	...
6310994	  787.1	  576.9	 7102.0	...
6310995	  786.9	  576.8	 7101.0	...
6310996	  786.8	  576.8	 7100.0	...
6310997	  786.6	  576.8	 7100.0	...
6310998	  786.6	  576.9	 7097.0	...
6310999	  787.0	  576.9	 7094.0	...
6311000	  787.3	  577.1	 7092.0	...
6311001	  787.2	  577.2	 7093.0	...
6311002	  786.9	  577.4	 7088.0	...
6311003	  786.5	  577.5	 7083.0	...
6311004	  786.5	  577.5	 7078.0	...
6311005	  786.4	  577.5	 7079.0	...
6311006	  786.3	  577.5	 7080.0	...
6311007	  786.5	  577.5	 7078.0	...
6311008	  786.8	  577.4	 7075.0	...
6311009	  786.8	  577.4	 7073.0	...
6311010	  786.7	  577.5	 7074.0	...
6311011	  786.6	  577.7	 7074.0	...
6311012	  786.7	  577.6	 7073.0	...
6311013	  786.7	  577.5	 7071.0	...
6311014	  786.6	  577.3	 7069.0	...
6311015	  786.6	  577.0	 7068.0	...
6311016	  786.7	  577.1	 7067.0	...
6311017	  786.7	  577.4	 7062.0	...
6311018	  786.6	  577.8	 7058.0	...
6311019	  786.1	  578.1	 7053.0	...
6311020	  785.6	  578.0	 7050.0	...
6311021	  785.3	  577.9	 7048.0	...
6311022	  785.5	  577.9	 7049.0	...
6311023	  785.7	  578.2	 7050.0	...
6311024	  785.7	  578.3	 7051.0	...
6311025	  785.5	  577.8	 7053.0	...
6311026	  785.3	  577.4	 7053.0	...
6311027	  785.2	  577.2	 7052.0	...
6311028	  785.1	  577.2	 7049.0	...
6311029	  785.1	  577.2	 7044.0	...
6311030	  785.2	  577.2	 7041.0	...
6311031	  785.5	  577.4	 7040.0	...
6311032	  785.7	  577.7	 7040.0	...
6311033	  785.9	  578.0	 7040.0	...
6311034	  785.8	  578.0	 7041.0	...
6311035	  785.8	  578.1	 7040.0	...
6311036	  785.7	  578.1	 7039.0	...
6311037	  785.5	  578.1	 7038.0	...
6311038	  785.4	  578.2	 7039.0	...
6311039	  785.5	  578.2	 7038.0	...
6311040	  785.7	  578.2	 7037.0	...
6311041	  785.9	  578.2	 7035.0	...
6311042	  785.9	  578.1	 7033.0	...
6311043	  785.7	  577.8	 7031.0	...
6311044	  785.6	  577.4	 7027.0	...
6311045	  785.5	  577.3	 7022.0	...
6311046	  785.5	  577.6	 7019.0	...
6311047	  785.4	  577.8	 7017.0	...
6311048	  785.0	  577.9	 7017.0	...
6311049	  784.9	  578.0	 7017.0	...
6311050	  784.8	  578.1	 7017.0	...
6311051	  784.8	  578.1	 7020.0	...
6311052	  784.6	  578.5	 7024.0	...
6311053	  784.4	  578.9	 7028.0	...
6311054	  784.3	  579.2	 7029.0	...
6311055	  784.3	  579.0	 7030.0	...
6311056	  784.2	  578.5	 7029.0	...
6311057	  784.0	  578.2	 7029.0	...
6311058	  784.1	  577.9	 7029.0	...
6311059	  784.3	  577.8	 7027.0	...
6311060	  784.6	  577.8	 7019.0	...
6311061	  784.8	  577.9	 7010.0	...
6311062	  784.7	  577.9	 7007.0	...
6311063	  784.5	  577.9	 7008.0	...
6311064	  783.9	  577.9	 7009.0	...
6311065	  783.7	  577.9	 7010.0	...
6311066	  783.5	  578.4	 7010.0	...
6311067	  783.7	  578.9	 7009.0	...
6311068	  784.1	  579.4	 7006.0	...
6311069	  784.5	  579.5	 7002.0	...
6311070	  784.8	  579.8	 6998.0	...
6311071	  784.7	  579.7	 7000.0	...
6311072	  784.6	  579.7	 7003.0	...
6311073	  784.5	  579.4	 7005.0	...
6311074	  784.6	  579.3	 7007.0	...
6311075	  784.7	  579.2	 7005.0	...
6311076	  784.7	  579.0	 7001.0	...
6311077	  784.8	  579.0	 6997.0	...
6311078	  784.7	  578.7	 6997.0	...
6311079	  784.6	  578.4	 6998.0	...
6311080	  784.4	  578.3	 6993.0	...
6311081	  784.3	  578.4	 6988.0	...
6311082	  784.0	  578.5	 6984.0	...
6311083	  783.7	  578.6	 6984.0	...
6311084	  783.4	  578.6	 6980.0	...
6311085	  783.4	  578.7	 6977.0	...
6311086	  783.8	  578.8	 6977.0	...
6311087	  784.1	  578.9	 6982.0	...
6311088	  784.3	  578.3	 6986.0	...
6311089	  784.2	  577.8	 6986.0	...
6311090	  784.2	  577.4	 6985.0	...
6311091	  784.3	  577.8	 6984.0	...
6311092	  784.5	  578.1	 6982.0	...
6311093	  784.5	  578.2	 6980.0	...
6311094	  784.9	  578.2	 6977.0	...
6311095	  785.2	  578.3	 6976.0	...
6311096	  785.0	  578.4	 6976.0	...
6311097	  784.5	  578.2	 6976.0	...
6311098	  783.9	  578.1	 6976.0	...
6311099	  783.9	  578.1	 6975.0	...
6311100	  783.7	  578.0	 6974.0	...
6311101	  783.5	  577.8	 6972.0	...
6311102	  783.4	  577.5	 6971.0	...
6311103	  783.5	  577.3	 6967.0	...
6311104	  783.4	  577.2	 6964.0	...
6311105	  783.0	  577.2	 6961.0	...
6311106	  782.5	  577.2	 6960.0	...
6311107	  782.2	  577.7	 6960.0	...
6311108	  782.6	  578.1	 6958.0	...
6311109	  783.1	  578.4	 6955.0	...
6311110	  783.2	  578.4	 6953.0	...
6311111	  782.9	  578.4	 6952.0	...
6311112	  782.5	  578.6	 6952.0	...
6311113	  782.6	  579.0	 6951.0	...
6311114	  782.6	  579.1	 6948.0	...
6311115	  782.4	  579.0	 6945.0	...
6311116	  782.2	  578.5	 6944.0	...
6311117	  782.3	  578.3	 6947.0	...
6311118	  782.5	  578.3	 6950.0	...
6311119	  782.7	  578.6	 6951.0	...
6311120	  782.7	  578.9	 6950.0	...
6311121	  782.7	  578.9	 6948.0	...
6311122	  782.6	  578.2	 6950.0	...
6311123	  782.5	  577.5	 6954.0	...
6311124	  782.5	  576.9	 6955.0	...
6311125	  782.7	  577.3	 6953.0	...
6311126	  782.8	  577.7	 6950.0	...
6311127	  782.8	  578.1	 6949.0	...
6311128	  782.8	  578.5	 6946.0	...
6311129	  782.7	  579.0	 6943.0	...
6311130	  782.7	  579.4	 6940.0	...
6311131	  782.8	  579.1	 6938.0	...
6311132	  782.9	  578.5	 6939.0	...
6311133	  782.9	  578.0	 6941.0	...
6311134	  782.7	  577.9	 6943.0	...
6311135	  782.9	  577.7	 6943.0	...
6311136	  783.1	  577.5	 6943.0	...
6311137	  783.2	  577.4	 6942.0	...
6311138	  783.0	  577.5	 6941.0	...
MSG	6311139 0000 _ Number On
6311139	  783.1	  577.5	 6941.0	...
6311140	  783.5	  577.5	 6941.0	...
6311141	  783.8	  577.5	 6941.0	...
6311142	  783.9	  577.5	 6941.0	...
6311143	  783.8	  577.5	 6941.0	...
6311144	  783.7	  577.3	 6941.0	...
6311145	  783.5	  577.1	 6941.0	...
6311146	  783.2	  576.9	 6941.0	...
6311147	  782.9	  577.0	 6938.0	...
6311148	  783.0	  577.1	 6934.0	...
6311149	  783.4	  577.0	 6930.0	...
6311150	  783.8	  577.0	 6933.0	...
6311151	  784.1	  576.9	 6936.0	...
6311152	  784.1	  576.7	 6935.0	...
6311153	  784.2	  576.6	 6931.0	...
6311154	  784.4	  576.4	 6931.0	...
6311155	  784.5	  576.5	 6935.0	...
6311156	  784.7	  576.8	 6937.0	...
6311157	  785.0	  577.1	 6933.0	...
6311158	  785.2	  577.3	 6931.0	...
6311159	  785.2	  577.3	 6930.0	...
6311160	  785.4	  577.2	 6931.0	...
6311161	  785.6	  577.1	 6928.0	...
6311162	  785.8	  576.9	 6925.0	...
6311163	  785.8	  576.8	 6920.0	...
6311164	  785.8	  576.8	 6920.0	...
6311165	  785.9	  576.8	 6920.0	...
6311166	  785.9	  576.5	 6920.0	...
6311167	  785.9	  576.1	 6919.0	...
6311168	  786.1	  575.9	 6920.0	...
6311169	  786.7	  575.9	 6920.0	...
6311170	  787.2	  576.0	 6920.0	...
6311171	  787.3	  575.9	 6920.0	...
6311172	  787.0	  575.7	 6919.0	...
6311173	  786.7	  575.5	 6919.0	...
6311174	  786.7	  575.6	 6920.0	...
6311175	  786.7	  576.2	 6921.0	...
6311176	  786.8	  576.7	 6921.0	...
6311177	  786.8	  576.9	 6922.0	...
6311178	  786.4	  576.4	 6923.0	...
6311179	  786.1	  575.8	 6924.0	...
6311180	  785.9	  575.4	 6924.0	...
6311181	  786.0	  575.3	 6925.0	...
6311182	  786.2	  575.4	 6926.0	...
6311183	  786.4	  575.3	 6927.0	...
6311184	  786.5	  575.3	 6927.0	...
6311185	  786.6	  575.2	 6926.0	...
6311186	  786.5	  575.1	 6924.0	...
6311187	  786.5	  575.2	 6922.0	...
6311188	  786.3	  575.1	 6921.0	...
6311189	  786.0	  575.0	 6919.0	...
6311190	  785.8	  574.7	 6918.0	...
6311191	  785.7	  574.9	 6918.0	...
6311192	  785.8	  575.3	 6920.0	...
6311193	  785.9	  575.6	 6922.0	...
6311194	  786.1	  575.6	 6924.0	...
6311195	  786.2	  575.5	 6925.0	...
6311196	  786.3	  575.3	 6926.0	...
6311197	  786.2	  574.8	 6926.0	...
6311198	  786.1	  574.4	 6925.0	...
6311199	  786.1	  574.0	 6923.0	...
6311200	  786.0	  573.9	 6921.0	...
6311201	  785.9	  573.7	 6921.0	...
6311202	  785.8	  573.6	 6922.0	...
6311203	  785.5	  573.6	 6923.0	...
6311204	  784.9	  573.4	 6922.0	...
6311205	  784.4	  572.9	 6924.0	...
6311206	  783.9	  572.5	 6926.0	...
6311207	  783.7	  573.2	 6925.0	...
6311208	  783.6	  574.0	 6923.0	...
6311209	  783.9	  574.6	 6919.0	...
6311210	  784.2	  574.4	 6915.0	...
6311211	  784.4	  574.2	 6912.0	...
6311212	  784.8	  574.2	 6913.0	...
6311213	  785.2	  574.3	 6917.0	...
6311214	  785.8	  574.4	 6918.0	...
6311215	  786.0	  574.4	 6915.0	...
6311216	  786.0	  574.5	 6915.0	...
6311217	  785.7	  574.6	 6918.0	...
6311218	  785.5	  574.7	 6921.0	...
6311219	  785.3	  574.8	 6919.0	...
6311220	  785.2	  574.8	 6917.0	...
6311221	  785.0	  574.8	 6913.0	...
6311222	  785.0	  574.7	 6911.0	...
6311223	  784.8	  574.6	 6912.0	...
6311224	  784.7	  574.5	 6914.0	...
6311225	  784.7	  574.6	 6912.0	...
6311226	  785.0	  574.7	 6910.0	...
6311227	  785.2	  574.5	 6911.0	...
6311228	  785.5	  574.1	 6913.0	...
6311229	  785.5	  573.8	 6916.0	...
6311230	  785.6	  573.7	 6916.0	...
6311231	  785.5	  573.5	 6917.0	...
6311232	  785.4	  573.4	 6920.0	...
6311233	  785.2	  573.2	 6923.0	...
6311234	  784.9	  573.5	 6924.0	...
6311235	  784.5	  573.7	 6925.0	...
6311236	  784.1	  573.5	 6925.0	...
6311237	  784.1	  572.9	 6923.0	...
6311238	  784.1	  572.4	 6921.0	...
6311239	  784.1	  572.6	 6919.0	...
6311240	  784.0	  572.8	 6920.0	...
6311241	  783.9	  573.1	 6922.0	...
6311242	  783.7	  573.2	 6922.0	...
6311243	  783.7	  573.7	 6923.0	...
6311244	  783.8	  574.2	 6922.0	...
6311245	  783.8	  574.7	 6922.0	...
6311246	  784.4	  574.6	 6922.0	...
6311247	  785.0	  574.5	 6922.0	...
6311248	  785.4	  574.3	 6921.0	...
6311249	  785.3	  574.4	 6920.0	...
6311250	  785.1	  574.4	 6920.0	...
6311251	  784.9	  574.4	 6924.0	...
6311252	  784.8	  574.2	 6927.0	...
6311253	  784.6	  573.4	 6930.0	...
6311254	  784.5	  572.7	 6929.0	...
6311255	  784.4	  572.0	 6928.0	...
6311256	  784.5	  571.8	 6928.0	...
6311257	  784.6	  571.7	 6928.0	...
6311258	  784.7	  571.7	 6927.0	...
6311259	  784.5	  571.9	 6928.0	...
6311260	  784.2	  572.4	 6929.0	...
6311261	  783.9	  572.6	 6932.0	...
6311262	  784.1	  572.8	 6935.0	...
6311263	  784.3	  572.8	 6934.0	...
6311264	  784.7	  572.7	 6932.0	...
6311265	  784.8	  572.8	 6929.0	...
6311266	  784.9	  572.8	 6928.0	...
6311267	  784.7	  572.6	 6928.0	...
6311268	  784.5	  571.9	 6928.0	...
6311269	  784.2	  571.2	 6928.0	...
6311270	  784.2	  571.3	 6927.0	...
6311271	  784.3	  571.8	 6928.0	...
6311272	  784.5	  572.4	 6929.0	...
6311273	  784.6	  572.3	 6928.0	...
6311274	  784.7	  572.3	 6926.0	...
6311275	  784.8	  572.2	 6924.0	...
6311276	  784.8	  572.3	 6927.0	...
6311277	  784.7	  572.4	 6931.0	...
6311278	  784.3	  572.5	 6935.0	...
6311279	  784.0	  572.7	 6935.0	...
6311280	  783.8	  572.8	 6935.0	...
6311281	  784.0	  571.9	 6934.0	...
6311282	  784.4	  570.9	 6934.0	...
6311283	  784.8	  570.3	 6934.0	...
6311284	  784.5	  570.7	 6934.0	...
6311285	  784.0	  571.1	 6932.0	...
6311286	  783.4	  571.2	 6931.0	...
6311287	  783.7	  571.1	 6932.0	...
6311288	  784.1	  571.1	 6934.0	...
6311289	  784.3	  571.1	 6936.0	...
6311290	  784.3	  571.2	 6939.0	...
6311291	  784.3	  571.4	 6942.0	...
6311292	  784.2	  570.9	 6944.0	...
6311293	  784.2	  570.3	 6944.0	...
6311294	  784.1	  569.9	 6944.0	...
6311295	  784.1	  570.1	 6945.0	...
6311296	  784.5	  570.3	 6946.0	...
6311297	  784.9	  570.3	 6947.0	...
6311298	  785.1	  570.1	 6951.0	...
6311299	  784.9	  569.7	 6954.0	...
6311300	  784.5	  569.3	 6957.0	...
6311301	  784.3	  568.9	 6956.0	...
6311302	  783.9	  568.5	 6959.0	...
6311303	  783.6	  568.1	 6961.0	...
6311304	  783.3	  567.7	 6964.0	...
6311305	  783.2	  567.8	 6964.0	...
6311306	  783.3	  567.8	 6965.0	...
6311307	  783.4	  567.9	 6968.0	...
6311308	  783.6	  567.8	 6968.0	...
6311309	  783.3	  567.7	 6967.0	...
6311310	  783.1	  567.7	 6964.0	...
6311311	  782.7	  567.6	 6968.0	...
6311312	  782.6	  567.4	 6972.0	...
6311313	  782.5	  567.2	 6977.0	...
6311314	  782.6	  567.0	 6979.0	...
6311315	  782.7	  566.9	 6982.0	...
6311316	  782.6	  566.7	 6981.0	...
6311317	  782.6	  566.7	 6981.0	...
6311318	  782.5	  566.6	 6980.0	...
6311319	  782.5	  566.5	 6980.0	...
6311320	  782.6	  566.4	 6979.0	...
6311321	  782.7	  565.9	 6978.0	...
6311322	  782.7	  565.4	 6981.0	...
6311323	  782.7	  565.3	 6985.0	...
6311324	  782.7	  565.8	 6988.0	...
6311325	  782.7	  565.9	 6989.0	...
6311326	  782.6	  565.4	 6988.0	...
6311327	  782.4	  565.0	 6988.0	...
6311328	  782.2	  564.9	 6989.0	...
6311329	  782.0	  564.6	 6990.0	...
6311330	  781.9	  564.3	 6988.0	...
6311331	  781.8	  564.3	 6984.0	...
6311332	  781.8	  564.5	 6982.0	...
6311333	  782.0	  564.7	 6985.0	...
6311334	  782.1	  564.5	 6987.0	...
6311335	  782.3	  564.3	 6988.0	...
6311336	  782.3	  564.1	 6987.0	...
6311337	  782.1	  563.5	 6985.0	...
6311338	  781.8	  562.8	 6986.0	...
6311339	  781.5	  562.2	 6987.0	...
6311340	  781.5	  562.4	 6989.0	...
6311341	  781.5	  562.6	 6992.0	...
6311342	  781.5	  562.6	 6995.0	...
6311343	  781.4	  562.6	 6997.0	...
6311344	  781.2	  562.7	 6998.0	...
6311345	  781.1	  562.9	 6997.0	...
6311346	  781.1	  563.0	 6993.0	...
6311347	  781.3	  563.0	 6990.0	...
6311348	  781.5	  563.0	 6989.0	...
6311349	  781.7	  562.8	 6993.0	...
6311350	  781.7	  562.7	 6995.0	...
6311351	  781.8	  562.7	 6997.0	...
6311352	  781.8	  562.7	 7002.0	...
6311353	  781.7	  562.5	 7008.0	...
6311354	  781.4	  561.9	 7014.0	...
6311355	  781.4	  561.4	 7011.0	...
6311356	  781.5	  561.0	 7008.0	...
6311357	  781.4	  561.0	 7006.0	...
6311358	  780.9	  561.2	 7007.0	...
6311359	  780.7	  561.3	 7009.0	...
6311360	  781.0	  561.2	 7010.0	...
6311361	  781.2	  561.1	 7010.0	...
6311362	  781.2	  561.1	 7009.0	...
6311363	  781.1	  561.2	 7008.0	...
6311364	  780.9	  561.3	 7006.0	...
6311365	  780.5	  561.5	 7004.0	...
6311366	  780.3	  561.6	 7003.0	...
6311367	  780.0	  561.7	 7004.0	...
6311368	  779.9	  561.4	 7005.0	...
6311369	  780.0	  561.1	 7006.0	...
6311370	  780.1	  560.8	 7005.0	...
6311371	  780.2	  560.9	 7004.0	...
6311372	  780.1	  561.0	 7003.0	...
6311373	  779.9	  561.1	 7003.0	...
6311374	  779.9	  561.2	 7005.0	...
6311375	  779.7	  560.8	 7009.0	...
6311376	  779.4	  560.3	 7012.0	...
6311377	  779.2	  559.8	 7015.0	...
6311378	  779.2	  559.6	 7016.0	...
6311379	  779.3	  559.5	 7018.0	...
6311380	  779.4	  559.5	 7018.0	...
6311381	  779.5	  559.5	 7019.0	...
6311382	  779.5	  559.5	 7020.0	...
6311383	  779.3	  559.5	 7021.0	...
6311384	  779.1	  559.3	 7022.0	...
6311385	  779.0	  559.1	 7020.0	...
6311386	  779.1	  558.9	 7018.0	...
6311387	  779.3	  558.8	 7016.0	...
6311388	  779.2	  558.7	 7015.0	...
6311389	  778.9	  558.8	 7016.0	...
6311390	  778.7	  558.8	 7016.0	...
6311391	  778.6	  558.8	 7017.0	...
6311392	  778.5	  558.8	 7017.0	...
6311393	  778.5	  558.8	 7017.0	...
6311394	  778.4	  558.8	 7018.0	...
6311395	  778.4	  558.9	 7019.0	...
6311396	  778.3	  559.0	 7020.0	...
6311397	  778.1	  559.1	 7020.0	...
6311398	  778.1	  559.5	 7020.0	...
6311399	  778.4	  559.9	 7019.0	...
6311400	  778.9	  560.6	 7020.0	...
6311401	  779.3	  560.8	 7021.0	...
6311402	  779.1	  561.1	 7022.0	...
6311403	  778.7	  561.3	 7026.0	...
6311404	  778.3	  561.4	 7030.0	...
6311405	  778.1	  561.4	 7033.0	...
6311406	  778.1	  561.3	 7033.0	...
6311407	  778.0	  561.4	 7033.0	...
6311408	  777.9	  561.5	 7032.0	...
6311409	  777.7	  561.4	 7032.0	...
6311410	  777.4	  561.0	 7032.0	...
6311411	  777.1	  560.6	 7031.0	...
6311412	  776.9	  560.5	 7031.0	...
6311413	  776.8	  560.5	 7031.0	...
6311414	  776.7	  560.4	 7032.0	...
6311415	  776.7	  560.4	 7037.0	...
6311416	  776.6	  560.3	 7042.0	...
6311417	  776.6	  560.3	 7047.0	...
6311418	  776.6	  560.2	 7046.0	...
6311419	  776.8	  560.1	 7045.0	...
6311420	  776.9	  560.1	 7041.0	...
6311421	  777.2	  560.4	 7038.0	...
6311422	  777.3	  560.5	 7036.0	...
6311423	  777.2	  560.7	 7030.0	...
6311424	  777.1	  560.8	 7024.0	...
6311425	  777.0	  560.4	 7017.0	...
6311426	  777.2	  559.9	 7017.0	...
6311427	  777.2	  559.4	 7024.0	...
6311428	  777.1	  559.5	 7032.0	...
6311429	  776.5	  559.5	 7040.0	...
6311430	  776.0	  559.7	 7039.0	...
6311431	  775.3	  559.7	 7039.0	...
6311432	  774.4	  559.8	 7038.0	...
EFIX R   6310956	6311432	477	  783.7	  572.1	   6989
SSACC R  6311433
6311433	  773.1	  559.9	 7036.0	...
6311434	  771.4	  560.0	 7033.0	...
6311435	  769.5	  560.0	 7031.0	...
6311436	  767.1	  560.1	 7031.0	...
6311437	  764.6	  560.2	 7031.0	...
6311438	  761.9	  560.2	 7033.0	...
6311439	  759.6	  560.2	 7035.0	...
6311440	  757.4	  560.2	 7038.0	...
ESACC R  6311433	6311440	8	  773.1	  559.9	  757.4	  560.2	   0.33	     45
SFIX R   6311441
6311441	  755.8	  560.4	 7039.0	...
6311442	  754.5	  560.7	 7040.0	...
6311443	  753.8	  561.3	 7041.0	...
6311444	  753.6	  562.1	 7041.0	...
6311445	  753.7	  562.8	 7038.0	...
6311446	  754.0	  563.3	 7034.0	...
6311447	  754.2	  562.8	 7030.0	...
6311448	  755.1	  562.2	 7030.0	...
6311449	  755.8	  561.7	 7030.0	...
6311450	  757.1	  561.7	 7031.0	...
6311451	  758.4	  561.6	 7034.0	...
MSG	6311452 0000 _ Number Off
6311452	  759.5	  561.1	 7036.0	...
6311453	  760.0	  560.6	 7037.0	...
6311454	  761.1	  559.8	 7036.0	...
6311455	  762.3	  559.5	 7036.0	...
6311456	  763.5	  559.2	 7035.0	...
6311457	  763.9	  559.0	 7034.0	...
6311458	  764.3	  558.5	 7034.0	...
6311459	  764.7	  557.9	 7035.0	...
6311460	  764.7	  557.5	 7035.0	...
6311461	  764.4	  557.4	 7035.0	...
6311462	  763.8	  557.3	 7035.0	...
6311463	  763.1	  557.2	 7036.0	...
6311464	  762.2	  557.2	 7042.0	...
6311465	  761.4	  557.3	 7048.0	...
6311466	  760.5	  558.0	 7049.0	...
6311467	  760.1	  558.6	 7046.0	...
6311468	  759.6	  559.1	 7044.0	...
6311469	  759.2	  558.8	 7045.0	...
6311470	  758.8	  558.2	 7046.0	...
6311471	  758.6	  557.7	 7045.0	...
6311472	  758.5	  557.4	 7045.0	...
6311473	  758.6	  557.3	 7046.0	...
6311474	  758.7	  557.2	 7048.0	...
6311475	  758.8	  557.1	 7053.0	...
6311476	  759.4	  557.1	 7057.0	...
6311477	  760.0	  557.0	 7060.0	...
6311478	  760.5	  557.0	 7056.0	...
6311479	  760.5	  557.2	 7053.0	...
6311480	  760.5	  557.5	 7049.0	...
6311481	  760.5	  557.7	 7052.0	...
6311482	  760.6	  557.8	 7055.0	...
6311483	  760.8	  558.0	 7055.0	...
6311484	  760.1	  558.3	 7053.0	...
6311485	  759.4	  558.6	 7050.0	...
6311486	  759.0	  558.5	 7051.0	...
6311487	  759.4	  558.5	 7050.0	...
6311488	  759.7	  558.4	 7050.0	...
6311489	  759.4	  558.3	 7049.0	...
6311490	  759.1	  558.2	 7050.0	...
6311491	  759.5	  558.1	 7051.0	...
6311492	  760.2	  558.4	 7053.0	...
6311493	  760.9	  558.6	 7056.0	...
6311494	  761.0	  558.9	 7056.0	...
6311495	  761.1	  559.0	 7056.0	...
6311496	  760.7	  559.1	 7055.0	...
6311497	  760.2	  559.0	 7054.0	...
6311498	  760.2	  559.0	 7052.0	...
6311499	  760.6	  559.0	 7051.0	...
6311500	  761.0	  558.7	 7050.0	...
6311501	  761.1	  558.3	 7053.0	...
6311502	  761.1	  558.1	 7056.0	...
6311503	  761.0	  558.0	 7057.0	...
6311504	  760.8	  558.3	 7057.0	...
6311505	  760.7	  558.5	 7057.0	...
6311506	  760.5	  558.4	 7057.0	...
6311507	  760.5	  558.0	 7057.0	...
6311508	  760.4	  557.4	 7059.0	...
6311509	  760.3	  557.2	 7062.0	...
6311510	  760.3	  557.2	 7063.0	...
6311511	  760.6	  557.4	 7059.0	...
6311512	  760.9	  557.6	 7055.0	...
6311513	  761.2	  557.4	 7055.0	...
6311514	  761.2	  557.2	 7055.0	...
6311515	  761.2	  557.0	 7056.0	...
6311516	  761.2	  556.9	 7059.0	...
6311517	  761.3	  557.3	 7062.0	...
6311518	  761.4	  557.7	 7060.0	...
6311519	  761.2	  558.3	 7055.0	...
6311520	  761.0	  558.6	 7051.0	...
6311521	  761.0	  558.7	 7052.0	...
6311522	  761.4	  558.6	 7060.0	...
6311523	  761.7	  558.5	 7066.0	...
6311524	  761.8	  558.5	 7071.0	...
6311525	  761.9	  558.5	 7070.0	...
6311526	  762.1	  558.5	 7068.0	...
6311527	  762.3	  559.3	 7066.0	...
6311528	  762.6	  560.0	 7066.0	...
6311529	  762.6	  560.5	 7067.0	...
6311530	  762.3	  560.3	 7069.0	...
6311531	  762.1	  560.1	 7071.0	...
6311532	  762.1	  560.0	 7072.0	...
6311533	  762.2	  559.7	 7071.0	...
6311534	  761.8	  559.2	 7071.0	...
6311535	  761.4	  558.8	 7070.0	...
6311536	  760.9	  558.5	 7070.0	...
6311537	  760.9	  558.6	 7071.0	...
6311538	  761.5	  558.5	 7072.0	...
6311539	  762.1	  558.7	 7072.0	...
6311540	  762.2	  558.9	 7070.0	...
6311541	  761.6	  558.6	 7068.0	...
6311542	  760.9	  558.0	 7067.0	...
6311543	  761.2	  557.2	 7070.0	...
6311544	  761.4	  556.1	 7072.0	...
6311545	  761.7	  555.2	 7073.0	...
6311546	  761.7	  554.5	 7070.0	...
6311547	  761.6	  555.0	 7069.0	...
6311548	  761.4	  555.5	 7069.0	...
6311549	  761.2	  555.9	 7064.0	...
6311550	  761.2	  556.4	 7059.0	...
6311551	  761.3	  557.0	 7055.0	...
6311552	  761.4	  557.6	 7059.0	...
6311553	  761.3	  557.8	 7063.0	...
6311554	  761.2	  557.8	 7065.0	...
6311555	  761.2	  557.5	 7066.0	...
6311556	  761.2	  557.1	 7064.0	...
6311557	  761.4	  556.5	 7063.0	...
6311558	  761.4	  556.4	 7068.0	...
6311559	  761.1	  556.5	 7075.0	...
6311560	  760.7	  556.8	 7081.0	...
6311561	  760.3	  557.0	 7081.0	...
6311562	  760.4	  557.2	 7081.0	...
6311563	  760.7	  557.3	 7080.0	...
6311564	  761.1	  557.4	 7078.0	...
6311565	  761.3	  557.3	 7077.0	...
6311566	  761.4	  557.3	 7076.0	...
6311567	  761.5	  557.6	 7076.0	...
6311568	  761.8	  557.9	 7076.0	...
6311569	  762.1	  558.2	 7075.0	...
6311570	  762.3	  558.2	 7074.0	...
6311571	  762.2	  558.1	 7073.0	...
6311572	  762.6	  557.8	 7074.0	...
6311573	  763.1	  557.5	 7073.0	...
6311574	  763.6	  557.2	 7072.0	...
6311575	  763.6	  557.1	 7074.0	...
6311576	  763.7	  557.2	 7080.0	...
6311577	  763.7	  557.2	 7085.0	...
6311578	  763.9	  557.1	 7089.0	...
6311579	  763.9	  557.0	 7089.0	...
6311580	  764.0	  556.9	 7090.0	...
6311581	  763.8	  556.4	 7090.0	...
6311582	  763.7	  555.8	 7090.0	...
6311583	  763.6	  555.2	 7094.0	...
6311584	  763.8	  555.4	 7099.0	...
6311585	  763.9	  555.7	 7098.0	...
6311586	  763.9	  555.9	 7092.0	...
6311587	  764.3	  555.9	 7086.0	...
6311588	  764.7	  555.7	 7084.0	...
6311589	  765.0	  555.5	 7082.0	...
6311590	  764.8	  555.7	 7084.0	...
6311591	  764.5	  555.9	 7086.0	...
6311592	  764.2	  556.3	 7089.0	...
6311593	  764.2	  556.5	 7084.0	...
6311594	  764.2	  556.8	 7080.0	...
6311595	  764.2	  557.1	 7080.0	...
6311596	  764.1	  557.0	 7084.0	...
6311597	  764.0	  557.0	 7089.0	...
6311598	  763.9	  556.3	 7088.0	...
6311599	  763.6	  555.8	 7088.0	...
6311600	  763.3	  555.1	 7086.0	...
6311601	  763.2	  554.9	 7085.0	...
6311602	  763.2	  554.7	 7083.0	...
6311603	  763.3	  554.6	 7082.0	...
6311604	  763.6	  555.2	 7080.0	...
6311605	  763.8	  555.7	 7080.0	...
6311606	  764.0	  556.2	 7081.0	...
6311607	  764.0	  555.9	 7083.0	...
6311608	  764.0	  555.7	 7080.0	...
6311609	  764.1	  555.6	 7077.0	...
6311610	  764.3	  555.8	 7074.0	...
6311611	  764.6	  556.5	 7075.0	...
6311612	  765.0	  557.0	 7079.0	...
6311613	  765.1	  557.4	 7083.0	...
6311614	  765.1	  557.0	 7087.0	...
6311615	  765.1	  556.8	 7086.0	...
6311616	  764.9	  556.7	 7085.0	...
6311617	  764.6	  556.6	 7084.0	...
6311618	  764.1	  556.2	 7084.0	...
6311619	  763.7	  555.8	 7085.0	...
6311620	  763.3	  555.6	 7085.0	...
6311621	  763.0	  555.6	 7086.0	...
6311622	  763.1	  555.5	 7088.0	...
6311623	  763.1	  555.6	 7091.0	...
6311624	  763.1	  555.7	 7093.0	...
6311625	  763.3	  555.8	 7094.0	...
6311626	  763.4	  555.9	 7094.0	...
6311627	  763.5	  555.9	 7091.0	...
6311628	  763.4	  555.9	 7088.0	...
6311629	  763.9	  555.8	 7085.0	...
6311630	  764.4	  555.6	 7084.0	...
6311631	  764.9	  555.5	 7083.0	...
6311632	  764.6	  555.6	 7082.0	...
6311633	  764.3	  555.6	 7080.0	...
6311634	  764.2	  555.8	 7078.0	...
6311635	  764.3	  556.1	 7077.0	...
6311636	  764.3	  556.4	 7076.0	...
6311637	  764.0	  556.0	 7079.0	...
6311638	  764.3	  555.5	 7082.0	...
6311639	  764.7	  554.8	 7078.0	...
6311640	  765.1	  554.5	 7071.0	...
6311641	  765.0	  554.3	 7066.0	...
6311642	  764.8	  554.5	 7070.0	...
6311643	  764.7	  554.7	 7074.0	...
6311644	  764.8	  554.8	 7077.0	...
6311645	  764.9	  555.0	 7078.0	...
6311646	  765.0	  555.2	 7078.0	...
6311647	  765.0	  555.4	 7078.0	...
6311648	  765.1	  555.4	 7078.0	...
6311649	  765.1	  555.1	 7079.0	...
6311650	  765.0	  554.8	 7080.0	...
6311651	  765.0	  554.5	 7087.0	...
6311652	  765.0	  554.4	 7091.0	...
6311653	  765.1	  554.4	 7094.0	...
6311654	  765.1	  554.3	 7098.0	...
6311655	  765.2	  554.5	 7103.0	...
6311656	  765.3	  554.8	 7109.0	...
6311657	  765.3	  555.1	 7108.0	...
6311658	  765.5	  555.2	 7108.0	...
6311659	  765.5	  555.2	 7108.0	...
6311660	  765.4	  554.7	 7109.0	...
6311661	  765.1	  554.1	 7113.0	...
MSG	6311662 0000 _ Number On
6311662	  765.0	  553.6	 7116.0	...
6311663	  764.8	  553.7	 7120.0	...
6311664	  764.7	  553.7	 7121.0	...
6311665	  764.8	  553.8	 7120.0	...
6311666	  765.1	  553.7	 7116.0	...
6311667	  765.4	  553.7	 7112.0	...
6311668	  765.4	  553.8	 7110.0	...
6311669	  765.3	  554.0	 7111.0	...
6311670	  765.4	  554.4	 7112.0	...
6311671	  765.6	  554.7	 7113.0	...
6311672	  765.3	  555.2	 7116.0	...
6311673	  764.9	  555.4	 7119.0	...
6311674	  764.7	  555.3	 7122.0	...
6311675	  764.9	  555.0	 7126.0	...
6311676	  765.0	  554.7	 7131.0	...
6311677	  765.0	  554.0	 7134.0	...
6311678	  764.9	  553.3	 7130.0	...
6311679	  764.6	  552.5	 7126.0	...
6311680	  764.5	  552.8	 7124.0	...
6311681	  764.4	  553.3	 7124.0	...
6311682	  764.5	  553.7	 7125.0	...
6311683	  764.5	  553.3	 7125.0	...
6311684	  764.4	  552.8	 7126.0	...
6311685	  764.4	  552.2	 7128.0	...
6311686	  764.4	  552.1	 7131.0	...
6311687	  764.5	  552.9	 7130.0	...
6311688	  764.6	  553.9	 7127.0	...
6311689	  764.5	  554.1	 7124.0	...
6311690	  764.4	  553.3	 7124.0	...
6311691	  764.2	  552.9	 7124.0	...
6311692	  764.3	  553.1	 7125.0	...
6311693	  764.3	  553.4	 7127.0	...
6311694	  764.4	  553.1	 7132.0	...
6311695	  764.4	  552.7	 7135.0	...
6311696	  764.4	  552.3	 7138.0	...
6311697	  763.6	  552.3	 7139.0	...
6311698	  762.8	  552.3	 7142.0	...
6311699	  762.1	  552.2	 7144.0	...
6311700	  762.2	  552.1	 7148.0	...
6311701	  762.4	  552.1	 7150.0	...
6311702	  762.5	  552.0	 7147.0	...
6311703	  762.5	  551.9	 7143.0	...
6311704	  762.5	  552.0	 7139.0	...
6311705	  762.5	  552.2	 7139.0	...
6311706	  762.3	  552.3	 7137.0	...
6311707	  762.2	  552.3	 7136.0	...
6311708	  762.1	  552.5	 7135.0	...
6311709	  762.2	  552.7	 7135.0	...
6311710	  762.1	  553.0	 7137.0	...
6311711	  762.0	  553.1	 7138.0	...
6311712	  762.2	  553.1	 7139.0	...
6311713	  762.5	  553.1	 7137.0	...
6311714	  762.9	  553.0	 7137.0	...
6311715	  763.5	  552.9	 7137.0	...
6311716	  764.1	  553.0	 7137.0	...
6311717	  764.7	  553.2	 7137.0	...
6311718	  764.3	  553.4	 7140.0	...
6311719	  763.7	  552.9	 7144.0	...
6311720	  763.1	  552.3	 7148.0	...
6311721	  762.9	  552.0	 7148.0	...
6311722	  762.8	  552.4	 7148.0	...
6311723	  762.6	  552.5	 7147.0	...
6311724	  762.4	  551.8	 7147.0	...
6311725	  762.2	  551.0	 7146.0	...
6311726	  761.6	  550.5	 7145.0	...
6311727	  761.0	  550.3	 7154.0	...
6311728	  760.4	  549.9	 7164.0	...
6311729	  760.3	  549.6	 7166.0	...
6311730	  760.3	  549.8	 7159.0	...
6311731	  760.4	  550.6	 7151.0	...
6311732	  760.6	  551.3	 7150.0	...
6311733	  760.7	  551.9	 7150.0	...
6311734	  760.6	  551.9	 7150.0	...
6311735	  760.4	  551.4	 7150.0	...
6311736	  761.2	  550.7	 7149.0	...
6311737	  762.3	  550.5	 7148.0	...
EFIX R   6311441	6311737	297	  762.4	  556.1	   7085
SSACC R  6311738
6311738	  764.0	  550.8	 7149.0	...
6311739	  765.0	  550.0	 7154.0	...
6311740	  766.9	  548.5	 7157.0	...
6311741	  768.3	  547.2	 7163.0	...
6311742	  770.7	  546.1	 7165.0	...
6311743	  772.7	  545.1	 7167.0	...
6311744	  776.2	  543.2	 7166.0	...
6311745	  778.5	  542.2	 7166.0	...
6311746	  781.4	  540.7	 7166.0	...
6311747	  783.7	  540.0	 7166.0	...
6311748	  786.1	  539.3	 7165.0	...
ESACC R  6311738	6311748	11	  764.0	  550.8	  786.1	  539.3	   0.53	     56
SFIX R   6311749
6311749	  787.9	  539.2	 7165.0	...
6311750	  789.1	  538.9	 7166.0	...
6311751	  790.0	  538.7	 7167.0	...
6311752	  790.3	  538.5	 7167.0	...
6311753	  790.3	  538.4	 7167.0	...
6311754	  790.2	  538.9	 7168.0	...
6311755	  789.9	  539.5	 7168.0	...
6311756	  789.0	  540.2	 7173.0	...
6311757	  787.8	  540.5	 7176.0	...
6311758	  786.5	  541.4	 7179.0	...
6311759	  785.4	  542.1	 7177.0	...
6311760	  784.8	  542.8	 7181.0	...
6311761	  784.2	  542.8	 7185.0	...
6311762	  783.7	  543.0	 7188.0	...
6311763	  783.0	  543.2	 7187.0	...
6311764	  782.4	  543.2	 7187.0	...
6311765	  782.3	  543.0	 7187.0	...
6311766	  782.2	  542.8	 7187.0	...
6311767	  782.3	  542.8	 7186.0	...
6311768	  782.4	  542.8	 7186.0	...
6311769	  782.4	  543.0	 7186.0	...
6311770	  782.7	  543.2	 7187.0	...
6311771	  782.9	  543.3	 7187.0	...
6311772	  783.3	  543.2	 7189.0	...
6311773	  783.4	  543.1	 7193.0	...
6311774	  783.6	  543.6	 7196.0	...
6311775	  783.5	  544.1	 7195.0	...
6311776	  783.5	  544.7	 7191.0	...
6311777	  783.6	  544.8	 7188.0	...
6311778	  783.8	  544.7	 7188.0	...
6311779	  784.1	  544.6	 7188.0	...
6311780	  784.3	  544.7	 7188.0	...
6311781	  784.3	  544.8	 7187.0	...
6311782	  784.2	  544.8	 7187.0	...
6311783	  784.4	  544.5	 7188.0	...
6311784	  784.6	  544.2	 7193.0	...
6311785	  784.6	  544.0	 7198.0	...
6311786	  784.3	  544.0	 7198.0	...
6311787	  784.0	  544.0	 7193.0	...
6311788	  783.9	  544.1	 7190.0	...
6311789	  783.8	  544.1	 7196.0	...
6311790	  783.8	  544.4	 7201.0	...
6311791	  783.8	  544.8	 7208.0	...
6311792	  783.4	  545.1	 7209.0	...
6311793	  783.1	  545.4	 7207.0	...
6311794	  782.8	  545.9	 7202.0	...
6311795	  783.0	  546.3	 7198.0	...
6311796	  783.2	  546.5	 7200.0	...
6311797	  783.3	  546.5	 7202.0	...
6311798	  783.4	  546.6	 7199.0	...
6311799	  783.1	  546.8	 7195.0	...
6311800	  782.6	  546.1	 7198.0	...
6311801	  782.2	  545.2	 7205.0	...
6311802	  782.3	  545.2	 7209.0	...
6311803	  782.5	  546.3	 7205.0	...
6311804	  782.9	  547.3	 7201.0	...
6311805	  783.2	  547.2	 7201.0	...
6311806	  783.3	  546.9	 7205.0	...
6311807	  783.4	  546.8	 7209.0	...
6311808	  783.6	  546.8	 7214.0	...
6311809	  783.8	  546.5	 7215.0	...
6311810	  783.8	  546.1	 7214.0	...
6311811	  783.0	  545.4	 7213.0	...
6311812	  782.2	  545.2	 7212.0	...
6311813	  781.3	  544.8	 7212.0	...
6311814	  781.0	  544.7	 7211.0	...
6311815	  780.9	  544.9	 7210.0	...
6311816	  780.9	  545.2	 7210.0	...
6311817	  781.0	  545.4	 7208.0	...
6311818	  781.3	  545.4	 7207.0	...
6311819	  781.3	  545.4	 7205.0	...
6311820	  781.2	  545.3	 7205.0	...
6311821	  781.1	  545.3	 7205.0	...
6311822	  781.0	  545.5	 7205.0	...
6311823	  780.9	  545.5	 7205.0	...
6311824	  780.9	  545.3	 7208.0	...
6311825	  780.9	  544.9	 7214.0	...
6311826	  781.0	  544.6	 7220.0	...
6311827	  781.1	  544.4	 7224.0	...
6311828	  781.1	  544.5	 7224.0	...
6311829	  781.2	  544.5	 7221.0	...
6311830	  781.2	  544.6	 7218.0	...
6311831	  781.2	  544.6	 7215.0	...
6311832	  781.1	  544.5	 7216.0	...
6311833	  781.1	  544.5	 7219.0	...
6311834	  781.2	  544.7	 7225.0	...
6311835	  781.5	  545.1	 7231.0	...
6311836	  781.3	  545.8	 7235.0	...
6311837	  781.0	  546.2	 7234.0	...
6311838	  780.7	  546.7	 7234.0	...
6311839	  780.6	  546.7	 7232.0	...
6311840	  780.4	  547.0	 7229.0	...
6311841	  780.3	  547.1	 7225.0	...
6311842	  780.4	  547.3	 7222.0	...
6311843	  780.3	  547.4	 7219.0	...
6311844	  780.1	  547.5	 7220.0	...
6311845	  779.8	  547.5	 7222.0	...
6311846	  779.7	  547.4	 7221.0	...
6311847	  779.8	  547.3	 7217.0	...
6311848	  779.9	  547.2	 7215.0	...
6311849	  780.0	  546.7	 7219.0	...
6311850	  779.8	  546.2	 7222.0	...
6311851	  779.7	  545.6	 7224.0	...
6311852	  779.7	  545.6	 7224.0	...
6311853	  779.8	  546.0	 7226.0	...
6311854	  780.1	  546.4	 7228.0	...
6311855	  780.3	  546.8	 7225.0	...
6311856	  780.2	  546.6	 7216.0	...
6311857	  780.0	  546.4	 7207.0	...
6311858	  780.0	  546.6	 7202.0	...
6311859	  780.2	  547.0	 7202.0	...
6311860	  780.5	  547.0	 7203.0	...
6311861	  780.3	  546.4	 7204.0	...
6311862	  779.9	  545.8	 7211.0	...
6311863	  779.6	  545.6	 7216.0	...
6311864	  779.7	  545.7	 7220.0	...
6311865	  779.5	  545.7	 7218.0	...
6311866	  779.4	  545.8	 7216.0	...
6311867	  779.3	  546.2	 7215.0	...
6311868	  779.4	  546.6	 7212.0	...
6311869	  779.5	  547.4	 7210.0	...
6311870	  779.5	  547.8	 7209.0	...
6311871	  779.5	  548.2	 7212.0	...
6311872	  779.6	  548.1	 7213.0	...
6311873	  779.5	  548.0	 7214.0	...
6311874	  779.5	  548.1	 7214.0	...
6311875	  779.6	  548.3	 7215.0	...
6311876	  779.6	  548.5	 7216.0	...
6311877	  779.7	  548.6	 7216.0	...
6311878	  779.6	  548.5	 7216.0	...
6311879	  779.6	  548.5	 7217.0	...
6311880	  779.5	  548.4	 7218.0	...
6311881	  779.5	  548.5	 7217.0	...
6311882	  779.5	  548.5	 7215.0	...
6311883	  779.7	  548.6	 7215.0	...
6311884	  779.7	  548.3	 7217.0	...
6311885	  779.6	  547.9	 7219.0	...
6311886	  779.4	  547.5	 7219.0	...
6311887	  779.2	  547.6	 7217.0	...
6311888	  779.3	  548.1	 7216.0	...
6311889	  779.6	  548.6	 7217.0	...
6311890	  780.0	  548.9	 7218.0	...
6311891	  780.1	  548.9	 7219.0	...
6311892	  780.3	  549.1	 7220.0	...
6311893	  780.3	  549.2	 7221.0	...
6311894	  780.3	  549.2	 7221.0	...
6311895	  780.4	  549.2	 7223.0	...
6311896	  780.6	  549.2	 7226.0	...
6311897	  780.6	  549.2	 7230.0	...
6311898	  780.5	  549.3	 7231.0	...
6311899	  780.4	  549.5	 7233.0	...
6311900	  780.2	  549.7	 7235.0	...
6311901	  780.1	  549.6	 7237.0	...
6311902	  780.1	  549.5	 7229.0	...
6311903	  779.9	  549.5	 7221.0	...
6311904	  779.8	  549.4	 7213.0	...
6311905	  779.7	  549.4	 7211.0	...
6311906	  779.9	  549.8	 7210.0	...
6311907	  779.9	  550.3	 7209.0	...
6311908	  779.8	  550.3	 7212.0	...
6311909	  779.6	  550.0	 7214.0	...
6311910	  779.4	  549.7	 7215.0	...
6311911	  779.4	  550.3	 7211.0	...
6311912	  779.4	  550.9	 7208.0	...
6311913	  779.4	  551.0	 7206.0	...
6311914	  779.3	  550.5	 7209.0	...
6311915	  779.3	  550.1	 7212.0	...
6311916	  779.3	  550.1	 7213.0	...
6311917	  779.4	  550.5	 7211.0	...
6311918	  779.5	  550.9	 7208.0	...
6311919	  779.4	  551.2	 7205.0	...
6311920	  779.4	  551.2	 7205.0	...
6311921	  779.1	  551.1	 7205.0	...
6311922	  778.7	  551.0	 7204.0	...
6311923	  778.4	  551.0	 7203.0	...
6311924	  778.3	  551.0	 7202.0	...
6311925	  778.2	  551.1	 7201.0	...
6311926	  777.8	  551.2	 7201.0	...
6311927	  777.4	  551.3	 7205.0	...
6311928	  777.2	  551.3	 7210.0	...
6311929	  777.3	  551.4	 7212.0	...
6311930	  777.5	  551.5	 7210.0	...
6311931	  777.8	  551.6	 7207.0	...
6311932	  778.0	  551.8	 7206.0	...
6311933	  778.0	  551.9	 7203.0	...
6311934	  777.6	  551.7	 7199.0	...
6311935	  777.2	  551.5	 7198.0	...
6311936	  776.9	  551.6	 7197.0	...
6311937	  776.9	  551.8	 7197.0	...
6311938	  776.8	  551.9	 7201.0	...
6311939	  776.7	  551.8	 7206.0	...
6311940	  776.8	  551.7	 7207.0	...
6311941	  776.9	  551.8	 7204.0	...
6311942	  777.0	  551.6	 7202.0	...
6311943	  776.8	  551.4	 7202.0	...
6311944	  776.6	  551.5	 7203.0	...
6311945	  776.5	  552.0	 7204.0	...
6311946	  776.6	  552.5	 7205.0	...
6311947	  776.6	  552.6	 7207.0	...
6311948	  777.0	  552.2	 7207.0	...
6311949	  777.3	  551.8	 7208.0	...
6311950	  777.8	  551.3	 7209.0	...
6311951	  777.9	  551.3	 7211.0	...
6311952	  778.1	  551.4	 7213.0	...
6311953	  778.2	  551.8	 7214.0	...
6311954	  778.3	  552.2	 7215.0	...
6311955	  778.5	  552.6	 7213.0	...
6311956	  778.6	  552.6	 7211.0	...
6311957	  778.5	  552.4	 7214.0	...
6311958	  778.2	  552.1	 7218.0	...
6311959	  777.9	  552.2	 7221.0	...
6311960	  777.8	  552.6	 7219.0	...
6311961	  777.7	  553.1	 7219.0	...
6311962	  777.5	  553.5	 7221.0	...
6311963	  777.3	  553.6	 7223.0	...
6311964	  777.5	  553.8	 7219.0	...
MSG	6311965 0000 _ Number Off
6311965	  777.8	  553.9	 7216.0	...
6311966	  777.9	  553.6	 7216.0	...
6311967	  777.8	  553.1	 7215.0	...
6311968	  777.8	  552.7	 7206.0	...
6311969	  778.0	  553.0	 7197.0	...
6311970	  778.1	  553.3	 7192.0	...
6311971	  778.3	  553.5	 7196.0	...
6311972	  778.2	  553.9	 7200.0	...
6311973	  778.1	  554.3	 7201.0	...
6311974	  778.2	  554.6	 7195.0	...
6311975	  778.4	  554.7	 7188.0	...
6311976	  778.7	  554.8	 7180.0	...
6311977	  779.0	  555.0	 7179.0	...
6311978	  779.0	  555.1	 7178.0	...
6311979	  779.0	  555.3	 7177.0	...
6311980	  778.9	  555.4	 7176.0	...
6311981	  778.7	  555.1	 7178.0	...
6311982	  778.4	  554.7	 7180.0	...
6311983	  778.3	  554.2	 7178.0	...
6311984	  778.2	  554.2	 7175.0	...
6311985	  778.2	  554.3	 7169.0	...
6311986	  778.1	  554.2	 7169.0	...
6311987	  777.9	  554.1	 7167.0	...
6311988	  777.9	  553.9	 7168.0	...
6311989	  778.0	  553.8	 7165.0	...
6311990	  778.1	  553.7	 7162.0	...
6311991	  778.1	  553.7	 7164.0	...
6311992	  778.0	  553.7	 7168.0	...
6311993	  778.2	  554.3	 7170.0	...
6311994	  778.5	  554.9	 7168.0	...
6311995	  778.7	  555.3	 7166.0	...
6311996	  778.5	  555.2	 7166.0	...
6311997	  778.3	  555.0	 7164.0	...
6311998	  778.1	  554.7	 7162.0	...
6311999	  778.1	  554.4	 7159.0	...
6312000	  778.1	  553.9	 7159.0	...
6312001	  778.1	  553.5	 7158.0	...
6312002	  778.1	  553.2	 7160.0	...
6312003	  778.1	  553.3	 7162.0	...
6312004	  778.0	  553.3	 7163.0	...
6312005	  778.0	  553.2	 7160.0	...
6312006	  778.0	  553.0	 7157.0	...
6312007	  778.3	  553.9	 7154.0	...
6312008	  778.5	  554.9	 7155.0	...
6312009	  778.8	  555.6	 7155.0	...
6312010	  778.7	  554.9	 7155.0	...
6312011	  778.7	  554.2	 7154.0	...
6312012	  778.6	  553.7	 7153.0	...
6312013	  778.6	  553.8	 7153.0	...
6312014	  778.3	  554.0	 7153.0	...
6312015	  778.0	  553.9	 7153.0	...
6312016	  777.8	  553.8	 7151.0	...
6312017	  778.1	  553.7	 7151.0	...
6312018	  778.4	  553.9	 7152.0	...
6312019	  778.6	  553.8	 7151.0	...
6312020	  778.7	  553.7	 7144.0	...
6312021	  778.7	  553.5	 7136.0	...
6312022	  778.6	  553.3	 7130.0	...
6312023	  778.4	  553.1	 7134.0	...
6312024	  779.0	  553.1	 7138.0	...
6312025	  779.6	  553.5	 7144.0	...
6312026	  780.1	  554.0	 7146.0	...
6312027	  780.0	  554.6	 7147.0	...
6312028	  779.8	  554.8	 7145.0	...
6312029	  779.6	  555.0	 7140.0	...
6312030	  779.6	  555.7	 7137.0	...
6312031	  779.7	  556.4	 7134.0	...
6312032	  779.5	  557.0	 7132.0	...
6312033	  779.2	  556.9	 7130.0	...
6312034	  778.9	  556.5	 7122.0	...
6312035	  778.7	  556.3	 7115.0	...
6312036	  778.5	  556.1	 7109.0	...
6312037	  778.5	  556.1	 7109.0	...
6312038	  778.5	  555.9	 7115.0	...
6312039	  778.6	  555.7	 7121.0	...
6312040	  778.7	  555.9	 7122.0	...
6312041	  779.3	  556.3	 7118.0	...
6312042	  779.9	  556.5	 7115.0	...
6312043	  780.2	  556.2	 7116.0	...
6312044	  779.9	  556.0	 7115.0	...
6312045	  779.6	  555.9	 7113.0	...
6312046	  779.6	  555.7	 7111.0	...
6312047	  779.5	  555.4	 7114.0	...
6312048	  779.5	  555.1	 7119.0	...
6312049	  779.1	  554.8	 7124.0	...
6312050	  778.8	  554.6	 7123.0	...
6312051	  778.5	  554.5	 7118.0	...
6312052	  778.3	  554.3	 7114.0	...
6312053	  778.2	  554.1	 7114.0	...
6312054	  778.2	  554.0	 7115.0	...
6312055	  778.4	  553.9	 7116.0	...
6312056	  778.5	  553.9	 7116.0	...
6312057	  778.6	  553.9	 7115.0	...
6312058	  778.7	  553.7	 7115.0	...
6312059	  778.3	  553.6	 7120.0	...
6312060	  777.3	  553.8	 7125.0	...
6312061	  776.3	  554.1	 7128.0	...
6312062	  776.2	  554.3	 7126.0	...
6312063	  776.6	  554.5	 7123.0	...
6312064	  776.9	  554.7	 7124.0	...
6312065	  776.9	  554.4	 7125.0	...
6312066	  776.7	  553.9	 7121.0	...
6312067	  776.6	  553.3	 7116.0	...
6312068	  776.6	  553.4	 7111.0	...
6312069	  776.8	  553.5	 7109.0	...
6312070	  777.0	  553.4	 7108.0	...
6312071	  777.1	  553.2	 7108.0	...
6312072	  777.1	  553.2	 7111.0	...
6312073	  777.6	  553.2	 7113.0	...
6312074	  777.9	  552.9	 7112.0	...
6312075	  778.2	  552.5	 7111.0	...
6312076	  777.9	  552.0	 7109.0	...
6312077	  777.7	  552.1	 7107.0	...
6312078	  777.6	  552.1	 7105.0	...
6312079	  777.8	  552.2	 7107.0	...
6312080	  778.0	  552.4	 7109.0	...
6312081	  778.3	  552.5	 7112.0	...
6312082	  778.1	  552.7	 7115.0	...
6312083	  777.9	  553.0	 7116.0	...
6312084	  777.9	  553.2	 7118.0	...
6312085	  778.3	  553.4	 7119.0	...
6312086	  778.5	  553.5	 7113.0	...
6312087	  778.7	  553.6	 7107.0	...
6312088	  778.7	  553.5	 7100.0	...
6312089	  778.8	  553.5	 7100.0	...
6312090	  778.8	  553.5	 7098.0	...
6312091	  778.5	  553.5	 7097.0	...
6312092	  778.1	  553.5	 7098.0	...
6312093	  777.8	  553.6	 7100.0	...
6312094	  778.0	  553.6	 7099.0	...
6312095	  778.1	  553.8	 7096.0	...
6312096	  778.2	  553.9	 7095.0	...
6312097	  778.1	  553.7	 7095.0	...
6312098	  778.0	  553.5	 7096.0	...
6312099	  778.0	  553.4	 7094.0	...
6312100	  778.1	  553.3	 7092.0	...
6312101	  778.2	  552.9	 7090.0	...
6312102	  778.1	  552.5	 7090.0	...
6312103	  777.9	  552.1	 7093.0	...
6312104	  777.3	  552.2	 7094.0	...
6312105	  776.8	  552.3	 7095.0	...
6312106	  776.4	  552.5	 7094.0	...
6312107	  776.4	  552.6	 7094.0	...
6312108	  776.3	  552.3	 7094.0	...
6312109	  776.3	  551.9	 7095.0	...
6312110	  776.3	  551.4	 7096.0	...
6312111	  776.5	  551.4	 7097.0	...
6312112	  776.6	  551.0	 7098.0	...
6312113	  776.7	  550.7	 7098.0	...
6312114	  776.7	  550.5	 7092.0	...
6312115	  776.8	  550.7	 7086.0	...
6312116	  777.2	  551.2	 7081.0	...
6312117	  777.6	  551.6	 7081.0	...
6312118	  777.9	  552.0	 7082.0	...
6312119	  777.8	  551.9	 7083.0	...
6312120	  777.8	  552.1	 7083.0	...
6312121	  777.8	  552.2	 7080.0	...
6312122	  777.7	  552.2	 7075.0	...
6312123	  777.6	  552.1	 7070.0	...
6312124	  777.6	  552.0	 7069.0	...
6312125	  777.4	  551.9	 7066.0	...
6312126	  777.1	  551.7	 7066.0	...
6312127	  776.9	  551.5	 7067.0	...
6312128	  776.7	  551.4	 7069.0	...
6312129	  776.7	  551.4	 7068.0	...
6312130	  776.6	  551.3	 7067.0	...
6312131	  776.6	  551.2	 7067.0	...
6312132	  776.5	  550.9	 7068.0	...
6312133	  776.4	  550.8	 7071.0	...
6312134	  776.4	  550.9	 7074.0	...
6312135	  776.4	  551.1	 7077.0	...
6312136	  776.3	  550.9	 7077.0	...
6312137	  776.3	  550.5	 7075.0	...
6312138	  776.4	  550.2	 7074.0	...
6312139	  776.6	  550.6	 7074.0	...
6312140	  776.7	  551.0	 7076.0	...
6312141	  777.0	  551.3	 7077.0	...
6312142	  777.2	  551.2	 7079.0	...
6312143	  777.5	  550.9	 7081.0	...
6312144	  777.5	  550.5	 7083.0	...
6312145	  777.5	  550.1	 7081.0	...
6312146	  777.2	  549.8	 7076.0	...
6312147	  777.1	  550.0	 7070.0	...
6312148	  777.0	  550.4	 7067.0	...
6312149	  777.0	  550.1	 7064.0	...
6312150	  777.2	  549.4	 7063.0	...
6312151	  777.3	  548.8	 7064.0	...
6312152	  777.5	  548.8	 7067.0	...
6312153	  777.8	  548.5	 7066.0	...
6312154	  777.9	  548.2	 7062.0	...
6312155	  777.9	  547.8	 7059.0	...
6312156	  777.8	  547.7	 7058.0	...
6312157	  778.0	  547.7	 7057.0	...
6312158	  778.2	  547.7	 7054.0	...
6312159	  778.3	  547.7	 7052.0	...
6312160	  778.4	  547.6	 7050.0	...
6312161	  778.5	  547.3	 7051.0	...
6312162	  778.6	  547.2	 7053.0	...
6312163	  778.7	  547.1	 7051.0	...
6312164	  778.7	  547.2	 7046.0	...
6312165	  778.8	  547.2	 7039.0	...
6312166	  778.9	  547.1	 7036.0	...
6312167	  778.4	  546.8	 7038.0	...
6312168	  777.7	  546.6	 7044.0	...
6312169	  777.2	  546.5	 7050.0	...
6312170	  777.2	  546.7	 7051.0	...
6312171	  777.3	  546.9	 7052.0	...
6312172	  777.1	  547.0	 7049.0	...
6312173	  776.9	  546.9	 7045.0	...
6312174	  777.1	  546.7	 7039.0	...
6312175	  777.5	  546.6	 7036.0	...
6312176	  778.0	  546.7	 7033.0	...
6312177	  778.2	  546.8	 7035.0	...
6312178	  778.4	  546.8	 7039.0	...
6312179	  778.0	  546.9	 7040.0	...
6312180	  777.5	  546.9	 7038.0	...
6312181	  777.0	  546.8	 7039.0	...
6312182	  776.9	  546.7	 7043.0	...
6312183	  776.9	  546.5	 7047.0	...
6312184	  776.7	  546.8	 7048.0	...
6312185	  776.6	  546.9	 7050.0	...
6312186	  776.6	  547.2	 7051.0	...
6312187	  776.7	  547.0	 7051.0	...
6312188	  776.9	  547.0	 7050.0	...
6312189	  777.0	  546.9	 7048.0	...
6312190	  777.0	  546.8	 7046.0	...
6312191	  776.8	  546.6	 7046.0	...
6312192	  776.4	  546.4	 7051.0	...
6312193	  776.2	  546.3	 7056.0	...
6312194	  776.5	  545.7	 7059.0	...
6312195	  776.8	  545.0	 7056.0	...
6312196	  777.1	  544.5	 7053.0	...
6312197	  777.2	  544.7	 7049.0	...
6312198	  777.3	  545.0	 7046.0	...
6312199	  777.4	  545.3	 7043.0	...
6312200	  777.4	  545.5	 7044.0	...
6312201	  777.3	  545.1	 7051.0	...
6312202	  777.2	  544.7	 7059.0	...
6312203	  777.1	  544.4	 7065.0	...
6312204	  777.5	  544.5	 7063.0	...
6312205	  777.8	  544.5	 7061.0	...
6312206	  778.2	  544.3	 7061.0	...
6312207	  778.2	  543.6	 7061.0	...
6312208	  778.1	  542.9	 7060.0	...
6312209	  778.0	  542.9	 7059.0	...
6312210	  777.8	  543.5	 7055.0	...
6312211	  777.6	  543.9	 7051.0	...
6312212	  777.4	  543.4	 7046.0	...
6312213	  777.3	  542.6	 7048.0	...
6312214	  777.3	  542.2	 7050.0	...
6312215	  777.6	  541.9	 7054.0	...
6312216	  777.9	  541.9	 7056.0	...
6312217	  777.8	  542.1	 7054.0	...
6312218	  777.4	  542.2	 7052.0	...
6312219	  777.0	  542.1	 7049.0	...
6312220	  777.0	  541.9	 7052.0	...
6312221	  777.0	  541.9	 7053.0	...
6312222	  777.2	  542.2	 7054.0	...
6312223	  777.4	  542.8	 7055.0	...
6312224	  777.7	  543.0	 7055.0	...
6312225	  778.0	  543.5	 7056.0	...
6312226	  778.0	  543.8	 7055.0	...
6312227	  777.7	  544.0	 7053.0	...
6312228	  777.7	  543.9	 7052.0	...
6312229	  778.0	  543.8	 7055.0	...
6312230	  778.1	  543.8	 7059.0	...
6312231	  777.9	  543.7	 7063.0	...
6312232	  777.7	  543.5	 7062.0	...
6312233	  778.1	  543.3	 7060.0	...
6312234	  778.4	  543.4	 7059.0	...
6312235	  778.7	  543.4	 7057.0	...
6312236	  778.4	  543.5	 7054.0	...
6312237	  778.2	  543.5	 7052.0	...
6312238	  778.1	  543.5	 7051.0	...
6312239	  778.1	  543.6	 7049.0	...
6312240	  778.2	  543.7	 7045.0	...
6312241	  777.8	  543.4	 7047.0	...
6312242	  777.4	  543.1	 7054.0	...
6312243	  777.0	  543.1	 7054.0	...
6312244	  776.8	  543.4	 7049.0	...
6312245	  776.6	  543.8	 7044.0	...
6312246	  776.4	  543.6	 7046.0	...
6312247	  776.5	  543.3	 7046.0	...
6312248	  776.5	  543.1	 7045.0	...
6312249	  776.5	  542.9	 7043.0	...
6312250	  776.5	  542.6	 7043.0	...
6312251	  776.5	  542.1	 7042.0	...
6312252	  776.4	  541.3	 7051.0	...
6312253	  776.3	  541.1	 7060.0	...
6312254	  776.3	  541.1	 7060.0	...
6312255	  776.5	  541.6	 7051.0	...
6312256	  776.4	  541.8	 7042.0	...
6312257	  776.2	  541.9	 7045.0	...
6312258	  776.0	  542.2	 7048.0	...
6312259	  775.9	  542.6	 7052.0	...
6312260	  775.7	  542.1	 7053.0	...
6312261	  775.7	  541.2	 7054.0	...
6312262	  775.8	  540.4	 7054.0	...
6312263	  776.0	  540.5	 7054.0	...
6312264	  776.0	  540.7	 7048.0	...
6312265	  776.2	  540.7	 7041.0	...
6312266	  776.3	  540.7	 7035.0	...
6312267	  776.4	  540.7	 7035.0	...
6312268	  776.0	  540.6	 7035.0	...
6312269	  775.7	  540.5	 7035.0	...
6312270	  775.3	  540.5	 7036.0	...
6312271	  775.1	  540.7	 7036.0	...
6312272	  775.0	  540.8	 7035.0	...
6312273	  775.0	  541.0	 7039.0	...
6312274	  775.2	  540.8	 7042.0	...
6312275	  775.5	  540.6	 7046.0	...
6312276	  775.7	  540.7	 7047.0	...
6312277	  775.8	  541.0	 7049.0	...
6312278	  775.7	  541.0	 7051.0	...
6312279	  775.5	  540.7	 7052.0	...
6312280	  775.3	  540.7	 7051.0	...
6312281	  775.9	  541.0	 7049.0	...
6312282	  776.7	  541.3	 7047.0	...
6312283	  777.0	  541.0	 7046.0	...
6312284	  776.5	  540.8	 7045.0	...
6312285	  776.3	  540.5	 7045.0	...
6312286	  776.7	  540.5	 7045.0	...
6312287	  776.9	  540.5	 7047.0	...
6312288	  776.4	  540.8	 7046.0	...
6312289	  775.8	  540.9	 7044.0	...
6312290	  776.1	  540.3	 7042.0	...
6312291	  777.0	  539.4	 7043.0	...
6312292	  777.6	  538.5	 7046.0	...
6312293	  777.3	  538.3	 7050.0	...
6312294	  776.9	  538.2	 7054.0	...
6312295	  776.8	  538.0	 7056.0	...
6312296	  777.0	  537.5	 7047.0	...
6312297	  777.2	  536.9	 7037.0	...
6312298	  777.3	  536.6	 7027.0	...
6312299	  777.0	  536.8	 7028.0	...
6312300	  776.6	  536.9	 7032.0	...
6312301	  776.4	  536.6	 7035.0	...
6312302	  776.5	  536.5	 7037.0	...
6312303	  776.5	  535.9	 7036.0	...
6312304	  776.7	  535.2	 7036.0	...
6312305	  776.9	  535.0	 7036.0	...
6312306	  777.1	  535.5	 7042.0	...
6312307	  776.9	  535.4	 7047.0	...
6312308	  776.8	  535.0	 7050.0	...
6312309	  776.8	  535.1	 7048.0	...
6312310	  776.7	  535.8	 7046.0	...
6312311	  776.5	  536.3	 7049.0	...
6312312	  776.5	  536.1	 7053.0	...
6312313	  776.8	  535.9	 7057.0	...
6312314	  777.4	  535.8	 7057.0	...
6312315	  778.3	  535.5	 7057.0	...
6312316	  779.3	  536.4	 7048.0	...
EFIX R   6311749	6312316	568	  778.8	  548.0	   7133
SSACC R  6312317
6312317	  780.7	  537.5	 7039.0	...
6312318	  781.7	  538.9	 7032.0	...
6312319	  782.7	  540.3	 7035.0	...
6312320	  783.3	  542.3	 7036.0	...
6312321	  785.2	  545.3	 7037.0	...
6312322	  786.9	  547.3	 7036.0	...
6312323	  789.1	  548.4	 7037.0	...
6312324	  789.7	  547.9	 7040.0	...
6312325	  789.5	  537.3	 7054.0	...
6312326	  790.2	  519.8	 7085.0	...
6312327	  791.0	  503.1	 7114.0	...
6312328	  792.8	  498.8	 7131.0	...
6312329	  790.8	  504.1	 7125.0	...
6312330	  790.4	  521.0	 7095.0	...
6312331	  792.5	  553.3	 7025.0	...
6312332	  802.4	  603.9	 6902.0	...
6312333	  815.3	  668.5	 6721.0	...
6312334	  830.1	  740.7	 6508.0	...
6312335	  844.5	  819.1	 6281.0	...
6312336	  858.0	  902.7	 6043.0	...
6312337	  873.2	  989.8	 5792.0	...
6312338	  891.2	 1082.0	 5525.0	...
6312339	  916.1	 1176.9	 5235.0	...
6312340	  947.2	 1278.8	 4911.0	...
6312341	  981.9	 1384.7	 4552.0	...
6312342	 1018.9	 1496.9	 4206.0	...
6312343	 1065.8	 1608.5	 3878.0	...
6312344	 1115.7	 1723.1	 3555.0	...
6312345	 1174.3	 1833.3	 3216.0	...
6312346	 1222.8	 1944.2	 2866.0	...
6312347	 1269.3	 2046.0	 2511.0	...
6312348	 1327.6	 2148.6	 2134.0	...
6312349	 1378.1	 2232.2	 1809.0	...
6312350	 1415.4	 2285.0	 1609.0	...
6312351	 1420.0	 2302.2	 1547.0	...
6312352	 1420.0	 2302.2	 1547.0	...
SBLINK R 6312353
6312353	   .	   .	    0.0	...
6312354	   .	   .	    0.0	...
6312355	   .	   .	    0.0	...
6312356	   .	   .	    0.0	...
6312357	   .	   .	    0.0	...
6312358	   .	   .	    0.0	...
6312359	   .	   .	    0.0	...
6312360	   .	   .	    0.0	...
6312361	   .	   .	    0.0	...
6312362	   .	   .	    0.0	...
6312363	   .	   .	    0.0	...
6312364	   .	   .	    0.0	...
6312365	   .	   .	    0.0	...
6312366	   .	   .	    0.0	...
6312367	   .	   .	    0.0	...
6312368	   .	   .	    0.0	...
6312369	   .	   .	    0.0	...
6312370	   .	   .	    0.0	...
6312371	   .	   .	    0.0	...
6312372	   .	   .	    0.0	...
6312373	   .	   .	    0.0	...
6312374	   .	   .	    0.0	...
6312375	   .	   .	    0.0	...
6312376	   .	   .	    0.0	...
6312377	   .	   .	    0.0	...
6312378	   .	   .	    0.0	...
6312379	   .	   .	    0.0	...
6312380	   .	   .	    0.0	...
6312381	   .	   .	    0.0	...
6312382	   .	   .	    0.0	...
6312383	   .	   .	    0.0	...
6312384	   .	   .	    0.0	...
6312385	   .	   .	    0.0	...
6312386	   .	   .	    0.0	...
6312387	   .	   .	    0.0	...
6312388	   .	   .	    0.0	...
6312389	   .	   .	    0.0	...
6312390	   .	   .	    0.0	...
6312391	   .	   .	    0.0	...
6312392	   .	   .	    0.0	...
6312393	   .	   .	    0.0	...
6312394	   .	   .	    0.0	...
6312395	   .	   .	    0.0	...
6312396	   .	   .	    0.0	...
6312397	   .	   .	    0.0	...
6312398	   .	   .	    0.0	...
6312399	   .	   .	    0.0	...
6312400	   .	   .	    0.0	...
6312401	   .	   .	    0.0	...
6312402	   .	   .	    0.0	...
6312403	   .	   .	    0.0	...
6312404	   .	   .	    0.0	...
6312405	   .	   .	    0.0	...
6312406	   .	   .	    0.0	...
6312407	   .	   .	    0.0	...
6312408	   .	   .	    0.0	...
6312409	   .	   .	    0.0	...
6312410	   .	   .	    0.0	...
6312411	   .	   .	    0.0	...
6312412	   .	   .	    0.0	...
6312413	   .	   .	    0.0	...
6312414	   .	   .	    0.0	...
6312415	   .	   .	    0.0	...
6312416	   .	   .	    0.0	...
6312417	   .	   .	    0.0	...
6312418	   .	   .	    0.0	...
6312419	   .	   .	    0.0	...
6312420	   .	   .	    0.0	...
6312421	   .	   .	    0.0	...
6312422	   .	   .	    0.0	...
6312423	   .	   .	    0.0	...
6312424	   .	   .	    0.0	...
6312425	   .	   .	    0.0	...
6312426	   .	   .	    0.0	...
6312427	   .	   .	    0.0	...
6312428	   .	   .	    0.0	...
6312429	   .	   .	    0.0	...
6312430	   .	   .	    0.0	...
6312431	   .	   .	    0.0	...
6312432	   .	   .	    0.0	...
6312433	   .	   .	    0.0	...
6312434	   .	   .	    0.0	...
6312435	   .	   .	    0.0	...
6312436	   .	   .	    0.0	...
6312437	   .	   .	    0.0	...
6312438	   .	   .	    0.0	...
6312439	   .	   .	    0.0	...
6312440	   .	   .	    0.0	...
6312441	   .	   .	    0.0	...
6312442	   .	   .	    0.0	...
6312443	   .	   .	    0.0	...
6312444	   .	   .	    0.0	...
6312445	   .	   .	    0.0	...
6312446	   .	   .	    0.0	...
6312447	   .	   .	    0.0	...
6312448	   .	   .	    0.0	...
6312449	   .	   .	    0.0	...
6312450	   .	   .	    0.0	...
6312451	   .	   .	    0.0	...
6312452	   .	   .	    0.0	...
6312453	   .	   .	    0.0	...
6312454	   .	   .	    0.0	...
6312455	   .	   .	    0.0	...
6312456	   .	   .	    0.0	...
6312457	   .	   .	    0.0	...
6312458	   .	   .	    0.0	...
6312459	   .	   .	    0.0	...
6312460	   .	   .	    0.0	...
EBLINK R 6312353	6312460	108
6312461	 1210.0	 2043.7	 2436.0	...
6312462	 1210.0	 2043.7	 2436.0	...
6312463	 1213.3	 2032.8	 2468.0	...
6312464	 1216.7	 2008.7	 2540.0	...
6312465	 1220.2	 1984.6	 2613.0	...
6312466	 1216.0	 1947.3	 2725.0	...
6312467	 1211.4	 1911.2	 2829.0	...
6312468	 1206.1	 1866.2	 2965.0	...
6312469	 1202.3	 1834.6	 3066.0	...
6312470	 1194.0	 1803.8	 3166.0	...
6312471	 1179.8	 1769.4	 3266.0	...
6312472	 1158.0	 1734.4	 3354.0	...
6312473	 1133.7	 1699.7	 3445.0	...
6312474	 1108.5	 1667.5	 3530.0	...
6312475	 1091.1	 1636.6	 3625.0	...
6312476	 1073.9	 1606.7	 3711.0	...
6312477	 1061.4	 1578.1	 3800.0	...
6312478	 1048.4	 1550.8	 3881.0	...
6312479	 1040.2	 1525.0	 3959.0	...
6312480	 1032.5	 1498.5	 4040.0	...
6312481	 1026.0	 1471.7	 4122.0	...
6312482	 1020.0	 1445.3	 4206.0	...
6312483	 1015.1	 1419.7	 4284.0	...
6312484	 1009.8	 1393.1	 4358.0	...
6312485	 1004.0	 1366.0	 4442.0	...
6312486	  997.5	 1339.4	 4519.0	...
6312487	  990.9	 1312.5	 4603.0	...
6312488	  982.0	 1286.1	 4688.0	...
6312489	  971.2	 1259.5	 4776.0	...
6312490	  959.9	 1233.8	 4858.0	...
6312491	  948.9	 1207.4	 4931.0	...
6312492	  936.2	 1181.8	 5021.0	...
6312493	  921.0	 1158.1	 5124.0	...
6312494	  907.1	 1135.7	 5227.0	...
6312495	  895.5	 1113.0	 5316.0	...
6312496	  887.3	 1089.1	 5392.0	...
6312497	  880.8	 1063.8	 5469.0	...
6312498	  875.9	 1038.6	 5535.0	...
6312499	  871.5	 1015.9	 5613.0	...
6312500	  866.8	  994.8	 5677.0	...
6312501	  862.3	  974.4	 5754.0	...
6312502	  857.8	  953.3	 5814.0	...
6312503	  853.4	  932.5	 5886.0	...
6312504	  849.2	  912.6	 5949.0	...
6312505	  845.3	  894.0	 6010.0	...
6312506	  841.4	  875.7	 6072.0	...
6312507	  836.4	  856.9	 6119.0	...
6312508	  831.2	  836.5	 6179.0	...
6312509	  826.0	  815.8	 6235.0	...
6312510	  821.5	  796.6	 6311.0	...
6312511	  816.5	  778.5	 6375.0	...
6312512	  811.7	  761.3	 6440.0	...
6312513	  807.5	  743.8	 6506.0	...
6312514	  803.9	  725.9	 6562.0	...
6312515	  800.1	  709.5	 6608.0	...
6312516	  794.6	  693.1	 6658.0	...
6312517	  789.6	  678.4	 6706.0	...
6312518	  785.1	  663.9	 6754.0	...
6312519	  781.9	  649.6	 6796.0	...
6312520	  779.0	  635.6	 6837.0	...
6312521	  774.2	  621.7	 6876.0	...
6312522	  770.0	  609.4	 6906.0	...
6312523	  765.1	  599.5	 6924.0	...
6312524	  753.8	  594.7	 6933.0	...
6312525	  742.9	  588.5	 6936.0	...
6312526	  732.9	  582.4	 6954.0	...
6312527	  729.5	  570.0	 6999.0	...
6312528	  726.6	  561.1	 7040.0	...
6312529	  723.0	  547.8	 7090.0	...
6312530	  721.8	  539.6	 7114.0	...
6312531	  720.5	  528.7	 7137.0	...
6312532	  721.1	  522.7	 7151.0	...
6312533	  721.8	  513.0	 7170.0	...
6312534	  722.8	  506.3	 7200.0	...
6312535	  722.0	  497.5	 7220.0	...
6312536	  720.4	  489.8	 7248.0	...
6312537	  718.4	  480.9	 7270.0	...
6312538	  718.6	  474.0	 7287.0	...
6312539	  719.3	  467.9	 7302.0	...
6312540	  719.7	  462.0	 7315.0	...
6312541	  718.5	  455.3	 7340.0	...
6312542	  716.8	  449.9	 7355.0	...
6312543	  715.6	  445.0	 7367.0	...
6312544	  715.9	  440.3	 7370.0	...
6312545	  716.7	  434.2	 7374.0	...
6312546	  716.9	  429.0	 7378.0	...
6312547	  715.8	  424.0	 7389.0	...
6312548	  714.9	  421.2	 7401.0	...
6312549	  714.5	  416.3	 7415.0	...
6312550	  714.0	  413.2	 7419.0	...
6312551	  713.6	  410.1	 7421.0	...
6312552	  727.3	  423.5	 7399.0	...
6312553	  741.2	  436.9	 7376.0	...
6312554	  755.2	  450.4	 7346.0	...
6312555	  756.9	  450.2	 7340.0	...
6312556	  758.6	  450.2	 7333.0	...
6312557	  758.7	  453.0	 7331.0	...
6312558	  757.1	  455.9	 7329.0	...
6312559	  756.6	  455.9	 7329.0	...
6312560	  757.7	  453.1	 7330.0	...
6312561	  758.5	  449.8	 7327.0	...
6312562	  757.9	  449.3	 7324.0	...
6312563	  758.1	  457.3	 7301.0	...
6312564	  758.2	  467.3	 7280.0	...
6312565	  758.8	  482.5	 7237.0	...
6312566	  758.7	  494.7	 7214.0	...
6312567	  758.5	  505.6	 7191.0	...
6312568	  758.0	  511.2	 7191.0	...
6312569	  757.4	  513.0	 7193.0	...
6312570	  757.2	  514.5	 7195.0	...
6312571	  753.9	  508.2	 7204.0	...
6312572	  750.3	  500.5	 7211.0	...
6312573	  748.6	  499.4	 7208.0	...
6312574	  750.3	  506.0	 7196.0	...
6312575	  752.1	  512.6	 7183.0	...
6312576	  750.5	  509.2	 7199.0	...
6312577	  748.5	  505.8	 7219.0	...
6312578	  746.5	  502.5	 7233.0	...
6312579	  746.2	  502.9	 7227.0	...
6312580	  746.0	  503.8	 7221.0	...
6312581	  744.9	  503.2	 7222.0	...
6312582	  743.8	  501.3	 7228.0	...
6312583	  742.7	  498.9	 7234.0	...
6312584	  746.8	  511.4	 7214.0	...
6312585	  751.3	  524.9	 7191.0	...
6312586	  755.9	  538.8	 7165.0	...
6312587	  756.2	  539.7	 7161.0	...
6312588	  756.5	  541.4	 7158.0	...
6312589	  756.6	  542.9	 7157.0	...
6312590	  756.7	  543.8	 7153.0	...
6312591	  756.6	  543.8	 7150.0	...
6312592	  756.6	  543.7	 7150.0	...
ESACC R  6312317	6312592	276	  780.7	  537.5	  756.6	  543.7	   0.53	   1902
SFIX R   6312593
6312593	  756.6	  543.7	 7155.0	...
6312594	  756.8	  544.0	 7160.0	...
6312595	  757.0	  544.9	 7162.0	...
6312596	  757.3	  545.8	 7154.0	...
6312597	  757.5	  546.5	 7144.0	...
6312598	  757.7	  546.9	 7134.0	...
6312599	  757.9	  547.2	 7132.0	...
6312600	  758.0	  547.6	 7132.0	...
6312601	  758.0	  547.9	 7133.0	...
6312602	  758.1	  548.2	 7132.0	...
6312603	  758.3	  548.4	 7132.0	...
6312604	  758.6	  548.7	 7137.0	...
6312605	  758.8	  548.8	 7143.0	...
6312606	  758.9	  549.0	 7144.0	...
6312607	  758.8	  548.9	 7135.0	...
6312608	  758.6	  549.1	 7127.0	...
6312609	  758.5	  549.3	 7123.0	...
6312610	  758.3	  549.4	 7130.0	...
6312611	  758.2	  549.5	 7137.0	...
6312612	  758.1	  549.8	 7144.0	...
6312613	  758.2	  550.2	 7144.0	...
6312614	  758.7	  550.6	 7144.0	...
6312615	  759.3	  551.2	 7144.0	...
6312616	  759.6	  551.9	 7144.0	...
6312617	  759.5	  552.7	 7144.0	...
6312618	  759.4	  553.0	 7149.0	...
6312619	  759.4	  553.0	 7155.0	...
6312620	  758.9	  553.1	 7164.0	...
6312621	  758.6	  553.2	 7167.0	...
6312622	  758.2	  553.3	 7169.0	...
6312623	  758.2	  553.5	 7168.0	...
6312624	  758.1	  553.5	 7166.0	...
6312625	  758.0	  553.4	 7163.0	...
6312626	  758.0	  552.9	 7156.0	...
6312627	  758.4	  552.5	 7151.0	...
6312628	  758.8	  552.3	 7148.0	...
6312629	  759.2	  552.3	 7148.0	...
6312630	  759.5	  551.5	 7151.0	...
6312631	  759.7	  550.6	 7152.0	...
6312632	  759.8	  549.8	 7154.0	...
6312633	  759.8	  549.5	 7159.0	...
6312634	  759.9	  549.2	 7165.0	...
6312635	  760.0	  549.2	 7165.0	...
6312636	  760.1	  549.4	 7159.0	...
6312637	  760.2	  549.4	 7159.0	...
6312638	  760.2	  549.0	 7164.0	...
6312639	  760.3	  549.1	 7167.0	...
6312640	  760.3	  549.3	 7164.0	...
6312641	  760.3	  549.6	 7160.0	...
6312642	  760.3	  549.7	 7158.0	...
6312643	  760.2	  549.9	 7157.0	...
6312644	  760.1	  550.0	 7160.0	...
6312645	  760.1	  550.1	 7163.0	...
6312646	  760.0	  549.8	 7169.0	...
6312647	  760.1	  549.5	 7172.0	...
6312648	  760.2	  549.3	 7169.0	...
6312649	  760.3	  549.3	 7164.0	...
6312650	  760.2	  549.0	 7157.0	...
6312651	  760.3	  548.7	 7155.0	...
6312652	  760.6	  548.3	 7157.0	...
6312653	  760.9	  548.3	 7162.0	...
6312654	  760.9	  548.4	 7165.0	...
6312655	  760.9	  548.6	 7164.0	...
6312656	  761.3	  549.1	 7162.0	...
6312657	  761.8	  549.4	 7160.0	...
6312658	  762.1	  549.6	 7160.0	...
6312659	  761.9	  549.5	 7160.0	...
6312660	  762.0	  549.4	 7157.0	...
6312661	  762.3	  549.3	 7154.0	...
6312662	  762.6	  549.3	 7152.0	...
6312663	  762.5	  549.2	 7153.0	...
6312664	  762.4	  549.0	 7153.0	...
6312665	  762.4	  548.5	 7152.0	...
6312666	  762.4	  547.9	 7151.0	...
6312667	  762.3	  547.6	 7153.0	...
6312668	  762.3	  547.9	 7153.0	...
6312669	  762.2	  548.1	 7153.0	...
6312670	  762.3	  548.4	 7151.0	...
6312671	  762.2	  548.2	 7149.0	...
6312672	  762.8	  548.0	 7147.0	...
6312673	  763.3	  547.8	 7150.0	...
6312674	  763.5	  548.1	 7154.0	...
6312675	  763.3	  548.5	 7159.0	...
6312676	  763.1	  548.8	 7160.0	...
6312677	  763.2	  548.8	 7156.0	...
6312678	  763.1	  547.7	 7151.0	...
6312679	  762.3	  546.8	 7149.0	...
6312680	  761.6	  546.2	 7154.0	...
6312681	  761.1	  546.5	 7159.0	...
6312682	  761.2	  546.8	 7162.0	...
6312683	  761.4	  547.0	 7162.0	...
6312684	  761.7	  547.6	 7162.0	...
6312685	  762.1	  548.2	 7160.0	...
6312686	  762.5	  548.5	 7158.0	...
6312687	  762.8	  548.2	 7156.0	...
6312688	  763.0	  547.9	 7155.0	...
6312689	  762.9	  548.2	 7155.0	...
6312690	  762.8	  548.7	 7163.0	...
6312691	  763.3	  549.2	 7171.0	...
6312692	  763.9	  549.0	 7175.0	...
6312693	  764.0	  548.8	 7171.0	...
6312694	  763.4	  548.8	 7168.0	...
6312695	  762.7	  548.9	 7169.0	...
6312696	  762.5	  548.5	 7166.0	...
6312697	  762.6	  548.1	 7161.0	...
6312698	  763.1	  548.0	 7159.0	...
6312699	  763.8	  548.5	 7161.0	...
6312700	  764.3	  549.0	 7165.0	...
6312701	  764.5	  549.5	 7166.0	...
6312702	  764.6	  549.7	 7169.0	...
6312703	  764.9	  549.9	 7172.0	...
6312704	  765.1	  550.0	 7171.0	...
6312705	  765.0	  550.2	 7170.0	...
6312706	  764.7	  550.0	 7169.0	...
6312707	  764.4	  549.8	 7167.0	...
6312708	  764.5	  549.5	 7163.0	...
6312709	  764.6	  549.5	 7159.0	...
6312710	  764.5	  549.4	 7159.0	...
6312711	  764.6	  549.1	 7159.0	...
6312712	  764.7	  548.9	 7160.0	...
6312713	  764.9	  548.8	 7160.0	...
6312714	  765.0	  548.9	 7159.0	...
6312715	  765.1	  549.3	 7159.0	...
6312716	  765.1	  549.6	 7157.0	...
6312717	  765.2	  550.1	 7154.0	...
6312718	  765.4	  550.1	 7148.0	...
6312719	  765.5	  550.0	 7144.0	...
6312720	  765.6	  549.8	 7143.0	...
6312721	  765.6	  550.1	 7144.0	...
6312722	  765.6	  550.6	 7145.0	...
6312723	  765.5	  551.3	 7144.0	...
6312724	  765.4	  551.4	 7142.0	...
6312725	  765.3	  551.4	 7142.0	...
6312726	  765.8	  551.0	 7144.0	...
6312727	  766.3	  550.7	 7149.0	...
6312728	  766.5	  550.6	 7151.0	...
6312729	  766.2	  550.8	 7154.0	...
6312730	  765.8	  551.1	 7155.0	...
6312731	  765.7	  550.9	 7156.0	...
6312732	  765.4	  550.6	 7157.0	...
6312733	  765.6	  550.5	 7155.0	...
6312734	  765.8	  550.6	 7152.0	...
6312735	  766.0	  550.7	 7149.0	...
6312736	  766.0	  550.6	 7147.0	...
6312737	  766.0	  550.0	 7143.0	...
6312738	  766.5	  549.4	 7141.0	...
6312739	  767.1	  548.9	 7146.0	...
6312740	  767.4	  549.1	 7155.0	...
6312741	  767.1	  549.3	 7163.0	...
6312742	  766.8	  548.9	 7164.0	...
6312743	  766.9	  548.3	 7164.0	...
6312744	  767.0	  547.6	 7163.0	...
6312745	  767.1	  548.2	 7163.0	...
6312746	  767.2	  548.8	 7162.0	...
6312747	  767.2	  549.3	 7161.0	...
6312748	  767.4	  549.3	 7160.0	...
6312749	  767.5	  549.2	 7160.0	...
6312750	  767.2	  549.1	 7161.0	...
6312751	  766.8	  549.1	 7161.0	...
6312752	  766.2	  548.8	 7162.0	...
6312753	  766.0	  548.4	 7163.0	...
6312754	  765.7	  548.1	 7163.0	...
6312755	  765.7	  548.2	 7162.0	...
6312756	  766.3	  548.2	 7162.0	...
6312757	  766.8	  548.2	 7160.0	...
6312758	  767.2	  548.1	 7151.0	...
6312759	  767.4	  549.0	 7142.0	...
6312760	  767.6	  549.8	 7134.0	...
6312761	  767.7	  550.9	 7132.0	...
6312762	  767.8	  551.1	 7129.0	...
6312763	  767.9	  551.3	 7126.0	...
6312764	  767.8	  551.3	 7129.0	...
6312765	  767.6	  551.2	 7132.0	...
6312766	  767.2	  551.0	 7134.0	...
6312767	  767.1	  550.7	 7134.0	...
6312768	  767.1	  550.6	 7138.0	...
6312769	  767.7	  550.0	 7143.0	...
6312770	  768.1	  549.0	 7137.0	...
EFIX R   6312593	6312770	178	  762.8	  549.4	   7154
SSACC R  6312771
6312771	  768.4	  547.7	 7127.0	...
6312772	  768.1	  545.6	 7115.0	...
6312773	  767.9	  543.4	 7112.0	...
6312774	  766.8	  540.6	 7112.0	...
6312775	  765.8	  538.5	 7116.0	...
6312776	  764.7	  536.5	 7127.0	...
6312777	  763.2	  532.5	 7135.0	...
6312778	  761.5	  528.1	 7143.0	...
6312779	  759.6	  521.7	 7146.0	...
6312780	  758.5	  516.5	 7154.0	...
6312781	  757.4	  510.9	 7162.0	...
6312782	  756.4	  506.7	 7160.0	...
6312783	  755.6	  503.8	 7152.0	...
6312784	  754.4	  502.5	 7143.0	...
6312785	  753.2	  500.9	 7142.0	...
6312786	  752.3	  499.5	 7141.0	...
6312787	  752.3	  498.3	 7141.0	...
ESACC R  6312771	6312787	17	  768.4	  547.7	  752.3	  498.3	   1.10	     93
SFIX R   6312788
6312788	  752.4	  498.0	 7141.0	...
6312789	  752.5	  497.7	 7141.0	...
6312790	  752.4	  497.3	 7140.0	...
6312791	  752.3	  497.2	 7140.0	...
6312792	  753.7	  497.3	 7134.0	...
6312793	  755.3	  497.7	 7126.0	...
6312794	  756.6	  498.4	 7118.0	...
6312795	  756.4	  499.1	 7116.0	...
6312796	  756.0	  500.9	 7115.0	...
6312797	  755.9	  502.4	 7114.0	...
6312798	  756.0	  503.8	 7107.0	...
6312799	  756.2	  504.1	 7100.0	...
6312800	  756.1	  504.4	 7103.0	...
6312801	  755.8	  504.9	 7112.0	...
6312802	  755.2	  505.1	 7122.0	...
6312803	  755.0	  505.1	 7124.0	...
6312804	  754.8	  505.1	 7124.0	...
6312805	  754.8	  504.9	 7121.0	...
6312806	  754.4	  504.8	 7118.0	...
6312807	  754.1	  504.7	 7117.0	...
6312808	  753.7	  504.7	 7121.0	...
6312809	  754.1	  504.8	 7125.0	...
6312810	  754.3	  504.9	 7117.0	...
6312811	  754.5	  505.0	 7105.0	...
6312812	  754.2	  504.5	 7092.0	...
6312813	  753.6	  504.1	 7092.0	...
6312814	  753.3	  504.5	 7093.0	...
6312815	  753.1	  505.4	 7095.0	...
6312816	  753.3	  506.2	 7103.0	...
6312817	  753.3	  506.2	 7109.0	...
6312818	  753.3	  506.2	 7113.0	...
6312819	  753.0	  506.1	 7110.0	...
6312820	  752.6	  506.0	 7108.0	...
6312821	  752.3	  505.9	 7108.0	...
6312822	  752.3	  506.5	 7110.0	...
6312823	  752.3	  507.2	 7101.0	...
6312824	  752.3	  508.0	 7090.0	...
6312825	  752.4	  508.1	 7081.0	...
6312826	  752.3	  507.5	 7087.0	...
6312827	  752.2	  506.9	 7094.0	...
6312828	  752.5	  506.7	 7097.0	...
6312829	  753.0	  506.8	 7095.0	...
6312830	  753.5	  506.9	 7093.0	...
6312831	  753.5	  506.5	 7093.0	...
6312832	  753.5	  506.3	 7093.0	...
6312833	  753.5	  506.1	 7088.0	...
6312834	  753.6	  506.0	 7081.0	...
6312835	  753.7	  506.1	 7076.0	...
6312836	  753.4	  507.2	 7075.0	...
6312837	  752.6	  508.3	 7070.0	...
6312838	  751.8	  509.3	 7064.0	...
6312839	  752.1	  509.3	 7058.0	...
6312840	  752.8	  509.4	 7057.0	...
6312841	  753.5	  509.5	 7055.0	...
6312842	  753.4	  509.7	 7052.0	...
6312843	  752.7	  509.5	 7048.0	...
6312844	  752.1	  509.5	 7054.0	...
6312845	  751.6	  509.4	 7061.0	...
6312846	  751.5	  509.3	 7067.0	...
6312847	  751.3	  509.0	 7065.0	...
6312848	  751.1	  508.5	 7062.0	...
6312849	  751.0	  508.3	 7058.0	...
6312850	  751.0	  508.5	 7054.0	...
6312851	  751.2	  509.1	 7052.0	...
6312852	  751.3	  509.6	 7051.0	...
6312853	  751.1	  509.7	 7050.0	...
6312854	  750.9	  509.6	 7050.0	...
6312855	  751.1	  509.4	 7050.0	...
6312856	  751.4	  509.2	 7048.0	...
6312857	  751.4	  509.7	 7043.0	...
6312858	  751.2	  510.2	 7038.0	...
6312859	  751.1	  510.6	 7033.0	...
6312860	  751.3	  510.4	 7031.0	...
6312861	  751.4	  510.0	 7029.0	...
6312862	  751.1	  509.8	 7024.0	...
6312863	  751.1	  510.3	 7017.0	...
6312864	  751.0	  511.0	 7011.0	...
6312865	  750.8	  511.6	 7007.0	...
6312866	  750.3	  511.7	 7001.0	...
6312867	  749.9	  511.9	 6996.0	...
6312868	  749.9	  512.1	 6992.0	...
6312869	  749.9	  511.8	 6992.0	...
6312870	  749.9	  511.5	 6991.0	...
6312871	  749.8	  511.3	 6989.0	...
6312872	  749.6	  511.6	 6988.0	...
6312873	  749.4	  512.1	 6987.0	...
6312874	  749.3	  512.4	 6988.0	...
6312875	  749.5	  512.3	 6990.0	...
6312876	  749.6	  512.1	 6989.0	...
6312877	  749.6	  511.9	 6985.0	...
6312878	  749.6	  511.9	 6979.0	...
6312879	  749.6	  511.8	 6977.0	...
6312880	  749.6	  511.5	 6978.0	...
6312881	  749.3	  511.3	 6979.0	...
6312882	  748.9	  511.3	 6981.0	...
6312883	  748.6	  511.7	 6974.0	...
6312884	  748.7	  512.0	 6967.0	...
6312885	  748.7	  511.9	 6959.0	...
6312886	  748.7	  511.7	 6960.0	...
6312887	  748.7	  511.4	 6960.0	...
6312888	  748.7	  511.3	 6957.0	...
6312889	  748.7	  511.5	 6954.0	...
6312890	  748.7	  511.6	 6952.0	...
6312891	  748.8	  511.8	 6954.0	...
6312892	  748.8	  511.7	 6955.0	...
6312893	  748.8	  511.7	 6949.0	...
6312894	  748.7	  512.0	 6943.0	...
6312895	  748.7	  512.4	 6936.0	...
6312896	  748.7	  512.9	 6936.0	...
6312897	  748.8	  513.5	 6934.0	...
6312898	  748.7	  514.0	 6930.0	...
6312899	  748.7	  513.9	 6924.0	...
6312900	  748.5	  513.3	 6920.0	...
6312901	  748.8	  512.7	 6914.0	...
6312902	  749.1	  512.5	 6911.0	...
6312903	  749.4	  512.3	 6909.0	...
6312904	  749.4	  512.4	 6910.0	...
6312905	  749.6	  512.4	 6912.0	...
6312906	  749.8	  512.6	 6910.0	...
6312907	  749.3	  512.7	 6908.0	...
6312908	  748.7	  512.6	 6906.0	...
6312909	  748.0	  512.5	 6907.0	...
6312910	  747.9	  512.8	 6907.0	...
6312911	  747.8	  513.4	 6905.0	...
6312912	  747.5	  513.8	 6904.0	...
6312913	  747.4	  513.5	 6896.0	...
6312914	  747.4	  513.6	 6888.0	...
6312915	  747.4	  513.9	 6881.0	...
6312916	  747.4	  514.2	 6880.0	...
6312917	  747.4	  514.2	 6880.0	...
6312918	  747.3	  514.1	 6880.0	...
6312919	  747.6	  514.2	 6880.0	...
6312920	  748.0	  514.7	 6879.0	...
6312921	  747.9	  515.2	 6878.0	...
6312922	  747.3	  514.5	 6877.0	...
6312923	  747.4	  513.6	 6873.0	...
6312924	  748.0	  512.9	 6868.0	...
6312925	  748.7	  513.4	 6863.0	...
6312926	  748.6	  514.1	 6860.0	...
6312927	  748.5	  514.5	 6858.0	...
6312928	  748.5	  514.6	 6857.0	...
6312929	  748.0	  514.5	 6860.0	...
6312930	  747.7	  514.3	 6863.0	...
6312931	  747.4	  514.1	 6863.0	...
6312932	  747.3	  514.0	 6860.0	...
6312933	  746.9	  514.0	 6859.0	...
6312934	  746.8	  514.0	 6860.0	...
6312935	  746.8	  513.9	 6860.0	...
6312936	  747.1	  513.8	 6852.0	...
6312937	  747.4	  514.2	 6845.0	...
6312938	  747.3	  514.8	 6839.0	...
6312939	  746.8	  515.4	 6840.0	...
6312940	  746.2	  515.5	 6841.0	...
6312941	  745.7	  515.3	 6836.0	...
6312942	  745.3	  515.2	 6831.0	...
6312943	  745.0	  515.1	 6826.0	...
6312944	  745.0	  515.4	 6827.0	...
6312945	  745.0	  515.5	 6826.0	...
6312946	  745.2	  515.9	 6825.0	...
6312947	  745.5	  516.2	 6824.0	...
6312948	  745.7	  516.0	 6825.0	...
6312949	  745.6	  515.7	 6822.0	...
6312950	  745.9	  515.2	 6818.0	...
6312951	  746.2	  515.1	 6812.0	...
6312952	  746.4	  515.1	 6810.0	...
6312953	  746.3	  515.5	 6802.0	...
6312954	  746.4	  515.9	 6795.0	...
6312955	  746.7	  516.3	 6791.0	...
6312956	  747.1	  516.4	 6799.0	...
6312957	  746.7	  516.6	 6807.0	...
6312958	  746.2	  516.7	 6809.0	...
6312959	  745.7	  516.8	 6807.0	...
6312960	  745.6	  516.7	 6806.0	...
6312961	  745.6	  516.7	 6799.0	...
6312962	  745.5	  516.5	 6793.0	...
6312963	  745.7	  516.4	 6786.0	...
6312964	  745.8	  516.2	 6785.0	...
6312965	  746.0	  516.1	 6782.0	...
6312966	  746.2	  516.1	 6780.0	...
6312967	  746.4	  516.0	 6777.0	...
6312968	  746.4	  516.0	 6777.0	...
6312969	  746.5	  516.4	 6775.0	...
6312970	  746.5	  516.9	 6774.0	...
6312971	  746.5	  517.4	 6768.0	...
6312972	  746.6	  517.1	 6762.0	...
6312973	  746.7	  516.7	 6757.0	...
6312974	  746.9	  516.4	 6758.0	...
6312975	  746.8	  516.5	 6760.0	...
6312976	  746.8	  516.6	 6763.0	...
6312977	  746.8	  516.7	 6764.0	...
6312978	  746.9	  516.6	 6762.0	...
6312979	  747.1	  516.4	 6760.0	...
6312980	  747.0	  516.2	 6754.0	...
6312981	  746.9	  516.4	 6748.0	...
6312982	  746.9	  516.7	 6744.0	...
6312983	  747.1	  517.0	 6744.0	...
6312984	  747.3	  517.4	 6745.0	...
6312985	  747.7	  517.7	 6746.0	...
6312986	  747.9	  518.1	 6747.0	...
6312987	  748.0	  517.8	 6744.0	...
6312988	  748.0	  517.5	 6742.0	...
6312989	  747.7	  517.3	 6739.0	...
6312990	  747.3	  517.4	 6746.0	...
6312991	  746.9	  517.4	 6753.0	...
6312992	  746.8	  517.8	 6755.0	...
6312993	  746.8	  518.1	 6751.0	...
6312994	  746.8	  518.1	 6747.0	...
6312995	  747.1	  517.5	 6740.0	...
6312996	  747.4	  516.7	 6734.0	...
6312997	  747.4	  516.3	 6727.0	...
6312998	  747.0	  516.3	 6727.0	...
6312999	  746.7	  516.9	 6728.0	...
6313000	  746.9	  517.4	 6728.0	...
6313001	  746.9	  517.5	 6729.0	...
6313002	  746.8	  517.4	 6729.0	...
6313003	  746.7	  517.4	 6728.0	...
6313004	  746.7	  517.3	 6727.0	...
6313005	  746.8	  517.3	 6727.0	...
6313006	  746.9	  517.4	 6726.0	...
6313007	  746.8	  517.4	 6724.0	...
6313008	  746.5	  517.4	 6721.0	...
6313009	  746.0	  517.2	 6719.0	...
6313010	  745.7	  516.9	 6719.0	...
6313011	  745.6	  516.5	 6722.0	...
6313012	  746.0	  516.4	 6724.0	...
6313013	  746.3	  516.2	 6719.0	...
6313014	  746.3	  516.2	 6713.0	...
6313015	  746.1	  516.2	 6708.0	...
6313016	  746.1	  516.1	 6707.0	...
6313017	  746.2	  517.1	 6707.0	...
6313018	  746.7	  518.0	 6705.0	...
6313019	  746.9	  518.2	 6704.0	...
6313020	  747.0	  517.5	 6703.0	...
6313021	  746.8	  517.0	 6702.0	...
6313022	  746.8	  517.2	 6702.0	...
6313023	  747.0	  517.4	 6703.0	...
6313024	  747.1	  516.9	 6701.0	...
6313025	  747.3	  516.3	 6699.0	...
6313026	  747.1	  516.0	 6698.0	...
6313027	  747.0	  516.5	 6699.0	...
6313028	  746.9	  517.4	 6697.0	...
6313029	  747.0	  518.1	 6695.0	...
6313030	  747.1	  518.8	 6698.0	...
6313031	  747.0	  519.1	 6704.0	...
6313032	  746.6	  519.4	 6710.0	...
6313033	  746.1	  519.1	 6710.0	...
6313034	  746.2	  518.6	 6709.0	...
6313035	  746.4	  518.2	 6706.0	...
6313036	  746.8	  518.2	 6701.0	...
6313037	  746.8	  518.3	 6699.0	...
6313038	  746.7	  518.1	 6699.0	...
6313039	  746.2	  517.9	 6701.0	...
6313040	  745.7	  518.3	 6698.0	...
6313041	  745.3	  518.9	 6695.0	...
6313042	  745.0	  519.6	 6694.0	...
6313043	  744.7	  519.6	 6696.0	...
6313044	  744.5	  519.8	 6695.0	...
6313045	  744.6	  519.8	 6693.0	...
6313046	  744.7	  519.9	 6690.0	...
6313047	  744.8	  519.9	 6689.0	...
6313048	  744.7	  519.4	 6689.0	...
6313049	  744.7	  518.8	 6690.0	...
6313050	  744.8	  518.8	 6691.0	...
6313051	  745.1	  519.4	 6692.0	...
6313052	  745.4	  520.0	 6691.0	...
6313053	  745.7	  520.0	 6689.0	...
6313054	  745.9	  520.0	 6683.0	...
6313055	  745.8	  520.7	 6677.0	...
6313056	  745.5	  521.4	 6676.0	...
6313057	  745.2	  521.7	 6681.0	...
6313058	  745.0	  521.4	 6685.0	...
6313059	  744.8	  521.1	 6685.0	...
6313060	  744.7	  521.1	 6684.0	...
6313061	  744.7	  520.7	 6681.0	...
6313062	  744.7	  520.3	 6679.0	...
6313063	  745.1	  519.5	 6676.0	...
6313064	  745.5	  518.9	 6674.0	...
6313065	  746.1	  518.8	 6673.0	...
6313066	  746.1	  519.3	 6674.0	...
6313067	  746.2	  519.9	 6675.0	...
6313068	  746.2	  519.9	 6676.0	...
6313069	  746.2	  519.9	 6676.0	...
6313070	  746.1	  520.0	 6676.0	...
6313071	  745.5	  520.1	 6675.0	...
6313072	  744.9	  520.1	 6671.0	...
6313073	  744.4	  520.0	 6668.0	...
6313074	  744.4	  520.0	 6665.0	...
6313075	  744.4	  520.2	 6665.0	...
6313076	  744.4	  520.2	 6663.0	...
6313077	  744.4	  520.3	 6661.0	...
6313078	  744.3	  520.1	 6661.0	...
6313079	  744.3	  520.1	 6662.0	...
6313080	  744.1	  520.1	 6663.0	...
6313081	  743.9	  520.2	 6663.0	...
6313082	  745.0	  520.3	 6662.0	...
6313083	  746.1	  520.3	 6662.0	...
6313084	  746.7	  520.4	 6662.0	...
6313085	  746.0	  520.4	 6661.0	...
6313086	  745.4	  520.6	 6662.0	...
6313087	  745.8	  520.8	 6662.0	...
EFIX R   6312788	6313087	300	  748.5	  513.6	   6868
SSACC R  6313088
6313088	  746.2	  521.1	 6661.0	...
6313089	  746.9	  522.4	 6659.0	...
6313090	  747.5	  525.1	 6657.0	...
6313091	  750.2	  527.8	 6657.0	...
6313092	  752.8	  531.4	 6656.0	...
6313093	  756.4	  534.0	 6657.0	...
6313094	  758.8	  538.2	 6658.0	...
6313095	  764.1	  540.5	 6651.0	...
6313096	  768.7	  544.2	 6644.0	...
6313097	  773.9	  547.0	 6642.0	...
6313098	  777.5	  549.5	 6645.0	...
6313099	  781.5	  551.1	 6648.0	...
6313100	  784.6	  552.9	 6646.0	...
6313101	  786.1	  555.5	 6645.0	...
6313102	  786.9	  557.6	 6651.0	...
6313103	  787.0	  558.9	 6656.0	...
ESACC R  6313088	6313103	16	  746.2	  521.1	  787.0	  558.9	   1.18	    101
SFIX R   6313104
6313104	  787.2	  559.6	 6661.0	...
6313105	  787.6	  559.8	 6661.0	...
6313106	  787.9	  559.7	 6665.0	...
6313107	  788.2	  559.5	 6670.0	...
6313108	  788.1	  559.1	 6675.0	...
6313109	  788.1	  558.4	 6676.0	...
6313110	  788.4	  557.8	 6677.0	...
6313111	  788.6	  556.7	 6675.0	...
6313112	  788.8	  556.0	 6672.0	...
6313113	  788.6	  555.2	 6672.0	...
6313114	  788.7	  555.0	 6674.0	...
6313115	  788.9	  554.9	 6671.0	...
6313116	  789.0	  554.8	 6664.0	...
6313117	  788.7	  554.9	 6660.0	...
6313118	  788.2	  554.9	 6662.0	...
6313119	  787.8	  555.0	 6665.0	...
6313120	  787.4	  554.9	 6664.0	...
6313121	  787.4	  554.8	 6663.0	...
6313122	  787.7	  554.5	 6662.0	...
6313123	  787.8	  554.3	 6662.0	...
6313124	  787.9	  554.4	 6662.0	...
6313125	  787.8	  554.6	 6663.0	...
6313126	  787.8	  554.6	 6664.0	...
6313127	  787.8	  554.3	 6665.0	...
6313128	  787.4	  553.9	 6666.0	...
6313129	  786.8	  553.4	 6667.0	...
6313130	  786.4	  552.9	 6668.0	...
6313131	  786.5	  553.4	 6670.0	...
6313132	  786.7	  554.1	 6671.0	...
6313133	  786.7	  554.8	 6670.0	...
6313134	  787.1	  554.6	 6669.0	...
6313135	  787.5	  555.1	 6669.0	...
6313136	  788.0	  555.7	 6669.0	...
6313137	  788.1	  555.9	 6668.0	...
6313138	  788.3	  555.2	 6668.0	...
6313139	  788.5	  554.5	 6667.0	...
6313140	  788.6	  554.2	 6667.0	...
6313141	  788.6	  554.4	 6667.0	...
6313142	  788.7	  554.6	 6666.0	...
6313143	  788.7	  554.8	 6665.0	...
6313144	  788.7	  555.0	 6664.0	...
6313145	  788.7	  555.2	 6663.0	...
6313146	  788.6	  555.4	 6662.0	...
6313147	  788.6	  555.5	 6660.0	...
6313148	  788.6	  555.8	 6659.0	...
6313149	  788.4	  556.1	 6660.0	...
6313150	  788.1	  556.3	 6662.0	...
6313151	  788.1	  556.4	 6665.0	...
6313152	  788.3	  556.6	 6665.0	...
6313153	  788.6	  556.9	 6665.0	...
6313154	  788.6	  557.3	 6664.0	...
6313155	  788.6	  557.4	 6665.0	...
6313156	  788.5	  557.6	 6668.0	...
6313157	  788.4	  557.7	 6671.0	...
6313158	  788.5	  557.8	 6672.0	...
6313159	  788.6	  557.9	 6670.0	...
6313160	  788.6	  557.7	 6669.0	...
6313161	  788.5	  557.3	 6669.0	...
6313162	  788.6	  557.5	 6670.0	...
6313163	  789.1	  558.1	 6671.0	...
6313164	  789.6	  558.3	 6670.0	...
6313165	  790.0	  557.9	 6669.0	...
6313166	  789.4	  558.1	 6670.0	...
6313167	  788.9	  558.7	 6673.0	...
6313168	  788.4	  558.9	 6677.0	...
6313169	  788.6	  558.6	 6678.0	...
6313170	  788.7	  558.3	 6679.0	...
6313171	  788.5	  558.1	 6678.0	...
6313172	  788.0	  557.6	 6677.0	...
6313173	  787.6	  557.2	 6676.0	...
6313174	  787.7	  557.2	 6675.0	...
6313175	  787.9	  557.0	 6669.0	...
6313176	  788.1	  556.6	 6664.0	...
6313177	  788.2	  556.3	 6663.0	...
6313178	  788.3	  556.4	 6665.0	...
6313179	  788.4	  556.6	 6668.0	...
6313180	  788.5	  556.8	 6669.0	...
6313181	  788.7	  556.9	 6670.0	...
6313182	  788.8	  557.1	 6671.0	...
6313183	  789.0	  557.2	 6669.0	...
6313184	  789.1	  557.3	 6665.0	...
6313185	  789.3	  557.3	 6662.0	...
6313186	  789.4	  557.2	 6663.0	...
6313187	  789.3	  557.1	 6662.0	...
6313188	  789.1	  557.0	 6661.0	...
6313189	  788.9	  556.8	 6661.0	...
6313190	  789.1	  556.7	 6661.0	...
6313191	  789.3	  556.7	 6662.0	...
6313192	  789.6	  556.8	 6663.0	...
MSG	6313193 0000 _ Number On
6313193	  789.7	  556.9	 6666.0	...
6313194	  789.6	  557.1	 6669.0	...
6313195	  789.3	  557.4	 6671.0	...
6313196	  789.1	  557.4	 6670.0	...
6313197	  789.3	  557.3	 6670.0	...
6313198	  789.0	  557.3	 6671.0	...
6313199	  788.6	  557.5	 6672.0	...
6313200	  788.5	  557.5	 6670.0	...
6313201	  789.0	  558.3	 6667.0	...
6313202	  789.4	  559.1	 6665.0	...
6313203	  789.9	  559.4	 6665.0	...
6313204	  790.2	  558.6	 6667.0	...
6313205	  790.5	  557.8	 6668.0	...
6313206	  790.7	  557.5	 6671.0	...
6313207	  790.9	  557.4	 6673.0	...
6313208	  790.9	  557.2	 6675.0	...
6313209	  790.6	  556.8	 6675.0	...
6313210	  790.4	  556.3	 6675.0	...
6313211	  790.3	  555.9	 6676.0	...
6313212	  790.2	  555.5	 6678.0	...
6313213	  790.3	  555.3	 6680.0	...
6313214	  790.4	  555.4	 6681.0	...
6313215	  790.1	  556.2	 6680.0	...
6313216	  789.8	  557.1	 6680.0	...
6313217	  789.6	  557.8	 6680.0	...
6313218	  789.8	  558.0	 6681.0	...
6313219	  789.9	  558.3	 6682.0	...
6313220	  789.8	  558.4	 6685.0	...
6313221	  789.8	  558.7	 6688.0	...
6313222	  789.8	  558.8	 6693.0	...
6313223	  789.9	  558.8	 6694.0	...
6313224	  789.7	  558.5	 6698.0	...
6313225	  789.5	  558.1	 6699.0	...
6313226	  789.7	  557.4	 6694.0	...
6313227	  790.2	  556.8	 6689.0	...
6313228	  790.6	  556.2	 6683.0	...
6313229	  790.6	  555.9	 6685.0	...
6313230	  790.6	  555.9	 6684.0	...
6313231	  790.7	  555.9	 6684.0	...
6313232	  790.7	  555.8	 6682.0	...
6313233	  790.7	  555.7	 6681.0	...
6313234	  790.7	  555.8	 6679.0	...
6313235	  790.6	  556.0	 6678.0	...
6313236	  790.4	  556.3	 6676.0	...
6313237	  790.2	  556.4	 6675.0	...
6313238	  790.1	  556.3	 6674.0	...
6313239	  790.2	  556.1	 6673.0	...
6313240	  790.3	  556.0	 6674.0	...
6313241	  790.4	  556.0	 6675.0	...
6313242	  790.6	  556.1	 6676.0	...
6313243	  790.8	  555.8	 6675.0	...
6313244	  791.1	  555.2	 6674.0	...
6313245	  791.1	  554.3	 6671.0	...
6313246	  791.2	  553.7	 6667.0	...
6313247	  791.1	  553.2	 6663.0	...
6313248	  790.9	  553.1	 6663.0	...
6313249	  790.6	  553.3	 6666.0	...
6313250	  790.4	  553.5	 6669.0	...
6313251	  790.4	  553.7	 6669.0	...
6313252	  790.3	  554.4	 6670.0	...
6313253	  790.2	  555.1	 6672.0	...
6313254	  790.4	  555.4	 6673.0	...
6313255	  790.7	  555.2	 6674.0	...
6313256	  791.0	  555.0	 6673.0	...
6313257	  791.0	  555.1	 6674.0	...
6313258	  790.8	  555.3	 6675.0	...
6313259	  790.6	  555.4	 6676.0	...
6313260	  790.6	  555.3	 6677.0	...
6313261	  790.6	  554.6	 6679.0	...
6313262	  790.2	  554.0	 6685.0	...
6313263	  789.5	  553.4	 6690.0	...
6313264	  788.9	  553.3	 6694.0	...
6313265	  788.9	  553.2	 6695.0	...
6313266	  788.9	  553.1	 6696.0	...
6313267	  789.0	  552.8	 6698.0	...
6313268	  788.9	  552.5	 6699.0	...
6313269	  788.9	  552.2	 6699.0	...
6313270	  788.9	  552.2	 6697.0	...
6313271	  788.9	  551.9	 6696.0	...
6313272	  789.0	  551.5	 6695.0	...
6313273	  789.1	  551.1	 6693.0	...
6313274	  788.9	  550.9	 6692.0	...
6313275	  788.7	  551.0	 6693.0	...
EFIX R   6313104	6313275	172	  789.2	  556.0	   6673
SSACC R  6313276
6313276	  788.0	  551.4	 6692.0	...
6313277	  786.4	  552.3	 6691.0	...
6313278	  784.8	  553.2	 6692.0	...
6313279	  783.1	  553.7	 6694.0	...
6313280	  780.6	  554.0	 6697.0	...
6313281	  777.1	  554.4	 6701.0	...
6313282	  772.6	  554.5	 6704.0	...
6313283	  768.0	  554.4	 6700.0	...
6313284	  762.4	  554.2	 6696.0	...
6313285	  757.0	  553.6	 6691.0	...
6313286	  751.4	  553.3	 6692.0	...
6313287	  746.3	  552.5	 6693.0	...
6313288	  741.4	  551.7	 6694.0	...
6313289	  737.3	  550.4	 6694.0	...
6313290	  733.6	  549.1	 6696.0	...
6313291	  730.3	  548.1	 6696.0	...
6313292	  727.9	  547.9	 6696.0	...
6313293	  726.5	  547.9	 6694.0	...
6313294	  725.8	  548.1	 6694.0	...
ESACC R  6313276	6313294	19	  788.0	  551.4	  725.8	  548.1	   1.33	    104
SFIX R   6313295
6313295	  725.7	  548.0	 6700.0	...
6313296	  726.0	  548.0	 6707.0	...
6313297	  726.3	  548.1	 6713.0	...
6313298	  727.1	  547.7	 6712.0	...
6313299	  727.8	  547.0	 6710.0	...
6313300	  728.7	  546.2	 6709.0	...
6313301	  729.2	  545.8	 6707.0	...
6313302	  730.1	  545.3	 6706.0	...
6313303	  730.9	  544.9	 6706.0	...
6313304	  731.5	  544.5	 6705.0	...
6313305	  731.8	  543.9	 6704.0	...
6313306	  732.2	  543.6	 6703.0	...
6313307	  732.6	  543.3	 6704.0	...
6313308	  732.9	  543.4	 6706.0	...
6313309	  733.1	  543.7	 6708.0	...
6313310	  733.2	  543.8	 6711.0	...
6313311	  733.2	  543.7	 6711.0	...
6313312	  733.7	  543.2	 6710.0	...
6313313	  734.2	  542.8	 6709.0	...
6313314	  734.9	  542.7	 6710.0	...
6313315	  735.2	  542.8	 6713.0	...
6313316	  735.4	  542.8	 6715.0	...
6313317	  735.4	  542.7	 6715.0	...
6313318	  735.3	  542.6	 6715.0	...
6313319	  735.1	  542.7	 6715.0	...
6313320	  734.9	  542.6	 6716.0	...
6313321	  734.6	  542.6	 6718.0	...
6313322	  734.5	  542.5	 6720.0	...
6313323	  734.5	  543.3	 6712.0	...
6313324	  734.4	  544.1	 6703.0	...
6313325	  734.2	  544.5	 6693.0	...
6313326	  734.6	  544.1	 6690.0	...
6313327	  735.4	  544.5	 6688.0	...
6313328	  736.3	  545.3	 6688.0	...
6313329	  736.3	  546.0	 6691.0	...
6313330	  735.7	  545.8	 6698.0	...
6313331	  735.1	  545.7	 6707.0	...
6313332	  734.7	  545.7	 6714.0	...
6313333	  734.9	  545.6	 6717.0	...
6313334	  735.0	  545.5	 6717.0	...
6313335	  735.1	  545.3	 6717.0	...
6313336	  735.1	  545.1	 6717.0	...
6313337	  735.2	  545.1	 6718.0	...
6313338	  735.4	  545.1	 6718.0	...
6313339	  735.6	  545.3	 6719.0	...
6313340	  735.4	  545.4	 6723.0	...
6313341	  735.1	  545.4	 6727.0	...
6313342	  735.0	  545.4	 6734.0	...
6313343	  735.4	  545.3	 6736.0	...
6313344	  735.8	  545.6	 6737.0	...
6313345	  736.1	  546.1	 6735.0	...
6313346	  736.1	  546.6	 6734.0	...
6313347	  736.1	  546.7	 6734.0	...
6313348	  736.2	  546.7	 6735.0	...
6313349	  736.2	  546.7	 6736.0	...
6313350	  736.4	  546.8	 6742.0	...
6313351	  736.6	  547.0	 6747.0	...
6313352	  736.7	  547.0	 6757.0	...
6313353	  736.7	  546.9	 6763.0	...
6313354	  736.5	  546.5	 6769.0	...
6313355	  736.4	  546.3	 6769.0	...
6313356	  736.3	  546.9	 6771.0	...
6313357	  736.2	  547.7	 6772.0	...
6313358	  736.2	  548.4	 6772.0	...
6313359	  736.2	  548.5	 6768.0	...
6313360	  736.2	  548.5	 6765.0	...
6313361	  736.1	  547.7	 6764.0	...
6313362	  736.0	  547.0	 6768.0	...
6313363	  736.2	  546.7	 6771.0	...
6313364	  736.4	  546.9	 6772.0	...
6313365	  736.4	  547.2	 6771.0	...
6313366	  736.3	  547.7	 6767.0	...
6313367	  736.2	  548.2	 6763.0	...
6313368	  736.3	  549.0	 6760.0	...
6313369	  736.2	  549.3	 6761.0	...
6313370	  736.2	  549.6	 6760.0	...
6313371	  736.2	  549.6	 6758.0	...
6313372	  736.3	  549.8	 6756.0	...
6313373	  736.5	  549.9	 6755.0	...
6313374	  736.7	  549.8	 6758.0	...
6313375	  736.6	  549.5	 6761.0	...
6313376	  736.9	  549.1	 6764.0	...
6313377	  737.2	  548.8	 6764.0	...
6313378	  737.4	  548.6	 6765.0	...
6313379	  737.3	  548.4	 6765.0	...
6313380	  737.2	  548.1	 6763.0	...
6313381	  737.2	  547.9	 6762.0	...
6313382	  737.2	  548.0	 6761.0	...
6313383	  737.0	  548.1	 6765.0	...
6313384	  736.7	  547.3	 6769.0	...
6313385	  736.6	  546.5	 6773.0	...
6313386	  736.7	  545.7	 6774.0	...
6313387	  736.8	  545.7	 6773.0	...
6313388	  736.9	  545.6	 6777.0	...
6313389	  737.0	  545.4	 6780.0	...
6313390	  737.1	  545.2	 6783.0	...
6313391	  737.0	  544.9	 6781.0	...
6313392	  736.9	  544.7	 6779.0	...
6313393	  737.0	  544.7	 6782.0	...
6313394	  737.3	  544.8	 6786.0	...
6313395	  737.7	  544.8	 6789.0	...
6313396	  738.1	  544.6	 6786.0	...
6313397	  738.3	  544.6	 6783.0	...
6313398	  738.4	  544.3	 6783.0	...
6313399	  738.4	  544.0	 6784.0	...
6313400	  738.2	  544.3	 6785.0	...
6313401	  738.1	  544.7	 6786.0	...
6313402	  737.9	  545.0	 6787.0	...
6313403	  737.8	  545.0	 6788.0	...
6313404	  737.6	  545.0	 6789.0	...
6313405	  737.4	  545.0	 6790.0	...
6313406	  737.5	  545.5	 6792.0	...
6313407	  737.6	  546.0	 6793.0	...
6313408	  737.7	  546.5	 6794.0	...
6313409	  737.5	  546.5	 6792.0	...
6313410	  737.2	  546.4	 6790.0	...
6313411	  737.0	  546.5	 6789.0	...
6313412	  737.0	  546.6	 6793.0	...
6313413	  737.1	  546.8	 6797.0	...
6313414	  737.3	  547.1	 6802.0	...
6313415	  737.5	  547.5	 6803.0	...
6313416	  737.4	  547.8	 6798.0	...
6313417	  737.2	  547.9	 6792.0	...
6313418	  736.4	  548.0	 6793.0	...
6313419	  735.7	  548.1	 6800.0	...
6313420	  735.8	  548.1	 6808.0	...
6313421	  736.5	  548.1	 6808.0	...
6313422	  736.9	  548.1	 6809.0	...
6313423	  736.7	  548.1	 6809.0	...
6313424	  736.5	  548.2	 6811.0	...
6313425	  736.5	  548.4	 6812.0	...
6313426	  736.7	  548.4	 6818.0	...
6313427	  736.9	  548.2	 6824.0	...
6313428	  736.9	  547.9	 6829.0	...
6313429	  736.7	  547.9	 6829.0	...
6313430	  736.7	  548.0	 6829.0	...
6313431	  737.0	  548.2	 6830.0	...
6313432	  737.2	  548.4	 6835.0	...
6313433	  737.1	  548.3	 6839.0	...
6313434	  737.0	  548.3	 6843.0	...
6313435	  737.0	  548.2	 6842.0	...
6313436	  736.8	  548.0	 6842.0	...
6313437	  736.7	  547.5	 6843.0	...
6313438	  736.6	  547.1	 6842.0	...
6313439	  736.8	  546.9	 6839.0	...
6313440	  737.0	  546.9	 6836.0	...
6313441	  737.0	  547.5	 6831.0	...
6313442	  736.6	  548.1	 6827.0	...
6313443	  736.3	  548.9	 6828.0	...
6313444	  736.4	  549.1	 6831.0	...
6313445	  736.6	  549.3	 6835.0	...
6313446	  736.6	  549.2	 6836.0	...
6313447	  736.5	  549.0	 6839.0	...
6313448	  736.4	  548.8	 6840.0	...
6313449	  736.3	  548.4	 6843.0	...
6313450	  736.3	  548.1	 6845.0	...
6313451	  736.1	  547.8	 6847.0	...
6313452	  736.0	  547.7	 6847.0	...
6313453	  736.1	  548.1	 6846.0	...
6313454	  736.1	  548.6	 6845.0	...
6313455	  736.2	  549.0	 6844.0	...
6313456	  735.9	  549.1	 6850.0	...
6313457	  735.5	  549.0	 6857.0	...
6313458	  735.1	  549.0	 6864.0	...
6313459	  735.2	  549.2	 6864.0	...
6313460	  735.4	  549.6	 6863.0	...
6313461	  735.5	  549.5	 6862.0	...
6313462	  735.5	  549.1	 6861.0	...
6313463	  735.5	  548.7	 6859.0	...
6313464	  736.0	  548.8	 6857.0	...
6313465	  736.3	  548.7	 6855.0	...
6313466	  736.6	  548.6	 6863.0	...
6313467	  736.5	  548.5	 6870.0	...
6313468	  736.5	  548.7	 6877.0	...
6313469	  736.6	  548.9	 6874.0	...
6313470	  736.9	  549.4	 6872.0	...
6313471	  737.6	  549.6	 6870.0	...
6313472	  738.7	  549.4	 6871.0	...
EFIX R   6313295	6313472	178	  735.8	  546.7	   6776
SSACC R  6313473
6313473	  740.2	  548.8	 6873.0	...
6313474	  742.2	  548.6	 6874.0	...
6313475	  744.2	  548.7	 6875.0	...
6313476	  746.4	  548.9	 6874.0	...
6313477	  748.9	  548.6	 6873.0	...
6313478	  752.8	  548.9	 6874.0	...
6313479	  757.6	  549.0	 6879.0	...
6313480	  761.8	  549.2	 6884.0	...
6313481	  765.8	  548.9	 6889.0	...
6313482	  768.3	  548.8	 6888.0	...
6313483	  771.3	  549.4	 6886.0	...
6313484	  772.4	  550.1	 6886.0	...
6313485	  773.7	  550.6	 6885.0	...
6313486	  774.2	  550.5	 6888.0	...
ESACC R  6313473	6313486	14	  740.2	  548.8	  774.2	  550.5	   0.73	     70
SFIX R   6313487
6313487	  774.4	  550.5	 6890.0	...
6313488	  773.5	  550.3	 6893.0	...
6313489	  772.3	  550.0	 6893.0	...
6313490	  770.8	  549.7	 6895.0	...
6313491	  769.3	  549.7	 6895.0	...
6313492	  767.7	  549.7	 6893.0	...
6313493	  766.5	  549.7	 6896.0	...
6313494	  765.1	  549.7	 6901.0	...
6313495	  764.1	  549.7	 6905.0	...
MSG	6313496 0000 _ Number Off
6313496	  763.2	  549.8	 6906.0	...
6313497	  763.3	  549.9	 6906.0	...
6313498	  763.4	  550.0	 6907.0	...
6313499	  763.6	  550.1	 6908.0	...
6313500	  763.4	  550.0	 6909.0	...
6313501	  763.1	  549.9	 6910.0	...
6313502	  762.9	  549.7	 6911.0	...
6313503	  762.9	  549.7	 6912.0	...
6313504	  763.1	  549.6	 6913.0	...
6313505	  763.2	  549.6	 6913.0	...
6313506	  763.1	  549.4	 6913.0	...
6313507	  763.4	  549.1	 6909.0	...
6313508	  763.9	  549.5	 6904.0	...
6313509	  764.3	  550.0	 6900.0	...
6313510	  764.4	  550.5	 6902.0	...
6313511	  764.6	  550.3	 6909.0	...
6313512	  764.8	  550.0	 6914.0	...
6313513	  765.0	  549.6	 6918.0	...
6313514	  764.9	  549.3	 6916.0	...
6313515	  764.8	  549.2	 6917.0	...
6313516	  764.7	  549.6	 6919.0	...
6313517	  764.5	  550.2	 6921.0	...
6313518	  764.3	  550.7	 6923.0	...
6313519	  764.4	  551.0	 6925.0	...
6313520	  764.5	  551.1	 6926.0	...
6313521	  764.6	  551.1	 6927.0	...
6313522	  764.5	  551.2	 6925.0	...
6313523	  764.2	  551.3	 6924.0	...
6313524	  764.0	  551.4	 6923.0	...
6313525	  764.1	  551.2	 6928.0	...
6313526	  764.5	  550.9	 6934.0	...
6313527	  765.1	  551.0	 6939.0	...
6313528	  765.4	  551.4	 6937.0	...
6313529	  765.6	  551.5	 6935.0	...
6313530	  765.7	  551.2	 6932.0	...
6313531	  765.8	  551.0	 6931.0	...
6313532	  765.9	  551.2	 6931.0	...
6313533	  766.1	  551.3	 6930.0	...
6313534	  766.2	  551.4	 6932.0	...
6313535	  766.1	  551.5	 6935.0	...
6313536	  766.0	  551.7	 6938.0	...
6313537	  766.1	  551.8	 6940.0	...
6313538	  766.4	  551.9	 6938.0	...
6313539	  766.5	  551.8	 6937.0	...
6313540	  766.2	  551.8	 6935.0	...
6313541	  765.9	  551.9	 6942.0	...
6313542	  765.5	  551.9	 6949.0	...
6313543	  765.5	  551.9	 6952.0	...
6313544	  765.9	  551.7	 6949.0	...
6313545	  766.5	  551.8	 6945.0	...
6313546	  767.1	  552.0	 6944.0	...
6313547	  767.1	  552.3	 6944.0	...
6313548	  767.3	  552.3	 6944.0	...
6313549	  767.4	  552.4	 6943.0	...
6313550	  767.6	  551.9	 6945.0	...
6313551	  767.9	  551.3	 6948.0	...
6313552	  768.1	  550.7	 6952.0	...
6313553	  768.1	  550.8	 6954.0	...
6313554	  767.7	  551.0	 6957.0	...
6313555	  767.0	  551.3	 6959.0	...
6313556	  766.4	  551.1	 6960.0	...
6313557	  765.9	  550.7	 6959.0	...
6313558	  765.6	  550.1	 6959.0	...
6313559	  765.3	  549.8	 6964.0	...
6313560	  765.2	  549.9	 6969.0	...
6313561	  765.4	  550.1	 6974.0	...
6313562	  765.5	  550.6	 6973.0	...
6313563	  766.0	  551.0	 6972.0	...
6313564	  766.3	  551.3	 6971.0	...
6313565	  766.5	  551.1	 6978.0	...
6313566	  766.4	  550.7	 6985.0	...
6313567	  766.4	  550.2	 6991.0	...
6313568	  766.5	  550.1	 6992.0	...
6313569	  766.5	  550.2	 6994.0	...
6313570	  766.5	  550.1	 6996.0	...
6313571	  766.4	  549.9	 6997.0	...
6313572	  766.6	  549.9	 6997.0	...
6313573	  766.8	  549.9	 6992.0	...
6313574	  766.9	  549.9	 6988.0	...
6313575	  766.9	  550.4	 6984.0	...
6313576	  767.0	  551.1	 6983.0	...
6313577	  767.1	  551.5	 6982.0	...
6313578	  767.1	  551.1	 6987.0	...
6313579	  767.1	  550.7	 6991.0	...
6313580	  767.1	  550.8	 6996.0	...
6313581	  767.3	  550.7	 6996.0	...
6313582	  767.5	  550.6	 6995.0	...
6313583	  767.6	  550.2	 7000.0	...
6313584	  767.6	  549.9	 7006.0	...
6313585	  767.6	  550.2	 7008.0	...
6313586	  767.7	  550.9	 7005.0	...
6313587	  767.6	  551.4	 7002.0	...
6313588	  767.5	  551.3	 7004.0	...
6313589	  767.2	  550.7	 7005.0	...
6313590	  767.1	  550.2	 7006.0	...
6313591	  767.7	  550.4	 7005.0	...
6313592	  768.4	  551.1	 7004.0	...
6313593	  769.1	  551.8	 7010.0	...
6313594	  769.2	  551.8	 7016.0	...
6313595	  769.2	  551.8	 7022.0	...
6313596	  769.4	  551.7	 7022.0	...
6313597	  769.5	  551.5	 7023.0	...
6313598	  769.6	  551.5	 7022.0	...
6313599	  769.6	  551.6	 7020.0	...
6313600	  769.7	  551.6	 7018.0	...
6313601	  769.9	  552.2	 7020.0	...
6313602	  769.7	  552.8	 7025.0	...
6313603	  769.3	  553.3	 7031.0	...
6313604	  768.7	  553.1	 7039.0	...
6313605	  768.7	  552.8	 7040.0	...
6313606	  768.9	  552.2	 7041.0	...
6313607	  768.9	  551.9	 7040.0	...
6313608	  768.5	  551.4	 7039.0	...
6313609	  768.2	  551.2	 7038.0	...
6313610	  768.3	  550.9	 7036.0	...
6313611	  768.5	  550.8	 7035.0	...
6313612	  769.1	  550.8	 7038.0	...
6313613	  769.5	  550.8	 7044.0	...
6313614	  770.0	  550.7	 7050.0	...
6313615	  770.3	  550.7	 7054.0	...
6313616	  770.7	  550.8	 7055.0	...
6313617	  770.8	  551.0	 7056.0	...
6313618	  770.9	  551.1	 7054.0	...
6313619	  770.9	  551.1	 7052.0	...
6313620	  771.0	  551.0	 7050.0	...
6313621	  770.9	  550.9	 7051.0	...
6313622	  770.8	  550.8	 7053.0	...
6313623	  770.5	  550.7	 7054.0	...
6313624	  770.3	  550.6	 7054.0	...
6313625	  770.1	  550.6	 7054.0	...
6313626	  769.9	  550.7	 7055.0	...
6313627	  769.8	  550.8	 7055.0	...
6313628	  769.8	  550.8	 7057.0	...
6313629	  769.9	  550.8	 7060.0	...
6313630	  770.0	  550.9	 7065.0	...
6313631	  769.9	  551.1	 7067.0	...
6313632	  770.0	  551.2	 7068.0	...
6313633	  770.6	  551.1	 7070.0	...
6313634	  771.2	  550.8	 7071.0	...
6313635	  771.9	  550.5	 7073.0	...
6313636	  772.0	  550.4	 7077.0	...
6313637	  772.3	  550.5	 7080.0	...
6313638	  772.4	  550.5	 7083.0	...
6313639	  772.5	  550.5	 7083.0	...
6313640	  772.3	  550.4	 7084.0	...
6313641	  772.2	  550.1	 7084.0	...
6313642	  772.0	  549.9	 7083.0	...
6313643	  772.0	  549.7	 7079.0	...
6313644	  772.1	  550.1	 7074.0	...
6313645	  772.2	  550.5	 7073.0	...
6313646	  772.3	  550.5	 7075.0	...
6313647	  772.4	  550.2	 7081.0	...
6313648	  772.6	  549.8	 7084.0	...
6313649	  772.8	  549.8	 7089.0	...
6313650	  773.0	  549.7	 7090.0	...
6313651	  773.0	  549.6	 7091.0	...
6313652	  773.1	  549.5	 7091.0	...
6313653	  773.0	  549.6	 7090.0	...
6313654	  772.8	  549.7	 7090.0	...
6313655	  772.7	  549.8	 7089.0	...
6313656	  772.9	  549.9	 7089.0	...
6313657	  773.2	  550.0	 7088.0	...
6313658	  773.5	  550.1	 7088.0	...
6313659	  773.5	  549.9	 7088.0	...
6313660	  773.0	  549.8	 7089.0	...
6313661	  772.5	  549.9	 7087.0	...
6313662	  772.3	  550.6	 7085.0	...
6313663	  772.4	  551.2	 7087.0	...
6313664	  772.8	  551.4	 7090.0	...
6313665	  773.3	  550.9	 7093.0	...
6313666	  773.8	  550.4	 7093.0	...
6313667	  774.0	  550.8	 7095.0	...
6313668	  774.3	  551.0	 7097.0	...
6313669	  774.6	  551.2	 7097.0	...
6313670	  774.8	  550.9	 7097.0	...
6313671	  774.7	  550.6	 7097.0	...
6313672	  774.6	  550.4	 7097.0	...
6313673	  774.4	  550.7	 7097.0	...
6313674	  774.4	  551.3	 7097.0	...
6313675	  774.4	  551.5	 7097.0	...
6313676	  774.2	  551.0	 7097.0	...
6313677	  774.0	  550.6	 7098.0	...
6313678	  774.1	  550.6	 7105.0	...
6313679	  774.3	  550.6	 7111.0	...
6313680	  774.6	  550.2	 7118.0	...
6313681	  774.6	  549.5	 7116.0	...
6313682	  774.8	  548.9	 7114.0	...
6313683	  775.0	  548.8	 7111.0	...
6313684	  774.5	  549.3	 7111.0	...
6313685	  773.7	  549.3	 7114.0	...
6313686	  773.0	  549.0	 7116.0	...
6313687	  773.2	  548.6	 7119.0	...
6313688	  773.5	  548.5	 7124.0	...
6313689	  773.5	  548.5	 7129.0	...
6313690	  773.5	  548.4	 7132.0	...
6313691	  773.5	  548.4	 7130.0	...
6313692	  773.3	  548.5	 7129.0	...
6313693	  773.1	  548.7	 7130.0	...
6313694	  773.5	  548.8	 7130.0	...
6313695	  774.0	  548.5	 7130.0	...
6313696	  774.3	  547.7	 7130.0	...
6313697	  774.1	  546.8	 7129.0	...
6313698	  774.0	  546.3	 7128.0	...
6313699	  774.1	  546.1	 7128.0	...
6313700	  774.3	  546.1	 7134.0	...
6313701	  774.3	  546.3	 7140.0	...
6313702	  774.1	  546.6	 7146.0	...
6313703	  774.0	  546.8	 7148.0	...
6313704	  773.8	  546.8	 7146.0	...
6313705	  773.8	  546.8	 7141.0	...
6313706	  773.6	  546.7	 7136.0	...
6313707	  773.4	  546.7	 7135.0	...
MSG	6313708 0000 _ Number On
6313708	  773.1	  546.4	 7134.0	...
6313709	  773.0	  546.2	 7134.0	...
6313710	  773.1	  546.0	 7135.0	...
6313711	  773.4	  546.0	 7135.0	...
6313712	  773.6	  546.2	 7136.0	...
6313713	  773.6	  546.3	 7134.0	...
6313714	  773.5	  546.3	 7132.0	...
6313715	  773.5	  546.3	 7134.0	...
6313716	  773.6	  545.8	 7137.0	...
6313717	  773.6	  545.4	 7140.0	...
6313718	  773.6	  545.2	 7141.0	...
6313719	  773.5	  545.5	 7142.0	...
6313720	  773.4	  546.3	 7143.0	...
6313721	  773.5	  546.8	 7148.0	...
6313722	  773.8	  546.6	 7154.0	...
6313723	  774.0	  546.0	 7161.0	...
6313724	  773.9	  545.6	 7162.0	...
6313725	  773.8	  545.7	 7162.0	...
6313726	  773.8	  545.8	 7161.0	...
6313727	  774.0	  545.8	 7159.0	...
6313728	  774.3	  545.8	 7157.0	...
6313729	  774.5	  545.9	 7151.0	...
6313730	  774.3	  546.1	 7149.0	...
6313731	  774.1	  545.8	 7148.0	...
6313732	  773.8	  545.3	 7151.0	...
6313733	  773.5	  544.9	 7151.0	...
6313734	  773.3	  544.9	 7151.0	...
6313735	  772.9	  544.9	 7151.0	...
6313736	  772.7	  544.9	 7152.0	...
6313737	  772.5	  545.1	 7153.0	...
6313738	  772.7	  545.2	 7150.0	...
6313739	  773.1	  545.2	 7146.0	...
6313740	  773.4	  545.0	 7142.0	...
6313741	  773.4	  544.8	 7143.0	...
6313742	  773.3	  544.6	 7146.0	...
6313743	  773.2	  544.6	 7149.0	...
6313744	  773.1	  544.9	 7144.0	...
6313745	  773.0	  545.1	 7138.0	...
6313746	  773.0	  544.9	 7133.0	...
6313747	  772.7	  544.6	 7135.0	...
6313748	  772.5	  544.4	 7137.0	...
6313749	  772.4	  544.5	 7138.0	...
6313750	  772.6	  544.6	 7139.0	...
6313751	  773.0	  544.4	 7140.0	...
6313752	  773.3	  544.4	 7141.0	...
6313753	  773.4	  544.7	 7141.0	...
6313754	  773.3	  545.1	 7139.0	...
6313755	  773.1	  545.5	 7138.0	...
6313756	  773.1	  545.6	 7137.0	...
6313757	  773.1	  545.8	 7138.0	...
6313758	  773.1	  545.9	 7138.0	...
6313759	  773.1	  545.8	 7138.0	...
6313760	  773.2	  545.8	 7138.0	...
6313761	  773.2	  545.7	 7137.0	...
6313762	  773.5	  545.7	 7137.0	...
6313763	  773.8	  545.7	 7140.0	...
6313764	  773.7	  545.7	 7142.0	...
6313765	  773.2	  545.8	 7145.0	...
6313766	  772.7	  545.8	 7146.0	...
6313767	  772.6	  545.6	 7148.0	...
6313768	  772.6	  545.3	 7149.0	...
6313769	  772.7	  544.8	 7151.0	...
6313770	  772.7	  544.5	 7152.0	...
6313771	  772.6	  544.3	 7154.0	...
6313772	  772.6	  544.5	 7157.0	...
6313773	  773.2	  544.6	 7160.0	...
6313774	  773.9	  544.6	 7156.0	...
6313775	  774.1	  544.6	 7150.0	...
6313776	  773.7	  544.6	 7144.0	...
6313777	  773.4	  544.9	 7143.0	...
6313778	  773.5	  545.1	 7145.0	...
6313779	  773.6	  545.4	 7148.0	...
6313780	  773.7	  545.5	 7150.0	...
6313781	  773.8	  545.1	 7150.0	...
6313782	  773.9	  544.6	 7150.0	...
6313783	  773.6	  544.2	 7151.0	...
6313784	  773.3	  544.1	 7151.0	...
6313785	  773.0	  544.0	 7149.0	...
6313786	  773.0	  543.9	 7146.0	...
6313787	  772.9	  544.1	 7141.0	...
6313788	  772.9	  544.0	 7138.0	...
6313789	  773.0	  543.9	 7137.0	...
6313790	  773.2	  543.7	 7139.0	...
6313791	  773.4	  543.7	 7145.0	...
6313792	  773.3	  543.8	 7150.0	...
6313793	  773.4	  544.3	 7153.0	...
6313794	  773.5	  544.7	 7150.0	...
6313795	  773.6	  545.1	 7147.0	...
6313796	  773.4	  545.5	 7144.0	...
6313797	  773.2	  545.9	 7140.0	...
6313798	  772.7	  545.7	 7136.0	...
6313799	  772.5	  545.0	 7132.0	...
6313800	  772.9	  544.2	 7131.0	...
6313801	  773.4	  544.0	 7130.0	...
6313802	  774.0	  543.9	 7130.0	...
6313803	  773.9	  543.9	 7131.0	...
6313804	  773.8	  543.8	 7136.0	...
6313805	  773.7	  543.6	 7142.0	...
6313806	  774.0	  543.6	 7147.0	...
6313807	  774.3	  543.8	 7146.0	...
6313808	  774.4	  544.0	 7146.0	...
6313809	  774.1	  544.0	 7144.0	...
6313810	  773.9	  544.4	 7141.0	...
6313811	  773.7	  544.8	 7139.0	...
6313812	  773.7	  545.3	 7138.0	...
6313813	  773.6	  545.4	 7138.0	...
6313814	  773.8	  545.5	 7138.0	...
6313815	  774.1	  545.4	 7139.0	...
6313816	  774.2	  544.8	 7142.0	...
6313817	  774.0	  544.2	 7149.0	...
6313818	  773.5	  543.6	 7154.0	...
6313819	  773.2	  543.7	 7157.0	...
6313820	  773.2	  543.9	 7155.0	...
6313821	  773.4	  544.1	 7151.0	...
6313822	  773.7	  544.3	 7149.0	...
6313823	  773.8	  544.0	 7148.0	...
6313824	  774.0	  543.6	 7150.0	...
6313825	  774.3	  543.0	 7153.0	...
6313826	  774.5	  542.9	 7156.0	...
6313827	  774.5	  542.6	 7158.0	...
6313828	  774.4	  542.4	 7160.0	...
6313829	  774.4	  542.4	 7159.0	...
6313830	  774.4	  542.4	 7158.0	...
6313831	  774.7	  542.7	 7155.0	...
6313832	  774.8	  542.8	 7152.0	...
6313833	  774.9	  542.7	 7148.0	...
6313834	  774.8	  542.2	 7146.0	...
6313835	  774.8	  541.7	 7146.0	...
6313836	  774.8	  541.6	 7148.0	...
6313837	  774.2	  541.8	 7152.0	...
6313838	  773.4	  541.9	 7155.0	...
6313839	  773.5	  541.9	 7158.0	...
6313840	  774.2	  541.8	 7158.0	...
6313841	  774.8	  541.7	 7156.0	...
6313842	  774.7	  541.7	 7153.0	...
6313843	  774.5	  541.6	 7149.0	...
6313844	  774.5	  541.3	 7148.0	...
6313845	  774.4	  541.0	 7146.0	...
6313846	  774.5	  540.9	 7146.0	...
6313847	  774.3	  540.9	 7145.0	...
6313848	  774.0	  540.9	 7145.0	...
6313849	  773.6	  541.2	 7143.0	...
6313850	  773.4	  541.4	 7141.0	...
6313851	  773.6	  541.7	 7139.0	...
6313852	  773.7	  541.9	 7140.0	...
6313853	  773.7	  541.9	 7140.0	...
6313854	  773.6	  541.5	 7140.0	...
6313855	  773.6	  541.2	 7142.0	...
6313856	  773.5	  540.8	 7144.0	...
6313857	  773.4	  540.5	 7146.0	...
6313858	  773.4	  540.3	 7145.0	...
6313859	  773.5	  540.1	 7145.0	...
6313860	  773.7	  540.1	 7141.0	...
6313861	  773.9	  540.1	 7137.0	...
6313862	  774.0	  540.2	 7132.0	...
6313863	  774.2	  540.4	 7131.0	...
6313864	  774.5	  540.5	 7137.0	...
6313865	  774.8	  540.7	 7144.0	...
6313866	  774.8	  540.7	 7150.0	...
6313867	  775.1	  540.7	 7149.0	...
6313868	  775.3	  540.6	 7148.0	...
6313869	  775.5	  540.5	 7148.0	...
6313870	  775.5	  540.3	 7148.0	...
6313871	  775.2	  540.1	 7146.0	...
6313872	  775.0	  539.8	 7147.0	...
6313873	  774.9	  539.6	 7149.0	...
6313874	  774.8	  539.6	 7153.0	...
6313875	  774.8	  539.6	 7151.0	...
6313876	  774.6	  539.6	 7147.0	...
6313877	  774.4	  539.3	 7143.0	...
6313878	  774.1	  539.0	 7146.0	...
6313879	  774.2	  538.9	 7148.0	...
6313880	  774.2	  538.6	 7150.0	...
6313881	  774.2	  538.3	 7148.0	...
6313882	  774.4	  538.0	 7147.0	...
6313883	  774.8	  538.0	 7150.0	...
6313884	  775.4	  538.7	 7152.0	...
6313885	  775.7	  539.5	 7154.0	...
6313886	  775.8	  540.4	 7152.0	...
6313887	  775.8	  540.5	 7147.0	...
6313888	  775.7	  540.6	 7146.0	...
6313889	  775.8	  540.6	 7145.0	...
6313890	  776.0	  540.5	 7143.0	...
6313891	  776.1	  540.5	 7140.0	...
6313892	  776.2	  540.5	 7137.0	...
6313893	  776.1	  540.5	 7140.0	...
6313894	  776.1	  540.6	 7139.0	...
6313895	  776.2	  540.8	 7136.0	...
6313896	  776.0	  541.3	 7135.0	...
6313897	  775.9	  541.8	 7134.0	...
6313898	  776.0	  541.9	 7135.0	...
6313899	  776.2	  541.7	 7136.0	...
6313900	  776.1	  541.6	 7140.0	...
6313901	  775.8	  541.6	 7143.0	...
6313902	  775.6	  541.9	 7147.0	...
6313903	  775.3	  542.2	 7147.0	...
6313904	  774.9	  542.3	 7148.0	...
6313905	  774.6	  542.3	 7148.0	...
6313906	  775.0	  542.2	 7149.0	...
6313907	  775.4	  542.0	 7148.0	...
6313908	  775.6	  541.9	 7148.0	...
6313909	  775.9	  541.6	 7148.0	...
6313910	  776.0	  540.9	 7151.0	...
6313911	  776.3	  540.3	 7154.0	...
6313912	  776.3	  539.7	 7156.0	...
6313913	  776.4	  539.6	 7155.0	...
6313914	  776.4	  539.7	 7154.0	...
6313915	  776.4	  540.0	 7154.0	...
6313916	  776.3	  540.0	 7153.0	...
6313917	  776.3	  539.9	 7152.0	...
6313918	  776.3	  539.9	 7150.0	...
6313919	  776.2	  540.1	 7148.0	...
6313920	  776.1	  540.4	 7146.0	...
6313921	  776.0	  540.6	 7147.0	...
6313922	  776.1	  540.5	 7147.0	...
6313923	  776.2	  540.3	 7147.0	...
6313924	  776.3	  540.2	 7145.0	...
6313925	  775.9	  540.2	 7143.0	...
6313926	  775.5	  540.3	 7144.0	...
6313927	  775.0	  540.2	 7151.0	...
6313928	  774.8	  539.5	 7157.0	...
6313929	  774.9	  538.8	 7154.0	...
6313930	  775.1	  538.2	 7147.0	...
6313931	  775.4	  538.3	 7139.0	...
6313932	  775.3	  538.4	 7137.0	...
6313933	  775.3	  538.7	 7138.0	...
6313934	  775.2	  538.9	 7138.0	...
6313935	  775.2	  538.3	 7140.0	...
6313936	  775.1	  537.4	 7143.0	...
6313937	  775.2	  537.0	 7146.0	...
6313938	  775.5	  537.5	 7148.0	...
6313939	  775.7	  537.9	 7149.0	...
6313940	  775.8	  537.8	 7150.0	...
6313941	  775.8	  537.8	 7148.0	...
6313942	  775.8	  537.7	 7145.0	...
6313943	  775.9	  537.6	 7145.0	...
6313944	  776.1	  537.5	 7148.0	...
6313945	  776.1	  537.5	 7153.0	...
6313946	  775.9	  537.4	 7153.0	...
6313947	  775.5	  537.3	 7153.0	...
6313948	  775.2	  537.3	 7150.0	...
6313949	  775.0	  537.3	 7148.0	...
6313950	  775.0	  537.3	 7148.0	...
6313951	  774.9	  537.3	 7150.0	...
6313952	  774.8	  537.4	 7152.0	...
6313953	  774.8	  537.5	 7153.0	...
6313954	  774.8	  537.0	 7154.0	...
6313955	  774.7	  536.4	 7154.0	...
6313956	  774.6	  535.8	 7155.0	...
6313957	  774.5	  535.8	 7156.0	...
6313958	  774.3	  535.7	 7156.0	...
6313959	  774.0	  535.7	 7155.0	...
6313960	  773.9	  535.6	 7154.0	...
6313961	  774.0	  535.6	 7152.0	...
6313962	  773.9	  535.3	 7151.0	...
6313963	  773.7	  534.9	 7150.0	...
6313964	  773.7	  534.4	 7151.0	...
6313965	  773.9	  534.7	 7154.0	...
6313966	  774.2	  535.0	 7155.0	...
6313967	  774.2	  535.3	 7155.0	...
6313968	  774.2	  535.2	 7152.0	...
6313969	  774.3	  535.5	 7151.0	...
6313970	  774.3	  535.8	 7150.0	...
6313971	  774.4	  536.0	 7149.0	...
6313972	  774.6	  536.0	 7147.0	...
6313973	  774.8	  536.1	 7149.0	...
6313974	  774.8	  536.3	 7154.0	...
6313975	  774.5	  536.4	 7160.0	...
6313976	  774.3	  536.9	 7161.0	...
6313977	  774.2	  537.2	 7160.0	...
6313978	  774.2	  537.4	 7157.0	...
6313979	  774.2	  537.3	 7155.0	...
6313980	  774.2	  537.2	 7156.0	...
6313981	  774.2	  537.1	 7152.0	...
6313982	  774.1	  537.0	 7147.0	...
6313983	  774.2	  536.8	 7145.0	...
6313984	  774.3	  536.4	 7149.0	...
6313985	  774.5	  536.3	 7153.0	...
6313986	  774.6	  536.3	 7153.0	...
6313987	  774.6	  536.5	 7153.0	...
6313988	  774.7	  536.7	 7153.0	...
6313989	  774.7	  536.7	 7150.0	...
6313990	  774.3	  536.9	 7148.0	...
6313991	  773.9	  537.1	 7149.0	...
6313992	  773.4	  537.2	 7151.0	...
6313993	  773.3	  537.1	 7154.0	...
6313994	  773.5	  536.9	 7154.0	...
6313995	  773.8	  536.7	 7151.0	...
6313996	  774.2	  536.6	 7149.0	...
6313997	  774.4	  536.6	 7147.0	...
6313998	  774.5	  536.6	 7147.0	...
6313999	  774.5	  536.6	 7148.0	...
6314000	  774.1	  536.6	 7148.0	...
6314001	  773.7	  536.6	 7146.0	...
6314002	  773.8	  536.5	 7142.0	...
6314003	  774.2	  536.3	 7139.0	...
6314004	  774.8	  536.4	 7137.0	...
6314005	  774.9	  536.5	 7137.0	...
6314006	  774.8	  536.7	 7137.0	...
6314007	  774.7	  536.7	 7137.0	...
6314008	  774.6	  536.8	 7144.0	...
6314009	  774.6	  537.3	 7150.0	...
6314010	  775.1	  537.7	 7150.0	...
6314011	  775.5	  537.8	 7143.0	...
6314012	  775.7	  537.5	 7135.0	...
MSG	6314013 0000 _ Number Off
6314013	  775.6	  537.3	 7137.0	...
6314014	  775.5	  537.3	 7139.0	...
6314015	  775.3	  537.3	 7140.0	...
6314016	  775.1	  536.8	 7137.0	...
6314017	  775.2	  536.3	 7136.0	...
6314018	  775.6	  535.8	 7136.0	...
6314019	  776.2	  535.3	 7135.0	...
6314020	  776.4	  534.7	 7135.0	...
6314021	  776.5	  534.4	 7134.0	...
6314022	  776.7	  535.4	 7133.0	...
6314023	  777.0	  536.5	 7129.0	...
6314024	  777.3	  537.5	 7126.0	...
6314025	  777.4	  537.6	 7126.0	...
6314026	  777.3	  537.2	 7129.0	...
6314027	  777.5	  536.7	 7132.0	...
6314028	  777.7	  536.5	 7134.0	...
6314029	  777.6	  536.8	 7137.0	...
6314030	  777.2	  536.4	 7139.0	...
6314031	  776.7	  535.8	 7140.0	...
6314032	  776.5	  535.2	 7139.0	...
6314033	  776.5	  535.4	 7138.0	...
6314034	  776.4	  535.7	 7137.0	...
6314035	  776.6	  536.2	 7137.0	...
6314036	  776.9	  536.4	 7137.0	...
6314037	  777.1	  536.5	 7139.0	...
6314038	  777.3	  536.4	 7140.0	...
6314039	  777.4	  536.7	 7140.0	...
6314040	  777.6	  537.2	 7140.0	...
6314041	  777.6	  537.6	 7139.0	...
6314042	  777.6	  537.6	 7138.0	...
6314043	  777.4	  537.3	 7136.0	...
6314044	  777.3	  537.0	 7133.0	...
6314045	  777.2	  536.4	 7130.0	...
6314046	  777.2	  536.2	 7131.0	...
6314047	  777.3	  536.4	 7135.0	...
6314048	  777.4	  536.9	 7139.0	...
6314049	  777.2	  537.5	 7138.0	...
6314050	  776.9	  537.6	 7137.0	...
6314051	  776.6	  537.7	 7136.0	...
6314052	  776.8	  537.7	 7133.0	...
6314053	  777.0	  537.5	 7130.0	...
6314054	  777.2	  537.2	 7133.0	...
6314055	  777.2	  536.7	 7139.0	...
6314056	  776.9	  536.5	 7147.0	...
6314057	  776.6	  536.2	 7150.0	...
6314058	  776.5	  536.1	 7152.0	...
6314059	  776.7	  536.0	 7150.0	...
6314060	  776.8	  535.8	 7147.0	...
6314061	  777.0	  535.6	 7144.0	...
6314062	  777.0	  535.3	 7144.0	...
6314063	  777.1	  535.2	 7144.0	...
6314064	  777.0	  535.3	 7144.0	...
6314065	  777.1	  536.0	 7144.0	...
6314066	  777.7	  536.8	 7146.0	...
6314067	  778.3	  537.5	 7147.0	...
6314068	  778.8	  537.4	 7142.0	...
6314069	  778.8	  537.4	 7135.0	...
6314070	  778.8	  537.3	 7129.0	...
6314071	  778.6	  537.2	 7131.0	...
6314072	  778.2	  537.1	 7135.0	...
6314073	  777.9	  537.1	 7137.0	...
6314074	  777.8	  536.8	 7138.0	...
6314075	  777.8	  536.5	 7139.0	...
6314076	  778.0	  536.2	 7142.0	...
6314077	  778.2	  536.2	 7145.0	...
6314078	  778.7	  536.1	 7144.0	...
6314079	  779.3	  536.1	 7141.0	...
6314080	  780.0	  536.1	 7137.0	...
6314081	  779.7	  536.1	 7138.0	...
6314082	  779.0	  536.7	 7139.0	...
6314083	  778.4	  537.4	 7140.0	...
6314084	  778.3	  538.1	 7141.0	...
6314085	  778.4	  538.2	 7141.0	...
6314086	  778.4	  538.4	 7142.0	...
6314087	  778.4	  538.2	 7143.0	...
6314088	  778.4	  538.1	 7143.0	...
6314089	  778.5	  537.9	 7143.0	...
6314090	  778.5	  538.0	 7144.0	...
6314091	  778.6	  538.0	 7145.0	...
6314092	  778.7	  538.0	 7146.0	...
6314093	  778.5	  538.0	 7149.0	...
6314094	  778.4	  538.0	 7152.0	...
6314095	  778.2	  537.6	 7148.0	...
6314096	  778.0	  537.2	 7142.0	...
6314097	  777.8	  536.8	 7137.0	...
6314098	  777.6	  536.8	 7138.0	...
6314099	  777.5	  536.9	 7139.0	...
6314100	  777.4	  536.7	 7144.0	...
6314101	  777.4	  536.6	 7149.0	...
6314102	  777.4	  536.3	 7154.0	...
6314103	  777.4	  536.1	 7155.0	...
6314104	  777.4	  536.1	 7155.0	...
6314105	  777.5	  536.3	 7157.0	...
6314106	  777.5	  536.5	 7158.0	...
6314107	  777.4	  536.7	 7158.0	...
6314108	  777.4	  536.7	 7158.0	...
6314109	  777.3	  536.5	 7158.0	...
6314110	  777.3	  536.2	 7158.0	...
6314111	  777.3	  536.0	 7157.0	...
6314112	  777.2	  536.1	 7159.0	...
6314113	  777.0	  536.2	 7160.0	...
6314114	  776.6	  536.4	 7162.0	...
6314115	  776.4	  536.5	 7160.0	...
6314116	  776.2	  536.6	 7160.0	...
6314117	  776.4	  536.6	 7159.0	...
6314118	  776.4	  536.6	 7159.0	...
6314119	  776.5	  536.6	 7158.0	...
6314120	  776.9	  536.5	 7160.0	...
6314121	  777.1	  536.5	 7162.0	...
6314122	  777.5	  536.5	 7166.0	...
6314123	  777.5	  536.5	 7168.0	...
6314124	  777.6	  536.5	 7169.0	...
6314125	  777.7	  536.4	 7169.0	...
6314126	  777.6	  536.3	 7169.0	...
6314127	  777.5	  536.3	 7168.0	...
6314128	  777.4	  536.3	 7170.0	...
6314129	  777.4	  536.6	 7172.0	...
6314130	  777.7	  536.8	 7175.0	...
6314131	  777.9	  537.1	 7176.0	...
6314132	  778.0	  537.1	 7178.0	...
6314133	  778.0	  537.0	 7177.0	...
6314134	  778.0	  536.7	 7175.0	...
6314135	  777.9	  536.3	 7173.0	...
6314136	  777.7	  536.2	 7168.0	...
6314137	  777.5	  535.9	 7164.0	...
6314138	  777.0	  535.4	 7165.0	...
6314139	  776.7	  534.9	 7171.0	...
6314140	  776.5	  534.7	 7179.0	...
6314141	  776.3	  534.8	 7183.0	...
6314142	  776.2	  534.9	 7187.0	...
6314143	  776.1	  535.0	 7188.0	...
6314144	  776.3	  535.8	 7188.0	...
6314145	  776.3	  536.7	 7189.0	...
6314146	  776.1	  537.5	 7192.0	...
6314147	  775.9	  537.5	 7193.0	...
6314148	  775.8	  537.2	 7195.0	...
6314149	  775.7	  536.9	 7196.0	...
6314150	  775.7	  536.6	 7196.0	...
6314151	  776.0	  536.6	 7195.0	...
6314152	  776.3	  536.5	 7194.0	...
6314153	  776.1	  536.3	 7199.0	...
6314154	  775.6	  536.3	 7204.0	...
6314155	  775.2	  536.6	 7205.0	...
6314156	  775.5	  537.2	 7201.0	...
6314157	  775.8	  537.8	 7201.0	...
6314158	  776.0	  538.4	 7205.0	...
6314159	  776.0	  538.5	 7208.0	...
6314160	  776.0	  538.6	 7208.0	...
6314161	  775.9	  538.0	 7209.0	...
6314162	  775.8	  537.3	 7212.0	...
6314163	  775.7	  536.7	 7208.0	...
6314164	  776.0	  536.8	 7202.0	...
6314165	  776.4	  537.4	 7198.0	...
6314166	  776.4	  538.1	 7200.0	...
6314167	  776.1	  538.8	 7200.0	...
6314168	  775.7	  539.0	 7197.0	...
6314169	  775.9	  539.3	 7195.0	...
6314170	  776.1	  539.6	 7194.0	...
6314171	  776.2	  539.7	 7193.0	...
6314172	  776.2	  539.5	 7196.0	...
6314173	  776.2	  539.2	 7199.0	...
6314174	  776.2	  539.1	 7204.0	...
6314175	  776.1	  539.0	 7206.0	...
6314176	  776.0	  539.1	 7202.0	...
6314177	  775.9	  539.4	 7197.0	...
6314178	  775.8	  539.6	 7194.0	...
6314179	  775.8	  539.8	 7195.0	...
6314180	  775.7	  539.8	 7199.0	...
6314181	  775.6	  539.7	 7202.0	...
6314182	  775.6	  539.7	 7202.0	...
6314183	  775.6	  539.7	 7199.0	...
6314184	  775.5	  539.8	 7196.0	...
6314185	  775.5	  539.9	 7195.0	...
6314186	  775.6	  539.8	 7194.0	...
6314187	  775.8	  539.7	 7194.0	...
6314188	  776.1	  539.6	 7196.0	...
6314189	  776.3	  539.5	 7199.0	...
6314190	  776.5	  539.4	 7199.0	...
6314191	  776.4	  539.5	 7197.0	...
6314192	  776.2	  539.9	 7194.0	...
6314193	  775.8	  540.3	 7195.0	...
6314194	  775.7	  540.6	 7199.0	...
6314195	  775.5	  540.2	 7202.0	...
6314196	  775.5	  539.7	 7200.0	...
6314197	  775.6	  539.5	 7195.0	...
6314198	  775.8	  539.6	 7192.0	...
6314199	  775.9	  539.5	 7194.0	...
6314200	  775.8	  539.3	 7196.0	...
6314201	  776.1	  539.2	 7197.0	...
6314202	  776.4	  539.2	 7202.0	...
6314203	  776.4	  539.3	 7207.0	...
6314204	  776.0	  539.7	 7209.0	...
6314205	  775.7	  540.1	 7209.0	...
6314206	  775.7	  540.3	 7210.0	...
6314207	  775.7	  540.2	 7212.0	...
6314208	  775.6	  539.6	 7209.0	...
6314209	  775.4	  539.1	 7204.0	...
6314210	  774.7	  538.6	 7204.0	...
6314211	  774.2	  538.6	 7208.0	...
6314212	  773.8	  538.9	 7213.0	...
6314213	  773.9	  539.3	 7215.0	...
MSG	6314214 0000 _ Number On
6314214	  774.5	  539.8	 7217.0	...
6314215	  775.1	  539.9	 7218.0	...
6314216	  775.7	  540.1	 7218.0	...
6314217	  775.7	  540.0	 7218.0	...
6314218	  776.0	  540.0	 7211.0	...
6314219	  776.3	  539.7	 7202.0	...
6314220	  776.5	  539.4	 7193.0	...
6314221	  776.3	  539.7	 7193.0	...
6314222	  776.1	  540.2	 7194.0	...
6314223	  776.0	  540.8	 7195.0	...
6314224	  775.8	  540.8	 7196.0	...
6314225	  775.6	  540.8	 7196.0	...
6314226	  775.5	  540.4	 7198.0	...
6314227	  775.6	  539.8	 7200.0	...
6314228	  775.7	  539.3	 7202.0	...
6314229	  775.6	  539.1	 7205.0	...
6314230	  775.7	  539.1	 7207.0	...
6314231	  775.7	  539.0	 7208.0	...
6314232	  776.2	  539.7	 7207.0	...
6314233	  776.4	  540.4	 7206.0	...
6314234	  776.5	  541.1	 7212.0	...
6314235	  776.4	  541.0	 7218.0	...
6314236	  776.5	  541.0	 7223.0	...
6314237	  776.8	  540.9	 7219.0	...
6314238	  777.1	  540.9	 7217.0	...
6314239	  777.1	  540.8	 7216.0	...
6314240	  776.6	  540.8	 7217.0	...
6314241	  776.0	  540.8	 7219.0	...
6314242	  775.6	  540.6	 7220.0	...
6314243	  775.6	  540.5	 7222.0	...
6314244	  775.6	  540.4	 7222.0	...
6314245	  775.7	  540.6	 7221.0	...
6314246	  775.8	  541.0	 7219.0	...
6314247	  775.6	  541.5	 7223.0	...
6314248	  775.3	  542.0	 7228.0	...
6314249	  775.2	  542.5	 7229.0	...
6314250	  775.4	  542.9	 7225.0	...
6314251	  775.5	  543.0	 7220.0	...
6314252	  775.6	  542.8	 7219.0	...
6314253	  775.6	  542.1	 7224.0	...
6314254	  775.6	  541.6	 7230.0	...
6314255	  775.6	  541.4	 7229.0	...
6314256	  775.6	  541.8	 7222.0	...
6314257	  775.5	  542.1	 7215.0	...
6314258	  775.5	  542.0	 7215.0	...
6314259	  775.5	  542.0	 7216.0	...
6314260	  775.5	  542.3	 7217.0	...
6314261	  775.3	  542.8	 7217.0	...
6314262	  775.2	  543.2	 7217.0	...
6314263	  775.0	  543.2	 7217.0	...
6314264	  774.9	  542.9	 7217.0	...
6314265	  774.9	  542.7	 7217.0	...
6314266	  774.7	  542.5	 7217.0	...
6314267	  774.6	  542.4	 7220.0	...
6314268	  774.5	  542.3	 7222.0	...
6314269	  774.4	  542.2	 7220.0	...
6314270	  774.1	  541.9	 7217.0	...
6314271	  774.0	  541.7	 7214.0	...
6314272	  774.1	  541.7	 7215.0	...
6314273	  774.7	  542.1	 7217.0	...
6314274	  775.2	  542.4	 7218.0	...
6314275	  775.5	  542.6	 7219.0	...
6314276	  775.5	  543.0	 7215.0	...
6314277	  775.3	  543.4	 7211.0	...
6314278	  774.9	  543.3	 7210.0	...
6314279	  774.4	  542.8	 7215.0	...
6314280	  774.2	  542.1	 7220.0	...
6314281	  774.1	  542.0	 7220.0	...
6314282	  774.2	  542.2	 7217.0	...
6314283	  774.2	  542.6	 7215.0	...
6314284	  774.2	  542.9	 7213.0	...
6314285	  774.0	  543.4	 7212.0	...
6314286	  773.8	  543.8	 7213.0	...
6314287	  773.6	  543.3	 7216.0	...
6314288	  773.5	  542.2	 7220.0	...
6314289	  773.5	  541.3	 7222.0	...
6314290	  773.6	  541.5	 7223.0	...
6314291	  773.7	  541.3	 7221.0	...
6314292	  774.0	  541.0	 7220.0	...
6314293	  774.5	  541.5	 7221.0	...
6314294	  775.1	  542.2	 7221.0	...
6314295	  775.3	  543.0	 7222.0	...
6314296	  775.3	  543.3	 7223.0	...
6314297	  775.2	  543.7	 7224.0	...
6314298	  775.1	  544.1	 7224.0	...
6314299	  775.1	  544.4	 7224.0	...
6314300	  774.8	  544.8	 7223.0	...
6314301	  774.2	  545.0	 7224.0	...
6314302	  773.7	  544.7	 7227.0	...
6314303	  773.6	  544.1	 7223.0	...
6314304	  773.7	  543.9	 7215.0	...
6314305	  774.0	  543.9	 7213.0	...
6314306	  773.8	  544.2	 7217.0	...
6314307	  773.5	  544.5	 7221.0	...
6314308	  773.6	  544.7	 7221.0	...
6314309	  773.9	  544.4	 7221.0	...
6314310	  774.1	  544.0	 7222.0	...
6314311	  773.8	  543.2	 7223.0	...
6314312	  773.9	  542.8	 7225.0	...
6314313	  774.3	  542.5	 7225.0	...
6314314	  774.5	  542.7	 7223.0	...
6314315	  774.3	  542.8	 7222.0	...
6314316	  774.0	  542.8	 7221.0	...
6314317	  774.0	  543.1	 7218.0	...
6314318	  774.3	  543.5	 7217.0	...
6314319	  774.6	  543.9	 7216.0	...
6314320	  774.4	  543.9	 7217.0	...
6314321	  774.0	  544.0	 7217.0	...
6314322	  773.6	  544.2	 7216.0	...
6314323	  773.7	  544.0	 7216.0	...
6314324	  773.6	  543.7	 7215.0	...
6314325	  773.6	  543.4	 7216.0	...
6314326	  773.5	  543.2	 7222.0	...
6314327	  773.5	  543.3	 7226.0	...
6314328	  773.6	  543.9	 7230.0	...
6314329	  773.7	  544.4	 7227.0	...
6314330	  774.0	  544.6	 7225.0	...
6314331	  774.4	  544.3	 7221.0	...
6314332	  774.3	  544.1	 7219.0	...
6314333	  773.8	  544.0	 7222.0	...
6314334	  773.3	  544.1	 7228.0	...
6314335	  773.3	  543.9	 7234.0	...
6314336	  773.2	  543.7	 7235.0	...
6314337	  773.1	  543.5	 7236.0	...
6314338	  772.8	  543.3	 7235.0	...
6314339	  772.8	  543.5	 7234.0	...
6314340	  772.8	  543.8	 7232.0	...
6314341	  773.0	  544.3	 7232.0	...
6314342	  773.3	  544.4	 7233.0	...
6314343	  773.5	  544.0	 7232.0	...
6314344	  773.4	  543.6	 7231.0	...
6314345	  773.0	  543.3	 7234.0	...
6314346	  772.9	  543.6	 7238.0	...
6314347	  773.0	  543.9	 7242.0	...
6314348	  772.7	  544.0	 7242.0	...
6314349	  772.3	  543.7	 7242.0	...
6314350	  772.1	  543.4	 7243.0	...
6314351	  772.3	  543.5	 7243.0	...
6314352	  772.5	  543.8	 7242.0	...
6314353	  772.6	  544.1	 7240.0	...
6314354	  772.9	  544.4	 7239.0	...
6314355	  773.2	  544.7	 7238.0	...
6314356	  773.0	  544.7	 7239.0	...
6314357	  772.5	  544.5	 7239.0	...
6314358	  772.4	  544.9	 7238.0	...
6314359	  772.8	  545.4	 7236.0	...
6314360	  773.2	  545.8	 7235.0	...
6314361	  773.0	  545.7	 7236.0	...
6314362	  772.5	  545.6	 7235.0	...
6314363	  772.1	  545.7	 7232.0	...
6314364	  771.8	  545.8	 7231.0	...
6314365	  771.7	  545.4	 7231.0	...
6314366	  771.6	  544.6	 7233.0	...
6314367	  771.5	  543.8	 7235.0	...
6314368	  771.3	  543.5	 7236.0	...
6314369	  771.5	  543.5	 7238.0	...
6314370	  772.0	  544.1	 7239.0	...
6314371	  772.4	  544.7	 7239.0	...
6314372	  772.6	  545.4	 7238.0	...
6314373	  772.8	  545.4	 7237.0	...
6314374	  772.7	  545.6	 7237.0	...
6314375	  772.5	  545.7	 7238.0	...
6314376	  772.3	  545.7	 7239.0	...
6314377	  772.2	  545.5	 7239.0	...
6314378	  772.1	  545.4	 7235.0	...
6314379	  772.1	  545.2	 7232.0	...
6314380	  772.2	  545.2	 7232.0	...
6314381	  772.4	  545.2	 7236.0	...
6314382	  772.7	  545.2	 7232.0	...
6314383	  772.9	  545.2	 7223.0	...
6314384	  772.5	  545.3	 7216.0	...
6314385	  772.0	  545.5	 7221.0	...
6314386	  771.4	  545.5	 7224.0	...
6314387	  771.4	  545.2	 7224.0	...
6314388	  771.4	  544.8	 7221.0	...
6314389	  771.4	  544.4	 7220.0	...
6314390	  771.7	  544.4	 7225.0	...
6314391	  772.1	  544.7	 7231.0	...
6314392	  772.6	  545.1	 7237.0	...
6314393	  772.8	  545.2	 7238.0	...
6314394	  773.0	  545.0	 7240.0	...
6314395	  772.7	  544.8	 7242.0	...
6314396	  772.5	  545.1	 7242.0	...
6314397	  772.3	  545.6	 7240.0	...
6314398	  772.3	  546.1	 7236.0	...
6314399	  772.3	  546.2	 7234.0	...
6314400	  771.8	  545.9	 7232.0	...
6314401	  771.3	  545.7	 7232.0	...
6314402	  771.0	  545.7	 7234.0	...
6314403	  771.0	  545.7	 7241.0	...
6314404	  770.8	  545.1	 7247.0	...
6314405	  770.5	  544.6	 7253.0	...
6314406	  770.5	  544.1	 7254.0	...
6314407	  770.7	  543.7	 7253.0	...
6314408	  770.9	  543.4	 7250.0	...
6314409	  770.8	  543.3	 7246.0	...
6314410	  771.2	  543.4	 7244.0	...
6314411	  771.6	  543.5	 7244.0	...
6314412	  772.0	  543.6	 7246.0	...
6314413	  772.0	  543.7	 7246.0	...
6314414	  772.2	  543.7	 7245.0	...
6314415	  772.3	  543.6	 7248.0	...
6314416	  772.6	  543.7	 7252.0	...
6314417	  772.7	  543.9	 7255.0	...
6314418	  772.4	  544.7	 7253.0	...
6314419	  772.0	  545.3	 7248.0	...
6314420	  771.6	  545.8	 7244.0	...
6314421	  771.6	  545.8	 7244.0	...
6314422	  771.6	  545.4	 7245.0	...
6314423	  771.5	  545.1	 7246.0	...
6314424	  771.4	  544.4	 7246.0	...
6314425	  771.2	  544.0	 7247.0	...
6314426	  771.0	  543.7	 7247.0	...
6314427	  771.4	  543.7	 7247.0	...
6314428	  772.0	  543.7	 7247.0	...
6314429	  772.1	  543.8	 7248.0	...
6314430	  771.6	  543.9	 7249.0	...
6314431	  771.1	  544.0	 7250.0	...
6314432	  771.1	  544.5	 7249.0	...
6314433	  771.4	  545.0	 7247.0	...
6314434	  771.7	  545.1	 7245.0	...
6314435	  772.1	  544.7	 7245.0	...
6314436	  772.4	  544.5	 7245.0	...
6314437	  772.6	  544.7	 7247.0	...
6314438	  772.4	  544.9	 7250.0	...
6314439	  772.2	  544.9	 7254.0	...
6314440	  771.9	  544.6	 7255.0	...
6314441	  771.7	  544.4	 7256.0	...
6314442	  771.6	  544.0	 7254.0	...
6314443	  771.7	  543.9	 7253.0	...
6314444	  771.7	  543.8	 7254.0	...
6314445	  771.8	  543.8	 7255.0	...
6314446	  771.8	  543.9	 7256.0	...
6314447	  771.7	  544.0	 7255.0	...
6314448	  771.6	  544.1	 7255.0	...
6314449	  771.9	  544.2	 7256.0	...
6314450	  772.4	  544.2	 7258.0	...
6314451	  772.8	  544.1	 7259.0	...
6314452	  772.6	  544.0	 7260.0	...
6314453	  772.2	  543.9	 7261.0	...
6314454	  771.6	  543.9	 7261.0	...
6314455	  771.1	  543.8	 7256.0	...
6314456	  770.8	  543.7	 7250.0	...
6314457	  770.6	  543.6	 7246.0	...
6314458	  770.4	  543.8	 7248.0	...
6314459	  770.3	  544.1	 7248.0	...
6314460	  770.2	  544.4	 7247.0	...
6314461	  770.3	  544.5	 7245.0	...
6314462	  770.5	  544.3	 7245.0	...
6314463	  770.7	  544.2	 7249.0	...
6314464	  771.0	  544.2	 7254.0	...
6314465	  771.0	  544.3	 7260.0	...
6314466	  771.3	  544.4	 7262.0	...
6314467	  771.5	  544.1	 7262.0	...
6314468	  771.5	  543.9	 7259.0	...
6314469	  771.2	  543.8	 7255.0	...
6314470	  770.9	  543.8	 7253.0	...
6314471	  771.0	  543.0	 7252.0	...
6314472	  771.1	  542.1	 7251.0	...
6314473	  771.2	  542.1	 7251.0	...
6314474	  771.1	  542.9	 7251.0	...
6314475	  771.0	  543.8	 7251.0	...
6314476	  770.9	  543.8	 7252.0	...
6314477	  771.1	  543.8	 7252.0	...
6314478	  771.3	  543.8	 7255.0	...
6314479	  771.5	  543.8	 7257.0	...
6314480	  771.4	  543.3	 7261.0	...
6314481	  771.4	  542.8	 7264.0	...
6314482	  772.0	  542.3	 7266.0	...
6314483	  772.6	  542.1	 7265.0	...
6314484	  772.8	  541.9	 7270.0	...
6314485	  772.5	  541.7	 7275.0	...
6314486	  772.1	  541.7	 7274.0	...
6314487	  772.0	  541.7	 7268.0	...
6314488	  771.9	  541.7	 7266.0	...
6314489	  771.9	  541.6	 7268.0	...
6314490	  771.8	  541.6	 7271.0	...
6314491	  772.1	  541.5	 7269.0	...
6314492	  772.3	  541.6	 7268.0	...
6314493	  772.5	  541.6	 7266.0	...
6314494	  772.4	  541.7	 7269.0	...
6314495	  772.4	  541.7	 7273.0	...
6314496	  772.4	  541.3	 7276.0	...
6314497	  772.3	  540.9	 7276.0	...
6314498	  772.1	  540.5	 7276.0	...
6314499	  772.0	  540.5	 7273.0	...
6314500	  772.0	  540.5	 7271.0	...
6314501	  772.2	  540.8	 7269.0	...
6314502	  772.2	  541.1	 7271.0	...
6314503	  772.1	  541.5	 7273.0	...
6314504	  771.9	  541.4	 7274.0	...
6314505	  772.0	  541.2	 7274.0	...
6314506	  772.1	  541.6	 7273.0	...
6314507	  772.3	  542.2	 7272.0	...
6314508	  772.5	  542.7	 7267.0	...
6314509	  772.7	  542.7	 7264.0	...
6314510	  773.0	  542.7	 7261.0	...
6314511	  773.1	  542.4	 7260.0	...
6314512	  773.1	  542.3	 7262.0	...
6314513	  773.3	  542.1	 7265.0	...
6314514	  773.6	  542.1	 7270.0	...
6314515	  773.8	  542.1	 7273.0	...
6314516	  773.8	  541.8	 7274.0	...
6314517	  773.3	  541.3	 7276.0	...
6314518	  772.9	  540.9	 7279.0	...
6314519	  772.7	  541.2	 7281.0	...
6314520	  772.9	  541.6	 7281.0	...
6314521	  773.0	  542.0	 7281.0	...
6314522	  773.0	  542.0	 7280.0	...
6314523	  773.0	  542.0	 7288.0	...
6314524	  773.1	  542.0	 7296.0	...
MSG	6314525 0000 _ Number Off
6314525	  773.3	  541.9	 7302.0	...
6314526	  773.7	  541.9	 7300.0	...
6314527	  773.8	  541.2	 7298.0	...
6314528	  773.8	  540.5	 7299.0	...
6314529	  773.7	  540.2	 7292.0	...
6314530	  774.1	  540.6	 7285.0	...
6314531	  774.6	  540.9	 7281.0	...
6314532	  775.0	  540.8	 7284.0	...
6314533	  774.9	  540.7	 7287.0	...
6314534	  774.8	  540.8	 7287.0	...
6314535	  774.8	  540.9	 7288.0	...
6314536	  774.8	  541.0	 7290.0	...
6314537	  774.9	  540.8	 7292.0	...
6314538	  775.2	  540.7	 7292.0	...
6314539	  775.4	  540.4	 7293.0	...
6314540	  775.4	  540.3	 7293.0	...
6314541	  775.3	  540.0	 7293.0	...
6314542	  775.2	  539.8	 7289.0	...
6314543	  775.2	  539.6	 7285.0	...
6314544	  775.4	  540.2	 7281.0	...
6314545	  775.8	  540.8	 7281.0	...
6314546	  776.1	  541.5	 7282.0	...
6314547	  776.2	  541.5	 7284.0	...
6314548	  776.2	  541.1	 7286.0	...
6314549	  776.3	  540.8	 7285.0	...
6314550	  776.2	  540.5	 7284.0	...
6314551	  776.1	  540.5	 7282.0	...
6314552	  776.0	  540.5	 7281.0	...
6314553	  776.0	  540.5	 7282.0	...
6314554	  775.8	  540.5	 7286.0	...
6314555	  775.7	  540.7	 7288.0	...
6314556	  775.8	  540.9	 7289.0	...
6314557	  775.9	  541.2	 7288.0	...
6314558	  776.0	  541.5	 7286.0	...
6314559	  776.2	  541.7	 7284.0	...
6314560	  776.4	  541.8	 7282.0	...
6314561	  776.3	  541.8	 7281.0	...
6314562	  776.0	  541.9	 7280.0	...
6314563	  775.6	  541.7	 7277.0	...
6314564	  775.6	  541.4	 7274.0	...
6314565	  775.6	  541.2	 7273.0	...
6314566	  775.5	  541.4	 7275.0	...
6314567	  775.3	  541.6	 7278.0	...
6314568	  775.2	  541.8	 7279.0	...
6314569	  775.3	  541.7	 7281.0	...
6314570	  775.3	  541.4	 7286.0	...
6314571	  775.3	  540.7	 7290.0	...
6314572	  775.7	  540.2	 7294.0	...
6314573	  776.0	  539.9	 7291.0	...
6314574	  776.2	  539.9	 7289.0	...
6314575	  775.9	  539.8	 7287.0	...
6314576	  775.7	  539.8	 7286.0	...
6314577	  775.9	  540.6	 7286.0	...
6314578	  776.0	  541.6	 7286.0	...
6314579	  776.0	  541.8	 7286.0	...
6314580	  775.8	  541.0	 7286.0	...
6314581	  775.9	  540.3	 7285.0	...
6314582	  776.1	  540.3	 7284.0	...
6314583	  776.3	  540.6	 7283.0	...
6314584	  776.2	  541.0	 7284.0	...
6314585	  775.6	  541.4	 7285.0	...
6314586	  775.0	  541.5	 7286.0	...
6314587	  774.5	  541.6	 7289.0	...
6314588	  774.4	  541.7	 7291.0	...
6314589	  774.7	  541.7	 7293.0	...
6314590	  775.0	  541.4	 7293.0	...
6314591	  775.4	  541.0	 7293.0	...
6314592	  775.5	  540.8	 7293.0	...
6314593	  775.4	  541.1	 7292.0	...
6314594	  775.3	  541.1	 7291.0	...
6314595	  775.4	  540.8	 7290.0	...
6314596	  775.6	  540.5	 7293.0	...
6314597	  775.7	  540.6	 7296.0	...
6314598	  775.5	  540.7	 7296.0	...
6314599	  775.3	  541.1	 7292.0	...
6314600	  775.4	  541.5	 7288.0	...
6314601	  775.7	  541.3	 7288.0	...
6314602	  775.9	  540.5	 7291.0	...
6314603	  776.2	  539.6	 7295.0	...
6314604	  776.4	  539.8	 7298.0	...
6314605	  776.4	  540.3	 7298.0	...
6314606	  776.5	  540.8	 7295.0	...
6314607	  776.4	  540.7	 7292.0	...
6314608	  776.4	  540.8	 7289.0	...
6314609	  776.4	  541.0	 7289.0	...
6314610	  776.5	  541.2	 7292.0	...
6314611	  776.4	  540.9	 7299.0	...
6314612	  776.3	  540.5	 7306.0	...
6314613	  776.2	  539.9	 7309.0	...
6314614	  776.1	  539.7	 7311.0	...
6314615	  776.1	  539.6	 7312.0	...
6314616	  776.1	  539.2	 7308.0	...
6314617	  776.1	  538.8	 7302.0	...
6314618	  776.2	  538.9	 7295.0	...
6314619	  776.4	  539.2	 7300.0	...
6314620	  776.7	  539.6	 7306.0	...
6314621	  776.8	  539.8	 7311.0	...
6314622	  776.7	  540.0	 7309.0	...
6314623	  776.5	  540.1	 7307.0	...
6314624	  776.3	  539.6	 7304.0	...
6314625	  776.3	  539.0	 7304.0	...
6314626	  776.2	  538.7	 7302.0	...
6314627	  776.2	  538.6	 7302.0	...
6314628	  776.2	  538.5	 7301.0	...
6314629	  776.2	  538.3	 7299.0	...
6314630	  776.2	  538.2	 7298.0	...
6314631	  776.3	  538.2	 7297.0	...
6314632	  776.0	  538.2	 7296.0	...
6314633	  775.5	  538.3	 7295.0	...
6314634	  775.1	  539.0	 7294.0	...
6314635	  775.5	  539.6	 7293.0	...
6314636	  776.0	  540.0	 7292.0	...
6314637	  776.3	  539.8	 7292.0	...
6314638	  776.3	  539.7	 7291.0	...
6314639	  775.6	  539.8	 7290.0	...
6314640	  775.0	  539.8	 7290.0	...
6314641	  774.7	  539.8	 7290.0	...
6314642	  774.9	  539.7	 7292.0	...
6314643	  775.2	  539.6	 7293.0	...
6314644	  775.2	  539.3	 7294.0	...
6314645	  775.1	  538.7	 7293.0	...
6314646	  775.1	  538.2	 7293.0	...
6314647	  775.1	  537.9	 7296.0	...
6314648	  775.1	  538.0	 7299.0	...
6314649	  775.2	  538.3	 7304.0	...
6314650	  775.4	  539.1	 7305.0	...
6314651	  775.5	  539.6	 7302.0	...
6314652	  775.5	  540.3	 7297.0	...
6314653	  775.3	  540.5	 7292.0	...
6314654	  775.3	  540.4	 7291.0	...
6314655	  775.3	  540.1	 7291.0	...
6314656	  775.3	  539.6	 7291.0	...
6314657	  775.4	  539.3	 7296.0	...
6314658	  775.2	  539.0	 7300.0	...
6314659	  775.2	  539.1	 7301.0	...
6314660	  775.6	  539.1	 7298.0	...
6314661	  775.9	  538.7	 7295.0	...
6314662	  776.4	  538.4	 7295.0	...
6314663	  776.9	  538.3	 7294.0	...
6314664	  777.4	  538.5	 7299.0	...
6314665	  777.8	  538.7	 7303.0	...
6314666	  777.7	  538.7	 7302.0	...
6314667	  777.6	  539.1	 7297.0	...
6314668	  777.5	  539.5	 7292.0	...
6314669	  777.2	  540.0	 7296.0	...
6314670	  776.8	  539.8	 7302.0	...
6314671	  776.1	  539.7	 7307.0	...
6314672	  775.7	  539.6	 7311.0	...
6314673	  775.8	  539.6	 7312.0	...
6314674	  776.2	  539.7	 7313.0	...
6314675	  776.5	  539.8	 7313.0	...
6314676	  776.5	  540.0	 7314.0	...
6314677	  776.4	  540.2	 7316.0	...
6314678	  776.4	  540.4	 7315.0	...
6314679	  776.4	  540.3	 7312.0	...
6314680	  776.2	  540.4	 7307.0	...
6314681	  776.0	  540.5	 7306.0	...
6314682	  775.9	  540.8	 7302.0	...
6314683	  776.1	  540.9	 7300.0	...
6314684	  776.1	  540.3	 7298.0	...
6314685	  776.2	  539.6	 7298.0	...
6314686	  776.1	  538.8	 7298.0	...
6314687	  776.0	  538.8	 7298.0	...
6314688	  775.8	  538.6	 7299.0	...
6314689	  776.1	  538.3	 7299.0	...
6314690	  776.6	  537.8	 7300.0	...
6314691	  776.7	  537.5	 7301.0	...
6314692	  776.3	  537.6	 7303.0	...
6314693	  776.1	  538.0	 7303.0	...
6314694	  776.2	  537.9	 7305.0	...
6314695	  776.0	  537.4	 7308.0	...
6314696	  775.7	  537.3	 7311.0	...
6314697	  775.9	  537.7	 7305.0	...
6314698	  776.4	  538.0	 7298.0	...
6314699	  776.7	  537.6	 7290.0	...
6314700	  776.7	  537.2	 7290.0	...
6314701	  776.6	  537.2	 7289.0	...
6314702	  776.7	  537.6	 7289.0	...
6314703	  776.7	  538.1	 7290.0	...
6314704	  776.5	  538.0	 7290.0	...
6314705	  776.4	  537.9	 7294.0	...
6314706	  776.4	  537.9	 7297.0	...
6314707	  776.4	  538.2	 7299.0	...
6314708	  776.6	  538.5	 7299.0	...
6314709	  776.7	  538.5	 7297.0	...
6314710	  776.8	  538.4	 7296.0	...
6314711	  776.8	  538.3	 7301.0	...
6314712	  776.7	  538.3	 7308.0	...
6314713	  776.6	  538.5	 7315.0	...
6314714	  776.4	  538.6	 7317.0	...
6314715	  776.3	  539.0	 7314.0	...
6314716	  776.5	  539.3	 7310.0	...
6314717	  776.7	  539.5	 7305.0	...
6314718	  777.4	  539.7	 7304.0	...
6314719	  777.8	  539.8	 7306.0	...
6314720	  778.3	  539.7	 7308.0	...
6314721	  778.4	  539.4	 7310.0	...
6314722	  778.5	  539.1	 7312.0	...
6314723	  778.6	  539.0	 7314.0	...
6314724	  778.6	  538.9	 7313.0	...
6314725	  778.4	  538.6	 7309.0	...
6314726	  778.2	  538.1	 7307.0	...
6314727	  778.0	  537.9	 7308.0	...
6314728	  778.1	  537.8	 7307.0	...
6314729	  778.2	  537.8	 7304.0	...
6314730	  777.9	  538.0	 7302.0	...
6314731	  777.6	  538.5	 7303.0	...
6314732	  777.1	  538.9	 7304.0	...
6314733	  776.9	  539.2	 7313.0	...
6314734	  776.8	  539.3	 7321.0	...
6314735	  776.8	  539.2	 7326.0	...
MSG	6314736 0000 _ Number On
6314736	  776.8	  539.1	 7323.0	...
6314737	  776.9	  539.0	 7319.0	...
6314738	  777.0	  538.9	 7317.0	...
6314739	  776.9	  538.0	 7317.0	...
6314740	  776.8	  537.1	 7319.0	...
6314741	  776.6	  536.3	 7323.0	...
6314742	  776.2	  536.9	 7328.0	...
6314743	  775.8	  537.4	 7329.0	...
6314744	  775.6	  537.9	 7330.0	...
6314745	  775.6	  537.7	 7331.0	...
6314746	  775.7	  537.4	 7332.0	...
6314747	  775.8	  537.3	 7333.0	...
6314748	  776.1	  537.4	 7330.0	...
6314749	  776.4	  537.6	 7327.0	...
6314750	  776.5	  537.8	 7324.0	...
6314751	  776.3	  538.0	 7323.0	...
6314752	  776.0	  537.9	 7322.0	...
6314753	  776.0	  537.8	 7320.0	...
6314754	  776.1	  538.1	 7323.0	...
6314755	  776.1	  538.5	 7325.0	...
6314756	  776.2	  538.7	 7328.0	...
6314757	  776.2	  538.5	 7327.0	...
6314758	  776.7	  538.1	 7322.0	...
6314759	  777.0	  537.9	 7317.0	...
6314760	  777.2	  537.6	 7317.0	...
6314761	  776.8	  537.3	 7322.0	...
6314762	  777.0	  537.2	 7327.0	...
6314763	  777.4	  537.1	 7327.0	...
6314764	  778.0	  537.6	 7327.0	...
6314765	  778.2	  538.1	 7328.0	...
6314766	  778.4	  538.6	 7326.0	...
6314767	  778.2	  538.7	 7323.0	...
6314768	  778.0	  538.3	 7320.0	...
6314769	  777.9	  538.1	 7319.0	...
6314770	  777.9	  537.9	 7320.0	...
6314771	  778.0	  538.0	 7322.0	...
6314772	  778.1	  538.0	 7323.0	...
6314773	  778.2	  538.5	 7322.0	...
6314774	  778.2	  539.0	 7321.0	...
6314775	  778.1	  539.1	 7320.0	...
6314776	  777.7	  538.6	 7319.0	...
6314777	  777.5	  538.3	 7318.0	...
6314778	  777.4	  538.5	 7317.0	...
6314779	  777.3	  538.7	 7320.0	...
6314780	  777.2	  538.6	 7323.0	...
6314781	  777.1	  538.3	 7325.0	...
6314782	  777.2	  537.9	 7325.0	...
6314783	  777.3	  537.7	 7328.0	...
6314784	  777.3	  537.7	 7330.0	...
6314785	  777.2	  538.1	 7332.0	...
6314786	  777.1	  538.3	 7332.0	...
6314787	  777.2	  538.5	 7332.0	...
6314788	  777.5	  539.2	 7331.0	...
6314789	  777.9	  540.2	 7329.0	...
6314790	  778.2	  541.0	 7328.0	...
6314791	  778.2	  540.6	 7329.0	...
6314792	  778.3	  540.2	 7330.0	...
6314793	  778.4	  539.9	 7331.0	...
6314794	  778.3	  539.4	 7330.0	...
6314795	  778.4	  539.0	 7328.0	...
6314796	  778.5	  538.7	 7327.0	...
6314797	  778.2	  538.9	 7328.0	...
6314798	  777.7	  539.0	 7331.0	...
6314799	  777.2	  539.0	 7333.0	...
6314800	  777.3	  538.8	 7334.0	...
6314801	  777.4	  538.5	 7330.0	...
6314802	  777.7	  538.3	 7327.0	...
6314803	  778.1	  538.3	 7324.0	...
6314804	  778.3	  538.3	 7325.0	...
6314805	  778.4	  538.4	 7326.0	...
6314806	  778.8	  538.6	 7326.0	...
6314807	  779.3	  538.9	 7327.0	...
6314808	  779.7	  539.1	 7329.0	...
6314809	  779.6	  538.7	 7332.0	...
6314810	  779.5	  538.4	 7334.0	...
6314811	  779.9	  538.1	 7334.0	...
6314812	  780.2	  537.9	 7332.0	...
6314813	  780.6	  537.8	 7331.0	...
6314814	  780.6	  537.8	 7333.0	...
6314815	  780.9	  538.4	 7335.0	...
6314816	  781.2	  539.0	 7338.0	...
6314817	  781.6	  539.6	 7339.0	...
6314818	  781.5	  539.3	 7340.0	...
6314819	  781.1	  538.9	 7339.0	...
6314820	  780.5	  538.5	 7335.0	...
6314821	  779.8	  538.4	 7332.0	...
6314822	  779.5	  538.3	 7329.0	...
6314823	  779.3	  539.0	 7329.0	...
6314824	  779.4	  539.7	 7330.0	...
6314825	  779.6	  540.3	 7331.0	...
6314826	  779.7	  540.1	 7330.0	...
6314827	  779.8	  539.8	 7329.0	...
6314828	  779.6	  539.7	 7331.0	...
6314829	  779.3	  539.5	 7335.0	...
6314830	  779.0	  538.9	 7339.0	...
6314831	  778.9	  538.4	 7339.0	...
6314832	  778.8	  538.1	 7339.0	...
6314833	  778.8	  538.2	 7339.0	...
6314834	  778.7	  538.4	 7338.0	...
6314835	  778.7	  538.6	 7336.0	...
6314836	  778.6	  538.9	 7334.0	...
6314837	  778.2	  539.1	 7336.0	...
6314838	  777.7	  538.8	 7341.0	...
6314839	  777.2	  538.4	 7345.0	...
6314840	  777.1	  537.4	 7345.0	...
6314841	  777.0	  536.8	 7346.0	...
6314842	  776.9	  536.2	 7348.0	...
6314843	  776.8	  536.2	 7352.0	...
6314844	  776.7	  536.3	 7354.0	...
6314845	  776.7	  536.4	 7355.0	...
6314846	  776.9	  536.3	 7352.0	...
6314847	  776.9	  536.1	 7350.0	...
6314848	  776.9	  536.3	 7347.0	...
6314849	  777.0	  536.6	 7345.0	...
6314850	  777.0	  536.3	 7344.0	...
6314851	  777.3	  535.7	 7344.0	...
6314852	  777.6	  535.0	 7343.0	...
6314853	  778.0	  534.8	 7342.0	...
6314854	  778.1	  534.7	 7342.0	...
6314855	  778.3	  534.7	 7342.0	...
6314856	  777.8	  534.5	 7341.0	...
6314857	  777.3	  534.4	 7340.0	...
6314858	  777.0	  534.4	 7339.0	...
6314859	  777.3	  534.6	 7343.0	...
6314860	  777.5	  534.5	 7347.0	...
6314861	  777.4	  534.0	 7347.0	...
6314862	  777.7	  533.6	 7343.0	...
6314863	  778.0	  533.6	 7341.0	...
6314864	  778.5	  534.3	 7345.0	...
6314865	  778.2	  535.0	 7349.0	...
6314866	  778.0	  535.6	 7352.0	...
6314867	  777.7	  535.5	 7352.0	...
6314868	  777.7	  535.7	 7354.0	...
6314869	  777.6	  535.9	 7355.0	...
6314870	  777.4	  536.1	 7358.0	...
6314871	  777.2	  535.9	 7360.0	...
6314872	  777.1	  535.7	 7363.0	...
6314873	  777.2	  535.8	 7364.0	...
6314874	  777.4	  535.8	 7366.0	...
6314875	  777.6	  535.9	 7368.0	...
6314876	  777.9	  536.0	 7369.0	...
6314877	  778.1	  536.1	 7366.0	...
6314878	  778.3	  536.3	 7364.0	...
6314879	  778.4	  536.2	 7362.0	...
6314880	  778.3	  535.8	 7360.0	...
6314881	  778.0	  535.3	 7359.0	...
6314882	  778.0	  535.6	 7359.0	...
6314883	  778.2	  536.2	 7356.0	...
6314884	  778.4	  537.0	 7354.0	...
6314885	  778.5	  537.2	 7351.0	...
6314886	  778.6	  537.3	 7351.0	...
6314887	  778.7	  537.3	 7353.0	...
6314888	  778.8	  537.1	 7359.0	...
6314889	  778.7	  536.8	 7365.0	...
6314890	  778.8	  536.7	 7367.0	...
6314891	  779.0	  536.5	 7364.0	...
6314892	  779.1	  536.3	 7361.0	...
6314893	  779.0	  536.2	 7363.0	...
6314894	  778.7	  536.4	 7366.0	...
6314895	  778.6	  536.5	 7368.0	...
6314896	  778.6	  536.9	 7368.0	...
6314897	  778.7	  537.7	 7368.0	...
6314898	  778.8	  538.4	 7367.0	...
6314899	  778.6	  538.4	 7367.0	...
6314900	  778.4	  537.8	 7369.0	...
6314901	  778.3	  537.2	 7372.0	...
6314902	  778.4	  537.0	 7375.0	...
6314903	  779.0	  536.9	 7375.0	...
6314904	  779.6	  536.7	 7375.0	...
6314905	  780.0	  537.0	 7374.0	...
6314906	  779.7	  537.4	 7373.0	...
6314907	  779.4	  537.8	 7372.0	...
6314908	  779.0	  537.6	 7373.0	...
6314909	  779.0	  537.4	 7372.0	...
6314910	  779.1	  537.6	 7371.0	...
6314911	  779.0	  537.9	 7371.0	...
6314912	  778.9	  538.3	 7366.0	...
6314913	  778.7	  538.0	 7363.0	...
6314914	  778.6	  537.4	 7361.0	...
6314915	  778.6	  536.7	 7362.0	...
6314916	  778.7	  537.2	 7362.0	...
6314917	  778.9	  538.4	 7362.0	...
6314918	  780.0	  539.4	 7366.0	...
6314919	  780.8	  539.1	 7371.0	...
6314920	  781.1	  538.5	 7376.0	...
6314921	  780.6	  537.8	 7373.0	...
6314922	  780.1	  537.7	 7369.0	...
6314923	  780.2	  537.5	 7364.0	...
6314924	  780.3	  537.6	 7363.0	...
6314925	  780.4	  537.9	 7363.0	...
6314926	  780.4	  538.2	 7364.0	...
6314927	  780.5	  538.2	 7364.0	...
6314928	  780.5	  538.0	 7365.0	...
6314929	  780.5	  537.7	 7366.0	...
6314930	  780.4	  537.3	 7369.0	...
6314931	  780.8	  537.1	 7371.0	...
6314932	  781.1	  536.9	 7374.0	...
6314933	  781.5	  536.8	 7375.0	...
6314934	  781.7	  537.3	 7377.0	...
6314935	  781.8	  537.8	 7379.0	...
6314936	  781.7	  538.4	 7382.0	...
6314937	  781.2	  538.5	 7384.0	...
6314938	  780.7	  538.5	 7386.0	...
6314939	  780.6	  538.6	 7385.0	...
6314940	  780.7	  538.7	 7385.0	...
6314941	  780.8	  538.4	 7384.0	...
6314942	  780.9	  538.2	 7386.0	...
6314943	  780.8	  538.0	 7389.0	...
6314944	  780.7	  538.1	 7391.0	...
6314945	  780.6	  538.3	 7386.0	...
6314946	  780.7	  538.6	 7381.0	...
6314947	  780.8	  538.9	 7376.0	...
6314948	  780.9	  539.0	 7377.0	...
6314949	  781.0	  539.1	 7381.0	...
6314950	  781.1	  539.2	 7385.0	...
6314951	  781.2	  539.3	 7387.0	...
6314952	  781.4	  539.2	 7386.0	...
6314953	  781.5	  539.3	 7387.0	...
6314954	  781.6	  539.4	 7389.0	...
6314955	  781.5	  539.5	 7391.0	...
6314956	  781.4	  539.4	 7392.0	...
6314957	  781.3	  539.3	 7391.0	...
6314958	  781.2	  539.0	 7391.0	...
6314959	  781.1	  538.7	 7391.0	...
6314960	  781.0	  538.4	 7391.0	...
6314961	  780.9	  538.4	 7390.0	...
6314962	  781.2	  538.4	 7388.0	...
6314963	  781.5	  538.5	 7387.0	...
6314964	  781.2	  538.7	 7393.0	...
6314965	  780.7	  538.7	 7397.0	...
6314966	  780.6	  538.6	 7402.0	...
6314967	  781.0	  538.6	 7402.0	...
6314968	  781.4	  538.4	 7406.0	...
6314969	  781.3	  538.3	 7409.0	...
6314970	  781.4	  538.8	 7411.0	...
6314971	  781.4	  539.4	 7408.0	...
6314972	  781.6	  539.9	 7406.0	...
6314973	  781.8	  539.6	 7405.0	...
6314974	  782.1	  539.3	 7405.0	...
6314975	  782.3	  539.3	 7404.0	...
6314976	  781.8	  539.6	 7403.0	...
6314977	  781.2	  539.9	 7402.0	...
6314978	  780.6	  539.7	 7400.0	...
6314979	  780.8	  539.6	 7404.0	...
6314980	  781.1	  539.4	 7407.0	...
6314981	  781.0	  539.3	 7412.0	...
6314982	  780.6	  539.3	 7413.0	...
6314983	  780.2	  539.6	 7415.0	...
6314984	  780.1	  539.9	 7416.0	...
6314985	  780.1	  540.2	 7415.0	...
6314986	  780.1	  539.7	 7413.0	...
6314987	  780.0	  539.2	 7411.0	...
6314988	  780.0	  538.6	 7410.0	...
6314989	  780.1	  538.5	 7407.0	...
6314990	  780.3	  538.5	 7405.0	...
6314991	  780.3	  538.5	 7404.0	...
6314992	  780.3	  538.6	 7404.0	...
6314993	  780.4	  539.3	 7404.0	...
6314994	  780.7	  540.7	 7404.0	...
6314995	  780.9	  542.1	 7402.0	...
6314996	  781.0	  542.6	 7402.0	...
6314997	  780.9	  542.3	 7403.0	...
6314998	  780.2	  541.9	 7405.0	...
6314999	  779.4	  541.6	 7410.0	...
6315000	  778.3	  541.1	 7412.0	...
6315001	  777.6	  540.9	 7414.0	...
6315002	  776.8	  540.1	 7414.0	...
6315003	  775.2	  539.6	 7413.0	...
6315004	  773.1	  538.7	 7413.0	...
6315005	  771.3	  537.9	 7411.0	...
6315006	  769.7	  537.1	 7409.0	...
6315007	  768.6	  536.5	 7407.0	...
6315008	  767.3	  535.3	 7409.0	...
6315009	  765.6	  534.3	 7411.0	...
6315010	  764.1	  533.5	 7414.0	...
6315011	  762.7	  533.2	 7415.0	...
6315012	  763.0	  532.8	 7418.0	...
6315013	  763.6	  532.5	 7420.0	...
6315014	  764.9	  532.7	 7422.0	...
6315015	  767.2	  534.2	 7421.0	...
6315016	  769.2	  535.6	 7419.0	...
6315017	  771.6	  536.5	 7418.0	...
6315018	  773.1	  536.0	 7422.0	...
6315019	  774.6	  535.5	 7428.0	...
6315020	  775.9	  535.2	 7431.0	...
6315021	  777.2	  534.6	 7430.0	...
6315022	  778.3	  534.0	 7427.0	...
6315023	  778.6	  533.5	 7427.0	...
6315024	  778.6	  533.5	 7426.0	...
6315025	  777.9	  533.5	 7424.0	...
6315026	  777.3	  533.5	 7422.0	...
6315027	  776.5	  533.6	 7421.0	...
6315028	  776.5	  533.7	 7421.0	...
6315029	  776.4	  533.8	 7422.0	...
6315030	  775.9	  534.0	 7422.0	...
6315031	  775.5	  534.1	 7422.0	...
6315032	  775.2	  534.6	 7424.0	...
6315033	  775.4	  534.9	 7426.0	...
6315034	  774.9	  534.7	 7430.0	...
6315035	  774.3	  534.3	 7435.0	...
6315036	  774.1	  533.8	 7439.0	...
6315037	  774.5	  533.8	 7441.0	...
6315038	  774.9	  533.7	 7444.0	...
6315039	  774.8	  533.7	 7446.0	...
6315040	  774.9	  534.2	 7448.0	...
MSG	6315041 0000 _ Number Off
6315041	  774.9	  534.9	 7455.0	...
6315042	  775.4	  535.5	 7461.0	...
6315043	  775.9	  535.4	 7465.0	...
6315044	  776.4	  535.2	 7462.0	...
6315045	  776.4	  535.0	 7458.0	...
6315046	  776.3	  534.9	 7457.0	...
6315047	  775.8	  534.9	 7456.0	...
6315048	  775.4	  535.1	 7456.0	...
6315049	  775.0	  535.3	 7456.0	...
6315050	  775.2	  535.8	 7454.0	...
6315051	  775.4	  536.2	 7451.0	...
6315052	  775.7	  536.7	 7450.0	...
6315053	  775.9	  536.8	 7450.0	...
6315054	  776.1	  536.9	 7450.0	...
6315055	  776.2	  536.9	 7450.0	...
6315056	  776.2	  536.9	 7451.0	...
6315057	  776.3	  536.9	 7452.0	...
6315058	  776.2	  536.9	 7455.0	...
6315059	  776.3	  537.1	 7458.0	...
6315060	  776.6	  537.3	 7462.0	...
6315061	  776.9	  537.6	 7464.0	...
6315062	  776.8	  537.7	 7465.0	...
6315063	  776.8	  537.8	 7465.0	...
6315064	  776.7	  537.6	 7465.0	...
6315065	  776.8	  537.2	 7464.0	...
6315066	  776.8	  536.8	 7464.0	...
6315067	  776.1	  537.0	 7464.0	...
6315068	  775.5	  537.5	 7464.0	...
6315069	  774.8	  537.8	 7464.0	...
6315070	  774.8	  537.5	 7465.0	...
6315071	  774.8	  537.2	 7468.0	...
6315072	  774.8	  537.2	 7471.0	...
6315073	  774.9	  537.2	 7473.0	...
6315074	  775.0	  537.1	 7471.0	...
6315075	  775.2	  537.4	 7470.0	...
6315076	  775.7	  537.6	 7470.0	...
6315077	  776.1	  538.1	 7469.0	...
6315078	  776.4	  538.2	 7467.0	...
6315079	  776.5	  538.2	 7466.0	...
6315080	  776.4	  537.4	 7466.0	...
6315081	  775.9	  536.8	 7465.0	...
6315082	  775.4	  536.5	 7465.0	...
6315083	  775.0	  537.0	 7464.0	...
6315084	  775.0	  537.5	 7462.0	...
6315085	  775.3	  537.4	 7460.0	...
6315086	  775.6	  537.0	 7458.0	...
6315087	  775.9	  536.7	 7457.0	...
6315088	  775.9	  536.8	 7456.0	...
6315089	  776.0	  536.8	 7459.0	...
6315090	  776.2	  536.7	 7463.0	...
6315091	  776.4	  536.7	 7466.0	...
6315092	  776.5	  536.7	 7465.0	...
6315093	  776.5	  536.8	 7465.0	...
6315094	  776.5	  536.8	 7465.0	...
6315095	  776.1	  536.9	 7465.0	...
6315096	  775.8	  537.0	 7462.0	...
6315097	  775.4	  537.0	 7458.0	...
6315098	  775.4	  536.9	 7455.0	...
6315099	  775.6	  536.5	 7455.0	...
6315100	  775.9	  536.2	 7455.0	...
6315101	  776.3	  536.0	 7454.0	...
6315102	  776.3	  535.8	 7454.0	...
6315103	  776.7	  535.4	 7453.0	...
6315104	  777.2	  535.1	 7452.0	...
6315105	  776.9	  535.8	 7454.0	...
6315106	  776.1	  536.5	 7455.0	...
6315107	  775.5	  537.2	 7456.0	...
6315108	  775.8	  536.8	 7457.0	...
6315109	  776.1	  536.4	 7459.0	...
6315110	  776.5	  536.0	 7456.0	...
6315111	  776.9	  536.2	 7451.0	...
6315112	  777.2	  536.5	 7446.0	...
6315113	  777.2	  536.4	 7445.0	...
6315114	  777.2	  536.0	 7446.0	...
6315115	  777.2	  535.6	 7451.0	...
6315116	  777.2	  535.6	 7460.0	...
6315117	  777.2	  535.8	 7468.0	...
6315118	  777.1	  536.1	 7472.0	...
6315119	  776.9	  536.3	 7471.0	...
6315120	  776.6	  535.6	 7470.0	...
6315121	  776.6	  535.0	 7468.0	...
6315122	  777.0	  534.4	 7469.0	...
6315123	  777.4	  534.4	 7469.0	...
6315124	  777.6	  534.4	 7468.0	...
6315125	  777.5	  534.9	 7467.0	...
6315126	  777.4	  535.4	 7466.0	...
6315127	  777.4	  535.8	 7465.0	...
6315128	  777.5	  535.7	 7467.0	...
6315129	  777.6	  535.6	 7473.0	...
6315130	  777.6	  535.5	 7480.0	...
6315131	  778.1	  535.4	 7481.0	...
6315132	  778.4	  534.7	 7477.0	...
6315133	  778.6	  534.0	 7473.0	...
6315134	  778.4	  533.4	 7471.0	...
6315135	  778.4	  533.5	 7470.0	...
6315136	  778.6	  533.6	 7467.0	...
6315137	  778.8	  533.6	 7461.0	...
6315138	  779.0	  533.6	 7455.0	...
6315139	  779.1	  533.7	 7452.0	...
6315140	  779.0	  533.7	 7452.0	...
6315141	  779.0	  533.7	 7457.0	...
6315142	  778.9	  533.6	 7464.0	...
6315143	  778.9	  533.6	 7471.0	...
6315144	  778.8	  533.6	 7474.0	...
6315145	  779.0	  533.5	 7474.0	...
6315146	  779.1	  533.5	 7474.0	...
6315147	  779.3	  533.4	 7475.0	...
6315148	  779.4	  533.2	 7476.0	...
6315149	  779.3	  532.8	 7477.0	...
6315150	  779.2	  532.5	 7480.0	...
6315151	  778.9	  532.0	 7482.0	...
6315152	  778.8	  531.7	 7484.0	...
6315153	  778.8	  532.4	 7483.0	...
6315154	  778.5	  533.3	 7483.0	...
6315155	  778.1	  533.9	 7482.0	...
6315156	  777.8	  533.4	 7481.0	...
6315157	  777.8	  532.9	 7481.0	...
6315158	  777.8	  532.8	 7484.0	...
6315159	  778.1	  532.8	 7488.0	...
6315160	  778.6	  533.0	 7492.0	...
6315161	  779.0	  533.1	 7491.0	...
6315162	  779.0	  533.1	 7489.0	...
6315163	  778.7	  533.2	 7485.0	...
6315164	  778.4	  532.9	 7481.0	...
6315165	  778.1	  532.7	 7478.0	...
6315166	  777.9	  532.4	 7479.0	...
6315167	  777.8	  532.3	 7480.0	...
6315168	  777.8	  532.2	 7481.0	...
6315169	  777.7	  532.2	 7482.0	...
6315170	  777.7	  532.2	 7483.0	...
6315171	  777.8	  532.1	 7483.0	...
6315172	  777.8	  531.9	 7481.0	...
6315173	  777.7	  531.8	 7481.0	...
6315174	  777.8	  531.6	 7481.0	...
6315175	  778.0	  531.5	 7483.0	...
6315176	  777.9	  531.6	 7485.0	...
6315177	  777.6	  532.0	 7487.0	...
6315178	  777.0	  532.4	 7487.0	...
6315179	  776.7	  532.7	 7483.0	...
6315180	  776.8	  532.5	 7479.0	...
6315181	  777.1	  532.2	 7473.0	...
6315182	  777.4	  532.3	 7471.0	...
6315183	  777.2	  532.4	 7474.0	...
6315184	  777.0	  532.6	 7479.0	...
6315185	  776.9	  532.3	 7483.0	...
6315186	  776.7	  531.9	 7487.0	...
6315187	  776.3	  531.5	 7491.0	...
6315188	  776.0	  531.4	 7496.0	...
6315189	  776.0	  531.5	 7496.0	...
6315190	  776.0	  531.8	 7496.0	...
6315191	  776.1	  532.2	 7497.0	...
6315192	  776.0	  532.3	 7491.0	...
6315193	  775.9	  532.5	 7485.0	...
6315194	  775.8	  532.6	 7480.0	...
6315195	  775.8	  532.6	 7479.0	...
6315196	  775.9	  532.4	 7479.0	...
6315197	  776.1	  532.1	 7478.0	...
6315198	  776.2	  531.8	 7481.0	...
6315199	  776.0	  531.6	 7485.0	...
6315200	  775.7	  531.4	 7489.0	...
6315201	  775.3	  531.4	 7489.0	...
6315202	  775.3	  531.4	 7488.0	...
6315203	  775.3	  531.5	 7488.0	...
6315204	  775.5	  531.4	 7486.0	...
6315205	  775.6	  531.3	 7484.0	...
6315206	  775.6	  531.2	 7481.0	...
6315207	  775.7	  531.5	 7479.0	...
6315208	  775.4	  531.9	 7485.0	...
6315209	  775.1	  532.5	 7496.0	...
6315210	  775.0	  532.6	 7506.0	...
6315211	  775.1	  532.1	 7501.0	...
6315212	  775.2	  531.5	 7493.0	...
6315213	  775.2	  530.9	 7486.0	...
6315214	  775.4	  531.0	 7485.0	...
6315215	  775.3	  531.4	 7484.0	...
6315216	  775.1	  531.7	 7484.0	...
6315217	  774.7	  532.0	 7485.0	...
6315218	  774.6	  532.1	 7486.0	...
6315219	  774.5	  532.5	 7489.0	...
6315220	  774.5	  533.3	 7493.0	...
6315221	  774.4	  534.0	 7497.0	...
6315222	  774.2	  534.3	 7497.0	...
6315223	  774.2	  534.4	 7496.0	...
6315224	  774.2	  534.5	 7494.0	...
6315225	  774.2	  534.5	 7491.0	...
6315226	  774.0	  534.5	 7491.0	...
6315227	  773.9	  534.3	 7487.0	...
6315228	  773.9	  534.0	 7484.0	...
6315229	  774.0	  533.2	 7484.0	...
6315230	  774.1	  532.9	 7488.0	...
6315231	  774.3	  533.0	 7493.0	...
6315232	  774.4	  533.6	 7495.0	...
6315233	  774.6	  533.9	 7494.0	...
6315234	  774.5	  533.9	 7492.0	...
6315235	  774.7	  533.8	 7491.0	...
6315236	  775.0	  533.8	 7492.0	...
6315237	  775.4	  533.8	 7493.0	...
6315238	  775.5	  533.1	 7486.0	...
6315239	  775.4	  532.4	 7479.0	...
6315240	  775.1	  531.9	 7477.0	...
6315241	  775.2	  532.2	 7483.0	...
MSG	6315242 0000 _ Number On
6315242	  775.5	  532.5	 7489.0	...
6315243	  775.9	  532.6	 7489.0	...
6315244	  775.9	  532.6	 7490.0	...
6315245	  775.9	  532.1	 7490.0	...
6315246	  775.8	  531.7	 7489.0	...
6315247	  775.9	  531.8	 7488.0	...
6315248	  775.9	  532.4	 7489.0	...
6315249	  776.1	  532.8	 7489.0	...
6315250	  776.2	  532.6	 7489.0	...
6315251	  776.5	  532.3	 7489.0	...
6315252	  776.6	  532.3	 7489.0	...
6315253	  776.7	  532.3	 7488.0	...
6315254	  776.6	  532.3	 7488.0	...
6315255	  776.4	  532.3	 7489.0	...
6315256	  776.4	  532.2	 7489.0	...
6315257	  776.8	  532.0	 7488.0	...
6315258	  777.2	  531.8	 7488.0	...
6315259	  777.3	  531.7	 7486.0	...
6315260	  777.5	  531.7	 7486.0	...
6315261	  777.7	  531.7	 7485.0	...
6315262	  777.8	  531.7	 7485.0	...
6315263	  777.8	  531.8	 7485.0	...
6315264	  777.7	  531.7	 7486.0	...
6315265	  777.8	  531.6	 7486.0	...
6315266	  777.8	  531.5	 7489.0	...
6315267	  777.9	  531.8	 7491.0	...
6315268	  777.6	  532.2	 7494.0	...
6315269	  777.4	  532.7	 7495.0	...
6315270	  777.2	  532.9	 7495.0	...
6315271	  777.3	  532.9	 7494.0	...
6315272	  777.3	  532.8	 7487.0	...
6315273	  777.2	  532.5	 7481.0	...
6315274	  777.3	  532.2	 7482.0	...
6315275	  777.2	  532.0	 7492.0	...
6315276	  777.0	  532.0	 7502.0	...
6315277	  777.1	  532.1	 7505.0	...
6315278	  777.4	  532.2	 7502.0	...
6315279	  777.8	  532.2	 7500.0	...
6315280	  777.8	  532.1	 7498.0	...
6315281	  777.9	  532.2	 7496.0	...
6315282	  778.0	  532.3	 7494.0	...
6315283	  777.7	  532.3	 7493.0	...
6315284	  777.5	  532.1	 7492.0	...
6315285	  777.2	  531.9	 7491.0	...
6315286	  777.2	  532.0	 7489.0	...
6315287	  777.2	  532.0	 7487.0	...
6315288	  777.2	  531.9	 7483.0	...
6315289	  777.1	  531.6	 7479.0	...
6315290	  777.0	  531.0	 7483.0	...
6315291	  777.0	  530.5	 7489.0	...
6315292	  777.1	  530.3	 7488.0	...
6315293	  777.3	  530.4	 7481.0	...
6315294	  777.5	  530.5	 7475.0	...
6315295	  777.6	  530.4	 7477.0	...
6315296	  777.4	  530.3	 7478.0	...
6315297	  777.2	  530.8	 7480.0	...
6315298	  777.5	  531.2	 7480.0	...
6315299	  778.0	  530.6	 7481.0	...
6315300	  778.4	  529.7	 7482.0	...
6315301	  778.4	  528.9	 7484.0	...
6315302	  778.5	  529.3	 7484.0	...
6315303	  778.5	  530.0	 7485.0	...
6315304	  778.4	  530.7	 7482.0	...
6315305	  777.8	  531.1	 7478.0	...
6315306	  777.3	  531.1	 7474.0	...
6315307	  776.9	  530.8	 7479.0	...
6315308	  776.9	  530.6	 7485.0	...
6315309	  776.9	  530.4	 7485.0	...
6315310	  777.0	  531.3	 7481.0	...
6315311	  776.8	  532.2	 7477.0	...
6315312	  776.5	  533.0	 7477.0	...
6315313	  776.3	  533.0	 7478.0	...
6315314	  776.4	  532.6	 7476.0	...
6315315	  776.5	  532.1	 7474.0	...
6315316	  776.3	  531.5	 7471.0	...
6315317	  776.3	  531.1	 7473.0	...
6315318	  776.3	  530.9	 7476.0	...
6315319	  776.3	  531.1	 7477.0	...
6315320	  776.4	  531.3	 7474.0	...
6315321	  776.3	  531.2	 7471.0	...
6315322	  776.3	  530.8	 7468.0	...
6315323	  776.2	  530.0	 7467.0	...
6315324	  776.1	  529.6	 7471.0	...
6315325	  775.8	  529.9	 7476.0	...
6315326	  775.5	  530.4	 7477.0	...
6315327	  775.1	  531.0	 7474.0	...
6315328	  775.0	  530.9	 7470.0	...
6315329	  774.9	  530.8	 7470.0	...
6315330	  774.9	  530.5	 7470.0	...
6315331	  774.9	  530.2	 7472.0	...
6315332	  774.8	  530.0	 7474.0	...
6315333	  774.6	  529.9	 7475.0	...
6315334	  774.4	  530.0	 7473.0	...
6315335	  774.8	  530.1	 7471.0	...
6315336	  775.2	  530.4	 7468.0	...
6315337	  775.5	  530.5	 7469.0	...
6315338	  775.3	  530.8	 7468.0	...
6315339	  775.1	  530.9	 7467.0	...
6315340	  775.0	  530.9	 7468.0	...
6315341	  774.9	  530.7	 7473.0	...
6315342	  774.8	  530.5	 7478.0	...
6315343	  774.7	  530.5	 7477.0	...
6315344	  774.7	  530.6	 7473.0	...
6315345	  774.6	  530.7	 7470.0	...
6315346	  774.5	  530.8	 7469.0	...
6315347	  774.3	  530.7	 7469.0	...
6315348	  774.2	  530.7	 7468.0	...
6315349	  773.7	  531.1	 7467.0	...
6315350	  773.3	  531.5	 7471.0	...
6315351	  773.1	  531.5	 7475.0	...
6315352	  773.5	  531.1	 7477.0	...
6315353	  773.9	  530.8	 7474.0	...
6315354	  774.0	  530.8	 7471.0	...
6315355	  774.0	  530.9	 7469.0	...
6315356	  773.9	  531.0	 7469.0	...
6315357	  773.7	  530.9	 7467.0	...
6315358	  773.5	  530.7	 7466.0	...
6315359	  773.4	  530.4	 7465.0	...
6315360	  773.4	  530.5	 7466.0	...
6315361	  773.5	  530.8	 7467.0	...
6315362	  773.7	  531.1	 7468.0	...
6315363	  774.2	  531.3	 7469.0	...
6315364	  774.6	  531.3	 7468.0	...
6315365	  774.9	  531.4	 7462.0	...
6315366	  774.9	  531.4	 7457.0	...
6315367	  775.1	  531.3	 7451.0	...
6315368	  775.4	  531.4	 7450.0	...
6315369	  775.5	  531.5	 7455.0	...
6315370	  775.4	  531.5	 7458.0	...
6315371	  775.7	  531.1	 7461.0	...
6315372	  776.0	  530.6	 7460.0	...
6315373	  776.4	  530.3	 7461.0	...
6315374	  776.4	  530.3	 7459.0	...
6315375	  776.4	  530.4	 7456.0	...
6315376	  776.5	  530.5	 7458.0	...
6315377	  776.6	  530.5	 7464.0	...
6315378	  776.6	  530.5	 7467.0	...
6315379	  776.6	  530.5	 7465.0	...
6315380	  776.6	  530.5	 7462.0	...
6315381	  776.7	  530.5	 7462.0	...
6315382	  776.7	  530.5	 7461.0	...
6315383	  776.6	  530.0	 7460.0	...
6315384	  776.6	  529.5	 7463.0	...
6315385	  776.2	  529.7	 7469.0	...
6315386	  775.8	  530.4	 7475.0	...
6315387	  775.8	  531.1	 7477.0	...
6315388	  776.0	  531.1	 7476.0	...
6315389	  776.1	  531.2	 7473.0	...
6315390	  775.4	  531.5	 7470.0	...
6315391	  774.6	  531.7	 7467.0	...
6315392	  774.1	  531.8	 7465.0	...
6315393	  774.3	  531.7	 7463.0	...
6315394	  774.4	  531.1	 7460.0	...
6315395	  774.4	  530.7	 7460.0	...
6315396	  774.4	  530.4	 7459.0	...
6315397	  774.4	  530.5	 7458.0	...
6315398	  774.4	  530.4	 7459.0	...
6315399	  774.4	  530.2	 7461.0	...
6315400	  774.4	  530.1	 7462.0	...
6315401	  774.4	  529.9	 7460.0	...
6315402	  774.6	  529.8	 7457.0	...
6315403	  774.9	  530.1	 7459.0	...
6315404	  774.7	  530.5	 7463.0	...
6315405	  774.2	  531.0	 7467.0	...
6315406	  773.7	  530.9	 7465.0	...
6315407	  773.7	  530.0	 7461.0	...
6315408	  773.5	  529.2	 7457.0	...
6315409	  773.4	  528.8	 7455.0	...
6315410	  773.4	  529.3	 7455.0	...
6315411	  773.7	  529.7	 7458.0	...
6315412	  774.1	  529.8	 7461.0	...
6315413	  774.5	  530.0	 7463.0	...
6315414	  774.8	  530.3	 7462.0	...
6315415	  775.2	  530.3	 7463.0	...
6315416	  775.6	  530.0	 7465.0	...
6315417	  775.7	  529.8	 7468.0	...
6315418	  775.9	  529.9	 7465.0	...
6315419	  775.9	  530.2	 7461.0	...
6315420	  776.0	  530.6	 7456.0	...
6315421	  776.0	  531.2	 7454.0	...
6315422	  776.2	  531.7	 7452.0	...
6315423	  776.5	  532.3	 7452.0	...
6315424	  776.7	  532.5	 7453.0	...
6315425	  776.7	  532.6	 7456.0	...
6315426	  776.7	  532.4	 7459.0	...
6315427	  776.7	  532.0	 7462.0	...
6315428	  776.7	  531.6	 7465.0	...
6315429	  776.6	  531.3	 7463.0	...
6315430	  776.5	  531.1	 7459.0	...
6315431	  776.4	  530.9	 7452.0	...
6315432	  776.3	  530.9	 7450.0	...
6315433	  776.2	  530.9	 7448.0	...
6315434	  776.3	  531.5	 7451.0	...
6315435	  776.2	  532.1	 7454.0	...
6315436	  776.0	  532.7	 7458.0	...
6315437	  775.8	  532.6	 7453.0	...
6315438	  776.1	  532.4	 7447.0	...
6315439	  776.4	  532.2	 7440.0	...
6315440	  776.4	  532.3	 7440.0	...
6315441	  776.1	  532.7	 7443.0	...
6315442	  775.7	  533.0	 7447.0	...
6315443	  775.5	  533.3	 7448.0	...
6315444	  775.4	  533.3	 7448.0	...
6315445	  775.3	  533.6	 7448.0	...
6315446	  775.3	  533.9	 7447.0	...
6315447	  775.3	  534.2	 7447.0	...
6315448	  775.2	  534.0	 7448.0	...
6315449	  775.2	  533.8	 7449.0	...
6315450	  775.2	  534.5	 7449.0	...
6315451	  775.7	  535.3	 7448.0	...
6315452	  776.3	  536.1	 7445.0	...
6315453	  776.9	  536.1	 7441.0	...
6315454	  777.0	  536.1	 7435.0	...
6315455	  777.0	  536.1	 7430.0	...
6315456	  776.8	  536.0	 7428.0	...
6315457	  776.7	  535.9	 7429.0	...
6315458	  776.8	  535.7	 7430.0	...
6315459	  776.8	  535.2	 7430.0	...
6315460	  776.7	  534.7	 7430.0	...
6315461	  776.5	  534.3	 7432.0	...
6315462	  775.6	  534.4	 7436.0	...
6315463	  773.8	  534.6	 7440.0	...
EFIX R   6313487	6315463	1977	  775.0	  539.7	   7267
SSACC R  6315464
6315464	  772.0	  534.3	 7442.0	...
6315465	  769.8	  533.8	 7441.0	...
6315466	  768.0	  533.1	 7441.0	...
6315467	  765.2	  533.1	 7441.0	...
6315468	  762.9	  533.2	 7440.0	...
ESACC R  6315464	6315468	5	  772.0	  534.3	  762.9	  533.2	   0.20	     44
SFIX R   6315469
6315469	  759.9	  533.8	 7440.0	...
6315470	  758.0	  534.2	 7439.0	...
6315471	  756.8	  534.5	 7438.0	...
6315472	  757.0	  534.5	 7436.0	...
6315473	  757.2	  534.6	 7435.0	...
6315474	  757.5	  535.0	 7434.0	...
6315475	  758.1	  535.4	 7433.0	...
6315476	  759.1	  535.6	 7434.0	...
6315477	  760.0	  535.4	 7437.0	...
6315478	  761.9	  534.9	 7439.0	...
6315479	  763.3	  534.7	 7443.0	...
6315480	  765.4	  534.5	 7448.0	...
6315481	  766.2	  534.4	 7452.0	...
6315482	  766.9	  534.0	 7451.0	...
6315483	  767.2	  533.3	 7450.0	...
6315484	  767.5	  532.7	 7450.0	...
6315485	  767.7	  532.2	 7448.0	...
6315486	  767.6	  532.0	 7445.0	...
6315487	  767.5	  531.8	 7443.0	...
6315488	  766.9	  530.8	 7444.0	...
6315489	  766.3	  530.1	 7442.0	...
6315490	  765.7	  529.6	 7439.0	...
6315491	  765.8	  529.9	 7435.0	...
6315492	  765.8	  530.1	 7435.0	...
6315493	  765.9	  530.1	 7434.0	...
6315494	  765.2	  530.1	 7433.0	...
6315495	  764.6	  529.9	 7434.0	...
6315496	  763.9	  529.8	 7435.0	...
6315497	  763.9	  529.6	 7438.0	...
6315498	  764.4	  529.8	 7440.0	...
6315499	  765.2	  529.8	 7442.0	...
6315500	  766.0	  529.8	 7442.0	...
6315501	  766.3	  530.2	 7441.0	...
6315502	  766.4	  530.9	 7441.0	...
6315503	  766.4	  531.8	 7443.0	...
6315504	  766.0	  532.2	 7446.0	...
6315505	  765.4	  531.8	 7446.0	...
6315506	  765.2	  531.2	 7442.0	...
6315507	  765.6	  530.9	 7439.0	...
6315508	  765.8	  531.1	 7434.0	...
6315509	  765.6	  531.3	 7430.0	...
6315510	  765.3	  531.2	 7430.0	...
6315511	  765.1	  531.0	 7434.0	...
6315512	  765.0	  530.9	 7438.0	...
6315513	  765.0	  530.9	 7438.0	...
6315514	  765.2	  531.0	 7439.0	...
6315515	  765.1	  531.1	 7440.0	...
6315516	  765.0	  531.1	 7439.0	...
6315517	  764.9	  531.1	 7438.0	...
6315518	  765.0	  530.9	 7439.0	...
6315519	  765.0	  531.0	 7441.0	...
6315520	  764.8	  531.2	 7441.0	...
6315521	  764.6	  531.4	 7439.0	...
6315522	  764.3	  531.3	 7437.0	...
6315523	  764.2	  531.1	 7436.0	...
6315524	  764.1	  531.1	 7434.0	...
6315525	  763.8	  531.1	 7431.0	...
6315526	  763.5	  531.1	 7430.0	...
6315527	  763.1	  531.1	 7430.0	...
6315528	  763.1	  531.1	 7432.0	...
6315529	  763.2	  531.1	 7433.0	...
6315530	  763.2	  532.0	 7434.0	...
6315531	  762.8	  532.8	 7435.0	...
6315532	  762.4	  533.5	 7437.0	...
6315533	  762.2	  533.4	 7439.0	...
6315534	  762.5	  533.1	 7442.0	...
6315535	  762.9	  532.9	 7444.0	...
6315536	  763.2	  532.9	 7446.0	...
6315537	  763.3	  533.0	 7448.0	...
6315538	  763.1	  532.6	 7446.0	...
6315539	  762.8	  532.2	 7442.0	...
6315540	  762.5	  532.1	 7435.0	...
6315541	  762.5	  532.3	 7430.0	...
6315542	  762.5	  532.3	 7428.0	...
6315543	  762.5	  532.1	 7431.0	...
6315544	  762.5	  532.1	 7433.0	...
6315545	  762.4	  532.2	 7434.0	...
6315546	  762.7	  532.2	 7433.0	...
6315547	  762.9	  532.2	 7435.0	...
6315548	  763.2	  532.4	 7437.0	...
6315549	  763.3	  532.7	 7439.0	...
6315550	  763.3	  532.5	 7443.0	...
6315551	  763.3	  532.2	 7446.0	...
6315552	  763.1	  531.8	 7448.0	...
6315553	  763.0	  531.8	 7447.0	...
6315554	  763.0	  531.8	 7445.0	...
6315555	  763.1	  531.8	 7445.0	...
MSG	6315556 0000 _ Number Off
6315556	  763.1	  531.8	 7446.0	...
6315557	  763.0	  532.2	 7449.0	...
6315558	  762.9	  532.7	 7450.0	...
6315559	  763.0	  533.2	 7452.0	...
6315560	  763.0	  532.7	 7454.0	...
6315561	  763.4	  532.0	 7457.0	...
6315562	  763.7	  531.3	 7453.0	...
6315563	  763.7	  531.1	 7448.0	...
6315564	  763.3	  531.2	 7445.0	...
6315565	  762.9	  531.3	 7446.0	...
6315566	  762.7	  531.2	 7448.0	...
6315567	  762.6	  531.1	 7448.0	...
6315568	  762.7	  530.9	 7448.0	...
6315569	  762.8	  530.7	 7446.0	...
6315570	  762.9	  530.5	 7446.0	...
6315571	  763.2	  530.5	 7446.0	...
6315572	  763.7	  531.1	 7443.0	...
6315573	  764.2	  531.7	 7439.0	...
6315574	  764.2	  532.0	 7433.0	...
6315575	  764.0	  531.7	 7431.0	...
6315576	  763.7	  531.4	 7427.0	...
6315577	  763.5	  531.4	 7425.0	...
6315578	  763.5	  531.4	 7425.0	...
6315579	  763.5	  531.3	 7427.0	...
6315580	  763.8	  531.7	 7429.0	...
6315581	  764.2	  532.2	 7429.0	...
6315582	  764.5	  532.3	 7429.0	...
6315583	  764.3	  531.8	 7428.0	...
6315584	  764.1	  531.4	 7428.0	...
6315585	  763.9	  532.0	 7427.0	...
6315586	  763.8	  532.6	 7424.0	...
6315587	  763.6	  533.0	 7420.0	...
6315588	  763.5	  532.7	 7417.0	...
6315589	  763.5	  532.3	 7420.0	...
6315590	  763.5	  532.3	 7424.0	...
6315591	  763.5	  532.3	 7426.0	...
6315592	  763.5	  532.3	 7424.0	...
6315593	  763.7	  531.7	 7425.0	...
6315594	  763.8	  531.0	 7427.0	...
6315595	  764.0	  531.2	 7429.0	...
6315596	  763.9	  532.0	 7428.0	...
6315597	  763.9	  533.2	 7429.0	...
6315598	  763.9	  533.7	 7429.0	...
6315599	  764.0	  533.5	 7428.0	...
6315600	  763.7	  533.0	 7426.0	...
6315601	  763.4	  533.1	 7424.0	...
6315602	  763.3	  533.7	 7418.0	...
6315603	  763.2	  534.3	 7412.0	...
6315604	  763.0	  534.3	 7409.0	...
6315605	  762.8	  534.3	 7411.0	...
6315606	  763.1	  534.0	 7414.0	...
6315607	  763.5	  533.7	 7415.0	...
6315608	  763.8	  533.5	 7415.0	...
6315609	  763.7	  533.4	 7415.0	...
6315610	  763.6	  533.3	 7414.0	...
6315611	  763.5	  533.2	 7413.0	...
6315612	  763.5	  533.5	 7409.0	...
6315613	  763.6	  533.8	 7406.0	...
6315614	  763.7	  534.1	 7402.0	...
6315615	  764.2	  534.2	 7402.0	...
6315616	  764.9	  534.9	 7401.0	...
6315617	  765.5	  535.5	 7402.0	...
6315618	  765.6	  536.1	 7404.0	...
6315619	  765.7	  536.0	 7406.0	...
6315620	  765.7	  535.9	 7408.0	...
6315621	  765.7	  535.9	 7410.0	...
6315622	  765.7	  535.8	 7409.0	...
6315623	  765.8	  535.8	 7406.0	...
6315624	  765.9	  535.9	 7409.0	...
6315625	  766.0	  536.1	 7415.0	...
6315626	  766.1	  536.2	 7422.0	...
6315627	  766.3	  536.1	 7422.0	...
6315628	  766.4	  536.2	 7423.0	...
6315629	  766.6	  536.2	 7424.0	...
6315630	  766.6	  536.3	 7424.0	...
6315631	  766.5	  536.3	 7419.0	...
6315632	  766.7	  535.9	 7414.0	...
6315633	  766.9	  535.4	 7410.0	...
6315634	  766.7	  534.9	 7412.0	...
6315635	  766.3	  534.9	 7414.0	...
6315636	  765.9	  535.2	 7414.0	...
6315637	  766.0	  535.5	 7413.0	...
6315638	  766.0	  535.5	 7412.0	...
6315639	  766.1	  535.3	 7413.0	...
6315640	  766.1	  535.1	 7414.0	...
6315641	  766.0	  535.1	 7416.0	...
6315642	  765.8	  534.8	 7416.0	...
6315643	  765.7	  534.6	 7416.0	...
6315644	  765.6	  534.5	 7415.0	...
6315645	  765.6	  534.6	 7414.0	...
6315646	  765.7	  534.7	 7414.0	...
6315647	  766.0	  534.7	 7415.0	...
6315648	  766.3	  534.5	 7414.0	...
6315649	  766.5	  534.4	 7414.0	...
6315650	  766.5	  534.4	 7412.0	...
6315651	  766.5	  534.3	 7410.0	...
6315652	  766.3	  534.2	 7408.0	...
6315653	  766.0	  534.2	 7407.0	...
6315654	  765.8	  534.1	 7407.0	...
6315655	  765.7	  533.9	 7406.0	...
6315656	  765.7	  533.3	 7405.0	...
6315657	  765.8	  533.0	 7404.0	...
6315658	  765.9	  532.7	 7403.0	...
6315659	  765.8	  532.8	 7405.0	...
6315660	  765.7	  532.7	 7408.0	...
6315661	  765.5	  532.4	 7411.0	...
6315662	  765.5	  532.3	 7411.0	...
6315663	  765.5	  532.1	 7409.0	...
6315664	  765.5	  532.1	 7408.0	...
6315665	  765.5	  532.0	 7409.0	...
6315666	  765.5	  532.1	 7410.0	...
6315667	  765.5	  532.1	 7409.0	...
6315668	  765.6	  532.2	 7410.0	...
6315669	  765.6	  532.1	 7410.0	...
6315670	  765.6	  532.1	 7411.0	...
6315671	  765.7	  532.4	 7411.0	...
6315672	  765.6	  533.0	 7413.0	...
6315673	  765.4	  533.5	 7415.0	...
6315674	  765.1	  533.6	 7413.0	...
6315675	  765.0	  533.4	 7409.0	...
6315676	  765.0	  533.6	 7407.0	...
6315677	  765.1	  533.8	 7408.0	...
6315678	  765.2	  534.1	 7410.0	...
6315679	  765.3	  534.1	 7411.0	...
6315680	  765.8	  534.3	 7411.0	...
6315681	  766.3	  534.5	 7413.0	...
6315682	  766.8	  534.9	 7414.0	...
6315683	  766.9	  535.1	 7412.0	...
6315684	  767.3	  534.8	 7404.0	...
6315685	  767.6	  534.3	 7397.0	...
6315686	  769.1	  533.1	 7394.0	...
6315687	  770.3	  532.6	 7394.0	...
6315688	  771.5	  532.0	 7397.0	...
6315689	  771.5	  532.1	 7403.0	...
6315690	  772.1	  532.0	 7409.0	...
6315691	  772.6	  531.2	 7412.0	...
6315692	  773.6	  530.3	 7412.0	...
6315693	  774.2	  529.5	 7412.0	...
6315694	  775.0	  529.4	 7411.0	...
6315695	  774.5	  529.4	 7410.0	...
6315696	  773.7	  529.5	 7409.0	...
6315697	  772.9	  529.8	 7409.0	...
6315698	  772.7	  530.2	 7409.0	...
6315699	  772.4	  530.6	 7407.0	...
6315700	  772.0	  530.5	 7404.0	...
6315701	  771.7	  530.2	 7402.0	...
6315702	  770.8	  529.8	 7403.0	...
6315703	  770.2	  529.3	 7403.0	...
6315704	  769.3	  528.9	 7403.0	...
6315705	  769.1	  528.7	 7404.0	...
6315706	  768.9	  528.4	 7407.0	...
6315707	  768.3	  528.1	 7412.0	...
6315708	  767.7	  527.8	 7414.0	...
6315709	  767.1	  528.1	 7415.0	...
6315710	  767.2	  528.5	 7415.0	...
6315711	  767.3	  528.9	 7415.0	...
6315712	  767.4	  529.1	 7416.0	...
6315713	  767.4	  529.1	 7417.0	...
6315714	  767.4	  529.0	 7419.0	...
6315715	  767.7	  529.1	 7421.0	...
6315716	  768.0	  529.2	 7423.0	...
6315717	  768.3	  529.3	 7424.0	...
6315718	  768.3	  529.4	 7424.0	...
6315719	  768.2	  529.1	 7424.0	...
6315720	  768.1	  528.8	 7424.0	...
6315721	  768.1	  528.5	 7419.0	...
6315722	  767.9	  528.6	 7414.0	...
6315723	  767.7	  528.7	 7410.0	...
6315724	  767.5	  528.7	 7413.0	...
6315725	  767.5	  528.7	 7415.0	...
6315726	  767.6	  528.8	 7414.0	...
6315727	  767.7	  528.9	 7410.0	...
6315728	  767.7	  529.0	 7407.0	...
6315729	  767.8	  529.0	 7405.0	...
6315730	  767.7	  529.0	 7403.0	...
6315731	  767.6	  529.0	 7402.0	...
6315732	  767.5	  528.9	 7402.0	...
6315733	  767.5	  528.3	 7402.0	...
6315734	  767.7	  527.6	 7403.0	...
6315735	  768.0	  527.0	 7404.0	...
6315736	  768.1	  527.2	 7405.0	...
6315737	  768.3	  527.5	 7405.0	...
6315738	  768.3	  527.8	 7403.0	...
6315739	  768.3	  527.8	 7402.0	...
6315740	  768.4	  528.0	 7403.0	...
6315741	  768.7	  528.1	 7404.0	...
6315742	  768.9	  528.1	 7404.0	...
6315743	  769.2	  528.0	 7404.0	...
6315744	  769.4	  527.8	 7405.0	...
6315745	  769.6	  528.3	 7405.0	...
6315746	  770.0	  528.8	 7406.0	...
6315747	  770.3	  528.8	 7410.0	...
6315748	  770.4	  528.6	 7413.0	...
6315749	  770.4	  528.7	 7416.0	...
6315750	  770.4	  529.3	 7414.0	...
6315751	  770.3	  528.8	 7413.0	...
6315752	  769.9	  528.1	 7412.0	...
6315753	  769.6	  527.6	 7413.0	...
6315754	  769.3	  527.7	 7415.0	...
6315755	  769.4	  527.8	 7415.0	...
6315756	  769.5	  527.8	 7414.0	...
6315757	  769.6	  527.8	 7412.0	...
6315758	  769.9	  527.7	 7411.0	...
6315759	  770.1	  527.7	 7409.0	...
6315760	  770.5	  528.2	 7407.0	...
6315761	  770.5	  528.7	 7406.0	...
6315762	  770.5	  528.6	 7407.0	...
6315763	  770.4	  528.0	 7408.0	...
6315764	  770.0	  527.4	 7408.0	...
6315765	  769.7	  527.4	 7406.0	...
MSG	6315766 0000 _ Number On
6315766	  769.1	  527.1	 7404.0	...
6315767	  769.0	  526.8	 7401.0	...
6315768	  769.3	  526.6	 7401.0	...
6315769	  769.8	  526.7	 7403.0	...
6315770	  770.3	  526.8	 7405.0	...
6315771	  770.3	  527.0	 7406.0	...
6315772	  770.3	  527.4	 7404.0	...
6315773	  770.3	  528.2	 7402.0	...
6315774	  770.2	  528.9	 7403.0	...
6315775	  770.1	  529.0	 7404.0	...
6315776	  770.1	  528.5	 7403.0	...
6315777	  769.8	  528.0	 7402.0	...
6315778	  769.6	  528.0	 7402.0	...
6315779	  769.5	  528.0	 7404.0	...
6315780	  769.5	  528.0	 7406.0	...
6315781	  769.5	  528.0	 7407.0	...
6315782	  769.6	  528.0	 7408.0	...
6315783	  769.7	  528.0	 7409.0	...
6315784	  769.7	  528.1	 7411.0	...
6315785	  769.7	  527.7	 7412.0	...
6315786	  769.5	  527.2	 7413.0	...
6315787	  769.4	  526.9	 7414.0	...
6315788	  769.3	  527.2	 7414.0	...
6315789	  769.4	  527.4	 7409.0	...
6315790	  769.5	  527.3	 7403.0	...
6315791	  769.6	  527.9	 7398.0	...
6315792	  769.7	  528.5	 7396.0	...
6315793	  769.6	  529.0	 7394.0	...
6315794	  769.4	  529.0	 7396.0	...
6315795	  769.2	  529.0	 7399.0	...
6315796	  769.2	  528.4	 7402.0	...
6315797	  769.2	  527.8	 7402.0	...
6315798	  769.2	  527.1	 7401.0	...
6315799	  769.0	  527.1	 7399.0	...
6315800	  768.8	  527.1	 7397.0	...
6315801	  768.5	  527.3	 7396.0	...
6315802	  768.7	  527.8	 7396.0	...
6315803	  768.9	  528.2	 7394.0	...
6315804	  769.2	  528.5	 7393.0	...
6315805	  769.1	  528.3	 7391.0	...
6315806	  769.1	  528.0	 7392.0	...
6315807	  769.0	  527.7	 7393.0	...
6315808	  769.0	  527.5	 7395.0	...
6315809	  769.0	  527.3	 7395.0	...
6315810	  769.0	  527.1	 7396.0	...
6315811	  769.1	  527.1	 7396.0	...
6315812	  769.2	  527.3	 7397.0	...
6315813	  769.2	  527.6	 7393.0	...
6315814	  769.2	  527.6	 7390.0	...
6315815	  769.0	  527.3	 7390.0	...
6315816	  768.6	  527.3	 7392.0	...
6315817	  768.3	  527.5	 7395.0	...
6315818	  768.2	  527.5	 7396.0	...
6315819	  768.2	  527.4	 7397.0	...
6315820	  768.1	  527.4	 7398.0	...
6315821	  768.0	  527.7	 7398.0	...
6315822	  767.9	  528.4	 7398.0	...
6315823	  768.0	  528.9	 7398.0	...
6315824	  768.0	  529.0	 7398.0	...
6315825	  768.0	  528.8	 7398.0	...
6315826	  768.1	  528.6	 7392.0	...
6315827	  768.2	  528.6	 7387.0	...
6315828	  768.2	  528.5	 7382.0	...
6315829	  768.3	  528.5	 7384.0	...
6315830	  768.2	  528.5	 7386.0	...
6315831	  768.2	  528.6	 7388.0	...
6315832	  768.2	  528.6	 7393.0	...
6315833	  768.4	  528.7	 7397.0	...
6315834	  768.5	  528.7	 7400.0	...
6315835	  768.7	  528.6	 7399.0	...
6315836	  768.8	  528.5	 7398.0	...
6315837	  768.7	  528.3	 7398.0	...
6315838	  768.6	  528.2	 7399.0	...
6315839	  768.5	  528.3	 7399.0	...
6315840	  768.4	  528.7	 7399.0	...
6315841	  768.4	  529.0	 7396.0	...
6315842	  768.3	  528.9	 7395.0	...
6315843	  768.2	  528.7	 7394.0	...
6315844	  768.2	  528.4	 7397.0	...
6315845	  768.3	  528.5	 7398.0	...
6315846	  768.4	  528.5	 7399.0	...
6315847	  768.4	  528.4	 7399.0	...
6315848	  768.6	  528.4	 7396.0	...
6315849	  768.7	  528.4	 7392.0	...
6315850	  768.9	  528.3	 7388.0	...
6315851	  769.0	  528.3	 7391.0	...
6315852	  769.0	  528.5	 7395.0	...
6315853	  768.9	  528.8	 7400.0	...
6315854	  769.1	  529.1	 7401.0	...
6315855	  769.4	  529.0	 7402.0	...
6315856	  769.3	  528.9	 7402.0	...
6315857	  769.0	  528.8	 7402.0	...
6315858	  768.7	  528.9	 7402.0	...
6315859	  768.7	  529.2	 7407.0	...
6315860	  768.7	  529.4	 7412.0	...
6315861	  769.0	  529.6	 7416.0	...
6315862	  769.2	  529.7	 7415.0	...
6315863	  769.5	  529.8	 7415.0	...
6315864	  769.5	  529.9	 7409.0	...
6315865	  769.4	  529.5	 7403.0	...
6315866	  769.4	  529.0	 7396.0	...
6315867	  769.4	  528.5	 7394.0	...
6315868	  769.2	  528.6	 7394.0	...
6315869	  768.8	  528.4	 7398.0	...
6315870	  768.5	  528.2	 7402.0	...
6315871	  768.5	  528.0	 7407.0	...
6315872	  768.7	  528.1	 7405.0	...
6315873	  768.9	  528.1	 7404.0	...
6315874	  769.0	  528.0	 7403.0	...
6315875	  768.9	  527.8	 7405.0	...
6315876	  768.9	  527.6	 7406.0	...
6315877	  768.9	  527.8	 7406.0	...
6315878	  769.1	  528.2	 7406.0	...
6315879	  769.3	  528.5	 7405.0	...
6315880	  769.5	  528.7	 7405.0	...
6315881	  769.6	  528.7	 7402.0	...
6315882	  769.7	  528.9	 7399.0	...
6315883	  769.7	  529.2	 7397.0	...
6315884	  769.7	  529.5	 7398.0	...
6315885	  769.7	  529.6	 7399.0	...
6315886	  769.6	  529.4	 7402.0	...
6315887	  769.4	  529.0	 7402.0	...
6315888	  769.3	  528.8	 7402.0	...
6315889	  769.5	  529.4	 7399.0	...
6315890	  769.6	  530.0	 7396.0	...
6315891	  769.7	  530.7	 7396.0	...
6315892	  769.6	  530.6	 7396.0	...
6315893	  769.4	  530.2	 7397.0	...
6315894	  769.2	  529.8	 7397.0	...
6315895	  769.0	  529.4	 7396.0	...
6315896	  769.0	  529.3	 7392.0	...
6315897	  769.1	  529.0	 7390.0	...
6315898	  769.2	  528.7	 7388.0	...
6315899	  769.0	  528.6	 7387.0	...
6315900	  768.8	  528.7	 7388.0	...
6315901	  768.7	  528.7	 7388.0	...
6315902	  768.8	  528.7	 7388.0	...
6315903	  769.0	  528.7	 7387.0	...
6315904	  769.4	  529.1	 7390.0	...
6315905	  769.6	  529.5	 7392.0	...
6315906	  769.7	  529.8	 7389.0	...
6315907	  769.7	  530.0	 7383.0	...
6315908	  769.6	  530.1	 7377.0	...
6315909	  769.7	  530.2	 7379.0	...
6315910	  769.7	  530.1	 7381.0	...
6315911	  769.7	  529.9	 7382.0	...
6315912	  769.7	  529.8	 7382.0	...
6315913	  769.5	  529.8	 7381.0	...
6315914	  769.1	  529.9	 7379.0	...
6315915	  768.6	  530.1	 7377.0	...
6315916	  768.1	  530.2	 7375.0	...
6315917	  767.8	  530.3	 7373.0	...
6315918	  767.6	  530.3	 7371.0	...
6315919	  767.6	  530.3	 7375.0	...
6315920	  767.7	  530.4	 7380.0	...
6315921	  767.7	  530.4	 7380.0	...
6315922	  767.7	  530.3	 7376.0	...
6315923	  767.6	  530.3	 7373.0	...
6315924	  767.6	  530.4	 7376.0	...
6315925	  767.7	  530.6	 7385.0	...
6315926	  767.7	  530.9	 7392.0	...
6315927	  767.5	  530.8	 7385.0	...
6315928	  767.4	  530.6	 7373.0	...
6315929	  767.4	  530.3	 7362.0	...
6315930	  767.4	  530.2	 7365.0	...
6315931	  767.4	  529.8	 7370.0	...
6315932	  767.2	  529.7	 7373.0	...
6315933	  767.1	  530.1	 7375.0	...
6315934	  767.1	  530.6	 7374.0	...
6315935	  767.3	  531.1	 7374.0	...
6315936	  767.5	  531.1	 7374.0	...
6315937	  767.5	  531.1	 7375.0	...
6315938	  767.4	  531.2	 7376.0	...
6315939	  767.3	  531.2	 7376.0	...
6315940	  767.3	  531.4	 7375.0	...
6315941	  767.3	  531.4	 7374.0	...
6315942	  767.2	  531.5	 7374.0	...
6315943	  767.0	  531.0	 7375.0	...
6315944	  766.8	  530.5	 7376.0	...
6315945	  766.6	  529.9	 7376.0	...
6315946	  766.5	  529.9	 7376.0	...
6315947	  766.4	  529.8	 7375.0	...
6315948	  766.2	  529.5	 7373.0	...
6315949	  766.1	  529.4	 7368.0	...
6315950	  766.1	  529.4	 7366.0	...
6315951	  766.3	  529.9	 7364.0	...
6315952	  766.5	  530.3	 7361.0	...
6315953	  766.7	  530.5	 7359.0	...
6315954	  766.9	  530.4	 7358.0	...
6315955	  767.0	  530.1	 7359.0	...
6315956	  767.0	  529.8	 7360.0	...
6315957	  766.9	  529.2	 7360.0	...
6315958	  766.8	  528.8	 7359.0	...
6315959	  766.8	  528.8	 7357.0	...
6315960	  766.9	  529.3	 7354.0	...
6315961	  767.1	  529.5	 7352.0	...
6315962	  767.3	  529.1	 7349.0	...
6315963	  767.1	  528.8	 7347.0	...
6315964	  766.8	  528.8	 7346.0	...
6315965	  766.4	  528.6	 7347.0	...
6315966	  766.3	  528.2	 7349.0	...
6315967	  766.1	  527.7	 7351.0	...
6315968	  766.0	  527.5	 7353.0	...
6315969	  765.9	  527.5	 7352.0	...
6315970	  765.9	  527.4	 7350.0	...
6315971	  766.2	  527.3	 7349.0	...
6315972	  766.5	  527.2	 7349.0	...
6315973	  766.3	  527.3	 7350.0	...
6315974	  765.8	  527.4	 7350.0	...
6315975	  765.2	  527.5	 7350.0	...
6315976	  765.2	  527.8	 7346.0	...
6315977	  765.2	  528.0	 7343.0	...
6315978	  765.3	  528.4	 7340.0	...
6315979	  765.5	  528.4	 7341.0	...
6315980	  765.7	  528.1	 7343.0	...
6315981	  765.8	  527.6	 7345.0	...
6315982	  765.8	  527.1	 7347.0	...
6315983	  765.8	  527.2	 7347.0	...
6315984	  765.8	  527.3	 7348.0	...
6315985	  765.8	  527.6	 7348.0	...
6315986	  765.8	  527.7	 7349.0	...
6315987	  765.9	  527.9	 7347.0	...
6315988	  766.0	  528.1	 7344.0	...
6315989	  766.1	  528.2	 7343.0	...
6315990	  766.1	  528.5	 7343.0	...
6315991	  766.0	  528.8	 7345.0	...
6315992	  765.9	  529.1	 7345.0	...
6315993	  765.2	  529.9	 7345.0	...
6315994	  764.5	  531.0	 7344.0	...
6315995	  763.2	  532.2	 7344.0	...
6315996	  762.0	  532.7	 7344.0	...
6315997	  760.4	  534.0	 7342.0	...
6315998	  759.0	  535.2	 7337.0	...
6315999	  757.8	  536.5	 7332.0	...
6316000	  756.9	  536.7	 7331.0	...
6316001	  756.4	  536.8	 7334.0	...
6316002	  756.4	  536.9	 7336.0	...
6316003	  756.3	  536.8	 7335.0	...
6316004	  756.2	  536.4	 7334.0	...
6316005	  757.1	  535.8	 7337.0	...
6316006	  758.3	  535.4	 7340.0	...
6316007	  759.6	  535.3	 7345.0	...
6316008	  759.8	  535.3	 7346.0	...
6316009	  759.9	  535.2	 7348.0	...
6316010	  761.1	  534.8	 7347.0	...
6316011	  762.2	  533.7	 7346.0	...
6316012	  763.2	  532.7	 7344.0	...
6316013	  763.0	  532.0	 7341.0	...
6316014	  762.7	  532.1	 7338.0	...
6316015	  762.4	  531.8	 7335.0	...
6316016	  762.2	  531.5	 7333.0	...
6316017	  762.1	  531.3	 7331.0	...
6316018	  761.9	  531.5	 7329.0	...
6316019	  761.5	  531.8	 7327.0	...
6316020	  761.1	  531.7	 7324.0	...
6316021	  760.7	  531.6	 7321.0	...
6316022	  760.3	  531.6	 7319.0	...
6316023	  760.1	  531.6	 7319.0	...
6316024	  759.9	  531.4	 7318.0	...
6316025	  759.9	  531.0	 7316.0	...
6316026	  759.9	  530.7	 7309.0	...
6316027	  759.8	  530.3	 7305.0	...
6316028	  759.7	  530.0	 7300.0	...
6316029	  759.7	  530.1	 7300.0	...
6316030	  759.5	  530.6	 7300.0	...
6316031	  759.5	  531.3	 7300.0	...
6316032	  759.8	  531.6	 7300.0	...
6316033	  760.2	  531.9	 7301.0	...
6316034	  760.5	  532.3	 7300.0	...
6316035	  760.3	  532.6	 7299.0	...
6316036	  760.1	  532.9	 7298.0	...
6316037	  760.0	  532.9	 7301.0	...
6316038	  759.7	  533.1	 7305.0	...
6316039	  759.4	  533.3	 7304.0	...
6316040	  759.1	  533.4	 7299.0	...
6316041	  759.0	  533.1	 7298.0	...
6316042	  759.1	  532.7	 7301.0	...
6316043	  759.6	  532.5	 7301.0	...
6316044	  760.2	  532.7	 7299.0	...
6316045	  760.1	  532.5	 7296.0	...
6316046	  759.4	  532.1	 7296.0	...
6316047	  758.8	  532.0	 7297.0	...
6316048	  759.0	  532.4	 7292.0	...
6316049	  759.3	  532.9	 7287.0	...
6316050	  759.6	  533.1	 7282.0	...
6316051	  759.9	  533.0	 7282.0	...
6316052	  760.1	  533.0	 7282.0	...
6316053	  760.1	  532.9	 7282.0	...
6316054	  760.1	  532.9	 7282.0	...
6316055	  759.8	  533.0	 7282.0	...
6316056	  759.5	  533.0	 7282.0	...
6316057	  759.3	  533.0	 7282.0	...
6316058	  759.1	  532.6	 7280.0	...
6316059	  758.8	  532.2	 7276.0	...
6316060	  758.6	  531.9	 7273.0	...
6316061	  758.6	  532.1	 7270.0	...
6316062	  758.6	  532.2	 7270.0	...
6316063	  758.5	  532.3	 7272.0	...
6316064	  758.2	  532.4	 7274.0	...
6316065	  757.8	  532.3	 7275.0	...
6316066	  757.4	  532.5	 7275.0	...
6316067	  757.3	  532.7	 7274.0	...
6316068	  757.3	  532.9	 7275.0	...
6316069	  757.7	  532.9	 7274.0	...
6316070	  758.1	  532.9	 7271.0	...
MSG	6316071 0000 _ Number Off
6316071	  758.5	  532.8	 7268.0	...
6316072	  758.5	  532.7	 7267.0	...
6316073	  758.6	  532.6	 7269.0	...
6316074	  758.6	  532.7	 7269.0	...
6316075	  758.2	  532.7	 7269.0	...
6316076	  757.6	  532.8	 7266.0	...
6316077	  757.0	  532.7	 7265.0	...
6316078	  757.0	  532.8	 7264.0	...
6316079	  756.9	  533.0	 7266.0	...
6316080	  757.0	  533.2	 7263.0	...
6316081	  756.9	  533.4	 7260.0	...
6316082	  756.8	  533.5	 7257.0	...
6316083	  756.8	  533.7	 7258.0	...
6316084	  756.8	  533.5	 7259.0	...
6316085	  756.8	  533.4	 7261.0	...
6316086	  756.7	  533.4	 7261.0	...
6316087	  756.7	  533.4	 7257.0	...
6316088	  756.8	  533.4	 7253.0	...
6316089	  756.8	  533.3	 7250.0	...
6316090	  756.5	  533.3	 7250.0	...
6316091	  756.0	  533.4	 7250.0	...
6316092	  755.8	  534.0	 7249.0	...
6316093	  756.0	  534.7	 7246.0	...
6316094	  756.1	  535.0	 7242.0	...
6316095	  755.9	  534.6	 7238.0	...
6316096	  755.7	  534.3	 7241.0	...
6316097	  755.7	  534.2	 7246.0	...
6316098	  755.7	  534.2	 7250.0	...
6316099	  755.5	  534.3	 7249.0	...
6316100	  755.4	  534.3	 7248.0	...
6316101	  755.2	  534.1	 7247.0	...
6316102	  755.2	  533.8	 7247.0	...
6316103	  755.3	  533.7	 7246.0	...
6316104	  755.3	  533.9	 7245.0	...
6316105	  755.3	  534.1	 7245.0	...
6316106	  755.3	  534.3	 7247.0	...
6316107	  755.6	  534.5	 7249.0	...
6316108	  755.9	  534.7	 7248.0	...
6316109	  756.3	  535.2	 7245.0	...
6316110	  756.9	  535.6	 7242.0	...
6316111	  757.5	  535.9	 7241.0	...
6316112	  758.1	  535.8	 7238.0	...
6316113	  758.2	  536.1	 7235.0	...
6316114	  758.1	  536.4	 7233.0	...
6316115	  758.1	  536.7	 7234.0	...
6316116	  758.0	  536.6	 7234.0	...
6316117	  757.3	  536.6	 7234.0	...
6316118	  756.7	  536.6	 7234.0	...
6316119	  756.0	  536.7	 7232.0	...
6316120	  756.0	  536.5	 7230.0	...
6316121	  755.9	  536.1	 7228.0	...
6316122	  755.8	  535.6	 7228.0	...
6316123	  755.8	  535.3	 7224.0	...
6316124	  755.9	  535.5	 7221.0	...
6316125	  756.4	  535.7	 7217.0	...
6316126	  756.8	  535.9	 7216.0	...
6316127	  756.9	  535.9	 7216.0	...
6316128	  756.8	  535.8	 7217.0	...
6316129	  756.7	  535.7	 7219.0	...
6316130	  756.9	  535.6	 7220.0	...
6316131	  757.0	  535.5	 7222.0	...
6316132	  756.8	  535.6	 7223.0	...
6316133	  756.5	  535.5	 7219.0	...
6316134	  756.3	  535.4	 7214.0	...
6316135	  756.5	  535.2	 7212.0	...
6316136	  756.7	  535.2	 7215.0	...
6316137	  756.5	  535.1	 7217.0	...
6316138	  756.4	  535.6	 7216.0	...
6316139	  756.2	  536.2	 7216.0	...
6316140	  756.6	  536.7	 7215.0	...
6316141	  756.9	  536.6	 7211.0	...
6316142	  757.2	  536.6	 7207.0	...
6316143	  757.1	  536.6	 7205.0	...
6316144	  757.0	  536.8	 7206.0	...
6316145	  756.9	  536.9	 7210.0	...
6316146	  757.0	  537.1	 7213.0	...
6316147	  757.0	  537.1	 7213.0	...
6316148	  756.8	  537.1	 7212.0	...
6316149	  756.5	  536.9	 7212.0	...
6316150	  756.3	  536.6	 7213.0	...
6316151	  756.4	  536.2	 7213.0	...
6316152	  756.4	  535.8	 7212.0	...
6316153	  756.4	  536.5	 7209.0	...
6316154	  756.5	  537.3	 7208.0	...
6316155	  756.5	  538.1	 7204.0	...
6316156	  756.4	  538.0	 7200.0	...
6316157	  756.4	  537.7	 7195.0	...
6316158	  756.4	  537.5	 7196.0	...
6316159	  756.3	  537.4	 7199.0	...
6316160	  756.3	  537.4	 7202.0	...
6316161	  756.2	  537.3	 7203.0	...
6316162	  756.2	  537.1	 7204.0	...
6316163	  756.5	  537.1	 7205.0	...
6316164	  756.7	  537.3	 7205.0	...
6316165	  756.5	  537.6	 7207.0	...
6316166	  756.2	  537.5	 7209.0	...
6316167	  756.1	  537.4	 7206.0	...
6316168	  756.3	  537.4	 7201.0	...
6316169	  756.5	  537.4	 7197.0	...
6316170	  756.4	  537.5	 7198.0	...
6316171	  756.3	  537.6	 7198.0	...
6316172	  756.2	  537.8	 7199.0	...
6316173	  756.2	  538.0	 7199.0	...
6316174	  756.1	  537.9	 7199.0	...
6316175	  756.1	  537.8	 7199.0	...
6316176	  756.1	  537.6	 7199.0	...
6316177	  756.2	  537.5	 7199.0	...
6316178	  756.3	  537.6	 7197.0	...
6316179	  756.5	  537.9	 7195.0	...
6316180	  756.6	  538.3	 7194.0	...
6316181	  756.6	  538.3	 7194.0	...
6316182	  756.8	  538.5	 7193.0	...
6316183	  757.0	  538.9	 7190.0	...
6316184	  757.2	  539.3	 7188.0	...
6316185	  757.2	  539.4	 7187.0	...
6316186	  757.2	  539.2	 7187.0	...
6316187	  757.0	  538.7	 7187.0	...
6316188	  756.9	  538.1	 7188.0	...
6316189	  756.7	  537.5	 7187.0	...
6316190	  756.5	  537.0	 7186.0	...
6316191	  756.3	  536.9	 7188.0	...
6316192	  756.0	  536.9	 7192.0	...
6316193	  755.6	  537.2	 7197.0	...
6316194	  755.7	  537.4	 7195.0	...
6316195	  756.3	  537.7	 7193.0	...
6316196	  756.9	  538.1	 7187.0	...
6316197	  757.1	  538.5	 7183.0	...
6316198	  757.2	  538.3	 7180.0	...
6316199	  757.2	  538.2	 7178.0	...
6316200	  757.1	  538.1	 7176.0	...
6316201	  757.0	  538.1	 7173.0	...
6316202	  756.9	  538.3	 7171.0	...
6316203	  757.1	  538.5	 7174.0	...
6316204	  757.3	  538.5	 7179.0	...
6316205	  757.5	  538.2	 7180.0	...
6316206	  757.7	  537.9	 7176.0	...
6316207	  757.9	  537.7	 7168.0	...
6316208	  758.3	  537.6	 7164.0	...
6316209	  758.5	  537.6	 7160.0	...
6316210	  758.6	  537.7	 7161.0	...
6316211	  758.7	  537.7	 7162.0	...
6316212	  758.4	  537.7	 7163.0	...
6316213	  758.1	  537.7	 7163.0	...
6316214	  757.8	  537.6	 7162.0	...
6316215	  757.7	  537.6	 7161.0	...
6316216	  757.6	  537.7	 7162.0	...
6316217	  757.6	  537.9	 7162.0	...
6316218	  757.7	  538.1	 7161.0	...
6316219	  757.8	  538.3	 7157.0	...
6316220	  757.8	  538.3	 7154.0	...
6316221	  758.2	  537.9	 7153.0	...
6316222	  758.5	  537.0	 7154.0	...
6316223	  758.8	  536.0	 7154.0	...
6316224	  758.8	  535.9	 7153.0	...
6316225	  758.9	  536.3	 7153.0	...
6316226	  759.0	  536.3	 7154.0	...
6316227	  759.0	  536.0	 7155.0	...
6316228	  759.0	  535.7	 7155.0	...
6316229	  758.9	  535.9	 7154.0	...
6316230	  758.3	  536.3	 7153.0	...
6316231	  757.7	  536.7	 7154.0	...
6316232	  757.7	  536.9	 7156.0	...
6316233	  758.2	  536.7	 7158.0	...
6316234	  758.9	  536.5	 7156.0	...
6316235	  759.0	  536.3	 7154.0	...
6316236	  759.1	  536.0	 7153.0	...
6316237	  759.1	  535.8	 7151.0	...
6316238	  758.8	  535.7	 7150.0	...
6316239	  758.6	  535.8	 7149.0	...
6316240	  758.4	  535.9	 7149.0	...
6316241	  758.4	  536.1	 7149.0	...
6316242	  758.4	  536.2	 7149.0	...
6316243	  758.4	  536.2	 7149.0	...
6316244	  758.0	  536.2	 7148.0	...
6316245	  757.6	  536.2	 7148.0	...
6316246	  757.2	  536.3	 7148.0	...
6316247	  757.2	  536.4	 7149.0	...
6316248	  757.3	  536.7	 7149.0	...
6316249	  757.2	  537.0	 7148.0	...
6316250	  756.9	  536.6	 7147.0	...
6316251	  756.7	  536.0	 7144.0	...
6316252	  756.7	  535.5	 7142.0	...
6316253	  756.7	  535.7	 7140.0	...
6316254	  756.6	  535.9	 7141.0	...
6316255	  756.9	  536.0	 7143.0	...
6316256	  757.4	  536.0	 7144.0	...
6316257	  758.0	  536.0	 7144.0	...
6316258	  758.2	  535.8	 7144.0	...
6316259	  758.1	  535.4	 7144.0	...
6316260	  757.8	  535.0	 7146.0	...
6316261	  757.5	  534.6	 7149.0	...
6316262	  757.3	  534.8	 7150.0	...
6316263	  757.3	  534.9	 7150.0	...
6316264	  757.2	  535.3	 7149.0	...
6316265	  757.1	  535.7	 7151.0	...
6316266	  757.0	  536.0	 7151.0	...
6316267	  757.0	  535.9	 7152.0	...
6316268	  756.9	  535.8	 7153.0	...
6316269	  756.8	  535.7	 7149.0	...
6316270	  756.8	  536.0	 7144.0	...
6316271	  756.8	  536.3	 7140.0	...
MSG	6316272 0000 _ Number On
6316272	  756.7	  536.5	 7142.0	...
6316273	  756.6	  536.4	 7146.0	...
6316274	  756.6	  536.5	 7149.0	...
6316275	  756.8	  536.7	 7148.0	...
6316276	  757.0	  536.8	 7145.0	...
6316277	  757.0	  536.9	 7142.0	...
6316278	  757.0	  536.5	 7142.0	...
6316279	  757.0	  536.2	 7142.0	...
6316280	  757.1	  535.9	 7144.0	...
6316281	  757.0	  535.9	 7146.0	...
6316282	  756.9	  535.9	 7148.0	...
6316283	  756.6	  535.9	 7147.0	...
6316284	  756.4	  535.9	 7146.0	...
6316285	  756.3	  535.7	 7144.0	...
6316286	  756.4	  535.4	 7144.0	...
6316287	  756.6	  535.0	 7144.0	...
6316288	  756.7	  534.8	 7144.0	...
6316289	  756.7	  534.7	 7143.0	...
6316290	  756.7	  534.6	 7143.0	...
6316291	  756.7	  534.8	 7145.0	...
6316292	  756.7	  535.2	 7144.0	...
6316293	  756.9	  535.6	 7141.0	...
6316294	  757.2	  535.8	 7138.0	...
6316295	  757.4	  536.0	 7138.0	...
6316296	  757.4	  536.2	 7141.0	...
6316297	  757.3	  535.8	 7144.0	...
6316298	  757.1	  535.3	 7147.0	...
6316299	  757.0	  534.7	 7144.0	...
6316300	  757.0	  534.6	 7141.0	...
6316301	  757.3	  534.5	 7137.0	...
6316302	  757.5	  534.6	 7137.0	...
6316303	  757.6	  534.7	 7137.0	...
6316304	  757.7	  534.8	 7138.0	...
6316305	  757.7	  535.1	 7139.0	...
6316306	  757.8	  535.5	 7139.0	...
6316307	  758.0	  535.8	 7141.0	...
6316308	  758.1	  535.7	 7142.0	...
6316309	  757.9	  535.7	 7143.0	...
6316310	  757.8	  535.6	 7143.0	...
6316311	  757.7	  535.8	 7142.0	...
6316312	  757.5	  536.0	 7142.0	...
6316313	  757.4	  536.3	 7142.0	...
6316314	  757.2	  536.4	 7143.0	...
6316315	  757.1	  536.5	 7145.0	...
6316316	  757.1	  536.7	 7147.0	...
6316317	  757.0	  536.5	 7146.0	...
6316318	  757.0	  536.1	 7145.0	...
6316319	  757.0	  535.7	 7144.0	...
6316320	  756.9	  535.7	 7145.0	...
6316321	  756.9	  536.3	 7145.0	...
6316322	  756.9	  536.8	 7145.0	...
6316323	  757.2	  537.4	 7147.0	...
6316324	  757.3	  537.8	 7148.0	...
6316325	  757.5	  538.2	 7147.0	...
6316326	  757.4	  538.5	 7145.0	...
6316327	  757.3	  538.3	 7142.0	...
6316328	  757.2	  538.1	 7142.0	...
6316329	  757.3	  538.2	 7143.0	...
6316330	  757.3	  538.5	 7144.0	...
6316331	  757.3	  538.9	 7144.0	...
6316332	  757.2	  539.0	 7143.0	...
6316333	  757.2	  538.5	 7143.0	...
6316334	  756.9	  537.8	 7142.0	...
6316335	  756.6	  537.2	 7141.0	...
6316336	  756.4	  537.2	 7139.0	...
6316337	  756.4	  537.1	 7137.0	...
6316338	  756.5	  537.0	 7137.0	...
6316339	  756.6	  537.1	 7138.0	...
6316340	  756.7	  537.5	 7141.0	...
6316341	  756.7	  537.9	 7143.0	...
6316342	  756.9	  538.0	 7146.0	...
6316343	  757.1	  538.0	 7146.0	...
6316344	  757.2	  537.9	 7146.0	...
6316345	  757.3	  537.9	 7147.0	...
6316346	  757.3	  537.7	 7148.0	...
6316347	  757.2	  537.6	 7146.0	...
6316348	  757.1	  537.8	 7143.0	...
6316349	  757.1	  538.2	 7142.0	...
6316350	  757.1	  538.6	 7144.0	...
6316351	  757.2	  538.6	 7143.0	...
6316352	  757.3	  538.4	 7139.0	...
6316353	  757.1	  538.2	 7136.0	...
6316354	  756.7	  538.0	 7140.0	...
6316355	  756.3	  538.0	 7143.0	...
6316356	  756.3	  537.9	 7145.0	...
6316357	  756.2	  537.9	 7142.0	...
6316358	  756.1	  537.6	 7139.0	...
6316359	  756.1	  537.0	 7138.0	...
6316360	  756.2	  536.5	 7137.0	...
6316361	  756.2	  536.3	 7138.0	...
6316362	  756.2	  536.1	 7137.0	...
6316363	  756.3	  535.9	 7137.0	...
6316364	  756.4	  535.8	 7137.0	...
6316365	  756.4	  535.8	 7138.0	...
6316366	  756.3	  535.9	 7137.0	...
6316367	  756.2	  536.0	 7135.0	...
6316368	  756.1	  535.8	 7132.0	...
6316369	  756.0	  535.6	 7131.0	...
6316370	  755.9	  535.4	 7133.0	...
6316371	  755.8	  535.8	 7134.0	...
6316372	  755.7	  536.1	 7135.0	...
6316373	  755.7	  536.3	 7134.0	...
6316374	  755.6	  536.1	 7134.0	...
6316375	  755.6	  535.6	 7135.0	...
6316376	  755.4	  535.2	 7136.0	...
6316377	  755.2	  534.8	 7138.0	...
6316378	  754.9	  534.7	 7138.0	...
6316379	  754.7	  534.4	 7139.0	...
6316380	  754.6	  534.3	 7140.0	...
6316381	  754.7	  534.1	 7139.0	...
6316382	  755.2	  534.4	 7138.0	...
6316383	  755.6	  535.2	 7137.0	...
6316384	  755.9	  536.0	 7137.0	...
6316385	  755.9	  536.4	 7137.0	...
6316386	  755.9	  536.3	 7139.0	...
6316387	  755.9	  536.0	 7140.0	...
6316388	  755.9	  535.7	 7138.0	...
6316389	  756.0	  535.6	 7133.0	...
6316390	  756.0	  535.7	 7127.0	...
6316391	  756.1	  535.6	 7126.0	...
6316392	  756.1	  535.5	 7129.0	...
6316393	  756.0	  535.3	 7135.0	...
6316394	  756.1	  535.8	 7140.0	...
6316395	  756.1	  536.2	 7142.0	...
6316396	  756.2	  536.6	 7143.0	...
6316397	  756.2	  536.5	 7145.0	...
6316398	  756.6	  536.4	 7147.0	...
6316399	  757.0	  536.2	 7147.0	...
6316400	  757.1	  536.5	 7148.0	...
6316401	  756.9	  536.8	 7148.0	...
6316402	  756.6	  537.4	 7149.0	...
6316403	  756.4	  537.8	 7148.0	...
6316404	  756.3	  538.1	 7149.0	...
6316405	  756.0	  538.4	 7149.0	...
6316406	  755.6	  537.5	 7149.0	...
6316407	  755.5	  536.7	 7148.0	...
6316408	  755.6	  536.0	 7143.0	...
6316409	  755.9	  536.3	 7138.0	...
6316410	  756.1	  536.9	 7134.0	...
6316411	  756.0	  537.3	 7136.0	...
6316412	  755.9	  537.4	 7140.0	...
6316413	  755.8	  537.4	 7143.0	...
6316414	  755.9	  537.3	 7142.0	...
6316415	  756.0	  537.1	 7140.0	...
6316416	  755.8	  536.9	 7137.0	...
6316417	  755.5	  536.1	 7136.0	...
6316418	  755.5	  535.6	 7132.0	...
6316419	  755.9	  535.2	 7129.0	...
6316420	  756.4	  535.3	 7129.0	...
6316421	  756.6	  535.4	 7132.0	...
6316422	  756.6	  535.5	 7136.0	...
6316423	  756.6	  535.5	 7136.0	...
6316424	  756.7	  535.5	 7136.0	...
6316425	  756.6	  535.5	 7137.0	...
6316426	  756.4	  535.3	 7137.0	...
6316427	  756.3	  535.0	 7137.0	...
6316428	  756.4	  534.7	 7140.0	...
6316429	  756.7	  535.0	 7143.0	...
6316430	  757.0	  535.4	 7141.0	...
6316431	  757.0	  535.8	 7137.0	...
6316432	  757.0	  535.9	 7132.0	...
6316433	  756.9	  536.2	 7132.0	...
6316434	  756.8	  536.5	 7132.0	...
6316435	  756.8	  536.7	 7132.0	...
6316436	  756.8	  536.7	 7134.0	...
6316437	  756.8	  536.6	 7135.0	...
6316438	  756.8	  537.0	 7135.0	...
6316439	  756.7	  537.1	 7134.0	...
6316440	  756.6	  537.3	 7134.0	...
6316441	  756.5	  537.7	 7134.0	...
6316442	  756.6	  538.2	 7134.0	...
6316443	  756.6	  538.4	 7135.0	...
6316444	  756.6	  538.1	 7136.0	...
6316445	  756.6	  537.7	 7136.0	...
6316446	  756.6	  537.8	 7135.0	...
6316447	  756.4	  537.9	 7134.0	...
6316448	  756.3	  538.2	 7135.0	...
6316449	  756.2	  538.7	 7137.0	...
6316450	  756.0	  539.1	 7139.0	...
6316451	  755.7	  539.3	 7139.0	...
6316452	  755.5	  539.3	 7139.0	...
6316453	  755.4	  539.3	 7140.0	...
6316454	  755.2	  539.4	 7142.0	...
6316455	  755.1	  539.5	 7144.0	...
6316456	  755.0	  539.7	 7144.0	...
6316457	  755.1	  539.7	 7144.0	...
6316458	  755.0	  539.5	 7144.0	...
6316459	  754.9	  539.0	 7144.0	...
6316460	  754.7	  538.6	 7144.0	...
6316461	  754.5	  538.4	 7145.0	...
6316462	  754.1	  538.8	 7147.0	...
6316463	  753.8	  539.1	 7149.0	...
6316464	  753.6	  539.3	 7149.0	...
6316465	  753.7	  539.4	 7149.0	...
6316466	  753.9	  539.5	 7148.0	...
6316467	  753.9	  539.6	 7147.0	...
6316468	  753.8	  539.8	 7148.0	...
6316469	  754.1	  539.8	 7148.0	...
6316470	  754.4	  539.5	 7146.0	...
6316471	  754.7	  539.0	 7143.0	...
6316472	  754.5	  538.4	 7141.0	...
6316473	  754.3	  537.8	 7142.0	...
6316474	  754.4	  537.4	 7142.0	...
6316475	  754.6	  537.2	 7142.0	...
6316476	  754.8	  537.3	 7143.0	...
6316477	  754.8	  537.6	 7143.0	...
6316478	  754.7	  537.8	 7142.0	...
6316479	  754.5	  537.9	 7144.0	...
6316480	  754.4	  538.1	 7147.0	...
6316481	  754.3	  538.2	 7150.0	...
6316482	  754.3	  538.2	 7148.0	...
6316483	  754.2	  538.2	 7150.0	...
6316484	  754.0	  538.1	 7151.0	...
6316485	  754.0	  538.0	 7150.0	...
6316486	  754.1	  538.4	 7145.0	...
6316487	  754.2	  538.8	 7140.0	...
6316488	  754.2	  538.9	 7139.0	...
6316489	  754.1	  538.5	 7140.0	...
6316490	  754.1	  537.9	 7140.0	...
6316491	  754.2	  537.5	 7140.0	...
6316492	  754.3	  537.1	 7139.0	...
6316493	  754.3	  536.9	 7139.0	...
6316494	  754.3	  537.3	 7139.0	...
6316495	  754.5	  537.6	 7138.0	...
6316496	  755.0	  537.9	 7137.0	...
6316497	  755.4	  537.8	 7137.0	...
6316498	  755.6	  537.6	 7137.0	...
6316499	  755.7	  537.3	 7137.0	...
6316500	  755.9	  537.3	 7137.0	...
6316501	  756.0	  537.5	 7137.0	...
6316502	  756.2	  537.6	 7138.0	...
6316503	  756.2	  537.8	 7141.0	...
6316504	  756.2	  538.0	 7144.0	...
6316505	  756.3	  538.2	 7141.0	...
6316506	  756.3	  538.2	 7137.0	...
6316507	  756.2	  538.1	 7136.0	...
6316508	  756.1	  538.5	 7140.0	...
6316509	  756.0	  538.9	 7143.0	...
6316510	  755.9	  539.4	 7145.0	...
6316511	  756.0	  539.4	 7148.0	...
6316512	  756.0	  539.2	 7151.0	...
6316513	  756.1	  539.1	 7151.0	...
6316514	  756.3	  539.2	 7149.0	...
6316515	  756.5	  539.5	 7145.0	...
6316516	  756.7	  539.8	 7142.0	...
6316517	  756.8	  540.0	 7141.0	...
6316518	  756.7	  539.7	 7142.0	...
6316519	  756.7	  539.0	 7143.0	...
6316520	  756.6	  538.4	 7144.0	...
6316521	  756.2	  538.6	 7139.0	...
6316522	  755.8	  538.7	 7135.0	...
6316523	  755.8	  538.8	 7130.0	...
6316524	  756.0	  538.7	 7130.0	...
6316525	  756.2	  538.3	 7135.0	...
6316526	  756.2	  538.1	 7140.0	...
6316527	  756.3	  538.5	 7142.0	...
6316528	  756.2	  539.0	 7137.0	...
6316529	  756.1	  539.6	 7132.0	...
6316530	  756.0	  539.7	 7130.0	...
6316531	  756.0	  539.9	 7131.0	...
6316532	  756.0	  540.0	 7132.0	...
6316533	  756.0	  540.1	 7133.0	...
6316534	  756.0	  540.2	 7133.0	...
6316535	  756.2	  540.3	 7139.0	...
6316536	  756.6	  540.7	 7146.0	...
6316537	  757.1	  541.1	 7154.0	...
6316538	  757.8	  541.4	 7154.0	...
6316539	  758.2	  541.2	 7152.0	...
6316540	  758.6	  541.0	 7148.0	...
6316541	  758.6	  541.1	 7145.0	...
6316542	  759.0	  541.5	 7142.0	...
6316543	  759.9	  542.6	 7143.0	...
EFIX R   6315469	6316543	1075	  761.8	  533.4	   7293
SSACC R  6316544
6316544	  760.8	  544.2	 7145.0	...
6316545	  762.2	  545.6	 7146.0	...
6316546	  763.0	  547.1	 7146.0	...
6316547	  765.2	  548.3	 7145.0	...
6316548	  767.3	  549.4	 7145.0	...
6316549	  769.4	  549.7	 7146.0	...
ESACC R  6316544	6316549	6	  760.8	  544.2	  769.4	  549.7	   0.22	     37
SFIX R   6316550
6316550	  770.4	  549.5	 7147.0	...
6316551	  771.7	  550.2	 7148.0	...
6316552	  772.9	  551.0	 7150.0	...
6316553	  774.1	  551.9	 7149.0	...
6316554	  774.4	  552.0	 7146.0	...
6316555	  774.3	  551.3	 7141.0	...
6316556	  773.9	  550.6	 7138.0	...
6316557	  773.5	  549.9	 7140.0	...
6316558	  772.6	  549.9	 7145.0	...
6316559	  771.4	  549.9	 7150.0	...
6316560	  770.1	  549.3	 7150.0	...
6316561	  769.7	  548.7	 7150.0	...
6316562	  769.1	  548.2	 7149.0	...
6316563	  768.4	  548.1	 7148.0	...
6316564	  767.6	  547.6	 7148.0	...
6316565	  767.3	  546.8	 7148.0	...
6316566	  767.1	  546.2	 7148.0	...
6316567	  767.0	  545.9	 7147.0	...
6316568	  766.8	  545.3	 7152.0	...
6316569	  766.9	  544.7	 7156.0	...
6316570	  767.1	  544.0	 7162.0	...
6316571	  767.6	  543.7	 7163.0	...
6316572	  767.9	  543.5	 7163.0	...
6316573	  768.2	  543.3	 7158.0	...
6316574	  767.9	  543.5	 7154.0	...
6316575	  767.6	  544.0	 7152.0	...
6316576	  767.9	  544.5	 7154.0	...
6316577	  768.5	  545.2	 7152.0	...
6316578	  769.3	  545.8	 7149.0	...
6316579	  769.4	  546.3	 7149.0	...
6316580	  769.5	  546.4	 7151.0	...
6316581	  769.2	  546.6	 7152.0	...
6316582	  768.8	  546.7	 7153.0	...
6316583	  768.4	  546.8	 7155.0	...
6316584	  768.4	  546.8	 7157.0	...
6316585	  768.4	  546.8	 7157.0	...
MSG	6316586 0000 _ Number Off
6316586	  768.5	  546.9	 7156.0	...
6316587	  768.6	  547.0	 7154.0	...
6316588	  768.6	  547.2	 7155.0	...
6316589	  768.6	  546.8	 7155.0	...
6316590	  768.6	  546.3	 7153.0	...
6316591	  768.6	  545.8	 7152.0	...
6316592	  768.7	  545.7	 7149.0	...
6316593	  768.8	  545.7	 7149.0	...
6316594	  769.0	  545.8	 7148.0	...
6316595	  769.3	  545.9	 7149.0	...
6316596	  769.4	  546.5	 7149.0	...
6316597	  769.6	  546.9	 7150.0	...
6316598	  769.7	  547.3	 7152.0	...
6316599	  770.1	  547.2	 7155.0	...
6316600	  770.8	  547.1	 7157.0	...
6316601	  771.5	  547.3	 7157.0	...
6316602	  771.8	  547.4	 7157.0	...
6316603	  771.6	  547.3	 7157.0	...
6316604	  771.3	  547.2	 7159.0	...
6316605	  771.1	  547.7	 7160.0	...
6316606	  771.0	  548.4	 7160.0	...
6316607	  770.7	  548.4	 7161.0	...
6316608	  770.1	  547.8	 7162.0	...
6316609	  769.4	  547.6	 7159.0	...
6316610	  769.1	  548.0	 7156.0	...
6316611	  769.1	  548.2	 7153.0	...
6316612	  769.1	  548.1	 7153.0	...
6316613	  769.1	  548.0	 7153.0	...
6316614	  769.2	  548.1	 7153.0	...
6316615	  769.3	  548.2	 7155.0	...
6316616	  769.4	  548.5	 7157.0	...
6316617	  769.5	  548.8	 7159.0	...
6316618	  769.9	  548.4	 7162.0	...
6316619	  770.2	  548.0	 7165.0	...
6316620	  770.7	  547.5	 7166.0	...
6316621	  770.9	  547.7	 7164.0	...
6316622	  771.0	  547.4	 7161.0	...
6316623	  771.0	  547.0	 7161.0	...
6316624	  771.0	  547.0	 7160.0	...
6316625	  771.1	  547.3	 7161.0	...
6316626	  771.0	  547.5	 7163.0	...
6316627	  770.7	  547.5	 7160.0	...
6316628	  770.5	  547.6	 7156.0	...
6316629	  770.4	  547.6	 7152.0	...
6316630	  770.5	  547.7	 7152.0	...
6316631	  770.6	  547.9	 7153.0	...
6316632	  770.7	  548.0	 7154.0	...
6316633	  770.8	  548.3	 7156.0	...
6316634	  770.9	  548.3	 7157.0	...
6316635	  771.0	  547.8	 7158.0	...
6316636	  770.8	  547.1	 7158.0	...
6316637	  770.4	  546.4	 7158.0	...
6316638	  770.1	  546.1	 7163.0	...
6316639	  769.9	  545.7	 7167.0	...
6316640	  769.9	  545.3	 7169.0	...
6316641	  769.9	  544.9	 7166.0	...
6316642	  770.0	  545.3	 7158.0	...
6316643	  770.0	  545.8	 7154.0	...
6316644	  770.1	  546.2	 7153.0	...
6316645	  769.9	  545.7	 7157.0	...
6316646	  770.0	  545.1	 7161.0	...
6316647	  770.1	  544.4	 7159.0	...
6316648	  770.3	  544.2	 7157.0	...
6316649	  770.2	  543.9	 7155.0	...
6316650	  770.2	  543.8	 7154.0	...
6316651	  770.0	  543.8	 7153.0	...
6316652	  769.9	  543.8	 7153.0	...
6316653	  769.5	  543.8	 7154.0	...
6316654	  769.4	  543.7	 7155.0	...
6316655	  769.3	  543.6	 7155.0	...
6316656	  769.3	  543.6	 7156.0	...
6316657	  769.2	  543.6	 7156.0	...
6316658	  769.1	  543.6	 7156.0	...
6316659	  769.1	  543.5	 7155.0	...
6316660	  769.1	  543.2	 7155.0	...
6316661	  769.0	  542.9	 7156.0	...
6316662	  769.1	  542.5	 7156.0	...
6316663	  769.1	  542.3	 7156.0	...
6316664	  769.0	  542.2	 7155.0	...
6316665	  768.9	  542.5	 7156.0	...
6316666	  768.8	  542.9	 7156.0	...
6316667	  768.9	  543.3	 7157.0	...
6316668	  768.9	  543.2	 7157.0	...
6316669	  769.1	  543.0	 7158.0	...
6316670	  769.3	  542.8	 7159.0	...
6316671	  769.6	  542.7	 7160.0	...
6316672	  769.6	  542.8	 7160.0	...
6316673	  769.5	  542.9	 7161.0	...
6316674	  769.4	  543.0	 7158.0	...
6316675	  769.1	  543.0	 7153.0	...
6316676	  768.8	  542.9	 7148.0	...
6316677	  768.5	  542.9	 7145.0	...
6316678	  768.5	  542.4	 7143.0	...
6316679	  768.5	  541.9	 7141.0	...
6316680	  768.7	  541.7	 7140.0	...
6316681	  768.8	  542.0	 7141.0	...
6316682	  768.9	  542.5	 7144.0	...
6316683	  769.1	  542.7	 7146.0	...
6316684	  769.2	  542.9	 7145.0	...
6316685	  769.2	  542.8	 7144.0	...
6316686	  769.3	  542.6	 7144.0	...
6316687	  769.4	  542.6	 7142.0	...
6316688	  769.4	  542.9	 7141.0	...
6316689	  769.4	  543.1	 7140.0	...
6316690	  769.5	  543.8	 7139.0	...
6316691	  769.7	  544.4	 7139.0	...
6316692	  769.8	  544.3	 7139.0	...
6316693	  769.4	  543.6	 7140.0	...
6316694	  768.9	  542.9	 7141.0	...
6316695	  768.8	  542.9	 7141.0	...
6316696	  768.9	  542.8	 7140.0	...
6316697	  769.1	  542.7	 7144.0	...
6316698	  769.2	  542.7	 7149.0	...
6316699	  769.3	  542.7	 7152.0	...
6316700	  769.4	  543.2	 7150.0	...
6316701	  769.0	  543.7	 7146.0	...
6316702	  768.7	  544.5	 7142.0	...
6316703	  768.7	  544.9	 7139.0	...
6316704	  769.1	  544.9	 7135.0	...
6316705	  769.4	  544.7	 7133.0	...
6316706	  769.3	  544.2	 7132.0	...
6316707	  769.2	  543.9	 7134.0	...
6316708	  769.1	  543.6	 7135.0	...
6316709	  769.0	  543.5	 7136.0	...
6316710	  768.9	  544.3	 7134.0	...
6316711	  769.0	  545.2	 7132.0	...
6316712	  769.5	  546.1	 7130.0	...
6316713	  769.9	  546.0	 7130.0	...
6316714	  769.9	  546.0	 7130.0	...
6316715	  769.7	  546.0	 7134.0	...
6316716	  769.5	  545.9	 7137.0	...
6316717	  769.6	  545.9	 7139.0	...
6316718	  769.8	  546.3	 7138.0	...
6316719	  770.1	  546.7	 7137.0	...
6316720	  770.2	  547.2	 7138.0	...
6316721	  770.2	  547.3	 7139.0	...
6316722	  770.2	  547.3	 7140.0	...
6316723	  769.8	  547.4	 7140.0	...
6316724	  769.4	  547.1	 7139.0	...
6316725	  769.1	  546.8	 7138.0	...
6316726	  769.1	  546.4	 7138.0	...
6316727	  769.2	  546.5	 7138.0	...
6316728	  769.3	  546.5	 7138.0	...
6316729	  769.4	  546.6	 7138.0	...
6316730	  769.3	  546.6	 7137.0	...
6316731	  769.3	  546.5	 7138.0	...
6316732	  769.4	  546.9	 7137.0	...
6316733	  769.4	  547.3	 7134.0	...
6316734	  770.2	  547.8	 7130.0	...
6316735	  770.9	  547.9	 7129.0	...
6316736	  771.1	  548.2	 7130.0	...
6316737	  770.5	  548.3	 7131.0	...
6316738	  770.3	  548.0	 7131.0	...
6316739	  770.6	  547.6	 7129.0	...
6316740	  770.8	  547.3	 7127.0	...
6316741	  770.6	  547.5	 7125.0	...
6316742	  770.4	  547.6	 7126.0	...
6316743	  770.1	  547.1	 7129.0	...
6316744	  769.9	  546.6	 7131.0	...
6316745	  769.7	  546.2	 7130.0	...
6316746	  769.6	  546.3	 7131.0	...
6316747	  769.4	  546.2	 7133.0	...
6316748	  769.4	  545.9	 7134.0	...
6316749	  769.4	  545.6	 7137.0	...
6316750	  769.4	  545.9	 7141.0	...
6316751	  769.5	  546.2	 7143.0	...
6316752	  769.6	  546.7	 7141.0	...
6316753	  769.6	  546.7	 7136.0	...
6316754	  769.6	  546.6	 7130.0	...
6316755	  769.6	  546.4	 7123.0	...
6316756	  769.6	  546.1	 7120.0	...
6316757	  769.6	  546.1	 7118.0	...
6316758	  769.6	  546.0	 7119.0	...
6316759	  769.4	  545.9	 7123.0	...
6316760	  769.2	  545.5	 7127.0	...
6316761	  769.3	  545.1	 7130.0	...
6316762	  769.6	  545.0	 7130.0	...
6316763	  770.0	  545.2	 7129.0	...
6316764	  770.0	  545.3	 7128.0	...
6316765	  770.0	  545.1	 7128.0	...
6316766	  769.9	  544.9	 7130.0	...
6316767	  770.1	  544.9	 7131.0	...
6316768	  770.3	  545.0	 7132.0	...
6316769	  770.4	  544.9	 7133.0	...
6316770	  770.4	  544.7	 7134.0	...
6316771	  770.5	  544.6	 7135.0	...
6316772	  770.1	  544.6	 7136.0	...
6316773	  769.6	  544.8	 7137.0	...
6316774	  769.0	  545.0	 7138.0	...
6316775	  768.9	  545.1	 7135.0	...
6316776	  769.0	  545.1	 7131.0	...
6316777	  769.1	  545.2	 7128.0	...
6316778	  769.3	  545.4	 7129.0	...
6316779	  769.4	  545.4	 7131.0	...
6316780	  769.6	  545.7	 7133.0	...
6316781	  769.8	  545.9	 7134.0	...
6316782	  769.8	  545.6	 7131.0	...
6316783	  769.6	  545.1	 7128.0	...
6316784	  769.7	  544.7	 7125.0	...
6316785	  769.7	  544.9	 7125.0	...
6316786	  769.7	  545.0	 7125.0	...
6316787	  769.7	  545.3	 7125.0	...
6316788	  769.8	  545.5	 7126.0	...
6316789	  769.8	  545.5	 7128.0	...
6316790	  769.8	  545.3	 7130.0	...
6316791	  769.9	  545.1	 7132.0	...
6316792	  770.0	  544.8	 7132.0	...
6316793	  770.0	  544.8	 7133.0	...
6316794	  769.8	  544.7	 7133.0	...
6316795	  769.7	  544.6	 7134.0	...
MSG	6316796 0000 _ Number On
6316796	  769.7	  544.5	 7134.0	...
6316797	  770.0	  544.3	 7134.0	...
6316798	  770.3	  543.8	 7133.0	...
6316799	  770.7	  543.4	 7130.0	...
6316800	  770.8	  543.3	 7125.0	...
6316801	  770.7	  543.6	 7121.0	...
6316802	  770.6	  543.8	 7119.0	...
6316803	  770.6	  543.9	 7120.0	...
6316804	  770.6	  544.0	 7118.0	...
6316805	  771.0	  544.4	 7115.0	...
6316806	  771.4	  544.8	 7111.0	...
6316807	  771.1	  544.6	 7109.0	...
6316808	  770.4	  544.2	 7108.0	...
6316809	  770.0	  543.8	 7109.0	...
6316810	  770.2	  543.9	 7110.0	...
6316811	  770.2	  544.0	 7111.0	...
6316812	  770.0	  544.2	 7113.0	...
6316813	  770.1	  544.3	 7113.0	...
6316814	  770.3	  544.4	 7113.0	...
6316815	  770.6	  544.5	 7112.0	...
6316816	  770.6	  544.7	 7111.0	...
6316817	  770.6	  544.4	 7110.0	...
6316818	  770.5	  543.9	 7109.0	...
6316819	  770.5	  543.6	 7109.0	...
6316820	  770.7	  543.8	 7108.0	...
6316821	  771.0	  544.3	 7108.0	...
6316822	  771.2	  544.7	 7108.0	...
6316823	  771.2	  545.0	 7109.0	...
6316824	  771.1	  545.0	 7111.0	...
6316825	  771.2	  545.0	 7114.0	...
6316826	  771.7	  545.0	 7114.0	...
6316827	  772.1	  544.5	 7115.0	...
6316828	  771.8	  544.2	 7116.0	...
6316829	  771.1	  543.9	 7116.0	...
6316830	  770.7	  544.0	 7115.0	...
6316831	  771.0	  544.1	 7113.0	...
6316832	  771.4	  543.9	 7112.0	...
6316833	  771.6	  543.4	 7114.0	...
6316834	  771.6	  542.9	 7115.0	...
6316835	  771.6	  542.8	 7114.0	...
6316836	  771.5	  542.9	 7109.0	...
6316837	  770.9	  542.8	 7105.0	...
6316838	  770.3	  542.7	 7102.0	...
6316839	  769.8	  542.5	 7103.0	...
6316840	  769.9	  542.5	 7102.0	...
6316841	  769.9	  542.4	 7103.0	...
6316842	  769.9	  542.4	 7103.0	...
6316843	  769.8	  542.3	 7104.0	...
6316844	  770.2	  542.2	 7105.0	...
6316845	  770.5	  542.1	 7106.0	...
6316846	  771.0	  542.1	 7107.0	...
6316847	  771.1	  542.2	 7109.0	...
6316848	  771.1	  542.5	 7111.0	...
6316849	  771.1	  543.0	 7111.0	...
6316850	  771.1	  543.4	 7108.0	...
6316851	  771.1	  543.5	 7108.0	...
6316852	  771.1	  543.0	 7112.0	...
6316853	  771.1	  542.5	 7116.0	...
6316854	  771.1	  542.0	 7114.0	...
6316855	  771.1	  542.0	 7111.0	...
6316856	  770.9	  542.4	 7105.0	...
6316857	  770.9	  543.0	 7100.0	...
6316858	  770.8	  543.8	 7097.0	...
6316859	  770.9	  544.2	 7097.0	...
6316860	  770.9	  544.1	 7097.0	...
6316861	  770.9	  543.7	 7094.0	...
6316862	  770.8	  543.9	 7090.0	...
6316863	  770.9	  544.4	 7093.0	...
6316864	  771.0	  544.9	 7098.0	...
6316865	  771.0	  545.0	 7101.0	...
6316866	  770.9	  545.1	 7099.0	...
6316867	  770.7	  544.5	 7097.0	...
6316868	  770.7	  543.8	 7097.0	...
6316869	  770.6	  543.2	 7093.0	...
6316870	  770.5	  543.6	 7089.0	...
6316871	  770.2	  543.9	 7087.0	...
6316872	  770.2	  544.2	 7087.0	...
6316873	  770.4	  544.1	 7086.0	...
6316874	  770.5	  544.1	 7085.0	...
6316875	  770.9	  544.0	 7083.0	...
6316876	  771.4	  543.8	 7081.0	...
6316877	  771.8	  543.5	 7080.0	...
6316878	  771.7	  543.3	 7080.0	...
6316879	  771.6	  543.3	 7081.0	...
6316880	  771.3	  543.6	 7082.0	...
6316881	  771.1	  543.9	 7080.0	...
6316882	  770.8	  544.1	 7076.0	...
6316883	  770.7	  544.1	 7072.0	...
6316884	  770.4	  544.1	 7070.0	...
6316885	  769.1	  544.1	 7071.0	...
EFIX R   6316550	6316885	336	  770.0	  545.2	   7134
SSACC R  6316886
6316886	  767.9	  544.1	 7071.0	...
6316887	  765.6	  543.8	 7072.0	...
6316888	  763.7	  543.6	 7074.0	...
6316889	  760.8	  543.5	 7075.0	...
6316890	  758.1	  543.6	 7075.0	...
6316891	  755.1	  543.0	 7075.0	...
6316892	  752.2	  542.4	 7073.0	...
6316893	  749.0	  542.1	 7071.0	...
6316894	  746.8	  542.4	 7069.0	...
ESACC R  6316886	6316894	9	  767.9	  544.1	  746.8	  542.4	   0.45	     53
SFIX R   6316895
6316895	  745.6	  542.5	 7069.0	...
6316896	  745.5	  542.5	 7071.0	...
6316897	  745.3	  543.0	 7074.0	...
6316898	  745.2	  543.4	 7075.0	...
6316899	  745.6	  543.8	 7073.0	...
6316900	  746.6	  543.7	 7073.0	...
6316901	  747.9	  543.6	 7075.0	...
6316902	  749.2	  543.3	 7076.0	...
6316903	  749.9	  542.3	 7076.0	...
6316904	  750.8	  541.3	 7073.0	...
6316905	  751.2	  540.4	 7070.0	...
6316906	  751.6	  539.2	 7069.0	...
6316907	  751.8	  538.1	 7069.0	...
6316908	  752.0	  537.0	 7069.0	...
6316909	  751.8	  536.9	 7066.0	...
6316910	  751.3	  536.7	 7064.0	...
6316911	  750.8	  536.5	 7064.0	...
6316912	  750.6	  536.4	 7065.0	...
6316913	  750.4	  536.6	 7066.0	...
6316914	  750.3	  536.9	 7066.0	...
6316915	  750.3	  537.1	 7064.0	...
6316916	  750.4	  537.7	 7063.0	...
6316917	  750.5	  538.4	 7064.0	...
6316918	  750.6	  538.4	 7066.0	...
6316919	  750.8	  537.8	 7068.0	...
6316920	  750.9	  537.2	 7069.0	...
6316921	  750.9	  537.1	 7068.0	...
6316922	  750.6	  537.0	 7066.0	...
6316923	  750.4	  537.5	 7067.0	...
6316924	  750.0	  538.1	 7070.0	...
6316925	  750.0	  538.7	 7070.0	...
6316926	  750.1	  538.5	 7068.0	...
6316927	  750.4	  538.2	 7066.0	...
6316928	  750.7	  538.0	 7064.0	...
6316929	  750.7	  538.1	 7062.0	...
6316930	  750.8	  538.2	 7060.0	...
6316931	  750.9	  538.4	 7060.0	...
6316932	  751.1	  538.6	 7056.0	...
6316933	  751.4	  538.8	 7052.0	...
6316934	  751.4	  538.7	 7050.0	...
6316935	  751.4	  538.4	 7053.0	...
6316936	  751.3	  538.2	 7057.0	...
6316937	  751.3	  538.3	 7058.0	...
6316938	  751.3	  538.3	 7059.0	...
6316939	  751.2	  538.3	 7060.0	...
6316940	  751.0	  537.8	 7059.0	...
6316941	  750.8	  537.2	 7058.0	...
6316942	  750.8	  536.6	 7056.0	...
6316943	  750.9	  536.6	 7057.0	...
6316944	  750.9	  536.6	 7058.0	...
6316945	  750.9	  537.3	 7059.0	...
6316946	  751.0	  537.9	 7061.0	...
6316947	  751.1	  538.4	 7063.0	...
6316948	  751.2	  538.4	 7066.0	...
6316949	  751.2	  538.4	 7065.0	...
6316950	  751.2	  538.2	 7062.0	...
6316951	  751.1	  538.0	 7062.0	...
6316952	  750.9	  537.8	 7064.0	...
6316953	  750.9	  537.7	 7067.0	...
6316954	  751.1	  537.7	 7063.0	...
6316955	  751.3	  537.6	 7059.0	...
6316956	  751.6	  537.7	 7056.0	...
6316957	  751.7	  537.7	 7056.0	...
6316958	  751.8	  537.9	 7056.0	...
6316959	  751.8	  538.0	 7057.0	...
6316960	  751.8	  538.3	 7058.0	...
6316961	  751.8	  538.4	 7059.0	...
6316962	  751.9	  538.2	 7060.0	...
6316963	  751.9	  537.9	 7061.0	...
6316964	  751.9	  537.5	 7063.0	...
6316965	  751.9	  537.5	 7065.0	...
6316966	  751.9	  537.5	 7067.0	...
6316967	  751.8	  537.6	 7068.0	...
6316968	  751.8	  537.8	 7069.0	...
6316969	  751.8	  537.8	 7069.0	...
6316970	  751.4	  537.7	 7069.0	...
6316971	  751.1	  537.6	 7069.0	...
6316972	  750.7	  537.6	 7069.0	...
6316973	  750.7	  538.0	 7069.0	...
6316974	  750.7	  538.3	 7067.0	...
6316975	  750.8	  538.5	 7064.0	...
6316976	  750.8	  538.3	 7061.0	...
6316977	  751.0	  538.4	 7064.0	...
6316978	  750.7	  538.7	 7067.0	...
6316979	  750.5	  539.0	 7070.0	...
6316980	  750.1	  538.9	 7071.0	...
6316981	  750.0	  538.8	 7071.0	...
6316982	  750.0	  538.5	 7073.0	...
6316983	  750.1	  538.2	 7073.0	...
6316984	  750.4	  538.0	 7073.0	...
6316985	  750.6	  537.8	 7072.0	...
6316986	  750.5	  537.7	 7071.0	...
6316987	  750.3	  537.7	 7069.0	...
6316988	  750.1	  538.0	 7067.0	...
6316989	  750.0	  538.1	 7065.0	...
6316990	  750.1	  538.2	 7065.0	...
6316991	  750.1	  538.0	 7066.0	...
6316992	  749.8	  538.1	 7070.0	...
6316993	  749.7	  538.0	 7073.0	...
6316994	  749.5	  538.3	 7074.0	...
6316995	  749.6	  538.5	 7073.0	...
6316996	  749.7	  538.8	 7072.0	...
6316997	  749.6	  539.3	 7072.0	...
6316998	  749.5	  539.9	 7072.0	...
6316999	  749.4	  540.4	 7072.0	...
6317000	  749.4	  540.5	 7073.0	...
6317001	  749.3	  540.2	 7073.0	...
6317002	  749.1	  539.9	 7071.0	...
6317003	  749.0	  539.8	 7070.0	...
6317004	  749.0	  540.0	 7069.0	...
6317005	  749.1	  540.3	 7070.0	...
6317006	  749.2	  540.7	 7070.0	...
6317007	  749.2	  540.9	 7071.0	...
6317008	  749.3	  540.8	 7070.0	...
6317009	  749.4	  540.6	 7070.0	...
6317010	  749.5	  540.4	 7070.0	...
6317011	  749.4	  540.4	 7070.0	...
6317012	  749.4	  540.4	 7071.0	...
6317013	  749.3	  539.6	 7072.0	...
6317014	  749.3	  538.9	 7074.0	...
6317015	  749.3	  538.2	 7075.0	...
6317016	  749.5	  538.2	 7075.0	...
6317017	  749.6	  538.1	 7075.0	...
6317018	  749.4	  538.2	 7073.0	...
6317019	  749.1	  538.3	 7072.0	...
6317020	  748.7	  538.4	 7070.0	...
6317021	  748.5	  538.3	 7071.0	...
6317022	  748.6	  538.4	 7071.0	...
6317023	  749.0	  538.4	 7072.0	...
6317024	  749.5	  538.0	 7072.0	...
6317025	  749.9	  537.6	 7070.0	...
6317026	  749.9	  537.2	 7068.0	...
6317027	  749.9	  537.4	 7065.0	...
6317028	  750.1	  538.2	 7065.0	...
6317029	  750.2	  539.0	 7065.0	...
6317030	  750.2	  539.7	 7067.0	...
6317031	  750.2	  539.6	 7069.0	...
6317032	  749.9	  539.5	 7072.0	...
6317033	  749.6	  539.4	 7074.0	...
6317034	  749.3	  539.2	 7077.0	...
6317035	  749.1	  539.1	 7078.0	...
6317036	  749.0	  538.5	 7078.0	...
6317037	  748.9	  538.0	 7078.0	...
6317038	  748.8	  537.6	 7078.0	...
6317039	  748.9	  537.8	 7077.0	...
6317040	  748.9	  538.0	 7077.0	...
6317041	  748.8	  537.3	 7078.0	...
6317042	  748.7	  536.5	 7081.0	...
6317043	  748.7	  535.7	 7083.0	...
6317044	  748.6	  535.8	 7082.0	...
6317045	  748.4	  535.8	 7082.0	...
6317046	  748.2	  535.7	 7082.0	...
6317047	  748.1	  535.5	 7081.0	...
6317048	  747.9	  535.4	 7081.0	...
6317049	  747.9	  535.4	 7082.0	...
6317050	  748.1	  535.8	 7083.0	...
6317051	  748.3	  536.1	 7080.0	...
6317052	  748.6	  536.4	 7076.0	...
6317053	  748.9	  536.5	 7073.0	...
6317054	  749.5	  536.7	 7073.0	...
EFIX R   6316895	6317054	160	  750.0	  538.4	   7068
SSACC R  6317055
6317055	  750.6	  538.1	 7074.0	...
6317056	  751.4	  539.5	 7069.0	...
6317057	  752.8	  541.4	 7063.0	...
6317058	  754.0	  542.9	 7058.0	...
6317059	  755.4	  545.6	 7057.0	...
6317060	  756.8	  548.0	 7055.0	...
6317061	  758.9	  550.6	 7046.0	...
6317062	  761.0	  551.7	 7039.0	...
6317063	  762.7	  551.5	 7035.0	...
6317064	  763.8	  546.7	 7040.0	...
6317065	  765.5	  528.9	 7074.0	...
6317066	  767.2	  512.4	 7114.0	...
6317067	  768.3	  499.7	 7150.0	...
6317068	  764.6	  500.4	 7158.0	...
6317069	  761.8	  509.0	 7141.0	...
6317070	  762.5	  529.3	 7101.0	...
6317071	  769.9	  564.4	 7021.0	...
6317072	  780.9	  610.4	 6902.0	...
6317073	  792.0	  665.6	 6745.0	...
6317074	  804.3	  728.0	 6564.0	...
6317075	  814.9	  793.1	 6375.0	...
6317076	  826.1	  861.8	 6177.0	...
6317077	  839.0	  934.3	 5971.0	...
6317078	  854.0	 1014.3	 5740.0	...
6317079	  872.0	 1099.8	 5493.0	...
6317080	  892.3	 1191.6	 5227.0	...
6317081	  915.5	 1287.1	 4940.0	...
6317082	  941.4	 1389.4	 4629.0	...
6317083	  973.7	 1493.0	 4312.0	...
6317084	 1006.0	 1595.4	 4008.0	...
6317085	 1037.8	 1694.9	 3709.0	...
6317086	 1064.2	 1791.4	 3416.0	...
6317087	 1099.0	 1892.1	 3102.0	...
6317088	 1124.5	 1958.8	 2894.0	...
6317089	 1141.3	 1994.7	 2780.0	...
6317090	 1141.3	 1994.7	 2780.0	...
SBLINK R 6317091
6317091	   .	   .	    0.0	...
6317092	   .	   .	    0.0	...
6317093	   .	   .	    0.0	...
6317094	   .	   .	    0.0	...
6317095	   .	   .	    0.0	...
6317096	   .	   .	    0.0	...
6317097	   .	   .	    0.0	...
6317098	   .	   .	    0.0	...
6317099	   .	   .	    0.0	...
MSG	6317100 0000 _ Number Off
6317100	   .	   .	    0.0	...
6317101	   .	   .	    0.0	...
6317102	   .	   .	    0.0	...
6317103	   .	   .	    0.0	...
6317104	   .	   .	    0.0	...
6317105	   .	   .	    0.0	...
6317106	   .	   .	    0.0	...
6317107	   .	   .	    0.0	...
6317108	   .	   .	    0.0	...
6317109	   .	   .	    0.0	...
6317110	   .	   .	    0.0	...
6317111	   .	   .	    0.0	...
6317112	   .	   .	    0.0	...
6317113	   .	   .	    0.0	...
6317114	   .	   .	    0.0	...
6317115	   .	   .	    0.0	...
6317116	   .	   .	    0.0	...
6317117	   .	   .	    0.0	...
6317118	   .	   .	    0.0	...
6317119	   .	   .	    0.0	...
6317120	   .	   .	    0.0	...
6317121	   .	   .	    0.0	...
6317122	   .	   .	    0.0	...
6317123	   .	   .	    0.0	...
6317124	   .	   .	    0.0	...
6317125	   .	   .	    0.0	...
6317126	   .	   .	    0.0	...
6317127	   .	   .	    0.0	...
6317128	   .	   .	    0.0	...
6317129	   .	   .	    0.0	...
6317130	   .	   .	    0.0	...
6317131	   .	   .	    0.0	...
6317132	   .	   .	    0.0	...
6317133	   .	   .	    0.0	...
6317134	   .	   .	    0.0	...
6317135	   .	   .	    0.0	...
6317136	   .	   .	    0.0	...
6317137	   .	   .	    0.0	...
6317138	   .	   .	    0.0	...
6317139	   .	   .	    0.0	...
6317140	   .	   .	    0.0	...
6317141	   .	   .	    0.0	...
6317142	   .	   .	    0.0	...
6317143	   .	   .	    0.0	...
6317144	   .	   .	    0.0	...
6317145	   .	   .	    0.0	...
6317146	   .	   .	    0.0	...
6317147	   .	   .	    0.0	...
6317148	   .	   .	    0.0	...
6317149	   .	   .	    0.0	...
6317150	   .	   .	    0.0	...
6317151	   .	   .	    0.0	...
6317152	   .	   .	    0.0	...
6317153	   .	   .	    0.0	...
6317154	   .	   .	    0.0	...
6317155	   .	   .	    0.0	...
6317156	   .	   .	    0.0	...
6317157	   .	   .	    0.0	...
6317158	   .	   .	    0.0	...
6317159	   .	   .	    0.0	...
6317160	   .	   .	    0.0	...
6317161	   .	   .	    0.0	...
6317162	   .	   .	    0.0	...
6317163	   .	   .	    0.0	...
EBLINK R 6317091	6317163	73
6317164	 1079.4	 1925.9	 2807.0	...
6317165	 1079.4	 1925.9	 2807.0	...
6317166	 1076.7	 1913.7	 2849.0	...
6317167	 1078.0	 1890.5	 2934.0	...
6317168	 1076.3	 1856.9	 3039.0	...
6317169	 1082.2	 1824.9	 3140.0	...
6317170	 1084.0	 1795.7	 3227.0	...
6317171	 1087.9	 1768.5	 3316.0	...
6317172	 1085.2	 1743.1	 3399.0	...
6317173	 1080.7	 1715.5	 3480.0	...
6317174	 1073.7	 1685.9	 3566.0	...
6317175	 1064.8	 1652.8	 3645.0	...
6317176	 1051.0	 1617.7	 3735.0	...
6317177	 1032.3	 1581.0	 3826.0	...
6317178	 1014.4	 1545.8	 3924.0	...
6317179	 1000.7	 1511.2	 4033.0	...
6317180	  990.1	 1480.2	 4133.0	...
6317181	  978.8	 1450.9	 4233.0	...
6317182	  967.9	 1423.5	 4317.0	...
6317183	  960.9	 1395.2	 4412.0	...
6317184	  955.3	 1366.2	 4508.0	...
6317185	  950.3	 1336.7	 4600.0	...
6317186	  944.8	 1308.4	 4680.0	...
6317187	  939.7	 1280.0	 4770.0	...
6317188	  934.5	 1252.8	 4850.0	...
6317189	  928.5	 1226.0	 4938.0	...
6317190	  922.3	 1201.1	 5008.0	...
6317191	  916.0	 1175.7	 5091.0	...
6317192	  909.1	 1151.3	 5163.0	...
6317193	  900.3	 1127.6	 5234.0	...
6317194	  891.7	 1105.4	 5299.0	...
6317195	  883.7	 1082.5	 5371.0	...
6317196	  876.0	 1060.3	 5439.0	...
6317197	  868.7	 1038.3	 5500.0	...
6317198	  862.4	 1017.3	 5560.0	...
6317199	  858.2	  997.5	 5616.0	...
6317200	  854.1	  978.1	 5679.0	...
6317201	  849.5	  959.8	 5733.0	...
6317202	  844.7	  940.5	 5794.0	...
6317203	  840.1	  922.4	 5847.0	...
6317204	  836.5	  905.2	 5906.0	...
6317205	  833.3	  889.3	 5957.0	...
6317206	  830.0	  872.9	 6014.0	...
6317207	  826.7	  856.3	 6067.0	...
6317208	  823.5	  839.4	 6122.0	...
6317209	  820.3	  822.8	 6171.0	...
6317210	  816.7	  806.6	 6223.0	...
6317211	  813.1	  790.8	 6277.0	...
6317212	  808.7	  775.3	 6328.0	...
6317213	  804.1	  758.8	 6380.0	...
6317214	  800.0	  743.3	 6434.0	...
6317215	  796.8	  728.9	 6484.0	...
6317216	  794.2	  715.3	 6529.0	...
6317217	  791.0	  700.8	 6573.0	...
6317218	  787.1	  686.3	 6623.0	...
6317219	  783.2	  672.3	 6674.0	...
6317220	  779.5	  659.4	 6715.0	...
6317221	  776.6	  647.6	 6744.0	...
6317222	  773.7	  636.9	 6762.0	...
6317223	  769.6	  626.2	 6785.0	...
6317224	  765.9	  618.3	 6802.0	...
6317225	  763.1	  613.2	 6819.0	...
6317226	  761.3	  606.7	 6824.0	...
6317227	  750.3	  601.5	 6834.0	...
6317228	  738.7	  593.0	 6854.0	...
6317229	  728.0	  587.4	 6876.0	...
6317230	  726.6	  577.7	 6905.0	...
6317231	  724.4	  569.3	 6924.0	...
6317232	  721.6	  559.8	 6954.0	...
6317233	  718.5	  550.3	 6978.0	...
6317234	  716.2	  540.7	 7017.0	...
6317235	  714.4	  532.9	 7041.0	...
6317236	  714.3	  527.2	 7061.0	...
6317237	  714.5	  520.7	 7077.0	...
6317238	  714.8	  514.0	 7099.0	...
6317239	  713.9	  505.3	 7118.0	...
6317240	  714.3	  498.2	 7136.0	...
6317241	  714.7	  492.0	 7152.0	...
6317242	  715.1	  485.6	 7178.0	...
6317243	  715.4	  479.9	 7196.0	...
6317244	  715.3	  472.1	 7221.0	...
6317245	  715.6	  464.6	 7244.0	...
6317246	  714.9	  456.7	 7263.0	...
6317247	  714.9	  452.3	 7270.0	...
6317248	  714.7	  450.8	 7271.0	...
6317249	  714.2	  447.4	 7279.0	...
6317250	  713.7	  440.3	 7301.0	...
6317251	  713.3	  433.1	 7323.0	...
6317252	  713.1	  427.4	 7338.0	...
6317253	  713.3	  423.4	 7347.0	...
6317254	  713.4	  418.9	 7358.0	...
6317255	  713.5	  413.4	 7375.0	...
6317256	  713.0	  408.9	 7385.0	...
6317257	  713.4	  405.2	 7392.0	...
6317258	  713.9	  402.6	 7391.0	...
6317259	  714.6	  400.9	 7390.0	...
6317260	  714.4	  399.2	 7390.0	...
6317261	  713.7	  397.5	 7389.0	...
6317262	  712.7	  396.0	 7390.0	...
6317263	  711.5	  393.1	 7390.0	...
6317264	  712.1	  391.5	 7382.0	...
6317265	  725.6	  404.4	 7347.0	...
6317266	  739.9	  418.9	 7313.0	...
6317267	  753.3	  432.8	 7286.0	...
6317268	  754.2	  431.6	 7288.0	...
6317269	  755.7	  430.2	 7291.0	...
6317270	  757.0	  429.5	 7288.0	...
6317271	  758.2	  429.2	 7284.0	...
6317272	  758.3	  427.7	 7280.0	...
6317273	  758.4	  426.2	 7280.0	...
6317274	  758.4	  424.6	 7281.0	...
6317275	  757.7	  424.5	 7280.0	...
6317276	  756.9	  424.6	 7278.0	...
6317277	  755.6	  424.4	 7276.0	...
6317278	  754.5	  424.1	 7275.0	...
6317279	  753.7	  423.9	 7273.0	...
6317280	  753.3	  424.2	 7267.0	...
6317281	  751.3	  434.7	 7234.0	...
6317282	  749.3	  444.2	 7205.0	...
6317283	  747.3	  452.8	 7180.0	...
6317284	  747.3	  451.2	 7179.0	...
6317285	  748.4	  457.7	 7174.0	...
6317286	  749.5	  465.8	 7164.0	...
6317287	  750.5	  473.8	 7157.0	...
6317288	  750.3	  474.7	 7153.0	...
6317289	  749.5	  475.6	 7151.0	...
6317290	  748.5	  477.4	 7148.0	...
ESACC R  6317055	6317290	236	  750.6	  538.1	  748.5	  477.4	   1.28	   1719
SFIX R   6317291
6317291	  748.4	  484.7	 7132.0	...
6317292	  748.8	  491.0	 7119.0	...
6317293	  749.9	  497.5	 7105.0	...
6317294	  750.3	  498.4	 7102.0	...
6317295	  750.4	  499.8	 7098.0	...
6317296	  749.9	  500.3	 7096.0	...
6317297	  749.8	  501.6	 7094.0	...
6317298	  749.9	  502.5	 7093.0	...
6317299	  750.4	  503.5	 7093.0	...
6317300	  750.6	  503.8	 7093.0	...
6317301	  750.0	  504.3	 7093.0	...
6317302	  749.3	  504.6	 7092.0	...
6317303	  748.6	  504.8	 7090.0	...
6317304	  749.3	  507.7	 7086.0	...
6317305	  750.0	  510.7	 7082.0	...
6317306	  750.8	  514.1	 7079.0	...
6317307	  750.9	  515.1	 7076.0	...
6317308	  751.1	  516.6	 7072.0	...
6317309	  751.3	  517.6	 7069.0	...
6317310	  751.3	  518.5	 7069.0	...
6317311	  751.8	  519.2	 7070.0	...
6317312	  752.3	  520.0	 7071.0	...
6317313	  752.6	  520.3	 7071.0	...
6317314	  752.4	  520.1	 7070.0	...
6317315	  752.3	  519.9	 7069.0	...
6317316	  752.4	  520.2	 7068.0	...
6317317	  752.5	  521.0	 7066.0	...
6317318	  752.6	  522.2	 7064.0	...
6317319	  752.6	  523.2	 7064.0	...
6317320	  752.4	  523.7	 7064.0	...
6317321	  752.1	  523.7	 7062.0	...
6317322	  751.9	  523.5	 7059.0	...
6317323	  751.7	  523.3	 7055.0	...
6317324	  751.7	  523.2	 7054.0	...
6317325	  751.7	  523.3	 7055.0	...
6317326	  751.8	  523.8	 7057.0	...
6317327	  751.9	  524.4	 7059.0	...
6317328	  751.8	  524.9	 7060.0	...
6317329	  751.8	  525.3	 7059.0	...
6317330	  751.9	  526.0	 7057.0	...
6317331	  752.1	  526.7	 7054.0	...
6317332	  752.2	  527.1	 7055.0	...
6317333	  752.3	  527.2	 7055.0	...
6317334	  752.5	  527.1	 7054.0	...
6317335	  752.6	  527.0	 7051.0	...
6317336	  752.6	  526.9	 7049.0	...
6317337	  753.1	  526.9	 7049.0	...
6317338	  753.7	  526.6	 7049.0	...
6317339	  754.3	  526.5	 7048.0	...
6317340	  754.4	  526.5	 7048.0	...
6317341	  754.5	  527.1	 7049.0	...
6317342	  754.5	  527.5	 7051.0	...
6317343	  754.6	  527.8	 7052.0	...
6317344	  754.6	  528.0	 7052.0	...
6317345	  754.8	  528.3	 7052.0	...
6317346	  754.9	  528.9	 7052.0	...
6317347	  754.9	  529.5	 7051.0	...
6317348	  754.9	  530.1	 7048.0	...
6317349	  755.1	  530.5	 7045.0	...
6317350	  755.3	  530.7	 7043.0	...
6317351	  755.5	  530.8	 7044.0	...
6317352	  755.5	  530.6	 7045.0	...
6317353	  755.4	  530.2	 7046.0	...
6317354	  755.8	  529.8	 7047.0	...
6317355	  756.3	  529.8	 7047.0	...
6317356	  756.7	  529.8	 7044.0	...
6317357	  756.6	  529.7	 7041.0	...
6317358	  756.5	  529.7	 7042.0	...
6317359	  756.4	  529.7	 7044.0	...
6317360	  756.6	  529.9	 7046.0	...
6317361	  757.2	  530.9	 7043.0	...
6317362	  757.7	  531.8	 7042.0	...
6317363	  758.0	  532.4	 7042.0	...
6317364	  757.9	  532.3	 7043.0	...
6317365	  757.8	  532.1	 7045.0	...
6317366	  757.7	  532.1	 7040.0	...
6317367	  757.7	  531.9	 7036.0	...
6317368	  757.8	  531.7	 7034.0	...
6317369	  758.0	  531.7	 7037.0	...
6317370	  757.9	  531.8	 7041.0	...
6317371	  757.8	  532.0	 7041.0	...
6317372	  757.8	  532.0	 7043.0	...
6317373	  757.9	  531.9	 7046.0	...
6317374	  758.1	  531.9	 7048.0	...
6317375	  758.2	  532.1	 7047.0	...
6317376	  758.2	  532.2	 7047.0	...
6317377	  758.2	  531.9	 7047.0	...
6317378	  758.0	  531.5	 7045.0	...
6317379	  757.7	  531.0	 7043.0	...
6317380	  757.3	  531.1	 7042.0	...
6317381	  757.0	  531.1	 7042.0	...
6317382	  756.8	  530.8	 7041.0	...
6317383	  756.3	  530.4	 7038.0	...
6317384	  755.8	  530.2	 7036.0	...
6317385	  755.7	  530.4	 7036.0	...
6317386	  755.8	  530.4	 7038.0	...
6317387	  755.9	  530.4	 7040.0	...
6317388	  755.8	  530.4	 7042.0	...
6317389	  755.8	  530.6	 7045.0	...
6317390	  755.9	  530.8	 7047.0	...
6317391	  755.8	  530.7	 7045.0	...
6317392	  755.6	  530.6	 7043.0	...
6317393	  755.4	  530.4	 7043.0	...
6317394	  755.4	  530.7	 7044.0	...
6317395	  755.1	  531.0	 7045.0	...
6317396	  754.9	  531.3	 7046.0	...
6317397	  755.2	  531.3	 7047.0	...
6317398	  755.8	  531.2	 7047.0	...
6317399	  756.3	  531.0	 7047.0	...
6317400	  756.2	  530.9	 7048.0	...
6317401	  755.5	  530.7	 7050.0	...
6317402	  755.0	  530.6	 7051.0	...
6317403	  754.6	  530.3	 7052.0	...
6317404	  754.7	  530.1	 7051.0	...
6317405	  754.8	  529.8	 7051.0	...
6317406	  754.7	  529.7	 7053.0	...
6317407	  754.6	  529.7	 7056.0	...
6317408	  754.5	  529.6	 7058.0	...
6317409	  754.3	  529.9	 7060.0	...
6317410	  754.2	  530.2	 7062.0	...
6317411	  754.1	  529.4	 7064.0	...
6317412	  753.9	  528.4	 7065.0	...
6317413	  753.8	  527.4	 7062.0	...
6317414	  753.9	  527.4	 7058.0	...
6317415	  753.9	  527.5	 7054.0	...
6317416	  753.7	  527.7	 7054.0	...
6317417	  753.6	  527.9	 7054.0	...
6317418	  753.2	  527.7	 7054.0	...
6317419	  753.1	  527.5	 7055.0	...
6317420	  753.0	  527.0	 7055.0	...
6317421	  753.0	  526.8	 7055.0	...
6317422	  752.8	  526.6	 7054.0	...
6317423	  752.7	  526.6	 7054.0	...
6317424	  752.4	  526.6	 7053.0	...
6317425	  752.2	  526.5	 7053.0	...
6317426	  752.0	  526.4	 7057.0	...
6317427	  752.1	  526.4	 7059.0	...
6317428	  752.3	  526.4	 7062.0	...
6317429	  752.5	  526.4	 7063.0	...
6317430	  752.5	  525.8	 7061.0	...
6317431	  752.5	  525.2	 7058.0	...
6317432	  752.6	  525.2	 7056.0	...
6317433	  752.8	  525.9	 7056.0	...
6317434	  753.0	  526.6	 7056.0	...
6317435	  753.2	  526.6	 7056.0	...
6317436	  753.3	  526.5	 7055.0	...
6317437	  753.3	  526.4	 7054.0	...
6317438	  753.1	  526.1	 7053.0	...
6317439	  752.8	  525.7	 7055.0	...
6317440	  752.2	  525.1	 7057.0	...
6317441	  751.7	  524.3	 7060.0	...
6317442	  751.7	  523.7	 7061.0	...
6317443	  752.1	  523.0	 7059.0	...
6317444	  752.5	  522.8	 7057.0	...
6317445	  752.3	  522.8	 7054.0	...
6317446	  752.0	  523.1	 7052.0	...
6317447	  752.1	  523.3	 7050.0	...
6317448	  752.5	  523.3	 7050.0	...
6317449	  752.7	  523.5	 7049.0	...
6317450	  752.6	  524.1	 7048.0	...
6317451	  752.5	  524.7	 7047.0	...
6317452	  752.7	  524.8	 7048.0	...
6317453	  752.9	  524.7	 7051.0	...
6317454	  753.1	  524.6	 7053.0	...
6317455	  753.0	  524.6	 7053.0	...
6317456	  752.8	  524.7	 7053.0	...
6317457	  752.7	  524.8	 7051.0	...
6317458	  752.9	  524.7	 7050.0	...
6317459	  753.2	  524.4	 7048.0	...
6317460	  753.2	  523.9	 7046.0	...
6317461	  753.0	  523.4	 7047.0	...
6317462	  752.9	  523.4	 7049.0	...
6317463	  753.1	  524.1	 7052.0	...
6317464	  753.4	  524.9	 7053.0	...
6317465	  753.6	  525.1	 7054.0	...
6317466	  753.7	  524.7	 7054.0	...
6317467	  753.8	  524.3	 7052.0	...
6317468	  753.9	  524.2	 7050.0	...
6317469	  754.0	  524.1	 7047.0	...
6317470	  754.0	  524.1	 7047.0	...
6317471	  753.8	  523.9	 7049.0	...
6317472	  753.5	  523.4	 7051.0	...
6317473	  753.4	  522.9	 7052.0	...
6317474	  753.6	  523.1	 7052.0	...
6317475	  754.0	  523.6	 7052.0	...
6317476	  754.3	  524.2	 7052.0	...
6317477	  754.3	  524.2	 7051.0	...
6317478	  754.2	  524.0	 7049.0	...
6317479	  754.1	  524.0	 7048.0	...
6317480	  754.2	  524.2	 7048.0	...
6317481	  754.3	  524.3	 7049.0	...
6317482	  754.3	  524.4	 7049.0	...
6317483	  754.3	  524.5	 7050.0	...
6317484	  754.2	  524.7	 7051.0	...
6317485	  754.2	  524.6	 7052.0	...
6317486	  754.1	  524.6	 7054.0	...
6317487	  754.2	  524.7	 7054.0	...
6317488	  754.3	  525.0	 7054.0	...
6317489	  754.3	  525.4	 7055.0	...
6317490	  754.2	  525.6	 7058.0	...
6317491	  754.0	  525.9	 7061.0	...
6317492	  753.9	  526.1	 7059.0	...
6317493	  753.9	  526.5	 7055.0	...
6317494	  753.9	  526.7	 7051.0	...
6317495	  753.8	  526.3	 7051.0	...
6317496	  753.6	  525.4	 7052.0	...
6317497	  753.2	  524.3	 7053.0	...
6317498	  752.9	  523.9	 7052.0	...
6317499	  753.0	  523.7	 7049.0	...
6317500	  753.2	  523.8	 7047.0	...
6317501	  753.5	  524.0	 7047.0	...
6317502	  753.2	  524.2	 7047.0	...
6317503	  753.0	  524.3	 7044.0	...
6317504	  753.0	  524.7	 7042.0	...
6317505	  753.3	  525.1	 7042.0	...
6317506	  753.6	  525.2	 7043.0	...
6317507	  753.6	  525.1	 7043.0	...
6317508	  753.5	  525.0	 7041.0	...
6317509	  753.5	  525.0	 7038.0	...
6317510	  753.5	  524.9	 7037.0	...
6317511	  753.5	  524.8	 7036.0	...
6317512	  753.4	  525.4	 7036.0	...
6317513	  753.4	  526.1	 7034.0	...
6317514	  753.3	  526.6	 7032.0	...
6317515	  753.2	  526.5	 7030.0	...
6317516	  753.1	  526.5	 7029.0	...
6317517	  753.0	  526.3	 7028.0	...
6317518	  752.7	  526.3	 7027.0	...
6317519	  752.3	  526.3	 7027.0	...
6317520	  752.2	  526.6	 7022.0	...
6317521	  752.3	  526.7	 7017.0	...
6317522	  752.3	  526.9	 7012.0	...
6317523	  752.2	  527.4	 7012.0	...
6317524	  751.9	  527.6	 7011.0	...
6317525	  751.6	  527.9	 7011.0	...
6317526	  751.3	  527.8	 7010.0	...
6317527	  751.4	  527.9	 7010.0	...
6317528	  751.6	  528.0	 7009.0	...
6317529	  751.8	  528.1	 7009.0	...
6317530	  751.9	  528.3	 7009.0	...
6317531	  751.9	  528.5	 7009.0	...
6317532	  751.7	  528.7	 7009.0	...
6317533	  751.4	  528.8	 7005.0	...
6317534	  751.2	  529.0	 7002.0	...
6317535	  751.2	  529.2	 6998.0	...
6317536	  751.2	  529.0	 6997.0	...
6317537	  751.0	  528.6	 6995.0	...
6317538	  750.6	  528.2	 6992.0	...
6317539	  750.3	  528.3	 6988.0	...
6317540	  750.1	  528.5	 6985.0	...
6317541	  750.0	  529.0	 6983.0	...
6317542	  750.0	  529.4	 6981.0	...
6317543	  750.0	  529.8	 6977.0	...
6317544	  750.0	  530.1	 6975.0	...
6317545	  750.1	  530.3	 6973.0	...
6317546	  750.1	  530.5	 6971.0	...
6317547	  750.2	  530.8	 6968.0	...
6317548	  750.8	  530.9	 6966.0	...
6317549	  751.3	  530.8	 6963.0	...
6317550	  751.7	  530.6	 6957.0	...
6317551	  751.7	  530.7	 6951.0	...
6317552	  751.7	  531.0	 6949.0	...
6317553	  751.7	  531.3	 6950.0	...
6317554	  751.8	  531.4	 6950.0	...
6317555	  751.7	  531.4	 6952.0	...
6317556	  751.6	  531.4	 6953.0	...
6317557	  751.5	  531.3	 6951.0	...
6317558	  751.2	  531.2	 6948.0	...
6317559	  750.7	  531.2	 6945.0	...
6317560	  750.1	  531.2	 6944.0	...
6317561	  749.7	  531.3	 6942.0	...
6317562	  749.6	  531.3	 6941.0	...
6317563	  749.3	  529.9	 6940.0	...
EFIX R   6317291	6317563	273	  753.3	  525.6	   7042
SSACC R  6317564
6317564	  748.9	  527.8	 6938.0	...
6317565	  748.4	  525.5	 6937.0	...
6317566	  747.9	  523.4	 6936.0	...
6317567	  747.8	  522.1	 6936.0	...
6317568	  747.4	  519.1	 6934.0	...
6317569	  747.1	  516.6	 6929.0	...
6317570	  746.6	  513.8	 6924.0	...
6317571	  746.3	  512.8	 6920.0	...
ESACC R  6317564	6317571	8	  748.9	  527.8	  746.3	  512.8	   0.32	     44
SFIX R   6317572
6317572	  746.0	  511.4	 6916.0	...
6317573	  745.8	  510.4	 6912.0	...
6317574	  745.6	  509.3	 6909.0	...
6317575	  745.6	  509.2	 6906.0	...
6317576	  745.5	  508.7	 6903.0	...
6317577	  745.9	  508.2	 6897.0	...
6317578	  746.2	  507.6	 6890.0	...
6317579	  746.7	  507.1	 6884.0	...
6317580	  746.8	  506.5	 6885.0	...
6317581	  747.0	  505.8	 6887.0	...
6317582	  747.2	  505.0	 6885.0	...
6317583	  747.6	  504.5	 6881.0	...
6317584	  748.1	  504.3	 6873.0	...
6317585	  748.5	  504.5	 6869.0	...
6317586	  748.4	  504.5	 6866.0	...
6317587	  748.4	  504.7	 6865.0	...
6317588	  749.1	  505.3	 6861.0	...
6317589	  749.8	  506.1	 6857.0	...
6317590	  750.6	  507.4	 6854.0	...
6317591	  750.7	  508.3	 6852.0	...
6317592	  750.7	  508.9	 6848.0	...
6317593	  750.7	  509.0	 6844.0	...
6317594	  750.7	  509.1	 6841.0	...
6317595	  750.4	  509.3	 6839.0	...
6317596	  750.0	  509.4	 6837.0	...
6317597	  749.3	  508.8	 6838.0	...
6317598	  748.9	  508.0	 6840.0	...
6317599	  748.6	  507.1	 6841.0	...
6317600	  748.7	  507.0	 6839.0	...
6317601	  748.9	  507.3	 6836.0	...
6317602	  748.7	  507.8	 6832.0	...
6317603	  748.2	  508.3	 6826.0	...
6317604	  747.8	  508.7	 6819.0	...
6317605	  747.6	  509.1	 6813.0	...
6317606	  747.4	  509.6	 6810.0	...
6317607	  747.2	  509.9	 6809.0	...
6317608	  747.2	  510.6	 6806.0	...
6317609	  747.5	  511.3	 6801.0	...
6317610	  747.6	  511.5	 6798.0	...
6317611	  747.7	  511.3	 6796.0	...
6317612	  747.9	  511.8	 6796.0	...
6317613	  748.1	  512.4	 6795.0	...
6317614	  748.2	  512.9	 6793.0	...
6317615	  748.0	  512.9	 6791.0	...
6317616	  747.8	  512.6	 6789.0	...
6317617	  747.6	  512.2	 6787.0	...
6317618	  747.3	  511.9	 6786.0	...
6317619	  747.2	  512.2	 6780.0	...
6317620	  747.2	  512.6	 6775.0	...
6317621	  747.4	  513.1	 6767.0	...
6317622	  747.1	  513.2	 6764.0	...
6317623	  746.7	  513.0	 6761.0	...
6317624	  746.3	  512.8	 6760.0	...
6317625	  746.2	  512.5	 6761.0	...
6317626	  746.0	  512.4	 6762.0	...
6317627	  746.0	  512.3	 6760.0	...
6317628	  746.0	  512.3	 6758.0	...
6317629	  746.1	  512.7	 6752.0	...
6317630	  746.3	  513.0	 6749.0	...
6317631	  746.4	  513.2	 6745.0	...
6317632	  746.5	  512.7	 6745.0	...
6317633	  746.4	  512.2	 6744.0	...
6317634	  746.3	  511.7	 6742.0	...
6317635	  746.2	  511.6	 6739.0	...
6317636	  746.5	  511.9	 6737.0	...
6317637	  746.9	  512.4	 6735.0	...
6317638	  747.3	  512.9	 6732.0	...
6317639	  747.3	  513.0	 6729.0	...
6317640	  747.3	  513.0	 6729.0	...
6317641	  747.3	  513.2	 6727.0	...
6317642	  746.9	  513.5	 6724.0	...
6317643	  746.5	  513.9	 6718.0	...
6317644	  746.2	  513.9	 6713.0	...
6317645	  746.0	  513.9	 6709.0	...
6317646	  745.9	  513.9	 6707.0	...
6317647	  745.6	  513.7	 6704.0	...
6317648	  745.6	  513.4	 6702.0	...
6317649	  745.6	  513.1	 6700.0	...
6317650	  745.7	  513.1	 6699.0	...
6317651	  745.8	  513.1	 6694.0	...
6317652	  746.2	  513.1	 6690.0	...
6317653	  746.5	  513.1	 6687.0	...
6317654	  747.1	  513.1	 6687.0	...
6317655	  747.5	  513.0	 6687.0	...
6317656	  747.5	  512.9	 6680.0	...
6317657	  747.4	  513.2	 6673.0	...
6317658	  747.2	  513.5	 6664.0	...
6317659	  747.1	  513.5	 6662.0	...
6317660	  747.0	  513.3	 6662.0	...
6317661	  746.8	  513.2	 6662.0	...
6317662	  746.7	  513.4	 6661.0	...
6317663	  746.7	  513.9	 6657.0	...
6317664	  746.1	  514.1	 6654.0	...
6317665	  745.5	  514.3	 6653.0	...
6317666	  745.0	  514.0	 6651.0	...
6317667	  744.9	  513.5	 6648.0	...
6317668	  744.9	  513.1	 6643.0	...
6317669	  744.8	  512.9	 6641.0	...
6317670	  744.8	  512.9	 6638.0	...
6317671	  744.7	  512.7	 6638.0	...
6317672	  744.5	  512.1	 6637.0	...
6317673	  744.7	  511.6	 6637.0	...
6317674	  745.1	  511.1	 6635.0	...
6317675	  745.5	  511.0	 6633.0	...
6317676	  745.7	  511.0	 6631.0	...
6317677	  745.8	  510.9	 6629.0	...
6317678	  746.0	  511.5	 6627.0	...
6317679	  745.6	  512.1	 6624.0	...
6317680	  745.2	  512.7	 6621.0	...
6317681	  744.9	  512.7	 6620.0	...
6317682	  745.1	  512.7	 6620.0	...
6317683	  745.4	  512.5	 6619.0	...
6317684	  745.5	  512.2	 6618.0	...
6317685	  745.5	  512.0	 6615.0	...
6317686	  745.5	  511.9	 6612.0	...
6317687	  745.1	  511.6	 6609.0	...
6317688	  744.6	  511.3	 6607.0	...
6317689	  744.2	  511.0	 6606.0	...
6317690	  744.2	  511.0	 6606.0	...
6317691	  744.1	  510.9	 6602.0	...
6317692	  744.0	  510.1	 6600.0	...
6317693	  743.9	  509.3	 6597.0	...
6317694	  744.1	  509.5	 6591.0	...
6317695	  744.6	  510.5	 6585.0	...
6317696	  745.0	  511.5	 6579.0	...
6317697	  745.2	  511.8	 6580.0	...
6317698	  745.2	  512.0	 6581.0	...
6317699	  745.3	  512.5	 6583.0	...
6317700	  745.4	  512.8	 6583.0	...
6317701	  745.5	  513.1	 6582.0	...
6317702	  745.5	  513.2	 6580.0	...
6317703	  745.4	  513.3	 6578.0	...
6317704	  745.2	  513.0	 6576.0	...
6317705	  744.7	  512.5	 6575.0	...
6317706	  744.3	  512.0	 6575.0	...
6317707	  744.0	  511.2	 6576.0	...
6317708	  743.9	  510.3	 6576.0	...
6317709	  744.1	  510.3	 6575.0	...
6317710	  744.3	  511.1	 6573.0	...
6317711	  744.3	  511.7	 6568.0	...
6317712	  744.1	  511.3	 6564.0	...
6317713	  743.9	  511.4	 6562.0	...
6317714	  743.6	  511.7	 6562.0	...
6317715	  743.4	  512.0	 6562.0	...
6317716	  743.2	  511.9	 6562.0	...
6317717	  743.4	  511.7	 6563.0	...
6317718	  743.5	  511.6	 6563.0	...
6317719	  743.3	  511.7	 6562.0	...
6317720	  743.1	  511.7	 6559.0	...
6317721	  743.3	  511.6	 6555.0	...
6317722	  743.5	  511.1	 6552.0	...
6317723	  743.7	  510.5	 6549.0	...
6317724	  743.6	  510.1	 6543.0	...
6317725	  743.6	  510.4	 6538.0	...
6317726	  743.5	  510.6	 6533.0	...
6317727	  743.5	  510.9	 6534.0	...
6317728	  743.7	  510.8	 6534.0	...
6317729	  744.0	  510.6	 6534.0	...
6317730	  744.1	  510.6	 6533.0	...
6317731	  744.0	  510.3	 6531.0	...
6317732	  743.8	  510.1	 6529.0	...
6317733	  744.0	  509.8	 6526.0	...
6317734	  744.2	  509.7	 6526.0	...
6317735	  744.2	  509.6	 6526.0	...
6317736	  744.1	  509.5	 6527.0	...
6317737	  743.6	  509.5	 6525.0	...
6317738	  743.1	  509.6	 6521.0	...
6317739	  742.7	  509.5	 6518.0	...
6317740	  742.7	  509.3	 6516.0	...
6317741	  742.7	  509.3	 6515.0	...
6317742	  742.8	  509.4	 6515.0	...
6317743	  742.9	  509.4	 6516.0	...
6317744	  743.0	  509.3	 6517.0	...
6317745	  743.2	  509.3	 6512.0	...
6317746	  743.5	  509.3	 6506.0	...
6317747	  743.6	  509.5	 6501.0	...
6317748	  743.7	  509.7	 6501.0	...
6317749	  744.1	  509.7	 6501.0	...
6317750	  744.2	  509.5	 6499.0	...
6317751	  744.3	  509.2	 6498.0	...
6317752	  744.0	  509.3	 6497.0	...
6317753	  743.7	  509.4	 6497.0	...
6317754	  743.6	  509.2	 6497.0	...
6317755	  743.4	  509.1	 6496.0	...
6317756	  743.3	  508.9	 6493.0	...
6317757	  743.3	  509.1	 6489.0	...
6317758	  743.3	  509.1	 6491.0	...
6317759	  743.3	  509.0	 6496.0	...
6317760	  743.3	  508.9	 6501.0	...
6317761	  743.4	  508.7	 6502.0	...
6317762	  743.5	  508.3	 6498.0	...
6317763	  743.7	  507.9	 6493.0	...
6317764	  743.7	  507.5	 6488.0	...
6317765	  743.5	  507.2	 6487.0	...
6317766	  743.2	  506.7	 6484.0	...
6317767	  743.1	  506.3	 6481.0	...
6317768	  743.2	  506.1	 6477.0	...
6317769	  743.6	  506.0	 6477.0	...
6317770	  743.9	  506.0	 6478.0	...
6317771	  744.3	  506.4	 6481.0	...
6317772	  744.4	  507.0	 6482.0	...
6317773	  744.3	  507.6	 6481.0	...
6317774	  744.1	  507.3	 6478.0	...
6317775	  744.1	  506.9	 6475.0	...
6317776	  744.0	  506.4	 6472.0	...
6317777	  744.0	  506.6	 6471.0	...
6317778	  743.7	  506.6	 6469.0	...
6317779	  743.4	  506.4	 6468.0	...
6317780	  743.5	  506.2	 6466.0	...
6317781	  743.9	  506.0	 6467.0	...
6317782	  744.3	  506.1	 6467.0	...
6317783	  744.2	  506.2	 6468.0	...
6317784	  744.1	  506.3	 6469.0	...
6317785	  743.9	  506.3	 6467.0	...
6317786	  744.1	  505.9	 6465.0	...
6317787	  744.3	  505.5	 6462.0	...
6317788	  744.3	  505.0	 6461.0	...
6317789	  744.3	  504.7	 6461.0	...
6317790	  744.2	  504.4	 6461.0	...
6317791	  744.2	  504.3	 6462.0	...
6317792	  744.2	  504.5	 6461.0	...
6317793	  744.2	  505.0	 6459.0	...
6317794	  744.2	  505.4	 6456.0	...
6317795	  744.1	  505.6	 6455.0	...
6317796	  743.9	  505.3	 6455.0	...
6317797	  743.7	  504.9	 6456.0	...
6317798	  743.8	  504.5	 6453.0	...
6317799	  743.9	  504.6	 6449.0	...
6317800	  744.0	  504.8	 6449.0	...
6317801	  744.0	  505.1	 6452.0	...
6317802	  744.0	  505.0	 6456.0	...
6317803	  744.0	  504.9	 6458.0	...
6317804	  744.0	  505.5	 6456.0	...
6317805	  743.9	  506.1	 6453.0	...
6317806	  744.1	  506.7	 6450.0	...
6317807	  744.3	  506.5	 6450.0	...
6317808	  744.6	  505.8	 6451.0	...
6317809	  744.7	  505.3	 6452.0	...
6317810	  745.0	  505.4	 6452.0	...
6317811	  745.0	  505.9	 6452.0	...
6317812	  745.1	  506.5	 6449.0	...
6317813	  745.0	  506.4	 6447.0	...
6317814	  745.0	  506.3	 6447.0	...
6317815	  745.0	  506.3	 6449.0	...
6317816	  744.9	  506.4	 6449.0	...
6317817	  744.9	  506.6	 6447.0	...
6317818	  744.9	  506.8	 6444.0	...
6317819	  744.9	  506.9	 6444.0	...
6317820	  744.7	  506.7	 6444.0	...
6317821	  744.9	  506.4	 6444.0	...
6317822	  745.2	  506.0	 6444.0	...
6317823	  745.4	  505.5	 6445.0	...
6317824	  745.5	  505.0	 6446.0	...
6317825	  745.6	  504.8	 6447.0	...
6317826	  745.9	  504.8	 6447.0	...
6317827	  746.0	  504.9	 6448.0	...
6317828	  745.9	  504.5	 6448.0	...
6317829	  745.7	  504.0	 6448.0	...
6317830	  745.6	  503.5	 6449.0	...
6317831	  745.7	  503.9	 6449.0	...
6317832	  745.4	  504.3	 6449.0	...
6317833	  745.2	  505.0	 6449.0	...
6317834	  745.2	  505.6	 6449.0	...
6317835	  745.4	  506.1	 6449.0	...
6317836	  745.5	  505.5	 6448.0	...
6317837	  745.3	  504.6	 6448.0	...
[truncated: 4,304,004 more chars]
