# Supplementary material for: With an eye on uncertainty: Modelling pupillary responses to environmental volatility
Source: PLoS Comput Biol. 2019 Jul 5;15(7):e1007126. doi: 10.1371/journal.pcbi.1007126 (PMC6636765; doi:10.1371/journal.pcbi.1007126)
Supplement: S8 Data — Zip file containing the pupillometry data for participant 8. (ZIP) [file pcbi.1007126.s008.zip › P8/trial12.asc]

** CONVERTED FROM C:\Users\tparr\Documents\PVR\P8_1412\trial12.edf using edfapi 3.1 Win32 Nov 24 2009 on Thu Dec 14 11:55:30 2017
** DATE: Thu Dec 14 11:46:48 2017
** TYPE: EDF_FILE BINARY EVENT SAMPLE TAGGED
** VERSION: EYELINK II 1
** SOURCE: EYELINK CL
** EYELINK II CL v4.48 Nov 25 2009
** CAMERA: EyeLink CL Version 1.4 Sensor=BHA
** SERIAL NUMBER: CL1-AAD42
** CAMERA_CONFIG: AAD42140.SCD
**

MSG	6593159 RECCFG CR 1000 2 0 R
MSG	6593159 ELCLCFG MTABLER
MSG	6593159 GAZE_COORDS 0.00 0.00 1599.00 1199.00
MSG	6593159 THRESHOLDS R 103 233
MSG	6593159 ELCL_PROC CENTROID (3)
MSG	6593159 ELCL_PCR_PARAM 5 3.0
START	6593160 	RIGHT	SAMPLES	EVENTS
PRESCALER	1
VPRESCALER	1
PUPIL	AREA
EVENTS	GAZE	RIGHT	RATE	1000.00	TRACKING	CR	FILTER	2
SAMPLES	GAZE	RIGHT	RATE	1000.00	TRACKING	CR	FILTER	2
MSG	6593160 !MODE RECORD CR 1000 2 0 R
6593160	  747.8	  530.8	 8704.0	...
INPUT	6593160	127
6593161	  747.5	  531.4	 8702.0	...
6593162	  747.1	  531.5	 8699.0	...
6593163	  747.0	  531.7	 8698.0	...
6593164	  746.9	  532.0	 8698.0	...
6593165	  747.0	  532.0	 8699.0	...
6593166	  747.2	  531.8	 8701.0	...
SFIX R   6593167
6593167	  747.3	  531.7	 8704.0	...
6593168	  747.3	  531.8	 8708.0	...
6593169	  747.2	  531.9	 8710.0	...
6593170	  747.1	  532.3	 8711.0	...
6593171	  747.1	  532.8	 8710.0	...
6593172	  747.1	  533.3	 8709.0	...
6593173	  746.9	  533.7	 8709.0	...
6593174	  746.7	  533.9	 8709.0	...
6593175	  746.4	  534.0	 8708.0	...
6593176	  746.3	  533.9	 8708.0	...
6593177	  746.0	  533.9	 8707.0	...
6593178	  745.8	  533.9	 8707.0	...
6593179	  745.8	  534.6	 8706.0	...
6593180	  745.8	  535.2	 8706.0	...
6593181	  745.7	  535.9	 8705.0	...
6593182	  745.5	  536.0	 8706.0	...
6593183	  745.4	  536.0	 8706.0	...
6593184	  745.3	  535.9	 8709.0	...
6593185	  745.3	  535.9	 8711.0	...
6593186	  745.0	  536.1	 8710.0	...
6593187	  744.8	  536.5	 8708.0	...
6593188	  744.7	  536.8	 8705.0	...
6593189	  744.8	  537.1	 8705.0	...
6593190	  745.0	  537.3	 8704.0	...
6593191	  745.3	  537.4	 8702.0	...
6593192	  745.5	  537.5	 8699.0	...
6593193	  745.6	  537.4	 8697.0	...
6593194	  745.7	  537.8	 8698.0	...
6593195	  745.7	  538.2	 8699.0	...
6593196	  745.7	  538.7	 8700.0	...
6593197	  745.5	  538.8	 8701.0	...
6593198	  745.3	  538.6	 8703.0	...
6593199	  744.8	  538.5	 8703.0	...
6593200	  744.3	  538.4	 8702.0	...
6593201	  744.3	  538.4	 8700.0	...
6593202	  744.6	  538.5	 8696.0	...
6593203	  744.3	  539.0	 8692.0	...
6593204	  743.6	  539.4	 8696.0	...
6593205	  743.1	  539.1	 8703.0	...
6593206	  743.2	  538.4	 8710.0	...
6593207	  743.4	  537.9	 8709.0	...
6593208	  743.5	  538.2	 8709.0	...
6593209	  743.6	  538.4	 8708.0	...
6593210	  743.7	  539.2	 8705.0	...
6593211	  743.7	  540.1	 8701.0	...
6593212	  743.7	  540.9	 8698.0	...
6593213	  743.6	  540.9	 8695.0	...
6593214	  743.0	  540.9	 8693.0	...
6593215	  742.5	  540.8	 8695.0	...
6593216	  742.3	  540.9	 8698.0	...
6593217	  742.8	  540.9	 8699.0	...
6593218	  743.2	  540.9	 8697.0	...
6593219	  743.0	  540.8	 8696.0	...
6593220	  742.8	  541.2	 8694.0	...
6593221	  742.7	  541.7	 8693.0	...
6593222	  742.7	  542.2	 8692.0	...
6593223	  743.0	  542.1	 8693.0	...
6593224	  743.8	  541.9	 8694.0	...
EFIX R   6593167	6593224	58	  744.8	  537.5	   8703
SSACC R  6593225
6593225	  745.0	  542.0	 8696.0	...
6593226	  746.0	  542.2	 8695.0	...
6593227	  748.1	  542.1	 8695.0	...
6593228	  751.0	  541.5	 8696.0	...
6593229	  755.6	  540.2	 8698.0	...
6593230	  760.1	  539.1	 8700.0	...
6593231	  764.6	  538.1	 8702.0	...
6593232	  769.1	  536.8	 8697.0	...
6593233	  772.9	  534.7	 8690.0	...
6593234	  777.0	  532.7	 8684.0	...
6593235	  780.4	  531.8	 8683.0	...
6593236	  783.2	  531.9	 8683.0	...
6593237	  784.7	  532.9	 8683.0	...
6593238	  785.4	  533.5	 8678.0	...
6593239	  785.7	  534.1	 8673.0	...
6593240	  784.4	  534.4	 8667.0	...
6593241	  782.3	  534.9	 8666.0	...
6593242	  779.3	  535.5	 8669.0	...
6593243	  777.0	  535.9	 8672.0	...
ESACC R  6593225	6593243	19	  745.0	  542.0	  777.0	  535.9	   0.69	     86
SFIX R   6593244
6593244	  774.8	  536.2	 8677.0	...
6593245	  773.1	  536.3	 8681.0	...
6593246	  771.3	  536.6	 8685.0	...
6593247	  769.9	  536.8	 8689.0	...
6593248	  769.0	  536.2	 8692.0	...
6593249	  768.6	  535.5	 8695.0	...
6593250	  768.4	  535.0	 8696.0	...
6593251	  768.4	  535.1	 8692.0	...
6593252	  769.0	  534.9	 8688.0	...
6593253	  769.4	  534.6	 8683.0	...
6593254	  770.0	  534.4	 8680.0	...
6593255	  770.3	  534.4	 8677.0	...
6593256	  770.5	  534.5	 8676.0	...
6593257	  770.8	  535.0	 8675.0	...
6593258	  771.1	  535.7	 8673.0	...
6593259	  771.5	  536.5	 8669.0	...
6593260	  771.8	  537.0	 8667.0	...
6593261	  771.6	  537.5	 8666.0	...
6593262	  771.2	  538.7	 8665.0	...
6593263	  770.9	  539.8	 8664.0	...
6593264	  770.6	  540.9	 8662.0	...
6593265	  770.4	  540.9	 8660.0	...
6593266	  770.5	  541.5	 8655.0	...
6593267	  770.7	  542.1	 8651.0	...
6593268	  770.8	  541.8	 8655.0	...
6593269	  770.8	  541.0	 8660.0	...
6593270	  770.5	  540.3	 8664.0	...
6593271	  770.4	  540.8	 8661.0	...
6593272	  770.7	  541.2	 8659.0	...
6593273	  771.3	  541.6	 8658.0	...
6593274	  771.2	  541.2	 8659.0	...
6593275	  770.7	  540.9	 8660.0	...
6593276	  770.2	  540.6	 8661.0	...
6593277	  770.5	  540.5	 8659.0	...
6593278	  770.6	  540.5	 8657.0	...
6593279	  770.7	  540.4	 8659.0	...
6593280	  770.7	  540.3	 8663.0	...
6593281	  770.9	  540.3	 8665.0	...
6593282	  771.1	  540.5	 8663.0	...
6593283	  771.5	  540.9	 8661.0	...
6593284	  771.8	  541.4	 8659.0	...
6593285	  771.9	  541.6	 8658.0	...
6593286	  771.8	  541.7	 8656.0	...
6593287	  771.8	  541.8	 8657.0	...
6593288	  771.9	  541.8	 8658.0	...
6593289	  771.9	  541.5	 8659.0	...
6593290	  771.8	  541.2	 8659.0	...
6593291	  771.7	  540.9	 8658.0	...
6593292	  771.7	  540.9	 8658.0	...
6593293	  771.8	  541.1	 8657.0	...
6593294	  771.8	  541.4	 8655.0	...
6593295	  771.8	  541.6	 8653.0	...
6593296	  771.7	  541.7	 8653.0	...
6593297	  771.8	  542.1	 8652.0	...
6593298	  771.9	  542.6	 8652.0	...
6593299	  771.9	  542.4	 8655.0	...
6593300	  772.0	  542.0	 8657.0	...
6593301	  772.0	  541.5	 8660.0	...
6593302	  772.2	  541.8	 8659.0	...
6593303	  772.6	  542.0	 8659.0	...
6593304	  772.8	  542.2	 8659.0	...
6593305	  772.8	  541.9	 8656.0	...
6593306	  772.8	  541.5	 8654.0	...
6593307	  772.9	  541.2	 8651.0	...
6593308	  773.1	  541.5	 8652.0	...
6593309	  773.0	  541.9	 8652.0	...
6593310	  772.9	  542.2	 8652.0	...
6593311	  772.8	  542.1	 8652.0	...
6593312	  772.7	  542.0	 8652.0	...
6593313	  772.6	  542.1	 8651.0	...
6593314	  772.3	  542.1	 8651.0	...
6593315	  772.2	  542.2	 8651.0	...
6593316	  772.3	  542.3	 8651.0	...
6593317	  772.3	  542.5	 8651.0	...
6593318	  772.3	  542.5	 8651.0	...
6593319	  772.4	  542.5	 8654.0	...
6593320	  772.3	  542.1	 8657.0	...
6593321	  772.2	  541.7	 8657.0	...
6593322	  772.1	  541.4	 8654.0	...
6593323	  772.2	  541.2	 8651.0	...
6593324	  771.7	  540.9	 8650.0	...
6593325	  771.1	  540.7	 8650.0	...
6593326	  770.7	  541.3	 8649.0	...
6593327	  771.0	  542.0	 8648.0	...
6593328	  771.3	  542.7	 8648.0	...
6593329	  771.7	  542.6	 8649.0	...
6593330	  771.9	  542.5	 8653.0	...
6593331	  772.2	  542.5	 8656.0	...
6593332	  772.3	  542.6	 8657.0	...
6593333	  772.4	  542.7	 8654.0	...
6593334	  772.6	  542.5	 8651.0	...
6593335	  772.8	  542.1	 8651.0	...
6593336	  772.7	  541.7	 8651.0	...
6593337	  772.6	  541.3	 8652.0	...
6593338	  772.4	  541.0	 8653.0	...
6593339	  772.3	  540.9	 8652.0	...
6593340	  772.6	  540.8	 8650.0	...
6593341	  772.9	  541.2	 8648.0	...
6593342	  773.2	  541.5	 8648.0	...
6593343	  773.3	  541.9	 8646.0	...
6593344	  773.0	  541.9	 8644.0	...
6593345	  772.7	  541.8	 8647.0	...
6593346	  772.3	  541.8	 8652.0	...
6593347	  772.2	  542.3	 8651.0	...
6593348	  772.2	  542.8	 8645.0	...
6593349	  772.4	  543.3	 8639.0	...
6593350	  772.7	  543.3	 8638.0	...
6593351	  772.8	  543.0	 8639.0	...
6593352	  772.9	  542.6	 8641.0	...
6593353	  772.6	  542.3	 8644.0	...
6593354	  772.3	  542.1	 8645.0	...
6593355	  772.0	  542.0	 8642.0	...
6593356	  772.0	  541.9	 8639.0	...
6593357	  771.9	  541.9	 8635.0	...
6593358	  771.9	  541.9	 8633.0	...
6593359	  771.9	  542.0	 8632.0	...
6593360	  772.1	  542.1	 8632.0	...
6593361	  772.6	  542.5	 8633.0	...
6593362	  773.1	  542.9	 8633.0	...
6593363	  773.3	  543.0	 8635.0	...
6593364	  773.5	  542.7	 8635.0	...
6593365	  773.7	  542.4	 8634.0	...
6593366	  773.8	  542.5	 8632.0	...
6593367	  773.7	  542.6	 8629.0	...
6593368	  773.5	  543.1	 8626.0	...
6593369	  773.3	  543.6	 8623.0	...
6593370	  773.1	  544.2	 8624.0	...
6593371	  773.0	  544.3	 8627.0	...
6593372	  772.9	  544.5	 8629.0	...
6593373	  773.0	  544.4	 8628.0	...
6593374	  772.9	  544.1	 8626.0	...
6593375	  772.8	  543.8	 8624.0	...
6593376	  772.6	  543.6	 8621.0	...
6593377	  772.9	  543.7	 8620.0	...
6593378	  773.0	  543.2	 8620.0	...
6593379	  773.1	  542.6	 8621.0	...
6593380	  773.0	  542.0	 8622.0	...
6593381	  772.9	  541.9	 8623.0	...
6593382	  772.9	  542.0	 8623.0	...
6593383	  773.0	  542.0	 8624.0	...
6593384	  773.2	  542.1	 8625.0	...
6593385	  773.4	  542.4	 8626.0	...
6593386	  773.5	  542.7	 8624.0	...
6593387	  773.5	  543.0	 8623.0	...
6593388	  773.4	  542.9	 8617.0	...
6593389	  773.2	  543.0	 8611.0	...
6593390	  773.3	  543.5	 8606.0	...
6593391	  773.6	  544.0	 8607.0	...
6593392	  773.8	  544.5	 8608.0	...
6593393	  773.5	  544.3	 8607.0	...
6593394	  773.2	  544.2	 8606.0	...
6593395	  772.9	  544.1	 8604.0	...
6593396	  773.1	  544.0	 8605.0	...
6593397	  773.3	  543.9	 8606.0	...
6593398	  773.4	  544.0	 8603.0	...
6593399	  773.5	  544.1	 8599.0	...
6593400	  773.5	  544.0	 8595.0	...
6593401	  773.8	  543.7	 8596.0	...
6593402	  774.0	  543.3	 8596.0	...
6593403	  774.3	  543.0	 8595.0	...
6593404	  774.1	  543.0	 8593.0	...
6593405	  773.9	  543.4	 8593.0	...
6593406	  773.7	  543.8	 8594.0	...
6593407	  773.7	  544.3	 8596.0	...
6593408	  773.8	  544.2	 8597.0	...
6593409	  774.0	  544.2	 8595.0	...
6593410	  774.2	  544.2	 8591.0	...
6593411	  774.2	  544.4	 8587.0	...
6593412	  774.3	  545.1	 8586.0	...
6593413	  774.5	  545.7	 8585.0	...
6593414	  774.7	  546.0	 8584.0	...
6593415	  775.0	  546.0	 8582.0	...
6593416	  775.3	  545.9	 8580.0	...
6593417	  775.4	  545.9	 8578.0	...
6593418	  775.2	  545.9	 8579.0	...
6593419	  775.0	  545.7	 8582.0	...
6593420	  774.8	  545.4	 8584.0	...
6593421	  774.5	  545.3	 8582.0	...
6593422	  774.2	  545.2	 8580.0	...
6593423	  773.9	  545.3	 8577.0	...
6593424	  774.0	  545.3	 8577.0	...
6593425	  774.3	  545.4	 8576.0	...
6593426	  774.6	  545.4	 8575.0	...
6593427	  774.6	  545.4	 8574.0	...
6593428	  774.6	  545.5	 8575.0	...
6593429	  774.4	  545.6	 8576.0	...
6593430	  774.3	  545.8	 8575.0	...
6593431	  774.2	  545.8	 8575.0	...
6593432	  774.3	  545.8	 8573.0	...
6593433	  774.1	  545.7	 8573.0	...
6593434	  773.8	  545.5	 8573.0	...
6593435	  773.5	  545.3	 8573.0	...
6593436	  773.5	  545.2	 8575.0	...
6593437	  773.6	  545.4	 8576.0	...
6593438	  773.6	  545.9	 8575.0	...
6593439	  773.7	  546.3	 8572.0	...
6593440	  773.7	  546.7	 8570.0	...
6593441	  773.6	  546.7	 8568.0	...
6593442	  773.6	  546.7	 8567.0	...
6593443	  773.6	  546.7	 8566.0	...
6593444	  773.7	  546.7	 8566.0	...
6593445	  773.6	  546.7	 8568.0	...
6593446	  773.6	  546.8	 8566.0	...
6593447	  773.5	  546.9	 8563.0	...
6593448	  773.5	  547.0	 8559.0	...
6593449	  773.5	  547.0	 8559.0	...
6593450	  773.5	  547.0	 8558.0	...
6593451	  773.6	  547.0	 8558.0	...
6593452	  773.8	  547.0	 8560.0	...
6593453	  774.1	  547.0	 8561.0	...
6593454	  774.4	  547.1	 8560.0	...
6593455	  774.8	  547.1	 8559.0	...
6593456	  774.9	  547.3	 8557.0	...
6593457	  775.0	  547.6	 8556.0	...
6593458	  774.8	  547.8	 8554.0	...
6593459	  774.7	  547.5	 8553.0	...
6593460	  774.7	  547.3	 8551.0	...
6593461	  774.6	  547.1	 8550.0	...
6593462	  774.3	  547.0	 8547.0	...
6593463	  774.2	  546.8	 8544.0	...
6593464	  774.3	  546.7	 8541.0	...
6593465	  774.5	  546.6	 8541.0	...
6593466	  774.7	  546.5	 8544.0	...
6593467	  774.8	  546.4	 8547.0	...
6593468	  774.8	  546.6	 8549.0	...
6593469	  774.4	  547.2	 8548.0	...
6593470	  774.1	  547.7	 8548.0	...
6593471	  773.8	  547.8	 8546.0	...
6593472	  773.7	  547.4	 8544.0	...
6593473	  773.5	  547.1	 8543.0	...
6593474	  773.3	  547.2	 8544.0	...
6593475	  773.3	  547.2	 8546.0	...
6593476	  773.3	  547.2	 8548.0	...
6593477	  773.4	  547.3	 8547.0	...
6593478	  773.6	  547.7	 8545.0	...
6593479	  773.7	  548.2	 8538.0	...
6593480	  774.2	  548.5	 8535.0	...
6593481	  774.7	  548.6	 8532.0	...
6593482	  775.1	  548.8	 8533.0	...
6593483	  775.0	  549.0	 8535.0	...
6593484	  774.8	  548.6	 8534.0	...
6593485	  774.7	  548.0	 8533.0	...
6593486	  774.6	  547.5	 8533.0	...
6593487	  774.6	  547.7	 8534.0	...
6593488	  775.0	  547.8	 8535.0	...
6593489	  775.5	  548.2	 8536.0	...
6593490	  775.9	  548.5	 8538.0	...
6593491	  775.8	  548.9	 8539.0	...
6593492	  775.8	  549.1	 8540.0	...
6593493	  775.8	  549.4	 8539.0	...
6593494	  775.2	  549.2	 8538.0	...
6593495	  774.5	  548.5	 8537.0	...
6593496	  774.3	  547.7	 8536.0	...
6593497	  774.7	  547.3	 8536.0	...
6593498	  775.1	  547.8	 8534.0	...
6593499	  775.5	  548.5	 8529.0	...
6593500	  775.9	  549.1	 8524.0	...
6593501	  776.0	  549.2	 8522.0	...
6593502	  775.8	  549.0	 8523.0	...
6593503	  775.6	  548.7	 8525.0	...
6593504	  775.6	  548.6	 8524.0	...
6593505	  775.7	  548.4	 8524.0	...
6593506	  775.8	  548.3	 8524.0	...
6593507	  775.9	  548.1	 8524.0	...
6593508	  775.8	  547.9	 8525.0	...
6593509	  775.7	  547.7	 8526.0	...
6593510	  775.7	  548.1	 8526.0	...
6593511	  775.8	  548.5	 8526.0	...
6593512	  775.8	  548.9	 8526.0	...
6593513	  775.7	  548.9	 8524.0	...
6593514	  775.9	  548.8	 8523.0	...
6593515	  776.1	  548.7	 8523.0	...
6593516	  776.3	  548.5	 8523.0	...
6593517	  776.3	  548.3	 8521.0	...
6593518	  776.4	  548.8	 8520.0	...
6593519	  776.5	  549.4	 8518.0	...
6593520	  776.5	  550.0	 8518.0	...
6593521	  776.5	  550.1	 8517.0	...
6593522	  776.4	  550.3	 8516.0	...
6593523	  776.3	  550.5	 8516.0	...
6593524	  776.0	  550.5	 8516.0	...
6593525	  775.2	  550.3	 8516.0	...
6593526	  774.6	  550.1	 8516.0	...
6593527	  774.4	  549.7	 8516.0	...
6593528	  774.9	  549.5	 8517.0	...
6593529	  775.3	  549.3	 8518.0	...
6593530	  775.3	  549.3	 8518.0	...
6593531	  775.2	  549.3	 8518.0	...
6593532	  775.0	  549.4	 8518.0	...
6593533	  775.0	  549.4	 8520.0	...
6593534	  774.9	  549.5	 8519.0	...
6593535	  774.9	  549.4	 8518.0	...
6593536	  774.9	  549.4	 8515.0	...
6593537	  774.7	  549.4	 8513.0	...
6593538	  774.5	  549.9	 8513.0	...
6593539	  774.2	  550.4	 8512.0	...
6593540	  774.1	  550.7	 8511.0	...
6593541	  774.0	  550.8	 8510.0	...
6593542	  773.8	  550.8	 8510.0	...
6593543	  773.8	  550.7	 8509.0	...
6593544	  774.1	  550.5	 8508.0	...
6593545	  774.6	  550.7	 8506.0	...
6593546	  775.1	  551.1	 8506.0	...
6593547	  775.3	  551.5	 8506.0	...
6593548	  775.4	  551.5	 8506.0	...
6593549	  775.3	  551.3	 8506.0	...
6593550	  775.2	  550.9	 8507.0	...
6593551	  775.1	  550.5	 8508.0	...
6593552	  775.0	  550.7	 8508.0	...
6593553	  774.8	  551.0	 8504.0	...
6593554	  774.4	  551.6	 8501.0	...
6593555	  774.1	  551.9	 8497.0	...
6593556	  773.7	  551.9	 8496.0	...
6593557	  773.7	  551.9	 8495.0	...
6593558	  774.1	  552.4	 8497.0	...
6593559	  774.6	  553.1	 8499.0	...
6593560	  775.5	  553.8	 8501.0	...
6593561	  776.0	  553.8	 8500.0	...
6593562	  776.4	  553.7	 8500.0	...
6593563	  776.4	  553.4	 8499.0	...
6593564	  775.8	  553.1	 8497.0	...
6593565	  775.1	  552.9	 8496.0	...
6593566	  774.6	  552.9	 8495.0	...
6593567	  774.8	  552.9	 8494.0	...
6593568	  775.0	  552.9	 8491.0	...
6593569	  775.0	  553.1	 8488.0	...
6593570	  774.9	  553.3	 8488.0	...
6593571	  774.8	  553.3	 8489.0	...
6593572	  774.7	  553.1	 8486.0	...
6593573	  774.8	  552.9	 8482.0	...
6593574	  775.0	  553.4	 8478.0	...
6593575	  775.2	  553.9	 8479.0	...
6593576	  775.4	  554.7	 8480.0	...
6593577	  775.7	  555.0	 8479.0	...
6593578	  776.0	  555.2	 8478.0	...
6593579	  776.1	  555.1	 8477.0	...
6593580	  776.1	  554.9	 8478.0	...
6593581	  776.1	  554.9	 8478.0	...
6593582	  776.2	  554.9	 8478.0	...
6593583	  776.2	  554.9	 8478.0	...
6593584	  775.9	  555.1	 8477.0	...
6593585	  775.7	  555.2	 8476.0	...
6593586	  775.6	  555.4	 8475.0	...
6593587	  775.9	  555.5	 8474.0	...
6593588	  776.3	  555.7	 8474.0	...
6593589	  776.5	  555.5	 8474.0	...
6593590	  776.5	  555.2	 8475.0	...
6593591	  776.4	  554.8	 8474.0	...
6593592	  776.2	  554.8	 8473.0	...
6593593	  776.1	  555.0	 8475.0	...
6593594	  776.3	  555.4	 8478.0	...
6593595	  776.4	  555.9	 8481.0	...
6593596	  776.5	  556.3	 8480.0	...
6593597	  776.3	  556.4	 8479.0	...
6593598	  776.1	  556.3	 8481.0	...
6593599	  775.8	  555.9	 8483.0	...
6593600	  775.6	  555.6	 8483.0	...
6593601	  775.4	  555.5	 8478.0	...
6593602	  775.5	  555.5	 8473.0	...
6593603	  775.5	  555.4	 8472.0	...
6593604	  775.5	  555.4	 8473.0	...
6593605	  775.6	  555.8	 8472.0	...
6593606	  775.8	  556.4	 8470.0	...
6593607	  775.9	  556.9	 8468.0	...
6593608	  776.0	  557.0	 8468.0	...
6593609	  776.1	  557.0	 8467.0	...
6593610	  776.3	  557.0	 8467.0	...
6593611	  776.5	  557.0	 8466.0	...
6593612	  776.6	  557.3	 8466.0	...
6593613	  776.8	  557.7	 8462.0	...
6593614	  776.9	  558.2	 8458.0	...
6593615	  776.9	  558.3	 8459.0	...
6593616	  776.9	  558.0	 8464.0	...
6593617	  776.6	  557.7	 8466.0	...
6593618	  776.3	  557.5	 8463.0	...
6593619	  776.0	  557.6	 8459.0	...
6593620	  776.0	  557.9	 8459.0	...
6593621	  776.1	  558.1	 8460.0	...
6593622	  776.3	  558.1	 8461.0	...
6593623	  776.2	  558.1	 8460.0	...
6593624	  776.0	  558.0	 8459.0	...
6593625	  775.8	  558.1	 8462.0	...
6593626	  775.8	  558.4	 8465.0	...
6593627	  775.7	  558.9	 8464.0	...
6593628	  775.6	  559.3	 8461.0	...
6593629	  775.5	  559.3	 8458.0	...
6593630	  775.6	  559.3	 8460.0	...
6593631	  775.7	  559.2	 8462.0	...
6593632	  775.8	  559.2	 8462.0	...
6593633	  775.9	  559.0	 8462.0	...
6593634	  775.9	  558.8	 8463.0	...
6593635	  776.6	  558.9	 8463.0	...
6593636	  777.2	  559.0	 8462.0	...
6593637	  777.7	  559.2	 8461.0	...
6593638	  777.5	  559.1	 8462.0	...
6593639	  777.3	  558.9	 8464.0	...
6593640	  777.1	  558.6	 8466.0	...
6593641	  777.1	  558.4	 8466.0	...
6593642	  777.0	  558.1	 8462.0	...
6593643	  777.0	  557.9	 8457.0	...
6593644	  777.0	  558.1	 8457.0	...
6593645	  776.9	  558.3	 8462.0	...
6593646	  776.8	  558.6	 8465.0	...
6593647	  776.6	  558.7	 8460.0	...
6593648	  776.6	  558.9	 8455.0	...
6593649	  776.3	  559.1	 8453.0	...
6593650	  775.9	  559.4	 8453.0	...
6593651	  775.5	  559.7	 8450.0	...
6593652	  775.5	  559.8	 8446.0	...
6593653	  775.5	  559.7	 8443.0	...
6593654	  775.6	  559.6	 8442.0	...
6593655	  775.6	  559.4	 8441.0	...
6593656	  775.6	  559.4	 8443.0	...
6593657	  775.5	  559.5	 8445.0	...
6593658	  775.9	  559.4	 8445.0	...
6593659	  776.5	  559.3	 8443.0	...
6593660	  777.0	  559.1	 8440.0	...
6593661	  776.8	  559.7	 8442.0	...
6593662	  776.6	  560.4	 8444.0	...
6593663	  776.4	  561.1	 8444.0	...
6593664	  776.3	  561.3	 8442.0	...
6593665	  776.3	  561.4	 8440.0	...
6593666	  776.2	  561.4	 8440.0	...
6593667	  776.1	  561.6	 8439.0	...
6593668	  776.1	  561.8	 8438.0	...
6593669	  776.2	  561.9	 8438.0	...
6593670	  775.9	  561.8	 8438.0	...
6593671	  775.6	  561.7	 8437.0	...
6593672	  775.2	  561.6	 8436.0	...
6593673	  775.2	  561.7	 8435.0	...
6593674	  775.2	  561.7	 8434.0	...
6593675	  775.3	  561.8	 8433.0	...
6593676	  775.4	  561.7	 8431.0	...
6593677	  775.4	  561.7	 8430.0	...
6593678	  775.3	  561.7	 8430.0	...
6593679	  775.3	  561.9	 8430.0	...
6593680	  775.5	  562.2	 8431.0	...
6593681	  775.7	  562.5	 8432.0	...
6593682	  775.9	  562.3	 8432.0	...
6593683	  775.8	  561.9	 8432.0	...
6593684	  775.5	  561.6	 8433.0	...
6593685	  775.4	  561.7	 8434.0	...
6593686	  775.5	  561.9	 8430.0	...
6593687	  775.6	  562.0	 8425.0	...
6593688	  775.6	  562.1	 8423.0	...
6593689	  775.5	  562.1	 8426.0	...
6593690	  775.4	  562.2	 8428.0	...
6593691	  775.3	  562.2	 8428.0	...
6593692	  775.3	  562.0	 8429.0	...
6593693	  775.6	  562.3	 8429.0	...
6593694	  776.1	  562.6	 8430.0	...
6593695	  776.5	  562.9	 8431.0	...
6593696	  776.7	  562.9	 8432.0	...
6593697	  776.8	  563.0	 8433.0	...
6593698	  776.8	  563.0	 8435.0	...
6593699	  776.8	  562.9	 8432.0	...
6593700	  776.8	  562.7	 8429.0	...
6593701	  776.4	  562.5	 8425.0	...
6593702	  776.2	  562.6	 8425.0	...
6593703	  775.9	  562.9	 8426.0	...
6593704	  775.9	  563.4	 8426.0	...
6593705	  776.4	  563.8	 8425.0	...
6593706	  777.0	  564.0	 8426.0	...
6593707	  777.5	  563.9	 8426.0	...
6593708	  777.6	  563.8	 8427.0	...
6593709	  777.6	  563.7	 8426.0	...
6593710	  777.6	  563.6	 8427.0	...
6593711	  777.7	  563.6	 8428.0	...
6593712	  777.7	  563.6	 8428.0	...
6593713	  777.6	  563.0	 8427.0	...
6593714	  777.5	  562.4	 8425.0	...
6593715	  777.3	  562.1	 8422.0	...
6593716	  777.6	  562.8	 8420.0	...
6593717	  777.9	  563.4	 8420.0	...
6593718	  778.0	  563.8	 8422.0	...
6593719	  777.6	  563.7	 8420.0	...
6593720	  777.4	  564.0	 8417.0	...
6593721	  777.6	  564.3	 8413.0	...
6593722	  777.7	  564.6	 8415.0	...
6593723	  777.8	  564.6	 8418.0	...
6593724	  777.9	  564.6	 8421.0	...
6593725	  778.1	  564.6	 8420.0	...
6593726	  778.2	  564.4	 8418.0	...
6593727	  778.3	  564.3	 8418.0	...
6593728	  778.6	  564.2	 8420.0	...
6593729	  779.0	  564.2	 8421.0	...
6593730	  779.3	  564.3	 8422.0	...
6593731	  779.7	  564.3	 8422.0	...
6593732	  779.8	  564.4	 8422.0	...
6593733	  779.6	  564.7	 8420.0	...
6593734	  779.2	  564.8	 8418.0	...
6593735	  778.7	  564.9	 8418.0	...
6593736	  778.8	  565.0	 8418.0	...
6593737	  778.8	  564.8	 8417.0	...
6593738	  778.8	  564.5	 8416.0	...
6593739	  778.8	  564.8	 8413.0	...
6593740	  778.6	  565.3	 8411.0	...
6593741	  778.6	  566.2	 8407.0	...
6593742	  778.3	  566.5	 8406.0	...
6593743	  778.2	  566.8	 8404.0	...
6593744	  778.1	  566.7	 8403.0	...
6593745	  778.1	  566.4	 8402.0	...
6593746	  778.0	  565.9	 8403.0	...
6593747	  778.2	  565.7	 8405.0	...
6593748	  778.5	  566.4	 8406.0	...
6593749	  779.1	  567.0	 8407.0	...
6593750	  779.3	  567.6	 8406.0	...
6593751	  779.6	  567.7	 8405.0	...
6593752	  779.7	  567.9	 8403.0	...
6593753	  779.7	  567.5	 8403.0	...
6593754	  779.5	  567.1	 8403.0	...
6593755	  779.2	  566.4	 8402.0	...
6593756	  779.0	  565.9	 8401.0	...
6593757	  779.0	  565.5	 8401.0	...
6593758	  779.0	  565.8	 8402.0	...
6593759	  779.2	  566.5	 8400.0	...
6593760	  779.3	  567.1	 8397.0	...
6593761	  779.4	  567.3	 8394.0	...
6593762	  779.3	  567.2	 8397.0	...
6593763	  779.2	  567.0	 8400.0	...
6593764	  779.2	  566.6	 8402.0	...
6593765	  779.2	  566.2	 8402.0	...
6593766	  779.2	  565.8	 8403.0	...
6593767	  779.3	  565.7	 8404.0	...
6593768	  779.3	  566.1	 8401.0	...
6593769	  779.4	  566.5	 8397.0	...
6593770	  779.4	  566.5	 8394.0	...
6593771	  779.3	  566.2	 8394.0	...
6593772	  779.3	  565.9	 8395.0	...
6593773	  779.4	  566.6	 8395.0	...
6593774	  779.6	  567.2	 8393.0	...
6593775	  779.8	  567.7	 8389.0	...
6593776	  780.0	  567.5	 8385.0	...
6593777	  780.2	  567.9	 8382.0	...
6593778	  780.5	  568.4	 8382.0	...
6593779	  780.6	  568.3	 8383.0	...
6593780	  780.5	  567.7	 8385.0	...
6593781	  780.4	  567.0	 8387.0	...
6593782	  780.3	  566.9	 8389.0	...
6593783	  780.3	  567.2	 8388.0	...
6593784	  780.5	  567.4	 8387.0	...
6593785	  780.4	  567.1	 8388.0	...
6593786	  780.1	  566.6	 8390.0	...
6593787	  779.9	  566.7	 8391.0	...
6593788	  780.3	  567.3	 8391.0	...
6593789	  780.9	  567.7	 8389.0	...
6593790	  781.3	  567.5	 8387.0	...
6593791	  781.2	  567.6	 8383.0	...
6593792	  780.9	  567.8	 8381.0	...
6593793	  780.6	  567.9	 8380.0	...
6593794	  780.2	  567.5	 8378.0	...
6593795	  780.1	  567.0	 8377.0	...
6593796	  780.1	  566.7	 8376.0	...
6593797	  780.2	  566.6	 8376.0	...
6593798	  780.1	  566.6	 8375.0	...
6593799	  779.9	  566.5	 8374.0	...
6593800	  779.7	  566.6	 8373.0	...
6593801	  779.5	  566.7	 8373.0	...
6593802	  779.7	  566.8	 8374.0	...
6593803	  780.0	  567.1	 8374.0	...
6593804	  780.4	  567.4	 8374.0	...
6593805	  780.7	  567.8	 8376.0	...
6593806	  780.8	  567.9	 8377.0	...
6593807	  780.8	  567.5	 8379.0	...
6593808	  780.7	  566.8	 8378.0	...
6593809	  780.6	  566.0	 8376.0	...
6593810	  780.8	  565.8	 8376.0	...
6593811	  781.0	  565.8	 8377.0	...
6593812	  781.3	  565.9	 8378.0	...
6593813	  781.2	  565.8	 8377.0	...
6593814	  781.2	  565.6	 8376.0	...
6593815	  781.0	  565.3	 8374.0	...
6593816	  780.9	  565.1	 8372.0	...
6593817	  780.7	  564.9	 8371.0	...
6593818	  780.7	  564.8	 8371.0	...
6593819	  780.5	  564.7	 8373.0	...
6593820	  780.5	  565.3	 8371.0	...
6593821	  780.5	  565.9	 8367.0	...
6593822	  780.6	  566.5	 8363.0	...
6593823	  780.5	  566.5	 8362.0	...
6593824	  780.3	  566.5	 8363.0	...
6593825	  780.3	  566.4	 8364.0	...
6593826	  780.4	  566.3	 8366.0	...
6593827	  780.7	  566.2	 8367.0	...
6593828	  780.9	  566.3	 8366.0	...
6593829	  781.1	  566.4	 8364.0	...
6593830	  781.0	  566.6	 8362.0	...
6593831	  780.9	  566.6	 8362.0	...
6593832	  781.0	  566.6	 8362.0	...
6593833	  781.1	  566.5	 8361.0	...
6593834	  781.3	  567.1	 8361.0	...
6593835	  781.4	  567.7	 8364.0	...
6593836	  781.6	  568.1	 8366.0	...
6593837	  781.7	  568.0	 8368.0	...
6593838	  781.8	  567.9	 8367.0	...
6593839	  781.8	  568.0	 8366.0	...
6593840	  782.1	  568.0	 8364.0	...
6593841	  782.4	  568.2	 8362.0	...
6593842	  782.7	  568.5	 8360.0	...
6593843	  782.8	  568.8	 8360.0	...
6593844	  782.8	  568.8	 8358.0	...
6593845	  783.0	  568.6	 8357.0	...
6593846	  783.2	  568.3	 8357.0	...
6593847	  783.4	  567.9	 8357.0	...
6593848	  783.3	  567.8	 8358.0	...
6593849	  783.1	  567.8	 8358.0	...
6593850	  782.9	  568.1	 8359.0	...
6593851	  783.0	  568.4	 8359.0	...
6593852	  783.2	  568.4	 8358.0	...
6593853	  783.6	  568.4	 8355.0	...
6593854	  783.9	  568.2	 8352.0	...
6593855	  783.9	  568.3	 8351.0	...
6593856	  783.6	  568.3	 8351.0	...
6593857	  783.3	  568.2	 8352.0	...
6593858	  783.0	  568.2	 8353.0	...
6593859	  782.7	  568.3	 8353.0	...
6593860	  782.4	  568.5	 8354.0	...
6593861	  782.5	  568.8	 8354.0	...
6593862	  782.5	  568.9	 8353.0	...
6593863	  782.5	  568.9	 8353.0	...
6593864	  782.5	  569.0	 8352.0	...
6593865	  782.6	  569.2	 8354.0	...
6593866	  782.8	  569.1	 8357.0	...
6593867	  782.9	  568.8	 8361.0	...
6593868	  783.0	  568.5	 8356.0	...
6593869	  783.4	  568.4	 8349.0	...
6593870	  783.8	  568.5	 8342.0	...
6593871	  784.2	  568.7	 8345.0	...
6593872	  784.1	  569.0	 8349.0	...
6593873	  783.9	  568.9	 8353.0	...
6593874	  783.9	  568.8	 8353.0	...
6593875	  783.9	  568.8	 8352.0	...
6593876	  784.0	  568.8	 8352.0	...
6593877	  784.1	  568.5	 8351.0	...
6593878	  784.0	  568.1	 8350.0	...
6593879	  783.9	  568.1	 8348.0	...
6593880	  783.9	  568.4	 8348.0	...
6593881	  784.0	  568.6	 8351.0	...
6593882	  783.9	  568.3	 8353.0	...
6593883	  783.6	  568.1	 8355.0	...
6593884	  783.3	  568.3	 8356.0	...
6593885	  783.4	  568.3	 8354.0	...
6593886	  783.8	  568.2	 8349.0	...
6593887	  784.2	  568.1	 8344.0	...
6593888	  784.3	  568.4	 8341.0	...
6593889	  784.4	  568.8	 8342.0	...
6593890	  784.6	  569.2	 8342.0	...
6593891	  784.7	  569.2	 8344.0	...
6593892	  784.8	  569.2	 8347.0	...
6593893	  785.0	  569.2	 8350.0	...
6593894	  785.1	  569.1	 8351.0	...
6593895	  785.3	  568.9	 8351.0	...
6593896	  785.2	  568.8	 8351.0	...
6593897	  785.0	  568.6	 8351.0	...
6593898	  784.7	  568.3	 8351.0	...
6593899	  784.4	  567.9	 8350.0	...
6593900	  784.2	  568.0	 8350.0	...
6593901	  784.2	  568.4	 8350.0	...
6593902	  784.2	  568.7	 8347.0	...
6593903	  784.3	  569.1	 8344.0	...
6593904	  784.4	  569.3	 8342.0	...
6593905	  784.6	  569.4	 8342.0	...
6593906	  784.6	  569.2	 8342.0	...
6593907	  784.9	  569.0	 8342.0	...
6593908	  785.2	  568.9	 8343.0	...
6593909	  785.7	  569.0	 8344.0	...
6593910	  785.9	  569.2	 8346.0	...
6593911	  785.8	  569.5	 8347.0	...
6593912	  785.5	  569.6	 8344.0	...
6593913	  785.1	  569.3	 8341.0	...
6593914	  785.0	  568.9	 8340.0	...
6593915	  785.0	  568.6	 8342.0	...
6593916	  785.4	  568.7	 8344.0	...
6593917	  785.9	  568.7	 8347.0	...
6593918	  786.2	  568.7	 8350.0	...
6593919	  786.4	  568.5	 8353.0	...
6593920	  786.5	  568.3	 8353.0	...
6593921	  786.3	  568.7	 8354.0	...
6593922	  786.0	  569.3	 8355.0	...
6593923	  785.7	  570.0	 8355.0	...
6593924	  785.7	  570.0	 8356.0	...
6593925	  785.6	  570.0	 8356.0	...
6593926	  785.5	  569.9	 8355.0	...
6593927	  785.4	  569.8	 8354.0	...
6593928	  785.5	  569.8	 8353.0	...
6593929	  785.6	  569.9	 8356.0	...
6593930	  785.7	  569.9	 8358.0	...
6593931	  785.8	  569.9	 8357.0	...
6593932	  785.8	  569.8	 8353.0	...
6593933	  785.7	  569.4	 8351.0	...
6593934	  785.6	  568.9	 8353.0	...
6593935	  785.5	  568.2	 8355.0	...
6593936	  785.2	  568.0	 8355.0	...
6593937	  785.0	  567.9	 8353.0	...
6593938	  784.6	  567.5	 8352.0	...
6593939	  784.4	  567.2	 8352.0	...
6593940	  784.7	  566.8	 8354.0	...
6593941	  785.2	  567.3	 8358.0	...
6593942	  785.7	  567.7	 8362.0	...
6593943	  786.2	  568.1	 8366.0	...
6593944	  786.6	  568.0	 8366.0	...
6593945	  787.0	  568.0	 8364.0	...
6593946	  787.1	  568.2	 8359.0	...
6593947	  787.2	  568.4	 8352.0	...
6593948	  787.2	  568.5	 8348.0	...
6593949	  787.2	  568.5	 8346.0	...
6593950	  787.3	  568.6	 8346.0	...
6593951	  787.4	  568.7	 8350.0	...
6593952	  787.6	  568.7	 8353.0	...
6593953	  787.2	  568.8	 8351.0	...
6593954	  786.9	  568.8	 8346.0	...
6593955	  786.5	  568.8	 8341.0	...
6593956	  786.5	  568.2	 8341.0	...
6593957	  786.3	  567.5	 8341.0	...
6593958	  786.1	  566.8	 8341.0	...
6593959	  786.4	  566.7	 8343.0	...
6593960	  786.7	  566.7	 8345.0	...
6593961	  787.1	  566.8	 8348.0	...
6593962	  787.2	  567.1	 8349.0	...
6593963	  787.3	  567.3	 8347.0	...
6593964	  787.4	  567.5	 8345.0	...
6593965	  787.4	  567.4	 8343.0	...
6593966	  787.5	  567.2	 8343.0	...
6593967	  787.5	  566.9	 8344.0	...
6593968	  787.5	  566.8	 8344.0	...
6593969	  787.4	  566.7	 8345.0	...
6593970	  787.2	  566.7	 8345.0	...
6593971	  787.1	  566.7	 8345.0	...
6593972	  787.1	  566.7	 8346.0	...
6593973	  787.3	  566.7	 8346.0	...
6593974	  787.4	  567.1	 8344.0	...
6593975	  787.5	  567.4	 8342.0	...
6593976	  787.5	  567.6	 8340.0	...
6593977	  787.4	  567.6	 8341.0	...
6593978	  787.1	  567.7	 8342.0	...
6593979	  786.8	  567.8	 8344.0	...
6593980	  786.9	  567.8	 8343.0	...
6593981	  787.1	  567.9	 8342.0	...
6593982	  787.3	  568.0	 8340.0	...
6593983	  787.2	  568.0	 8339.0	...
6593984	  787.4	  567.7	 8339.0	...
6593985	  787.6	  567.5	 8342.0	...
6593986	  787.8	  567.5	 8346.0	...
6593987	  787.7	  567.4	 8350.0	...
6593988	  787.5	  567.2	 8351.0	...
6593989	  787.2	  567.1	 8352.0	...
6593990	  787.0	  567.2	 8353.0	...
6593991	  787.1	  567.5	 8349.0	...
6593992	  787.3	  567.6	 8345.0	...
6593993	  787.6	  567.4	 8342.0	...
6593994	  787.7	  567.2	 8343.0	...
6593995	  788.0	  567.9	 8345.0	...
6593996	  788.2	  568.7	 8345.0	...
6593997	  788.3	  569.4	 8345.0	...
6593998	  788.3	  569.4	 8345.0	...
6593999	  788.3	  569.2	 8346.0	...
6594000	  788.2	  569.0	 8347.0	...
6594001	  788.4	  568.7	 8349.0	...
6594002	  788.6	  568.6	 8351.0	...
6594003	  788.5	  568.6	 8353.0	...
6594004	  788.1	  568.7	 8354.0	...
6594005	  787.8	  568.9	 8353.0	...
6594006	  787.8	  568.9	 8353.0	...
6594007	  788.0	  568.8	 8353.0	...
6594008	  788.3	  568.5	 8354.0	...
6594009	  788.5	  568.2	 8354.0	...
6594010	  788.5	  567.9	 8353.0	...
6594011	  788.7	  567.9	 8352.0	...
6594012	  789.0	  567.7	 8350.0	...
6594013	  789.3	  567.4	 8348.0	...
6594014	  789.1	  567.1	 8345.0	...
6594015	  789.0	  567.0	 8344.0	...
6594016	  788.9	  567.0	 8344.0	...
6594017	  788.9	  567.3	 8347.0	...
6594018	  789.0	  567.5	 8350.0	...
6594019	  789.1	  567.2	 8353.0	...
6594020	  789.2	  566.7	 8354.0	...
6594021	  789.2	  566.1	 8354.0	...
6594022	  789.3	  565.9	 8353.0	...
6594023	  789.3	  565.7	 8353.0	...
6594024	  789.5	  565.4	 8354.0	...
6594025	  789.7	  565.2	 8355.0	...
6594026	  789.4	  565.2	 8356.0	...
6594027	  789.0	  565.6	 8357.0	...
6594028	  788.6	  565.9	 8360.0	...
6594029	  788.7	  566.0	 8362.0	...
6594030	  788.8	  566.1	 8365.0	...
6594031	  788.9	  566.3	 8364.0	...
6594032	  788.9	  566.4	 8363.0	...
6594033	  789.0	  566.6	 8361.0	...
6594034	  789.1	  566.8	 8361.0	...
6594035	  789.0	  566.8	 8361.0	...
6594036	  789.0	  566.7	 8361.0	...
6594037	  788.9	  566.5	 8361.0	...
6594038	  788.8	  566.3	 8361.0	...
6594039	  788.7	  566.1	 8361.0	...
6594040	  788.9	  566.1	 8361.0	...
6594041	  789.1	  566.1	 8362.0	...
6594042	  789.4	  566.3	 8362.0	...
6594043	  789.4	  566.6	 8365.0	...
6594044	  789.6	  566.9	 8367.0	...
6594045	  789.7	  567.0	 8368.0	...
6594046	  789.9	  567.0	 8369.0	...
6594047	  789.8	  567.2	 8371.0	...
6594048	  789.6	  567.5	 8373.0	...
6594049	  789.5	  567.6	 8373.0	...
6594050	  789.6	  567.7	 8374.0	...
6594051	  789.6	  567.3	 8374.0	...
6594052	  789.2	  566.8	 8375.0	...
6594053	  788.6	  566.3	 8375.0	...
6594054	  788.0	  566.4	 8374.0	...
6594055	  787.8	  566.4	 8372.0	...
6594056	  787.7	  566.2	 8371.0	...
6594057	  787.7	  565.9	 8371.0	...
6594058	  787.8	  565.6	 8372.0	...
6594059	  787.9	  565.7	 8374.0	...
6594060	  787.8	  565.7	 8376.0	...
6594061	  787.6	  565.8	 8376.0	...
6594062	  787.6	  565.6	 8373.0	...
6594063	  787.7	  565.4	 8370.0	...
6594064	  787.8	  565.1	 8370.0	...
6594065	  788.2	  565.1	 8371.0	...
6594066	  788.5	  565.2	 8372.0	...
6594067	  788.9	  565.5	 8372.0	...
6594068	  788.9	  566.0	 8372.0	...
6594069	  788.9	  566.4	 8373.0	...
6594070	  788.9	  566.6	 8373.0	...
6594071	  788.8	  566.2	 8374.0	...
6594072	  788.8	  565.9	 8377.0	...
6594073	  788.8	  565.7	 8380.0	...
6594074	  788.9	  565.9	 8379.0	...
6594075	  788.7	  566.2	 8376.0	...
6594076	  788.3	  566.4	 8374.0	...
6594077	  788.2	  566.3	 8375.0	...
6594078	  788.5	  566.3	 8375.0	...
6594079	  788.6	  566.4	 8377.0	...
6594080	  788.1	  566.7	 8379.0	...
6594081	  787.5	  566.9	 8382.0	...
6594082	  787.0	  567.0	 8382.0	...
6594083	  786.9	  566.9	 8382.0	...
6594084	  787.4	  566.6	 8382.0	...
6594085	  787.9	  566.0	 8382.0	...
6594086	  788.5	  565.6	 8381.0	...
6594087	  788.6	  565.5	 8381.0	...
6594088	  788.7	  565.7	 8382.0	...
6594089	  788.7	  566.0	 8385.0	...
6594090	  788.5	  565.9	 8387.0	...
6594091	  788.2	  565.9	 8387.0	...
6594092	  788.2	  566.1	 8386.0	...
6594093	  788.2	  566.3	 8384.0	...
6594094	  788.2	  566.2	 8383.0	...
6594095	  788.0	  565.9	 8383.0	...
6594096	  788.0	  565.6	 8382.0	...
6594097	  788.0	  565.5	 8383.0	...
6594098	  788.0	  565.4	 8386.0	...
6594099	  788.1	  565.3	 8390.0	...
6594100	  788.2	  565.1	 8391.0	...
6594101	  788.3	  565.1	 8396.0	...
6594102	  788.2	  565.4	 8400.0	...
6594103	  788.0	  565.7	 8404.0	...
6594104	  787.8	  566.1	 8403.0	...
6594105	  787.8	  566.1	 8403.0	...
6594106	  788.2	  566.0	 8402.0	...
6594107	  788.8	  566.1	 8402.0	...
6594108	  789.4	  566.1	 8402.0	...
6594109	  789.6	  566.0	 8402.0	...
6594110	  789.6	  565.7	 8403.0	...
6594111	  789.6	  565.4	 8404.0	...
6594112	  789.4	  565.1	 8406.0	...
6594113	  789.2	  564.6	 8407.0	...
6594114	  788.9	  563.5	 8407.0	...
6594115	  788.9	  562.5	 8407.0	...
6594116	  789.0	  561.7	 8408.0	...
6594117	  789.1	  561.6	 8409.0	...
6594118	  789.1	  561.7	 8405.0	...
6594119	  789.1	  561.9	 8400.0	...
6594120	  788.8	  562.3	 8395.0	...
6594121	  788.6	  562.6	 8395.0	...
6594122	  788.4	  562.5	 8397.0	...
6594123	  788.5	  562.4	 8398.0	...
6594124	  788.8	  562.2	 8396.0	...
6594125	  789.1	  561.9	 8393.0	...
6594126	  789.3	  561.5	 8392.0	...
6594127	  789.5	  560.9	 8393.0	...
6594128	  789.6	  560.7	 8395.0	...
6594129	  789.8	  560.8	 8395.0	...
6594130	  789.7	  561.2	 8397.0	...
6594131	  789.6	  561.7	 8399.0	...
6594132	  789.5	  561.7	 8403.0	...
6594133	  789.5	  561.5	 8406.0	...
6594134	  789.5	  561.2	 8410.0	...
6594135	  789.4	  561.0	 8410.0	...
6594136	  789.3	  560.6	 8411.0	...
6594137	  789.2	  560.0	 8411.0	...
6594138	  788.9	  559.4	 8411.0	...
6594139	  788.8	  559.0	 8412.0	...
6594140	  789.0	  558.9	 8413.0	...
6594141	  789.3	  558.7	 8414.0	...
6594142	  789.2	  558.3	 8414.0	...
6594143	  788.8	  558.0	 8414.0	...
6594144	  788.5	  557.9	 8414.0	...
6594145	  788.5	  557.6	 8414.0	...
6594146	  788.6	  557.4	 8414.0	...
6594147	  788.4	  557.3	 8413.0	...
6594148	  788.1	  557.4	 8413.0	...
6594149	  787.9	  557.5	 8413.0	...
6594150	  787.8	  557.4	 8413.0	...
6594151	  787.9	  557.3	 8412.0	...
6594152	  788.1	  557.7	 8411.0	...
6594153	  788.2	  558.2	 8413.0	...
6594154	  788.2	  558.6	 8416.0	...
6594155	  788.2	  558.5	 8420.0	...
6594156	  788.2	  558.3	 8422.0	...
6594157	  788.2	  558.3	 8422.0	...
6594158	  788.2	  558.2	 8422.0	...
6594159	  788.0	  558.0	 8422.0	...
6594160	  787.9	  557.8	 8423.0	...
6594161	  787.7	  557.8	 8424.0	...
6594162	  787.6	  557.8	 8426.0	...
6594163	  787.5	  557.7	 8427.0	...
6594164	  787.6	  557.9	 8425.0	...
6594165	  787.9	  558.2	 8422.0	...
6594166	  788.1	  558.5	 8420.0	...
6594167	  788.2	  558.7	 8421.0	...
6594168	  788.6	  558.9	 8421.0	...
6594169	  789.0	  559.1	 8420.0	...
6594170	  789.4	  559.1	 8418.0	...
6594171	  789.4	  559.3	 8417.0	...
6594172	  789.6	  559.4	 8417.0	...
6594173	  789.8	  559.4	 8420.0	...
6594174	  790.0	  559.4	 8425.0	...
6594175	  790.0	  559.6	 8429.0	...
6594176	  789.6	  559.8	 8428.0	...
6594177	  788.9	  560.2	 8427.0	...
6594178	  788.1	  560.5	 8426.0	...
6594179	  787.9	  560.5	 8426.0	...
6594180	  787.7	  560.2	 8428.0	...
MSG	6594181 0000 _ Experiment Start
6594181	  787.5	  559.8	 8431.0	...
EFIX R   6593244	6594181	938	  779.7	  557.6	   8463
SSACC R  6594182
6594182	  787.4	  559.7	 8432.0	...
6594183	  786.9	  559.7	 8431.0	...
6594184	  786.0	  559.3	 8431.0	...
6594185	  783.7	  559.1	 8431.0	...
6594186	  780.7	  558.9	 8431.0	...
6594187	  776.8	  559.2	 8431.0	...
6594188	  772.4	  559.0	 8431.0	...
6594189	  767.0	  558.2	 8432.0	...
6594190	  760.3	  557.4	 8436.0	...
6594191	  753.1	  557.0	 8441.0	...
6594192	  745.5	  556.2	 8448.0	...
6594193	  737.8	  555.6	 8452.0	...
6594194	  730.1	  554.2	 8456.0	...
6594195	  722.9	  552.9	 8458.0	...
6594196	  716.5	  550.9	 8463.0	...
6594197	  711.6	  548.6	 8467.0	...
6594198	  706.3	  546.3	 8472.0	...
6594199	  702.7	  543.5	 8474.0	...
6594200	  698.9	  541.5	 8471.0	...
6594201	  697.3	  539.9	 8466.0	...
6594202	  695.8	  539.3	 8458.0	...
6594203	  694.7	  541.0	 8452.0	...
6594204	  692.7	  544.8	 8447.0	...
6594205	  690.7	  548.6	 8442.0	...
6594206	  688.1	  552.3	 8439.0	...
6594207	  685.8	  555.3	 8436.0	...
6594208	  683.3	  559.2	 8436.0	...
6594209	  681.5	  561.9	 8436.0	...
6594210	  680.8	  564.7	 8437.0	...
6594211	  680.8	  566.6	 8441.0	...
6594212	  681.7	  567.5	 8446.0	...
6594213	  683.5	  567.0	 8452.0	...
6594214	  685.9	  565.9	 8453.0	...
6594215	  689.1	  564.9	 8453.0	...
6594216	  693.5	  562.2	 8454.0	...
6594217	  697.9	  560.1	 8451.0	...
6594218	  702.3	  558.0	 8448.0	...
6594219	  705.7	  557.7	 8448.0	...
6594220	  708.4	  557.6	 8450.0	...
6594221	  710.6	  557.6	 8453.0	...
6594222	  711.6	  558.3	 8453.0	...
6594223	  712.1	  559.6	 8449.0	...
ESACC R  6594182	6594223	42	  787.4	  559.7	  712.1	  559.6	   1.60	    147
SFIX R   6594224
6594224	  712.0	  561.6	 8444.0	...
6594225	  710.6	  563.1	 8439.0	...
6594226	  709.4	  564.5	 8438.0	...
6594227	  707.5	  565.1	 8444.0	...
6594228	  706.7	  565.3	 8451.0	...
6594229	  705.5	  564.2	 8460.0	...
6594230	  704.8	  563.2	 8464.0	...
6594231	  704.2	  562.4	 8470.0	...
6594232	  703.9	  561.8	 8475.0	...
6594233	  703.7	  560.4	 8480.0	...
6594234	  703.4	  559.0	 8481.0	...
6594235	  703.4	  558.2	 8479.0	...
6594236	  703.6	  558.1	 8478.0	...
6594237	  704.0	  557.9	 8479.0	...
6594238	  704.3	  558.5	 8479.0	...
6594239	  704.6	  559.2	 8477.0	...
6594240	  705.3	  560.0	 8475.0	...
6594241	  705.8	  560.4	 8474.0	...
6594242	  706.0	  560.8	 8473.0	...
6594243	  705.6	  561.1	 8473.0	...
6594244	  705.1	  561.3	 8474.0	...
6594245	  705.0	  561.6	 8475.0	...
6594246	  704.8	  561.9	 8478.0	...
6594247	  704.9	  562.4	 8479.0	...
6594248	  704.7	  562.8	 8480.0	...
6594249	  704.4	  562.7	 8480.0	...
6594250	  704.0	  562.3	 8480.0	...
6594251	  703.9	  561.8	 8480.0	...
6594252	  704.2	  561.7	 8479.0	...
6594253	  705.0	  561.4	 8477.0	...
6594254	  705.7	  561.2	 8477.0	...
6594255	  706.3	  561.4	 8478.0	...
6594256	  706.5	  561.7	 8479.0	...
6594257	  706.7	  562.1	 8481.0	...
6594258	  706.8	  562.2	 8479.0	...
6594259	  706.7	  562.3	 8477.0	...
6594260	  706.8	  562.3	 8474.0	...
6594261	  707.2	  562.5	 8473.0	...
6594262	  707.8	  562.7	 8473.0	...
6594263	  708.3	  562.8	 8474.0	...
6594264	  708.6	  562.7	 8477.0	...
6594265	  708.8	  562.6	 8480.0	...
6594266	  709.0	  562.6	 8483.0	...
6594267	  709.1	  562.7	 8484.0	...
6594268	  709.6	  562.2	 8485.0	...
6594269	  709.9	  561.7	 8485.0	...
6594270	  710.2	  561.6	 8482.0	...
6594271	  710.0	  561.8	 8479.0	...
6594272	  709.8	  561.8	 8477.0	...
6594273	  709.7	  561.5	 8479.0	...
6594274	  709.7	  561.3	 8481.0	...
6594275	  709.4	  561.1	 8484.0	...
6594276	  709.0	  561.1	 8484.0	...
6594277	  708.7	  561.1	 8484.0	...
6594278	  708.8	  561.1	 8484.0	...
6594279	  708.9	  561.4	 8484.0	...
6594280	  709.2	  561.6	 8485.0	...
6594281	  709.6	  561.9	 8485.0	...
6594282	  709.8	  561.9	 8485.0	...
6594283	  709.8	  561.9	 8484.0	...
6594284	  709.8	  561.9	 8481.0	...
6594285	  710.1	  561.8	 8480.0	...
6594286	  710.3	  561.7	 8480.0	...
6594287	  710.5	  561.6	 8481.0	...
6594288	  710.5	  561.6	 8482.0	...
6594289	  710.5	  561.7	 8483.0	...
6594290	  710.5	  562.2	 8484.0	...
6594291	  710.6	  562.6	 8484.0	...
6594292	  710.9	  563.2	 8483.0	...
6594293	  711.4	  563.2	 8484.0	...
6594294	  711.9	  563.4	 8485.0	...
6594295	  712.2	  563.4	 8487.0	...
6594296	  712.0	  563.3	 8487.0	...
6594297	  711.8	  563.2	 8486.0	...
6594298	  712.3	  562.6	 8486.0	...
6594299	  712.7	  562.1	 8484.0	...
6594300	  713.3	  561.7	 8481.0	...
6594301	  713.5	  561.7	 8479.0	...
6594302	  713.3	  561.7	 8478.0	...
6594303	  713.0	  561.9	 8478.0	...
6594304	  712.7	  562.2	 8478.0	...
6594305	  712.7	  562.2	 8479.0	...
6594306	  712.6	  561.9	 8480.0	...
6594307	  712.4	  562.0	 8481.0	...
6594308	  712.2	  562.3	 8479.0	...
6594309	  712.1	  562.5	 8476.0	...
6594310	  712.1	  562.4	 8474.0	...
6594311	  712.1	  562.5	 8475.0	...
6594312	  712.1	  562.6	 8479.0	...
6594313	  712.3	  562.7	 8483.0	...
6594314	  712.4	  562.3	 8488.0	...
6594315	  712.5	  561.9	 8489.0	...
6594316	  712.6	  562.2	 8486.0	...
6594317	  712.8	  562.9	 8483.0	...
6594318	  713.0	  563.4	 8482.0	...
6594319	  713.1	  563.1	 8483.0	...
6594320	  713.3	  562.8	 8483.0	...
6594321	  713.6	  562.2	 8484.0	...
6594322	  714.0	  561.7	 8485.0	...
6594323	  714.3	  561.3	 8483.0	...
6594324	  714.6	  561.2	 8481.0	...
6594325	  714.7	  561.1	 8482.0	...
6594326	  714.5	  561.0	 8484.0	...
6594327	  714.5	  561.0	 8485.0	...
6594328	  714.6	  561.0	 8482.0	...
6594329	  714.9	  561.1	 8480.0	...
6594330	  714.8	  561.2	 8481.0	...
6594331	  714.6	  561.1	 8482.0	...
6594332	  714.4	  561.0	 8482.0	...
6594333	  714.5	  560.9	 8482.0	...
6594334	  714.8	  560.7	 8482.0	...
6594335	  715.1	  560.7	 8485.0	...
6594336	  715.2	  561.0	 8486.0	...
6594337	  715.1	  561.5	 8487.0	...
6594338	  714.9	  561.4	 8488.0	...
6594339	  715.3	  560.8	 8489.0	...
6594340	  715.8	  560.2	 8490.0	...
6594341	  715.9	  560.2	 8490.0	...
6594342	  715.5	  560.2	 8490.0	...
6594343	  715.1	  560.2	 8491.0	...
6594344	  715.1	  560.1	 8488.0	...
6594345	  715.0	  560.0	 8484.0	...
6594346	  715.5	  560.1	 8481.0	...
6594347	  716.0	  560.7	 8480.0	...
6594348	  716.6	  561.3	 8480.0	...
6594349	  716.6	  561.5	 8481.0	...
6594350	  716.5	  561.1	 8481.0	...
6594351	  716.3	  560.7	 8482.0	...
6594352	  716.1	  560.0	 8482.0	...
6594353	  716.3	  559.3	 8482.0	...
6594354	  716.6	  558.8	 8482.0	...
6594355	  717.2	  558.8	 8482.0	...
6594356	  717.5	  558.8	 8482.0	...
6594357	  717.7	  558.9	 8482.0	...
6594358	  717.5	  558.8	 8482.0	...
6594359	  717.4	  558.8	 8482.0	...
6594360	  717.2	  558.8	 8482.0	...
6594361	  716.9	  559.0	 8481.0	...
6594362	  716.7	  559.2	 8480.0	...
6594363	  716.6	  559.2	 8481.0	...
6594364	  716.5	  559.2	 8481.0	...
6594365	  716.6	  559.1	 8482.0	...
6594366	  716.7	  558.5	 8481.0	...
6594367	  716.7	  557.8	 8481.0	...
6594368	  716.6	  557.1	 8482.0	...
6594369	  716.7	  557.0	 8482.0	...
6594370	  717.2	  556.8	 8483.0	...
6594371	  717.8	  556.6	 8484.0	...
6594372	  718.5	  556.5	 8484.0	...
6594373	  718.6	  556.5	 8484.0	...
6594374	  718.5	  556.5	 8484.0	...
6594375	  718.3	  556.7	 8483.0	...
6594376	  718.0	  557.0	 8482.0	...
6594377	  718.0	  557.3	 8481.0	...
6594378	  717.8	  557.3	 8483.0	...
6594379	  717.6	  557.3	 8486.0	...
6594380	  717.5	  557.1	 8486.0	...
6594381	  717.4	  556.9	 8484.0	...
EFIX R   6594224	6594381	158	  711.7	  561.0	   8480
SSACC R  6594382
6594382	  717.4	  556.7	 8483.0	...
6594383	  717.3	  556.4	 8483.0	...
6594384	  717.3	  556.1	 8484.0	...
6594385	  718.1	  555.7	 8484.0	...
6594386	  719.9	  555.3	 8488.0	...
6594387	  722.6	  555.2	 8493.0	...
6594388	  726.8	  555.0	 8497.0	...
6594389	  732.3	  553.9	 8496.0	...
6594390	  739.7	  552.3	 8494.0	...
6594391	  747.1	  550.7	 8492.0	...
6594392	  755.7	  549.7	 8490.0	...
MSG	6594393 0000 _ Number On
6594393	  765.6	  548.0	 8490.0	...
6594394	  777.0	  545.3	 8489.0	...
6594395	  787.9	  542.1	 8487.0	...
6594396	  797.5	  538.8	 8487.0	...
6594397	  806.0	  536.1	 8487.0	...
6594398	  814.4	  533.8	 8488.0	...
6594399	  821.6	  532.7	 8481.0	...
6594400	  826.6	  532.2	 8471.0	...
6594401	  828.7	  531.9	 8461.0	...
6594402	  829.5	  531.7	 8457.0	...
6594403	  829.1	  531.9	 8451.0	...
6594404	  828.7	  532.5	 8445.0	...
6594405	  826.2	  533.9	 8439.0	...
ESACC R  6594382	6594405	24	  717.4	  556.7	  826.2	  533.9	   2.36	    201
SFIX R   6594406
6594406	  824.0	  535.1	 8440.0	...
6594407	  821.0	  535.9	 8441.0	...
6594408	  818.9	  535.9	 8442.0	...
6594409	  816.7	  535.1	 8445.0	...
6594410	  814.9	  534.5	 8448.0	...
6594411	  813.9	  532.2	 8454.0	...
6594412	  813.0	  529.8	 8457.0	...
6594413	  812.5	  527.0	 8459.0	...
6594414	  812.4	  524.9	 8455.0	...
6594415	  812.4	  523.1	 8451.0	...
6594416	  812.2	  521.8	 8448.0	...
6594417	  811.7	  521.5	 8444.0	...
6594418	  811.1	  521.5	 8440.0	...
6594419	  810.1	  521.4	 8434.0	...
6594420	  809.0	  521.4	 8432.0	...
6594421	  807.7	  521.9	 8434.0	...
6594422	  806.8	  523.2	 8437.0	...
6594423	  805.8	  525.3	 8441.0	...
6594424	  805.2	  527.3	 8440.0	...
6594425	  804.5	  528.5	 8439.0	...
6594426	  804.3	  529.1	 8440.0	...
6594427	  804.1	  529.2	 8440.0	...
6594428	  804.1	  530.0	 8440.0	...
6594429	  804.5	  530.7	 8438.0	...
6594430	  805.6	  531.2	 8437.0	...
6594431	  806.6	  531.0	 8436.0	...
6594432	  807.4	  530.9	 8435.0	...
6594433	  807.7	  530.9	 8435.0	...
6594434	  808.2	  530.9	 8436.0	...
6594435	  809.2	  531.3	 8436.0	...
6594436	  809.9	  531.7	 8437.0	...
6594437	  810.7	  532.3	 8437.0	...
6594438	  810.9	  532.4	 8434.0	...
6594439	  811.1	  532.6	 8430.0	...
6594440	  810.9	  532.6	 8427.0	...
6594441	  810.7	  532.6	 8428.0	...
6594442	  810.4	  532.6	 8430.0	...
6594443	  810.5	  532.5	 8433.0	...
6594444	  810.8	  532.8	 8435.0	...
6594445	  810.5	  533.3	 8436.0	...
6594446	  810.1	  533.8	 8435.0	...
6594447	  809.6	  533.9	 8435.0	...
6594448	  809.5	  533.9	 8435.0	...
6594449	  809.5	  534.0	 8436.0	...
6594450	  809.3	  534.0	 8438.0	...
6594451	  809.2	  534.1	 8440.0	...
6594452	  809.0	  534.1	 8441.0	...
6594453	  808.5	  533.9	 8440.0	...
6594454	  807.9	  533.2	 8438.0	...
6594455	  807.5	  532.5	 8436.0	...
6594456	  807.7	  532.4	 8434.0	...
6594457	  808.0	  533.0	 8433.0	...
6594458	  808.0	  533.6	 8432.0	...
6594459	  808.0	  534.1	 8431.0	...
6594460	  807.9	  534.4	 8429.0	...
6594461	  807.9	  534.7	 8427.0	...
6594462	  807.9	  534.9	 8427.0	...
6594463	  808.1	  535.1	 8429.0	...
6594464	  808.5	  535.3	 8430.0	...
6594465	  808.9	  535.3	 8432.0	...
6594466	  808.9	  535.1	 8434.0	...
6594467	  808.7	  535.1	 8435.0	...
6594468	  808.8	  534.9	 8436.0	...
6594469	  809.1	  534.9	 8436.0	...
6594470	  809.3	  534.7	 8436.0	...
6594471	  809.3	  534.6	 8436.0	...
6594472	  809.2	  534.9	 8432.0	...
6594473	  809.1	  535.4	 8429.0	...
6594474	  809.0	  535.9	 8425.0	...
6594475	  808.9	  535.8	 8428.0	...
6594476	  808.9	  535.6	 8432.0	...
6594477	  808.6	  535.4	 8436.0	...
6594478	  808.5	  535.1	 8436.0	...
6594479	  808.4	  534.5	 8435.0	...
6594480	  808.6	  534.0	 8435.0	...
6594481	  808.7	  533.6	 8437.0	...
6594482	  808.8	  533.6	 8439.0	...
6594483	  808.8	  533.8	 8438.0	...
6594484	  808.9	  533.8	 8434.0	...
6594485	  809.0	  533.8	 8431.0	...
6594486	  809.0	  533.9	 8428.0	...
6594487	  808.9	  534.2	 8426.0	...
6594488	  808.9	  534.3	 8424.0	...
6594489	  809.2	  533.9	 8424.0	...
6594490	  809.5	  533.5	 8424.0	...
6594491	  809.7	  533.1	 8425.0	...
6594492	  809.5	  533.0	 8424.0	...
6594493	  809.4	  532.9	 8423.0	...
6594494	  809.4	  533.0	 8422.0	...
6594495	  809.5	  533.1	 8422.0	...
6594496	  809.5	  533.1	 8423.0	...
6594497	  809.4	  533.0	 8424.0	...
6594498	  809.2	  532.9	 8425.0	...
6594499	  809.0	  532.9	 8425.0	...
6594500	  809.0	  532.9	 8426.0	...
6594501	  809.2	  533.1	 8426.0	...
6594502	  809.5	  533.2	 8427.0	...
6594503	  809.5	  533.3	 8424.0	...
6594504	  809.4	  533.4	 8421.0	...
6594505	  809.3	  533.5	 8418.0	...
6594506	  809.6	  533.4	 8417.0	...
6594507	  809.8	  533.2	 8416.0	...
6594508	  809.8	  533.1	 8415.0	...
6594509	  809.6	  533.2	 8414.0	...
6594510	  809.3	  533.4	 8414.0	...
6594511	  809.0	  533.5	 8415.0	...
6594512	  808.8	  533.5	 8418.0	...
6594513	  808.7	  533.6	 8421.0	...
6594514	  809.2	  534.1	 8418.0	...
6594515	  809.6	  534.6	 8414.0	...
6594516	  810.0	  535.1	 8410.0	...
6594517	  809.9	  535.2	 8408.0	...
6594518	  809.1	  535.0	 8406.0	...
6594519	  808.4	  534.7	 8405.0	...
6594520	  807.7	  534.4	 8405.0	...
6594521	  807.7	  534.2	 8408.0	...
6594522	  807.6	  533.9	 8411.0	...
6594523	  807.5	  533.6	 8414.0	...
6594524	  807.5	  533.6	 8413.0	...
6594525	  807.6	  533.5	 8413.0	...
6594526	  807.7	  533.6	 8412.0	...
6594527	  808.0	  533.7	 8412.0	...
6594528	  808.2	  533.9	 8412.0	...
6594529	  808.4	  534.0	 8413.0	...
6594530	  808.4	  534.0	 8414.0	...
6594531	  808.4	  533.8	 8416.0	...
6594532	  808.5	  533.5	 8417.0	...
6594533	  808.6	  533.4	 8419.0	...
6594534	  808.6	  533.5	 8421.0	...
6594535	  808.6	  533.4	 8422.0	...
6594536	  808.7	  533.1	 8425.0	...
6594537	  808.8	  533.0	 8428.0	...
6594538	  808.8	  533.2	 8426.0	...
6594539	  808.6	  533.3	 8422.0	...
6594540	  808.4	  533.1	 8418.0	...
6594541	  808.2	  532.7	 8417.0	...
6594542	  808.2	  532.2	 8415.0	...
6594543	  808.2	  531.8	 8415.0	...
6594544	  808.2	  531.7	 8416.0	...
6594545	  808.1	  531.9	 8414.0	...
6594546	  807.7	  532.1	 8412.0	...
6594547	  807.3	  532.1	 8409.0	...
6594548	  807.0	  532.3	 8411.0	...
6594549	  807.1	  532.6	 8413.0	...
6594550	  807.0	  532.9	 8413.0	...
EFIX R   6594406	6594550	145	  809.1	  532.6	   8428
SSACC R  6594551
6594551	  806.6	  533.3	 8412.0	...
6594552	  805.6	  534.2	 8410.0	...
6594553	  804.5	  535.5	 8409.0	...
6594554	  802.9	  538.0	 8406.0	...
6594555	  800.9	  540.5	 8405.0	...
6594556	  797.6	  542.8	 8404.0	...
6594557	  793.8	  545.6	 8406.0	...
6594558	  789.4	  548.3	 8408.0	...
6594559	  785.3	  551.7	 8412.0	...
6594560	  781.3	  554.3	 8416.0	...
6594561	  777.5	  557.4	 8420.0	...
6594562	  773.8	  559.7	 8429.0	...
6594563	  771.4	  562.0	 8438.0	...
6594564	  770.2	  563.7	 8444.0	...
6594565	  770.3	  565.2	 8441.0	...
6594566	  771.0	  565.7	 8438.0	...
6594567	  772.3	  565.6	 8437.0	...
6594568	  773.9	  565.3	 8438.0	...
6594569	  775.7	  565.1	 8436.0	...
6594570	  777.8	  564.5	 8433.0	...
ESACC R  6594551	6594570	20	  806.6	  533.3	  777.8	  564.5	   0.90	     94
SFIX R   6594571
6594571	  780.7	  563.6	 8431.0	...
6594572	  782.8	  562.2	 8428.0	...
6594573	  784.4	  561.0	 8425.0	...
6594574	  785.6	  559.5	 8422.0	...
6594575	  786.6	  558.7	 8421.0	...
6594576	  787.1	  557.3	 8419.0	...
6594577	  787.1	  556.7	 8416.0	...
6594578	  786.9	  555.3	 8415.0	...
6594579	  786.7	  554.4	 8415.0	...
6594580	  785.9	  553.6	 8409.0	...
6594581	  784.9	  553.6	 8404.0	...
6594582	  783.8	  553.7	 8400.0	...
6594583	  783.3	  553.5	 8400.0	...
6594584	  783.3	  553.3	 8402.0	...
6594585	  783.2	  553.1	 8403.0	...
6594586	  783.3	  553.1	 8404.0	...
6594587	  783.4	  553.2	 8405.0	...
6594588	  783.3	  553.4	 8405.0	...
6594589	  783.1	  553.5	 8406.0	...
6594590	  783.2	  553.9	 8406.0	...
6594591	  783.7	  554.3	 8407.0	...
6594592	  784.2	  554.9	 8409.0	...
6594593	  784.5	  555.1	 8410.0	...
6594594	  784.5	  555.3	 8411.0	...
6594595	  784.5	  555.3	 8410.0	...
6594596	  784.4	  555.3	 8410.0	...
6594597	  784.2	  555.3	 8410.0	...
6594598	  784.2	  555.1	 8409.0	...
6594599	  784.2	  555.0	 8407.0	...
6594600	  784.2	  554.8	 8405.0	...
6594601	  784.2	  554.9	 8404.0	...
6594602	  784.2	  555.0	 8405.0	...
6594603	  784.1	  555.1	 8406.0	...
6594604	  784.0	  555.2	 8406.0	...
6594605	  783.9	  555.2	 8405.0	...
6594606	  783.7	  555.1	 8404.0	...
6594607	  783.6	  555.6	 8404.0	...
6594608	  783.5	  556.1	 8404.0	...
6594609	  783.6	  556.5	 8405.0	...
6594610	  783.9	  556.5	 8406.0	...
6594611	  784.1	  556.5	 8406.0	...
6594612	  784.3	  556.8	 8405.0	...
6594613	  784.6	  557.0	 8404.0	...
6594614	  784.9	  557.0	 8401.0	...
6594615	  785.0	  556.6	 8399.0	...
6594616	  784.9	  556.2	 8397.0	...
6594617	  784.8	  556.1	 8399.0	...
6594618	  784.7	  556.1	 8402.0	...
6594619	  784.7	  556.2	 8404.0	...
6594620	  784.7	  556.3	 8404.0	...
6594621	  784.6	  556.3	 8403.0	...
6594622	  784.5	  556.3	 8403.0	...
6594623	  784.5	  556.1	 8403.0	...
6594624	  784.5	  556.0	 8403.0	...
6594625	  784.6	  556.0	 8402.0	...
6594626	  784.5	  555.9	 8399.0	...
6594627	  784.4	  555.8	 8397.0	...
6594628	  784.5	  555.6	 8396.0	...
6594629	  784.6	  555.4	 8397.0	...
6594630	  784.9	  555.5	 8397.0	...
6594631	  785.1	  555.7	 8396.0	...
6594632	  785.3	  555.9	 8395.0	...
6594633	  785.2	  556.1	 8397.0	...
6594634	  784.9	  556.3	 8399.0	...
6594635	  784.7	  556.8	 8401.0	...
6594636	  784.7	  557.2	 8400.0	...
6594637	  784.7	  557.3	 8399.0	...
6594638	  784.9	  556.8	 8399.0	...
6594639	  785.2	  556.3	 8399.0	...
6594640	  785.6	  556.1	 8398.0	...
6594641	  785.6	  556.0	 8399.0	...
6594642	  785.6	  556.2	 8400.0	...
6594643	  785.6	  556.5	 8402.0	...
6594644	  785.8	  557.1	 8400.0	...
6594645	  785.8	  557.4	 8396.0	...
6594646	  785.6	  557.6	 8393.0	...
6594647	  785.3	  557.5	 8394.0	...
6594648	  785.3	  557.5	 8396.0	...
6594649	  785.2	  557.8	 8399.0	...
6594650	  785.2	  558.0	 8400.0	...
6594651	  785.1	  558.2	 8400.0	...
6594652	  785.1	  558.2	 8398.0	...
6594653	  785.2	  558.3	 8397.0	...
6594654	  785.1	  557.7	 8398.0	...
6594655	  784.9	  557.1	 8400.0	...
6594656	  784.8	  557.0	 8401.0	...
6594657	  785.1	  557.4	 8402.0	...
6594658	  785.5	  557.8	 8401.0	...
6594659	  785.9	  557.7	 8400.0	...
6594660	  786.0	  557.5	 8399.0	...
6594661	  786.2	  557.1	 8398.0	...
6594662	  786.3	  556.9	 8397.0	...
6594663	  786.4	  556.7	 8396.0	...
6594664	  786.6	  556.8	 8395.0	...
6594665	  786.7	  556.8	 8391.0	...
6594666	  786.7	  556.7	 8387.0	...
6594667	  786.7	  556.6	 8384.0	...
6594668	  786.7	  556.5	 8386.0	...
6594669	  786.7	  556.4	 8388.0	...
6594670	  786.8	  556.6	 8390.0	...
6594671	  786.8	  556.8	 8390.0	...
6594672	  786.7	  556.9	 8390.0	...
6594673	  786.6	  556.9	 8390.0	...
6594674	  786.7	  557.3	 8390.0	...
6594675	  786.9	  557.9	 8391.0	...
6594676	  787.2	  558.4	 8391.0	...
6594677	  787.2	  558.5	 8391.0	...
6594678	  787.3	  558.6	 8389.0	...
6594679	  787.5	  558.7	 8387.0	...
6594680	  787.6	  558.8	 8388.0	...
6594681	  787.7	  558.8	 8389.0	...
6594682	  787.8	  559.1	 8390.0	...
6594683	  787.6	  559.4	 8391.0	...
6594684	  787.4	  559.7	 8391.0	...
6594685	  787.6	  559.8	 8391.0	...
6594686	  788.0	  559.9	 8391.0	...
6594687	  788.4	  559.9	 8389.0	...
6594688	  788.4	  559.9	 8384.0	...
6594689	  788.4	  560.0	 8379.0	...
6594690	  788.6	  560.0	 8376.0	...
6594691	  788.7	  560.0	 8376.0	...
6594692	  788.9	  559.9	 8378.0	...
6594693	  788.9	  559.8	 8381.0	...
6594694	  788.7	  559.7	 8383.0	...
MSG	6594695 0000 _ Number Off
6594695	  788.6	  560.1	 8384.0	...
6594696	  788.5	  560.5	 8383.0	...
6594697	  788.6	  561.0	 8384.0	...
6594698	  788.3	  560.9	 8382.0	...
6594699	  787.9	  560.9	 8380.0	...
6594700	  787.5	  560.9	 8378.0	...
6594701	  787.5	  560.5	 8381.0	...
6594702	  787.5	  560.1	 8384.0	...
6594703	  787.6	  559.7	 8388.0	...
6594704	  787.6	  559.7	 8389.0	...
6594705	  787.6	  559.5	 8389.0	...
6594706	  787.6	  559.4	 8389.0	...
6594707	  787.6	  559.7	 8386.0	...
6594708	  787.6	  560.3	 8383.0	...
6594709	  787.5	  560.9	 8380.0	...
6594710	  787.4	  560.9	 8382.0	...
6594711	  787.4	  560.8	 8386.0	...
6594712	  787.7	  560.6	 8388.0	...
6594713	  787.9	  560.4	 8390.0	...
6594714	  788.1	  560.1	 8389.0	...
6594715	  788.0	  559.9	 8389.0	...
6594716	  788.1	  559.7	 8388.0	...
6594717	  788.1	  559.6	 8389.0	...
6594718	  787.8	  559.5	 8390.0	...
6594719	  787.5	  559.4	 8387.0	...
6594720	  787.4	  559.5	 8384.0	...
6594721	  787.7	  559.7	 8379.0	...
6594722	  787.8	  560.0	 8379.0	...
6594723	  787.5	  560.2	 8378.0	...
6594724	  788.0	  560.8	 8379.0	...
6594725	  788.7	  561.3	 8380.0	...
6594726	  789.3	  561.8	 8381.0	...
6594727	  789.2	  561.8	 8381.0	...
6594728	  788.7	  561.9	 8381.0	...
6594729	  788.3	  562.0	 8380.0	...
6594730	  788.3	  561.8	 8383.0	...
6594731	  788.5	  561.1	 8386.0	...
6594732	  788.8	  560.4	 8388.0	...
6594733	  789.1	  560.3	 8388.0	...
6594734	  789.4	  560.6	 8387.0	...
6594735	  789.6	  560.9	 8388.0	...
6594736	  789.4	  561.0	 8388.0	...
6594737	  789.1	  560.8	 8388.0	...
6594738	  789.0	  560.6	 8389.0	...
6594739	  789.0	  560.8	 8389.0	...
6594740	  789.2	  561.1	 8389.0	...
6594741	  789.3	  561.4	 8388.0	...
6594742	  789.4	  561.4	 8390.0	...
6594743	  789.4	  561.4	 8393.0	...
6594744	  789.4	  561.5	 8396.0	...
6594745	  789.4	  561.5	 8396.0	...
6594746	  789.5	  561.5	 8395.0	...
6594747	  789.5	  561.5	 8395.0	...
6594748	  789.6	  561.5	 8397.0	...
6594749	  789.9	  561.5	 8397.0	...
6594750	  790.3	  561.2	 8398.0	...
6594751	  790.7	  560.8	 8397.0	...
6594752	  790.8	  560.5	 8397.0	...
6594753	  790.7	  560.8	 8397.0	...
6594754	  790.6	  560.9	 8398.0	...
6594755	  790.7	  561.0	 8398.0	...
6594756	  790.9	  561.1	 8399.0	...
6594757	  790.9	  561.3	 8397.0	...
6594758	  790.7	  561.5	 8396.0	...
6594759	  790.3	  561.5	 8394.0	...
6594760	  789.9	  561.4	 8393.0	...
6594761	  789.6	  561.3	 8393.0	...
6594762	  789.2	  561.2	 8391.0	...
6594763	  788.9	  561.4	 8389.0	...
6594764	  788.8	  561.6	 8388.0	...
6594765	  789.1	  561.9	 8390.0	...
6594766	  789.4	  561.9	 8392.0	...
6594767	  789.4	  561.9	 8398.0	...
6594768	  789.5	  561.8	 8402.0	...
6594769	  789.5	  561.4	 8407.0	...
6594770	  789.6	  561.1	 8407.0	...
6594771	  789.8	  560.9	 8407.0	...
6594772	  790.0	  561.4	 8407.0	...
6594773	  790.3	  562.1	 8406.0	...
6594774	  790.6	  562.9	 8406.0	...
6594775	  790.6	  563.1	 8406.0	...
6594776	  790.4	  562.9	 8406.0	...
6594777	  790.3	  563.0	 8404.0	...
6594778	  790.5	  563.4	 8399.0	...
6594779	  790.6	  563.7	 8394.0	...
6594780	  790.6	  563.7	 8390.0	...
6594781	  790.5	  563.7	 8389.0	...
6594782	  790.7	  563.7	 8390.0	...
6594783	  790.9	  563.7	 8393.0	...
6594784	  790.9	  563.7	 8396.0	...
6594785	  790.8	  563.7	 8396.0	...
6594786	  790.7	  563.3	 8396.0	...
6594787	  790.8	  563.0	 8394.0	...
6594788	  790.7	  562.8	 8392.0	...
6594789	  790.5	  562.7	 8389.0	...
6594790	  790.4	  562.7	 8388.0	...
6594791	  790.6	  562.6	 8389.0	...
6594792	  790.7	  562.6	 8393.0	...
6594793	  790.7	  562.8	 8397.0	...
6594794	  790.9	  563.8	 8399.0	...
6594795	  791.0	  564.7	 8397.0	...
6594796	  791.0	  565.4	 8394.0	...
6594797	  790.8	  565.3	 8392.0	...
6594798	  790.8	  565.1	 8391.0	...
6594799	  791.1	  564.9	 8391.0	...
6594800	  791.3	  564.8	 8390.0	...
6594801	  791.4	  564.8	 8389.0	...
6594802	  791.2	  564.9	 8389.0	...
6594803	  791.2	  564.9	 8389.0	...
6594804	  791.1	  565.0	 8389.0	...
6594805	  791.3	  564.1	 8392.0	...
6594806	  791.4	  563.1	 8396.0	...
6594807	  791.4	  562.7	 8397.0	...
6594808	  791.1	  563.3	 8394.0	...
6594809	  790.9	  564.0	 8389.0	...
6594810	  790.8	  564.0	 8387.0	...
6594811	  791.0	  564.0	 8386.0	...
6594812	  791.3	  563.9	 8386.0	...
6594813	  791.5	  563.8	 8388.0	...
6594814	  791.6	  563.6	 8389.0	...
6594815	  791.8	  563.5	 8390.0	...
6594816	  792.2	  563.5	 8390.0	...
6594817	  792.4	  563.6	 8391.0	...
6594818	  792.7	  563.7	 8392.0	...
6594819	  792.6	  563.7	 8393.0	...
6594820	  792.5	  563.1	 8393.0	...
6594821	  792.4	  562.4	 8393.0	...
6594822	  792.4	  562.0	 8393.0	...
6594823	  792.5	  562.3	 8394.0	...
6594824	  792.7	  562.7	 8393.0	...
6594825	  792.8	  563.0	 8393.0	...
6594826	  792.9	  563.1	 8393.0	...
6594827	  792.9	  563.1	 8394.0	...
6594828	  792.5	  563.2	 8391.0	...
6594829	  791.9	  563.3	 8388.0	...
6594830	  791.9	  563.4	 8386.0	...
6594831	  792.6	  563.5	 8383.0	...
6594832	  793.1	  563.7	 8380.0	...
6594833	  793.1	  563.6	 8382.0	...
6594834	  793.0	  563.3	 8386.0	...
6594835	  793.0	  563.1	 8390.0	...
6594836	  793.3	  563.1	 8390.0	...
6594837	  793.6	  563.2	 8391.0	...
6594838	  794.0	  563.1	 8389.0	...
6594839	  794.0	  563.0	 8387.0	...
6594840	  794.1	  563.0	 8386.0	...
6594841	  794.2	  563.1	 8386.0	...
6594842	  794.2	  563.1	 8386.0	...
6594843	  794.3	  563.0	 8387.0	...
6594844	  794.3	  562.7	 8388.0	...
6594845	  794.0	  562.5	 8390.0	...
6594846	  793.7	  562.6	 8390.0	...
6594847	  793.6	  562.7	 8390.0	...
6594848	  793.9	  563.0	 8389.0	...
6594849	  793.7	  563.4	 8390.0	...
6594850	  793.2	  564.0	 8390.0	...
6594851	  793.1	  564.2	 8390.0	...
6594852	  793.4	  564.3	 8390.0	...
6594853	  793.9	  564.1	 8394.0	...
6594854	  794.1	  563.9	 8399.0	...
6594855	  794.3	  563.7	 8402.0	...
6594856	  794.1	  563.6	 8397.0	...
6594857	  793.8	  563.8	 8391.0	...
6594858	  793.6	  563.9	 8390.0	...
6594859	  793.6	  564.0	 8394.0	...
6594860	  793.6	  564.0	 8401.0	...
6594861	  793.6	  563.9	 8406.0	...
6594862	  793.6	  563.8	 8406.0	...
6594863	  793.7	  563.8	 8402.0	...
6594864	  793.7	  563.9	 8398.0	...
6594865	  793.7	  563.5	 8398.0	...
6594866	  793.6	  563.1	 8401.0	...
6594867	  793.5	  562.9	 8405.0	...
6594868	  793.4	  563.0	 8408.0	...
6594869	  793.4	  563.1	 8407.0	...
6594870	  793.4	  563.4	 8405.0	...
6594871	  793.4	  563.7	 8402.0	...
6594872	  793.6	  564.2	 8402.0	...
6594873	  793.8	  564.2	 8404.0	...
6594874	  793.9	  563.8	 8404.0	...
6594875	  793.9	  563.2	 8402.0	...
6594876	  793.8	  562.6	 8401.0	...
6594877	  793.8	  563.0	 8402.0	...
6594878	  793.6	  563.5	 8403.0	...
6594879	  793.3	  563.9	 8403.0	...
6594880	  792.9	  563.9	 8403.0	...
6594881	  792.7	  563.4	 8404.0	...
6594882	  792.5	  562.8	 8405.0	...
6594883	  792.5	  562.3	 8406.0	...
6594884	  792.5	  562.3	 8407.0	...
6594885	  792.7	  562.6	 8408.0	...
6594886	  792.9	  562.9	 8407.0	...
6594887	  793.0	  563.0	 8403.0	...
6594888	  793.0	  563.0	 8401.0	...
6594889	  793.0	  562.9	 8400.0	...
6594890	  793.0	  562.7	 8402.0	...
6594891	  793.2	  562.5	 8403.0	...
6594892	  793.4	  562.2	 8404.0	...
6594893	  793.5	  562.1	 8405.0	...
6594894	  793.7	  562.9	 8405.0	...
6594895	  793.9	  563.7	 8405.0	...
6594896	  793.8	  564.5	 8405.0	...
6594897	  793.5	  564.5	 8402.0	...
6594898	  793.3	  564.5	 8400.0	...
6594899	  793.3	  564.3	 8397.0	...
6594900	  793.3	  564.1	 8397.0	...
6594901	  793.1	  563.9	 8396.0	...
6594902	  792.9	  563.6	 8399.0	...
6594903	  792.8	  563.3	 8402.0	...
6594904	  792.8	  563.1	 8406.0	...
6594905	  792.8	  563.3	 8407.0	...
6594906	  792.8	  563.7	 8407.0	...
6594907	  792.9	  563.9	 8408.0	...
6594908	  793.0	  564.2	 8409.0	...
MSG	6594909 0000 _ Number On
6594909	  793.0	  564.2	 8410.0	...
6594910	  793.1	  564.5	 8410.0	...
6594911	  793.2	  564.6	 8411.0	...
6594912	  793.2	  564.8	 8413.0	...
6594913	  793.2	  564.9	 8415.0	...
6594914	  793.2	  564.9	 8417.0	...
6594915	  793.3	  564.9	 8416.0	...
6594916	  793.3	  564.6	 8415.0	...
6594917	  793.4	  564.2	 8413.0	...
6594918	  793.4	  564.0	 8410.0	...
6594919	  793.7	  564.1	 8407.0	...
6594920	  794.0	  564.3	 8407.0	...
6594921	  794.3	  564.4	 8408.0	...
6594922	  794.0	  565.0	 8409.0	...
6594923	  793.7	  565.5	 8409.0	...
6594924	  793.4	  565.9	 8408.0	...
6594925	  793.4	  566.0	 8407.0	...
6594926	  793.4	  566.0	 8407.0	...
6594927	  793.0	  566.1	 8407.0	...
6594928	  792.5	  566.2	 8407.0	...
6594929	  792.5	  566.3	 8409.0	...
6594930	  792.9	  566.3	 8412.0	...
6594931	  793.3	  565.9	 8414.0	...
6594932	  793.2	  565.6	 8415.0	...
6594933	  793.2	  565.4	 8416.0	...
6594934	  793.2	  565.5	 8417.0	...
6594935	  793.4	  566.4	 8417.0	...
6594936	  793.5	  567.0	 8415.0	...
6594937	  793.6	  567.5	 8414.0	...
6594938	  793.2	  567.3	 8415.0	...
6594939	  792.9	  567.2	 8417.0	...
6594940	  792.8	  567.3	 8418.0	...
6594941	  793.0	  567.8	 8418.0	...
6594942	  793.5	  568.2	 8419.0	...
6594943	  793.9	  568.3	 8419.0	...
6594944	  794.1	  568.1	 8419.0	...
6594945	  794.1	  567.7	 8419.0	...
6594946	  793.9	  567.4	 8419.0	...
6594947	  793.7	  567.1	 8420.0	...
6594948	  793.3	  567.1	 8420.0	...
6594949	  793.1	  567.1	 8417.0	...
6594950	  793.2	  567.0	 8414.0	...
6594951	  793.5	  566.9	 8412.0	...
6594952	  793.8	  566.9	 8413.0	...
6594953	  793.9	  567.2	 8414.0	...
6594954	  794.2	  567.5	 8416.0	...
6594955	  794.4	  567.4	 8415.0	...
6594956	  794.5	  567.1	 8414.0	...
6594957	  794.5	  566.7	 8413.0	...
6594958	  794.6	  566.9	 8411.0	...
6594959	  794.7	  567.0	 8411.0	...
6594960	  794.8	  567.2	 8411.0	...
6594961	  794.8	  567.1	 8412.0	...
6594962	  794.7	  567.1	 8413.0	...
6594963	  795.0	  567.1	 8415.0	...
6594964	  795.3	  567.0	 8417.0	...
6594965	  795.5	  567.0	 8420.0	...
6594966	  795.3	  566.7	 8425.0	...
6594967	  795.2	  566.4	 8429.0	...
6594968	  795.1	  565.8	 8431.0	...
6594969	  795.1	  565.6	 8430.0	...
6594970	  795.1	  565.6	 8429.0	...
6594971	  795.1	  566.2	 8429.0	...
6594972	  795.5	  566.6	 8429.0	...
6594973	  796.0	  566.8	 8429.0	...
6594974	  796.2	  566.8	 8430.0	...
6594975	  796.0	  567.0	 8432.0	...
6594976	  795.8	  566.9	 8433.0	...
6594977	  795.7	  566.6	 8434.0	...
6594978	  795.4	  566.2	 8434.0	...
6594979	  795.3	  566.2	 8433.0	...
6594980	  795.2	  566.6	 8429.0	...
6594981	  795.4	  567.0	 8425.0	...
6594982	  795.5	  567.1	 8423.0	...
6594983	  795.5	  566.9	 8422.0	...
6594984	  795.5	  566.7	 8429.0	...
6594985	  795.3	  566.7	 8437.0	...
6594986	  795.2	  566.5	 8444.0	...
6594987	  795.1	  566.3	 8445.0	...
6594988	  795.3	  566.2	 8445.0	...
6594989	  795.4	  566.1	 8446.0	...
6594990	  795.4	  566.0	 8446.0	...
6594991	  795.4	  566.0	 8447.0	...
6594992	  795.4	  566.0	 8448.0	...
6594993	  795.4	  566.0	 8450.0	...
6594994	  795.3	  565.9	 8447.0	...
6594995	  795.2	  565.7	 8444.0	...
6594996	  795.1	  565.6	 8441.0	...
6594997	  795.3	  565.7	 8441.0	...
6594998	  795.4	  565.8	 8441.0	...
6594999	  795.3	  565.8	 8440.0	...
6595000	  795.1	  565.9	 8440.0	...
6595001	  795.0	  565.9	 8439.0	...
6595002	  795.1	  565.8	 8438.0	...
6595003	  794.9	  565.6	 8437.0	...
6595004	  794.7	  565.4	 8437.0	...
6595005	  794.4	  565.3	 8436.0	...
6595006	  794.5	  565.2	 8437.0	...
6595007	  794.6	  565.3	 8437.0	...
6595008	  794.7	  565.8	 8438.0	...
6595009	  794.8	  566.3	 8437.0	...
6595010	  794.8	  566.8	 8434.0	...
6595011	  794.7	  567.1	 8431.0	...
6595012	  794.6	  567.3	 8434.0	...
6595013	  794.7	  567.7	 8438.0	...
6595014	  794.8	  568.0	 8443.0	...
6595015	  794.9	  567.7	 8443.0	...
6595016	  795.0	  567.1	 8442.0	...
6595017	  795.2	  566.7	 8440.0	...
6595018	  795.5	  566.8	 8438.0	...
6595019	  795.6	  566.9	 8439.0	...
6595020	  795.2	  566.6	 8440.0	...
6595021	  794.8	  566.4	 8439.0	...
6595022	  794.4	  566.4	 8437.0	...
6595023	  794.5	  566.5	 8436.0	...
6595024	  794.6	  566.6	 8435.0	...
6595025	  794.7	  566.5	 8433.0	...
6595026	  794.7	  566.5	 8431.0	...
6595027	  794.7	  566.4	 8433.0	...
6595028	  794.2	  566.4	 8436.0	...
6595029	  793.8	  567.0	 8440.0	...
6595030	  793.8	  567.5	 8441.0	...
6595031	  794.2	  568.0	 8443.0	...
6595032	  794.4	  568.0	 8444.0	...
6595033	  794.1	  567.7	 8445.0	...
6595034	  793.8	  567.5	 8445.0	...
6595035	  793.6	  567.2	 8446.0	...
6595036	  793.7	  567.2	 8446.0	...
6595037	  793.8	  567.1	 8447.0	...
6595038	  794.0	  567.0	 8447.0	...
6595039	  793.9	  567.1	 8446.0	...
6595040	  793.8	  567.3	 8446.0	...
6595041	  793.6	  567.6	 8445.0	...
6595042	  793.5	  567.9	 8444.0	...
6595043	  793.4	  568.0	 8443.0	...
6595044	  793.3	  568.2	 8441.0	...
6595045	  793.2	  568.2	 8439.0	...
6595046	  793.3	  568.1	 8439.0	...
6595047	  793.2	  568.1	 8440.0	...
6595048	  793.1	  568.1	 8439.0	...
6595049	  793.1	  567.9	 8438.0	...
6595050	  793.1	  567.5	 8437.0	...
6595051	  793.0	  567.0	 8437.0	...
6595052	  792.8	  566.8	 8438.0	...
6595053	  792.6	  566.7	 8439.0	...
6595054	  792.4	  566.6	 8438.0	...
6595055	  792.4	  567.0	 8437.0	...
6595056	  792.4	  567.6	 8435.0	...
6595057	  792.3	  568.2	 8433.0	...
6595058	  792.4	  568.1	 8430.0	...
6595059	  792.5	  567.9	 8428.0	...
6595060	  792.7	  568.2	 8428.0	...
6595061	  792.8	  568.6	 8428.0	...
6595062	  792.8	  568.9	 8428.0	...
6595063	  792.7	  568.7	 8432.0	...
6595064	  792.4	  568.6	 8436.0	...
6595065	  792.1	  568.6	 8440.0	...
6595066	  791.8	  568.9	 8438.0	...
6595067	  791.7	  569.2	 8437.0	...
6595068	  791.7	  569.5	 8435.0	...
6595069	  791.7	  569.6	 8435.0	...
6595070	  791.8	  569.5	 8436.0	...
6595071	  792.0	  569.3	 8438.0	...
6595072	  792.3	  568.5	 8446.0	...
6595073	  792.4	  567.8	 8451.0	...
6595074	  792.4	  567.7	 8454.0	...
6595075	  792.3	  568.1	 8451.0	...
6595076	  792.3	  568.5	 8450.0	...
6595077	  792.3	  568.5	 8451.0	...
6595078	  792.4	  568.4	 8454.0	...
6595079	  792.3	  568.5	 8456.0	...
6595080	  792.1	  568.5	 8459.0	...
6595081	  791.9	  568.6	 8459.0	...
6595082	  791.8	  568.6	 8458.0	...
6595083	  792.0	  568.5	 8457.0	...
6595084	  792.1	  568.3	 8457.0	...
6595085	  792.3	  568.3	 8457.0	...
6595086	  792.4	  568.4	 8457.0	...
6595087	  792.4	  568.6	 8458.0	...
6595088	  792.1	  568.7	 8460.0	...
6595089	  791.7	  568.4	 8461.0	...
6595090	  791.3	  567.9	 8462.0	...
6595091	  791.1	  567.3	 8464.0	...
6595092	  790.9	  567.5	 8466.0	...
6595093	  790.7	  568.0	 8467.0	...
6595094	  790.6	  568.6	 8466.0	...
6595095	  790.6	  568.8	 8461.0	...
6595096	  790.6	  568.6	 8457.0	...
6595097	  790.7	  568.2	 8454.0	...
6595098	  790.9	  567.7	 8455.0	...
6595099	  791.0	  567.6	 8456.0	...
6595100	  791.1	  568.0	 8456.0	...
6595101	  791.2	  568.3	 8455.0	...
6595102	  791.2	  568.6	 8455.0	...
6595103	  791.1	  568.4	 8457.0	...
6595104	  791.1	  568.4	 8460.0	...
6595105	  791.1	  568.2	 8463.0	...
6595106	  791.0	  568.1	 8466.0	...
6595107	  790.9	  568.0	 8467.0	...
6595108	  790.9	  568.2	 8467.0	...
6595109	  790.8	  568.4	 8463.0	...
6595110	  790.7	  568.7	 8460.0	...
6595111	  790.6	  569.0	 8457.0	...
6595112	  790.3	  569.0	 8457.0	...
6595113	  790.2	  568.9	 8458.0	...
6595114	  790.1	  568.8	 8458.0	...
6595115	  790.3	  568.8	 8459.0	...
6595116	  790.3	  569.0	 8457.0	...
6595117	  790.2	  569.2	 8459.0	...
6595118	  790.2	  569.1	 8461.0	...
6595119	  790.3	  568.9	 8462.0	...
6595120	  790.6	  568.9	 8463.0	...
6595121	  790.8	  568.9	 8463.0	...
6595122	  790.8	  569.1	 8463.0	...
6595123	  790.8	  569.1	 8462.0	...
6595124	  790.8	  569.1	 8464.0	...
6595125	  790.9	  568.9	 8466.0	...
6595126	  791.0	  568.7	 8467.0	...
6595127	  791.2	  568.5	 8464.0	...
6595128	  791.3	  568.4	 8460.0	...
6595129	  791.0	  568.2	 8459.0	...
6595130	  790.6	  568.1	 8461.0	...
6595131	  790.3	  568.1	 8462.0	...
6595132	  790.4	  568.2	 8463.0	...
6595133	  790.4	  568.4	 8465.0	...
6595134	  790.4	  568.5	 8468.0	...
6595135	  790.3	  568.4	 8469.0	...
6595136	  790.1	  568.3	 8471.0	...
6595137	  790.1	  568.1	 8471.0	...
6595138	  790.0	  568.1	 8471.0	...
6595139	  790.1	  568.4	 8472.0	...
6595140	  790.5	  568.7	 8473.0	...
6595141	  791.0	  569.0	 8473.0	...
6595142	  791.4	  569.0	 8473.0	...
6595143	  791.5	  569.3	 8473.0	...
6595144	  791.7	  569.5	 8473.0	...
6595145	  791.8	  569.2	 8473.0	...
6595146	  791.7	  568.8	 8471.0	...
6595147	  791.7	  568.4	 8468.0	...
6595148	  791.8	  568.5	 8466.0	...
6595149	  791.6	  568.7	 8466.0	...
6595150	  791.5	  568.7	 8468.0	...
6595151	  791.3	  569.0	 8469.0	...
6595152	  791.2	  569.3	 8469.0	...
6595153	  791.7	  569.7	 8468.0	...
6595154	  792.2	  569.8	 8465.0	...
6595155	  792.5	  569.5	 8461.0	...
6595156	  792.2	  569.3	 8461.0	...
6595157	  791.8	  569.1	 8465.0	...
6595158	  791.7	  569.3	 8467.0	...
6595159	  791.7	  569.5	 8465.0	...
6595160	  791.6	  569.6	 8461.0	...
6595161	  791.6	  569.8	 8460.0	...
6595162	  791.8	  570.0	 8459.0	...
6595163	  792.0	  570.1	 8461.0	...
6595164	  792.2	  570.2	 8463.0	...
6595165	  792.1	  570.2	 8464.0	...
6595166	  792.0	  570.3	 8463.0	...
6595167	  791.9	  570.3	 8462.0	...
6595168	  791.8	  569.6	 8462.0	...
6595169	  791.7	  568.0	 8461.0	...
6595170	  791.3	  565.9	 8460.0	...
6595171	  791.0	  564.1	 8460.0	...
6595172	  791.3	  562.2	 8458.0	...
6595173	  792.0	  560.3	 8458.0	...
6595174	  792.9	  558.5	 8457.0	...
6595175	  793.2	  557.2	 8456.0	...
6595176	  793.3	  556.2	 8454.0	...
6595177	  793.3	  555.4	 8450.0	...
6595178	  792.8	  555.4	 8449.0	...
6595179	  792.4	  556.1	 8447.0	...
6595180	  792.2	  556.7	 8447.0	...
6595181	  792.7	  557.2	 8446.0	...
6595182	  793.2	  557.5	 8445.0	...
6595183	  793.7	  558.4	 8445.0	...
6595184	  793.9	  559.4	 8445.0	...
6595185	  793.8	  560.4	 8445.0	...
6595186	  793.1	  561.0	 8445.0	...
6595187	  792.3	  561.4	 8449.0	...
6595188	  791.8	  561.8	 8453.0	...
6595189	  792.1	  561.9	 8456.0	...
6595190	  792.3	  561.9	 8456.0	...
6595191	  792.5	  561.9	 8456.0	...
6595192	  792.2	  561.9	 8457.0	...
6595193	  791.9	  562.2	 8458.0	...
6595194	  791.7	  562.4	 8458.0	...
6595195	  791.5	  562.6	 8458.0	...
6595196	  791.3	  562.6	 8456.0	...
6595197	  791.2	  562.4	 8454.0	...
6595198	  791.0	  562.1	 8453.0	...
6595199	  790.9	  561.7	 8453.0	...
6595200	  790.9	  561.6	 8454.0	...
6595201	  790.9	  561.7	 8453.0	...
6595202	  791.2	  561.8	 8452.0	...
6595203	  791.6	  562.1	 8451.0	...
6595204	  791.9	  562.5	 8450.0	...
6595205	  791.7	  562.7	 8450.0	...
6595206	  791.4	  562.5	 8451.0	...
6595207	  791.1	  562.4	 8451.0	...
6595208	  791.2	  562.7	 8453.0	...
6595209	  791.4	  562.9	 8454.0	...
6595210	  791.5	  563.2	 8454.0	...
6595211	  791.6	  563.7	 8452.0	...
6595212	  791.5	  564.1	 8448.0	...
MSG	6595213 0000 _ Number Off
6595213	  791.4	  564.5	 8444.0	...
6595214	  791.3	  564.8	 8442.0	...
6595215	  791.3	  565.1	 8443.0	...
6595216	  791.3	  565.2	 8444.0	...
6595217	  791.2	  565.1	 8448.0	...
6595218	  791.0	  565.1	 8452.0	...
6595219	  790.8	  564.9	 8456.0	...
6595220	  790.8	  564.7	 8455.0	...
6595221	  790.8	  564.6	 8454.0	...
6595222	  790.6	  564.8	 8454.0	...
6595223	  790.4	  565.0	 8453.0	...
6595224	  790.3	  564.6	 8451.0	...
6595225	  790.5	  564.3	 8450.0	...
6595226	  790.6	  563.8	 8450.0	...
6595227	  790.8	  563.8	 8450.0	...
6595228	  790.8	  563.8	 8447.0	...
6595229	  790.9	  563.9	 8445.0	...
6595230	  791.1	  564.0	 8443.0	...
6595231	  791.2	  564.0	 8444.0	...
6595232	  791.3	  564.1	 8445.0	...
6595233	  791.4	  564.3	 8444.0	...
6595234	  791.8	  564.6	 8444.0	...
6595235	  791.8	  564.9	 8445.0	...
6595236	  791.6	  565.1	 8446.0	...
6595237	  791.2	  565.2	 8446.0	...
6595238	  791.2	  565.0	 8446.0	...
6595239	  790.8	  564.9	 8444.0	...
6595240	  790.4	  564.9	 8444.0	...
6595241	  790.0	  565.2	 8444.0	...
6595242	  790.0	  565.6	 8445.0	...
6595243	  789.9	  565.9	 8446.0	...
6595244	  789.9	  566.1	 8446.0	...
6595245	  790.0	  565.7	 8445.0	...
6595246	  790.1	  565.3	 8446.0	...
6595247	  790.2	  564.5	 8448.0	...
6595248	  790.2	  564.2	 8450.0	...
6595249	  790.3	  563.6	 8447.0	...
6595250	  790.9	  563.4	 8443.0	...
6595251	  791.4	  563.4	 8442.0	...
6595252	  791.8	  563.6	 8443.0	...
6595253	  791.9	  563.8	 8442.0	...
6595254	  792.0	  563.9	 8439.0	...
6595255	  792.1	  564.2	 8435.0	...
6595256	  792.1	  564.8	 8433.0	...
6595257	  792.2	  565.4	 8432.0	...
6595258	  792.2	  565.6	 8435.0	...
6595259	  792.3	  565.8	 8439.0	...
6595260	  792.0	  566.1	 8440.0	...
6595261	  791.4	  566.0	 8438.0	...
6595262	  790.8	  565.6	 8436.0	...
6595263	  790.8	  565.7	 8437.0	...
6595264	  790.9	  566.2	 8436.0	...
6595265	  790.9	  566.1	 8437.0	...
6595266	  790.7	  565.5	 8437.0	...
6595267	  790.5	  564.8	 8438.0	...
6595268	  790.2	  564.6	 8439.0	...
6595269	  790.3	  565.2	 8440.0	...
6595270	  790.4	  565.8	 8441.0	...
6595271	  790.7	  566.5	 8442.0	...
6595272	  790.7	  566.6	 8440.0	...
6595273	  790.7	  566.8	 8436.0	...
6595274	  790.6	  566.8	 8432.0	...
6595275	  790.5	  566.5	 8429.0	...
6595276	  790.4	  565.9	 8428.0	...
6595277	  790.5	  565.7	 8429.0	...
6595278	  790.6	  565.5	 8432.0	...
6595279	  790.8	  565.5	 8434.0	...
6595280	  790.7	  565.5	 8434.0	...
6595281	  790.8	  565.4	 8434.0	...
6595282	  790.9	  565.2	 8434.0	...
6595283	  791.1	  565.1	 8434.0	...
6595284	  791.1	  565.4	 8434.0	...
6595285	  791.1	  566.0	 8438.0	...
6595286	  791.1	  566.6	 8441.0	...
6595287	  790.9	  567.1	 8444.0	...
6595288	  790.6	  567.3	 8443.0	...
6595289	  790.5	  567.7	 8442.0	...
6595290	  790.6	  567.8	 8443.0	...
6595291	  790.7	  567.3	 8444.0	...
6595292	  790.6	  566.5	 8443.0	...
6595293	  790.5	  565.6	 8442.0	...
6595294	  790.4	  565.4	 8440.0	...
6595295	  790.5	  566.0	 8438.0	...
6595296	  790.5	  566.6	 8435.0	...
6595297	  790.6	  567.2	 8433.0	...
6595298	  790.5	  567.3	 8433.0	...
6595299	  790.2	  567.3	 8434.0	...
6595300	  790.0	  567.4	 8434.0	...
6595301	  790.1	  567.5	 8435.0	...
6595302	  790.1	  567.7	 8434.0	...
6595303	  790.1	  567.8	 8434.0	...
6595304	  790.1	  568.2	 8433.0	...
6595305	  790.1	  568.5	 8435.0	...
6595306	  790.1	  568.9	 8437.0	...
6595307	  790.4	  568.8	 8439.0	...
6595308	  790.5	  568.3	 8439.0	...
6595309	  790.4	  567.8	 8439.0	...
6595310	  790.1	  567.3	 8439.0	...
6595311	  789.8	  567.2	 8439.0	...
6595312	  790.0	  567.2	 8438.0	...
6595313	  790.1	  567.1	 8438.0	...
6595314	  790.3	  567.4	 8437.0	...
6595315	  790.2	  567.6	 8437.0	...
6595316	  790.1	  567.9	 8441.0	...
6595317	  790.0	  567.9	 8445.0	...
6595318	  790.0	  568.0	 8447.0	...
6595319	  790.0	  568.0	 8446.0	...
6595320	  790.0	  567.9	 8444.0	...
6595321	  790.0	  568.0	 8443.0	...
6595322	  790.0	  568.1	 8441.0	...
6595323	  790.0	  568.2	 8439.0	...
6595324	  790.0	  568.1	 8437.0	...
6595325	  789.9	  568.0	 8438.0	...
6595326	  790.0	  567.9	 8439.0	...
6595327	  790.1	  567.9	 8441.0	...
6595328	  790.2	  567.8	 8442.0	...
6595329	  790.4	  567.7	 8442.0	...
6595330	  790.5	  567.5	 8442.0	...
6595331	  790.6	  567.4	 8441.0	...
6595332	  790.7	  567.3	 8438.0	...
6595333	  790.5	  567.3	 8435.0	...
6595334	  790.0	  567.3	 8434.0	...
6595335	  789.5	  567.4	 8433.0	...
6595336	  789.4	  568.0	 8434.0	...
6595337	  789.6	  568.8	 8432.0	...
6595338	  790.0	  569.5	 8432.0	...
6595339	  790.2	  569.7	 8430.0	...
6595340	  790.4	  569.7	 8428.0	...
6595341	  790.1	  569.5	 8426.0	...
6595342	  790.1	  569.4	 8427.0	...
6595343	  790.2	  569.2	 8429.0	...
6595344	  790.4	  569.0	 8432.0	...
6595345	  790.3	  568.5	 8434.0	...
6595346	  790.0	  568.4	 8433.0	...
6595347	  790.2	  568.2	 8432.0	...
6595348	  790.7	  568.5	 8430.0	...
6595349	  791.1	  568.6	 8430.0	...
6595350	  790.9	  568.6	 8429.0	...
6595351	  790.6	  568.7	 8430.0	...
6595352	  790.5	  568.5	 8430.0	...
6595353	  790.4	  568.3	 8430.0	...
6595354	  790.4	  568.2	 8430.0	...
6595355	  790.6	  568.5	 8430.0	...
6595356	  790.7	  568.9	 8429.0	...
6595357	  790.8	  569.4	 8430.0	...
6595358	  790.9	  569.6	 8431.0	...
6595359	  790.8	  569.5	 8434.0	...
6595360	  790.7	  569.3	 8436.0	...
6595361	  790.6	  569.0	 8436.0	...
6595362	  790.6	  568.9	 8435.0	...
6595363	  790.6	  568.9	 8435.0	...
6595364	  790.7	  569.1	 8435.0	...
6595365	  790.7	  569.3	 8436.0	...
6595366	  790.7	  569.3	 8436.0	...
6595367	  790.3	  569.3	 8435.0	...
6595368	  789.9	  568.9	 8435.0	...
6595369	  789.6	  568.6	 8435.0	...
6595370	  789.8	  568.4	 8436.0	...
6595371	  790.0	  568.4	 8437.0	...
6595372	  790.0	  568.7	 8438.0	...
6595373	  790.0	  569.1	 8439.0	...
6595374	  790.2	  569.5	 8439.0	...
6595375	  790.4	  569.5	 8438.0	...
6595376	  790.5	  569.5	 8437.0	...
6595377	  790.5	  569.6	 8437.0	...
6595378	  790.5	  569.7	 8438.0	...
6595379	  790.4	  569.9	 8436.0	...
6595380	  790.3	  570.0	 8432.0	...
6595381	  790.3	  570.4	 8427.0	...
6595382	  790.2	  570.6	 8424.0	...
6595383	  790.3	  570.8	 8425.0	...
6595384	  790.3	  570.6	 8430.0	...
6595385	  790.3	  570.2	 8434.0	...
6595386	  790.4	  569.9	 8439.0	...
6595387	  790.5	  569.7	 8439.0	...
6595388	  790.7	  569.8	 8437.0	...
6595389	  790.6	  569.8	 8434.0	...
6595390	  790.6	  569.7	 8434.0	...
6595391	  790.5	  569.6	 8436.0	...
6595392	  790.3	  569.5	 8439.0	...
6595393	  790.1	  568.9	 8440.0	...
6595394	  789.9	  568.4	 8442.0	...
6595395	  789.7	  567.8	 8442.0	...
6595396	  789.8	  567.8	 8443.0	...
6595397	  790.1	  567.7	 8441.0	...
6595398	  790.3	  567.6	 8439.0	...
6595399	  790.1	  567.6	 8437.0	...
6595400	  789.8	  567.7	 8437.0	...
6595401	  789.8	  568.3	 8435.0	...
6595402	  790.3	  568.7	 8434.0	...
6595403	  790.3	  569.1	 8436.0	...
6595404	  789.9	  569.1	 8438.0	...
6595405	  789.5	  568.8	 8440.0	...
6595406	  789.6	  568.5	 8438.0	...
6595407	  789.7	  568.4	 8435.0	...
6595408	  789.7	  568.6	 8434.0	...
6595409	  789.8	  569.3	 8434.0	...
6595410	  789.9	  569.7	 8434.0	...
6595411	  789.7	  569.9	 8434.0	...
MSG	6595412 0000 _ Number On
6595412	  789.6	  569.5	 8434.0	...
6595413	  789.4	  569.2	 8434.0	...
6595414	  789.5	  569.1	 8434.0	...
6595415	  789.6	  569.1	 8434.0	...
6595416	  789.8	  569.2	 8434.0	...
6595417	  790.1	  569.4	 8434.0	...
6595418	  790.4	  569.7	 8433.0	...
6595419	  790.6	  569.6	 8432.0	...
6595420	  790.4	  569.3	 8431.0	...
6595421	  790.2	  568.9	 8432.0	...
6595422	  790.0	  569.0	 8433.0	...
6595423	  790.0	  569.1	 8435.0	...
6595424	  789.7	  569.6	 8437.0	...
6595425	  789.4	  570.1	 8437.0	...
6595426	  789.1	  570.2	 8437.0	...
6595427	  789.0	  569.9	 8438.0	...
6595428	  788.9	  569.4	 8440.0	...
6595429	  789.0	  569.1	 8443.0	...
6595430	  789.0	  568.7	 8445.0	...
6595431	  788.8	  568.5	 8446.0	...
6595432	  788.5	  568.3	 8446.0	...
6595433	  788.3	  568.3	 8446.0	...
6595434	  788.4	  568.6	 8446.0	...
6595435	  788.4	  569.0	 8446.0	...
6595436	  788.5	  569.5	 8446.0	...
6595437	  788.9	  569.6	 8447.0	...
6595438	  789.3	  569.7	 8449.0	...
6595439	  789.5	  569.5	 8449.0	...
6595440	  789.5	  569.2	 8446.0	...
6595441	  789.4	  568.9	 8444.0	...
6595442	  789.3	  568.8	 8442.0	...
6595443	  789.1	  568.8	 8441.0	...
6595444	  788.9	  568.6	 8444.0	...
6595445	  789.0	  568.0	 8448.0	...
6595446	  789.2	  567.3	 8450.0	...
6595447	  789.5	  567.3	 8448.0	...
6595448	  789.5	  567.6	 8445.0	...
6595449	  789.6	  567.9	 8444.0	...
6595450	  789.5	  567.9	 8445.0	...
6595451	  789.3	  567.9	 8445.0	...
6595452	  789.1	  568.0	 8446.0	...
6595453	  789.2	  568.0	 8446.0	...
6595454	  789.2	  568.0	 8445.0	...
6595455	  789.2	  567.9	 8446.0	...
6595456	  789.0	  567.9	 8447.0	...
6595457	  788.8	  567.8	 8449.0	...
6595458	  788.5	  567.7	 8450.0	...
6595459	  788.3	  567.5	 8450.0	...
6595460	  788.0	  567.2	 8449.0	...
6595461	  787.9	  567.0	 8449.0	...
6595462	  788.0	  566.7	 8450.0	...
6595463	  788.2	  566.6	 8450.0	...
6595464	  788.4	  566.7	 8451.0	...
6595465	  788.4	  567.4	 8453.0	...
6595466	  788.6	  568.1	 8455.0	...
6595467	  788.7	  568.2	 8456.0	...
6595468	  788.5	  567.8	 8456.0	...
6595469	  788.4	  567.4	 8455.0	...
6595470	  788.4	  567.5	 8454.0	...
6595471	  788.1	  567.7	 8453.0	...
6595472	  787.8	  567.5	 8453.0	...
6595473	  787.6	  566.7	 8453.0	...
6595474	  787.7	  565.9	 8454.0	...
6595475	  787.8	  565.5	 8455.0	...
6595476	  787.9	  565.5	 8456.0	...
6595477	  787.9	  565.6	 8456.0	...
6595478	  787.8	  565.4	 8457.0	...
6595479	  787.7	  565.2	 8457.0	...
6595480	  787.8	  565.8	 8457.0	...
6595481	  787.8	  566.6	 8459.0	...
6595482	  787.8	  567.5	 8462.0	...
6595483	  788.0	  567.5	 8464.0	...
6595484	  788.4	  567.5	 8463.0	...
6595485	  788.7	  567.5	 8463.0	...
6595486	  788.6	  567.6	 8464.0	...
6595487	  788.4	  567.6	 8465.0	...
6595488	  788.3	  567.5	 8465.0	...
6595489	  788.1	  567.2	 8465.0	...
6595490	  788.1	  567.0	 8464.0	...
6595491	  788.3	  566.8	 8464.0	...
6595492	  788.5	  566.5	 8463.0	...
6595493	  788.4	  566.3	 8462.0	...
6595494	  788.4	  566.3	 8464.0	...
6595495	  788.5	  566.5	 8465.0	...
6595496	  788.5	  566.7	 8463.0	...
6595497	  788.4	  566.6	 8460.0	...
6595498	  788.4	  566.6	 8456.0	...
6595499	  788.4	  566.5	 8460.0	...
6595500	  788.4	  566.5	 8463.0	...
6595501	  788.5	  566.5	 8467.0	...
6595502	  788.6	  566.5	 8467.0	...
6595503	  788.5	  566.2	 8467.0	...
6595504	  788.3	  566.0	 8466.0	...
6595505	  788.1	  565.8	 8467.0	...
6595506	  788.2	  565.8	 8469.0	...
6595507	  788.3	  565.7	 8471.0	...
6595508	  788.3	  565.7	 8470.0	...
6595509	  788.3	  565.6	 8470.0	...
6595510	  788.2	  565.6	 8470.0	...
6595511	  788.2	  565.5	 8472.0	...
6595512	  788.1	  565.6	 8475.0	...
6595513	  787.9	  565.7	 8478.0	...
6595514	  787.9	  565.7	 8481.0	...
6595515	  787.8	  565.4	 8481.0	...
6595516	  787.9	  565.3	 8479.0	...
6595517	  787.7	  565.2	 8477.0	...
6595518	  787.4	  565.0	 8477.0	...
6595519	  787.3	  564.8	 8477.0	...
6595520	  787.5	  564.5	 8477.0	...
6595521	  787.6	  564.3	 8476.0	...
6595522	  787.6	  564.6	 8476.0	...
6595523	  787.5	  565.0	 8474.0	...
6595524	  787.7	  565.4	 8474.0	...
6595525	  787.9	  565.4	 8473.0	...
6595526	  788.1	  565.1	 8473.0	...
6595527	  788.1	  564.9	 8476.0	...
6595528	  788.1	  564.6	 8479.0	...
6595529	  787.9	  564.6	 8479.0	...
6595530	  787.7	  564.6	 8476.0	...
6595531	  787.5	  564.6	 8477.0	...
6595532	  787.4	  564.5	 8481.0	...
6595533	  787.3	  565.2	 8482.0	...
6595534	  787.4	  565.8	 8478.0	...
6595535	  787.5	  566.4	 8474.0	...
6595536	  787.5	  566.4	 8472.0	...
6595537	  787.2	  566.0	 8475.0	...
6595538	  787.4	  565.6	 8480.0	...
6595539	  787.7	  565.2	 8485.0	...
6595540	  787.8	  565.3	 8486.0	...
6595541	  787.3	  565.5	 8488.0	...
6595542	  786.9	  565.8	 8489.0	...
6595543	  786.6	  565.9	 8491.0	...
6595544	  786.5	  566.1	 8492.0	...
6595545	  786.4	  566.2	 8493.0	...
6595546	  786.3	  566.4	 8493.0	...
6595547	  786.3	  566.5	 8493.0	...
6595548	  786.2	  566.5	 8493.0	...
6595549	  786.3	  566.6	 8494.0	...
6595550	  786.4	  566.8	 8494.0	...
6595551	  786.6	  567.2	 8493.0	...
6595552	  786.6	  567.6	 8491.0	...
6595553	  786.6	  567.6	 8487.0	...
6595554	  786.6	  567.2	 8485.0	...
6595555	  786.7	  566.9	 8484.0	...
6595556	  786.5	  566.4	 8486.0	...
6595557	  786.2	  566.0	 8489.0	...
6595558	  786.0	  566.0	 8489.0	...
6595559	  786.1	  566.5	 8485.0	...
6595560	  786.3	  567.2	 8481.0	...
6595561	  786.3	  567.6	 8481.0	...
6595562	  786.4	  568.0	 8483.0	...
6595563	  786.5	  568.1	 8485.0	...
6595564	  786.4	  567.7	 8486.0	...
6595565	  786.2	  567.2	 8486.0	...
6595566	  786.3	  566.9	 8488.0	...
6595567	  786.4	  567.0	 8490.0	...
6595568	  786.5	  566.8	 8492.0	...
6595569	  786.4	  566.2	 8492.0	...
6595570	  786.2	  565.6	 8492.0	...
6595571	  786.2	  565.4	 8492.0	...
6595572	  786.2	  565.5	 8491.0	...
6595573	  786.1	  565.6	 8490.0	...
6595574	  786.1	  565.6	 8490.0	...
6595575	  786.0	  565.5	 8493.0	...
6595576	  785.8	  565.3	 8495.0	...
6595577	  785.4	  565.2	 8496.0	...
6595578	  785.2	  565.0	 8496.0	...
6595579	  785.0	  564.8	 8496.0	...
6595580	  785.0	  564.8	 8496.0	...
6595581	  785.0	  565.1	 8496.0	...
6595582	  785.0	  565.5	 8495.0	...
6595583	  785.1	  565.5	 8496.0	...
6595584	  785.1	  565.3	 8498.0	...
6595585	  784.8	  565.2	 8501.0	...
6595586	  784.3	  565.1	 8502.0	...
6595587	  783.9	  564.8	 8508.0	...
6595588	  783.9	  564.4	 8514.0	...
6595589	  784.0	  564.3	 8519.0	...
6595590	  783.9	  564.2	 8520.0	...
6595591	  783.3	  564.2	 8518.0	...
6595592	  782.7	  564.3	 8515.0	...
6595593	  782.0	  564.4	 8512.0	...
6595594	  781.9	  564.5	 8512.0	...
6595595	  782.0	  563.9	 8516.0	...
6595596	  782.3	  563.3	 8520.0	...
6595597	  782.6	  563.4	 8520.0	...
6595598	  782.7	  564.1	 8515.0	...
6595599	  782.9	  564.6	 8511.0	...
6595600	  782.6	  564.0	 8511.0	...
6595601	  782.3	  563.5	 8510.0	...
6595602	  782.0	  563.3	 8509.0	...
6595603	  781.9	  563.4	 8510.0	...
6595604	  782.1	  563.7	 8511.0	...
6595605	  782.6	  563.9	 8512.0	...
6595606	  783.1	  564.1	 8512.0	...
6595607	  783.2	  564.3	 8512.0	...
6595608	  782.8	  564.5	 8512.0	...
6595609	  782.4	  564.6	 8514.0	...
6595610	  782.4	  564.6	 8517.0	...
6595611	  782.3	  564.6	 8521.0	...
6595612	  782.4	  564.6	 8520.0	...
6595613	  782.5	  564.8	 8518.0	...
6595614	  782.6	  564.9	 8515.0	...
6595615	  782.6	  565.0	 8515.0	...
6595616	  782.6	  565.0	 8514.0	...
6595617	  782.7	  564.8	 8521.0	...
6595618	  782.8	  564.5	 8528.0	...
6595619	  782.9	  564.2	 8532.0	...
6595620	  783.0	  564.0	 8529.0	...
6595621	  783.0	  564.0	 8529.0	...
6595622	  782.9	  563.8	 8531.0	...
6595623	  782.8	  563.4	 8533.0	...
6595624	  783.0	  563.3	 8532.0	...
6595625	  783.2	  563.5	 8532.0	...
6595626	  783.3	  563.9	 8532.0	...
6595627	  783.0	  564.1	 8532.0	...
6595628	  782.8	  564.0	 8534.0	...
6595629	  782.7	  564.0	 8535.0	...
6595630	  782.6	  564.1	 8535.0	...
6595631	  782.4	  564.2	 8535.0	...
6595632	  782.3	  564.2	 8536.0	...
6595633	  782.3	  563.9	 8537.0	...
6595634	  782.3	  563.6	 8539.0	...
6595635	  782.2	  563.2	 8538.0	...
6595636	  782.1	  563.1	 8538.0	...
6595637	  782.0	  563.4	 8538.0	...
6595638	  782.0	  563.8	 8535.0	...
6595639	  782.0	  564.4	 8533.0	...
6595640	  782.0	  564.6	 8530.0	...
6595641	  782.0	  564.8	 8527.0	...
6595642	  782.0	  564.8	 8525.0	...
6595643	  781.9	  564.8	 8529.0	...
6595644	  782.0	  564.7	 8534.0	...
6595645	  782.0	  564.3	 8539.0	...
6595646	  782.0	  563.9	 8539.0	...
6595647	  781.7	  563.6	 8537.0	...
6595648	  781.6	  563.7	 8536.0	...
6595649	  781.6	  563.4	 8538.0	...
6595650	  781.8	  563.0	 8541.0	...
6595651	  782.2	  562.6	 8545.0	...
6595652	  782.5	  562.7	 8544.0	...
6595653	  782.8	  562.7	 8543.0	...
6595654	  782.7	  562.8	 8542.0	...
6595655	  782.4	  562.8	 8542.0	...
6595656	  781.8	  562.9	 8543.0	...
6595657	  781.5	  562.9	 8544.0	...
6595658	  781.1	  562.9	 8544.0	...
6595659	  781.2	  562.9	 8543.0	...
6595660	  781.2	  562.7	 8545.0	...
6595661	  781.1	  562.5	 8547.0	...
6595662	  781.1	  562.2	 8549.0	...
6595663	  781.5	  562.3	 8548.0	...
6595664	  781.8	  562.3	 8548.0	...
6595665	  782.2	  562.4	 8548.0	...
6595666	  782.2	  562.5	 8548.0	...
6595667	  782.2	  562.6	 8548.0	...
6595668	  782.1	  562.8	 8548.0	...
6595669	  782.0	  562.7	 8548.0	...
6595670	  782.1	  562.7	 8548.0	...
6595671	  782.2	  562.9	 8548.0	...
6595672	  782.3	  563.1	 8548.0	...
6595673	  782.1	  562.8	 8549.0	...
6595674	  781.8	  562.3	 8550.0	...
6595675	  781.7	  562.0	 8552.0	...
6595676	  781.7	  562.1	 8552.0	...
6595677	  781.9	  562.1	 8553.0	...
6595678	  782.0	  562.0	 8554.0	...
6595679	  782.1	  561.9	 8554.0	...
6595680	  782.1	  562.0	 8555.0	...
6595681	  782.2	  562.1	 8555.0	...
6595682	  782.1	  561.5	 8556.0	...
6595683	  782.0	  560.8	 8558.0	...
6595684	  781.8	  560.0	 8560.0	...
6595685	  781.6	  560.0	 8561.0	...
6595686	  781.5	  560.1	 8562.0	...
6595687	  781.8	  560.1	 8565.0	...
6595688	  782.0	  560.0	 8569.0	...
6595689	  782.2	  560.0	 8572.0	...
6595690	  782.5	  559.9	 8571.0	...
6595691	  782.8	  560.2	 8569.0	...
6595692	  783.0	  560.4	 8566.0	...
6595693	  782.9	  560.6	 8563.0	...
6595694	  782.9	  560.5	 8561.0	...
6595695	  783.0	  560.2	 8560.0	...
6595696	  783.1	  559.8	 8559.0	...
6595697	  782.7	  559.5	 8559.0	...
6595698	  782.1	  559.2	 8559.0	...
6595699	  781.6	  559.4	 8557.0	...
6595700	  781.7	  559.8	 8556.0	...
6595701	  781.8	  560.0	 8557.0	...
6595702	  782.0	  559.8	 8564.0	...
6595703	  782.1	  559.6	 8571.0	...
6595704	  782.1	  559.6	 8573.0	...
6595705	  782.1	  559.6	 8570.0	...
6595706	  782.1	  559.7	 8567.0	...
6595707	  782.0	  559.4	 8566.0	...
6595708	  782.0	  559.1	 8566.0	...
6595709	  782.4	  558.8	 8566.0	...
6595710	  782.8	  558.7	 8569.0	...
6595711	  783.1	  558.7	 8572.0	...
6595712	  782.9	  558.7	 8576.0	...
6595713	  782.7	  558.7	 8578.0	...
6595714	  782.8	  558.8	 8579.0	...
6595715	  783.0	  558.9	 8579.0	...
6595716	  783.2	  558.9	 8577.0	...
6595717	  783.0	  559.0	 8573.0	...
6595718	  782.7	  559.1	 8569.0	...
6595719	  782.4	  558.9	 8568.0	...
6595720	  782.4	  558.7	 8569.0	...
6595721	  782.3	  558.3	 8573.0	...
6595722	  782.3	  558.3	 8577.0	...
6595723	  782.3	  558.2	 8581.0	...
6595724	  781.9	  558.1	 8579.0	...
MSG	6595725 0000 _ Number Off
6595725	  781.6	  558.0	 8576.0	...
6595726	  781.2	  558.0	 8574.0	...
6595727	  781.2	  558.2	 8575.0	...
6595728	  781.2	  558.4	 8576.0	...
6595729	  781.3	  558.5	 8577.0	...
6595730	  781.4	  558.4	 8580.0	...
6595731	  781.5	  558.4	 8581.0	...
6595732	  781.4	  558.3	 8581.0	...
6595733	  781.3	  558.0	 8580.0	...
6595734	  781.8	  557.7	 8581.0	...
6595735	  782.3	  557.4	 8584.0	...
6595736	  782.8	  557.1	 8587.0	...
6595737	  782.8	  557.5	 8589.0	...
6595738	  782.5	  558.2	 8584.0	...
6595739	  782.3	  558.9	 8580.0	...
6595740	  781.8	  558.9	 8577.0	...
6595741	  781.6	  558.7	 8576.0	...
6595742	  781.4	  558.4	 8577.0	...
6595743	  781.3	  558.1	 8580.0	...
6595744	  781.4	  557.9	 8582.0	...
6595745	  781.5	  557.8	 8583.0	...
6595746	  781.6	  557.8	 8582.0	...
6595747	  781.9	  557.7	 8582.0	...
6595748	  782.5	  557.5	 8584.0	...
6595749	  783.0	  557.5	 8587.0	...
6595750	  783.2	  557.5	 8590.0	...
6595751	  783.2	  557.5	 8590.0	...
6595752	  782.9	  557.5	 8589.0	...
6595753	  782.5	  557.4	 8590.0	...
6595754	  782.1	  557.1	 8592.0	...
6595755	  781.8	  556.7	 8595.0	...
6595756	  781.3	  556.7	 8597.0	...
6595757	  780.9	  557.1	 8596.0	...
6595758	  780.7	  557.5	 8591.0	...
6595759	  780.7	  557.8	 8588.0	...
6595760	  780.6	  557.9	 8587.0	...
6595761	  780.6	  557.8	 8589.0	...
6595762	  780.8	  557.4	 8591.0	...
6595763	  781.1	  557.1	 8591.0	...
6595764	  781.5	  557.1	 8591.0	...
6595765	  781.6	  557.0	 8591.0	...
6595766	  781.4	  557.0	 8591.0	...
6595767	  781.7	  557.0	 8590.0	...
6595768	  782.1	  556.9	 8590.0	...
6595769	  782.2	  556.9	 8590.0	...
6595770	  782.0	  556.7	 8592.0	...
6595771	  781.7	  556.4	 8594.0	...
6595772	  781.5	  555.8	 8598.0	...
6595773	  781.3	  555.4	 8600.0	...
6595774	  781.2	  555.4	 8601.0	...
6595775	  781.3	  555.7	 8601.0	...
6595776	  781.1	  556.1	 8599.0	...
6595777	  780.9	  556.1	 8598.0	...
6595778	  780.7	  556.2	 8596.0	...
6595779	  780.6	  556.2	 8594.0	...
6595780	  780.6	  556.3	 8593.0	...
6595781	  780.5	  556.4	 8593.0	...
6595782	  780.4	  556.4	 8592.0	...
6595783	  780.2	  556.2	 8591.0	...
6595784	  780.0	  556.0	 8591.0	...
6595785	  780.2	  555.8	 8595.0	...
6595786	  780.6	  555.7	 8599.0	...
6595787	  780.5	  555.5	 8603.0	...
6595788	  779.9	  555.3	 8603.0	...
6595789	  779.4	  555.1	 8602.0	...
6595790	  779.5	  555.4	 8602.0	...
6595791	  779.7	  555.8	 8602.0	...
6595792	  780.0	  556.2	 8604.0	...
6595793	  780.1	  556.1	 8605.0	...
6595794	  780.2	  556.1	 8602.0	...
6595795	  780.2	  556.1	 8599.0	...
6595796	  780.0	  556.0	 8597.0	...
6595797	  779.8	  555.8	 8598.0	...
6595798	  779.6	  555.7	 8599.0	...
6595799	  779.5	  555.3	 8599.0	...
6595800	  779.5	  554.9	 8598.0	...
6595801	  779.5	  554.5	 8598.0	...
6595802	  779.6	  554.3	 8597.0	...
6595803	  779.7	  554.1	 8597.0	...
6595804	  779.5	  553.9	 8597.0	...
6595805	  779.2	  553.7	 8598.0	...
6595806	  778.9	  553.7	 8598.0	...
6595807	  779.0	  554.0	 8598.0	...
6595808	  779.0	  554.4	 8599.0	...
6595809	  779.3	  554.4	 8600.0	...
6595810	  779.5	  554.0	 8601.0	...
6595811	  779.5	  553.7	 8601.0	...
6595812	  779.2	  554.0	 8602.0	...
6595813	  779.0	  554.2	 8602.0	...
6595814	  779.5	  554.5	 8603.0	...
6595815	  780.0	  554.7	 8602.0	...
6595816	  780.4	  554.9	 8602.0	...
6595817	  780.4	  554.7	 8607.0	...
6595818	  780.2	  554.6	 8612.0	...
6595819	  780.0	  554.5	 8611.0	...
6595820	  779.7	  554.7	 8606.0	...
6595821	  779.7	  554.7	 8601.0	...
6595822	  779.8	  554.6	 8601.0	...
6595823	  779.5	  554.6	 8600.0	...
6595824	  779.0	  555.0	 8602.0	...
6595825	  778.6	  555.4	 8603.0	...
6595826	  778.7	  555.5	 8604.0	...
6595827	  778.9	  555.2	 8604.0	...
6595828	  779.1	  555.0	 8604.0	...
6595829	  779.2	  555.0	 8607.0	...
6595830	  779.2	  555.0	 8609.0	...
6595831	  779.2	  554.7	 8610.0	...
6595832	  779.2	  554.5	 8608.0	...
6595833	  779.2	  554.3	 8607.0	...
6595834	  779.1	  554.5	 8607.0	...
6595835	  779.1	  554.7	 8608.0	...
6595836	  779.0	  554.5	 8610.0	...
6595837	  779.1	  554.2	 8612.0	...
6595838	  779.2	  553.9	 8614.0	...
6595839	  779.3	  554.0	 8615.0	...
6595840	  779.4	  554.0	 8614.0	...
6595841	  779.5	  553.6	 8613.0	...
6595842	  779.5	  553.2	 8612.0	...
6595843	  779.2	  552.8	 8613.0	...
6595844	  778.7	  553.0	 8614.0	...
6595845	  778.4	  553.1	 8612.0	...
6595846	  778.5	  553.2	 8610.0	...
6595847	  778.6	  553.4	 8608.0	...
6595848	  778.8	  553.6	 8610.0	...
6595849	  778.9	  553.9	 8610.0	...
6595850	  779.0	  553.9	 8611.0	...
6595851	  779.0	  553.4	 8611.0	...
6595852	  778.9	  552.9	 8612.0	...
6595853	  778.8	  552.4	 8612.0	...
6595854	  778.7	  552.3	 8612.0	...
6595855	  778.4	  552.9	 8610.0	...
6595856	  778.1	  553.5	 8608.0	...
6595857	  777.8	  553.9	 8606.0	...
6595858	  777.8	  553.6	 8606.0	...
6595859	  777.9	  553.5	 8608.0	...
6595860	  778.1	  553.5	 8609.0	...
6595861	  778.3	  553.9	 8608.0	...
6595862	  778.1	  554.3	 8607.0	...
6595863	  777.8	  554.3	 8606.0	...
6595864	  777.7	  553.9	 8606.0	...
6595865	  777.9	  553.8	 8609.0	...
6595866	  778.0	  554.2	 8611.0	...
6595867	  778.0	  554.4	 8614.0	...
6595868	  778.0	  554.0	 8613.0	...
6595869	  778.0	  553.6	 8613.0	...
6595870	  778.1	  553.7	 8613.0	...
6595871	  778.2	  554.0	 8612.0	...
6595872	  778.3	  553.9	 8612.0	...
6595873	  778.4	  553.6	 8613.0	...
6595874	  778.5	  553.3	 8613.0	...
6595875	  778.6	  553.5	 8613.0	...
6595876	  778.9	  553.5	 8613.0	...
6595877	  779.1	  553.7	 8612.0	...
6595878	  779.4	  553.8	 8615.0	...
6595879	  779.4	  553.1	 8618.0	...
6595880	  779.2	  552.3	 8621.0	...
6595881	  778.9	  551.9	 8621.0	...
6595882	  778.4	  552.6	 8620.0	...
6595883	  777.9	  553.3	 8620.0	...
6595884	  777.4	  553.1	 8620.0	...
6595885	  777.3	  552.7	 8622.0	...
6595886	  777.3	  552.3	 8622.0	...
6595887	  777.2	  552.4	 8623.0	...
6595888	  777.0	  552.6	 8623.0	...
6595889	  777.1	  552.9	 8623.0	...
6595890	  777.3	  553.0	 8622.0	...
6595891	  777.4	  553.2	 8621.0	...
6595892	  777.5	  553.2	 8619.0	...
6595893	  777.5	  553.1	 8618.0	...
6595894	  777.5	  553.0	 8618.0	...
6595895	  777.4	  552.9	 8619.0	...
6595896	  777.4	  552.8	 8620.0	...
6595897	  777.4	  552.6	 8620.0	...
6595898	  777.5	  552.5	 8616.0	...
6595899	  777.5	  552.4	 8613.0	...
6595900	  777.6	  552.4	 8614.0	...
6595901	  777.6	  552.4	 8617.0	...
6595902	  777.5	  552.4	 8621.0	...
6595903	  777.4	  552.5	 8622.0	...
6595904	  777.2	  552.7	 8619.0	...
6595905	  777.0	  552.9	 8617.0	...
6595906	  776.9	  552.9	 8615.0	...
6595907	  777.0	  552.9	 8616.0	...
6595908	  776.9	  552.4	 8615.0	...
6595909	  776.6	  551.9	 8614.0	...
6595910	  776.3	  551.8	 8613.0	...
6595911	  776.3	  552.4	 8612.0	...
6595912	  776.5	  553.1	 8612.0	...
6595913	  776.6	  553.4	 8612.0	...
6595914	  776.6	  553.4	 8611.0	...
6595915	  776.7	  553.4	 8610.0	...
6595916	  776.8	  553.4	 8610.0	...
6595917	  776.9	  553.1	 8611.0	...
6595918	  776.8	  552.6	 8612.0	...
6595919	  776.8	  552.0	 8612.0	...
6595920	  776.9	  551.8	 8614.0	...
6595921	  776.9	  551.5	 8617.0	...
6595922	  777.0	  551.3	 8620.0	...
6595923	  777.2	  551.6	 8620.0	...
6595924	  777.3	  551.9	 8618.0	...
6595925	  777.4	  552.3	 8615.0	...
6595926	  777.3	  552.4	 8615.0	...
6595927	  777.2	  552.7	 8614.0	...
6595928	  777.1	  553.0	 8613.0	...
6595929	  776.7	  553.2	 8612.0	...
6595930	  776.5	  553.2	 8611.0	...
6595931	  776.1	  553.2	 8609.0	...
6595932	  776.1	  553.3	 8610.0	...
6595933	  776.0	  553.3	 8612.0	...
6595934	  776.0	  553.3	 8614.0	...
6595935	  776.0	  553.0	 8612.0	...
6595936	  776.1	  552.7	 8611.0	...
MSG	6595937 0000 _ Number On
6595937	  776.2	  552.6	 8611.0	...
6595938	  776.0	  552.2	 8613.0	...
6595939	  775.7	  551.9	 8614.0	...
6595940	  775.5	  551.6	 8613.0	...
6595941	  775.4	  551.5	 8613.0	...
6595942	  775.4	  551.5	 8612.0	...
6595943	  775.6	  551.5	 8616.0	...
6595944	  775.8	  551.5	 8620.0	...
6595945	  775.7	  551.6	 8621.0	...
6595946	  775.3	  551.9	 8617.0	...
6595947	  775.6	  552.1	 8616.0	...
6595948	  776.4	  552.2	 8618.0	...
6595949	  777.3	  552.2	 8620.0	...
6595950	  777.4	  552.3	 8619.0	...
6595951	  777.2	  552.4	 8618.0	...
6595952	  776.9	  552.4	 8617.0	...
6595953	  776.6	  552.3	 8617.0	...
6595954	  776.6	  552.2	 8617.0	...
6595955	  776.7	  552.2	 8615.0	...
6595956	  776.8	  551.9	 8612.0	...
6595957	  776.4	  551.7	 8613.0	...
6595958	  775.9	  551.3	 8616.0	...
6595959	  775.5	  551.3	 8619.0	...
6595960	  775.2	  551.2	 8619.0	...
6595961	  775.2	  551.3	 8618.0	...
6595962	  775.1	  551.8	 8615.0	...
6595963	  775.2	  552.2	 8613.0	...
6595964	  775.5	  552.6	 8612.0	...
6595965	  775.8	  552.6	 8611.0	...
6595966	  776.1	  552.5	 8611.0	...
6595967	  775.7	  552.5	 8612.0	...
6595968	  775.3	  552.5	 8615.0	...
6595969	  774.8	  552.5	 8617.0	...
6595970	  774.9	  552.5	 8618.0	...
6595971	  775.1	  552.2	 8617.0	...
6595972	  775.4	  551.9	 8615.0	...
6595973	  775.7	  551.7	 8614.0	...
6595974	  775.7	  551.8	 8613.0	...
6595975	  775.8	  551.9	 8613.0	...
6595976	  776.0	  551.6	 8613.0	...
6595977	  776.1	  551.2	 8614.0	...
6595978	  776.1	  551.0	 8615.0	...
6595979	  776.0	  551.1	 8616.0	...
6595980	  775.9	  551.2	 8616.0	...
6595981	  775.9	  551.2	 8615.0	...
6595982	  775.9	  551.2	 8614.0	...
6595983	  775.6	  551.5	 8614.0	...
6595984	  775.2	  551.6	 8614.0	...
6595985	  774.8	  551.7	 8615.0	...
6595986	  774.8	  551.9	 8617.0	...
6595987	  774.8	  552.1	 8620.0	...
6595988	  775.0	  552.4	 8622.0	...
6595989	  775.4	  552.4	 8618.0	...
6595990	  775.8	  552.3	 8615.0	...
6595991	  776.1	  551.9	 8613.0	...
6595992	  776.1	  551.5	 8613.0	...
6595993	  776.2	  551.2	 8614.0	...
6595994	  776.3	  551.2	 8615.0	...
6595995	  776.4	  551.1	 8617.0	...
6595996	  776.5	  551.0	 8615.0	...
6595997	  776.5	  551.2	 8612.0	...
6595998	  776.4	  551.4	 8611.0	...
6595999	  776.3	  551.6	 8611.0	...
6596000	  776.3	  551.6	 8607.0	...
6596001	  776.2	  551.8	 8603.0	...
6596002	  776.1	  551.9	 8600.0	...
6596003	  776.0	  552.0	 8603.0	...
6596004	  775.9	  551.9	 8606.0	...
6596005	  775.6	  551.8	 8607.0	...
6596006	  775.3	  551.8	 8608.0	...
6596007	  775.5	  551.7	 8610.0	...
6596008	  775.9	  551.6	 8612.0	...
6596009	  776.4	  551.5	 8611.0	...
6596010	  776.5	  551.4	 8610.0	...
6596011	  776.4	  551.0	 8613.0	...
6596012	  776.3	  550.7	 8616.0	...
6596013	  776.3	  550.4	 8620.0	...
6596014	  776.3	  550.5	 8621.0	...
6596015	  776.0	  550.9	 8622.0	...
6596016	  775.6	  551.2	 8621.0	...
6596017	  775.1	  551.5	 8619.0	...
6596018	  774.9	  551.6	 8618.0	...
6596019	  774.8	  551.6	 8614.0	...
6596020	  774.8	  551.6	 8610.0	...
6596021	  774.9	  551.7	 8607.0	...
6596022	  775.1	  551.9	 8607.0	...
6596023	  775.4	  552.1	 8605.0	...
6596024	  775.8	  552.2	 8604.0	...
6596025	  775.9	  551.9	 8603.0	...
6596026	  776.1	  551.6	 8604.0	...
6596027	  776.0	  551.2	 8603.0	...
6596028	  775.9	  551.1	 8601.0	...
6596029	  775.8	  551.2	 8601.0	...
6596030	  775.9	  551.2	 8603.0	...
6596031	  776.2	  551.2	 8604.0	...
6596032	  776.4	  551.0	 8604.0	...
6596033	  776.4	  551.0	 8603.0	...
6596034	  776.4	  551.0	 8602.0	...
6596035	  776.4	  550.9	 8599.0	...
6596036	  776.5	  551.4	 8597.0	...
6596037	  776.5	  552.0	 8595.0	...
6596038	  776.4	  552.4	 8595.0	...
6596039	  776.3	  552.2	 8597.0	...
6596040	  776.2	  552.0	 8601.0	...
6596041	  776.2	  551.8	 8605.0	...
6596042	  776.2	  551.6	 8608.0	...
6596043	  776.2	  551.6	 8608.0	...
6596044	  776.3	  551.4	 8607.0	...
6596045	  776.5	  551.4	 8607.0	...
6596046	  776.5	  551.6	 8606.0	...
6596047	  776.4	  551.5	 8604.0	...
6596048	  776.3	  551.2	 8601.0	...
6596049	  776.3	  550.9	 8598.0	...
6596050	  776.3	  550.9	 8597.0	...
6596051	  776.3	  551.0	 8598.0	...
6596052	  776.2	  551.0	 8599.0	...
6596053	  776.2	  551.1	 8599.0	...
6596054	  776.1	  551.2	 8597.0	...
6596055	  776.1	  551.2	 8595.0	...
6596056	  776.1	  551.2	 8595.0	...
6596057	  776.0	  551.2	 8596.0	...
6596058	  775.9	  551.2	 8596.0	...
6596059	  775.8	  551.2	 8596.0	...
6596060	  775.7	  551.2	 8597.0	...
6596061	  775.7	  551.2	 8598.0	...
6596062	  775.8	  551.1	 8599.0	...
6596063	  775.9	  551.1	 8599.0	...
6596064	  775.9	  551.1	 8598.0	...
6596065	  776.1	  550.9	 8597.0	...
6596066	  776.2	  550.9	 8598.0	...
6596067	  776.0	  551.1	 8601.0	...
6596068	  775.6	  551.5	 8601.0	...
6596069	  775.4	  551.7	 8596.0	...
6596070	  775.7	  551.7	 8591.0	...
6596071	  775.6	  551.5	 8592.0	...
6596072	  775.2	  551.3	 8594.0	...
6596073	  774.9	  551.3	 8595.0	...
6596074	  775.1	  551.6	 8594.0	...
6596075	  775.3	  551.4	 8593.0	...
6596076	  775.3	  550.9	 8592.0	...
6596077	  775.3	  550.8	 8591.0	...
6596078	  775.7	  551.0	 8592.0	...
6596079	  776.0	  551.3	 8592.0	...
6596080	  776.4	  551.5	 8593.0	...
6596081	  776.3	  551.7	 8594.0	...
6596082	  776.2	  551.7	 8595.0	...
6596083	  776.0	  551.7	 8596.0	...
6596084	  775.9	  551.6	 8592.0	...
6596085	  775.9	  551.4	 8587.0	...
6596086	  775.7	  551.3	 8583.0	...
6596087	  775.6	  551.4	 8585.0	...
6596088	  775.6	  551.7	 8588.0	...
6596089	  775.9	  551.9	 8590.0	...
6596090	  776.1	  551.7	 8592.0	...
6596091	  776.2	  551.6	 8592.0	...
6596092	  776.3	  551.6	 8592.0	...
6596093	  776.4	  551.7	 8591.0	...
6596094	  776.4	  551.7	 8589.0	...
6596095	  776.4	  551.7	 8587.0	...
6596096	  776.1	  551.7	 8587.0	...
6596097	  775.9	  551.6	 8588.0	...
6596098	  776.1	  551.6	 8590.0	...
6596099	  776.6	  551.6	 8591.0	...
6596100	  777.1	  551.5	 8592.0	...
6596101	  777.2	  551.5	 8595.0	...
6596102	  776.9	  551.5	 8598.0	...
6596103	  776.5	  551.5	 8599.0	...
6596104	  776.2	  551.5	 8596.0	...
6596105	  776.2	  551.6	 8594.0	...
6596106	  776.2	  551.6	 8595.0	...
6596107	  776.1	  551.5	 8597.0	...
6596108	  776.2	  551.5	 8597.0	...
6596109	  776.3	  551.6	 8596.0	...
6596110	  776.3	  551.6	 8591.0	...
6596111	  776.2	  551.7	 8586.0	...
6596112	  776.1	  551.7	 8582.0	...
6596113	  776.1	  551.7	 8581.0	...
6596114	  776.4	  551.4	 8581.0	...
6596115	  776.7	  551.1	 8583.0	...
6596116	  777.0	  550.9	 8586.0	...
6596117	  777.1	  550.9	 8588.0	...
6596118	  777.1	  550.9	 8588.0	...
6596119	  777.2	  551.1	 8588.0	...
6596120	  777.3	  551.4	 8587.0	...
6596121	  777.4	  551.5	 8588.0	...
6596122	  777.4	  551.5	 8588.0	...
6596123	  777.3	  551.5	 8589.0	...
6596124	  777.3	  551.7	 8588.0	...
6596125	  777.3	  551.8	 8588.0	...
6596126	  777.4	  552.1	 8588.0	...
6596127	  777.5	  552.3	 8587.0	...
6596128	  777.4	  552.3	 8586.0	...
6596129	  777.1	  552.1	 8587.0	...
6596130	  777.0	  552.0	 8588.0	...
6596131	  777.1	  551.9	 8587.0	...
6596132	  777.2	  551.9	 8586.0	...
6596133	  777.4	  551.9	 8585.0	...
6596134	  777.7	  552.0	 8586.0	...
6596135	  778.1	  552.0	 8586.0	...
6596136	  778.1	  552.0	 8586.0	...
6596137	  778.1	  551.8	 8583.0	...
6596138	  777.9	  551.6	 8579.0	...
6596139	  777.6	  551.4	 8579.0	...
6596140	  777.3	  551.4	 8582.0	...
6596141	  777.5	  551.4	 8585.0	...
6596142	  777.9	  551.5	 8585.0	...
6596143	  778.4	  551.7	 8585.0	...
6596144	  778.4	  551.9	 8585.0	...
6596145	  778.3	  552.1	 8582.0	...
6596146	  778.1	  552.2	 8580.0	...
6596147	  778.0	  552.3	 8579.0	...
6596148	  778.0	  552.4	 8579.0	...
6596149	  778.3	  552.6	 8580.0	...
6596150	  778.6	  552.6	 8580.0	...
6596151	  778.9	  552.7	 8581.0	...
6596152	  778.4	  552.8	 8581.0	...
6596153	  778.0	  552.9	 8581.0	...
6596154	  777.4	  552.8	 8582.0	...
6596155	  777.3	  552.7	 8583.0	...
6596156	  777.4	  552.6	 8581.0	...
6596157	  777.6	  552.4	 8577.0	...
6596158	  777.7	  552.1	 8574.0	...
6596159	  777.7	  551.8	 8573.0	...
6596160	  777.7	  551.6	 8572.0	...
6596161	  777.9	  551.6	 8572.0	...
6596162	  778.1	  551.7	 8570.0	...
6596163	  778.5	  551.8	 8567.0	...
6596164	  779.0	  552.0	 8565.0	...
6596165	  779.5	  552.3	 8564.0	...
6596166	  779.9	  552.6	 8564.0	...
6596167	  779.8	  552.8	 8564.0	...
6596168	  779.7	  552.8	 8564.0	...
6596169	  779.7	  552.9	 8564.0	...
6596170	  779.7	  553.0	 8566.0	...
6596171	  779.6	  552.7	 8568.0	...
6596172	  779.7	  552.5	 8570.0	...
6596173	  779.7	  552.3	 8569.0	...
6596174	  779.6	  551.8	 8567.0	...
6596175	  779.3	  551.2	 8565.0	...
6596176	  779.4	  550.7	 8564.0	...
6596177	  779.8	  550.8	 8563.0	...
6596178	  780.2	  550.7	 8565.0	...
6596179	  780.2	  550.8	 8568.0	...
6596180	  780.2	  551.0	 8570.0	...
6596181	  780.2	  551.0	 8569.0	...
6596182	  780.1	  550.9	 8568.0	...
6596183	  780.0	  550.7	 8568.0	...
6596184	  780.0	  550.9	 8569.0	...
6596185	  780.1	  551.1	 8569.0	...
6596186	  780.1	  551.6	 8570.0	...
6596187	  779.9	  552.2	 8568.0	...
6596188	  779.7	  552.9	 8566.0	...
6596189	  779.7	  553.1	 8565.0	...
6596190	  779.6	  552.9	 8564.0	...
6596191	  779.6	  552.7	 8562.0	...
6596192	  779.9	  552.5	 8561.0	...
6596193	  780.2	  552.6	 8561.0	...
6596194	  780.1	  552.7	 8559.0	...
6596195	  779.6	  552.6	 8558.0	...
6596196	  779.1	  552.3	 8558.0	...
6596197	  779.3	  552.2	 8559.0	...
6596198	  779.6	  552.3	 8558.0	...
6596199	  780.0	  552.3	 8557.0	...
6596200	  780.1	  552.3	 8556.0	...
6596201	  780.3	  552.2	 8556.0	...
6596202	  780.5	  552.2	 8556.0	...
6596203	  780.7	  551.9	 8557.0	...
6596204	  780.8	  551.7	 8557.0	...
6596205	  780.8	  551.5	 8558.0	...
6596206	  780.6	  552.0	 8561.0	...
6596207	  780.3	  552.5	 8562.0	...
6596208	  779.8	  552.6	 8560.0	...
6596209	  779.6	  552.1	 8555.0	...
6596210	  779.4	  551.7	 8552.0	...
6596211	  779.3	  551.6	 8549.0	...
6596212	  779.2	  551.7	 8548.0	...
6596213	  779.1	  551.8	 8548.0	...
6596214	  779.2	  552.1	 8548.0	...
6596215	  779.4	  552.5	 8549.0	...
6596216	  779.8	  552.8	 8551.0	...
6596217	  780.2	  553.0	 8553.0	...
6596218	  780.7	  553.4	 8555.0	...
6596219	  780.7	  553.8	 8558.0	...
6596220	  780.8	  554.1	 8561.0	...
6596221	  780.7	  553.7	 8564.0	...
6596222	  780.6	  553.4	 8565.0	...
6596223	  780.5	  553.0	 8565.0	...
6596224	  780.4	  552.9	 8563.0	...
6596225	  780.3	  552.9	 8561.0	...
6596226	  780.3	  553.1	 8558.0	...
6596227	  780.1	  553.4	 8556.0	...
6596228	  780.1	  553.5	 8553.0	...
6596229	  780.0	  553.6	 8550.0	...
6596230	  780.1	  553.7	 8548.0	...
6596231	  779.5	  553.9	 8546.0	...
6596232	  778.6	  554.0	 8545.0	...
6596233	  777.5	  554.1	 8548.0	...
6596234	  776.4	  554.2	 8551.0	...
6596235	  774.7	  554.5	 8555.0	...
6596236	  772.6	  554.8	 8557.0	...
6596237	  770.9	  554.6	 8559.0	...
6596238	  769.8	  554.3	 8558.0	...
6596239	  768.2	  554.0	 8560.0	...
MSG	6596240 0000 _ Number Off
6596240	  766.8	  554.0	 8564.0	...
6596241	  765.9	  554.0	 8568.0	...
6596242	  766.1	  554.0	 8566.0	...
6596243	  766.4	  554.1	 8561.0	...
6596244	  766.7	  554.2	 8557.0	...
6596245	  767.7	  554.2	 8556.0	...
6596246	  768.7	  554.0	 8555.0	...
6596247	  770.4	  553.8	 8550.0	...
6596248	  771.7	  553.6	 8545.0	...
6596249	  773.8	  553.7	 8542.0	...
6596250	  775.8	  554.0	 8541.0	...
6596251	  777.7	  554.2	 8540.0	...
6596252	  778.8	  554.1	 8540.0	...
6596253	  779.4	  553.9	 8541.0	...
6596254	  779.2	  553.7	 8541.0	...
6596255	  779.1	  553.7	 8541.0	...
6596256	  779.1	  554.1	 8539.0	...
6596257	  779.2	  554.4	 8537.0	...
6596258	  778.9	  554.7	 8534.0	...
6596259	  777.8	  554.7	 8531.0	...
6596260	  776.8	  554.7	 8530.0	...
6596261	  776.2	  554.6	 8531.0	...
6596262	  776.2	  554.5	 8532.0	...
6596263	  775.8	  555.0	 8533.0	...
6596264	  775.5	  555.6	 8530.0	...
6596265	  775.2	  556.2	 8527.0	...
6596266	  775.1	  556.3	 8524.0	...
6596267	  775.1	  556.5	 8525.0	...
6596268	  775.1	  556.6	 8526.0	...
6596269	  775.1	  556.8	 8526.0	...
6596270	  775.1	  556.9	 8526.0	...
6596271	  775.2	  557.2	 8524.0	...
6596272	  775.2	  557.8	 8521.0	...
6596273	  775.6	  558.4	 8519.0	...
6596274	  776.0	  558.7	 8520.0	...
6596275	  776.3	  558.5	 8522.0	...
6596276	  776.3	  558.3	 8524.0	...
6596277	  776.1	  558.2	 8526.0	...
6596278	  775.9	  558.2	 8526.0	...
6596279	  775.7	  558.2	 8525.0	...
6596280	  775.5	  557.8	 8525.0	...
6596281	  775.5	  557.5	 8526.0	...
6596282	  775.6	  557.1	 8524.0	...
6596283	  775.9	  557.3	 8521.0	...
6596284	  776.1	  557.5	 8518.0	...
6596285	  775.9	  558.0	 8519.0	...
6596286	  775.6	  558.4	 8519.0	...
6596287	  775.7	  558.7	 8519.0	...
6596288	  776.0	  558.7	 8519.0	...
6596289	  776.1	  558.6	 8518.0	...
6596290	  775.8	  558.3	 8517.0	...
6596291	  775.9	  557.9	 8517.0	...
6596292	  776.4	  557.4	 8517.0	...
6596293	  776.8	  557.4	 8518.0	...
6596294	  776.8	  557.5	 8519.0	...
6596295	  776.8	  557.7	 8519.0	...
6596296	  776.7	  558.1	 8520.0	...
6596297	  776.5	  558.3	 8521.0	...
6596298	  776.9	  558.5	 8520.0	...
6596299	  777.3	  558.3	 8520.0	...
6596300	  777.7	  558.1	 8520.0	...
6596301	  777.5	  558.4	 8521.0	...
6596302	  777.2	  558.8	 8519.0	...
6596303	  777.0	  559.2	 8518.0	...
6596304	  776.9	  559.1	 8515.0	...
6596305	  776.9	  558.8	 8515.0	...
6596306	  776.9	  558.3	 8516.0	...
6596307	  777.1	  557.9	 8515.0	...
6596308	  777.2	  557.9	 8515.0	...
6596309	  777.1	  558.1	 8513.0	...
6596310	  776.7	  558.3	 8513.0	...
6596311	  776.4	  558.4	 8515.0	...
6596312	  776.3	  558.4	 8517.0	...
6596313	  776.4	  558.5	 8518.0	...
6596314	  776.0	  558.4	 8518.0	...
6596315	  775.7	  558.4	 8518.0	...
6596316	  775.7	  558.3	 8520.0	...
6596317	  776.1	  558.3	 8522.0	...
6596318	  776.5	  558.3	 8524.0	...
6596319	  776.5	  558.2	 8525.0	...
6596320	  776.5	  557.9	 8526.0	...
6596321	  776.5	  557.7	 8527.0	...
6596322	  776.2	  557.7	 8527.0	...
6596323	  775.9	  558.0	 8526.0	...
6596324	  775.8	  558.3	 8525.0	...
6596325	  776.1	  558.8	 8524.0	...
6596326	  776.4	  559.3	 8524.0	...
6596327	  776.5	  559.7	 8521.0	...
6596328	  776.3	  559.6	 8519.0	...
6596329	  776.1	  559.7	 8520.0	...
6596330	  776.5	  559.6	 8522.0	...
6596331	  777.2	  559.6	 8524.0	...
6596332	  777.8	  559.3	 8525.0	...
6596333	  777.8	  559.2	 8523.0	...
6596334	  777.8	  559.2	 8521.0	...
6596335	  777.8	  559.4	 8524.0	...
6596336	  777.7	  559.6	 8529.0	...
6596337	  777.5	  559.6	 8531.0	...
6596338	  777.1	  559.6	 8523.0	...
6596339	  776.8	  559.6	 8515.0	...
6596340	  776.5	  559.7	 8511.0	...
6596341	  776.3	  560.1	 8512.0	...
6596342	  776.2	  560.6	 8513.0	...
6596343	  776.2	  560.8	 8516.0	...
6596344	  776.1	  560.6	 8519.0	...
6596345	  776.1	  560.4	 8522.0	...
6596346	  776.2	  560.3	 8523.0	...
6596347	  776.6	  560.0	 8524.0	...
6596348	  776.9	  559.7	 8526.0	...
6596349	  777.2	  559.3	 8526.0	...
6596350	  777.1	  558.9	 8525.0	...
6596351	  777.0	  558.7	 8525.0	...
6596352	  777.0	  558.6	 8524.0	...
6596353	  777.0	  558.7	 8523.0	...
6596354	  777.0	  558.7	 8519.0	...
6596355	  777.0	  558.9	 8517.0	...
6596356	  776.9	  559.1	 8515.0	...
6596357	  776.9	  559.1	 8513.0	...
6596358	  776.8	  559.0	 8512.0	...
6596359	  776.8	  559.0	 8513.0	...
6596360	  777.0	  559.4	 8513.0	...
6596361	  777.3	  559.9	 8512.0	...
6596362	  777.6	  560.4	 8509.0	...
6596363	  777.6	  560.6	 8509.0	...
6596364	  777.7	  560.6	 8512.0	...
6596365	  777.7	  560.6	 8514.0	...
6596366	  777.8	  560.5	 8514.0	...
6596367	  777.5	  560.2	 8514.0	...
6596368	  777.3	  559.8	 8514.0	...
6596369	  777.0	  559.5	 8513.0	...
6596370	  777.0	  559.5	 8513.0	...
6596371	  777.3	  559.5	 8511.0	...
6596372	  777.5	  559.6	 8509.0	...
6596373	  777.7	  560.0	 8507.0	...
6596374	  777.8	  560.4	 8507.0	...
6596375	  777.9	  560.8	 8509.0	...
6596376	  778.0	  560.7	 8510.0	...
6596377	  777.9	  560.7	 8511.0	...
6596378	  777.9	  560.9	 8511.0	...
6596379	  778.1	  561.0	 8513.0	...
6596380	  778.3	  561.1	 8516.0	...
6596381	  778.4	  560.9	 8518.0	...
6596382	  778.4	  560.7	 8515.0	...
6596383	  778.3	  560.6	 8512.0	...
6596384	  778.3	  560.6	 8509.0	...
6596385	  778.2	  560.8	 8508.0	...
6596386	  778.3	  560.8	 8506.0	...
6596387	  778.3	  560.8	 8506.0	...
6596388	  778.3	  560.5	 8507.0	...
6596389	  778.3	  560.4	 8509.0	...
6596390	  778.4	  560.5	 8511.0	...
6596391	  778.5	  560.9	 8512.0	...
6596392	  778.7	  561.2	 8512.0	...
6596393	  778.8	  561.1	 8513.0	...
6596394	  778.9	  560.9	 8513.0	...
6596395	  779.0	  560.8	 8513.0	...
6596396	  779.2	  560.9	 8513.0	...
6596397	  779.4	  561.0	 8512.0	...
6596398	  779.3	  561.1	 8513.0	...
6596399	  779.2	  561.0	 8512.0	...
6596400	  779.1	  560.9	 8511.0	...
6596401	  779.2	  560.9	 8508.0	...
6596402	  779.2	  560.8	 8505.0	...
6596403	  779.2	  560.7	 8503.0	...
6596404	  778.9	  560.9	 8503.0	...
6596405	  778.5	  561.0	 8504.0	...
6596406	  778.5	  561.2	 8504.0	...
6596407	  779.0	  561.1	 8504.0	...
6596408	  779.5	  561.1	 8504.0	...
6596409	  779.6	  561.1	 8506.0	...
6596410	  779.7	  561.1	 8509.0	...
6596411	  779.8	  561.1	 8511.0	...
6596412	  779.7	  561.1	 8509.0	...
6596413	  779.7	  561.0	 8508.0	...
6596414	  779.5	  560.9	 8507.0	...
6596415	  779.3	  560.8	 8503.0	...
6596416	  779.0	  560.3	 8499.0	...
6596417	  778.9	  559.8	 8494.0	...
6596418	  779.0	  559.8	 8495.0	...
6596419	  779.3	  560.2	 8500.0	...
6596420	  779.4	  560.6	 8505.0	...
6596421	  779.5	  560.5	 8510.0	...
6596422	  779.5	  560.5	 8509.0	...
6596423	  779.4	  560.9	 8507.0	...
6596424	  779.2	  561.3	 8506.0	...
6596425	  778.9	  561.7	 8505.0	...
6596426	  779.1	  561.7	 8503.0	...
6596427	  779.5	  561.8	 8502.0	...
6596428	  780.0	  561.9	 8500.0	...
6596429	  780.2	  562.5	 8498.0	...
6596430	  780.3	  563.1	 8496.0	...
6596431	  780.3	  563.4	 8494.0	...
6596432	  780.3	  563.2	 8495.0	...
6596433	  779.8	  563.0	 8496.0	...
6596434	  779.4	  563.4	 8497.0	...
6596435	  779.4	  563.5	 8497.0	...
6596436	  779.8	  563.5	 8494.0	...
6596437	  780.0	  563.1	 8491.0	...
6596438	  779.6	  562.9	 8488.0	...
6596439	  779.4	  562.7	 8487.0	...
6596440	  779.5	  562.5	 8488.0	...
6596441	  779.6	  562.4	 8491.0	...
6596442	  779.7	  562.4	 8493.0	...
6596443	  779.8	  562.4	 8494.0	...
6596444	  779.5	  562.3	 8494.0	...
6596445	  779.2	  562.1	 8493.0	...
6596446	  778.9	  562.0	 8495.0	...
6596447	  779.3	  561.9	 8497.0	...
6596448	  779.7	  561.9	 8499.0	...
6596449	  780.1	  561.9	 8500.0	...
6596450	  780.0	  561.9	 8501.0	...
6596451	  779.9	  562.0	 8501.0	...
MSG	6596452 0000 _ Number On
6596452	  779.9	  562.2	 8501.0	...
6596453	  780.0	  562.5	 8501.0	...
6596454	  780.0	  562.2	 8502.0	...
6596455	  780.1	  561.8	 8502.0	...
6596456	  780.1	  561.4	 8502.0	...
6596457	  780.0	  561.6	 8501.0	...
6596458	  779.9	  562.3	 8499.0	...
6596459	  779.8	  563.0	 8498.0	...
6596460	  779.9	  563.4	 8499.0	...
6596461	  779.9	  563.0	 8500.0	...
6596462	  779.9	  562.5	 8500.0	...
6596463	  779.9	  562.2	 8499.0	...
6596464	  779.6	  562.5	 8496.0	...
6596465	  779.3	  562.7	 8494.0	...
6596466	  778.9	  562.7	 8492.0	...
6596467	  778.8	  562.7	 8492.0	...
6596468	  778.8	  563.0	 8491.0	...
6596469	  778.9	  563.2	 8490.0	...
6596470	  779.0	  563.4	 8490.0	...
6596471	  779.1	  563.4	 8490.0	...
6596472	  779.0	  563.3	 8491.0	...
6596473	  779.1	  563.3	 8495.0	...
6596474	  779.1	  563.2	 8497.0	...
6596475	  779.2	  563.0	 8499.0	...
6596476	  779.0	  562.9	 8499.0	...
6596477	  778.8	  562.8	 8500.0	...
6596478	  778.7	  562.9	 8501.0	...
6596479	  778.8	  563.0	 8498.0	...
6596480	  779.1	  563.1	 8492.0	...
6596481	  779.2	  563.1	 8486.0	...
6596482	  779.2	  563.0	 8487.0	...
6596483	  779.5	  562.8	 8490.0	...
6596484	  779.8	  563.1	 8491.0	...
6596485	  779.9	  563.7	 8488.0	...
6596486	  779.5	  563.9	 8484.0	...
6596487	  778.9	  563.3	 8483.0	...
6596488	  778.6	  562.6	 8484.0	...
6596489	  778.5	  562.4	 8486.0	...
6596490	  778.7	  562.7	 8488.0	...
6596491	  778.8	  563.0	 8489.0	...
6596492	  778.7	  563.1	 8490.0	...
6596493	  778.6	  563.1	 8494.0	...
6596494	  778.5	  563.2	 8497.0	...
6596495	  778.5	  563.1	 8497.0	...
6596496	  778.4	  563.1	 8493.0	...
6596497	  778.4	  563.1	 8491.0	...
6596498	  778.4	  563.0	 8490.0	...
6596499	  778.2	  562.0	 8491.0	...
6596500	  778.0	  561.0	 8492.0	...
6596501	  777.9	  560.1	 8490.0	...
6596502	  778.3	  560.2	 8487.0	...
6596503	  778.6	  560.4	 8484.0	...
6596504	  778.8	  560.5	 8483.0	...
6596505	  778.8	  560.4	 8484.0	...
6596506	  778.8	  560.3	 8484.0	...
6596507	  779.0	  560.7	 8485.0	...
6596508	  779.2	  561.1	 8485.0	...
6596509	  779.4	  561.6	 8486.0	...
6596510	  779.4	  561.5	 8486.0	...
6596511	  779.3	  561.5	 8485.0	...
6596512	  779.3	  561.5	 8483.0	...
6596513	  779.4	  561.5	 8483.0	...
6596514	  779.4	  561.7	 8485.0	...
6596515	  779.6	  561.9	 8488.0	...
6596516	  779.6	  562.0	 8488.0	...
6596517	  779.4	  562.0	 8489.0	...
6596518	  779.0	  561.4	 8490.0	...
6596519	  778.7	  560.9	 8491.0	...
6596520	  778.6	  560.4	 8490.0	...
6596521	  778.7	  561.1	 8490.0	...
6596522	  779.2	  561.9	 8489.0	...
6596523	  779.7	  562.7	 8487.0	...
6596524	  780.1	  562.8	 8485.0	...
6596525	  780.0	  562.8	 8484.0	...
6596526	  779.8	  562.8	 8483.0	...
6596527	  779.7	  562.8	 8487.0	...
6596528	  779.5	  562.7	 8491.0	...
6596529	  779.2	  562.5	 8494.0	...
6596530	  778.8	  562.4	 8494.0	...
6596531	  778.6	  562.2	 8495.0	...
6596532	  778.8	  562.3	 8494.0	...
6596533	  779.0	  562.2	 8492.0	...
6596534	  779.1	  562.1	 8490.0	...
6596535	  778.8	  562.0	 8489.0	...
6596536	  778.6	  562.4	 8489.0	...
6596537	  778.5	  562.7	 8487.0	...
6596538	  778.6	  563.2	 8485.0	...
6596539	  778.6	  563.3	 8484.0	...
6596540	  778.6	  563.5	 8484.0	...
6596541	  778.5	  563.7	 8484.0	...
6596542	  778.5	  563.8	 8483.0	...
6596543	  778.4	  563.9	 8483.0	...
6596544	  778.4	  563.9	 8485.0	...
6596545	  778.3	  563.4	 8488.0	...
6596546	  778.3	  562.9	 8490.0	...
6596547	  778.2	  562.4	 8490.0	...
6596548	  778.6	  562.3	 8492.0	...
6596549	  779.0	  562.2	 8494.0	...
6596550	  778.9	  562.2	 8496.0	...
6596551	  778.5	  562.2	 8496.0	...
6596552	  778.0	  562.2	 8496.0	...
6596553	  778.0	  562.3	 8495.0	...
6596554	  778.1	  562.4	 8495.0	...
6596555	  778.2	  562.6	 8494.0	...
6596556	  778.2	  562.8	 8495.0	...
6596557	  778.2	  562.9	 8495.0	...
6596558	  778.4	  562.7	 8495.0	...
6596559	  778.6	  562.4	 8495.0	...
6596560	  778.5	  562.2	 8496.0	...
6596561	  778.1	  561.9	 8498.0	...
6596562	  778.3	  561.9	 8500.0	...
6596563	  778.9	  561.9	 8499.0	...
6596564	  778.8	  561.9	 8497.0	...
6596565	  778.1	  561.7	 8494.0	...
6596566	  777.3	  561.4	 8492.0	...
6596567	  777.3	  561.8	 8490.0	...
6596568	  777.1	  562.5	 8489.0	...
6596569	  777.0	  563.0	 8491.0	...
6596570	  776.9	  562.9	 8491.0	...
6596571	  777.2	  562.9	 8491.0	...
6596572	  777.7	  563.0	 8489.0	...
6596573	  777.9	  562.9	 8489.0	...
6596574	  777.9	  562.7	 8489.0	...
6596575	  777.7	  562.2	 8489.0	...
6596576	  777.8	  561.8	 8488.0	...
6596577	  777.8	  561.5	 8491.0	...
6596578	  777.9	  561.6	 8495.0	...
6596579	  777.9	  561.7	 8499.0	...
6596580	  778.1	  561.9	 8501.0	...
6596581	  778.3	  561.8	 8502.0	...
6596582	  778.5	  561.7	 8500.0	...
6596583	  778.6	  561.6	 8497.0	...
6596584	  778.5	  561.6	 8494.0	...
6596585	  778.4	  561.8	 8494.0	...
6596586	  778.3	  561.9	 8494.0	...
6596587	  778.3	  561.9	 8495.0	...
6596588	  778.5	  561.8	 8496.0	...
6596589	  778.7	  561.6	 8497.0	...
6596590	  778.9	  561.5	 8497.0	...
6596591	  778.8	  561.3	 8499.0	...
6596592	  778.4	  561.2	 8500.0	...
6596593	  778.1	  561.2	 8502.0	...
6596594	  778.0	  561.4	 8502.0	...
6596595	  778.2	  561.5	 8501.0	...
6596596	  778.4	  561.5	 8498.0	...
6596597	  778.6	  561.5	 8495.0	...
6596598	  778.7	  561.5	 8492.0	...
6596599	  778.3	  561.7	 8490.0	...
6596600	  777.9	  562.0	 8489.0	...
6596601	  777.4	  561.6	 8490.0	...
6596602	  777.7	  561.0	 8490.0	...
6596603	  778.1	  560.5	 8491.0	...
6596604	  778.4	  560.5	 8493.0	...
6596605	  778.6	  560.6	 8496.0	...
6596606	  778.7	  560.6	 8497.0	...
6596607	  778.9	  560.8	 8498.0	...
6596608	  778.9	  560.5	 8500.0	...
6596609	  778.8	  560.1	 8502.0	...
6596610	  778.4	  559.9	 8503.0	...
6596611	  778.0	  560.0	 8503.0	...
6596612	  777.7	  560.1	 8503.0	...
6596613	  777.9	  560.4	 8503.0	...
6596614	  778.2	  560.8	 8506.0	...
6596615	  778.4	  561.3	 8509.0	...
6596616	  778.2	  561.4	 8512.0	...
6596617	  778.0	  561.1	 8509.0	...
6596618	  777.9	  560.7	 8507.0	...
6596619	  778.1	  560.3	 8505.0	...
6596620	  778.4	  560.2	 8505.0	...
6596621	  778.5	  560.4	 8505.0	...
6596622	  778.4	  560.5	 8503.0	...
6596623	  778.4	  560.6	 8502.0	...
6596624	  778.3	  560.7	 8502.0	...
6596625	  778.3	  560.8	 8504.0	...
6596626	  778.2	  560.4	 8505.0	...
6596627	  778.0	  560.0	 8507.0	...
6596628	  777.8	  559.4	 8507.0	...
6596629	  777.8	  559.3	 8507.0	...
6596630	  777.8	  559.7	 8505.0	...
6596631	  777.8	  560.3	 8504.0	...
6596632	  777.8	  561.0	 8503.0	...
6596633	  777.8	  561.1	 8498.0	...
6596634	  777.8	  561.1	 8494.0	...
6596635	  777.8	  560.7	 8495.0	...
6596636	  777.8	  560.3	 8498.0	...
6596637	  778.1	  560.3	 8501.0	...
6596638	  778.2	  560.5	 8499.0	...
6596639	  778.3	  560.7	 8497.0	...
6596640	  778.0	  560.8	 8496.0	...
6596641	  777.7	  560.5	 8495.0	...
6596642	  777.3	  560.2	 8496.0	...
6596643	  777.1	  559.9	 8500.0	...
6596644	  777.1	  559.9	 8504.0	...
6596645	  777.6	  560.1	 8506.0	...
6596646	  778.1	  560.2	 8505.0	...
6596647	  778.3	  560.1	 8503.0	...
6596648	  778.3	  559.9	 8501.0	...
6596649	  778.3	  559.7	 8500.0	...
6596650	  778.3	  559.6	 8500.0	...
6596651	  778.3	  559.6	 8500.0	...
6596652	  778.3	  559.5	 8500.0	...
6596653	  778.3	  559.5	 8501.0	...
6596654	  778.3	  559.5	 8504.0	...
6596655	  778.3	  559.7	 8506.0	...
6596656	  778.3	  559.7	 8507.0	...
6596657	  778.2	  559.7	 8505.0	...
6596658	  778.2	  559.5	 8504.0	...
6596659	  778.1	  559.4	 8501.0	...
6596660	  778.3	  559.5	 8500.0	...
6596661	  778.7	  559.6	 8497.0	...
6596662	  778.9	  559.4	 8496.0	...
6596663	  779.0	  559.1	 8495.0	...
6596664	  778.9	  559.4	 8496.0	...
6596665	  778.9	  560.0	 8498.0	...
6596666	  778.8	  560.4	 8502.0	...
6596667	  778.6	  560.0	 8505.0	...
6596668	  778.6	  559.5	 8506.0	...
6596669	  778.6	  559.3	 8504.0	...
6596670	  778.7	  559.2	 8502.0	...
6596671	  778.6	  559.0	 8500.0	...
6596672	  778.4	  558.7	 8502.0	...
6596673	  778.2	  558.5	 8503.0	...
6596674	  777.9	  558.7	 8503.0	...
6596675	  777.8	  558.8	 8504.0	...
6596676	  777.6	  558.5	 8504.0	...
6596677	  777.5	  558.1	 8503.0	...
6596678	  777.5	  557.6	 8501.0	...
6596679	  777.5	  557.6	 8499.0	...
6596680	  777.5	  557.6	 8500.0	...
6596681	  777.6	  558.1	 8499.0	...
6596682	  777.7	  558.7	 8497.0	...
6596683	  777.8	  559.4	 8501.0	...
6596684	  777.8	  559.4	 8506.0	...
6596685	  777.8	  559.3	 8511.0	...
6596686	  778.0	  558.9	 8511.0	...
6596687	  778.1	  558.6	 8510.0	...
6596688	  778.1	  558.4	 8505.0	...
6596689	  778.0	  558.4	 8500.0	...
6596690	  777.9	  558.5	 8496.0	...
6596691	  777.8	  558.4	 8495.0	...
6596692	  777.6	  558.3	 8493.0	...
6596693	  777.4	  558.1	 8491.0	...
6596694	  777.7	  558.0	 8492.0	...
6596695	  778.2	  557.7	 8493.0	...
6596696	  778.5	  557.3	 8497.0	...
6596697	  778.3	  556.9	 8499.0	...
6596698	  778.1	  557.3	 8498.0	...
6596699	  777.8	  558.0	 8494.0	...
6596700	  777.5	  558.6	 8490.0	...
6596701	  777.1	  558.7	 8488.0	...
6596702	  776.9	  558.6	 8487.0	...
6596703	  776.7	  558.5	 8485.0	...
6596704	  776.6	  558.3	 8488.0	...
6596705	  776.6	  558.7	 8489.0	...
6596706	  776.8	  558.8	 8490.0	...
6596707	  777.1	  558.8	 8488.0	...
6596708	  777.3	  558.5	 8493.0	...
6596709	  777.4	  558.5	 8497.0	...
6596710	  777.4	  558.6	 8499.0	...
6596711	  777.4	  558.6	 8497.0	...
6596712	  777.0	  557.9	 8494.0	...
6596713	  776.7	  557.3	 8493.0	...
6596714	  776.5	  557.3	 8488.0	...
6596715	  776.6	  557.8	 8482.0	...
6596716	  776.6	  557.9	 8481.0	...
6596717	  776.6	  557.5	 8484.0	...
6596718	  776.6	  557.4	 8486.0	...
6596719	  776.6	  557.9	 8484.0	...
6596720	  776.7	  558.1	 8483.0	...
6596721	  776.9	  557.9	 8484.0	...
6596722	  777.2	  557.7	 8486.0	...
6596723	  777.2	  557.7	 8488.0	...
6596724	  776.9	  557.6	 8489.0	...
6596725	  776.8	  557.5	 8489.0	...
6596726	  777.0	  557.5	 8488.0	...
6596727	  777.1	  557.5	 8487.0	...
6596728	  777.0	  557.5	 8486.0	...
6596729	  776.9	  557.4	 8486.0	...
6596730	  776.7	  557.3	 8487.0	...
6596731	  776.9	  557.3	 8488.0	...
6596732	  777.1	  557.3	 8488.0	...
6596733	  777.4	  556.8	 8487.0	...
6596734	  777.4	  556.3	 8486.0	...
6596735	  777.3	  556.2	 8485.0	...
6596736	  777.2	  556.6	 8488.0	...
6596737	  777.0	  557.0	 8490.0	...
6596738	  776.8	  557.0	 8492.0	...
6596739	  777.0	  557.3	 8492.0	...
6596740	  777.3	  557.7	 8493.0	...
6596741	  777.6	  558.4	 8493.0	...
6596742	  777.7	  558.6	 8494.0	...
6596743	  777.9	  558.9	 8494.0	...
6596744	  777.7	  558.5	 8496.0	...
6596745	  777.2	  558.0	 8498.0	...
6596746	  776.7	  557.3	 8500.0	...
6596747	  776.2	  556.5	 8500.0	...
6596748	  776.0	  555.8	 8498.0	...
6596749	  776.1	  555.3	 8494.0	...
6596750	  776.5	  555.3	 8491.0	...
6596751	  776.9	  555.3	 8491.0	...
6596752	  777.0	  555.6	 8494.0	...
6596753	  777.1	  556.1	 8497.0	...
6596754	  777.2	  556.5	 8498.0	...
MSG	6596755 0000 _ Number Off
6596755	  777.3	  556.8	 8497.0	...
6596756	  777.4	  557.0	 8497.0	...
6596757	  777.5	  557.3	 8495.0	...
6596758	  777.1	  557.4	 8493.0	...
6596759	  776.7	  557.4	 8489.0	...
6596760	  776.5	  557.2	 8487.0	...
6596761	  776.8	  556.9	 8485.0	...
6596762	  776.7	  556.8	 8485.0	...
6596763	  776.3	  556.8	 8484.0	...
6596764	  775.9	  556.9	 8484.0	...
6596765	  776.2	  556.8	 8485.0	...
6596766	  776.5	  556.7	 8486.0	...
6596767	  776.8	  556.7	 8487.0	...
6596768	  776.9	  556.8	 8488.0	...
6596769	  776.9	  557.4	 8488.0	...
6596770	  776.9	  558.0	 8483.0	...
6596771	  776.9	  558.5	 8479.0	...
6596772	  776.9	  558.1	 8474.0	...
6596773	  776.5	  557.6	 8474.0	...
6596774	  776.1	  557.1	 8479.0	...
6596775	  775.8	  557.2	 8483.0	...
6596776	  775.8	  557.3	 8488.0	...
6596777	  776.0	  557.3	 8489.0	...
6596778	  776.3	  557.1	 8487.0	...
6596779	  776.6	  557.1	 8480.0	...
6596780	  776.8	  557.1	 8474.0	...
6596781	  777.0	  557.2	 8470.0	...
6596782	  777.2	  557.1	 8468.0	...
6596783	  777.3	  557.1	 8473.0	...
6596784	  777.2	  557.1	 8478.0	...
6596785	  777.1	  557.1	 8482.0	...
6596786	  777.0	  556.8	 8482.0	...
6596787	  776.9	  556.4	 8481.0	...
6596788	  776.7	  556.1	 8481.0	...
6596789	  776.7	  556.4	 8481.0	...
6596790	  776.7	  556.6	 8481.0	...
6596791	  776.6	  557.0	 8480.0	...
6596792	  776.6	  557.0	 8479.0	...
6596793	  776.6	  557.1	 8477.0	...
6596794	  776.8	  557.0	 8476.0	...
6596795	  777.0	  557.0	 8475.0	...
6596796	  777.2	  557.0	 8474.0	...
6596797	  777.2	  557.1	 8474.0	...
6596798	  777.0	  556.6	 8477.0	...
6596799	  776.8	  556.1	 8480.0	...
6596800	  776.6	  555.7	 8482.0	...
6596801	  776.5	  555.9	 8481.0	...
6596802	  776.2	  556.1	 8479.0	...
6596803	  776.1	  556.1	 8478.0	...
6596804	  776.0	  555.8	 8477.0	...
6596805	  776.0	  555.4	 8477.0	...
6596806	  776.4	  556.1	 8474.0	...
6596807	  776.8	  557.1	 8471.0	...
6596808	  777.0	  557.6	 8471.0	...
6596809	  777.2	  557.1	 8475.0	...
6596810	  777.2	  556.5	 8479.0	...
6596811	  777.3	  556.5	 8479.0	...
6596812	  777.2	  556.8	 8479.0	...
6596813	  777.1	  557.1	 8474.0	...
6596814	  777.0	  557.4	 8470.0	...
6596815	  777.2	  557.4	 8467.0	...
6596816	  777.4	  557.3	 8470.0	...
6596817	  777.6	  557.3	 8472.0	...
6596818	  777.6	  557.6	 8472.0	...
6596819	  777.5	  557.9	 8473.0	...
6596820	  777.4	  558.0	 8473.0	...
6596821	  777.3	  558.0	 8471.0	...
6596822	  777.4	  558.0	 8469.0	...
6596823	  777.5	  558.0	 8468.0	...
6596824	  777.5	  558.1	 8470.0	...
6596825	  777.5	  558.2	 8471.0	...
6596826	  777.4	  558.1	 8472.0	...
6596827	  777.5	  557.9	 8473.0	...
6596828	  777.4	  557.6	 8469.0	...
6596829	  776.9	  557.6	 8465.0	...
6596830	  776.4	  557.6	 8461.0	...
6596831	  776.1	  557.8	 8461.0	...
6596832	  776.2	  557.9	 8465.0	...
6596833	  776.2	  557.7	 8469.0	...
6596834	  776.2	  557.4	 8473.0	...
6596835	  776.5	  557.1	 8472.0	...
6596836	  776.8	  556.8	 8471.0	...
6596837	  777.1	  556.4	 8471.0	...
6596838	  777.1	  556.1	 8468.0	...
6596839	  777.2	  556.1	 8464.0	...
6596840	  777.3	  556.1	 8459.0	...
6596841	  777.4	  556.2	 8457.0	...
6596842	  777.4	  556.3	 8457.0	...
6596843	  777.5	  556.7	 8457.0	...
6596844	  777.6	  557.0	 8458.0	...
6596845	  777.6	  557.3	 8459.0	...
6596846	  777.6	  557.2	 8459.0	...
6596847	  777.4	  556.8	 8458.0	...
6596848	  777.0	  556.4	 8459.0	...
6596849	  776.1	  556.1	 8459.0	...
6596850	  775.4	  556.3	 8460.0	...
6596851	  774.9	  556.4	 8461.0	...
6596852	  774.8	  556.5	 8460.0	...
6596853	  774.7	  556.2	 8459.0	...
6596854	  774.9	  555.9	 8457.0	...
6596855	  775.2	  555.7	 8455.0	...
6596856	  775.5	  555.7	 8454.0	...
6596857	  775.4	  555.7	 8452.0	...
6596858	  775.4	  555.8	 8452.0	...
6596859	  775.5	  555.7	 8457.0	...
6596860	  775.6	  555.7	 8461.0	...
6596861	  775.7	  556.0	 8463.0	...
6596862	  776.1	  556.4	 8460.0	...
6596863	  776.6	  557.0	 8457.0	...
6596864	  776.8	  557.1	 8455.0	...
6596865	  776.6	  557.1	 8454.0	...
6596866	  776.3	  556.8	 8455.0	...
6596867	  775.6	  556.4	 8455.0	...
6596868	  774.9	  556.0	 8455.0	...
6596869	  774.3	  555.6	 8454.0	...
6596870	  774.4	  555.4	 8453.0	...
6596871	  774.8	  555.3	 8454.0	...
6596872	  775.1	  555.3	 8455.0	...
6596873	  775.6	  555.3	 8456.0	...
6596874	  775.7	  555.4	 8457.0	...
6596875	  775.6	  555.4	 8456.0	...
6596876	  775.3	  555.5	 8456.0	...
6596877	  775.2	  555.7	 8455.0	...
6596878	  775.2	  555.8	 8456.0	...
6596879	  775.3	  556.0	 8455.0	...
6596880	  775.3	  556.5	 8451.0	...
6596881	  775.2	  557.1	 8450.0	...
6596882	  775.0	  557.4	 8450.0	...
6596883	  774.8	  557.3	 8452.0	...
6596884	  774.7	  557.2	 8452.0	...
6596885	  774.6	  557.2	 8450.0	...
6596886	  774.8	  557.3	 8448.0	...
6596887	  774.9	  557.2	 8449.0	...
6596888	  774.9	  557.0	 8453.0	...
6596889	  774.8	  556.8	 8457.0	...
6596890	  774.8	  556.3	 8457.0	...
6596891	  774.4	  555.9	 8456.0	...
6596892	  774.1	  555.6	 8454.0	...
6596893	  773.8	  555.7	 8452.0	...
6596894	  773.9	  556.0	 8451.0	...
6596895	  774.4	  556.3	 8450.0	...
6596896	  774.8	  556.6	 8449.0	...
6596897	  775.0	  556.4	 8447.0	...
6596898	  774.9	  555.9	 8450.0	...
6596899	  774.8	  555.5	 8453.0	...
6596900	  775.2	  555.5	 8456.0	...
6596901	  775.7	  555.7	 8454.0	...
6596902	  775.9	  556.0	 8453.0	...
6596903	  775.8	  556.1	 8452.0	...
6596904	  775.6	  556.2	 8452.0	...
6596905	  775.7	  556.4	 8452.0	...
6596906	  775.7	  556.7	 8451.0	...
6596907	  775.7	  556.9	 8449.0	...
6596908	  775.6	  557.0	 8449.0	...
6596909	  775.5	  556.9	 8450.0	...
6596910	  775.3	  556.9	 8450.0	...
6596911	  774.9	  557.0	 8449.0	...
6596912	  774.6	  556.9	 8447.0	...
6596913	  774.4	  556.9	 8447.0	...
6596914	  774.5	  556.9	 8447.0	...
6596915	  774.4	  557.0	 8449.0	...
6596916	  774.3	  557.1	 8450.0	...
6596917	  774.2	  557.1	 8452.0	...
6596918	  774.1	  557.2	 8452.0	...
6596919	  774.1	  557.2	 8452.0	...
6596920	  774.3	  556.9	 8451.0	...
6596921	  774.6	  556.5	 8449.0	...
6596922	  774.5	  556.5	 8446.0	...
6596923	  774.1	  557.2	 8444.0	...
6596924	  774.4	  557.9	 8443.0	...
6596925	  775.1	  558.4	 8445.0	...
6596926	  775.8	  558.4	 8448.0	...
6596927	  775.8	  558.0	 8449.0	...
6596928	  775.7	  557.5	 8449.0	...
6596929	  775.6	  557.1	 8451.0	...
6596930	  775.7	  557.0	 8452.0	...
6596931	  775.7	  557.0	 8453.0	...
6596932	  775.8	  557.0	 8451.0	...
6596933	  775.8	  557.0	 8448.0	...
6596934	  775.6	  556.9	 8446.0	...
6596935	  775.3	  556.8	 8445.0	...
6596936	  774.9	  556.6	 8444.0	...
6596937	  774.8	  556.4	 8444.0	...
6596938	  774.6	  556.4	 8444.0	...
6596939	  774.4	  556.2	 8445.0	...
6596940	  774.5	  556.1	 8447.0	...
6596941	  775.1	  556.1	 8448.0	...
6596942	  775.7	  556.3	 8448.0	...
6596943	  776.1	  556.5	 8447.0	...
6596944	  776.0	  556.4	 8447.0	...
6596945	  775.8	  556.4	 8447.0	...
6596946	  775.6	  556.4	 8446.0	...
6596947	  775.6	  556.7	 8445.0	...
6596948	  775.9	  557.1	 8444.0	...
6596949	  775.9	  557.4	 8443.0	...
6596950	  775.7	  557.3	 8443.0	...
6596951	  775.9	  557.1	 8442.0	...
6596952	  776.3	  556.8	 8441.0	...
6596953	  776.7	  556.8	 8443.0	...
6596954	  776.4	  556.9	 8447.0	...
6596955	  775.8	  556.9	 8450.0	...
6596956	  775.2	  556.7	 8451.0	...
6596957	  774.9	  556.4	 8452.0	...
6596958	  774.8	  556.0	 8453.0	...
6596959	  774.6	  555.7	 8452.0	...
6596960	  774.4	  555.6	 8452.0	...
6596961	  774.4	  555.6	 8451.0	...
6596962	  774.5	  556.4	 8449.0	...
6596963	  774.6	  557.2	 8447.0	...
6596964	  774.7	  557.9	 8444.0	...
6596965	  774.6	  557.9	 8443.0	...
6596966	  774.6	  557.8	 8444.0	...
6596967	  774.5	  557.8	 8445.0	...
MSG	6596968 0000 _ Number On
6596968	  774.4	  557.7	 8447.0	...
6596969	  774.3	  557.3	 8447.0	...
6596970	  774.1	  557.0	 8447.0	...
6596971	  773.9	  556.7	 8447.0	...
6596972	  773.7	  556.5	 8447.0	...
6596973	  773.6	  556.2	 8448.0	...
6596974	  773.6	  555.9	 8448.0	...
6596975	  773.7	  556.1	 8447.0	...
6596976	  773.7	  556.4	 8446.0	...
6596977	  773.7	  556.7	 8446.0	...
6596978	  773.6	  556.9	 8449.0	...
6596979	  773.5	  556.8	 8452.0	...
6596980	  773.5	  556.8	 8450.0	...
6596981	  773.5	  556.9	 8446.0	...
6596982	  773.6	  557.3	 8442.0	...
6596983	  773.9	  557.7	 8443.0	...
6596984	  774.0	  558.0	 8445.0	...
6596985	  774.1	  557.7	 8446.0	...
6596986	  774.4	  557.4	 8446.0	...
6596987	  774.9	  557.2	 8445.0	...
6596988	  775.3	  556.7	 8443.0	...
6596989	  775.3	  556.3	 8440.0	...
6596990	  775.0	  556.2	 8438.0	...
6596991	  774.7	  556.4	 8438.0	...
6596992	  774.5	  556.6	 8440.0	...
6596993	  774.5	  556.8	 8439.0	...
6596994	  774.4	  557.3	 8433.0	...
6596995	  774.3	  557.7	 8428.0	...
6596996	  774.3	  558.0	 8427.0	...
6596997	  774.4	  558.0	 8427.0	...
6596998	  774.4	  557.9	 8428.0	...
6596999	  774.4	  557.8	 8430.0	...
6597000	  774.4	  557.7	 8432.0	...
6597001	  774.3	  557.7	 8433.0	...
6597002	  774.3	  557.9	 8434.0	...
6597003	  774.4	  557.9	 8434.0	...
6597004	  774.6	  557.9	 8435.0	...
6597005	  774.7	  558.0	 8436.0	...
6597006	  774.8	  558.2	 8436.0	...
6597007	  775.1	  558.3	 8435.0	...
6597008	  775.3	  558.1	 8434.0	...
6597009	  775.6	  557.9	 8433.0	...
6597010	  775.5	  557.7	 8433.0	...
6597011	  775.5	  557.7	 8433.0	...
6597012	  775.5	  557.7	 8431.0	...
6597013	  775.4	  557.3	 8430.0	...
6597014	  775.4	  557.0	 8430.0	...
6597015	  775.6	  557.3	 8431.0	...
6597016	  775.8	  557.8	 8431.0	...
6597017	  775.8	  558.6	 8431.0	...
6597018	  775.7	  558.8	 8431.0	...
6597019	  775.6	  558.8	 8431.0	...
6597020	  775.6	  558.5	 8432.0	...
6597021	  775.9	  558.4	 8433.0	...
6597022	  776.2	  558.5	 8434.0	...
6597023	  776.5	  558.6	 8434.0	...
6597024	  776.5	  558.6	 8433.0	...
6597025	  776.5	  558.7	 8431.0	...
6597026	  776.7	  558.7	 8429.0	...
6597027	  776.8	  558.5	 8429.0	...
6597028	  776.8	  558.4	 8428.0	...
6597029	  776.9	  558.2	 8427.0	...
6597030	  777.0	  558.1	 8429.0	...
6597031	  776.8	  557.9	 8430.0	...
6597032	  776.6	  557.7	 8432.0	...
6597033	  776.4	  557.6	 8432.0	...
6597034	  776.5	  558.1	 8433.0	...
6597035	  776.6	  558.6	 8433.0	...
6597036	  776.5	  558.9	 8432.0	...
6597037	  776.5	  558.6	 8429.0	...
6597038	  776.7	  558.0	 8426.0	...
6597039	  776.8	  557.5	 8427.0	...
6597040	  776.9	  557.1	 8433.0	...
6597041	  776.7	  556.8	 8439.0	...
6597042	  776.7	  556.8	 8442.0	...
6597043	  776.9	  556.7	 8444.0	...
6597044	  777.1	  556.7	 8447.0	...
6597045	  777.4	  556.7	 8449.0	...
6597046	  777.3	  556.8	 8448.0	...
6597047	  777.2	  557.0	 8446.0	...
6597048	  777.2	  557.3	 8444.0	...
6597049	  777.2	  557.4	 8444.0	...
6597050	  777.3	  557.7	 8443.0	...
6597051	  777.4	  557.9	 8443.0	...
6597052	  777.4	  557.6	 8443.0	...
6597053	  777.4	  557.0	 8441.0	...
6597054	  777.5	  557.0	 8440.0	...
6597055	  777.6	  557.5	 8439.0	...
6597056	  777.7	  558.1	 8440.0	...
6597057	  777.7	  558.1	 8440.0	...
6597058	  777.6	  557.9	 8440.0	...
6597059	  777.6	  557.8	 8440.0	...
6597060	  777.5	  557.6	 8441.0	...
6597061	  777.5	  557.7	 8441.0	...
6597062	  777.7	  557.7	 8439.0	...
6597063	  777.8	  557.7	 8436.0	...
6597064	  778.0	  557.9	 8434.0	...
6597065	  778.0	  558.1	 8435.0	...
6597066	  778.0	  558.1	 8436.0	...
6597067	  778.1	  558.2	 8438.0	...
6597068	  778.1	  558.3	 8442.0	...
6597069	  778.0	  557.7	 8445.0	...
6597070	  778.1	  557.0	 8447.0	...
6597071	  778.3	  556.7	 8445.0	...
6597072	  778.4	  557.1	 8444.0	...
6597073	  778.4	  557.4	 8442.0	...
6597074	  778.2	  557.4	 8442.0	...
6597075	  778.1	  557.3	 8441.0	...
6597076	  777.9	  557.2	 8440.0	...
6597077	  777.8	  557.3	 8441.0	...
6597078	  777.8	  557.3	 8440.0	...
6597079	  778.0	  557.2	 8439.0	...
6597080	  778.1	  557.4	 8437.0	...
6597081	  778.3	  558.0	 8436.0	...
6597082	  778.3	  558.7	 8436.0	...
6597083	  778.3	  558.9	 8436.0	...
6597084	  778.4	  558.8	 8437.0	...
6597085	  778.6	  558.6	 8438.0	...
6597086	  778.8	  558.5	 8437.0	...
6597087	  778.9	  558.4	 8437.0	...
6597088	  779.0	  558.4	 8437.0	...
6597089	  779.3	  557.4	 8435.0	...
6597090	  779.5	  556.4	 8433.0	...
6597091	  779.7	  555.3	 8431.0	...
6597092	  779.8	  555.1	 8430.0	...
6597093	  779.8	  554.8	 8431.0	...
6597094	  779.8	  554.7	 8432.0	...
6597095	  779.7	  554.6	 8434.0	...
6597096	  779.8	  554.6	 8436.0	...
6597097	  780.2	  555.6	 8437.0	...
6597098	  780.5	  556.6	 8436.0	...
6597099	  780.7	  557.5	 8434.0	...
6597100	  780.7	  557.3	 8430.0	...
6597101	  780.6	  557.1	 8428.0	...
6597102	  780.6	  556.9	 8427.0	...
6597103	  780.6	  556.8	 8428.0	...
6597104	  780.6	  556.6	 8429.0	...
6597105	  780.6	  556.5	 8430.0	...
6597106	  780.7	  556.6	 8429.0	...
6597107	  780.7	  556.7	 8428.0	...
6597108	  780.7	  556.9	 8428.0	...
6597109	  780.8	  556.9	 8429.0	...
6597110	  781.0	  556.8	 8428.0	...
6597111	  781.2	  556.7	 8425.0	...
6597112	  781.2	  556.8	 8422.0	...
6597113	  781.2	  557.8	 8419.0	...
6597114	  781.0	  558.7	 8420.0	...
6597115	  780.9	  558.9	 8423.0	...
6597116	  780.7	  558.2	 8427.0	...
6597117	  780.6	  557.7	 8430.0	...
6597118	  780.7	  557.8	 8429.0	...
6597119	  780.7	  557.2	 8430.0	...
6597120	  780.7	  556.5	 8431.0	...
6597121	  780.8	  555.9	 8432.0	...
6597122	  780.8	  555.9	 8433.0	...
6597123	  780.8	  555.9	 8434.0	...
6597124	  781.0	  555.9	 8435.0	...
6597125	  781.2	  555.5	 8435.0	...
6597126	  781.4	  555.3	 8435.0	...
6597127	  781.5	  555.1	 8434.0	...
6597128	  781.7	  555.6	 8434.0	...
6597129	  781.8	  556.0	 8434.0	...
6597130	  781.8	  555.9	 8435.0	...
6597131	  781.6	  555.5	 8436.0	...
6597132	  781.4	  555.4	 8436.0	...
6597133	  781.3	  555.8	 8436.0	...
6597134	  781.4	  556.4	 8436.0	...
6597135	  781.9	  556.7	 8436.0	...
6597136	  782.2	  556.1	 8438.0	...
6597137	  782.5	  555.4	 8441.0	...
6597138	  782.5	  554.7	 8444.0	...
6597139	  782.7	  555.0	 8443.0	...
6597140	  782.9	  555.3	 8442.0	...
6597141	  782.8	  555.7	 8441.0	...
6597142	  782.4	  555.7	 8440.0	...
6597143	  782.0	  556.0	 8439.0	...
6597144	  782.1	  556.2	 8437.0	...
6597145	  782.4	  556.3	 8437.0	...
6597146	  782.6	  556.3	 8437.0	...
6597147	  782.5	  556.4	 8437.0	...
6597148	  782.4	  556.4	 8436.0	...
6597149	  782.4	  556.5	 8436.0	...
6597150	  782.4	  556.3	 8436.0	...
6597151	  782.3	  556.1	 8436.0	...
6597152	  782.1	  555.9	 8436.0	...
6597153	  781.9	  555.8	 8436.0	...
6597154	  781.7	  555.8	 8434.0	...
6597155	  781.7	  555.7	 8433.0	...
6597156	  781.7	  555.6	 8431.0	...
6597157	  781.7	  555.6	 8432.0	...
6597158	  781.8	  555.7	 8432.0	...
6597159	  781.9	  555.7	 8432.0	...
6597160	  781.9	  555.6	 8432.0	...
6597161	  782.0	  555.8	 8432.0	...
6597162	  782.2	  556.1	 8431.0	...
6597163	  782.3	  556.4	 8430.0	...
6597164	  782.4	  556.6	 8429.0	...
6597165	  782.4	  556.3	 8429.0	...
6597166	  782.4	  555.9	 8429.0	...
6597167	  782.5	  555.8	 8430.0	...
6597168	  782.7	  556.1	 8433.0	...
6597169	  783.0	  556.6	 8434.0	...
6597170	  783.1	  556.8	 8433.0	...
6597171	  783.2	  557.0	 8431.0	...
6597172	  783.2	  557.0	 8429.0	...
6597173	  783.2	  557.1	 8426.0	...
6597174	  783.4	  557.0	 8426.0	...
6597175	  783.6	  556.9	 8428.0	...
6597176	  783.9	  556.8	 8429.0	...
6597177	  783.9	  556.8	 8430.0	...
6597178	  783.9	  556.9	 8428.0	...
6597179	  783.9	  557.0	 8427.0	...
6597180	  783.8	  557.0	 8425.0	...
6597181	  783.7	  557.1	 8426.0	...
6597182	  783.6	  557.5	 8427.0	...
6597183	  783.5	  557.9	 8428.0	...
6597184	  783.4	  557.9	 8429.0	...
6597185	  783.3	  557.2	 8430.0	...
6597186	  783.2	  556.6	 8432.0	...
6597187	  783.0	  556.4	 8435.0	...
6597188	  782.8	  556.6	 8437.0	...
6597189	  782.6	  556.8	 8435.0	...
6597190	  782.5	  556.9	 8434.0	...
6597191	  782.6	  557.2	 8434.0	...
6597192	  782.8	  557.4	 8433.0	...
6597193	  783.0	  557.5	 8433.0	...
6597194	  783.1	  557.5	 8433.0	...
6597195	  783.1	  557.5	 8434.0	...
6597196	  783.1	  557.5	 8435.0	...
6597197	  783.5	  557.5	 8436.0	...
6597198	  783.9	  557.5	 8436.0	...
6597199	  783.9	  557.5	 8436.0	...
6597200	  783.6	  557.6	 8435.0	...
6597201	  783.4	  558.3	 8434.0	...
6597202	  783.7	  558.8	 8433.0	...
6597203	  784.0	  559.6	 8431.0	...
6597204	  784.0	  559.8	 8430.0	...
6597205	  783.9	  560.0	 8430.0	...
6597206	  783.7	  559.6	 8431.0	...
6597207	  783.7	  559.2	 8435.0	...
6597208	  783.8	  558.9	 8439.0	...
6597209	  784.4	  558.9	 8443.0	...
6597210	  784.8	  558.8	 8443.0	...
6597211	  785.1	  558.7	 8443.0	...
6597212	  785.1	  558.6	 8441.0	...
6597213	  784.9	  558.7	 8438.0	...
6597214	  784.6	  558.7	 8434.0	...
6597215	  784.3	  558.8	 8432.0	...
6597216	  784.0	  559.0	 8432.0	...
6597217	  783.7	  559.2	 8432.0	...
6597218	  782.9	  559.5	 8430.0	...
6597219	  781.9	  559.1	 8428.0	...
6597220	  781.0	  558.6	 8427.0	...
EFIX R   6594571	6597220	2650	  782.8	  560.0	   8486
SSACC R  6597221
6597221	  779.4	  557.5	 8430.0	...
6597222	  777.9	  556.2	 8432.0	...
6597223	  775.7	  555.0	 8434.0	...
6597224	  773.6	  553.5	 8436.0	...
6597225	  771.5	  552.5	 8437.0	...
6597226	  769.6	  551.6	 8436.0	...
6597227	  768.6	  551.1	 8434.0	...
6597228	  767.7	  550.1	 8433.0	...
6597229	  767.4	  549.1	 8433.0	...
6597230	  767.4	  549.1	 8433.0	...
6597231	  768.5	  549.7	 8433.0	...
6597232	  770.8	  550.1	 8433.0	...
6597233	  773.9	  550.0	 8435.0	...
6597234	  776.1	  549.8	 8437.0	...
6597235	  778.0	  549.5	 8440.0	...
ESACC R  6597221	6597235	15	  779.4	  557.5	  778.0	  549.5	   0.17	     41
SFIX R   6597236
6597236	  779.9	  549.6	 8442.0	...
6597237	  781.7	  550.2	 8440.0	...
6597238	  782.8	  551.2	 8436.0	...
6597239	  783.3	  551.9	 8433.0	...
6597240	  783.5	  552.1	 8433.0	...
6597241	  783.4	  552.0	 8435.0	...
6597242	  783.2	  551.8	 8435.0	...
6597243	  783.0	  551.7	 8434.0	...
6597244	  782.0	  551.7	 8432.0	...
6597245	  781.0	  551.8	 8433.0	...
6597246	  780.0	  551.7	 8434.0	...
6597247	  779.5	  551.5	 8436.0	...
6597248	  778.8	  551.6	 8437.0	...
6597249	  778.2	  551.9	 8441.0	...
6597250	  778.3	  552.2	 8445.0	...
6597251	  778.4	  552.1	 8448.0	...
6597252	  778.6	  552.1	 8448.0	...
6597253	  778.7	  552.1	 8451.0	...
6597254	  778.8	  552.1	 8454.0	...
6597255	  778.8	  552.1	 8453.0	...
6597256	  778.7	  552.1	 8450.0	...
6597257	  778.7	  552.3	 8447.0	...
6597258	  778.7	  552.6	 8448.0	...
6597259	  779.1	  552.8	 8448.0	...
6597260	  779.4	  553.0	 8447.0	...
6597261	  779.7	  553.1	 8444.0	...
6597262	  779.7	  553.4	 8442.0	...
6597263	  779.8	  553.4	 8444.0	...
6597264	  779.8	  553.6	 8446.0	...
6597265	  779.8	  553.7	 8447.0	...
6597266	  779.6	  553.2	 8446.0	...
6597267	  779.3	  552.6	 8445.0	...
6597268	  779.2	  552.0	 8445.0	...
6597269	  779.2	  552.0	 8445.0	...
6597270	  779.1	  552.1	 8444.0	...
MSG	6597271 0000 _ Number Off
6597271	  778.9	  552.3	 8443.0	...
6597272	  778.7	  552.4	 8442.0	...
6597273	  778.7	  552.9	 8436.0	...
6597274	  779.0	  553.4	 8431.0	...
6597275	  779.4	  554.1	 8428.0	...
6597276	  779.8	  554.2	 8431.0	...
6597277	  779.8	  554.1	 8433.0	...
6597278	  779.9	  553.9	 8432.0	...
6597279	  779.9	  553.6	 8432.0	...
6597280	  780.0	  553.4	 8432.0	...
6597281	  779.9	  553.3	 8429.0	...
6597282	  780.0	  553.8	 8429.0	...
6597283	  780.0	  554.5	 8428.0	...
6597284	  780.1	  555.2	 8429.0	...
6597285	  780.1	  555.3	 8426.0	...
6597286	  780.1	  555.3	 8424.0	...
6597287	  780.1	  555.2	 8422.0	...
6597288	  780.2	  555.1	 8422.0	...
6597289	  780.4	  555.1	 8421.0	...
6597290	  780.6	  554.8	 8418.0	...
6597291	  780.6	  554.5	 8416.0	...
6597292	  780.4	  554.2	 8415.0	...
6597293	  780.1	  554.2	 8418.0	...
6597294	  779.8	  554.3	 8418.0	...
6597295	  779.6	  554.2	 8416.0	...
6597296	  779.4	  554.1	 8414.0	...
6597297	  779.4	  553.7	 8414.0	...
6597298	  779.7	  553.4	 8414.0	...
6597299	  780.1	  553.3	 8413.0	...
6597300	  780.5	  553.9	 8412.0	...
6597301	  780.5	  554.5	 8412.0	...
6597302	  780.5	  554.8	 8414.0	...
6597303	  780.3	  554.7	 8416.0	...
6597304	  780.3	  555.0	 8416.0	...
6597305	  780.3	  555.4	 8416.0	...
6597306	  780.5	  555.9	 8411.0	...
6597307	  780.7	  555.9	 8406.0	...
6597308	  780.6	  555.2	 8401.0	...
6597309	  780.6	  554.5	 8401.0	...
6597310	  780.4	  553.8	 8401.0	...
6597311	  780.6	  553.9	 8404.0	...
6597312	  780.8	  554.0	 8408.0	...
6597313	  780.7	  554.0	 8409.0	...
6597314	  780.3	  553.9	 8407.0	...
6597315	  780.1	  553.7	 8405.0	...
6597316	  780.1	  553.5	 8403.0	...
6597317	  779.8	  553.3	 8403.0	...
6597318	  779.5	  553.3	 8401.0	...
6597319	  779.4	  553.3	 8400.0	...
6597320	  779.6	  553.5	 8399.0	...
6597321	  780.0	  553.8	 8398.0	...
6597322	  780.1	  554.0	 8398.0	...
6597323	  780.2	  554.2	 8402.0	...
6597324	  780.3	  554.2	 8405.0	...
6597325	  780.5	  554.2	 8406.0	...
6597326	  780.4	  554.3	 8403.0	...
6597327	  780.1	  554.4	 8400.0	...
6597328	  779.9	  554.7	 8401.0	...
6597329	  779.6	  554.9	 8402.0	...
6597330	  779.5	  554.6	 8403.0	...
6597331	  779.3	  554.1	 8404.0	...
6597332	  779.4	  553.9	 8404.0	...
6597333	  779.5	  554.4	 8404.0	...
6597334	  779.7	  555.1	 8404.0	...
6597335	  779.8	  555.4	 8403.0	...
6597336	  779.8	  555.5	 8403.0	...
6597337	  780.0	  555.7	 8403.0	...
6597338	  780.2	  555.8	 8401.0	...
6597339	  780.3	  555.8	 8398.0	...
6597340	  780.3	  555.5	 8395.0	...
6597341	  780.3	  555.3	 8391.0	...
6597342	  780.0	  554.9	 8390.0	...
6597343	  779.8	  554.6	 8390.0	...
6597344	  779.7	  554.2	 8391.0	...
6597345	  779.7	  554.3	 8392.0	...
6597346	  779.8	  554.4	 8395.0	...
6597347	  779.6	  554.6	 8396.0	...
6597348	  779.6	  554.8	 8397.0	...
6597349	  779.7	  555.0	 8398.0	...
6597350	  779.9	  555.1	 8400.0	...
6597351	  780.1	  554.8	 8402.0	...
6597352	  780.2	  554.6	 8402.0	...
6597353	  780.2	  554.3	 8402.0	...
6597354	  780.1	  554.2	 8402.0	...
6597355	  780.1	  554.3	 8399.0	...
6597356	  779.8	  554.5	 8397.0	...
6597357	  779.4	  554.6	 8394.0	...
6597358	  779.1	  554.8	 8392.0	...
6597359	  779.3	  555.4	 8389.0	...
6597360	  779.4	  555.9	 8387.0	...
6597361	  779.6	  556.3	 8390.0	...
6597362	  779.6	  556.1	 8393.0	...
6597363	  779.6	  556.0	 8395.0	...
6597364	  779.7	  556.3	 8392.0	...
6597365	  779.8	  556.6	 8389.0	...
6597366	  780.0	  557.0	 8388.0	...
6597367	  780.2	  556.6	 8388.0	...
6597368	  780.3	  556.2	 8387.0	...
6597369	  780.4	  555.8	 8388.0	...
6597370	  780.4	  555.5	 8389.0	...
6597371	  780.4	  555.4	 8391.0	...
6597372	  780.4	  555.3	 8393.0	...
6597373	  780.6	  555.3	 8394.0	...
6597374	  780.8	  555.7	 8394.0	...
6597375	  780.9	  556.2	 8395.0	...
6597376	  781.1	  556.6	 8396.0	...
6597377	  781.3	  556.6	 8397.0	...
6597378	  781.5	  556.7	 8397.0	...
6597379	  781.6	  556.8	 8397.0	...
6597380	  781.7	  556.9	 8394.0	...
6597381	  781.6	  557.1	 8392.0	...
6597382	  781.3	  556.6	 8392.0	...
6597383	  781.1	  556.2	 8395.0	...
6597384	  781.0	  555.7	 8398.0	...
6597385	  780.9	  555.4	 8400.0	...
6597386	  780.9	  555.1	 8400.0	...
6597387	  780.7	  554.7	 8401.0	...
6597388	  780.5	  554.6	 8402.0	...
6597389	  780.3	  554.6	 8404.0	...
6597390	  780.3	  554.5	 8404.0	...
6597391	  780.3	  554.7	 8404.0	...
6597392	  780.3	  555.1	 8404.0	...
6597393	  780.3	  555.6	 8400.0	...
6597394	  780.3	  555.8	 8396.0	...
6597395	  780.3	  556.1	 8392.0	...
6597396	  780.2	  556.2	 8393.0	...
6597397	  780.1	  556.0	 8393.0	...
6597398	  779.9	  555.6	 8394.0	...
6597399	  779.8	  555.3	 8394.0	...
6597400	  779.9	  555.2	 8395.0	...
6597401	  780.1	  555.3	 8395.0	...
6597402	  780.3	  555.5	 8394.0	...
6597403	  780.3	  555.7	 8394.0	...
6597404	  780.3	  555.6	 8395.0	...
6597405	  780.3	  555.5	 8397.0	...
6597406	  780.3	  555.4	 8398.0	...
6597407	  780.2	  555.4	 8398.0	...
6597408	  780.0	  555.5	 8395.0	...
6597409	  779.9	  555.6	 8392.0	...
6597410	  780.0	  556.0	 8389.0	...
6597411	  779.9	  556.4	 8388.0	...
6597412	  779.6	  556.4	 8392.0	...
6597413	  779.3	  556.1	 8397.0	...
6597414	  779.4	  555.6	 8400.0	...
6597415	  779.6	  555.2	 8399.0	...
6597416	  779.7	  554.8	 8397.0	...
6597417	  779.7	  554.5	 8397.0	...
6597418	  779.7	  554.2	 8397.0	...
6597419	  779.7	  554.1	 8397.0	...
6597420	  779.8	  554.0	 8397.0	...
6597421	  779.8	  553.9	 8398.0	...
6597422	  779.8	  553.8	 8398.0	...
6597423	  779.8	  553.9	 8397.0	...
6597424	  779.8	  554.0	 8395.0	...
6597425	  779.6	  554.1	 8396.0	...
6597426	  779.4	  554.0	 8397.0	...
6597427	  779.5	  554.0	 8399.0	...
6597428	  779.7	  553.9	 8398.0	...
6597429	  779.7	  553.8	 8396.0	...
6597430	  779.6	  553.5	 8394.0	...
6597431	  779.4	  553.2	 8395.0	...
6597432	  779.3	  553.0	 8396.0	...
6597433	  779.3	  553.2	 8397.0	...
6597434	  779.4	  553.4	 8397.0	...
6597435	  779.6	  553.2	 8397.0	...
6597436	  779.6	  552.9	 8397.0	...
6597437	  779.6	  552.7	 8394.0	...
6597438	  779.6	  552.8	 8391.0	...
6597439	  779.5	  552.8	 8390.0	...
6597440	  779.6	  552.9	 8391.0	...
6597441	  779.8	  553.1	 8394.0	...
6597442	  780.1	  553.2	 8398.0	...
6597443	  780.2	  553.3	 8400.0	...
6597444	  780.1	  553.4	 8401.0	...
6597445	  779.7	  553.5	 8400.0	...
6597446	  779.4	  553.5	 8401.0	...
6597447	  779.1	  553.3	 8403.0	...
6597448	  779.0	  553.1	 8404.0	...
6597449	  779.0	  552.8	 8405.0	...
6597450	  779.0	  552.7	 8406.0	...
6597451	  779.0	  552.6	 8405.0	...
6597452	  779.0	  552.7	 8407.0	...
6597453	  779.0	  553.5	 8408.0	...
6597454	  779.0	  554.1	 8405.0	...
6597455	  779.1	  554.6	 8400.0	...
6597456	  778.6	  554.5	 8396.0	...
6597457	  778.1	  554.4	 8396.0	...
6597458	  777.7	  554.5	 8397.0	...
6597459	  777.8	  554.9	 8399.0	...
6597460	  778.1	  555.6	 8397.0	...
6597461	  778.3	  556.4	 8394.0	...
6597462	  778.4	  556.6	 8394.0	...
6597463	  778.6	  556.4	 8398.0	...
6597464	  778.9	  556.1	 8403.0	...
6597465	  779.4	  555.8	 8406.0	...
6597466	  779.7	  555.2	 8409.0	...
6597467	  779.7	  554.3	 8410.0	...
6597468	  779.4	  553.4	 8410.0	...
6597469	  779.1	  553.0	 8410.0	...
6597470	  779.1	  552.9	 8410.0	...
6597471	  779.2	  552.8	 8410.0	...
MSG	6597472 0000 _ Number On
6597472	  779.3	  552.8	 8409.0	...
6597473	  779.2	  552.8	 8410.0	...
6597474	  779.0	  552.6	 8411.0	...
6597475	  778.9	  552.3	 8410.0	...
6597476	  778.8	  552.2	 8408.0	...
6597477	  778.7	  552.5	 8407.0	...
6597478	  778.5	  552.4	 8406.0	...
6597479	  778.3	  552.1	 8406.0	...
6597480	  778.1	  551.7	 8406.0	...
6597481	  778.1	  552.2	 8406.0	...
6597482	  777.9	  552.8	 8406.0	...
6597483	  777.5	  553.4	 8406.0	...
6597484	  777.0	  553.4	 8407.0	...
6597485	  776.7	  553.1	 8407.0	...
6597486	  776.5	  552.4	 8408.0	...
6597487	  776.7	  551.7	 8407.0	...
6597488	  777.0	  551.7	 8407.0	...
6597489	  777.3	  551.9	 8408.0	...
6597490	  777.4	  552.2	 8409.0	...
6597491	  777.4	  551.9	 8409.0	...
6597492	  777.4	  551.6	 8409.0	...
6597493	  777.5	  551.5	 8407.0	...
6597494	  777.5	  551.7	 8406.0	...
6597495	  777.1	  551.9	 8406.0	...
6597496	  776.5	  551.8	 8406.0	...
6597497	  775.8	  551.7	 8406.0	...
6597498	  775.7	  551.5	 8403.0	...
6597499	  775.6	  551.6	 8401.0	...
6597500	  776.1	  551.7	 8397.0	...
6597501	  776.6	  551.6	 8397.0	...
6597502	  776.9	  551.4	 8399.0	...
6597503	  776.7	  551.7	 8403.0	...
6597504	  776.3	  552.3	 8402.0	...
6597505	  776.2	  552.8	 8399.0	...
6597506	  776.0	  552.9	 8396.0	...
6597507	  775.9	  552.9	 8400.0	...
6597508	  775.7	  552.8	 8404.0	...
6597509	  775.2	  552.6	 8407.0	...
6597510	  774.9	  552.4	 8406.0	...
6597511	  774.6	  552.3	 8405.0	...
6597512	  774.6	  552.2	 8405.0	...
6597513	  774.8	  552.0	 8406.0	...
6597514	  774.9	  551.8	 8406.0	...
6597515	  775.1	  551.5	 8406.0	...
6597516	  775.3	  551.3	 8406.0	...
6597517	  774.9	  551.1	 8407.0	...
6597518	  774.5	  551.0	 8407.0	...
6597519	  774.4	  550.9	 8407.0	...
6597520	  774.7	  550.8	 8409.0	...
6597521	  774.8	  551.2	 8410.0	...
6597522	  774.7	  551.7	 8411.0	...
6597523	  774.5	  552.0	 8411.0	...
6597524	  774.5	  552.0	 8411.0	...
6597525	  774.4	  551.9	 8412.0	...
6597526	  774.3	  551.9	 8413.0	...
6597527	  774.2	  551.9	 8414.0	...
6597528	  774.1	  551.9	 8414.0	...
6597529	  774.1	  552.0	 8412.0	...
6597530	  774.0	  552.1	 8410.0	...
6597531	  774.0	  552.2	 8410.0	...
6597532	  774.0	  552.1	 8412.0	...
6597533	  774.1	  552.1	 8413.0	...
6597534	  774.3	  552.1	 8412.0	...
6597535	  774.4	  552.1	 8413.0	...
6597536	  774.3	  552.0	 8414.0	...
6597537	  774.2	  551.8	 8414.0	...
6597538	  774.3	  551.6	 8417.0	...
6597539	  774.3	  551.9	 8420.0	...
6597540	  774.3	  552.3	 8423.0	...
6597541	  774.2	  552.5	 8423.0	...
6597542	  774.0	  552.3	 8423.0	...
6597543	  773.9	  552.1	 8423.0	...
6597544	  773.9	  552.2	 8422.0	...
6597545	  774.1	  552.3	 8423.0	...
6597546	  774.4	  552.4	 8424.0	...
6597547	  774.6	  552.5	 8420.0	...
6597548	  774.8	  552.5	 8416.0	...
6597549	  774.8	  552.6	 8411.0	...
6597550	  774.9	  552.6	 8413.0	...
6597551	  774.9	  552.7	 8414.0	...
6597552	  774.6	  552.9	 8415.0	...
6597553	  774.2	  552.9	 8415.0	...
6597554	  774.0	  552.7	 8416.0	...
6597555	  774.1	  552.5	 8416.0	...
6597556	  774.3	  552.2	 8417.0	...
6597557	  774.2	  552.0	 8417.0	...
6597558	  774.1	  551.9	 8418.0	...
6597559	  774.1	  552.2	 8418.0	...
6597560	  774.1	  552.5	 8418.0	...
6597561	  774.1	  552.7	 8417.0	...
6597562	  774.0	  552.7	 8420.0	...
6597563	  773.8	  552.2	 8422.0	...
6597564	  773.7	  551.8	 8424.0	...
6597565	  773.2	  551.4	 8423.0	...
6597566	  772.9	  551.4	 8421.0	...
6597567	  773.1	  551.2	 8421.0	...
6597568	  773.5	  551.1	 8421.0	...
6597569	  774.0	  551.0	 8421.0	...
6597570	  774.1	  550.8	 8424.0	...
6597571	  774.2	  550.7	 8428.0	...
6597572	  774.4	  550.6	 8433.0	...
6597573	  774.5	  550.7	 8434.0	...
6597574	  774.6	  550.9	 8433.0	...
6597575	  774.7	  551.0	 8432.0	...
6597576	  774.7	  551.2	 8432.0	...
6597577	  774.6	  551.6	 8431.0	...
6597578	  774.5	  552.0	 8430.0	...
6597579	  774.3	  551.5	 8430.0	...
6597580	  774.4	  550.7	 8433.0	...
6597581	  774.6	  550.0	 8437.0	...
6597582	  774.8	  549.8	 8440.0	...
6597583	  774.4	  549.7	 8442.0	...
6597584	  773.9	  549.5	 8442.0	...
6597585	  773.5	  549.3	 8442.0	...
6597586	  773.8	  549.2	 8442.0	...
6597587	  774.1	  549.1	 8443.0	...
6597588	  774.3	  548.9	 8442.0	...
6597589	  774.2	  548.9	 8440.0	...
6597590	  774.1	  548.9	 8439.0	...
6597591	  774.0	  548.9	 8439.0	...
6597592	  774.1	  548.9	 8441.0	...
6597593	  774.2	  548.9	 8442.0	...
6597594	  774.4	  549.0	 8443.0	...
6597595	  774.5	  549.3	 8443.0	...
6597596	  774.7	  549.5	 8446.0	...
6597597	  774.7	  549.5	 8450.0	...
6597598	  774.8	  549.4	 8455.0	...
6597599	  774.8	  549.1	 8456.0	...
6597600	  774.3	  548.8	 8456.0	...
6597601	  773.7	  548.6	 8456.0	...
6597602	  773.5	  548.5	 8455.0	...
6597603	  773.8	  548.4	 8450.0	...
6597604	  774.3	  548.4	 8445.0	...
6597605	  774.3	  548.4	 8443.0	...
6597606	  774.4	  548.4	 8446.0	...
6597607	  774.3	  548.4	 8449.0	...
6597608	  774.2	  548.4	 8449.0	...
6597609	  774.2	  548.3	 8450.0	...
6597610	  774.3	  548.2	 8451.0	...
6597611	  774.3	  548.1	 8452.0	...
6597612	  774.3	  548.0	 8452.0	...
6597613	  774.1	  548.2	 8452.0	...
6597614	  773.9	  548.4	 8453.0	...
6597615	  773.8	  548.6	 8454.0	...
6597616	  773.7	  548.7	 8456.0	...
6597617	  773.6	  548.7	 8454.0	...
6597618	  773.2	  548.8	 8451.0	...
6597619	  772.9	  548.8	 8448.0	...
6597620	  772.9	  548.8	 8448.0	...
6597621	  773.2	  548.9	 8449.0	...
6597622	  773.6	  548.9	 8449.0	...
6597623	  773.6	  548.9	 8449.0	...
6597624	  773.6	  549.1	 8449.0	...
6597625	  773.6	  549.3	 8450.0	...
6597626	  773.7	  549.6	 8452.0	...
6597627	  773.9	  549.1	 8454.0	...
6597628	  774.0	  548.6	 8453.0	...
6597629	  774.0	  548.3	 8452.0	...
6597630	  773.5	  548.8	 8451.0	...
6597631	  773.0	  549.3	 8450.0	...
6597632	  772.3	  549.4	 8449.0	...
6597633	  771.9	  549.3	 8450.0	...
6597634	  771.6	  549.3	 8451.0	...
6597635	  771.5	  549.4	 8452.0	...
6597636	  771.6	  549.6	 8451.0	...
6597637	  771.9	  549.2	 8451.0	...
6597638	  772.1	  548.6	 8450.0	...
6597639	  772.3	  548.0	 8450.0	...
6597640	  772.3	  548.0	 8450.0	...
6597641	  772.3	  548.0	 8453.0	...
6597642	  772.4	  548.0	 8457.0	...
6597643	  772.5	  548.4	 8460.0	...
6597644	  772.7	  548.9	 8458.0	...
6597645	  772.8	  549.3	 8456.0	...
6597646	  773.0	  549.2	 8455.0	...
6597647	  773.3	  549.2	 8455.0	...
6597648	  773.6	  549.2	 8454.0	...
6597649	  773.7	  549.2	 8452.0	...
6597650	  773.7	  548.9	 8450.0	...
6597651	  773.6	  548.7	 8451.0	...
6597652	  773.4	  548.4	 8451.0	...
6597653	  773.4	  548.4	 8452.0	...
6597654	  773.4	  548.2	 8452.0	...
6597655	  773.4	  548.0	 8454.0	...
6597656	  773.5	  547.8	 8455.0	...
6597657	  773.4	  547.7	 8456.0	...
6597658	  773.4	  547.6	 8455.0	...
6597659	  773.3	  547.5	 8454.0	...
6597660	  773.2	  547.5	 8453.0	...
6597661	  773.0	  547.6	 8452.0	...
6597662	  772.9	  547.6	 8453.0	...
6597663	  772.7	  547.6	 8453.0	...
6597664	  772.7	  547.5	 8454.0	...
6597665	  772.7	  547.7	 8456.0	...
6597666	  772.8	  547.9	 8457.0	...
6597667	  772.9	  548.6	 8459.0	...
6597668	  773.0	  549.0	 8459.0	...
6597669	  773.1	  549.3	 8460.0	...
6597670	  773.1	  549.3	 8459.0	...
6597671	  772.9	  549.3	 8460.0	...
6597672	  772.7	  549.5	 8461.0	...
6597673	  772.6	  549.6	 8463.0	...
6597674	  772.6	  548.7	 8465.0	...
6597675	  772.6	  547.9	 8463.0	...
6597676	  772.5	  547.5	 8459.0	...
6597677	  772.5	  548.1	 8455.0	...
6597678	  772.5	  548.7	 8455.0	...
6597679	  772.5	  549.0	 8456.0	...
6597680	  772.4	  549.2	 8458.0	...
6597681	  772.4	  549.5	 8460.0	...
6597682	  772.4	  549.6	 8460.0	...
6597683	  772.3	  549.7	 8459.0	...
6597684	  772.3	  549.7	 8461.0	...
6597685	  772.0	  549.9	 8464.0	...
6597686	  771.7	  550.0	 8464.0	...
6597687	  771.4	  550.1	 8461.0	...
6597688	  771.4	  550.0	 8455.0	...
6597689	  771.3	  550.0	 8452.0	...
6597690	  771.2	  549.9	 8450.0	...
6597691	  771.0	  549.4	 8452.0	...
6597692	  770.9	  548.9	 8454.0	...
6597693	  771.2	  548.8	 8455.0	...
6597694	  771.5	  549.2	 8456.0	...
6597695	  771.8	  549.6	 8458.0	...
6597696	  771.9	  549.7	 8459.0	...
6597697	  772.1	  549.7	 8457.0	...
6597698	  772.2	  549.9	 8456.0	...
6597699	  772.3	  550.1	 8455.0	...
6597700	  772.2	  550.2	 8453.0	...
6597701	  771.8	  550.3	 8451.0	...
6597702	  771.5	  550.4	 8449.0	...
6597703	  771.2	  550.5	 8447.0	...
6597704	  771.4	  550.6	 8448.0	...
6597705	  771.7	  550.5	 8450.0	...
6597706	  771.9	  550.4	 8452.0	...
6597707	  771.9	  550.3	 8451.0	...
6597708	  772.0	  550.3	 8452.0	...
6597709	  772.1	  550.4	 8453.0	...
6597710	  772.2	  550.5	 8454.0	...
6597711	  772.4	  550.3	 8454.0	...
6597712	  772.6	  550.0	 8453.0	...
6597713	  772.6	  549.8	 8452.0	...
6597714	  772.4	  549.8	 8451.0	...
6597715	  772.3	  549.9	 8452.0	...
6597716	  772.3	  549.9	 8452.0	...
6597717	  772.2	  549.9	 8449.0	...
6597718	  772.1	  550.3	 8444.0	...
6597719	  772.1	  550.8	 8440.0	...
6597720	  772.0	  550.6	 8440.0	...
6597721	  771.7	  550.1	 8445.0	...
6597722	  771.5	  549.6	 8451.0	...
6597723	  771.5	  549.5	 8453.0	...
6597724	  771.6	  549.3	 8452.0	...
6597725	  771.7	  549.1	 8451.0	...
6597726	  771.8	  549.0	 8449.0	...
6597727	  771.8	  549.0	 8447.0	...
6597728	  771.9	  549.2	 8444.0	...
6597729	  772.0	  549.5	 8442.0	...
6597730	  771.9	  549.5	 8440.0	...
6597731	  771.6	  549.2	 8439.0	...
6597732	  771.4	  548.5	 8441.0	...
6597733	  770.9	  548.0	 8444.0	...
6597734	  770.5	  548.3	 8447.0	...
6597735	  770.2	  549.5	 8447.0	...
6597736	  770.4	  550.7	 8447.0	...
6597737	  770.7	  551.0	 8449.0	...
6597738	  770.9	  550.5	 8451.0	...
6597739	  771.1	  550.0	 8451.0	...
6597740	  771.0	  549.8	 8449.0	...
6597741	  771.0	  549.7	 8448.0	...
6597742	  771.1	  549.7	 8449.0	...
6597743	  771.1	  549.7	 8449.0	...
6597744	  771.1	  549.8	 8448.0	...
6597745	  771.1	  549.6	 8446.0	...
6597746	  771.1	  549.5	 8445.0	...
6597747	  771.0	  549.4	 8444.0	...
6597748	  771.2	  549.3	 8445.0	...
6597749	  771.4	  549.1	 8445.0	...
6597750	  771.7	  549.1	 8445.0	...
6597751	  771.7	  549.3	 8444.0	...
6597752	  772.0	  549.5	 8442.0	...
6597753	  772.2	  549.6	 8441.0	...
6597754	  772.4	  549.5	 8440.0	...
6597755	  772.3	  549.4	 8439.0	...
6597756	  772.3	  549.3	 8439.0	...
6597757	  772.0	  549.4	 8439.0	...
6597758	  771.9	  549.6	 8435.0	...
6597759	  772.0	  549.7	 8432.0	...
6597760	  772.2	  549.8	 8430.0	...
6597761	  772.4	  549.8	 8431.0	...
6597762	  772.5	  549.9	 8432.0	...
6597763	  772.6	  549.9	 8433.0	...
6597764	  772.8	  549.9	 8434.0	...
6597765	  773.0	  549.8	 8435.0	...
6597766	  773.5	  549.7	 8436.0	...
6597767	  773.9	  549.6	 8436.0	...
6597768	  774.2	  549.5	 8430.0	...
6597769	  774.1	  549.6	 8424.0	...
6597770	  774.1	  550.2	 8419.0	...
6597771	  774.3	  550.7	 8422.0	...
6597772	  774.4	  550.8	 8426.0	...
6597773	  774.5	  550.5	 8428.0	...
6597774	  774.5	  550.2	 8430.0	...
6597775	  774.4	  550.0	 8430.0	...
6597776	  774.5	  550.5	 8430.0	...
6597777	  774.5	  551.1	 8431.0	...
6597778	  774.5	  551.7	 8434.0	...
6597779	  774.3	  551.4	 8438.0	...
6597780	  774.2	  551.1	 8441.0	...
6597781	  774.1	  550.8	 8441.0	...
6597782	  774.0	  550.7	 8440.0	...
6597783	  774.0	  550.8	 8438.0	...
MSG	6597784 0000 _ Number Off
6597784	  774.0	  550.9	 8436.0	...
6597785	  774.1	  551.2	 8435.0	...
6597786	  774.2	  551.4	 8435.0	...
6597787	  774.2	  551.5	 8435.0	...
6597788	  774.2	  551.9	 8437.0	...
6597789	  774.9	  552.1	 8438.0	...
6597790	  775.6	  552.4	 8437.0	...
6597791	  775.9	  552.4	 8431.0	...
6597792	  775.6	  552.6	 8425.0	...
6597793	  775.3	  552.7	 8421.0	...
6597794	  775.2	  552.7	 8420.0	...
6597795	  775.1	  552.9	 8419.0	...
6597796	  775.0	  553.1	 8420.0	...
6597797	  775.0	  553.2	 8423.0	...
6597798	  775.0	  553.1	 8426.0	...
6597799	  775.0	  553.0	 8422.0	...
6597800	  775.0	  553.0	 8417.0	...
6597801	  775.0	  553.0	 8412.0	...
6597802	  775.0	  553.2	 8412.0	...
6597803	  775.0	  553.4	 8413.0	...
6597804	  775.2	  553.5	 8414.0	...
6597805	  775.4	  553.5	 8415.0	...
6597806	  775.7	  553.6	 8417.0	...
6597807	  775.7	  553.7	 8416.0	...
6597808	  775.7	  553.9	 8414.0	...
6597809	  775.3	  554.1	 8413.0	...
6597810	  774.7	  554.0	 8415.0	...
6597811	  774.8	  553.4	 8417.0	...
6597812	  775.3	  552.7	 8420.0	...
6597813	  776.7	  552.2	 8422.0	...
6597814	  777.6	  550.6	 8425.0	...
EFIX R   6597236	6597814	579	  776.3	  552.0	   8424
SSACC R  6597815
6597815	  778.8	  549.0	 8428.0	...
6597816	  779.8	  547.4	 8425.0	...
6597817	  781.2	  547.3	 8420.0	...
6597818	  783.3	  546.4	 8415.0	...
6597819	  785.1	  545.1	 8416.0	...
6597820	  787.2	  543.7	 8416.0	...
ESACC R  6597815	6597820	6	  778.8	  549.0	  787.2	  543.7	   0.21	     39
SFIX R   6597821
6597821	  788.9	  542.8	 8416.0	...
6597822	  790.1	  542.4	 8414.0	...
6597823	  790.8	  542.2	 8412.0	...
6597824	  790.7	  542.1	 8411.0	...
6597825	  790.7	  542.0	 8408.0	...
6597826	  790.0	  542.0	 8404.0	...
6597827	  789.2	  542.0	 8401.0	...
6597828	  788.0	  542.1	 8402.0	...
6597829	  787.0	  542.2	 8403.0	...
6597830	  785.2	  542.4	 8403.0	...
6597831	  783.9	  542.7	 8403.0	...
6597832	  782.8	  542.9	 8403.0	...
6597833	  782.6	  542.6	 8404.0	...
6597834	  782.5	  542.3	 8407.0	...
6597835	  782.3	  542.0	 8409.0	...
6597836	  782.1	  542.1	 8410.0	...
6597837	  781.8	  542.2	 8406.0	...
6597838	  781.7	  542.2	 8402.0	...
6597839	  782.0	  542.1	 8399.0	...
6597840	  782.5	  542.6	 8400.0	...
6597841	  782.9	  542.9	 8401.0	...
6597842	  783.7	  543.2	 8402.0	...
6597843	  784.4	  543.1	 8404.0	...
6597844	  785.4	  543.4	 8404.0	...
6597845	  785.5	  543.8	 8404.0	...
6597846	  785.7	  544.1	 8400.0	...
6597847	  785.6	  544.3	 8395.0	...
6597848	  785.6	  544.7	 8392.0	...
6597849	  785.6	  544.9	 8393.0	...
6597850	  785.2	  545.1	 8393.0	...
6597851	  784.7	  545.3	 8393.0	...
6597852	  784.4	  545.6	 8393.0	...
6597853	  784.8	  545.9	 8392.0	...
6597854	  785.1	  546.1	 8396.0	...
6597855	  785.2	  545.5	 8400.0	...
6597856	  785.1	  544.9	 8405.0	...
6597857	  785.3	  544.3	 8404.0	...
6597858	  785.7	  544.3	 8403.0	...
6597859	  785.8	  544.5	 8404.0	...
6597860	  785.7	  545.1	 8405.0	...
6597861	  785.5	  545.7	 8402.0	...
6597862	  785.6	  546.2	 8397.0	...
6597863	  785.4	  546.1	 8394.0	...
6597864	  785.2	  546.1	 8394.0	...
6597865	  785.3	  545.9	 8395.0	...
6597866	  785.4	  545.8	 8396.0	...
6597867	  785.5	  545.4	 8396.0	...
6597868	  785.3	  545.3	 8397.0	...
6597869	  785.1	  545.2	 8397.0	...
6597870	  785.2	  545.3	 8395.0	...
6597871	  785.3	  545.3	 8394.0	...
6597872	  785.5	  545.3	 8392.0	...
6597873	  785.5	  545.4	 8391.0	...
6597874	  785.5	  545.5	 8389.0	...
6597875	  785.5	  545.4	 8387.0	...
6597876	  785.5	  545.3	 8387.0	...
6597877	  785.4	  545.3	 8389.0	...
6597878	  785.4	  545.3	 8391.0	...
6597879	  785.4	  545.3	 8393.0	...
6597880	  785.4	  545.3	 8393.0	...
6597881	  786.0	  545.3	 8390.0	...
6597882	  786.5	  545.2	 8387.0	...
6597883	  787.0	  545.1	 8384.0	...
6597884	  787.1	  545.1	 8383.0	...
6597885	  787.2	  545.3	 8383.0	...
6597886	  787.3	  545.4	 8382.0	...
6597887	  787.4	  545.5	 8383.0	...
6597888	  787.4	  545.7	 8383.0	...
6597889	  787.4	  545.9	 8384.0	...
6597890	  787.4	  546.4	 8384.0	...
6597891	  787.3	  546.5	 8382.0	...
6597892	  787.2	  546.5	 8379.0	...
6597893	  787.1	  546.3	 8380.0	...
6597894	  787.1	  546.1	 8383.0	...
6597895	  787.1	  546.1	 8385.0	...
6597896	  787.1	  546.4	 8383.0	...
6597897	  787.4	  546.7	 8380.0	...
6597898	  787.7	  546.7	 8379.0	...
6597899	  787.9	  545.9	 8380.0	...
6597900	  787.8	  545.2	 8382.0	...
6597901	  787.8	  544.7	 8385.0	...
6597902	  788.0	  544.8	 8387.0	...
6597903	  788.1	  544.9	 8386.0	...
6597904	  788.2	  545.0	 8385.0	...
6597905	  788.4	  545.1	 8384.0	...
6597906	  788.6	  545.2	 8384.0	...
6597907	  788.8	  545.3	 8382.0	...
6597908	  789.0	  545.3	 8380.0	...
6597909	  789.2	  545.3	 8378.0	...
6597910	  789.3	  545.3	 8378.0	...
6597911	  789.3	  545.4	 8377.0	...
6597912	  789.1	  545.1	 8377.0	...
6597913	  789.0	  544.7	 8377.0	...
6597914	  788.8	  544.2	 8377.0	...
6597915	  788.6	  544.1	 8377.0	...
6597916	  788.5	  544.1	 8375.0	...
6597917	  788.5	  544.1	 8373.0	...
6597918	  788.6	  544.4	 8371.0	...
6597919	  788.7	  544.6	 8372.0	...
6597920	  788.9	  544.5	 8374.0	...
6597921	  789.1	  544.2	 8375.0	...
6597922	  788.9	  544.4	 8374.0	...
6597923	  788.6	  545.0	 8371.0	...
6597924	  788.2	  545.3	 8368.0	...
6597925	  788.1	  545.1	 8370.0	...
6597926	  788.0	  544.7	 8372.0	...
6597927	  788.0	  544.5	 8376.0	...
6597928	  788.2	  544.3	 8378.0	...
6597929	  788.3	  544.1	 8380.0	...
6597930	  788.4	  543.8	 8379.0	...
6597931	  788.3	  543.7	 8378.0	...
6597932	  788.1	  543.7	 8375.0	...
6597933	  788.1	  543.7	 8373.0	...
6597934	  788.3	  543.7	 8370.0	...
6597935	  788.4	  543.4	 8371.0	...
6597936	  788.4	  543.2	 8371.0	...
6597937	  788.7	  543.7	 8372.0	...
6597938	  788.9	  544.5	 8372.0	...
6597939	  789.0	  544.8	 8371.0	...
6597940	  788.9	  544.3	 8370.0	...
6597941	  788.8	  543.7	 8370.0	...
6597942	  788.7	  543.4	 8372.0	...
6597943	  788.6	  543.1	 8374.0	...
6597944	  788.4	  543.0	 8375.0	...
6597945	  788.4	  543.1	 8376.0	...
6597946	  788.3	  543.1	 8374.0	...
6597947	  788.1	  543.0	 8372.0	...
6597948	  788.0	  542.8	 8371.0	...
6597949	  787.9	  542.7	 8371.0	...
6597950	  787.9	  542.6	 8371.0	...
6597951	  787.9	  542.5	 8371.0	...
6597952	  787.9	  542.6	 8369.0	...
6597953	  788.0	  542.8	 8368.0	...
6597954	  788.4	  543.5	 8366.0	...
6597955	  788.8	  544.1	 8366.0	...
6597956	  788.9	  544.1	 8366.0	...
6597957	  788.7	  543.5	 8368.0	...
6597958	  788.5	  542.7	 8370.0	...
6597959	  788.3	  542.5	 8371.0	...
6597960	  789.0	  542.5	 8371.0	...
6597961	  789.8	  542.5	 8371.0	...
6597962	  790.0	  542.6	 8370.0	...
6597963	  789.5	  542.6	 8370.0	...
6597964	  789.1	  542.3	 8370.0	...
6597965	  789.3	  542.0	 8371.0	...
6597966	  789.5	  541.8	 8371.0	...
6597967	  789.4	  541.9	 8368.0	...
6597968	  789.3	  542.0	 8365.0	...
6597969	  789.4	  542.2	 8363.0	...
6597970	  789.4	  542.2	 8364.0	...
6597971	  789.2	  542.1	 8364.0	...
6597972	  789.0	  542.1	 8363.0	...
6597973	  789.1	  542.1	 8364.0	...
6597974	  789.3	  542.1	 8365.0	...
6597975	  789.6	  542.1	 8366.0	...
6597976	  789.6	  542.1	 8367.0	...
6597977	  789.4	  542.1	 8367.0	...
6597978	  789.1	  542.2	 8366.0	...
6597979	  788.8	  541.8	 8367.0	...
6597980	  788.7	  541.3	 8368.0	...
6597981	  788.7	  540.8	 8369.0	...
6597982	  788.7	  540.7	 8369.0	...
6597983	  788.7	  540.7	 8370.0	...
6597984	  788.8	  540.6	 8373.0	...
6597985	  788.8	  540.6	 8375.0	...
6597986	  789.2	  540.7	 8376.0	...
6597987	  789.6	  540.7	 8375.0	...
6597988	  789.9	  540.7	 8373.0	...
6597989	  789.9	  540.5	 8373.0	...
6597990	  789.8	  540.4	 8374.0	...
6597991	  789.7	  540.3	 8376.0	...
6597992	  789.8	  540.2	 8374.0	...
6597993	  789.9	  540.0	 8372.0	...
6597994	  790.0	  539.9	 8369.0	...
6597995	  790.0	  540.1	 8370.0	...
6597996	  790.1	  540.4	 8371.0	...
MSG	6597997 0000 _ Number On
6597997	  790.1	  540.5	 8372.0	...
6597998	  790.0	  540.2	 8372.0	...
6597999	  789.9	  539.9	 8371.0	...
6598000	  790.0	  539.8	 8369.0	...
6598001	  790.1	  539.8	 8368.0	...
6598002	  790.1	  539.9	 8367.0	...
6598003	  790.0	  539.3	 8367.0	...
6598004	  789.8	  538.7	 8367.0	...
6598005	  789.6	  538.2	 8365.0	...
6598006	  789.7	  538.4	 8362.0	...
6598007	  789.8	  538.5	 8360.0	...
6598008	  790.1	  538.6	 8359.0	...
6598009	  790.4	  538.6	 8361.0	...
6598010	  790.4	  538.8	 8363.0	...
6598011	  790.1	  539.0	 8365.0	...
6598012	  790.2	  539.1	 8367.0	...
6598013	  790.4	  539.0	 8368.0	...
6598014	  790.6	  538.4	 8370.0	...
6598015	  790.3	  537.8	 8369.0	...
6598016	  790.0	  537.2	 8370.0	...
6598017	  790.2	  537.1	 8372.0	...
6598018	  790.6	  537.0	 8372.0	...
6598019	  791.0	  537.2	 8372.0	...
6598020	  790.8	  537.6	 8371.0	...
6598021	  790.5	  538.0	 8370.0	...
6598022	  790.2	  538.1	 8371.0	...
6598023	  790.4	  538.1	 8371.0	...
6598024	  790.6	  538.2	 8370.0	...
6598025	  790.5	  538.2	 8367.0	...
6598026	  790.1	  538.0	 8364.0	...
6598027	  789.8	  537.8	 8363.0	...
6598028	  789.9	  537.9	 8365.0	...
6598029	  790.1	  538.2	 8368.0	...
6598030	  790.2	  538.4	 8368.0	...
6598031	  790.3	  538.4	 8368.0	...
6598032	  790.6	  538.3	 8367.0	...
6598033	  791.0	  538.2	 8366.0	...
6598034	  791.4	  538.2	 8365.0	...
6598035	  791.3	  537.8	 8365.0	...
6598036	  791.1	  537.5	 8366.0	...
6598037	  790.9	  537.2	 8367.0	...
6598038	  790.9	  537.3	 8367.0	...
6598039	  790.5	  537.4	 8367.0	...
6598040	  790.0	  537.5	 8369.0	...
6598041	  789.7	  537.5	 8373.0	...
6598042	  789.7	  537.5	 8376.0	...
6598043	  789.9	  537.2	 8379.0	...
6598044	  790.2	  536.9	 8379.0	...
6598045	  790.5	  536.8	 8379.0	...
6598046	  790.5	  537.1	 8379.0	...
6598047	  790.6	  537.4	 8379.0	...
6598048	  790.6	  537.6	 8381.0	...
6598049	  790.7	  537.8	 8384.0	...
6598050	  790.8	  538.1	 8385.0	...
6598051	  790.9	  538.5	 8383.0	...
6598052	  790.9	  538.5	 8382.0	...
6598053	  790.8	  538.1	 8382.0	...
6598054	  790.8	  537.9	 8383.0	...
6598055	  790.6	  537.9	 8384.0	...
6598056	  790.4	  538.0	 8382.0	...
6598057	  790.2	  538.0	 8379.0	...
6598058	  790.0	  537.9	 8379.0	...
6598059	  789.9	  537.8	 8382.0	...
6598060	  789.8	  537.6	 8384.0	...
6598061	  789.8	  537.6	 8384.0	...
6598062	  789.8	  537.7	 8383.0	...
6598063	  789.7	  537.9	 8383.0	...
6598064	  789.7	  538.0	 8384.0	...
6598065	  789.7	  538.0	 8385.0	...
6598066	  789.7	  538.1	 8387.0	...
6598067	  789.6	  538.3	 8389.0	...
6598068	  789.4	  538.0	 8390.0	...
6598069	  789.4	  537.6	 8390.0	...
6598070	  789.4	  537.1	 8387.0	...
6598071	  789.4	  537.0	 8383.0	...
6598072	  789.4	  537.1	 8378.0	...
6598073	  789.4	  537.2	 8377.0	...
6598074	  789.3	  537.3	 8377.0	...
6598075	  789.3	  537.4	 8378.0	...
6598076	  789.4	  537.2	 8380.0	...
6598077	  789.4	  536.8	 8382.0	...
6598078	  789.3	  536.5	 8383.0	...
6598079	  789.4	  536.5	 8386.0	...
6598080	  789.3	  536.4	 8389.0	...
6598081	  789.3	  536.4	 8392.0	...
6598082	  789.6	  536.4	 8392.0	...
6598083	  790.0	  536.4	 8392.0	...
6598084	  790.5	  536.4	 8392.0	...
6598085	  790.5	  536.4	 8393.0	...
6598086	  790.5	  536.6	 8397.0	...
6598087	  790.5	  536.8	 8401.0	...
6598088	  790.1	  537.1	 8404.0	...
6598089	  789.7	  537.2	 8404.0	...
6598090	  789.2	  537.2	 8401.0	...
6598091	  789.2	  537.0	 8397.0	...
6598092	  789.6	  536.9	 8393.0	...
6598093	  790.0	  536.7	 8392.0	...
6598094	  790.4	  536.7	 8393.0	...
6598095	  790.5	  536.8	 8395.0	...
6598096	  790.6	  536.9	 8396.0	...
6598097	  790.7	  536.8	 8397.0	...
6598098	  790.4	  536.8	 8398.0	...
6598099	  790.1	  536.8	 8398.0	...
6598100	  790.1	  536.5	 8399.0	...
6598101	  790.6	  536.2	 8398.0	...
6598102	  790.9	  536.1	 8398.0	...
6598103	  790.7	  536.3	 8398.0	...
6598104	  790.5	  536.4	 8399.0	...
6598105	  790.5	  536.5	 8400.0	...
6598106	  790.3	  536.6	 8401.0	...
6598107	  790.0	  536.7	 8403.0	...
6598108	  789.7	  536.7	 8404.0	...
6598109	  789.5	  536.6	 8404.0	...
6598110	  789.4	  536.6	 8405.0	...
6598111	  790.0	  536.6	 8406.0	...
6598112	  790.5	  536.6	 8407.0	...
6598113	  791.0	  536.7	 8408.0	...
6598114	  790.9	  536.9	 8409.0	...
6598115	  790.9	  537.1	 8409.0	...
6598116	  790.9	  537.1	 8407.0	...
6598117	  790.8	  537.0	 8404.0	...
6598118	  790.7	  536.6	 8401.0	...
6598119	  790.6	  536.3	 8399.0	...
6598120	  790.3	  536.2	 8398.0	...
6598121	  790.0	  536.2	 8397.0	...
6598122	  789.7	  536.4	 8396.0	...
6598123	  789.8	  536.6	 8395.0	...
6598124	  789.8	  536.6	 8396.0	...
6598125	  790.1	  536.5	 8397.0	...
6598126	  790.5	  536.5	 8398.0	...
6598127	  790.4	  536.9	 8398.0	...
6598128	  790.1	  537.4	 8397.0	...
6598129	  789.9	  537.8	 8397.0	...
6598130	  789.9	  537.8	 8397.0	...
6598131	  789.8	  537.8	 8400.0	...
6598132	  789.7	  537.9	 8402.0	...
6598133	  789.7	  537.2	 8404.0	...
6598134	  789.8	  536.5	 8404.0	...
6598135	  790.0	  536.0	 8405.0	...
6598136	  790.3	  536.2	 8406.0	...
6598137	  790.5	  536.5	 8405.0	...
6598138	  790.5	  536.5	 8404.0	...
6598139	  790.5	  536.4	 8405.0	...
6598140	  790.4	  536.3	 8406.0	...
6598141	  790.4	  536.2	 8408.0	...
6598142	  790.4	  536.2	 8408.0	...
6598143	  790.3	  536.1	 8410.0	...
6598144	  790.3	  536.0	 8411.0	...
6598145	  790.3	  535.9	 8409.0	...
6598146	  790.3	  535.9	 8405.0	...
6598147	  790.4	  535.9	 8404.0	...
6598148	  790.4	  535.9	 8406.0	...
6598149	  790.5	  535.9	 8408.0	...
6598150	  790.5	  535.9	 8408.0	...
6598151	  790.6	  535.9	 8410.0	...
6598152	  790.6	  536.0	 8412.0	...
6598153	  790.7	  535.9	 8413.0	...
6598154	  790.7	  535.9	 8413.0	...
6598155	  790.4	  535.8	 8414.0	...
6598156	  790.2	  535.8	 8415.0	...
6598157	  790.0	  535.9	 8416.0	...
6598158	  790.3	  535.9	 8416.0	...
6598159	  790.6	  535.9	 8417.0	...
6598160	  790.8	  535.9	 8418.0	...
6598161	  790.8	  536.0	 8415.0	...
6598162	  790.7	  536.2	 8412.0	...
6598163	  790.4	  536.3	 8409.0	...
6598164	  790.1	  536.4	 8407.0	...
6598165	  789.6	  536.3	 8405.0	...
6598166	  789.4	  536.2	 8404.0	...
6598167	  789.3	  536.4	 8406.0	...
6598168	  789.5	  536.7	 8408.0	...
6598169	  789.9	  536.7	 8409.0	...
6598170	  790.3	  536.3	 8409.0	...
6598171	  790.4	  535.8	 8408.0	...
6598172	  790.2	  536.1	 8406.0	...
6598173	  790.2	  536.6	 8404.0	...
6598174	  790.2	  536.3	 8409.0	...
6598175	  790.2	  535.6	 8413.0	...
6598176	  790.0	  534.9	 8417.0	...
6598177	  790.0	  535.1	 8415.0	...
6598178	  789.9	  535.2	 8415.0	...
6598179	  789.9	  535.3	 8415.0	...
6598180	  789.7	  535.2	 8415.0	...
6598181	  789.5	  535.2	 8414.0	...
6598182	  789.4	  535.7	 8412.0	...
6598183	  789.7	  536.2	 8414.0	...
6598184	  789.8	  536.3	 8416.0	...
6598185	  789.8	  536.1	 8416.0	...
6598186	  789.7	  535.8	 8414.0	...
6598187	  789.7	  535.8	 8414.0	...
6598188	  789.7	  535.8	 8416.0	...
6598189	  789.6	  535.8	 8416.0	...
6598190	  789.5	  535.9	 8415.0	...
6598191	  789.3	  535.6	 8413.0	...
6598192	  789.2	  535.4	 8415.0	...
6598193	  789.1	  535.2	 8415.0	...
6598194	  789.3	  535.7	 8415.0	...
6598195	  789.6	  536.1	 8416.0	...
6598196	  789.8	  536.4	 8418.0	...
6598197	  789.8	  536.2	 8417.0	...
6598198	  789.9	  536.0	 8415.0	...
6598199	  789.8	  536.0	 8415.0	...
6598200	  789.7	  535.8	 8417.0	...
6598201	  790.0	  535.6	 8420.0	...
6598202	  790.4	  535.6	 8420.0	...
6598203	  790.9	  535.8	 8420.0	...
6598204	  790.9	  536.0	 8420.0	...
6598205	  790.9	  535.9	 8419.0	...
6598206	  790.7	  535.1	 8418.0	...
6598207	  790.6	  534.3	 8417.0	...
6598208	  790.1	  533.6	 8416.0	...
6598209	  789.6	  533.7	 8415.0	...
6598210	  789.2	  533.9	 8415.0	...
6598211	  789.2	  534.2	 8414.0	...
6598212	  789.2	  534.5	 8415.0	...
6598213	  789.1	  534.6	 8417.0	...
6598214	  789.1	  534.7	 8420.0	...
6598215	  789.3	  534.7	 8423.0	...
6598216	  789.7	  535.0	 8423.0	...
6598217	  790.2	  535.2	 8423.0	...
6598218	  790.3	  535.5	 8421.0	...
6598219	  790.2	  535.5	 8420.0	...
6598220	  789.7	  535.1	 8421.0	...
6598221	  789.3	  534.6	 8422.0	...
6598222	  789.2	  534.5	 8424.0	...
6598223	  789.3	  535.0	 8425.0	...
6598224	  789.5	  535.0	 8425.0	...
6598225	  789.6	  534.6	 8428.0	...
6598226	  789.6	  534.0	 8432.0	...
6598227	  789.6	  533.8	 8431.0	...
6598228	  789.7	  533.9	 8428.0	...
6598229	  789.8	  534.2	 8425.0	...
6598230	  789.9	  534.7	 8427.0	...
6598231	  790.0	  535.2	 8430.0	...
6598232	  790.0	  535.6	 8432.0	...
6598233	  789.9	  535.4	 8433.0	...
6598234	  789.4	  534.9	 8433.0	...
6598235	  788.9	  534.2	 8434.0	...
6598236	  788.6	  534.1	 8435.0	...
6598237	  788.8	  534.0	 8436.0	...
6598238	  788.9	  534.1	 8437.0	...
6598239	  789.1	  534.0	 8437.0	...
6598240	  789.0	  533.8	 8436.0	...
6598241	  789.0	  533.7	 8436.0	...
6598242	  789.1	  533.7	 8436.0	...
6598243	  789.4	  533.8	 8430.0	...
6598244	  789.6	  534.0	 8425.0	...
6598245	  789.6	  534.2	 8419.0	...
6598246	  789.6	  534.4	 8419.0	...
6598247	  789.6	  534.6	 8424.0	...
6598248	  789.5	  534.9	 8429.0	...
6598249	  789.4	  535.3	 8430.0	...
6598250	  789.3	  535.5	 8426.0	...
6598251	  789.4	  535.6	 8428.0	...
6598252	  789.4	  535.6	 8435.0	...
6598253	  789.4	  535.4	 8441.0	...
6598254	  789.4	  535.2	 8439.0	...
6598255	  789.4	  534.8	 8438.0	...
6598256	  789.4	  534.4	 8440.0	...
6598257	  789.4	  534.1	 8442.0	...
6598258	  789.4	  534.1	 8445.0	...
6598259	  789.3	  533.7	 8445.0	...
6598260	  789.3	  533.3	 8446.0	...
6598261	  789.3	  532.9	 8446.0	...
6598262	  789.2	  532.9	 8446.0	...
6598263	  789.0	  533.3	 8446.0	...
6598264	  788.9	  533.7	 8446.0	...
6598265	  789.1	  534.2	 8447.0	...
6598266	  789.4	  534.3	 8447.0	...
6598267	  789.6	  534.5	 8448.0	...
6598268	  789.8	  534.5	 8450.0	...
6598269	  789.6	  534.5	 8452.0	...
6598270	  789.2	  534.5	 8447.0	...
6598271	  788.8	  534.1	 8442.0	...
6598272	  788.5	  533.6	 8435.0	...
6598273	  788.5	  533.1	 8433.0	...
6598274	  788.5	  533.1	 8436.0	...
6598275	  788.5	  533.2	 8441.0	...
6598276	  788.5	  533.3	 8446.0	...
6598277	  788.6	  533.4	 8445.0	...
6598278	  788.4	  534.0	 8444.0	...
6598279	  788.2	  535.2	 8442.0	...
6598280	  787.7	  536.5	 8441.0	...
6598281	  786.7	  537.3	 8441.0	...
EFIX R   6597821	6598281	461	  789.0	  539.1	   8396
SSACC R  6598282
6598282	  785.4	  537.5	 8442.0	...
6598283	  783.0	  537.7	 8440.0	...
6598284	  780.9	  537.9	 8439.0	...
6598285	  778.5	  538.3	 8438.0	...
6598286	  776.8	  539.1	 8440.0	...
6598287	  775.0	  539.9	 8442.0	...
6598288	  772.8	  540.9	 8444.0	...
ESACC R  6598282	6598288	7	  785.4	  537.5	  772.8	  540.9	   0.28	     42
SFIX R   6598289
6598289	  770.9	  541.5	 8447.0	...
6598290	  769.5	  542.2	 8449.0	...
6598291	  769.0	  542.6	 8448.0	...
6598292	  768.9	  542.8	 8448.0	...
6598293	  768.8	  542.9	 8450.0	...
6598294	  769.2	  542.9	 8454.0	...
6598295	  770.4	  542.9	 8456.0	...
6598296	  771.8	  542.7	 8459.0	...
6598297	  773.0	  542.3	 8459.0	...
6598298	  774.2	  541.6	 8457.0	...
6598299	  775.3	  540.3	 8453.0	...
6598300	  776.8	  539.3	 8449.0	...
MSG	6598301 0000 _ Number Off
6598301	  777.3	  538.3	 8449.0	...
6598302	  778.6	  537.9	 8448.0	...
6598303	  779.4	  537.5	 8448.0	...
6598304	  780.2	  537.4	 8448.0	...
6598305	  779.9	  537.1	 8448.0	...
6598306	  779.6	  536.8	 8447.0	...
6598307	  779.2	  536.5	 8445.0	...
6598308	  778.5	  536.6	 8442.0	...
6598309	  778.0	  536.7	 8440.0	...
6598310	  777.0	  536.8	 8440.0	...
6598311	  776.5	  536.8	 8443.0	...
6598312	  776.0	  536.7	 8449.0	...
6598313	  776.2	  536.6	 8452.0	...
6598314	  776.3	  536.7	 8454.0	...
6598315	  776.3	  537.0	 8453.0	...
6598316	  776.3	  537.7	 8452.0	...
6598317	  776.3	  538.3	 8452.0	...
6598318	  776.4	  538.9	 8452.0	...
6598319	  776.2	  539.4	 8451.0	...
6598320	  775.9	  539.8	 8450.0	...
6598321	  776.1	  540.3	 8450.0	...
6598322	  776.6	  540.8	 8448.0	...
6598323	  777.0	  541.3	 8447.0	...
6598324	  776.9	  541.8	 8443.0	...
6598325	  776.7	  542.1	 8441.0	...
6598326	  776.6	  542.4	 8440.0	...
6598327	  776.6	  542.8	 8439.0	...
6598328	  776.6	  543.1	 8440.0	...
6598329	  776.7	  543.3	 8440.0	...
6598330	  776.7	  543.3	 8441.0	...
6598331	  776.7	  543.3	 8440.0	...
6598332	  776.8	  543.3	 8438.0	...
6598333	  776.8	  542.8	 8438.0	...
6598334	  776.8	  542.5	 8440.0	...
6598335	  776.7	  542.1	 8442.0	...
6598336	  776.4	  542.1	 8441.0	...
6598337	  776.0	  542.0	 8441.0	...
6598338	  775.8	  542.1	 8442.0	...
6598339	  775.8	  541.7	 8444.0	...
6598340	  776.1	  541.3	 8446.0	...
6598341	  776.3	  541.4	 8447.0	...
6598342	  776.5	  541.9	 8444.0	...
6598343	  776.4	  542.4	 8441.0	...
6598344	  776.3	  542.4	 8438.0	...
6598345	  776.3	  542.4	 8443.0	...
6598346	  776.4	  542.3	 8448.0	...
6598347	  776.5	  542.2	 8450.0	...
6598348	  776.5	  542.1	 8448.0	...
6598349	  776.4	  542.1	 8447.0	...
6598350	  776.4	  542.1	 8446.0	...
6598351	  776.5	  542.1	 8444.0	...
6598352	  776.8	  542.0	 8442.0	...
6598353	  777.0	  541.7	 8446.0	...
6598354	  776.9	  541.5	 8449.0	...
6598355	  776.7	  541.2	 8453.0	...
6598356	  776.5	  541.7	 8453.0	...
6598357	  776.6	  542.1	 8451.0	...
6598358	  776.7	  542.6	 8448.0	...
6598359	  776.8	  542.6	 8446.0	...
6598360	  776.8	  542.6	 8446.0	...
6598361	  776.9	  542.5	 8446.0	...
6598362	  777.0	  542.4	 8445.0	...
6598363	  777.2	  542.3	 8444.0	...
6598364	  777.5	  542.3	 8444.0	...
6598365	  778.1	  542.3	 8443.0	...
6598366	  778.6	  542.1	 8443.0	...
6598367	  778.9	  542.0	 8442.0	...
6598368	  778.9	  541.6	 8442.0	...
6598369	  778.9	  541.1	 8443.0	...
6598370	  778.9	  540.6	 8443.0	...
6598371	  778.7	  540.7	 8443.0	...
6598372	  778.2	  540.9	 8443.0	...
6598373	  777.8	  541.0	 8443.0	...
6598374	  777.8	  540.9	 8443.0	...
6598375	  778.2	  540.7	 8443.0	...
6598376	  778.6	  540.6	 8444.0	...
6598377	  778.6	  540.7	 8445.0	...
6598378	  778.5	  540.7	 8447.0	...
6598379	  778.3	  540.7	 8448.0	...
6598380	  778.4	  540.8	 8448.0	...
6598381	  778.5	  540.9	 8448.0	...
6598382	  778.6	  540.7	 8448.0	...
6598383	  778.5	  540.4	 8448.0	...
6598384	  778.4	  540.1	 8448.0	...
6598385	  778.4	  540.1	 8449.0	...
6598386	  778.4	  540.1	 8451.0	...
6598387	  778.1	  540.2	 8451.0	...
6598388	  777.8	  540.3	 8450.0	...
6598389	  777.7	  540.4	 8450.0	...
6598390	  778.0	  540.4	 8450.0	...
6598391	  778.3	  540.3	 8451.0	...
6598392	  778.3	  540.2	 8450.0	...
6598393	  778.3	  540.1	 8451.0	...
6598394	  778.2	  540.0	 8455.0	...
6598395	  778.1	  540.1	 8458.0	...
6598396	  777.8	  540.2	 8461.0	...
6598397	  777.4	  539.7	 8463.0	...
6598398	  777.1	  539.4	 8464.0	...
6598399	  777.1	  539.0	 8463.0	...
6598400	  777.3	  538.9	 8460.0	...
6598401	  777.6	  538.6	 8456.0	...
6598402	  777.9	  538.8	 8454.0	...
6598403	  778.1	  539.2	 8453.0	...
6598404	  777.9	  539.7	 8453.0	...
6598405	  777.9	  540.4	 8452.0	...
6598406	  777.8	  541.1	 8451.0	...
6598407	  777.9	  541.8	 8449.0	...
6598408	  777.9	  541.8	 8448.0	...
6598409	  777.8	  541.6	 8447.0	...
6598410	  777.7	  541.4	 8446.0	...
6598411	  777.5	  541.3	 8446.0	...
6598412	  777.7	  541.6	 8446.0	...
6598413	  777.9	  541.9	 8447.0	...
6598414	  778.2	  542.0	 8446.0	...
6598415	  778.3	  542.0	 8445.0	...
6598416	  778.3	  542.0	 8443.0	...
6598417	  778.2	  542.2	 8441.0	...
6598418	  778.0	  542.3	 8442.0	...
6598419	  777.9	  542.3	 8445.0	...
6598420	  777.8	  542.4	 8445.0	...
6598421	  777.8	  542.6	 8442.0	...
6598422	  777.9	  543.0	 8439.0	...
6598423	  778.0	  543.3	 8438.0	...
6598424	  778.6	  543.5	 8437.0	...
6598425	  779.2	  543.5	 8437.0	...
6598426	  779.6	  543.4	 8438.0	...
6598427	  779.4	  543.0	 8439.0	...
6598428	  779.2	  542.6	 8441.0	...
6598429	  779.0	  542.9	 8442.0	...
6598430	  779.1	  543.4	 8442.0	...
6598431	  779.2	  544.0	 8445.0	...
6598432	  779.0	  544.0	 8448.0	...
6598433	  778.7	  543.6	 8450.0	...
6598434	  778.4	  543.2	 8450.0	...
6598435	  778.4	  542.8	 8450.0	...
6598436	  778.5	  542.9	 8450.0	...
6598437	  778.7	  543.0	 8451.0	...
6598438	  778.9	  542.9	 8452.0	...
6598439	  778.8	  542.9	 8450.0	...
6598440	  778.6	  542.9	 8449.0	...
6598441	  778.3	  543.0	 8448.0	...
6598442	  778.3	  542.9	 8448.0	...
6598443	  778.3	  542.8	 8449.0	...
6598444	  778.3	  542.5	 8443.0	...
6598445	  778.3	  542.3	 8438.0	...
6598446	  778.2	  541.8	 8433.0	...
6598447	  778.3	  541.5	 8435.0	...
6598448	  778.6	  541.5	 8437.0	...
6598449	  778.8	  541.8	 8438.0	...
6598450	  778.9	  542.2	 8438.0	...
6598451	  778.8	  542.0	 8438.0	...
6598452	  778.6	  541.9	 8437.0	...
6598453	  778.8	  541.9	 8436.0	...
6598454	  779.1	  542.0	 8437.0	...
6598455	  779.3	  542.2	 8439.0	...
6598456	  779.2	  542.2	 8441.0	...
6598457	  778.9	  542.3	 8440.0	...
6598458	  778.8	  542.3	 8440.0	...
6598459	  778.8	  542.4	 8440.0	...
6598460	  779.0	  542.4	 8439.0	...
6598461	  779.1	  542.5	 8437.0	...
6598462	  779.1	  542.7	 8434.0	...
6598463	  779.1	  542.8	 8433.0	...
6598464	  779.2	  543.2	 8433.0	...
6598465	  779.5	  543.7	 8435.0	...
6598466	  779.8	  544.2	 8437.0	...
6598467	  779.5	  544.2	 8439.0	...
6598468	  779.1	  544.3	 8438.0	...
6598469	  778.8	  544.4	 8437.0	...
6598470	  778.9	  543.8	 8436.0	...
6598471	  778.9	  543.1	 8436.0	...
6598472	  779.0	  542.4	 8436.0	...
6598473	  779.0	  542.2	 8436.0	...
6598474	  779.0	  542.1	 8437.0	...
6598475	  779.0	  542.0	 8438.0	...
6598476	  779.1	  541.8	 8438.0	...
6598477	  779.2	  541.9	 8439.0	...
6598478	  779.4	  542.1	 8440.0	...
6598479	  779.1	  542.5	 8440.0	...
6598480	  778.7	  542.6	 8440.0	...
6598481	  778.3	  542.5	 8440.0	...
6598482	  778.4	  542.5	 8440.0	...
6598483	  778.7	  542.5	 8440.0	...
6598484	  778.9	  542.6	 8441.0	...
6598485	  779.0	  542.7	 8440.0	...
6598486	  779.0	  542.8	 8438.0	...
6598487	  778.9	  542.8	 8438.0	...
6598488	  779.3	  543.2	 8440.0	...
6598489	  779.5	  543.6	 8442.0	...
6598490	  779.7	  543.8	 8443.0	...
6598491	  779.5	  543.4	 8445.0	...
6598492	  779.4	  543.0	 8445.0	...
6598493	  779.2	  542.6	 8444.0	...
6598494	  779.0	  542.4	 8443.0	...
6598495	  778.7	  542.0	 8443.0	...
6598496	  778.6	  541.9	 8442.0	...
6598497	  778.4	  541.8	 8443.0	...
6598498	  778.4	  541.8	 8445.0	...
6598499	  778.4	  541.9	 8445.0	...
6598500	  778.1	  542.0	 8443.0	...
6598501	  777.7	  542.2	 8441.0	...
6598502	  777.6	  542.5	 8441.0	...
6598503	  777.9	  542.8	 8440.0	...
6598504	  778.4	  543.0	 8438.0	...
6598505	  778.5	  543.0	 8435.0	...
6598506	  778.6	  542.8	 8434.0	...
6598507	  778.7	  542.6	 8434.0	...
6598508	  778.7	  542.5	 8435.0	...
6598509	  778.8	  542.5	 8436.0	...
6598510	  778.8	  542.7	 8436.0	...
6598511	  778.8	  543.0	 8436.0	...
6598512	  778.7	  543.3	 8436.0	...
6598513	  778.5	  543.2	 8436.0	...
6598514	  778.3	  542.9	 8437.0	...
6598515	  778.1	  542.6	 8436.0	...
6598516	  778.3	  542.9	 8431.0	...
6598517	  778.5	  543.3	 8426.0	...
6598518	  778.4	  543.5	 8423.0	...
6598519	  778.1	  543.3	 8424.0	...
6598520	  778.2	  543.1	 8425.0	...
6598521	  778.6	  543.1	 8425.0	...
6598522	  779.0	  543.2	 8424.0	...
6598523	  778.9	  543.3	 8423.0	...
6598524	  778.8	  543.5	 8424.0	...
6598525	  778.7	  543.5	 8426.0	...
6598526	  778.6	  543.5	 8428.0	...
6598527	  778.6	  543.4	 8429.0	...
6598528	  778.6	  543.3	 8429.0	...
6598529	  778.2	  543.2	 8430.0	...
6598530	  777.8	  543.2	 8429.0	...
6598531	  777.5	  543.3	 8429.0	...
6598532	  777.6	  543.3	 8429.0	...
6598533	  777.7	  543.3	 8429.0	...
6598534	  777.7	  543.3	 8430.0	...
6598535	  778.1	  543.3	 8432.0	...
6598536	  778.5	  544.0	 8430.0	...
6598537	  778.9	  544.7	 8428.0	...
6598538	  778.9	  545.4	 8426.0	...
6598539	  778.8	  545.3	 8425.0	...
6598540	  778.7	  545.3	 8427.0	...
6598541	  778.7	  545.1	 8429.0	...
6598542	  778.7	  545.0	 8429.0	...
6598543	  778.7	  544.9	 8429.0	...
6598544	  778.6	  544.8	 8429.0	...
6598545	  778.4	  544.8	 8429.0	...
6598546	  778.1	  544.8	 8430.0	...
6598547	  777.9	  544.8	 8430.0	...
6598548	  778.0	  544.8	 8429.0	...
6598549	  778.2	  544.8	 8429.0	...
6598550	  778.3	  544.7	 8428.0	...
6598551	  778.3	  544.6	 8427.0	...
6598552	  778.6	  544.3	 8427.0	...
6598553	  779.0	  544.5	 8427.0	...
6598554	  779.4	  544.7	 8427.0	...
6598555	  779.5	  545.1	 8428.0	...
6598556	  779.3	  545.1	 8428.0	...
6598557	  779.0	  545.4	 8426.0	...
6598558	  779.0	  545.6	 8426.0	...
6598559	  779.3	  545.4	 8427.0	...
6598560	  779.7	  545.2	 8430.0	...
6598561	  779.3	  545.0	 8430.0	...
6598562	  778.7	  544.7	 8429.0	...
6598563	  778.3	  544.3	 8428.0	...
6598564	  778.4	  544.1	 8427.0	...
6598565	  778.5	  544.6	 8427.0	...
6598566	  778.6	  545.0	 8427.0	...
6598567	  778.7	  545.3	 8427.0	...
6598568	  778.9	  545.3	 8427.0	...
6598569	  779.0	  544.9	 8427.0	...
6598570	  779.1	  544.4	 8428.0	...
6598571	  779.2	  544.7	 8429.0	...
6598572	  779.3	  545.4	 8429.0	...
6598573	  779.4	  545.9	 8428.0	...
6598574	  779.3	  545.5	 8428.0	...
6598575	  779.3	  545.1	 8427.0	...
6598576	  779.2	  545.0	 8424.0	...
6598577	  779.1	  545.0	 8422.0	...
6598578	  779.0	  545.0	 8420.0	...
6598579	  779.3	  545.4	 8420.0	...
6598580	  779.6	  545.8	 8419.0	...
6598581	  780.1	  546.2	 8420.0	...
6598582	  780.3	  546.2	 8422.0	...
6598583	  780.4	  546.1	 8425.0	...
6598584	  780.3	  546.2	 8420.0	...
6598585	  780.2	  546.3	 8414.0	...
6598586	  780.2	  546.4	 8412.0	...
6598587	  780.1	  545.9	 8416.0	...
6598588	  780.0	  545.4	 8422.0	...
6598589	  779.9	  544.8	 8424.0	...
6598590	  779.9	  544.7	 8425.0	...
6598591	  779.9	  544.8	 8424.0	...
6598592	  780.0	  544.9	 8424.0	...
6598593	  780.2	  544.8	 8425.0	...
6598594	  780.3	  544.4	 8426.0	...
6598595	  780.3	  544.2	 8420.0	...
6598596	  780.2	  544.2	 8414.0	...
6598597	  780.0	  544.3	 8410.0	...
6598598	  779.9	  544.4	 8411.0	...
6598599	  779.8	  544.4	 8411.0	...
6598600	  779.8	  544.5	 8409.0	...
6598601	  779.9	  544.6	 8409.0	...
6598602	  779.7	  544.6	 8409.0	...
6598603	  779.5	  544.7	 8409.0	...
6598604	  779.3	  545.0	 8406.0	...
6598605	  779.4	  545.4	 8403.0	...
6598606	  779.5	  545.7	 8399.0	...
6598607	  779.6	  545.8	 8398.0	...
6598608	  779.6	  545.7	 8397.0	...
6598609	  779.6	  545.6	 8398.0	...
6598610	  779.5	  545.5	 8400.0	...
6598611	  779.4	  545.2	 8402.0	...
6598612	  779.3	  545.0	 8404.0	...
6598613	  779.3	  545.0	 8405.0	...
6598614	  779.2	  545.1	 8406.0	...
6598615	  779.1	  545.6	 8404.0	...
6598616	  779.5	  546.0	 8401.0	...
6598617	  779.9	  546.3	 8398.0	...
6598618	  780.3	  546.0	 8397.0	...
6598619	  780.2	  545.6	 8400.0	...
6598620	  780.1	  545.3	 8404.0	...
6598621	  780.1	  545.3	 8404.0	...
6598622	  780.1	  545.2	 8400.0	...
6598623	  780.2	  545.2	 8396.0	...
6598624	  780.2	  545.0	 8396.0	...
6598625	  779.8	  545.0	 8394.0	...
6598626	  779.3	  545.0	 8393.0	...
6598627	  779.1	  545.0	 8393.0	...
6598628	  779.4	  545.1	 8395.0	...
6598629	  779.7	  545.3	 8397.0	...
6598630	  779.8	  545.4	 8397.0	...
6598631	  779.8	  545.4	 8399.0	...
6598632	  779.8	  545.1	 8401.0	...
6598633	  779.8	  544.8	 8402.0	...
6598634	  780.1	  544.5	 8402.0	...
6598635	  780.4	  544.7	 8401.0	...
6598636	  780.2	  544.9	 8401.0	...
6598637	  779.7	  544.9	 8402.0	...
6598638	  779.3	  544.8	 8401.0	...
6598639	  779.5	  544.8	 8401.0	...
6598640	  779.6	  545.2	 8400.0	...
6598641	  779.8	  545.6	 8400.0	...
6598642	  779.6	  545.8	 8400.0	...
6598643	  779.4	  545.9	 8399.0	...
6598644	  779.5	  546.0	 8399.0	...
6598645	  779.6	  545.7	 8397.0	...
6598646	  779.8	  545.2	 8395.0	...
6598647	  779.7	  544.6	 8394.0	...
6598648	  779.7	  544.4	 8392.0	...
6598649	  779.7	  544.3	 8391.0	...
6598650	  779.8	  544.4	 8391.0	...
6598651	  779.9	  544.3	 8394.0	...
6598652	  779.9	  544.1	 8397.0	...
6598653	  779.8	  543.4	 8397.0	...
6598654	  779.6	  542.8	 8397.0	...
6598655	  779.4	  542.4	 8399.0	...
6598656	  779.4	  542.5	 8400.0	...
6598657	  779.5	  542.9	 8402.0	...
6598658	  779.6	  543.4	 8400.0	...
6598659	  779.6	  543.8	 8399.0	...
6598660	  779.7	  543.9	 8396.0	...
6598661	  779.9	  544.0	 8394.0	...
6598662	  780.0	  543.9	 8392.0	...
6598663	  780.3	  543.7	 8390.0	...
6598664	  780.3	  543.4	 8388.0	...
6598665	  780.4	  543.2	 8385.0	...
6598666	  780.3	  543.3	 8384.0	...
6598667	  780.3	  543.5	 8387.0	...
6598668	  780.2	  543.7	 8391.0	...
6598669	  780.0	  543.2	 8395.0	...
6598670	  779.8	  542.6	 8395.0	...
6598671	  779.8	  542.1	 8393.0	...
6598672	  779.9	  542.1	 8391.0	...
6598673	  779.9	  541.6	 8390.0	...
6598674	  780.0	  541.0	 8391.0	...
6598675	  780.1	  540.6	 8391.0	...
6598676	  780.1	  540.7	 8392.0	...
6598677	  780.1	  540.8	 8394.0	...
6598678	  780.1	  540.7	 8396.0	...
6598679	  779.9	  540.6	 8396.0	...
6598680	  779.8	  540.5	 8395.0	...
6598681	  779.4	  540.4	 8396.0	...
6598682	  779.1	  540.4	 8397.0	...
6598683	  779.2	  540.5	 8399.0	...
6598684	  779.7	  540.6	 8398.0	...
6598685	  780.2	  540.6	 8398.0	...
6598686	  780.3	  540.6	 8398.0	...
6598687	  780.4	  540.6	 8398.0	...
6598688	  780.4	  540.4	 8393.0	...
6598689	  780.4	  540.0	 8388.0	...
6598690	  780.3	  539.6	 8385.0	...
6598691	  780.3	  539.3	 8387.0	...
6598692	  780.3	  539.3	 8388.0	...
6598693	  780.2	  539.3	 8387.0	...
6598694	  780.1	  539.3	 8386.0	...
6598695	  780.0	  538.8	 8389.0	...
6598696	  780.0	  538.3	 8392.0	...
6598697	  780.0	  537.8	 8396.0	...
6598698	  779.9	  537.8	 8396.0	...
6598699	  779.8	  538.0	 8396.0	...
6598700	  779.8	  538.3	 8396.0	...
6598701	  779.8	  538.4	 8396.0	...
6598702	  780.1	  538.3	 8396.0	...
6598703	  780.4	  538.0	 8397.0	...
6598704	  780.6	  537.8	 8398.0	...
6598705	  780.4	  537.7	 8398.0	...
6598706	  780.2	  537.7	 8397.0	...
6598707	  779.9	  537.8	 8395.0	...
6598708	  779.8	  538.1	 8394.0	...
6598709	  779.7	  538.4	 8395.0	...
6598710	  779.6	  538.7	 8393.0	...
6598711	  779.8	  539.0	 8392.0	...
6598712	  780.1	  539.3	 8390.0	...
6598713	  780.4	  539.7	 8387.0	...
6598714	  780.4	  539.7	 8383.0	...
6598715	  780.3	  539.7	 8384.0	...
6598716	  780.1	  539.8	 8389.0	...
6598717	  780.0	  539.6	 8394.0	...
6598718	  779.8	  539.3	 8395.0	...
6598719	  779.6	  539.0	 8396.0	...
6598720	  779.5	  538.8	 8399.0	...
6598721	  779.5	  538.6	 8402.0	...
6598722	  779.4	  538.4	 8403.0	...
6598723	  779.3	  538.3	 8401.0	...
6598724	  779.2	  538.3	 8398.0	...
6598725	  779.1	  538.4	 8396.0	...
6598726	  779.3	  538.6	 8397.0	...
6598727	  779.8	  538.7	 8396.0	...
6598728	  780.3	  538.6	 8395.0	...
6598729	  780.7	  538.4	 8395.0	...
6598730	  780.7	  538.1	 8396.0	...
6598731	  780.7	  538.0	 8398.0	...
6598732	  780.8	  538.0	 8399.0	...
6598733	  780.8	  537.7	 8397.0	...
6598734	  780.7	  537.4	 8394.0	...
6598735	  780.5	  537.2	 8392.0	...
6598736	  780.1	  537.4	 8394.0	...
6598737	  779.8	  537.6	 8396.0	...
6598738	  779.8	  537.7	 8396.0	...
6598739	  780.0	  538.1	 8396.0	...
6598740	  780.2	  538.6	 8397.0	...
6598741	  780.5	  539.0	 8399.0	...
6598742	  780.8	  539.1	 8396.0	...
6598743	  781.0	  539.2	 8392.0	...
6598744	  781.0	  539.5	 8388.0	...
6598745	  781.0	  539.7	 8388.0	...
6598746	  780.9	  539.6	 8388.0	...
6598747	  780.7	  539.3	 8389.0	...
6598748	  780.4	  538.7	 8390.0	...
6598749	  780.2	  538.3	 8390.0	...
6598750	  780.1	  537.9	 8390.0	...
6598751	  780.0	  537.7	 8391.0	...
6598752	  779.9	  537.8	 8391.0	...
6598753	  779.5	  537.9	 8392.0	...
6598754	  779.1	  537.9	 8393.0	...
6598755	  778.8	  537.9	 8393.0	...
6598756	  779.1	  537.8	 8393.0	...
6598757	  779.3	  537.8	 8392.0	...
6598758	  779.6	  537.8	 8390.0	...
6598759	  779.6	  537.7	 8391.0	...
6598760	  779.7	  537.8	 8393.0	...
6598761	  779.7	  538.1	 8395.0	...
6598762	  779.7	  538.4	 8395.0	...
6598763	  779.3	  538.6	 8396.0	...
6598764	  778.9	  538.5	 8396.0	...
6598765	  778.5	  538.6	 8393.0	...
6598766	  778.3	  538.7	 8390.0	...
6598767	  778.0	  538.8	 8388.0	...
6598768	  778.0	  538.8	 8389.0	...
6598769	  778.1	  538.4	 8390.0	...
6598770	  778.2	  538.1	 8392.0	...
6598771	  778.1	  537.5	 8394.0	...
6598772	  778.0	  537.2	 8395.0	...
6598773	  777.9	  536.7	 8395.0	...
6598774	  777.8	  536.4	 8395.0	...
6598775	  777.6	  536.2	 8395.0	...
6598776	  777.6	  536.3	 8395.0	...
6598777	  777.7	  536.3	 8394.0	...
6598778	  777.8	  536.1	 8393.0	...
6598779	  777.8	  535.9	 8393.0	...
6598780	  777.8	  535.9	 8394.0	...
6598781	  777.8	  536.1	 8394.0	...
6598782	  777.8	  536.3	 8395.0	...
6598783	  777.8	  536.3	 8393.0	...
6598784	  777.5	  536.3	 8392.0	...
6598785	  777.1	  536.1	 8391.0	...
6598786	  776.8	  536.0	 8391.0	...
6598787	  776.8	  536.1	 8392.0	...
6598788	  776.8	  536.3	 8392.0	...
6598789	  776.5	  536.5	 8393.0	...
6598790	  776.1	  536.2	 8393.0	...
6598791	  775.9	  536.1	 8394.0	...
6598792	  775.9	  535.8	 8396.0	...
6598793	  776.2	  535.6	 8399.0	...
6598794	  776.4	  535.3	 8401.0	...
6598795	  776.6	  534.9	 8401.0	...
6598796	  776.9	  534.6	 8400.0	...
6598797	  777.4	  535.0	 8398.0	...
6598798	  777.9	  535.5	 8398.0	...
6598799	  778.1	  536.5	 8398.0	...
6598800	  778.1	  537.0	 8398.0	...
6598801	  778.1	  537.4	 8396.0	...
6598802	  778.0	  537.3	 8394.0	...
6598803	  778.1	  537.1	 8392.0	...
6598804	  778.3	  537.0	 8392.0	...
6598805	  778.4	  537.0	 8391.0	...
6598806	  778.3	  536.8	 8395.0	...
6598807	  778.2	  536.6	 8399.0	...
6598808	  778.1	  536.3	 8404.0	...
6598809	  778.0	  536.4	 8406.0	...
6598810	  778.3	  536.4	 8407.0	...
6598811	  778.7	  536.3	 8404.0	...
6598812	  779.0	  536.0	 8401.0	...
EFIX R   6598289	6598812	524	  778.6	  541.6	   8422
SSACC R  6598813
6598813	  778.6	  535.7	 8398.0	...
6598814	  778.1	  536.1	 8395.0	...
6598815	  777.2	  537.0	 8392.0	...
6598816	  775.7	  538.3	 8392.0	...
6598817	  773.7	  539.3	 8395.0	...
6598818	  769.6	  540.5	 8399.0	...
6598819	  765.1	  542.3	 8400.0	...
6598820	  759.8	  544.5	 8400.0	...
6598821	  754.7	  546.4	 8401.0	...
6598822	  750.3	  548.7	 8402.0	...
6598823	  745.4	  550.8	 8403.0	...
6598824	  741.0	  552.9	 8409.0	...
6598825	  735.3	  553.4	 8415.0	...
6598826	  730.3	  552.9	 8423.0	...
6598827	  726.0	  552.3	 8428.0	...
6598828	  723.5	  551.3	 8431.0	...
6598829	  721.6	  550.0	 8428.0	...
6598830	  720.6	  548.8	 8425.0	...
ESACC R  6598813	6598830	18	  778.6	  535.7	  720.6	  548.8	   1.26	    106
SFIX R   6598831
6598831	  720.2	  546.0	 8421.0	...
6598832	  721.0	  544.1	 8422.0	...
6598833	  722.0	  542.2	 8421.0	...
6598834	  723.3	  541.6	 8417.0	...
6598835	  723.8	  541.2	 8412.0	...
6598836	  724.2	  540.7	 8407.0	...
6598837	  723.7	  540.8	 8405.0	...
6598838	  721.9	  540.4	 8405.0	...
6598839	  720.1	  540.0	 8407.0	...
6598840	  717.9	  539.7	 8410.0	...
6598841	  717.0	  539.9	 8410.0	...
6598842	  716.1	  540.1	 8411.0	...
6598843	  715.9	  540.2	 8411.0	...
6598844	  716.3	  540.2	 8411.0	...
6598845	  716.8	  540.0	 8413.0	...
6598846	  717.9	  539.9	 8415.0	...
6598847	  719.0	  539.8	 8417.0	...
6598848	  720.7	  539.8	 8416.0	...
6598849	  722.0	  539.7	 8419.0	...
6598850	  723.7	  539.5	 8422.0	...
6598851	  725.1	  539.3	 8424.0	...
6598852	  726.4	  539.0	 8422.0	...
6598853	  727.1	  539.3	 8420.0	...
6598854	  727.7	  539.6	 8419.0	...
6598855	  727.7	  539.6	 8419.0	...
6598856	  727.1	  539.3	 8421.0	...
6598857	  726.3	  539.0	 8423.0	...
6598858	  726.1	  539.0	 8425.0	...
6598859	  725.6	  539.0	 8424.0	...
6598860	  725.0	  539.1	 8428.0	...
6598861	  724.5	  539.4	 8433.0	...
6598862	  723.8	  539.6	 8434.0	...
6598863	  723.4	  539.9	 8430.0	...
6598864	  723.1	  540.5	 8428.0	...
6598865	  723.3	  541.2	 8428.0	...
6598866	  723.5	  541.8	 8429.0	...
6598867	  723.6	  541.8	 8429.0	...
6598868	  723.9	  542.2	 8429.0	...
6598869	  724.1	  542.5	 8429.0	...
6598870	  724.1	  542.9	 8429.0	...
6598871	  724.1	  543.0	 8429.0	...
6598872	  724.0	  543.0	 8429.0	...
6598873	  723.9	  542.9	 8428.0	...
6598874	  723.6	  542.7	 8427.0	...
6598875	  723.3	  542.7	 8427.0	...
6598876	  723.1	  542.8	 8427.0	...
6598877	  723.1	  542.9	 8429.0	...
6598878	  723.2	  542.8	 8430.0	...
6598879	  723.2	  542.8	 8428.0	...
6598880	  723.2	  542.9	 8425.0	...
6598881	  723.2	  542.9	 8421.0	...
6598882	  723.4	  543.3	 8420.0	...
6598883	  723.7	  543.8	 8420.0	...
6598884	  724.2	  544.3	 8423.0	...
6598885	  724.5	  544.2	 8425.0	...
6598886	  724.8	  544.2	 8425.0	...
6598887	  724.9	  544.2	 8425.0	...
6598888	  724.8	  543.8	 8426.0	...
6598889	  724.6	  543.4	 8427.0	...
6598890	  724.3	  543.0	 8429.0	...
6598891	  724.2	  543.1	 8429.0	...
6598892	  724.6	  542.7	 8428.0	...
6598893	  724.9	  542.2	 8427.0	...
6598894	  725.2	  541.8	 8427.0	...
6598895	  725.2	  541.8	 8428.0	...
6598896	  725.3	  541.9	 8429.0	...
6598897	  725.4	  541.9	 8430.0	...
6598898	  725.5	  541.9	 8431.0	...
6598899	  725.5	  541.8	 8432.0	...
6598900	  725.5	  541.8	 8431.0	...
6598901	  725.3	  541.9	 8431.0	...
6598902	  725.2	  541.9	 8429.0	...
6598903	  725.2	  542.0	 8428.0	...
6598904	  725.2	  542.1	 8429.0	...
6598905	  725.2	  542.3	 8429.0	...
6598906	  725.3	  542.2	 8429.0	...
6598907	  725.4	  541.8	 8430.0	...
6598908	  725.6	  541.5	 8431.0	...
6598909	  725.6	  541.2	 8432.0	...
6598910	  725.6	  541.3	 8432.0	...
6598911	  725.7	  541.5	 8432.0	...
6598912	  725.8	  541.7	 8430.0	...
6598913	  725.7	  541.5	 8428.0	...
6598914	  725.6	  541.2	 8429.0	...
6598915	  725.5	  540.9	 8432.0	...
6598916	  725.5	  540.9	 8430.0	...
6598917	  725.5	  540.8	 8426.0	...
6598918	  725.2	  540.8	 8425.0	...
6598919	  724.9	  540.9	 8428.0	...
6598920	  724.9	  541.0	 8430.0	...
6598921	  725.2	  541.1	 8429.0	...
6598922	  725.6	  541.6	 8428.0	...
6598923	  725.7	  542.2	 8429.0	...
6598924	  725.8	  542.6	 8430.0	...
6598925	  725.8	  542.1	 8430.0	...
6598926	  725.7	  541.6	 8430.0	...
6598927	  725.6	  541.1	 8430.0	...
6598928	  725.6	  540.8	 8429.0	...
6598929	  725.4	  540.5	 8429.0	...
6598930	  725.2	  540.2	 8431.0	...
6598931	  725.1	  540.2	 8432.0	...
6598932	  725.1	  540.4	 8433.0	...
6598933	  725.2	  540.6	 8434.0	...
6598934	  725.1	  540.5	 8436.0	...
6598935	  725.2	  540.3	 8437.0	...
6598936	  725.6	  540.1	 8431.0	...
6598937	  725.9	  539.7	 8425.0	...
6598938	  726.1	  539.5	 8421.0	...
6598939	  726.2	  539.9	 8426.0	...
6598940	  726.7	  540.3	 8430.0	...
6598941	  727.2	  540.7	 8432.0	...
6598942	  727.4	  540.5	 8432.0	...
6598943	  727.2	  540.0	 8432.0	...
6598944	  726.8	  539.5	 8431.0	...
6598945	  726.5	  539.2	 8431.0	...
6598946	  726.4	  539.5	 8429.0	...
6598947	  726.4	  539.8	 8428.0	...
6598948	  726.5	  540.5	 8428.0	...
6598949	  726.6	  540.7	 8431.0	...
6598950	  726.8	  540.7	 8432.0	...
6598951	  726.9	  540.4	 8434.0	...
6598952	  727.1	  540.2	 8434.0	...
6598953	  727.4	  540.2	 8435.0	...
6598954	  727.5	  540.4	 8436.0	...
6598955	  727.7	  540.7	 8437.0	...
6598956	  727.6	  541.1	 8437.0	...
6598957	  727.5	  541.4	 8438.0	...
6598958	  727.3	  541.1	 8438.0	...
6598959	  727.2	  540.6	 8437.0	...
6598960	  727.1	  540.0	 8436.0	...
6598961	  727.0	  540.0	 8436.0	...
6598962	  726.8	  540.0	 8435.0	...
6598963	  726.5	  540.1	 8435.0	...
6598964	  726.3	  540.2	 8434.0	...
6598965	  726.1	  540.2	 8434.0	...
6598966	  726.1	  540.2	 8434.0	...
6598967	  726.1	  540.2	 8435.0	...
6598968	  726.1	  540.3	 8435.0	...
6598969	  725.9	  540.5	 8435.0	...
6598970	  725.7	  540.6	 8435.0	...
6598971	  725.6	  540.5	 8434.0	...
6598972	  725.8	  540.2	 8435.0	...
6598973	  725.9	  539.8	 8436.0	...
6598974	  726.0	  539.7	 8436.0	...
6598975	  725.9	  539.6	 8436.0	...
6598976	  725.9	  539.4	 8437.0	...
6598977	  726.0	  539.3	 8440.0	...
6598978	  726.2	  539.0	 8442.0	...
6598979	  726.5	  538.7	 8443.0	...
6598980	  726.8	  538.9	 8442.0	...
6598981	  727.0	  539.3	 8441.0	...
6598982	  727.3	  539.3	 8441.0	...
6598983	  727.6	  538.9	 8443.0	...
6598984	  727.6	  538.6	 8444.0	...
6598985	  727.5	  539.3	 8443.0	...
6598986	  727.3	  539.9	 8442.0	...
6598987	  727.3	  540.4	 8440.0	...
6598988	  727.1	  540.3	 8439.0	...
6598989	  726.8	  540.1	 8438.0	...
6598990	  726.3	  540.0	 8438.0	...
6598991	  725.8	  540.0	 8437.0	...
6598992	  725.3	  540.1	 8438.0	...
6598993	  725.2	  540.2	 8441.0	...
6598994	  725.1	  540.4	 8444.0	...
6598995	  725.1	  540.0	 8446.0	...
6598996	  724.9	  539.4	 8446.0	...
6598997	  724.8	  539.0	 8446.0	...
6598998	  725.0	  539.0	 8448.0	...
6598999	  725.2	  539.1	 8449.0	...
6599000	  725.4	  539.1	 8450.0	...
6599001	  725.0	  539.0	 8450.0	...
6599002	  724.6	  538.9	 8449.0	...
6599003	  724.2	  538.9	 8449.0	...
6599004	  724.2	  538.9	 8448.0	...
6599005	  724.2	  538.8	 8449.0	...
6599006	  724.2	  538.7	 8449.0	...
6599007	  724.2	  538.6	 8449.0	...
6599008	  724.1	  538.6	 8448.0	...
6599009	  724.2	  538.6	 8445.0	...
6599010	  724.4	  538.6	 8442.0	...
6599011	  724.7	  538.6	 8440.0	...
6599012	  724.7	  538.7	 8441.0	...
6599013	  724.9	  538.7	 8443.0	...
6599014	  725.2	  538.6	 8446.0	...
6599015	  725.5	  538.6	 8448.0	...
6599016	  725.5	  538.6	 8449.0	...
6599017	  725.2	  538.7	 8448.0	...
6599018	  724.8	  538.8	 8448.0	...
6599019	  724.4	  539.0	 8448.0	...
6599020	  724.3	  538.7	 8448.0	...
6599021	  724.3	  538.3	 8448.0	...
6599022	  724.4	  538.3	 8448.0	...
6599023	  724.2	  538.8	 8449.0	...
6599024	  724.0	  539.3	 8447.0	...
6599025	  723.7	  539.3	 8445.0	...
6599026	  723.8	  538.9	 8443.0	...
6599027	  724.0	  538.5	 8442.0	...
6599028	  724.3	  538.1	 8442.0	...
6599029	  724.6	  538.4	 8443.0	...
6599030	  724.9	  538.7	 8445.0	...
6599031	  724.9	  539.2	 8447.0	...
6599032	  724.9	  539.4	 8447.0	...
6599033	  724.9	  539.6	 8445.0	...
6599034	  724.8	  539.5	 8442.0	...
6599035	  724.7	  539.3	 8445.0	...
6599036	  724.7	  539.1	 8449.0	...
6599037	  724.5	  539.1	 8453.0	...
EFIX R   6598831	6599037	207	  724.9	  540.5	   8433
SSACC R  6599038
6599038	  724.5	  539.2	 8453.0	...
6599039	  724.6	  539.3	 8453.0	...
6599040	  724.9	  539.4	 8452.0	...
6599041	  725.7	  539.4	 8452.0	...
6599042	  726.8	  539.2	 8450.0	...
6599043	  729.5	  539.0	 8449.0	...
6599044	  733.1	  538.6	 8448.0	...
6599045	  738.6	  537.8	 8447.0	...
6599046	  744.3	  536.8	 8445.0	...
6599047	  749.7	  535.2	 8440.0	...
6599048	  754.7	  534.0	 8435.0	...
6599049	  758.8	  532.3	 8433.0	...
6599050	  765.2	  530.9	 8433.0	...
6599051	  771.4	  529.0	 8428.0	...
6599052	  778.7	  527.4	 8423.0	...
6599053	  784.6	  526.3	 8416.0	...
6599054	  790.1	  525.6	 8413.0	...
6599055	  793.4	  525.2	 8410.0	...
6599056	  796.8	  525.3	 8409.0	...
6599057	  799.6	  526.3	 8409.0	...
6599058	  802.3	  527.3	 8409.0	...
6599059	  803.2	  528.5	 8407.0	...
6599060	  803.2	  529.2	 8403.0	...
ESACC R  6599038	6599060	23	  724.5	  539.2	  803.2	  529.2	   1.69	    124
SFIX R   6599061
6599061	  803.2	  530.3	 8402.0	...
6599062	  802.6	  531.8	 8404.0	...
6599063	  801.7	  533.1	 8406.0	...
6599064	  800.7	  534.0	 8406.0	...
6599065	  800.1	  534.4	 8410.0	...
6599066	  799.2	  534.6	 8415.0	...
6599067	  798.2	  534.3	 8419.0	...
6599068	  797.1	  534.0	 8419.0	...
6599069	  797.1	  533.4	 8418.0	...
6599070	  797.3	  533.1	 8417.0	...
6599071	  797.6	  532.8	 8413.0	...
6599072	  797.7	  532.5	 8408.0	...
6599073	  797.7	  532.2	 8404.0	...
6599074	  797.4	  532.0	 8404.0	...
6599075	  797.3	  533.1	 8401.0	...
6599076	  796.7	  534.2	 8397.0	...
6599077	  796.4	  535.3	 8394.0	...
6599078	  795.9	  535.1	 8394.0	...
6599079	  795.5	  535.0	 8395.0	...
6599080	  794.8	  535.0	 8396.0	...
6599081	  794.2	  535.0	 8398.0	...
6599082	  793.8	  534.4	 8402.0	...
6599083	  793.5	  533.8	 8406.0	...
6599084	  793.3	  533.2	 8406.0	...
6599085	  793.2	  533.4	 8404.0	...
6599086	  793.2	  533.5	 8402.0	...
6599087	  793.5	  533.4	 8403.0	...
6599088	  793.8	  533.5	 8403.0	...
6599089	  794.2	  533.8	 8403.0	...
6599090	  794.6	  534.6	 8401.0	...
6599091	  794.7	  535.8	 8400.0	...
6599092	  794.8	  536.8	 8399.0	...
6599093	  795.1	  537.2	 8399.0	...
6599094	  795.5	  537.3	 8398.0	...
6599095	  795.9	  537.1	 8398.0	...
6599096	  796.0	  536.9	 8397.0	...
6599097	  796.1	  536.5	 8396.0	...
6599098	  796.2	  536.3	 8396.0	...
6599099	  796.3	  536.1	 8397.0	...
6599100	  796.1	  536.1	 8400.0	...
6599101	  795.9	  536.2	 8402.0	...
6599102	  795.8	  536.2	 8405.0	...
6599103	  795.8	  535.6	 8408.0	...
6599104	  795.7	  535.1	 8411.0	...
6599105	  795.6	  535.5	 8410.0	...
6599106	  795.6	  536.4	 8405.0	...
6599107	  795.8	  537.2	 8398.0	...
6599108	  795.8	  537.5	 8394.0	...
6599109	  795.9	  537.8	 8396.0	...
6599110	  796.1	  537.8	 8399.0	...
6599111	  796.3	  537.6	 8402.0	...
6599112	  796.5	  537.4	 8403.0	...
6599113	  796.6	  537.3	 8404.0	...
6599114	  796.6	  537.1	 8405.0	...
6599115	  796.4	  536.8	 8404.0	...
6599116	  796.2	  536.6	 8403.0	...
6599117	  796.1	  536.5	 8402.0	...
6599118	  795.8	  536.5	 8400.0	...
6599119	  795.5	  536.5	 8398.0	...
6599120	  795.7	  536.7	 8397.0	...
6599121	  796.1	  536.8	 8398.0	...
6599122	  796.5	  536.8	 8399.0	...
6599123	  796.4	  537.4	 8397.0	...
6599124	  796.2	  538.1	 8394.0	...
6599125	  796.0	  538.7	 8391.0	...
6599126	  795.6	  537.5	 8392.0	...
6599127	  795.1	  536.3	 8397.0	...
6599128	  794.7	  535.2	 8402.0	...
6599129	  795.1	  535.9	 8398.0	...
6599130	  795.6	  536.5	 8392.0	...
6599131	  795.7	  536.8	 8395.0	...
6599132	  795.4	  536.5	 8403.0	...
6599133	  795.3	  536.2	 8407.0	...
6599134	  795.7	  536.2	 8403.0	...
6599135	  796.0	  536.1	 8399.0	...
6599136	  796.0	  536.0	 8400.0	...
6599137	  795.6	  536.3	 8399.0	...
6599138	  795.2	  536.7	 8398.0	...
6599139	  794.8	  537.0	 8396.0	...
6599140	  794.8	  537.0	 8398.0	...
6599141	  794.9	  536.9	 8399.0	...
6599142	  794.9	  536.8	 8400.0	...
6599143	  794.7	  536.8	 8401.0	...
6599144	  794.5	  536.9	 8402.0	...
6599145	  794.2	  537.1	 8402.0	...
6599146	  794.3	  537.2	 8402.0	...
6599147	  794.3	  537.1	 8401.0	...
6599148	  794.2	  536.7	 8403.0	...
6599149	  794.2	  536.4	 8404.0	...
6599150	  794.3	  536.1	 8403.0	...
6599151	  794.5	  536.0	 8400.0	...
6599152	  794.4	  536.1	 8398.0	...
6599153	  794.2	  536.2	 8399.0	...
6599154	  794.0	  536.4	 8401.0	...
6599155	  794.0	  536.4	 8400.0	...
6599156	  794.0	  536.6	 8398.0	...
6599157	  794.1	  536.8	 8395.0	...
6599158	  794.2	  537.0	 8393.0	...
6599159	  794.3	  537.0	 8391.0	...
6599160	  794.3	  537.1	 8389.0	...
6599161	  794.2	  537.2	 8387.0	...
6599162	  794.1	  537.3	 8385.0	...
6599163	  794.1	  537.4	 8385.0	...
6599164	  793.8	  537.5	 8387.0	...
6599165	  793.4	  537.5	 8389.0	...
6599166	  793.0	  537.4	 8391.0	...
6599167	  792.9	  537.3	 8391.0	...
6599168	  792.9	  537.3	 8391.0	...
6599169	  792.9	  537.4	 8392.0	...
6599170	  793.0	  537.6	 8393.0	...
6599171	  793.5	  537.7	 8393.0	...
6599172	  794.1	  537.8	 8393.0	...
6599173	  794.7	  537.7	 8396.0	...
6599174	  794.7	  537.5	 8399.0	...
6599175	  794.7	  537.3	 8402.0	...
6599176	  794.6	  537.2	 8402.0	...
6599177	  794.7	  537.2	 8403.0	...
6599178	  794.7	  537.2	 8404.0	...
6599179	  794.6	  536.8	 8404.0	...
6599180	  794.4	  536.2	 8404.0	...
6599181	  794.3	  535.6	 8405.0	...
6599182	  794.6	  535.6	 8405.0	...
6599183	  795.1	  536.3	 8405.0	...
6599184	  795.8	  537.0	 8405.0	...
6599185	  796.2	  537.5	 8404.0	...
6599186	  796.6	  537.5	 8404.0	...
6599187	  796.8	  537.2	 8404.0	...
6599188	  796.7	  536.9	 8404.0	...
6599189	  796.4	  536.6	 8402.0	...
6599190	  796.2	  536.6	 8397.0	...
6599191	  796.2	  536.6	 8393.0	...
6599192	  796.3	  536.4	 8395.0	...
6599193	  796.4	  536.3	 8399.0	...
6599194	  796.6	  536.3	 8403.0	...
6599195	  796.7	  536.5	 8402.0	...
6599196	  796.8	  536.7	 8404.0	...
6599197	  796.9	  537.0	 8406.0	...
6599198	  797.1	  537.2	 8408.0	...
6599199	  797.3	  537.3	 8409.0	...
6599200	  797.5	  537.4	 8411.0	...
6599201	  797.7	  537.4	 8409.0	...
6599202	  797.9	  537.5	 8404.0	...
6599203	  797.9	  537.6	 8400.0	...
6599204	  797.9	  537.6	 8397.0	...
6599205	  797.8	  537.6	 8396.0	...
6599206	  797.8	  537.5	 8396.0	...
6599207	  797.8	  537.4	 8397.0	...
6599208	  797.7	  537.2	 8399.0	...
6599209	  797.5	  537.0	 8401.0	...
6599210	  797.1	  536.8	 8403.0	...
6599211	  796.9	  536.9	 8404.0	...
6599212	  796.8	  536.9	 8406.0	...
6599213	  796.7	  536.9	 8407.0	...
6599214	  796.6	  536.9	 8406.0	...
6599215	  796.4	  537.0	 8405.0	...
6599216	  796.4	  536.9	 8405.0	...
6599217	  796.4	  536.9	 8405.0	...
6599218	  796.4	  536.9	 8405.0	...
6599219	  796.6	  537.1	 8405.0	...
6599220	  796.8	  537.3	 8407.0	...
6599221	  796.8	  537.3	 8408.0	...
6599222	  796.5	  537.3	 8408.0	...
6599223	  796.3	  537.4	 8407.0	...
6599224	  796.4	  537.6	 8407.0	...
6599225	  796.4	  537.7	 8408.0	...
6599226	  795.9	  537.3	 8409.0	...
6599227	  795.5	  536.9	 8409.0	...
6599228	  795.0	  536.7	 8406.0	...
6599229	  795.0	  536.9	 8402.0	...
6599230	  794.9	  537.1	 8399.0	...
6599231	  794.7	  537.0	 8399.0	...
6599232	  794.4	  536.7	 8399.0	...
6599233	  794.6	  536.1	 8399.0	...
6599234	  794.9	  535.6	 8399.0	...
6599235	  795.2	  535.4	 8400.0	...
6599236	  795.1	  535.4	 8400.0	...
6599237	  795.0	  535.4	 8400.0	...
6599238	  795.0	  535.4	 8399.0	...
6599239	  795.1	  535.4	 8398.0	...
6599240	  795.2	  535.4	 8398.0	...
6599241	  795.3	  535.3	 8398.0	...
6599242	  795.5	  535.1	 8398.0	...
6599243	  795.8	  534.9	 8397.0	...
6599244	  796.1	  535.0	 8397.0	...
6599245	  796.2	  535.1	 8396.0	...
6599246	  796.2	  535.2	 8394.0	...
6599247	  796.2	  535.3	 8392.0	...
6599248	  795.8	  535.3	 8397.0	...
6599249	  795.4	  534.8	 8404.0	...
6599250	  795.0	  534.3	 8409.0	...
6599251	  794.9	  534.0	 8406.0	...
6599252	  795.0	  534.3	 8404.0	...
6599253	  795.2	  534.6	 8404.0	...
6599254	  795.4	  534.8	 8405.0	...
6599255	  795.6	  534.9	 8405.0	...
6599256	  795.4	  534.7	 8404.0	...
6599257	  795.3	  534.6	 8403.0	...
6599258	  795.2	  534.8	 8403.0	...
6599259	  795.4	  535.2	 8402.0	...
6599260	  795.5	  535.6	 8402.0	...
6599261	  795.6	  535.7	 8402.0	...
6599262	  795.6	  535.5	 8400.0	...
6599263	  795.4	  535.2	 8399.0	...
6599264	  795.1	  535.1	 8397.0	...
6599265	  794.8	  535.1	 8396.0	...
6599266	  794.7	  535.2	 8397.0	...
6599267	  794.7	  535.1	 8398.0	...
6599268	  794.8	  535.0	 8400.0	...
6599269	  794.8	  534.8	 8403.0	...
6599270	  794.7	  534.4	 8406.0	...
6599271	  794.6	  534.3	 8406.0	...
6599272	  794.9	  534.3	 8403.0	...
6599273	  795.2	  534.5	 8401.0	...
6599274	  795.6	  534.5	 8401.0	...
6599275	  795.8	  534.6	 8402.0	...
6599276	  796.0	  534.6	 8402.0	...
6599277	  796.1	  534.6	 8403.0	...
6599278	  796.1	  534.7	 8403.0	...
6599279	  796.1	  534.8	 8403.0	...
6599280	  796.1	  535.0	 8404.0	...
EFIX R   6599061	6599280	220	  795.7	  536.0	   8401
SSACC R  6599281
6599281	  795.9	  535.4	 8404.0	...
6599282	  795.6	  535.8	 8403.0	...
6599283	  794.6	  536.2	 8400.0	...
6599284	  793.9	  536.5	 8397.0	...
6599285	  791.9	  536.8	 8395.0	...
6599286	  788.7	  537.2	 8396.0	...
6599287	  783.9	  537.5	 8402.0	...
6599288	  778.7	  537.5	 8407.0	...
6599289	  773.0	  537.7	 8411.0	...
6599290	  766.7	  537.2	 8411.0	...
6599291	  760.1	  537.1	 8410.0	...
6599292	  754.6	  536.8	 8409.0	...
6599293	  750.2	  537.5	 8406.0	...
6599294	  746.6	  538.1	 8405.0	...
6599295	  744.3	  539.5	 8408.0	...
6599296	  742.9	  541.1	 8411.0	...
6599297	  742.9	  543.0	 8412.0	...
6599298	  743.0	  544.6	 8412.0	...
6599299	  743.9	  546.0	 8410.0	...
ESACC R  6599281	6599299	19	  795.9	  535.4	  743.9	  546.0	   1.13	    108
SFIX R   6599300
6599300	  744.7	  547.3	 8409.0	...
6599301	  746.3	  547.9	 8407.0	...
6599302	  747.6	  548.8	 8405.0	...
6599303	  749.4	  549.3	 8403.0	...
6599304	  751.0	  549.5	 8404.0	...
6599305	  752.9	  548.5	 8406.0	...
6599306	  754.9	  547.5	 8406.0	...
6599307	  756.7	  546.2	 8405.0	...
6599308	  758.1	  545.3	 8403.0	...
6599309	  759.1	  544.2	 8403.0	...
6599310	  759.5	  543.4	 8404.0	...
6599311	  759.8	  542.7	 8405.0	...
6599312	  760.0	  542.2	 8403.0	...
6599313	  760.1	  541.3	 8401.0	...
6599314	  760.2	  540.2	 8398.0	...
6599315	  759.8	  539.3	 8397.0	...
6599316	  759.4	  538.9	 8398.0	...
6599317	  758.9	  539.0	 8400.0	...
6599318	  758.6	  539.1	 8404.0	...
6599319	  758.4	  539.0	 8405.0	...
6599320	  758.4	  539.0	 8404.0	...
6599321	  757.6	  539.0	 8402.0	...
6599322	  756.8	  539.7	 8401.0	...
6599323	  756.1	  540.4	 8399.0	...
6599324	  756.2	  541.1	 8398.0	...
6599325	  756.2	  541.1	 8399.0	...
6599326	  756.2	  541.1	 8402.0	...
6599327	  755.9	  541.0	 8404.0	...
6599328	  755.4	  540.9	 8404.0	...
6599329	  754.9	  540.8	 8405.0	...
6599330	  754.6	  540.7	 8407.0	...
6599331	  754.5	  540.4	 8410.0	...
6599332	  754.5	  540.1	 8411.0	...
6599333	  754.6	  539.9	 8409.0	...
6599334	  754.7	  539.8	 8406.0	...
6599335	  754.9	  539.9	 8402.0	...
6599336	  755.2	  540.3	 8402.0	...
6599337	  755.6	  540.7	 8402.0	...
6599338	  755.6	  540.8	 8402.0	...
6599339	  755.7	  540.9	 8402.0	...
6599340	  755.8	  541.2	 8402.0	...
6599341	  756.0	  541.4	 8401.0	...
6599342	  756.2	  541.3	 8403.0	...
6599343	  756.2	  541.1	 8405.0	...
6599344	  756.4	  541.3	 8408.0	...
6599345	  756.8	  541.9	 8406.0	...
6599346	  757.1	  542.4	 8404.0	...
6599347	  757.0	  542.4	 8402.0	...
6599348	  756.9	  542.3	 8402.0	...
6599349	  756.6	  542.0	 8403.0	...
6599350	  756.4	  541.9	 8406.0	...
6599351	  756.2	  541.5	 8409.0	...
6599352	  756.0	  541.2	 8410.0	...
6599353	  756.0	  540.9	 8411.0	...
6599354	  756.1	  540.9	 8411.0	...
6599355	  756.3	  540.5	 8411.0	...
6599356	  756.7	  540.2	 8411.0	...
6599357	  757.1	  539.8	 8410.0	...
6599358	  757.2	  539.9	 8411.0	...
6599359	  757.1	  539.9	 8411.0	...
6599360	  757.2	  539.9	 8412.0	...
6599361	  757.5	  539.9	 8414.0	...
6599362	  757.5	  539.8	 8415.0	...
6599363	  757.3	  539.8	 8411.0	...
6599364	  757.2	  540.0	 8407.0	...
6599365	  757.3	  540.3	 8407.0	...
6599366	  757.4	  540.6	 8413.0	...
6599367	  757.3	  540.6	 8417.0	...
6599368	  757.2	  540.6	 8415.0	...
6599369	  757.3	  540.7	 8413.0	...
6599370	  757.5	  540.4	 8412.0	...
6599371	  757.6	  540.2	 8409.0	...
6599372	  757.6	  540.2	 8406.0	...
6599373	  757.7	  540.5	 8401.0	...
6599374	  757.8	  540.9	 8399.0	...
6599375	  757.9	  540.9	 8400.0	...
6599376	  758.2	  540.8	 8402.0	...
6599377	  758.4	  540.8	 8401.0	...
6599378	  758.6	  540.7	 8397.0	...
6599379	  758.4	  540.7	 8393.0	...
6599380	  758.4	  540.7	 8393.0	...
6599381	  758.7	  540.6	 8394.0	...
6599382	  759.1	  540.4	 8395.0	...
6599383	  759.4	  540.2	 8399.0	...
6599384	  759.6	  540.3	 8403.0	...
6599385	  759.8	  540.4	 8404.0	...
6599386	  759.9	  540.5	 8402.0	...
6599387	  760.4	  540.5	 8401.0	...
6599388	  760.7	  540.6	 8401.0	...
6599389	  760.7	  540.6	 8400.0	...
6599390	  760.4	  540.4	 8399.0	...
6599391	  760.0	  540.3	 8396.0	...
6599392	  760.0	  540.4	 8395.0	...
6599393	  759.8	  539.7	 8397.0	...
6599394	  759.7	  539.0	 8399.0	...
6599395	  759.5	  538.7	 8399.0	...
6599396	  759.4	  539.2	 8397.0	...
6599397	  759.4	  539.7	 8394.0	...
6599398	  759.4	  539.1	 8399.0	...
6599399	  759.4	  538.4	 8405.0	...
6599400	  759.3	  537.7	 8406.0	...
6599401	  759.2	  537.6	 8400.0	...
6599402	  759.0	  537.6	 8393.0	...
6599403	  759.0	  537.9	 8394.0	...
6599404	  758.8	  538.2	 8398.0	...
6599405	  758.8	  538.6	 8398.0	...
6599406	  758.8	  538.8	 8394.0	...
6599407	  759.0	  539.0	 8393.0	...
6599408	  758.9	  538.8	 8396.0	...
6599409	  758.6	  538.6	 8400.0	...
6599410	  758.3	  538.5	 8401.0	...
6599411	  758.4	  538.5	 8402.0	...
6599412	  758.5	  538.6	 8402.0	...
6599413	  758.5	  538.7	 8402.0	...
6599414	  758.4	  538.8	 8402.0	...
6599415	  758.3	  538.8	 8403.0	...
6599416	  758.3	  538.6	 8401.0	...
6599417	  758.4	  538.5	 8398.0	...
6599418	  758.4	  538.4	 8396.0	...
6599419	  758.3	  538.3	 8395.0	...
6599420	  758.1	  538.2	 8395.0	...
6599421	  758.1	  538.1	 8393.0	...
6599422	  758.1	  538.1	 8392.0	...
6599423	  758.0	  538.2	 8393.0	...
6599424	  758.0	  538.2	 8394.0	...
6599425	  758.0	  538.2	 8395.0	...
6599426	  758.0	  538.2	 8396.0	...
6599427	  758.0	  538.0	 8398.0	...
6599428	  758.1	  537.8	 8400.0	...
6599429	  758.2	  537.9	 8400.0	...
6599430	  758.3	  538.2	 8398.0	...
6599431	  758.2	  538.4	 8396.0	...
6599432	  758.1	  538.3	 8396.0	...
6599433	  758.1	  538.3	 8397.0	...
6599434	  758.0	  538.5	 8397.0	...
6599435	  757.9	  538.6	 8398.0	...
6599436	  757.8	  538.4	 8398.0	...
6599437	  757.8	  538.1	 8398.0	...
6599438	  757.9	  537.8	 8398.0	...
6599439	  758.0	  538.1	 8398.0	...
6599440	  758.0	  538.3	 8395.0	...
6599441	  757.7	  538.5	 8392.0	...
6599442	  757.4	  538.3	 8390.0	...
6599443	  757.2	  538.1	 8391.0	...
6599444	  757.2	  537.9	 8391.0	...
6599445	  757.2	  538.0	 8392.0	...
6599446	  757.2	  538.1	 8393.0	...
6599447	  757.3	  538.1	 8393.0	...
6599448	  757.4	  538.0	 8393.0	...
6599449	  757.5	  537.7	 8392.0	...
6599450	  757.9	  537.3	 8393.0	...
6599451	  758.3	  537.5	 8393.0	...
6599452	  758.7	  538.0	 8394.0	...
6599453	  758.9	  538.1	 8394.0	...
6599454	  759.1	  537.5	 8395.0	...
6599455	  759.4	  536.9	 8396.0	...
6599456	  759.4	  536.6	 8397.0	...
6599457	  759.2	  536.2	 8398.0	...
6599458	  758.9	  536.0	 8399.0	...
6599459	  758.6	  536.2	 8400.0	...
6599460	  758.6	  536.3	 8401.0	...
6599461	  758.3	  536.3	 8401.0	...
6599462	  758.0	  536.3	 8402.0	...
6599463	  757.8	  536.3	 8402.0	...
6599464	  757.8	  536.3	 8400.0	...
6599465	  757.7	  536.6	 8398.0	...
6599466	  757.7	  536.9	 8396.0	...
6599467	  758.1	  537.2	 8395.0	...
6599468	  758.5	  537.0	 8394.0	...
6599469	  758.9	  536.9	 8394.0	...
6599470	  758.9	  536.9	 8395.0	...
6599471	  758.9	  537.1	 8397.0	...
6599472	  759.0	  537.2	 8399.0	...
6599473	  759.0	  537.3	 8399.0	...
6599474	  759.1	  537.2	 8400.0	...
6599475	  758.9	  536.9	 8401.0	...
6599476	  758.7	  536.5	 8402.0	...
6599477	  758.6	  536.5	 8402.0	...
6599478	  758.6	  536.8	 8396.0	...
6599479	  758.8	  537.2	 8390.0	...
6599480	  758.8	  537.3	 8385.0	...
6599481	  758.7	  537.4	 8385.0	...
6599482	  758.3	  537.5	 8388.0	...
6599483	  758.0	  537.5	 8390.0	...
6599484	  757.7	  537.4	 8392.0	...
6599485	  757.7	  537.3	 8391.0	...
6599486	  758.3	  537.2	 8388.0	...
6599487	  758.9	  536.6	 8387.0	...
6599488	  759.4	  535.8	 8388.0	...
6599489	  759.2	  535.0	 8390.0	...
6599490	  759.4	  535.1	 8392.0	...
6599491	  759.6	  535.5	 8392.0	...
6599492	  759.8	  535.9	 8393.0	...
6599493	  759.8	  536.0	 8395.0	...
6599494	  759.9	  536.2	 8397.0	...
6599495	  759.9	  536.4	 8398.0	...
6599496	  759.9	  535.8	 8399.0	...
6599497	  759.8	  535.0	 8402.0	...
6599498	  759.4	  534.7	 8403.0	...
6599499	  759.2	  535.0	 8402.0	...
6599500	  759.0	  535.5	 8399.0	...
6599501	  759.0	  535.6	 8396.0	...
6599502	  759.2	  535.7	 8395.0	...
6599503	  759.4	  535.5	 8395.0	...
6599504	  759.5	  535.0	 8397.0	...
6599505	  759.6	  534.5	 8397.0	...
6599506	  759.7	  534.2	 8398.0	...
6599507	  759.4	  534.1	 8396.0	...
6599508	  759.1	  534.4	 8396.0	...
6599509	  758.8	  534.8	 8397.0	...
6599510	  758.7	  535.3	 8397.0	...
6599511	  758.5	  535.4	 8398.0	...
6599512	  758.8	  535.6	 8397.0	...
6599513	  759.2	  535.7	 8396.0	...
6599514	  759.7	  535.8	 8397.0	...
6599515	  759.7	  535.8	 8399.0	...
6599516	  759.7	  535.5	 8401.0	...
6599517	  760.0	  535.0	 8402.0	...
6599518	  760.1	  534.5	 8401.0	...
6599519	  760.4	  534.4	 8402.0	...
6599520	  760.4	  534.2	 8402.0	...
6599521	  760.1	  534.3	 8405.0	...
6599522	  759.8	  534.5	 8406.0	...
6599523	  759.4	  534.7	 8407.0	...
6599524	  759.3	  534.9	 8406.0	...
MSG	6599525 0000 _ Number On
6599525	  759.1	  534.9	 8404.0	...
6599526	  759.1	  534.8	 8403.0	...
6599527	  759.2	  534.9	 8401.0	...
6599528	  759.4	  535.0	 8400.0	...
6599529	  759.7	  535.2	 8399.0	...
6599530	  760.0	  535.4	 8399.0	...
6599531	  760.2	  535.5	 8399.0	...
6599532	  760.2	  535.5	 8399.0	...
6599533	  760.3	  535.4	 8404.0	...
6599534	  760.4	  535.3	 8409.0	...
6599535	  760.6	  535.4	 8407.0	...
6599536	  760.6	  535.5	 8401.0	...
6599537	  760.4	  535.6	 8394.0	...
6599538	  760.2	  535.3	 8395.0	...
6599539	  759.9	  535.2	 8395.0	...
6599540	  759.7	  535.2	 8395.0	...
6599541	  759.6	  535.3	 8395.0	...
6599542	  759.5	  535.5	 8395.0	...
6599543	  759.2	  535.6	 8397.0	...
6599544	  759.0	  535.1	 8399.0	...
6599545	  759.0	  534.6	 8400.0	...
6599546	  759.0	  534.0	 8398.0	...
6599547	  758.9	  533.7	 8400.0	...
6599548	  758.7	  533.5	 8404.0	...
6599549	  758.5	  534.0	 8406.0	...
6599550	  758.2	  534.6	 8406.0	...
6599551	  758.1	  535.2	 8405.0	...
6599552	  758.0	  535.3	 8404.0	...
6599553	  757.9	  534.9	 8402.0	...
6599554	  757.9	  534.7	 8400.0	...
6599555	  757.9	  534.5	 8400.0	...
6599556	  758.1	  534.6	 8401.0	...
6599557	  758.2	  534.7	 8402.0	...
6599558	  758.5	  535.2	 8404.0	...
6599559	  758.8	  535.6	 8404.0	...
6599560	  759.1	  536.1	 8404.0	...
6599561	  759.1	  536.0	 8403.0	...
6599562	  758.7	  536.0	 8403.0	...
6599563	  758.5	  535.9	 8402.0	...
6599564	  758.3	  535.9	 8402.0	...
6599565	  758.5	  535.8	 8401.0	...
6599566	  758.3	  535.8	 8400.0	...
6599567	  758.1	  536.2	 8399.0	...
6599568	  757.9	  536.7	 8397.0	...
6599569	  757.8	  536.9	 8397.0	...
6599570	  757.8	  536.6	 8397.0	...
6599571	  757.9	  536.3	 8398.0	...
6599572	  757.9	  536.2	 8399.0	...
6599573	  757.9	  536.1	 8401.0	...
6599574	  757.9	  536.1	 8401.0	...
6599575	  757.9	  536.1	 8401.0	...
6599576	  757.8	  536.0	 8401.0	...
6599577	  757.4	  536.0	 8400.0	...
6599578	  756.8	  536.1	 8399.0	...
6599579	  756.2	  536.2	 8397.0	...
6599580	  756.3	  536.3	 8396.0	...
6599581	  756.7	  537.0	 8396.0	...
6599582	  757.0	  537.6	 8400.0	...
6599583	  757.0	  537.6	 8404.0	...
6599584	  757.3	  536.9	 8409.0	...
6599585	  757.6	  536.2	 8410.0	...
6599586	  757.5	  536.1	 8409.0	...
6599587	  757.0	  536.1	 8409.0	...
6599588	  756.6	  536.0	 8409.0	...
6599589	  756.3	  535.9	 8408.0	...
6599590	  755.9	  535.6	 8406.0	...
6599591	  755.5	  535.4	 8404.0	...
6599592	  755.5	  535.0	 8403.0	...
6599593	  755.7	  534.6	 8403.0	...
6599594	  756.1	  534.5	 8402.0	...
6599595	  756.2	  534.6	 8403.0	...
6599596	  756.1	  534.8	 8404.0	...
6599597	  755.8	  534.5	 8405.0	...
6599598	  755.6	  534.1	 8407.0	...
6599599	  755.4	  533.8	 8407.0	...
6599600	  755.7	  534.2	 8404.0	...
6599601	  756.0	  534.7	 8399.0	...
6599602	  756.4	  535.2	 8394.0	...
6599603	  756.4	  535.1	 8395.0	...
6599604	  756.3	  535.0	 8398.0	...
6599605	  756.2	  534.8	 8401.0	...
6599606	  756.5	  534.7	 8403.0	...
6599607	  756.7	  534.7	 8404.0	...
6599608	  756.6	  534.5	 8404.0	...
6599609	  756.3	  534.1	 8404.0	...
6599610	  755.9	  533.7	 8403.0	...
6599611	  755.8	  533.7	 8402.0	...
6599612	  755.6	  533.9	 8402.0	...
6599613	  755.7	  534.0	 8401.0	...
6599614	  755.9	  533.7	 8403.0	...
6599615	  756.0	  533.3	 8405.0	...
6599616	  755.9	  533.1	 8407.0	...
6599617	  755.9	  533.3	 8408.0	...
6599618	  756.0	  533.9	 8405.0	...
6599619	  756.2	  534.1	 8402.0	...
6599620	  756.3	  534.0	 8403.0	...
6599621	  756.2	  533.6	 8407.0	...
6599622	  756.1	  533.6	 8414.0	...
6599623	  756.2	  533.9	 8415.0	...
6599624	  756.4	  534.5	 8415.0	...
6599625	  756.6	  535.0	 8412.0	...
6599626	  756.8	  535.4	 8410.0	...
6599627	  756.9	  535.4	 8409.0	...
6599628	  757.0	  535.2	 8408.0	...
6599629	  757.0	  535.0	 8407.0	...
6599630	  756.8	  534.9	 8408.0	...
6599631	  756.7	  534.8	 8409.0	...
6599632	  756.6	  534.8	 8409.0	...
6599633	  756.5	  534.6	 8412.0	...
6599634	  756.4	  534.2	 8414.0	...
6599635	  756.2	  534.0	 8416.0	...
6599636	  756.1	  534.0	 8416.0	...
6599637	  756.0	  534.1	 8415.0	...
6599638	  756.0	  534.2	 8415.0	...
6599639	  756.0	  534.2	 8413.0	...
6599640	  756.1	  534.3	 8411.0	...
6599641	  756.6	  534.7	 8410.0	...
6599642	  757.0	  535.1	 8410.0	...
6599643	  757.4	  535.4	 8410.0	...
6599644	  757.6	  535.3	 8411.0	...
6599645	  757.8	  535.0	 8414.0	...
6599646	  758.0	  534.8	 8416.0	...
6599647	  758.1	  534.8	 8417.0	...
6599648	  758.2	  534.9	 8416.0	...
6599649	  758.2	  534.9	 8417.0	...
6599650	  758.1	  534.9	 8419.0	...
6599651	  757.7	  535.0	 8418.0	...
6599652	  757.2	  535.1	 8416.0	...
6599653	  756.9	  535.1	 8414.0	...
6599654	  756.8	  535.1	 8414.0	...
6599655	  756.8	  535.1	 8415.0	...
6599656	  756.8	  535.3	 8417.0	...
6599657	  756.8	  535.6	 8420.0	...
6599658	  756.9	  535.8	 8421.0	...
6599659	  756.9	  535.7	 8421.0	...
6599660	  756.7	  535.7	 8419.0	...
6599661	  756.5	  535.5	 8417.0	...
6599662	  756.3	  535.5	 8417.0	...
6599663	  756.3	  535.5	 8419.0	...
6599664	  756.2	  534.8	 8423.0	...
6599665	  756.1	  534.1	 8424.0	...
6599666	  755.6	  533.9	 8426.0	...
6599667	  755.2	  534.6	 8423.0	...
6599668	  755.0	  535.3	 8417.0	...
6599669	  755.1	  535.4	 8411.0	...
6599670	  755.3	  535.6	 8408.0	...
6599671	  755.5	  536.1	 8409.0	...
6599672	  755.2	  536.6	 8409.0	...
6599673	  755.0	  537.1	 8406.0	...
6599674	  754.7	  537.3	 8404.0	...
6599675	  754.9	  537.5	 8401.0	...
6599676	  754.9	  537.1	 8401.0	...
6599677	  754.9	  536.6	 8401.0	...
6599678	  754.6	  536.1	 8400.0	...
6599679	  754.3	  536.1	 8399.0	...
6599680	  754.0	  536.1	 8403.0	...
6599681	  753.7	  535.8	 8407.0	...
6599682	  753.7	  535.4	 8411.0	...
6599683	  753.8	  535.3	 8411.0	...
6599684	  753.9	  535.5	 8410.0	...
6599685	  753.9	  535.8	 8409.0	...
6599686	  753.9	  535.8	 8408.0	...
6599687	  754.0	  535.8	 8408.0	...
6599688	  753.7	  536.1	 8409.0	...
6599689	  753.4	  536.4	 8409.0	...
6599690	  753.4	  536.9	 8408.0	...
6599691	  753.6	  537.0	 8407.0	...
6599692	  753.7	  536.9	 8406.0	...
6599693	  753.9	  536.4	 8406.0	...
6599694	  754.1	  535.9	 8406.0	...
6599695	  754.1	  535.5	 8407.0	...
6599696	  754.0	  535.2	 8407.0	...
6599697	  753.7	  535.0	 8406.0	...
6599698	  753.5	  535.1	 8405.0	...
6599699	  753.4	  535.4	 8403.0	...
6599700	  753.5	  535.6	 8402.0	...
6599701	  753.6	  535.9	 8402.0	...
6599702	  753.7	  536.3	 8403.0	...
6599703	  754.2	  536.7	 8404.0	...
6599704	  754.7	  537.0	 8407.0	...
6599705	  756.0	  537.0	 8410.0	...
EFIX R   6599300	6599705	406	  757.4	  537.3	   8403
SSACC R  6599706
6599706	  757.0	  536.7	 8413.0	...
6599707	  758.8	  536.2	 8415.0	...
6599708	  760.3	  535.4	 8417.0	...
6599709	  763.0	  534.9	 8417.0	...
6599710	  766.4	  534.2	 8416.0	...
6599711	  770.0	  533.7	 8415.0	...
6599712	  772.8	  533.6	 8416.0	...
6599713	  775.8	  533.6	 8416.0	...
6599714	  778.8	  533.8	 8415.0	...
6599715	  782.2	  533.7	 8413.0	...
6599716	  784.0	  533.5	 8410.0	...
ESACC R  6599706	6599716	11	  757.0	  536.7	  784.0	  533.5	   0.58	     61
SFIX R   6599717
6599717	  785.5	  533.3	 8408.0	...
6599718	  786.3	  533.2	 8404.0	...
6599719	  786.7	  533.3	 8401.0	...
6599720	  786.3	  533.6	 8400.0	...
6599721	  785.2	  533.9	 8402.0	...
6599722	  784.2	  534.0	 8407.0	...
6599723	  783.1	  534.1	 8408.0	...
6599724	  782.6	  534.0	 8409.0	...
6599725	  781.2	  533.9	 8408.0	...
6599726	  779.9	  533.8	 8408.0	...
6599727	  778.8	  533.7	 8413.0	...
6599728	  778.5	  533.7	 8417.0	...
6599729	  778.6	  533.7	 8418.0	...
6599730	  778.4	  534.1	 8415.0	...
6599731	  778.3	  534.4	 8411.0	...
6599732	  777.9	  534.6	 8409.0	...
6599733	  777.7	  534.6	 8409.0	...
6599734	  777.4	  534.2	 8409.0	...
6599735	  777.3	  533.6	 8410.0	...
6599736	  777.3	  533.0	 8410.0	...
6599737	  777.6	  533.3	 8411.0	...
6599738	  777.8	  533.8	 8409.0	...
6599739	  778.0	  534.2	 8408.0	...
6599740	  778.1	  534.3	 8408.0	...
6599741	  778.1	  534.3	 8411.0	...
6599742	  777.9	  534.4	 8414.0	...
6599743	  777.9	  534.5	 8415.0	...
6599744	  777.8	  534.5	 8414.0	...
6599745	  777.9	  534.7	 8414.0	...
6599746	  777.8	  535.2	 8415.0	...
6599747	  777.4	  536.0	 8416.0	...
6599748	  777.1	  536.5	 8418.0	...
6599749	  776.9	  536.7	 8421.0	...
6599750	  777.0	  536.6	 8421.0	...
6599751	  777.1	  536.4	 8417.0	...
6599752	  777.0	  536.4	 8416.0	...
6599753	  777.2	  536.3	 8418.0	...
6599754	  777.4	  536.0	 8420.0	...
6599755	  777.6	  535.7	 8424.0	...
6599756	  777.4	  535.5	 8428.0	...
6599757	  777.1	  535.6	 8431.0	...
6599758	  776.8	  535.8	 8430.0	...
6599759	  776.6	  536.0	 8427.0	...
6599760	  776.4	  536.1	 8424.0	...
6599761	  776.5	  536.1	 8423.0	...
6599762	  776.9	  536.0	 8424.0	...
6599763	  777.2	  535.9	 8425.0	...
6599764	  777.3	  535.8	 8425.0	...
6599765	  777.3	  535.6	 8426.0	...
6599766	  776.9	  535.5	 8427.0	...
6599767	  776.5	  535.5	 8430.0	...
6599768	  776.3	  535.4	 8431.0	...
6599769	  776.7	  535.4	 8431.0	...
6599770	  777.1	  535.2	 8429.0	...
6599771	  777.3	  535.0	 8428.0	...
6599772	  777.2	  535.6	 8428.0	...
6599773	  777.3	  536.5	 8428.0	...
6599774	  777.3	  536.7	 8432.0	...
6599775	  777.3	  536.1	 8435.0	...
6599776	  777.0	  535.5	 8437.0	...
6599777	  776.8	  535.6	 8436.0	...
6599778	  776.7	  536.1	 8436.0	...
6599779	  776.6	  536.6	 8435.0	...
6599780	  776.6	  537.0	 8434.0	...
6599781	  776.5	  536.9	 8434.0	...
6599782	  776.3	  536.9	 8434.0	...
6599783	  776.2	  537.1	 8434.0	...
6599784	  776.1	  537.0	 8436.0	...
6599785	  776.1	  536.8	 8438.0	...
6599786	  776.2	  536.6	 8440.0	...
6599787	  776.3	  536.7	 8440.0	...
6599788	  776.3	  536.3	 8439.0	...
6599789	  776.2	  535.9	 8438.0	...
6599790	  776.2	  535.6	 8437.0	...
6599791	  776.1	  535.7	 8436.0	...
6599792	  776.1	  535.8	 8436.0	...
6599793	  776.2	  536.0	 8435.0	...
6599794	  776.4	  536.2	 8435.0	...
6599795	  776.6	  536.6	 8435.0	...
6599796	  776.8	  536.7	 8436.0	...
6599797	  777.0	  537.1	 8436.0	...
6599798	  777.3	  537.4	 8436.0	...
6599799	  777.4	  537.2	 8435.0	...
6599800	  777.3	  536.7	 8433.0	...
6599801	  777.0	  536.2	 8432.0	...
6599802	  776.5	  536.2	 8431.0	...
6599803	  776.1	  535.9	 8429.0	...
6599804	  775.6	  535.5	 8430.0	...
6599805	  775.5	  535.4	 8433.0	...
6599806	  775.8	  535.6	 8435.0	...
6599807	  776.3	  535.9	 8436.0	...
6599808	  776.7	  535.9	 8434.0	...
6599809	  776.5	  536.0	 8432.0	...
6599810	  776.3	  536.6	 8429.0	...
6599811	  776.7	  537.1	 8429.0	...
6599812	  777.4	  537.7	 8431.0	...
6599813	  777.9	  537.6	 8435.0	...
6599814	  777.8	  537.5	 8437.0	...
6599815	  777.6	  536.9	 8439.0	...
6599816	  777.6	  536.4	 8439.0	...
6599817	  777.8	  535.9	 8437.0	...
6599818	  778.1	  535.8	 8435.0	...
6599819	  778.6	  536.0	 8433.0	...
6599820	  778.9	  536.1	 8434.0	...
6599821	  778.5	  536.1	 8438.0	...
6599822	  778.1	  536.1	 8441.0	...
6599823	  777.7	  536.4	 8443.0	...
6599824	  777.8	  536.8	 8442.0	...
6599825	  777.8	  536.8	 8443.0	...
6599826	  777.8	  536.2	 8443.0	...
6599827	  777.9	  535.7	 8444.0	...
6599828	  778.0	  535.6	 8444.0	...
6599829	  778.0	  535.6	 8447.0	...
MSG	6599830 0000 _ Number Off
6599830	  777.9	  535.4	 8449.0	...
6599831	  777.8	  535.2	 8451.0	...
6599832	  777.8	  535.0	 8451.0	...
6599833	  777.8	  535.1	 8450.0	...
6599834	  777.8	  535.0	 8450.0	...
6599835	  777.8	  535.0	 8449.0	...
6599836	  777.8	  535.1	 8449.0	...
6599837	  777.8	  535.1	 8449.0	...
6599838	  777.9	  535.1	 8450.0	...
6599839	  778.0	  535.1	 8451.0	...
6599840	  778.2	  535.1	 8451.0	...
6599841	  778.3	  535.1	 8450.0	...
6599842	  778.5	  535.1	 8450.0	...
6599843	  778.6	  535.2	 8451.0	...
6599844	  778.7	  535.2	 8453.0	...
6599845	  778.6	  535.3	 8453.0	...
6599846	  778.4	  535.7	 8452.0	...
6599847	  778.2	  536.0	 8451.0	...
6599848	  778.3	  536.4	 8450.0	...
6599849	  778.4	  536.2	 8448.0	...
6599850	  778.4	  536.0	 8446.0	...
6599851	  778.5	  535.9	 8446.0	...
6599852	  778.4	  535.8	 8446.0	...
6599853	  778.4	  535.8	 8444.0	...
6599854	  778.9	  536.1	 8442.0	...
6599855	  779.5	  536.3	 8442.0	...
6599856	  780.1	  536.6	 8446.0	...
6599857	  779.8	  536.7	 8449.0	...
6599858	  779.5	  536.8	 8450.0	...
6599859	  779.2	  536.4	 8449.0	...
6599860	  779.1	  536.0	 8449.0	...
6599861	  779.2	  535.3	 8449.0	...
6599862	  779.5	  535.1	 8449.0	...
6599863	  779.7	  535.0	 8449.0	...
6599864	  779.9	  535.1	 8447.0	...
6599865	  780.1	  535.1	 8450.0	...
6599866	  780.2	  535.2	 8453.0	...
6599867	  780.2	  535.3	 8459.0	...
6599868	  780.2	  535.3	 8461.0	...
6599869	  780.2	  535.3	 8463.0	...
6599870	  780.2	  535.2	 8463.0	...
6599871	  780.2	  535.1	 8463.0	...
6599872	  780.3	  535.1	 8463.0	...
6599873	  780.5	  535.2	 8463.0	...
6599874	  780.7	  535.4	 8465.0	...
6599875	  780.9	  535.5	 8466.0	...
6599876	  781.0	  535.3	 8466.0	...
6599877	  780.5	  535.1	 8462.0	...
6599878	  779.8	  534.8	 8458.0	...
6599879	  779.2	  534.7	 8455.0	...
6599880	  778.9	  534.7	 8453.0	...
6599881	  778.6	  534.7	 8453.0	...
6599882	  778.5	  535.1	 8453.0	...
6599883	  778.5	  535.4	 8451.0	...
6599884	  778.5	  535.8	 8449.0	...
6599885	  778.9	  535.7	 8446.0	...
6599886	  779.2	  535.7	 8444.0	...
6599887	  779.5	  535.8	 8444.0	...
6599888	  779.6	  535.9	 8446.0	...
6599889	  779.9	  536.1	 8447.0	...
6599890	  780.1	  536.2	 8447.0	...
6599891	  780.2	  536.3	 8447.0	...
6599892	  780.2	  536.4	 8448.0	...
6599893	  780.2	  535.9	 8451.0	...
6599894	  780.0	  535.3	 8453.0	...
6599895	  779.9	  534.7	 8454.0	...
6599896	  779.7	  534.6	 8455.0	...
6599897	  779.6	  534.4	 8455.0	...
6599898	  779.5	  534.3	 8454.0	...
6599899	  779.5	  534.2	 8454.0	...
6599900	  779.5	  534.3	 8454.0	...
6599901	  779.4	  534.3	 8454.0	...
6599902	  779.3	  534.5	 8453.0	...
6599903	  779.2	  534.8	 8452.0	...
6599904	  779.1	  534.8	 8450.0	...
6599905	  779.2	  534.6	 8452.0	...
6599906	  779.6	  534.4	 8455.0	...
6599907	  779.9	  534.4	 8453.0	...
6599908	  779.9	  534.2	 8449.0	...
6599909	  779.9	  534.1	 8447.0	...
6599910	  779.8	  533.9	 8447.0	...
6599911	  779.8	  533.9	 8448.0	...
6599912	  779.6	  533.9	 8448.0	...
6599913	  779.3	  533.9	 8451.0	...
6599914	  779.6	  534.1	 8453.0	...
6599915	  780.0	  534.4	 8453.0	...
6599916	  780.2	  534.5	 8452.0	...
6599917	  780.1	  534.5	 8451.0	...
6599918	  780.0	  534.6	 8453.0	...
6599919	  780.1	  534.8	 8455.0	...
6599920	  780.1	  535.0	 8455.0	...
6599921	  780.5	  534.9	 8453.0	...
6599922	  781.1	  534.6	 8451.0	...
6599923	  781.6	  534.2	 8452.0	...
6599924	  781.9	  534.1	 8456.0	...
6599925	  782.0	  534.1	 8460.0	...
6599926	  781.5	  534.1	 8461.0	...
6599927	  781.1	  534.1	 8458.0	...
6599928	  780.3	  534.2	 8455.0	...
6599929	  780.1	  534.2	 8456.0	...
6599930	  779.9	  534.3	 8459.0	...
6599931	  779.9	  534.4	 8462.0	...
6599932	  779.5	  534.5	 8462.0	...
6599933	  779.1	  534.9	 8462.0	...
6599934	  779.0	  535.4	 8462.0	...
6599935	  779.4	  535.4	 8462.0	...
6599936	  779.8	  535.0	 8462.0	...
6599937	  780.2	  534.7	 8464.0	...
6599938	  780.5	  534.7	 8467.0	...
6599939	  780.6	  534.2	 8469.0	...
6599940	  780.2	  533.7	 8469.0	...
6599941	  779.7	  533.2	 8466.0	...
6599942	  779.3	  533.3	 8460.0	...
6599943	  779.4	  533.9	 8454.0	...
6599944	  779.6	  534.5	 8452.0	...
6599945	  779.9	  535.0	 8454.0	...
6599946	  780.1	  534.4	 8457.0	...
6599947	  780.1	  533.9	 8459.0	...
6599948	  780.1	  533.3	 8461.0	...
6599949	  780.2	  533.2	 8461.0	...
6599950	  780.7	  533.2	 8461.0	...
6599951	  781.0	  533.3	 8460.0	...
6599952	  781.3	  533.5	 8460.0	...
6599953	  781.0	  533.7	 8459.0	...
6599954	  780.6	  533.3	 8459.0	...
6599955	  780.2	  532.8	 8460.0	...
6599956	  780.1	  532.2	 8462.0	...
6599957	  780.0	  532.0	 8462.0	...
6599958	  779.9	  531.7	 8463.0	...
6599959	  779.8	  531.4	 8463.0	...
6599960	  779.8	  531.6	 8462.0	...
6599961	  779.5	  532.2	 8458.0	...
6599962	  779.3	  532.8	 8455.0	...
6599963	  779.0	  533.1	 8452.0	...
6599964	  779.1	  533.1	 8451.0	...
6599965	  779.2	  533.1	 8454.0	...
6599966	  779.3	  533.1	 8456.0	...
6599967	  779.4	  533.3	 8459.0	...
6599968	  779.5	  533.5	 8459.0	...
6599969	  779.6	  533.6	 8459.0	...
6599970	  779.7	  533.5	 8460.0	...
6599971	  779.7	  533.3	 8463.0	...
6599972	  779.7	  532.7	 8465.0	...
6599973	  779.5	  532.3	 8466.0	...
6599974	  779.3	  531.8	 8467.0	...
6599975	  779.2	  532.2	 8467.0	...
6599976	  779.0	  532.5	 8468.0	...
6599977	  778.8	  532.3	 8468.0	...
6599978	  778.5	  531.9	 8467.0	...
6599979	  778.5	  531.4	 8465.0	...
6599980	  778.4	  531.7	 8463.0	...
6599981	  778.3	  532.1	 8462.0	...
6599982	  778.4	  532.3	 8462.0	...
6599983	  778.7	  531.9	 8463.0	...
6599984	  779.0	  531.4	 8460.0	...
6599985	  779.1	  531.1	 8457.0	...
6599986	  779.1	  530.9	 8456.0	...
6599987	  779.1	  530.9	 8459.0	...
6599988	  779.3	  530.9	 8460.0	...
6599989	  779.4	  530.8	 8459.0	...
6599990	  779.5	  530.8	 8458.0	...
6599991	  779.3	  530.8	 8459.0	...
6599992	  778.8	  530.8	 8460.0	...
6599993	  778.4	  530.8	 8463.0	...
6599994	  778.1	  530.8	 8465.0	...
6599995	  778.1	  530.8	 8464.0	...
6599996	  778.2	  531.0	 8461.0	...
6599997	  778.4	  531.4	 8458.0	...
6599998	  778.4	  531.9	 8457.0	...
6599999	  778.3	  532.2	 8459.0	...
6600000	  778.2	  531.9	 8461.0	...
6600001	  778.0	  531.1	 8464.0	...
6600002	  777.8	  530.2	 8464.0	...
6600003	  777.8	  529.9	 8464.0	...
6600004	  777.6	  530.0	 8464.0	...
6600005	  777.4	  530.2	 8464.0	...
6600006	  777.4	  530.3	 8464.0	...
6600007	  777.7	  530.1	 8462.0	...
6600008	  778.0	  529.8	 8460.0	...
6600009	  778.1	  529.5	 8459.0	...
6600010	  778.3	  529.6	 8459.0	...
6600011	  778.5	  529.7	 8460.0	...
6600012	  778.7	  529.8	 8462.0	...
6600013	  778.8	  529.8	 8464.0	...
6600014	  778.9	  529.7	 8468.0	...
6600015	  779.0	  529.9	 8471.0	...
6600016	  778.9	  530.0	 8473.0	...
6600017	  778.5	  529.2	 8471.0	...
6600018	  778.2	  528.4	 8470.0	...
6600019	  777.8	  527.4	 8468.0	...
6600020	  777.9	  527.4	 8467.0	...
6600021	  778.0	  527.8	 8467.0	...
6600022	  778.2	  528.2	 8468.0	...
6600023	  778.5	  528.6	 8469.0	...
6600024	  778.6	  528.6	 8470.0	...
6600025	  778.5	  528.6	 8471.0	...
6600026	  778.1	  528.4	 8471.0	...
6600027	  777.8	  528.1	 8471.0	...
6600028	  777.6	  528.0	 8469.0	...
6600029	  777.8	  528.2	 8467.0	...
6600030	  778.1	  528.6	 8465.0	...
MSG	6600031 0000 _ Number On
6600031	  777.9	  529.0	 8462.0	...
6600032	  777.9	  529.2	 8460.0	...
6600033	  777.7	  529.0	 8463.0	...
6600034	  777.7	  528.7	 8469.0	...
6600035	  777.6	  528.4	 8474.0	...
6600036	  777.6	  528.3	 8474.0	...
6600037	  777.5	  528.0	 8473.0	...
6600038	  777.4	  527.7	 8472.0	...
6600039	  777.8	  527.4	 8471.0	...
6600040	  778.4	  527.4	 8470.0	...
6600041	  778.9	  527.5	 8470.0	...
6600042	  778.9	  527.7	 8470.0	...
6600043	  778.8	  527.5	 8469.0	...
6600044	  778.4	  527.2	 8468.0	...
6600045	  778.0	  527.1	 8467.0	...
6600046	  777.7	  527.3	 8468.0	...
6600047	  777.6	  527.4	 8467.0	...
6600048	  777.5	  527.7	 8468.0	...
6600049	  777.5	  528.1	 8469.0	...
6600050	  777.7	  528.5	 8470.0	...
6600051	  777.9	  528.5	 8467.0	...
6600052	  777.9	  528.6	 8464.0	...
6600053	  777.6	  528.7	 8460.0	...
6600054	  777.9	  528.6	 8459.0	...
6600055	  778.3	  528.7	 8458.0	...
6600056	  778.7	  528.7	 8458.0	...
6600057	  778.6	  528.7	 8460.0	...
6600058	  778.4	  528.4	 8462.0	...
6600059	  778.5	  528.0	 8465.0	...
6600060	  778.5	  527.8	 8463.0	...
6600061	  778.5	  527.6	 8461.0	...
6600062	  778.6	  527.4	 8459.0	...
6600063	  778.8	  527.8	 8459.0	...
6600064	  779.1	  528.4	 8459.0	...
6600065	  779.2	  528.4	 8456.0	...
6600066	  779.1	  527.7	 8453.0	...
6600067	  779.1	  526.5	 8450.0	...
6600068	  779.4	  526.0	 8448.0	...
6600069	  779.8	  525.6	 8447.0	...
6600070	  780.0	  525.7	 8448.0	...
6600071	  779.9	  525.8	 8453.0	...
6600072	  779.6	  525.9	 8457.0	...
6600073	  779.3	  526.1	 8462.0	...
6600074	  779.2	  526.2	 8461.0	...
6600075	  779.2	  526.3	 8461.0	...
6600076	  779.2	  526.5	 8461.0	...
6600077	  779.1	  526.8	 8461.0	...
6600078	  778.9	  527.1	 8458.0	...
6600079	  778.8	  527.1	 8454.0	...
6600080	  778.6	  527.2	 8450.0	...
6600081	  778.6	  527.2	 8449.0	...
6600082	  779.1	  527.1	 8448.0	...
6600083	  779.8	  527.1	 8450.0	...
6600084	  780.4	  527.2	 8455.0	...
6600085	  780.3	  526.6	 8460.0	...
6600086	  780.0	  526.1	 8462.0	...
6600087	  779.7	  525.8	 8462.0	...
6600088	  779.8	  526.0	 8462.0	...
6600089	  779.8	  526.0	 8461.0	...
6600090	  779.9	  526.0	 8459.0	...
6600091	  780.0	  525.9	 8457.0	...
6600092	  780.5	  525.9	 8458.0	...
6600093	  781.0	  526.3	 8458.0	...
6600094	  781.1	  526.6	 8457.0	...
6600095	  780.9	  526.2	 8456.0	...
6600096	  780.6	  525.5	 8455.0	...
6600097	  780.5	  525.1	 8454.0	...
6600098	  780.6	  525.4	 8454.0	...
6600099	  780.6	  525.7	 8454.0	...
6600100	  780.6	  525.7	 8454.0	...
6600101	  780.6	  525.7	 8454.0	...
6600102	  780.6	  526.0	 8453.0	...
6600103	  780.7	  526.2	 8451.0	...
6600104	  780.8	  526.4	 8453.0	...
6600105	  780.8	  526.4	 8456.0	...
6600106	  780.9	  526.3	 8460.0	...
6600107	  780.9	  526.3	 8461.0	...
6600108	  780.8	  525.8	 8462.0	...
6600109	  780.6	  525.2	 8463.0	...
6600110	  780.6	  524.7	 8461.0	...
6600111	  780.6	  524.9	 8458.0	...
6600112	  780.7	  525.3	 8455.0	...
6600113	  780.7	  525.8	 8453.0	...
6600114	  780.7	  526.1	 8452.0	...
6600115	  780.7	  526.2	 8452.0	...
6600116	  780.7	  526.1	 8453.0	...
6600117	  780.8	  526.1	 8454.0	...
6600118	  780.9	  526.1	 8454.0	...
6600119	  780.9	  525.8	 8453.0	...
6600120	  780.9	  525.5	 8449.0	...
6600121	  780.8	  525.5	 8446.0	...
6600122	  781.0	  525.8	 8442.0	...
6600123	  781.1	  525.8	 8443.0	...
6600124	  781.1	  525.5	 8444.0	...
6600125	  781.1	  525.2	 8443.0	...
6600126	  781.0	  525.4	 8441.0	...
6600127	  780.7	  525.6	 8439.0	...
6600128	  780.4	  525.8	 8440.0	...
6600129	  780.2	  526.1	 8441.0	...
6600130	  780.1	  526.2	 8442.0	...
6600131	  780.1	  526.2	 8443.0	...
6600132	  780.0	  525.8	 8444.0	...
6600133	  780.0	  525.3	 8444.0	...
6600134	  780.0	  524.9	 8443.0	...
6600135	  779.9	  524.5	 8441.0	...
6600136	  779.8	  524.3	 8440.0	...
6600137	  779.8	  524.1	 8439.0	...
6600138	  779.3	  524.4	 8437.0	...
6600139	  778.8	  524.6	 8436.0	...
6600140	  778.3	  524.8	 8435.0	...
6600141	  778.2	  524.7	 8435.0	...
6600142	  778.0	  524.5	 8435.0	...
6600143	  777.9	  524.4	 8435.0	...
6600144	  778.4	  524.4	 8435.0	...
6600145	  778.9	  524.3	 8439.0	...
6600146	  779.0	  524.1	 8442.0	...
6600147	  778.6	  524.3	 8444.0	...
6600148	  778.2	  524.7	 8442.0	...
6600149	  778.1	  525.1	 8441.0	...
6600150	  778.0	  525.1	 8442.0	...
6600151	  777.8	  525.1	 8443.0	...
6600152	  777.8	  525.2	 8444.0	...
6600153	  777.3	  525.3	 8445.0	...
6600154	  776.9	  525.2	 8445.0	...
6600155	  776.5	  525.0	 8443.0	...
6600156	  776.4	  525.0	 8441.0	...
6600157	  776.3	  525.1	 8441.0	...
6600158	  776.0	  525.2	 8443.0	...
6600159	  775.7	  525.3	 8444.0	...
6600160	  775.5	  525.3	 8444.0	...
6600161	  775.8	  525.2	 8443.0	...
6600162	  776.2	  525.1	 8443.0	...
6600163	  776.6	  525.2	 8443.0	...
6600164	  776.5	  525.3	 8442.0	...
6600165	  776.4	  525.3	 8440.0	...
6600166	  776.7	  525.1	 8438.0	...
6600167	  776.9	  524.9	 8438.0	...
6600168	  777.2	  524.9	 8439.0	...
6600169	  777.1	  524.9	 8438.0	...
6600170	  777.1	  524.9	 8439.0	...
6600171	  777.1	  524.8	 8439.0	...
6600172	  777.1	  524.8	 8440.0	...
6600173	  777.1	  524.8	 8439.0	...
6600174	  777.1	  524.7	 8438.0	...
6600175	  777.0	  524.6	 8436.0	...
6600176	  776.7	  524.4	 8436.0	...
6600177	  776.4	  524.4	 8437.0	...
6600178	  776.3	  524.5	 8439.0	...
6600179	  776.2	  524.8	 8442.0	...
6600180	  776.3	  525.0	 8443.0	...
6600181	  776.4	  525.1	 8446.0	...
6600182	  776.2	  525.2	 8448.0	...
6600183	  775.9	  525.4	 8449.0	...
6600184	  775.5	  525.5	 8448.0	...
6600185	  775.5	  525.6	 8449.0	...
6600186	  775.3	  525.6	 8450.0	...
6600187	  775.2	  525.7	 8451.0	...
6600188	  775.4	  525.3	 8449.0	...
6600189	  775.7	  524.9	 8446.0	...
6600190	  776.0	  524.5	 8445.0	...
6600191	  775.9	  524.4	 8446.0	...
6600192	  775.8	  524.4	 8447.0	...
6600193	  775.9	  524.3	 8448.0	...
6600194	  775.9	  524.6	 8447.0	...
6600195	  775.9	  524.7	 8445.0	...
6600196	  776.1	  524.8	 8444.0	...
6600197	  776.4	  525.1	 8444.0	...
6600198	  776.6	  525.4	 8445.0	...
6600199	  776.6	  525.1	 8444.0	...
6600200	  776.5	  524.6	 8442.0	...
6600201	  776.3	  523.9	 8440.0	...
6600202	  776.3	  523.8	 8441.0	...
6600203	  776.2	  523.7	 8443.0	...
6600204	  776.1	  523.7	 8444.0	...
6600205	  775.9	  523.7	 8445.0	...
6600206	  775.7	  523.7	 8440.0	...
6600207	  775.6	  523.8	 8436.0	...
6600208	  775.6	  523.9	 8432.0	...
6600209	  775.6	  523.9	 8434.0	...
6600210	  775.7	  524.0	 8437.0	...
6600211	  775.6	  524.0	 8442.0	...
6600212	  775.3	  523.3	 8444.0	...
6600213	  775.0	  522.5	 8445.0	...
6600214	  774.9	  521.7	 8446.0	...
6600215	  774.9	  521.7	 8446.0	...
6600216	  774.8	  521.7	 8447.0	...
6600217	  774.7	  521.7	 8448.0	...
6600218	  774.9	  521.7	 8444.0	...
6600219	  775.2	  521.7	 8439.0	...
6600220	  775.4	  521.8	 8435.0	...
6600221	  775.2	  522.1	 8436.0	...
6600222	  775.1	  522.4	 8437.0	...
6600223	  775.2	  522.5	 8437.0	...
6600224	  775.3	  522.5	 8435.0	...
6600225	  775.4	  522.6	 8433.0	...
6600226	  775.6	  522.6	 8434.0	...
6600227	  775.7	  522.7	 8434.0	...
6600228	  775.7	  523.0	 8435.0	...
6600229	  775.8	  523.3	 8434.0	...
6600230	  775.7	  523.4	 8434.0	...
6600231	  775.7	  523.1	 8433.0	...
6600232	  775.8	  523.0	 8433.0	...
6600233	  776.0	  523.0	 8434.0	...
6600234	  776.2	  522.6	 8434.0	...
6600235	  775.8	  522.1	 8435.0	...
6600236	  775.3	  521.8	 8437.0	...
6600237	  775.0	  522.1	 8438.0	...
6600238	  775.1	  523.3	 8438.0	...
6600239	  775.3	  524.4	 8439.0	...
6600240	  775.2	  524.6	 8440.0	...
6600241	  774.8	  523.9	 8441.0	...
6600242	  774.5	  523.2	 8439.0	...
6600243	  774.6	  523.2	 8438.0	...
6600244	  774.8	  523.3	 8438.0	...
6600245	  775.0	  523.3	 8439.0	...
6600246	  774.9	  523.3	 8439.0	...
6600247	  774.6	  523.3	 8436.0	...
6600248	  774.4	  523.2	 8433.0	...
6600249	  774.3	  523.1	 8430.0	...
6600250	  774.5	  523.2	 8430.0	...
6600251	  774.8	  523.3	 8432.0	...
6600252	  775.0	  523.5	 8434.0	...
6600253	  775.1	  523.5	 8436.0	...
6600254	  775.1	  523.6	 8434.0	...
6600255	  775.1	  523.6	 8433.0	...
6600256	  775.2	  523.7	 8431.0	...
6600257	  775.2	  523.7	 8431.0	...
6600258	  775.2	  523.8	 8432.0	...
6600259	  775.1	  523.6	 8437.0	...
6600260	  774.9	  522.8	 8442.0	...
6600261	  774.7	  522.1	 8446.0	...
6600262	  774.6	  521.5	 8447.0	...
6600263	  774.8	  521.5	 8448.0	...
6600264	  775.0	  521.3	 8446.0	...
6600265	  774.7	  521.2	 8444.0	...
6600266	  774.3	  521.2	 8442.0	...
6600267	  773.9	  521.3	 8442.0	...
6600268	  774.1	  521.4	 8443.0	...
6600269	  774.3	  521.4	 8443.0	...
6600270	  774.6	  521.2	 8442.0	...
6600271	  774.9	  521.1	 8444.0	...
6600272	  775.0	  521.1	 8446.0	...
6600273	  775.1	  521.3	 8449.0	...
6600274	  775.2	  521.4	 8451.0	...
6600275	  775.3	  521.4	 8452.0	...
6600276	  775.2	  521.6	 8448.0	...
6600277	  775.2	  521.8	 8443.0	...
6600278	  775.2	  522.0	 8438.0	...
6600279	  775.0	  522.1	 8438.0	...
6600280	  774.7	  522.3	 8439.0	...
6600281	  774.3	  522.0	 8440.0	...
6600282	  774.0	  521.6	 8441.0	...
6600283	  773.7	  521.2	 8441.0	...
6600284	  773.5	  520.8	 8441.0	...
6600285	  773.7	  520.3	 8440.0	...
6600286	  774.0	  519.9	 8440.0	...
6600287	  774.3	  520.0	 8440.0	...
6600288	  774.4	  520.4	 8441.0	...
6600289	  774.4	  520.8	 8438.0	...
6600290	  774.3	  521.0	 8434.0	...
6600291	  774.6	  520.8	 8431.0	...
6600292	  774.9	  520.6	 8431.0	...
6600293	  775.0	  520.5	 8429.0	...
6600294	  774.7	  520.6	 8427.0	...
6600295	  774.3	  520.6	 8430.0	...
6600296	  774.0	  520.6	 8434.0	...
6600297	  773.8	  520.7	 8437.0	...
6600298	  774.1	  520.8	 8436.0	...
6600299	  774.6	  521.1	 8435.0	...
6600300	  774.8	  521.2	 8437.0	...
6600301	  774.5	  521.4	 8438.0	...
6600302	  774.3	  521.5	 8439.0	...
6600303	  774.5	  521.5	 8438.0	...
6600304	  774.8	  521.3	 8437.0	...
6600305	  774.6	  521.2	 8436.0	...
6600306	  774.4	  521.2	 8435.0	...
6600307	  774.7	  521.2	 8435.0	...
6600308	  775.2	  521.1	 8435.0	...
6600309	  775.3	  521.1	 8435.0	...
6600310	  774.9	  520.9	 8435.0	...
6600311	  774.4	  520.8	 8435.0	...
6600312	  774.3	  520.7	 8436.0	...
6600313	  774.4	  520.9	 8437.0	...
6600314	  774.6	  521.1	 8437.0	...
6600315	  774.8	  521.4	 8438.0	...
6600316	  774.8	  521.6	 8439.0	...
6600317	  774.7	  521.3	 8441.0	...
6600318	  774.7	  520.9	 8442.0	...
6600319	  774.7	  520.5	 8443.0	...
6600320	  774.8	  520.6	 8443.0	...
6600321	  774.6	  520.9	 8444.0	...
6600322	  774.4	  521.0	 8444.0	...
6600323	  774.2	  520.8	 8443.0	...
6600324	  774.3	  520.5	 8441.0	...
6600325	  774.3	  520.0	 8441.0	...
6600326	  774.3	  520.0	 8444.0	...
6600327	  774.4	  519.9	 8446.0	...
6600328	  774.5	  519.8	 8446.0	...
6600329	  774.6	  519.8	 8445.0	...
6600330	  774.5	  519.8	 8444.0	...
6600331	  774.7	  519.9	 8441.0	...
6600332	  774.9	  520.0	 8439.0	...
6600333	  775.1	  520.1	 8437.0	...
6600334	  775.5	  520.2	 8437.0	...
6600335	  775.8	  520.1	 8436.0	...
6600336	  776.0	  520.0	 8436.0	...
6600337	  775.9	  519.8	 8437.0	...
6600338	  775.5	  519.3	 8439.0	...
6600339	  775.3	  518.8	 8441.0	...
6600340	  775.0	  518.5	 8442.0	...
6600341	  775.1	  518.6	 8442.0	...
6600342	  775.0	  518.8	 8443.0	...
6600343	  774.9	  518.9	 8441.0	...
MSG	6600344 0000 _ Number Off
6600344	  774.9	  519.4	 8437.0	...
6600345	  774.9	  519.8	 8433.0	...
6600346	  775.0	  520.1	 8432.0	...
6600347	  774.8	  520.0	 8433.0	...
6600348	  774.5	  519.9	 8433.0	...
6600349	  774.2	  519.8	 8434.0	...
6600350	  774.0	  519.6	 8434.0	...
6600351	  774.1	  519.3	 8435.0	...
6600352	  774.1	  519.1	 8438.0	...
6600353	  774.2	  519.1	 8442.0	...
6600354	  774.4	  519.0	 8444.0	...
6600355	  774.6	  519.1	 8444.0	...
6600356	  775.0	  519.2	 8444.0	...
6600357	  775.1	  519.1	 8444.0	...
6600358	  775.2	  519.0	 8444.0	...
6600359	  775.1	  518.5	 8447.0	...
6600360	  775.1	  518.2	 8450.0	...
6600361	  775.0	  517.8	 8451.0	...
6600362	  775.0	  517.3	 8448.0	...
6600363	  775.0	  516.9	 8444.0	...
6600364	  775.0	  516.8	 8442.0	...
6600365	  775.1	  517.1	 8441.0	...
6600366	  775.1	  517.2	 8441.0	...
6600367	  775.0	  516.9	 8445.0	...
6600368	  774.9	  516.6	 8449.0	...
6600369	  774.7	  516.6	 8452.0	...
6600370	  774.7	  516.7	 8453.0	...
6600371	  775.0	  516.8	 8453.0	...
6600372	  775.5	  516.8	 8454.0	...
6600373	  776.0	  516.8	 8455.0	...
6600374	  776.1	  516.8	 8455.0	...
6600375	  776.0	  516.7	 8453.0	...
6600376	  775.6	  516.6	 8451.0	...
6600377	  775.2	  516.4	 8450.0	...
6600378	  775.0	  516.1	 8450.0	...
6600379	  775.0	  515.8	 8451.0	...
6600380	  775.1	  515.6	 8452.0	...
6600381	  775.4	  515.6	 8453.0	...
6600382	  775.7	  515.7	 8454.0	...
6600383	  775.9	  515.9	 8453.0	...
6600384	  775.7	  516.1	 8453.0	...
6600385	  775.6	  516.3	 8453.0	...
6600386	  775.5	  516.3	 8454.0	...
6600387	  775.6	  516.4	 8455.0	...
6600388	  775.5	  516.4	 8451.0	...
6600389	  775.4	  516.4	 8446.0	...
6600390	  775.3	  516.1	 8442.0	...
6600391	  775.2	  515.7	 8443.0	...
6600392	  775.1	  515.3	 8444.0	...
6600393	  774.9	  515.0	 8446.0	...
6600394	  774.6	  514.9	 8447.0	...
6600395	  774.9	  514.8	 8447.0	...
6600396	  775.3	  514.9	 8447.0	...
6600397	  776.1	  514.9	 8447.0	...
6600398	  776.3	  515.0	 8447.0	...
6600399	  776.5	  515.0	 8448.0	...
6600400	  776.3	  514.9	 8448.0	...
6600401	  776.2	  514.9	 8449.0	...
6600402	  776.0	  514.9	 8450.0	...
6600403	  775.6	  514.9	 8450.0	...
6600404	  775.3	  514.5	 8450.0	...
6600405	  775.0	  514.1	 8451.0	...
6600406	  774.9	  513.6	 8452.0	...
6600407	  774.8	  513.5	 8451.0	...
6600408	  774.8	  514.0	 8451.0	...
6600409	  774.8	  514.6	 8450.0	...
6600410	  774.9	  515.1	 8449.0	...
6600411	  774.9	  515.0	 8448.0	...
6600412	  774.9	  514.9	 8448.0	...
6600413	  774.8	  514.7	 8449.0	...
6600414	  774.8	  514.5	 8451.0	...
6600415	  775.0	  514.4	 8454.0	...
6600416	  775.1	  514.4	 8456.0	...
6600417	  774.8	  514.2	 8457.0	...
6600418	  774.5	  514.0	 8458.0	...
6600419	  774.2	  513.7	 8460.0	...
6600420	  774.1	  513.8	 8461.0	...
6600421	  774.5	  513.7	 8463.0	...
6600422	  774.9	  513.5	 8464.0	...
6600423	  775.2	  513.3	 8464.0	...
6600424	  775.0	  513.4	 8461.0	...
6600425	  775.0	  513.6	 8457.0	...
6600426	  774.9	  513.7	 8452.0	...
6600427	  775.0	  514.1	 8451.0	...
6600428	  775.1	  514.4	 8452.0	...
6600429	  775.3	  514.8	 8455.0	...
6600430	  775.4	  514.8	 8457.0	...
6600431	  775.5	  514.8	 8457.0	...
6600432	  775.5	  514.7	 8457.0	...
6600433	  775.4	  514.6	 8459.0	...
6600434	  775.4	  514.6	 8463.0	...
6600435	  775.4	  514.5	 8467.0	...
6600436	  775.4	  514.5	 8469.0	...
6600437	  775.4	  514.4	 8469.0	...
6600438	  775.4	  514.3	 8468.0	...
6600439	  775.3	  514.2	 8466.0	...
6600440	  775.1	  514.2	 8465.0	...
6600441	  774.9	  514.3	 8465.0	...
6600442	  774.7	  514.3	 8466.0	...
6600443	  774.7	  514.3	 8469.0	...
6600444	  774.8	  514.3	 8472.0	...
6600445	  774.8	  514.4	 8468.0	...
6600446	  774.7	  514.5	 8462.0	...
6600447	  774.6	  514.5	 8461.0	...
6600448	  774.6	  514.6	 8466.0	...
6600449	  774.6	  514.7	 8470.0	...
6600450	  774.6	  514.4	 8469.0	...
6600451	  774.4	  514.1	 8467.0	...
6600452	  774.1	  513.6	 8465.0	...
6600453	  773.9	  513.4	 8464.0	...
6600454	  774.4	  513.6	 8464.0	...
6600455	  775.0	  514.4	 8465.0	...
6600456	  775.4	  515.2	 8466.0	...
6600457	  775.2	  515.3	 8467.0	...
6600458	  774.9	  514.9	 8467.0	...
6600459	  774.9	  514.7	 8467.0	...
6600460	  774.9	  515.0	 8467.0	...
6600461	  774.8	  515.3	 8470.0	...
6600462	  774.8	  515.3	 8472.0	...
6600463	  774.5	  515.1	 8474.0	...
6600464	  774.3	  514.8	 8472.0	...
6600465	  774.0	  514.6	 8469.0	...
6600466	  774.0	  514.5	 8466.0	...
6600467	  773.9	  514.0	 8466.0	...
6600468	  773.9	  513.5	 8468.0	...
6600469	  773.9	  513.0	 8471.0	...
6600470	  774.0	  513.0	 8471.0	...
6600471	  774.0	  513.1	 8470.0	...
6600472	  774.0	  513.1	 8469.0	...
6600473	  773.9	  513.0	 8469.0	...
6600474	  773.9	  513.4	 8469.0	...
6600475	  773.7	  514.0	 8469.0	...
6600476	  773.5	  514.2	 8469.0	...
6600477	  773.3	  514.1	 8471.0	...
6600478	  773.3	  513.8	 8472.0	...
6600479	  773.4	  513.9	 8473.0	...
6600480	  773.3	  513.9	 8473.0	...
6600481	  773.2	  513.9	 8470.0	...
6600482	  773.2	  514.0	 8466.0	...
6600483	  773.4	  513.9	 8463.0	...
6600484	  773.8	  513.9	 8464.0	...
6600485	  774.0	  513.9	 8467.0	...
6600486	  774.2	  513.7	 8470.0	...
6600487	  774.2	  513.5	 8470.0	...
6600488	  774.2	  513.4	 8468.0	...
6600489	  774.0	  512.8	 8468.0	...
6600490	  773.8	  512.2	 8468.0	...
6600491	  773.5	  511.6	 8469.0	...
6600492	  773.5	  511.5	 8469.0	...
6600493	  773.4	  511.7	 8470.0	...
6600494	  773.4	  512.2	 8471.0	...
6600495	  773.7	  512.6	 8472.0	...
6600496	  774.1	  512.9	 8472.0	...
6600497	  774.4	  512.9	 8474.0	...
6600498	  774.4	  513.1	 8475.0	...
6600499	  774.3	  513.2	 8474.0	...
6600500	  774.3	  512.9	 8472.0	...
6600501	  774.4	  512.5	 8469.0	...
6600502	  774.5	  512.2	 8466.0	...
6600503	  774.6	  512.2	 8463.0	...
6600504	  774.8	  512.1	 8462.0	...
6600505	  774.9	  511.9	 8465.0	...
6600506	  774.9	  511.8	 8468.0	...
6600507	  774.9	  511.8	 8468.0	...
6600508	  774.8	  511.8	 8469.0	...
6600509	  774.7	  511.5	 8471.0	...
6600510	  774.8	  511.2	 8472.0	...
6600511	  774.8	  511.3	 8471.0	...
6600512	  774.7	  511.7	 8471.0	...
6600513	  774.5	  512.1	 8470.0	...
6600514	  774.5	  512.4	 8470.0	...
6600515	  774.7	  512.5	 8470.0	...
6600516	  774.9	  512.2	 8473.0	...
6600517	  775.0	  511.7	 8476.0	...
6600518	  775.0	  511.1	 8479.0	...
6600519	  775.1	  511.1	 8478.0	...
6600520	  775.2	  511.1	 8477.0	...
6600521	  775.3	  511.1	 8475.0	...
6600522	  775.3	  511.1	 8474.0	...
6600523	  775.1	  511.0	 8476.0	...
6600524	  774.9	  510.8	 8482.0	...
6600525	  774.7	  510.7	 8488.0	...
6600526	  774.7	  510.7	 8491.0	...
6600527	  774.6	  510.7	 8490.0	...
6600528	  774.5	  510.7	 8488.0	...
6600529	  774.6	  510.7	 8486.0	...
6600530	  774.7	  510.6	 8486.0	...
6600531	  774.5	  510.6	 8487.0	...
6600532	  774.2	  510.9	 8489.0	...
6600533	  773.8	  511.3	 8488.0	...
6600534	  773.7	  511.6	 8487.0	...
6600535	  773.6	  511.6	 8486.0	...
6600536	  773.6	  511.4	 8486.0	...
6600537	  773.5	  511.2	 8486.0	...
6600538	  773.4	  511.2	 8485.0	...
6600539	  773.9	  511.1	 8484.0	...
6600540	  774.5	  511.0	 8485.0	...
6600541	  774.7	  510.8	 8487.0	...
6600542	  774.3	  510.5	 8490.0	...
6600543	  773.8	  510.4	 8492.0	...
6600544	  773.7	  510.4	 8494.0	...
MSG	6600545 0000 _ Number On
6600545	  774.1	  510.6	 8494.0	...
6600546	  774.6	  510.9	 8493.0	...
6600547	  774.9	  511.3	 8492.0	...
6600548	  774.3	  511.6	 8490.0	...
6600549	  773.7	  511.9	 8488.0	...
6600550	  773.1	  512.0	 8488.0	...
6600551	  772.9	  512.0	 8486.0	...
6600552	  773.2	  512.0	 8485.0	...
6600553	  773.6	  511.9	 8483.0	...
6600554	  774.1	  511.9	 8483.0	...
6600555	  774.0	  512.0	 8482.0	...
6600556	  774.0	  512.1	 8481.0	...
6600557	  774.0	  512.3	 8479.0	...
6600558	  774.1	  512.6	 8481.0	...
6600559	  774.2	  512.6	 8485.0	...
6600560	  773.9	  512.3	 8488.0	...
6600561	  773.6	  511.9	 8487.0	...
6600562	  773.2	  511.8	 8487.0	...
6600563	  773.1	  511.8	 8487.0	...
6600564	  773.1	  512.1	 8487.0	...
6600565	  772.8	  512.5	 8485.0	...
6600566	  772.5	  512.7	 8484.0	...
6600567	  772.3	  512.4	 8484.0	...
6600568	  772.4	  512.1	 8486.0	...
6600569	  772.8	  511.8	 8489.0	...
6600570	  773.1	  511.5	 8492.0	...
6600571	  773.3	  511.3	 8492.0	...
6600572	  773.2	  511.1	 8492.0	...
6600573	  773.0	  511.2	 8494.0	...
6600574	  772.8	  511.2	 8497.0	...
6600575	  772.7	  511.2	 8498.0	...
6600576	  772.7	  511.1	 8494.0	...
6600577	  772.5	  511.1	 8490.0	...
6600578	  772.3	  511.2	 8488.0	...
6600579	  772.3	  511.8	 8489.0	...
6600580	  772.6	  512.7	 8489.0	...
6600581	  772.8	  513.5	 8491.0	...
6600582	  772.8	  513.5	 8494.0	...
6600583	  772.7	  513.2	 8496.0	...
6600584	  772.6	  513.1	 8497.0	...
6600585	  772.5	  513.3	 8496.0	...
6600586	  772.5	  513.5	 8493.0	...
6600587	  772.4	  513.5	 8489.0	...
6600588	  772.5	  513.3	 8486.0	...
6600589	  772.5	  513.2	 8483.0	...
6600590	  772.5	  512.9	 8482.0	...
6600591	  772.6	  512.5	 8482.0	...
6600592	  772.7	  512.1	 8483.0	...
6600593	  772.6	  512.0	 8484.0	...
6600594	  772.4	  512.2	 8482.0	...
6600595	  772.2	  512.3	 8481.0	...
6600596	  772.2	  512.4	 8482.0	...
6600597	  772.2	  512.7	 8483.0	...
6600598	  772.2	  513.0	 8485.0	...
6600599	  772.3	  513.1	 8488.0	...
6600600	  772.3	  512.9	 8492.0	...
6600601	  772.3	  512.8	 8495.0	...
6600602	  772.3	  513.0	 8496.0	...
6600603	  772.4	  513.1	 8497.0	...
6600604	  772.6	  513.0	 8493.0	...
6600605	  772.9	  512.6	 8488.0	...
6600606	  773.1	  512.9	 8484.0	...
6600607	  773.1	  513.2	 8483.0	...
6600608	  772.8	  513.6	 8483.0	...
6600609	  772.5	  513.7	 8483.0	...
6600610	  772.1	  513.8	 8484.0	...
6600611	  771.9	  513.3	 8486.0	...
6600612	  771.8	  512.9	 8487.0	...
6600613	  771.8	  512.4	 8488.0	...
6600614	  771.8	  512.4	 8489.0	...
6600615	  772.1	  512.3	 8487.0	...
6600616	  772.3	  512.2	 8486.0	...
6600617	  772.4	  512.1	 8487.0	...
6600618	  772.1	  512.0	 8490.0	...
6600619	  771.9	  511.9	 8493.0	...
6600620	  771.7	  511.7	 8493.0	...
6600621	  771.9	  511.4	 8494.0	...
6600622	  772.1	  511.3	 8494.0	...
6600623	  772.1	  511.4	 8493.0	...
6600624	  771.9	  511.7	 8492.0	...
6600625	  771.6	  512.0	 8490.0	...
6600626	  771.1	  512.3	 8487.0	...
6600627	  770.8	  512.7	 8485.0	...
6600628	  770.7	  512.6	 8485.0	...
6600629	  771.1	  512.0	 8487.0	...
6600630	  771.5	  511.4	 8490.0	...
6600631	  771.7	  511.1	 8494.0	...
6600632	  771.7	  511.0	 8499.0	...
6600633	  771.7	  510.9	 8503.0	...
6600634	  771.8	  512.0	 8502.0	...
6600635	  772.0	  513.0	 8502.0	...
6600636	  772.3	  513.9	 8501.0	...
6600637	  772.3	  513.6	 8501.0	...
6600638	  772.3	  513.2	 8501.0	...
6600639	  772.2	  513.0	 8497.0	...
6600640	  772.0	  513.1	 8494.0	...
6600641	  771.6	  513.2	 8491.0	...
6600642	  771.3	  513.3	 8495.0	...
6600643	  771.0	  513.3	 8500.0	...
6600644	  770.1	  513.4	 8505.0	...
EFIX R   6599717	6600644	928	  776.6	  524.1	   8454
SSACC R  6600645
6600645	  769.4	  514.4	 8502.0	...
6600646	  768.2	  516.2	 8499.0	...
6600647	  767.2	  518.2	 8501.0	...
6600648	  765.7	  519.3	 8505.0	...
6600649	  764.2	  521.6	 8510.0	...
6600650	  763.0	  524.7	 8509.0	...
6600651	  761.4	  528.6	 8507.0	...
6600652	  759.7	  532.1	 8506.0	...
6600653	  758.3	  535.1	 8507.0	...
6600654	  757.6	  537.9	 8510.0	...
6600655	  757.4	  539.4	 8513.0	...
ESACC R  6600645	6600655	11	  769.4	  514.4	  757.4	  539.4	   0.59	     62
SFIX R   6600656
6600656	  757.4	  540.5	 8515.0	...
6600657	  757.4	  541.2	 8514.0	...
6600658	  757.8	  542.4	 8512.0	...
6600659	  759.0	  543.1	 8509.0	...
6600660	  760.4	  543.4	 8507.0	...
6600661	  762.2	  543.3	 8508.0	...
6600662	  763.4	  543.2	 8508.0	...
6600663	  765.1	  543.1	 8506.0	...
6600664	  766.0	  542.9	 8505.0	...
6600665	  766.7	  542.1	 8504.0	...
6600666	  766.9	  541.3	 8505.0	...
6600667	  767.1	  540.5	 8504.0	...
6600668	  767.4	  540.5	 8501.0	...
6600669	  766.8	  540.3	 8498.0	...
6600670	  766.0	  539.7	 8498.0	...
6600671	  765.3	  539.1	 8499.0	...
6600672	  765.2	  538.7	 8501.0	...
6600673	  765.2	  538.6	 8501.0	...
6600674	  765.0	  538.4	 8502.0	...
6600675	  764.5	  538.1	 8504.0	...
6600676	  764.0	  538.1	 8507.0	...
6600677	  763.6	  538.0	 8508.0	...
6600678	  763.4	  537.9	 8509.0	...
6600679	  763.2	  537.8	 8509.0	...
6600680	  763.3	  537.7	 8509.0	...
6600681	  763.5	  537.7	 8506.0	...
6600682	  763.7	  537.7	 8504.0	...
6600683	  763.7	  537.8	 8502.0	...
6600684	  763.4	  537.9	 8502.0	...
6600685	  763.0	  538.4	 8504.0	...
6600686	  762.6	  538.9	 8508.0	...
6600687	  762.5	  539.4	 8514.0	...
6600688	  762.6	  539.5	 8518.0	...
6600689	  762.7	  539.5	 8516.0	...
6600690	  762.9	  539.4	 8513.0	...
6600691	  763.2	  539.3	 8512.0	...
6600692	  763.5	  539.4	 8513.0	...
6600693	  763.6	  539.5	 8512.0	...
6600694	  763.6	  539.7	 8509.0	...
6600695	  763.3	  539.6	 8504.0	...
6600696	  763.0	  539.4	 8503.0	...
6600697	  762.9	  539.7	 8501.0	...
6600698	  762.9	  540.2	 8504.0	...
6600699	  763.0	  540.8	 8507.0	...
6600700	  763.0	  541.0	 8510.0	...
6600701	  763.0	  541.3	 8510.0	...
6600702	  763.1	  541.5	 8510.0	...
6600703	  763.3	  541.6	 8509.0	...
6600704	  763.4	  541.4	 8507.0	...
6600705	  763.3	  541.3	 8505.0	...
6600706	  763.1	  541.1	 8504.0	...
6600707	  762.9	  541.1	 8504.0	...
6600708	  762.7	  540.8	 8504.0	...
6600709	  762.6	  540.6	 8503.0	...
6600710	  762.6	  541.0	 8502.0	...
6600711	  762.6	  541.5	 8501.0	...
6600712	  762.8	  541.8	 8501.0	...
6600713	  762.8	  541.7	 8502.0	...
6600714	  762.9	  541.5	 8504.0	...
6600715	  762.8	  541.4	 8504.0	...
6600716	  762.6	  540.9	 8504.0	...
6600717	  762.4	  540.4	 8505.0	...
6600718	  762.3	  540.4	 8506.0	...
6600719	  762.4	  541.1	 8507.0	...
6600720	  762.5	  541.9	 8508.0	...
6600721	  762.6	  542.2	 8509.0	...
6600722	  762.6	  542.3	 8508.0	...
6600723	  762.8	  542.6	 8502.0	...
6600724	  762.9	  543.0	 8495.0	...
6600725	  762.9	  543.2	 8495.0	...
6600726	  762.6	  543.1	 8500.0	...
6600727	  762.3	  543.0	 8501.0	...
6600728	  762.2	  543.0	 8499.0	...
6600729	  762.3	  542.6	 8496.0	...
6600730	  762.3	  542.3	 8495.0	...
6600731	  762.3	  541.9	 8495.0	...
6600732	  762.2	  542.0	 8497.0	...
6600733	  762.2	  542.0	 8499.0	...
6600734	  762.2	  542.1	 8502.0	...
6600735	  762.2	  542.3	 8503.0	...
6600736	  762.2	  542.7	 8503.0	...
6600737	  762.2	  543.2	 8503.0	...
6600738	  761.9	  543.5	 8503.0	...
6600739	  761.7	  543.6	 8504.0	...
6600740	  761.5	  543.7	 8504.0	...
6600741	  761.6	  543.6	 8505.0	...
6600742	  761.6	  543.6	 8505.0	...
6600743	  761.7	  543.6	 8506.0	...
6600744	  761.7	  543.5	 8505.0	...
6600745	  761.5	  543.2	 8503.0	...
6600746	  761.4	  542.9	 8502.0	...
6600747	  761.4	  542.8	 8501.0	...
6600748	  761.8	  543.4	 8501.0	...
6600749	  762.5	  543.9	 8502.0	...
6600750	  763.1	  544.3	 8501.0	...
6600751	  763.5	  543.8	 8500.0	...
6600752	  763.3	  543.4	 8499.0	...
6600753	  763.1	  543.2	 8499.0	...
6600754	  762.9	  543.1	 8498.0	...
6600755	  762.9	  543.0	 8497.0	...
6600756	  762.5	  543.0	 8496.0	...
6600757	  762.3	  542.9	 8496.0	...
6600758	  761.9	  542.4	 8496.0	...
6600759	  761.9	  541.9	 8497.0	...
6600760	  761.8	  541.8	 8496.0	...
6600761	  761.6	  542.2	 8495.0	...
6600762	  761.4	  542.6	 8495.0	...
6600763	  761.5	  542.6	 8495.0	...
6600764	  761.6	  542.7	 8494.0	...
6600765	  761.9	  542.7	 8493.0	...
6600766	  762.0	  542.5	 8493.0	...
6600767	  762.1	  542.2	 8497.0	...
6600768	  762.1	  542.0	 8501.0	...
6600769	  762.0	  541.8	 8504.0	...
6600770	  761.9	  541.7	 8507.0	...
6600771	  761.8	  541.8	 8510.0	...
6600772	  761.8	  542.1	 8509.0	...
6600773	  761.8	  542.4	 8506.0	...
6600774	  761.8	  542.6	 8502.0	...
6600775	  761.9	  542.8	 8501.0	...
6600776	  762.2	  543.0	 8502.0	...
6600777	  762.4	  543.2	 8504.0	...
6600778	  762.4	  542.8	 8506.0	...
6600779	  762.2	  542.5	 8507.0	...
6600780	  762.1	  542.2	 8509.0	...
6600781	  762.1	  542.3	 8510.0	...
6600782	  762.1	  542.4	 8505.0	...
6600783	  762.0	  542.5	 8499.0	...
6600784	  761.7	  542.5	 8494.0	...
6600785	  761.6	  542.3	 8496.0	...
6600786	  761.9	  542.2	 8498.0	...
6600787	  762.3	  542.2	 8499.0	...
6600788	  762.3	  542.3	 8502.0	...
6600789	  761.8	  542.3	 8505.0	...
6600790	  761.5	  542.3	 8509.0	...
6600791	  761.7	  542.5	 8509.0	...
6600792	  761.9	  542.8	 8510.0	...
6600793	  761.8	  542.6	 8510.0	...
6600794	  761.7	  542.0	 8510.0	...
6600795	  761.5	  541.8	 8510.0	...
6600796	  761.5	  542.1	 8508.0	...
6600797	  761.4	  542.3	 8507.0	...
6600798	  761.3	  542.4	 8506.0	...
6600799	  761.1	  542.6	 8506.0	...
6600800	  761.1	  543.2	 8504.0	...
6600801	  761.1	  543.4	 8503.0	...
6600802	  761.0	  543.4	 8501.0	...
6600803	  760.8	  542.9	 8499.0	...
6600804	  760.9	  542.5	 8497.0	...
6600805	  761.3	  542.7	 8496.0	...
6600806	  761.7	  542.8	 8495.0	...
6600807	  761.6	  542.7	 8493.0	...
6600808	  761.4	  542.4	 8496.0	...
6600809	  761.4	  542.1	 8498.0	...
6600810	  761.9	  542.2	 8499.0	...
6600811	  762.4	  542.4	 8497.0	...
6600812	  762.8	  542.6	 8497.0	...
6600813	  762.8	  542.8	 8498.0	...
6600814	  762.7	  543.0	 8500.0	...
6600815	  762.8	  543.1	 8499.0	...
6600816	  762.8	  543.0	 8499.0	...
6600817	  762.8	  542.3	 8501.0	...
6600818	  762.6	  541.5	 8503.0	...
6600819	  762.5	  540.7	 8506.0	...
6600820	  762.5	  540.6	 8507.0	...
6600821	  762.5	  540.7	 8507.0	...
6600822	  762.2	  540.8	 8507.0	...
6600823	  761.6	  541.0	 8506.0	...
6600824	  761.0	  541.3	 8505.0	...
6600825	  760.8	  541.6	 8503.0	...
6600826	  760.8	  541.6	 8502.0	...
6600827	  760.8	  541.5	 8504.0	...
6600828	  760.9	  541.5	 8505.0	...
6600829	  760.9	  541.3	 8505.0	...
6600830	  761.2	  541.1	 8504.0	...
6600831	  761.5	  540.8	 8503.0	...
6600832	  761.7	  540.8	 8502.0	...
6600833	  761.7	  541.0	 8501.0	...
6600834	  761.8	  541.2	 8501.0	...
6600835	  761.9	  541.3	 8502.0	...
6600836	  762.0	  541.3	 8503.0	...
6600837	  762.2	  541.9	 8504.0	...
6600838	  762.3	  542.6	 8504.0	...
6600839	  762.3	  543.4	 8504.0	...
6600840	  762.0	  543.5	 8504.0	...
6600841	  761.9	  543.4	 8504.0	...
6600842	  761.8	  543.2	 8504.0	...
6600843	  761.7	  543.0	 8505.0	...
6600844	  761.9	  541.6	 8505.0	...
EFIX R   6600656	6600844	189	  762.4	  541.7	   8503
SSACC R  6600845
6600845	  762.1	  540.3	 8507.0	...
6600846	  762.6	  538.1	 8509.0	...
6600847	  763.2	  536.7	 8512.0	...
6600848	  764.1	  533.9	 8510.0	...
6600849	  765.1	  530.6	 8508.0	...
6600850	  765.9	  526.3	 8507.0	...
6600851	  767.1	  523.2	 8508.0	...
6600852	  767.8	  519.4	 8508.0	...
6600853	  768.9	  516.3	 8507.0	...
6600854	  769.3	  513.0	 8505.0	...
6600855	  769.8	  511.0	 8503.0	...
6600856	  769.8	  509.6	 8503.0	...
6600857	  770.0	  507.8	 8501.0	...
ESACC R  6600845	6600857	13	  762.1	  540.3	  770.0	  507.8	   0.71	     68
SFIX R   6600858
6600858	  770.3	  506.8	 8498.0	...
6600859	  769.6	  505.8	 8494.0	...
MSG	6600860 0000 _ Number Off
6600860	  769.0	  506.4	 8493.0	...
6600861	  767.9	  507.1	 8495.0	...
6600862	  767.4	  508.4	 8497.0	...
6600863	  766.9	  509.3	 8499.0	...
6600864	  766.6	  511.0	 8497.0	...
6600865	  766.4	  512.5	 8494.0	...
6600866	  766.4	  513.9	 8493.0	...
6600867	  766.6	  514.4	 8494.0	...
6600868	  766.7	  514.5	 8499.0	...
6600869	  766.7	  514.6	 8503.0	...
6600870	  766.8	  515.3	 8507.0	...
6600871	  766.8	  515.9	 8506.0	...
6600872	  767.0	  516.3	 8509.0	...
6600873	  767.3	  516.0	 8511.0	...
6600874	  767.5	  515.9	 8512.0	...
6600875	  767.4	  516.0	 8509.0	...
6600876	  767.4	  516.2	 8505.0	...
6600877	  767.3	  516.2	 8505.0	...
6600878	  767.3	  516.1	 8505.0	...
6600879	  767.2	  516.1	 8502.0	...
6600880	  767.0	  516.1	 8496.0	...
6600881	  766.9	  516.0	 8493.0	...
6600882	  766.9	  515.8	 8494.0	...
6600883	  766.7	  515.7	 8496.0	...
6600884	  766.6	  515.6	 8495.0	...
6600885	  766.4	  515.9	 8494.0	...
6600886	  766.4	  516.2	 8497.0	...
6600887	  766.4	  516.5	 8499.0	...
6600888	  766.5	  516.7	 8501.0	...
6600889	  766.4	  516.9	 8500.0	...
6600890	  766.7	  516.9	 8501.0	...
6600891	  767.0	  516.7	 8502.0	...
6600892	  767.2	  516.4	 8501.0	...
6600893	  767.1	  516.1	 8500.0	...
6600894	  767.0	  516.1	 8499.0	...
6600895	  767.0	  516.2	 8498.0	...
6600896	  767.2	  516.2	 8496.0	...
6600897	  767.4	  516.0	 8496.0	...
6600898	  767.5	  515.9	 8497.0	...
6600899	  767.5	  516.4	 8497.0	...
6600900	  767.6	  517.1	 8497.0	...
6600901	  767.2	  517.4	 8496.0	...
6600902	  766.8	  516.9	 8495.0	...
6600903	  766.8	  516.4	 8494.0	...
6600904	  767.3	  516.5	 8494.0	...
6600905	  767.8	  516.7	 8494.0	...
6600906	  768.0	  517.1	 8493.0	...
6600907	  768.3	  517.3	 8492.0	...
6600908	  768.5	  517.2	 8494.0	...
6600909	  768.3	  517.0	 8494.0	...
6600910	  767.8	  516.7	 8494.0	...
6600911	  767.4	  516.6	 8497.0	...
6600912	  767.1	  516.6	 8502.0	...
6600913	  767.1	  516.7	 8508.0	...
6600914	  767.0	  516.7	 8504.0	...
6600915	  766.9	  516.6	 8501.0	...
6600916	  766.8	  516.5	 8497.0	...
6600917	  766.7	  516.6	 8497.0	...
6600918	  766.8	  517.2	 8498.0	...
6600919	  767.1	  517.7	 8499.0	...
6600920	  767.2	  517.7	 8501.0	...
6600921	  767.1	  517.4	 8501.0	...
6600922	  767.1	  517.1	 8499.0	...
6600923	  767.2	  517.0	 8497.0	...
6600924	  767.1	  516.9	 8495.0	...
6600925	  766.9	  516.9	 8494.0	...
6600926	  766.7	  516.8	 8492.0	...
6600927	  766.8	  516.6	 8492.0	...
6600928	  766.9	  516.4	 8493.0	...
6600929	  766.6	  516.4	 8493.0	...
6600930	  766.3	  517.0	 8493.0	...
6600931	  766.1	  517.5	 8494.0	...
6600932	  766.4	  517.8	 8497.0	...
6600933	  766.6	  517.6	 8498.0	...
6600934	  766.7	  517.4	 8500.0	...
6600935	  766.8	  517.4	 8499.0	...
6600936	  766.8	  518.0	 8497.0	...
6600937	  766.7	  518.6	 8495.0	...
6600938	  766.5	  519.1	 8495.0	...
6600939	  766.6	  518.7	 8498.0	...
6600940	  767.0	  518.5	 8500.0	...
6600941	  767.3	  518.3	 8500.0	...
6600942	  767.2	  518.2	 8502.0	...
6600943	  767.0	  518.0	 8504.0	...
6600944	  766.6	  517.6	 8504.0	...
6600945	  766.3	  517.4	 8502.0	...
6600946	  765.9	  517.2	 8499.0	...
6600947	  765.9	  517.2	 8499.0	...
6600948	  765.9	  517.3	 8499.0	...
6600949	  765.9	  517.3	 8501.0	...
6600950	  765.9	  517.2	 8501.0	...
6600951	  765.8	  517.1	 8499.0	...
6600952	  766.1	  517.0	 8498.0	...
6600953	  766.7	  517.4	 8497.0	...
6600954	  767.3	  517.8	 8500.0	...
6600955	  767.6	  517.9	 8505.0	...
6600956	  767.7	  517.5	 8510.0	...
6600957	  767.1	  517.1	 8511.0	...
6600958	  766.4	  517.1	 8510.0	...
6600959	  765.8	  517.7	 8510.0	...
6600960	  766.0	  518.2	 8509.0	...
6600961	  766.3	  518.9	 8507.0	...
6600962	  766.2	  519.0	 8505.0	...
6600963	  765.8	  518.6	 8503.0	...
6600964	  765.3	  517.9	 8500.0	...
6600965	  765.3	  517.6	 8498.0	...
6600966	  765.5	  517.9	 8497.0	...
6600967	  765.6	  517.9	 8498.0	...
6600968	  765.7	  517.5	 8498.0	...
6600969	  765.7	  517.0	 8499.0	...
6600970	  765.5	  516.7	 8501.0	...
6600971	  765.2	  516.5	 8502.0	...
6600972	  764.9	  516.5	 8501.0	...
6600973	  765.2	  516.4	 8501.0	...
6600974	  765.6	  516.2	 8501.0	...
6600975	  765.7	  516.0	 8500.0	...
6600976	  765.3	  516.1	 8500.0	...
6600977	  765.1	  516.3	 8500.0	...
6600978	  765.2	  516.5	 8499.0	...
6600979	  765.2	  516.6	 8497.0	...
6600980	  765.2	  516.5	 8495.0	...
6600981	  764.9	  516.4	 8495.0	...
6600982	  764.8	  516.4	 8495.0	...
6600983	  764.7	  516.7	 8495.0	...
6600984	  764.7	  517.2	 8495.0	...
6600985	  764.9	  517.6	 8494.0	...
6600986	  765.2	  517.6	 8492.0	...
6600987	  765.2	  517.7	 8490.0	...
6600988	  765.0	  517.9	 8491.0	...
6600989	  764.7	  517.8	 8494.0	...
6600990	  764.6	  517.5	 8496.0	...
6600991	  764.5	  516.9	 8497.0	...
6600992	  764.6	  516.6	 8496.0	...
6600993	  764.6	  516.4	 8495.0	...
6600994	  764.6	  516.4	 8495.0	...
6600995	  764.6	  516.5	 8495.0	...
6600996	  764.7	  516.5	 8496.0	...
6600997	  764.8	  516.6	 8494.0	...
6600998	  764.6	  516.9	 8492.0	...
6600999	  764.3	  517.2	 8489.0	...
6601000	  764.3	  517.5	 8489.0	...
6601001	  764.6	  517.6	 8488.0	...
6601002	  764.8	  517.5	 8487.0	...
6601003	  764.8	  517.4	 8488.0	...
6601004	  764.8	  517.6	 8488.0	...
6601005	  764.8	  518.0	 8489.0	...
6601006	  764.8	  517.7	 8489.0	...
6601007	  764.8	  517.1	 8490.0	...
6601008	  764.7	  516.4	 8490.0	...
6601009	  764.6	  516.4	 8490.0	...
6601010	  764.5	  516.5	 8491.0	...
6601011	  764.4	  516.6	 8492.0	...
6601012	  764.8	  516.6	 8495.0	...
6601013	  765.2	  516.4	 8499.0	...
6601014	  765.6	  516.2	 8503.0	...
6601015	  765.7	  516.0	 8504.0	...
6601016	  765.8	  515.3	 8505.0	...
6601017	  765.8	  514.7	 8503.0	...
6601018	  765.9	  514.4	 8502.0	...
6601019	  765.9	  514.8	 8502.0	...
6601020	  766.0	  515.1	 8502.0	...
6601021	  766.0	  515.1	 8500.0	...
6601022	  766.0	  515.1	 8499.0	...
6601023	  766.0	  515.2	 8497.0	...
6601024	  765.9	  515.3	 8497.0	...
6601025	  765.7	  515.5	 8496.0	...
6601026	  765.6	  515.7	 8497.0	...
6601027	  765.6	  515.8	 8497.0	...
6601028	  765.5	  515.7	 8498.0	...
6601029	  765.5	  515.6	 8496.0	...
6601030	  765.5	  515.7	 8495.0	...
6601031	  765.6	  515.9	 8494.0	...
6601032	  765.6	  516.1	 8494.0	...
6601033	  765.7	  516.2	 8494.0	...
6601034	  765.7	  516.2	 8495.0	...
6601035	  765.7	  516.2	 8493.0	...
6601036	  765.6	  516.0	 8489.0	...
6601037	  765.6	  515.7	 8486.0	...
6601038	  765.5	  515.4	 8488.0	...
6601039	  765.5	  515.1	 8490.0	...
6601040	  765.5	  515.0	 8492.0	...
6601041	  765.3	  514.8	 8492.0	...
6601042	  765.2	  515.0	 8491.0	...
6601043	  765.1	  515.4	 8490.0	...
6601044	  765.2	  515.8	 8489.0	...
6601045	  765.2	  516.1	 8489.0	...
6601046	  765.3	  516.2	 8490.0	...
6601047	  765.5	  516.2	 8491.0	...
6601048	  765.8	  516.1	 8490.0	...
6601049	  766.0	  516.3	 8489.0	...
6601050	  765.8	  516.5	 8488.0	...
6601051	  765.5	  516.2	 8490.0	...
6601052	  765.1	  515.8	 8492.0	...
6601053	  764.8	  515.6	 8493.0	...
6601054	  764.4	  515.9	 8492.0	...
6601055	  764.4	  516.1	 8490.0	...
6601056	  764.3	  516.0	 8491.0	...
6601057	  764.2	  515.8	 8493.0	...
6601058	  764.0	  515.7	 8494.0	...
6601059	  763.7	  515.2	 8495.0	...
6601060	  763.6	  514.8	 8493.0	...
MSG	6601061 0000 _ Number On
6601061	  763.7	  515.2	 8490.0	...
6601062	  764.1	  516.0	 8488.0	...
6601063	  764.5	  516.2	 8488.0	...
6601064	  764.7	  515.8	 8487.0	...
6601065	  764.5	  515.9	 8486.0	...
6601066	  764.2	  516.6	 8485.0	...
6601067	  763.9	  517.5	 8486.0	...
6601068	  763.9	  517.8	 8490.0	...
6601069	  764.0	  517.8	 8493.0	...
6601070	  764.0	  517.5	 8493.0	...
6601071	  764.3	  517.0	 8491.0	...
6601072	  764.5	  516.4	 8489.0	...
6601073	  764.7	  516.1	 8489.0	...
6601074	  764.6	  515.7	 8490.0	...
6601075	  764.9	  515.7	 8486.0	...
6601076	  765.2	  515.6	 8482.0	...
6601077	  765.2	  515.4	 8478.0	...
6601078	  765.0	  515.3	 8477.0	...
6601079	  764.9	  515.4	 8476.0	...
6601080	  764.9	  515.7	 8476.0	...
6601081	  764.9	  516.1	 8476.0	...
6601082	  764.8	  516.3	 8477.0	...
6601083	  764.9	  516.4	 8474.0	...
6601084	  765.1	  516.3	 8472.0	...
6601085	  765.2	  516.3	 8469.0	...
6601086	  765.1	  516.2	 8471.0	...
6601087	  765.1	  516.1	 8474.0	...
6601088	  765.1	  515.9	 8478.0	...
6601089	  765.1	  516.0	 8480.0	...
6601090	  765.3	  516.0	 8481.0	...
6601091	  765.5	  516.1	 8481.0	...
6601092	  765.6	  516.1	 8481.0	...
6601093	  765.5	  516.1	 8481.0	...
6601094	  765.6	  516.1	 8478.0	...
6601095	  765.6	  516.0	 8475.0	...
6601096	  765.5	  515.7	 8472.0	...
6601097	  765.3	  515.4	 8472.0	...
6601098	  765.3	  515.2	 8473.0	...
6601099	  765.3	  515.2	 8473.0	...
6601100	  764.8	  515.2	 8472.0	...
6601101	  764.1	  515.3	 8475.0	...
6601102	  763.7	  515.3	 8477.0	...
6601103	  764.1	  515.3	 8477.0	...
6601104	  764.5	  515.3	 8473.0	...
6601105	  764.6	  515.5	 8470.0	...
6601106	  765.1	  515.6	 8469.0	...
6601107	  765.5	  515.5	 8468.0	...
6601108	  765.9	  514.8	 8468.0	...
6601109	  765.8	  514.2	 8465.0	...
6601110	  765.7	  513.8	 8462.0	...
6601111	  765.3	  514.1	 8462.0	...
6601112	  765.0	  514.7	 8465.0	...
6601113	  764.6	  515.2	 8468.0	...
6601114	  764.9	  515.5	 8467.0	...
6601115	  765.1	  515.9	 8465.0	...
6601116	  765.5	  516.4	 8464.0	...
6601117	  765.6	  516.8	 8464.0	...
6601118	  765.8	  516.7	 8464.0	...
6601119	  766.0	  516.8	 8464.0	...
6601120	  765.8	  517.0	 8464.0	...
6601121	  765.5	  517.1	 8464.0	...
6601122	  765.3	  517.1	 8464.0	...
6601123	  765.5	  516.5	 8466.0	...
6601124	  765.7	  516.0	 8466.0	...
6601125	  765.8	  515.7	 8465.0	...
6601126	  765.6	  516.1	 8463.0	...
6601127	  765.4	  516.5	 8464.0	...
6601128	  765.1	  516.4	 8466.0	...
6601129	  765.1	  516.2	 8466.0	...
6601130	  764.9	  515.9	 8464.0	...
6601131	  764.8	  515.9	 8463.0	...
6601132	  764.6	  515.9	 8463.0	...
6601133	  764.5	  515.9	 8464.0	...
6601134	  764.6	  515.7	 8464.0	...
6601135	  764.6	  515.1	 8465.0	...
6601136	  764.7	  514.4	 8465.0	...
6601137	  764.8	  514.0	 8468.0	...
6601138	  765.0	  513.8	 8469.0	...
6601139	  765.1	  513.5	 8469.0	...
6601140	  765.3	  513.3	 8467.0	...
6601141	  765.4	  513.4	 8467.0	...
6601142	  765.6	  513.8	 8468.0	...
6601143	  765.7	  514.1	 8470.0	...
6601144	  765.8	  514.3	 8470.0	...
6601145	  765.8	  514.4	 8471.0	...
6601146	  765.7	  514.8	 8471.0	...
6601147	  765.7	  515.1	 8470.0	...
6601148	  765.8	  515.4	 8469.0	...
6601149	  766.2	  515.2	 8468.0	...
6601150	  766.5	  515.0	 8466.0	...
6601151	  766.6	  514.8	 8465.0	...
6601152	  766.4	  514.7	 8462.0	...
6601153	  766.1	  514.7	 8461.0	...
6601154	  766.0	  514.7	 8460.0	...
6601155	  766.3	  514.6	 8461.0	...
6601156	  766.6	  514.4	 8460.0	...
6601157	  766.9	  514.3	 8459.0	...
6601158	  766.7	  514.3	 8457.0	...
6601159	  766.6	  514.3	 8457.0	...
6601160	  766.6	  514.8	 8457.0	...
6601161	  766.6	  515.2	 8457.0	...
6601162	  766.6	  515.2	 8457.0	...
6601163	  766.5	  514.7	 8457.0	...
6601164	  766.4	  514.2	 8457.0	...
6601165	  766.4	  514.0	 8458.0	...
6601166	  766.3	  513.8	 8459.0	...
6601167	  766.3	  514.1	 8461.0	...
6601168	  766.7	  514.6	 8460.0	...
6601169	  767.2	  515.1	 8459.0	...
6601170	  767.6	  515.3	 8451.0	...
6601171	  767.4	  515.6	 8444.0	...
6601172	  767.1	  515.6	 8439.0	...
6601173	  766.8	  515.6	 8441.0	...
6601174	  766.9	  515.5	 8443.0	...
6601175	  767.1	  515.5	 8446.0	...
6601176	  767.4	  515.2	 8447.0	...
6601177	  767.4	  515.0	 8448.0	...
6601178	  767.5	  515.1	 8446.0	...
6601179	  767.5	  515.5	 8442.0	...
6601180	  767.6	  515.8	 8438.0	...
6601181	  767.6	  515.7	 8436.0	...
6601182	  767.6	  515.2	 8435.0	...
6601183	  767.7	  514.6	 8433.0	...
6601184	  767.8	  514.2	 8432.0	...
6601185	  767.9	  514.3	 8432.0	...
6601186	  768.1	  514.7	 8431.0	...
6601187	  768.2	  515.0	 8428.0	...
6601188	  768.2	  515.0	 8424.0	...
6601189	  768.1	  514.7	 8423.0	...
6601190	  768.2	  515.0	 8422.0	...
6601191	  768.3	  515.9	 8418.0	...
6601192	  768.2	  516.7	 8415.0	...
6601193	  768.1	  517.3	 8414.0	...
6601194	  768.0	  517.6	 8416.0	...
6601195	  768.1	  517.8	 8418.0	...
6601196	  768.0	  517.4	 8418.0	...
6601197	  767.7	  517.1	 8414.0	...
6601198	  767.4	  516.8	 8411.0	...
6601199	  767.2	  516.6	 8409.0	...
6601200	  767.3	  516.5	 8410.0	...
6601201	  767.5	  516.4	 8410.0	...
6601202	  767.5	  516.7	 8408.0	...
6601203	  767.4	  516.8	 8406.0	...
6601204	  767.6	  516.9	 8404.0	...
6601205	  768.0	  516.7	 8403.0	...
6601206	  768.5	  516.6	 8403.0	...
6601207	  768.8	  516.7	 8403.0	...
6601208	  768.9	  516.7	 8402.0	...
6601209	  768.9	  516.7	 8401.0	...
6601210	  768.9	  516.8	 8398.0	...
6601211	  768.9	  516.8	 8396.0	...
6601212	  768.7	  516.8	 8394.0	...
6601213	  768.6	  516.8	 8393.0	...
6601214	  768.6	  516.9	 8392.0	...
6601215	  768.5	  516.9	 8393.0	...
6601216	  768.2	  516.9	 8394.0	...
6601217	  767.8	  516.7	 8396.0	...
6601218	  768.0	  516.7	 8396.0	...
6601219	  768.3	  516.6	 8396.0	...
6601220	  768.7	  516.5	 8396.0	...
6601221	  768.7	  516.8	 8392.0	...
6601222	  768.6	  517.3	 8388.0	...
6601223	  769.5	  517.7	 8385.0	...
6601224	  770.4	  517.9	 8385.0	...
6601225	  771.3	  518.1	 8385.0	...
6601226	  771.3	  518.4	 8385.0	...
6601227	  770.7	  518.3	 8382.0	...
6601228	  770.1	  518.3	 8378.0	...
6601229	  769.5	  518.3	 8376.0	...
6601230	  769.5	  518.2	 8377.0	...
6601231	  769.5	  518.2	 8380.0	...
6601232	  769.5	  518.2	 8382.0	...
6601233	  769.4	  518.2	 8383.0	...
6601234	  769.5	  518.1	 8380.0	...
6601235	  769.6	  518.5	 8375.0	...
6601236	  769.8	  518.9	 8370.0	...
6601237	  769.8	  519.4	 8369.0	...
6601238	  770.1	  519.5	 8371.0	...
6601239	  770.4	  519.5	 8367.0	...
6601240	  770.3	  519.3	 8362.0	...
6601241	  770.0	  519.1	 8358.0	...
6601242	  769.7	  518.9	 8360.0	...
6601243	  769.6	  518.6	 8362.0	...
6601244	  769.6	  518.3	 8362.0	...
6601245	  769.7	  518.1	 8361.0	...
6601246	  769.9	  518.3	 8359.0	...
6601247	  770.1	  518.6	 8354.0	...
6601248	  770.3	  518.8	 8349.0	...
6601249	  770.4	  518.9	 8347.0	...
6601250	  770.3	  519.0	 8349.0	...
6601251	  770.3	  519.0	 8351.0	...
6601252	  770.2	  519.0	 8350.0	...
6601253	  770.2	  519.1	 8349.0	...
6601254	  770.2	  519.2	 8348.0	...
6601255	  770.0	  519.1	 8348.0	...
6601256	  769.7	  519.0	 8346.0	...
6601257	  769.4	  519.1	 8342.0	...
6601258	  769.5	  519.5	 8338.0	...
6601259	  769.6	  519.8	 8335.0	...
6601260	  769.7	  519.8	 8332.0	...
6601261	  769.6	  519.7	 8330.0	...
6601262	  769.7	  519.9	 8328.0	...
6601263	  769.8	  520.1	 8328.0	...
6601264	  769.5	  520.5	 8328.0	...
6601265	  769.0	  520.7	 8330.0	...
6601266	  768.5	  520.6	 8330.0	...
6601267	  768.4	  520.5	 8326.0	...
6601268	  768.2	  520.8	 8322.0	...
6601269	  768.1	  521.3	 8318.0	...
6601270	  768.2	  521.9	 8316.0	...
6601271	  768.4	  521.8	 8314.0	...
6601272	  768.6	  521.6	 8311.0	...
6601273	  768.6	  521.5	 8310.0	...
6601274	  768.8	  521.7	 8309.0	...
6601275	  769.0	  522.2	 8307.0	...
6601276	  769.2	  522.6	 8304.0	...
6601277	  769.2	  522.7	 8301.0	...
6601278	  769.0	  522.5	 8300.0	...
6601279	  768.8	  522.1	 8299.0	...
6601280	  768.8	  521.9	 8299.0	...
6601281	  768.8	  522.2	 8297.0	...
6601282	  768.9	  522.6	 8295.0	...
6601283	  769.0	  523.1	 8289.0	...
6601284	  769.0	  522.8	 8286.0	...
6601285	  768.9	  522.5	 8284.0	...
6601286	  769.2	  522.2	 8285.0	...
6601287	  769.2	  522.1	 8285.0	...
6601288	  769.3	  522.0	 8284.0	...
6601289	  769.0	  522.3	 8282.0	...
6601290	  769.0	  522.6	 8280.0	...
6601291	  768.9	  523.0	 8278.0	...
6601292	  769.0	  523.2	 8274.0	...
6601293	  769.0	  523.4	 8271.0	...
6601294	  768.9	  523.5	 8267.0	...
6601295	  768.7	  523.4	 8266.0	...
6601296	  768.5	  523.2	 8265.0	...
6601297	  768.5	  523.1	 8265.0	...
6601298	  768.9	  523.1	 8265.0	...
6601299	  769.6	  523.0	 8264.0	...
6601300	  770.2	  523.2	 8262.0	...
6601301	  770.1	  523.4	 8260.0	...
6601302	  769.9	  523.7	 8258.0	...
6601303	  769.6	  523.9	 8259.0	...
6601304	  769.5	  524.1	 8257.0	...
6601305	  769.4	  524.3	 8252.0	...
6601306	  768.8	  524.5	 8247.0	...
6601307	  768.3	  524.7	 8244.0	...
6601308	  768.5	  525.0	 8244.0	...
6601309	  769.0	  525.2	 8244.0	...
6601310	  769.5	  525.4	 8245.0	...
6601311	  769.9	  525.4	 8245.0	...
6601312	  770.3	  525.3	 8243.0	...
6601313	  771.0	  525.2	 8241.0	...
6601314	  771.8	  525.2	 8238.0	...
6601315	  772.5	  525.4	 8234.0	...
6601316	  774.1	  525.9	 8229.0	...
6601317	  775.5	  526.4	 8224.0	...
6601318	  777.1	  527.0	 8221.0	...
6601319	  778.7	  527.3	 8218.0	...
6601320	  780.1	  528.0	 8218.0	...
6601321	  781.2	  528.6	 8218.0	...
6601322	  781.7	  529.1	 8215.0	...
6601323	  782.1	  529.2	 8213.0	...
6601324	  782.3	  529.2	 8211.0	...
6601325	  781.8	  528.9	 8211.0	...
6601326	  781.2	  528.7	 8210.0	...
6601327	  780.4	  528.5	 8209.0	...
6601328	  779.4	  528.2	 8209.0	...
6601329	  778.2	  527.6	 8208.0	...
6601330	  777.2	  527.0	 8207.0	...
6601331	  776.8	  527.0	 8206.0	...
6601332	  776.5	  527.0	 8202.0	...
6601333	  775.9	  526.8	 8196.0	...
6601334	  775.3	  526.7	 8191.0	...
6601335	  774.6	  526.5	 8192.0	...
6601336	  774.2	  526.0	 8195.0	...
6601337	  774.1	  525.6	 8196.0	...
6601338	  774.0	  525.2	 8196.0	...
6601339	  774.3	  525.2	 8193.0	...
6601340	  774.7	  525.6	 8190.0	...
6601341	  774.9	  526.0	 8187.0	...
6601342	  775.0	  526.6	 8183.0	...
6601343	  775.1	  526.7	 8182.0	...
6601344	  775.4	  526.9	 8180.0	...
6601345	  775.5	  527.3	 8180.0	...
6601346	  775.5	  527.7	 8175.0	...
6601347	  775.4	  528.1	 8171.0	...
6601348	  775.4	  528.1	 8168.0	...
6601349	  775.5	  528.0	 8169.0	...
6601350	  775.5	  527.9	 8171.0	...
6601351	  775.7	  528.4	 8171.0	...
6601352	  776.0	  528.9	 8171.0	...
6601353	  776.2	  529.5	 8170.0	...
6601354	  776.2	  529.5	 8170.0	...
6601355	  775.8	  529.5	 8169.0	...
6601356	  775.4	  529.5	 8166.0	...
6601357	  775.0	  529.5	 8162.0	...
6601358	  774.9	  529.5	 8159.0	...
6601359	  774.7	  529.5	 8158.0	...
6601360	  774.9	  529.5	 8158.0	...
6601361	  775.2	  529.6	 8158.0	...
6601362	  775.6	  530.0	 8157.0	...
6601363	  775.7	  530.4	 8156.0	...
6601364	  775.8	  531.1	 8155.0	...
6601365	  775.8	  531.4	 8152.0	...
6601366	  775.8	  531.8	 8149.0	...
6601367	  775.8	  531.9	 8147.0	...
6601368	  775.6	  531.9	 8146.0	...
6601369	  775.5	  532.0	 8145.0	...
6601370	  775.4	  532.1	 8144.0	...
6601371	  775.3	  531.8	 8143.0	...
6601372	  775.3	  531.5	 8142.0	...
MSG	6601373 0000 _ Number Off
6601373	  775.0	  531.3	 8140.0	...
6601374	  774.9	  531.3	 8138.0	...
6601375	  774.8	  531.4	 8138.0	...
6601376	  775.0	  531.2	 8138.0	...
6601377	  775.2	  531.1	 8137.0	...
6601378	  775.1	  531.0	 8134.0	...
6601379	  775.2	  531.0	 8130.0	...
6601380	  775.2	  530.8	 8127.0	...
6601381	  775.3	  530.5	 8126.0	...
6601382	  775.2	  530.4	 8119.0	...
6601383	  775.2	  530.6	 8113.0	...
6601384	  775.3	  530.7	 8110.0	...
6601385	  775.2	  530.9	 8114.0	...
6601386	  775.1	  531.1	 8118.0	...
6601387	  774.9	  531.2	 8118.0	...
6601388	  774.8	  531.2	 8114.0	...
6601389	  774.6	  531.2	 8111.0	...
6601390	  774.1	  531.4	 8107.0	...
6601391	  773.7	  531.6	 8107.0	...
6601392	  773.7	  531.8	 8105.0	...
6601393	  774.1	  531.8	 8103.0	...
6601394	  774.4	  531.5	 8106.0	...
6601395	  774.5	  531.2	 8109.0	...
6601396	  774.2	  531.0	 8112.0	...
6601397	  773.9	  531.0	 8110.0	...
6601398	  773.5	  531.1	 8108.0	...
6601399	  773.3	  531.1	 8108.0	...
6601400	  773.5	  531.2	 8109.0	...
6601401	  773.8	  531.2	 8104.0	...
6601402	  774.1	  531.2	 8100.0	...
6601403	  774.2	  531.3	 8095.0	...
6601404	  774.3	  531.1	 8094.0	...
6601405	  774.3	  530.9	 8092.0	...
6601406	  774.3	  530.8	 8090.0	...
6601407	  774.2	  530.8	 8089.0	...
6601408	  774.2	  530.8	 8089.0	...
6601409	  774.3	  531.0	 8088.0	...
6601410	  774.3	  531.2	 8087.0	...
6601411	  774.2	  531.2	 8087.0	...
6601412	  774.0	  530.9	 8088.0	...
6601413	  773.6	  530.7	 8087.0	...
6601414	  773.4	  530.4	 8087.0	...
6601415	  773.4	  530.9	 8083.0	...
6601416	  773.4	  531.3	 8080.0	...
6601417	  773.5	  531.8	 8076.0	...
6601418	  773.8	  531.9	 8076.0	...
6601419	  774.0	  532.1	 8077.0	...
6601420	  773.9	  532.2	 8077.0	...
6601421	  773.5	  532.1	 8075.0	...
6601422	  773.2	  532.0	 8073.0	...
6601423	  773.2	  531.8	 8070.0	...
6601424	  773.2	  531.6	 8070.0	...
6601425	  773.2	  531.4	 8070.0	...
6601426	  773.1	  531.4	 8070.0	...
6601427	  773.1	  531.4	 8068.0	...
6601428	  773.1	  531.2	 8066.0	...
6601429	  773.1	  531.0	 8062.0	...
6601430	  773.1	  530.9	 8059.0	...
6601431	  773.2	  530.9	 8056.0	...
6601432	  773.4	  531.5	 8055.0	...
6601433	  773.1	  532.2	 8055.0	...
6601434	  772.8	  532.8	 8055.0	...
6601435	  772.3	  532.8	 8055.0	...
6601436	  772.2	  532.8	 8054.0	...
6601437	  772.1	  532.8	 8054.0	...
6601438	  772.1	  533.0	 8049.0	...
6601439	  772.2	  533.2	 8045.0	...
6601440	  772.3	  532.9	 8042.0	...
6601441	  772.5	  532.6	 8045.0	...
6601442	  772.5	  532.2	 8047.0	...
6601443	  772.6	  532.2	 8046.0	...
6601444	  772.6	  532.2	 8045.0	...
6601445	  772.6	  532.5	 8045.0	...
6601446	  772.6	  532.7	 8046.0	...
6601447	  772.7	  532.8	 8047.0	...
6601448	  772.9	  532.6	 8048.0	...
6601449	  772.9	  532.4	 8047.0	...
6601450	  772.7	  532.6	 8046.0	...
6601451	  772.4	  532.8	 8045.0	...
6601452	  772.4	  533.2	 8044.0	...
6601453	  772.1	  533.5	 8043.0	...
6601454	  771.8	  533.8	 8045.0	...
6601455	  771.5	  533.8	 8047.0	...
6601456	  771.5	  533.8	 8045.0	...
6601457	  771.5	  533.8	 8041.0	...
6601458	  771.5	  533.3	 8036.0	...
6601459	  771.6	  532.8	 8034.0	...
6601460	  771.7	  532.3	 8032.0	...
6601461	  771.9	  532.3	 8031.0	...
6601462	  771.8	  532.3	 8032.0	...
6601463	  771.9	  532.3	 8032.0	...
6601464	  772.0	  532.3	 8032.0	...
6601465	  772.0	  532.3	 8032.0	...
6601466	  771.9	  532.3	 8033.0	...
6601467	  771.7	  532.3	 8033.0	...
6601468	  771.7	  532.4	 8033.0	...
6601469	  771.7	  532.6	 8033.0	...
6601470	  771.6	  532.6	 8033.0	...
6601471	  771.3	  532.5	 8033.0	...
6601472	  770.9	  532.4	 8033.0	...
6601473	  770.7	  532.7	 8033.0	...
6601474	  770.7	  533.0	 8032.0	...
6601475	  770.8	  533.3	 8030.0	...
6601476	  770.7	  532.7	 8031.0	...
6601477	  770.7	  532.1	 8032.0	...
6601478	  770.6	  531.6	 8032.0	...
6601479	  770.6	  531.7	 8030.0	...
6601480	  770.5	  531.9	 8027.0	...
6601481	  770.4	  532.1	 8027.0	...
6601482	  770.3	  532.3	 8027.0	...
6601483	  770.2	  532.4	 8029.0	...
6601484	  770.4	  532.4	 8028.0	...
6601485	  770.6	  532.4	 8029.0	...
6601486	  770.7	  532.2	 8029.0	...
6601487	  770.7	  532.0	 8029.0	...
6601488	  770.6	  532.0	 8028.0	...
6601489	  770.4	  532.2	 8025.0	...
6601490	  770.3	  532.3	 8023.0	...
6601491	  770.1	  532.4	 8021.0	...
6601492	  770.3	  532.3	 8021.0	...
6601493	  770.4	  532.2	 8020.0	...
6601494	  770.6	  532.0	 8019.0	...
6601495	  770.5	  532.0	 8019.0	...
6601496	  770.4	  531.8	 8018.0	...
6601497	  770.4	  531.8	 8017.0	...
6601498	  770.4	  531.9	 8015.0	...
6601499	  770.5	  532.0	 8014.0	...
6601500	  770.6	  532.0	 8015.0	...
6601501	  770.4	  531.8	 8016.0	...
6601502	  770.3	  531.5	 8017.0	...
6601503	  770.3	  531.2	 8015.0	...
6601504	  770.3	  531.2	 8013.0	...
6601505	  770.4	  531.2	 8012.0	...
6601506	  770.3	  530.9	 8013.0	...
6601507	  770.3	  530.6	 8014.0	...
6601508	  770.3	  530.2	 8014.0	...
6601509	  770.4	  530.1	 8015.0	...
6601510	  770.3	  530.3	 8017.0	...
6601511	  770.2	  530.6	 8020.0	...
6601512	  770.2	  530.9	 8021.0	...
6601513	  770.3	  531.0	 8017.0	...
6601514	  770.3	  531.2	 8013.0	...
6601515	  770.5	  531.8	 8011.0	...
6601516	  770.6	  532.4	 8008.0	...
6601517	  770.1	  532.8	 8005.0	...
6601518	  769.5	  532.4	 8004.0	...
6601519	  768.8	  532.1	 8007.0	...
6601520	  768.8	  531.6	 8008.0	...
6601521	  768.7	  531.6	 8006.0	...
6601522	  768.6	  531.6	 8002.0	...
6601523	  768.6	  531.6	 8001.0	...
6601524	  768.7	  531.3	 8001.0	...
6601525	  768.7	  530.9	 8004.0	...
6601526	  768.7	  530.5	 8006.0	...
6601527	  768.6	  530.5	 8007.0	...
6601528	  768.6	  530.5	 8007.0	...
6601529	  768.9	  530.4	 8007.0	...
6601530	  769.2	  530.3	 8007.0	...
6601531	  769.4	  530.1	 8007.0	...
6601532	  769.3	  529.9	 8006.0	...
6601533	  769.3	  530.0	 8004.0	...
6601534	  769.5	  530.4	 8004.0	...
6601535	  770.0	  530.8	 8005.0	...
6601536	  770.3	  530.3	 8006.0	...
6601537	  770.5	  529.6	 8006.0	...
6601538	  770.4	  529.4	 8005.0	...
6601539	  770.4	  529.8	 8004.0	...
6601540	  770.5	  530.4	 8003.0	...
6601541	  770.5	  530.5	 8001.0	...
6601542	  770.4	  530.2	 7999.0	...
6601543	  770.2	  529.8	 7997.0	...
6601544	  770.0	  529.3	 7997.0	...
6601545	  769.8	  529.4	 7996.0	...
6601546	  769.5	  529.4	 7996.0	...
6601547	  769.4	  529.4	 7998.0	...
6601548	  769.4	  529.4	 7999.0	...
6601549	  769.3	  529.4	 8000.0	...
6601550	  769.2	  529.5	 8000.0	...
6601551	  769.3	  529.5	 8000.0	...
6601552	  769.5	  529.5	 7999.0	...
6601553	  769.7	  529.4	 7998.0	...
6601554	  769.7	  529.2	 7998.0	...
6601555	  769.8	  528.9	 7998.0	...
6601556	  769.8	  528.8	 7998.0	...
6601557	  769.9	  529.2	 7997.0	...
6601558	  770.2	  529.6	 7997.0	...
6601559	  770.5	  529.7	 7996.0	...
6601560	  770.6	  529.4	 7996.0	...
6601561	  770.5	  529.1	 7997.0	...
6601562	  770.2	  528.9	 7997.0	...
6601563	  769.9	  528.8	 7998.0	...
6601564	  769.9	  528.6	 7998.0	...
6601565	  770.2	  528.5	 7999.0	...
6601566	  770.5	  528.8	 7999.0	...
6601567	  770.6	  529.0	 7997.0	...
6601568	  770.3	  529.3	 7995.0	...
6601569	  770.0	  529.2	 7994.0	...
6601570	  769.7	  529.3	 7992.0	...
6601571	  769.9	  529.7	 7990.0	...
6601572	  770.1	  529.9	 7988.0	...
6601573	  770.2	  529.9	 7987.0	...
MSG	6601574 0000 _ Number On
6601574	  770.3	  529.6	 7987.0	...
6601575	  770.4	  529.4	 7989.0	...
6601576	  770.3	  529.2	 7992.0	...
6601577	  770.0	  529.0	 7996.0	...
6601578	  769.9	  528.9	 7996.0	...
6601579	  769.8	  529.1	 7995.0	...
6601580	  769.7	  529.2	 7994.0	...
6601581	  769.5	  529.2	 7994.0	...
6601582	  769.4	  529.2	 7995.0	...
6601583	  769.3	  529.2	 7995.0	...
6601584	  769.3	  529.2	 7994.0	...
6601585	  769.3	  529.1	 7994.0	...
6601586	  769.2	  528.7	 7998.0	...
6601587	  769.1	  528.5	 8001.0	...
6601588	  769.1	  528.2	 8004.0	...
6601589	  769.2	  528.3	 8004.0	...
6601590	  769.2	  528.3	 8006.0	...
6601591	  769.2	  528.3	 8008.0	...
6601592	  769.2	  528.4	 8008.0	...
6601593	  769.5	  528.5	 8006.0	...
6601594	  769.7	  528.6	 8004.0	...
6601595	  769.9	  528.7	 8004.0	...
6601596	  770.1	  528.9	 8003.0	...
6601597	  770.3	  529.2	 8004.0	...
6601598	  770.5	  529.1	 8004.0	...
6601599	  770.4	  528.8	 8005.0	...
6601600	  770.5	  528.5	 8007.0	...
6601601	  770.6	  528.6	 8009.0	...
6601602	  770.4	  528.8	 8011.0	...
6601603	  770.0	  528.8	 8010.0	...
6601604	  769.4	  528.7	 8009.0	...
6601605	  769.2	  528.4	 8008.0	...
6601606	  769.0	  528.4	 8007.0	...
6601607	  769.1	  528.4	 8006.0	...
6601608	  769.2	  528.6	 8003.0	...
6601609	  769.4	  528.7	 8000.0	...
6601610	  769.7	  528.8	 7996.0	...
6601611	  769.9	  528.7	 7997.0	...
6601612	  770.1	  528.4	 7999.0	...
6601613	  770.0	  528.1	 8000.0	...
6601614	  769.9	  527.7	 7999.0	...
6601615	  769.7	  527.5	 7996.0	...
6601616	  769.5	  527.3	 7995.0	...
6601617	  769.5	  527.5	 7993.0	...
6601618	  769.7	  528.4	 7993.0	...
6601619	  769.8	  529.3	 7993.0	...
6601620	  769.9	  529.8	 7994.0	...
6601621	  769.9	  529.7	 7995.0	...
6601622	  770.0	  529.6	 7995.0	...
6601623	  770.1	  529.6	 7996.0	...
6601624	  770.4	  529.6	 7995.0	...
6601625	  770.6	  529.3	 7994.0	...
6601626	  770.8	  529.1	 7994.0	...
6601627	  770.8	  529.4	 7995.0	...
6601628	  770.7	  529.9	 7995.0	...
6601629	  770.7	  530.2	 7996.0	...
6601630	  770.7	  530.1	 7996.0	...
6601631	  770.5	  530.0	 7996.0	...
6601632	  770.4	  530.0	 7994.0	...
6601633	  770.3	  529.8	 7992.0	...
6601634	  770.4	  529.4	 7991.0	...
6601635	  770.3	  529.0	 7992.0	...
6601636	  770.2	  528.9	 7992.0	...
6601637	  770.2	  529.0	 7992.0	...
6601638	  770.3	  529.3	 7993.0	...
6601639	  770.4	  529.6	 7993.0	...
6601640	  770.5	  529.5	 7994.0	...
6601641	  770.7	  529.3	 7994.0	...
6601642	  771.0	  529.4	 7995.0	...
6601643	  771.3	  529.6	 7995.0	...
6601644	  771.3	  529.5	 7995.0	...
6601645	  771.3	  529.3	 7995.0	...
6601646	  771.4	  529.1	 7994.0	...
6601647	  771.5	  529.3	 7994.0	...
6601648	  771.2	  529.1	 7994.0	...
6601649	  770.9	  528.7	 7994.0	...
6601650	  770.5	  528.2	 7991.0	...
6601651	  770.4	  528.1	 7989.0	...
6601652	  770.6	  528.7	 7988.0	...
6601653	  770.8	  529.2	 7989.0	...
6601654	  771.1	  529.7	 7990.0	...
6601655	  771.2	  529.8	 7991.0	...
6601656	  771.2	  529.2	 7994.0	...
6601657	  771.1	  528.7	 7997.0	...
6601658	  771.1	  528.1	 8000.0	...
6601659	  771.2	  528.2	 7999.0	...
6601660	  771.3	  528.2	 7998.0	...
6601661	  771.2	  528.1	 7996.0	...
6601662	  771.2	  527.9	 7991.0	...
6601663	  771.1	  527.8	 7988.0	...
6601664	  771.1	  527.7	 7985.0	...
6601665	  771.3	  527.6	 7986.0	...
6601666	  771.4	  527.8	 7987.0	...
6601667	  771.6	  528.1	 7990.0	...
6601668	  771.8	  528.5	 7992.0	...
6601669	  772.0	  528.8	 7993.0	...
6601670	  772.1	  529.0	 7993.0	...
6601671	  772.1	  529.0	 7993.0	...
6601672	  771.7	  528.2	 7994.0	...
6601673	  771.4	  527.5	 7997.0	...
6601674	  771.0	  526.7	 7999.0	...
6601675	  770.9	  526.6	 8000.0	...
6601676	  770.8	  526.7	 8003.0	...
6601677	  770.8	  527.0	 8007.0	...
6601678	  770.8	  527.2	 8012.0	...
6601679	  770.7	  527.3	 8013.0	...
6601680	  770.7	  527.6	 8012.0	...
6601681	  770.7	  527.9	 8011.0	...
6601682	  771.2	  528.3	 8011.0	...
6601683	  771.6	  527.8	 8014.0	...
6601684	  772.0	  527.4	 8017.0	...
6601685	  771.9	  527.1	 8013.0	...
6601686	  771.7	  527.1	 8007.0	...
6601687	  771.6	  527.0	 8004.0	...
6601688	  771.5	  526.8	 8008.0	...
6601689	  771.3	  526.5	 8012.0	...
6601690	  771.2	  526.3	 8011.0	...
6601691	  771.2	  526.3	 8011.0	...
6601692	  771.4	  526.4	 8011.0	...
6601693	  771.1	  527.2	 8012.0	...
6601694	  770.6	  527.9	 8012.0	...
6601695	  770.2	  528.7	 8011.0	...
6601696	  770.3	  528.7	 8011.0	...
6601697	  770.4	  528.8	 8011.0	...
6601698	  770.5	  528.9	 8013.0	...
6601699	  770.6	  528.9	 8016.0	...
6601700	  770.9	  529.0	 8018.0	...
6601701	  771.2	  529.1	 8018.0	...
6601702	  771.3	  529.0	 8018.0	...
6601703	  771.6	  528.8	 8019.0	...
6601704	  771.9	  528.6	 8021.0	...
6601705	  772.0	  528.6	 8024.0	...
6601706	  771.7	  528.6	 8025.0	...
6601707	  771.5	  528.2	 8026.0	...
6601708	  771.5	  527.7	 8026.0	...
6601709	  771.4	  527.1	 8025.0	...
6601710	  771.3	  527.2	 8025.0	...
6601711	  771.2	  527.6	 8025.0	...
6601712	  771.3	  528.1	 8025.0	...
6601713	  771.4	  528.4	 8028.0	...
6601714	  771.4	  528.8	 8031.0	...
6601715	  771.5	  529.0	 8032.0	...
6601716	  771.7	  529.3	 8030.0	...
6601717	  771.9	  529.1	 8028.0	...
6601718	  771.8	  528.9	 8027.0	...
6601719	  771.7	  528.8	 8026.0	...
6601720	  771.6	  528.9	 8026.0	...
6601721	  771.8	  528.9	 8027.0	...
6601722	  771.9	  528.3	 8029.0	...
6601723	  771.9	  527.8	 8032.0	...
6601724	  771.8	  527.4	 8035.0	...
6601725	  771.8	  527.7	 8037.0	...
6601726	  771.9	  527.9	 8039.0	...
6601727	  771.9	  528.0	 8041.0	...
6601728	  771.9	  527.9	 8041.0	...
6601729	  771.9	  527.8	 8040.0	...
6601730	  771.9	  527.4	 8041.0	...
6601731	  772.1	  527.0	 8043.0	...
6601732	  772.3	  527.2	 8041.0	...
6601733	  772.5	  527.6	 8037.0	...
6601734	  772.6	  527.7	 8037.0	...
6601735	  772.5	  527.3	 8040.0	...
6601736	  772.5	  527.3	 8042.0	...
6601737	  772.5	  527.7	 8041.0	...
6601738	  772.4	  527.6	 8040.0	...
6601739	  772.1	  527.0	 8040.0	...
6601740	  771.9	  526.4	 8041.0	...
6601741	  771.7	  526.4	 8042.0	...
6601742	  771.7	  526.7	 8044.0	...
6601743	  771.6	  526.9	 8045.0	...
6601744	  771.5	  526.8	 8044.0	...
6601745	  771.4	  526.6	 8045.0	...
6601746	  771.3	  526.4	 8046.0	...
6601747	  771.3	  526.4	 8046.0	...
6601748	  771.7	  526.5	 8045.0	...
6601749	  772.1	  526.6	 8044.0	...
6601750	  772.6	  527.2	 8044.0	...
6601751	  772.8	  527.8	 8044.0	...
6601752	  772.9	  528.3	 8043.0	...
6601753	  772.7	  528.1	 8042.0	...
6601754	  772.4	  528.0	 8041.0	...
6601755	  772.1	  527.9	 8039.0	...
6601756	  772.3	  527.9	 8037.0	...
6601757	  772.5	  527.3	 8036.0	...
6601758	  772.2	  526.9	 8038.0	...
6601759	  771.8	  526.5	 8039.0	...
6601760	  771.4	  526.5	 8040.0	...
6601761	  770.8	  526.3	 8040.0	...
6601762	  770.3	  526.2	 8045.0	...
6601763	  770.2	  526.0	 8050.0	...
6601764	  770.6	  525.9	 8055.0	...
6601765	  771.1	  525.9	 8055.0	...
6601766	  770.9	  525.8	 8056.0	...
6601767	  770.9	  525.7	 8056.0	...
6601768	  770.8	  525.6	 8055.0	...
6601769	  770.9	  525.6	 8054.0	...
6601770	  770.9	  526.1	 8053.0	...
6601771	  771.0	  526.6	 8052.0	...
6601772	  771.3	  527.4	 8052.0	...
6601773	  771.6	  527.6	 8052.0	...
6601774	  771.8	  527.9	 8050.0	...
6601775	  771.8	  528.0	 8047.0	...
6601776	  771.8	  527.9	 8047.0	...
6601777	  771.9	  527.8	 8052.0	...
6601778	  771.9	  527.6	 8059.0	...
6601779	  772.0	  527.8	 8064.0	...
6601780	  772.1	  528.2	 8064.0	...
6601781	  771.8	  528.6	 8062.0	...
6601782	  771.4	  528.7	 8060.0	...
6601783	  771.1	  528.6	 8056.0	...
6601784	  771.2	  528.5	 8053.0	...
6601785	  771.2	  528.2	 8050.0	...
6601786	  771.3	  528.0	 8054.0	...
6601787	  771.2	  527.9	 8058.0	...
6601788	  771.2	  527.8	 8061.0	...
6601789	  771.1	  527.7	 8058.0	...
6601790	  771.1	  527.6	 8055.0	...
6601791	  771.2	  527.6	 8055.0	...
6601792	  771.4	  527.5	 8058.0	...
6601793	  771.6	  527.4	 8061.0	...
6601794	  771.7	  527.4	 8064.0	...
6601795	  771.5	  527.4	 8067.0	...
6601796	  771.1	  527.5	 8070.0	...
6601797	  770.9	  527.8	 8070.0	...
6601798	  771.3	  528.2	 8070.0	...
6601799	  771.9	  528.5	 8068.0	...
6601800	  771.8	  528.3	 8067.0	...
6601801	  771.2	  528.1	 8066.0	...
6601802	  770.6	  527.8	 8067.0	...
6601803	  770.5	  527.8	 8067.0	...
6601804	  770.5	  527.8	 8067.0	...
6601805	  770.4	  527.9	 8066.0	...
6601806	  770.4	  528.1	 8067.0	...
6601807	  770.3	  528.2	 8069.0	...
6601808	  770.3	  528.4	 8072.0	...
6601809	  770.3	  528.5	 8075.0	...
6601810	  770.7	  528.1	 8074.0	...
6601811	  771.1	  527.6	 8073.0	...
6601812	  771.3	  527.1	 8071.0	...
6601813	  771.1	  527.1	 8073.0	...
6601814	  771.1	  527.1	 8077.0	...
6601815	  770.8	  527.2	 8080.0	...
6601816	  770.4	  527.4	 8080.0	...
6601817	  770.1	  527.6	 8079.0	...
6601818	  770.2	  527.6	 8081.0	...
6601819	  770.2	  527.8	 8084.0	...
6601820	  770.4	  527.9	 8085.0	...
6601821	  770.6	  528.1	 8083.0	...
6601822	  770.6	  527.4	 8082.0	...
6601823	  770.6	  526.6	 8080.0	...
6601824	  770.6	  525.9	 8077.0	...
6601825	  770.6	  526.2	 8075.0	...
6601826	  770.6	  526.4	 8078.0	...
6601827	  770.5	  526.6	 8084.0	...
6601828	  770.5	  526.9	 8089.0	...
6601829	  770.8	  527.2	 8089.0	...
6601830	  771.1	  527.3	 8089.0	...
6601831	  771.3	  527.0	 8088.0	...
6601832	  771.1	  526.4	 8086.0	...
6601833	  771.0	  526.1	 8084.0	...
6601834	  771.0	  525.8	 8083.0	...
6601835	  771.1	  526.1	 8083.0	...
6601836	  771.2	  526.3	 8084.0	...
6601837	  771.3	  526.8	 8085.0	...
6601838	  771.4	  526.9	 8086.0	...
6601839	  771.4	  526.9	 8086.0	...
6601840	  771.4	  526.8	 8087.0	...
6601841	  771.0	  526.4	 8086.0	...
6601842	  770.6	  526.2	 8085.0	...
6601843	  770.2	  526.0	 8083.0	...
6601844	  770.1	  525.9	 8081.0	...
6601845	  770.1	  526.0	 8080.0	...
6601846	  770.1	  526.0	 8079.0	...
6601847	  770.2	  526.1	 8080.0	...
6601848	  770.5	  526.1	 8080.0	...
6601849	  770.7	  526.2	 8083.0	...
6601850	  770.7	  526.2	 8087.0	...
6601851	  770.5	  526.2	 8088.0	...
6601852	  770.3	  526.2	 8085.0	...
6601853	  770.4	  526.3	 8081.0	...
6601854	  770.7	  526.3	 8080.0	...
6601855	  771.1	  526.3	 8078.0	...
6601856	  771.4	  526.1	 8079.0	...
6601857	  771.3	  525.9	 8081.0	...
6601858	  771.3	  525.6	 8083.0	...
6601859	  771.4	  525.4	 8086.0	...
6601860	  771.2	  525.2	 8085.0	...
6601861	  770.9	  525.2	 8085.0	...
6601862	  770.7	  525.0	 8085.0	...
6601863	  770.6	  524.7	 8085.0	...
6601864	  770.6	  525.0	 8084.0	...
6601865	  770.5	  525.5	 8085.0	...
6601866	  770.5	  525.9	 8087.0	...
6601867	  770.4	  525.9	 8089.0	...
6601868	  770.6	  526.4	 8089.0	...
6601869	  770.9	  527.0	 8087.0	...
6601870	  771.4	  527.0	 8084.0	...
6601871	  771.8	  526.4	 8083.0	...
6601872	  772.1	  525.7	 8086.0	...
6601873	  772.0	  525.5	 8086.0	...
6601874	  772.0	  525.5	 8082.0	...
6601875	  771.9	  525.5	 8079.0	...
6601876	  772.1	  525.8	 8078.0	...
6601877	  772.3	  526.2	 8077.0	...
6601878	  772.5	  526.5	 8077.0	...
6601879	  772.4	  526.4	 8078.0	...
6601880	  772.1	  526.3	 8083.0	...
6601881	  771.7	  526.4	 8087.0	...
6601882	  771.2	  526.5	 8086.0	...
6601883	  770.9	  526.7	 8083.0	...
6601884	  771.3	  526.9	 8079.0	...
6601885	  771.7	  526.9	 8080.0	...
6601886	  772.1	  526.9	 8081.0	...
6601887	  772.2	  527.0	 8082.0	...
MSG	6601888 0000 _ Number Off
6601888	  772.2	  527.1	 8082.0	...
6601889	  772.3	  527.1	 8081.0	...
6601890	  772.2	  527.2	 8079.0	...
6601891	  772.0	  527.2	 8078.0	...
6601892	  771.9	  527.1	 8078.0	...
6601893	  771.8	  526.9	 8081.0	...
6601894	  771.5	  526.9	 8083.0	...
6601895	  771.2	  526.8	 8083.0	...
6601896	  770.9	  526.9	 8082.0	...
6601897	  770.7	  527.0	 8082.0	...
6601898	  770.6	  527.0	 8082.0	...
6601899	  770.6	  527.0	 8082.0	...
6601900	  770.7	  526.9	 8082.0	...
6601901	  771.0	  526.8	 8082.0	...
6601902	  771.4	  526.6	 8082.0	...
6601903	  771.9	  526.7	 8082.0	...
6601904	  772.3	  526.7	 8082.0	...
6601905	  772.4	  526.8	 8080.0	...
6601906	  772.5	  526.7	 8079.0	...
6601907	  772.4	  526.7	 8077.0	...
6601908	  772.2	  526.1	 8079.0	...
6601909	  772.1	  525.6	 8082.0	...
6601910	  772.2	  525.0	 8084.0	...
6601911	  772.2	  525.0	 8084.0	...
6601912	  771.9	  524.8	 8084.0	...
6601913	  771.6	  524.7	 8084.0	...
6601914	  771.5	  524.8	 8086.0	...
6601915	  771.5	  525.1	 8087.0	...
6601916	  771.7	  525.0	 8089.0	...
6601917	  772.1	  525.1	 8088.0	...
6601918	  772.4	  525.1	 8088.0	...
6601919	  772.5	  525.2	 8085.0	...
6601920	  772.5	  525.2	 8083.0	...
6601921	  772.9	  525.3	 8080.0	...
6601922	  773.3	  525.3	 8079.0	...
6601923	  773.6	  524.9	 8079.0	...
6601924	  773.6	  524.3	 8079.0	...
6601925	  773.6	  523.7	 8082.0	...
6601926	  773.7	  523.7	 8085.0	...
6601927	  773.7	  523.6	 8089.0	...
6601928	  773.5	  523.6	 8088.0	...
6601929	  773.4	  523.6	 8087.0	...
6601930	  773.2	  523.7	 8087.0	...
6601931	  773.1	  523.7	 8088.0	...
6601932	  773.0	  523.7	 8089.0	...
6601933	  772.6	  523.7	 8088.0	...
6601934	  772.2	  523.7	 8088.0	...
6601935	  771.8	  523.6	 8088.0	...
6601936	  771.6	  523.5	 8087.0	...
6601937	  771.7	  523.4	 8087.0	...
6601938	  772.1	  523.4	 8086.0	...
6601939	  772.5	  523.4	 8086.0	...
6601940	  772.7	  523.4	 8086.0	...
6601941	  772.8	  523.3	 8086.0	...
6601942	  772.8	  523.3	 8086.0	...
6601943	  772.9	  523.4	 8085.0	...
6601944	  773.0	  524.0	 8080.0	...
6601945	  773.1	  524.6	 8074.0	...
6601946	  773.2	  525.1	 8075.0	...
6601947	  773.3	  525.1	 8080.0	...
6601948	  773.5	  525.3	 8079.0	...
6601949	  773.6	  525.5	 8074.0	...
6601950	  773.7	  525.6	 8069.0	...
6601951	  773.7	  525.5	 8069.0	...
6601952	  773.5	  525.4	 8069.0	...
6601953	  773.4	  525.3	 8069.0	...
6601954	  773.4	  525.1	 8070.0	...
6601955	  773.4	  524.8	 8070.0	...
6601956	  773.3	  524.6	 8069.0	...
6601957	  773.0	  524.5	 8069.0	...
6601958	  772.3	  525.0	 8068.0	...
6601959	  771.6	  525.4	 8070.0	...
6601960	  771.5	  525.6	 8072.0	...
6601961	  771.8	  525.6	 8073.0	...
6601962	  772.1	  525.7	 8073.0	...
6601963	  772.2	  525.9	 8072.0	...
6601964	  772.4	  526.4	 8072.0	...
6601965	  772.5	  526.9	 8073.0	...
6601966	  772.4	  527.5	 8073.0	...
6601967	  772.3	  527.5	 8074.0	...
6601968	  772.5	  527.4	 8077.0	...
6601969	  772.8	  527.4	 8079.0	...
6601970	  772.9	  527.4	 8081.0	...
6601971	  772.9	  527.4	 8081.0	...
6601972	  772.8	  527.5	 8082.0	...
6601973	  773.0	  527.6	 8083.0	...
6601974	  773.1	  527.7	 8081.0	...
6601975	  773.2	  527.8	 8078.0	...
6601976	  773.1	  527.8	 8076.0	...
6601977	  772.9	  527.8	 8075.0	...
6601978	  772.7	  527.9	 8075.0	...
6601979	  772.6	  528.0	 8075.0	...
6601980	  772.5	  527.8	 8076.0	...
6601981	  772.3	  527.5	 8077.0	...
6601982	  772.1	  527.3	 8080.0	...
6601983	  771.9	  527.1	 8084.0	...
6601984	  771.9	  526.8	 8083.0	...
6601985	  772.1	  526.4	 8080.0	...
6601986	  772.3	  526.2	 8076.0	...
6601987	  772.2	  526.2	 8076.0	...
6601988	  772.0	  526.3	 8077.0	...
6601989	  771.7	  526.8	 8078.0	...
6601990	  771.8	  527.1	 8078.0	...
6601991	  771.8	  526.8	 8079.0	...
6601992	  771.7	  526.3	 8079.0	...
6601993	  771.7	  526.4	 8078.0	...
6601994	  771.9	  526.9	 8077.0	...
6601995	  772.0	  527.2	 8076.0	...
6601996	  771.9	  527.0	 8075.0	...
6601997	  771.8	  527.0	 8075.0	...
6601998	  771.7	  527.2	 8074.0	...
6601999	  771.6	  527.4	 8074.0	...
6602000	  771.5	  527.2	 8075.0	...
6602001	  771.5	  526.9	 8076.0	...
6602002	  771.4	  526.6	 8075.0	...
6602003	  771.6	  526.4	 8074.0	...
6602004	  771.8	  526.4	 8076.0	...
6602005	  772.1	  526.4	 8079.0	...
6602006	  772.1	  526.3	 8083.0	...
6602007	  772.1	  526.2	 8083.0	...
6602008	  772.0	  526.4	 8082.0	...
6602009	  772.0	  526.8	 8079.0	...
6602010	  772.0	  527.4	 8076.0	...
6602011	  772.0	  527.4	 8072.0	...
6602012	  771.9	  527.4	 8067.0	...
6602013	  771.6	  527.3	 8063.0	...
6602014	  771.4	  527.2	 8066.0	...
6602015	  771.1	  527.1	 8070.0	...
6602016	  771.0	  527.0	 8074.0	...
6602017	  771.1	  527.0	 8074.0	...
6602018	  771.2	  527.1	 8073.0	...
6602019	  771.7	  527.0	 8073.0	...
6602020	  772.0	  526.5	 8076.0	...
6602021	  772.0	  526.0	 8080.0	...
6602022	  771.6	  525.8	 8084.0	...
6602023	  771.3	  525.7	 8085.0	...
6602024	  771.3	  525.5	 8085.0	...
6602025	  771.4	  525.4	 8083.0	...
6602026	  771.4	  525.5	 8076.0	...
6602027	  771.5	  525.8	 8070.0	...
6602028	  771.5	  526.0	 8067.0	...
6602029	  771.5	  526.1	 8068.0	...
6602030	  771.6	  526.2	 8069.0	...
6602031	  771.6	  526.4	 8068.0	...
6602032	  771.6	  526.5	 8067.0	...
6602033	  771.8	  526.6	 8065.0	...
6602034	  772.1	  526.4	 8065.0	...
6602035	  772.3	  526.3	 8067.0	...
6602036	  772.5	  526.2	 8069.0	...
6602037	  772.5	  526.0	 8071.0	...
6602038	  772.5	  525.9	 8072.0	...
6602039	  772.2	  525.8	 8072.0	...
6602040	  771.8	  525.8	 8069.0	...
6602041	  771.4	  525.7	 8068.0	...
6602042	  771.4	  525.7	 8067.0	...
6602043	  771.7	  525.7	 8066.0	...
6602044	  772.2	  525.7	 8067.0	...
6602045	  772.7	  525.7	 8066.0	...
6602046	  772.5	  525.7	 8065.0	...
6602047	  772.3	  525.7	 8063.0	...
6602048	  772.3	  525.8	 8062.0	...
6602049	  772.6	  525.8	 8062.0	...
6602050	  772.8	  525.9	 8063.0	...
6602051	  772.9	  526.0	 8063.0	...
6602052	  773.0	  526.2	 8063.0	...
6602053	  773.0	  526.3	 8067.0	...
6602054	  773.1	  526.5	 8071.0	...
6602055	  773.2	  526.5	 8074.0	...
6602056	  773.3	  526.5	 8073.0	...
6602057	  773.4	  526.5	 8073.0	...
6602058	  773.4	  526.5	 8070.0	...
6602059	  773.2	  526.6	 8067.0	...
6602060	  772.9	  526.9	 8066.0	...
6602061	  773.0	  527.2	 8067.0	...
6602062	  773.2	  527.4	 8068.0	...
6602063	  773.4	  527.5	 8066.0	...
6602064	  773.4	  527.4	 8065.0	...
6602065	  773.4	  527.3	 8063.0	...
6602066	  773.5	  527.3	 8063.0	...
6602067	  773.4	  527.1	 8064.0	...
6602068	  773.3	  527.0	 8064.0	...
6602069	  773.3	  527.0	 8065.0	...
6602070	  773.1	  527.3	 8068.0	...
6602071	  773.0	  527.5	 8070.0	...
6602072	  773.3	  527.5	 8072.0	...
6602073	  773.6	  527.2	 8074.0	...
6602074	  773.7	  526.9	 8074.0	...
6602075	  773.6	  527.4	 8074.0	...
6602076	  773.7	  528.1	 8073.0	...
6602077	  773.9	  528.9	 8073.0	...
6602078	  774.2	  529.0	 8074.0	...
6602079	  774.2	  528.3	 8076.0	...
6602080	  774.2	  527.6	 8074.0	...
6602081	  774.2	  527.4	 8071.0	...
6602082	  774.2	  527.8	 8069.0	...
6602083	  774.3	  528.3	 8068.0	...
6602084	  774.5	  528.4	 8066.0	...
6602085	  774.7	  528.6	 8063.0	...
6602086	  774.7	  528.4	 8061.0	...
6602087	  774.6	  527.8	 8060.0	...
6602088	  774.4	  527.1	 8059.0	...
MSG	6602089 0000 _ Number On
6602089	  774.2	  526.8	 8061.0	...
6602090	  774.2	  526.7	 8064.0	...
6602091	  774.1	  526.7	 8066.0	...
6602092	  774.1	  526.6	 8066.0	...
6602093	  774.0	  526.4	 8066.0	...
6602094	  773.9	  526.1	 8066.0	...
6602095	  773.9	  526.5	 8067.0	...
6602096	  774.2	  527.0	 8067.0	...
6602097	  774.6	  527.4	 8069.0	...
6602098	  774.9	  527.4	 8070.0	...
6602099	  774.6	  527.4	 8070.0	...
6602100	  774.4	  527.7	 8068.0	...
6602101	  774.4	  528.1	 8065.0	...
6602102	  774.5	  528.3	 8065.0	...
6602103	  774.6	  528.1	 8065.0	...
6602104	  774.6	  527.8	 8065.0	...
6602105	  774.7	  527.8	 8065.0	...
6602106	  774.7	  527.6	 8064.0	...
6602107	  774.7	  527.6	 8064.0	...
6602108	  774.8	  527.7	 8065.0	...
6602109	  774.8	  527.2	 8065.0	...
6602110	  774.6	  526.7	 8066.0	...
6602111	  774.3	  526.3	 8067.0	...
6602112	  774.2	  526.3	 8068.0	...
6602113	  774.4	  526.4	 8068.0	...
6602114	  774.7	  526.5	 8068.0	...
6602115	  774.9	  526.6	 8068.0	...
6602116	  775.1	  526.7	 8068.0	...
6602117	  775.1	  526.6	 8069.0	...
6602118	  774.8	  526.4	 8071.0	...
6602119	  774.3	  526.3	 8071.0	...
6602120	  773.9	  526.3	 8071.0	...
6602121	  773.8	  526.6	 8070.0	...
6602122	  773.8	  526.8	 8070.0	...
6602123	  773.9	  527.1	 8069.0	...
6602124	  774.0	  527.1	 8067.0	...
6602125	  774.0	  527.1	 8066.0	...
6602126	  773.9	  527.2	 8066.0	...
6602127	  773.9	  527.6	 8066.0	...
6602128	  773.7	  528.1	 8066.0	...
6602129	  773.6	  528.5	 8065.0	...
6602130	  773.7	  528.4	 8063.0	...
6602131	  774.0	  528.3	 8061.0	...
6602132	  774.3	  528.2	 8057.0	...
6602133	  774.2	  527.8	 8056.0	...
6602134	  774.1	  527.4	 8060.0	...
6602135	  774.1	  527.1	 8064.0	...
6602136	  774.1	  527.1	 8069.0	...
6602137	  773.8	  527.2	 8070.0	...
6602138	  773.5	  527.1	 8068.0	...
6602139	  773.1	  527.1	 8066.0	...
6602140	  773.5	  527.1	 8064.0	...
6602141	  773.9	  526.9	 8064.0	...
6602142	  774.0	  526.7	 8064.0	...
6602143	  773.6	  526.5	 8064.0	...
6602144	  773.2	  526.5	 8068.0	...
6602145	  773.3	  526.4	 8072.0	...
6602146	  773.5	  526.3	 8076.0	...
6602147	  773.7	  526.6	 8075.0	...
6602148	  773.9	  527.0	 8073.0	...
6602149	  773.9	  527.3	 8073.0	...
6602150	  773.9	  527.3	 8073.0	...
6602151	  773.8	  527.3	 8070.0	...
6602152	  773.8	  526.9	 8066.0	...
6602153	  773.8	  526.4	 8060.0	...
6602154	  773.8	  525.8	 8059.0	...
6602155	  773.6	  525.7	 8057.0	...
6602156	  773.3	  525.8	 8057.0	...
6602157	  773.1	  526.3	 8055.0	...
6602158	  773.2	  527.4	 8055.0	...
6602159	  773.2	  528.2	 8055.0	...
6602160	  773.3	  528.9	 8056.0	...
6602161	  773.2	  528.9	 8058.0	...
6602162	  772.9	  528.3	 8060.0	...
6602163	  772.6	  527.7	 8061.0	...
6602164	  772.3	  527.0	 8062.0	...
6602165	  772.2	  526.9	 8062.0	...
6602166	  772.2	  526.9	 8062.0	...
6602167	  772.0	  527.0	 8060.0	...
6602168	  771.9	  527.1	 8060.0	...
6602169	  771.8	  527.4	 8060.0	...
6602170	  771.8	  527.5	 8061.0	...
6602171	  772.3	  527.6	 8062.0	...
6602172	  772.9	  527.6	 8062.0	...
6602173	  773.5	  527.6	 8062.0	...
6602174	  773.8	  527.5	 8063.0	...
6602175	  773.5	  527.6	 8064.0	...
6602176	  773.2	  527.6	 8065.0	...
6602177	  773.1	  527.7	 8065.0	...
6602178	  773.4	  527.7	 8065.0	...
6602179	  773.9	  527.7	 8065.0	...
6602180	  774.2	  527.7	 8065.0	...
6602181	  774.4	  527.8	 8065.0	...
6602182	  774.3	  527.7	 8065.0	...
6602183	  774.2	  527.4	 8066.0	...
6602184	  774.1	  527.1	 8066.0	...
6602185	  774.1	  527.2	 8065.0	...
6602186	  774.4	  528.2	 8061.0	...
6602187	  774.7	  529.2	 8058.0	...
6602188	  774.9	  529.5	 8058.0	...
6602189	  774.9	  529.3	 8061.0	...
6602190	  774.8	  529.1	 8064.0	...
6602191	  774.8	  529.1	 8065.0	...
6602192	  774.7	  528.8	 8067.0	...
6602193	  774.5	  528.7	 8068.0	...
6602194	  774.3	  528.5	 8071.0	...
6602195	  774.1	  528.3	 8074.0	...
6602196	  773.8	  528.0	 8075.0	...
6602197	  773.6	  527.6	 8074.0	...
6602198	  773.4	  527.6	 8073.0	...
6602199	  773.4	  527.6	 8071.0	...
6602200	  773.3	  527.7	 8069.0	...
6602201	  773.3	  527.5	 8067.0	...
6602202	  773.6	  527.2	 8067.0	...
6602203	  773.8	  526.9	 8068.0	...
6602204	  774.6	  526.7	 8067.0	...
6602205	  774.9	  526.1	 8066.0	...
6602206	  775.0	  525.6	 8066.0	...
6602207	  774.6	  525.9	 8066.0	...
6602208	  773.8	  526.7	 8065.0	...
6602209	  773.3	  527.3	 8064.0	...
6602210	  773.1	  527.3	 8067.0	...
6602211	  773.5	  527.1	 8072.0	...
6602212	  773.7	  526.3	 8077.0	...
6602213	  773.4	  525.5	 8078.0	...
6602214	  773.1	  524.8	 8077.0	...
6602215	  773.2	  524.9	 8073.0	...
6602216	  773.5	  525.6	 8069.0	...
6602217	  773.5	  526.2	 8065.0	...
6602218	  773.4	  526.8	 8064.0	...
6602219	  773.1	  526.6	 8065.0	...
6602220	  773.0	  526.4	 8065.0	...
6602221	  772.9	  526.1	 8065.0	...
6602222	  772.8	  526.1	 8068.0	...
6602223	  772.7	  525.8	 8071.0	...
6602224	  772.9	  525.6	 8074.0	...
6602225	  773.1	  525.5	 8074.0	...
6602226	  773.3	  525.4	 8073.0	...
6602227	  773.3	  525.4	 8071.0	...
6602228	  773.4	  525.4	 8069.0	...
6602229	  773.6	  525.4	 8068.0	...
6602230	  773.8	  525.5	 8069.0	...
6602231	  773.7	  525.6	 8072.0	...
6602232	  773.5	  525.9	 8075.0	...
6602233	  773.4	  526.2	 8076.0	...
6602234	  773.3	  526.4	 8075.0	...
6602235	  773.2	  526.4	 8074.0	...
6602236	  773.2	  526.2	 8074.0	...
6602237	  773.2	  526.1	 8073.0	...
6602238	  773.2	  526.0	 8071.0	...
6602239	  773.1	  525.9	 8069.0	...
6602240	  773.0	  525.9	 8068.0	...
6602241	  772.8	  525.9	 8069.0	...
6602242	  772.9	  525.7	 8074.0	...
6602243	  773.0	  525.6	 8079.0	...
6602244	  773.0	  525.4	 8079.0	...
6602245	  772.9	  525.5	 8076.0	...
6602246	  773.3	  525.5	 8073.0	...
6602247	  773.7	  525.4	 8074.0	...
6602248	  774.1	  525.2	 8074.0	...
6602249	  774.3	  525.3	 8074.0	...
6602250	  774.5	  525.5	 8073.0	...
6602251	  774.7	  525.6	 8073.0	...
6602252	  774.4	  525.4	 8073.0	...
6602253	  774.1	  525.0	 8073.0	...
6602254	  773.9	  525.1	 8073.0	...
6602255	  774.1	  525.4	 8073.0	...
6602256	  774.0	  525.9	 8074.0	...
6602257	  773.7	  525.9	 8075.0	...
6602258	  773.4	  526.0	 8077.0	...
6602259	  773.4	  526.0	 8080.0	...
6602260	  773.4	  526.0	 8083.0	...
6602261	  773.4	  526.1	 8080.0	...
6602262	  773.0	  526.1	 8075.0	...
6602263	  772.7	  526.1	 8070.0	...
6602264	  772.6	  526.0	 8070.0	...
6602265	  773.0	  525.9	 8071.0	...
6602266	  773.4	  525.8	 8073.0	...
6602267	  773.6	  526.0	 8077.0	...
6602268	  773.6	  526.2	 8080.0	...
6602269	  773.6	  526.5	 8082.0	...
6602270	  773.5	  526.5	 8075.0	...
6602271	  773.3	  526.4	 8068.0	...
6602272	  773.1	  526.4	 8062.0	...
6602273	  773.1	  526.4	 8063.0	...
6602274	  773.2	  526.5	 8065.0	...
6602275	  773.2	  526.5	 8065.0	...
6602276	  773.3	  526.4	 8065.0	...
6602277	  773.4	  526.1	 8067.0	...
6602278	  773.5	  525.8	 8070.0	...
6602279	  773.5	  525.8	 8072.0	...
6602280	  773.6	  525.9	 8073.0	...
6602281	  773.6	  525.9	 8073.0	...
6602282	  773.1	  526.0	 8070.0	...
6602283	  772.6	  526.1	 8066.0	...
6602284	  772.0	  526.1	 8068.0	...
6602285	  771.9	  526.4	 8073.0	...
6602286	  771.7	  526.6	 8078.0	...
6602287	  771.5	  526.8	 8077.0	...
6602288	  771.4	  526.6	 8076.0	...
6602289	  771.2	  526.4	 8075.0	...
6602290	  771.2	  526.4	 8075.0	...
6602291	  771.3	  526.6	 8075.0	...
6602292	  771.7	  526.7	 8076.0	...
6602293	  772.2	  526.6	 8077.0	...
6602294	  772.7	  526.5	 8076.0	...
6602295	  772.4	  526.4	 8082.0	...
6602296	  771.9	  526.4	 8086.0	...
6602297	  771.4	  526.5	 8090.0	...
6602298	  771.5	  526.7	 8088.0	...
6602299	  771.6	  526.9	 8087.0	...
6602300	  771.6	  526.9	 8087.0	...
6602301	  771.8	  526.9	 8085.0	...
6602302	  771.9	  526.9	 8083.0	...
6602303	  772.0	  526.9	 8084.0	...
6602304	  772.0	  527.0	 8089.0	...
6602305	  772.1	  527.2	 8093.0	...
6602306	  772.4	  527.4	 8094.0	...
6602307	  773.0	  527.6	 8095.0	...
6602308	  773.4	  527.7	 8090.0	...
6602309	  773.5	  527.7	 8085.0	...
6602310	  773.2	  527.6	 8080.0	...
6602311	  772.6	  528.1	 8080.0	...
6602312	  772.2	  528.6	 8081.0	...
6602313	  771.8	  529.1	 8082.0	...
6602314	  771.9	  529.1	 8084.0	...
6602315	  771.9	  528.8	 8084.0	...
6602316	  771.9	  528.3	 8085.0	...
6602317	  771.9	  527.9	 8085.0	...
6602318	  772.0	  527.5	 8089.0	...
6602319	  772.1	  527.1	 8093.0	...
6602320	  772.3	  526.7	 8097.0	...
6602321	  772.3	  526.3	 8098.0	...
6602322	  772.4	  526.1	 8097.0	...
6602323	  772.7	  526.4	 8097.0	...
6602324	  772.9	  526.9	 8096.0	...
6602325	  773.1	  527.5	 8092.0	...
6602326	  773.1	  527.6	 8088.0	...
6602327	  773.1	  527.6	 8085.0	...
6602328	  772.9	  527.7	 8086.0	...
6602329	  772.7	  528.0	 8089.0	...
6602330	  772.5	  528.5	 8091.0	...
6602331	  772.1	  528.8	 8092.0	...
6602332	  771.7	  528.8	 8093.0	...
6602333	  771.6	  528.8	 8094.0	...
6602334	  771.6	  528.8	 8093.0	...
6602335	  771.5	  528.7	 8093.0	...
6602336	  771.5	  528.6	 8094.0	...
6602337	  771.4	  528.5	 8095.0	...
6602338	  771.4	  528.6	 8096.0	...
6602339	  771.4	  528.7	 8095.0	...
6602340	  771.4	  528.8	 8094.0	...
6602341	  771.4	  529.0	 8092.0	...
6602342	  771.4	  529.2	 8093.0	...
6602343	  771.4	  528.8	 8094.0	...
6602344	  771.2	  528.1	 8094.0	...
6602345	  771.0	  527.7	 8094.0	...
6602346	  770.9	  528.3	 8095.0	...
6602347	  770.9	  529.0	 8096.0	...
6602348	  771.0	  529.4	 8096.0	...
6602349	  771.0	  529.0	 8096.0	...
6602350	  771.0	  528.4	 8102.0	...
6602351	  771.0	  527.9	 8107.0	...
6602352	  771.0	  527.8	 8113.0	...
6602353	  770.7	  527.7	 8114.0	...
6602354	  770.0	  527.4	 8115.0	...
6602355	  769.4	  527.3	 8114.0	...
6602356	  769.0	  527.2	 8112.0	...
6602357	  768.9	  527.1	 8109.0	...
6602358	  769.0	  527.2	 8108.0	...
6602359	  768.9	  527.5	 8107.0	...
6602360	  768.9	  527.9	 8107.0	...
6602361	  768.9	  528.0	 8107.0	...
6602362	  769.4	  528.0	 8107.0	...
6602363	  769.9	  528.1	 8110.0	...
6602364	  770.3	  528.3	 8113.0	...
6602365	  770.4	  528.3	 8116.0	...
6602366	  770.0	  528.4	 8115.0	...
6602367	  769.6	  528.4	 8116.0	...
6602368	  769.2	  528.4	 8118.0	...
6602369	  769.1	  528.4	 8117.0	...
6602370	  769.1	  528.4	 8116.0	...
6602371	  769.1	  528.1	 8114.0	...
6602372	  769.0	  527.9	 8117.0	...
6602373	  768.9	  527.6	 8120.0	...
6602374	  768.8	  527.7	 8123.0	...
6602375	  768.7	  527.7	 8122.0	...
6602376	  768.6	  527.7	 8117.0	...
6602377	  768.7	  528.2	 8113.0	...
6602378	  768.8	  528.8	 8110.0	...
6602379	  768.9	  529.5	 8110.0	...
6602380	  768.9	  529.4	 8111.0	...
6602381	  768.9	  529.3	 8111.0	...
6602382	  769.2	  529.2	 8111.0	...
6602383	  769.8	  529.5	 8110.0	...
6602384	  770.3	  529.7	 8113.0	...
6602385	  770.5	  529.9	 8119.0	...
6602386	  770.6	  529.8	 8126.0	...
6602387	  770.6	  529.4	 8125.0	...
6602388	  770.4	  529.1	 8121.0	...
6602389	  769.9	  528.7	 8118.0	...
6602390	  769.3	  528.6	 8120.0	...
6602391	  768.0	  528.5	 8121.0	...
6602392	  766.8	  528.6	 8120.0	...
6602393	  765.3	  528.8	 8119.0	...
6602394	  764.0	  529.1	 8119.0	...
6602395	  762.9	  529.2	 8119.0	...
6602396	  761.1	  529.3	 8123.0	...
6602397	  759.7	  529.3	 8127.0	...
6602398	  757.5	  528.9	 8130.0	...
6602399	  756.5	  528.5	 8129.0	...
6602400	  755.9	  528.0	 8129.0	...
6602401	  756.0	  527.9	 8128.0	...
MSG	6602402 0000 _ Number Off
6602402	  756.5	  528.4	 8127.0	...
6602403	  757.9	  528.9	 8128.0	...
6602404	  759.4	  529.4	 8130.0	...
6602405	  761.3	  529.1	 8133.0	...
6602406	  762.5	  528.9	 8136.0	...
6602407	  764.4	  529.2	 8134.0	...
6602408	  765.5	  529.6	 8131.0	...
6602409	  766.4	  529.5	 8130.0	...
6602410	  766.5	  529.0	 8131.0	...
6602411	  766.5	  528.1	 8132.0	...
6602412	  766.2	  527.8	 8128.0	...
6602413	  765.8	  527.0	 8124.0	...
6602414	  765.5	  526.7	 8124.0	...
6602415	  765.5	  526.4	 8129.0	...
6602416	  765.5	  526.5	 8133.0	...
6602417	  765.6	  526.5	 8133.0	...
6602418	  765.5	  526.8	 8130.0	...
6602419	  765.1	  527.1	 8127.0	...
6602420	  764.0	  527.6	 8132.0	...
6602421	  763.2	  527.7	 8138.0	...
6602422	  762.9	  528.0	 8142.0	...
6602423	  763.3	  528.2	 8144.0	...
6602424	  763.3	  528.4	 8145.0	...
6602425	  763.0	  528.6	 8145.0	...
6602426	  762.8	  528.7	 8143.0	...
6602427	  762.8	  528.6	 8143.0	...
6602428	  762.7	  528.3	 8145.0	...
6602429	  762.6	  527.9	 8145.0	...
6602430	  762.6	  527.8	 8145.0	...
6602431	  762.6	  527.7	 8143.0	...
6602432	  762.7	  527.7	 8140.0	...
6602433	  762.4	  527.8	 8142.0	...
6602434	  762.1	  528.0	 8145.0	...
6602435	  761.8	  528.3	 8148.0	...
6602436	  761.9	  528.6	 8148.0	...
6602437	  761.9	  528.9	 8148.0	...
6602438	  761.9	  529.0	 8149.0	...
6602439	  762.1	  529.2	 8149.0	...
6602440	  762.2	  529.4	 8150.0	...
6602441	  762.3	  529.1	 8150.0	...
6602442	  762.2	  528.6	 8150.0	...
6602443	  761.9	  528.1	 8150.0	...
6602444	  761.6	  528.3	 8149.0	...
6602445	  761.5	  528.6	 8149.0	...
6602446	  761.6	  528.9	 8149.0	...
6602447	  761.8	  528.7	 8150.0	...
6602448	  762.1	  529.2	 8151.0	...
6602449	  762.4	  529.5	 8151.0	...
6602450	  762.6	  529.9	 8150.0	...
6602451	  762.9	  530.0	 8150.0	...
6602452	  763.0	  530.4	 8150.0	...
6602453	  763.0	  530.6	 8149.0	...
6602454	  762.9	  530.0	 8150.0	...
6602455	  762.7	  529.5	 8152.0	...
6602456	  762.5	  529.3	 8154.0	...
6602457	  762.4	  529.5	 8155.0	...
6602458	  762.2	  529.9	 8156.0	...
6602459	  762.0	  530.0	 8156.0	...
6602460	  761.9	  530.3	 8155.0	...
6602461	  762.0	  530.5	 8154.0	...
6602462	  761.9	  530.2	 8153.0	...
6602463	  761.8	  529.7	 8152.0	...
6602464	  761.7	  529.2	 8152.0	...
6602465	  761.6	  529.3	 8153.0	...
6602466	  761.4	  528.6	 8153.0	...
6602467	  761.4	  527.8	 8153.0	...
6602468	  761.4	  527.0	 8154.0	...
6602469	  761.5	  526.9	 8156.0	...
6602470	  761.6	  526.9	 8159.0	...
6602471	  761.7	  526.9	 8160.0	...
6602472	  762.2	  527.5	 8161.0	...
6602473	  762.8	  528.0	 8161.0	...
6602474	  763.1	  528.3	 8161.0	...
6602475	  762.8	  528.2	 8161.0	...
6602476	  762.6	  528.2	 8158.0	...
6602477	  762.5	  528.9	 8155.0	...
6602478	  762.6	  529.4	 8152.0	...
6602479	  762.7	  529.9	 8151.0	...
6602480	  762.6	  529.9	 8155.0	...
6602481	  762.5	  529.8	 8159.0	...
6602482	  762.4	  529.7	 8164.0	...
6602483	  762.4	  529.6	 8164.0	...
6602484	  762.3	  529.6	 8165.0	...
6602485	  762.3	  529.7	 8164.0	...
6602486	  762.5	  529.8	 8163.0	...
6602487	  762.8	  530.0	 8163.0	...
6602488	  763.4	  530.0	 8165.0	...
6602489	  763.8	  529.9	 8170.0	...
6602490	  764.2	  529.5	 8175.0	...
6602491	  764.4	  529.2	 8179.0	...
6602492	  764.5	  529.1	 8177.0	...
6602493	  764.4	  528.5	 8176.0	...
6602494	  764.2	  528.0	 8174.0	...
6602495	  763.7	  527.5	 8174.0	...
6602496	  763.4	  527.7	 8175.0	...
6602497	  763.1	  527.8	 8175.0	...
6602498	  763.0	  527.7	 8176.0	...
6602499	  763.0	  527.9	 8176.0	...
6602500	  763.1	  528.3	 8175.0	...
6602501	  763.1	  528.8	 8175.0	...
6602502	  762.9	  529.1	 8175.0	...
6602503	  762.7	  529.1	 8178.0	...
6602504	  762.7	  529.0	 8181.0	...
6602505	  762.7	  528.4	 8185.0	...
6602506	  762.7	  527.8	 8185.0	...
6602507	  762.7	  527.5	 8186.0	...
6602508	  762.8	  527.7	 8186.0	...
6602509	  763.4	  527.8	 8187.0	...
6602510	  763.9	  527.8	 8188.0	...
6602511	  764.3	  527.9	 8188.0	...
6602512	  764.2	  528.0	 8189.0	...
6602513	  764.1	  528.2	 8188.0	...
6602514	  764.1	  528.4	 8187.0	...
6602515	  763.9	  528.7	 8187.0	...
6602516	  763.5	  528.4	 8187.0	...
6602517	  763.1	  528.1	 8187.0	...
6602518	  763.2	  527.7	 8186.0	...
6602519	  763.2	  527.6	 8187.0	...
6602520	  763.3	  527.5	 8188.0	...
6602521	  763.3	  527.3	 8188.0	...
6602522	  763.3	  527.2	 8190.0	...
6602523	  763.2	  527.2	 8191.0	...
6602524	  763.0	  527.1	 8193.0	...
6602525	  762.7	  527.1	 8193.0	...
6602526	  762.6	  527.0	 8194.0	...
6602527	  762.6	  527.0	 8195.0	...
6602528	  763.2	  527.5	 8197.0	...
6602529	  763.7	  527.9	 8195.0	...
6602530	  764.1	  528.3	 8192.0	...
6602531	  763.9	  528.2	 8194.0	...
6602532	  763.6	  528.1	 8198.0	...
6602533	  763.7	  528.0	 8201.0	...
6602534	  763.8	  527.9	 8201.0	...
6602535	  763.9	  527.8	 8199.0	...
6602536	  763.8	  527.6	 8197.0	...
6602537	  763.6	  527.0	 8197.0	...
6602538	  763.5	  526.6	 8201.0	...
6602539	  763.4	  526.3	 8203.0	...
6602540	  763.1	  526.4	 8204.0	...
6602541	  762.9	  526.6	 8204.0	...
6602542	  762.8	  526.8	 8205.0	...
6602543	  762.9	  526.9	 8205.0	...
6602544	  763.3	  526.9	 8205.0	...
6602545	  763.5	  527.1	 8207.0	...
6602546	  763.7	  526.7	 8210.0	...
6602547	  763.4	  526.2	 8214.0	...
6602548	  763.1	  525.7	 8215.0	...
6602549	  763.0	  525.9	 8214.0	...
6602550	  763.2	  526.1	 8211.0	...
6602551	  763.7	  526.5	 8209.0	...
6602552	  764.0	  526.8	 8210.0	...
6602553	  764.2	  527.1	 8212.0	...
6602554	  764.1	  527.3	 8215.0	...
6602555	  764.1	  527.5	 8219.0	...
6602556	  764.0	  527.2	 8221.0	...
6602557	  763.8	  526.7	 8217.0	...
6602558	  763.5	  526.5	 8213.0	...
6602559	  763.4	  526.9	 8208.0	...
6602560	  763.5	  527.3	 8211.0	...
6602561	  763.4	  527.1	 8215.0	...
6602562	  763.3	  526.7	 8219.0	...
6602563	  763.2	  526.5	 8218.0	...
6602564	  763.2	  526.7	 8218.0	...
6602565	  763.2	  526.8	 8218.0	...
6602566	  763.1	  526.8	 8217.0	...
6602567	  763.2	  526.5	 8216.0	...
6602568	  763.4	  526.3	 8216.0	...
6602569	  763.7	  526.0	 8216.0	...
6602570	  763.7	  525.8	 8218.0	...
6602571	  763.8	  525.7	 8220.0	...
6602572	  763.8	  525.8	 8220.0	...
6602573	  763.5	  525.9	 8220.0	...
6602574	  763.2	  526.1	 8220.0	...
6602575	  763.3	  526.2	 8219.0	...
6602576	  763.6	  526.2	 8217.0	...
6602577	  763.9	  526.0	 8217.0	...
6602578	  763.9	  525.8	 8217.0	...
6602579	  763.7	  525.5	 8217.0	...
6602580	  763.5	  525.3	 8217.0	...
6602581	  763.4	  525.0	 8218.0	...
6602582	  763.3	  524.9	 8220.0	...
6602583	  763.3	  524.8	 8222.0	...
6602584	  763.3	  524.9	 8224.0	...
6602585	  763.3	  524.9	 8223.0	...
6602586	  763.4	  524.8	 8222.0	...
6602587	  763.6	  524.8	 8221.0	...
6602588	  763.7	  525.1	 8222.0	...
6602589	  763.6	  525.5	 8223.0	...
6602590	  763.5	  526.2	 8223.0	...
6602591	  763.5	  526.8	 8223.0	...
6602592	  763.5	  527.1	 8223.0	...
6602593	  763.2	  526.9	 8224.0	...
6602594	  762.9	  526.8	 8229.0	...
6602595	  762.7	  526.8	 8233.0	...
6602596	  763.0	  526.0	 8234.0	...
6602597	  763.3	  525.2	 8231.0	...
6602598	  763.2	  524.4	 8228.0	...
6602599	  763.1	  524.3	 8226.0	...
6602600	  763.1	  524.7	 8225.0	...
6602601	  763.3	  525.2	 8224.0	...
6602602	  763.5	  525.7	 8224.0	...
6602603	  763.8	  525.5	 8224.0	...
6602604	  763.8	  525.0	 8224.0	...
6602605	  763.9	  524.5	 8223.0	...
6602606	  763.9	  524.3	 8223.0	...
6602607	  764.0	  524.4	 8225.0	...
6602608	  764.0	  524.5	 8226.0	...
6602609	  763.6	  524.6	 8226.0	...
6602610	  763.0	  524.0	 8226.0	...
6602611	  762.4	  523.4	 8227.0	...
6602612	  762.5	  522.8	 8230.0	...
6602613	  762.8	  522.8	 8234.0	...
6602614	  763.0	  522.8	 8238.0	...
6602615	  763.0	  522.7	 8239.0	...
MSG	6602616 0000 _ Number On
6602616	  763.1	  522.6	 8242.0	...
6602617	  763.2	  522.5	 8244.0	...
6602618	  763.4	  522.3	 8244.0	...
6602619	  763.4	  522.2	 8243.0	...
6602620	  763.3	  522.3	 8242.0	...
6602621	  763.2	  522.4	 8242.0	...
6602622	  763.1	  522.6	 8238.0	...
6602623	  763.1	  522.6	 8235.0	...
6602624	  763.1	  522.5	 8232.0	...
6602625	  763.2	  522.6	 8231.0	...
6602626	  763.3	  522.8	 8230.0	...
6602627	  763.3	  523.1	 8229.0	...
6602628	  763.3	  523.0	 8230.0	...
6602629	  763.2	  522.7	 8233.0	...
6602630	  763.2	  523.2	 8237.0	...
6602631	  763.4	  524.0	 8238.0	...
6602632	  763.6	  524.1	 8238.0	...
6602633	  763.6	  523.3	 8238.0	...
6602634	  763.6	  522.5	 8240.0	...
6602635	  763.8	  522.8	 8239.0	...
6602636	  764.0	  523.3	 8236.0	...
6602637	  764.1	  523.9	 8233.0	...
6602638	  764.0	  523.8	 8232.0	...
6602639	  763.8	  523.4	 8233.0	...
6602640	  763.7	  523.1	 8234.0	...
6602641	  763.7	  523.2	 8236.0	...
6602642	  763.5	  523.2	 8232.0	...
6602643	  763.2	  523.2	 8229.0	...
6602644	  762.9	  523.2	 8228.0	...
6602645	  762.8	  523.1	 8230.0	...
6602646	  763.1	  522.9	 8232.0	...
6602647	  763.4	  522.8	 8232.0	...
6602648	  763.8	  522.9	 8234.0	...
6602649	  763.8	  523.0	 8235.0	...
6602650	  763.8	  523.1	 8235.0	...
6602651	  763.5	  523.0	 8234.0	...
6602652	  763.2	  522.9	 8236.0	...
6602653	  762.8	  522.8	 8238.0	...
6602654	  762.8	  522.9	 8241.0	...
6602655	  762.9	  523.0	 8241.0	...
6602656	  762.9	  523.0	 8241.0	...
6602657	  762.8	  523.1	 8241.0	...
6602658	  762.7	  523.6	 8242.0	...
6602659	  762.7	  524.2	 8243.0	...
6602660	  762.7	  524.0	 8243.0	...
6602661	  762.7	  523.5	 8242.0	...
6602662	  762.5	  523.0	 8240.0	...
6602663	  762.4	  523.2	 8237.0	...
6602664	  762.2	  522.8	 8234.0	...
6602665	  762.1	  522.2	 8232.0	...
6602666	  762.2	  521.9	 8232.0	...
6602667	  762.6	  522.5	 8232.0	...
6602668	  763.1	  523.0	 8233.0	...
6602669	  763.5	  523.3	 8234.0	...
6602670	  763.5	  523.3	 8235.0	...
6602671	  763.7	  523.1	 8235.0	...
6602672	  763.9	  522.9	 8234.0	...
6602673	  764.0	  522.8	 8233.0	...
6602674	  763.9	  522.4	 8234.0	...
6602675	  763.8	  522.1	 8237.0	...
6602676	  763.7	  521.7	 8234.0	...
6602677	  763.8	  521.5	 8230.0	...
6602678	  763.7	  521.3	 8229.0	...
6602679	  763.5	  521.3	 8232.0	...
6602680	  763.3	  521.6	 8232.0	...
6602681	  763.0	  522.0	 8229.0	...
6602682	  762.7	  522.3	 8227.0	...
6602683	  762.5	  522.4	 8229.0	...
6602684	  762.6	  522.4	 8230.0	...
6602685	  762.6	  522.4	 8231.0	...
6602686	  762.6	  522.8	 8231.0	...
6602687	  762.7	  523.2	 8232.0	...
6602688	  763.0	  523.6	 8233.0	...
6602689	  763.1	  523.7	 8234.0	...
6602690	  763.1	  523.8	 8233.0	...
6602691	  763.1	  523.8	 8233.0	...
6602692	  763.0	  523.7	 8233.0	...
6602693	  762.9	  523.5	 8234.0	...
6602694	  763.2	  523.3	 8236.0	...
6602695	  763.4	  523.1	 8238.0	...
6602696	  763.7	  523.2	 8238.0	...
6602697	  763.6	  523.2	 8236.0	...
6602698	  763.6	  523.2	 8232.0	...
6602699	  763.7	  523.2	 8228.0	...
6602700	  763.7	  523.3	 8225.0	...
6602701	  763.6	  523.4	 8224.0	...
6602702	  763.6	  523.6	 8224.0	...
6602703	  763.4	  523.4	 8223.0	...
6602704	  763.2	  523.3	 8223.0	...
6602705	  763.6	  523.1	 8225.0	...
6602706	  764.4	  523.6	 8226.0	...
6602707	  765.2	  524.2	 8228.0	...
EFIX R   6600858	6602707	1850	  769.3	  525.0	   8181
SSACC R  6602708
6602708	  766.3	  524.5	 8228.0	...
6602709	  767.5	  523.7	 8223.0	...
6602710	  769.8	  522.9	 8217.0	...
6602711	  772.4	  522.1	 8212.0	...
6602712	  775.9	  521.6	 8212.0	...
6602713	  779.3	  520.2	 8213.0	...
6602714	  781.8	  518.7	 8212.0	...
6602715	  784.4	  517.3	 8210.0	...
6602716	  786.6	  516.7	 8204.0	...
6602717	  788.8	  516.4	 8199.0	...
6602718	  790.4	  516.2	 8194.0	...
ESACC R  6602708	6602718	11	  766.3	  524.5	  790.4	  516.2	   0.54	     57
SFIX R   6602719
6602719	  791.5	  516.1	 8193.0	...
6602720	  793.3	  515.9	 8189.0	...
6602721	  794.1	  515.8	 8185.0	...
6602722	  794.9	  515.7	 8184.0	...
6602723	  794.9	  515.7	 8185.0	...
6602724	  794.6	  515.8	 8186.0	...
6602725	  794.2	  515.8	 8186.0	...
6602726	  793.6	  515.7	 8187.0	...
6602727	  792.6	  515.6	 8188.0	...
6602728	  790.9	  515.7	 8189.0	...
6602729	  789.4	  515.8	 8188.0	...
6602730	  787.8	  515.7	 8187.0	...
6602731	  786.6	  515.6	 8186.0	...
6602732	  784.9	  516.0	 8186.0	...
6602733	  783.7	  516.6	 8187.0	...
6602734	  783.0	  516.2	 8193.0	...
6602735	  783.2	  515.3	 8198.0	...
6602736	  783.5	  514.3	 8199.0	...
6602737	  784.0	  514.3	 8194.0	...
6602738	  784.4	  514.2	 8190.0	...
6602739	  785.3	  514.4	 8189.0	...
6602740	  786.1	  514.5	 8185.0	...
6602741	  786.4	  514.6	 8182.0	...
6602742	  786.5	  514.6	 8182.0	...
6602743	  786.6	  514.6	 8185.0	...
6602744	  787.4	  514.4	 8184.0	...
6602745	  788.1	  514.2	 8179.0	...
6602746	  788.5	  514.1	 8173.0	...
6602747	  788.4	  514.4	 8172.0	...
6602748	  788.2	  515.4	 8172.0	...
6602749	  788.3	  516.4	 8172.0	...
6602750	  788.4	  517.3	 8173.0	...
6602751	  788.4	  517.5	 8178.0	...
6602752	  788.6	  517.6	 8182.0	...
6602753	  788.8	  517.4	 8188.0	...
6602754	  788.2	  517.3	 8188.0	...
6602755	  787.5	  517.3	 8188.0	...
6602756	  786.6	  517.5	 8187.0	...
6602757	  786.4	  517.7	 8186.0	...
6602758	  786.6	  517.8	 8186.0	...
6602759	  787.2	  517.8	 8186.0	...
6602760	  787.8	  517.7	 8184.0	...
6602761	  788.2	  517.4	 8182.0	...
6602762	  788.2	  517.2	 8180.0	...
6602763	  788.2	  517.1	 8178.0	...
6602764	  788.2	  517.2	 8176.0	...
6602765	  788.0	  517.1	 8177.0	...
6602766	  787.8	  516.9	 8178.0	...
6602767	  787.7	  516.8	 8177.0	...
6602768	  787.6	  516.6	 8176.0	...
6602769	  787.6	  516.5	 8177.0	...
6602770	  787.6	  516.3	 8181.0	...
6602771	  787.7	  516.2	 8185.0	...
6602772	  787.7	  516.2	 8190.0	...
6602773	  787.5	  516.4	 8188.0	...
6602774	  787.3	  516.6	 8185.0	...
6602775	  787.0	  516.8	 8182.0	...
6602776	  787.1	  517.2	 8178.0	...
6602777	  786.9	  517.5	 8175.0	...
6602778	  786.6	  517.7	 8177.0	...
6602779	  786.3	  517.7	 8181.0	...
6602780	  786.2	  517.5	 8183.0	...
6602781	  786.5	  517.3	 8180.0	...
6602782	  786.8	  517.1	 8178.0	...
6602783	  787.0	  516.7	 8180.0	...
6602784	  786.9	  516.5	 8182.0	...
6602785	  786.8	  516.8	 8179.0	...
6602786	  786.8	  517.4	 8177.0	...
6602787	  786.9	  518.1	 8174.0	...
6602788	  786.9	  518.2	 8173.0	...
6602789	  786.9	  518.4	 8174.0	...
6602790	  787.0	  518.4	 8175.0	...
6602791	  786.9	  518.4	 8176.0	...
6602792	  786.8	  518.4	 8175.0	...
6602793	  786.6	  518.4	 8175.0	...
6602794	  786.6	  518.4	 8173.0	...
6602795	  786.5	  518.3	 8172.0	...
6602796	  786.4	  518.1	 8172.0	...
6602797	  786.4	  518.0	 8172.0	...
6602798	  786.5	  518.0	 8169.0	...
6602799	  786.5	  517.7	 8166.0	...
6602800	  786.6	  517.3	 8166.0	...
6602801	  786.6	  517.3	 8169.0	...
6602802	  786.4	  517.6	 8171.0	...
6602803	  786.2	  518.0	 8169.0	...
6602804	  786.5	  517.8	 8166.0	...
6602805	  787.0	  517.6	 8165.0	...
6602806	  787.4	  517.4	 8164.0	...
6602807	  787.3	  517.2	 8163.0	...
6602808	  787.5	  517.1	 8165.0	...
6602809	  787.8	  517.0	 8168.0	...
6602810	  788.0	  516.8	 8171.0	...
6602811	  787.8	  516.8	 8169.0	...
6602812	  787.6	  516.7	 8168.0	...
6602813	  787.4	  516.9	 8166.0	...
6602814	  787.3	  517.1	 8166.0	...
6602815	  787.3	  517.4	 8166.0	...
6602816	  787.2	  517.5	 8165.0	...
6602817	  786.9	  517.2	 8164.0	...
6602818	  786.8	  517.0	 8162.0	...
6602819	  786.9	  516.8	 8161.0	...
6602820	  787.1	  516.9	 8161.0	...
6602821	  787.4	  517.1	 8161.0	...
6602822	  787.6	  517.2	 8162.0	...
6602823	  787.7	  517.4	 8163.0	...
6602824	  787.6	  517.7	 8163.0	...
6602825	  786.5	  518.2	 8162.0	...
6602826	  785.5	  518.5	 8161.0	...
EFIX R   6602719	6602826	108	  787.6	  516.8	   8177
SSACC R  6602827
6602827	  783.7	  518.8	 8159.0	...
6602828	  782.5	  518.9	 8159.0	...
6602829	  780.1	  518.7	 8158.0	...
6602830	  777.5	  518.6	 8160.0	...
6602831	  774.6	  519.0	 8162.0	...
6602832	  772.0	  519.7	 8167.0	...
6602833	  769.3	  519.9	 8171.0	...
6602834	  767.0	  519.6	 8174.0	...
6602835	  764.4	  520.2	 8174.0	...
ESACC R  6602827	6602835	9	  783.7	  518.8	  764.4	  520.2	   0.41	     51
SFIX R   6602836
6602836	  762.9	  521.2	 8173.0	...
6602837	  761.5	  522.1	 8174.0	...
6602838	  761.5	  522.5	 8175.0	...
6602839	  761.6	  522.8	 8177.0	...
6602840	  762.0	  523.6	 8177.0	...
6602841	  762.9	  524.0	 8177.0	...
6602842	  764.3	  524.2	 8177.0	...
6602843	  765.8	  523.6	 8177.0	...
6602844	  767.4	  522.9	 8177.0	...
6602845	  768.6	  522.2	 8177.0	...
6602846	  770.3	  521.6	 8176.0	...
6602847	  771.5	  521.2	 8176.0	...
6602848	  772.6	  520.6	 8173.0	...
6602849	  772.9	  520.1	 8168.0	...
6602850	  773.3	  519.6	 8162.0	...
6602851	  773.3	  519.1	 8161.0	...
6602852	  773.4	  518.6	 8162.0	...
6602853	  772.9	  517.8	 8164.0	...
6602854	  772.2	  517.6	 8166.0	...
6602855	  771.6	  517.5	 8168.0	...
6602856	  771.0	  517.8	 8170.0	...
6602857	  770.7	  518.1	 8173.0	...
6602858	  770.4	  518.2	 8177.0	...
6602859	  770.3	  518.2	 8179.0	...
6602860	  770.0	  518.2	 8180.0	...
6602861	  769.6	  518.1	 8181.0	...
6602862	  769.9	  518.0	 8182.0	...
6602863	  770.4	  517.7	 8182.0	...
6602864	  770.8	  517.6	 8183.0	...
6602865	  770.8	  517.6	 8183.0	...
6602866	  770.8	  517.8	 8181.0	...
6602867	  770.7	  518.0	 8180.0	...
6602868	  770.6	  518.2	 8180.0	...
6602869	  770.5	  518.4	 8177.0	...
6602870	  770.5	  518.2	 8174.0	...
6602871	  770.5	  518.0	 8171.0	...
6602872	  770.5	  518.3	 8171.0	...
6602873	  770.9	  518.8	 8171.0	...
6602874	  771.3	  519.2	 8171.0	...
6602875	  771.7	  519.3	 8170.0	...
6602876	  771.7	  519.3	 8170.0	...
6602877	  771.7	  519.3	 8174.0	...
6602878	  771.5	  519.2	 8178.0	...
6602879	  771.1	  519.2	 8176.0	...
6602880	  770.7	  519.2	 8171.0	...
6602881	  770.0	  519.3	 8166.0	...
6602882	  769.6	  519.4	 8166.0	...
6602883	  768.9	  519.5	 8165.0	...
6602884	  768.8	  519.9	 8164.0	...
6602885	  768.9	  520.1	 8161.0	...
6602886	  769.3	  520.0	 8160.0	...
6602887	  769.5	  519.7	 8160.0	...
6602888	  769.6	  519.7	 8162.0	...
6602889	  769.8	  519.9	 8160.0	...
6602890	  770.1	  520.0	 8157.0	...
6602891	  770.3	  519.9	 8156.0	...
6602892	  770.4	  519.8	 8160.0	...
6602893	  770.7	  520.0	 8164.0	...
6602894	  770.7	  520.4	 8166.0	...
6602895	  770.8	  520.8	 8166.0	...
6602896	  770.6	  520.8	 8162.0	...
6602897	  770.5	  520.5	 8158.0	...
6602898	  770.8	  520.2	 8155.0	...
6602899	  771.1	  520.0	 8155.0	...
6602900	  771.4	  520.0	 8153.0	...
6602901	  771.5	  520.1	 8152.0	...
6602902	  771.7	  520.1	 8153.0	...
6602903	  772.0	  520.1	 8153.0	...
6602904	  772.1	  520.1	 8153.0	...
6602905	  772.0	  520.1	 8154.0	...
6602906	  771.9	  519.8	 8156.0	...
6602907	  772.0	  519.5	 8159.0	...
6602908	  772.1	  519.6	 8157.0	...
6602909	  772.2	  520.0	 8154.0	...
6602910	  772.2	  520.2	 8149.0	...
6602911	  772.1	  519.9	 8147.0	...
6602912	  772.1	  519.7	 8148.0	...
6602913	  772.3	  519.6	 8150.0	...
6602914	  772.6	  519.5	 8150.0	...
6602915	  772.8	  519.3	 8148.0	...
6602916	  772.8	  519.2	 8147.0	...
6602917	  772.8	  519.0	 8147.0	...
6602918	  772.7	  518.8	 8147.0	...
6602919	  772.6	  518.6	 8146.0	...
6602920	  772.6	  518.9	 8143.0	...
6602921	  773.0	  519.2	 8141.0	...
6602922	  773.4	  519.5	 8140.0	...
6602923	  774.2	  519.2	 8142.0	...
6602924	  774.7	  519.0	 8144.0	...
6602925	  775.4	  519.5	 8144.0	...
6602926	  775.8	  520.2	 8143.0	...
6602927	  776.1	  520.8	 8141.0	...
6602928	  776.1	  520.7	 8142.0	...
6602929	  776.1	  520.8	 8144.0	...
6602930	  776.1	  520.8	 8142.0	...
6602931	  776.0	  520.7	 8138.0	...
6602932	  775.7	  520.4	 8134.0	...
MSG	6602933 0000 _ Number Off
6602933	  775.1	  520.1	 8135.0	...
6602934	  774.7	  519.9	 8135.0	...
6602935	  774.4	  519.9	 8136.0	...
6602936	  774.4	  519.9	 8136.0	...
6602937	  774.3	  519.6	 8135.0	...
6602938	  774.3	  519.1	 8135.0	...
6602939	  774.2	  518.7	 8135.0	...
6602940	  774.4	  518.6	 8135.0	...
6602941	  774.6	  518.9	 8136.0	...
6602942	  774.8	  519.3	 8136.0	...
6602943	  775.0	  519.4	 8134.0	...
6602944	  775.3	  519.5	 8132.0	...
6602945	  775.6	  519.8	 8133.0	...
6602946	  775.8	  520.1	 8134.0	...
6602947	  775.5	  520.3	 8137.0	...
6602948	  775.2	  520.0	 8139.0	...
6602949	  775.1	  519.7	 8141.0	...
6602950	  775.2	  519.7	 8141.0	...
6602951	  775.5	  519.6	 8140.0	...
6602952	  775.8	  519.4	 8140.0	...
6602953	  776.2	  519.9	 8141.0	...
6602954	  776.6	  520.5	 8142.0	...
6602955	  776.7	  521.1	 8143.0	...
6602956	  776.4	  520.9	 8139.0	...
6602957	  776.0	  520.8	 8134.0	...
6602958	  775.6	  520.8	 8130.0	...
6602959	  775.6	  521.1	 8130.0	...
6602960	  775.8	  521.4	 8131.0	...
6602961	  776.0	  521.6	 8133.0	...
6602962	  776.2	  521.3	 8135.0	...
6602963	  776.2	  521.0	 8135.0	...
6602964	  775.9	  520.7	 8135.0	...
6602965	  775.7	  520.7	 8137.0	...
6602966	  775.5	  520.6	 8140.0	...
6602967	  775.7	  520.6	 8142.0	...
6602968	  775.9	  520.5	 8142.0	...
6602969	  776.0	  520.4	 8143.0	...
6602970	  775.8	  520.2	 8145.0	...
6602971	  775.6	  519.9	 8143.0	...
6602972	  775.4	  519.5	 8140.0	...
6602973	  775.4	  519.2	 8138.0	...
6602974	  775.3	  519.1	 8139.0	...
6602975	  775.4	  519.3	 8140.0	...
6602976	  775.7	  519.4	 8140.0	...
6602977	  776.0	  519.5	 8138.0	...
6602978	  776.0	  519.6	 8137.0	...
6602979	  775.7	  519.7	 8136.0	...
6602980	  775.6	  519.9	 8136.0	...
6602981	  775.6	  520.2	 8136.0	...
6602982	  775.9	  520.4	 8132.0	...
6602983	  776.1	  520.6	 8127.0	...
6602984	  776.3	  520.7	 8122.0	...
6602985	  776.3	  520.7	 8118.0	...
6602986	  776.4	  520.6	 8114.0	...
6602987	  776.6	  520.5	 8114.0	...
6602988	  776.4	  520.4	 8117.0	...
6602989	  776.1	  520.4	 8122.0	...
6602990	  775.8	  520.1	 8124.0	...
6602991	  775.7	  519.9	 8125.0	...
6602992	  775.5	  519.8	 8125.0	...
6602993	  775.4	  520.0	 8125.0	...
6602994	  775.3	  520.4	 8123.0	...
6602995	  775.3	  520.7	 8121.0	...
6602996	  775.5	  520.3	 8121.0	...
6602997	  775.7	  519.6	 8124.0	...
6602998	  775.9	  519.1	 8127.0	...
6602999	  776.0	  519.7	 8125.0	...
6603000	  776.1	  520.3	 8123.0	...
6603001	  776.2	  520.6	 8121.0	...
6603002	  776.2	  520.8	 8121.0	...
6603003	  776.4	  520.9	 8121.0	...
6603004	  776.6	  521.2	 8120.0	...
6603005	  776.8	  521.4	 8119.0	...
6603006	  776.9	  521.3	 8124.0	...
6603007	  776.9	  520.7	 8130.0	...
6603008	  776.9	  520.2	 8134.0	...
6603009	  776.8	  519.9	 8131.0	...
6603010	  776.6	  519.9	 8129.0	...
6603011	  776.3	  519.8	 8129.0	...
6603012	  776.2	  519.8	 8132.0	...
6603013	  776.3	  520.0	 8136.0	...
6603014	  776.5	  520.2	 8140.0	...
6603015	  776.6	  520.3	 8138.0	...
6603016	  776.5	  520.6	 8134.0	...
6603017	  776.5	  520.9	 8130.0	...
6603018	  776.5	  520.9	 8133.0	...
6603019	  776.5	  520.4	 8135.0	...
6603020	  776.4	  519.9	 8137.0	...
6603021	  776.4	  520.0	 8137.0	...
6603022	  776.4	  520.4	 8133.0	...
6603023	  776.3	  520.6	 8128.0	...
6603024	  776.6	  520.4	 8122.0	...
6603025	  777.0	  520.6	 8123.0	...
6603026	  777.2	  521.1	 8125.0	...
6603027	  777.1	  521.5	 8127.0	...
6603028	  776.9	  521.5	 8127.0	...
6603029	  776.8	  521.3	 8127.0	...
6603030	  776.5	  521.2	 8128.0	...
6603031	  776.3	  521.1	 8128.0	...
6603032	  776.2	  520.5	 8129.0	...
6603033	  776.1	  520.0	 8129.0	...
6603034	  776.2	  520.4	 8125.0	...
6603035	  776.6	  521.2	 8122.0	...
6603036	  777.0	  522.1	 8119.0	...
6603037	  777.2	  522.1	 8121.0	...
6603038	  777.1	  522.0	 8123.0	...
6603039	  777.0	  521.9	 8124.0	...
6603040	  777.0	  521.5	 8124.0	...
6603041	  777.3	  521.1	 8123.0	...
6603042	  777.5	  520.7	 8121.0	...
6603043	  777.4	  520.7	 8118.0	...
6603044	  777.2	  520.7	 8117.0	...
6603045	  777.0	  521.3	 8117.0	...
6603046	  777.1	  521.8	 8117.0	...
6603047	  777.1	  522.4	 8118.0	...
6603048	  777.0	  522.6	 8118.0	...
6603049	  777.0	  522.7	 8118.0	...
6603050	  776.9	  522.3	 8118.0	...
6603051	  776.9	  521.8	 8116.0	...
6603052	  776.9	  521.3	 8114.0	...
6603053	  776.9	  521.3	 8113.0	...
6603054	  776.7	  521.4	 8112.0	...
6603055	  776.6	  521.3	 8113.0	...
6603056	  776.6	  521.2	 8115.0	...
6603057	  777.2	  521.3	 8118.0	...
6603058	  777.8	  521.5	 8115.0	...
6603059	  778.1	  521.8	 8109.0	...
6603060	  778.0	  521.8	 8103.0	...
6603061	  777.6	  521.8	 8102.0	...
6603062	  777.3	  521.8	 8106.0	...
6603063	  777.0	  521.7	 8111.0	...
6603064	  777.0	  521.6	 8117.0	...
6603065	  777.1	  521.4	 8116.0	...
6603066	  777.2	  521.2	 8114.0	...
6603067	  777.2	  521.0	 8113.0	...
6603068	  777.4	  520.8	 8114.0	...
6603069	  777.6	  520.9	 8114.0	...
6603070	  777.7	  521.0	 8114.0	...
6603071	  777.6	  521.0	 8114.0	...
6603072	  777.6	  521.0	 8113.0	...
6603073	  777.6	  521.0	 8112.0	...
6603074	  777.9	  521.0	 8111.0	...
6603075	  778.3	  521.0	 8110.0	...
6603076	  778.7	  521.1	 8113.0	...
6603077	  778.9	  521.2	 8115.0	...
6603078	  778.5	  521.2	 8117.0	...
6603079	  778.0	  521.2	 8117.0	...
6603080	  777.6	  521.2	 8118.0	...
6603081	  777.8	  521.2	 8118.0	...
6603082	  778.0	  521.1	 8118.0	...
6603083	  778.0	  521.0	 8117.0	...
6603084	  778.0	  521.1	 8118.0	...
6603085	  778.1	  521.4	 8119.0	...
6603086	  778.2	  521.6	 8118.0	...
6603087	  778.1	  521.5	 8113.0	...
6603088	  778.2	  521.3	 8109.0	...
6603089	  778.3	  521.1	 8107.0	...
6603090	  778.5	  521.2	 8106.0	...
6603091	  778.3	  521.6	 8106.0	...
6603092	  778.1	  521.9	 8105.0	...
6603093	  778.1	  522.1	 8107.0	...
6603094	  778.3	  522.2	 8108.0	...
6603095	  778.5	  522.2	 8109.0	...
6603096	  778.4	  522.2	 8109.0	...
6603097	  778.4	  522.2	 8108.0	...
6603098	  778.3	  522.3	 8107.0	...
6603099	  778.2	  522.3	 8106.0	...
6603100	  778.1	  522.3	 8104.0	...
6603101	  778.1	  522.2	 8102.0	...
6603102	  778.1	  522.0	 8100.0	...
6603103	  778.4	  521.9	 8098.0	...
6603104	  778.6	  521.5	 8096.0	...
6603105	  778.6	  521.1	 8093.0	...
6603106	  778.2	  520.8	 8093.0	...
6603107	  778.0	  521.3	 8097.0	...
6603108	  778.0	  521.8	 8101.0	...
6603109	  777.8	  522.3	 8104.0	...
6603110	  777.6	  522.3	 8103.0	...
6603111	  777.4	  522.3	 8099.0	...
6603112	  777.5	  522.4	 8096.0	...
6603113	  777.8	  522.5	 8096.0	...
6603114	  778.0	  522.6	 8099.0	...
6603115	  778.1	  522.5	 8100.0	...
6603116	  778.2	  522.2	 8101.0	...
6603117	  778.3	  521.9	 8100.0	...
6603118	  778.4	  521.0	 8099.0	...
6603119	  777.9	  520.2	 8100.0	...
6603120	  777.4	  519.6	 8101.0	...
6603121	  777.3	  519.5	 8101.0	...
6603122	  777.6	  519.3	 8101.0	...
6603123	  777.9	  519.1	 8101.0	...
6603124	  777.8	  519.2	 8101.0	...
6603125	  777.8	  519.9	 8100.0	...
6603126	  777.9	  520.6	 8101.0	...
6603127	  778.1	  521.3	 8101.0	...
6603128	  778.1	  521.3	 8102.0	...
6603129	  778.3	  521.3	 8102.0	...
6603130	  778.4	  521.3	 8102.0	...
6603131	  778.3	  521.3	 8102.0	...
6603132	  778.1	  521.3	 8102.0	...
6603133	  777.8	  521.1	 8104.0	...
MSG	6603134 0000 _ Number On
6603134	  777.7	  520.7	 8107.0	...
6603135	  777.7	  520.3	 8110.0	...
6603136	  777.7	  520.4	 8111.0	...
6603137	  777.7	  520.5	 8110.0	...
6603138	  777.5	  520.7	 8109.0	...
6603139	  777.4	  520.4	 8108.0	...
6603140	  777.4	  520.4	 8108.0	...
6603141	  777.5	  520.3	 8108.0	...
6603142	  777.5	  520.4	 8107.0	...
6603143	  777.5	  520.5	 8106.0	...
6603144	  777.4	  520.6	 8107.0	...
6603145	  777.4	  520.6	 8107.0	...
6603146	  777.4	  520.6	 8107.0	...
6603147	  777.4	  520.6	 8107.0	...
6603148	  777.5	  520.6	 8108.0	...
6603149	  777.6	  520.5	 8108.0	...
6603150	  777.7	  520.4	 8108.0	...
6603151	  777.7	  520.2	 8108.0	...
6603152	  777.6	  520.1	 8109.0	...
6603153	  777.4	  520.0	 8110.0	...
6603154	  776.9	  520.1	 8110.0	...
6603155	  776.5	  520.2	 8110.0	...
6603156	  776.2	  520.3	 8114.0	...
6603157	  776.3	  520.3	 8118.0	...
6603158	  776.5	  520.2	 8122.0	...
6603159	  776.7	  520.1	 8120.0	...
6603160	  777.2	  520.1	 8119.0	...
6603161	  777.4	  520.2	 8118.0	...
6603162	  777.8	  520.3	 8118.0	...
6603163	  777.9	  520.2	 8116.0	...
6603164	  778.0	  520.2	 8113.0	...
6603165	  778.2	  519.8	 8110.0	...
6603166	  778.3	  519.5	 8110.0	...
6603167	  778.3	  519.1	 8109.0	...
6603168	  778.2	  519.2	 8108.0	...
6603169	  778.1	  519.4	 8107.0	...
6603170	  778.0	  519.7	 8106.0	...
6603171	  777.8	  519.8	 8107.0	...
6603172	  777.6	  519.8	 8108.0	...
6603173	  776.2	  520.0	 8108.0	...
6603174	  774.9	  520.2	 8107.0	...
EFIX R   6602836	6603174	339	  775.2	  520.4	   8131
SSACC R  6603175
6603175	  773.0	  520.6	 8105.0	...
6603176	  771.8	  520.9	 8104.0	...
6603177	  769.9	  521.7	 8103.0	...
6603178	  767.9	  522.4	 8102.0	...
6603179	  765.6	  523.0	 8101.0	...
6603180	  763.3	  523.8	 8100.0	...
ESACC R  6603175	6603180	6	  773.0	  520.6	  763.3	  523.8	   0.22	     41
SFIX R   6603181
6603181	  761.2	  524.9	 8101.0	...
6603182	  759.8	  525.8	 8104.0	...
6603183	  759.2	  526.1	 8108.0	...
6603184	  759.1	  526.1	 8112.0	...
6603185	  759.0	  526.1	 8116.0	...
6603186	  759.3	  526.1	 8119.0	...
6603187	  760.0	  525.5	 8123.0	...
6603188	  760.7	  525.0	 8123.0	...
6603189	  761.4	  524.5	 8122.0	...
6603190	  762.3	  524.4	 8121.0	...
6603191	  763.2	  524.2	 8116.0	...
6603192	  763.9	  524.6	 8110.0	...
6603193	  764.5	  525.0	 8103.0	...
6603194	  765.1	  525.5	 8102.0	...
6603195	  765.6	  525.5	 8102.0	...
6603196	  765.6	  525.2	 8103.0	...
6603197	  765.6	  524.8	 8103.0	...
6603198	  765.6	  524.3	 8102.0	...
6603199	  765.7	  524.2	 8102.0	...
6603200	  765.6	  524.6	 8097.0	...
6603201	  765.4	  524.9	 8093.0	...
6603202	  765.1	  525.1	 8095.0	...
6603203	  764.9	  525.1	 8101.0	...
6603204	  764.6	  524.8	 8106.0	...
6603205	  764.3	  524.3	 8107.0	...
6603206	  764.1	  523.9	 8110.0	...
6603207	  764.1	  523.8	 8114.0	...
6603208	  764.1	  523.8	 8117.0	...
6603209	  764.2	  524.0	 8116.0	...
6603210	  764.4	  524.2	 8117.0	...
6603211	  764.4	  524.5	 8117.0	...
6603212	  764.1	  524.6	 8118.0	...
6603213	  764.1	  524.7	 8118.0	...
6603214	  764.2	  524.9	 8118.0	...
6603215	  764.4	  525.1	 8117.0	...
6603216	  764.2	  525.3	 8118.0	...
6603217	  764.0	  525.1	 8119.0	...
6603218	  763.8	  524.7	 8120.0	...
6603219	  763.8	  524.0	 8119.0	...
6603220	  763.7	  523.2	 8118.0	...
6603221	  763.7	  522.4	 8116.0	...
6603222	  763.9	  522.0	 8114.0	...
6603223	  764.3	  522.0	 8114.0	...
6603224	  764.3	  522.3	 8118.0	...
6603225	  764.1	  523.0	 8122.0	...
6603226	  763.9	  523.4	 8125.0	...
6603227	  764.0	  523.9	 8125.0	...
6603228	  763.9	  524.2	 8125.0	...
6603229	  763.8	  524.5	 8123.0	...
6603230	  763.6	  524.7	 8123.0	...
6603231	  763.6	  524.8	 8124.0	...
6603232	  763.7	  524.8	 8123.0	...
6603233	  764.3	  525.0	 8120.0	...
6603234	  764.9	  525.2	 8118.0	...
6603235	  764.8	  525.3	 8117.0	...
6603236	  764.2	  525.2	 8117.0	...
6603237	  763.6	  525.1	 8119.0	...
6603238	  763.6	  525.0	 8121.0	...
6603239	  763.5	  524.9	 8127.0	...
6603240	  763.3	  524.8	 8130.0	...
6603241	  763.2	  524.8	 8130.0	...
6603242	  763.3	  524.8	 8128.0	...
6603243	  763.5	  524.6	 8126.0	...
6603244	  763.7	  524.3	 8127.0	...
6603245	  763.7	  524.3	 8129.0	...
6603246	  763.9	  524.5	 8127.0	...
6603247	  764.0	  524.7	 8124.0	...
6603248	  764.2	  524.7	 8120.0	...
6603249	  764.2	  525.1	 8119.0	...
6603250	  764.2	  525.5	 8120.0	...
6603251	  764.0	  525.5	 8126.0	...
6603252	  763.6	  525.0	 8131.0	...
6603253	  763.2	  524.4	 8134.0	...
6603254	  762.8	  524.4	 8132.0	...
6603255	  762.7	  524.9	 8129.0	...
6603256	  762.3	  525.4	 8129.0	...
6603257	  762.1	  525.4	 8131.0	...
6603258	  761.9	  524.8	 8133.0	...
6603259	  762.0	  524.5	 8130.0	...
6603260	  762.2	  524.9	 8126.0	...
6603261	  762.2	  525.4	 8125.0	...
6603262	  762.5	  525.6	 8129.0	...
6603263	  762.6	  525.6	 8132.0	...
6603264	  762.8	  525.8	 8133.0	...
6603265	  762.9	  526.0	 8134.0	...
6603266	  762.9	  526.3	 8133.0	...
6603267	  763.0	  526.4	 8132.0	...
6603268	  762.9	  526.3	 8131.0	...
6603269	  762.7	  526.1	 8130.0	...
6603270	  762.5	  525.8	 8129.0	...
6603271	  762.4	  525.7	 8128.0	...
6603272	  762.5	  525.6	 8132.0	...
6603273	  762.5	  525.4	 8137.0	...
6603274	  762.4	  525.2	 8141.0	...
6603275	  762.3	  524.9	 8141.0	...
6603276	  762.3	  525.1	 8140.0	...
6603277	  762.4	  525.3	 8138.0	...
6603278	  762.5	  525.5	 8135.0	...
6603279	  762.0	  525.4	 8132.0	...
6603280	  761.6	  525.5	 8129.0	...
6603281	  761.2	  525.9	 8128.0	...
6603282	  761.5	  526.2	 8126.0	...
6603283	  761.9	  526.4	 8125.0	...
6603284	  762.1	  526.3	 8126.0	...
6603285	  762.1	  526.1	 8128.0	...
6603286	  762.2	  526.0	 8131.0	...
6603287	  762.3	  525.7	 8135.0	...
6603288	  762.3	  525.5	 8135.0	...
6603289	  762.4	  525.4	 8133.0	...
6603290	  762.6	  525.3	 8132.0	...
6603291	  762.9	  525.1	 8131.0	...
6603292	  763.0	  524.8	 8132.0	...
6603293	  762.8	  524.7	 8133.0	...
6603294	  762.6	  524.8	 8129.0	...
6603295	  762.5	  524.9	 8125.0	...
6603296	  762.5	  524.9	 8124.0	...
6603297	  762.5	  525.1	 8127.0	...
6603298	  762.6	  525.1	 8129.0	...
6603299	  762.8	  525.1	 8130.0	...
6603300	  763.0	  524.9	 8130.0	...
6603301	  763.1	  524.7	 8130.0	...
6603302	  763.2	  524.5	 8130.0	...
6603303	  762.9	  524.7	 8131.0	...
6603304	  762.6	  524.8	 8135.0	...
6603305	  762.2	  525.0	 8139.0	...
6603306	  762.5	  525.2	 8144.0	...
6603307	  762.8	  525.4	 8144.0	...
6603308	  762.9	  525.4	 8137.0	...
6603309	  762.7	  525.5	 8129.0	...
6603310	  762.4	  525.4	 8124.0	...
6603311	  762.2	  524.9	 8127.0	...
6603312	  762.1	  524.5	 8133.0	...
6603313	  762.2	  524.4	 8136.0	...
6603314	  762.4	  524.7	 8140.0	...
6603315	  762.1	  525.1	 8136.0	...
6603316	  761.7	  525.0	 8130.0	...
6603317	  761.4	  524.9	 8124.0	...
6603318	  761.3	  525.0	 8123.0	...
6603319	  761.3	  525.2	 8122.0	...
6603320	  761.1	  525.2	 8121.0	...
6603321	  761.0	  525.0	 8122.0	...
6603322	  761.1	  524.8	 8124.0	...
6603323	  761.2	  524.8	 8128.0	...
6603324	  761.4	  524.4	 8129.0	...
6603325	  761.3	  523.5	 8130.0	...
6603326	  761.0	  522.6	 8133.0	...
6603327	  760.8	  522.2	 8135.0	...
6603328	  760.6	  522.8	 8133.0	...
6603329	  760.6	  523.3	 8128.0	...
6603330	  760.5	  523.4	 8124.0	...
6603331	  760.4	  523.0	 8124.0	...
6603332	  760.4	  522.7	 8124.0	...
6603333	  760.6	  523.0	 8122.0	...
6603334	  760.8	  523.1	 8122.0	...
6603335	  760.5	  523.2	 8123.0	...
6603336	  760.0	  523.5	 8124.0	...
6603337	  759.4	  524.0	 8126.0	...
6603338	  759.5	  524.4	 8127.0	...
6603339	  759.8	  524.5	 8128.0	...
6603340	  759.6	  524.5	 8128.0	...
6603341	  759.1	  524.4	 8128.0	...
6603342	  758.9	  524.2	 8127.0	...
6603343	  759.2	  523.8	 8126.0	...
6603344	  759.5	  523.5	 8126.0	...
6603345	  759.5	  523.4	 8127.0	...
6603346	  759.5	  523.4	 8128.0	...
6603347	  759.1	  523.5	 8125.0	...
6603348	  758.7	  523.6	 8120.0	...
6603349	  758.6	  523.6	 8117.0	...
6603350	  758.6	  523.4	 8120.0	...
6603351	  758.8	  523.4	 8124.0	...
6603352	  758.8	  523.7	 8125.0	...
6603353	  758.8	  523.4	 8124.0	...
6603354	  758.9	  522.8	 8121.0	...
6603355	  759.0	  522.2	 8119.0	...
6603356	  758.9	  522.1	 8116.0	...
6603357	  758.7	  522.2	 8116.0	...
6603358	  758.5	  522.3	 8116.0	...
6603359	  758.7	  522.5	 8117.0	...
6603360	  758.9	  522.7	 8117.0	...
6603361	  759.1	  522.6	 8117.0	...
6603362	  759.0	  522.6	 8117.0	...
6603363	  758.8	  522.6	 8116.0	...
6603364	  758.7	  522.9	 8115.0	...
6603365	  758.4	  523.1	 8114.0	...
6603366	  758.0	  523.1	 8115.0	...
6603367	  758.0	  523.0	 8115.0	...
6603368	  758.4	  523.1	 8116.0	...
6603369	  758.2	  523.2	 8116.0	...
6603370	  757.7	  523.3	 8113.0	...
6603371	  757.8	  523.4	 8110.0	...
6603372	  758.3	  523.2	 8107.0	...
6603373	  758.8	  523.0	 8107.0	...
6603374	  758.9	  523.4	 8107.0	...
6603375	  759.1	  524.1	 8108.0	...
6603376	  759.6	  524.6	 8110.0	...
6603377	  760.0	  524.3	 8112.0	...
6603378	  760.3	  524.0	 8112.0	...
6603379	  760.9	  523.8	 8111.0	...
6603380	  761.5	  523.8	 8111.0	...
6603381	  762.6	  523.7	 8110.0	...
6603382	  764.0	  523.5	 8110.0	...
6603383	  765.8	  522.8	 8107.0	...
6603384	  767.2	  522.2	 8103.0	...
6603385	  767.7	  521.6	 8097.0	...
6603386	  768.3	  521.6	 8094.0	...
6603387	  769.2	  522.4	 8090.0	...
6603388	  770.0	  523.2	 8089.0	...
6603389	  770.1	  523.1	 8094.0	...
6603390	  769.8	  522.3	 8098.0	...
6603391	  769.6	  521.3	 8103.0	...
6603392	  769.6	  521.1	 8103.0	...
6603393	  769.3	  521.2	 8104.0	...
6603394	  768.4	  521.6	 8104.0	...
6603395	  767.5	  521.8	 8102.0	...
6603396	  767.0	  521.6	 8100.0	...
6603397	  766.7	  522.0	 8098.0	...
6603398	  766.2	  522.5	 8096.0	...
6603399	  765.6	  522.8	 8096.0	...
6603400	  765.1	  522.7	 8096.0	...
6603401	  764.7	  522.5	 8095.0	...
6603402	  764.3	  522.3	 8093.0	...
6603403	  764.3	  521.8	 8092.0	...
6603404	  764.3	  521.4	 8092.0	...
6603405	  764.3	  521.1	 8090.0	...
6603406	  764.4	  520.9	 8088.0	...
6603407	  764.7	  520.9	 8085.0	...
6603408	  764.8	  521.2	 8083.0	...
6603409	  765.0	  521.5	 8078.0	...
6603410	  764.9	  521.8	 8074.0	...
6603411	  764.9	  521.8	 8073.0	...
6603412	  765.0	  521.7	 8073.0	...
6603413	  765.0	  521.6	 8072.0	...
6603414	  765.1	  521.7	 8072.0	...
6603415	  765.2	  522.2	 8073.0	...
6603416	  765.3	  522.7	 8073.0	...
6603417	  765.4	  523.3	 8072.0	...
6603418	  764.9	  523.3	 8071.0	...
6603419	  764.5	  523.4	 8070.0	...
6603420	  764.6	  523.6	 8070.0	...
6603421	  765.1	  523.7	 8068.0	...
6603422	  765.1	  523.8	 8067.0	...
6603423	  764.7	  523.8	 8065.0	...
6603424	  764.2	  523.7	 8064.0	...
6603425	  764.0	  523.7	 8063.0	...
6603426	  763.8	  523.6	 8062.0	...
6603427	  764.0	  523.5	 8062.0	...
6603428	  764.2	  523.5	 8063.0	...
6603429	  764.3	  523.3	 8063.0	...
6603430	  764.1	  523.1	 8064.0	...
6603431	  764.1	  522.8	 8065.0	...
6603432	  764.1	  522.8	 8066.0	...
6603433	  764.1	  523.0	 8066.0	...
6603434	  764.0	  523.2	 8066.0	...
6603435	  764.1	  523.5	 8065.0	...
6603436	  764.1	  523.3	 8065.0	...
6603437	  764.1	  523.2	 8060.0	...
6603438	  764.0	  523.6	 8054.0	...
6603439	  764.3	  524.1	 8049.0	...
6603440	  764.7	  524.7	 8046.0	...
6603441	  765.0	  524.4	 8045.0	...
6603442	  765.2	  524.1	 8046.0	...
6603443	  765.1	  523.5	 8047.0	...
6603444	  765.0	  523.3	 8048.0	...
6603445	  765.0	  523.4	 8047.0	...
6603446	  765.2	  523.8	 8048.0	...
MSG	6603447 0000 _ Number Off
6603447	  765.3	  523.8	 8048.0	...
6603448	  765.1	  523.5	 8047.0	...
6603449	  764.9	  523.4	 8046.0	...
6603450	  764.6	  523.5	 8045.0	...
6603451	  764.4	  523.6	 8045.0	...
6603452	  764.2	  523.6	 8045.0	...
6603453	  764.2	  523.6	 8046.0	...
6603454	  764.5	  523.6	 8045.0	...
6603455	  764.8	  523.6	 8045.0	...
6603456	  764.7	  523.8	 8048.0	...
6603457	  764.6	  524.1	 8051.0	...
6603458	  764.5	  524.5	 8049.0	...
6603459	  764.8	  524.7	 8043.0	...
6603460	  765.2	  524.8	 8035.0	...
6603461	  765.4	  525.0	 8031.0	...
6603462	  765.2	  525.1	 8029.0	...
6603463	  765.0	  524.9	 8027.0	...
6603464	  764.9	  524.7	 8027.0	...
6603465	  764.9	  524.5	 8027.0	...
6603466	  764.7	  524.6	 8026.0	...
6603467	  764.6	  524.5	 8026.0	...
6603468	  764.6	  524.3	 8029.0	...
6603469	  764.8	  524.2	 8032.0	...
6603470	  765.0	  524.3	 8033.0	...
6603471	  765.0	  524.5	 8031.0	...
6603472	  764.9	  524.5	 8030.0	...
6603473	  764.7	  524.5	 8027.0	...
6603474	  764.6	  524.4	 8024.0	...
6603475	  764.6	  524.3	 8022.0	...
6603476	  764.6	  524.2	 8022.0	...
6603477	  765.2	  523.9	 8022.0	...
6603478	  765.7	  523.4	 8023.0	...
6603479	  766.2	  523.1	 8025.0	...
6603480	  765.8	  523.1	 8026.0	...
6603481	  765.5	  523.2	 8026.0	...
6603482	  765.2	  523.2	 8024.0	...
6603483	  765.3	  523.2	 8024.0	...
6603484	  765.3	  523.2	 8023.0	...
6603485	  765.2	  523.2	 8023.0	...
6603486	  765.4	  523.2	 8022.0	...
6603487	  765.7	  523.2	 8021.0	...
6603488	  765.9	  523.1	 8016.0	...
6603489	  766.0	  523.4	 8013.0	...
6603490	  765.9	  523.9	 8009.0	...
6603491	  765.9	  524.4	 8010.0	...
6603492	  765.7	  524.3	 8010.0	...
6603493	  765.6	  524.0	 8009.0	...
6603494	  765.5	  523.7	 8007.0	...
6603495	  765.6	  523.8	 8003.0	...
6603496	  765.5	  523.8	 7999.0	...
6603497	  765.5	  523.5	 7996.0	...
6603498	  765.4	  523.3	 7996.0	...
6603499	  765.4	  523.2	 7996.0	...
6603500	  765.3	  523.4	 7998.0	...
6603501	  765.2	  523.5	 7999.0	...
6603502	  765.1	  523.4	 7997.0	...
6603503	  765.1	  523.3	 7994.0	...
6603504	  765.4	  523.2	 7985.0	...
6603505	  765.7	  523.1	 7979.0	...
6603506	  766.0	  522.8	 7974.0	...
6603507	  766.0	  522.6	 7977.0	...
6603508	  765.9	  522.1	 7979.0	...
6603509	  765.9	  522.0	 7980.0	...
6603510	  765.8	  521.9	 7980.0	...
6603511	  765.6	  522.1	 7980.0	...
6603512	  765.6	  522.8	 7979.0	...
6603513	  765.6	  523.5	 7978.0	...
6603514	  765.7	  523.8	 7979.0	...
6603515	  765.9	  523.7	 7982.0	...
6603516	  765.8	  523.5	 7985.0	...
6603517	  765.7	  523.6	 7983.0	...
6603518	  765.5	  523.3	 7979.0	...
6603519	  765.5	  522.6	 7976.0	...
6603520	  765.5	  522.0	 7974.0	...
6603521	  765.5	  521.9	 7972.0	...
6603522	  765.4	  522.3	 7968.0	...
6603523	  765.4	  522.7	 7966.0	...
6603524	  765.5	  522.9	 7964.0	...
6603525	  765.7	  523.1	 7963.0	...
6603526	  765.9	  523.3	 7963.0	...
6603527	  766.0	  523.6	 7962.0	...
6603528	  765.9	  524.0	 7959.0	...
6603529	  765.7	  524.1	 7958.0	...
6603530	  765.5	  523.9	 7958.0	...
6603531	  765.5	  523.6	 7960.0	...
6603532	  765.2	  523.5	 7959.0	...
6603533	  765.0	  523.3	 7959.0	...
6603534	  764.9	  523.4	 7959.0	...
6603535	  765.0	  523.4	 7957.0	...
6603536	  765.4	  523.7	 7954.0	...
6603537	  765.7	  523.8	 7950.0	...
6603538	  765.9	  523.6	 7950.0	...
6603539	  766.1	  523.3	 7950.0	...
6603540	  766.3	  523.3	 7947.0	...
6603541	  765.9	  523.7	 7940.0	...
6603542	  765.4	  524.0	 7933.0	...
6603543	  764.9	  524.1	 7929.0	...
6603544	  765.1	  524.2	 7929.0	...
6603545	  765.1	  524.2	 7930.0	...
6603546	  765.1	  524.3	 7929.0	...
6603547	  765.4	  524.1	 7929.0	...
6603548	  765.7	  523.9	 7928.0	...
6603549	  766.1	  523.7	 7928.0	...
6603550	  766.1	  523.7	 7929.0	...
6603551	  766.1	  523.7	 7928.0	...
6603552	  766.1	  523.5	 7925.0	...
6603553	  766.0	  523.2	 7922.0	...
6603554	  765.9	  522.8	 7921.0	...
6603555	  766.2	  522.7	 7921.0	...
6603556	  766.4	  522.7	 7921.0	...
6603557	  766.4	  522.6	 7920.0	...
6603558	  766.1	  522.3	 7920.0	...
6603559	  765.9	  521.9	 7919.0	...
6603560	  765.8	  521.7	 7919.0	...
6603561	  765.9	  521.8	 7919.0	...
6603562	  766.1	  521.9	 7918.0	...
6603563	  766.4	  522.2	 7915.0	...
6603564	  766.9	  522.6	 7912.0	...
6603565	  767.3	  523.0	 7909.0	...
6603566	  767.5	  523.0	 7906.0	...
6603567	  767.3	  523.1	 7905.0	...
6603568	  767.2	  523.2	 7907.0	...
6603569	  767.4	  523.4	 7904.0	...
6603570	  767.5	  522.9	 7901.0	...
6603571	  767.5	  522.4	 7897.0	...
6603572	  767.6	  521.7	 7897.0	...
6603573	  767.6	  521.5	 7897.0	...
6603574	  767.6	  521.3	 7896.0	...
6603575	  767.6	  521.0	 7896.0	...
6603576	  767.6	  520.8	 7896.0	...
6603577	  767.4	  519.3	 7896.0	...
6603578	  767.0	  518.1	 7896.0	...
6603579	  766.5	  516.9	 7894.0	...
6603580	  766.3	  517.0	 7892.0	...
6603581	  766.2	  517.0	 7890.0	...
6603582	  765.7	  516.0	 7889.0	...
6603583	  765.2	  515.0	 7886.0	...
6603584	  764.6	  514.1	 7884.0	...
6603585	  763.9	  513.8	 7885.0	...
6603586	  763.1	  513.5	 7888.0	...
6603587	  762.3	  513.3	 7891.0	...
6603588	  761.5	  513.5	 7889.0	...
6603589	  760.9	  513.6	 7888.0	...
6603590	  760.2	  513.5	 7887.0	...
6603591	  760.0	  513.4	 7887.0	...
6603592	  759.8	  513.4	 7888.0	...
6603593	  759.9	  513.5	 7889.0	...
6603594	  760.0	  513.1	 7890.0	...
6603595	  760.5	  512.5	 7889.0	...
6603596	  761.2	  512.0	 7887.0	...
6603597	  761.9	  511.9	 7886.0	...
6603598	  762.7	  511.8	 7884.0	...
6603599	  763.2	  511.8	 7878.0	...
6603600	  764.1	  511.6	 7871.0	...
6603601	  764.4	  511.4	 7865.0	...
6603602	  764.5	  512.1	 7861.0	...
6603603	  764.2	  513.0	 7860.0	...
6603604	  764.1	  513.9	 7859.0	...
6603605	  764.2	  514.0	 7861.0	...
6603606	  764.1	  514.0	 7861.0	...
6603607	  763.8	  513.6	 7859.0	...
6603608	  763.8	  513.3	 7856.0	...
6603609	  763.9	  513.1	 7852.0	...
6603610	  763.6	  513.2	 7851.0	...
6603611	  763.1	  512.8	 7851.0	...
6603612	  762.5	  512.4	 7853.0	...
6603613	  762.3	  512.1	 7853.0	...
6603614	  762.2	  512.2	 7851.0	...
6603615	  762.2	  512.2	 7850.0	...
6603616	  762.7	  512.1	 7852.0	...
6603617	  763.3	  512.3	 7853.0	...
6603618	  763.8	  512.5	 7853.0	...
6603619	  763.7	  512.9	 7854.0	...
6603620	  763.6	  512.8	 7853.0	...
6603621	  763.6	  512.8	 7850.0	...
6603622	  763.7	  512.7	 7847.0	...
6603623	  764.0	  512.8	 7844.0	...
6603624	  764.1	  512.8	 7842.0	...
6603625	  764.0	  513.0	 7840.0	...
6603626	  763.7	  513.1	 7841.0	...
6603627	  763.5	  513.2	 7841.0	...
6603628	  763.7	  513.1	 7842.0	...
6603629	  764.0	  512.5	 7841.0	...
6603630	  764.2	  512.0	 7841.0	...
6603631	  764.4	  511.5	 7840.0	...
6603632	  764.5	  511.6	 7839.0	...
6603633	  764.6	  511.6	 7834.0	...
6603634	  764.6	  511.5	 7830.0	...
6603635	  764.6	  511.3	 7826.0	...
6603636	  764.5	  511.7	 7825.0	...
6603637	  764.4	  512.4	 7823.0	...
6603638	  764.3	  513.1	 7825.0	...
6603639	  764.8	  513.2	 7828.0	...
6603640	  765.2	  513.1	 7828.0	...
6603641	  765.6	  513.0	 7820.0	...
6603642	  765.5	  513.1	 7811.0	...
6603643	  765.4	  513.3	 7806.0	...
6603644	  765.2	  513.6	 7804.0	...
6603645	  765.0	  513.6	 7805.0	...
6603646	  764.7	  513.6	 7807.0	...
6603647	  764.8	  513.6	 7806.0	...
6603648	  765.1	  513.5	 7803.0	...
6603649	  765.4	  513.2	 7799.0	...
6603650	  765.4	  512.6	 7797.0	...
6603651	  765.4	  512.0	 7796.0	...
6603652	  765.5	  511.7	 7795.0	...
6603653	  765.4	  511.5	 7798.0	...
6603654	  765.3	  510.8	 7800.0	...
6603655	  765.0	  510.2	 7803.0	...
6603656	  764.7	  510.0	 7803.0	...
6603657	  764.5	  510.3	 7802.0	...
6603658	  764.5	  510.4	 7802.0	...
6603659	  764.8	  510.4	 7801.0	...
6603660	  765.2	  510.2	 7798.0	...
6603661	  765.6	  510.2	 7796.0	...
6603662	  765.8	  510.9	 7793.0	...
6603663	  765.9	  511.5	 7795.0	...
6603664	  766.3	  512.0	 7793.0	...
6603665	  766.6	  512.0	 7793.0	...
6603666	  766.9	  511.9	 7794.0	...
6603667	  766.9	  511.9	 7795.0	...
6603668	  766.8	  511.7	 7795.0	...
6603669	  766.7	  511.5	 7794.0	...
6603670	  766.7	  511.8	 7794.0	...
6603671	  766.8	  512.3	 7793.0	...
6603672	  766.9	  512.7	 7795.0	...
6603673	  766.9	  512.5	 7798.0	...
6603674	  766.8	  512.3	 7798.0	...
6603675	  766.9	  512.3	 7796.0	...
6603676	  767.0	  512.4	 7793.0	...
6603677	  767.1	  512.0	 7793.0	...
6603678	  767.2	  511.6	 7792.0	...
6603679	  767.1	  511.2	 7793.0	...
6603680	  767.1	  511.2	 7794.0	...
6603681	  767.1	  511.1	 7795.0	...
6603682	  767.1	  511.1	 7795.0	...
6603683	  767.1	  511.1	 7792.0	...
6603684	  767.0	  511.3	 7789.0	...
6603685	  767.0	  511.4	 7785.0	...
6603686	  767.0	  511.5	 7783.0	...
6603687	  767.0	  511.5	 7782.0	...
6603688	  767.1	  511.9	 7781.0	...
6603689	  767.0	  512.2	 7780.0	...
6603690	  766.8	  512.5	 7779.0	...
6603691	  766.7	  512.5	 7779.0	...
6603692	  766.9	  512.4	 7778.0	...
6603693	  767.2	  513.4	 7775.0	...
6603694	  767.2	  514.4	 7770.0	...
6603695	  767.3	  515.1	 7768.0	...
6603696	  767.6	  514.8	 7767.0	...
6603697	  767.9	  514.5	 7768.0	...
6603698	  768.2	  514.6	 7766.0	...
6603699	  768.0	  514.7	 7763.0	...
6603700	  767.9	  514.8	 7760.0	...
6603701	  768.0	  515.0	 7759.0	...
6603702	  767.8	  515.2	 7759.0	...
6603703	  767.6	  515.2	 7757.0	...
6603704	  767.3	  515.0	 7755.0	...
6603705	  767.1	  514.9	 7752.0	...
6603706	  766.9	  514.8	 7751.0	...
6603707	  766.7	  514.3	 7751.0	...
6603708	  766.8	  513.7	 7754.0	...
6603709	  767.3	  513.8	 7757.0	...
6603710	  767.6	  514.0	 7759.0	...
6603711	  767.9	  513.9	 7759.0	...
6603712	  767.8	  513.3	 7759.0	...
6603713	  767.5	  513.1	 7760.0	...
6603714	  767.3	  513.2	 7760.0	...
6603715	  767.1	  513.4	 7761.0	...
6603716	  767.2	  513.5	 7760.0	...
6603717	  767.3	  513.7	 7755.0	...
6603718	  767.4	  514.0	 7750.0	...
6603719	  767.4	  514.2	 7746.0	...
6603720	  767.3	  514.2	 7746.0	...
6603721	  767.3	  514.2	 7747.0	...
6603722	  767.3	  514.1	 7747.0	...
6603723	  767.5	  513.8	 7747.0	...
6603724	  767.6	  513.7	 7746.0	...
6603725	  767.8	  513.4	 7745.0	...
6603726	  767.8	  513.3	 7745.0	...
6603727	  767.8	  513.1	 7746.0	...
6603728	  767.8	  513.2	 7745.0	...
6603729	  767.6	  513.3	 7742.0	...
6603730	  767.4	  513.3	 7735.0	...
6603731	  767.1	  513.2	 7729.0	...
6603732	  767.1	  512.9	 7725.0	...
6603733	  767.0	  512.6	 7725.0	...
6603734	  766.9	  512.2	 7726.0	...
6603735	  767.0	  512.1	 7727.0	...
6603736	  766.6	  512.0	 7729.0	...
6603737	  766.2	  512.0	 7728.0	...
6603738	  765.9	  512.8	 7727.0	...
6603739	  766.2	  513.5	 7726.0	...
6603740	  766.5	  514.2	 7727.0	...
6603741	  766.8	  514.7	 7727.0	...
6603742	  766.9	  515.2	 7728.0	...
6603743	  766.9	  515.6	 7730.0	...
6603744	  766.8	  515.5	 7733.0	...
6603745	  766.7	  515.4	 7729.0	...
6603746	  766.6	  515.2	 7723.0	...
6603747	  766.4	  514.7	 7717.0	...
6603748	  766.4	  514.5	 7717.0	...
6603749	  766.6	  514.7	 7718.0	...
6603750	  766.9	  515.0	 7720.0	...
6603751	  767.2	  515.0	 7722.0	...
6603752	  767.5	  515.0	 7722.0	...
6603753	  767.7	  514.8	 7721.0	...
6603754	  767.9	  514.7	 7719.0	...
6603755	  767.7	  514.6	 7717.0	...
6603756	  767.7	  514.5	 7713.0	...
6603757	  767.6	  514.5	 7708.0	...
6603758	  767.5	  514.7	 7707.0	...
6603759	  767.4	  514.9	 7710.0	...
6603760	  767.3	  515.1	 7709.0	...
6603761	  767.2	  515.1	 7705.0	...
6603762	  767.3	  515.1	 7701.0	...
6603763	  767.3	  515.0	 7703.0	...
6603764	  767.4	  515.1	 7704.0	...
6603765	  767.3	  515.1	 7704.0	...
6603766	  767.2	  515.0	 7701.0	...
6603767	  767.1	  514.9	 7699.0	...
6603768	  767.0	  514.6	 7698.0	...
6603769	  767.5	  514.3	 7697.0	...
6603770	  767.9	  514.0	 7696.0	...
6603771	  768.4	  513.9	 7691.0	...
6603772	  768.4	  513.9	 7687.0	...
6603773	  768.5	  514.4	 7686.0	...
6603774	  768.5	  514.9	 7689.0	...
6603775	  768.2	  515.5	 7692.0	...
6603776	  767.9	  515.6	 7693.0	...
6603777	  767.7	  515.2	 7694.0	...
6603778	  767.9	  514.9	 7689.0	...
6603779	  768.1	  514.5	 7684.0	...
6603780	  768.5	  514.4	 7682.0	...
6603781	  768.8	  514.4	 7685.0	...
6603782	  768.8	  515.0	 7685.0	...
6603783	  768.8	  515.5	 7683.0	...
6603784	  768.7	  515.9	 7680.0	...
6603785	  768.8	  515.8	 7679.0	...
6603786	  769.1	  515.8	 7674.0	...
6603787	  769.6	  516.0	 7670.0	...
6603788	  769.9	  515.7	 7667.0	...
6603789	  770.0	  515.3	 7667.0	...
6603790	  770.0	  514.9	 7668.0	...
6603791	  769.9	  515.0	 7669.0	...
6603792	  769.8	  515.1	 7669.0	...
6603793	  769.8	  515.1	 7668.0	...
6603794	  769.8	  515.2	 7666.0	...
6603795	  769.6	  515.6	 7664.0	...
6603796	  769.3	  516.1	 7665.0	...
6603797	  769.0	  516.4	 7666.0	...
6603798	  769.3	  516.2	 7665.0	...
6603799	  769.6	  515.5	 7663.0	...
6603800	  770.0	  515.1	 7661.0	...
6603801	  770.0	  515.1	 7661.0	...
6603802	  770.1	  515.5	 7658.0	...
6603803	  770.0	  515.5	 7656.0	...
6603804	  769.9	  515.2	 7657.0	...
6603805	  769.6	  515.3	 7661.0	...
6603806	  769.5	  515.8	 7662.0	...
6603807	  769.6	  516.2	 7661.0	...
6603808	  769.7	  516.2	 7659.0	...
6603809	  769.7	  516.2	 7658.0	...
6603810	  769.4	  516.1	 7657.0	...
6603811	  769.6	  516.1	 7657.0	...
6603812	  769.9	  516.2	 7652.0	...
6603813	  770.2	  516.6	 7647.0	...
6603814	  770.0	  517.0	 7643.0	...
6603815	  770.4	  517.2	 7644.0	...
6603816	  770.9	  517.5	 7644.0	...
6603817	  771.4	  517.5	 7641.0	...
6603818	  771.3	  517.4	 7638.0	...
6603819	  771.1	  517.0	 7636.0	...
6603820	  770.9	  516.8	 7636.0	...
6603821	  770.6	  516.6	 7636.0	...
6603822	  770.3	  516.7	 7638.0	...
6603823	  770.1	  516.7	 7641.0	...
6603824	  770.1	  517.3	 7639.0	...
6603825	  770.1	  517.9	 7636.0	...
6603826	  770.0	  517.8	 7632.0	...
6603827	  770.0	  517.3	 7632.0	...
6603828	  769.9	  516.9	 7627.0	...
6603829	  769.9	  517.0	 7623.0	...
6603830	  770.1	  517.1	 7618.0	...
6603831	  770.3	  517.2	 7618.0	...
6603832	  770.6	  517.3	 7619.0	...
6603833	  770.8	  517.3	 7618.0	...
6603834	  771.0	  517.3	 7616.0	...
6603835	  771.2	  517.0	 7615.0	...
6603836	  771.3	  516.5	 7614.0	...
6603837	  771.4	  516.0	 7612.0	...
6603838	  771.4	  516.2	 7610.0	...
6603839	  771.4	  516.7	 7607.0	...
6603840	  771.4	  517.2	 7605.0	...
6603841	  771.4	  517.2	 7605.0	...
6603842	  771.3	  517.3	 7601.0	...
6603843	  771.1	  517.2	 7597.0	...
6603844	  770.9	  517.1	 7594.0	...
6603845	  770.9	  516.9	 7595.0	...
6603846	  770.9	  516.8	 7599.0	...
6603847	  770.8	  516.5	 7602.0	...
6603848	  770.7	  516.2	 7603.0	...
6603849	  770.7	  515.8	 7600.0	...
6603850	  770.7	  515.4	 7597.0	...
6603851	  770.8	  515.3	 7597.0	...
6603852	  771.1	  515.5	 7596.0	...
6603853	  771.4	  515.8	 7595.0	...
6603854	  771.6	  515.8	 7595.0	...
6603855	  772.0	  515.6	 7596.0	...
6603856	  772.3	  515.4	 7595.0	...
6603857	  772.4	  515.3	 7593.0	...
6603858	  772.3	  515.3	 7591.0	...
6603859	  771.9	  515.3	 7590.0	...
6603860	  771.9	  515.9	 7588.0	...
6603861	  771.8	  516.4	 7587.0	...
6603862	  771.9	  516.9	 7586.0	...
6603863	  771.9	  516.6	 7587.0	...
6603864	  771.9	  516.1	 7588.0	...
6603865	  772.0	  515.7	 7588.0	...
6603866	  772.2	  515.6	 7586.0	...
6603867	  772.5	  515.9	 7584.0	...
6603868	  772.5	  516.2	 7583.0	...
6603869	  772.3	  516.1	 7583.0	...
6603870	  772.1	  515.8	 7583.0	...
6603871	  771.8	  515.5	 7579.0	...
6603872	  771.6	  515.4	 7576.0	...
6603873	  771.4	  515.7	 7573.0	...
6603874	  771.4	  516.0	 7573.0	...
6603875	  771.4	  516.2	 7573.0	...
6603876	  771.4	  516.1	 7573.0	...
6603877	  771.6	  516.0	 7573.0	...
6603878	  771.9	  516.0	 7574.0	...
6603879	  772.0	  516.1	 7574.0	...
6603880	  772.2	  516.2	 7573.0	...
6603881	  772.4	  516.4	 7570.0	...
6603882	  772.6	  516.5	 7565.0	...
6603883	  772.8	  516.5	 7560.0	...
6603884	  772.8	  516.5	 7555.0	...
6603885	  772.8	  516.6	 7556.0	...
6603886	  772.8	  516.6	 7556.0	...
6603887	  772.8	  516.9	 7557.0	...
6603888	  772.9	  517.1	 7554.0	...
6603889	  773.0	  517.3	 7551.0	...
6603890	  773.1	  517.8	 7549.0	...
6603891	  773.4	  518.1	 7546.0	...
6603892	  773.6	  518.3	 7544.0	...
6603893	  773.9	  518.1	 7542.0	...
6603894	  774.1	  518.9	 7539.0	...
6603895	  774.2	  519.8	 7537.0	...
6603896	  773.8	  520.7	 7534.0	...
6603897	  772.9	  520.7	 7535.0	...
6603898	  772.0	  520.7	 7536.0	...
6603899	  771.6	  520.9	 7537.0	...
6603900	  771.3	  521.1	 7538.0	...
6603901	  770.9	  521.7	 7538.0	...
6603902	  770.6	  522.0	 7537.0	...
6603903	  770.6	  522.3	 7535.0	...
6603904	  770.5	  522.4	 7534.0	...
6603905	  770.1	  523.1	 7530.0	...
6603906	  769.7	  524.3	 7527.0	...
6603907	  770.4	  526.2	 7520.0	...
6603908	  771.3	  527.2	 7517.0	...
6603909	  772.3	  528.6	 7516.0	...
6603910	  772.9	  529.7	 7520.0	...
6603911	  773.9	  531.6	 7523.0	...
6603912	  774.8	  533.4	 7518.0	...
6603913	  775.5	  534.9	 7514.0	...
6603914	  775.6	  535.6	 7511.0	...
6603915	  775.6	  535.7	 7513.0	...
6603916	  775.5	  535.7	 7516.0	...
6603917	  775.4	  535.8	 7517.0	...
6603918	  775.4	  535.8	 7518.0	...
6603919	  775.1	  535.9	 7517.0	...
6603920	  774.8	  536.0	 7514.0	...
6603921	  774.4	  535.3	 7511.0	...
6603922	  774.2	  534.5	 7511.0	...
6603923	  774.1	  533.6	 7509.0	...
6603924	  774.1	  532.8	 7504.0	...
6603925	  773.6	  532.0	 7499.0	...
6603926	  773.0	  531.2	 7498.0	...
6603927	  772.9	  531.2	 7499.0	...
6603928	  773.1	  531.2	 7501.0	...
6603929	  773.2	  530.2	 7503.0	...
6603930	  773.5	  529.2	 7505.0	...
6603931	  773.9	  528.1	 7504.0	...
6603932	  774.3	  528.0	 7500.0	...
6603933	  774.2	  527.9	 7497.0	...
6603934	  774.0	  528.0	 7497.0	...
6603935	  773.7	  528.3	 7489.0	...
6603936	  773.5	  528.7	 7481.0	...
6603937	  773.2	  529.1	 7473.0	...
6603938	  773.1	  529.2	 7470.0	...
6603939	  772.9	  529.4	 7467.0	...
6603940	  772.9	  529.9	 7465.0	...
6603941	  772.9	  530.4	 7467.0	...
6603942	  773.0	  530.8	 7468.0	...
6603943	  773.0	  530.8	 7469.0	...
6603944	  773.0	  530.9	 7469.0	...
6603945	  773.1	  530.9	 7470.0	...
6603946	  773.0	  531.0	 7469.0	...
6603947	  773.0	  531.2	 7467.0	...
6603948	  773.5	  531.4	 7465.0	...
6603949	  774.0	  531.6	 7464.0	...
6603950	  774.4	  531.6	 7464.0	...
6603951	  774.3	  531.5	 7464.0	...
6603952	  774.1	  531.4	 7461.0	...
6603953	  774.0	  531.5	 7459.0	...
6603954	  773.8	  531.6	 7456.0	...
6603955	  773.7	  531.2	 7457.0	...
6603956	  773.7	  530.8	 7454.0	...
6603957	  773.7	  530.4	 7452.0	...
6603958	  773.9	  530.4	 7449.0	...
6603959	  774.0	  530.5	 7450.0	...
6603960	  774.4	  530.5	 7450.0	...
6603961	  774.8	  530.9	 7449.0	...
6603962	  775.1	  531.1	 7445.0	...
6603963	  775.2	  531.3	 7438.0	...
6603964	  775.1	  530.9	 7434.0	...
6603965	  775.0	  530.2	 7433.0	...
6603966	  774.7	  529.7	 7434.0	...
6603967	  774.4	  529.7	 7435.0	...
6603968	  774.2	  529.9	 7435.0	...
6603969	  774.2	  530.1	 7435.0	...
6603970	  774.0	  530.1	 7433.0	...
6603971	  774.3	  530.0	 7432.0	...
6603972	  774.7	  530.0	 7431.0	...
6603973	  775.0	  529.9	 7429.0	...
6603974	  774.8	  530.0	 7424.0	...
6603975	  774.7	  530.2	 7418.0	...
6603976	  774.5	  530.4	 7417.0	...
6603977	  774.5	  530.5	 7419.0	...
6603978	  774.3	  530.5	 7422.0	...
6603979	  774.2	  530.4	 7422.0	...
6603980	  774.2	  530.2	 7422.0	...
6603981	  774.4	  530.1	 7422.0	...
6603982	  774.7	  530.2	 7420.0	...
6603983	  774.9	  530.3	 7417.0	...
6603984	  774.7	  530.6	 7411.0	...
6603985	  774.6	  530.7	 7408.0	...
6603986	  774.6	  530.8	 7405.0	...
6603987	  774.6	  530.2	 7401.0	...
6603988	  774.6	  529.7	 7396.0	...
6603989	  774.5	  529.0	 7392.0	...
6603990	  774.2	  528.8	 7393.0	...
6603991	  773.9	  528.9	 7391.0	...
6603992	  773.5	  529.3	 7387.0	...
6603993	  773.4	  529.6	 7383.0	...
6603994	  773.6	  529.5	 7380.0	...
6603995	  774.0	  529.5	 7379.0	...
6603996	  774.2	  529.9	 7379.0	...
6603997	  774.1	  530.3	 7379.0	...
6603998	  774.0	  530.8	 7377.0	...
6603999	  774.0	  530.9	 7374.0	...
6604000	  774.0	  530.7	 7369.0	...
6604001	  774.0	  530.5	 7365.0	...
6604002	  773.9	  530.3	 7361.0	...
6604003	  773.6	  530.4	 7363.0	...
6604004	  773.2	  530.5	 7366.0	...
6604005	  772.9	  530.5	 7365.0	...
6604006	  772.7	  530.5	 7361.0	...
6604007	  772.8	  530.5	 7357.0	...
6604008	  772.9	  530.3	 7355.0	...
6604009	  773.4	  529.9	 7352.0	...
6604010	  773.8	  529.4	 7348.0	...
6604011	  774.0	  529.1	 7347.0	...
6604012	  773.7	  529.0	 7348.0	...
6604013	  773.5	  529.2	 7351.0	...
6604014	  773.7	  529.5	 7350.0	...
6604015	  773.9	  529.8	 7348.0	...
6604016	  774.1	  529.9	 7345.0	...
6604017	  774.2	  530.0	 7346.0	...
6604018	  774.3	  530.1	 7347.0	...
6604019	  774.5	  530.1	 7349.0	...
6604020	  774.6	  530.2	 7347.0	...
6604021	  774.4	  530.3	 7344.0	...
6604022	  774.1	  530.3	 7339.0	...
6604023	  773.7	  530.2	 7337.0	...
6604024	  773.5	  530.0	 7332.0	...
6604025	  773.3	  529.9	 7328.0	...
6604026	  773.0	  529.7	 7325.0	...
6604027	  772.9	  529.4	 7325.0	...
6604028	  772.8	  529.2	 7326.0	...
6604029	  772.8	  529.1	 7327.0	...
6604030	  772.8	  528.7	 7328.0	...
6604031	  772.9	  528.3	 7324.0	...
6604032	  773.0	  528.0	 7321.0	...
6604033	  773.0	  528.1	 7318.0	...
6604034	  773.0	  528.1	 7318.0	...
6604035	  773.1	  528.1	 7318.0	...
6604036	  773.2	  528.2	 7313.0	...
6604037	  773.4	  528.3	 7309.0	...
6604038	  773.7	  528.4	 7306.0	...
6604039	  773.9	  528.4	 7304.0	...
6604040	  774.2	  527.9	 7300.0	...
6604041	  774.2	  527.5	 7297.0	...
6604042	  774.1	  526.5	 7297.0	...
6604043	  773.7	  526.0	 7298.0	...
6604044	  773.4	  525.6	 7299.0	...
6604045	  773.4	  525.7	 7299.0	...
6604046	  773.6	  525.9	 7299.0	...
6604047	  773.8	  526.1	 7297.0	...
6604048	  773.6	  526.2	 7292.0	...
6604049	  773.4	  526.2	 7287.0	...
6604050	  773.3	  526.4	 7282.0	...
6604051	  773.3	  526.6	 7282.0	...
6604052	  773.5	  526.7	 7281.0	...
6604053	  773.9	  526.7	 7278.0	...
6604054	  774.2	  526.6	 7276.0	...
6604055	  774.5	  526.5	 7273.0	...
6604056	  774.5	  526.4	 7270.0	...
6604057	  774.6	  526.6	 7267.0	...
6604058	  774.5	  526.7	 7264.0	...
6604059	  774.4	  526.7	 7262.0	...
6604060	  774.0	  526.8	 7259.0	...
6604061	  773.9	  526.9	 7256.0	...
6604062	  773.7	  526.9	 7254.0	...
6604063	  773.8	  526.8	 7253.0	...
6604064	  773.6	  526.7	 7252.0	...
6604065	  773.4	  526.5	 7252.0	...
6604066	  773.3	  526.7	 7254.0	...
6604067	  773.2	  526.8	 7254.0	...
6604068	  773.7	  526.9	 7253.0	...
6604069	  774.1	  526.8	 7253.0	...
6604070	  774.6	  526.7	 7253.0	...
6604071	  774.5	  526.6	 7256.0	...
6604072	  774.7	  526.2	 7254.0	...
6604073	  774.8	  525.9	 7251.0	...
6604074	  774.9	  525.6	 7248.0	...
6604075	  774.8	  525.4	 7243.0	...
6604076	  774.7	  525.3	 7239.0	...
6604077	  774.6	  525.1	 7235.0	...
6604078	  774.4	  524.6	 7234.0	...
6604079	  774.1	  524.0	 7233.0	...
6604080	  773.9	  523.3	 7232.0	...
6604081	  773.9	  523.1	 7231.0	...
6604082	  774.5	  523.2	 7230.0	...
6604083	  775.9	  523.2	 7229.0	...
6604084	  777.0	  522.0	 7229.0	...
6604085	  778.2	  520.8	 7228.0	...
6604086	  778.9	  519.4	 7226.0	...
6604087	  779.9	  518.5	 7223.0	...
6604088	  781.1	  517.7	 7222.0	...
6604089	  781.9	  517.0	 7219.0	...
6604090	  782.8	  517.0	 7215.0	...
6604091	  783.1	  517.0	 7210.0	...
6604092	  783.4	  517.0	 7211.0	...
6604093	  783.5	  517.0	 7212.0	...
6604094	  783.1	  517.1	 7213.0	...
6604095	  782.6	  517.2	 7212.0	...
6604096	  782.0	  517.3	 7212.0	...
6604097	  781.7	  517.7	 7208.0	...
6604098	  781.0	  518.3	 7205.0	...
6604099	  780.5	  518.8	 7200.0	...
6604100	  780.2	  519.0	 7199.0	...
6604101	  780.1	  519.4	 7199.0	...
6604102	  779.9	  519.9	 7201.0	...
6604103	  779.5	  520.3	 7204.0	...
6604104	  779.5	  520.6	 7206.0	...
6604105	  779.5	  520.7	 7206.0	...
6604106	  779.6	  520.7	 7203.0	...
6604107	  779.6	  520.7	 7199.0	...
6604108	  779.7	  520.7	 7198.0	...
6604109	  779.5	  520.7	 7197.0	...
6604110	  779.3	  520.8	 7193.0	...
6604111	  779.4	  520.9	 7190.0	...
6604112	  779.6	  520.9	 7187.0	...
6604113	  779.8	  520.9	 7187.0	...
6604114	  780.0	  520.9	 7184.0	...
6604115	  780.6	  520.9	 7181.0	...
6604116	  781.4	  521.8	 7178.0	...
6604117	  781.4	  522.7	 7177.0	...
6604118	  781.1	  523.7	 7175.0	...
6604119	  780.8	  524.0	 7174.0	...
6604120	  781.1	  524.5	 7168.0	...
6604121	  781.4	  525.0	 7163.0	...
6604122	  781.4	  525.2	 7157.0	...
6604123	  781.3	  525.1	 7156.0	...
6604124	  781.1	  525.1	 7160.0	...
6604125	  781.0	  525.0	 7165.0	...
6604126	  781.0	  525.0	 7166.0	...
6604127	  780.9	  525.0	 7163.0	...
6604128	  780.8	  524.9	 7161.0	...
6604129	  780.7	  524.8	 7160.0	...
6604130	  780.7	  525.0	 7158.0	...
6604131	  780.7	  525.2	 7157.0	...
6604132	  780.6	  525.2	 7157.0	...
6604133	  780.7	  525.0	 7156.0	...
6604134	  781.0	  525.0	 7153.0	...
6604135	  781.3	  525.2	 7149.0	...
6604136	  781.4	  525.4	 7147.0	...
6604137	  781.3	  525.4	 7148.0	...
6604138	  781.3	  525.3	 7148.0	...
6604139	  781.2	  525.3	 7144.0	...
6604140	  781.1	  524.9	 7140.0	...
6604141	  781.0	  524.5	 7144.0	...
6604142	  781.1	  524.8	 7150.0	...
6604143	  781.2	  525.4	 7154.0	...
6604144	  781.3	  526.1	 7151.0	...
6604145	  781.4	  527.0	 7148.0	...
6604146	  781.6	  527.9	 7149.0	...
[truncated: 4,318,844 more chars]
