# Supplementary material for: With an eye on uncertainty: Modelling pupillary responses to environmental volatility
Source: PLoS Comput Biol. 2019 Jul 5;15(7):e1007126. doi: 10.1371/journal.pcbi.1007126 (PMC6636765; doi:10.1371/journal.pcbi.1007126)
Supplement: S8 Data — Zip file containing the pupillometry data for participant 8. (ZIP) [file pcbi.1007126.s008.zip › P8/trial13.asc]

** CONVERTED FROM C:\Users\tparr\Documents\PVR\P8_1412\trial13.edf using edfapi 3.1 Win32 Nov 24 2009 on Thu Dec 14 11:55:32 2017
** DATE: Thu Dec 14 11:49:10 2017
** TYPE: EDF_FILE BINARY EVENT SAMPLE TAGGED
** VERSION: EYELINK II 1
** SOURCE: EYELINK CL
** EYELINK II CL v4.48 Nov 25 2009
** CAMERA: EyeLink CL Version 1.4 Sensor=BHA
** SERIAL NUMBER: CL1-AAD42
** CAMERA_CONFIG: AAD42140.SCD
**

MSG	6734781 RECCFG CR 1000 2 0 R
MSG	6734781 ELCLCFG MTABLER
MSG	6734781 GAZE_COORDS 0.00 0.00 1599.00 1199.00
MSG	6734781 THRESHOLDS R 103 233
MSG	6734781 ELCL_PROC CENTROID (3)
MSG	6734781 ELCL_PCR_PARAM 5 3.0
START	6734782 	RIGHT	SAMPLES	EVENTS
PRESCALER	1
VPRESCALER	1
PUPIL	AREA
EVENTS	GAZE	RIGHT	RATE	1000.00	TRACKING	CR	FILTER	2
SAMPLES	GAZE	RIGHT	RATE	1000.00	TRACKING	CR	FILTER	2
MSG	6734782 !MODE RECORD CR 1000 2 0 R
6734782	  784.2	  565.1	 7697.0	...
INPUT	6734782	127
6734783	  783.8	  564.4	 7696.0	...
6734784	  783.4	  563.7	 7695.0	...
6734785	  783.1	  563.0	 7695.0	...
6734786	  783.0	  562.9	 7695.0	...
6734787	  782.9	  562.7	 7696.0	...
6734788	  783.2	  562.6	 7697.0	...
SFIX R   6734789
6734789	  783.5	  562.7	 7698.0	...
6734790	  783.5	  563.1	 7699.0	...
6734791	  783.3	  563.4	 7699.0	...
6734792	  783.4	  563.7	 7698.0	...
6734793	  783.8	  563.6	 7701.0	...
6734794	  784.1	  563.5	 7705.0	...
6734795	  784.0	  563.3	 7711.0	...
6734796	  783.8	  563.1	 7714.0	...
6734797	  783.7	  563.0	 7713.0	...
6734798	  783.7	  563.1	 7710.0	...
6734799	  783.9	  563.1	 7707.0	...
6734800	  784.0	  563.1	 7707.0	...
6734801	  784.0	  563.1	 7709.0	...
6734802	  783.8	  563.1	 7712.0	...
6734803	  783.6	  562.8	 7714.0	...
6734804	  783.5	  562.5	 7714.0	...
6734805	  783.6	  562.4	 7713.0	...
6734806	  783.7	  562.5	 7713.0	...
6734807	  783.8	  562.6	 7713.0	...
6734808	  783.8	  562.5	 7712.0	...
6734809	  783.6	  562.4	 7711.0	...
6734810	  783.4	  563.0	 7710.0	...
6734811	  783.2	  563.6	 7710.0	...
6734812	  783.1	  563.9	 7712.0	...
6734813	  783.0	  563.6	 7715.0	...
6734814	  783.0	  563.8	 7717.0	...
6734815	  783.2	  564.3	 7717.0	...
6734816	  783.4	  564.8	 7716.0	...
6734817	  783.6	  564.9	 7717.0	...
6734818	  783.7	  564.9	 7717.0	...
6734819	  783.7	  564.7	 7718.0	...
6734820	  783.7	  564.5	 7718.0	...
6734821	  784.0	  564.4	 7719.0	...
6734822	  784.5	  564.4	 7716.0	...
6734823	  784.9	  564.4	 7713.0	...
6734824	  785.1	  564.4	 7710.0	...
6734825	  785.0	  564.1	 7712.0	...
6734826	  785.0	  563.7	 7713.0	...
6734827	  785.2	  564.0	 7714.0	...
6734828	  785.4	  564.5	 7715.0	...
6734829	  785.5	  564.9	 7716.0	...
6734830	  785.5	  564.7	 7716.0	...
6734831	  785.5	  564.5	 7716.0	...
6734832	  785.6	  564.3	 7714.0	...
6734833	  785.7	  564.1	 7713.0	...
6734834	  785.8	  563.9	 7713.0	...
6734835	  785.8	  563.8	 7714.0	...
6734836	  786.0	  564.0	 7715.0	...
6734837	  786.2	  564.1	 7716.0	...
6734838	  786.1	  563.6	 7715.0	...
6734839	  785.7	  563.0	 7714.0	...
6734840	  785.2	  562.2	 7715.0	...
6734841	  785.1	  562.1	 7717.0	...
6734842	  785.1	  562.1	 7719.0	...
6734843	  785.1	  562.2	 7721.0	...
6734844	  785.1	  562.3	 7722.0	...
6734845	  785.1	  562.3	 7723.0	...
6734846	  785.3	  562.3	 7724.0	...
6734847	  785.5	  562.2	 7724.0	...
6734848	  785.7	  562.4	 7725.0	...
6734849	  785.8	  562.8	 7726.0	...
6734850	  785.8	  563.1	 7726.0	...
6734851	  785.9	  563.2	 7726.0	...
6734852	  786.0	  563.2	 7729.0	...
6734853	  786.2	  563.0	 7732.0	...
6734854	  786.4	  562.7	 7734.0	...
6734855	  786.7	  562.8	 7733.0	...
6734856	  786.9	  563.3	 7731.0	...
6734857	  786.9	  563.7	 7729.0	...
6734858	  786.9	  564.3	 7730.0	...
6734859	  786.9	  564.8	 7732.0	...
6734860	  786.8	  564.9	 7736.0	...
6734861	  786.6	  564.4	 7738.0	...
6734862	  786.5	  563.3	 7739.0	...
6734863	  786.5	  562.5	 7739.0	...
EFIX R   6734789	6734863	75	  784.8	  563.5	   7717
SSACC R  6734864
6734864	  786.5	  560.9	 7739.0	...
6734865	  787.1	  559.2	 7740.0	...
6734866	  787.2	  556.1	 7740.0	...
6734867	  787.3	  553.6	 7740.0	...
6734868	  787.6	  550.7	 7740.0	...
6734869	  788.1	  548.4	 7738.0	...
6734870	  788.6	  546.1	 7737.0	...
ESACC R  6734864	6734870	7	  786.5	  560.9	  788.6	  546.1	   0.32	     47
SFIX R   6734871
6734871	  788.2	  543.9	 7736.0	...
6734872	  787.9	  542.8	 7736.0	...
6734873	  787.7	  542.0	 7735.0	...
6734874	  787.3	  542.2	 7734.0	...
6734875	  786.8	  542.3	 7733.0	...
6734876	  785.9	  542.5	 7731.0	...
6734877	  785.5	  542.8	 7728.0	...
6734878	  785.1	  543.4	 7728.0	...
6734879	  785.0	  544.1	 7728.0	...
6734880	  785.0	  545.1	 7727.0	...
6734881	  785.4	  545.5	 7727.0	...
6734882	  785.9	  546.4	 7726.0	...
6734883	  786.5	  546.8	 7727.0	...
6734884	  786.6	  547.2	 7727.0	...
6734885	  786.7	  547.2	 7728.0	...
6734886	  786.7	  547.3	 7727.0	...
6734887	  786.7	  547.3	 7726.0	...
6734888	  786.8	  548.0	 7726.0	...
6734889	  786.6	  548.7	 7726.0	...
6734890	  786.2	  549.1	 7726.0	...
6734891	  785.7	  548.8	 7726.0	...
6734892	  785.5	  548.6	 7727.0	...
6734893	  785.4	  548.9	 7728.0	...
6734894	  785.5	  549.7	 7729.0	...
6734895	  785.6	  550.3	 7730.0	...
6734896	  785.6	  550.5	 7731.0	...
6734897	  785.7	  550.2	 7732.0	...
6734898	  785.6	  549.9	 7733.0	...
6734899	  785.6	  549.7	 7732.0	...
6734900	  785.5	  549.5	 7733.0	...
6734901	  785.4	  549.1	 7734.0	...
6734902	  785.3	  548.7	 7734.0	...
6734903	  785.1	  548.0	 7734.0	...
6734904	  785.1	  547.4	 7734.0	...
6734905	  785.2	  547.0	 7734.0	...
6734906	  785.3	  547.1	 7735.0	...
6734907	  785.5	  547.2	 7731.0	...
6734908	  785.7	  548.0	 7726.0	...
6734909	  785.8	  548.7	 7722.0	...
6734910	  785.8	  549.4	 7722.0	...
6734911	  785.7	  549.4	 7723.0	...
6734912	  785.7	  549.5	 7723.0	...
6734913	  785.7	  549.6	 7722.0	...
6734914	  785.7	  549.6	 7722.0	...
6734915	  785.6	  549.4	 7721.0	...
6734916	  785.5	  549.1	 7721.0	...
6734917	  785.4	  548.6	 7721.0	...
6734918	  785.2	  548.3	 7724.0	...
6734919	  785.0	  548.0	 7726.0	...
6734920	  785.3	  547.7	 7731.0	...
6734921	  785.7	  547.6	 7733.0	...
6734922	  785.8	  547.4	 7736.0	...
6734923	  785.6	  547.6	 7737.0	...
6734924	  785.8	  547.5	 7738.0	...
6734925	  786.3	  547.9	 7740.0	...
6734926	  786.9	  548.2	 7739.0	...
6734927	  787.0	  548.6	 7739.0	...
6734928	  787.1	  548.6	 7735.0	...
6734929	  787.2	  548.6	 7731.0	...
6734930	  787.3	  548.5	 7729.0	...
6734931	  787.1	  548.4	 7732.0	...
6734932	  786.9	  548.2	 7735.0	...
6734933	  786.9	  548.1	 7735.0	...
6734934	  787.1	  548.0	 7735.0	...
6734935	  787.0	  548.0	 7733.0	...
6734936	  786.7	  548.2	 7731.0	...
6734937	  786.4	  548.4	 7729.0	...
6734938	  786.4	  548.6	 7728.0	...
6734939	  786.6	  548.5	 7728.0	...
6734940	  786.7	  548.1	 7728.0	...
6734941	  786.9	  547.7	 7728.0	...
6734942	  786.8	  547.6	 7725.0	...
6734943	  786.8	  547.6	 7723.0	...
6734944	  786.8	  547.7	 7723.0	...
6734945	  786.8	  547.8	 7726.0	...
6734946	  786.8	  547.9	 7731.0	...
6734947	  786.7	  547.9	 7733.0	...
6734948	  786.6	  547.6	 7735.0	...
6734949	  786.7	  547.3	 7735.0	...
6734950	  786.9	  547.2	 7734.0	...
6734951	  787.2	  547.3	 7731.0	...
6734952	  787.3	  547.4	 7728.0	...
6734953	  787.4	  547.4	 7727.0	...
6734954	  787.4	  547.5	 7727.0	...
6734955	  787.5	  547.6	 7727.0	...
6734956	  787.8	  547.1	 7727.0	...
6734957	  788.1	  546.6	 7728.0	...
6734958	  788.5	  545.9	 7732.0	...
6734959	  788.5	  545.8	 7735.0	...
6734960	  788.5	  545.9	 7739.0	...
6734961	  788.1	  546.2	 7740.0	...
6734962	  787.8	  546.5	 7736.0	...
6734963	  787.4	  546.5	 7731.0	...
6734964	  787.5	  546.5	 7727.0	...
6734965	  787.5	  546.4	 7729.0	...
6734966	  787.8	  546.3	 7731.0	...
6734967	  788.2	  546.1	 7732.0	...
6734968	  788.4	  546.0	 7738.0	...
6734969	  788.3	  546.1	 7743.0	...
6734970	  788.3	  546.1	 7747.0	...
6734971	  788.3	  545.8	 7744.0	...
6734972	  788.3	  545.4	 7740.0	...
6734973	  788.2	  545.1	 7737.0	...
6734974	  788.1	  545.2	 7737.0	...
6734975	  788.1	  545.2	 7738.0	...
6734976	  788.2	  545.2	 7739.0	...
6734977	  788.6	  545.1	 7740.0	...
6734978	  788.8	  545.0	 7740.0	...
6734979	  788.9	  544.7	 7740.0	...
6734980	  788.9	  544.4	 7739.0	...
6734981	  788.7	  544.0	 7738.0	...
6734982	  788.6	  543.9	 7740.0	...
6734983	  788.3	  543.7	 7742.0	...
6734984	  788.2	  543.7	 7743.0	...
6734985	  788.0	  543.6	 7742.0	...
6734986	  788.0	  543.5	 7740.0	...
6734987	  788.0	  543.6	 7739.0	...
6734988	  788.7	  543.7	 7738.0	...
6734989	  789.4	  543.8	 7738.0	...
6734990	  790.1	  543.7	 7737.0	...
6734991	  790.1	  543.4	 7736.0	...
6734992	  790.0	  543.0	 7737.0	...
6734993	  790.2	  542.7	 7740.0	...
6734994	  790.5	  542.7	 7743.0	...
6734995	  790.3	  542.7	 7745.0	...
6734996	  789.9	  542.8	 7745.0	...
6734997	  789.4	  542.7	 7746.0	...
6734998	  789.4	  542.6	 7746.0	...
6734999	  789.2	  542.4	 7743.0	...
6735000	  789.0	  542.2	 7741.0	...
6735001	  789.2	  542.2	 7742.0	...
6735002	  789.4	  542.3	 7745.0	...
6735003	  789.6	  542.4	 7747.0	...
6735004	  789.5	  542.6	 7744.0	...
6735005	  789.4	  543.0	 7741.0	...
6735006	  789.6	  543.3	 7739.0	...
6735007	  789.9	  543.5	 7740.0	...
6735008	  790.1	  543.4	 7742.0	...
6735009	  790.1	  543.3	 7740.0	...
6735010	  790.0	  543.3	 7737.0	...
6735011	  790.0	  543.3	 7734.0	...
6735012	  790.0	  542.8	 7734.0	...
6735013	  790.0	  542.4	 7738.0	...
6735014	  790.1	  542.0	 7743.0	...
6735015	  790.1	  541.5	 7745.0	...
6735016	  790.2	  541.0	 7743.0	...
6735017	  790.2	  540.6	 7740.0	...
6735018	  790.2	  540.7	 7738.0	...
6735019	  790.1	  540.6	 7737.0	...
6735020	  789.9	  540.4	 7737.0	...
6735021	  789.9	  540.2	 7734.0	...
6735022	  789.8	  540.2	 7731.0	...
6735023	  789.8	  540.1	 7728.0	...
6735024	  789.5	  540.0	 7728.0	...
6735025	  789.3	  540.0	 7732.0	...
6735026	  789.2	  539.9	 7736.0	...
6735027	  789.2	  539.8	 7741.0	...
6735028	  788.7	  539.7	 7741.0	...
6735029	  788.1	  539.5	 7741.0	...
6735030	  788.0	  539.3	 7741.0	...
6735031	  788.6	  539.3	 7742.0	...
6735032	  789.0	  539.5	 7742.0	...
6735033	  788.8	  539.2	 7741.0	...
6735034	  788.6	  538.7	 7740.0	...
6735035	  788.6	  538.5	 7740.0	...
6735036	  788.8	  538.9	 7741.0	...
6735037	  788.9	  539.3	 7742.0	...
6735038	  788.7	  538.9	 7742.0	...
6735039	  788.4	  538.4	 7745.0	...
6735040	  788.1	  537.9	 7748.0	...
6735041	  788.2	  537.8	 7751.0	...
6735042	  788.3	  537.7	 7750.0	...
6735043	  788.4	  537.6	 7750.0	...
6735044	  788.4	  537.7	 7750.0	...
6735045	  788.5	  538.0	 7750.0	...
6735046	  788.5	  538.3	 7748.0	...
6735047	  788.9	  538.4	 7746.0	...
6735048	  789.3	  538.3	 7748.0	...
6735049	  789.1	  537.9	 7752.0	...
6735050	  788.6	  537.5	 7756.0	...
6735051	  788.6	  537.6	 7757.0	...
6735052	  789.1	  538.1	 7757.0	...
6735053	  789.2	  538.4	 7757.0	...
6735054	  788.8	  538.3	 7756.0	...
6735055	  788.9	  537.9	 7754.0	...
6735056	  789.5	  537.7	 7754.0	...
6735057	  789.5	  537.6	 7756.0	...
6735058	  789.0	  537.7	 7756.0	...
6735059	  788.5	  537.7	 7755.0	...
6735060	  788.5	  537.7	 7754.0	...
6735061	  788.5	  537.4	 7754.0	...
6735062	  788.8	  537.1	 7756.0	...
6735063	  789.0	  537.0	 7757.0	...
6735064	  789.3	  537.1	 7759.0	...
6735065	  789.2	  537.3	 7760.0	...
6735066	  789.2	  537.3	 7760.0	...
6735067	  789.2	  537.4	 7759.0	...
6735068	  789.4	  537.3	 7758.0	...
6735069	  789.7	  537.1	 7759.0	...
6735070	  789.8	  536.5	 7759.0	...
6735071	  789.7	  535.9	 7759.0	...
6735072	  789.9	  535.6	 7758.0	...
6735073	  790.1	  535.9	 7755.0	...
6735074	  790.4	  536.1	 7753.0	...
6735075	  790.4	  536.0	 7751.0	...
6735076	  790.4	  535.8	 7756.0	...
6735077	  790.5	  535.6	 7760.0	...
6735078	  790.5	  535.6	 7761.0	...
6735079	  790.6	  535.5	 7758.0	...
6735080	  790.4	  535.4	 7757.0	...
6735081	  790.3	  535.2	 7759.0	...
6735082	  790.3	  535.1	 7762.0	...
6735083	  790.3	  535.4	 7761.0	...
6735084	  790.4	  535.8	 7762.0	...
6735085	  790.6	  536.2	 7762.0	...
6735086	  790.7	  536.3	 7762.0	...
6735087	  791.3	  536.2	 7760.0	...
6735088	  791.7	  536.2	 7760.0	...
6735089	  792.2	  536.1	 7760.0	...
6735090	  792.3	  536.2	 7760.0	...
6735091	  792.5	  536.3	 7759.0	...
6735092	  792.5	  535.8	 7758.0	...
6735093	  792.4	  535.4	 7758.0	...
6735094	  792.2	  535.0	 7759.0	...
6735095	  792.0	  535.2	 7759.0	...
6735096	  791.7	  535.0	 7759.0	...
6735097	  791.4	  534.9	 7759.0	...
6735098	  791.2	  534.7	 7758.0	...
6735099	  791.2	  534.6	 7758.0	...
6735100	  791.1	  534.4	 7761.0	...
6735101	  791.1	  533.6	 7766.0	...
6735102	  791.3	  532.9	 7770.0	...
6735103	  791.4	  532.4	 7771.0	...
6735104	  791.4	  532.5	 7772.0	...
6735105	  791.4	  532.6	 7773.0	...
6735106	  791.4	  532.7	 7773.0	...
6735107	  791.4	  532.7	 7772.0	...
6735108	  791.4	  532.7	 7768.0	...
6735109	  791.3	  532.6	 7764.0	...
6735110	  791.1	  532.6	 7762.0	...
6735111	  791.0	  532.9	 7764.0	...
6735112	  790.8	  533.3	 7765.0	...
6735113	  791.1	  533.3	 7766.0	...
6735114	  791.5	  532.8	 7769.0	...
6735115	  791.8	  532.5	 7772.0	...
6735116	  791.7	  532.5	 7774.0	...
6735117	  791.6	  532.5	 7775.0	...
6735118	  791.5	  532.5	 7776.0	...
6735119	  791.4	  532.3	 7776.0	...
6735120	  791.4	  532.1	 7777.0	...
6735121	  791.5	  532.0	 7776.0	...
6735122	  792.0	  532.7	 7773.0	...
6735123	  792.4	  533.3	 7770.0	...
6735124	  792.6	  533.7	 7768.0	...
6735125	  792.4	  533.5	 7769.0	...
6735126	  792.2	  533.7	 7769.0	...
6735127	  792.0	  534.0	 7770.0	...
6735128	  791.7	  534.3	 7769.0	...
6735129	  791.7	  533.9	 7770.0	...
6735130	  791.7	  533.6	 7770.0	...
6735131	  791.7	  532.9	 7771.0	...
6735132	  791.6	  532.6	 7773.0	...
6735133	  791.6	  532.2	 7776.0	...
6735134	  791.5	  532.4	 7778.0	...
6735135	  791.5	  533.0	 7778.0	...
6735136	  791.6	  533.6	 7779.0	...
6735137	  791.4	  533.6	 7779.0	...
6735138	  791.3	  533.5	 7780.0	...
6735139	  791.3	  533.6	 7780.0	...
6735140	  791.5	  533.9	 7778.0	...
6735141	  791.7	  534.0	 7777.0	...
6735142	  791.9	  533.6	 7775.0	...
6735143	  792.2	  533.3	 7775.0	...
6735144	  792.6	  532.9	 7775.0	...
6735145	  792.6	  532.9	 7778.0	...
6735146	  792.6	  532.8	 7780.0	...
6735147	  792.5	  532.5	 7783.0	...
6735148	  792.5	  532.3	 7783.0	...
6735149	  792.5	  532.3	 7782.0	...
6735150	  792.5	  532.6	 7780.0	...
6735151	  793.0	  532.9	 7778.0	...
6735152	  793.5	  532.9	 7777.0	...
6735153	  793.8	  532.8	 7776.0	...
6735154	  793.5	  533.1	 7776.0	...
6735155	  793.3	  533.5	 7776.0	...
6735156	  793.1	  533.9	 7776.0	...
6735157	  793.0	  534.1	 7774.0	...
6735158	  793.1	  533.8	 7771.0	...
6735159	  793.2	  533.2	 7770.0	...
6735160	  793.2	  532.6	 7774.0	...
6735161	  793.1	  532.0	 7779.0	...
6735162	  793.0	  531.9	 7781.0	...
6735163	  792.9	  531.8	 7780.0	...
6735164	  792.8	  532.2	 7778.0	...
6735165	  792.7	  532.4	 7777.0	...
6735166	  792.5	  532.3	 7776.0	...
6735167	  792.4	  532.0	 7775.0	...
6735168	  792.3	  531.8	 7775.0	...
6735169	  792.2	  531.5	 7775.0	...
6735170	  792.2	  531.3	 7777.0	...
6735171	  792.2	  530.9	 7780.0	...
6735172	  792.3	  530.7	 7782.0	...
6735173	  792.3	  530.5	 7784.0	...
6735174	  792.5	  530.6	 7786.0	...
6735175	  792.7	  531.1	 7787.0	...
6735176	  792.7	  531.6	 7787.0	...
6735177	  792.6	  531.9	 7787.0	...
6735178	  792.6	  531.9	 7786.0	...
6735179	  792.8	  531.8	 7784.0	...
6735180	  792.7	  531.9	 7781.0	...
6735181	  792.6	  531.6	 7778.0	...
6735182	  792.4	  531.3	 7779.0	...
6735183	  792.0	  530.8	 7781.0	...
6735184	  791.6	  530.5	 7783.0	...
6735185	  791.1	  529.9	 7784.0	...
6735186	  791.1	  529.4	 7785.0	...
6735187	  791.1	  529.8	 7785.0	...
6735188	  791.1	  530.6	 7788.0	...
6735189	  791.8	  531.4	 7791.0	...
6735190	  792.3	  530.7	 7796.0	...
6735191	  792.8	  530.0	 7798.0	...
6735192	  792.7	  529.3	 7799.0	...
6735193	  792.5	  529.4	 7798.0	...
6735194	  792.3	  529.5	 7797.0	...
6735195	  792.1	  529.6	 7797.0	...
6735196	  792.0	  529.6	 7796.0	...
6735197	  791.8	  529.2	 7796.0	...
6735198	  791.7	  528.8	 7797.0	...
6735199	  791.6	  528.4	 7797.0	...
6735200	  791.6	  528.1	 7798.0	...
6735201	  791.5	  527.9	 7800.0	...
6735202	  791.5	  527.6	 7802.0	...
6735203	  791.5	  527.6	 7803.0	...
6735204	  791.5	  527.6	 7803.0	...
6735205	  791.5	  527.7	 7803.0	...
6735206	  791.2	  527.7	 7803.0	...
6735207	  790.9	  527.7	 7805.0	...
6735208	  790.7	  527.7	 7806.0	...
6735209	  790.9	  527.7	 7808.0	...
6735210	  791.0	  527.6	 7806.0	...
6735211	  791.1	  527.6	 7805.0	...
6735212	  791.1	  527.7	 7802.0	...
6735213	  791.1	  527.8	 7799.0	...
6735214	  791.3	  528.0	 7797.0	...
6735215	  791.5	  528.2	 7797.0	...
6735216	  791.5	  528.4	 7796.0	...
6735217	  791.3	  528.3	 7796.0	...
6735218	  791.3	  528.4	 7797.0	...
6735219	  791.4	  528.6	 7796.0	...
6735220	  791.6	  528.2	 7796.0	...
6735221	  791.6	  527.7	 7801.0	...
6735222	  791.2	  527.0	 7807.0	...
6735223	  790.8	  526.8	 7812.0	...
6735224	  790.5	  526.8	 7811.0	...
6735225	  790.7	  527.0	 7812.0	...
6735226	  790.8	  527.2	 7814.0	...
6735227	  790.6	  527.3	 7815.0	...
6735228	  790.3	  527.3	 7816.0	...
6735229	  790.3	  527.9	 7817.0	...
6735230	  790.6	  528.5	 7819.0	...
6735231	  791.0	  529.1	 7820.0	...
6735232	  791.3	  529.2	 7818.0	...
6735233	  791.3	  529.4	 7811.0	...
6735234	  791.4	  529.8	 7805.0	...
6735235	  791.4	  530.0	 7805.0	...
6735236	  791.4	  530.1	 7809.0	...
6735237	  791.3	  530.0	 7811.0	...
6735238	  791.2	  530.0	 7810.0	...
6735239	  791.1	  530.0	 7810.0	...
6735240	  790.6	  530.0	 7811.0	...
6735241	  790.1	  530.0	 7813.0	...
6735242	  789.6	  530.0	 7813.0	...
6735243	  789.6	  530.0	 7812.0	...
6735244	  789.9	  530.1	 7812.0	...
6735245	  790.2	  530.3	 7813.0	...
6735246	  790.4	  530.2	 7814.0	...
6735247	  790.3	  530.1	 7814.0	...
6735248	  790.2	  530.0	 7815.0	...
6735249	  790.3	  530.1	 7815.0	...
6735250	  790.5	  530.2	 7817.0	...
6735251	  790.6	  530.2	 7820.0	...
6735252	  790.4	  530.3	 7822.0	...
6735253	  790.3	  530.4	 7821.0	...
6735254	  790.3	  530.6	 7819.0	...
6735255	  790.1	  531.1	 7821.0	...
6735256	  789.8	  531.6	 7823.0	...
6735257	  789.6	  531.8	 7824.0	...
6735258	  789.6	  531.6	 7825.0	...
6735259	  789.9	  531.3	 7827.0	...
6735260	  790.2	  531.2	 7829.0	...
6735261	  790.5	  530.9	 7833.0	...
6735262	  790.5	  530.6	 7833.0	...
6735263	  790.3	  530.1	 7834.0	...
6735264	  790.5	  529.9	 7834.0	...
6735265	  790.7	  529.8	 7834.0	...
6735266	  790.9	  529.9	 7836.0	...
6735267	  791.0	  530.0	 7838.0	...
6735268	  790.8	  529.9	 7838.0	...
6735269	  790.7	  529.9	 7836.0	...
6735270	  790.6	  529.9	 7834.0	...
6735271	  790.7	  529.9	 7836.0	...
6735272	  790.9	  530.1	 7839.0	...
6735273	  791.0	  530.4	 7838.0	...
6735274	  790.9	  530.7	 7835.0	...
6735275	  790.8	  531.0	 7833.0	...
6735276	  790.7	  531.2	 7833.0	...
6735277	  790.7	  531.6	 7833.0	...
6735278	  790.6	  531.7	 7834.0	...
6735279	  790.4	  531.8	 7835.0	...
6735280	  790.3	  531.8	 7837.0	...
6735281	  790.1	  531.7	 7840.0	...
6735282	  790.0	  531.7	 7843.0	...
6735283	  789.9	  531.2	 7846.0	...
6735284	  789.8	  530.8	 7847.0	...
6735285	  789.9	  530.4	 7847.0	...
6735286	  790.0	  530.5	 7847.0	...
6735287	  790.1	  530.6	 7846.0	...
6735288	  790.1	  530.6	 7844.0	...
6735289	  790.0	  530.6	 7841.0	...
6735290	  790.0	  530.6	 7841.0	...
6735291	  790.0	  530.6	 7842.0	...
6735292	  789.8	  530.6	 7843.0	...
6735293	  789.5	  530.6	 7844.0	...
6735294	  789.2	  530.9	 7845.0	...
6735295	  789.2	  531.1	 7850.0	...
6735296	  789.4	  531.4	 7853.0	...
6735297	  789.5	  530.7	 7857.0	...
6735298	  789.8	  530.1	 7857.0	...
6735299	  789.8	  529.6	 7854.0	...
6735300	  789.9	  529.7	 7851.0	...
6735301	  789.7	  529.9	 7849.0	...
6735302	  789.5	  529.9	 7851.0	...
6735303	  789.4	  529.9	 7854.0	...
6735304	  789.9	  529.8	 7855.0	...
6735305	  790.5	  529.9	 7856.0	...
6735306	  790.5	  530.0	 7856.0	...
6735307	  790.2	  529.9	 7855.0	...
6735308	  789.9	  529.8	 7857.0	...
6735309	  789.9	  529.3	 7859.0	...
6735310	  789.8	  529.1	 7862.0	...
6735311	  789.8	  529.0	 7862.0	...
6735312	  789.9	  529.3	 7862.0	...
6735313	  790.0	  529.7	 7862.0	...
6735314	  790.0	  529.9	 7861.0	...
6735315	  789.9	  529.6	 7860.0	...
6735316	  790.2	  529.4	 7859.0	...
6735317	  790.6	  529.0	 7857.0	...
6735318	  790.9	  528.8	 7855.0	...
6735319	  790.8	  528.7	 7854.0	...
6735320	  790.5	  528.7	 7852.0	...
6735321	  790.1	  528.6	 7851.0	...
6735322	  789.8	  528.5	 7850.0	...
6735323	  789.8	  528.7	 7850.0	...
6735324	  789.6	  529.0	 7849.0	...
6735325	  789.3	  529.0	 7848.0	...
6735326	  789.6	  528.7	 7848.0	...
6735327	  790.1	  528.4	 7849.0	...
6735328	  790.6	  528.4	 7848.0	...
6735329	  790.6	  528.4	 7846.0	...
6735330	  790.0	  528.5	 7848.0	...
6735331	  789.4	  528.4	 7853.0	...
6735332	  788.9	  528.3	 7858.0	...
6735333	  788.8	  528.2	 7859.0	...
6735334	  788.7	  528.1	 7860.0	...
6735335	  788.6	  528.0	 7860.0	...
6735336	  788.7	  527.9	 7860.0	...
6735337	  788.8	  528.1	 7860.0	...
6735338	  788.9	  528.4	 7862.0	...
6735339	  789.0	  528.7	 7865.0	...
6735340	  789.1	  528.6	 7868.0	...
6735341	  789.2	  528.6	 7870.0	...
6735342	  789.4	  528.5	 7869.0	...
6735343	  789.6	  528.4	 7868.0	...
6735344	  789.5	  528.3	 7870.0	...
6735345	  789.4	  528.2	 7873.0	...
6735346	  789.4	  528.5	 7876.0	...
6735347	  789.3	  528.6	 7876.0	...
6735348	  789.3	  528.3	 7877.0	...
6735349	  789.3	  527.7	 7878.0	...
6735350	  789.1	  527.5	 7876.0	...
6735351	  788.9	  527.7	 7874.0	...
6735352	  788.7	  527.6	 7873.0	...
6735353	  788.6	  527.5	 7876.0	...
6735354	  788.6	  527.7	 7878.0	...
6735355	  788.7	  528.0	 7881.0	...
6735356	  788.7	  528.3	 7882.0	...
6735357	  788.6	  528.6	 7881.0	...
6735358	  788.6	  529.0	 7881.0	...
6735359	  788.3	  529.5	 7882.0	...
6735360	  788.2	  529.6	 7883.0	...
6735361	  788.4	  529.7	 7883.0	...
6735362	  788.8	  529.8	 7883.0	...
6735363	  789.1	  529.6	 7883.0	...
6735364	  789.1	  529.2	 7882.0	...
6735365	  788.9	  528.8	 7882.0	...
6735366	  788.6	  528.9	 7884.0	...
6735367	  788.4	  529.0	 7886.0	...
6735368	  788.2	  529.1	 7889.0	...
6735369	  788.1	  528.8	 7888.0	...
6735370	  787.9	  528.4	 7886.0	...
6735371	  787.7	  528.0	 7885.0	...
6735372	  787.6	  527.9	 7886.0	...
6735373	  787.7	  528.0	 7888.0	...
6735374	  787.8	  528.1	 7891.0	...
6735375	  788.1	  528.2	 7895.0	...
6735376	  788.3	  528.3	 7898.0	...
6735377	  788.4	  528.2	 7899.0	...
6735378	  788.2	  528.2	 7897.0	...
6735379	  787.7	  528.2	 7896.0	...
6735380	  787.2	  528.3	 7892.0	...
6735381	  786.9	  528.7	 7892.0	...
6735382	  786.9	  529.0	 7892.0	...
6735383	  787.1	  529.2	 7896.0	...
6735384	  787.4	  529.1	 7900.0	...
EFIX R   6734871	6735384	514	  789.6	  535.9	   7785
SSACC R  6735385
6735385	  787.8	  529.0	 7900.0	...
6735386	  787.8	  528.9	 7898.0	...
6735387	  788.0	  529.4	 7894.0	...
6735388	  788.7	  529.8	 7892.0	...
6735389	  789.8	  529.6	 7895.0	...
6735390	  792.3	  528.8	 7898.0	...
6735391	  795.5	  527.9	 7901.0	...
6735392	  800.4	  527.2	 7899.0	...
6735393	  805.7	  526.5	 7898.0	...
6735394	  811.8	  525.0	 7900.0	...
6735395	  818.2	  523.0	 7904.0	...
6735396	  825.5	  520.1	 7908.0	...
6735397	  833.5	  516.5	 7912.0	...
6735398	  841.3	  512.2	 7914.0	...
6735399	  847.6	  508.0	 7911.0	...
6735400	  853.4	  504.2	 7906.0	...
6735401	  859.2	  500.4	 7899.0	...
6735402	  864.9	  496.8	 7896.0	...
6735403	  869.5	  492.8	 7893.0	...
6735404	  873.2	  489.4	 7892.0	...
6735405	  877.3	  485.1	 7890.0	...
6735406	  883.2	  481.1	 7889.0	...
6735407	  888.6	  476.9	 7886.0	...
6735408	  894.2	  473.9	 7882.0	...
6735409	  899.4	  470.9	 7884.0	...
6735410	  905.2	  467.3	 7889.0	...
6735411	  910.5	  463.8	 7889.0	...
6735412	  913.5	  461.3	 7881.0	...
6735413	  914.8	  460.2	 7873.0	...
6735414	  915.6	  459.6	 7866.0	...
6735415	  916.8	  459.1	 7862.0	...
6735416	  919.5	  458.7	 7860.0	...
6735417	  922.5	  458.6	 7861.0	...
6735418	  926.3	  459.0	 7861.0	...
6735419	  928.8	  460.7	 7858.0	...
6735420	  931.4	  462.9	 7855.0	...
6735421	  932.9	  466.0	 7854.0	...
6735422	  934.4	  469.0	 7855.0	...
6735423	  935.3	  472.0	 7855.0	...
6735424	  936.0	  473.8	 7855.0	...
6735425	  936.4	  475.1	 7860.0	...
ESACC R  6735385	6735425	41	  787.8	  529.0	  936.4	  475.1	   3.35	    156
SFIX R   6735426
6735426	  936.6	  475.8	 7864.0	...
6735427	  936.2	  476.2	 7867.0	...
6735428	  935.6	  476.4	 7866.0	...
6735429	  934.1	  475.8	 7865.0	...
6735430	  933.0	  474.6	 7868.0	...
6735431	  931.6	  473.5	 7870.0	...
6735432	  930.5	  473.2	 7872.0	...
6735433	  929.3	  472.0	 7871.0	...
6735434	  928.2	  470.6	 7871.0	...
6735435	  927.6	  469.1	 7870.0	...
6735436	  927.1	  469.2	 7867.0	...
6735437	  926.8	  469.3	 7864.0	...
6735438	  926.7	  469.7	 7863.0	...
6735439	  926.7	  470.1	 7864.0	...
6735440	  927.1	  471.3	 7863.0	...
6735441	  927.5	  472.3	 7861.0	...
6735442	  927.9	  473.1	 7859.0	...
6735443	  927.9	  473.1	 7859.0	...
6735444	  927.9	  473.2	 7859.0	...
6735445	  928.3	  473.3	 7858.0	...
6735446	  928.7	  473.5	 7857.0	...
6735447	  929.1	  473.6	 7857.0	...
6735448	  929.2	  473.8	 7859.0	...
6735449	  929.2	  473.9	 7861.0	...
6735450	  929.3	  474.0	 7862.0	...
6735451	  929.4	  473.9	 7863.0	...
6735452	  929.5	  473.7	 7864.0	...
6735453	  929.5	  473.7	 7866.0	...
6735454	  929.6	  474.0	 7867.0	...
6735455	  929.8	  474.3	 7868.0	...
6735456	  930.0	  474.3	 7868.0	...
6735457	  930.1	  474.4	 7868.0	...
6735458	  930.1	  474.5	 7868.0	...
6735459	  929.5	  474.1	 7867.0	...
6735460	  928.9	  473.7	 7870.0	...
6735461	  928.0	  473.5	 7873.0	...
6735462	  927.7	  473.6	 7876.0	...
6735463	  927.4	  473.9	 7876.0	...
6735464	  927.6	  473.9	 7876.0	...
6735465	  926.9	  474.1	 7876.0	...
6735466	  926.2	  474.2	 7877.0	...
6735467	  925.5	  474.2	 7878.0	...
6735468	  925.5	  474.2	 7878.0	...
6735469	  925.5	  474.0	 7878.0	...
6735470	  925.3	  473.7	 7877.0	...
6735471	  924.9	  473.1	 7879.0	...
6735472	  924.5	  472.8	 7881.0	...
6735473	  924.5	  472.6	 7883.0	...
6735474	  924.7	  472.6	 7886.0	...
6735475	  924.9	  472.6	 7891.0	...
6735476	  925.1	  472.6	 7895.0	...
6735477	  925.1	  472.6	 7897.0	...
6735478	  925.0	  472.4	 7897.0	...
6735479	  925.0	  472.2	 7896.0	...
6735480	  925.1	  472.9	 7895.0	...
6735481	  925.4	  473.8	 7894.0	...
6735482	  925.6	  475.0	 7894.0	...
6735483	  925.1	  475.2	 7894.0	...
6735484	  924.6	  475.0	 7895.0	...
6735485	  923.8	  474.7	 7895.0	...
6735486	  923.5	  474.6	 7895.0	...
6735487	  923.3	  475.0	 7894.0	...
6735488	  922.9	  475.4	 7896.0	...
6735489	  922.5	  475.3	 7899.0	...
6735490	  921.9	  475.3	 7902.0	...
6735491	  921.6	  475.2	 7905.0	...
6735492	  921.4	  475.1	 7907.0	...
6735493	  921.5	  475.0	 7910.0	...
6735494	  921.6	  474.7	 7908.0	...
6735495	  921.4	  474.6	 7906.0	...
6735496	  921.2	  474.5	 7903.0	...
6735497	  921.1	  474.7	 7903.0	...
6735498	  921.2	  474.7	 7903.0	...
6735499	  921.3	  474.7	 7904.0	...
6735500	  921.3	  474.7	 7905.0	...
6735501	  921.4	  474.8	 7905.0	...
6735502	  921.5	  475.0	 7905.0	...
6735503	  921.6	  475.3	 7905.0	...
6735504	  921.5	  475.6	 7906.0	...
6735505	  921.5	  476.0	 7906.0	...
6735506	  921.5	  476.0	 7907.0	...
6735507	  921.5	  476.0	 7909.0	...
6735508	  921.4	  475.9	 7911.0	...
6735509	  921.1	  475.9	 7913.0	...
6735510	  920.8	  475.9	 7914.0	...
6735511	  920.6	  476.0	 7916.0	...
6735512	  920.4	  476.3	 7919.0	...
6735513	  919.8	  476.6	 7920.0	...
6735514	  919.3	  476.8	 7919.0	...
6735515	  919.0	  476.7	 7917.0	...
6735516	  919.2	  476.5	 7914.0	...
6735517	  919.4	  476.2	 7918.0	...
6735518	  919.4	  476.0	 7923.0	...
6735519	  919.2	  476.3	 7925.0	...
6735520	  919.0	  476.9	 7920.0	...
6735521	  918.8	  477.6	 7915.0	...
6735522	  918.7	  477.6	 7913.0	...
6735523	  918.6	  477.6	 7913.0	...
6735524	  918.6	  477.4	 7915.0	...
6735525	  918.6	  477.4	 7916.0	...
6735526	  918.6	  477.4	 7917.0	...
6735527	  918.6	  477.5	 7917.0	...
6735528	  918.6	  477.7	 7918.0	...
6735529	  918.6	  477.8	 7920.0	...
6735530	  918.6	  477.3	 7921.0	...
6735531	  918.5	  476.8	 7921.0	...
6735532	  918.4	  476.2	 7922.0	...
6735533	  918.3	  476.5	 7923.0	...
6735534	  918.3	  476.8	 7924.0	...
6735535	  918.3	  476.7	 7924.0	...
6735536	  918.0	  476.3	 7926.0	...
6735537	  917.7	  476.0	 7927.0	...
6735538	  917.5	  476.4	 7929.0	...
6735539	  917.5	  476.7	 7930.0	...
6735540	  917.5	  477.0	 7930.0	...
6735541	  917.4	  477.0	 7930.0	...
6735542	  917.0	  476.9	 7930.0	...
6735543	  916.6	  476.9	 7931.0	...
6735544	  916.3	  476.8	 7931.0	...
6735545	  916.3	  477.1	 7933.0	...
6735546	  916.3	  477.5	 7934.0	...
6735547	  916.3	  477.9	 7935.0	...
6735548	  916.0	  478.0	 7934.0	...
6735549	  915.7	  478.1	 7933.0	...
6735550	  915.7	  478.2	 7931.0	...
6735551	  916.0	  477.7	 7934.0	...
6735552	  916.2	  477.2	 7938.0	...
6735553	  916.1	  476.5	 7941.0	...
6735554	  916.0	  476.2	 7940.0	...
6735555	  915.8	  475.8	 7939.0	...
6735556	  916.2	  475.6	 7939.0	...
6735557	  916.7	  475.5	 7940.0	...
6735558	  916.9	  475.6	 7939.0	...
6735559	  916.7	  476.2	 7937.0	...
6735560	  916.6	  476.5	 7935.0	...
6735561	  916.9	  476.6	 7934.0	...
6735562	  917.2	  476.6	 7933.0	...
6735563	  916.8	  476.9	 7932.0	...
6735564	  916.1	  477.2	 7933.0	...
6735565	  915.5	  477.4	 7935.0	...
6735566	  915.7	  477.8	 7937.0	...
6735567	  915.8	  478.0	 7939.0	...
6735568	  916.1	  478.2	 7939.0	...
6735569	  916.2	  478.1	 7938.0	...
6735570	  916.1	  478.0	 7935.0	...
6735571	  915.7	  478.0	 7934.0	...
6735572	  915.3	  478.1	 7935.0	...
6735573	  915.2	  478.1	 7937.0	...
6735574	  915.3	  477.9	 7938.0	...
6735575	  915.4	  477.5	 7938.0	...
6735576	  915.3	  477.0	 7942.0	...
6735577	  915.3	  476.8	 7946.0	...
6735578	  914.8	  476.9	 7947.0	...
6735579	  914.4	  477.0	 7944.0	...
6735580	  914.0	  477.1	 7939.0	...
6735581	  914.0	  477.1	 7936.0	...
6735582	  914.4	  477.1	 7934.0	...
6735583	  914.8	  477.0	 7935.0	...
6735584	  915.4	  477.7	 7935.0	...
EFIX R   6735426	6735584	159	  921.9	  475.4	   7905
SSACC R  6735585
6735585	  915.6	  478.4	 7935.0	...
6735586	  915.7	  479.2	 7935.0	...
6735587	  915.7	  479.5	 7934.0	...
6735588	  915.2	  479.9	 7933.0	...
6735589	  914.4	  480.1	 7933.0	...
6735590	  912.0	  481.1	 7933.0	...
6735591	  909.2	  482.2	 7932.0	...
6735592	  904.2	  484.7	 7931.0	...
6735593	  898.6	  486.5	 7931.0	...
6735594	  891.5	  489.0	 7932.0	...
6735595	  884.7	  491.6	 7933.0	...
6735596	  877.4	  494.4	 7938.0	...
6735597	  869.1	  497.7	 7943.0	...
6735598	  860.4	  500.2	 7951.0	...
6735599	  851.9	  502.8	 7960.0	...
6735600	  843.1	  505.0	 7969.0	...
6735601	  833.5	  506.7	 7972.0	...
6735602	  824.3	  508.5	 7979.0	...
6735603	  816.9	  509.6	 7988.0	...
6735604	  811.3	  510.4	 7996.0	...
6735605	  806.5	  512.4	 7995.0	...
6735606	  803.0	  515.2	 7993.0	...
6735607	  800.1	  519.2	 7993.0	...
6735608	  798.2	  523.0	 7994.0	...
6735609	  796.7	  528.0	 7994.0	...
6735610	  795.9	  533.3	 7991.0	...
6735611	  794.9	  539.9	 7990.0	...
6735612	  793.5	  544.6	 7989.0	...
6735613	  791.6	  549.6	 7989.0	...
6735614	  790.1	  553.7	 7989.0	...
6735615	  788.1	  557.7	 7989.0	...
6735616	  787.1	  561.5	 7989.0	...
6735617	  785.1	  563.7	 7990.0	...
6735618	  784.4	  567.2	 7993.0	...
6735619	  783.3	  569.3	 8000.0	...
6735620	  783.2	  573.0	 8006.0	...
6735621	  783.1	  575.2	 8010.0	...
6735622	  782.6	  578.2	 8009.0	...
6735623	  781.9	  580.6	 8008.0	...
6735624	  780.9	  583.1	 8008.0	...
6735625	  779.8	  586.3	 8009.0	...
6735626	  777.8	  588.6	 8011.0	...
6735627	  775.4	  591.2	 8012.0	...
6735628	  772.5	  593.0	 8013.0	...
6735629	  769.0	  595.2	 8014.0	...
6735630	  765.9	  596.9	 8021.0	...
6735631	  762.8	  597.2	 8028.0	...
6735632	  760.1	  596.8	 8040.0	...
6735633	  757.5	  595.4	 8047.0	...
6735634	  755.8	  594.0	 8054.0	...
6735635	  755.4	  592.2	 8058.0	...
ESACC R  6735585	6735635	51	  915.6	  478.4	  755.4	  592.2	   4.17	    183
SFIX R   6735636
6735636	  755.2	  591.0	 8059.0	...
6735637	  755.7	  589.3	 8059.0	...
6735638	  756.6	  587.6	 8057.0	...
6735639	  758.3	  586.0	 8055.0	...
6735640	  759.5	  584.5	 8054.0	...
6735641	  761.1	  583.5	 8054.0	...
6735642	  762.8	  582.8	 8052.0	...
6735643	  764.6	  582.8	 8051.0	...
6735644	  766.0	  582.8	 8050.0	...
6735645	  766.9	  582.8	 8050.0	...
6735646	  767.6	  582.7	 8049.0	...
6735647	  768.1	  582.8	 8045.0	...
6735648	  768.3	  583.0	 8041.0	...
6735649	  768.4	  583.2	 8039.0	...
6735650	  768.4	  583.4	 8042.0	...
6735651	  768.4	  583.9	 8046.0	...
6735652	  768.3	  584.4	 8047.0	...
6735653	  768.1	  584.8	 8046.0	...
6735654	  767.9	  585.0	 8045.0	...
6735655	  767.8	  585.2	 8047.0	...
6735656	  767.4	  585.3	 8051.0	...
6735657	  766.9	  585.6	 8053.0	...
6735658	  766.6	  585.8	 8055.0	...
6735659	  766.6	  585.7	 8055.0	...
6735660	  766.8	  585.3	 8056.0	...
6735661	  766.9	  584.6	 8056.0	...
6735662	  767.1	  584.2	 8054.0	...
6735663	  767.3	  584.4	 8050.0	...
6735664	  767.7	  584.8	 8046.0	...
6735665	  768.1	  585.3	 8045.0	...
6735666	  768.4	  585.2	 8045.0	...
6735667	  768.9	  585.1	 8046.0	...
6735668	  769.4	  585.0	 8047.0	...
6735669	  769.9	  585.0	 8049.0	...
6735670	  769.9	  585.0	 8048.0	...
6735671	  769.9	  585.3	 8043.0	...
6735672	  769.8	  585.6	 8037.0	...
6735673	  769.8	  584.9	 8037.0	...
6735674	  770.0	  583.9	 8042.0	...
6735675	  770.1	  582.9	 8040.0	...
6735676	  770.3	  582.8	 8033.0	...
6735677	  770.3	  582.8	 8032.0	...
6735678	  770.3	  582.7	 8039.0	...
6735679	  770.4	  583.1	 8045.0	...
6735680	  770.5	  583.7	 8043.0	...
6735681	  771.0	  584.4	 8041.0	...
6735682	  771.4	  584.9	 8041.0	...
6735683	  772.2	  585.3	 8040.0	...
6735684	  772.7	  585.5	 8039.0	...
6735685	  773.1	  585.4	 8037.0	...
6735686	  773.1	  585.5	 8036.0	...
6735687	  773.1	  585.5	 8035.0	...
6735688	  773.1	  585.4	 8035.0	...
6735689	  773.2	  585.3	 8035.0	...
6735690	  773.4	  585.1	 8035.0	...
6735691	  773.4	  584.3	 8035.0	...
6735692	  773.5	  583.3	 8034.0	...
6735693	  773.6	  582.7	 8034.0	...
6735694	  773.8	  583.1	 8034.0	...
6735695	  774.3	  582.7	 8035.0	...
6735696	  774.6	  582.1	 8035.0	...
6735697	  774.8	  581.5	 8034.0	...
6735698	  774.8	  581.5	 8032.0	...
6735699	  775.0	  581.6	 8030.0	...
6735700	  775.1	  581.7	 8028.0	...
6735701	  775.3	  581.9	 8030.0	...
6735702	  775.4	  582.3	 8033.0	...
6735703	  775.4	  582.5	 8034.0	...
6735704	  775.4	  582.5	 8031.0	...
6735705	  775.5	  582.4	 8028.0	...
6735706	  775.6	  582.4	 8025.0	...
6735707	  775.7	  582.5	 8024.0	...
6735708	  775.8	  582.4	 8024.0	...
6735709	  775.7	  582.3	 8027.0	...
6735710	  775.7	  582.4	 8029.0	...
6735711	  776.1	  582.6	 8031.0	...
6735712	  776.6	  582.4	 8032.0	...
6735713	  777.1	  582.0	 8032.0	...
6735714	  777.1	  581.6	 8031.0	...
6735715	  777.0	  581.6	 8030.0	...
6735716	  776.9	  581.6	 8030.0	...
6735717	  776.9	  581.7	 8026.0	...
6735718	  776.9	  581.6	 8022.0	...
6735719	  777.1	  581.4	 8018.0	...
6735720	  777.3	  581.4	 8018.0	...
6735721	  777.3	  581.3	 8018.0	...
6735722	  777.3	  581.1	 8018.0	...
6735723	  777.3	  580.5	 8019.0	...
6735724	  777.8	  580.0	 8020.0	...
6735725	  778.3	  579.6	 8020.0	...
6735726	  778.6	  579.5	 8020.0	...
6735727	  778.5	  579.4	 8018.0	...
6735728	  778.4	  579.3	 8016.0	...
6735729	  778.6	  579.4	 8016.0	...
6735730	  778.8	  579.7	 8018.0	...
6735731	  778.9	  579.8	 8019.0	...
6735732	  778.8	  579.4	 8017.0	...
6735733	  778.7	  578.8	 8016.0	...
6735734	  778.7	  578.2	 8014.0	...
6735735	  779.0	  578.3	 8013.0	...
6735736	  779.3	  578.3	 8013.0	...
6735737	  779.4	  578.3	 8010.0	...
6735738	  779.5	  578.0	 8007.0	...
6735739	  779.5	  577.8	 8004.0	...
6735740	  779.5	  577.8	 8004.0	...
6735741	  779.6	  577.7	 8004.0	...
6735742	  779.5	  577.2	 8004.0	...
6735743	  779.8	  576.6	 8006.0	...
6735744	  780.0	  576.2	 8007.0	...
6735745	  780.4	  576.6	 8005.0	...
6735746	  780.5	  577.1	 8003.0	...
6735747	  780.5	  577.4	 8000.0	...
6735748	  780.2	  576.6	 8000.0	...
6735749	  779.8	  575.8	 8000.0	...
6735750	  779.5	  575.2	 7998.0	...
6735751	  779.4	  574.9	 7997.0	...
6735752	  779.4	  574.5	 7994.0	...
6735753	  779.4	  574.3	 7992.0	...
6735754	  779.4	  574.3	 7993.0	...
6735755	  779.5	  574.6	 7995.0	...
6735756	  779.7	  574.8	 7997.0	...
6735757	  780.0	  575.0	 7997.0	...
6735758	  780.2	  575.0	 7999.0	...
6735759	  780.4	  575.0	 8000.0	...
6735760	  780.3	  574.9	 8001.0	...
6735761	  780.4	  574.6	 7999.0	...
6735762	  780.6	  574.3	 7998.0	...
6735763	  780.9	  574.2	 7997.0	...
6735764	  781.2	  574.3	 7996.0	...
6735765	  781.5	  574.4	 7996.0	...
6735766	  781.9	  574.4	 7996.0	...
6735767	  782.1	  574.2	 7994.0	...
6735768	  782.2	  573.8	 7993.0	...
6735769	  782.4	  573.7	 7989.0	...
6735770	  782.3	  573.4	 7987.0	...
6735771	  781.9	  573.4	 7986.0	...
6735772	  781.6	  573.3	 7987.0	...
6735773	  781.5	  573.5	 7988.0	...
6735774	  781.7	  573.7	 7987.0	...
6735775	  782.0	  573.9	 7985.0	...
6735776	  782.2	  574.0	 7983.0	...
6735777	  782.3	  574.2	 7985.0	...
6735778	  782.4	  574.1	 7990.0	...
6735779	  782.3	  574.1	 7994.0	...
6735780	  782.2	  574.0	 7991.0	...
6735781	  782.2	  574.1	 7986.0	...
6735782	  782.3	  574.1	 7981.0	...
6735783	  782.3	  574.0	 7982.0	...
6735784	  782.2	  574.0	 7981.0	...
6735785	  782.3	  573.6	 7980.0	...
6735786	  782.4	  573.0	 7979.0	...
6735787	  782.6	  572.5	 7978.0	...
6735788	  782.5	  572.7	 7977.0	...
6735789	  782.5	  572.8	 7977.0	...
6735790	  782.5	  572.8	 7976.0	...
6735791	  782.6	  572.6	 7976.0	...
6735792	  782.7	  572.5	 7974.0	...
6735793	  782.5	  572.3	 7972.0	...
6735794	  782.2	  572.1	 7969.0	...
6735795	  781.9	  572.0	 7968.0	...
6735796	  781.9	  571.9	 7969.0	...
6735797	  782.1	  571.4	 7972.0	...
6735798	  782.5	  570.8	 7975.0	...
6735799	  782.9	  570.2	 7974.0	...
6735800	  783.2	  570.0	 7973.0	...
6735801	  783.2	  570.1	 7968.0	...
MSG	6735802 0000 _ Experiment Start
6735802	  783.3	  570.4	 7965.0	...
6735803	  783.4	  570.6	 7964.0	...
6735804	  783.5	  570.4	 7965.0	...
6735805	  783.6	  570.3	 7967.0	...
6735806	  783.6	  570.3	 7967.0	...
6735807	  783.6	  570.3	 7966.0	...
6735808	  783.6	  570.3	 7964.0	...
6735809	  783.6	  570.2	 7961.0	...
6735810	  783.6	  570.0	 7958.0	...
6735811	  783.7	  569.8	 7956.0	...
6735812	  783.8	  570.2	 7953.0	...
6735813	  784.0	  570.6	 7952.0	...
6735814	  784.1	  571.1	 7950.0	...
6735815	  784.1	  571.2	 7950.0	...
6735816	  784.0	  571.2	 7950.0	...
6735817	  783.9	  570.9	 7949.0	...
6735818	  783.8	  570.7	 7949.0	...
6735819	  784.0	  570.4	 7948.0	...
6735820	  784.2	  570.4	 7948.0	...
EFIX R   6735636	6735820	185	  776.4	  578.7	   8012
SSACC R  6735821
6735821	  784.3	  570.5	 7947.0	...
6735822	  785.0	  570.6	 7945.0	...
6735823	  785.6	  570.5	 7943.0	...
6735824	  787.1	  569.9	 7943.0	...
6735825	  788.7	  569.2	 7943.0	...
6735826	  792.2	  568.0	 7944.0	...
6735827	  796.0	  566.8	 7944.0	...
6735828	  800.7	  564.4	 7943.0	...
6735829	  804.8	  561.8	 7942.0	...
6735830	  811.2	  559.0	 7941.0	...
6735831	  818.5	  556.3	 7940.0	...
6735832	  828.2	  553.3	 7939.0	...
6735833	  837.6	  550.2	 7938.0	...
6735834	  847.3	  547.3	 7936.0	...
6735835	  856.6	  544.4	 7936.0	...
6735836	  865.7	  542.2	 7935.0	...
6735837	  874.2	  539.9	 7932.0	...
6735838	  881.5	  537.6	 7928.0	...
6735839	  888.4	  535.4	 7925.0	...
6735840	  894.5	  534.1	 7921.0	...
6735841	  899.4	  533.8	 7916.0	...
6735842	  903.3	  533.8	 7912.0	...
6735843	  907.2	  532.5	 7909.0	...
6735844	  911.3	  530.8	 7909.0	...
6735845	  914.6	  529.2	 7907.0	...
6735846	  917.6	  528.8	 7906.0	...
6735847	  921.4	  527.3	 7905.0	...
6735848	  925.8	  525.9	 7905.0	...
6735849	  930.8	  524.4	 7905.0	...
6735850	  935.5	  522.9	 7905.0	...
6735851	  940.3	  520.6	 7905.0	...
ESACC R  6735821	6735851	31	  784.3	  570.5	  940.3	  520.6	   3.48	    191
SFIX R   6735852
6735852	  945.3	  517.7	 7902.0	...
6735853	  949.7	  515.9	 7900.0	...
6735854	  953.5	  514.3	 7895.0	...
6735855	  955.5	  513.1	 7888.0	...
6735856	  957.2	  511.7	 7878.0	...
6735857	  957.5	  510.8	 7872.0	...
6735858	  958.0	  509.3	 7869.0	...
6735859	  958.3	  508.2	 7869.0	...
6735860	  959.1	  507.3	 7870.0	...
6735861	  960.5	  507.3	 7870.0	...
6735862	  962.7	  507.8	 7869.0	...
6735863	  964.2	  508.2	 7867.0	...
6735864	  965.4	  509.8	 7863.0	...
6735865	  965.9	  510.8	 7860.0	...
6735866	  966.5	  512.0	 7859.0	...
6735867	  967.0	  513.3	 7860.0	...
6735868	  966.9	  514.7	 7861.0	...
6735869	  966.7	  515.6	 7861.0	...
6735870	  966.4	  515.2	 7860.0	...
6735871	  966.3	  514.6	 7859.0	...
6735872	  966.1	  514.4	 7859.0	...
6735873	  965.8	  514.2	 7861.0	...
6735874	  965.8	  514.2	 7861.0	...
6735875	  966.0	  514.2	 7859.0	...
6735876	  966.6	  514.2	 7858.0	...
6735877	  967.3	  514.1	 7857.0	...
6735878	  968.1	  514.0	 7857.0	...
6735879	  968.7	  514.4	 7854.0	...
6735880	  969.2	  514.8	 7852.0	...
6735881	  969.3	  515.3	 7847.0	...
6735882	  968.9	  515.4	 7844.0	...
6735883	  968.6	  516.0	 7842.0	...
6735884	  968.0	  516.8	 7844.0	...
6735885	  967.8	  517.6	 7847.0	...
6735886	  967.5	  517.5	 7849.0	...
6735887	  967.5	  517.3	 7849.0	...
6735888	  967.6	  517.2	 7849.0	...
6735889	  967.9	  517.5	 7849.0	...
6735890	  968.0	  517.6	 7850.0	...
6735891	  967.9	  517.4	 7850.0	...
6735892	  967.7	  516.8	 7850.0	...
6735893	  967.5	  516.1	 7850.0	...
6735894	  967.5	  515.6	 7850.0	...
6735895	  967.4	  515.4	 7849.0	...
6735896	  967.4	  515.4	 7848.0	...
6735897	  967.4	  515.5	 7846.0	...
6735898	  967.3	  515.7	 7841.0	...
6735899	  967.3	  515.7	 7836.0	...
6735900	  967.0	  515.6	 7830.0	...
6735901	  966.8	  515.5	 7826.0	...
6735902	  966.4	  515.3	 7823.0	...
6735903	  966.3	  515.4	 7822.0	...
6735904	  966.3	  515.6	 7823.0	...
6735905	  966.0	  515.7	 7824.0	...
6735906	  965.9	  515.8	 7824.0	...
6735907	  965.8	  515.8	 7825.0	...
6735908	  965.9	  515.7	 7827.0	...
6735909	  965.9	  515.6	 7828.0	...
6735910	  965.9	  515.4	 7829.0	...
6735911	  965.9	  515.2	 7829.0	...
6735912	  965.6	  515.1	 7830.0	...
6735913	  965.4	  515.7	 7825.0	...
6735914	  965.2	  516.2	 7821.0	...
6735915	  965.2	  516.0	 7817.0	...
6735916	  965.1	  515.3	 7817.0	...
6735917	  964.8	  514.6	 7816.0	...
6735918	  964.7	  514.7	 7815.0	...
6735919	  964.4	  514.7	 7816.0	...
6735920	  964.2	  514.7	 7818.0	...
6735921	  964.0	  514.7	 7819.0	...
6735922	  963.8	  514.6	 7819.0	...
6735923	  963.7	  514.5	 7819.0	...
6735924	  963.7	  514.4	 7819.0	...
6735925	  963.8	  514.6	 7818.0	...
6735926	  963.4	  514.8	 7818.0	...
6735927	  962.9	  514.7	 7819.0	...
6735928	  962.3	  514.5	 7820.0	...
6735929	  962.2	  514.2	 7821.0	...
6735930	  961.7	  514.2	 7820.0	...
6735931	  961.4	  514.0	 7820.0	...
6735932	  961.1	  513.8	 7820.0	...
6735933	  961.1	  513.5	 7821.0	...
6735934	  960.7	  513.0	 7819.0	...
6735935	  960.3	  512.7	 7817.0	...
6735936	  959.6	  512.4	 7814.0	...
6735937	  959.3	  512.8	 7813.0	...
6735938	  959.2	  513.1	 7814.0	...
6735939	  959.4	  513.3	 7817.0	...
6735940	  959.8	  513.2	 7819.0	...
6735941	  960.2	  513.0	 7819.0	...
6735942	  960.7	  512.6	 7818.0	...
6735943	  960.9	  512.4	 7818.0	...
6735944	  961.0	  512.4	 7818.0	...
6735945	  960.8	  512.5	 7817.0	...
6735946	  960.7	  513.0	 7818.0	...
6735947	  960.7	  513.4	 7817.0	...
6735948	  960.7	  513.4	 7816.0	...
6735949	  960.7	  513.1	 7815.0	...
6735950	  960.5	  512.7	 7812.0	...
6735951	  960.1	  512.7	 7809.0	...
6735952	  959.4	  512.5	 7809.0	...
6735953	  958.7	  512.1	 7811.0	...
6735954	  958.5	  511.7	 7812.0	...
6735955	  958.6	  511.4	 7811.0	...
6735956	  958.7	  511.3	 7810.0	...
6735957	  958.6	  511.3	 7811.0	...
6735958	  958.6	  511.8	 7810.0	...
6735959	  958.6	  512.5	 7808.0	...
6735960	  958.5	  512.9	 7807.0	...
6735961	  958.3	  512.7	 7807.0	...
6735962	  958.3	  512.4	 7807.0	...
6735963	  958.4	  511.9	 7806.0	...
6735964	  958.3	  511.7	 7805.0	...
6735965	  958.3	  511.3	 7804.0	...
6735966	  958.4	  511.2	 7804.0	...
6735967	  958.1	  511.5	 7804.0	...
6735968	  957.7	  511.9	 7804.0	...
6735969	  957.2	  512.3	 7800.0	...
6735970	  957.1	  512.2	 7796.0	...
6735971	  957.1	  511.9	 7792.0	...
6735972	  957.0	  511.7	 7792.0	...
6735973	  957.0	  511.5	 7792.0	...
6735974	  956.5	  511.6	 7792.0	...
6735975	  956.1	  511.8	 7793.0	...
6735976	  955.8	  512.0	 7794.0	...
6735977	  955.9	  512.4	 7795.0	...
6735978	  956.2	  512.7	 7796.0	...
6735979	  956.3	  512.8	 7798.0	...
6735980	  956.4	  512.8	 7798.0	...
6735981	  956.5	  512.7	 7799.0	...
6735982	  956.0	  512.6	 7798.0	...
6735983	  955.7	  512.7	 7797.0	...
6735984	  955.3	  512.8	 7794.0	...
6735985	  955.4	  512.7	 7791.0	...
6735986	  955.2	  511.9	 7789.0	...
6735987	  955.2	  511.0	 7790.0	...
6735988	  955.2	  510.3	 7790.0	...
6735989	  955.2	  510.6	 7789.0	...
6735990	  954.6	  511.1	 7786.0	...
6735991	  954.0	  511.5	 7783.0	...
6735992	  953.7	  511.5	 7783.0	...
6735993	  953.8	  511.2	 7785.0	...
6735994	  953.8	  511.0	 7783.0	...
6735995	  953.6	  510.9	 7779.0	...
6735996	  953.5	  510.4	 7777.0	...
6735997	  953.4	  510.0	 7779.0	...
6735998	  953.4	  509.6	 7782.0	...
6735999	  953.5	  509.6	 7783.0	...
6736000	  953.6	  509.6	 7784.0	...
6736001	  953.8	  509.6	 7785.0	...
6736002	  953.9	  509.6	 7782.0	...
6736003	  953.9	  509.6	 7777.0	...
6736004	  953.9	  509.4	 7772.0	...
6736005	  953.8	  509.3	 7771.0	...
6736006	  953.6	  509.2	 7772.0	...
6736007	  953.3	  508.9	 7774.0	...
6736008	  953.2	  508.6	 7775.0	...
6736009	  953.2	  508.7	 7773.0	...
6736010	  953.4	  509.2	 7771.0	...
6736011	  953.3	  509.6	 7771.0	...
6736012	  953.0	  509.5	 7773.0	...
6736013	  952.1	  509.5	 7771.0	...
6736014	  951.2	  509.1	 7767.0	...
MSG	6736015 0000 _ Number On
6736015	  950.4	  508.7	 7764.0	...
6736016	  950.1	  508.2	 7766.0	...
6736017	  950.0	  508.1	 7767.0	...
6736018	  949.9	  507.9	 7766.0	...
6736019	  949.9	  507.8	 7766.0	...
6736020	  950.3	  507.7	 7766.0	...
6736021	  950.7	  507.6	 7768.0	...
6736022	  950.9	  507.6	 7767.0	...
6736023	  950.7	  507.6	 7765.0	...
6736024	  950.6	  507.6	 7762.0	...
6736025	  950.6	  507.6	 7762.0	...
6736026	  950.7	  507.6	 7760.0	...
6736027	  950.9	  507.6	 7760.0	...
6736028	  950.5	  507.4	 7760.0	...
6736029	  950.1	  507.3	 7760.0	...
6736030	  949.5	  507.1	 7760.0	...
6736031	  949.4	  507.1	 7761.0	...
6736032	  949.0	  506.9	 7761.0	...
6736033	  948.8	  506.5	 7761.0	...
6736034	  948.5	  506.2	 7761.0	...
6736035	  948.5	  506.0	 7761.0	...
6736036	  948.5	  506.0	 7761.0	...
6736037	  948.5	  506.0	 7761.0	...
6736038	  948.6	  506.0	 7763.0	...
6736039	  948.9	  506.0	 7763.0	...
6736040	  949.3	  506.0	 7763.0	...
6736041	  949.2	  506.1	 7762.0	...
6736042	  949.0	  506.4	 7761.0	...
6736043	  948.9	  506.5	 7761.0	...
6736044	  948.8	  506.3	 7760.0	...
6736045	  948.8	  505.7	 7760.0	...
6736046	  948.7	  505.1	 7758.0	...
6736047	  948.5	  504.8	 7757.0	...
6736048	  948.2	  504.8	 7756.0	...
6736049	  947.8	  504.6	 7755.0	...
6736050	  947.6	  504.0	 7753.0	...
6736051	  947.5	  503.5	 7751.0	...
6736052	  947.4	  503.0	 7748.0	...
6736053	  947.3	  503.1	 7745.0	...
6736054	  947.5	  503.2	 7743.0	...
6736055	  947.7	  503.3	 7744.0	...
6736056	  947.3	  503.3	 7745.0	...
6736057	  946.8	  503.4	 7745.0	...
6736058	  946.3	  503.6	 7745.0	...
6736059	  946.4	  503.7	 7745.0	...
6736060	  946.6	  503.8	 7746.0	...
6736061	  946.7	  504.0	 7747.0	...
6736062	  946.9	  504.1	 7748.0	...
6736063	  947.1	  504.1	 7748.0	...
6736064	  947.3	  504.1	 7750.0	...
6736065	  947.0	  504.0	 7751.0	...
6736066	  946.7	  504.0	 7751.0	...
6736067	  946.3	  504.1	 7748.0	...
6736068	  945.8	  503.7	 7745.0	...
6736069	  945.3	  503.3	 7746.0	...
6736070	  945.1	  502.9	 7747.0	...
6736071	  945.2	  502.8	 7743.0	...
6736072	  945.3	  502.7	 7738.0	...
6736073	  945.4	  502.6	 7733.0	...
6736074	  945.4	  502.7	 7733.0	...
6736075	  945.1	  502.8	 7732.0	...
6736076	  944.7	  502.7	 7730.0	...
6736077	  944.5	  502.6	 7727.0	...
6736078	  944.7	  502.4	 7725.0	...
6736079	  944.7	  502.3	 7723.0	...
6736080	  944.4	  502.3	 7721.0	...
6736081	  944.2	  502.8	 7719.0	...
6736082	  944.1	  503.2	 7719.0	...
6736083	  944.0	  503.7	 7720.0	...
6736084	  943.6	  503.7	 7721.0	...
6736085	  943.2	  503.7	 7722.0	...
6736086	  943.0	  502.9	 7724.0	...
6736087	  943.0	  502.0	 7725.0	...
6736088	  943.0	  501.3	 7725.0	...
6736089	  943.1	  501.4	 7723.0	...
6736090	  943.2	  501.6	 7722.0	...
6736091	  943.3	  501.6	 7722.0	...
6736092	  943.3	  501.0	 7721.0	...
6736093	  943.3	  500.5	 7720.0	...
6736094	  943.3	  500.0	 7720.0	...
6736095	  943.2	  499.9	 7719.0	...
6736096	  943.2	  499.9	 7719.0	...
6736097	  943.1	  500.1	 7720.0	...
6736098	  943.0	  500.5	 7720.0	...
6736099	  942.9	  500.9	 7719.0	...
6736100	  942.8	  501.2	 7718.0	...
6736101	  942.9	  501.6	 7716.0	...
6736102	  942.9	  501.9	 7715.0	...
6736103	  942.9	  502.0	 7713.0	...
6736104	  942.9	  502.1	 7713.0	...
6736105	  942.7	  501.7	 7714.0	...
EFIX R   6735852	6736105	254	  955.7	  509.8	   7793
SSACC R  6736106
6736106	  942.6	  501.2	 7715.0	...
6736107	  942.6	  500.9	 7718.0	...
6736108	  941.8	  501.2	 7720.0	...
6736109	  940.1	  501.7	 7720.0	...
6736110	  937.2	  502.3	 7717.0	...
6736111	  934.1	  503.0	 7708.0	...
6736112	  929.5	  503.7	 7703.0	...
6736113	  924.4	  504.4	 7697.0	...
6736114	  918.3	  504.7	 7697.0	...
6736115	  911.1	  504.5	 7698.0	...
6736116	  902.7	  504.3	 7700.0	...
6736117	  893.3	  504.4	 7703.0	...
6736118	  884.9	  504.8	 7706.0	...
6736119	  876.3	  504.9	 7710.0	...
6736120	  868.0	  504.3	 7714.0	...
6736121	  858.9	  502.6	 7718.0	...
6736122	  850.9	  500.8	 7720.0	...
6736123	  843.6	  498.4	 7721.0	...
6736124	  837.5	  497.0	 7722.0	...
6736125	  832.2	  494.8	 7722.0	...
6736126	  828.1	  492.5	 7719.0	...
6736127	  823.6	  490.4	 7714.0	...
6736128	  819.2	  489.7	 7707.0	...
6736129	  813.9	  490.9	 7700.0	...
6736130	  809.5	  492.0	 7693.0	...
6736131	  804.9	  494.5	 7689.0	...
6736132	  800.0	  496.5	 7686.0	...
6736133	  792.8	  500.3	 7684.0	...
6736134	  785.8	  503.3	 7681.0	...
6736135	  778.1	  507.1	 7680.0	...
6736136	  771.7	  510.1	 7680.0	...
6736137	  764.6	  513.6	 7681.0	...
6736138	  757.9	  516.9	 7683.0	...
6736139	  752.7	  520.8	 7684.0	...
6736140	  748.0	  523.6	 7691.0	...
6736141	  745.5	  526.4	 7700.0	...
6736142	  743.1	  528.5	 7710.0	...
6736143	  741.6	  531.7	 7713.0	...
6736144	  740.3	  534.7	 7714.0	...
6736145	  739.4	  536.9	 7715.0	...
6736146	  739.5	  538.6	 7715.0	...
ESACC R  6736106	6736146	41	  942.6	  501.2	  739.5	  538.6	   4.38	    177
SFIX R   6736147
6736147	  739.8	  539.6	 7711.0	...
6736148	  740.0	  540.6	 7707.0	...
6736149	  740.2	  541.2	 7703.0	...
6736150	  740.5	  541.6	 7706.0	...
6736151	  740.7	  541.8	 7711.0	...
6736152	  741.1	  541.6	 7715.0	...
6736153	  741.5	  541.5	 7722.0	...
6736154	  741.9	  541.3	 7726.0	...
6736155	  742.1	  541.5	 7729.0	...
6736156	  742.7	  541.6	 7729.0	...
6736157	  743.2	  540.9	 7727.0	...
6736158	  744.4	  540.1	 7726.0	...
6736159	  745.0	  538.8	 7729.0	...
6736160	  745.8	  538.2	 7733.0	...
6736161	  746.8	  537.5	 7735.0	...
6736162	  747.6	  537.0	 7734.0	...
6736163	  748.5	  536.6	 7733.0	...
6736164	  748.7	  536.6	 7731.0	...
6736165	  748.9	  536.8	 7732.0	...
6736166	  749.1	  537.0	 7732.0	...
6736167	  749.2	  536.9	 7735.0	...
6736168	  749.4	  537.1	 7736.0	...
6736169	  749.4	  537.2	 7738.0	...
6736170	  749.4	  537.4	 7740.0	...
6736171	  749.2	  537.6	 7739.0	...
6736172	  749.1	  537.8	 7738.0	...
6736173	  749.0	  537.9	 7736.0	...
6736174	  749.2	  537.9	 7736.0	...
6736175	  749.6	  537.9	 7736.0	...
6736176	  750.0	  537.9	 7736.0	...
6736177	  750.3	  538.0	 7737.0	...
6736178	  750.3	  538.1	 7739.0	...
6736179	  750.3	  538.3	 7739.0	...
6736180	  750.7	  538.2	 7738.0	...
6736181	  751.1	  538.0	 7736.0	...
6736182	  751.1	  538.0	 7734.0	...
6736183	  750.6	  538.2	 7734.0	...
6736184	  750.4	  539.1	 7733.0	...
6736185	  750.6	  539.8	 7729.0	...
6736186	  750.8	  540.4	 7727.0	...
6736187	  750.9	  540.5	 7724.0	...
6736188	  751.0	  540.7	 7723.0	...
6736189	  751.0	  540.9	 7723.0	...
6736190	  751.0	  541.0	 7726.0	...
6736191	  751.2	  541.0	 7730.0	...
6736192	  751.4	  541.0	 7733.0	...
6736193	  751.6	  541.0	 7730.0	...
6736194	  751.6	  541.1	 7727.0	...
6736195	  752.1	  541.1	 7723.0	...
6736196	  752.5	  541.0	 7722.0	...
6736197	  753.1	  541.0	 7719.0	...
6736198	  753.1	  541.1	 7717.0	...
6736199	  753.1	  540.8	 7716.0	...
6736200	  753.0	  540.4	 7717.0	...
6736201	  752.9	  540.0	 7718.0	...
6736202	  752.9	  540.0	 7716.0	...
6736203	  753.2	  539.9	 7715.0	...
6736204	  753.6	  539.8	 7714.0	...
6736205	  753.9	  539.7	 7715.0	...
6736206	  753.9	  539.7	 7715.0	...
6736207	  753.9	  540.1	 7715.0	...
6736208	  753.9	  540.5	 7714.0	...
6736209	  754.0	  540.9	 7712.0	...
6736210	  754.1	  541.8	 7711.0	...
6736211	  754.2	  542.6	 7709.0	...
6736212	  754.2	  542.8	 7708.0	...
6736213	  754.5	  542.1	 7711.0	...
6736214	  754.8	  541.5	 7714.0	...
6736215	  755.2	  541.4	 7715.0	...
6736216	  754.8	  541.3	 7712.0	...
6736217	  754.5	  541.1	 7710.0	...
6736218	  754.2	  540.9	 7710.0	...
6736219	  753.9	  540.8	 7710.0	...
6736220	  753.7	  541.1	 7709.0	...
6736221	  753.6	  541.5	 7710.0	...
6736222	  753.9	  541.9	 7711.0	...
6736223	  754.0	  542.1	 7712.0	...
6736224	  754.0	  542.5	 7713.0	...
6736225	  754.5	  542.9	 7714.0	...
6736226	  755.2	  543.1	 7714.0	...
6736227	  755.9	  543.1	 7712.0	...
6736228	  756.0	  543.1	 7708.0	...
6736229	  755.8	  543.1	 7705.0	...
6736230	  755.5	  542.8	 7706.0	...
6736231	  755.2	  542.5	 7706.0	...
6736232	  755.1	  542.5	 7705.0	...
6736233	  755.2	  542.8	 7703.0	...
6736234	  755.4	  543.1	 7700.0	...
6736235	  755.4	  543.0	 7699.0	...
6736236	  755.2	  542.9	 7698.0	...
6736237	  755.2	  542.9	 7699.0	...
6736238	  755.5	  542.8	 7697.0	...
6736239	  755.9	  542.8	 7695.0	...
6736240	  756.3	  542.8	 7696.0	...
6736241	  756.6	  543.2	 7700.0	...
6736242	  756.7	  543.6	 7704.0	...
6736243	  756.7	  543.9	 7701.0	...
6736244	  756.3	  544.0	 7698.0	...
6736245	  755.9	  544.2	 7695.0	...
6736246	  755.8	  544.5	 7695.0	...
6736247	  755.9	  544.6	 7694.0	...
6736248	  756.0	  544.3	 7694.0	...
6736249	  755.9	  543.8	 7692.0	...
6736250	  755.9	  543.5	 7692.0	...
6736251	  755.9	  543.2	 7693.0	...
6736252	  755.9	  543.1	 7693.0	...
6736253	  755.7	  543.2	 7694.0	...
6736254	  755.6	  543.2	 7694.0	...
6736255	  755.5	  543.3	 7694.0	...
6736256	  755.5	  543.3	 7691.0	...
6736257	  755.2	  543.3	 7688.0	...
6736258	  754.8	  543.3	 7686.0	...
6736259	  754.9	  543.1	 7689.0	...
6736260	  755.5	  543.0	 7694.0	...
6736261	  756.0	  543.2	 7698.0	...
6736262	  756.4	  543.5	 7701.0	...
6736263	  756.8	  543.9	 7701.0	...
6736264	  757.1	  544.0	 7701.0	...
6736265	  757.3	  544.0	 7701.0	...
6736266	  757.6	  543.8	 7702.0	...
6736267	  757.4	  543.8	 7703.0	...
6736268	  757.1	  543.9	 7700.0	...
6736269	  756.9	  543.9	 7696.0	...
6736270	  757.0	  543.6	 7692.0	...
6736271	  757.1	  543.5	 7692.0	...
6736272	  756.9	  543.7	 7691.0	...
6736273	  756.7	  544.1	 7689.0	...
6736274	  756.5	  544.4	 7687.0	...
6736275	  756.4	  544.3	 7684.0	...
6736276	  756.3	  544.1	 7682.0	...
6736277	  756.3	  544.1	 7681.0	...
6736278	  756.3	  543.9	 7680.0	...
6736279	  756.3	  543.8	 7680.0	...
6736280	  756.3	  543.6	 7677.0	...
6736281	  756.4	  544.0	 7674.0	...
6736282	  756.4	  544.3	 7672.0	...
6736283	  756.5	  544.7	 7672.0	...
6736284	  756.5	  544.7	 7674.0	...
6736285	  756.5	  544.7	 7677.0	...
6736286	  756.4	  544.7	 7681.0	...
6736287	  756.3	  544.8	 7684.0	...
6736288	  756.3	  544.8	 7685.0	...
6736289	  756.4	  544.8	 7685.0	...
6736290	  756.4	  544.8	 7682.0	...
6736291	  756.4	  544.7	 7678.0	...
6736292	  756.3	  544.5	 7679.0	...
6736293	  756.2	  543.5	 7681.0	...
6736294	  756.1	  542.7	 7684.0	...
6736295	  756.0	  542.5	 7680.0	...
6736296	  755.7	  543.0	 7676.0	...
6736297	  755.3	  543.5	 7670.0	...
6736298	  755.1	  543.9	 7669.0	...
6736299	  755.3	  544.3	 7668.0	...
6736300	  755.5	  544.8	 7668.0	...
6736301	  755.7	  544.3	 7668.0	...
6736302	  756.0	  543.9	 7668.0	...
6736303	  756.2	  543.8	 7668.0	...
6736304	  756.0	  544.1	 7668.0	...
6736305	  755.8	  544.4	 7668.0	...
6736306	  755.7	  544.1	 7669.0	...
6736307	  755.5	  543.8	 7672.0	...
6736308	  755.7	  543.5	 7677.0	...
6736309	  756.0	  543.5	 7681.0	...
6736310	  755.8	  543.6	 7679.0	...
6736311	  755.3	  543.7	 7676.0	...
6736312	  754.9	  543.8	 7674.0	...
6736313	  754.9	  543.9	 7677.0	...
6736314	  755.3	  543.9	 7679.0	...
6736315	  755.8	  543.8	 7680.0	...
6736316	  756.6	  543.8	 7680.0	...
EFIX R   6736147	6736316	170	  753.2	  542.0	   7704
SSACC R  6736317
6736317	  757.9	  543.7	 7673.0	...
6736318	  760.3	  543.9	 7666.0	...
MSG	6736319 0000 _ Number Off
6736319	  762.7	  544.2	 7660.0	...
6736320	  765.6	  544.5	 7662.0	...
6736321	  768.1	  544.4	 7666.0	...
6736322	  771.6	  543.6	 7668.0	...
6736323	  775.3	  542.8	 7668.0	...
6736324	  780.1	  541.8	 7667.0	...
6736325	  783.6	  540.8	 7665.0	...
6736326	  786.4	  540.0	 7664.0	...
6736327	  788.7	  539.3	 7662.0	...
6736328	  791.0	  538.7	 7661.0	...
6736329	  793.1	  538.0	 7660.0	...
6736330	  794.2	  537.5	 7655.0	...
ESACC R  6736317	6736330	14	  757.9	  543.7	  794.2	  537.5	   0.78	     70
SFIX R   6736331
6736331	  795.1	  537.6	 7650.0	...
6736332	  795.7	  537.8	 7646.0	...
6736333	  795.1	  537.9	 7647.0	...
6736334	  794.3	  538.6	 7647.0	...
6736335	  793.1	  539.4	 7651.0	...
6736336	  792.1	  540.2	 7653.0	...
6736337	  790.7	  540.3	 7662.0	...
6736338	  789.2	  540.5	 7667.0	...
6736339	  788.2	  540.8	 7672.0	...
6736340	  787.6	  541.0	 7673.0	...
6736341	  787.3	  541.1	 7675.0	...
6736342	  786.8	  540.7	 7679.0	...
6736343	  786.4	  540.3	 7682.0	...
6736344	  786.4	  539.9	 7684.0	...
6736345	  786.5	  539.6	 7685.0	...
6736346	  786.5	  538.9	 7685.0	...
6736347	  786.6	  538.2	 7682.0	...
6736348	  786.8	  538.6	 7680.0	...
6736349	  787.0	  539.4	 7677.0	...
6736350	  787.1	  540.2	 7677.0	...
6736351	  787.5	  540.6	 7675.0	...
6736352	  787.9	  541.1	 7674.0	...
6736353	  788.3	  541.6	 7674.0	...
6736354	  788.2	  541.4	 7674.0	...
6736355	  787.7	  541.2	 7675.0	...
6736356	  787.2	  541.0	 7675.0	...
6736357	  786.5	  540.8	 7677.0	...
6736358	  786.1	  540.6	 7679.0	...
6736359	  786.5	  540.3	 7682.0	...
6736360	  787.2	  539.9	 7683.0	...
6736361	  787.9	  539.8	 7683.0	...
6736362	  787.9	  539.8	 7683.0	...
6736363	  788.0	  540.0	 7682.0	...
6736364	  788.2	  540.7	 7679.0	...
6736365	  788.4	  541.3	 7677.0	...
6736366	  788.5	  542.1	 7675.0	...
6736367	  788.5	  542.3	 7675.0	...
6736368	  788.5	  542.5	 7675.0	...
6736369	  788.3	  542.7	 7675.0	...
6736370	  788.1	  542.9	 7673.0	...
6736371	  787.9	  543.1	 7671.0	...
6736372	  787.9	  543.1	 7669.0	...
6736373	  787.7	  542.8	 7669.0	...
6736374	  787.4	  542.5	 7670.0	...
6736375	  787.2	  542.1	 7671.0	...
6736376	  787.3	  541.5	 7672.0	...
6736377	  787.4	  540.9	 7672.0	...
6736378	  787.4	  540.6	 7671.0	...
6736379	  787.5	  541.0	 7671.0	...
6736380	  787.5	  541.3	 7671.0	...
6736381	  787.2	  541.5	 7673.0	...
6736382	  786.9	  541.6	 7676.0	...
6736383	  786.7	  541.7	 7675.0	...
6736384	  786.6	  541.8	 7670.0	...
6736385	  786.4	  542.0	 7665.0	...
6736386	  786.2	  541.8	 7664.0	...
6736387	  786.3	  541.6	 7666.0	...
6736388	  786.4	  540.5	 7671.0	...
6736389	  786.5	  539.5	 7673.0	...
6736390	  786.4	  538.8	 7675.0	...
6736391	  786.5	  539.1	 7676.0	...
6736392	  786.5	  539.5	 7679.0	...
6736393	  786.5	  539.7	 7681.0	...
6736394	  786.4	  539.6	 7679.0	...
6736395	  786.2	  539.4	 7675.0	...
6736396	  786.1	  539.8	 7672.0	...
6736397	  786.4	  540.5	 7673.0	...
6736398	  786.6	  541.4	 7676.0	...
6736399	  786.6	  541.9	 7678.0	...
6736400	  786.5	  542.3	 7680.0	...
6736401	  786.1	  542.5	 7683.0	...
6736402	  785.7	  542.0	 7685.0	...
6736403	  785.4	  541.3	 7687.0	...
6736404	  785.5	  540.6	 7688.0	...
6736405	  785.6	  540.6	 7688.0	...
6736406	  785.6	  540.7	 7686.0	...
6736407	  785.6	  540.9	 7683.0	...
6736408	  785.5	  540.5	 7680.0	...
6736409	  785.3	  539.9	 7680.0	...
6736410	  785.1	  539.5	 7679.0	...
6736411	  785.0	  539.6	 7678.0	...
6736412	  784.9	  539.8	 7674.0	...
6736413	  785.0	  540.2	 7671.0	...
6736414	  785.1	  540.9	 7669.0	...
6736415	  785.3	  541.7	 7668.0	...
6736416	  785.3	  542.4	 7668.0	...
6736417	  785.1	  542.9	 7667.0	...
6736418	  784.7	  542.9	 7672.0	...
6736419	  784.6	  542.7	 7675.0	...
6736420	  784.7	  542.3	 7680.0	...
6736421	  784.6	  542.0	 7683.0	...
6736422	  784.5	  542.0	 7687.0	...
6736423	  784.5	  542.3	 7686.0	...
6736424	  784.6	  542.6	 7680.0	...
6736425	  784.7	  542.7	 7674.0	...
6736426	  784.7	  542.8	 7671.0	...
6736427	  784.8	  542.8	 7670.0	...
6736428	  784.8	  542.9	 7672.0	...
6736429	  784.8	  542.9	 7674.0	...
6736430	  784.6	  542.5	 7677.0	...
6736431	  784.2	  542.2	 7678.0	...
6736432	  783.9	  542.0	 7680.0	...
6736433	  783.7	  542.0	 7682.0	...
6736434	  783.7	  542.1	 7683.0	...
6736435	  783.7	  542.3	 7684.0	...
6736436	  783.8	  542.5	 7688.0	...
6736437	  783.8	  542.9	 7691.0	...
6736438	  783.7	  543.2	 7691.0	...
6736439	  783.3	  543.0	 7686.0	...
6736440	  782.9	  542.5	 7682.0	...
6736441	  782.7	  541.9	 7680.0	...
6736442	  782.3	  541.8	 7680.0	...
6736443	  782.0	  541.6	 7682.0	...
6736444	  781.6	  541.4	 7685.0	...
6736445	  781.6	  541.2	 7687.0	...
6736446	  781.9	  542.2	 7688.0	...
6736447	  782.3	  543.4	 7686.0	...
6736448	  782.8	  544.5	 7684.0	...
6736449	  782.8	  544.3	 7685.0	...
6736450	  783.0	  544.3	 7687.0	...
6736451	  783.1	  544.3	 7690.0	...
6736452	  783.7	  543.9	 7690.0	...
6736453	  784.1	  543.4	 7689.0	...
6736454	  784.7	  542.9	 7688.0	...
6736455	  784.7	  543.0	 7686.0	...
6736456	  784.7	  543.0	 7687.0	...
6736457	  784.6	  543.0	 7687.0	...
6736458	  784.3	  543.0	 7688.0	...
6736459	  784.0	  543.1	 7688.0	...
6736460	  783.8	  543.2	 7688.0	...
6736461	  783.6	  543.2	 7687.0	...
6736462	  783.5	  543.1	 7687.0	...
6736463	  783.4	  542.8	 7692.0	...
6736464	  783.5	  542.6	 7698.0	...
6736465	  783.9	  542.3	 7701.0	...
6736466	  784.2	  541.8	 7698.0	...
6736467	  784.3	  541.2	 7695.0	...
6736468	  784.3	  540.8	 7694.0	...
6736469	  784.3	  540.9	 7692.0	...
6736470	  784.3	  540.7	 7692.0	...
6736471	  784.3	  540.5	 7696.0	...
6736472	  784.3	  540.4	 7700.0	...
6736473	  784.4	  540.7	 7704.0	...
6736474	  784.6	  541.2	 7704.0	...
6736475	  784.7	  541.6	 7704.0	...
6736476	  784.7	  541.8	 7703.0	...
6736477	  784.7	  541.7	 7702.0	...
6736478	  784.6	  541.7	 7701.0	...
6736479	  784.5	  541.6	 7701.0	...
6736480	  784.7	  541.7	 7703.0	...
6736481	  785.0	  541.8	 7704.0	...
6736482	  785.2	  541.2	 7705.0	...
6736483	  785.1	  540.6	 7705.0	...
6736484	  785.0	  540.0	 7705.0	...
6736485	  785.1	  540.0	 7706.0	...
6736486	  785.2	  540.0	 7706.0	...
6736487	  785.6	  540.2	 7708.0	...
6736488	  785.9	  540.3	 7710.0	...
6736489	  786.2	  540.3	 7712.0	...
6736490	  786.2	  540.4	 7714.0	...
6736491	  786.5	  540.4	 7715.0	...
6736492	  786.7	  540.1	 7716.0	...
6736493	  786.3	  539.7	 7714.0	...
6736494	  785.7	  539.3	 7712.0	...
6736495	  785.2	  539.3	 7709.0	...
6736496	  785.3	  539.3	 7708.0	...
6736497	  785.7	  539.2	 7707.0	...
6736498	  786.0	  539.0	 7706.0	...
6736499	  786.2	  538.8	 7706.0	...
6736500	  786.1	  539.4	 7706.0	...
6736501	  786.0	  540.2	 7707.0	...
6736502	  786.1	  541.0	 7707.0	...
6736503	  786.5	  541.1	 7710.0	...
6736504	  786.8	  541.1	 7713.0	...
6736505	  787.1	  540.9	 7716.0	...
6736506	  787.2	  540.8	 7715.0	...
6736507	  787.3	  540.7	 7714.0	...
6736508	  786.9	  540.7	 7715.0	...
6736509	  786.3	  540.6	 7715.0	...
6736510	  785.8	  540.2	 7710.0	...
6736511	  785.5	  539.7	 7705.0	...
6736512	  785.3	  539.3	 7705.0	...
6736513	  785.6	  539.1	 7708.0	...
6736514	  786.1	  538.9	 7712.0	...
6736515	  786.5	  538.7	 7711.0	...
6736516	  786.4	  538.5	 7708.0	...
6736517	  786.3	  538.4	 7704.0	...
6736518	  786.1	  538.5	 7702.0	...
6736519	  785.9	  538.7	 7704.0	...
6736520	  785.4	  539.0	 7705.0	...
6736521	  785.1	  539.1	 7705.0	...
6736522	  784.9	  539.3	 7703.0	...
6736523	  785.0	  539.4	 7701.0	...
6736524	  785.1	  539.4	 7702.0	...
6736525	  785.2	  539.2	 7704.0	...
6736526	  785.4	  539.0	 7706.0	...
6736527	  785.5	  538.8	 7707.0	...
6736528	  785.4	  538.2	 7704.0	...
MSG	6736529 0000 _ Number On
6736529	  785.3	  537.7	 7701.0	...
6736530	  785.2	  537.2	 7700.0	...
6736531	  785.3	  537.3	 7702.0	...
6736532	  785.3	  537.4	 7704.0	...
6736533	  785.2	  537.4	 7704.0	...
6736534	  785.1	  537.5	 7704.0	...
6736535	  785.3	  537.2	 7704.0	...
6736536	  785.6	  536.9	 7705.0	...
6736537	  785.9	  537.4	 7706.0	...
6736538	  785.9	  538.3	 7707.0	...
6736539	  785.7	  538.1	 7709.0	...
6736540	  785.5	  537.2	 7711.0	...
6736541	  785.2	  536.8	 7713.0	...
6736542	  785.1	  537.4	 7715.0	...
6736543	  784.9	  538.0	 7716.0	...
6736544	  784.7	  538.0	 7718.0	...
6736545	  784.4	  538.2	 7718.0	...
6736546	  784.2	  538.3	 7717.0	...
6736547	  784.2	  538.0	 7715.0	...
6736548	  784.4	  537.5	 7715.0	...
6736549	  784.3	  536.8	 7715.0	...
6736550	  784.2	  536.5	 7716.0	...
6736551	  783.9	  536.0	 7716.0	...
6736552	  783.9	  535.8	 7718.0	...
6736553	  783.9	  535.8	 7718.0	...
6736554	  783.9	  535.9	 7718.0	...
6736555	  783.9	  535.9	 7718.0	...
6736556	  783.6	  535.5	 7719.0	...
6736557	  783.5	  535.3	 7720.0	...
6736558	  783.3	  535.5	 7720.0	...
6736559	  783.4	  536.0	 7721.0	...
6736560	  783.4	  536.4	 7723.0	...
6736561	  783.4	  536.4	 7726.0	...
6736562	  783.5	  536.4	 7729.0	...
6736563	  783.5	  536.4	 7729.0	...
6736564	  783.2	  536.3	 7728.0	...
6736565	  783.1	  536.5	 7728.0	...
6736566	  783.0	  536.8	 7728.0	...
6736567	  783.0	  537.1	 7730.0	...
6736568	  783.0	  537.2	 7732.0	...
6736569	  783.0	  537.3	 7734.0	...
6736570	  783.0	  536.7	 7733.0	...
6736571	  782.4	  536.1	 7733.0	...
6736572	  781.8	  535.4	 7734.0	...
6736573	  781.1	  535.3	 7735.0	...
6736574	  781.0	  535.3	 7735.0	...
6736575	  781.1	  535.4	 7732.0	...
6736576	  781.7	  535.6	 7730.0	...
6736577	  782.3	  535.7	 7729.0	...
6736578	  782.7	  535.6	 7731.0	...
6736579	  782.6	  535.4	 7732.0	...
6736580	  782.6	  535.3	 7734.0	...
6736581	  782.9	  535.3	 7736.0	...
6736582	  783.3	  535.8	 7737.0	...
6736583	  783.7	  536.1	 7737.0	...
6736584	  783.8	  536.3	 7736.0	...
6736585	  783.6	  536.1	 7737.0	...
6736586	  783.5	  535.6	 7738.0	...
6736587	  783.4	  535.3	 7738.0	...
6736588	  783.8	  535.1	 7735.0	...
6736589	  784.2	  535.2	 7731.0	...
6736590	  784.6	  535.3	 7729.0	...
6736591	  784.5	  535.0	 7731.0	...
6736592	  784.5	  534.6	 7733.0	...
6736593	  784.4	  534.2	 7738.0	...
6736594	  784.4	  534.1	 7742.0	...
6736595	  784.4	  534.1	 7746.0	...
6736596	  784.5	  534.2	 7743.0	...
6736597	  784.8	  534.3	 7740.0	...
6736598	  785.0	  534.4	 7739.0	...
6736599	  784.8	  534.7	 7738.0	...
6736600	  784.5	  534.7	 7737.0	...
6736601	  784.1	  534.7	 7735.0	...
6736602	  784.2	  535.0	 7734.0	...
6736603	  784.5	  535.4	 7736.0	...
6736604	  784.9	  535.9	 7739.0	...
6736605	  785.2	  535.8	 7741.0	...
6736606	  785.2	  535.8	 7744.0	...
6736607	  785.2	  535.8	 7748.0	...
6736608	  785.4	  535.7	 7751.0	...
6736609	  785.4	  535.7	 7750.0	...
6736610	  785.5	  535.5	 7749.0	...
6736611	  785.4	  534.8	 7748.0	...
6736612	  785.3	  534.2	 7750.0	...
6736613	  785.3	  533.4	 7754.0	...
6736614	  785.2	  533.2	 7757.0	...
6736615	  785.2	  533.1	 7757.0	...
6736616	  785.2	  533.2	 7756.0	...
6736617	  785.2	  533.3	 7754.0	...
6736618	  785.3	  533.8	 7754.0	...
6736619	  785.6	  534.3	 7754.0	...
6736620	  785.8	  534.5	 7753.0	...
6736621	  786.0	  534.2	 7753.0	...
6736622	  785.9	  534.4	 7753.0	...
6736623	  785.8	  534.9	 7751.0	...
6736624	  785.6	  535.6	 7750.0	...
6736625	  785.5	  535.8	 7748.0	...
6736626	  785.9	  535.9	 7747.0	...
6736627	  786.3	  535.9	 7747.0	...
6736628	  786.3	  535.9	 7747.0	...
6736629	  785.8	  536.1	 7750.0	...
6736630	  785.4	  536.3	 7752.0	...
6736631	  785.4	  536.5	 7753.0	...
6736632	  785.4	  536.3	 7753.0	...
6736633	  785.3	  536.0	 7754.0	...
6736634	  785.3	  535.7	 7759.0	...
6736635	  785.3	  535.3	 7764.0	...
6736636	  785.3	  534.8	 7765.0	...
6736637	  785.3	  534.3	 7762.0	...
6736638	  785.2	  534.1	 7763.0	...
6736639	  785.1	  534.0	 7767.0	...
6736640	  785.0	  534.0	 7771.0	...
6736641	  785.1	  534.6	 7771.0	...
6736642	  785.2	  535.2	 7771.0	...
6736643	  785.2	  535.7	 7770.0	...
6736644	  785.1	  535.6	 7768.0	...
6736645	  785.3	  535.4	 7768.0	...
6736646	  785.8	  535.2	 7769.0	...
6736647	  786.2	  535.0	 7771.0	...
6736648	  786.4	  535.0	 7772.0	...
6736649	  786.4	  535.2	 7772.0	...
6736650	  786.1	  535.4	 7772.0	...
6736651	  785.9	  535.5	 7770.0	...
6736652	  785.7	  535.3	 7769.0	...
6736653	  785.4	  535.5	 7768.0	...
6736654	  785.2	  536.0	 7768.0	...
6736655	  784.9	  536.4	 7769.0	...
6736656	  784.7	  535.8	 7770.0	...
6736657	  784.5	  535.2	 7770.0	...
6736658	  784.4	  534.5	 7769.0	...
6736659	  784.4	  534.5	 7769.0	...
6736660	  784.4	  534.5	 7769.0	...
6736661	  784.3	  534.4	 7769.0	...
6736662	  784.2	  534.4	 7769.0	...
6736663	  784.3	  534.3	 7769.0	...
6736664	  784.5	  534.5	 7769.0	...
6736665	  784.5	  534.7	 7768.0	...
6736666	  784.5	  534.8	 7766.0	...
6736667	  784.4	  535.0	 7764.0	...
6736668	  784.3	  535.0	 7762.0	...
6736669	  784.2	  534.8	 7762.0	...
6736670	  784.3	  535.0	 7762.0	...
6736671	  784.5	  535.8	 7764.0	...
6736672	  784.6	  536.6	 7767.0	...
6736673	  784.7	  536.9	 7771.0	...
6736674	  784.6	  536.7	 7773.0	...
6736675	  784.5	  536.6	 7778.0	...
6736676	  784.7	  536.4	 7782.0	...
6736677	  785.0	  536.3	 7783.0	...
6736678	  785.3	  536.5	 7781.0	...
6736679	  785.4	  536.6	 7780.0	...
6736680	  785.4	  536.7	 7781.0	...
6736681	  785.2	  536.7	 7784.0	...
6736682	  785.0	  536.7	 7787.0	...
6736683	  784.9	  536.7	 7786.0	...
6736684	  784.8	  536.2	 7783.0	...
6736685	  784.7	  535.6	 7780.0	...
6736686	  784.6	  535.4	 7779.0	...
6736687	  784.9	  536.0	 7777.0	...
6736688	  785.3	  536.9	 7775.0	...
6736689	  785.0	  537.5	 7773.0	...
6736690	  784.4	  537.9	 7773.0	...
6736691	  783.9	  538.0	 7773.0	...
6736692	  783.9	  537.8	 7773.0	...
6736693	  783.9	  537.4	 7773.0	...
6736694	  784.0	  537.0	 7774.0	...
6736695	  784.1	  536.9	 7777.0	...
6736696	  784.2	  536.7	 7780.0	...
6736697	  784.3	  536.8	 7782.0	...
6736698	  784.3	  536.8	 7782.0	...
6736699	  784.3	  536.9	 7781.0	...
6736700	  784.2	  536.9	 7780.0	...
6736701	  784.2	  536.6	 7779.0	...
6736702	  784.3	  536.3	 7779.0	...
6736703	  784.4	  535.9	 7778.0	...
6736704	  784.3	  535.7	 7780.0	...
6736705	  784.3	  535.5	 7783.0	...
6736706	  784.2	  535.5	 7785.0	...
6736707	  784.1	  535.7	 7786.0	...
6736708	  783.7	  535.7	 7786.0	...
6736709	  783.3	  535.6	 7788.0	...
6736710	  783.2	  535.5	 7789.0	...
6736711	  783.4	  535.3	 7790.0	...
6736712	  783.4	  535.1	 7789.0	...
6736713	  783.2	  535.0	 7788.0	...
6736714	  783.2	  535.5	 7787.0	...
6736715	  783.4	  536.0	 7790.0	...
6736716	  783.7	  536.3	 7792.0	...
6736717	  783.9	  536.2	 7794.0	...
6736718	  784.0	  535.9	 7793.0	...
6736719	  783.9	  535.7	 7791.0	...
6736720	  783.9	  535.5	 7789.0	...
6736721	  783.7	  535.2	 7791.0	...
6736722	  783.5	  535.0	 7793.0	...
6736723	  783.4	  535.0	 7795.0	...
6736724	  783.5	  535.2	 7795.0	...
6736725	  783.5	  535.4	 7795.0	...
6736726	  783.5	  535.6	 7795.0	...
6736727	  783.6	  535.9	 7797.0	...
6736728	  783.7	  536.3	 7798.0	...
6736729	  783.7	  536.6	 7799.0	...
6736730	  783.6	  536.4	 7798.0	...
6736731	  783.5	  536.0	 7798.0	...
6736732	  783.4	  536.0	 7795.0	...
6736733	  783.5	  536.4	 7792.0	...
6736734	  784.0	  536.7	 7789.0	...
6736735	  784.4	  536.7	 7790.0	...
6736736	  784.4	  537.0	 7791.0	...
6736737	  784.0	  537.2	 7792.0	...
6736738	  783.6	  537.4	 7792.0	...
6736739	  783.6	  537.5	 7795.0	...
6736740	  783.5	  536.8	 7797.0	...
6736741	  783.4	  536.1	 7799.0	...
6736742	  783.3	  535.8	 7799.0	...
6736743	  783.4	  536.3	 7800.0	...
6736744	  783.7	  536.8	 7800.0	...
6736745	  783.8	  536.9	 7799.0	...
6736746	  783.9	  537.1	 7797.0	...
6736747	  783.8	  537.3	 7794.0	...
6736748	  783.5	  537.6	 7793.0	...
6736749	  783.2	  537.7	 7792.0	...
6736750	  783.0	  537.7	 7796.0	...
6736751	  783.0	  537.6	 7799.0	...
6736752	  783.0	  537.5	 7803.0	...
6736753	  783.0	  537.5	 7804.0	...
6736754	  783.0	  537.5	 7805.0	...
6736755	  783.2	  537.3	 7807.0	...
6736756	  783.4	  537.0	 7808.0	...
6736757	  783.5	  536.9	 7809.0	...
6736758	  783.5	  537.0	 7808.0	...
6736759	  783.4	  537.1	 7807.0	...
6736760	  783.2	  537.1	 7806.0	...
6736761	  782.8	  537.1	 7805.0	...
6736762	  782.5	  537.0	 7805.0	...
6736763	  783.0	  536.9	 7806.0	...
6736764	  783.7	  536.9	 7804.0	...
6736765	  784.2	  537.1	 7803.0	...
6736766	  783.7	  537.3	 7801.0	...
6736767	  783.1	  537.4	 7804.0	...
6736768	  782.7	  537.5	 7805.0	...
6736769	  782.6	  537.5	 7804.0	...
6736770	  782.6	  537.8	 7803.0	...
6736771	  782.6	  538.0	 7805.0	...
6736772	  782.7	  537.8	 7808.0	...
6736773	  782.7	  537.5	 7809.0	...
6736774	  782.8	  537.5	 7810.0	...
6736775	  782.9	  537.8	 7809.0	...
6736776	  782.9	  537.7	 7810.0	...
6736777	  782.8	  537.4	 7811.0	...
6736778	  782.6	  537.0	 7813.0	...
6736779	  782.4	  536.9	 7814.0	...
6736780	  782.3	  536.7	 7815.0	...
6736781	  782.2	  536.6	 7815.0	...
6736782	  782.1	  536.4	 7815.0	...
6736783	  782.2	  536.2	 7816.0	...
6736784	  782.2	  536.0	 7818.0	...
6736785	  782.3	  536.5	 7818.0	...
6736786	  782.7	  537.2	 7818.0	...
6736787	  783.4	  537.7	 7819.0	...
6736788	  784.0	  537.4	 7821.0	...
6736789	  784.1	  536.6	 7823.0	...
6736790	  784.0	  536.1	 7825.0	...
6736791	  784.0	  535.6	 7827.0	...
6736792	  784.0	  535.8	 7826.0	...
6736793	  784.1	  536.0	 7824.0	...
6736794	  783.9	  536.3	 7825.0	...
6736795	  783.8	  536.6	 7826.0	...
6736796	  783.8	  536.9	 7826.0	...
6736797	  784.1	  537.3	 7824.0	...
6736798	  784.3	  537.4	 7828.0	...
6736799	  784.3	  537.2	 7833.0	...
6736800	  784.2	  536.8	 7835.0	...
6736801	  783.9	  536.6	 7833.0	...
6736802	  783.6	  536.6	 7832.0	...
6736803	  783.3	  536.6	 7834.0	...
6736804	  783.3	  536.6	 7835.0	...
6736805	  783.2	  536.6	 7834.0	...
6736806	  783.1	  536.9	 7834.0	...
6736807	  782.9	  537.2	 7834.0	...
6736808	  782.7	  537.3	 7836.0	...
6736809	  782.6	  537.0	 7838.0	...
6736810	  782.6	  536.8	 7840.0	...
6736811	  782.5	  536.8	 7841.0	...
6736812	  782.4	  537.0	 7842.0	...
6736813	  782.2	  537.2	 7841.0	...
6736814	  782.0	  537.4	 7842.0	...
6736815	  782.0	  537.4	 7844.0	...
6736816	  782.1	  537.3	 7847.0	...
6736817	  782.4	  537.1	 7848.0	...
6736818	  782.6	  536.9	 7849.0	...
6736819	  782.7	  536.8	 7847.0	...
6736820	  782.7	  537.0	 7843.0	...
6736821	  782.8	  537.2	 7839.0	...
6736822	  783.0	  537.3	 7836.0	...
6736823	  783.1	  537.2	 7836.0	...
6736824	  783.2	  537.1	 7836.0	...
6736825	  783.2	  536.8	 7838.0	...
6736826	  783.3	  536.6	 7839.0	...
6736827	  783.3	  536.5	 7839.0	...
6736828	  783.6	  536.6	 7839.0	...
6736829	  783.8	  536.5	 7840.0	...
6736830	  784.2	  536.3	 7842.0	...
6736831	  784.3	  536.0	 7843.0	...
MSG	6736832 0000 _ Number Off
6736832	  784.4	  535.7	 7843.0	...
6736833	  784.4	  535.4	 7843.0	...
6736834	  784.3	  535.2	 7843.0	...
6736835	  784.2	  535.1	 7843.0	...
6736836	  784.0	  534.9	 7844.0	...
6736837	  783.9	  534.8	 7844.0	...
6736838	  783.9	  534.7	 7842.0	...
6736839	  783.8	  534.7	 7841.0	...
6736840	  783.6	  534.9	 7844.0	...
6736841	  783.4	  535.3	 7848.0	...
6736842	  783.4	  535.6	 7852.0	...
6736843	  783.5	  535.6	 7853.0	...
6736844	  783.7	  535.7	 7854.0	...
6736845	  783.8	  535.9	 7853.0	...
6736846	  783.8	  536.0	 7851.0	...
6736847	  783.7	  536.0	 7849.0	...
6736848	  783.6	  535.4	 7849.0	...
6736849	  783.5	  534.9	 7849.0	...
6736850	  783.5	  534.5	 7851.0	...
6736851	  783.5	  534.5	 7853.0	...
6736852	  783.5	  534.5	 7856.0	...
6736853	  783.3	  534.3	 7857.0	...
6736854	  783.1	  534.0	 7857.0	...
6736855	  782.9	  533.6	 7857.0	...
6736856	  782.9	  533.5	 7858.0	...
6736857	  783.1	  533.4	 7859.0	...
6736858	  783.2	  533.4	 7861.0	...
6736859	  783.3	  533.6	 7858.0	...
6736860	  783.2	  534.0	 7856.0	...
6736861	  783.1	  534.3	 7855.0	...
6736862	  782.8	  534.3	 7857.0	...
6736863	  782.7	  534.2	 7860.0	...
6736864	  782.6	  534.1	 7858.0	...
6736865	  782.7	  534.2	 7855.0	...
6736866	  782.7	  534.1	 7853.0	...
6736867	  782.6	  534.1	 7855.0	...
6736868	  782.6	  534.2	 7856.0	...
6736869	  782.6	  534.3	 7858.0	...
6736870	  782.8	  534.7	 7859.0	...
6736871	  783.0	  535.2	 7860.0	...
6736872	  783.1	  535.7	 7860.0	...
6736873	  783.5	  535.2	 7861.0	...
6736874	  783.8	  534.8	 7862.0	...
6736875	  784.2	  534.3	 7862.0	...
6736876	  784.1	  534.4	 7862.0	...
6736877	  783.9	  534.4	 7864.0	...
6736878	  783.8	  534.4	 7868.0	...
6736879	  783.6	  534.4	 7867.0	...
6736880	  783.5	  533.9	 7863.0	...
6736881	  783.4	  533.2	 7859.0	...
6736882	  783.3	  532.3	 7859.0	...
6736883	  783.2	  531.9	 7862.0	...
6736884	  783.0	  531.6	 7865.0	...
6736885	  782.8	  531.5	 7867.0	...
6736886	  782.6	  531.7	 7866.0	...
6736887	  782.4	  532.0	 7867.0	...
6736888	  782.4	  532.3	 7869.0	...
6736889	  782.4	  532.3	 7870.0	...
6736890	  782.4	  532.3	 7870.0	...
6736891	  782.4	  532.3	 7870.0	...
6736892	  782.5	  532.4	 7870.0	...
6736893	  782.6	  532.3	 7870.0	...
6736894	  782.7	  532.1	 7873.0	...
6736895	  782.8	  531.9	 7877.0	...
6736896	  782.7	  531.7	 7879.0	...
6736897	  782.7	  531.4	 7877.0	...
6736898	  782.6	  531.1	 7875.0	...
6736899	  782.6	  530.8	 7874.0	...
6736900	  782.7	  530.8	 7876.0	...
6736901	  782.7	  530.9	 7879.0	...
6736902	  782.9	  530.9	 7882.0	...
6736903	  783.1	  530.9	 7883.0	...
6736904	  783.1	  531.0	 7883.0	...
6736905	  782.9	  531.2	 7885.0	...
6736906	  782.6	  531.3	 7887.0	...
6736907	  782.5	  531.4	 7888.0	...
6736908	  782.6	  531.4	 7887.0	...
6736909	  782.8	  531.4	 7886.0	...
6736910	  783.1	  531.3	 7885.0	...
6736911	  783.1	  531.2	 7884.0	...
6736912	  783.1	  531.3	 7884.0	...
6736913	  782.9	  531.4	 7889.0	...
6736914	  782.7	  531.5	 7893.0	...
6736915	  782.5	  531.6	 7897.0	...
6736916	  782.5	  531.4	 7897.0	...
6736917	  782.5	  531.2	 7895.0	...
6736918	  782.5	  530.5	 7893.0	...
6736919	  782.6	  530.1	 7891.0	...
6736920	  782.6	  529.7	 7891.0	...
6736921	  782.4	  529.2	 7891.0	...
6736922	  782.3	  528.7	 7892.0	...
6736923	  782.2	  528.1	 7891.0	...
6736924	  782.2	  528.1	 7889.0	...
6736925	  781.9	  528.2	 7887.0	...
6736926	  781.7	  528.8	 7887.0	...
6736927	  781.7	  529.3	 7887.0	...
6736928	  781.9	  529.7	 7887.0	...
6736929	  782.3	  529.8	 7887.0	...
6736930	  782.8	  529.9	 7887.0	...
6736931	  783.1	  529.9	 7887.0	...
6736932	  783.2	  529.8	 7887.0	...
6736933	  783.1	  529.5	 7888.0	...
6736934	  782.9	  529.1	 7889.0	...
6736935	  782.5	  529.0	 7891.0	...
6736936	  782.1	  528.8	 7894.0	...
6736937	  781.8	  528.8	 7897.0	...
6736938	  781.8	  528.9	 7899.0	...
6736939	  781.9	  529.0	 7899.0	...
6736940	  781.9	  529.3	 7900.0	...
6736941	  781.6	  529.5	 7900.0	...
6736942	  781.3	  529.7	 7895.0	...
6736943	  781.2	  529.7	 7890.0	...
6736944	  781.5	  529.7	 7888.0	...
6736945	  781.8	  529.8	 7892.0	...
6736946	  782.0	  529.8	 7896.0	...
6736947	  782.1	  529.8	 7901.0	...
6736948	  782.3	  529.7	 7905.0	...
6736949	  782.3	  529.8	 7909.0	...
6736950	  782.3	  529.8	 7910.0	...
6736951	  782.5	  529.7	 7911.0	...
6736952	  782.6	  529.6	 7911.0	...
6736953	  782.7	  529.5	 7909.0	...
6736954	  782.6	  529.6	 7907.0	...
6736955	  782.5	  529.7	 7904.0	...
6736956	  782.6	  529.3	 7907.0	...
6736957	  782.9	  528.8	 7909.0	...
6736958	  782.7	  528.4	 7913.0	...
6736959	  782.3	  528.6	 7914.0	...
6736960	  781.6	  528.7	 7916.0	...
6736961	  781.4	  528.7	 7916.0	...
6736962	  781.3	  528.7	 7915.0	...
6736963	  781.4	  528.6	 7915.0	...
6736964	  781.4	  528.3	 7918.0	...
6736965	  781.4	  528.1	 7922.0	...
6736966	  781.5	  528.0	 7925.0	...
6736967	  781.6	  528.3	 7923.0	...
6736968	  781.7	  528.5	 7918.0	...
6736969	  781.7	  528.7	 7914.0	...
6736970	  781.6	  528.4	 7911.0	...
6736971	  781.5	  528.3	 7911.0	...
6736972	  781.5	  528.3	 7911.0	...
6736973	  781.7	  528.3	 7910.0	...
6736974	  781.7	  528.4	 7911.0	...
6736975	  781.7	  528.4	 7912.0	...
6736976	  781.6	  528.5	 7913.0	...
6736977	  781.4	  528.6	 7913.0	...
6736978	  781.3	  528.5	 7914.0	...
6736979	  781.2	  528.3	 7913.0	...
6736980	  781.3	  528.2	 7911.0	...
6736981	  781.5	  528.3	 7910.0	...
6736982	  781.7	  528.4	 7911.0	...
6736983	  781.6	  528.3	 7915.0	...
6736984	  781.5	  528.2	 7919.0	...
6736985	  781.3	  527.9	 7923.0	...
6736986	  781.4	  527.7	 7924.0	...
6736987	  781.4	  527.9	 7926.0	...
6736988	  781.3	  528.2	 7927.0	...
6736989	  781.3	  528.4	 7924.0	...
6736990	  781.4	  528.1	 7922.0	...
6736991	  781.6	  527.9	 7918.0	...
6736992	  781.9	  527.9	 7918.0	...
6736993	  781.9	  528.1	 7917.0	...
6736994	  781.8	  527.8	 7922.0	...
6736995	  781.6	  527.3	 7927.0	...
6736996	  781.6	  526.7	 7931.0	...
6736997	  781.6	  526.4	 7930.0	...
6736998	  781.6	  526.1	 7930.0	...
6736999	  781.5	  525.9	 7930.0	...
6737000	  781.5	  526.4	 7929.0	...
6737001	  781.5	  526.8	 7927.0	...
6737002	  781.6	  527.1	 7926.0	...
6737003	  781.5	  526.9	 7927.0	...
6737004	  781.5	  526.8	 7929.0	...
6737005	  781.4	  526.9	 7932.0	...
6737006	  781.5	  527.0	 7935.0	...
6737007	  781.4	  527.1	 7937.0	...
6737008	  781.4	  527.0	 7937.0	...
6737009	  781.5	  526.8	 7936.0	...
6737010	  781.5	  526.7	 7936.0	...
6737011	  781.5	  526.7	 7934.0	...
6737012	  781.5	  526.7	 7933.0	...
6737013	  781.6	  526.9	 7934.0	...
6737014	  781.8	  527.1	 7936.0	...
6737015	  781.6	  526.9	 7939.0	...
6737016	  781.5	  526.6	 7937.0	...
6737017	  781.4	  526.3	 7934.0	...
6737018	  781.5	  526.3	 7932.0	...
6737019	  781.6	  526.7	 7935.0	...
6737020	  781.6	  527.3	 7937.0	...
6737021	  781.6	  527.8	 7939.0	...
6737022	  781.6	  527.7	 7941.0	...
6737023	  781.8	  528.1	 7943.0	...
6737024	  782.0	  528.6	 7942.0	...
6737025	  782.0	  529.3	 7942.0	...
6737026	  782.0	  529.4	 7941.0	...
6737027	  781.8	  529.1	 7940.0	...
6737028	  781.6	  528.8	 7939.0	...
6737029	  781.4	  528.5	 7938.0	...
6737030	  781.5	  528.2	 7936.0	...
6737031	  781.7	  528.0	 7934.0	...
6737032	  781.9	  528.5	 7932.0	...
6737033	  781.4	  529.1	 7931.0	...
6737034	  780.9	  529.7	 7931.0	...
6737035	  780.6	  529.6	 7937.0	...
6737036	  781.0	  529.5	 7943.0	...
6737037	  781.0	  529.5	 7947.0	...
6737038	  780.7	  529.3	 7946.0	...
6737039	  780.4	  529.1	 7946.0	...
6737040	  780.4	  529.1	 7946.0	...
6737041	  780.4	  529.2	 7947.0	...
6737042	  780.4	  529.5	 7947.0	...
6737043	  780.5	  530.1	 7946.0	...
6737044	  780.7	  530.6	 7945.0	...
6737045	  780.9	  530.6	 7945.0	...
MSG	6737046 0000 _ Number On
6737046	  781.1	  529.9	 7951.0	...
6737047	  781.0	  529.3	 7958.0	...
6737048	  780.9	  529.2	 7965.0	...
6737049	  780.8	  529.3	 7965.0	...
6737050	  780.9	  529.3	 7966.0	...
6737051	  781.4	  529.0	 7967.0	...
6737052	  781.9	  528.9	 7967.0	...
6737053	  782.3	  528.9	 7967.0	...
6737054	  782.4	  529.1	 7965.0	...
6737055	  781.8	  529.2	 7963.0	...
6737056	  781.2	  528.9	 7959.0	...
6737057	  780.5	  528.4	 7956.0	...
6737058	  780.5	  527.8	 7953.0	...
6737059	  780.5	  527.6	 7953.0	...
6737060	  780.5	  527.5	 7953.0	...
6737061	  780.7	  527.7	 7953.0	...
6737062	  780.8	  527.9	 7952.0	...
6737063	  780.3	  528.0	 7951.0	...
6737064	  779.7	  528.0	 7950.0	...
6737065	  779.2	  528.0	 7951.0	...
6737066	  779.3	  527.9	 7952.0	...
6737067	  779.4	  527.9	 7951.0	...
6737068	  779.5	  527.9	 7950.0	...
6737069	  779.5	  527.8	 7949.0	...
6737070	  779.3	  527.6	 7949.0	...
6737071	  779.1	  527.5	 7948.0	...
6737072	  778.8	  527.4	 7947.0	...
6737073	  778.8	  527.0	 7947.0	...
6737074	  779.0	  526.6	 7947.0	...
6737075	  779.2	  526.7	 7947.0	...
6737076	  779.5	  527.2	 7947.0	...
6737077	  779.6	  528.3	 7946.0	...
6737078	  779.7	  529.0	 7945.0	...
6737079	  779.6	  528.8	 7945.0	...
6737080	  779.2	  528.0	 7945.0	...
6737081	  778.9	  527.5	 7945.0	...
6737082	  778.9	  528.0	 7946.0	...
6737083	  779.0	  528.4	 7946.0	...
6737084	  779.1	  528.5	 7946.0	...
6737085	  779.2	  528.3	 7945.0	...
6737086	  779.4	  528.3	 7943.0	...
6737087	  779.5	  528.4	 7944.0	...
6737088	  779.4	  528.5	 7946.0	...
6737089	  779.3	  528.6	 7949.0	...
6737090	  779.6	  528.7	 7951.0	...
6737091	  779.7	  529.0	 7953.0	...
6737092	  779.8	  528.7	 7953.0	...
6737093	  779.6	  528.3	 7952.0	...
6737094	  779.6	  528.0	 7954.0	...
6737095	  779.6	  528.2	 7955.0	...
6737096	  779.7	  528.5	 7957.0	...
6737097	  779.8	  528.6	 7956.0	...
6737098	  779.8	  528.7	 7953.0	...
6737099	  779.8	  528.5	 7951.0	...
6737100	  779.8	  528.4	 7950.0	...
6737101	  779.9	  528.3	 7952.0	...
6737102	  780.0	  528.4	 7954.0	...
6737103	  780.1	  528.5	 7955.0	...
6737104	  780.1	  528.5	 7954.0	...
6737105	  779.9	  528.4	 7954.0	...
6737106	  779.3	  528.3	 7956.0	...
6737107	  778.8	  528.2	 7959.0	...
6737108	  778.5	  528.0	 7958.0	...
6737109	  778.4	  527.7	 7956.0	...
6737110	  778.3	  527.7	 7956.0	...
6737111	  778.5	  527.8	 7956.0	...
6737112	  778.8	  528.0	 7963.0	...
6737113	  779.2	  528.5	 7968.0	...
6737114	  779.2	  528.9	 7971.0	...
6737115	  779.1	  529.0	 7968.0	...
6737116	  778.9	  528.6	 7966.0	...
6737117	  779.1	  528.3	 7967.0	...
6737118	  779.4	  528.2	 7972.0	...
6737119	  779.7	  528.1	 7976.0	...
6737120	  779.8	  528.0	 7978.0	...
6737121	  779.8	  528.1	 7976.0	...
6737122	  779.5	  528.1	 7974.0	...
6737123	  779.2	  527.7	 7975.0	...
6737124	  779.0	  527.3	 7976.0	...
6737125	  779.0	  527.3	 7978.0	...
6737126	  779.1	  527.8	 7979.0	...
6737127	  779.1	  528.2	 7981.0	...
6737128	  779.1	  528.1	 7982.0	...
6737129	  779.0	  528.0	 7976.0	...
6737130	  779.0	  527.9	 7969.0	...
6737131	  779.0	  527.8	 7968.0	...
6737132	  779.0	  527.8	 7973.0	...
6737133	  778.9	  527.8	 7979.0	...
6737134	  778.7	  527.9	 7979.0	...
6737135	  778.4	  527.9	 7977.0	...
6737136	  778.3	  527.8	 7975.0	...
6737137	  778.3	  527.9	 7978.0	...
6737138	  778.4	  528.3	 7982.0	...
6737139	  778.5	  528.6	 7987.0	...
6737140	  778.6	  529.0	 7986.0	...
6737141	  778.8	  529.0	 7985.0	...
6737142	  779.1	  529.1	 7985.0	...
6737143	  779.6	  529.1	 7984.0	...
6737144	  779.8	  529.1	 7983.0	...
6737145	  779.9	  529.0	 7982.0	...
6737146	  779.8	  529.0	 7982.0	...
6737147	  779.8	  529.3	 7982.0	...
6737148	  779.9	  529.5	 7986.0	...
6737149	  780.1	  529.9	 7989.0	...
6737150	  780.1	  529.9	 7991.0	...
6737151	  780.0	  530.0	 7988.0	...
6737152	  779.3	  529.8	 7987.0	...
6737153	  778.7	  529.2	 7988.0	...
6737154	  778.4	  528.6	 7989.0	...
6737155	  778.6	  528.1	 7988.0	...
6737156	  778.8	  528.1	 7986.0	...
6737157	  778.9	  528.5	 7985.0	...
6737158	  778.8	  528.8	 7985.0	...
6737159	  778.8	  529.0	 7986.0	...
6737160	  778.8	  528.9	 7989.0	...
6737161	  778.8	  529.0	 7992.0	...
6737162	  779.4	  529.2	 7995.0	...
6737163	  780.0	  529.3	 7996.0	...
6737164	  779.8	  529.5	 7997.0	...
6737165	  779.3	  529.6	 7999.0	...
6737166	  778.7	  529.8	 8000.0	...
6737167	  778.9	  529.8	 8001.0	...
6737168	  778.8	  529.7	 8000.0	...
6737169	  778.8	  529.6	 7999.0	...
6737170	  778.7	  529.5	 7999.0	...
6737171	  778.6	  529.4	 8000.0	...
6737172	  778.6	  529.1	 8001.0	...
6737173	  778.6	  528.7	 8003.0	...
6737174	  778.4	  528.5	 8001.0	...
6737175	  778.2	  528.7	 8000.0	...
6737176	  778.3	  529.2	 7999.0	...
6737177	  778.6	  529.5	 8000.0	...
6737178	  779.0	  529.8	 8000.0	...
6737179	  779.2	  529.3	 8004.0	...
6737180	  779.3	  528.9	 8009.0	...
6737181	  779.2	  528.5	 8012.0	...
6737182	  779.4	  528.6	 8012.0	...
6737183	  779.5	  528.6	 8011.0	...
6737184	  779.6	  528.5	 8011.0	...
6737185	  779.5	  528.0	 8012.0	...
6737186	  779.0	  527.5	 8013.0	...
6737187	  778.6	  527.3	 8013.0	...
6737188	  778.1	  527.6	 8013.0	...
6737189	  778.1	  527.9	 8012.0	...
6737190	  778.2	  528.3	 8011.0	...
6737191	  778.3	  528.3	 8011.0	...
6737192	  778.3	  528.3	 8011.0	...
6737193	  778.1	  528.3	 8010.0	...
6737194	  778.0	  528.2	 8009.0	...
6737195	  778.3	  528.0	 8009.0	...
6737196	  778.7	  528.4	 8010.0	...
6737197	  778.9	  528.9	 8011.0	...
6737198	  778.7	  529.5	 8011.0	...
6737199	  778.1	  529.6	 8012.0	...
6737200	  777.7	  529.5	 8012.0	...
6737201	  777.4	  529.4	 8013.0	...
6737202	  777.4	  529.2	 8012.0	...
6737203	  777.5	  529.0	 8012.0	...
6737204	  777.5	  529.1	 8011.0	...
6737205	  777.6	  529.3	 8012.0	...
6737206	  777.7	  529.5	 8013.0	...
6737207	  777.7	  529.5	 8013.0	...
6737208	  777.7	  529.5	 8014.0	...
6737209	  777.7	  529.4	 8014.0	...
6737210	  777.9	  529.3	 8015.0	...
6737211	  777.9	  529.4	 8016.0	...
6737212	  777.7	  529.5	 8017.0	...
6737213	  777.6	  529.8	 8019.0	...
6737214	  777.7	  530.0	 8019.0	...
6737215	  777.8	  530.2	 8020.0	...
6737216	  777.7	  530.2	 8021.0	...
6737217	  777.7	  530.1	 8019.0	...
6737218	  777.7	  529.9	 8016.0	...
6737219	  777.7	  529.8	 8014.0	...
6737220	  777.7	  529.9	 8015.0	...
6737221	  777.7	  530.1	 8015.0	...
6737222	  777.7	  530.2	 8015.0	...
6737223	  777.6	  530.4	 8014.0	...
6737224	  777.5	  530.5	 8014.0	...
6737225	  777.4	  530.6	 8017.0	...
6737226	  777.4	  530.6	 8020.0	...
6737227	  777.1	  530.2	 8024.0	...
6737228	  776.9	  529.8	 8024.0	...
6737229	  776.6	  529.7	 8023.0	...
6737230	  776.7	  529.9	 8024.0	...
6737231	  777.2	  530.1	 8024.0	...
6737232	  777.6	  530.1	 8024.0	...
6737233	  778.0	  530.0	 8025.0	...
6737234	  777.9	  529.9	 8028.0	...
6737235	  777.9	  529.7	 8030.0	...
6737236	  778.0	  529.8	 8031.0	...
6737237	  778.1	  529.8	 8032.0	...
6737238	  778.0	  530.0	 8033.0	...
6737239	  777.8	  530.0	 8034.0	...
6737240	  777.5	  530.0	 8035.0	...
6737241	  777.2	  530.0	 8037.0	...
6737242	  776.7	  529.0	 8037.0	...
6737243	  776.4	  528.0	 8039.0	...
6737244	  776.6	  527.2	 8040.0	...
6737245	  776.8	  527.4	 8039.0	...
6737246	  776.7	  527.2	 8037.0	...
6737247	  776.6	  526.8	 8034.0	...
6737248	  776.6	  527.2	 8032.0	...
6737249	  777.2	  528.0	 8031.0	...
6737250	  777.7	  528.7	 8031.0	...
6737251	  778.2	  528.5	 8030.0	...
6737252	  777.9	  528.1	 8029.0	...
6737253	  777.6	  527.6	 8028.0	...
6737254	  777.3	  527.5	 8028.0	...
6737255	  777.4	  527.7	 8028.0	...
6737256	  777.5	  527.5	 8029.0	...
6737257	  777.2	  527.2	 8028.0	...
6737258	  776.6	  526.9	 8028.0	...
6737259	  776.0	  527.1	 8028.0	...
6737260	  775.7	  527.3	 8028.0	...
6737261	  775.6	  527.4	 8030.0	...
6737262	  775.4	  527.4	 8032.0	...
6737263	  775.3	  527.2	 8033.0	...
6737264	  775.2	  527.1	 8033.0	...
6737265	  775.1	  526.9	 8033.0	...
6737266	  775.7	  526.7	 8033.0	...
6737267	  776.2	  526.7	 8034.0	...
6737268	  776.8	  527.0	 8035.0	...
6737269	  776.7	  527.4	 8034.0	...
6737270	  776.6	  527.7	 8034.0	...
6737271	  776.7	  527.9	 8033.0	...
6737272	  776.8	  528.0	 8033.0	...
6737273	  776.9	  528.0	 8032.0	...
6737274	  776.8	  528.1	 8032.0	...
6737275	  776.8	  528.2	 8032.0	...
6737276	  776.9	  528.0	 8032.0	...
6737277	  777.2	  527.6	 8032.0	...
6737278	  777.5	  527.1	 8030.0	...
6737279	  777.7	  526.8	 8028.0	...
6737280	  777.7	  526.7	 8026.0	...
6737281	  777.5	  526.6	 8026.0	...
6737282	  777.4	  526.9	 8026.0	...
6737283	  777.1	  527.2	 8022.0	...
6737284	  776.9	  527.7	 8019.0	...
6737285	  776.7	  527.8	 8016.0	...
6737286	  776.7	  528.0	 8017.0	...
6737287	  776.8	  528.1	 8018.0	...
6737288	  776.8	  528.2	 8019.0	...
6737289	  776.7	  528.0	 8020.0	...
6737290	  776.5	  528.2	 8021.0	...
6737291	  776.7	  528.5	 8021.0	...
6737292	  777.1	  528.4	 8022.0	...
6737293	  777.4	  528.0	 8023.0	...
6737294	  777.1	  527.8	 8024.0	...
6737295	  776.5	  527.6	 8022.0	...
6737296	  776.0	  527.5	 8020.0	...
6737297	  776.0	  527.2	 8020.0	...
6737298	  776.1	  527.2	 8023.0	...
6737299	  776.6	  527.4	 8026.0	...
6737300	  777.1	  527.5	 8027.0	...
6737301	  777.3	  527.6	 8027.0	...
6737302	  777.1	  527.6	 8026.0	...
6737303	  777.2	  527.8	 8021.0	...
6737304	  777.3	  528.0	 8017.0	...
6737305	  777.5	  527.9	 8016.0	...
6737306	  777.5	  527.5	 8018.0	...
6737307	  777.6	  527.2	 8021.0	...
6737308	  777.6	  527.3	 8021.0	...
6737309	  777.4	  527.4	 8020.0	...
6737310	  777.2	  527.7	 8020.0	...
6737311	  777.0	  527.7	 8020.0	...
6737312	  777.0	  527.8	 8020.0	...
6737313	  776.9	  527.7	 8018.0	...
6737314	  776.9	  527.6	 8015.0	...
6737315	  776.9	  527.6	 8013.0	...
6737316	  776.9	  527.7	 8012.0	...
6737317	  776.9	  527.7	 8011.0	...
6737318	  777.0	  528.0	 8009.0	...
6737319	  777.1	  528.3	 8008.0	...
6737320	  776.8	  528.6	 8007.0	...
6737321	  776.6	  528.7	 8007.0	...
6737322	  776.3	  528.7	 8009.0	...
6737323	  776.4	  528.7	 8011.0	...
6737324	  776.6	  528.8	 8013.0	...
6737325	  776.8	  528.7	 8012.0	...
6737326	  776.8	  528.5	 8011.0	...
6737327	  776.6	  528.3	 8007.0	...
6737328	  776.3	  527.9	 8004.0	...
6737329	  776.4	  527.8	 8000.0	...
6737330	  776.6	  527.9	 7999.0	...
6737331	  776.7	  528.1	 7999.0	...
6737332	  776.8	  528.4	 8000.0	...
6737333	  776.8	  528.6	 8004.0	...
6737334	  776.9	  528.7	 8008.0	...
6737335	  776.9	  528.7	 8011.0	...
6737336	  777.1	  528.7	 8010.0	...
6737337	  777.4	  528.8	 8009.0	...
6737338	  777.8	  529.2	 8010.0	...
6737339	  778.0	  529.5	 8010.0	...
6737340	  778.2	  529.7	 8010.0	...
6737341	  778.3	  529.6	 8004.0	...
6737342	  778.3	  529.5	 7998.0	...
6737343	  777.8	  529.5	 7999.0	...
6737344	  777.4	  529.7	 8005.0	...
6737345	  777.3	  529.9	 8011.0	...
6737346	  777.6	  530.1	 8010.0	...
6737347	  777.9	  530.2	 8008.0	...
MSG	6737348 0000 _ Number Off
6737348	  777.7	  529.6	 8006.0	...
6737349	  777.6	  529.0	 8004.0	...
6737350	  777.6	  528.6	 8005.0	...
6737351	  777.8	  528.7	 8006.0	...
6737352	  777.9	  528.8	 8006.0	...
6737353	  778.1	  528.8	 8001.0	...
6737354	  778.2	  528.8	 7997.0	...
6737355	  778.3	  528.8	 7993.0	...
6737356	  778.3	  528.8	 7994.0	...
6737357	  778.2	  528.8	 7994.0	...
6737358	  778.2	  529.4	 7994.0	...
6737359	  777.8	  530.0	 7994.0	...
6737360	  777.5	  530.6	 7994.0	...
6737361	  777.6	  531.2	 7994.0	...
6737362	  778.1	  531.9	 7994.0	...
6737363	  778.5	  532.0	 7993.0	...
6737364	  778.1	  531.5	 7992.0	...
6737365	  777.8	  530.9	 7991.0	...
6737366	  777.6	  531.1	 7990.0	...
6737367	  777.6	  531.2	 7991.0	...
6737368	  777.7	  531.4	 7991.0	...
6737369	  777.7	  531.7	 7990.0	...
6737370	  777.7	  532.1	 7990.0	...
6737371	  777.6	  532.3	 7990.0	...
6737372	  777.5	  532.1	 7990.0	...
6737373	  777.6	  531.8	 7990.0	...
6737374	  777.7	  531.9	 7989.0	...
6737375	  778.0	  532.7	 7988.0	...
6737376	  778.2	  533.6	 7987.0	...
6737377	  778.3	  534.1	 7987.0	...
6737378	  778.3	  533.9	 7989.0	...
6737379	  778.1	  533.4	 7991.0	...
6737380	  777.8	  532.6	 7989.0	...
6737381	  777.7	  532.0	 7984.0	...
6737382	  777.8	  531.7	 7979.0	...
6737383	  777.9	  531.9	 7977.0	...
6737384	  777.9	  532.1	 7978.0	...
6737385	  777.9	  532.2	 7977.0	...
6737386	  777.8	  532.2	 7976.0	...
6737387	  777.9	  533.0	 7976.0	...
6737388	  778.0	  533.9	 7974.0	...
6737389	  778.1	  534.6	 7973.0	...
6737390	  778.2	  534.2	 7970.0	...
6737391	  778.3	  533.7	 7969.0	...
6737392	  778.3	  533.5	 7969.0	...
6737393	  778.2	  533.4	 7970.0	...
6737394	  778.1	  533.4	 7970.0	...
6737395	  778.0	  533.1	 7969.0	...
6737396	  777.9	  532.8	 7967.0	...
6737397	  777.4	  532.5	 7967.0	...
6737398	  777.0	  532.8	 7967.0	...
6737399	  776.9	  533.2	 7968.0	...
6737400	  777.2	  533.3	 7969.0	...
6737401	  777.3	  533.0	 7968.0	...
6737402	  777.0	  532.7	 7964.0	...
6737403	  777.0	  532.7	 7960.0	...
6737404	  777.1	  532.6	 7956.0	...
6737405	  777.4	  532.8	 7955.0	...
6737406	  777.5	  533.4	 7955.0	...
6737407	  777.6	  533.9	 7957.0	...
6737408	  777.8	  534.2	 7958.0	...
6737409	  778.0	  534.1	 7958.0	...
6737410	  778.2	  534.2	 7958.0	...
6737411	  778.2	  534.3	 7959.0	...
6737412	  778.3	  534.3	 7960.0	...
6737413	  778.3	  534.3	 7960.0	...
6737414	  778.3	  534.3	 7961.0	...
6737415	  778.3	  534.6	 7961.0	...
6737416	  778.3	  534.8	 7958.0	...
6737417	  778.3	  535.1	 7954.0	...
6737418	  778.3	  535.2	 7950.0	...
6737419	  778.4	  535.2	 7952.0	...
6737420	  778.6	  535.2	 7954.0	...
6737421	  778.7	  535.3	 7956.0	...
6737422	  778.8	  535.4	 7955.0	...
6737423	  778.7	  535.4	 7953.0	...
6737424	  778.6	  535.3	 7950.0	...
6737425	  778.6	  535.1	 7948.0	...
6737426	  778.5	  534.9	 7947.0	...
6737427	  778.5	  534.8	 7948.0	...
6737428	  778.5	  535.1	 7948.0	...
6737429	  778.6	  535.8	 7948.0	...
6737430	  778.5	  536.5	 7946.0	...
6737431	  778.4	  537.0	 7945.0	...
6737432	  778.3	  537.1	 7940.0	...
6737433	  778.5	  537.1	 7937.0	...
6737434	  778.6	  536.8	 7935.0	...
6737435	  778.8	  536.7	 7936.0	...
6737436	  778.9	  536.6	 7935.0	...
6737437	  779.1	  536.7	 7932.0	...
6737438	  779.1	  536.9	 7933.0	...
6737439	  778.9	  537.2	 7936.0	...
6737440	  778.7	  537.3	 7937.0	...
6737441	  778.4	  537.4	 7934.0	...
6737442	  778.2	  537.4	 7930.0	...
6737443	  777.9	  537.4	 7930.0	...
6737444	  778.2	  537.4	 7929.0	...
6737445	  778.6	  538.0	 7930.0	...
6737446	  779.1	  538.6	 7930.0	...
6737447	  779.3	  539.2	 7928.0	...
6737448	  779.4	  539.2	 7924.0	...
6737449	  779.5	  539.2	 7921.0	...
6737450	  779.5	  539.2	 7922.0	...
6737451	  779.4	  539.3	 7925.0	...
6737452	  779.3	  539.4	 7927.0	...
6737453	  779.1	  539.2	 7923.0	...
6737454	  779.0	  538.9	 7918.0	...
6737455	  778.9	  538.5	 7915.0	...
6737456	  778.7	  538.5	 7916.0	...
6737457	  778.6	  538.4	 7918.0	...
6737458	  778.5	  538.3	 7920.0	...
6737459	  778.5	  538.8	 7918.0	...
6737460	  778.8	  539.3	 7916.0	...
6737461	  779.1	  539.8	 7913.0	...
6737462	  779.4	  540.0	 7913.0	...
6737463	  779.3	  540.3	 7914.0	...
6737464	  779.3	  540.6	 7913.0	...
6737465	  779.3	  540.6	 7911.0	...
6737466	  779.4	  540.9	 7910.0	...
6737467	  779.3	  541.0	 7910.0	...
6737468	  779.5	  541.1	 7910.0	...
6737469	  779.6	  541.0	 7907.0	...
6737470	  779.4	  540.6	 7905.0	...
6737471	  779.0	  540.2	 7902.0	...
6737472	  778.8	  539.8	 7907.0	...
6737473	  779.0	  539.6	 7911.0	...
6737474	  779.3	  539.8	 7911.0	...
6737475	  779.4	  539.9	 7906.0	...
6737476	  779.6	  540.1	 7902.0	...
6737477	  779.8	  540.0	 7903.0	...
6737478	  779.8	  540.1	 7904.0	...
6737479	  779.8	  540.2	 7904.0	...
6737480	  779.8	  540.4	 7904.0	...
6737481	  779.3	  540.6	 7904.0	...
6737482	  778.9	  541.2	 7903.0	...
6737483	  778.5	  541.9	 7899.0	...
6737484	  778.5	  541.7	 7896.0	...
6737485	  778.5	  540.8	 7894.0	...
6737486	  778.5	  540.0	 7896.0	...
6737487	  778.7	  540.2	 7896.0	...
6737488	  778.6	  540.5	 7896.0	...
6737489	  778.6	  540.7	 7895.0	...
6737490	  778.6	  541.2	 7893.0	...
6737491	  778.7	  541.7	 7891.0	...
6737492	  778.8	  542.3	 7888.0	...
6737493	  778.8	  542.5	 7886.0	...
6737494	  778.7	  542.4	 7881.0	...
6737495	  778.8	  542.1	 7877.0	...
6737496	  779.1	  542.0	 7875.0	...
6737497	  779.5	  542.2	 7877.0	...
6737498	  779.5	  542.4	 7878.0	...
6737499	  779.6	  542.3	 7879.0	...
6737500	  779.5	  542.2	 7879.0	...
6737501	  779.1	  542.4	 7880.0	...
6737502	  778.7	  542.6	 7879.0	...
6737503	  778.7	  542.7	 7878.0	...
6737504	  779.0	  542.4	 7879.0	...
6737505	  779.4	  542.4	 7881.0	...
6737506	  779.5	  542.9	 7877.0	...
6737507	  779.6	  543.5	 7870.0	...
6737508	  779.5	  543.1	 7865.0	...
6737509	  779.3	  542.3	 7869.0	...
6737510	  779.4	  541.6	 7873.0	...
6737511	  779.7	  541.7	 7875.0	...
6737512	  779.7	  541.8	 7874.0	...
6737513	  779.5	  542.1	 7873.0	...
6737514	  779.3	  542.4	 7871.0	...
6737515	  779.1	  542.7	 7871.0	...
6737516	  778.9	  542.6	 7871.0	...
6737517	  778.6	  542.6	 7872.0	...
6737518	  778.6	  542.7	 7870.0	...
6737519	  778.6	  543.0	 7867.0	...
6737520	  778.5	  543.2	 7867.0	...
6737521	  778.5	  543.2	 7869.0	...
6737522	  778.6	  543.2	 7867.0	...
6737523	  778.7	  543.3	 7864.0	...
6737524	  778.8	  543.5	 7861.0	...
6737525	  779.0	  543.8	 7861.0	...
6737526	  779.0	  544.0	 7861.0	...
6737527	  779.0	  544.1	 7861.0	...
6737528	  778.9	  544.2	 7860.0	...
6737529	  778.9	  544.0	 7860.0	...
6737530	  778.9	  543.8	 7860.0	...
6737531	  779.0	  543.6	 7861.0	...
6737532	  779.1	  543.6	 7860.0	...
6737533	  779.1	  543.9	 7856.0	...
6737534	  779.0	  544.2	 7851.0	...
6737535	  778.8	  544.5	 7846.0	...
6737536	  778.6	  544.5	 7843.0	...
6737537	  778.6	  544.4	 7842.0	...
6737538	  779.0	  544.4	 7842.0	...
6737539	  779.4	  544.5	 7842.0	...
6737540	  779.6	  544.5	 7841.0	...
6737541	  779.4	  544.4	 7841.0	...
6737542	  779.2	  544.2	 7840.0	...
6737543	  778.9	  544.0	 7839.0	...
6737544	  778.7	  544.0	 7837.0	...
6737545	  778.5	  544.2	 7836.0	...
6737546	  778.4	  544.5	 7834.0	...
6737547	  778.3	  545.0	 7830.0	...
6737548	  778.2	  545.3	 7827.0	...
6737549	  778.3	  545.5	 7826.0	...
6737550	  778.5	  545.4	 7826.0	...
6737551	  778.7	  545.3	 7826.0	...
6737552	  778.6	  545.3	 7826.0	...
6737553	  778.1	  545.3	 7826.0	...
6737554	  777.6	  545.5	 7825.0	...
6737555	  777.7	  545.7	 7824.0	...
6737556	  778.0	  545.9	 7824.0	...
6737557	  778.3	  545.8	 7825.0	...
6737558	  778.4	  545.9	 7826.0	...
MSG	6737559 0000 _ Number On
6737559	  778.4	  546.0	 7829.0	...
6737560	  778.3	  546.1	 7831.0	...
6737561	  778.3	  546.1	 7828.0	...
6737562	  777.9	  546.2	 7823.0	...
6737563	  777.6	  546.4	 7819.0	...
6737564	  777.4	  546.7	 7821.0	...
6737565	  777.5	  547.0	 7822.0	...
6737566	  777.7	  547.1	 7821.0	...
6737567	  777.9	  547.1	 7815.0	...
6737568	  778.1	  547.0	 7809.0	...
6737569	  778.1	  546.8	 7806.0	...
6737570	  778.1	  546.4	 7805.0	...
6737571	  777.9	  546.2	 7805.0	...
6737572	  777.7	  546.0	 7803.0	...
6737573	  777.6	  546.1	 7804.0	...
6737574	  777.5	  546.1	 7804.0	...
6737575	  777.6	  546.0	 7804.0	...
6737576	  777.7	  546.0	 7803.0	...
6737577	  777.7	  545.9	 7803.0	...
6737578	  777.5	  545.7	 7805.0	...
6737579	  777.1	  545.5	 7806.0	...
6737580	  776.8	  545.4	 7809.0	...
6737581	  776.6	  545.4	 7811.0	...
6737582	  776.7	  545.5	 7813.0	...
6737583	  777.0	  545.7	 7813.0	...
6737584	  777.2	  546.0	 7812.0	...
6737585	  777.2	  546.2	 7812.0	...
6737586	  776.9	  546.4	 7811.0	...
6737587	  776.8	  546.4	 7810.0	...
6737588	  776.9	  546.4	 7807.0	...
6737589	  777.2	  547.1	 7798.0	...
6737590	  777.5	  547.8	 7790.0	...
6737591	  777.7	  548.0	 7790.0	...
6737592	  777.7	  547.2	 7795.0	...
6737593	  777.6	  546.5	 7800.0	...
6737594	  777.7	  546.4	 7799.0	...
6737595	  777.7	  546.3	 7799.0	...
6737596	  777.7	  546.3	 7798.0	...
6737597	  777.8	  546.7	 7796.0	...
6737598	  778.0	  547.3	 7795.0	...
6737599	  778.1	  547.9	 7792.0	...
6737600	  778.2	  548.0	 7790.0	...
6737601	  778.1	  548.1	 7787.0	...
6737602	  777.7	  548.2	 7786.0	...
6737603	  777.2	  547.7	 7788.0	...
6737604	  776.8	  547.3	 7792.0	...
6737605	  776.9	  547.0	 7794.0	...
6737606	  777.2	  547.5	 7789.0	...
6737607	  777.1	  548.0	 7785.0	...
6737608	  776.9	  548.3	 7781.0	...
6737609	  776.8	  548.3	 7779.0	...
6737610	  777.5	  548.3	 7779.0	...
6737611	  778.1	  548.4	 7781.0	...
6737612	  778.6	  548.6	 7781.0	...
6737613	  778.7	  548.7	 7781.0	...
6737614	  778.2	  548.9	 7780.0	...
6737615	  777.7	  549.0	 7780.0	...
6737616	  777.2	  548.9	 7778.0	...
6737617	  777.1	  548.9	 7777.0	...
6737618	  776.9	  548.9	 7780.0	...
6737619	  776.8	  548.6	 7784.0	...
6737620	  776.7	  548.3	 7787.0	...
6737621	  776.6	  548.0	 7787.0	...
6737622	  776.5	  547.7	 7787.0	...
6737623	  776.6	  547.3	 7788.0	...
6737624	  776.7	  547.3	 7787.0	...
6737625	  776.9	  547.9	 7786.0	...
6737626	  777.0	  548.3	 7786.0	...
6737627	  777.4	  548.3	 7785.0	...
6737628	  777.9	  548.7	 7783.0	...
6737629	  778.3	  549.2	 7779.0	...
6737630	  778.3	  549.8	 7774.0	...
6737631	  778.2	  549.9	 7771.0	...
6737632	  778.0	  550.0	 7770.0	...
6737633	  777.6	  550.2	 7769.0	...
6737634	  777.2	  550.0	 7768.0	...
6737635	  777.0	  549.8	 7768.0	...
6737636	  777.2	  549.6	 7768.0	...
6737637	  777.3	  549.7	 7770.0	...
6737638	  777.5	  549.7	 7772.0	...
6737639	  777.5	  549.7	 7772.0	...
6737640	  777.2	  549.8	 7768.0	...
6737641	  777.0	  549.9	 7763.0	...
6737642	  776.7	  550.1	 7761.0	...
6737643	  776.7	  550.1	 7764.0	...
6737644	  777.0	  550.1	 7765.0	...
6737645	  777.4	  549.9	 7764.0	...
6737646	  777.8	  550.3	 7763.0	...
6737647	  777.7	  550.7	 7762.0	...
6737648	  777.5	  551.0	 7761.0	...
6737649	  777.3	  550.8	 7760.0	...
6737650	  777.6	  550.7	 7759.0	...
6737651	  777.9	  550.6	 7760.0	...
6737652	  777.9	  549.9	 7760.0	...
6737653	  777.6	  549.2	 7760.0	...
6737654	  777.5	  549.4	 7758.0	...
6737655	  777.6	  550.3	 7757.0	...
6737656	  777.8	  551.1	 7755.0	...
6737657	  777.8	  551.1	 7753.0	...
6737658	  777.8	  551.7	 7750.0	...
6737659	  777.9	  552.2	 7748.0	...
6737660	  777.9	  552.8	 7745.0	...
6737661	  777.8	  552.6	 7742.0	...
6737662	  777.9	  552.4	 7740.0	...
6737663	  778.0	  552.2	 7741.0	...
6737664	  777.9	  552.4	 7742.0	...
6737665	  777.5	  552.2	 7742.0	...
6737666	  777.2	  552.0	 7741.0	...
6737667	  777.4	  551.9	 7741.0	...
6737668	  777.6	  552.1	 7740.0	...
6737669	  777.8	  552.4	 7741.0	...
6737670	  777.3	  552.5	 7742.0	...
6737671	  776.9	  552.6	 7743.0	...
6737672	  776.5	  552.6	 7745.0	...
6737673	  776.5	  552.6	 7745.0	...
6737674	  776.6	  552.6	 7745.0	...
6737675	  776.8	  552.4	 7743.0	...
6737676	  777.0	  552.2	 7743.0	...
6737677	  777.2	  552.3	 7742.0	...
6737678	  777.3	  552.6	 7740.0	...
6737679	  777.2	  552.7	 7738.0	...
6737680	  777.3	  552.4	 7738.0	...
6737681	  777.5	  552.1	 7739.0	...
6737682	  777.6	  551.9	 7743.0	...
6737683	  777.6	  551.7	 7745.0	...
6737684	  777.4	  551.6	 7747.0	...
6737685	  777.3	  551.9	 7745.0	...
6737686	  777.3	  552.2	 7743.0	...
6737687	  777.3	  552.4	 7742.0	...
6737688	  777.3	  552.2	 7739.0	...
6737689	  777.2	  552.0	 7735.0	...
6737690	  777.1	  551.9	 7730.0	...
6737691	  776.9	  551.8	 7728.0	...
6737692	  776.9	  551.7	 7728.0	...
6737693	  776.9	  551.5	 7728.0	...
6737694	  776.9	  551.6	 7732.0	...
6737695	  777.0	  551.6	 7736.0	...
6737696	  777.2	  551.6	 7738.0	...
6737697	  777.4	  551.5	 7738.0	...
6737698	  777.5	  551.4	 7737.0	...
6737699	  777.6	  551.4	 7739.0	...
6737700	  777.5	  551.4	 7741.0	...
6737701	  777.3	  551.4	 7743.0	...
6737702	  777.2	  551.5	 7743.0	...
6737703	  777.3	  551.7	 7742.0	...
6737704	  777.2	  551.9	 7742.0	...
6737705	  777.3	  552.1	 7742.0	...
6737706	  777.4	  552.2	 7743.0	...
6737707	  777.5	  552.3	 7743.0	...
6737708	  777.6	  552.3	 7743.0	...
6737709	  777.4	  552.0	 7742.0	...
6737710	  777.3	  551.9	 7742.0	...
6737711	  777.2	  551.9	 7741.0	...
6737712	  777.2	  551.9	 7741.0	...
6737713	  777.1	  551.8	 7740.0	...
6737714	  776.9	  551.7	 7739.0	...
6737715	  776.8	  551.7	 7737.0	...
6737716	  776.8	  551.7	 7737.0	...
6737717	  776.8	  551.8	 7736.0	...
6737718	  776.6	  552.1	 7736.0	...
6737719	  776.5	  552.3	 7737.0	...
6737720	  776.4	  552.2	 7737.0	...
6737721	  776.3	  551.9	 7736.0	...
6737722	  776.3	  551.9	 7734.0	...
6737723	  776.4	  552.2	 7734.0	...
6737724	  776.4	  552.4	 7736.0	...
6737725	  776.3	  552.4	 7737.0	...
6737726	  776.1	  552.3	 7738.0	...
6737727	  776.0	  551.9	 7737.0	...
6737728	  776.0	  551.5	 7737.0	...
6737729	  776.0	  551.0	 7736.0	...
6737730	  776.0	  550.9	 7737.0	...
6737731	  775.9	  550.9	 7737.0	...
6737732	  775.6	  550.9	 7738.0	...
6737733	  775.4	  551.2	 7740.0	...
6737734	  775.3	  551.9	 7740.0	...
6737735	  775.4	  552.5	 7739.0	...
6737736	  775.5	  553.0	 7739.0	...
6737737	  775.2	  553.2	 7739.0	...
6737738	  774.9	  553.4	 7739.0	...
6737739	  774.4	  553.2	 7737.0	...
6737740	  774.2	  552.7	 7736.0	...
6737741	  774.5	  552.1	 7736.0	...
6737742	  775.0	  551.7	 7737.0	...
6737743	  775.5	  551.5	 7739.0	...
6737744	  775.6	  552.0	 7739.0	...
6737745	  775.7	  552.6	 7739.0	...
6737746	  775.7	  552.7	 7738.0	...
6737747	  775.6	  552.2	 7738.0	...
6737748	  775.6	  551.7	 7737.0	...
6737749	  775.7	  551.6	 7737.0	...
6737750	  775.6	  551.7	 7738.0	...
6737751	  775.2	  551.8	 7741.0	...
6737752	  774.7	  552.5	 7741.0	...
6737753	  774.5	  553.0	 7740.0	...
6737754	  774.6	  553.6	 7739.0	...
6737755	  774.7	  553.4	 7740.0	...
6737756	  774.9	  553.3	 7742.0	...
6737757	  775.1	  553.2	 7743.0	...
6737758	  775.1	  553.3	 7744.0	...
6737759	  775.0	  553.4	 7745.0	...
6737760	  774.8	  553.5	 7746.0	...
6737761	  774.5	  553.5	 7745.0	...
6737762	  774.2	  553.5	 7744.0	...
6737763	  774.1	  553.5	 7744.0	...
6737764	  774.1	  553.3	 7745.0	...
6737765	  774.1	  553.1	 7745.0	...
6737766	  774.2	  552.9	 7744.0	...
6737767	  774.3	  552.8	 7743.0	...
6737768	  774.0	  552.6	 7744.0	...
6737769	  773.6	  552.5	 7745.0	...
6737770	  773.2	  552.5	 7746.0	...
6737771	  773.3	  552.6	 7746.0	...
6737772	  773.3	  552.7	 7746.0	...
6737773	  773.3	  552.8	 7745.0	...
6737774	  773.2	  553.0	 7744.0	...
6737775	  773.2	  552.9	 7744.0	...
6737776	  773.1	  552.6	 7744.0	...
6737777	  773.3	  552.9	 7744.0	...
6737778	  773.5	  553.5	 7745.0	...
6737779	  773.8	  554.2	 7746.0	...
6737780	  773.9	  553.6	 7753.0	...
6737781	  773.7	  553.1	 7759.0	...
6737782	  773.4	  553.1	 7762.0	...
6737783	  773.0	  553.5	 7758.0	...
6737784	  772.9	  553.7	 7755.0	...
6737785	  772.8	  553.1	 7755.0	...
6737786	  772.8	  552.6	 7755.0	...
6737787	  772.9	  552.7	 7756.0	...
6737788	  773.1	  553.3	 7757.0	...
6737789	  773.2	  553.2	 7757.0	...
6737790	  772.9	  552.6	 7758.0	...
6737791	  772.6	  552.1	 7760.0	...
6737792	  772.4	  552.3	 7762.0	...
6737793	  772.5	  552.5	 7763.0	...
6737794	  772.5	  552.6	 7761.0	...
6737795	  772.5	  552.5	 7759.0	...
6737796	  772.5	  552.5	 7757.0	...
6737797	  772.5	  552.5	 7757.0	...
6737798	  772.6	  552.1	 7757.0	...
6737799	  772.7	  551.6	 7758.0	...
6737800	  772.8	  551.0	 7760.0	...
6737801	  772.8	  550.9	 7762.0	...
6737802	  772.9	  551.2	 7763.0	...
6737803	  773.0	  551.5	 7764.0	...
6737804	  773.1	  551.8	 7763.0	...
6737805	  773.0	  551.5	 7763.0	...
6737806	  773.1	  551.2	 7763.0	...
6737807	  773.0	  551.1	 7762.0	...
6737808	  773.0	  551.5	 7761.0	...
6737809	  772.9	  551.9	 7761.0	...
6737810	  773.0	  552.6	 7761.0	...
6737811	  773.1	  553.1	 7761.0	...
6737812	  773.3	  553.4	 7761.0	...
6737813	  773.4	  552.6	 7760.0	...
6737814	  773.5	  551.8	 7760.0	...
6737815	  773.7	  552.0	 7760.0	...
6737816	  773.7	  552.8	 7760.0	...
6737817	  773.6	  553.5	 7761.0	...
6737818	  773.5	  553.5	 7760.0	...
6737819	  773.5	  553.0	 7758.0	...
6737820	  773.6	  552.5	 7756.0	...
6737821	  773.5	  552.0	 7754.0	...
6737822	  773.4	  552.0	 7755.0	...
6737823	  773.0	  552.0	 7755.0	...
6737824	  772.8	  551.9	 7759.0	...
6737825	  772.6	  551.9	 7762.0	...
6737826	  772.6	  551.9	 7765.0	...
6737827	  772.6	  551.9	 7765.0	...
6737828	  772.7	  552.0	 7767.0	...
6737829	  772.8	  552.1	 7768.0	...
6737830	  772.9	  552.3	 7764.0	...
6737831	  772.8	  552.3	 7758.0	...
6737832	  772.7	  552.4	 7753.0	...
6737833	  772.8	  552.2	 7753.0	...
6737834	  773.1	  552.3	 7754.0	...
6737835	  773.4	  552.4	 7760.0	...
6737836	  773.5	  552.7	 7766.0	...
6737837	  773.5	  552.9	 7768.0	...
6737838	  773.6	  553.1	 7765.0	...
6737839	  773.7	  553.0	 7762.0	...
6737840	  773.7	  552.9	 7764.0	...
6737841	  773.6	  553.0	 7764.0	...
6737842	  773.4	  552.7	 7764.0	...
6737843	  773.3	  552.5	 7764.0	...
6737844	  773.1	  552.4	 7765.0	...
6737845	  773.0	  552.2	 7768.0	...
6737846	  772.8	  552.0	 7770.0	...
6737847	  772.7	  551.7	 7770.0	...
6737848	  772.7	  551.8	 7769.0	...
6737849	  772.8	  552.1	 7765.0	...
6737850	  773.0	  552.3	 7763.0	...
6737851	  773.3	  552.4	 7767.0	...
6737852	  773.3	  552.5	 7772.0	...
6737853	  773.0	  552.5	 7778.0	...
6737854	  772.6	  552.0	 7778.0	...
6737855	  772.3	  551.4	 7780.0	...
6737856	  772.2	  550.7	 7780.0	...
6737857	  772.2	  550.8	 7781.0	...
6737858	  772.2	  550.8	 7780.0	...
6737859	  772.3	  550.9	 7778.0	...
6737860	  772.3	  551.0	 7777.0	...
6737861	  772.4	  551.2	 7778.0	...
6737862	  772.3	  551.3	 7780.0	...
MSG	6737863 0000 _ Number Off
6737863	  772.2	  551.3	 7782.0	...
6737864	  772.4	  551.2	 7782.0	...
6737865	  772.7	  551.1	 7783.0	...
6737866	  772.9	  550.9	 7785.0	...
6737867	  773.0	  550.8	 7786.0	...
6737868	  773.0	  550.8	 7786.0	...
6737869	  773.2	  551.0	 7785.0	...
6737870	  773.4	  551.1	 7784.0	...
6737871	  773.6	  551.1	 7783.0	...
6737872	  773.6	  550.6	 7781.0	...
6737873	  773.6	  550.1	 7782.0	...
6737874	  773.5	  549.5	 7785.0	...
6737875	  773.5	  549.5	 7787.0	...
6737876	  773.5	  549.6	 7787.0	...
6737877	  773.5	  549.7	 7786.0	...
6737878	  773.1	  549.7	 7785.0	...
6737879	  772.7	  549.7	 7784.0	...
6737880	  772.4	  550.3	 7784.0	...
6737881	  772.5	  550.9	 7787.0	...
6737882	  772.6	  551.0	 7790.0	...
6737883	  772.6	  550.6	 7794.0	...
6737884	  772.8	  550.0	 7796.0	...
6737885	  773.0	  549.9	 7797.0	...
6737886	  773.1	  549.7	 7796.0	...
6737887	  773.1	  549.6	 7795.0	...
6737888	  773.1	  548.9	 7797.0	...
6737889	  773.0	  548.3	 7800.0	...
6737890	  772.9	  547.9	 7803.0	...
6737891	  772.9	  548.2	 7805.0	...
6737892	  772.9	  548.5	 7808.0	...
6737893	  773.0	  548.5	 7810.0	...
6737894	  773.3	  548.5	 7809.0	...
6737895	  773.6	  548.4	 7809.0	...
6737896	  773.8	  548.4	 7809.0	...
6737897	  773.8	  548.3	 7808.0	...
6737898	  773.9	  548.2	 7808.0	...
6737899	  773.7	  548.1	 7808.0	...
6737900	  773.6	  548.0	 7808.0	...
6737901	  773.4	  548.0	 7808.0	...
6737902	  773.3	  547.9	 7808.0	...
6737903	  773.5	  547.9	 7810.0	...
6737904	  773.7	  547.9	 7812.0	...
6737905	  773.7	  547.9	 7813.0	...
6737906	  773.5	  548.1	 7812.0	...
6737907	  773.3	  548.2	 7810.0	...
6737908	  773.3	  548.1	 7810.0	...
6737909	  772.9	  547.8	 7814.0	...
6737910	  772.6	  547.4	 7818.0	...
6737911	  772.6	  547.2	 7822.0	...
6737912	  772.9	  547.4	 7821.0	...
6737913	  773.2	  547.5	 7823.0	...
6737914	  773.2	  547.2	 7825.0	...
6737915	  773.1	  546.8	 7827.0	...
6737916	  772.7	  546.8	 7828.0	...
6737917	  772.4	  547.3	 7829.0	...
6737918	  772.2	  547.7	 7830.0	...
6737919	  772.5	  547.8	 7830.0	...
6737920	  772.7	  547.9	 7830.0	...
6737921	  772.7	  548.0	 7830.0	...
6737922	  772.6	  548.1	 7830.0	...
6737923	  772.5	  548.2	 7831.0	...
6737924	  772.4	  548.2	 7834.0	...
6737925	  772.5	  548.3	 7835.0	...
6737926	  772.6	  548.4	 7836.0	...
6737927	  772.6	  548.3	 7835.0	...
6737928	  772.8	  548.1	 7830.0	...
6737929	  773.0	  547.9	 7825.0	...
6737930	  773.2	  548.0	 7821.0	...
6737931	  773.2	  547.9	 7822.0	...
6737932	  773.4	  548.6	 7822.0	...
6737933	  774.2	  549.4	 7822.0	...
6737934	  775.4	  550.3	 7821.0	...
EFIX R   6736331	6737934	1604	  780.1	  538.2	   7840
SSACC R  6737935
6737935	  777.1	  550.5	 7821.0	...
6737936	  778.5	  550.8	 7821.0	...
6737937	  780.4	  550.9	 7823.0	...
6737938	  782.2	  551.7	 7825.0	...
6737939	  784.5	  552.6	 7828.0	...
6737940	  786.7	  553.9	 7830.0	...
6737941	  788.7	  555.2	 7826.0	...
6737942	  790.3	  556.2	 7823.0	...
6737943	  791.6	  556.8	 7820.0	...
6737944	  792.6	  556.8	 7821.0	...
6737945	  793.3	  556.9	 7821.0	...
6737946	  792.6	  556.6	 7821.0	...
6737947	  791.7	  556.3	 7821.0	...
6737948	  790.7	  556.0	 7821.0	...
6737949	  789.6	  555.6	 7823.0	...
6737950	  787.7	  555.3	 7831.0	...
6737951	  785.7	  554.6	 7838.0	...
ESACC R  6737935	6737951	17	  777.1	  550.5	  785.7	  554.6	   0.20	     42
SFIX R   6737952
6737952	  783.6	  554.0	 7843.0	...
6737953	  782.6	  553.2	 7842.0	...
6737954	  781.1	  552.1	 7842.0	...
6737955	  780.3	  551.0	 7842.0	...
6737956	  779.6	  549.8	 7843.0	...
6737957	  779.4	  549.6	 7846.0	...
6737958	  779.4	  549.9	 7849.0	...
6737959	  779.5	  550.1	 7850.0	...
6737960	  779.8	  550.1	 7850.0	...
6737961	  780.1	  550.1	 7851.0	...
6737962	  780.3	  550.5	 7851.0	...
6737963	  780.7	  550.8	 7852.0	...
6737964	  781.0	  551.0	 7851.0	...
6737965	  781.4	  551.0	 7850.0	...
6737966	  781.3	  551.0	 7849.0	...
6737967	  781.4	  550.8	 7848.0	...
6737968	  781.5	  550.7	 7848.0	...
6737969	  781.4	  550.4	 7848.0	...
6737970	  781.3	  550.3	 7847.0	...
6737971	  781.3	  550.3	 7847.0	...
6737972	  781.0	  550.5	 7847.0	...
6737973	  780.8	  550.7	 7848.0	...
6737974	  780.5	  550.7	 7848.0	...
6737975	  780.6	  550.8	 7851.0	...
6737976	  780.9	  551.1	 7854.0	...
6737977	  781.4	  551.3	 7855.0	...
6737978	  781.9	  551.4	 7853.0	...
6737979	  781.9	  551.0	 7851.0	...
6737980	  781.7	  550.8	 7851.0	...
6737981	  781.5	  550.8	 7851.0	...
6737982	  781.5	  551.0	 7850.0	...
6737983	  781.5	  551.5	 7851.0	...
6737984	  782.0	  552.0	 7851.0	...
6737985	  782.6	  552.2	 7852.0	...
6737986	  783.0	  552.2	 7853.0	...
6737987	  783.1	  552.3	 7854.0	...
6737988	  782.9	  552.4	 7855.0	...
6737989	  782.6	  552.3	 7856.0	...
6737990	  782.4	  552.2	 7857.0	...
6737991	  782.4	  552.1	 7859.0	...
6737992	  782.3	  552.1	 7862.0	...
6737993	  782.1	  551.3	 7864.0	...
6737994	  781.9	  550.5	 7864.0	...
6737995	  782.0	  549.6	 7864.0	...
6737996	  782.2	  549.6	 7864.0	...
6737997	  782.4	  549.6	 7867.0	...
6737998	  782.5	  549.6	 7869.0	...
6737999	  782.6	  549.6	 7872.0	...
6738000	  782.7	  549.7	 7871.0	...
6738001	  782.7	  549.9	 7868.0	...
6738002	  782.6	  550.2	 7866.0	...
6738003	  782.5	  550.7	 7863.0	...
6738004	  782.1	  551.1	 7864.0	...
6738005	  781.7	  551.4	 7865.0	...
6738006	  781.6	  551.1	 7866.0	...
6738007	  781.9	  550.7	 7866.0	...
6738008	  782.3	  550.2	 7867.0	...
6738009	  782.2	  549.8	 7868.0	...
6738010	  782.1	  549.5	 7869.0	...
6738011	  782.2	  549.2	 7869.0	...
6738012	  782.2	  549.2	 7869.0	...
6738013	  782.3	  549.0	 7870.0	...
6738014	  782.2	  548.7	 7871.0	...
6738015	  782.1	  548.4	 7873.0	...
6738016	  782.1	  548.3	 7875.0	...
6738017	  782.1	  548.3	 7877.0	...
6738018	  782.3	  548.4	 7880.0	...
6738019	  782.4	  548.4	 7882.0	...
6738020	  782.5	  548.4	 7883.0	...
6738021	  782.6	  548.5	 7884.0	...
6738022	  782.7	  548.6	 7885.0	...
6738023	  782.6	  548.8	 7887.0	...
6738024	  782.2	  548.4	 7890.0	...
6738025	  781.9	  547.9	 7891.0	...
6738026	  782.2	  547.4	 7889.0	...
6738027	  782.6	  547.4	 7885.0	...
6738028	  783.1	  547.9	 7883.0	...
6738029	  783.2	  548.5	 7883.0	...
6738030	  783.0	  549.2	 7885.0	...
6738031	  782.7	  549.4	 7889.0	...
6738032	  782.4	  549.4	 7894.0	...
6738033	  782.3	  549.4	 7899.0	...
6738034	  782.2	  549.2	 7901.0	...
6738035	  782.1	  549.1	 7901.0	...
6738036	  782.0	  549.1	 7899.0	...
6738037	  781.8	  549.1	 7897.0	...
6738038	  781.6	  549.1	 7895.0	...
6738039	  781.5	  549.1	 7895.0	...
6738040	  781.5	  549.1	 7894.0	...
6738041	  781.5	  548.6	 7896.0	...
6738042	  781.4	  547.6	 7900.0	...
6738043	  781.4	  546.7	 7904.0	...
6738044	  781.6	  546.7	 7908.0	...
6738045	  781.6	  547.0	 7909.0	...
6738046	  781.5	  547.4	 7911.0	...
6738047	  781.5	  547.6	 7911.0	...
6738048	  781.7	  547.8	 7911.0	...
6738049	  781.9	  548.0	 7912.0	...
6738050	  781.9	  547.8	 7913.0	...
6738051	  781.9	  547.5	 7914.0	...
6738052	  781.9	  547.1	 7914.0	...
6738053	  782.2	  547.4	 7913.0	...
6738054	  782.5	  547.8	 7913.0	...
6738055	  782.6	  548.4	 7913.0	...
6738056	  782.2	  548.6	 7912.0	...
6738057	  781.7	  548.8	 7911.0	...
6738058	  781.1	  548.8	 7911.0	...
6738059	  780.9	  548.6	 7912.0	...
6738060	  780.6	  548.4	 7912.0	...
6738061	  780.9	  548.2	 7913.0	...
6738062	  781.1	  548.2	 7912.0	...
6738063	  781.3	  548.1	 7913.0	...
MSG	6738064 0000 _ Number On
6738064	  781.2	  548.0	 7914.0	...
6738065	  781.2	  547.9	 7916.0	...
6738066	  781.1	  547.9	 7916.0	...
6738067	  781.1	  547.9	 7916.0	...
6738068	  781.1	  547.7	 7916.0	...
6738069	  781.1	  547.5	 7916.0	...
6738070	  781.1	  547.3	 7920.0	...
6738071	  781.3	  547.3	 7926.0	...
6738072	  781.5	  547.5	 7932.0	...
6738073	  781.3	  547.7	 7932.0	...
6738074	  780.9	  547.9	 7930.0	...
6738075	  780.4	  548.3	 7928.0	...
6738076	  780.3	  548.8	 7929.0	...
6738077	  780.3	  549.1	 7930.0	...
6738078	  780.5	  549.0	 7931.0	...
6738079	  780.7	  548.8	 7934.0	...
6738080	  780.7	  548.6	 7936.0	...
6738081	  780.6	  548.4	 7933.0	...
6738082	  780.5	  548.4	 7929.0	...
6738083	  780.5	  548.4	 7925.0	...
6738084	  780.5	  548.3	 7926.0	...
6738085	  780.6	  548.3	 7926.0	...
6738086	  780.6	  548.4	 7926.0	...
6738087	  780.4	  548.3	 7929.0	...
6738088	  780.2	  548.2	 7932.0	...
6738089	  779.9	  548.1	 7936.0	...
6738090	  779.7	  548.2	 7936.0	...
6738091	  779.9	  548.5	 7936.0	...
6738092	  780.2	  548.8	 7932.0	...
6738093	  780.5	  549.1	 7928.0	...
6738094	  780.7	  549.2	 7924.0	...
6738095	  780.9	  549.5	 7924.0	...
6738096	  781.2	  550.0	 7927.0	...
6738097	  781.3	  550.3	 7930.0	...
6738098	  781.4	  550.5	 7937.0	...
6738099	  781.3	  550.6	 7940.0	...
6738100	  781.2	  550.6	 7944.0	...
6738101	  781.1	  550.6	 7944.0	...
6738102	  781.0	  550.1	 7946.0	...
6738103	  781.0	  549.5	 7948.0	...
6738104	  781.0	  548.8	 7949.0	...
6738105	  781.0	  548.7	 7949.0	...
6738106	  780.6	  548.7	 7948.0	...
6738107	  780.1	  549.1	 7949.0	...
6738108	  779.5	  549.5	 7949.0	...
6738109	  779.4	  549.5	 7949.0	...
6738110	  779.3	  549.1	 7951.0	...
6738111	  779.2	  548.8	 7954.0	...
6738112	  779.2	  548.9	 7956.0	...
6738113	  779.9	  548.4	 7956.0	...
6738114	  780.5	  547.7	 7956.0	...
6738115	  781.0	  547.1	 7955.0	...
6738116	  780.8	  547.4	 7954.0	...
6738117	  780.5	  548.0	 7953.0	...
6738118	  780.3	  548.4	 7951.0	...
6738119	  780.3	  548.7	 7950.0	...
6738120	  780.5	  548.6	 7949.0	...
6738121	  780.6	  548.7	 7948.0	...
6738122	  780.8	  549.0	 7948.0	...
6738123	  780.5	  549.2	 7949.0	...
6738124	  780.1	  549.1	 7949.0	...
6738125	  780.1	  548.6	 7955.0	...
6738126	  780.5	  548.1	 7963.0	...
6738127	  780.9	  548.0	 7971.0	...
6738128	  781.0	  548.2	 7973.0	...
6738129	  781.2	  548.4	 7973.0	...
6738130	  781.3	  548.4	 7970.0	...
6738131	  781.0	  548.5	 7967.0	...
6738132	  780.5	  548.4	 7964.0	...
6738133	  780.0	  548.3	 7965.0	...
6738134	  780.1	  548.2	 7966.0	...
6738135	  780.3	  548.2	 7968.0	...
6738136	  780.5	  548.4	 7971.0	...
6738137	  780.7	  548.5	 7972.0	...
6738138	  780.9	  548.4	 7973.0	...
6738139	  781.1	  547.9	 7972.0	...
6738140	  780.8	  547.5	 7972.0	...
6738141	  780.5	  547.3	 7973.0	...
6738142	  780.2	  547.3	 7973.0	...
6738143	  780.4	  547.5	 7973.0	...
6738144	  780.7	  547.8	 7973.0	...
6738145	  780.8	  548.1	 7974.0	...
6738146	  780.8	  548.2	 7976.0	...
6738147	  780.7	  548.0	 7977.0	...
6738148	  780.5	  547.8	 7977.0	...
6738149	  780.2	  548.0	 7977.0	...
6738150	  779.9	  548.4	 7978.0	...
6738151	  779.9	  548.7	 7979.0	...
6738152	  779.8	  548.6	 7974.0	...
6738153	  779.8	  548.5	 7970.0	...
6738154	  779.7	  548.5	 7965.0	...
6738155	  779.7	  548.5	 7965.0	...
6738156	  780.1	  548.5	 7967.0	...
6738157	  780.5	  548.4	 7969.0	...
6738158	  780.9	  548.4	 7970.0	...
6738159	  780.9	  548.3	 7969.0	...
6738160	  780.8	  548.2	 7969.0	...
6738161	  780.7	  548.1	 7970.0	...
6738162	  780.6	  548.0	 7971.0	...
6738163	  780.4	  548.0	 7970.0	...
6738164	  780.2	  548.0	 7968.0	...
6738165	  780.0	  548.0	 7966.0	...
6738166	  780.2	  548.0	 7964.0	...
6738167	  780.4	  548.0	 7964.0	...
6738168	  780.7	  547.8	 7961.0	...
6738169	  780.9	  547.6	 7959.0	...
6738170	  781.0	  547.6	 7956.0	...
6738171	  781.1	  547.6	 7955.0	...
6738172	  781.1	  547.6	 7952.0	...
6738173	  781.1	  547.8	 7950.0	...
6738174	  780.9	  548.2	 7949.0	...
6738175	  780.7	  548.6	 7948.0	...
6738176	  780.6	  548.7	 7945.0	...
6738177	  780.6	  548.7	 7942.0	...
6738178	  780.7	  548.7	 7942.0	...
6738179	  780.8	  548.8	 7945.0	...
6738180	  780.7	  548.9	 7945.0	...
6738181	  780.4	  548.5	 7941.0	...
6738182	  780.1	  548.0	 7935.0	...
6738183	  780.1	  547.5	 7934.0	...
6738184	  779.6	  547.5	 7933.0	...
6738185	  779.3	  548.2	 7932.0	...
6738186	  779.5	  548.8	 7931.0	...
6738187	  780.1	  549.1	 7931.0	...
6738188	  780.5	  548.9	 7930.0	...
6738189	  780.3	  548.7	 7934.0	...
6738190	  779.8	  548.7	 7937.0	...
6738191	  779.6	  548.5	 7936.0	...
6738192	  779.5	  548.3	 7933.0	...
6738193	  779.4	  548.1	 7929.0	...
6738194	  779.3	  548.0	 7931.0	...
6738195	  779.2	  547.9	 7935.0	...
6738196	  779.6	  547.9	 7940.0	...
6738197	  780.1	  548.1	 7938.0	...
6738198	  780.2	  547.7	 7934.0	...
6738199	  779.9	  547.2	 7932.0	...
6738200	  779.8	  547.0	 7934.0	...
6738201	  780.1	  547.3	 7931.0	...
6738202	  780.5	  548.0	 7927.0	...
6738203	  780.7	  548.4	 7924.0	...
6738204	  780.9	  548.8	 7924.0	...
6738205	  781.0	  549.0	 7925.0	...
6738206	  781.0	  549.2	 7925.0	...
6738207	  780.8	  548.8	 7930.0	...
6738208	  780.7	  548.3	 7934.0	...
6738209	  780.6	  547.9	 7936.0	...
6738210	  780.7	  547.9	 7933.0	...
6738211	  780.8	  548.3	 7929.0	...
6738212	  780.7	  548.5	 7929.0	...
6738213	  780.6	  548.8	 7925.0	...
6738214	  780.5	  549.1	 7923.0	...
6738215	  780.6	  549.4	 7920.0	...
6738216	  780.6	  549.4	 7920.0	...
6738217	  780.6	  549.0	 7917.0	...
6738218	  780.7	  548.6	 7914.0	...
6738219	  780.9	  548.8	 7912.0	...
6738220	  781.1	  549.0	 7913.0	...
6738221	  781.5	  549.1	 7914.0	...
6738222	  782.0	  549.2	 7915.0	...
6738223	  782.3	  549.3	 7917.0	...
6738224	  782.3	  549.3	 7918.0	...
6738225	  782.4	  549.3	 7915.0	...
6738226	  782.5	  549.2	 7911.0	...
6738227	  782.5	  549.2	 7907.0	...
6738228	  782.3	  549.4	 7903.0	...
6738229	  781.5	  549.6	 7900.0	...
6738230	  780.9	  549.8	 7903.0	...
6738231	  780.4	  549.6	 7909.0	...
6738232	  780.3	  549.5	 7910.0	...
6738233	  780.3	  549.5	 7905.0	...
6738234	  780.3	  550.1	 7900.0	...
6738235	  780.2	  550.6	 7900.0	...
6738236	  780.2	  550.5	 7900.0	...
6738237	  780.7	  550.0	 7900.0	...
6738238	  781.2	  549.9	 7900.0	...
6738239	  781.9	  550.2	 7899.0	...
6738240	  781.9	  550.5	 7899.0	...
6738241	  782.0	  550.6	 7900.0	...
6738242	  782.0	  550.7	 7897.0	...
6738243	  781.9	  550.8	 7894.0	...
6738244	  781.8	  550.8	 7891.0	...
6738245	  781.6	  550.4	 7891.0	...
6738246	  781.6	  549.8	 7890.0	...
6738247	  781.7	  549.2	 7889.0	...
6738248	  781.7	  549.1	 7889.0	...
6738249	  781.7	  549.1	 7888.0	...
6738250	  781.7	  549.3	 7887.0	...
6738251	  781.8	  549.6	 7887.0	...
6738252	  781.7	  549.5	 7888.0	...
6738253	  781.6	  549.1	 7889.0	...
6738254	  781.7	  549.8	 7889.0	...
6738255	  781.8	  550.9	 7885.0	...
6738256	  782.0	  551.3	 7881.0	...
6738257	  781.9	  550.5	 7876.0	...
6738258	  781.8	  549.7	 7875.0	...
6738259	  781.8	  550.3	 7875.0	...
6738260	  781.9	  550.9	 7875.0	...
6738261	  782.0	  550.9	 7876.0	...
6738262	  782.0	  550.3	 7876.0	...
6738263	  782.0	  549.9	 7876.0	...
6738264	  781.6	  550.3	 7875.0	...
6738265	  781.1	  550.5	 7873.0	...
6738266	  780.8	  550.4	 7868.0	...
6738267	  781.1	  550.3	 7865.0	...
6738268	  781.4	  550.2	 7861.0	...
6738269	  781.4	  550.3	 7859.0	...
6738270	  781.4	  550.2	 7857.0	...
6738271	  781.7	  550.1	 7857.0	...
6738272	  782.4	  550.1	 7856.0	...
6738273	  783.2	  550.1	 7856.0	...
6738274	  783.4	  550.3	 7855.0	...
6738275	  783.3	  550.2	 7855.0	...
6738276	  783.2	  550.2	 7854.0	...
6738277	  783.0	  550.1	 7854.0	...
6738278	  782.8	  550.1	 7853.0	...
6738279	  781.6	  550.1	 7853.0	...
6738280	  780.3	  549.7	 7849.0	...
6738281	  778.6	  549.3	 7846.0	...
6738282	  777.1	  548.9	 7841.0	...
6738283	  775.2	  547.7	 7839.0	...
6738284	  773.2	  546.3	 7837.0	...
6738285	  771.9	  544.4	 7836.0	...
6738286	  771.0	  543.6	 7836.0	...
6738287	  770.8	  543.1	 7835.0	...
6738288	  771.0	  542.9	 7835.0	...
6738289	  771.3	  542.6	 7834.0	...
6738290	  771.5	  542.3	 7832.0	...
6738291	  772.6	  542.0	 7831.0	...
6738292	  773.9	  542.2	 7831.0	...
6738293	  775.6	  542.7	 7829.0	...
6738294	  777.5	  543.1	 7826.0	...
6738295	  779.1	  543.3	 7825.0	...
6738296	  780.7	  543.3	 7824.0	...
6738297	  781.6	  543.8	 7819.0	...
6738298	  782.4	  544.2	 7813.0	...
6738299	  782.3	  544.2	 7807.0	...
6738300	  781.7	  543.9	 7807.0	...
6738301	  781.0	  543.6	 7811.0	...
6738302	  780.8	  543.5	 7815.0	...
6738303	  780.4	  543.5	 7817.0	...
6738304	  780.1	  543.5	 7815.0	...
6738305	  779.6	  543.2	 7813.0	...
6738306	  779.3	  542.9	 7815.0	...
6738307	  779.1	  543.0	 7817.0	...
6738308	  778.3	  543.5	 7817.0	...
6738309	  777.6	  544.0	 7815.0	...
6738310	  777.2	  544.8	 7813.0	...
6738311	  777.6	  545.4	 7808.0	...
6738312	  778.0	  546.1	 7805.0	...
6738313	  778.0	  546.1	 7802.0	...
6738314	  778.1	  546.1	 7802.0	...
6738315	  778.3	  546.2	 7802.0	...
6738316	  778.5	  546.2	 7802.0	...
6738317	  778.5	  546.3	 7801.0	...
6738318	  778.5	  546.4	 7800.0	...
6738319	  778.3	  546.5	 7799.0	...
6738320	  778.1	  546.5	 7799.0	...
6738321	  778.0	  546.5	 7798.0	...
6738322	  778.1	  546.4	 7794.0	...
6738323	  778.2	  546.4	 7791.0	...
6738324	  778.3	  546.3	 7791.0	...
6738325	  778.4	  546.4	 7791.0	...
6738326	  778.5	  547.0	 7790.0	...
6738327	  778.6	  547.6	 7788.0	...
6738328	  778.7	  548.6	 7787.0	...
6738329	  778.8	  549.0	 7786.0	...
6738330	  778.7	  549.3	 7788.0	...
6738331	  778.4	  549.1	 7790.0	...
6738332	  778.2	  548.8	 7792.0	...
6738333	  778.3	  548.5	 7792.0	...
6738334	  778.3	  547.9	 7790.0	...
6738335	  778.4	  547.4	 7787.0	...
6738336	  778.4	  547.2	 7785.0	...
6738337	  778.5	  547.4	 7783.0	...
6738338	  778.6	  547.6	 7782.0	...
6738339	  779.2	  547.5	 7780.0	...
6738340	  779.7	  547.6	 7776.0	...
6738341	  780.1	  547.7	 7772.0	...
6738342	  780.0	  548.0	 7768.0	...
6738343	  779.6	  548.1	 7765.0	...
6738344	  779.3	  548.3	 7764.0	...
6738345	  778.8	  548.4	 7765.0	...
6738346	  778.6	  548.5	 7762.0	...
6738347	  778.4	  548.4	 7758.0	...
6738348	  778.4	  548.3	 7754.0	...
6738349	  778.4	  548.2	 7754.0	...
6738350	  778.6	  548.4	 7755.0	...
6738351	  778.7	  548.5	 7757.0	...
6738352	  778.7	  548.6	 7759.0	...
6738353	  778.7	  548.5	 7759.0	...
6738354	  778.9	  548.3	 7757.0	...
6738355	  779.0	  548.2	 7754.0	...
6738356	  779.0	  548.1	 7752.0	...
6738357	  778.9	  548.0	 7752.0	...
6738358	  778.8	  547.9	 7753.0	...
6738359	  778.7	  547.4	 7753.0	...
6738360	  778.6	  546.7	 7753.0	...
6738361	  778.6	  546.0	 7752.0	...
6738362	  778.7	  545.9	 7752.0	...
6738363	  778.7	  545.9	 7751.0	...
6738364	  778.6	  546.0	 7747.0	...
6738365	  778.5	  546.2	 7743.0	...
6738366	  778.5	  546.3	 7738.0	...
6738367	  778.5	  546.2	 7740.0	...
6738368	  778.3	  546.1	 7742.0	...
6738369	  778.1	  545.8	 7745.0	...
6738370	  777.9	  545.8	 7747.0	...
6738371	  778.2	  545.8	 7747.0	...
6738372	  778.4	  545.9	 7746.0	...
6738373	  778.6	  545.9	 7746.0	...
6738374	  778.5	  545.9	 7746.0	...
6738375	  778.4	  545.9	 7745.0	...
6738376	  778.3	  545.7	 7744.0	...
6738377	  778.2	  545.3	 7743.0	...
MSG	6738378 0000 _ Number Off
6738378	  778.1	  545.5	 7743.0	...
6738379	  778.0	  546.1	 7742.0	...
6738380	  778.1	  546.5	 7740.0	...
6738381	  778.0	  546.4	 7738.0	...
6738382	  778.1	  546.3	 7738.0	...
6738383	  778.3	  546.2	 7737.0	...
6738384	  778.4	  546.1	 7737.0	...
6738385	  778.5	  546.0	 7734.0	...
6738386	  778.5	  545.7	 7732.0	...
6738387	  778.5	  545.5	 7733.0	...
6738388	  778.6	  545.3	 7737.0	...
6738389	  778.6	  545.4	 7741.0	...
6738390	  778.6	  545.7	 7739.0	...
6738391	  778.6	  546.0	 7734.0	...
6738392	  778.3	  546.2	 7729.0	...
6738393	  777.9	  545.9	 7725.0	...
6738394	  777.5	  545.5	 7720.0	...
6738395	  777.4	  545.1	 7715.0	...
6738396	  777.8	  545.3	 7710.0	...
6738397	  778.1	  545.5	 7711.0	...
6738398	  778.1	  545.8	 7713.0	...
6738399	  777.9	  546.0	 7716.0	...
6738400	  777.8	  546.1	 7718.0	...
6738401	  777.9	  546.2	 7716.0	...
6738402	  778.1	  546.5	 7714.0	...
6738403	  778.1	  546.6	 7711.0	...
6738404	  778.1	  546.8	 7710.0	...
6738405	  778.0	  546.6	 7709.0	...
6738406	  777.9	  546.0	 7710.0	...
6738407	  778.1	  545.3	 7712.0	...
6738408	  778.2	  544.9	 7712.0	...
6738409	  778.4	  545.1	 7712.0	...
6738410	  778.4	  545.4	 7711.0	...
6738411	  778.3	  545.6	 7710.0	...
6738412	  778.6	  545.7	 7710.0	...
6738413	  779.0	  546.1	 7710.0	...
6738414	  779.4	  546.6	 7710.0	...
6738415	  779.5	  547.2	 7709.0	...
6738416	  779.0	  547.4	 7708.0	...
6738417	  778.5	  547.2	 7709.0	...
6738418	  778.0	  547.0	 7709.0	...
6738419	  778.1	  547.2	 7709.0	...
6738420	  778.1	  547.5	 7709.0	...
6738421	  778.2	  547.8	 7709.0	...
6738422	  778.2	  547.5	 7708.0	...
6738423	  778.3	  547.0	 7708.0	...
6738424	  778.5	  546.5	 7708.0	...
6738425	  778.7	  546.2	 7708.0	...
6738426	  778.9	  545.9	 7708.0	...
6738427	  778.9	  545.6	 7709.0	...
6738428	  779.0	  546.0	 7703.0	...
6738429	  778.6	  546.7	 7697.0	...
6738430	  778.5	  547.4	 7692.0	...
6738431	  778.4	  547.5	 7695.0	...
6738432	  778.5	  547.2	 7697.0	...
6738433	  778.7	  547.0	 7697.0	...
6738434	  778.9	  546.8	 7696.0	...
6738435	  779.1	  547.1	 7695.0	...
6738436	  779.1	  547.5	 7694.0	...
6738437	  779.1	  547.7	 7694.0	...
6738438	  779.2	  547.8	 7694.0	...
6738439	  779.4	  547.5	 7695.0	...
6738440	  779.5	  547.1	 7694.0	...
6738441	  779.6	  547.1	 7692.0	...
6738442	  779.7	  547.4	 7686.0	...
6738443	  779.8	  547.6	 7680.0	...
6738444	  779.7	  547.5	 7681.0	...
6738445	  779.2	  547.0	 7686.0	...
6738446	  778.8	  546.5	 7691.0	...
6738447	  778.4	  546.1	 7692.0	...
6738448	  778.3	  546.1	 7692.0	...
6738449	  778.5	  546.6	 7693.0	...
6738450	  778.7	  547.1	 7693.0	...
6738451	  778.9	  547.2	 7692.0	...
6738452	  778.8	  546.9	 7691.0	...
6738453	  778.8	  546.5	 7689.0	...
6738454	  778.9	  546.5	 7687.0	...
6738455	  778.9	  546.4	 7685.0	...
6738456	  779.0	  546.4	 7687.0	...
6738457	  779.0	  546.3	 7690.0	...
6738458	  779.1	  546.4	 7692.0	...
6738459	  779.2	  546.4	 7693.0	...
6738460	  779.4	  546.6	 7692.0	...
6738461	  779.4	  546.8	 7692.0	...
6738462	  779.2	  547.0	 7691.0	...
6738463	  779.0	  547.0	 7690.0	...
6738464	  778.9	  547.6	 7685.0	...
6738465	  778.9	  548.4	 7681.0	...
6738466	  779.0	  549.1	 7681.0	...
6738467	  779.1	  548.9	 7684.0	...
6738468	  779.2	  548.7	 7686.0	...
6738469	  779.4	  548.5	 7684.0	...
6738470	  779.5	  548.5	 7684.0	...
6738471	  779.6	  548.5	 7686.0	...
6738472	  779.7	  548.1	 7689.0	...
6738473	  779.9	  547.5	 7690.0	...
6738474	  780.2	  547.6	 7689.0	...
6738475	  780.5	  548.1	 7686.0	...
6738476	  780.7	  548.6	 7683.0	...
6738477	  780.7	  548.6	 7682.0	...
6738478	  780.5	  548.6	 7681.0	...
6738479	  780.3	  548.8	 7680.0	...
6738480	  780.2	  549.1	 7680.0	...
6738481	  779.7	  549.5	 7680.0	...
6738482	  779.1	  549.8	 7681.0	...
6738483	  778.6	  549.8	 7682.0	...
6738484	  778.6	  549.5	 7682.0	...
6738485	  778.7	  549.1	 7682.0	...
6738486	  778.8	  548.7	 7683.0	...
6738487	  778.8	  548.5	 7684.0	...
6738488	  778.8	  548.7	 7686.0	...
6738489	  778.7	  549.0	 7686.0	...
6738490	  778.7	  549.5	 7685.0	...
6738491	  778.8	  549.6	 7684.0	...
6738492	  779.2	  549.5	 7685.0	...
6738493	  779.5	  549.3	 7686.0	...
6738494	  779.9	  549.1	 7687.0	...
6738495	  779.8	  548.9	 7686.0	...
6738496	  779.7	  548.8	 7687.0	...
6738497	  779.3	  548.8	 7687.0	...
6738498	  779.0	  549.2	 7688.0	...
6738499	  779.0	  549.5	 7686.0	...
6738500	  779.2	  549.8	 7684.0	...
6738501	  779.4	  549.9	 7683.0	...
6738502	  779.4	  550.2	 7683.0	...
6738503	  779.5	  550.3	 7684.0	...
6738504	  779.5	  550.7	 7683.0	...
6738505	  779.5	  550.9	 7682.0	...
6738506	  779.6	  551.4	 7681.0	...
6738507	  779.6	  551.7	 7682.0	...
6738508	  779.7	  552.0	 7681.0	...
6738509	  780.0	  552.0	 7681.0	...
6738510	  780.2	  551.9	 7682.0	...
6738511	  780.3	  551.5	 7687.0	...
6738512	  780.0	  551.1	 7692.0	...
6738513	  779.6	  551.0	 7693.0	...
6738514	  779.4	  551.1	 7692.0	...
6738515	  779.4	  551.1	 7691.0	...
6738516	  779.3	  550.9	 7692.0	...
6738517	  779.1	  551.3	 7690.0	...
6738518	  778.9	  551.7	 7687.0	...
6738519	  778.7	  552.1	 7683.0	...
6738520	  779.3	  551.9	 7682.0	...
6738521	  779.8	  551.9	 7681.0	...
6738522	  780.2	  551.8	 7679.0	...
6738523	  780.2	  551.9	 7678.0	...
6738524	  780.2	  551.8	 7680.0	...
6738525	  780.2	  551.6	 7682.0	...
6738526	  780.1	  551.4	 7683.0	...
6738527	  780.0	  551.3	 7684.0	...
6738528	  779.8	  551.4	 7683.0	...
6738529	  779.7	  551.4	 7682.0	...
6738530	  779.6	  551.4	 7682.0	...
6738531	  779.3	  550.8	 7684.0	...
6738532	  779.2	  550.2	 7687.0	...
6738533	  779.1	  549.6	 7691.0	...
6738534	  779.2	  549.6	 7692.0	...
6738535	  779.3	  550.0	 7693.0	...
6738536	  779.7	  550.4	 7691.0	...
6738537	  780.0	  550.6	 7688.0	...
6738538	  780.1	  550.5	 7686.0	...
6738539	  780.0	  550.4	 7683.0	...
6738540	  779.8	  550.5	 7682.0	...
6738541	  779.9	  550.6	 7682.0	...
6738542	  780.0	  550.5	 7683.0	...
6738543	  780.1	  550.4	 7684.0	...
6738544	  780.1	  550.3	 7685.0	...
6738545	  780.3	  550.3	 7686.0	...
6738546	  780.6	  551.1	 7686.0	...
6738547	  780.8	  551.8	 7686.0	...
6738548	  780.7	  552.6	 7686.0	...
6738549	  780.5	  552.9	 7686.0	...
6738550	  780.4	  552.9	 7684.0	...
6738551	  780.5	  552.5	 7681.0	...
6738552	  780.5	  552.1	 7676.0	...
6738553	  780.5	  551.9	 7673.0	...
6738554	  780.4	  551.6	 7670.0	...
6738555	  780.4	  551.1	 7676.0	...
6738556	  780.4	  550.3	 7683.0	...
6738557	  780.4	  549.9	 7688.0	...
6738558	  780.3	  549.7	 7687.0	...
6738559	  780.3	  549.7	 7686.0	...
6738560	  780.3	  550.3	 7686.0	...
6738561	  780.1	  551.0	 7687.0	...
6738562	  779.8	  551.4	 7688.0	...
6738563	  779.9	  551.3	 7689.0	...
6738564	  780.4	  551.2	 7690.0	...
6738565	  780.9	  551.0	 7689.0	...
6738566	  781.0	  550.6	 7689.0	...
6738567	  781.0	  550.2	 7690.0	...
6738568	  781.1	  550.2	 7691.0	...
6738569	  781.3	  550.4	 7692.0	...
6738570	  781.1	  550.5	 7693.0	...
6738571	  780.9	  550.6	 7693.0	...
6738572	  780.6	  550.7	 7694.0	...
6738573	  780.3	  550.8	 7691.0	...
6738574	  780.0	  550.6	 7687.0	...
6738575	  779.8	  550.2	 7686.0	...
6738576	  779.9	  550.1	 7688.0	...
6738577	  780.2	  550.3	 7689.0	...
6738578	  779.9	  550.4	 7687.0	...
6738579	  779.5	  550.3	 7686.0	...
6738580	  779.1	  550.1	 7686.0	...
6738581	  779.0	  550.2	 7687.0	...
6738582	  779.0	  550.4	 7687.0	...
6738583	  779.1	  550.6	 7687.0	...
6738584	  779.3	  550.7	 7691.0	...
6738585	  779.5	  550.4	 7695.0	...
6738586	  779.7	  550.2	 7699.0	...
MSG	6738587 0000 _ Number On
6738587	  779.6	  550.1	 7699.0	...
6738588	  779.4	  550.2	 7702.0	...
6738589	  779.6	  550.1	 7704.0	...
6738590	  779.9	  549.9	 7707.0	...
6738591	  780.2	  549.7	 7704.0	...
6738592	  780.1	  549.6	 7703.0	...
6738593	  780.0	  549.5	 7701.0	...
6738594	  780.0	  549.4	 7701.0	...
6738595	  780.0	  549.4	 7701.0	...
6738596	  780.2	  549.7	 7700.0	...
6738597	  780.3	  550.3	 7697.0	...
6738598	  780.3	  550.9	 7694.0	...
6738599	  780.1	  550.3	 7695.0	...
6738600	  779.8	  549.5	 7699.0	...
6738601	  779.7	  549.2	 7702.0	...
6738602	  780.0	  549.7	 7701.0	...
6738603	  780.4	  549.9	 7701.0	...
6738604	  780.6	  549.0	 7702.0	...
6738605	  780.5	  548.1	 7702.0	...
6738606	  780.5	  547.5	 7703.0	...
6738607	  780.4	  547.5	 7704.0	...
6738608	  780.0	  547.6	 7704.0	...
6738609	  779.6	  547.9	 7707.0	...
6738610	  779.1	  548.3	 7711.0	...
6738611	  779.1	  548.7	 7715.0	...
6738612	  779.2	  548.7	 7717.0	...
6738613	  779.3	  548.6	 7717.0	...
6738614	  779.4	  548.2	 7718.0	...
6738615	  779.5	  547.7	 7718.0	...
6738616	  779.6	  547.3	 7716.0	...
6738617	  779.5	  547.5	 7713.0	...
6738618	  779.5	  547.8	 7710.0	...
6738619	  779.6	  548.2	 7711.0	...
6738620	  779.6	  548.2	 7712.0	...
6738621	  779.6	  548.3	 7712.0	...
6738622	  779.6	  548.4	 7711.0	...
6738623	  779.6	  548.5	 7711.0	...
6738624	  779.6	  548.4	 7709.0	...
6738625	  779.6	  548.5	 7708.0	...
6738626	  779.6	  548.5	 7711.0	...
6738627	  779.6	  548.9	 7714.0	...
6738628	  779.5	  549.1	 7715.0	...
6738629	  779.4	  549.3	 7712.0	...
6738630	  779.4	  549.0	 7709.0	...
6738631	  779.4	  548.1	 7713.0	...
6738632	  779.4	  547.3	 7716.0	...
6738633	  779.5	  546.8	 7720.0	...
6738634	  779.6	  547.0	 7718.0	...
6738635	  779.7	  547.1	 7715.0	...
6738636	  779.7	  547.0	 7714.0	...
6738637	  779.7	  546.9	 7715.0	...
6738638	  780.0	  546.6	 7716.0	...
6738639	  780.3	  546.4	 7717.0	...
6738640	  780.3	  546.9	 7718.0	...
6738641	  780.0	  547.7	 7720.0	...
6738642	  779.6	  548.2	 7719.0	...
6738643	  779.5	  547.8	 7718.0	...
6738644	  779.4	  547.5	 7717.0	...
6738645	  779.1	  547.5	 7717.0	...
6738646	  778.9	  547.5	 7717.0	...
6738647	  778.8	  546.9	 7721.0	...
6738648	  779.0	  546.5	 7723.0	...
6738649	  779.3	  546.3	 7725.0	...
6738650	  779.4	  546.5	 7724.0	...
6738651	  779.6	  546.6	 7723.0	...
6738652	  779.8	  547.0	 7723.0	...
6738653	  780.0	  547.4	 7724.0	...
6738654	  780.1	  547.7	 7725.0	...
6738655	  780.2	  547.7	 7726.0	...
6738656	  780.4	  547.4	 7726.0	...
6738657	  780.3	  547.1	 7726.0	...
6738658	  780.2	  546.7	 7726.0	...
6738659	  780.1	  546.5	 7724.0	...
6738660	  780.1	  546.3	 7722.0	...
6738661	  780.1	  546.2	 7721.0	...
6738662	  779.9	  546.2	 7722.0	...
6738663	  779.7	  546.2	 7723.0	...
6738664	  779.5	  546.2	 7729.0	...
6738665	  779.5	  546.6	 7735.0	...
6738666	  779.6	  547.0	 7741.0	...
6738667	  779.8	  547.3	 7741.0	...
6738668	  779.5	  546.9	 7739.0	...
6738669	  779.1	  546.5	 7737.0	...
6738670	  778.7	  546.0	 7737.0	...
6738671	  778.9	  545.9	 7739.0	...
6738672	  779.3	  545.7	 7746.0	...
6738673	  779.7	  545.4	 7750.0	...
6738674	  780.1	  545.1	 7752.0	...
6738675	  780.2	  544.9	 7751.0	...
6738676	  779.8	  545.2	 7750.0	...
6738677	  779.2	  545.5	 7750.0	...
6738678	  778.5	  544.9	 7747.0	...
6738679	  778.4	  543.5	 7744.0	...
6738680	  778.3	  542.1	 7742.0	...
6738681	  778.3	  541.5	 7743.0	...
6738682	  778.3	  541.5	 7744.0	...
6738683	  778.3	  541.9	 7742.0	...
6738684	  778.2	  542.3	 7739.0	...
6738685	  778.3	  543.2	 7739.0	...
6738686	  778.3	  543.6	 7741.0	...
6738687	  778.4	  543.7	 7742.0	...
6738688	  778.4	  543.1	 7742.0	...
6738689	  778.4	  542.3	 7743.0	...
6738690	  778.2	  542.0	 7744.0	...
6738691	  777.9	  542.0	 7744.0	...
6738692	  777.9	  541.9	 7744.0	...
6738693	  778.1	  541.8	 7745.0	...
6738694	  778.4	  542.0	 7745.0	...
6738695	  778.2	  542.3	 7745.0	...
6738696	  777.9	  542.5	 7744.0	...
6738697	  777.7	  542.2	 7743.0	...
6738698	  777.7	  541.9	 7743.0	...
6738699	  777.8	  542.0	 7741.0	...
6738700	  778.0	  542.3	 7740.0	...
6738701	  778.1	  542.6	 7740.0	...
6738702	  778.3	  542.5	 7743.0	...
6738703	  778.5	  542.3	 7746.0	...
6738704	  778.0	  542.1	 7750.0	...
6738705	  777.5	  542.2	 7753.0	...
6738706	  777.0	  542.5	 7755.0	...
6738707	  777.0	  542.6	 7754.0	...
6738708	  776.6	  542.3	 7749.0	...
6738709	  776.2	  541.8	 7745.0	...
6738710	  775.9	  541.5	 7743.0	...
6738711	  775.9	  541.2	 7744.0	...
6738712	  775.9	  541.0	 7744.0	...
6738713	  775.9	  541.4	 7747.0	...
6738714	  776.1	  541.8	 7751.0	...
6738715	  776.1	  541.7	 7754.0	...
6738716	  776.1	  541.0	 7757.0	...
6738717	  776.1	  540.5	 7759.0	...
6738718	  775.9	  540.6	 7761.0	...
6738719	  775.7	  540.7	 7761.0	...
6738720	  775.5	  540.7	 7762.0	...
6738721	  775.5	  540.6	 7764.0	...
6738722	  775.7	  540.6	 7765.0	...
6738723	  775.9	  540.8	 7763.0	...
6738724	  776.0	  541.1	 7760.0	...
6738725	  775.8	  541.2	 7756.0	...
6738726	  775.6	  541.2	 7757.0	...
6738727	  775.5	  541.0	 7758.0	...
6738728	  775.6	  540.7	 7760.0	...
6738729	  775.7	  540.5	 7760.0	...
6738730	  775.6	  540.5	 7759.0	...
6738731	  775.4	  540.6	 7759.0	...
6738732	  775.2	  540.6	 7764.0	...
6738733	  775.2	  541.3	 7769.0	...
6738734	  775.2	  542.1	 7772.0	...
6738735	  775.2	  542.8	 7770.0	...
6738736	  775.1	  542.8	 7768.0	...
6738737	  774.9	  542.8	 7767.0	...
6738738	  775.0	  542.9	 7767.0	...
6738739	  775.3	  542.9	 7766.0	...
6738740	  775.5	  542.8	 7766.0	...
6738741	  775.4	  542.6	 7767.0	...
6738742	  775.2	  542.4	 7771.0	...
6738743	  774.9	  542.4	 7775.0	...
6738744	  774.9	  542.4	 7778.0	...
6738745	  774.8	  542.5	 7775.0	...
6738746	  774.7	  542.6	 7772.0	...
6738747	  774.7	  542.7	 7772.0	...
6738748	  774.7	  542.8	 7777.0	...
6738749	  774.7	  542.8	 7781.0	...
6738750	  774.6	  542.7	 7781.0	...
6738751	  774.6	  542.5	 7781.0	...
6738752	  774.8	  542.0	 7782.0	...
6738753	  774.9	  541.0	 7787.0	...
6738754	  775.0	  540.2	 7792.0	...
6738755	  774.8	  539.5	 7796.0	...
6738756	  774.8	  539.5	 7797.0	...
6738757	  774.9	  539.7	 7798.0	...
6738758	  775.0	  539.9	 7797.0	...
6738759	  775.2	  540.2	 7797.0	...
6738760	  775.0	  540.8	 7797.0	...
6738761	  774.7	  541.3	 7797.0	...
6738762	  774.4	  541.6	 7797.0	...
6738763	  774.4	  541.3	 7796.0	...
6738764	  774.4	  541.1	 7795.0	...
6738765	  774.4	  540.9	 7793.0	...
6738766	  774.5	  540.9	 7794.0	...
6738767	  774.5	  540.9	 7795.0	...
6738768	  774.5	  540.9	 7796.0	...
6738769	  774.7	  540.7	 7795.0	...
6738770	  775.0	  540.5	 7794.0	...
6738771	  775.2	  540.4	 7793.0	...
6738772	  775.3	  540.4	 7792.0	...
6738773	  775.2	  540.4	 7791.0	...
6738774	  775.1	  540.4	 7790.0	...
6738775	  774.8	  540.5	 7788.0	...
6738776	  774.6	  539.8	 7786.0	...
6738777	  774.5	  539.2	 7787.0	...
6738778	  774.4	  538.5	 7788.0	...
6738779	  774.4	  538.4	 7790.0	...
6738780	  774.3	  538.3	 7792.0	...
6738781	  773.9	  538.2	 7795.0	...
6738782	  773.5	  538.1	 7797.0	...
6738783	  773.7	  538.0	 7799.0	...
6738784	  774.4	  537.9	 7801.0	...
6738785	  775.1	  537.9	 7802.0	...
6738786	  775.3	  537.9	 7804.0	...
6738787	  775.2	  537.4	 7804.0	...
6738788	  775.2	  536.9	 7804.0	...
6738789	  774.7	  536.2	 7800.0	...
6738790	  774.4	  536.1	 7797.0	...
6738791	  773.9	  536.4	 7794.0	...
6738792	  773.5	  537.0	 7796.0	...
6738793	  773.0	  537.6	 7799.0	...
6738794	  772.6	  537.8	 7802.0	...
6738795	  772.7	  537.8	 7803.0	...
6738796	  772.8	  537.7	 7805.0	...
6738797	  772.9	  537.9	 7803.0	...
6738798	  773.4	  538.1	 7798.0	...
6738799	  773.9	  538.2	 7793.0	...
6738800	  774.4	  538.0	 7792.0	...
6738801	  774.6	  537.8	 7793.0	...
6738802	  774.8	  537.7	 7794.0	...
6738803	  774.8	  537.5	 7800.0	...
6738804	  774.7	  537.4	 7806.0	...
6738805	  774.2	  537.3	 7813.0	...
6738806	  773.5	  537.5	 7814.0	...
6738807	  772.8	  537.4	 7813.0	...
6738808	  772.4	  537.1	 7811.0	...
6738809	  772.9	  537.3	 7809.0	...
6738810	  773.5	  537.7	 7809.0	...
6738811	  773.8	  538.1	 7808.0	...
6738812	  773.5	  538.1	 7807.0	...
6738813	  773.1	  537.7	 7808.0	...
6738814	  773.0	  537.1	 7809.0	...
6738815	  773.0	  536.5	 7809.0	...
6738816	  773.2	  536.2	 7808.0	...
6738817	  773.6	  536.2	 7808.0	...
6738818	  773.9	  536.2	 7807.0	...
6738819	  774.1	  536.3	 7806.0	...
6738820	  774.1	  536.4	 7805.0	...
6738821	  774.0	  536.4	 7804.0	...
6738822	  774.1	  536.3	 7802.0	...
6738823	  774.1	  536.3	 7801.0	...
6738824	  773.8	  536.2	 7801.0	...
6738825	  773.4	  536.1	 7802.0	...
6738826	  773.0	  535.5	 7805.0	...
6738827	  773.0	  535.1	 7809.0	...
6738828	  773.0	  534.7	 7811.0	...
6738829	  773.2	  535.0	 7810.0	...
6738830	  773.2	  535.3	 7807.0	...
6738831	  773.2	  535.4	 7805.0	...
6738832	  773.4	  535.0	 7805.0	...
6738833	  773.6	  534.6	 7809.0	...
6738834	  773.9	  534.2	 7813.0	...
6738835	  773.6	  534.0	 7813.0	...
6738836	  773.5	  534.8	 7808.0	...
6738837	  773.5	  535.8	 7804.0	...
6738838	  773.7	  536.7	 7805.0	...
6738839	  773.5	  536.5	 7808.0	...
6738840	  773.3	  536.2	 7809.0	...
6738841	  773.0	  535.8	 7811.0	...
6738842	  773.0	  535.3	 7812.0	...
6738843	  773.1	  535.1	 7813.0	...
6738844	  773.2	  535.1	 7814.0	...
6738845	  773.1	  534.9	 7814.0	...
6738846	  772.9	  534.7	 7815.0	...
6738847	  773.4	  534.4	 7815.0	...
6738848	  774.0	  534.1	 7815.0	...
6738849	  774.6	  533.8	 7814.0	...
6738850	  774.6	  533.7	 7813.0	...
6738851	  774.4	  533.8	 7811.0	...
6738852	  774.1	  533.7	 7811.0	...
6738853	  773.9	  533.4	 7811.0	...
6738854	  774.0	  533.2	 7814.0	...
6738855	  774.2	  533.3	 7816.0	...
6738856	  774.3	  533.4	 7819.0	...
6738857	  774.4	  533.5	 7819.0	...
6738858	  774.4	  533.8	 7818.0	...
6738859	  774.4	  534.2	 7817.0	...
6738860	  774.3	  534.4	 7816.0	...
6738861	  774.5	  534.2	 7814.0	...
6738862	  774.6	  534.1	 7813.0	...
6738863	  774.7	  534.2	 7813.0	...
6738864	  774.5	  534.4	 7817.0	...
6738865	  774.3	  534.6	 7820.0	...
6738866	  774.3	  534.9	 7822.0	...
6738867	  774.2	  535.1	 7821.0	...
6738868	  774.1	  535.4	 7819.0	...
6738869	  773.9	  535.2	 7817.0	...
6738870	  773.8	  534.6	 7820.0	...
6738871	  773.6	  534.0	 7823.0	...
6738872	  773.9	  533.7	 7824.0	...
6738873	  774.3	  533.9	 7822.0	...
6738874	  774.6	  534.1	 7821.0	...
6738875	  774.5	  534.1	 7822.0	...
6738876	  774.2	  534.1	 7823.0	...
6738877	  774.2	  534.5	 7822.0	...
6738878	  774.1	  534.8	 7820.0	...
6738879	  774.1	  535.1	 7818.0	...
6738880	  774.2	  535.1	 7817.0	...
6738881	  774.2	  534.9	 7818.0	...
6738882	  774.2	  534.7	 7819.0	...
6738883	  774.2	  534.7	 7818.0	...
6738884	  774.1	  534.6	 7818.0	...
6738885	  774.2	  534.5	 7818.0	...
6738886	  774.0	  534.3	 7817.0	...
6738887	  774.0	  534.4	 7816.0	...
6738888	  773.9	  534.4	 7816.0	...
6738889	  774.1	  534.3	 7815.0	...
6738890	  774.3	  534.2	 7815.0	...
MSG	6738891 0000 _ Number Off
6738891	  774.4	  534.1	 7815.0	...
6738892	  774.3	  533.9	 7815.0	...
6738893	  774.3	  533.8	 7816.0	...
6738894	  774.3	  533.9	 7817.0	...
6738895	  774.2	  534.0	 7817.0	...
6738896	  773.8	  534.2	 7817.0	...
6738897	  773.7	  534.4	 7818.0	...
6738898	  773.9	  534.6	 7819.0	...
6738899	  774.1	  534.9	 7820.0	...
6738900	  774.2	  535.3	 7821.0	...
6738901	  774.1	  535.7	 7822.0	...
6738902	  774.2	  536.0	 7822.0	...
6738903	  774.3	  535.9	 7822.0	...
6738904	  774.4	  535.3	 7821.0	...
6738905	  774.5	  534.7	 7820.0	...
6738906	  774.5	  534.3	 7819.0	...
6738907	  774.9	  534.5	 7818.0	...
6738908	  775.4	  534.8	 7817.0	...
6738909	  775.3	  535.0	 7816.0	...
6738910	  774.9	  535.7	 7815.0	...
6738911	  774.5	  536.2	 7815.0	...
6738912	  773.7	  536.6	 7816.0	...
6738913	  772.8	  536.6	 7816.0	...
6738914	  771.1	  536.6	 7816.0	...
6738915	  770.1	  536.5	 7816.0	...
6738916	  768.5	  536.5	 7817.0	...
6738917	  767.5	  536.6	 7817.0	...
6738918	  766.4	  537.0	 7819.0	...
6738919	  766.0	  538.3	 7821.0	...
6738920	  765.9	  539.7	 7823.0	...
6738921	  766.5	  540.9	 7824.0	...
6738922	  767.1	  541.0	 7824.0	...
6738923	  768.1	  541.5	 7822.0	...
6738924	  768.8	  541.9	 7819.0	...
6738925	  769.7	  541.9	 7820.0	...
6738926	  771.0	  541.3	 7822.0	...
6738927	  772.1	  540.7	 7825.0	...
6738928	  773.4	  540.4	 7825.0	...
6738929	  773.7	  540.0	 7822.0	...
6738930	  774.0	  539.6	 7820.0	...
6738931	  773.8	  538.2	 7816.0	...
6738932	  772.9	  537.1	 7815.0	...
6738933	  772.0	  536.2	 7813.0	...
6738934	  771.2	  536.4	 7813.0	...
6738935	  771.2	  536.5	 7815.0	...
6738936	  771.2	  536.6	 7816.0	...
6738937	  771.2	  536.6	 7817.0	...
6738938	  771.3	  536.6	 7818.0	...
6738939	  771.3	  536.7	 7819.0	...
6738940	  770.9	  537.1	 7820.0	...
6738941	  770.6	  537.5	 7818.0	...
6738942	  770.6	  537.8	 7817.0	...
6738943	  771.0	  537.6	 7816.0	...
6738944	  771.4	  537.4	 7818.0	...
6738945	  771.6	  537.7	 7821.0	...
6738946	  771.8	  538.0	 7820.0	...
6738947	  771.8	  538.3	 7819.0	...
6738948	  771.8	  538.4	 7818.0	...
6738949	  771.8	  538.7	 7817.0	...
6738950	  772.0	  538.7	 7815.0	...
6738951	  772.2	  538.4	 7814.0	...
6738952	  772.3	  538.2	 7816.0	...
6738953	  772.2	  538.2	 7814.0	...
6738954	  771.8	  538.2	 7811.0	...
6738955	  771.5	  538.3	 7808.0	...
6738956	  771.6	  538.4	 7809.0	...
6738957	  772.1	  538.4	 7810.0	...
6738958	  772.6	  538.3	 7813.0	...
6738959	  772.7	  538.3	 7815.0	...
6738960	  772.7	  538.4	 7817.0	...
6738961	  772.7	  538.6	 7818.0	...
6738962	  772.7	  538.8	 7817.0	...
6738963	  772.7	  539.1	 7816.0	...
6738964	  772.6	  539.4	 7814.0	...
6738965	  772.5	  539.6	 7812.0	...
6738966	  772.5	  539.4	 7808.0	...
6738967	  772.7	  539.2	 7804.0	...
6738968	  773.2	  538.9	 7801.0	...
6738969	  773.6	  538.9	 7799.0	...
6738970	  773.8	  538.9	 7805.0	...
6738971	  773.7	  539.0	 7812.0	...
6738972	  773.6	  539.1	 7819.0	...
6738973	  773.7	  539.2	 7819.0	...
6738974	  773.8	  538.9	 7819.0	...
6738975	  773.9	  538.3	 7817.0	...
6738976	  773.9	  537.7	 7816.0	...
6738977	  773.6	  537.5	 7815.0	...
6738978	  773.4	  537.4	 7814.0	...
6738979	  773.2	  537.3	 7814.0	...
6738980	  773.1	  537.2	 7814.0	...
6738981	  773.2	  537.0	 7815.0	...
6738982	  773.5	  537.3	 7814.0	...
6738983	  773.9	  537.8	 7814.0	...
6738984	  774.2	  538.3	 7814.0	...
6738985	  774.3	  538.4	 7816.0	...
6738986	  774.4	  538.4	 7819.0	...
6738987	  774.4	  538.2	 7822.0	...
6738988	  774.3	  538.0	 7824.0	...
6738989	  774.2	  537.8	 7823.0	...
6738990	  774.2	  537.8	 7821.0	...
6738991	  774.1	  537.7	 7818.0	...
6738992	  774.0	  537.8	 7815.0	...
6738993	  774.2	  537.7	 7812.0	...
6738994	  774.3	  537.6	 7812.0	...
6738995	  774.4	  537.4	 7812.0	...
6738996	  774.4	  537.1	 7811.0	...
6738997	  774.3	  537.0	 7810.0	...
6738998	  774.3	  537.2	 7810.0	...
6738999	  774.6	  537.6	 7808.0	...
6739000	  774.8	  537.4	 7806.0	...
6739001	  774.8	  536.9	 7804.0	...
6739002	  774.6	  536.4	 7804.0	...
6739003	  774.5	  536.5	 7805.0	...
6739004	  774.6	  537.0	 7804.0	...
6739005	  774.7	  537.5	 7804.0	...
6739006	  774.7	  538.0	 7803.0	...
6739007	  774.7	  537.8	 7803.0	...
6739008	  774.7	  537.5	 7804.0	...
6739009	  774.7	  537.3	 7805.0	...
6739010	  774.7	  537.3	 7805.0	...
6739011	  774.8	  537.6	 7805.0	...
6739012	  774.9	  538.0	 7805.0	...
6739013	  774.8	  537.9	 7806.0	...
6739014	  774.7	  537.7	 7806.0	...
6739015	  774.7	  537.5	 7805.0	...
6739016	  774.7	  537.7	 7806.0	...
6739017	  774.7	  537.9	 7808.0	...
6739018	  774.7	  537.9	 7809.0	...
6739019	  774.8	  538.7	 7803.0	...
6739020	  775.1	  539.5	 7797.0	...
6739021	  775.4	  540.2	 7793.0	...
6739022	  775.7	  540.0	 7793.0	...
6739023	  775.5	  539.9	 7793.0	...
6739024	  775.2	  539.9	 7794.0	...
6739025	  775.0	  540.1	 7794.0	...
6739026	  775.0	  540.4	 7793.0	...
6739027	  774.9	  540.0	 7792.0	...
6739028	  774.9	  539.2	 7790.0	...
6739029	  774.9	  538.5	 7789.0	...
6739030	  775.1	  538.6	 7788.0	...
6739031	  775.3	  538.7	 7788.0	...
6739032	  775.3	  538.7	 7788.0	...
6739033	  775.2	  538.7	 7787.0	...
6739034	  775.1	  538.7	 7787.0	...
6739035	  775.1	  538.7	 7787.0	...
6739036	  775.0	  538.7	 7787.0	...
6739037	  775.0	  538.5	 7789.0	...
6739038	  774.9	  538.4	 7790.0	...
6739039	  774.9	  538.2	 7789.0	...
6739040	  774.9	  538.4	 7786.0	...
6739041	  775.0	  538.5	 7783.0	...
6739042	  774.8	  538.6	 7782.0	...
6739043	  774.7	  539.2	 7782.0	...
6739044	  774.5	  539.7	 7782.0	...
6739045	  774.5	  540.3	 7780.0	...
6739046	  774.9	  540.5	 7777.0	...
6739047	  775.5	  540.3	 7774.0	...
6739048	  776.2	  540.3	 7774.0	...
6739049	  776.4	  540.2	 7775.0	...
6739050	  776.3	  540.1	 7776.0	...
6739051	  776.3	  539.6	 7776.0	...
6739052	  776.2	  539.2	 7777.0	...
6739053	  776.2	  539.2	 7777.0	...
6739054	  776.0	  539.3	 7776.0	...
6739055	  775.8	  539.4	 7774.0	...
6739056	  775.5	  539.6	 7774.0	...
6739057	  775.6	  539.9	 7773.0	...
6739058	  775.5	  539.8	 7775.0	...
6739059	  775.5	  539.4	 7776.0	...
6739060	  775.6	  539.4	 7777.0	...
6739061	  775.9	  539.7	 7776.0	...
6739062	  776.2	  539.7	 7777.0	...
6739063	  776.5	  539.4	 7777.0	...
6739064	  776.5	  538.9	 7778.0	...
6739065	  776.5	  538.5	 7781.0	...
6739066	  776.4	  538.1	 7784.0	...
6739067	  776.4	  537.9	 7785.0	...
6739068	  776.5	  538.4	 7783.0	...
6739069	  776.4	  538.9	 7781.0	...
6739070	  776.2	  539.0	 7780.0	...
6739071	  775.9	  538.5	 7777.0	...
6739072	  775.7	  537.5	 7777.0	...
6739073	  775.8	  537.0	 7779.0	...
6739074	  776.1	  537.1	 7780.0	...
6739075	  776.3	  537.6	 7779.0	...
6739076	  776.5	  538.1	 7778.0	...
6739077	  776.7	  538.0	 7778.0	...
6739078	  776.9	  538.0	 7778.0	...
6739079	  777.0	  538.3	 7777.0	...
6739080	  777.1	  538.5	 7773.0	...
6739081	  776.5	  538.9	 7770.0	...
6739082	  775.8	  539.0	 7767.0	...
6739083	  775.1	  539.0	 7767.0	...
6739084	  775.1	  538.8	 7767.0	...
6739085	  775.3	  538.4	 7767.0	...
6739086	  776.0	  537.9	 7764.0	...
6739087	  776.6	  537.7	 7760.0	...
6739088	  776.8	  537.7	 7756.0	...
6739089	  776.5	  537.5	 7757.0	...
6739090	  776.2	  537.3	 7757.0	...
6739091	  776.4	  537.1	 7758.0	...
6739092	  776.6	  537.1	 7759.0	...
6739093	  776.8	  536.9	 7760.0	...
6739094	  776.8	  536.6	 7761.0	...
6739095	  776.7	  536.2	 7758.0	...
6739096	  776.7	  536.1	 7756.0	...
6739097	  776.6	  535.7	 7755.0	...
6739098	  776.5	  535.3	 7756.0	...
6739099	  776.4	  534.9	 7758.0	...
6739100	  776.4	  535.0	 7760.0	...
6739101	  776.4	  534.9	 7763.0	...
6739102	  776.4	  534.6	 7764.0	...
6739103	  776.1	  534.3	 7762.0	...
6739104	  776.0	  534.4	 7758.0	...
MSG	6739105 0000 _ Number On
6739105	  775.8	  534.6	 7754.0	...
6739106	  775.8	  534.8	 7752.0	...
6739107	  775.7	  535.0	 7752.0	...
6739108	  776.0	  535.2	 7753.0	...
6739109	  776.3	  535.2	 7754.0	...
6739110	  776.7	  535.1	 7755.0	...
6739111	  776.7	  534.9	 7755.0	...
6739112	  776.7	  534.8	 7750.0	...
6739113	  776.6	  534.8	 7746.0	...
6739114	  776.4	  535.0	 7742.0	...
6739115	  776.1	  535.3	 7744.0	...
6739116	  776.0	  535.7	 7745.0	...
6739117	  776.1	  536.0	 7743.0	...
6739118	  776.2	  536.0	 7742.0	...
6739119	  776.5	  535.9	 7742.0	...
6739120	  776.6	  536.0	 7742.0	...
6739121	  776.7	  536.1	 7741.0	...
6739122	  776.7	  536.1	 7740.0	...
6739123	  776.7	  535.8	 7739.0	...
6739124	  776.8	  535.7	 7739.0	...
6739125	  776.8	  535.7	 7739.0	...
6739126	  776.9	  535.7	 7739.0	...
6739127	  777.0	  535.6	 7738.0	...
6739128	  777.2	  535.6	 7736.0	...
6739129	  777.1	  535.6	 7733.0	...
6739130	  776.8	  535.6	 7729.0	...
6739131	  776.4	  535.7	 7729.0	...
6739132	  776.4	  535.8	 7729.0	...
6739133	  776.3	  535.5	 7729.0	...
6739134	  776.3	  535.3	 7727.0	...
6739135	  776.3	  535.2	 7726.0	...
6739136	  776.3	  535.4	 7725.0	...
6739137	  776.5	  535.6	 7725.0	...
6739138	  776.6	  535.7	 7724.0	...
6739139	  776.7	  535.7	 7724.0	...
6739140	  776.5	  535.7	 7723.0	...
6739141	  776.2	  536.0	 7722.0	...
6739142	  776.6	  536.3	 7720.0	...
6739143	  777.3	  536.6	 7723.0	...
6739144	  777.7	  536.5	 7726.0	...
6739145	  777.5	  536.4	 7728.0	...
6739146	  777.4	  536.4	 7728.0	...
6739147	  777.6	  536.3	 7728.0	...
6739148	  777.6	  536.3	 7728.0	...
6739149	  777.6	  536.3	 7728.0	...
6739150	  777.5	  536.2	 7729.0	...
6739151	  777.4	  536.0	 7730.0	...
6739152	  777.3	  536.7	 7728.0	...
6739153	  777.3	  537.4	 7725.0	...
6739154	  777.2	  537.8	 7722.0	...
6739155	  777.2	  537.4	 7721.0	...
6739156	  777.1	  537.0	 7721.0	...
6739157	  777.1	  537.1	 7720.0	...
6739158	  777.2	  537.4	 7718.0	...
6739159	  777.0	  537.7	 7719.0	...
6739160	  776.8	  537.9	 7720.0	...
6739161	  776.6	  537.8	 7721.0	...
6739162	  776.6	  537.8	 7720.0	...
6739163	  776.6	  537.6	 7720.0	...
6739164	  776.6	  537.5	 7720.0	...
6739165	  776.6	  537.3	 7719.0	...
6739166	  776.6	  537.4	 7718.0	...
6739167	  776.6	  537.4	 7718.0	...
6739168	  776.7	  537.4	 7717.0	...
6739169	  776.5	  537.1	 7718.0	...
6739170	  776.3	  536.7	 7718.0	...
6739171	  776.0	  536.4	 7719.0	...
6739172	  775.9	  536.3	 7720.0	...
6739173	  776.1	  536.2	 7724.0	...
6739174	  776.4	  536.0	 7728.0	...
6739175	  776.7	  536.0	 7730.0	...
6739176	  776.8	  536.0	 7727.0	...
6739177	  776.9	  536.0	 7726.0	...
6739178	  776.7	  535.8	 7726.0	...
6739179	  776.4	  535.7	 7730.0	...
6739180	  776.2	  535.8	 7726.0	...
6739181	  776.2	  536.1	 7721.0	...
6739182	  776.3	  536.3	 7718.0	...
6739183	  776.3	  536.0	 7721.0	...
6739184	  776.2	  535.7	 7725.0	...
6739185	  776.1	  535.5	 7727.0	...
6739186	  776.1	  535.4	 7729.0	...
6739187	  776.1	  535.3	 7730.0	...
6739188	  776.4	  535.2	 7730.0	...
6739189	  776.6	  535.1	 7729.0	...
6739190	  776.6	  535.1	 7726.0	...
6739191	  776.3	  535.2	 7723.0	...
6739192	  776.1	  535.2	 7725.0	...
6739193	  776.2	  535.2	 7729.0	...
6739194	  776.3	  535.1	 7731.0	...
6739195	  776.5	  535.0	 7730.0	...
6739196	  776.6	  535.0	 7730.0	...
6739197	  776.4	  535.1	 7731.0	...
6739198	  776.1	  535.2	 7732.0	...
6739199	  776.2	  534.6	 7733.0	...
6739200	  776.5	  533.9	 7734.0	...
6739201	  776.9	  534.0	 7735.0	...
6739202	  777.0	  534.6	 7729.0	...
6739203	  777.0	  535.2	 7721.0	...
6739204	  777.0	  535.1	 7714.0	...
6739205	  777.0	  535.0	 7717.0	...
6739206	  776.7	  535.2	 7718.0	...
6739207	  776.4	  535.4	 7719.0	...
6739208	  776.1	  535.2	 7720.0	...
6739209	  776.1	  534.8	 7721.0	...
6739210	  776.1	  534.3	 7724.0	...
6739211	  776.2	  534.2	 7724.0	...
6739212	  776.3	  534.4	 7722.0	...
6739213	  776.4	  534.5	 7720.0	...
6739214	  776.5	  534.5	 7717.0	...
6739215	  776.5	  534.2	 7716.0	...
6739216	  776.5	  533.9	 7715.0	...
6739217	  776.6	  533.9	 7714.0	...
6739218	  776.8	  533.8	 7714.0	...
6739219	  777.0	  533.7	 7714.0	...
6739220	  777.2	  533.6	 7714.0	...
6739221	  777.0	  533.4	 7714.0	...
6739222	  776.9	  533.0	 7715.0	...
6739223	  777.1	  532.6	 7715.0	...
6739224	  777.4	  532.4	 7716.0	...
6739225	  777.7	  532.5	 7714.0	...
6739226	  777.7	  532.5	 7713.0	...
6739227	  777.4	  532.5	 7712.0	...
6739228	  777.1	  532.5	 7712.0	...
6739229	  776.8	  532.6	 7710.0	...
6739230	  776.8	  532.8	 7707.0	...
6739231	  776.5	  533.0	 7704.0	...
6739232	  776.3	  533.2	 7704.0	...
6739233	  776.4	  533.2	 7706.0	...
6739234	  776.8	  533.2	 7712.0	...
6739235	  777.3	  533.3	 7717.0	...
6739236	  777.6	  533.8	 7719.0	...
6739237	  777.8	  534.3	 7718.0	...
6739238	  777.9	  534.7	 7717.0	...
6739239	  777.9	  534.5	 7715.0	...
6739240	  777.9	  534.2	 7713.0	...
6739241	  777.9	  534.0	 7713.0	...
6739242	  777.7	  534.1	 7716.0	...
6739243	  777.3	  534.3	 7719.0	...
6739244	  777.1	  534.3	 7718.0	...
6739245	  776.7	  534.1	 7714.0	...
6739246	  776.4	  534.0	 7709.0	...
6739247	  776.2	  533.8	 7708.0	...
6739248	  776.3	  533.9	 7712.0	...
6739249	  776.5	  533.9	 7715.0	...
6739250	  776.5	  534.0	 7715.0	...
6739251	  776.8	  533.9	 7715.0	...
6739252	  777.1	  533.7	 7716.0	...
6739253	  777.9	  534.3	 7714.0	...
6739254	  778.6	  535.0	 7712.0	...
6739255	  779.0	  535.7	 7710.0	...
6739256	  778.7	  535.7	 7711.0	...
6739257	  778.4	  535.7	 7710.0	...
6739258	  778.3	  535.6	 7709.0	...
6739259	  778.3	  535.8	 7708.0	...
6739260	  778.3	  536.1	 7708.0	...
6739261	  778.3	  536.2	 7708.0	...
6739262	  777.8	  536.0	 7708.0	...
6739263	  777.3	  535.6	 7707.0	...
6739264	  776.7	  535.3	 7713.0	...
6739265	  776.6	  535.1	 7720.0	...
6739266	  776.5	  535.1	 7727.0	...
6739267	  776.3	  535.3	 7727.0	...
6739268	  776.2	  535.5	 7726.0	...
6739269	  776.2	  535.9	 7725.0	...
6739270	  776.4	  535.9	 7725.0	...
6739271	  777.0	  535.7	 7725.0	...
6739272	  777.7	  535.4	 7724.0	...
6739273	  778.2	  535.0	 7723.0	...
6739274	  778.3	  535.0	 7718.0	...
6739275	  778.2	  535.0	 7714.0	...
6739276	  778.3	  535.1	 7713.0	...
6739277	  778.3	  535.1	 7714.0	...
6739278	  778.3	  535.2	 7715.0	...
6739279	  778.3	  535.3	 7715.0	...
6739280	  777.8	  535.5	 7716.0	...
6739281	  777.4	  535.5	 7717.0	...
6739282	  776.9	  535.3	 7719.0	...
6739283	  776.9	  535.1	 7721.0	...
6739284	  777.0	  535.1	 7722.0	...
6739285	  777.1	  535.3	 7723.0	...
6739286	  777.2	  535.2	 7726.0	...
6739287	  777.4	  534.9	 7728.0	...
6739288	  777.5	  534.9	 7730.0	...
6739289	  777.7	  535.3	 7731.0	...
6739290	  777.7	  535.7	 7727.0	...
6739291	  777.9	  535.6	 7721.0	...
6739292	  778.1	  535.4	 7714.0	...
6739293	  777.9	  535.1	 7715.0	...
6739294	  777.3	  534.9	 7717.0	...
6739295	  776.8	  534.9	 7720.0	...
6739296	  776.3	  534.7	 7722.0	...
6739297	  776.1	  534.5	 7724.0	...
6739298	  775.9	  534.3	 7725.0	...
6739299	  775.8	  534.3	 7725.0	...
6739300	  775.7	  534.4	 7726.0	...
6739301	  775.7	  534.5	 7727.0	...
6739302	  775.9	  534.6	 7728.0	...
6739303	  776.3	  534.5	 7728.0	...
6739304	  776.7	  534.3	 7728.0	...
6739305	  776.9	  534.1	 7729.0	...
6739306	  776.9	  533.9	 7730.0	...
6739307	  776.7	  533.7	 7733.0	...
6739308	  776.6	  533.7	 7734.0	...
6739309	  776.4	  533.7	 7731.0	...
6739310	  776.2	  533.9	 7727.0	...
6739311	  776.0	  534.0	 7722.0	...
6739312	  776.0	  534.2	 7724.0	...
6739313	  776.1	  534.2	 7726.0	...
6739314	  776.0	  534.2	 7725.0	...
6739315	  776.0	  534.1	 7722.0	...
6739316	  776.3	  534.1	 7719.0	...
6739317	  776.7	  534.2	 7720.0	...
6739318	  777.1	  534.4	 7721.0	...
6739319	  777.1	  534.5	 7723.0	...
6739320	  777.0	  534.6	 7726.0	...
6739321	  776.8	  534.6	 7726.0	...
6739322	  776.6	  534.6	 7724.0	...
6739323	  776.4	  534.0	 7725.0	...
6739324	  776.4	  533.5	 7727.0	...
6739325	  776.5	  533.0	 7730.0	...
6739326	  776.6	  533.0	 7729.0	...
6739327	  776.5	  533.1	 7729.0	...
6739328	  776.3	  533.3	 7728.0	...
6739329	  776.2	  533.7	 7730.0	...
6739330	  776.0	  534.0	 7732.0	...
6739331	  775.7	  534.2	 7733.0	...
6739332	  775.4	  534.4	 7733.0	...
6739333	  775.6	  534.6	 7734.0	...
6739334	  775.7	  534.8	 7735.0	...
6739335	  775.6	  534.9	 7735.0	...
6739336	  775.6	  534.9	 7734.0	...
6739337	  775.6	  534.9	 7733.0	...
6739338	  775.8	  534.9	 7731.0	...
6739339	  775.9	  535.0	 7730.0	...
6739340	  775.9	  534.9	 7730.0	...
6739341	  775.9	  534.7	 7732.0	...
6739342	  775.7	  534.5	 7734.0	...
6739343	  775.4	  534.5	 7736.0	...
6739344	  775.2	  534.5	 7737.0	...
6739345	  775.2	  534.5	 7737.0	...
6739346	  775.2	  534.2	 7737.0	...
6739347	  775.3	  533.6	 7738.0	...
6739348	  775.4	  533.1	 7739.0	...
6739349	  775.6	  532.6	 7743.0	...
6739350	  775.8	  532.5	 7745.0	...
6739351	  775.5	  532.6	 7745.0	...
6739352	  775.4	  533.3	 7744.0	...
6739353	  775.3	  534.0	 7743.0	...
6739354	  775.4	  533.9	 7743.0	...
6739355	  775.5	  533.3	 7744.0	...
6739356	  775.6	  533.1	 7744.0	...
6739357	  775.8	  533.7	 7743.0	...
6739358	  775.7	  534.5	 7741.0	...
6739359	  775.5	  534.9	 7743.0	...
6739360	  775.4	  535.2	 7745.0	...
6739361	  775.5	  535.2	 7747.0	...
6739362	  775.4	  535.1	 7747.0	...
6739363	  775.2	  534.9	 7748.0	...
6739364	  774.8	  534.4	 7748.0	...
6739365	  774.5	  534.0	 7748.0	...
6739366	  774.6	  533.7	 7746.0	...
6739367	  774.9	  533.7	 7744.0	...
6739368	  775.2	  533.5	 7744.0	...
6739369	  775.4	  533.3	 7747.0	...
6739370	  775.5	  533.1	 7746.0	...
6739371	  775.5	  533.3	 7744.0	...
6739372	  775.3	  533.5	 7741.0	...
6739373	  774.9	  533.6	 7741.0	...
6739374	  774.7	  533.7	 7742.0	...
6739375	  774.6	  533.8	 7746.0	...
6739376	  774.7	  533.9	 7749.0	...
6739377	  774.9	  534.0	 7752.0	...
6739378	  775.0	  534.6	 7752.0	...
6739379	  775.2	  535.2	 7752.0	...
6739380	  775.2	  535.1	 7751.0	...
6739381	  775.5	  534.5	 7751.0	...
6739382	  775.9	  534.1	 7750.0	...
6739383	  776.3	  534.3	 7751.0	...
6739384	  776.2	  534.5	 7751.0	...
6739385	  776.1	  534.0	 7750.0	...
6739386	  775.5	  533.6	 7750.0	...
6739387	  775.0	  533.2	 7750.0	...
6739388	  775.0	  533.5	 7749.0	...
6739389	  775.4	  533.7	 7749.0	...
6739390	  775.7	  534.0	 7749.0	...
6739391	  775.5	  534.6	 7750.0	...
6739392	  775.1	  535.2	 7752.0	...
6739393	  774.8	  536.0	 7753.0	...
6739394	  774.6	  536.1	 7753.0	...
6739395	  774.6	  536.3	 7752.0	...
6739396	  774.6	  536.1	 7751.0	...
6739397	  774.8	  535.8	 7751.0	...
6739398	  775.1	  535.3	 7751.0	...
6739399	  775.3	  534.8	 7751.0	...
6739400	  775.3	  534.4	 7752.0	...
6739401	  775.2	  534.5	 7752.0	...
6739402	  775.1	  534.6	 7751.0	...
6739403	  775.2	  534.7	 7749.0	...
6739404	  775.0	  534.7	 7748.0	...
6739405	  774.9	  534.7	 7746.0	...
MSG	6739406 0000 _ Number Off
6739406	  775.0	  534.7	 7747.0	...
6739407	  775.3	  534.8	 7747.0	...
6739408	  775.4	  535.1	 7744.0	...
6739409	  775.2	  535.4	 7740.0	...
6739410	  775.0	  535.7	 7737.0	...
6739411	  775.0	  535.9	 7737.0	...
6739412	  775.2	  535.8	 7736.0	...
6739413	  775.4	  535.5	 7742.0	...
6739414	  775.4	  535.0	 7747.0	...
6739415	  775.2	  534.7	 7751.0	...
6739416	  774.9	  534.5	 7748.0	...
6739417	  774.8	  534.4	 7745.0	...
6739418	  774.7	  534.5	 7744.0	...
6739419	  774.7	  534.7	 7743.0	...
6739420	  775.0	  534.9	 7743.0	...
6739421	  775.4	  535.3	 7743.0	...
6739422	  775.8	  535.7	 7744.0	...
6739423	  776.4	  535.9	 7748.0	...
6739424	  776.9	  534.9	 7752.0	...
EFIX R   6737952	6739424	1473	  777.6	  542.5	   7787
SSACC R  6739425
6739425	  778.5	  533.8	 7755.0	...
6739426	  779.9	  531.7	 7756.0	...
6739427	  781.6	  530.3	 7756.0	...
6739428	  782.1	  528.2	 7755.0	...
6739429	  783.3	  526.4	 7755.0	...
6739430	  784.7	  524.2	 7754.0	...
6739431	  786.6	  522.8	 7754.0	...
6739432	  788.0	  521.8	 7752.0	...
ESACC R  6739425	6739432	8	  778.5	  533.8	  788.0	  521.8	   0.32	     43
SFIX R   6739433
6739433	  788.8	  521.1	 7751.0	...
6739434	  790.0	  520.2	 7749.0	...
6739435	  790.8	  519.7	 7743.0	...
6739436	  791.3	  519.6	 7737.0	...
6739437	  791.0	  519.9	 7732.0	...
6739438	  790.8	  520.9	 7737.0	...
6739439	  790.5	  522.1	 7741.0	...
6739440	  789.5	  523.4	 7745.0	...
6739441	  788.3	  524.0	 7745.0	...
6739442	  787.5	  524.2	 7746.0	...
6739443	  787.0	  524.4	 7748.0	...
6739444	  786.3	  524.4	 7753.0	...
6739445	  785.2	  524.5	 7758.0	...
6739446	  784.4	  524.4	 7762.0	...
6739447	  783.8	  524.4	 7762.0	...
6739448	  783.5	  524.1	 7765.0	...
6739449	  783.2	  523.8	 7769.0	...
6739450	  783.0	  523.6	 7772.0	...
6739451	  782.8	  523.7	 7771.0	...
6739452	  782.7	  523.8	 7766.0	...
6739453	  782.6	  524.0	 7762.0	...
6739454	  782.7	  524.2	 7759.0	...
6739455	  783.3	  524.4	 7759.0	...
6739456	  783.8	  524.7	 7760.0	...
6739457	  784.6	  525.5	 7760.0	...
6739458	  784.9	  526.3	 7763.0	...
6739459	  785.2	  527.2	 7766.0	...
6739460	  785.2	  527.4	 7769.0	...
6739461	  785.2	  527.6	 7769.0	...
6739462	  785.0	  527.5	 7767.0	...
6739463	  784.7	  527.4	 7764.0	...
6739464	  784.4	  527.2	 7764.0	...
6739465	  784.4	  527.1	 7766.0	...
6739466	  784.2	  526.9	 7768.0	...
6739467	  784.2	  526.8	 7769.0	...
6739468	  784.3	  527.0	 7769.0	...
6739469	  784.6	  527.2	 7770.0	...
6739470	  784.7	  527.3	 7770.0	...
6739471	  784.8	  527.3	 7771.0	...
6739472	  785.1	  527.2	 7773.0	...
6739473	  785.6	  527.5	 7773.0	...
6739474	  786.1	  527.7	 7771.0	...
6739475	  786.2	  528.1	 7769.0	...
6739476	  786.3	  528.2	 7769.0	...
6739477	  786.2	  528.3	 7770.0	...
6739478	  786.1	  528.4	 7770.0	...
6739479	  786.1	  528.5	 7771.0	...
6739480	  786.1	  528.9	 7768.0	...
6739481	  786.2	  529.3	 7765.0	...
6739482	  786.1	  529.6	 7764.0	...
6739483	  786.1	  529.6	 7768.0	...
6739484	  786.1	  529.6	 7771.0	...
6739485	  786.1	  529.8	 7772.0	...
6739486	  786.2	  529.9	 7769.0	...
6739487	  786.5	  530.0	 7766.0	...
6739488	  786.7	  529.9	 7763.0	...
6739489	  786.6	  529.7	 7761.0	...
6739490	  786.4	  529.4	 7759.0	...
6739491	  786.2	  529.2	 7758.0	...
6739492	  786.6	  529.2	 7757.0	...
6739493	  787.0	  529.1	 7757.0	...
6739494	  787.1	  529.7	 7757.0	...
6739495	  786.8	  530.4	 7758.0	...
6739496	  786.4	  530.9	 7758.0	...
6739497	  786.4	  530.7	 7758.0	...
6739498	  786.5	  530.4	 7758.0	...
6739499	  786.5	  530.2	 7758.0	...
6739500	  786.7	  529.6	 7758.0	...
6739501	  786.8	  529.0	 7756.0	...
6739502	  787.0	  528.1	 7754.0	...
6739503	  786.9	  527.4	 7754.0	...
6739504	  786.9	  526.4	 7757.0	...
6739505	  786.8	  525.0	 7762.0	...
6739506	  786.8	  523.9	 7764.0	...
6739507	  786.8	  523.5	 7762.0	...
6739508	  786.5	  523.9	 7758.0	...
6739509	  786.2	  524.4	 7756.0	...
6739510	  785.8	  524.5	 7758.0	...
6739511	  786.0	  524.7	 7760.0	...
6739512	  786.1	  524.9	 7763.0	...
6739513	  786.0	  525.1	 7765.0	...
6739514	  785.7	  525.1	 7767.0	...
6739515	  785.3	  524.9	 7768.0	...
6739516	  785.2	  524.7	 7768.0	...
6739517	  785.1	  524.8	 7768.0	...
6739518	  785.0	  524.9	 7768.0	...
6739519	  785.2	  525.0	 7769.0	...
6739520	  785.5	  525.0	 7771.0	...
6739521	  785.7	  525.2	 7772.0	...
6739522	  785.6	  525.4	 7772.0	...
6739523	  785.4	  525.3	 7773.0	...
6739524	  785.1	  525.2	 7773.0	...
6739525	  785.0	  525.2	 7773.0	...
6739526	  784.9	  525.2	 7776.0	...
6739527	  784.9	  525.3	 7780.0	...
6739528	  784.9	  525.1	 7783.0	...
6739529	  784.7	  525.0	 7781.0	...
6739530	  784.5	  525.0	 7780.0	...
6739531	  784.1	  525.2	 7779.0	...
6739532	  784.0	  525.4	 7779.0	...
6739533	  784.0	  525.1	 7777.0	...
6739534	  784.1	  524.7	 7776.0	...
6739535	  784.2	  524.4	 7775.0	...
6739536	  784.1	  524.5	 7775.0	...
6739537	  784.2	  524.5	 7774.0	...
6739538	  784.5	  524.5	 7774.0	...
6739539	  784.7	  524.6	 7772.0	...
6739540	  784.7	  524.7	 7769.0	...
6739541	  784.7	  524.6	 7766.0	...
6739542	  784.7	  524.5	 7765.0	...
6739543	  784.5	  524.4	 7765.0	...
6739544	  784.3	  524.4	 7766.0	...
6739545	  784.1	  524.4	 7767.0	...
6739546	  784.2	  524.5	 7768.0	...
6739547	  784.4	  524.7	 7767.0	...
6739548	  784.7	  524.7	 7766.0	...
6739549	  784.8	  524.9	 7765.0	...
6739550	  784.7	  525.2	 7765.0	...
6739551	  784.5	  525.5	 7763.0	...
6739552	  784.2	  525.7	 7761.0	...
6739553	  784.0	  526.1	 7764.0	...
6739554	  784.0	  526.6	 7768.0	...
6739555	  784.2	  527.2	 7772.0	...
6739556	  784.4	  527.6	 7772.0	...
6739557	  784.2	  527.9	 7773.0	...
6739558	  784.0	  528.0	 7775.0	...
6739559	  783.8	  528.4	 7772.0	...
6739560	  783.9	  528.8	 7767.0	...
6739561	  783.9	  528.8	 7764.0	...
6739562	  783.8	  528.5	 7765.0	...
6739563	  783.6	  528.3	 7768.0	...
6739564	  783.8	  528.4	 7772.0	...
6739565	  784.1	  528.5	 7775.0	...
6739566	  784.5	  528.9	 7776.0	...
6739567	  784.6	  529.5	 7776.0	...
6739568	  784.6	  530.2	 7776.0	...
6739569	  784.6	  530.2	 7776.0	...
6739570	  784.6	  530.1	 7774.0	...
6739571	  784.9	  529.7	 7769.0	...
6739572	  785.1	  529.3	 7765.0	...
6739573	  785.4	  528.8	 7766.0	...
6739574	  785.5	  528.2	 7768.0	...
6739575	  785.6	  527.3	 7768.0	...
6739576	  785.3	  526.5	 7766.0	...
6739577	  785.0	  526.2	 7767.0	...
6739578	  784.7	  526.1	 7772.0	...
6739579	  784.6	  526.1	 7773.0	...
6739580	  784.4	  526.2	 7770.0	...
6739581	  784.3	  526.4	 7767.0	...
6739582	  784.5	  526.5	 7768.0	...
6739583	  784.4	  526.4	 7769.0	...
6739584	  784.3	  526.2	 7770.0	...
6739585	  784.4	  526.2	 7770.0	...
6739586	  784.5	  526.4	 7769.0	...
6739587	  784.6	  526.4	 7768.0	...
6739588	  784.5	  526.2	 7767.0	...
6739589	  784.4	  525.9	 7768.0	...
6739590	  784.4	  525.7	 7767.0	...
6739591	  784.2	  525.3	 7766.0	...
6739592	  784.1	  525.0	 7765.0	...
6739593	  784.4	  524.7	 7764.0	...
6739594	  784.9	  524.5	 7763.0	...
6739595	  785.1	  524.3	 7765.0	...
6739596	  784.8	  524.3	 7767.0	...
6739597	  784.5	  524.4	 7769.0	...
6739598	  784.6	  524.4	 7770.0	...
6739599	  784.7	  524.4	 7771.0	...
6739600	  784.5	  524.3	 7773.0	...
6739601	  784.1	  524.5	 7771.0	...
6739602	  783.9	  524.9	 7768.0	...
6739603	  784.1	  525.2	 7766.0	...
6739604	  784.2	  525.2	 7768.0	...
6739605	  784.1	  525.1	 7769.0	...
6739606	  783.9	  525.1	 7770.0	...
6739607	  784.0	  525.1	 7771.0	...
6739608	  784.2	  525.0	 7770.0	...
6739609	  784.3	  524.9	 7770.0	...
6739610	  784.3	  524.8	 7771.0	...
6739611	  784.1	  525.0	 7772.0	...
6739612	  784.1	  525.3	 7772.0	...
6739613	  784.2	  525.5	 7772.0	...
6739614	  784.5	  525.6	 7772.0	...
6739615	  785.1	  525.7	 7770.0	...
6739616	  785.5	  525.9	 7769.0	...
6739617	  785.9	  526.0	 7768.0	...
MSG	6739618 0000 _ Number On
6739618	  785.4	  525.9	 7769.0	...
6739619	  784.8	  525.6	 7769.0	...
6739620	  784.4	  525.3	 7769.0	...
6739621	  784.6	  525.3	 7768.0	...
6739622	  784.9	  525.3	 7768.0	...
6739623	  785.0	  525.3	 7770.0	...
6739624	  784.9	  525.2	 7773.0	...
6739625	  785.0	  525.2	 7771.0	...
6739626	  785.3	  525.1	 7767.0	...
6739627	  785.5	  524.9	 7765.0	...
6739628	  785.3	  524.8	 7766.0	...
6739629	  785.1	  524.9	 7767.0	...
6739630	  784.9	  525.1	 7767.0	...
6739631	  785.1	  525.2	 7767.0	...
6739632	  785.4	  525.2	 7767.0	...
6739633	  785.6	  525.2	 7767.0	...
6739634	  785.8	  525.2	 7767.0	...
6739635	  785.8	  524.9	 7767.0	...
6739636	  785.7	  524.7	 7768.0	...
6739637	  785.7	  524.4	 7768.0	...
6739638	  785.7	  524.4	 7766.0	...
6739639	  785.7	  524.4	 7764.0	...
6739640	  785.7	  524.4	 7762.0	...
6739641	  785.7	  524.2	 7761.0	...
6739642	  785.7	  523.6	 7761.0	...
6739643	  785.7	  523.0	 7761.0	...
6739644	  785.6	  522.6	 7760.0	...
6739645	  785.4	  522.8	 7760.0	...
6739646	  785.3	  522.9	 7760.0	...
6739647	  785.3	  522.8	 7761.0	...
6739648	  785.6	  522.5	 7763.0	...
6739649	  785.9	  522.7	 7765.0	...
6739650	  786.3	  523.3	 7761.0	...
6739651	  786.3	  523.7	 7756.0	...
6739652	  786.1	  523.4	 7752.0	...
6739653	  785.7	  522.9	 7751.0	...
6739654	  785.3	  522.8	 7752.0	...
6739655	  785.1	  522.6	 7750.0	...
6739656	  785.2	  522.4	 7747.0	...
6739657	  785.2	  522.1	 7744.0	...
6739658	  785.1	  521.8	 7744.0	...
6739659	  785.2	  521.6	 7745.0	...
6739660	  785.6	  521.4	 7750.0	...
6739661	  785.9	  521.1	 7757.0	...
6739662	  786.1	  521.0	 7762.0	...
6739663	  786.0	  521.0	 7761.0	...
6739664	  785.9	  521.0	 7759.0	...
6739665	  785.9	  520.9	 7756.0	...
6739666	  785.8	  520.9	 7756.0	...
6739667	  785.6	  520.7	 7756.0	...
6739668	  785.3	  520.6	 7757.0	...
6739669	  785.4	  520.3	 7757.0	...
6739670	  785.5	  520.1	 7757.0	...
6739671	  785.7	  520.0	 7755.0	...
6739672	  785.7	  520.1	 7753.0	...
6739673	  786.2	  520.2	 7752.0	...
6739674	  786.7	  520.1	 7751.0	...
6739675	  786.9	  519.9	 7754.0	...
6739676	  786.7	  519.7	 7757.0	...
6739677	  786.3	  519.6	 7758.0	...
6739678	  786.3	  519.6	 7757.0	...
6739679	  786.2	  519.7	 7756.0	...
6739680	  786.3	  519.8	 7756.0	...
6739681	  786.3	  519.6	 7757.0	...
6739682	  786.3	  519.2	 7758.0	...
6739683	  786.0	  518.9	 7758.0	...
6739684	  785.8	  518.8	 7757.0	...
6739685	  785.5	  518.8	 7757.0	...
6739686	  785.5	  518.7	 7759.0	...
6739687	  785.8	  518.5	 7761.0	...
6739688	  786.1	  518.2	 7765.0	...
6739689	  786.4	  517.9	 7767.0	...
6739690	  786.3	  517.6	 7768.0	...
6739691	  786.2	  517.3	 7767.0	...
6739692	  786.1	  517.4	 7766.0	...
6739693	  786.2	  517.8	 7761.0	...
6739694	  786.2	  518.0	 7757.0	...
6739695	  786.2	  518.0	 7753.0	...
6739696	  786.0	  518.0	 7753.0	...
6739697	  786.1	  518.2	 7753.0	...
6739698	  786.1	  518.3	 7754.0	...
6739699	  786.1	  518.7	 7754.0	...
6739700	  786.2	  519.0	 7753.0	...
6739701	  786.2	  519.3	 7753.0	...
6739702	  786.2	  519.3	 7753.0	...
6739703	  786.2	  519.2	 7751.0	...
6739704	  786.0	  519.0	 7749.0	...
6739705	  785.9	  518.8	 7749.0	...
6739706	  785.6	  518.5	 7751.0	...
6739707	  785.4	  518.4	 7754.0	...
6739708	  785.1	  518.3	 7753.0	...
6739709	  785.0	  518.3	 7752.0	...
6739710	  784.9	  518.3	 7750.0	...
6739711	  784.9	  518.6	 7747.0	...
6739712	  785.1	  518.8	 7747.0	...
6739713	  785.2	  519.1	 7746.0	...
6739714	  785.1	  519.2	 7745.0	...
6739715	  785.1	  519.2	 7743.0	...
6739716	  785.3	  519.3	 7743.0	...
6739717	  785.5	  519.3	 7745.0	...
6739718	  785.8	  519.3	 7747.0	...
6739719	  785.8	  519.3	 7748.0	...
6739720	  785.9	  519.3	 7749.0	...
6739721	  785.8	  519.4	 7752.0	...
6739722	  785.7	  519.4	 7755.0	...
6739723	  785.6	  519.3	 7757.0	...
6739724	  785.7	  519.1	 7757.0	...
6739725	  786.0	  519.4	 7758.0	...
6739726	  786.2	  519.7	 7759.0	...
6739727	  786.3	  520.2	 7760.0	...
6739728	  786.2	  520.3	 7761.0	...
6739729	  786.2	  520.1	 7762.0	...
6739730	  786.2	  519.9	 7762.0	...
6739731	  786.1	  519.3	 7760.0	...
6739732	  785.9	  519.1	 7758.0	...
6739733	  785.6	  518.9	 7756.0	...
6739734	  785.3	  518.9	 7756.0	...
6739735	  785.6	  519.2	 7755.0	...
6739736	  786.0	  519.4	 7754.0	...
6739737	  786.3	  519.6	 7756.0	...
6739738	  786.1	  519.6	 7759.0	...
6739739	  786.0	  520.0	 7760.0	...
6739740	  786.1	  520.2	 7758.0	...
6739741	  786.2	  520.1	 7756.0	...
6739742	  785.9	  519.8	 7758.0	...
6739743	  785.4	  519.4	 7759.0	...
6739744	  784.9	  519.2	 7763.0	...
6739745	  784.9	  518.9	 7764.0	...
6739746	  785.0	  518.8	 7765.0	...
6739747	  785.2	  519.0	 7765.0	...
6739748	  785.4	  519.1	 7765.0	...
6739749	  785.6	  519.0	 7765.0	...
6739750	  785.6	  518.8	 7763.0	...
6739751	  785.7	  519.3	 7760.0	...
6739752	  785.7	  519.8	 7758.0	...
6739753	  785.6	  519.6	 7755.0	...
6739754	  785.5	  518.8	 7754.0	...
6739755	  785.3	  518.1	 7752.0	...
6739756	  785.4	  518.7	 7751.0	...
6739757	  785.5	  519.2	 7755.0	...
6739758	  785.5	  519.8	 7762.0	...
6739759	  785.5	  519.8	 7767.0	...
6739760	  785.5	  519.7	 7765.0	...
6739761	  785.5	  519.6	 7764.0	...
6739762	  785.5	  519.5	 7763.0	...
6739763	  785.6	  519.5	 7763.0	...
6739764	  785.6	  519.2	 7763.0	...
6739765	  785.6	  518.9	 7763.0	...
6739766	  785.6	  518.6	 7760.0	...
6739767	  785.6	  518.6	 7757.0	...
6739768	  785.5	  518.2	 7758.0	...
6739769	  785.4	  517.8	 7760.0	...
6739770	  785.1	  517.3	 7763.0	...
6739771	  784.7	  517.2	 7762.0	...
6739772	  784.4	  517.1	 7760.0	...
6739773	  784.3	  517.6	 7759.0	...
6739774	  784.3	  518.1	 7760.0	...
6739775	  784.7	  518.4	 7760.0	...
6739776	  785.0	  518.3	 7759.0	...
6739777	  785.2	  518.1	 7758.0	...
6739778	  784.9	  518.0	 7757.0	...
6739779	  785.2	  518.0	 7755.0	...
6739780	  785.5	  518.0	 7754.0	...
6739781	  786.0	  517.8	 7753.0	...
6739782	  786.2	  517.4	 7753.0	...
6739783	  786.5	  517.0	 7754.0	...
6739784	  786.6	  516.7	 7754.0	...
6739785	  786.2	  516.6	 7754.0	...
6739786	  785.8	  516.4	 7753.0	...
6739787	  785.9	  516.0	 7752.0	...
6739788	  786.4	  515.7	 7752.0	...
6739789	  786.9	  515.5	 7751.0	...
6739790	  786.6	  515.4	 7751.0	...
6739791	  786.3	  515.3	 7749.0	...
6739792	  786.0	  515.0	 7748.0	...
6739793	  786.0	  514.6	 7748.0	...
6739794	  785.9	  514.3	 7748.0	...
6739795	  785.9	  514.3	 7750.0	...
6739796	  785.8	  514.3	 7752.0	...
6739797	  785.6	  514.2	 7756.0	...
6739798	  785.7	  514.1	 7757.0	...
6739799	  785.7	  513.7	 7759.0	...
6739800	  785.7	  513.2	 7761.0	...
6739801	  785.4	  512.7	 7761.0	...
6739802	  785.2	  512.6	 7758.0	...
6739803	  785.1	  513.2	 7753.0	...
6739804	  785.3	  513.8	 7750.0	...
6739805	  785.9	  514.4	 7749.0	...
6739806	  786.4	  514.4	 7753.0	...
6739807	  787.2	  514.3	 7756.0	...
6739808	  787.6	  514.3	 7758.0	...
6739809	  788.0	  514.3	 7757.0	...
6739810	  788.0	  514.4	 7758.0	...
6739811	  787.9	  514.5	 7759.0	...
6739812	  786.7	  514.6	 7755.0	...
6739813	  785.5	  514.7	 7749.0	...
6739814	  784.4	  515.3	 7744.0	...
6739815	  783.4	  516.4	 7743.0	...
6739816	  782.4	  517.6	 7747.0	...
6739817	  780.3	  518.8	 7751.0	...
6739818	  779.1	  519.8	 7756.0	...
6739819	  777.4	  521.6	 7758.0	...
6739820	  776.5	  522.8	 7762.0	...
6739821	  775.1	  523.9	 7765.0	...
6739822	  774.5	  525.1	 7765.0	...
6739823	  774.1	  526.3	 7763.0	...
6739824	  773.6	  527.0	 7763.0	...
6739825	  773.0	  526.8	 7768.0	...
6739826	  772.5	  526.5	 7772.0	...
6739827	  772.6	  526.8	 7774.0	...
6739828	  773.4	  527.1	 7773.0	...
6739829	  774.6	  527.4	 7771.0	...
6739830	  775.8	  527.4	 7767.0	...
6739831	  776.5	  527.1	 7764.0	...
6739832	  777.6	  526.4	 7764.0	...
6739833	  778.5	  525.6	 7768.0	...
6739834	  779.4	  525.2	 7771.0	...
6739835	  779.8	  525.1	 7771.0	...
6739836	  780.2	  524.6	 7770.0	...
6739837	  780.7	  524.1	 7769.0	...
6739838	  780.7	  523.5	 7767.0	...
6739839	  780.4	  523.4	 7768.0	...
6739840	  780.0	  523.3	 7771.0	...
6739841	  779.5	  523.2	 7773.0	...
6739842	  778.9	  522.4	 7771.0	...
6739843	  778.3	  521.6	 7769.0	...
6739844	  777.8	  520.9	 7770.0	...
6739845	  777.6	  521.0	 7771.0	...
6739846	  777.1	  521.3	 7773.0	...
6739847	  776.7	  521.5	 7774.0	...
6739848	  776.4	  521.7	 7774.0	...
6739849	  776.4	  521.6	 7777.0	...
6739850	  776.2	  521.5	 7779.0	...
6739851	  776.1	  521.5	 7780.0	...
6739852	  776.1	  521.5	 7782.0	...
6739853	  776.2	  522.3	 7784.0	...
6739854	  776.3	  523.1	 7785.0	...
6739855	  776.7	  523.7	 7785.0	...
6739856	  777.2	  523.5	 7786.0	...
6739857	  777.7	  523.5	 7787.0	...
6739858	  777.6	  523.6	 7788.0	...
6739859	  777.3	  523.5	 7789.0	...
6739860	  777.0	  523.3	 7791.0	...
6739861	  776.9	  523.0	 7792.0	...
6739862	  776.8	  522.8	 7792.0	...
6739863	  776.7	  523.1	 7793.0	...
6739864	  777.0	  523.4	 7793.0	...
6739865	  777.5	  523.8	 7793.0	...
6739866	  777.6	  524.1	 7790.0	...
6739867	  777.3	  524.4	 7788.0	...
6739868	  776.9	  524.6	 7785.0	...
6739869	  776.7	  524.5	 7787.0	...
6739870	  776.6	  524.6	 7788.0	...
6739871	  776.5	  524.6	 7789.0	...
6739872	  776.4	  524.6	 7788.0	...
6739873	  776.4	  524.6	 7786.0	...
6739874	  777.0	  524.6	 7785.0	...
6739875	  777.6	  524.2	 7787.0	...
6739876	  778.0	  523.7	 7789.0	...
6739877	  777.7	  523.6	 7787.0	...
6739878	  777.5	  523.9	 7783.0	...
6739879	  777.5	  524.2	 7779.0	...
6739880	  777.5	  524.2	 7779.0	...
6739881	  777.7	  524.1	 7780.0	...
6739882	  778.0	  524.4	 7781.0	...
6739883	  777.9	  524.7	 7780.0	...
6739884	  777.7	  525.1	 7777.0	...
6739885	  777.4	  525.2	 7774.0	...
6739886	  776.9	  525.0	 7774.0	...
6739887	  776.5	  524.8	 7774.0	...
6739888	  776.1	  524.7	 7774.0	...
6739889	  776.2	  524.8	 7775.0	...
6739890	  776.2	  524.9	 7777.0	...
6739891	  776.2	  524.9	 7779.0	...
6739892	  776.4	  524.9	 7784.0	...
6739893	  776.5	  524.9	 7786.0	...
6739894	  776.5	  524.9	 7788.0	...
6739895	  776.5	  524.9	 7788.0	...
6739896	  776.5	  524.8	 7787.0	...
6739897	  776.3	  524.7	 7787.0	...
6739898	  776.1	  524.9	 7785.0	...
6739899	  776.0	  525.2	 7784.0	...
6739900	  775.9	  525.6	 7782.0	...
6739901	  775.7	  525.2	 7783.0	...
6739902	  775.4	  524.9	 7784.0	...
6739903	  775.2	  524.6	 7788.0	...
6739904	  775.1	  524.7	 7791.0	...
6739905	  775.0	  524.7	 7794.0	...
6739906	  775.1	  524.7	 7794.0	...
6739907	  775.3	  524.7	 7794.0	...
6739908	  775.5	  525.1	 7795.0	...
6739909	  775.5	  525.5	 7795.0	...
6739910	  775.5	  525.4	 7796.0	...
6739911	  775.3	  525.0	 7800.0	...
6739912	  775.1	  524.4	 7802.0	...
6739913	  775.3	  524.3	 7803.0	...
6739914	  775.6	  524.5	 7799.0	...
6739915	  775.9	  525.0	 7794.0	...
6739916	  776.0	  525.6	 7791.0	...
6739917	  775.8	  525.9	 7792.0	...
6739918	  775.6	  525.6	 7794.0	...
6739919	  775.5	  525.2	 7797.0	...
6739920	  775.4	  525.4	 7797.0	...
MSG	6739921 0000 _ Number Off
6739921	  775.1	  526.0	 7796.0	...
6739922	  774.9	  526.5	 7796.0	...
6739923	  774.9	  526.5	 7798.0	...
6739924	  774.9	  526.4	 7795.0	...
6739925	  774.8	  526.3	 7791.0	...
6739926	  774.7	  525.9	 7788.0	...
6739927	  774.8	  525.5	 7789.0	...
6739928	  774.8	  525.3	 7791.0	...
6739929	  774.9	  525.2	 7793.0	...
6739930	  774.8	  525.2	 7794.0	...
6739931	  774.8	  525.7	 7796.0	...
6739932	  774.9	  526.3	 7797.0	...
6739933	  775.1	  526.8	 7798.0	...
6739934	  775.2	  526.8	 7800.0	...
6739935	  775.2	  526.9	 7801.0	...
6739936	  775.1	  526.9	 7803.0	...
6739937	  775.1	  527.0	 7803.0	...
6739938	  775.0	  527.2	 7802.0	...
6739939	  774.9	  527.3	 7801.0	...
6739940	  774.9	  527.4	 7801.0	...
6739941	  774.8	  527.6	 7805.0	...
6739942	  774.8	  527.4	 7809.0	...
6739943	  774.8	  527.2	 7812.0	...
6739944	  774.7	  526.9	 7813.0	...
6739945	  774.8	  526.9	 7814.0	...
6739946	  775.0	  527.0	 7814.0	...
6739947	  775.2	  527.1	 7815.0	...
6739948	  775.2	  527.3	 7816.0	...
6739949	  775.1	  527.4	 7815.0	...
6739950	  774.9	  527.6	 7815.0	...
6739951	  774.8	  527.7	 7815.0	...
6739952	  774.5	  527.8	 7815.0	...
6739953	  774.3	  527.5	 7814.0	...
6739954	  774.2	  527.5	 7812.0	...
6739955	  774.3	  527.7	 7811.0	...
6739956	  774.3	  528.3	 7810.0	...
6739957	  774.3	  528.6	 7808.0	...
6739958	  774.1	  528.7	 7808.0	...
6739959	  774.0	  528.8	 7809.0	...
6739960	  773.9	  528.7	 7812.0	...
6739961	  773.9	  528.6	 7815.0	...
6739962	  773.9	  528.5	 7816.0	...
6739963	  773.9	  528.7	 7816.0	...
6739964	  773.9	  528.9	 7817.0	...
6739965	  773.9	  528.8	 7819.0	...
6739966	  773.8	  528.5	 7819.0	...
6739967	  773.9	  528.4	 7817.0	...
6739968	  773.9	  528.6	 7815.0	...
6739969	  774.0	  528.7	 7815.0	...
6739970	  773.7	  528.5	 7814.0	...
6739971	  773.4	  528.4	 7814.0	...
6739972	  773.3	  528.3	 7814.0	...
6739973	  773.5	  528.3	 7815.0	...
6739974	  773.7	  528.6	 7816.0	...
6739975	  773.8	  529.1	 7817.0	...
6739976	  773.9	  529.5	 7817.0	...
6739977	  773.7	  529.3	 7817.0	...
6739978	  773.5	  528.9	 7817.0	...
6739979	  773.2	  528.6	 7816.0	...
6739980	  773.0	  528.5	 7818.0	...
6739981	  772.8	  528.6	 7819.0	...
6739982	  772.9	  528.6	 7821.0	...
6739983	  773.0	  528.8	 7820.0	...
6739984	  772.9	  528.9	 7820.0	...
6739985	  772.8	  529.0	 7820.0	...
6739986	  772.6	  529.1	 7820.0	...
6739987	  772.5	  528.8	 7820.0	...
6739988	  772.4	  528.5	 7819.0	...
6739989	  772.8	  527.9	 7819.0	...
6739990	  773.2	  527.6	 7819.0	...
6739991	  773.7	  527.7	 7820.0	...
6739992	  773.7	  528.1	 7817.0	...
6739993	  773.5	  528.6	 7814.0	...
6739994	  773.4	  528.8	 7811.0	...
6739995	  773.3	  529.0	 7814.0	...
6739996	  773.3	  529.1	 7818.0	...
6739997	  773.3	  528.8	 7822.0	...
6739998	  773.0	  528.5	 7821.0	...
6739999	  772.8	  528.2	 7821.0	...
6740000	  772.8	  528.7	 7819.0	...
6740001	  773.1	  529.2	 7819.0	...
6740002	  773.3	  529.2	 7819.0	...
6740003	  773.3	  528.6	 7817.0	...
6740004	  772.6	  527.9	 7813.0	...
6740005	  771.9	  527.6	 7810.0	...
6740006	  771.6	  527.6	 7811.0	...
6740007	  771.9	  527.6	 7813.0	...
6740008	  772.2	  527.5	 7815.0	...
6740009	  772.3	  527.5	 7817.0	...
6740010	  772.4	  527.4	 7819.0	...
6740011	  772.2	  527.6	 7818.0	...
6740012	  771.9	  528.1	 7816.0	...
6740013	  771.7	  528.6	 7815.0	...
6740014	  771.7	  528.9	 7816.0	...
6740015	  771.7	  528.8	 7817.0	...
6740016	  771.7	  528.7	 7815.0	...
6740017	  771.7	  528.8	 7811.0	...
6740018	  771.8	  528.9	 7810.0	...
6740019	  771.7	  529.1	 7812.0	...
6740020	  771.6	  529.1	 7815.0	...
6740021	  771.8	  529.1	 7815.0	...
6740022	  772.2	  529.2	 7815.0	...
6740023	  772.3	  529.2	 7815.0	...
6740024	  772.1	  529.1	 7815.0	...
6740025	  771.8	  528.9	 7814.0	...
6740026	  771.4	  528.9	 7813.0	...
6740027	  771.0	  529.1	 7812.0	...
6740028	  770.9	  529.3	 7813.0	...
6740029	  771.4	  529.8	 7810.0	...
6740030	  771.8	  530.1	 7808.0	...
6740031	  771.7	  529.7	 7804.0	...
6740032	  771.6	  529.0	 7803.0	...
6740033	  771.5	  528.5	 7803.0	...
6740034	  771.5	  528.8	 7804.0	...
6740035	  771.6	  529.0	 7809.0	...
6740036	  771.4	  529.0	 7812.0	...
6740037	  771.2	  528.9	 7815.0	...
6740038	  771.1	  528.9	 7814.0	...
6740039	  771.3	  529.1	 7813.0	...
6740040	  771.6	  529.4	 7813.0	...
6740041	  771.8	  529.7	 7813.0	...
6740042	  771.8	  529.8	 7812.0	...
6740043	  771.7	  530.1	 7810.0	...
6740044	  771.5	  530.4	 7809.0	...
6740045	  771.3	  530.4	 7809.0	...
6740046	  771.2	  530.0	 7812.0	...
6740047	  771.3	  530.3	 7815.0	...
6740048	  771.4	  531.0	 7817.0	...
6740049	  771.5	  531.4	 7818.0	...
6740050	  771.4	  531.1	 7819.0	...
6740051	  771.4	  530.5	 7820.0	...
6740052	  771.6	  530.2	 7821.0	...
6740053	  771.9	  530.0	 7822.0	...
6740054	  772.2	  529.8	 7823.0	...
6740055	  772.2	  529.8	 7824.0	...
6740056	  772.3	  529.9	 7824.0	...
6740057	  771.6	  530.1	 7822.0	...
6740058	  770.8	  530.3	 7820.0	...
6740059	  770.5	  530.4	 7819.0	...
6740060	  771.0	  530.4	 7820.0	...
6740061	  771.4	  530.3	 7818.0	...
6740062	  771.4	  530.3	 7816.0	...
6740063	  771.4	  530.3	 7814.0	...
6740064	  771.5	  530.7	 7814.0	...
6740065	  771.2	  531.2	 7813.0	...
6740066	  771.0	  531.9	 7813.0	...
6740067	  770.8	  532.4	 7812.0	...
6740068	  770.9	  532.7	 7812.0	...
6740069	  770.7	  532.7	 7812.0	...
6740070	  770.4	  532.6	 7814.0	...
6740071	  770.4	  532.3	 7816.0	...
6740072	  770.7	  532.3	 7818.0	...
6740073	  770.7	  532.3	 7817.0	...
6740074	  770.5	  532.3	 7817.0	...
6740075	  770.3	  532.0	 7817.0	...
6740076	  770.3	  531.5	 7818.0	...
6740077	  770.3	  531.0	 7817.0	...
6740078	  770.2	  530.7	 7815.0	...
6740079	  770.3	  531.5	 7813.0	...
6740080	  770.4	  532.2	 7814.0	...
6740081	  770.6	  532.9	 7814.0	...
6740082	  770.6	  532.9	 7814.0	...
6740083	  770.6	  532.9	 7815.0	...
6740084	  770.9	  532.8	 7817.0	...
6740085	  771.2	  532.7	 7819.0	...
6740086	  771.4	  532.6	 7821.0	...
6740087	  771.4	  532.7	 7821.0	...
6740088	  771.5	  532.8	 7821.0	...
6740089	  771.5	  532.6	 7820.0	...
6740090	  771.6	  532.5	 7819.0	...
6740091	  771.5	  532.4	 7819.0	...
6740092	  771.0	  532.4	 7820.0	...
6740093	  770.5	  532.2	 7820.0	...
6740094	  770.2	  532.0	 7819.0	...
6740095	  770.3	  531.9	 7819.0	...
6740096	  770.3	  532.1	 7818.0	...
6740097	  770.4	  532.7	 7818.0	...
6740098	  770.5	  533.3	 7817.0	...
6740099	  770.6	  533.7	 7817.0	...
6740100	  770.7	  533.8	 7817.0	...
6740101	  770.7	  533.9	 7818.0	...
6740102	  770.2	  534.0	 7818.0	...
6740103	  769.8	  534.2	 7817.0	...
6740104	  769.5	  534.1	 7818.0	...
6740105	  769.5	  533.9	 7819.0	...
6740106	  769.4	  533.8	 7821.0	...
6740107	  769.5	  533.9	 7822.0	...
6740108	  769.6	  534.0	 7824.0	...
6740109	  769.7	  533.6	 7826.0	...
6740110	  770.0	  533.2	 7829.0	...
6740111	  770.2	  532.7	 7829.0	...
6740112	  770.6	  533.2	 7827.0	...
6740113	  770.9	  533.9	 7825.0	...
6740114	  771.0	  534.7	 7822.0	...
6740115	  770.5	  534.5	 7820.0	...
6740116	  770.0	  534.0	 7819.0	...
6740117	  769.7	  533.2	 7818.0	...
6740118	  769.8	  532.8	 7818.0	...
6740119	  769.7	  532.5	 7818.0	...
6740120	  769.3	  532.5	 7819.0	...
6740121	  768.9	  532.5	 7821.0	...
6740122	  768.7	  532.3	 7822.0	...
6740123	  768.5	  532.1	 7822.0	...
6740124	  768.4	  532.5	 7820.0	...
6740125	  768.2	  533.0	 7819.0	...
6740126	  768.3	  533.1	 7819.0	...
6740127	  768.5	  532.6	 7819.0	...
6740128	  768.8	  533.2	 7816.0	...
6740129	  769.1	  534.2	 7814.0	...
6740130	  769.3	  534.8	 7812.0	...
6740131	  769.3	  534.4	 7812.0	...
6740132	  769.3	  534.1	 7813.0	...
6740133	  769.3	  534.1	 7814.0	...
6740134	  769.3	  534.1	 7815.0	...
6740135	  769.4	  534.1	 7810.0	...
6740136	  769.5	  534.1	 7806.0	...
6740137	  769.6	  534.0	 7803.0	...
6740138	  769.5	  534.0	 7804.0	...
6740139	  769.6	  534.0	 7804.0	...
6740140	  769.7	  534.0	 7804.0	...
6740141	  769.6	  534.0	 7803.0	...
6740142	  769.4	  533.9	 7801.0	...
6740143	  769.2	  533.7	 7800.0	...
6740144	  769.1	  533.5	 7800.0	...
6740145	  769.0	  533.7	 7800.0	...
6740146	  768.6	  534.5	 7800.0	...
6740147	  768.1	  535.2	 7799.0	...
6740148	  767.8	  535.8	 7800.0	...
6740149	  767.8	  535.7	 7802.0	...
6740150	  767.8	  535.4	 7806.0	...
6740151	  767.9	  535.1	 7808.0	...
6740152	  768.3	  534.8	 7810.0	...
6740153	  768.4	  534.1	 7807.0	...
6740154	  768.5	  533.3	 7805.0	...
6740155	  768.3	  532.4	 7804.0	...
6740156	  768.3	  532.2	 7806.0	...
6740157	  768.3	  532.9	 7806.0	...
6740158	  768.4	  533.8	 7806.0	...
6740159	  768.6	  534.8	 7806.0	...
6740160	  768.6	  534.9	 7805.0	...
6740161	  768.6	  535.1	 7804.0	...
6740162	  768.7	  535.2	 7803.0	...
6740163	  768.7	  534.9	 7802.0	...
6740164	  768.8	  534.5	 7803.0	...
6740165	  768.9	  533.9	 7803.0	...
6740166	  769.0	  533.8	 7802.0	...
6740167	  769.0	  534.1	 7801.0	...
6740168	  769.0	  534.5	 7800.0	...
6740169	  769.1	  534.9	 7799.0	...
6740170	  768.8	  534.8	 7798.0	...
6740171	  768.6	  534.7	 7797.0	...
6740172	  768.3	  534.8	 7798.0	...
6740173	  768.3	  534.8	 7799.0	...
6740174	  768.3	  534.8	 7803.0	...
6740175	  768.3	  534.8	 7805.0	...
6740176	  768.4	  535.2	 7802.0	...
6740177	  768.4	  535.6	 7797.0	...
6740178	  768.3	  535.6	 7793.0	...
6740179	  768.2	  535.1	 7795.0	...
6740180	  768.2	  535.3	 7796.0	...
6740181	  768.2	  536.0	 7796.0	...
6740182	  768.2	  536.6	 7796.0	...
6740183	  768.2	  536.6	 7796.0	...
6740184	  768.2	  536.5	 7795.0	...
6740185	  768.2	  536.5	 7795.0	...
6740186	  767.8	  536.5	 7794.0	...
6740187	  766.9	  535.5	 7793.0	...
6740188	  766.0	  534.4	 7793.0	...
6740189	  765.7	  533.5	 7794.0	...
6740190	  766.0	  534.0	 7794.0	...
6740191	  766.3	  534.6	 7792.0	...
6740192	  766.5	  535.0	 7790.0	...
6740193	  766.4	  535.0	 7789.0	...
6740194	  766.5	  535.0	 7790.0	...
6740195	  766.8	  534.9	 7792.0	...
6740196	  767.1	  535.0	 7793.0	...
6740197	  767.3	  535.0	 7792.0	...
6740198	  767.3	  535.1	 7791.0	...
6740199	  767.6	  534.9	 7790.0	...
6740200	  767.8	  534.7	 7789.0	...
6740201	  768.1	  534.6	 7788.0	...
6740202	  767.9	  534.6	 7786.0	...
6740203	  767.7	  534.7	 7787.0	...
6740204	  767.5	  535.0	 7788.0	...
6740205	  767.3	  535.2	 7790.0	...
6740206	  767.1	  535.3	 7791.0	...
6740207	  766.9	  535.4	 7792.0	...
6740208	  766.9	  535.8	 7789.0	...
6740209	  766.9	  536.0	 7786.0	...
6740210	  766.9	  536.1	 7786.0	...
6740211	  766.9	  536.5	 7789.0	...
6740212	  767.2	  536.9	 7791.0	...
6740213	  767.3	  537.0	 7789.0	...
6740214	  767.1	  536.5	 7788.0	...
6740215	  766.7	  536.1	 7787.0	...
6740216	  766.4	  536.0	 7788.0	...
6740217	  766.3	  536.0	 7788.0	...
6740218	  766.4	  535.8	 7791.0	...
6740219	  766.5	  535.7	 7794.0	...
6740220	  766.6	  536.1	 7798.0	...
6740221	  766.8	  536.6	 7797.0	...
6740222	  767.0	  537.2	 7796.0	...
6740223	  767.0	  536.9	 7794.0	...
6740224	  766.9	  536.4	 7794.0	...
6740225	  766.8	  536.0	 7792.0	...
6740226	  766.9	  536.4	 7788.0	...
6740227	  767.0	  536.8	 7784.0	...
6740228	  766.8	  537.3	 7782.0	...
6740229	  766.5	  537.2	 7781.0	...
6740230	  766.2	  536.5	 7781.0	...
6740231	  766.1	  535.8	 7782.0	...
6740232	  766.2	  535.2	 7784.0	...
6740233	  766.5	  535.8	 7784.0	...
6740234	  766.7	  536.4	 7785.0	...
6740235	  766.7	  536.8	 7785.0	...
6740236	  766.7	  536.9	 7785.0	...
6740237	  766.8	  537.0	 7786.0	...
6740238	  767.0	  537.0	 7786.0	...
6740239	  767.2	  537.0	 7788.0	...
6740240	  767.3	  536.8	 7790.0	...
6740241	  767.5	  536.5	 7792.0	...
6740242	  767.7	  536.4	 7792.0	...
6740243	  767.8	  536.6	 7792.0	...
6740244	  767.5	  536.8	 7793.0	...
6740245	  767.0	  536.7	 7793.0	...
6740246	  766.6	  536.3	 7789.0	...
6740247	  766.5	  535.8	 7785.0	...
6740248	  766.6	  535.9	 7782.0	...
6740249	  766.7	  536.2	 7782.0	...
6740250	  766.9	  536.5	 7782.0	...
6740251	  767.0	  536.3	 7783.0	...
6740252	  767.0	  536.1	 7784.0	...
6740253	  767.0	  536.6	 7785.0	...
6740254	  767.5	  537.2	 7786.0	...
6740255	  768.0	  537.9	 7787.0	...
6740256	  768.2	  537.8	 7787.0	...
6740257	  768.0	  537.8	 7785.0	...
6740258	  768.0	  537.7	 7784.0	...
6740259	  768.1	  537.6	 7783.0	...
6740260	  768.1	  537.3	 7783.0	...
6740261	  767.9	  537.0	 7782.0	...
6740262	  767.7	  536.5	 7782.0	...
6740263	  767.7	  536.3	 7783.0	...
6740264	  767.7	  536.0	 7784.0	...
6740265	  767.8	  535.9	 7786.0	...
6740266	  767.9	  535.9	 7789.0	...
6740267	  768.0	  535.9	 7789.0	...
6740268	  768.2	  535.9	 7787.0	...
6740269	  768.2	  536.3	 7784.0	...
6740270	  768.2	  536.8	 7783.0	...
6740271	  768.3	  537.3	 7783.0	...
6740272	  768.4	  537.4	 7784.0	...
6740273	  768.7	  537.5	 7781.0	...
6740274	  768.9	  537.1	 7777.0	...
6740275	  768.9	  536.7	 7774.0	...
6740276	  768.9	  536.4	 7775.0	...
6740277	  768.9	  536.4	 7775.0	...
6740278	  768.9	  536.6	 7775.0	...
6740279	  768.9	  536.7	 7773.0	...
6740280	  768.9	  537.0	 7772.0	...
6740281	  769.2	  537.4	 7771.0	...
6740282	  769.5	  537.9	 7771.0	...
6740283	  769.9	  538.1	 7771.0	...
6740284	  769.9	  538.1	 7770.0	...
6740285	  769.6	  538.5	 7769.0	...
6740286	  769.2	  539.0	 7768.0	...
6740287	  768.7	  539.4	 7767.0	...
6740288	  768.6	  539.5	 7766.0	...
6740289	  768.5	  539.6	 7764.0	...
6740290	  768.3	  539.7	 7764.0	...
6740291	  768.5	  539.7	 7765.0	...
6740292	  768.7	  539.7	 7768.0	...
6740293	  768.5	  539.7	 7772.0	...
6740294	  768.1	  539.6	 7772.0	...
6740295	  767.8	  539.5	 7771.0	...
6740296	  768.1	  539.4	 7768.0	...
6740297	  768.4	  539.4	 7766.0	...
6740298	  768.5	  539.6	 7763.0	...
6740299	  768.6	  539.8	 7760.0	...
6740300	  768.6	  539.9	 7757.0	...
6740301	  768.7	  539.7	 7756.0	...
6740302	  768.8	  539.5	 7757.0	...
6740303	  768.4	  539.3	 7757.0	...
6740304	  768.0	  539.4	 7758.0	...
6740305	  767.7	  539.4	 7762.0	...
6740306	  767.8	  539.4	 7766.0	...
6740307	  767.9	  539.7	 7766.0	...
6740308	  768.2	  540.0	 7763.0	...
6740309	  768.6	  540.3	 7760.0	...
6740310	  768.8	  540.0	 7760.0	...
6740311	  768.6	  539.8	 7763.0	...
6740312	  768.3	  539.2	 7766.0	...
6740313	  768.0	  538.9	 7766.0	...
6740314	  768.2	  539.3	 7764.0	...
6740315	  768.3	  539.9	 7761.0	...
6740316	  768.6	  541.0	 7760.0	...
6740317	  768.4	  541.5	 7760.0	...
6740318	  768.2	  542.0	 7759.0	...
6740319	  767.9	  542.1	 7758.0	...
6740320	  767.8	  542.2	 7758.0	...
6740321	  768.0	  542.2	 7758.0	...
6740322	  768.3	  542.1	 7759.0	...
6740323	  768.7	  541.9	 7758.0	...
6740324	  768.9	  541.4	 7758.0	...
6740325	  769.2	  541.2	 7760.0	...
6740326	  769.4	  541.0	 7763.0	...
6740327	  769.3	  541.0	 7766.0	...
6740328	  769.0	  540.6	 7766.0	...
6740329	  768.7	  540.0	 7766.0	...
6740330	  768.3	  539.4	 7766.0	...
6740331	  768.3	  539.2	 7765.0	...
6740332	  768.4	  539.2	 7764.0	...
6740333	  768.4	  539.0	 7763.0	...
6740334	  768.4	  538.8	 7763.0	...
6740335	  768.7	  538.0	 7765.0	...
6740336	  769.0	  537.0	 7767.0	...
EFIX R   6739433	6740336	904	  777.4	  527.7	   7781
SSACC R  6740337
6740337	  769.2	  534.9	 7770.0	...
6740338	  769.9	  532.6	 7772.0	...
6740339	  770.7	  530.7	 7770.0	...
6740340	  772.6	  529.1	 7767.0	...
6740341	  774.5	  527.7	 7766.0	...
6740342	  776.1	  525.8	 7767.0	...
6740343	  778.3	  524.3	 7763.0	...
6740344	  780.5	  523.2	 7757.0	...
6740345	  783.0	  522.3	 7751.0	...
6740346	  784.1	  521.8	 7749.0	...
6740347	  785.5	  521.3	 7749.0	...
ESACC R  6740337	6740347	11	  769.2	  534.9	  785.5	  521.3	   0.45	     47
SFIX R   6740348
6740348	  787.0	  521.0	 7747.0	...
6740349	  788.6	  520.7	 7745.0	...
6740350	  789.5	  520.5	 7748.0	...
6740351	  790.2	  520.5	 7752.0	...
6740352	  790.9	  520.6	 7756.0	...
6740353	  791.2	  520.9	 7751.0	...
6740354	  791.2	  521.2	 7746.0	...
6740355	  791.2	  521.2	 7742.0	...
6740356	  791.0	  521.1	 7745.0	...
6740357	  790.9	  521.0	 7747.0	...
6740358	  790.1	  520.8	 7748.0	...
6740359	  789.4	  520.7	 7748.0	...
6740360	  788.8	  521.0	 7749.0	...
6740361	  788.6	  521.5	 7751.0	...
6740362	  788.1	  521.9	 7753.0	...
6740363	  787.4	  522.0	 7754.0	...
6740364	  786.6	  522.0	 7754.0	...
6740365	  785.9	  521.6	 7753.0	...
6740366	  785.2	  521.2	 7753.0	...
6740367	  785.0	  520.7	 7753.0	...
6740368	  785.1	  520.7	 7754.0	...
6740369	  785.2	  521.0	 7756.0	...
6740370	  785.6	  521.5	 7758.0	...
6740371	  786.0	  522.3	 7756.0	...
6740372	  786.1	  522.9	 7752.0	...
6740373	  785.9	  523.3	 7748.0	...
6740374	  786.1	  523.7	 7746.0	...
6740375	  786.6	  524.0	 7746.0	...
6740376	  786.9	  524.4	 7747.0	...
6740377	  786.8	  524.3	 7747.0	...
6740378	  786.7	  524.2	 7747.0	...
6740379	  786.7	  524.0	 7747.0	...
6740380	  786.6	  524.0	 7746.0	...
6740381	  786.1	  524.2	 7746.0	...
6740382	  785.7	  524.3	 7745.0	...
6740383	  785.3	  524.4	 7745.0	...
6740384	  785.2	  524.6	 7745.0	...
6740385	  785.1	  524.7	 7746.0	...
6740386	  785.2	  524.8	 7747.0	...
6740387	  785.1	  524.9	 7746.0	...
6740388	  784.9	  525.1	 7746.0	...
6740389	  785.0	  525.1	 7746.0	...
6740390	  785.5	  524.9	 7745.0	...
6740391	  786.0	  524.7	 7744.0	...
6740392	  786.0	  524.5	 7745.0	...
6740393	  785.9	  524.5	 7745.0	...
6740394	  785.7	  524.7	 7746.0	...
6740395	  785.4	  525.0	 7745.0	...
6740396	  785.1	  525.3	 7742.0	...
6740397	  785.1	  525.6	 7739.0	...
6740398	  785.5	  525.6	 7741.0	...
6740399	  785.9	  525.5	 7743.0	...
6740400	  786.4	  525.8	 7745.0	...
6740401	  786.6	  526.1	 7744.0	...
6740402	  786.6	  526.4	 7743.0	...
6740403	  786.4	  526.4	 7742.0	...
6740404	  786.0	  526.5	 7741.0	...
6740405	  785.6	  526.2	 7740.0	...
6740406	  785.6	  525.8	 7741.0	...
6740407	  785.9	  525.6	 7742.0	...
6740408	  786.2	  525.9	 7741.0	...
6740409	  786.1	  526.3	 7741.0	...
6740410	  786.0	  526.5	 7740.0	...
6740411	  785.9	  526.6	 7741.0	...
6740412	  785.7	  526.6	 7741.0	...
6740413	  785.5	  526.3	 7741.0	...
6740414	  785.8	  525.8	 7741.0	...
6740415	  786.0	  525.3	 7743.0	...
6740416	  786.4	  525.7	 7744.0	...
6740417	  786.6	  526.3	 7744.0	...
6740418	  786.8	  526.8	 7740.0	...
6740419	  786.8	  526.8	 7736.0	...
6740420	  786.8	  526.8	 7732.0	...
6740421	  786.9	  526.6	 7729.0	...
6740422	  787.0	  526.4	 7727.0	...
6740423	  787.1	  526.1	 7723.0	...
6740424	  787.1	  526.3	 7719.0	...
6740425	  787.1	  526.7	 7715.0	...
6740426	  787.1	  526.8	 7716.0	...
6740427	  786.9	  526.3	 7716.0	...
6740428	  786.7	  525.7	 7716.0	...
6740429	  786.3	  525.8	 7715.0	...
6740430	  786.0	  526.1	 7715.0	...
6740431	  785.7	  525.9	 7714.0	...
6740432	  785.8	  525.6	 7714.0	...
6740433	  786.0	  525.3	 7715.0	...
6740434	  786.2	  526.0	 7715.0	...
6740435	  786.5	  526.5	 7716.0	...
6740436	  786.8	  526.4	 7716.0	...
6740437	  786.9	  525.8	 7718.0	...
6740438	  786.9	  525.2	 7719.0	...
6740439	  786.7	  525.1	 7714.0	...
6740440	  786.6	  525.2	 7708.0	...
6740441	  786.7	  525.3	 7703.0	...
6740442	  786.8	  525.4	 7705.0	...
6740443	  786.7	  525.4	 7705.0	...
6740444	  786.4	  525.4	 7703.0	...
6740445	  786.1	  525.1	 7705.0	...
6740446	  785.9	  525.0	 7709.0	...
6740447	  785.9	  525.0	 7709.0	...
6740448	  785.9	  525.1	 7705.0	...
6740449	  785.9	  525.0	 7703.0	...
6740450	  785.8	  524.9	 7704.0	...
6740451	  785.7	  524.8	 7704.0	...
6740452	  785.8	  524.9	 7704.0	...
6740453	  786.0	  524.8	 7703.0	...
6740454	  785.8	  524.8	 7702.0	...
6740455	  785.4	  524.9	 7701.0	...
6740456	  785.0	  525.0	 7701.0	...
6740457	  785.0	  524.9	 7703.0	...
6740458	  785.0	  524.8	 7704.0	...
6740459	  784.8	  524.7	 7704.0	...
6740460	  784.7	  524.8	 7701.0	...
6740461	  784.5	  525.0	 7699.0	...
6740462	  784.4	  525.2	 7698.0	...
6740463	  784.4	  525.4	 7698.0	...
6740464	  784.5	  525.4	 7698.0	...
6740465	  784.6	  525.4	 7696.0	...
6740466	  784.7	  525.7	 7695.0	...
6740467	  784.7	  526.0	 7695.0	...
6740468	  784.9	  525.9	 7696.0	...
6740469	  785.2	  525.6	 7696.0	...
6740470	  785.5	  525.0	 7695.0	...
6740471	  785.2	  524.7	 7694.0	...
6740472	  784.6	  524.5	 7692.0	...
6740473	  784.0	  524.5	 7688.0	...
6740474	  784.4	  524.5	 7685.0	...
6740475	  784.8	  524.7	 7683.0	...
6740476	  785.3	  524.8	 7684.0	...
6740477	  785.4	  525.0	 7683.0	...
6740478	  785.2	  525.1	 7683.0	...
6740479	  784.9	  524.9	 7682.0	...
6740480	  784.7	  524.8	 7681.0	...
6740481	  784.8	  524.9	 7681.0	...
6740482	  785.0	  525.2	 7680.0	...
6740483	  785.1	  526.0	 7679.0	...
6740484	  785.2	  526.9	 7678.0	...
6740485	  785.3	  527.8	 7678.0	...
6740486	  785.2	  528.1	 7679.0	...
6740487	  785.1	  528.0	 7681.0	...
6740488	  785.1	  527.7	 7681.0	...
6740489	  785.0	  527.5	 7683.0	...
6740490	  785.0	  527.4	 7685.0	...
6740491	  785.0	  527.6	 7686.0	...
6740492	  785.0	  527.3	 7686.0	...
6740493	  784.9	  526.9	 7684.0	...
6740494	  784.9	  526.5	 7681.0	...
6740495	  785.1	  526.4	 7680.0	...
6740496	  785.3	  526.3	 7682.0	...
6740497	  785.6	  526.0	 7684.0	...
6740498	  785.6	  525.4	 7684.0	...
6740499	  785.4	  525.0	 7680.0	...
6740500	  785.3	  524.7	 7675.0	...
6740501	  785.3	  524.8	 7671.0	...
6740502	  785.2	  524.9	 7671.0	...
6740503	  785.1	  525.2	 7673.0	...
6740504	  785.0	  525.5	 7673.0	...
6740505	  785.4	  525.5	 7671.0	...
6740506	  785.7	  525.4	 7669.0	...
6740507	  785.9	  525.6	 7666.0	...
6740508	  785.8	  525.9	 7663.0	...
6740509	  786.0	  526.2	 7660.0	...
6740510	  786.2	  526.2	 7658.0	...
6740511	  786.6	  525.7	 7656.0	...
6740512	  786.7	  525.1	 7655.0	...
6740513	  786.9	  524.7	 7655.0	...
6740514	  786.9	  524.7	 7654.0	...
6740515	  786.8	  524.8	 7652.0	...
6740516	  786.8	  524.7	 7649.0	...
6740517	  786.6	  524.6	 7646.0	...
6740518	  786.4	  524.5	 7645.0	...
6740519	  786.2	  524.5	 7643.0	...
6740520	  786.2	  524.5	 7641.0	...
6740521	  786.3	  524.5	 7639.0	...
6740522	  786.4	  524.5	 7640.0	...
6740523	  786.5	  524.7	 7641.0	...
6740524	  786.6	  524.9	 7641.0	...
6740525	  786.6	  525.1	 7640.0	...
6740526	  786.6	  524.7	 7639.0	...
6740527	  786.6	  524.1	 7638.0	...
6740528	  786.5	  523.2	 7639.0	...
6740529	  786.5	  522.8	 7641.0	...
6740530	  786.5	  522.4	 7640.0	...
6740531	  786.6	  522.4	 7636.0	...
6740532	  786.5	  522.1	 7633.0	...
6740533	  786.3	  521.7	 7634.0	...
6740534	  786.2	  521.4	 7635.0	...
6740535	  786.2	  521.3	 7635.0	...
6740536	  786.3	  521.5	 7634.0	...
6740537	  786.3	  521.8	 7634.0	...
6740538	  786.3	  522.2	 7632.0	...
6740539	  786.4	  522.4	 7632.0	...
6740540	  786.4	  522.3	 7631.0	...
6740541	  786.5	  522.1	 7632.0	...
6740542	  786.7	  521.9	 7633.0	...
6740543	  787.1	  521.9	 7632.0	...
6740544	  787.0	  521.9	 7630.0	...
6740545	  786.7	  521.9	 7627.0	...
6740546	  786.3	  522.0	 7627.0	...
6740547	  786.3	  522.2	 7626.0	...
6740548	  786.4	  522.3	 7625.0	...
6740549	  786.5	  522.4	 7623.0	...
6740550	  786.0	  522.3	 7622.0	...
6740551	  785.2	  522.4	 7622.0	...
6740552	  784.4	  522.5	 7622.0	...
6740553	  784.5	  522.3	 7623.0	...
6740554	  784.9	  522.1	 7624.0	...
6740555	  785.1	  522.0	 7622.0	...
6740556	  785.1	  522.2	 7618.0	...
6740557	  785.0	  522.3	 7615.0	...
6740558	  785.1	  522.4	 7615.0	...
6740559	  785.2	  522.3	 7615.0	...
6740560	  785.2	  522.3	 7616.0	...
6740561	  785.4	  522.3	 7611.0	...
6740562	  785.6	  522.3	 7607.0	...
6740563	  785.8	  522.4	 7606.0	...
6740564	  785.8	  522.8	 7610.0	...
6740565	  786.0	  523.1	 7610.0	...
6740566	  786.3	  523.3	 7607.0	...
6740567	  786.6	  523.3	 7604.0	...
6740568	  786.4	  523.5	 7604.0	...
6740569	  786.2	  523.4	 7605.0	...
6740570	  786.0	  523.0	 7606.0	...
6740571	  786.2	  522.5	 7607.0	...
6740572	  786.3	  522.6	 7607.0	...
6740573	  786.2	  522.8	 7607.0	...
6740574	  786.2	  523.2	 7607.0	...
6740575	  786.2	  523.4	 7608.0	...
6740576	  786.1	  523.9	 7608.0	...
6740577	  786.0	  524.1	 7605.0	...
6740578	  785.8	  523.9	 7601.0	...
6740579	  785.5	  523.4	 7598.0	...
6740580	  785.3	  522.9	 7599.0	...
6740581	  785.3	  523.1	 7599.0	...
6740582	  785.3	  523.3	 7598.0	...
6740583	  784.9	  523.6	 7596.0	...
6740584	  784.4	  523.8	 7596.0	...
6740585	  783.9	  523.9	 7599.0	...
6740586	  783.8	  524.1	 7599.0	...
6740587	  783.5	  524.4	 7597.0	...
6740588	  782.8	  525.4	 7595.0	...
EFIX R   6740348	6740588	241	  786.0	  524.3	   7687
SSACC R  6740589
6740589	  781.8	  526.3	 7595.0	...
6740590	  780.6	  527.7	 7595.0	...
6740591	  778.9	  528.7	 7593.0	...
6740592	  775.9	  530.4	 7591.0	...
6740593	  772.5	  531.4	 7589.0	...
6740594	  769.3	  532.2	 7587.0	...
6740595	  767.5	  532.3	 7586.0	...
6740596	  765.3	  533.1	 7587.0	...
6740597	  763.5	  533.9	 7588.0	...
6740598	  761.4	  534.7	 7589.0	...
ESACC R  6740589	6740598	10	  781.8	  526.3	  761.4	  534.7	   0.47	     53
SFIX R   6740599
6740599	  759.6	  535.2	 7591.0	...
6740600	  758.0	  535.8	 7589.0	...
6740601	  757.2	  536.3	 7585.0	...
6740602	  757.2	  536.7	 7580.0	...
6740603	  757.3	  537.3	 7577.0	...
6740604	  757.4	  537.7	 7577.0	...
6740605	  757.7	  538.9	 7578.0	...
6740606	  758.5	  539.5	 7579.0	...
6740607	  759.2	  540.2	 7578.0	...
6740608	  760.2	  540.3	 7574.0	...
6740609	  760.8	  541.8	 7569.0	...
6740610	  762.3	  543.2	 7566.0	...
6740611	  763.3	  545.3	 7566.0	...
6740612	  764.5	  546.6	 7566.0	...
6740613	  765.2	  548.2	 7567.0	...
6740614	  765.8	  549.0	 7567.0	...
6740615	  766.0	  550.0	 7567.0	...
6740616	  765.8	  550.7	 7566.0	...
6740617	  765.5	  551.3	 7566.0	...
6740618	  765.4	  551.1	 7566.0	...
6740619	  765.2	  550.8	 7566.0	...
6740620	  765.0	  550.5	 7567.0	...
6740621	  764.6	  549.2	 7567.0	...
6740622	  764.1	  547.8	 7569.0	...
6740623	  763.6	  545.8	 7574.0	...
6740624	  763.2	  545.2	 7579.0	...
6740625	  763.3	  544.7	 7580.0	...
6740626	  763.7	  544.2	 7578.0	...
6740627	  764.0	  543.6	 7576.0	...
6740628	  764.1	  543.1	 7573.0	...
6740629	  764.2	  543.0	 7571.0	...
6740630	  764.3	  542.9	 7567.0	...
6740631	  764.4	  542.8	 7566.0	...
6740632	  764.4	  542.9	 7566.0	...
6740633	  764.4	  543.0	 7566.0	...
6740634	  764.3	  543.2	 7563.0	...
6740635	  764.3	  543.1	 7559.0	...
6740636	  764.3	  542.9	 7557.0	...
6740637	  764.4	  542.3	 7559.0	...
6740638	  764.3	  541.8	 7561.0	...
6740639	  764.3	  541.3	 7563.0	...
6740640	  764.4	  541.2	 7564.0	...
6740641	  764.2	  541.2	 7566.0	...
6740642	  763.7	  541.1	 7566.0	...
6740643	  763.3	  541.1	 7566.0	...
6740644	  763.3	  541.7	 7566.0	...
6740645	  763.3	  542.5	 7566.0	...
6740646	  763.2	  543.2	 7566.0	...
6740647	  763.0	  543.7	 7562.0	...
6740648	  763.1	  544.1	 7559.0	...
6740649	  763.2	  544.5	 7558.0	...
6740650	  763.2	  544.5	 7559.0	...
6740651	  763.3	  544.8	 7560.0	...
6740652	  763.7	  545.1	 7562.0	...
6740653	  764.1	  545.3	 7565.0	...
6740654	  764.0	  545.2	 7563.0	...
6740655	  763.7	  545.1	 7559.0	...
6740656	  763.3	  545.1	 7557.0	...
6740657	  763.5	  545.1	 7562.0	...
6740658	  763.7	  545.0	 7566.0	...
6740659	  764.0	  545.0	 7569.0	...
6740660	  764.1	  545.5	 7568.0	...
6740661	  764.3	  545.9	 7569.0	...
6740662	  764.3	  546.5	 7569.0	...
6740663	  764.1	  546.6	 7569.0	...
6740664	  763.9	  546.7	 7568.0	...
6740665	  763.6	  546.4	 7566.0	...
6740666	  763.4	  546.1	 7565.0	...
6740667	  763.6	  545.6	 7564.0	...
6740668	  764.0	  545.3	 7563.0	...
6740669	  764.5	  544.9	 7563.0	...
6740670	  764.5	  544.8	 7563.0	...
6740671	  764.3	  544.7	 7563.0	...
6740672	  764.0	  544.7	 7562.0	...
6740673	  763.8	  544.8	 7560.0	...
6740674	  764.1	  544.9	 7559.0	...
6740675	  764.5	  545.3	 7560.0	...
6740676	  764.7	  545.5	 7561.0	...
6740677	  764.4	  545.6	 7563.0	...
6740678	  764.1	  545.4	 7565.0	...
6740679	  764.0	  545.3	 7560.0	...
6740680	  764.1	  545.5	 7554.0	...
6740681	  764.3	  545.7	 7549.0	...
6740682	  764.4	  545.9	 7551.0	...
6740683	  764.2	  545.9	 7553.0	...
6740684	  764.1	  545.9	 7553.0	...
6740685	  764.1	  546.1	 7551.0	...
6740686	  764.1	  546.2	 7550.0	...
6740687	  764.2	  546.4	 7553.0	...
6740688	  764.2	  546.4	 7557.0	...
6740689	  764.2	  546.3	 7555.0	...
6740690	  764.5	  546.5	 7550.0	...
6740691	  764.8	  546.8	 7547.0	...
6740692	  764.9	  546.9	 7549.0	...
6740693	  764.7	  546.6	 7551.0	...
6740694	  764.5	  546.4	 7550.0	...
6740695	  764.5	  546.1	 7549.0	...
6740696	  764.4	  545.8	 7547.0	...
6740697	  764.3	  545.3	 7548.0	...
6740698	  763.9	  545.1	 7548.0	...
6740699	  763.6	  545.1	 7548.0	...
6740700	  763.9	  545.1	 7548.0	...
6740701	  764.3	  545.3	 7547.0	...
6740702	  765.1	  545.3	 7546.0	...
6740703	  765.4	  545.4	 7547.0	...
6740704	  765.5	  545.3	 7548.0	...
6740705	  765.3	  545.3	 7547.0	...
6740706	  765.1	  545.1	 7546.0	...
6740707	  764.8	  545.1	 7545.0	...
6740708	  764.7	  545.1	 7546.0	...
6740709	  764.6	  545.0	 7546.0	...
6740710	  764.6	  544.9	 7545.0	...
6740711	  764.7	  544.8	 7545.0	...
6740712	  764.8	  544.9	 7544.0	...
6740713	  764.8	  545.1	 7543.0	...
6740714	  764.8	  545.2	 7543.0	...
6740715	  764.8	  545.3	 7544.0	...
6740716	  765.0	  545.3	 7544.0	...
6740717	  765.2	  545.2	 7544.0	...
6740718	  765.4	  544.9	 7543.0	...
6740719	  765.4	  544.2	 7544.0	...
6740720	  765.3	  543.6	 7546.0	...
6740721	  765.4	  543.2	 7547.0	...
6740722	  765.6	  543.2	 7547.0	...
6740723	  766.0	  543.9	 7546.0	...
6740724	  766.1	  544.7	 7547.0	...
6740725	  766.2	  545.0	 7547.0	...
6740726	  766.2	  544.6	 7547.0	...
6740727	  766.2	  544.2	 7547.0	...
6740728	  765.9	  544.2	 7545.0	...
6740729	  765.7	  544.6	 7543.0	...
6740730	  765.4	  545.0	 7540.0	...
6740731	  765.6	  545.5	 7538.0	...
6740732	  766.0	  545.6	 7537.0	...
6740733	  766.4	  545.1	 7537.0	...
6740734	  766.6	  544.5	 7538.0	...
6740735	  766.6	  544.0	 7538.0	...
6740736	  766.6	  544.0	 7539.0	...
6740737	  766.6	  544.0	 7540.0	...
6740738	  766.8	  543.9	 7540.0	...
6740739	  767.0	  543.8	 7542.0	...
6740740	  766.9	  543.8	 7545.0	...
6740741	  766.7	  543.9	 7550.0	...
6740742	  766.5	  544.1	 7553.0	...
6740743	  766.6	  544.5	 7555.0	...
6740744	  766.7	  544.8	 7552.0	...
6740745	  766.7	  545.0	 7548.0	...
6740746	  766.5	  544.9	 7544.0	...
6740747	  766.4	  544.5	 7548.0	...
6740748	  766.3	  544.0	 7554.0	...
6740749	  766.3	  543.6	 7559.0	...
6740750	  766.4	  543.5	 7559.0	...
6740751	  766.3	  543.4	 7558.0	...
6740752	  766.2	  543.4	 7552.0	...
6740753	  766.1	  543.3	 7549.0	...
6740754	  766.2	  543.2	 7547.0	...
6740755	  766.4	  543.2	 7548.0	...
6740756	  766.5	  543.4	 7549.0	...
6740757	  766.5	  543.2	 7548.0	...
6740758	  766.4	  542.9	 7547.0	...
6740759	  766.4	  542.6	 7546.0	...
6740760	  766.5	  543.2	 7547.0	...
6740761	  766.7	  543.8	 7547.0	...
6740762	  766.9	  544.2	 7548.0	...
6740763	  767.1	  544.0	 7550.0	...
6740764	  766.9	  543.7	 7552.0	...
6740765	  766.8	  543.7	 7553.0	...
6740766	  766.8	  543.9	 7551.0	...
6740767	  766.8	  544.1	 7548.0	...
6740768	  766.9	  544.3	 7545.0	...
6740769	  766.8	  544.1	 7546.0	...
6740770	  766.5	  543.7	 7547.0	...
6740771	  766.1	  543.3	 7549.0	...
6740772	  765.8	  543.0	 7550.0	...
6740773	  765.8	  543.0	 7550.0	...
6740774	  765.9	  543.0	 7552.0	...
6740775	  766.1	  543.0	 7553.0	...
6740776	  766.3	  543.0	 7552.0	...
6740777	  766.7	  543.0	 7552.0	...
6740778	  766.9	  543.4	 7548.0	...
6740779	  767.2	  543.9	 7545.0	...
6740780	  767.1	  544.3	 7543.0	...
6740781	  766.9	  544.2	 7544.0	...
6740782	  766.8	  544.1	 7545.0	...
6740783	  766.8	  544.0	 7545.0	...
6740784	  767.0	  543.9	 7548.0	...
6740785	  767.1	  543.2	 7552.0	...
6740786	  767.2	  542.3	 7555.0	...
6740787	  766.7	  541.6	 7555.0	...
6740788	  766.2	  541.8	 7555.0	...
6740789	  766.2	  542.0	 7555.0	...
6740790	  766.7	  542.5	 7553.0	...
6740791	  766.8	  542.8	 7551.0	...
6740792	  766.5	  543.1	 7550.0	...
6740793	  766.4	  543.1	 7551.0	...
6740794	  766.7	  543.0	 7551.0	...
6740795	  766.9	  542.8	 7550.0	...
6740796	  767.0	  542.7	 7549.0	...
6740797	  767.1	  542.7	 7549.0	...
6740798	  766.7	  542.1	 7552.0	...
6740799	  766.3	  541.5	 7554.0	...
6740800	  766.0	  541.1	 7555.0	...
6740801	  766.1	  541.4	 7555.0	...
6740802	  766.3	  541.7	 7557.0	...
6740803	  766.4	  541.7	 7558.0	...
6740804	  766.5	  541.7	 7558.0	...
6740805	  766.5	  542.0	 7558.0	...
6740806	  766.5	  542.4	 7558.0	...
6740807	  766.4	  542.7	 7558.0	...
6740808	  766.3	  542.5	 7560.0	...
6740809	  766.2	  542.5	 7561.0	...
6740810	  766.1	  542.4	 7561.0	...
6740811	  766.0	  542.6	 7561.0	...
6740812	  765.9	  542.5	 7560.0	...
6740813	  765.9	  542.3	 7562.0	...
6740814	  765.9	  542.2	 7564.0	...
6740815	  766.0	  542.2	 7566.0	...
6740816	  765.8	  542.0	 7567.0	...
6740817	  765.6	  541.5	 7567.0	...
6740818	  765.7	  541.0	 7567.0	...
6740819	  766.1	  540.9	 7565.0	...
6740820	  766.5	  540.9	 7560.0	...
6740821	  766.4	  540.8	 7555.0	...
6740822	  766.3	  540.7	 7552.0	...
6740823	  766.4	  540.5	 7552.0	...
6740824	  766.5	  540.5	 7554.0	...
6740825	  766.5	  540.4	 7556.0	...
6740826	  766.5	  540.3	 7557.0	...
6740827	  766.4	  540.2	 7556.0	...
6740828	  766.4	  540.0	 7556.0	...
6740829	  766.4	  539.7	 7558.0	...
6740830	  766.4	  539.5	 7560.0	...
6740831	  766.5	  539.5	 7562.0	...
6740832	  766.5	  539.3	 7560.0	...
6740833	  766.4	  539.0	 7558.0	...
6740834	  766.4	  538.6	 7556.0	...
6740835	  766.4	  538.5	 7555.0	...
6740836	  766.4	  538.9	 7554.0	...
6740837	  766.5	  539.3	 7558.0	...
6740838	  766.2	  539.8	 7562.0	...
6740839	  765.9	  539.6	 7567.0	...
6740840	  765.6	  539.2	 7568.0	...
6740841	  765.7	  538.6	 7568.0	...
6740842	  765.8	  538.3	 7568.0	...
6740843	  765.8	  538.4	 7570.0	...
6740844	  765.7	  538.4	 7572.0	...
6740845	  765.7	  538.6	 7573.0	...
6740846	  765.8	  538.6	 7576.0	...
6740847	  765.8	  538.4	 7578.0	...
6740848	  765.7	  538.2	 7579.0	...
6740849	  765.5	  538.0	 7579.0	...
6740850	  765.6	  538.0	 7578.0	...
6740851	  765.7	  537.6	 7578.0	...
6740852	  765.7	  537.2	 7578.0	...
6740853	  765.5	  536.8	 7578.0	...
6740854	  765.6	  536.8	 7578.0	...
6740855	  765.8	  536.6	 7578.0	...
6740856	  766.0	  536.4	 7578.0	...
6740857	  766.2	  536.1	 7578.0	...
6740858	  766.4	  535.8	 7578.0	...
6740859	  766.0	  535.6	 7577.0	...
6740860	  765.6	  535.6	 7576.0	...
6740861	  765.1	  535.7	 7575.0	...
6740862	  765.1	  535.8	 7574.0	...
6740863	  765.3	  535.8	 7578.0	...
6740864	  765.6	  536.2	 7582.0	...
6740865	  765.8	  536.6	 7582.0	...
6740866	  765.8	  536.8	 7577.0	...
6740867	  765.6	  536.0	 7577.0	...
6740868	  765.3	  535.2	 7581.0	...
6740869	  765.1	  535.0	 7585.0	...
6740870	  765.1	  535.4	 7588.0	...
6740871	  765.0	  535.4	 7592.0	...
6740872	  765.0	  535.1	 7596.0	...
6740873	  765.0	  535.0	 7597.0	...
6740874	  765.1	  535.1	 7596.0	...
6740875	  765.1	  535.1	 7598.0	...
6740876	  765.0	  534.9	 7602.0	...
6740877	  764.9	  534.6	 7604.0	...
6740878	  765.0	  534.5	 7604.0	...
6740879	  765.1	  534.5	 7598.0	...
6740880	  765.2	  534.4	 7591.0	...
6740881	  765.2	  534.3	 7588.0	...
6740882	  765.1	  534.3	 7590.0	...
6740883	  765.0	  534.2	 7595.0	...
6740884	  764.9	  534.1	 7597.0	...
6740885	  764.8	  534.0	 7596.0	...
6740886	  764.8	  534.3	 7591.0	...
6740887	  764.7	  534.5	 7586.0	...
6740888	  764.8	  534.7	 7586.0	...
6740889	  765.0	  534.6	 7587.0	...
6740890	  765.2	  534.5	 7589.0	...
6740891	  765.2	  534.5	 7586.0	...
6740892	  765.3	  534.4	 7584.0	...
EFIX R   6740599	6740892	294	  765.1	  542.3	   7561
SSACC R  6740893
6740893	  765.9	  534.3	 7581.0	...
6740894	  767.6	  533.4	 7583.0	...
6740895	  769.5	  532.4	 7585.0	...
6740896	  772.2	  531.6	 7593.0	...
6740897	  775.3	  531.5	 7600.0	...
6740898	  779.1	  530.5	 7600.0	...
6740899	  783.6	  529.2	 7594.0	...
6740900	  788.1	  527.5	 7594.0	...
6740901	  793.9	  525.6	 7599.0	...
6740902	  798.4	  523.9	 7605.0	...
6740903	  804.2	  522.4	 7605.0	...
6740904	  809.8	  521.8	 7601.0	...
6740905	  816.8	  520.6	 7596.0	...
6740906	  823.7	  519.4	 7591.0	...
6740907	  829.0	  518.2	 7592.0	...
6740908	  833.1	  517.6	 7595.0	...
6740909	  835.3	  516.9	 7599.0	...
6740910	  837.4	  516.3	 7603.0	...
6740911	  839.6	  515.8	 7603.0	...
6740912	  842.0	  515.6	 7603.0	...
6740913	  845.0	  515.3	 7602.0	...
ESACC R  6740893	6740913	21	  765.9	  534.3	  845.0	  515.3	   1.73	    121
SFIX R   6740914
6740914	  847.0	  515.0	 7600.0	...
6740915	  848.3	  514.7	 7601.0	...
6740916	  848.7	  514.7	 7603.0	...
6740917	  849.1	  514.6	 7606.0	...
6740918	  848.9	  514.6	 7606.0	...
6740919	  848.6	  514.8	 7606.0	...
6740920	  848.1	  515.2	 7605.0	...
6740921	  847.3	  515.7	 7605.0	...
6740922	  846.6	  515.9	 7606.0	...
6740923	  845.5	  516.2	 7606.0	...
6740924	  844.8	  516.3	 7607.0	...
6740925	  843.5	  516.5	 7606.0	...
6740926	  842.7	  516.4	 7605.0	...
6740927	  841.6	  516.1	 7607.0	...
6740928	  841.0	  515.7	 7607.0	...
6740929	  840.5	  515.6	 7607.0	...
6740930	  840.1	  515.6	 7604.0	...
6740931	  839.8	  515.7	 7602.0	...
6740932	  839.4	  515.9	 7601.0	...
6740933	  839.2	  516.1	 7601.0	...
6740934	  839.0	  516.1	 7605.0	...
6740935	  838.9	  516.1	 7608.0	...
6740936	  838.7	  516.1	 7611.0	...
6740937	  838.7	  516.7	 7612.0	...
6740938	  839.0	  517.3	 7612.0	...
6740939	  839.5	  517.7	 7613.0	...
6740940	  840.3	  518.0	 7613.0	...
6740941	  840.8	  518.3	 7612.0	...
6740942	  841.2	  518.6	 7612.0	...
6740943	  841.9	  518.6	 7611.0	...
6740944	  842.5	  518.6	 7608.0	...
6740945	  842.9	  518.6	 7605.0	...
6740946	  842.8	  518.6	 7610.0	...
6740947	  842.6	  518.6	 7615.0	...
6740948	  842.6	  519.6	 7618.0	...
6740949	  842.7	  520.5	 7616.0	...
6740950	  842.8	  521.5	 7617.0	...
6740951	  842.8	  521.6	 7620.0	...
6740952	  842.5	  521.5	 7623.0	...
6740953	  842.2	  521.0	 7622.0	...
6740954	  842.0	  520.4	 7623.0	...
6740955	  842.1	  520.0	 7624.0	...
6740956	  842.1	  519.9	 7625.0	...
6740957	  842.0	  520.0	 7624.0	...
6740958	  842.2	  520.0	 7629.0	...
6740959	  842.6	  520.1	 7635.0	...
6740960	  842.9	  520.3	 7641.0	...
6740961	  843.0	  520.5	 7641.0	...
6740962	  843.1	  520.5	 7643.0	...
6740963	  843.1	  520.5	 7645.0	...
6740964	  843.0	  520.5	 7647.0	...
6740965	  842.7	  520.3	 7648.0	...
6740966	  842.5	  519.7	 7648.0	...
6740967	  842.4	  519.2	 7648.0	...
6740968	  842.4	  519.0	 7647.0	...
6740969	  842.4	  519.3	 7646.0	...
6740970	  842.5	  519.7	 7646.0	...
6740971	  842.5	  520.0	 7645.0	...
6740972	  842.5	  520.1	 7644.0	...
6740973	  842.5	  520.2	 7643.0	...
6740974	  842.5	  520.3	 7642.0	...
6740975	  842.4	  520.1	 7640.0	...
6740976	  842.2	  519.9	 7638.0	...
6740977	  842.0	  519.8	 7637.0	...
6740978	  841.8	  519.8	 7639.0	...
6740979	  841.7	  519.8	 7646.0	...
6740980	  841.7	  519.8	 7652.0	...
6740981	  841.9	  519.8	 7653.0	...
6740982	  842.0	  519.7	 7651.0	...
6740983	  842.2	  519.5	 7652.0	...
6740984	  842.2	  518.9	 7655.0	...
6740985	  842.1	  518.3	 7659.0	...
6740986	  841.9	  517.8	 7659.0	...
6740987	  841.8	  517.9	 7659.0	...
6740988	  841.8	  518.0	 7659.0	...
6740989	  841.8	  518.2	 7657.0	...
6740990	  841.8	  518.2	 7654.0	...
6740991	  841.9	  518.1	 7652.0	...
6740992	  842.1	  518.0	 7653.0	...
6740993	  841.9	  518.0	 7654.0	...
6740994	  841.8	  518.0	 7655.0	...
6740995	  841.6	  517.8	 7656.0	...
6740996	  841.5	  517.5	 7655.0	...
6740997	  841.4	  517.4	 7655.0	...
6740998	  841.3	  517.6	 7657.0	...
6740999	  841.4	  517.7	 7660.0	...
6741000	  841.4	  517.7	 7662.0	...
6741001	  841.4	  517.8	 7664.0	...
6741002	  841.2	  517.9	 7666.0	...
6741003	  841.0	  517.8	 7667.0	...
6741004	  840.9	  517.5	 7668.0	...
6741005	  840.8	  516.8	 7671.0	...
6741006	  840.7	  516.5	 7674.0	...
6741007	  840.8	  516.1	 7677.0	...
6741008	  841.0	  516.0	 7678.0	...
6741009	  841.1	  515.9	 7678.0	...
6741010	  841.0	  515.8	 7677.0	...
6741011	  841.0	  515.9	 7678.0	...
6741012	  841.1	  516.5	 7679.0	...
6741013	  840.9	  517.0	 7680.0	...
6741014	  840.6	  516.7	 7681.0	...
6741015	  840.5	  516.0	 7681.0	...
6741016	  840.6	  515.2	 7680.0	...
6741017	  840.6	  515.1	 7683.0	...
6741018	  840.4	  515.3	 7688.0	...
6741019	  840.2	  515.5	 7695.0	...
6741020	  840.2	  515.8	 7697.0	...
6741021	  840.2	  515.9	 7694.0	...
6741022	  840.2	  516.0	 7690.0	...
6741023	  840.3	  516.2	 7689.0	...
6741024	  840.3	  516.5	 7690.0	...
6741025	  840.3	  516.4	 7695.0	...
6741026	  840.1	  516.2	 7697.0	...
6741027	  840.0	  516.3	 7700.0	...
6741028	  840.0	  516.6	 7699.0	...
6741029	  839.8	  517.0	 7699.0	...
6741030	  839.6	  517.0	 7700.0	...
6741031	  839.3	  517.2	 7700.0	...
6741032	  839.3	  517.3	 7700.0	...
6741033	  839.4	  517.1	 7701.0	...
6741034	  839.5	  516.7	 7702.0	...
6741035	  839.6	  516.5	 7704.0	...
6741036	  839.7	  516.8	 7707.0	...
6741037	  839.7	  517.0	 7709.0	...
6741038	  839.6	  516.9	 7709.0	...
6741039	  839.5	  516.9	 7709.0	...
6741040	  839.3	  516.8	 7709.0	...
6741041	  839.2	  516.8	 7709.0	...
6741042	  839.0	  516.8	 7711.0	...
6741043	  838.8	  516.2	 7713.0	...
6741044	  838.6	  515.7	 7713.0	...
6741045	  838.4	  515.2	 7711.0	...
6741046	  838.2	  515.2	 7709.0	...
6741047	  838.4	  515.4	 7709.0	...
6741048	  838.6	  515.6	 7710.0	...
6741049	  838.7	  515.8	 7710.0	...
6741050	  838.5	  515.9	 7711.0	...
6741051	  838.7	  515.9	 7711.0	...
6741052	  838.9	  515.9	 7712.0	...
6741053	  839.1	  515.9	 7713.0	...
6741054	  839.0	  516.0	 7717.0	...
6741055	  839.0	  516.4	 7721.0	...
6741056	  838.9	  516.7	 7725.0	...
6741057	  838.6	  516.8	 7725.0	...
6741058	  838.3	  516.7	 7724.0	...
6741059	  838.1	  516.4	 7723.0	...
6741060	  838.2	  516.0	 7722.0	...
6741061	  838.4	  515.7	 7723.0	...
6741062	  838.3	  515.5	 7725.0	...
6741063	  837.9	  515.4	 7727.0	...
6741064	  837.5	  515.3	 7732.0	...
6741065	  837.5	  515.1	 7736.0	...
6741066	  837.6	  514.9	 7737.0	...
6741067	  837.9	  514.7	 7735.0	...
6741068	  838.1	  514.5	 7733.0	...
6741069	  837.9	  514.4	 7734.0	...
6741070	  837.6	  514.3	 7734.0	...
6741071	  837.4	  514.4	 7735.0	...
6741072	  837.3	  514.4	 7736.0	...
6741073	  837.4	  514.5	 7737.0	...
6741074	  837.5	  514.7	 7738.0	...
EFIX R   6740914	6741074	161	  841.1	  517.3	   7664
SSACC R  6741075
6741075	  837.6	  514.6	 7739.0	...
6741076	  837.3	  514.5	 7738.0	...
6741077	  836.3	  514.2	 7736.0	...
6741078	  834.1	  514.0	 7735.0	...
6741079	  831.5	  513.8	 7734.0	...
6741080	  828.1	  513.9	 7735.0	...
6741081	  824.4	  514.1	 7734.0	...
6741082	  819.5	  514.7	 7739.0	...
6741083	  813.4	  515.5	 7745.0	...
6741084	  805.8	  516.8	 7751.0	...
6741085	  798.2	  517.7	 7755.0	...
6741086	  790.1	  518.8	 7759.0	...
6741087	  782.3	  519.5	 7763.0	...
6741088	  774.2	  520.0	 7765.0	...
6741089	  766.5	  520.3	 7766.0	...
6741090	  759.8	  520.4	 7767.0	...
6741091	  753.7	  520.7	 7767.0	...
6741092	  748.7	  520.7	 7769.0	...
6741093	  745.4	  520.5	 7771.0	...
6741094	  744.0	  520.0	 7772.0	...
6741095	  743.9	  518.5	 7772.0	...
6741096	  743.8	  517.2	 7772.0	...
6741097	  743.8	  516.2	 7770.0	...
ESACC R  6741075	6741097	23	  837.6	  514.6	  743.8	  516.2	   2.00	    156
SFIX R   6741098
6741098	  743.8	  517.0	 7766.0	...
6741099	  744.0	  517.9	 7760.0	...
6741100	  744.2	  518.8	 7755.0	...
6741101	  744.4	  519.9	 7751.0	...
6741102	  744.6	  521.0	 7749.0	...
6741103	  744.9	  523.2	 7749.0	...
6741104	  745.1	  525.2	 7748.0	...
6741105	  745.4	  527.1	 7747.0	...
6741106	  745.6	  527.9	 7748.0	...
6741107	  745.8	  528.6	 7751.0	...
6741108	  746.9	  529.0	 7756.0	...
6741109	  748.2	  529.3	 7758.0	...
6741110	  749.7	  528.9	 7765.0	...
6741111	  751.3	  528.6	 7771.0	...
6741112	  752.7	  528.1	 7777.0	...
6741113	  754.4	  527.6	 7778.0	...
6741114	  755.1	  527.0	 7780.0	...
6741115	  755.7	  526.3	 7782.0	...
6741116	  755.4	  523.9	 7784.0	...
6741117	  755.1	  521.7	 7785.0	...
6741118	  754.9	  520.4	 7785.0	...
6741119	  755.0	  520.8	 7784.0	...
6741120	  754.7	  521.1	 7784.0	...
6741121	  753.8	  521.1	 7785.0	...
6741122	  752.8	  521.3	 7786.0	...
6741123	  751.6	  521.6	 7788.0	...
6741124	  751.0	  521.6	 7793.0	...
6741125	  750.2	  521.7	 7798.0	...
6741126	  749.9	  522.1	 7801.0	...
6741127	  749.6	  522.5	 7799.0	...
6741128	  749.5	  522.8	 7798.0	...
6741129	  749.5	  522.8	 7798.0	...
6741130	  749.4	  522.8	 7798.0	...
6741131	  749.5	  522.8	 7798.0	...
6741132	  749.5	  522.1	 7796.0	...
6741133	  749.6	  521.5	 7794.0	...
6741134	  749.8	  520.9	 7795.0	...
6741135	  750.0	  520.8	 7799.0	...
6741136	  750.1	  520.7	 7800.0	...
6741137	  750.3	  520.7	 7798.0	...
6741138	  750.5	  521.0	 7799.0	...
6741139	  750.6	  521.4	 7803.0	...
6741140	  750.5	  521.9	 7807.0	...
6741141	  750.6	  522.0	 7808.0	...
6741142	  750.9	  522.1	 7808.0	...
6741143	  751.2	  522.0	 7807.0	...
6741144	  751.2	  521.6	 7807.0	...
6741145	  751.1	  521.2	 7807.0	...
6741146	  750.6	  521.2	 7807.0	...
MSG	6741147 0000 _ Number On
6741147	  750.1	  521.8	 7806.0	...
6741148	  749.8	  522.4	 7805.0	...
6741149	  749.9	  522.5	 7807.0	...
6741150	  749.9	  522.5	 7808.0	...
6741151	  749.9	  522.5	 7808.0	...
6741152	  750.1	  523.2	 7807.0	...
6741153	  750.3	  523.9	 7805.0	...
6741154	  750.4	  524.6	 7803.0	...
6741155	  750.4	  524.6	 7801.0	...
6741156	  750.8	  524.5	 7806.0	...
6741157	  751.3	  524.3	 7811.0	...
6741158	  751.8	  524.1	 7816.0	...
6741159	  751.7	  524.2	 7817.0	...
6741160	  751.6	  524.3	 7817.0	...
6741161	  751.8	  524.3	 7816.0	...
6741162	  752.1	  524.1	 7815.0	...
6741163	  752.4	  524.2	 7816.0	...
6741164	  752.7	  525.0	 7817.0	...
6741165	  753.2	  525.8	 7815.0	...
6741166	  753.7	  526.5	 7813.0	...
6741167	  753.8	  526.5	 7814.0	...
6741168	  753.9	  526.4	 7818.0	...
6741169	  753.9	  526.1	 7822.0	...
6741170	  754.0	  525.8	 7822.0	...
6741171	  754.0	  525.6	 7823.0	...
6741172	  753.9	  525.0	 7824.0	...
6741173	  753.8	  524.5	 7826.0	...
6741174	  753.7	  524.0	 7823.0	...
6741175	  753.8	  524.4	 7821.0	...
6741176	  753.9	  524.7	 7820.0	...
6741177	  754.0	  525.1	 7822.0	...
6741178	  753.9	  525.1	 7821.0	...
6741179	  753.8	  525.2	 7820.0	...
6741180	  753.8	  525.4	 7819.0	...
6741181	  753.6	  525.3	 7821.0	...
6741182	  753.4	  525.2	 7823.0	...
6741183	  753.1	  525.1	 7826.0	...
6741184	  753.0	  525.1	 7828.0	...
6741185	  752.8	  524.5	 7830.0	...
6741186	  752.7	  523.9	 7830.0	...
6741187	  752.5	  523.0	 7830.0	...
6741188	  752.5	  522.5	 7831.0	...
6741189	  752.5	  522.0	 7833.0	...
6741190	  752.6	  521.9	 7834.0	...
6741191	  753.0	  522.8	 7835.0	...
6741192	  753.4	  523.7	 7837.0	...
6741193	  753.8	  524.5	 7839.0	...
6741194	  753.7	  524.5	 7837.0	...
6741195	  753.5	  524.6	 7833.0	...
6741196	  753.2	  524.6	 7831.0	...
6741197	  752.9	  524.5	 7834.0	...
6741198	  752.9	  524.5	 7837.0	...
6741199	  752.9	  524.4	 7838.0	...
6741200	  753.0	  524.4	 7837.0	...
6741201	  753.2	  524.5	 7837.0	...
6741202	  753.5	  524.6	 7837.0	...
6741203	  754.2	  524.7	 7838.0	...
6741204	  754.6	  524.6	 7838.0	...
6741205	  754.6	  524.7	 7844.0	...
6741206	  754.0	  524.8	 7849.0	...
6741207	  753.2	  524.8	 7854.0	...
6741208	  752.9	  524.8	 7850.0	...
6741209	  752.8	  524.7	 7845.0	...
6741210	  752.4	  524.6	 7844.0	...
6741211	  752.0	  524.4	 7847.0	...
6741212	  751.5	  523.6	 7848.0	...
6741213	  751.3	  522.9	 7848.0	...
6741214	  751.2	  522.3	 7847.0	...
6741215	  751.4	  522.5	 7848.0	...
6741216	  751.7	  522.6	 7849.0	...
6741217	  751.8	  522.1	 7851.0	...
6741218	  752.1	  521.5	 7852.0	...
6741219	  752.3	  521.0	 7853.0	...
6741220	  752.6	  521.2	 7852.0	...
6741221	  752.9	  521.4	 7854.0	...
6741222	  753.2	  521.5	 7855.0	...
6741223	  753.3	  521.8	 7856.0	...
6741224	  753.1	  522.2	 7855.0	...
6741225	  753.1	  522.6	 7854.0	...
6741226	  753.3	  522.4	 7853.0	...
6741227	  753.1	  522.3	 7853.0	...
6741228	  752.8	  522.2	 7852.0	...
6741229	  752.4	  522.2	 7850.0	...
6741230	  752.4	  522.2	 7850.0	...
6741231	  752.3	  521.9	 7852.0	...
6741232	  752.7	  521.5	 7855.0	...
6741233	  753.0	  521.1	 7854.0	...
6741234	  753.3	  520.9	 7854.0	...
6741235	  753.0	  520.8	 7854.0	...
6741236	  752.7	  520.7	 7855.0	...
6741237	  752.4	  520.5	 7856.0	...
6741238	  752.1	  520.4	 7858.0	...
6741239	  751.9	  520.3	 7859.0	...
6741240	  752.0	  520.4	 7859.0	...
6741241	  751.9	  520.3	 7861.0	...
6741242	  751.9	  520.1	 7863.0	...
6741243	  751.9	  519.9	 7862.0	...
6741244	  751.9	  519.8	 7860.0	...
6741245	  752.3	  519.5	 7857.0	...
6741246	  752.7	  519.2	 7857.0	...
6741247	  753.1	  518.9	 7857.0	...
6741248	  753.2	  518.9	 7860.0	...
6741249	  753.4	  519.6	 7864.0	...
6741250	  753.6	  520.3	 7866.0	...
6741251	  753.8	  521.2	 7865.0	...
6741252	  753.9	  521.3	 7866.0	...
6741253	  753.9	  521.5	 7867.0	...
6741254	  753.9	  521.6	 7869.0	...
6741255	  753.8	  521.5	 7868.0	...
6741256	  753.7	  521.2	 7866.0	...
6741257	  753.5	  521.0	 7866.0	...
6741258	  753.5	  521.0	 7867.0	...
6741259	  753.4	  521.2	 7868.0	...
6741260	  753.4	  521.5	 7868.0	...
6741261	  753.6	  521.9	 7867.0	...
6741262	  753.8	  522.3	 7866.0	...
6741263	  753.8	  522.7	 7866.0	...
6741264	  753.8	  522.8	 7866.0	...
6741265	  753.8	  523.1	 7865.0	...
6741266	  754.3	  523.2	 7863.0	...
6741267	  754.8	  523.0	 7861.0	...
6741268	  755.4	  522.7	 7861.0	...
6741269	  755.4	  522.4	 7864.0	...
6741270	  755.0	  522.2	 7869.0	...
6741271	  754.6	  522.0	 7872.0	...
6741272	  754.3	  522.6	 7873.0	...
6741273	  754.3	  523.3	 7873.0	...
6741274	  754.2	  523.9	 7873.0	...
6741275	  754.3	  523.9	 7874.0	...
6741276	  754.5	  523.7	 7875.0	...
6741277	  754.6	  523.4	 7875.0	...
6741278	  754.7	  523.2	 7874.0	...
6741279	  755.2	  523.2	 7876.0	...
6741280	  755.8	  523.3	 7878.0	...
6741281	  756.1	  523.4	 7882.0	...
6741282	  755.7	  523.4	 7883.0	...
6741283	  755.4	  523.4	 7883.0	...
6741284	  755.5	  523.4	 7882.0	...
6741285	  755.6	  522.9	 7881.0	...
6741286	  755.6	  522.4	 7879.0	...
6741287	  755.6	  521.8	 7877.0	...
6741288	  755.6	  521.7	 7878.0	...
6741289	  755.5	  521.8	 7881.0	...
6741290	  755.4	  522.1	 7885.0	...
6741291	  755.3	  522.8	 7885.0	...
6741292	  755.3	  523.3	 7886.0	...
6741293	  755.5	  523.7	 7887.0	...
6741294	  755.8	  523.6	 7887.0	...
6741295	  756.2	  523.2	 7886.0	...
6741296	  756.6	  522.7	 7882.0	...
6741297	  756.7	  522.3	 7879.0	...
6741298	  756.4	  522.3	 7878.0	...
6741299	  756.2	  522.5	 7881.0	...
6741300	  756.2	  522.5	 7883.0	...
6741301	  756.3	  522.6	 7882.0	...
6741302	  756.7	  522.5	 7883.0	...
6741303	  757.1	  522.5	 7884.0	...
6741304	  757.4	  522.4	 7886.0	...
6741305	  757.4	  522.3	 7883.0	...
6741306	  757.5	  522.1	 7878.0	...
6741307	  757.7	  522.3	 7878.0	...
6741308	  757.8	  523.1	 7883.0	...
6741309	  757.8	  523.8	 7887.0	...
6741310	  757.7	  524.0	 7884.0	...
6741311	  757.0	  523.9	 7881.0	...
6741312	  756.4	  523.8	 7880.0	...
6741313	  755.8	  523.7	 7880.0	...
6741314	  756.5	  523.7	 7881.0	...
6741315	  757.1	  523.8	 7882.0	...
6741316	  757.7	  523.5	 7883.0	...
6741317	  757.6	  523.2	 7881.0	...
6741318	  757.6	  522.9	 7877.0	...
6741319	  757.6	  523.0	 7875.0	...
6741320	  757.6	  523.0	 7875.0	...
6741321	  757.6	  523.3	 7877.0	...
6741322	  757.7	  523.6	 7878.0	...
6741323	  757.7	  523.9	 7882.0	...
6741324	  757.8	  524.2	 7886.0	...
6741325	  757.9	  524.2	 7888.0	...
6741326	  758.0	  524.2	 7888.0	...
6741327	  758.1	  524.0	 7889.0	...
6741328	  758.5	  524.1	 7890.0	...
6741329	  758.6	  524.2	 7892.0	...
6741330	  758.6	  524.2	 7892.0	...
6741331	  758.2	  524.3	 7892.0	...
6741332	  757.9	  524.4	 7891.0	...
6741333	  757.7	  524.4	 7891.0	...
6741334	  757.3	  524.4	 7892.0	...
6741335	  756.8	  524.6	 7892.0	...
6741336	  756.5	  524.9	 7892.0	...
6741337	  756.5	  525.2	 7890.0	...
6741338	  756.5	  525.2	 7889.0	...
6741339	  756.9	  525.0	 7888.0	...
6741340	  757.5	  524.5	 7889.0	...
6741341	  758.1	  524.1	 7888.0	...
6741342	  758.3	  524.6	 7888.0	...
6741343	  758.3	  525.5	 7887.0	...
6741344	  758.4	  526.1	 7888.0	...
6741345	  758.3	  526.0	 7888.0	...
6741346	  758.3	  525.9	 7887.0	...
6741347	  758.2	  525.9	 7886.0	...
6741348	  758.0	  525.7	 7889.0	...
6741349	  757.9	  525.6	 7893.0	...
6741350	  757.9	  525.6	 7895.0	...
6741351	  758.1	  525.6	 7893.0	...
6741352	  758.2	  525.7	 7892.0	...
6741353	  758.3	  526.0	 7892.0	...
6741354	  758.3	  526.2	 7893.0	...
6741355	  758.2	  526.5	 7894.0	...
6741356	  758.2	  526.7	 7895.0	...
6741357	  758.1	  526.9	 7895.0	...
6741358	  758.0	  527.0	 7892.0	...
6741359	  757.8	  526.7	 7888.0	...
6741360	  757.8	  526.3	 7886.0	...
6741361	  757.7	  525.8	 7886.0	...
6741362	  757.6	  525.6	 7887.0	...
6741363	  757.5	  525.3	 7890.0	...
6741364	  757.6	  524.9	 7892.0	...
6741365	  757.7	  524.6	 7893.0	...
6741366	  758.0	  524.7	 7892.0	...
6741367	  758.0	  524.7	 7891.0	...
6741368	  758.1	  524.6	 7891.0	...
6741369	  758.2	  524.6	 7892.0	...
6741370	  758.2	  524.2	 7894.0	...
6741371	  758.1	  523.8	 7896.0	...
6741372	  758.1	  523.2	 7896.0	...
6741373	  758.4	  523.3	 7895.0	...
6741374	  758.7	  523.4	 7894.0	...
6741375	  758.8	  523.6	 7891.0	...
6741376	  758.6	  523.4	 7889.0	...
6741377	  758.4	  522.9	 7888.0	...
6741378	  758.3	  522.5	 7889.0	...
6741379	  758.2	  522.5	 7887.0	...
6741380	  758.2	  522.8	 7885.0	...
6741381	  758.1	  523.1	 7882.0	...
6741382	  758.0	  523.1	 7880.0	...
6741383	  757.7	  523.2	 7880.0	...
6741384	  757.4	  522.8	 7880.0	...
6741385	  757.1	  522.4	 7881.0	...
6741386	  757.2	  522.0	 7884.0	...
6741387	  757.8	  522.0	 7885.0	...
6741388	  758.4	  521.6	 7886.0	...
6741389	  758.9	  521.2	 7886.0	...
6741390	  759.1	  521.8	 7886.0	...
6741391	  758.8	  522.8	 7885.0	...
6741392	  758.3	  523.5	 7885.0	...
6741393	  758.2	  523.2	 7885.0	...
6741394	  758.7	  523.4	 7885.0	...
6741395	  759.3	  523.8	 7883.0	...
6741396	  759.5	  524.3	 7881.0	...
6741397	  759.7	  524.3	 7881.0	...
6741398	  759.8	  524.1	 7883.0	...
6741399	  759.7	  524.0	 7886.0	...
6741400	  759.5	  523.9	 7887.0	...
6741401	  759.4	  523.9	 7888.0	...
6741402	  759.5	  523.9	 7888.0	...
6741403	  759.5	  523.7	 7886.0	...
6741404	  759.5	  523.5	 7885.0	...
6741405	  759.2	  523.4	 7884.0	...
6741406	  758.9	  523.6	 7885.0	...
6741407	  758.6	  523.7	 7887.0	...
6741408	  758.6	  523.7	 7886.0	...
6741409	  758.6	  523.6	 7883.0	...
6741410	  759.1	  523.8	 7881.0	...
6741411	  759.5	  523.8	 7883.0	...
6741412	  759.9	  523.9	 7884.0	...
6741413	  759.9	  523.9	 7885.0	...
6741414	  760.1	  524.0	 7884.0	...
6741415	  760.3	  524.0	 7882.0	...
6741416	  760.3	  523.8	 7883.0	...
6741417	  760.4	  523.7	 7884.0	...
6741418	  760.3	  523.6	 7886.0	...
6741419	  760.4	  523.9	 7885.0	...
6741420	  760.5	  524.0	 7884.0	...
6741421	  760.5	  523.8	 7884.0	...
6741422	  760.5	  523.4	 7883.0	...
6741423	  760.6	  523.3	 7885.0	...
6741424	  760.9	  524.2	 7888.0	...
6741425	  761.4	  525.1	 7891.0	...
6741426	  762.0	  525.5	 7891.0	...
EFIX R   6741098	6741426	329	  754.8	  523.4	   7853
SSACC R  6741427
6741427	  762.7	  524.8	 7891.0	...
6741428	  764.2	  523.9	 7891.0	...
6741429	  766.3	  523.1	 7892.0	...
6741430	  768.4	  521.7	 7890.0	...
6741431	  771.0	  520.0	 7887.0	...
6741432	  773.1	  518.1	 7887.0	...
6741433	  776.5	  516.6	 7889.0	...
6741434	  778.8	  514.5	 7891.0	...
6741435	  781.7	  512.7	 7891.0	...
6741436	  783.9	  511.3	 7891.0	...
6741437	  786.1	  511.2	 7892.0	...
6741438	  787.7	  511.2	 7890.0	...
6741439	  788.5	  511.3	 7887.0	...
6741440	  788.9	  511.3	 7883.0	...
6741441	  788.7	  511.4	 7880.0	...
6741442	  787.6	  511.6	 7878.0	...
6741443	  786.1	  511.7	 7878.0	...
6741444	  783.8	  512.1	 7878.0	...
ESACC R  6741427	6741444	18	  762.7	  524.8	  783.8	  512.1	   0.52	     60
SFIX R   6741445
6741445	  782.0	  512.6	 7878.0	...
6741446	  779.6	  513.1	 7883.0	...
6741447	  777.5	  513.6	 7887.0	...
6741448	  775.9	  514.0	 7891.0	...
6741449	  775.3	  514.2	 7890.0	...
MSG	6741450 0000 _ Number Off
6741450	  775.3	  514.0	 7888.0	...
6741451	  775.4	  513.6	 7888.0	...
6741452	  775.4	  513.7	 7887.0	...
6741453	  775.4	  514.2	 7886.0	...
6741454	  775.5	  514.7	 7886.0	...
6741455	  775.7	  514.8	 7886.0	...
6741456	  776.0	  514.5	 7887.0	...
6741457	  776.3	  514.1	 7887.0	...
6741458	  776.4	  514.3	 7884.0	...
6741459	  776.6	  514.9	 7880.0	...
6741460	  776.8	  515.5	 7877.0	...
6741461	  777.0	  515.5	 7877.0	...
6741462	  777.2	  515.5	 7877.0	...
6741463	  777.4	  515.7	 7878.0	...
6741464	  777.4	  515.9	 7879.0	...
6741465	  777.4	  515.9	 7879.0	...
6741466	  777.5	  515.7	 7880.0	...
6741467	  777.7	  515.4	 7880.0	...
6741468	  777.7	  515.2	 7879.0	...
6741469	  777.5	  515.0	 7880.0	...
6741470	  777.4	  514.9	 7880.0	...
6741471	  777.4	  514.9	 7878.0	...
6741472	  777.4	  514.9	 7875.0	...
6741473	  777.5	  514.9	 7870.0	...
6741474	  777.4	  515.0	 7868.0	...
6741475	  777.6	  515.0	 7867.0	...
6741476	  777.9	  514.9	 7869.0	...
6741477	  778.3	  514.8	 7871.0	...
6741478	  778.5	  515.3	 7873.0	...
6741479	  778.6	  515.9	 7873.0	...
6741480	  778.5	  516.0	 7873.0	...
6741481	  778.4	  515.5	 7876.0	...
6741482	  778.1	  515.1	 7877.0	...
6741483	  777.9	  515.1	 7878.0	...
6741484	  777.9	  515.1	 7877.0	...
6741485	  778.1	  515.0	 7877.0	...
6741486	  778.2	  515.0	 7877.0	...
6741487	  778.2	  515.0	 7876.0	...
6741488	  778.4	  515.1	 7875.0	...
6741489	  778.5	  514.9	 7874.0	...
6741490	  778.6	  514.8	 7874.0	...
6741491	  778.4	  514.6	 7874.0	...
6741492	  777.8	  515.2	 7874.0	...
6741493	  777.3	  515.8	 7870.0	...
6741494	  776.9	  516.5	 7865.0	...
6741495	  776.9	  516.6	 7863.0	...
6741496	  777.0	  516.1	 7868.0	...
6741497	  777.1	  515.4	 7873.0	...
6741498	  777.3	  514.8	 7876.0	...
6741499	  777.3	  515.0	 7877.0	...
6741500	  777.3	  515.2	 7878.0	...
6741501	  777.3	  515.1	 7879.0	...
6741502	  777.2	  515.0	 7879.0	...
6741503	  777.3	  515.7	 7879.0	...
6741504	  777.4	  516.5	 7876.0	...
6741505	  777.5	  517.3	 7872.0	...
6741506	  777.4	  517.4	 7867.0	...
6741507	  777.2	  517.4	 7867.0	...
6741508	  777.0	  517.5	 7868.0	...
6741509	  777.0	  517.6	 7870.0	...
6741510	  777.0	  517.7	 7871.0	...
6741511	  777.1	  517.6	 7872.0	...
6741512	  777.7	  517.6	 7871.0	...
6741513	  778.2	  517.6	 7870.0	...
6741514	  778.6	  517.6	 7870.0	...
6741515	  778.6	  517.6	 7871.0	...
6741516	  778.6	  517.6	 7873.0	...
6741517	  778.5	  517.9	 7876.0	...
6741518	  778.5	  518.1	 7877.0	...
6741519	  778.4	  518.5	 7877.0	...
6741520	  778.5	  518.8	 7876.0	...
6741521	  778.3	  519.2	 7874.0	...
6741522	  778.2	  519.3	 7872.0	...
6741523	  778.3	  519.3	 7872.0	...
6741524	  778.5	  519.2	 7874.0	...
6741525	  778.7	  519.0	 7876.0	...
6741526	  778.5	  518.8	 7875.0	...
6741527	  778.3	  518.5	 7875.0	...
6741528	  778.5	  518.3	 7876.0	...
6741529	  778.9	  518.1	 7877.0	...
6741530	  779.2	  518.3	 7879.0	...
6741531	  778.9	  518.7	 7880.0	...
6741532	  778.5	  519.0	 7881.0	...
6741533	  778.2	  519.0	 7881.0	...
6741534	  778.0	  518.9	 7881.0	...
6741535	  777.9	  518.9	 7879.0	...
6741536	  777.9	  518.9	 7876.0	...
6741537	  777.8	  518.9	 7874.0	...
6741538	  777.8	  518.9	 7873.0	...
6741539	  777.7	  518.9	 7874.0	...
6741540	  778.0	  518.9	 7874.0	...
6741541	  778.2	  518.9	 7875.0	...
6741542	  778.4	  518.5	 7876.0	...
6741543	  778.7	  518.2	 7879.0	...
6741544	  778.9	  517.9	 7882.0	...
6741545	  779.0	  518.2	 7884.0	...
6741546	  779.0	  518.5	 7885.0	...
6741547	  778.9	  518.7	 7885.0	...
6741548	  778.9	  518.6	 7880.0	...
6741549	  778.4	  518.6	 7876.0	...
6741550	  778.0	  518.7	 7871.0	...
6741551	  777.4	  518.8	 7872.0	...
6741552	  777.3	  518.8	 7870.0	...
6741553	  777.2	  519.1	 7869.0	...
6741554	  777.2	  519.2	 7867.0	...
6741555	  777.3	  519.4	 7867.0	...
6741556	  777.4	  519.3	 7867.0	...
6741557	  777.1	  519.4	 7866.0	...
6741558	  777.0	  519.6	 7865.0	...
6741559	  777.0	  519.8	 7864.0	...
6741560	  777.2	  520.0	 7863.0	...
6741561	  777.3	  520.0	 7862.0	...
6741562	  777.4	  519.9	 7864.0	...
6741563	  777.5	  520.0	 7867.0	...
6741564	  777.7	  520.4	 7864.0	...
6741565	  777.7	  520.8	 7859.0	...
6741566	  777.4	  521.2	 7854.0	...
6741567	  777.0	  521.2	 7854.0	...
6741568	  776.8	  520.7	 7854.0	...
6741569	  777.1	  520.2	 7857.0	...
6741570	  777.2	  519.7	 7860.0	...
6741571	  776.9	  519.8	 7863.0	...
6741572	  776.6	  520.0	 7863.0	...
6741573	  776.3	  520.2	 7863.0	...
6741574	  776.2	  520.4	 7861.0	...
6741575	  776.2	  520.4	 7859.0	...
6741576	  776.7	  520.2	 7857.0	...
6741577	  777.1	  520.0	 7855.0	...
6741578	  777.6	  520.0	 7850.0	...
6741579	  777.6	  520.1	 7845.0	...
6741580	  777.7	  520.7	 7840.0	...
6741581	  777.8	  521.3	 7840.0	...
6741582	  777.7	  521.8	 7841.0	...
6741583	  777.6	  521.7	 7843.0	...
6741584	  777.7	  521.0	 7845.0	...
6741585	  777.8	  520.4	 7846.0	...
6741586	  777.2	  520.0	 7846.0	...
6741587	  776.5	  520.2	 7844.0	...
6741588	  775.7	  520.3	 7846.0	...
6741589	  775.6	  520.3	 7849.0	...
6741590	  775.7	  520.3	 7850.0	...
6741591	  775.8	  520.5	 7849.0	...
6741592	  776.1	  520.7	 7851.0	...
6741593	  776.4	  520.3	 7855.0	...
6741594	  776.5	  519.6	 7857.0	...
6741595	  776.6	  519.2	 7854.0	...
6741596	  776.6	  519.5	 7850.0	...
6741597	  776.4	  519.9	 7849.0	...
6741598	  776.3	  520.0	 7848.0	...
6741599	  776.1	  519.9	 7848.0	...
6741600	  776.0	  520.0	 7847.0	...
6741601	  776.0	  520.0	 7845.0	...
6741602	  776.0	  520.1	 7842.0	...
6741603	  776.0	  520.1	 7839.0	...
6741604	  776.1	  520.1	 7840.0	...
6741605	  776.1	  520.3	 7843.0	...
6741606	  776.1	  520.4	 7845.0	...
6741607	  776.4	  520.5	 7847.0	...
6741608	  776.7	  520.5	 7849.0	...
6741609	  777.0	  520.4	 7852.0	...
6741610	  777.0	  520.4	 7852.0	...
6741611	  777.0	  520.6	 7851.0	...
6741612	  777.1	  520.7	 7850.0	...
6741613	  777.2	  521.0	 7849.0	...
6741614	  777.2	  521.1	 7848.0	...
6741615	  777.1	  521.1	 7849.0	...
6741616	  776.7	  520.8	 7850.0	...
6741617	  776.4	  520.6	 7850.0	...
6741618	  776.2	  520.5	 7851.0	...
6741619	  776.2	  520.4	 7853.0	...
6741620	  776.2	  520.2	 7856.0	...
6741621	  776.1	  520.1	 7855.0	...
6741622	  776.2	  520.0	 7855.0	...
6741623	  776.6	  520.4	 7854.0	...
6741624	  777.0	  520.9	 7853.0	...
6741625	  777.7	  521.3	 7851.0	...
6741626	  778.0	  521.3	 7849.0	...
6741627	  777.9	  521.4	 7849.0	...
6741628	  777.6	  521.5	 7849.0	...
6741629	  777.2	  521.6	 7848.0	...
6741630	  777.2	  521.4	 7850.0	...
6741631	  777.2	  521.2	 7853.0	...
6741632	  777.5	  521.1	 7855.0	...
6741633	  777.9	  521.1	 7855.0	...
6741634	  778.3	  520.8	 7852.0	...
6741635	  778.3	  520.7	 7849.0	...
6741636	  778.3	  520.6	 7848.0	...
6741637	  778.0	  520.7	 7848.0	...
6741638	  777.8	  520.8	 7849.0	...
6741639	  777.6	  520.6	 7853.0	...
6741640	  777.6	  520.3	 7856.0	...
6741641	  777.6	  520.3	 7853.0	...
6741642	  777.6	  520.8	 7848.0	...
6741643	  777.8	  521.3	 7844.0	...
6741644	  777.9	  521.4	 7845.0	...
6741645	  778.0	  521.3	 7846.0	...
6741646	  778.1	  521.1	 7845.0	...
6741647	  778.2	  520.7	 7844.0	...
6741648	  778.2	  520.4	 7844.0	...
6741649	  778.1	  520.2	 7844.0	...
6741650	  778.1	  520.4	 7845.0	...
6741651	  778.1	  520.5	 7847.0	...
6741652	  778.1	  520.4	 7848.0	...
6741653	  778.1	  520.3	 7850.0	...
6741654	  778.1	  520.2	 7849.0	...
6741655	  778.0	  520.1	 7850.0	...
6741656	  777.6	  520.1	 7850.0	...
6741657	  777.4	  520.2	 7851.0	...
6741658	  777.2	  520.2	 7851.0	...
6741659	  777.4	  520.6	 7851.0	...
6741660	  777.5	  521.0	 7850.0	...
6741661	  777.8	  521.0	 7850.0	...
6741662	  778.0	  520.6	 7851.0	...
MSG	6741663 0000 _ Number On
6741663	  778.0	  520.3	 7851.0	...
6741664	  777.7	  520.3	 7850.0	...
6741665	  777.5	  520.7	 7849.0	...
6741666	  777.6	  521.0	 7848.0	...
6741667	  777.7	  521.3	 7847.0	...
6741668	  777.6	  521.1	 7846.0	...
6741669	  777.5	  520.9	 7845.0	...
6741670	  777.5	  521.2	 7844.0	...
6741671	  777.7	  521.6	 7843.0	...
6741672	  777.9	  522.0	 7843.0	...
6741673	  777.6	  522.3	 7844.0	...
6741674	  777.3	  523.0	 7846.0	...
6741675	  777.2	  523.6	 7847.0	...
6741676	  777.5	  524.1	 7846.0	...
6741677	  777.8	  524.2	 7845.0	...
6741678	  777.6	  524.2	 7844.0	...
6741679	  777.3	  524.2	 7845.0	...
6741680	  777.0	  524.1	 7845.0	...
6741681	  776.7	  524.4	 7846.0	...
6741682	  776.7	  524.6	 7846.0	...
6741683	  777.2	  524.6	 7846.0	...
6741684	  777.7	  524.2	 7846.0	...
6741685	  777.9	  523.8	 7845.0	...
6741686	  777.6	  523.7	 7842.0	...
6741687	  777.5	  523.7	 7839.0	...
6741688	  777.6	  523.7	 7837.0	...
6741689	  777.7	  523.6	 7837.0	...
6741690	  777.6	  523.4	 7839.0	...
6741691	  777.5	  523.1	 7840.0	...
6741692	  777.4	  522.8	 7839.0	...
6741693	  777.3	  522.7	 7836.0	...
6741694	  777.1	  522.7	 7832.0	...
6741695	  776.8	  522.7	 7831.0	...
6741696	  776.5	  522.6	 7831.0	...
6741697	  776.3	  522.2	 7830.0	...
6741698	  776.2	  521.9	 7830.0	...
6741699	  776.0	  521.6	 7831.0	...
6741700	  775.8	  521.5	 7833.0	...
6741701	  775.7	  521.5	 7834.0	...
6741702	  775.6	  521.5	 7834.0	...
6741703	  775.7	  521.6	 7834.0	...
6741704	  775.9	  522.0	 7833.0	...
6741705	  776.0	  522.4	 7832.0	...
6741706	  775.8	  522.6	 7831.0	...
6741707	  775.6	  522.4	 7828.0	...
6741708	  775.4	  522.0	 7825.0	...
6741709	  775.5	  521.8	 7825.0	...
6741710	  775.5	  521.7	 7827.0	...
6741711	  775.5	  521.7	 7828.0	...
6741712	  775.7	  521.7	 7827.0	...
6741713	  775.9	  521.7	 7825.0	...
6741714	  776.0	  521.7	 7828.0	...
6741715	  775.9	  521.9	 7831.0	...
6741716	  775.9	  522.2	 7834.0	...
6741717	  775.8	  522.8	 7832.0	...
6741718	  775.8	  523.4	 7829.0	...
6741719	  776.0	  523.9	 7826.0	...
6741720	  776.4	  524.0	 7821.0	...
6741721	  776.3	  524.2	 7817.0	...
6741722	  776.0	  524.5	 7814.0	...
6741723	  775.7	  524.8	 7814.0	...
6741724	  775.8	  524.9	 7815.0	...
6741725	  775.9	  524.9	 7814.0	...
6741726	  775.7	  525.0	 7814.0	...
6741727	  775.4	  524.6	 7815.0	...
6741728	  775.5	  524.1	 7815.0	...
6741729	  775.9	  523.7	 7818.0	...
6741730	  776.3	  523.9	 7821.0	...
6741731	  776.3	  524.1	 7823.0	...
6741732	  776.2	  524.1	 7823.0	...
6741733	  776.0	  523.6	 7821.0	...
6741734	  776.1	  523.1	 7820.0	...
6741735	  776.3	  522.6	 7818.0	...
6741736	  776.5	  522.6	 7817.0	...
6741737	  776.4	  522.6	 7816.0	...
6741738	  776.4	  522.6	 7814.0	...
6741739	  776.6	  522.6	 7817.0	...
6741740	  776.9	  522.6	 7820.0	...
6741741	  777.2	  522.6	 7820.0	...
6741742	  776.6	  522.8	 7817.0	...
6741743	  776.1	  522.9	 7814.0	...
6741744	  775.4	  523.7	 7813.0	...
6741745	  775.1	  524.4	 7809.0	...
6741746	  774.8	  525.1	 7805.0	...
6741747	  774.7	  525.1	 7802.0	...
6741748	  774.5	  525.0	 7803.0	...
6741749	  774.2	  525.1	 7804.0	...
6741750	  774.0	  525.0	 7805.0	...
6741751	  773.8	  524.8	 7805.0	...
6741752	  773.7	  524.6	 7804.0	...
6741753	  773.7	  524.4	 7804.0	...
6741754	  774.2	  524.5	 7804.0	...
6741755	  774.7	  524.5	 7804.0	...
6741756	  775.2	  524.4	 7805.0	...
6741757	  775.2	  524.2	 7806.0	...
6741758	  775.3	  524.0	 7805.0	...
6741759	  775.6	  524.0	 7803.0	...
6741760	  775.8	  523.9	 7801.0	...
6741761	  775.7	  523.9	 7801.0	...
6741762	  775.3	  524.0	 7803.0	...
6741763	  775.0	  524.2	 7804.0	...
6741764	  774.9	  524.3	 7802.0	...
6741765	  774.9	  524.2	 7801.0	...
6741766	  774.8	  524.2	 7803.0	...
6741767	  774.8	  524.2	 7805.0	...
6741768	  774.8	  524.2	 7806.0	...
6741769	  774.7	  523.9	 7805.0	...
6741770	  774.6	  523.8	 7804.0	...
6741771	  774.4	  523.6	 7805.0	...
6741772	  774.2	  523.8	 7804.0	...
6741773	  774.3	  523.8	 7804.0	...
6741774	  774.6	  524.1	 7803.0	...
6741775	  774.6	  524.4	 7803.0	...
6741776	  774.4	  524.8	 7803.0	...
6741777	  774.2	  525.1	 7799.0	...
6741778	  774.4	  525.3	 7796.0	...
6741779	  774.7	  525.1	 7793.0	...
6741780	  775.1	  524.8	 7795.0	...
6741781	  775.3	  524.4	 7797.0	...
6741782	  775.3	  524.5	 7797.0	...
6741783	  775.3	  524.6	 7796.0	...
6741784	  775.2	  524.8	 7795.0	...
6741785	  775.2	  525.2	 7793.0	...
6741786	  775.1	  525.7	 7792.0	...
6741787	  774.9	  526.0	 7791.0	...
6741788	  774.6	  526.3	 7790.0	...
6741789	  774.4	  526.4	 7792.0	...
6741790	  774.3	  526.5	 7795.0	...
6741791	  774.3	  526.9	 7798.0	...
6741792	  774.4	  527.2	 7799.0	...
6741793	  774.4	  527.2	 7799.0	...
6741794	  774.4	  527.0	 7796.0	...
6741795	  774.4	  526.7	 7792.0	...
6741796	  774.4	  526.8	 7789.0	...
6741797	  774.5	  527.0	 7789.0	...
6741798	  774.3	  527.2	 7788.0	...
6741799	  774.1	  527.2	 7786.0	...
6741800	  774.1	  527.2	 7785.0	...
6741801	  774.3	  527.0	 7786.0	...
6741802	  774.5	  526.8	 7788.0	...
6741803	  774.5	  526.8	 7789.0	...
6741804	  774.5	  526.9	 7786.0	...
6741805	  774.5	  527.0	 7783.0	...
6741806	  774.5	  527.4	 7780.0	...
6741807	  774.6	  527.8	 7780.0	...
6741808	  774.8	  528.5	 7781.0	...
6741809	  775.0	  528.7	 7782.0	...
6741810	  774.9	  529.0	 7784.0	...
6741811	  774.7	  528.4	 7786.0	...
6741812	  774.5	  527.8	 7788.0	...
6741813	  774.2	  527.4	 7789.0	...
6741814	  774.0	  527.8	 7788.0	...
6741815	  773.8	  528.2	 7787.0	...
6741816	  773.8	  528.4	 7786.0	...
6741817	  773.8	  528.3	 7786.0	...
6741818	  773.8	  528.4	 7784.0	...
6741819	  773.8	  528.5	 7782.0	...
6741820	  773.8	  528.7	 7782.0	...
6741821	  773.7	  528.7	 7784.0	...
6741822	  773.8	  529.0	 7785.0	...
6741823	  774.0	  529.2	 7784.0	...
6741824	  774.0	  529.1	 7784.0	...
6741825	  774.0	  528.7	 7784.0	...
6741826	  773.9	  528.4	 7784.0	...
6741827	  773.7	  528.3	 7783.0	...
6741828	  773.4	  528.3	 7782.0	...
6741829	  773.4	  528.3	 7781.0	...
6741830	  773.4	  528.3	 7782.0	...
6741831	  773.4	  528.3	 7783.0	...
6741832	  773.3	  528.3	 7782.0	...
6741833	  773.4	  529.1	 7782.0	...
6741834	  773.5	  529.7	 7783.0	...
6741835	  773.6	  530.2	 7781.0	...
6741836	  773.6	  530.0	 7778.0	...
6741837	  773.7	  530.0	 7776.0	...
6741838	  773.7	  530.1	 7776.0	...
6741839	  773.6	  530.3	 7773.0	...
6741840	  773.4	  530.5	 7770.0	...
6741841	  773.3	  530.6	 7766.0	...
6741842	  773.2	  530.6	 7765.0	...
6741843	  773.1	  530.6	 7769.0	...
6741844	  773.3	  529.6	 7774.0	...
6741845	  773.4	  528.6	 7779.0	...
6741846	  773.6	  527.9	 7776.0	...
6741847	  773.9	  528.4	 7772.0	...
6741848	  774.1	  528.9	 7767.0	...
6741849	  773.9	  529.1	 7764.0	...
6741850	  773.5	  529.0	 7765.0	...
6741851	  773.2	  528.9	 7766.0	...
6741852	  773.0	  528.4	 7768.0	...
6741853	  773.1	  528.0	 7769.0	...
6741854	  773.0	  527.7	 7768.0	...
6741855	  773.0	  527.8	 7767.0	...
6741856	  772.9	  527.8	 7767.0	...
6741857	  772.6	  527.9	 7768.0	...
6741858	  772.3	  527.9	 7768.0	...
6741859	  771.9	  527.6	 7768.0	...
6741860	  771.7	  527.4	 7765.0	...
6741861	  771.7	  527.1	 7762.0	...
6741862	  771.8	  527.0	 7759.0	...
6741863	  772.0	  526.9	 7760.0	...
6741864	  772.1	  526.7	 7761.0	...
6741865	  772.1	  526.7	 7764.0	...
6741866	  772.2	  526.1	 7768.0	...
6741867	  772.5	  525.6	 7772.0	...
6741868	  772.3	  524.9	 7770.0	...
6741869	  772.0	  524.9	 7766.0	...
6741870	  771.6	  524.8	 7762.0	...
6741871	  771.5	  524.9	 7765.0	...
6741872	  771.4	  524.9	 7768.0	...
6741873	  771.2	  525.0	 7771.0	...
6741874	  771.1	  525.1	 7771.0	...
6741875	  770.9	  525.2	 7770.0	...
6741876	  770.9	  525.2	 7769.0	...
6741877	  770.9	  525.6	 7767.0	...
6741878	  771.4	  526.0	 7765.0	...
6741879	  771.9	  526.4	 7762.0	...
6741880	  772.4	  526.6	 7760.0	...
6741881	  772.4	  526.5	 7759.0	...
6741882	  772.4	  526.5	 7758.0	...
6741883	  772.3	  526.5	 7758.0	...
6741884	  772.4	  526.9	 7759.0	...
6741885	  772.7	  527.2	 7761.0	...
6741886	  773.0	  527.3	 7762.0	...
6741887	  773.2	  527.2	 7763.0	...
6741888	  773.0	  527.1	 7763.0	...
6741889	  772.8	  527.1	 7762.0	...
6741890	  772.8	  527.0	 7761.0	...
6741891	  772.7	  526.8	 7763.0	...
6741892	  772.5	  526.9	 7766.0	...
6741893	  772.4	  527.1	 7772.0	...
6741894	  772.2	  527.3	 7775.0	...
6741895	  772.2	  527.2	 7777.0	...
6741896	  772.2	  527.1	 7776.0	...
6741897	  772.3	  526.9	 7776.0	...
6741898	  772.3	  526.7	 7774.0	...
6741899	  772.2	  526.3	 7770.0	...
6741900	  772.1	  526.1	 7767.0	...
6741901	  772.1	  526.8	 7766.0	...
6741902	  772.1	  527.8	 7766.0	...
6741903	  772.3	  528.8	 7765.0	...
6741904	  772.4	  528.8	 7764.0	...
6741905	  772.3	  528.0	 7769.0	...
6741906	  772.2	  527.3	 7775.0	...
6741907	  771.9	  526.6	 7775.0	...
6741908	  771.8	  526.7	 7768.0	...
6741909	  771.6	  526.7	 7761.0	...
6741910	  771.7	  526.8	 7762.0	...
6741911	  771.7	  526.8	 7763.0	...
6741912	  771.7	  526.8	 7764.0	...
6741913	  771.7	  526.7	 7762.0	...
6741914	  771.7	  526.5	 7760.0	...
6741915	  771.8	  526.3	 7757.0	...
6741916	  772.0	  526.4	 7756.0	...
6741917	  772.0	  526.5	 7758.0	...
6741918	  772.0	  526.7	 7761.0	...
6741919	  772.0	  526.6	 7764.0	...
6741920	  772.1	  526.5	 7766.0	...
6741921	  771.9	  526.7	 7767.0	...
6741922	  771.1	  527.4	 7763.0	...
6741923	  770.3	  528.0	 7760.0	...
6741924	  769.7	  528.5	 7756.0	...
6741925	  769.7	  528.7	 7756.0	...
6741926	  770.0	  528.7	 7756.0	...
6741927	  770.3	  528.8	 7757.0	...
6741928	  770.7	  529.2	 7758.0	...
6741929	  770.8	  529.8	 7752.0	...
6741930	  770.8	  530.4	 7746.0	...
6741931	  770.7	  530.5	 7742.0	...
6741932	  770.9	  530.3	 7743.0	...
6741933	  771.2	  530.0	 7744.0	...
6741934	  771.6	  529.7	 7746.0	...
6741935	  771.1	  530.1	 7750.0	...
6741936	  770.6	  530.5	 7753.0	...
6741937	  770.5	  530.8	 7754.0	...
6741938	  770.9	  530.7	 7754.0	...
6741939	  770.9	  530.7	 7756.0	...
6741940	  770.5	  530.9	 7758.0	...
6741941	  770.1	  531.2	 7759.0	...
6741942	  770.2	  531.5	 7758.0	...
6741943	  770.4	  531.6	 7758.0	...
6741944	  770.4	  531.5	 7757.0	...
6741945	  770.3	  531.4	 7756.0	...
6741946	  770.9	  531.5	 7754.0	...
6741947	  771.4	  531.6	 7753.0	...
6741948	  772.2	  531.7	 7753.0	...
6741949	  772.5	  531.7	 7752.0	...
6741950	  772.7	  531.7	 7750.0	...
6741951	  772.8	  531.7	 7748.0	...
6741952	  772.8	  531.9	 7749.0	...
6741953	  772.6	  532.0	 7752.0	...
6741954	  772.4	  532.3	 7753.0	...
6741955	  772.3	  532.3	 7751.0	...
6741956	  772.1	  532.3	 7749.0	...
6741957	  771.9	  532.2	 7748.0	...
6741958	  771.5	  531.7	 7747.0	...
6741959	  771.2	  531.5	 7749.0	...
6741960	  771.0	  531.4	 7751.0	...
6741961	  771.1	  531.4	 7751.0	...
6741962	  771.1	  531.2	 7749.0	...
6741963	  771.1	  531.0	 7747.0	...
6741964	  771.1	  531.0	 7748.0	...
MSG	6741965 0000 _ Number Off
6741965	  771.0	  531.0	 7750.0	...
6741966	  771.0	  531.0	 7751.0	...
6741967	  771.3	  531.1	 7752.0	...
6741968	  771.6	  531.1	 7753.0	...
6741969	  771.8	  530.6	 7754.0	...
6741970	  771.9	  530.1	 7755.0	...
6741971	  771.9	  530.0	 7756.0	...
6741972	  771.9	  530.4	 7753.0	...
6741973	  771.8	  530.9	 7750.0	...
6741974	  771.7	  530.1	 7748.0	...
6741975	  771.6	  529.3	 7748.0	...
6741976	  771.5	  528.8	 7750.0	...
6741977	  771.4	  529.4	 7753.0	...
6741978	  771.0	  529.9	 7756.0	...
6741979	  770.6	  530.2	 7756.0	...
6741980	  770.1	  530.2	 7755.0	...
6741981	  770.3	  530.3	 7755.0	...
6741982	  770.3	  530.4	 7755.0	...
6741983	  770.3	  530.6	 7755.0	...
6741984	  770.2	  530.8	 7755.0	...
6741985	  770.3	  530.5	 7754.0	...
6741986	  770.3	  530.2	 7757.0	...
6741987	  770.5	  529.7	 7761.0	...
6741988	  770.6	  529.5	 7766.0	...
6741989	  770.8	  529.3	 7762.0	...
6741990	  770.9	  529.4	 7758.0	...
6741991	  771.1	  530.2	 7754.0	...
6741992	  771.3	  531.0	 7757.0	...
6741993	  771.3	  531.6	 7761.0	...
6741994	  771.2	  531.4	 7761.0	...
6741995	  771.0	  531.1	 7759.0	...
6741996	  771.1	  531.2	 7756.0	...
6741997	  771.3	  531.4	 7754.0	...
6741998	  771.5	  531.7	 7752.0	...
6741999	  771.5	  531.8	 7752.0	...
6742000	  771.2	  532.0	 7751.0	...
6742001	  770.8	  532.1	 7753.0	...
6742002	  770.4	  531.9	 7755.0	...
6742003	  770.2	  531.7	 7757.0	...
6742004	  770.2	  531.4	 7760.0	...
6742005	  770.1	  530.9	 7762.0	...
6742006	  770.0	  530.5	 7761.0	...
6742007	  769.9	  530.3	 7759.0	...
6742008	  769.7	  530.4	 7758.0	...
6742009	  769.3	  530.5	 7760.0	...
6742010	  768.9	  531.0	 7762.0	...
6742011	  768.7	  531.5	 7763.0	...
6742012	  768.9	  531.9	 7760.0	...
6742013	  769.2	  531.7	 7757.0	...
6742014	  769.7	  531.5	 7753.0	...
6742015	  770.3	  531.2	 7752.0	...
6742016	  770.8	  531.0	 7756.0	...
6742017	  771.2	  530.9	 7761.0	...
6742018	  771.3	  530.9	 7764.0	...
6742019	  771.3	  530.8	 7763.0	...
6742020	  771.1	  530.7	 7762.0	...
6742021	  770.8	  530.6	 7761.0	...
6742022	  770.3	  530.4	 7763.0	...
6742023	  770.2	  530.2	 7765.0	...
6742024	  770.1	  530.0	 7766.0	...
6742025	  770.0	  530.1	 7767.0	...
6742026	  770.1	  530.3	 7768.0	...
6742027	  770.3	  530.4	 7770.0	...
6742028	  770.3	  530.5	 7772.0	...
6742029	  770.2	  530.8	 7773.0	...
6742030	  770.2	  531.0	 7772.0	...
6742031	  770.2	  531.2	 7772.0	...
6742032	  770.2	  531.2	 7771.0	...
6742033	  770.3	  531.2	 7769.0	...
6742034	  770.3	  531.1	 7767.0	...
6742035	  770.3	  530.8	 7763.0	...
6742036	  770.1	  530.6	 7762.0	...
6742037	  769.9	  530.5	 7761.0	...
6742038	  770.0	  530.5	 7762.0	...
6742039	  770.1	  530.5	 7765.0	...
6742040	  770.0	  530.4	 7766.0	...
6742041	  769.8	  530.4	 7766.0	...
6742042	  769.9	  530.5	 7771.0	...
6742043	  770.0	  530.6	 7776.0	...
6742044	  770.2	  530.7	 7781.0	...
6742045	  770.3	  530.3	 7782.0	...
6742046	  770.4	  529.9	 7782.0	...
6742047	  770.6	  529.7	 7783.0	...
6742048	  770.6	  530.0	 7780.0	...
6742049	  770.5	  530.1	 7776.0	...
6742050	  770.4	  530.0	 7771.0	...
6742051	  770.2	  529.8	 7770.0	...
6742052	  770.0	  529.8	 7769.0	...
6742053	  770.0	  529.9	 7767.0	...
6742054	  770.1	  530.1	 7766.0	...
6742055	  770.3	  530.3	 7765.0	...
6742056	  770.6	  530.3	 7765.0	...
6742057	  770.6	  530.2	 7765.0	...
6742058	  770.5	  530.0	 7765.0	...
6742059	  770.3	  529.6	 7767.0	...
6742060	  770.3	  529.2	 7770.0	...
6742061	  770.4	  528.9	 7772.0	...
6742062	  770.6	  528.8	 7776.0	...
6742063	  770.7	  528.6	 7779.0	...
6742064	  770.9	  528.6	 7781.0	...
6742065	  771.1	  528.7	 7779.0	...
6742066	  770.8	  529.1	 7778.0	...
6742067	  770.6	  529.7	 7777.0	...
6742068	  770.3	  530.2	 7777.0	...
6742069	  770.7	  530.3	 7778.0	...
6742070	  771.1	  530.2	 7776.0	...
6742071	  771.5	  530.1	 7773.0	...
6742072	  771.5	  530.0	 7774.0	...
6742073	  771.5	  529.9	 7777.0	...
6742074	  771.5	  529.9	 7780.0	...
6742075	  771.5	  529.9	 7778.0	...
6742076	  771.5	  530.0	 7776.0	...
6742077	  771.6	  530.6	 7774.0	...
6742078	  771.8	  531.2	 7774.0	...
6742079	  772.1	  531.3	 7776.0	...
6742080	  772.4	  530.9	 7778.0	...
6742081	  772.5	  530.5	 7781.0	...
6742082	  772.4	  530.7	 7778.0	...
6742083	  772.3	  530.8	 7775.0	...
6742084	  772.2	  530.8	 7777.0	...
6742085	  772.1	  530.6	 7782.0	...
6742086	  772.2	  530.5	 7787.0	...
6742087	  772.4	  530.5	 7787.0	...
6742088	  772.5	  530.3	 7783.0	...
6742089	  772.5	  530.2	 7780.0	...
6742090	  772.4	  530.0	 7778.0	...
6742091	  772.3	  529.9	 7778.0	...
6742092	  772.2	  530.0	 7779.0	...
6742093	  772.1	  530.3	 7779.0	...
6742094	  772.1	  530.8	 7779.0	...
6742095	  772.4	  531.6	 7779.0	...
6742096	  772.9	  532.2	 7778.0	...
6742097	  773.3	  532.2	 7777.0	...
6742098	  773.2	  531.8	 7777.0	...
6742099	  772.8	  531.2	 7779.0	...
6742100	  772.5	  531.1	 7781.0	...
6742101	  772.1	  531.0	 7781.0	...
6742102	  771.8	  530.8	 7780.0	...
6742103	  771.5	  530.7	 7779.0	...
6742104	  771.6	  530.8	 7781.0	...
6742105	  771.8	  531.0	 7784.0	...
6742106	  771.9	  531.2	 7786.0	...
6742107	  771.8	  531.2	 7787.0	...
6742108	  771.7	  531.2	 7789.0	...
6742109	  771.7	  531.1	 7785.0	...
6742110	  771.8	  530.9	 7781.0	...
6742111	  771.9	  530.8	 7780.0	...
6742112	  772.1	  530.5	 7785.0	...
6742113	  772.2	  530.3	 7790.0	...
6742114	  772.3	  530.3	 7792.0	...
6742115	  772.4	  530.6	 7788.0	...
6742116	  772.4	  530.7	 7785.0	...
6742117	  772.1	  530.5	 7782.0	...
6742118	  771.9	  530.7	 7781.0	...
6742119	  771.6	  531.0	 7780.0	...
6742120	  771.6	  531.3	 7779.0	...
6742121	  771.5	  531.2	 7780.0	...
6742122	  771.4	  531.1	 7781.0	...
6742123	  771.3	  531.1	 7781.0	...
6742124	  771.7	  530.8	 7779.0	...
6742125	  772.1	  530.4	 7779.0	...
6742126	  772.6	  530.1	 7781.0	...
6742127	  772.5	  530.4	 7783.0	...
6742128	  772.5	  530.7	 7783.0	...
6742129	  772.4	  530.7	 7787.0	...
6742130	  772.2	  530.4	 7791.0	...
6742131	  772.0	  530.0	 7794.0	...
6742132	  772.0	  530.3	 7793.0	...
6742133	  772.2	  530.8	 7791.0	...
6742134	  772.4	  531.0	 7790.0	...
6742135	  772.0	  530.7	 7790.0	...
6742136	  771.6	  529.9	 7790.0	...
6742137	  771.3	  529.2	 7790.0	...
6742138	  771.4	  528.6	 7791.0	...
6742139	  771.6	  528.3	 7791.0	...
6742140	  771.6	  528.1	 7793.0	...
6742141	  771.7	  527.9	 7793.0	...
6742142	  771.9	  527.9	 7794.0	...
6742143	  772.2	  527.9	 7793.0	...
6742144	  772.4	  527.9	 7792.0	...
6742145	  772.4	  527.9	 7791.0	...
6742146	  772.3	  527.8	 7792.0	...
6742147	  772.5	  527.6	 7793.0	...
6742148	  772.7	  527.6	 7795.0	...
6742149	  772.8	  527.6	 7794.0	...
6742150	  772.8	  527.6	 7795.0	...
6742151	  772.9	  527.7	 7797.0	...
6742152	  772.7	  527.8	 7798.0	...
6742153	  772.4	  527.9	 7798.0	...
6742154	  772.1	  527.8	 7799.0	...
6742155	  772.0	  528.0	 7803.0	...
6742156	  772.0	  528.0	 7807.0	...
6742157	  772.1	  528.1	 7810.0	...
6742158	  772.3	  528.0	 7810.0	...
6742159	  772.2	  527.7	 7809.0	...
6742160	  772.3	  527.4	 7810.0	...
6742161	  772.4	  527.1	 7810.0	...
6742162	  772.4	  527.1	 7810.0	...
6742163	  772.2	  527.0	 7810.0	...
6742164	  771.9	  526.7	 7810.0	...
6742165	  771.8	  526.5	 7811.0	...
6742166	  771.7	  526.3	 7811.0	...
6742167	  771.7	  526.4	 7810.0	...
6742168	  771.7	  526.7	 7806.0	...
6742169	  771.7	  527.4	 7804.0	...
6742170	  771.8	  528.2	 7805.0	...
6742171	  771.8	  528.5	 7810.0	...
6742172	  771.2	  528.5	 7812.0	...
6742173	  770.7	  528.5	 7810.0	...
6742174	  770.1	  528.6	 7809.0	...
6742175	  770.0	  528.7	 7810.0	...
6742176	  770.0	  528.5	 7812.0	...
MSG	6742177 0000 _ Number On
6742177	  770.1	  528.4	 7814.0	...
6742178	  770.1	  528.4	 7816.0	...
6742179	  770.1	  528.1	 7816.0	...
6742180	  770.0	  527.8	 7816.0	...
6742181	  769.9	  527.4	 7817.0	...
6742182	  769.9	  527.4	 7817.0	...
6742183	  770.0	  527.3	 7817.0	...
6742184	  770.0	  527.2	 7817.0	...
6742185	  770.0	  527.2	 7817.0	...
6742186	  769.7	  527.3	 7817.0	...
6742187	  769.5	  527.8	 7817.0	...
6742188	  769.6	  528.1	 7817.0	...
6742189	  769.9	  528.5	 7814.0	...
6742190	  769.9	  528.5	 7811.0	...
6742191	  769.8	  528.8	 7809.0	...
6742192	  769.6	  529.0	 7809.0	...
6742193	  769.7	  528.8	 7809.0	...
6742194	  769.7	  528.3	 7810.0	...
6742195	  769.6	  527.9	 7811.0	...
6742196	  769.5	  527.9	 7809.0	...
6742197	  769.4	  528.3	 7807.0	...
6742198	  769.3	  528.7	 7808.0	...
6742199	  769.7	  529.0	 7810.0	...
6742200	  770.0	  528.8	 7813.0	...
6742201	  770.6	  528.7	 7814.0	...
6742202	  770.6	  528.5	 7815.0	...
6742203	  770.7	  528.7	 7817.0	...
6742204	  770.6	  528.9	 7816.0	...
6742205	  770.5	  528.8	 7815.0	...
6742206	  770.2	  528.7	 7814.0	...
6742207	  769.9	  528.4	 7816.0	...
6742208	  769.9	  528.3	 7819.0	...
6742209	  770.1	  528.2	 7816.0	...
6742210	  770.4	  528.5	 7810.0	...
6742211	  770.9	  528.6	 7809.0	...
6742212	  771.5	  528.8	 7813.0	...
6742213	  772.3	  528.8	 7818.0	...
6742214	  772.6	  528.9	 7819.0	...
6742215	  772.3	  529.0	 7820.0	...
6742216	  771.8	  529.8	 7821.0	...
6742217	  771.2	  530.6	 7821.0	...
6742218	  770.8	  531.3	 7822.0	...
EFIX R   6741445	6742218	774	  774.0	  525.2	   7809
SSACC R  6742219
6742219	  770.1	  531.4	 7821.0	...
6742220	  768.8	  530.4	 7819.0	...
6742221	  766.7	  529.3	 7822.0	...
6742222	  764.2	  528.3	 7826.0	...
6742223	  761.8	  526.6	 7830.0	...
6742224	  758.6	  525.2	 7832.0	...
6742225	  755.6	  522.1	 7837.0	...
6742226	  751.7	  520.8	 7841.0	...
6742227	  748.7	  519.1	 7841.0	...
6742228	  745.9	  517.5	 7839.0	...
6742229	  743.5	  515.3	 7833.0	...
6742230	  742.0	  513.1	 7830.0	...
6742231	  740.7	  511.3	 7829.0	...
6742232	  740.7	  510.0	 7832.0	...
6742233	  740.7	  508.8	 7832.0	...
6742234	  740.8	  508.8	 7828.0	...
ESACC R  6742219	6742234	16	  770.1	  531.4	  740.8	  508.8	   0.79	     70
SFIX R   6742235
6742235	  741.5	  509.3	 7823.0	...
6742236	  742.6	  509.7	 7820.0	...
6742237	  743.9	  510.2	 7819.0	...
6742238	  744.9	  510.5	 7820.0	...
6742239	  746.7	  511.2	 7818.0	...
6742240	  748.7	  513.4	 7816.0	...
6742241	  750.5	  515.1	 7814.0	...
6742242	  751.4	  516.7	 7818.0	...
6742243	  751.9	  517.5	 7825.0	...
6742244	  752.1	  518.4	 7833.0	...
6742245	  752.2	  519.0	 7839.0	...
6742246	  752.3	  519.3	 7842.0	...
6742247	  752.4	  519.8	 7841.0	...
6742248	  752.3	  520.3	 7837.0	...
6742249	  752.1	  520.0	 7833.0	...
6742250	  751.8	  519.6	 7838.0	...
6742251	  751.4	  519.2	 7843.0	...
6742252	  751.2	  519.0	 7847.0	...
6742253	  750.9	  518.8	 7847.0	...
6742254	  750.8	  518.3	 7848.0	...
6742255	  750.7	  517.9	 7849.0	...
6742256	  750.1	  517.6	 7849.0	...
6742257	  749.6	  517.5	 7849.0	...
6742258	  749.1	  517.5	 7848.0	...
6742259	  749.1	  517.6	 7846.0	...
6742260	  749.1	  518.2	 7844.0	...
6742261	  749.2	  518.8	 7842.0	...
6742262	  749.2	  519.2	 7840.0	...
6742263	  749.1	  519.2	 7839.0	...
6742264	  749.1	  519.1	 7839.0	...
6742265	  749.0	  519.0	 7840.0	...
6742266	  749.0	  519.0	 7840.0	...
6742267	  749.0	  519.1	 7840.0	...
6742268	  749.4	  519.1	 7840.0	...
6742269	  749.7	  519.0	 7842.0	...
6742270	  749.9	  518.9	 7845.0	...
6742271	  749.9	  519.2	 7847.0	...
6742272	  749.7	  519.6	 7846.0	...
6742273	  749.5	  520.0	 7846.0	...
6742274	  749.3	  520.0	 7846.0	...
6742275	  749.4	  520.1	 7847.0	...
6742276	  749.5	  520.2	 7847.0	...
6742277	  749.5	  520.4	 7847.0	...
6742278	  749.4	  520.5	 7846.0	...
6742279	  749.4	  520.6	 7845.0	...
6742280	  749.4	  520.6	 7842.0	...
6742281	  749.5	  520.4	 7840.0	...
6742282	  749.7	  520.1	 7840.0	...
6742283	  750.0	  519.9	 7844.0	...
6742284	  750.3	  519.9	 7847.0	...
6742285	  750.4	  519.8	 7847.0	...
6742286	  750.4	  519.7	 7847.0	...
6742287	  750.5	  519.8	 7847.0	...
6742288	  750.5	  520.1	 7848.0	...
6742289	  750.4	  520.3	 7848.0	...
6742290	  750.3	  520.3	 7850.0	...
6742291	  750.4	  520.1	 7852.0	...
6742292	  750.5	  520.2	 7851.0	...
6742293	  750.3	  520.4	 7848.0	...
6742294	  749.9	  520.6	 7845.0	...
6742295	  749.7	  520.5	 7849.0	...
6742296	  749.8	  520.4	 7856.0	...
6742297	  749.8	  520.2	 7863.0	...
6742298	  749.6	  520.3	 7866.0	...
6742299	  749.7	  521.0	 7864.0	...
6742300	  750.0	  521.7	 7863.0	...
6742301	  750.2	  521.8	 7862.0	...
6742302	  750.2	  521.3	 7860.0	...
6742303	  750.2	  521.2	 7858.0	...
6742304	  750.1	  521.6	 7855.0	...
6742305	  750.1	  522.0	 7856.0	...
6742306	  750.4	  521.9	 7860.0	...
6742307	  750.7	  521.7	 7863.0	...
6742308	  751.0	  521.5	 7865.0	...
6742309	  750.8	  521.4	 7864.0	...
6742310	  750.6	  521.5	 7864.0	...
6742311	  750.4	  521.4	 7864.0	...
6742312	  750.1	  521.5	 7865.0	...
6742313	  749.3	  522.3	 7866.0	...
6742314	  748.6	  523.1	 7864.0	...
6742315	  748.3	  523.7	 7862.0	...
6742316	  748.6	  523.7	 7860.0	...
6742317	  749.0	  523.4	 7860.0	...
6742318	  749.4	  523.1	 7857.0	...
6742319	  749.7	  522.8	 7854.0	...
6742320	  749.8	  522.5	 7853.0	...
6742321	  749.8	  522.1	 7855.0	...
6742322	  749.7	  522.0	 7857.0	...
6742323	  749.5	  522.2	 7857.0	...
6742324	  749.4	  522.5	 7856.0	...
6742325	  749.3	  522.7	 7853.0	...
6742326	  749.4	  522.8	 7850.0	...
6742327	  749.7	  522.7	 7848.0	...
6742328	  749.9	  522.7	 7848.0	...
6742329	  750.0	  522.6	 7848.0	...
6742330	  749.6	  522.6	 7849.0	...
6742331	  749.3	  522.5	 7849.0	...
6742332	  749.0	  522.4	 7852.0	...
6742333	  748.8	  522.3	 7854.0	...
6742334	  748.6	  522.3	 7855.0	...
6742335	  748.4	  522.3	 7854.0	...
6742336	  748.2	  522.2	 7853.0	...
6742337	  748.4	  522.1	 7856.0	...
6742338	  748.7	  522.0	 7861.0	...
6742339	  748.8	  522.2	 7865.0	...
6742340	  748.4	  522.6	 7865.0	...
6742341	  748.1	  523.1	 7863.0	...
6742342	  748.1	  523.5	 7860.0	...
6742343	  748.1	  523.7	 7858.0	...
6742344	  748.0	  523.9	 7859.0	...
6742345	  748.2	  523.9	 7861.0	...
6742346	  748.3	  523.9	 7862.0	...
6742347	  748.5	  523.8	 7862.0	...
6742348	  748.8	  523.6	 7863.0	...
6742349	  749.1	  523.6	 7864.0	...
6742350	  749.4	  523.5	 7865.0	...
6742351	  749.5	  523.6	 7864.0	...
6742352	  749.6	  523.6	 7858.0	...
6742353	  749.7	  523.7	 7853.0	...
6742354	  749.7	  523.1	 7851.0	...
6742355	  749.6	  522.5	 7855.0	...
6742356	  749.3	  522.4	 7859.0	...
6742357	  749.0	  522.9	 7860.0	...
6742358	  748.7	  523.5	 7861.0	...
6742359	  748.7	  523.5	 7861.0	...
6742360	  748.7	  523.5	 7860.0	...
6742361	  748.7	  523.7	 7859.0	...
6742362	  748.7	  524.0	 7858.0	...
6742363	  748.7	  524.3	 7858.0	...
6742364	  748.7	  524.5	 7854.0	...
6742365	  748.8	  524.7	 7850.0	...
6742366	  748.6	  524.9	 7846.0	...
6742367	  748.3	  524.9	 7844.0	...
6742368	  747.8	  524.9	 7843.0	...
6742369	  747.5	  524.9	 7847.0	...
6742370	  747.2	  524.9	 7852.0	...
6742371	  747.0	  525.0	 7858.0	...
6742372	  746.7	  524.7	 7858.0	...
6742373	  746.5	  524.3	 7859.0	...
6742374	  746.6	  523.8	 7858.0	...
6742375	  746.9	  523.9	 7858.0	...
6742376	  747.2	  524.1	 7858.0	...
6742377	  747.4	  524.4	 7859.0	...
6742378	  747.6	  524.5	 7859.0	...
6742379	  748.0	  524.7	 7854.0	...
6742380	  748.4	  524.7	 7849.0	...
6742381	  748.3	  525.6	 7841.0	...
6742382	  748.1	  526.5	 7838.0	...
6742383	  747.6	  526.7	 7840.0	...
6742384	  747.2	  525.7	 7846.0	...
6742385	  746.7	  524.7	 7853.0	...
6742386	  746.4	  524.4	 7858.0	...
6742387	  746.4	  524.5	 7862.0	...
6742388	  746.3	  524.6	 7861.0	...
6742389	  746.2	  524.7	 7857.0	...
6742390	  746.4	  524.9	 7850.0	...
6742391	  746.8	  525.3	 7848.0	...
6742392	  747.1	  525.6	 7847.0	...
6742393	  747.3	  525.8	 7847.0	...
6742394	  747.5	  525.8	 7848.0	...
6742395	  747.6	  525.8	 7849.0	...
6742396	  747.8	  525.8	 7850.0	...
6742397	  747.8	  525.5	 7851.0	...
6742398	  747.3	  525.2	 7849.0	...
6742399	  746.8	  525.0	 7847.0	...
6742400	  746.4	  525.0	 7844.0	...
6742401	  746.6	  525.0	 7846.0	...
6742402	  746.7	  525.0	 7848.0	...
6742403	  746.8	  525.0	 7850.0	...
6742404	  746.7	  525.5	 7850.0	...
6742405	  746.6	  526.0	 7851.0	...
6742406	  746.5	  526.6	 7851.0	...
6742407	  746.5	  526.8	 7851.0	...
6742408	  746.6	  526.7	 7851.0	...
6742409	  746.9	  526.5	 7851.0	...
6742410	  747.2	  526.3	 7854.0	...
6742411	  747.5	  525.9	 7856.0	...
6742412	  747.4	  525.6	 7858.0	...
6742413	  747.5	  525.6	 7859.0	...
6742414	  747.5	  525.8	 7859.0	...
6742415	  747.2	  526.1	 7859.0	...
6742416	  746.8	  526.5	 7849.0	...
6742417	  746.3	  526.9	 7839.0	...
6742418	  746.3	  527.6	 7829.0	...
6742419	  746.3	  527.8	 7828.0	...
6742420	  746.4	  527.9	 7827.0	...
6742421	  746.4	  527.6	 7827.0	...
6742422	  746.4	  527.4	 7828.0	...
6742423	  746.4	  527.3	 7828.0	...
6742424	  746.3	  527.5	 7826.0	...
6742425	  746.3	  528.0	 7824.0	...
6742426	  746.4	  528.5	 7822.0	...
6742427	  746.5	  528.8	 7821.0	...
6742428	  746.6	  528.7	 7821.0	...
6742429	  746.8	  528.6	 7820.0	...
6742430	  747.2	  529.0	 7824.0	...
6742431	  747.6	  529.4	 7829.0	...
6742432	  747.3	  529.4	 7835.0	...
6742433	  746.8	  528.8	 7834.0	...
6742434	  746.4	  529.1	 7832.0	...
6742435	  746.6	  529.9	 7831.0	...
6742436	  747.0	  530.7	 7830.0	...
6742437	  747.3	  531.1	 7830.0	...
6742438	  747.4	  531.6	 7829.0	...
6742439	  748.2	  532.0	 7829.0	...
6742440	  748.9	  531.8	 7830.0	...
6742441	  749.7	  531.8	 7831.0	...
6742442	  750.4	  532.3	 7831.0	...
6742443	  751.6	  532.8	 7829.0	...
6742444	  753.1	  534.2	 7826.0	...
6742445	  755.2	  535.0	 7822.0	...
6742446	  757.7	  535.7	 7820.0	...
6742447	  759.9	  535.5	 7819.0	...
6742448	  761.4	  535.4	 7819.0	...
6742449	  762.4	  536.1	 7820.0	...
6742450	  763.2	  536.8	 7821.0	...
6742451	  763.4	  537.5	 7825.0	...
6742452	  763.6	  537.5	 7830.0	...
6742453	  763.9	  537.4	 7834.0	...
6742454	  763.5	  537.4	 7833.0	...
6742455	  762.3	  537.2	 7832.0	...
6742456	  760.8	  536.7	 7832.0	...
6742457	  759.7	  536.1	 7833.0	...
6742458	  758.9	  535.4	 7831.0	...
6742459	  758.1	  535.0	 7830.0	...
6742460	  757.3	  534.6	 7828.0	...
6742461	  756.4	  534.3	 7828.0	...
6742462	  755.5	  533.9	 7828.0	...
6742463	  755.2	  533.5	 7827.0	...
6742464	  755.1	  533.5	 7828.0	...
6742465	  755.2	  533.1	 7827.0	...
6742466	  755.4	  532.7	 7827.0	...
6742467	  755.6	  532.2	 7828.0	...
6742468	  756.0	  532.0	 7828.0	...
6742469	  756.5	  531.7	 7830.0	...
6742470	  756.9	  531.5	 7832.0	...
6742471	  757.0	  532.0	 7833.0	...
6742472	  757.1	  532.6	 7832.0	...
6742473	  757.2	  533.1	 7831.0	...
6742474	  757.2	  533.1	 7832.0	...
6742475	  757.4	  533.2	 7831.0	...
6742476	  757.7	  533.8	 7826.0	...
6742477	  757.7	  534.8	 7822.0	...
6742478	  757.5	  535.7	 7819.0	...
6742479	  757.2	  535.9	 7819.0	...
6742480	  757.2	  535.7	 7824.0	...
MSG	6742481 0000 _ Number Off
6742481	  757.2	  535.4	 7831.0	...
6742482	  757.2	  535.1	 7838.0	...
6742483	  756.8	  535.0	 7834.0	...
6742484	  756.4	  534.8	 7828.0	...
6742485	  756.6	  534.5	 7828.0	...
6742486	  757.1	  534.6	 7833.0	...
6742487	  757.6	  534.8	 7836.0	...
6742488	  757.5	  534.7	 7834.0	...
6742489	  757.4	  534.3	 7831.0	...
6742490	  757.3	  534.5	 7829.0	...
6742491	  757.3	  535.1	 7830.0	...
6742492	  757.4	  535.8	 7834.0	...
6742493	  757.5	  535.7	 7832.0	...
6742494	  757.5	  535.6	 7828.0	...
6742495	  757.4	  535.5	 7823.0	...
6742496	  757.3	  535.5	 7823.0	...
6742497	  757.1	  535.9	 7823.0	...
6742498	  756.9	  536.4	 7823.0	...
6742499	  757.1	  536.7	 7824.0	...
6742500	  757.1	  536.7	 7825.0	...
6742501	  757.2	  536.5	 7827.0	...
6742502	  757.1	  536.4	 7829.0	...
6742503	  757.3	  536.3	 7827.0	...
6742504	  757.6	  536.4	 7824.0	...
6742505	  757.9	  536.4	 7822.0	...
6742506	  757.9	  535.9	 7824.0	...
6742507	  757.8	  535.5	 7825.0	...
6742508	  757.7	  535.2	 7824.0	...
6742509	  757.7	  535.3	 7823.0	...
6742510	  757.7	  535.3	 7821.0	...
6742511	  757.8	  535.3	 7820.0	...
6742512	  757.9	  535.3	 7819.0	...
6742513	  757.9	  534.8	 7819.0	...
6742514	  757.8	  534.4	 7824.0	...
6742515	  757.7	  533.9	 7829.0	...
6742516	  757.6	  534.0	 7832.0	...
6742517	  757.5	  534.0	 7829.0	...
6742518	  757.6	  534.0	 7826.0	...
6742519	  757.6	  534.0	 7825.0	...
6742520	  757.6	  534.1	 7828.0	...
6742521	  757.5	  534.2	 7832.0	...
6742522	  757.5	  534.4	 7835.0	...
6742523	  757.7	  534.7	 7831.0	...
6742524	  757.9	  534.9	 7825.0	...
6742525	  758.1	  535.1	 7821.0	...
6742526	  757.8	  535.1	 7821.0	...
6742527	  757.4	  535.1	 7822.0	...
6742528	  757.1	  534.6	 7822.0	...
6742529	  757.1	  534.0	 7822.0	...
6742530	  757.2	  533.8	 7823.0	...
6742531	  757.3	  534.2	 7825.0	...
6742532	  757.4	  534.5	 7826.0	...
6742533	  757.3	  534.4	 7826.0	...
6742534	  757.2	  534.2	 7826.0	...
6742535	  757.5	  534.0	 7829.0	...
6742536	  757.6	  533.8	 7831.0	...
6742537	  757.7	  533.7	 7829.0	...
6742538	  757.5	  533.4	 7823.0	...
6742539	  757.4	  533.0	 7818.0	...
6742540	  757.5	  532.6	 7819.0	...
6742541	  757.3	  532.7	 7822.0	...
6742542	  757.0	  532.9	 7826.0	...
6742543	  756.7	  533.2	 7826.0	...
6742544	  756.8	  533.2	 7825.0	...
6742545	  757.0	  533.3	 7823.0	...
6742546	  757.1	  533.2	 7822.0	...
6742547	  757.1	  533.1	 7824.0	...
6742548	  757.1	  533.0	 7828.0	...
6742549	  757.1	  532.8	 7828.0	...
6742550	  757.1	  532.7	 7824.0	...
6742551	  757.2	  532.5	 7819.0	...
6742552	  757.4	  532.5	 7818.0	...
6742553	  757.5	  532.4	 7816.0	...
6742554	  757.6	  532.6	 7816.0	...
6742555	  757.5	  532.8	 7818.0	...
6742556	  757.4	  533.1	 7821.0	...
6742557	  757.4	  533.1	 7823.0	...
6742558	  757.7	  533.0	 7823.0	...
6742559	  757.6	  532.9	 7823.0	...
6742560	  757.4	  532.9	 7823.0	...
6742561	  757.5	  532.9	 7820.0	...
6742562	  757.8	  532.8	 7816.0	...
6742563	  757.8	  532.7	 7818.0	...
6742564	  757.5	  532.7	 7822.0	...
6742565	  757.2	  532.9	 7826.0	...
6742566	  757.5	  533.1	 7825.0	...
6742567	  757.8	  533.4	 7824.0	...
6742568	  758.0	  533.7	 7823.0	...
6742569	  757.8	  534.0	 7822.0	...
6742570	  757.6	  534.0	 7823.0	...
6742571	  757.8	  533.8	 7825.0	...
6742572	  758.1	  533.7	 7826.0	...
6742573	  758.1	  533.6	 7827.0	...
6742574	  757.7	  533.4	 7827.0	...
6742575	  757.5	  533.3	 7828.0	...
6742576	  757.7	  533.2	 7830.0	...
6742577	  757.9	  533.1	 7833.0	...
6742578	  758.0	  533.0	 7835.0	...
6742579	  758.4	  532.8	 7835.0	...
6742580	  758.8	  532.6	 7833.0	...
6742581	  759.1	  532.5	 7832.0	...
6742582	  759.1	  532.5	 7831.0	...
6742583	  758.7	  532.4	 7831.0	...
6742584	  758.2	  532.4	 7829.0	...
6742585	  757.7	  532.4	 7828.0	...
6742586	  757.6	  532.0	 7828.0	...
6742587	  757.5	  531.4	 7828.0	...
6742588	  757.5	  531.0	 7828.0	...
6742589	  757.4	  531.3	 7829.0	...
6742590	  757.4	  531.5	 7828.0	...
6742591	  757.5	  532.2	 7827.0	...
6742592	  757.9	  532.7	 7825.0	...
6742593	  758.2	  532.8	 7825.0	...
6742594	  758.4	  532.4	 7825.0	...
6742595	  758.3	  531.9	 7826.0	...
6742596	  758.3	  531.9	 7828.0	...
6742597	  758.2	  532.4	 7829.0	...
6742598	  758.2	  532.9	 7830.0	...
6742599	  758.2	  533.3	 7830.0	...
6742600	  758.1	  533.3	 7830.0	...
6742601	  758.0	  533.2	 7832.0	...
6742602	  758.5	  533.1	 7833.0	...
6742603	  759.0	  533.1	 7833.0	...
6742604	  759.4	  533.1	 7831.0	...
6742605	  759.4	  533.2	 7832.0	...
6742606	  759.2	  533.3	 7834.0	...
6742607	  759.0	  533.2	 7836.0	...
6742608	  758.8	  533.1	 7833.0	...
6742609	  758.6	  533.0	 7831.0	...
6742610	  758.4	  533.2	 7830.0	...
6742611	  758.1	  533.2	 7831.0	...
6742612	  758.1	  533.2	 7832.0	...
6742613	  758.3	  533.1	 7832.0	...
6742614	  758.6	  533.1	 7826.0	...
6742615	  758.6	  533.0	 7820.0	...
6742616	  758.4	  532.8	 7816.0	...
6742617	  758.2	  532.6	 7820.0	...
6742618	  758.3	  532.6	 7824.0	...
6742619	  758.4	  532.6	 7825.0	...
6742620	  758.5	  532.5	 7824.0	...
6742621	  758.7	  532.3	 7823.0	...
6742622	  759.0	  532.1	 7822.0	...
6742623	  758.9	  532.0	 7827.0	...
6742624	  758.4	  531.9	 7834.0	...
6742625	  758.2	  531.3	 7840.0	...
6742626	  758.6	  530.6	 7840.0	...
6742627	  759.2	  530.5	 7838.0	...
6742628	  759.4	  531.0	 7835.0	...
6742629	  759.5	  531.5	 7833.0	...
6742630	  759.3	  531.5	 7832.0	...
6742631	  759.0	  531.6	 7831.0	...
6742632	  758.7	  531.5	 7830.0	...
6742633	  758.5	  531.5	 7830.0	...
6742634	  758.5	  531.3	 7830.0	...
6742635	  758.5	  531.0	 7831.0	...
6742636	  758.6	  530.6	 7830.0	...
6742637	  758.6	  530.2	 7829.0	...
6742638	  758.9	  530.2	 7829.0	...
6742639	  759.2	  530.2	 7832.0	...
6742640	  759.5	  529.9	 7835.0	...
6742641	  759.2	  529.6	 7835.0	...
6742642	  759.0	  529.3	 7834.0	...
6742643	  758.8	  529.3	 7832.0	...
6742644	  758.9	  529.1	 7831.0	...
6742645	  759.1	  528.9	 7831.0	...
6742646	  759.2	  528.6	 7831.0	...
6742647	  758.8	  528.4	 7826.0	...
6742648	  758.4	  528.3	 7822.0	...
6742649	  758.1	  528.3	 7824.0	...
6742650	  757.8	  528.1	 7829.0	...
6742651	  757.6	  527.9	 7835.0	...
6742652	  757.6	  527.6	 7836.0	...
6742653	  757.8	  527.5	 7837.0	...
6742654	  757.9	  527.5	 7838.0	...
6742655	  757.7	  527.7	 7837.0	...
6742656	  757.6	  527.8	 7837.0	...
6742657	  758.3	  527.6	 7837.0	...
6742658	  759.1	  527.5	 7837.0	...
6742659	  759.9	  527.7	 7836.0	...
6742660	  759.9	  528.0	 7835.0	...
6742661	  759.7	  528.4	 7836.0	...
6742662	  759.4	  528.5	 7838.0	...
6742663	  759.0	  528.4	 7840.0	...
6742664	  759.2	  528.2	 7843.0	...
6742665	  759.5	  528.0	 7845.0	...
6742666	  760.0	  528.5	 7842.0	...
6742667	  760.2	  529.0	 7837.0	...
6742668	  760.4	  529.2	 7837.0	...
6742669	  760.4	  528.8	 7841.0	...
6742670	  760.4	  528.3	 7845.0	...
6742671	  760.4	  528.1	 7843.0	...
6742672	  760.3	  528.2	 7842.0	...
6742673	  760.1	  528.2	 7842.0	...
6742674	  759.9	  527.9	 7842.0	...
6742675	  760.1	  527.7	 7842.0	...
6742676	  760.3	  527.5	 7842.0	...
6742677	  760.8	  527.6	 7842.0	...
6742678	  760.9	  527.8	 7842.0	...
6742679	  760.9	  527.6	 7844.0	...
6742680	  760.7	  527.3	 7846.0	...
6742681	  760.6	  527.2	 7847.0	...
6742682	  760.6	  527.4	 7845.0	...
6742683	  760.6	  527.5	 7840.0	...
6742684	  760.7	  527.4	 7836.0	...
6742685	  760.7	  527.3	 7834.0	...
6742686	  760.7	  527.3	 7834.0	...
6742687	  760.7	  527.4	 7834.0	...
6742688	  760.8	  527.2	 7835.0	...
6742689	  760.9	  527.0	 7841.0	...
6742690	  760.7	  526.2	 7847.0	...
MSG	6742691 0000 _ Number On
6742691	  760.5	  525.7	 7851.0	...
6742692	  760.4	  525.2	 7851.0	...
6742693	  760.5	  525.6	 7850.0	...
6742694	  760.7	  525.9	 7849.0	...
6742695	  760.7	  526.3	 7848.0	...
6742696	  760.8	  526.4	 7846.0	...
6742697	  760.9	  526.7	 7845.0	...
6742698	  761.2	  527.0	 7847.0	...
6742699	  761.2	  527.2	 7850.0	...
6742700	  761.0	  527.7	 7853.0	...
6742701	  760.7	  528.3	 7853.0	...
6742702	  760.9	  528.5	 7852.0	...
6742703	  761.1	  528.2	 7851.0	...
6742704	  761.4	  527.8	 7850.0	...
6742705	  761.7	  527.8	 7850.0	...
6742706	  761.9	  527.8	 7851.0	...
6742707	  762.2	  527.8	 7850.0	...
6742708	  762.6	  527.8	 7849.0	...
6742709	  763.1	  527.9	 7848.0	...
6742710	  763.5	  528.0	 7851.0	...
6742711	  763.5	  528.1	 7854.0	...
6742712	  763.5	  528.3	 7858.0	...
6742713	  763.5	  528.6	 7858.0	...
6742714	  763.4	  528.6	 7856.0	...
6742715	  763.5	  528.7	 7854.0	...
6742716	  763.5	  528.7	 7851.0	...
6742717	  763.7	  529.3	 7850.0	...
6742718	  763.9	  529.9	 7849.0	...
6742719	  763.7	  530.6	 7848.0	...
6742720	  763.4	  530.6	 7851.0	...
6742721	  763.2	  530.4	 7854.0	...
6742722	  763.3	  530.2	 7857.0	...
6742723	  763.5	  530.1	 7856.0	...
6742724	  763.5	  530.1	 7854.0	...
6742725	  763.6	  530.1	 7852.0	...
6742726	  763.7	  530.1	 7852.0	...
6742727	  763.8	  530.1	 7855.0	...
6742728	  763.8	  530.0	 7856.0	...
6742729	  763.6	  529.9	 7853.0	...
6742730	  763.5	  530.0	 7851.0	...
6742731	  763.7	  530.1	 7849.0	...
6742732	  764.1	  530.2	 7849.0	...
6742733	  764.3	  529.9	 7849.0	...
6742734	  764.2	  529.6	 7849.0	...
6742735	  763.7	  529.4	 7849.0	...
6742736	  763.1	  529.6	 7849.0	...
6742737	  762.9	  530.7	 7850.0	...
6742738	  763.1	  531.7	 7851.0	...
6742739	  763.4	  532.6	 7853.0	...
6742740	  763.8	  532.6	 7853.0	...
6742741	  764.2	  531.7	 7853.0	...
6742742	  764.5	  530.5	 7853.0	...
6742743	  764.5	  529.5	 7853.0	...
6742744	  764.6	  529.7	 7853.0	...
6742745	  764.7	  530.1	 7852.0	...
6742746	  764.8	  530.5	 7850.0	...
6742747	  764.8	  530.1	 7850.0	...
6742748	  764.9	  529.7	 7851.0	...
6742749	  764.9	  529.4	 7851.0	...
6742750	  765.0	  529.4	 7852.0	...
6742751	  765.0	  529.5	 7853.0	...
6742752	  765.1	  529.4	 7855.0	...
6742753	  765.0	  529.1	 7855.0	...
6742754	  765.0	  529.0	 7852.0	...
6742755	  764.7	  529.0	 7853.0	...
6742756	  764.5	  529.2	 7857.0	...
6742757	  764.3	  529.2	 7861.0	...
6742758	  764.3	  529.1	 7861.0	...
6742759	  764.2	  528.5	 7863.0	...
6742760	  764.4	  528.0	 7866.0	...
6742761	  764.7	  527.5	 7870.0	...
6742762	  765.1	  527.4	 7871.0	...
6742763	  765.4	  527.7	 7872.0	...
6742764	  765.6	  528.3	 7873.0	...
6742765	  765.7	  528.9	 7874.0	...
6742766	  765.7	  528.7	 7871.0	...
6742767	  765.6	  528.3	 7867.0	...
6742768	  765.5	  527.9	 7865.0	...
6742769	  765.4	  527.5	 7866.0	...
6742770	  765.4	  527.2	 7868.0	...
6742771	  765.3	  526.9	 7871.0	...
6742772	  765.3	  526.9	 7869.0	...
6742773	  765.2	  526.7	 7866.0	...
6742774	  765.1	  526.6	 7864.0	...
6742775	  765.0	  526.5	 7865.0	...
6742776	  764.9	  526.4	 7865.0	...
6742777	  764.6	  526.4	 7865.0	...
6742778	  764.4	  526.7	 7864.0	...
6742779	  764.1	  527.1	 7863.0	...
6742780	  764.3	  527.6	 7860.0	...
6742781	  764.4	  527.8	 7858.0	...
6742782	  764.6	  528.0	 7857.0	...
6742783	  764.9	  527.9	 7859.0	...
6742784	  765.3	  527.7	 7865.0	...
6742785	  765.7	  527.6	 7870.0	...
6742786	  766.0	  527.6	 7873.0	...
6742787	  766.1	  527.8	 7874.0	...
6742788	  766.0	  527.9	 7870.0	...
6742789	  765.9	  527.9	 7865.0	...
6742790	  765.9	  528.6	 7860.0	...
6742791	  766.1	  529.2	 7860.0	...
6742792	  765.9	  529.8	 7859.0	...
6742793	  765.5	  529.6	 7857.0	...
6742794	  765.1	  528.9	 7858.0	...
6742795	  765.1	  528.2	 7858.0	...
6742796	  765.3	  527.6	 7859.0	...
6742797	  765.4	  527.1	 7861.0	...
6742798	  765.4	  526.6	 7864.0	...
6742799	  765.2	  526.3	 7868.0	...
6742800	  765.2	  526.5	 7868.0	...
6742801	  765.5	  526.7	 7868.0	...
6742802	  765.8	  526.6	 7867.0	...
6742803	  765.9	  526.6	 7867.0	...
6742804	  765.7	  526.6	 7867.0	...
6742805	  765.4	  526.6	 7866.0	...
6742806	  765.3	  526.6	 7865.0	...
6742807	  765.1	  526.5	 7863.0	...
6742808	  764.9	  526.6	 7862.0	...
6742809	  765.2	  526.6	 7862.0	...
6742810	  765.6	  526.6	 7862.0	...
6742811	  766.0	  526.6	 7864.0	...
6742812	  766.2	  526.6	 7866.0	...
6742813	  766.3	  526.4	 7868.0	...
6742814	  765.8	  526.3	 7868.0	...
6742815	  765.3	  526.6	 7869.0	...
6742816	  764.9	  527.0	 7870.0	...
6742817	  764.9	  527.2	 7872.0	...
6742818	  764.9	  527.0	 7872.0	...
6742819	  765.1	  527.0	 7870.0	...
6742820	  765.5	  527.1	 7868.0	...
6742821	  765.9	  527.2	 7868.0	...
6742822	  766.2	  527.2	 7872.0	...
6742823	  766.3	  527.3	 7876.0	...
6742824	  766.4	  527.3	 7881.0	...
6742825	  766.4	  527.7	 7881.0	...
6742826	  766.4	  528.1	 7877.0	...
6742827	  766.5	  528.4	 7873.0	...
6742828	  766.7	  528.2	 7869.0	...
6742829	  766.8	  527.4	 7869.0	...
6742830	  766.7	  526.6	 7870.0	...
6742831	  766.4	  526.1	 7871.0	...
6742832	  766.2	  526.2	 7871.0	...
6742833	  766.3	  526.2	 7874.0	...
6742834	  766.5	  526.8	 7877.0	...
6742835	  766.6	  527.3	 7880.0	...
6742836	  766.5	  527.8	 7879.0	...
6742837	  766.3	  527.6	 7877.0	...
6742838	  766.2	  527.3	 7874.0	...
6742839	  765.8	  527.1	 7870.0	...
6742840	  765.4	  527.0	 7867.0	...
6742841	  765.1	  526.7	 7869.0	...
6742842	  765.2	  526.3	 7873.0	...
6742843	  765.4	  525.9	 7876.0	...
6742844	  765.5	  525.9	 7874.0	...
6742845	  765.7	  526.0	 7872.0	...
6742846	  766.0	  525.9	 7871.0	...
6742847	  766.2	  525.6	 7873.0	...
6742848	  766.2	  525.3	 7878.0	...
6742849	  765.8	  525.2	 7883.0	...
6742850	  765.4	  525.1	 7882.0	...
6742851	  764.9	  524.8	 7878.0	...
6742852	  764.8	  524.6	 7874.0	...
6742853	  764.6	  524.5	 7873.0	...
6742854	  764.4	  524.6	 7874.0	...
6742855	  764.2	  524.8	 7875.0	...
6742856	  764.1	  525.1	 7875.0	...
6742857	  764.0	  525.3	 7874.0	...
6742858	  764.0	  525.3	 7874.0	...
6742859	  764.0	  525.0	 7874.0	...
6742860	  764.1	  524.8	 7874.0	...
6742861	  764.4	  524.7	 7875.0	...
6742862	  765.0	  524.7	 7875.0	...
6742863	  765.5	  524.7	 7875.0	...
6742864	  765.8	  524.8	 7873.0	...
6742865	  765.6	  524.8	 7871.0	...
6742866	  765.6	  524.7	 7869.0	...
6742867	  765.7	  524.4	 7868.0	...
6742868	  765.9	  524.1	 7869.0	...
6742869	  766.1	  523.7	 7871.0	...
6742870	  765.8	  523.6	 7874.0	...
6742871	  765.4	  523.3	 7874.0	...
6742872	  765.1	  523.2	 7874.0	...
6742873	  765.0	  523.0	 7876.0	...
6742874	  764.9	  523.0	 7877.0	...
6742875	  764.8	  523.0	 7876.0	...
6742876	  764.7	  523.2	 7873.0	...
6742877	  764.7	  523.3	 7871.0	...
6742878	  764.6	  523.3	 7871.0	...
6742879	  764.2	  523.0	 7871.0	...
6742880	  763.8	  522.7	 7871.0	...
6742881	  764.0	  522.6	 7871.0	...
6742882	  764.5	  522.9	 7870.0	...
6742883	  765.0	  523.0	 7872.0	...
6742884	  765.0	  523.2	 7875.0	...
6742885	  765.1	  523.2	 7879.0	...
6742886	  765.1	  523.0	 7879.0	...
6742887	  765.0	  522.9	 7877.0	...
6742888	  764.8	  522.7	 7875.0	...
6742889	  764.6	  522.7	 7873.0	...
6742890	  764.5	  522.7	 7873.0	...
6742891	  764.4	  523.2	 7873.0	...
6742892	  764.6	  523.6	 7871.0	...
6742893	  764.7	  523.3	 7869.0	...
6742894	  764.9	  522.8	 7866.0	...
6742895	  765.0	  522.2	 7864.0	...
6742896	  765.2	  522.4	 7864.0	...
6742897	  765.5	  522.6	 7864.0	...
6742898	  765.6	  522.8	 7867.0	...
6742899	  765.7	  522.7	 7870.0	...
6742900	  765.9	  522.4	 7875.0	...
6742901	  766.0	  522.1	 7876.0	...
6742902	  766.0	  522.2	 7877.0	...
6742903	  765.5	  522.2	 7877.0	...
6742904	  764.9	  522.0	 7877.0	...
6742905	  764.6	  521.9	 7877.0	...
6742906	  764.6	  521.9	 7877.0	...
6742907	  764.6	  522.2	 7874.0	...
6742908	  764.5	  522.5	 7868.0	...
6742909	  764.2	  522.6	 7863.0	...
6742910	  764.1	  522.6	 7861.0	...
6742911	  764.0	  522.7	 7862.0	...
6742912	  763.9	  522.9	 7863.0	...
6742913	  764.1	  523.2	 7862.0	...
6742914	  764.3	  523.3	 7865.0	...
6742915	  764.4	  523.3	 7868.0	...
6742916	  764.4	  523.3	 7870.0	...
6742917	  764.4	  523.2	 7868.0	...
6742918	  764.5	  523.1	 7866.0	...
6742919	  764.6	  523.0	 7866.0	...
6742920	  764.6	  522.7	 7866.0	...
6742921	  764.6	  522.2	 7867.0	...
6742922	  764.5	  521.8	 7867.0	...
6742923	  764.1	  521.6	 7867.0	...
6742924	  763.6	  521.5	 7868.0	...
6742925	  763.4	  521.4	 7869.0	...
6742926	  763.7	  521.2	 7874.0	...
6742927	  764.1	  521.4	 7878.0	...
6742928	  764.3	  521.7	 7876.0	...
6742929	  764.3	  521.9	 7871.0	...
6742930	  764.1	  521.9	 7868.0	...
6742931	  763.9	  521.9	 7870.0	...
6742932	  763.6	  522.0	 7873.0	...
6742933	  763.6	  522.0	 7874.0	...
6742934	  763.6	  522.1	 7875.0	...
6742935	  763.7	  522.2	 7871.0	...
6742936	  763.7	  522.0	 7867.0	...
6742937	  763.6	  521.7	 7864.0	...
6742938	  763.8	  521.6	 7864.0	...
6742939	  764.1	  521.8	 7865.0	...
6742940	  764.5	  522.0	 7865.0	...
6742941	  764.6	  522.6	 7864.0	...
6742942	  764.7	  523.1	 7864.0	...
6742943	  764.6	  524.3	 7860.0	...
EFIX R   6742235	6742943	709	  757.7	  527.4	   7847
SSACC R  6742944
6742944	  763.8	  525.7	 7856.0	...
6742945	  763.1	  527.4	 7851.0	...
6742946	  761.6	  529.3	 7852.0	...
6742947	  760.6	  531.6	 7854.0	...
6742948	  759.4	  534.2	 7857.0	...
6742949	  758.5	  536.3	 7858.0	...
6742950	  757.4	  538.6	 7860.0	...
6742951	  756.2	  540.4	 7861.0	...
ESACC R  6742944	6742951	8	  763.8	  525.7	  756.2	  540.4	   0.35	     47
SFIX R   6742952
6742952	  755.8	  542.2	 7859.0	...
6742953	  756.3	  543.4	 7855.0	...
6742954	  757.0	  544.4	 7855.0	...
6742955	  758.2	  545.1	 7858.0	...
6742956	  759.8	  544.9	 7862.0	...
6742957	  761.5	  544.4	 7862.0	...
6742958	  762.9	  543.7	 7861.0	...
6742959	  763.7	  542.1	 7860.0	...
6742960	  764.3	  540.9	 7855.0	...
6742961	  765.0	  539.9	 7850.0	...
6742962	  765.4	  539.7	 7846.0	...
6742963	  765.8	  539.4	 7844.0	...
6742964	  765.5	  539.1	 7841.0	...
6742965	  765.2	  538.7	 7839.0	...
6742966	  764.7	  537.6	 7842.0	...
6742967	  764.4	  536.5	 7844.0	...
6742968	  763.9	  535.9	 7846.0	...
6742969	  763.3	  536.3	 7846.0	...
6742970	  762.8	  536.6	 7842.0	...
6742971	  762.4	  536.6	 7838.0	...
6742972	  762.5	  536.6	 7834.0	...
6742973	  762.5	  536.8	 7834.0	...
6742974	  762.4	  536.9	 7833.0	...
6742975	  762.5	  536.9	 7831.0	...
6742976	  762.5	  536.7	 7829.0	...
6742977	  762.7	  536.5	 7830.0	...
6742978	  762.8	  536.8	 7830.0	...
6742979	  762.9	  537.0	 7830.0	...
6742980	  762.9	  537.0	 7830.0	...
6742981	  762.9	  536.8	 7831.0	...
6742982	  762.8	  536.6	 7832.0	...
6742983	  762.7	  536.6	 7832.0	...
6742984	  762.6	  537.1	 7831.0	...
6742985	  762.6	  537.6	 7833.0	...
6742986	  762.6	  538.2	 7835.0	...
6742987	  762.6	  538.2	 7838.0	...
6742988	  762.7	  538.2	 7838.0	...
6742989	  762.7	  538.2	 7839.0	...
6742990	  762.7	  538.1	 7840.0	...
6742991	  762.7	  537.6	 7838.0	...
6742992	  762.8	  537.1	 7835.0	...
6742993	  762.2	  536.7	 7831.0	...
6742994	  761.5	  536.8	 7830.0	...
MSG	6742995 0000 _ Number Off
6742995	  760.7	  536.8	 7829.0	...
6742996	  760.9	  536.6	 7829.0	...
6742997	  761.1	  536.8	 7829.0	...
6742998	  761.5	  537.3	 7827.0	...
6742999	  761.6	  538.2	 7825.0	...
6743000	  761.8	  538.8	 7819.0	...
6743001	  761.8	  539.3	 7813.0	...
6743002	  761.8	  539.2	 7809.0	...
6743003	  761.8	  539.2	 7808.0	...
6743004	  761.9	  539.0	 7805.0	...
6743005	  762.0	  538.9	 7803.0	...
6743006	  762.1	  538.7	 7803.0	...
6743007	  761.9	  538.6	 7807.0	...
6743008	  761.7	  538.1	 7810.0	...
6743009	  761.4	  537.7	 7813.0	...
6743010	  761.3	  537.6	 7813.0	...
6743011	  761.3	  538.0	 7813.0	...
6743012	  761.3	  538.5	 7812.0	...
6743013	  761.3	  538.9	 7812.0	...
6743014	  761.2	  539.2	 7812.0	...
6743015	  761.4	  539.8	 7813.0	...
6743016	  761.7	  540.4	 7813.0	...
6743017	  762.0	  541.0	 7813.0	...
6743018	  762.1	  541.0	 7813.0	...
6743019	  762.3	  540.7	 7814.0	...
6743020	  762.5	  540.4	 7811.0	...
6743021	  762.6	  540.1	 7808.0	...
6743022	  762.5	  540.1	 7805.0	...
6743023	  762.5	  540.1	 7802.0	...
6743024	  762.3	  540.2	 7799.0	...
6743025	  762.1	  540.2	 7795.0	...
6743026	  761.9	  540.1	 7795.0	...
6743027	  761.9	  539.9	 7795.0	...
6743028	  762.1	  539.7	 7795.0	...
6743029	  762.3	  539.6	 7795.0	...
6743030	  762.5	  539.6	 7794.0	...
6743031	  762.4	  539.4	 7794.0	...
6743032	  762.2	  539.2	 7795.0	...
6743033	  762.0	  538.8	 7796.0	...
6743034	  761.7	  538.5	 7797.0	...
6743035	  761.7	  538.6	 7796.0	...
6743036	  762.2	  538.8	 7796.0	...
6743037	  762.7	  539.1	 7795.0	...
6743038	  763.1	  539.0	 7794.0	...
6743039	  763.0	  539.0	 7794.0	...
6743040	  763.0	  539.1	 7790.0	...
6743041	  762.9	  539.3	 7783.0	...
6743042	  763.0	  539.9	 7775.0	...
6743043	  763.1	  540.4	 7771.0	...
6743044	  763.0	  540.7	 7772.0	...
6743045	  762.9	  540.5	 7771.0	...
6743046	  762.8	  540.2	 7769.0	...
6743047	  762.8	  540.2	 7771.0	...
6743048	  762.9	  540.3	 7774.0	...
6743049	  762.8	  540.4	 7777.0	...
6743050	  762.7	  540.4	 7776.0	...
6743051	  762.5	  540.3	 7774.0	...
6743052	  762.1	  540.0	 7775.0	...
6743053	  762.1	  539.5	 7775.0	...
6743054	  762.3	  538.9	 7773.0	...
6743055	  762.5	  538.9	 7771.0	...
6743056	  762.5	  539.0	 7770.0	...
6743057	  762.5	  539.1	 7772.0	...
6743058	  762.5	  539.0	 7774.0	...
6743059	  762.6	  538.9	 7771.0	...
6743060	  762.7	  538.9	 7766.0	...
6743061	  762.8	  539.0	 7759.0	...
6743062	  763.4	  539.2	 7753.0	...
6743063	  764.1	  539.2	 7750.0	...
6743064	  764.8	  539.2	 7750.0	...
6743065	  764.6	  539.2	 7750.0	...
6743066	  764.6	  539.0	 7752.0	...
6743067	  764.5	  538.7	 7753.0	...
6743068	  764.5	  538.4	 7752.0	...
6743069	  764.5	  538.2	 7746.0	...
6743070	  764.5	  538.1	 7740.0	...
6743071	  764.5	  538.0	 7739.0	...
6743072	  764.7	  538.5	 7742.0	...
6743073	  765.0	  539.1	 7743.0	...
6743074	  765.3	  539.6	 7742.0	...
6743075	  765.6	  539.8	 7735.0	...
6743076	  765.7	  540.1	 7730.0	...
6743077	  765.8	  540.3	 7723.0	...
6743078	  766.0	  540.3	 7722.0	...
6743079	  766.3	  540.6	 7720.0	...
6743080	  766.0	  541.0	 7719.0	...
6743081	  765.2	  541.4	 7716.0	...
6743082	  764.5	  541.4	 7713.0	...
6743083	  764.1	  541.2	 7713.0	...
6743084	  764.0	  540.9	 7716.0	...
6743085	  763.9	  540.6	 7717.0	...
6743086	  764.2	  540.5	 7716.0	...
6743087	  764.4	  540.5	 7710.0	...
6743088	  764.6	  540.5	 7706.0	...
6743089	  764.5	  540.7	 7703.0	...
6743090	  764.5	  540.6	 7706.0	...
6743091	  764.6	  540.5	 7709.0	...
6743092	  764.8	  540.4	 7711.0	...
6743093	  765.0	  540.2	 7708.0	...
6743094	  764.7	  540.1	 7705.0	...
6743095	  764.5	  540.7	 7702.0	...
6743096	  764.1	  541.4	 7703.0	...
6743097	  764.1	  542.1	 7703.0	...
6743098	  764.0	  541.9	 7702.0	...
6743099	  764.0	  541.7	 7701.0	...
6743100	  764.0	  541.5	 7702.0	...
6743101	  764.4	  540.8	 7700.0	...
6743102	  764.7	  540.1	 7696.0	...
6743103	  764.6	  539.8	 7694.0	...
6743104	  764.1	  540.3	 7695.0	...
6743105	  763.6	  540.7	 7692.0	...
6743106	  763.6	  540.6	 7689.0	...
6743107	  763.7	  540.6	 7690.0	...
6743108	  763.7	  540.5	 7694.0	...
6743109	  763.7	  540.4	 7698.0	...
6743110	  763.7	  540.3	 7696.0	...
6743111	  763.6	  540.1	 7694.0	...
6743112	  763.7	  539.9	 7693.0	...
6743113	  763.8	  539.5	 7690.0	...
6743114	  763.9	  539.4	 7688.0	...
6743115	  764.0	  539.7	 7685.0	...
6743116	  764.1	  540.1	 7685.0	...
6743117	  764.2	  540.7	 7687.0	...
6743118	  764.1	  540.7	 7685.0	...
6743119	  764.0	  540.3	 7684.0	...
6743120	  763.7	  539.9	 7684.0	...
6743121	  763.6	  539.6	 7687.0	...
6743122	  763.7	  539.7	 7681.0	...
6743123	  764.1	  539.2	 7675.0	...
6743124	  764.4	  538.7	 7668.0	...
6743125	  764.6	  538.6	 7667.0	...
6743126	  764.6	  539.0	 7667.0	...
6743127	  764.7	  539.3	 7666.0	...
6743128	  764.4	  539.2	 7665.0	...
6743129	  764.2	  539.1	 7664.0	...
6743130	  764.0	  539.1	 7663.0	...
6743131	  764.3	  539.2	 7667.0	...
6743132	  764.7	  539.2	 7672.0	...
6743133	  764.9	  539.3	 7672.0	...
6743134	  764.9	  539.4	 7667.0	...
6743135	  764.5	  539.6	 7658.0	...
6743136	  764.1	  539.8	 7654.0	...
6743137	  763.8	  539.7	 7649.0	...
6743138	  764.0	  539.3	 7649.0	...
6743139	  764.1	  539.0	 7648.0	...
6743140	  763.9	  538.8	 7647.0	...
6743141	  763.8	  538.9	 7647.0	...
6743142	  763.7	  539.0	 7648.0	...
6743143	  763.8	  539.1	 7650.0	...
6743144	  763.8	  539.2	 7650.0	...
6743145	  763.9	  539.2	 7650.0	...
6743146	  764.0	  539.1	 7647.0	...
6743147	  764.2	  538.9	 7645.0	...
6743148	  763.7	  538.7	 7642.0	...
6743149	  763.3	  538.6	 7641.0	...
6743150	  762.9	  538.9	 7641.0	...
6743151	  763.0	  539.4	 7642.0	...
6743152	  763.1	  539.8	 7643.0	...
6743153	  763.0	  539.8	 7643.0	...
6743154	  762.9	  539.9	 7644.0	...
6743155	  762.8	  540.0	 7641.0	...
6743156	  762.7	  539.9	 7638.0	...
6743157	  763.0	  539.7	 7635.0	...
6743158	  763.5	  539.4	 7635.0	...
6743159	  763.9	  539.6	 7636.0	...
6743160	  763.5	  540.0	 7637.0	...
6743161	  763.0	  540.4	 7633.0	...
6743162	  763.0	  540.6	 7627.0	...
6743163	  763.5	  540.5	 7622.0	...
6743164	  763.9	  540.3	 7622.0	...
6743165	  763.9	  540.1	 7622.0	...
6743166	  763.9	  540.0	 7621.0	...
6743167	  763.9	  540.1	 7621.0	...
6743168	  763.6	  540.1	 7622.0	...
6743169	  763.3	  540.2	 7624.0	...
6743170	  762.9	  540.5	 7624.0	...
6743171	  762.8	  540.8	 7621.0	...
6743172	  762.7	  541.1	 7619.0	...
6743173	  762.7	  541.0	 7618.0	...
6743174	  762.9	  540.8	 7619.0	...
6743175	  763.1	  540.2	 7619.0	...
6743176	  763.4	  539.7	 7615.0	...
6743177	  763.5	  539.5	 7610.0	...
6743178	  763.5	  540.1	 7605.0	...
6743179	  763.6	  540.7	 7602.0	...
6743180	  763.7	  540.7	 7598.0	...
6743181	  763.8	  540.3	 7594.0	...
6743182	  763.9	  540.1	 7594.0	...
6743183	  764.0	  540.5	 7596.0	...
6743184	  764.0	  541.2	 7597.0	...
6743185	  763.9	  541.7	 7598.0	...
6743186	  763.9	  542.1	 7597.0	...
6743187	  763.9	  542.1	 7595.0	...
6743188	  763.7	  542.0	 7594.0	...
6743189	  763.4	  541.9	 7592.0	...
6743190	  763.1	  541.5	 7589.0	...
6743191	  763.0	  541.4	 7586.0	...
6743192	  763.0	  541.0	 7585.0	...
6743193	  763.1	  540.8	 7585.0	...
6743194	  763.1	  540.9	 7587.0	...
6743195	  763.1	  541.1	 7591.0	...
6743196	  763.4	  541.4	 7595.0	...
6743197	  763.6	  541.5	 7597.0	...
6743198	  763.9	  541.6	 7598.0	...
6743199	  764.1	  541.8	 7599.0	...
6743200	  764.2	  541.8	 7599.0	...
6743201	  764.4	  541.7	 7598.0	...
6743202	  764.4	  541.6	 7596.0	...
6743203	  764.4	  541.5	 7595.0	...
6743204	  764.3	  541.5	 7595.0	...
6743205	  764.3	  541.5	 7595.0	...
6743206	  764.2	  541.6	 7596.0	...
6743207	  764.1	  541.4	 7595.0	...
MSG	6743208 0000 _ Number On
6743208	  764.0	  541.4	 7593.0	...
6743209	  763.6	  541.3	 7591.0	...
6743210	  763.3	  541.3	 7588.0	...
6743211	  762.9	  541.5	 7586.0	...
6743212	  762.8	  541.6	 7585.0	...
6743213	  762.8	  541.7	 7585.0	...
6743214	  763.0	  541.5	 7580.0	...
6743215	  763.2	  541.2	 7576.0	...
6743216	  763.2	  541.1	 7572.0	...
6743217	  763.1	  541.1	 7573.0	...
6743218	  763.2	  541.3	 7575.0	...
6743219	  763.4	  541.6	 7572.0	...
6743220	  764.0	  541.6	 7569.0	...
6743221	  764.5	  541.7	 7566.0	...
6743222	  765.1	  541.6	 7567.0	...
6743223	  765.4	  542.0	 7568.0	...
6743224	  765.5	  542.4	 7569.0	...
6743225	  765.4	  542.8	 7572.0	...
6743226	  765.0	  542.9	 7576.0	...
6743227	  764.8	  543.1	 7579.0	...
6743228	  764.8	  543.2	 7575.0	...
6743229	  764.9	  543.3	 7571.0	...
6743230	  764.8	  543.2	 7569.0	...
6743231	  764.5	  543.0	 7570.0	...
6743232	  764.2	  542.9	 7571.0	...
6743233	  764.1	  542.9	 7572.0	...
6743234	  764.3	  543.2	 7569.0	...
6743235	  764.6	  543.5	 7564.0	...
6743236	  764.8	  543.5	 7558.0	...
6743237	  764.8	  543.5	 7556.0	...
6743238	  764.9	  543.8	 7556.0	...
6743239	  764.9	  544.3	 7556.0	...
6743240	  764.8	  544.6	 7556.0	...
6743241	  764.7	  544.3	 7556.0	...
6743242	  764.6	  543.9	 7556.0	...
6743243	  764.6	  543.7	 7558.0	...
6743244	  764.5	  543.7	 7560.0	...
6743245	  764.5	  543.7	 7562.0	...
6743246	  764.7	  543.8	 7562.0	...
6743247	  765.0	  543.9	 7558.0	...
6743248	  765.2	  543.9	 7554.0	...
6743249	  765.5	  544.0	 7554.0	...
6743250	  765.7	  543.7	 7558.0	...
6743251	  765.9	  543.4	 7557.0	...
6743252	  765.9	  543.5	 7553.0	...
6743253	  766.1	  543.9	 7549.0	...
6743254	  766.3	  544.3	 7550.0	...
6743255	  765.9	  544.3	 7552.0	...
6743256	  765.4	  544.4	 7553.0	...
6743257	  764.8	  544.4	 7551.0	...
6743258	  764.7	  544.4	 7550.0	...
6743259	  764.6	  544.6	 7550.0	...
6743260	  764.6	  544.9	 7550.0	...
6743261	  765.2	  545.1	 7549.0	...
6743262	  765.9	  545.0	 7549.0	...
6743263	  766.6	  545.2	 7547.0	...
6743264	  766.4	  545.4	 7545.0	...
6743265	  766.0	  545.3	 7544.0	...
6743266	  765.6	  545.1	 7544.0	...
6743267	  765.4	  544.9	 7544.0	...
6743268	  765.2	  544.9	 7544.0	...
6743269	  765.0	  544.8	 7543.0	...
6743270	  764.9	  544.4	 7543.0	...
6743271	  764.9	  544.1	 7542.0	...
6743272	  765.1	  544.3	 7541.0	...
6743273	  765.4	  544.8	 7541.0	...
6743274	  765.6	  545.3	 7541.0	...
6743275	  765.6	  545.3	 7542.0	...
6743276	  765.7	  545.9	 7543.0	...
6743277	  765.7	  546.5	 7543.0	...
6743278	  765.8	  547.1	 7542.0	...
6743279	  765.7	  546.9	 7541.0	...
6743280	  765.8	  546.7	 7541.0	...
6743281	  765.8	  546.4	 7542.0	...
6743282	  765.6	  546.0	 7541.0	...
6743283	  765.3	  545.6	 7541.0	...
6743284	  765.1	  545.4	 7541.0	...
6743285	  765.1	  545.6	 7542.0	...
6743286	  765.3	  545.8	 7543.0	...
6743287	  765.5	  545.8	 7544.0	...
6743288	  765.9	  546.0	 7542.0	...
6743289	  766.2	  546.3	 7540.0	...
6743290	  766.3	  546.6	 7538.0	...
6743291	  766.2	  546.6	 7540.0	...
6743292	  766.0	  547.0	 7543.0	...
6743293	  765.9	  547.5	 7545.0	...
6743294	  766.0	  548.0	 7542.0	...
6743295	  765.9	  547.7	 7538.0	...
6743296	  765.8	  547.3	 7534.0	...
6743297	  765.7	  546.8	 7534.0	...
6743298	  765.7	  546.7	 7534.0	...
6743299	  765.7	  546.7	 7535.0	...
6743300	  765.8	  546.7	 7536.0	...
6743301	  765.9	  546.7	 7538.0	...
6743302	  765.9	  546.7	 7538.0	...
6743303	  766.2	  546.6	 7535.0	...
6743304	  766.6	  546.6	 7532.0	...
6743305	  766.9	  546.6	 7530.0	...
6743306	  766.9	  546.6	 7532.0	...
6743307	  766.4	  546.8	 7529.0	...
6743308	  765.9	  546.7	 7525.0	...
6743309	  765.3	  546.6	 7521.0	...
6743310	  765.4	  546.6	 7522.0	...
6743311	  765.4	  546.8	 7523.0	...
6743312	  765.5	  547.3	 7523.0	...
6743313	  765.4	  547.6	 7522.0	...
6743314	  765.3	  547.8	 7520.0	...
6743315	  765.2	  547.8	 7518.0	...
6743316	  765.2	  547.8	 7518.0	...
6743317	  765.1	  547.4	 7519.0	...
6743318	  765.3	  547.1	 7520.0	...
6743319	  765.5	  546.7	 7522.0	...
6743320	  765.8	  546.9	 7524.0	...
6743321	  766.0	  547.2	 7527.0	...
6743322	  766.2	  547.3	 7527.0	...
6743323	  766.4	  547.2	 7530.0	...
6743324	  766.3	  546.9	 7532.0	...
6743325	  766.1	  546.8	 7532.0	...
6743326	  765.8	  546.9	 7526.0	...
6743327	  765.4	  546.9	 7521.0	...
6743328	  765.2	  546.8	 7518.0	...
6743329	  765.0	  546.6	 7518.0	...
6743330	  764.9	  546.3	 7517.0	...
6743331	  764.8	  546.1	 7516.0	...
6743332	  764.9	  546.2	 7516.0	...
6743333	  765.0	  546.4	 7516.0	...
6743334	  765.0	  546.6	 7516.0	...
6743335	  765.0	  546.6	 7515.0	...
6743336	  765.0	  546.9	 7515.0	...
6743337	  765.1	  547.3	 7515.0	...
6743338	  765.1	  547.8	 7515.0	...
6743339	  765.1	  548.0	 7514.0	...
6743340	  765.1	  548.2	 7512.0	...
6743341	  765.1	  548.2	 7509.0	...
6743342	  765.0	  548.2	 7507.0	...
6743343	  765.0	  548.2	 7507.0	...
6743344	  765.0	  548.1	 7507.0	...
6743345	  765.1	  548.1	 7506.0	...
6743346	  765.1	  547.8	 7506.0	...
6743347	  765.0	  547.6	 7508.0	...
6743348	  764.8	  547.3	 7511.0	...
6743349	  764.6	  547.3	 7514.0	...
6743350	  764.3	  547.2	 7514.0	...
6743351	  764.0	  547.2	 7513.0	...
6743352	  764.0	  547.2	 7511.0	...
6743353	  763.9	  547.3	 7509.0	...
6743354	  764.1	  547.4	 7506.0	...
6743355	  764.3	  547.3	 7505.0	...
6743356	  764.6	  547.1	 7503.0	...
6743357	  764.8	  547.0	 7502.0	...
6743358	  764.8	  547.0	 7502.0	...
6743359	  765.1	  547.1	 7501.0	...
6743360	  765.1	  547.0	 7499.0	...
6743361	  765.1	  546.6	 7497.0	...
6743362	  764.4	  546.2	 7497.0	...
6743363	  763.8	  546.2	 7498.0	...
6743364	  763.8	  546.3	 7499.0	...
6743365	  764.2	  546.4	 7499.0	...
6743366	  764.6	  546.4	 7499.0	...
6743367	  764.6	  546.4	 7499.0	...
6743368	  764.7	  546.7	 7499.0	...
6743369	  764.8	  546.8	 7498.0	...
6743370	  765.0	  547.0	 7498.0	...
6743371	  765.1	  546.9	 7498.0	...
6743372	  765.1	  546.8	 7498.0	...
6743373	  764.7	  546.5	 7499.0	...
6743374	  764.0	  546.5	 7499.0	...
6743375	  763.3	  546.7	 7499.0	...
6743376	  763.1	  547.1	 7499.0	...
6743377	  763.1	  547.6	 7499.0	...
6743378	  763.1	  547.9	 7499.0	...
6743379	  763.0	  547.7	 7501.0	...
6743380	  762.9	  547.3	 7501.0	...
6743381	  763.1	  546.9	 7501.0	...
6743382	  763.4	  546.8	 7500.0	...
6743383	  763.6	  546.8	 7499.0	...
6743384	  763.6	  546.7	 7498.0	...
6743385	  763.5	  546.8	 7496.0	...
6743386	  763.5	  546.7	 7496.0	...
6743387	  763.4	  546.5	 7497.0	...
6743388	  763.7	  546.6	 7494.0	...
6743389	  764.1	  546.7	 7491.0	...
6743390	  764.6	  546.9	 7488.0	...
6743391	  764.6	  546.7	 7494.0	...
6743392	  764.2	  546.5	 7499.0	...
6743393	  763.7	  545.9	 7506.0	...
6743394	  763.0	  545.5	 7507.0	...
6743395	  763.0	  545.5	 7504.0	...
6743396	  763.0	  545.8	 7500.0	...
6743397	  763.1	  546.3	 7496.0	...
6743398	  763.1	  546.4	 7496.0	...
6743399	  763.1	  546.5	 7498.0	...
6743400	  763.1	  546.5	 7500.0	...
6743401	  763.0	  546.3	 7501.0	...
6743402	  763.1	  546.1	 7502.0	...
6743403	  763.2	  545.9	 7502.0	...
6743404	  763.3	  545.6	 7502.0	...
6743405	  763.2	  545.4	 7502.0	...
6743406	  763.2	  546.0	 7502.0	...
6743407	  763.4	  546.6	 7500.0	...
6743408	  763.7	  547.3	 7496.0	...
6743409	  763.6	  547.3	 7492.0	...
6743410	  763.3	  547.4	 7489.0	...
6743411	  762.9	  547.3	 7489.0	...
6743412	  762.8	  547.3	 7491.0	...
6743413	  763.2	  547.6	 7493.0	...
6743414	  763.6	  548.0	 7496.0	...
6743415	  763.8	  547.8	 7500.0	...
6743416	  763.4	  547.2	 7503.0	...
6743417	  763.2	  547.0	 7505.0	...
6743418	  763.2	  547.5	 7505.0	...
6743419	  763.7	  547.2	 7505.0	...
6743420	  764.1	  546.5	 7503.0	...
6743421	  764.6	  545.7	 7502.0	...
EFIX R   6742952	6743421	470	  763.9	  542.5	   7637
SSACC R  6743422
6743422	  764.6	  544.8	 7502.0	...
6743423	  764.7	  543.4	 7502.0	...
6743424	  764.7	  541.0	 7502.0	...
6743425	  765.1	  539.3	 7498.0	...
6743426	  765.2	  536.1	 7494.0	...
6743427	  765.6	  533.6	 7493.0	...
6743428	  765.5	  530.6	 7496.0	...
ESACC R  6743422	6743428	7	  764.6	  544.8	  765.5	  530.6	   0.30	     43
SFIX R   6743429
6743429	  765.6	  529.4	 7496.0	...
6743430	  765.3	  528.3	 7494.0	...
6743431	  765.6	  527.5	 7492.0	...
6743432	  766.1	  527.1	 7489.0	...
6743433	  766.8	  527.4	 7485.0	...
6743434	  767.1	  527.9	 7483.0	...
6743435	  767.4	  528.8	 7484.0	...
6743436	  767.6	  529.8	 7484.0	...
6743437	  767.7	  530.9	 7483.0	...
6743438	  767.6	  531.6	 7485.0	...
6743439	  767.5	  531.4	 7487.0	...
6743440	  767.1	  531.2	 7489.0	...
6743441	  766.7	  531.0	 7489.0	...
6743442	  766.3	  530.9	 7489.0	...
6743443	  766.4	  530.8	 7491.0	...
6743444	  766.5	  530.9	 7493.0	...
6743445	  765.6	  531.1	 7495.0	...
6743446	  764.6	  531.4	 7495.0	...
6743447	  763.7	  531.5	 7496.0	...
6743448	  763.9	  531.6	 7497.0	...
6743449	  764.2	  532.4	 7498.0	...
6743450	  764.2	  533.3	 7499.0	...
6743451	  764.2	  534.2	 7498.0	...
6743452	  764.2	  534.2	 7494.0	...
6743453	  764.4	  534.4	 7490.0	...
6743454	  764.7	  534.7	 7488.0	...
6743455	  764.7	  535.0	 7488.0	...
6743456	  765.0	  535.1	 7488.0	...
6743457	  765.3	  535.1	 7487.0	...
6743458	  765.6	  535.0	 7487.0	...
6743459	  765.7	  534.9	 7486.0	...
6743460	  765.6	  534.9	 7484.0	...
6743461	  765.6	  534.5	 7483.0	...
6743462	  765.5	  534.2	 7482.0	...
6743463	  765.5	  533.6	 7482.0	...
6743464	  765.5	  533.3	 7482.0	...
6743465	  765.3	  533.0	 7481.0	...
6743466	  765.0	  532.9	 7480.0	...
6743467	  764.8	  532.7	 7479.0	...
6743468	  764.8	  532.4	 7479.0	...
6743469	  764.7	  532.2	 7479.0	...
6743470	  764.7	  532.5	 7480.0	...
6743471	  764.7	  532.9	 7481.0	...
6743472	  764.6	  532.8	 7482.0	...
6743473	  764.6	  532.3	 7483.0	...
6743474	  764.7	  531.6	 7485.0	...
6743475	  764.8	  531.4	 7487.0	...
6743476	  764.9	  531.2	 7487.0	...
6743477	  765.0	  531.6	 7487.0	...
6743478	  764.9	  532.0	 7485.0	...
6743479	  764.7	  532.5	 7483.0	...
6743480	  764.4	  532.5	 7480.0	...
6743481	  764.4	  532.3	 7479.0	...
6743482	  764.4	  531.8	 7479.0	...
6743483	  764.4	  531.4	 7480.0	...
6743484	  764.4	  531.1	 7482.0	...
6743485	  764.4	  531.2	 7484.0	...
6743486	  764.3	  531.5	 7482.0	...
6743487	  764.3	  531.7	 7478.0	...
6743488	  764.1	  531.8	 7476.0	...
6743489	  763.9	  531.5	 7477.0	...
6743490	  763.6	  531.4	 7477.0	...
6743491	  763.8	  531.5	 7477.0	...
6743492	  763.8	  531.6	 7477.0	...
6743493	  763.8	  531.8	 7479.0	...
6743494	  763.7	  531.9	 7482.0	...
6743495	  763.6	  532.0	 7486.0	...
6743496	  763.8	  532.1	 7486.0	...
6743497	  763.9	  532.2	 7488.0	...
6743498	  763.5	  532.3	 7489.0	...
6743499	  763.3	  532.5	 7490.0	...
6743500	  763.2	  533.0	 7488.0	...
6743501	  763.4	  533.4	 7488.0	...
6743502	  763.2	  533.9	 7488.0	...
6743503	  763.0	  534.0	 7489.0	...
6743504	  762.9	  534.1	 7489.0	...
6743505	  762.8	  534.6	 7489.0	...
6743506	  762.8	  535.3	 7489.0	...
6743507	  762.7	  536.2	 7488.0	...
6743508	  762.8	  536.5	 7487.0	...
6743509	  762.6	  536.7	 7486.0	...
6743510	  762.5	  537.3	 7486.0	...
6743511	  762.5	  537.8	 7487.0	...
6743512	  762.7	  538.2	 7488.0	...
6743513	  763.0	  537.8	 7489.0	...
6743514	  763.2	  537.1	 7490.0	...
6743515	  763.6	  536.5	 7490.0	...
6743516	  763.5	  536.2	 7486.0	...
6743517	  763.7	  536.0	 7480.0	...
6743518	  763.7	  535.8	 7475.0	...
6743519	  763.6	  535.6	 7475.0	...
6743520	  763.4	  535.4	 7476.0	...
6743521	  763.1	  535.2	 7476.0	...
6743522	  763.2	  535.1	 7477.0	...
6743523	  763.2	  535.0	 7476.0	...
6743524	  763.3	  535.6	 7477.0	...
MSG	6743525 0000 _ Number Off
6743525	  763.4	  536.2	 7479.0	...
6743526	  763.1	  536.4	 7481.0	...
6743527	  762.7	  535.9	 7478.0	...
6743528	  762.3	  535.3	 7474.0	...
6743529	  762.3	  535.0	 7470.0	...
6743530	  762.4	  534.8	 7470.0	...
6743531	  762.4	  534.5	 7471.0	...
6743532	  762.5	  534.3	 7471.0	...
6743533	  762.5	  534.1	 7469.0	...
6743534	  762.4	  534.1	 7468.0	...
6743535	  762.2	  534.1	 7466.0	...
6743536	  762.0	  534.2	 7466.0	...
6743537	  762.3	  534.8	 7466.0	...
6743538	  762.6	  535.4	 7466.0	...
6743539	  762.7	  535.8	 7467.0	...
6743540	  762.5	  535.5	 7468.0	...
6743541	  762.3	  535.3	 7469.0	...
6743542	  762.5	  535.3	 7469.0	...
6743543	  762.4	  535.2	 7472.0	...
6743544	  762.2	  534.9	 7473.0	...
6743545	  762.3	  534.3	 7475.0	...
6743546	  762.7	  534.0	 7475.0	...
6743547	  763.0	  533.8	 7475.0	...
6743548	  762.8	  534.0	 7476.0	...
6743549	  762.5	  534.1	 7476.0	...
6743550	  762.2	  534.1	 7476.0	...
6743551	  762.1	  534.0	 7476.0	...
6743552	  761.9	  534.0	 7476.0	...
6743553	  761.6	  534.1	 7476.0	...
6743554	  761.3	  534.3	 7479.0	...
6743555	  761.3	  534.6	 7481.0	...
6743556	  761.3	  534.7	 7484.0	...
6743557	  761.2	  534.5	 7484.0	...
6743558	  761.2	  534.3	 7484.0	...
6743559	  761.4	  534.0	 7483.0	...
6743560	  761.5	  533.7	 7483.0	...
6743561	  761.5	  533.5	 7483.0	...
6743562	  761.4	  533.4	 7483.0	...
6743563	  761.3	  533.6	 7483.0	...
6743564	  761.3	  533.7	 7483.0	...
6743565	  761.3	  533.8	 7484.0	...
6743566	  761.4	  533.9	 7484.0	...
6743567	  761.4	  534.1	 7483.0	...
6743568	  761.3	  534.2	 7483.0	...
6743569	  761.5	  534.7	 7481.0	...
6743570	  761.8	  535.1	 7480.0	...
6743571	  762.2	  535.6	 7477.0	...
6743572	  762.4	  535.6	 7476.0	...
6743573	  762.5	  535.3	 7475.0	...
6743574	  762.2	  535.1	 7479.0	...
6743575	  761.9	  534.8	 7483.0	...
6743576	  761.6	  534.9	 7485.0	...
6743577	  761.5	  534.8	 7484.0	...
6743578	  761.3	  534.6	 7485.0	...
6743579	  761.1	  534.3	 7487.0	...
6743580	  761.2	  534.1	 7490.0	...
6743581	  761.6	  534.1	 7491.0	...
6743582	  761.8	  534.3	 7489.0	...
6743583	  761.7	  534.5	 7486.0	...
6743584	  761.6	  535.0	 7484.0	...
6743585	  761.6	  535.4	 7482.0	...
6743586	  761.9	  535.2	 7481.0	...
6743587	  762.5	  534.6	 7481.0	...
6743588	  763.2	  533.7	 7481.0	...
6743589	  763.7	  533.4	 7482.0	...
6743590	  763.5	  533.1	 7482.0	...
6743591	  763.3	  533.1	 7482.0	...
6743592	  763.1	  533.1	 7482.0	...
6743593	  763.3	  533.2	 7481.0	...
6743594	  763.4	  533.6	 7479.0	...
6743595	  763.0	  534.3	 7477.0	...
6743596	  762.6	  535.0	 7474.0	...
6743597	  762.3	  535.5	 7476.0	...
6743598	  762.6	  535.2	 7478.0	...
6743599	  762.9	  535.0	 7481.0	...
6743600	  763.0	  535.0	 7482.0	...
6743601	  763.2	  535.3	 7483.0	...
6743602	  763.2	  535.4	 7483.0	...
6743603	  763.2	  535.2	 7481.0	...
6743604	  763.2	  535.0	 7478.0	...
6743605	  763.5	  534.7	 7475.0	...
6743606	  763.9	  534.2	 7474.0	...
6743607	  764.3	  533.7	 7474.0	...
6743608	  764.0	  533.5	 7475.0	...
6743609	  763.8	  533.9	 7475.0	...
6743610	  763.6	  534.7	 7475.0	...
6743611	  763.7	  535.4	 7475.0	...
6743612	  763.8	  535.7	 7475.0	...
6743613	  763.7	  535.6	 7475.0	...
6743614	  763.8	  535.8	 7476.0	...
6743615	  764.0	  536.2	 7475.0	...
6743616	  764.2	  536.5	 7475.0	...
6743617	  764.3	  536.2	 7476.0	...
6743618	  764.3	  535.9	 7476.0	...
6743619	  764.0	  535.7	 7476.0	...
6743620	  764.0	  535.7	 7476.0	...
6743621	  763.9	  535.8	 7476.0	...
6743622	  763.9	  535.8	 7477.0	...
6743623	  763.9	  535.7	 7477.0	...
6743624	  763.8	  535.7	 7479.0	...
6743625	  763.9	  535.6	 7480.0	...
6743626	  764.1	  535.6	 7481.0	...
6743627	  764.2	  535.8	 7478.0	...
6743628	  764.2	  536.0	 7474.0	...
6743629	  764.2	  536.1	 7471.0	...
6743630	  764.3	  536.1	 7471.0	...
6743631	  764.4	  536.2	 7472.0	...
6743632	  764.5	  536.3	 7472.0	...
6743633	  764.9	  536.3	 7472.0	...
6743634	  765.4	  536.0	 7472.0	...
6743635	  765.5	  535.7	 7471.0	...
6743636	  765.3	  535.4	 7471.0	...
6743637	  765.1	  535.1	 7471.0	...
6743638	  765.1	  534.8	 7471.0	...
6743639	  764.9	  534.4	 7471.0	...
6743640	  764.6	  534.3	 7472.0	...
6743641	  764.4	  534.8	 7472.0	...
6743642	  764.2	  535.4	 7473.0	...
6743643	  764.4	  535.6	 7474.0	...
6743644	  764.6	  535.2	 7474.0	...
6743645	  764.9	  534.8	 7474.0	...
6743646	  765.0	  534.7	 7474.0	...
6743647	  765.3	  535.0	 7473.0	...
6743648	  765.3	  535.3	 7472.0	...
6743649	  764.9	  535.1	 7470.0	...
6743650	  764.4	  534.5	 7470.0	...
6743651	  764.2	  533.8	 7470.0	...
6743652	  764.2	  533.7	 7470.0	...
6743653	  764.1	  533.6	 7470.0	...
6743654	  764.0	  533.5	 7470.0	...
6743655	  764.0	  533.4	 7470.0	...
6743656	  764.0	  533.2	 7470.0	...
6743657	  764.0	  533.1	 7469.0	...
6743658	  764.1	  533.3	 7470.0	...
6743659	  764.0	  533.6	 7473.0	...
6743660	  764.0	  533.8	 7476.0	...
6743661	  764.0	  533.7	 7479.0	...
6743662	  764.1	  533.6	 7479.0	...
6743663	  764.2	  533.3	 7478.0	...
6743664	  764.1	  533.1	 7477.0	...
6743665	  763.9	  532.7	 7476.0	...
6743666	  763.7	  532.5	 7474.0	...
6743667	  763.5	  532.4	 7473.0	...
6743668	  763.3	  532.4	 7472.0	...
6743669	  763.3	  532.4	 7472.0	...
6743670	  763.4	  532.4	 7471.0	...
6743671	  763.6	  532.6	 7472.0	...
6743672	  763.7	  533.2	 7473.0	...
6743673	  763.7	  533.8	 7475.0	...
6743674	  763.7	  534.2	 7476.0	...
6743675	  763.7	  533.7	 7477.0	...
6743676	  763.6	  533.0	 7479.0	...
6743677	  763.2	  532.3	 7479.0	...
6743678	  762.8	  532.2	 7479.0	...
6743679	  762.4	  532.2	 7479.0	...
6743680	  762.3	  532.2	 7478.0	...
6743681	  762.1	  532.2	 7476.0	...
6743682	  762.3	  532.7	 7475.0	...
6743683	  762.7	  533.3	 7474.0	...
6743684	  763.0	  533.8	 7474.0	...
6743685	  763.0	  533.8	 7474.0	...
6743686	  763.0	  533.6	 7474.0	...
6743687	  763.1	  533.6	 7476.0	...
6743688	  763.0	  533.6	 7478.0	...
6743689	  762.9	  533.5	 7480.0	...
6743690	  762.8	  533.4	 7480.0	...
6743691	  762.7	  533.2	 7480.0	...
6743692	  762.7	  533.2	 7480.0	...
6743693	  762.8	  533.4	 7480.0	...
6743694	  763.0	  533.7	 7480.0	...
6743695	  763.2	  533.7	 7479.0	...
6743696	  763.2	  533.6	 7477.0	...
6743697	  762.9	  533.4	 7476.0	...
6743698	  762.3	  533.6	 7476.0	...
6743699	  762.1	  533.8	 7477.0	...
6743700	  761.8	  534.0	 7477.0	...
6743701	  761.7	  534.3	 7475.0	...
6743702	  761.5	  534.4	 7475.0	...
6743703	  761.5	  534.6	 7474.0	...
6743704	  761.7	  534.6	 7477.0	...
6743705	  761.9	  534.4	 7480.0	...
6743706	  762.0	  534.2	 7481.0	...
6743707	  762.0	  534.2	 7480.0	...
6743708	  762.0	  534.2	 7479.0	...
6743709	  762.0	  534.1	 7480.0	...
6743710	  762.0	  533.9	 7481.0	...
6743711	  761.9	  533.7	 7482.0	...
6743712	  762.0	  533.7	 7481.0	...
6743713	  762.1	  533.6	 7479.0	...
6743714	  762.3	  533.6	 7478.0	...
6743715	  762.5	  533.7	 7477.0	...
6743716	  762.5	  533.9	 7477.0	...
6743717	  762.3	  534.1	 7479.0	...
6743718	  762.1	  534.0	 7481.0	...
6743719	  761.9	  533.9	 7483.0	...
6743720	  761.9	  533.2	 7483.0	...
6743721	  761.9	  532.6	 7483.0	...
6743722	  762.0	  532.0	 7483.0	...
6743723	  761.8	  532.2	 7484.0	...
6743724	  761.6	  532.3	 7485.0	...
6743725	  761.4	  533.1	 7484.0	...
6743726	  761.6	  533.9	 7483.0	...
6743727	  761.7	  534.4	 7482.0	...
6743728	  761.7	  534.0	 7481.0	...
6743729	  762.1	  533.6	 7483.0	...
6743730	  762.6	  533.5	 7485.0	...
6743731	  763.0	  533.6	 7487.0	...
6743732	  763.3	  533.8	 7487.0	...
6743733	  763.4	  533.9	 7486.0	...
6743734	  763.4	  534.0	 7486.0	...
6743735	  763.2	  534.0	 7486.0	...
6743736	  763.0	  533.8	 7489.0	...
6743737	  762.9	  533.6	 7492.0	...
MSG	6743738 0000 _ Number On
6743738	  762.9	  533.7	 7491.0	...
6743739	  763.0	  534.0	 7487.0	...
6743740	  763.0	  534.3	 7484.0	...
6743741	  763.0	  534.2	 7484.0	...
6743742	  763.0	  534.0	 7484.0	...
6743743	  762.9	  533.9	 7483.0	...
6743744	  762.9	  533.9	 7482.0	...
6743745	  762.9	  534.0	 7483.0	...
6743746	  763.0	  534.1	 7486.0	...
6743747	  763.2	  534.2	 7493.0	...
6743748	  763.3	  534.4	 7501.0	...
6743749	  763.2	  534.7	 7498.0	...
6743750	  763.2	  534.9	 7491.0	...
6743751	  763.1	  534.8	 7484.0	...
6743752	  763.1	  534.4	 7487.0	...
6743753	  763.3	  534.1	 7489.0	...
6743754	  763.4	  533.9	 7491.0	...
6743755	  763.5	  533.7	 7491.0	...
6743756	  763.3	  533.6	 7492.0	...
6743757	  763.1	  533.3	 7494.0	...
6743758	  763.3	  533.1	 7495.0	...
6743759	  763.7	  533.9	 7493.0	...
6743760	  764.2	  535.0	 7490.0	...
6743761	  764.2	  536.1	 7488.0	...
6743762	  764.4	  536.3	 7489.0	...
6743763	  764.5	  536.4	 7491.0	...
6743764	  764.5	  536.4	 7492.0	...
6743765	  764.5	  536.5	 7493.0	...
6743766	  764.3	  536.6	 7492.0	...
6743767	  764.2	  536.7	 7489.0	...
6743768	  764.0	  536.7	 7487.0	...
6743769	  763.9	  536.6	 7486.0	...
6743770	  764.0	  536.5	 7486.0	...
6743771	  764.0	  536.4	 7487.0	...
6743772	  764.0	  536.0	 7487.0	...
6743773	  763.7	  535.3	 7488.0	...
6743774	  763.4	  534.7	 7494.0	...
6743775	  763.1	  534.1	 7498.0	...
6743776	  763.0	  533.8	 7503.0	...
6743777	  763.1	  533.7	 7501.0	...
6743778	  763.3	  533.9	 7501.0	...
6743779	  763.6	  534.1	 7500.0	...
6743780	  763.8	  534.2	 7499.0	...
6743781	  764.2	  534.3	 7497.0	...
6743782	  764.5	  534.8	 7494.0	...
6743783	  764.8	  535.3	 7493.0	...
6743784	  764.9	  535.6	 7494.0	...
6743785	  764.9	  535.3	 7496.0	...
6743786	  764.9	  535.0	 7498.0	...
6743787	  764.9	  534.9	 7498.0	...
6743788	  765.0	  534.8	 7498.0	...
6743789	  764.9	  534.7	 7499.0	...
6743790	  764.5	  534.6	 7500.0	...
6743791	  764.1	  534.3	 7501.0	...
6743792	  763.9	  533.9	 7499.0	...
6743793	  763.9	  533.6	 7496.0	...
6743794	  763.9	  533.4	 7495.0	...
6743795	  763.9	  533.3	 7496.0	...
6743796	  764.0	  533.2	 7496.0	...
6743797	  764.1	  533.3	 7495.0	...
6743798	  764.1	  533.4	 7495.0	...
6743799	  764.2	  533.3	 7496.0	...
6743800	  764.3	  533.3	 7497.0	...
6743801	  764.7	  533.4	 7497.0	...
6743802	  765.0	  533.4	 7499.0	...
6743803	  764.7	  533.3	 7499.0	...
6743804	  764.1	  533.1	 7499.0	...
6743805	  763.8	  532.7	 7498.0	...
6743806	  764.1	  532.8	 7495.0	...
6743807	  764.4	  533.0	 7494.0	...
6743808	  764.5	  533.2	 7496.0	...
6743809	  764.5	  532.9	 7499.0	...
6743810	  764.5	  532.7	 7503.0	...
6743811	  764.4	  532.5	 7503.0	...
6743812	  764.2	  532.5	 7507.0	...
6743813	  763.9	  532.4	 7510.0	...
6743814	  764.0	  532.4	 7512.0	...
6743815	  764.1	  532.5	 7512.0	...
6743816	  764.2	  532.6	 7512.0	...
6743817	  764.2	  532.7	 7512.0	...
6743818	  764.1	  532.7	 7512.0	...
6743819	  764.0	  532.8	 7512.0	...
6743820	  763.6	  532.8	 7511.0	...
6743821	  763.2	  532.8	 7509.0	...
6743822	  762.8	  532.7	 7505.0	...
6743823	  762.8	  532.6	 7502.0	...
6743824	  762.8	  532.6	 7501.0	...
6743825	  762.8	  532.6	 7501.0	...
6743826	  762.7	  532.5	 7502.0	...
6743827	  763.0	  532.2	 7502.0	...
6743828	  763.2	  532.0	 7502.0	...
6743829	  763.4	  531.9	 7500.0	...
6743830	  763.1	  531.8	 7506.0	...
6743831	  762.8	  531.7	 7512.0	...
6743832	  762.4	  531.7	 7517.0	...
6743833	  762.1	  531.8	 7518.0	...
6743834	  761.9	  531.9	 7520.0	...
6743835	  761.6	  531.9	 7520.0	...
6743836	  761.4	  531.9	 7518.0	...
6743837	  761.4	  532.0	 7516.0	...
6743838	  761.6	  531.8	 7514.0	...
6743839	  761.3	  531.7	 7513.0	...
6743840	  760.8	  531.7	 7515.0	...
6743841	  760.6	  531.8	 7516.0	...
6743842	  760.9	  532.1	 7517.0	...
6743843	  761.2	  532.5	 7518.0	...
6743844	  761.2	  532.8	 7519.0	...
6743845	  761.4	  533.1	 7520.0	...
6743846	  761.7	  532.9	 7520.0	...
6743847	  761.7	  532.7	 7520.0	...
6743848	  761.4	  532.5	 7521.0	...
6743849	  761.2	  533.2	 7521.0	...
6743850	  761.2	  533.9	 7520.0	...
6743851	  761.3	  534.6	 7520.0	...
6743852	  761.5	  534.5	 7519.0	...
6743853	  761.7	  534.3	 7519.0	...
6743854	  761.9	  534.3	 7518.0	...
6743855	  761.8	  534.4	 7516.0	...
6743856	  761.7	  534.5	 7513.0	...
6743857	  761.7	  534.9	 7511.0	...
6743858	  761.8	  535.3	 7512.0	...
6743859	  761.8	  535.6	 7511.0	...
6743860	  761.6	  535.6	 7510.0	...
6743861	  761.5	  535.2	 7508.0	...
6743862	  761.4	  534.9	 7507.0	...
6743863	  761.6	  534.9	 7505.0	...
6743864	  762.0	  535.0	 7508.0	...
6743865	  762.4	  535.1	 7512.0	...
6743866	  762.7	  535.2	 7514.0	...
6743867	  763.0	  535.8	 7514.0	...
6743868	  763.3	  536.5	 7513.0	...
6743869	  763.5	  537.1	 7513.0	...
6743870	  763.7	  536.8	 7513.0	...
6743871	  764.4	  536.5	 7512.0	...
6743872	  764.9	  536.2	 7513.0	...
6743873	  765.4	  536.1	 7514.0	...
6743874	  765.3	  536.1	 7515.0	...
6743875	  765.2	  536.6	 7515.0	...
6743876	  765.1	  537.2	 7514.0	...
6743877	  765.0	  537.6	 7514.0	...
6743878	  764.9	  537.8	 7514.0	...
6743879	  764.9	  537.8	 7513.0	...
6743880	  765.0	  537.8	 7515.0	...
6743881	  764.9	  537.0	 7518.0	...
6743882	  764.7	  536.1	 7522.0	...
6743883	  764.4	  535.2	 7522.0	...
6743884	  764.5	  535.1	 7522.0	...
6743885	  764.6	  535.0	 7522.0	...
6743886	  764.7	  535.0	 7523.0	...
6743887	  764.8	  535.9	 7525.0	...
6743888	  765.0	  536.8	 7526.0	...
6743889	  765.0	  537.4	 7526.0	...
6743890	  764.9	  537.0	 7526.0	...
6743891	  764.7	  536.6	 7526.0	...
6743892	  764.6	  536.5	 7527.0	...
6743893	  764.6	  536.5	 7527.0	...
6743894	  764.5	  536.5	 7528.0	...
6743895	  764.3	  536.6	 7528.0	...
6743896	  764.1	  536.6	 7527.0	...
6743897	  763.9	  536.4	 7527.0	...
6743898	  764.0	  536.1	 7528.0	...
6743899	  764.0	  535.9	 7528.0	...
6743900	  763.8	  535.9	 7528.0	...
6743901	  763.7	  536.5	 7528.0	...
6743902	  763.5	  537.2	 7528.0	...
6743903	  763.9	  537.6	 7528.0	...
6743904	  764.2	  537.5	 7528.0	...
6743905	  764.4	  537.1	 7527.0	...
6743906	  764.3	  536.9	 7526.0	...
6743907	  764.3	  536.6	 7526.0	...
6743908	  764.4	  536.6	 7531.0	...
6743909	  764.3	  536.6	 7536.0	...
6743910	  764.1	  536.6	 7538.0	...
6743911	  764.2	  536.6	 7535.0	...
6743912	  764.3	  536.6	 7531.0	...
6743913	  764.4	  536.5	 7529.0	...
6743914	  764.2	  536.4	 7528.0	...
6743915	  764.5	  536.3	 7528.0	...
6743916	  765.0	  536.5	 7527.0	...
6743917	  765.5	  536.8	 7526.0	...
6743918	  765.2	  536.6	 7527.0	...
6743919	  764.6	  536.2	 7531.0	...
6743920	  764.0	  536.0	 7534.0	...
6743921	  764.0	  536.2	 7534.0	...
6743922	  764.0	  536.4	 7532.0	...
6743923	  764.1	  536.4	 7530.0	...
6743924	  764.3	  536.6	 7527.0	...
6743925	  764.4	  536.7	 7528.0	...
6743926	  764.2	  536.3	 7529.0	...
6743927	  763.8	  535.7	 7527.0	...
6743928	  763.6	  535.2	 7524.0	...
6743929	  763.5	  535.2	 7520.0	...
6743930	  763.7	  536.1	 7519.0	...
6743931	  763.9	  537.1	 7521.0	...
6743932	  764.1	  538.3	 7523.0	...
6743933	  764.2	  538.4	 7525.0	...
6743934	  764.1	  538.1	 7525.0	...
6743935	  763.9	  537.6	 7526.0	...
6743936	  763.6	  537.0	 7526.0	...
6743937	  763.7	  537.3	 7524.0	...
6743938	  763.8	  537.6	 7521.0	...
6743939	  763.9	  537.6	 7518.0	...
6743940	  763.9	  537.6	 7517.0	...
6743941	  763.6	  537.5	 7517.0	...
6743942	  763.3	  536.9	 7517.0	...
6743943	  763.0	  536.2	 7518.0	...
6743944	  763.0	  535.9	 7520.0	...
6743945	  763.2	  536.3	 7522.0	...
6743946	  763.5	  536.8	 7526.0	...
6743947	  763.6	  536.4	 7529.0	...
6743948	  763.6	  536.0	 7531.0	...
6743949	  763.5	  535.7	 7531.0	...
6743950	  763.6	  535.8	 7531.0	...
6743951	  763.5	  535.9	 7529.0	...
6743952	  763.5	  536.0	 7526.0	...
6743953	  763.4	  535.8	 7525.0	...
6743954	  763.5	  535.6	 7527.0	...
6743955	  763.6	  535.4	 7530.0	...
6743956	  763.7	  535.3	 7531.0	...
6743957	  763.7	  535.9	 7532.0	...
6743958	  763.6	  536.5	 7535.0	...
6743959	  763.6	  537.3	 7538.0	...
6743960	  763.7	  537.6	 7540.0	...
6743961	  763.8	  537.8	 7539.0	...
6743962	  763.9	  538.0	 7538.0	...
6743963	  763.9	  538.1	 7537.0	...
6743964	  763.7	  537.5	 7536.0	...
6743965	  763.5	  537.0	 7535.0	...
6743966	  763.3	  536.4	 7534.0	...
6743967	  763.3	  536.4	 7532.0	...
6743968	  763.5	  536.4	 7530.0	...
6743969	  763.7	  536.2	 7527.0	...
6743970	  763.9	  536.3	 7525.0	...
6743971	  764.0	  536.7	 7524.0	...
6743972	  764.2	  537.0	 7527.0	...
6743973	  764.1	  537.3	 7530.0	...
6743974	  763.9	  537.6	 7533.0	...
6743975	  763.7	  537.4	 7532.0	...
6743976	  763.7	  537.1	 7531.0	...
6743977	  763.7	  536.7	 7530.0	...
6743978	  763.6	  536.7	 7530.0	...
6743979	  763.7	  536.7	 7529.0	...
6743980	  763.8	  536.7	 7529.0	...
6743981	  764.1	  537.1	 7530.0	...
6743982	  764.1	  537.6	 7532.0	...
6743983	  764.2	  537.6	 7533.0	...
6743984	  764.1	  537.1	 7532.0	...
6743985	  763.9	  536.6	 7532.0	...
6743986	  763.8	  537.1	 7529.0	...
6743987	  763.7	  537.5	 7529.0	...
6743988	  763.6	  537.3	 7529.0	...
6743989	  763.4	  536.8	 7531.0	...
6743990	  763.2	  536.2	 7528.0	...
6743991	  763.1	  536.3	 7525.0	...
6743992	  763.1	  536.3	 7521.0	...
6743993	  763.2	  536.4	 7521.0	...
6743994	  763.5	  536.4	 7520.0	...
6743995	  763.8	  536.3	 7519.0	...
6743996	  764.0	  536.3	 7521.0	...
6743997	  764.0	  536.4	 7523.0	...
6743998	  764.0	  536.7	 7526.0	...
6743999	  763.9	  537.0	 7525.0	...
6744000	  763.9	  537.5	 7524.0	...
6744001	  764.0	  537.9	 7522.0	...
6744002	  764.2	  538.1	 7522.0	...
6744003	  764.4	  538.0	 7524.0	...
6744004	  764.7	  537.5	 7528.0	...
6744005	  764.8	  537.0	 7533.0	...
6744006	  764.7	  536.5	 7535.0	...
6744007	  764.5	  536.3	 7534.0	...
6744008	  764.1	  536.5	 7533.0	...
6744009	  763.9	  536.8	 7532.0	...
6744010	  763.7	  537.0	 7532.0	...
6744011	  764.1	  537.1	 7533.0	...
6744012	  764.6	  537.2	 7534.0	...
6744013	  764.9	  537.2	 7535.0	...
6744014	  764.9	  537.2	 7535.0	...
6744015	  764.8	  537.4	 7535.0	...
6744016	  764.7	  537.7	 7535.0	...
6744017	  764.5	  536.8	 7535.0	...
6744018	  764.4	  535.6	 7534.0	...
6744019	  764.5	  535.2	 7533.0	...
6744020	  764.8	  535.9	 7533.0	...
6744021	  764.9	  536.7	 7534.0	...
6744022	  764.7	  536.8	 7536.0	...
6744023	  764.5	  537.0	 7532.0	...
6744024	  764.2	  537.0	 7528.0	...
6744025	  764.2	  537.1	 7528.0	...
6744026	  764.1	  537.2	 7532.0	...
6744027	  764.1	  537.1	 7537.0	...
6744028	  764.3	  536.8	 7536.0	...
6744029	  764.8	  536.5	 7536.0	...
6744030	  765.3	  537.0	 7534.0	...
6744031	  765.7	  537.3	 7533.0	...
6744032	  765.8	  537.7	 7534.0	...
6744033	  765.8	  537.7	 7535.0	...
6744034	  765.7	  537.7	 7538.0	...
6744035	  765.9	  538.1	 7541.0	...
6744036	  766.1	  538.3	 7544.0	...
6744037	  766.1	  538.0	 7547.0	...
6744038	  765.8	  537.5	 7547.0	...
6744039	  765.6	  537.0	 7548.0	...
6744040	  765.6	  537.0	 7550.0	...
6744041	  765.7	  537.0	 7550.0	...
MSG	6744042 0000 _ Number Off
6744042	  765.7	  537.1	 7548.0	...
6744043	  765.8	  537.2	 7546.0	...
6744044	  765.9	  537.4	 7546.0	...
6744045	  766.2	  537.4	 7546.0	...
6744046	  766.3	  537.4	 7548.0	...
6744047	  766.4	  537.4	 7550.0	...
6744048	  766.2	  537.3	 7551.0	...
6744049	  765.9	  537.3	 7546.0	...
6744050	  765.7	  537.3	 7543.0	...
6744051	  765.7	  537.0	 7539.0	...
6744052	  766.0	  536.6	 7541.0	...
6744053	  766.2	  536.2	 7542.0	...
6744054	  766.2	  536.2	 7542.0	...
6744055	  766.3	  536.7	 7542.0	...
6744056	  766.4	  537.3	 7543.0	...
6744057	  766.5	  537.9	 7545.0	...
6744058	  766.6	  537.8	 7548.0	...
6744059	  766.7	  537.7	 7548.0	...
6744060	  766.7	  537.5	 7549.0	...
6744061	  766.7	  537.4	 7549.0	...
6744062	  766.7	  537.2	 7549.0	...
6744063	  766.6	  537.0	 7549.0	...
6744064	  766.3	  537.0	 7549.0	...
6744065	  766.1	  536.8	 7549.0	...
6744066	  766.0	  536.6	 7550.0	...
6744067	  766.2	  535.9	 7551.0	...
6744068	  766.6	  535.4	 7553.0	...
6744069	  766.9	  535.4	 7556.0	...
6744070	  766.8	  535.9	 7558.0	...
6744071	  766.8	  536.4	 7558.0	...
6744072	  766.3	  536.2	 7557.0	...
6744073	  766.0	  536.2	 7556.0	...
6744074	  766.0	  536.2	 7554.0	...
6744075	  766.5	  536.3	 7553.0	...
6744076	  766.7	  536.4	 7553.0	...
6744077	  766.4	  536.5	 7554.0	...
6744078	  765.9	  536.4	 7556.0	...
6744079	  765.7	  536.7	 7553.0	...
6744080	  765.7	  537.0	 7550.0	...
6744081	  765.6	  537.2	 7547.0	...
6744082	  765.6	  537.1	 7547.0	...
6744083	  765.6	  536.9	 7546.0	...
6744084	  765.7	  536.4	 7545.0	...
6744085	  765.8	  535.9	 7544.0	...
6744086	  766.1	  535.7	 7545.0	...
6744087	  766.3	  535.7	 7545.0	...
6744088	  766.4	  535.7	 7545.0	...
6744089	  766.2	  535.8	 7545.0	...
6744090	  765.9	  536.1	 7545.0	...
6744091	  765.5	  536.5	 7546.0	...
6744092	  765.0	  536.8	 7549.0	...
6744093	  764.7	  536.6	 7552.0	...
6744094	  764.2	  536.3	 7555.0	...
6744095	  763.9	  535.9	 7554.0	...
6744096	  763.8	  535.7	 7554.0	...
6744097	  764.0	  535.6	 7553.0	...
6744098	  764.2	  535.4	 7552.0	...
6744099	  764.1	  535.2	 7551.0	...
6744100	  763.7	  534.7	 7553.0	...
6744101	  763.5	  534.3	 7555.0	...
6744102	  763.4	  534.0	 7557.0	...
6744103	  763.4	  534.1	 7557.0	...
6744104	  763.5	  534.3	 7557.0	...
6744105	  763.6	  534.4	 7557.0	...
6744106	  763.9	  535.0	 7558.0	...
6744107	  764.1	  535.6	 7559.0	...
6744108	  764.4	  536.0	 7560.0	...
6744109	  764.3	  536.0	 7560.0	...
6744110	  764.0	  535.9	 7560.0	...
6744111	  763.8	  536.1	 7560.0	...
6744112	  763.8	  536.2	 7562.0	...
6744113	  763.8	  536.3	 7565.0	...
6744114	  763.8	  536.3	 7567.0	...
6744115	  763.7	  536.1	 7568.0	...
6744116	  763.6	  535.9	 7569.0	...
6744117	  763.7	  535.7	 7571.0	...
6744118	  763.7	  535.3	 7571.0	...
6744119	  763.7	  534.8	 7572.0	...
6744120	  763.6	  534.5	 7573.0	...
6744121	  763.5	  534.6	 7575.0	...
6744122	  763.5	  534.6	 7574.0	...
6744123	  763.5	  534.7	 7574.0	...
6744124	  763.5	  534.9	 7573.0	...
6744125	  763.5	  535.2	 7572.0	...
6744126	  763.6	  535.8	 7572.0	...
6744127	  763.8	  536.3	 7572.0	...
6744128	  763.9	  536.7	 7572.0	...
6744129	  764.0	  536.9	 7572.0	...
6744130	  764.1	  537.0	 7573.0	...
6744131	  764.2	  537.0	 7576.0	...
6744132	  764.2	  536.5	 7580.0	...
6744133	  764.2	  535.9	 7583.0	...
6744134	  764.3	  535.2	 7584.0	...
6744135	  764.4	  535.1	 7583.0	...
6744136	  764.5	  535.0	 7583.0	...
6744137	  764.5	  535.0	 7581.0	...
6744138	  764.5	  535.6	 7579.0	...
6744139	  764.5	  536.2	 7579.0	...
6744140	  764.3	  536.9	 7581.0	...
6744141	  764.0	  537.0	 7582.0	...
6744142	  763.4	  536.7	 7581.0	...
6744143	  763.0	  536.4	 7580.0	...
6744144	  762.6	  536.0	 7579.0	...
6744145	  762.4	  535.8	 7578.0	...
6744146	  762.4	  535.7	 7577.0	...
6744147	  762.7	  535.5	 7579.0	...
6744148	  763.1	  535.4	 7582.0	...
6744149	  763.7	  535.1	 7587.0	...
6744150	  764.3	  534.8	 7588.0	...
6744151	  764.6	  534.1	 7592.0	...
6744152	  764.5	  533.7	 7594.0	...
6744153	  764.8	  533.6	 7598.0	...
6744154	  765.2	  534.5	 7599.0	...
6744155	  765.5	  535.5	 7600.0	...
6744156	  765.4	  536.0	 7598.0	...
6744157	  765.2	  535.7	 7597.0	...
6744158	  765.1	  535.5	 7596.0	...
6744159	  764.8	  535.4	 7596.0	...
6744160	  764.7	  535.4	 7597.0	...
6744161	  764.5	  535.3	 7599.0	...
6744162	  764.4	  535.2	 7600.0	...
6744163	  764.3	  535.3	 7599.0	...
6744164	  764.3	  535.0	 7596.0	...
6744165	  764.2	  534.6	 7594.0	...
6744166	  764.2	  534.3	 7594.0	...
6744167	  764.3	  534.3	 7595.0	...
6744168	  764.3	  533.9	 7596.0	...
6744169	  764.4	  533.5	 7595.0	...
6744170	  764.3	  533.0	 7594.0	...
6744171	  764.5	  533.0	 7597.0	...
6744172	  764.5	  533.0	 7600.0	...
6744173	  764.6	  533.0	 7603.0	...
6744174	  764.6	  533.4	 7603.0	...
6744175	  764.7	  534.1	 7602.0	...
6744176	  765.0	  534.8	 7601.0	...
6744177	  765.3	  535.1	 7601.0	...
6744178	  765.3	  535.2	 7602.0	...
6744179	  765.0	  535.1	 7604.0	...
6744180	  764.6	  535.0	 7604.0	...
6744181	  764.4	  534.8	 7604.0	...
6744182	  764.3	  534.8	 7604.0	...
6744183	  764.3	  534.6	 7608.0	...
6744184	  764.4	  534.6	 7611.0	...
6744185	  764.7	  534.7	 7613.0	...
6744186	  765.0	  534.8	 7610.0	...
6744187	  765.2	  534.9	 7608.0	...
6744188	  765.2	  535.0	 7607.0	...
6744189	  765.3	  535.0	 7610.0	...
6744190	  765.2	  534.3	 7613.0	...
6744191	  765.1	  533.6	 7614.0	...
6744192	  765.1	  532.8	 7613.0	...
6744193	  765.3	  532.7	 7612.0	...
6744194	  765.4	  532.9	 7612.0	...
6744195	  765.3	  533.2	 7610.0	...
6744196	  765.2	  533.5	 7608.0	...
6744197	  765.1	  533.5	 7606.0	...
6744198	  765.1	  533.4	 7605.0	...
6744199	  764.5	  533.8	 7603.0	...
6744200	  763.9	  534.1	 7603.0	...
6744201	  763.6	  534.2	 7603.0	...
6744202	  764.0	  533.9	 7603.0	...
6744203	  764.3	  534.0	 7603.0	...
6744204	  764.3	  534.4	 7601.0	...
6744205	  764.3	  534.6	 7598.0	...
6744206	  764.3	  534.5	 7597.0	...
6744207	  764.3	  534.6	 7597.0	...
6744208	  764.4	  534.8	 7599.0	...
6744209	  764.5	  535.1	 7600.0	...
6744210	  764.5	  535.1	 7602.0	...
6744211	  764.4	  535.0	 7602.0	...
6744212	  764.1	  534.9	 7602.0	...
6744213	  763.8	  534.8	 7602.0	...
6744214	  763.7	  534.8	 7600.0	...
6744215	  763.8	  534.9	 7600.0	...
6744216	  763.8	  535.2	 7599.0	...
6744217	  763.8	  535.6	 7598.0	...
6744218	  763.8	  535.9	 7597.0	...
6744219	  764.0	  536.0	 7597.0	...
6744220	  764.4	  535.9	 7597.0	...
6744221	  764.9	  535.9	 7597.0	...
6744222	  765.2	  535.9	 7598.0	...
6744223	  765.3	  535.9	 7600.0	...
6744224	  765.1	  535.9	 7603.0	...
6744225	  764.6	  535.8	 7605.0	...
6744226	  764.5	  535.8	 7606.0	...
6744227	  764.7	  535.7	 7606.0	...
6744228	  764.8	  535.4	 7603.0	...
6744229	  764.6	  535.0	 7601.0	...
6744230	  764.5	  534.4	 7600.0	...
6744231	  764.7	  533.8	 7600.0	...
6744232	  764.8	  533.4	 7599.0	...
6744233	  765.0	  533.2	 7598.0	...
6744234	  765.0	  533.5	 7597.0	...
6744235	  764.9	  533.8	 7599.0	...
6744236	  764.9	  534.0	 7601.0	...
6744237	  765.1	  534.0	 7602.0	...
6744238	  765.4	  533.9	 7605.0	...
6744239	  766.1	  533.8	 7609.0	...
6744240	  766.7	  533.7	 7608.0	...
6744241	  767.4	  533.9	 7604.0	...
6744242	  767.6	  534.1	 7603.0	...
MSG	6744243 0000 _ Number On
6744243	  767.9	  534.4	 7607.0	...
6744244	  767.9	  534.5	 7609.0	...
6744245	  768.1	  534.6	 7609.0	...
6744246	  768.3	  534.5	 7608.0	...
6744247	  768.5	  534.6	 7609.0	...
6744248	  768.5	  534.8	 7609.0	...
6744249	  768.1	  534.6	 7610.0	...
6744250	  767.4	  534.3	 7608.0	...
6744251	  766.8	  534.0	 7607.0	...
6744252	  766.7	  534.0	 7606.0	...
6744253	  766.8	  534.0	 7607.0	...
6744254	  766.8	  534.0	 7609.0	...
6744255	  767.2	  534.1	 7610.0	...
6744256	  767.5	  534.1	 7611.0	...
6744257	  767.7	  533.6	 7610.0	...
6744258	  767.5	  533.1	 7609.0	...
6744259	  767.7	  532.6	 7607.0	...
6744260	  768.1	  533.0	 7605.0	...
6744261	  768.5	  533.5	 7602.0	...
6744262	  768.5	  533.2	 7601.0	...
6744263	  768.6	  532.4	 7601.0	...
6744264	  768.5	  531.5	 7600.0	...
6744265	  768.3	  531.3	 7600.0	...
6744266	  768.1	  531.2	 7600.0	...
6744267	  767.9	  531.1	 7605.0	...
6744268	  767.8	  531.3	 7611.0	...
6744269	  767.5	  531.4	 7618.0	...
6744270	  767.0	  531.4	 7619.0	...
6744271	  766.5	  531.3	 7621.0	...
6744272	  766.2	  530.9	 7621.0	...
6744273	  766.0	  530.7	 7622.0	...
6744274	  766.0	  530.7	 7623.0	...
6744275	  766.0	  530.7	 7624.0	...
6744276	  766.0	  530.4	 7624.0	...
6744277	  766.2	  530.0	 7623.0	...
6744278	  766.4	  529.5	 7621.0	...
6744279	  766.7	  529.5	 7619.0	...
6744280	  766.7	  529.7	 7619.0	...
6744281	  766.6	  529.9	 7622.0	...
6744282	  766.5	  529.8	 7624.0	...
6744283	  766.6	  529.9	 7624.0	...
6744284	  766.5	  530.0	 7625.0	...
6744285	  766.3	  530.0	 7626.0	...
6744286	  766.1	  530.0	 7626.0	...
6744287	  766.1	  529.9	 7625.0	...
6744288	  766.0	  530.0	 7623.0	...
6744289	  765.9	  529.8	 7623.0	...
6744290	  765.8	  529.6	 7618.0	...
6744291	  765.9	  529.8	 7614.0	...
6744292	  766.1	  530.2	 7614.0	...
6744293	  766.4	  530.6	 7619.0	...
6744294	  766.7	  530.8	 7624.0	...
6744295	  766.7	  530.4	 7625.0	...
6744296	  766.7	  529.9	 7625.0	...
6744297	  766.6	  529.5	 7625.0	...
6744298	  766.5	  529.6	 7624.0	...
6744299	  766.5	  529.6	 7624.0	...
6744300	  766.7	  529.6	 7624.0	...
6744301	  766.9	  529.4	 7622.0	...
6744302	  767.1	  529.2	 7621.0	...
6744303	  767.3	  529.6	 7620.0	...
6744304	  767.4	  530.2	 7622.0	...
6744305	  767.7	  531.0	 7623.0	...
6744306	  767.8	  531.2	 7625.0	...
6744307	  767.8	  531.5	 7626.0	...
6744308	  767.7	  531.5	 7625.0	...
6744309	  767.5	  531.7	 7622.0	...
6744310	  767.5	  532.1	 7620.0	...
6744311	  767.6	  532.4	 7620.0	...
6744312	  767.4	  532.5	 7618.0	...
6744313	  767.3	  533.2	 7616.0	...
6744314	  767.1	  533.8	 7617.0	...
6744315	  767.2	  534.2	 7620.0	...
6744316	  767.1	  533.9	 7623.0	...
6744317	  767.0	  533.7	 7625.0	...
6744318	  766.6	  533.7	 7625.0	...
6744319	  766.3	  533.7	 7624.0	...
6744320	  766.0	  533.7	 7624.0	...
6744321	  765.7	  533.7	 7624.0	...
6744322	  765.3	  533.4	 7623.0	...
6744323	  764.9	  533.0	 7622.0	...
6744324	  764.8	  532.6	 7623.0	...
6744325	  764.8	  532.6	 7626.0	...
6744326	  764.9	  532.7	 7628.0	...
6744327	  764.9	  532.6	 7628.0	...
6744328	  764.8	  532.5	 7628.0	...
6744329	  764.6	  532.4	 7627.0	...
6744330	  764.8	  532.4	 7627.0	...
6744331	  765.2	  532.1	 7626.0	...
6744332	  765.0	  531.7	 7628.0	...
6744333	  764.5	  531.1	 7631.0	...
6744334	  763.9	  530.7	 7634.0	...
6744335	  763.9	  530.8	 7635.0	...
6744336	  763.9	  531.1	 7635.0	...
6744337	  763.8	  531.5	 7636.0	...
6744338	  763.5	  531.2	 7641.0	...
6744339	  763.3	  530.6	 7645.0	...
6744340	  763.3	  530.0	 7648.0	...
6744341	  763.4	  529.6	 7646.0	...
6744342	  763.4	  529.5	 7645.0	...
6744343	  763.4	  529.2	 7646.0	...
6744344	  763.6	  529.0	 7647.0	...
6744345	  763.7	  529.0	 7649.0	...
6744346	  764.0	  529.3	 7647.0	...
6744347	  764.1	  529.6	 7646.0	...
6744348	  764.2	  529.8	 7646.0	...
6744349	  764.3	  529.8	 7646.0	...
6744350	  764.4	  530.0	 7645.0	...
6744351	  764.5	  530.0	 7643.0	...
6744352	  764.5	  529.8	 7641.0	...
6744353	  764.1	  529.4	 7640.0	...
6744354	  763.8	  529.0	 7640.0	...
6744355	  763.4	  529.1	 7642.0	...
6744356	  763.4	  530.1	 7643.0	...
6744357	  763.2	  531.0	 7643.0	...
6744358	  763.1	  531.2	 7642.0	...
6744359	  763.3	  530.6	 7641.0	...
6744360	  763.7	  530.0	 7641.0	...
6744361	  764.0	  530.1	 7637.0	...
6744362	  763.9	  530.2	 7635.0	...
6744363	  763.6	  530.1	 7633.0	...
6744364	  763.0	  529.5	 7636.0	...
6744365	  762.5	  529.2	 7640.0	...
6744366	  762.6	  529.2	 7643.0	...
6744367	  763.0	  529.4	 7645.0	...
6744368	  763.3	  529.4	 7646.0	...
6744369	  763.2	  529.4	 7647.0	...
6744370	  763.2	  529.5	 7648.0	...
6744371	  763.4	  529.6	 7648.0	...
6744372	  763.6	  529.6	 7651.0	...
6744373	  763.6	  529.6	 7652.0	...
6744374	  763.4	  529.4	 7654.0	...
6744375	  763.1	  529.3	 7654.0	...
6744376	  762.9	  529.0	 7654.0	...
6744377	  762.9	  528.8	 7653.0	...
6744378	  762.9	  528.6	 7652.0	...
6744379	  762.9	  528.6	 7652.0	...
6744380	  762.9	  528.5	 7651.0	...
6744381	  762.9	  528.5	 7651.0	...
6744382	  762.9	  528.6	 7651.0	...
6744383	  762.8	  528.9	 7648.0	...
6744384	  762.8	  529.1	 7645.0	...
6744385	  762.6	  529.3	 7642.0	...
6744386	  762.6	  529.2	 7642.0	...
6744387	  762.6	  529.1	 7642.0	...
6744388	  762.4	  528.4	 7642.0	...
6744389	  762.1	  527.7	 7642.0	...
6744390	  761.8	  527.1	 7642.0	...
6744391	  761.7	  527.1	 7643.0	...
6744392	  761.7	  527.3	 7643.0	...
6744393	  761.8	  527.5	 7647.0	...
6744394	  762.0	  527.6	 7650.0	...
6744395	  762.4	  527.6	 7652.0	...
6744396	  762.7	  527.6	 7651.0	...
6744397	  762.8	  527.4	 7650.0	...
6744398	  762.8	  527.2	 7651.0	...
6744399	  762.6	  526.9	 7651.0	...
6744400	  762.3	  526.9	 7651.0	...
6744401	  762.1	  527.3	 7651.0	...
6744402	  762.2	  527.7	 7652.0	...
6744403	  762.2	  528.1	 7652.0	...
6744404	  762.2	  528.0	 7652.0	...
6744405	  762.2	  527.8	 7652.0	...
6744406	  762.1	  527.7	 7651.0	...
6744407	  762.1	  527.5	 7650.0	...
6744408	  762.1	  527.6	 7651.0	...
6744409	  762.0	  527.6	 7653.0	...
6744410	  762.4	  527.5	 7655.0	...
6744411	  762.9	  527.3	 7656.0	...
6744412	  763.4	  526.9	 7657.0	...
6744413	  763.3	  526.6	 7657.0	...
6744414	  763.2	  526.5	 7658.0	...
6744415	  763.1	  526.5	 7659.0	...
6744416	  763.4	  526.4	 7664.0	...
6744417	  763.9	  526.4	 7665.0	...
6744418	  764.5	  526.4	 7667.0	...
6744419	  764.6	  526.4	 7669.0	...
6744420	  764.7	  526.5	 7672.0	...
6744421	  764.5	  526.1	 7674.0	...
6744422	  764.4	  525.7	 7674.0	...
6744423	  764.2	  525.1	 7672.0	...
6744424	  764.2	  525.0	 7670.0	...
6744425	  764.2	  525.0	 7670.0	...
6744426	  764.2	  525.2	 7672.0	...
6744427	  764.1	  525.1	 7674.0	...
6744428	  764.1	  525.0	 7675.0	...
6744429	  764.2	  525.2	 7676.0	...
6744430	  764.3	  525.6	 7677.0	...
6744431	  764.3	  526.1	 7676.0	...
6744432	  764.3	  526.2	 7675.0	...
6744433	  763.9	  525.8	 7678.0	...
6744434	  763.6	  525.3	 7681.0	...
6744435	  763.6	  525.4	 7684.0	...
6744436	  763.7	  526.0	 7683.0	...
6744437	  763.6	  526.5	 7678.0	...
6744438	  763.2	  526.4	 7673.0	...
6744439	  762.9	  526.3	 7670.0	...
6744440	  762.9	  526.2	 7672.0	...
6744441	  762.5	  526.2	 7676.0	...
6744442	  762.1	  526.2	 7678.0	...
6744443	  761.8	  526.5	 7680.0	...
6744444	  761.9	  526.7	 7680.0	...
6744445	  762.1	  526.9	 7680.0	...
6744446	  762.4	  527.0	 7683.0	...
6744447	  762.6	  527.1	 7685.0	...
6744448	  763.0	  527.3	 7688.0	...
6744449	  763.1	  527.3	 7688.0	...
6744450	  763.0	  527.3	 7688.0	...
6744451	  762.7	  527.3	 7687.0	...
6744452	  762.5	  527.3	 7685.0	...
6744453	  762.5	  527.3	 7683.0	...
6744454	  762.5	  527.4	 7682.0	...
6744455	  762.4	  527.8	 7684.0	...
6744456	  762.4	  528.1	 7686.0	...
6744457	  762.5	  527.5	 7688.0	...
6744458	  762.5	  526.8	 7691.0	...
6744459	  762.5	  526.0	 7694.0	...
6744460	  762.7	  526.0	 7696.0	...
6744461	  762.9	  526.1	 7695.0	...
6744462	  763.0	  526.1	 7693.0	...
6744463	  763.0	  525.9	 7693.0	...
6744464	  762.9	  525.6	 7693.0	...
6744465	  762.5	  525.2	 7694.0	...
6744466	  762.1	  525.1	 7695.0	...
6744467	  761.8	  525.0	 7695.0	...
6744468	  761.8	  525.0	 7698.0	...
6744469	  761.9	  525.1	 7701.0	...
6744470	  761.9	  525.5	 7705.0	...
6744471	  761.9	  526.0	 7704.0	...
6744472	  762.5	  526.2	 7704.0	...
6744473	  763.1	  526.0	 7703.0	...
6744474	  763.7	  525.9	 7707.0	...
6744475	  763.8	  525.8	 7711.0	...
6744476	  763.9	  525.6	 7711.0	...
6744477	  763.9	  525.4	 7708.0	...
6744478	  763.8	  525.4	 7705.0	...
6744479	  763.7	  525.4	 7705.0	...
6744480	  763.5	  525.4	 7704.0	...
6744481	  763.2	  525.4	 7704.0	...
6744482	  762.7	  525.5	 7704.0	...
6744483	  762.4	  525.9	 7704.0	...
6744484	  762.3	  526.5	 7704.0	...
6744485	  762.6	  526.9	 7704.0	...
6744486	  762.8	  527.0	 7703.0	...
6744487	  762.8	  527.1	 7702.0	...
6744488	  762.9	  527.2	 7702.0	...
6744489	  763.0	  527.3	 7702.0	...
6744490	  763.0	  527.2	 7704.0	...
6744491	  763.0	  526.8	 7707.0	...
6744492	  762.9	  526.5	 7709.0	...
6744493	  762.4	  526.3	 7709.0	...
6744494	  762.0	  526.2	 7709.0	...
6744495	  761.8	  526.1	 7710.0	...
6744496	  762.0	  525.9	 7710.0	...
6744497	  762.3	  525.5	 7710.0	...
6744498	  762.4	  525.2	 7714.0	...
6744499	  762.1	  524.8	 7717.0	...
6744500	  761.5	  524.8	 7718.0	...
6744501	  761.0	  525.1	 7714.0	...
6744502	  760.3	  525.6	 7709.0	...
6744503	  760.0	  526.1	 7704.0	...
6744504	  759.5	  526.4	 7705.0	...
6744505	  759.5	  526.5	 7709.0	...
6744506	  759.5	  527.1	 7712.0	...
6744507	  759.5	  527.7	 7715.0	...
6744508	  759.4	  527.9	 7715.0	...
6744509	  759.3	  527.5	 7715.0	...
6744510	  759.0	  527.1	 7714.0	...
6744511	  758.6	  527.1	 7713.0	...
6744512	  758.2	  527.1	 7712.0	...
6744513	  758.5	  527.0	 7712.0	...
6744514	  758.9	  526.2	 7711.0	...
6744515	  759.0	  525.6	 7710.0	...
6744516	  758.5	  524.9	 7711.0	...
6744517	  758.0	  524.8	 7713.0	...
6744518	  757.9	  524.9	 7715.0	...
6744519	  758.0	  525.4	 7715.0	...
6744520	  758.1	  525.8	 7715.0	...
6744521	  758.2	  525.9	 7714.0	...
6744522	  758.1	  525.6	 7714.0	...
6744523	  758.0	  525.5	 7715.0	...
6744524	  757.9	  525.4	 7717.0	...
6744525	  758.0	  525.7	 7718.0	...
6744526	  758.1	  526.5	 7719.0	...
6744527	  758.2	  527.3	 7719.0	...
6744528	  758.1	  527.4	 7719.0	...
6744529	  758.0	  527.2	 7720.0	...
6744530	  758.0	  527.0	 7722.0	...
6744531	  758.0	  527.1	 7725.0	...
6744532	  758.2	  527.3	 7726.0	...
6744533	  758.4	  527.3	 7727.0	...
6744534	  758.6	  527.2	 7727.0	...
6744535	  758.5	  527.1	 7728.0	...
6744536	  758.5	  527.1	 7729.0	...
6744537	  758.5	  527.2	 7731.0	...
6744538	  758.4	  527.4	 7732.0	...
6744539	  758.3	  527.6	 7732.0	...
6744540	  758.1	  527.8	 7731.0	...
6744541	  758.0	  528.0	 7729.0	...
6744542	  757.9	  528.1	 7728.0	...
6744543	  758.2	  528.2	 7728.0	...
6744544	  758.6	  528.1	 7730.0	...
6744545	  759.0	  527.9	 7732.0	...
6744546	  759.1	  527.7	 7733.0	...
6744547	  759.0	  527.4	 7735.0	...
6744548	  758.8	  527.2	 7738.0	...
6744549	  758.6	  526.9	 7739.0	...
6744550	  758.6	  526.8	 7737.0	...
6744551	  758.5	  526.8	 7735.0	...
6744552	  758.5	  527.0	 7736.0	...
6744553	  758.5	  527.2	 7736.0	...
6744554	  758.6	  527.4	 7736.0	...
6744555	  758.6	  527.4	 7739.0	...
MSG	6744556 0000 _ Number Off
6744556	  758.5	  527.4	 7741.0	...
6744557	  758.2	  527.6	 7742.0	...
6744558	  758.0	  527.9	 7741.0	...
6744559	  758.0	  528.2	 7740.0	...
6744560	  758.1	  528.3	 7741.0	...
6744561	  758.6	  528.3	 7744.0	...
6744562	  759.0	  528.2	 7747.0	...
6744563	  759.4	  528.2	 7750.0	...
6744564	  759.4	  528.3	 7748.0	...
6744565	  759.8	  528.3	 7745.0	...
6744566	  760.1	  528.4	 7742.0	...
6744567	  760.5	  528.4	 7741.0	...
6744568	  760.6	  528.2	 7744.0	...
6744569	  760.7	  527.8	 7746.0	...
6744570	  760.7	  527.5	 7748.0	...
6744571	  760.6	  527.4	 7747.0	...
6744572	  760.4	  527.4	 7749.0	...
6744573	  760.2	  527.5	 7751.0	...
6744574	  759.9	  527.4	 7754.0	...
6744575	  759.8	  527.3	 7753.0	...
6744576	  760.1	  527.1	 7753.0	...
6744577	  760.5	  526.8	 7753.0	...
6744578	  760.9	  526.7	 7752.0	...
6744579	  761.0	  526.6	 7752.0	...
6744580	  761.1	  526.8	 7756.0	...
6744581	  761.3	  527.1	 7759.0	...
6744582	  761.4	  527.5	 7763.0	...
6744583	  761.5	  527.9	 7763.0	...
6744584	  761.5	  528.1	 7762.0	...
6744585	  761.5	  528.0	 7758.0	...
6744586	  761.6	  528.0	 7755.0	...
6744587	  761.7	  527.6	 7752.0	...
6744588	  761.9	  527.3	 7753.0	...
6744589	  761.8	  527.2	 7754.0	...
6744590	  761.6	  527.5	 7757.0	...
6744591	  761.4	  527.9	 7761.0	...
6744592	  761.8	  528.0	 7762.0	...
6744593	  762.4	  528.0	 7759.0	...
6744594	  762.4	  528.0	 7756.0	...
6744595	  761.7	  527.8	 7755.0	...
6744596	  761.1	  527.6	 7754.0	...
6744597	  761.4	  527.2	 7753.0	...
6744598	  761.8	  527.1	 7752.0	...
6744599	  762.2	  527.2	 7751.0	...
6744600	  762.4	  527.3	 7752.0	...
6744601	  762.4	  527.5	 7753.0	...
6744602	  762.1	  527.5	 7756.0	...
6744603	  761.9	  527.5	 7759.0	...
6744604	  761.8	  527.4	 7762.0	...
6744605	  761.7	  527.2	 7763.0	...
6744606	  761.8	  527.0	 7766.0	...
6744607	  761.9	  526.8	 7768.0	...
6744608	  762.0	  526.6	 7766.0	...
6744609	  762.0	  526.9	 7762.0	...
6744610	  762.0	  527.4	 7762.0	...
6744611	  762.1	  527.8	 7766.0	...
6744612	  762.0	  527.7	 7770.0	...
6744613	  762.0	  527.7	 7770.0	...
6744614	  762.1	  527.5	 7770.0	...
6744615	  762.2	  527.3	 7774.0	...
6744616	  762.3	  527.1	 7778.0	...
6744617	  762.1	  527.0	 7780.0	...
6744618	  762.0	  527.0	 7777.0	...
6744619	  761.9	  527.1	 7776.0	...
6744620	  762.2	  527.0	 7778.0	...
6744621	  762.4	  527.0	 7779.0	...
6744622	  762.7	  526.8	 7779.0	...
6744623	  762.7	  526.6	 7777.0	...
6744624	  762.4	  526.4	 7776.0	...
6744625	  762.0	  526.3	 7775.0	...
6744626	  761.5	  526.1	 7777.0	...
6744627	  761.6	  526.3	 7778.0	...
6744628	  761.7	  526.4	 7778.0	...
6744629	  761.6	  526.7	 7777.0	...
6744630	  761.4	  527.0	 7774.0	...
6744631	  761.2	  527.0	 7774.0	...
6744632	  760.9	  526.9	 7774.0	...
6744633	  760.5	  526.0	 7777.0	...
6744634	  760.2	  525.5	 7781.0	...
6744635	  760.3	  525.0	 7781.0	...
6744636	  760.6	  525.2	 7779.0	...
6744637	  760.7	  524.7	 7780.0	...
6744638	  760.6	  524.1	 7782.0	...
6744639	  760.2	  523.9	 7786.0	...
6744640	  759.8	  524.1	 7786.0	...
6744641	  759.5	  524.3	 7783.0	...
6744642	  759.5	  524.2	 7778.0	...
6744643	  759.6	  524.2	 7777.0	...
6744644	  759.6	  524.3	 7782.0	...
6744645	  759.5	  524.2	 7787.0	...
6744646	  759.4	  524.2	 7789.0	...
6744647	  759.1	  524.1	 7790.0	...
6744648	  758.8	  523.9	 7792.0	...
6744649	  758.6	  523.8	 7793.0	...
6744650	  758.6	  523.9	 7793.0	...
6744651	  758.7	  524.5	 7792.0	...
6744652	  758.8	  525.0	 7791.0	...
6744653	  758.9	  525.1	 7791.0	...
6744654	  759.0	  524.9	 7791.0	...
6744655	  758.9	  524.6	 7791.0	...
6744656	  758.7	  524.5	 7791.0	...
6744657	  758.5	  524.4	 7791.0	...
6744658	  758.3	  524.2	 7791.0	...
6744659	  758.1	  524.0	 7791.0	...
6744660	  758.0	  524.4	 7792.0	...
6744661	  758.0	  524.8	 7792.0	...
6744662	  758.4	  525.2	 7791.0	...
6744663	  758.7	  525.2	 7789.0	...
6744664	  758.9	  525.2	 7787.0	...
6744665	  759.0	  525.2	 7789.0	...
6744666	  759.1	  525.5	 7793.0	...
6744667	  759.3	  525.8	 7795.0	...
6744668	  759.2	  526.0	 7799.0	...
6744669	  759.1	  525.9	 7801.0	...
6744670	  758.8	  525.7	 7804.0	...
6744671	  758.5	  525.5	 7805.0	...
6744672	  758.4	  525.4	 7806.0	...
6744673	  758.4	  525.3	 7806.0	...
6744674	  758.4	  525.1	 7806.0	...
6744675	  758.4	  524.9	 7806.0	...
6744676	  758.5	  524.7	 7805.0	...
6744677	  758.7	  524.6	 7806.0	...
6744678	  758.9	  524.6	 7807.0	...
6744679	  758.9	  524.6	 7808.0	...
6744680	  758.8	  525.1	 7807.0	...
6744681	  758.6	  525.5	 7805.0	...
6744682	  758.4	  525.9	 7805.0	...
6744683	  758.2	  525.8	 7806.0	...
6744684	  758.2	  525.5	 7807.0	...
6744685	  758.1	  525.4	 7809.0	...
6744686	  758.3	  525.3	 7809.0	...
6744687	  758.4	  525.2	 7809.0	...
6744688	  758.3	  525.0	 7809.0	...
6744689	  758.2	  524.9	 7809.0	...
6744690	  758.1	  524.8	 7810.0	...
6744691	  758.2	  524.9	 7810.0	...
6744692	  758.4	  525.2	 7811.0	...
6744693	  758.4	  525.4	 7813.0	...
6744694	  758.5	  525.5	 7816.0	...
6744695	  758.9	  525.4	 7819.0	...
6744696	  759.5	  525.3	 7820.0	...
6744697	  759.9	  525.2	 7818.0	...
6744698	  760.2	  525.3	 7818.0	...
6744699	  760.3	  525.3	 7818.0	...
6744700	  760.2	  525.2	 7820.0	...
6744701	  759.9	  525.3	 7821.0	...
6744702	  759.7	  525.4	 7822.0	...
6744703	  759.7	  525.2	 7822.0	...
6744704	  759.7	  524.8	 7822.0	...
6744705	  759.8	  524.5	 7822.0	...
6744706	  759.4	  524.7	 7820.0	...
6744707	  759.0	  524.8	 7818.0	...
6744708	  758.5	  524.9	 7815.0	...
6744709	  758.4	  524.9	 7815.0	...
6744710	  758.7	  524.8	 7816.0	...
6744711	  759.2	  525.1	 7818.0	...
6744712	  759.7	  525.5	 7821.0	...
6744713	  759.8	  525.7	 7823.0	...
6744714	  759.9	  525.5	 7825.0	...
6744715	  760.0	  525.8	 7824.0	...
6744716	  760.1	  526.2	 7822.0	...
6744717	  760.3	  526.6	 7819.0	...
6744718	  760.4	  526.6	 7820.0	...
6744719	  760.5	  526.5	 7821.0	...
6744720	  760.6	  526.4	 7821.0	...
6744721	  760.8	  526.3	 7820.0	...
6744722	  761.0	  526.3	 7819.0	...
6744723	  761.2	  526.3	 7821.0	...
6744724	  761.2	  526.4	 7823.0	...
6744725	  761.1	  526.6	 7825.0	...
6744726	  760.8	  526.5	 7826.0	...
6744727	  760.5	  526.4	 7826.0	...
6744728	  760.3	  526.3	 7826.0	...
6744729	  760.3	  526.4	 7826.0	...
6744730	  760.3	  526.5	 7825.0	...
6744731	  760.2	  526.6	 7824.0	...
6744732	  760.2	  526.7	 7824.0	...
6744733	  760.2	  526.8	 7823.0	...
6744734	  760.3	  527.0	 7825.0	...
6744735	  760.4	  527.3	 7827.0	...
6744736	  760.5	  527.3	 7828.0	...
6744737	  760.6	  527.0	 7828.0	...
6744738	  760.7	  526.7	 7826.0	...
6744739	  760.7	  526.6	 7824.0	...
6744740	  760.8	  526.5	 7823.0	...
6744741	  760.9	  526.2	 7824.0	...
6744742	  761.0	  526.1	 7825.0	...
6744743	  760.9	  526.1	 7826.0	...
6744744	  760.8	  526.2	 7827.0	...
6744745	  760.8	  526.7	 7828.0	...
6744746	  760.9	  527.1	 7829.0	...
6744747	  761.1	  527.6	 7829.0	...
6744748	  761.2	  527.6	 7831.0	...
6744749	  761.1	  527.1	 7835.0	...
6744750	  760.9	  526.4	 7839.0	...
6744751	  760.7	  525.7	 7843.0	...
6744752	  760.7	  525.8	 7844.0	...
6744753	  760.8	  526.2	 7843.0	...
6744754	  760.9	  526.8	 7841.0	...
6744755	  761.0	  527.3	 7842.0	...
6744756	  761.0	  526.9	 7845.0	...
6744757	  760.9	  526.2	 7850.0	...
6744758	  760.8	  525.5	 7851.0	...
6744759	  760.9	  525.5	 7851.0	...
6744760	  761.1	  525.7	 7850.0	...
6744761	  761.4	  526.2	 7850.0	...
6744762	  761.6	  526.7	 7851.0	...
6744763	  761.5	  527.1	 7851.0	...
6744764	  761.2	  527.3	 7851.0	...
6744765	  761.0	  527.5	 7850.0	...
6744766	  761.0	  527.4	 7850.0	...
MSG	6744767 0000 _ Number On
6744767	  761.1	  527.3	 7852.0	...
6744768	  761.3	  527.2	 7854.0	...
6744769	  761.5	  527.3	 7854.0	...
6744770	  761.6	  527.3	 7854.0	...
6744771	  761.6	  527.4	 7854.0	...
6744772	  761.5	  526.7	 7854.0	...
6744773	  761.4	  525.9	 7856.0	...
6744774	  761.3	  525.1	 7857.0	...
6744775	  761.1	  525.1	 7858.0	...
6744776	  761.0	  525.3	 7858.0	...
6744777	  760.8	  525.5	 7858.0	...
6744778	  760.7	  525.7	 7858.0	...
6744779	  760.5	  525.5	 7858.0	...
6744780	  760.5	  525.4	 7857.0	...
6744781	  760.5	  525.3	 7855.0	...
6744782	  760.6	  525.9	 7855.0	...
6744783	  761.1	  526.5	 7855.0	...
6744784	  761.6	  526.8	 7855.0	...
6744785	  762.0	  526.3	 7855.0	...
6744786	  761.8	  525.8	 7855.0	...
6744787	  761.6	  525.9	 7854.0	...
6744788	  761.4	  526.1	 7854.0	...
6744789	  761.4	  526.4	 7855.0	...
6744790	  761.4	  526.5	 7855.0	...
6744791	  761.4	  526.5	 7857.0	...
6744792	  761.4	  526.5	 7859.0	...
6744793	  761.3	  526.5	 7861.0	...
6744794	  761.2	  526.5	 7861.0	...
6744795	  761.0	  526.2	 7861.0	...
6744796	  760.9	  525.8	 7861.0	...
6744797	  760.8	  525.5	 7861.0	...
6744798	  760.9	  525.4	 7861.0	...
6744799	  761.0	  525.7	 7861.0	...
6744800	  761.1	  526.0	 7862.0	...
6744801	  761.1	  525.9	 7862.0	...
6744802	  761.1	  525.5	 7863.0	...
6744803	  760.9	  525.1	 7862.0	...
6744804	  760.7	  525.1	 7861.0	...
6744805	  760.6	  525.3	 7861.0	...
6744806	  760.6	  525.3	 7862.0	...
6744807	  760.6	  525.5	 7864.0	...
6744808	  760.6	  525.5	 7864.0	...
6744809	  760.6	  525.5	 7865.0	...
6744810	  760.7	  525.5	 7867.0	...
6744811	  760.7	  525.3	 7869.0	...
6744812	  760.8	  525.2	 7870.0	...
6744813	  760.9	  525.1	 7870.0	...
6744814	  761.1	  525.0	 7871.0	...
6744815	  761.1	  525.0	 7872.0	...
6744816	  761.0	  525.1	 7872.0	...
6744817	  760.9	  525.3	 7871.0	...
6744818	  760.9	  525.6	 7870.0	...
6744819	  760.9	  525.4	 7869.0	...
6744820	  760.9	  524.5	 7868.0	...
6744821	  760.8	  523.6	 7867.0	...
6744822	  760.7	  523.5	 7868.0	...
6744823	  760.6	  523.8	 7869.0	...
6744824	  760.6	  524.2	 7871.0	...
6744825	  760.6	  524.1	 7872.0	...
6744826	  760.8	  524.1	 7871.0	...
6744827	  761.0	  524.0	 7870.0	...
6744828	  760.9	  523.9	 7869.0	...
6744829	  760.6	  523.8	 7868.0	...
6744830	  760.2	  523.6	 7871.0	...
6744831	  760.1	  523.4	 7872.0	...
6744832	  760.1	  523.7	 7873.0	...
6744833	  760.1	  524.1	 7872.0	...
6744834	  760.0	  524.4	 7873.0	...
6744835	  759.8	  523.8	 7875.0	...
6744836	  759.6	  523.3	 7876.0	...
6744837	  759.6	  523.4	 7877.0	...
6744838	  759.8	  523.9	 7878.0	...
6744839	  760.0	  524.4	 7880.0	...
6744840	  760.3	  524.3	 7883.0	...
6744841	  760.6	  524.3	 7885.0	...
6744842	  760.7	  524.5	 7886.0	...
6744843	  760.7	  524.5	 7885.0	...
6744844	  760.6	  524.5	 7884.0	...
6744845	  760.5	  524.8	 7882.0	...
6744846	  760.5	  525.3	 7880.0	...
6744847	  760.7	  525.9	 7878.0	...
6744848	  760.8	  525.7	 7878.0	...
6744849	  760.8	  525.3	 7878.0	...
6744850	  760.7	  524.9	 7878.0	...
6744851	  760.5	  524.9	 7877.0	...
6744852	  760.2	  524.7	 7876.0	...
6744853	  759.8	  524.4	 7876.0	...
6744854	  759.7	  524.0	 7877.0	...
6744855	  759.9	  524.5	 7879.0	...
6744856	  760.2	  525.2	 7881.0	...
6744857	  760.7	  525.9	 7883.0	...
6744858	  760.9	  526.1	 7884.0	...
6744859	  761.1	  526.2	 7883.0	...
6744860	  761.0	  526.4	 7882.0	...
6744861	  760.9	  526.5	 7881.0	...
6744862	  760.8	  526.5	 7880.0	...
6744863	  760.7	  526.0	 7880.0	...
6744864	  760.6	  525.5	 7881.0	...
6744865	  760.5	  525.1	 7883.0	...
6744866	  760.3	  525.1	 7883.0	...
6744867	  760.2	  525.0	 7882.0	...
6744868	  759.7	  524.8	 7885.0	...
6744869	  759.3	  524.6	 7889.0	...
6744870	  759.0	  524.5	 7888.0	...
6744871	  759.2	  524.7	 7881.0	...
6744872	  759.4	  524.9	 7875.0	...
6744873	  759.6	  524.9	 7876.0	...
6744874	  759.7	  525.2	 7878.0	...
6744875	  759.6	  525.6	 7882.0	...
6744876	  759.5	  525.8	 7883.0	...
6744877	  759.3	  525.8	 7885.0	...
6744878	  759.1	  525.8	 7885.0	...
6744879	  759.0	  525.9	 7885.0	...
6744880	  759.2	  526.0	 7885.0	...
6744881	  759.4	  525.8	 7883.0	...
6744882	  759.6	  525.7	 7881.0	...
6744883	  759.8	  525.6	 7881.0	...
6744884	  759.9	  525.6	 7885.0	...
6744885	  760.1	  525.7	 7889.0	...
6744886	  760.2	  525.8	 7890.0	...
6744887	  760.2	  525.9	 7889.0	...
6744888	  760.1	  526.0	 7888.0	...
6744889	  759.9	  526.0	 7887.0	...
6744890	  759.9	  526.1	 7888.0	...
6744891	  759.8	  526.2	 7890.0	...
6744892	  759.8	  526.0	 7891.0	...
6744893	  759.8	  525.3	 7891.0	...
6744894	  759.7	  524.7	 7892.0	...
6744895	  759.6	  524.8	 7893.0	...
6744896	  759.5	  525.2	 7891.0	...
6744897	  759.5	  525.6	 7889.0	...
6744898	  759.5	  525.4	 7886.0	...
6744899	  759.6	  525.2	 7887.0	...
6744900	  759.8	  524.9	 7888.0	...
6744901	  760.0	  524.9	 7890.0	...
6744902	  760.2	  524.9	 7890.0	...
6744903	  760.3	  525.0	 7890.0	...
6744904	  760.3	  525.1	 7892.0	...
6744905	  760.2	  525.3	 7895.0	...
6744906	  760.2	  525.5	 7898.0	...
6744907	  760.2	  525.6	 7898.0	...
6744908	  760.3	  525.6	 7894.0	...
6744909	  760.5	  525.4	 7891.0	...
6744910	  760.5	  525.2	 7886.0	...
6744911	  760.6	  525.1	 7886.0	...
6744912	  760.6	  525.1	 7888.0	...
6744913	  760.6	  525.1	 7890.0	...
6744914	  760.6	  525.1	 7891.0	...
6744915	  760.6	  525.3	 7889.0	...
6744916	  760.5	  525.4	 7888.0	...
6744917	  760.4	  525.3	 7890.0	...
6744918	  760.5	  524.8	 7894.0	...
6744919	  760.5	  524.4	 7896.0	...
6744920	  760.4	  524.9	 7894.0	...
6744921	  760.3	  525.3	 7893.0	...
6744922	  760.5	  525.7	 7894.0	...
6744923	  761.0	  525.7	 7894.0	...
6744924	  761.5	  525.8	 7895.0	...
6744925	  761.7	  525.8	 7896.0	...
6744926	  761.8	  525.7	 7897.0	...
6744927	  762.1	  525.6	 7898.0	...
6744928	  762.2	  525.6	 7899.0	...
6744929	  762.3	  525.4	 7900.0	...
6744930	  762.2	  525.4	 7900.0	...
6744931	  762.1	  525.3	 7901.0	...
6744932	  761.9	  525.3	 7901.0	...
6744933	  761.7	  525.5	 7901.0	...
6744934	  761.4	  525.8	 7901.0	...
6744935	  761.0	  526.0	 7901.0	...
6744936	  760.5	  525.7	 7901.0	...
6744937	  760.4	  525.3	 7902.0	...
6744938	  760.6	  524.9	 7900.0	...
6744939	  760.9	  524.9	 7898.0	...
6744940	  761.0	  524.8	 7898.0	...
6744941	  760.9	  524.7	 7898.0	...
6744942	  760.8	  524.5	 7899.0	...
6744943	  760.8	  524.3	 7898.0	...
6744944	  760.9	  524.0	 7899.0	...
6744945	  761.2	  524.0	 7900.0	...
6744946	  761.4	  524.3	 7900.0	...
6744947	  761.1	  524.6	 7900.0	...
6744948	  760.6	  525.0	 7899.0	...
6744949	  760.3	  525.4	 7897.0	...
6744950	  760.8	  525.7	 7895.0	...
6744951	  761.2	  525.8	 7895.0	...
6744952	  761.5	  525.7	 7895.0	...
6744953	  761.7	  525.7	 7896.0	...
6744954	  761.8	  525.7	 7898.0	...
6744955	  761.8	  525.7	 7899.0	...
6744956	  761.4	  525.2	 7900.0	...
6744957	  760.9	  524.7	 7900.0	...
6744958	  760.3	  524.1	 7900.0	...
6744959	  760.2	  523.8	 7900.0	...
6744960	  759.9	  523.5	 7900.0	...
6744961	  759.7	  523.2	 7901.0	...
6744962	  760.1	  523.0	 7901.0	...
6744963	  760.7	  523.2	 7900.0	...
6744964	  761.3	  523.5	 7900.0	...
6744965	  761.4	  523.2	 7900.0	...
6744966	  761.7	  522.7	 7899.0	...
6744967	  761.9	  522.1	 7899.0	...
6744968	  762.0	  522.0	 7897.0	...
6744969	  762.1	  522.6	 7897.0	...
6744970	  762.3	  523.3	 7897.0	...
6744971	  762.6	  523.9	 7900.0	...
6744972	  762.7	  523.8	 7903.0	...
6744973	  762.3	  523.7	 7905.0	...
6744974	  761.8	  523.6	 7905.0	...
6744975	  761.4	  523.6	 7905.0	...
6744976	  761.3	  523.3	 7905.0	...
6744977	  761.3	  523.0	 7905.0	...
6744978	  761.5	  522.8	 7906.0	...
6744979	  761.7	  522.9	 7908.0	...
6744980	  762.0	  522.9	 7907.0	...
6744981	  762.0	  523.0	 7905.0	...
6744982	  761.9	  522.7	 7905.0	...
6744983	  761.7	  522.6	 7907.0	...
6744984	  761.8	  523.3	 7911.0	...
6744985	  762.0	  524.2	 7913.0	...
6744986	  762.3	  525.0	 7915.0	...
6744987	  762.4	  524.8	 7915.0	...
6744988	  762.6	  524.7	 7913.0	...
6744989	  762.5	  524.6	 7910.0	...
6744990	  762.3	  524.9	 7909.0	...
6744991	  762.2	  525.2	 7910.0	...
6744992	  762.2	  525.5	 7911.0	...
6744993	  762.1	  525.6	 7911.0	...
6744994	  762.0	  525.5	 7910.0	...
6744995	  761.9	  525.3	 7911.0	...
6744996	  761.7	  525.2	 7912.0	...
6744997	  761.5	  525.3	 7913.0	...
6744998	  761.5	  525.3	 7914.0	...
6744999	  761.4	  525.3	 7915.0	...
6745000	  761.4	  525.4	 7915.0	...
6745001	  761.5	  525.5	 7916.0	...
6745002	  761.6	  525.6	 7917.0	...
6745003	  761.6	  525.6	 7918.0	...
6745004	  761.6	  525.3	 7918.0	...
6745005	  761.5	  524.8	 7917.0	...
6745006	  761.5	  524.2	 7916.0	...
6745007	  761.6	  523.7	 7915.0	...
6745008	  761.6	  523.8	 7916.0	...
6745009	  761.7	  523.8	 7916.0	...
6745010	  761.7	  523.8	 7918.0	...
6745011	  761.7	  523.6	 7919.0	...
6745012	  761.6	  523.7	 7921.0	...
6745013	  761.3	  523.8	 7916.0	...
6745014	  760.9	  524.0	 7912.0	...
6745015	  760.7	  524.1	 7910.0	...
6745016	  760.7	  524.3	 7912.0	...
6745017	  760.6	  524.3	 7914.0	...
6745018	  760.9	  524.1	 7915.0	...
6745019	  761.1	  523.8	 7920.0	...
6745020	  761.4	  523.5	 7924.0	...
6745021	  761.4	  523.4	 7926.0	...
6745022	  761.4	  523.3	 7924.0	...
6745023	  761.4	  523.3	 7921.0	...
6745024	  761.2	  523.4	 7922.0	...
6745025	  761.0	  523.6	 7925.0	...
6745026	  760.8	  524.0	 7928.0	...
6745027	  760.7	  524.4	 7932.0	...
6745028	  760.6	  524.8	 7932.0	...
6745029	  760.5	  524.6	 7934.0	...
6745030	  760.4	  524.4	 7935.0	...
6745031	  760.4	  524.2	 7937.0	...
6745032	  760.4	  524.2	 7938.0	...
6745033	  760.5	  524.4	 7938.0	...
6745034	  760.6	  524.6	 7938.0	...
6745035	  760.7	  524.9	 7937.0	...
6745036	  761.0	  524.8	 7934.0	...
6745037	  761.2	  524.9	 7932.0	...
6745038	  761.2	  525.0	 7930.0	...
6745039	  760.9	  524.5	 7932.0	...
6745040	  760.7	  524.0	 7935.0	...
6745041	  760.5	  523.7	 7938.0	...
6745042	  760.5	  524.3	 7938.0	...
6745043	  760.7	  524.8	 7937.0	...
6745044	  761.0	  525.1	 7937.0	...
6745045	  761.3	  525.3	 7937.0	...
6745046	  761.2	  525.5	 7935.0	...
6745047	  761.3	  525.9	 7933.0	...
6745048	  761.3	  526.2	 7931.0	...
6745049	  761.3	  526.1	 7930.0	...
6745050	  761.3	  525.5	 7932.0	...
6745051	  761.1	  525.0	 7935.0	...
6745052	  760.8	  524.5	 7937.0	...
6745053	  760.5	  523.9	 7936.0	...
6745054	  760.3	  523.4	 7932.0	...
6745055	  760.0	  522.0	 7929.0	...
6745056	  759.7	  520.6	 7928.0	...
6745057	  759.5	  518.6	 7933.0	...
6745058	  759.6	  517.5	 7938.0	...
6745059	  759.8	  516.8	 7943.0	...
6745060	  760.2	  516.6	 7944.0	...
6745061	  760.4	  515.7	 7943.0	...
6745062	  760.5	  514.9	 7943.0	...
6745063	  760.6	  514.1	 7944.0	...
6745064	  760.6	  514.0	 7945.0	...
6745065	  760.6	  513.5	 7946.0	...
6745066	  760.4	  512.9	 7945.0	...
6745067	  760.2	  512.5	 7944.0	...
6745068	  760.1	  512.6	 7943.0	...
6745069	  760.3	  513.0	 7944.0	...
6745070	  760.5	  513.5	 7945.0	...
6745071	  760.6	  514.0	 7946.0	...
MSG	6745072 0000 _ Number Off
6745072	  760.7	  514.3	 7945.0	...
6745073	  761.1	  514.6	 7944.0	...
6745074	  761.4	  514.9	 7942.0	...
6745075	  761.6	  514.9	 7942.0	...
6745076	  761.8	  514.5	 7942.0	...
6745077	  761.9	  514.4	 7944.0	...
6745078	  762.0	  514.7	 7950.0	...
6745079	  762.0	  515.0	 7955.0	...
6745080	  761.9	  515.2	 7955.0	...
6745081	  761.8	  515.3	 7952.0	...
6745082	  761.3	  515.5	 7950.0	...
6745083	  761.0	  515.8	 7951.0	...
6745084	  760.7	  516.7	 7953.0	...
6745085	  760.7	  517.5	 7953.0	...
6745086	  760.7	  518.1	 7953.0	...
6745087	  760.6	  518.2	 7953.0	...
6745088	  760.5	  518.3	 7953.0	...
6745089	  760.9	  518.3	 7953.0	...
6745090	  761.3	  518.3	 7953.0	...
6745091	  761.7	  518.3	 7953.0	...
6745092	  761.8	  518.3	 7953.0	...
6745093	  761.8	  518.4	 7952.0	...
6745094	  761.7	  518.4	 7954.0	...
6745095	  761.6	  518.4	 7956.0	...
6745096	  761.7	  518.5	 7958.0	...
6745097	  761.5	  518.3	 7954.0	...
6745098	  761.3	  518.2	 7952.0	...
6745099	  761.2	  518.7	 7951.0	...
6745100	  761.3	  519.4	 7951.0	...
6745101	  761.4	  520.0	 7950.0	...
6745102	  761.4	  520.0	 7949.0	...
6745103	  761.4	  519.6	 7949.0	...
6745104	  761.4	  519.3	 7951.0	...
6745105	  761.2	  519.2	 7953.0	...
6745106	  761.1	  519.4	 7952.0	...
6745107	  761.1	  519.4	 7947.0	...
6745108	  761.0	  519.1	 7941.0	...
6745109	  760.9	  518.5	 7938.0	...
6745110	  760.7	  518.1	 7939.0	...
6745111	  760.6	  517.9	 7940.0	...
6745112	  760.8	  517.6	 7942.0	...
6745113	  761.2	  517.4	 7945.0	...
6745114	  761.6	  517.3	 7949.0	...
6745115	  761.5	  517.3	 7950.0	...
6745116	  761.5	  517.3	 7950.0	...
6745117	  761.5	  517.2	 7951.0	...
6745118	  761.7	  517.2	 7953.0	...
6745119	  761.9	  517.4	 7957.0	...
6745120	  761.9	  517.5	 7960.0	...
6745121	  761.9	  517.3	 7964.0	...
6745122	  761.9	  517.0	 7964.0	...
6745123	  761.8	  516.7	 7962.0	...
6745124	  761.7	  516.6	 7960.0	...
6745125	  761.6	  516.5	 7961.0	...
6745126	  761.6	  516.2	 7964.0	...
6745127	  761.7	  516.0	 7967.0	...
6745128	  761.7	  515.8	 7967.0	...
6745129	  761.7	  515.6	 7967.0	...
6745130	  761.8	  515.5	 7971.0	...
6745131	  761.8	  515.6	 7975.0	...
6745132	  761.8	  515.9	 7976.0	...
6745133	  761.9	  516.1	 7973.0	...
6745134	  762.0	  516.1	 7969.0	...
6745135	  761.9	  516.1	 7972.0	...
6745136	  761.9	  516.1	 7977.0	...
6745137	  762.0	  516.1	 7980.0	...
6745138	  761.9	  516.3	 7979.0	...
6745139	  761.8	  516.5	 7977.0	...
6745140	  761.5	  516.4	 7975.0	...
6745141	  761.3	  516.3	 7974.0	...
6745142	  761.3	  516.2	 7974.0	...
6745143	  761.5	  516.6	 7974.0	...
6745144	  761.6	  517.0	 7974.0	...
6745145	  761.7	  517.1	 7973.0	...
6745146	  761.8	  517.0	 7970.0	...
6745147	  761.9	  517.0	 7967.0	...
6745148	  762.0	  517.0	 7965.0	...
6745149	  762.0	  517.1	 7964.0	...
6745150	  762.0	  517.2	 7962.0	...
6745151	  762.0	  517.1	 7960.0	...
6745152	  762.0	  517.0	 7958.0	...
6745153	  762.0	  516.9	 7958.0	...
6745154	  762.0	  516.7	 7959.0	...
6745155	  762.0	  516.2	 7963.0	...
6745156	  761.6	  515.7	 7967.0	...
6745157	  761.3	  515.3	 7970.0	...
6745158	  761.2	  515.4	 7970.0	...
6745159	  761.5	  516.1	 7968.0	...
6745160	  761.7	  516.7	 7965.0	...
6745161	  761.7	  516.6	 7963.0	...
6745162	  761.6	  516.3	 7965.0	...
6745163	  761.5	  516.1	 7966.0	...
6745164	  761.6	  516.1	 7968.0	...
6745165	  761.6	  516.0	 7969.0	...
6745166	  761.5	  515.9	 7970.0	...
6745167	  761.3	  515.8	 7968.0	...
6745168	  761.2	  515.9	 7966.0	...
6745169	  761.2	  516.0	 7967.0	...
6745170	  761.3	  516.0	 7972.0	...
6745171	  761.4	  515.7	 7977.0	...
6745172	  761.4	  515.4	 7976.0	...
6745173	  761.2	  515.1	 7972.0	...
6745174	  761.0	  515.1	 7968.0	...
6745175	  760.8	  515.1	 7967.0	...
6745176	  760.7	  515.1	 7969.0	...
6745177	  761.0	  515.1	 7969.0	...
6745178	  761.3	  515.0	 7967.0	...
6745179	  761.7	  515.0	 7966.0	...
6745180	  761.8	  515.1	 7966.0	...
6745181	  762.0	  515.2	 7968.0	...
6745182	  762.0	  515.4	 7970.0	...
6745183	  762.0	  515.8	 7971.0	...
6745184	  761.9	  516.3	 7972.0	...
6745185	  761.7	  516.7	 7973.0	...
6745186	  761.5	  516.6	 7974.0	...
6745187	  761.8	  516.2	 7970.0	...
6745188	  762.3	  515.9	 7966.0	...
6745189	  762.5	  515.8	 7963.0	...
6745190	  762.3	  515.9	 7964.0	...
6745191	  762.1	  516.2	 7965.0	...
6745192	  762.2	  516.5	 7965.0	...
6745193	  762.2	  517.0	 7966.0	...
6745194	  762.1	  517.5	 7966.0	...
6745195	  762.2	  518.0	 7965.0	...
6745196	  762.3	  518.3	 7968.0	...
6745197	  762.4	  518.3	 7970.0	...
6745198	  762.4	  518.4	 7970.0	...
6745199	  762.4	  518.6	 7968.0	...
6745200	  762.4	  518.8	 7967.0	...
6745201	  762.1	  519.0	 7967.0	...
6745202	  761.9	  519.2	 7967.0	...
6745203	  761.7	  519.2	 7969.0	...
6745204	  761.8	  519.2	 7972.0	...
6745205	  762.0	  519.2	 7975.0	...
6745206	  761.7	  519.2	 7979.0	...
6745207	  761.4	  519.2	 7981.0	...
6745208	  761.3	  519.2	 7982.0	...
6745209	  761.5	  519.0	 7983.0	...
6745210	  761.7	  518.5	 7984.0	...
6745211	  761.9	  518.1	 7984.0	...
6745212	  762.2	  517.7	 7985.0	...
6745213	  762.6	  517.7	 7986.0	...
6745214	  762.5	  517.7	 7987.0	...
6745215	  762.4	  517.8	 7989.0	...
6745216	  762.3	  517.7	 7991.0	...
6745217	  762.3	  517.4	 7993.0	...
6745218	  762.2	  516.9	 7993.0	...
6745219	  762.2	  516.5	 7992.0	...
6745220	  762.1	  516.3	 7990.0	...
6745221	  761.8	  516.2	 7989.0	...
6745222	  761.5	  516.4	 7989.0	...
6745223	  761.3	  516.5	 7990.0	...
6745224	  761.4	  516.3	 7992.0	...
6745225	  761.5	  515.9	 7994.0	...
6745226	  761.6	  515.6	 7992.0	...
6745227	  761.8	  515.9	 7989.0	...
6745228	  762.0	  516.2	 7986.0	...
6745229	  762.1	  516.5	 7985.0	...
6745230	  762.3	  516.6	 7982.0	...
6745231	  762.4	  516.8	 7980.0	...
6745232	  762.5	  517.1	 7978.0	...
6745233	  762.5	  517.4	 7979.0	...
6745234	  762.5	  517.5	 7979.0	...
6745235	  762.4	  517.2	 7980.0	...
6745236	  762.3	  516.5	 7979.0	...
6745237	  762.2	  515.8	 7979.0	...
6745238	  762.1	  515.9	 7978.0	...
6745239	  762.0	  516.0	 7977.0	...
6745240	  761.7	  516.0	 7977.0	...
6745241	  761.6	  515.4	 7977.0	...
6745242	  761.5	  515.0	 7980.0	...
6745243	  761.4	  514.9	 7983.0	...
6745244	  761.5	  515.2	 7988.0	...
6745245	  761.6	  515.3	 7990.0	...
6745246	  761.7	  515.3	 7992.0	...
6745247	  761.7	  515.2	 7992.0	...
6745248	  761.7	  515.3	 7992.0	...
6745249	  761.7	  515.4	 7991.0	...
6745250	  761.9	  515.4	 7989.0	...
6745251	  762.1	  514.9	 7986.0	...
6745252	  762.2	  514.4	 7985.0	...
6745253	  762.2	  514.8	 7983.0	...
6745254	  762.1	  515.5	 7983.0	...
6745255	  762.1	  515.5	 7983.0	...
6745256	  761.9	  514.9	 7984.0	...
6745257	  761.8	  514.5	 7985.0	...
6745258	  761.8	  515.0	 7987.0	...
6745259	  762.1	  515.5	 7989.0	...
6745260	  762.3	  515.5	 7989.0	...
6745261	  762.4	  515.3	 7990.0	...
6745262	  762.4	  514.7	 7989.0	...
6745263	  762.1	  514.4	 7989.0	...
6745264	  761.7	  513.9	 7991.0	...
6745265	  761.6	  513.5	 7994.0	...
6745266	  761.8	  513.1	 7998.0	...
6745267	  762.0	  512.9	 7998.0	...
6745268	  762.1	  512.9	 7997.0	...
6745269	  762.2	  512.8	 7996.0	...
6745270	  762.1	  513.0	 7996.0	...
6745271	  761.9	  513.2	 7995.0	...
6745272	  761.8	  513.5	 7995.0	...
6745273	  761.9	  513.2	 7992.0	...
6745274	  761.7	  512.9	 7989.0	...
6745275	  761.5	  512.3	 7987.0	...
6745276	  761.4	  512.0	 7988.0	...
6745277	  761.5	  511.6	 7990.0	...
6745278	  761.8	  511.5	 7991.0	...
6745279	  761.9	  511.4	 7993.0	...
6745280	  762.0	  511.3	 7994.0	...
6745281	  762.1	  511.3	 7995.0	...
6745282	  762.2	  511.2	 7993.0	...
6745283	  762.3	  511.2	 7992.0	...
6745284	  762.3	  511.1	 7993.0	...
6745285	  762.3	  511.0	 7994.0	...
6745286	  762.3	  511.1	 7997.0	...
6745287	  762.3	  511.4	 7998.0	...
6745288	  762.2	  511.7	 8000.0	...
6745289	  762.0	  511.4	 8000.0	...
6745290	  761.6	  511.1	 8000.0	...
6745291	  761.4	  511.3	 7999.0	...
6745292	  761.6	  511.7	 7998.0	...
6745293	  761.9	  511.3	 7997.0	...
6745294	  762.2	  510.5	 7996.0	...
6745295	  762.0	  509.7	 7995.0	...
6745296	  762.0	  509.7	 7995.0	...
6745297	  761.9	  509.7	 7995.0	...
6745298	  762.0	  509.7	 7994.0	...
6745299	  762.4	  509.4	 7994.0	...
6745300	  762.8	  509.0	 7994.0	...
6745301	  763.1	  508.6	 7993.0	...
6745302	  763.1	  509.1	 7991.0	...
6745303	  763.0	  509.4	 7988.0	...
6745304	  762.8	  509.7	 7986.0	...
6745305	  762.8	  509.7	 7988.0	...
6745306	  762.8	  509.9	 7989.0	...
6745307	  763.2	  510.1	 7990.0	...
6745308	  763.6	  510.2	 7990.0	...
6745309	  764.2	  510.1	 7989.0	...
6745310	  764.2	  509.9	 7990.0	...
6745311	  764.4	  509.9	 7991.0	...
6745312	  764.4	  509.9	 7993.0	...
6745313	  764.5	  509.9	 7993.0	...
6745314	  764.4	  509.5	 7991.0	...
6745315	  764.6	  509.0	 7991.0	...
6745316	  764.7	  508.5	 7991.0	...
6745317	  764.9	  508.2	 7994.0	...
6745318	  764.9	  507.8	 7995.0	...
6745319	  764.9	  507.8	 7995.0	...
6745320	  764.6	  507.9	 7995.0	...
6745321	  764.3	  508.0	 7991.0	...
6745322	  764.0	  508.0	 7987.0	...
6745323	  763.9	  508.0	 7985.0	...
6745324	  763.8	  508.0	 7986.0	...
6745325	  763.8	  508.0	 7987.0	...
6745326	  764.0	  507.9	 7986.0	...
6745327	  764.0	  507.9	 7986.0	...
6745328	  763.8	  507.8	 7986.0	...
6745329	  763.9	  507.5	 7987.0	...
6745330	  764.0	  507.0	 7987.0	...
6745331	  764.2	  506.8	 7987.0	...
6745332	  764.2	  506.7	 7987.0	...
6745333	  764.2	  506.7	 7987.0	...
6745334	  764.1	  506.5	 7985.0	...
6745335	  764.2	  506.3	 7983.0	...
6745336	  764.4	  506.2	 7981.0	...
6745337	  764.7	  506.0	 7981.0	...
6745338	  764.8	  505.9	 7981.0	...
6745339	  764.8	  505.8	 7980.0	...
6745340	  765.1	  505.9	 7980.0	...
6745341	  765.3	  506.0	 7980.0	...
6745342	  765.5	  506.1	 7980.0	...
6745343	  765.4	  506.0	 7982.0	...
6745344	  765.3	  506.0	 7983.0	...
6745345	  765.1	  506.0	 7982.0	...
6745346	  764.9	  506.0	 7979.0	...
6745347	  764.8	  506.0	 7977.0	...
6745348	  764.6	  505.9	 7978.0	...
6745349	  764.5	  505.9	 7979.0	...
6745350	  764.4	  505.7	 7977.0	...
6745351	  764.4	  505.5	 7974.0	...
6745352	  764.5	  505.4	 7972.0	...
6745353	  764.6	  505.4	 7973.0	...
6745354	  764.8	  505.5	 7975.0	...
6745355	  764.9	  506.1	 7975.0	...
6745356	  765.0	  506.7	 7975.0	...
6745357	  765.2	  507.3	 7975.0	...
6745358	  765.1	  506.6	 7974.0	...
6745359	  765.1	  505.9	 7974.0	...
6745360	  765.1	  505.2	 7974.0	...
6745361	  764.9	  505.6	 7974.0	...
6745362	  764.6	  505.9	 7973.0	...
6745363	  764.3	  506.5	 7971.0	...
6745364	  764.3	  506.7	 7971.0	...
6745365	  764.6	  506.9	 7972.0	...
6745366	  764.8	  506.8	 7973.0	...
6745367	  765.1	  506.6	 7974.0	...
6745368	  765.2	  506.4	 7974.0	...
6745369	  765.3	  506.0	 7975.0	...
6745370	  765.5	  505.7	 7975.0	...
6745371	  765.2	  505.4	 7972.0	...
6745372	  764.9	  505.4	 7968.0	...
6745373	  764.5	  505.4	 7965.0	...
6745374	  764.4	  506.0	 7966.0	...
6745375	  764.3	  506.6	 7967.0	...
6745376	  764.2	  507.1	 7967.0	...
6745377	  764.2	  507.0	 7966.0	...
6745378	  764.3	  506.9	 7965.0	...
6745379	  764.3	  506.7	 7966.0	...
6745380	  764.2	  506.4	 7967.0	...
6745381	  764.1	  505.9	 7971.0	...
6745382	  764.1	  505.7	 7974.0	...
6745383	  764.2	  505.5	 7976.0	...
6745384	  764.4	  505.9	 7975.0	...
6745385	  764.5	  506.2	 7971.0	...
6745386	  764.9	  506.4	 7968.0	...
6745387	  765.4	  506.3	 7968.0	...
6745388	  765.4	  506.1	 7969.0	...
6745389	  765.0	  506.0	 7965.0	...
6745390	  764.7	  506.0	 7960.0	...
6745391	  764.8	  506.0	 7958.0	...
6745392	  765.0	  506.4	 7961.0	...
6745393	  765.3	  506.7	 7964.0	...
6745394	  765.6	  507.1	 7964.0	...
6745395	  765.9	  507.2	 7965.0	...
6745396	  765.9	  507.1	 7965.0	...
6745397	  765.9	  506.9	 7964.0	...
6745398	  765.8	  506.7	 7964.0	...
6745399	  765.7	  506.7	 7964.0	...
6745400	  765.6	  506.7	 7964.0	...
6745401	  765.6	  506.6	 7964.0	...
6745402	  765.6	  506.6	 7964.0	...
6745403	  765.8	  506.6	 7965.0	...
6745404	  766.0	  506.4	 7966.0	...
6745405	  766.1	  506.3	 7966.0	...
6745406	  766.1	  506.3	 7965.0	...
6745407	  766.2	  506.5	 7965.0	...
6745408	  766.5	  506.7	 7965.0	...
6745409	  766.8	  506.7	 7966.0	...
6745410	  767.1	  506.6	 7963.0	...
6745411	  767.2	  506.3	 7959.0	...
6745412	  767.3	  506.1	 7954.0	...
6745413	  767.3	  506.0	 7954.0	...
6745414	  767.4	  506.1	 7955.0	...
6745415	  767.5	  506.2	 7955.0	...
6745416	  767.4	  506.2	 7956.0	...
6745417	  767.2	  506.1	 7957.0	...
6745418	  767.1	  506.0	 7957.0	...
6745419	  767.1	  506.0	 7956.0	...
6745420	  767.1	  506.0	 7955.0	...
6745421	  767.2	  506.3	 7954.0	...
6745422	  767.3	  506.6	 7954.0	...
6745423	  767.3	  506.8	 7952.0	...
6745424	  767.2	  506.6	 7954.0	...
6745425	  767.2	  506.4	 7956.0	...
6745426	  767.2	  506.4	 7958.0	...
6745427	  767.2	  506.4	 7959.0	...
6745428	  767.3	  506.5	 7960.0	...
6745429	  767.8	  506.6	 7960.0	...
6745430	  768.3	  506.7	 7960.0	...
6745431	  768.8	  506.8	 7959.0	...
6745432	  768.8	  506.8	 7959.0	...
6745433	  768.8	  506.9	 7959.0	...
6745434	  768.7	  507.1	 7959.0	...
6745435	  768.8	  507.7	 7958.0	...
6745436	  768.8	  508.2	 7958.0	...
6745437	  768.7	  508.6	 7957.0	...
6745438	  768.5	  508.8	 7956.0	...
6745439	  768.3	  509.1	 7955.0	...
6745440	  767.9	  509.6	 7955.0	...
EFIX R   6743429	6745440	2012	  762.8	  527.3	   7710
SSACC R  6745441
6745441	  767.5	  511.3	 7952.0	...
6745442	  766.2	  512.9	 7947.0	...
6745443	  764.4	  514.5	 7943.0	...
6745444	  762.5	  515.2	 7941.0	...
6745445	  760.3	  517.6	 7942.0	...
6745446	  757.9	  520.4	 7943.0	...
6745447	  755.1	  522.7	 7945.0	...
6745448	  752.2	  523.3	 7946.0	...
6745449	  750.3	  524.7	 7944.0	...
6745450	  748.7	  526.2	 7943.0	...
ESACC R  6745441	6745450	10	  767.5	  511.3	  748.7	  526.2	   0.51	     57
SFIX R   6745451
6745451	  748.2	  527.7	 7942.0	...
6745452	  748.3	  528.5	 7944.0	...
6745453	  748.5	  529.2	 7945.0	...
6745454	  749.6	  531.1	 7946.0	...
6745455	  750.9	  532.5	 7946.0	...
6745456	  752.6	  534.5	 7947.0	...
6745457	  753.4	  535.2	 7947.0	...
6745458	  753.8	  535.5	 7949.0	...
6745459	  754.5	  534.7	 7950.0	...
6745460	  755.2	  533.9	 7951.0	...
6745461	  756.0	  533.4	 7950.0	...
6745462	  756.0	  533.3	 7950.0	...
6745463	  756.8	  533.0	 7950.0	...
6745464	  757.6	  532.6	 7951.0	...
6745465	  758.3	  531.6	 7949.0	...
6745466	  758.2	  530.9	 7948.0	...
6745467	  757.9	  529.8	 7945.0	...
6745468	  757.7	  528.7	 7944.0	...
6745469	  757.3	  527.7	 7943.0	...
6745470	  757.0	  526.9	 7942.0	...
6745471	  756.7	  526.7	 7942.0	...
6745472	  756.6	  526.6	 7942.0	...
6745473	  756.7	  526.7	 7942.0	...
6745474	  756.8	  526.6	 7942.0	...
6745475	  756.4	  526.5	 7941.0	...
6745476	  755.7	  526.4	 7940.0	...
6745477	  754.9	  526.5	 7941.0	...
6745478	  754.5	  526.6	 7943.0	...
6745479	  754.5	  526.8	 7945.0	...
6745480	  754.4	  527.1	 7945.0	...
6745481	  754.4	  527.7	 7945.0	...
6745482	  754.8	  528.2	 7944.0	...
6745483	  755.3	  528.2	 7946.0	...
6745484	  755.8	  527.9	 7949.0	...
6745485	  755.8	  527.9	 7951.0	...
6745486	  755.9	  528.3	 7952.0	...
6745487	  756.0	  528.9	 7952.0	...
6745488	  756.2	  529.5	 7948.0	...
6745489	  756.3	  529.9	 7945.0	...
6745490	  756.3	  529.8	 7944.0	...
6745491	  756.3	  529.4	 7946.0	...
6745492	  756.2	  529.0	 7948.0	...
6745493	  756.1	  528.9	 7948.0	...
6745494	  755.9	  528.8	 7949.0	...
6745495	  756.0	  528.8	 7950.0	...
6745496	  756.1	  529.1	 7950.0	...
6745497	  756.5	  529.4	 7950.0	...
6745498	  756.8	  529.5	 7949.0	...
6745499	  757.2	  529.4	 7949.0	...
6745500	  757.3	  529.1	 7950.0	...
6745501	  757.3	  528.8	 7950.0	...
6745502	  757.2	  528.3	 7951.0	...
6745503	  757.2	  528.1	 7950.0	...
6745504	  757.3	  528.3	 7948.0	...
6745505	  757.4	  528.9	 7945.0	...
6745506	  757.3	  529.4	 7943.0	...
6745507	  757.2	  529.5	 7944.0	...
6745508	  757.1	  529.5	 7945.0	...
6745509	  757.1	  529.5	 7946.0	...
6745510	  757.2	  529.6	 7947.0	...
6745511	  757.2	  529.8	 7950.0	...
6745512	  757.4	  529.8	 7953.0	...
6745513	  757.6	  529.9	 7954.0	...
6745514	  757.9	  530.2	 7953.0	...
6745515	  757.9	  530.7	 7948.0	...
6745516	  758.0	  531.2	 7945.0	...
6745517	  758.0	  531.5	 7941.0	...
6745518	  758.1	  531.6	 7944.0	...
6745519	  758.2	  531.5	 7947.0	...
6745520	  758.1	  531.6	 7949.0	...
6745521	  757.9	  531.7	 7948.0	...
6745522	  757.6	  531.9	 7948.0	...
6745523	  757.5	  531.9	 7949.0	...
6745524	  757.3	  531.2	 7948.0	...
6745525	  757.4	  530.5	 7946.0	...
6745526	  757.6	  529.0	 7944.0	...
6745527	  757.8	  528.1	 7942.0	...
6745528	  758.1	  528.4	 7943.0	...
6745529	  758.3	  529.4	 7943.0	...
6745530	  758.4	  530.3	 7945.0	...
6745531	  758.2	  530.0	 7946.0	...
6745532	  758.0	  529.8	 7946.0	...
6745533	  757.8	  529.7	 7944.0	...
6745534	  758.1	  529.7	 7943.0	...
6745535	  758.4	  530.1	 7943.0	...
6745536	  758.7	  530.6	 7944.0	...
6745537	  758.6	  530.7	 7945.0	...
6745538	  758.5	  530.4	 7945.0	...
6745539	  758.5	  530.2	 7944.0	...
6745540	  758.5	  530.3	 7944.0	...
6745541	  758.6	  530.4	 7945.0	...
6745542	  758.7	  530.4	 7945.0	...
6745543	  758.5	  529.7	 7943.0	...
6745544	  758.3	  529.0	 7942.0	...
6745545	  758.1	  528.7	 7940.0	...
6745546	  758.1	  529.0	 7942.0	...
6745547	  758.1	  529.5	 7943.0	...
6745548	  758.1	  530.0	 7944.0	...
6745549	  758.2	  530.5	 7945.0	...
6745550	  758.2	  530.2	 7946.0	...
6745551	  758.1	  530.1	 7949.0	...
6745552	  758.0	  529.9	 7950.0	...
6745553	  758.0	  529.7	 7948.0	...
6745554	  758.0	  529.2	 7945.0	...
6745555	  758.0	  528.7	 7945.0	...
6745556	  758.1	  528.9	 7947.0	...
6745557	  758.1	  529.0	 7950.0	...
6745558	  758.2	  529.0	 7948.0	...
6745559	  758.2	  529.0	 7946.0	...
6745560	  758.2	  528.9	 7943.0	...
6745561	  758.2	  528.8	 7943.0	...
6745562	  758.2	  528.5	 7943.0	...
6745563	  758.3	  528.4	 7942.0	...
6745564	  758.5	  528.3	 7942.0	...
6745565	  758.7	  528.5	 7941.0	...
6745566	  758.8	  528.6	 7942.0	...
6745567	  758.7	  528.6	 7944.0	...
6745568	  758.6	  528.5	 7947.0	...
6745569	  758.8	  528.4	 7950.0	...
6745570	  759.0	  528.3	 7948.0	...
6745571	  759.1	  528.3	 7948.0	...
6745572	  759.0	  528.4	 7947.0	...
6745573	  758.6	  528.7	 7947.0	...
6745574	  758.3	  529.0	 7945.0	...
6745575	  757.9	  528.7	 7945.0	...
6745576	  757.7	  528.3	 7945.0	...
6745577	  757.5	  528.3	 7945.0	...
6745578	  757.4	  528.6	 7944.0	...
6745579	  757.5	  528.7	 7942.0	...
6745580	  757.7	  528.4	 7941.0	...
6745581	  757.5	  528.1	 7941.0	...
6745582	  757.3	  527.9	 7941.0	...
6745583	  757.2	  527.7	 7942.0	...
6745584	  757.3	  527.7	 7944.0	...
6745585	  757.2	  527.8	 7945.0	...
6745586	  757.3	  528.7	 7942.0	...
6745587	  757.4	  529.6	 7940.0	...
6745588	  757.6	  530.4	 7940.0	...
6745589	  757.6	  530.3	 7943.0	...
6745590	  757.5	  529.9	 7945.0	...
6745591	  757.5	  529.6	 7945.0	...
6745592	  757.6	  529.3	 7945.0	...
6745593	  757.7	  529.3	 7945.0	...
6745594	  757.8	  529.2	 7944.0	...
6745595	  757.8	  528.8	 7944.0	...
6745596	  757.8	  528.4	 7944.0	...
6745597	  757.5	  528.2	 7943.0	...
6745598	  757.2	  528.3	 7941.0	...
6745599	  756.9	  528.5	 7939.0	...
6745600	  757.0	  528.6	 7939.0	...
6745601	  757.2	  528.6	 7939.0	...
6745602	  757.2	  528.6	 7940.0	...
6745603	  757.2	  528.5	 7944.0	...
6745604	  757.1	  528.3	 7947.0	...
6745605	  757.0	  528.1	 7949.0	...
6745606	  757.0	  528.1	 7949.0	...
6745607	  757.0	  528.3	 7950.0	...
6745608	  756.9	  528.3	 7951.0	...
6745609	  756.7	  528.3	 7952.0	...
6745610	  756.5	  528.1	 7953.0	...
6745611	  756.4	  528.0	 7954.0	...
6745612	  756.3	  527.9	 7954.0	...
6745613	  756.3	  527.8	 7954.0	...
6745614	  756.4	  527.6	 7954.0	...
6745615	  756.5	  527.5	 7954.0	...
6745616	  756.6	  527.5	 7953.0	...
6745617	  756.5	  527.5	 7953.0	...
6745618	  756.7	  527.3	 7953.0	...
6745619	  756.7	  527.1	 7956.0	...
6745620	  756.7	  526.8	 7958.0	...
6745621	  756.6	  526.6	 7959.0	...
6745622	  756.5	  526.8	 7955.0	...
6745623	  756.7	  527.2	 7951.0	...
6745624	  756.8	  527.2	 7949.0	...
6745625	  756.7	  526.7	 7952.0	...
6745626	  756.6	  526.8	 7953.0	...
6745627	  756.4	  527.3	 7954.0	...
6745628	  756.5	  528.1	 7953.0	...
6745629	  756.4	  528.4	 7952.0	...
6745630	  756.3	  528.6	 7951.0	...
6745631	  756.1	  528.6	 7951.0	...
6745632	  756.1	  528.5	 7951.0	...
6745633	  756.2	  528.5	 7951.0	...
6745634	  756.1	  528.7	 7951.0	...
6745635	  755.9	  528.9	 7950.0	...
6745636	  755.8	  528.9	 7950.0	...
6745637	  755.6	  528.6	 7949.0	...
6745638	  755.3	  528.1	 7949.0	...
6745639	  755.1	  527.9	 7950.0	...
6745640	  755.0	  527.6	 7950.0	...
6745641	  755.0	  527.5	 7951.0	...
6745642	  755.0	  527.3	 7952.0	...
6745643	  755.1	  527.3	 7953.0	...
6745644	  755.1	  527.5	 7954.0	...
6745645	  755.1	  527.6	 7954.0	...
6745646	  755.4	  527.7	 7955.0	...
6745647	  755.5	  527.6	 7956.0	...
6745648	  755.7	  527.6	 7957.0	...
6745649	  755.9	  527.9	 7957.0	...
6745650	  756.2	  528.1	 7954.0	...
6745651	  756.3	  528.2	 7952.0	...
6745652	  756.1	  528.1	 7949.0	...
6745653	  755.6	  528.0	 7948.0	...
6745654	  755.1	  527.9	 7949.0	...
6745655	  754.8	  527.8	 7950.0	...
6745656	  754.9	  527.7	 7952.0	...
6745657	  754.9	  527.9	 7952.0	...
6745658	  754.9	  528.1	 7951.0	...
6745659	  755.2	  528.3	 7952.0	...
6745660	  755.6	  528.0	 7954.0	...
6745661	  756.2	  527.8	 7955.0	...
6745662	  756.4	  527.7	 7957.0	...
6745663	  756.7	  528.0	 7959.0	...
6745664	  756.6	  528.4	 7960.0	...
6745665	  756.3	  528.5	 7961.0	...
6745666	  755.9	  528.5	 7961.0	...
6745667	  755.8	  528.3	 7961.0	...
6745668	  755.6	  528.2	 7959.0	...
6745669	  755.6	  528.2	 7957.0	...
6745670	  755.8	  528.3	 7957.0	...
6745671	  755.7	  528.4	 7957.0	...
6745672	  755.4	  528.6	 7953.0	...
6745673	  755.1	  529.0	 7949.0	...
6745674	  755.1	  529.3	 7947.0	...
6745675	  755.3	  529.4	 7949.0	...
6745676	  755.6	  529.4	 7950.0	...
6745677	  755.6	  529.2	 7951.0	...
6745678	  755.3	  529.0	 7952.0	...
6745679	  755.0	  528.9	 7953.0	...
6745680	  755.1	  529.0	 7953.0	...
6745681	  755.5	  529.5	 7952.0	...
6745682	  755.9	  530.0	 7955.0	...
6745683	  756.1	  530.5	 7959.0	...
6745684	  756.1	  530.3	 7963.0	...
6745685	  756.1	  530.1	 7963.0	...
6745686	  756.1	  529.9	 7964.0	...
6745687	  756.0	  529.9	 7965.0	...
6745688	  756.1	  530.4	 7965.0	...
6745689	  756.2	  530.8	 7962.0	...
6745690	  756.4	  531.4	 7956.0	...
6745691	  756.6	  531.8	 7951.0	...
6745692	  756.7	  532.4	 7949.0	...
6745693	  756.3	  532.9	 7949.0	...
6745694	  755.9	  533.1	 7951.0	...
6745695	  755.5	  533.2	 7952.0	...
6745696	  755.6	  533.2	 7954.0	...
6745697	  755.9	  533.3	 7957.0	...
6745698	  756.4	  533.3	 7959.0	...
6745699	  756.7	  533.3	 7960.0	...
6745700	  756.8	  533.0	 7960.0	...
6745701	  756.7	  532.6	 7957.0	...
6745702	  756.4	  532.2	 7952.0	...
6745703	  756.2	  532.1	 7948.0	...
6745704	  755.7	  532.0	 7947.0	...
6745705	  755.4	  531.8	 7947.0	...
6745706	  755.2	  531.7	 7945.0	...
6745707	  755.3	  532.2	 7945.0	...
6745708	  755.5	  532.7	 7946.0	...
6745709	  755.8	  533.2	 7950.0	...
6745710	  756.0	  533.2	 7954.0	...
EFIX R   6745451	6745710	260	  756.6	  529.3	   7949
SSACC R  6745711
6745711	  757.1	  533.0	 7958.0	...
6745712	  758.4	  532.1	 7960.0	...
6745713	  760.0	  530.8	 7962.0	...
6745714	  762.5	  528.9	 7963.0	...
6745715	  765.5	  527.1	 7965.0	...
6745716	  770.0	  524.9	 7966.0	...
6745717	  774.2	  522.7	 7967.0	...
6745718	  778.6	  520.2	 7968.0	...
6745719	  781.5	  518.7	 7965.0	...
6745720	  783.9	  517.3	 7961.0	...
6745721	  786.8	  516.0	 7957.0	...
6745722	  789.6	  514.9	 7956.0	...
6745723	  791.9	  513.9	 7955.0	...
6745724	  793.4	  513.5	 7952.0	...
ESACC R  6745711	6745724	14	  757.1	  533.0	  793.4	  513.5	   0.88	     80
SFIX R   6745725
6745725	  795.2	  513.0	 7948.0	...
6745726	  796.6	  512.9	 7944.0	...
6745727	  797.4	  512.6	 7943.0	...
6745728	  797.5	  512.4	 7942.0	...
6745729	  797.6	  512.2	 7943.0	...
6745730	  797.8	  512.6	 7944.0	...
6745731	  797.9	  512.9	 7944.0	...
6745732	  797.7	  512.8	 7944.0	...
6745733	  797.5	  512.3	 7946.0	...
6745734	  796.9	  511.8	 7949.0	...
6745735	  796.5	  512.0	 7952.0	...
6745736	  795.7	  512.1	 7950.0	...
6745737	  795.2	  512.3	 7948.0	...
6745738	  794.5	  512.2	 7947.0	...
6745739	  794.1	  512.3	 7948.0	...
6745740	  794.1	  512.2	 7949.0	...
6745741	  793.9	  512.8	 7948.0	...
6745742	  793.8	  513.4	 7946.0	...
6745743	  793.6	  514.1	 7945.0	...
6745744	  793.6	  514.3	 7946.0	...
6745745	  793.6	  515.0	 7946.0	...
6745746	  793.5	  515.5	 7946.0	...
6745747	  793.4	  516.0	 7947.0	...
6745748	  793.2	  516.1	 7947.0	...
6745749	  793.0	  516.6	 7947.0	...
6745750	  792.8	  517.1	 7947.0	...
6745751	  792.6	  517.7	 7950.0	...
6745752	  792.3	  518.0	 7953.0	...
6745753	  791.9	  518.3	 7956.0	...
6745754	  791.5	  518.4	 7956.0	...
6745755	  791.5	  518.3	 7957.0	...
6745756	  791.5	  518.3	 7957.0	...
6745757	  791.5	  518.4	 7957.0	...
6745758	  791.7	  518.4	 7959.0	...
6745759	  791.9	  518.5	 7960.0	...
[truncated: 4,322,045 more chars]
