# Supplementary material for: With an eye on uncertainty: Modelling pupillary responses to environmental volatility
Source: PLoS Comput Biol. 2019 Jul 5;15(7):e1007126. doi: 10.1371/journal.pcbi.1007126 (PMC6636765; doi:10.1371/journal.pcbi.1007126)
Supplement: S8 Data — Zip file containing the pupillometry data for participant 8. (ZIP) [file pcbi.1007126.s008.zip › P8/trial16.asc]

** CONVERTED FROM C:\Users\tparr\Documents\PVR\P8_1412\trial16.edf using edfapi 3.1 Win32 Nov 24 2009 on Thu Dec 14 11:55:37 2017
** DATE: Thu Dec 14 11:57:09 2017
** TYPE: EDF_FILE BINARY EVENT SAMPLE TAGGED
** VERSION: EYELINK II 1
** SOURCE: EYELINK CL
** EYELINK II CL v4.48 Nov 25 2009
** CAMERA: EyeLink CL Version 1.4 Sensor=BHA
** SERIAL NUMBER: CL1-AAD42
** CAMERA_CONFIG: AAD42140.SCD
**

MSG	7213720 RECCFG CR 1000 2 0 R
MSG	7213720 ELCLCFG MTABLER
MSG	7213720 GAZE_COORDS 0.00 0.00 1599.00 1199.00
MSG	7213720 THRESHOLDS R 110 234
MSG	7213720 ELCL_PROC CENTROID (3)
MSG	7213720 ELCL_PCR_PARAM 5 3.0
START	7213721 	RIGHT	SAMPLES	EVENTS
PRESCALER	1
VPRESCALER	1
PUPIL	AREA
EVENTS	GAZE	RIGHT	RATE	1000.00	TRACKING	CR	FILTER	2
SAMPLES	GAZE	RIGHT	RATE	1000.00	TRACKING	CR	FILTER	2
MSG	7213721 !MODE RECORD CR 1000 2 0 R
7213721	  862.6	  533.5	 7185.0	...
INPUT	7213721	127
7213722	  862.5	  533.0	 7185.0	...
7213723	  862.1	  532.6	 7185.0	...
7213724	  862.1	  533.1	 7185.0	...
7213725	  862.2	  533.4	 7185.0	...
7213726	  862.3	  533.6	 7185.0	...
7213727	  862.3	  533.7	 7185.0	...
SFIX R   7213728
7213728	  862.1	  533.9	 7182.0	...
7213729	  862.1	  534.1	 7179.0	...
7213730	  862.6	  533.6	 7178.0	...
7213731	  863.1	  533.2	 7179.0	...
7213732	  863.6	  533.1	 7179.0	...
7213733	  863.5	  533.6	 7179.0	...
7213734	  863.4	  533.9	 7178.0	...
7213735	  863.4	  533.9	 7177.0	...
7213736	  863.6	  534.3	 7176.0	...
7213737	  862.7	  534.8	 7177.0	...
7213738	  861.7	  535.4	 7178.0	...
7213739	  860.6	  535.5	 7179.0	...
7213740	  860.6	  535.6	 7185.0	...
7213741	  860.9	  535.7	 7191.0	...
7213742	  861.3	  535.8	 7192.0	...
7213743	  861.5	  535.7	 7188.0	...
7213744	  861.3	  535.6	 7186.0	...
7213745	  861.0	  535.6	 7189.0	...
7213746	  861.7	  535.5	 7191.0	...
7213747	  862.5	  535.3	 7189.0	...
7213748	  863.3	  535.2	 7185.0	...
7213749	  863.3	  535.5	 7181.0	...
7213750	  863.4	  535.8	 7179.0	...
7213751	  863.6	  536.0	 7180.0	...
7213752	  863.6	  536.2	 7180.0	...
7213753	  863.6	  536.4	 7179.0	...
7213754	  862.9	  536.6	 7178.0	...
7213755	  862.2	  536.5	 7179.0	...
7213756	  861.6	  536.6	 7180.0	...
7213757	  861.8	  536.8	 7180.0	...
7213758	  862.2	  537.0	 7180.0	...
7213759	  862.5	  536.7	 7181.0	...
7213760	  862.6	  536.2	 7182.0	...
7213761	  862.6	  536.2	 7183.0	...
7213762	  862.6	  537.0	 7184.0	...
7213763	  862.5	  537.7	 7184.0	...
7213764	  862.1	  537.6	 7186.0	...
7213765	  862.3	  537.2	 7188.0	...
7213766	  862.7	  537.2	 7186.0	...
7213767	  863.1	  537.5	 7181.0	...
7213768	  862.9	  537.7	 7180.0	...
7213769	  862.7	  537.6	 7183.0	...
7213770	  862.4	  537.2	 7187.0	...
7213771	  862.2	  536.9	 7187.0	...
7213772	  862.1	  536.5	 7187.0	...
7213773	  862.4	  536.6	 7188.0	...
7213774	  862.9	  536.8	 7189.0	...
7213775	  863.5	  537.0	 7189.0	...
7213776	  863.7	  537.0	 7189.0	...
7213777	  863.8	  537.1	 7188.0	...
7213778	  863.7	  537.0	 7186.0	...
7213779	  863.5	  536.8	 7188.0	...
7213780	  863.1	  536.7	 7191.0	...
7213781	  862.8	  537.2	 7191.0	...
7213782	  862.5	  538.0	 7187.0	...
7213783	  862.5	  539.0	 7183.0	...
7213784	  862.7	  539.5	 7178.0	...
EFIX R   7213728	7213784	57	  862.6	  536.1	   7183
SSACC R  7213785
7213785	  863.3	  540.6	 7166.0	...
7213786	  863.9	  542.2	 7155.0	...
7213787	  864.4	  544.6	 7148.0	...
7213788	  864.5	  546.8	 7147.0	...
7213789	  864.5	  548.8	 7143.0	...
7213790	  864.7	  551.2	 7139.0	...
7213791	  864.9	  553.1	 7135.0	...
7213792	  865.1	  554.5	 7133.0	...
ESACC R  7213785	7213792	8	  863.3	  540.6	  865.1	  554.5	   0.30	     39
SFIX R   7213793
7213793	  865.0	  555.3	 7132.0	...
7213794	  865.0	  556.4	 7132.0	...
7213795	  865.8	  557.2	 7134.0	...
7213796	  866.8	  557.9	 7134.0	...
7213797	  867.7	  558.2	 7132.0	...
7213798	  867.5	  558.1	 7130.0	...
7213799	  866.8	  557.2	 7131.0	...
7213800	  866.3	  556.1	 7141.0	...
7213801	  865.9	  555.3	 7150.0	...
7213802	  865.9	  554.7	 7155.0	...
7213803	  865.4	  554.1	 7151.0	...
7213804	  865.0	  553.6	 7147.0	...
7213805	  864.9	  554.1	 7149.0	...
7213806	  865.5	  554.8	 7151.0	...
7213807	  866.2	  555.2	 7152.0	...
7213808	  866.6	  554.8	 7153.0	...
7213809	  866.5	  554.4	 7156.0	...
7213810	  866.2	  554.3	 7157.0	...
7213811	  866.0	  554.3	 7157.0	...
7213812	  865.6	  554.1	 7157.0	...
7213813	  865.3	  553.8	 7157.0	...
7213814	  865.1	  553.7	 7157.0	...
7213815	  865.2	  553.7	 7155.0	...
7213816	  865.9	  553.7	 7153.0	...
7213817	  866.6	  553.6	 7151.0	...
7213818	  867.1	  553.5	 7151.0	...
7213819	  867.1	  553.4	 7151.0	...
7213820	  867.1	  554.5	 7153.0	...
7213821	  867.3	  555.6	 7154.0	...
7213822	  867.4	  556.4	 7155.0	...
7213823	  867.4	  555.9	 7155.0	...
7213824	  867.3	  555.3	 7156.0	...
7213825	  866.5	  554.8	 7158.0	...
7213826	  865.7	  554.4	 7161.0	...
7213827	  865.6	  554.3	 7159.0	...
7213828	  866.2	  554.4	 7155.0	...
7213829	  866.9	  554.5	 7150.0	...
7213830	  866.9	  554.4	 7147.0	...
7213831	  866.9	  554.4	 7144.0	...
7213832	  867.0	  554.6	 7142.0	...
7213833	  867.1	  555.1	 7141.0	...
7213834	  867.1	  555.7	 7139.0	...
7213835	  867.3	  556.0	 7137.0	...
7213836	  867.6	  556.4	 7136.0	...
7213837	  867.4	  556.8	 7136.0	...
7213838	  867.1	  556.8	 7137.0	...
7213839	  866.6	  556.4	 7138.0	...
7213840	  866.4	  556.0	 7144.0	...
7213841	  866.2	  556.1	 7149.0	...
7213842	  866.0	  556.5	 7152.0	...
7213843	  865.8	  556.4	 7151.0	...
7213844	  865.5	  556.1	 7151.0	...
7213845	  865.7	  555.6	 7151.0	...
7213846	  866.2	  555.9	 7151.0	...
7213847	  867.1	  556.3	 7151.0	...
7213848	  867.8	  556.6	 7150.0	...
7213849	  868.5	  556.6	 7148.0	...
7213850	  868.8	  556.4	 7146.0	...
7213851	  868.8	  556.3	 7143.0	...
7213852	  868.8	  556.5	 7141.0	...
7213853	  868.8	  556.8	 7140.0	...
7213854	  868.9	  557.2	 7141.0	...
7213855	  868.9	  557.4	 7141.0	...
7213856	  868.7	  557.5	 7140.0	...
7213857	  868.5	  557.4	 7138.0	...
7213858	  868.3	  557.1	 7136.0	...
7213859	  868.3	  556.6	 7136.0	...
7213860	  868.3	  556.2	 7135.0	...
7213861	  868.5	  555.9	 7134.0	...
7213862	  868.6	  555.8	 7138.0	...
7213863	  868.6	  556.0	 7144.0	...
7213864	  868.3	  556.2	 7152.0	...
7213865	  868.0	  556.4	 7155.0	...
7213866	  867.9	  556.2	 7159.0	...
7213867	  867.8	  555.9	 7159.0	...
7213868	  867.8	  556.4	 7160.0	...
7213869	  867.8	  557.3	 7159.0	...
7213870	  868.1	  558.0	 7157.0	...
7213871	  868.3	  558.0	 7152.0	...
7213872	  868.4	  557.6	 7147.0	...
7213873	  868.4	  557.2	 7143.0	...
7213874	  868.6	  556.6	 7142.0	...
7213875	  868.8	  556.3	 7142.0	...
7213876	  868.6	  556.1	 7140.0	...
7213877	  868.3	  556.6	 7140.0	...
7213878	  867.8	  557.2	 7140.0	...
7213879	  867.7	  557.6	 7144.0	...
7213880	  867.6	  557.5	 7148.0	...
7213881	  868.0	  557.3	 7153.0	...
7213882	  868.7	  557.6	 7147.0	...
7213883	  869.2	  557.9	 7139.0	...
7213884	  869.6	  558.2	 7130.0	...
7213885	  869.8	  558.0	 7128.0	...
7213886	  869.8	  557.5	 7133.0	...
7213887	  869.8	  557.1	 7139.0	...
7213888	  869.8	  556.8	 7146.0	...
7213889	  869.9	  556.6	 7146.0	...
7213890	  869.8	  556.2	 7146.0	...
7213891	  869.8	  555.8	 7146.0	...
7213892	  869.8	  555.7	 7146.0	...
7213893	  869.9	  555.8	 7147.0	...
7213894	  870.0	  556.0	 7145.0	...
7213895	  870.4	  556.1	 7139.0	...
7213896	  870.7	  556.0	 7134.0	...
7213897	  870.9	  555.8	 7134.0	...
7213898	  871.6	  555.5	 7138.0	...
7213899	  872.4	  555.7	 7138.0	...
7213900	  872.9	  555.8	 7136.0	...
7213901	  872.6	  556.0	 7133.0	...
7213902	  871.4	  556.0	 7134.0	...
7213903	  870.3	  555.7	 7136.0	...
7213904	  870.1	  555.2	 7139.0	...
7213905	  870.5	  554.2	 7144.0	...
7213906	  870.4	  553.4	 7146.0	...
7213907	  869.8	  553.1	 7147.0	...
7213908	  869.3	  553.0	 7145.0	...
7213909	  869.5	  552.9	 7143.0	...
7213910	  870.0	  553.4	 7142.0	...
7213911	  870.3	  554.1	 7143.0	...
7213912	  870.1	  554.4	 7143.0	...
7213913	  869.4	  554.2	 7146.0	...
7213914	  868.8	  553.7	 7148.0	...
7213915	  868.7	  553.5	 7151.0	...
7213916	  869.1	  553.3	 7152.0	...
7213917	  869.4	  553.3	 7152.0	...
7213918	  869.6	  553.3	 7154.0	...
7213919	  869.6	  553.4	 7156.0	...
7213920	  869.5	  553.5	 7157.0	...
7213921	  869.6	  553.5	 7157.0	...
7213922	  869.6	  553.5	 7158.0	...
7213923	  869.5	  553.6	 7157.0	...
7213924	  869.4	  553.9	 7155.0	...
7213925	  869.3	  554.5	 7152.0	...
7213926	  869.5	  554.9	 7151.0	...
7213927	  869.7	  555.1	 7152.0	...
7213928	  869.7	  555.1	 7153.0	...
7213929	  869.7	  555.1	 7155.0	...
7213930	  869.6	  555.1	 7157.0	...
7213931	  869.7	  554.9	 7159.0	...
7213932	  869.9	  554.6	 7158.0	...
7213933	  869.9	  554.8	 7158.0	...
7213934	  869.8	  555.2	 7157.0	...
7213935	  869.8	  555.7	 7157.0	...
7213936	  869.8	  555.8	 7154.0	...
7213937	  869.9	  555.7	 7152.0	...
7213938	  870.1	  555.5	 7150.0	...
7213939	  870.7	  555.4	 7151.0	...
7213940	  871.2	  555.4	 7154.0	...
7213941	  871.6	  555.5	 7157.0	...
7213942	  871.7	  555.6	 7159.0	...
7213943	  871.3	  555.6	 7158.0	...
7213944	  870.7	  555.7	 7152.0	...
7213945	  870.2	  555.8	 7148.0	...
7213946	  870.7	  556.0	 7143.0	...
7213947	  871.2	  556.0	 7142.0	...
7213948	  870.9	  556.0	 7145.0	...
7213949	  870.0	  556.0	 7149.0	...
7213950	  869.5	  556.1	 7153.0	...
7213951	  869.9	  556.1	 7152.0	...
7213952	  870.2	  556.2	 7151.0	...
7213953	  870.3	  556.4	 7150.0	...
7213954	  870.3	  556.3	 7150.0	...
7213955	  870.5	  556.0	 7151.0	...
7213956	  870.6	  556.0	 7150.0	...
7213957	  870.7	  556.1	 7149.0	...
7213958	  870.7	  556.3	 7146.0	...
7213959	  870.6	  556.3	 7146.0	...
7213960	  870.5	  556.2	 7146.0	...
7213961	  870.6	  556.0	 7145.0	...
7213962	  870.9	  555.7	 7144.0	...
7213963	  871.1	  555.5	 7144.0	...
7213964	  871.2	  555.5	 7145.0	...
7213965	  871.1	  555.2	 7150.0	...
7213966	  871.1	  554.9	 7155.0	...
7213967	  871.2	  554.6	 7159.0	...
7213968	  871.2	  554.5	 7156.0	...
7213969	  871.2	  554.5	 7152.0	...
7213970	  871.2	  554.7	 7148.0	...
7213971	  871.3	  555.2	 7148.0	...
7213972	  871.2	  555.8	 7148.0	...
7213973	  871.2	  556.2	 7149.0	...
7213974	  871.1	  556.1	 7151.0	...
7213975	  871.3	  555.7	 7153.0	...
7213976	  871.6	  555.5	 7159.0	...
7213977	  871.8	  555.4	 7163.0	...
7213978	  871.9	  555.6	 7166.0	...
7213979	  872.0	  555.7	 7165.0	...
7213980	  872.1	  555.5	 7165.0	...
7213981	  871.7	  555.2	 7164.0	...
7213982	  870.9	  555.0	 7160.0	...
7213983	  870.2	  555.2	 7155.0	...
7213984	  870.0	  555.3	 7156.0	...
7213985	  870.1	  555.4	 7162.0	...
7213986	  870.4	  555.4	 7165.0	...
7213987	  870.5	  555.0	 7164.0	...
7213988	  871.3	  554.5	 7163.0	...
7213989	  872.1	  554.6	 7159.0	...
7213990	  873.0	  555.2	 7156.0	...
7213991	  873.0	  555.7	 7152.0	...
7213992	  872.9	  555.6	 7157.0	...
7213993	  872.8	  555.5	 7160.0	...
7213994	  872.7	  555.5	 7163.0	...
7213995	  872.5	  555.5	 7161.0	...
7213996	  872.3	  555.6	 7161.0	...
7213997	  872.2	  555.4	 7162.0	...
7213998	  872.2	  555.0	 7162.0	...
7213999	  872.5	  554.6	 7164.0	...
7214000	  872.8	  554.4	 7165.0	...
7214001	  873.1	  554.1	 7167.0	...
7214002	  872.9	  553.9	 7167.0	...
7214003	  872.3	  553.8	 7168.0	...
7214004	  871.8	  553.8	 7170.0	...
7214005	  872.1	  554.3	 7171.0	...
7214006	  872.5	  554.8	 7167.0	...
7214007	  872.8	  554.8	 7163.0	...
7214008	  872.5	  554.4	 7159.0	...
7214009	  872.2	  553.9	 7159.0	...
7214010	  872.1	  553.7	 7160.0	...
7214011	  872.0	  553.6	 7162.0	...
7214012	  872.0	  553.5	 7168.0	...
7214013	  871.5	  553.8	 7178.0	...
7214014	  871.0	  554.1	 7187.0	...
7214015	  870.7	  553.8	 7193.0	...
7214016	  871.0	  553.3	 7193.0	...
7214017	  871.3	  553.0	 7186.0	...
7214018	  871.7	  553.2	 7180.0	...
7214019	  871.9	  553.4	 7171.0	...
7214020	  872.3	  553.5	 7168.0	...
7214021	  872.5	  553.9	 7164.0	...
7214022	  872.8	  554.2	 7161.0	...
7214023	  872.9	  554.6	 7160.0	...
7214024	  872.9	  554.8	 7159.0	...
7214025	  872.7	  554.9	 7159.0	...
7214026	  872.6	  554.7	 7158.0	...
7214027	  872.5	  554.7	 7155.0	...
7214028	  872.5	  554.8	 7151.0	...
7214029	  872.3	  554.8	 7152.0	...
7214030	  871.9	  554.6	 7154.0	...
7214031	  871.5	  554.6	 7157.0	...
7214032	  871.3	  554.7	 7157.0	...
7214033	  871.9	  555.0	 7155.0	...
7214034	  872.6	  554.9	 7152.0	...
7214035	  872.5	  554.8	 7156.0	...
7214036	  871.7	  554.9	 7162.0	...
7214037	  870.9	  555.0	 7170.0	...
7214038	  870.9	  555.3	 7171.0	...
7214039	  871.2	  555.5	 7171.0	...
7214040	  871.6	  555.7	 7170.0	...
7214041	  872.4	  555.6	 7165.0	...
7214042	  872.9	  555.5	 7159.0	...
7214043	  873.4	  555.4	 7156.0	...
7214044	  872.6	  555.1	 7158.0	...
7214045	  871.7	  554.7	 7160.0	...
7214046	  870.9	  554.3	 7166.0	...
7214047	  871.0	  554.2	 7171.0	...
7214048	  871.3	  554.1	 7176.0	...
7214049	  871.5	  554.2	 7176.0	...
7214050	  871.8	  554.3	 7176.0	...
7214051	  871.9	  554.7	 7174.0	...
7214052	  871.9	  555.1	 7173.0	...
7214053	  871.6	  555.4	 7171.0	...
7214054	  871.4	  555.4	 7172.0	...
7214055	  871.6	  555.7	 7172.0	...
7214056	  871.8	  556.0	 7169.0	...
7214057	  872.1	  555.9	 7166.0	...
7214058	  872.1	  555.5	 7165.0	...
7214059	  872.1	  555.0	 7168.0	...
7214060	  872.2	  554.9	 7167.0	...
7214061	  871.9	  555.0	 7163.0	...
7214062	  871.7	  555.2	 7158.0	...
7214063	  871.5	  555.4	 7158.0	...
7214064	  871.7	  555.4	 7159.0	...
7214065	  872.0	  555.3	 7160.0	...
7214066	  872.2	  555.2	 7160.0	...
7214067	  872.4	  555.2	 7162.0	...
7214068	  872.4	  555.3	 7166.0	...
7214069	  872.3	  555.4	 7170.0	...
7214070	  871.9	  555.5	 7171.0	...
7214071	  871.6	  555.6	 7171.0	...
7214072	  872.2	  555.7	 7171.0	...
7214073	  873.0	  556.1	 7166.0	...
7214074	  873.8	  556.9	 7158.0	...
7214075	  873.8	  557.6	 7150.0	...
7214076	  873.8	  557.9	 7150.0	...
7214077	  873.7	  557.5	 7156.0	...
7214078	  873.6	  556.1	 7161.0	...
7214079	  873.5	  555.0	 7163.0	...
7214080	  872.8	  554.2	 7168.0	...
7214081	  872.1	  554.4	 7174.0	...
7214082	  871.4	  554.7	 7182.0	...
7214083	  871.6	  554.8	 7184.0	...
7214084	  871.7	  555.4	 7184.0	...
7214085	  871.8	  556.1	 7180.0	...
7214086	  872.3	  556.7	 7174.0	...
7214087	  872.7	  556.8	 7170.0	...
7214088	  873.2	  557.0	 7168.0	...
7214089	  873.3	  557.3	 7163.0	...
7214090	  873.4	  557.7	 7156.0	...
7214091	  873.4	  558.1	 7155.0	...
7214092	  873.4	  558.3	 7159.0	...
7214093	  873.0	  558.4	 7164.0	...
7214094	  872.6	  558.4	 7164.0	...
7214095	  872.7	  558.4	 7163.0	...
7214096	  873.1	  557.9	 7161.0	...
7214097	  873.7	  557.4	 7158.0	...
7214098	  873.9	  557.2	 7160.0	...
7214099	  873.6	  557.4	 7163.0	...
7214100	  873.2	  557.6	 7166.0	...
7214101	  872.8	  557.6	 7166.0	...
7214102	  872.5	  557.4	 7167.0	...
7214103	  872.2	  557.3	 7167.0	...
7214104	  871.9	  557.1	 7168.0	...
7214105	  871.8	  557.1	 7168.0	...
7214106	  871.8	  557.1	 7164.0	...
7214107	  871.9	  557.3	 7159.0	...
7214108	  872.1	  557.6	 7153.0	...
7214109	  872.1	  557.7	 7152.0	...
7214110	  872.1	  557.7	 7151.0	...
7214111	  872.3	  558.2	 7148.0	...
7214112	  872.5	  558.7	 7142.0	...
7214113	  872.5	  559.1	 7137.0	...
7214114	  872.6	  559.1	 7135.0	...
7214115	  873.0	  559.5	 7136.0	...
7214116	  873.9	  560.5	 7136.0	...
7214117	  874.3	  561.5	 7134.0	...
7214118	  874.3	  561.8	 7130.0	...
7214119	  874.1	  561.5	 7126.0	...
7214120	  873.5	  560.5	 7123.0	...
7214121	  872.9	  559.6	 7121.0	...
7214122	  872.4	  559.2	 7121.0	...
7214123	  872.7	  559.5	 7120.0	...
7214124	  873.1	  559.6	 7120.0	...
7214125	  873.2	  559.5	 7120.0	...
7214126	  873.0	  559.6	 7120.0	...
7214127	  872.8	  559.9	 7119.0	...
7214128	  872.8	  560.4	 7117.0	...
7214129	  872.5	  560.8	 7114.0	...
7214130	  872.3	  561.0	 7112.0	...
7214131	  872.1	  560.9	 7114.0	...
7214132	  872.8	  561.3	 7113.0	...
7214133	  873.6	  561.8	 7113.0	...
7214134	  874.2	  562.2	 7111.0	...
7214135	  874.0	  562.2	 7113.0	...
7214136	  873.5	  562.2	 7115.0	...
7214137	  872.9	  562.4	 7117.0	...
7214138	  872.4	  563.0	 7118.0	...
7214139	  872.1	  563.5	 7116.0	...
7214140	  872.1	  564.1	 7113.0	...
7214141	  872.2	  564.3	 7107.0	...
7214142	  872.4	  564.5	 7102.0	...
7214143	  872.7	  564.6	 7095.0	...
7214144	  872.7	  564.3	 7090.0	...
7214145	  873.0	  563.8	 7086.0	...
7214146	  873.3	  563.4	 7085.0	...
7214147	  873.6	  563.5	 7082.0	...
7214148	  873.6	  563.6	 7080.0	...
7214149	  873.1	  563.6	 7079.0	...
7214150	  872.6	  563.6	 7080.0	...
7214151	  872.1	  563.5	 7079.0	...
7214152	  872.0	  563.5	 7078.0	...
7214153	  871.8	  563.5	 7075.0	...
7214154	  871.6	  563.4	 7071.0	...
7214155	  871.8	  563.9	 7068.0	...
7214156	  872.2	  564.5	 7065.0	...
7214157	  872.6	  564.9	 7061.0	...
7214158	  872.2	  564.8	 7058.0	...
7214159	  871.9	  564.4	 7056.0	...
7214160	  872.2	  564.1	 7057.0	...
7214161	  872.9	  564.5	 7050.0	...
7214162	  873.3	  565.2	 7043.0	...
7214163	  873.1	  566.3	 7035.0	...
7214164	  872.7	  566.6	 7036.0	...
7214165	  873.0	  567.0	 7036.0	...
7214166	  873.3	  567.1	 7039.0	...
7214167	  873.2	  567.2	 7041.0	...
7214168	  872.9	  567.3	 7040.0	...
7214169	  872.7	  567.0	 7036.0	...
7214170	  872.8	  566.6	 7032.0	...
7214171	  873.0	  566.4	 7032.0	...
7214172	  873.0	  566.6	 7033.0	...
7214173	  873.1	  566.7	 7035.0	...
7214174	  872.9	  566.7	 7038.0	...
7214175	  872.8	  566.6	 7038.0	...
7214176	  872.6	  566.6	 7036.0	...
7214177	  872.6	  566.5	 7033.0	...
7214178	  872.5	  566.5	 7030.0	...
7214179	  872.6	  566.9	 7026.0	...
7214180	  872.8	  567.2	 7023.0	...
7214181	  872.8	  567.6	 7018.0	...
7214182	  872.4	  567.6	 7016.0	...
7214183	  872.3	  567.5	 7013.0	...
7214184	  872.3	  567.6	 7013.0	...
7214185	  872.3	  567.8	 7013.0	...
7214186	  871.8	  567.7	 7014.0	...
7214187	  871.3	  567.5	 7010.0	...
7214188	  871.0	  567.8	 7005.0	...
7214189	  871.0	  568.4	 7000.0	...
7214190	  871.0	  569.2	 6999.0	...
7214191	  871.0	  569.3	 6999.0	...
7214192	  871.0	  569.5	 6998.0	...
7214193	  870.9	  569.5	 6997.0	...
7214194	  870.7	  569.6	 6998.0	...
7214195	  870.8	  569.6	 7002.0	...
7214196	  871.0	  569.6	 6997.0	...
7214197	  871.2	  569.3	 6989.0	...
7214198	  870.9	  569.0	 6987.0	...
7214199	  870.5	  568.5	 6992.0	...
7214200	  869.7	  568.4	 6998.0	...
7214201	  869.2	  568.4	 6998.0	...
7214202	  868.7	  568.5	 6998.0	...
7214203	  868.4	  568.5	 7000.0	...
7214204	  868.1	  568.5	 7002.0	...
7214205	  868.3	  568.3	 7003.0	...
7214206	  868.7	  568.1	 7002.0	...
7214207	  869.1	  568.1	 6997.0	...
7214208	  869.1	  568.4	 6989.0	...
7214209	  869.1	  568.6	 6980.0	...
7214210	  868.9	  568.9	 6976.0	...
7214211	  868.5	  569.1	 6975.0	...
7214212	  868.1	  569.3	 6974.0	...
7214213	  868.1	  569.3	 6974.0	...
7214214	  868.3	  569.3	 6975.0	...
7214215	  868.5	  569.7	 6971.0	...
7214216	  868.8	  570.8	 6962.0	...
7214217	  869.1	  571.9	 6954.0	...
7214218	  869.2	  572.5	 6951.0	...
7214219	  869.2	  572.4	 6950.0	...
7214220	  869.2	  572.2	 6947.0	...
7214221	  869.2	  572.2	 6944.0	...
7214222	  869.0	  572.2	 6944.0	...
7214223	  868.8	  572.2	 6945.0	...
7214224	  868.2	  572.2	 6945.0	...
7214225	  868.1	  572.2	 6945.0	...
7214226	  867.9	  572.1	 6942.0	...
7214227	  868.8	  571.9	 6939.0	...
7214228	  869.7	  571.7	 6937.0	...
7214229	  870.6	  571.6	 6938.0	...
7214230	  870.6	  571.4	 6934.0	...
7214231	  870.2	  571.4	 6930.0	...
7214232	  869.7	  571.4	 6928.0	...
7214233	  868.6	  571.6	 6932.0	...
7214234	  868.4	  572.0	 6935.0	...
7214235	  868.2	  572.3	 6934.0	...
7214236	  868.2	  572.6	 6931.0	...
7214237	  867.8	  572.7	 6928.0	...
7214238	  867.6	  573.1	 6928.0	...
7214239	  868.3	  573.5	 6927.0	...
7214240	  869.2	  573.8	 6923.0	...
7214241	  869.7	  573.2	 6920.0	...
7214242	  869.3	  572.6	 6917.0	...
7214243	  868.6	  572.5	 6918.0	...
7214244	  868.6	  572.9	 6917.0	...
7214245	  869.2	  573.3	 6916.0	...
7214246	  869.7	  573.4	 6915.0	...
7214247	  869.4	  573.7	 6915.0	...
7214248	  869.0	  574.0	 6914.0	...
7214249	  868.7	  574.7	 6913.0	...
7214250	  868.6	  575.4	 6912.0	...
7214251	  868.7	  576.3	 6907.0	...
7214252	  868.8	  576.5	 6904.0	...
7214253	  868.9	  575.9	 6902.0	...
7214254	  868.9	  575.3	 6905.0	...
7214255	  868.7	  574.7	 6905.0	...
7214256	  868.6	  574.9	 6904.0	...
7214257	  868.3	  575.6	 6903.0	...
7214258	  868.1	  576.3	 6904.0	...
7214259	  868.8	  576.9	 6905.0	...
7214260	  869.6	  576.7	 6902.0	...
7214261	  870.2	  576.7	 6899.0	...
7214262	  869.9	  576.8	 6896.0	...
7214263	  869.5	  577.1	 6897.0	...
7214264	  869.3	  577.4	 6899.0	...
7214265	  869.1	  577.6	 6901.0	...
7214266	  869.1	  577.6	 6903.0	...
7214267	  869.1	  577.5	 6903.0	...
7214268	  869.5	  577.1	 6904.0	...
7214269	  869.9	  576.6	 6906.0	...
7214270	  870.4	  576.3	 6908.0	...
7214271	  870.5	  576.1	 6907.0	...
7214272	  870.7	  576.0	 6906.0	...
7214273	  870.8	  576.0	 6897.0	...
7214274	  870.5	  576.4	 6890.0	...
7214275	  870.1	  576.9	 6885.0	...
7214276	  869.7	  577.7	 6886.0	...
7214277	  869.7	  578.2	 6884.0	...
7214278	  869.6	  578.6	 6881.0	...
7214279	  869.6	  578.5	 6877.0	...
7214280	  870.2	  578.4	 6875.0	...
7214281	  870.8	  578.4	 6873.0	...
7214282	  871.5	  578.5	 6873.0	...
7214283	  871.6	  578.6	 6874.0	...
7214284	  871.8	  578.7	 6874.0	...
7214285	  872.0	  578.6	 6873.0	...
7214286	  872.3	  578.6	 6870.0	...
7214287	  872.4	  579.0	 6868.0	...
7214288	  872.1	  579.4	 6865.0	...
7214289	  871.6	  579.8	 6863.0	...
7214290	  871.7	  579.8	 6862.0	...
7214291	  872.4	  579.8	 6863.0	...
7214292	  872.9	  579.9	 6865.0	...
7214293	  872.7	  580.3	 6868.0	...
7214294	  872.6	  580.6	 6869.0	...
7214295	  872.6	  580.7	 6864.0	...
7214296	  872.7	  580.4	 6858.0	...
7214297	  872.6	  580.0	 6858.0	...
7214298	  872.4	  579.8	 6863.0	...
7214299	  871.9	  579.4	 6868.0	...
7214300	  871.6	  579.3	 6869.0	...
7214301	  871.2	  579.4	 6864.0	...
7214302	  871.0	  579.6	 6860.0	...
7214303	  870.8	  579.7	 6855.0	...
7214304	  870.7	  579.8	 6857.0	...
7214305	  870.7	  580.2	 6858.0	...
EFIX R   7213793	7214305	513	  870.5	  561.1	   7090
SSACC R  7214306
7214306	  870.8	  580.5	 6862.0	...
7214307	  871.1	  580.5	 6865.0	...
7214308	  871.7	  580.3	 6872.0	...
7214309	  873.3	  579.3	 6883.0	...
7214310	  875.0	  577.3	 6895.0	...
7214311	  876.9	  573.8	 6911.0	...
7214312	  878.1	  569.7	 6925.0	...
7214313	  879.9	  565.8	 6940.0	...
7214314	  882.8	  561.2	 6947.0	...
7214315	  885.3	  556.5	 6952.0	...
7214316	  888.2	  551.2	 6958.0	...
7214317	  890.2	  547.6	 6965.0	...
7214318	  893.1	  543.6	 6970.0	...
7214319	  894.6	  540.9	 6972.0	...
7214320	  895.7	  538.4	 6977.0	...
7214321	  896.2	  537.8	 6982.0	...
7214322	  896.6	  537.4	 6986.0	...
ESACC R  7214306	7214322	17	  870.8	  580.5	  896.6	  537.4	   1.07	     98
SFIX R   7214323
7214323	  896.6	  537.5	 6987.0	...
7214324	  896.6	  537.8	 6987.0	...
7214325	  897.0	  539.4	 6980.0	...
7214326	  897.7	  541.2	 6973.0	...
7214327	  898.5	  542.6	 6971.0	...
7214328	  900.2	  543.4	 6977.0	...
7214329	  901.6	  544.0	 6990.0	...
7214330	  903.2	  544.8	 6997.0	...
7214331	  903.8	  545.0	 7006.0	...
7214332	  904.6	  545.5	 7009.0	...
7214333	  905.7	  545.6	 7008.0	...
7214334	  906.5	  545.4	 7005.0	...
7214335	  906.1	  545.0	 7003.0	...
7214336	  905.1	  545.1	 7000.0	...
7214337	  904.1	  545.5	 6995.0	...
7214338	  904.0	  546.5	 6989.0	...
7214339	  903.5	  547.2	 6987.0	...
7214340	  901.7	  548.0	 6988.0	...
7214341	  900.3	  548.1	 6990.0	...
7214342	  899.4	  548.0	 6992.0	...
7214343	  899.8	  547.7	 6993.0	...
7214344	  900.1	  547.7	 6993.0	...
7214345	  900.3	  547.9	 6991.0	...
7214346	  900.5	  547.2	 6990.0	...
7214347	  900.9	  546.2	 6989.0	...
7214348	  901.3	  545.3	 6991.0	...
7214349	  901.9	  545.2	 6994.0	...
7214350	  902.6	  545.0	 6991.0	...
7214351	  903.7	  544.9	 6985.0	...
7214352	  904.1	  544.8	 6979.0	...
7214353	  904.1	  545.3	 6979.0	...
7214354	  903.6	  545.9	 6979.0	...
7214355	  903.7	  546.7	 6979.0	...
7214356	  903.3	  547.1	 6980.0	...
7214357	  903.0	  547.7	 6981.0	...
7214358	  902.8	  547.9	 6981.0	...
7214359	  903.0	  548.0	 6980.0	...
7214360	  903.1	  548.0	 6979.0	...
7214361	  902.6	  548.1	 6980.0	...
7214362	  902.1	  548.4	 6982.0	...
7214363	  902.2	  548.4	 6979.0	...
7214364	  902.9	  547.8	 6975.0	...
7214365	  903.3	  547.2	 6971.0	...
7214366	  902.7	  546.3	 6978.0	...
7214367	  902.2	  546.0	 6984.0	...
7214368	  902.0	  545.7	 6986.0	...
7214369	  902.5	  546.2	 6979.0	...
7214370	  904.0	  546.7	 6971.0	...
7214371	  905.5	  546.9	 6969.0	...
7214372	  904.9	  546.5	 6971.0	...
7214373	  903.2	  546.3	 6973.0	...
7214374	  901.4	  546.1	 6974.0	...
7214375	  901.2	  545.9	 6974.0	...
7214376	  900.8	  545.7	 6974.0	...
7214377	  900.8	  546.2	 6974.0	...
7214378	  901.0	  546.7	 6975.0	...
7214379	  901.6	  547.1	 6971.0	...
7214380	  901.9	  547.0	 6966.0	...
7214381	  902.0	  547.0	 6962.0	...
7214382	  902.2	  547.7	 6963.0	...
7214383	  902.6	  548.2	 6964.0	...
7214384	  903.1	  548.7	 6965.0	...
7214385	  903.8	  549.5	 6964.0	...
7214386	  903.9	  550.4	 6962.0	...
7214387	  904.0	  551.3	 6959.0	...
7214388	  904.7	  551.2	 6957.0	...
7214389	  905.9	  551.1	 6957.0	...
7214390	  906.0	  551.0	 6956.0	...
7214391	  904.8	  551.1	 6954.0	...
7214392	  903.4	  551.3	 6951.0	...
7214393	  903.0	  551.3	 6952.0	...
7214394	  903.1	  551.4	 6955.0	...
7214395	  903.6	  551.6	 6958.0	...
7214396	  904.1	  551.7	 6958.0	...
7214397	  904.6	  552.0	 6958.0	...
7214398	  905.5	  552.2	 6958.0	...
7214399	  906.3	  552.1	 6954.0	...
7214400	  907.6	  551.6	 6949.0	...
7214401	  908.6	  551.0	 6949.0	...
7214402	  909.5	  550.7	 6954.0	...
7214403	  909.3	  550.5	 6955.0	...
7214404	  909.1	  550.2	 6951.0	...
7214405	  906.6	  550.2	 6962.0	...
7214406	  904.3	  550.2	 6976.0	...
7214407	  902.2	  550.2	 6984.0	...
7214408	  902.3	  550.1	 6977.0	...
7214409	  902.1	  550.0	 6969.0	...
7214410	  902.0	  550.5	 6968.0	...
7214411	  902.3	  550.8	 6964.0	...
7214412	  903.0	  551.0	 6961.0	...
7214413	  903.8	  550.9	 6957.0	...
7214414	  904.5	  550.8	 6957.0	...
7214415	  904.9	  551.3	 6959.0	...
7214416	  905.2	  551.9	 6961.0	...
7214417	  905.5	  552.5	 6964.0	...
7214418	  905.0	  551.6	 6973.0	...
7214419	  904.2	  550.7	 6981.0	...
7214420	  903.5	  549.9	 6985.0	...
7214421	  904.0	  550.2	 6980.0	...
7214422	  904.5	  550.7	 6975.0	...
7214423	  905.1	  551.1	 6973.0	...
7214424	  904.6	  551.2	 6972.0	...
7214425	  904.3	  551.4	 6971.0	...
7214426	  904.1	  551.6	 6970.0	...
7214427	  904.4	  551.8	 6970.0	...
7214428	  904.7	  552.2	 6969.0	...
7214429	  904.6	  552.3	 6969.0	...
7214430	  904.5	  552.2	 6968.0	...
7214431	  905.6	  551.7	 6969.0	...
7214432	  907.9	  551.1	 6969.0	...
7214433	  910.1	  550.5	 6966.0	...
7214434	  910.9	  550.5	 6963.0	...
7214435	  910.8	  550.7	 6963.0	...
7214436	  909.6	  551.1	 6969.0	...
7214437	  908.6	  551.3	 6976.0	...
7214438	  907.7	  551.4	 6977.0	...
7214439	  907.4	  551.6	 6973.0	...
7214440	  907.0	  551.9	 6969.0	...
7214441	  906.6	  552.2	 6969.0	...
7214442	  906.7	  551.6	 6972.0	...
7214443	  906.6	  550.8	 6977.0	...
7214444	  906.3	  550.0	 6981.0	...
7214445	  906.0	  549.9	 6983.0	...
7214446	  906.2	  550.2	 6983.0	...
7214447	  906.6	  550.5	 6982.0	...
7214448	  908.3	  550.1	 6982.0	...
7214449	  909.6	  549.4	 6984.0	...
7214450	  911.1	  548.5	 6986.0	...
7214451	  911.3	  548.0	 6985.0	...
7214452	  911.0	  547.5	 6981.0	...
7214453	  910.2	  547.3	 6978.0	...
7214454	  908.0	  547.8	 6985.0	...
7214455	  906.4	  548.2	 6993.0	...
7214456	  904.6	  548.5	 7001.0	...
7214457	  904.2	  548.3	 7001.0	...
7214458	  905.9	  547.8	 6996.0	...
7214459	  908.1	  547.5	 6992.0	...
7214460	  909.6	  547.3	 6988.0	...
7214461	  908.9	  547.2	 6986.0	...
7214462	  908.7	  546.8	 6985.0	...
7214463	  909.2	  546.3	 6985.0	...
7214464	  908.8	  546.4	 6988.0	...
7214465	  907.8	  546.4	 6985.0	...
7214466	  906.8	  546.3	 6980.0	...
7214467	  907.1	  546.0	 6975.0	...
7214468	  907.6	  545.9	 6975.0	...
7214469	  908.7	  545.7	 6976.0	...
7214470	  909.4	  545.6	 6977.0	...
7214471	  909.0	  545.5	 6979.0	...
7214472	  908.1	  545.7	 6978.0	...
7214473	  907.5	  545.9	 6975.0	...
7214474	  908.1	  546.0	 6973.0	...
7214475	  908.7	  545.9	 6972.0	...
7214476	  909.0	  545.8	 6973.0	...
7214477	  908.7	  545.6	 6976.0	...
7214478	  908.3	  545.2	 6977.0	...
7214479	  909.7	  545.0	 6976.0	...
7214480	  911.3	  545.1	 6975.0	...
7214481	  913.0	  545.5	 6975.0	...
7214482	  911.3	  545.6	 6979.0	...
7214483	  909.6	  545.4	 6983.0	...
7214484	  907.9	  545.2	 6988.0	...
7214485	  908.2	  545.1	 6990.0	...
7214486	  908.7	  544.9	 6991.0	...
7214487	  909.1	  544.6	 6991.0	...
7214488	  909.4	  544.5	 6988.0	...
7214489	  909.6	  544.6	 6984.0	...
7214490	  909.8	  544.7	 6980.0	...
7214491	  910.1	  544.6	 6980.0	...
7214492	  910.3	  544.9	 6980.0	...
7214493	  910.5	  545.3	 6979.0	...
7214494	  910.6	  545.0	 6982.0	...
7214495	  910.5	  544.3	 6985.0	...
7214496	  910.5	  544.0	 6984.0	...
7214497	  910.2	  544.5	 6980.0	...
7214498	  909.5	  544.9	 6983.0	...
7214499	  908.7	  545.0	 6991.0	...
7214500	  910.3	  545.5	 6990.0	...
7214501	  912.3	  546.0	 6982.0	...
7214502	  914.3	  546.4	 6979.0	...
7214503	  914.1	  546.3	 6983.0	...
7214504	  914.2	  546.2	 6986.0	...
7214505	  914.3	  546.0	 6985.0	...
7214506	  914.7	  545.8	 6985.0	...
7214507	  914.7	  545.5	 6986.0	...
7214508	  912.9	  545.0	 6990.0	...
7214509	  911.1	  544.6	 6993.0	...
7214510	  909.2	  544.8	 6997.0	...
7214511	  909.1	  545.3	 6998.0	...
7214512	  909.0	  545.8	 7000.0	...
7214513	  909.1	  545.8	 7001.0	...
7214514	  909.2	  546.2	 7002.0	...
7214515	  908.9	  546.6	 7003.0	...
7214516	  908.2	  547.1	 7006.0	...
7214517	  907.6	  547.4	 7007.0	...
7214518	  908.2	  547.5	 7004.0	...
7214519	  908.8	  547.6	 7001.0	...
7214520	  909.3	  547.3	 7000.0	...
7214521	  910.2	  546.7	 7001.0	...
7214522	  911.2	  546.2	 7001.0	...
7214523	  912.1	  545.8	 6999.0	...
7214524	  911.6	  546.0	 6997.0	...
7214525	  911.3	  546.9	 6994.0	...
7214526	  911.2	  547.8	 6992.0	...
7214527	  911.6	  548.3	 6991.0	...
7214528	  911.9	  547.9	 6993.0	...
7214529	  912.7	  547.4	 6996.0	...
7214530	  913.1	  547.1	 6998.0	...
7214531	  912.9	  547.0	 6998.0	...
7214532	  912.2	  546.9	 7002.0	...
7214533	  911.4	  546.9	 7006.0	...
7214534	  911.4	  546.9	 7011.0	...
7214535	  911.7	  546.8	 7010.0	...
7214536	  911.3	  546.7	 7010.0	...
7214537	  910.8	  546.6	 7011.0	...
7214538	  910.2	  546.7	 7013.0	...
7214539	  911.0	  546.6	 7014.0	...
7214540	  911.6	  546.3	 7014.0	...
7214541	  912.7	  545.8	 7016.0	...
7214542	  913.2	  545.3	 7017.0	...
7214543	  912.6	  545.3	 7019.0	...
7214544	  911.3	  545.5	 7020.0	...
7214545	  909.7	  545.3	 7021.0	...
7214546	  909.4	  544.8	 7020.0	...
7214547	  909.2	  544.2	 7019.0	...
7214548	  909.0	  544.0	 7023.0	...
7214549	  908.7	  543.7	 7029.0	...
7214550	  908.6	  543.4	 7035.0	...
7214551	  909.2	  543.3	 7036.0	...
7214552	  909.8	  543.5	 7035.0	...
7214553	  910.0	  543.6	 7033.0	...
7214554	  910.6	  543.5	 7030.0	...
7214555	  911.1	  543.0	 7028.0	...
7214556	  911.6	  542.5	 7027.0	...
7214557	  911.3	  542.3	 7028.0	...
7214558	  910.9	  542.2	 7030.0	...
7214559	  910.9	  542.1	 7032.0	...
7214560	  910.7	  541.6	 7036.0	...
7214561	  910.4	  541.3	 7039.0	...
7214562	  909.6	  541.0	 7044.0	...
7214563	  909.4	  541.0	 7047.0	...
7214564	  911.0	  540.3	 7049.0	...
7214565	  912.7	  539.8	 7048.0	...
7214566	  912.3	  539.7	 7049.0	...
7214567	  910.2	  540.1	 7049.0	...
7214568	  908.1	  540.4	 7050.0	...
7214569	  908.1	  540.5	 7050.0	...
7214570	  908.0	  540.5	 7050.0	...
7214571	  908.9	  540.5	 7048.0	...
7214572	  909.7	  540.6	 7047.0	...
7214573	  910.5	  540.7	 7048.0	...
7214574	  910.3	  540.9	 7051.0	...
7214575	  910.4	  541.1	 7051.0	...
7214576	  910.4	  541.2	 7049.0	...
7214577	  909.8	  541.1	 7046.0	...
EFIX R   7214323	7214577	255	  907.0	  546.8	   6989
SSACC R  7214578
7214578	  908.2	  541.1	 7046.0	...
7214579	  905.2	  541.8	 7047.0	...
7214580	  903.0	  543.6	 7047.0	...
7214581	  901.0	  546.1	 7039.0	...
7214582	  899.3	  549.2	 7031.0	...
7214583	  896.8	  551.7	 7016.0	...
7214584	  894.9	  555.3	 7005.0	...
7214585	  890.9	  558.0	 6994.0	...
7214586	  887.1	  561.0	 6990.0	...
7214587	  881.6	  562.9	 6983.0	...
7214588	  879.0	  564.9	 6974.0	...
7214589	  876.3	  566.3	 6962.0	...
7214590	  875.7	  567.1	 6949.0	...
7214591	  874.6	  567.8	 6936.0	...
ESACC R  7214578	7214591	14	  908.2	  541.1	  874.6	  567.8	   0.91	     83
SFIX R   7214592
7214592	  874.3	  568.6	 6927.0	...
7214593	  874.9	  569.9	 6926.0	...
7214594	  876.1	  571.7	 6925.0	...
7214595	  877.3	  573.4	 6924.0	...
7214596	  877.6	  575.2	 6917.0	...
7214597	  878.2	  576.2	 6909.0	...
7214598	  878.8	  577.5	 6903.0	...
7214599	  879.5	  578.0	 6905.0	...
7214600	  879.7	  578.3	 6909.0	...
7214601	  878.9	  576.7	 6912.0	...
7214602	  877.8	  574.7	 6914.0	...
7214603	  876.5	  571.4	 6924.0	...
7214604	  876.3	  569.8	 6933.0	...
7214605	  876.3	  568.5	 6942.0	...
7214606	  877.0	  568.3	 6943.0	...
7214607	  877.6	  568.0	 6943.0	...
7214608	  877.7	  567.5	 6946.0	...
7214609	  877.3	  567.2	 6948.0	...
7214610	  877.1	  567.3	 6949.0	...
7214611	  878.1	  567.4	 6944.0	...
7214612	  879.1	  568.5	 6939.0	...
7214613	  879.9	  569.3	 6935.0	...
7214614	  879.8	  570.3	 6935.0	...
7214615	  879.5	  570.3	 6936.0	...
7214616	  879.4	  570.7	 6936.0	...
7214617	  879.5	  571.0	 6936.0	...
7214618	  879.5	  571.4	 6941.0	...
7214619	  879.5	  571.5	 6946.0	...
7214620	  878.6	  571.7	 6955.0	...
7214621	  877.7	  571.9	 6961.0	...
7214622	  876.8	  571.9	 6967.0	...
7214623	  876.9	  571.7	 6966.0	...
7214624	  877.2	  571.3	 6964.0	...
7214625	  877.3	  571.2	 6963.0	...
7214626	  877.3	  571.1	 6963.0	...
7214627	  876.9	  571.1	 6963.0	...
7214628	  876.9	  571.0	 6963.0	...
7214629	  876.5	  570.9	 6964.0	...
7214630	  876.2	  570.8	 6965.0	...
7214631	  876.5	  570.6	 6966.0	...
7214632	  877.1	  570.5	 6965.0	...
7214633	  877.8	  570.2	 6965.0	...
7214634	  877.7	  570.0	 6965.0	...
7214635	  877.6	  569.8	 6964.0	...
7214636	  877.6	  570.6	 6958.0	...
7214637	  878.0	  571.5	 6952.0	...
7214638	  878.3	  571.7	 6947.0	...
7214639	  878.2	  570.9	 6947.0	...
7214640	  878.2	  570.3	 6947.0	...
7214641	  878.8	  570.3	 6947.0	...
7214642	  879.5	  571.1	 6948.0	...
7214643	  880.1	  571.9	 6947.0	...
7214644	  880.3	  573.1	 6947.0	...
7214645	  880.4	  573.5	 6948.0	...
7214646	  880.4	  573.0	 6954.0	...
7214647	  880.8	  572.3	 6960.0	...
7214648	  881.1	  571.5	 6965.0	...
7214649	  881.7	  571.5	 6963.0	...
7214650	  881.8	  571.6	 6958.0	...
7214651	  881.4	  571.9	 6953.0	...
7214652	  880.3	  572.3	 6958.0	...
7214653	  879.1	  572.6	 6965.0	...
7214654	  878.5	  572.7	 6972.0	...
7214655	  879.1	  572.8	 6968.0	...
7214656	  879.7	  572.8	 6965.0	...
7214657	  880.0	  572.8	 6962.0	...
7214658	  879.9	  572.9	 6962.0	...
7214659	  879.9	  572.9	 6962.0	...
7214660	  879.5	  573.1	 6965.0	...
7214661	  879.0	  573.3	 6968.0	...
7214662	  878.7	  573.5	 6973.0	...
7214663	  879.1	  573.8	 6976.0	...
7214664	  879.7	  574.0	 6971.0	...
7214665	  879.9	  573.9	 6963.0	...
7214666	  879.9	  573.7	 6957.0	...
7214667	  879.9	  573.6	 6958.0	...
7214668	  880.0	  573.7	 6961.0	...
7214669	  880.4	  573.6	 6965.0	...
7214670	  880.8	  573.3	 6969.0	...
7214671	  881.0	  572.8	 6973.0	...
7214672	  880.6	  572.5	 6976.0	...
7214673	  880.1	  572.3	 6974.0	...
7214674	  879.8	  572.4	 6968.0	...
7214675	  879.8	  572.4	 6962.0	...
7214676	  879.4	  572.4	 6960.0	...
7214677	  879.1	  572.5	 6959.0	...
7214678	  878.6	  572.6	 6959.0	...
7214679	  878.5	  572.2	 6960.0	...
7214680	  878.5	  571.9	 6962.0	...
7214681	  879.0	  571.5	 6966.0	...
7214682	  879.5	  571.7	 6968.0	...
7214683	  879.7	  571.9	 6969.0	...
7214684	  879.7	  572.1	 6970.0	...
7214685	  879.8	  572.5	 6970.0	...
7214686	  880.2	  572.8	 6971.0	...
7214687	  880.7	  573.0	 6971.0	...
7214688	  881.1	  572.9	 6972.0	...
7214689	  880.5	  573.0	 6976.0	...
7214690	  879.9	  573.0	 6983.0	...
7214691	  879.4	  572.8	 6991.0	...
7214692	  879.3	  572.2	 6995.0	...
7214693	  879.6	  571.5	 6995.0	...
7214694	  879.8	  571.1	 6995.0	...
7214695	  880.1	  571.0	 6995.0	...
7214696	  880.0	  571.0	 6995.0	...
7214697	  880.0	  571.1	 6995.0	...
7214698	  880.1	  571.1	 6995.0	...
7214699	  880.1	  571.1	 7001.0	...
7214700	  880.0	  571.1	 7006.0	...
7214701	  879.7	  571.2	 7013.0	...
7214702	  879.6	  571.2	 7014.0	...
7214703	  879.6	  571.2	 7017.0	...
7214704	  879.9	  571.2	 7018.0	...
7214705	  880.3	  571.5	 7020.0	...
7214706	  880.7	  571.8	 7020.0	...
7214707	  880.0	  572.3	 7017.0	...
7214708	  879.1	  572.4	 7014.0	...
7214709	  878.7	  572.5	 7012.0	...
7214710	  879.3	  572.6	 7009.0	...
7214711	  879.8	  572.6	 7005.0	...
7214712	  879.2	  571.5	 7007.0	...
7214713	  878.4	  570.5	 7013.0	...
7214714	  877.8	  570.3	 7018.0	...
7214715	  878.1	  571.1	 7018.0	...
7214716	  878.4	  571.9	 7018.0	...
7214717	  878.8	  571.9	 7018.0	...
7214718	  879.0	  571.9	 7019.0	...
7214719	  879.2	  571.9	 7020.0	...
7214720	  879.1	  571.9	 7016.0	...
7214721	  878.9	  572.0	 7010.0	...
7214722	  878.1	  572.0	 7007.0	...
7214723	  877.4	  571.9	 7009.0	...
7214724	  877.0	  571.7	 7010.0	...
7214725	  877.2	  571.6	 7009.0	...
7214726	  877.4	  571.5	 7012.0	...
7214727	  877.4	  571.5	 7017.0	...
7214728	  877.5	  571.8	 7023.0	...
7214729	  877.6	  572.5	 7024.0	...
7214730	  877.5	  573.2	 7021.0	...
7214731	  877.3	  573.5	 7015.0	...
7214732	  877.2	  573.4	 7008.0	...
7214733	  877.2	  573.2	 7010.0	...
7214734	  877.3	  573.0	 7016.0	...
7214735	  877.8	  572.9	 7022.0	...
7214736	  878.2	  573.0	 7026.0	...
7214737	  878.7	  573.3	 7028.0	...
7214738	  878.7	  573.5	 7030.0	...
7214739	  878.6	  572.9	 7028.0	...
MSG	7214740 0000 _ Experiment Start
7214740	  878.4	  572.1	 7025.0	...
7214741	  878.1	  571.4	 7019.0	...
7214742	  877.7	  571.6	 7013.0	...
7214743	  877.2	  571.9	 7012.0	...
7214744	  876.9	  572.0	 7014.0	...
7214745	  877.4	  572.0	 7016.0	...
7214746	  878.0	  571.7	 7021.0	...
7214747	  878.6	  571.3	 7025.0	...
7214748	  878.6	  571.0	 7028.0	...
7214749	  878.0	  571.5	 7025.0	...
7214750	  877.4	  572.1	 7022.0	...
7214751	  876.6	  572.0	 7021.0	...
7214752	  876.3	  571.3	 7028.0	...
7214753	  876.0	  570.6	 7036.0	...
7214754	  875.8	  570.6	 7038.0	...
7214755	  875.8	  570.5	 7033.0	...
7214756	  875.9	  570.5	 7028.0	...
7214757	  876.2	  570.4	 7027.0	...
7214758	  876.0	  569.9	 7034.0	...
7214759	  875.7	  569.4	 7041.0	...
7214760	  875.3	  569.9	 7038.0	...
7214761	  875.4	  570.8	 7028.0	...
7214762	  875.4	  571.7	 7023.0	...
7214763	  875.1	  571.6	 7028.0	...
7214764	  875.3	  571.5	 7032.0	...
7214765	  875.8	  571.5	 7031.0	...
7214766	  876.3	  571.4	 7032.0	...
7214767	  876.4	  571.3	 7037.0	...
7214768	  876.5	  571.2	 7041.0	...
7214769	  877.2	  571.3	 7037.0	...
7214770	  878.0	  571.4	 7032.0	...
7214771	  878.8	  571.6	 7026.0	...
7214772	  878.3	  571.6	 7024.0	...
7214773	  877.8	  572.0	 7022.0	...
7214774	  877.6	  572.3	 7020.0	...
7214775	  877.9	  573.3	 7019.0	...
7214776	  878.1	  574.2	 7020.0	...
7214777	  877.9	  575.0	 7020.0	...
7214778	  878.9	  574.8	 7021.0	...
7214779	  879.9	  574.6	 7019.0	...
7214780	  880.0	  574.5	 7017.0	...
7214781	  879.1	  574.6	 7015.0	...
7214782	  877.9	  574.7	 7018.0	...
7214783	  877.7	  574.4	 7024.0	...
7214784	  877.5	  574.2	 7028.0	...
7214785	  877.5	  573.8	 7032.0	...
7214786	  877.2	  573.6	 7035.0	...
7214787	  876.9	  573.4	 7041.0	...
7214788	  876.6	  573.5	 7046.0	...
7214789	  876.7	  573.4	 7048.0	...
7214790	  876.8	  573.3	 7048.0	...
7214791	  877.1	  573.2	 7047.0	...
7214792	  877.6	  574.1	 7045.0	...
7214793	  878.0	  575.1	 7040.0	...
7214794	  878.4	  576.2	 7037.0	...
7214795	  878.6	  576.1	 7034.0	...
7214796	  878.9	  575.9	 7034.0	...
7214797	  878.9	  575.5	 7041.0	...
7214798	  878.2	  575.4	 7047.0	...
7214799	  877.5	  575.4	 7054.0	...
7214800	  876.8	  575.2	 7054.0	...
7214801	  876.9	  574.7	 7054.0	...
7214802	  876.9	  574.0	 7054.0	...
7214803	  877.2	  573.9	 7052.0	...
7214804	  877.4	  574.1	 7049.0	...
7214805	  877.7	  574.5	 7047.0	...
7214806	  877.1	  574.9	 7047.0	...
7214807	  876.5	  575.3	 7048.0	...
7214808	  876.7	  575.5	 7049.0	...
7214809	  877.4	  575.1	 7049.0	...
7214810	  878.4	  574.4	 7048.0	...
7214811	  878.6	  574.6	 7047.0	...
7214812	  878.9	  575.4	 7047.0	...
7214813	  878.9	  576.1	 7048.0	...
7214814	  879.0	  576.0	 7052.0	...
7214815	  879.4	  575.9	 7055.0	...
7214816	  879.8	  575.9	 7061.0	...
7214817	  879.8	  575.3	 7064.0	...
7214818	  879.6	  574.7	 7066.0	...
7214819	  879.2	  574.3	 7065.0	...
7214820	  878.7	  574.6	 7064.0	...
7214821	  878.4	  574.8	 7062.0	...
7214822	  878.4	  574.7	 7059.0	...
7214823	  878.7	  574.6	 7060.0	...
7214824	  878.8	  574.5	 7066.0	...
7214825	  878.1	  574.6	 7073.0	...
7214826	  877.3	  574.8	 7076.0	...
7214827	  876.7	  574.9	 7072.0	...
7214828	  877.0	  574.9	 7065.0	...
7214829	  877.4	  575.0	 7059.0	...
7214830	  877.8	  575.1	 7063.0	...
7214831	  878.0	  574.9	 7071.0	...
7214832	  878.0	  574.8	 7079.0	...
7214833	  878.1	  575.3	 7074.0	...
7214834	  878.7	  576.1	 7066.0	...
7214835	  879.4	  577.0	 7061.0	...
7214836	  880.1	  577.2	 7066.0	...
7214837	  880.2	  577.2	 7071.0	...
7214838	  879.2	  576.8	 7072.0	...
7214839	  878.0	  576.3	 7073.0	...
7214840	  877.6	  575.8	 7073.0	...
7214841	  878.3	  575.9	 7073.0	...
7214842	  879.0	  576.1	 7073.0	...
7214843	  878.8	  576.4	 7073.0	...
7214844	  878.6	  576.6	 7072.0	...
7214845	  878.1	  576.6	 7072.0	...
7214846	  877.9	  576.7	 7075.0	...
7214847	  877.5	  576.8	 7078.0	...
7214848	  877.4	  576.9	 7079.0	...
7214849	  877.2	  576.8	 7077.0	...
7214850	  877.2	  576.3	 7075.0	...
7214851	  877.0	  575.8	 7078.0	...
7214852	  876.8	  575.7	 7081.0	...
7214853	  876.7	  576.1	 7084.0	...
7214854	  876.8	  576.4	 7085.0	...
7214855	  877.0	  576.2	 7083.0	...
7214856	  877.2	  576.2	 7081.0	...
7214857	  877.4	  576.4	 7084.0	...
7214858	  877.5	  576.5	 7088.0	...
7214859	  877.6	  576.1	 7092.0	...
7214860	  877.6	  575.7	 7091.0	...
7214861	  877.7	  575.8	 7091.0	...
7214862	  877.9	  576.2	 7090.0	...
7214863	  878.1	  576.4	 7090.0	...
7214864	  878.0	  576.4	 7086.0	...
7214865	  878.0	  576.3	 7082.0	...
7214866	  878.3	  576.4	 7078.0	...
7214867	  878.6	  576.3	 7080.0	...
7214868	  878.2	  576.2	 7087.0	...
7214869	  877.6	  576.2	 7093.0	...
7214870	  876.9	  576.2	 7099.0	...
7214871	  876.9	  576.1	 7096.0	...
7214872	  876.8	  575.8	 7094.0	...
7214873	  876.8	  575.5	 7095.0	...
7214874	  877.5	  575.2	 7100.0	...
7214875	  878.3	  575.4	 7101.0	...
7214876	  878.7	  575.7	 7099.0	...
7214877	  878.4	  575.7	 7097.0	...
7214878	  878.0	  575.5	 7100.0	...
7214879	  878.1	  575.2	 7102.0	...
7214880	  878.0	  575.0	 7104.0	...
7214881	  877.9	  574.8	 7105.0	...
7214882	  877.8	  574.7	 7106.0	...
7214883	  877.8	  574.9	 7107.0	...
7214884	  877.9	  575.2	 7104.0	...
7214885	  877.9	  575.6	 7098.0	...
7214886	  877.8	  575.5	 7095.0	...
7214887	  877.6	  575.4	 7096.0	...
7214888	  877.0	  575.2	 7098.0	...
7214889	  876.6	  575.3	 7099.0	...
7214890	  876.2	  575.2	 7099.0	...
7214891	  876.1	  575.1	 7098.0	...
7214892	  876.1	  575.3	 7099.0	...
7214893	  876.5	  575.6	 7100.0	...
7214894	  877.1	  576.0	 7101.0	...
7214895	  877.6	  576.2	 7102.0	...
7214896	  877.7	  576.4	 7102.0	...
7214897	  877.7	  576.6	 7101.0	...
7214898	  877.7	  576.7	 7097.0	...
7214899	  877.7	  576.8	 7094.0	...
7214900	  877.8	  576.9	 7096.0	...
7214901	  877.8	  576.8	 7100.0	...
7214902	  877.7	  576.6	 7105.0	...
7214903	  877.6	  576.4	 7105.0	...
7214904	  877.6	  576.4	 7103.0	...
7214905	  877.5	  576.5	 7101.0	...
7214906	  877.4	  576.6	 7106.0	...
7214907	  877.3	  576.7	 7113.0	...
7214908	  877.1	  576.8	 7118.0	...
7214909	  877.0	  576.7	 7116.0	...
7214910	  876.7	  577.0	 7110.0	...
7214911	  876.6	  577.3	 7107.0	...
7214912	  876.3	  577.0	 7107.0	...
7214913	  876.1	  576.4	 7111.0	...
7214914	  875.9	  575.7	 7114.0	...
7214915	  876.0	  575.6	 7115.0	...
7214916	  876.1	  575.6	 7116.0	...
7214917	  877.0	  575.6	 7114.0	...
7214918	  878.0	  575.6	 7107.0	...
7214919	  879.0	  575.5	 7101.0	...
7214920	  879.0	  575.6	 7096.0	...
7214921	  879.1	  575.8	 7095.0	...
7214922	  879.1	  576.0	 7095.0	...
7214923	  879.5	  575.9	 7095.0	...
7214924	  879.9	  575.6	 7094.0	...
7214925	  880.4	  575.2	 7092.0	...
7214926	  880.6	  575.5	 7090.0	...
7214927	  880.7	  575.9	 7087.0	...
7214928	  880.5	  575.9	 7086.0	...
7214929	  880.2	  575.6	 7087.0	...
7214930	  880.1	  575.2	 7087.0	...
7214931	  880.0	  575.2	 7087.0	...
7214932	  880.0	  575.2	 7086.0	...
7214933	  880.1	  575.2	 7085.0	...
7214934	  880.3	  575.3	 7091.0	...
7214935	  880.3	  574.8	 7098.0	...
7214936	  880.1	  574.3	 7105.0	...
7214937	  880.0	  573.8	 7105.0	...
7214938	  880.1	  573.8	 7104.0	...
7214939	  880.2	  573.6	 7104.0	...
7214940	  880.3	  573.4	 7105.0	...
7214941	  880.4	  573.4	 7107.0	...
7214942	  880.6	  573.8	 7107.0	...
7214943	  881.0	  574.0	 7104.0	...
7214944	  881.1	  574.0	 7102.0	...
7214945	  881.2	  573.9	 7105.0	...
7214946	  881.3	  574.1	 7109.0	...
7214947	  881.4	  574.3	 7116.0	...
7214948	  881.4	  574.4	 7118.0	...
7214949	  881.4	  575.0	 7115.0	...
7214950	  882.1	  575.5	 7107.0	...
7214951	  882.9	  575.9	 7100.0	...
7214952	  883.5	  575.8	 7098.0	...
7214953	  882.8	  575.7	 7098.0	...
MSG	7214954 0000 _ Number On
7214954	  881.9	  575.8	 7098.0	...
7214955	  881.2	  576.3	 7095.0	...
7214956	  880.9	  576.6	 7093.0	...
7214957	  880.9	  576.9	 7088.0	...
7214958	  880.8	  576.7	 7086.0	...
7214959	  881.0	  576.2	 7089.0	...
7214960	  881.6	  575.7	 7094.0	...
7214961	  882.1	  575.2	 7100.0	...
7214962	  882.5	  575.2	 7101.0	...
7214963	  882.5	  575.1	 7104.0	...
7214964	  882.5	  575.0	 7106.0	...
7214965	  882.9	  575.1	 7108.0	...
7214966	  883.2	  575.2	 7107.0	...
7214967	  883.6	  575.3	 7105.0	...
7214968	  884.5	  575.6	 7100.0	...
7214969	  885.4	  575.9	 7095.0	...
7214970	  884.8	  576.3	 7091.0	...
7214971	  883.4	  576.3	 7095.0	...
7214972	  882.0	  576.3	 7098.0	...
7214973	  882.1	  576.6	 7102.0	...
7214974	  882.3	  577.1	 7100.0	...
7214975	  882.2	  577.5	 7100.0	...
7214976	  882.1	  577.2	 7104.0	...
7214977	  882.1	  576.8	 7107.0	...
7214978	  882.4	  576.3	 7108.0	...
7214979	  882.9	  576.6	 7107.0	...
7214980	  883.2	  576.8	 7106.0	...
7214981	  883.4	  577.0	 7105.0	...
7214982	  884.3	  577.0	 7104.0	...
7214983	  885.1	  577.2	 7106.0	...
7214984	  885.9	  577.4	 7108.0	...
7214985	  885.9	  577.6	 7109.0	...
7214986	  886.1	  577.8	 7105.0	...
7214987	  886.3	  578.0	 7102.0	...
7214988	  886.7	  578.4	 7097.0	...
7214989	  887.1	  578.8	 7094.0	...
7214990	  887.4	  578.4	 7091.0	...
7214991	  886.6	  577.6	 7092.0	...
7214992	  885.7	  576.7	 7093.0	...
7214993	  884.6	  576.7	 7095.0	...
7214994	  884.2	  576.6	 7096.0	...
7214995	  883.9	  576.9	 7097.0	...
7214996	  883.9	  577.3	 7102.0	...
7214997	  884.1	  577.4	 7108.0	...
7214998	  884.2	  577.2	 7113.0	...
7214999	  884.8	  577.0	 7108.0	...
7215000	  885.5	  577.3	 7102.0	...
7215001	  886.3	  578.0	 7097.0	...
7215002	  886.4	  578.6	 7099.0	...
7215003	  886.6	  579.1	 7103.0	...
7215004	  886.8	  579.1	 7108.0	...
7215005	  887.2	  579.0	 7111.0	...
7215006	  887.4	  579.1	 7106.0	...
7215007	  887.3	  579.3	 7098.0	...
7215008	  886.9	  579.4	 7098.0	...
7215009	  886.6	  579.5	 7105.0	...
7215010	  886.5	  579.7	 7112.0	...
7215011	  886.4	  579.9	 7111.0	...
7215012	  886.4	  580.2	 7112.0	...
7215013	  886.7	  579.9	 7116.0	...
7215014	  886.9	  579.3	 7120.0	...
7215015	  887.1	  578.7	 7121.0	...
7215016	  887.0	  578.4	 7121.0	...
7215017	  887.0	  578.4	 7121.0	...
7215018	  887.0	  578.6	 7121.0	...
7215019	  886.8	  578.9	 7123.0	...
7215020	  886.6	  579.1	 7125.0	...
7215021	  886.1	  579.1	 7128.0	...
7215022	  885.9	  579.1	 7124.0	...
7215023	  885.8	  579.2	 7120.0	...
7215024	  885.6	  579.1	 7116.0	...
7215025	  885.4	  578.9	 7115.0	...
7215026	  885.5	  579.2	 7113.0	...
7215027	  886.8	  579.5	 7110.0	...
7215028	  888.0	  580.2	 7108.0	...
7215029	  888.4	  580.5	 7107.0	...
7215030	  888.1	  580.9	 7105.0	...
7215031	  887.7	  581.1	 7102.0	...
7215032	  888.0	  581.3	 7099.0	...
7215033	  888.1	  581.6	 7103.0	...
7215034	  888.3	  581.8	 7108.0	...
7215035	  888.3	  581.9	 7114.0	...
7215036	  888.3	  581.8	 7115.0	...
7215037	  888.7	  581.6	 7109.0	...
7215038	  889.2	  581.7	 7102.0	...
7215039	  889.6	  582.0	 7096.0	...
7215040	  889.5	  582.8	 7097.0	...
7215041	  889.4	  583.3	 7098.0	...
7215042	  889.4	  583.7	 7098.0	...
7215043	  889.3	  583.5	 7099.0	...
7215044	  889.0	  582.8	 7099.0	...
7215045	  889.2	  582.2	 7094.0	...
7215046	  890.0	  581.9	 7089.0	...
7215047	  890.9	  582.1	 7087.0	...
7215048	  890.9	  582.4	 7089.0	...
7215049	  890.4	  582.5	 7094.0	...
7215050	  889.9	  582.6	 7094.0	...
7215051	  890.1	  582.6	 7095.0	...
7215052	  890.3	  582.9	 7095.0	...
7215053	  890.0	  583.1	 7096.0	...
7215054	  889.6	  583.1	 7096.0	...
7215055	  889.1	  582.9	 7099.0	...
7215056	  889.1	  582.7	 7100.0	...
7215057	  889.5	  583.1	 7102.0	...
7215058	  890.2	  583.4	 7100.0	...
7215059	  890.9	  583.4	 7099.0	...
7215060	  891.3	  582.9	 7098.0	...
7215061	  891.3	  582.5	 7098.0	...
7215062	  891.0	  582.6	 7098.0	...
7215063	  890.6	  582.8	 7097.0	...
7215064	  890.2	  582.8	 7095.0	...
7215065	  890.8	  582.6	 7092.0	...
7215066	  891.3	  582.4	 7090.0	...
7215067	  891.9	  582.4	 7091.0	...
7215068	  891.9	  582.5	 7094.0	...
7215069	  891.9	  582.4	 7091.0	...
7215070	  891.4	  582.2	 7085.0	...
7215071	  890.9	  582.1	 7085.0	...
7215072	  890.6	  582.0	 7091.0	...
7215073	  890.7	  581.9	 7094.0	...
7215074	  890.7	  581.9	 7092.0	...
7215075	  890.4	  582.0	 7091.0	...
7215076	  890.1	  582.1	 7094.0	...
7215077	  890.0	  582.3	 7097.0	...
7215078	  890.0	  582.4	 7099.0	...
7215079	  890.3	  582.6	 7098.0	...
7215080	  890.5	  582.6	 7098.0	...
7215081	  890.8	  582.6	 7098.0	...
7215082	  891.0	  582.6	 7099.0	...
7215083	  891.0	  582.6	 7100.0	...
7215084	  890.7	  582.4	 7102.0	...
7215085	  890.3	  582.3	 7105.0	...
7215086	  889.9	  582.2	 7107.0	...
7215087	  889.7	  582.3	 7108.0	...
7215088	  889.6	  582.4	 7109.0	...
7215089	  890.2	  582.5	 7101.0	...
7215090	  890.6	  582.7	 7093.0	...
7215091	  890.9	  582.9	 7085.0	...
7215092	  891.7	  583.1	 7084.0	...
7215093	  892.6	  583.7	 7085.0	...
7215094	  893.5	  584.2	 7087.0	...
7215095	  893.3	  584.4	 7088.0	...
7215096	  893.0	  584.5	 7087.0	...
7215097	  892.8	  584.6	 7087.0	...
7215098	  893.0	  585.0	 7089.0	...
7215099	  893.1	  584.9	 7091.0	...
7215100	  893.0	  585.0	 7092.0	...
7215101	  892.5	  585.1	 7091.0	...
7215102	  892.3	  585.0	 7090.0	...
7215103	  892.5	  584.9	 7088.0	...
7215104	  892.7	  585.0	 7085.0	...
7215105	  892.6	  585.1	 7081.0	...
7215106	  892.5	  585.2	 7082.0	...
7215107	  892.2	  585.3	 7085.0	...
7215108	  892.0	  585.4	 7087.0	...
7215109	  892.2	  585.5	 7083.0	...
7215110	  892.3	  585.3	 7079.0	...
7215111	  892.4	  584.6	 7080.0	...
7215112	  892.0	  584.0	 7086.0	...
7215113	  891.6	  583.8	 7092.0	...
7215114	  891.1	  584.1	 7094.0	...
7215115	  891.0	  584.3	 7095.0	...
7215116	  891.1	  584.3	 7094.0	...
7215117	  891.3	  584.1	 7087.0	...
7215118	  891.5	  583.4	 7080.0	...
7215119	  891.4	  582.8	 7074.0	...
7215120	  891.4	  582.9	 7074.0	...
7215121	  891.3	  583.4	 7074.0	...
7215122	  891.2	  583.8	 7072.0	...
7215123	  891.1	  583.7	 7072.0	...
7215124	  891.6	  583.6	 7072.0	...
7215125	  892.1	  583.5	 7073.0	...
7215126	  892.4	  583.3	 7079.0	...
7215127	  892.0	  583.4	 7085.0	...
7215128	  892.0	  583.6	 7092.0	...
7215129	  892.1	  583.9	 7093.0	...
7215130	  891.0	  583.1	 7095.0	...
7215131	  889.4	  582.1	 7097.0	...
7215132	  889.2	  581.9	 7090.0	...
7215133	  890.5	  582.8	 7083.0	...
7215134	  891.5	  583.0	 7075.0	...
7215135	  891.1	  582.4	 7075.0	...
7215136	  890.6	  582.1	 7077.0	...
7215137	  890.5	  582.3	 7079.0	...
7215138	  890.5	  582.6	 7081.0	...
7215139	  890.4	  582.8	 7084.0	...
7215140	  890.2	  583.0	 7088.0	...
7215141	  889.9	  582.8	 7090.0	...
7215142	  890.3	  582.3	 7089.0	...
7215143	  890.8	  581.9	 7081.0	...
7215144	  891.3	  581.9	 7075.0	...
7215145	  891.3	  581.7	 7072.0	...
7215146	  891.3	  581.4	 7073.0	...
7215147	  891.8	  581.6	 7074.0	...
7215148	  892.2	  582.1	 7072.0	...
7215149	  892.4	  582.7	 7071.0	...
7215150	  891.8	  582.4	 7074.0	...
7215151	  891.1	  582.1	 7078.0	...
7215152	  890.4	  581.8	 7089.0	...
7215153	  890.1	  581.8	 7098.0	...
7215154	  890.0	  581.7	 7099.0	...
7215155	  890.5	  581.6	 7093.0	...
7215156	  890.8	  581.7	 7086.0	...
7215157	  891.2	  582.1	 7085.0	...
7215158	  891.3	  582.7	 7083.0	...
7215159	  890.9	  582.2	 7084.0	...
7215160	  889.7	  581.7	 7083.0	...
7215161	  888.7	  581.2	 7083.0	...
7215162	  888.0	  581.4	 7087.0	...
7215163	  888.5	  581.5	 7092.0	...
7215164	  889.1	  581.4	 7094.0	...
7215165	  889.7	  581.1	 7092.0	...
7215166	  889.8	  581.0	 7091.0	...
7215167	  889.5	  580.8	 7091.0	...
7215168	  889.3	  581.1	 7093.0	...
7215169	  889.1	  581.4	 7094.0	...
7215170	  889.1	  581.7	 7096.0	...
7215171	  889.1	  581.6	 7094.0	...
7215172	  889.1	  581.5	 7093.0	...
7215173	  889.2	  581.6	 7092.0	...
7215174	  889.0	  581.9	 7095.0	...
7215175	  888.5	  581.7	 7098.0	...
7215176	  888.3	  581.2	 7101.0	...
7215177	  888.3	  580.8	 7102.0	...
7215178	  888.5	  580.8	 7102.0	...
7215179	  888.4	  580.9	 7102.0	...
7215180	  888.5	  581.3	 7100.0	...
7215181	  888.9	  581.4	 7099.0	...
7215182	  889.2	  581.6	 7098.0	...
7215183	  889.3	  581.8	 7095.0	...
7215184	  889.6	  582.3	 7091.0	...
7215185	  890.0	  583.0	 7090.0	...
7215186	  890.4	  583.2	 7093.0	...
7215187	  890.4	  583.2	 7094.0	...
7215188	  891.1	  582.4	 7091.0	...
7215189	  891.8	  581.6	 7086.0	...
7215190	  891.5	  581.6	 7083.0	...
7215191	  890.6	  582.0	 7081.0	...
7215192	  888.9	  582.4	 7087.0	...
7215193	  888.6	  582.4	 7093.0	...
7215194	  888.2	  582.4	 7099.0	...
7215195	  888.4	  582.6	 7100.0	...
7215196	  888.3	  582.7	 7094.0	...
7215197	  888.4	  583.0	 7087.0	...
7215198	  888.4	  583.2	 7080.0	...
7215199	  888.5	  583.3	 7079.0	...
7215200	  888.9	  583.2	 7079.0	...
7215201	  889.0	  583.0	 7082.0	...
7215202	  889.2	  583.0	 7085.0	...
7215203	  889.0	  582.9	 7089.0	...
7215204	  889.0	  582.8	 7089.0	...
7215205	  889.6	  582.8	 7088.0	...
7215206	  890.1	  582.5	 7088.0	...
7215207	  890.3	  582.3	 7087.0	...
7215208	  889.7	  582.2	 7086.0	...
7215209	  889.3	  582.2	 7084.0	...
7215210	  889.2	  582.7	 7082.0	...
7215211	  889.9	  583.1	 7079.0	...
7215212	  890.4	  583.6	 7075.0	...
7215213	  890.9	  583.7	 7072.0	...
7215214	  891.0	  583.8	 7069.0	...
7215215	  890.7	  583.2	 7068.0	...
7215216	  889.6	  582.7	 7067.0	...
7215217	  888.5	  582.1	 7067.0	...
7215218	  887.6	  582.0	 7070.0	...
7215219	  887.3	  581.8	 7072.0	...
7215220	  887.1	  581.6	 7073.0	...
7215221	  887.3	  581.5	 7073.0	...
7215222	  887.5	  581.5	 7072.0	...
7215223	  887.6	  581.4	 7071.0	...
7215224	  887.7	  581.4	 7072.0	...
7215225	  888.0	  581.4	 7072.0	...
7215226	  888.1	  581.3	 7073.0	...
7215227	  888.0	  581.3	 7073.0	...
7215228	  888.2	  582.1	 7071.0	...
7215229	  888.5	  583.0	 7068.0	...
7215230	  889.0	  583.3	 7066.0	...
7215231	  889.2	  582.8	 7065.0	...
7215232	  889.5	  583.1	 7065.0	...
7215233	  889.9	  583.8	 7064.0	...
7215234	  890.2	  584.1	 7061.0	...
7215235	  890.5	  583.5	 7056.0	...
7215236	  890.6	  583.0	 7052.0	...
7215237	  890.7	  583.2	 7049.0	...
7215238	  890.4	  583.5	 7049.0	...
7215239	  890.2	  584.3	 7049.0	...
7215240	  890.0	  584.9	 7050.0	...
7215241	  890.0	  585.4	 7052.0	...
7215242	  889.8	  585.4	 7052.0	...
7215243	  889.7	  585.3	 7052.0	...
7215244	  889.6	  585.0	 7050.0	...
7215245	  889.6	  584.8	 7049.0	...
7215246	  889.1	  585.0	 7046.0	...
7215247	  888.5	  585.4	 7045.0	...
7215248	  888.8	  585.8	 7044.0	...
7215249	  889.7	  586.0	 7043.0	...
7215250	  890.5	  585.7	 7045.0	...
7215251	  890.4	  585.5	 7047.0	...
7215252	  890.3	  585.3	 7048.0	...
7215253	  890.3	  585.2	 7048.0	...
7215254	  890.0	  585.2	 7047.0	...
MSG	7215255 0000 _ Number Off
7215255	  889.6	  584.8	 7051.0	...
7215256	  889.0	  584.3	 7053.0	...
7215257	  888.7	  583.7	 7053.0	...
7215258	  888.5	  583.4	 7049.0	...
7215259	  888.3	  583.1	 7047.0	...
7215260	  888.2	  582.4	 7046.0	...
7215261	  888.1	  580.3	 7046.0	...
7215262	  888.2	  578.2	 7045.0	...
7215263	  888.7	  575.6	 7045.0	...
7215264	  889.2	  574.6	 7045.0	...
7215265	  889.5	  573.5	 7045.0	...
7215266	  889.6	  573.5	 7043.0	...
7215267	  889.8	  573.4	 7042.0	...
7215268	  889.7	  572.5	 7041.0	...
7215269	  889.4	  571.5	 7043.0	...
7215270	  888.9	  570.8	 7039.0	...
7215271	  888.2	  570.9	 7035.0	...
7215272	  887.7	  570.9	 7032.0	...
7215273	  887.3	  571.6	 7035.0	...
7215274	  887.5	  572.5	 7037.0	...
7215275	  887.3	  573.4	 7039.0	...
7215276	  887.3	  573.9	 7039.0	...
7215277	  887.3	  574.5	 7038.0	...
7215278	  887.5	  574.7	 7036.0	...
7215279	  887.4	  574.5	 7034.0	...
7215280	  887.4	  574.3	 7034.0	...
7215281	  886.5	  574.4	 7034.0	...
7215282	  885.7	  574.6	 7033.0	...
7215283	  885.9	  574.8	 7031.0	...
7215284	  887.0	  574.8	 7029.0	...
7215285	  887.3	  574.7	 7027.0	...
7215286	  886.5	  574.6	 7030.0	...
7215287	  885.8	  574.5	 7032.0	...
7215288	  885.6	  574.4	 7032.0	...
7215289	  885.6	  574.4	 7026.0	...
7215290	  885.9	  574.3	 7019.0	...
7215291	  886.4	  574.3	 7015.0	...
7215292	  886.9	  574.2	 7013.0	...
7215293	  887.8	  574.7	 7009.0	...
7215294	  888.7	  575.2	 7007.0	...
7215295	  889.7	  575.8	 7006.0	...
7215296	  889.5	  575.9	 7006.0	...
7215297	  889.0	  576.0	 7003.0	...
7215298	  888.4	  575.3	 7001.0	...
7215299	  888.1	  574.5	 6999.0	...
7215300	  887.4	  574.3	 7001.0	...
7215301	  886.8	  575.2	 7002.0	...
7215302	  886.5	  576.2	 7000.0	...
7215303	  886.8	  576.6	 6997.0	...
7215304	  887.2	  576.6	 6994.0	...
7215305	  887.7	  576.5	 6993.0	...
7215306	  888.2	  576.4	 6993.0	...
7215307	  889.0	  576.3	 6993.0	...
7215308	  889.4	  576.4	 6993.0	...
7215309	  888.9	  576.7	 6992.0	...
7215310	  888.1	  577.1	 6991.0	...
7215311	  887.4	  577.3	 6992.0	...
7215312	  887.5	  577.2	 6992.0	...
7215313	  887.6	  577.0	 6990.0	...
7215314	  887.7	  576.8	 6988.0	...
7215315	  887.9	  577.2	 6989.0	...
7215316	  887.8	  577.7	 6990.0	...
7215317	  887.8	  578.1	 6990.0	...
7215318	  887.8	  578.1	 6987.0	...
7215319	  888.1	  578.1	 6979.0	...
7215320	  888.1	  578.1	 6972.0	...
7215321	  888.2	  578.2	 6969.0	...
7215322	  887.8	  578.1	 6969.0	...
7215323	  887.1	  578.1	 6971.0	...
7215324	  886.5	  578.0	 6972.0	...
7215325	  886.3	  577.8	 6973.0	...
7215326	  886.5	  578.0	 6973.0	...
7215327	  886.7	  578.4	 6973.0	...
7215328	  886.5	  578.7	 6970.0	...
7215329	  886.4	  578.7	 6968.0	...
7215330	  886.4	  578.6	 6965.0	...
7215331	  886.6	  578.7	 6966.0	...
7215332	  886.4	  578.1	 6967.0	...
7215333	  886.1	  577.6	 6968.0	...
7215334	  885.8	  577.3	 6960.0	...
7215335	  885.9	  577.7	 6953.0	...
7215336	  885.9	  578.3	 6947.0	...
7215337	  885.8	  578.8	 6949.0	...
7215338	  885.9	  578.1	 6948.0	...
7215339	  886.4	  577.1	 6948.0	...
7215340	  887.2	  577.3	 6947.0	...
7215341	  887.7	  578.3	 6945.0	...
7215342	  887.9	  579.6	 6943.0	...
7215343	  887.6	  579.7	 6941.0	...
7215344	  886.6	  579.9	 6941.0	...
7215345	  885.7	  579.9	 6941.0	...
7215346	  884.9	  579.9	 6941.0	...
7215347	  884.9	  579.9	 6941.0	...
7215348	  885.3	  580.0	 6942.0	...
7215349	  885.6	  580.3	 6943.0	...
7215350	  885.9	  579.7	 6946.0	...
7215351	  885.8	  578.9	 6947.0	...
7215352	  885.8	  578.4	 6948.0	...
7215353	  885.9	  578.8	 6947.0	...
7215354	  885.5	  579.2	 6947.0	...
7215355	  884.5	  579.5	 6948.0	...
7215356	  883.5	  579.7	 6949.0	...
7215357	  883.9	  580.0	 6949.0	...
7215358	  884.9	  580.3	 6946.0	...
7215359	  886.2	  580.5	 6944.0	...
7215360	  886.5	  580.6	 6943.0	...
7215361	  886.7	  580.8	 6940.0	...
7215362	  886.4	  580.7	 6938.0	...
7215363	  885.4	  580.4	 6936.0	...
7215364	  884.7	  580.2	 6936.0	...
7215365	  883.9	  579.8	 6937.0	...
7215366	  883.7	  579.3	 6938.0	...
7215367	  883.2	  578.7	 6941.0	...
7215368	  882.9	  578.6	 6942.0	...
7215369	  882.8	  579.0	 6942.0	...
7215370	  883.3	  579.7	 6947.0	...
7215371	  884.3	  580.3	 6952.0	...
7215372	  885.1	  580.3	 6949.0	...
7215373	  885.8	  580.4	 6942.0	...
7215374	  885.7	  580.5	 6935.0	...
7215375	  885.6	  580.5	 6936.0	...
7215376	  885.5	  580.5	 6937.0	...
7215377	  885.6	  580.4	 6937.0	...
7215378	  885.4	  580.3	 6938.0	...
7215379	  885.2	  580.2	 6938.0	...
7215380	  885.1	  580.2	 6939.0	...
7215381	  885.1	  580.2	 6937.0	...
7215382	  885.4	  580.2	 6934.0	...
7215383	  885.7	  580.3	 6933.0	...
7215384	  886.1	  580.3	 6934.0	...
7215385	  886.1	  580.2	 6936.0	...
7215386	  886.4	  580.1	 6935.0	...
7215387	  886.7	  580.0	 6934.0	...
7215388	  886.7	  580.0	 6933.0	...
7215389	  886.3	  579.9	 6933.0	...
7215390	  885.2	  579.8	 6933.0	...
7215391	  884.2	  579.8	 6932.0	...
7215392	  883.7	  580.0	 6929.0	...
7215393	  884.4	  580.0	 6928.0	...
7215394	  885.1	  580.3	 6928.0	...
7215395	  886.3	  580.8	 6923.0	...
7215396	  887.1	  581.4	 6919.0	...
7215397	  886.5	  581.0	 6916.0	...
7215398	  885.4	  580.4	 6918.0	...
7215399	  884.5	  579.6	 6917.0	...
7215400	  884.8	  579.4	 6915.0	...
7215401	  884.9	  580.2	 6915.0	...
7215402	  884.9	  581.1	 6911.0	...
7215403	  885.7	  581.8	 6905.0	...
7215404	  885.9	  581.8	 6899.0	...
7215405	  886.0	  581.0	 6900.0	...
7215406	  885.4	  580.2	 6903.0	...
7215407	  885.4	  579.5	 6906.0	...
7215408	  885.4	  579.7	 6907.0	...
7215409	  885.5	  580.1	 6907.0	...
7215410	  885.5	  580.6	 6905.0	...
7215411	  885.6	  581.3	 6897.0	...
7215412	  885.6	  581.9	 6889.0	...
7215413	  885.6	  582.2	 6885.0	...
7215414	  885.8	  582.1	 6886.0	...
7215415	  885.9	  582.0	 6887.0	...
7215416	  885.9	  582.0	 6888.0	...
7215417	  885.7	  582.0	 6889.0	...
7215418	  885.4	  582.0	 6890.0	...
7215419	  885.3	  581.8	 6890.0	...
7215420	  885.1	  581.6	 6889.0	...
7215421	  884.9	  581.3	 6889.0	...
7215422	  884.9	  581.6	 6889.0	...
7215423	  885.0	  582.0	 6889.0	...
7215424	  885.1	  582.3	 6889.0	...
7215425	  885.6	  582.2	 6888.0	...
7215426	  885.9	  581.7	 6887.0	...
7215427	  886.0	  581.4	 6887.0	...
7215428	  885.9	  581.3	 6885.0	...
7215429	  885.7	  581.3	 6882.0	...
7215430	  885.9	  581.0	 6879.0	...
7215431	  886.1	  580.8	 6880.0	...
7215432	  886.2	  580.7	 6881.0	...
7215433	  886.1	  580.7	 6882.0	...
7215434	  885.8	  580.7	 6884.0	...
7215435	  885.6	  580.9	 6885.0	...
7215436	  884.5	  581.0	 6886.0	...
7215437	  883.6	  581.2	 6886.0	...
7215438	  883.1	  581.4	 6886.0	...
7215439	  883.4	  580.9	 6886.0	...
7215440	  883.7	  580.4	 6886.0	...
7215441	  884.0	  580.5	 6886.0	...
7215442	  884.2	  581.1	 6885.0	...
7215443	  884.5	  582.0	 6882.0	...
7215444	  884.6	  582.2	 6879.0	...
7215445	  884.6	  582.4	 6877.0	...
7215446	  884.5	  582.4	 6881.0	...
7215447	  883.9	  582.4	 6885.0	...
7215448	  883.5	  582.6	 6890.0	...
7215449	  883.5	  582.9	 6890.0	...
7215450	  884.3	  583.0	 6890.0	...
7215451	  885.1	  583.1	 6888.0	...
7215452	  885.4	  583.0	 6885.0	...
7215453	  885.5	  582.9	 6882.0	...
7215454	  885.5	  582.6	 6882.0	...
7215455	  885.6	  582.3	 6882.0	...
7215456	  885.9	  582.0	 6880.0	...
7215457	  886.3	  582.5	 6876.0	...
7215458	  886.8	  583.0	 6870.0	...
7215459	  886.8	  583.5	 6866.0	...
7215460	  886.7	  583.3	 6865.0	...
7215461	  886.6	  583.2	 6866.0	...
7215462	  886.6	  583.5	 6866.0	...
7215463	  886.6	  583.8	 6870.0	...
7215464	  886.8	  583.7	 6871.0	...
7215465	  886.9	  583.3	 6872.0	...
7215466	  887.4	  583.0	 6868.0	...
7215467	  887.6	  583.1	 6866.0	...
MSG	7215468 0000 _ Number On
7215468	  887.7	  582.9	 6865.0	...
7215469	  887.0	  582.7	 6864.0	...
7215470	  886.5	  582.9	 6864.0	...
7215471	  886.2	  583.1	 6864.0	...
7215472	  886.4	  582.8	 6865.0	...
7215473	  886.7	  582.1	 6866.0	...
7215474	  887.1	  581.6	 6865.0	...
7215475	  887.3	  581.8	 6865.0	...
7215476	  887.4	  582.0	 6864.0	...
7215477	  887.2	  581.7	 6864.0	...
7215478	  886.4	  581.3	 6864.0	...
7215479	  885.7	  581.4	 6863.0	...
7215480	  885.7	  582.1	 6862.0	...
7215481	  886.3	  582.7	 6868.0	...
7215482	  886.8	  582.8	 6873.0	...
7215483	  886.8	  582.6	 6878.0	...
7215484	  886.8	  582.4	 6877.0	...
7215485	  886.6	  581.6	 6875.0	...
7215486	  886.3	  581.1	 6874.0	...
7215487	  885.9	  579.8	 6874.0	...
7215488	  885.6	  579.1	 6876.0	...
7215489	  885.4	  579.1	 6879.0	...
7215490	  885.3	  579.9	 6879.0	...
7215491	  885.5	  581.1	 6877.0	...
7215492	  885.9	  581.4	 6874.0	...
7215493	  886.3	  581.9	 6872.0	...
7215494	  886.4	  582.2	 6873.0	...
7215495	  886.4	  582.4	 6873.0	...
7215496	  886.3	  582.0	 6872.0	...
7215497	  886.4	  581.3	 6872.0	...
7215498	  886.8	  580.7	 6872.0	...
7215499	  887.0	  580.8	 6873.0	...
7215500	  886.8	  581.0	 6873.0	...
7215501	  886.3	  581.0	 6874.0	...
7215502	  886.0	  580.8	 6875.0	...
7215503	  886.0	  580.5	 6877.0	...
7215504	  885.9	  580.4	 6879.0	...
7215505	  885.9	  580.3	 6880.0	...
7215506	  885.9	  580.1	 6880.0	...
7215507	  886.0	  580.0	 6881.0	...
7215508	  886.2	  580.0	 6883.0	...
7215509	  886.3	  579.9	 6886.0	...
7215510	  886.2	  579.6	 6890.0	...
7215511	  886.0	  579.3	 6891.0	...
7215512	  885.9	  579.6	 6887.0	...
7215513	  885.8	  579.7	 6885.0	...
7215514	  885.8	  579.8	 6884.0	...
7215515	  885.5	  579.6	 6888.0	...
7215516	  885.3	  579.9	 6890.0	...
7215517	  885.2	  580.0	 6890.0	...
7215518	  885.1	  580.2	 6890.0	...
7215519	  885.0	  580.4	 6890.0	...
7215520	  885.0	  580.9	 6889.0	...
7215521	  885.1	  581.3	 6888.0	...
7215522	  885.1	  581.6	 6887.0	...
7215523	  885.2	  582.1	 6887.0	...
7215524	  885.3	  582.1	 6887.0	...
7215525	  885.3	  582.3	 6887.0	...
7215526	  885.0	  582.1	 6887.0	...
7215527	  884.8	  582.6	 6887.0	...
7215528	  884.8	  583.0	 6886.0	...
7215529	  884.9	  583.2	 6884.0	...
7215530	  885.3	  583.2	 6876.0	...
7215531	  885.9	  583.2	 6869.0	...
7215532	  886.5	  583.3	 6865.0	...
7215533	  886.8	  583.5	 6867.0	...
7215534	  886.8	  583.9	 6867.0	...
7215535	  886.6	  584.3	 6864.0	...
7215536	  886.0	  584.5	 6868.0	...
7215537	  885.1	  584.8	 6873.0	...
7215538	  884.4	  585.1	 6878.0	...
7215539	  884.2	  585.4	 6877.0	...
7215540	  884.3	  585.1	 6878.0	...
7215541	  884.3	  584.9	 6881.0	...
7215542	  884.2	  584.6	 6884.0	...
7215543	  884.1	  584.6	 6886.0	...
7215544	  884.0	  584.6	 6885.0	...
7215545	  884.0	  585.0	 6881.0	...
7215546	  885.0	  585.3	 6876.0	...
7215547	  886.1	  585.3	 6874.0	...
7215548	  886.0	  585.2	 6874.0	...
7215549	  884.9	  585.2	 6877.0	...
7215550	  884.5	  585.9	 6881.0	...
7215551	  885.9	  586.3	 6882.0	...
7215552	  887.3	  586.2	 6881.0	...
7215553	  888.0	  585.9	 6880.0	...
7215554	  887.9	  585.7	 6881.0	...
7215555	  887.9	  586.0	 6882.0	...
7215556	  887.9	  586.3	 6877.0	...
7215557	  886.9	  586.6	 6872.0	...
7215558	  885.7	  586.1	 6874.0	...
7215559	  885.1	  585.7	 6880.0	...
7215560	  885.4	  585.7	 6886.0	...
7215561	  885.7	  586.2	 6882.0	...
7215562	  886.0	  586.9	 6879.0	...
7215563	  886.3	  587.1	 6876.0	...
7215564	  886.7	  587.3	 6876.0	...
7215565	  886.7	  587.3	 6876.0	...
7215566	  887.0	  587.2	 6879.0	...
7215567	  887.3	  586.9	 6881.0	...
7215568	  887.2	  586.2	 6894.0	...
7215569	  886.6	  585.7	 6905.0	...
7215570	  886.2	  585.7	 6903.0	...
7215571	  886.8	  585.9	 6892.0	...
7215572	  887.4	  585.8	 6884.0	...
7215573	  887.8	  585.6	 6889.0	...
7215574	  887.5	  585.6	 6893.0	...
7215575	  887.0	  585.5	 6895.0	...
7215576	  886.4	  585.5	 6896.0	...
7215577	  886.1	  585.5	 6898.0	...
7215578	  886.3	  585.6	 6895.0	...
7215579	  886.6	  585.6	 6890.0	...
7215580	  887.0	  585.6	 6884.0	...
7215581	  887.1	  585.6	 6879.0	...
7215582	  887.2	  585.5	 6877.0	...
7215583	  887.4	  585.5	 6875.0	...
7215584	  888.0	  585.5	 6876.0	...
7215585	  888.5	  585.5	 6882.0	...
7215586	  889.0	  585.6	 6888.0	...
7215587	  889.1	  585.6	 6893.0	...
7215588	  889.0	  585.7	 6894.0	...
7215589	  888.8	  585.7	 6894.0	...
7215590	  888.5	  585.6	 6894.0	...
7215591	  888.2	  585.4	 6893.0	...
7215592	  888.2	  586.1	 6894.0	...
7215593	  888.6	  586.8	 6890.0	...
7215594	  889.0	  587.5	 6887.0	...
7215595	  889.3	  587.3	 6886.0	...
7215596	  889.2	  586.8	 6889.0	...
7215597	  888.3	  586.5	 6892.0	...
7215598	  887.4	  586.4	 6894.0	...
7215599	  887.3	  586.6	 6894.0	...
7215600	  888.0	  586.8	 6890.0	...
7215601	  888.4	  587.0	 6887.0	...
7215602	  887.8	  587.2	 6887.0	...
7215603	  887.3	  587.2	 6890.0	...
7215604	  887.6	  587.3	 6893.0	...
7215605	  888.2	  587.4	 6893.0	...
7215606	  888.5	  587.4	 6892.0	...
7215607	  888.0	  587.2	 6891.0	...
7215608	  887.7	  587.3	 6890.0	...
7215609	  887.7	  587.4	 6889.0	...
7215610	  888.0	  587.6	 6888.0	...
7215611	  888.4	  587.2	 6888.0	...
7215612	  888.6	  586.7	 6894.0	...
7215613	  888.7	  586.5	 6900.0	...
7215614	  888.7	  586.7	 6906.0	...
7215615	  888.7	  587.0	 6906.0	...
7215616	  888.5	  587.1	 6906.0	...
7215617	  888.6	  587.1	 6906.0	...
7215618	  888.8	  587.0	 6898.0	...
7215619	  888.9	  587.0	 6891.0	...
7215620	  888.6	  586.5	 6885.0	...
7215621	  888.3	  586.0	 6888.0	...
7215622	  888.1	  585.9	 6890.0	...
7215623	  888.0	  586.4	 6891.0	...
7215624	  888.1	  586.9	 6892.0	...
7215625	  888.3	  586.9	 6894.0	...
7215626	  888.5	  586.9	 6895.0	...
7215627	  888.8	  586.8	 6897.0	...
7215628	  888.9	  586.6	 6898.0	...
7215629	  888.6	  586.3	 6900.0	...
7215630	  888.2	  586.2	 6902.0	...
7215631	  887.8	  586.2	 6905.0	...
7215632	  887.9	  586.4	 6908.0	...
7215633	  887.6	  586.6	 6911.0	...
7215634	  887.3	  586.7	 6912.0	...
7215635	  886.8	  586.7	 6908.0	...
7215636	  886.7	  587.0	 6903.0	...
7215637	  886.9	  587.2	 6897.0	...
7215638	  887.2	  587.3	 6895.0	...
7215639	  887.5	  587.0	 6893.0	...
7215640	  887.4	  586.8	 6896.0	...
7215641	  887.7	  587.0	 6899.0	...
7215642	  888.2	  587.3	 6901.0	...
7215643	  888.5	  587.6	 6898.0	...
7215644	  888.4	  587.6	 6895.0	...
7215645	  888.1	  587.8	 6893.0	...
7215646	  887.8	  588.0	 6893.0	...
7215647	  887.9	  588.0	 6893.0	...
7215648	  888.3	  587.9	 6894.0	...
7215649	  888.7	  587.2	 6897.0	...
7215650	  888.8	  586.6	 6899.0	...
7215651	  888.8	  586.0	 6901.0	...
7215652	  888.7	  586.0	 6900.0	...
7215653	  888.5	  585.9	 6900.0	...
7215654	  888.3	  585.9	 6900.0	...
7215655	  888.3	  585.7	 6901.0	...
7215656	  888.6	  585.4	 6905.0	...
7215657	  888.9	  585.1	 6908.0	...
7215658	  888.5	  585.0	 6912.0	...
7215659	  887.8	  585.0	 6911.0	...
7215660	  887.4	  585.6	 6910.0	...
7215661	  887.9	  586.1	 6908.0	...
7215662	  888.9	  586.4	 6906.0	...
7215663	  889.7	  585.9	 6905.0	...
7215664	  890.4	  585.2	 6906.0	...
7215665	  890.5	  584.6	 6906.0	...
7215666	  890.5	  584.6	 6907.0	...
7215667	  890.2	  585.5	 6907.0	...
7215668	  889.7	  586.4	 6907.0	...
7215669	  889.2	  587.3	 6909.0	...
7215670	  888.7	  587.2	 6910.0	...
7215671	  888.2	  586.7	 6910.0	...
7215672	  888.0	  586.2	 6910.0	...
7215673	  888.0	  585.7	 6908.0	...
7215674	  888.1	  585.5	 6906.0	...
7215675	  888.3	  585.5	 6905.0	...
7215676	  888.5	  585.8	 6910.0	...
7215677	  888.7	  586.1	 6916.0	...
7215678	  888.8	  585.9	 6920.0	...
7215679	  888.7	  585.4	 6921.0	...
7215680	  888.4	  585.3	 6920.0	...
7215681	  888.0	  585.8	 6920.0	...
7215682	  887.4	  585.6	 6920.0	...
7215683	  886.9	  584.9	 6920.0	...
7215684	  886.6	  584.0	 6921.0	...
7215685	  886.4	  583.8	 6923.0	...
7215686	  886.4	  583.5	 6925.0	...
7215687	  886.6	  583.9	 6926.0	...
7215688	  886.8	  584.2	 6928.0	...
7215689	  887.4	  584.6	 6930.0	...
7215690	  887.9	  584.6	 6930.0	...
7215691	  888.4	  584.6	 6929.0	...
7215692	  888.3	  584.6	 6928.0	...
7215693	  888.0	  584.7	 6929.0	...
7215694	  887.7	  584.7	 6930.0	...
7215695	  887.4	  584.8	 6927.0	...
7215696	  887.3	  585.2	 6924.0	...
7215697	  887.3	  585.6	 6922.0	...
7215698	  887.2	  586.0	 6924.0	...
7215699	  887.2	  586.1	 6926.0	...
7215700	  887.3	  586.2	 6928.0	...
7215701	  887.2	  586.0	 6928.0	...
7215702	  887.5	  585.9	 6936.0	...
7215703	  888.0	  585.7	 6945.0	...
7215704	  888.5	  585.6	 6954.0	...
7215705	  887.8	  585.1	 6955.0	...
7215706	  886.9	  584.5	 6953.0	...
7215707	  886.0	  584.5	 6950.0	...
7215708	  887.1	  584.6	 6944.0	...
7215709	  888.2	  584.6	 6939.0	...
7215710	  889.2	  584.4	 6937.0	...
7215711	  889.2	  584.1	 6940.0	...
7215712	  889.0	  583.8	 6943.0	...
7215713	  888.5	  583.6	 6946.0	...
7215714	  887.7	  583.8	 6947.0	...
7215715	  886.4	  583.8	 6951.0	...
7215716	  885.4	  583.8	 6955.0	...
7215717	  885.4	  583.7	 6952.0	...
7215718	  886.0	  583.8	 6947.0	...
7215719	  886.7	  583.9	 6941.0	...
7215720	  886.4	  583.8	 6938.0	...
7215721	  886.2	  583.7	 6945.0	...
7215722	  885.8	  583.6	 6952.0	...
7215723	  885.2	  583.4	 6959.0	...
7215724	  884.5	  583.4	 6962.0	...
7215725	  884.9	  583.3	 6966.0	...
7215726	  885.9	  583.7	 6966.0	...
7215727	  886.6	  584.0	 6962.0	...
7215728	  886.3	  584.4	 6959.0	...
7215729	  885.9	  584.7	 6960.0	...
7215730	  886.1	  584.9	 6960.0	...
7215731	  886.3	  584.9	 6957.0	...
7215732	  886.5	  584.7	 6953.0	...
7215733	  886.7	  584.5	 6949.0	...
7215734	  886.8	  584.5	 6950.0	...
7215735	  887.0	  584.3	 6952.0	...
7215736	  886.6	  584.1	 6957.0	...
7215737	  886.1	  583.8	 6961.0	...
7215738	  885.4	  583.6	 6965.0	...
7215739	  885.2	  583.4	 6966.0	...
7215740	  885.3	  583.9	 6968.0	...
7215741	  885.8	  584.8	 6966.0	...
7215742	  886.2	  585.8	 6961.0	...
7215743	  886.4	  586.9	 6952.0	...
7215744	  886.4	  587.7	 6944.0	...
7215745	  885.0	  588.8	 6939.0	...
7215746	  882.9	  589.2	 6943.0	...
7215747	  880.8	  589.6	 6950.0	...
7215748	  880.1	  590.1	 6952.0	...
7215749	  880.2	  590.7	 6949.0	...
7215750	  880.9	  591.9	 6946.0	...
7215751	  881.5	  592.8	 6945.0	...
7215752	  882.2	  594.3	 6937.0	...
7215753	  882.1	  595.1	 6931.0	...
7215754	  881.9	  595.8	 6929.0	...
7215755	  882.9	  595.5	 6937.0	...
7215756	  884.2	  595.4	 6942.0	...
7215757	  885.4	  595.3	 6945.0	...
7215758	  885.3	  594.4	 6947.0	...
7215759	  885.0	  593.1	 6949.0	...
7215760	  884.6	  591.7	 6953.0	...
7215761	  884.6	  591.0	 6957.0	...
7215762	  884.7	  590.7	 6958.0	...
7215763	  884.5	  590.6	 6955.0	...
7215764	  884.2	  590.6	 6951.0	...
7215765	  883.9	  590.6	 6950.0	...
7215766	  883.7	  590.6	 6953.0	...
7215767	  883.6	  590.6	 6957.0	...
7215768	  883.5	  590.6	 6960.0	...
7215769	  882.8	  590.7	 6958.0	...
MSG	7215770 0000 _ Number Off
7215770	  882.2	  590.7	 6957.0	...
7215771	  881.5	  590.8	 6957.0	...
7215772	  881.5	  590.8	 6957.0	...
7215773	  881.3	  590.3	 6956.0	...
7215774	  881.4	  589.8	 6956.0	...
7215775	  881.5	  589.4	 6962.0	...
7215776	  881.1	  589.3	 6967.0	...
7215777	  880.7	  589.1	 6972.0	...
7215778	  880.3	  588.8	 6973.0	...
7215779	  880.5	  588.7	 6974.0	...
7215780	  881.2	  589.2	 6975.0	...
7215781	  881.8	  589.8	 6975.0	...
7215782	  882.0	  590.7	 6974.0	...
7215783	  881.7	  591.1	 6974.0	...
7215784	  881.4	  591.4	 6974.0	...
7215785	  881.4	  591.2	 6975.0	...
7215786	  881.4	  590.8	 6982.0	...
7215787	  881.4	  590.5	 6988.0	...
7215788	  881.5	  590.4	 6991.0	...
7215789	  881.4	  590.4	 6988.0	...
7215790	  880.6	  590.5	 6984.0	...
7215791	  879.7	  590.2	 6984.0	...
7215792	  879.2	  589.9	 6986.0	...
7215793	  879.2	  589.3	 6987.0	...
7215794	  879.2	  588.8	 6986.0	...
7215795	  879.3	  588.3	 6986.0	...
7215796	  879.8	  588.0	 6985.0	...
7215797	  880.5	  588.9	 6985.0	...
7215798	  880.9	  589.7	 6985.0	...
7215799	  880.9	  589.7	 6987.0	...
7215800	  880.8	  588.9	 6989.0	...
7215801	  880.8	  588.3	 6990.0	...
7215802	  881.0	  588.5	 6987.0	...
7215803	  880.1	  588.9	 6985.0	...
7215804	  879.2	  589.3	 6985.0	...
7215805	  879.2	  589.4	 6985.0	...
7215806	  880.1	  588.8	 6986.0	...
7215807	  880.9	  588.0	 6987.0	...
7215808	  880.3	  587.4	 6988.0	...
7215809	  879.8	  587.4	 6989.0	...
7215810	  879.4	  587.4	 6989.0	...
7215811	  879.3	  587.5	 6990.0	...
7215812	  879.2	  586.9	 6991.0	...
7215813	  879.1	  586.3	 6991.0	...
7215814	  879.2	  585.7	 6990.0	...
7215815	  879.6	  585.7	 6987.0	...
7215816	  879.7	  585.6	 6984.0	...
7215817	  879.5	  585.7	 6983.0	...
7215818	  879.2	  585.7	 6984.0	...
7215819	  879.0	  585.8	 6987.0	...
7215820	  878.8	  585.6	 6993.0	...
7215821	  878.1	  585.4	 6998.0	...
7215822	  877.4	  585.8	 7002.0	...
7215823	  876.9	  586.4	 7002.0	...
7215824	  878.1	  586.8	 7001.0	...
7215825	  879.2	  586.6	 6998.0	...
7215826	  880.0	  586.7	 6995.0	...
7215827	  879.6	  586.9	 6995.0	...
7215828	  879.7	  587.3	 6997.0	...
7215829	  880.2	  587.3	 6999.0	...
7215830	  881.0	  587.2	 6999.0	...
7215831	  881.2	  587.0	 6999.0	...
7215832	  880.9	  586.7	 6998.0	...
7215833	  879.9	  586.4	 6996.0	...
7215834	  878.8	  586.3	 6994.0	...
7215835	  878.3	  586.1	 6993.0	...
7215836	  878.3	  586.1	 6994.0	...
7215837	  878.5	  586.2	 6995.0	...
7215838	  878.5	  586.4	 6996.0	...
7215839	  878.3	  586.5	 6997.0	...
7215840	  878.2	  586.5	 6995.0	...
7215841	  878.2	  586.5	 6992.0	...
7215842	  878.1	  586.3	 6995.0	...
7215843	  877.8	  586.2	 6999.0	...
7215844	  877.4	  586.1	 6999.0	...
7215845	  877.2	  586.1	 6994.0	...
7215846	  878.7	  586.1	 6988.0	...
7215847	  880.3	  586.2	 6988.0	...
7215848	  882.2	  586.3	 6988.0	...
7215849	  882.5	  586.5	 6987.0	...
7215850	  882.8	  586.3	 6985.0	...
7215851	  881.7	  586.2	 6986.0	...
7215852	  880.4	  586.1	 6990.0	...
7215853	  879.3	  586.6	 6995.0	...
7215854	  879.4	  587.1	 6997.0	...
7215855	  879.6	  587.3	 6995.0	...
7215856	  879.7	  586.9	 6993.0	...
7215857	  879.2	  586.6	 6991.0	...
7215858	  878.6	  586.4	 6991.0	...
7215859	  878.0	  586.4	 6992.0	...
7215860	  878.0	  586.1	 6994.0	...
7215861	  878.1	  586.0	 6998.0	...
7215862	  878.1	  586.0	 7001.0	...
7215863	  878.1	  586.1	 7009.0	...
7215864	  877.3	  585.4	 7015.0	...
7215865	  876.4	  584.7	 7021.0	...
7215866	  875.6	  584.1	 7019.0	...
7215867	  875.4	  584.3	 7016.0	...
7215868	  875.4	  584.6	 7011.0	...
7215869	  876.6	  584.5	 7008.0	...
7215870	  877.4	  585.2	 7006.0	...
7215871	  878.3	  585.8	 7004.0	...
7215872	  877.8	  586.0	 7002.0	...
7215873	  878.2	  585.4	 7001.0	...
7215874	  878.5	  584.8	 7001.0	...
7215875	  879.3	  585.0	 7000.0	...
7215876	  879.7	  585.2	 6999.0	...
7215877	  880.1	  585.3	 6998.0	...
7215878	  880.0	  585.3	 7005.0	...
7215879	  879.9	  585.0	 7012.0	...
7215880	  878.9	  584.8	 7018.0	...
7215881	  877.8	  584.7	 7017.0	...
7215882	  876.9	  584.9	 7016.0	...
7215883	  877.2	  585.6	 7014.0	...
7215884	  877.5	  586.3	 7014.0	...
7215885	  878.2	  586.3	 7016.0	...
7215886	  878.5	  585.7	 7018.0	...
7215887	  878.6	  584.5	 7022.0	...
7215888	  877.9	  584.0	 7024.0	...
7215889	  877.6	  583.8	 7025.0	...
7215890	  877.4	  584.2	 7025.0	...
7215891	  877.6	  585.0	 7026.0	...
7215892	  877.5	  585.6	 7026.0	...
7215893	  877.5	  586.2	 7025.0	...
7215894	  877.6	  586.2	 7026.0	...
7215895	  877.6	  585.9	 7028.0	...
7215896	  877.3	  585.6	 7030.0	...
7215897	  876.9	  585.0	 7030.0	...
7215898	  876.7	  584.4	 7029.0	...
7215899	  877.2	  583.8	 7029.0	...
7215900	  877.9	  583.9	 7028.0	...
7215901	  878.3	  584.0	 7028.0	...
7215902	  878.0	  584.1	 7027.0	...
7215903	  877.1	  583.9	 7029.0	...
7215904	  876.5	  583.9	 7031.0	...
7215905	  875.9	  584.1	 7032.0	...
7215906	  875.6	  584.2	 7032.0	...
7215907	  875.3	  584.2	 7032.0	...
7215908	  875.1	  584.1	 7032.0	...
7215909	  875.0	  584.0	 7034.0	...
7215910	  875.1	  583.9	 7035.0	...
7215911	  875.6	  584.3	 7031.0	...
7215912	  876.2	  584.7	 7026.0	...
7215913	  876.7	  585.5	 7023.0	...
7215914	  876.9	  585.9	 7026.0	...
7215915	  876.6	  585.4	 7029.0	...
7215916	  876.4	  584.7	 7029.0	...
7215917	  876.4	  584.1	 7028.0	...
7215918	  876.9	  584.2	 7026.0	...
7215919	  877.4	  584.2	 7023.0	...
7215920	  877.5	  584.5	 7022.0	...
7215921	  877.3	  584.8	 7022.0	...
7215922	  877.2	  585.2	 7022.0	...
7215923	  877.5	  585.0	 7021.0	...
7215924	  877.7	  584.9	 7019.0	...
7215925	  877.7	  584.8	 7019.0	...
7215926	  877.5	  584.7	 7021.0	...
7215927	  877.4	  584.7	 7023.0	...
7215928	  877.2	  584.7	 7026.0	...
7215929	  877.1	  584.6	 7028.0	...
7215930	  876.9	  584.6	 7030.0	...
7215931	  876.7	  583.9	 7036.0	...
7215932	  876.6	  583.1	 7042.0	...
7215933	  876.5	  582.8	 7048.0	...
7215934	  876.6	  583.1	 7049.0	...
7215935	  876.7	  584.0	 7050.0	...
7215936	  876.7	  584.5	 7048.0	...
7215937	  876.7	  585.0	 7045.0	...
7215938	  876.3	  584.7	 7044.0	...
7215939	  876.0	  584.4	 7044.0	...
7215940	  875.7	  584.2	 7043.0	...
7215941	  875.7	  584.1	 7043.0	...
7215942	  875.6	  584.0	 7044.0	...
7215943	  875.6	  583.9	 7046.0	...
7215944	  875.5	  584.0	 7048.0	...
7215945	  875.1	  584.1	 7050.0	...
7215946	  874.6	  584.2	 7053.0	...
7215947	  874.1	  584.3	 7057.0	...
7215948	  874.3	  584.3	 7058.0	...
7215949	  874.5	  584.0	 7057.0	...
7215950	  874.8	  583.6	 7053.0	...
7215951	  875.1	  583.5	 7046.0	...
7215952	  875.3	  583.8	 7040.0	...
7215953	  875.8	  584.0	 7035.0	...
7215954	  876.0	  583.8	 7035.0	...
7215955	  876.1	  583.7	 7035.0	...
7215956	  876.3	  583.5	 7034.0	...
7215957	  876.7	  583.8	 7035.0	...
7215958	  877.1	  584.1	 7035.0	...
7215959	  877.2	  584.4	 7036.0	...
7215960	  877.3	  584.6	 7036.0	...
7215961	  877.3	  584.7	 7040.0	...
7215962	  877.3	  584.9	 7043.0	...
7215963	  876.3	  584.8	 7046.0	...
7215964	  875.3	  584.6	 7047.0	...
7215965	  874.5	  584.3	 7047.0	...
7215966	  874.7	  584.3	 7045.0	...
7215967	  875.0	  584.5	 7048.0	...
7215968	  875.0	  584.5	 7052.0	...
7215969	  875.3	  584.3	 7056.0	...
7215970	  875.7	  584.1	 7053.0	...
7215971	  876.1	  584.0	 7049.0	...
7215972	  875.5	  584.0	 7046.0	...
7215973	  875.0	  584.0	 7045.0	...
7215974	  874.5	  584.1	 7046.0	...
7215975	  874.5	  584.0	 7048.0	...
7215976	  874.8	  583.9	 7050.0	...
7215977	  875.4	  584.0	 7052.0	...
7215978	  875.9	  584.1	 7052.0	...
7215979	  876.2	  584.5	 7052.0	...
7215980	  876.1	  584.8	 7051.0	...
7215981	  875.9	  584.6	 7049.0	...
7215982	  875.6	  584.1	 7048.0	...
7215983	  875.5	  583.5	 7047.0	...
MSG	7215984 0000 _ Number On
7215984	  875.6	  583.9	 7046.0	...
7215985	  875.7	  584.5	 7051.0	...
7215986	  875.8	  585.1	 7055.0	...
7215987	  875.7	  584.9	 7061.0	...
7215988	  875.6	  585.0	 7061.0	...
7215989	  875.6	  585.2	 7061.0	...
7215990	  875.4	  584.9	 7061.0	...
7215991	  875.2	  584.4	 7060.0	...
7215992	  876.0	  583.8	 7059.0	...
7215993	  876.9	  583.8	 7056.0	...
7215994	  876.8	  583.9	 7052.0	...
7215995	  875.9	  584.0	 7053.0	...
7215996	  875.0	  584.1	 7058.0	...
7215997	  875.8	  584.1	 7056.0	...
7215998	  876.7	  584.1	 7050.0	...
7215999	  877.6	  584.2	 7048.0	...
7216000	  876.9	  584.5	 7055.0	...
7216001	  875.9	  584.7	 7062.0	...
7216002	  875.5	  584.7	 7064.0	...
7216003	  876.0	  584.7	 7061.0	...
7216004	  876.6	  584.7	 7059.0	...
7216005	  876.7	  584.8	 7056.0	...
7216006	  876.7	  584.8	 7055.0	...
7216007	  876.7	  584.7	 7056.0	...
7216008	  876.0	  584.7	 7058.0	...
7216009	  875.6	  584.6	 7065.0	...
7216010	  875.2	  584.6	 7069.0	...
7216011	  875.4	  584.7	 7072.0	...
7216012	  875.4	  585.1	 7071.0	...
7216013	  875.3	  585.2	 7070.0	...
7216014	  874.3	  585.4	 7072.0	...
7216015	  873.3	  585.3	 7074.0	...
7216016	  873.1	  585.2	 7070.0	...
7216017	  874.0	  585.1	 7065.0	...
7216018	  874.9	  585.0	 7062.0	...
7216019	  875.1	  584.9	 7065.0	...
7216020	  875.1	  584.7	 7067.0	...
7216021	  874.7	  584.6	 7067.0	...
7216022	  874.2	  584.6	 7068.0	...
7216023	  873.8	  584.8	 7071.0	...
7216024	  873.9	  585.0	 7072.0	...
7216025	  874.1	  585.2	 7074.0	...
7216026	  874.1	  585.0	 7072.0	...
7216027	  873.9	  584.5	 7070.0	...
7216028	  873.6	  584.0	 7074.0	...
7216029	  873.4	  584.0	 7079.0	...
7216030	  873.3	  584.2	 7085.0	...
7216031	  873.2	  584.2	 7086.0	...
7216032	  873.2	  584.2	 7087.0	...
7216033	  872.9	  584.1	 7087.0	...
7216034	  872.9	  584.2	 7086.0	...
7216035	  872.9	  584.3	 7086.0	...
7216036	  873.0	  584.2	 7082.0	...
7216037	  872.9	  584.2	 7079.0	...
7216038	  872.9	  584.2	 7078.0	...
7216039	  872.8	  584.2	 7083.0	...
7216040	  872.5	  584.2	 7088.0	...
7216041	  872.3	  584.1	 7089.0	...
7216042	  872.2	  584.3	 7085.0	...
7216043	  872.1	  584.6	 7081.0	...
7216044	  872.1	  584.5	 7083.0	...
7216045	  872.3	  584.1	 7087.0	...
7216046	  872.6	  584.0	 7092.0	...
7216047	  872.8	  584.3	 7087.0	...
7216048	  872.7	  584.4	 7082.0	...
7216049	  872.5	  584.2	 7079.0	...
7216050	  872.4	  584.0	 7081.0	...
7216051	  872.5	  584.2	 7082.0	...
7216052	  872.7	  584.6	 7083.0	...
7216053	  872.6	  585.1	 7082.0	...
7216054	  872.3	  585.1	 7081.0	...
7216055	  872.1	  584.8	 7083.0	...
7216056	  872.3	  584.4	 7084.0	...
7216057	  872.8	  584.3	 7085.0	...
7216058	  873.2	  583.8	 7084.0	...
7216059	  873.0	  583.5	 7085.0	...
7216060	  872.3	  583.2	 7087.0	...
7216061	  871.6	  583.2	 7087.0	...
7216062	  871.9	  583.1	 7086.0	...
7216063	  872.6	  582.6	 7089.0	...
7216064	  872.9	  582.3	 7092.0	...
7216065	  872.5	  582.5	 7095.0	...
7216066	  872.1	  583.1	 7093.0	...
7216067	  872.4	  583.5	 7091.0	...
7216068	  872.7	  583.6	 7088.0	...
7216069	  872.4	  583.8	 7086.0	...
7216070	  872.0	  584.3	 7085.0	...
7216071	  871.6	  584.7	 7086.0	...
7216072	  871.7	  585.0	 7087.0	...
7216073	  871.9	  585.1	 7088.0	...
7216074	  872.1	  585.0	 7087.0	...
7216075	  872.1	  584.6	 7086.0	...
7216076	  871.7	  584.1	 7086.0	...
7216077	  871.2	  583.6	 7087.0	...
7216078	  870.8	  583.4	 7087.0	...
7216079	  870.8	  583.4	 7086.0	...
7216080	  870.5	  583.4	 7086.0	...
7216081	  870.3	  583.3	 7087.0	...
7216082	  870.3	  583.2	 7088.0	...
7216083	  871.3	  583.1	 7089.0	...
7216084	  872.1	  583.2	 7090.0	...
7216085	  873.0	  583.7	 7089.0	...
7216086	  873.0	  584.2	 7087.0	...
7216087	  873.1	  585.0	 7083.0	...
7216088	  872.9	  585.3	 7081.0	...
7216089	  872.8	  585.5	 7079.0	...
7216090	  872.7	  585.1	 7079.0	...
7216091	  872.7	  584.6	 7079.0	...
7216092	  872.8	  584.4	 7080.0	...
7216093	  872.5	  584.3	 7082.0	...
7216094	  871.8	  584.4	 7084.0	...
7216095	  871.1	  584.5	 7085.0	...
7216096	  870.4	  584.6	 7085.0	...
7216097	  870.3	  584.7	 7091.0	...
7216098	  870.3	  584.6	 7097.0	...
7216099	  870.7	  584.4	 7103.0	...
7216100	  871.2	  585.1	 7096.0	...
7216101	  871.5	  586.0	 7089.0	...
7216102	  871.8	  586.8	 7084.0	...
7216103	  871.9	  586.5	 7090.0	...
7216104	  872.0	  585.4	 7095.0	...
7216105	  872.1	  584.3	 7099.0	...
7216106	  872.2	  583.3	 7100.0	...
7216107	  871.2	  583.5	 7103.0	...
7216108	  870.1	  583.7	 7104.0	...
7216109	  869.1	  583.9	 7104.0	...
7216110	  869.4	  584.2	 7102.0	...
7216111	  869.5	  584.5	 7101.0	...
7216112	  869.7	  584.8	 7100.0	...
7216113	  869.7	  584.4	 7100.0	...
7216114	  869.6	  584.2	 7103.0	...
7216115	  869.6	  584.3	 7106.0	...
7216116	  869.5	  584.8	 7110.0	...
7216117	  869.9	  584.8	 7111.0	...
7216118	  870.2	  584.5	 7109.0	...
7216119	  870.7	  584.8	 7104.0	...
7216120	  870.7	  585.4	 7098.0	...
7216121	  870.8	  585.9	 7096.0	...
7216122	  869.6	  585.0	 7097.0	...
7216123	  868.4	  584.0	 7103.0	...
7216124	  867.8	  583.6	 7109.0	...
7216125	  868.5	  584.1	 7113.0	...
7216126	  869.0	  584.6	 7111.0	...
7216127	  868.9	  584.7	 7109.0	...
7216128	  869.5	  584.6	 7105.0	...
7216129	  870.3	  585.4	 7102.0	...
7216130	  870.9	  586.2	 7103.0	...
7216131	  870.0	  586.7	 7108.0	...
7216132	  868.8	  586.4	 7111.0	...
7216133	  868.1	  586.1	 7109.0	...
7216134	  868.2	  586.1	 7110.0	...
7216135	  868.5	  586.1	 7112.0	...
7216136	  868.7	  586.2	 7113.0	...
7216137	  869.0	  586.3	 7109.0	...
7216138	  869.7	  586.9	 7103.0	...
7216139	  870.5	  587.4	 7099.0	...
7216140	  870.8	  588.0	 7096.0	...
7216141	  870.4	  588.2	 7094.0	...
7216142	  869.9	  587.6	 7091.0	...
7216143	  869.7	  586.7	 7090.0	...
7216144	  869.6	  585.5	 7088.0	...
7216145	  869.6	  585.2	 7087.0	...
7216146	  870.1	  584.7	 7085.0	...
7216147	  870.5	  585.5	 7082.0	...
7216148	  870.9	  586.3	 7081.0	...
7216149	  870.8	  587.0	 7086.0	...
7216150	  870.9	  586.8	 7090.0	...
7216151	  871.1	  586.7	 7094.0	...
7216152	  870.5	  586.8	 7094.0	...
7216153	  869.8	  586.8	 7091.0	...
7216154	  869.2	  587.5	 7088.0	...
7216155	  869.5	  588.1	 7084.0	...
7216156	  870.3	  588.4	 7082.0	...
7216157	  870.8	  587.2	 7082.0	...
7216158	  871.2	  586.1	 7085.0	...
7216159	  871.1	  585.4	 7087.0	...
7216160	  871.2	  585.3	 7085.0	...
7216161	  871.2	  585.2	 7081.0	...
7216162	  871.1	  585.2	 7078.0	...
7216163	  870.8	  585.0	 7081.0	...
7216164	  870.1	  585.0	 7083.0	...
7216165	  869.6	  586.1	 7084.0	...
7216166	  869.4	  587.3	 7084.0	...
7216167	  869.8	  588.4	 7082.0	...
7216168	  870.2	  588.3	 7081.0	...
7216169	  870.5	  588.3	 7080.0	...
7216170	  870.7	  588.1	 7080.0	...
7216171	  870.3	  587.8	 7079.0	...
7216172	  869.9	  587.5	 7078.0	...
7216173	  870.3	  587.2	 7078.0	...
7216174	  871.1	  586.9	 7077.0	...
7216175	  871.4	  586.3	 7077.0	...
7216176	  870.3	  585.8	 7078.0	...
7216177	  869.1	  585.6	 7079.0	...
7216178	  868.5	  585.7	 7081.0	...
7216179	  868.5	  585.8	 7085.0	...
7216180	  868.7	  585.8	 7089.0	...
7216181	  868.8	  585.8	 7093.0	...
7216182	  868.8	  586.1	 7093.0	...
7216183	  869.1	  586.2	 7084.0	...
7216184	  869.8	  586.3	 7075.0	...
7216185	  871.1	  586.4	 7068.0	...
7216186	  872.1	  586.7	 7070.0	...
7216187	  872.7	  586.6	 7072.0	...
7216188	  872.6	  586.2	 7072.0	...
7216189	  872.4	  585.9	 7072.0	...
7216190	  872.2	  586.2	 7072.0	...
7216191	  872.1	  586.5	 7071.0	...
7216192	  871.9	  586.7	 7070.0	...
7216193	  871.8	  586.8	 7070.0	...
7216194	  871.8	  587.2	 7071.0	...
7216195	  871.9	  587.6	 7071.0	...
7216196	  872.0	  587.4	 7070.0	...
7216197	  871.9	  586.9	 7070.0	...
7216198	  871.7	  586.4	 7069.0	...
7216199	  871.6	  585.9	 7074.0	...
7216200	  871.5	  585.5	 7079.0	...
7216201	  871.5	  585.1	 7084.0	...
7216202	  871.9	  585.2	 7078.0	...
7216203	  872.3	  585.7	 7072.0	...
7216204	  872.7	  586.2	 7066.0	...
7216205	  873.1	  586.8	 7065.0	...
7216206	  873.5	  587.2	 7063.0	...
7216207	  874.3	  587.6	 7069.0	...
7216208	  874.7	  587.9	 7077.0	...
7216209	  874.8	  588.1	 7084.0	...
7216210	  874.5	  588.1	 7084.0	...
7216211	  874.3	  588.0	 7079.0	...
7216212	  873.6	  587.9	 7075.0	...
7216213	  873.2	  587.8	 7069.0	...
7216214	  872.8	  587.8	 7067.0	...
7216215	  872.1	  588.0	 7067.0	...
7216216	  871.0	  588.1	 7070.0	...
7216217	  871.4	  587.8	 7073.0	...
7216218	  872.9	  587.2	 7074.0	...
7216219	  874.5	  586.9	 7071.0	...
7216220	  874.6	  587.2	 7068.0	...
7216221	  873.8	  587.7	 7068.0	...
7216222	  872.9	  588.0	 7072.0	...
7216223	  872.1	  587.9	 7076.0	...
7216224	  872.2	  587.8	 7076.0	...
7216225	  872.3	  587.7	 7078.0	...
7216226	  872.3	  587.7	 7078.0	...
7216227	  872.2	  587.6	 7079.0	...
7216228	  872.1	  587.6	 7079.0	...
7216229	  872.1	  587.3	 7080.0	...
7216230	  871.9	  586.8	 7081.0	...
7216231	  871.5	  586.4	 7082.0	...
7216232	  871.1	  586.1	 7083.0	...
7216233	  871.0	  586.0	 7084.0	...
7216234	  871.1	  585.7	 7086.0	...
7216235	  870.5	  585.6	 7087.0	...
7216236	  869.8	  585.8	 7082.0	...
7216237	  869.4	  586.5	 7076.0	...
7216238	  869.6	  587.3	 7069.0	...
7216239	  869.7	  587.5	 7069.0	...
7216240	  869.7	  587.5	 7070.0	...
7216241	  869.8	  587.7	 7072.0	...
7216242	  870.3	  588.1	 7074.0	...
7216243	  870.5	  588.4	 7080.0	...
7216244	  870.6	  588.1	 7087.0	...
7216245	  870.4	  587.9	 7093.0	...
7216246	  870.4	  587.7	 7093.0	...
7216247	  870.5	  588.1	 7091.0	...
7216248	  871.1	  588.4	 7088.0	...
7216249	  871.6	  588.5	 7083.0	...
7216250	  871.8	  587.9	 7079.0	...
7216251	  871.4	  587.4	 7078.0	...
7216252	  871.0	  586.9	 7078.0	...
7216253	  870.9	  586.8	 7077.0	...
7216254	  870.8	  586.8	 7076.0	...
7216255	  870.5	  587.0	 7075.0	...
7216256	  870.2	  587.0	 7075.0	...
7216257	  870.0	  587.3	 7077.0	...
7216258	  870.2	  587.5	 7081.0	...
7216259	  870.7	  587.8	 7086.0	...
7216260	  871.1	  587.9	 7089.0	...
7216261	  871.0	  588.1	 7091.0	...
7216262	  870.6	  588.0	 7093.0	...
7216263	  870.4	  587.8	 7094.0	...
7216264	  870.3	  587.5	 7094.0	...
7216265	  870.4	  587.5	 7093.0	...
7216266	  870.5	  587.5	 7092.0	...
7216267	  870.5	  587.5	 7090.0	...
7216268	  870.4	  587.4	 7088.0	...
7216269	  870.3	  587.3	 7087.0	...
7216270	  870.3	  586.8	 7088.0	...
7216271	  870.1	  586.5	 7091.0	...
7216272	  869.9	  586.4	 7093.0	...
7216273	  869.8	  586.8	 7093.0	...
7216274	  869.7	  587.1	 7092.0	...
7216275	  869.5	  587.4	 7091.0	...
7216276	  869.3	  587.4	 7091.0	...
7216277	  869.6	  587.5	 7090.0	...
7216278	  870.1	  587.4	 7090.0	...
7216279	  870.6	  587.3	 7091.0	...
7216280	  870.2	  586.9	 7096.0	...
7216281	  869.8	  586.7	 7101.0	...
7216282	  869.5	  586.6	 7102.0	...
7216283	  869.2	  586.7	 7099.0	...
7216284	  868.7	  586.8	 7096.0	...
7216285	  869.1	  586.8	 7093.0	...
7216286	  869.9	  586.5	 7092.0	...
7216287	  869.9	  586.3	 7093.0	...
7216288	  869.1	  586.1	 7095.0	...
7216289	  868.3	  586.1	 7097.0	...
7216290	  868.2	  586.2	 7099.0	...
7216291	  868.1	  586.3	 7099.0	...
7216292	  868.0	  586.4	 7101.0	...
7216293	  868.3	  586.5	 7103.0	...
7216294	  868.7	  586.4	 7106.0	...
7216295	  869.1	  586.3	 7107.0	...
7216296	  869.2	  586.8	 7102.0	...
7216297	  869.3	  587.2	 7095.0	...
7216298	  869.4	  587.6	 7089.0	...
7216299	  869.4	  587.5	 7090.0	...
MSG	7216300 0000 _ Number Off
7216300	  869.4	  587.2	 7092.0	...
7216301	  869.3	  587.1	 7094.0	...
7216302	  869.1	  587.1	 7096.0	...
7216303	  868.6	  587.3	 7102.0	...
7216304	  868.0	  587.3	 7107.0	...
7216305	  868.4	  587.3	 7112.0	...
7216306	  869.0	  586.9	 7113.0	...
7216307	  869.4	  586.2	 7114.0	...
7216308	  869.2	  585.6	 7115.0	...
7216309	  869.0	  585.2	 7113.0	...
7216310	  869.0	  585.1	 7111.0	...
7216311	  869.1	  585.4	 7110.0	...
7216312	  869.3	  585.7	 7110.0	...
7216313	  869.6	  586.1	 7112.0	...
7216314	  870.2	  586.2	 7113.0	...
7216315	  870.6	  586.2	 7113.0	...
7216316	  870.7	  586.5	 7111.0	...
7216317	  870.4	  586.7	 7105.0	...
7216318	  870.2	  586.6	 7101.0	...
7216319	  870.3	  586.2	 7096.0	...
7216320	  870.2	  585.4	 7094.0	...
7216321	  869.9	  584.8	 7094.0	...
7216322	  869.5	  584.1	 7097.0	...
7216323	  870.0	  584.1	 7100.0	...
7216324	  870.6	  584.4	 7101.0	...
7216325	  871.4	  584.2	 7101.0	...
7216326	  871.6	  583.7	 7101.0	...
7216327	  871.9	  583.3	 7100.0	...
7216328	  871.9	  583.3	 7099.0	...
7216329	  872.0	  583.3	 7097.0	...
7216330	  871.2	  583.2	 7097.0	...
7216331	  870.4	  583.2	 7094.0	...
7216332	  869.4	  583.3	 7090.0	...
7216333	  869.2	  583.6	 7085.0	...
7216334	  869.2	  583.8	 7082.0	...
7216335	  869.4	  584.0	 7078.0	...
7216336	  869.5	  583.7	 7076.0	...
7216337	  869.3	  583.2	 7080.0	...
7216338	  869.1	  583.1	 7084.0	...
7216339	  869.4	  583.0	 7089.0	...
7216340	  869.6	  583.2	 7088.0	...
7216341	  869.8	  583.1	 7089.0	...
7216342	  869.7	  583.3	 7089.0	...
7216343	  869.8	  583.5	 7088.0	...
7216344	  869.8	  583.1	 7091.0	...
7216345	  869.8	  582.6	 7095.0	...
7216346	  869.8	  582.3	 7096.0	...
7216347	  869.9	  582.7	 7091.0	...
7216348	  870.1	  583.1	 7085.0	...
7216349	  870.1	  583.9	 7083.0	...
7216350	  870.2	  584.7	 7084.0	...
7216351	  870.5	  585.1	 7085.0	...
7216352	  870.8	  584.7	 7086.0	...
7216353	  870.7	  584.4	 7090.0	...
7216354	  870.6	  584.6	 7095.0	...
7216355	  870.4	  585.1	 7103.0	...
7216356	  870.5	  585.1	 7105.0	...
7216357	  870.5	  584.7	 7106.0	...
7216358	  870.3	  584.4	 7105.0	...
7216359	  870.1	  584.4	 7104.0	...
7216360	  870.0	  584.4	 7103.0	...
7216361	  870.0	  584.3	 7103.0	...
7216362	  870.0	  584.2	 7102.0	...
7216363	  869.9	  584.2	 7104.0	...
7216364	  869.8	  584.6	 7106.0	...
7216365	  869.5	  585.4	 7109.0	...
7216366	  869.3	  586.7	 7109.0	...
7216367	  869.1	  587.9	 7108.0	...
7216368	  869.2	  588.3	 7106.0	...
7216369	  869.2	  588.0	 7102.0	...
7216370	  869.1	  587.8	 7098.0	...
7216371	  869.4	  587.8	 7099.0	...
7216372	  870.0	  588.0	 7101.0	...
7216373	  870.9	  588.0	 7103.0	...
7216374	  871.4	  588.0	 7103.0	...
7216375	  871.6	  587.8	 7104.0	...
7216376	  871.5	  587.6	 7105.0	...
7216377	  871.1	  587.4	 7104.0	...
7216378	  870.8	  587.6	 7101.0	...
7216379	  870.7	  587.9	 7098.0	...
7216380	  870.8	  587.7	 7098.0	...
7216381	  870.8	  587.2	 7098.0	...
7216382	  870.9	  586.6	 7096.0	...
7216383	  871.2	  586.4	 7092.0	...
7216384	  871.4	  586.1	 7093.0	...
7216385	  871.7	  585.8	 7095.0	...
7216386	  871.9	  585.9	 7097.0	...
7216387	  872.4	  586.3	 7095.0	...
7216388	  873.0	  586.7	 7092.0	...
7216389	  873.3	  586.9	 7088.0	...
7216390	  873.4	  587.0	 7085.0	...
7216391	  873.4	  586.7	 7084.0	...
7216392	  873.5	  586.0	 7086.0	...
7216393	  873.7	  585.5	 7088.0	...
7216394	  873.7	  585.4	 7089.0	...
7216395	  873.9	  585.8	 7089.0	...
7216396	  874.0	  586.1	 7089.0	...
7216397	  873.6	  585.9	 7089.0	...
7216398	  873.0	  585.4	 7088.0	...
7216399	  872.2	  584.7	 7088.0	...
7216400	  872.0	  584.6	 7087.0	...
7216401	  872.6	  584.3	 7086.0	...
7216402	  873.1	  583.4	 7085.0	...
7216403	  873.7	  582.5	 7084.0	...
7216404	  874.0	  582.6	 7081.0	...
7216405	  874.4	  583.6	 7081.0	...
7216406	  874.5	  584.2	 7084.0	...
7216407	  874.1	  583.4	 7094.0	...
7216408	  873.9	  582.6	 7101.0	...
7216409	  873.5	  582.4	 7102.0	...
7216410	  873.0	  582.6	 7098.0	...
7216411	  872.3	  582.8	 7094.0	...
7216412	  871.9	  583.0	 7091.0	...
7216413	  871.7	  582.7	 7090.0	...
7216414	  871.6	  582.0	 7091.0	...
7216415	  871.5	  581.4	 7091.0	...
7216416	  870.8	  580.8	 7091.0	...
7216417	  870.1	  580.6	 7090.0	...
7216418	  870.2	  580.9	 7090.0	...
7216419	  871.2	  581.5	 7090.0	...
7216420	  872.0	  582.2	 7089.0	...
7216421	  872.0	  582.3	 7088.0	...
7216422	  871.6	  582.2	 7087.0	...
7216423	  871.4	  581.6	 7088.0	...
7216424	  871.2	  580.9	 7089.0	...
7216425	  871.6	  581.0	 7091.0	...
7216426	  872.0	  581.7	 7092.0	...
7216427	  872.1	  582.5	 7092.0	...
7216428	  871.9	  582.3	 7092.0	...
7216429	  871.6	  582.1	 7090.0	...
7216430	  871.5	  581.8	 7087.0	...
7216431	  871.6	  581.9	 7084.0	...
7216432	  871.3	  582.2	 7087.0	...
7216433	  870.9	  582.2	 7092.0	...
7216434	  870.4	  581.9	 7100.0	...
7216435	  870.3	  581.7	 7103.0	...
7216436	  870.1	  581.1	 7106.0	...
7216437	  869.9	  580.5	 7106.0	...
7216438	  870.0	  579.9	 7108.0	...
7216439	  870.1	  579.8	 7108.0	...
7216440	  870.5	  579.8	 7106.0	...
7216441	  870.6	  580.0	 7102.0	...
7216442	  870.5	  580.3	 7102.0	...
7216443	  870.1	  580.7	 7105.0	...
7216444	  870.6	  581.0	 7107.0	...
7216445	  871.5	  581.1	 7106.0	...
7216446	  872.1	  581.2	 7101.0	...
7216447	  871.9	  581.2	 7097.0	...
7216448	  871.6	  581.3	 7093.0	...
7216449	  871.5	  581.2	 7094.0	...
7216450	  871.5	  581.2	 7096.0	...
7216451	  871.4	  581.1	 7097.0	...
7216452	  871.3	  581.0	 7099.0	...
7216453	  871.2	  580.9	 7100.0	...
7216454	  871.1	  581.2	 7103.0	...
7216455	  871.2	  581.5	 7106.0	...
7216456	  870.7	  581.9	 7109.0	...
7216457	  870.0	  582.0	 7110.0	...
7216458	  869.4	  582.1	 7115.0	...
7216459	  869.3	  581.7	 7118.0	...
7216460	  869.4	  581.5	 7120.0	...
7216461	  869.6	  581.4	 7119.0	...
7216462	  869.9	  580.8	 7117.0	...
7216463	  870.1	  579.9	 7116.0	...
7216464	  869.7	  579.2	 7116.0	...
7216465	  869.3	  579.4	 7118.0	...
7216466	  869.1	  579.5	 7121.0	...
7216467	  869.4	  579.3	 7121.0	...
7216468	  869.7	  578.9	 7122.0	...
7216469	  869.8	  578.4	 7122.0	...
7216470	  869.9	  578.2	 7123.0	...
7216471	  870.0	  578.3	 7125.0	...
7216472	  870.0	  578.4	 7126.0	...
7216473	  869.9	  578.5	 7127.0	...
7216474	  870.1	  578.6	 7127.0	...
7216475	  870.9	  578.5	 7123.0	...
7216476	  871.7	  578.7	 7121.0	...
7216477	  871.9	  578.9	 7119.0	...
7216478	  871.5	  579.2	 7122.0	...
7216479	  871.0	  579.4	 7122.0	...
7216480	  871.2	  579.7	 7122.0	...
7216481	  871.7	  580.1	 7120.0	...
7216482	  872.2	  580.5	 7121.0	...
7216483	  872.3	  580.3	 7124.0	...
7216484	  871.6	  579.8	 7130.0	...
7216485	  870.9	  579.2	 7135.0	...
7216486	  871.0	  579.0	 7139.0	...
7216487	  871.6	  579.0	 7139.0	...
7216488	  872.3	  579.3	 7137.0	...
7216489	  871.7	  579.8	 7136.0	...
7216490	  871.2	  580.2	 7135.0	...
7216491	  871.1	  580.3	 7134.0	...
7216492	  872.4	  580.2	 7134.0	...
7216493	  873.6	  580.1	 7135.0	...
7216494	  873.0	  579.8	 7136.0	...
7216495	  871.9	  579.7	 7137.0	...
7216496	  870.7	  579.5	 7138.0	...
7216497	  870.8	  579.5	 7137.0	...
7216498	  870.9	  579.3	 7136.0	...
7216499	  871.1	  579.2	 7135.0	...
7216500	  871.4	  579.1	 7135.0	...
7216501	  871.5	  579.0	 7137.0	...
MSG	7216502 0000 _ Number On
7216502	  871.4	  579.0	 7138.0	...
7216503	  871.4	  579.4	 7138.0	...
7216504	  871.6	  579.7	 7138.0	...
7216505	  871.6	  580.0	 7139.0	...
7216506	  871.7	  580.0	 7142.0	...
7216507	  872.1	  580.2	 7143.0	...
7216508	  873.5	  580.1	 7144.0	...
7216509	  874.7	  579.8	 7143.0	...
7216510	  875.6	  579.1	 7140.0	...
7216511	  876.0	  578.7	 7134.0	...
7216512	  876.6	  579.2	 7128.0	...
7216513	  876.3	  580.2	 7123.0	...
7216514	  875.6	  581.3	 7122.0	...
7216515	  874.8	  581.3	 7122.0	...
7216516	  874.8	  580.7	 7126.0	...
7216517	  874.9	  580.0	 7129.0	...
7216518	  875.0	  579.5	 7135.0	...
7216519	  875.6	  579.7	 7137.0	...
7216520	  876.0	  580.0	 7130.0	...
7216521	  876.2	  580.0	 7120.0	...
7216522	  875.8	  580.0	 7115.0	...
7216523	  875.6	  580.2	 7119.0	...
7216524	  875.9	  580.3	 7123.0	...
7216525	  876.1	  579.7	 7124.0	...
7216526	  876.3	  578.9	 7124.0	...
7216527	  876.3	  578.7	 7122.0	...
7216528	  876.1	  579.3	 7120.0	...
7216529	  875.9	  580.1	 7116.0	...
7216530	  875.4	  580.5	 7115.0	...
7216531	  875.4	  580.8	 7113.0	...
7216532	  875.2	  580.4	 7112.0	...
7216533	  875.0	  579.7	 7118.0	...
7216534	  874.8	  579.1	 7125.0	...
7216535	  874.6	  579.1	 7131.0	...
7216536	  874.5	  579.0	 7129.0	...
7216537	  874.4	  579.0	 7124.0	...
7216538	  874.4	  579.1	 7121.0	...
7216539	  874.4	  579.1	 7115.0	...
7216540	  874.6	  579.1	 7111.0	...
7216541	  874.7	  579.0	 7108.0	...
7216542	  874.8	  578.8	 7106.0	...
7216543	  875.4	  578.6	 7105.0	...
7216544	  876.0	  578.3	 7102.0	...
7216545	  876.3	  578.3	 7101.0	...
7216546	  876.0	  578.3	 7103.0	...
7216547	  875.7	  578.3	 7106.0	...
7216548	  875.4	  578.0	 7109.0	...
7216549	  875.0	  577.7	 7109.0	...
7216550	  874.7	  578.0	 7109.0	...
7216551	  874.8	  578.6	 7108.0	...
7216552	  874.8	  578.2	 7107.0	...
7216553	  874.6	  577.2	 7107.0	...
7216554	  874.1	  576.1	 7108.0	...
7216555	  873.4	  575.8	 7114.0	...
7216556	  872.6	  575.6	 7120.0	...
7216557	  872.2	  575.5	 7125.0	...
7216558	  872.1	  575.5	 7126.0	...
7216559	  872.1	  575.6	 7126.0	...
7216560	  872.6	  575.8	 7122.0	...
7216561	  873.9	  575.6	 7118.0	...
7216562	  875.1	  575.4	 7114.0	...
7216563	  875.8	  575.6	 7111.0	...
7216564	  875.9	  576.2	 7108.0	...
7216565	  876.1	  576.9	 7106.0	...
7216566	  876.2	  577.2	 7108.0	...
7216567	  875.7	  577.6	 7109.0	...
7216568	  875.0	  577.9	 7111.0	...
7216569	  874.5	  578.1	 7110.0	...
7216570	  874.5	  577.8	 7106.0	...
7216571	  874.6	  577.4	 7102.0	...
7216572	  874.4	  577.0	 7098.0	...
7216573	  874.3	  576.9	 7098.0	...
7216574	  874.0	  576.9	 7099.0	...
7216575	  873.8	  576.9	 7105.0	...
7216576	  873.5	  576.9	 7111.0	...
7216577	  873.4	  576.8	 7119.0	...
7216578	  873.4	  576.6	 7124.0	...
7216579	  873.6	  576.7	 7130.0	...
7216580	  873.8	  576.8	 7132.0	...
7216581	  873.8	  577.2	 7130.0	...
7216582	  873.9	  577.3	 7129.0	...
7216583	  873.9	  577.4	 7123.0	...
7216584	  874.0	  577.3	 7118.0	...
7216585	  874.2	  577.7	 7112.0	...
7216586	  874.5	  578.0	 7112.0	...
7216587	  874.6	  578.2	 7118.0	...
7216588	  874.2	  577.8	 7124.0	...
7216589	  873.7	  577.5	 7130.0	...
7216590	  874.7	  577.2	 7125.0	...
7216591	  876.0	  576.6	 7120.0	...
7216592	  876.1	  576.3	 7119.0	...
7216593	  874.8	  576.6	 7123.0	...
7216594	  874.1	  577.2	 7126.0	...
7216595	  874.8	  577.8	 7126.0	...
7216596	  875.3	  577.9	 7124.0	...
7216597	  875.2	  578.0	 7121.0	...
7216598	  875.2	  577.9	 7118.0	...
7216599	  875.1	  577.8	 7115.0	...
7216600	  875.3	  577.6	 7114.0	...
7216601	  875.6	  577.4	 7115.0	...
7216602	  875.5	  577.3	 7119.0	...
7216603	  874.9	  577.2	 7124.0	...
7216604	  874.4	  577.2	 7127.0	...
7216605	  874.0	  577.7	 7125.0	...
7216606	  873.9	  578.1	 7121.0	...
7216607	  874.0	  578.4	 7116.0	...
7216608	  874.5	  578.2	 7119.0	...
7216609	  875.2	  578.3	 7125.0	...
7216610	  875.7	  578.6	 7128.0	...
7216611	  876.1	  579.1	 7124.0	...
7216612	  876.2	  579.2	 7119.0	...
7216613	  876.4	  579.3	 7117.0	...
7216614	  876.4	  579.1	 7116.0	...
7216615	  876.4	  579.2	 7117.0	...
7216616	  876.4	  579.3	 7117.0	...
7216617	  876.7	  578.9	 7113.0	...
7216618	  877.1	  578.4	 7109.0	...
7216619	  877.2	  577.8	 7106.0	...
7216620	  876.7	  577.7	 7108.0	...
7216621	  876.3	  577.5	 7108.0	...
7216622	  876.3	  577.8	 7106.0	...
7216623	  876.6	  578.0	 7104.0	...
7216624	  876.5	  578.2	 7102.0	...
7216625	  876.1	  578.1	 7100.0	...
7216626	  875.6	  578.1	 7103.0	...
7216627	  875.4	  578.0	 7105.0	...
7216628	  876.6	  578.5	 7107.0	...
7216629	  878.2	  578.9	 7105.0	...
7216630	  879.8	  579.4	 7104.0	...
7216631	  880.0	  579.6	 7105.0	...
7216632	  879.9	  579.8	 7105.0	...
7216633	  879.0	  580.1	 7104.0	...
7216634	  878.2	  580.1	 7103.0	...
7216635	  877.5	  580.0	 7106.0	...
7216636	  877.4	  579.1	 7111.0	...
7216637	  877.4	  578.6	 7116.0	...
7216638	  877.2	  578.2	 7116.0	...
7216639	  877.0	  578.5	 7121.0	...
7216640	  876.9	  578.5	 7125.0	...
7216641	  877.2	  578.6	 7127.0	...
7216642	  877.4	  578.7	 7125.0	...
7216643	  877.4	  579.0	 7123.0	...
7216644	  878.1	  579.2	 7118.0	...
7216645	  878.8	  579.4	 7114.0	...
7216646	  879.5	  579.2	 7114.0	...
7216647	  879.5	  579.0	 7119.0	...
7216648	  879.4	  578.8	 7123.0	...
7216649	  879.2	  578.5	 7121.0	...
7216650	  878.9	  578.2	 7116.0	...
7216651	  878.9	  577.9	 7112.0	...
7216652	  878.8	  577.8	 7110.0	...
7216653	  878.8	  577.9	 7112.0	...
7216654	  878.5	  578.2	 7112.0	...
7216655	  877.8	  578.8	 7110.0	...
7216656	  877.1	  579.1	 7110.0	...
7216657	  877.4	  579.1	 7113.0	...
7216658	  878.0	  579.0	 7116.0	...
7216659	  878.7	  579.0	 7118.0	...
7216660	  878.6	  579.0	 7119.0	...
7216661	  878.5	  578.9	 7117.0	...
7216662	  878.3	  579.0	 7112.0	...
7216663	  879.4	  578.7	 7106.0	...
7216664	  880.6	  578.5	 7103.0	...
7216665	  880.8	  578.3	 7110.0	...
7216666	  879.9	  578.5	 7117.0	...
7216667	  878.7	  578.7	 7118.0	...
7216668	  878.4	  578.8	 7113.0	...
7216669	  879.0	  579.0	 7107.0	...
7216670	  880.0	  579.1	 7107.0	...
7216671	  880.8	  578.8	 7107.0	...
7216672	  880.4	  578.4	 7112.0	...
7216673	  879.7	  578.2	 7119.0	...
7216674	  879.1	  578.5	 7126.0	...
7216675	  878.9	  578.5	 7125.0	...
7216676	  879.0	  578.1	 7121.0	...
7216677	  879.2	  577.8	 7116.0	...
7216678	  879.3	  577.6	 7115.0	...
7216679	  878.6	  577.8	 7113.0	...
7216680	  878.0	  577.9	 7115.0	...
7216681	  877.5	  577.9	 7118.0	...
7216682	  877.9	  577.9	 7119.0	...
7216683	  878.2	  577.8	 7118.0	...
7216684	  878.3	  577.7	 7123.0	...
7216685	  878.3	  577.5	 7130.0	...
7216686	  878.3	  577.4	 7137.0	...
7216687	  878.3	  577.2	 7136.0	...
7216688	  878.3	  577.0	 7133.0	...
7216689	  878.1	  577.0	 7131.0	...
7216690	  877.8	  577.2	 7130.0	...
7216691	  877.6	  577.0	 7131.0	...
7216692	  877.7	  576.6	 7132.0	...
7216693	  878.0	  577.0	 7132.0	...
7216694	  878.8	  577.7	 7127.0	...
7216695	  879.5	  578.6	 7122.0	...
7216696	  879.7	  578.7	 7117.0	...
7216697	  879.3	  578.1	 7123.0	...
7216698	  879.1	  577.4	 7129.0	...
7216699	  879.2	  576.6	 7130.0	...
7216700	  879.3	  576.5	 7125.0	...
7216701	  879.2	  576.5	 7118.0	...
7216702	  879.0	  576.7	 7116.0	...
7216703	  878.8	  576.9	 7118.0	...
7216704	  878.6	  576.9	 7119.0	...
7216705	  878.4	  576.5	 7120.0	...
7216706	  878.2	  576.2	 7124.0	...
7216707	  877.7	  576.0	 7130.0	...
7216708	  877.5	  576.0	 7135.0	...
7216709	  877.6	  576.1	 7134.0	...
7216710	  878.0	  576.1	 7130.0	...
7216711	  878.8	  576.0	 7128.0	...
7216712	  879.2	  576.0	 7129.0	...
7216713	  879.2	  576.4	 7132.0	...
7216714	  878.3	  576.9	 7135.0	...
7216715	  877.5	  577.4	 7136.0	...
7216716	  876.9	  577.4	 7137.0	...
7216717	  876.8	  577.3	 7136.0	...
7216718	  876.5	  577.0	 7136.0	...
7216719	  876.4	  576.6	 7135.0	...
7216720	  877.0	  576.2	 7133.0	...
7216721	  877.8	  576.0	 7132.0	...
7216722	  878.7	  575.9	 7130.0	...
7216723	  879.0	  575.7	 7130.0	...
7216724	  879.3	  575.5	 7131.0	...
7216725	  879.0	  575.6	 7132.0	...
7216726	  878.6	  575.9	 7133.0	...
7216727	  878.5	  576.3	 7132.0	...
7216728	  878.7	  576.5	 7132.0	...
7216729	  877.9	  576.1	 7133.0	...
7216730	  877.2	  575.6	 7134.0	...
7216731	  876.8	  575.0	 7136.0	...
7216732	  877.1	  575.0	 7132.0	...
7216733	  877.2	  575.0	 7130.0	...
7216734	  877.4	  575.1	 7127.0	...
7216735	  877.8	  575.5	 7128.0	...
7216736	  878.3	  576.1	 7127.0	...
7216737	  878.8	  576.6	 7128.0	...
7216738	  879.2	  576.8	 7128.0	...
7216739	  879.6	  577.0	 7123.0	...
7216740	  879.4	  577.3	 7117.0	...
7216741	  878.6	  577.1	 7116.0	...
7216742	  878.0	  576.6	 7123.0	...
7216743	  877.6	  576.0	 7131.0	...
7216744	  877.7	  575.7	 7134.0	...
7216745	  877.7	  575.2	 7137.0	...
7216746	  877.6	  574.8	 7141.0	...
7216747	  877.5	  574.6	 7143.0	...
7216748	  877.5	  574.6	 7140.0	...
7216749	  877.4	  574.7	 7138.0	...
7216750	  877.3	  574.7	 7139.0	...
7216751	  877.1	  574.7	 7139.0	...
7216752	  877.1	  574.6	 7136.0	...
7216753	  877.0	  574.5	 7132.0	...
7216754	  877.0	  574.5	 7127.0	...
7216755	  876.7	  574.4	 7126.0	...
7216756	  876.4	  574.4	 7129.0	...
7216757	  875.9	  574.4	 7134.0	...
7216758	  875.6	  574.4	 7137.0	...
7216759	  875.6	  574.3	 7135.0	...
7216760	  876.3	  574.2	 7134.0	...
7216761	  876.9	  574.1	 7134.0	...
7216762	  877.2	  574.0	 7134.0	...
7216763	  877.4	  574.8	 7136.0	...
7216764	  877.6	  575.5	 7138.0	...
7216765	  878.4	  576.2	 7138.0	...
7216766	  879.1	  576.2	 7137.0	...
7216767	  879.6	  575.3	 7135.0	...
7216768	  879.3	  574.5	 7134.0	...
7216769	  878.7	  574.0	 7132.0	...
7216770	  878.2	  574.3	 7131.0	...
7216771	  878.6	  574.4	 7130.0	...
7216772	  879.3	  574.8	 7129.0	...
7216773	  879.8	  575.3	 7129.0	...
7216774	  879.6	  575.9	 7128.0	...
7216775	  879.3	  575.9	 7131.0	...
7216776	  878.8	  575.7	 7136.0	...
7216777	  878.5	  575.6	 7141.0	...
7216778	  878.2	  575.6	 7142.0	...
7216779	  878.2	  576.0	 7139.0	...
7216780	  877.9	  576.2	 7137.0	...
7216781	  877.6	  576.1	 7137.0	...
7216782	  877.9	  575.9	 7139.0	...
7216783	  878.5	  575.7	 7138.0	...
7216784	  880.0	  576.1	 7135.0	...
7216785	  880.9	  576.5	 7131.0	...
7216786	  881.5	  577.1	 7136.0	...
7216787	  881.1	  577.2	 7141.0	...
7216788	  880.4	  576.9	 7146.0	...
7216789	  879.9	  576.5	 7147.0	...
7216790	  879.8	  576.0	 7148.0	...
7216791	  879.9	  575.9	 7149.0	...
7216792	  880.0	  575.9	 7149.0	...
7216793	  879.9	  575.8	 7151.0	...
7216794	  879.3	  575.9	 7152.0	...
7216795	  878.7	  576.0	 7151.0	...
7216796	  878.6	  576.0	 7148.0	...
7216797	  879.2	  575.7	 7145.0	...
7216798	  880.1	  575.5	 7143.0	...
7216799	  880.8	  575.4	 7135.0	...
7216800	  881.5	  575.7	 7128.0	...
7216801	  881.8	  576.1	 7121.0	...
7216802	  881.7	  576.1	 7123.0	...
7216803	  881.7	  576.0	 7124.0	...
7216804	  881.5	  575.6	 7124.0	...
7216805	  881.4	  575.3	 7124.0	...
7216806	  881.3	  575.1	 7128.0	...
7216807	  881.3	  575.0	 7133.0	...
7216808	  881.3	  574.9	 7138.0	...
7216809	  881.3	  574.7	 7142.0	...
7216810	  881.4	  575.0	 7146.0	...
7216811	  881.7	  575.9	 7142.0	...
7216812	  881.7	  576.7	 7136.0	...
7216813	  881.8	  577.1	 7132.0	...
7216814	  881.8	  577.0	 7135.0	...
7216815	  882.2	  577.0	 7137.0	...
MSG	7216816 0000 _ Number Off
7216816	  882.6	  577.0	 7137.0	...
7216817	  882.8	  577.0	 7137.0	...
7216818	  882.6	  576.9	 7137.0	...
7216819	  882.4	  576.9	 7137.0	...
7216820	  881.9	  576.9	 7136.0	...
7216821	  881.5	  576.6	 7135.0	...
7216822	  881.1	  575.9	 7140.0	...
7216823	  880.9	  575.2	 7145.0	...
7216824	  880.6	  574.9	 7147.0	...
7216825	  880.4	  574.7	 7143.0	...
7216826	  880.7	  574.4	 7143.0	...
7216827	  881.3	  574.0	 7146.0	...
7216828	  881.1	  574.1	 7147.0	...
7216829	  880.6	  575.1	 7145.0	...
7216830	  880.1	  576.0	 7143.0	...
7216831	  880.3	  576.8	 7142.0	...
7216832	  880.0	  575.7	 7141.0	...
7216833	  879.7	  574.6	 7139.0	...
7216834	  879.2	  573.8	 7138.0	...
7216835	  879.1	  574.0	 7150.0	...
7216836	  879.1	  574.1	 7162.0	...
7216837	  880.0	  573.9	 7172.0	...
7216838	  880.8	  573.6	 7167.0	...
7216839	  881.6	  574.0	 7159.0	...
7216840	  882.2	  574.5	 7154.0	...
7216841	  883.0	  575.0	 7150.0	...
7216842	  882.6	  575.0	 7147.0	...
7216843	  881.7	  575.1	 7153.0	...
7216844	  879.9	  575.2	 7159.0	...
7216845	  879.1	  575.1	 7164.0	...
7216846	  879.3	  574.7	 7160.0	...
7216847	  880.2	  574.4	 7155.0	...
7216848	  881.2	  574.1	 7151.0	...
7216849	  881.1	  574.1	 7151.0	...
7216850	  880.9	  574.2	 7150.0	...
7216851	  880.8	  574.3	 7149.0	...
7216852	  880.7	  574.5	 7150.0	...
7216853	  880.8	  574.6	 7151.0	...
7216854	  880.9	  574.7	 7156.0	...
7216855	  880.6	  574.5	 7161.0	...
7216856	  880.4	  574.2	 7165.0	...
7216857	  880.6	  573.9	 7164.0	...
7216858	  881.1	  573.9	 7164.0	...
7216859	  881.8	  574.3	 7164.0	...
7216860	  882.0	  574.8	 7165.0	...
7216861	  881.2	  575.5	 7166.0	...
7216862	  880.3	  575.6	 7166.0	...
7216863	  880.3	  575.5	 7165.0	...
7216864	  881.2	  575.1	 7165.0	...
7216865	  882.2	  574.7	 7169.0	...
7216866	  882.0	  574.6	 7172.0	...
7216867	  881.5	  574.6	 7174.0	...
7216868	  881.1	  574.5	 7172.0	...
7216869	  880.7	  574.3	 7170.0	...
7216870	  880.5	  574.1	 7174.0	...
7216871	  880.4	  573.9	 7180.0	...
7216872	  880.4	  574.0	 7182.0	...
7216873	  880.5	  574.2	 7179.0	...
7216874	  880.4	  574.5	 7178.0	...
7216875	  880.2	  574.6	 7182.0	...
7216876	  879.9	  574.3	 7191.0	...
7216877	  879.9	  573.9	 7198.0	...
7216878	  879.8	  573.5	 7204.0	...
7216879	  879.9	  573.4	 7206.0	...
7216880	  880.1	  573.6	 7202.0	...
7216881	  880.2	  574.0	 7195.0	...
7216882	  880.5	  574.6	 7190.0	...
7216883	  880.7	  574.9	 7190.0	...
7216884	  880.8	  575.2	 7191.0	...
7216885	  881.0	  575.3	 7189.0	...
7216886	  881.4	  575.2	 7187.0	...
7216887	  881.7	  575.1	 7183.0	...
7216888	  881.9	  575.1	 7181.0	...
7216889	  882.3	  574.9	 7180.0	...
7216890	  882.6	  574.7	 7182.0	...
7216891	  882.8	  574.5	 7185.0	...
7216892	  882.8	  574.6	 7179.0	...
7216893	  882.8	  574.8	 7172.0	...
7216894	  883.2	  575.2	 7164.0	...
7216895	  883.7	  575.3	 7163.0	...
7216896	  884.3	  575.3	 7162.0	...
7216897	  884.5	  575.2	 7162.0	...
7216898	  884.5	  575.3	 7164.0	...
7216899	  883.8	  575.3	 7171.0	...
7216900	  883.2	  575.1	 7177.0	...
7216901	  882.9	  574.8	 7183.0	...
7216902	  883.1	  574.7	 7178.0	...
7216903	  883.7	  574.7	 7172.0	...
7216904	  884.0	  574.9	 7172.0	...
7216905	  883.9	  575.1	 7178.0	...
7216906	  883.4	  574.5	 7183.0	...
7216907	  882.2	  574.0	 7183.0	...
7216908	  881.4	  573.0	 7191.0	...
7216909	  880.7	  572.7	 7200.0	...
7216910	  880.8	  572.3	 7209.0	...
7216911	  880.9	  572.3	 7209.0	...
7216912	  880.9	  572.2	 7209.0	...
7216913	  881.1	  572.5	 7207.0	...
7216914	  881.2	  572.8	 7206.0	...
7216915	  881.5	  573.0	 7204.0	...
7216916	  881.7	  572.9	 7203.0	...
7216917	  881.8	  572.8	 7202.0	...
7216918	  882.0	  572.8	 7202.0	...
7216919	  882.2	  572.8	 7202.0	...
7216920	  882.7	  572.7	 7203.0	...
7216921	  883.1	  572.5	 7203.0	...
7216922	  882.5	  572.4	 7207.0	...
7216923	  881.5	  572.0	 7211.0	...
7216924	  880.6	  571.6	 7215.0	...
7216925	  881.2	  571.4	 7210.0	...
7216926	  882.0	  571.7	 7208.0	...
7216927	  882.8	  571.7	 7207.0	...
7216928	  882.9	  571.4	 7211.0	...
7216929	  883.0	  571.1	 7213.0	...
7216930	  883.0	  571.2	 7212.0	...
7216931	  882.9	  571.3	 7210.0	...
7216932	  882.8	  571.1	 7207.0	...
7216933	  882.8	  570.9	 7206.0	...
7216934	  882.8	  571.0	 7206.0	...
7216935	  882.8	  571.5	 7205.0	...
7216936	  882.9	  571.8	 7204.0	...
7216937	  882.9	  571.7	 7203.0	...
7216938	  883.2	  571.6	 7202.0	...
7216939	  883.5	  571.7	 7201.0	...
7216940	  883.3	  571.8	 7204.0	...
7216941	  882.7	  572.0	 7207.0	...
7216942	  882.1	  572.1	 7211.0	...
7216943	  882.0	  572.1	 7212.0	...
7216944	  881.8	  572.2	 7214.0	...
7216945	  882.5	  572.1	 7216.0	...
7216946	  883.3	  572.1	 7217.0	...
7216947	  883.8	  572.1	 7213.0	...
7216948	  882.9	  572.4	 7209.0	...
7216949	  882.0	  572.6	 7209.0	...
7216950	  881.2	  572.4	 7215.0	...
7216951	  881.0	  572.0	 7218.0	...
7216952	  881.1	  571.5	 7216.0	...
7216953	  881.2	  571.4	 7213.0	...
7216954	  881.2	  571.4	 7213.0	...
7216955	  882.0	  572.0	 7212.0	...
7216956	  882.9	  572.6	 7206.0	...
7216957	  883.3	  573.0	 7199.0	...
7216958	  882.8	  572.9	 7204.0	...
7216959	  882.5	  572.7	 7215.0	...
7216960	  882.9	  572.8	 7222.0	...
7216961	  883.4	  573.1	 7219.0	...
7216962	  883.6	  573.2	 7215.0	...
7216963	  883.6	  572.9	 7212.0	...
7216964	  883.8	  573.3	 7209.0	...
7216965	  883.5	  574.0	 7209.0	...
7216966	  883.2	  574.9	 7209.0	...
7216967	  882.9	  575.1	 7207.0	...
7216968	  883.7	  575.2	 7203.0	...
7216969	  884.4	  575.0	 7200.0	...
7216970	  884.6	  574.8	 7206.0	...
7216971	  884.1	  574.5	 7215.0	...
7216972	  883.2	  574.3	 7223.0	...
7216973	  883.1	  574.0	 7221.0	...
7216974	  883.0	  574.3	 7221.0	...
7216975	  883.3	  574.4	 7221.0	...
7216976	  883.7	  574.5	 7215.0	...
7216977	  884.1	  574.6	 7210.0	...
7216978	  884.2	  574.8	 7207.0	...
7216979	  883.9	  575.0	 7215.0	...
7216980	  883.5	  575.0	 7223.0	...
7216981	  883.5	  575.0	 7223.0	...
7216982	  883.8	  575.1	 7220.0	...
7216983	  884.0	  575.1	 7213.0	...
7216984	  884.2	  575.2	 7211.0	...
7216985	  884.0	  575.1	 7208.0	...
7216986	  883.9	  575.3	 7209.0	...
7216987	  883.7	  575.4	 7210.0	...
7216988	  883.7	  576.1	 7213.0	...
7216989	  883.9	  576.5	 7215.0	...
7216990	  884.3	  576.3	 7216.0	...
7216991	  884.7	  575.6	 7214.0	...
7216992	  884.8	  575.6	 7212.0	...
7216993	  884.8	  576.3	 7208.0	...
7216994	  885.0	  577.1	 7206.0	...
7216995	  885.3	  577.3	 7204.0	...
7216996	  885.6	  577.4	 7204.0	...
7216997	  885.7	  577.4	 7205.0	...
7216998	  885.8	  577.4	 7213.0	...
7216999	  885.6	  577.0	 7220.0	...
7217000	  885.3	  576.7	 7222.0	...
7217001	  885.0	  576.4	 7218.0	...
7217002	  885.0	  576.2	 7216.0	...
7217003	  884.5	  576.1	 7219.0	...
7217004	  884.1	  576.2	 7223.0	...
7217005	  885.0	  576.4	 7220.0	...
7217006	  886.4	  576.5	 7214.0	...
7217007	  887.4	  576.6	 7208.0	...
7217008	  887.2	  577.0	 7206.0	...
7217009	  887.0	  577.6	 7207.0	...
7217010	  887.0	  577.8	 7208.0	...
7217011	  886.8	  577.9	 7209.0	...
7217012	  886.5	  577.9	 7210.0	...
7217013	  886.3	  577.9	 7213.0	...
7217014	  885.8	  577.8	 7215.0	...
7217015	  885.5	  577.6	 7218.0	...
7217016	  885.6	  577.7	 7211.0	...
7217017	  885.9	  577.9	 7203.0	...
7217018	  886.3	  578.1	 7206.0	...
7217019	  886.2	  578.3	 7215.0	...
7217020	  886.2	  578.3	 7225.0	...
7217021	  886.2	  577.7	 7227.0	...
7217022	  886.3	  577.1	 7230.0	...
7217023	  886.4	  576.5	 7232.0	...
7217024	  886.8	  576.5	 7229.0	...
7217025	  887.2	  576.2	 7228.0	...
7217026	  887.4	  575.9	 7228.0	...
MSG	7217027 0000 _ Number On
7217027	  887.1	  576.0	 7231.0	...
7217028	  886.2	  576.5	 7233.0	...
7217029	  885.6	  577.0	 7236.0	...
7217030	  885.3	  577.1	 7233.0	...
7217031	  885.5	  577.1	 7228.0	...
7217032	  885.7	  576.8	 7223.0	...
7217033	  885.5	  576.1	 7223.0	...
7217034	  885.5	  575.4	 7223.0	...
7217035	  885.5	  575.1	 7223.0	...
7217036	  885.4	  575.0	 7222.0	...
7217037	  885.0	  575.3	 7220.0	...
7217038	  884.7	  575.7	 7219.0	...
7217039	  885.0	  575.9	 7217.0	...
7217040	  885.5	  575.9	 7217.0	...
7217041	  885.9	  575.8	 7217.0	...
7217042	  885.8	  575.7	 7217.0	...
7217043	  885.7	  575.6	 7216.0	...
7217044	  886.0	  575.8	 7217.0	...
7217045	  886.2	  576.2	 7215.0	...
7217046	  886.5	  576.7	 7209.0	...
7217047	  887.6	  576.9	 7204.0	...
7217048	  888.9	  576.9	 7201.0	...
7217049	  890.2	  577.0	 7202.0	...
7217050	  890.1	  577.0	 7201.0	...
7217051	  889.8	  577.1	 7199.0	...
7217052	  889.2	  577.3	 7196.0	...
7217053	  888.7	  576.6	 7204.0	...
7217054	  888.0	  575.8	 7213.0	...
7217055	  887.6	  574.9	 7218.0	...
7217056	  887.5	  574.8	 7215.0	...
7217057	  887.6	  574.6	 7211.0	...
7217058	  887.8	  574.9	 7210.0	...
7217059	  888.0	  575.6	 7209.0	...
7217060	  888.1	  576.3	 7208.0	...
7217061	  888.1	  576.6	 7207.0	...
7217062	  888.1	  576.7	 7206.0	...
7217063	  888.1	  576.8	 7204.0	...
7217064	  888.0	  576.9	 7203.0	...
7217065	  888.2	  576.9	 7202.0	...
7217066	  888.3	  576.8	 7202.0	...
7217067	  889.0	  576.5	 7202.0	...
7217068	  889.5	  576.4	 7197.0	...
7217069	  890.1	  576.5	 7191.0	...
7217070	  890.1	  576.5	 7192.0	...
7217071	  889.9	  576.4	 7196.0	...
7217072	  889.6	  576.3	 7198.0	...
7217073	  889.4	  576.2	 7194.0	...
7217074	  889.2	  576.2	 7194.0	...
7217075	  889.3	  576.2	 7196.0	...
7217076	  889.3	  576.2	 7200.0	...
7217077	  889.3	  576.2	 7203.0	...
7217078	  889.0	  576.4	 7206.0	...
7217079	  888.7	  576.5	 7207.0	...
7217080	  888.1	  576.5	 7209.0	...
7217081	  887.7	  576.6	 7209.0	...
7217082	  887.2	  576.4	 7209.0	...
7217083	  886.8	  576.3	 7209.0	...
7217084	  886.6	  576.1	 7209.0	...
7217085	  886.9	  576.0	 7210.0	...
7217086	  887.5	  575.9	 7211.0	...
7217087	  888.6	  575.8	 7213.0	...
7217088	  889.2	  575.5	 7212.0	...
7217089	  889.8	  575.1	 7209.0	...
7217090	  889.9	  575.2	 7202.0	...
7217091	  890.0	  575.9	 7197.0	...
7217092	  890.1	  576.7	 7193.0	...
7217093	  890.4	  577.4	 7190.0	...
7217094	  890.7	  577.7	 7190.0	...
7217095	  890.0	  577.6	 7200.0	...
7217096	  888.8	  577.3	 7211.0	...
7217097	  887.7	  576.9	 7217.0	...
7217098	  888.6	  576.8	 7212.0	...
7217099	  889.5	  576.8	 7207.0	...
7217100	  890.4	  576.5	 7208.0	...
7217101	  890.3	  576.5	 7209.0	...
7217102	  890.1	  576.6	 7209.0	...
7217103	  889.6	  576.9	 7210.0	...
7217104	  889.2	  577.0	 7211.0	...
7217105	  888.9	  576.9	 7213.0	...
7217106	  888.9	  576.6	 7213.0	...
7217107	  889.5	  576.3	 7211.0	...
7217108	  890.1	  576.0	 7210.0	...
7217109	  890.5	  575.9	 7210.0	...
7217110	  890.3	  575.9	 7210.0	...
7217111	  890.1	  575.8	 7210.0	...
7217112	  890.0	  575.7	 7210.0	...
7217113	  890.1	  575.6	 7208.0	...
7217114	  889.9	  575.6	 7206.0	...
7217115	  889.7	  575.7	 7206.0	...
7217116	  889.7	  575.5	 7208.0	...
7217117	  890.1	  575.4	 7210.0	...
7217118	  890.7	  575.1	 7210.0	...
7217119	  890.6	  574.9	 7210.0	...
7217120	  890.4	  574.6	 7211.0	...
7217121	  890.2	  574.4	 7214.0	...
7217122	  889.0	  574.4	 7218.0	...
7217123	  887.7	  574.6	 7220.0	...
7217124	  886.3	  575.2	 7223.0	...
7217125	  886.2	  575.7	 7224.0	...
7217126	  886.4	  576.1	 7226.0	...
7217127	  887.0	  576.3	 7227.0	...
7217128	  887.6	  576.4	 7228.0	...
7217129	  888.0	  576.5	 7229.0	...
7217130	  888.1	  576.4	 7230.0	...
7217131	  888.5	  575.6	 7231.0	...
7217132	  888.7	  574.9	 7230.0	...
7217133	  888.7	  574.4	 7229.0	...
7217134	  887.9	  574.7	 7228.0	...
7217135	  887.2	  574.9	 7228.0	...
7217136	  886.7	  575.0	 7237.0	...
7217137	  886.6	  575.1	 7245.0	...
7217138	  886.4	  575.2	 7253.0	...
7217139	  886.3	  575.3	 7253.0	...
7217140	  887.4	  575.2	 7246.0	...
7217141	  888.8	  575.5	 7240.0	...
7217142	  890.2	  575.7	 7233.0	...
7217143	  889.3	  575.7	 7237.0	...
7217144	  888.3	  575.2	 7243.0	...
7217145	  887.0	  574.8	 7249.0	...
7217146	  886.8	  575.0	 7245.0	...
7217147	  886.4	  575.2	 7241.0	...
7217148	  886.1	  575.5	 7237.0	...
7217149	  885.8	  574.9	 7249.0	...
7217150	  885.9	  574.1	 7261.0	...
7217151	  886.1	  573.4	 7266.0	...
7217152	  886.5	  573.5	 7259.0	...
7217153	  886.6	  574.1	 7253.0	...
7217154	  886.7	  574.6	 7254.0	...
7217155	  886.8	  575.1	 7254.0	...
7217156	  886.7	  575.3	 7254.0	...
7217157	  886.4	  575.6	 7254.0	...
7217158	  886.1	  576.0	 7255.0	...
7217159	  885.8	  575.5	 7257.0	...
7217160	  886.3	  574.7	 7259.0	...
7217161	  886.8	  574.0	 7260.0	...
7217162	  887.4	  574.0	 7261.0	...
7217163	  887.7	  574.0	 7260.0	...
7217164	  888.0	  574.0	 7258.0	...
7217165	  888.2	  574.0	 7263.0	...
7217166	  888.1	  574.0	 7270.0	...
7217167	  888.0	  573.9	 7277.0	...
7217168	  888.1	  573.9	 7277.0	...
7217169	  888.3	  574.5	 7268.0	...
7217170	  888.6	  575.2	 7259.0	...
7217171	  888.8	  575.9	 7254.0	...
7217172	  888.9	  575.4	 7258.0	...
7217173	  888.9	  574.8	 7263.0	...
7217174	  889.0	  574.1	 7264.0	...
7217175	  888.9	  574.0	 7265.0	...
7217176	  888.8	  574.0	 7264.0	...
7217177	  888.8	  574.1	 7263.0	...
7217178	  888.4	  574.7	 7262.0	...
7217179	  888.1	  575.3	 7263.0	...
7217180	  888.4	  575.8	 7263.0	...
7217181	  889.0	  575.6	 7263.0	...
7217182	  889.5	  575.4	 7262.0	...
7217183	  889.1	  575.3	 7262.0	...
7217184	  888.3	  575.2	 7263.0	...
7217185	  887.7	  575.2	 7264.0	...
7217186	  887.1	  575.2	 7265.0	...
7217187	  886.9	  575.4	 7266.0	...
7217188	  887.4	  575.4	 7266.0	...
7217189	  888.2	  575.8	 7266.0	...
7217190	  888.9	  576.3	 7265.0	...
7217191	  889.3	  576.7	 7264.0	...
7217192	  889.6	  576.5	 7264.0	...
7217193	  889.9	  575.9	 7264.0	...
7217194	  889.9	  575.6	 7264.0	...
7217195	  889.7	  575.3	 7263.0	...
7217196	  889.2	  575.4	 7263.0	...
7217197	  888.7	  575.5	 7266.0	...
7217198	  887.9	  575.1	 7269.0	...
7217199	  887.4	  574.8	 7270.0	...
7217200	  886.6	  574.4	 7270.0	...
7217201	  886.0	  574.4	 7271.0	...
7217202	  886.8	  574.4	 7266.0	...
7217203	  888.0	  574.4	 7259.0	...
7217204	  889.3	  574.5	 7251.0	...
7217205	  889.5	  575.3	 7250.0	...
7217206	  889.3	  576.0	 7251.0	...
7217207	  888.2	  575.6	 7258.0	...
7217208	  887.1	  574.8	 7266.0	...
7217209	  886.1	  573.7	 7271.0	...
7217210	  885.9	  573.6	 7273.0	...
7217211	  885.8	  573.6	 7274.0	...
7217212	  885.7	  573.8	 7276.0	...
7217213	  886.0	  574.0	 7278.0	...
7217214	  886.3	  574.1	 7278.0	...
7217215	  886.7	  574.2	 7278.0	...
7217216	  886.9	  574.4	 7278.0	...
7217217	  887.3	  574.5	 7279.0	...
7217218	  887.8	  574.5	 7280.0	...
7217219	  887.8	  574.5	 7279.0	...
7217220	  887.4	  574.6	 7277.0	...
7217221	  887.0	  574.5	 7275.0	...
7217222	  887.1	  574.4	 7276.0	...
7217223	  887.1	  574.2	 7277.0	...
7217224	  887.0	  573.5	 7278.0	...
7217225	  887.2	  572.8	 7276.0	...
7217226	  887.7	  572.8	 7273.0	...
7217227	  888.3	  573.6	 7275.0	...
7217228	  888.4	  574.4	 7279.0	...
7217229	  888.4	  574.2	 7283.0	...
7217230	  888.5	  574.0	 7281.0	...
7217231	  888.6	  574.3	 7282.0	...
7217232	  889.0	  574.6	 7284.0	...
7217233	  889.4	  574.9	 7288.0	...
7217234	  889.6	  574.5	 7289.0	...
7217235	  889.1	  573.7	 7292.0	...
7217236	  889.0	  572.8	 7293.0	...
7217237	  889.1	  572.8	 7293.0	...
7217238	  888.4	  573.3	 7292.0	...
7217239	  887.3	  573.1	 7291.0	...
7217240	  886.4	  572.6	 7291.0	...
7217241	  886.8	  572.1	 7290.0	...
7217242	  887.3	  572.4	 7288.0	...
7217243	  887.6	  572.6	 7287.0	...
7217244	  887.5	  572.7	 7289.0	...
7217245	  887.2	  572.7	 7291.0	...
7217246	  886.9	  572.9	 7294.0	...
7217247	  886.6	  573.0	 7292.0	...
7217248	  886.3	  573.0	 7291.0	...
7217249	  886.1	  572.9	 7291.0	...
7217250	  885.7	  572.6	 7294.0	...
7217251	  885.5	  572.3	 7296.0	...
7217252	  885.7	  571.9	 7294.0	...
7217253	  886.2	  572.2	 7290.0	...
7217254	  886.7	  572.5	 7287.0	...
7217255	  886.9	  572.9	 7287.0	...
7217256	  887.0	  573.0	 7291.0	...
7217257	  887.0	  573.1	 7295.0	...
7217258	  887.1	  573.1	 7298.0	...
7217259	  887.2	  573.2	 7297.0	...
7217260	  887.2	  573.2	 7297.0	...
7217261	  887.3	  573.1	 7296.0	...
7217262	  887.6	  573.2	 7296.0	...
7217263	  888.0	  573.3	 7296.0	...
7217264	  888.5	  573.4	 7294.0	...
7217265	  888.8	  573.4	 7293.0	...
7217266	  888.9	  573.3	 7293.0	...
7217267	  888.6	  573.4	 7293.0	...
7217268	  888.3	  573.5	 7291.0	...
7217269	  888.4	  573.8	 7287.0	...
7217270	  888.5	  574.1	 7283.0	...
7217271	  888.9	  574.2	 7279.0	...
7217272	  889.2	  574.2	 7278.0	...
7217273	  888.6	  573.5	 7284.0	...
7217274	  887.9	  573.0	 7290.0	...
7217275	  887.3	  572.6	 7295.0	...
7217276	  887.6	  573.0	 7294.0	...
7217277	  888.0	  572.9	 7292.0	...
7217278	  888.2	  572.8	 7292.0	...
7217279	  888.4	  572.7	 7295.0	...
7217280	  888.6	  572.9	 7298.0	...
7217281	  888.8	  573.5	 7300.0	...
7217282	  889.1	  574.0	 7300.0	...
7217283	  889.5	  574.4	 7301.0	...
7217284	  889.9	  574.3	 7301.0	...
7217285	  889.9	  574.2	 7300.0	...
7217286	  889.4	  574.2	 7299.0	...
7217287	  888.9	  573.8	 7299.0	...
7217288	  888.7	  573.1	 7298.0	...
7217289	  887.8	  572.6	 7298.0	...
7217290	  887.0	  572.4	 7299.0	...
7217291	  886.6	  571.7	 7300.0	...
7217292	  887.0	  570.9	 7293.0	...
7217293	  885.0	  570.3	 7284.0	...
7217294	  882.6	  570.7	 7276.0	...
7217295	  880.1	  571.1	 7278.0	...
7217296	  879.8	  571.3	 7280.0	...
7217297	  879.8	  571.2	 7283.0	...
7217298	  879.8	  571.1	 7286.0	...
7217299	  881.0	  571.3	 7286.0	...
7217300	  882.4	  571.6	 7284.0	...
7217301	  884.8	  572.0	 7281.0	...
7217302	  885.8	  572.3	 7277.0	...
7217303	  886.8	  572.6	 7274.0	...
7217304	  887.7	  572.7	 7278.0	...
7217305	  888.6	  572.4	 7284.0	...
7217306	  889.6	  572.1	 7293.0	...
7217307	  889.1	  571.8	 7296.0	...
7217308	  888.6	  571.6	 7300.0	...
7217309	  888.0	  571.4	 7302.0	...
7217310	  887.9	  571.6	 7304.0	...
7217311	  887.8	  571.8	 7306.0	...
7217312	  887.8	  572.2	 7307.0	...
7217313	  887.7	  572.4	 7303.0	...
7217314	  887.5	  572.4	 7298.0	...
7217315	  887.6	  572.2	 7296.0	...
7217316	  887.6	  571.8	 7299.0	...
7217317	  887.4	  571.6	 7303.0	...
7217318	  887.1	  571.4	 7301.0	...
7217319	  886.8	  571.4	 7299.0	...
7217320	  887.8	  571.9	 7290.0	...
7217321	  888.7	  572.4	 7283.0	...
7217322	  889.6	  572.5	 7282.0	...
7217323	  889.5	  572.2	 7290.0	...
7217324	  888.6	  572.0	 7298.0	...
7217325	  887.7	  571.4	 7301.0	...
7217326	  887.0	  570.6	 7302.0	...
7217327	  887.2	  569.8	 7302.0	...
7217328	  887.8	  570.0	 7302.0	...
7217329	  888.1	  570.3	 7303.0	...
MSG	7217330 0000 _ Number Off
7217330	  887.9	  570.5	 7304.0	...
7217331	  887.5	  570.6	 7304.0	...
7217332	  887.2	  570.7	 7305.0	...
7217333	  887.4	  570.4	 7307.0	...
7217334	  887.8	  570.1	 7309.0	...
7217335	  888.1	  569.8	 7306.0	...
7217336	  887.9	  569.7	 7301.0	...
7217337	  887.3	  569.9	 7305.0	...
7217338	  886.8	  570.2	 7315.0	...
7217339	  886.5	  570.4	 7320.0	...
7217340	  886.6	  570.6	 7314.0	...
7217341	  886.8	  570.9	 7305.0	...
7217342	  887.0	  571.6	 7300.0	...
7217343	  887.2	  572.1	 7298.0	...
7217344	  887.1	  571.7	 7299.0	...
7217345	  887.1	  571.1	 7301.0	...
7217346	  887.1	  570.8	 7300.0	...
7217347	  887.1	  571.8	 7297.0	...
7217348	  887.2	  572.7	 7295.0	...
7217349	  887.4	  572.7	 7298.0	...
7217350	  887.7	  572.1	 7304.0	...
7217351	  887.7	  571.6	 7308.0	...
7217352	  887.4	  571.8	 7309.0	...
7217353	  887.2	  572.0	 7310.0	...
7217354	  887.1	  572.1	 7312.0	...
7217355	  886.2	  571.8	 7313.0	...
7217356	  885.4	  571.3	 7309.0	...
7217357	  884.8	  571.8	 7305.0	...
7217358	  885.2	  572.9	 7300.0	...
7217359	  885.3	  573.7	 7302.0	...
7217360	  885.2	  573.4	 7304.0	...
7217361	  885.7	  572.9	 7305.0	...
7217362	  886.5	  573.2	 7301.0	...
7217363	  887.3	  573.6	 7299.0	...
7217364	  887.4	  574.3	 7300.0	...
7217365	  887.5	  574.4	 7302.0	...
7217366	  887.5	  574.4	 7302.0	...
7217367	  887.6	  574.2	 7302.0	...
7217368	  887.6	  574.0	 7303.0	...
7217369	  888.1	  573.7	 7304.0	...
7217370	  888.6	  573.4	 7306.0	...
7217371	  889.0	  573.1	 7304.0	...
7217372	  889.1	  573.1	 7299.0	...
7217373	  889.3	  573.7	 7294.0	...
7217374	  889.0	  574.3	 7292.0	...
7217375	  888.5	  574.8	 7292.0	...
7217376	  887.9	  574.4	 7292.0	...
7217377	  887.8	  574.1	 7292.0	...
7217378	  887.8	  573.7	 7294.0	...
7217379	  887.8	  573.5	 7296.0	...
7217380	  887.9	  573.5	 7293.0	...
7217381	  888.3	  573.8	 7288.0	...
7217382	  888.7	  574.1	 7283.0	...
7217383	  889.1	  574.2	 7283.0	...
7217384	  889.3	  574.4	 7283.0	...
7217385	  889.4	  574.5	 7282.0	...
7217386	  889.4	  574.6	 7281.0	...
7217387	  888.9	  574.7	 7279.0	...
7217388	  888.4	  574.9	 7281.0	...
7217389	  887.9	  575.0	 7289.0	...
7217390	  887.8	  574.9	 7296.0	...
7217391	  887.7	  574.8	 7298.0	...
7217392	  887.6	  574.6	 7297.0	...
7217393	  887.6	  574.5	 7296.0	...
7217394	  887.0	  574.0	 7298.0	...
7217395	  886.4	  573.4	 7299.0	...
7217396	  886.3	  573.1	 7298.0	...
7217397	  886.6	  573.3	 7297.0	...
7217398	  886.5	  573.6	 7293.0	...
7217399	  886.1	  573.8	 7290.0	...
7217400	  885.7	  574.1	 7289.0	...
7217401	  885.8	  574.3	 7291.0	...
7217402	  886.4	  574.2	 7292.0	...
7217403	  886.6	  574.3	 7291.0	...
7217404	  886.8	  574.0	 7293.0	...
7217405	  886.4	  573.8	 7296.0	...
7217406	  886.7	  573.5	 7297.0	...
7217407	  887.1	  573.3	 7293.0	...
7217408	  887.7	  573.1	 7288.0	...
7217409	  888.0	  573.1	 7283.0	...
7217410	  887.4	  573.2	 7284.0	...
7217411	  886.7	  573.4	 7286.0	...
7217412	  886.0	  573.4	 7287.0	...
7217413	  886.0	  573.4	 7287.0	...
7217414	  886.1	  574.0	 7286.0	...
7217415	  886.5	  574.5	 7284.0	...
7217416	  887.2	  575.3	 7282.0	...
7217417	  888.0	  575.3	 7281.0	...
7217418	  888.3	  574.7	 7289.0	...
7217419	  888.4	  574.0	 7296.0	...
7217420	  888.5	  573.1	 7304.0	...
7217421	  887.9	  573.0	 7304.0	...
7217422	  887.2	  572.9	 7304.0	...
7217423	  886.9	  572.8	 7304.0	...
7217424	  887.5	  573.1	 7300.0	...
7217425	  888.0	  573.4	 7298.0	...
7217426	  887.3	  573.5	 7295.0	...
7217427	  886.5	  573.4	 7298.0	...
7217428	  885.8	  573.2	 7298.0	...
7217429	  886.1	  573.2	 7293.0	...
7217430	  886.5	  573.1	 7288.0	...
7217431	  887.0	  573.0	 7280.0	...
7217432	  887.5	  573.4	 7276.0	...
7217433	  887.7	  574.0	 7271.0	...
7217434	  887.9	  574.6	 7271.0	...
7217435	  887.8	  574.3	 7275.0	...
7217436	  887.7	  573.9	 7278.0	...
7217437	  887.8	  573.3	 7281.0	...
7217438	  887.9	  573.1	 7281.0	...
7217439	  888.0	  573.1	 7282.0	...
7217440	  887.9	  573.2	 7282.0	...
7217441	  888.0	  573.3	 7282.0	...
7217442	  888.1	  573.0	 7283.0	...
7217443	  888.3	  572.8	 7285.0	...
7217444	  888.5	  572.6	 7286.0	...
7217445	  888.6	  572.6	 7287.0	...
7217446	  888.6	  573.0	 7280.0	...
7217447	  888.3	  573.4	 7272.0	...
7217448	  888.1	  573.7	 7268.0	...
7217449	  888.0	  573.7	 7273.0	...
7217450	  888.4	  574.0	 7275.0	...
7217451	  888.8	  574.2	 7273.0	...
7217452	  889.5	  574.4	 7272.0	...
7217453	  890.1	  574.4	 7273.0	...
7217454	  889.4	  574.4	 7274.0	...
7217455	  888.2	  574.1	 7277.0	...
7217456	  887.1	  573.9	 7279.0	...
7217457	  887.7	  574.2	 7280.0	...
7217458	  888.5	  574.7	 7277.0	...
7217459	  889.2	  574.1	 7273.0	...
7217460	  889.4	  572.8	 7270.0	...
7217461	  889.4	  571.7	 7270.0	...
7217462	  888.7	  571.7	 7270.0	...
7217463	  887.8	  571.9	 7268.0	...
7217464	  887.0	  572.0	 7267.0	...
7217465	  887.2	  572.6	 7268.0	...
7217466	  887.5	  573.2	 7270.0	...
7217467	  887.8	  573.7	 7274.0	...
7217468	  888.1	  573.4	 7275.0	...
7217469	  888.5	  573.0	 7275.0	...
7217470	  888.7	  572.7	 7276.0	...
7217471	  888.7	  571.9	 7277.0	...
7217472	  888.6	  571.2	 7271.0	...
7217473	  888.6	  571.1	 7263.0	...
7217474	  888.3	  571.6	 7261.0	...
7217475	  887.9	  572.1	 7267.0	...
7217476	  886.8	  571.8	 7275.0	...
7217477	  886.2	  571.4	 7278.0	...
7217478	  886.2	  571.0	 7282.0	...
7217479	  886.8	  570.9	 7285.0	...
7217480	  887.3	  570.8	 7288.0	...
7217481	  887.2	  570.8	 7290.0	...
7217482	  887.2	  570.8	 7287.0	...
7217483	  887.5	  571.0	 7282.0	...
7217484	  887.8	  571.2	 7279.0	...
7217485	  888.2	  571.6	 7279.0	...
7217486	  888.3	  572.1	 7281.0	...
7217487	  887.7	  572.5	 7282.0	...
7217488	  887.1	  572.7	 7277.0	...
7217489	  886.7	  572.7	 7272.0	...
7217490	  887.2	  572.4	 7267.0	...
7217491	  887.6	  571.5	 7267.0	...
7217492	  887.0	  570.4	 7268.0	...
7217493	  886.2	  569.4	 7269.0	...
7217494	  885.8	  569.8	 7271.0	...
7217495	  885.7	  570.5	 7275.0	...
7217496	  885.6	  571.2	 7280.0	...
7217497	  886.2	  572.4	 7274.0	...
7217498	  887.2	  573.5	 7265.0	...
7217499	  888.1	  574.5	 7254.0	...
7217500	  887.9	  574.5	 7252.0	...
7217501	  888.3	  574.4	 7251.0	...
7217502	  888.8	  574.4	 7252.0	...
7217503	  890.0	  574.3	 7252.0	...
7217504	  890.5	  574.1	 7253.0	...
7217505	  890.3	  573.3	 7254.0	...
7217506	  889.7	  572.6	 7255.0	...
7217507	  889.0	  571.9	 7257.0	...
7217508	  889.0	  571.8	 7259.0	...
7217509	  889.4	  572.0	 7260.0	...
7217510	  890.1	  572.8	 7254.0	...
7217511	  890.9	  573.7	 7247.0	...
7217512	  890.7	  574.3	 7240.0	...
7217513	  890.0	  574.4	 7239.0	...
7217514	  889.3	  574.2	 7241.0	...
7217515	  889.5	  574.1	 7245.0	...
7217516	  890.0	  574.0	 7249.0	...
7217517	  890.4	  574.3	 7253.0	...
7217518	  890.6	  574.6	 7255.0	...
7217519	  890.7	  574.9	 7256.0	...
7217520	  890.5	  574.8	 7258.0	...
7217521	  889.9	  574.7	 7260.0	...
7217522	  889.3	  574.6	 7258.0	...
7217523	  889.3	  574.4	 7255.0	...
7217524	  889.7	  574.2	 7257.0	...
7217525	  890.1	  573.9	 7261.0	...
7217526	  889.9	  573.9	 7262.0	...
7217527	  889.5	  574.5	 7259.0	...
7217528	  889.2	  575.1	 7256.0	...
7217529	  889.0	  575.7	 7252.0	...
7217530	  889.4	  575.6	 7247.0	...
7217531	  889.6	  575.6	 7244.0	...
7217532	  889.6	  575.7	 7251.0	...
7217533	  889.5	  575.8	 7258.0	...
7217534	  889.5	  575.9	 7262.0	...
7217535	  889.5	  575.7	 7262.0	...
7217536	  889.5	  575.4	 7262.0	...
7217537	  889.1	  574.9	 7260.0	...
7217538	  888.6	  574.8	 7258.0	...
7217539	  888.1	  574.8	 7257.0	...
7217540	  887.8	  575.0	 7257.0	...
7217541	  887.7	  575.3	 7257.0	...
MSG	7217542 0000 _ Number On
7217542	  887.7	  575.5	 7257.0	...
7217543	  887.9	  575.3	 7258.0	...
7217544	  888.1	  575.2	 7258.0	...
7217545	  888.2	  575.1	 7255.0	...
7217546	  888.4	  575.4	 7251.0	...
7217547	  888.6	  575.6	 7251.0	...
7217548	  888.6	  575.4	 7254.0	...
7217549	  888.7	  575.1	 7258.0	...
7217550	  889.0	  574.8	 7255.0	...
7217551	  889.1	  574.8	 7253.0	...
7217552	  889.1	  575.2	 7250.0	...
7217553	  889.3	  575.6	 7249.0	...
7217554	  889.7	  576.0	 7254.0	...
7217555	  889.6	  576.8	 7257.0	...
7217556	  889.0	  577.7	 7260.0	...
7217557	  888.5	  578.4	 7258.0	...
7217558	  888.6	  578.0	 7258.0	...
7217559	  888.7	  577.5	 7258.0	...
7217560	  888.9	  577.2	 7255.0	...
7217561	  889.7	  577.0	 7252.0	...
7217562	  890.4	  577.0	 7247.0	...
7217563	  890.7	  577.0	 7243.0	...
7217564	  890.3	  577.2	 7242.0	...
7217565	  889.9	  577.4	 7246.0	...
7217566	  889.5	  577.3	 7250.0	...
7217567	  889.1	  577.1	 7251.0	...
7217568	  888.9	  577.0	 7250.0	...
7217569	  889.0	  577.2	 7249.0	...
7217570	  889.4	  577.2	 7248.0	...
7217571	  889.8	  576.7	 7248.0	...
7217572	  889.9	  576.1	 7247.0	...
7217573	  890.1	  576.1	 7246.0	...
7217574	  890.4	  576.5	 7247.0	...
7217575	  890.7	  576.9	 7247.0	...
7217576	  891.0	  576.8	 7248.0	...
7217577	  891.3	  576.8	 7248.0	...
7217578	  891.7	  576.9	 7247.0	...
7217579	  892.1	  577.0	 7246.0	...
7217580	  892.4	  577.1	 7244.0	...
7217581	  892.5	  577.6	 7241.0	...
7217582	  892.3	  578.2	 7238.0	...
7217583	  891.3	  578.7	 7240.0	...
7217584	  890.4	  578.5	 7244.0	...
7217585	  889.7	  578.2	 7248.0	...
7217586	  889.8	  577.9	 7245.0	...
7217587	  890.7	  577.2	 7241.0	...
7217588	  891.3	  576.4	 7241.0	...
7217589	  892.2	  575.7	 7247.0	...
7217590	  892.7	  575.6	 7252.0	...
7217591	  893.1	  575.6	 7252.0	...
7217592	  893.3	  575.7	 7250.0	...
7217593	  893.4	  575.9	 7248.0	...
7217594	  893.4	  576.0	 7244.0	...
7217595	  893.3	  576.2	 7239.0	...
7217596	  893.1	  576.4	 7235.0	...
7217597	  892.5	  576.7	 7235.0	...
7217598	  892.0	  576.9	 7235.0	...
7217599	  891.6	  577.0	 7235.0	...
7217600	  891.5	  577.0	 7240.0	...
7217601	  891.5	  577.1	 7245.0	...
7217602	  891.4	  577.2	 7249.0	...
7217603	  891.6	  577.3	 7248.0	...
7217604	  891.9	  577.2	 7248.0	...
7217605	  892.2	  577.2	 7247.0	...
7217606	  893.1	  577.2	 7241.0	...
7217607	  893.8	  577.2	 7233.0	...
7217608	  894.3	  577.4	 7230.0	...
7217609	  894.0	  578.0	 7232.0	...
7217610	  893.7	  578.5	 7236.0	...
7217611	  893.5	  578.8	 7236.0	...
7217612	  893.5	  579.2	 7236.0	...
7217613	  893.4	  579.6	 7234.0	...
7217614	  892.9	  580.1	 7231.0	...
7217615	  892.3	  580.2	 7229.0	...
7217616	  892.2	  580.3	 7228.0	...
7217617	  892.6	  580.3	 7226.0	...
7217618	  892.2	  580.4	 7224.0	...
7217619	  891.7	  580.5	 7225.0	...
7217620	  891.1	  580.6	 7227.0	...
7217621	  891.3	  580.6	 7229.0	...
7217622	  891.8	  580.8	 7229.0	...
7217623	  892.3	  581.1	 7231.0	...
7217624	  892.8	  580.8	 7231.0	...
7217625	  893.4	  580.2	 7230.0	...
7217626	  893.7	  579.7	 7228.0	...
7217627	  894.2	  579.8	 7225.0	...
7217628	  893.9	  580.0	 7225.0	...
7217629	  893.9	  579.8	 7223.0	...
7217630	  894.0	  579.7	 7219.0	...
7217631	  894.2	  580.2	 7215.0	...
7217632	  894.4	  580.9	 7214.0	...
7217633	  893.8	  581.7	 7214.0	...
7217634	  893.1	  581.8	 7221.0	...
7217635	  892.1	  581.4	 7227.0	...
7217636	  891.9	  580.9	 7233.0	...
7217637	  891.6	  580.4	 7234.0	...
7217638	  892.2	  580.4	 7232.0	...
7217639	  892.8	  580.7	 7230.0	...
7217640	  893.8	  581.1	 7231.0	...
7217641	  894.1	  581.5	 7233.0	...
7217642	  893.7	  581.4	 7236.0	...
7217643	  892.9	  581.3	 7237.0	...
7217644	  893.2	  580.8	 7237.0	...
7217645	  893.1	  580.0	 7237.0	...
7217646	  893.0	  579.2	 7239.0	...
7217647	  891.8	  578.9	 7240.0	...
7217648	  891.9	  578.8	 7240.0	...
7217649	  891.9	  578.8	 7240.0	...
7217650	  891.9	  579.0	 7240.0	...
7217651	  891.8	  579.1	 7241.0	...
7217652	  892.3	  579.1	 7234.0	...
7217653	  892.9	  579.1	 7230.0	...
7217654	  893.5	  579.2	 7225.0	...
7217655	  893.7	  579.6	 7219.0	...
7217656	  893.8	  579.8	 7211.0	...
7217657	  893.9	  579.9	 7206.0	...
7217658	  894.8	  579.8	 7210.0	...
7217659	  895.3	  579.2	 7214.0	...
7217660	  895.5	  578.7	 7219.0	...
7217661	  894.8	  578.3	 7224.0	...
7217662	  893.8	  579.0	 7226.0	...
7217663	  893.5	  580.0	 7222.0	...
7217664	  893.3	  581.0	 7219.0	...
7217665	  893.8	  581.3	 7221.0	...
7217666	  894.0	  580.6	 7222.0	...
7217667	  894.0	  579.9	 7224.0	...
7217668	  893.9	  579.4	 7224.0	...
7217669	  893.8	  580.1	 7224.0	...
7217670	  893.8	  580.8	 7224.0	...
7217671	  894.1	  581.3	 7224.0	...
7217672	  894.2	  581.4	 7224.0	...
7217673	  894.4	  581.6	 7224.0	...
7217674	  894.4	  581.7	 7225.0	...
7217675	  894.4	  581.7	 7225.0	...
7217676	  894.3	  581.8	 7226.0	...
7217677	  894.1	  581.9	 7226.0	...
7217678	  894.1	  582.1	 7221.0	...
7217679	  894.7	  582.4	 7216.0	...
7217680	  895.4	  582.6	 7211.0	...
7217681	  895.5	  582.7	 7211.0	...
7217682	  895.1	  582.7	 7207.0	...
7217683	  894.5	  582.7	 7204.0	...
7217684	  894.5	  582.9	 7208.0	...
7217685	  894.8	  583.1	 7216.0	...
7217686	  895.2	  583.3	 7210.0	...
7217687	  895.6	  583.4	 7196.0	...
7217688	  895.7	  583.5	 7188.0	...
7217689	  895.7	  583.5	 7193.0	...
7217690	  895.6	  582.8	 7197.0	...
7217691	  895.6	  582.5	 7193.0	...
7217692	  895.6	  582.5	 7189.0	...
7217693	  895.5	  583.5	 7192.0	...
7217694	  895.3	  583.3	 7197.0	...
7217695	  895.0	  582.9	 7202.0	...
7217696	  894.6	  582.4	 7207.0	...
7217697	  894.5	  582.5	 7211.0	...
7217698	  894.8	  582.6	 7215.0	...
7217699	  894.9	  582.9	 7213.0	...
7217700	  894.9	  583.2	 7210.0	...
7217701	  894.6	  583.8	 7206.0	...
7217702	  894.7	  584.0	 7205.0	...
7217703	  894.8	  584.1	 7205.0	...
7217704	  895.2	  584.0	 7206.0	...
7217705	  895.4	  583.7	 7205.0	...
7217706	  895.6	  583.5	 7203.0	...
7217707	  895.5	  583.3	 7202.0	...
7217708	  895.5	  583.0	 7202.0	...
7217709	  898.4	  581.8	 7195.0	...
7217710	  901.4	  580.5	 7188.0	...
7217711	  903.7	  579.4	 7182.0	...
7217712	  902.6	  579.7	 7186.0	...
7217713	  899.6	  580.3	 7192.0	...
7217714	  897.2	  580.8	 7194.0	...
7217715	  894.9	  581.0	 7194.0	...
7217716	  894.0	  581.0	 7202.0	...
7217717	  893.6	  581.1	 7210.0	...
7217718	  894.1	  581.5	 7218.0	...
7217719	  895.1	  581.9	 7216.0	...
7217720	  895.1	  581.9	 7217.0	...
7217721	  894.2	  581.7	 7217.0	...
7217722	  893.3	  581.5	 7218.0	...
7217723	  892.9	  581.5	 7218.0	...
7217724	  892.7	  581.4	 7225.0	...
7217725	  892.4	  581.3	 7232.0	...
7217726	  892.4	  581.6	 7236.0	...
7217727	  892.8	  582.0	 7233.0	...
7217728	  893.2	  582.5	 7230.0	...
7217729	  893.6	  582.7	 7228.0	...
7217730	  893.6	  582.8	 7224.0	...
7217731	  893.6	  582.7	 7221.0	...
7217732	  893.5	  582.6	 7218.0	...
7217733	  893.5	  582.6	 7217.0	...
7217734	  893.5	  582.7	 7217.0	...
7217735	  894.1	  582.6	 7217.0	...
7217736	  895.2	  582.6	 7215.0	...
7217737	  896.3	  582.6	 7210.0	...
7217738	  897.0	  582.7	 7206.0	...
7217739	  897.2	  582.8	 7204.0	...
7217740	  897.4	  582.5	 7205.0	...
7217741	  897.4	  582.2	 7206.0	...
7217742	  897.4	  581.9	 7206.0	...
7217743	  897.4	  581.9	 7207.0	...
7217744	  896.4	  582.0	 7207.0	...
7217745	  895.5	  582.2	 7207.0	...
7217746	  894.6	  582.4	 7207.0	...
7217747	  894.6	  582.8	 7207.0	...
7217748	  895.1	  583.1	 7207.0	...
7217749	  895.4	  583.4	 7208.0	...
7217750	  895.7	  583.4	 7205.0	...
7217751	  895.8	  583.5	 7201.0	...
7217752	  896.1	  583.6	 7197.0	...
7217753	  896.4	  583.7	 7201.0	...
7217754	  896.6	  583.6	 7206.0	...
7217755	  896.7	  583.3	 7211.0	...
7217756	  897.0	  582.9	 7210.0	...
7217757	  897.2	  582.1	 7210.0	...
7217758	  896.5	  581.6	 7209.0	...
7217759	  895.4	  581.6	 7209.0	...
7217760	  894.5	  582.0	 7211.0	...
7217761	  894.5	  582.5	 7212.0	...
7217762	  894.6	  582.8	 7213.0	...
7217763	  894.6	  583.1	 7213.0	...
7217764	  894.6	  582.9	 7213.0	...
7217765	  894.6	  582.4	 7215.0	...
7217766	  894.1	  581.2	 7217.0	...
7217767	  893.4	  580.4	 7219.0	...
7217768	  892.8	  580.6	 7218.0	...
7217769	  893.0	  581.7	 7212.0	...
7217770	  893.7	  582.6	 7205.0	...
7217771	  894.4	  582.7	 7200.0	...
7217772	  895.0	  582.7	 7194.0	...
7217773	  895.4	  582.8	 7189.0	...
7217774	  895.7	  582.9	 7193.0	...
7217775	  895.5	  583.0	 7199.0	...
7217776	  895.2	  583.0	 7205.0	...
7217777	  895.0	  583.0	 7206.0	...
7217778	  895.5	  583.0	 7206.0	...
7217779	  895.9	  583.0	 7206.0	...
7217780	  895.2	  582.7	 7207.0	...
7217781	  894.2	  582.4	 7209.0	...
7217782	  893.1	  582.3	 7211.0	...
7217783	  893.2	  582.5	 7212.0	...
7217784	  893.3	  582.7	 7213.0	...
7217785	  893.8	  582.8	 7212.0	...
7217786	  894.2	  583.0	 7211.0	...
7217787	  894.5	  583.2	 7210.0	...
7217788	  894.2	  583.5	 7213.0	...
7217789	  894.0	  583.6	 7214.0	...
7217790	  893.8	  583.8	 7220.0	...
7217791	  893.9	  583.7	 7225.0	...
7217792	  893.9	  583.2	 7230.0	...
7217793	  893.9	  582.6	 7229.0	...
7217794	  893.7	  582.1	 7234.0	...
7217795	  894.2	  581.2	 7239.0	...
7217796	  894.7	  580.4	 7245.0	...
7217797	  895.3	  579.7	 7245.0	...
7217798	  895.4	  579.5	 7246.0	...
7217799	  895.5	  579.0	 7249.0	...
7217800	  895.8	  578.2	 7253.0	...
7217801	  896.3	  577.3	 7256.0	...
7217802	  897.1	  576.8	 7258.0	...
7217803	  898.3	  576.6	 7254.0	...
7217804	  899.3	  576.6	 7250.0	...
7217805	  900.1	  576.4	 7247.0	...
7217806	  900.2	  576.3	 7248.0	...
7217807	  899.5	  576.2	 7245.0	...
7217808	  898.2	  576.8	 7241.0	...
7217809	  896.9	  577.4	 7237.0	...
7217810	  895.1	  578.3	 7237.0	...
7217811	  893.0	  578.8	 7248.0	...
7217812	  890.9	  579.2	 7259.0	...
7217813	  890.4	  579.2	 7269.0	...
7217814	  891.1	  579.1	 7265.0	...
7217815	  892.1	  579.0	 7262.0	...
7217816	  892.9	  578.9	 7261.0	...
7217817	  893.5	  578.8	 7260.0	...
7217818	  893.2	  578.2	 7259.0	...
7217819	  892.6	  577.6	 7258.0	...
7217820	  891.9	  577.0	 7255.0	...
7217821	  891.8	  576.7	 7252.0	...
7217822	  892.2	  576.4	 7248.0	...
7217823	  893.0	  577.0	 7247.0	...
7217824	  893.9	  578.0	 7247.0	...
7217825	  894.0	  578.4	 7246.0	...
7217826	  893.9	  577.8	 7244.0	...
7217827	  893.8	  577.4	 7243.0	...
7217828	  894.5	  577.9	 7243.0	...
7217829	  895.2	  578.5	 7246.0	...
7217830	  895.7	  578.1	 7250.0	...
7217831	  895.7	  577.2	 7254.0	...
7217832	  895.7	  576.5	 7255.0	...
7217833	  895.1	  576.7	 7256.0	...
7217834	  894.3	  576.4	 7257.0	...
7217835	  893.9	  576.0	 7257.0	...
7217836	  894.1	  575.6	 7256.0	...
7217837	  894.6	  575.6	 7256.0	...
7217838	  895.0	  576.0	 7257.0	...
7217839	  895.5	  576.2	 7257.0	...
7217840	  894.6	  576.5	 7262.0	...
7217841	  893.5	  576.5	 7268.0	...
7217842	  893.0	  576.8	 7266.0	...
7217843	  893.3	  577.1	 7259.0	...
7217844	  893.6	  577.4	 7249.0	...
7217845	  893.3	  577.4	 7247.0	...
7217846	  893.2	  577.4	 7244.0	...
7217847	  894.2	  577.2	 7242.0	...
MSG	7217848 0000 _ Number Off
7217848	  895.3	  576.8	 7249.0	...
7217849	  897.1	  576.6	 7257.0	...
7217850	  897.8	  576.8	 7265.0	...
7217851	  898.2	  577.2	 7265.0	...
7217852	  897.7	  577.1	 7261.0	...
7217853	  897.2	  576.8	 7259.0	...
7217854	  897.1	  576.2	 7258.0	...
7217855	  896.7	  576.0	 7262.0	...
7217856	  895.6	  575.8	 7266.0	...
7217857	  894.3	  576.1	 7270.0	...
7217858	  893.5	  576.3	 7270.0	...
7217859	  893.1	  576.4	 7271.0	...
7217860	  892.7	  576.4	 7271.0	...
7217861	  893.3	  576.8	 7271.0	...
7217862	  894.0	  577.0	 7269.0	...
7217863	  894.8	  577.3	 7266.0	...
7217864	  894.7	  577.3	 7263.0	...
7217865	  894.8	  577.2	 7260.0	...
7217866	  894.9	  576.9	 7257.0	...
7217867	  895.1	  576.4	 7265.0	...
7217868	  895.0	  575.6	 7273.0	...
7217869	  894.9	  575.0	 7280.0	...
7217870	  894.8	  574.5	 7279.0	...
7217871	  893.4	  574.6	 7280.0	...
7217872	  892.1	  574.6	 7282.0	...
7217873	  891.1	  574.5	 7283.0	...
7217874	  891.7	  574.3	 7283.0	...
7217875	  892.6	  574.8	 7282.0	...
7217876	  893.3	  575.4	 7280.0	...
7217877	  894.8	  575.9	 7277.0	...
7217878	  896.1	  575.6	 7273.0	...
7217879	  896.3	  575.4	 7272.0	...
7217880	  895.5	  575.0	 7273.0	...
7217881	  894.7	  574.7	 7273.0	...
7217882	  894.6	  574.5	 7273.0	...
7217883	  894.4	  574.7	 7272.0	...
7217884	  894.1	  575.0	 7278.0	...
7217885	  893.9	  575.2	 7283.0	...
7217886	  894.3	  575.2	 7287.0	...
7217887	  894.9	  575.6	 7285.0	...
7217888	  895.4	  576.1	 7285.0	...
7217889	  895.4	  575.6	 7288.0	...
7217890	  895.2	  574.5	 7291.0	...
7217891	  894.9	  573.4	 7292.0	...
7217892	  894.9	  573.3	 7291.0	...
7217893	  893.9	  573.3	 7290.0	...
7217894	  893.0	  573.3	 7291.0	...
7217895	  892.9	  573.5	 7292.0	...
7217896	  893.8	  573.7	 7290.0	...
7217897	  894.7	  573.9	 7289.0	...
7217898	  894.6	  574.0	 7287.0	...
7217899	  894.4	  574.0	 7287.0	...
7217900	  894.2	  574.0	 7286.0	...
7217901	  893.9	  573.7	 7286.0	...
7217902	  894.3	  573.4	 7285.0	...
7217903	  895.0	  572.6	 7279.0	...
7217904	  895.5	  572.0	 7273.0	...
7217905	  895.5	  572.8	 7270.0	...
7217906	  895.0	  574.2	 7276.0	...
7217907	  894.9	  575.6	 7282.0	...
7217908	  895.2	  575.6	 7286.0	...
7217909	  895.5	  575.6	 7286.0	...
7217910	  895.8	  575.5	 7286.0	...
7217911	  895.6	  575.6	 7288.0	...
7217912	  895.0	  575.6	 7289.0	...
7217913	  894.6	  575.6	 7289.0	...
7217914	  894.1	  575.7	 7286.0	...
7217915	  894.1	  575.9	 7284.0	...
7217916	  893.6	  576.0	 7284.0	...
7217917	  893.3	  575.9	 7284.0	...
7217918	  893.5	  575.7	 7284.0	...
7217919	  894.6	  575.4	 7285.0	...
7217920	  895.6	  575.1	 7285.0	...
7217921	  895.6	  575.0	 7285.0	...
7217922	  895.4	  575.1	 7288.0	...
7217923	  895.1	  575.0	 7291.0	...
7217924	  895.0	  574.6	 7294.0	...
7217925	  894.8	  574.2	 7294.0	...
7217926	  894.6	  573.9	 7294.0	...
7217927	  893.8	  573.8	 7301.0	...
7217928	  892.9	  573.8	 7307.0	...
7217929	  891.9	  573.9	 7315.0	...
7217930	  891.7	  573.9	 7316.0	...
7217931	  892.8	  574.0	 7310.0	...
7217932	  894.1	  574.0	 7303.0	...
7217933	  894.7	  574.0	 7296.0	...
7217934	  894.3	  574.1	 7295.0	...
7217935	  894.0	  574.3	 7295.0	...
7217936	  894.3	  574.9	 7295.0	...
7217937	  894.0	  575.4	 7295.0	...
7217938	  893.4	  575.8	 7297.0	...
7217939	  892.7	  575.6	 7300.0	...
7217940	  892.8	  575.6	 7304.0	...
7217941	  893.5	  575.6	 7306.0	...
7217942	  894.2	  575.0	 7303.0	...
7217943	  894.4	  574.1	 7301.0	...
7217944	  894.5	  573.0	 7303.0	...
7217945	  894.6	  572.8	 7307.0	...
7217946	  894.6	  572.4	 7312.0	...
7217947	  894.4	  572.3	 7312.0	...
7217948	  893.7	  572.5	 7313.0	...
7217949	  893.3	  572.8	 7310.0	...
7217950	  893.1	  573.7	 7308.0	...
7217951	  893.1	  574.5	 7310.0	...
7217952	  893.0	  575.3	 7313.0	...
7217953	  892.7	  575.6	 7316.0	...
7217954	  892.4	  575.2	 7320.0	...
7217955	  892.2	  574.6	 7322.0	...
7217956	  892.0	  573.8	 7323.0	...
7217957	  892.7	  573.9	 7319.0	...
7217958	  893.2	  574.2	 7317.0	...
7217959	  893.9	  574.7	 7318.0	...
7217960	  894.0	  574.8	 7321.0	...
7217961	  894.1	  574.6	 7323.0	...
7217962	  894.1	  574.3	 7324.0	...
7217963	  894.2	  574.0	 7325.0	...
7217964	  893.9	  574.0	 7324.0	...
7217965	  893.5	  574.1	 7321.0	...
7217966	  892.6	  573.5	 7317.0	...
7217967	  891.6	  573.0	 7325.0	...
7217968	  890.5	  572.5	 7335.0	...
7217969	  889.9	  572.7	 7345.0	...
7217970	  889.4	  572.9	 7346.0	...
7217971	  889.1	  573.0	 7347.0	...
7217972	  889.4	  573.2	 7350.0	...
7217973	  890.2	  573.7	 7351.0	...
7217974	  891.1	  574.0	 7352.0	...
7217975	  891.3	  574.3	 7348.0	...
7217976	  891.2	  574.3	 7345.0	...
7217977	  891.0	  574.1	 7342.0	...
7217978	  890.7	  574.0	 7342.0	...
7217979	  890.7	  573.8	 7342.0	...
7217980	  890.6	  573.8	 7342.0	...
7217981	  890.5	  573.6	 7342.0	...
7217982	  890.2	  573.0	 7342.0	...
7217983	  889.9	  572.4	 7341.0	...
7217984	  889.6	  571.9	 7341.0	...
7217985	  889.5	  572.7	 7342.0	...
7217986	  889.7	  573.5	 7344.0	...
7217987	  890.1	  573.6	 7345.0	...
7217988	  890.4	  572.9	 7346.0	...
7217989	  890.7	  572.6	 7348.0	...
7217990	  890.2	  573.2	 7349.0	...
7217991	  889.6	  573.8	 7351.0	...
7217992	  889.0	  573.9	 7348.0	...
7217993	  889.2	  573.9	 7345.0	...
7217994	  890.4	  573.8	 7334.0	...
7217995	  892.0	  573.5	 7327.0	...
7217996	  893.6	  573.4	 7320.0	...
7217997	  893.3	  573.6	 7323.0	...
7217998	  892.6	  573.8	 7326.0	...
7217999	  891.8	  574.1	 7326.0	...
7218000	  891.9	  574.4	 7323.0	...
7218001	  892.0	  574.3	 7322.0	...
7218002	  892.4	  574.0	 7324.0	...
7218003	  892.8	  573.6	 7326.0	...
7218004	  893.3	  573.6	 7326.0	...
7218005	  892.6	  573.7	 7328.0	...
7218006	  892.0	  573.8	 7332.0	...
7218007	  891.2	  573.9	 7336.0	...
7218008	  891.1	  573.9	 7337.0	...
7218009	  891.6	  573.3	 7337.0	...
7218010	  892.0	  572.6	 7337.0	...
7218011	  892.6	  572.9	 7335.0	...
7218012	  892.9	  573.9	 7335.0	...
7218013	  893.3	  574.7	 7335.0	...
7218014	  893.7	  574.7	 7335.0	...
7218015	  893.9	  574.7	 7335.0	...
7218016	  893.3	  574.5	 7339.0	...
7218017	  891.9	  574.1	 7345.0	...
7218018	  890.5	  573.6	 7351.0	...
7218019	  889.8	  573.2	 7352.0	...
7218020	  889.8	  572.8	 7354.0	...
7218021	  889.6	  572.3	 7359.0	...
7218022	  889.5	  572.0	 7360.0	...
7218023	  890.2	  571.9	 7357.0	...
7218024	  891.0	  571.8	 7351.0	...
7218025	  892.1	  571.7	 7351.0	...
7218026	  892.5	  571.7	 7353.0	...
7218027	  892.9	  571.6	 7356.0	...
7218028	  893.0	  571.6	 7355.0	...
7218029	  892.5	  571.7	 7354.0	...
7218030	  891.9	  571.8	 7353.0	...
7218031	  890.6	  572.1	 7355.0	...
7218032	  889.7	  572.3	 7358.0	...
7218033	  890.5	  571.7	 7362.0	...
7218034	  891.8	  570.8	 7365.0	...
7218035	  892.6	  570.0	 7368.0	...
7218036	  891.1	  570.6	 7370.0	...
7218037	  890.0	  571.2	 7369.0	...
7218038	  889.9	  571.5	 7365.0	...
7218039	  890.2	  571.1	 7363.0	...
7218040	  890.6	  570.7	 7363.0	...
7218041	  891.3	  570.5	 7368.0	...
7218042	  892.0	  570.5	 7370.0	...
7218043	  892.4	  570.6	 7370.0	...
7218044	  892.1	  570.8	 7370.0	...
7218045	  892.0	  571.1	 7371.0	...
7218046	  892.4	  571.2	 7372.0	...
MSG	7218047 0000 _ Number On
7218047	  892.8	  571.2	 7373.0	...
7218048	  892.3	  571.1	 7373.0	...
7218049	  891.3	  571.3	 7373.0	...
7218050	  890.4	  571.4	 7372.0	...
7218051	  890.3	  571.4	 7368.0	...
7218052	  890.0	  570.2	 7364.0	...
7218053	  889.7	  569.0	 7365.0	...
7218054	  889.5	  568.4	 7369.0	...
7218055	  889.9	  569.0	 7373.0	...
7218056	  890.5	  569.5	 7369.0	...
7218057	  891.3	  569.4	 7364.0	...
7218058	  891.9	  569.6	 7360.0	...
7218059	  892.5	  569.8	 7357.0	...
7218060	  892.8	  570.1	 7356.0	...
7218061	  892.8	  570.2	 7357.0	...
7218062	  892.6	  570.4	 7359.0	...
7218063	  892.5	  570.3	 7362.0	...
7218064	  892.4	  569.8	 7361.0	...
7218065	  892.4	  569.3	 7361.0	...
7218066	  892.2	  569.1	 7359.0	...
7218067	  892.2	  569.2	 7358.0	...
7218068	  892.3	  569.3	 7359.0	...
7218069	  892.3	  569.3	 7361.0	...
7218070	  892.3	  569.1	 7364.0	...
7218071	  892.3	  568.7	 7364.0	...
7218072	  892.2	  568.2	 7364.0	...
7218073	  892.1	  567.3	 7360.0	...
7218074	  891.8	  566.6	 7357.0	...
7218075	  891.5	  566.3	 7359.0	...
7218076	  891.4	  566.5	 7364.0	...
7218077	  891.4	  566.8	 7368.0	...
7218078	  891.1	  566.7	 7367.0	...
7218079	  890.8	  566.8	 7367.0	...
7218080	  891.0	  566.8	 7368.0	...
7218081	  891.4	  567.2	 7369.0	...
7218082	  891.9	  567.7	 7365.0	...
7218083	  892.5	  567.8	 7361.0	...
7218084	  892.9	  567.2	 7361.0	...
7218085	  893.4	  566.5	 7365.0	...
7218086	  893.3	  567.0	 7369.0	...
7218087	  893.8	  567.8	 7355.0	...
7218088	  893.7	  568.2	 7343.0	...
7218089	  893.5	  567.6	 7331.0	...
7218090	  892.6	  567.0	 7331.0	...
7218091	  892.3	  566.5	 7340.0	...
7218092	  892.2	  566.4	 7349.0	...
7218093	  892.5	  566.5	 7356.0	...
7218094	  892.6	  566.4	 7355.0	...
7218095	  892.4	  566.1	 7351.0	...
7218096	  892.1	  565.9	 7350.0	...
7218097	  892.0	  565.7	 7351.0	...
7218098	  892.1	  565.5	 7357.0	...
7218099	  892.0	  565.4	 7363.0	...
7218100	  891.9	  565.6	 7368.0	...
7218101	  891.3	  565.9	 7369.0	...
7218102	  890.9	  566.3	 7369.0	...
7218103	  890.1	  566.8	 7369.0	...
7218104	  889.6	  567.1	 7373.0	...
7218105	  889.6	  566.5	 7374.0	...
7218106	  890.5	  565.8	 7375.0	...
7218107	  891.3	  565.9	 7371.0	...
7218108	  891.6	  566.6	 7367.0	...
7218109	  891.9	  567.3	 7355.0	...
7218110	  892.2	  567.3	 7344.0	...
7218111	  892.5	  566.4	 7343.0	...
7218112	  892.5	  565.6	 7349.0	...
7218113	  892.5	  564.7	 7355.0	...
7218114	  892.4	  564.7	 7355.0	...
7218115	  892.3	  564.6	 7359.0	...
7218116	  892.3	  564.5	 7362.0	...
7218117	  892.3	  564.4	 7371.0	...
7218118	  892.3	  564.3	 7376.0	...
7218119	  892.4	  564.1	 7379.0	...
7218120	  892.7	  563.9	 7375.0	...
7218121	  892.9	  563.7	 7374.0	...
7218122	  892.8	  563.5	 7376.0	...
7218123	  892.4	  563.3	 7379.0	...
7218124	  891.9	  563.4	 7379.0	...
7218125	  891.5	  563.4	 7376.0	...
7218126	  891.2	  562.9	 7375.0	...
7218127	  891.1	  562.3	 7375.0	...
7218128	  890.9	  561.8	 7377.0	...
7218129	  891.0	  562.5	 7380.0	...
7218130	  891.2	  563.1	 7382.0	...
7218131	  891.7	  563.8	 7383.0	...
7218132	  892.1	  564.0	 7381.0	...
7218133	  892.4	  563.2	 7379.0	...
7218134	  892.3	  562.3	 7379.0	...
7218135	  892.2	  561.3	 7379.0	...
7218136	  891.9	  561.4	 7380.0	...
7218137	  891.7	  561.4	 7379.0	...
7218138	  891.6	  561.4	 7378.0	...
7218139	  891.5	  561.7	 7377.0	...
7218140	  890.7	  562.2	 7375.0	...
7218141	  889.8	  562.8	 7373.0	...
7218142	  889.5	  563.1	 7372.0	...
7218143	  889.5	  563.0	 7376.0	...
7218144	  888.9	  562.5	 7384.0	...
7218145	  888.2	  562.1	 7392.0	...
7218146	  887.6	  561.8	 7395.0	...
7218147	  887.7	  561.9	 7396.0	...
7218148	  887.8	  562.0	 7397.0	...
7218149	  887.8	  562.0	 7400.0	...
7218150	  887.8	  561.8	 7402.0	...
7218151	  888.0	  561.6	 7404.0	...
7218152	  888.6	  561.3	 7403.0	...
7218153	  889.4	  561.5	 7402.0	...
7218154	  890.0	  561.7	 7402.0	...
7218155	  889.5	  561.5	 7405.0	...
7218156	  888.7	  560.9	 7409.0	...
7218157	  887.9	  560.3	 7409.0	...
7218158	  889.0	  559.6	 7403.0	...
7218159	  889.8	  558.9	 7397.0	...
7218160	  890.5	  558.4	 7395.0	...
7218161	  890.2	  558.5	 7396.0	...
7218162	  890.2	  559.3	 7397.0	...
7218163	  890.3	  560.0	 7399.0	...
7218164	  890.3	  560.5	 7399.0	...
7218165	  889.7	  560.5	 7402.0	...
7218166	  889.0	  560.6	 7413.0	...
7218167	  888.4	  560.8	 7424.0	...
7218168	  888.3	  560.9	 7430.0	...
7218169	  888.4	  560.4	 7430.0	...
7218170	  888.4	  559.8	 7430.0	...
7218171	  888.0	  559.3	 7430.0	...
7218172	  887.8	  559.3	 7425.0	...
7218173	  887.7	  559.4	 7420.0	...
7218174	  887.5	  559.5	 7416.0	...
7218175	  887.2	  559.5	 7417.0	...
7218176	  886.9	  559.6	 7419.0	...
7218177	  887.2	  559.9	 7418.0	...
7218178	  887.7	  560.2	 7412.0	...
7218179	  888.4	  560.4	 7405.0	...
7218180	  888.7	  560.2	 7404.0	...
7218181	  889.0	  559.9	 7410.0	...
7218182	  888.9	  560.1	 7411.0	...
7218183	  888.9	  560.2	 7407.0	...
7218184	  888.8	  560.3	 7404.0	...
7218185	  888.8	  560.4	 7405.0	...
7218186	  888.7	  560.4	 7408.0	...
7218187	  888.4	  560.3	 7410.0	...
7218188	  888.2	  560.2	 7413.0	...
7218189	  888.0	  560.1	 7415.0	...
7218190	  887.9	  559.7	 7417.0	...
7218191	  887.7	  559.3	 7419.0	...
7218192	  888.2	  559.0	 7416.0	...
7218193	  888.7	  558.9	 7414.0	...
7218194	  889.1	  559.0	 7413.0	...
7218195	  889.0	  558.8	 7414.0	...
7218196	  889.0	  558.6	 7416.0	...
7218197	  889.4	  558.4	 7419.0	...
7218198	  889.6	  558.4	 7422.0	...
7218199	  889.5	  558.2	 7423.0	...
7218200	  889.1	  558.0	 7424.0	...
7218201	  888.0	  557.9	 7425.0	...
7218202	  887.2	  558.0	 7426.0	...
7218203	  887.0	  558.6	 7427.0	...
7218204	  887.6	  559.0	 7427.0	...
7218205	  888.0	  559.3	 7427.0	...
7218206	  887.7	  558.9	 7430.0	...
7218207	  886.8	  558.2	 7436.0	...
7218208	  886.3	  557.7	 7441.0	...
7218209	  885.6	  557.2	 7444.0	...
7218210	  885.3	  557.2	 7447.0	...
7218211	  885.0	  556.9	 7450.0	...
7218212	  885.2	  556.7	 7451.0	...
7218213	  885.1	  556.4	 7451.0	...
7218214	  884.9	  556.3	 7450.0	...
7218215	  885.1	  556.3	 7440.0	...
7218216	  885.6	  556.1	 7430.0	...
7218217	  886.4	  556.0	 7420.0	...
7218218	  886.8	  556.0	 7423.0	...
7218219	  887.1	  556.2	 7426.0	...
7218220	  887.0	  556.4	 7429.0	...
7218221	  886.9	  556.5	 7429.0	...
7218222	  887.6	  557.1	 7429.0	...
7218223	  888.4	  557.8	 7428.0	...
7218224	  889.2	  558.3	 7432.0	...
7218225	  889.3	  558.1	 7435.0	...
7218226	  889.3	  557.9	 7436.0	...
7218227	  889.4	  558.2	 7429.0	...
7218228	  889.3	  558.6	 7423.0	...
7218229	  889.2	  558.5	 7418.0	...
7218230	  891.4	  557.1	 7414.0	...
7218231	  893.8	  555.7	 7409.0	...
7218232	  893.0	  555.5	 7418.0	...
7218233	  889.8	  556.3	 7429.0	...
7218234	  886.7	  557.1	 7439.0	...
7218235	  886.9	  557.4	 7433.0	...
7218236	  887.3	  557.6	 7427.0	...
7218237	  887.8	  558.2	 7421.0	...
7218238	  888.8	  558.5	 7420.0	...
7218239	  891.6	  558.1	 7414.0	...
7218240	  894.2	  557.3	 7410.0	...
7218241	  894.7	  556.6	 7414.0	...
7218242	  893.2	  556.7	 7423.0	...
7218243	  891.5	  556.8	 7432.0	...
7218244	  891.2	  556.8	 7432.0	...
7218245	  890.7	  556.6	 7431.0	...
7218246	  890.0	  556.4	 7430.0	...
7218247	  889.5	  556.3	 7426.0	...
7218248	  889.1	  556.3	 7423.0	...
7218249	  889.3	  556.5	 7420.0	...
7218250	  889.6	  556.6	 7420.0	...
7218251	  889.6	  556.7	 7422.0	...
7218252	  889.3	  556.6	 7424.0	...
7218253	  889.5	  556.4	 7422.0	...
7218254	  890.8	  555.8	 7416.0	...
7218255	  891.7	  555.2	 7409.0	...
7218256	  891.7	  554.8	 7415.0	...
7218257	  890.3	  555.0	 7422.0	...
7218258	  889.3	  555.3	 7427.0	...
7218259	  889.0	  555.5	 7419.0	...
7218260	  889.3	  555.9	 7416.0	...
7218261	  889.6	  556.0	 7415.0	...
7218262	  892.2	  555.9	 7410.0	...
7218263	  895.0	  555.8	 7401.0	...
7218264	  895.8	  556.2	 7400.0	...
7218265	  893.8	  556.9	 7408.0	...
7218266	  891.8	  557.3	 7411.0	...
7218267	  891.6	  556.5	 7408.0	...
7218268	  891.4	  555.6	 7414.0	...
7218269	  891.0	  555.0	 7425.0	...
7218270	  890.7	  555.3	 7437.0	...
7218271	  890.5	  555.4	 7438.0	...
7218272	  890.5	  555.4	 7431.0	...
7218273	  891.0	  555.0	 7422.0	...
7218274	  891.3	  554.8	 7418.0	...
7218275	  891.2	  554.7	 7423.0	...
7218276	  890.4	  555.1	 7428.0	...
7218277	  889.9	  555.4	 7424.0	...
7218278	  893.1	  555.1	 7421.0	...
7218279	  896.8	  554.5	 7417.0	...
7218280	  897.8	  555.8	 7417.0	...
7218281	  895.5	  557.3	 7418.0	...
7218282	  893.0	  558.6	 7419.0	...
7218283	  892.4	  558.2	 7420.0	...
7218284	  891.6	  558.0	 7419.0	...
7218285	  890.6	  558.0	 7422.0	...
7218286	  890.4	  557.8	 7425.0	...
7218287	  890.2	  557.6	 7428.0	...
7218288	  890.5	  557.4	 7427.0	...
7218289	  890.9	  557.3	 7428.0	...
7218290	  891.2	  557.3	 7431.0	...
7218291	  891.0	  557.3	 7435.0	...
7218292	  890.8	  557.3	 7437.0	...
7218293	  890.7	  557.3	 7438.0	...
7218294	  891.2	  557.4	 7435.0	...
7218295	  892.3	  557.7	 7430.0	...
7218296	  893.4	  557.9	 7426.0	...
7218297	  892.5	  558.4	 7432.0	...
7218298	  891.0	  558.6	 7440.0	...
7218299	  889.3	  558.8	 7438.0	...
7218300	  889.1	  558.9	 7430.0	...
7218301	  888.8	  558.9	 7418.0	...
7218302	  888.9	  557.9	 7416.0	...
7218303	  889.5	  556.8	 7417.0	...
7218304	  890.5	  555.7	 7422.0	...
7218305	  891.4	  555.7	 7429.0	...
7218306	  891.8	  555.5	 7431.0	...
7218307	  891.9	  555.4	 7433.0	...
7218308	  892.2	  555.3	 7432.0	...
7218309	  892.4	  555.2	 7434.0	...
7218310	  892.0	  555.3	 7438.0	...
7218311	  891.5	  555.3	 7442.0	...
7218312	  891.6	  555.4	 7443.0	...
7218313	  892.2	  555.5	 7443.0	...
7218314	  892.6	  555.6	 7444.0	...
7218315	  892.3	  555.5	 7445.0	...
7218316	  891.6	  555.5	 7443.0	...
7218317	  891.0	  555.6	 7439.0	...
7218318	  890.5	  556.1	 7436.0	...
7218319	  890.6	  556.5	 7442.0	...
7218320	  890.7	  555.7	 7448.0	...
7218321	  890.8	  554.6	 7455.0	...
7218322	  890.9	  554.3	 7456.0	...
7218323	  891.1	  555.2	 7457.0	...
7218324	  891.0	  556.0	 7459.0	...
7218325	  890.7	  556.0	 7462.0	...
7218326	  890.4	  556.0	 7460.0	...
7218327	  890.4	  556.0	 7456.0	...
7218328	  890.4	  556.1	 7451.0	...
7218329	  889.9	  556.3	 7455.0	...
7218330	  889.6	  556.3	 7461.0	...
7218331	  889.2	  556.2	 7466.0	...
7218332	  889.4	  555.8	 7468.0	...
7218333	  889.2	  554.9	 7470.0	...
7218334	  890.8	  554.0	 7465.0	...
7218335	  892.5	  554.1	 7460.0	...
7218336	  894.3	  554.7	 7449.0	...
7218337	  894.4	  555.3	 7444.0	...
7218338	  894.2	  554.4	 7434.0	...
7218339	  893.4	  553.9	 7429.0	...
7218340	  892.0	  554.0	 7435.0	...
7218341	  890.7	  555.1	 7446.0	...
7218342	  890.3	  555.8	 7457.0	...
7218343	  890.5	  556.2	 7458.0	...
7218344	  890.8	  556.2	 7460.0	...
7218345	  890.7	  556.1	 7463.0	...
7218346	  890.6	  556.0	 7466.0	...
7218347	  890.4	  555.7	 7468.0	...
7218348	  890.5	  555.5	 7470.0	...
7218349	  890.6	  555.3	 7468.0	...
7218350	  890.9	  555.3	 7467.0	...
7218351	  890.9	  555.2	 7466.0	...
7218352	  890.3	  555.1	 7468.0	...
7218353	  889.6	  555.0	 7470.0	...
7218354	  888.9	  555.0	 7471.0	...
7218355	  889.2	  554.8	 7472.0	...
7218356	  889.4	  554.9	 7472.0	...
7218357	  889.6	  555.1	 7471.0	...
7218358	  889.4	  555.5	 7469.0	...
MSG	7218359 0000 _ Number Off
7218359	  889.6	  555.8	 7464.0	...
7218360	  889.6	  556.4	 7460.0	...
7218361	  889.7	  556.8	 7457.0	...
7218362	  888.6	  556.4	 7464.0	...
7218363	  886.7	  556.0	 7472.0	...
7218364	  884.1	  555.6	 7478.0	...
7218365	  882.5	  555.1	 7474.0	...
7218366	  881.7	  554.6	 7468.0	...
7218367	  881.4	  553.6	 7464.0	...
7218368	  881.3	  553.0	 7462.0	...
7218369	  881.1	  552.4	 7464.0	...
7218370	  880.2	  552.5	 7465.0	...
7218371	  879.3	  552.7	 7462.0	...
7218372	  878.5	  552.6	 7458.0	...
7218373	  878.6	  552.1	 7450.0	...
7218374	  878.6	  551.7	 7446.0	...
7218375	  878.7	  552.2	 7441.0	...
7218376	  878.7	  552.8	 7442.0	...
7218377	  878.8	  553.7	 7442.0	...
7218378	  879.5	  553.7	 7443.0	...
7218379	  880.2	  553.8	 7443.0	...
7218380	  881.7	  553.6	 7442.0	...
7218381	  882.6	  553.5	 7444.0	...
7218382	  883.7	  553.3	 7446.0	...
7218383	  884.5	  553.3	 7443.0	...
7218384	  885.4	  553.3	 7438.0	...
7218385	  886.1	  553.3	 7435.0	...
7218386	  886.3	  553.2	 7437.0	...
7218387	  886.3	  553.1	 7438.0	...
7218388	  886.3	  553.0	 7435.0	...
7218389	  885.7	  552.9	 7434.0	...
7218390	  884.6	  552.9	 7434.0	...
7218391	  883.5	  552.9	 7434.0	...
7218392	  883.0	  552.9	 7438.0	...
7218393	  883.0	  552.8	 7441.0	...
7218394	  883.3	  553.0	 7446.0	...
7218395	  883.7	  553.7	 7446.0	...
7218396	  884.0	  554.5	 7443.0	...
7218397	  883.8	  554.9	 7440.0	...
7218398	  883.4	  554.7	 7439.0	...
7218399	  883.0	  554.5	 7442.0	...
7218400	  882.9	  554.2	 7445.0	...
7218401	  883.2	  554.1	 7442.0	...
7218402	  883.8	  554.0	 7438.0	...
7218403	  884.5	  554.0	 7434.0	...
7218404	  884.8	  553.7	 7434.0	...
7218405	  884.5	  553.5	 7435.0	...
7218406	  884.2	  553.7	 7437.0	...
7218407	  885.0	  553.8	 7438.0	...
7218408	  885.1	  553.8	 7438.0	...
7218409	  885.1	  553.3	 7434.0	...
7218410	  884.5	  552.6	 7429.0	...
7218411	  884.7	  552.0	 7429.0	...
7218412	  884.5	  551.9	 7436.0	...
7218413	  884.2	  552.3	 7442.0	...
7218414	  883.9	  552.6	 7449.0	...
7218415	  883.9	  552.3	 7454.0	...
7218416	  883.3	  551.6	 7460.0	...
7218417	  882.7	  550.8	 7461.0	...
7218418	  882.3	  550.5	 7460.0	...
7218419	  882.5	  550.7	 7458.0	...
7218420	  882.6	  550.9	 7455.0	...
7218421	  884.1	  551.1	 7449.0	...
7218422	  884.8	  551.3	 7448.0	...
7218423	  885.7	  551.8	 7448.0	...
7218424	  885.2	  552.4	 7454.0	...
7218425	  885.7	  552.7	 7455.0	...
7218426	  886.0	  552.6	 7456.0	...
7218427	  886.3	  552.4	 7456.0	...
7218428	  886.2	  552.0	 7454.0	...
7218429	  886.0	  551.6	 7452.0	...
7218430	  885.6	  551.1	 7453.0	...
7218431	  885.1	  550.7	 7457.0	...
7218432	  884.7	  550.4	 7461.0	...
7218433	  884.7	  551.0	 7462.0	...
7218434	  884.9	  551.6	 7461.0	...
7218435	  884.7	  552.0	 7462.0	...
7218436	  884.4	  551.9	 7464.0	...
7218437	  884.0	  551.9	 7466.0	...
7218438	  884.2	  552.1	 7466.0	...
7218439	  884.4	  552.0	 7463.0	...
7218440	  884.4	  552.2	 7459.0	...
7218441	  884.2	  552.4	 7458.0	...
7218442	  884.6	  552.1	 7456.0	...
7218443	  885.4	  551.7	 7456.0	...
7218444	  886.2	  551.3	 7458.0	...
7218445	  886.5	  551.5	 7459.0	...
7218446	  886.7	  551.9	 7453.0	...
7218447	  886.1	  552.5	 7446.0	...
7218448	  885.4	  553.0	 7441.0	...
7218449	  884.7	  552.9	 7444.0	...
7218450	  884.7	  552.6	 7448.0	...
7218451	  884.9	  552.2	 7451.0	...
7218452	  885.9	  552.0	 7450.0	...
7218453	  887.2	  551.8	 7448.0	...
7218454	  888.3	  551.6	 7449.0	...
7218455	  887.9	  551.6	 7452.0	...
7218456	  887.0	  550.9	 7454.0	...
7218457	  886.0	  550.2	 7453.0	...
7218458	  885.7	  549.3	 7453.0	...
7218459	  885.2	  549.3	 7454.0	...
7218460	  885.0	  549.1	 7456.0	...
7218461	  885.3	  548.9	 7455.0	...
7218462	  885.9	  548.9	 7451.0	...
7218463	  886.5	  549.0	 7446.0	...
7218464	  886.1	  549.5	 7445.0	...
7218465	  885.6	  549.7	 7446.0	...
7218466	  888.7	  548.3	 7441.0	...
7218467	  891.9	  547.3	 7434.0	...
7218468	  894.8	  546.8	 7428.0	...
7218469	  894.5	  547.7	 7426.0	...
7218470	  894.5	  548.1	 7423.0	...
7218471	  895.0	  547.8	 7421.0	...
7218472	  895.3	  547.9	 7421.0	...
7218473	  893.0	  548.6	 7428.0	...
7218474	  890.4	  549.5	 7436.0	...
7218475	  887.2	  549.8	 7446.0	...
7218476	  886.7	  549.5	 7449.0	...
7218477	  886.1	  549.2	 7452.0	...
7218478	  885.9	  547.9	 7452.0	...
7218479	  889.4	  546.2	 7444.0	...
7218480	  893.0	  545.0	 7435.0	...
7218481	  892.8	  545.7	 7430.0	...
7218482	  888.9	  546.8	 7434.0	...
7218483	  885.2	  547.6	 7441.0	...
7218484	  885.6	  547.7	 7442.0	...
7218485	  885.9	  547.9	 7443.0	...
7218486	  886.0	  548.0	 7440.0	...
7218487	  885.4	  548.1	 7439.0	...
7218488	  884.8	  547.8	 7439.0	...
7218489	  889.2	  546.8	 7438.0	...
7218490	  894.1	  545.7	 7436.0	...
7218491	  898.7	  544.9	 7437.0	...
7218492	  898.2	  545.0	 7440.0	...
7218493	  897.5	  543.6	 7443.0	...
7218494	  897.0	  542.2	 7448.0	...
7218495	  894.7	  542.5	 7452.0	...
7218496	  892.7	  544.2	 7452.0	...
7218497	  890.3	  545.9	 7438.0	...
7218498	  889.9	  545.9	 7425.0	...
7218499	  892.1	  545.5	 7415.0	...
7218500	  894.9	  544.7	 7412.0	...
7218501	  897.8	  544.0	 7409.0	...
7218502	  897.6	  543.7	 7407.0	...
7218503	  897.4	  543.7	 7406.0	...
7218504	  897.2	  543.7	 7405.0	...
7218505	  898.8	  543.5	 7405.0	...
7218506	  900.4	  543.8	 7406.0	...
7218507	  902.5	  544.0	 7407.0	...
7218508	  903.0	  544.4	 7408.0	...
7218509	  900.7	  544.5	 7411.0	...
7218510	  898.0	  544.8	 7417.0	...
7218511	  894.6	  545.5	 7423.0	...
7218512	  893.9	  545.9	 7426.0	...
7218513	  893.2	  546.5	 7428.0	...
7218514	  893.2	  546.7	 7429.0	...
7218515	  892.3	  547.4	 7430.0	...
7218516	  891.1	  547.8	 7430.0	...
7218517	  889.7	  547.6	 7430.0	...
7218518	  889.2	  547.0	 7430.0	...
7218519	  889.0	  546.3	 7430.0	...
7218520	  889.0	  546.2	 7435.0	...
7218521	  889.1	  545.9	 7441.0	...
7218522	  893.2	  543.6	 7430.0	...
7218523	  898.7	  541.3	 7416.0	...
7218524	  904.2	  539.2	 7402.0	...
7218525	  905.2	  539.1	 7404.0	...
7218526	  904.4	  539.2	 7407.0	...
7218527	  903.0	  539.5	 7408.0	...
7218528	  898.3	  541.3	 7407.0	...
7218529	  893.5	  543.1	 7417.0	...
7218530	  888.9	  544.7	 7428.0	...
7218531	  888.1	  545.3	 7439.0	...
7218532	  888.0	  545.8	 7438.0	...
7218533	  887.7	  546.4	 7436.0	...
7218534	  887.2	  546.5	 7442.0	...
7218535	  886.7	  546.6	 7450.0	...
7218536	  886.6	  546.7	 7454.0	...
7218537	  886.6	  545.6	 7454.0	...
7218538	  886.8	  544.4	 7453.0	...
7218539	  887.6	  543.3	 7447.0	...
7218540	  891.1	  542.9	 7438.0	...
7218541	  894.4	  542.4	 7428.0	...
7218542	  897.0	  541.9	 7432.0	...
7218543	  894.2	  542.6	 7435.0	...
7218544	  891.4	  543.5	 7437.0	...
7218545	  888.4	  544.8	 7434.0	...
7218546	  888.2	  545.1	 7433.0	...
7218547	  887.9	  545.3	 7434.0	...
7218548	  887.7	  544.8	 7434.0	...
7218549	  891.0	  542.6	 7431.0	...
7218550	  895.1	  540.5	 7421.0	...
7218551	  899.3	  538.7	 7412.0	...
7218552	  898.8	  539.3	 7411.0	...
7218553	  897.6	  540.0	 7416.0	...
7218554	  896.4	  540.6	 7422.0	...
7218555	  895.4	  540.8	 7429.0	...
7218556	  894.4	  540.9	 7437.0	...
7218557	  892.3	  541.4	 7445.0	...
7218558	  891.2	  541.8	 7447.0	...
7218559	  889.8	  542.1	 7448.0	...
7218560	  889.5	  542.1	 7448.0	...
7218561	  892.3	  541.8	 7442.0	...
7218562	  895.4	  541.5	 7436.0	...
7218563	  898.3	  539.3	 7430.0	...
7218564	  898.3	  537.4	 7430.0	...
7218565	  894.6	  538.7	 7440.0	...
7218566	  890.9	  541.9	 7450.0	...
7218567	  887.2	  545.1	 7460.0	...
7218568	  891.4	  544.4	 7454.0	...
7218569	  895.6	  543.4	 7448.0	...
7218570	  899.7	  541.9	 7442.0	...
7218571	  899.6	  541.1	 7444.0	...
MSG	7218572 0000 _ Number On
7218572	  899.7	  540.5	 7446.0	...
7218573	  899.9	  540.6	 7449.0	...
7218574	  900.0	  540.6	 7447.0	...
7218575	  900.0	  540.5	 7444.0	...
7218576	  899.9	  540.3	 7440.0	...
7218577	  898.9	  540.6	 7438.0	...
7218578	  897.3	  541.0	 7438.0	...
7218579	  894.9	  541.4	 7439.0	...
7218580	  894.6	  541.3	 7440.0	...
7218581	  895.9	  540.8	 7439.0	...
7218582	  898.8	  539.8	 7437.0	...
7218583	  901.1	  539.1	 7429.0	...
7218584	  902.4	  538.8	 7422.0	...
7218585	  897.9	  539.5	 7422.0	...
7218586	  893.0	  540.2	 7428.0	...
7218587	  887.9	  540.7	 7433.0	...
7218588	  887.9	  542.1	 7436.0	...
7218589	  887.5	  543.5	 7444.0	...
7218590	  887.5	  544.9	 7453.0	...
7218591	  887.6	  544.8	 7457.0	...
7218592	  888.0	  545.1	 7458.0	...
7218593	  888.1	  545.4	 7459.0	...
7218594	  887.7	  544.9	 7461.0	...
7218595	  887.3	  544.1	 7461.0	...
7218596	  887.0	  544.1	 7460.0	...
7218597	  887.4	  544.8	 7461.0	...
7218598	  888.2	  545.6	 7462.0	...
7218599	  889.0	  546.0	 7464.0	...
7218600	  888.7	  546.5	 7465.0	...
7218601	  888.0	  546.4	 7467.0	...
7218602	  887.5	  546.0	 7468.0	...
7218603	  887.6	  545.6	 7466.0	...
7218604	  887.4	  545.6	 7461.0	...
7218605	  887.0	  545.5	 7455.0	...
7218606	  887.4	  544.5	 7452.0	...
7218607	  890.1	  543.3	 7447.0	...
7218608	  892.6	  542.3	 7437.0	...
7218609	  894.4	  542.2	 7429.0	...
7218610	  896.1	  542.3	 7424.0	...
7218611	  897.8	  542.5	 7424.0	...
7218612	  896.3	  543.2	 7438.0	...
7218613	  893.0	  543.8	 7451.0	...
7218614	  890.0	  544.4	 7461.0	...
7218615	  890.6	  544.6	 7453.0	...
7218616	  894.6	  542.6	 7438.0	...
7218617	  897.6	  540.5	 7427.0	...
7218618	  900.2	  538.5	 7419.0	...
7218619	  899.3	  538.5	 7418.0	...
7218620	  898.7	  538.5	 7420.0	...
7218621	  894.8	  540.4	 7428.0	...
7218622	  891.1	  542.2	 7436.0	...
7218623	  887.8	  543.7	 7445.0	...
7218624	  887.9	  542.9	 7448.0	...
7218625	  891.8	  541.4	 7441.0	...
7218626	  895.2	  540.4	 7431.0	...
7218627	  898.6	  539.7	 7422.0	...
7218628	  898.3	  539.8	 7422.0	...
7218629	  895.0	  540.2	 7437.0	...
7218630	  891.7	  540.6	 7453.0	...
7218631	  888.8	  541.4	 7468.0	...
7218632	  889.3	  542.1	 7465.0	...
7218633	  889.8	  542.7	 7459.0	...
7218634	  893.1	  541.7	 7447.0	...
7218635	  897.0	  539.6	 7434.0	...
7218636	  900.9	  537.6	 7424.0	...
7218637	  901.6	  536.8	 7426.0	...
7218638	  901.7	  536.7	 7429.0	...
7218639	  901.9	  536.3	 7433.0	...
7218640	  902.4	  535.7	 7423.0	...
7218641	  902.7	  535.2	 7413.0	...
7218642	  902.9	  536.0	 7406.0	...
7218643	  902.9	  537.1	 7412.0	...
7218644	  902.9	  538.2	 7421.0	...
7218645	  902.6	  537.2	 7427.0	...
7218646	  902.5	  536.1	 7431.0	...
7218647	  899.9	  536.4	 7436.0	...
7218648	  898.6	  537.2	 7441.0	...
7218649	  898.5	  537.6	 7439.0	...
7218650	  901.5	  536.5	 7431.0	...
7218651	  903.3	  535.8	 7424.0	...
7218652	  903.5	  536.0	 7425.0	...
7218653	  903.1	  536.2	 7426.0	...
7218654	  902.6	  536.5	 7426.0	...
7218655	  900.8	  536.6	 7436.0	...
7218656	  900.4	  536.7	 7447.0	...
7218657	  900.1	  537.3	 7457.0	...
7218658	  900.9	  537.5	 7458.0	...
7218659	  900.4	  537.7	 7450.0	...
7218660	  899.8	  537.2	 7443.0	...
7218661	  898.4	  537.0	 7437.0	...
7218662	  898.3	  536.7	 7439.0	...
7218663	  898.2	  536.4	 7436.0	...
7218664	  899.6	  536.0	 7432.0	...
7218665	  900.0	  535.8	 7424.0	...
7218666	  900.4	  535.9	 7422.0	...
7218667	  900.6	  536.2	 7418.0	...
7218668	  899.9	  536.6	 7417.0	...
7218669	  899.2	  536.6	 7419.0	...
7218670	  898.9	  536.4	 7422.0	...
7218671	  898.5	  536.1	 7427.0	...
7218672	  898.1	  536.1	 7429.0	...
7218673	  897.6	  536.0	 7431.0	...
7218674	  897.5	  535.5	 7432.0	...
7218675	  897.4	  535.4	 7435.0	...
7218676	  898.1	  535.3	 7438.0	...
7218677	  899.0	  536.1	 7436.0	...
7218678	  900.0	  536.4	 7432.0	...
7218679	  900.3	  536.8	 7429.0	...
7218680	  896.2	  538.1	 7441.0	...
7218681	  891.1	  539.7	 7454.0	...
7218682	  886.1	  541.2	 7465.0	...
7218683	  887.7	  540.8	 7464.0	...
7218684	  890.2	  540.1	 7459.0	...
7218685	  891.2	  539.5	 7455.0	...
7218686	  889.8	  539.7	 7451.0	...
7218687	  888.3	  539.8	 7450.0	...
7218688	  891.7	  538.4	 7448.0	...
7218689	  895.0	  536.9	 7444.0	...
7218690	  898.2	  535.2	 7440.0	...
7218691	  897.9	  534.9	 7437.0	...
7218692	  897.6	  534.3	 7436.0	...
7218693	  897.5	  534.1	 7436.0	...
7218694	  894.1	  535.5	 7441.0	...
7218695	  890.6	  537.3	 7446.0	...
7218696	  888.1	  538.8	 7450.0	...
7218697	  890.4	  538.4	 7447.0	...
7218698	  894.6	  537.5	 7442.0	...
7218699	  897.8	  536.8	 7437.0	...
7218700	  899.8	  535.7	 7433.0	...
7218701	  900.2	  534.5	 7429.0	...
7218702	  900.5	  533.2	 7427.0	...
7218703	  901.2	  532.6	 7426.0	...
7218704	  901.4	  532.9	 7426.0	...
7218705	  896.6	  534.9	 7434.0	...
7218706	  891.5	  536.7	 7442.0	...
7218707	  889.4	  537.4	 7447.0	...
7218708	  894.1	  535.2	 7442.0	...
7218709	  898.9	  533.0	 7437.0	...
7218710	  900.3	  532.5	 7433.0	...
7218711	  899.5	  533.9	 7431.0	...
7218712	  894.4	  537.0	 7433.0	...
7218713	  889.7	  539.4	 7437.0	...
7218714	  885.3	  541.1	 7443.0	...
7218715	  885.3	  541.1	 7448.0	...
7218716	  885.2	  541.1	 7454.0	...
7218717	  885.3	  541.0	 7460.0	...
7218718	  885.5	  540.9	 7463.0	...
7218719	  888.7	  539.6	 7462.0	...
7218720	  891.6	  537.9	 7458.0	...
7218721	  894.6	  536.7	 7455.0	...
7218722	  894.8	  536.8	 7454.0	...
7218723	  895.1	  537.2	 7453.0	...
7218724	  895.4	  537.4	 7450.0	...
7218725	  891.6	  538.2	 7457.0	...
7218726	  887.6	  539.0	 7467.0	...
7218727	  883.4	  539.6	 7476.0	...
7218728	  883.2	  539.8	 7475.0	...
7218729	  882.8	  539.3	 7474.0	...
7218730	  882.9	  538.8	 7472.0	...
7218731	  883.2	  538.3	 7471.0	...
7218732	  883.7	  538.4	 7470.0	...
7218733	  884.1	  538.3	 7469.0	...
7218734	  887.9	  536.1	 7460.0	...
7218735	  891.5	  534.0	 7451.0	...
7218736	  895.2	  532.7	 7444.0	...
7218737	  895.6	  533.0	 7445.0	...
7218738	  895.9	  533.4	 7444.0	...
7218739	  896.2	  533.1	 7443.0	...
7218740	  896.3	  533.2	 7440.0	...
7218741	  896.3	  533.2	 7439.0	...
7218742	  896.2	  533.2	 7438.0	...
7218743	  895.9	  533.2	 7438.0	...
7218744	  892.9	  534.4	 7438.0	...
7218745	  890.1	  535.4	 7435.0	...
7218746	  889.6	  536.1	 7433.0	...
7218747	  891.8	  535.6	 7431.0	...
7218748	  894.1	  535.4	 7431.0	...
7218749	  894.1	  535.4	 7429.0	...
7218750	  894.1	  535.6	 7427.0	...
7218751	  894.6	  535.8	 7426.0	...
7218752	  895.3	  534.8	 7428.0	...
7218753	  896.0	  533.5	 7431.0	...
7218754	  895.8	  533.0	 7433.0	...
7218755	  895.4	  533.8	 7428.0	...
7218756	  895.0	  534.7	 7421.0	...
7218757	  895.9	  534.1	 7416.0	...
7218758	  896.4	  533.6	 7418.0	...
7218759	  896.9	  532.9	 7421.0	...
7218760	  896.6	  532.7	 7424.0	...
7218761	  896.8	  532.3	 7429.0	...
7218762	  896.4	  532.2	 7434.0	...
7218763	  895.7	  532.1	 7437.0	...
7218764	  894.8	  532.2	 7434.0	...
7218765	  894.5	  533.6	 7430.0	...
7218766	  894.7	  535.1	 7423.0	...
7218767	  895.7	  535.7	 7421.0	...
7218768	  896.8	  534.9	 7420.0	...
7218769	  896.4	  534.4	 7425.0	...
7218770	  894.7	  534.9	 7429.0	...
7218771	  893.2	  535.3	 7434.0	...
7218772	  892.7	  535.5	 7439.0	...
7218773	  889.2	  536.7	 7447.0	...
7218774	  885.4	  537.9	 7453.0	...
7218775	  884.6	  537.1	 7457.0	...
7218776	  887.7	  535.2	 7458.0	...
7218777	  892.5	  532.7	 7450.0	...
7218778	  894.3	  532.2	 7440.0	...
7218779	  891.6	  533.7	 7437.0	...
7218780	  887.2	  535.6	 7443.0	...
7218781	  888.1	  535.0	 7439.0	...
7218782	  893.5	  532.4	 7428.0	...
7218783	  894.2	  532.0	 7431.0	...
7218784	  889.0	  535.0	 7445.0	...
7218785	  883.8	  537.9	 7460.0	...
7218786	  883.1	  538.7	 7462.0	...
7218787	  885.6	  537.5	 7461.0	...
7218788	  888.2	  536.2	 7456.0	...
7218789	  891.7	  534.6	 7452.0	...
7218790	  892.6	  534.3	 7449.0	...
7218791	  890.5	  534.6	 7448.0	...
7218792	  887.5	  535.2	 7445.0	...
7218793	  884.3	  536.0	 7442.0	...
7218794	  884.3	  536.2	 7439.0	...
7218795	  883.9	  536.3	 7438.0	...
7218796	  883.7	  536.3	 7442.0	...
7218797	  884.8	  535.6	 7447.0	...
7218798	  889.0	  534.4	 7445.0	...
7218799	  893.1	  533.1	 7443.0	...
7218800	  892.6	  534.6	 7439.0	...
7218801	  889.2	  536.6	 7442.0	...
7218802	  885.9	  538.5	 7444.0	...
7218803	  885.7	  538.3	 7448.0	...
7218804	  885.4	  537.8	 7452.0	...
7218805	  884.9	  537.4	 7452.0	...
7218806	  884.5	  537.0	 7453.0	...
7218807	  885.2	  536.4	 7448.0	...
7218808	  888.4	  535.5	 7439.0	...
7218809	  891.6	  534.7	 7431.0	...
7218810	  890.6	  535.5	 7432.0	...
7218811	  887.4	  536.5	 7440.0	...
7218812	  885.4	  536.2	 7449.0	...
7218813	  888.0	  534.8	 7451.0	...
7218814	  890.9	  533.1	 7447.0	...
7218815	  892.0	  532.5	 7447.0	...
7218816	  891.7	  532.0	 7449.0	...
7218817	  893.0	  531.7	 7451.0	...
7218818	  895.0	  531.6	 7448.0	...
7218819	  896.5	  531.5	 7445.0	...
7218820	  896.0	  533.6	 7443.0	...
7218821	  895.2	  535.6	 7443.0	...
7218822	  894.0	  538.7	 7443.0	...
7218823	  892.0	  540.1	 7446.0	...
7218824	  891.0	  542.5	 7448.0	...
7218825	  890.6	  543.6	 7448.0	...
7218826	  891.6	  544.9	 7445.0	...
7218827	  892.3	  545.1	 7437.0	...
7218828	  893.0	  545.2	 7431.0	...
7218829	  891.5	  546.7	 7437.0	...
7218830	  889.6	  548.2	 7446.0	...
7218831	  889.5	  549.6	 7455.0	...
7218832	  891.3	  549.6	 7453.0	...
7218833	  894.4	  550.2	 7452.0	...
7218834	  895.7	  551.0	 7455.0	...
7218835	  893.5	  551.9	 7461.0	...
7218836	  890.0	  552.1	 7468.0	...
7218837	  886.5	  552.1	 7467.0	...
7218838	  890.7	  551.3	 7459.0	...
7218839	  894.6	  548.8	 7452.0	...
7218840	  897.7	  546.5	 7450.0	...
7218841	  896.6	  545.2	 7451.0	...
7218842	  895.6	  545.8	 7451.0	...
7218843	  894.3	  546.6	 7448.0	...
7218844	  893.1	  547.2	 7445.0	...
7218845	  892.4	  546.7	 7444.0	...
7218846	  893.1	  545.7	 7440.0	...
7218847	  894.1	  544.9	 7437.0	...
7218848	  894.8	  544.9	 7433.0	...
7218849	  896.0	  544.9	 7429.0	...
7218850	  897.4	  544.5	 7425.0	...
7218851	  898.8	  544.1	 7420.0	...
7218852	  899.4	  543.8	 7420.0	...
7218853	  897.7	  544.0	 7422.0	...
7218854	  896.1	  544.2	 7425.0	...
7218855	  896.1	  544.2	 7423.0	...
7218856	  897.6	  543.7	 7418.0	...
7218857	  897.1	  543.4	 7425.0	...
7218858	  893.2	  544.7	 7442.0	...
7218859	  888.4	  546.4	 7458.0	...
7218860	  885.5	  547.9	 7461.0	...
7218861	  888.2	  546.2	 7449.0	...
7218862	  891.8	  544.3	 7437.0	...
7218863	  893.1	  543.3	 7431.0	...
7218864	  890.9	  544.4	 7433.0	...
7218865	  887.8	  545.6	 7440.0	...
7218866	  886.2	  546.3	 7447.0	...
7218867	  884.5	  546.6	 7454.0	...
7218868	  887.1	  546.1	 7450.0	...
7218869	  889.1	  545.6	 7443.0	...
7218870	  889.7	  546.2	 7444.0	...
7218871	  887.0	  547.5	 7452.0	...
7218872	  885.4	  548.6	 7459.0	...
7218873	  885.1	  548.7	 7457.0	...
7218874	  888.1	  548.4	 7446.0	...
MSG	7218875 0000 _ Number Off
7218875	  891.0	  546.7	 7441.0	...
7218876	  893.6	  545.1	 7441.0	...
7218877	  891.2	  544.9	 7448.0	...
7218878	  889.0	  546.1	 7449.0	...
7218879	  889.0	  547.0	 7443.0	...
7218880	  890.9	  546.8	 7438.0	...
7218881	  892.7	  545.1	 7431.0	...
7218882	  892.5	  543.6	 7427.0	...
7218883	  892.3	  542.4	 7427.0	...
7218884	  892.4	  542.8	 7432.0	...
7218885	  893.1	  543.4	 7434.0	...
7218886	  893.7	  544.0	 7432.0	...
7218887	  894.2	  544.5	 7429.0	...
7218888	  894.2	  544.6	 7428.0	...
7218889	  895.6	  544.3	 7422.0	...
7218890	  897.3	  544.1	 7417.0	...
7218891	  899.1	  544.2	 7412.0	...
7218892	  899.0	  544.2	 7413.0	...
7218893	  898.4	  544.1	 7413.0	...
7218894	  897.9	  544.2	 7412.0	...
7218895	  897.8	  544.4	 7412.0	...
7218896	  898.5	  543.8	 7416.0	...
7218897	  899.5	  543.0	 7420.0	...
7218898	  900.3	  542.1	 7424.0	...
7218899	  896.2	  543.2	 7433.0	...
7218900	  891.0	  545.0	 7442.0	...
7218901	  885.7	  546.7	 7450.0	...
7218902	  887.9	  546.9	 7449.0	...
7218903	  890.7	  546.6	 7449.0	...
7218904	  893.4	  546.4	 7448.0	...
7218905	  893.2	  546.0	 7442.0	...
7218906	  891.3	  545.9	 7436.0	...
7218907	  890.2	  545.7	 7434.0	...
7218908	  889.9	  545.7	 7436.0	...
7218909	  892.6	  545.0	 7438.0	...
7218910	  894.6	  544.5	 7442.0	...
7218911	  895.9	  544.2	 7445.0	...
7218912	  895.8	  544.1	 7450.0	...
7218913	  896.4	  543.5	 7451.0	...
7218914	  897.2	  543.1	 7454.0	...
7218915	  893.7	  544.5	 7460.0	...
7218916	  889.4	  546.2	 7466.0	...
7218917	  885.0	  548.0	 7467.0	...
7218918	  885.3	  547.9	 7463.0	...
7218919	  885.5	  547.8	 7459.0	...
7218920	  885.8	  547.7	 7457.0	...
7218921	  888.4	  547.2	 7458.0	...
7218922	  891.0	  546.6	 7461.0	...
7218923	  891.6	  546.7	 7463.0	...
7218924	  889.7	  547.7	 7462.0	...
7218925	  890.5	  548.5	 7450.0	...
7218926	  894.4	  547.2	 7438.0	...
7218927	  897.6	  545.6	 7428.0	...
7218928	  898.2	  544.2	 7431.0	...
7218929	  897.7	  544.3	 7435.0	...
7218930	  897.7	  543.8	 7437.0	...
7218931	  897.7	  543.3	 7436.0	...
7218932	  897.6	  543.0	 7436.0	...
7218933	  897.2	  544.2	 7438.0	...
7218934	  896.3	  545.6	 7440.0	...
7218935	  896.1	  546.6	 7439.0	...
7218936	  895.9	  546.2	 7437.0	...
7218937	  895.8	  545.8	 7435.0	...
7218938	  895.4	  545.7	 7432.0	...
7218939	  895.3	  545.8	 7430.0	...
7218940	  895.7	  545.9	 7427.0	...
7218941	  897.7	  545.4	 7424.0	...
7218942	  899.6	  544.6	 7422.0	...
7218943	  901.4	  543.7	 7421.0	...
7218944	  901.2	  542.6	 7422.0	...
7218945	  901.0	  541.8	 7422.0	...
7218946	  900.3	  541.6	 7420.0	...
7218947	  900.0	  542.1	 7418.0	...
7218948	  899.7	  542.5	 7419.0	...
7218949	  898.9	  543.1	 7429.0	...
7218950	  897.5	  543.9	 7438.0	...
7218951	  896.2	  544.7	 7436.0	...
7218952	  897.0	  544.7	 7427.0	...
7218953	  897.9	  544.5	 7422.0	...
7218954	  897.1	  544.5	 7429.0	...
7218955	  895.3	  544.7	 7432.0	...
7218956	  893.4	  544.7	 7434.0	...
7218957	  893.3	  544.3	 7432.0	...
7218958	  893.4	  543.9	 7431.0	...
7218959	  893.6	  543.9	 7428.0	...
7218960	  893.8	  544.2	 7426.0	...
7218961	  894.1	  545.7	 7427.0	...
7218962	  894.5	  547.0	 7427.0	...
7218963	  895.4	  548.1	 7426.0	...
7218964	  895.8	  547.6	 7425.0	...
7218965	  896.1	  546.7	 7423.0	...
7218966	  896.2	  545.9	 7424.0	...
7218967	  896.6	  545.7	 7424.0	...
7218968	  897.7	  545.8	 7425.0	...
7218969	  898.1	  546.1	 7424.0	...
7218970	  898.4	  546.2	 7422.0	...
7218971	  898.2	  546.4	 7418.0	...
7218972	  894.4	  547.1	 7416.0	...
7218973	  890.6	  548.0	 7421.0	...
7218974	  886.8	  548.9	 7426.0	...
7218975	  886.9	  549.3	 7432.0	...
7218976	  887.0	  549.4	 7433.0	...
7218977	  890.1	  548.2	 7432.0	...
7218978	  893.2	  546.9	 7423.0	...
7218979	  896.2	  545.5	 7415.0	...
7218980	  896.2	  545.6	 7418.0	...
7218981	  895.9	  546.0	 7429.0	...
7218982	  895.3	  546.6	 7441.0	...
7218983	  895.5	  547.0	 7443.0	...
7218984	  897.0	  547.2	 7439.0	...
7218985	  898.9	  547.1	 7434.0	...
7218986	  899.0	  547.1	 7429.0	...
7218987	  898.2	  546.9	 7429.0	...
7218988	  897.0	  547.4	 7429.0	...
7218989	  896.3	  548.0	 7431.0	...
7218990	  895.5	  548.6	 7431.0	...
7218991	  894.9	  547.7	 7429.0	...
7218992	  894.6	  546.7	 7430.0	...
7218993	  895.9	  545.6	 7431.0	...
7218994	  898.6	  545.3	 7421.0	...
7218995	  901.2	  544.4	 7408.0	...
7218996	  901.7	  543.6	 7400.0	...
7218997	  900.5	  543.0	 7407.0	...
7218998	  898.5	  542.9	 7417.0	...
7218999	  897.2	  542.8	 7423.0	...
7219000	  895.8	  544.5	 7430.0	...
7219001	  895.2	  546.5	 7432.0	...
7219002	  894.7	  548.4	 7430.0	...
7219003	  894.8	  548.2	 7421.0	...
7219004	  894.9	  546.9	 7414.0	...
7219005	  895.0	  545.9	 7408.0	...
7219006	  893.2	  545.7	 7410.0	...
7219007	  891.3	  546.2	 7413.0	...
7219008	  892.2	  546.3	 7416.0	...
7219009	  895.0	  545.7	 7419.0	...
7219010	  897.4	  545.6	 7420.0	...
7219011	  896.6	  546.0	 7422.0	...
7219012	  895.0	  546.4	 7421.0	...
7219013	  893.8	  546.6	 7420.0	...
7219014	  893.0	  546.4	 7420.0	...
7219015	  892.9	  546.2	 7418.0	...
7219016	  892.9	  546.7	 7417.0	...
7219017	  892.0	  547.6	 7417.0	...
7219018	  891.5	  548.7	 7418.0	...
7219019	  891.1	  548.9	 7418.0	...
7219020	  891.5	  548.7	 7417.0	...
7219021	  891.5	  548.5	 7416.0	...
7219022	  889.9	  548.9	 7422.0	...
7219023	  888.4	  549.7	 7429.0	...
7219024	  888.7	  549.5	 7434.0	...
7219025	  889.9	  548.8	 7432.0	...
7219026	  890.5	  548.3	 7430.0	...
7219027	  889.0	  549.5	 7429.0	...
7219028	  887.1	  550.7	 7435.0	...
7219029	  885.9	  551.7	 7441.0	...
7219030	  886.2	  551.8	 7430.0	...
7219031	  888.4	  551.3	 7415.0	...
7219032	  891.3	  550.0	 7400.0	...
7219033	  894.4	  548.0	 7400.0	...
7219034	  896.7	  546.4	 7401.0	...
7219035	  896.2	  546.9	 7401.0	...
7219036	  894.3	  548.4	 7401.0	...
7219037	  895.2	  548.2	 7402.0	...
7219038	  898.0	  546.5	 7402.0	...
7219039	  901.0	  545.6	 7404.0	...
7219040	  900.3	  546.5	 7410.0	...
7219041	  898.9	  547.4	 7415.0	...
7219042	  897.3	  548.0	 7419.0	...
7219043	  896.5	  548.6	 7424.0	...
7219044	  896.0	  549.2	 7428.0	...
7219045	  895.2	  549.2	 7430.0	...
7219046	  894.5	  549.1	 7425.0	...
7219047	  894.3	  549.4	 7420.0	...
7219048	  894.4	  549.7	 7418.0	...
7219049	  896.2	  549.4	 7406.0	...
7219050	  897.9	  548.9	 7395.0	...
7219051	  899.2	  548.5	 7384.0	...
7219052	  898.7	  548.2	 7385.0	...
7219053	  898.2	  547.8	 7386.0	...
7219054	  897.4	  547.7	 7393.0	...
7219055	  896.6	  548.8	 7400.0	...
7219056	  895.8	  549.9	 7404.0	...
7219057	  895.7	  550.5	 7401.0	...
7219058	  895.6	  550.2	 7396.0	...
7219059	  896.8	  550.0	 7388.0	...
7219060	  898.1	  550.1	 7380.0	...
7219061	  899.4	  550.3	 7377.0	...
7219062	  899.1	  550.3	 7381.0	...
7219063	  898.4	  550.1	 7382.0	...
7219064	  896.0	  550.8	 7380.0	...
7219065	  891.2	  552.1	 7386.0	...
7219066	  886.7	  553.4	 7396.0	...
7219067	  888.8	  552.1	 7396.0	...
7219068	  893.8	  550.3	 7387.0	...
7219069	  896.1	  550.1	 7378.0	...
7219070	  893.3	  551.6	 7379.0	...
7219071	  893.5	  552.4	 7380.0	...
7219072	  896.3	  551.0	 7379.0	...
7219073	  900.2	  549.4	 7376.0	...
7219074	  901.1	  548.7	 7373.0	...
7219075	  900.8	  548.6	 7372.0	...
7219076	  898.9	  548.7	 7375.0	...
7219077	  897.1	  548.9	 7378.0	...
7219078	  896.7	  549.1	 7379.0	...
7219079	  897.5	  548.8	 7378.0	...
7219080	  898.3	  548.4	 7368.0	...
7219081	  898.4	  548.5	 7359.0	...
7219082	  897.6	  549.3	 7358.0	...
7219083	  896.9	  550.1	 7364.0	...
7219084	  897.7	  549.1	 7368.0	...
7219085	  898.5	  547.7	 7365.0	...
7219086	  898.5	  546.7	 7366.0	...
7219087	  897.7	  547.0	 7369.0	...
7219088	  898.0	  547.2	 7368.0	...
7219089	  899.9	  546.2	 7364.0	...
7219090	  901.9	  545.2	 7361.0	...
7219091	  901.9	  544.4	 7363.0	...
7219092	  900.6	  545.5	 7364.0	...
7219093	  899.4	  546.6	 7367.0	...
7219094	  898.9	  547.6	 7368.0	...
7219095	  899.3	  547.6	 7366.0	...
7219096	  899.8	  547.8	 7362.0	...
7219097	  899.3	  548.4	 7366.0	...
7219098	  898.9	  548.9	 7373.0	...
7219099	  898.3	  548.8	 7377.0	...
7219100	  898.1	  548.4	 7375.0	...
7219101	  896.7	  548.4	 7371.0	...
7219102	  895.5	  549.0	 7369.0	...
7219103	  894.8	  549.2	 7367.0	...
7219104	  895.3	  549.2	 7367.0	...
7219105	  896.4	  548.3	 7366.0	...
7219106	  897.4	  547.5	 7366.0	...
7219107	  896.1	  547.8	 7364.0	...
7219108	  894.3	  548.9	 7362.0	...
7219109	  893.9	  550.0	 7360.0	...
7219110	  895.3	  549.8	 7361.0	...
7219111	  896.4	  549.7	 7365.0	...
7219112	  895.9	  549.7	 7369.0	...
7219113	  895.4	  549.6	 7366.0	...
7219114	  895.9	  549.4	 7360.0	...
7219115	  896.6	  549.4	 7356.0	...
7219116	  897.2	  549.6	 7359.0	...
7219117	  896.8	  549.2	 7362.0	...
7219118	  896.4	  548.5	 7360.0	...
7219119	  895.8	  547.9	 7359.0	...
7219120	  895.5	  547.9	 7359.0	...
7219121	  896.8	  547.8	 7361.0	...
7219122	  899.1	  546.8	 7360.0	...
7219123	  901.3	  545.9	 7350.0	...
7219124	  900.6	  545.7	 7344.0	...
7219125	  899.3	  546.3	 7339.0	...
7219126	  898.3	  547.0	 7342.0	...
7219127	  898.6	  546.7	 7343.0	...
7219128	  898.9	  546.9	 7343.0	...
7219129	  898.5	  546.9	 7349.0	...
7219130	  897.9	  547.1	 7354.0	...
7219131	  897.5	  547.1	 7350.0	...
7219132	  897.9	  547.3	 7341.0	...
7219133	  898.6	  547.6	 7333.0	...
7219134	  898.6	  547.5	 7336.0	...
7219135	  897.8	  547.4	 7340.0	...
7219136	  896.6	  547.3	 7342.0	...
7219137	  896.1	  547.2	 7342.0	...
7219138	  896.3	  546.9	 7341.0	...
7219139	  896.8	  546.6	 7341.0	...
7219140	  897.3	  546.7	 7340.0	...
7219141	  897.7	  547.0	 7338.0	...
7219142	  899.0	  547.0	 7336.0	...
7219143	  900.3	  546.6	 7334.0	...
7219144	  902.1	  546.2	 7333.0	...
7219145	  902.5	  546.3	 7331.0	...
7219146	  902.1	  546.5	 7329.0	...
7219147	  901.4	  546.7	 7328.0	...
7219148	  900.9	  546.5	 7328.0	...
7219149	  901.2	  545.8	 7329.0	...
7219150	  900.7	  545.3	 7330.0	...
7219151	  899.3	  547.1	 7333.0	...
7219152	  898.1	  549.1	 7337.0	...
7219153	  897.6	  550.5	 7338.0	...
7219154	  897.6	  549.6	 7338.0	...
7219155	  897.6	  548.3	 7338.0	...
7219156	  897.7	  546.8	 7345.0	...
7219157	  897.8	  545.7	 7351.0	...
7219158	  897.8	  544.8	 7356.0	...
7219159	  898.4	  544.7	 7350.0	...
7219160	  898.9	  544.6	 7345.0	...
7219161	  899.3	  544.8	 7340.0	...
7219162	  899.2	  545.1	 7339.0	...
7219163	  899.0	  545.2	 7336.0	...
7219164	  899.0	  545.2	 7334.0	...
7219165	  899.5	  545.8	 7332.0	...
7219166	  900.4	  546.4	 7327.0	...
7219167	  901.3	  546.9	 7323.0	...
7219168	  900.7	  546.9	 7320.0	...
7219169	  900.0	  546.8	 7324.0	...
7219170	  899.4	  546.6	 7329.0	...
7219171	  899.7	  546.0	 7331.0	...
7219172	  899.1	  545.5	 7327.0	...
7219173	  898.7	  546.2	 7322.0	...
7219174	  898.3	  547.3	 7317.0	...
7219175	  900.3	  548.0	 7315.0	...
7219176	  902.2	  547.6	 7314.0	...
7219177	  903.6	  547.2	 7313.0	...
7219178	  902.9	  546.9	 7313.0	...
7219179	  901.9	  547.2	 7314.0	...
7219180	  901.2	  547.5	 7314.0	...
7219181	  900.9	  547.9	 7315.0	...
7219182	  901.3	  547.9	 7312.0	...
7219183	  901.6	  547.8	 7310.0	...
7219184	  901.9	  547.7	 7307.0	...
7219185	  901.8	  547.7	 7307.0	...
7219186	  901.7	  547.6	 7309.0	...
7219187	  901.7	  547.5	 7310.0	...
7219188	  901.6	  547.5	 7311.0	...
7219189	  901.5	  547.9	 7311.0	...
7219190	  901.4	  548.4	 7311.0	...
7219191	  901.2	  548.9	 7312.0	...
7219192	  901.0	  549.1	 7313.0	...
7219193	  900.8	  548.6	 7313.0	...
7219194	  900.5	  548.1	 7314.0	...
7219195	  899.7	  548.2	 7317.0	...
7219196	  899.3	  548.8	 7319.0	...
7219197	  899.2	  549.5	 7322.0	...
7219198	  899.8	  549.5	 7320.0	...
7219199	  899.5	  549.7	 7317.0	...
7219200	  899.3	  549.7	 7314.0	...
7219201	  899.3	  549.7	 7312.0	...
7219202	  899.7	  549.8	 7310.0	...
7219203	  899.8	  549.8	 7309.0	...
7219204	  899.5	  550.1	 7310.0	...
7219205	  899.3	  550.3	 7310.0	...
7219206	  899.6	  550.2	 7310.0	...
7219207	  900.0	  549.7	 7311.0	...
7219208	  900.6	  549.2	 7312.0	...
7219209	  900.8	  549.6	 7310.0	...
7219210	  900.8	  549.9	 7305.0	...
7219211	  900.5	  550.3	 7300.0	...
7219212	  900.9	  550.2	 7297.0	...
7219213	  901.2	  550.3	 7296.0	...
7219214	  901.4	  550.4	 7295.0	...
7219215	  900.8	  550.6	 7293.0	...
7219216	  899.7	  551.4	 7296.0	...
7219217	  899.7	  552.0	 7301.0	...
7219218	  899.7	  551.6	 7306.0	...
7219219	  900.5	  550.6	 7307.0	...
7219220	  900.4	  549.6	 7306.0	...
7219221	  900.7	  549.5	 7302.0	...
7219222	  901.0	  549.7	 7298.0	...
7219223	  901.5	  550.3	 7293.0	...
7219224	  901.7	  550.9	 7293.0	...
7219225	  901.7	  551.3	 7293.0	...
7219226	  901.5	  551.5	 7293.0	...
7219227	  901.3	  551.6	 7293.0	...
7219228	  900.9	  550.8	 7294.0	...
7219229	  900.5	  549.8	 7293.0	...
7219230	  901.1	  548.6	 7292.0	...
7219231	  902.0	  548.3	 7289.0	...
7219232	  902.6	  548.3	 7288.0	...
7219233	  902.4	  548.6	 7286.0	...
7219234	  902.2	  549.5	 7286.0	...
7219235	  902.0	  550.0	 7285.0	...
7219236	  901.8	  551.0	 7284.0	...
7219237	  902.4	  551.3	 7283.0	...
7219238	  903.4	  551.2	 7283.0	...
7219239	  904.5	  550.7	 7283.0	...
7219240	  903.8	  550.5	 7284.0	...
7219241	  903.0	  550.7	 7284.0	...
7219242	  902.1	  550.8	 7286.0	...
7219243	  902.0	  550.8	 7289.0	...
7219244	  902.0	  550.8	 7292.0	...
7219245	  901.9	  550.9	 7294.0	...
7219246	  901.8	  550.9	 7294.0	...
7219247	  901.8	  551.0	 7294.0	...
7219248	  902.2	  550.7	 7293.0	...
7219249	  902.6	  550.4	 7292.0	...
7219250	  903.2	  550.2	 7289.0	...
7219251	  903.7	  550.2	 7284.0	...
7219252	  904.3	  550.5	 7279.0	...
7219253	  903.9	  551.3	 7275.0	...
7219254	  903.3	  552.0	 7274.0	...
7219255	  902.6	  552.3	 7278.0	...
7219256	  902.1	  552.3	 7284.0	...
7219257	  901.6	  552.2	 7286.0	...
7219258	  901.0	  552.2	 7282.0	...
7219259	  900.9	  551.9	 7285.0	...
7219260	  900.7	  551.5	 7291.0	...
7219261	  901.9	  551.0	 7292.0	...
7219262	  903.1	  550.8	 7288.0	...
7219263	  904.4	  550.7	 7285.0	...
7219264	  904.5	  551.0	 7286.0	...
7219265	  904.7	  551.2	 7287.0	...
7219266	  904.7	  551.4	 7282.0	...
7219267	  904.1	  551.7	 7278.0	...
7219268	  903.1	  552.2	 7275.0	...
7219269	  902.2	  552.7	 7275.0	...
7219270	  901.3	  552.7	 7277.0	...
7219271	  900.8	  552.5	 7282.0	...
7219272	  900.1	  552.4	 7286.0	...
7219273	  899.9	  552.3	 7289.0	...
7219274	  901.2	  552.0	 7283.0	...
7219275	  902.7	  551.8	 7276.0	...
7219276	  904.3	  551.7	 7272.0	...
7219277	  904.3	  551.8	 7274.0	...
7219278	  904.9	  551.7	 7275.0	...
7219279	  905.5	  551.6	 7278.0	...
7219280	  905.3	  551.7	 7281.0	...
7219281	  904.2	  551.8	 7284.0	...
7219282	  903.3	  552.0	 7284.0	...
7219283	  903.3	  552.0	 7285.0	...
7219284	  904.1	  551.4	 7284.0	...
7219285	  904.8	  550.7	 7283.0	...
7219286	  905.3	  550.0	 7282.0	...
7219287	  905.2	  550.4	 7283.0	...
7219288	  905.8	  550.8	 7283.0	...
7219289	  906.5	  550.6	 7284.0	...
7219290	  906.0	  550.1	 7285.0	...
7219291	  905.2	  550.8	 7286.0	...
7219292	  904.7	  551.9	 7282.0	...
7219293	  905.4	  553.0	 7279.0	...
7219294	  905.5	  553.0	 7280.0	...
7219295	  905.5	  553.1	 7284.0	...
7219296	  905.5	  553.1	 7286.0	...
7219297	  905.1	  552.9	 7285.0	...
7219298	  904.6	  551.9	 7282.0	...
7219299	  904.0	  551.0	 7281.0	...
7219300	  904.2	  550.7	 7278.0	...
7219301	  904.5	  551.2	 7277.0	...
7219302	  904.7	  551.6	 7277.0	...
7219303	  904.6	  551.6	 7277.0	...
7219304	  904.6	  551.6	 7277.0	...
7219305	  904.8	  551.5	 7276.0	...
7219306	  905.2	  552.1	 7275.0	...
7219307	  905.4	  552.8	 7274.0	...
7219308	  905.1	  553.5	 7273.0	...
7219309	  904.7	  553.6	 7272.0	...
7219310	  904.6	  553.7	 7272.0	...
7219311	  904.9	  554.1	 7271.0	...
7219312	  905.1	  554.5	 7269.0	...
7219313	  905.7	  554.8	 7269.0	...
7219314	  906.0	  554.7	 7269.0	...
7219315	  905.9	  554.6	 7268.0	...
7219316	  905.4	  554.6	 7268.0	...
7219317	  905.0	  554.8	 7266.0	...
7219318	  905.8	  554.7	 7264.0	...
7219319	  906.4	  553.5	 7262.0	...
7219320	  906.9	  552.3	 7262.0	...
7219321	  906.6	  551.5	 7261.0	...
7219322	  906.3	  552.1	 7261.0	...
7219323	  905.2	  552.7	 7260.0	...
7219324	  904.2	  553.2	 7260.0	...
7219325	  903.2	  553.3	 7260.0	...
7219326	  903.2	  553.3	 7260.0	...
7219327	  904.3	  553.2	 7260.0	...
7219328	  905.3	  553.2	 7255.0	...
7219329	  906.4	  553.5	 7251.0	...
7219330	  906.0	  554.0	 7255.0	...
7219331	  905.6	  554.5	 7263.0	...
7219332	  905.2	  554.6	 7265.0	...
7219333	  905.1	  554.4	 7259.0	...
7219334	  905.0	  554.2	 7252.0	...
7219335	  904.7	  553.8	 7252.0	...
7219336	  904.3	  553.2	 7250.0	...
7219337	  904.3	  552.3	 7249.0	...
7219338	  904.4	  551.8	 7247.0	...
7219339	  904.6	  551.6	 7247.0	...
7219340	  904.4	  552.2	 7247.0	...
7219341	  904.4	  552.8	 7252.0	...
7219342	  904.4	  553.8	 7256.0	...
7219343	  903.8	  554.1	 7261.0	...
7219344	  903.1	  554.4	 7258.0	...
7219345	  902.8	  554.2	 7255.0	...
7219346	  903.1	  554.0	 7249.0	...
7219347	  903.5	  553.8	 7245.0	...
7219348	  903.6	  553.8	 7240.0	...
7219349	  903.7	  553.5	 7245.0	...
7219350	  903.1	  553.0	 7253.0	...
7219351	  902.4	  552.4	 7260.0	...
7219352	  903.2	  551.8	 7254.0	...
7219353	  904.3	  550.4	 7249.0	...
7219354	  905.5	  549.2	 7243.0	...
7219355	  905.0	  548.7	 7244.0	...
7219356	  904.6	  549.3	 7241.0	...
7219357	  904.2	  550.2	 7239.0	...
7219358	  904.5	  550.7	 7242.0	...
7219359	  905.0	  551.2	 7247.0	...
7219360	  904.9	  551.2	 7254.0	...
7219361	  904.2	  551.1	 7256.0	...
7219362	  903.5	  550.9	 7259.0	...
7219363	  903.4	  550.8	 7261.0	...
7219364	  903.5	  550.8	 7263.0	...
7219365	  903.8	  550.9	 7264.0	...
7219366	  903.8	  551.0	 7264.0	...
7219367	  903.5	  551.1	 7264.0	...
7219368	  903.0	  551.3	 7262.0	...
7219369	  902.8	  551.6	 7260.0	...
7219370	  903.8	  551.8	 7259.0	...
7219371	  905.0	  552.0	 7260.0	...
7219372	  906.0	  552.1	 7265.0	...
7219373	  905.8	  551.6	 7269.0	...
7219374	  905.9	  551.2	 7260.0	...
7219375	  906.1	  550.6	 7248.0	...
7219376	  906.4	  550.6	 7236.0	...
7219377	  907.2	  550.4	 7236.0	...
7219378	  908.0	  550.2	 7236.0	...
7219379	  907.3	  550.2	 7237.0	...
7219380	  905.8	  550.5	 7240.0	...
7219381	  904.1	  550.8	 7243.0	...
7219382	  904.0	  550.9	 7248.0	...
7219383	  903.7	  550.9	 7251.0	...
7219384	  903.6	  550.8	 7255.0	...
7219385	  904.2	  551.0	 7255.0	...
7219386	  904.9	  551.4	 7254.0	...
7219387	  905.2	  551.8	 7253.0	...
7219388	  904.9	  552.1	 7251.0	...
7219389	  904.7	  552.2	 7249.0	...
7219390	  905.2	  552.2	 7247.0	...
7219391	  905.4	  552.2	 7242.0	...
7219392	  905.3	  552.2	 7238.0	...
7219393	  905.0	  552.1	 7240.0	...
7219394	  904.8	  551.8	 7244.0	...
7219395	  904.9	  551.6	 7248.0	...
7219396	  905.1	  551.2	 7246.0	...
7219397	  904.7	  550.9	 7246.0	...
7219398	  904.1	  550.6	 7245.0	...
7219399	  903.4	  551.1	 7243.0	...
7219400	  903.3	  551.9	 7238.0	...
7219401	  902.9	  552.7	 7235.0	...
7219402	  902.6	  552.3	 7234.0	...
7219403	  902.9	  551.8	 7237.0	...
7219404	  903.4	  551.3	 7240.0	...
7219405	  904.1	  551.2	 7241.0	...
7219406	  904.1	  551.3	 7240.0	...
7219407	  904.3	  551.4	 7239.0	...
7219408	  903.9	  551.5	 7239.0	...
7219409	  903.6	  551.3	 7245.0	...
7219410	  903.3	  551.2	 7252.0	...
7219411	  903.4	  550.4	 7259.0	...
7219412	  903.3	  549.6	 7259.0	...
7219413	  902.7	  550.0	 7259.0	...
7219414	  902.2	  551.1	 7259.0	...
7219415	  902.1	  551.6	 7259.0	...
7219416	  902.2	  550.9	 7261.0	...
7219417	  902.3	  550.3	 7263.0	...
7219418	  902.0	  550.4	 7266.0	...
7219419	  901.8	  550.5	 7266.0	...
7219420	  903.1	  550.5	 7265.0	...
7219421	  904.5	  550.5	 7264.0	...
7219422	  905.8	  550.8	 7262.0	...
7219423	  905.5	  551.1	 7261.0	...
7219424	  904.8	  551.5	 7264.0	...
7219425	  904.8	  551.5	 7266.0	...
7219426	  904.9	  551.4	 7267.0	...
7219427	  905.3	  551.3	 7266.0	...
7219428	  904.6	  551.6	 7262.0	...
7219429	  903.5	  552.1	 7258.0	...
7219430	  902.4	  552.4	 7259.0	...
7219431	  901.2	  552.3	 7265.0	...
7219432	  900.5	  551.8	 7270.0	...
7219433	  899.9	  551.4	 7269.0	...
7219434	  899.7	  551.2	 7264.0	...
7219435	  900.1	  551.0	 7262.0	...
7219436	  900.7	  550.8	 7262.0	...
7219437	  900.4	  551.0	 7266.0	...
7219438	  899.5	  551.3	 7269.0	...
7219439	  899.3	  551.6	 7270.0	...
7219440	  900.0	  552.0	 7268.0	...
7219441	  900.9	  552.3	 7266.0	...
7219442	  901.1	  552.1	 7267.0	...
7219443	  901.2	  550.9	 7272.0	...
7219444	  901.1	  549.7	 7277.0	...
7219445	  900.9	  549.3	 7272.0	...
7219446	  900.7	  549.3	 7267.0	...
7219447	  900.4	  549.1	 7261.0	...
7219448	  899.8	  548.5	 7265.0	...
7219449	  899.5	  548.0	 7268.0	...
7219450	  899.4	  547.8	 7268.0	...
7219451	  899.7	  548.1	 7263.0	...
7219452	  900.1	  548.6	 7258.0	...
7219453	  900.1	  549.1	 7258.0	...
7219454	  900.1	  549.2	 7259.0	...
7219455	  900.2	  549.2	 7264.0	...
7219456	  900.5	  549.4	 7269.0	...
7219457	  900.8	  549.6	 7272.0	...
7219458	  901.0	  549.4	 7272.0	...
7219459	  901.0	  549.2	 7273.0	...
7219460	  900.3	  549.2	 7273.0	...
7219461	  899.7	  549.6	 7277.0	...
7219462	  898.9	  548.9	 7281.0	...
7219463	  898.8	  548.1	 7285.0	...
7219464	  898.7	  546.7	 7280.0	...
7219465	  898.7	  546.2	 7275.0	...
7219466	  898.6	  545.7	 7270.0	...
7219467	  897.8	  545.2	 7272.0	...
7219468	  897.0	  544.7	 7274.0	...
7219469	  895.8	  544.6	 7276.0	...
7219470	  894.9	  545.1	 7281.0	...
7219471	  894.1	  545.6	 7284.0	...
7219472	  894.9	  545.5	 7286.0	...
7219473	  896.2	  545.3	 7284.0	...
7219474	  897.6	  545.2	 7283.0	...
7219475	  897.6	  545.4	 7277.0	...
7219476	  897.5	  545.6	 7271.0	...
7219477	  897.3	  545.6	 7275.0	...
7219478	  897.8	  545.4	 7285.0	...
7219479	  898.4	  545.4	 7296.0	...
7219480	  899.1	  545.3	 7299.0	...
7219481	  899.8	  545.5	 7303.0	...
7219482	  900.6	  545.6	 7307.0	...
7219483	  901.6	  545.7	 7308.0	...
7219484	  901.9	  546.0	 7306.0	...
7219485	  901.7	  546.3	 7304.0	...
7219486	  901.2	  546.6	 7302.0	...
7219487	  900.6	  546.5	 7304.0	...
7219488	  900.7	  546.4	 7306.0	...
7219489	  900.9	  546.6	 7309.0	...
7219490	  900.9	  546.9	 7310.0	...
7219491	  900.7	  547.3	 7311.0	...
7219492	  899.7	  547.4	 7314.0	...
7219493	  898.9	  547.1	 7318.0	...
7219494	  898.6	  546.9	 7316.0	...
7219495	  899.3	  546.4	 7310.0	...
7219496	  900.2	  546.1	 7303.0	...
7219497	  900.8	  546.9	 7301.0	...
7219498	  900.6	  547.9	 7305.0	...
7219499	  900.1	  548.8	 7309.0	...
7219500	  899.4	  547.9	 7316.0	...
7219501	  899.4	  546.8	 7318.0	...
7219502	  900.4	  545.8	 7316.0	...
7219503	  901.6	  546.2	 7310.0	...
7219504	  902.4	  546.5	 7304.0	...
7219505	  901.6	  547.1	 7306.0	...
7219506	  900.7	  547.3	 7310.0	...
7219507	  900.0	  546.7	 7313.0	...
7219508	  898.9	  546.0	 7314.0	...
7219509	  897.9	  545.4	 7316.0	...
7219510	  897.3	  545.5	 7318.0	...
7219511	  898.0	  546.1	 7319.0	...
7219512	  898.8	  546.8	 7315.0	...
7219513	  899.4	  547.4	 7311.0	...
7219514	  898.3	  547.6	 7312.0	...
7219515	  897.3	  547.6	 7317.0	...
7219516	  896.6	  547.7	 7322.0	...
7219517	  897.3	  547.6	 7324.0	...
7219518	  898.1	  547.5	 7325.0	...
7219519	  898.8	  547.3	 7327.0	...
7219520	  899.4	  547.2	 7320.0	...
7219521	  899.7	  547.0	 7313.0	...
7219522	  900.0	  547.1	 7310.0	...
7219523	  899.2	  547.3	 7315.0	...
7219524	  898.9	  547.5	 7320.0	...
7219525	  898.5	  547.7	 7320.0	...
7219526	  899.1	  548.0	 7318.0	...
7219527	  899.3	  548.3	 7317.0	...
7219528	  899.6	  548.7	 7317.0	...
7219529	  899.7	  548.8	 7318.0	...
7219530	  899.7	  548.7	 7319.0	...
7219531	  899.6	  547.7	 7315.0	...
7219532	  899.1	  546.8	 7311.0	...
7219533	  898.4	  546.5	 7309.0	...
7219534	  897.8	  546.9	 7314.0	...
7219535	  898.6	  546.9	 7318.0	...
7219536	  899.7	  546.2	 7320.0	...
7219537	  900.9	  545.7	 7320.0	...
7219538	  900.9	  545.7	 7322.0	...
7219539	  900.5	  545.7	 7324.0	...
7219540	  899.7	  546.1	 7323.0	...
7219541	  898.9	  546.5	 7320.0	...
7219542	  899.0	  546.9	 7316.0	...
7219543	  900.1	  547.1	 7315.0	...
7219544	  901.1	  547.3	 7314.0	...
7219545	  901.3	  547.5	 7316.0	...
7219546	  900.8	  547.9	 7317.0	...
7219547	  900.5	  548.3	 7317.0	...
7219548	  900.7	  548.8	 7317.0	...
7219549	  900.2	  549.0	 7322.0	...
7219550	  899.4	  548.2	 7327.0	...
7219551	  898.8	  547.2	 7331.0	...
7219552	  899.0	  546.1	 7331.0	...
7219553	  899.1	  545.9	 7329.0	...
7219554	  899.0	  545.8	 7327.0	...
7219555	  899.1	  545.6	 7328.0	...
7219556	  899.4	  545.3	 7332.0	...
7219557	  900.3	  545.1	 7336.0	...
7219558	  900.9	  545.0	 7337.0	...
7219559	  900.2	  545.2	 7339.0	...
7219560	  899.0	  545.4	 7342.0	...
7219561	  898.0	  546.1	 7337.0	...
7219562	  898.3	  546.6	 7330.0	...
7219563	  898.7	  546.9	 7323.0	...
7219564	  898.6	  546.8	 7323.0	...
7219565	  898.3	  546.5	 7326.0	...
7219566	  897.9	  546.3	 7329.0	...
7219567	  897.6	  546.4	 7333.0	...
7219568	  898.5	  546.9	 7334.0	...
7219569	  899.6	  547.4	 7335.0	...
7219570	  900.6	  547.6	 7337.0	...
7219571	  900.6	  547.7	 7337.0	...
7219572	  900.6	  547.9	 7338.0	...
7219573	  900.4	  548.0	 7337.0	...
7219574	  900.1	  548.2	 7337.0	...
7219575	  899.8	  548.4	 7336.0	...
7219576	  899.7	  549.3	 7335.0	...
7219577	  900.3	  550.1	 7334.0	...
7219578	  900.9	  550.8	 7334.0	...
7219579	  900.5	  550.7	 7336.0	...
7219580	  899.4	  550.1	 7339.0	...
7219581	  899.1	  549.4	 7341.0	...
7219582	  899.7	  548.6	 7341.0	...
7219583	  900.3	  548.4	 7344.0	...
7219584	  900.3	  548.3	 7347.0	...
7219585	  900.3	  548.2	 7351.0	...
7219586	  900.0	  548.1	 7352.0	...
7219587	  899.5	  548.1	 7353.0	...
7219588	  899.0	  548.2	 7353.0	...
7219589	  898.9	  548.3	 7353.0	...
7219590	  898.9	  548.4	 7356.0	...
7219591	  899.0	  548.4	 7358.0	...
7219592	  899.1	  548.4	 7355.0	...
7219593	  899.0	  548.4	 7348.0	...
7219594	  898.9	  548.4	 7346.0	...
7219595	  899.1	  548.4	 7349.0	...
7219596	  899.9	  548.2	 7352.0	...
7219597	  900.8	  548.2	 7352.0	...
7219598	  900.8	  548.2	 7351.0	...
7219599	  900.4	  547.9	 7350.0	...
7219600	  900.4	  547.5	 7348.0	...
7219601	  900.4	  547.1	 7346.0	...
7219602	  900.3	  547.1	 7349.0	...
7219603	  898.9	  547.3	 7353.0	...
7219604	  897.8	  547.5	 7361.0	...
7219605	  896.7	  547.0	 7365.0	...
7219606	  896.4	  546.4	 7368.0	...
7219607	  897.2	  545.8	 7364.0	...
7219608	  898.3	  545.8	 7359.0	...
7219609	  899.3	  545.8	 7355.0	...
7219610	  899.2	  545.8	 7357.0	...
7219611	  899.0	  546.1	 7364.0	...
7219612	  898.9	  546.5	 7370.0	...
7219613	  898.8	  546.8	 7374.0	...
7219614	  898.5	  546.4	 7375.0	...
7219615	  898.2	  545.8	 7377.0	...
7219616	  897.8	  545.2	 7384.0	...
7219617	  897.6	  545.2	 7387.0	...
7219618	  897.1	  545.4	 7389.0	...
7219619	  896.7	  545.6	 7386.0	...
7219620	  896.5	  545.7	 7386.0	...
7219621	  896.6	  545.8	 7388.0	...
7219622	  896.8	  545.8	 7391.0	...
7219623	  897.1	  545.8	 7391.0	...
7219624	  896.8	  546.0	 7392.0	...
7219625	  896.6	  546.1	 7391.0	...
7219626	  896.4	  546.6	 7390.0	...
7219627	  896.2	  547.0	 7388.0	...
7219628	  895.6	  547.2	 7393.0	...
7219629	  894.9	  546.8	 7399.0	...
7219630	  894.6	  546.4	 7404.0	...
7219631	  894.4	  546.4	 7403.0	...
7219632	  894.2	  546.6	 7402.0	...
7219633	  893.9	  546.4	 7402.0	...
7219634	  893.5	  546.0	 7402.0	...
7219635	  893.2	  545.5	 7402.0	...
7219636	  893.1	  545.3	 7402.0	...
7219637	  893.2	  545.6	 7406.0	...
7219638	  893.3	  545.9	 7409.0	...
7219639	  892.9	  546.3	 7410.0	...
7219640	  892.5	  546.3	 7416.0	...
7219641	  892.4	  545.9	 7422.0	...
7219642	  892.6	  545.4	 7429.0	...
7219643	  892.9	  545.0	 7430.0	...
7219644	  892.8	  545.0	 7430.0	...
7219645	  892.8	  545.0	 7429.0	...
7219646	  892.7	  545.0	 7429.0	...
7219647	  892.8	  545.1	 7423.0	...
7219648	  892.9	  544.9	 7418.0	...
7219649	  893.0	  544.8	 7413.0	...
7219650	  892.2	  545.0	 7418.0	...
7219651	  891.3	  545.3	 7424.0	...
7219652	  889.6	  545.6	 7437.0	...
7219653	  888.9	  545.2	 7444.0	...
7219654	  888.7	  544.7	 7445.0	...
7219655	  889.4	  544.3	 7440.0	...
7219656	  889.9	  544.5	 7435.0	...
7219657	  890.9	  544.7	 7436.0	...
7219658	  892.9	  544.9	 7432.0	...
7219659	  894.8	  544.9	 7429.0	...
7219660	  894.9	  545.0	 7427.0	...
7219661	  893.7	  545.3	 7430.0	...
7219662	  892.3	  545.8	 7431.0	...
7219663	  891.7	  546.3	 7437.0	...
7219664	  890.4	  546.3	 7446.0	...
7219665	  889.7	  545.9	 7455.0	...
7219666	  889.2	  545.6	 7456.0	...
7219667	  889.7	  545.6	 7456.0	...
7219668	  889.7	  545.9	 7455.0	...
7219669	  890.4	  546.0	 7455.0	...
7219670	  891.1	  546.1	 7454.0	...
7219671	  891.4	  546.3	 7453.0	...
7219672	  891.2	  546.2	 7452.0	...
7219673	  891.0	  545.9	 7451.0	...
7219674	  890.7	  545.7	 7451.0	...
7219675	  890.3	  545.7	 7452.0	...
7219676	  890.0	  545.9	 7453.0	...
7219677	  889.7	  545.8	 7455.0	...
7219678	  889.3	  545.4	 7457.0	...
7219679	  888.9	  545.0	 7461.0	...
7219680	  889.2	  545.2	 7463.0	...
7219681	  889.5	  545.7	 7462.0	...
7219682	  889.8	  546.3	 7457.0	...
7219683	  889.6	  546.9	 7452.0	...
7219684	  889.5	  547.1	 7451.0	...
7219685	  889.3	  546.8	 7451.0	...
7219686	  889.2	  546.3	 7451.0	...
7219687	  888.7	  545.3	 7453.0	...
7219688	  888.4	  544.9	 7454.0	...
7219689	  888.0	  544.4	 7455.0	...
7219690	  888.1	  544.6	 7455.0	...
7219691	  888.4	  544.8	 7463.0	...
7219692	  888.8	  545.3	 7471.0	...
7219693	  888.2	  545.6	 7477.0	...
7219694	  887.2	  545.1	 7475.0	...
7219695	  886.6	  544.2	 7474.0	...
7219696	  886.9	  543.2	 7475.0	...
7219697	  888.2	  543.4	 7476.0	...
7219698	  889.0	  543.6	 7472.0	...
7219699	  889.8	  543.9	 7466.0	...
7219700	  890.2	  543.8	 7461.0	...
7219701	  890.7	  543.6	 7461.0	...
7219702	  891.3	  543.1	 7458.0	...
7219703	  891.5	  542.9	 7456.0	...
7219704	  890.8	  542.7	 7455.0	...
7219705	  889.8	  542.8	 7460.0	...
7219706	  888.9	  542.7	 7464.0	...
7219707	  889.6	  542.6	 7464.0	...
7219708	  890.4	  542.7	 7461.0	...
7219709	  891.0	  543.2	 7457.0	...
7219710	  890.7	  543.9	 7456.0	...
7219711	  890.1	  544.2	 7459.0	...
7219712	  889.6	  544.2	 7463.0	...
7219713	  889.6	  543.9	 7467.0	...
7219714	  889.9	  543.7	 7464.0	...
7219715	  890.4	  543.7	 7459.0	...
7219716	  890.3	  544.0	 7454.0	...
7219717	  890.0	  544.2	 7452.0	...
7219718	  889.8	  544.9	 7453.0	...
7219719	  890.3	  545.2	 7452.0	...
7219720	  890.8	  545.0	 7449.0	...
7219721	  891.2	  544.5	 7445.0	...
7219722	  891.3	  544.3	 7443.0	...
7219723	  891.4	  544.3	 7443.0	...
7219724	  891.6	  545.3	 7443.0	...
7219725	  892.5	  546.1	 7439.0	...
7219726	  893.3	  546.5	 7434.0	...
7219727	  893.4	  546.0	 7434.0	...
7219728	  892.5	  545.1	 7436.0	...
7219729	  891.5	  544.8	 7439.0	...
7219730	  891.2	  544.5	 7441.0	...
7219731	  890.6	  544.8	 7441.0	...
7219732	  890.3	  545.0	 7443.0	...
7219733	  890.8	  545.2	 7449.0	...
7219734	  891.4	  544.5	 7455.0	...
7219735	  891.3	  543.8	 7459.0	...
7219736	  890.6	  543.6	 7460.0	...
7219737	  890.0	  544.1	 7460.0	...
7219738	  890.1	  544.6	 7458.0	...
7219739	  890.1	  544.8	 7455.0	...
7219740	  890.1	  545.1	 7453.0	...
7219741	  890.4	  545.3	 7451.0	...
7219742	  890.7	  545.2	 7458.0	...
7219743	  890.7	  544.1	 7465.0	...
7219744	  890.5	  543.0	 7471.0	...
7219745	  890.3	  542.1	 7471.0	...
7219746	  890.5	  542.6	 7471.0	...
7219747	  891.0	  543.2	 7472.0	...
7219748	  891.9	  543.6	 7473.0	...
7219749	  892.5	  543.1	 7472.0	...
7219750	  892.1	  542.4	 7472.0	...
7219751	  890.8	  542.0	 7472.0	...
7219752	  889.6	  542.2	 7472.0	...
7219753	  889.1	  542.3	 7475.0	...
7219754	  889.3	  542.3	 7477.0	...
7219755	  889.1	  542.6	 7479.0	...
7219756	  888.8	  543.0	 7480.0	...
7219757	  888.5	  542.9	 7483.0	...
7219758	  888.5	  542.7	 7485.0	...
7219759	  888.6	  542.5	 7487.0	...
7219760	  888.6	  542.5	 7487.0	...
7219761	  888.6	  542.6	 7481.0	...
7219762	  888.6	  542.7	 7475.0	...
7219763	  889.0	  542.7	 7477.0	...
7219764	  889.3	  542.6	 7485.0	...
7219765	  889.8	  542.5	 7492.0	...
7219766	  890.0	  542.6	 7487.0	...
7219767	  890.1	  542.8	 7482.0	...
7219768	  890.1	  543.0	 7476.0	...
7219769	  890.1	  542.7	 7475.0	...
7219770	  890.0	  542.4	 7474.0	...
7219771	  890.1	  542.6	 7475.0	...
7219772	  890.5	  543.1	 7474.0	...
7219773	  890.8	  543.6	 7473.0	...
7219774	  890.9	  543.6	 7472.0	...
7219775	  890.8	  543.7	 7473.0	...
7219776	  890.5	  543.6	 7474.0	...
7219777	  890.4	  543.4	 7475.0	...
7219778	  890.2	  543.1	 7479.0	...
7219779	  890.2	  543.1	 7482.0	...
7219780	  890.3	  542.9	 7485.0	...
7219781	  890.4	  542.7	 7482.0	...
7219782	  890.3	  542.5	 7480.0	...
7219783	  890.6	  542.5	 7481.0	...
7219784	  891.0	  542.5	 7482.0	...
7219785	  891.6	  543.6	 7479.0	...
7219786	  891.8	  544.6	 7473.0	...
7219787	  891.8	  545.6	 7472.0	...
7219788	  891.5	  545.4	 7476.0	...
7219789	  891.3	  545.5	 7479.0	...
7219790	  891.4	  545.6	 7479.0	...
7219791	  890.9	  545.8	 7478.0	...
7219792	  890.4	  545.7	 7482.0	...
7219793	  889.9	  545.6	 7487.0	...
7219794	  890.0	  545.6	 7488.0	...
7219795	  890.0	  545.5	 7485.0	...
7219796	  890.5	  545.5	 7481.0	...
7219797	  890.9	  545.5	 7482.0	...
7219798	  891.1	  545.5	 7483.0	...
7219799	  891.5	  545.2	 7482.0	...
7219800	  892.0	  544.4	 7480.0	...
7219801	  892.4	  543.5	 7477.0	...
7219802	  892.8	  543.4	 7474.0	...
7219803	  893.4	  544.0	 7472.0	...
7219804	  894.0	  544.4	 7470.0	...
7219805	  894.0	  544.2	 7469.0	...
7219806	  893.8	  544.2	 7469.0	...
7219807	  893.6	  544.4	 7470.0	...
7219808	  893.3	  544.6	 7466.0	...
7219809	  894.1	  544.6	 7462.0	...
7219810	  894.8	  544.7	 7459.0	...
7219811	  895.4	  545.3	 7460.0	...
7219812	  895.0	  546.0	 7459.0	...
7219813	  894.4	  546.6	 7459.0	...
7219814	  894.0	  546.9	 7458.0	...
7219815	  893.1	  547.2	 7459.0	...
7219816	  892.5	  547.0	 7467.0	...
7219817	  891.6	  546.6	 7474.0	...
7219818	  891.4	  546.2	 7478.0	...
7219819	  891.5	  545.9	 7476.0	...
7219820	  892.0	  545.5	 7475.0	...
7219821	  892.7	  545.1	 7476.0	...
7219822	  893.3	  545.1	 7477.0	...
7219823	  893.6	  545.4	 7478.0	...
7219824	  893.7	  546.0	 7480.0	...
7219825	  892.9	  546.4	 7480.0	...
7219826	  891.6	  546.5	 7481.0	...
7219827	  890.2	  546.3	 7477.0	...
7219828	  889.7	  545.8	 7472.0	...
7219829	  889.8	  545.4	 7468.0	...
7219830	  889.3	  545.4	 7472.0	...
7219831	  888.7	  545.6	 7478.0	...
7219832	  889.8	  545.6	 7481.0	...
7219833	  891.6	  545.4	 7477.0	...
7219834	  892.8	  545.5	 7475.0	...
7219835	  891.7	  545.8	 7480.0	...
7219836	  890.5	  546.2	 7484.0	...
7219837	  891.0	  546.3	 7484.0	...
7219838	  892.5	  546.5	 7479.0	...
7219839	  894.0	  546.7	 7475.0	...
7219840	  894.3	  546.6	 7474.0	...
7219841	  894.1	  546.1	 7475.0	...
7219842	  893.0	  545.8	 7475.0	...
EFIX R   7214592	7219842	5251	  887.1	  568.6	   7210
SSACC R  7219843
7219843	  891.4	  545.8	 7473.0	...
7219844	  889.0	  546.2	 7471.0	...
7219845	  886.1	  546.6	 7472.0	...
7219846	  883.6	  546.9	 7472.0	...
7219847	  881.7	  547.1	 7472.0	...
7219848	  879.3	  547.0	 7471.0	...
7219849	  876.0	  546.6	 7467.0	...
7219850	  872.7	  544.8	 7457.0	...
7219851	  870.9	  542.9	 7447.0	...
7219852	  867.6	  540.8	 7443.0	...
7219853	  864.5	  540.1	 7445.0	...
7219854	  861.5	  538.8	 7448.0	...
7219855	  860.9	  538.0	 7447.0	...
7219856	  860.9	  537.5	 7447.0	...
7219857	  861.8	  537.8	 7445.0	...
7219858	  862.7	  538.1	 7442.0	...
7219859	  862.0	  537.8	 7435.0	...
7219860	  860.8	  537.5	 7431.0	...
7219861	  859.9	  538.7	 7427.0	...
7219862	  856.6	  540.5	 7437.0	...
7219863	  853.2	  542.4	 7447.0	...
7219864	  854.1	  541.1	 7453.0	...
7219865	  858.4	  539.4	 7449.0	...
ESACC R  7219843	7219865	23	  891.4	  545.8	  858.4	  539.4	   0.72	     60
SFIX R   7219866
7219866	  858.1	  539.8	 7457.0	...
7219867	  853.3	  541.8	 7468.0	...
7219868	  849.0	  543.6	 7477.0	...
7219869	  849.9	  543.2	 7475.0	...
7219870	  856.4	  541.4	 7468.0	...
7219871	  862.4	  539.2	 7459.0	...
7219872	  867.3	  537.3	 7451.0	...
7219873	  867.0	  536.5	 7447.0	...
7219874	  866.7	  536.2	 7448.0	...
7219875	  867.6	  535.4	 7446.0	...
7219876	  868.1	  535.0	 7443.0	...
7219877	  868.7	  535.1	 7440.0	...
7219878	  867.9	  535.8	 7439.0	...
7219879	  867.2	  536.6	 7438.0	...
7219880	  866.5	  537.4	 7437.0	...
7219881	  867.4	  537.4	 7437.0	...
7219882	  868.2	  537.4	 7437.0	...
7219883	  868.6	  537.7	 7438.0	...
7219884	  868.0	  538.7	 7440.0	...
7219885	  867.9	  539.5	 7440.0	...
7219886	  868.1	  539.2	 7440.0	...
7219887	  868.7	  538.5	 7438.0	...
7219888	  868.7	  538.1	 7438.0	...
7219889	  868.6	  538.2	 7438.0	...
7219890	  868.5	  538.5	 7440.0	...
7219891	  868.3	  539.4	 7444.0	...
7219892	  868.0	  539.8	 7447.0	...
7219893	  866.5	  540.4	 7447.0	...
7219894	  864.9	  540.3	 7447.0	...
7219895	  863.5	  540.3	 7447.0	...
7219896	  859.8	  541.7	 7456.0	...
7219897	  856.1	  543.3	 7465.0	...
7219898	  852.8	  544.8	 7476.0	...
7219899	  853.6	  544.8	 7477.0	...
7219900	  854.2	  544.8	 7478.0	...
7219901	  854.1	  544.8	 7478.0	...
7219902	  853.6	  545.0	 7474.0	...
7219903	  853.7	  545.2	 7468.0	...
7219904	  856.3	  543.5	 7459.0	...
7219905	  860.0	  541.6	 7452.0	...
7219906	  863.3	  539.5	 7446.0	...
7219907	  864.2	  539.1	 7444.0	...
7219908	  865.0	  539.7	 7439.0	...
7219909	  865.7	  540.6	 7437.0	...
7219910	  865.5	  540.4	 7436.0	...
7219911	  864.6	  539.3	 7439.0	...
7219912	  863.3	  538.1	 7444.0	...
7219913	  863.1	  538.0	 7447.0	...
7219914	  863.3	  538.0	 7439.0	...
7219915	  864.9	  537.9	 7431.0	...
7219916	  866.5	  537.8	 7425.0	...
7219917	  867.6	  537.8	 7428.0	...
7219918	  867.6	  537.9	 7435.0	...
7219919	  867.5	  538.2	 7440.0	...
7219920	  867.2	  538.6	 7445.0	...
7219921	  867.3	  538.9	 7445.0	...
7219922	  867.5	  538.7	 7445.0	...
7219923	  867.8	  537.7	 7442.0	...
7219924	  867.7	  537.1	 7439.0	...
7219925	  867.7	  536.9	 7436.0	...
7219926	  867.8	  537.2	 7436.0	...
7219927	  868.3	  537.4	 7436.0	...
7219928	  868.8	  537.4	 7431.0	...
7219929	  869.3	  536.9	 7426.0	...
7219930	  868.0	  536.6	 7423.0	...
7219931	  866.7	  536.3	 7429.0	...
7219932	  865.2	  536.4	 7441.0	...
7219933	  861.4	  538.2	 7451.0	...
7219934	  857.5	  540.1	 7455.0	...
7219935	  857.1	  540.5	 7453.0	...
7219936	  860.3	  539.0	 7452.0	...
7219937	  863.9	  537.2	 7454.0	...
7219938	  864.5	  536.7	 7455.0	...
7219939	  865.6	  536.3	 7452.0	...
7219940	  866.3	  536.2	 7449.0	...
7219941	  867.1	  536.1	 7447.0	...
7219942	  867.4	  536.2	 7447.0	...
7219943	  867.5	  536.8	 7447.0	...
7219944	  867.2	  537.5	 7447.0	...
7219945	  867.3	  537.7	 7446.0	...
7219946	  867.5	  537.6	 7445.0	...
7219947	  867.7	  537.5	 7444.0	...
7219948	  867.5	  537.7	 7445.0	...
7219949	  866.8	  537.9	 7450.0	...
7219950	  865.3	  538.2	 7456.0	...
7219951	  864.1	  538.5	 7459.0	...
7219952	  863.9	  537.9	 7461.0	...
7219953	  865.1	  537.3	 7461.0	...
7219954	  866.1	  537.2	 7460.0	...
7219955	  867.2	  537.7	 7459.0	...
7219956	  867.5	  537.8	 7457.0	...
7219957	  866.9	  537.7	 7459.0	...
7219958	  866.5	  537.4	 7461.0	...
7219959	  866.1	  537.0	 7462.0	...
7219960	  866.6	  536.5	 7462.0	...
7219961	  866.6	  536.4	 7466.0	...
7219962	  865.7	  536.5	 7469.0	...
7219963	  864.8	  536.4	 7470.0	...
7219964	  863.9	  536.0	 7473.0	...
7219965	  863.9	  535.8	 7476.0	...
7219966	  863.7	  535.7	 7478.0	...
7219967	  863.6	  535.9	 7476.0	...
7219968	  863.5	  535.5	 7473.0	...
7219969	  863.5	  535.2	 7472.0	...
7219970	  861.4	  535.1	 7480.0	...
7219971	  856.7	  535.9	 7490.0	...
7219972	  852.0	  536.9	 7500.0	...
7219973	  849.4	  537.6	 7499.0	...
7219974	  849.3	  537.7	 7499.0	...
7219975	  852.5	  537.3	 7496.0	...
7219976	  855.8	  536.7	 7492.0	...
7219977	  859.5	  536.1	 7485.0	...
7219978	  860.3	  535.5	 7483.0	...
7219979	  861.1	  535.1	 7487.0	...
7219980	  857.9	  536.3	 7496.0	...
7219981	  854.3	  537.8	 7503.0	...
7219982	  850.8	  539.4	 7507.0	...
7219983	  850.8	  539.4	 7514.0	...
7219984	  850.9	  539.4	 7521.0	...
7219985	  854.0	  538.1	 7519.0	...
7219986	  857.0	  536.7	 7511.0	...
7219987	  858.6	  535.4	 7502.0	...
7219988	  857.1	  535.6	 7502.0	...
7219989	  855.7	  535.8	 7499.0	...
7219990	  857.4	  535.6	 7493.0	...
7219991	  859.1	  535.4	 7486.0	...
7219992	  860.8	  535.0	 7483.0	...
7219993	  860.8	  534.5	 7484.0	...
7219994	  860.7	  534.1	 7485.0	...
7219995	  860.5	  534.0	 7484.0	...
7219996	  860.4	  534.3	 7482.0	...
7219997	  860.5	  534.5	 7478.0	...
7219998	  860.8	  534.7	 7477.0	...
7219999	  861.8	  534.4	 7475.0	...
7220000	  862.6	  534.1	 7474.0	...
7220001	  862.8	  533.7	 7478.0	...
7220002	  862.2	  533.7	 7483.0	...
7220003	  861.6	  534.0	 7487.0	...
7220004	  862.4	  534.0	 7487.0	...
7220005	  863.3	  533.9	 7486.0	...
7220006	  864.1	  533.3	 7484.0	...
7220007	  864.2	  533.1	 7484.0	...
7220008	  864.5	  533.1	 7482.0	...
7220009	  864.8	  533.0	 7479.0	...
7220010	  865.0	  533.0	 7474.0	...
7220011	  864.8	  533.2	 7472.0	...
7220012	  864.5	  533.3	 7475.0	...
7220013	  864.2	  533.5	 7476.0	...
7220014	  863.9	  533.7	 7476.0	...
7220015	  863.6	  534.0	 7473.0	...
7220016	  863.3	  534.2	 7472.0	...
7220017	  863.1	  534.1	 7472.0	...
7220018	  862.9	  534.0	 7471.0	...
7220019	  862.8	  533.8	 7471.0	...
7220020	  862.9	  533.7	 7472.0	...
7220021	  863.0	  533.8	 7477.0	...
7220022	  863.0	  534.0	 7482.0	...
7220023	  862.8	  534.3	 7486.0	...
7220024	  861.5	  535.0	 7494.0	...
7220025	  856.8	  537.2	 7505.0	...
7220026	  852.2	  539.4	 7519.0	...
7220027	  848.7	  541.1	 7526.0	...
7220028	  852.5	  539.3	 7519.0	...
7220029	  856.3	  537.5	 7509.0	...
7220030	  856.7	  537.3	 7507.0	...
7220031	  853.2	  539.0	 7515.0	...
7220032	  854.1	  539.4	 7513.0	...
7220033	  858.6	  538.1	 7503.0	...
7220034	  863.3	  536.2	 7491.0	...
7220035	  863.5	  535.6	 7489.0	...
7220036	  863.0	  535.3	 7488.0	...
7220037	  861.5	  535.8	 7489.0	...
7220038	  860.8	  536.2	 7490.0	...
7220039	  860.8	  536.3	 7492.0	...
7220040	  861.5	  536.1	 7491.0	...
7220041	  861.4	  536.1	 7489.0	...
7220042	  861.3	  536.1	 7486.0	...
7220043	  861.6	  536.1	 7485.0	...
7220044	  862.2	  536.1	 7481.0	...
7220045	  862.6	  536.0	 7477.0	...
7220046	  862.7	  535.9	 7474.0	...
7220047	  862.2	  535.7	 7476.0	...
7220048	  862.0	  535.6	 7479.0	...
7220049	  861.8	  535.6	 7482.0	...
7220050	  862.2	  535.2	 7484.0	...
7220051	  862.5	  534.8	 7487.0	...
7220052	  859.0	  536.4	 7496.0	...
7220053	  855.2	  538.4	 7504.0	...
7220054	  855.0	  538.8	 7509.0	...
7220055	  858.5	  537.1	 7505.0	...
7220056	  861.9	  535.4	 7500.0	...
7220057	  862.1	  535.3	 7495.0	...
7220058	  862.4	  535.1	 7492.0	...
7220059	  863.5	  534.8	 7488.0	...
7220060	  864.5	  534.6	 7487.0	...
7220061	  865.3	  534.5	 7485.0	...
7220062	  863.8	  534.7	 7491.0	...
7220063	  862.5	  534.9	 7498.0	...
7220064	  861.2	  535.2	 7503.0	...
7220065	  861.5	  535.5	 7498.0	...
7220066	  861.4	  535.8	 7493.0	...
7220067	  861.9	  535.9	 7487.0	...
7220068	  862.3	  535.7	 7483.0	...
7220069	  862.1	  535.6	 7489.0	...
7220070	  861.5	  535.7	 7498.0	...
7220071	  860.9	  535.9	 7507.0	...
7220072	  860.9	  536.0	 7507.0	...
7220073	  861.5	  535.4	 7507.0	...
7220074	  862.0	  534.7	 7508.0	...
7220075	  858.5	  536.7	 7511.0	...
7220076	  854.3	  539.5	 7514.0	...
7220077	  850.1	  540.9	 7516.0	...
7220078	  850.1	  539.7	 7517.0	...
7220079	  849.4	  539.4	 7522.0	...
7220080	  848.9	  540.4	 7525.0	...
7220081	  852.0	  539.9	 7520.0	...
7220082	  855.6	  538.5	 7512.0	...
7220083	  859.6	  536.7	 7504.0	...
7220084	  860.5	  536.1	 7505.0	...
7220085	  861.4	  535.6	 7502.0	...
7220086	  861.9	  535.5	 7499.0	...
7220087	  862.6	  535.4	 7495.0	...
7220088	  863.0	  535.4	 7493.0	...
7220089	  863.1	  535.4	 7496.0	...
7220090	  863.3	  535.3	 7498.0	...
7220091	  863.7	  535.2	 7501.0	...
7220092	  863.4	  535.1	 7501.0	...
7220093	  860.7	  535.4	 7508.0	...
7220094	  857.9	  535.7	 7515.0	...
7220095	  855.6	  535.9	 7521.0	...
7220096	  855.1	  535.9	 7521.0	...
7220097	  853.7	  536.0	 7524.0	...
7220098	  852.2	  537.4	 7526.0	...
7220099	  850.8	  539.8	 7528.0	...
7220100	  850.7	  542.1	 7528.0	...
7220101	  851.3	  543.1	 7524.0	...
MSG	7220102 0000 _ Number On
7220102	  851.7	  543.3	 7519.0	...
7220103	  851.3	  543.2	 7515.0	...
7220104	  850.8	  542.2	 7513.0	...
7220105	  854.3	  539.9	 7510.0	...
7220106	  858.2	  538.1	 7505.0	...
7220107	  862.2	  536.7	 7502.0	...
7220108	  861.8	  536.5	 7509.0	...
7220109	  861.5	  536.2	 7517.0	...
7220110	  861.6	  535.9	 7514.0	...
7220111	  863.3	  535.5	 7504.0	...
7220112	  864.9	  534.9	 7494.0	...
7220113	  864.9	  534.5	 7494.0	...
7220114	  862.1	  534.6	 7504.0	...
7220115	  859.6	  534.9	 7514.0	...
7220116	  858.2	  535.0	 7524.0	...
7220117	  859.3	  534.8	 7522.0	...
7220118	  860.0	  534.7	 7521.0	...
7220119	  856.9	  536.6	 7525.0	...
7220120	  853.0	  538.6	 7529.0	...
7220121	  851.7	  539.1	 7531.0	...
7220122	  854.2	  537.4	 7529.0	...
7220123	  856.4	  535.8	 7529.0	...
7220124	  856.6	  535.6	 7528.0	...
7220125	  857.3	  535.1	 7525.0	...
7220126	  858.2	  534.5	 7521.0	...
7220127	  858.6	  534.3	 7521.0	...
7220128	  858.6	  534.3	 7521.0	...
7220129	  858.1	  534.4	 7522.0	...
7220130	  857.2	  534.8	 7526.0	...
7220131	  856.8	  534.8	 7529.0	...
7220132	  857.4	  534.7	 7526.0	...
7220133	  859.2	  534.4	 7520.0	...
7220134	  860.5	  533.6	 7514.0	...
7220135	  861.3	  532.9	 7513.0	...
7220136	  861.5	  532.2	 7513.0	...
7220137	  861.6	  532.2	 7516.0	...
7220138	  859.2	  532.5	 7523.0	...
7220139	  858.2	  532.4	 7530.0	...
7220140	  856.9	  532.4	 7532.0	...
7220141	  858.2	  532.2	 7530.0	...
7220142	  858.0	  532.3	 7529.0	...
7220143	  858.9	  532.5	 7523.0	...
7220144	  859.9	  532.6	 7518.0	...
7220145	  859.4	  532.9	 7513.0	...
7220146	  858.4	  532.7	 7512.0	...
7220147	  857.5	  532.6	 7510.0	...
7220148	  858.3	  531.8	 7519.0	...
7220149	  858.6	  531.2	 7530.0	...
7220150	  859.4	  530.6	 7538.0	...
7220151	  860.0	  530.8	 7534.0	...
7220152	  856.5	  533.3	 7530.0	...
7220153	  852.6	  535.7	 7530.0	...
7220154	  850.7	  536.5	 7530.0	...
7220155	  852.8	  534.9	 7531.0	...
7220156	  855.8	  532.6	 7530.0	...
7220157	  856.7	  532.2	 7529.0	...
7220158	  857.7	  531.7	 7528.0	...
7220159	  857.9	  531.8	 7530.0	...
7220160	  858.4	  531.8	 7531.0	...
7220161	  859.0	  531.8	 7531.0	...
7220162	  859.6	  531.8	 7530.0	...
7220163	  859.9	  532.0	 7530.0	...
7220164	  860.2	  532.1	 7529.0	...
7220165	  860.1	  532.2	 7528.0	...
7220166	  859.9	  532.3	 7528.0	...
7220167	  859.4	  532.3	 7528.0	...
7220168	  859.0	  532.6	 7529.0	...
7220169	  859.2	  532.8	 7529.0	...
7220170	  859.5	  532.9	 7530.0	...
7220171	  860.7	  532.7	 7528.0	...
7220172	  861.6	  532.5	 7527.0	...
7220173	  861.7	  532.7	 7529.0	...
7220174	  860.0	  533.1	 7535.0	...
7220175	  858.0	  532.2	 7542.0	...
7220176	  856.8	  530.9	 7547.0	...
7220177	  857.5	  529.2	 7550.0	...
7220178	  858.6	  528.9	 7551.0	...
7220179	  859.9	  529.8	 7553.0	...
7220180	  859.3	  531.1	 7553.0	...
7220181	  858.5	  531.9	 7550.0	...
7220182	  857.5	  531.5	 7548.0	...
7220183	  857.4	  530.5	 7545.0	...
7220184	  859.1	  529.7	 7540.0	...
7220185	  860.8	  529.8	 7537.0	...
7220186	  861.0	  530.6	 7536.0	...
7220187	  859.3	  531.5	 7538.0	...
7220188	  857.1	  531.9	 7537.0	...
7220189	  856.6	  532.0	 7534.0	...
7220190	  856.0	  532.2	 7533.0	...
7220191	  853.2	  533.6	 7545.0	...
7220192	  850.3	  534.9	 7557.0	...
7220193	  851.7	  534.5	 7556.0	...
7220194	  855.8	  532.9	 7543.0	...
7220195	  860.0	  531.4	 7530.0	...
7220196	  860.0	  531.7	 7529.0	...
7220197	  860.0	  531.5	 7529.0	...
7220198	  859.9	  531.2	 7529.0	...
7220199	  856.0	  533.0	 7542.0	...
7220200	  852.1	  535.1	 7555.0	...
7220201	  851.9	  535.2	 7559.0	...
7220202	  855.5	  533.1	 7550.0	...
7220203	  858.6	  531.3	 7540.0	...
7220204	  857.8	  531.8	 7538.0	...
7220205	  852.7	  533.3	 7550.0	...
7220206	  848.0	  534.6	 7564.0	...
7220207	  849.0	  534.4	 7563.0	...
7220208	  854.0	  533.3	 7551.0	...
7220209	  858.8	  532.2	 7540.0	...
7220210	  858.1	  532.2	 7543.0	...
7220211	  857.3	  532.8	 7545.0	...
7220212	  857.6	  533.2	 7541.0	...
7220213	  858.3	  533.6	 7537.0	...
7220214	  860.1	  533.4	 7533.0	...
7220215	  860.7	  531.9	 7534.0	...
7220216	  860.1	  530.5	 7537.0	...
7220217	  858.4	  529.2	 7540.0	...
7220218	  856.9	  529.5	 7542.0	...
7220219	  856.4	  529.9	 7543.0	...
7220220	  856.4	  530.2	 7545.0	...
7220221	  856.8	  530.3	 7546.0	...
7220222	  856.8	  530.4	 7547.0	...
7220223	  856.6	  530.6	 7543.0	...
7220224	  856.3	  530.7	 7542.0	...
7220225	  856.9	  530.5	 7542.0	...
7220226	  858.0	  530.3	 7543.0	...
7220227	  858.9	  530.2	 7543.0	...
7220228	  859.3	  529.9	 7542.0	...
7220229	  858.5	  529.8	 7547.0	...
7220230	  858.5	  529.9	 7553.0	...
7220231	  859.4	  530.1	 7557.0	...
7220232	  861.0	  530.1	 7556.0	...
7220233	  857.7	  532.3	 7555.0	...
7220234	  853.2	  534.5	 7562.0	...
7220235	  848.7	  536.8	 7568.0	...
7220236	  852.8	  535.4	 7557.0	...
7220237	  857.2	  534.0	 7541.0	...
7220238	  860.6	  532.5	 7528.0	...
7220239	  859.8	  532.2	 7535.0	...
7220240	  859.0	  531.9	 7543.0	...
7220241	  859.2	  531.0	 7547.0	...
7220242	  859.2	  530.4	 7546.0	...
7220243	  859.3	  530.0	 7544.0	...
7220244	  859.5	  530.4	 7543.0	...
7220245	  859.4	  530.6	 7544.0	...
7220246	  859.0	  530.5	 7548.0	...
7220247	  858.3	  530.3	 7551.0	...
7220248	  858.1	  530.0	 7543.0	...
7220249	  858.4	  529.9	 7534.0	...
7220250	  859.0	  529.8	 7527.0	...
7220251	  859.3	  530.3	 7530.0	...
7220252	  859.3	  530.6	 7532.0	...
7220253	  858.4	  531.1	 7532.0	...
7220254	  854.8	  532.7	 7541.0	...
7220255	  851.3	  534.4	 7548.0	...
7220256	  852.0	  534.1	 7552.0	...
7220257	  855.1	  531.8	 7547.0	...
7220258	  857.9	  529.5	 7550.0	...
7220259	  858.2	  529.3	 7556.0	...
7220260	  858.8	  530.0	 7566.0	...
7220261	  859.7	  530.1	 7569.0	...
7220262	  859.8	  529.9	 7562.0	...
7220263	  859.5	  529.3	 7552.0	...
7220264	  859.3	  530.2	 7542.0	...
7220265	  859.0	  531.1	 7541.0	...
7220266	  859.0	  531.9	 7540.0	...
7220267	  858.9	  532.2	 7539.0	...
7220268	  858.9	  532.4	 7541.0	...
7220269	  859.1	  532.4	 7544.0	...
7220270	  859.3	  532.1	 7546.0	...
7220271	  859.3	  532.1	 7546.0	...
7220272	  859.3	  532.1	 7543.0	...
7220273	  859.6	  533.2	 7539.0	...
7220274	  855.1	  535.1	 7552.0	...
7220275	  850.6	  536.9	 7565.0	...
7220276	  850.9	  536.4	 7570.0	...
7220277	  855.9	  535.0	 7560.0	...
7220278	  862.2	  533.6	 7550.0	...
EFIX R   7219866	7220278	413	  860.0	  535.3	   7501
SSACC R  7220279
7220279	  863.5	  533.5	 7551.0	...
7220280	  864.9	  533.8	 7553.0	...
7220281	  867.1	  534.2	 7559.0	...
7220282	  868.2	  534.8	 7564.0	...
7220283	  869.6	  536.8	 7567.0	...
7220284	  872.4	  538.2	 7567.0	...
7220285	  876.3	  539.5	 7572.0	...
7220286	  881.1	  539.1	 7582.0	...
7220287	  882.8	  539.0	 7592.0	...
ESACC R  7220279	7220287	9	  863.5	  533.5	  882.8	  539.0	   0.43	     54
SFIX R   7220288
7220288	  884.5	  538.8	 7597.0	...
7220289	  885.2	  538.7	 7598.0	...
7220290	  885.3	  539.0	 7598.0	...
7220291	  885.5	  539.3	 7598.0	...
7220292	  885.7	  539.7	 7598.0	...
7220293	  885.3	  539.9	 7601.0	...
7220294	  884.7	  540.1	 7603.0	...
7220295	  883.7	  540.3	 7606.0	...
7220296	  883.2	  540.6	 7606.0	...
7220297	  883.5	  540.9	 7603.0	...
7220298	  884.3	  541.9	 7596.0	...
7220299	  885.3	  542.8	 7590.0	...
7220300	  885.5	  542.6	 7589.0	...
7220301	  885.5	  541.4	 7595.0	...
7220302	  885.1	  540.1	 7601.0	...
7220303	  884.9	  539.7	 7607.0	...
7220304	  884.8	  539.3	 7605.0	...
7220305	  884.6	  539.6	 7602.0	...
7220306	  884.3	  540.0	 7598.0	...
7220307	  884.0	  540.1	 7595.0	...
7220308	  883.8	  539.9	 7594.0	...
7220309	  883.1	  540.2	 7593.0	...
7220310	  882.4	  540.7	 7593.0	...
7220311	  882.6	  540.9	 7592.0	...
7220312	  883.6	  540.6	 7592.0	...
7220313	  884.8	  540.2	 7591.0	...
7220314	  885.0	  539.9	 7590.0	...
7220315	  884.5	  539.6	 7589.0	...
7220316	  883.7	  539.5	 7588.0	...
7220317	  882.9	  539.6	 7588.0	...
7220318	  882.9	  539.6	 7588.0	...
7220319	  883.2	  539.8	 7589.0	...
7220320	  883.5	  540.2	 7592.0	...
7220321	  883.7	  540.6	 7598.0	...
7220322	  883.6	  540.2	 7603.0	...
7220323	  883.3	  539.6	 7607.0	...
7220324	  882.9	  539.1	 7602.0	...
7220325	  882.9	  539.4	 7598.0	...
7220326	  883.1	  539.7	 7595.0	...
7220327	  883.5	  539.9	 7600.0	...
7220328	  883.6	  539.9	 7604.0	...
7220329	  883.7	  540.2	 7607.0	...
7220330	  882.8	  540.5	 7606.0	...
7220331	  881.8	  540.9	 7606.0	...
7220332	  881.6	  540.9	 7605.0	...
7220333	  882.3	  540.8	 7603.0	...
7220334	  883.1	  540.6	 7602.0	...
7220335	  883.2	  540.6	 7599.0	...
7220336	  883.3	  540.4	 7598.0	...
7220337	  883.3	  540.2	 7597.0	...
7220338	  883.4	  540.2	 7595.0	...
7220339	  883.6	  540.5	 7591.0	...
7220340	  884.3	  540.5	 7588.0	...
7220341	  885.0	  540.2	 7586.0	...
7220342	  885.5	  539.7	 7590.0	...
7220343	  885.4	  539.5	 7594.0	...
7220344	  885.3	  539.4	 7596.0	...
7220345	  885.0	  539.7	 7594.0	...
7220346	  884.7	  540.0	 7592.0	...
7220347	  884.3	  540.0	 7590.0	...
7220348	  884.1	  539.8	 7587.0	...
7220349	  883.9	  539.8	 7585.0	...
7220350	  883.8	  540.0	 7585.0	...
7220351	  884.4	  540.0	 7584.0	...
7220352	  884.9	  539.8	 7583.0	...
7220353	  884.9	  539.2	 7581.0	...
7220354	  884.2	  538.9	 7580.0	...
7220355	  883.5	  538.9	 7578.0	...
7220356	  883.3	  539.2	 7577.0	...
7220357	  883.3	  539.0	 7580.0	...
7220358	  883.7	  538.9	 7584.0	...
7220359	  884.5	  538.8	 7588.0	...
7220360	  885.3	  539.2	 7587.0	...
7220361	  885.1	  539.4	 7586.0	...
7220362	  884.3	  539.3	 7585.0	...
7220363	  883.9	  538.9	 7584.0	...
7220364	  883.9	  538.4	 7582.0	...
7220365	  883.9	  537.8	 7586.0	...
7220366	  883.3	  537.2	 7590.0	...
7220367	  883.2	  537.2	 7591.0	...
7220368	  884.3	  537.7	 7588.0	...
7220369	  885.4	  538.2	 7584.0	...
7220370	  886.1	  538.0	 7584.0	...
7220371	  885.6	  537.8	 7588.0	...
7220372	  884.8	  537.8	 7592.0	...
7220373	  883.9	  538.1	 7594.0	...
7220374	  883.2	  538.4	 7592.0	...
7220375	  882.8	  538.9	 7589.0	...
7220376	  882.9	  539.1	 7587.0	...
7220377	  882.9	  539.2	 7594.0	...
7220378	  882.8	  539.1	 7602.0	...
7220379	  882.7	  539.1	 7609.0	...
7220380	  882.9	  539.4	 7606.0	...
7220381	  883.0	  539.7	 7602.0	...
7220382	  883.1	  539.9	 7598.0	...
7220383	  883.1	  539.8	 7601.0	...
7220384	  883.4	  539.6	 7605.0	...
7220385	  883.9	  539.5	 7602.0	...
7220386	  884.4	  539.5	 7593.0	...
7220387	  884.7	  539.4	 7583.0	...
7220388	  884.7	  539.1	 7582.0	...
7220389	  884.7	  538.8	 7586.0	...
7220390	  884.8	  539.2	 7591.0	...
7220391	  884.7	  539.9	 7594.0	...
7220392	  884.1	  540.6	 7596.0	...
7220393	  882.6	  540.6	 7598.0	...
7220394	  881.0	  540.6	 7598.0	...
7220395	  880.0	  540.5	 7600.0	...
7220396	  880.0	  540.4	 7604.0	...
7220397	  880.7	  540.2	 7609.0	...
7220398	  881.5	  540.1	 7606.0	...
7220399	  882.6	  540.0	 7602.0	...
7220400	  883.0	  540.0	 7595.0	...
7220401	  883.7	  540.0	 7591.0	...
7220402	  883.6	  540.1	 7587.0	...
7220403	  883.1	  540.2	 7589.0	...
MSG	7220404 0000 _ Number Off
7220404	  882.4	  540.4	 7595.0	...
7220405	  882.2	  540.4	 7602.0	...
7220406	  882.3	  540.5	 7604.0	...
7220407	  882.3	  540.5	 7601.0	...
7220408	  882.5	  540.4	 7598.0	...
7220409	  882.6	  540.3	 7595.0	...
7220410	  882.8	  540.3	 7592.0	...
7220411	  882.7	  540.1	 7588.0	...
7220412	  881.6	  540.0	 7587.0	...
7220413	  880.4	  539.9	 7589.0	...
7220414	  880.7	  539.8	 7592.0	...
7220415	  882.1	  539.7	 7590.0	...
7220416	  883.4	  539.7	 7587.0	...
7220417	  883.6	  539.8	 7583.0	...
7220418	  883.9	  539.6	 7584.0	...
7220419	  884.2	  539.3	 7584.0	...
7220420	  884.2	  539.4	 7581.0	...
7220421	  883.9	  539.5	 7579.0	...
7220422	  883.5	  539.6	 7584.0	...
7220423	  883.2	  539.7	 7591.0	...
7220424	  883.4	  539.7	 7598.0	...
7220425	  883.7	  539.7	 7597.0	...
7220426	  883.8	  539.6	 7596.0	...
7220427	  883.6	  539.5	 7597.0	...
7220428	  883.5	  539.2	 7598.0	...
7220429	  883.9	  538.9	 7598.0	...
7220430	  884.3	  538.7	 7599.0	...
7220431	  884.8	  538.3	 7599.0	...
7220432	  885.0	  538.0	 7599.0	...
7220433	  884.7	  538.3	 7599.0	...
7220434	  884.2	  539.0	 7599.0	...
7220435	  883.3	  539.7	 7599.0	...
7220436	  882.5	  539.6	 7599.0	...
7220437	  881.7	  539.2	 7599.0	...
7220438	  881.3	  538.7	 7597.0	...
7220439	  881.3	  538.6	 7594.0	...
7220440	  881.4	  538.8	 7591.0	...
7220441	  881.4	  538.6	 7592.0	...
7220442	  881.6	  538.1	 7594.0	...
7220443	  881.8	  537.6	 7597.0	...
7220444	  882.0	  537.5	 7598.0	...
7220445	  882.0	  537.5	 7598.0	...
7220446	  881.5	  537.7	 7596.0	...
7220447	  881.0	  538.2	 7594.0	...
7220448	  881.0	  538.7	 7593.0	...
7220449	  881.5	  539.0	 7595.0	...
7220450	  880.8	  538.9	 7602.0	...
7220451	  879.7	  539.0	 7608.0	...
7220452	  879.4	  539.0	 7607.0	...
7220453	  880.8	  538.8	 7602.0	...
7220454	  882.2	  538.8	 7596.0	...
7220455	  883.0	  538.8	 7593.0	...
7220456	  882.9	  538.2	 7592.0	...
7220457	  882.8	  537.4	 7592.0	...
7220458	  882.7	  536.9	 7591.0	...
7220459	  882.7	  537.2	 7589.0	...
7220460	  882.6	  537.2	 7590.0	...
7220461	  882.4	  537.0	 7593.0	...
7220462	  882.2	  536.9	 7596.0	...
7220463	  882.0	  537.1	 7595.0	...
7220464	  881.6	  536.9	 7593.0	...
7220465	  881.3	  536.6	 7592.0	...
7220466	  880.9	  536.6	 7590.0	...
7220467	  880.8	  536.9	 7589.0	...
7220468	  880.7	  537.1	 7588.0	...
7220469	  880.8	  537.0	 7585.0	...
7220470	  881.5	  536.4	 7582.0	...
7220471	  882.2	  535.8	 7578.0	...
7220472	  882.8	  535.5	 7578.0	...
7220473	  881.6	  535.8	 7582.0	...
7220474	  880.4	  535.8	 7586.0	...
7220475	  878.9	  535.6	 7590.0	...
7220476	  878.6	  535.3	 7589.0	...
7220477	  878.9	  535.2	 7586.0	...
7220478	  879.7	  535.1	 7584.0	...
7220479	  880.4	  534.9	 7588.0	...
7220480	  880.6	  534.9	 7594.0	...
7220481	  880.5	  535.0	 7602.0	...
7220482	  880.6	  535.1	 7603.0	...
7220483	  880.6	  534.6	 7602.0	...
7220484	  880.8	  534.2	 7598.0	...
7220485	  880.7	  533.7	 7594.0	...
7220486	  880.6	  533.7	 7594.0	...
7220487	  880.3	  533.8	 7595.0	...
7220488	  880.1	  533.8	 7593.0	...
7220489	  880.1	  534.1	 7590.0	...
7220490	  880.4	  534.3	 7587.0	...
7220491	  880.3	  534.6	 7586.0	...
7220492	  880.0	  534.6	 7582.0	...
7220493	  880.5	  534.7	 7578.0	...
7220494	  881.4	  534.7	 7576.0	...
7220495	  882.3	  533.9	 7576.0	...
7220496	  882.4	  533.1	 7573.0	...
7220497	  882.5	  532.8	 7568.0	...
7220498	  882.6	  533.2	 7564.0	...
7220499	  882.5	  533.6	 7565.0	...
7220500	  882.5	  533.7	 7569.0	...
7220501	  882.4	  533.9	 7573.0	...
7220502	  882.0	  534.0	 7574.0	...
7220503	  881.7	  534.0	 7577.0	...
7220504	  881.5	  534.0	 7579.0	...
7220505	  881.9	  534.0	 7576.0	...
7220506	  882.3	  533.9	 7573.0	...
7220507	  881.4	  533.9	 7570.0	...
7220508	  880.3	  534.0	 7577.0	...
7220509	  879.1	  534.2	 7583.0	...
7220510	  879.0	  534.2	 7589.0	...
7220511	  879.4	  533.9	 7590.0	...
7220512	  879.9	  533.7	 7592.0	...
7220513	  880.3	  533.6	 7592.0	...
7220514	  880.2	  533.5	 7592.0	...
7220515	  880.0	  533.3	 7586.0	...
7220516	  880.0	  533.1	 7582.0	...
7220517	  879.9	  532.7	 7577.0	...
7220518	  880.4	  532.4	 7575.0	...
7220519	  881.0	  532.9	 7576.0	...
7220520	  881.2	  533.8	 7577.0	...
7220521	  880.6	  534.6	 7579.0	...
7220522	  879.9	  534.4	 7578.0	...
7220523	  879.7	  534.0	 7579.0	...
7220524	  879.8	  533.8	 7580.0	...
7220525	  879.9	  533.9	 7577.0	...
7220526	  879.7	  534.1	 7573.0	...
7220527	  879.4	  534.4	 7569.0	...
7220528	  879.3	  534.3	 7569.0	...
7220529	  879.4	  534.3	 7569.0	...
7220530	  879.3	  534.1	 7570.0	...
7220531	  879.2	  534.0	 7567.0	...
7220532	  879.4	  533.8	 7564.0	...
7220533	  880.4	  533.9	 7559.0	...
7220534	  881.3	  534.1	 7557.0	...
7220535	  881.8	  534.3	 7554.0	...
7220536	  882.2	  534.1	 7552.0	...
7220537	  882.6	  533.8	 7550.0	...
7220538	  882.9	  533.4	 7558.0	...
7220539	  882.9	  533.1	 7565.0	...
7220540	  882.8	  532.9	 7569.0	...
7220541	  882.6	  532.9	 7567.0	...
7220542	  882.4	  533.1	 7567.0	...
7220543	  881.8	  533.6	 7571.0	...
7220544	  881.3	  534.1	 7573.0	...
7220545	  880.8	  534.3	 7572.0	...
7220546	  880.7	  534.3	 7571.0	...
7220547	  880.6	  533.4	 7571.0	...
7220548	  880.7	  532.5	 7572.0	...
7220549	  880.8	  532.0	 7573.0	...
7220550	  881.1	  532.4	 7571.0	...
7220551	  881.1	  532.9	 7569.0	...
7220552	  881.4	  532.7	 7563.0	...
7220553	  881.6	  532.5	 7559.0	...
7220554	  882.1	  532.2	 7555.0	...
7220555	  882.4	  532.2	 7555.0	...
7220556	  882.7	  532.5	 7555.0	...
7220557	  882.3	  533.2	 7551.0	...
7220558	  882.1	  533.8	 7547.0	...
7220559	  881.8	  534.1	 7545.0	...
7220560	  882.0	  534.0	 7546.0	...
7220561	  882.0	  533.9	 7547.0	...
7220562	  882.0	  533.9	 7546.0	...
7220563	  881.9	  534.0	 7546.0	...
7220564	  881.9	  533.8	 7546.0	...
7220565	  881.7	  533.6	 7552.0	...
7220566	  881.5	  533.3	 7558.0	...
7220567	  881.4	  533.3	 7565.0	...
7220568	  881.4	  533.4	 7562.0	...
7220569	  881.4	  533.4	 7560.0	...
7220570	  881.2	  533.7	 7559.0	...
7220571	  881.0	  534.1	 7561.0	...
7220572	  880.8	  534.6	 7564.0	...
7220573	  880.8	  534.7	 7566.0	...
7220574	  879.7	  534.2	 7567.0	...
7220575	  878.6	  533.5	 7566.0	...
7220576	  878.3	  533.9	 7565.0	...
7220577	  878.9	  534.9	 7559.0	...
7220578	  879.5	  535.4	 7555.0	...
7220579	  879.5	  534.6	 7554.0	...
7220580	  879.7	  533.7	 7557.0	...
7220581	  880.5	  533.5	 7559.0	...
7220582	  881.1	  534.2	 7559.0	...
7220583	  881.7	  534.9	 7558.0	...
7220584	  881.7	  535.3	 7556.0	...
7220585	  881.1	  535.2	 7555.0	...
7220586	  880.5	  535.0	 7552.0	...
7220587	  880.1	  534.9	 7551.0	...
7220588	  880.2	  534.6	 7550.0	...
7220589	  880.4	  534.4	 7550.0	...
7220590	  879.5	  533.9	 7551.0	...
7220591	  878.5	  533.6	 7551.0	...
7220592	  878.3	  533.5	 7550.0	...
7220593	  879.2	  533.8	 7550.0	...
7220594	  878.9	  533.9	 7549.0	...
7220595	  877.7	  533.9	 7550.0	...
7220596	  876.8	  534.0	 7552.0	...
7220597	  877.4	  534.4	 7550.0	...
7220598	  878.4	  534.8	 7545.0	...
7220599	  879.0	  535.0	 7539.0	...
7220600	  879.5	  535.2	 7537.0	...
7220601	  879.6	  535.2	 7537.0	...
7220602	  879.7	  534.9	 7537.0	...
7220603	  879.7	  534.6	 7538.0	...
7220604	  879.6	  534.4	 7537.0	...
7220605	  879.8	  534.9	 7535.0	...
7220606	  879.9	  535.4	 7533.0	...
7220607	  880.1	  535.8	 7531.0	...
7220608	  880.5	  535.5	 7532.0	...
7220609	  881.1	  535.3	 7532.0	...
7220610	  880.8	  535.5	 7528.0	...
7220611	  880.0	  535.9	 7523.0	...
7220612	  879.5	  535.8	 7523.0	...
7220613	  879.8	  535.4	 7529.0	...
7220614	  880.0	  534.8	 7536.0	...
MSG	7220615 0000 _ Number On
7220615	  880.2	  534.6	 7529.0	...
7220616	  880.6	  534.7	 7522.0	...
7220617	  881.0	  534.9	 7515.0	...
7220618	  881.1	  534.9	 7516.0	...
7220619	  881.3	  534.9	 7516.0	...
7220620	  881.6	  534.6	 7516.0	...
7220621	  881.9	  534.4	 7515.0	...
7220622	  882.0	  534.4	 7513.0	...
7220623	  882.0	  534.5	 7507.0	...
7220624	  881.8	  533.9	 7502.0	...
7220625	  881.6	  533.2	 7499.0	...
7220626	  881.5	  533.0	 7504.0	...
7220627	  881.3	  533.5	 7510.0	...
7220628	  880.7	  534.1	 7515.0	...
7220629	  880.1	  534.2	 7514.0	...
7220630	  880.5	  534.2	 7504.0	...
7220631	  881.4	  534.2	 7493.0	...
7220632	  882.4	  534.1	 7484.0	...
7220633	  882.6	  534.2	 7486.0	...
7220634	  882.6	  534.2	 7492.0	...
7220635	  882.9	  534.1	 7498.0	...
7220636	  883.2	  533.9	 7503.0	...
7220637	  882.6	  533.9	 7504.0	...
7220638	  881.8	  534.0	 7504.0	...
7220639	  881.0	  534.1	 7503.0	...
7220640	  881.0	  534.1	 7502.0	...
7220641	  880.9	  534.0	 7499.0	...
7220642	  880.7	  534.0	 7497.0	...
7220643	  880.6	  534.0	 7499.0	...
7220644	  880.4	  534.1	 7501.0	...
7220645	  880.3	  534.2	 7501.0	...
7220646	  880.0	  533.9	 7497.0	...
7220647	  879.9	  533.7	 7494.0	...
7220648	  879.7	  533.5	 7496.0	...
7220649	  879.6	  533.6	 7499.0	...
7220650	  880.6	  533.6	 7493.0	...
7220651	  881.8	  533.3	 7483.0	...
7220652	  882.9	  533.1	 7479.0	...
7220653	  882.0	  533.1	 7485.0	...
7220654	  881.2	  533.1	 7491.0	...
7220655	  880.3	  533.1	 7492.0	...
7220656	  880.0	  533.1	 7493.0	...
7220657	  879.8	  533.1	 7495.0	...
7220658	  879.5	  533.2	 7497.0	...
7220659	  879.6	  533.1	 7500.0	...
7220660	  879.5	  533.0	 7502.0	...
7220661	  879.4	  533.2	 7498.0	...
7220662	  879.4	  533.5	 7495.0	...
7220663	  879.1	  534.1	 7492.0	...
7220664	  878.9	  534.4	 7489.0	...
7220665	  879.1	  534.9	 7485.0	...
7220666	  879.4	  535.1	 7480.0	...
7220667	  879.6	  534.7	 7477.0	...
7220668	  879.2	  534.3	 7477.0	...
7220669	  879.0	  533.9	 7478.0	...
7220670	  879.0	  533.9	 7479.0	...
7220671	  879.2	  533.6	 7478.0	...
7220672	  879.3	  533.0	 7480.0	...
7220673	  879.2	  532.7	 7484.0	...
7220674	  879.1	  532.7	 7485.0	...
7220675	  879.1	  532.8	 7481.0	...
7220676	  879.4	  532.9	 7477.0	...
7220677	  879.9	  532.9	 7477.0	...
7220678	  879.7	  532.9	 7476.0	...
7220679	  879.0	  532.8	 7474.0	...
7220680	  879.0	  532.7	 7472.0	...
7220681	  879.7	  532.6	 7468.0	...
7220682	  880.3	  532.6	 7467.0	...
7220683	  880.2	  532.6	 7466.0	...
7220684	  880.1	  532.7	 7463.0	...
7220685	  880.2	  532.8	 7460.0	...
7220686	  880.2	  532.9	 7460.0	...
7220687	  879.7	  532.4	 7463.0	...
7220688	  879.2	  531.9	 7465.0	...
7220689	  879.8	  531.4	 7462.0	...
7220690	  880.9	  531.3	 7455.0	...
7220691	  882.0	  531.3	 7449.0	...
7220692	  881.7	  531.3	 7446.0	...
7220693	  881.5	  532.6	 7447.0	...
7220694	  881.0	  533.8	 7445.0	...
7220695	  880.6	  534.4	 7443.0	...
7220696	  880.3	  533.7	 7442.0	...
7220697	  880.4	  533.0	 7443.0	...
7220698	  880.6	  533.1	 7445.0	...
7220699	  880.9	  533.1	 7445.0	...
7220700	  881.9	  533.4	 7445.0	...
7220701	  882.9	  533.5	 7443.0	...
7220702	  883.3	  533.6	 7442.0	...
7220703	  882.6	  533.3	 7441.0	...
7220704	  881.8	  533.1	 7440.0	...
7220705	  881.5	  532.8	 7438.0	...
7220706	  881.2	  532.8	 7435.0	...
7220707	  881.0	  532.8	 7431.0	...
7220708	  880.7	  532.6	 7430.0	...
7220709	  880.5	  532.2	 7431.0	...
7220710	  880.3	  531.8	 7436.0	...
7220711	  880.2	  532.2	 7442.0	...
7220712	  880.0	  532.6	 7445.0	...
7220713	  880.0	  533.0	 7442.0	...
7220714	  880.7	  532.8	 7436.0	...
7220715	  881.5	  532.8	 7429.0	...
7220716	  880.9	  532.9	 7431.0	...
7220717	  879.6	  533.1	 7436.0	...
7220718	  878.3	  533.2	 7441.0	...
7220719	  879.3	  532.7	 7440.0	...
7220720	  880.4	  532.2	 7438.0	...
7220721	  881.2	  531.7	 7437.0	...
7220722	  881.2	  532.0	 7437.0	...
7220723	  881.2	  532.3	 7438.0	...
7220724	  881.4	  532.5	 7437.0	...
7220725	  881.5	  532.2	 7436.0	...
7220726	  881.9	  532.2	 7434.0	...
7220727	  882.3	  532.3	 7434.0	...
7220728	  881.9	  532.5	 7435.0	...
7220729	  881.2	  532.5	 7436.0	...
7220730	  880.4	  532.6	 7436.0	...
7220731	  880.3	  532.7	 7435.0	...
7220732	  880.2	  533.0	 7435.0	...
7220733	  880.7	  533.4	 7435.0	...
7220734	  881.1	  533.9	 7434.0	...
7220735	  881.3	  534.2	 7432.0	...
7220736	  880.8	  534.3	 7430.0	...
7220737	  880.1	  534.1	 7432.0	...
7220738	  879.9	  534.0	 7433.0	...
7220739	  879.9	  534.1	 7433.0	...
7220740	  880.1	  534.3	 7434.0	...
7220741	  880.2	  534.2	 7438.0	...
7220742	  880.3	  533.9	 7443.0	...
7220743	  880.4	  533.6	 7446.0	...
7220744	  879.5	  533.8	 7443.0	...
7220745	  878.5	  533.9	 7440.0	...
7220746	  877.9	  534.1	 7437.0	...
7220747	  878.2	  534.2	 7436.0	...
7220748	  878.9	  534.3	 7438.0	...
7220749	  879.4	  534.5	 7442.0	...
7220750	  879.9	  534.4	 7445.0	...
7220751	  879.6	  534.4	 7444.0	...
7220752	  879.1	  534.8	 7443.0	...
7220753	  879.3	  535.2	 7438.0	...
7220754	  880.0	  535.4	 7436.0	...
7220755	  880.6	  535.3	 7433.0	...
7220756	  880.5	  535.2	 7435.0	...
7220757	  880.1	  535.2	 7436.0	...
7220758	  879.7	  535.2	 7436.0	...
7220759	  879.2	  535.1	 7435.0	...
7220760	  879.1	  535.1	 7432.0	...
7220761	  878.9	  535.2	 7431.0	...
7220762	  878.9	  535.6	 7431.0	...
7220763	  878.9	  536.0	 7432.0	...
7220764	  879.0	  536.4	 7433.0	...
7220765	  879.1	  536.4	 7430.0	...
7220766	  879.4	  536.5	 7426.0	...
7220767	  879.8	  536.5	 7422.0	...
7220768	  880.1	  536.4	 7421.0	...
7220769	  880.3	  536.3	 7420.0	...
7220770	  880.4	  536.2	 7420.0	...
7220771	  880.5	  536.0	 7418.0	...
7220772	  881.1	  535.9	 7416.0	...
7220773	  881.6	  535.9	 7413.0	...
7220774	  881.4	  536.0	 7412.0	...
7220775	  880.9	  536.4	 7412.0	...
7220776	  880.7	  536.8	 7409.0	...
7220777	  881.0	  537.2	 7406.0	...
7220778	  880.9	  537.3	 7407.0	...
7220779	  880.8	  536.9	 7413.0	...
7220780	  880.5	  536.4	 7419.0	...
7220781	  881.0	  535.9	 7417.0	...
7220782	  881.4	  535.9	 7412.0	...
7220783	  881.1	  535.9	 7409.0	...
7220784	  880.6	  536.2	 7410.0	...
7220785	  880.0	  536.4	 7411.0	...
7220786	  880.3	  536.4	 7410.0	...
7220787	  880.7	  536.9	 7408.0	...
7220788	  880.7	  537.7	 7406.0	...
7220789	  880.4	  538.5	 7405.0	...
7220790	  880.7	  538.7	 7405.0	...
7220791	  881.3	  538.5	 7401.0	...
7220792	  881.9	  538.2	 7397.0	...
7220793	  881.6	  537.9	 7394.0	...
7220794	  881.2	  537.6	 7397.0	...
7220795	  880.8	  537.6	 7401.0	...
7220796	  880.6	  537.6	 7407.0	...
7220797	  879.9	  537.8	 7411.0	...
7220798	  879.1	  538.0	 7412.0	...
7220799	  879.3	  537.9	 7409.0	...
7220800	  880.2	  537.6	 7405.0	...
7220801	  881.2	  537.2	 7397.0	...
7220802	  881.4	  537.0	 7390.0	...
7220803	  881.7	  537.2	 7386.0	...
7220804	  881.2	  537.7	 7387.0	...
7220805	  880.5	  538.4	 7388.0	...
7220806	  880.1	  539.1	 7389.0	...
7220807	  880.6	  539.6	 7385.0	...
7220808	  881.3	  540.0	 7381.0	...
7220809	  881.5	  539.9	 7378.0	...
7220810	  881.6	  539.2	 7377.0	...
7220811	  882.0	  538.6	 7378.0	...
7220812	  882.5	  537.9	 7381.0	...
7220813	  882.5	  537.8	 7384.0	...
7220814	  882.0	  538.1	 7387.0	...
7220815	  881.5	  538.5	 7385.0	...
7220816	  881.6	  538.8	 7385.0	...
7220817	  881.7	  538.8	 7388.0	...
7220818	  881.8	  538.7	 7390.0	...
7220819	  881.8	  538.7	 7391.0	...
7220820	  881.8	  538.7	 7393.0	...
7220821	  881.7	  538.3	 7395.0	...
7220822	  881.6	  537.9	 7397.0	...
7220823	  881.5	  538.4	 7398.0	...
7220824	  881.2	  539.2	 7397.0	...
7220825	  880.9	  540.2	 7396.0	...
7220826	  880.7	  540.7	 7394.0	...
7220827	  880.6	  541.1	 7392.0	...
7220828	  880.4	  541.0	 7390.0	...
7220829	  879.9	  540.6	 7388.0	...
7220830	  879.5	  540.8	 7387.0	...
7220831	  879.3	  541.5	 7387.0	...
7220832	  879.5	  542.4	 7388.0	...
7220833	  880.2	  542.5	 7389.0	...
7220834	  880.6	  542.1	 7386.0	...
7220835	  880.7	  541.5	 7382.0	...
7220836	  880.3	  541.1	 7379.0	...
7220837	  879.7	  541.2	 7380.0	...
7220838	  879.4	  541.4	 7382.0	...
7220839	  879.6	  541.5	 7386.0	...
7220840	  880.1	  541.6	 7389.0	...
7220841	  880.9	  541.6	 7391.0	...
7220842	  881.2	  541.6	 7392.0	...
7220843	  881.5	  541.8	 7392.0	...
7220844	  881.7	  542.4	 7389.0	...
7220845	  881.9	  542.8	 7386.0	...
7220846	  881.3	  543.1	 7383.0	...
7220847	  880.6	  543.3	 7383.0	...
7220848	  879.4	  543.4	 7385.0	...
7220849	  879.1	  543.3	 7389.0	...
7220850	  878.9	  543.1	 7393.0	...
7220851	  879.5	  543.1	 7387.0	...
7220852	  880.2	  543.2	 7379.0	...
7220853	  880.8	  542.9	 7372.0	...
7220854	  880.5	  542.5	 7381.0	...
7220855	  880.1	  543.2	 7389.0	...
7220856	  880.0	  544.5	 7388.0	...
7220857	  880.4	  545.4	 7381.0	...
7220858	  881.1	  544.9	 7372.0	...
7220859	  881.3	  543.3	 7372.0	...
7220860	  881.2	  542.0	 7373.0	...
7220861	  880.7	  541.1	 7376.0	...
7220862	  880.0	  541.3	 7378.0	...
7220863	  879.5	  541.5	 7379.0	...
7220864	  879.8	  541.6	 7378.0	...
7220865	  880.6	  541.6	 7377.0	...
7220866	  881.4	  541.6	 7376.0	...
7220867	  881.5	  541.6	 7376.0	...
7220868	  881.6	  542.4	 7376.0	...
7220869	  881.7	  543.3	 7376.0	...
7220870	  882.8	  543.9	 7376.0	...
7220871	  883.8	  543.5	 7376.0	...
7220872	  883.2	  543.3	 7376.0	...
7220873	  881.6	  543.4	 7376.0	...
7220874	  880.0	  542.9	 7376.0	...
7220875	  880.1	  542.3	 7381.0	...
7220876	  880.2	  541.5	 7386.0	...
7220877	  880.4	  541.2	 7390.0	...
7220878	  880.4	  540.6	 7387.0	...
7220879	  880.4	  540.2	 7380.0	...
7220880	  880.4	  539.9	 7374.0	...
7220881	  880.3	  539.9	 7371.0	...
7220882	  880.2	  540.1	 7375.0	...
7220883	  879.8	  540.2	 7381.0	...
7220884	  879.3	  540.4	 7385.0	...
7220885	  878.9	  540.2	 7386.0	...
7220886	  878.9	  540.3	 7385.0	...
7220887	  879.3	  540.4	 7382.0	...
7220888	  879.8	  541.0	 7379.0	...
7220889	  880.0	  541.6	 7376.0	...
7220890	  880.2	  542.4	 7377.0	...
7220891	  880.7	  542.4	 7379.0	...
7220892	  881.3	  542.0	 7382.0	...
7220893	  880.5	  541.3	 7384.0	...
7220894	  879.5	  540.5	 7386.0	...
7220895	  878.7	  540.1	 7388.0	...
7220896	  879.1	  540.2	 7387.0	...
7220897	  879.4	  540.6	 7387.0	...
7220898	  879.7	  541.0	 7386.0	...
7220899	  879.9	  540.9	 7384.0	...
7220900	  880.1	  540.4	 7381.0	...
7220901	  879.9	  540.4	 7377.0	...
7220902	  879.6	  540.8	 7377.0	...
7220903	  879.3	  541.3	 7376.0	...
7220904	  879.1	  541.1	 7376.0	...
7220905	  879.0	  541.0	 7378.0	...
7220906	  878.9	  540.9	 7379.0	...
7220907	  878.6	  540.2	 7379.0	...
7220908	  878.4	  539.5	 7375.0	...
7220909	  878.0	  538.8	 7372.0	...
7220910	  877.9	  538.7	 7373.0	...
7220911	  877.9	  538.6	 7380.0	...
7220912	  877.9	  538.6	 7387.0	...
7220913	  878.3	  539.1	 7388.0	...
7220914	  878.9	  539.9	 7386.0	...
7220915	  879.4	  540.5	 7384.0	...
7220916	  879.4	  540.9	 7384.0	...
7220917	  879.3	  540.7	 7381.0	...
7220918	  879.2	  540.6	 7377.0	...
MSG	7220919 0000 _ Number Off
7220919	  879.1	  540.4	 7373.0	...
7220920	  879.0	  540.4	 7369.0	...
7220921	  879.0	  541.0	 7366.0	...
7220922	  879.1	  541.6	 7362.0	...
7220923	  879.3	  541.4	 7363.0	...
7220924	  879.4	  540.6	 7368.0	...
7220925	  879.3	  539.8	 7372.0	...
7220926	  879.7	  539.6	 7377.0	...
7220927	  880.0	  539.4	 7377.0	...
7220928	  880.5	  539.8	 7376.0	...
7220929	  880.5	  540.4	 7371.0	...
7220930	  880.4	  540.9	 7366.0	...
7220931	  880.3	  540.6	 7363.0	...
7220932	  880.0	  540.6	 7362.0	...
7220933	  879.7	  540.9	 7364.0	...
7220934	  879.3	  541.4	 7365.0	...
7220935	  879.5	  541.5	 7367.0	...
7220936	  879.8	  540.8	 7367.0	...
7220937	  880.2	  540.1	 7368.0	...
7220938	  880.3	  539.4	 7368.0	...
7220939	  879.9	  539.3	 7369.0	...
7220940	  879.5	  539.3	 7371.0	...
7220941	  879.1	  539.4	 7373.0	...
7220942	  879.2	  539.5	 7372.0	...
7220943	  879.0	  539.6	 7370.0	...
7220944	  878.6	  538.6	 7365.0	...
7220945	  878.1	  537.7	 7363.0	...
7220946	  878.1	  537.4	 7362.0	...
7220947	  878.1	  537.7	 7363.0	...
7220948	  878.2	  538.2	 7364.0	...
7220949	  878.2	  538.1	 7364.0	...
7220950	  878.3	  538.7	 7366.0	...
7220951	  878.6	  539.1	 7369.0	...
7220952	  878.7	  539.4	 7371.0	...
7220953	  879.1	  539.0	 7369.0	...
7220954	  879.3	  538.7	 7367.0	...
7220955	  879.1	  538.4	 7368.0	...
7220956	  878.5	  538.2	 7368.0	...
7220957	  877.8	  538.0	 7369.0	...
7220958	  877.6	  538.0	 7370.0	...
7220959	  877.5	  538.3	 7369.0	...
7220960	  877.7	  538.6	 7365.0	...
7220961	  878.2	  538.7	 7360.0	...
7220962	  878.6	  538.7	 7357.0	...
7220963	  878.1	  538.7	 7357.0	...
7220964	  877.3	  538.8	 7356.0	...
7220965	  877.5	  538.8	 7357.0	...
7220966	  878.5	  538.8	 7358.0	...
7220967	  878.7	  538.5	 7362.0	...
7220968	  878.0	  538.2	 7364.0	...
7220969	  877.7	  538.9	 7367.0	...
7220970	  878.0	  539.9	 7368.0	...
7220971	  878.4	  541.0	 7369.0	...
7220972	  878.4	  541.1	 7368.0	...
7220973	  878.3	  540.6	 7368.0	...
7220974	  878.3	  539.9	 7368.0	...
7220975	  878.3	  539.6	 7367.0	...
7220976	  878.9	  540.2	 7359.0	...
7220977	  879.4	  540.9	 7351.0	...
7220978	  879.7	  541.1	 7345.0	...
7220979	  879.4	  541.1	 7346.0	...
7220980	  879.2	  541.0	 7346.0	...
7220981	  879.4	  540.9	 7347.0	...
7220982	  879.6	  540.9	 7348.0	...
7220983	  879.9	  541.0	 7349.0	...
7220984	  879.7	  540.3	 7349.0	...
7220985	  879.5	  539.5	 7350.0	...
7220986	  879.4	  539.3	 7350.0	...
7220987	  879.6	  539.7	 7349.0	...
7220988	  879.8	  540.2	 7347.0	...
7220989	  879.3	  540.2	 7346.0	...
7220990	  878.7	  540.3	 7346.0	...
7220991	  878.6	  540.2	 7345.0	...
7220992	  879.2	  540.1	 7348.0	...
7220993	  879.8	  540.1	 7351.0	...
7220994	  879.7	  540.1	 7355.0	...
7220995	  879.4	  540.1	 7355.0	...
7220996	  879.2	  540.0	 7356.0	...
7220997	  879.1	  540.0	 7356.0	...
7220998	  879.2	  539.7	 7355.0	...
7220999	  879.6	  539.4	 7354.0	...
7221000	  880.0	  539.3	 7352.0	...
7221001	  880.4	  539.6	 7349.0	...
7221002	  880.4	  539.9	 7347.0	...
7221003	  880.4	  540.1	 7345.0	...
7221004	  880.4	  540.3	 7345.0	...
7221005	  880.4	  540.6	 7347.0	...
7221006	  880.4	  540.8	 7350.0	...
7221007	  880.0	  540.4	 7354.0	...
7221008	  878.9	  539.7	 7357.0	...
7221009	  877.7	  539.0	 7359.0	...
7221010	  876.9	  538.9	 7358.0	...
7221011	  878.2	  538.8	 7355.0	...
7221012	  879.5	  538.3	 7352.0	...
7221013	  880.1	  537.7	 7354.0	...
7221014	  879.4	  537.2	 7357.0	...
7221015	  878.4	  537.8	 7360.0	...
7221016	  878.1	  538.6	 7356.0	...
7221017	  878.3	  539.2	 7353.0	...
7221018	  878.9	  539.0	 7348.0	...
7221019	  879.4	  538.9	 7345.0	...
7221020	  879.3	  539.0	 7343.0	...
7221021	  879.4	  539.1	 7341.0	...
7221022	  879.5	  539.1	 7341.0	...
7221023	  879.7	  538.3	 7338.0	...
7221024	  879.6	  537.4	 7335.0	...
7221025	  879.5	  536.7	 7332.0	...
7221026	  879.2	  536.9	 7331.0	...
7221027	  878.8	  537.5	 7332.0	...
7221028	  878.5	  538.0	 7334.0	...
7221029	  878.3	  538.3	 7335.0	...
7221030	  879.0	  538.0	 7334.0	...
7221031	  879.8	  537.6	 7330.0	...
7221032	  880.6	  537.3	 7325.0	...
7221033	  880.3	  537.4	 7322.0	...
7221034	  879.9	  537.9	 7324.0	...
7221035	  879.8	  538.2	 7328.0	...
7221036	  879.7	  537.9	 7334.0	...
7221037	  879.4	  537.3	 7337.0	...
7221038	  879.1	  537.5	 7332.0	...
7221039	  878.9	  538.2	 7326.0	...
7221040	  879.1	  539.0	 7321.0	...
7221041	  879.1	  539.2	 7320.0	...
7221042	  879.1	  539.4	 7318.0	...
7221043	  879.1	  539.3	 7322.0	...
7221044	  878.9	  539.1	 7327.0	...
7221045	  878.7	  538.8	 7331.0	...
7221046	  879.3	  538.6	 7331.0	...
7221047	  879.9	  538.2	 7330.0	...
7221048	  879.9	  537.9	 7330.0	...
7221049	  879.3	  537.7	 7326.0	...
7221050	  878.7	  537.9	 7322.0	...
7221051	  878.4	  537.8	 7318.0	...
7221052	  878.2	  537.6	 7318.0	...
7221053	  878.1	  537.4	 7322.0	...
7221054	  878.2	  537.3	 7326.0	...
7221055	  878.5	  537.4	 7329.0	...
7221056	  878.8	  537.8	 7329.0	...
7221057	  878.3	  538.2	 7328.0	...
7221058	  877.6	  538.2	 7327.0	...
7221059	  877.3	  538.0	 7329.0	...
7221060	  877.6	  538.3	 7331.0	...
7221061	  878.3	  538.6	 7332.0	...
7221062	  878.5	  539.0	 7331.0	...
7221063	  879.0	  538.8	 7330.0	...
7221064	  879.2	  538.8	 7332.0	...
7221065	  878.8	  538.8	 7333.0	...
7221066	  878.0	  539.0	 7334.0	...
7221067	  876.8	  538.9	 7334.0	...
7221068	  876.4	  538.8	 7332.0	...
7221069	  875.9	  538.6	 7330.0	...
7221070	  875.8	  538.4	 7330.0	...
7221071	  876.1	  538.2	 7331.0	...
7221072	  877.0	  538.3	 7332.0	...
7221073	  877.6	  538.5	 7332.0	...
7221074	  877.8	  538.3	 7331.0	...
7221075	  877.6	  538.0	 7329.0	...
7221076	  877.4	  537.5	 7328.0	...
7221077	  877.2	  537.4	 7328.0	...
7221078	  877.1	  537.6	 7330.0	...
7221079	  877.3	  538.0	 7334.0	...
7221080	  877.5	  538.4	 7337.0	...
7221081	  877.5	  538.6	 7338.0	...
7221082	  877.5	  538.7	 7337.0	...
7221083	  877.4	  538.6	 7336.0	...
7221084	  877.1	  538.6	 7336.0	...
7221085	  876.7	  538.5	 7336.0	...
7221086	  876.5	  538.3	 7336.0	...
7221087	  876.4	  538.1	 7337.0	...
7221088	  876.2	  537.8	 7337.0	...
7221089	  876.1	  537.7	 7336.0	...
7221090	  876.1	  537.9	 7335.0	...
7221091	  876.1	  538.3	 7333.0	...
7221092	  876.1	  538.8	 7333.0	...
7221093	  876.1	  538.9	 7334.0	...
7221094	  876.7	  538.7	 7337.0	...
7221095	  877.3	  538.2	 7340.0	...
7221096	  877.4	  537.9	 7341.0	...
7221097	  877.0	  537.9	 7341.0	...
7221098	  876.4	  538.2	 7339.0	...
7221099	  876.3	  538.3	 7336.0	...
7221100	  875.9	  538.4	 7336.0	...
7221101	  875.6	  538.4	 7335.0	...
7221102	  875.8	  537.9	 7336.0	...
7221103	  876.3	  537.3	 7336.0	...
7221104	  876.9	  536.9	 7336.0	...
7221105	  876.9	  537.0	 7337.0	...
7221106	  876.9	  537.1	 7335.0	...
7221107	  876.9	  537.3	 7331.0	...
7221108	  876.9	  537.5	 7332.0	...
7221109	  876.8	  538.0	 7335.0	...
7221110	  876.8	  538.4	 7338.0	...
7221111	  876.8	  538.6	 7339.0	...
7221112	  876.7	  538.4	 7339.0	...
7221113	  876.8	  538.0	 7340.0	...
7221114	  876.8	  537.6	 7342.0	...
7221115	  876.8	  537.3	 7343.0	...
7221116	  876.6	  536.6	 7345.0	...
7221117	  876.1	  535.9	 7346.0	...
7221118	  876.1	  535.9	 7348.0	...
7221119	  876.2	  536.5	 7352.0	...
7221120	  876.7	  536.6	 7354.0	...
7221121	  876.9	  536.2	 7355.0	...
7221122	  876.8	  535.7	 7353.0	...
7221123	  876.1	  535.7	 7352.0	...
7221124	  875.4	  535.7	 7349.0	...
7221125	  875.0	  535.7	 7347.0	...
7221126	  875.0	  535.8	 7347.0	...
7221127	  875.1	  535.8	 7349.0	...
7221128	  874.8	  536.1	 7352.0	...
7221129	  874.5	  536.3	 7352.0	...
7221130	  873.9	  535.7	 7353.0	...
7221131	  873.8	  534.8	 7349.0	...
MSG	7221132 0000 _ Number On
7221132	  873.7	  533.9	 7345.0	...
7221133	  873.6	  533.9	 7345.0	...
7221134	  873.6	  533.9	 7349.0	...
7221135	  873.8	  533.9	 7353.0	...
7221136	  874.2	  534.6	 7350.0	...
7221137	  875.1	  535.1	 7348.0	...
7221138	  876.4	  535.5	 7345.0	...
7221139	  877.4	  535.4	 7344.0	...
7221140	  877.9	  535.4	 7342.0	...
7221141	  876.9	  535.7	 7344.0	...
7221142	  876.0	  535.8	 7347.0	...
7221143	  875.3	  535.7	 7350.0	...
7221144	  875.5	  535.5	 7351.0	...
7221145	  875.8	  535.5	 7351.0	...
7221146	  875.8	  535.6	 7351.0	...
7221147	  875.9	  535.4	 7349.0	...
7221148	  875.9	  535.0	 7348.0	...
7221149	  875.6	  534.7	 7346.0	...
7221150	  875.2	  535.0	 7345.0	...
7221151	  875.1	  535.4	 7347.0	...
7221152	  875.2	  535.8	 7350.0	...
7221153	  875.4	  535.9	 7352.0	...
7221154	  875.2	  536.0	 7353.0	...
7221155	  874.8	  536.0	 7353.0	...
7221156	  874.2	  535.7	 7347.0	...
7221157	  874.3	  535.3	 7341.0	...
7221158	  874.6	  534.6	 7339.0	...
7221159	  875.3	  534.5	 7344.0	...
7221160	  875.7	  534.3	 7348.0	...
7221161	  875.5	  534.3	 7348.0	...
7221162	  875.0	  534.3	 7348.0	...
7221163	  874.5	  534.1	 7346.0	...
7221164	  874.4	  533.9	 7345.0	...
7221165	  874.2	  533.7	 7346.0	...
7221166	  874.2	  533.7	 7349.0	...
7221167	  874.4	  534.2	 7352.0	...
7221168	  874.3	  534.7	 7353.0	...
7221169	  874.0	  535.2	 7354.0	...
7221170	  873.5	  535.1	 7357.0	...
7221171	  873.2	  534.3	 7360.0	...
7221172	  873.4	  533.5	 7361.0	...
7221173	  873.8	  533.0	 7360.0	...
7221174	  874.3	  533.3	 7359.0	...
7221175	  874.1	  533.8	 7357.0	...
7221176	  873.7	  533.8	 7355.0	...
7221177	  873.4	  534.3	 7354.0	...
7221178	  873.3	  534.8	 7352.0	...
7221179	  873.3	  535.2	 7351.0	...
7221180	  873.4	  535.4	 7349.0	...
7221181	  874.0	  535.4	 7349.0	...
7221182	  874.4	  534.9	 7353.0	...
7221183	  875.0	  534.1	 7358.0	...
7221184	  874.9	  533.5	 7362.0	...
7221185	  874.4	  533.6	 7360.0	...
7221186	  874.0	  533.7	 7362.0	...
7221187	  873.7	  534.0	 7364.0	...
7221188	  873.5	  534.3	 7365.0	...
7221189	  873.2	  534.6	 7361.0	...
7221190	  872.9	  534.8	 7354.0	...
7221191	  873.4	  534.9	 7348.0	...
7221192	  873.7	  534.9	 7344.0	...
7221193	  873.7	  534.7	 7344.0	...
7221194	  873.9	  534.5	 7345.0	...
7221195	  874.3	  534.4	 7345.0	...
7221196	  874.5	  534.3	 7346.0	...
7221197	  874.3	  534.4	 7347.0	...
7221198	  874.2	  534.9	 7348.0	...
7221199	  875.0	  535.2	 7344.0	...
7221200	  875.8	  535.5	 7341.0	...
7221201	  876.8	  535.2	 7338.0	...
7221202	  877.1	  535.0	 7339.0	...
7221203	  876.4	  534.8	 7342.0	...
7221204	  875.4	  534.1	 7345.0	...
7221205	  874.6	  533.3	 7350.0	...
7221206	  874.8	  532.5	 7351.0	...
7221207	  875.4	  532.0	 7353.0	...
7221208	  875.8	  531.5	 7353.0	...
7221209	  875.2	  531.2	 7354.0	...
7221210	  874.4	  531.7	 7352.0	...
7221211	  873.5	  532.2	 7350.0	...
7221212	  873.3	  532.6	 7347.0	...
7221213	  873.0	  532.6	 7347.0	...
7221214	  872.6	  532.5	 7349.0	...
7221215	  872.6	  532.5	 7350.0	...
7221216	  872.6	  532.5	 7349.0	...
7221217	  872.7	  532.4	 7350.0	...
7221218	  872.7	  532.1	 7353.0	...
7221219	  872.7	  531.9	 7356.0	...
7221220	  872.9	  531.9	 7355.0	...
7221221	  873.0	  532.0	 7356.0	...
7221222	  873.1	  531.5	 7361.0	...
7221223	  873.3	  530.9	 7366.0	...
7221224	  873.5	  530.3	 7365.0	...
7221225	  873.8	  530.2	 7361.0	...
7221226	  873.7	  530.1	 7356.0	...
7221227	  873.6	  530.0	 7355.0	...
7221228	  873.8	  530.0	 7354.0	...
7221229	  874.1	  530.0	 7358.0	...
7221230	  874.3	  529.8	 7362.0	...
7221231	  874.2	  529.5	 7366.0	...
7221232	  874.1	  529.4	 7368.0	...
7221233	  874.0	  529.6	 7369.0	...
7221234	  873.9	  530.3	 7370.0	...
7221235	  873.8	  530.9	 7369.0	...
7221236	  873.5	  531.1	 7368.0	...
7221237	  873.1	  530.8	 7367.0	...
7221238	  872.9	  530.4	 7366.0	...
7221239	  873.1	  530.2	 7365.0	...
7221240	  873.3	  530.2	 7366.0	...
7221241	  873.6	  530.1	 7368.0	...
7221242	  872.9	  530.2	 7371.0	...
7221243	  872.0	  530.4	 7374.0	...
7221244	  871.1	  530.5	 7375.0	...
7221245	  871.1	  530.5	 7376.0	...
7221246	  871.3	  530.6	 7376.0	...
7221247	  871.7	  530.7	 7376.0	...
7221248	  872.4	  530.9	 7374.0	...
7221249	  873.1	  531.1	 7372.0	...
7221250	  873.3	  531.0	 7371.0	...
7221251	  872.7	  530.6	 7370.0	...
7221252	  871.9	  530.3	 7368.0	...
7221253	  871.5	  530.5	 7365.0	...
7221254	  871.4	  530.7	 7362.0	...
7221255	  871.7	  530.3	 7365.0	...
7221256	  872.1	  529.5	 7370.0	...
7221257	  872.7	  528.7	 7366.0	...
7221258	  873.2	  529.0	 7358.0	...
7221259	  873.6	  529.4	 7348.0	...
7221260	  874.2	  529.7	 7347.0	...
7221261	  874.6	  529.6	 7347.0	...
7221262	  875.0	  529.6	 7350.0	...
7221263	  874.3	  529.9	 7357.0	...
7221264	  873.5	  530.1	 7364.0	...
7221265	  872.6	  530.0	 7370.0	...
7221266	  872.4	  529.7	 7370.0	...
7221267	  872.1	  529.5	 7372.0	...
7221268	  871.8	  529.4	 7376.0	...
7221269	  871.7	  529.3	 7379.0	...
7221270	  871.9	  529.2	 7376.0	...
7221271	  872.2	  529.3	 7371.0	...
7221272	  872.3	  529.4	 7368.0	...
7221273	  872.2	  529.5	 7369.0	...
7221274	  873.4	  529.3	 7367.0	...
7221275	  874.5	  529.1	 7363.0	...
7221276	  874.7	  528.9	 7368.0	...
7221277	  873.8	  528.9	 7376.0	...
7221278	  872.0	  529.1	 7382.0	...
7221279	  871.2	  529.3	 7381.0	...
7221280	  871.1	  529.4	 7379.0	...
7221281	  871.8	  529.5	 7379.0	...
7221282	  872.6	  529.4	 7379.0	...
7221283	  872.9	  529.8	 7379.0	...
7221284	  873.2	  530.1	 7380.0	...
7221285	  873.1	  530.4	 7381.0	...
7221286	  872.8	  530.4	 7381.0	...
7221287	  873.1	  530.4	 7379.0	...
7221288	  873.6	  529.7	 7377.0	...
7221289	  874.4	  529.0	 7375.0	...
7221290	  874.8	  529.1	 7375.0	...
7221291	  874.1	  529.9	 7375.0	...
7221292	  872.9	  530.6	 7375.0	...
7221293	  871.8	  530.7	 7377.0	...
7221294	  872.2	  530.6	 7379.0	...
7221295	  873.0	  530.7	 7380.0	...
7221296	  873.6	  530.1	 7379.0	...
7221297	  874.0	  529.4	 7378.0	...
7221298	  874.1	  528.8	 7378.0	...
7221299	  874.4	  528.8	 7378.0	...
7221300	  874.7	  528.8	 7378.0	...
7221301	  874.7	  528.9	 7378.0	...
7221302	  874.6	  529.3	 7378.0	...
7221303	  874.4	  529.7	 7379.0	...
7221304	  874.4	  530.0	 7381.0	...
7221305	  874.7	  529.9	 7383.0	...
7221306	  874.9	  529.4	 7384.0	...
7221307	  875.0	  528.9	 7384.0	...
7221308	  874.5	  528.4	 7384.0	...
7221309	  874.3	  528.5	 7383.0	...
7221310	  874.1	  528.5	 7383.0	...
7221311	  874.4	  528.5	 7380.0	...
7221312	  874.5	  528.4	 7379.0	...
7221313	  874.5	  528.4	 7380.0	...
7221314	  874.1	  528.5	 7382.0	...
7221315	  872.9	  529.0	 7390.0	...
7221316	  872.0	  529.5	 7397.0	...
7221317	  871.9	  529.3	 7400.0	...
7221318	  872.7	  528.9	 7397.0	...
7221319	  873.0	  529.5	 7394.0	...
7221320	  872.6	  530.4	 7395.0	...
7221321	  872.1	  531.2	 7395.0	...
7221322	  872.3	  531.0	 7396.0	...
7221323	  872.5	  530.8	 7395.0	...
7221324	  872.5	  530.9	 7394.0	...
7221325	  872.2	  531.1	 7394.0	...
7221326	  871.8	  530.8	 7396.0	...
7221327	  871.4	  530.4	 7398.0	...
7221328	  870.8	  530.0	 7400.0	...
7221329	  870.3	  530.0	 7398.0	...
7221330	  870.7	  529.7	 7397.0	...
7221331	  871.5	  529.6	 7395.0	...
7221332	  872.2	  529.4	 7396.0	...
7221333	  872.2	  529.0	 7399.0	...
7221334	  871.8	  528.6	 7402.0	...
7221335	  871.4	  528.2	 7403.0	...
7221336	  871.9	  528.2	 7399.0	...
7221337	  872.8	  527.9	 7396.0	...
7221338	  872.7	  527.6	 7394.0	...
7221339	  871.9	  527.3	 7393.0	...
7221340	  871.0	  527.4	 7393.0	...
7221341	  871.0	  527.6	 7392.0	...
7221342	  871.0	  527.8	 7391.0	...
7221343	  871.2	  528.0	 7390.0	...
7221344	  871.7	  528.2	 7388.0	...
7221345	  872.3	  528.1	 7387.0	...
7221346	  872.4	  527.9	 7389.0	...
7221347	  872.0	  527.8	 7392.0	...
7221348	  871.6	  527.8	 7393.0	...
7221349	  872.0	  528.0	 7391.0	...
7221350	  872.4	  528.1	 7389.0	...
7221351	  872.6	  527.9	 7389.0	...
7221352	  872.4	  527.5	 7388.0	...
7221353	  872.2	  527.0	 7386.0	...
7221354	  872.0	  527.9	 7382.0	...
7221355	  871.7	  528.8	 7378.0	...
7221356	  872.3	  529.6	 7376.0	...
7221357	  873.0	  529.5	 7376.0	...
7221358	  873.2	  529.5	 7379.0	...
7221359	  872.5	  529.3	 7381.0	...
7221360	  871.9	  529.1	 7384.0	...
7221361	  872.0	  528.8	 7385.0	...
7221362	  872.4	  528.5	 7388.0	...
7221363	  872.7	  528.3	 7390.0	...
7221364	  873.0	  528.3	 7392.0	...
7221365	  873.1	  528.5	 7391.0	...
7221366	  873.2	  528.7	 7386.0	...
7221367	  873.1	  528.8	 7382.0	...
7221368	  872.9	  528.6	 7379.0	...
7221369	  872.8	  528.3	 7381.0	...
7221370	  872.8	  528.5	 7382.0	...
7221371	  872.7	  529.0	 7382.0	...
7221372	  872.3	  529.2	 7382.0	...
7221373	  871.9	  529.0	 7383.0	...
7221374	  872.3	  528.4	 7385.0	...
7221375	  873.0	  528.0	 7387.0	...
7221376	  873.6	  527.7	 7389.0	...
7221377	  873.5	  527.8	 7389.0	...
7221378	  874.0	  528.0	 7389.0	...
7221379	  874.6	  528.3	 7391.0	...
7221380	  874.5	  528.7	 7392.0	...
7221381	  873.8	  529.0	 7393.0	...
7221382	  873.6	  528.9	 7391.0	...
7221383	  874.2	  528.9	 7383.0	...
7221384	  874.5	  529.0	 7376.0	...
7221385	  873.8	  529.2	 7376.0	...
7221386	  873.2	  529.4	 7380.0	...
7221387	  872.9	  529.5	 7385.0	...
7221388	  873.0	  529.6	 7388.0	...
7221389	  873.0	  529.6	 7392.0	...
7221390	  873.0	  529.7	 7393.0	...
7221391	  873.0	  529.7	 7388.0	...
7221392	  872.8	  529.0	 7384.0	...
7221393	  872.6	  528.2	 7384.0	...
7221394	  872.3	  527.4	 7385.0	...
7221395	  872.1	  527.5	 7385.0	...
7221396	  872.2	  528.5	 7384.0	...
7221397	  872.2	  529.5	 7386.0	...
7221398	  872.4	  530.3	 7388.0	...
7221399	  872.7	  530.0	 7390.0	...
7221400	  872.9	  529.1	 7389.0	...
7221401	  873.0	  528.3	 7390.0	...
7221402	  873.1	  527.6	 7387.0	...
7221403	  873.4	  527.6	 7383.0	...
7221404	  873.7	  527.4	 7380.0	...
7221405	  872.9	  527.3	 7382.0	...
7221406	  872.0	  527.2	 7386.0	...
7221407	  871.1	  527.3	 7389.0	...
7221408	  871.5	  527.1	 7392.0	...
7221409	  871.9	  526.9	 7392.0	...
7221410	  872.4	  526.8	 7390.0	...
7221411	  872.5	  526.9	 7385.0	...
7221412	  872.6	  527.0	 7380.0	...
7221413	  872.6	  526.9	 7378.0	...
7221414	  872.6	  526.4	 7377.0	...
7221415	  872.6	  526.0	 7381.0	...
7221416	  872.6	  526.5	 7385.0	...
7221417	  872.6	  527.1	 7390.0	...
7221418	  872.5	  527.7	 7391.0	...
7221419	  872.4	  527.6	 7392.0	...
7221420	  872.6	  527.6	 7393.0	...
7221421	  873.0	  527.7	 7392.0	...
7221422	  873.6	  527.9	 7390.0	...
7221423	  874.0	  528.1	 7387.0	...
7221424	  874.5	  528.3	 7385.0	...
7221425	  874.9	  527.7	 7386.0	...
7221426	  875.0	  527.1	 7388.0	...
7221427	  874.9	  526.6	 7390.0	...
7221428	  874.6	  526.6	 7393.0	...
7221429	  874.4	  526.6	 7393.0	...
7221430	  874.2	  526.8	 7393.0	...
7221431	  874.1	  527.0	 7395.0	...
7221432	  874.1	  527.5	 7396.0	...
7221433	  874.2	  528.0	 7399.0	...
MSG	7221434 0000 _ Number Off
7221434	  874.4	  527.8	 7401.0	...
7221435	  874.4	  527.3	 7403.0	...
7221436	  873.9	  527.0	 7402.0	...
7221437	  873.5	  527.3	 7400.0	...
7221438	  873.0	  527.6	 7396.0	...
7221439	  873.0	  528.3	 7393.0	...
7221440	  873.0	  528.9	 7393.0	...
7221441	  873.7	  529.5	 7394.0	...
7221442	  874.4	  529.5	 7395.0	...
7221443	  874.6	  529.1	 7397.0	...
7221444	  874.1	  528.7	 7399.0	...
7221445	  873.6	  528.5	 7403.0	...
7221446	  873.6	  528.6	 7407.0	...
7221447	  873.4	  528.2	 7410.0	...
7221448	  873.1	  527.7	 7412.0	...
7221449	  872.6	  527.2	 7412.0	...
7221450	  872.2	  527.5	 7413.0	...
7221451	  873.1	  527.7	 7413.0	...
7221452	  874.3	  527.5	 7411.0	...
7221453	  875.4	  527.1	 7408.0	...
7221454	  875.3	  526.8	 7406.0	...
7221455	  874.9	  526.8	 7405.0	...
7221456	  874.4	  526.9	 7406.0	...
7221457	  873.8	  526.8	 7407.0	...
7221458	  873.6	  526.4	 7407.0	...
7221459	  873.8	  526.1	 7407.0	...
7221460	  874.4	  526.1	 7404.0	...
7221461	  875.7	  527.1	 7399.0	...
7221462	  876.8	  528.0	 7394.0	...
7221463	  877.7	  528.7	 7392.0	...
7221464	  877.7	  528.6	 7393.0	...
7221465	  877.7	  528.3	 7393.0	...
7221466	  877.6	  528.3	 7394.0	...
7221467	  876.5	  528.5	 7393.0	...
7221468	  875.5	  528.7	 7392.0	...
7221469	  874.5	  528.5	 7392.0	...
7221470	  874.5	  528.1	 7398.0	...
7221471	  874.6	  527.8	 7403.0	...
7221472	  874.7	  527.2	 7407.0	...
7221473	  874.9	  526.7	 7406.0	...
7221474	  875.3	  526.3	 7405.0	...
7221475	  875.4	  526.4	 7404.0	...
7221476	  875.6	  526.3	 7404.0	...
7221477	  876.2	  526.2	 7403.0	...
7221478	  876.8	  526.3	 7403.0	...
7221479	  877.3	  526.7	 7403.0	...
7221480	  877.4	  528.2	 7404.0	...
7221481	  876.2	  529.5	 7405.0	...
7221482	  874.8	  530.0	 7406.0	...
7221483	  873.4	  529.6	 7404.0	...
7221484	  874.1	  528.9	 7402.0	...
7221485	  874.8	  529.2	 7400.0	...
7221486	  875.4	  529.4	 7399.0	...
7221487	  875.7	  529.1	 7399.0	...
7221488	  876.2	  528.4	 7399.0	...
7221489	  876.7	  527.3	 7399.0	...
7221490	  876.5	  527.1	 7407.0	...
7221491	  876.1	  526.8	 7414.0	...
7221492	  875.3	  527.1	 7421.0	...
7221493	  874.7	  527.4	 7415.0	...
7221494	  874.5	  527.6	 7409.0	...
7221495	  874.9	  527.8	 7405.0	...
7221496	  875.4	  527.7	 7404.0	...
7221497	  875.7	  527.7	 7404.0	...
7221498	  876.2	  527.6	 7404.0	...
7221499	  876.4	  527.6	 7404.0	...
7221500	  876.5	  527.7	 7405.0	...
7221501	  876.2	  527.9	 7408.0	...
7221502	  876.1	  528.0	 7412.0	...
7221503	  875.4	  528.0	 7414.0	...
7221504	  874.7	  527.9	 7416.0	...
7221505	  874.6	  527.6	 7418.0	...
7221506	  875.6	  527.3	 7417.0	...
7221507	  876.7	  527.7	 7416.0	...
7221508	  877.3	  528.3	 7414.0	...
7221509	  877.5	  528.8	 7413.0	...
7221510	  877.4	  528.6	 7411.0	...
7221511	  877.5	  528.3	 7409.0	...
7221512	  877.6	  528.2	 7409.0	...
7221513	  877.5	  527.6	 7408.0	...
7221514	  877.1	  526.9	 7406.0	...
7221515	  876.8	  526.5	 7406.0	...
7221516	  877.4	  526.7	 7408.0	...
7221517	  878.0	  526.9	 7409.0	...
7221518	  877.9	  527.0	 7412.0	...
7221519	  877.2	  527.0	 7414.0	...
7221520	  876.5	  527.1	 7417.0	...
7221521	  876.7	  527.1	 7418.0	...
7221522	  876.8	  527.1	 7419.0	...
7221523	  876.8	  526.9	 7419.0	...
7221524	  876.5	  526.8	 7419.0	...
7221525	  876.3	  527.1	 7421.0	...
7221526	  876.6	  527.3	 7422.0	...
7221527	  877.2	  527.3	 7421.0	...
7221528	  878.0	  527.1	 7418.0	...
7221529	  878.6	  526.9	 7418.0	...
7221530	  879.0	  526.9	 7420.0	...
7221531	  879.2	  526.9	 7421.0	...
7221532	  879.0	  527.0	 7420.0	...
7221533	  878.3	  526.4	 7418.0	...
7221534	  877.5	  525.7	 7416.0	...
7221535	  877.1	  525.5	 7413.0	...
7221536	  877.1	  526.2	 7407.0	...
7221537	  877.7	  526.8	 7405.0	...
7221538	  878.2	  527.0	 7402.0	...
7221539	  878.6	  526.9	 7402.0	...
7221540	  878.5	  526.7	 7402.0	...
7221541	  878.4	  526.5	 7400.0	...
7221542	  878.8	  526.3	 7396.0	...
7221543	  879.3	  526.1	 7392.0	...
7221544	  878.7	  526.3	 7393.0	...
7221545	  877.5	  526.5	 7399.0	...
7221546	  876.4	  526.8	 7406.0	...
7221547	  876.6	  526.6	 7409.0	...
7221548	  877.1	  526.4	 7411.0	...
7221549	  877.6	  525.9	 7414.0	...
7221550	  877.6	  525.4	 7417.0	...
7221551	  877.1	  525.1	 7418.0	...
7221552	  876.7	  525.1	 7415.0	...
7221553	  877.1	  525.4	 7410.0	...
7221554	  877.8	  526.0	 7404.0	...
7221555	  878.5	  526.4	 7402.0	...
7221556	  878.6	  526.7	 7403.0	...
7221557	  878.2	  526.9	 7404.0	...
7221558	  877.8	  527.4	 7405.0	...
7221559	  877.4	  527.9	 7410.0	...
7221560	  877.3	  527.4	 7415.0	...
7221561	  877.2	  526.7	 7416.0	...
7221562	  877.2	  526.0	 7407.0	...
7221563	  877.4	  526.0	 7397.0	...
7221564	  877.6	  526.2	 7392.0	...
7221565	  877.6	  526.5	 7391.0	...
7221566	  877.6	  526.8	 7395.0	...
7221567	  877.7	  527.0	 7404.0	...
7221568	  877.7	  527.1	 7412.0	...
7221569	  877.9	  527.9	 7412.0	...
7221570	  878.0	  528.7	 7409.0	...
7221571	  878.0	  529.3	 7405.0	...
7221572	  878.1	  528.7	 7399.0	...
7221573	  878.1	  528.0	 7393.0	...
7221574	  878.2	  527.5	 7391.0	...
7221575	  878.2	  526.9	 7395.0	...
7221576	  878.2	  526.4	 7400.0	...
7221577	  878.1	  525.8	 7403.0	...
7221578	  877.9	  525.7	 7406.0	...
7221579	  877.9	  526.1	 7410.0	...
7221580	  878.0	  526.6	 7413.0	...
7221581	  878.2	  527.1	 7410.0	...
7221582	  878.3	  527.1	 7403.0	...
7221583	  878.4	  527.1	 7395.0	...
7221584	  878.5	  527.4	 7393.0	...
7221585	  878.5	  527.7	 7392.0	...
7221586	  878.6	  528.1	 7395.0	...
7221587	  878.8	  527.7	 7398.0	...
7221588	  878.9	  527.3	 7401.0	...
7221589	  878.9	  527.0	 7406.0	...
7221590	  878.7	  527.1	 7411.0	...
7221591	  878.5	  527.0	 7415.0	...
7221592	  878.5	  527.0	 7413.0	...
7221593	  878.1	  527.1	 7413.0	...
7221594	  877.3	  527.2	 7416.0	...
7221595	  876.4	  527.3	 7419.0	...
7221596	  876.2	  527.4	 7418.0	...
7221597	  876.8	  527.4	 7416.0	...
7221598	  877.8	  527.3	 7413.0	...
7221599	  878.7	  526.8	 7413.0	...
7221600	  879.3	  526.5	 7410.0	...
7221601	  879.4	  526.2	 7409.0	...
7221602	  879.4	  525.6	 7408.0	...
7221603	  879.3	  525.1	 7409.0	...
7221604	  878.7	  524.8	 7407.0	...
7221605	  878.1	  525.2	 7404.0	...
7221606	  877.2	  525.6	 7400.0	...
7221607	  876.9	  525.9	 7401.0	...
7221608	  877.5	  525.9	 7402.0	...
7221609	  878.3	  525.6	 7402.0	...
7221610	  878.5	  525.3	 7402.0	...
7221611	  877.9	  525.3	 7402.0	...
7221612	  877.0	  525.7	 7409.0	...
7221613	  876.7	  525.8	 7415.0	...
7221614	  876.4	  525.7	 7420.0	...
7221615	  876.5	  525.5	 7419.0	...
7221616	  876.6	  525.3	 7418.0	...
7221617	  876.6	  525.2	 7417.0	...
7221618	  877.2	  525.0	 7417.0	...
7221619	  878.3	  524.8	 7416.0	...
7221620	  879.6	  525.0	 7416.0	...
7221621	  880.2	  525.3	 7414.0	...
7221622	  880.5	  525.7	 7411.0	...
7221623	  880.3	  525.8	 7412.0	...
7221624	  879.9	  526.1	 7415.0	...
7221625	  879.6	  526.8	 7419.0	...
7221626	  879.6	  527.4	 7419.0	...
7221627	  879.8	  527.5	 7420.0	...
7221628	  880.1	  527.4	 7419.0	...
7221629	  880.2	  527.3	 7418.0	...
7221630	  880.1	  526.9	 7415.0	...
7221631	  880.1	  526.4	 7412.0	...
7221632	  880.4	  526.1	 7410.0	...
7221633	  880.8	  526.3	 7410.0	...
7221634	  881.2	  526.7	 7414.0	...
7221635	  881.1	  526.8	 7418.0	...
7221636	  880.5	  526.7	 7422.0	...
7221637	  879.8	  526.6	 7422.0	...
7221638	  878.9	  526.6	 7423.0	...
7221639	  878.6	  526.8	 7424.0	...
7221640	  878.4	  526.9	 7424.0	...
7221641	  878.3	  526.9	 7423.0	...
7221642	  878.9	  526.8	 7422.0	...
7221643	  879.5	  526.7	 7423.0	...
7221644	  880.2	  526.9	 7425.0	...
7221645	  880.4	  527.2	 7427.0	...
MSG	7221646 0000 _ Number On
7221646	  880.7	  527.5	 7428.0	...
7221647	  880.7	  526.7	 7429.0	...
7221648	  880.7	  526.4	 7430.0	...
7221649	  880.7	  526.1	 7427.0	...
7221650	  880.8	  526.5	 7424.0	...
7221651	  880.8	  526.5	 7423.0	...
7221652	  880.8	  526.5	 7425.0	...
7221653	  880.3	  526.5	 7430.0	...
7221654	  879.8	  526.7	 7434.0	...
7221655	  879.3	  527.0	 7437.0	...
7221656	  879.2	  527.3	 7438.0	...
7221657	  879.1	  527.6	 7440.0	...
7221658	  879.0	  527.7	 7441.0	...
7221659	  878.9	  527.9	 7434.0	...
7221660	  879.9	  528.0	 7427.0	...
7221661	  880.9	  528.0	 7424.0	...
7221662	  881.7	  527.7	 7428.0	...
7221663	  880.9	  527.6	 7432.0	...
7221664	  880.1	  527.4	 7433.0	...
7221665	  879.2	  527.1	 7433.0	...
7221666	  878.8	  526.7	 7433.0	...
7221667	  878.4	  526.3	 7434.0	...
7221668	  878.2	  526.4	 7438.0	...
7221669	  878.8	  526.3	 7440.0	...
7221670	  879.5	  526.2	 7439.0	...
7221671	  880.0	  526.2	 7436.0	...
7221672	  879.5	  526.2	 7435.0	...
7221673	  879.0	  526.3	 7435.0	...
7221674	  878.7	  526.2	 7438.0	...
7221675	  878.7	  526.2	 7440.0	...
7221676	  878.7	  526.1	 7441.0	...
7221677	  878.8	  525.6	 7441.0	...
7221678	  878.9	  525.0	 7439.0	...
7221679	  879.0	  524.5	 7437.0	...
7221680	  879.1	  524.4	 7440.0	...
7221681	  879.1	  524.2	 7446.0	...
7221682	  878.9	  523.9	 7447.0	...
7221683	  879.9	  523.6	 7440.0	...
7221684	  881.0	  523.2	 7433.0	...
7221685	  882.2	  523.0	 7432.0	...
7221686	  882.2	  523.8	 7434.0	...
7221687	  882.0	  524.5	 7437.0	...
7221688	  882.1	  525.1	 7437.0	...
7221689	  882.2	  524.9	 7438.0	...
7221690	  882.3	  524.7	 7439.0	...
7221691	  882.1	  524.1	 7440.0	...
7221692	  881.9	  523.5	 7442.0	...
7221693	  881.9	  523.0	 7443.0	...
7221694	  882.1	  523.2	 7443.0	...
7221695	  881.9	  523.4	 7441.0	...
7221696	  881.3	  523.4	 7439.0	...
7221697	  880.7	  523.5	 7437.0	...
7221698	  880.4	  523.5	 7436.0	...
7221699	  880.4	  523.4	 7438.0	...
7221700	  880.4	  523.2	 7440.0	...
7221701	  880.4	  523.2	 7444.0	...
7221702	  880.3	  523.4	 7446.0	...
7221703	  880.5	  523.6	 7447.0	...
7221704	  880.7	  523.8	 7448.0	...
7221705	  880.8	  524.0	 7451.0	...
7221706	  880.6	  524.1	 7455.0	...
7221707	  880.7	  524.2	 7457.0	...
7221708	  880.9	  524.2	 7456.0	...
7221709	  881.0	  524.2	 7454.0	...
7221710	  880.8	  524.1	 7453.0	...
7221711	  880.7	  523.9	 7451.0	...
7221712	  880.7	  523.6	 7450.0	...
7221713	  880.7	  523.5	 7454.0	...
7221714	  880.8	  524.0	 7460.0	...
7221715	  880.7	  524.5	 7466.0	...
7221716	  880.4	  524.5	 7471.0	...
7221717	  879.4	  524.1	 7473.0	...
7221718	  878.4	  523.7	 7476.0	...
7221719	  877.6	  523.8	 7476.0	...
7221720	  878.9	  523.8	 7471.0	...
7221721	  880.2	  524.2	 7465.0	...
7221722	  881.6	  525.0	 7460.0	...
7221723	  881.9	  525.9	 7459.0	...
7221724	  882.3	  526.2	 7459.0	...
7221725	  882.4	  525.8	 7459.0	...
7221726	  882.5	  525.5	 7459.0	...
7221727	  882.4	  525.4	 7458.0	...
7221728	  882.7	  525.1	 7457.0	...
7221729	  883.1	  524.6	 7455.0	...
7221730	  883.3	  524.1	 7459.0	...
7221731	  882.4	  524.6	 7463.0	...
7221732	  881.5	  525.2	 7460.0	...
7221733	  880.6	  525.8	 7453.0	...
7221734	  880.3	  525.8	 7452.0	...
7221735	  880.0	  526.1	 7458.0	...
7221736	  880.1	  526.3	 7464.0	...
7221737	  879.9	  526.4	 7465.0	...
7221738	  879.6	  526.3	 7467.0	...
7221739	  879.8	  526.2	 7470.0	...
7221740	  880.7	  526.2	 7467.0	...
7221741	  881.3	  525.5	 7464.0	...
7221742	  881.1	  524.9	 7461.0	...
7221743	  880.4	  524.4	 7462.0	...
7221744	  880.1	  525.5	 7462.0	...
7221745	  881.2	  526.4	 7462.0	...
7221746	  882.3	  527.2	 7463.0	...
7221747	  882.3	  527.2	 7470.0	...
7221748	  881.3	  527.3	 7477.0	...
7221749	  881.3	  527.1	 7477.0	...
7221750	  882.4	  526.7	 7470.0	...
7221751	  883.3	  526.3	 7464.0	...
7221752	  883.2	  526.0	 7466.0	...
7221753	  882.5	  525.9	 7468.0	...
7221754	  881.7	  525.8	 7469.0	...
7221755	  881.1	  525.8	 7469.0	...
7221756	  881.4	  526.2	 7469.0	...
7221757	  881.5	  526.5	 7471.0	...
7221758	  881.6	  527.3	 7471.0	...
7221759	  881.5	  527.7	 7472.0	...
7221760	  881.5	  528.1	 7470.0	...
7221761	  881.6	  528.1	 7470.0	...
7221762	  882.4	  527.6	 7470.0	...
7221763	  883.3	  527.5	 7470.0	...
7221764	  884.1	  527.5	 7468.0	...
7221765	  883.8	  527.3	 7466.0	...
7221766	  883.3	  526.5	 7464.0	...
7221767	  882.9	  525.7	 7464.0	...
7221768	  882.9	  525.5	 7465.0	...
7221769	  883.2	  525.1	 7468.0	...
7221770	  883.3	  524.8	 7472.0	...
7221771	  883.2	  524.6	 7469.0	...
7221772	  883.2	  524.8	 7462.0	...
7221773	  883.2	  525.0	 7455.0	...
7221774	  883.1	  525.1	 7456.0	...
7221775	  882.9	  525.3	 7459.0	...
7221776	  882.8	  526.0	 7462.0	...
7221777	  882.8	  526.6	 7464.0	...
7221778	  883.0	  527.1	 7465.0	...
7221779	  883.6	  527.2	 7465.0	...
7221780	  884.3	  527.6	 7466.0	...
7221781	  884.6	  527.9	 7468.0	...
7221782	  884.5	  527.8	 7467.0	...
7221783	  884.7	  527.5	 7463.0	...
7221784	  885.1	  527.4	 7460.0	...
7221785	  884.3	  527.7	 7463.0	...
7221786	  883.2	  527.9	 7466.0	...
7221787	  882.0	  527.8	 7469.0	...
7221788	  881.9	  528.0	 7469.0	...
7221789	  881.7	  528.3	 7468.0	...
7221790	  881.4	  528.1	 7466.0	...
7221791	  881.5	  527.5	 7466.0	...
7221792	  881.9	  526.8	 7465.0	...
7221793	  882.4	  526.4	 7469.0	...
7221794	  882.5	  526.2	 7473.0	...
7221795	  882.4	  526.3	 7478.0	...
7221796	  882.0	  527.5	 7479.0	...
7221797	  881.6	  528.5	 7476.0	...
7221798	  881.2	  529.1	 7472.0	...
7221799	  881.2	  528.7	 7471.0	...
7221800	  881.2	  528.4	 7473.0	...
7221801	  881.2	  528.4	 7476.0	...
7221802	  881.2	  528.4	 7477.0	...
7221803	  881.2	  528.2	 7480.0	...
7221804	  881.2	  528.0	 7482.0	...
7221805	  881.2	  527.8	 7483.0	...
7221806	  881.2	  527.7	 7483.0	...
7221807	  881.4	  527.8	 7483.0	...
7221808	  881.7	  528.0	 7483.0	...
7221809	  882.1	  528.3	 7481.0	...
7221810	  882.4	  528.1	 7479.0	...
7221811	  882.5	  527.7	 7478.0	...
7221812	  882.1	  527.1	 7478.0	...
7221813	  881.7	  526.5	 7479.0	...
7221814	  881.3	  526.0	 7480.0	...
7221815	  881.3	  526.6	 7480.0	...
7221816	  881.4	  527.5	 7479.0	...
7221817	  881.6	  528.5	 7478.0	...
7221818	  881.7	  528.6	 7479.0	...
7221819	  881.7	  528.5	 7481.0	...
7221820	  881.6	  528.1	 7486.0	...
7221821	  881.6	  527.4	 7487.0	...
7221822	  881.7	  527.0	 7484.0	...
7221823	  881.9	  526.8	 7479.0	...
7221824	  882.1	  526.9	 7474.0	...
7221825	  882.2	  526.9	 7474.0	...
7221826	  882.1	  526.9	 7474.0	...
7221827	  882.0	  526.9	 7473.0	...
7221828	  882.2	  526.8	 7470.0	...
7221829	  882.3	  527.1	 7468.0	...
7221830	  882.6	  527.5	 7466.0	...
7221831	  882.7	  527.9	 7466.0	...
7221832	  882.8	  527.7	 7465.0	...
7221833	  883.0	  527.5	 7464.0	...
7221834	  883.1	  527.4	 7464.0	...
7221835	  883.1	  527.0	 7464.0	...
7221836	  882.9	  526.5	 7464.0	...
7221837	  882.6	  526.0	 7466.0	...
7221838	  882.1	  525.8	 7468.0	...
7221839	  881.6	  525.8	 7471.0	...
7221840	  881.2	  525.9	 7472.0	...
7221841	  881.1	  526.1	 7473.0	...
7221842	  881.2	  526.5	 7473.0	...
7221843	  880.8	  526.9	 7475.0	...
7221844	  880.3	  526.9	 7476.0	...
7221845	  879.8	  526.7	 7477.0	...
7221846	  879.8	  526.3	 7476.0	...
7221847	  879.8	  526.3	 7480.0	...
7221848	  880.0	  526.2	 7484.0	...
7221849	  880.2	  526.0	 7486.0	...
7221850	  880.2	  525.7	 7485.0	...
7221851	  880.0	  525.5	 7485.0	...
7221852	  879.7	  525.4	 7487.0	...
7221853	  879.6	  525.7	 7490.0	...
7221854	  879.8	  525.9	 7490.0	...
7221855	  880.4	  526.3	 7488.0	...
7221856	  881.0	  526.6	 7486.0	...
7221857	  881.8	  526.9	 7485.0	...
7221858	  882.2	  526.4	 7485.0	...
7221859	  882.5	  525.9	 7485.0	...
7221860	  882.5	  525.4	 7486.0	...
7221861	  882.1	  525.3	 7487.0	...
7221862	  881.9	  525.3	 7488.0	...
7221863	  881.7	  525.9	 7489.0	...
7221864	  881.2	  526.5	 7491.0	...
7221865	  880.4	  526.5	 7492.0	...
7221866	  879.6	  526.0	 7491.0	...
7221867	  879.7	  525.8	 7484.0	...
7221868	  880.6	  525.7	 7478.0	...
7221869	  881.3	  525.6	 7477.0	...
7221870	  881.9	  525.3	 7480.0	...
7221871	  881.9	  525.3	 7482.0	...
7221872	  882.0	  525.3	 7481.0	...
7221873	  882.1	  525.4	 7481.0	...
7221874	  882.2	  525.6	 7482.0	...
7221875	  881.4	  525.8	 7488.0	...
7221876	  880.5	  525.8	 7493.0	...
7221877	  879.7	  525.7	 7496.0	...
7221878	  880.0	  524.9	 7493.0	...
7221879	  880.3	  524.2	 7490.0	...
7221880	  880.9	  523.7	 7488.0	...
7221881	  881.4	  523.9	 7485.0	...
7221882	  881.8	  524.1	 7478.0	...
7221883	  881.9	  524.5	 7472.0	...
7221884	  882.0	  524.5	 7468.0	...
7221885	  882.0	  524.4	 7467.0	...
7221886	  882.1	  524.3	 7465.0	...
7221887	  882.7	  524.7	 7464.0	...
7221888	  883.5	  525.4	 7469.0	...
7221889	  883.2	  526.3	 7476.0	...
7221890	  882.2	  526.1	 7482.0	...
7221891	  880.8	  525.6	 7481.0	...
7221892	  880.4	  525.0	 7480.0	...
7221893	  880.5	  524.8	 7478.0	...
7221894	  881.3	  525.1	 7474.0	...
7221895	  882.0	  525.4	 7470.0	...
7221896	  882.3	  525.9	 7473.0	...
7221897	  881.6	  526.1	 7478.0	...
7221898	  880.9	  526.3	 7484.0	...
7221899	  880.3	  526.4	 7485.0	...
7221900	  880.6	  526.2	 7486.0	...
7221901	  880.8	  525.7	 7487.0	...
7221902	  881.0	  525.3	 7486.0	...
7221903	  880.7	  525.2	 7485.0	...
7221904	  880.3	  525.4	 7485.0	...
7221905	  880.6	  525.5	 7484.0	...
7221906	  881.3	  525.7	 7483.0	...
7221907	  881.4	  526.2	 7481.0	...
7221908	  880.9	  526.7	 7480.0	...
7221909	  880.3	  527.1	 7480.0	...
7221910	  880.2	  526.6	 7479.0	...
7221911	  879.8	  526.1	 7479.0	...
7221912	  879.3	  525.8	 7480.0	...
7221913	  879.2	  525.9	 7480.0	...
7221914	  879.7	  526.0	 7480.0	...
7221915	  880.3	  525.9	 7478.0	...
7221916	  880.9	  525.8	 7476.0	...
7221917	  881.1	  525.8	 7479.0	...
7221918	  881.3	  525.7	 7484.0	...
7221919	  881.2	  525.5	 7490.0	...
7221920	  880.9	  525.3	 7491.0	...
7221921	  880.5	  525.2	 7493.0	...
7221922	  880.0	  525.3	 7494.0	...
7221923	  880.3	  525.1	 7494.0	...
7221924	  880.8	  525.0	 7493.0	...
7221925	  881.3	  524.8	 7491.0	...
7221926	  881.3	  524.6	 7489.0	...
7221927	  881.4	  524.5	 7489.0	...
7221928	  881.7	  524.3	 7490.0	...
7221929	  881.9	  524.2	 7488.0	...
7221930	  881.5	  524.9	 7487.0	...
7221931	  880.4	  525.7	 7486.0	...
7221932	  879.1	  526.5	 7487.0	...
7221933	  878.1	  526.5	 7484.0	...
7221934	  877.1	  526.4	 7478.0	...
7221935	  875.8	  526.0	 7471.0	...
7221936	  874.2	  525.7	 7466.0	...
7221937	  872.8	  525.5	 7462.0	...
7221938	  871.9	  525.7	 7459.0	...
7221939	  871.4	  525.5	 7462.0	...
7221940	  871.5	  525.0	 7466.0	...
7221941	  871.6	  524.1	 7470.0	...
7221942	  871.9	  523.3	 7474.0	...
7221943	  872.0	  523.0	 7477.0	...
7221944	  872.8	  523.4	 7481.0	...
7221945	  874.7	  523.7	 7480.0	...
7221946	  876.4	  523.8	 7481.0	...
7221947	  877.7	  523.7	 7481.0	...
MSG	7221948 0000 _ Number Off
7221948	  878.3	  523.7	 7481.0	...
7221949	  878.8	  523.9	 7478.0	...
7221950	  879.0	  524.2	 7475.0	...
7221951	  878.6	  524.5	 7473.0	...
7221952	  878.7	  524.6	 7474.0	...
7221953	  878.9	  524.6	 7477.0	...
7221954	  878.8	  524.7	 7480.0	...
7221955	  878.2	  524.9	 7482.0	...
7221956	  877.8	  525.0	 7482.0	...
7221957	  877.7	  525.0	 7484.0	...
7221958	  877.8	  525.0	 7486.0	...
7221959	  877.6	  525.6	 7485.0	...
7221960	  877.1	  526.3	 7481.0	...
7221961	  876.6	  527.0	 7477.0	...
7221962	  876.6	  527.2	 7477.0	...
7221963	  876.9	  527.1	 7476.0	...
7221964	  877.0	  526.8	 7477.0	...
7221965	  876.7	  526.6	 7476.0	...
7221966	  877.0	  526.4	 7474.0	...
7221967	  877.5	  526.7	 7473.0	...
7221968	  878.0	  526.8	 7472.0	...
7221969	  878.0	  527.0	 7471.0	...
7221970	  878.1	  526.9	 7468.0	...
7221971	  878.1	  526.8	 7468.0	...
7221972	  878.1	  526.7	 7469.0	...
7221973	  878.2	  526.5	 7472.0	...
7221974	  878.0	  526.3	 7475.0	...
7221975	  877.8	  526.2	 7477.0	...
7221976	  877.6	  526.1	 7473.0	...
7221977	  877.7	  525.9	 7468.0	...
7221978	  878.0	  525.7	 7462.0	...
7221979	  878.1	  525.7	 7462.0	...
7221980	  878.3	  525.4	 7463.0	...
7221981	  878.1	  525.1	 7463.0	...
7221982	  878.0	  525.5	 7463.0	...
7221983	  877.9	  525.9	 7465.0	...
7221984	  878.2	  526.2	 7464.0	...
7221985	  878.6	  525.9	 7463.0	...
7221986	  879.1	  526.1	 7460.0	...
7221987	  879.1	  526.3	 7458.0	...
7221988	  879.2	  526.4	 7457.0	...
7221989	  879.3	  526.4	 7455.0	...
7221990	  879.3	  525.9	 7460.0	...
7221991	  879.3	  525.5	 7466.0	...
7221992	  879.4	  525.4	 7471.0	...
7221993	  879.5	  525.8	 7471.0	...
7221994	  879.5	  526.1	 7471.0	...
7221995	  879.4	  526.2	 7471.0	...
7221996	  879.3	  526.2	 7471.0	...
7221997	  879.6	  526.0	 7472.0	...
7221998	  880.0	  525.9	 7472.0	...
7221999	  880.1	  525.8	 7473.0	...
7222000	  879.5	  526.5	 7471.0	...
7222001	  878.9	  527.3	 7468.0	...
7222002	  878.3	  527.9	 7466.0	...
7222003	  877.6	  527.9	 7467.0	...
7222004	  877.0	  527.9	 7468.0	...
7222005	  876.7	  528.0	 7469.0	...
7222006	  876.8	  528.4	 7472.0	...
7222007	  876.8	  528.7	 7472.0	...
7222008	  877.7	  528.7	 7473.0	...
7222009	  878.4	  528.0	 7470.0	...
7222010	  879.2	  527.5	 7474.0	...
7222011	  878.4	  527.4	 7478.0	...
7222012	  877.6	  527.7	 7482.0	...
7222013	  876.5	  527.9	 7483.0	...
7222014	  876.2	  527.9	 7484.0	...
7222015	  876.8	  527.9	 7484.0	...
7222016	  877.5	  527.8	 7484.0	...
7222017	  877.5	  527.8	 7486.0	...
7222018	  876.8	  528.1	 7488.0	...
7222019	  876.2	  528.4	 7485.0	...
7222020	  876.4	  528.6	 7484.0	...
7222021	  876.5	  528.6	 7484.0	...
7222022	  876.9	  528.5	 7485.0	...
7222023	  877.0	  528.0	 7486.0	...
7222024	  876.9	  527.6	 7485.0	...
7222025	  876.7	  527.3	 7487.0	...
7222026	  877.0	  527.2	 7488.0	...
7222027	  877.6	  527.2	 7488.0	...
7222028	  877.0	  527.5	 7490.0	...
7222029	  875.8	  527.9	 7491.0	...
7222030	  874.4	  528.3	 7492.0	...
7222031	  874.3	  528.8	 7493.0	...
7222032	  875.2	  529.5	 7492.0	...
7222033	  876.3	  529.9	 7490.0	...
7222034	  877.1	  529.9	 7488.0	...
7222035	  876.9	  529.4	 7487.0	...
7222036	  876.4	  529.0	 7486.0	...
7222037	  876.2	  529.3	 7486.0	...
7222038	  876.2	  530.0	 7488.0	...
7222039	  875.7	  530.1	 7489.0	...
7222040	  875.1	  529.6	 7490.0	...
7222041	  875.2	  529.0	 7490.0	...
7222042	  876.0	  528.9	 7494.0	...
7222043	  876.7	  528.6	 7497.0	...
7222044	  876.6	  528.1	 7500.0	...
7222045	  876.5	  527.6	 7497.0	...
7222046	  876.3	  527.1	 7494.0	...
7222047	  876.2	  526.9	 7492.0	...
7222048	  876.0	  527.3	 7497.0	...
7222049	  875.8	  527.9	 7502.0	...
7222050	  875.8	  528.9	 7506.0	...
7222051	  876.0	  529.2	 7508.0	...
7222052	  876.3	  529.3	 7509.0	...
7222053	  876.3	  529.1	 7509.0	...
7222054	  876.1	  529.2	 7509.0	...
7222055	  875.9	  529.6	 7509.0	...
7222056	  875.5	  529.3	 7514.0	...
7222057	  875.5	  528.6	 7516.0	...
7222058	  875.6	  528.3	 7512.0	...
7222059	  875.3	  528.7	 7506.0	...
7222060	  875.0	  529.1	 7500.0	...
7222061	  875.1	  529.0	 7496.0	...
7222062	  875.7	  528.5	 7491.0	...
7222063	  876.4	  528.1	 7486.0	...
7222064	  876.9	  528.2	 7483.0	...
7222065	  877.3	  528.9	 7481.0	...
7222066	  877.3	  529.6	 7480.0	...
7222067	  876.9	  529.8	 7482.0	...
7222068	  876.4	  529.3	 7486.0	...
7222069	  876.2	  528.8	 7491.0	...
7222070	  876.3	  528.2	 7492.0	...
7222071	  876.4	  528.1	 7494.0	...
7222072	  876.1	  528.1	 7495.0	...
7222073	  875.5	  528.3	 7497.0	...
7222074	  875.6	  528.9	 7497.0	...
7222075	  876.3	  529.4	 7499.0	...
7222076	  876.4	  529.9	 7501.0	...
7222077	  875.5	  529.9	 7503.0	...
7222078	  874.6	  529.8	 7502.0	...
7222079	  874.1	  529.7	 7502.0	...
7222080	  874.1	  529.5	 7503.0	...
7222081	  874.4	  529.2	 7504.0	...
7222082	  874.3	  529.0	 7501.0	...
7222083	  874.4	  529.5	 7497.0	...
7222084	  874.6	  530.2	 7493.0	...
7222085	  874.9	  530.0	 7491.0	...
7222086	  875.2	  529.3	 7490.0	...
7222087	  874.8	  528.5	 7490.0	...
7222088	  874.6	  528.6	 7491.0	...
7222089	  874.1	  528.7	 7493.0	...
7222090	  873.9	  528.8	 7501.0	...
7222091	  873.8	  528.9	 7509.0	...
7222092	  874.7	  528.7	 7514.0	...
7222093	  875.5	  528.5	 7511.0	...
7222094	  874.9	  529.3	 7508.0	...
7222095	  873.6	  530.3	 7508.0	...
7222096	  872.4	  531.3	 7507.0	...
7222097	  872.6	  531.4	 7507.0	...
7222098	  872.9	  531.1	 7509.0	...
7222099	  873.0	  530.3	 7512.0	...
7222100	  873.1	  529.6	 7515.0	...
7222101	  873.4	  529.1	 7514.0	...
7222102	  873.8	  529.2	 7513.0	...
7222103	  873.8	  529.5	 7513.0	...
7222104	  873.3	  529.8	 7515.0	...
7222105	  872.8	  529.9	 7517.0	...
7222106	  872.8	  529.7	 7516.0	...
7222107	  872.9	  529.5	 7516.0	...
7222108	  873.0	  529.4	 7514.0	...
7222109	  873.2	  529.2	 7513.0	...
7222110	  873.3	  529.2	 7516.0	...
7222111	  873.5	  529.3	 7520.0	...
7222112	  873.7	  529.3	 7527.0	...
7222113	  873.9	  529.2	 7530.0	...
7222114	  874.1	  528.9	 7533.0	...
7222115	  874.2	  528.7	 7531.0	...
7222116	  874.2	  528.7	 7525.0	...
7222117	  874.1	  528.6	 7521.0	...
7222118	  874.0	  528.6	 7518.0	...
7222119	  873.9	  528.5	 7518.0	...
7222120	  873.8	  528.4	 7518.0	...
7222121	  873.9	  528.3	 7518.0	...
7222122	  874.0	  528.3	 7519.0	...
7222123	  874.6	  528.2	 7519.0	...
7222124	  875.2	  528.3	 7519.0	...
7222125	  874.8	  528.5	 7522.0	...
7222126	  873.9	  528.7	 7523.0	...
7222127	  873.5	  528.9	 7523.0	...
7222128	  873.9	  529.0	 7521.0	...
7222129	  874.4	  529.6	 7521.0	...
7222130	  874.5	  530.2	 7520.0	...
7222131	  874.6	  530.6	 7521.0	...
7222132	  875.0	  530.5	 7522.0	...
7222133	  875.4	  530.5	 7524.0	...
7222134	  874.4	  530.5	 7526.0	...
7222135	  873.0	  530.6	 7527.0	...
7222136	  872.8	  530.7	 7519.0	...
7222137	  874.0	  530.7	 7510.0	...
7222138	  875.1	  530.6	 7502.0	...
7222139	  874.9	  530.6	 7500.0	...
7222140	  874.6	  530.7	 7499.0	...
7222141	  874.3	  530.6	 7498.0	...
7222142	  874.1	  530.4	 7499.0	...
7222143	  874.0	  530.3	 7502.0	...
7222144	  873.9	  530.4	 7503.0	...
7222145	  874.6	  530.5	 7503.0	...
7222146	  875.1	  530.5	 7500.0	...
7222147	  875.5	  530.6	 7497.0	...
7222148	  875.2	  530.5	 7495.0	...
7222149	  875.0	  530.2	 7495.0	...
7222150	  874.8	  530.0	 7495.0	...
7222151	  874.8	  530.4	 7497.0	...
7222152	  874.8	  531.0	 7502.0	...
7222153	  874.6	  531.7	 7508.0	...
7222154	  874.3	  531.6	 7512.0	...
7222155	  874.8	  531.0	 7513.0	...
7222156	  875.7	  530.4	 7512.0	...
7222157	  876.1	  530.7	 7513.0	...
7222158	  875.6	  531.0	 7514.0	...
7222159	  875.1	  531.9	 7515.0	...
MSG	7222160 0000 _ Number On
7222160	  875.3	  532.3	 7513.0	...
7222161	  875.5	  532.7	 7508.0	...
7222162	  876.4	  532.6	 7504.0	...
7222163	  877.3	  532.7	 7501.0	...
7222164	  878.1	  532.8	 7501.0	...
7222165	  878.1	  532.8	 7501.0	...
7222166	  877.9	  532.6	 7501.0	...
7222167	  877.7	  532.5	 7502.0	...
7222168	  877.3	  531.8	 7504.0	...
7222169	  876.8	  531.1	 7505.0	...
7222170	  875.9	  530.4	 7506.0	...
7222171	  875.1	  530.4	 7506.0	...
7222172	  874.9	  529.8	 7507.0	...
7222173	  875.1	  529.3	 7506.0	...
7222174	  875.1	  529.0	 7505.0	...
7222175	  874.6	  529.1	 7505.0	...
7222176	  874.4	  529.3	 7506.0	...
7222177	  874.7	  529.2	 7508.0	...
7222178	  874.9	  529.2	 7508.0	...
7222179	  874.9	  529.3	 7508.0	...
7222180	  874.8	  529.6	 7513.0	...
7222181	  874.9	  530.4	 7518.0	...
7222182	  875.1	  531.1	 7522.0	...
7222183	  874.6	  531.3	 7526.0	...
7222184	  874.0	  530.9	 7529.0	...
7222185	  873.3	  530.6	 7532.0	...
7222186	  873.3	  530.7	 7529.0	...
7222187	  873.6	  530.8	 7522.0	...
7222188	  874.0	  531.0	 7517.0	...
7222189	  874.5	  531.1	 7514.0	...
7222190	  874.8	  531.1	 7516.0	...
7222191	  875.0	  531.0	 7514.0	...
7222192	  875.4	  530.6	 7511.0	...
7222193	  875.7	  530.5	 7508.0	...
7222194	  875.9	  530.4	 7507.0	...
7222195	  876.0	  530.6	 7503.0	...
7222196	  876.0	  530.6	 7501.0	...
7222197	  876.0	  530.4	 7499.0	...
7222198	  875.9	  530.1	 7499.0	...
7222199	  875.8	  529.9	 7500.0	...
7222200	  876.2	  530.0	 7502.0	...
7222201	  876.6	  530.0	 7506.0	...
7222202	  876.1	  530.2	 7508.0	...
7222203	  875.2	  530.3	 7511.0	...
7222204	  874.8	  529.8	 7511.0	...
7222205	  875.2	  529.1	 7511.0	...
7222206	  875.4	  528.7	 7511.0	...
7222207	  875.1	  529.1	 7511.0	...
7222208	  874.4	  529.3	 7517.0	...
7222209	  873.8	  529.3	 7524.0	...
7222210	  873.3	  529.0	 7533.0	...
7222211	  873.3	  528.9	 7535.0	...
7222212	  873.4	  529.5	 7523.0	...
7222213	  874.6	  530.2	 7508.0	...
7222214	  875.9	  530.7	 7496.0	...
7222215	  876.8	  530.4	 7499.0	...
7222216	  876.4	  529.7	 7505.0	...
7222217	  876.0	  529.0	 7512.0	...
7222218	  875.9	  528.5	 7519.0	...
7222219	  875.9	  528.7	 7522.0	...
7222220	  876.0	  529.0	 7521.0	...
7222221	  876.1	  529.2	 7520.0	...
7222222	  876.3	  529.9	 7520.0	...
7222223	  875.8	  530.4	 7525.0	...
7222224	  875.2	  530.7	 7531.0	...
7222225	  874.5	  530.3	 7533.0	...
7222226	  874.5	  529.5	 7526.0	...
7222227	  874.5	  528.9	 7519.0	...
7222228	  874.7	  528.7	 7519.0	...
7222229	  875.0	  528.8	 7522.0	...
7222230	  876.1	  529.2	 7518.0	...
7222231	  877.0	  529.4	 7512.0	...
7222232	  877.6	  530.7	 7507.0	...
7222233	  877.3	  531.9	 7510.0	...
7222234	  876.9	  532.8	 7513.0	...
7222235	  876.9	  532.8	 7512.0	...
7222236	  876.8	  532.6	 7510.0	...
7222237	  876.7	  532.6	 7511.0	...
7222238	  875.9	  532.6	 7515.0	...
7222239	  875.0	  532.7	 7520.0	...
7222240	  874.2	  532.8	 7526.0	...
7222241	  874.5	  532.8	 7530.0	...
7222242	  874.7	  532.5	 7534.0	...
7222243	  875.1	  532.2	 7530.0	...
7222244	  875.3	  531.9	 7526.0	...
7222245	  874.8	  531.8	 7521.0	...
7222246	  874.4	  531.7	 7518.0	...
7222247	  874.3	  531.5	 7513.0	...
7222248	  874.5	  531.2	 7508.0	...
7222249	  874.5	  531.7	 7505.0	...
7222250	  875.2	  532.4	 7504.0	...
7222251	  876.2	  533.2	 7505.0	...
7222252	  877.1	  533.0	 7509.0	...
7222253	  877.2	  532.8	 7513.0	...
7222254	  877.1	  533.0	 7515.0	...
7222255	  877.1	  533.3	 7517.0	...
7222256	  877.1	  533.6	 7518.0	...
7222257	  877.2	  533.5	 7521.0	...
7222258	  876.9	  533.0	 7526.0	...
7222259	  874.8	  532.1	 7532.0	...
7222260	  872.8	  531.2	 7536.0	...
7222261	  870.7	  530.8	 7540.0	...
7222262	  870.5	  530.7	 7542.0	...
7222263	  871.8	  530.4	 7537.0	...
7222264	  873.8	  530.1	 7529.0	...
7222265	  875.9	  530.3	 7520.0	...
7222266	  876.3	  530.8	 7521.0	...
7222267	  876.1	  531.1	 7524.0	...
7222268	  876.0	  530.6	 7526.0	...
7222269	  875.9	  530.2	 7526.0	...
7222270	  876.1	  530.0	 7524.0	...
7222271	  875.7	  530.0	 7523.0	...
7222272	  875.4	  530.0	 7521.0	...
7222273	  874.9	  530.1	 7520.0	...
7222274	  874.3	  530.1	 7519.0	...
7222275	  873.7	  530.8	 7519.0	...
7222276	  873.1	  531.5	 7520.0	...
7222277	  872.6	  532.1	 7522.0	...
7222278	  872.2	  532.2	 7524.0	...
7222279	  871.9	  532.3	 7526.0	...
7222280	  871.9	  531.9	 7526.0	...
7222281	  873.6	  531.3	 7524.0	...
7222282	  875.5	  530.7	 7522.0	...
7222283	  877.4	  530.2	 7521.0	...
7222284	  877.5	  530.1	 7518.0	...
7222285	  877.9	  529.9	 7515.0	...
7222286	  878.3	  530.0	 7510.0	...
7222287	  878.0	  530.1	 7507.0	...
7222288	  877.3	  530.1	 7506.0	...
7222289	  876.5	  530.4	 7507.0	...
7222290	  876.5	  530.5	 7507.0	...
7222291	  876.5	  530.7	 7505.0	...
7222292	  876.1	  530.6	 7508.0	...
7222293	  875.9	  530.6	 7511.0	...
7222294	  875.6	  530.6	 7517.0	...
7222295	  875.7	  530.7	 7518.0	...
7222296	  875.1	  530.8	 7520.0	...
7222297	  874.4	  530.9	 7519.0	...
7222298	  873.6	  530.9	 7518.0	...
7222299	  873.5	  531.2	 7519.0	...
7222300	  873.3	  531.5	 7523.0	...
7222301	  872.5	  531.4	 7527.0	...
7222302	  871.7	  530.8	 7529.0	...
7222303	  871.9	  530.0	 7529.0	...
7222304	  873.0	  529.7	 7528.0	...
7222305	  874.2	  529.6	 7528.0	...
7222306	  874.2	  529.8	 7526.0	...
7222307	  874.1	  529.3	 7525.0	...
7222308	  874.0	  528.6	 7525.0	...
7222309	  874.0	  529.0	 7524.0	...
7222310	  874.0	  530.1	 7526.0	...
7222311	  874.0	  531.0	 7527.0	...
7222312	  874.6	  530.8	 7523.0	...
7222313	  875.7	  530.7	 7516.0	...
7222314	  876.4	  531.1	 7509.0	...
7222315	  876.0	  531.7	 7512.0	...
7222316	  875.8	  532.2	 7513.0	...
7222317	  876.3	  532.4	 7513.0	...
7222318	  876.9	  532.6	 7510.0	...
7222319	  876.9	  532.7	 7509.0	...
7222320	  876.9	  532.8	 7508.0	...
7222321	  877.0	  532.9	 7508.0	...
7222322	  877.4	  533.0	 7510.0	...
7222323	  877.4	  532.9	 7512.0	...
7222324	  877.2	  532.4	 7513.0	...
7222325	  876.9	  532.0	 7511.0	...
7222326	  876.4	  531.9	 7516.0	...
7222327	  876.0	  532.0	 7522.0	...
7222328	  875.7	  532.1	 7528.0	...
7222329	  875.2	  532.2	 7527.0	...
7222330	  874.8	  532.3	 7526.0	...
7222331	  874.4	  532.1	 7525.0	...
7222332	  874.3	  531.7	 7526.0	...
7222333	  874.7	  531.2	 7528.0	...
7222334	  875.0	  530.9	 7530.0	...
7222335	  875.3	  530.9	 7532.0	...
7222336	  874.8	  530.9	 7533.0	...
7222337	  874.6	  530.9	 7531.0	...
7222338	  874.6	  530.9	 7529.0	...
7222339	  874.7	  530.9	 7529.0	...
7222340	  874.8	  531.4	 7532.0	...
7222341	  874.9	  531.8	 7536.0	...
7222342	  875.0	  532.2	 7538.0	...
7222343	  874.9	  532.0	 7539.0	...
7222344	  874.9	  531.7	 7539.0	...
7222345	  874.8	  531.7	 7537.0	...
7222346	  874.9	  532.0	 7536.0	...
7222347	  874.9	  532.4	 7535.0	...
7222348	  874.9	  532.2	 7536.0	...
7222349	  874.3	  531.8	 7537.0	...
7222350	  873.8	  532.1	 7538.0	...
7222351	  873.5	  532.9	 7539.0	...
7222352	  873.6	  533.8	 7539.0	...
7222353	  873.7	  534.0	 7532.0	...
7222354	  873.7	  534.2	 7524.0	...
7222355	  873.7	  534.5	 7523.0	...
7222356	  873.4	  534.9	 7529.0	...
7222357	  873.1	  535.2	 7534.0	...
7222358	  874.6	  535.2	 7532.0	...
7222359	  876.3	  534.9	 7529.0	...
7222360	  877.9	  534.2	 7526.0	...
7222361	  877.5	  533.8	 7525.0	...
7222362	  876.2	  533.8	 7527.0	...
7222363	  875.0	  534.0	 7529.0	...
7222364	  874.0	  534.2	 7533.0	...
7222365	  874.4	  534.2	 7534.0	...
7222366	  874.9	  534.1	 7536.0	...
7222367	  875.4	  534.2	 7537.0	...
7222368	  875.4	  534.5	 7536.0	...
7222369	  875.2	  534.8	 7533.0	...
7222370	  874.9	  534.4	 7530.0	...
7222371	  874.4	  533.7	 7529.0	...
7222372	  874.3	  532.8	 7528.0	...
7222373	  874.2	  532.4	 7532.0	...
7222374	  874.1	  532.2	 7537.0	...
7222375	  874.4	  532.3	 7535.0	...
7222376	  874.6	  532.5	 7530.0	...
7222377	  874.9	  532.6	 7522.0	...
7222378	  875.0	  532.8	 7520.0	...
7222379	  875.3	  532.9	 7522.0	...
7222380	  875.6	  533.2	 7527.0	...
7222381	  875.8	  533.4	 7533.0	...
7222382	  875.4	  533.7	 7535.0	...
7222383	  875.0	  533.2	 7537.0	...
7222384	  874.7	  532.8	 7539.0	...
7222385	  874.7	  532.4	 7541.0	...
7222386	  874.6	  532.7	 7536.0	...
7222387	  874.4	  533.0	 7532.0	...
7222388	  874.3	  533.3	 7527.0	...
7222389	  874.1	  533.5	 7530.0	...
7222390	  874.1	  533.7	 7533.0	...
7222391	  874.3	  534.0	 7533.0	...
7222392	  874.7	  534.3	 7532.0	...
7222393	  875.2	  534.5	 7530.0	...
7222394	  876.1	  534.5	 7530.0	...
7222395	  876.8	  534.5	 7530.0	...
7222396	  877.5	  534.2	 7530.0	...
7222397	  877.4	  533.9	 7529.0	...
7222398	  877.3	  533.6	 7529.0	...
7222399	  877.0	  533.6	 7532.0	...
7222400	  877.1	  533.9	 7535.0	...
7222401	  877.2	  534.5	 7538.0	...
7222402	  877.4	  535.1	 7538.0	...
7222403	  877.5	  535.7	 7539.0	...
7222404	  877.5	  535.8	 7540.0	...
7222405	  877.4	  534.8	 7539.0	...
7222406	  877.3	  533.8	 7538.0	...
7222407	  875.8	  533.4	 7541.0	...
7222408	  874.4	  534.1	 7548.0	...
7222409	  873.4	  534.8	 7555.0	...
7222410	  873.8	  534.7	 7559.0	...
7222411	  874.1	  534.6	 7561.0	...
7222412	  874.9	  534.4	 7553.0	...
7222413	  875.8	  534.4	 7544.0	...
7222414	  876.7	  535.0	 7534.0	...
7222415	  876.9	  535.7	 7533.0	...
7222416	  876.8	  536.3	 7537.0	...
7222417	  876.4	  536.5	 7542.0	...
7222418	  875.8	  536.2	 7548.0	...
7222419	  875.6	  535.5	 7548.0	...
7222420	  875.8	  534.8	 7548.0	...
7222421	  876.1	  534.4	 7549.0	...
7222422	  876.3	  534.3	 7550.0	...
7222423	  876.6	  534.8	 7552.0	...
7222424	  876.8	  535.3	 7555.0	...
7222425	  876.2	  536.0	 7556.0	...
7222426	  875.5	  535.8	 7556.0	...
7222427	  875.0	  535.6	 7556.0	...
7222428	  875.4	  535.4	 7555.0	...
7222429	  875.8	  535.5	 7553.0	...
7222430	  876.1	  535.6	 7552.0	...
7222431	  876.1	  535.6	 7552.0	...
7222432	  876.2	  536.1	 7552.0	...
7222433	  876.2	  536.6	 7551.0	...
7222434	  876.2	  537.2	 7551.0	...
7222435	  876.2	  537.1	 7544.0	...
7222436	  876.1	  537.0	 7538.0	...
7222437	  876.0	  536.8	 7531.0	...
7222438	  875.9	  536.7	 7529.0	...
7222439	  875.9	  536.8	 7528.0	...
7222440	  875.6	  537.1	 7529.0	...
7222441	  875.3	  537.2	 7532.0	...
7222442	  875.5	  537.0	 7534.0	...
7222443	  875.9	  536.8	 7536.0	...
7222444	  876.1	  536.8	 7537.0	...
7222445	  875.8	  537.3	 7538.0	...
7222446	  875.7	  537.8	 7537.0	...
7222447	  875.3	  538.1	 7536.0	...
7222448	  874.9	  538.1	 7537.0	...
7222449	  875.3	  538.0	 7541.0	...
7222450	  875.7	  537.7	 7544.0	...
7222451	  876.0	  537.4	 7545.0	...
7222452	  875.2	  536.7	 7545.0	...
7222453	  874.8	  536.3	 7544.0	...
7222454	  874.8	  535.8	 7542.0	...
7222455	  875.3	  535.6	 7542.0	...
7222456	  876.9	  535.4	 7542.0	...
7222457	  878.0	  535.3	 7542.0	...
7222458	  878.8	  535.4	 7539.0	...
7222459	  878.3	  535.1	 7538.0	...
7222460	  877.8	  534.8	 7540.0	...
7222461	  877.5	  534.8	 7543.0	...
7222462	  877.1	  535.3	 7544.0	...
7222463	  876.7	  536.0	 7543.0	...
7222464	  876.2	  536.3	 7543.0	...
MSG	7222465 0000 _ Number Off
7222465	  876.6	  536.6	 7543.0	...
7222466	  877.0	  537.4	 7541.0	...
7222467	  877.4	  538.1	 7539.0	...
7222468	  877.6	  537.9	 7536.0	...
7222469	  878.0	  536.9	 7535.0	...
7222470	  878.3	  535.9	 7536.0	...
7222471	  878.4	  535.9	 7536.0	...
7222472	  878.3	  536.1	 7536.0	...
7222473	  878.1	  536.2	 7535.0	...
7222474	  877.9	  536.0	 7536.0	...
7222475	  878.3	  535.6	 7533.0	...
7222476	  879.0	  535.2	 7530.0	...
7222477	  879.3	  536.0	 7527.0	...
7222478	  878.9	  537.0	 7529.0	...
7222479	  878.6	  537.9	 7530.0	...
7222480	  878.7	  537.9	 7532.0	...
7222481	  878.9	  537.9	 7532.0	...
7222482	  878.9	  537.9	 7528.0	...
7222483	  878.9	  537.7	 7525.0	...
7222484	  878.8	  537.0	 7522.0	...
7222485	  878.7	  536.5	 7522.0	...
7222486	  878.6	  536.0	 7523.0	...
7222487	  878.5	  535.9	 7525.0	...
7222488	  878.7	  535.8	 7528.0	...
7222489	  879.0	  535.7	 7531.0	...
7222490	  879.4	  536.2	 7534.0	...
7222491	  879.4	  536.6	 7536.0	...
7222492	  879.4	  537.2	 7536.0	...
7222493	  879.4	  537.5	 7535.0	...
7222494	  879.3	  537.8	 7532.0	...
7222495	  879.2	  537.9	 7529.0	...
7222496	  879.2	  537.1	 7525.0	...
7222497	  879.3	  536.2	 7524.0	...
7222498	  879.4	  536.2	 7523.0	...
7222499	  879.2	  536.9	 7523.0	...
7222500	  879.1	  537.6	 7527.0	...
7222501	  879.2	  537.1	 7531.0	...
7222502	  879.5	  536.9	 7533.0	...
7222503	  879.9	  536.8	 7532.0	...
7222504	  880.2	  536.6	 7530.0	...
7222505	  880.4	  536.5	 7526.0	...
7222506	  880.4	  536.5	 7522.0	...
7222507	  880.1	  536.4	 7520.0	...
7222508	  879.8	  535.9	 7523.0	...
7222509	  879.5	  535.3	 7527.0	...
7222510	  879.0	  535.3	 7531.0	...
7222511	  878.7	  535.8	 7530.0	...
7222512	  878.6	  537.3	 7530.0	...
7222513	  879.0	  538.1	 7529.0	...
7222514	  879.6	  538.8	 7527.0	...
7222515	  879.9	  538.3	 7525.0	...
7222516	  879.7	  537.2	 7529.0	...
7222517	  879.1	  536.4	 7534.0	...
7222518	  878.5	  536.2	 7536.0	...
7222519	  878.4	  536.6	 7531.0	...
7222520	  878.4	  537.3	 7525.0	...
7222521	  879.2	  537.6	 7520.0	...
7222522	  880.0	  537.9	 7520.0	...
7222523	  880.7	  537.6	 7520.0	...
7222524	  880.6	  537.5	 7522.0	...
7222525	  880.4	  537.6	 7523.0	...
7222526	  880.2	  537.9	 7524.0	...
7222527	  879.9	  538.2	 7526.0	...
7222528	  879.7	  538.4	 7528.0	...
7222529	  879.4	  538.3	 7529.0	...
7222530	  879.4	  538.2	 7529.0	...
7222531	  879.5	  538.1	 7531.0	...
7222532	  879.6	  538.2	 7533.0	...
7222533	  879.7	  538.4	 7534.0	...
7222534	  879.6	  538.1	 7533.0	...
7222535	  879.4	  537.6	 7534.0	...
7222536	  879.3	  537.1	 7535.0	...
7222537	  879.4	  537.3	 7537.0	...
7222538	  879.0	  537.4	 7538.0	...
7222539	  878.5	  537.5	 7539.0	...
7222540	  877.9	  537.5	 7541.0	...
7222541	  878.2	  537.4	 7542.0	...
7222542	  878.7	  537.4	 7538.0	...
7222543	  879.2	  537.5	 7534.0	...
7222544	  879.2	  537.2	 7530.0	...
7222545	  879.2	  537.0	 7530.0	...
7222546	  879.2	  536.7	 7530.0	...
7222547	  879.3	  536.8	 7529.0	...
7222548	  879.3	  536.9	 7529.0	...
7222549	  879.2	  536.9	 7530.0	...
7222550	  879.7	  536.8	 7531.0	...
7222551	  880.2	  536.7	 7529.0	...
7222552	  880.9	  536.9	 7527.0	...
7222553	  881.0	  537.2	 7525.0	...
7222554	  881.1	  537.5	 7524.0	...
7222555	  881.0	  537.5	 7524.0	...
7222556	  880.9	  537.4	 7522.0	...
7222557	  880.7	  537.4	 7521.0	...
7222558	  881.2	  537.5	 7519.0	...
7222559	  881.8	  537.5	 7519.0	...
7222560	  881.7	  536.7	 7521.0	...
7222561	  880.9	  536.1	 7523.0	...
7222562	  880.4	  535.6	 7526.0	...
7222563	  880.7	  536.0	 7526.0	...
7222564	  880.8	  536.3	 7526.0	...
7222565	  880.8	  536.5	 7527.0	...
7222566	  881.1	  536.6	 7528.0	...
7222567	  881.5	  536.6	 7530.0	...
7222568	  881.9	  536.6	 7530.0	...
7222569	  881.8	  536.7	 7531.0	...
7222570	  881.8	  536.8	 7531.0	...
7222571	  881.9	  536.8	 7529.0	...
7222572	  882.2	  536.3	 7526.0	...
7222573	  882.3	  535.8	 7524.0	...
7222574	  882.3	  535.4	 7526.0	...
7222575	  881.2	  535.7	 7527.0	...
7222576	  880.0	  536.0	 7528.0	...
7222577	  878.8	  536.2	 7528.0	...
7222578	  878.8	  536.2	 7529.0	...
7222579	  878.8	  536.3	 7533.0	...
7222580	  878.8	  536.3	 7536.0	...
7222581	  878.9	  536.1	 7540.0	...
7222582	  879.0	  536.0	 7547.0	...
7222583	  879.1	  535.9	 7554.0	...
7222584	  880.6	  535.8	 7545.0	...
7222585	  881.9	  535.9	 7530.0	...
7222586	  882.6	  536.1	 7522.0	...
7222587	  882.0	  536.3	 7531.0	...
7222588	  881.1	  536.1	 7532.0	...
7222589	  880.8	  535.7	 7526.0	...
7222590	  880.5	  535.4	 7521.0	...
7222591	  880.5	  535.2	 7523.0	...
7222592	  879.7	  534.3	 7532.0	...
7222593	  879.0	  533.4	 7543.0	...
7222594	  877.8	  533.1	 7552.0	...
7222595	  877.4	  533.8	 7552.0	...
7222596	  877.4	  535.5	 7547.0	...
7222597	  879.3	  536.7	 7542.0	...
7222598	  881.1	  537.5	 7542.0	...
7222599	  882.5	  537.1	 7545.0	...
7222600	  882.6	  536.8	 7545.0	...
7222601	  881.4	  536.8	 7542.0	...
7222602	  880.1	  536.9	 7542.0	...
7222603	  878.6	  536.9	 7547.0	...
7222604	  878.4	  536.4	 7552.0	...
7222605	  877.5	  536.0	 7553.0	...
7222606	  876.6	  535.7	 7554.0	...
7222607	  876.8	  535.4	 7555.0	...
7222608	  877.7	  535.1	 7557.0	...
7222609	  878.9	  534.8	 7557.0	...
7222610	  879.4	  534.7	 7555.0	...
7222611	  880.4	  534.5	 7552.0	...
7222612	  881.2	  534.5	 7551.0	...
7222613	  881.3	  534.7	 7551.0	...
7222614	  880.9	  534.9	 7552.0	...
7222615	  880.2	  535.2	 7554.0	...
7222616	  879.6	  535.2	 7555.0	...
7222617	  879.1	  535.2	 7552.0	...
7222618	  878.9	  535.1	 7545.0	...
7222619	  879.1	  535.0	 7537.0	...
7222620	  879.1	  534.9	 7544.0	...
7222621	  879.1	  534.7	 7553.0	...
7222622	  879.0	  534.5	 7554.0	...
7222623	  879.1	  534.9	 7547.0	...
7222624	  879.6	  535.3	 7538.0	...
7222625	  880.2	  535.7	 7537.0	...
7222626	  880.8	  535.6	 7536.0	...
7222627	  881.0	  535.5	 7536.0	...
7222628	  881.5	  535.5	 7537.0	...
7222629	  882.0	  535.6	 7538.0	...
7222630	  882.2	  534.9	 7538.0	...
7222631	  881.9	  534.3	 7536.0	...
7222632	  881.5	  533.6	 7533.0	...
7222633	  881.4	  533.9	 7534.0	...
7222634	  881.3	  534.3	 7539.0	...
7222635	  881.4	  534.5	 7544.0	...
7222636	  881.4	  534.3	 7545.0	...
7222637	  881.3	  533.9	 7545.0	...
7222638	  881.0	  533.6	 7544.0	...
7222639	  880.8	  533.3	 7545.0	...
7222640	  880.6	  533.5	 7552.0	...
7222641	  880.6	  533.8	 7559.0	...
7222642	  880.7	  533.7	 7556.0	...
7222643	  881.1	  533.2	 7545.0	...
7222644	  881.4	  533.0	 7535.0	...
7222645	  881.1	  533.3	 7534.0	...
7222646	  880.5	  533.9	 7542.0	...
7222647	  879.9	  534.5	 7549.0	...
7222648	  880.0	  535.0	 7554.0	...
7222649	  880.1	  535.1	 7552.0	...
7222650	  880.0	  535.0	 7552.0	...
7222651	  879.8	  535.0	 7553.0	...
7222652	  879.7	  535.0	 7551.0	...
7222653	  879.8	  535.2	 7548.0	...
7222654	  880.0	  535.4	 7546.0	...
7222655	  880.1	  535.8	 7545.0	...
7222656	  879.9	  536.0	 7546.0	...
7222657	  879.5	  535.8	 7550.0	...
7222658	  878.9	  535.5	 7554.0	...
7222659	  878.5	  535.2	 7557.0	...
7222660	  878.3	  535.0	 7556.0	...
7222661	  878.2	  534.8	 7556.0	...
7222662	  878.2	  534.5	 7557.0	...
7222663	  878.4	  534.6	 7558.0	...
7222664	  878.6	  534.8	 7558.0	...
7222665	  878.4	  535.1	 7556.0	...
7222666	  878.0	  535.4	 7554.0	...
7222667	  877.6	  534.9	 7553.0	...
7222668	  877.7	  534.3	 7553.0	...
7222669	  877.7	  533.6	 7552.0	...
7222670	  878.5	  533.6	 7553.0	...
7222671	  879.3	  534.1	 7554.0	...
7222672	  880.2	  534.6	 7555.0	...
7222673	  880.5	  535.7	 7555.0	...
7222674	  880.8	  536.2	 7556.0	...
7222675	  880.9	  536.6	 7557.0	...
MSG	7222676 0000 _ Number On
7222676	  880.6	  536.5	 7552.0	...
7222677	  880.0	  536.3	 7547.0	...
7222678	  879.8	  536.3	 7542.0	...
7222679	  879.7	  536.6	 7545.0	...
7222680	  880.0	  536.9	 7550.0	...
7222681	  880.1	  537.0	 7556.0	...
7222682	  879.7	  536.7	 7560.0	...
7222683	  879.3	  535.9	 7562.0	...
7222684	  879.4	  535.1	 7551.0	...
7222685	  879.3	  534.5	 7539.0	...
7222686	  879.4	  534.3	 7530.0	...
7222687	  878.8	  534.1	 7533.0	...
7222688	  879.0	  534.1	 7535.0	...
7222689	  879.1	  534.1	 7539.0	...
7222690	  879.2	  534.2	 7545.0	...
7222691	  878.5	  534.5	 7555.0	...
7222692	  877.7	  534.7	 7562.0	...
7222693	  876.9	  535.1	 7566.0	...
7222694	  876.9	  535.4	 7566.0	...
7222695	  876.8	  535.5	 7565.0	...
7222696	  876.7	  535.4	 7562.0	...
7222697	  876.4	  535.0	 7560.0	...
7222698	  876.2	  534.7	 7560.0	...
7222699	  876.9	  534.8	 7561.0	...
7222700	  877.9	  535.1	 7562.0	...
7222701	  878.8	  535.5	 7562.0	...
7222702	  878.6	  535.6	 7565.0	...
7222703	  878.3	  535.8	 7568.0	...
7222704	  878.0	  536.2	 7570.0	...
7222705	  877.7	  536.5	 7570.0	...
7222706	  877.6	  536.9	 7570.0	...
7222707	  877.6	  537.0	 7571.0	...
7222708	  877.7	  536.9	 7572.0	...
7222709	  877.7	  536.6	 7572.0	...
7222710	  877.7	  536.4	 7569.0	...
7222711	  877.6	  536.2	 7566.0	...
7222712	  878.3	  536.0	 7563.0	...
7222713	  879.1	  535.8	 7555.0	...
7222714	  880.2	  535.7	 7549.0	...
7222715	  880.6	  535.7	 7544.0	...
7222716	  880.8	  535.8	 7549.0	...
7222717	  880.5	  535.9	 7553.0	...
7222718	  879.6	  535.8	 7556.0	...
7222719	  878.8	  535.5	 7556.0	...
7222720	  878.3	  535.1	 7557.0	...
7222721	  879.0	  534.5	 7559.0	...
7222722	  879.7	  533.9	 7563.0	...
7222723	  880.6	  533.3	 7565.0	...
7222724	  880.7	  533.3	 7568.0	...
7222725	  879.6	  533.4	 7569.0	...
7222726	  878.5	  533.5	 7571.0	...
7222727	  877.5	  534.0	 7572.0	...
7222728	  877.7	  534.3	 7572.0	...
7222729	  877.7	  534.8	 7571.0	...
7222730	  877.6	  534.9	 7572.0	...
7222731	  877.5	  535.1	 7577.0	...
7222732	  878.0	  535.2	 7582.0	...
7222733	  878.2	  535.3	 7582.0	...
7222734	  878.4	  535.0	 7578.0	...
7222735	  878.1	  534.7	 7573.0	...
7222736	  877.8	  534.4	 7572.0	...
7222737	  877.6	  534.3	 7573.0	...
7222738	  877.4	  534.2	 7575.0	...
7222739	  877.3	  533.9	 7577.0	...
7222740	  877.2	  533.7	 7579.0	...
7222741	  876.8	  534.2	 7580.0	...
7222742	  876.5	  534.8	 7579.0	...
7222743	  876.0	  534.9	 7578.0	...
7222744	  875.7	  534.3	 7576.0	...
7222745	  875.6	  533.8	 7574.0	...
7222746	  875.7	  533.6	 7574.0	...
7222747	  875.7	  533.4	 7573.0	...
7222748	  876.4	  533.1	 7571.0	...
7222749	  877.6	  532.9	 7569.0	...
7222750	  878.7	  532.7	 7568.0	...
7222751	  878.5	  532.5	 7569.0	...
7222752	  877.8	  532.4	 7575.0	...
7222753	  877.1	  532.4	 7582.0	...
7222754	  876.4	  532.6	 7585.0	...
7222755	  875.8	  532.7	 7585.0	...
7222756	  875.1	  532.8	 7585.0	...
7222757	  875.2	  532.8	 7586.0	...
7222758	  875.4	  532.8	 7585.0	...
7222759	  875.2	  532.9	 7582.0	...
7222760	  874.9	  533.0	 7580.0	...
7222761	  875.5	  532.8	 7577.0	...
7222762	  876.4	  532.5	 7574.0	...
7222763	  877.1	  532.5	 7571.0	...
7222764	  876.8	  533.0	 7570.0	...
7222765	  876.6	  533.5	 7574.0	...
7222766	  876.6	  533.7	 7578.0	...
7222767	  876.4	  533.7	 7582.0	...
7222768	  876.1	  533.8	 7580.0	...
7222769	  875.7	  533.3	 7579.0	...
7222770	  875.6	  532.8	 7578.0	...
7222771	  875.5	  532.5	 7578.0	...
7222772	  875.6	  532.7	 7580.0	...
7222773	  875.8	  532.9	 7582.0	...
7222774	  875.9	  533.1	 7587.0	...
7222775	  875.9	  533.3	 7590.0	...
7222776	  875.8	  533.4	 7593.0	...
7222777	  875.5	  533.3	 7592.0	...
7222778	  875.3	  533.2	 7592.0	...
7222779	  875.0	  533.2	 7592.0	...
7222780	  875.0	  533.5	 7592.0	...
7222781	  874.5	  534.2	 7594.0	...
7222782	  873.9	  534.9	 7595.0	...
7222783	  874.0	  535.2	 7595.0	...
7222784	  874.7	  535.1	 7594.0	...
7222785	  875.3	  534.9	 7591.0	...
7222786	  875.2	  534.8	 7589.0	...
7222787	  875.2	  534.7	 7591.0	...
7222788	  875.1	  534.6	 7595.0	...
7222789	  875.0	  534.6	 7599.0	...
7222790	  874.9	  534.9	 7599.0	...
7222791	  874.9	  535.2	 7598.0	...
7222792	  874.9	  535.6	 7597.0	...
7222793	  874.9	  535.7	 7597.0	...
7222794	  873.3	  535.8	 7599.0	...
7222795	  871.7	  535.9	 7601.0	...
7222796	  871.7	  535.6	 7604.0	...
7222797	  873.3	  535.3	 7603.0	...
7222798	  874.8	  535.4	 7601.0	...
7222799	  874.5	  536.0	 7599.0	...
7222800	  873.8	  536.6	 7600.0	...
7222801	  873.3	  536.6	 7600.0	...
7222802	  872.5	  536.4	 7601.0	...
7222803	  872.2	  536.2	 7601.0	...
7222804	  872.0	  536.2	 7600.0	...
7222805	  872.0	  536.0	 7603.0	...
7222806	  872.0	  535.7	 7606.0	...
7222807	  872.3	  535.5	 7608.0	...
7222808	  872.6	  535.4	 7610.0	...
7222809	  873.0	  535.4	 7612.0	...
7222810	  873.0	  535.5	 7613.0	...
7222811	  873.1	  535.6	 7612.0	...
7222812	  873.2	  535.7	 7610.0	...
7222813	  873.2	  535.8	 7607.0	...
7222814	  873.2	  535.9	 7604.0	...
7222815	  873.7	  535.9	 7601.0	...
7222816	  874.3	  535.9	 7599.0	...
7222817	  874.7	  535.7	 7595.0	...
7222818	  874.5	  535.5	 7590.0	...
7222819	  874.2	  535.2	 7587.0	...
7222820	  874.1	  534.9	 7593.0	...
7222821	  874.0	  534.7	 7599.0	...
7222822	  874.0	  534.6	 7602.0	...
7222823	  874.1	  534.6	 7599.0	...
7222824	  874.3	  534.6	 7598.0	...
7222825	  874.6	  535.4	 7600.0	...
7222826	  875.4	  536.2	 7600.0	...
7222827	  876.2	  537.4	 7599.0	...
7222828	  876.3	  537.8	 7597.0	...
7222829	  875.7	  538.0	 7597.0	...
7222830	  875.0	  537.6	 7597.0	...
7222831	  875.0	  536.5	 7598.0	...
7222832	  875.1	  535.7	 7598.0	...
7222833	  875.1	  535.1	 7598.0	...
7222834	  875.2	  535.1	 7599.0	...
7222835	  875.2	  535.0	 7599.0	...
7222836	  875.2	  535.0	 7599.0	...
7222837	  875.2	  535.5	 7599.0	...
7222838	  875.4	  535.9	 7597.0	...
7222839	  875.6	  536.0	 7596.0	...
7222840	  874.7	  535.7	 7600.0	...
7222841	  873.6	  535.1	 7604.0	...
7222842	  873.4	  534.7	 7609.0	...
7222843	  874.1	  534.0	 7607.0	...
7222844	  874.7	  533.6	 7604.0	...
7222845	  874.5	  533.8	 7602.0	...
7222846	  874.3	  534.5	 7600.0	...
7222847	  874.2	  535.1	 7599.0	...
7222848	  874.2	  535.0	 7598.0	...
7222849	  874.3	  534.9	 7599.0	...
7222850	  874.3	  534.8	 7601.0	...
7222851	  874.2	  534.8	 7603.0	...
7222852	  873.9	  535.2	 7605.0	...
7222853	  873.7	  536.0	 7606.0	...
7222854	  873.4	  536.8	 7607.0	...
7222855	  873.5	  537.3	 7603.0	...
7222856	  873.7	  537.2	 7598.0	...
7222857	  874.0	  536.9	 7593.0	...
7222858	  874.3	  536.7	 7593.0	...
7222859	  874.5	  536.6	 7594.0	...
7222860	  874.4	  536.7	 7597.0	...
7222861	  874.2	  536.6	 7600.0	...
7222862	  874.1	  536.6	 7604.0	...
7222863	  874.0	  535.9	 7605.0	...
7222864	  873.9	  535.2	 7605.0	...
7222865	  873.5	  534.6	 7603.0	...
7222866	  873.3	  534.9	 7602.0	...
7222867	  873.2	  535.5	 7603.0	...
7222868	  873.5	  535.9	 7603.0	...
7222869	  873.8	  536.1	 7603.0	...
7222870	  873.6	  535.9	 7607.0	...
7222871	  872.0	  535.8	 7612.0	...
7222872	  870.5	  535.7	 7617.0	...
7222873	  870.3	  535.4	 7615.0	...
7222874	  872.0	  534.9	 7612.0	...
7222875	  873.7	  534.7	 7611.0	...
7222876	  874.5	  535.0	 7611.0	...
7222877	  874.8	  535.3	 7609.0	...
7222878	  875.1	  535.2	 7607.0	...
7222879	  874.9	  535.3	 7605.0	...
7222880	  874.4	  535.2	 7606.0	...
7222881	  874.2	  535.0	 7607.0	...
7222882	  874.7	  535.1	 7608.0	...
7222883	  875.1	  535.4	 7608.0	...
7222884	  875.3	  536.0	 7603.0	...
7222885	  875.6	  536.2	 7595.0	...
7222886	  876.0	  536.4	 7585.0	...
7222887	  876.2	  536.3	 7582.0	...
7222888	  876.0	  536.2	 7587.0	...
7222889	  875.4	  536.1	 7592.0	...
7222890	  874.9	  536.3	 7598.0	...
7222891	  874.5	  536.6	 7597.0	...
7222892	  874.6	  536.8	 7596.0	...
7222893	  874.7	  536.7	 7596.0	...
7222894	  874.7	  535.8	 7597.0	...
7222895	  874.4	  535.0	 7599.0	...
7222896	  874.2	  534.4	 7599.0	...
7222897	  874.9	  534.4	 7598.0	...
7222898	  875.7	  534.4	 7596.0	...
7222899	  876.8	  534.6	 7594.0	...
7222900	  877.0	  534.9	 7593.0	...
7222901	  877.5	  535.2	 7593.0	...
7222902	  877.6	  535.1	 7595.0	...
7222903	  877.9	  534.9	 7597.0	...
7222904	  878.0	  534.7	 7599.0	...
7222905	  877.2	  534.6	 7599.0	...
7222906	  876.2	  534.2	 7599.0	...
7222907	  874.9	  533.9	 7604.0	...
7222908	  874.6	  533.8	 7609.0	...
7222909	  874.6	  534.2	 7612.0	...
7222910	  874.7	  534.7	 7610.0	...
7222911	  874.7	  534.8	 7606.0	...
7222912	  874.4	  534.9	 7603.0	...
7222913	  874.3	  534.9	 7602.0	...
7222914	  874.4	  535.0	 7598.0	...
7222915	  874.6	  534.5	 7596.0	...
7222916	  874.5	  534.1	 7594.0	...
7222917	  874.6	  533.6	 7595.0	...
7222918	  874.8	  533.5	 7596.0	...
7222919	  875.0	  533.4	 7596.0	...
7222920	  874.9	  533.4	 7592.0	...
7222921	  874.9	  533.4	 7587.0	...
7222922	  874.9	  533.4	 7583.0	...
7222923	  874.9	  533.5	 7585.0	...
7222924	  875.0	  533.5	 7585.0	...
7222925	  875.2	  533.5	 7584.0	...
7222926	  875.5	  533.6	 7583.0	...
7222927	  875.8	  533.7	 7583.0	...
7222928	  875.7	  533.5	 7583.0	...
7222929	  875.7	  533.3	 7583.0	...
7222930	  875.7	  533.3	 7584.0	...
7222931	  875.3	  533.8	 7586.0	...
7222932	  874.8	  534.2	 7588.0	...
7222933	  874.4	  534.3	 7588.0	...
7222934	  874.6	  534.1	 7588.0	...
7222935	  874.7	  533.4	 7587.0	...
7222936	  874.5	  532.8	 7587.0	...
7222937	  874.5	  532.8	 7587.0	...
7222938	  875.3	  533.2	 7580.0	...
7222939	  876.2	  533.6	 7573.0	...
7222940	  877.0	  533.8	 7568.0	...
7222941	  876.9	  534.1	 7575.0	...
7222942	  876.8	  534.6	 7583.0	...
7222943	  875.9	  534.8	 7589.0	...
7222944	  874.8	  534.7	 7589.0	...
7222945	  873.8	  534.2	 7589.0	...
7222946	  873.6	  533.6	 7589.0	...
7222947	  873.5	  533.3	 7591.0	...
7222948	  873.5	  533.1	 7592.0	...
7222949	  873.7	  532.9	 7586.0	...
7222950	  873.9	  532.7	 7580.0	...
7222951	  874.1	  532.5	 7577.0	...
7222952	  874.2	  532.4	 7580.0	...
7222953	  874.5	  533.0	 7583.0	...
7222954	  874.7	  533.6	 7583.0	...
7222955	  874.8	  534.0	 7582.0	...
7222956	  874.8	  534.1	 7581.0	...
7222957	  874.8	  534.1	 7578.0	...
7222958	  874.9	  534.0	 7577.0	...
7222959	  875.3	  533.6	 7575.0	...
7222960	  875.6	  532.8	 7575.0	...
7222961	  876.2	  532.0	 7574.0	...
7222962	  876.5	  531.7	 7572.0	...
7222963	  876.8	  531.7	 7571.0	...
7222964	  876.6	  531.8	 7568.0	...
7222965	  876.8	  531.6	 7566.0	...
7222966	  877.1	  531.5	 7565.0	...
7222967	  877.6	  531.5	 7559.0	...
7222968	  877.8	  531.9	 7552.0	...
7222969	  877.2	  532.3	 7553.0	...
7222970	  876.6	  532.6	 7559.0	...
7222971	  875.8	  532.3	 7571.0	...
7222972	  876.1	  531.2	 7577.0	...
7222973	  876.4	  530.1	 7578.0	...
7222974	  876.8	  530.3	 7572.0	...
7222975	  876.4	  531.3	 7567.0	...
7222976	  875.9	  532.4	 7566.0	...
7222977	  875.6	  532.4	 7563.0	...
7222978	  875.9	  532.2	 7558.0	...
7222979	  876.0	  532.2	 7559.0	...
MSG	7222980 0000 _ Number Off
7222980	  875.7	  532.2	 7565.0	...
7222981	  875.4	  532.3	 7571.0	...
7222982	  875.5	  532.0	 7571.0	...
7222983	  875.8	  531.6	 7573.0	...
7222984	  875.9	  531.2	 7574.0	...
7222985	  875.8	  531.3	 7575.0	...
7222986	  875.7	  531.7	 7577.0	...
7222987	  875.7	  532.0	 7580.0	...
7222988	  875.7	  532.0	 7583.0	...
7222989	  875.7	  532.2	 7583.0	...
7222990	  875.7	  532.3	 7583.0	...
7222991	  875.7	  532.3	 7584.0	...
7222992	  875.9	  532.2	 7585.0	...
7222993	  876.3	  532.0	 7582.0	...
7222994	  876.4	  531.0	 7578.0	...
7222995	  876.2	  530.0	 7575.0	...
7222996	  875.8	  529.4	 7574.0	...
7222997	  875.4	  529.8	 7573.0	...
7222998	  875.2	  530.5	 7576.0	...
7222999	  875.0	  531.1	 7580.0	...
7223000	  875.0	  531.7	 7584.0	...
7223001	  874.9	  532.4	 7584.0	...
7223002	  874.6	  532.7	 7583.0	...
7223003	  874.4	  533.0	 7583.0	...
7223004	  874.2	  532.9	 7582.0	...
7223005	  874.7	  532.8	 7581.0	...
7223006	  875.0	  532.7	 7580.0	...
7223007	  875.3	  531.8	 7579.0	...
7223008	  875.1	  530.8	 7578.0	...
7223009	  875.1	  529.9	 7577.0	...
7223010	  875.3	  530.0	 7575.0	...
7223011	  875.5	  529.8	 7574.0	...
7223012	  875.4	  529.5	 7572.0	...
7223013	  875.3	  529.3	 7570.0	...
7223014	  875.3	  529.7	 7568.0	...
7223015	  875.3	  530.1	 7567.0	...
7223016	  875.3	  530.4	 7564.0	...
7223017	  875.3	  530.1	 7563.0	...
7223018	  875.1	  529.7	 7562.0	...
7223019	  875.0	  529.4	 7562.0	...
7223020	  875.1	  529.5	 7566.0	...
7223021	  875.5	  529.9	 7569.0	...
7223022	  875.9	  530.2	 7572.0	...
7223023	  876.0	  530.5	 7572.0	...
7223024	  876.0	  530.5	 7567.0	...
7223025	  875.9	  530.4	 7561.0	...
7223026	  875.7	  530.0	 7562.0	...
7223027	  875.7	  529.7	 7567.0	...
7223028	  875.9	  529.4	 7570.0	...
7223029	  876.0	  529.1	 7568.0	...
7223030	  876.0	  528.8	 7566.0	...
7223031	  875.8	  529.7	 7567.0	...
7223032	  875.7	  530.7	 7567.0	...
7223033	  875.8	  531.7	 7568.0	...
7223034	  876.1	  531.6	 7569.0	...
7223035	  876.3	  531.3	 7572.0	...
7223036	  876.3	  530.9	 7575.0	...
7223037	  876.4	  530.6	 7579.0	...
7223038	  876.6	  531.1	 7580.0	...
7223039	  876.7	  531.7	 7580.0	...
7223040	  876.6	  531.8	 7579.0	...
7223041	  876.3	  530.9	 7579.0	...
7223042	  876.9	  530.0	 7577.0	...
7223043	  877.8	  529.7	 7574.0	...
7223044	  877.6	  530.1	 7570.0	...
7223045	  876.6	  531.1	 7565.0	...
7223046	  875.3	  532.1	 7560.0	...
7223047	  874.9	  531.5	 7557.0	...
7223048	  874.6	  530.4	 7557.0	...
7223049	  874.6	  529.4	 7555.0	...
7223050	  875.3	  529.4	 7554.0	...
7223051	  875.9	  529.5	 7556.0	...
7223052	  876.5	  529.5	 7558.0	...
7223053	  876.6	  529.9	 7560.0	...
7223054	  876.7	  530.4	 7558.0	...
7223055	  876.9	  530.8	 7559.0	...
7223056	  877.2	  530.8	 7562.0	...
7223057	  877.7	  530.9	 7564.0	...
7223058	  878.2	  531.1	 7564.0	...
7223059	  877.9	  531.5	 7563.0	...
7223060	  877.3	  531.7	 7562.0	...
7223061	  876.7	  531.7	 7564.0	...
7223062	  876.8	  531.6	 7566.0	...
7223063	  877.1	  531.5	 7567.0	...
7223064	  877.4	  531.3	 7564.0	...
7223065	  877.7	  531.6	 7561.0	...
7223066	  877.8	  532.0	 7559.0	...
7223067	  877.6	  531.5	 7558.0	...
7223068	  876.1	  530.7	 7564.0	...
7223069	  874.8	  530.6	 7570.0	...
7223070	  873.7	  531.4	 7575.0	...
7223071	  874.2	  532.5	 7574.0	...
7223072	  874.5	  532.8	 7569.0	...
7223073	  875.5	  533.1	 7565.0	...
7223074	  876.3	  533.0	 7563.0	...
7223075	  877.0	  533.0	 7564.0	...
7223076	  877.2	  533.0	 7565.0	...
7223077	  878.0	  532.9	 7566.0	...
7223078	  878.8	  532.9	 7566.0	...
7223079	  878.3	  533.0	 7567.0	...
7223080	  877.3	  533.5	 7566.0	...
7223081	  876.2	  533.9	 7564.0	...
7223082	  876.4	  534.3	 7562.0	...
7223083	  876.5	  534.3	 7561.0	...
7223084	  876.4	  534.0	 7560.0	...
7223085	  876.3	  534.2	 7559.0	...
7223086	  876.0	  534.6	 7559.0	...
7223087	  876.3	  534.5	 7564.0	...
7223088	  876.8	  534.1	 7569.0	...
7223089	  877.4	  533.8	 7574.0	...
7223090	  877.7	  534.1	 7567.0	...
7223091	  877.8	  534.2	 7560.0	...
7223092	  878.0	  534.2	 7552.0	...
7223093	  878.2	  534.1	 7551.0	...
7223094	  878.4	  533.5	 7550.0	...
7223095	  878.0	  533.1	 7551.0	...
7223096	  877.4	  532.7	 7553.0	...
7223097	  876.6	  533.0	 7555.0	...
7223098	  876.0	  533.2	 7556.0	...
7223099	  875.9	  533.2	 7556.0	...
7223100	  876.6	  532.7	 7555.0	...
7223101	  877.4	  532.2	 7555.0	...
7223102	  877.9	  531.8	 7557.0	...
7223103	  877.7	  531.7	 7558.0	...
7223104	  877.6	  531.8	 7561.0	...
7223105	  877.4	  532.1	 7565.0	...
7223106	  877.4	  532.4	 7569.0	...
7223107	  877.4	  532.7	 7568.0	...
7223108	  877.1	  532.9	 7565.0	...
7223109	  876.7	  533.0	 7563.0	...
7223110	  876.8	  533.0	 7563.0	...
7223111	  877.2	  532.9	 7563.0	...
7223112	  877.5	  532.5	 7564.0	...
7223113	  878.0	  532.2	 7565.0	...
7223114	  878.5	  532.1	 7559.0	...
7223115	  878.6	  532.2	 7553.0	...
7223116	  877.9	  532.3	 7555.0	...
7223117	  877.1	  532.2	 7563.0	...
7223118	  877.6	  532.1	 7568.0	...
7223119	  878.3	  532.0	 7563.0	...
7223120	  879.0	  532.0	 7558.0	...
7223121	  879.0	  532.0	 7557.0	...
7223122	  878.9	  532.1	 7556.0	...
7223123	  878.8	  532.3	 7554.0	...
7223124	  878.8	  532.4	 7553.0	...
7223125	  878.9	  532.5	 7552.0	...
7223126	  878.5	  532.9	 7551.0	...
7223127	  878.0	  533.3	 7550.0	...
7223128	  877.6	  533.6	 7549.0	...
7223129	  878.1	  533.4	 7547.0	...
7223130	  878.4	  533.3	 7545.0	...
7223131	  878.4	  533.2	 7548.0	...
7223132	  878.2	  533.2	 7552.0	...
7223133	  878.6	  533.1	 7551.0	...
7223134	  879.4	  533.1	 7543.0	...
7223135	  880.2	  532.4	 7536.0	...
7223136	  880.6	  531.9	 7535.0	...
7223137	  880.7	  531.5	 7537.0	...
7223138	  880.5	  532.1	 7538.0	...
7223139	  880.2	  532.9	 7538.0	...
7223140	  879.9	  533.6	 7539.0	...
7223141	  879.9	  533.6	 7542.0	...
7223142	  879.7	  533.3	 7545.0	...
7223143	  879.5	  532.7	 7543.0	...
7223144	  879.4	  532.5	 7539.0	...
7223145	  879.3	  532.3	 7536.0	...
7223146	  879.2	  532.4	 7541.0	...
7223147	  879.1	  532.4	 7546.0	...
7223148	  879.2	  533.0	 7551.0	...
7223149	  879.4	  533.6	 7546.0	...
7223150	  879.8	  533.5	 7542.0	...
7223151	  880.1	  533.0	 7535.0	...
7223152	  880.8	  532.5	 7535.0	...
7223153	  881.3	  532.9	 7534.0	...
7223154	  881.2	  533.6	 7535.0	...
7223155	  880.4	  534.1	 7536.0	...
7223156	  879.4	  534.5	 7536.0	...
7223157	  879.0	  534.6	 7537.0	...
7223158	  878.9	  534.6	 7538.0	...
7223159	  879.0	  534.6	 7542.0	...
7223160	  880.0	  534.5	 7544.0	...
7223161	  881.1	  534.2	 7544.0	...
7223162	  882.3	  533.9	 7541.0	...
7223163	  882.6	  533.6	 7539.0	...
7223164	  882.0	  533.7	 7540.0	...
7223165	  881.3	  533.8	 7544.0	...
7223166	  880.6	  533.9	 7547.0	...
7223167	  880.7	  534.0	 7549.0	...
7223168	  880.9	  534.1	 7548.0	...
7223169	  880.7	  533.4	 7548.0	...
7223170	  880.0	  532.6	 7548.0	...
7223171	  879.5	  532.5	 7548.0	...
7223172	  879.2	  533.3	 7548.0	...
7223173	  879.3	  534.1	 7549.0	...
7223174	  879.6	  534.2	 7549.0	...
7223175	  880.0	  534.0	 7549.0	...
7223176	  880.2	  533.6	 7546.0	...
7223177	  879.8	  533.3	 7544.0	...
7223178	  879.6	  533.2	 7544.0	...
MSG	7223179 0000 _ Number On
7223179	  879.8	  533.0	 7546.0	...
7223180	  880.4	  532.7	 7550.0	...
7223181	  880.4	  532.6	 7551.0	...
7223182	  880.4	  532.8	 7551.0	...
7223183	  880.4	  532.9	 7548.0	...
7223184	  879.9	  533.1	 7547.0	...
7223185	  879.3	  533.2	 7549.0	...
7223186	  878.6	  533.4	 7553.0	...
7223187	  878.4	  533.5	 7560.0	...
7223188	  878.2	  533.4	 7565.0	...
7223189	  878.0	  533.4	 7567.0	...
7223190	  878.1	  533.5	 7566.0	...
7223191	  878.2	  533.8	 7570.0	...
7223192	  877.7	  533.9	 7575.0	...
7223193	  877.0	  533.5	 7581.0	...
7223194	  876.3	  533.0	 7581.0	...
7223195	  876.1	  532.4	 7580.0	...
7223196	  876.3	  532.5	 7577.0	...
7223197	  876.9	  532.4	 7576.0	...
7223198	  877.5	  532.5	 7576.0	...
7223199	  877.5	  532.6	 7578.0	...
7223200	  876.9	  532.6	 7580.0	...
7223201	  876.4	  532.5	 7580.0	...
7223202	  876.6	  532.4	 7575.0	...
7223203	  877.0	  532.1	 7571.0	...
7223204	  877.8	  531.8	 7567.0	...
7223205	  878.2	  531.5	 7567.0	...
7223206	  878.7	  531.2	 7568.0	...
7223207	  878.8	  531.0	 7570.0	...
7223208	  878.5	  530.8	 7573.0	...
7223209	  878.1	  530.7	 7573.0	...
7223210	  877.7	  530.7	 7572.0	...
7223211	  877.9	  531.0	 7572.0	...
7223212	  878.2	  531.6	 7572.0	...
7223213	  878.5	  532.2	 7573.0	...
7223214	  878.5	  532.0	 7573.0	...
7223215	  878.3	  531.4	 7571.0	...
7223216	  877.9	  530.7	 7567.0	...
7223217	  877.6	  530.6	 7568.0	...
7223218	  876.8	  530.6	 7573.0	...
7223219	  876.2	  530.6	 7580.0	...
7223220	  875.7	  530.8	 7582.0	...
7223221	  875.7	  531.0	 7582.0	...
7223222	  875.8	  531.4	 7578.0	...
7223223	  876.1	  531.3	 7575.0	...
7223224	  876.4	  531.2	 7574.0	...
7223225	  876.5	  531.1	 7572.0	...
7223226	  876.5	  531.2	 7570.0	...
7223227	  876.1	  531.0	 7571.0	...
7223228	  875.6	  530.9	 7573.0	...
7223229	  875.3	  530.7	 7577.0	...
7223230	  876.0	  530.4	 7580.0	...
7223231	  876.6	  530.0	 7582.0	...
7223232	  877.0	  529.4	 7583.0	...
7223233	  877.0	  528.9	 7581.0	...
7223234	  876.4	  528.5	 7580.0	...
7223235	  875.4	  528.2	 7579.0	...
7223236	  874.5	  528.1	 7578.0	...
7223237	  875.4	  528.6	 7576.0	...
7223238	  876.7	  529.2	 7574.0	...
7223239	  877.1	  529.6	 7573.0	...
7223240	  876.2	  529.4	 7573.0	...
7223241	  875.5	  529.4	 7572.0	...
7223242	  875.7	  529.5	 7568.0	...
7223243	  875.9	  529.7	 7565.0	...
7223244	  876.0	  530.3	 7562.0	...
7223245	  876.0	  530.9	 7561.0	...
7223246	  875.7	  531.3	 7561.0	...
7223247	  875.3	  530.8	 7562.0	...
7223248	  874.9	  530.3	 7565.0	...
7223249	  874.9	  530.0	 7571.0	...
7223250	  873.9	  529.9	 7577.0	...
7223251	  872.9	  529.9	 7581.0	...
7223252	  872.8	  529.9	 7580.0	...
7223253	  874.3	  530.0	 7580.0	...
7223254	  875.9	  530.2	 7579.0	...
7223255	  876.6	  530.5	 7580.0	...
7223256	  876.3	  530.6	 7581.0	...
7223257	  876.0	  530.7	 7582.0	...
7223258	  875.7	  530.4	 7580.0	...
7223259	  875.4	  529.9	 7578.0	...
7223260	  875.1	  529.5	 7576.0	...
7223261	  874.8	  529.5	 7576.0	...
7223262	  874.8	  529.5	 7580.0	...
7223263	  875.0	  529.4	 7584.0	...
7223264	  875.2	  529.5	 7589.0	...
7223265	  874.7	  529.6	 7589.0	...
7223266	  874.1	  529.9	 7589.0	...
7223267	  873.8	  530.1	 7588.0	...
7223268	  874.0	  530.0	 7586.0	...
7223269	  875.0	  530.0	 7581.0	...
7223270	  875.8	  529.9	 7579.0	...
7223271	  876.4	  530.2	 7579.0	...
7223272	  875.7	  530.4	 7581.0	...
7223273	  875.1	  530.5	 7580.0	...
7223274	  874.5	  530.5	 7578.0	...
7223275	  874.5	  530.3	 7577.0	...
7223276	  875.3	  530.0	 7577.0	...
7223277	  875.7	  529.8	 7578.0	...
7223278	  875.7	  529.9	 7579.0	...
7223279	  874.8	  530.3	 7581.0	...
7223280	  874.3	  530.2	 7584.0	...
7223281	  874.1	  529.9	 7586.0	...
7223282	  874.0	  529.8	 7580.0	...
7223283	  873.9	  530.1	 7573.0	...
7223284	  873.9	  530.5	 7567.0	...
7223285	  874.1	  530.8	 7567.0	...
7223286	  874.5	  530.9	 7572.0	...
7223287	  874.8	  531.3	 7578.0	...
7223288	  875.5	  531.5	 7583.0	...
7223289	  876.2	  531.4	 7585.0	...
7223290	  876.7	  531.0	 7585.0	...
7223291	  876.9	  530.5	 7587.0	...
7223292	  876.9	  530.5	 7589.0	...
7223293	  875.5	  530.7	 7592.0	...
7223294	  874.1	  530.9	 7592.0	...
7223295	  872.6	  531.1	 7592.0	...
7223296	  872.5	  531.1	 7591.0	...
7223297	  873.2	  531.0	 7589.0	...
7223298	  874.4	  531.0	 7583.0	...
7223299	  875.5	  531.1	 7577.0	...
7223300	  875.8	  531.2	 7571.0	...
7223301	  875.7	  531.3	 7570.0	...
7223302	  875.7	  531.3	 7571.0	...
7223303	  874.8	  531.7	 7575.0	...
7223304	  873.9	  532.1	 7578.0	...
7223305	  873.1	  532.0	 7579.0	...
7223306	  873.3	  531.0	 7582.0	...
7223307	  873.6	  530.0	 7584.0	...
7223308	  874.0	  529.7	 7586.0	...
7223309	  874.7	  529.9	 7585.0	...
7223310	  875.2	  529.9	 7585.0	...
7223311	  875.3	  529.6	 7586.0	...
7223312	  875.3	  529.2	 7587.0	...
7223313	  875.5	  530.1	 7587.0	...
7223314	  875.3	  531.2	 7588.0	...
7223315	  875.0	  532.0	 7588.0	...
7223316	  874.5	  531.6	 7590.0	...
7223317	  874.4	  530.9	 7592.0	...
7223318	  874.4	  530.4	 7588.0	...
7223319	  874.6	  529.9	 7583.0	...
7223320	  874.8	  529.6	 7577.0	...
7223321	  874.6	  529.0	 7576.0	...
7223322	  874.3	  528.3	 7582.0	...
7223323	  874.2	  527.5	 7589.0	...
7223324	  874.4	  527.3	 7596.0	...
7223325	  874.5	  527.3	 7595.0	...
7223326	  874.3	  527.5	 7594.0	...
7223327	  874.4	  527.7	 7593.0	...
7223328	  874.9	  528.0	 7586.0	...
7223329	  875.2	  529.0	 7581.0	...
7223330	  875.1	  529.9	 7576.0	...
7223331	  874.9	  530.4	 7575.0	...
7223332	  874.7	  530.2	 7574.0	...
7223333	  874.4	  530.0	 7578.0	...
7223334	  874.2	  530.0	 7582.0	...
7223335	  874.1	  529.8	 7592.0	...
7223336	  874.5	  529.0	 7597.0	...
7223337	  875.1	  528.5	 7597.0	...
7223338	  875.8	  528.1	 7592.0	...
7223339	  876.1	  528.2	 7588.0	...
7223340	  876.2	  528.0	 7589.0	...
7223341	  875.0	  528.0	 7592.0	...
7223342	  873.8	  528.0	 7594.0	...
7223343	  872.9	  527.8	 7596.0	...
7223344	  873.0	  527.7	 7596.0	...
7223345	  873.2	  527.7	 7595.0	...
7223346	  873.4	  527.6	 7594.0	...
7223347	  873.6	  526.8	 7594.0	...
7223348	  873.9	  526.0	 7595.0	...
7223349	  873.7	  525.4	 7594.0	...
7223350	  873.6	  525.5	 7594.0	...
7223351	  873.5	  525.6	 7593.0	...
7223352	  873.4	  525.6	 7591.0	...
7223353	  873.4	  525.5	 7587.0	...
7223354	  874.3	  525.2	 7582.0	...
7223355	  875.3	  524.9	 7579.0	...
7223356	  875.9	  524.5	 7583.0	...
7223357	  875.1	  524.3	 7587.0	...
7223358	  874.5	  524.6	 7591.0	...
7223359	  874.1	  525.1	 7594.0	...
7223360	  873.9	  525.3	 7599.0	...
7223361	  873.7	  524.8	 7604.0	...
7223362	  873.6	  524.2	 7604.0	...
7223363	  873.3	  523.8	 7601.0	...
7223364	  873.1	  523.6	 7597.0	...
7223365	  872.8	  523.5	 7597.0	...
7223366	  872.6	  523.3	 7600.0	...
7223367	  872.5	  523.2	 7603.0	...
7223368	  872.4	  523.0	 7605.0	...
7223369	  872.3	  522.9	 7606.0	...
7223370	  871.9	  523.0	 7609.0	...
7223371	  871.7	  523.1	 7611.0	...
7223372	  871.5	  523.1	 7614.0	...
7223373	  871.9	  523.2	 7615.0	...
7223374	  872.3	  523.7	 7615.0	...
7223375	  872.3	  524.4	 7616.0	...
7223376	  871.8	  525.1	 7613.0	...
7223377	  871.3	  525.1	 7610.0	...
7223378	  871.1	  524.5	 7604.0	...
7223379	  870.9	  523.9	 7600.0	...
7223380	  870.8	  523.6	 7596.0	...
7223381	  870.8	  523.8	 7595.0	...
7223382	  870.7	  524.0	 7599.0	...
7223383	  870.6	  523.9	 7603.0	...
7223384	  871.0	  523.8	 7606.0	...
7223385	  871.4	  523.6	 7605.0	...
7223386	  871.9	  523.4	 7603.0	...
7223387	  872.0	  523.5	 7602.0	...
7223388	  872.1	  523.5	 7601.0	...
7223389	  872.3	  523.6	 7598.0	...
7223390	  872.3	  524.2	 7594.0	...
7223391	  872.3	  524.9	 7589.0	...
7223392	  872.5	  525.5	 7585.0	...
7223393	  873.0	  524.9	 7584.0	...
7223394	  873.5	  524.4	 7585.0	...
7223395	  873.1	  523.9	 7587.0	...
7223396	  872.6	  524.0	 7588.0	...
7223397	  872.3	  524.1	 7588.0	...
7223398	  873.4	  523.6	 7588.0	...
7223399	  874.4	  523.1	 7593.0	...
7223400	  874.9	  523.1	 7597.0	...
7223401	  874.3	  523.7	 7600.0	...
7223402	  873.7	  524.1	 7598.0	...
7223403	  873.2	  524.1	 7596.0	...
7223404	  873.1	  524.5	 7595.0	...
7223405	  873.0	  525.1	 7595.0	...
7223406	  873.0	  525.6	 7594.0	...
7223407	  873.5	  525.9	 7590.0	...
7223408	  874.0	  526.1	 7585.0	...
7223409	  874.3	  525.9	 7581.0	...
7223410	  873.9	  525.3	 7581.0	...
7223411	  873.6	  524.8	 7581.0	...
7223412	  874.3	  524.9	 7579.0	...
7223413	  875.0	  525.2	 7575.0	...
7223414	  875.5	  525.5	 7568.0	...
7223415	  875.4	  525.4	 7563.0	...
7223416	  875.2	  524.4	 7563.0	...
7223417	  875.2	  523.4	 7568.0	...
7223418	  875.2	  523.3	 7573.0	...
7223419	  875.5	  523.9	 7576.0	...
7223420	  875.8	  524.6	 7580.0	...
7223421	  875.0	  524.3	 7583.0	...
7223422	  874.5	  524.1	 7584.0	...
7223423	  874.3	  523.7	 7581.0	...
7223424	  874.9	  523.4	 7577.0	...
7223425	  875.4	  523.2	 7573.0	...
7223426	  875.5	  522.9	 7570.0	...
7223427	  875.7	  522.7	 7566.0	...
7223428	  875.7	  523.1	 7566.0	...
7223429	  875.7	  523.8	 7571.0	...
7223430	  875.6	  524.5	 7577.0	...
7223431	  875.2	  524.5	 7579.0	...
7223432	  874.9	  524.2	 7579.0	...
7223433	  875.1	  523.8	 7579.0	...
7223434	  875.4	  523.3	 7574.0	...
7223435	  875.8	  523.1	 7569.0	...
7223436	  875.9	  523.1	 7564.0	...
7223437	  875.6	  523.3	 7567.0	...
7223438	  875.3	  523.7	 7569.0	...
7223439	  874.9	  524.0	 7571.0	...
7223440	  874.8	  524.3	 7567.0	...
7223441	  874.7	  524.1	 7564.0	...
7223442	  874.6	  524.3	 7562.0	...
7223443	  874.9	  524.5	 7561.0	...
7223444	  875.2	  524.1	 7562.0	...
7223445	  875.4	  523.4	 7562.0	...
7223446	  875.4	  522.6	 7563.0	...
7223447	  875.4	  522.3	 7565.0	...
7223448	  875.1	  522.7	 7574.0	...
7223449	  874.8	  523.2	 7582.0	...
7223450	  874.6	  523.7	 7587.0	...
7223451	  874.6	  524.0	 7585.0	...
7223452	  874.3	  524.4	 7583.0	...
7223453	  873.9	  524.7	 7584.0	...
7223454	  873.4	  524.5	 7583.0	...
7223455	  873.3	  523.8	 7580.0	...
7223456	  873.1	  523.2	 7576.0	...
7223457	  873.0	  522.6	 7574.0	...
7223458	  872.9	  522.4	 7575.0	...
7223459	  872.3	  522.2	 7577.0	...
7223460	  871.6	  522.3	 7579.0	...
7223461	  871.3	  522.6	 7575.0	...
7223462	  871.9	  522.5	 7570.0	...
7223463	  873.3	  522.1	 7565.0	...
7223464	  874.4	  522.4	 7565.0	...
7223465	  875.3	  523.0	 7563.0	...
7223466	  875.9	  523.5	 7561.0	...
7223467	  876.5	  523.2	 7559.0	...
7223468	  875.7	  522.9	 7563.0	...
7223469	  874.4	  522.8	 7568.0	...
7223470	  873.2	  522.8	 7569.0	...
7223471	  873.3	  522.7	 7565.0	...
7223472	  873.6	  522.2	 7560.0	...
7223473	  873.8	  521.6	 7560.0	...
7223474	  873.9	  520.9	 7560.0	...
7223475	  873.9	  520.7	 7560.0	...
7223476	  873.9	  520.5	 7561.0	...
7223477	  874.1	  520.5	 7562.0	...
7223478	  874.2	  520.2	 7564.0	...
7223479	  874.3	  519.8	 7568.0	...
7223480	  873.9	  519.4	 7571.0	...
7223481	  873.5	  519.2	 7575.0	...
7223482	  873.0	  519.3	 7574.0	...
7223483	  872.9	  519.3	 7574.0	...
7223484	  872.3	  519.3	 7577.0	...
7223485	  871.8	  519.1	 7580.0	...
7223486	  871.3	  518.8	 7582.0	...
7223487	  871.3	  518.6	 7579.0	...
7223488	  871.4	  518.9	 7576.0	...
7223489	  871.3	  519.1	 7578.0	...
7223490	  871.1	  518.8	 7580.0	...
7223491	  870.8	  518.3	 7584.0	...
MSG	7223492 0000 _ Number Off
7223492	  870.7	  517.7	 7585.0	...
7223493	  870.7	  517.7	 7584.0	...
7223494	  870.8	  517.8	 7581.0	...
7223495	  871.0	  518.2	 7577.0	...
7223496	  871.1	  518.6	 7574.0	...
7223497	  870.7	  519.4	 7565.0	...
7223498	  870.3	  520.1	 7558.0	...
7223499	  870.5	  520.0	 7556.0	...
7223500	  871.1	  519.3	 7560.0	...
7223501	  871.8	  518.9	 7564.0	...
7223502	  871.8	  519.3	 7564.0	...
7223503	  871.9	  519.7	 7564.0	...
7223504	  871.8	  519.6	 7564.0	...
7223505	  872.6	  519.2	 7563.0	...
7223506	  873.4	  519.0	 7561.0	...
7223507	  873.9	  519.1	 7557.0	...
7223508	  873.7	  519.4	 7554.0	...
7223509	  873.1	  519.8	 7554.0	...
7223510	  872.3	  520.0	 7557.0	...
7223511	  871.4	  520.0	 7559.0	...
7223512	  871.3	  519.8	 7558.0	...
7223513	  871.8	  520.0	 7557.0	...
7223514	  872.4	  520.2	 7558.0	...
7223515	  872.7	  520.6	 7559.0	...
7223516	  872.9	  520.7	 7563.0	...
7223517	  872.3	  519.8	 7565.0	...
7223518	  871.5	  518.9	 7566.0	...
7223519	  870.5	  518.6	 7566.0	...
7223520	  870.2	  519.3	 7565.0	...
7223521	  869.9	  519.7	 7568.0	...
7223522	  869.9	  519.5	 7571.0	...
7223523	  869.9	  519.2	 7574.0	...
7223524	  870.1	  519.2	 7574.0	...
7223525	  870.3	  519.2	 7576.0	...
7223526	  870.4	  519.1	 7579.0	...
7223527	  870.6	  519.1	 7581.0	...
7223528	  870.8	  519.1	 7582.0	...
7223529	  870.5	  519.2	 7583.0	...
7223530	  870.0	  519.4	 7585.0	...
7223531	  870.2	  518.5	 7585.0	...
7223532	  870.8	  517.5	 7586.0	...
7223533	  871.6	  517.0	 7580.0	...
7223534	  871.8	  517.9	 7576.0	...
7223535	  871.6	  518.8	 7571.0	...
7223536	  870.7	  519.3	 7573.0	...
7223537	  869.7	  519.4	 7573.0	...
7223538	  869.2	  519.5	 7574.0	...
7223539	  869.5	  519.4	 7571.0	...
7223540	  869.8	  519.4	 7567.0	...
7223541	  870.2	  519.3	 7562.0	...
7223542	  870.1	  519.3	 7559.0	...
7223543	  870.0	  519.3	 7555.0	...
7223544	  869.4	  519.6	 7551.0	...
7223545	  868.9	  519.8	 7549.0	...
7223546	  868.8	  520.0	 7549.0	...
7223547	  869.3	  520.0	 7548.0	...
7223548	  869.8	  519.9	 7546.0	...
7223549	  870.1	  519.7	 7542.0	...
7223550	  870.8	  519.4	 7539.0	...
7223551	  870.7	  519.4	 7541.0	...
7223552	  870.5	  519.3	 7549.0	...
7223553	  870.1	  519.3	 7557.0	...
7223554	  870.3	  519.2	 7561.0	...
7223555	  870.3	  519.3	 7560.0	...
7223556	  870.5	  519.6	 7558.0	...
7223557	  871.2	  519.9	 7555.0	...
7223558	  872.0	  520.1	 7555.0	...
7223559	  872.3	  520.2	 7556.0	...
7223560	  872.3	  520.2	 7558.0	...
7223561	  872.4	  520.1	 7556.0	...
7223562	  871.9	  520.0	 7554.0	...
7223563	  871.4	  520.0	 7551.0	...
7223564	  870.9	  520.1	 7551.0	...
7223565	  871.7	  520.0	 7548.0	...
7223566	  872.6	  520.1	 7546.0	...
7223567	  873.3	  520.3	 7549.0	...
7223568	  873.0	  520.6	 7555.0	...
7223569	  872.8	  520.7	 7556.0	...
7223570	  873.1	  520.6	 7553.0	...
7223571	  873.4	  520.0	 7550.0	...
7223572	  873.7	  519.1	 7551.0	...
7223573	  873.7	  518.2	 7554.0	...
7223574	  873.0	  518.0	 7556.0	...
7223575	  872.3	  517.9	 7558.0	...
7223576	  871.4	  518.0	 7557.0	...
7223577	  871.3	  518.1	 7557.0	...
7223578	  871.1	  518.1	 7556.0	...
7223579	  871.0	  518.2	 7555.0	...
7223580	  870.8	  518.2	 7554.0	...
7223581	  871.7	  518.2	 7554.0	...
7223582	  872.8	  518.0	 7553.0	...
7223583	  873.9	  517.9	 7552.0	...
7223584	  873.9	  518.2	 7551.0	...
7223585	  873.2	  518.6	 7549.0	...
7223586	  872.1	  518.7	 7547.0	...
7223587	  871.0	  518.4	 7544.0	...
7223588	  870.6	  518.0	 7543.0	...
7223589	  870.7	  518.0	 7549.0	...
7223590	  870.9	  518.0	 7556.0	...
7223591	  871.1	  518.0	 7561.0	...
7223592	  871.1	  518.1	 7558.0	...
7223593	  871.2	  518.1	 7553.0	...
7223594	  871.3	  518.0	 7547.0	...
7223595	  871.4	  517.8	 7544.0	...
7223596	  871.6	  517.7	 7544.0	...
7223597	  871.7	  518.0	 7546.0	...
7223598	  871.8	  518.5	 7548.0	...
7223599	  871.7	  519.0	 7548.0	...
7223600	  871.7	  519.1	 7547.0	...
7223601	  871.5	  518.5	 7549.0	...
7223602	  870.9	  517.7	 7552.0	...
7223603	  870.6	  517.6	 7555.0	...
7223604	  870.8	  518.0	 7552.0	...
7223605	  871.1	  518.2	 7549.0	...
7223606	  871.3	  517.7	 7548.0	...
7223607	  871.2	  517.4	 7550.0	...
7223608	  871.2	  517.4	 7552.0	...
7223609	  871.8	  517.3	 7551.0	...
7223610	  872.3	  517.3	 7550.0	...
7223611	  872.6	  517.2	 7549.0	...
7223612	  871.7	  517.3	 7553.0	...
7223613	  871.0	  517.9	 7556.0	...
7223614	  871.3	  518.3	 7559.0	...
7223615	  872.3	  518.6	 7557.0	...
7223616	  872.8	  518.5	 7554.0	...
7223617	  872.3	  518.5	 7552.0	...
7223618	  871.4	  518.6	 7552.0	...
7223619	  870.8	  518.6	 7555.0	...
7223620	  870.6	  519.1	 7558.0	...
7223621	  870.8	  519.4	 7558.0	...
7223622	  871.0	  519.5	 7554.0	...
7223623	  871.3	  519.1	 7551.0	...
7223624	  871.5	  518.7	 7545.0	...
7223625	  871.8	  518.6	 7543.0	...
7223626	  872.0	  518.3	 7541.0	...
7223627	  872.1	  518.0	 7541.0	...
7223628	  871.6	  518.3	 7548.0	...
7223629	  871.1	  518.7	 7555.0	...
7223630	  870.5	  519.4	 7559.0	...
7223631	  870.5	  519.6	 7555.0	...
7223632	  870.4	  519.7	 7551.0	...
7223633	  871.1	  519.6	 7550.0	...
7223634	  871.8	  519.6	 7550.0	...
7223635	  872.7	  519.8	 7546.0	...
7223636	  872.9	  520.0	 7543.0	...
7223637	  872.8	  519.9	 7544.0	...
7223638	  872.5	  519.5	 7548.0	...
7223639	  871.7	  519.2	 7554.0	...
7223640	  871.1	  518.9	 7556.0	...
7223641	  871.2	  518.9	 7556.0	...
7223642	  871.8	  518.9	 7554.0	...
7223643	  872.4	  518.8	 7549.0	...
7223644	  872.6	  518.8	 7545.0	...
7223645	  872.7	  518.8	 7542.0	...
7223646	  872.8	  518.5	 7542.0	...
7223647	  872.5	  518.3	 7542.0	...
7223648	  872.5	  518.2	 7544.0	...
7223649	  872.7	  518.3	 7547.0	...
7223650	  873.1	  518.3	 7550.0	...
7223651	  873.3	  518.4	 7550.0	...
7223652	  873.4	  518.6	 7549.0	...
7223653	  873.5	  518.7	 7549.0	...
7223654	  873.6	  519.3	 7550.0	...
7223655	  873.7	  519.9	 7551.0	...
7223656	  873.2	  520.6	 7551.0	...
7223657	  872.4	  520.7	 7551.0	...
7223658	  871.6	  520.5	 7552.0	...
7223659	  871.4	  520.2	 7555.0	...
7223660	  871.8	  519.8	 7555.0	...
7223661	  872.2	  519.7	 7554.0	...
7223662	  872.5	  519.7	 7552.0	...
7223663	  872.1	  519.9	 7552.0	...
7223664	  871.8	  520.1	 7551.0	...
7223665	  871.6	  520.0	 7554.0	...
7223666	  871.4	  519.9	 7556.0	...
7223667	  871.4	  520.1	 7559.0	...
7223668	  871.9	  520.4	 7556.0	...
7223669	  872.4	  520.6	 7555.0	...
7223670	  872.5	  520.5	 7553.0	...
7223671	  872.4	  520.4	 7552.0	...
7223672	  872.3	  520.4	 7551.0	...
7223673	  872.4	  520.3	 7550.0	...
7223674	  872.3	  520.3	 7553.0	...
7223675	  872.2	  520.3	 7556.0	...
7223676	  871.3	  520.4	 7559.0	...
7223677	  870.5	  520.4	 7559.0	...
7223678	  869.6	  520.3	 7559.0	...
7223679	  869.6	  520.1	 7558.0	...
7223680	  869.6	  519.9	 7561.0	...
7223681	  869.7	  519.9	 7564.0	...
7223682	  869.8	  519.4	 7566.0	...
7223683	  870.0	  518.8	 7564.0	...
7223684	  870.1	  518.5	 7564.0	...
7223685	  870.3	  518.9	 7570.0	...
7223686	  869.8	  519.4	 7577.0	...
7223687	  869.3	  519.6	 7583.0	...
7223688	  868.8	  519.7	 7582.0	...
7223689	  868.8	  519.7	 7581.0	...
7223690	  869.2	  519.6	 7580.0	...
7223691	  869.6	  519.8	 7575.0	...
7223692	  869.8	  520.2	 7569.0	...
7223693	  869.5	  520.1	 7566.0	...
7223694	  869.2	  519.5	 7569.0	...
7223695	  869.1	  519.2	 7571.0	...
7223696	  870.0	  520.0	 7568.0	...
7223697	  870.9	  520.8	 7566.0	...
7223698	  871.4	  521.7	 7562.0	...
7223699	  870.9	  522.0	 7559.0	...
7223700	  870.9	  521.5	 7556.0	...
7223701	  871.3	  520.8	 7554.0	...
7223702	  871.8	  520.0	 7553.0	...
7223703	  871.9	  519.9	 7555.0	...
7223704	  871.9	  519.8	 7556.0	...
MSG	7223705 0000 _ Number On
7223705	  871.0	  519.8	 7559.0	...
7223706	  870.1	  520.0	 7562.0	...
7223707	  869.2	  520.1	 7565.0	...
7223708	  869.0	  520.2	 7570.0	...
7223709	  868.9	  520.2	 7576.0	...
7223710	  868.9	  520.2	 7580.0	...
7223711	  869.3	  519.9	 7573.0	...
7223712	  869.8	  519.6	 7566.0	...
7223713	  870.2	  519.2	 7565.0	...
7223714	  869.6	  519.0	 7569.0	...
7223715	  869.0	  518.7	 7572.0	...
7223716	  868.7	  518.7	 7572.0	...
7223717	  869.1	  518.8	 7573.0	...
7223718	  869.4	  519.0	 7575.0	...
7223719	  869.7	  519.0	 7577.0	...
7223720	  869.9	  519.0	 7576.0	...
7223721	  870.4	  519.2	 7574.0	...
7223722	  870.6	  519.4	 7573.0	...
7223723	  870.3	  519.6	 7576.0	...
7223724	  869.8	  519.7	 7579.0	...
7223725	  869.1	  520.0	 7580.0	...
7223726	  868.9	  520.4	 7579.0	...
7223727	  868.7	  520.5	 7579.0	...
7223728	  868.6	  520.1	 7579.0	...
7223729	  868.2	  519.9	 7579.0	...
7223730	  867.9	  519.6	 7579.0	...
7223731	  867.7	  519.6	 7578.0	...
7223732	  867.9	  519.5	 7578.0	...
7223733	  867.8	  519.5	 7577.0	...
7223734	  867.7	  519.6	 7578.0	...
7223735	  868.2	  519.8	 7572.0	...
7223736	  869.6	  519.4	 7566.0	...
7223737	  871.0	  518.9	 7561.0	...
7223738	  870.9	  518.5	 7564.0	...
7223739	  870.0	  518.7	 7567.0	...
7223740	  869.2	  518.9	 7568.0	...
7223741	  869.5	  519.0	 7568.0	...
7223742	  869.8	  518.9	 7569.0	...
7223743	  870.2	  519.0	 7569.0	...
7223744	  870.7	  519.0	 7570.0	...
7223745	  871.3	  519.0	 7571.0	...
7223746	  872.0	  519.0	 7572.0	...
7223747	  871.4	  519.3	 7579.0	...
7223748	  870.4	  519.5	 7586.0	...
7223749	  869.7	  519.6	 7587.0	...
7223750	  870.0	  519.4	 7580.0	...
7223751	  870.3	  519.0	 7574.0	...
7223752	  870.4	  518.8	 7574.0	...
7223753	  870.3	  518.6	 7573.0	...
7223754	  870.2	  518.6	 7571.0	...
7223755	  870.9	  519.1	 7568.0	...
7223756	  871.6	  519.7	 7565.0	...
7223757	  871.9	  520.0	 7567.0	...
7223758	  871.5	  519.9	 7570.0	...
7223759	  870.2	  519.9	 7575.0	...
7223760	  869.1	  519.5	 7576.0	...
7223761	  867.9	  519.0	 7580.0	...
7223762	  868.1	  518.3	 7586.0	...
7223763	  868.8	  518.4	 7592.0	...
7223764	  869.4	  518.5	 7597.0	...
7223765	  869.4	  518.6	 7599.0	...
7223766	  869.4	  518.8	 7599.0	...
7223767	  869.5	  519.1	 7592.0	...
7223768	  869.8	  519.5	 7585.0	...
7223769	  870.1	  519.7	 7577.0	...
7223770	  870.3	  519.6	 7577.0	...
7223771	  870.6	  519.4	 7576.0	...
7223772	  870.7	  519.4	 7575.0	...
7223773	  870.8	  519.6	 7575.0	...
7223774	  870.5	  520.0	 7575.0	...
7223775	  870.3	  520.3	 7575.0	...
7223776	  870.3	  520.7	 7574.0	...
7223777	  870.3	  521.1	 7574.0	...
7223778	  870.3	  521.6	 7576.0	...
7223779	  870.8	  521.8	 7579.0	...
7223780	  871.1	  521.9	 7575.0	...
7223781	  871.3	  521.9	 7569.0	...
7223782	  871.1	  521.8	 7562.0	...
7223783	  870.9	  520.9	 7560.0	...
7223784	  871.3	  520.1	 7559.0	...
7223785	  871.6	  519.4	 7559.0	...
7223786	  871.7	  519.5	 7562.0	...
7223787	  871.6	  519.6	 7566.0	...
7223788	  870.8	  519.7	 7573.0	...
7223789	  870.3	  519.7	 7574.0	...
7223790	  870.1	  519.7	 7576.0	...
7223791	  870.4	  519.7	 7575.0	...
7223792	  870.8	  519.6	 7576.0	...
7223793	  870.9	  519.6	 7577.0	...
7223794	  871.0	  519.5	 7577.0	...
7223795	  870.8	  519.5	 7576.0	...
7223796	  870.7	  519.5	 7575.0	...
7223797	  870.6	  519.6	 7574.0	...
7223798	  870.8	  520.2	 7570.0	...
7223799	  871.0	  520.7	 7568.0	...
7223800	  871.3	  521.4	 7565.0	...
7223801	  871.3	  521.6	 7564.0	...
7223802	  871.3	  521.1	 7562.0	...
7223803	  871.4	  520.3	 7560.0	...
7223804	  871.4	  519.6	 7557.0	...
7223805	  872.1	  519.2	 7556.0	...
7223806	  872.5	  519.0	 7555.0	...
7223807	  872.9	  518.9	 7557.0	...
7223808	  873.0	  520.1	 7560.0	...
7223809	  872.6	  521.1	 7570.0	...
7223810	  872.1	  521.8	 7576.0	...
7223811	  871.6	  521.3	 7579.0	...
7223812	  871.6	  520.7	 7575.0	...
7223813	  871.6	  520.4	 7572.0	...
7223814	  871.6	  520.4	 7570.0	...
7223815	  871.6	  520.4	 7569.0	...
7223816	  871.7	  520.3	 7568.0	...
7223817	  871.8	  520.2	 7567.0	...
7223818	  871.8	  520.4	 7566.0	...
7223819	  872.1	  520.9	 7566.0	...
7223820	  872.4	  521.3	 7565.0	...
7223821	  872.7	  521.3	 7566.0	...
7223822	  872.3	  521.2	 7567.0	...
7223823	  872.1	  521.3	 7569.0	...
7223824	  872.0	  521.7	 7569.0	...
7223825	  872.1	  522.0	 7569.0	...
7223826	  871.8	  521.8	 7578.0	...
7223827	  871.2	  521.4	 7587.0	...
7223828	  871.4	  520.9	 7589.0	...
7223829	  871.9	  520.7	 7582.0	...
7223830	  872.4	  520.7	 7575.0	...
7223831	  872.5	  520.6	 7577.0	...
7223832	  872.6	  520.5	 7579.0	...
7223833	  872.6	  520.4	 7582.0	...
7223834	  872.5	  520.6	 7585.0	...
7223835	  872.3	  520.7	 7581.0	...
7223836	  872.5	  520.9	 7574.0	...
7223837	  873.4	  520.9	 7569.0	...
7223838	  874.4	  520.8	 7569.0	...
7223839	  874.7	  520.5	 7574.0	...
7223840	  874.1	  520.4	 7578.0	...
7223841	  873.7	  520.7	 7578.0	...
7223842	  874.0	  521.1	 7575.0	...
7223843	  874.4	  521.5	 7573.0	...
7223844	  874.2	  521.4	 7575.0	...
7223845	  873.5	  521.4	 7574.0	...
7223846	  872.9	  521.3	 7571.0	...
7223847	  872.9	  521.3	 7569.0	...
7223848	  872.9	  521.3	 7572.0	...
7223849	  872.6	  521.1	 7577.0	...
7223850	  872.4	  521.0	 7581.0	...
7223851	  872.0	  520.9	 7583.0	...
7223852	  871.8	  520.9	 7583.0	...
7223853	  872.1	  520.9	 7584.0	...
7223854	  872.8	  521.4	 7584.0	...
7223855	  873.4	  522.0	 7584.0	...
7223856	  873.4	  521.8	 7584.0	...
7223857	  873.3	  520.9	 7583.0	...
7223858	  873.4	  519.8	 7578.0	...
7223859	  873.8	  519.4	 7573.0	...
7223860	  874.2	  518.9	 7569.0	...
7223861	  874.2	  518.7	 7572.0	...
7223862	  873.9	  519.5	 7578.0	...
7223863	  873.6	  520.5	 7583.0	...
7223864	  873.6	  521.5	 7581.0	...
7223865	  873.3	  521.6	 7575.0	...
7223866	  873.0	  522.2	 7569.0	...
7223867	  872.7	  522.8	 7570.0	...
7223868	  873.3	  523.1	 7570.0	...
7223869	  873.5	  522.9	 7572.0	...
7223870	  873.7	  522.5	 7577.0	...
7223871	  874.1	  522.1	 7581.0	...
7223872	  874.8	  521.9	 7585.0	...
7223873	  874.9	  521.8	 7583.0	...
7223874	  874.3	  521.3	 7581.0	...
7223875	  873.6	  520.6	 7579.0	...
7223876	  873.5	  519.9	 7579.0	...
7223877	  873.4	  520.2	 7578.0	...
7223878	  873.3	  520.5	 7575.0	...
7223879	  873.5	  520.7	 7572.0	...
7223880	  873.8	  520.5	 7571.0	...
7223881	  874.2	  520.3	 7574.0	...
7223882	  874.4	  520.1	 7577.0	...
7223883	  874.6	  519.6	 7581.0	...
7223884	  874.4	  519.2	 7582.0	...
7223885	  874.1	  519.3	 7580.0	...
7223886	  873.8	  520.0	 7574.0	...
7223887	  873.9	  520.2	 7568.0	...
7223888	  873.9	  519.8	 7563.0	...
7223889	  873.8	  519.5	 7562.0	...
7223890	  873.8	  519.4	 7564.0	...
7223891	  873.8	  519.4	 7568.0	...
7223892	  873.9	  519.2	 7571.0	...
7223893	  873.8	  519.1	 7571.0	...
7223894	  873.7	  519.0	 7571.0	...
7223895	  873.5	  519.1	 7570.0	...
7223896	  873.5	  519.1	 7568.0	...
7223897	  874.0	  519.4	 7567.0	...
7223898	  874.5	  519.7	 7563.0	...
7223899	  875.1	  520.1	 7558.0	...
7223900	  875.0	  520.3	 7558.0	...
7223901	  875.0	  520.5	 7562.0	...
7223902	  875.1	  520.1	 7566.0	...
7223903	  875.1	  519.5	 7565.0	...
7223904	  874.5	  518.9	 7566.0	...
7223905	  873.8	  518.8	 7566.0	...
7223906	  873.0	  518.8	 7568.0	...
7223907	  872.8	  519.6	 7570.0	...
7223908	  873.4	  520.2	 7567.0	...
7223909	  874.3	  520.7	 7562.0	...
7223910	  875.0	  520.5	 7566.0	...
7223911	  874.9	  520.2	 7573.0	...
7223912	  874.5	  520.0	 7580.0	...
7223913	  874.1	  519.9	 7579.0	...
7223914	  874.2	  520.1	 7576.0	...
7223915	  874.6	  520.2	 7573.0	...
7223916	  874.9	  519.9	 7570.0	...
7223917	  874.8	  519.5	 7568.0	...
7223918	  874.6	  519.0	 7567.0	...
7223919	  874.6	  518.8	 7569.0	...
7223920	  874.7	  518.7	 7572.0	...
7223921	  874.9	  518.7	 7573.0	...
7223922	  875.2	  518.7	 7574.0	...
7223923	  875.6	  518.7	 7574.0	...
7223924	  874.9	  518.7	 7576.0	...
7223925	  874.1	  518.7	 7579.0	...
7223926	  873.2	  518.6	 7584.0	...
7223927	  873.5	  518.7	 7587.0	...
7223928	  874.2	  518.9	 7585.0	...
7223929	  874.8	  519.0	 7580.0	...
7223930	  874.9	  519.1	 7575.0	...
7223931	  874.7	  518.8	 7575.0	...
7223932	  874.5	  518.3	 7575.0	...
7223933	  874.6	  517.7	 7574.0	...
7223934	  874.8	  517.4	 7574.0	...
7223935	  875.3	  517.4	 7574.0	...
7223936	  875.6	  517.4	 7577.0	...
7223937	  876.0	  517.4	 7577.0	...
7223938	  876.1	  517.5	 7575.0	...
7223939	  876.1	  517.6	 7572.0	...
7223940	  876.0	  517.7	 7572.0	...
7223941	  875.9	  517.9	 7573.0	...
7223942	  875.8	  518.0	 7575.0	...
7223943	  875.7	  517.9	 7580.0	...
7223944	  875.5	  517.9	 7582.0	...
7223945	  875.3	  518.1	 7583.0	...
7223946	  875.1	  518.2	 7580.0	...
7223947	  875.2	  518.0	 7579.0	...
7223948	  875.3	  517.8	 7579.0	...
7223949	  875.4	  517.8	 7578.0	...
7223950	  875.4	  518.1	 7578.0	...
7223951	  875.5	  518.3	 7578.0	...
7223952	  875.6	  518.3	 7575.0	...
7223953	  875.9	  518.4	 7573.0	...
7223954	  876.0	  518.0	 7575.0	...
7223955	  875.7	  517.4	 7579.0	...
7223956	  875.5	  517.6	 7582.0	...
7223957	  875.0	  518.4	 7581.0	...
7223958	  874.6	  518.8	 7581.0	...
7223959	  874.3	  518.5	 7580.0	...
7223960	  874.4	  518.1	 7578.0	...
7223961	  874.8	  518.2	 7576.0	...
7223962	  875.1	  518.2	 7576.0	...
7223963	  874.2	  518.2	 7577.0	...
7223964	  872.9	  517.2	 7579.0	...
7223965	  871.6	  516.1	 7582.0	...
7223966	  869.9	  515.4	 7582.0	...
7223967	  868.2	  515.3	 7582.0	...
7223968	  866.0	  515.3	 7580.0	...
7223969	  864.0	  515.1	 7576.0	...
7223970	  862.1	  515.1	 7572.0	...
7223971	  860.8	  515.1	 7569.0	...
7223972	  860.9	  515.1	 7568.0	...
7223973	  861.1	  515.2	 7565.0	...
7223974	  862.0	  515.6	 7563.0	...
7223975	  863.0	  516.0	 7560.0	...
7223976	  864.9	  516.5	 7559.0	...
7223977	  866.1	  516.5	 7558.0	...
7223978	  867.5	  516.4	 7558.0	...
7223979	  867.8	  516.4	 7566.0	...
7223980	  868.1	  516.3	 7573.0	...
7223981	  868.7	  516.3	 7580.0	...
7223982	  869.8	  516.7	 7584.0	...
7223983	  871.2	  517.1	 7588.0	...
7223984	  871.6	  516.5	 7592.0	...
7223985	  871.4	  515.4	 7593.0	...
7223986	  870.8	  514.4	 7594.0	...
7223987	  870.7	  514.5	 7593.0	...
7223988	  871.0	  514.5	 7594.0	...
7223989	  871.1	  514.5	 7595.0	...
7223990	  871.2	  514.4	 7598.0	...
7223991	  871.0	  514.3	 7598.0	...
7223992	  870.3	  514.2	 7596.0	...
7223993	  869.5	  514.3	 7594.0	...
7223994	  868.6	  514.3	 7592.0	...
7223995	  868.5	  514.1	 7591.0	...
7223996	  868.6	  513.8	 7590.0	...
7223997	  868.9	  513.6	 7588.0	...
7223998	  869.2	  513.2	 7586.0	...
7223999	  869.2	  512.8	 7582.0	...
7224000	  869.2	  512.9	 7581.0	...
7224001	  869.2	  513.4	 7582.0	...
7224002	  869.2	  513.8	 7584.0	...
7224003	  869.3	  513.7	 7586.0	...
7224004	  869.4	  513.7	 7585.0	...
7224005	  869.0	  513.8	 7585.0	...
7224006	  868.2	  513.5	 7585.0	...
MSG	7224007 0000 _ Number Off
7224007	  867.3	  513.1	 7587.0	...
7224008	  867.0	  512.8	 7590.0	...
7224009	  867.0	  513.0	 7591.0	...
7224010	  867.3	  513.3	 7589.0	...
7224011	  867.6	  513.7	 7587.0	...
7224012	  867.8	  514.0	 7589.0	...
7224013	  867.8	  514.2	 7594.0	...
7224014	  867.9	  514.5	 7599.0	...
7224015	  868.3	  514.8	 7598.0	...
7224016	  868.8	  515.1	 7595.0	...
7224017	  868.3	  515.1	 7597.0	...
7224018	  867.6	  515.4	 7601.0	...
7224019	  867.4	  515.7	 7605.0	...
7224020	  868.0	  515.6	 7601.0	...
7224021	  868.5	  515.3	 7597.0	...
7224022	  868.9	  515.1	 7593.0	...
7224023	  869.1	  514.9	 7594.0	...
7224024	  869.4	  514.6	 7592.0	...
7224025	  869.1	  514.3	 7590.0	...
7224026	  868.8	  514.1	 7594.0	...
7224027	  868.8	  514.4	 7600.0	...
7224028	  869.2	  514.9	 7607.0	...
7224029	  869.6	  515.5	 7607.0	...
7224030	  870.1	  515.1	 7605.0	...
7224031	  870.3	  514.4	 7603.0	...
7224032	  870.8	  513.5	 7608.0	...
7224033	  871.1	  513.3	 7615.0	...
7224034	  871.4	  513.0	 7620.0	...
7224035	  871.3	  513.0	 7618.0	...
7224036	  870.9	  512.9	 7616.0	...
7224037	  869.7	  512.9	 7616.0	...
7224038	  868.5	  512.8	 7617.0	...
7224039	  867.8	  512.7	 7618.0	...
7224040	  868.1	  512.5	 7619.0	...
7224041	  868.4	  512.4	 7620.0	...
7224042	  868.4	  512.4	 7622.0	...
7224043	  868.4	  512.4	 7624.0	...
7224044	  868.7	  512.8	 7618.0	...
7224045	  869.0	  513.1	 7612.0	...
7224046	  869.2	  513.4	 7607.0	...
7224047	  869.3	  513.4	 7608.0	...
7224048	  870.1	  513.3	 7607.0	...
7224049	  870.9	  513.2	 7605.0	...
7224050	  870.7	  513.3	 7605.0	...
7224051	  870.0	  513.4	 7607.0	...
7224052	  869.2	  513.6	 7609.0	...
7224053	  869.1	  513.5	 7609.0	...
7224054	  868.9	  513.8	 7608.0	...
7224055	  868.8	  514.0	 7609.0	...
7224056	  868.8	  513.2	 7613.0	...
7224057	  869.0	  512.0	 7618.0	...
7224058	  869.2	  511.4	 7616.0	...
7224059	  869.3	  511.8	 7611.0	...
7224060	  869.4	  512.2	 7606.0	...
7224061	  869.4	  512.4	 7607.0	...
7224062	  868.8	  512.6	 7610.0	...
7224063	  868.2	  512.8	 7613.0	...
7224064	  868.7	  512.7	 7615.0	...
7224065	  869.9	  512.9	 7615.0	...
7224066	  870.7	  513.6	 7615.0	...
7224067	  870.4	  514.4	 7616.0	...
7224068	  870.0	  513.9	 7617.0	...
7224069	  869.8	  512.8	 7622.0	...
7224070	  869.6	  511.8	 7623.0	...
7224071	  869.6	  511.7	 7624.0	...
7224072	  869.6	  511.6	 7622.0	...
7224073	  869.6	  511.6	 7621.0	...
7224074	  869.7	  511.6	 7620.0	...
7224075	  869.3	  511.8	 7618.0	...
7224076	  868.9	  512.1	 7616.0	...
7224077	  868.5	  512.6	 7616.0	...
7224078	  868.3	  512.8	 7620.0	...
7224079	  868.3	  512.7	 7625.0	...
7224080	  868.7	  512.4	 7630.0	...
7224081	  869.2	  512.2	 7633.0	...
7224082	  869.5	  512.3	 7635.0	...
7224083	  869.5	  512.7	 7635.0	...
7224084	  869.0	  513.0	 7635.0	...
7224085	  868.8	  513.3	 7635.0	...
7224086	  868.6	  513.4	 7633.0	...
7224087	  869.0	  513.5	 7630.0	...
7224088	  869.1	  513.6	 7627.0	...
7224089	  869.0	  513.5	 7628.0	...
7224090	  869.2	  513.5	 7628.0	...
7224091	  869.5	  513.5	 7628.0	...
7224092	  869.7	  513.7	 7628.0	...
7224093	  869.7	  513.9	 7625.0	...
7224094	  869.8	  514.2	 7622.0	...
7224095	  869.9	  514.2	 7625.0	...
7224096	  870.3	  514.1	 7631.0	...
7224097	  870.6	  513.9	 7636.0	...
7224098	  870.9	  513.8	 7635.0	...
7224099	  871.1	  513.2	 7633.0	...
7224100	  871.4	  512.6	 7633.0	...
7224101	  870.5	  512.1	 7632.0	...
7224102	  869.4	  512.2	 7632.0	...
7224103	  868.2	  512.4	 7632.0	...
7224104	  869.0	  512.6	 7633.0	...
7224105	  869.6	  512.8	 7634.0	...
7224106	  870.2	  513.2	 7634.0	...
7224107	  869.6	  513.4	 7634.0	...
7224108	  869.2	  513.7	 7635.0	...
7224109	  868.9	  513.7	 7637.0	...
7224110	  868.9	  513.3	 7642.0	...
7224111	  869.0	  513.1	 7646.0	...
7224112	  868.8	  512.9	 7651.0	...
7224113	  868.6	  512.9	 7652.0	...
7224114	  869.2	  512.9	 7653.0	...
7224115	  870.0	  512.8	 7653.0	...
7224116	  870.8	  512.6	 7648.0	...
7224117	  870.6	  512.6	 7644.0	...
7224118	  870.4	  512.6	 7638.0	...
7224119	  870.1	  512.5	 7637.0	...
7224120	  870.4	  512.3	 7635.0	...
7224121	  870.6	  512.3	 7634.0	...
7224122	  871.0	  512.4	 7631.0	...
7224123	  871.0	  512.5	 7627.0	...
7224124	  870.7	  512.4	 7624.0	...
7224125	  870.3	  512.4	 7624.0	...
7224126	  869.9	  512.4	 7630.0	...
7224127	  869.9	  512.6	 7634.0	...
7224128	  870.1	  512.8	 7641.0	...
7224129	  870.3	  513.0	 7644.0	...
7224130	  870.4	  513.0	 7644.0	...
7224131	  870.3	  513.1	 7642.0	...
7224132	  870.3	  513.2	 7640.0	...
7224133	  870.3	  513.2	 7638.0	...
7224134	  870.2	  513.1	 7637.0	...
7224135	  870.0	  512.9	 7633.0	...
7224136	  869.9	  512.4	 7628.0	...
7224137	  869.8	  511.9	 7623.0	...
7224138	  869.9	  511.6	 7619.0	...
7224139	  870.0	  511.8	 7618.0	...
7224140	  869.6	  512.1	 7633.0	...
7224141	  869.0	  511.8	 7648.0	...
7224142	  868.4	  511.4	 7657.0	...
7224143	  868.5	  510.6	 7651.0	...
7224144	  868.4	  510.1	 7652.0	...
7224145	  868.2	  509.8	 7659.0	...
7224146	  868.0	  509.6	 7665.0	...
7224147	  868.3	  509.3	 7664.0	...
7224148	  868.4	  508.9	 7665.0	...
7224149	  868.6	  508.7	 7663.0	...
7224150	  868.7	  508.7	 7662.0	...
7224151	  868.9	  509.0	 7667.0	...
7224152	  868.6	  509.4	 7674.0	...
7224153	  868.2	  509.5	 7680.0	...
7224154	  868.0	  509.8	 7683.0	...
7224155	  868.3	  510.2	 7685.0	...
7224156	  868.9	  510.3	 7679.0	...
7224157	  869.3	  510.6	 7670.0	...
7224158	  869.5	  510.8	 7663.0	...
7224159	  869.6	  511.0	 7665.0	...
7224160	  870.0	  510.8	 7666.0	...
7224161	  870.4	  510.6	 7665.0	...
7224162	  870.8	  510.3	 7670.0	...
7224163	  869.7	  510.3	 7676.0	...
7224164	  869.2	  510.1	 7681.0	...
7224165	  868.8	  509.9	 7683.0	...
7224166	  869.8	  509.5	 7683.0	...
7224167	  870.1	  509.6	 7684.0	...
7224168	  870.5	  509.9	 7683.0	...
7224169	  870.4	  510.6	 7684.0	...
7224170	  869.6	  511.1	 7685.0	...
7224171	  868.8	  511.5	 7687.0	...
7224172	  868.0	  511.4	 7687.0	...
7224173	  867.7	  511.4	 7680.0	...
7224174	  867.3	  511.6	 7673.0	...
7224175	  867.2	  511.1	 7668.0	...
7224176	  867.5	  510.4	 7670.0	...
7224177	  867.8	  509.8	 7671.0	...
7224178	  868.0	  509.7	 7675.0	...
7224179	  868.5	  509.7	 7679.0	...
7224180	  869.0	  509.7	 7686.0	...
7224181	  869.7	  509.4	 7688.0	...
7224182	  869.9	  509.1	 7690.0	...
7224183	  869.7	  508.8	 7691.0	...
7224184	  869.0	  508.8	 7692.0	...
7224185	  868.4	  508.8	 7693.0	...
7224186	  867.8	  509.0	 7690.0	...
7224187	  867.6	  509.3	 7685.0	...
7224188	  867.6	  509.4	 7681.0	...
7224189	  868.0	  509.4	 7680.0	...
7224190	  868.5	  509.3	 7680.0	...
7224191	  868.8	  509.3	 7679.0	...
7224192	  868.8	  509.2	 7677.0	...
7224193	  868.7	  508.9	 7675.0	...
7224194	  869.1	  508.5	 7672.0	...
7224195	  869.8	  508.7	 7670.0	...
7224196	  870.6	  509.1	 7669.0	...
7224197	  870.9	  509.5	 7666.0	...
7224198	  870.7	  508.8	 7663.0	...
7224199	  870.2	  508.1	 7662.0	...
7224200	  869.7	  507.4	 7664.0	...
7224201	  869.7	  507.4	 7661.0	...
7224202	  870.0	  507.7	 7654.0	...
7224203	  870.4	  508.0	 7646.0	...
7224204	  870.0	  507.4	 7651.0	...
7224205	  869.3	  506.6	 7658.0	...
7224206	  868.9	  506.2	 7665.0	...
7224207	  869.3	  506.5	 7665.0	...
7224208	  869.8	  506.8	 7665.0	...
7224209	  869.9	  506.8	 7666.0	...
7224210	  869.3	  506.8	 7662.0	...
7224211	  868.6	  506.8	 7658.0	...
7224212	  868.0	  506.7	 7657.0	...
7224213	  868.1	  506.5	 7660.0	...
7224214	  868.2	  507.0	 7663.0	...
7224215	  868.2	  507.5	 7665.0	...
7224216	  868.2	  507.8	 7663.0	...
7224217	  868.1	  507.6	 7661.0	...
7224218	  867.9	  506.5	 7662.0	...
7224219	  868.1	  505.6	 7665.0	...
7224220	  868.6	  504.7	 7667.0	...
7224221	  869.4	  504.6	 7665.0	...
7224222	  869.9	  504.6	 7663.0	...
7224223	  870.2	  504.6	 7668.0	...
7224224	  870.3	  504.7	 7674.0	...
7224225	  870.2	  505.2	 7678.0	...
7224226	  870.0	  505.6	 7674.0	...
7224227	  869.8	  505.9	 7671.0	...
7224228	  869.6	  505.9	 7671.0	...
7224229	  869.2	  506.0	 7671.0	...
7224230	  868.7	  505.7	 7670.0	...
7224231	  869.0	  505.3	 7670.0	...
7224232	  869.5	  504.8	 7669.0	...
7224233	  870.0	  504.7	 7671.0	...
7224234	  869.8	  504.7	 7671.0	...
7224235	  869.3	  504.4	 7672.0	...
7224236	  868.5	  504.2	 7675.0	...
7224237	  868.0	  504.1	 7679.0	...
7224238	  868.3	  504.2	 7681.0	...
7224239	  868.7	  504.4	 7679.0	...
7224240	  869.3	  505.0	 7679.0	...
7224241	  869.6	  505.6	 7680.0	...
7224242	  869.8	  505.9	 7682.0	...
7224243	  869.8	  505.8	 7682.0	...
7224244	  869.4	  505.6	 7681.0	...
7224245	  868.5	  505.6	 7681.0	...
7224246	  867.6	  505.5	 7681.0	...
7224247	  867.3	  505.4	 7681.0	...
7224248	  867.7	  505.2	 7681.0	...
7224249	  868.7	  505.0	 7675.0	...
7224250	  869.4	  504.8	 7669.0	...
7224251	  870.0	  504.7	 7664.0	...
7224252	  869.9	  504.6	 7673.0	...
7224253	  869.9	  504.9	 7681.0	...
7224254	  869.8	  505.1	 7686.0	...
7224255	  869.8	  505.4	 7683.0	...
7224256	  869.8	  505.2	 7677.0	...
7224257	  869.7	  504.9	 7673.0	...
7224258	  869.7	  504.5	 7668.0	...
7224259	  870.1	  505.0	 7661.0	...
7224260	  870.5	  505.6	 7654.0	...
7224261	  870.9	  506.1	 7650.0	...
7224262	  870.9	  506.0	 7649.0	...
7224263	  870.5	  505.7	 7655.0	...
7224264	  870.0	  505.5	 7661.0	...
7224265	  869.2	  505.2	 7669.0	...
7224266	  868.7	  505.0	 7670.0	...
7224267	  868.4	  504.9	 7671.0	...
7224268	  868.6	  504.8	 7670.0	...
7224269	  868.8	  504.7	 7669.0	...
7224270	  868.9	  504.6	 7664.0	...
7224271	  869.0	  504.6	 7658.0	...
7224272	  869.8	  504.5	 7652.0	...
7224273	  870.6	  504.4	 7650.0	...
7224274	  871.2	  504.2	 7650.0	...
7224275	  870.9	  504.0	 7650.0	...
7224276	  870.6	  503.8	 7651.0	...
7224277	  870.3	  503.8	 7658.0	...
7224278	  870.4	  504.0	 7664.0	...
7224279	  870.6	  504.5	 7669.0	...
7224280	  870.7	  504.8	 7667.0	...
7224281	  870.7	  505.0	 7665.0	...
7224282	  870.2	  504.9	 7672.0	...
7224283	  869.8	  504.8	 7681.0	...
7224284	  869.3	  504.7	 7685.0	...
7224285	  869.9	  504.8	 7680.0	...
7224286	  870.6	  505.0	 7675.0	...
7224287	  871.4	  505.2	 7674.0	...
7224288	  871.6	  505.3	 7673.0	...
7224289	  871.5	  505.4	 7672.0	...
7224290	  871.2	  505.4	 7671.0	...
7224291	  870.9	  505.3	 7670.0	...
7224292	  870.7	  505.2	 7669.0	...
7224293	  870.5	  505.1	 7668.0	...
7224294	  870.4	  504.8	 7668.0	...
7224295	  870.8	  504.3	 7669.0	...
7224296	  871.3	  504.0	 7663.0	...
7224297	  871.6	  504.0	 7657.0	...
7224298	  871.5	  504.1	 7652.0	...
7224299	  871.3	  504.1	 7651.0	...
7224300	  871.3	  504.4	 7652.0	...
7224301	  870.1	  504.7	 7658.0	...
7224302	  868.9	  504.9	 7664.0	...
7224303	  868.9	  504.7	 7669.0	...
7224304	  870.1	  503.7	 7670.0	...
7224305	  870.4	  502.8	 7678.0	...
7224306	  869.9	  502.7	 7687.0	...
7224307	  869.6	  503.7	 7693.0	...
7224308	  870.1	  504.6	 7689.0	...
7224309	  869.9	  505.0	 7686.0	...
7224310	  869.6	  504.9	 7685.0	...
7224311	  869.6	  504.7	 7684.0	...
7224312	  869.8	  504.0	 7682.0	...
7224313	  869.9	  503.4	 7680.0	...
7224314	  869.1	  502.6	 7679.0	...
7224315	  868.4	  502.5	 7680.0	...
7224316	  867.8	  502.6	 7681.0	...
7224317	  867.9	  502.8	 7681.0	...
7224318	  868.0	  502.9	 7681.0	...
7224319	  868.1	  502.7	 7679.0	...
7224320	  868.3	  502.6	 7679.0	...
7224321	  868.6	  502.5	 7679.0	...
7224322	  868.9	  502.4	 7680.0	...
7224323	  869.3	  502.9	 7679.0	...
7224324	  869.8	  503.3	 7676.0	...
7224325	  870.0	  503.6	 7673.0	...
7224326	  870.0	  503.1	 7672.0	...
7224327	  869.7	  502.5	 7673.0	...
7224328	  869.4	  502.2	 7672.0	...
7224329	  869.1	  502.0	 7672.0	...
7224330	  869.0	  501.7	 7672.0	...
7224331	  868.7	  501.8	 7671.0	...
7224332	  868.5	  502.1	 7671.0	...
7224333	  868.5	  502.4	 7671.0	...
7224334	  868.8	  502.7	 7673.0	...
7224335	  869.4	  503.0	 7675.0	...
7224336	  869.9	  503.5	 7673.0	...
7224337	  869.9	  503.6	 7669.0	...
7224338	  869.6	  503.6	 7669.0	...
7224339	  869.3	  503.6	 7674.0	...
7224340	  868.6	  503.6	 7679.0	...
7224341	  867.8	  503.7	 7676.0	...
7224342	  868.2	  503.5	 7673.0	...
7224343	  869.4	  502.9	 7670.0	...
7224344	  870.5	  502.2	 7670.0	...
7224345	  870.5	  501.7	 7669.0	...
7224346	  870.4	  501.4	 7670.0	...
7224347	  870.1	  501.8	 7673.0	...
7224348	  869.9	  502.4	 7675.0	...
7224349	  869.9	  502.5	 7673.0	...
7224350	  870.2	  502.2	 7670.0	...
7224351	  870.3	  501.6	 7668.0	...
7224352	  870.6	  501.4	 7669.0	...
7224353	  870.8	  501.1	 7670.0	...
7224354	  871.0	  501.0	 7671.0	...
7224355	  870.9	  500.9	 7671.0	...
7224356	  870.8	  500.8	 7670.0	...
7224357	  870.9	  500.8	 7670.0	...
7224358	  871.0	  500.9	 7671.0	...
7224359	  870.9	  501.0	 7673.0	...
7224360	  869.6	  501.1	 7679.0	...
7224361	  868.4	  501.3	 7680.0	...
7224362	  867.2	  501.7	 7680.0	...
7224363	  867.2	  501.7	 7675.0	...
7224364	  867.5	  501.4	 7674.0	...
7224365	  867.7	  501.1	 7672.0	...
7224366	  868.2	  500.7	 7672.0	...
7224367	  868.4	  500.6	 7671.0	...
7224368	  868.6	  500.4	 7672.0	...
7224369	  868.5	  499.8	 7672.0	...
7224370	  868.7	  499.1	 7673.0	...
7224371	  868.8	  498.4	 7678.0	...
7224372	  869.6	  498.4	 7682.0	...
7224373	  870.3	  498.3	 7684.0	...
7224374	  870.9	  498.1	 7680.0	...
7224375	  870.8	  498.0	 7674.0	...
7224376	  870.7	  498.1	 7669.0	...
7224377	  870.5	  498.0	 7667.0	...
7224378	  870.5	  497.9	 7670.0	...
7224379	  870.6	  497.8	 7672.0	...
7224380	  870.8	  498.1	 7676.0	...
7224381	  870.9	  498.5	 7677.0	...
7224382	  870.9	  498.6	 7672.0	...
7224383	  870.8	  499.0	 7666.0	...
7224384	  870.9	  499.4	 7660.0	...
7224385	  871.0	  499.4	 7660.0	...
7224386	  869.9	  499.0	 7665.0	...
7224387	  868.7	  498.7	 7668.0	...
7224388	  867.5	  498.8	 7672.0	...
7224389	  867.5	  498.9	 7669.0	...
7224390	  868.6	  498.8	 7668.0	...
7224391	  869.8	  498.4	 7667.0	...
7224392	  870.4	  497.7	 7667.0	...
7224393	  869.8	  497.1	 7668.0	...
7224394	  869.3	  496.8	 7672.0	...
7224395	  869.3	  496.8	 7675.0	...
7224396	  869.8	  496.7	 7677.0	...
7224397	  870.3	  496.6	 7677.0	...
7224398	  870.1	  496.6	 7681.0	...
7224399	  869.5	  496.7	 7687.0	...
7224400	  868.9	  496.9	 7692.0	...
7224401	  869.0	  497.1	 7686.0	...
7224402	  869.0	  497.0	 7680.0	...
7224403	  869.3	  496.7	 7675.0	...
7224404	  869.7	  496.2	 7676.0	...
7224405	  869.5	  496.2	 7679.0	...
7224406	  868.8	  496.5	 7680.0	...
7224407	  868.1	  496.6	 7680.0	...
7224408	  868.1	  496.4	 7681.0	...
7224409	  868.0	  496.3	 7681.0	...
7224410	  868.0	  496.4	 7681.0	...
7224411	  868.2	  496.3	 7679.0	...
7224412	  868.6	  496.2	 7679.0	...
7224413	  869.0	  496.2	 7679.0	...
7224414	  869.1	  496.3	 7679.0	...
7224415	  869.2	  496.6	 7679.0	...
7224416	  869.3	  496.6	 7679.0	...
7224417	  870.0	  496.6	 7679.0	...
7224418	  870.6	  496.5	 7682.0	...
7224419	  871.1	  496.3	 7685.0	...
7224420	  870.9	  496.0	 7683.0	...
7224421	  870.8	  495.8	 7679.0	...
7224422	  870.8	  495.6	 7680.0	...
7224423	  871.0	  495.6	 7685.0	...
7224424	  871.4	  495.5	 7691.0	...
7224425	  871.7	  495.6	 7691.0	...
7224426	  871.9	  495.6	 7692.0	...
7224427	  871.9	  495.5	 7692.0	...
7224428	  872.0	  495.1	 7692.0	...
7224429	  872.1	  494.8	 7693.0	...
7224430	  871.6	  494.9	 7694.0	...
7224431	  869.9	  495.4	 7695.0	...
7224432	  868.3	  495.9	 7695.0	...
7224433	  868.2	  496.0	 7691.0	...
7224434	  869.0	  496.0	 7686.0	...
7224435	  869.8	  495.9	 7687.0	...
7224436	  869.7	  496.0	 7692.0	...
7224437	  869.6	  495.9	 7696.0	...
7224438	  870.4	  495.7	 7689.0	...
7224439	  871.4	  495.5	 7682.0	...
7224440	  872.6	  495.7	 7676.0	...
7224441	  872.1	  496.0	 7676.0	...
7224442	  871.5	  495.6	 7676.0	...
7224443	  870.8	  495.1	 7677.0	...
7224444	  870.5	  495.0	 7679.0	...
7224445	  870.3	  495.4	 7684.0	...
7224446	  870.4	  495.3	 7689.0	...
7224447	  870.6	  494.7	 7692.0	...
7224448	  870.4	  494.3	 7691.0	...
7224449	  870.1	  494.4	 7689.0	...
7224450	  869.9	  494.8	 7689.0	...
7224451	  869.8	  495.7	 7692.0	...
7224452	  869.8	  496.5	 7696.0	...
7224453	  869.6	  495.9	 7699.0	...
7224454	  869.4	  494.8	 7699.0	...
7224455	  869.1	  494.0	 7698.0	...
7224456	  869.0	  494.4	 7696.0	...
7224457	  869.1	  495.5	 7695.0	...
7224458	  870.0	  496.3	 7693.0	...
7224459	  870.8	  496.9	 7691.0	...
7224460	  871.7	  496.8	 7687.0	...
7224461	  871.8	  496.7	 7686.0	...
7224462	  872.2	  496.5	 7685.0	...
7224463	  872.4	  496.4	 7685.0	...
7224464	  871.9	  496.3	 7685.0	...
7224465	  871.1	  496.1	 7684.0	...
7224466	  871.1	  496.0	 7680.0	...
7224467	  871.9	  495.6	 7675.0	...
7224468	  872.9	  495.7	 7670.0	...
7224469	  873.1	  496.0	 7670.0	...
7224470	  873.3	  496.3	 7668.0	...
7224471	  873.2	  496.4	 7667.0	...
7224472	  873.1	  496.4	 7667.0	...
7224473	  873.0	  496.5	 7666.0	...
7224474	  873.1	  496.5	 7666.0	...
7224475	  873.2	  495.8	 7666.0	...
7224476	  873.2	  495.1	 7670.0	...
7224477	  872.8	  494.5	 7673.0	...
7224478	  872.4	  494.7	 7677.0	...
7224479	  872.1	  495.2	 7676.0	...
7224480	  872.2	  495.5	 7676.0	...
7224481	  872.2	  495.6	 7673.0	...
7224482	  872.1	  495.5	 7672.0	...
7224483	  872.0	  495.5	 7671.0	...
7224484	  872.0	  495.6	 7676.0	...
7224485	  871.8	  495.6	 7679.0	...
7224486	  871.6	  495.7	 7683.0	...
7224487	  871.5	  496.1	 7683.0	...
7224488	  871.6	  496.3	 7681.0	...
7224489	  872.0	  496.4	 7678.0	...
7224490	  872.4	  496.1	 7675.0	...
7224491	  872.6	  496.0	 7676.0	...
7224492	  872.7	  496.0	 7678.0	...
7224493	  872.5	  496.0	 7680.0	...
7224494	  872.9	  495.9	 7679.0	...
7224495	  873.3	  495.8	 7680.0	...
7224496	  873.8	  495.7	 7682.0	...
7224497	  873.7	  495.6	 7684.0	...
7224498	  873.7	  495.2	 7683.0	...
7224499	  873.7	  494.8	 7682.0	...
7224500	  873.7	  494.5	 7682.0	...
7224501	  874.2	  494.4	 7681.0	...
7224502	  874.6	  494.5	 7684.0	...
7224503	  873.9	  495.2	 7686.0	...
7224504	  872.8	  495.7	 7689.0	...
7224505	  871.7	  496.0	 7690.0	...
7224506	  871.9	  495.8	 7691.0	...
7224507	  872.1	  495.7	 7687.0	...
7224508	  872.2	  495.9	 7682.0	...
7224509	  872.4	  496.1	 7677.0	...
7224510	  872.6	  496.3	 7678.0	...
7224511	  872.7	  496.2	 7682.0	...
7224512	  872.7	  496.1	 7686.0	...
7224513	  873.4	  496.1	 7683.0	...
7224514	  873.9	  496.1	 7677.0	...
7224515	  874.3	  496.1	 7679.0	...
7224516	  873.4	  496.1	 7687.0	...
7224517	  872.6	  496.1	 7694.0	...
7224518	  872.0	  496.2	 7694.0	...
7224519	  871.9	  496.3	 7693.0	...
7224520	  871.6	  496.1	 7693.0	...
7224521	  871.3	  495.9	 7691.0	...
7224522	  870.5	  495.8	 7692.0	...
7224523	  870.1	  495.9	 7693.0	...
7224524	  870.1	  495.9	 7693.0	...
7224525	  870.9	  495.7	 7689.0	...
7224526	  872.0	  495.5	 7686.0	...
7224527	  872.7	  495.0	 7684.0	...
7224528	  873.0	  494.6	 7683.0	...
7224529	  873.2	  495.2	 7683.0	...
7224530	  873.4	  496.2	 7677.0	...
7224531	  873.2	  497.2	 7671.0	...
7224532	  873.0	  497.0	 7672.0	...
7224533	  872.9	  496.8	 7679.0	...
7224534	  873.0	  496.6	 7684.0	...
7224535	  873.1	  496.6	 7681.0	...
7224536	  873.2	  497.5	 7678.0	...
7224537	  873.4	  498.4	 7677.0	...
7224538	  873.5	  498.1	 7681.0	...
7224539	  873.7	  497.0	 7686.0	...
7224540	  873.9	  496.0	 7686.0	...
7224541	  874.2	  495.9	 7682.0	...
7224542	  874.3	  495.9	 7678.0	...
7224543	  874.6	  495.8	 7679.0	...
7224544	  874.9	  495.8	 7678.0	...
7224545	  874.8	  495.8	 7676.0	...
7224546	  874.5	  496.6	 7675.0	...
7224547	  874.8	  497.2	 7674.0	...
7224548	  875.4	  497.8	 7674.0	...
7224549	  876.1	  498.3	 7670.0	...
7224550	  877.1	  498.9	 7662.0	...
7224551	  878.2	  499.8	 7653.0	...
7224552	  880.3	  500.1	 7647.0	...
EFIX R   7220288	7224552	4265	  875.9	  527.1	   7524
SSACC R  7224553
7224553	  882.9	  500.8	 7644.0	...
7224554	  885.3	  501.8	 7639.0	...
7224555	  886.6	  502.9	 7635.0	...
7224556	  886.7	  504.3	 7627.0	...
7224557	  887.2	  506.3	 7623.0	...
7224558	  887.8	  508.3	 7619.0	...
7224559	  888.9	  509.5	 7619.0	...
7224560	  889.5	  509.4	 7620.0	...
7224561	  889.8	  504.6	 7632.0	...
7224562	  889.3	  498.9	 7647.0	...
7224563	  888.1	  489.1	 7670.0	...
7224564	  886.5	  469.8	 7708.0	...
7224565	  885.0	  449.9	 7759.0	...
7224566	  879.8	  434.2	 7806.0	...
7224567	  875.2	  432.5	 7827.0	...
7224568	  875.2	  441.8	 7804.0	...
7224569	  882.7	  462.2	 7753.0	...
7224570	  892.4	  497.9	 7647.0	...
7224571	  899.9	  538.8	 7519.0	...
7224572	  905.8	  582.6	 7385.0	...
7224573	  910.1	  627.6	 7254.0	...
7224574	  914.8	  674.6	 7104.0	...
7224575	  921.4	  725.3	 6931.0	...
7224576	  930.7	  780.4	 6731.0	...
7224577	  942.7	  841.9	 6538.0	...
7224578	  957.5	  910.7	 6315.0	...
7224579	  975.7	  984.4	 6088.0	...
7224580	  998.2	 1060.4	 5834.0	...
7224581	 1024.3	 1139.6	 5579.0	...
7224582	 1053.7	 1222.6	 5305.0	...
7224583	 1086.6	 1310.7	 5020.0	...
7224584	 1142.9	 1399.9	 4722.0	...
7224585	 1219.8	 1499.6	 4418.0	...
7224586	 1289.8	 1596.6	 4123.0	...
7224587	 1325.2	 1698.8	 3824.0	...
7224588	 1336.9	 1790.3	 3555.0	...
7224589	 1354.1	 1885.9	 3292.0	...
7224590	 1383.7	 1980.8	 3063.0	...
7224591	 1405.9	 2046.4	 2910.0	...
7224592	 1426.7	 2131.0	 2702.0	...
7224593	 1437.3	 2182.2	 2562.0	...
7224594	 1445.7	 2264.9	 2338.0	...
7224595	 1444.7	 2317.3	 2214.0	...
SBLINK R 7224596
7224596	   .	   .	    0.0	...
7224597	   .	   .	    0.0	...
7224598	   .	   .	    0.0	...
7224599	   .	   .	    0.0	...
7224600	   .	   .	    0.0	...
7224601	   .	   .	    0.0	...
7224602	   .	   .	    0.0	...
7224603	   .	   .	    0.0	...
7224604	   .	   .	    0.0	...
7224605	   .	   .	    0.0	...
7224606	   .	   .	    0.0	...
7224607	   .	   .	    0.0	...
7224608	   .	   .	    0.0	...
7224609	   .	   .	    0.0	...
7224610	   .	   .	    0.0	...
7224611	   .	   .	    0.0	...
7224612	   .	   .	    0.0	...
7224613	   .	   .	    0.0	...
7224614	   .	   .	    0.0	...
7224615	   .	   .	    0.0	...
7224616	   .	   .	    0.0	...
7224617	   .	   .	    0.0	...
7224618	   .	   .	    0.0	...
7224619	   .	   .	    0.0	...
7224620	   .	   .	    0.0	...
7224621	   .	   .	    0.0	...
7224622	   .	   .	    0.0	...
7224623	   .	   .	    0.0	...
7224624	   .	   .	    0.0	...
7224625	   .	   .	    0.0	...
7224626	   .	   .	    0.0	...
7224627	   .	   .	    0.0	...
7224628	   .	   .	    0.0	...
7224629	   .	   .	    0.0	...
7224630	   .	   .	    0.0	...
7224631	   .	   .	    0.0	...
7224632	   .	   .	    0.0	...
7224633	   .	   .	    0.0	...
7224634	   .	   .	    0.0	...
7224635	   .	   .	    0.0	...
7224636	   .	   .	    0.0	...
7224637	   .	   .	    0.0	...
7224638	   .	   .	    0.0	...
7224639	   .	   .	    0.0	...
7224640	   .	   .	    0.0	...
7224641	   .	   .	    0.0	...
7224642	   .	   .	    0.0	...
7224643	   .	   .	    0.0	...
7224644	   .	   .	    0.0	...
7224645	   .	   .	    0.0	...
7224646	   .	   .	    0.0	...
7224647	   .	   .	    0.0	...
7224648	   .	   .	    0.0	...
7224649	   .	   .	    0.0	...
7224650	   .	   .	    0.0	...
7224651	   .	   .	    0.0	...
7224652	   .	   .	    0.0	...
7224653	   .	   .	    0.0	...
7224654	   .	   .	    0.0	...
7224655	   .	   .	    0.0	...
7224656	   .	   .	    0.0	...
7224657	   .	   .	    0.0	...
7224658	   .	   .	    0.0	...
7224659	   .	   .	    0.0	...
7224660	   .	   .	    0.0	...
7224661	   .	   .	    0.0	...
7224662	   .	   .	    0.0	...
7224663	   .	   .	    0.0	...
7224664	   .	   .	    0.0	...
7224665	   .	   .	    0.0	...
7224666	   .	   .	    0.0	...
7224667	   .	   .	    0.0	...
7224668	   .	   .	    0.0	...
7224669	   .	   .	    0.0	...
7224670	   .	   .	    0.0	...
7224671	   .	   .	    0.0	...
7224672	   .	   .	    0.0	...
7224673	   .	   .	    0.0	...
7224674	   .	   .	    0.0	...
EBLINK R 7224596	7224674	79
7224675	 1537.2	 2299.1	 2342.0	...
7224676	 1532.7	 2256.3	 2442.0	...
7224677	 1534.6	 2213.6	 2530.0	...
7224678	 1533.4	 2169.3	 2615.0	...
7224679	 1529.6	 2128.1	 2703.0	...
7224680	 1513.3	 2084.9	 2783.0	...
7224681	 1496.9	 2041.5	 2887.0	...
7224682	 1476.0	 1999.5	 2988.0	...
7224683	 1457.2	 1961.1	 3109.0	...
7224684	 1435.3	 1924.1	 3223.0	...
7224685	 1418.0	 1886.3	 3351.0	...
7224686	 1402.6	 1846.4	 3464.0	...
7224687	 1390.8	 1807.4	 3569.0	...
7224688	 1350.0	 1755.3	 3704.0	...
7224689	 1312.2	 1707.2	 3844.0	...
7224690	 1274.5	 1657.7	 4002.0	...
7224691	 1267.7	 1623.7	 4120.0	...
7224692	 1261.0	 1587.9	 4244.0	...
7224693	 1253.9	 1552.5	 4343.0	...
7224694	 1239.6	 1516.9	 4443.0	...
7224695	 1223.7	 1476.3	 4543.0	...
7224696	 1207.7	 1433.7	 4655.0	...
7224697	 1198.3	 1390.8	 4766.0	...
7224698	 1185.6	 1352.6	 4871.0	...
7224699	 1170.1	 1318.7	 4979.0	...
7224700	 1151.0	 1286.2	 5079.0	...
7224701	 1135.7	 1255.9	 5182.0	...
7224702	 1123.4	 1227.7	 5252.0	...
7224703	 1113.9	 1198.0	 5338.0	...
7224704	 1102.8	 1168.2	 5422.0	...
7224705	 1094.5	 1147.2	 5498.0	...
7224706	 1076.6	 1122.2	 5562.0	...
7224707	 1063.6	 1106.9	 5597.0	...
7224708	 1056.4	 1078.6	 5679.0	...
7224709	 1059.8	 1048.6	 5781.0	...
7224710	 1071.0	 1014.8	 5905.0	...
7224711	 1074.7	  985.0	 6018.0	...
7224712	 1068.4	  968.5	 6084.0	...
7224713	 1053.0	  948.3	 6146.0	...
7224714	 1035.9	  926.2	 6229.0	...
7224715	 1028.7	  901.9	 6315.0	...
7224716	 1020.8	  878.2	 6401.0	...
7224717	 1013.9	  858.2	 6458.0	...
7224718	 1006.9	  837.4	 6529.0	...
7224719	  999.9	  817.7	 6607.0	...
7224720	  993.3	  797.4	 6677.0	...
7224721	  986.6	  778.0	 6743.0	...
7224722	  979.7	  759.5	 6808.0	...
7224723	  972.7	  741.2	 6889.0	...
7224724	  967.7	  724.2	 6965.0	...
7224725	  963.7	  705.4	 7040.0	...
7224726	  961.3	  688.9	 7099.0	...
7224727	  958.7	  671.0	 7154.0	...
7224728	  956.2	  654.9	 7209.0	...
7224729	  953.3	  638.0	 7252.0	...
7224730	  950.4	  623.0	 7296.0	...
7224731	  946.3	  608.0	 7327.0	...
7224732	  940.0	  594.1	 7373.0	...
7224733	  932.1	  579.8	 7413.0	...
7224734	  922.7	  566.6	 7467.0	...
7224735	  915.7	  551.7	 7520.0	...
7224736	  909.2	  537.1	 7570.0	...
7224737	  902.5	  521.7	 7627.0	...
7224738	  896.2	  508.7	 7670.0	...
7224739	  890.6	  494.2	 7722.0	...
7224740	  887.5	  483.9	 7752.0	...
7224741	  872.8	  478.3	 7773.0	...
7224742	  858.5	  471.9	 7790.0	...
7224743	  844.0	  462.5	 7817.0	...
7224744	  840.7	  448.9	 7852.0	...
7224745	  837.6	  437.2	 7882.0	...
7224746	  841.0	  418.0	 7930.0	...
7224747	  845.7	  402.3	 7971.0	...
7224748	  843.4	  391.4	 8009.0	...
7224749	  834.3	  389.5	 8019.0	...
7224750	  824.8	  383.5	 8037.0	...
7224751	  822.8	  376.3	 8056.0	...
7224752	  820.4	  367.7	 8076.0	...
7224753	  817.8	  359.3	 8099.0	...
7224754	  815.0	  351.0	 8129.0	...
7224755	  812.9	  343.5	 8148.0	...
7224756	  810.9	  338.9	 8157.0	...
7224757	  808.9	  334.6	 8158.0	...
7224758	  806.5	  330.1	 8164.0	...
7224759	  804.6	  326.1	 8168.0	...
7224760	  805.1	  322.1	 8171.0	...
7224761	  810.0	  320.7	 8170.0	...
7224762	  815.0	  320.0	 8167.0	...
7224763	  818.3	  319.5	 8161.0	...
7224764	  818.6	  319.0	 8156.0	...
7224765	  816.5	  314.3	 8153.0	...
7224766	  814.1	  310.0	 8153.0	...
7224767	  812.7	  306.3	 8153.0	...
[truncated: 4,294,843 more chars]
