# Supplementary material for: With an eye on uncertainty: Modelling pupillary responses to environmental volatility
Source: PLoS Comput Biol. 2019 Jul 5;15(7):e1007126. doi: 10.1371/journal.pcbi.1007126 (PMC6636765; doi:10.1371/journal.pcbi.1007126)
Supplement: S8 Data — Zip file containing the pupillometry data for participant 8. (ZIP) [file pcbi.1007126.s008.zip › P8/trial14.asc]

** CONVERTED FROM C:\Users\tparr\Documents\PVR\P8_1412\trial14.edf using edfapi 3.1 Win32 Nov 24 2009 on Thu Dec 14 11:55:33 2017
** DATE: Thu Dec 14 11:51:32 2017
** TYPE: EDF_FILE BINARY EVENT SAMPLE TAGGED
** VERSION: EYELINK II 1
** SOURCE: EYELINK CL
** EYELINK II CL v4.48 Nov 25 2009
** CAMERA: EyeLink CL Version 1.4 Sensor=BHA
** SERIAL NUMBER: CL1-AAD42
** CAMERA_CONFIG: AAD42140.SCD
**

MSG	6876796 RECCFG CR 1000 2 0 R
MSG	6876796 ELCLCFG MTABLER
MSG	6876796 GAZE_COORDS 0.00 0.00 1599.00 1199.00
MSG	6876796 THRESHOLDS R 103 233
MSG	6876796 ELCL_PROC CENTROID (3)
MSG	6876796 ELCL_PCR_PARAM 5 3.0
START	6876797 	RIGHT	SAMPLES	EVENTS
PRESCALER	1
VPRESCALER	1
PUPIL	AREA
EVENTS	GAZE	RIGHT	RATE	1000.00	TRACKING	CR	FILTER	2
SAMPLES	GAZE	RIGHT	RATE	1000.00	TRACKING	CR	FILTER	2
MSG	6876797 !MODE RECORD CR 1000 2 0 R
6876797	  784.2	  551.3	 7606.0	...
INPUT	6876797	127
6876798	  784.2	  550.8	 7603.0	...
6876799	  784.2	  550.8	 7599.0	...
6876800	  784.2	  550.9	 7596.0	...
6876801	  784.2	  551.1	 7595.0	...
6876802	  784.6	  551.2	 7594.0	...
6876803	  785.0	  551.4	 7592.0	...
SFIX R   6876804
6876804	  785.3	  551.7	 7589.0	...
6876805	  785.2	  552.0	 7582.0	...
6876806	  785.3	  552.2	 7576.0	...
6876807	  785.6	  552.3	 7571.0	...
6876808	  785.7	  552.2	 7567.0	...
6876809	  785.5	  552.0	 7563.0	...
6876810	  785.0	  551.8	 7560.0	...
6876811	  784.6	  552.3	 7559.0	...
6876812	  784.5	  552.7	 7557.0	...
6876813	  784.8	  553.2	 7552.0	...
6876814	  784.8	  553.3	 7549.0	...
6876815	  784.7	  553.7	 7547.0	...
6876816	  784.6	  554.2	 7544.0	...
6876817	  784.8	  554.6	 7542.0	...
6876818	  784.9	  555.2	 7537.0	...
6876819	  785.0	  555.4	 7533.0	...
6876820	  785.0	  555.5	 7527.0	...
6876821	  785.0	  555.4	 7526.0	...
6876822	  785.1	  555.7	 7524.0	...
6876823	  785.2	  556.1	 7524.0	...
6876824	  785.1	  556.1	 7524.0	...
6876825	  785.0	  555.6	 7524.0	...
6876826	  784.9	  555.8	 7524.0	...
6876827	  784.8	  556.6	 7524.0	...
6876828	  784.5	  557.2	 7520.0	...
6876829	  784.0	  557.2	 7516.0	...
6876830	  783.6	  557.0	 7512.0	...
6876831	  783.3	  557.0	 7507.0	...
6876832	  782.9	  556.8	 7502.0	...
6876833	  782.6	  556.7	 7499.0	...
6876834	  782.4	  556.6	 7502.0	...
6876835	  782.3	  556.4	 7505.0	...
6876836	  782.1	  556.3	 7506.0	...
6876837	  781.9	  556.2	 7505.0	...
6876838	  782.3	  556.3	 7499.0	...
6876839	  782.8	  556.4	 7493.0	...
6876840	  783.2	  556.5	 7489.0	...
6876841	  783.2	  556.4	 7489.0	...
6876842	  783.1	  556.5	 7487.0	...
6876843	  783.1	  556.9	 7484.0	...
6876844	  783.0	  557.2	 7481.0	...
6876845	  782.8	  557.6	 7479.0	...
6876846	  782.5	  557.7	 7476.0	...
6876847	  782.2	  557.8	 7473.0	...
6876848	  782.2	  557.1	 7474.0	...
6876849	  782.0	  556.3	 7476.0	...
6876850	  781.8	  555.5	 7478.0	...
6876851	  781.6	  555.4	 7477.0	...
6876852	  781.7	  555.3	 7469.0	...
6876853	  782.1	  555.5	 7461.0	...
6876854	  782.4	  556.0	 7456.0	...
6876855	  782.5	  556.6	 7454.0	...
6876856	  782.5	  556.9	 7455.0	...
6876857	  782.4	  556.9	 7456.0	...
6876858	  782.5	  557.1	 7457.0	...
6876859	  783.1	  557.2	 7456.0	...
6876860	  783.7	  557.3	 7456.0	...
6876861	  783.9	  557.1	 7455.0	...
6876862	  783.8	  557.0	 7452.0	...
6876863	  783.7	  556.9	 7450.0	...
6876864	  783.7	  557.0	 7448.0	...
6876865	  783.7	  557.2	 7445.0	...
6876866	  783.8	  557.4	 7441.0	...
6876867	  783.9	  557.5	 7437.0	...
6876868	  783.9	  557.4	 7437.0	...
6876869	  783.6	  557.4	 7438.0	...
6876870	  783.3	  557.4	 7432.0	...
6876871	  782.9	  557.4	 7426.0	...
6876872	  782.9	  557.5	 7420.0	...
6876873	  783.0	  557.8	 7419.0	...
6876874	  782.9	  558.1	 7418.0	...
6876875	  782.8	  558.2	 7419.0	...
6876876	  783.2	  558.1	 7417.0	...
6876877	  783.8	  557.9	 7414.0	...
6876878	  784.1	  557.7	 7416.0	...
6876879	  783.8	  557.6	 7419.0	...
6876880	  783.5	  557.6	 7420.0	...
6876881	  783.5	  558.0	 7416.0	...
6876882	  783.5	  558.4	 7413.0	...
6876883	  783.3	  559.0	 7413.0	...
6876884	  783.1	  559.2	 7411.0	...
6876885	  783.0	  559.4	 7408.0	...
6876886	  783.1	  559.4	 7406.0	...
6876887	  783.1	  559.4	 7402.0	...
6876888	  783.3	  559.3	 7399.0	...
6876889	  783.4	  559.2	 7395.0	...
6876890	  783.6	  559.1	 7395.0	...
6876891	  783.6	  559.3	 7396.0	...
6876892	  783.7	  559.7	 7396.0	...
6876893	  783.8	  560.2	 7395.0	...
6876894	  783.8	  560.4	 7393.0	...
6876895	  783.8	  560.2	 7386.0	...
6876896	  783.8	  560.1	 7381.0	...
6876897	  783.8	  560.0	 7376.0	...
6876898	  783.7	  559.9	 7373.0	...
6876899	  783.7	  560.4	 7369.0	...
6876900	  783.6	  561.0	 7366.0	...
6876901	  783.8	  561.6	 7366.0	...
6876902	  784.0	  561.6	 7367.0	...
6876903	  784.3	  561.7	 7368.0	...
6876904	  784.4	  561.7	 7368.0	...
6876905	  784.5	  561.6	 7366.0	...
6876906	  784.5	  561.5	 7365.0	...
6876907	  784.4	  561.3	 7363.0	...
6876908	  784.1	  561.2	 7362.0	...
6876909	  783.8	  561.4	 7357.0	...
6876910	  783.5	  561.5	 7353.0	...
6876911	  783.3	  561.6	 7350.0	...
6876912	  783.2	  561.6	 7350.0	...
6876913	  783.2	  561.7	 7349.0	...
6876914	  783.3	  561.8	 7347.0	...
6876915	  783.5	  561.6	 7346.0	...
6876916	  783.5	  561.4	 7347.0	...
6876917	  783.5	  561.4	 7347.0	...
6876918	  783.5	  561.7	 7345.0	...
6876919	  783.5	  561.6	 7343.0	...
6876920	  783.5	  561.2	 7340.0	...
6876921	  783.4	  561.3	 7340.0	...
6876922	  783.4	  561.7	 7340.0	...
6876923	  783.5	  562.2	 7339.0	...
6876924	  783.5	  562.2	 7337.0	...
6876925	  783.6	  562.2	 7334.0	...
6876926	  783.5	  561.9	 7332.0	...
6876927	  783.5	  561.5	 7332.0	...
6876928	  783.3	  561.2	 7330.0	...
6876929	  783.2	  561.4	 7327.0	...
6876930	  783.2	  561.8	 7324.0	...
6876931	  783.2	  562.1	 7319.0	...
6876932	  783.0	  562.3	 7315.0	...
6876933	  782.8	  562.0	 7312.0	...
6876934	  782.6	  561.5	 7312.0	...
6876935	  782.6	  560.7	 7312.0	...
6876936	  782.3	  560.3	 7310.0	...
6876937	  782.1	  560.0	 7309.0	...
6876938	  781.9	  560.1	 7308.0	...
6876939	  781.8	  559.8	 7305.0	...
6876940	  781.6	  559.5	 7301.0	...
6876941	  781.5	  559.6	 7297.0	...
6876942	  781.5	  560.1	 7294.0	...
6876943	  781.6	  560.5	 7291.0	...
6876944	  781.6	  560.4	 7290.0	...
6876945	  781.5	  560.4	 7289.0	...
6876946	  781.5	  560.4	 7289.0	...
6876947	  781.5	  560.0	 7289.0	...
6876948	  781.4	  559.7	 7289.0	...
6876949	  781.4	  559.4	 7287.0	...
6876950	  781.4	  559.6	 7284.0	...
6876951	  781.6	  559.9	 7282.0	...
6876952	  781.8	  560.0	 7282.0	...
6876953	  781.9	  560.0	 7278.0	...
6876954	  781.9	  559.9	 7274.0	...
6876955	  782.0	  559.8	 7271.0	...
6876956	  782.0	  559.8	 7273.0	...
6876957	  781.9	  559.9	 7273.0	...
6876958	  781.8	  560.1	 7272.0	...
6876959	  781.8	  560.4	 7270.0	...
6876960	  781.9	  560.7	 7269.0	...
6876961	  781.9	  561.1	 7268.0	...
6876962	  781.8	  560.9	 7268.0	...
6876963	  782.1	  560.6	 7268.0	...
6876964	  782.4	  560.3	 7265.0	...
6876965	  782.8	  560.0	 7260.0	...
6876966	  782.7	  559.6	 7256.0	...
6876967	  782.7	  559.2	 7258.0	...
6876968	  782.9	  559.0	 7260.0	...
6876969	  783.1	  558.8	 7258.0	...
6876970	  783.3	  558.5	 7255.0	...
6876971	  783.4	  558.4	 7254.0	...
6876972	  783.5	  558.4	 7255.0	...
6876973	  783.6	  558.4	 7256.0	...
6876974	  783.5	  559.0	 7256.0	...
6876975	  783.5	  559.6	 7255.0	...
6876976	  783.6	  560.2	 7254.0	...
6876977	  783.7	  560.2	 7253.0	...
6876978	  783.8	  560.1	 7250.0	...
6876979	  783.8	  560.0	 7248.0	...
6876980	  783.8	  560.0	 7246.0	...
6876981	  784.0	  560.0	 7246.0	...
6876982	  784.2	  560.4	 7246.0	...
6876983	  784.4	  560.8	 7247.0	...
6876984	  784.4	  561.2	 7248.0	...
6876985	  784.4	  561.2	 7247.0	...
6876986	  784.4	  561.0	 7245.0	...
6876987	  784.2	  561.0	 7244.0	...
6876988	  784.0	  560.8	 7244.0	...
6876989	  783.8	  560.5	 7246.0	...
6876990	  783.8	  560.6	 7247.0	...
6876991	  783.8	  561.0	 7247.0	...
6876992	  783.9	  561.4	 7246.0	...
6876993	  783.8	  561.4	 7245.0	...
6876994	  783.7	  561.6	 7244.0	...
6876995	  783.4	  561.4	 7243.0	...
6876996	  783.2	  561.3	 7243.0	...
6876997	  783.2	  560.9	 7241.0	...
6876998	  783.4	  561.1	 7238.0	...
6876999	  783.5	  561.6	 7231.0	...
6877000	  783.6	  562.0	 7227.0	...
6877001	  783.7	  562.4	 7223.0	...
6877002	  783.7	  562.4	 7221.0	...
6877003	  783.5	  562.4	 7219.0	...
6877004	  783.3	  562.3	 7218.0	...
6877005	  783.1	  562.3	 7219.0	...
6877006	  783.1	  562.3	 7219.0	...
6877007	  783.1	  562.8	 7218.0	...
6877008	  783.0	  563.3	 7217.0	...
6877009	  782.8	  563.7	 7215.0	...
6877010	  782.5	  563.7	 7221.0	...
6877011	  782.3	  563.7	 7226.0	...
6877012	  782.2	  563.7	 7231.0	...
6877013	  782.1	  563.6	 7232.0	...
6877014	  782.1	  563.6	 7233.0	...
6877015	  782.4	  563.6	 7232.0	...
6877016	  782.6	  563.6	 7228.0	...
6877017	  782.9	  563.5	 7225.0	...
6877018	  782.5	  563.3	 7224.0	...
6877019	  782.1	  563.0	 7224.0	...
6877020	  781.9	  562.8	 7222.0	...
6877021	  782.1	  562.8	 7221.0	...
6877022	  781.8	  563.1	 7220.0	...
6877023	  781.4	  563.5	 7216.0	...
6877024	  781.0	  563.8	 7213.0	...
6877025	  781.1	  563.8	 7215.0	...
6877026	  781.3	  563.8	 7219.0	...
6877027	  781.4	  563.7	 7224.0	...
6877028	  781.5	  563.6	 7224.0	...
6877029	  781.5	  563.6	 7225.0	...
6877030	  781.5	  563.7	 7225.0	...
6877031	  781.6	  563.8	 7226.0	...
6877032	  781.8	  564.0	 7227.0	...
6877033	  782.0	  564.0	 7223.0	...
6877034	  782.2	  564.1	 7220.0	...
6877035	  782.3	  564.3	 7217.0	...
6877036	  782.5	  565.1	 7219.0	...
6877037	  781.8	  566.5	 7220.0	...
6877038	  780.9	  567.6	 7219.0	...
EFIX R   6876804	6877038	235	  783.1	  559.6	   7354
SSACC R  6877039
6877039	  779.4	  568.6	 7217.0	...
6877040	  778.8	  570.1	 7215.0	...
6877041	  777.3	  571.7	 7214.0	...
6877042	  775.7	  573.0	 7214.0	...
6877043	  773.7	  574.2	 7214.0	...
6877044	  772.6	  575.8	 7215.0	...
6877045	  771.4	  577.5	 7217.0	...
6877046	  769.9	  578.9	 7219.0	...
6877047	  768.4	  580.2	 7221.0	...
ESACC R  6877039	6877047	9	  779.4	  568.6	  768.4	  580.2	   0.34	     42
SFIX R   6877048
6877048	  767.3	  582.2	 7223.0	...
6877049	  767.3	  583.4	 7225.0	...
6877050	  767.4	  585.2	 7226.0	...
6877051	  767.8	  586.2	 7223.0	...
6877052	  768.7	  587.0	 7221.0	...
6877053	  769.5	  586.8	 7221.0	...
6877054	  770.0	  585.7	 7221.0	...
6877055	  770.3	  584.8	 7221.0	...
6877056	  771.3	  584.0	 7221.0	...
6877057	  772.3	  583.1	 7220.0	...
6877058	  773.3	  582.1	 7219.0	...
6877059	  773.4	  581.0	 7219.0	...
6877060	  773.6	  580.7	 7220.0	...
6877061	  774.2	  580.4	 7222.0	...
6877062	  774.8	  580.2	 7223.0	...
6877063	  775.4	  580.1	 7222.0	...
6877064	  775.5	  580.1	 7222.0	...
6877065	  775.3	  579.9	 7221.0	...
6877066	  774.9	  579.7	 7220.0	...
6877067	  774.3	  579.5	 7225.0	...
6877068	  773.7	  579.4	 7230.0	...
6877069	  772.8	  579.1	 7233.0	...
6877070	  772.3	  578.7	 7231.0	...
6877071	  771.9	  578.3	 7227.0	...
6877072	  771.9	  577.7	 7224.0	...
6877073	  772.2	  577.3	 7222.0	...
6877074	  772.5	  577.1	 7222.0	...
6877075	  772.6	  577.8	 7220.0	...
6877076	  772.2	  578.7	 7217.0	...
6877077	  771.9	  579.2	 7213.0	...
6877078	  771.8	  579.4	 7212.0	...
6877079	  771.9	  580.0	 7211.0	...
6877080	  772.1	  580.6	 7211.0	...
6877081	  772.1	  581.0	 7214.0	...
6877082	  772.0	  580.7	 7215.0	...
6877083	  772.0	  580.6	 7215.0	...
6877084	  772.1	  580.6	 7218.0	...
6877085	  772.2	  581.2	 7221.0	...
6877086	  772.2	  581.7	 7222.0	...
6877087	  771.9	  582.0	 7221.0	...
6877088	  771.5	  581.8	 7220.0	...
6877089	  771.4	  581.5	 7223.0	...
6877090	  771.6	  581.2	 7226.0	...
6877091	  771.6	  581.0	 7230.0	...
6877092	  771.5	  580.9	 7232.0	...
6877093	  771.5	  581.1	 7233.0	...
6877094	  771.6	  581.4	 7232.0	...
6877095	  771.7	  581.8	 7232.0	...
6877096	  771.7	  581.9	 7231.0	...
6877097	  771.6	  582.2	 7231.0	...
6877098	  771.5	  582.4	 7233.0	...
6877099	  771.4	  582.5	 7234.0	...
6877100	  771.3	  582.6	 7235.0	...
6877101	  771.3	  582.6	 7235.0	...
6877102	  771.6	  582.5	 7234.0	...
6877103	  772.0	  582.5	 7234.0	...
6877104	  772.5	  582.4	 7233.0	...
6877105	  772.2	  582.4	 7229.0	...
6877106	  771.8	  582.5	 7225.0	...
6877107	  771.5	  582.8	 7223.0	...
6877108	  771.7	  583.0	 7224.0	...
6877109	  771.8	  582.7	 7226.0	...
6877110	  771.8	  582.3	 7226.0	...
6877111	  771.7	  581.8	 7226.0	...
6877112	  771.7	  581.7	 7225.0	...
6877113	  771.8	  582.0	 7223.0	...
6877114	  771.9	  582.3	 7221.0	...
6877115	  771.9	  582.7	 7220.0	...
6877116	  771.9	  582.7	 7220.0	...
6877117	  771.9	  582.6	 7221.0	...
6877118	  772.0	  582.5	 7221.0	...
6877119	  772.3	  582.5	 7220.0	...
6877120	  772.6	  582.7	 7217.0	...
6877121	  772.7	  582.9	 7215.0	...
6877122	  772.8	  583.0	 7214.0	...
6877123	  772.8	  583.0	 7215.0	...
6877124	  772.8	  583.1	 7217.0	...
6877125	  773.0	  583.2	 7219.0	...
6877126	  773.1	  583.2	 7221.0	...
6877127	  773.2	  583.2	 7222.0	...
6877128	  773.1	  583.1	 7224.0	...
6877129	  773.1	  583.1	 7227.0	...
6877130	  773.5	  583.1	 7228.0	...
6877131	  774.0	  583.0	 7228.0	...
6877132	  774.3	  582.4	 7228.0	...
6877133	  774.1	  581.8	 7228.0	...
6877134	  773.9	  581.3	 7228.0	...
6877135	  773.8	  581.3	 7229.0	...
6877136	  773.8	  581.5	 7231.0	...
6877137	  773.7	  581.8	 7231.0	...
6877138	  773.7	  582.0	 7229.0	...
6877139	  773.7	  582.0	 7228.0	...
6877140	  773.7	  581.9	 7228.0	...
6877141	  773.8	  582.3	 7229.0	...
6877142	  773.9	  582.8	 7229.0	...
6877143	  774.1	  583.2	 7228.0	...
6877144	  774.3	  583.4	 7227.0	...
6877145	  774.4	  583.5	 7226.0	...
6877146	  774.4	  583.5	 7226.0	...
6877147	  774.3	  583.3	 7225.0	...
6877148	  774.3	  584.1	 7222.0	...
6877149	  774.3	  585.0	 7220.0	...
6877150	  774.1	  585.6	 7219.0	...
6877151	  773.8	  585.3	 7216.0	...
6877152	  773.3	  585.1	 7212.0	...
6877153	  773.2	  585.2	 7210.0	...
6877154	  773.1	  585.8	 7210.0	...
6877155	  773.3	  586.4	 7214.0	...
6877156	  773.5	  586.9	 7217.0	...
6877157	  773.6	  586.8	 7219.0	...
6877158	  773.6	  587.0	 7218.0	...
6877159	  773.5	  587.2	 7217.0	...
6877160	  773.3	  587.7	 7216.0	...
6877161	  772.8	  587.8	 7215.0	...
6877162	  772.6	  587.4	 7217.0	...
6877163	  772.7	  586.9	 7221.0	...
6877164	  773.1	  586.5	 7221.0	...
6877165	  773.5	  586.8	 7218.0	...
6877166	  773.3	  587.2	 7215.0	...
6877167	  773.2	  587.6	 7213.0	...
6877168	  773.2	  587.9	 7213.0	...
6877169	  773.1	  588.2	 7213.0	...
6877170	  773.0	  588.3	 7215.0	...
6877171	  772.7	  587.9	 7215.0	...
6877172	  772.7	  587.5	 7215.0	...
6877173	  772.6	  587.0	 7214.0	...
6877174	  772.6	  587.0	 7215.0	...
6877175	  772.7	  586.9	 7215.0	...
6877176	  772.9	  587.0	 7216.0	...
6877177	  773.1	  587.1	 7216.0	...
6877178	  773.1	  587.4	 7217.0	...
6877179	  773.0	  587.6	 7218.0	...
6877180	  772.8	  587.7	 7220.0	...
6877181	  772.6	  587.6	 7221.0	...
6877182	  772.5	  587.5	 7222.0	...
6877183	  772.6	  587.4	 7222.0	...
6877184	  772.8	  587.7	 7222.0	...
6877185	  773.2	  587.9	 7221.0	...
6877186	  773.4	  587.9	 7219.0	...
6877187	  773.5	  587.4	 7218.0	...
6877188	  773.3	  586.7	 7218.0	...
6877189	  773.5	  586.4	 7219.0	...
6877190	  773.9	  586.2	 7218.0	...
6877191	  774.2	  585.6	 7217.0	...
6877192	  774.1	  585.0	 7217.0	...
6877193	  773.8	  584.4	 7216.0	...
6877194	  774.0	  584.0	 7215.0	...
6877195	  774.3	  583.7	 7214.0	...
6877196	  774.5	  583.3	 7216.0	...
6877197	  774.4	  583.2	 7218.0	...
6877198	  774.3	  583.1	 7219.0	...
6877199	  774.3	  583.1	 7218.0	...
6877200	  774.5	  583.7	 7217.0	...
6877201	  774.7	  584.4	 7216.0	...
6877202	  774.7	  584.9	 7216.0	...
6877203	  774.7	  584.7	 7216.0	...
6877204	  774.7	  584.5	 7216.0	...
6877205	  774.8	  584.7	 7217.0	...
6877206	  774.8	  584.9	 7220.0	...
6877207	  774.8	  584.3	 7224.0	...
6877208	  774.8	  583.6	 7226.0	...
6877209	  774.7	  582.8	 7227.0	...
6877210	  774.7	  582.5	 7226.0	...
6877211	  774.6	  582.1	 7226.0	...
6877212	  774.7	  582.2	 7226.0	...
6877213	  774.4	  582.8	 7223.0	...
6877214	  774.0	  583.2	 7220.0	...
6877215	  773.5	  583.1	 7220.0	...
6877216	  773.3	  583.0	 7222.0	...
6877217	  773.1	  582.5	 7224.0	...
6877218	  772.9	  582.0	 7224.0	...
6877219	  772.8	  581.5	 7224.0	...
6877220	  773.3	  581.3	 7224.0	...
6877221	  773.7	  581.1	 7224.0	...
6877222	  773.7	  581.1	 7223.0	...
6877223	  773.3	  581.3	 7223.0	...
6877224	  772.7	  581.5	 7220.0	...
6877225	  772.7	  581.5	 7217.0	...
6877226	  772.7	  581.3	 7214.0	...
6877227	  772.4	  580.8	 7215.0	...
6877228	  772.3	  580.3	 7215.0	...
6877229	  772.2	  580.1	 7215.0	...
6877230	  772.4	  580.3	 7214.0	...
6877231	  772.4	  579.5	 7214.0	...
6877232	  772.4	  578.6	 7214.0	...
6877233	  772.5	  577.6	 7214.0	...
6877234	  772.7	  577.6	 7213.0	...
6877235	  772.6	  577.4	 7213.0	...
6877236	  772.4	  577.1	 7214.0	...
6877237	  772.2	  577.0	 7214.0	...
6877238	  772.1	  577.2	 7214.0	...
6877239	  772.2	  577.6	 7214.0	...
6877240	  772.2	  577.8	 7214.0	...
6877241	  771.9	  577.8	 7213.0	...
6877242	  771.7	  577.7	 7213.0	...
6877243	  771.5	  577.6	 7216.0	...
6877244	  771.4	  577.2	 7220.0	...
6877245	  771.2	  576.8	 7222.0	...
6877246	  771.0	  576.9	 7220.0	...
6877247	  770.9	  577.4	 7220.0	...
6877248	  771.0	  577.9	 7221.0	...
6877249	  771.2	  577.9	 7218.0	...
6877250	  771.3	  577.3	 7214.0	...
6877251	  771.4	  576.5	 7209.0	...
6877252	  771.4	  575.7	 7214.0	...
6877253	  771.4	  575.5	 7218.0	...
6877254	  771.3	  575.4	 7222.0	...
6877255	  771.2	  575.3	 7223.0	...
6877256	  771.2	  575.2	 7222.0	...
6877257	  771.2	  575.1	 7220.0	...
6877258	  771.1	  575.2	 7217.0	...
6877259	  771.0	  575.2	 7216.0	...
6877260	  771.2	  574.9	 7216.0	...
6877261	  771.4	  574.7	 7216.0	...
6877262	  771.6	  574.5	 7217.0	...
6877263	  771.7	  574.8	 7219.0	...
6877264	  771.6	  575.0	 7220.0	...
6877265	  771.4	  575.1	 7221.0	...
6877266	  771.2	  574.9	 7225.0	...
6877267	  771.1	  574.6	 7229.0	...
6877268	  771.1	  574.5	 7229.0	...
6877269	  771.2	  574.7	 7224.0	...
6877270	  771.1	  574.2	 7222.0	...
6877271	  770.9	  573.4	 7226.0	...
6877272	  770.7	  572.4	 7232.0	...
6877273	  770.8	  571.8	 7236.0	...
EFIX R   6877048	6877273	226	  772.6	  581.9	   7221
SSACC R  6877274
6877274	  771.2	  570.7	 7239.0	...
6877275	  772.0	  568.9	 7241.0	...
6877276	  772.8	  566.7	 7242.0	...
6877277	  774.2	  565.0	 7242.0	...
6877278	  775.2	  563.2	 7242.0	...
6877279	  777.1	  560.7	 7242.0	...
6877280	  779.3	  557.4	 7241.0	...
6877281	  782.1	  554.5	 7240.0	...
6877282	  784.8	  552.6	 7235.0	...
6877283	  787.0	  551.3	 7228.0	...
6877284	  789.4	  549.9	 7222.0	...
6877285	  791.2	  548.7	 7220.0	...
6877286	  793.0	  547.3	 7220.0	...
6877287	  794.9	  546.7	 7219.0	...
6877288	  797.2	  546.3	 7217.0	...
6877289	  798.9	  546.3	 7215.0	...
ESACC R  6877274	6877289	16	  771.2	  570.7	  798.9	  546.3	   0.79	     62
SFIX R   6877290
6877290	  800.7	  546.2	 7214.0	...
6877291	  802.4	  545.8	 7214.0	...
6877292	  804.1	  545.3	 7215.0	...
6877293	  804.8	  545.1	 7215.0	...
6877294	  805.0	  544.8	 7214.0	...
6877295	  805.0	  544.4	 7213.0	...
6877296	  804.9	  543.5	 7211.0	...
6877297	  804.7	  542.7	 7212.0	...
6877298	  803.7	  542.3	 7214.0	...
6877299	  802.9	  542.5	 7216.0	...
6877300	  802.1	  542.8	 7218.0	...
6877301	  801.9	  543.0	 7221.0	...
6877302	  801.6	  543.3	 7223.0	...
6877303	  801.5	  544.3	 7225.0	...
6877304	  801.6	  545.6	 7224.0	...
6877305	  801.5	  546.7	 7224.0	...
6877306	  801.5	  547.3	 7224.0	...
6877307	  801.5	  547.7	 7224.0	...
6877308	  801.8	  547.8	 7225.0	...
6877309	  802.0	  547.5	 7226.0	...
6877310	  802.1	  547.0	 7222.0	...
6877311	  802.1	  546.2	 7217.0	...
6877312	  802.3	  546.0	 7212.0	...
6877313	  802.4	  545.9	 7212.0	...
6877314	  802.1	  545.3	 7215.0	...
6877315	  801.7	  544.4	 7215.0	...
6877316	  801.3	  544.0	 7214.0	...
6877317	  801.3	  544.5	 7212.0	...
6877318	  801.3	  544.9	 7213.0	...
6877319	  801.2	  545.0	 7217.0	...
6877320	  801.2	  545.2	 7221.0	...
6877321	  801.2	  545.4	 7224.0	...
6877322	  801.3	  545.6	 7224.0	...
6877323	  801.3	  545.4	 7224.0	...
6877324	  801.4	  545.3	 7225.0	...
6877325	  801.5	  545.3	 7228.0	...
6877326	  801.6	  545.0	 7232.0	...
6877327	  801.7	  544.5	 7234.0	...
6877328	  801.8	  544.2	 7234.0	...
6877329	  801.8	  544.3	 7234.0	...
6877330	  801.8	  544.4	 7237.0	...
6877331	  801.9	  544.3	 7239.0	...
6877332	  801.7	  544.4	 7242.0	...
6877333	  801.5	  544.5	 7242.0	...
6877334	  801.3	  544.9	 7241.0	...
6877335	  801.3	  545.1	 7240.0	...
6877336	  801.3	  545.3	 7240.0	...
6877337	  801.3	  545.3	 7241.0	...
6877338	  801.3	  545.5	 7242.0	...
6877339	  801.3	  545.5	 7244.0	...
6877340	  801.3	  545.4	 7246.0	...
6877341	  801.6	  545.3	 7250.0	...
6877342	  801.8	  545.2	 7254.0	...
6877343	  801.6	  545.2	 7257.0	...
6877344	  801.1	  545.3	 7256.0	...
6877345	  800.7	  545.4	 7257.0	...
6877346	  800.8	  545.5	 7258.0	...
6877347	  801.0	  545.6	 7259.0	...
6877348	  801.1	  545.8	 7260.0	...
6877349	  801.1	  545.9	 7261.0	...
6877350	  801.2	  546.1	 7262.0	...
6877351	  801.2	  546.3	 7263.0	...
6877352	  801.1	  545.9	 7264.0	...
6877353	  801.1	  545.4	 7266.0	...
6877354	  801.1	  545.1	 7266.0	...
6877355	  801.5	  545.2	 7266.0	...
6877356	  801.8	  545.5	 7266.0	...
6877357	  802.0	  545.6	 7266.0	...
6877358	  802.0	  545.7	 7266.0	...
6877359	  802.1	  546.2	 7267.0	...
6877360	  802.2	  546.7	 7269.0	...
6877361	  802.2	  547.0	 7270.0	...
6877362	  802.2	  546.7	 7270.0	...
6877363	  802.2	  546.3	 7266.0	...
6877364	  802.2	  546.1	 7264.0	...
6877365	  802.2	  546.5	 7264.0	...
6877366	  802.2	  546.9	 7267.0	...
6877367	  802.3	  547.3	 7271.0	...
6877368	  802.0	  547.2	 7271.0	...
6877369	  801.8	  547.1	 7271.0	...
6877370	  801.5	  547.2	 7271.0	...
6877371	  801.5	  547.2	 7270.0	...
6877372	  801.5	  547.3	 7270.0	...
6877373	  801.6	  547.5	 7270.0	...
6877374	  801.7	  547.6	 7270.0	...
6877375	  802.0	  547.8	 7270.0	...
6877376	  802.1	  547.9	 7271.0	...
6877377	  801.8	  547.5	 7271.0	...
6877378	  801.2	  547.1	 7272.0	...
6877379	  800.6	  546.8	 7273.0	...
6877380	  800.5	  547.0	 7272.0	...
6877381	  800.5	  547.1	 7272.0	...
6877382	  800.8	  547.1	 7271.0	...
6877383	  801.1	  547.2	 7272.0	...
6877384	  801.4	  547.3	 7274.0	...
6877385	  801.5	  547.4	 7275.0	...
6877386	  801.6	  547.4	 7275.0	...
6877387	  801.8	  547.5	 7275.0	...
6877388	  802.0	  547.6	 7274.0	...
6877389	  801.8	  547.9	 7274.0	...
6877390	  801.4	  548.1	 7278.0	...
6877391	  801.0	  548.0	 7284.0	...
6877392	  800.8	  547.7	 7289.0	...
6877393	  800.8	  547.6	 7288.0	...
6877394	  800.9	  547.8	 7285.0	...
6877395	  801.0	  548.1	 7285.0	...
6877396	  800.7	  548.2	 7286.0	...
6877397	  800.3	  547.6	 7291.0	...
6877398	  800.0	  546.9	 7296.0	...
6877399	  799.9	  546.3	 7302.0	...
6877400	  799.9	  545.9	 7304.0	...
6877401	  799.8	  545.4	 7302.0	...
6877402	  799.6	  544.9	 7301.0	...
6877403	  799.1	  544.9	 7302.0	...
6877404	  798.7	  545.3	 7303.0	...
6877405	  798.3	  545.8	 7305.0	...
6877406	  798.1	  546.3	 7306.0	...
6877407	  798.1	  546.3	 7307.0	...
6877408	  798.4	  546.2	 7306.0	...
6877409	  798.7	  546.1	 7306.0	...
6877410	  798.8	  545.6	 7305.0	...
6877411	  798.8	  545.2	 7305.0	...
6877412	  798.7	  544.8	 7309.0	...
6877413	  798.7	  544.9	 7313.0	...
6877414	  798.7	  545.0	 7316.0	...
6877415	  798.7	  544.6	 7316.0	...
6877416	  798.6	  544.1	 7315.0	...
6877417	  798.4	  543.6	 7312.0	...
6877418	  798.2	  543.5	 7309.0	...
6877419	  798.1	  543.4	 7309.0	...
6877420	  798.3	  543.4	 7313.0	...
6877421	  798.1	  543.0	 7318.0	...
6877422	  797.8	  542.7	 7319.0	...
6877423	  797.4	  543.3	 7320.0	...
6877424	  797.2	  544.4	 7319.0	...
6877425	  797.0	  544.9	 7318.0	...
6877426	  796.9	  544.3	 7316.0	...
6877427	  797.0	  543.7	 7315.0	...
6877428	  797.2	  544.0	 7315.0	...
6877429	  797.4	  544.1	 7317.0	...
6877430	  797.5	  544.3	 7319.0	...
6877431	  797.7	  544.3	 7320.0	...
6877432	  797.8	  544.2	 7321.0	...
6877433	  797.8	  544.1	 7318.0	...
6877434	  797.8	  544.1	 7315.0	...
6877435	  797.8	  544.1	 7312.0	...
6877436	  797.8	  544.0	 7313.0	...
6877437	  798.0	  543.8	 7316.0	...
6877438	  798.2	  543.5	 7319.0	...
6877439	  798.5	  543.2	 7322.0	...
6877440	  798.5	  543.2	 7321.0	...
6877441	  798.2	  543.2	 7326.0	...
6877442	  797.8	  543.3	 7330.0	...
6877443	  797.4	  543.3	 7334.0	...
6877444	  797.4	  543.2	 7334.0	...
6877445	  797.3	  543.1	 7335.0	...
6877446	  797.2	  543.0	 7337.0	...
6877447	  797.0	  542.9	 7340.0	...
6877448	  796.5	  542.5	 7342.0	...
6877449	  796.3	  542.2	 7343.0	...
6877450	  796.1	  541.9	 7341.0	...
6877451	  796.3	  542.1	 7340.0	...
6877452	  796.3	  542.3	 7340.0	...
6877453	  796.0	  542.4	 7341.0	...
6877454	  795.7	  542.4	 7345.0	...
6877455	  795.4	  542.4	 7347.0	...
6877456	  795.4	  542.2	 7347.0	...
6877457	  795.4	  541.7	 7345.0	...
6877458	  795.3	  541.2	 7348.0	...
6877459	  795.2	  541.0	 7354.0	...
6877460	  795.3	  541.3	 7360.0	...
6877461	  795.5	  541.6	 7361.0	...
6877462	  795.7	  541.8	 7360.0	...
6877463	  796.0	  541.8	 7359.0	...
6877464	  796.2	  541.8	 7359.0	...
6877465	  796.6	  541.5	 7359.0	...
6877466	  796.8	  541.2	 7360.0	...
6877467	  796.8	  540.9	 7360.0	...
6877468	  796.7	  540.7	 7359.0	...
6877469	  796.3	  540.7	 7358.0	...
6877470	  795.9	  540.7	 7358.0	...
6877471	  795.5	  540.8	 7359.0	...
6877472	  795.1	  540.8	 7360.0	...
6877473	  795.0	  541.1	 7361.0	...
6877474	  795.0	  541.5	 7362.0	...
6877475	  794.9	  542.0	 7362.0	...
6877476	  794.8	  542.2	 7361.0	...
6877477	  794.6	  543.3	 7361.0	...
EFIX R   6877290	6877477	188	  799.8	  544.8	   7283
SSACC R  6877478
6877478	  794.6	  544.8	 7360.0	...
6877479	  794.3	  546.7	 7360.0	...
6877480	  793.4	  548.6	 7360.0	...
6877481	  791.4	  551.0	 7360.0	...
6877482	  788.5	  552.9	 7364.0	...
6877483	  785.5	  554.5	 7368.0	...
6877484	  781.9	  556.4	 7375.0	...
6877485	  777.7	  559.4	 7377.0	...
6877486	  772.5	  561.8	 7383.0	...
6877487	  767.7	  563.4	 7388.0	...
6877488	  763.3	  564.1	 7392.0	...
6877489	  759.0	  565.9	 7393.0	...
6877490	  755.9	  567.5	 7395.0	...
6877491	  752.6	  568.8	 7397.0	...
6877492	  750.3	  569.7	 7402.0	...
6877493	  747.8	  571.4	 7407.0	...
6877494	  745.4	  573.8	 7411.0	...
6877495	  742.9	  576.2	 7413.0	...
6877496	  740.6	  579.0	 7415.0	...
6877497	  739.0	  582.1	 7415.0	...
6877498	  738.0	  586.6	 7413.0	...
6877499	  737.5	  591.1	 7412.0	...
6877500	  737.5	  594.9	 7412.0	...
ESACC R  6877478	6877500	23	  794.6	  544.8	  737.5	  594.9	   1.62	     94
SFIX R   6877501
6877501	  738.1	  597.4	 7412.0	...
6877502	  739.1	  600.2	 7411.0	...
6877503	  740.2	  602.9	 7411.0	...
6877504	  741.2	  604.8	 7413.0	...
6877505	  742.7	  606.0	 7417.0	...
6877506	  744.1	  606.8	 7422.0	...
6877507	  745.6	  608.2	 7425.0	...
6877508	  746.2	  608.9	 7425.0	...
6877509	  746.5	  609.2	 7424.0	...
6877510	  746.5	  608.9	 7424.0	...
6877511	  746.7	  609.5	 7427.0	...
6877512	  746.9	  610.6	 7427.0	...
6877513	  746.6	  612.4	 7425.0	...
6877514	  746.1	  614.3	 7423.0	...
6877515	  745.7	  616.3	 7424.0	...
6877516	  745.9	  617.8	 7425.0	...
6877517	  745.7	  618.1	 7430.0	...
6877518	  745.5	  618.2	 7435.0	...
6877519	  745.2	  618.3	 7441.0	...
6877520	  745.0	  618.1	 7445.0	...
6877521	  744.7	  617.3	 7448.0	...
6877522	  744.5	  616.2	 7452.0	...
6877523	  744.2	  614.7	 7456.0	...
6877524	  744.0	  613.2	 7463.0	...
6877525	  743.8	  612.0	 7467.0	...
6877526	  743.7	  611.5	 7468.0	...
6877527	  743.5	  611.8	 7465.0	...
6877528	  743.2	  610.4	 7467.0	...
6877529	  742.8	  608.7	 7471.0	...
6877530	  742.7	  607.1	 7474.0	...
6877531	  742.9	  607.3	 7471.0	...
6877532	  743.1	  607.4	 7468.0	...
6877533	  743.0	  607.3	 7467.0	...
6877534	  743.0	  607.0	 7465.0	...
6877535	  743.1	  607.1	 7460.0	...
6877536	  743.4	  607.5	 7455.0	...
6877537	  743.5	  607.9	 7455.0	...
6877538	  743.4	  607.8	 7459.0	...
6877539	  743.2	  607.7	 7463.0	...
6877540	  743.1	  607.7	 7464.0	...
6877541	  743.1	  607.9	 7464.0	...
6877542	  743.1	  608.1	 7464.0	...
6877543	  743.2	  608.3	 7464.0	...
6877544	  743.2	  608.4	 7467.0	...
6877545	  743.4	  608.4	 7469.0	...
6877546	  743.5	  608.5	 7471.0	...
6877547	  743.6	  608.6	 7470.0	...
6877548	  743.4	  608.4	 7476.0	...
6877549	  743.3	  607.9	 7482.0	...
6877550	  743.2	  607.2	 7488.0	...
6877551	  743.2	  606.9	 7488.0	...
6877552	  743.1	  606.7	 7487.0	...
6877553	  743.1	  606.6	 7486.0	...
6877554	  743.3	  606.9	 7484.0	...
6877555	  743.5	  607.4	 7482.0	...
6877556	  743.8	  607.8	 7480.0	...
6877557	  743.8	  607.8	 7479.0	...
6877558	  743.8	  608.0	 7480.0	...
6877559	  743.7	  608.1	 7483.0	...
6877560	  743.8	  608.2	 7487.0	...
6877561	  743.9	  608.1	 7489.0	...
6877562	  744.1	  608.2	 7489.0	...
6877563	  744.1	  608.3	 7489.0	...
6877564	  744.1	  608.4	 7488.0	...
6877565	  744.1	  608.3	 7488.0	...
6877566	  744.3	  607.6	 7489.0	...
6877567	  744.6	  607.1	 7489.0	...
6877568	  744.8	  606.6	 7489.0	...
6877569	  744.7	  606.7	 7490.0	...
6877570	  744.6	  606.8	 7491.0	...
6877571	  744.6	  607.0	 7492.0	...
6877572	  744.6	  607.1	 7492.0	...
6877573	  744.5	  607.0	 7497.0	...
6877574	  744.4	  606.6	 7501.0	...
6877575	  744.3	  605.9	 7508.0	...
6877576	  744.3	  605.2	 7511.0	...
6877577	  744.5	  604.8	 7518.0	...
6877578	  744.9	  604.8	 7523.0	...
6877579	  745.3	  605.0	 7528.0	...
6877580	  745.8	  605.3	 7527.0	...
6877581	  746.3	  605.6	 7527.0	...
6877582	  746.9	  605.6	 7528.0	...
6877583	  747.0	  605.6	 7529.0	...
6877584	  746.9	  605.6	 7529.0	...
6877585	  746.6	  605.2	 7529.0	...
6877586	  746.3	  604.8	 7528.0	...
6877587	  746.2	  604.3	 7527.0	...
6877588	  746.0	  603.8	 7525.0	...
6877589	  745.9	  603.2	 7524.0	...
6877590	  745.7	  602.7	 7522.0	...
6877591	  745.5	  602.8	 7519.0	...
6877592	  745.3	  603.0	 7517.0	...
6877593	  745.2	  602.9	 7516.0	...
6877594	  745.1	  602.0	 7519.0	...
6877595	  744.9	  601.2	 7523.0	...
6877596	  744.6	  599.8	 7527.0	...
6877597	  744.8	  598.9	 7530.0	...
6877598	  744.9	  598.0	 7533.0	...
6877599	  745.1	  597.3	 7534.0	...
6877600	  745.2	  596.7	 7532.0	...
6877601	  745.3	  596.2	 7528.0	...
6877602	  745.8	  596.1	 7529.0	...
6877603	  746.0	  595.9	 7532.0	...
6877604	  746.3	  595.8	 7535.0	...
6877605	  746.2	  595.6	 7537.0	...
6877606	  746.1	  596.1	 7539.0	...
6877607	  746.1	  596.6	 7540.0	...
6877608	  746.1	  596.8	 7540.0	...
6877609	  746.0	  596.1	 7540.0	...
6877610	  745.8	  595.5	 7543.0	...
6877611	  745.7	  595.3	 7546.0	...
6877612	  745.5	  595.0	 7548.0	...
6877613	  745.3	  594.6	 7548.0	...
6877614	  745.2	  594.3	 7547.0	...
6877615	  745.1	  594.3	 7547.0	...
6877616	  744.8	  593.9	 7549.0	...
6877617	  744.5	  593.5	 7553.0	...
6877618	  744.3	  593.0	 7558.0	...
6877619	  744.3	  592.9	 7559.0	...
6877620	  744.3	  592.8	 7557.0	...
6877621	  744.3	  592.8	 7554.0	...
6877622	  744.3	  592.5	 7554.0	...
6877623	  744.0	  592.3	 7550.0	...
6877624	  743.8	  592.1	 7546.0	...
6877625	  743.5	  591.7	 7543.0	...
6877626	  743.5	  590.8	 7545.0	...
6877627	  743.4	  589.6	 7546.0	...
6877628	  743.5	  589.1	 7547.0	...
6877629	  743.5	  588.7	 7547.0	...
6877630	  743.6	  588.5	 7547.0	...
6877631	  743.6	  588.2	 7548.0	...
6877632	  743.9	  588.0	 7553.0	...
6877633	  744.2	  587.8	 7557.0	...
6877634	  744.5	  587.4	 7556.0	...
6877635	  744.5	  586.9	 7554.0	...
6877636	  744.1	  586.4	 7552.0	...
6877637	  743.6	  586.3	 7549.0	...
6877638	  743.0	  585.2	 7546.0	...
6877639	  742.8	  583.1	 7545.0	...
6877640	  742.7	  580.2	 7548.0	...
6877641	  742.8	  578.5	 7551.0	...
6877642	  743.0	  577.7	 7550.0	...
6877643	  742.8	  576.8	 7549.0	...
6877644	  742.6	  575.8	 7552.0	...
6877645	  742.2	  573.8	 7556.0	...
6877646	  742.0	  572.5	 7560.0	...
EFIX R   6877501	6877646	146	  744.3	  601.8	   7500
SSACC R  6877647
6877647	  742.2	  570.9	 7561.0	...
6877648	  742.8	  569.2	 7561.0	...
6877649	  743.3	  567.1	 7560.0	...
6877650	  743.9	  564.6	 7560.0	...
6877651	  744.2	  562.6	 7559.0	...
6877652	  744.9	  559.6	 7561.0	...
6877653	  746.1	  555.6	 7567.0	...
6877654	  747.8	  550.9	 7574.0	...
6877655	  749.7	  546.7	 7580.0	...
6877656	  752.8	  538.3	 7590.0	...
6877657	  755.5	  531.5	 7600.0	...
6877658	  758.8	  524.1	 7613.0	...
6877659	  760.3	  522.5	 7618.0	...
6877660	  761.7	  520.6	 7623.0	...
6877661	  762.5	  516.6	 7629.0	...
6877662	  762.9	  512.7	 7634.0	...
6877663	  763.3	  509.3	 7638.0	...
6877664	  763.1	  507.3	 7641.0	...
6877665	  762.3	  501.8	 7642.0	...
6877666	  762.5	  495.0	 7644.0	...
6877667	  762.8	  488.5	 7644.0	...
6877668	  763.6	  484.3	 7647.0	...
6877669	  763.5	  481.6	 7649.0	...
6877670	  763.6	  480.8	 7651.0	...
6877671	  763.7	  481.2	 7649.0	...
6877672	  763.5	  481.6	 7647.0	...
ESACC R  6877647	6877672	26	  742.2	  570.9	  763.5	  481.6	   1.94	    113
SFIX R   6877673
6877673	  763.3	  481.6	 7646.0	...
6877674	  763.1	  482.6	 7642.0	...
6877675	  762.9	  484.6	 7639.0	...
6877676	  762.7	  486.5	 7630.0	...
6877677	  762.4	  487.3	 7626.0	...
6877678	  761.9	  487.2	 7621.0	...
6877679	  761.5	  487.1	 7621.0	...
6877680	  761.2	  486.9	 7620.0	...
6877681	  759.9	  486.8	 7619.0	...
6877682	  758.4	  486.7	 7612.0	...
6877683	  756.0	  486.4	 7605.0	...
6877684	  754.6	  485.4	 7599.0	...
6877685	  752.9	  483.6	 7600.0	...
6877686	  752.6	  482.2	 7598.0	...
6877687	  753.3	  481.2	 7593.0	...
6877688	  754.9	  480.4	 7588.0	...
6877689	  756.0	  479.8	 7585.0	...
6877690	  756.6	  479.3	 7585.0	...
6877691	  756.6	  479.3	 7587.0	...
6877692	  756.9	  479.3	 7590.0	...
6877693	  757.3	  479.3	 7593.0	...
6877694	  757.9	  478.7	 7593.0	...
6877695	  758.2	  477.9	 7592.0	...
6877696	  760.3	  476.5	 7591.0	...
6877697	  762.1	  474.0	 7593.0	...
EFIX R   6877673	6877697	25	  758.5	  482.4	   7607
SSACC R  6877698
6877698	  763.8	  471.8	 7599.0	...
6877699	  764.3	  469.0	 7605.0	...
6877700	  765.5	  468.0	 7607.0	...
6877701	  767.4	  466.9	 7607.0	...
6877702	  769.5	  465.4	 7611.0	...
6877703	  771.2	  463.9	 7614.0	...
6877704	  774.2	  461.5	 7617.0	...
6877705	  776.2	  460.5	 7616.0	...
6877706	  779.0	  459.7	 7616.0	...
6877707	  780.5	  460.0	 7618.0	...
6877708	  783.3	  459.9	 7621.0	...
ESACC R  6877698	6877708	11	  763.8	  471.8	  783.3	  459.9	   0.48	     53
SFIX R   6877709
6877709	  786.3	  459.6	 7623.0	...
6877710	  789.0	  459.0	 7626.0	...
6877711	  790.8	  458.7	 7627.0	...
6877712	  791.9	  458.5	 7629.0	...
6877713	  793.1	  458.4	 7628.0	...
6877714	  795.1	  458.1	 7627.0	...
6877715	  796.7	  457.9	 7627.0	...
6877716	  798.0	  457.7	 7628.0	...
6877717	  799.0	  457.5	 7629.0	...
6877718	  799.9	  455.0	 7636.0	...
6877719	  801.2	  451.5	 7644.0	...
6877720	  802.8	  448.0	 7652.0	...
6877721	  805.0	  446.8	 7653.0	...
6877722	  807.3	  446.5	 7652.0	...
6877723	  808.9	  446.4	 7652.0	...
6877724	  810.2	  446.2	 7652.0	...
6877725	  810.9	  446.0	 7651.0	...
6877726	  810.9	  447.1	 7649.0	...
6877727	  811.0	  448.5	 7647.0	...
6877728	  811.0	  449.9	 7647.0	...
6877729	  810.6	  448.7	 7650.0	...
6877730	  810.2	  446.7	 7652.0	...
6877731	  810.0	  444.8	 7654.0	...
6877732	  810.3	  443.9	 7666.0	...
6877733	  810.3	  443.2	 7678.0	...
6877734	  809.9	  441.1	 7691.0	...
6877735	  809.5	  439.4	 7693.0	...
6877736	  809.4	  438.4	 7694.0	...
6877737	  809.5	  439.2	 7693.0	...
6877738	  809.8	  439.6	 7692.0	...
6877739	  810.2	  439.8	 7692.0	...
6877740	  808.8	  444.1	 7686.0	...
6877741	  807.0	  448.7	 7681.0	...
6877742	  805.3	  453.4	 7676.0	...
EFIX R   6877709	6877742	34	  804.4	  449.1	   7655
SSACC R  6877743
6877743	  805.4	  453.5	 7676.0	...
6877744	  804.9	  454.5	 7676.0	...
6877745	  804.4	  455.7	 7676.0	...
6877746	  803.6	  461.6	 7663.0	...
6877747	  803.3	  466.7	 7650.0	...
6877748	  802.9	  471.5	 7637.0	...
6877749	  802.1	  474.9	 7631.0	...
6877750	  800.8	  479.0	 7618.0	...
6877751	  799.7	  484.0	 7603.0	...
6877752	  799.1	  486.8	 7594.0	...
6877753	  799.2	  489.3	 7592.0	...
6877754	  799.3	  491.7	 7592.0	...
ESACC R  6877743	6877754	12	  805.4	  453.5	  799.3	  491.7	   0.81	     84
SFIX R   6877755
6877755	  799.5	  493.5	 7592.0	...
6877756	  799.6	  495.4	 7592.0	...
6877757	  799.4	  497.1	 7589.0	...
6877758	  799.3	  498.4	 7587.0	...
6877759	  799.3	  499.1	 7585.0	...
6877760	  799.4	  499.1	 7584.0	...
6877761	  799.6	  499.1	 7581.0	...
6877762	  799.7	  499.4	 7581.0	...
6877763	  799.6	  499.7	 7583.0	...
6877764	  799.5	  500.3	 7585.0	...
6877765	  799.2	  501.0	 7585.0	...
6877766	  799.0	  501.5	 7586.0	...
6877767	  798.8	  501.8	 7587.0	...
6877768	  798.9	  501.9	 7583.0	...
6877769	  798.8	  501.8	 7579.0	...
6877770	  798.5	  501.7	 7578.0	...
6877771	  798.1	  501.5	 7582.0	...
6877772	  798.2	  501.2	 7587.0	...
6877773	  798.5	  501.1	 7588.0	...
6877774	  798.8	  501.1	 7590.0	...
6877775	  798.8	  501.3	 7591.0	...
6877776	  799.1	  501.8	 7591.0	...
6877777	  799.4	  502.4	 7592.0	...
6877778	  799.7	  503.0	 7594.0	...
6877779	  800.1	  503.1	 7596.0	...
6877780	  800.6	  504.2	 7591.0	...
6877781	  801.1	  505.2	 7588.0	...
6877782	  801.1	  505.5	 7584.0	...
6877783	  800.9	  504.8	 7587.0	...
6877784	  800.4	  504.2	 7588.0	...
6877785	  800.1	  504.3	 7592.0	...
6877786	  799.7	  504.4	 7594.0	...
6877787	  799.7	  504.6	 7595.0	...
6877788	  799.8	  504.7	 7593.0	...
6877789	  799.8	  504.7	 7593.0	...
6877790	  799.9	  504.7	 7596.0	...
6877791	  800.0	  505.2	 7601.0	...
6877792	  800.6	  505.6	 7608.0	...
6877793	  801.2	  505.9	 7609.0	...
6877794	  801.5	  505.9	 7610.0	...
6877795	  801.4	  506.0	 7609.0	...
6877796	  801.2	  506.2	 7610.0	...
6877797	  801.1	  506.3	 7612.0	...
6877798	  801.0	  506.3	 7615.0	...
6877799	  800.8	  506.3	 7616.0	...
6877800	  800.8	  506.2	 7616.0	...
6877801	  800.8	  505.9	 7616.0	...
6877802	  800.7	  505.5	 7615.0	...
6877803	  800.7	  505.1	 7615.0	...
6877804	  800.6	  503.9	 7617.0	...
6877805	  800.6	  503.1	 7619.0	...
6877806	  800.6	  502.2	 7621.0	...
6877807	  800.7	  502.2	 7621.0	...
6877808	  800.8	  502.1	 7622.0	...
6877809	  800.8	  501.8	 7627.0	...
6877810	  800.8	  501.7	 7631.0	...
6877811	  800.6	  501.6	 7633.0	...
6877812	  800.6	  502.1	 7631.0	...
MSG	6877813 0000 _ Experiment Start
6877813	  800.8	  502.8	 7629.0	...
6877814	  801.1	  503.3	 7629.0	...
6877815	  801.2	  503.2	 7631.0	...
6877816	  801.4	  503.1	 7631.0	...
6877817	  801.4	  502.9	 7632.0	...
6877818	  801.6	  502.7	 7632.0	...
6877819	  801.7	  502.5	 7634.0	...
6877820	  801.8	  502.6	 7635.0	...
6877821	  801.8	  502.6	 7634.0	...
6877822	  801.6	  503.4	 7632.0	...
6877823	  801.5	  504.5	 7630.0	...
6877824	  801.4	  505.6	 7631.0	...
6877825	  801.2	  505.8	 7635.0	...
6877826	  801.0	  505.9	 7638.0	...
6877827	  801.0	  506.1	 7636.0	...
6877828	  801.1	  506.3	 7632.0	...
6877829	  801.1	  506.4	 7629.0	...
6877830	  801.2	  506.3	 7631.0	...
6877831	  801.3	  505.8	 7633.0	...
6877832	  801.8	  505.0	 7633.0	...
6877833	  802.2	  504.1	 7635.0	...
6877834	  802.2	  503.9	 7637.0	...
6877835	  801.7	  503.9	 7640.0	...
6877836	  801.3	  504.0	 7640.0	...
6877837	  801.4	  503.5	 7641.0	...
6877838	  801.6	  503.1	 7642.0	...
6877839	  801.8	  502.4	 7642.0	...
6877840	  801.9	  502.2	 7641.0	...
6877841	  801.9	  501.8	 7640.0	...
6877842	  801.9	  501.5	 7639.0	...
6877843	  802.1	  502.0	 7639.0	...
6877844	  802.4	  502.8	 7639.0	...
6877845	  802.6	  503.1	 7637.0	...
6877846	  802.6	  502.7	 7637.0	...
6877847	  802.5	  502.8	 7638.0	...
6877848	  802.7	  503.3	 7639.0	...
6877849	  802.9	  503.7	 7640.0	...
6877850	  802.6	  503.7	 7641.0	...
6877851	  802.3	  503.7	 7642.0	...
6877852	  802.1	  503.9	 7641.0	...
6877853	  802.2	  504.2	 7639.0	...
6877854	  802.2	  504.4	 7639.0	...
6877855	  802.2	  504.3	 7639.0	...
6877856	  802.3	  504.0	 7640.0	...
6877857	  802.5	  503.6	 7640.0	...
6877858	  802.9	  503.6	 7640.0	...
6877859	  803.2	  503.5	 7640.0	...
6877860	  803.5	  503.7	 7644.0	...
6877861	  803.5	  503.9	 7648.0	...
6877862	  803.1	  504.2	 7652.0	...
6877863	  802.8	  504.1	 7652.0	...
6877864	  802.6	  504.1	 7649.0	...
6877865	  802.7	  504.1	 7648.0	...
6877866	  802.4	  504.2	 7647.0	...
6877867	  802.0	  504.0	 7649.0	...
6877868	  801.9	  503.6	 7651.0	...
6877869	  802.2	  503.2	 7653.0	...
6877870	  802.5	  503.0	 7653.0	...
6877871	  802.4	  502.9	 7653.0	...
6877872	  802.5	  502.9	 7653.0	...
6877873	  802.6	  502.6	 7653.0	...
6877874	  802.9	  502.2	 7650.0	...
6877875	  803.2	  501.8	 7646.0	...
6877876	  803.5	  501.7	 7643.0	...
6877877	  803.5	  501.5	 7644.0	...
6877878	  803.3	  501.4	 7645.0	...
6877879	  803.1	  501.6	 7643.0	...
6877880	  802.9	  502.0	 7643.0	...
6877881	  802.5	  502.4	 7643.0	...
6877882	  802.2	  502.9	 7644.0	...
6877883	  801.9	  503.4	 7645.0	...
6877884	  801.9	  504.1	 7645.0	...
6877885	  802.0	  504.4	 7645.0	...
6877886	  802.2	  504.9	 7644.0	...
6877887	  802.2	  505.2	 7643.0	...
6877888	  802.4	  505.7	 7645.0	...
6877889	  802.5	  506.0	 7648.0	...
6877890	  802.6	  506.2	 7650.0	...
6877891	  802.7	  506.5	 7649.0	...
6877892	  802.6	  506.9	 7648.0	...
6877893	  802.5	  506.7	 7650.0	...
6877894	  802.5	  506.2	 7653.0	...
6877895	  802.5	  505.6	 7655.0	...
6877896	  802.7	  505.6	 7652.0	...
6877897	  802.8	  505.6	 7649.0	...
6877898	  802.4	  505.6	 7647.0	...
6877899	  801.9	  505.6	 7647.0	...
6877900	  801.6	  505.5	 7648.0	...
6877901	  801.7	  505.2	 7648.0	...
6877902	  801.7	  504.5	 7651.0	...
6877903	  801.5	  503.7	 7653.0	...
6877904	  801.4	  503.1	 7656.0	...
6877905	  801.4	  502.9	 7657.0	...
6877906	  801.5	  503.0	 7658.0	...
6877907	  801.6	  503.0	 7659.0	...
6877908	  801.7	  503.0	 7660.0	...
6877909	  801.8	  502.9	 7661.0	...
6877910	  801.7	  502.9	 7661.0	...
6877911	  801.4	  503.0	 7660.0	...
6877912	  801.2	  502.7	 7659.0	...
6877913	  801.0	  501.7	 7662.0	...
6877914	  801.0	  500.7	 7667.0	...
6877915	  801.1	  500.4	 7670.0	...
6877916	  801.1	  500.8	 7669.0	...
6877917	  801.2	  501.2	 7667.0	...
6877918	  801.2	  501.2	 7667.0	...
6877919	  801.2	  501.3	 7667.0	...
6877920	  801.3	  501.9	 7667.0	...
6877921	  801.6	  502.3	 7667.0	...
6877922	  801.9	  502.7	 7667.0	...
6877923	  802.0	  502.5	 7663.0	...
6877924	  801.9	  502.4	 7659.0	...
6877925	  801.9	  503.6	 7657.0	...
EFIX R   6877755	6877925	171	  801.3	  503.3	   7630
SSACC R  6877926
6877926	  802.1	  504.8	 7660.0	...
6877927	  801.8	  506.6	 7664.0	...
6877928	  801.5	  507.8	 7667.0	...
6877929	  800.8	  510.5	 7668.0	...
6877930	  799.7	  513.3	 7669.0	...
6877931	  797.3	  517.2	 7668.0	...
6877932	  794.3	  520.5	 7668.0	...
6877933	  789.9	  524.4	 7668.0	...
6877934	  786.2	  528.4	 7669.0	...
6877935	  781.4	  531.6	 7676.0	...
6877936	  777.3	  534.7	 7684.0	...
6877937	  772.2	  536.7	 7696.0	...
6877938	  767.8	  539.0	 7703.0	...
6877939	  764.0	  541.1	 7709.0	...
6877940	  760.7	  542.4	 7710.0	...
6877941	  758.2	  543.2	 7713.0	...
6877942	  756.1	  543.5	 7715.0	...
6877943	  755.1	  544.7	 7717.0	...
6877944	  754.6	  545.8	 7717.0	...
ESACC R  6877926	6877944	19	  802.1	  504.8	  754.6	  545.8	   1.33	    106
SFIX R   6877945
6877945	  754.9	  547.4	 7718.0	...
6877946	  755.1	  548.6	 7719.0	...
6877947	  755.5	  549.9	 7720.0	...
6877948	  756.6	  551.8	 7722.0	...
6877949	  757.8	  553.2	 7722.0	...
6877950	  759.6	  556.0	 7721.0	...
6877951	  761.2	  557.5	 7717.0	...
6877952	  762.7	  559.2	 7713.0	...
6877953	  763.2	  560.0	 7710.0	...
6877954	  763.3	  560.7	 7707.0	...
6877955	  763.1	  561.2	 7704.0	...
6877956	  762.6	  561.1	 7704.0	...
6877957	  762.1	  561.0	 7706.0	...
6877958	  761.7	  560.9	 7709.0	...
6877959	  760.8	  560.5	 7710.0	...
6877960	  760.0	  559.4	 7714.0	...
6877961	  759.2	  558.3	 7717.0	...
6877962	  758.9	  557.6	 7719.0	...
6877963	  758.8	  557.5	 7721.0	...
6877964	  758.6	  556.7	 7724.0	...
6877965	  758.5	  555.5	 7726.0	...
6877966	  758.8	  554.2	 7725.0	...
6877967	  759.2	  553.4	 7725.0	...
6877968	  759.8	  552.8	 7724.0	...
6877969	  760.0	  552.2	 7724.0	...
6877970	  760.4	  551.8	 7725.0	...
6877971	  760.7	  551.8	 7726.0	...
6877972	  761.5	  551.6	 7726.0	...
6877973	  762.0	  551.0	 7726.0	...
6877974	  762.0	  550.2	 7727.0	...
6877975	  761.5	  549.6	 7731.0	...
6877976	  761.3	  550.0	 7735.0	...
6877977	  761.3	  550.4	 7738.0	...
6877978	  761.5	  550.9	 7736.0	...
6877979	  761.5	  550.8	 7733.0	...
6877980	  761.6	  550.9	 7731.0	...
6877981	  761.6	  551.1	 7733.0	...
6877982	  761.4	  551.4	 7736.0	...
6877983	  761.3	  551.4	 7739.0	...
6877984	  761.1	  551.6	 7741.0	...
6877985	  761.2	  551.8	 7741.0	...
6877986	  761.4	  552.0	 7741.0	...
6877987	  761.7	  552.0	 7741.0	...
6877988	  761.9	  552.1	 7741.0	...
6877989	  762.0	  552.4	 7739.0	...
6877990	  762.1	  552.7	 7738.0	...
6877991	  762.1	  552.6	 7737.0	...
6877992	  762.2	  552.3	 7738.0	...
6877993	  762.2	  552.1	 7739.0	...
6877994	  762.4	  552.1	 7740.0	...
6877995	  762.5	  552.3	 7740.0	...
6877996	  762.4	  552.4	 7740.0	...
6877997	  762.2	  552.5	 7741.0	...
6877998	  761.8	  552.5	 7742.0	...
6877999	  761.5	  552.5	 7742.0	...
6878000	  761.5	  552.5	 7741.0	...
6878001	  761.8	  552.2	 7741.0	...
6878002	  762.0	  551.9	 7741.0	...
6878003	  762.0	  551.6	 7742.0	...
6878004	  762.0	  551.3	 7740.0	...
6878005	  762.0	  551.1	 7739.0	...
6878006	  762.1	  551.6	 7739.0	...
6878007	  762.2	  552.3	 7740.0	...
6878008	  762.3	  553.0	 7741.0	...
6878009	  762.4	  553.0	 7743.0	...
6878010	  762.4	  552.9	 7744.0	...
6878011	  762.4	  552.7	 7742.0	...
6878012	  762.5	  552.0	 7739.0	...
6878013	  762.7	  551.4	 7737.0	...
6878014	  762.8	  550.8	 7738.0	...
6878015	  762.7	  550.6	 7740.0	...
6878016	  762.6	  550.4	 7739.0	...
6878017	  762.4	  549.9	 7735.0	...
6878018	  762.2	  549.4	 7732.0	...
6878019	  762.1	  549.2	 7731.0	...
6878020	  761.9	  549.2	 7733.0	...
6878021	  761.7	  548.6	 7736.0	...
6878022	  761.4	  548.1	 7738.0	...
6878023	  761.3	  547.7	 7739.0	...
6878024	  761.4	  547.9	 7738.0	...
6878025	  761.5	  547.8	 7739.0	...
6878026	  761.6	  547.6	 7740.0	...
MSG	6878027 0000 _ Number On
6878027	  761.7	  547.9	 7739.0	...
6878028	  761.7	  548.3	 7737.0	...
6878029	  761.8	  548.7	 7737.0	...
6878030	  761.8	  548.6	 7742.0	...
6878031	  761.8	  548.6	 7746.0	...
6878032	  762.0	  549.2	 7747.0	...
6878033	  762.2	  549.9	 7745.0	...
6878034	  762.3	  549.8	 7744.0	...
6878035	  762.3	  549.1	 7745.0	...
6878036	  762.1	  548.3	 7746.0	...
6878037	  762.0	  548.2	 7747.0	...
6878038	  761.8	  548.0	 7747.0	...
6878039	  761.7	  547.8	 7746.0	...
6878040	  761.7	  547.7	 7744.0	...
6878041	  761.8	  547.8	 7744.0	...
6878042	  761.9	  548.0	 7744.0	...
6878043	  761.9	  548.1	 7742.0	...
6878044	  761.6	  547.6	 7740.0	...
6878045	  761.3	  547.1	 7738.0	...
6878046	  761.0	  546.7	 7738.0	...
6878047	  761.0	  546.6	 7739.0	...
6878048	  761.2	  546.3	 7739.0	...
6878049	  761.3	  546.1	 7740.0	...
6878050	  761.2	  546.0	 7741.0	...
6878051	  761.1	  546.0	 7745.0	...
6878052	  761.3	  546.3	 7748.0	...
6878053	  761.9	  546.6	 7750.0	...
6878054	  762.3	  546.4	 7749.0	...
6878055	  762.6	  545.9	 7748.0	...
6878056	  762.6	  545.5	 7745.0	...
6878057	  762.5	  545.8	 7743.0	...
6878058	  762.1	  546.0	 7743.0	...
6878059	  761.7	  546.0	 7745.0	...
6878060	  761.7	  546.0	 7745.0	...
6878061	  761.7	  546.0	 7744.0	...
6878062	  761.8	  546.1	 7744.0	...
6878063	  761.8	  546.3	 7744.0	...
6878064	  761.6	  545.7	 7745.0	...
6878065	  761.4	  545.0	 7747.0	...
6878066	  761.3	  544.2	 7748.0	...
6878067	  761.4	  544.1	 7746.0	...
6878068	  761.6	  544.1	 7746.0	...
6878069	  761.7	  544.2	 7746.0	...
6878070	  761.7	  544.3	 7746.0	...
6878071	  761.7	  544.7	 7745.0	...
6878072	  761.6	  545.0	 7746.0	...
6878073	  761.5	  545.3	 7748.0	...
6878074	  761.3	  545.3	 7750.0	...
6878075	  761.4	  545.3	 7750.0	...
6878076	  761.4	  545.3	 7750.0	...
6878077	  761.4	  545.3	 7750.0	...
6878078	  761.4	  545.3	 7749.0	...
6878079	  761.4	  544.8	 7751.0	...
6878080	  760.9	  544.4	 7753.0	...
6878081	  760.5	  544.1	 7755.0	...
6878082	  760.1	  544.1	 7755.0	...
6878083	  760.1	  544.0	 7754.0	...
6878084	  760.0	  543.5	 7754.0	...
6878085	  760.0	  543.0	 7755.0	...
6878086	  760.0	  542.6	 7755.0	...
6878087	  760.1	  542.7	 7755.0	...
6878088	  760.4	  542.9	 7755.0	...
6878089	  760.7	  542.8	 7755.0	...
6878090	  761.0	  542.7	 7756.0	...
6878091	  761.0	  542.5	 7754.0	...
6878092	  760.9	  542.6	 7752.0	...
6878093	  760.9	  542.7	 7748.0	...
6878094	  760.8	  542.8	 7746.0	...
6878095	  760.6	  542.8	 7745.0	...
6878096	  760.4	  542.8	 7745.0	...
6878097	  760.2	  542.8	 7746.0	...
6878098	  760.0	  542.8	 7745.0	...
6878099	  760.1	  542.8	 7743.0	...
6878100	  760.4	  542.7	 7741.0	...
6878101	  760.6	  542.8	 7740.0	...
6878102	  760.5	  542.4	 7744.0	...
6878103	  760.4	  541.9	 7748.0	...
6878104	  760.4	  541.4	 7753.0	...
6878105	  760.6	  541.8	 7749.0	...
6878106	  761.0	  542.2	 7745.0	...
6878107	  761.2	  542.5	 7741.0	...
6878108	  761.3	  542.5	 7742.0	...
6878109	  761.3	  542.4	 7743.0	...
6878110	  761.1	  542.7	 7743.0	...
6878111	  760.9	  543.0	 7743.0	...
6878112	  760.7	  543.4	 7742.0	...
6878113	  760.7	  543.5	 7741.0	...
6878114	  760.8	  543.7	 7740.0	...
6878115	  761.1	  543.7	 7741.0	...
6878116	  761.3	  543.7	 7742.0	...
6878117	  761.1	  543.6	 7743.0	...
6878118	  760.7	  543.9	 7745.0	...
6878119	  760.4	  544.3	 7745.0	...
6878120	  760.3	  544.7	 7745.0	...
6878121	  760.0	  544.8	 7745.0	...
6878122	  759.4	  544.8	 7745.0	...
EFIX R   6877945	6878122	178	  761.2	  548.6	   7739
SSACC R  6878123
6878123	  758.9	  544.8	 7747.0	...
6878124	  757.3	  545.0	 7752.0	...
6878125	  755.3	  545.5	 7756.0	...
6878126	  751.9	  546.8	 7759.0	...
6878127	  748.4	  547.9	 7758.0	...
6878128	  743.9	  549.2	 7756.0	...
6878129	  739.6	  550.8	 7755.0	...
6878130	  735.1	  552.5	 7755.0	...
6878131	  731.3	  553.9	 7760.0	...
6878132	  727.7	  555.3	 7768.0	...
6878133	  724.0	  557.2	 7775.0	...
6878134	  720.2	  559.7	 7779.0	...
6878135	  715.4	  561.5	 7788.0	...
6878136	  710.7	  562.8	 7796.0	...
6878137	  705.7	  563.5	 7798.0	...
6878138	  702.7	  563.6	 7793.0	...
6878139	  700.2	  563.3	 7788.0	...
6878140	  699.1	  563.0	 7787.0	...
6878141	  698.0	  562.7	 7787.0	...
6878142	  697.8	  562.2	 7786.0	...
6878143	  697.7	  561.7	 7787.0	...
ESACC R  6878123	6878143	21	  758.9	  544.8	  697.7	  561.7	   1.35	     94
SFIX R   6878144
6878144	  697.7	  561.1	 7785.0	...
6878145	  697.8	  561.1	 7783.0	...
6878146	  697.9	  561.1	 7778.0	...
6878147	  698.6	  562.0	 7776.0	...
6878148	  699.7	  562.7	 7774.0	...
6878149	  701.9	  564.9	 7775.0	...
6878150	  703.7	  566.8	 7776.0	...
6878151	  705.3	  568.8	 7775.0	...
6878152	  706.3	  569.6	 7775.0	...
6878153	  707.6	  570.2	 7776.0	...
6878154	  708.6	  570.7	 7776.0	...
6878155	  708.9	  571.1	 7778.0	...
6878156	  709.6	  571.1	 7781.0	...
6878157	  710.3	  570.6	 7784.0	...
6878158	  710.9	  570.1	 7783.0	...
6878159	  710.8	  569.4	 7782.0	...
6878160	  710.7	  568.5	 7782.0	...
6878161	  710.6	  567.5	 7782.0	...
6878162	  710.5	  566.7	 7782.0	...
6878163	  710.4	  566.7	 7781.0	...
6878164	  710.4	  566.6	 7780.0	...
6878165	  710.3	  566.5	 7779.0	...
6878166	  710.2	  565.8	 7779.0	...
6878167	  710.0	  565.3	 7779.0	...
6878168	  709.9	  564.6	 7779.0	...
6878169	  710.0	  564.4	 7777.0	...
6878170	  710.1	  564.2	 7776.0	...
6878171	  710.1	  564.1	 7775.0	...
6878172	  710.1	  564.0	 7774.0	...
6878173	  710.2	  564.3	 7773.0	...
6878174	  710.4	  564.6	 7772.0	...
6878175	  710.6	  564.9	 7771.0	...
6878176	  710.6	  564.9	 7772.0	...
6878177	  710.9	  564.9	 7774.0	...
6878178	  711.3	  565.0	 7775.0	...
6878179	  711.4	  564.9	 7775.0	...
6878180	  711.2	  564.8	 7774.0	...
6878181	  711.2	  565.0	 7772.0	...
6878182	  711.4	  565.4	 7771.0	...
6878183	  711.7	  566.1	 7771.0	...
6878184	  711.7	  566.7	 7770.0	...
6878185	  711.6	  567.2	 7771.0	...
6878186	  711.5	  567.3	 7772.0	...
6878187	  711.7	  567.4	 7773.0	...
6878188	  711.8	  567.4	 7774.0	...
6878189	  711.9	  567.5	 7774.0	...
6878190	  711.9	  567.5	 7771.0	...
6878191	  711.9	  567.7	 7768.0	...
6878192	  711.9	  567.8	 7763.0	...
6878193	  712.1	  568.2	 7762.0	...
6878194	  712.8	  568.5	 7760.0	...
6878195	  713.5	  568.9	 7760.0	...
6878196	  714.0	  568.8	 7763.0	...
6878197	  713.9	  568.6	 7767.0	...
6878198	  713.9	  568.4	 7766.0	...
6878199	  713.8	  568.6	 7761.0	...
6878200	  713.6	  568.6	 7758.0	...
6878201	  713.5	  568.7	 7760.0	...
6878202	  713.4	  568.6	 7762.0	...
6878203	  713.8	  568.6	 7764.0	...
6878204	  714.2	  568.5	 7767.0	...
6878205	  714.4	  569.1	 7770.0	...
6878206	  714.2	  569.7	 7770.0	...
6878207	  714.0	  570.3	 7769.0	...
6878208	  714.0	  570.3	 7767.0	...
6878209	  714.0	  570.2	 7769.0	...
6878210	  713.9	  569.6	 7771.0	...
6878211	  713.8	  569.1	 7773.0	...
6878212	  713.4	  568.8	 7773.0	...
6878213	  713.0	  569.1	 7773.0	...
6878214	  712.6	  569.3	 7774.0	...
6878215	  712.5	  569.4	 7773.0	...
6878216	  712.3	  569.4	 7770.0	...
6878217	  712.2	  569.6	 7767.0	...
6878218	  712.2	  569.7	 7764.0	...
6878219	  712.1	  569.6	 7762.0	...
6878220	  712.4	  569.4	 7762.0	...
6878221	  712.5	  569.2	 7762.0	...
6878222	  712.5	  569.2	 7761.0	...
6878223	  712.2	  568.8	 7760.0	...
6878224	  712.1	  568.2	 7762.0	...
6878225	  712.3	  567.6	 7765.0	...
6878226	  712.4	  567.4	 7768.0	...
6878227	  712.2	  567.3	 7769.0	...
6878228	  711.5	  567.2	 7769.0	...
6878229	  710.7	  567.1	 7770.0	...
6878230	  710.1	  567.0	 7770.0	...
6878231	  710.0	  566.7	 7770.0	...
6878232	  710.0	  566.5	 7769.0	...
6878233	  709.9	  566.0	 7770.0	...
6878234	  709.4	  565.7	 7771.0	...
6878235	  709.0	  565.8	 7771.0	...
6878236	  709.1	  566.3	 7768.0	...
6878237	  709.5	  566.7	 7766.0	...
6878238	  709.9	  566.7	 7762.0	...
6878239	  710.0	  566.7	 7760.0	...
6878240	  710.4	  566.5	 7758.0	...
6878241	  711.2	  566.2	 7758.0	...
6878242	  711.7	  566.0	 7759.0	...
6878243	  712.0	  565.9	 7760.0	...
6878244	  711.9	  565.9	 7762.0	...
6878245	  711.8	  565.5	 7763.0	...
6878246	  711.9	  565.1	 7764.0	...
6878247	  712.1	  564.7	 7765.0	...
6878248	  712.1	  564.4	 7765.0	...
6878249	  711.9	  564.2	 7764.0	...
6878250	  711.8	  564.5	 7763.0	...
6878251	  711.7	  565.0	 7762.0	...
6878252	  711.7	  565.5	 7762.0	...
6878253	  711.6	  565.6	 7762.0	...
6878254	  711.9	  565.5	 7762.0	...
6878255	  712.4	  565.5	 7762.0	...
6878256	  713.2	  565.5	 7762.0	...
6878257	  713.5	  565.6	 7760.0	...
6878258	  713.8	  565.6	 7756.0	...
EFIX R   6878144	6878258	115	  710.8	  567.0	   7770
SSACC R  6878259
6878259	  713.9	  565.6	 7752.0	...
6878260	  714.1	  565.6	 7753.0	...
6878261	  715.1	  564.9	 7756.0	...
6878262	  716.3	  564.2	 7760.0	...
6878263	  718.7	  563.0	 7760.0	...
6878264	  722.3	  562.3	 7760.0	...
6878265	  727.1	  561.6	 7760.0	...
6878266	  731.9	  560.1	 7759.0	...
6878267	  736.8	  558.5	 7759.0	...
6878268	  742.4	  556.2	 7759.0	...
6878269	  746.9	  554.1	 7758.0	...
6878270	  751.1	  551.5	 7756.0	...
6878271	  754.4	  549.4	 7750.0	...
6878272	  759.1	  547.9	 7745.0	...
6878273	  763.9	  546.7	 7742.0	...
6878274	  767.9	  545.2	 7744.0	...
6878275	  771.6	  544.0	 7740.0	...
6878276	  773.5	  543.2	 7731.0	...
6878277	  775.1	  543.0	 7722.0	...
6878278	  775.6	  543.7	 7719.0	...
6878279	  776.2	  544.5	 7719.0	...
ESACC R  6878259	6878279	21	  713.9	  565.6	  776.2	  544.5	   1.40	    104
SFIX R   6878280
6878280	  776.5	  546.0	 7721.0	...
6878281	  776.3	  547.7	 7722.0	...
6878282	  776.2	  549.5	 7723.0	...
6878283	  775.6	  551.2	 7725.0	...
6878284	  774.8	  552.3	 7726.0	...
6878285	  774.0	  553.0	 7727.0	...
6878286	  773.0	  553.2	 7727.0	...
6878287	  772.2	  553.2	 7727.0	...
6878288	  771.3	  553.1	 7728.0	...
6878289	  770.5	  553.1	 7728.0	...
6878290	  770.1	  553.2	 7728.0	...
6878291	  769.1	  553.3	 7726.0	...
6878292	  768.5	  553.4	 7725.0	...
6878293	  767.9	  553.3	 7726.0	...
6878294	  768.0	  553.0	 7726.0	...
6878295	  768.1	  552.8	 7726.0	...
6878296	  768.4	  553.2	 7726.0	...
6878297	  768.7	  553.7	 7725.0	...
6878298	  768.9	  554.3	 7717.0	...
6878299	  769.1	  554.3	 7709.0	...
6878300	  769.3	  555.6	 7702.0	...
6878301	  769.6	  556.9	 7702.0	...
6878302	  769.7	  558.2	 7702.0	...
6878303	  769.8	  558.2	 7701.0	...
6878304	  769.7	  557.7	 7701.0	...
6878305	  770.0	  557.2	 7699.0	...
6878306	  770.3	  556.3	 7699.0	...
6878307	  770.7	  555.8	 7698.0	...
6878308	  770.6	  555.3	 7698.0	...
6878309	  770.4	  555.2	 7698.0	...
6878310	  770.3	  555.2	 7697.0	...
6878311	  770.1	  555.3	 7696.0	...
6878312	  770.0	  555.2	 7699.0	...
6878313	  770.4	  555.1	 7703.0	...
6878314	  770.9	  554.9	 7707.0	...
6878315	  771.3	  554.5	 7709.0	...
6878316	  771.3	  554.2	 7710.0	...
6878317	  771.1	  554.4	 7713.0	...
6878318	  771.0	  554.9	 7715.0	...
6878319	  770.8	  555.5	 7715.0	...
6878320	  770.9	  555.5	 7716.0	...
6878321	  770.9	  555.5	 7715.0	...
6878322	  770.9	  555.5	 7716.0	...
6878323	  770.8	  555.5	 7716.0	...
6878324	  770.6	  555.5	 7716.0	...
6878325	  770.4	  555.7	 7715.0	...
6878326	  770.2	  556.0	 7713.0	...
6878327	  770.6	  556.2	 7711.0	...
6878328	  770.9	  555.9	 7710.0	...
MSG	6878329 0000 _ Number Off
6878329	  771.2	  555.5	 7710.0	...
6878330	  771.2	  555.2	 7712.0	...
6878331	  771.2	  555.6	 7712.0	...
6878332	  771.1	  556.0	 7712.0	...
6878333	  770.9	  556.4	 7711.0	...
6878334	  770.5	  556.6	 7710.0	...
6878335	  770.2	  556.9	 7710.0	...
6878336	  770.0	  557.2	 7711.0	...
6878337	  769.9	  557.3	 7712.0	...
6878338	  769.9	  557.4	 7711.0	...
6878339	  770.0	  557.8	 7709.0	...
6878340	  769.8	  558.3	 7709.0	...
6878341	  769.3	  558.0	 7710.0	...
6878342	  768.8	  557.3	 7712.0	...
6878343	  768.5	  556.6	 7713.0	...
6878344	  768.5	  556.8	 7712.0	...
6878345	  768.4	  556.9	 7712.0	...
6878346	  768.4	  556.8	 7711.0	...
6878347	  768.5	  556.5	 7709.0	...
6878348	  768.7	  556.1	 7708.0	...
6878349	  768.8	  555.7	 7708.0	...
6878350	  768.6	  555.6	 7709.0	...
6878351	  768.0	  555.6	 7709.0	...
6878352	  767.5	  555.7	 7709.0	...
6878353	  767.1	  555.7	 7708.0	...
6878354	  767.0	  556.0	 7707.0	...
6878355	  767.1	  557.1	 7707.0	...
6878356	  767.1	  558.3	 7707.0	...
6878357	  767.2	  559.2	 7708.0	...
6878358	  767.4	  559.3	 7710.0	...
6878359	  767.6	  559.2	 7711.0	...
6878360	  767.8	  559.1	 7712.0	...
6878361	  768.2	  559.4	 7711.0	...
6878362	  768.7	  559.9	 7710.0	...
6878363	  769.1	  560.5	 7709.0	...
6878364	  768.9	  560.5	 7710.0	...
6878365	  768.4	  560.4	 7710.0	...
6878366	  768.0	  560.3	 7710.0	...
6878367	  767.7	  560.2	 7711.0	...
6878368	  767.6	  560.3	 7712.0	...
6878369	  767.7	  560.5	 7713.0	...
6878370	  767.8	  560.5	 7713.0	...
6878371	  767.8	  560.7	 7713.0	...
6878372	  767.8	  560.8	 7713.0	...
6878373	  767.8	  560.9	 7712.0	...
6878374	  767.9	  561.0	 7712.0	...
6878375	  768.0	  561.0	 7713.0	...
6878376	  768.1	  561.0	 7716.0	...
6878377	  768.5	  561.2	 7718.0	...
6878378	  768.9	  561.5	 7720.0	...
6878379	  769.3	  561.9	 7720.0	...
6878380	  769.3	  561.6	 7719.0	...
6878381	  768.8	  561.3	 7718.0	...
6878382	  768.3	  561.1	 7717.0	...
6878383	  767.7	  561.1	 7718.0	...
6878384	  767.7	  561.1	 7719.0	...
6878385	  767.7	  561.1	 7719.0	...
6878386	  767.7	  561.1	 7719.0	...
6878387	  767.7	  561.2	 7718.0	...
6878388	  767.7	  561.2	 7716.0	...
6878389	  767.6	  561.2	 7714.0	...
6878390	  767.5	  561.3	 7716.0	...
6878391	  767.6	  561.5	 7717.0	...
6878392	  768.1	  561.9	 7718.0	...
6878393	  768.6	  562.2	 7716.0	...
6878394	  769.0	  562.5	 7713.0	...
6878395	  769.1	  562.9	 7711.0	...
6878396	  769.2	  563.1	 7710.0	...
6878397	  769.2	  563.2	 7710.0	...
6878398	  769.2	  563.2	 7710.0	...
6878399	  768.9	  563.0	 7711.0	...
6878400	  768.4	  562.8	 7714.0	...
6878401	  767.9	  562.6	 7717.0	...
6878402	  767.6	  562.5	 7718.0	...
6878403	  767.5	  562.4	 7718.0	...
6878404	  767.4	  562.5	 7715.0	...
6878405	  767.3	  562.7	 7711.0	...
6878406	  767.3	  562.9	 7707.0	...
6878407	  767.2	  563.3	 7708.0	...
6878408	  766.9	  563.7	 7710.0	...
6878409	  767.2	  563.8	 7712.0	...
6878410	  767.8	  563.4	 7712.0	...
6878411	  768.3	  563.1	 7710.0	...
6878412	  768.2	  563.3	 7707.0	...
6878413	  768.1	  563.5	 7705.0	...
6878414	  767.9	  563.7	 7705.0	...
6878415	  767.8	  563.8	 7705.0	...
6878416	  767.8	  563.7	 7704.0	...
6878417	  767.8	  563.8	 7704.0	...
6878418	  767.9	  563.9	 7708.0	...
6878419	  767.9	  564.1	 7712.0	...
6878420	  768.0	  564.2	 7714.0	...
6878421	  768.0	  564.3	 7712.0	...
6878422	  768.0	  564.3	 7710.0	...
6878423	  768.0	  564.4	 7710.0	...
6878424	  767.9	  564.6	 7710.0	...
6878425	  767.8	  565.1	 7708.0	...
6878426	  768.0	  565.6	 7707.0	...
6878427	  768.3	  566.0	 7707.0	...
6878428	  768.5	  566.2	 7708.0	...
6878429	  768.4	  566.5	 7709.0	...
6878430	  768.3	  566.2	 7709.0	...
6878431	  768.2	  565.8	 7710.0	...
6878432	  768.0	  565.3	 7710.0	...
6878433	  768.0	  565.6	 7710.0	...
6878434	  768.5	  565.6	 7710.0	...
6878435	  768.9	  565.6	 7710.0	...
6878436	  769.2	  565.5	 7709.0	...
6878437	  769.0	  565.4	 7708.0	...
6878438	  769.0	  565.4	 7706.0	...
6878439	  769.1	  565.0	 7705.0	...
6878440	  769.3	  564.4	 7705.0	...
6878441	  769.4	  563.8	 7704.0	...
6878442	  769.1	  563.6	 7704.0	...
6878443	  768.9	  563.6	 7703.0	...
6878444	  768.7	  563.9	 7702.0	...
6878445	  768.5	  564.1	 7702.0	...
6878446	  768.2	  564.2	 7701.0	...
6878447	  768.2	  564.2	 7699.0	...
6878448	  768.4	  563.8	 7696.0	...
6878449	  768.5	  563.5	 7696.0	...
6878450	  768.5	  564.1	 7696.0	...
6878451	  768.6	  565.0	 7697.0	...
6878452	  769.0	  565.8	 7697.0	...
6878453	  769.2	  566.0	 7696.0	...
6878454	  769.5	  566.3	 7696.0	...
6878455	  769.7	  566.6	 7694.0	...
6878456	  769.8	  566.5	 7694.0	...
6878457	  769.9	  566.5	 7694.0	...
6878458	  769.8	  566.4	 7696.0	...
6878459	  769.6	  566.5	 7698.0	...
6878460	  769.4	  566.4	 7698.0	...
6878461	  769.4	  566.2	 7697.0	...
6878462	  769.7	  565.9	 7695.0	...
6878463	  769.9	  565.7	 7693.0	...
6878464	  769.7	  565.4	 7692.0	...
6878465	  769.4	  565.2	 7689.0	...
6878466	  769.2	  565.4	 7688.0	...
6878467	  769.2	  565.8	 7688.0	...
6878468	  769.4	  566.1	 7689.0	...
6878469	  769.6	  566.1	 7691.0	...
6878470	  769.6	  566.0	 7691.0	...
6878471	  769.5	  565.8	 7691.0	...
6878472	  769.5	  565.6	 7691.0	...
6878473	  769.5	  565.6	 7692.0	...
6878474	  769.5	  565.7	 7692.0	...
6878475	  769.3	  566.0	 7693.0	...
6878476	  769.0	  566.2	 7693.0	...
6878477	  768.8	  566.5	 7694.0	...
6878478	  768.8	  566.7	 7694.0	...
6878479	  768.7	  566.6	 7694.0	...
6878480	  768.5	  566.3	 7693.0	...
6878481	  768.3	  566.1	 7692.0	...
6878482	  768.2	  566.0	 7692.0	...
6878483	  767.8	  566.0	 7692.0	...
6878484	  767.4	  565.9	 7694.0	...
6878485	  767.1	  565.8	 7696.0	...
6878486	  767.4	  565.8	 7699.0	...
6878487	  767.8	  566.0	 7699.0	...
6878488	  768.1	  566.4	 7699.0	...
6878489	  768.0	  566.4	 7699.0	...
6878490	  767.9	  566.4	 7698.0	...
6878491	  768.1	  566.2	 7697.0	...
6878492	  768.5	  566.2	 7696.0	...
6878493	  769.0	  566.3	 7695.0	...
6878494	  769.2	  566.4	 7695.0	...
6878495	  769.4	  566.3	 7695.0	...
6878496	  769.4	  566.1	 7695.0	...
6878497	  769.4	  565.9	 7696.0	...
6878498	  769.4	  565.3	 7699.0	...
6878499	  769.3	  564.6	 7702.0	...
6878500	  769.3	  564.5	 7702.0	...
6878501	  769.4	  565.0	 7701.0	...
6878502	  769.4	  565.5	 7699.0	...
6878503	  769.3	  565.6	 7699.0	...
6878504	  768.9	  565.8	 7698.0	...
6878505	  768.6	  566.1	 7697.0	...
6878506	  768.3	  566.4	 7697.0	...
6878507	  768.1	  566.7	 7696.0	...
6878508	  767.9	  566.8	 7695.0	...
6878509	  767.6	  567.2	 7694.0	...
6878510	  767.6	  567.7	 7695.0	...
6878511	  767.5	  568.2	 7697.0	...
6878512	  767.4	  568.2	 7697.0	...
6878513	  767.6	  568.0	 7696.0	...
6878514	  767.9	  567.3	 7698.0	...
6878515	  767.9	  566.1	 7700.0	...
6878516	  767.7	  565.1	 7703.0	...
6878517	  767.8	  564.7	 7703.0	...
6878518	  768.0	  564.6	 7703.0	...
6878519	  768.3	  564.8	 7702.0	...
6878520	  768.2	  565.0	 7701.0	...
6878521	  768.2	  565.3	 7700.0	...
6878522	  768.2	  565.5	 7698.0	...
6878523	  768.2	  565.7	 7696.0	...
6878524	  768.2	  566.0	 7695.0	...
6878525	  768.2	  566.2	 7695.0	...
6878526	  768.2	  566.2	 7697.0	...
6878527	  768.2	  566.2	 7699.0	...
6878528	  768.1	  566.3	 7702.0	...
6878529	  767.9	  566.3	 7703.0	...
6878530	  767.7	  566.5	 7705.0	...
6878531	  767.9	  566.7	 7704.0	...
6878532	  768.2	  566.8	 7703.0	...
6878533	  768.5	  566.6	 7701.0	...
6878534	  768.3	  566.5	 7701.0	...
6878535	  768.1	  566.5	 7701.0	...
6878536	  768.0	  566.4	 7700.0	...
6878537	  768.1	  566.3	 7701.0	...
6878538	  768.2	  565.9	 7703.0	...
6878539	  768.2	  565.7	 7704.0	...
6878540	  768.4	  565.3	 7704.0	...
6878541	  768.7	  565.0	 7704.0	...
MSG	6878542 0000 _ Number On
6878542	  769.0	  564.6	 7704.0	...
6878543	  768.9	  564.3	 7705.0	...
6878544	  768.9	  564.5	 7706.0	...
6878545	  768.8	  564.9	 7707.0	...
6878546	  768.6	  565.2	 7708.0	...
6878547	  768.2	  565.3	 7708.0	...
6878548	  767.8	  565.4	 7707.0	...
6878549	  767.7	  565.6	 7707.0	...
6878550	  768.0	  565.6	 7706.0	...
6878551	  768.5	  565.8	 7705.0	...
6878552	  768.8	  566.1	 7704.0	...
6878553	  768.9	  566.5	 7703.0	...
6878554	  768.9	  566.7	 7701.0	...
6878555	  768.9	  566.9	 7700.0	...
6878556	  768.8	  567.1	 7699.0	...
6878557	  768.6	  567.4	 7699.0	...
6878558	  768.4	  567.8	 7699.0	...
6878559	  768.2	  567.5	 7699.0	...
6878560	  768.1	  567.0	 7700.0	...
6878561	  768.1	  566.5	 7701.0	...
6878562	  768.3	  566.5	 7702.0	...
6878563	  768.5	  566.4	 7701.0	...
6878564	  768.6	  566.2	 7703.0	...
6878565	  768.7	  566.1	 7706.0	...
6878566	  768.5	  565.7	 7709.0	...
6878567	  768.4	  565.3	 7709.0	...
6878568	  768.3	  564.9	 7706.0	...
6878569	  768.4	  564.9	 7703.0	...
6878570	  768.3	  564.6	 7700.0	...
6878571	  768.2	  564.4	 7700.0	...
6878572	  768.3	  564.0	 7700.0	...
6878573	  768.4	  563.8	 7702.0	...
6878574	  768.4	  563.7	 7703.0	...
6878575	  768.4	  563.7	 7703.0	...
6878576	  768.5	  563.9	 7703.0	...
6878577	  768.5	  564.0	 7703.0	...
6878578	  768.6	  564.2	 7704.0	...
6878579	  768.7	  564.3	 7704.0	...
6878580	  768.9	  564.4	 7703.0	...
6878581	  768.8	  564.6	 7700.0	...
6878582	  768.6	  564.9	 7698.0	...
6878583	  768.5	  565.3	 7693.0	...
6878584	  768.5	  565.5	 7691.0	...
6878585	  768.5	  565.6	 7692.0	...
6878586	  768.6	  565.7	 7697.0	...
6878587	  768.6	  565.6	 7701.0	...
6878588	  768.4	  565.5	 7701.0	...
6878589	  768.2	  565.6	 7701.0	...
6878590	  768.1	  566.0	 7701.0	...
6878591	  768.1	  566.3	 7701.0	...
6878592	  768.1	  566.5	 7700.0	...
6878593	  768.0	  566.5	 7699.0	...
6878594	  767.9	  566.6	 7698.0	...
6878595	  767.6	  566.8	 7696.0	...
6878596	  767.4	  566.9	 7696.0	...
6878597	  767.2	  566.6	 7696.0	...
6878598	  767.2	  566.0	 7697.0	...
6878599	  766.9	  565.4	 7697.0	...
6878600	  766.7	  565.6	 7698.0	...
6878601	  766.6	  565.8	 7699.0	...
6878602	  766.6	  566.0	 7701.0	...
6878603	  766.7	  566.1	 7702.0	...
6878604	  766.8	  565.9	 7701.0	...
6878605	  767.4	  565.6	 7699.0	...
6878606	  767.9	  565.3	 7698.0	...
6878607	  768.6	  565.4	 7698.0	...
6878608	  768.8	  565.7	 7699.0	...
6878609	  768.7	  566.1	 7700.0	...
6878610	  768.4	  566.2	 7701.0	...
6878611	  768.1	  566.4	 7699.0	...
6878612	  768.0	  566.5	 7697.0	...
6878613	  768.1	  566.5	 7695.0	...
6878614	  768.0	  565.8	 7696.0	...
6878615	  767.8	  565.1	 7697.0	...
6878616	  767.6	  564.6	 7698.0	...
6878617	  767.5	  564.8	 7698.0	...
6878618	  767.4	  564.8	 7698.0	...
6878619	  767.4	  564.6	 7699.0	...
6878620	  767.5	  564.7	 7698.0	...
6878621	  767.5	  564.7	 7697.0	...
6878622	  767.5	  564.7	 7696.0	...
6878623	  767.5	  564.6	 7695.0	...
6878624	  767.6	  564.7	 7695.0	...
6878625	  767.7	  564.8	 7695.0	...
6878626	  767.6	  565.0	 7695.0	...
6878627	  767.5	  565.2	 7696.0	...
6878628	  767.5	  565.5	 7696.0	...
6878629	  767.3	  566.2	 7695.0	...
6878630	  767.0	  566.7	 7694.0	...
6878631	  766.8	  567.3	 7696.0	...
6878632	  766.9	  567.5	 7697.0	...
6878633	  767.1	  567.7	 7698.0	...
6878634	  767.5	  567.6	 7698.0	...
6878635	  767.9	  567.5	 7698.0	...
6878636	  768.3	  567.7	 7697.0	...
6878637	  768.4	  567.9	 7696.0	...
6878638	  768.2	  567.1	 7694.0	...
6878639	  767.9	  566.0	 7692.0	...
6878640	  767.3	  565.0	 7691.0	...
6878641	  766.8	  565.4	 7688.0	...
6878642	  766.5	  565.8	 7686.0	...
6878643	  766.5	  566.1	 7684.0	...
6878644	  766.4	  566.0	 7684.0	...
6878645	  766.2	  566.0	 7684.0	...
6878646	  766.6	  566.0	 7684.0	...
6878647	  767.3	  566.0	 7684.0	...
6878648	  767.8	  566.2	 7685.0	...
6878649	  767.8	  566.4	 7687.0	...
6878650	  767.8	  567.0	 7688.0	...
6878651	  767.8	  567.4	 7685.0	...
6878652	  767.7	  567.9	 7679.0	...
6878653	  767.6	  568.1	 7673.0	...
6878654	  767.4	  568.2	 7674.0	...
6878655	  767.7	  568.1	 7678.0	...
6878656	  767.9	  568.0	 7682.0	...
6878657	  768.2	  568.0	 7682.0	...
6878658	  768.3	  567.9	 7681.0	...
6878659	  768.4	  568.0	 7681.0	...
6878660	  768.4	  568.1	 7681.0	...
6878661	  768.4	  568.1	 7681.0	...
6878662	  768.3	  568.1	 7681.0	...
6878663	  768.1	  568.0	 7681.0	...
6878664	  767.8	  568.1	 7682.0	...
6878665	  767.5	  568.1	 7682.0	...
6878666	  767.4	  568.2	 7682.0	...
6878667	  767.5	  568.3	 7681.0	...
6878668	  767.6	  568.4	 7682.0	...
6878669	  767.5	  568.0	 7682.0	...
6878670	  767.8	  567.4	 7682.0	...
6878671	  768.2	  566.8	 7683.0	...
6878672	  768.6	  566.7	 7683.0	...
6878673	  768.7	  566.6	 7680.0	...
6878674	  768.7	  566.4	 7677.0	...
6878675	  768.3	  566.2	 7673.0	...
6878676	  767.9	  566.4	 7677.0	...
6878677	  767.7	  566.8	 7681.0	...
6878678	  768.0	  567.0	 7684.0	...
6878679	  767.9	  566.9	 7680.0	...
6878680	  767.8	  566.8	 7677.0	...
6878681	  767.7	  566.8	 7675.0	...
6878682	  767.8	  566.8	 7675.0	...
6878683	  767.8	  566.4	 7675.0	...
6878684	  767.8	  566.0	 7671.0	...
6878685	  767.9	  566.2	 7668.0	...
6878686	  768.1	  566.7	 7667.0	...
6878687	  768.3	  567.1	 7669.0	...
6878688	  768.4	  567.0	 7672.0	...
6878689	  768.4	  567.1	 7673.0	...
6878690	  768.4	  567.3	 7672.0	...
6878691	  768.5	  567.5	 7671.0	...
6878692	  768.6	  567.3	 7671.0	...
6878693	  768.7	  567.2	 7672.0	...
6878694	  768.6	  568.0	 7674.0	...
6878695	  768.6	  568.9	 7675.0	...
6878696	  768.7	  569.8	 7672.0	...
6878697	  768.7	  569.9	 7668.0	...
6878698	  768.7	  570.0	 7663.0	...
6878699	  768.6	  570.1	 7663.0	...
6878700	  768.5	  569.7	 7664.0	...
6878701	  768.4	  569.1	 7665.0	...
6878702	  768.7	  568.4	 7667.0	...
6878703	  768.9	  568.0	 7668.0	...
6878704	  769.1	  567.9	 7671.0	...
6878705	  769.0	  567.8	 7673.0	...
6878706	  769.0	  567.9	 7673.0	...
6878707	  769.0	  567.8	 7671.0	...
6878708	  768.9	  567.3	 7668.0	...
6878709	  768.8	  566.9	 7666.0	...
6878710	  768.7	  566.5	 7665.0	...
6878711	  769.0	  566.5	 7668.0	...
6878712	  769.4	  566.6	 7671.0	...
6878713	  769.7	  566.1	 7673.0	...
6878714	  769.6	  565.6	 7673.0	...
6878715	  769.6	  565.7	 7672.0	...
6878716	  769.7	  566.3	 7671.0	...
6878717	  769.9	  566.8	 7670.0	...
6878718	  770.1	  566.8	 7670.0	...
6878719	  770.3	  566.7	 7670.0	...
6878720	  770.4	  566.7	 7671.0	...
6878721	  770.4	  566.7	 7671.0	...
6878722	  770.4	  566.7	 7669.0	...
6878723	  770.3	  566.4	 7666.0	...
6878724	  770.5	  566.1	 7663.0	...
6878725	  770.9	  565.7	 7662.0	...
6878726	  771.2	  565.6	 7662.0	...
6878727	  771.5	  565.7	 7663.0	...
6878728	  771.5	  566.0	 7663.0	...
6878729	  771.4	  566.5	 7664.0	...
6878730	  771.3	  567.0	 7664.0	...
6878731	  771.3	  567.3	 7663.0	...
6878732	  771.3	  567.3	 7660.0	...
6878733	  771.3	  567.4	 7659.0	...
6878734	  771.4	  567.2	 7659.0	...
6878735	  771.1	  567.1	 7659.0	...
6878736	  770.6	  566.9	 7661.0	...
6878737	  770.2	  566.8	 7663.0	...
6878738	  770.2	  566.6	 7663.0	...
6878739	  770.2	  566.6	 7662.0	...
6878740	  770.1	  566.2	 7661.0	...
6878741	  770.0	  565.8	 7661.0	...
6878742	  769.8	  565.4	 7662.0	...
6878743	  770.1	  565.1	 7662.0	...
6878744	  770.3	  565.0	 7663.0	...
6878745	  770.5	  565.3	 7659.0	...
6878746	  770.4	  565.6	 7655.0	...
6878747	  770.4	  565.6	 7652.0	...
6878748	  770.6	  565.2	 7652.0	...
6878749	  770.8	  564.9	 7654.0	...
6878750	  771.0	  564.9	 7656.0	...
6878751	  771.0	  565.5	 7658.0	...
6878752	  771.1	  566.3	 7658.0	...
6878753	  771.1	  567.1	 7658.0	...
6878754	  771.0	  567.4	 7658.0	...
6878755	  770.9	  567.6	 7658.0	...
6878756	  770.7	  567.8	 7658.0	...
6878757	  770.7	  568.0	 7657.0	...
6878758	  771.2	  567.9	 7656.0	...
6878759	  771.8	  567.9	 7655.0	...
6878760	  772.1	  568.3	 7656.0	...
6878761	  771.9	  568.5	 7657.0	...
6878762	  771.7	  568.8	 7658.0	...
6878763	  771.6	  568.7	 7662.0	...
6878764	  771.6	  568.8	 7664.0	...
6878765	  771.4	  568.8	 7666.0	...
6878766	  771.2	  568.3	 7666.0	...
6878767	  771.2	  567.3	 7665.0	...
6878768	  771.4	  565.6	 7664.0	...
EFIX R   6878280	6878768	489	  768.8	  563.9	   7696
SSACC R  6878769
6878769	  771.6	  564.2	 7664.0	...
6878770	  771.9	  562.8	 7663.0	...
6878771	  771.8	  560.8	 7662.0	...
6878772	  772.2	  558.2	 7661.0	...
6878773	  773.0	  555.1	 7659.0	...
6878774	  774.1	  553.0	 7658.0	...
6878775	  774.8	  550.2	 7657.0	...
6878776	  776.2	  547.9	 7658.0	...
6878777	  777.6	  546.1	 7653.0	...
ESACC R  6878769	6878777	9	  771.6	  564.2	  777.6	  546.1	   0.40	     49
SFIX R   6878778
6878778	  779.4	  545.1	 7647.0	...
6878779	  780.2	  544.6	 7642.0	...
6878780	  781.1	  544.1	 7641.0	...
6878781	  781.7	  544.1	 7638.0	...
6878782	  782.3	  544.5	 7635.0	...
6878783	  782.7	  545.1	 7634.0	...
6878784	  782.5	  546.0	 7636.0	...
6878785	  782.2	  547.0	 7638.0	...
6878786	  781.3	  547.9	 7637.0	...
6878787	  780.7	  548.7	 7636.0	...
6878788	  780.0	  549.4	 7635.0	...
6878789	  780.1	  550.1	 7635.0	...
6878790	  779.5	  550.4	 7638.0	...
6878791	  778.9	  550.4	 7642.0	...
6878792	  778.4	  551.1	 7645.0	...
6878793	  778.5	  551.7	 7646.0	...
6878794	  778.4	  552.5	 7647.0	...
6878795	  778.2	  552.5	 7644.0	...
6878796	  777.9	  552.4	 7637.0	...
6878797	  778.0	  552.2	 7630.0	...
6878798	  778.1	  552.0	 7628.0	...
6878799	  778.3	  552.3	 7629.0	...
6878800	  778.4	  552.8	 7632.0	...
6878801	  778.5	  553.4	 7634.0	...
6878802	  778.6	  553.5	 7636.0	...
6878803	  778.6	  553.5	 7635.0	...
6878804	  778.7	  553.6	 7634.0	...
6878805	  778.7	  554.1	 7632.0	...
6878806	  778.8	  554.8	 7630.0	...
6878807	  778.9	  554.9	 7628.0	...
6878808	  778.9	  554.8	 7628.0	...
6878809	  778.6	  554.5	 7630.0	...
6878810	  778.2	  554.4	 7632.0	...
6878811	  778.2	  554.5	 7632.0	...
6878812	  778.6	  554.6	 7631.0	...
6878813	  779.1	  554.7	 7631.0	...
6878814	  779.3	  554.8	 7630.0	...
6878815	  779.5	  555.3	 7630.0	...
6878816	  779.5	  555.7	 7629.0	...
6878817	  779.4	  556.0	 7629.0	...
6878818	  779.3	  556.0	 7629.0	...
6878819	  779.2	  555.9	 7629.0	...
6878820	  779.1	  556.0	 7628.0	...
6878821	  779.0	  555.9	 7628.0	...
6878822	  778.8	  555.9	 7628.0	...
6878823	  778.7	  556.0	 7626.0	...
6878824	  779.0	  556.2	 7624.0	...
6878825	  779.4	  556.4	 7622.0	...
6878826	  779.7	  557.1	 7623.0	...
6878827	  779.8	  557.7	 7621.0	...
6878828	  779.7	  558.3	 7618.0	...
6878829	  779.3	  557.6	 7618.0	...
6878830	  779.0	  556.9	 7620.0	...
6878831	  779.2	  556.2	 7622.0	...
6878832	  779.7	  556.3	 7620.0	...
6878833	  780.3	  556.6	 7618.0	...
6878834	  780.5	  556.8	 7617.0	...
6878835	  780.8	  556.8	 7618.0	...
6878836	  780.8	  556.7	 7620.0	...
6878837	  780.8	  556.6	 7622.0	...
6878838	  780.7	  556.3	 7622.0	...
6878839	  780.6	  555.9	 7622.0	...
6878840	  780.4	  555.4	 7623.0	...
6878841	  780.4	  555.2	 7624.0	...
6878842	  780.4	  555.1	 7623.0	...
6878843	  780.5	  555.1	 7621.0	...
6878844	  780.7	  555.0	 7619.0	...
6878845	  780.9	  555.0	 7618.0	...
6878846	  781.0	  554.8	 7617.0	...
MSG	6878847 0000 _ Number Off
6878847	  781.0	  554.8	 7616.0	...
6878848	  781.0	  554.8	 7616.0	...
6878849	  781.0	  554.8	 7615.0	...
6878850	  781.1	  554.9	 7615.0	...
6878851	  781.0	  554.8	 7615.0	...
6878852	  780.9	  554.7	 7614.0	...
6878853	  780.7	  554.3	 7614.0	...
6878854	  780.5	  554.0	 7614.0	...
6878855	  780.4	  554.2	 7614.0	...
6878856	  780.4	  554.6	 7615.0	...
6878857	  780.4	  555.2	 7614.0	...
6878858	  780.4	  555.4	 7612.0	...
6878859	  780.5	  555.6	 7610.0	...
6878860	  780.5	  555.6	 7612.0	...
6878861	  780.6	  555.7	 7615.0	...
6878862	  780.7	  555.7	 7615.0	...
6878863	  781.0	  555.7	 7612.0	...
6878864	  781.2	  555.8	 7608.0	...
6878865	  781.0	  555.7	 7609.0	...
6878866	  781.4	  555.5	 7611.0	...
6878867	  781.8	  555.2	 7614.0	...
6878868	  782.6	  555.8	 7610.0	...
6878869	  782.9	  556.5	 7606.0	...
6878870	  783.2	  557.0	 7602.0	...
6878871	  783.1	  556.8	 7602.0	...
6878872	  783.1	  556.6	 7602.0	...
6878873	  783.0	  556.5	 7601.0	...
6878874	  783.0	  556.5	 7599.0	...
6878875	  782.9	  556.2	 7602.0	...
6878876	  782.8	  555.8	 7604.0	...
6878877	  782.8	  555.4	 7607.0	...
6878878	  782.8	  555.6	 7607.0	...
6878879	  782.7	  555.8	 7607.0	...
6878880	  782.6	  556.0	 7605.0	...
6878881	  782.6	  556.0	 7602.0	...
6878882	  782.5	  555.9	 7602.0	...
6878883	  782.5	  555.7	 7603.0	...
6878884	  782.5	  555.6	 7604.0	...
6878885	  782.6	  555.6	 7604.0	...
6878886	  782.7	  555.7	 7603.0	...
6878887	  782.7	  555.9	 7600.0	...
6878888	  782.7	  555.9	 7597.0	...
6878889	  782.7	  555.5	 7595.0	...
6878890	  782.6	  555.1	 7594.0	...
6878891	  782.5	  554.8	 7593.0	...
6878892	  782.4	  554.8	 7593.0	...
6878893	  782.3	  554.7	 7592.0	...
6878894	  782.3	  554.7	 7591.0	...
6878895	  782.4	  554.6	 7590.0	...
6878896	  782.6	  554.3	 7591.0	...
6878897	  782.8	  554.0	 7592.0	...
6878898	  782.8	  553.8	 7594.0	...
6878899	  782.8	  553.8	 7595.0	...
6878900	  782.3	  553.7	 7596.0	...
6878901	  781.9	  553.6	 7597.0	...
6878902	  781.5	  553.5	 7599.0	...
6878903	  781.6	  553.6	 7600.0	...
6878904	  781.7	  553.7	 7600.0	...
6878905	  781.7	  553.8	 7600.0	...
6878906	  781.8	  554.3	 7596.0	...
6878907	  781.9	  554.9	 7593.0	...
6878908	  782.4	  555.3	 7590.0	...
6878909	  782.8	  555.1	 7594.0	...
6878910	  783.2	  554.9	 7598.0	...
6878911	  783.2	  554.9	 7600.0	...
6878912	  783.3	  555.0	 7597.0	...
6878913	  783.4	  555.2	 7595.0	...
6878914	  783.5	  555.3	 7594.0	...
6878915	  783.6	  555.4	 7594.0	...
6878916	  783.5	  555.4	 7594.0	...
6878917	  783.2	  555.0	 7597.0	...
6878918	  782.9	  554.5	 7600.0	...
6878919	  782.8	  554.4	 7604.0	...
6878920	  782.9	  554.7	 7605.0	...
6878921	  783.0	  555.0	 7605.0	...
6878922	  783.0	  555.0	 7603.0	...
6878923	  783.0	  555.0	 7602.0	...
6878924	  782.9	  555.0	 7602.0	...
6878925	  782.8	  554.9	 7601.0	...
6878926	  782.9	  554.9	 7601.0	...
6878927	  783.2	  554.9	 7600.0	...
6878928	  783.5	  554.9	 7600.0	...
6878929	  783.6	  555.0	 7600.0	...
6878930	  783.5	  555.1	 7601.0	...
6878931	  783.4	  555.1	 7601.0	...
6878932	  783.3	  555.3	 7602.0	...
6878933	  783.3	  555.4	 7602.0	...
6878934	  783.3	  555.1	 7603.0	...
6878935	  782.9	  554.8	 7603.0	...
6878936	  782.4	  554.2	 7604.0	...
6878937	  781.9	  554.0	 7604.0	...
6878938	  781.9	  554.2	 7603.0	...
6878939	  781.8	  554.9	 7602.0	...
6878940	  781.6	  555.7	 7601.0	...
6878941	  781.2	  555.9	 7603.0	...
6878942	  781.1	  555.9	 7604.0	...
6878943	  781.2	  555.6	 7606.0	...
6878944	  781.3	  555.4	 7606.0	...
6878945	  781.7	  555.6	 7605.0	...
6878946	  782.0	  556.0	 7601.0	...
6878947	  782.5	  556.5	 7598.0	...
6878948	  782.7	  556.5	 7594.0	...
6878949	  782.8	  556.4	 7595.0	...
6878950	  782.8	  556.4	 7596.0	...
6878951	  782.7	  555.8	 7597.0	...
6878952	  782.6	  555.2	 7597.0	...
6878953	  782.5	  554.7	 7597.0	...
6878954	  782.5	  554.8	 7598.0	...
6878955	  782.5	  554.6	 7599.0	...
6878956	  782.6	  554.4	 7599.0	...
6878957	  782.7	  554.2	 7599.0	...
6878958	  782.9	  554.3	 7597.0	...
6878959	  783.0	  554.5	 7596.0	...
6878960	  782.9	  554.6	 7595.0	...
6878961	  782.7	  554.6	 7596.0	...
6878962	  782.5	  554.7	 7596.0	...
6878963	  782.4	  554.6	 7597.0	...
6878964	  782.4	  554.5	 7596.0	...
6878965	  782.5	  554.5	 7596.0	...
6878966	  782.6	  554.7	 7596.0	...
6878967	  782.3	  554.9	 7595.0	...
6878968	  781.8	  554.9	 7593.0	...
6878969	  781.5	  554.7	 7593.0	...
6878970	  781.8	  555.3	 7595.0	...
6878971	  782.0	  556.0	 7596.0	...
6878972	  781.9	  556.2	 7595.0	...
6878973	  781.7	  555.7	 7593.0	...
6878974	  781.6	  555.3	 7591.0	...
6878975	  781.7	  555.6	 7591.0	...
6878976	  781.7	  555.7	 7591.0	...
6878977	  781.7	  555.6	 7592.0	...
6878978	  781.6	  555.2	 7594.0	...
6878979	  781.4	  554.9	 7595.0	...
6878980	  781.2	  555.1	 7595.0	...
6878981	  781.1	  555.6	 7594.0	...
6878982	  781.1	  555.9	 7592.0	...
6878983	  781.2	  555.8	 7591.0	...
6878984	  781.2	  555.6	 7593.0	...
6878985	  781.1	  555.2	 7596.0	...
6878986	  781.1	  554.7	 7599.0	...
6878987	  781.2	  554.0	 7599.0	...
6878988	  781.4	  553.7	 7598.0	...
6878989	  781.6	  553.5	 7597.0	...
6878990	  781.5	  553.5	 7596.0	...
6878991	  781.2	  553.4	 7595.0	...
6878992	  781.0	  553.3	 7593.0	...
6878993	  780.8	  553.0	 7593.0	...
6878994	  780.7	  552.6	 7595.0	...
6878995	  780.7	  552.2	 7596.0	...
6878996	  780.6	  552.0	 7596.0	...
6878997	  780.8	  551.9	 7595.0	...
6878998	  781.1	  551.9	 7594.0	...
6878999	  781.4	  551.9	 7594.0	...
6879000	  781.5	  552.2	 7596.0	...
6879001	  781.5	  552.4	 7598.0	...
6879002	  781.5	  552.7	 7599.0	...
6879003	  781.5	  552.7	 7597.0	...
6879004	  781.4	  552.9	 7595.0	...
6879005	  781.3	  553.1	 7594.0	...
6879006	  781.1	  552.7	 7593.0	...
6879007	  781.0	  552.2	 7594.0	...
6879008	  780.9	  551.5	 7594.0	...
6879009	  780.9	  551.2	 7595.0	...
6879010	  781.0	  550.8	 7596.0	...
6879011	  780.7	  550.7	 7597.0	...
6879012	  780.5	  550.7	 7597.0	...
6879013	  780.2	  550.9	 7597.0	...
6879014	  780.4	  551.6	 7595.0	...
6879015	  780.5	  552.3	 7592.0	...
6879016	  780.5	  551.8	 7590.0	...
6879017	  780.3	  551.0	 7592.0	...
6879018	  780.3	  550.3	 7594.0	...
6879019	  780.3	  550.3	 7595.0	...
6879020	  780.4	  550.4	 7595.0	...
6879021	  780.7	  550.3	 7594.0	...
6879022	  781.1	  550.3	 7596.0	...
6879023	  781.4	  550.4	 7599.0	...
6879024	  781.5	  551.0	 7601.0	...
6879025	  781.6	  551.6	 7601.0	...
6879026	  781.8	  551.8	 7598.0	...
6879027	  781.9	  551.6	 7595.0	...
6879028	  782.1	  551.3	 7598.0	...
6879029	  782.1	  551.2	 7603.0	...
6879030	  781.9	  551.3	 7608.0	...
6879031	  781.7	  551.5	 7607.0	...
6879032	  781.4	  551.5	 7606.0	...
6879033	  781.2	  551.4	 7607.0	...
6879034	  781.1	  551.2	 7607.0	...
6879035	  780.9	  551.0	 7605.0	...
6879036	  780.6	  550.7	 7602.0	...
6879037	  780.5	  550.6	 7602.0	...
6879038	  780.6	  550.5	 7606.0	...
6879039	  780.7	  550.4	 7610.0	...
6879040	  780.5	  550.3	 7608.0	...
6879041	  780.3	  549.9	 7606.0	...
6879042	  780.4	  549.7	 7605.0	...
6879043	  780.8	  549.2	 7606.0	...
6879044	  781.3	  549.0	 7609.0	...
6879045	  781.5	  548.9	 7609.0	...
6879046	  781.7	  549.1	 7609.0	...
6879047	  781.8	  548.9	 7609.0	...
6879048	  781.7	  548.5	 7608.0	...
MSG	6879049 0000 _ Number On
6879049	  781.5	  548.4	 7608.0	...
6879050	  781.3	  548.7	 7608.0	...
6879051	  781.4	  548.9	 7607.0	...
6879052	  781.4	  548.8	 7609.0	...
6879053	  781.3	  548.8	 7611.0	...
6879054	  781.1	  548.7	 7611.0	...
6879055	  780.9	  548.3	 7609.0	...
6879056	  780.8	  548.0	 7608.0	...
6879057	  781.0	  547.6	 7604.0	...
6879058	  781.2	  547.5	 7600.0	...
6879059	  781.4	  547.5	 7601.0	...
6879060	  781.5	  547.5	 7605.0	...
6879061	  781.6	  547.8	 7610.0	...
6879062	  781.8	  548.1	 7609.0	...
6879063	  781.9	  548.3	 7608.0	...
6879064	  782.0	  548.3	 7606.0	...
6879065	  782.0	  548.5	 7604.0	...
6879066	  782.1	  548.7	 7602.0	...
6879067	  781.8	  549.0	 7601.0	...
6879068	  781.6	  549.2	 7600.0	...
6879069	  781.5	  549.7	 7600.0	...
6879070	  781.5	  550.1	 7601.0	...
6879071	  781.1	  550.2	 7603.0	...
6879072	  780.8	  550.2	 7605.0	...
6879073	  780.9	  550.1	 7606.0	...
6879074	  781.4	  550.0	 7607.0	...
6879075	  782.0	  549.7	 7607.0	...
6879076	  781.9	  549.4	 7607.0	...
6879077	  781.5	  549.1	 7605.0	...
6879078	  781.0	  549.0	 7604.0	...
6879079	  781.0	  549.0	 7602.0	...
6879080	  781.1	  548.9	 7601.0	...
6879081	  781.3	  548.8	 7600.0	...
6879082	  781.5	  548.7	 7599.0	...
6879083	  781.6	  548.8	 7599.0	...
6879084	  781.3	  549.1	 7599.0	...
6879085	  781.1	  549.3	 7600.0	...
6879086	  781.0	  549.4	 7601.0	...
6879087	  781.0	  549.3	 7601.0	...
6879088	  781.0	  549.2	 7600.0	...
6879089	  781.0	  549.1	 7600.0	...
6879090	  781.0	  549.1	 7600.0	...
6879091	  780.9	  549.1	 7600.0	...
6879092	  780.8	  549.4	 7601.0	...
6879093	  781.0	  549.7	 7601.0	...
6879094	  781.3	  550.2	 7600.0	...
6879095	  781.6	  550.8	 7599.0	...
6879096	  781.7	  551.4	 7599.0	...
6879097	  781.9	  551.7	 7602.0	...
6879098	  781.9	  551.6	 7604.0	...
6879099	  782.0	  551.8	 7605.0	...
6879100	  782.1	  552.1	 7604.0	...
6879101	  782.3	  551.9	 7603.0	...
6879102	  782.3	  551.2	 7605.0	...
6879103	  782.3	  550.6	 7606.0	...
6879104	  782.2	  550.5	 7609.0	...
6879105	  782.1	  550.2	 7611.0	...
6879106	  781.8	  549.9	 7612.0	...
6879107	  781.5	  549.7	 7612.0	...
6879108	  781.3	  549.1	 7613.0	...
6879109	  781.2	  548.5	 7614.0	...
6879110	  781.2	  548.2	 7615.0	...
6879111	  781.3	  548.5	 7610.0	...
6879112	  781.3	  548.8	 7606.0	...
6879113	  781.2	  548.9	 7601.0	...
6879114	  781.3	  549.0	 7604.0	...
6879115	  781.6	  549.2	 7607.0	...
6879116	  782.0	  549.2	 7606.0	...
6879117	  782.4	  549.3	 7602.0	...
6879118	  782.6	  549.4	 7599.0	...
6879119	  782.8	  549.5	 7599.0	...
6879120	  783.1	  549.6	 7602.0	...
6879121	  783.0	  549.4	 7604.0	...
6879122	  782.8	  549.3	 7607.0	...
6879123	  782.6	  549.2	 7608.0	...
6879124	  782.8	  549.2	 7608.0	...
6879125	  782.9	  549.3	 7608.0	...
6879126	  782.7	  549.4	 7608.0	...
6879127	  782.4	  549.0	 7608.0	...
6879128	  782.1	  548.5	 7609.0	...
6879129	  782.1	  548.4	 7608.0	...
6879130	  782.1	  548.9	 7607.0	...
6879131	  782.3	  549.3	 7606.0	...
6879132	  782.4	  549.5	 7605.0	...
6879133	  782.2	  549.8	 7604.0	...
6879134	  781.9	  550.2	 7604.0	...
6879135	  781.6	  550.2	 7602.0	...
6879136	  781.7	  550.3	 7601.0	...
6879137	  781.5	  550.4	 7600.0	...
6879138	  781.2	  550.3	 7599.0	...
6879139	  780.9	  550.2	 7598.0	...
6879140	  781.0	  550.1	 7597.0	...
6879141	  781.1	  550.3	 7599.0	...
6879142	  781.3	  550.5	 7602.0	...
6879143	  781.6	  550.6	 7604.0	...
6879144	  781.9	  550.6	 7604.0	...
6879145	  782.3	  550.7	 7603.0	...
6879146	  782.4	  550.7	 7602.0	...
6879147	  782.3	  550.3	 7602.0	...
6879148	  782.1	  549.9	 7601.0	...
6879149	  782.0	  549.9	 7601.0	...
6879150	  782.0	  550.3	 7602.0	...
6879151	  781.9	  550.2	 7604.0	...
6879152	  781.7	  549.7	 7606.0	...
6879153	  781.4	  549.1	 7607.0	...
6879154	  781.3	  549.1	 7607.0	...
6879155	  781.5	  548.9	 7607.0	...
6879156	  781.7	  548.7	 7605.0	...
6879157	  782.0	  548.6	 7603.0	...
6879158	  781.9	  548.6	 7601.0	...
6879159	  781.6	  548.2	 7600.0	...
6879160	  781.4	  547.9	 7601.0	...
6879161	  781.3	  547.2	 7602.0	...
6879162	  781.3	  546.7	 7603.0	...
6879163	  781.6	  546.2	 7603.0	...
6879164	  781.9	  546.0	 7602.0	...
6879165	  782.3	  545.9	 7603.0	...
6879166	  782.3	  546.0	 7604.0	...
6879167	  782.4	  546.0	 7604.0	...
6879168	  782.5	  546.0	 7604.0	...
6879169	  782.6	  546.0	 7605.0	...
6879170	  782.7	  546.3	 7605.0	...
6879171	  782.6	  546.6	 7606.0	...
6879172	  782.4	  546.6	 7609.0	...
6879173	  781.8	  546.4	 7612.0	...
6879174	  781.3	  546.0	 7614.0	...
6879175	  781.1	  545.9	 7614.0	...
6879176	  781.3	  545.9	 7614.0	...
6879177	  781.5	  545.9	 7614.0	...
6879178	  781.6	  546.3	 7614.0	...
6879179	  781.7	  546.4	 7614.0	...
6879180	  781.7	  546.5	 7611.0	...
6879181	  781.9	  546.3	 7609.0	...
6879182	  782.0	  546.3	 7607.0	...
6879183	  782.3	  546.5	 7607.0	...
6879184	  782.4	  546.6	 7608.0	...
6879185	  782.4	  546.6	 7608.0	...
6879186	  782.2	  546.4	 7609.0	...
6879187	  782.0	  546.3	 7609.0	...
6879188	  782.0	  546.7	 7608.0	...
6879189	  782.0	  547.0	 7607.0	...
6879190	  782.0	  547.3	 7608.0	...
6879191	  782.0	  547.2	 7609.0	...
6879192	  782.0	  547.0	 7611.0	...
6879193	  782.0	  546.9	 7611.0	...
6879194	  781.9	  546.9	 7612.0	...
6879195	  781.8	  546.9	 7613.0	...
6879196	  781.8	  547.0	 7613.0	...
6879197	  781.5	  547.3	 7613.0	...
6879198	  781.2	  547.6	 7612.0	...
6879199	  780.9	  547.8	 7609.0	...
6879200	  781.1	  547.8	 7607.0	...
6879201	  781.3	  548.1	 7607.0	...
6879202	  781.5	  548.2	 7608.0	...
6879203	  781.5	  548.1	 7609.0	...
6879204	  781.5	  547.9	 7609.0	...
6879205	  781.6	  547.8	 7609.0	...
6879206	  781.7	  547.9	 7610.0	...
6879207	  782.0	  548.0	 7611.0	...
6879208	  782.1	  548.3	 7611.0	...
6879209	  782.1	  548.5	 7611.0	...
6879210	  782.0	  548.6	 7612.0	...
6879211	  781.8	  548.9	 7613.0	...
6879212	  781.6	  549.1	 7614.0	...
6879213	  781.4	  549.4	 7614.0	...
6879214	  781.2	  549.6	 7614.0	...
6879215	  781.1	  549.9	 7612.0	...
6879216	  781.0	  550.0	 7611.0	...
6879217	  780.9	  549.9	 7609.0	...
6879218	  780.8	  549.9	 7608.0	...
6879219	  780.6	  549.4	 7610.0	...
6879220	  780.9	  548.9	 7613.0	...
6879221	  781.2	  548.5	 7617.0	...
6879222	  781.6	  548.7	 7618.0	...
6879223	  781.8	  548.9	 7618.0	...
6879224	  782.0	  548.9	 7618.0	...
6879225	  781.9	  548.8	 7617.0	...
6879226	  781.9	  548.4	 7617.0	...
6879227	  782.0	  548.0	 7617.0	...
6879228	  782.1	  547.7	 7619.0	...
6879229	  781.8	  547.7	 7619.0	...
6879230	  781.4	  548.2	 7620.0	...
6879231	  781.1	  548.7	 7620.0	...
6879232	  781.2	  549.0	 7620.0	...
6879233	  781.0	  548.3	 7620.0	...
6879234	  780.8	  547.6	 7618.0	...
6879235	  780.7	  547.0	 7615.0	...
6879236	  780.7	  546.9	 7615.0	...
6879237	  780.6	  546.9	 7617.0	...
6879238	  780.6	  547.0	 7622.0	...
6879239	  781.0	  547.0	 7626.0	...
6879240	  781.4	  547.0	 7629.0	...
6879241	  781.6	  546.7	 7629.0	...
6879242	  781.4	  546.5	 7629.0	...
6879243	  781.0	  545.9	 7631.0	...
6879244	  780.8	  545.6	 7631.0	...
6879245	  781.0	  545.7	 7629.0	...
6879246	  781.3	  546.1	 7626.0	...
6879247	  781.5	  546.6	 7623.0	...
6879248	  781.6	  546.5	 7622.0	...
6879249	  781.6	  546.5	 7620.0	...
6879250	  781.6	  546.3	 7620.0	...
6879251	  781.7	  546.1	 7621.0	...
6879252	  781.8	  545.9	 7621.0	...
6879253	  782.0	  545.9	 7621.0	...
6879254	  781.9	  545.9	 7620.0	...
6879255	  781.8	  546.0	 7620.0	...
6879256	  781.6	  546.1	 7620.0	...
6879257	  781.4	  546.1	 7620.0	...
6879258	  781.0	  546.2	 7620.0	...
6879259	  780.7	  546.3	 7620.0	...
6879260	  780.5	  546.3	 7619.0	...
6879261	  780.5	  546.3	 7622.0	...
6879262	  780.6	  546.4	 7623.0	...
6879263	  780.8	  546.4	 7623.0	...
6879264	  781.2	  546.5	 7621.0	...
6879265	  781.5	  546.4	 7622.0	...
6879266	  781.6	  546.3	 7624.0	...
6879267	  781.4	  546.2	 7627.0	...
6879268	  781.2	  546.3	 7627.0	...
6879269	  780.9	  546.1	 7628.0	...
6879270	  780.8	  546.0	 7627.0	...
6879271	  780.8	  546.0	 7627.0	...
6879272	  780.8	  546.1	 7627.0	...
6879273	  780.7	  546.2	 7628.0	...
6879274	  781.2	  546.1	 7628.0	...
6879275	  781.7	  545.7	 7627.0	...
6879276	  782.0	  545.3	 7626.0	...
6879277	  781.8	  545.6	 7626.0	...
6879278	  781.7	  546.3	 7625.0	...
6879279	  781.7	  546.5	 7625.0	...
6879280	  781.7	  546.3	 7625.0	...
6879281	  781.7	  546.0	 7624.0	...
6879282	  781.6	  546.2	 7624.0	...
6879283	  781.6	  546.2	 7624.0	...
6879284	  781.4	  545.6	 7624.0	...
6879285	  781.2	  545.0	 7624.0	...
6879286	  780.9	  544.0	 7625.0	...
6879287	  780.8	  543.7	 7624.0	...
6879288	  780.9	  543.1	 7623.0	...
6879289	  781.0	  542.7	 7623.0	...
6879290	  780.6	  542.6	 7624.0	...
6879291	  780.1	  543.0	 7630.0	...
6879292	  779.7	  543.6	 7635.0	...
6879293	  779.8	  544.0	 7639.0	...
6879294	  779.9	  544.1	 7636.0	...
6879295	  780.1	  544.0	 7634.0	...
6879296	  780.3	  543.9	 7631.0	...
6879297	  780.5	  543.9	 7631.0	...
6879298	  780.4	  543.9	 7630.0	...
6879299	  780.3	  543.6	 7629.0	...
6879300	  780.2	  543.2	 7630.0	...
6879301	  780.1	  542.7	 7632.0	...
6879302	  780.0	  542.6	 7634.0	...
6879303	  779.9	  542.5	 7634.0	...
6879304	  780.1	  542.5	 7633.0	...
6879305	  780.2	  542.5	 7633.0	...
6879306	  780.4	  542.7	 7633.0	...
6879307	  780.4	  542.8	 7633.0	...
6879308	  780.4	  542.7	 7633.0	...
6879309	  780.4	  542.4	 7633.0	...
6879310	  780.3	  541.9	 7632.0	...
6879311	  780.2	  541.6	 7631.0	...
6879312	  780.1	  541.1	 7630.0	...
6879313	  780.1	  541.0	 7627.0	...
6879314	  780.1	  541.0	 7624.0	...
6879315	  780.2	  541.3	 7627.0	...
6879316	  780.3	  541.5	 7632.0	...
6879317	  780.5	  541.5	 7634.0	...
6879318	  780.4	  541.5	 7630.0	...
6879319	  780.3	  541.5	 7628.0	...
6879320	  780.2	  541.4	 7631.0	...
6879321	  780.3	  541.3	 7634.0	...
6879322	  780.3	  540.8	 7636.0	...
6879323	  780.3	  540.4	 7636.0	...
6879324	  780.2	  540.0	 7631.0	...
6879325	  780.3	  539.9	 7627.0	...
6879326	  780.4	  539.9	 7624.0	...
6879327	  780.3	  539.9	 7627.0	...
6879328	  780.1	  540.2	 7630.0	...
6879329	  779.9	  540.6	 7631.0	...
6879330	  780.0	  540.9	 7632.0	...
6879331	  780.1	  540.9	 7630.0	...
6879332	  780.2	  541.0	 7630.0	...
6879333	  780.4	  541.3	 7629.0	...
6879334	  780.5	  542.0	 7629.0	...
6879335	  780.4	  542.5	 7630.0	...
6879336	  780.2	  543.2	 7631.0	...
6879337	  779.9	  543.5	 7635.0	...
6879338	  779.9	  543.6	 7639.0	...
6879339	  780.0	  543.3	 7642.0	...
6879340	  779.9	  543.0	 7643.0	...
6879341	  779.9	  543.0	 7643.0	...
6879342	  779.6	  543.2	 7643.0	...
6879343	  779.4	  543.4	 7643.0	...
6879344	  779.8	  543.4	 7643.0	...
6879345	  780.4	  543.3	 7644.0	...
6879346	  780.6	  543.3	 7644.0	...
6879347	  780.2	  543.3	 7644.0	...
6879348	  779.8	  543.4	 7644.0	...
6879349	  779.6	  543.5	 7640.0	...
6879350	  779.3	  542.8	 7636.0	...
6879351	  779.1	  541.9	 7630.0	...
6879352	  779.2	  541.1	 7628.0	...
6879353	  779.3	  541.2	 7627.0	...
6879354	  779.5	  541.3	 7628.0	...
6879355	  779.6	  541.4	 7629.0	...
6879356	  779.7	  541.3	 7630.0	...
6879357	  779.7	  541.2	 7631.0	...
6879358	  780.1	  541.0	 7631.0	...
6879359	  780.5	  541.3	 7632.0	...
6879360	  780.9	  541.5	 7634.0	...
6879361	  780.9	  541.8	 7635.0	...
MSG	6879362 0000 _ Number Off
6879362	  780.8	  542.1	 7635.0	...
6879363	  780.8	  542.6	 7633.0	...
6879364	  780.8	  543.2	 7631.0	...
6879365	  780.9	  543.2	 7630.0	...
6879366	  781.1	  544.1	 7629.0	...
6879367	  781.3	  545.1	 7630.0	...
6879368	  781.3	  546.0	 7632.0	...
6879369	  781.1	  545.8	 7635.0	...
6879370	  781.1	  545.7	 7635.0	...
6879371	  781.3	  545.7	 7638.0	...
6879372	  781.7	  545.7	 7640.0	...
6879373	  781.9	  545.7	 7643.0	...
6879374	  782.0	  545.1	 7646.0	...
6879375	  781.5	  544.5	 7650.0	...
6879376	  781.0	  544.0	 7653.0	...
6879377	  780.7	  544.3	 7652.0	...
6879378	  780.8	  544.7	 7652.0	...
6879379	  781.5	  544.9	 7652.0	...
6879380	  782.0	  544.8	 7651.0	...
6879381	  782.2	  544.6	 7649.0	...
6879382	  781.8	  544.7	 7649.0	...
6879383	  781.4	  544.8	 7648.0	...
6879384	  781.4	  544.8	 7648.0	...
6879385	  781.3	  544.6	 7647.0	...
6879386	  781.3	  544.2	 7646.0	...
6879387	  781.2	  544.0	 7644.0	...
6879388	  781.3	  543.9	 7643.0	...
6879389	  781.4	  544.1	 7643.0	...
6879390	  781.7	  544.3	 7643.0	...
6879391	  781.9	  544.4	 7646.0	...
6879392	  782.1	  544.3	 7648.0	...
6879393	  782.3	  544.1	 7650.0	...
6879394	  782.3	  544.0	 7651.0	...
6879395	  782.0	  544.1	 7652.0	...
6879396	  781.8	  544.3	 7654.0	...
6879397	  781.8	  544.4	 7655.0	...
6879398	  781.9	  544.3	 7655.0	...
6879399	  781.9	  544.2	 7656.0	...
6879400	  781.8	  544.2	 7660.0	...
6879401	  781.7	  543.9	 7663.0	...
6879402	  782.0	  543.7	 7667.0	...
6879403	  782.2	  543.6	 7668.0	...
6879404	  782.3	  544.2	 7668.0	...
6879405	  782.0	  544.7	 7667.0	...
6879406	  782.1	  545.1	 7667.0	...
6879407	  782.5	  545.1	 7668.0	...
6879408	  782.8	  545.2	 7667.0	...
6879409	  782.8	  545.3	 7664.0	...
6879410	  782.7	  545.6	 7662.0	...
6879411	  782.7	  545.6	 7662.0	...
6879412	  782.6	  545.6	 7663.0	...
6879413	  782.5	  545.4	 7665.0	...
6879414	  782.5	  545.2	 7666.0	...
6879415	  782.5	  545.0	 7668.0	...
6879416	  782.4	  544.9	 7669.0	...
6879417	  782.3	  544.8	 7669.0	...
6879418	  782.3	  544.6	 7667.0	...
6879419	  782.4	  544.3	 7664.0	...
6879420	  782.6	  544.2	 7661.0	...
6879421	  782.6	  544.2	 7660.0	...
6879422	  782.7	  544.2	 7658.0	...
6879423	  782.6	  544.1	 7658.0	...
6879424	  782.5	  544.1	 7659.0	...
6879425	  782.6	  544.3	 7660.0	...
6879426	  783.0	  544.4	 7658.0	...
6879427	  783.5	  544.2	 7656.0	...
6879428	  783.7	  543.9	 7656.0	...
6879429	  783.6	  543.7	 7658.0	...
6879430	  783.6	  543.9	 7658.0	...
6879431	  783.6	  544.0	 7656.0	...
6879432	  783.6	  544.3	 7655.0	...
6879433	  783.5	  544.4	 7655.0	...
6879434	  783.4	  544.1	 7660.0	...
6879435	  783.3	  543.7	 7666.0	...
6879436	  783.3	  544.2	 7670.0	...
6879437	  783.4	  545.0	 7668.0	...
6879438	  783.5	  545.7	 7666.0	...
6879439	  783.4	  545.6	 7665.0	...
6879440	  783.5	  546.4	 7665.0	...
6879441	  783.6	  547.2	 7666.0	...
6879442	  783.8	  547.5	 7666.0	...
6879443	  783.8	  547.1	 7666.0	...
6879444	  783.9	  546.7	 7665.0	...
6879445	  784.0	  546.9	 7665.0	...
6879446	  784.0	  547.0	 7665.0	...
6879447	  783.8	  546.9	 7664.0	...
6879448	  783.6	  546.7	 7666.0	...
6879449	  783.6	  546.8	 7668.0	...
6879450	  783.7	  547.0	 7670.0	...
6879451	  783.8	  547.3	 7670.0	...
6879452	  783.9	  547.3	 7670.0	...
6879453	  783.9	  547.2	 7667.0	...
6879454	  783.5	  547.1	 7663.0	...
6879455	  783.0	  546.8	 7660.0	...
6879456	  782.6	  546.5	 7660.0	...
6879457	  782.5	  546.4	 7661.0	...
6879458	  782.6	  545.6	 7664.0	...
6879459	  782.7	  544.8	 7668.0	...
6879460	  782.9	  544.2	 7671.0	...
6879461	  783.0	  544.4	 7671.0	...
6879462	  783.1	  544.7	 7672.0	...
6879463	  783.0	  544.7	 7671.0	...
6879464	  782.9	  544.8	 7669.0	...
6879465	  782.9	  544.9	 7668.0	...
6879466	  783.1	  545.4	 7667.0	...
6879467	  783.3	  545.8	 7668.0	...
6879468	  783.5	  546.2	 7669.0	...
6879469	  783.8	  546.2	 7670.0	...
6879470	  784.1	  546.1	 7666.0	...
6879471	  784.4	  546.1	 7661.0	...
6879472	  784.2	  546.3	 7658.0	...
6879473	  784.2	  546.5	 7658.0	...
6879474	  784.3	  546.6	 7659.0	...
6879475	  784.6	  546.6	 7659.0	...
6879476	  784.3	  546.6	 7659.0	...
6879477	  783.8	  546.5	 7658.0	...
6879478	  783.3	  546.4	 7657.0	...
6879479	  783.4	  546.4	 7656.0	...
6879480	  783.7	  546.4	 7657.0	...
6879481	  783.9	  546.3	 7658.0	...
6879482	  783.6	  546.2	 7658.0	...
6879483	  783.1	  546.1	 7657.0	...
6879484	  782.6	  546.2	 7656.0	...
6879485	  782.5	  546.3	 7656.0	...
6879486	  782.6	  545.9	 7656.0	...
6879487	  782.8	  545.6	 7658.0	...
6879488	  783.0	  545.6	 7661.0	...
6879489	  783.1	  546.0	 7665.0	...
6879490	  783.0	  546.3	 7670.0	...
6879491	  783.0	  546.2	 7674.0	...
6879492	  782.9	  546.0	 7673.0	...
6879493	  782.8	  546.4	 7670.0	...
6879494	  782.8	  546.9	 7669.0	...
6879495	  782.7	  546.9	 7670.0	...
6879496	  783.1	  546.4	 7671.0	...
6879497	  783.5	  546.1	 7670.0	...
6879498	  784.2	  546.3	 7669.0	...
6879499	  784.7	  546.4	 7669.0	...
6879500	  785.2	  546.3	 7670.0	...
6879501	  785.4	  546.3	 7674.0	...
6879502	  785.2	  546.3	 7677.0	...
6879503	  784.8	  546.4	 7675.0	...
6879504	  784.5	  546.7	 7670.0	...
6879505	  784.3	  547.0	 7667.0	...
6879506	  784.2	  547.2	 7668.0	...
6879507	  784.1	  547.1	 7670.0	...
6879508	  783.8	  546.9	 7670.0	...
6879509	  783.7	  546.8	 7671.0	...
6879510	  783.5	  546.6	 7671.0	...
6879511	  783.5	  546.5	 7670.0	...
6879512	  783.4	  546.5	 7671.0	...
6879513	  783.3	  546.5	 7673.0	...
6879514	  783.4	  546.4	 7676.0	...
6879515	  783.5	  546.1	 7678.0	...
6879516	  783.9	  545.8	 7677.0	...
6879517	  784.2	  545.6	 7676.0	...
6879518	  784.4	  545.9	 7672.0	...
6879519	  784.2	  546.1	 7671.0	...
6879520	  784.0	  546.4	 7670.0	...
6879521	  784.0	  546.0	 7670.0	...
6879522	  783.8	  545.8	 7669.0	...
6879523	  783.7	  545.6	 7668.0	...
6879524	  783.7	  545.5	 7667.0	...
6879525	  783.8	  545.7	 7668.0	...
6879526	  784.0	  545.8	 7671.0	...
6879527	  784.1	  545.8	 7675.0	...
6879528	  784.1	  545.6	 7683.0	...
6879529	  784.0	  545.4	 7688.0	...
6879530	  783.8	  545.3	 7689.0	...
6879531	  783.8	  545.1	 7687.0	...
6879532	  784.2	  544.4	 7684.0	...
6879533	  784.6	  543.8	 7685.0	...
6879534	  784.8	  543.7	 7684.0	...
6879535	  784.8	  544.1	 7682.0	...
6879536	  784.9	  544.7	 7681.0	...
6879537	  785.0	  545.0	 7680.0	...
6879538	  784.9	  545.3	 7680.0	...
6879539	  784.7	  545.6	 7681.0	...
6879540	  784.4	  545.7	 7683.0	...
6879541	  784.3	  546.0	 7683.0	...
6879542	  784.3	  546.2	 7683.0	...
6879543	  784.4	  546.3	 7683.0	...
6879544	  784.3	  546.2	 7683.0	...
6879545	  784.2	  546.2	 7683.0	...
6879546	  784.1	  546.3	 7684.0	...
6879547	  784.1	  546.4	 7684.0	...
6879548	  784.1	  546.3	 7684.0	...
6879549	  784.3	  546.2	 7684.0	...
6879550	  784.5	  545.4	 7684.0	...
6879551	  784.6	  544.4	 7684.0	...
6879552	  784.5	  543.5	 7683.0	...
6879553	  784.6	  543.7	 7681.0	...
6879554	  784.8	  544.1	 7680.0	...
6879555	  784.9	  544.5	 7681.0	...
6879556	  784.9	  544.6	 7681.0	...
6879557	  784.6	  544.9	 7681.0	...
6879558	  784.3	  545.2	 7682.0	...
6879559	  783.9	  544.5	 7683.0	...
6879560	  783.9	  543.5	 7681.0	...
6879561	  783.9	  542.8	 7679.0	...
6879562	  784.1	  543.0	 7679.0	...
6879563	  784.5	  543.3	 7681.0	...
6879564	  784.8	  543.4	 7681.0	...
6879565	  785.1	  543.5	 7678.0	...
6879566	  785.0	  543.5	 7675.0	...
6879567	  785.0	  543.7	 7675.0	...
6879568	  785.0	  543.7	 7675.0	...
6879569	  785.3	  543.7	 7675.0	...
6879570	  785.6	  543.5	 7673.0	...
6879571	  785.9	  543.4	 7672.0	...
MSG	6879572 0000 _ Number On
6879572	  785.9	  543.3	 7669.0	...
6879573	  785.8	  543.2	 7668.0	...
6879574	  785.7	  543.0	 7668.0	...
6879575	  785.3	  542.7	 7670.0	...
6879576	  785.0	  542.4	 7668.0	...
6879577	  785.0	  542.3	 7665.0	...
6879578	  785.1	  541.6	 7666.0	...
6879579	  785.2	  541.0	 7670.0	...
6879580	  785.1	  540.4	 7673.0	...
6879581	  785.2	  540.3	 7673.0	...
6879582	  785.4	  540.3	 7673.0	...
6879583	  785.6	  540.3	 7675.0	...
6879584	  785.7	  540.4	 7676.0	...
6879585	  785.8	  540.4	 7673.0	...
6879586	  785.9	  540.3	 7670.0	...
6879587	  786.1	  540.3	 7668.0	...
6879588	  786.3	  540.3	 7669.0	...
6879589	  786.3	  540.4	 7670.0	...
6879590	  785.6	  540.5	 7669.0	...
6879591	  784.9	  540.5	 7668.0	...
6879592	  784.6	  540.6	 7669.0	...
6879593	  784.8	  540.3	 7673.0	...
6879594	  785.0	  539.9	 7678.0	...
6879595	  785.1	  539.8	 7682.0	...
6879596	  785.3	  540.1	 7683.0	...
6879597	  785.3	  540.3	 7680.0	...
6879598	  785.5	  540.1	 7677.0	...
6879599	  785.8	  540.5	 7677.0	...
6879600	  785.5	  541.0	 7680.0	...
6879601	  785.0	  541.9	 7683.0	...
6879602	  784.9	  542.3	 7681.0	...
6879603	  785.2	  542.3	 7680.0	...
6879604	  785.8	  541.9	 7679.0	...
6879605	  785.9	  541.5	 7679.0	...
6879606	  786.2	  541.3	 7679.0	...
6879607	  786.3	  541.2	 7680.0	...
6879608	  786.4	  541.1	 7682.0	...
6879609	  786.4	  541.0	 7684.0	...
6879610	  786.6	  540.8	 7686.0	...
6879611	  786.8	  540.6	 7687.0	...
6879612	  787.0	  539.7	 7687.0	...
6879613	  786.9	  538.8	 7686.0	...
6879614	  786.6	  538.0	 7684.0	...
6879615	  786.3	  537.8	 7683.0	...
6879616	  786.0	  537.8	 7682.0	...
6879617	  785.9	  538.4	 7683.0	...
6879618	  785.9	  538.9	 7680.0	...
6879619	  785.8	  539.4	 7677.0	...
6879620	  785.7	  539.2	 7673.0	...
6879621	  785.9	  538.9	 7673.0	...
6879622	  786.2	  538.5	 7674.0	...
6879623	  786.6	  538.5	 7674.0	...
6879624	  786.6	  538.5	 7676.0	...
6879625	  786.7	  538.7	 7677.0	...
6879626	  786.6	  538.9	 7682.0	...
6879627	  786.5	  538.9	 7685.0	...
6879628	  786.5	  538.8	 7688.0	...
6879629	  786.5	  538.9	 7686.0	...
6879630	  786.9	  539.2	 7682.0	...
6879631	  787.2	  539.6	 7679.0	...
6879632	  787.5	  539.8	 7674.0	...
6879633	  787.5	  540.0	 7672.0	...
6879634	  787.5	  540.2	 7671.0	...
6879635	  787.7	  540.3	 7672.0	...
6879636	  787.9	  540.2	 7676.0	...
6879637	  788.0	  540.0	 7680.0	...
6879638	  787.8	  539.8	 7683.0	...
6879639	  787.8	  539.6	 7683.0	...
6879640	  787.9	  539.6	 7683.0	...
6879641	  788.0	  539.6	 7680.0	...
6879642	  787.9	  539.6	 7678.0	...
6879643	  787.6	  539.2	 7677.0	...
6879644	  787.4	  538.4	 7681.0	...
6879645	  787.2	  537.6	 7685.0	...
6879646	  786.8	  537.8	 7684.0	...
6879647	  786.5	  538.5	 7682.0	...
6879648	  786.3	  539.1	 7678.0	...
6879649	  786.2	  539.1	 7677.0	...
6879650	  786.1	  539.1	 7676.0	...
6879651	  786.2	  539.0	 7676.0	...
6879652	  786.2	  539.0	 7676.0	...
6879653	  786.3	  539.4	 7676.0	...
6879654	  786.4	  539.9	 7678.0	...
6879655	  786.4	  540.0	 7679.0	...
6879656	  786.8	  539.7	 7681.0	...
6879657	  787.1	  539.4	 7681.0	...
6879658	  787.4	  539.4	 7682.0	...
6879659	  787.4	  539.4	 7679.0	...
6879660	  787.3	  539.4	 7675.0	...
6879661	  787.4	  539.4	 7672.0	...
6879662	  787.5	  538.8	 7674.0	...
6879663	  787.5	  538.2	 7676.0	...
6879664	  787.4	  537.6	 7678.0	...
6879665	  787.4	  537.3	 7680.0	...
6879666	  787.3	  537.1	 7682.0	...
6879667	  787.1	  537.0	 7680.0	...
6879668	  787.0	  537.1	 7677.0	...
6879669	  786.9	  537.1	 7678.0	...
6879670	  786.9	  537.0	 7681.0	...
6879671	  787.0	  537.0	 7684.0	...
6879672	  787.0	  537.0	 7683.0	...
6879673	  787.3	  537.1	 7682.0	...
6879674	  787.6	  537.1	 7682.0	...
6879675	  787.9	  537.2	 7683.0	...
6879676	  787.7	  537.2	 7685.0	...
6879677	  787.4	  537.6	 7686.0	...
6879678	  787.0	  537.9	 7686.0	...
6879679	  786.9	  538.0	 7688.0	...
6879680	  786.7	  537.2	 7690.0	...
6879681	  786.6	  536.5	 7687.0	...
6879682	  786.7	  536.1	 7682.0	...
6879683	  786.9	  536.3	 7678.0	...
6879684	  787.1	  536.5	 7677.0	...
6879685	  787.1	  536.1	 7678.0	...
6879686	  787.0	  535.7	 7679.0	...
6879687	  787.0	  535.8	 7681.0	...
6879688	  787.1	  536.4	 7683.0	...
6879689	  787.2	  537.0	 7686.0	...
6879690	  787.2	  537.0	 7689.0	...
6879691	  787.2	  537.7	 7690.0	...
6879692	  787.1	  538.4	 7690.0	...
6879693	  787.1	  539.3	 7690.0	...
6879694	  787.0	  539.5	 7691.0	...
6879695	  787.0	  539.1	 7691.0	...
6879696	  787.2	  538.5	 7691.0	...
6879697	  787.3	  537.8	 7691.0	...
6879698	  787.6	  537.8	 7691.0	...
6879699	  787.1	  537.9	 7691.0	...
6879700	  786.7	  537.9	 7692.0	...
6879701	  786.2	  537.8	 7692.0	...
6879702	  786.0	  537.9	 7691.0	...
6879703	  785.7	  538.1	 7689.0	...
6879704	  785.6	  538.2	 7687.0	...
6879705	  785.6	  538.5	 7683.0	...
6879706	  785.6	  539.0	 7679.0	...
6879707	  785.7	  539.1	 7675.0	...
6879708	  785.7	  538.8	 7675.0	...
6879709	  785.8	  538.4	 7675.0	...
6879710	  785.8	  538.3	 7675.0	...
6879711	  785.8	  538.3	 7675.0	...
6879712	  786.2	  538.3	 7675.0	...
6879713	  786.5	  538.3	 7675.0	...
6879714	  786.4	  538.3	 7676.0	...
6879715	  786.0	  538.3	 7677.0	...
6879716	  785.8	  538.5	 7682.0	...
6879717	  786.0	  538.5	 7687.0	...
6879718	  786.0	  538.6	 7689.0	...
6879719	  785.7	  538.7	 7687.0	...
6879720	  785.5	  538.9	 7686.0	...
6879721	  785.6	  539.1	 7686.0	...
6879722	  785.7	  539.1	 7686.0	...
6879723	  785.7	  539.0	 7687.0	...
6879724	  785.6	  538.9	 7688.0	...
6879725	  785.5	  538.9	 7688.0	...
6879726	  785.4	  539.1	 7686.0	...
6879727	  785.3	  539.3	 7683.0	...
6879728	  785.4	  539.0	 7683.0	...
6879729	  785.5	  538.6	 7688.0	...
6879730	  785.6	  538.2	 7692.0	...
6879731	  785.7	  538.2	 7696.0	...
6879732	  785.8	  538.3	 7696.0	...
6879733	  785.9	  538.3	 7693.0	...
6879734	  786.0	  538.6	 7691.0	...
6879735	  786.2	  538.9	 7691.0	...
6879736	  786.4	  539.1	 7692.0	...
6879737	  786.4	  538.9	 7693.0	...
6879738	  786.3	  538.4	 7691.0	...
6879739	  786.0	  538.1	 7690.0	...
6879740	  785.8	  537.8	 7691.0	...
6879741	  785.7	  537.7	 7693.0	...
6879742	  785.5	  537.5	 7694.0	...
6879743	  785.1	  537.3	 7694.0	...
6879744	  784.8	  536.6	 7696.0	...
6879745	  784.8	  536.0	 7699.0	...
6879746	  785.0	  535.7	 7701.0	...
6879747	  785.0	  536.0	 7701.0	...
6879748	  784.8	  536.4	 7700.0	...
6879749	  784.6	  536.4	 7699.0	...
6879750	  784.7	  536.4	 7699.0	...
6879751	  784.7	  536.3	 7699.0	...
6879752	  784.6	  536.2	 7700.0	...
6879753	  784.5	  536.0	 7701.0	...
6879754	  784.4	  536.5	 7701.0	...
6879755	  784.4	  536.9	 7699.0	...
6879756	  784.3	  537.3	 7696.0	...
6879757	  784.3	  537.4	 7694.0	...
6879758	  784.1	  537.5	 7694.0	...
6879759	  783.9	  537.6	 7695.0	...
6879760	  783.7	  537.5	 7695.0	...
6879761	  783.5	  537.5	 7695.0	...
6879762	  783.4	  537.4	 7695.0	...
6879763	  783.7	  537.2	 7695.0	...
6879764	  784.2	  537.1	 7694.0	...
6879765	  784.6	  537.1	 7694.0	...
6879766	  784.1	  537.1	 7695.0	...
6879767	  783.5	  537.0	 7699.0	...
6879768	  783.2	  536.8	 7702.0	...
6879769	  783.3	  536.6	 7705.0	...
6879770	  783.4	  536.3	 7703.0	...
6879771	  783.3	  536.0	 7701.0	...
6879772	  783.3	  535.7	 7701.0	...
6879773	  783.3	  535.7	 7700.0	...
6879774	  783.3	  535.8	 7700.0	...
6879775	  783.1	  535.1	 7701.0	...
6879776	  782.9	  534.4	 7701.0	...
6879777	  783.0	  533.9	 7701.0	...
6879778	  783.4	  534.2	 7697.0	...
6879779	  784.0	  534.3	 7695.0	...
6879780	  784.3	  534.3	 7694.0	...
6879781	  784.5	  534.1	 7695.0	...
6879782	  784.4	  534.3	 7697.0	...
6879783	  784.3	  534.5	 7699.0	...
6879784	  784.3	  534.7	 7701.0	...
6879785	  784.0	  534.8	 7701.0	...
6879786	  783.8	  535.0	 7699.0	...
6879787	  783.6	  535.3	 7696.0	...
6879788	  783.6	  535.6	 7695.0	...
6879789	  783.7	  535.7	 7694.0	...
6879790	  783.7	  535.6	 7694.0	...
6879791	  783.7	  535.6	 7695.0	...
6879792	  783.7	  535.7	 7693.0	...
6879793	  783.8	  535.9	 7691.0	...
6879794	  783.9	  536.1	 7689.0	...
6879795	  784.1	  536.4	 7689.0	...
6879796	  784.3	  536.4	 7690.0	...
6879797	  784.4	  536.7	 7690.0	...
6879798	  784.4	  536.9	 7690.0	...
6879799	  784.0	  537.2	 7689.0	...
6879800	  783.5	  537.3	 7688.0	...
6879801	  783.0	  537.3	 7686.0	...
6879802	  782.9	  537.2	 7684.0	...
6879803	  783.3	  537.0	 7683.0	...
6879804	  783.8	  536.6	 7689.0	...
6879805	  783.9	  536.3	 7695.0	...
6879806	  783.4	  536.0	 7698.0	...
6879807	  783.4	  535.9	 7694.0	...
6879808	  783.6	  535.8	 7692.0	...
6879809	  783.8	  535.5	 7695.0	...
6879810	  783.6	  535.5	 7698.0	...
6879811	  783.5	  535.7	 7698.0	...
6879812	  783.3	  536.0	 7697.0	...
6879813	  783.2	  536.1	 7695.0	...
6879814	  783.0	  535.9	 7696.0	...
6879815	  782.8	  535.8	 7698.0	...
6879816	  782.6	  535.7	 7700.0	...
6879817	  782.6	  535.6	 7699.0	...
6879818	  782.7	  535.5	 7699.0	...
6879819	  782.8	  535.3	 7699.0	...
6879820	  782.8	  534.9	 7699.0	...
6879821	  782.8	  534.6	 7699.0	...
6879822	  782.7	  534.2	 7699.0	...
6879823	  782.7	  534.2	 7699.0	...
6879824	  782.6	  534.3	 7699.0	...
6879825	  782.5	  534.4	 7699.0	...
6879826	  782.6	  534.5	 7697.0	...
6879827	  782.8	  534.8	 7696.0	...
6879828	  783.5	  535.1	 7696.0	...
6879829	  784.0	  535.4	 7698.0	...
6879830	  784.5	  535.3	 7703.0	...
6879831	  784.5	  535.2	 7706.0	...
6879832	  784.4	  535.6	 7710.0	...
6879833	  784.1	  536.1	 7709.0	...
6879834	  783.9	  536.5	 7709.0	...
6879835	  783.8	  536.4	 7709.0	...
6879836	  783.9	  535.9	 7707.0	...
6879837	  784.4	  535.2	 7706.0	...
6879838	  784.8	  534.6	 7708.0	...
6879839	  785.6	  534.3	 7711.0	...
EFIX R   6878778	6879839	1062	  782.7	  546.0	   7642
SSACC R  6879840
6879840	  786.2	  534.1	 7715.0	...
6879841	  787.4	  533.0	 7715.0	...
6879842	  789.1	  531.8	 7714.0	...
6879843	  791.6	  530.6	 7712.0	...
6879844	  794.5	  529.6	 7708.0	...
6879845	  797.0	  528.6	 7705.0	...
6879846	  799.2	  527.6	 7701.0	...
6879847	  801.3	  527.3	 7698.0	...
6879848	  803.4	  527.2	 7692.0	...
ESACC R  6879840	6879848	9	  786.2	  534.1	  803.4	  527.2	   0.39	     48
SFIX R   6879849
6879849	  805.5	  527.1	 7688.0	...
6879850	  807.0	  527.1	 7686.0	...
6879851	  808.1	  527.8	 7681.0	...
6879852	  808.5	  529.1	 7676.0	...
6879853	  807.8	  530.7	 7673.0	...
6879854	  806.1	  531.7	 7676.0	...
6879855	  804.2	  532.1	 7677.0	...
6879856	  802.5	  532.3	 7675.0	...
6879857	  801.1	  532.5	 7676.0	...
6879858	  799.3	  533.1	 7677.0	...
6879859	  797.9	  533.7	 7687.0	...
6879860	  796.5	  533.7	 7695.0	...
6879861	  795.6	  533.3	 7705.0	...
6879862	  794.9	  532.7	 7707.0	...
6879863	  794.2	  532.7	 7707.0	...
6879864	  793.6	  532.6	 7703.0	...
6879865	  793.3	  532.3	 7700.0	...
6879866	  793.5	  531.7	 7697.0	...
6879867	  793.7	  531.1	 7696.0	...
6879868	  793.7	  531.0	 7696.0	...
6879869	  793.8	  531.1	 7696.0	...
6879870	  794.0	  531.4	 7697.0	...
6879871	  794.3	  531.8	 7699.0	...
6879872	  794.8	  531.5	 7700.0	...
6879873	  795.7	  530.9	 7699.0	...
6879874	  796.4	  530.3	 7696.0	...
6879875	  796.7	  530.5	 7692.0	...
MSG	6879876 0000 _ Number Off
6879876	  796.6	  531.0	 7693.0	...
6879877	  796.7	  531.4	 7696.0	...
6879878	  796.9	  531.7	 7699.0	...
6879879	  797.0	  531.4	 7698.0	...
6879880	  796.8	  531.2	 7695.0	...
6879881	  796.7	  531.6	 7689.0	...
6879882	  796.6	  532.2	 7685.0	...
6879883	  796.5	  532.8	 7683.0	...
6879884	  796.5	  533.1	 7682.0	...
6879885	  796.3	  533.2	 7681.0	...
6879886	  796.1	  533.4	 7682.0	...
6879887	  795.9	  533.3	 7683.0	...
6879888	  795.8	  533.4	 7685.0	...
6879889	  795.8	  533.4	 7688.0	...
6879890	  795.7	  533.5	 7690.0	...
6879891	  795.5	  533.4	 7691.0	...
6879892	  795.3	  533.4	 7689.0	...
6879893	  795.5	  533.6	 7688.0	...
6879894	  795.8	  533.7	 7687.0	...
6879895	  796.2	  533.9	 7687.0	...
6879896	  796.2	  534.0	 7689.0	...
6879897	  796.3	  534.2	 7691.0	...
6879898	  796.4	  534.2	 7693.0	...
6879899	  796.5	  534.2	 7693.0	...
6879900	  796.7	  534.4	 7693.0	...
6879901	  796.8	  534.7	 7691.0	...
6879902	  796.9	  534.8	 7689.0	...
6879903	  796.9	  534.7	 7690.0	...
6879904	  796.9	  534.7	 7692.0	...
6879905	  797.0	  534.8	 7692.0	...
6879906	  797.0	  534.9	 7689.0	...
6879907	  796.9	  535.0	 7687.0	...
6879908	  796.8	  535.1	 7689.0	...
6879909	  796.4	  535.0	 7690.0	...
6879910	  795.9	  535.0	 7691.0	...
6879911	  795.7	  534.9	 7691.0	...
6879912	  796.0	  534.9	 7693.0	...
6879913	  796.2	  535.0	 7696.0	...
6879914	  796.2	  535.1	 7698.0	...
6879915	  796.2	  535.1	 7699.0	...
6879916	  796.3	  535.1	 7699.0	...
6879917	  796.3	  535.1	 7699.0	...
6879918	  796.3	  535.1	 7699.0	...
6879919	  796.5	  535.1	 7697.0	...
6879920	  796.8	  535.3	 7693.0	...
6879921	  796.9	  535.4	 7690.0	...
6879922	  796.7	  535.6	 7688.0	...
6879923	  796.5	  535.9	 7689.0	...
6879924	  796.6	  536.3	 7689.0	...
6879925	  796.9	  536.8	 7690.0	...
6879926	  797.5	  536.8	 7692.0	...
6879927	  797.9	  536.2	 7694.0	...
6879928	  798.2	  535.5	 7697.0	...
6879929	  798.0	  535.1	 7695.0	...
6879930	  798.0	  535.5	 7692.0	...
6879931	  797.9	  536.0	 7690.0	...
6879932	  797.9	  536.1	 7691.0	...
6879933	  797.7	  536.3	 7691.0	...
6879934	  797.6	  536.2	 7691.0	...
6879935	  797.4	  536.0	 7692.0	...
6879936	  797.3	  535.9	 7694.0	...
6879937	  797.2	  535.8	 7696.0	...
6879938	  797.0	  535.7	 7697.0	...
6879939	  796.9	  535.7	 7697.0	...
6879940	  797.0	  535.8	 7696.0	...
6879941	  796.9	  536.0	 7695.0	...
6879942	  796.6	  536.3	 7694.0	...
6879943	  796.3	  536.4	 7694.0	...
6879944	  796.3	  536.6	 7693.0	...
6879945	  796.3	  536.2	 7693.0	...
6879946	  796.2	  535.5	 7693.0	...
6879947	  796.2	  534.9	 7689.0	...
6879948	  796.1	  535.1	 7687.0	...
6879949	  796.1	  535.4	 7684.0	...
6879950	  796.2	  535.5	 7684.0	...
6879951	  796.2	  535.3	 7687.0	...
6879952	  796.3	  535.0	 7689.0	...
6879953	  796.2	  535.1	 7690.0	...
6879954	  796.1	  535.3	 7689.0	...
6879955	  796.1	  536.4	 7689.0	...
6879956	  796.5	  537.4	 7690.0	...
6879957	  797.0	  538.4	 7693.0	...
6879958	  797.1	  538.5	 7697.0	...
6879959	  796.9	  538.3	 7698.0	...
6879960	  796.7	  538.0	 7698.0	...
6879961	  796.7	  537.6	 7698.0	...
6879962	  796.8	  537.5	 7697.0	...
6879963	  796.6	  537.3	 7694.0	...
6879964	  796.5	  537.4	 7692.0	...
6879965	  796.4	  537.6	 7692.0	...
6879966	  796.5	  537.8	 7692.0	...
6879967	  796.5	  537.9	 7697.0	...
6879968	  796.7	  537.6	 7702.0	...
6879969	  796.9	  537.4	 7707.0	...
6879970	  797.1	  536.8	 7702.0	...
6879971	  797.5	  536.4	 7698.0	...
6879972	  797.7	  536.1	 7697.0	...
6879973	  798.2	  536.3	 7701.0	...
6879974	  798.3	  536.6	 7706.0	...
6879975	  798.4	  536.7	 7706.0	...
6879976	  798.2	  537.0	 7706.0	...
6879977	  797.7	  537.3	 7704.0	...
6879978	  797.2	  537.6	 7705.0	...
6879979	  796.3	  537.6	 7707.0	...
6879980	  795.8	  537.7	 7710.0	...
6879981	  795.5	  537.9	 7710.0	...
6879982	  795.9	  538.0	 7710.0	...
6879983	  796.4	  537.8	 7710.0	...
6879984	  796.9	  537.5	 7710.0	...
6879985	  797.1	  537.4	 7709.0	...
6879986	  797.0	  537.7	 7708.0	...
6879987	  796.7	  538.0	 7706.0	...
6879988	  796.2	  538.2	 7706.0	...
6879989	  796.1	  538.4	 7706.0	...
6879990	  796.0	  538.8	 7705.0	...
6879991	  796.1	  539.0	 7704.0	...
6879992	  796.1	  539.0	 7703.0	...
6879993	  796.0	  539.3	 7704.0	...
6879994	  796.0	  539.8	 7704.0	...
6879995	  795.9	  540.3	 7705.0	...
6879996	  795.9	  540.1	 7706.0	...
6879997	  796.2	  539.8	 7705.0	...
6879998	  796.6	  540.0	 7705.0	...
6879999	  797.0	  540.4	 7706.0	...
6880000	  796.6	  540.0	 7708.0	...
6880001	  796.1	  539.1	 7710.0	...
6880002	  795.8	  538.4	 7710.0	...
6880003	  796.0	  538.8	 7712.0	...
6880004	  796.2	  539.3	 7713.0	...
6880005	  796.2	  539.5	 7717.0	...
6880006	  796.2	  539.5	 7719.0	...
6880007	  796.1	  539.6	 7720.0	...
6880008	  796.0	  539.8	 7719.0	...
6880009	  796.2	  539.9	 7719.0	...
6880010	  796.6	  540.3	 7720.0	...
6880011	  796.9	  540.7	 7721.0	...
6880012	  796.9	  540.8	 7722.0	...
6880013	  796.8	  540.4	 7723.0	...
6880014	  796.8	  539.5	 7723.0	...
6880015	  796.7	  538.8	 7722.0	...
6880016	  796.3	  538.6	 7722.0	...
6880017	  795.9	  539.0	 7720.0	...
6880018	  795.3	  539.4	 7717.0	...
6880019	  795.1	  539.6	 7714.0	...
6880020	  794.8	  539.5	 7718.0	...
6880021	  794.8	  539.2	 7721.0	...
6880022	  795.1	  538.9	 7722.0	...
6880023	  795.5	  539.2	 7720.0	...
6880024	  796.0	  539.7	 7717.0	...
6880025	  795.7	  540.3	 7715.0	...
6880026	  795.4	  540.5	 7713.0	...
6880027	  795.2	  540.6	 7717.0	...
6880028	  795.5	  540.4	 7724.0	...
6880029	  795.6	  539.9	 7732.0	...
6880030	  795.3	  539.5	 7735.0	...
6880031	  794.8	  539.3	 7732.0	...
6880032	  794.4	  539.1	 7729.0	...
6880033	  794.4	  539.0	 7726.0	...
6880034	  794.4	  539.1	 7726.0	...
6880035	  794.3	  539.2	 7725.0	...
6880036	  794.2	  539.2	 7725.0	...
6880037	  794.2	  538.9	 7726.0	...
6880038	  794.3	  538.5	 7726.0	...
6880039	  794.4	  538.2	 7726.0	...
6880040	  794.6	  538.1	 7726.0	...
6880041	  794.7	  538.0	 7722.0	...
6880042	  794.8	  538.6	 7719.0	...
6880043	  795.1	  539.2	 7716.0	...
6880044	  795.4	  539.8	 7717.0	...
6880045	  795.6	  539.7	 7717.0	...
6880046	  795.0	  539.8	 7716.0	...
6880047	  794.3	  539.8	 7716.0	...
6880048	  794.0	  539.7	 7716.0	...
6880049	  794.5	  539.5	 7717.0	...
6880050	  794.9	  539.4	 7718.0	...
6880051	  794.8	  539.2	 7719.0	...
6880052	  794.7	  538.9	 7718.0	...
6880053	  794.8	  538.8	 7718.0	...
6880054	  794.6	  539.1	 7719.0	...
6880055	  794.4	  539.4	 7718.0	...
6880056	  794.2	  539.5	 7717.0	...
6880057	  794.2	  539.5	 7715.0	...
6880058	  794.2	  539.1	 7714.0	...
6880059	  794.1	  538.5	 7713.0	...
6880060	  794.0	  538.0	 7713.0	...
6880061	  794.0	  537.8	 7713.0	...
6880062	  794.1	  538.4	 7711.0	...
6880063	  794.2	  538.9	 7710.0	...
6880064	  794.7	  539.3	 7708.0	...
6880065	  795.1	  539.1	 7708.0	...
6880066	  795.3	  538.9	 7708.0	...
6880067	  795.1	  538.9	 7709.0	...
6880068	  794.9	  538.9	 7708.0	...
6880069	  795.2	  538.8	 7708.0	...
6880070	  795.4	  538.7	 7708.0	...
6880071	  795.2	  538.6	 7707.0	...
6880072	  794.8	  538.5	 7707.0	...
6880073	  794.4	  538.4	 7708.0	...
6880074	  794.4	  538.3	 7710.0	...
6880075	  794.4	  538.2	 7711.0	...
MSG	6880076 0000 _ Number On
6880076	  794.4	  538.1	 7713.0	...
6880077	  794.4	  538.2	 7715.0	...
6880078	  794.4	  538.0	 7716.0	...
6880079	  794.4	  537.8	 7716.0	...
6880080	  794.4	  537.7	 7715.0	...
6880081	  794.4	  537.7	 7715.0	...
6880082	  794.3	  537.5	 7716.0	...
6880083	  794.6	  537.1	 7718.0	...
6880084	  794.8	  536.6	 7720.0	...
6880085	  795.3	  537.0	 7721.0	...
6880086	  795.6	  537.6	 7723.0	...
6880087	  795.9	  538.1	 7724.0	...
6880088	  795.9	  537.9	 7725.0	...
6880089	  795.6	  537.8	 7725.0	...
6880090	  795.4	  538.1	 7719.0	...
6880091	  795.2	  538.5	 7713.0	...
6880092	  795.3	  538.8	 7706.0	...
6880093	  795.3	  538.5	 7704.0	...
6880094	  795.2	  538.5	 7702.0	...
6880095	  795.0	  538.4	 7708.0	...
6880096	  794.7	  538.5	 7714.0	...
6880097	  794.3	  538.7	 7721.0	...
6880098	  794.3	  538.8	 7720.0	...
6880099	  794.5	  538.9	 7718.0	...
6880100	  794.6	  538.9	 7713.0	...
6880101	  794.6	  538.9	 7709.0	...
6880102	  794.6	  538.6	 7708.0	...
6880103	  794.5	  538.3	 7710.0	...
6880104	  794.5	  538.2	 7711.0	...
6880105	  794.6	  538.6	 7711.0	...
6880106	  794.8	  538.8	 7716.0	...
6880107	  794.9	  538.7	 7724.0	...
6880108	  795.0	  538.6	 7731.0	...
6880109	  795.0	  538.7	 7726.0	...
6880110	  795.1	  538.9	 7720.0	...
6880111	  795.0	  538.6	 7711.0	...
6880112	  794.9	  538.3	 7708.0	...
6880113	  794.9	  538.1	 7707.0	...
6880114	  795.0	  538.1	 7709.0	...
6880115	  794.3	  537.7	 7711.0	...
6880116	  793.5	  537.3	 7712.0	...
6880117	  792.7	  536.7	 7713.0	...
6880118	  792.6	  536.6	 7713.0	...
6880119	  792.6	  536.9	 7714.0	...
6880120	  792.5	  537.3	 7715.0	...
6880121	  792.5	  537.7	 7715.0	...
6880122	  792.5	  537.5	 7716.0	...
6880123	  792.4	  537.1	 7720.0	...
6880124	  792.4	  536.7	 7723.0	...
6880125	  792.5	  536.7	 7726.0	...
6880126	  792.7	  536.9	 7726.0	...
6880127	  793.0	  537.1	 7726.0	...
6880128	  793.0	  537.0	 7725.0	...
6880129	  792.8	  536.8	 7723.0	...
6880130	  792.7	  536.3	 7725.0	...
6880131	  792.5	  535.8	 7729.0	...
6880132	  792.2	  536.6	 7732.0	...
6880133	  791.6	  537.7	 7731.0	...
6880134	  791.0	  538.6	 7731.0	...
6880135	  790.9	  538.3	 7726.0	...
6880136	  791.0	  538.5	 7722.0	...
6880137	  791.2	  539.0	 7718.0	...
6880138	  791.2	  539.5	 7718.0	...
6880139	  791.2	  539.5	 7718.0	...
6880140	  791.1	  538.7	 7719.0	...
6880141	  790.9	  538.0	 7719.0	...
6880142	  790.7	  537.2	 7718.0	...
6880143	  790.8	  537.2	 7719.0	...
6880144	  791.0	  536.4	 7721.0	...
6880145	  791.0	  535.7	 7724.0	...
6880146	  790.9	  535.6	 7725.0	...
6880147	  790.8	  536.2	 7726.0	...
6880148	  790.8	  536.7	 7726.0	...
6880149	  791.0	  536.6	 7726.0	...
6880150	  791.6	  537.5	 7726.0	...
6880151	  792.2	  538.4	 7725.0	...
6880152	  792.5	  539.4	 7727.0	...
6880153	  791.9	  538.4	 7730.0	...
6880154	  791.3	  537.3	 7732.0	...
6880155	  790.8	  537.1	 7732.0	...
6880156	  791.1	  537.8	 7731.0	...
6880157	  791.2	  538.7	 7731.0	...
6880158	  791.2	  538.8	 7731.0	...
6880159	  791.1	  538.7	 7734.0	...
6880160	  791.3	  538.5	 7738.0	...
6880161	  791.3	  538.2	 7740.0	...
6880162	  791.1	  537.7	 7739.0	...
6880163	  791.0	  537.3	 7731.0	...
6880164	  791.0	  536.8	 7723.0	...
6880165	  791.1	  536.6	 7714.0	...
6880166	  791.4	  536.5	 7712.0	...
6880167	  791.8	  536.6	 7717.0	...
6880168	  792.3	  536.7	 7723.0	...
6880169	  792.4	  536.8	 7728.0	...
6880170	  792.0	  537.0	 7729.0	...
6880171	  791.6	  537.4	 7729.0	...
6880172	  791.5	  537.7	 7725.0	...
6880173	  791.8	  538.1	 7721.0	...
6880174	  792.2	  538.3	 7720.0	...
6880175	  792.4	  538.5	 7723.0	...
6880176	  792.1	  538.3	 7726.0	...
6880177	  791.7	  538.1	 7725.0	...
6880178	  791.2	  537.9	 7727.0	...
6880179	  791.2	  538.0	 7731.0	...
6880180	  791.2	  538.0	 7735.0	...
6880181	  791.1	  538.0	 7733.0	...
6880182	  791.0	  537.8	 7729.0	...
6880183	  791.0	  537.7	 7730.0	...
6880184	  791.0	  537.6	 7734.0	...
6880185	  791.1	  537.8	 7735.0	...
6880186	  791.2	  537.9	 7731.0	...
6880187	  791.3	  537.8	 7731.0	...
6880188	  791.2	  537.6	 7734.0	...
6880189	  791.2	  537.4	 7737.0	...
6880190	  791.2	  537.2	 7736.0	...
6880191	  790.8	  537.2	 7735.0	...
6880192	  790.4	  537.1	 7735.0	...
6880193	  789.9	  537.2	 7736.0	...
6880194	  790.0	  537.3	 7737.0	...
6880195	  790.1	  537.4	 7737.0	...
6880196	  790.2	  537.3	 7735.0	...
6880197	  790.2	  537.3	 7734.0	...
6880198	  790.2	  537.2	 7735.0	...
6880199	  790.3	  537.2	 7735.0	...
6880200	  790.3	  537.5	 7735.0	...
6880201	  790.3	  537.8	 7731.0	...
6880202	  790.1	  537.8	 7731.0	...
6880203	  789.8	  537.4	 7734.0	...
6880204	  789.4	  537.0	 7735.0	...
6880205	  789.1	  536.8	 7735.0	...
6880206	  788.5	  536.7	 7734.0	...
6880207	  788.2	  536.7	 7737.0	...
6880208	  787.8	  536.6	 7739.0	...
6880209	  787.6	  536.6	 7738.0	...
6880210	  787.9	  536.7	 7734.0	...
6880211	  788.4	  536.8	 7731.0	...
6880212	  788.9	  537.1	 7731.0	...
6880213	  788.9	  537.5	 7733.0	...
6880214	  788.8	  537.2	 7734.0	...
6880215	  788.6	  536.7	 7735.0	...
6880216	  788.6	  536.2	 7733.0	...
6880217	  788.5	  536.3	 7731.0	...
6880218	  788.3	  536.4	 7730.0	...
6880219	  788.2	  536.7	 7729.0	...
6880220	  787.8	  537.1	 7729.0	...
6880221	  787.4	  537.4	 7730.0	...
6880222	  787.1	  537.5	 7732.0	...
6880223	  787.3	  537.5	 7733.0	...
6880224	  787.3	  537.6	 7733.0	...
6880225	  787.3	  537.7	 7733.0	...
6880226	  787.6	  537.6	 7732.0	...
6880227	  788.1	  537.6	 7732.0	...
6880228	  788.4	  537.6	 7731.0	...
6880229	  788.2	  537.8	 7728.0	...
6880230	  788.0	  537.9	 7725.0	...
6880231	  788.0	  537.6	 7727.0	...
6880232	  787.9	  537.2	 7731.0	...
6880233	  787.8	  536.6	 7735.0	...
6880234	  787.7	  536.4	 7736.0	...
6880235	  787.6	  536.2	 7736.0	...
6880236	  787.5	  536.2	 7736.0	...
6880237	  787.3	  536.3	 7735.0	...
6880238	  787.1	  536.3	 7732.0	...
6880239	  787.0	  536.2	 7730.0	...
6880240	  787.0	  536.1	 7731.0	...
6880241	  787.0	  536.4	 7733.0	...
6880242	  787.0	  536.8	 7735.0	...
6880243	  787.1	  537.2	 7739.0	...
6880244	  787.1	  537.0	 7743.0	...
6880245	  787.1	  536.9	 7747.0	...
6880246	  787.0	  536.7	 7743.0	...
6880247	  787.0	  536.8	 7739.0	...
6880248	  787.0	  536.8	 7736.0	...
6880249	  786.8	  536.7	 7736.0	...
6880250	  786.6	  536.7	 7737.0	...
6880251	  786.4	  536.7	 7737.0	...
6880252	  786.5	  536.7	 7741.0	...
6880253	  786.5	  536.7	 7745.0	...
6880254	  786.4	  536.8	 7747.0	...
6880255	  786.6	  536.8	 7745.0	...
6880256	  787.0	  536.9	 7745.0	...
6880257	  787.3	  537.0	 7747.0	...
6880258	  787.1	  537.2	 7749.0	...
6880259	  786.8	  537.3	 7749.0	...
6880260	  786.6	  537.4	 7749.0	...
6880261	  786.3	  536.7	 7749.0	...
6880262	  786.1	  536.1	 7750.0	...
6880263	  786.0	  535.4	 7750.0	...
6880264	  786.1	  535.4	 7751.0	...
6880265	  786.1	  535.7	 7750.0	...
6880266	  786.0	  536.1	 7749.0	...
6880267	  786.0	  536.3	 7747.0	...
6880268	  786.0	  535.4	 7748.0	...
6880269	  785.9	  534.5	 7752.0	...
6880270	  785.9	  534.1	 7755.0	...
6880271	  785.6	  534.3	 7755.0	...
6880272	  785.4	  534.5	 7753.0	...
6880273	  785.2	  534.5	 7751.0	...
6880274	  785.4	  534.5	 7754.0	...
6880275	  785.4	  534.5	 7756.0	...
6880276	  785.4	  534.6	 7759.0	...
6880277	  785.3	  534.7	 7760.0	...
6880278	  785.2	  534.8	 7760.0	...
6880279	  785.2	  534.9	 7758.0	...
6880280	  785.3	  535.0	 7756.0	...
6880281	  785.4	  535.0	 7755.0	...
6880282	  785.5	  534.9	 7755.0	...
6880283	  785.5	  534.5	 7759.0	...
6880284	  785.3	  534.2	 7762.0	...
6880285	  785.1	  534.1	 7765.0	...
6880286	  785.1	  534.3	 7762.0	...
6880287	  785.1	  534.5	 7759.0	...
6880288	  785.0	  534.5	 7756.0	...
6880289	  784.9	  534.5	 7758.0	...
6880290	  784.9	  534.0	 7760.0	...
6880291	  784.8	  533.6	 7761.0	...
6880292	  784.9	  533.2	 7760.0	...
6880293	  785.1	  533.2	 7761.0	...
6880294	  785.2	  533.8	 7761.0	...
6880295	  785.0	  534.5	 7763.0	...
6880296	  784.9	  534.8	 7765.0	...
6880297	  784.7	  534.5	 7767.0	...
6880298	  784.8	  534.2	 7769.0	...
6880299	  784.8	  533.9	 7771.0	...
6880300	  784.5	  533.9	 7773.0	...
6880301	  784.1	  533.9	 7771.0	...
6880302	  783.8	  534.0	 7768.0	...
6880303	  783.8	  533.8	 7765.0	...
6880304	  783.6	  533.5	 7767.0	...
6880305	  783.4	  533.2	 7769.0	...
6880306	  783.4	  533.1	 7771.0	...
6880307	  783.7	  533.2	 7767.0	...
6880308	  784.3	  533.1	 7760.0	...
6880309	  784.6	  533.0	 7754.0	...
6880310	  784.8	  532.9	 7758.0	...
6880311	  784.7	  532.6	 7762.0	...
6880312	  784.5	  532.2	 7767.0	...
6880313	  784.5	  531.8	 7767.0	...
6880314	  784.3	  531.9	 7767.0	...
6880315	  784.2	  531.9	 7770.0	...
6880316	  784.1	  531.8	 7773.0	...
6880317	  784.1	  531.8	 7775.0	...
6880318	  784.1	  531.8	 7774.0	...
6880319	  784.0	  531.9	 7770.0	...
6880320	  784.0	  531.8	 7767.0	...
6880321	  783.9	  532.0	 7766.0	...
6880322	  783.7	  532.3	 7773.0	...
6880323	  783.4	  532.6	 7779.0	...
6880324	  783.4	  532.7	 7782.0	...
6880325	  783.4	  532.6	 7780.0	...
6880326	  783.0	  532.3	 7778.0	...
6880327	  782.6	  532.1	 7780.0	...
6880328	  782.7	  532.2	 7780.0	...
6880329	  783.2	  532.4	 7780.0	...
6880330	  783.5	  532.3	 7780.0	...
6880331	  783.4	  532.1	 7778.0	...
6880332	  783.2	  531.9	 7776.0	...
6880333	  783.3	  531.9	 7775.0	...
6880334	  783.4	  531.9	 7776.0	...
6880335	  782.8	  531.4	 7779.0	...
6880336	  782.2	  531.0	 7780.0	...
6880337	  781.8	  530.4	 7781.0	...
6880338	  782.1	  530.3	 7781.0	...
6880339	  782.5	  530.2	 7783.0	...
6880340	  782.7	  530.2	 7784.0	...
6880341	  782.6	  530.2	 7783.0	...
6880342	  782.3	  530.1	 7781.0	...
6880343	  781.9	  530.0	 7779.0	...
6880344	  782.1	  529.9	 7778.0	...
6880345	  782.4	  530.2	 7777.0	...
6880346	  782.7	  530.4	 7777.0	...
6880347	  782.9	  530.3	 7777.0	...
6880348	  782.9	  529.8	 7779.0	...
6880349	  782.9	  529.3	 7779.0	...
6880350	  782.7	  529.1	 7778.0	...
6880351	  782.3	  529.2	 7774.0	...
6880352	  781.9	  529.5	 7772.0	...
6880353	  781.7	  529.7	 7774.0	...
6880354	  781.6	  530.0	 7778.0	...
6880355	  781.7	  530.1	 7784.0	...
6880356	  781.9	  530.0	 7784.0	...
6880357	  782.2	  529.7	 7785.0	...
6880358	  782.4	  529.9	 7786.0	...
6880359	  782.3	  530.5	 7786.0	...
6880360	  782.1	  531.2	 7782.0	...
6880361	  781.7	  531.4	 7778.0	...
6880362	  781.6	  531.4	 7774.0	...
6880363	  781.2	  531.3	 7776.0	...
6880364	  781.1	  531.1	 7777.0	...
6880365	  781.2	  530.8	 7778.0	...
6880366	  781.4	  530.5	 7779.0	...
6880367	  781.7	  530.2	 7779.0	...
6880368	  781.8	  530.3	 7780.0	...
6880369	  781.9	  530.4	 7781.0	...
6880370	  781.8	  530.1	 7789.0	...
6880371	  781.6	  529.7	 7796.0	...
6880372	  781.4	  529.3	 7803.0	...
6880373	  781.4	  529.2	 7802.0	...
6880374	  781.4	  529.2	 7799.0	...
6880375	  781.2	  529.2	 7797.0	...
6880376	  781.1	  529.2	 7796.0	...
6880377	  780.7	  529.3	 7797.0	...
6880378	  780.6	  529.4	 7797.0	...
6880379	  780.9	  529.5	 7795.0	...
6880380	  781.5	  529.3	 7793.0	...
6880381	  782.1	  528.9	 7790.0	...
6880382	  782.1	  528.6	 7787.0	...
6880383	  782.0	  528.6	 7784.0	...
6880384	  781.8	  528.6	 7780.0	...
6880385	  781.7	  528.6	 7778.0	...
6880386	  781.6	  528.5	 7780.0	...
6880387	  781.7	  528.4	 7784.0	...
6880388	  781.7	  528.4	 7788.0	...
6880389	  781.9	  528.5	 7787.0	...
MSG	6880390 0000 _ Number Off
6880390	  782.1	  528.6	 7787.0	...
6880391	  782.0	  528.9	 7786.0	...
6880392	  781.7	  529.2	 7786.0	...
6880393	  781.5	  529.4	 7792.0	...
6880394	  780.9	  529.5	 7800.0	...
6880395	  780.3	  529.4	 7810.0	...
6880396	  779.6	  529.2	 7814.0	...
6880397	  778.7	  529.0	 7817.0	...
EFIX R   6879849	6880397	549	  791.3	  535.7	   7729
SSACC R  6880398
6880398	  777.6	  528.9	 7816.0	...
6880399	  775.3	  528.6	 7814.0	...
6880400	  772.9	  527.9	 7813.0	...
6880401	  770.4	  527.3	 7812.0	...
6880402	  768.1	  526.9	 7810.0	...
6880403	  765.1	  526.5	 7808.0	...
6880404	  762.4	  526.2	 7804.0	...
6880405	  760.0	  525.8	 7803.0	...
ESACC R  6880398	6880405	8	  777.6	  528.9	  760.0	  525.8	   0.38	     50
SFIX R   6880406
6880406	  758.3	  525.8	 7806.0	...
6880407	  756.6	  525.7	 7812.0	...
6880408	  755.7	  525.3	 7819.0	...
6880409	  755.6	  524.7	 7821.0	...
6880410	  756.1	  524.0	 7824.0	...
6880411	  756.8	  523.9	 7827.0	...
6880412	  758.8	  524.7	 7822.0	...
6880413	  760.8	  525.7	 7814.0	...
6880414	  763.1	  526.2	 7808.0	...
6880415	  764.7	  525.9	 7810.0	...
6880416	  765.9	  525.4	 7813.0	...
6880417	  766.8	  524.5	 7814.0	...
6880418	  767.6	  524.0	 7814.0	...
6880419	  768.3	  524.1	 7812.0	...
6880420	  769.0	  524.6	 7810.0	...
6880421	  769.4	  525.2	 7810.0	...
6880422	  769.6	  525.2	 7810.0	...
6880423	  769.5	  525.2	 7809.0	...
6880424	  769.4	  525.3	 7809.0	...
6880425	  769.3	  525.3	 7807.0	...
6880426	  769.3	  525.3	 7805.0	...
6880427	  769.0	  525.3	 7802.0	...
6880428	  768.6	  525.2	 7801.0	...
6880429	  768.2	  524.9	 7802.0	...
6880430	  767.6	  524.5	 7804.0	...
6880431	  767.2	  524.5	 7806.0	...
6880432	  766.9	  524.8	 7808.0	...
6880433	  767.1	  525.6	 7810.0	...
6880434	  767.3	  526.5	 7812.0	...
6880435	  767.5	  527.2	 7810.0	...
6880436	  767.1	  527.5	 7812.0	...
6880437	  766.6	  527.7	 7815.0	...
6880438	  766.4	  527.9	 7817.0	...
6880439	  766.7	  528.0	 7817.0	...
6880440	  766.9	  528.2	 7816.0	...
6880441	  767.0	  528.5	 7816.0	...
6880442	  767.1	  528.4	 7819.0	...
6880443	  767.1	  528.0	 7822.0	...
6880444	  767.1	  527.8	 7820.0	...
6880445	  767.1	  528.2	 7815.0	...
6880446	  767.1	  528.6	 7812.0	...
6880447	  767.5	  528.8	 7815.0	...
6880448	  767.9	  528.7	 7817.0	...
6880449	  768.2	  528.4	 7817.0	...
6880450	  768.0	  528.1	 7816.0	...
6880451	  767.9	  527.9	 7814.0	...
6880452	  767.8	  528.1	 7812.0	...
6880453	  767.9	  528.3	 7810.0	...
6880454	  767.9	  528.3	 7811.0	...
6880455	  768.0	  529.0	 7812.0	...
6880456	  768.1	  529.7	 7814.0	...
6880457	  768.1	  530.4	 7815.0	...
6880458	  767.9	  529.6	 7817.0	...
6880459	  767.7	  528.8	 7820.0	...
6880460	  767.7	  528.6	 7822.0	...
6880461	  767.5	  529.2	 7823.0	...
6880462	  767.4	  529.6	 7821.0	...
6880463	  767.1	  529.4	 7820.0	...
6880464	  767.1	  529.2	 7819.0	...
6880465	  767.2	  529.0	 7818.0	...
6880466	  767.3	  529.0	 7820.0	...
6880467	  767.5	  529.1	 7824.0	...
6880468	  767.5	  529.1	 7828.0	...
6880469	  767.4	  529.1	 7827.0	...
6880470	  767.4	  529.1	 7824.0	...
6880471	  767.5	  529.0	 7820.0	...
6880472	  767.4	  528.9	 7818.0	...
6880473	  767.4	  528.9	 7815.0	...
6880474	  767.3	  529.0	 7813.0	...
6880475	  767.0	  529.1	 7815.0	...
6880476	  766.8	  529.1	 7817.0	...
6880477	  766.5	  529.3	 7819.0	...
6880478	  766.6	  529.8	 7819.0	...
6880479	  766.8	  530.3	 7819.0	...
6880480	  766.8	  530.5	 7819.0	...
6880481	  766.9	  530.6	 7819.0	...
6880482	  766.9	  530.7	 7819.0	...
6880483	  766.8	  530.3	 7818.0	...
6880484	  766.7	  529.9	 7822.0	...
6880485	  766.8	  529.9	 7826.0	...
6880486	  766.9	  530.4	 7825.0	...
6880487	  767.0	  531.3	 7820.0	...
6880488	  767.0	  531.6	 7820.0	...
6880489	  767.0	  531.9	 7826.0	...
6880490	  767.1	  532.0	 7831.0	...
6880491	  767.2	  532.1	 7832.0	...
6880492	  767.3	  531.9	 7832.0	...
6880493	  767.4	  531.6	 7833.0	...
6880494	  767.5	  531.2	 7836.0	...
6880495	  767.4	  531.2	 7838.0	...
6880496	  767.1	  531.2	 7841.0	...
6880497	  766.8	  531.2	 7839.0	...
6880498	  766.7	  531.1	 7837.0	...
6880499	  766.6	  530.8	 7832.0	...
6880500	  766.5	  530.4	 7828.0	...
6880501	  766.2	  530.0	 7829.0	...
6880502	  766.0	  530.0	 7831.0	...
6880503	  766.2	  529.9	 7834.0	...
6880504	  766.6	  530.1	 7833.0	...
6880505	  767.0	  530.5	 7834.0	...
6880506	  767.0	  531.1	 7835.0	...
6880507	  767.1	  531.6	 7835.0	...
6880508	  767.1	  532.1	 7835.0	...
6880509	  767.1	  532.5	 7834.0	...
6880510	  767.1	  532.8	 7833.0	...
6880511	  767.2	  532.8	 7829.0	...
6880512	  767.3	  532.8	 7826.0	...
6880513	  767.4	  532.5	 7825.0	...
6880514	  767.1	  532.2	 7826.0	...
6880515	  766.8	  532.2	 7827.0	...
6880516	  766.6	  532.4	 7829.0	...
6880517	  766.6	  532.5	 7830.0	...
6880518	  766.5	  532.1	 7833.0	...
6880519	  766.4	  531.8	 7834.0	...
6880520	  766.3	  531.6	 7834.0	...
6880521	  766.3	  531.8	 7833.0	...
6880522	  766.4	  532.0	 7831.0	...
6880523	  766.6	  532.1	 7831.0	...
6880524	  766.7	  532.0	 7830.0	...
6880525	  766.7	  531.8	 7830.0	...
6880526	  766.6	  531.6	 7830.0	...
6880527	  766.5	  531.5	 7830.0	...
6880528	  766.3	  531.3	 7831.0	...
6880529	  766.1	  531.2	 7832.0	...
6880530	  766.0	  531.2	 7832.0	...
6880531	  766.0	  531.5	 7830.0	...
6880532	  765.9	  532.0	 7826.0	...
6880533	  766.0	  532.5	 7823.0	...
6880534	  766.1	  532.7	 7822.0	...
6880535	  766.6	  532.8	 7823.0	...
6880536	  767.1	  532.5	 7824.0	...
6880537	  767.4	  532.4	 7824.0	...
6880538	  767.4	  532.2	 7823.0	...
6880539	  767.1	  532.3	 7825.0	...
6880540	  766.7	  532.3	 7829.0	...
6880541	  766.4	  532.1	 7832.0	...
6880542	  766.3	  531.7	 7831.0	...
6880543	  766.2	  531.6	 7831.0	...
6880544	  766.2	  531.6	 7832.0	...
6880545	  766.1	  531.5	 7832.0	...
6880546	  766.2	  531.3	 7828.0	...
6880547	  766.2	  531.1	 7823.0	...
6880548	  766.1	  531.1	 7818.0	...
6880549	  766.0	  531.8	 7817.0	...
6880550	  765.9	  532.6	 7817.0	...
6880551	  765.9	  532.9	 7816.0	...
6880552	  765.8	  532.2	 7816.0	...
6880553	  765.5	  531.5	 7815.0	...
6880554	  765.3	  531.6	 7814.0	...
6880555	  765.2	  531.8	 7815.0	...
6880556	  765.0	  532.1	 7819.0	...
6880557	  765.3	  532.1	 7824.0	...
6880558	  765.5	  531.8	 7828.0	...
6880559	  765.9	  531.1	 7829.0	...
6880560	  765.9	  530.4	 7831.0	...
6880561	  766.0	  530.8	 7835.0	...
6880562	  766.0	  531.5	 7838.0	...
6880563	  766.0	  532.0	 7841.0	...
6880564	  766.0	  531.8	 7841.0	...
6880565	  766.0	  531.6	 7842.0	...
6880566	  766.3	  531.6	 7843.0	...
6880567	  766.5	  531.4	 7843.0	...
6880568	  766.7	  531.3	 7842.0	...
6880569	  766.5	  531.2	 7841.0	...
6880570	  766.3	  531.4	 7841.0	...
6880571	  766.0	  531.6	 7840.0	...
6880572	  765.9	  531.8	 7838.0	...
6880573	  765.9	  531.8	 7837.0	...
6880574	  765.7	  531.8	 7837.0	...
6880575	  765.5	  531.8	 7834.0	...
6880576	  765.3	  531.9	 7833.0	...
6880577	  765.4	  531.9	 7832.0	...
6880578	  765.5	  531.9	 7830.0	...
6880579	  765.6	  531.9	 7827.0	...
6880580	  765.6	  531.8	 7825.0	...
6880581	  766.0	  531.6	 7826.0	...
6880582	  766.4	  531.4	 7827.0	...
6880583	  766.6	  531.3	 7827.0	...
6880584	  766.4	  531.2	 7825.0	...
6880585	  766.3	  531.6	 7824.0	...
6880586	  766.2	  532.0	 7822.0	...
6880587	  766.1	  532.4	 7822.0	...
6880588	  766.1	  532.5	 7821.0	...
6880589	  766.2	  532.6	 7821.0	...
6880590	  766.3	  532.7	 7821.0	...
6880591	  766.4	  532.7	 7820.0	...
6880592	  766.3	  532.4	 7820.0	...
6880593	  766.2	  532.0	 7821.0	...
6880594	  766.1	  531.5	 7823.0	...
6880595	  766.0	  531.6	 7825.0	...
6880596	  766.0	  532.4	 7823.0	...
6880597	  766.1	  533.2	 7819.0	...
6880598	  766.2	  533.6	 7816.0	...
6880599	  766.3	  533.5	 7816.0	...
6880600	  766.8	  533.5	 7816.0	...
MSG	6880601 0000 _ Number On
6880601	  767.3	  533.4	 7815.0	...
6880602	  767.6	  533.5	 7814.0	...
6880603	  767.4	  533.7	 7818.0	...
6880604	  767.2	  533.9	 7822.0	...
6880605	  767.1	  533.6	 7826.0	...
6880606	  767.1	  533.3	 7826.0	...
6880607	  767.0	  532.9	 7826.0	...
6880608	  767.3	  532.6	 7826.0	...
6880609	  767.6	  532.2	 7825.0	...
6880610	  767.7	  531.6	 7824.0	...
6880611	  767.4	  531.4	 7824.0	...
6880612	  767.2	  531.8	 7825.0	...
6880613	  767.3	  532.4	 7821.0	...
6880614	  767.3	  532.7	 7818.0	...
6880615	  767.1	  532.5	 7816.0	...
6880616	  767.0	  532.7	 7817.0	...
6880617	  767.1	  533.1	 7817.0	...
6880618	  767.6	  533.9	 7814.0	...
6880619	  768.1	  534.2	 7813.0	...
6880620	  768.2	  534.0	 7814.0	...
6880621	  767.7	  533.4	 7817.0	...
6880622	  767.4	  533.0	 7818.0	...
6880623	  767.5	  533.2	 7820.0	...
6880624	  767.7	  533.3	 7826.0	...
6880625	  767.7	  533.2	 7832.0	...
6880626	  767.8	  533.0	 7835.0	...
6880627	  767.9	  533.0	 7835.0	...
6880628	  767.9	  533.8	 7835.0	...
6880629	  767.8	  534.6	 7834.0	...
6880630	  767.7	  535.5	 7828.0	...
6880631	  767.7	  535.5	 7822.0	...
6880632	  767.3	  534.8	 7817.0	...
6880633	  767.1	  534.1	 7818.0	...
6880634	  767.0	  533.5	 7821.0	...
6880635	  767.5	  533.6	 7823.0	...
6880636	  768.0	  533.8	 7824.0	...
6880637	  768.5	  533.9	 7825.0	...
6880638	  768.6	  534.0	 7824.0	...
6880639	  768.7	  533.5	 7824.0	...
6880640	  768.6	  533.1	 7823.0	...
6880641	  768.6	  532.9	 7824.0	...
6880642	  768.6	  533.2	 7825.0	...
6880643	  768.7	  533.5	 7826.0	...
6880644	  768.8	  533.5	 7825.0	...
6880645	  768.9	  533.4	 7822.0	...
6880646	  769.1	  533.7	 7818.0	...
6880647	  769.1	  533.9	 7817.0	...
6880648	  769.0	  534.1	 7815.0	...
6880649	  768.6	  534.1	 7813.0	...
6880650	  768.3	  534.1	 7812.0	...
6880651	  768.2	  534.1	 7810.0	...
6880652	  768.3	  534.3	 7809.0	...
6880653	  768.5	  534.7	 7807.0	...
6880654	  768.5	  534.9	 7805.0	...
6880655	  768.5	  534.8	 7806.0	...
6880656	  768.3	  534.5	 7810.0	...
6880657	  768.2	  534.5	 7815.0	...
6880658	  768.1	  534.6	 7816.0	...
6880659	  768.3	  534.6	 7815.0	...
6880660	  768.5	  534.7	 7811.0	...
6880661	  768.6	  534.7	 7807.0	...
6880662	  768.7	  534.8	 7805.0	...
6880663	  768.7	  534.7	 7805.0	...
6880664	  768.5	  534.4	 7806.0	...
6880665	  768.3	  534.1	 7806.0	...
6880666	  768.5	  533.8	 7806.0	...
6880667	  768.9	  533.8	 7806.0	...
6880668	  768.8	  533.8	 7807.0	...
6880669	  768.3	  533.9	 7809.0	...
6880670	  767.9	  533.9	 7811.0	...
6880671	  768.0	  533.9	 7812.0	...
6880672	  768.0	  533.9	 7812.0	...
6880673	  767.9	  533.6	 7815.0	...
6880674	  767.9	  533.2	 7817.0	...
6880675	  767.8	  533.2	 7819.0	...
6880676	  767.8	  533.9	 7818.0	...
6880677	  768.3	  534.9	 7812.0	...
6880678	  768.8	  535.5	 7808.0	...
6880679	  769.2	  535.7	 7802.0	...
6880680	  769.3	  535.9	 7800.0	...
6880681	  769.4	  536.3	 7798.0	...
6880682	  769.4	  536.6	 7795.0	...
6880683	  769.4	  536.6	 7794.0	...
6880684	  769.3	  536.6	 7795.0	...
6880685	  769.2	  536.6	 7797.0	...
6880686	  769.1	  536.6	 7802.0	...
6880687	  769.2	  536.6	 7805.0	...
6880688	  769.3	  536.6	 7807.0	...
6880689	  769.3	  536.5	 7807.0	...
6880690	  769.4	  536.5	 7803.0	...
6880691	  769.5	  536.6	 7800.0	...
6880692	  769.7	  536.7	 7797.0	...
6880693	  769.7	  536.8	 7797.0	...
6880694	  769.7	  536.8	 7797.0	...
6880695	  769.7	  536.8	 7798.0	...
6880696	  770.2	  536.9	 7797.0	...
6880697	  770.6	  536.9	 7795.0	...
6880698	  770.9	  536.5	 7799.0	...
6880699	  770.6	  536.0	 7806.0	...
6880700	  770.4	  535.9	 7812.0	...
6880701	  770.4	  536.3	 7811.0	...
6880702	  770.4	  536.8	 7811.0	...
6880703	  770.3	  537.0	 7811.0	...
6880704	  770.3	  537.0	 7811.0	...
6880705	  770.4	  537.1	 7810.0	...
6880706	  770.5	  537.2	 7808.0	...
6880707	  770.5	  537.3	 7807.0	...
6880708	  770.6	  537.4	 7805.0	...
6880709	  770.6	  537.4	 7805.0	...
6880710	  770.8	  537.4	 7804.0	...
6880711	  771.1	  538.0	 7799.0	...
6880712	  771.4	  538.5	 7794.0	...
6880713	  771.5	  538.9	 7789.0	...
6880714	  771.4	  538.7	 7791.0	...
6880715	  771.3	  538.5	 7794.0	...
6880716	  771.2	  538.5	 7796.0	...
6880717	  771.1	  538.6	 7792.0	...
6880718	  770.9	  538.6	 7788.0	...
6880719	  770.8	  538.6	 7784.0	...
6880720	  770.7	  538.5	 7786.0	...
6880721	  770.7	  538.2	 7792.0	...
6880722	  770.7	  538.1	 7798.0	...
6880723	  770.8	  538.2	 7800.0	...
6880724	  771.0	  538.0	 7799.0	...
6880725	  771.1	  537.6	 7797.0	...
6880726	  771.3	  537.1	 7797.0	...
6880727	  771.3	  537.0	 7796.0	...
6880728	  770.8	  536.9	 7796.0	...
6880729	  770.3	  536.4	 7794.0	...
6880730	  770.4	  536.0	 7792.0	...
6880731	  770.9	  535.7	 7791.0	...
6880732	  770.9	  535.7	 7793.0	...
6880733	  770.4	  536.2	 7792.0	...
6880734	  769.8	  536.7	 7789.0	...
6880735	  769.8	  537.2	 7787.0	...
6880736	  769.8	  537.3	 7787.0	...
6880737	  769.9	  537.6	 7788.0	...
6880738	  770.1	  537.8	 7789.0	...
6880739	  770.1	  538.0	 7794.0	...
6880740	  770.1	  538.0	 7798.0	...
6880741	  770.3	  538.2	 7803.0	...
6880742	  770.6	  538.4	 7803.0	...
6880743	  770.8	  538.6	 7803.0	...
6880744	  770.7	  538.6	 7803.0	...
6880745	  770.7	  538.7	 7802.0	...
6880746	  770.8	  538.9	 7799.0	...
6880747	  771.0	  538.8	 7795.0	...
6880748	  771.1	  538.2	 7792.0	...
6880749	  771.0	  537.7	 7792.0	...
6880750	  770.7	  537.5	 7792.0	...
6880751	  770.5	  537.2	 7793.0	...
6880752	  770.8	  536.8	 7794.0	...
6880753	  771.1	  536.4	 7795.0	...
6880754	  771.0	  536.3	 7795.0	...
6880755	  770.8	  536.8	 7795.0	...
6880756	  770.5	  537.4	 7795.0	...
6880757	  770.7	  538.1	 7793.0	...
6880758	  770.7	  538.3	 7792.0	...
6880759	  770.8	  538.4	 7790.0	...
6880760	  771.0	  538.9	 7790.0	...
6880761	  771.2	  539.4	 7788.0	...
6880762	  771.3	  539.5	 7786.0	...
6880763	  771.3	  538.9	 7785.0	...
6880764	  771.3	  538.3	 7781.0	...
6880765	  771.4	  538.4	 7777.0	...
6880766	  771.3	  538.6	 7778.0	...
6880767	  771.4	  538.8	 7782.0	...
6880768	  771.4	  538.9	 7785.0	...
6880769	  771.5	  538.9	 7783.0	...
6880770	  771.5	  538.8	 7783.0	...
6880771	  771.6	  539.0	 7784.0	...
6880772	  771.6	  539.1	 7785.0	...
6880773	  771.3	  539.0	 7785.0	...
6880774	  770.8	  538.9	 7785.0	...
6880775	  770.3	  538.6	 7785.0	...
6880776	  770.2	  538.5	 7785.0	...
6880777	  770.3	  538.3	 7786.0	...
6880778	  770.5	  538.2	 7787.0	...
6880779	  770.7	  538.2	 7785.0	...
6880780	  770.9	  538.3	 7783.0	...
6880781	  770.9	  538.2	 7780.0	...
6880782	  770.9	  538.0	 7780.0	...
6880783	  770.9	  538.0	 7779.0	...
6880784	  771.0	  538.3	 7778.0	...
6880785	  771.1	  538.4	 7777.0	...
6880786	  771.1	  538.4	 7776.0	...
6880787	  771.2	  538.3	 7772.0	...
6880788	  771.2	  538.3	 7769.0	...
6880789	  771.0	  538.5	 7766.0	...
6880790	  770.8	  538.7	 7766.0	...
6880791	  770.6	  538.9	 7772.0	...
6880792	  770.7	  538.9	 7778.0	...
6880793	  770.4	  539.0	 7784.0	...
6880794	  770.0	  539.2	 7783.0	...
6880795	  769.7	  539.4	 7784.0	...
6880796	  769.8	  539.9	 7786.0	...
6880797	  769.7	  540.4	 7785.0	...
6880798	  769.6	  540.7	 7783.0	...
6880799	  769.4	  540.6	 7780.0	...
6880800	  769.3	  540.3	 7779.0	...
6880801	  769.2	  540.1	 7778.0	...
6880802	  769.0	  539.9	 7778.0	...
6880803	  768.9	  539.6	 7778.0	...
6880804	  768.9	  539.3	 7779.0	...
6880805	  769.0	  539.0	 7781.0	...
6880806	  769.5	  539.2	 7782.0	...
6880807	  770.0	  539.4	 7784.0	...
6880808	  770.3	  539.6	 7786.0	...
6880809	  770.4	  540.0	 7785.0	...
6880810	  770.4	  540.3	 7782.0	...
6880811	  770.4	  540.5	 7780.0	...
6880812	  770.1	  540.1	 7779.0	...
6880813	  769.9	  539.9	 7781.0	...
6880814	  769.8	  539.9	 7784.0	...
6880815	  769.7	  539.9	 7787.0	...
6880816	  769.6	  539.9	 7787.0	...
6880817	  769.5	  539.8	 7787.0	...
6880818	  769.6	  540.0	 7786.0	...
6880819	  769.6	  540.1	 7786.0	...
6880820	  769.6	  540.3	 7783.0	...
6880821	  769.3	  540.5	 7779.0	...
6880822	  769.0	  540.7	 7775.0	...
6880823	  768.9	  540.5	 7775.0	...
6880824	  768.9	  540.1	 7774.0	...
6880825	  768.9	  539.7	 7774.0	...
6880826	  769.0	  539.5	 7776.0	...
6880827	  769.1	  539.2	 7777.0	...
6880828	  769.8	  539.0	 7783.0	...
6880829	  770.4	  539.2	 7787.0	...
6880830	  770.7	  539.5	 7789.0	...
6880831	  770.4	  540.1	 7787.0	...
6880832	  770.0	  540.3	 7785.0	...
6880833	  769.8	  540.5	 7785.0	...
6880834	  769.4	  540.5	 7785.0	...
6880835	  769.0	  540.1	 7783.0	...
6880836	  768.6	  539.8	 7782.0	...
6880837	  768.8	  539.4	 7778.0	...
6880838	  769.1	  539.3	 7774.0	...
6880839	  768.9	  539.4	 7770.0	...
6880840	  768.5	  539.4	 7770.0	...
6880841	  768.4	  539.1	 7770.0	...
6880842	  768.7	  538.7	 7771.0	...
6880843	  769.1	  538.1	 7772.0	...
6880844	  769.3	  537.9	 7770.0	...
6880845	  769.4	  537.7	 7766.0	...
6880846	  769.2	  538.0	 7761.0	...
6880847	  769.2	  538.2	 7762.0	...
6880848	  769.2	  538.4	 7764.0	...
6880849	  769.0	  538.7	 7767.0	...
6880850	  768.8	  539.7	 7764.0	...
6880851	  768.5	  540.6	 7761.0	...
6880852	  768.5	  541.1	 7758.0	...
6880853	  768.3	  540.5	 7758.0	...
6880854	  768.2	  540.1	 7760.0	...
6880855	  768.2	  540.1	 7762.0	...
6880856	  768.3	  540.5	 7763.0	...
6880857	  768.3	  540.7	 7762.0	...
6880858	  768.2	  540.8	 7759.0	...
6880859	  768.1	  540.9	 7758.0	...
6880860	  768.6	  541.9	 7757.0	...
6880861	  769.1	  542.8	 7752.0	...
6880862	  769.1	  542.9	 7747.0	...
6880863	  768.7	  542.3	 7750.0	...
6880864	  768.4	  541.7	 7756.0	...
6880865	  768.6	  541.6	 7762.0	...
6880866	  768.6	  541.4	 7762.0	...
6880867	  768.5	  541.7	 7758.0	...
6880868	  768.5	  542.3	 7755.0	...
6880869	  768.6	  542.7	 7752.0	...
6880870	  768.5	  542.0	 7752.0	...
6880871	  768.4	  541.2	 7753.0	...
6880872	  768.4	  540.6	 7753.0	...
6880873	  768.4	  540.8	 7751.0	...
6880874	  768.3	  541.0	 7749.0	...
6880875	  768.3	  541.3	 7747.0	...
6880876	  768.4	  541.4	 7747.0	...
6880877	  768.6	  541.2	 7749.0	...
6880878	  768.4	  541.2	 7751.0	...
6880879	  768.2	  541.1	 7751.0	...
6880880	  768.1	  541.4	 7747.0	...
6880881	  768.2	  541.5	 7744.0	...
6880882	  768.3	  541.6	 7742.0	...
6880883	  768.5	  541.7	 7742.0	...
6880884	  768.7	  541.8	 7741.0	...
6880885	  768.9	  541.8	 7740.0	...
6880886	  769.3	  541.7	 7741.0	...
6880887	  769.6	  541.5	 7741.0	...
6880888	  770.0	  541.8	 7740.0	...
6880889	  770.3	  542.2	 7738.0	...
6880890	  770.6	  542.6	 7740.0	...
6880891	  770.8	  542.7	 7745.0	...
6880892	  771.0	  543.2	 7748.0	...
6880893	  770.5	  543.8	 7748.0	...
6880894	  769.8	  543.0	 7747.0	...
6880895	  769.1	  542.0	 7746.0	...
6880896	  769.0	  540.7	 7746.0	...
6880897	  768.9	  540.5	 7745.0	...
6880898	  768.7	  540.9	 7744.0	...
6880899	  768.6	  541.4	 7743.0	...
6880900	  768.6	  541.5	 7743.0	...
6880901	  768.5	  541.1	 7742.0	...
6880902	  768.8	  541.0	 7743.0	...
6880903	  769.2	  541.6	 7743.0	...
6880904	  769.5	  542.1	 7744.0	...
6880905	  769.4	  542.1	 7742.0	...
6880906	  769.2	  541.8	 7740.0	...
MSG	6880907 0000 _ Number Off
6880907	  769.1	  541.3	 7737.0	...
6880908	  768.8	  540.9	 7736.0	...
6880909	  768.4	  540.2	 7736.0	...
6880910	  768.1	  539.7	 7736.0	...
6880911	  768.1	  539.3	 7736.0	...
6880912	  768.2	  539.6	 7735.0	...
6880913	  768.8	  539.9	 7734.0	...
6880914	  769.4	  540.2	 7734.0	...
6880915	  769.8	  540.3	 7735.0	...
6880916	  769.7	  540.3	 7736.0	...
6880917	  769.5	  539.8	 7739.0	...
6880918	  769.5	  539.2	 7741.0	...
6880919	  769.6	  538.8	 7744.0	...
6880920	  769.9	  539.1	 7744.0	...
6880921	  770.1	  539.5	 7744.0	...
6880922	  770.2	  539.8	 7744.0	...
6880923	  769.8	  540.0	 7743.0	...
6880924	  769.5	  540.1	 7742.0	...
6880925	  769.5	  540.0	 7741.0	...
6880926	  769.8	  540.5	 7743.0	...
6880927	  770.1	  541.1	 7746.0	...
6880928	  770.1	  541.9	 7744.0	...
6880929	  770.0	  541.9	 7739.0	...
6880930	  769.7	  541.9	 7735.0	...
6880931	  769.3	  541.8	 7736.0	...
6880932	  769.2	  541.9	 7736.0	...
6880933	  769.4	  541.8	 7736.0	...
6880934	  769.6	  541.5	 7736.0	...
6880935	  769.5	  540.9	 7738.0	...
6880936	  769.5	  540.3	 7740.0	...
6880937	  769.6	  540.1	 7743.0	...
6880938	  770.0	  540.1	 7743.0	...
6880939	  770.2	  540.1	 7744.0	...
6880940	  770.4	  540.0	 7745.0	...
6880941	  770.6	  540.1	 7745.0	...
6880942	  770.9	  540.3	 7746.0	...
6880943	  771.1	  540.6	 7746.0	...
6880944	  771.0	  540.8	 7742.0	...
6880945	  770.6	  541.0	 7737.0	...
6880946	  770.2	  540.8	 7734.0	...
6880947	  769.9	  540.8	 7735.0	...
6880948	  769.8	  540.7	 7736.0	...
6880949	  769.9	  540.8	 7735.0	...
6880950	  769.8	  540.9	 7734.0	...
6880951	  769.8	  540.9	 7733.0	...
6880952	  769.7	  541.0	 7733.0	...
6880953	  769.5	  540.9	 7733.0	...
6880954	  769.2	  540.9	 7733.0	...
6880955	  769.1	  541.0	 7734.0	...
6880956	  769.2	  541.2	 7736.0	...
6880957	  769.3	  541.3	 7737.0	...
6880958	  769.6	  541.2	 7738.0	...
6880959	  769.8	  541.1	 7736.0	...
6880960	  770.0	  541.2	 7733.0	...
6880961	  770.6	  541.2	 7730.0	...
6880962	  771.7	  540.7	 7729.0	...
6880963	  773.3	  540.3	 7727.0	...
6880964	  774.2	  539.8	 7727.0	...
6880965	  775.6	  539.7	 7728.0	...
6880966	  777.2	  539.4	 7724.0	...
6880967	  779.5	  539.0	 7718.0	...
6880968	  781.2	  538.5	 7713.0	...
6880969	  783.1	  538.1	 7712.0	...
6880970	  784.3	  537.7	 7712.0	...
6880971	  786.1	  537.4	 7712.0	...
6880972	  787.2	  537.3	 7713.0	...
6880973	  788.2	  537.2	 7714.0	...
6880974	  788.3	  536.9	 7715.0	...
6880975	  788.2	  536.3	 7716.0	...
6880976	  788.1	  535.7	 7716.0	...
6880977	  788.1	  536.1	 7715.0	...
6880978	  788.2	  536.8	 7714.0	...
6880979	  786.9	  537.9	 7713.0	...
6880980	  785.5	  538.6	 7711.0	...
6880981	  783.8	  539.4	 7709.0	...
6880982	  783.4	  539.4	 7707.0	...
6880983	  782.6	  539.3	 7703.0	...
6880984	  781.9	  539.1	 7699.0	...
6880985	  781.3	  538.8	 7699.0	...
6880986	  780.6	  538.5	 7703.0	...
6880987	  780.3	  538.1	 7707.0	...
6880988	  780.0	  538.1	 7707.0	...
6880989	  779.9	  538.0	 7705.0	...
6880990	  780.3	  537.7	 7702.0	...
6880991	  780.7	  538.2	 7699.0	...
6880992	  781.3	  538.8	 7697.0	...
6880993	  781.4	  539.2	 7694.0	...
6880994	  781.4	  539.0	 7691.0	...
6880995	  781.7	  538.8	 7693.0	...
6880996	  782.2	  538.9	 7698.0	...
6880997	  782.6	  539.0	 7701.0	...
6880998	  782.6	  539.0	 7696.0	...
6880999	  783.0	  538.7	 7692.0	...
6881000	  783.5	  538.6	 7689.0	...
6881001	  783.5	  538.6	 7688.0	...
6881002	  783.0	  538.8	 7690.0	...
6881003	  782.6	  539.7	 7692.0	...
6881004	  782.8	  540.6	 7694.0	...
6881005	  782.8	  541.2	 7693.0	...
6881006	  782.7	  540.9	 7691.0	...
6881007	  782.7	  540.6	 7690.0	...
6881008	  782.5	  540.6	 7689.0	...
6881009	  782.4	  540.7	 7692.0	...
6881010	  782.3	  540.6	 7695.0	...
6881011	  782.6	  540.5	 7697.0	...
6881012	  782.8	  540.7	 7695.0	...
6881013	  783.0	  541.0	 7693.0	...
6881014	  783.1	  541.4	 7691.0	...
6881015	  783.0	  541.4	 7683.0	...
6881016	  782.9	  541.4	 7676.0	...
6881017	  782.9	  541.7	 7674.0	...
6881018	  783.1	  542.2	 7679.0	...
6881019	  783.2	  542.6	 7685.0	...
6881020	  783.2	  542.8	 7686.0	...
6881021	  783.2	  542.7	 7689.0	...
6881022	  783.2	  542.4	 7690.0	...
6881023	  783.2	  542.2	 7691.0	...
6881024	  783.3	  542.5	 7690.0	...
6881025	  783.6	  543.0	 7690.0	...
6881026	  783.9	  543.3	 7686.0	...
6881027	  783.7	  543.1	 7682.0	...
6881028	  783.4	  542.9	 7678.0	...
6881029	  783.0	  542.8	 7678.0	...
6881030	  783.1	  542.8	 7677.0	...
6881031	  783.5	  542.8	 7677.0	...
6881032	  783.8	  542.8	 7677.0	...
6881033	  784.1	  543.1	 7677.0	...
6881034	  784.2	  543.4	 7677.0	...
6881035	  784.2	  543.1	 7678.0	...
6881036	  784.1	  542.6	 7679.0	...
6881037	  784.0	  542.1	 7682.0	...
6881038	  784.3	  542.3	 7684.0	...
6881039	  784.5	  542.4	 7683.0	...
6881040	  784.7	  542.5	 7680.0	...
6881041	  784.5	  542.1	 7678.0	...
6881042	  784.7	  541.8	 7680.0	...
6881043	  784.9	  541.4	 7681.0	...
6881044	  785.3	  542.1	 7681.0	...
6881045	  784.6	  542.9	 7680.0	...
6881046	  783.9	  543.6	 7680.0	...
6881047	  783.1	  543.6	 7682.0	...
6881048	  783.2	  543.6	 7678.0	...
6881049	  783.3	  543.4	 7674.0	...
6881050	  783.1	  542.9	 7670.0	...
6881051	  782.9	  542.5	 7671.0	...
6881052	  782.8	  542.5	 7672.0	...
6881053	  783.2	  542.9	 7671.0	...
6881054	  783.7	  543.2	 7672.0	...
6881055	  784.0	  543.2	 7673.0	...
6881056	  784.0	  542.9	 7674.0	...
6881057	  784.1	  543.2	 7676.0	...
6881058	  784.0	  543.8	 7676.0	...
6881059	  783.7	  543.9	 7677.0	...
6881060	  783.3	  543.5	 7678.0	...
6881061	  783.3	  543.0	 7678.0	...
6881062	  783.4	  543.0	 7676.0	...
6881063	  783.5	  543.0	 7674.0	...
6881064	  783.7	  542.9	 7672.0	...
6881065	  783.9	  542.9	 7671.0	...
6881066	  784.1	  542.9	 7670.0	...
6881067	  784.4	  542.9	 7670.0	...
6881068	  784.4	  542.9	 7669.0	...
6881069	  784.2	  542.8	 7669.0	...
6881070	  783.9	  542.6	 7671.0	...
6881071	  783.4	  542.4	 7672.0	...
6881072	  783.0	  542.5	 7671.0	...
6881073	  782.7	  542.2	 7670.0	...
6881074	  782.7	  542.0	 7668.0	...
6881075	  782.5	  541.7	 7670.0	...
6881076	  782.3	  542.0	 7671.0	...
6881077	  782.2	  542.5	 7672.0	...
6881078	  782.2	  543.0	 7671.0	...
6881079	  782.3	  543.2	 7670.0	...
6881080	  782.4	  543.2	 7668.0	...
6881081	  782.8	  543.1	 7668.0	...
6881082	  783.1	  542.9	 7667.0	...
6881083	  783.4	  542.8	 7667.0	...
6881084	  783.3	  542.7	 7666.0	...
6881085	  783.2	  542.8	 7666.0	...
6881086	  783.1	  543.3	 7666.0	...
6881087	  783.1	  543.7	 7665.0	...
6881088	  783.3	  544.1	 7665.0	...
6881089	  783.5	  544.2	 7665.0	...
6881090	  783.4	  544.3	 7666.0	...
6881091	  783.2	  544.4	 7667.0	...
6881092	  783.3	  544.5	 7670.0	...
6881093	  783.6	  544.4	 7672.0	...
6881094	  783.8	  544.4	 7674.0	...
6881095	  784.0	  544.4	 7675.0	...
6881096	  784.0	  543.9	 7674.0	...
6881097	  783.9	  543.3	 7673.0	...
6881098	  783.6	  543.0	 7672.0	...
6881099	  783.5	  543.3	 7672.0	...
6881100	  783.6	  543.6	 7671.0	...
6881101	  783.7	  543.6	 7670.0	...
6881102	  783.7	  543.3	 7670.0	...
6881103	  783.6	  543.0	 7669.0	...
6881104	  783.5	  542.7	 7666.0	...
6881105	  783.4	  542.5	 7662.0	...
6881106	  783.5	  542.3	 7658.0	...
6881107	  783.6	  542.0	 7655.0	...
MSG	6881108 0000 _ Number On
6881108	  783.4	  542.0	 7654.0	...
6881109	  783.1	  542.0	 7654.0	...
6881110	  782.8	  542.0	 7655.0	...
6881111	  782.9	  541.9	 7655.0	...
6881112	  783.0	  542.1	 7656.0	...
6881113	  783.1	  542.3	 7656.0	...
6881114	  783.0	  542.5	 7656.0	...
6881115	  783.0	  542.5	 7656.0	...
6881116	  782.9	  542.6	 7656.0	...
6881117	  782.7	  542.6	 7655.0	...
6881118	  782.5	  542.7	 7655.0	...
6881119	  782.4	  542.4	 7653.0	...
6881120	  782.3	  542.1	 7652.0	...
6881121	  782.3	  541.6	 7651.0	...
6881122	  782.3	  541.5	 7651.0	...
6881123	  782.3	  541.3	 7651.0	...
6881124	  782.5	  541.3	 7652.0	...
6881125	  782.8	  541.3	 7647.0	...
6881126	  783.2	  541.3	 7642.0	...
6881127	  783.4	  541.1	 7637.0	...
6881128	  783.5	  540.8	 7637.0	...
6881129	  783.5	  540.5	 7637.0	...
6881130	  783.6	  540.6	 7637.0	...
6881131	  783.6	  540.7	 7638.0	...
6881132	  783.6	  540.8	 7636.0	...
6881133	  783.5	  540.6	 7634.0	...
6881134	  783.5	  540.6	 7636.0	...
6881135	  783.2	  540.5	 7642.0	...
6881136	  783.0	  540.5	 7647.0	...
6881137	  782.7	  540.5	 7640.0	...
6881138	  783.0	  540.5	 7634.0	...
6881139	  783.1	  540.1	 7628.0	...
6881140	  783.3	  539.7	 7630.0	...
6881141	  783.2	  539.4	 7631.0	...
6881142	  783.2	  539.4	 7629.0	...
6881143	  783.5	  539.4	 7626.0	...
6881144	  783.8	  539.4	 7626.0	...
6881145	  784.2	  539.3	 7629.0	...
6881146	  784.3	  539.5	 7631.0	...
6881147	  783.8	  540.0	 7630.0	...
6881148	  783.2	  540.5	 7629.0	...
6881149	  782.8	  541.1	 7631.0	...
6881150	  783.1	  541.6	 7633.0	...
6881151	  783.4	  542.0	 7635.0	...
6881152	  783.5	  542.1	 7635.0	...
6881153	  783.2	  542.0	 7635.0	...
6881154	  782.9	  541.5	 7635.0	...
6881155	  782.4	  540.8	 7635.0	...
6881156	  782.1	  540.1	 7633.0	...
6881157	  781.9	  539.8	 7629.0	...
6881158	  781.9	  539.7	 7627.0	...
6881159	  781.9	  539.5	 7627.0	...
6881160	  781.8	  539.2	 7629.0	...
6881161	  781.6	  538.3	 7630.0	...
6881162	  781.5	  537.6	 7628.0	...
6881163	  781.6	  537.1	 7626.0	...
6881164	  781.7	  537.1	 7621.0	...
6881165	  781.9	  537.2	 7618.0	...
6881166	  782.0	  537.4	 7616.0	...
6881167	  782.3	  537.5	 7619.0	...
6881168	  782.6	  537.5	 7623.0	...
6881169	  782.2	  537.3	 7626.0	...
6881170	  781.7	  537.1	 7625.0	...
6881171	  781.6	  537.2	 7624.0	...
6881172	  782.2	  537.2	 7624.0	...
6881173	  782.7	  536.5	 7625.0	...
6881174	  782.8	  535.7	 7624.0	...
6881175	  782.8	  535.0	 7623.0	...
6881176	  782.7	  535.0	 7622.0	...
6881177	  782.6	  535.0	 7621.0	...
6881178	  782.5	  535.0	 7619.0	...
6881179	  782.5	  535.2	 7617.0	...
6881180	  782.5	  535.5	 7614.0	...
6881181	  782.4	  535.8	 7613.0	...
6881182	  782.4	  536.0	 7612.0	...
6881183	  782.4	  536.1	 7612.0	...
6881184	  782.2	  535.6	 7614.0	...
6881185	  781.8	  535.1	 7616.0	...
6881186	  781.5	  534.5	 7616.0	...
6881187	  781.1	  533.9	 7615.0	...
EFIX R   6880406	6881187	782	  772.6	  536.9	   7758
SSACC R  6881188
6881188	  780.8	  533.2	 7612.0	...
6881189	  780.1	  532.1	 7610.0	...
6881190	  779.7	  531.6	 7613.0	...
6881191	  779.2	  531.1	 7617.0	...
6881192	  778.8	  529.9	 7622.0	...
6881193	  778.4	  528.2	 7620.0	...
6881194	  778.1	  526.1	 7618.0	...
6881195	  776.2	  517.5	 7629.0	...
6881196	  773.8	  509.2	 7642.0	...
6881197	  771.4	  501.3	 7655.0	...
6881198	  771.3	  501.9	 7647.0	...
6881199	  771.6	  501.6	 7639.0	...
6881200	  771.8	  500.8	 7635.0	...
6881201	  771.7	  499.2	 7637.0	...
6881202	  771.4	  497.9	 7639.0	...
ESACC R  6881188	6881202	15	  780.8	  533.2	  771.4	  497.9	   0.77	     81
SFIX R   6881203
6881203	  771.1	  496.4	 7642.0	...
6881204	  771.0	  494.9	 7649.0	...
6881205	  771.2	  494.0	 7655.0	...
6881206	  772.2	  493.8	 7658.0	...
6881207	  773.3	  493.3	 7661.0	...
6881208	  774.6	  492.8	 7664.0	...
6881209	  775.4	  492.1	 7669.0	...
6881210	  776.2	  491.8	 7670.0	...
6881211	  777.0	  491.5	 7672.0	...
6881212	  777.7	  491.6	 7673.0	...
6881213	  778.2	  492.4	 7673.0	...
6881214	  778.6	  492.7	 7675.0	...
6881215	  779.2	  492.8	 7675.0	...
6881216	  779.6	  492.2	 7676.0	...
6881217	  779.7	  491.8	 7675.0	...
6881218	  779.5	  490.6	 7675.0	...
6881219	  779.3	  489.4	 7674.0	...
6881220	  779.0	  488.2	 7671.0	...
6881221	  778.9	  487.5	 7666.0	...
6881222	  777.9	  486.0	 7661.0	...
6881223	  777.0	  484.3	 7657.0	...
6881224	  776.1	  483.0	 7657.0	...
6881225	  776.0	  482.5	 7658.0	...
6881226	  775.8	  482.6	 7658.0	...
6881227	  775.6	  482.8	 7656.0	...
6881228	  775.6	  482.4	 7653.0	...
6881229	  775.6	  481.9	 7654.0	...
6881230	  775.6	  481.1	 7656.0	...
6881231	  775.3	  480.7	 7659.0	...
6881232	  775.2	  480.8	 7659.0	...
6881233	  774.9	  481.6	 7657.0	...
6881234	  774.7	  482.3	 7654.0	...
6881235	  775.0	  482.5	 7649.0	...
6881236	  775.5	  482.4	 7647.0	...
6881237	  775.7	  481.8	 7646.0	...
6881238	  775.1	  480.3	 7652.0	...
6881239	  774.6	  478.9	 7658.0	...
6881240	  774.4	  478.0	 7663.0	...
6881241	  774.5	  478.6	 7662.0	...
6881242	  774.5	  479.0	 7662.0	...
6881243	  774.3	  479.3	 7661.0	...
6881244	  774.2	  479.1	 7661.0	...
6881245	  774.4	  479.2	 7664.0	...
6881246	  774.8	  480.0	 7668.0	...
6881247	  775.4	  480.6	 7671.0	...
6881248	  775.7	  481.1	 7669.0	...
6881249	  776.1	  481.3	 7667.0	...
6881250	  776.3	  481.7	 7669.0	...
6881251	  776.5	  481.9	 7670.0	...
6881252	  776.7	  481.8	 7671.0	...
6881253	  776.9	  482.5	 7669.0	...
6881254	  777.0	  483.3	 7669.0	...
6881255	  777.1	  483.5	 7668.0	...
6881256	  777.3	  482.9	 7666.0	...
6881257	  777.7	  482.7	 7662.0	...
6881258	  778.1	  483.5	 7656.0	...
6881259	  778.3	  484.4	 7651.0	...
6881260	  778.3	  485.3	 7651.0	...
6881261	  778.3	  485.8	 7654.0	...
6881262	  778.1	  485.4	 7664.0	...
6881263	  777.6	  484.6	 7673.0	...
6881264	  777.2	  483.7	 7680.0	...
6881265	  777.0	  483.7	 7681.0	...
6881266	  777.0	  483.6	 7681.0	...
6881267	  777.0	  483.4	 7678.0	...
6881268	  777.0	  483.3	 7676.0	...
6881269	  776.9	  483.1	 7677.0	...
6881270	  776.8	  483.3	 7681.0	...
6881271	  776.4	  483.8	 7678.0	...
6881272	  776.1	  484.3	 7674.0	...
6881273	  776.0	  483.9	 7672.0	...
6881274	  776.0	  483.1	 7676.0	...
6881275	  776.1	  482.2	 7678.0	...
6881276	  776.2	  481.6	 7675.0	...
6881277	  776.4	  482.3	 7667.0	...
6881278	  776.5	  483.3	 7661.0	...
6881279	  776.7	  484.1	 7665.0	...
6881280	  776.8	  483.9	 7671.0	...
6881281	  776.9	  483.6	 7678.0	...
6881282	  777.0	  483.4	 7670.0	...
6881283	  777.1	  483.1	 7663.0	...
6881284	  777.3	  482.9	 7661.0	...
6881285	  777.2	  482.2	 7667.0	...
6881286	  777.2	  481.8	 7673.0	...
6881287	  777.1	  481.7	 7672.0	...
6881288	  777.1	  482.2	 7671.0	...
6881289	  777.3	  482.6	 7670.0	...
6881290	  777.6	  483.1	 7667.0	...
6881291	  778.1	  483.6	 7665.0	...
6881292	  779.4	  485.0	 7664.0	...
6881293	  780.4	  485.9	 7655.0	...
6881294	  780.3	  486.5	 7647.0	...
6881295	  779.2	  485.9	 7645.0	...
EFIX R   6881203	6881295	93	  776.5	  484.5	   7665
SSACC R  6881296
6881296	  777.9	  485.4	 7651.0	...
6881297	  777.7	  485.1	 7657.0	...
6881298	  778.3	  479.7	 7658.0	...
6881299	  779.2	  474.5	 7659.0	...
6881300	  780.0	  469.3	 7660.0	...
6881301	  780.0	  468.5	 7666.0	...
6881302	  780.0	  467.6	 7671.0	...
ESACC R  6881296	6881302	7	  777.9	  485.4	  780.0	  467.6	   0.38	     51
SFIX R   6881303
6881303	  779.9	  466.3	 7677.0	...
6881304	  779.7	  465.9	 7678.0	...
6881305	  779.6	  465.5	 7677.0	...
6881306	  779.5	  465.9	 7681.0	...
6881307	  779.6	  466.1	 7685.0	...
6881308	  779.7	  466.3	 7688.0	...
6881309	  779.8	  466.9	 7688.0	...
6881310	  779.9	  467.6	 7686.0	...
6881311	  779.8	  468.5	 7678.0	...
6881312	  779.4	  468.9	 7671.0	...
6881313	  779.2	  469.5	 7665.0	...
6881314	  779.2	  469.9	 7666.0	...
6881315	  778.4	  474.1	 7666.0	...
6881316	  777.5	  478.3	 7669.0	...
6881317	  777.9	  478.0	 7675.0	...
6881318	  779.4	  473.7	 7681.0	...
6881319	  780.0	  473.1	 7674.0	...
6881320	  779.2	  476.8	 7665.0	...
6881321	  778.7	  476.1	 7661.0	...
6881322	  778.8	  471.6	 7667.0	...
6881323	  778.6	  467.2	 7674.0	...
6881324	  778.1	  467.4	 7675.0	...
6881325	  777.9	  467.5	 7676.0	...
6881326	  778.1	  467.6	 7677.0	...
6881327	  778.6	  467.4	 7676.0	...
6881328	  779.0	  467.3	 7675.0	...
6881329	  779.4	  467.3	 7675.0	...
6881330	  779.4	  467.7	 7671.0	...
6881331	  779.6	  467.9	 7666.0	...
6881332	  779.6	  468.1	 7661.0	...
6881333	  779.5	  468.2	 7659.0	...
6881334	  779.3	  468.6	 7662.0	...
6881335	  779.2	  468.9	 7666.0	...
6881336	  779.3	  468.9	 7664.0	...
6881337	  779.4	  468.7	 7659.0	...
6881338	  779.4	  467.6	 7660.0	...
6881339	  779.3	  466.5	 7665.0	...
6881340	  779.3	  465.6	 7671.0	...
6881341	  779.5	  466.5	 7671.0	...
6881342	  779.5	  467.6	 7671.0	...
6881343	  779.1	  468.7	 7671.0	...
6881344	  778.7	  468.7	 7672.0	...
6881345	  778.4	  468.4	 7665.0	...
6881346	  778.3	  471.7	 7658.0	...
6881347	  777.9	  474.7	 7649.0	...
6881348	  777.4	  477.8	 7649.0	...
6881349	  777.9	  475.8	 7648.0	...
6881350	  778.7	  474.2	 7647.0	...
6881351	  779.7	  472.5	 7640.0	...
6881352	  779.9	  472.8	 7634.0	...
6881353	  780.1	  473.0	 7633.0	...
6881354	  780.0	  473.0	 7637.0	...
6881355	  779.0	  472.8	 7640.0	...
6881356	  777.9	  472.7	 7639.0	...
6881357	  777.6	  470.8	 7641.0	...
6881358	  778.1	  468.7	 7644.0	...
6881359	  778.7	  467.0	 7647.0	...
6881360	  778.7	  467.6	 7648.0	...
6881361	  778.7	  468.3	 7649.0	...
6881362	  778.5	  468.7	 7659.0	...
6881363	  778.2	  468.3	 7670.0	...
6881364	  777.9	  467.7	 7678.0	...
6881365	  777.9	  468.0	 7672.0	...
6881366	  778.1	  469.9	 7665.0	...
6881367	  778.4	  471.7	 7661.0	...
6881368	  778.5	  472.4	 7661.0	...
6881369	  778.4	  471.9	 7663.0	...
6881370	  778.4	  470.8	 7664.0	...
6881371	  778.5	  469.9	 7662.0	...
6881372	  778.2	  470.8	 7659.0	...
6881373	  777.7	  472.2	 7655.0	...
6881374	  777.4	  472.9	 7655.0	...
6881375	  777.7	  472.1	 7654.0	...
6881376	  778.2	  469.7	 7659.0	...
6881377	  778.6	  468.1	 7664.0	...
6881378	  778.9	  466.5	 7669.0	...
6881379	  779.0	  466.9	 7671.0	...
6881380	  778.6	  467.1	 7672.0	...
6881381	  778.2	  467.3	 7674.0	...
6881382	  777.9	  468.6	 7663.0	...
6881383	  778.0	  470.0	 7651.0	...
6881384	  778.4	  471.0	 7646.0	...
6881385	  778.7	  470.4	 7652.0	...
6881386	  778.9	  469.7	 7658.0	...
6881387	  778.8	  469.4	 7654.0	...
6881388	  778.6	  469.4	 7652.0	...
6881389	  778.4	  469.3	 7650.0	...
6881390	  778.2	  469.2	 7656.0	...
6881391	  778.1	  468.9	 7660.0	...
6881392	  778.2	  468.8	 7657.0	...
6881393	  778.2	  468.8	 7649.0	...
6881394	  778.2	  469.0	 7643.0	...
6881395	  778.0	  469.0	 7644.0	...
6881396	  777.8	  468.9	 7643.0	...
6881397	  777.5	  468.4	 7641.0	...
6881398	  777.4	  467.5	 7639.0	...
6881399	  777.3	  466.7	 7639.0	...
6881400	  777.3	  466.8	 7639.0	...
6881401	  777.6	  467.6	 7639.0	...
6881402	  777.9	  468.5	 7638.0	...
6881403	  777.9	  467.9	 7636.0	...
6881404	  778.4	  466.9	 7638.0	...
6881405	  778.8	  465.7	 7640.0	...
6881406	  779.4	  465.1	 7643.0	...
6881407	  779.4	  464.6	 7644.0	...
6881408	  779.0	  463.6	 7647.0	...
6881409	  778.7	  463.1	 7650.0	...
6881410	  778.6	  464.1	 7642.0	...
6881411	  778.7	  465.7	 7631.0	...
6881412	  778.5	  467.3	 7620.0	...
6881413	  778.2	  467.4	 7621.0	...
6881414	  777.8	  467.4	 7622.0	...
6881415	  777.5	  467.4	 7627.0	...
6881416	  777.3	  467.6	 7630.0	...
6881417	  777.2	  467.7	 7633.0	...
6881418	  777.2	  467.6	 7632.0	...
6881419	  777.3	  467.5	 7629.0	...
6881420	  777.3	  467.3	 7627.0	...
MSG	6881421 0000 _ Number Off
6881421	  777.4	  467.3	 7625.0	...
6881422	  776.8	  467.4	 7625.0	...
6881423	  776.2	  467.5	 7624.0	...
6881424	  775.2	  467.4	 7624.0	...
6881425	  774.6	  466.5	 7627.0	...
6881426	  773.5	  465.8	 7629.0	...
6881427	  772.3	  465.8	 7628.0	...
6881428	  771.0	  466.4	 7622.0	...
6881429	  770.3	  467.0	 7615.0	...
6881430	  769.2	  467.1	 7612.0	...
6881431	  768.3	  467.2	 7612.0	...
6881432	  767.5	  467.1	 7614.0	...
6881433	  767.4	  466.9	 7615.0	...
6881434	  767.3	  466.7	 7615.0	...
6881435	  767.1	  465.8	 7614.0	...
6881436	  767.1	  464.7	 7609.0	...
6881437	  767.9	  463.7	 7604.0	...
6881438	  768.9	  463.8	 7599.0	...
6881439	  769.6	  464.3	 7599.0	...
6881440	  769.5	  464.8	 7598.0	...
6881441	  769.7	  465.6	 7597.0	...
6881442	  770.2	  466.1	 7595.0	...
6881443	  770.9	  465.9	 7594.0	...
6881444	  771.3	  465.1	 7594.0	...
6881445	  771.7	  464.3	 7595.0	...
6881446	  771.9	  464.3	 7597.0	...
6881447	  772.4	  464.4	 7598.0	...
6881448	  772.8	  464.5	 7601.0	...
6881449	  773.2	  465.0	 7603.0	...
6881450	  773.5	  465.4	 7605.0	...
6881451	  774.0	  465.9	 7605.0	...
6881452	  774.2	  465.8	 7606.0	...
6881453	  774.3	  465.8	 7606.0	...
6881454	  774.4	  465.8	 7606.0	...
6881455	  774.6	  465.9	 7605.0	...
6881456	  774.9	  466.3	 7601.0	...
6881457	  774.9	  467.4	 7598.0	...
6881458	  774.9	  468.2	 7594.0	...
6881459	  774.9	  468.2	 7593.0	...
6881460	  774.9	  467.6	 7592.0	...
6881461	  775.0	  466.9	 7585.0	...
6881462	  775.0	  466.3	 7574.0	...
6881463	  774.9	  465.3	 7564.0	...
6881464	  774.8	  464.3	 7568.0	...
6881465	  774.7	  463.7	 7575.0	...
6881466	  774.6	  463.8	 7583.0	...
6881467	  774.5	  464.0	 7583.0	...
6881468	  774.3	  464.2	 7583.0	...
6881469	  774.3	  464.1	 7579.0	...
6881470	  774.3	  464.1	 7574.0	...
6881471	  773.6	  469.1	 7566.0	...
6881472	  772.9	  474.1	 7561.0	...
6881473	  772.3	  479.6	 7557.0	...
6881474	  772.3	  480.0	 7557.0	...
6881475	  772.6	  478.4	 7557.0	...
6881476	  772.8	  477.6	 7553.0	...
6881477	  773.1	  478.1	 7546.0	...
6881478	  773.3	  480.7	 7539.0	...
6881479	  774.0	  481.4	 7538.0	...
6881480	  773.9	  481.7	 7539.0	...
6881481	  774.0	  482.6	 7531.0	...
6881482	  773.8	  484.0	 7522.0	...
6881483	  774.1	  483.9	 7517.0	...
6881484	  773.9	  482.5	 7526.0	...
6881485	  773.4	  481.1	 7534.0	...
6881486	  772.9	  480.5	 7538.0	...
6881487	  772.7	  481.3	 7532.0	...
6881488	  772.7	  482.0	 7521.0	...
6881489	  772.9	  482.7	 7510.0	...
6881490	  773.0	  482.4	 7507.0	...
6881491	  774.0	  478.8	 7510.0	...
6881492	  775.0	  475.3	 7514.0	...
6881493	  775.7	  471.0	 7519.0	...
6881494	  775.3	  470.3	 7524.0	...
6881495	  775.4	  474.2	 7523.0	...
6881496	  776.2	  478.6	 7520.0	...
6881497	  776.9	  483.0	 7516.0	...
6881498	  776.8	  482.8	 7516.0	...
6881499	  776.5	  482.6	 7516.0	...
6881500	  776.3	  482.8	 7515.0	...
6881501	  775.9	  483.2	 7507.0	...
6881502	  775.1	  483.7	 7498.0	...
6881503	  774.3	  484.3	 7494.0	...
6881504	  774.0	  484.9	 7499.0	...
6881505	  774.8	  478.3	 7515.0	...
6881506	  775.5	  471.1	 7526.0	...
6881507	  776.3	  464.1	 7535.0	...
6881508	  776.3	  464.4	 7532.0	...
6881509	  776.1	  470.4	 7527.0	...
6881510	  776.0	  476.2	 7524.0	...
6881511	  775.7	  482.4	 7520.0	...
6881512	  775.5	  483.0	 7518.0	...
6881513	  775.4	  483.9	 7516.0	...
6881514	  775.5	  484.3	 7516.0	...
6881515	  775.5	  485.2	 7516.0	...
6881516	  775.4	  485.6	 7514.0	...
6881517	  775.4	  485.7	 7510.0	...
6881518	  775.6	  485.2	 7505.0	...
6881519	  775.8	  484.9	 7503.0	...
6881520	  775.5	  484.9	 7509.0	...
6881521	  774.7	  484.3	 7515.0	...
6881522	  773.8	  483.5	 7522.0	...
6881523	  773.4	  483.4	 7523.0	...
6881524	  773.7	  484.3	 7519.0	...
6881525	  773.9	  485.3	 7514.0	...
6881526	  774.1	  485.4	 7509.0	...
6881527	  774.2	  485.4	 7513.0	...
6881528	  774.0	  485.1	 7517.0	...
6881529	  773.8	  484.7	 7519.0	...
6881530	  773.6	  484.3	 7519.0	...
6881531	  773.7	  484.1	 7520.0	...
6881532	  773.7	  484.1	 7522.0	...
6881533	  773.7	  484.6	 7519.0	...
6881534	  773.8	  485.6	 7510.0	...
6881535	  774.0	  486.7	 7502.0	...
6881536	  774.3	  487.3	 7495.0	...
6881537	  774.6	  487.4	 7493.0	...
6881538	  774.7	  487.8	 7492.0	...
6881539	  774.7	  488.1	 7492.0	...
6881540	  774.7	  488.5	 7493.0	...
6881541	  774.6	  488.6	 7495.0	...
6881542	  774.6	  488.7	 7494.0	...
6881543	  774.5	  488.8	 7493.0	...
6881544	  774.5	  489.0	 7490.0	...
6881545	  774.1	  489.3	 7490.0	...
6881546	  773.8	  489.5	 7489.0	...
6881547	  774.0	  489.3	 7489.0	...
6881548	  774.3	  488.5	 7490.0	...
6881549	  774.6	  487.1	 7492.0	...
6881550	  774.7	  486.6	 7493.0	...
6881551	  775.0	  486.9	 7493.0	...
6881552	  774.8	  487.9	 7492.0	...
6881553	  774.4	  488.4	 7490.0	...
6881554	  773.7	  488.5	 7488.0	...
6881555	  773.6	  488.7	 7486.0	...
6881556	  773.6	  488.8	 7487.0	...
6881557	  773.6	  489.0	 7489.0	...
6881558	  773.6	  489.0	 7492.0	...
6881559	  773.7	  489.0	 7489.0	...
6881560	  773.8	  488.9	 7484.0	...
6881561	  773.9	  488.7	 7478.0	...
6881562	  774.0	  488.5	 7476.0	...
6881563	  773.9	  488.4	 7474.0	...
6881564	  773.8	  488.3	 7479.0	...
6881565	  773.3	  488.4	 7485.0	...
6881566	  772.7	  488.4	 7493.0	...
6881567	  772.6	  487.9	 7496.0	...
6881568	  773.0	  487.3	 7500.0	...
6881569	  773.4	  487.0	 7503.0	...
6881570	  773.7	  487.5	 7491.0	...
6881571	  774.0	  487.5	 7477.0	...
6881572	  774.3	  487.3	 7462.0	...
6881573	  774.5	  487.0	 7463.0	...
6881574	  774.6	  487.1	 7463.0	...
6881575	  774.7	  487.6	 7465.0	...
6881576	  774.7	  488.3	 7467.0	...
6881577	  775.0	  489.4	 7467.0	...
6881578	  775.3	  490.5	 7466.0	...
6881579	  775.6	  491.3	 7466.0	...
6881580	  775.5	  490.9	 7474.0	...
6881581	  775.4	  490.2	 7482.0	...
6881582	  775.4	  489.4	 7479.0	...
6881583	  775.9	  490.3	 7468.0	...
6881584	  776.4	  491.3	 7458.0	...
6881585	  775.8	  491.4	 7457.0	...
6881586	  774.7	  490.7	 7458.0	...
6881587	  773.7	  490.0	 7460.0	...
6881588	  773.7	  490.0	 7468.0	...
6881589	  773.7	  489.4	 7475.0	...
6881590	  773.8	  488.9	 7476.0	...
6881591	  774.0	  489.1	 7470.0	...
6881592	  773.9	  489.6	 7466.0	...
6881593	  773.7	  490.0	 7467.0	...
6881594	  774.5	  489.7	 7469.0	...
6881595	  775.5	  489.5	 7467.0	...
6881596	  776.8	  489.5	 7459.0	...
6881597	  777.0	  489.7	 7453.0	...
6881598	  776.7	  490.2	 7447.0	...
6881599	  776.2	  490.7	 7448.0	...
6881600	  775.4	  490.2	 7449.0	...
6881601	  774.7	  489.4	 7453.0	...
6881602	  774.0	  488.7	 7456.0	...
6881603	  773.7	  488.7	 7459.0	...
6881604	  774.5	  490.0	 7454.0	...
6881605	  775.3	  491.2	 7448.0	...
6881606	  776.3	  492.5	 7442.0	...
6881607	  776.2	  491.3	 7441.0	...
6881608	  775.9	  490.1	 7442.0	...
6881609	  775.4	  489.0	 7446.0	...
6881610	  774.6	  489.0	 7453.0	...
6881611	  774.3	  489.0	 7459.0	...
6881612	  774.3	  489.1	 7459.0	...
6881613	  774.8	  489.5	 7454.0	...
6881614	  775.2	  489.9	 7448.0	...
6881615	  775.4	  490.2	 7445.0	...
6881616	  775.6	  490.0	 7443.0	...
6881617	  775.7	  490.6	 7443.0	...
6881618	  775.7	  491.2	 7442.0	...
6881619	  775.5	  490.7	 7442.0	...
6881620	  775.4	  489.5	 7442.0	...
6881621	  775.3	  488.5	 7441.0	...
6881622	  775.4	  488.8	 7444.0	...
6881623	  775.5	  489.2	 7448.0	...
6881624	  775.6	  489.5	 7452.0	...
6881625	  775.5	  489.3	 7449.0	...
6881626	  775.3	  489.2	 7445.0	...
6881627	  775.2	  488.8	 7441.0	...
6881628	  775.9	  488.5	 7441.0	...
6881629	  776.8	  488.4	 7441.0	...
6881630	  777.9	  488.4	 7442.0	...
MSG	6881631 0000 _ Number On
6881631	  778.0	  488.4	 7443.0	...
6881632	  777.7	  488.5	 7442.0	...
6881633	  777.3	  488.6	 7440.0	...
6881634	  776.7	  488.7	 7441.0	...
6881635	  776.7	  488.8	 7444.0	...
6881636	  776.6	  488.9	 7446.0	...
6881637	  776.6	  488.9	 7446.0	...
6881638	  776.5	  488.7	 7447.0	...
6881639	  776.3	  488.5	 7447.0	...
6881640	  776.2	  488.4	 7449.0	...
6881641	  776.2	  488.6	 7451.0	...
6881642	  775.9	  488.9	 7452.0	...
6881643	  775.6	  489.5	 7456.0	...
6881644	  775.3	  490.1	 7461.0	...
6881645	  775.3	  490.8	 7461.0	...
6881646	  775.6	  490.9	 7451.0	...
6881647	  776.0	  490.7	 7441.0	...
6881648	  775.7	  490.5	 7435.0	...
6881649	  775.2	  490.9	 7438.0	...
6881650	  774.7	  491.3	 7440.0	...
6881651	  774.7	  491.7	 7447.0	...
6881652	  774.7	  491.8	 7451.0	...
6881653	  774.6	  491.8	 7459.0	...
6881654	  774.9	  491.2	 7464.0	...
6881655	  775.5	  490.6	 7462.0	...
6881656	  776.1	  490.1	 7457.0	...
6881657	  776.3	  490.6	 7452.0	...
6881658	  776.1	  491.1	 7456.0	...
6881659	  775.8	  491.6	 7459.0	...
6881660	  775.5	  491.5	 7461.0	...
6881661	  775.6	  491.5	 7459.0	...
6881662	  776.1	  491.4	 7454.0	...
6881663	  776.5	  491.6	 7447.0	...
6881664	  776.4	  491.5	 7440.0	...
6881665	  776.2	  491.4	 7435.0	...
6881666	  776.2	  491.0	 7434.0	...
6881667	  776.3	  490.6	 7434.0	...
6881668	  776.7	  490.3	 7434.0	...
6881669	  777.0	  490.4	 7432.0	...
6881670	  777.2	  490.5	 7430.0	...
6881671	  777.1	  490.5	 7428.0	...
6881672	  776.8	  490.7	 7426.0	...
6881673	  776.4	  490.8	 7424.0	...
6881674	  776.1	  491.5	 7426.0	...
6881675	  776.1	  492.1	 7428.0	...
6881676	  776.4	  492.7	 7434.0	...
6881677	  776.5	  492.7	 7436.0	...
6881678	  776.5	  492.7	 7441.0	...
6881679	  776.4	  493.0	 7443.0	...
6881680	  776.8	  493.4	 7440.0	...
6881681	  777.2	  493.8	 7435.0	...
6881682	  778.0	  493.8	 7427.0	...
6881683	  778.3	  493.8	 7424.0	...
6881684	  778.6	  493.8	 7420.0	...
6881685	  778.5	  493.7	 7419.0	...
6881686	  778.6	  493.6	 7419.0	...
6881687	  778.7	  493.8	 7421.0	...
6881688	  779.2	  494.1	 7423.0	...
6881689	  779.3	  493.0	 7424.0	...
6881690	  778.5	  491.5	 7430.0	...
6881691	  777.4	  490.6	 7436.0	...
6881692	  776.8	  491.1	 7442.0	...
6881693	  777.0	  491.6	 7441.0	...
6881694	  777.1	  491.4	 7440.0	...
6881695	  777.2	  491.4	 7440.0	...
6881696	  776.9	  491.2	 7439.0	...
6881697	  776.6	  491.1	 7443.0	...
6881698	  777.0	  491.1	 7446.0	...
6881699	  777.5	  491.1	 7451.0	...
6881700	  778.3	  491.1	 7452.0	...
6881701	  778.5	  490.9	 7453.0	...
6881702	  778.8	  490.9	 7454.0	...
6881703	  778.8	  491.0	 7453.0	...
6881704	  778.9	  491.1	 7448.0	...
6881705	  779.0	  491.1	 7444.0	...
6881706	  778.2	  490.9	 7447.0	...
6881707	  777.2	  489.9	 7450.0	...
6881708	  777.5	  488.8	 7452.0	...
6881709	  778.9	  488.4	 7448.0	...
6881710	  779.4	  489.1	 7445.0	...
6881711	  778.6	  490.2	 7444.0	...
6881712	  777.7	  490.6	 7444.0	...
6881713	  777.6	  490.8	 7444.0	...
6881714	  777.5	  490.8	 7444.0	...
6881715	  777.5	  490.8	 7444.0	...
6881716	  777.7	  490.8	 7444.0	...
6881717	  777.9	  490.3	 7445.0	...
6881718	  778.0	  489.9	 7447.0	...
6881719	  778.0	  489.6	 7449.0	...
6881720	  777.0	  489.4	 7452.0	...
6881721	  776.0	  489.2	 7454.0	...
6881722	  775.1	  489.2	 7456.0	...
6881723	  775.6	  490.1	 7456.0	...
6881724	  776.1	  490.9	 7455.0	...
6881725	  776.4	  491.2	 7454.0	...
6881726	  776.4	  490.4	 7454.0	...
6881727	  776.2	  489.3	 7455.0	...
6881728	  776.0	  488.6	 7455.0	...
6881729	  775.8	  488.3	 7455.0	...
6881730	  776.1	  488.1	 7455.0	...
6881731	  776.5	  487.8	 7455.0	...
6881732	  776.5	  487.6	 7457.0	...
6881733	  776.1	  487.6	 7458.0	...
6881734	  775.8	  487.7	 7460.0	...
6881735	  775.7	  487.7	 7460.0	...
6881736	  775.7	  487.7	 7461.0	...
6881737	  775.7	  487.9	 7462.0	...
6881738	  775.8	  488.1	 7463.0	...
6881739	  775.9	  487.7	 7463.0	...
6881740	  775.9	  487.2	 7463.0	...
6881741	  775.9	  486.8	 7463.0	...
6881742	  776.3	  486.8	 7463.0	...
6881743	  776.8	  487.2	 7461.0	...
6881744	  777.6	  487.9	 7461.0	...
6881745	  778.0	  488.6	 7460.0	...
6881746	  778.3	  488.9	 7461.0	...
6881747	  777.4	  488.9	 7459.0	...
6881748	  776.5	  488.7	 7457.0	...
6881749	  776.1	  488.3	 7457.0	...
6881750	  776.5	  487.6	 7458.0	...
6881751	  777.0	  487.1	 7460.0	...
6881752	  777.1	  487.2	 7459.0	...
6881753	  777.3	  487.8	 7456.0	...
6881754	  777.3	  488.7	 7455.0	...
6881755	  776.6	  489.2	 7455.0	...
6881756	  775.9	  489.5	 7459.0	...
6881757	  775.2	  488.7	 7464.0	...
6881758	  775.1	  487.8	 7465.0	...
6881759	  775.1	  486.8	 7465.0	...
6881760	  775.3	  486.6	 7469.0	...
6881761	  775.9	  486.5	 7474.0	...
6881762	  776.4	  486.5	 7479.0	...
6881763	  776.6	  486.6	 7479.0	...
6881764	  776.2	  486.0	 7480.0	...
6881765	  775.8	  485.4	 7481.0	...
6881766	  775.9	  484.6	 7479.0	...
6881767	  776.3	  484.7	 7468.0	...
6881768	  776.7	  485.1	 7457.0	...
6881769	  776.6	  485.5	 7453.0	...
6881770	  776.5	  485.6	 7457.0	...
6881771	  776.2	  485.5	 7461.0	...
6881772	  775.9	  485.4	 7461.0	...
6881773	  775.7	  485.5	 7461.0	...
6881774	  775.9	  485.6	 7462.0	...
6881775	  776.1	  485.6	 7463.0	...
6881776	  776.1	  485.9	 7464.0	...
6881777	  776.1	  486.4	 7464.0	...
6881778	  775.9	  486.8	 7464.0	...
6881779	  775.6	  487.0	 7464.0	...
6881780	  775.4	  487.4	 7464.0	...
6881781	  775.7	  487.7	 7463.0	...
6881782	  776.3	  488.1	 7463.0	...
6881783	  776.5	  486.9	 7462.0	...
6881784	  776.2	  485.9	 7460.0	...
6881785	  776.0	  485.2	 7460.0	...
6881786	  776.2	  485.6	 7462.0	...
6881787	  776.4	  486.4	 7464.0	...
6881788	  776.6	  486.9	 7464.0	...
6881789	  776.5	  487.3	 7468.0	...
6881790	  776.5	  487.3	 7471.0	...
6881791	  776.6	  487.2	 7472.0	...
6881792	  776.6	  486.8	 7469.0	...
6881793	  776.4	  485.5	 7473.0	...
6881794	  776.1	  484.3	 7478.0	...
6881795	  776.0	  483.6	 7480.0	...
6881796	  775.4	  484.6	 7477.0	...
6881797	  774.9	  485.7	 7474.0	...
6881798	  775.2	  486.6	 7477.0	...
6881799	  776.1	  486.4	 7480.0	...
6881800	  776.6	  485.5	 7482.0	...
6881801	  776.1	  484.7	 7479.0	...
6881802	  775.6	  483.9	 7476.0	...
6881803	  775.9	  483.4	 7473.0	...
6881804	  776.4	  483.6	 7465.0	...
6881805	  777.0	  484.2	 7458.0	...
6881806	  776.5	  484.4	 7459.0	...
6881807	  775.8	  483.9	 7466.0	...
6881808	  775.1	  483.0	 7475.0	...
6881809	  775.1	  482.6	 7476.0	...
6881810	  775.1	  482.0	 7471.0	...
6881811	  775.1	  481.9	 7465.0	...
6881812	  775.4	  481.8	 7459.0	...
6881813	  775.6	  481.8	 7460.0	...
6881814	  775.7	  482.0	 7461.0	...
6881815	  775.5	  482.2	 7461.0	...
6881816	  775.2	  482.7	 7463.0	...
6881817	  775.0	  483.1	 7466.0	...
6881818	  774.8	  483.5	 7468.0	...
6881819	  774.9	  483.7	 7467.0	...
6881820	  774.9	  483.5	 7465.0	...
6881821	  774.9	  483.3	 7460.0	...
6881822	  774.5	  483.3	 7458.0	...
6881823	  774.2	  483.9	 7461.0	...
6881824	  774.0	  484.3	 7467.0	...
6881825	  774.2	  484.3	 7469.0	...
6881826	  774.4	  484.0	 7468.0	...
6881827	  774.6	  483.9	 7469.0	...
6881828	  774.9	  483.8	 7471.0	...
6881829	  775.2	  483.6	 7473.0	...
6881830	  775.2	  483.5	 7472.0	...
6881831	  775.0	  483.4	 7471.0	...
6881832	  774.9	  483.5	 7470.0	...
6881833	  774.7	  483.0	 7469.0	...
6881834	  774.6	  482.4	 7469.0	...
6881835	  774.6	  481.9	 7469.0	...
6881836	  774.6	  482.1	 7469.0	...
6881837	  774.7	  482.3	 7468.0	...
6881838	  774.8	  482.6	 7467.0	...
6881839	  774.5	  482.5	 7466.0	...
6881840	  774.2	  482.3	 7466.0	...
6881841	  774.4	  481.9	 7471.0	...
6881842	  774.9	  482.0	 7476.0	...
6881843	  775.2	  482.2	 7479.0	...
6881844	  774.9	  482.9	 7479.0	...
6881845	  774.4	  483.5	 7479.0	...
6881846	  774.2	  484.0	 7479.0	...
6881847	  774.1	  484.1	 7474.0	...
6881848	  773.6	  484.4	 7470.0	...
6881849	  772.0	  484.9	 7466.0	...
6881850	  769.9	  485.3	 7470.0	...
6881851	  768.4	  485.6	 7474.0	...
6881852	  767.4	  486.7	 7475.0	...
6881853	  765.9	  487.7	 7470.0	...
6881854	  764.0	  488.5	 7464.0	...
6881855	  762.8	  488.1	 7462.0	...
6881856	  762.7	  488.7	 7462.0	...
6881857	  763.0	  489.6	 7458.0	...
6881858	  763.3	  491.1	 7455.0	...
6881859	  763.6	  491.7	 7450.0	...
6881860	  764.0	  492.0	 7448.0	...
6881861	  764.2	  491.6	 7458.0	...
6881862	  764.3	  491.4	 7469.0	...
6881863	  764.7	  491.6	 7481.0	...
6881864	  765.8	  491.6	 7481.0	...
6881865	  766.9	  491.4	 7481.0	...
6881866	  767.8	  492.1	 7480.0	...
6881867	  768.7	  493.1	 7478.0	...
6881868	  769.5	  493.1	 7476.0	...
6881869	  770.1	  491.9	 7474.0	...
6881870	  770.1	  490.8	 7474.0	...
6881871	  770.3	  490.7	 7474.0	...
6881872	  770.4	  490.3	 7474.0	...
6881873	  770.5	  489.9	 7475.0	...
6881874	  770.4	  489.1	 7477.0	...
6881875	  770.4	  488.6	 7480.0	...
6881876	  770.4	  488.1	 7480.0	...
6881877	  770.5	  488.0	 7478.0	...
6881878	  770.5	  487.3	 7477.0	...
6881879	  770.0	  486.7	 7472.0	...
6881880	  769.6	  488.1	 7459.0	...
6881881	  769.3	  489.5	 7449.0	...
6881882	  769.5	  490.5	 7447.0	...
6881883	  770.0	  489.5	 7454.0	...
6881884	  770.5	  489.1	 7460.0	...
6881885	  771.0	  489.2	 7462.0	...
6881886	  770.7	  489.4	 7460.0	...
6881887	  770.6	  489.4	 7457.0	...
6881888	  770.7	  489.8	 7457.0	...
6881889	  770.2	  490.3	 7460.0	...
6881890	  769.4	  490.6	 7463.0	...
6881891	  768.6	  490.6	 7463.0	...
6881892	  769.1	  490.0	 7460.0	...
6881893	  770.4	  489.4	 7454.0	...
6881894	  771.6	  489.2	 7453.0	...
6881895	  772.3	  489.4	 7453.0	...
6881896	  772.2	  489.0	 7457.0	...
6881897	  772.8	  488.2	 7454.0	...
EFIX R   6881303	6881897	595	  775.3	  481.9	   7518
SSACC R  6881898
6881898	  774.9	  497.0	 7444.0	...
6881899	  777.1	  506.4	 7435.0	...
6881900	  777.4	  507.6	 7429.0	...
6881901	  776.3	  499.1	 7433.0	...
6881902	  775.4	  492.3	 7435.0	...
6881903	  776.0	  495.5	 7434.0	...
6881904	  777.4	  504.6	 7426.0	...
6881905	  778.4	  512.2	 7418.0	...
6881906	  779.1	  518.2	 7418.0	...
6881907	  779.0	  518.3	 7424.0	...
6881908	  779.0	  518.3	 7431.0	...
6881909	  778.7	  518.6	 7432.0	...
6881910	  778.1	  519.0	 7434.0	...
6881911	  777.4	  519.4	 7439.0	...
6881912	  777.6	  519.7	 7443.0	...
6881913	  778.0	  519.8	 7443.0	...
6881914	  778.0	  520.0	 7437.0	...
6881915	  777.4	  519.7	 7431.0	...
6881916	  776.6	  519.1	 7428.0	...
6881917	  776.2	  518.5	 7434.0	...
6881918	  775.6	  517.4	 7441.0	...
6881919	  775.3	  516.5	 7443.0	...
6881920	  775.3	  516.2	 7440.0	...
6881921	  775.8	  516.7	 7437.0	...
6881922	  776.3	  517.3	 7438.0	...
6881923	  776.5	  517.4	 7438.0	...
6881924	  777.0	  517.4	 7436.0	...
6881925	  777.5	  517.0	 7433.0	...
6881926	  778.1	  516.9	 7429.0	...
6881927	  778.3	  517.3	 7427.0	...
6881928	  778.2	  518.0	 7425.0	...
6881929	  778.0	  518.4	 7424.0	...
6881930	  777.8	  518.5	 7425.0	...
6881931	  777.7	  518.6	 7429.0	...
6881932	  777.7	  519.4	 7434.0	...
6881933	  777.8	  520.3	 7436.0	...
MSG	6881934 0000 _ Number Off
6881934	  778.0	  521.0	 7437.0	...
6881935	  778.1	  520.7	 7438.0	...
6881936	  776.8	  519.6	 7442.0	...
6881937	  775.5	  519.5	 7445.0	...
6881938	  774.0	  519.5	 7448.0	...
6881939	  772.0	  510.8	 7464.0	...
6881940	  770.0	  501.2	 7479.0	...
6881941	  768.4	  491.4	 7495.0	...
6881942	  768.5	  491.2	 7497.0	...
6881943	  770.7	  500.2	 7478.0	...
6881944	  772.8	  509.4	 7458.0	...
6881945	  774.1	  513.2	 7449.0	...
6881946	  772.5	  509.0	 7459.0	...
6881947	  771.1	  506.0	 7468.0	...
6881948	  771.3	  508.4	 7466.0	...
6881949	  772.5	  511.0	 7465.0	...
6881950	  773.3	  512.4	 7464.0	...
6881951	  771.9	  505.8	 7463.0	...
6881952	  770.3	  497.7	 7462.0	...
6881953	  769.6	  492.1	 7459.0	...
6881954	  770.3	  493.7	 7456.0	...
6881955	  770.9	  494.3	 7460.0	...
6881956	  771.2	  492.3	 7467.0	...
6881957	  773.2	  501.5	 7466.0	...
6881958	  775.3	  511.7	 7458.0	...
6881959	  777.3	  521.6	 7449.0	...
6881960	  777.6	  521.2	 7447.0	...
6881961	  778.0	  520.9	 7444.0	...
6881962	  777.9	  520.9	 7444.0	...
6881963	  777.7	  520.7	 7446.0	...
6881964	  777.4	  520.2	 7447.0	...
6881965	  777.9	  519.8	 7446.0	...
6881966	  778.5	  519.5	 7444.0	...
6881967	  774.7	  511.2	 7452.0	...
6881968	  770.4	  502.8	 7461.0	...
6881969	  766.2	  493.9	 7475.0	...
6881970	  766.6	  493.2	 7481.0	...
6881971	  769.4	  501.3	 7474.0	...
6881972	  771.7	  510.2	 7463.0	...
6881973	  773.7	  518.7	 7447.0	...
6881974	  772.7	  517.9	 7442.0	...
6881975	  772.2	  517.6	 7438.0	...
6881976	  773.7	  517.6	 7438.0	...
6881977	  776.2	  517.9	 7439.0	...
6881978	  778.7	  518.4	 7438.0	...
6881979	  779.2	  519.2	 7435.0	...
6881980	  779.2	  519.9	 7433.0	...
6881981	  779.1	  519.8	 7429.0	...
6881982	  778.6	  519.7	 7428.0	...
6881983	  777.7	  519.6	 7436.0	...
6881984	  776.7	  519.6	 7443.0	...
6881985	  776.1	  519.5	 7449.0	...
6881986	  776.1	  519.5	 7446.0	...
6881987	  776.4	  519.4	 7445.0	...
6881988	  777.1	  519.4	 7444.0	...
6881989	  778.1	  519.7	 7443.0	...
6881990	  778.7	  520.1	 7444.0	...
6881991	  778.9	  520.3	 7446.0	...
6881992	  778.7	  519.9	 7449.0	...
6881993	  778.4	  519.5	 7450.0	...
6881994	  778.2	  519.8	 7447.0	...
6881995	  778.1	  520.3	 7444.0	...
6881996	  778.3	  520.2	 7445.0	...
6881997	  778.5	  519.6	 7447.0	...
6881998	  778.7	  518.8	 7450.0	...
6881999	  778.5	  518.5	 7451.0	...
6882000	  778.3	  518.3	 7455.0	...
6882001	  774.9	  509.0	 7476.0	...
6882002	  771.6	  499.8	 7496.0	...
6882003	  768.4	  490.5	 7514.0	...
6882004	  768.4	  490.4	 7513.0	...
6882005	  770.8	  500.1	 7510.0	...
6882006	  773.3	  510.3	 7505.0	...
6882007	  776.6	  520.5	 7487.0	...
6882008	  777.6	  520.1	 7470.0	...
6882009	  778.6	  519.8	 7456.0	...
6882010	  778.7	  519.5	 7454.0	...
6882011	  778.9	  518.7	 7453.0	...
6882012	  779.0	  517.9	 7452.0	...
ESACC R  6881898	6882012	115	  774.9	  497.0	  779.0	  517.9	   0.45	     75
SFIX R   6882013
6882013	  779.1	  517.0	 7450.0	...
6882014	  779.1	  517.2	 7447.0	...
6882015	  779.1	  516.7	 7443.0	...
6882016	  779.1	  516.0	 7445.0	...
6882017	  778.8	  515.8	 7453.0	...
6882018	  778.5	  516.3	 7461.0	...
6882019	  779.1	  517.2	 7464.0	...
6882020	  779.8	  517.6	 7463.0	...
6882021	  780.4	  517.7	 7462.0	...
6882022	  780.3	  517.9	 7458.0	...
6882023	  780.3	  518.7	 7455.0	...
6882024	  780.7	  519.4	 7451.0	...
6882025	  781.0	  520.1	 7452.0	...
6882026	  781.3	  519.9	 7452.0	...
6882027	  781.4	  519.8	 7453.0	...
6882028	  780.9	  519.9	 7452.0	...
6882029	  780.3	  520.0	 7451.0	...
6882030	  778.9	  518.2	 7454.0	...
6882031	  778.3	  517.0	 7458.0	...
6882032	  777.6	  515.9	 7462.0	...
6882033	  778.2	  516.6	 7460.0	...
6882034	  778.7	  516.9	 7458.0	...
6882035	  779.1	  516.5	 7456.0	...
6882036	  778.9	  515.4	 7456.0	...
6882037	  778.4	  514.2	 7456.0	...
6882038	  778.1	  513.9	 7456.0	...
6882039	  778.1	  514.7	 7451.0	...
6882040	  778.5	  516.0	 7446.0	...
6882041	  779.2	  517.1	 7441.0	...
6882042	  779.5	  517.3	 7442.0	...
6882043	  779.8	  516.4	 7444.0	...
6882044	  779.8	  515.5	 7449.0	...
6882045	  779.5	  515.8	 7454.0	...
6882046	  779.1	  516.4	 7457.0	...
6882047	  778.8	  517.2	 7461.0	...
6882048	  778.9	  517.5	 7466.0	...
6882049	  779.0	  517.5	 7468.0	...
6882050	  779.0	  516.9	 7465.0	...
6882051	  778.4	  516.5	 7462.0	...
6882052	  778.2	  516.3	 7460.0	...
6882053	  777.9	  516.2	 7459.0	...
6882054	  777.8	  515.7	 7459.0	...
6882055	  777.3	  514.8	 7461.0	...
6882056	  776.7	  514.0	 7462.0	...
6882057	  776.7	  514.6	 7460.0	...
6882058	  776.6	  515.7	 7458.0	...
6882059	  775.5	  514.7	 7461.0	...
6882060	  774.4	  513.6	 7460.0	...
6882061	  775.5	  513.0	 7459.0	...
6882062	  777.8	  514.4	 7455.0	...
6882063	  779.3	  515.0	 7455.0	...
6882064	  778.9	  515.0	 7452.0	...
6882065	  778.5	  515.0	 7449.0	...
6882066	  778.9	  516.2	 7446.0	...
6882067	  779.0	  517.5	 7448.0	...
6882068	  779.0	  518.5	 7449.0	...
6882069	  778.9	  517.8	 7447.0	...
6882070	  778.7	  517.2	 7443.0	...
6882071	  778.6	  516.2	 7439.0	...
6882072	  778.4	  515.4	 7441.0	...
6882073	  778.4	  515.3	 7444.0	...
6882074	  778.4	  515.8	 7449.0	...
6882075	  778.3	  516.3	 7448.0	...
6882076	  778.1	  516.2	 7443.0	...
6882077	  778.3	  515.2	 7437.0	...
6882078	  778.3	  514.2	 7434.0	...
6882079	  778.4	  514.0	 7436.0	...
6882080	  778.2	  514.8	 7438.0	...
6882081	  778.6	  515.6	 7441.0	...
6882082	  778.7	  515.5	 7445.0	...
6882083	  778.7	  515.4	 7450.0	...
6882084	  778.4	  515.4	 7453.0	...
6882085	  778.1	  515.6	 7450.0	...
6882086	  777.7	  515.7	 7446.0	...
6882087	  775.4	  506.8	 7452.0	...
6882088	  773.3	  497.6	 7459.0	...
6882089	  773.4	  497.6	 7464.0	...
6882090	  776.0	  506.8	 7460.0	...
6882091	  778.7	  516.4	 7456.0	...
6882092	  778.8	  517.4	 7455.0	...
6882093	  778.2	  518.3	 7456.0	...
6882094	  777.4	  518.8	 7458.0	...
6882095	  777.3	  518.8	 7459.0	...
6882096	  777.1	  518.7	 7459.0	...
6882097	  777.1	  518.4	 7458.0	...
6882098	  777.9	  517.9	 7450.0	...
6882099	  778.7	  517.6	 7441.0	...
6882100	  778.9	  517.6	 7437.0	...
6882101	  778.0	  516.7	 7445.0	...
6882102	  777.0	  515.8	 7452.0	...
6882103	  777.0	  514.7	 7454.0	...
6882104	  777.3	  514.6	 7454.0	...
6882105	  778.1	  514.6	 7454.0	...
6882106	  778.8	  515.0	 7452.0	...
6882107	  779.2	  515.3	 7450.0	...
6882108	  779.0	  515.7	 7448.0	...
6882109	  778.6	  515.5	 7448.0	...
6882110	  778.5	  515.4	 7448.0	...
6882111	  778.0	  515.3	 7449.0	...
6882112	  777.3	  515.6	 7454.0	...
6882113	  776.6	  515.8	 7459.0	...
6882114	  776.7	  515.8	 7464.0	...
6882115	  777.1	  515.6	 7464.0	...
6882116	  777.4	  515.7	 7464.0	...
6882117	  777.2	  516.1	 7463.0	...
6882118	  777.0	  516.6	 7461.0	...
6882119	  777.1	  516.7	 7458.0	...
6882120	  777.2	  516.8	 7455.0	...
6882121	  777.2	  516.8	 7454.0	...
6882122	  777.1	  517.2	 7454.0	...
6882123	  776.8	  517.3	 7454.0	...
6882124	  777.2	  517.3	 7454.0	...
6882125	  777.8	  517.0	 7454.0	...
6882126	  778.7	  516.7	 7451.0	...
6882127	  779.0	  516.9	 7449.0	...
6882128	  779.3	  517.1	 7447.0	...
6882129	  779.2	  517.0	 7448.0	...
6882130	  779.2	  516.7	 7444.0	...
6882131	  779.1	  516.2	 7441.0	...
6882132	  779.2	  515.8	 7441.0	...
6882133	  779.2	  515.5	 7445.0	...
6882134	  779.2	  515.1	 7452.0	...
6882135	  779.0	  514.9	 7455.0	...
6882136	  778.9	  514.9	 7456.0	...
6882137	  778.9	  515.4	 7454.0	...
6882138	  778.8	  515.8	 7453.0	...
6882139	  778.7	  516.2	 7452.0	...
6882140	  778.7	  516.3	 7450.0	...
6882141	  778.8	  516.1	 7448.0	...
6882142	  779.0	  516.0	 7448.0	...
6882143	  779.3	  515.4	 7446.0	...
6882144	  779.5	  515.1	 7443.0	...
6882145	  779.6	  515.4	 7444.0	...
6882146	  779.7	  516.1	 7446.0	...
6882147	  780.3	  516.8	 7449.0	...
6882148	  780.8	  516.2	 7451.0	...
6882149	  780.6	  515.7	 7452.0	...
6882150	  779.3	  515.5	 7454.0	...
6882151	  778.0	  516.0	 7450.0	...
6882152	  777.5	  516.4	 7446.0	...
6882153	  777.8	  516.9	 7441.0	...
6882154	  778.0	  517.2	 7441.0	...
6882155	  778.1	  517.0	 7441.0	...
6882156	  778.1	  516.4	 7442.0	...
6882157	  778.0	  515.9	 7445.0	...
6882158	  777.9	  515.9	 7447.0	...
6882159	  777.7	  516.2	 7446.0	...
6882160	  778.3	  516.3	 7443.0	...
6882161	  779.1	  516.6	 7442.0	...
6882162	  779.0	  516.7	 7444.0	...
6882163	  778.0	  516.8	 7447.0	...
6882164	  777.3	  516.7	 7452.0	...
6882165	  777.5	  516.5	 7457.0	...
6882166	  777.3	  516.3	 7460.0	...
6882167	  777.1	  516.0	 7461.0	...
6882168	  776.8	  515.7	 7463.0	...
6882169	  776.8	  515.1	 7465.0	...
6882170	  777.1	  514.9	 7463.0	...
6882171	  777.5	  514.6	 7460.0	...
6882172	  777.9	  514.6	 7456.0	...
6882173	  777.7	  514.7	 7454.0	...
6882174	  777.6	  514.9	 7456.0	...
6882175	  777.7	  515.7	 7459.0	...
6882176	  777.3	  516.5	 7458.0	...
6882177	  776.9	  517.0	 7454.0	...
6882178	  776.6	  517.1	 7457.0	...
6882179	  776.8	  517.3	 7464.0	...
6882180	  777.1	  517.8	 7469.0	...
6882181	  776.8	  518.3	 7468.0	...
6882182	  776.4	  518.4	 7467.0	...
6882183	  775.9	  517.4	 7466.0	...
6882184	  775.5	  516.5	 7465.0	...
6882185	  775.1	  515.7	 7464.0	...
6882186	  775.2	  515.7	 7465.0	...
6882187	  775.6	  515.7	 7466.0	...
6882188	  775.9	  515.7	 7467.0	...
6882189	  775.8	  515.7	 7467.0	...
6882190	  775.7	  516.1	 7467.0	...
6882191	  775.8	  516.5	 7470.0	...
6882192	  776.0	  516.9	 7472.0	...
6882193	  776.2	  517.0	 7475.0	...
6882194	  776.2	  517.0	 7475.0	...
6882195	  776.2	  517.0	 7476.0	...
6882196	  775.8	  517.4	 7478.0	...
6882197	  775.4	  517.8	 7481.0	...
6882198	  775.1	  518.1	 7484.0	...
6882199	  775.0	  517.8	 7490.0	...
6882200	  774.9	  517.2	 7495.0	...
6882201	  775.0	  516.6	 7496.0	...
6882202	  775.2	  516.2	 7492.0	...
6882203	  775.5	  516.0	 7485.0	...
6882204	  775.7	  516.3	 7482.0	...
6882205	  776.0	  516.7	 7477.0	...
6882206	  776.4	  517.0	 7476.0	...
6882207	  776.0	  517.1	 7481.0	...
6882208	  775.3	  517.3	 7486.0	...
6882209	  775.3	  517.3	 7489.0	...
6882210	  775.9	  517.1	 7487.0	...
6882211	  776.0	  516.9	 7485.0	...
6882212	  775.9	  516.9	 7483.0	...
6882213	  775.9	  516.7	 7480.0	...
6882214	  776.4	  516.4	 7474.0	...
6882215	  776.7	  516.2	 7470.0	...
6882216	  776.9	  516.1	 7467.0	...
6882217	  777.1	  516.0	 7469.0	...
6882218	  777.5	  515.9	 7472.0	...
6882219	  777.8	  515.9	 7474.0	...
6882220	  778.3	  515.9	 7475.0	...
6882221	  778.4	  515.6	 7476.0	...
6882222	  778.6	  515.3	 7476.0	...
6882223	  777.9	  515.2	 7482.0	...
6882224	  776.7	  515.5	 7487.0	...
6882225	  775.4	  515.8	 7488.0	...
6882226	  774.8	  515.9	 7483.0	...
6882227	  774.7	  515.7	 7478.0	...
6882228	  774.6	  515.5	 7480.0	...
6882229	  774.5	  515.4	 7481.0	...
6882230	  774.4	  515.4	 7483.0	...
6882231	  774.2	  515.0	 7483.0	...
6882232	  774.5	  514.0	 7482.0	...
6882233	  774.5	  513.0	 7482.0	...
6882234	  774.6	  512.4	 7482.0	...
6882235	  774.0	  512.5	 7485.0	...
6882236	  773.8	  512.2	 7487.0	...
6882237	  774.3	  511.9	 7490.0	...
6882238	  775.0	  511.7	 7491.0	...
6882239	  775.7	  511.9	 7490.0	...
6882240	  775.4	  512.2	 7492.0	...
6882241	  775.0	  512.5	 7494.0	...
6882242	  774.5	  512.9	 7494.0	...
6882243	  774.1	  513.2	 7494.0	...
6882244	  774.0	  513.4	 7493.0	...
6882245	  773.9	  513.6	 7494.0	...
6882246	  774.0	  513.6	 7493.0	...
6882247	  773.9	  513.6	 7492.0	...
6882248	  773.8	  513.6	 7491.0	...
6882249	  774.0	  513.4	 7490.0	...
6882250	  774.3	  512.8	 7490.0	...
6882251	  774.5	  512.3	 7494.0	...
6882252	  774.3	  512.6	 7503.0	...
6882253	  774.1	  513.3	 7513.0	...
6882254	  773.5	  514.1	 7510.0	...
6882255	  773.0	  514.1	 7502.0	...
6882256	  772.5	  514.2	 7493.0	...
6882257	  773.4	  514.3	 7492.0	...
6882258	  774.4	  514.5	 7492.0	...
6882259	  775.3	  514.4	 7494.0	...
6882260	  775.0	  514.2	 7495.0	...
6882261	  775.0	  513.4	 7494.0	...
6882262	  775.8	  512.8	 7494.0	...
EFIX R   6882013	6882262	250	  777.3	  515.7	   7463
SSACC R  6882263
6882263	  777.4	  511.4	 7493.0	...
6882264	  779.2	  510.6	 7494.0	...
6882265	  780.9	  509.8	 7495.0	...
6882266	  782.8	  508.7	 7496.0	...
6882267	  785.7	  507.7	 7496.0	...
6882268	  788.4	  506.8	 7495.0	...
6882269	  791.1	  506.7	 7495.0	...
6882270	  793.6	  506.0	 7497.0	...
6882271	  795.9	  505.1	 7499.0	...
6882272	  797.7	  504.0	 7501.0	...
6882273	  799.1	  503.4	 7502.0	...
6882274	  801.4	  502.6	 7503.0	...
6882275	  803.1	  502.0	 7504.0	...
ESACC R  6882263	6882275	13	  777.4	  511.4	  803.1	  502.0	   0.58	     52
SFIX R   6882276
6882276	  804.4	  501.6	 7504.0	...
6882277	  805.1	  501.4	 7506.0	...
6882278	  805.8	  501.2	 7509.0	...
6882279	  806.0	  499.9	 7510.0	...
6882280	  805.9	  498.5	 7511.0	...
6882281	  805.5	  496.9	 7513.0	...
6882282	  805.3	  495.9	 7515.0	...
6882283	  804.8	  495.1	 7516.0	...
6882284	  804.3	  494.5	 7517.0	...
6882285	  803.6	  494.0	 7518.0	...
6882286	  803.1	  493.3	 7518.0	...
6882287	  802.8	  492.6	 7519.0	...
6882288	  802.9	  492.3	 7520.0	...
6882289	  801.9	  492.4	 7521.0	...
6882290	  800.8	  493.0	 7522.0	...
6882291	  800.1	  493.8	 7525.0	...
6882292	  800.6	  494.4	 7527.0	...
6882293	  800.9	  494.7	 7529.0	...
6882294	  800.5	  494.7	 7526.0	...
6882295	  800.1	  494.7	 7523.0	...
6882296	  800.0	  494.8	 7520.0	...
6882297	  800.4	  494.8	 7516.0	...
6882298	  800.6	  494.7	 7511.0	...
6882299	  800.4	  494.6	 7508.0	...
6882300	  800.3	  494.7	 7512.0	...
6882301	  800.0	  495.1	 7517.0	...
6882302	  799.7	  495.7	 7519.0	...
6882303	  799.5	  496.6	 7519.0	...
6882304	  799.7	  497.2	 7520.0	...
6882305	  799.8	  497.4	 7522.0	...
6882306	  800.0	  497.2	 7523.0	...
6882307	  800.3	  497.0	 7517.0	...
6882308	  800.7	  497.3	 7509.0	...
6882309	  800.5	  498.0	 7506.0	...
6882310	  800.0	  498.7	 7511.0	...
6882311	  800.1	  498.8	 7516.0	...
6882312	  800.6	  498.3	 7516.0	...
6882313	  801.4	  497.8	 7515.0	...
6882314	  801.8	  498.1	 7512.0	...
6882315	  801.9	  498.7	 7509.0	...
6882316	  801.6	  499.4	 7506.0	...
6882317	  801.2	  499.7	 7505.0	...
6882318	  801.0	  499.7	 7509.0	...
6882319	  800.4	  500.0	 7514.0	...
6882320	  799.9	  500.3	 7518.0	...
6882321	  799.5	  500.6	 7518.0	...
6882322	  799.7	  500.4	 7517.0	...
6882323	  799.9	  500.1	 7517.0	...
6882324	  800.0	  499.8	 7520.0	...
6882325	  800.5	  499.4	 7524.0	...
6882326	  801.0	  499.2	 7525.0	...
6882327	  801.9	  499.1	 7521.0	...
6882328	  802.2	  499.0	 7518.0	...
6882329	  801.9	  499.1	 7518.0	...
6882330	  801.3	  499.3	 7522.0	...
6882331	  800.5	  499.3	 7524.0	...
6882332	  800.3	  498.8	 7519.0	...
6882333	  800.1	  498.4	 7515.0	...
6882334	  799.9	  498.0	 7513.0	...
6882335	  799.9	  497.9	 7514.0	...
6882336	  799.8	  497.7	 7515.0	...
6882337	  799.8	  497.5	 7515.0	...
6882338	  799.7	  497.2	 7514.0	...
6882339	  799.5	  497.1	 7514.0	...
6882340	  799.3	  497.0	 7514.0	...
6882341	  799.4	  497.2	 7511.0	...
6882342	  799.9	  497.1	 7507.0	...
6882343	  800.2	  497.2	 7503.0	...
6882344	  800.3	  497.2	 7505.0	...
6882345	  800.4	  497.2	 7510.0	...
6882346	  800.5	  497.1	 7515.0	...
6882347	  800.6	  497.1	 7516.0	...
6882348	  800.8	  497.0	 7516.0	...
6882349	  800.9	  496.5	 7516.0	...
6882350	  800.9	  496.0	 7516.0	...
6882351	  800.9	  495.4	 7516.0	...
6882352	  800.8	  495.4	 7516.0	...
6882353	  800.9	  496.5	 7515.0	...
6882354	  801.0	  497.8	 7514.0	...
6882355	  801.2	  498.9	 7512.0	...
6882356	  801.4	  498.5	 7508.0	...
6882357	  801.6	  498.1	 7506.0	...
6882358	  801.1	  498.2	 7505.0	...
6882359	  800.5	  498.8	 7505.0	...
6882360	  800.2	  499.4	 7509.0	...
6882361	  800.7	  499.4	 7513.0	...
6882362	  801.0	  499.2	 7514.0	...
6882363	  800.9	  498.9	 7511.0	...
6882364	  801.1	  498.4	 7508.0	...
6882365	  801.3	  498.1	 7509.0	...
6882366	  801.8	  497.8	 7509.0	...
6882367	  802.2	  498.1	 7509.0	...
6882368	  802.6	  498.1	 7509.0	...
6882369	  802.8	  497.9	 7509.0	...
6882370	  802.8	  497.7	 7518.0	...
6882371	  802.0	  497.7	 7528.0	...
6882372	  801.2	  497.8	 7537.0	...
6882373	  800.1	  497.9	 7538.0	...
6882374	  799.8	  498.0	 7537.0	...
6882375	  799.5	  498.2	 7536.0	...
6882376	  799.3	  498.0	 7535.0	...
6882377	  799.2	  497.3	 7533.0	...
6882378	  799.0	  496.3	 7529.0	...
6882379	  799.3	  495.5	 7524.0	...
6882380	  799.7	  495.3	 7519.0	...
6882381	  800.1	  495.4	 7516.0	...
6882382	  799.9	  495.5	 7515.0	...
6882383	  799.7	  495.6	 7515.0	...
6882384	  799.3	  495.6	 7515.0	...
6882385	  799.1	  495.9	 7514.0	...
6882386	  798.8	  496.4	 7513.0	...
6882387	  798.9	  496.6	 7520.0	...
6882388	  799.1	  496.7	 7529.0	...
6882389	  799.3	  496.7	 7532.0	...
6882390	  799.2	  496.8	 7527.0	...
6882391	  798.8	  496.8	 7521.0	...
6882392	  799.2	  496.7	 7520.0	...
6882393	  800.0	  496.6	 7520.0	...
6882394	  800.7	  496.6	 7520.0	...
6882395	  800.6	  496.8	 7521.0	...
6882396	  800.5	  497.0	 7519.0	...
6882397	  800.2	  496.3	 7517.0	...
6882398	  799.7	  495.5	 7517.0	...
6882399	  799.2	  495.2	 7520.0	...
6882400	  799.1	  495.7	 7526.0	...
6882401	  799.0	  495.4	 7530.0	...
6882402	  798.9	  494.6	 7533.0	...
6882403	  798.3	  493.8	 7533.0	...
6882404	  797.9	  493.8	 7534.0	...
6882405	  797.4	  493.7	 7535.0	...
6882406	  797.4	  493.6	 7531.0	...
6882407	  797.4	  493.5	 7527.0	...
6882408	  797.5	  493.0	 7524.0	...
6882409	  797.7	  492.4	 7525.0	...
6882410	  797.8	  491.7	 7527.0	...
6882411	  797.4	  491.7	 7528.0	...
6882412	  797.1	  491.6	 7529.0	...
6882413	  796.8	  491.6	 7530.0	...
6882414	  796.4	  491.8	 7528.0	...
6882415	  795.8	  492.1	 7526.0	...
6882416	  795.3	  492.3	 7524.0	...
EFIX R   6882276	6882416	141	  800.4	  496.7	   7518
SSACC R  6882417
6882417	  794.0	  493.4	 7524.0	...
6882418	  792.8	  494.4	 7520.0	...
6882419	  789.6	  495.4	 7515.0	...
6882420	  787.0	  495.3	 7510.0	...
6882421	  782.8	  495.4	 7510.0	...
6882422	  780.3	  495.6	 7510.0	...
6882423	  776.6	  495.9	 7515.0	...
6882424	  774.6	  496.3	 7520.0	...
6882425	  771.7	  496.7	 7525.0	...
6882426	  770.5	  496.7	 7526.0	...
6882427	  767.6	  496.6	 7525.0	...
6882428	  764.9	  496.3	 7527.0	...
6882429	  762.2	  496.2	 7529.0	...
ESACC R  6882417	6882429	13	  794.0	  493.4	  762.2	  496.2	   0.68	     59
SFIX R   6882430
6882430	  760.2	  496.2	 7531.0	...
6882431	  759.2	  496.2	 7530.0	...
6882432	  758.1	  496.3	 7526.0	...
6882433	  757.9	  496.6	 7521.0	...
6882434	  758.9	  497.1	 7507.0	...
6882435	  760.4	  497.5	 7497.0	...
6882436	  761.8	  497.0	 7492.0	...
6882437	  762.1	  496.4	 7497.0	...
6882438	  762.0	  495.7	 7496.0	...
6882439	  762.1	  495.1	 7489.0	...
6882440	  762.3	  494.1	 7486.0	...
6882441	  763.5	  492.1	 7487.0	...
6882442	  764.3	  490.8	 7488.0	...
6882443	  765.1	  489.9	 7495.0	...
6882444	  764.9	  490.0	 7505.0	...
6882445	  765.1	  491.0	 7515.0	...
6882446	  765.1	  491.9	 7517.0	...
6882447	  765.2	  492.4	 7518.0	...
6882448	  765.2	  492.1	 7519.0	...
6882449	  765.2	  492.9	 7520.0	...
6882450	  765.5	  494.0	 7520.0	...
6882451	  765.9	  494.9	 7520.0	...
6882452	  766.2	  494.9	 7520.0	...
6882453	  766.3	  494.8	 7520.0	...
6882454	  766.5	  494.9	 7520.0	...
6882455	  766.7	  494.8	 7521.0	...
6882456	  766.9	  494.3	 7524.0	...
6882457	  767.1	  493.7	 7528.0	...
6882458	  767.1	  493.2	 7531.0	...
6882459	  766.8	  493.2	 7538.0	...
6882460	  766.3	  493.3	 7544.0	...
6882461	  765.9	  493.3	 7551.0	...
6882462	  765.7	  494.2	 7551.0	...
6882463	  765.6	  495.1	 7543.0	...
6882464	  765.7	  496.1	 7534.0	...
6882465	  765.7	  496.4	 7532.0	...
6882466	  765.8	  496.6	 7539.0	...
6882467	  765.9	  496.6	 7545.0	...
6882468	  766.1	  497.1	 7544.0	...
6882469	  766.3	  497.6	 7544.0	...
6882470	  766.4	  497.1	 7539.0	...
6882471	  766.0	  496.2	 7534.0	...
6882472	  765.8	  495.3	 7528.0	...
6882473	  765.7	  495.4	 7527.0	...
6882474	  766.5	  495.4	 7527.0	...
6882475	  767.1	  495.4	 7526.0	...
6882476	  767.5	  495.2	 7526.0	...
6882477	  767.4	  495.1	 7526.0	...
6882478	  767.4	  496.1	 7528.0	...
6882479	  767.3	  497.2	 7528.0	...
6882480	  768.1	  497.1	 7527.0	...
6882481	  768.9	  496.0	 7524.0	...
6882482	  769.0	  495.5	 7523.0	...
6882483	  768.3	  496.1	 7522.0	...
6882484	  767.6	  496.9	 7523.0	...
6882485	  767.6	  497.1	 7532.0	...
6882486	  767.6	  497.3	 7540.0	...
6882487	  767.6	  497.8	 7548.0	...
6882488	  767.8	  498.1	 7548.0	...
6882489	  768.0	  498.6	 7547.0	...
6882490	  768.1	  498.8	 7546.0	...
6882491	  767.9	  498.1	 7547.0	...
6882492	  767.6	  497.1	 7548.0	...
6882493	  767.3	  496.0	 7548.0	...
6882494	  767.2	  495.6	 7548.0	...
6882495	  767.2	  495.3	 7548.0	...
6882496	  767.2	  495.1	 7546.0	...
6882497	  767.3	  494.9	 7545.0	...
6882498	  767.4	  494.7	 7545.0	...
6882499	  767.2	  494.6	 7546.0	...
6882500	  767.0	  495.0	 7549.0	...
6882501	  766.8	  495.4	 7552.0	...
6882502	  766.9	  495.9	 7553.0	...
6882503	  766.8	  495.8	 7557.0	...
6882504	  766.7	  495.8	 7559.0	...
6882505	  766.6	  495.8	 7562.0	...
6882506	  766.8	  495.8	 7560.0	...
6882507	  767.0	  495.7	 7558.0	...
6882508	  767.0	  495.4	 7559.0	...
6882509	  767.0	  495.0	 7563.0	...
6882510	  766.9	  494.8	 7566.0	...
6882511	  766.9	  494.5	 7569.0	...
6882512	  766.9	  494.3	 7569.0	...
6882513	  766.9	  494.5	 7570.0	...
6882514	  767.0	  494.9	 7571.0	...
6882515	  766.8	  495.6	 7572.0	...
6882516	  766.5	  495.8	 7574.0	...
6882517	  766.5	  495.9	 7576.0	...
6882518	  767.0	  495.2	 7575.0	...
6882519	  767.5	  494.7	 7568.0	...
6882520	  767.6	  494.2	 7560.0	...
6882521	  767.6	  494.0	 7558.0	...
6882522	  767.6	  493.5	 7563.0	...
6882523	  767.7	  493.1	 7568.0	...
6882524	  767.5	  492.8	 7571.0	...
6882525	  767.1	  492.9	 7574.0	...
6882526	  766.6	  492.8	 7576.0	...
6882527	  766.4	  492.5	 7577.0	...
6882528	  766.0	  492.3	 7578.0	...
6882529	  765.6	  492.4	 7580.0	...
6882530	  765.3	  492.5	 7581.0	...
6882531	  765.3	  492.5	 7582.0	...
6882532	  765.4	  492.6	 7582.0	...
6882533	  765.7	  492.6	 7581.0	...
6882534	  765.9	  492.8	 7580.0	...
6882535	  766.1	  492.9	 7583.0	...
6882536	  766.0	  493.0	 7588.0	...
6882537	  765.9	  492.9	 7591.0	...
6882538	  765.9	  492.7	 7590.0	...
6882539	  766.1	  493.4	 7587.0	...
6882540	  766.3	  494.3	 7585.0	...
6882541	  766.2	  495.3	 7585.0	...
6882542	  766.0	  496.0	 7586.0	...
6882543	  765.8	  496.7	 7586.0	...
6882544	  765.8	  496.5	 7586.0	...
6882545	  765.5	  495.6	 7587.0	...
6882546	  765.3	  495.5	 7589.0	...
6882547	  765.7	  496.3	 7597.0	...
6882548	  766.2	  496.9	 7605.0	...
6882549	  766.8	  496.7	 7612.0	...
6882550	  767.1	  496.6	 7603.0	...
6882551	  767.3	  496.6	 7591.0	...
6882552	  767.6	  496.6	 7580.0	...
EFIX R   6882430	6882552	123	  766.0	  495.0	   7548
SSACC R  6882553
6882553	  767.7	  496.8	 7576.0	...
6882554	  767.3	  497.5	 7573.0	...
6882555	  765.1	  499.4	 7569.0	...
6882556	  761.4	  502.2	 7575.0	...
6882557	  758.3	  505.4	 7581.0	...
6882558	  755.3	  508.9	 7586.0	...
6882559	  753.0	  512.1	 7586.0	...
6882560	  750.5	  514.6	 7579.0	...
6882561	  747.9	  518.2	 7572.0	...
6882562	  746.3	  520.9	 7565.0	...
6882563	  744.6	  523.7	 7568.0	...
6882564	  741.4	  525.4	 7576.0	...
6882565	  736.6	  527.9	 7584.0	...
6882566	  731.2	  531.7	 7590.0	...
6882567	  728.0	  534.8	 7594.0	...
6882568	  726.3	  536.8	 7597.0	...
6882569	  724.5	  537.5	 7600.0	...
6882570	  724.1	  539.5	 7603.0	...
6882571	  723.8	  541.8	 7606.0	...
ESACC R  6882553	6882571	19	  767.7	  496.8	  723.8	  541.8	   1.33	     87
SFIX R   6882572
6882572	  723.8	  545.0	 7607.0	...
6882573	  723.5	  545.8	 7607.0	...
6882574	  723.4	  546.6	 7607.0	...
6882575	  723.8	  547.2	 7608.0	...
6882576	  724.1	  548.0	 7608.0	...
6882577	  724.7	  548.9	 7608.0	...
6882578	  725.3	  549.2	 7608.0	...
6882579	  725.7	  548.5	 7609.0	...
6882580	  725.9	  547.8	 7608.0	...
6882581	  726.6	  546.9	 7607.0	...
6882582	  727.2	  547.0	 7605.0	...
6882583	  727.7	  547.1	 7604.0	...
6882584	  727.4	  546.7	 7599.0	...
6882585	  727.4	  545.9	 7594.0	...
6882586	  727.3	  545.2	 7590.0	...
6882587	  727.9	  545.0	 7590.0	...
6882588	  728.9	  544.9	 7591.0	...
6882589	  729.7	  544.7	 7590.0	...
6882590	  729.8	  544.6	 7588.0	...
6882591	  729.8	  544.6	 7587.0	...
6882592	  729.7	  543.7	 7581.0	...
6882593	  729.7	  542.5	 7576.0	...
6882594	  729.8	  541.3	 7588.0	...
6882595	  730.0	  540.8	 7605.0	...
6882596	  730.0	  540.7	 7623.0	...
6882597	  730.0	  540.6	 7625.0	...
6882598	  730.1	  540.5	 7626.0	...
6882599	  730.2	  540.4	 7625.0	...
6882600	  730.0	  540.5	 7624.0	...
6882601	  729.7	  540.4	 7621.0	...
6882602	  729.2	  540.4	 7619.0	...
6882603	  728.9	  540.1	 7627.0	...
6882604	  728.7	  540.2	 7637.0	...
6882605	  728.9	  540.9	 7643.0	...
6882606	  729.2	  541.7	 7640.0	...
6882607	  729.5	  542.4	 7637.0	...
6882608	  730.2	  542.3	 7635.0	...
6882609	  730.8	  543.0	 7632.0	...
6882610	  730.8	  543.7	 7637.0	...
6882611	  730.4	  544.6	 7644.0	...
6882612	  730.7	  544.7	 7648.0	...
6882613	  731.4	  544.8	 7644.0	...
6882614	  731.6	  544.9	 7640.0	...
6882615	  731.0	  545.0	 7639.0	...
6882616	  730.4	  545.0	 7639.0	...
6882617	  730.4	  545.1	 7640.0	...
6882618	  730.4	  545.1	 7646.0	...
6882619	  730.5	  545.0	 7652.0	...
6882620	  730.5	  544.8	 7658.0	...
6882621	  730.1	  544.7	 7660.0	...
6882622	  729.7	  544.7	 7663.0	...
6882623	  729.5	  544.6	 7665.0	...
6882624	  729.8	  544.2	 7666.0	...
6882625	  731.1	  543.6	 7665.0	...
6882626	  732.3	  543.4	 7663.0	...
6882627	  733.0	  543.4	 7662.0	...
6882628	  732.6	  543.3	 7661.0	...
6882629	  732.2	  543.6	 7659.0	...
6882630	  732.0	  543.8	 7657.0	...
6882631	  731.9	  544.4	 7656.0	...
6882632	  732.5	  544.7	 7652.0	...
6882633	  733.1	  544.9	 7648.0	...
6882634	  733.3	  544.5	 7643.0	...
6882635	  733.0	  543.8	 7637.0	...
6882636	  732.5	  543.4	 7632.0	...
6882637	  732.4	  543.6	 7635.0	...
6882638	  732.3	  543.8	 7644.0	...
6882639	  732.3	  543.9	 7652.0	...
6882640	  732.4	  543.6	 7652.0	...
6882641	  732.5	  543.3	 7653.0	...
6882642	  732.6	  543.6	 7653.0	...
6882643	  732.8	  544.2	 7648.0	...
6882644	  733.1	  544.8	 7643.0	...
6882645	  733.3	  544.8	 7645.0	...
6882646	  733.3	  545.2	 7652.0	...
6882647	  733.1	  545.5	 7654.0	...
6882648	  732.6	  545.9	 7652.0	...
6882649	  732.0	  545.8	 7653.0	...
6882650	  731.4	  545.1	 7663.0	...
6882651	  731.5	  544.5	 7671.0	...
6882652	  732.1	  543.9	 7667.0	...
6882653	  732.9	  543.9	 7660.0	...
6882654	  733.1	  543.8	 7654.0	...
6882655	  732.9	  543.6	 7664.0	...
6882656	  732.5	  543.0	 7672.0	...
6882657	  732.1	  542.5	 7678.0	...
6882658	  731.9	  542.0	 7678.0	...
6882659	  731.8	  541.9	 7678.0	...
6882660	  731.8	  541.7	 7677.0	...
6882661	  731.9	  541.6	 7680.0	...
6882662	  731.9	  541.5	 7684.0	...
6882663	  732.0	  541.8	 7684.0	...
6882664	  732.0	  542.1	 7681.0	...
6882665	  732.3	  542.3	 7679.0	...
6882666	  732.6	  542.2	 7680.0	...
6882667	  732.8	  542.1	 7682.0	...
6882668	  732.5	  542.0	 7693.0	...
6882669	  732.3	  541.8	 7703.0	...
6882670	  732.1	  541.8	 7708.0	...
6882671	  732.1	  541.9	 7702.0	...
6882672	  732.3	  542.3	 7695.0	...
6882673	  732.4	  542.5	 7695.0	...
6882674	  732.6	  542.5	 7698.0	...
6882675	  732.9	  542.6	 7694.0	...
6882676	  733.3	  542.8	 7684.0	...
6882677	  733.4	  543.1	 7672.0	...
6882678	  733.1	  543.3	 7671.0	...
6882679	  732.8	  543.4	 7674.0	...
6882680	  732.5	  543.5	 7679.0	...
6882681	  732.4	  543.6	 7680.0	...
6882682	  732.3	  543.4	 7681.0	...
6882683	  732.3	  543.1	 7682.0	...
6882684	  732.3	  543.4	 7684.0	...
6882685	  732.4	  543.9	 7686.0	...
6882686	  732.4	  544.0	 7688.0	...
6882687	  732.3	  543.5	 7690.0	...
6882688	  732.5	  543.0	 7691.0	...
6882689	  732.9	  543.0	 7689.0	...
6882690	  733.5	  542.5	 7673.0	...
6882691	  733.6	  542.2	 7662.0	...
6882692	  733.8	  541.9	 7652.0	...
6882693	  733.3	  542.1	 7656.0	...
6882694	  732.7	  541.9	 7665.0	...
6882695	  732.1	  541.9	 7675.0	...
6882696	  731.6	  541.9	 7689.0	...
6882697	  731.4	  541.7	 7693.0	...
6882698	  731.3	  541.4	 7696.0	...
6882699	  731.5	  541.1	 7693.0	...
6882700	  732.0	  541.1	 7690.0	...
6882701	  732.2	  541.2	 7685.0	...
6882702	  732.2	  541.2	 7679.0	...
6882703	  732.6	  540.7	 7672.0	...
6882704	  733.1	  540.1	 7667.0	...
6882705	  733.4	  539.5	 7664.0	...
6882706	  733.0	  539.5	 7661.0	...
6882707	  732.7	  539.6	 7659.0	...
6882708	  732.5	  539.7	 7658.0	...
6882709	  733.2	  539.2	 7661.0	...
6882710	  734.1	  538.3	 7662.0	...
6882711	  734.9	  537.3	 7663.0	...
6882712	  734.0	  537.0	 7664.0	...
6882713	  733.0	  537.1	 7674.0	...
6882714	  732.1	  537.5	 7683.0	...
6882715	  732.1	  537.9	 7688.0	...
6882716	  732.1	  538.1	 7690.0	...
6882717	  732.1	  537.9	 7691.0	...
6882718	  732.0	  537.7	 7696.0	...
6882719	  731.9	  537.4	 7695.0	...
6882720	  731.9	  537.1	 7696.0	...
6882721	  731.9	  536.7	 7687.0	...
6882722	  732.2	  536.6	 7677.0	...
6882723	  732.4	  536.8	 7670.0	...
6882724	  732.5	  537.1	 7672.0	...
6882725	  732.3	  537.9	 7675.0	...
6882726	  732.2	  538.4	 7678.0	...
6882727	  732.2	  538.9	 7679.0	...
6882728	  732.3	  539.3	 7680.0	...
6882729	  732.4	  539.6	 7680.0	...
6882730	  732.3	  539.8	 7684.0	...
6882731	  732.1	  539.6	 7687.0	...
6882732	  731.9	  539.2	 7691.0	...
6882733	  733.3	  538.1	 7690.0	...
6882734	  735.0	  536.4	 7686.0	...
6882735	  736.7	  535.0	 7685.0	...
6882736	  735.7	  536.3	 7685.0	...
6882737	  734.3	  538.3	 7686.0	...
6882738	  732.8	  538.8	 7683.0	...
6882739	  735.4	  537.1	 7670.0	...
6882740	  738.0	  534.1	 7657.0	...
6882741	  740.8	  532.4	 7649.0	...
6882742	  737.9	  534.1	 7660.0	...
6882743	  734.9	  537.2	 7671.0	...
6882744	  732.3	  540.6	 7683.0	...
6882745	  732.6	  540.9	 7683.0	...
6882746	  732.9	  541.3	 7684.0	...
6882747	  732.2	  541.4	 7688.0	...
6882748	  731.9	  541.4	 7691.0	...
6882749	  731.5	  541.5	 7694.0	...
6882750	  731.7	  541.5	 7691.0	...
6882751	  731.7	  541.4	 7689.0	...
6882752	  731.4	  541.6	 7694.0	...
6882753	  731.1	  542.1	 7700.0	...
6882754	  730.9	  543.0	 7709.0	...
6882755	  731.0	  543.8	 7714.0	...
6882756	  731.3	  545.0	 7718.0	...
6882757	  731.7	  546.2	 7719.0	...
6882758	  732.3	  548.4	 7716.0	...
6882759	  732.8	  549.8	 7714.0	...
6882760	  733.0	  550.7	 7711.0	...
6882761	  733.1	  551.6	 7709.0	...
6882762	  733.1	  553.0	 7708.0	...
6882763	  733.2	  554.5	 7710.0	...
6882764	  733.0	  553.9	 7712.0	...
6882765	  732.7	  552.7	 7712.0	...
6882766	  732.4	  551.3	 7712.0	...
6882767	  731.7	  550.8	 7717.0	...
6882768	  731.0	  549.2	 7723.0	...
6882769	  730.1	  546.1	 7730.0	...
6882770	  730.1	  543.5	 7714.0	...
6882771	  730.2	  542.2	 7696.0	...
6882772	  730.6	  542.5	 7686.0	...
6882773	  730.1	  541.7	 7697.0	...
6882774	  729.5	  540.1	 7708.0	...
6882775	  728.4	  538.9	 7711.0	...
6882776	  727.1	  538.6	 7711.0	...
6882777	  725.4	  539.4	 7710.0	...
6882778	  724.2	  540.0	 7710.0	...
6882779	  723.2	  540.3	 7717.0	...
6882780	  722.4	  538.6	 7724.0	...
6882781	  720.7	  535.5	 7733.0	...
6882782	  719.7	  534.0	 7737.0	...
6882783	  718.9	  534.1	 7741.0	...
6882784	  718.6	  533.6	 7742.0	...
6882785	  718.2	  532.7	 7743.0	...
6882786	  718.0	  531.8	 7737.0	...
6882787	  719.0	  533.7	 7730.0	...
6882788	  720.8	  534.0	 7722.0	...
6882789	  722.3	  534.3	 7720.0	...
6882790	  724.1	  534.9	 7718.0	...
6882791	  724.8	  535.8	 7714.0	...
6882792	  725.6	  536.9	 7710.0	...
6882793	  726.7	  537.4	 7706.0	...
6882794	  727.8	  537.9	 7706.0	...
6882795	  727.9	  537.7	 7709.0	...
6882796	  726.9	  537.1	 7716.0	...
6882797	  726.1	  537.8	 7722.0	...
6882798	  727.8	  539.7	 7712.0	...
6882799	  729.5	  542.0	 7699.0	...
6882800	  731.1	  543.1	 7688.0	...
6882801	  731.0	  543.7	 7691.0	...
6882802	  731.0	  544.5	 7695.0	...
6882803	  731.0	  545.0	 7697.0	...
6882804	  730.9	  544.5	 7696.0	...
6882805	  730.8	  543.8	 7695.0	...
6882806	  730.0	  543.2	 7696.0	...
6882807	  729.3	  543.2	 7700.0	...
6882808	  728.0	  542.6	 7702.0	...
6882809	  727.4	  541.9	 7702.0	...
6882810	  726.6	  541.2	 7700.0	...
6882811	  726.5	  541.3	 7701.0	...
6882812	  726.3	  541.0	 7703.0	...
6882813	  726.3	  540.4	 7705.0	...
6882814	  726.4	  539.9	 7708.0	...
6882815	  726.6	  539.6	 7710.0	...
6882816	  727.0	  540.1	 7712.0	...
6882817	  727.5	  541.0	 7712.0	...
6882818	  727.9	  541.9	 7710.0	...
6882819	  727.9	  542.8	 7706.0	...
6882820	  727.7	  543.3	 7701.0	...
6882821	  727.8	  543.7	 7698.0	...
6882822	  728.4	  543.8	 7695.0	...
6882823	  728.9	  543.9	 7693.0	...
6882824	  729.0	  543.9	 7691.0	...
6882825	  729.4	  542.8	 7691.0	...
6882826	  729.2	  542.6	 7692.0	...
6882827	  728.5	  542.2	 7696.0	...
6882828	  727.3	  543.1	 7706.0	...
6882829	  727.2	  542.8	 7715.0	...
6882830	  727.7	  542.8	 7721.0	...
6882831	  730.7	  540.1	 7704.0	...
6882832	  733.2	  537.4	 7686.0	...
6882833	  733.4	  536.9	 7682.0	...
6882834	  730.5	  539.1	 7695.0	...
6882835	  727.6	  541.2	 7708.0	...
6882836	  730.1	  540.7	 7696.0	...
6882837	  733.0	  540.1	 7680.0	...
6882838	  735.1	  540.1	 7665.0	...
6882839	  733.7	  540.6	 7678.0	...
6882840	  732.3	  541.0	 7693.0	...
6882841	  731.6	  540.8	 7704.0	...
6882842	  731.5	  542.0	 7701.0	...
6882843	  731.3	  543.3	 7698.0	...
6882844	  731.2	  544.1	 7699.0	...
6882845	  730.9	  543.4	 7698.0	...
6882846	  731.8	  542.6	 7693.0	...
6882847	  732.4	  541.6	 7688.0	...
6882848	  732.6	  541.0	 7686.0	...
6882849	  731.7	  540.2	 7687.0	...
6882850	  731.2	  540.0	 7695.0	...
6882851	  731.3	  541.0	 7702.0	...
6882852	  731.3	  542.3	 7709.0	...
6882853	  731.0	  543.6	 7710.0	...
6882854	  730.5	  543.7	 7712.0	...
6882855	  730.1	  543.7	 7713.0	...
6882856	  730.0	  543.6	 7713.0	...
6882857	  729.9	  543.5	 7713.0	...
6882858	  729.8	  543.5	 7712.0	...
6882859	  730.8	  543.2	 7710.0	...
6882860	  732.0	  542.8	 7711.0	...
6882861	  733.1	  542.1	 7714.0	...
6882862	  734.2	  541.3	 7711.0	...
6882863	  735.3	  541.0	 7704.0	...
6882864	  736.4	  541.1	 7695.0	...
6882865	  736.5	  541.6	 7692.0	...
6882866	  734.9	  541.7	 7700.0	...
6882867	  733.3	  542.0	 7709.0	...
6882868	  731.7	  542.4	 7719.0	...
6882869	  731.5	  542.6	 7718.0	...
6882870	  731.3	  542.5	 7716.0	...
6882871	  731.0	  542.3	 7713.0	...
6882872	  730.8	  542.3	 7711.0	...
6882873	  730.7	  542.5	 7714.0	...
6882874	  730.9	  542.7	 7716.0	...
6882875	  731.2	  542.8	 7712.0	...
6882876	  731.6	  542.6	 7708.0	...
6882877	  731.9	  542.4	 7704.0	...
6882878	  732.0	  541.3	 7706.0	...
6882879	  731.8	  540.2	 7709.0	...
6882880	  731.5	  538.8	 7711.0	...
6882881	  732.0	  538.2	 7698.0	...
6882882	  733.1	  537.5	 7685.0	...
6882883	  734.3	  537.1	 7682.0	...
6882884	  734.2	  537.0	 7693.0	...
6882885	  733.2	  537.1	 7704.0	...
6882886	  732.1	  536.7	 7704.0	...
6882887	  732.6	  536.2	 7704.0	...
6882888	  733.6	  535.8	 7697.0	...
6882889	  734.6	  536.3	 7689.0	...
6882890	  734.6	  536.8	 7682.0	...
6882891	  734.6	  537.3	 7682.0	...
6882892	  734.3	  537.4	 7684.0	...
6882893	  733.9	  537.7	 7685.0	...
6882894	  733.5	  537.9	 7683.0	...
6882895	  733.1	  537.5	 7681.0	...
6882896	  732.9	  536.9	 7678.0	...
6882897	  733.3	  536.3	 7677.0	...
6882898	  733.9	  536.0	 7675.0	...
6882899	  734.3	  535.3	 7676.0	...
6882900	  734.1	  534.7	 7679.0	...
6882901	  733.9	  534.2	 7682.0	...
6882902	  733.6	  534.3	 7682.0	...
6882903	  733.4	  534.6	 7688.0	...
6882904	  733.1	  534.8	 7694.0	...
6882905	  733.5	  534.5	 7699.0	...
6882906	  733.8	  534.2	 7698.0	...
6882907	  734.2	  534.2	 7699.0	...
6882908	  734.1	  534.5	 7702.0	...
6882909	  734.2	  534.8	 7705.0	...
6882910	  734.3	  535.3	 7704.0	...
6882911	  734.4	  535.8	 7700.0	...
6882912	  734.9	  536.1	 7696.0	...
6882913	  735.2	  535.9	 7693.0	...
6882914	  735.3	  535.6	 7693.0	...
6882915	  735.1	  535.6	 7694.0	...
6882916	  734.9	  535.2	 7692.0	...
6882917	  734.8	  534.9	 7688.0	...
6882918	  734.6	  535.4	 7689.0	...
6882919	  734.9	  536.2	 7690.0	...
6882920	  735.1	  536.9	 7691.0	...
6882921	  735.4	  536.8	 7689.0	...
6882922	  735.1	  536.7	 7690.0	...
6882923	  735.0	  536.6	 7690.0	...
6882924	  734.8	  537.2	 7690.0	...
6882925	  734.6	  537.7	 7689.0	...
6882926	  733.8	  538.5	 7690.0	...
6882927	  733.3	  538.8	 7690.0	...
6882928	  732.4	  539.2	 7692.0	...
6882929	  732.3	  539.4	 7696.0	...
6882930	  732.1	  538.9	 7701.0	...
6882931	  732.1	  538.3	 7705.0	...
EFIX R   6882572	6882931	360	  731.1	  541.2	   7680
SSACC R  6882932
6882932	  732.4	  537.4	 7708.0	...
6882933	  733.2	  536.9	 7711.0	...
6882934	  734.3	  535.3	 7713.0	...
6882935	  736.4	  533.1	 7711.0	...
6882936	  738.3	  531.2	 7707.0	...
6882937	  740.5	  528.3	 7703.0	...
6882938	  742.3	  525.3	 7704.0	...
6882939	  745.5	  521.6	 7708.0	...
6882940	  748.3	  519.1	 7714.0	...
6882941	  752.7	  515.6	 7719.0	...
6882942	  756.8	  511.5	 7722.0	...
6882943	  761.1	  507.6	 7723.0	...
6882944	  763.9	  504.7	 7724.0	...
6882945	  766.5	  501.6	 7725.0	...
6882946	  769.5	  497.9	 7725.0	...
6882947	  772.0	  495.1	 7727.0	...
6882948	  773.8	  492.3	 7728.0	...
6882949	  775.7	  490.1	 7730.0	...
6882950	  777.2	  487.7	 7731.0	...
6882951	  779.5	  486.2	 7728.0	...
ESACC R  6882932	6882951	20	  732.4	  537.4	  779.5	  486.2	   1.47	     99
SFIX R   6882952
6882952	  780.6	  484.1	 7724.0	...
6882953	  781.5	  482.2	 7721.0	...
6882954	  783.0	  480.9	 7722.0	...
6882955	  784.6	  480.8	 7726.0	...
6882956	  786.3	  481.2	 7731.0	...
6882957	  786.5	  482.0	 7734.0	...
6882958	  786.7	  483.0	 7735.0	...
6882959	  787.1	  483.7	 7735.0	...
6882960	  787.3	  484.1	 7735.0	...
6882961	  787.4	  484.2	 7735.0	...
6882962	  787.3	  484.4	 7735.0	...
6882963	  787.2	  484.7	 7734.0	...
6882964	  787.4	  485.0	 7734.0	...
6882965	  787.6	  486.3	 7734.0	...
6882966	  787.8	  487.7	 7734.0	...
6882967	  787.9	  489.1	 7734.0	...
6882968	  787.8	  489.2	 7734.0	...
6882969	  787.6	  489.0	 7734.0	...
6882970	  787.2	  489.3	 7734.0	...
6882971	  786.7	  489.8	 7734.0	...
6882972	  786.4	  490.3	 7732.0	...
6882973	  786.2	  490.3	 7725.0	...
6882974	  786.1	  490.4	 7720.0	...
6882975	  786.0	  490.3	 7717.0	...
6882976	  785.4	  490.2	 7719.0	...
6882977	  784.8	  490.1	 7720.0	...
6882978	  784.2	  490.2	 7724.0	...
6882979	  784.1	  490.5	 7728.0	...
6882980	  784.2	  490.9	 7727.0	...
6882981	  784.4	  491.3	 7722.0	...
6882982	  784.4	  491.3	 7717.0	...
6882983	  784.4	  491.2	 7717.0	...
6882984	  784.6	  491.1	 7719.0	...
6882985	  785.0	  491.3	 7722.0	...
6882986	  785.4	  491.4	 7727.0	...
6882987	  785.4	  491.3	 7732.0	...
6882988	  785.4	  491.0	 7732.0	...
6882989	  785.5	  491.4	 7730.0	...
6882990	  785.6	  492.2	 7728.0	...
6882991	  785.1	  492.4	 7729.0	...
6882992	  784.4	  491.8	 7728.0	...
6882993	  784.0	  491.7	 7726.0	...
6882994	  784.3	  492.3	 7723.0	...
6882995	  784.6	  493.0	 7721.0	...
6882996	  784.6	  493.3	 7720.0	...
6882997	  784.6	  493.4	 7721.0	...
6882998	  785.1	  493.6	 7722.0	...
6882999	  785.7	  493.5	 7723.0	...
6883000	  786.2	  493.2	 7724.0	...
6883001	  786.1	  493.0	 7725.0	...
6883002	  786.0	  492.7	 7723.0	...
6883003	  786.0	  492.7	 7720.0	...
6883004	  785.9	  492.8	 7716.0	...
6883005	  785.6	  492.9	 7715.0	...
6883006	  785.3	  493.0	 7716.0	...
6883007	  785.2	  493.0	 7721.0	...
6883008	  785.1	  493.1	 7726.0	...
6883009	  784.7	  493.2	 7724.0	...
6883010	  784.3	  492.9	 7719.0	...
6883011	  784.0	  492.5	 7715.0	...
6883012	  784.0	  492.9	 7715.0	...
6883013	  784.4	  493.5	 7715.0	...
6883014	  784.7	  494.1	 7714.0	...
6883015	  785.2	  493.8	 7715.0	...
6883016	  785.5	  493.7	 7716.0	...
6883017	  785.9	  494.0	 7718.0	...
6883018	  786.1	  494.3	 7719.0	...
6883019	  786.3	  494.5	 7717.0	...
6883020	  786.3	  494.4	 7715.0	...
6883021	  786.1	  494.4	 7713.0	...
6883022	  785.9	  494.6	 7713.0	...
6883023	  785.8	  494.9	 7713.0	...
6883024	  785.7	  495.0	 7712.0	...
6883025	  785.4	  495.3	 7709.0	...
6883026	  785.1	  495.8	 7707.0	...
6883027	  785.0	  496.2	 7705.0	...
6883028	  785.3	  496.4	 7705.0	...
6883029	  785.7	  496.7	 7709.0	...
6883030	  786.2	  496.9	 7712.0	...
6883031	  786.2	  497.0	 7711.0	...
6883032	  786.3	  496.9	 7708.0	...
6883033	  786.4	  496.8	 7708.0	...
6883034	  786.1	  496.7	 7712.0	...
6883035	  785.8	  496.5	 7717.0	...
6883036	  785.4	  496.4	 7717.0	...
6883037	  785.2	  496.4	 7717.0	...
6883038	  785.2	  496.9	 7716.0	...
6883039	  785.2	  497.4	 7716.0	...
6883040	  785.3	  497.7	 7715.0	...
6883041	  785.7	  497.6	 7716.0	...
6883042	  786.1	  497.6	 7714.0	...
6883043	  786.4	  497.5	 7713.0	...
6883044	  786.3	  497.5	 7711.0	...
6883045	  786.5	  498.0	 7712.0	...
6883046	  786.6	  498.5	 7712.0	...
6883047	  786.6	  498.8	 7710.0	...
6883048	  786.4	  498.6	 7708.0	...
6883049	  786.3	  498.3	 7706.0	...
6883050	  786.1	  497.8	 7702.0	...
6883051	  786.1	  497.3	 7693.0	...
6883052	  786.3	  497.0	 7685.0	...
6883053	  786.6	  497.0	 7680.0	...
6883054	  786.8	  496.6	 7680.0	...
6883055	  786.3	  496.1	 7681.0	...
6883056	  785.6	  495.6	 7681.0	...
6883057	  785.6	  495.5	 7683.0	...
6883058	  786.1	  495.3	 7685.0	...
6883059	  786.6	  495.3	 7688.0	...
6883060	  786.6	  495.3	 7689.0	...
6883061	  786.6	  495.3	 7690.0	...
6883062	  786.7	  495.3	 7690.0	...
6883063	  786.6	  495.4	 7689.0	...
6883064	  786.5	  495.4	 7688.0	...
6883065	  786.4	  495.2	 7688.0	...
6883066	  786.4	  494.9	 7687.0	...
6883067	  786.4	  494.6	 7685.0	...
6883068	  786.6	  494.8	 7685.0	...
6883069	  786.5	  495.0	 7684.0	...
6883070	  786.3	  495.3	 7681.0	...
6883071	  786.1	  495.4	 7678.0	...
6883072	  785.7	  495.4	 7675.0	...
6883073	  785.5	  495.2	 7675.0	...
6883074	  785.6	  495.0	 7675.0	...
6883075	  786.0	  495.0	 7676.0	...
6883076	  786.4	  495.0	 7677.0	...
6883077	  786.4	  495.0	 7678.0	...
6883078	  786.7	  495.2	 7679.0	...
6883079	  786.9	  495.6	 7678.0	...
6883080	  787.0	  495.9	 7676.0	...
6883081	  786.9	  496.4	 7674.0	...
6883082	  786.9	  497.1	 7672.0	...
6883083	  787.0	  497.8	 7669.0	...
6883084	  787.0	  497.9	 7666.0	...
6883085	  787.0	  498.0	 7665.0	...
6883086	  786.9	  497.4	 7665.0	...
6883087	  786.8	  496.8	 7665.0	...
6883088	  786.8	  496.1	 7665.0	...
6883089	  786.8	  496.2	 7663.0	...
6883090	  787.0	  496.7	 7661.0	...
6883091	  787.0	  497.2	 7659.0	...
6883092	  787.2	  497.4	 7658.0	...
6883093	  787.1	  497.1	 7658.0	...
6883094	  786.6	  496.8	 7658.0	...
6883095	  786.0	  496.7	 7658.0	...
6883096	  786.0	  496.7	 7659.0	...
6883097	  786.6	  496.7	 7660.0	...
6883098	  787.1	  496.6	 7659.0	...
6883099	  787.0	  496.4	 7657.0	...
6883100	  787.0	  496.2	 7655.0	...
6883101	  787.2	  495.9	 7654.0	...
6883102	  787.4	  495.8	 7653.0	...
6883103	  787.4	  495.8	 7652.0	...
6883104	  787.4	  495.8	 7652.0	...
6883105	  787.3	  495.9	 7651.0	...
6883106	  787.1	  496.1	 7649.0	...
6883107	  787.0	  496.3	 7648.0	...
6883108	  787.0	  496.5	 7647.0	...
6883109	  787.0	  496.6	 7648.0	...
6883110	  787.0	  496.8	 7649.0	...
6883111	  786.8	  497.0	 7651.0	...
6883112	  786.6	  497.2	 7648.0	...
6883113	  786.4	  497.5	 7644.0	...
6883114	  786.2	  497.9	 7639.0	...
6883115	  786.0	  498.3	 7639.0	...
6883116	  785.8	  498.3	 7641.0	...
6883117	  786.0	  498.4	 7642.0	...
6883118	  786.5	  498.3	 7643.0	...
6883119	  787.0	  498.7	 7644.0	...
6883120	  787.0	  499.2	 7645.0	...
6883121	  786.8	  499.6	 7645.0	...
6883122	  786.5	  499.5	 7641.0	...
6883123	  786.5	  499.3	 7638.0	...
6883124	  786.7	  499.1	 7638.0	...
6883125	  786.8	  498.7	 7643.0	...
6883126	  786.7	  498.3	 7648.0	...
6883127	  786.6	  498.0	 7648.0	...
6883128	  786.7	  497.8	 7645.0	...
6883129	  787.1	  497.9	 7643.0	...
6883130	  787.5	  497.9	 7643.0	...
6883131	  787.8	  497.6	 7643.0	...
6883132	  787.6	  496.9	 7644.0	...
6883133	  787.5	  496.3	 7645.0	...
6883134	  787.4	  496.0	 7647.0	...
6883135	  787.2	  496.0	 7647.0	...
6883136	  787.0	  496.5	 7648.0	...
6883137	  786.8	  497.0	 7648.0	...
6883138	  786.9	  497.5	 7648.0	...
6883139	  787.1	  497.6	 7649.0	...
6883140	  787.8	  497.7	 7649.0	...
6883141	  788.5	  497.8	 7642.0	...
6883142	  788.8	  497.3	 7634.0	...
6883143	  788.5	  496.9	 7627.0	...
6883144	  788.1	  496.5	 7627.0	...
6883145	  787.9	  496.7	 7628.0	...
6883146	  787.8	  496.9	 7628.0	...
6883147	  787.9	  497.0	 7628.0	...
6883148	  787.9	  497.2	 7628.0	...
6883149	  787.9	  496.9	 7627.0	...
6883150	  787.8	  496.5	 7627.0	...
6883151	  787.8	  496.3	 7628.0	...
6883152	  787.8	  496.6	 7629.0	...
6883153	  787.8	  497.1	 7631.0	...
6883154	  787.7	  497.6	 7633.0	...
6883155	  787.3	  498.0	 7633.0	...
6883156	  786.8	  497.8	 7633.0	...
6883157	  786.5	  497.5	 7633.0	...
6883158	  786.7	  497.5	 7632.0	...
6883159	  787.1	  497.9	 7632.0	...
MSG	6883160 0000 _ Number On
6883160	  787.4	  498.2	 7632.0	...
6883161	  787.6	  498.2	 7632.0	...
6883162	  787.8	  498.3	 7633.0	...
6883163	  787.8	  498.4	 7632.0	...
6883164	  787.7	  498.3	 7630.0	...
6883165	  787.6	  498.0	 7629.0	...
6883166	  787.8	  497.9	 7628.0	...
6883167	  788.0	  497.9	 7627.0	...
6883168	  788.3	  498.0	 7627.0	...
6883169	  788.3	  497.9	 7628.0	...
6883170	  788.2	  497.8	 7629.0	...
6883171	  788.1	  498.0	 7629.0	...
6883172	  788.0	  498.4	 7629.0	...
6883173	  788.0	  498.1	 7630.0	...
6883174	  787.6	  497.4	 7631.0	...
6883175	  787.4	  497.6	 7632.0	...
6883176	  787.2	  498.6	 7631.0	...
6883177	  786.8	  499.4	 7630.0	...
6883178	  786.4	  499.2	 7628.0	...
6883179	  786.3	  499.0	 7625.0	...
6883180	  786.6	  499.3	 7623.0	...
6883181	  786.9	  499.5	 7621.0	...
6883182	  787.1	  499.7	 7620.0	...
6883183	  787.3	  499.6	 7618.0	...
6883184	  787.9	  499.0	 7615.0	...
6883185	  788.3	  498.3	 7614.0	...
6883186	  788.4	  498.1	 7617.0	...
6883187	  788.2	  498.8	 7621.0	...
6883188	  788.0	  499.5	 7624.0	...
6883189	  788.2	  499.7	 7624.0	...
6883190	  788.3	  499.7	 7623.0	...
6883191	  788.1	  499.7	 7622.0	...
6883192	  787.7	  499.7	 7621.0	...
6883193	  787.4	  499.8	 7619.0	...
6883194	  787.3	  499.9	 7616.0	...
6883195	  787.1	  500.0	 7614.0	...
6883196	  786.9	  500.2	 7613.0	...
6883197	  786.8	  500.3	 7613.0	...
6883198	  786.9	  500.4	 7614.0	...
6883199	  787.0	  500.5	 7613.0	...
6883200	  787.0	  500.5	 7613.0	...
6883201	  787.0	  500.6	 7612.0	...
6883202	  787.1	  500.9	 7609.0	...
6883203	  787.2	  501.1	 7607.0	...
6883204	  787.2	  501.1	 7606.0	...
6883205	  786.9	  501.0	 7608.0	...
6883206	  786.5	  500.8	 7609.0	...
6883207	  786.2	  500.7	 7610.0	...
6883208	  786.2	  500.6	 7609.0	...
6883209	  785.9	  500.6	 7610.0	...
6883210	  785.7	  500.9	 7609.0	...
6883211	  785.8	  501.2	 7608.0	...
6883212	  786.3	  501.4	 7606.0	...
6883213	  786.8	  501.3	 7605.0	...
6883214	  787.2	  500.8	 7605.0	...
6883215	  787.7	  500.3	 7608.0	...
6883216	  787.9	  500.0	 7612.0	...
6883217	  787.8	  500.2	 7611.0	...
6883218	  787.6	  500.4	 7609.0	...
6883219	  787.3	  500.5	 7607.0	...
6883220	  787.1	  500.5	 7608.0	...
6883221	  786.9	  500.4	 7609.0	...
6883222	  787.1	  500.1	 7608.0	...
6883223	  787.3	  499.9	 7608.0	...
6883224	  787.8	  499.8	 7608.0	...
6883225	  787.9	  499.8	 7604.0	...
6883226	  788.0	  500.2	 7600.0	...
6883227	  787.7	  500.8	 7596.0	...
6883228	  787.5	  501.3	 7595.0	...
6883229	  787.4	  501.2	 7592.0	...
6883230	  787.5	  501.1	 7589.0	...
6883231	  787.8	  501.0	 7584.0	...
6883232	  788.1	  501.1	 7580.0	...
6883233	  787.8	  501.4	 7579.0	...
6883234	  787.4	  501.7	 7580.0	...
6883235	  787.0	  501.8	 7580.0	...
6883236	  787.0	  501.8	 7580.0	...
6883237	  787.0	  501.7	 7580.0	...
6883238	  787.0	  501.8	 7579.0	...
6883239	  787.0	  502.0	 7578.0	...
6883240	  786.9	  502.2	 7576.0	...
6883241	  786.8	  502.2	 7576.0	...
6883242	  786.7	  502.0	 7576.0	...
6883243	  786.5	  501.9	 7575.0	...
6883244	  786.3	  501.6	 7578.0	...
6883245	  786.1	  501.4	 7580.0	...
6883246	  786.1	  501.1	 7579.0	...
6883247	  786.4	  501.1	 7576.0	...
6883248	  786.9	  502.2	 7572.0	...
6883249	  787.1	  503.4	 7571.0	...
6883250	  787.1	  504.2	 7570.0	...
6883251	  786.3	  503.9	 7570.0	...
6883252	  785.4	  503.7	 7570.0	...
EFIX R   6882952	6883252	301	  786.6	  496.3	   7662
SSACC R  6883253
6883253	  784.1	  503.9	 7572.0	...
6883254	  783.0	  505.1	 7573.0	...
6883255	  781.0	  506.5	 7570.0	...
6883256	  778.9	  508.4	 7565.0	...
6883257	  775.7	  510.4	 7561.0	...
6883258	  773.5	  512.2	 7560.0	...
6883259	  769.9	  514.6	 7559.0	...
6883260	  767.0	  516.5	 7559.0	...
6883261	  764.0	  518.7	 7560.0	...
6883262	  761.9	  519.9	 7560.0	...
6883263	  760.6	  520.3	 7563.0	...
6883264	  759.4	  520.5	 7565.0	...
6883265	  759.3	  520.2	 7568.0	...
ESACC R  6883253	6883265	13	  784.1	  503.9	  759.3	  520.2	   0.63	     65
SFIX R   6883266
6883266	  759.2	  519.4	 7569.0	...
6883267	  759.7	  518.5	 7565.0	...
6883268	  760.2	  517.8	 7557.0	...
6883269	  761.5	  517.0	 7549.0	...
6883270	  763.4	  516.1	 7548.0	...
6883271	  766.1	  515.4	 7550.0	...
6883272	  767.8	  515.3	 7550.0	...
6883273	  768.8	  515.2	 7548.0	...
6883274	  769.4	  515.0	 7546.0	...
6883275	  769.9	  514.4	 7546.0	...
6883276	  770.5	  513.8	 7546.0	...
6883277	  770.7	  513.1	 7547.0	...
6883278	  771.0	  512.7	 7549.0	...
6883279	  770.9	  512.1	 7550.0	...
6883280	  770.7	  511.9	 7547.0	...
6883281	  770.5	  512.0	 7543.0	...
6883282	  770.1	  512.4	 7539.0	...
6883283	  769.8	  512.8	 7545.0	...
6883284	  769.5	  513.0	 7551.0	...
6883285	  769.8	  512.9	 7554.0	...
6883286	  770.2	  512.3	 7549.0	...
6883287	  770.6	  511.7	 7542.0	...
6883288	  770.8	  511.5	 7537.0	...
6883289	  770.9	  511.5	 7535.0	...
6883290	  770.8	  512.4	 7535.0	...
6883291	  770.6	  513.4	 7533.0	...
6883292	  770.4	  514.4	 7531.0	...
6883293	  770.4	  514.5	 7529.0	...
6883294	  770.3	  514.9	 7528.0	...
6883295	  770.3	  515.6	 7527.0	...
6883296	  770.6	  516.1	 7525.0	...
6883297	  771.2	  516.4	 7524.0	...
6883298	  771.7	  516.3	 7526.0	...
6883299	  771.9	  516.2	 7528.0	...
6883300	  771.9	  516.2	 7530.0	...
6883301	  771.8	  516.1	 7534.0	...
6883302	  772.0	  516.8	 7539.0	...
6883303	  772.3	  517.8	 7543.0	...
6883304	  772.5	  519.1	 7543.0	...
6883305	  772.5	  519.7	 7545.0	...
6883306	  772.4	  519.8	 7547.0	...
6883307	  772.2	  519.5	 7547.0	...
6883308	  772.1	  519.4	 7544.0	...
6883309	  771.7	  519.5	 7542.0	...
6883310	  771.3	  519.4	 7546.0	...
6883311	  771.0	  519.2	 7550.0	...
6883312	  771.0	  519.0	 7552.0	...
6883313	  771.1	  519.0	 7550.0	...
6883314	  771.4	  519.4	 7549.0	...
6883315	  771.7	  519.7	 7550.0	...
6883316	  771.9	  519.9	 7550.0	...
6883317	  772.0	  519.9	 7550.0	...
6883318	  772.1	  519.8	 7551.0	...
6883319	  772.3	  519.6	 7549.0	...
6883320	  772.2	  519.8	 7549.0	...
6883321	  772.0	  520.5	 7548.0	...
6883322	  772.4	  521.1	 7548.0	...
6883323	  772.9	  521.4	 7548.0	...
6883324	  773.5	  521.4	 7542.0	...
6883325	  773.3	  521.6	 7538.0	...
6883326	  773.1	  521.7	 7532.0	...
6883327	  773.1	  521.7	 7530.0	...
6883328	  773.2	  521.6	 7528.0	...
6883329	  773.3	  521.5	 7529.0	...
6883330	  773.2	  521.9	 7527.0	...
6883331	  773.2	  522.2	 7525.0	...
6883332	  773.2	  522.4	 7527.0	...
6883333	  773.1	  522.2	 7533.0	...
6883334	  772.9	  522.1	 7540.0	...
6883335	  773.2	  522.2	 7539.0	...
6883336	  773.5	  522.2	 7535.0	...
6883337	  773.8	  522.1	 7530.0	...
6883338	  773.8	  522.0	 7530.0	...
6883339	  773.7	  522.3	 7528.0	...
6883340	  773.9	  522.5	 7527.0	...
6883341	  774.1	  522.3	 7525.0	...
6883342	  774.1	  521.8	 7530.0	...
6883343	  773.8	  521.5	 7537.0	...
6883344	  773.6	  521.6	 7543.0	...
6883345	  772.9	  521.7	 7543.0	...
6883346	  772.4	  522.3	 7539.0	...
6883347	  772.0	  522.9	 7535.0	...
6883348	  772.1	  523.3	 7532.0	...
6883349	  772.5	  523.0	 7533.0	...
6883350	  773.0	  523.2	 7533.0	...
6883351	  773.3	  523.6	 7534.0	...
6883352	  773.2	  524.2	 7533.0	...
6883353	  772.6	  524.3	 7533.0	...
6883354	  772.1	  523.8	 7536.0	...
6883355	  772.1	  523.2	 7540.0	...
6883356	  772.8	  522.6	 7543.0	...
6883357	  773.6	  522.3	 7544.0	...
6883358	  774.0	  522.0	 7546.0	...
6883359	  773.9	  521.4	 7549.0	...
6883360	  773.8	  521.0	 7551.0	...
6883361	  773.4	  520.5	 7551.0	...
6883362	  773.0	  520.5	 7547.0	...
6883363	  772.8	  520.8	 7541.0	...
6883364	  773.0	  521.4	 7532.0	...
6883365	  773.2	  522.1	 7526.0	...
6883366	  773.3	  522.4	 7521.0	...
6883367	  773.3	  522.5	 7522.0	...
6883368	  773.1	  522.6	 7524.0	...
6883369	  772.8	  522.7	 7526.0	...
6883370	  772.9	  522.9	 7527.0	...
6883371	  773.1	  522.9	 7527.0	...
6883372	  773.3	  522.7	 7524.0	...
6883373	  773.6	  522.4	 7522.0	...
6883374	  774.0	  522.1	 7519.0	...
6883375	  774.0	  522.2	 7517.0	...
6883376	  773.4	  522.2	 7519.0	...
6883377	  772.7	  522.2	 7524.0	...
6883378	  772.5	  522.0	 7528.0	...
6883379	  772.7	  521.8	 7528.0	...
6883380	  773.1	  522.2	 7528.0	...
6883381	  773.5	  522.7	 7526.0	...
6883382	  773.4	  523.3	 7525.0	...
6883383	  773.6	  523.7	 7524.0	...
6883384	  774.0	  524.3	 7517.0	...
6883385	  774.3	  524.9	 7509.0	...
6883386	  774.2	  524.2	 7510.0	...
6883387	  774.1	  523.4	 7519.0	...
6883388	  774.0	  523.4	 7528.0	...
6883389	  774.2	  524.7	 7527.0	...
6883390	  774.5	  525.9	 7526.0	...
6883391	  774.8	  526.2	 7526.0	...
6883392	  774.9	  526.0	 7526.0	...
6883393	  775.0	  525.7	 7527.0	...
6883394	  774.9	  525.6	 7527.0	...
6883395	  774.9	  525.5	 7527.0	...
6883396	  774.5	  524.6	 7526.0	...
6883397	  774.0	  523.8	 7527.0	...
6883398	  773.7	  523.2	 7529.0	...
6883399	  773.6	  523.5	 7532.0	...
6883400	  773.9	  523.7	 7534.0	...
6883401	  774.3	  523.6	 7535.0	...
6883402	  774.7	  523.7	 7534.0	...
6883403	  775.1	  523.8	 7533.0	...
6883404	  775.3	  523.6	 7532.0	...
6883405	  775.5	  523.3	 7531.0	...
6883406	  775.6	  523.0	 7531.0	...
6883407	  775.6	  523.1	 7526.0	...
6883408	  775.7	  523.2	 7520.0	...
6883409	  775.7	  523.4	 7519.0	...
6883410	  775.7	  523.3	 7523.0	...
6883411	  775.6	  522.9	 7527.0	...
6883412	  775.5	  522.5	 7527.0	...
6883413	  775.3	  522.1	 7528.0	...
6883414	  775.3	  522.1	 7529.0	...
6883415	  775.3	  522.0	 7529.0	...
6883416	  775.3	  521.9	 7529.0	...
6883417	  775.3	  522.3	 7528.0	...
6883418	  775.5	  523.2	 7525.0	...
6883419	  775.6	  524.0	 7522.0	...
6883420	  775.5	  524.2	 7521.0	...
6883421	  775.3	  524.0	 7522.0	...
6883422	  775.2	  523.8	 7519.0	...
6883423	  775.5	  523.7	 7516.0	...
6883424	  775.7	  523.7	 7512.0	...
6883425	  775.8	  523.7	 7511.0	...
6883426	  775.8	  524.2	 7511.0	...
6883427	  775.8	  524.6	 7511.0	...
6883428	  776.0	  525.0	 7511.0	...
6883429	  776.2	  524.9	 7512.0	...
6883430	  776.5	  525.0	 7514.0	...
6883431	  776.6	  525.1	 7516.0	...
6883432	  776.6	  525.1	 7520.0	...
6883433	  776.5	  524.8	 7523.0	...
6883434	  776.3	  524.7	 7526.0	...
6883435	  776.1	  524.5	 7527.0	...
6883436	  776.1	  524.4	 7525.0	...
6883437	  776.0	  524.3	 7523.0	...
6883438	  776.0	  524.0	 7519.0	...
6883439	  776.0	  523.8	 7524.0	...
6883440	  776.0	  523.4	 7530.0	...
6883441	  776.0	  523.2	 7536.0	...
6883442	  776.0	  523.0	 7535.0	...
6883443	  775.8	  523.0	 7535.0	...
6883444	  775.8	  523.0	 7535.0	...
6883445	  775.7	  522.7	 7537.0	...
6883446	  775.5	  522.1	 7539.0	...
6883447	  775.0	  521.7	 7541.0	...
6883448	  774.9	  521.5	 7540.0	...
6883449	  775.3	  521.6	 7539.0	...
6883450	  775.9	  522.5	 7535.0	...
6883451	  776.1	  523.3	 7533.0	...
6883452	  776.1	  524.1	 7531.0	...
6883453	  775.8	  524.3	 7527.0	...
6883454	  775.6	  524.5	 7523.0	...
6883455	  775.5	  524.6	 7523.0	...
6883456	  775.4	  524.8	 7526.0	...
6883457	  775.2	  524.9	 7529.0	...
6883458	  775.1	  524.8	 7529.0	...
6883459	  775.2	  524.6	 7528.0	...
6883460	  775.6	  524.7	 7528.0	...
6883461	  776.1	  524.9	 7528.0	...
MSG	6883462 0000 _ Number Off
6883462	  776.3	  525.2	 7527.0	...
6883463	  776.7	  525.2	 7526.0	...
6883464	  777.0	  525.2	 7526.0	...
6883465	  777.8	  525.3	 7526.0	...
6883466	  778.9	  525.5	 7529.0	...
6883467	  780.2	  525.3	 7530.0	...
6883468	  781.0	  524.9	 7531.0	...
6883469	  782.3	  524.4	 7531.0	...
6883470	  783.8	  524.4	 7528.0	...
6883471	  785.5	  524.4	 7522.0	...
6883472	  787.5	  524.0	 7515.0	...
6883473	  789.8	  523.5	 7509.0	...
6883474	  792.5	  522.9	 7506.0	...
6883475	  794.7	  522.6	 7509.0	...
6883476	  796.3	  523.1	 7514.0	...
6883477	  797.2	  523.7	 7520.0	...
6883478	  797.5	  524.5	 7520.0	...
6883479	  797.6	  524.7	 7526.0	...
6883480	  797.7	  524.9	 7532.0	...
6883481	  797.6	  524.9	 7533.0	...
6883482	  797.5	  524.9	 7528.0	...
6883483	  796.9	  524.8	 7524.0	...
6883484	  796.3	  524.7	 7526.0	...
6883485	  795.3	  524.9	 7529.0	...
6883486	  794.4	  525.2	 7526.0	...
6883487	  793.4	  525.1	 7522.0	...
6883488	  792.7	  524.9	 7519.0	...
6883489	  792.3	  524.9	 7523.0	...
6883490	  791.8	  525.4	 7526.0	...
6883491	  791.6	  525.8	 7528.0	...
6883492	  791.4	  526.0	 7528.0	...
6883493	  791.5	  526.5	 7525.0	...
6883494	  791.7	  527.2	 7519.0	...
6883495	  791.7	  527.6	 7512.0	...
6883496	  791.6	  527.6	 7509.0	...
6883497	  791.5	  527.4	 7508.0	...
6883498	  791.6	  527.2	 7508.0	...
6883499	  791.4	  527.2	 7507.0	...
6883500	  791.2	  527.2	 7506.0	...
6883501	  790.9	  527.2	 7506.0	...
6883502	  790.9	  527.5	 7509.0	...
6883503	  791.3	  527.7	 7512.0	...
6883504	  791.6	  528.0	 7516.0	...
6883505	  792.1	  527.9	 7513.0	...
6883506	  792.2	  527.9	 7509.0	...
6883507	  792.3	  528.1	 7504.0	...
6883508	  792.5	  528.2	 7501.0	...
6883509	  792.6	  528.0	 7500.0	...
6883510	  792.4	  527.9	 7499.0	...
6883511	  792.1	  527.7	 7503.0	...
6883512	  791.8	  527.8	 7506.0	...
6883513	  791.8	  527.8	 7510.0	...
6883514	  791.8	  527.9	 7508.0	...
6883515	  791.7	  527.8	 7506.0	...
6883516	  791.8	  527.4	 7509.0	...
6883517	  792.0	  526.9	 7514.0	...
6883518	  792.5	  527.2	 7520.0	...
6883519	  792.9	  527.7	 7522.0	...
6883520	  792.9	  527.9	 7523.0	...
6883521	  792.6	  527.6	 7524.0	...
6883522	  792.3	  527.3	 7525.0	...
6883523	  792.2	  527.4	 7527.0	...
6883524	  792.3	  527.6	 7528.0	...
6883525	  792.4	  527.9	 7527.0	...
6883526	  792.5	  528.1	 7525.0	...
6883527	  792.5	  528.1	 7524.0	...
6883528	  792.4	  528.0	 7523.0	...
6883529	  792.3	  528.0	 7522.0	...
6883530	  792.1	  527.8	 7522.0	...
6883531	  792.0	  527.6	 7521.0	...
6883532	  792.0	  527.4	 7520.0	...
6883533	  792.2	  527.2	 7519.0	...
6883534	  792.4	  527.2	 7514.0	...
6883535	  791.6	  527.2	 7510.0	...
6883536	  790.5	  527.4	 7506.0	...
6883537	  790.2	  527.4	 7505.0	...
6883538	  790.8	  527.4	 7504.0	...
6883539	  792.3	  527.3	 7504.0	...
6883540	  793.2	  527.4	 7505.0	...
6883541	  794.1	  527.8	 7508.0	...
6883542	  794.2	  528.2	 7507.0	...
6883543	  793.6	  528.7	 7506.0	...
6883544	  793.1	  528.9	 7507.0	...
6883545	  792.5	  529.0	 7509.0	...
6883546	  792.4	  528.8	 7504.0	...
6883547	  792.5	  528.6	 7498.0	...
6883548	  792.9	  528.3	 7504.0	...
6883549	  793.4	  528.4	 7516.0	...
6883550	  793.7	  528.4	 7527.0	...
6883551	  793.5	  528.4	 7527.0	...
6883552	  793.3	  528.3	 7530.0	...
6883553	  793.1	  528.2	 7534.0	...
6883554	  793.1	  528.5	 7531.0	...
6883555	  793.2	  528.8	 7523.0	...
6883556	  793.3	  529.0	 7516.0	...
6883557	  793.5	  528.9	 7518.0	...
6883558	  793.6	  528.9	 7520.0	...
6883559	  793.7	  529.0	 7520.0	...
6883560	  793.6	  529.0	 7521.0	...
6883561	  793.2	  529.1	 7522.0	...
6883562	  792.8	  529.3	 7522.0	...
6883563	  792.6	  529.6	 7523.0	...
6883564	  792.9	  529.7	 7521.0	...
6883565	  793.2	  529.6	 7519.0	...
6883566	  793.1	  529.6	 7518.0	...
6883567	  792.8	  529.8	 7518.0	...
6883568	  792.7	  529.8	 7520.0	...
6883569	  793.0	  529.7	 7519.0	...
6883570	  793.5	  530.0	 7519.0	...
6883571	  793.7	  530.5	 7520.0	...
6883572	  793.9	  530.9	 7522.0	...
6883573	  794.1	  530.8	 7522.0	...
6883574	  794.2	  530.8	 7523.0	...
6883575	  793.9	  530.8	 7525.0	...
6883576	  793.6	  530.8	 7528.0	...
6883577	  793.2	  530.8	 7526.0	...
6883578	  793.2	  530.8	 7522.0	...
6883579	  792.9	  530.9	 7517.0	...
6883580	  792.7	  531.4	 7517.0	...
6883581	  792.3	  531.9	 7518.0	...
6883582	  792.1	  531.9	 7519.0	...
6883583	  791.9	  531.6	 7520.0	...
6883584	  791.8	  531.1	 7521.0	...
6883585	  791.8	  531.0	 7521.0	...
6883586	  791.9	  531.2	 7520.0	...
6883587	  791.9	  531.4	 7522.0	...
6883588	  791.9	  531.5	 7524.0	...
6883589	  792.0	  531.5	 7528.0	...
6883590	  791.9	  531.4	 7528.0	...
6883591	  791.9	  531.3	 7529.0	...
6883592	  791.7	  531.3	 7530.0	...
6883593	  791.8	  531.2	 7531.0	...
6883594	  791.9	  531.2	 7531.0	...
6883595	  792.4	  531.4	 7529.0	...
6883596	  792.6	  531.6	 7525.0	...
6883597	  792.8	  531.8	 7522.0	...
6883598	  792.7	  531.9	 7519.0	...
6883599	  792.7	  532.2	 7519.0	...
6883600	  792.0	  532.7	 7521.0	...
6883601	  791.4	  533.2	 7526.0	...
6883602	  790.8	  533.5	 7531.0	...
6883603	  790.8	  533.5	 7532.0	...
6883604	  791.0	  533.4	 7536.0	...
6883605	  791.1	  533.4	 7540.0	...
6883606	  791.3	  533.8	 7543.0	...
6883607	  791.3	  534.3	 7543.0	...
6883608	  791.3	  534.9	 7542.0	...
6883609	  791.5	  535.3	 7541.0	...
6883610	  791.9	  535.7	 7539.0	...
6883611	  792.4	  536.2	 7536.0	...
6883612	  792.5	  536.3	 7532.0	...
6883613	  792.3	  536.6	 7526.0	...
6883614	  791.7	  536.7	 7521.0	...
6883615	  790.8	  536.3	 7519.0	...
6883616	  790.0	  535.8	 7519.0	...
6883617	  789.6	  534.9	 7520.0	...
6883618	  789.8	  534.5	 7521.0	...
6883619	  790.0	  534.2	 7529.0	...
6883620	  790.3	  534.3	 7537.0	...
6883621	  790.5	  534.5	 7546.0	...
6883622	  790.6	  534.6	 7547.0	...
6883623	  790.7	  534.6	 7549.0	...
6883624	  790.6	  534.6	 7549.0	...
6883625	  790.6	  534.4	 7546.0	...
6883626	  790.7	  534.3	 7543.0	...
6883627	  790.8	  534.0	 7540.0	...
6883628	  790.4	  533.8	 7541.0	...
6883629	  790.1	  534.1	 7541.0	...
6883630	  789.6	  534.7	 7537.0	...
6883631	  789.6	  535.2	 7532.0	...
6883632	  789.5	  535.1	 7527.0	...
6883633	  789.6	  535.0	 7526.0	...
6883634	  789.8	  534.6	 7533.0	...
6883635	  789.9	  534.3	 7541.0	...
6883636	  790.0	  534.5	 7548.0	...
6883637	  790.0	  535.1	 7546.0	...
6883638	  790.0	  535.7	 7543.0	...
6883639	  789.9	  535.7	 7541.0	...
6883640	  789.8	  535.7	 7539.0	...
6883641	  789.6	  535.9	 7538.0	...
6883642	  789.6	  536.2	 7538.0	...
6883643	  789.5	  536.5	 7539.0	...
6883644	  789.6	  536.7	 7540.0	...
6883645	  789.7	  536.8	 7543.0	...
6883646	  789.9	  537.1	 7546.0	...
6883647	  790.0	  537.2	 7547.0	...
6883648	  790.2	  537.4	 7545.0	...
6883649	  790.2	  537.1	 7542.0	...
6883650	  790.1	  537.0	 7539.0	...
6883651	  790.1	  536.8	 7542.0	...
6883652	  790.0	  536.5	 7547.0	...
6883653	  790.0	  536.2	 7547.0	...
6883654	  789.9	  536.0	 7542.0	...
6883655	  789.8	  536.2	 7536.0	...
6883656	  789.5	  536.1	 7540.0	...
6883657	  789.3	  535.5	 7544.0	...
6883658	  789.0	  534.9	 7548.0	...
6883659	  788.8	  534.6	 7549.0	...
6883660	  788.7	  534.6	 7550.0	...
6883661	  788.7	  534.8	 7551.0	...
6883662	  789.0	  534.9	 7552.0	...
6883663	  789.3	  534.9	 7551.0	...
6883664	  789.5	  534.4	 7550.0	...
6883665	  789.4	  533.9	 7548.0	...
6883666	  789.0	  533.7	 7547.0	...
6883667	  788.8	  534.0	 7546.0	...
6883668	  788.6	  534.3	 7546.0	...
6883669	  788.6	  534.2	 7547.0	...
6883670	  788.6	  534.7	 7550.0	...
6883671	  788.8	  535.2	 7551.0	...
6883672	  789.1	  535.7	 7550.0	...
MSG	6883673 0000 _ Number On
6883673	  789.5	  535.8	 7548.0	...
6883674	  789.7	  535.9	 7545.0	...
6883675	  789.8	  536.0	 7542.0	...
6883676	  789.7	  536.0	 7541.0	...
6883677	  789.6	  536.0	 7540.0	...
6883678	  789.4	  536.0	 7539.0	...
6883679	  789.2	  536.2	 7539.0	...
6883680	  789.0	  536.5	 7539.0	...
6883681	  788.8	  536.8	 7537.0	...
6883682	  788.7	  537.0	 7535.0	...
6883683	  788.7	  537.1	 7533.0	...
6883684	  788.8	  537.8	 7534.0	...
6883685	  788.6	  538.5	 7535.0	...
6883686	  788.4	  539.1	 7535.0	...
6883687	  788.2	  538.9	 7534.0	...
6883688	  788.2	  538.3	 7533.0	...
6883689	  788.1	  537.6	 7531.0	...
6883690	  787.7	  537.1	 7535.0	...
6883691	  787.3	  537.3	 7539.0	...
6883692	  786.9	  537.8	 7545.0	...
6883693	  786.9	  537.4	 7546.0	...
6883694	  786.8	  536.7	 7548.0	...
6883695	  786.7	  536.0	 7550.0	...
6883696	  786.7	  536.1	 7552.0	...
6883697	  786.6	  536.1	 7555.0	...
6883698	  786.4	  536.0	 7559.0	...
6883699	  786.2	  535.7	 7562.0	...
6883700	  786.0	  535.3	 7562.0	...
6883701	  786.0	  535.0	 7561.0	...
6883702	  786.0	  535.3	 7559.0	...
6883703	  786.0	  535.6	 7558.0	...
6883704	  786.1	  535.9	 7557.0	...
6883705	  786.2	  535.9	 7556.0	...
6883706	  786.3	  535.5	 7557.0	...
6883707	  785.9	  535.2	 7557.0	...
6883708	  785.5	  534.8	 7557.0	...
6883709	  785.2	  534.9	 7552.0	...
6883710	  785.4	  535.0	 7548.0	...
6883711	  785.7	  534.9	 7543.0	...
6883712	  785.9	  534.8	 7544.0	...
6883713	  786.1	  534.6	 7547.0	...
6883714	  786.1	  535.1	 7551.0	...
6883715	  785.8	  535.5	 7553.0	...
6883716	  785.6	  535.9	 7556.0	...
6883717	  785.5	  535.9	 7558.0	...
6883718	  785.4	  535.7	 7560.0	...
6883719	  785.4	  535.6	 7560.0	...
6883720	  785.2	  535.6	 7559.0	...
6883721	  785.1	  535.2	 7558.0	...
6883722	  785.0	  534.9	 7558.0	...
6883723	  785.0	  534.6	 7562.0	...
6883724	  785.0	  534.7	 7567.0	...
6883725	  785.0	  534.8	 7573.0	...
6883726	  784.9	  534.8	 7573.0	...
6883727	  784.7	  534.0	 7573.0	...
6883728	  784.6	  533.3	 7572.0	...
6883729	  784.6	  532.5	 7571.0	...
6883730	  784.6	  532.4	 7570.0	...
6883731	  784.4	  532.5	 7570.0	...
6883732	  784.1	  532.8	 7571.0	...
6883733	  784.0	  533.0	 7572.0	...
6883734	  784.3	  533.0	 7578.0	...
6883735	  784.3	  533.1	 7584.0	...
6883736	  784.2	  533.6	 7590.0	...
6883737	  784.0	  534.1	 7585.0	...
6883738	  783.9	  534.6	 7580.0	...
6883739	  783.9	  534.6	 7577.0	...
6883740	  784.1	  534.6	 7577.0	...
6883741	  784.3	  534.5	 7577.0	...
6883742	  784.2	  534.3	 7574.0	...
6883743	  784.2	  534.0	 7573.0	...
6883744	  784.1	  533.8	 7580.0	...
6883745	  784.2	  533.9	 7586.0	...
6883746	  784.3	  534.2	 7589.0	...
6883747	  784.4	  534.5	 7585.0	...
6883748	  784.4	  534.8	 7580.0	...
6883749	  784.4	  534.8	 7580.0	...
6883750	  784.3	  534.4	 7578.0	...
6883751	  784.2	  534.0	 7578.0	...
6883752	  784.4	  533.5	 7582.0	...
6883753	  784.7	  533.6	 7587.0	...
6883754	  785.0	  533.7	 7588.0	...
6883755	  785.0	  533.9	 7583.0	...
6883756	  784.8	  533.7	 7578.0	...
6883757	  785.2	  533.3	 7573.0	...
6883758	  785.5	  533.0	 7567.0	...
6883759	  785.6	  532.9	 7564.0	...
6883760	  785.2	  532.8	 7568.0	...
6883761	  784.8	  532.6	 7572.0	...
6883762	  784.7	  532.6	 7566.0	...
6883763	  784.7	  532.6	 7559.0	...
6883764	  784.5	  532.7	 7558.0	...
6883765	  784.3	  532.9	 7562.0	...
6883766	  784.2	  532.4	 7566.0	...
6883767	  784.3	  531.8	 7565.0	...
6883768	  784.0	  532.4	 7565.0	...
6883769	  783.7	  533.7	 7564.0	...
6883770	  783.2	  534.5	 7563.0	...
6883771	  783.1	  534.1	 7562.0	...
6883772	  783.1	  533.7	 7562.0	...
6883773	  783.2	  533.6	 7561.0	...
6883774	  783.4	  533.6	 7560.0	...
6883775	  783.5	  533.5	 7563.0	...
6883776	  783.5	  533.3	 7568.0	...
6883777	  783.3	  533.0	 7575.0	...
6883778	  783.2	  533.3	 7579.0	...
6883779	  783.3	  533.9	 7580.0	...
6883780	  783.4	  534.4	 7580.0	...
6883781	  783.4	  534.4	 7577.0	...
6883782	  783.4	  534.4	 7572.0	...
6883783	  783.4	  534.1	 7568.0	...
6883784	  784.1	  533.8	 7567.0	...
6883785	  784.7	  533.6	 7568.0	...
6883786	  785.1	  533.5	 7567.0	...
6883787	  784.9	  533.3	 7568.0	...
6883788	  784.8	  533.2	 7570.0	...
6883789	  784.8	  533.1	 7571.0	...
6883790	  784.6	  533.2	 7571.0	...
6883791	  784.2	  533.3	 7570.0	...
6883792	  783.8	  533.1	 7571.0	...
6883793	  783.8	  532.8	 7570.0	...
6883794	  783.7	  532.5	 7569.0	...
6883795	  783.6	  532.5	 7567.0	...
6883796	  783.4	  532.5	 7566.0	...
6883797	  783.2	  532.5	 7565.0	...
6883798	  783.1	  532.7	 7565.0	...
6883799	  783.1	  532.8	 7564.0	...
6883800	  783.1	  533.0	 7563.0	...
6883801	  783.2	  533.1	 7561.0	...
6883802	  783.4	  533.3	 7560.0	...
6883803	  783.4	  533.4	 7561.0	...
6883804	  783.3	  533.9	 7560.0	...
6883805	  783.0	  534.3	 7561.0	...
6883806	  782.7	  534.8	 7561.0	...
6883807	  782.6	  534.8	 7561.0	...
6883808	  782.8	  534.9	 7562.0	...
6883809	  783.1	  535.0	 7563.0	...
6883810	  783.2	  534.6	 7564.0	...
6883811	  783.1	  534.2	 7564.0	...
6883812	  783.1	  533.7	 7565.0	...
6883813	  783.2	  533.6	 7567.0	...
6883814	  783.2	  533.1	 7569.0	...
6883815	  783.3	  532.5	 7569.0	...
6883816	  783.3	  532.0	 7568.0	...
6883817	  783.0	  532.1	 7567.0	...
6883818	  782.6	  532.1	 7565.0	...
6883819	  782.2	  532.3	 7562.0	...
6883820	  782.3	  532.5	 7560.0	...
6883821	  782.3	  532.7	 7563.0	...
6883822	  782.4	  532.7	 7568.0	...
6883823	  782.4	  532.7	 7572.0	...
6883824	  782.3	  532.7	 7572.0	...
6883825	  782.2	  532.6	 7571.0	...
6883826	  781.9	  532.2	 7572.0	...
6883827	  781.7	  531.9	 7573.0	...
6883828	  781.5	  531.5	 7575.0	...
6883829	  781.5	  531.3	 7574.0	...
6883830	  781.5	  531.6	 7574.0	...
6883831	  781.6	  532.3	 7573.0	...
6883832	  782.1	  532.9	 7573.0	...
6883833	  782.6	  532.9	 7572.0	...
6883834	  782.5	  532.9	 7571.0	...
6883835	  782.0	  533.0	 7568.0	...
6883836	  781.6	  533.2	 7566.0	...
6883837	  781.6	  533.4	 7564.0	...
6883838	  781.7	  533.6	 7562.0	...
6883839	  781.6	  533.7	 7561.0	...
6883840	  781.6	  533.6	 7560.0	...
6883841	  781.4	  533.0	 7560.0	...
6883842	  781.1	  532.5	 7561.0	...
6883843	  780.8	  532.2	 7561.0	...
6883844	  780.8	  532.3	 7560.0	...
6883845	  781.1	  532.6	 7561.0	...
6883846	  781.4	  532.6	 7562.0	...
6883847	  781.4	  532.6	 7563.0	...
6883848	  781.5	  532.8	 7563.0	...
6883849	  781.7	  533.0	 7563.0	...
6883850	  781.5	  532.8	 7565.0	...
6883851	  781.1	  532.5	 7566.0	...
6883852	  780.7	  532.3	 7563.0	...
6883853	  780.7	  532.4	 7555.0	...
6883854	  780.7	  532.6	 7547.0	...
6883855	  780.9	  532.6	 7551.0	...
6883856	  781.2	  532.6	 7559.0	...
6883857	  781.3	  532.7	 7566.0	...
6883858	  781.1	  532.7	 7565.0	...
6883859	  781.0	  532.9	 7561.0	...
6883860	  781.0	  533.0	 7557.0	...
6883861	  781.2	  533.2	 7560.0	...
6883862	  781.1	  533.3	 7565.0	...
6883863	  780.8	  533.1	 7570.0	...
6883864	  780.3	  532.7	 7570.0	...
6883865	  780.1	  532.7	 7570.0	...
6883866	  780.1	  532.9	 7570.0	...
6883867	  780.1	  533.1	 7572.0	...
6883868	  780.0	  532.9	 7574.0	...
6883869	  780.0	  533.0	 7577.0	...
6883870	  780.0	  533.0	 7576.0	...
6883871	  780.0	  533.1	 7568.0	...
6883872	  780.0	  533.2	 7561.0	...
6883873	  780.2	  533.3	 7554.0	...
6883874	  780.5	  533.4	 7554.0	...
6883875	  780.7	  533.4	 7554.0	...
6883876	  780.8	  533.6	 7555.0	...
6883877	  780.3	  533.8	 7556.0	...
6883878	  779.8	  534.1	 7553.0	...
6883879	  779.9	  534.2	 7549.0	...
6883880	  780.4	  534.1	 7547.0	...
6883881	  780.8	  534.0	 7548.0	...
6883882	  780.8	  534.0	 7550.0	...
6883883	  780.8	  534.1	 7556.0	...
6883884	  780.8	  534.2	 7561.0	...
6883885	  780.8	  533.8	 7565.0	...
6883886	  780.9	  533.3	 7562.0	...
6883887	  781.0	  532.9	 7561.0	...
6883888	  780.8	  532.9	 7561.0	...
6883889	  780.4	  532.4	 7562.0	...
6883890	  779.9	  531.9	 7563.0	...
6883891	  779.9	  531.8	 7563.0	...
6883892	  780.0	  532.3	 7563.0	...
6883893	  780.2	  532.8	 7562.0	...
6883894	  780.2	  532.6	 7563.0	...
6883895	  780.2	  532.4	 7567.0	...
6883896	  780.2	  532.6	 7570.0	...
6883897	  779.9	  533.2	 7572.0	...
6883898	  779.6	  533.7	 7571.0	...
6883899	  779.6	  533.6	 7566.0	...
6883900	  779.8	  533.6	 7558.0	...
6883901	  779.8	  533.7	 7551.0	...
6883902	  779.5	  533.8	 7546.0	...
6883903	  779.3	  533.8	 7545.0	...
6883904	  779.1	  533.9	 7543.0	...
6883905	  778.9	  533.9	 7542.0	...
6883906	  778.6	  533.9	 7542.0	...
6883907	  778.7	  533.8	 7542.0	...
6883908	  778.8	  533.6	 7543.0	...
6883909	  778.9	  533.5	 7543.0	...
6883910	  778.7	  533.7	 7542.0	...
6883911	  778.6	  533.8	 7542.0	...
6883912	  778.5	  533.8	 7542.0	...
6883913	  778.6	  533.8	 7542.0	...
6883914	  778.6	  533.7	 7540.0	...
6883915	  778.7	  533.7	 7539.0	...
6883916	  778.7	  533.7	 7538.0	...
6883917	  778.7	  533.7	 7537.0	...
6883918	  778.8	  533.7	 7537.0	...
6883919	  778.8	  533.8	 7537.0	...
6883920	  778.9	  533.2	 7537.0	...
6883921	  779.0	  532.5	 7538.0	...
6883922	  779.1	  531.7	 7536.0	...
6883923	  779.0	  531.6	 7533.0	...
6883924	  778.9	  531.6	 7530.0	...
6883925	  778.9	  531.7	 7530.0	...
6883926	  778.9	  531.8	 7529.0	...
6883927	  778.8	  531.8	 7529.0	...
6883928	  778.6	  531.9	 7529.0	...
6883929	  778.5	  532.1	 7530.0	...
6883930	  778.8	  532.6	 7531.0	...
6883931	  779.5	  533.0	 7532.0	...
6883932	  780.1	  532.8	 7532.0	...
6883933	  780.2	  532.3	 7532.0	...
6883934	  779.7	  531.8	 7531.0	...
6883935	  779.2	  531.8	 7529.0	...
6883936	  778.9	  531.9	 7527.0	...
6883937	  778.7	  532.1	 7526.0	...
6883938	  778.5	  532.5	 7527.0	...
6883939	  778.3	  532.7	 7527.0	...
6883940	  778.5	  532.2	 7527.0	...
6883941	  778.7	  531.6	 7524.0	...
6883942	  779.2	  531.3	 7520.0	...
6883943	  779.4	  531.4	 7520.0	...
6883944	  779.6	  531.3	 7524.0	...
6883945	  779.6	  531.1	 7528.0	...
6883946	  779.4	  531.0	 7528.0	...
6883947	  779.2	  530.9	 7526.0	...
6883948	  779.4	  530.6	 7525.0	...
6883949	  779.9	  530.3	 7525.0	...
6883950	  779.9	  530.0	 7525.0	...
6883951	  779.3	  529.8	 7525.0	...
6883952	  779.0	  529.7	 7520.0	...
6883953	  779.0	  529.5	 7517.0	...
6883954	  779.1	  529.3	 7516.0	...
6883955	  779.2	  529.2	 7517.0	...
6883956	  779.3	  529.9	 7517.0	...
6883957	  779.3	  530.3	 7518.0	...
6883958	  779.0	  530.7	 7520.0	...
6883959	  778.9	  530.5	 7522.0	...
6883960	  778.8	  530.6	 7523.0	...
6883961	  778.8	  531.1	 7523.0	...
6883962	  778.9	  531.7	 7521.0	...
6883963	  779.0	  532.1	 7516.0	...
6883964	  779.2	  532.0	 7511.0	...
6883965	  779.2	  531.8	 7509.0	...
6883966	  779.1	  531.6	 7509.0	...
6883967	  779.1	  531.2	 7510.0	...
6883968	  779.1	  530.8	 7512.0	...
6883969	  779.1	  531.0	 7508.0	...
6883970	  779.3	  531.2	 7503.0	...
6883971	  779.6	  531.4	 7499.0	...
6883972	  779.7	  531.3	 7501.0	...
6883973	  779.6	  530.9	 7504.0	...
6883974	  779.5	  530.7	 7508.0	...
6883975	  779.4	  530.2	 7509.0	...
6883976	  779.4	  530.0	 7509.0	...
6883977	  779.4	  530.0	 7507.0	...
MSG	6883978 0000 _ Number Off
6883978	  779.3	  530.2	 7508.0	...
6883979	  779.1	  530.3	 7510.0	...
6883980	  778.9	  529.8	 7505.0	...
6883981	  779.0	  528.7	 7500.0	...
6883982	  779.2	  527.6	 7505.0	...
6883983	  779.2	  526.1	 7515.0	...
6883984	  779.0	  524.6	 7526.0	...
6883985	  779.5	  522.9	 7527.0	...
6883986	  780.4	  522.1	 7525.0	...
6883987	  781.3	  520.0	 7524.0	...
6883988	  781.5	  518.0	 7523.0	...
6883989	  781.5	  516.1	 7521.0	...
6883990	  781.5	  515.9	 7516.0	...
6883991	  781.5	  515.4	 7509.0	...
6883992	  781.5	  514.4	 7507.0	...
6883993	  781.5	  513.4	 7506.0	...
6883994	  781.3	  512.8	 7501.0	...
6883995	  781.0	  512.3	 7495.0	...
6883996	  780.6	  511.8	 7489.0	...
6883997	  780.3	  511.9	 7489.0	...
6883998	  779.9	  512.7	 7489.0	...
6883999	  779.6	  513.7	 7489.0	...
6884000	  779.7	  514.3	 7489.0	...
6884001	  779.9	  514.8	 7489.0	...
6884002	  780.1	  515.1	 7489.0	...
6884003	  780.6	  514.7	 7493.0	...
6884004	  781.1	  514.3	 7498.0	...
6884005	  781.7	  514.5	 7502.0	...
6884006	  781.8	  515.3	 7502.0	...
6884007	  782.0	  516.1	 7501.0	...
6884008	  782.3	  516.4	 7493.0	...
6884009	  782.4	  516.5	 7484.0	...
6884010	  782.4	  516.8	 7477.0	...
6884011	  782.1	  517.1	 7480.0	...
6884012	  781.5	  517.5	 7486.0	...
6884013	  780.9	  517.1	 7493.0	...
6884014	  780.4	  516.4	 7498.0	...
6884015	  780.2	  515.8	 7498.0	...
6884016	  780.1	  515.8	 7497.0	...
6884017	  780.0	  516.1	 7495.0	...
6884018	  779.9	  516.5	 7494.0	...
6884019	  779.9	  517.1	 7497.0	...
6884020	  780.2	  517.5	 7500.0	...
6884021	  780.5	  518.2	 7506.0	...
6884022	  780.6	  518.8	 7509.0	...
6884023	  780.5	  519.5	 7515.0	...
6884024	  780.3	  519.6	 7519.0	...
6884025	  780.1	  518.8	 7516.0	...
6884026	  780.1	  518.0	 7512.0	...
6884027	  780.1	  517.0	 7508.0	...
6884028	  780.3	  516.9	 7507.0	...
6884029	  780.5	  516.8	 7505.0	...
6884030	  780.7	  517.2	 7502.0	...
6884031	  780.7	  517.7	 7501.0	...
6884032	  780.7	  518.2	 7501.0	...
6884033	  780.8	  518.4	 7500.0	...
6884034	  781.0	  518.3	 7500.0	...
6884035	  781.2	  518.2	 7499.0	...
6884036	  781.3	  518.0	 7500.0	...
6884037	  781.2	  517.9	 7503.0	...
6884038	  781.2	  517.7	 7505.0	...
6884039	  781.2	  517.7	 7505.0	...
6884040	  781.3	  518.4	 7505.0	...
6884041	  781.4	  519.0	 7504.0	...
6884042	  781.4	  519.0	 7502.0	...
6884043	  781.3	  518.7	 7500.0	...
6884044	  781.2	  518.4	 7498.0	...
6884045	  781.5	  518.6	 7497.0	...
6884046	  782.1	  518.6	 7496.0	...
6884047	  782.8	  518.9	 7495.0	...
6884048	  782.8	  519.1	 7493.0	...
6884049	  782.5	  518.6	 7491.0	...
6884050	  782.2	  517.9	 7496.0	...
6884051	  782.0	  517.3	 7501.0	...
6884052	  781.9	  517.3	 7506.0	...
6884053	  781.9	  517.2	 7503.0	...
6884054	  782.0	  517.2	 7501.0	...
6884055	  781.9	  517.1	 7497.0	...
6884056	  781.8	  517.2	 7495.0	...
6884057	  781.5	  516.9	 7495.0	...
6884058	  781.2	  516.6	 7497.0	...
6884059	  781.1	  516.4	 7500.0	...
6884060	  781.1	  516.9	 7501.0	...
6884061	  781.2	  517.4	 7502.0	...
6884062	  781.2	  517.7	 7503.0	...
6884063	  781.1	  517.5	 7504.0	...
6884064	  781.1	  517.4	 7506.0	...
6884065	  781.1	  517.4	 7502.0	...
6884066	  781.0	  517.2	 7499.0	...
6884067	  781.0	  517.0	 7495.0	...
6884068	  780.8	  516.7	 7495.0	...
6884069	  780.7	  516.8	 7494.0	...
6884070	  780.6	  517.3	 7492.0	...
6884071	  781.1	  517.7	 7490.0	...
6884072	  781.5	  518.1	 7491.0	...
6884073	  781.9	  518.1	 7491.0	...
6884074	  781.7	  517.9	 7492.0	...
6884075	  781.5	  517.6	 7491.0	...
6884076	  781.8	  517.5	 7484.0	...
6884077	  782.1	  517.6	 7477.0	...
6884078	  782.3	  517.5	 7476.0	...
6884079	  781.8	  517.1	 7481.0	...
6884080	  781.4	  516.7	 7486.0	...
6884081	  781.1	  516.8	 7487.0	...
6884082	  781.2	  516.7	 7490.0	...
6884083	  781.2	  516.6	 7496.0	...
6884084	  781.4	  516.2	 7502.0	...
6884085	  781.6	  516.1	 7503.0	...
6884086	  781.7	  516.2	 7501.0	...
6884087	  781.7	  516.4	 7500.0	...
6884088	  781.6	  516.5	 7500.0	...
6884089	  781.6	  516.7	 7496.0	...
6884090	  781.5	  516.9	 7491.0	...
6884091	  781.3	  517.0	 7485.0	...
6884092	  781.0	  517.1	 7484.0	...
6884093	  780.7	  516.5	 7483.0	...
6884094	  780.6	  515.9	 7484.0	...
6884095	  780.5	  515.3	 7482.0	...
6884096	  780.4	  515.2	 7481.0	...
6884097	  780.3	  515.1	 7480.0	...
6884098	  780.4	  515.5	 7482.0	...
6884099	  780.6	  516.1	 7483.0	...
6884100	  780.9	  516.7	 7484.0	...
6884101	  780.9	  516.9	 7483.0	...
6884102	  781.0	  517.0	 7481.0	...
6884103	  781.0	  517.2	 7480.0	...
6884104	  781.1	  517.2	 7475.0	...
6884105	  781.2	  517.2	 7470.0	...
6884106	  781.4	  517.2	 7466.0	...
6884107	  781.5	  517.7	 7466.0	...
6884108	  781.5	  518.2	 7467.0	...
6884109	  781.3	  518.8	 7467.0	...
6884110	  781.1	  518.8	 7466.0	...
6884111	  781.2	  518.9	 7465.0	...
6884112	  781.4	  519.1	 7466.0	...
6884113	  781.5	  519.7	 7468.0	...
6884114	  781.7	  520.6	 7467.0	...
6884115	  781.8	  521.4	 7465.0	...
6884116	  781.8	  521.6	 7462.0	...
6884117	  782.1	  521.1	 7461.0	...
6884118	  782.4	  520.6	 7461.0	...
6884119	  782.8	  520.4	 7461.0	...
6884120	  783.0	  520.7	 7462.0	...
6884121	  783.1	  520.8	 7465.0	...
6884122	  782.7	  520.7	 7467.0	...
6884123	  782.1	  519.9	 7469.0	...
6884124	  781.7	  519.3	 7470.0	...
6884125	  781.6	  518.7	 7467.0	...
6884126	  781.7	  518.8	 7462.0	...
6884127	  781.8	  519.0	 7457.0	...
6884128	  782.0	  519.1	 7457.0	...
6884129	  782.1	  518.8	 7458.0	...
6884130	  782.1	  518.5	 7461.0	...
6884131	  782.0	  518.2	 7462.0	...
6884132	  782.2	  518.1	 7462.0	...
6884133	  782.4	  517.9	 7461.0	...
6884134	  782.7	  517.7	 7461.0	...
6884135	  782.8	  517.3	 7463.0	...
6884136	  782.6	  517.0	 7464.0	...
6884137	  782.5	  517.5	 7465.0	...
6884138	  782.3	  518.4	 7463.0	...
6884139	  782.3	  519.3	 7459.0	...
6884140	  782.0	  519.4	 7456.0	...
6884141	  781.8	  519.6	 7455.0	...
6884142	  781.7	  519.6	 7455.0	...
6884143	  781.8	  519.6	 7455.0	...
6884144	  781.8	  519.8	 7454.0	...
6884145	  781.7	  520.0	 7453.0	...
6884146	  781.8	  519.7	 7453.0	...
6884147	  782.0	  519.2	 7456.0	...
6884148	  782.2	  518.6	 7460.0	...
6884149	  782.2	  518.5	 7463.0	...
6884150	  781.8	  518.6	 7465.0	...
6884151	  781.6	  518.8	 7466.0	...
6884152	  781.5	  519.0	 7467.0	...
6884153	  781.7	  519.1	 7468.0	...
6884154	  781.9	  519.3	 7465.0	...
6884155	  782.1	  519.6	 7462.0	...
6884156	  782.2	  519.9	 7458.0	...
6884157	  782.1	  519.9	 7457.0	...
6884158	  782.0	  519.6	 7457.0	...
6884159	  782.0	  519.9	 7453.0	...
6884160	  782.1	  520.4	 7444.0	...
6884161	  781.9	  521.0	 7435.0	...
6884162	  781.8	  521.1	 7432.0	...
6884163	  781.6	  521.2	 7436.0	...
6884164	  781.7	  521.2	 7440.0	...
6884165	  782.1	  520.7	 7442.0	...
6884166	  782.5	  520.2	 7442.0	...
6884167	  782.8	  519.2	 7441.0	...
6884168	  782.8	  518.7	 7446.0	...
6884169	  782.7	  518.4	 7449.0	...
6884170	  782.7	  518.8	 7452.0	...
6884171	  782.7	  519.2	 7447.0	...
6884172	  782.6	  519.6	 7443.0	...
6884173	  782.5	  519.7	 7444.0	...
6884174	  782.3	  519.6	 7449.0	...
6884175	  782.5	  519.5	 7451.0	...
6884176	  782.8	  519.1	 7450.0	...
6884177	  783.0	  518.8	 7449.0	...
6884178	  782.9	  518.7	 7447.0	...
MSG	6884179 0000 _ Number On
6884179	  782.5	  518.8	 7444.0	...
6884180	  782.0	  519.0	 7440.0	...
6884181	  781.7	  519.1	 7443.0	...
6884182	  781.8	  519.1	 7447.0	...
6884183	  782.0	  519.2	 7450.0	...
6884184	  782.2	  519.2	 7451.0	...
6884185	  782.2	  519.1	 7451.0	...
6884186	  782.2	  519.0	 7452.0	...
6884187	  782.3	  518.9	 7454.0	...
6884188	  782.4	  519.1	 7455.0	...
6884189	  782.5	  519.2	 7455.0	...
6884190	  782.6	  519.4	 7456.0	...
6884191	  782.6	  519.5	 7457.0	...
6884192	  782.6	  519.6	 7451.0	...
6884193	  782.8	  519.7	 7445.0	...
6884194	  783.1	  519.5	 7443.0	...
6884195	  783.2	  519.2	 7448.0	...
6884196	  782.9	  519.5	 7452.0	...
6884197	  782.7	  520.1	 7449.0	...
6884198	  782.6	  520.7	 7446.0	...
6884199	  782.5	  520.8	 7445.0	...
6884200	  782.6	  520.9	 7445.0	...
6884201	  782.6	  521.0	 7445.0	...
6884202	  782.7	  520.9	 7445.0	...
6884203	  782.7	  520.6	 7447.0	...
6884204	  782.5	  520.2	 7448.0	...
6884205	  782.3	  519.9	 7450.0	...
6884206	  782.3	  519.8	 7449.0	...
6884207	  782.3	  519.5	 7448.0	...
6884208	  782.1	  519.1	 7448.0	...
6884209	  781.9	  518.9	 7450.0	...
6884210	  781.7	  518.7	 7451.0	...
6884211	  781.6	  518.6	 7450.0	...
6884212	  781.6	  518.4	 7447.0	...
6884213	  781.5	  518.5	 7442.0	...
6884214	  781.4	  518.7	 7437.0	...
6884215	  781.5	  518.9	 7434.0	...
6884216	  781.8	  519.0	 7433.0	...
6884217	  781.9	  519.0	 7434.0	...
6884218	  781.8	  519.1	 7436.0	...
6884219	  781.9	  519.2	 7439.0	...
6884220	  782.2	  519.4	 7439.0	...
6884221	  782.4	  519.5	 7439.0	...
6884222	  782.6	  519.8	 7435.0	...
6884223	  782.9	  519.9	 7433.0	...
6884224	  783.0	  519.9	 7432.0	...
6884225	  782.9	  519.5	 7433.0	...
6884226	  782.8	  519.0	 7434.0	...
6884227	  782.9	  518.7	 7436.0	...
6884228	  783.0	  518.4	 7438.0	...
6884229	  783.3	  518.3	 7440.0	...
6884230	  783.5	  518.6	 7444.0	...
6884231	  783.6	  518.9	 7449.0	...
6884232	  783.4	  518.7	 7451.0	...
6884233	  783.1	  518.0	 7447.0	...
6884234	  783.1	  518.5	 7443.0	...
6884235	  783.4	  519.6	 7440.0	...
6884236	  783.6	  520.6	 7436.0	...
6884237	  783.7	  520.2	 7432.0	...
6884238	  783.7	  519.2	 7429.0	...
6884239	  783.5	  518.4	 7433.0	...
6884240	  783.1	  517.9	 7439.0	...
6884241	  782.9	  518.0	 7444.0	...
6884242	  783.0	  518.1	 7445.0	...
6884243	  783.5	  518.7	 7445.0	...
6884244	  784.0	  519.2	 7443.0	...
6884245	  784.6	  519.7	 7439.0	...
6884246	  784.5	  519.8	 7434.0	...
6884247	  784.1	  519.8	 7439.0	...
6884248	  783.7	  519.7	 7446.0	...
6884249	  783.7	  519.7	 7451.0	...
6884250	  783.9	  519.8	 7449.0	...
6884251	  784.0	  519.9	 7444.0	...
6884252	  784.2	  519.9	 7438.0	...
6884253	  784.4	  519.4	 7433.0	...
6884254	  784.6	  519.0	 7432.0	...
6884255	  784.6	  518.4	 7434.0	...
6884256	  784.6	  518.3	 7437.0	...
6884257	  784.6	  518.3	 7442.0	...
6884258	  784.6	  518.5	 7446.0	...
6884259	  784.5	  518.9	 7451.0	...
6884260	  784.4	  519.5	 7452.0	...
6884261	  784.3	  519.7	 7455.0	...
6884262	  784.2	  519.7	 7457.0	...
6884263	  784.5	  519.6	 7459.0	...
6884264	  784.8	  519.3	 7461.0	...
6884265	  785.1	  519.1	 7461.0	...
6884266	  784.9	  519.2	 7464.0	...
6884267	  784.5	  519.5	 7466.0	...
6884268	  784.2	  519.6	 7466.0	...
6884269	  783.8	  519.4	 7464.0	...
6884270	  783.7	  519.0	 7462.0	...
6884271	  783.6	  518.5	 7460.0	...
6884272	  783.4	  518.2	 7455.0	...
6884273	  783.3	  517.9	 7451.0	...
6884274	  783.3	  517.9	 7450.0	...
6884275	  783.0	  517.9	 7451.0	...
6884276	  782.7	  518.0	 7451.0	...
6884277	  782.8	  518.3	 7451.0	...
6884278	  783.3	  518.5	 7450.0	...
6884279	  783.8	  518.6	 7450.0	...
6884280	  783.8	  518.8	 7449.0	...
6884281	  783.8	  519.1	 7446.0	...
6884282	  783.7	  519.4	 7442.0	...
6884283	  783.7	  519.5	 7441.0	...
6884284	  783.9	  519.5	 7444.0	...
6884285	  784.1	  519.5	 7447.0	...
6884286	  784.4	  519.5	 7447.0	...
6884287	  784.2	  519.4	 7447.0	...
6884288	  783.8	  519.4	 7446.0	...
6884289	  783.5	  519.3	 7443.0	...
6884290	  783.5	  519.4	 7441.0	...
6884291	  783.5	  519.4	 7446.0	...
6884292	  783.6	  519.4	 7451.0	...
6884293	  783.6	  519.4	 7457.0	...
6884294	  783.6	  519.2	 7455.0	...
6884295	  783.6	  518.9	 7452.0	...
6884296	  783.6	  518.6	 7448.0	...
6884297	  783.7	  519.1	 7447.0	...
6884298	  783.5	  519.8	 7445.0	...
6884299	  783.6	  520.2	 7445.0	...
6884300	  783.7	  519.9	 7442.0	...
6884301	  783.8	  519.7	 7440.0	...
6884302	  783.9	  519.8	 7437.0	...
6884303	  784.0	  519.9	 7438.0	...
6884304	  784.1	  519.8	 7439.0	...
6884305	  784.2	  519.7	 7441.0	...
6884306	  784.3	  519.7	 7448.0	...
6884307	  784.3	  519.7	 7455.0	...
6884308	  784.3	  519.8	 7462.0	...
6884309	  784.3	  520.0	 7462.0	...
6884310	  784.3	  520.2	 7459.0	...
6884311	  784.1	  520.0	 7456.0	...
6884312	  784.0	  519.8	 7455.0	...
6884313	  783.9	  519.5	 7456.0	...
6884314	  783.9	  519.6	 7459.0	...
6884315	  784.0	  519.8	 7460.0	...
6884316	  784.1	  519.8	 7462.0	...
6884317	  784.1	  519.6	 7462.0	...
6884318	  784.0	  519.8	 7463.0	...
6884319	  783.9	  520.5	 7464.0	...
6884320	  783.8	  521.2	 7465.0	...
6884321	  783.8	  521.3	 7466.0	...
6884322	  783.7	  520.9	 7470.0	...
6884323	  783.7	  520.6	 7474.0	...
6884324	  783.6	  520.4	 7475.0	...
6884325	  783.6	  520.4	 7471.0	...
6884326	  783.6	  520.3	 7463.0	...
6884327	  783.2	  520.1	 7458.0	...
6884328	  782.8	  520.0	 7453.0	...
6884329	  782.3	  519.8	 7451.0	...
6884330	  782.2	  519.7	 7446.0	...
6884331	  782.5	  520.0	 7444.0	...
6884332	  783.0	  520.5	 7449.0	...
6884333	  783.5	  521.1	 7457.0	...
6884334	  783.5	  521.1	 7465.0	...
6884335	  783.5	  521.2	 7466.0	...
6884336	  783.6	  521.7	 7464.0	...
6884337	  783.8	  522.4	 7462.0	...
6884338	  784.0	  523.4	 7456.0	...
6884339	  784.0	  523.7	 7452.0	...
6884340	  783.8	  523.5	 7455.0	...
6884341	  783.5	  523.1	 7462.0	...
6884342	  783.2	  522.3	 7461.0	...
6884343	  783.2	  522.0	 7453.0	...
6884344	  783.3	  521.4	 7447.0	...
6884345	  783.4	  521.0	 7452.0	...
6884346	  783.2	  520.6	 7457.0	...
6884347	  782.9	  520.8	 7460.0	...
6884348	  782.9	  521.0	 7462.0	...
6884349	  783.2	  521.2	 7459.0	...
6884350	  783.5	  521.4	 7456.0	...
6884351	  783.7	  521.6	 7454.0	...
6884352	  783.7	  521.7	 7453.0	...
6884353	  783.5	  521.7	 7452.0	...
6884354	  783.3	  521.7	 7455.0	...
6884355	  783.0	  521.7	 7460.0	...
6884356	  782.9	  521.6	 7466.0	...
6884357	  782.8	  521.4	 7469.0	...
6884358	  782.7	  521.0	 7472.0	...
6884359	  782.7	  520.7	 7473.0	...
6884360	  782.7	  520.7	 7473.0	...
6884361	  782.6	  520.9	 7474.0	...
6884362	  782.6	  521.0	 7474.0	...
6884363	  782.5	  520.5	 7477.0	...
6884364	  782.4	  520.0	 7479.0	...
6884365	  782.5	  519.6	 7479.0	...
6884366	  782.6	  519.5	 7476.0	...
6884367	  782.8	  519.4	 7478.0	...
6884368	  782.9	  519.3	 7482.0	...
6884369	  782.7	  519.7	 7487.0	...
6884370	  782.9	  520.1	 7482.0	...
6884371	  782.8	  520.5	 7477.0	...
6884372	  782.8	  520.2	 7477.0	...
6884373	  782.4	  519.6	 7485.0	...
6884374	  782.2	  519.0	 7492.0	...
6884375	  782.1	  519.6	 7494.0	...
6884376	  782.2	  520.4	 7493.0	...
6884377	  782.3	  521.2	 7493.0	...
6884378	  782.0	  521.0	 7493.0	...
6884379	  781.6	  520.9	 7490.0	...
6884380	  781.1	  521.0	 7488.0	...
6884381	  781.1	  521.1	 7488.0	...
6884382	  781.3	  521.2	 7492.0	...
6884383	  781.4	  521.0	 7502.0	...
6884384	  781.4	  521.0	 7509.0	...
6884385	  781.0	  520.9	 7514.0	...
6884386	  780.9	  520.9	 7512.0	...
6884387	  780.9	  520.8	 7508.0	...
6884388	  780.9	  520.8	 7505.0	...
6884389	  781.0	  520.8	 7503.0	...
6884390	  781.3	  520.6	 7503.0	...
6884391	  781.5	  520.3	 7511.0	...
6884392	  781.8	  519.9	 7520.0	...
6884393	  781.9	  519.7	 7522.0	...
6884394	  781.7	  519.6	 7515.0	...
6884395	  781.5	  519.5	 7508.0	...
6884396	  781.3	  519.4	 7504.0	...
6884397	  781.6	  519.7	 7503.0	...
6884398	  782.0	  520.2	 7502.0	...
6884399	  782.2	  520.5	 7504.0	...
6884400	  782.0	  519.9	 7508.0	...
6884401	  781.8	  519.0	 7512.0	...
6884402	  781.7	  518.3	 7517.0	...
6884403	  781.6	  518.5	 7518.0	...
6884404	  781.4	  518.9	 7518.0	...
6884405	  781.1	  519.3	 7516.0	...
6884406	  780.9	  519.2	 7511.0	...
6884407	  781.1	  519.0	 7506.0	...
6884408	  781.4	  518.8	 7503.0	...
6884409	  781.6	  519.0	 7502.0	...
6884410	  781.4	  519.3	 7503.0	...
6884411	  781.2	  519.3	 7502.0	...
6884412	  781.2	  518.9	 7500.0	...
6884413	  781.3	  518.8	 7497.0	...
6884414	  781.7	  519.2	 7494.0	...
6884415	  781.9	  519.5	 7492.0	...
6884416	  781.8	  519.6	 7497.0	...
6884417	  781.5	  519.7	 7504.0	...
6884418	  781.0	  520.0	 7512.0	...
6884419	  780.7	  520.2	 7513.0	...
6884420	  780.6	  520.3	 7514.0	...
6884421	  780.7	  520.3	 7513.0	...
6884422	  780.8	  520.3	 7512.0	...
6884423	  780.9	  520.3	 7511.0	...
6884424	  781.0	  520.1	 7503.0	...
6884425	  781.1	  519.9	 7494.0	...
6884426	  781.2	  519.8	 7485.0	...
6884427	  781.3	  519.7	 7484.0	...
6884428	  781.4	  519.5	 7485.0	...
6884429	  781.1	  519.3	 7486.0	...
6884430	  780.8	  519.2	 7487.0	...
6884431	  780.6	  519.3	 7492.0	...
6884432	  780.7	  519.4	 7499.0	...
6884433	  780.9	  519.4	 7506.0	...
6884434	  781.3	  519.3	 7507.0	...
6884435	  781.5	  519.3	 7508.0	...
6884436	  781.7	  519.2	 7512.0	...
6884437	  781.6	  519.0	 7516.0	...
6884438	  781.3	  518.5	 7519.0	...
6884439	  780.9	  518.0	 7517.0	...
6884440	  780.6	  517.7	 7515.0	...
6884441	  780.6	  518.4	 7514.0	...
6884442	  780.7	  519.1	 7513.0	...
6884443	  780.8	  519.2	 7513.0	...
6884444	  780.9	  518.7	 7514.0	...
6884445	  780.7	  518.1	 7515.0	...
6884446	  780.5	  518.1	 7516.0	...
6884447	  780.3	  517.7	 7517.0	...
6884448	  780.4	  517.3	 7515.0	...
6884449	  780.4	  516.8	 7513.0	...
6884450	  780.4	  516.7	 7512.0	...
6884451	  780.5	  516.6	 7513.0	...
6884452	  780.6	  516.8	 7514.0	...
6884453	  780.7	  517.1	 7515.0	...
6884454	  780.4	  517.6	 7517.0	...
6884455	  780.2	  518.1	 7521.0	...
6884456	  780.3	  518.5	 7524.0	...
6884457	  780.5	  518.5	 7527.0	...
6884458	  780.8	  518.5	 7527.0	...
6884459	  780.7	  518.6	 7526.0	...
6884460	  780.7	  518.7	 7524.0	...
6884461	  780.8	  518.6	 7522.0	...
6884462	  780.9	  518.4	 7521.0	...
6884463	  780.5	  518.3	 7521.0	...
6884464	  780.1	  518.3	 7521.0	...
6884465	  779.7	  518.7	 7523.0	...
6884466	  780.0	  519.0	 7524.0	...
6884467	  780.3	  519.6	 7525.0	...
6884468	  780.2	  519.7	 7525.0	...
6884469	  779.8	  519.4	 7524.0	...
6884470	  779.9	  519.0	 7523.0	...
6884471	  780.4	  518.6	 7526.0	...
6884472	  780.8	  518.5	 7533.0	...
6884473	  780.7	  518.7	 7540.0	...
6884474	  780.5	  519.0	 7543.0	...
6884475	  780.4	  519.3	 7544.0	...
6884476	  780.3	  519.6	 7544.0	...
6884477	  780.3	  519.8	 7545.0	...
6884478	  780.4	  520.0	 7546.0	...
6884479	  780.4	  520.0	 7541.0	...
6884480	  780.4	  520.0	 7534.0	...
6884481	  780.2	  520.0	 7526.0	...
6884482	  779.7	  519.6	 7524.0	...
6884483	  778.9	  519.2	 7519.0	...
6884484	  778.2	  518.7	 7516.0	...
EFIX R   6883266	6884484	1219	  782.3	  524.9	   7514
SSACC R  6884485
6884485	  777.2	  517.4	 7518.0	...
6884486	  775.5	  516.3	 7522.0	...
6884487	  773.4	  514.3	 7527.0	...
6884488	  771.8	  513.4	 7525.0	...
6884489	  770.7	  511.9	 7524.0	...
6884490	  769.0	  511.3	 7522.0	...
ESACC R  6884485	6884490	6	  777.2	  517.4	  769.0	  511.3	   0.22	     38
SFIX R   6884491
6884491	  767.3	  510.0	 7528.0	...
6884492	  765.9	  509.5	 7534.0	...
6884493	  765.7	  508.8	 7539.0	...
MSG	6884494 0000 _ Number Off
6884494	  765.8	  509.1	 7539.0	...
6884495	  765.9	  509.2	 7539.0	...
6884496	  766.3	  509.3	 7543.0	...
6884497	  767.1	  509.0	 7548.0	...
6884498	  768.0	  508.7	 7552.0	...
6884499	  768.6	  508.4	 7552.0	...
6884500	  769.8	  508.4	 7552.0	...
6884501	  771.0	  508.9	 7551.0	...
6884502	  772.7	  509.4	 7546.0	...
6884503	  773.4	  509.8	 7542.0	...
6884504	  774.2	  510.1	 7539.0	...
6884505	  774.5	  510.4	 7539.0	...
6884506	  774.7	  510.7	 7543.0	...
6884507	  774.6	  510.6	 7545.0	...
6884508	  774.4	  510.6	 7547.0	...
6884509	  774.3	  510.7	 7545.0	...
6884510	  774.2	  510.9	 7539.0	...
6884511	  773.7	  511.0	 7533.0	...
6884512	  773.3	  511.1	 7528.0	...
6884513	  772.9	  511.1	 7527.0	...
6884514	  773.0	  511.0	 7533.0	...
6884515	  772.8	  510.6	 7539.0	...
6884516	  772.5	  510.3	 7544.0	...
6884517	  771.8	  510.1	 7542.0	...
6884518	  771.3	  510.2	 7540.0	...
6884519	  771.0	  510.2	 7540.0	...
6884520	  771.1	  510.1	 7540.0	...
6884521	  771.4	  510.3	 7538.0	...
6884522	  771.6	  510.5	 7537.0	...
6884523	  771.5	  510.9	 7534.0	...
6884524	  771.3	  511.1	 7532.0	...
6884525	  771.1	  511.5	 7530.0	...
6884526	  770.9	  511.7	 7532.0	...
6884527	  770.7	  511.8	 7533.0	...
6884528	  770.5	  511.6	 7531.0	...
6884529	  770.4	  511.4	 7529.0	...
6884530	  770.3	  511.2	 7526.0	...
6884531	  770.3	  511.2	 7527.0	...
6884532	  770.5	  511.9	 7522.0	...
6884533	  770.9	  512.5	 7516.0	...
6884534	  771.3	  512.5	 7510.0	...
6884535	  771.6	  512.2	 7510.0	...
6884536	  771.9	  512.0	 7512.0	...
6884537	  772.0	  512.0	 7517.0	...
6884538	  771.4	  512.1	 7522.0	...
6884539	  770.8	  512.3	 7524.0	...
6884540	  770.3	  512.3	 7524.0	...
6884541	  770.3	  512.1	 7524.0	...
6884542	  770.2	  511.9	 7523.0	...
6884543	  770.4	  511.7	 7522.0	...
6884544	  770.6	  511.7	 7522.0	...
6884545	  770.8	  512.1	 7522.0	...
6884546	  771.0	  512.5	 7531.0	...
6884547	  771.1	  512.9	 7540.0	...
6884548	  771.2	  512.9	 7537.0	...
6884549	  770.9	  513.0	 7524.0	...
6884550	  770.7	  513.4	 7514.0	...
6884551	  770.5	  513.6	 7519.0	...
6884552	  770.6	  513.9	 7524.0	...
6884553	  770.4	  513.7	 7526.0	...
6884554	  770.3	  513.4	 7526.0	...
6884555	  770.1	  513.1	 7526.0	...
6884556	  770.0	  512.8	 7526.0	...
6884557	  769.9	  512.8	 7527.0	...
6884558	  770.2	  513.2	 7528.0	...
6884559	  770.4	  513.6	 7528.0	...
6884560	  770.3	  514.0	 7527.0	...
6884561	  770.0	  514.0	 7526.0	...
6884562	  770.0	  514.0	 7523.0	...
6884563	  770.3	  514.7	 7519.0	...
6884564	  770.7	  515.4	 7520.0	...
6884565	  770.8	  516.2	 7526.0	...
6884566	  771.3	  516.1	 7525.0	...
6884567	  771.7	  516.1	 7523.0	...
6884568	  772.1	  516.0	 7521.0	...
6884569	  772.1	  516.4	 7524.0	...
6884570	  771.8	  516.9	 7523.0	...
6884571	  771.5	  517.1	 7518.0	...
6884572	  771.1	  517.0	 7512.0	...
6884573	  771.0	  516.9	 7507.0	...
6884574	  770.9	  516.6	 7509.0	...
6884575	  770.3	  516.3	 7515.0	...
6884576	  769.7	  516.0	 7520.0	...
6884577	  769.2	  515.9	 7514.0	...
6884578	  769.4	  515.9	 7504.0	...
6884579	  769.7	  515.9	 7496.0	...
6884580	  769.9	  515.8	 7500.0	...
6884581	  770.1	  515.6	 7503.0	...
6884582	  770.5	  515.1	 7504.0	...
6884583	  770.9	  514.8	 7508.0	...
6884584	  771.4	  514.1	 7511.0	...
6884585	  771.5	  513.7	 7505.0	...
6884586	  771.5	  513.3	 7495.0	...
6884587	  771.5	  513.4	 7491.0	...
6884588	  771.4	  513.9	 7496.0	...
6884589	  771.3	  514.5	 7497.0	...
6884590	  771.3	  515.1	 7493.0	...
6884591	  771.3	  515.1	 7491.0	...
6884592	  771.3	  515.1	 7493.0	...
6884593	  771.4	  515.3	 7492.0	...
6884594	  771.4	  515.7	 7490.0	...
6884595	  771.3	  516.2	 7486.0	...
6884596	  771.1	  516.5	 7486.0	...
6884597	  770.9	  516.9	 7486.0	...
6884598	  771.3	  517.1	 7484.0	...
6884599	  771.6	  516.6	 7479.0	...
6884600	  771.8	  516.0	 7474.0	...
6884601	  771.1	  515.5	 7471.0	...
6884602	  770.5	  515.6	 7470.0	...
6884603	  770.0	  515.8	 7472.0	...
6884604	  770.1	  516.1	 7476.0	...
6884605	  769.9	  516.6	 7482.0	...
6884606	  769.6	  517.0	 7485.0	...
6884607	  769.4	  517.2	 7487.0	...
6884608	  769.6	  517.1	 7489.0	...
6884609	  769.9	  517.0	 7491.0	...
6884610	  770.1	  517.2	 7492.0	...
6884611	  770.4	  517.4	 7492.0	...
6884612	  770.3	  517.6	 7492.0	...
6884613	  769.9	  517.6	 7491.0	...
6884614	  769.6	  517.8	 7490.0	...
6884615	  769.2	  517.9	 7490.0	...
6884616	  769.1	  517.5	 7492.0	...
6884617	  768.9	  516.8	 7494.0	...
6884618	  768.8	  516.1	 7496.0	...
6884619	  768.8	  515.9	 7495.0	...
6884620	  768.2	  516.0	 7493.0	...
6884621	  767.3	  516.1	 7493.0	...
6884622	  766.5	  516.3	 7493.0	...
6884623	  766.2	  516.5	 7493.0	...
6884624	  766.3	  516.5	 7493.0	...
6884625	  766.2	  516.5	 7493.0	...
6884626	  766.3	  516.5	 7493.0	...
6884627	  766.3	  516.8	 7493.0	...
6884628	  766.4	  517.0	 7493.0	...
6884629	  766.5	  516.9	 7493.0	...
6884630	  766.6	  516.6	 7492.0	...
6884631	  766.3	  516.5	 7487.0	...
6884632	  765.9	  516.6	 7482.0	...
6884633	  765.6	  516.8	 7481.0	...
6884634	  765.6	  517.0	 7480.0	...
6884635	  765.6	  517.0	 7479.0	...
6884636	  765.5	  517.0	 7474.0	...
6884637	  765.7	  516.9	 7471.0	...
6884638	  766.1	  517.1	 7471.0	...
6884639	  766.4	  517.5	 7475.0	...
6884640	  766.1	  518.0	 7478.0	...
6884641	  765.8	  518.2	 7478.0	...
6884642	  765.3	  518.1	 7482.0	...
6884643	  765.2	  517.8	 7487.0	...
6884644	  765.1	  517.6	 7484.0	...
6884645	  765.2	  517.7	 7477.0	...
6884646	  765.3	  518.1	 7476.0	...
6884647	  765.8	  518.5	 7482.0	...
6884648	  766.2	  518.6	 7477.0	...
6884649	  766.8	  518.5	 7466.0	...
6884650	  766.8	  518.1	 7455.0	...
6884651	  766.9	  517.8	 7455.0	...
6884652	  766.8	  517.2	 7453.0	...
6884653	  766.7	  516.7	 7452.0	...
6884654	  766.6	  516.3	 7452.0	...
6884655	  766.0	  516.4	 7453.0	...
6884656	  765.5	  516.9	 7458.0	...
6884657	  765.4	  517.4	 7463.0	...
6884658	  765.8	  517.8	 7469.0	...
6884659	  766.7	  517.7	 7462.0	...
6884660	  767.1	  517.5	 7455.0	...
6884661	  767.5	  517.4	 7448.0	...
6884662	  767.5	  518.2	 7446.0	...
6884663	  767.5	  519.1	 7444.0	...
6884664	  767.4	  519.3	 7442.0	...
6884665	  767.3	  518.6	 7442.0	...
6884666	  766.8	  517.9	 7443.0	...
6884667	  766.4	  517.6	 7443.0	...
6884668	  766.1	  516.8	 7445.0	...
6884669	  766.2	  516.1	 7447.0	...
6884670	  766.3	  516.2	 7450.0	...
6884671	  766.3	  516.6	 7451.0	...
6884672	  766.5	  516.8	 7447.0	...
6884673	  766.7	  516.6	 7440.0	...
6884674	  767.1	  516.9	 7430.0	...
6884675	  767.2	  517.3	 7425.0	...
6884676	  767.2	  517.5	 7420.0	...
6884677	  767.2	  517.3	 7419.0	...
6884678	  767.0	  515.9	 7417.0	...
6884679	  766.7	  514.7	 7416.0	...
6884680	  766.4	  513.8	 7415.0	...
6884681	  766.2	  514.1	 7414.0	...
6884682	  766.2	  514.4	 7413.0	...
6884683	  766.2	  514.4	 7416.0	...
6884684	  766.2	  514.8	 7420.0	...
6884685	  766.2	  515.2	 7420.0	...
6884686	  766.4	  515.1	 7415.0	...
6884687	  766.7	  514.8	 7409.0	...
6884688	  766.8	  514.6	 7408.0	...
6884689	  766.5	  514.9	 7407.0	...
6884690	  766.9	  515.1	 7406.0	...
6884691	  767.6	  515.1	 7406.0	...
6884692	  768.1	  515.0	 7405.0	...
6884693	  767.8	  515.0	 7400.0	...
6884694	  767.5	  515.0	 7394.0	...
6884695	  767.2	  515.0	 7390.0	...
6884696	  766.9	  514.8	 7390.0	...
6884697	  766.6	  514.7	 7393.0	...
6884698	  766.9	  514.6	 7396.0	...
6884699	  767.1	  514.6	 7402.0	...
6884700	  767.2	  515.0	 7406.0	...
6884701	  767.2	  515.4	 7411.0	...
6884702	  767.1	  515.7	 7411.0	...
6884703	  767.2	  515.3	 7411.0	...
MSG	6884704 0000 _ Number On
6884704	  767.4	  515.0	 7411.0	...
6884705	  767.6	  514.8	 7411.0	...
6884706	  767.2	  514.8	 7412.0	...
6884707	  766.7	  514.7	 7413.0	...
6884708	  766.8	  514.5	 7413.0	...
6884709	  767.3	  514.4	 7412.0	...
6884710	  767.4	  514.6	 7412.0	...
6884711	  766.9	  514.4	 7414.0	...
6884712	  766.1	  514.3	 7414.0	...
6884713	  766.0	  514.1	 7412.0	...
6884714	  766.3	  514.1	 7406.0	...
6884715	  766.9	  514.0	 7400.0	...
6884716	  767.1	  514.9	 7399.0	...
6884717	  766.7	  515.8	 7402.0	...
6884718	  766.4	  516.8	 7404.0	...
6884719	  766.4	  516.8	 7406.0	...
6884720	  766.4	  516.7	 7408.0	...
6884721	  766.7	  516.4	 7410.0	...
6884722	  767.0	  516.2	 7411.0	...
6884723	  767.1	  515.8	 7408.0	...
6884724	  766.9	  515.4	 7405.0	...
6884725	  766.8	  515.0	 7402.0	...
6884726	  766.7	  515.3	 7400.0	...
6884727	  766.8	  515.5	 7396.0	...
6884728	  766.9	  515.5	 7394.0	...
6884729	  767.0	  515.4	 7394.0	...
6884730	  767.1	  515.0	 7394.0	...
6884731	  767.1	  514.4	 7392.0	...
6884732	  767.0	  513.8	 7389.0	...
6884733	  767.0	  514.7	 7388.0	...
6884734	  767.1	  515.8	 7388.0	...
6884735	  767.5	  516.8	 7388.0	...
6884736	  767.8	  515.5	 7388.0	...
6884737	  768.0	  514.2	 7388.0	...
6884738	  768.1	  512.9	 7388.0	...
6884739	  768.2	  513.1	 7388.0	...
6884740	  768.2	  513.4	 7388.0	...
6884741	  767.9	  513.8	 7388.0	...
6884742	  767.7	  514.4	 7383.0	...
6884743	  767.8	  514.9	 7379.0	...
6884744	  768.3	  515.4	 7375.0	...
6884745	  768.7	  515.4	 7380.0	...
6884746	  768.6	  515.1	 7385.0	...
6884747	  768.6	  514.8	 7387.0	...
6884748	  768.6	  514.6	 7383.0	...
6884749	  768.3	  515.2	 7380.0	...
6884750	  768.1	  515.8	 7382.0	...
6884751	  768.1	  515.9	 7386.0	...
6884752	  768.6	  515.3	 7389.0	...
6884753	  769.4	  514.8	 7386.0	...
6884754	  769.8	  514.6	 7381.0	...
6884755	  769.9	  514.4	 7375.0	...
6884756	  769.7	  514.8	 7375.0	...
6884757	  769.7	  515.3	 7375.0	...
6884758	  769.6	  514.6	 7372.0	...
6884759	  769.5	  513.5	 7369.0	...
6884760	  769.2	  512.9	 7365.0	...
6884761	  769.0	  513.4	 7364.0	...
6884762	  768.9	  513.9	 7362.0	...
6884763	  768.6	  514.0	 7361.0	...
6884764	  768.4	  514.1	 7360.0	...
6884765	  768.1	  514.4	 7359.0	...
6884766	  768.1	  514.5	 7357.0	...
6884767	  768.0	  514.5	 7353.0	...
6884768	  768.0	  514.5	 7349.0	...
6884769	  768.1	  514.8	 7346.0	...
6884770	  768.2	  515.1	 7345.0	...
6884771	  768.3	  515.2	 7343.0	...
6884772	  768.3	  515.0	 7342.0	...
6884773	  768.3	  514.8	 7341.0	...
6884774	  768.1	  514.8	 7341.0	...
6884775	  768.0	  514.8	 7347.0	...
6884776	  768.1	  514.8	 7352.0	...
6884777	  768.4	  514.1	 7355.0	...
6884778	  768.8	  513.3	 7353.0	...
6884779	  768.7	  512.6	 7350.0	...
6884780	  768.4	  512.6	 7347.0	...
6884781	  768.3	  512.6	 7345.0	...
6884782	  768.6	  512.6	 7345.0	...
6884783	  768.9	  512.7	 7347.0	...
6884784	  769.1	  513.0	 7349.0	...
6884785	  768.7	  513.2	 7352.0	...
6884786	  768.2	  513.3	 7354.0	...
6884787	  767.7	  513.4	 7351.0	...
6884788	  767.5	  512.7	 7347.0	...
6884789	  767.9	  511.4	 7341.0	...
6884790	  768.3	  510.2	 7340.0	...
6884791	  768.6	  510.0	 7340.0	...
6884792	  768.5	  510.4	 7343.0	...
6884793	  768.4	  510.8	 7346.0	...
6884794	  768.6	  510.8	 7349.0	...
6884795	  768.7	  511.2	 7348.0	...
6884796	  768.9	  511.6	 7347.0	...
6884797	  769.1	  512.3	 7348.0	...
6884798	  769.1	  512.5	 7347.0	...
6884799	  769.0	  512.7	 7347.0	...
6884800	  769.0	  512.2	 7346.0	...
6884801	  769.0	  511.9	 7344.0	...
6884802	  769.0	  511.9	 7342.0	...
6884803	  768.8	  512.1	 7337.0	...
6884804	  768.7	  512.2	 7332.0	...
6884805	  768.4	  511.9	 7329.0	...
6884806	  768.2	  511.8	 7331.0	...
6884807	  768.3	  511.7	 7331.0	...
6884808	  768.6	  511.7	 7330.0	...
6884809	  768.9	  511.6	 7334.0	...
6884810	  768.7	  511.5	 7340.0	...
6884811	  768.4	  511.4	 7346.0	...
6884812	  768.2	  511.4	 7344.0	...
6884813	  768.3	  511.7	 7342.0	...
6884814	  768.8	  512.0	 7339.0	...
6884815	  769.2	  512.2	 7336.0	...
6884816	  769.5	  511.9	 7334.0	...
6884817	  769.5	  511.7	 7334.0	...
6884818	  769.5	  511.2	 7335.0	...
6884819	  769.7	  510.8	 7337.0	...
6884820	  769.8	  510.3	 7341.0	...
6884821	  769.7	  510.2	 7345.0	...
6884822	  769.4	  510.4	 7348.0	...
6884823	  769.2	  510.6	 7349.0	...
6884824	  769.3	  510.8	 7353.0	...
6884825	  769.1	  510.9	 7356.0	...
6884826	  768.9	  511.0	 7351.0	...
6884827	  768.9	  511.0	 7343.0	...
6884828	  769.0	  510.3	 7336.0	...
6884829	  769.1	  509.6	 7336.0	...
6884830	  769.1	  509.7	 7337.0	...
6884831	  769.2	  510.6	 7336.0	...
6884832	  769.4	  511.2	 7335.0	...
6884833	  769.5	  511.1	 7336.0	...
6884834	  769.6	  510.9	 7339.0	...
6884835	  769.6	  510.9	 7342.0	...
6884836	  769.4	  510.9	 7344.0	...
6884837	  769.1	  510.9	 7343.0	...
6884838	  768.9	  510.8	 7341.0	...
6884839	  769.0	  510.7	 7346.0	...
6884840	  768.9	  510.9	 7351.0	...
6884841	  768.8	  511.1	 7356.0	...
6884842	  768.6	  511.0	 7356.0	...
6884843	  768.5	  510.7	 7355.0	...
6884844	  768.5	  510.8	 7354.0	...
6884845	  768.5	  511.1	 7356.0	...
6884846	  769.0	  511.8	 7359.0	...
6884847	  769.3	  512.0	 7358.0	...
6884848	  769.7	  512.1	 7347.0	...
6884849	  769.8	  511.9	 7337.0	...
6884850	  769.8	  511.7	 7340.0	...
6884851	  769.9	  511.7	 7350.0	...
6884852	  770.2	  511.5	 7360.0	...
6884853	  770.5	  511.0	 7359.0	...
6884854	  770.1	  510.1	 7359.0	...
6884855	  769.3	  509.4	 7355.0	...
6884856	  768.9	  509.3	 7352.0	...
6884857	  769.2	  509.8	 7349.0	...
6884858	  769.5	  510.2	 7351.0	...
6884859	  769.5	  510.3	 7351.0	...
6884860	  769.5	  510.4	 7351.0	...
6884861	  769.5	  510.6	 7350.0	...
6884862	  769.5	  510.5	 7349.0	...
6884863	  769.5	  510.1	 7347.0	...
6884864	  769.4	  509.8	 7346.0	...
6884865	  769.5	  510.2	 7345.0	...
6884866	  769.7	  510.6	 7347.0	...
6884867	  769.9	  510.9	 7350.0	...
6884868	  770.1	  510.8	 7353.0	...
6884869	  770.2	  510.7	 7353.0	...
6884870	  771.0	  509.8	 7352.0	...
6884871	  771.7	  508.9	 7350.0	...
6884872	  771.8	  508.5	 7347.0	...
6884873	  771.1	  509.1	 7344.0	...
6884874	  770.4	  509.7	 7340.0	...
6884875	  770.5	  509.7	 7338.0	...
6884876	  770.5	  508.9	 7335.0	...
6884877	  770.7	  508.1	 7326.0	...
6884878	  770.8	  507.5	 7320.0	...
6884879	  771.1	  507.7	 7314.0	...
6884880	  771.2	  507.4	 7314.0	...
6884881	  771.3	  507.1	 7322.0	...
6884882	  771.3	  507.6	 7333.0	...
6884883	  771.2	  508.5	 7342.0	...
6884884	  771.2	  509.4	 7342.0	...
6884885	  771.1	  508.0	 7340.0	...
6884886	  771.1	  506.7	 7340.0	...
6884887	  771.1	  505.5	 7341.0	...
6884888	  771.3	  505.8	 7342.0	...
6884889	  771.5	  506.1	 7342.0	...
6884890	  771.6	  506.4	 7342.0	...
6884891	  771.7	  506.5	 7342.0	...
6884892	  771.9	  506.7	 7344.0	...
6884893	  772.0	  506.8	 7346.0	...
6884894	  771.8	  506.8	 7348.0	...
6884895	  771.5	  506.6	 7348.0	...
6884896	  771.3	  506.9	 7351.0	...
6884897	  771.2	  507.5	 7354.0	...
6884898	  771.2	  508.2	 7358.0	...
6884899	  770.8	  508.5	 7358.0	...
6884900	  770.4	  508.7	 7357.0	...
6884901	  770.2	  508.8	 7352.0	...
6884902	  770.4	  508.8	 7348.0	...
6884903	  770.7	  508.8	 7349.0	...
6884904	  770.5	  508.9	 7353.0	...
6884905	  770.3	  509.0	 7356.0	...
6884906	  770.2	  509.0	 7356.0	...
6884907	  770.3	  508.4	 7356.0	...
6884908	  770.3	  507.7	 7355.0	...
6884909	  770.2	  507.1	 7354.0	...
6884910	  770.1	  507.2	 7353.0	...
6884911	  770.0	  507.2	 7353.0	...
6884912	  770.0	  506.9	 7353.0	...
6884913	  770.1	  506.8	 7353.0	...
6884914	  770.2	  506.6	 7355.0	...
6884915	  770.5	  506.4	 7357.0	...
6884916	  770.7	  506.0	 7358.0	...
6884917	  770.8	  505.7	 7359.0	...
6884918	  770.4	  505.9	 7361.0	...
6884919	  770.1	  506.5	 7367.0	...
6884920	  769.8	  506.9	 7372.0	...
6884921	  769.7	  507.8	 7377.0	...
6884922	  769.7	  508.4	 7378.0	...
6884923	  769.7	  508.8	 7379.0	...
6884924	  769.7	  508.7	 7380.0	...
6884925	  769.5	  508.7	 7378.0	...
6884926	  769.3	  508.5	 7377.0	...
6884927	  769.2	  508.3	 7376.0	...
6884928	  769.2	  508.3	 7375.0	...
6884929	  769.4	  508.8	 7374.0	...
6884930	  769.5	  509.3	 7376.0	...
6884931	  769.5	  509.5	 7380.0	...
6884932	  769.4	  509.5	 7384.0	...
6884933	  769.2	  508.8	 7384.0	...
6884934	  769.2	  508.0	 7382.0	...
6884935	  769.2	  507.3	 7380.0	...
6884936	  769.4	  507.2	 7381.0	...
6884937	  769.6	  507.1	 7386.0	...
6884938	  769.5	  507.2	 7390.0	...
6884939	  769.2	  507.5	 7389.0	...
6884940	  769.4	  507.6	 7385.0	...
6884941	  770.0	  507.1	 7381.0	...
6884942	  770.7	  506.7	 7379.0	...
6884943	  770.3	  506.7	 7380.0	...
6884944	  769.9	  506.9	 7378.0	...
6884945	  769.5	  506.9	 7377.0	...
6884946	  769.6	  507.2	 7375.0	...
6884947	  769.8	  507.5	 7374.0	...
6884948	  769.7	  507.0	 7379.0	...
6884949	  769.5	  506.2	 7384.0	...
6884950	  769.4	  506.8	 7390.0	...
6884951	  769.5	  508.1	 7392.0	...
6884952	  769.7	  509.2	 7393.0	...
6884953	  769.9	  509.3	 7390.0	...
6884954	  770.0	  509.5	 7384.0	...
6884955	  770.4	  509.3	 7378.0	...
6884956	  770.6	  508.6	 7375.0	...
6884957	  770.9	  508.2	 7373.0	...
6884958	  771.0	  508.5	 7371.0	...
6884959	  771.1	  508.0	 7368.0	...
6884960	  771.2	  507.3	 7372.0	...
6884961	  771.3	  507.0	 7376.0	...
6884962	  771.5	  507.8	 7382.0	...
6884963	  771.6	  508.7	 7383.0	...
6884964	  771.7	  509.3	 7385.0	...
6884965	  771.9	  510.3	 7384.0	...
6884966	  772.2	  511.2	 7382.0	...
6884967	  772.4	  512.4	 7382.0	...
6884968	  772.4	  512.8	 7382.0	...
6884969	  772.2	  514.6	 7384.0	...
6884970	  772.2	  516.7	 7385.0	...
6884971	  772.2	  518.7	 7386.0	...
6884972	  772.1	  519.2	 7387.0	...
6884973	  772.0	  520.1	 7389.0	...
6884974	  771.9	  521.0	 7390.0	...
6884975	  772.5	  521.8	 7390.0	...
6884976	  773.0	  521.9	 7394.0	...
6884977	  773.6	  522.4	 7400.0	...
6884978	  773.6	  522.8	 7407.0	...
6884979	  773.4	  521.9	 7408.0	...
6884980	  773.3	  520.8	 7406.0	...
6884981	  773.5	  519.5	 7405.0	...
6884982	  773.8	  519.2	 7406.0	...
6884983	  773.9	  518.8	 7401.0	...
6884984	  773.7	  518.4	 7394.0	...
6884985	  773.3	  517.6	 7387.0	...
6884986	  773.1	  516.2	 7388.0	...
6884987	  772.9	  514.8	 7387.0	...
6884988	  773.1	  514.3	 7387.0	...
6884989	  773.3	  514.5	 7387.0	...
6884990	  773.7	  514.7	 7386.0	...
6884991	  773.9	  515.3	 7385.0	...
6884992	  773.4	  515.6	 7386.0	...
6884993	  772.7	  515.8	 7387.0	...
6884994	  771.8	  515.8	 7388.0	...
6884995	  771.6	  515.8	 7387.0	...
6884996	  771.5	  515.7	 7390.0	...
6884997	  771.7	  515.6	 7396.0	...
6884998	  771.9	  515.7	 7401.0	...
6884999	  771.8	  516.0	 7402.0	...
6885000	  771.7	  516.2	 7402.0	...
6885001	  771.6	  516.0	 7405.0	...
6885002	  771.7	  515.7	 7410.0	...
6885003	  771.5	  515.7	 7416.0	...
6885004	  771.3	  516.0	 7417.0	...
6885005	  771.7	  516.2	 7415.0	...
MSG	6885006 0000 _ Number Off
6885006	  772.3	  516.2	 7414.0	...
6885007	  772.8	  516.5	 7416.0	...
6885008	  772.6	  516.8	 7418.0	...
6885009	  772.7	  516.9	 7419.0	...
6885010	  772.7	  517.3	 7421.0	...
6885011	  772.7	  517.8	 7421.0	...
6885012	  772.4	  518.5	 7425.0	...
6885013	  772.3	  518.8	 7428.0	...
6885014	  772.6	  519.0	 7422.0	...
6885015	  773.5	  519.1	 7413.0	...
6885016	  774.3	  519.1	 7404.0	...
6885017	  774.8	  519.1	 7406.0	...
6885018	  774.8	  518.8	 7407.0	...
6885019	  774.6	  518.6	 7407.0	...
6885020	  774.5	  518.2	 7406.0	...
6885021	  774.2	  518.2	 7406.0	...
6885022	  774.1	  518.6	 7407.0	...
6885023	  773.6	  519.0	 7411.0	...
6885024	  773.1	  519.5	 7414.0	...
6885025	  773.3	  519.5	 7417.0	...
6885026	  774.0	  519.5	 7420.0	...
6885027	  774.6	  519.6	 7423.0	...
6885028	  774.6	  519.5	 7426.0	...
6885029	  774.6	  519.3	 7423.0	...
6885030	  774.2	  518.9	 7421.0	...
6885031	  773.8	  518.5	 7419.0	...
6885032	  773.4	  518.2	 7417.0	...
6885033	  773.4	  517.8	 7416.0	...
6885034	  773.4	  517.5	 7416.0	...
6885035	  774.0	  517.6	 7418.0	...
6885036	  774.6	  518.4	 7416.0	...
6885037	  774.7	  519.2	 7415.0	...
6885038	  774.1	  518.5	 7414.0	...
6885039	  773.4	  517.3	 7417.0	...
6885040	  773.3	  517.3	 7424.0	...
6885041	  773.5	  518.5	 7430.0	...
6885042	  773.8	  519.4	 7430.0	...
6885043	  774.0	  519.1	 7427.0	...
6885044	  774.1	  518.6	 7424.0	...
6885045	  774.0	  518.4	 7424.0	...
6885046	  773.7	  518.1	 7424.0	...
6885047	  773.3	  517.7	 7424.0	...
6885048	  773.6	  517.4	 7424.0	...
6885049	  774.0	  517.2	 7425.0	...
6885050	  774.6	  517.2	 7425.0	...
6885051	  774.7	  517.2	 7426.0	...
6885052	  775.1	  517.1	 7426.0	...
6885053	  775.4	  517.5	 7425.0	...
6885054	  775.5	  518.2	 7428.0	...
6885055	  775.4	  518.9	 7431.0	...
6885056	  775.0	  518.2	 7436.0	...
6885057	  774.3	  517.3	 7437.0	...
6885058	  773.8	  517.0	 7438.0	...
6885059	  773.6	  517.8	 7436.0	...
6885060	  773.6	  518.5	 7434.0	...
6885061	  773.6	  519.1	 7430.0	...
6885062	  773.7	  519.7	 7424.0	...
6885063	  774.5	  520.3	 7419.0	...
6885064	  775.2	  520.4	 7417.0	...
6885065	  775.7	  520.6	 7417.0	...
6885066	  775.7	  520.5	 7416.0	...
6885067	  775.7	  520.1	 7414.0	...
6885068	  775.8	  519.7	 7412.0	...
6885069	  776.0	  519.3	 7411.0	...
6885070	  776.0	  519.2	 7410.0	...
6885071	  776.1	  519.2	 7415.0	...
6885072	  776.2	  519.4	 7420.0	...
6885073	  776.3	  519.6	 7427.0	...
6885074	  776.3	  519.3	 7428.0	...
6885075	  776.1	  518.9	 7429.0	...
6885076	  776.0	  518.4	 7433.0	...
6885077	  775.9	  518.4	 7437.0	...
6885078	  775.9	  518.1	 7439.0	...
6885079	  776.1	  517.8	 7437.0	...
6885080	  776.5	  517.9	 7435.0	...
6885081	  776.9	  518.2	 7435.0	...
6885082	  776.9	  517.9	 7434.0	...
6885083	  776.7	  517.3	 7433.0	...
6885084	  776.7	  517.1	 7432.0	...
6885085	  776.9	  517.6	 7430.0	...
6885086	  776.9	  518.1	 7430.0	...
6885087	  776.7	  518.2	 7429.0	...
6885088	  776.2	  518.2	 7428.0	...
6885089	  775.7	  518.2	 7431.0	...
6885090	  775.2	  518.3	 7435.0	...
6885091	  775.0	  518.3	 7439.0	...
6885092	  774.8	  518.2	 7438.0	...
6885093	  774.9	  518.0	 7432.0	...
6885094	  775.0	  518.3	 7427.0	...
6885095	  775.1	  518.7	 7429.0	...
6885096	  775.2	  519.0	 7435.0	...
6885097	  775.2	  518.9	 7442.0	...
6885098	  774.9	  518.7	 7445.0	...
6885099	  774.6	  518.9	 7446.0	...
6885100	  774.7	  519.2	 7449.0	...
6885101	  775.0	  519.4	 7448.0	...
6885102	  775.3	  519.4	 7446.0	...
6885103	  775.3	  519.3	 7443.0	...
6885104	  775.2	  519.2	 7443.0	...
6885105	  775.0	  519.0	 7449.0	...
6885106	  774.8	  518.9	 7454.0	...
6885107	  774.7	  518.9	 7455.0	...
6885108	  774.8	  518.6	 7453.0	...
6885109	  774.9	  518.2	 7452.0	...
6885110	  774.9	  517.8	 7452.0	...
6885111	  775.0	  517.7	 7452.0	...
6885112	  775.3	  517.6	 7451.0	...
6885113	  775.6	  517.5	 7447.0	...
6885114	  775.3	  517.6	 7444.0	...
6885115	  774.7	  517.7	 7447.0	...
6885116	  774.1	  517.8	 7453.0	...
6885117	  774.1	  517.6	 7456.0	...
6885118	  774.1	  517.4	 7453.0	...
6885119	  774.1	  517.5	 7453.0	...
6885120	  774.0	  517.5	 7454.0	...
6885121	  774.7	  517.4	 7455.0	...
6885122	  775.5	  517.2	 7454.0	...
6885123	  775.7	  517.2	 7454.0	...
6885124	  775.3	  517.8	 7451.0	...
6885125	  774.8	  518.5	 7447.0	...
6885126	  774.9	  519.1	 7446.0	...
6885127	  774.8	  519.0	 7449.0	...
6885128	  774.6	  518.7	 7452.0	...
6885129	  774.4	  518.5	 7452.0	...
6885130	  774.1	  518.6	 7448.0	...
6885131	  773.9	  518.9	 7443.0	...
6885132	  773.8	  518.6	 7440.0	...
6885133	  774.1	  518.1	 7443.0	...
6885134	  774.4	  517.8	 7446.0	...
6885135	  774.6	  518.0	 7447.0	...
6885136	  774.6	  518.2	 7451.0	...
6885137	  774.5	  518.5	 7454.0	...
6885138	  774.3	  518.9	 7457.0	...
6885139	  774.2	  519.3	 7456.0	...
6885140	  774.3	  519.2	 7454.0	...
6885141	  774.4	  519.0	 7453.0	...
6885142	  774.6	  518.8	 7454.0	...
6885143	  774.6	  519.4	 7457.0	...
6885144	  774.7	  520.1	 7461.0	...
6885145	  774.7	  519.4	 7465.0	...
6885146	  774.6	  518.1	 7469.0	...
6885147	  774.4	  516.7	 7471.0	...
6885148	  774.4	  516.9	 7471.0	...
6885149	  774.5	  517.1	 7471.0	...
6885150	  774.8	  517.3	 7471.0	...
6885151	  775.1	  517.5	 7470.0	...
6885152	  775.1	  517.7	 7467.0	...
6885153	  775.3	  517.7	 7461.0	...
6885154	  775.5	  517.4	 7456.0	...
6885155	  775.3	  517.2	 7455.0	...
6885156	  775.0	  517.5	 7457.0	...
6885157	  774.7	  518.0	 7460.0	...
6885158	  774.7	  518.0	 7461.0	...
6885159	  775.6	  517.3	 7461.0	...
6885160	  776.4	  516.4	 7462.0	...
6885161	  777.1	  515.9	 7463.0	...
6885162	  776.7	  515.5	 7464.0	...
6885163	  776.4	  515.3	 7465.0	...
6885164	  776.2	  516.0	 7467.0	...
6885165	  776.2	  516.8	 7468.0	...
6885166	  776.2	  517.5	 7468.0	...
6885167	  776.2	  517.2	 7467.0	...
6885168	  776.0	  517.2	 7465.0	...
6885169	  775.8	  517.2	 7464.0	...
6885170	  775.6	  517.3	 7464.0	...
6885171	  775.6	  517.2	 7461.0	...
6885172	  775.7	  517.0	 7460.0	...
6885173	  775.5	  516.3	 7458.0	...
6885174	  775.4	  515.6	 7457.0	...
6885175	  775.2	  515.1	 7460.0	...
6885176	  775.1	  515.2	 7465.0	...
6885177	  775.2	  515.3	 7472.0	...
6885178	  775.3	  515.2	 7474.0	...
6885179	  775.3	  514.5	 7477.0	...
6885180	  775.4	  513.7	 7478.0	...
6885181	  775.6	  512.7	 7473.0	...
6885182	  775.8	  512.5	 7467.0	...
6885183	  775.8	  512.3	 7469.0	...
6885184	  775.7	  512.3	 7475.0	...
6885185	  775.5	  512.1	 7482.0	...
6885186	  775.4	  511.9	 7480.0	...
6885187	  775.4	  512.1	 7478.0	...
6885188	  775.5	  512.5	 7474.0	...
6885189	  775.5	  512.8	 7472.0	...
6885190	  775.3	  512.8	 7471.0	...
6885191	  775.2	  512.7	 7471.0	...
6885192	  775.2	  512.8	 7477.0	...
6885193	  775.1	  513.1	 7483.0	...
6885194	  775.1	  513.4	 7489.0	...
6885195	  775.0	  513.7	 7490.0	...
6885196	  774.9	  514.0	 7491.0	...
6885197	  775.2	  514.2	 7495.0	...
6885198	  775.6	  514.3	 7498.0	...
6885199	  776.2	  513.7	 7492.0	...
6885200	  776.4	  513.1	 7485.0	...
6885201	  776.3	  513.3	 7480.0	...
6885202	  776.0	  513.9	 7484.0	...
6885203	  775.6	  514.3	 7488.0	...
6885204	  775.2	  513.8	 7489.0	...
6885205	  775.0	  513.4	 7490.0	...
6885206	  775.0	  513.1	 7491.0	...
6885207	  775.1	  512.3	 7492.0	...
6885208	  775.2	  511.5	 7492.0	...
6885209	  774.2	  510.8	 7491.0	...
EFIX R   6884491	6885209	719	  771.0	  514.2	   7426
SSACC R  6885210
6885210	  773.3	  510.5	 7490.0	...
6885211	  771.4	  510.1	 7492.0	...
6885212	  770.3	  509.3	 7496.0	...
6885213	  767.0	  508.7	 7500.0	...
6885214	  763.9	  506.3	 7504.0	...
6885215	  760.6	  504.1	 7501.0	...
6885216	  758.2	  501.1	 7499.0	...
6885217	  756.0	  499.8	 7495.0	...
6885218	  753.3	  497.2	 7495.0	...
6885219	  751.4	  495.6	 7494.0	...
MSG	6885220 0000 _ Number On
6885220	  749.9	  494.0	 7495.0	...
ESACC R  6885210	6885220	11	  773.3	  510.5	  749.9	  494.0	   0.61	     64
SFIX R   6885221
6885221	  749.3	  493.7	 7495.0	...
6885222	  748.7	  493.3	 7492.0	...
6885223	  748.1	  492.8	 7489.0	...
6885224	  747.9	  491.9	 7482.0	...
6885225	  748.1	  491.0	 7480.0	...
6885226	  748.3	  490.9	 7479.0	...
6885227	  748.2	  491.4	 7481.0	...
6885228	  748.2	  492.7	 7483.0	...
6885229	  747.9	  493.6	 7484.0	...
6885230	  747.7	  494.8	 7487.0	...
6885231	  747.5	  495.4	 7489.0	...
6885232	  747.6	  496.4	 7490.0	...
6885233	  748.2	  496.9	 7489.0	...
6885234	  748.7	  497.2	 7488.0	...
6885235	  749.4	  499.0	 7487.0	...
6885236	  750.4	  500.9	 7487.0	...
6885237	  751.9	  502.8	 7487.0	...
6885238	  753.1	  503.0	 7487.0	...
6885239	  753.7	  503.3	 7491.0	...
6885240	  754.5	  504.2	 7495.0	...
6885241	  755.5	  504.8	 7498.0	...
6885242	  757.1	  504.8	 7494.0	...
6885243	  758.1	  504.2	 7491.0	...
6885244	  758.9	  503.7	 7492.0	...
6885245	  759.2	  503.7	 7495.0	...
6885246	  759.3	  503.3	 7497.0	...
6885247	  759.0	  502.9	 7496.0	...
6885248	  758.6	  502.7	 7495.0	...
6885249	  757.7	  503.1	 7495.0	...
6885250	  757.2	  503.4	 7493.0	...
6885251	  756.7	  503.7	 7491.0	...
6885252	  756.6	  503.9	 7489.0	...
6885253	  756.7	  503.7	 7487.0	...
6885254	  756.7	  503.3	 7488.0	...
6885255	  756.7	  502.7	 7491.0	...
6885256	  756.6	  502.6	 7495.0	...
6885257	  756.5	  502.5	 7496.0	...
6885258	  756.5	  502.1	 7491.0	...
6885259	  756.4	  501.7	 7486.0	...
6885260	  756.4	  501.4	 7488.0	...
6885261	  756.4	  501.8	 7493.0	...
6885262	  756.4	  502.3	 7500.0	...
6885263	  756.5	  502.0	 7500.0	...
6885264	  756.5	  501.6	 7500.0	...
6885265	  756.5	  500.9	 7501.0	...
6885266	  756.5	  500.6	 7501.0	...
6885267	  756.5	  501.5	 7501.0	...
6885268	  756.5	  502.7	 7501.0	...
6885269	  756.6	  503.9	 7500.0	...
6885270	  756.8	  504.0	 7503.0	...
6885271	  757.1	  504.1	 7507.0	...
6885272	  757.4	  504.2	 7512.0	...
6885273	  757.6	  504.4	 7505.0	...
6885274	  757.8	  504.4	 7499.0	...
6885275	  757.8	  504.7	 7492.0	...
6885276	  757.6	  505.0	 7493.0	...
6885277	  757.3	  504.7	 7493.0	...
6885278	  757.9	  503.7	 7492.0	...
6885279	  758.6	  502.7	 7491.0	...
6885280	  758.9	  503.2	 7496.0	...
6885281	  758.4	  504.1	 7502.0	...
6885282	  757.9	  504.8	 7506.0	...
6885283	  758.0	  504.7	 7506.0	...
6885284	  757.9	  504.4	 7507.0	...
6885285	  757.9	  504.1	 7507.0	...
6885286	  757.8	  503.7	 7507.0	...
6885287	  757.7	  504.3	 7511.0	...
6885288	  757.7	  505.0	 7516.0	...
6885289	  757.5	  505.5	 7516.0	...
6885290	  757.4	  505.3	 7510.0	...
6885291	  757.3	  505.1	 7504.0	...
6885292	  757.3	  505.0	 7503.0	...
6885293	  757.0	  504.9	 7503.0	...
6885294	  756.6	  504.8	 7504.0	...
6885295	  756.6	  504.7	 7505.0	...
6885296	  757.3	  504.6	 7506.0	...
6885297	  757.7	  504.1	 7507.0	...
6885298	  757.6	  503.7	 7509.0	...
6885299	  757.5	  504.1	 7512.0	...
6885300	  757.8	  504.9	 7515.0	...
6885301	  758.3	  505.1	 7510.0	...
6885302	  758.5	  504.5	 7504.0	...
6885303	  758.4	  503.9	 7506.0	...
6885304	  758.4	  503.9	 7513.0	...
6885305	  758.2	  504.0	 7521.0	...
6885306	  758.0	  504.0	 7521.0	...
6885307	  757.9	  504.0	 7520.0	...
6885308	  758.0	  503.9	 7516.0	...
6885309	  758.2	  503.7	 7511.0	...
6885310	  758.5	  503.7	 7508.0	...
6885311	  758.8	  504.5	 7508.0	...
6885312	  759.0	  505.4	 7510.0	...
6885313	  759.1	  506.3	 7513.0	...
6885314	  758.2	  506.4	 7516.0	...
6885315	  757.5	  506.4	 7517.0	...
6885316	  756.8	  506.5	 7518.0	...
6885317	  757.0	  506.6	 7521.0	...
6885318	  757.1	  506.4	 7523.0	...
6885319	  757.4	  505.9	 7527.0	...
6885320	  757.7	  505.5	 7531.0	...
6885321	  757.7	  505.2	 7535.0	...
6885322	  757.3	  505.3	 7536.0	...
6885323	  757.0	  505.4	 7536.0	...
6885324	  757.0	  505.6	 7535.0	...
6885325	  757.0	  504.8	 7528.0	...
6885326	  756.4	  504.1	 7521.0	...
6885327	  755.9	  503.5	 7518.0	...
6885328	  755.9	  503.7	 7522.0	...
6885329	  756.5	  503.7	 7525.0	...
6885330	  757.1	  503.7	 7521.0	...
6885331	  757.1	  503.9	 7519.0	...
6885332	  757.2	  504.1	 7517.0	...
6885333	  757.3	  504.5	 7521.0	...
6885334	  757.7	  504.6	 7525.0	...
6885335	  758.1	  504.7	 7528.0	...
6885336	  757.5	  504.7	 7527.0	...
6885337	  756.7	  504.9	 7526.0	...
6885338	  756.0	  504.4	 7527.0	...
6885339	  756.2	  504.0	 7527.0	...
6885340	  756.4	  503.5	 7525.0	...
6885341	  756.3	  503.8	 7523.0	...
6885342	  756.5	  503.9	 7521.0	...
6885343	  757.0	  503.5	 7520.0	...
6885344	  757.4	  503.0	 7520.0	...
6885345	  757.0	  502.7	 7522.0	...
6885346	  756.3	  502.8	 7525.0	...
6885347	  755.7	  503.3	 7531.0	...
6885348	  755.8	  503.6	 7533.0	...
6885349	  756.0	  503.9	 7534.0	...
6885350	  755.9	  503.5	 7531.0	...
6885351	  755.7	  503.1	 7530.0	...
6885352	  755.5	  502.6	 7529.0	...
6885353	  755.5	  502.6	 7532.0	...
6885354	  755.2	  502.6	 7535.0	...
6885355	  755.0	  502.9	 7539.0	...
6885356	  755.0	  503.1	 7540.0	...
6885357	  755.1	  503.6	 7539.0	...
6885358	  755.1	  503.9	 7537.0	...
6885359	  754.8	  504.2	 7535.0	...
6885360	  754.7	  504.1	 7533.0	...
6885361	  754.9	  503.9	 7531.0	...
6885362	  754.8	  503.9	 7530.0	...
6885363	  754.7	  504.1	 7528.0	...
6885364	  754.4	  504.4	 7526.0	...
6885365	  754.2	  504.6	 7528.0	...
6885366	  754.1	  504.9	 7534.0	...
6885367	  754.6	  504.3	 7540.0	...
6885368	  755.2	  503.6	 7543.0	...
6885369	  755.7	  503.0	 7541.0	...
6885370	  755.0	  503.1	 7538.0	...
6885371	  754.4	  503.2	 7539.0	...
6885372	  753.9	  503.0	 7540.0	...
6885373	  753.7	  502.8	 7541.0	...
6885374	  753.5	  502.9	 7541.0	...
6885375	  753.8	  502.6	 7538.0	...
6885376	  754.5	  502.5	 7536.0	...
6885377	  755.3	  502.2	 7533.0	...
6885378	  755.0	  502.4	 7533.0	...
6885379	  754.5	  502.4	 7534.0	...
6885380	  753.8	  503.1	 7535.0	...
6885381	  753.8	  503.8	 7535.0	...
6885382	  753.9	  504.6	 7536.0	...
6885383	  754.2	  504.5	 7537.0	...
6885384	  754.6	  504.6	 7539.0	...
6885385	  754.7	  504.8	 7539.0	...
6885386	  754.5	  504.6	 7538.0	...
6885387	  754.5	  504.2	 7533.0	...
6885388	  754.5	  503.8	 7530.0	...
6885389	  754.6	  503.8	 7527.0	...
6885390	  755.1	  503.7	 7525.0	...
6885391	  756.0	  503.6	 7517.0	...
6885392	  758.1	  503.3	 7511.0	...
EFIX R   6885221	6885392	172	  755.8	  503.0	   7513
SSACC R  6885393
6885393	  759.9	  503.0	 7509.0	...
6885394	  761.8	  502.6	 7515.0	...
6885395	  763.1	  502.7	 7519.0	...
6885396	  765.2	  503.1	 7522.0	...
6885397	  767.5	  503.7	 7521.0	...
6885398	  769.6	  504.7	 7525.0	...
6885399	  771.4	  505.5	 7528.0	...
6885400	  772.5	  507.2	 7531.0	...
ESACC R  6885393	6885400	8	  759.9	  503.0	  772.5	  507.2	   0.28	     40
SFIX R   6885401
6885401	  774.2	  507.9	 7530.0	...
6885402	  775.5	  508.3	 7530.0	...
6885403	  776.3	  507.6	 7529.0	...
6885404	  776.4	  508.4	 7528.0	...
6885405	  776.5	  509.6	 7526.0	...
6885406	  776.5	  510.8	 7525.0	...
6885407	  775.8	  511.1	 7525.0	...
6885408	  774.5	  511.4	 7524.0	...
6885409	  773.2	  511.7	 7524.0	...
6885410	  772.4	  510.9	 7524.0	...
6885411	  772.1	  510.0	 7524.0	...
6885412	  771.5	  508.6	 7527.0	...
6885413	  770.8	  508.2	 7531.0	...
6885414	  769.5	  507.8	 7536.0	...
6885415	  768.4	  507.8	 7537.0	...
6885416	  767.5	  507.6	 7537.0	...
6885417	  767.4	  507.5	 7536.0	...
6885418	  767.5	  507.2	 7533.0	...
6885419	  767.7	  506.9	 7531.0	...
6885420	  767.7	  506.6	 7528.0	...
6885421	  767.6	  506.3	 7526.0	...
6885422	  767.6	  506.3	 7523.0	...
6885423	  767.4	  506.4	 7520.0	...
6885424	  767.3	  506.5	 7518.0	...
6885425	  767.4	  506.6	 7515.0	...
6885426	  767.8	  506.6	 7513.0	...
6885427	  768.0	  506.6	 7512.0	...
6885428	  768.0	  506.6	 7511.0	...
6885429	  767.9	  506.5	 7512.0	...
6885430	  768.1	  506.4	 7513.0	...
6885431	  768.3	  506.5	 7512.0	...
6885432	  768.4	  506.7	 7511.0	...
6885433	  768.5	  506.9	 7510.0	...
6885434	  768.7	  506.7	 7509.0	...
6885435	  768.9	  506.6	 7509.0	...
6885436	  769.0	  506.6	 7510.0	...
6885437	  769.1	  506.8	 7511.0	...
6885438	  769.3	  506.9	 7513.0	...
6885439	  769.4	  506.5	 7514.0	...
6885440	  769.5	  506.1	 7511.0	...
6885441	  769.6	  506.1	 7507.0	...
6885442	  769.4	  506.8	 7503.0	...
6885443	  769.3	  508.2	 7503.0	...
6885444	  769.1	  509.2	 7504.0	...
6885445	  769.1	  509.1	 7501.0	...
6885446	  769.2	  508.4	 7498.0	...
6885447	  769.3	  508.4	 7496.0	...
6885448	  769.6	  509.3	 7497.0	...
6885449	  769.9	  510.2	 7498.0	...
6885450	  770.0	  509.1	 7497.0	...
6885451	  770.1	  507.8	 7497.0	...
6885452	  770.2	  506.7	 7496.0	...
6885453	  770.4	  507.3	 7495.0	...
6885454	  770.4	  508.0	 7492.0	...
6885455	  770.4	  508.4	 7490.0	...
6885456	  770.3	  508.2	 7491.0	...
6885457	  770.1	  507.9	 7494.0	...
6885458	  769.9	  507.7	 7499.0	...
6885459	  769.5	  507.8	 7503.0	...
6885460	  769.2	  507.9	 7504.0	...
6885461	  769.0	  508.0	 7502.0	...
6885462	  769.0	  508.0	 7499.0	...
6885463	  769.0	  507.7	 7497.0	...
6885464	  769.4	  507.4	 7497.0	...
6885465	  769.9	  507.7	 7497.0	...
6885466	  770.4	  508.2	 7498.0	...
6885467	  770.4	  508.8	 7498.0	...
6885468	  770.3	  508.8	 7499.0	...
6885469	  770.2	  509.5	 7499.0	...
6885470	  769.9	  510.2	 7499.0	...
6885471	  769.7	  511.0	 7498.0	...
6885472	  769.5	  511.1	 7498.0	...
6885473	  769.2	  511.3	 7499.0	...
6885474	  769.1	  511.4	 7500.0	...
6885475	  768.9	  511.5	 7501.0	...
6885476	  768.9	  511.4	 7501.0	...
6885477	  768.8	  511.3	 7501.0	...
6885478	  768.8	  511.2	 7501.0	...
6885479	  768.7	  511.2	 7506.0	...
6885480	  768.6	  511.2	 7511.0	...
6885481	  768.4	  511.1	 7517.0	...
6885482	  767.6	  511.3	 7519.0	...
6885483	  766.9	  511.6	 7521.0	...
6885484	  766.1	  511.8	 7521.0	...
6885485	  765.8	  511.7	 7519.0	...
6885486	  765.6	  511.4	 7514.0	...
6885487	  765.5	  511.4	 7510.0	...
6885488	  765.3	  511.4	 7507.0	...
6885489	  765.2	  511.3	 7505.0	...
6885490	  765.2	  511.1	 7504.0	...
6885491	  765.5	  510.9	 7504.0	...
6885492	  766.0	  510.8	 7505.0	...
6885493	  766.7	  511.1	 7506.0	...
6885494	  766.9	  511.5	 7506.0	...
6885495	  766.8	  511.6	 7508.0	...
6885496	  766.5	  511.0	 7512.0	...
6885497	  766.3	  510.4	 7516.0	...
6885498	  766.4	  510.2	 7517.0	...
6885499	  766.6	  510.5	 7517.0	...
6885500	  766.7	  510.6	 7510.0	...
6885501	  766.9	  510.8	 7503.0	...
6885502	  767.1	  510.8	 7496.0	...
6885503	  767.2	  510.1	 7495.0	...
6885504	  767.1	  509.4	 7495.0	...
6885505	  767.0	  508.6	 7495.0	...
6885506	  767.0	  508.5	 7495.0	...
6885507	  766.6	  508.5	 7494.0	...
6885508	  766.3	  508.5	 7493.0	...
6885509	  765.6	  509.1	 7492.0	...
6885510	  765.3	  509.7	 7492.0	...
6885511	  765.3	  510.5	 7491.0	...
6885512	  765.6	  510.7	 7490.0	...
6885513	  765.7	  510.3	 7490.0	...
6885514	  765.6	  509.7	 7489.0	...
6885515	  765.5	  509.2	 7488.0	...
6885516	  765.5	  509.1	 7487.0	...
6885517	  765.5	  508.8	 7487.0	...
6885518	  765.3	  508.5	 7487.0	...
6885519	  765.1	  508.3	 7487.0	...
6885520	  765.1	  508.2	 7489.0	...
6885521	  765.3	  508.2	 7490.0	...
MSG	6885522 0000 _ Number Off
6885522	  765.5	  508.2	 7485.0	...
6885523	  765.7	  509.3	 7478.0	...
6885524	  765.7	  510.2	 7474.0	...
6885525	  766.0	  511.0	 7475.0	...
6885526	  766.2	  511.2	 7476.0	...
6885527	  766.4	  511.5	 7475.0	...
6885528	  766.4	  511.8	 7475.0	...
6885529	  766.3	  511.9	 7474.0	...
6885530	  766.2	  512.0	 7473.0	...
6885531	  766.2	  511.7	 7474.0	...
6885532	  766.4	  511.3	 7475.0	...
6885533	  766.9	  510.4	 7478.0	...
6885534	  767.3	  509.7	 7481.0	...
6885535	  767.6	  509.1	 7482.0	...
6885536	  767.3	  509.0	 7480.0	...
6885537	  767.1	  509.0	 7478.0	...
6885538	  766.5	  509.1	 7476.0	...
6885539	  766.2	  509.3	 7475.0	...
6885540	  765.8	  509.4	 7473.0	...
6885541	  765.9	  509.3	 7471.0	...
6885542	  765.8	  508.9	 7468.0	...
6885543	  766.0	  508.6	 7467.0	...
6885544	  766.2	  508.3	 7466.0	...
6885545	  766.1	  508.4	 7466.0	...
6885546	  765.9	  508.6	 7466.0	...
6885547	  765.6	  508.9	 7467.0	...
6885548	  765.5	  509.1	 7467.0	...
6885549	  765.5	  509.0	 7467.0	...
6885550	  765.6	  508.8	 7466.0	...
6885551	  765.5	  508.7	 7465.0	...
6885552	  764.9	  508.8	 7474.0	...
6885553	  764.4	  508.8	 7484.0	...
6885554	  764.1	  508.8	 7488.0	...
6885555	  764.0	  508.8	 7483.0	...
6885556	  764.1	  508.6	 7475.0	...
6885557	  764.5	  508.4	 7473.0	...
6885558	  764.8	  508.3	 7474.0	...
6885559	  764.4	  508.6	 7478.0	...
6885560	  764.0	  509.0	 7481.0	...
6885561	  763.6	  509.4	 7486.0	...
6885562	  763.6	  509.4	 7491.0	...
6885563	  763.4	  509.5	 7490.0	...
6885564	  763.3	  509.6	 7484.0	...
6885565	  763.1	  509.7	 7477.0	...
6885566	  763.6	  508.3	 7476.0	...
6885567	  764.1	  506.8	 7475.0	...
6885568	  764.6	  505.4	 7473.0	...
6885569	  764.8	  505.5	 7471.0	...
6885570	  765.2	  505.9	 7469.0	...
6885571	  765.5	  506.1	 7466.0	...
6885572	  765.7	  506.3	 7464.0	...
6885573	  765.7	  506.1	 7458.0	...
6885574	  765.7	  506.0	 7455.0	...
6885575	  765.5	  506.2	 7451.0	...
6885576	  765.5	  506.8	 7454.0	...
6885577	  765.4	  507.4	 7458.0	...
6885578	  765.5	  507.9	 7460.0	...
6885579	  765.5	  508.0	 7458.0	...
6885580	  765.5	  508.2	 7457.0	...
6885581	  765.7	  506.2	 7457.0	...
6885582	  766.0	  504.2	 7457.0	...
6885583	  766.4	  501.9	 7455.0	...
6885584	  766.5	  501.6	 7452.0	...
6885585	  766.6	  501.9	 7455.0	...
6885586	  766.5	  502.5	 7461.0	...
6885587	  766.5	  503.2	 7456.0	...
6885588	  766.4	  503.6	 7447.0	...
6885589	  766.4	  504.0	 7441.0	...
6885590	  766.5	  504.3	 7446.0	...
6885591	  766.6	  504.3	 7452.0	...
6885592	  767.4	  503.8	 7455.0	...
6885593	  768.2	  503.4	 7456.0	...
6885594	  769.0	  503.1	 7456.0	...
6885595	  769.1	  502.9	 7454.0	...
6885596	  768.9	  502.7	 7452.0	...
6885597	  768.7	  502.6	 7454.0	...
6885598	  768.7	  503.1	 7460.0	...
6885599	  767.9	  503.8	 7465.0	...
6885600	  767.3	  504.2	 7464.0	...
6885601	  766.8	  504.3	 7459.0	...
6885602	  767.1	  504.1	 7454.0	...
6885603	  767.3	  504.2	 7452.0	...
6885604	  767.3	  504.3	 7450.0	...
6885605	  767.3	  504.4	 7448.0	...
6885606	  767.4	  504.4	 7446.0	...
6885607	  767.4	  504.5	 7443.0	...
6885608	  767.3	  504.5	 7443.0	...
6885609	  767.1	  504.7	 7443.0	...
6885610	  766.9	  504.9	 7445.0	...
6885611	  766.7	  504.6	 7446.0	...
6885612	  766.7	  504.1	 7449.0	...
6885613	  766.8	  503.8	 7452.0	...
6885614	  766.8	  504.0	 7455.0	...
6885615	  766.8	  504.1	 7452.0	...
6885616	  766.9	  504.2	 7449.0	...
6885617	  767.1	  504.2	 7445.0	...
6885618	  767.4	  503.9	 7450.0	...
6885619	  767.5	  503.4	 7454.0	...
6885620	  767.1	  502.7	 7461.0	...
6885621	  766.5	  502.4	 7463.0	...
6885622	  766.0	  502.1	 7463.0	...
6885623	  765.8	  501.9	 7459.0	...
6885624	  765.8	  501.9	 7455.0	...
6885625	  765.8	  502.0	 7456.0	...
6885626	  765.8	  502.3	 7458.0	...
6885627	  765.7	  502.3	 7460.0	...
6885628	  765.6	  502.3	 7457.0	...
6885629	  765.5	  502.3	 7455.0	...
6885630	  765.4	  502.0	 7456.0	...
6885631	  765.9	  501.8	 7459.0	...
6885632	  766.4	  501.6	 7463.0	...
6885633	  766.9	  501.7	 7461.0	...
6885634	  766.8	  501.8	 7459.0	...
6885635	  766.7	  502.2	 7458.0	...
6885636	  767.0	  502.5	 7458.0	...
6885637	  767.5	  502.2	 7458.0	...
6885638	  767.8	  501.5	 7458.0	...
6885639	  767.6	  500.8	 7458.0	...
6885640	  767.4	  500.8	 7459.0	...
6885641	  767.3	  500.6	 7459.0	...
6885642	  767.0	  500.5	 7461.0	...
6885643	  766.6	  500.2	 7462.0	...
6885644	  766.3	  500.0	 7463.0	...
6885645	  766.3	  499.8	 7466.0	...
6885646	  766.2	  499.8	 7470.0	...
6885647	  766.2	  499.8	 7473.0	...
6885648	  766.7	  499.8	 7472.0	...
6885649	  767.2	  499.7	 7472.0	...
6885650	  767.7	  500.0	 7472.0	...
6885651	  767.5	  500.4	 7472.0	...
6885652	  767.2	  500.6	 7474.0	...
6885653	  766.9	  500.2	 7475.0	...
6885654	  766.5	  499.7	 7475.0	...
6885655	  766.3	  498.9	 7474.0	...
6885656	  766.5	  498.4	 7475.0	...
6885657	  766.9	  497.8	 7478.0	...
6885658	  767.4	  497.7	 7480.0	...
6885659	  767.0	  497.6	 7483.0	...
6885660	  766.6	  497.5	 7484.0	...
6885661	  766.2	  497.4	 7483.0	...
6885662	  766.3	  497.5	 7481.0	...
6885663	  766.3	  497.4	 7479.0	...
6885664	  766.6	  497.2	 7476.0	...
6885665	  766.9	  496.7	 7474.0	...
6885666	  767.2	  496.3	 7473.0	...
6885667	  767.2	  496.8	 7473.0	...
6885668	  767.1	  497.5	 7473.0	...
6885669	  766.9	  497.3	 7475.0	...
6885670	  766.8	  496.4	 7476.0	...
6885671	  767.2	  494.9	 7477.0	...
6885672	  767.6	  494.3	 7475.0	...
6885673	  767.7	  494.1	 7474.0	...
6885674	  767.5	  494.5	 7474.0	...
6885675	  767.3	  494.5	 7480.0	...
6885676	  767.3	  494.1	 7486.0	...
6885677	  766.7	  493.8	 7489.0	...
6885678	  766.2	  494.4	 7488.0	...
6885679	  765.6	  495.1	 7487.0	...
6885680	  765.7	  495.6	 7485.0	...
6885681	  765.7	  495.4	 7488.0	...
6885682	  765.8	  495.2	 7492.0	...
6885683	  765.8	  495.1	 7496.0	...
6885684	  765.7	  494.7	 7498.0	...
6885685	  765.9	  494.3	 7499.0	...
6885686	  766.2	  494.0	 7500.0	...
6885687	  766.6	  494.1	 7500.0	...
6885688	  766.7	  493.9	 7500.0	...
6885689	  766.9	  493.6	 7499.0	...
6885690	  767.0	  493.4	 7500.0	...
6885691	  767.2	  493.2	 7497.0	...
6885692	  767.3	  492.9	 7495.0	...
6885693	  767.4	  492.5	 7492.0	...
6885694	  767.1	  492.3	 7492.0	...
6885695	  766.9	  492.8	 7492.0	...
6885696	  766.7	  493.5	 7492.0	...
6885697	  766.8	  494.1	 7494.0	...
6885698	  766.8	  494.0	 7496.0	...
6885699	  767.0	  493.9	 7497.0	...
6885700	  767.3	  493.8	 7499.0	...
6885701	  767.4	  493.8	 7499.0	...
6885702	  767.3	  493.9	 7499.0	...
6885703	  767.2	  493.9	 7503.0	...
6885704	  767.7	  493.7	 7507.0	...
6885705	  768.2	  493.5	 7509.0	...
6885706	  768.7	  493.3	 7507.0	...
6885707	  768.5	  493.2	 7504.0	...
6885708	  768.2	  492.7	 7503.0	...
6885709	  768.3	  492.1	 7503.0	...
6885710	  768.9	  491.5	 7502.0	...
6885711	  769.4	  491.4	 7501.0	...
6885712	  769.6	  492.0	 7498.0	...
6885713	  769.5	  492.6	 7498.0	...
6885714	  769.4	  493.0	 7499.0	...
6885715	  769.4	  492.7	 7500.0	...
6885716	  769.6	  492.4	 7500.0	...
6885717	  769.7	  492.0	 7501.0	...
6885718	  769.7	  491.6	 7503.0	...
6885719	  769.6	  491.2	 7504.0	...
6885720	  769.2	  490.9	 7504.0	...
6885721	  769.0	  491.6	 7502.0	...
6885722	  769.2	  492.3	 7501.0	...
6885723	  769.8	  492.9	 7500.0	...
6885724	  770.2	  492.8	 7500.0	...
6885725	  770.2	  493.1	 7501.0	...
6885726	  770.1	  493.2	 7502.0	...
6885727	  769.9	  493.4	 7503.0	...
6885728	  769.7	  493.4	 7508.0	...
6885729	  769.7	  493.5	 7513.0	...
6885730	  769.7	  493.5	 7516.0	...
6885731	  769.8	  493.5	 7517.0	...
6885732	  769.9	  493.4	 7518.0	...
6885733	  769.5	  493.2	 7518.0	...
MSG	6885734 0000 _ Number On
6885734	  769.1	  493.1	 7518.0	...
6885735	  769.1	  493.0	 7518.0	...
6885736	  769.7	  493.1	 7518.0	...
6885737	  770.1	  493.3	 7518.0	...
6885738	  770.0	  493.5	 7516.0	...
6885739	  769.8	  493.6	 7514.0	...
6885740	  769.7	  493.6	 7512.0	...
6885741	  769.9	  493.7	 7511.0	...
6885742	  770.2	  493.2	 7510.0	...
6885743	  770.7	  492.6	 7509.0	...
6885744	  771.2	  492.0	 7507.0	...
6885745	  771.2	  492.0	 7507.0	...
6885746	  770.9	  492.4	 7510.0	...
6885747	  770.6	  492.8	 7513.0	...
6885748	  770.6	  493.2	 7515.0	...
6885749	  770.2	  493.1	 7516.0	...
6885750	  769.9	  493.0	 7518.0	...
6885751	  769.6	  493.1	 7523.0	...
6885752	  769.8	  493.2	 7528.0	...
6885753	  770.0	  493.4	 7529.0	...
6885754	  770.1	  493.1	 7527.0	...
6885755	  770.3	  492.8	 7524.0	...
6885756	  770.6	  492.5	 7522.0	...
6885757	  770.9	  492.5	 7520.0	...
6885758	  771.0	  492.4	 7519.0	...
6885759	  771.0	  492.4	 7519.0	...
6885760	  770.9	  492.5	 7521.0	...
6885761	  770.8	  492.1	 7521.0	...
6885762	  770.7	  491.6	 7522.0	...
6885763	  770.7	  491.0	 7522.0	...
6885764	  770.6	  490.9	 7522.0	...
6885765	  770.5	  491.1	 7523.0	...
6885766	  770.5	  491.3	 7522.0	...
6885767	  770.2	  491.6	 7522.0	...
6885768	  769.9	  491.7	 7520.0	...
6885769	  769.6	  491.8	 7518.0	...
6885770	  769.8	  491.8	 7518.0	...
6885771	  770.1	  491.9	 7520.0	...
6885772	  770.4	  492.0	 7524.0	...
6885773	  770.5	  492.2	 7529.0	...
6885774	  770.6	  492.2	 7533.0	...
6885775	  770.8	  491.9	 7532.0	...
6885776	  771.3	  491.7	 7529.0	...
6885777	  771.6	  491.7	 7526.0	...
6885778	  771.3	  491.9	 7526.0	...
6885779	  770.7	  492.4	 7526.0	...
6885780	  770.2	  493.0	 7525.0	...
6885781	  770.1	  493.4	 7523.0	...
6885782	  770.1	  493.1	 7520.0	...
6885783	  770.0	  492.8	 7520.0	...
6885784	  770.0	  492.4	 7520.0	...
6885785	  769.8	  492.5	 7521.0	...
6885786	  769.7	  492.6	 7522.0	...
6885787	  769.6	  492.7	 7521.0	...
6885788	  769.4	  492.8	 7520.0	...
6885789	  768.9	  492.8	 7519.0	...
6885790	  768.6	  492.9	 7519.0	...
6885791	  769.0	  492.3	 7519.0	...
6885792	  769.7	  491.6	 7518.0	...
6885793	  770.3	  491.4	 7516.0	...
6885794	  770.3	  491.7	 7516.0	...
6885795	  770.1	  492.1	 7515.0	...
6885796	  769.8	  491.9	 7514.0	...
6885797	  769.6	  491.5	 7511.0	...
6885798	  770.0	  491.0	 7510.0	...
6885799	  770.4	  490.7	 7514.0	...
6885800	  770.9	  490.9	 7517.0	...
6885801	  771.0	  491.1	 7520.0	...
6885802	  770.9	  491.4	 7518.0	...
6885803	  770.7	  491.2	 7518.0	...
6885804	  770.5	  491.0	 7517.0	...
6885805	  770.5	  491.0	 7520.0	...
6885806	  769.9	  491.1	 7523.0	...
6885807	  769.2	  491.2	 7525.0	...
6885808	  768.9	  491.3	 7527.0	...
6885809	  769.0	  491.6	 7530.0	...
6885810	  769.2	  491.7	 7534.0	...
6885811	  769.0	  491.8	 7536.0	...
6885812	  769.0	  491.9	 7537.0	...
6885813	  768.9	  492.0	 7537.0	...
6885814	  769.0	  492.2	 7542.0	...
6885815	  769.1	  492.3	 7546.0	...
6885816	  769.0	  492.3	 7544.0	...
6885817	  768.7	  492.8	 7537.0	...
6885818	  768.4	  493.3	 7536.0	...
6885819	  768.4	  493.9	 7541.0	...
6885820	  768.4	  494.1	 7545.0	...
6885821	  768.4	  494.3	 7543.0	...
6885822	  768.3	  494.0	 7542.0	...
6885823	  768.2	  493.7	 7542.0	...
6885824	  768.4	  493.3	 7542.0	...
6885825	  768.8	  493.3	 7543.0	...
6885826	  769.1	  493.2	 7542.0	...
6885827	  769.1	  493.1	 7541.0	...
6885828	  769.1	  493.1	 7544.0	...
6885829	  769.1	  493.3	 7546.0	...
6885830	  769.0	  493.4	 7549.0	...
6885831	  768.9	  493.6	 7548.0	...
6885832	  768.9	  493.7	 7548.0	...
6885833	  768.7	  493.8	 7547.0	...
6885834	  768.7	  494.8	 7548.0	...
6885835	  768.6	  495.8	 7548.0	...
6885836	  768.6	  495.8	 7551.0	...
6885837	  768.5	  494.9	 7553.0	...
6885838	  768.1	  494.0	 7556.0	...
6885839	  767.8	  494.1	 7559.0	...
6885840	  767.6	  494.2	 7562.0	...
6885841	  767.9	  494.3	 7563.0	...
6885842	  768.6	  494.6	 7565.0	...
6885843	  769.2	  495.1	 7569.0	...
6885844	  770.1	  495.5	 7572.0	...
6885845	  770.5	  495.8	 7566.0	...
6885846	  770.5	  496.0	 7559.0	...
6885847	  770.2	  496.3	 7551.0	...
6885848	  769.8	  496.6	 7551.0	...
6885849	  769.7	  496.7	 7551.0	...
6885850	  769.5	  496.7	 7550.0	...
6885851	  769.4	  496.7	 7549.0	...
6885852	  769.3	  496.8	 7548.0	...
6885853	  769.4	  496.9	 7549.0	...
6885854	  769.8	  496.9	 7550.0	...
6885855	  770.1	  497.1	 7551.0	...
6885856	  770.3	  497.7	 7557.0	...
6885857	  770.1	  498.1	 7563.0	...
6885858	  769.9	  498.0	 7564.0	...
6885859	  769.8	  497.6	 7560.0	...
6885860	  770.0	  497.4	 7555.0	...
6885861	  770.4	  497.5	 7555.0	...
6885862	  770.8	  497.7	 7554.0	...
6885863	  770.6	  497.7	 7552.0	...
6885864	  770.3	  497.4	 7553.0	...
6885865	  769.7	  496.9	 7556.0	...
6885866	  769.6	  496.4	 7559.0	...
6885867	  770.1	  496.1	 7560.0	...
6885868	  770.8	  495.9	 7554.0	...
6885869	  771.4	  495.8	 7547.0	...
6885870	  771.3	  495.8	 7544.0	...
6885871	  771.2	  495.6	 7548.0	...
6885872	  771.0	  495.4	 7552.0	...
6885873	  770.9	  495.5	 7554.0	...
6885874	  771.0	  495.6	 7556.0	...
6885875	  771.2	  495.6	 7559.0	...
6885876	  771.3	  495.9	 7561.0	...
6885877	  771.2	  496.1	 7563.0	...
6885878	  771.0	  496.4	 7565.0	...
6885879	  770.9	  496.9	 7566.0	...
6885880	  770.9	  497.8	 7568.0	...
6885881	  771.0	  498.5	 7568.0	...
6885882	  771.2	  498.5	 7567.0	...
6885883	  771.7	  498.3	 7567.0	...
6885884	  772.1	  498.2	 7568.0	...
6885885	  772.1	  497.4	 7568.0	...
6885886	  772.0	  496.7	 7570.0	...
6885887	  771.8	  496.3	 7571.0	...
6885888	  771.6	  496.9	 7572.0	...
6885889	  771.4	  497.3	 7570.0	...
6885890	  771.0	  497.3	 7569.0	...
6885891	  770.6	  497.2	 7569.0	...
6885892	  770.9	  497.2	 7570.0	...
6885893	  771.6	  497.3	 7572.0	...
6885894	  772.4	  498.5	 7571.0	...
6885895	  772.5	  499.7	 7569.0	...
6885896	  772.5	  500.0	 7568.0	...
6885897	  772.7	  499.4	 7568.0	...
6885898	  772.9	  498.8	 7568.0	...
6885899	  772.6	  499.0	 7566.0	...
6885900	  772.1	  499.4	 7564.0	...
6885901	  771.8	  499.8	 7562.0	...
6885902	  771.9	  499.2	 7562.0	...
6885903	  771.9	  498.2	 7561.0	...
6885904	  771.7	  497.3	 7559.0	...
6885905	  771.6	  497.2	 7557.0	...
6885906	  771.1	  497.2	 7556.0	...
6885907	  770.6	  497.3	 7556.0	...
6885908	  770.2	  497.4	 7558.0	...
6885909	  770.1	  497.5	 7559.0	...
6885910	  770.0	  497.5	 7559.0	...
6885911	  770.0	  497.6	 7558.0	...
6885912	  770.1	  497.3	 7557.0	...
6885913	  770.3	  497.1	 7557.0	...
6885914	  770.6	  497.3	 7556.0	...
6885915	  770.8	  497.7	 7555.0	...
6885916	  770.9	  498.1	 7554.0	...
6885917	  771.2	  497.9	 7555.0	...
6885918	  771.5	  497.9	 7560.0	...
6885919	  771.7	  498.0	 7565.0	...
6885920	  771.4	  498.1	 7569.0	...
6885921	  771.1	  498.2	 7564.0	...
6885922	  770.6	  498.2	 7559.0	...
6885923	  770.3	  498.8	 7554.0	...
6885924	  770.0	  499.5	 7554.0	...
6885925	  769.8	  500.2	 7553.0	...
6885926	  769.6	  500.1	 7552.0	...
6885927	  769.5	  499.6	 7550.0	...
6885928	  769.3	  498.8	 7548.0	...
6885929	  769.1	  498.3	 7547.0	...
6885930	  769.1	  497.9	 7551.0	...
6885931	  769.3	  498.8	 7557.0	...
6885932	  769.3	  499.7	 7563.0	...
6885933	  769.3	  500.3	 7564.0	...
6885934	  769.4	  500.0	 7563.0	...
6885935	  769.9	  499.2	 7561.0	...
6885936	  770.3	  498.9	 7563.0	...
6885937	  770.4	  499.0	 7566.0	...
6885938	  770.0	  500.0	 7565.0	...
6885939	  769.5	  500.9	 7561.0	...
6885940	  769.5	  501.0	 7556.0	...
6885941	  769.7	  500.7	 7557.0	...
6885942	  769.9	  500.5	 7559.0	...
6885943	  770.1	  500.0	 7561.0	...
6885944	  770.1	  499.5	 7562.0	...
6885945	  769.9	  499.3	 7559.0	...
6885946	  769.6	  499.6	 7556.0	...
6885947	  769.3	  499.7	 7557.0	...
6885948	  769.3	  499.6	 7562.0	...
6885949	  769.4	  499.2	 7565.0	...
6885950	  769.6	  499.0	 7563.0	...
6885951	  769.9	  498.7	 7561.0	...
6885952	  770.1	  499.2	 7561.0	...
6885953	  770.0	  499.9	 7559.0	...
6885954	  770.1	  500.1	 7555.0	...
6885955	  770.2	  499.7	 7551.0	...
6885956	  770.2	  499.1	 7552.0	...
6885957	  770.5	  498.9	 7554.0	...
6885958	  770.8	  498.6	 7555.0	...
6885959	  771.1	  498.5	 7555.0	...
6885960	  770.8	  499.0	 7558.0	...
6885961	  770.6	  499.5	 7562.0	...
6885962	  770.8	  499.8	 7568.0	...
6885963	  771.2	  499.5	 7569.0	...
6885964	  771.5	  499.4	 7570.0	...
6885965	  771.4	  499.6	 7566.0	...
6885966	  771.3	  500.0	 7564.0	...
6885967	  771.3	  500.7	 7562.0	...
6885968	  771.4	  501.4	 7562.0	...
6885969	  771.4	  501.4	 7562.0	...
6885970	  771.3	  501.0	 7562.0	...
6885971	  771.2	  500.8	 7563.0	...
6885972	  771.1	  501.0	 7565.0	...
6885973	  771.0	  501.5	 7566.0	...
6885974	  771.0	  501.7	 7564.0	...
6885975	  771.0	  501.8	 7563.0	...
6885976	  770.9	  501.6	 7561.0	...
6885977	  771.1	  500.6	 7560.0	...
6885978	  771.4	  499.7	 7560.0	...
6885979	  771.7	  498.9	 7560.0	...
6885980	  771.8	  499.0	 7560.0	...
6885981	  771.8	  499.5	 7560.0	...
6885982	  771.7	  500.0	 7560.0	...
6885983	  771.5	  500.2	 7561.0	...
6885984	  771.5	  499.9	 7561.0	...
6885985	  771.8	  499.6	 7561.0	...
6885986	  772.0	  499.9	 7560.0	...
6885987	  771.9	  500.4	 7558.0	...
6885988	  771.8	  501.0	 7557.0	...
6885989	  771.7	  501.1	 7555.0	...
6885990	  771.6	  501.1	 7553.0	...
6885991	  771.5	  501.1	 7552.0	...
6885992	  771.4	  501.0	 7552.0	...
6885993	  771.4	  500.9	 7552.0	...
6885994	  771.5	  500.8	 7553.0	...
6885995	  771.6	  500.6	 7556.0	...
6885996	  771.6	  500.2	 7558.0	...
6885997	  771.3	  499.9	 7562.0	...
6885998	  771.2	  499.9	 7564.0	...
6885999	  771.1	  500.0	 7561.0	...
6886000	  771.2	  500.0	 7556.0	...
6886001	  771.3	  499.9	 7551.0	...
6886002	  771.3	  499.9	 7551.0	...
6886003	  771.4	  499.9	 7551.0	...
6886004	  771.5	  499.9	 7552.0	...
6886005	  771.5	  500.0	 7553.0	...
6886006	  771.5	  500.0	 7552.0	...
6886007	  771.5	  500.1	 7552.0	...
6886008	  771.5	  500.0	 7551.0	...
6886009	  771.5	  499.8	 7555.0	...
6886010	  771.2	  499.6	 7559.0	...
6886011	  770.9	  500.0	 7556.0	...
6886012	  770.9	  500.5	 7550.0	...
6886013	  771.1	  500.3	 7544.0	...
6886014	  771.3	  499.7	 7544.0	...
6886015	  771.2	  499.1	 7544.0	...
6886016	  771.2	  499.1	 7543.0	...
6886017	  771.3	  499.1	 7543.0	...
6886018	  771.2	  500.0	 7544.0	...
6886019	  771.2	  501.0	 7545.0	...
6886020	  771.5	  501.9	 7545.0	...
6886021	  771.9	  501.8	 7545.0	...
6886022	  772.1	  501.7	 7542.0	...
6886023	  771.9	  501.6	 7539.0	...
6886024	  771.7	  501.6	 7540.0	...
6886025	  771.9	  501.7	 7544.0	...
6886026	  772.0	  501.8	 7549.0	...
6886027	  772.2	  501.7	 7550.0	...
6886028	  772.4	  501.6	 7551.0	...
6886029	  772.7	  501.6	 7551.0	...
6886030	  773.1	  500.3	 7551.0	...
6886031	  774.0	  498.9	 7550.0	...
6886032	  775.2	  497.5	 7549.0	...
EFIX R   6885401	6886032	632	  768.9	  500.5	   7515
SSACC R  6886033
6886033	  777.0	  497.1	 7550.0	...
6886034	  778.3	  496.9	 7550.0	...
6886035	  779.7	  496.8	 7546.0	...
6886036	  781.6	  496.7	 7542.0	...
6886037	  783.2	  496.7	 7538.0	...
6886038	  786.1	  496.9	 7535.0	...
ESACC R  6886033	6886038	6	  777.0	  497.1	  786.1	  496.9	   0.19	     36
MSG	6886038 0000 _ Number Off
SFIX R   6886039
6886039	  787.6	  497.1	 7527.0	...
6886040	  789.6	  497.0	 7519.0	...
6886041	  790.1	  496.8	 7523.0	...
6886042	  790.5	  496.6	 7532.0	...
6886043	  790.3	  496.8	 7539.0	...
6886044	  790.0	  497.9	 7536.0	...
6886045	  789.7	  499.1	 7531.0	...
6886046	  789.4	  500.1	 7528.0	...
6886047	  788.6	  500.4	 7525.0	...
6886048	  787.1	  500.7	 7527.0	...
6886049	  785.9	  501.2	 7531.0	...
6886050	  784.8	  501.4	 7535.0	...
6886051	  784.3	  501.6	 7534.0	...
6886052	  783.6	  501.5	 7533.0	...
6886053	  783.3	  500.5	 7533.0	...
6886054	  783.0	  499.6	 7531.0	...
6886055	  782.8	  499.3	 7530.0	...
6886056	  782.8	  499.9	 7528.0	...
6886057	  782.7	  500.4	 7526.0	...
6886058	  782.6	  500.2	 7524.0	...
6886059	  782.6	  499.9	 7522.0	...
6886060	  782.7	  499.7	 7520.0	...
6886061	  782.8	  499.7	 7519.0	...
6886062	  783.1	  499.5	 7518.0	...
6886063	  783.3	  499.4	 7518.0	...
6886064	  783.5	  499.4	 7522.0	...
6886065	  783.6	  500.3	 7526.0	...
6886066	  784.0	  501.0	 7530.0	...
6886067	  784.3	  501.9	 7529.0	...
6886068	  784.5	  502.5	 7528.0	...
6886069	  784.3	  502.3	 7527.0	...
6886070	  784.2	  501.6	 7524.0	...
6886071	  784.1	  500.9	 7521.0	...
6886072	  784.2	  501.0	 7520.0	...
6886073	  784.4	  500.9	 7521.0	...
6886074	  784.5	  500.7	 7522.0	...
6886075	  784.4	  500.6	 7522.0	...
6886076	  784.1	  500.7	 7525.0	...
6886077	  784.2	  500.6	 7529.0	...
6886078	  784.6	  500.5	 7525.0	...
6886079	  785.1	  500.4	 7517.0	...
6886080	  785.2	  500.2	 7509.0	...
6886081	  785.1	  500.2	 7509.0	...
6886082	  785.0	  500.6	 7510.0	...
6886083	  784.9	  501.1	 7509.0	...
6886084	  784.9	  501.2	 7507.0	...
6886085	  784.9	  500.7	 7506.0	...
6886086	  784.9	  500.4	 7506.0	...
6886087	  784.3	  500.7	 7504.0	...
6886088	  783.9	  501.2	 7503.0	...
6886089	  783.5	  501.6	 7503.0	...
6886090	  783.7	  501.9	 7503.0	...
6886091	  783.8	  501.7	 7502.0	...
6886092	  784.2	  501.5	 7501.0	...
6886093	  784.8	  501.4	 7500.0	...
6886094	  785.5	  501.6	 7499.0	...
6886095	  785.5	  502.1	 7498.0	...
6886096	  785.4	  502.5	 7498.0	...
6886097	  785.3	  502.9	 7499.0	...
6886098	  785.5	  502.9	 7500.0	...
6886099	  786.0	  503.0	 7499.0	...
6886100	  786.3	  503.2	 7497.0	...
6886101	  786.3	  503.4	 7495.0	...
6886102	  785.8	  503.9	 7496.0	...
6886103	  785.3	  504.3	 7497.0	...
6886104	  785.1	  504.7	 7498.0	...
6886105	  785.2	  504.8	 7500.0	...
6886106	  785.3	  504.7	 7501.0	...
6886107	  785.7	  504.7	 7497.0	...
6886108	  786.1	  504.4	 7491.0	...
6886109	  786.4	  504.2	 7495.0	...
6886110	  786.3	  504.6	 7504.0	...
6886111	  786.2	  505.2	 7511.0	...
6886112	  786.1	  505.8	 7507.0	...
6886113	  786.2	  505.7	 7502.0	...
6886114	  786.3	  505.3	 7498.0	...
6886115	  786.5	  505.0	 7497.0	...
6886116	  786.5	  504.8	 7492.0	...
6886117	  786.2	  504.8	 7488.0	...
6886118	  785.8	  504.9	 7485.0	...
6886119	  785.3	  505.0	 7486.0	...
6886120	  785.2	  505.0	 7488.0	...
6886121	  785.1	  505.0	 7488.0	...
6886122	  785.2	  505.3	 7488.0	...
6886123	  785.5	  505.7	 7486.0	...
6886124	  785.7	  506.0	 7485.0	...
6886125	  785.8	  505.8	 7483.0	...
6886126	  785.7	  505.6	 7482.0	...
6886127	  785.6	  505.3	 7482.0	...
6886128	  785.6	  504.9	 7482.0	...
6886129	  785.9	  504.8	 7482.0	...
6886130	  786.2	  505.1	 7482.0	...
6886131	  786.6	  505.6	 7480.0	...
6886132	  786.8	  505.8	 7477.0	...
6886133	  786.9	  505.5	 7474.0	...
6886134	  786.7	  505.3	 7476.0	...
6886135	  786.5	  505.7	 7478.0	...
6886136	  786.2	  506.2	 7481.0	...
6886137	  786.1	  506.6	 7483.0	...
6886138	  786.4	  506.5	 7484.0	...
6886139	  786.7	  506.2	 7480.0	...
6886140	  787.0	  506.0	 7474.0	...
6886141	  787.0	  505.8	 7468.0	...
6886142	  787.2	  505.8	 7469.0	...
6886143	  787.3	  505.9	 7473.0	...
6886144	  787.2	  506.1	 7477.0	...
6886145	  786.9	  505.6	 7475.0	...
6886146	  786.6	  505.0	 7472.0	...
6886147	  786.5	  504.8	 7471.0	...
6886148	  786.4	  505.2	 7473.0	...
6886149	  786.2	  505.7	 7474.0	...
6886150	  786.2	  505.6	 7473.0	...
6886151	  786.1	  505.5	 7472.0	...
6886152	  786.2	  505.3	 7470.0	...
6886153	  786.4	  505.1	 7466.0	...
6886154	  786.7	  504.8	 7462.0	...
6886155	  786.9	  504.7	 7462.0	...
6886156	  786.5	  504.6	 7462.0	...
6886157	  786.1	  505.0	 7463.0	...
6886158	  785.6	  505.5	 7464.0	...
6886159	  785.7	  506.1	 7463.0	...
6886160	  785.6	  505.6	 7457.0	...
6886161	  785.5	  504.9	 7450.0	...
6886162	  785.5	  504.3	 7445.0	...
6886163	  785.7	  504.5	 7446.0	...
6886164	  786.0	  504.9	 7449.0	...
6886165	  786.1	  505.2	 7451.0	...
6886166	  786.1	  505.4	 7451.0	...
6886167	  785.8	  505.2	 7450.0	...
6886168	  785.5	  505.0	 7448.0	...
6886169	  785.3	  504.9	 7446.0	...
6886170	  785.2	  505.0	 7445.0	...
6886171	  785.2	  504.8	 7444.0	...
6886172	  785.0	  504.5	 7444.0	...
6886173	  785.0	  505.3	 7444.0	...
6886174	  785.1	  506.4	 7444.0	...
6886175	  785.2	  507.3	 7445.0	...
6886176	  785.1	  506.9	 7445.0	...
6886177	  785.0	  506.2	 7444.0	...
6886178	  785.2	  505.8	 7443.0	...
6886179	  785.4	  505.5	 7442.0	...
6886180	  785.3	  505.5	 7441.0	...
6886181	  785.0	  505.9	 7439.0	...
6886182	  784.4	  506.2	 7438.0	...
6886183	  784.0	  506.5	 7438.0	...
6886184	  783.7	  506.5	 7438.0	...
6886185	  783.6	  506.0	 7435.0	...
6886186	  784.2	  505.4	 7431.0	...
6886187	  784.8	  505.0	 7427.0	...
6886188	  785.5	  505.2	 7424.0	...
6886189	  785.6	  505.6	 7422.0	...
6886190	  785.6	  505.6	 7420.0	...
6886191	  785.4	  505.4	 7421.0	...
6886192	  784.9	  505.3	 7420.0	...
6886193	  784.7	  505.3	 7420.0	...
6886194	  784.4	  505.3	 7419.0	...
6886195	  784.4	  505.3	 7419.0	...
6886196	  784.4	  505.0	 7421.0	...
6886197	  784.7	  504.8	 7425.0	...
6886198	  784.9	  504.6	 7428.0	...
6886199	  785.1	  504.6	 7429.0	...
6886200	  784.7	  504.6	 7428.0	...
6886201	  784.3	  504.6	 7427.0	...
6886202	  784.5	  504.5	 7426.0	...
6886203	  785.0	  504.3	 7425.0	...
6886204	  785.7	  504.0	 7425.0	...
6886205	  785.8	  503.8	 7426.0	...
6886206	  786.0	  503.7	 7425.0	...
6886207	  786.2	  503.8	 7423.0	...
6886208	  786.4	  503.8	 7421.0	...
6886209	  786.3	  503.8	 7420.0	...
6886210	  786.2	  503.7	 7419.0	...
6886211	  786.2	  503.9	 7423.0	...
6886212	  786.1	  504.2	 7427.0	...
6886213	  786.0	  504.4	 7428.0	...
6886214	  786.0	  504.4	 7425.0	...
6886215	  786.0	  504.3	 7422.0	...
6886216	  785.7	  504.3	 7416.0	...
6886217	  785.4	  504.4	 7411.0	...
6886218	  785.1	  504.4	 7409.0	...
6886219	  785.1	  504.5	 7413.0	...
6886220	  784.9	  504.9	 7417.0	...
6886221	  784.7	  505.4	 7417.0	...
6886222	  784.5	  505.7	 7418.0	...
6886223	  784.4	  505.6	 7419.0	...
6886224	  784.3	  505.4	 7420.0	...
6886225	  784.5	  504.9	 7421.0	...
6886226	  784.8	  504.4	 7420.0	...
6886227	  785.1	  504.0	 7419.0	...
6886228	  785.1	  504.1	 7420.0	...
6886229	  785.3	  504.4	 7420.0	...
6886230	  786.0	  504.8	 7421.0	...
6886231	  786.6	  504.8	 7419.0	...
6886232	  787.2	  504.5	 7416.0	...
6886233	  787.4	  504.1	 7413.0	...
6886234	  787.5	  503.6	 7412.0	...
6886235	  787.3	  503.7	 7407.0	...
6886236	  786.8	  503.7	 7402.0	...
6886237	  786.3	  504.1	 7403.0	...
6886238	  785.8	  504.5	 7410.0	...
MSG	6886239 0000 _ Number On
6886239	  785.6	  504.9	 7416.0	...
6886240	  786.1	  504.9	 7414.0	...
6886241	  786.6	  504.9	 7411.0	...
6886242	  787.1	  504.6	 7407.0	...
6886243	  787.1	  504.4	 7407.0	...
6886244	  787.2	  504.2	 7406.0	...
6886245	  787.1	  503.7	 7408.0	...
6886246	  787.2	  503.4	 7409.0	...
6886247	  787.2	  503.1	 7410.0	...
6886248	  787.2	  503.1	 7411.0	...
6886249	  787.2	  503.0	 7411.0	...
6886250	  787.3	  502.9	 7408.0	...
6886251	  787.3	  502.8	 7405.0	...
6886252	  787.3	  502.7	 7402.0	...
6886253	  787.1	  502.4	 7402.0	...
6886254	  787.0	  502.2	 7402.0	...
6886255	  786.9	  502.0	 7403.0	...
6886256	  787.3	  502.0	 7403.0	...
6886257	  787.6	  502.0	 7402.0	...
6886258	  787.6	  501.9	 7401.0	...
6886259	  787.2	  501.7	 7399.0	...
6886260	  786.7	  501.1	 7400.0	...
6886261	  786.5	  500.6	 7401.0	...
6886262	  786.3	  500.2	 7400.0	...
6886263	  786.3	  500.2	 7399.0	...
6886264	  786.3	  500.3	 7399.0	...
6886265	  786.3	  500.6	 7402.0	...
6886266	  786.3	  500.9	 7403.0	...
6886267	  786.3	  501.2	 7403.0	...
6886268	  786.3	  501.4	 7401.0	...
6886269	  786.3	  501.4	 7399.0	...
6886270	  786.3	  501.1	 7399.0	...
6886271	  786.2	  500.7	 7399.0	...
6886272	  786.0	  500.9	 7399.0	...
6886273	  785.8	  501.3	 7400.0	...
6886274	  785.6	  501.6	 7400.0	...
6886275	  785.6	  501.4	 7399.0	...
6886276	  785.6	  501.2	 7396.0	...
6886277	  785.8	  501.0	 7393.0	...
6886278	  785.9	  500.6	 7391.0	...
6886279	  786.0	  500.2	 7390.0	...
6886280	  786.1	  500.0	 7392.0	...
6886281	  786.5	  500.0	 7394.0	...
6886282	  786.9	  499.9	 7395.0	...
6886283	  787.2	  499.8	 7394.0	...
6886284	  787.1	  499.8	 7396.0	...
6886285	  786.2	  499.3	 7399.0	...
6886286	  785.4	  498.9	 7402.0	...
6886287	  784.6	  498.5	 7402.0	...
6886288	  784.7	  498.5	 7401.0	...
6886289	  784.0	  498.6	 7401.0	...
6886290	  782.8	  498.5	 7401.0	...
6886291	  781.5	  498.4	 7395.0	...
6886292	  780.4	  498.2	 7388.0	...
6886293	  778.8	  498.2	 7380.0	...
6886294	  776.8	  498.3	 7377.0	...
6886295	  774.4	  498.4	 7374.0	...
6886296	  772.7	  498.6	 7374.0	...
6886297	  771.1	  498.8	 7378.0	...
6886298	  770.4	  498.9	 7382.0	...
6886299	  769.8	  499.0	 7383.0	...
6886300	  769.5	  499.1	 7384.0	...
6886301	  769.4	  499.2	 7384.0	...
6886302	  769.6	  499.2	 7384.0	...
6886303	  769.9	  499.0	 7381.0	...
6886304	  770.5	  499.6	 7379.0	...
6886305	  771.3	  500.3	 7371.0	...
6886306	  772.2	  501.0	 7364.0	...
6886307	  772.9	  501.7	 7357.0	...
6886308	  773.6	  502.4	 7359.0	...
6886309	  774.2	  503.2	 7362.0	...
6886310	  775.1	  503.8	 7365.0	...
6886311	  775.4	  504.7	 7365.0	...
6886312	  775.7	  505.7	 7362.0	...
6886313	  776.3	  506.1	 7358.0	...
6886314	  776.8	  506.1	 7356.0	...
6886315	  777.3	  506.1	 7359.0	...
6886316	  777.2	  506.1	 7361.0	...
6886317	  777.1	  505.3	 7362.0	...
6886318	  777.1	  504.4	 7361.0	...
6886319	  777.1	  503.5	 7360.0	...
6886320	  777.0	  502.9	 7361.0	...
6886321	  777.0	  502.3	 7363.0	...
6886322	  776.7	  501.6	 7364.0	...
6886323	  776.4	  501.3	 7368.0	...
6886324	  776.1	  500.5	 7372.0	...
6886325	  775.9	  499.5	 7373.0	...
6886326	  775.9	  498.7	 7370.0	...
6886327	  775.8	  498.4	 7368.0	...
6886328	  775.5	  498.5	 7367.0	...
6886329	  775.3	  498.7	 7366.0	...
6886330	  775.3	  498.8	 7363.0	...
6886331	  775.5	  499.8	 7360.0	...
6886332	  775.7	  500.8	 7358.0	...
6886333	  775.7	  501.8	 7359.0	...
6886334	  775.6	  501.7	 7359.0	...
6886335	  775.7	  502.0	 7360.0	...
6886336	  775.7	  502.3	 7360.0	...
6886337	  775.8	  502.8	 7360.0	...
6886338	  776.1	  503.0	 7360.0	...
6886339	  776.5	  503.5	 7359.0	...
6886340	  776.8	  503.9	 7360.0	...
6886341	  777.0	  504.7	 7361.0	...
6886342	  777.1	  505.2	 7363.0	...
6886343	  777.3	  505.6	 7364.0	...
6886344	  777.3	  505.6	 7364.0	...
6886345	  777.2	  505.6	 7364.0	...
6886346	  777.1	  505.6	 7361.0	...
6886347	  777.0	  505.8	 7358.0	...
6886348	  777.1	  506.6	 7352.0	...
6886349	  776.7	  507.4	 7350.0	...
6886350	  776.0	  506.8	 7348.0	...
6886351	  775.6	  505.5	 7349.0	...
6886352	  775.7	  504.3	 7349.0	...
6886353	  776.0	  504.5	 7350.0	...
6886354	  776.1	  504.6	 7351.0	...
6886355	  776.2	  505.1	 7353.0	...
6886356	  776.6	  505.6	 7354.0	...
6886357	  776.9	  505.1	 7355.0	...
6886358	  776.9	  504.2	 7357.0	...
6886359	  776.7	  503.1	 7357.0	...
6886360	  776.5	  502.8	 7355.0	...
6886361	  776.7	  502.5	 7352.0	...
6886362	  776.9	  502.4	 7350.0	...
6886363	  777.0	  502.3	 7347.0	...
6886364	  776.6	  502.9	 7345.0	...
6886365	  776.3	  503.4	 7344.0	...
6886366	  776.2	  503.9	 7344.0	...
6886367	  776.5	  504.0	 7344.0	...
6886368	  776.7	  504.0	 7346.0	...
6886369	  776.8	  504.2	 7348.0	...
6886370	  776.8	  504.4	 7349.0	...
6886371	  776.4	  504.3	 7350.0	...
6886372	  776.0	  504.1	 7357.0	...
6886373	  775.7	  503.9	 7363.0	...
6886374	  775.7	  504.0	 7367.0	...
6886375	  775.6	  504.0	 7365.0	...
6886376	  775.6	  503.8	 7364.0	...
6886377	  775.5	  503.6	 7364.0	...
6886378	  775.5	  503.2	 7360.0	...
6886379	  775.5	  503.1	 7356.0	...
6886380	  775.5	  503.2	 7354.0	...
6886381	  775.6	  503.3	 7354.0	...
6886382	  775.6	  503.5	 7351.0	...
6886383	  775.6	  503.3	 7348.0	...
6886384	  775.5	  503.0	 7346.0	...
6886385	  775.4	  502.8	 7349.0	...
6886386	  775.3	  501.7	 7352.0	...
6886387	  775.3	  500.6	 7354.0	...
6886388	  775.3	  499.6	 7353.0	...
6886389	  775.4	  499.5	 7352.0	...
6886390	  775.5	  499.3	 7351.0	...
6886391	  775.5	  499.1	 7350.0	...
6886392	  775.5	  499.3	 7348.0	...
6886393	  775.5	  499.6	 7347.0	...
6886394	  775.5	  500.1	 7348.0	...
6886395	  775.1	  500.5	 7350.0	...
6886396	  774.8	  500.9	 7348.0	...
6886397	  774.4	  501.0	 7343.0	...
6886398	  774.3	  500.6	 7338.0	...
6886399	  774.1	  500.0	 7337.0	...
6886400	  773.9	  499.3	 7337.0	...
6886401	  773.9	  499.1	 7337.0	...
6886402	  773.9	  499.3	 7336.0	...
6886403	  773.9	  499.5	 7336.0	...
6886404	  774.4	  499.6	 7336.0	...
6886405	  774.8	  499.6	 7335.0	...
6886406	  775.2	  499.6	 7336.0	...
6886407	  775.2	  499.6	 7339.0	...
6886408	  774.8	  499.7	 7341.0	...
6886409	  774.3	  499.7	 7343.0	...
6886410	  773.9	  499.6	 7342.0	...
6886411	  773.8	  499.5	 7341.0	...
6886412	  773.6	  499.6	 7340.0	...
6886413	  773.4	  499.7	 7340.0	...
6886414	  773.4	  499.8	 7340.0	...
6886415	  773.0	  499.9	 7339.0	...
6886416	  772.6	  499.9	 7337.0	...
6886417	  772.5	  499.5	 7331.0	...
6886418	  772.8	  499.0	 7328.0	...
6886419	  773.1	  498.4	 7327.0	...
6886420	  773.2	  498.3	 7329.0	...
6886421	  773.3	  498.1	 7330.0	...
6886422	  773.3	  498.1	 7330.0	...
6886423	  773.1	  498.3	 7333.0	...
6886424	  773.0	  498.4	 7336.0	...
6886425	  773.0	  498.5	 7339.0	...
6886426	  773.0	  498.4	 7341.0	...
6886427	  772.8	  498.1	 7345.0	...
6886428	  772.5	  497.6	 7348.0	...
6886429	  772.3	  497.1	 7345.0	...
6886430	  772.5	  496.8	 7342.0	...
6886431	  772.6	  496.6	 7339.0	...
6886432	  772.7	  496.5	 7339.0	...
6886433	  772.5	  496.9	 7338.0	...
6886434	  772.3	  497.3	 7338.0	...
6886435	  772.2	  497.7	 7337.0	...
6886436	  772.3	  497.5	 7340.0	...
6886437	  772.4	  497.4	 7342.0	...
6886438	  772.5	  497.4	 7345.0	...
6886439	  772.5	  497.3	 7345.0	...
6886440	  772.4	  497.6	 7346.0	...
6886441	  772.3	  497.8	 7346.0	...
6886442	  772.2	  497.7	 7347.0	...
6886443	  772.2	  497.3	 7344.0	...
6886444	  772.1	  497.2	 7340.0	...
6886445	  772.2	  497.6	 7337.0	...
6886446	  772.3	  497.6	 7337.0	...
6886447	  772.2	  497.2	 7337.0	...
6886448	  771.9	  496.8	 7337.0	...
6886449	  771.8	  496.8	 7337.0	...
6886450	  771.8	  496.5	 7337.0	...
6886451	  771.9	  496.3	 7337.0	...
6886452	  771.8	  496.2	 7338.0	...
6886453	  771.5	  496.2	 7335.0	...
6886454	  771.4	  496.3	 7331.0	...
6886455	  771.4	  496.2	 7328.0	...
6886456	  771.4	  495.8	 7339.0	...
6886457	  771.4	  495.5	 7350.0	...
6886458	  771.2	  494.8	 7360.0	...
6886459	  771.1	  494.3	 7360.0	...
6886460	  771.0	  494.4	 7359.0	...
6886461	  770.9	  495.0	 7359.0	...
6886462	  770.9	  494.9	 7359.0	...
6886463	  770.8	  494.3	 7356.0	...
6886464	  770.8	  493.5	 7353.0	...
6886465	  770.9	  493.4	 7352.0	...
6886466	  770.9	  493.1	 7353.0	...
6886467	  771.1	  492.9	 7355.0	...
6886468	  771.3	  492.7	 7355.0	...
6886469	  771.2	  492.8	 7355.0	...
6886470	  770.9	  493.0	 7355.0	...
6886471	  770.8	  493.2	 7355.0	...
6886472	  771.0	  493.3	 7356.0	...
6886473	  770.9	  493.3	 7356.0	...
6886474	  770.5	  493.3	 7355.0	...
6886475	  770.1	  493.4	 7354.0	...
6886476	  770.0	  493.5	 7354.0	...
6886477	  770.0	  493.6	 7355.0	...
6886478	  769.9	  493.4	 7356.0	...
6886479	  769.7	  493.2	 7356.0	...
6886480	  769.6	  492.9	 7359.0	...
6886481	  769.7	  492.7	 7363.0	...
6886482	  769.5	  492.5	 7366.0	...
6886483	  769.3	  492.3	 7364.0	...
6886484	  769.1	  492.2	 7362.0	...
6886485	  769.1	  492.3	 7359.0	...
6886486	  769.2	  492.4	 7358.0	...
6886487	  769.3	  493.0	 7359.0	...
6886488	  769.4	  493.5	 7361.0	...
6886489	  769.5	  494.1	 7363.0	...
6886490	  769.5	  494.0	 7364.0	...
6886491	  769.6	  494.0	 7364.0	...
6886492	  769.6	  493.9	 7365.0	...
6886493	  769.4	  494.0	 7364.0	...
6886494	  769.0	  494.2	 7365.0	...
6886495	  768.7	  494.3	 7366.0	...
6886496	  768.6	  493.7	 7368.0	...
6886497	  768.5	  493.1	 7368.0	...
6886498	  768.2	  493.0	 7370.0	...
6886499	  768.0	  493.2	 7374.0	...
6886500	  767.9	  493.5	 7378.0	...
6886501	  767.9	  493.2	 7374.0	...
6886502	  767.9	  493.2	 7367.0	...
6886503	  767.9	  493.3	 7359.0	...
6886504	  767.8	  493.8	 7357.0	...
6886505	  767.8	  494.2	 7356.0	...
6886506	  767.6	  494.6	 7358.0	...
6886507	  767.6	  494.7	 7364.0	...
6886508	  767.7	  494.7	 7369.0	...
6886509	  767.9	  494.5	 7373.0	...
6886510	  768.2	  494.3	 7373.0	...
6886511	  768.4	  494.0	 7372.0	...
6886512	  768.6	  493.8	 7372.0	...
6886513	  768.9	  493.7	 7371.0	...
6886514	  769.0	  493.8	 7369.0	...
6886515	  769.1	  493.8	 7368.0	...
6886516	  769.0	  493.8	 7367.0	...
6886517	  769.1	  493.7	 7368.0	...
6886518	  769.2	  493.9	 7368.0	...
6886519	  769.3	  494.2	 7368.0	...
6886520	  770.2	  493.9	 7366.0	...
6886521	  771.2	  493.4	 7364.0	...
6886522	  772.2	  492.9	 7363.0	...
6886523	  772.6	  493.6	 7362.0	...
6886524	  773.6	  494.3	 7362.0	...
6886525	  775.3	  494.9	 7364.0	...
6886526	  776.8	  494.7	 7366.0	...
6886527	  778.6	  494.5	 7368.0	...
6886528	  779.7	  494.6	 7366.0	...
6886529	  781.3	  494.6	 7365.0	...
6886530	  782.1	  494.6	 7367.0	...
6886531	  783.5	  494.4	 7370.0	...
6886532	  784.2	  494.4	 7372.0	...
6886533	  784.8	  494.2	 7373.0	...
6886534	  784.8	  494.2	 7373.0	...
6886535	  784.1	  494.7	 7373.0	...
6886536	  783.4	  495.3	 7373.0	...
6886537	  782.0	  496.1	 7373.0	...
6886538	  781.2	  496.2	 7373.0	...
6886539	  780.4	  496.1	 7371.0	...
6886540	  780.3	  495.9	 7367.0	...
6886541	  779.4	  495.6	 7365.0	...
6886542	  778.1	  495.4	 7367.0	...
6886543	  776.7	  495.1	 7368.0	...
6886544	  776.0	  494.4	 7366.0	...
6886545	  775.7	  493.9	 7366.0	...
6886546	  775.6	  493.4	 7366.0	...
6886547	  775.5	  493.4	 7368.0	...
6886548	  775.5	  493.3	 7370.0	...
6886549	  775.6	  493.6	 7372.0	...
6886550	  775.7	  493.9	 7371.0	...
MSG	6886551 0000 _ Number Off
6886551	  775.8	  493.7	 7370.0	...
6886552	  775.8	  493.0	 7370.0	...
6886553	  775.8	  493.1	 7372.0	...
6886554	  776.2	  493.8	 7373.0	...
6886555	  776.6	  494.5	 7373.0	...
6886556	  776.9	  494.7	 7371.0	...
6886557	  777.0	  495.0	 7369.0	...
6886558	  777.0	  495.2	 7366.0	...
6886559	  777.0	  495.1	 7367.0	...
6886560	  777.2	  494.8	 7368.0	...
6886561	  777.3	  494.8	 7369.0	...
6886562	  777.4	  494.9	 7369.0	...
6886563	  777.4	  495.1	 7370.0	...
6886564	  777.4	  495.2	 7372.0	...
6886565	  777.4	  495.1	 7375.0	...
6886566	  777.4	  495.1	 7377.0	...
6886567	  777.5	  495.6	 7379.0	...
6886568	  777.5	  496.2	 7378.0	...
6886569	  777.6	  496.3	 7377.0	...
6886570	  777.2	  496.0	 7375.0	...
6886571	  777.0	  496.0	 7374.0	...
6886572	  777.4	  496.5	 7373.0	...
6886573	  778.1	  497.0	 7371.0	...
6886574	  779.0	  497.0	 7370.0	...
6886575	  779.1	  497.1	 7368.0	...
6886576	  778.8	  497.1	 7368.0	...
6886577	  778.4	  496.8	 7368.0	...
6886578	  778.0	  496.5	 7370.0	...
6886579	  778.1	  496.2	 7371.0	...
6886580	  778.3	  496.1	 7372.0	...
6886581	  778.4	  496.0	 7371.0	...
6886582	  778.5	  495.9	 7370.0	...
6886583	  778.5	  495.8	 7369.0	...
6886584	  778.6	  495.8	 7369.0	...
6886585	  778.7	  496.0	 7368.0	...
6886586	  778.7	  496.4	 7368.0	...
6886587	  778.7	  496.6	 7369.0	...
6886588	  779.1	  496.6	 7371.0	...
6886589	  779.5	  496.4	 7374.0	...
6886590	  779.9	  496.4	 7377.0	...
6886591	  779.4	  497.3	 7376.0	...
6886592	  778.9	  498.2	 7375.0	...
6886593	  778.4	  499.0	 7376.0	...
6886594	  778.5	  498.6	 7377.0	...
6886595	  778.5	  498.2	 7377.0	...
6886596	  778.3	  497.9	 7376.0	...
6886597	  778.2	  497.9	 7375.0	...
6886598	  778.1	  497.5	 7377.0	...
6886599	  778.2	  497.0	 7378.0	...
6886600	  778.4	  496.8	 7379.0	...
6886601	  778.6	  497.1	 7379.0	...
6886602	  778.7	  497.3	 7379.0	...
6886603	  778.7	  497.2	 7379.0	...
6886604	  778.8	  497.1	 7379.0	...
6886605	  778.8	  497.2	 7379.0	...
6886606	  778.9	  497.3	 7373.0	...
6886607	  778.9	  497.5	 7366.0	...
6886608	  778.9	  497.6	 7362.0	...
6886609	  778.8	  497.7	 7363.0	...
6886610	  778.7	  497.7	 7365.0	...
6886611	  778.6	  497.6	 7365.0	...
6886612	  778.7	  497.5	 7367.0	...
6886613	  778.5	  497.0	 7369.0	...
6886614	  778.3	  496.5	 7372.0	...
6886615	  778.0	  496.2	 7372.0	...
6886616	  777.9	  496.5	 7373.0	...
6886617	  778.0	  496.8	 7373.0	...
6886618	  778.0	  497.2	 7375.0	...
6886619	  778.0	  497.5	 7378.0	...
6886620	  778.0	  497.3	 7379.0	...
6886621	  777.8	  496.9	 7379.0	...
6886622	  777.6	  496.6	 7377.0	...
6886623	  777.3	  496.7	 7376.0	...
6886624	  777.2	  496.6	 7377.0	...
6886625	  777.1	  496.2	 7378.0	...
6886626	  777.1	  495.9	 7379.0	...
6886627	  777.4	  495.6	 7378.0	...
6886628	  777.6	  495.0	 7378.0	...
6886629	  777.5	  494.3	 7376.0	...
6886630	  777.3	  493.5	 7375.0	...
6886631	  777.2	  493.3	 7375.0	...
6886632	  776.9	  492.9	 7375.0	...
6886633	  776.4	  492.9	 7375.0	...
6886634	  776.0	  493.4	 7374.0	...
6886635	  776.2	  493.9	 7374.0	...
6886636	  776.4	  494.5	 7374.0	...
6886637	  776.4	  494.6	 7375.0	...
6886638	  776.4	  494.6	 7374.0	...
6886639	  775.7	  494.5	 7373.0	...
6886640	  775.0	  494.9	 7371.0	...
6886641	  774.9	  495.4	 7372.0	...
6886642	  775.4	  496.0	 7372.0	...
6886643	  776.0	  496.1	 7372.0	...
6886644	  776.0	  496.4	 7371.0	...
6886645	  775.8	  496.5	 7371.0	...
6886646	  775.4	  496.7	 7372.0	...
6886647	  775.0	  496.8	 7374.0	...
6886648	  774.8	  496.7	 7374.0	...
6886649	  774.9	  496.6	 7374.0	...
6886650	  775.2	  497.2	 7373.0	...
6886651	  775.3	  498.0	 7377.0	...
6886652	  775.3	  498.8	 7379.0	...
6886653	  775.2	  499.1	 7380.0	...
6886654	  775.2	  499.2	 7378.0	...
6886655	  775.6	  499.1	 7377.0	...
6886656	  775.9	  498.9	 7378.0	...
6886657	  776.2	  498.7	 7378.0	...
6886658	  776.3	  498.3	 7376.0	...
6886659	  776.3	  497.9	 7375.0	...
6886660	  776.3	  497.4	 7375.0	...
6886661	  776.3	  497.2	 7375.0	...
6886662	  776.3	  497.0	 7375.0	...
6886663	  776.4	  496.8	 7374.0	...
6886664	  776.5	  496.6	 7374.0	...
6886665	  776.2	  496.5	 7374.0	...
6886666	  775.8	  496.4	 7373.0	...
6886667	  775.5	  496.7	 7371.0	...
6886668	  775.6	  497.0	 7369.0	...
6886669	  775.6	  497.2	 7368.0	...
6886670	  775.8	  496.9	 7368.0	...
6886671	  776.1	  496.4	 7368.0	...
6886672	  776.5	  496.0	 7369.0	...
6886673	  776.9	  496.2	 7370.0	...
6886674	  777.0	  496.5	 7371.0	...
6886675	  777.0	  496.7	 7372.0	...
6886676	  777.1	  496.7	 7368.0	...
6886677	  777.0	  496.8	 7365.0	...
6886678	  776.7	  497.0	 7363.0	...
6886679	  776.3	  497.1	 7362.0	...
6886680	  776.1	  497.1	 7361.0	...
6886681	  776.1	  497.2	 7359.0	...
6886682	  776.0	  497.4	 7361.0	...
6886683	  775.9	  497.5	 7364.0	...
6886684	  776.0	  497.7	 7367.0	...
6886685	  776.3	  497.9	 7367.0	...
6886686	  776.6	  498.0	 7368.0	...
6886687	  776.7	  497.9	 7369.0	...
6886688	  776.7	  497.9	 7370.0	...
6886689	  776.7	  497.9	 7370.0	...
6886690	  776.7	  497.8	 7369.0	...
6886691	  776.6	  497.7	 7368.0	...
6886692	  776.6	  498.0	 7368.0	...
6886693	  776.6	  498.5	 7368.0	...
6886694	  776.4	  498.8	 7369.0	...
6886695	  776.2	  498.3	 7369.0	...
6886696	  776.1	  497.8	 7370.0	...
6886697	  776.2	  497.4	 7370.0	...
6886698	  776.5	  497.3	 7370.0	...
6886699	  776.5	  497.2	 7371.0	...
6886700	  776.6	  497.1	 7372.0	...
6886701	  776.6	  497.0	 7376.0	...
6886702	  776.6	  497.0	 7381.0	...
6886703	  776.3	  496.8	 7384.0	...
6886704	  776.2	  496.6	 7383.0	...
6886705	  776.1	  496.6	 7381.0	...
6886706	  776.1	  496.9	 7382.0	...
6886707	  776.1	  497.2	 7385.0	...
6886708	  776.1	  497.6	 7386.0	...
6886709	  776.2	  497.8	 7385.0	...
6886710	  776.3	  497.1	 7384.0	...
6886711	  776.3	  496.1	 7384.0	...
6886712	  776.4	  495.8	 7384.0	...
6886713	  776.4	  496.4	 7385.0	...
6886714	  776.5	  497.1	 7385.0	...
6886715	  776.5	  497.0	 7385.0	...
6886716	  775.9	  497.0	 7383.0	...
6886717	  775.3	  496.9	 7381.0	...
6886718	  774.4	  496.5	 7380.0	...
6886719	  774.3	  495.9	 7380.0	...
6886720	  774.2	  495.4	 7380.0	...
6886721	  774.4	  495.2	 7380.0	...
6886722	  774.5	  495.0	 7380.0	...
6886723	  774.7	  494.9	 7379.0	...
6886724	  774.7	  494.9	 7378.0	...
6886725	  774.7	  494.9	 7377.0	...
6886726	  774.6	  494.7	 7377.0	...
6886727	  774.1	  494.5	 7377.0	...
6886728	  773.7	  493.9	 7379.0	...
6886729	  773.5	  493.5	 7380.0	...
6886730	  773.6	  493.3	 7381.0	...
6886731	  773.9	  493.4	 7382.0	...
6886732	  773.8	  493.5	 7382.0	...
6886733	  773.9	  493.3	 7384.0	...
6886734	  774.0	  492.9	 7386.0	...
6886735	  773.8	  492.3	 7381.0	...
6886736	  773.5	  492.0	 7376.0	...
6886737	  773.2	  491.8	 7372.0	...
6886738	  773.1	  491.6	 7374.0	...
6886739	  773.0	  491.2	 7377.0	...
6886740	  773.0	  490.6	 7382.0	...
6886741	  773.1	  490.3	 7387.0	...
6886742	  773.1	  490.1	 7391.0	...
6886743	  773.4	  490.0	 7391.0	...
6886744	  773.6	  489.9	 7390.0	...
6886745	  774.0	  489.8	 7390.0	...
6886746	  774.1	  489.8	 7392.0	...
6886747	  774.2	  490.2	 7389.0	...
6886748	  774.3	  490.6	 7386.0	...
6886749	  774.4	  491.1	 7383.0	...
6886750	  774.5	  491.1	 7383.0	...
6886751	  774.5	  491.0	 7383.0	...
6886752	  774.6	  490.7	 7384.0	...
6886753	  774.8	  490.3	 7385.0	...
6886754	  774.8	  490.0	 7380.0	...
6886755	  774.6	  490.0	 7374.0	...
6886756	  774.4	  490.0	 7369.0	...
6886757	  774.7	  489.9	 7370.0	...
6886758	  775.0	  489.7	 7373.0	...
6886759	  775.3	  489.6	 7375.0	...
6886760	  775.2	  489.6	 7378.0	...
6886761	  775.2	  489.7	 7379.0	...
6886762	  775.2	  489.8	 7379.0	...
6886763	  775.2	  489.3	 7378.0	...
6886764	  774.9	  488.7	 7377.0	...
MSG	6886765 0000 _ Number On
6886765	  774.7	  488.3	 7378.0	...
6886766	  774.9	  488.5	 7379.0	...
6886767	  775.3	  488.6	 7378.0	...
6886768	  775.5	  488.5	 7377.0	...
6886769	  775.2	  488.1	 7377.0	...
6886770	  774.9	  487.8	 7378.0	...
6886771	  775.1	  487.7	 7378.0	...
6886772	  775.2	  487.7	 7376.0	...
6886773	  775.0	  487.7	 7375.0	...
6886774	  774.6	  487.5	 7375.0	...
6886775	  774.5	  487.3	 7374.0	...
6886776	  774.8	  487.1	 7374.0	...
6886777	  774.9	  486.6	 7373.0	...
6886778	  774.7	  486.1	 7374.0	...
6886779	  774.6	  485.7	 7376.0	...
6886780	  774.9	  485.9	 7381.0	...
6886781	  775.3	  486.0	 7385.0	...
6886782	  775.6	  486.1	 7389.0	...
6886783	  775.5	  486.0	 7390.0	...
6886784	  774.7	  485.3	 7388.0	...
6886785	  774.0	  484.6	 7380.0	...
6886786	  773.0	  484.0	 7373.0	...
6886787	  771.8	  484.0	 7369.0	...
6886788	  770.5	  483.7	 7370.0	...
6886789	  769.3	  483.5	 7373.0	...
6886790	  768.0	  483.1	 7376.0	...
6886791	  766.3	  482.9	 7378.0	...
6886792	  764.4	  481.7	 7378.0	...
6886793	  762.9	  480.6	 7378.0	...
6886794	  761.4	  479.6	 7380.0	...
6886795	  759.9	  479.0	 7383.0	...
6886796	  758.5	  478.0	 7385.0	...
6886797	  757.7	  477.0	 7387.0	...
6886798	  757.0	  475.9	 7388.0	...
6886799	  756.8	  475.2	 7387.0	...
6886800	  756.7	  474.6	 7382.0	...
6886801	  756.7	  474.8	 7380.0	...
6886802	  756.7	  475.0	 7381.0	...
6886803	  756.7	  475.2	 7384.0	...
6886804	  756.8	  475.3	 7383.0	...
6886805	  757.4	  475.3	 7380.0	...
6886806	  758.1	  475.4	 7377.0	...
6886807	  759.0	  476.2	 7377.0	...
6886808	  759.6	  477.0	 7376.0	...
6886809	  760.6	  477.9	 7375.0	...
6886810	  761.7	  478.5	 7374.0	...
6886811	  762.4	  479.1	 7375.0	...
6886812	  762.9	  479.9	 7376.0	...
6886813	  763.1	  480.1	 7375.0	...
6886814	  763.2	  480.2	 7375.0	...
6886815	  763.2	  480.3	 7375.0	...
6886816	  763.2	  480.9	 7374.0	...
6886817	  763.4	  481.4	 7374.0	...
6886818	  763.5	  481.6	 7374.0	...
6886819	  763.5	  481.4	 7374.0	...
6886820	  763.1	  481.1	 7374.0	...
6886821	  762.8	  480.9	 7374.0	...
6886822	  762.5	  480.8	 7374.0	...
6886823	  762.5	  480.8	 7374.0	...
6886824	  762.6	  480.5	 7374.0	...
6886825	  762.5	  479.5	 7374.0	...
6886826	  762.4	  478.3	 7374.0	...
6886827	  762.4	  477.6	 7374.0	...
6886828	  762.5	  477.6	 7375.0	...
6886829	  762.4	  477.7	 7376.0	...
6886830	  762.3	  477.2	 7376.0	...
6886831	  762.2	  476.1	 7376.0	...
6886832	  762.2	  475.1	 7376.0	...
6886833	  762.4	  474.8	 7376.0	...
6886834	  762.3	  474.8	 7380.0	...
6886835	  762.2	  474.6	 7385.0	...
6886836	  762.1	  474.1	 7389.0	...
6886837	  761.9	  473.6	 7387.0	...
6886838	  761.6	  473.1	 7386.0	...
6886839	  761.3	  472.0	 7386.0	...
6886840	  761.3	  471.0	 7385.0	...
6886841	  761.6	  470.2	 7383.0	...
6886842	  761.9	  469.6	 7381.0	...
6886843	  762.1	  468.9	 7382.0	...
6886844	  762.2	  467.5	 7383.0	...
6886845	  762.4	  466.3	 7383.0	...
6886846	  762.5	  464.9	 7384.0	...
6886847	  762.4	  464.2	 7386.0	...
6886848	  762.3	  463.8	 7387.0	...
6886849	  762.3	  463.7	 7387.0	...
6886850	  762.2	  463.5	 7388.0	...
6886851	  761.8	  463.1	 7388.0	...
6886852	  761.4	  462.0	 7389.0	...
6886853	  761.1	  460.9	 7389.0	...
6886854	  761.3	  460.4	 7390.0	...
6886855	  761.4	  459.8	 7390.0	...
6886856	  761.6	  459.3	 7391.0	...
6886857	  761.5	  458.9	 7388.0	...
6886858	  761.5	  458.9	 7386.0	...
6886859	  761.5	  458.9	 7384.0	...
6886860	  761.6	  458.8	 7385.0	...
6886861	  761.7	  458.6	 7385.0	...
6886862	  761.8	  458.3	 7383.0	...
6886863	  761.8	  458.0	 7381.0	...
6886864	  761.8	  457.9	 7379.0	...
6886865	  761.7	  457.6	 7380.0	...
6886866	  761.9	  456.9	 7381.0	...
6886867	  762.1	  456.1	 7381.0	...
6886868	  762.3	  455.8	 7381.0	...
6886869	  762.3	  455.6	 7382.0	...
6886870	  762.3	  455.5	 7382.0	...
6886871	  762.3	  455.5	 7386.0	...
6886872	  762.3	  455.6	 7390.0	...
6886873	  762.3	  455.8	 7392.0	...
6886874	  762.3	  456.1	 7390.0	...
6886875	  762.4	  456.4	 7387.0	...
6886876	  762.4	  456.7	 7387.0	...
6886877	  762.6	  456.6	 7388.0	...
6886878	  762.8	  456.5	 7390.0	...
6886879	  763.1	  456.3	 7391.0	...
6886880	  763.1	  456.0	 7392.0	...
6886881	  763.2	  455.8	 7392.0	...
6886882	  763.4	  455.7	 7391.0	...
6886883	  763.5	  455.8	 7391.0	...
6886884	  763.5	  455.8	 7391.0	...
6886885	  763.4	  455.8	 7390.0	...
6886886	  763.3	  455.5	 7389.0	...
6886887	  763.2	  455.1	 7389.0	...
6886888	  763.2	  454.7	 7389.0	...
6886889	  763.3	  454.5	 7390.0	...
6886890	  763.3	  454.1	 7391.0	...
6886891	  763.2	  453.3	 7392.0	...
6886892	  763.1	  452.9	 7394.0	...
6886893	  763.1	  452.8	 7394.0	...
6886894	  763.2	  453.6	 7394.0	...
6886895	  763.4	  454.2	 7392.0	...
6886896	  763.5	  454.7	 7389.0	...
6886897	  763.6	  454.5	 7387.0	...
6886898	  763.6	  454.5	 7386.0	...
6886899	  763.4	  454.6	 7387.0	...
6886900	  763.2	  455.0	 7389.0	...
6886901	  763.0	  455.1	 7389.0	...
6886902	  763.2	  454.6	 7388.0	...
6886903	  763.3	  454.0	 7388.0	...
6886904	  763.5	  453.4	 7386.0	...
6886905	  763.4	  453.6	 7384.0	...
6886906	  763.3	  454.2	 7381.0	...
6886907	  763.3	  454.8	 7378.0	...
6886908	  763.2	  455.3	 7375.0	...
6886909	  763.1	  455.5	 7376.0	...
6886910	  763.1	  455.5	 7376.0	...
6886911	  763.2	  455.5	 7377.0	...
6886912	  763.2	  455.5	 7377.0	...
6886913	  763.0	  455.6	 7376.0	...
6886914	  762.8	  455.7	 7375.0	...
6886915	  762.5	  455.0	 7375.0	...
6886916	  762.3	  454.2	 7374.0	...
6886917	  762.1	  453.0	 7374.0	...
6886918	  762.0	  452.6	 7375.0	...
6886919	  761.8	  452.3	 7376.0	...
6886920	  762.0	  452.2	 7378.0	...
6886921	  762.5	  452.0	 7380.0	...
6886922	  762.9	  451.7	 7381.0	...
6886923	  763.1	  451.5	 7380.0	...
6886924	  763.1	  451.4	 7378.0	...
6886925	  763.0	  451.2	 7377.0	...
6886926	  762.9	  450.9	 7379.0	...
6886927	  763.0	  450.5	 7383.0	...
6886928	  763.2	  450.2	 7386.0	...
6886929	  763.4	  450.0	 7383.0	...
6886930	  763.0	  450.2	 7381.0	...
6886931	  762.6	  450.6	 7379.0	...
6886932	  762.2	  451.0	 7381.0	...
6886933	  762.4	  451.1	 7383.0	...
6886934	  762.8	  451.5	 7382.0	...
6886935	  763.1	  451.9	 7381.0	...
6886936	  763.7	  452.3	 7379.0	...
6886937	  764.0	  452.3	 7378.0	...
6886938	  764.1	  452.3	 7377.0	...
6886939	  764.0	  452.5	 7379.0	...
6886940	  763.7	  452.6	 7382.0	...
6886941	  763.6	  452.7	 7380.0	...
6886942	  763.6	  453.2	 7376.0	...
6886943	  764.0	  453.8	 7371.0	...
6886944	  764.4	  454.8	 7371.0	...
6886945	  764.7	  455.9	 7373.0	...
EFIX R   6886039	6886945	907	  775.8	  492.6	   7394
SSACC R  6886946
6886946	  765.4	  457.8	 7375.0	...
6886947	  766.0	  459.4	 7375.0	...
6886948	  767.1	  461.7	 7375.0	...
6886949	  767.7	  463.4	 7375.0	...
6886950	  768.5	  466.2	 7376.0	...
6886951	  769.9	  467.9	 7377.0	...
6886952	  771.7	  469.7	 7374.0	...
6886953	  773.4	  470.6	 7370.0	...
6886954	  774.3	  472.7	 7366.0	...
6886955	  775.4	  474.7	 7369.0	...
6886956	  776.3	  476.5	 7372.0	...
ESACC R  6886946	6886956	11	  765.4	  457.8	  776.3	  476.5	   0.46	     46
SFIX R   6886957
6886957	  777.6	  477.0	 7376.0	...
6886958	  778.3	  477.6	 7377.0	...
6886959	  779.5	  478.2	 7375.0	...
6886960	  780.0	  478.8	 7373.0	...
6886961	  780.5	  478.7	 7373.0	...
6886962	  780.5	  478.9	 7376.0	...
6886963	  780.2	  479.0	 7379.0	...
6886964	  779.8	  479.0	 7380.0	...
6886965	  778.7	  478.8	 7382.0	...
6886966	  777.8	  478.2	 7383.0	...
6886967	  776.4	  477.6	 7383.0	...
6886968	  775.5	  476.9	 7383.0	...
6886969	  774.7	  476.1	 7384.0	...
6886970	  774.4	  475.4	 7386.0	...
6886971	  774.1	  474.3	 7386.0	...
6886972	  773.8	  473.7	 7387.0	...
6886973	  773.4	  473.1	 7385.0	...
6886974	  773.2	  473.0	 7384.0	...
6886975	  773.0	  472.5	 7383.0	...
6886976	  772.7	  471.9	 7378.0	...
6886977	  772.3	  471.3	 7372.0	...
6886978	  772.1	  471.3	 7367.0	...
6886979	  772.0	  470.9	 7371.0	...
6886980	  772.0	  470.5	 7374.0	...
6886981	  772.1	  470.4	 7375.0	...
6886982	  772.2	  470.7	 7375.0	...
6886983	  772.1	  470.6	 7373.0	...
6886984	  772.1	  470.3	 7370.0	...
6886985	  772.0	  469.9	 7368.0	...
6886986	  772.1	  470.3	 7371.0	...
6886987	  772.4	  470.8	 7374.0	...
6886988	  772.8	  471.4	 7374.0	...
6886989	  773.1	  471.7	 7371.0	...
6886990	  773.1	  471.7	 7369.0	...
6886991	  773.1	  471.5	 7368.0	...
6886992	  773.2	  471.4	 7368.0	...
6886993	  773.5	  471.4	 7367.0	...
6886994	  773.7	  471.5	 7367.0	...
6886995	  774.0	  471.5	 7366.0	...
6886996	  774.1	  471.7	 7365.0	...
6886997	  774.0	  472.2	 7363.0	...
6886998	  773.9	  472.6	 7366.0	...
6886999	  773.7	  473.2	 7370.0	...
6887000	  773.8	  474.0	 7371.0	...
6887001	  773.9	  474.8	 7368.0	...
6887002	  774.0	  474.9	 7363.0	...
6887003	  774.0	  474.4	 7361.0	...
6887004	  773.7	  473.8	 7366.0	...
6887005	  773.4	  473.7	 7372.0	...
6887006	  773.5	  473.5	 7378.0	...
6887007	  773.9	  473.5	 7377.0	...
6887008	  774.0	  473.3	 7376.0	...
6887009	  773.8	  473.2	 7374.0	...
6887010	  773.5	  473.4	 7373.0	...
6887011	  773.4	  473.8	 7371.0	...
6887012	  773.3	  474.2	 7370.0	...
6887013	  773.2	  474.5	 7368.0	...
6887014	  773.0	  474.2	 7366.0	...
6887015	  772.7	  473.9	 7365.0	...
6887016	  772.7	  473.6	 7365.0	...
6887017	  773.0	  473.6	 7365.0	...
6887018	  773.4	  473.6	 7365.0	...
6887019	  773.6	  473.9	 7365.0	...
6887020	  773.7	  474.0	 7364.0	...
6887021	  773.7	  474.2	 7364.0	...
6887022	  773.6	  474.1	 7363.0	...
6887023	  773.6	  474.3	 7363.0	...
6887024	  773.5	  474.6	 7363.0	...
6887025	  773.5	  475.0	 7365.0	...
6887026	  773.5	  475.1	 7366.0	...
6887027	  773.5	  475.8	 7367.0	...
6887028	  773.6	  476.5	 7366.0	...
6887029	  773.7	  476.9	 7366.0	...
6887030	  774.0	  476.1	 7366.0	...
6887031	  774.3	  475.3	 7367.0	...
6887032	  774.7	  475.1	 7369.0	...
6887033	  774.8	  475.2	 7367.0	...
6887034	  774.9	  475.3	 7363.0	...
6887035	  774.9	  475.4	 7360.0	...
6887036	  774.9	  476.0	 7360.0	...
6887037	  775.0	  476.6	 7361.0	...
6887038	  775.1	  477.0	 7362.0	...
6887039	  775.2	  477.2	 7364.0	...
6887040	  775.3	  477.4	 7366.0	...
6887041	  775.1	  477.1	 7365.0	...
6887042	  775.0	  476.6	 7362.0	...
6887043	  774.7	  476.1	 7360.0	...
6887044	  774.6	  476.0	 7360.0	...
6887045	  774.8	  476.0	 7361.0	...
6887046	  775.0	  476.2	 7361.0	...
6887047	  775.4	  476.5	 7360.0	...
6887048	  775.5	  476.6	 7360.0	...
6887049	  775.6	  476.7	 7360.0	...
6887050	  775.5	  476.9	 7359.0	...
6887051	  775.5	  477.0	 7358.0	...
6887052	  775.8	  477.0	 7358.0	...
6887053	  776.2	  477.0	 7358.0	...
6887054	  776.3	  476.4	 7358.0	...
6887055	  776.3	  475.9	 7358.0	...
6887056	  776.2	  475.6	 7359.0	...
6887057	  776.3	  475.8	 7360.0	...
6887058	  776.4	  475.7	 7362.0	...
6887059	  776.4	  475.5	 7364.0	...
6887060	  776.6	  475.3	 7366.0	...
6887061	  776.4	  475.2	 7366.0	...
6887062	  776.0	  475.2	 7367.0	...
6887063	  775.9	  475.0	 7364.0	...
6887064	  776.0	  474.9	 7361.0	...
6887065	  776.3	  475.2	 7360.0	...
6887066	  776.3	  475.5	 7363.0	...
6887067	  776.4	  475.9	 7366.0	...
6887068	  776.7	  475.8	 7366.0	...
6887069	  777.0	  475.8	 7365.0	...
6887070	  776.8	  475.8	 7365.0	...
6887071	  776.5	  475.8	 7365.0	...
6887072	  776.1	  476.2	 7364.0	...
6887073	  776.1	  476.6	 7362.0	...
6887074	  776.3	  477.0	 7361.0	...
6887075	  776.5	  476.7	 7361.0	...
6887076	  776.7	  476.4	 7359.0	...
6887077	  776.4	  476.3	 7357.0	...
6887078	  776.0	  476.3	 7356.0	...
6887079	  776.1	  476.3	 7358.0	...
6887080	  776.4	  476.2	 7362.0	...
MSG	6887081 0000 _ Number Off
6887081	  776.7	  476.1	 7365.0	...
6887082	  776.5	  476.0	 7366.0	...
6887083	  776.0	  476.0	 7364.0	...
6887084	  775.7	  476.1	 7361.0	...
6887085	  775.5	  476.1	 7359.0	...
6887086	  775.5	  476.2	 7359.0	...
6887087	  775.6	  476.2	 7359.0	...
6887088	  775.6	  476.4	 7360.0	...
6887089	  775.7	  476.6	 7360.0	...
6887090	  775.7	  476.8	 7362.0	...
6887091	  775.7	  476.8	 7364.0	...
6887092	  775.8	  476.8	 7364.0	...
6887093	  775.9	  476.8	 7362.0	...
6887094	  776.1	  476.7	 7361.0	...
6887095	  776.3	  476.5	 7361.0	...
6887096	  776.3	  476.3	 7361.0	...
6887097	  776.1	  476.1	 7362.0	...
6887098	  775.3	  476.0	 7362.0	...
6887099	  774.4	  475.8	 7362.0	...
6887100	  773.5	  475.7	 7365.0	...
6887101	  773.2	  475.5	 7368.0	...
6887102	  773.0	  475.9	 7370.0	...
6887103	  773.1	  476.1	 7369.0	...
6887104	  773.6	  476.3	 7366.0	...
6887105	  774.0	  476.3	 7364.0	...
6887106	  774.2	  476.5	 7363.0	...
6887107	  774.0	  476.5	 7365.0	...
6887108	  773.8	  476.6	 7363.0	...
6887109	  773.9	  476.7	 7361.0	...
6887110	  774.0	  476.8	 7360.0	...
6887111	  773.8	  477.4	 7362.0	...
6887112	  773.6	  477.8	 7363.0	...
6887113	  773.3	  477.7	 7362.0	...
6887114	  773.1	  477.3	 7360.0	...
6887115	  772.6	  476.9	 7356.0	...
6887116	  772.2	  476.9	 7353.0	...
6887117	  772.1	  476.9	 7352.0	...
6887118	  772.4	  476.9	 7353.0	...
6887119	  772.8	  477.5	 7354.0	...
6887120	  772.9	  478.1	 7354.0	...
6887121	  773.0	  478.7	 7355.0	...
6887122	  772.9	  478.0	 7356.0	...
6887123	  772.9	  477.3	 7357.0	...
6887124	  772.9	  476.9	 7356.0	...
6887125	  773.0	  477.2	 7355.0	...
6887126	  772.9	  477.6	 7355.0	...
6887127	  772.9	  477.8	 7355.0	...
6887128	  772.7	  477.6	 7356.0	...
6887129	  772.6	  477.1	 7356.0	...
6887130	  772.4	  476.3	 7354.0	...
6887131	  772.1	  475.6	 7352.0	...
6887132	  771.5	  475.1	 7352.0	...
6887133	  771.0	  474.8	 7353.0	...
6887134	  770.7	  474.8	 7353.0	...
6887135	  770.7	  474.3	 7350.0	...
6887136	  770.7	  473.6	 7348.0	...
6887137	  770.7	  473.1	 7347.0	...
6887138	  770.8	  473.6	 7346.0	...
6887139	  770.8	  474.1	 7348.0	...
6887140	  771.3	  474.4	 7351.0	...
6887141	  771.6	  474.3	 7351.0	...
6887142	  772.1	  474.3	 7347.0	...
6887143	  772.2	  474.5	 7343.0	...
6887144	  772.4	  474.9	 7344.0	...
6887145	  772.3	  475.2	 7345.0	...
6887146	  771.8	  475.9	 7345.0	...
6887147	  771.4	  476.3	 7342.0	...
6887148	  771.0	  476.6	 7338.0	...
6887149	  771.1	  476.6	 7335.0	...
6887150	  771.1	  476.5	 7335.0	...
6887151	  771.1	  476.6	 7338.0	...
6887152	  771.2	  476.8	 7339.0	...
6887153	  771.1	  477.0	 7339.0	...
6887154	  770.8	  476.9	 7339.0	...
6887155	  770.4	  476.6	 7341.0	...
6887156	  770.3	  476.3	 7343.0	...
6887157	  770.3	  476.4	 7343.0	...
6887158	  770.4	  476.4	 7344.0	...
6887159	  770.5	  476.2	 7344.0	...
6887160	  770.6	  475.9	 7344.0	...
6887161	  770.6	  475.1	 7344.0	...
6887162	  770.5	  474.7	 7343.0	...
6887163	  770.4	  474.3	 7342.0	...
6887164	  770.4	  474.4	 7342.0	...
6887165	  770.5	  474.2	 7342.0	...
6887166	  770.7	  474.0	 7343.0	...
6887167	  770.8	  473.8	 7344.0	...
6887168	  770.7	  473.8	 7345.0	...
6887169	  770.5	  473.8	 7344.0	...
6887170	  770.0	  473.5	 7344.0	...
6887171	  769.7	  473.1	 7343.0	...
6887172	  769.4	  472.7	 7343.0	...
6887173	  769.1	  472.8	 7343.0	...
6887174	  768.8	  472.8	 7343.0	...
6887175	  768.3	  473.0	 7344.0	...
6887176	  768.1	  473.0	 7344.0	...
6887177	  767.6	  473.1	 7345.0	...
6887178	  767.2	  473.6	 7345.0	...
6887179	  766.2	  474.2	 7346.0	...
6887180	  765.4	  474.7	 7346.0	...
6887181	  764.8	  474.8	 7347.0	...
6887182	  764.2	  475.2	 7347.0	...
6887183	  763.6	  475.6	 7347.0	...
6887184	  762.5	  475.5	 7347.0	...
6887185	  761.9	  475.0	 7348.0	...
6887186	  761.2	  474.5	 7348.0	...
6887187	  760.6	  474.6	 7348.0	...
6887188	  760.0	  474.0	 7347.0	...
6887189	  759.5	  473.4	 7345.0	...
6887190	  759.3	  472.7	 7344.0	...
6887191	  759.1	  472.6	 7343.0	...
6887192	  758.9	  472.5	 7341.0	...
6887193	  758.6	  472.7	 7339.0	...
6887194	  758.5	  473.0	 7337.0	...
6887195	  758.4	  473.3	 7338.0	...
6887196	  758.4	  472.8	 7339.0	...
6887197	  758.6	  472.3	 7340.0	...
6887198	  758.8	  472.3	 7336.0	...
6887199	  759.5	  472.8	 7331.0	...
6887200	  760.1	  473.2	 7326.0	...
6887201	  760.6	  473.3	 7324.0	...
6887202	  760.9	  473.6	 7322.0	...
6887203	  761.3	  474.0	 7320.0	...
6887204	  761.7	  474.0	 7319.0	...
6887205	  762.0	  473.6	 7320.0	...
6887206	  762.2	  473.3	 7320.0	...
6887207	  762.6	  473.1	 7322.0	...
6887208	  763.0	  473.4	 7323.0	...
6887209	  763.2	  473.7	 7323.0	...
6887210	  763.1	  474.1	 7319.0	...
6887211	  762.9	  473.7	 7316.0	...
6887212	  762.7	  473.5	 7313.0	...
6887213	  762.6	  473.3	 7313.0	...
6887214	  762.5	  473.3	 7314.0	...
6887215	  762.4	  473.1	 7316.0	...
6887216	  762.2	  472.9	 7318.0	...
6887217	  762.2	  472.9	 7319.0	...
6887218	  762.1	  473.0	 7319.0	...
6887219	  761.9	  473.2	 7319.0	...
6887220	  761.6	  473.0	 7319.0	...
6887221	  761.4	  472.6	 7317.0	...
6887222	  761.3	  472.3	 7314.0	...
6887223	  761.2	  472.3	 7311.0	...
6887224	  761.1	  471.9	 7312.0	...
6887225	  761.0	  471.6	 7315.0	...
6887226	  761.1	  471.8	 7316.0	...
6887227	  761.3	  472.2	 7313.0	...
6887228	  761.5	  472.8	 7311.0	...
6887229	  761.3	  473.0	 7312.0	...
6887230	  761.2	  473.3	 7314.0	...
6887231	  761.0	  473.4	 7313.0	...
6887232	  761.0	  473.7	 7311.0	...
6887233	  761.4	  473.8	 7311.0	...
6887234	  761.6	  473.8	 7314.0	...
6887235	  761.7	  473.6	 7317.0	...
6887236	  761.6	  473.5	 7317.0	...
6887237	  761.5	  473.3	 7317.0	...
6887238	  761.5	  473.2	 7317.0	...
6887239	  761.4	  473.1	 7318.0	...
6887240	  761.9	  473.2	 7314.0	...
6887241	  762.4	  473.2	 7310.0	...
6887242	  762.6	  473.3	 7305.0	...
6887243	  762.4	  473.5	 7304.0	...
6887244	  762.0	  473.6	 7305.0	...
6887245	  761.8	  473.6	 7306.0	...
6887246	  761.7	  473.6	 7308.0	...
6887247	  761.6	  473.5	 7305.0	...
6887248	  761.5	  473.5	 7301.0	...
6887249	  761.4	  473.5	 7298.0	...
6887250	  761.4	  472.9	 7298.0	...
6887251	  761.7	  472.4	 7299.0	...
6887252	  762.0	  471.8	 7301.0	...
6887253	  762.3	  471.8	 7303.0	...
6887254	  762.5	  471.9	 7302.0	...
6887255	  762.5	  472.0	 7300.0	...
6887256	  762.4	  471.6	 7297.0	...
6887257	  762.0	  470.9	 7298.0	...
6887258	  761.7	  470.1	 7297.0	...
6887259	  761.3	  469.8	 7295.0	...
6887260	  761.2	  469.5	 7293.0	...
6887261	  761.0	  469.2	 7291.0	...
6887262	  761.0	  468.8	 7289.0	...
6887263	  761.0	  468.8	 7289.0	...
6887264	  761.1	  469.4	 7286.0	...
6887265	  761.2	  470.0	 7282.0	...
6887266	  761.2	  470.5	 7278.0	...
6887267	  761.0	  470.3	 7279.0	...
6887268	  760.9	  470.1	 7281.0	...
6887269	  760.8	  470.2	 7283.0	...
6887270	  760.9	  470.4	 7284.0	...
6887271	  760.9	  470.4	 7285.0	...
6887272	  760.9	  470.2	 7287.0	...
6887273	  760.9	  469.9	 7286.0	...
6887274	  760.9	  470.1	 7284.0	...
6887275	  760.6	  470.3	 7283.0	...
6887276	  760.4	  470.7	 7281.0	...
6887277	  760.5	  470.8	 7276.0	...
6887278	  760.8	  470.5	 7271.0	...
6887279	  761.0	  470.0	 7268.0	...
6887280	  760.8	  469.4	 7268.0	...
6887281	  760.3	  469.1	 7268.0	...
6887282	  759.7	  468.9	 7267.0	...
6887283	  759.1	  469.0	 7267.0	...
6887284	  759.0	  469.1	 7267.0	...
6887285	  758.9	  469.2	 7268.0	...
6887286	  759.0	  469.3	 7269.0	...
6887287	  759.0	  469.1	 7270.0	...
6887288	  759.0	  468.7	 7269.0	...
6887289	  759.2	  467.7	 7268.0	...
6887290	  759.3	  466.8	 7267.0	...
6887291	  759.4	  466.5	 7265.0	...
6887292	  759.5	  466.8	 7263.0	...
6887293	  759.8	  467.3	 7262.0	...
6887294	  760.0	  467.5	 7260.0	...
6887295	  760.0	  467.4	 7258.0	...
6887296	  760.0	  467.2	 7257.0	...
6887297	  759.9	  467.2	 7256.0	...
6887298	  759.4	  467.5	 7252.0	...
6887299	  758.9	  467.8	 7250.0	...
6887300	  758.5	  467.9	 7249.0	...
6887301	  758.3	  468.0	 7248.0	...
6887302	  758.2	  468.0	 7245.0	...
6887303	  758.1	  468.3	 7241.0	...
6887304	  758.1	  468.7	 7241.0	...
6887305	  758.3	  469.3	 7245.0	...
6887306	  758.4	  469.4	 7248.0	...
6887307	  758.3	  469.1	 7248.0	...
6887308	  758.0	  468.5	 7248.0	...
6887309	  757.8	  468.2	 7247.0	...
6887310	  757.7	  468.4	 7245.0	...
6887311	  757.8	  468.9	 7244.0	...
6887312	  758.0	  469.1	 7245.0	...
6887313	  758.2	  469.2	 7246.0	...
6887314	  758.4	  469.1	 7246.0	...
6887315	  758.5	  468.7	 7243.0	...
6887316	  758.4	  468.2	 7241.0	...
6887317	  758.5	  467.9	 7240.0	...
6887318	  758.6	  467.7	 7238.0	...
6887319	  758.3	  467.6	 7235.0	...
6887320	  757.9	  467.5	 7229.0	...
6887321	  757.5	  467.3	 7224.0	...
6887322	  757.6	  467.0	 7222.0	...
6887323	  757.8	  466.8	 7225.0	...
6887324	  757.9	  466.9	 7228.0	...
6887325	  757.9	  466.9	 7230.0	...
6887326	  757.8	  466.9	 7228.0	...
6887327	  757.8	  467.0	 7226.0	...
6887328	  757.6	  467.1	 7224.0	...
6887329	  757.3	  467.3	 7224.0	...
6887330	  757.0	  467.4	 7222.0	...
6887331	  756.8	  467.6	 7220.0	...
6887332	  756.7	  467.6	 7218.0	...
6887333	  756.5	  467.8	 7217.0	...
6887334	  756.4	  468.0	 7217.0	...
6887335	  756.4	  467.5	 7217.0	...
6887336	  756.5	  466.8	 7219.0	...
6887337	  756.7	  465.9	 7221.0	...
6887338	  756.8	  465.2	 7217.0	...
6887339	  756.9	  464.7	 7212.0	...
6887340	  756.9	  464.0	 7209.0	...
6887341	  757.0	  463.9	 7212.0	...
6887342	  756.9	  463.7	 7215.0	...
6887343	  756.8	  463.9	 7215.0	...
6887344	  756.7	  464.0	 7214.0	...
6887345	  756.7	  464.3	 7214.0	...
6887346	  756.4	  464.9	 7212.0	...
6887347	  756.1	  465.6	 7208.0	...
6887348	  755.8	  466.2	 7202.0	...
6887349	  755.7	  466.4	 7198.0	...
6887350	  755.6	  467.3	 7195.0	...
6887351	  755.7	  468.2	 7193.0	...
6887352	  755.9	  469.4	 7191.0	...
6887353	  756.0	  469.6	 7188.0	...
6887354	  756.1	  469.9	 7186.0	...
6887355	  756.2	  470.0	 7186.0	...
6887356	  756.2	  470.3	 7186.0	...
6887357	  755.8	  470.4	 7186.0	...
6887358	  755.3	  470.6	 7186.0	...
6887359	  755.0	  470.9	 7183.0	...
6887360	  755.2	  471.1	 7181.0	...
6887361	  755.4	  471.4	 7179.0	...
6887362	  755.6	  471.4	 7177.0	...
6887363	  755.6	  470.9	 7175.0	...
6887364	  755.5	  470.4	 7173.0	...
6887365	  755.3	  470.2	 7174.0	...
6887366	  755.2	  470.5	 7176.0	...
6887367	  755.3	  470.5	 7177.0	...
6887368	  755.5	  470.0	 7176.0	...
6887369	  755.0	  469.6	 7174.0	...
6887370	  754.3	  468.9	 7172.0	...
6887371	  754.1	  468.6	 7169.0	...
6887372	  754.4	  468.1	 7167.0	...
6887373	  754.4	  468.1	 7164.0	...
6887374	  754.0	  468.0	 7164.0	...
6887375	  753.7	  467.6	 7165.0	...
6887376	  753.6	  466.9	 7165.0	...
6887377	  753.6	  466.3	 7164.0	...
6887378	  753.7	  466.2	 7162.0	...
6887379	  753.8	  466.6	 7161.0	...
6887380	  753.9	  467.0	 7161.0	...
6887381	  753.9	  467.3	 7159.0	...
6887382	  753.7	  467.6	 7158.0	...
6887383	  753.5	  468.1	 7157.0	...
6887384	  753.2	  468.4	 7158.0	...
6887385	  753.5	  468.6	 7159.0	...
6887386	  753.8	  468.5	 7159.0	...
6887387	  754.2	  468.4	 7159.0	...
6887388	  754.3	  468.6	 7158.0	...
6887389	  754.4	  469.1	 7155.0	...
6887390	  754.4	  469.7	 7150.0	...
6887391	  754.2	  469.9	 7146.0	...
6887392	  754.2	  469.7	 7147.0	...
6887393	  753.9	  469.7	 7147.0	...
6887394	  753.6	  469.9	 7147.0	...
6887395	  753.3	  470.1	 7146.0	...
6887396	  753.3	  470.1	 7145.0	...
6887397	  753.3	  470.1	 7145.0	...
6887398	  753.3	  470.1	 7145.0	...
6887399	  753.3	  470.7	 7142.0	...
6887400	  753.3	  471.3	 7139.0	...
6887401	  753.2	  471.3	 7136.0	...
6887402	  752.9	  470.6	 7135.0	...
6887403	  752.8	  470.2	 7135.0	...
6887404	  752.8	  470.5	 7134.0	...
6887405	  752.7	  470.2	 7133.0	...
6887406	  752.5	  469.6	 7132.0	...
6887407	  752.2	  468.8	 7132.0	...
6887408	  752.0	  468.4	 7133.0	...
6887409	  751.9	  467.8	 7132.0	...
6887410	  752.0	  467.6	 7129.0	...
6887411	  752.1	  467.3	 7125.0	...
6887412	  752.1	  467.4	 7123.0	...
6887413	  752.0	  467.4	 7120.0	...
6887414	  751.8	  467.4	 7118.0	...
6887415	  751.6	  467.6	 7116.0	...
6887416	  751.6	  467.8	 7117.0	...
6887417	  751.6	  468.4	 7115.0	...
6887418	  751.6	  469.1	 7113.0	...
6887419	  751.7	  470.0	 7110.0	...
6887420	  751.8	  470.8	 7108.0	...
6887421	  751.9	  471.5	 7107.0	...
6887422	  751.8	  472.0	 7105.0	...
6887423	  751.7	  472.4	 7102.0	...
6887424	  751.5	  472.6	 7100.0	...
6887425	  751.5	  472.7	 7098.0	...
6887426	  751.7	  472.9	 7096.0	...
6887427	  752.0	  473.1	 7093.0	...
6887428	  752.0	  473.3	 7093.0	...
6887429	  751.6	  473.4	 7092.0	...
6887430	  751.2	  473.4	 7090.0	...
6887431	  751.1	  473.5	 7088.0	...
6887432	  751.1	  473.4	 7086.0	...
6887433	  751.0	  473.4	 7084.0	...
6887434	  750.9	  472.7	 7086.0	...
6887435	  750.6	  472.1	 7087.0	...
6887436	  750.4	  471.5	 7088.0	...
6887437	  750.5	  471.5	 7086.0	...
6887438	  750.7	  471.6	 7084.0	...
6887439	  751.0	  471.6	 7082.0	...
6887440	  751.2	  471.5	 7082.0	...
6887441	  751.4	  471.7	 7082.0	...
6887442	  751.7	  471.9	 7079.0	...
6887443	  751.5	  471.4	 7077.0	...
6887444	  751.3	  470.6	 7075.0	...
6887445	  751.2	  469.7	 7075.0	...
6887446	  751.3	  469.5	 7074.0	...
6887447	  751.4	  469.5	 7073.0	...
6887448	  751.4	  469.5	 7072.0	...
6887449	  751.2	  470.0	 7069.0	...
6887450	  751.1	  470.5	 7067.0	...
6887451	  750.9	  470.9	 7062.0	...
6887452	  751.1	  471.0	 7061.0	...
6887453	  751.2	  471.1	 7060.0	...
6887454	  751.2	  471.2	 7062.0	...
6887455	  751.6	  471.0	 7063.0	...
6887456	  752.0	  470.9	 7064.0	...
6887457	  752.0	  470.9	 7062.0	...
6887458	  751.5	  471.1	 7061.0	...
6887459	  751.1	  471.2	 7059.0	...
6887460	  751.4	  471.7	 7058.0	...
6887461	  751.6	  472.1	 7058.0	...
6887462	  751.6	  472.5	 7054.0	...
6887463	  751.5	  472.3	 7050.0	...
6887464	  751.4	  472.0	 7046.0	...
6887465	  751.4	  471.7	 7046.0	...
6887466	  751.5	  471.6	 7045.0	...
6887467	  751.7	  471.7	 7045.0	...
6887468	  751.7	  471.9	 7043.0	...
6887469	  751.7	  472.1	 7040.0	...
6887470	  751.7	  471.7	 7037.0	...
6887471	  751.6	  471.2	 7034.0	...
6887472	  751.7	  470.6	 7032.0	...
6887473	  751.9	  470.5	 7029.0	...
6887474	  752.0	  470.4	 7028.0	...
6887475	  751.9	  470.6	 7026.0	...
6887476	  751.7	  470.9	 7021.0	...
6887477	  750.9	  471.2	 7017.0	...
EFIX R   6886957	6887477	521	  764.1	  472.4	   7275
SSACC R  6887478
6887478	  749.7	  472.2	 7015.0	...
6887479	  748.2	  473.2	 7016.0	...
6887480	  746.5	  474.5	 7017.0	...
6887481	  744.5	  475.9	 7018.0	...
6887482	  742.9	  477.8	 7018.0	...
6887483	  740.6	  479.5	 7017.0	...
6887484	  738.9	  480.7	 7016.0	...
6887485	  736.6	  481.8	 7016.0	...
6887486	  735.8	  483.2	 7017.0	...
6887487	  734.6	  485.5	 7020.0	...
6887488	  733.9	  487.9	 7024.0	...
6887489	  733.0	  489.9	 7026.0	...
ESACC R  6887478	6887489	12	  749.7	  472.2	  733.0	  489.9	   0.51	     48
SFIX R   6887490
6887490	  732.5	  490.9	 7026.0	...
6887491	  732.9	  492.0	 7025.0	...
6887492	  733.5	  493.1	 7023.0	...
6887493	  734.1	  493.6	 7022.0	...
6887494	  735.4	  493.1	 7023.0	...
6887495	  736.8	  492.6	 7024.0	...
6887496	  737.9	  492.0	 7020.0	...
6887497	  738.7	  491.5	 7015.0	...
6887498	  739.3	  491.0	 7010.0	...
6887499	  740.4	  491.1	 7010.0	...
6887500	  741.0	  491.2	 7006.0	...
6887501	  741.6	  491.2	 7002.0	...
6887502	  742.0	  491.1	 6999.0	...
6887503	  742.1	  490.8	 7000.0	...
6887504	  742.3	  490.6	 7000.0	...
6887505	  742.5	  490.3	 6998.0	...
6887506	  742.7	  490.2	 6997.0	...
6887507	  742.9	  490.1	 6995.0	...
6887508	  743.2	  490.1	 6994.0	...
6887509	  743.5	  490.4	 6992.0	...
6887510	  743.8	  490.7	 6989.0	...
6887511	  743.8	  491.0	 6987.0	...
6887512	  743.8	  490.9	 6986.0	...
6887513	  744.1	  490.8	 6983.0	...
6887514	  744.4	  490.7	 6980.0	...
6887515	  744.6	  490.7	 6976.0	...
6887516	  744.5	  490.6	 6976.0	...
6887517	  744.7	  490.7	 6975.0	...
6887518	  745.0	  490.9	 6975.0	...
6887519	  745.4	  491.0	 6976.0	...
6887520	  745.5	  490.7	 6973.0	...
6887521	  745.6	  490.4	 6971.0	...
6887522	  745.5	  490.3	 6969.0	...
6887523	  745.6	  490.6	 6965.0	...
6887524	  745.7	  490.9	 6961.0	...
6887525	  745.8	  491.2	 6957.0	...
6887526	  745.8	  491.5	 6957.0	...
6887527	  746.5	  491.5	 6955.0	...
6887528	  747.1	  491.3	 6954.0	...
6887529	  747.6	  491.4	 6952.0	...
6887530	  747.5	  491.6	 6950.0	...
6887531	  747.7	  491.8	 6947.0	...
6887532	  747.9	  491.7	 6945.0	...
6887533	  748.1	  491.4	 6947.0	...
6887534	  748.2	  491.1	 6950.0	...
6887535	  748.3	  490.9	 6951.0	...
6887536	  748.3	  490.7	 6949.0	...
6887537	  748.4	  490.3	 6947.0	...
6887538	  748.3	  489.5	 6948.0	...
6887539	  748.5	  489.0	 6948.0	...
6887540	  748.6	  489.2	 6948.0	...
6887541	  748.9	  489.9	 6946.0	...
6887542	  748.9	  490.4	 6944.0	...
6887543	  748.9	  490.2	 6943.0	...
6887544	  748.9	  490.0	 6939.0	...
6887545	  748.9	  489.9	 6935.0	...
6887546	  748.8	  489.8	 6930.0	...
6887547	  748.8	  490.3	 6930.0	...
6887548	  748.8	  490.7	 6930.0	...
6887549	  748.9	  491.2	 6931.0	...
6887550	  748.5	  491.2	 6932.0	...
6887551	  748.2	  491.5	 6931.0	...
6887552	  747.9	  491.9	 6929.0	...
6887553	  748.0	  492.0	 6927.0	...
6887554	  748.2	  492.1	 6929.0	...
6887555	  748.8	  492.1	 6930.0	...
6887556	  749.3	  492.1	 6929.0	...
6887557	  749.5	  492.2	 6928.0	...
6887558	  749.1	  492.0	 6924.0	...
6887559	  748.7	  491.7	 6921.0	...
6887560	  748.4	  491.5	 6918.0	...
6887561	  748.3	  491.6	 6917.0	...
6887562	  748.1	  491.7	 6916.0	...
6887563	  748.3	  491.9	 6913.0	...
6887564	  748.7	  492.0	 6910.0	...
6887565	  748.7	  491.8	 6908.0	...
6887566	  748.3	  491.4	 6908.0	...
6887567	  748.1	  491.0	 6909.0	...
6887568	  748.4	  490.8	 6909.0	...
6887569	  748.6	  490.7	 6907.0	...
6887570	  748.6	  490.5	 6906.0	...
6887571	  748.6	  490.0	 6904.0	...
6887572	  748.5	  489.3	 6903.0	...
6887573	  748.8	  488.8	 6904.0	...
6887574	  748.9	  488.6	 6905.0	...
6887575	  749.1	  488.6	 6905.0	...
6887576	  749.0	  488.2	 6905.0	...
6887577	  749.1	  487.8	 6904.0	...
6887578	  749.6	  487.6	 6902.0	...
6887579	  750.0	  488.3	 6899.0	...
6887580	  750.4	  489.0	 6897.0	...
6887581	  750.3	  489.1	 6896.0	...
6887582	  750.1	  488.7	 6895.0	...
6887583	  750.3	  489.0	 6893.0	...
6887584	  750.6	  489.7	 6891.0	...
6887585	  751.0	  490.4	 6891.0	...
6887586	  751.0	  490.5	 6888.0	...
6887587	  751.1	  490.8	 6883.0	...
6887588	  751.1	  491.1	 6878.0	...
6887589	  751.0	  490.9	 6876.0	...
6887590	  750.9	  490.5	 6878.0	...
6887591	  750.6	  490.1	 6879.0	...
6887592	  750.3	  489.9	 6881.0	...
6887593	  750.1	  489.6	 6885.0	...
6887594	  750.6	  489.3	 6888.0	...
6887595	  751.1	  489.1	 6886.0	...
6887596	  751.5	  489.2	 6881.0	...
6887597	  751.5	  489.0	 6875.0	...
6887598	  751.9	  488.8	 6873.0	...
6887599	  752.1	  488.5	 6874.0	...
6887600	  752.6	  489.3	 6871.0	...
6887601	  752.8	  490.1	 6867.0	...
6887602	  752.4	  490.6	 6864.0	...
6887603	  751.8	  490.0	 6865.0	...
6887604	  751.2	  489.3	 6867.0	...
6887605	  751.1	  488.8	 6866.0	...
6887606	  751.0	  488.7	 6865.0	...
6887607	  751.0	  488.5	 6864.0	...
6887608	  751.1	  488.2	 6866.0	...
6887609	  751.3	  487.8	 6868.0	...
6887610	  751.6	  487.6	 6870.0	...
6887611	  751.7	  487.3	 6871.0	...
6887612	  751.7	  487.0	 6872.0	...
6887613	  751.6	  486.7	 6873.0	...
6887614	  751.6	  486.2	 6874.0	...
6887615	  751.5	  485.7	 6875.0	...
6887616	  751.5	  485.3	 6875.0	...
6887617	  751.5	  485.2	 6869.0	...
6887618	  751.5	  485.0	 6862.0	...
6887619	  751.6	  485.0	 6857.0	...
6887620	  751.6	  485.1	 6855.0	...
6887621	  752.0	  485.1	 6854.0	...
6887622	  752.3	  485.2	 6852.0	...
6887623	  752.6	  485.6	 6850.0	...
6887624	  752.8	  485.9	 6852.0	...
6887625	  752.9	  486.2	 6854.0	...
6887626	  752.9	  486.0	 6857.0	...
6887627	  752.7	  485.9	 6857.0	...
6887628	  752.6	  485.9	 6856.0	...
6887629	  752.4	  486.0	 6857.0	...
6887630	  752.2	  486.4	 6857.0	...
6887631	  752.0	  486.7	 6857.0	...
6887632	  751.8	  487.0	 6858.0	...
6887633	  751.8	  487.1	 6858.0	...
6887634	  751.6	  487.2	 6857.0	...
6887635	  751.5	  486.4	 6856.0	...
6887636	  751.3	  485.5	 6854.0	...
6887637	  751.1	  485.0	 6851.0	...
6887638	  751.6	  485.1	 6847.0	...
6887639	  752.1	  485.4	 6845.0	...
6887640	  752.5	  485.4	 6842.0	...
6887641	  752.4	  485.3	 6840.0	...
6887642	  752.4	  485.2	 6837.0	...
6887643	  752.5	  485.1	 6837.0	...
6887644	  752.3	  484.5	 6839.0	...
6887645	  752.1	  483.9	 6842.0	...
6887646	  752.2	  483.6	 6842.0	...
6887647	  752.6	  483.8	 6843.0	...
6887648	  753.1	  484.0	 6844.0	...
6887649	  753.4	  484.0	 6843.0	...
6887650	  753.6	  484.0	 6840.0	...
6887651	  753.8	  484.0	 6837.0	...
6887652	  753.6	  484.0	 6835.0	...
6887653	  753.5	  484.0	 6834.0	...
6887654	  753.3	  483.9	 6834.0	...
6887655	  753.2	  484.0	 6834.0	...
6887656	  753.1	  484.1	 6834.0	...
6887657	  753.0	  484.6	 6830.0	...
6887658	  753.2	  485.0	 6826.0	...
6887659	  753.5	  485.3	 6822.0	...
6887660	  753.8	  485.3	 6821.0	...
6887661	  753.8	  485.2	 6822.0	...
6887662	  753.4	  485.2	 6823.0	...
6887663	  753.0	  485.2	 6825.0	...
6887664	  752.9	  485.2	 6825.0	...
6887665	  753.3	  485.2	 6827.0	...
6887666	  753.9	  485.4	 6828.0	...
6887667	  754.1	  485.5	 6830.0	...
6887668	  754.1	  485.6	 6828.0	...
6887669	  753.8	  485.9	 6826.0	...
6887670	  753.5	  486.2	 6824.0	...
6887671	  753.2	  486.5	 6823.0	...
6887672	  753.2	  486.8	 6822.0	...
6887673	  753.0	  487.0	 6821.0	...
6887674	  752.9	  487.2	 6820.0	...
6887675	  752.8	  487.3	 6819.0	...
6887676	  752.8	  487.4	 6819.0	...
6887677	  752.8	  487.4	 6819.0	...
6887678	  752.7	  486.6	 6819.0	...
6887679	  752.5	  485.9	 6819.0	...
6887680	  752.2	  485.1	 6819.0	...
6887681	  752.1	  485.2	 6819.0	...
6887682	  752.3	  485.1	 6817.0	...
6887683	  752.6	  484.8	 6814.0	...
6887684	  752.8	  484.5	 6812.0	...
6887685	  752.7	  484.3	 6813.0	...
6887686	  752.5	  484.3	 6814.0	...
6887687	  752.6	  484.5	 6815.0	...
6887688	  753.1	  485.1	 6817.0	...
6887689	  753.6	  485.7	 6817.0	...
6887690	  754.0	  486.1	 6812.0	...
6887691	  754.2	  486.0	 6807.0	...
6887692	  754.2	  486.0	 6801.0	...
6887693	  754.1	  486.0	 6800.0	...
6887694	  753.9	  485.9	 6799.0	...
6887695	  753.9	  485.9	 6801.0	...
6887696	  754.0	  485.6	 6805.0	...
6887697	  754.0	  485.2	 6808.0	...
6887698	  754.0	  484.7	 6809.0	...
6887699	  754.0	  484.7	 6809.0	...
6887700	  754.2	  485.1	 6808.0	...
6887701	  754.7	  485.4	 6807.0	...
6887702	  755.1	  485.4	 6807.0	...
6887703	  755.3	  485.0	 6807.0	...
6887704	  755.3	  484.7	 6807.0	...
6887705	  755.5	  484.6	 6806.0	...
6887706	  755.9	  483.9	 6806.0	...
6887707	  756.4	  483.2	 6803.0	...
6887708	  757.1	  482.5	 6800.0	...
6887709	  757.6	  482.7	 6797.0	...
6887710	  758.7	  482.8	 6796.0	...
6887711	  759.4	  482.7	 6796.0	...
6887712	  759.9	  482.6	 6796.0	...
6887713	  760.0	  482.3	 6798.0	...
6887714	  760.2	  482.2	 6800.0	...
6887715	  761.3	  482.4	 6803.0	...
6887716	  762.4	  482.8	 6800.0	...
6887717	  763.8	  483.1	 6798.0	...
6887718	  764.3	  483.3	 6796.0	...
6887719	  764.7	  483.4	 6798.0	...
6887720	  764.7	  483.4	 6801.0	...
6887721	  764.9	  483.3	 6800.0	...
6887722	  765.1	  483.0	 6798.0	...
6887723	  765.4	  482.6	 6796.0	...
6887724	  765.4	  482.3	 6796.0	...
6887725	  765.5	  482.3	 6795.0	...
6887726	  765.4	  481.7	 6795.0	...
6887727	  765.3	  480.9	 6795.0	...
6887728	  765.2	  480.1	 6795.0	...
6887729	  765.1	  480.1	 6796.0	...
6887730	  764.9	  480.1	 6796.0	...
6887731	  764.7	  480.3	 6795.0	...
6887732	  764.6	  480.5	 6795.0	...
6887733	  764.3	  480.4	 6795.0	...
6887734	  764.1	  480.0	 6795.0	...
6887735	  763.9	  479.7	 6794.0	...
6887736	  764.2	  479.5	 6792.0	...
6887737	  764.7	  479.7	 6790.0	...
6887738	  765.2	  480.0	 6789.0	...
[truncated: 4,311,779 more chars]
