# Supplementary material for: With an eye on uncertainty: Modelling pupillary responses to environmental volatility
Source: PLoS Comput Biol. 2019 Jul 5;15(7):e1007126. doi: 10.1371/journal.pcbi.1007126 (PMC6636765; doi:10.1371/journal.pcbi.1007126)
Supplement: S8 Data — Zip file containing the pupillometry data for participant 8. (ZIP) [file pcbi.1007126.s008.zip › P8/trial15.asc]

** CONVERTED FROM C:\Users\tparr\Documents\PVR\P8_1412\trial15.edf using edfapi 3.1 Win32 Nov 24 2009 on Thu Dec 14 11:55:35 2017
** DATE: Thu Dec 14 11:53:56 2017
** TYPE: EDF_FILE BINARY EVENT SAMPLE TAGGED
** VERSION: EYELINK II 1
** SOURCE: EYELINK CL
** EYELINK II CL v4.48 Nov 25 2009
** CAMERA: EyeLink CL Version 1.4 Sensor=BHA
** SERIAL NUMBER: CL1-AAD42
** CAMERA_CONFIG: AAD42140.SCD
**

MSG	7021067 RECCFG CR 1000 2 0 R
MSG	7021067 ELCLCFG MTABLER
MSG	7021067 GAZE_COORDS 0.00 0.00 1599.00 1199.00
MSG	7021067 THRESHOLDS R 103 233
MSG	7021067 ELCL_PROC CENTROID (3)
MSG	7021067 ELCL_PCR_PARAM 5 3.0
START	7021068 	RIGHT	SAMPLES	EVENTS
PRESCALER	1
VPRESCALER	1
PUPIL	AREA
EVENTS	GAZE	RIGHT	RATE	1000.00	TRACKING	CR	FILTER	2
SAMPLES	GAZE	RIGHT	RATE	1000.00	TRACKING	CR	FILTER	2
MSG	7021068 !MODE RECORD CR 1000 2 0 R
7021068	  836.2	  540.0	 7644.0	...
INPUT	7021068	127
7021069	  836.4	  540.0	 7644.0	...
7021070	  836.5	  539.9	 7644.0	...
7021071	  836.3	  539.9	 7644.0	...
7021072	  836.2	  539.8	 7645.0	...
7021073	  836.2	  539.7	 7645.0	...
7021074	  836.2	  540.0	 7645.0	...
SFIX R   7021075
7021075	  835.7	  540.3	 7643.0	...
7021076	  835.3	  540.6	 7641.0	...
7021077	  835.1	  540.6	 7639.0	...
7021078	  835.3	  541.0	 7639.0	...
7021079	  835.4	  541.4	 7641.0	...
7021080	  835.2	  541.8	 7643.0	...
7021081	  835.2	  541.8	 7645.0	...
7021082	  835.3	  541.8	 7646.0	...
7021083	  835.3	  541.9	 7645.0	...
7021084	  835.1	  542.1	 7645.0	...
7021085	  834.9	  542.2	 7645.0	...
7021086	  834.7	  542.3	 7643.0	...
7021087	  834.5	  542.2	 7640.0	...
7021088	  834.8	  542.1	 7638.0	...
7021089	  835.1	  542.0	 7636.0	...
7021090	  834.9	  542.1	 7637.0	...
7021091	  834.4	  542.1	 7639.0	...
7021092	  833.8	  541.9	 7640.0	...
7021093	  833.7	  541.6	 7635.0	...
7021094	  833.5	  541.3	 7628.0	...
7021095	  833.5	  541.2	 7622.0	...
7021096	  833.6	  541.5	 7619.0	...
7021097	  833.7	  541.9	 7618.0	...
7021098	  833.2	  542.5	 7618.0	...
7021099	  832.6	  543.6	 7619.0	...
7021100	  831.1	  545.7	 7620.0	...
7021101	  829.1	  548.8	 7619.0	...
7021102	  826.7	  551.7	 7619.0	...
7021103	  824.1	  554.8	 7618.0	...
EFIX R   7021075	7021103	29	  833.6	  542.9	   7634
SSACC R  7021104
7021104	  821.5	  557.9	 7617.0	...
7021105	  817.1	  562.0	 7617.0	...
7021106	  812.7	  565.3	 7625.0	...
7021107	  808.2	  568.2	 7634.0	...
7021108	  805.5	  569.7	 7644.0	...
7021109	  803.2	  571.5	 7643.0	...
7021110	  802.2	  572.5	 7644.0	...
7021111	  801.4	  573.5	 7648.0	...
7021112	  800.9	  573.5	 7651.0	...
7021113	  800.3	  573.5	 7653.0	...
ESACC R  7021104	7021113	10	  821.5	  557.9	  800.3	  573.5	   0.56	     91
SFIX R   7021114
7021114	  800.0	  573.4	 7653.0	...
7021115	  800.4	  573.4	 7652.0	...
7021116	  800.8	  573.3	 7649.0	...
7021117	  802.2	  572.8	 7647.0	...
7021118	  803.0	  571.6	 7644.0	...
7021119	  803.9	  570.4	 7644.0	...
7021120	  804.2	  569.5	 7641.0	...
7021121	  804.9	  569.3	 7638.0	...
7021122	  805.5	  569.1	 7634.0	...
7021123	  806.1	  568.9	 7632.0	...
7021124	  806.7	  568.9	 7630.0	...
7021125	  807.2	  568.8	 7626.0	...
7021126	  807.4	  568.9	 7624.0	...
7021127	  807.4	  568.9	 7621.0	...
7021128	  807.4	  568.8	 7621.0	...
7021129	  807.4	  568.7	 7623.0	...
7021130	  807.4	  568.6	 7624.0	...
7021131	  807.4	  568.1	 7625.0	...
7021132	  807.3	  567.6	 7625.0	...
7021133	  807.2	  567.1	 7625.0	...
7021134	  807.0	  566.9	 7624.0	...
7021135	  806.7	  566.8	 7623.0	...
7021136	  806.3	  566.9	 7619.0	...
7021137	  805.9	  567.1	 7615.0	...
7021138	  805.5	  567.3	 7614.0	...
7021139	  805.4	  567.4	 7616.0	...
7021140	  805.4	  567.4	 7620.0	...
7021141	  805.4	  567.5	 7623.0	...
7021142	  805.2	  567.7	 7625.0	...
7021143	  805.0	  567.7	 7624.0	...
7021144	  804.8	  567.6	 7620.0	...
7021145	  804.8	  567.5	 7615.0	...
7021146	  804.9	  567.5	 7612.0	...
7021147	  804.9	  567.2	 7612.0	...
7021148	  804.9	  566.8	 7617.0	...
7021149	  804.9	  566.3	 7622.0	...
7021150	  805.0	  567.0	 7624.0	...
7021151	  805.4	  567.8	 7623.0	...
7021152	  805.7	  568.1	 7621.0	...
7021153	  805.9	  567.5	 7621.0	...
7021154	  805.8	  567.0	 7620.0	...
7021155	  805.8	  566.9	 7619.0	...
7021156	  805.7	  566.8	 7617.0	...
7021157	  805.7	  567.3	 7615.0	...
7021158	  805.8	  567.9	 7614.0	...
7021159	  806.0	  568.6	 7612.0	...
7021160	  805.9	  568.7	 7611.0	...
7021161	  805.7	  568.7	 7612.0	...
7021162	  805.5	  568.8	 7611.0	...
7021163	  805.6	  569.3	 7611.0	...
7021164	  805.7	  570.0	 7613.0	...
7021165	  805.8	  570.6	 7615.0	...
7021166	  805.8	  570.6	 7617.0	...
7021167	  805.7	  570.5	 7616.0	...
7021168	  805.6	  570.5	 7615.0	...
7021169	  805.6	  570.5	 7614.0	...
7021170	  805.7	  570.2	 7615.0	...
7021171	  805.8	  569.9	 7612.0	...
7021172	  806.1	  569.5	 7611.0	...
7021173	  806.2	  569.1	 7610.0	...
7021174	  806.3	  568.7	 7611.0	...
7021175	  806.2	  568.5	 7609.0	...
7021176	  806.1	  568.6	 7607.0	...
7021177	  806.2	  568.8	 7605.0	...
7021178	  806.4	  568.9	 7605.0	...
7021179	  806.5	  569.0	 7606.0	...
7021180	  806.6	  569.0	 7606.0	...
7021181	  806.6	  568.9	 7607.0	...
7021182	  806.6	  568.9	 7607.0	...
7021183	  806.6	  569.0	 7607.0	...
7021184	  806.7	  569.0	 7603.0	...
7021185	  806.8	  569.0	 7601.0	...
7021186	  806.9	  569.0	 7597.0	...
7021187	  806.6	  569.1	 7597.0	...
7021188	  806.2	  569.1	 7597.0	...
7021189	  805.8	  568.9	 7598.0	...
7021190	  805.9	  568.7	 7600.0	...
7021191	  805.9	  568.4	 7600.0	...
7021192	  805.9	  568.3	 7600.0	...
7021193	  806.0	  568.3	 7600.0	...
7021194	  806.1	  568.5	 7599.0	...
7021195	  806.3	  568.6	 7599.0	...
7021196	  806.7	  568.7	 7598.0	...
7021197	  806.9	  568.6	 7597.0	...
7021198	  807.1	  568.4	 7594.0	...
7021199	  807.1	  568.5	 7591.0	...
7021200	  807.0	  568.7	 7591.0	...
7021201	  806.9	  569.0	 7592.0	...
7021202	  806.9	  569.1	 7594.0	...
7021203	  806.9	  569.1	 7594.0	...
7021204	  806.9	  569.1	 7597.0	...
7021205	  807.1	  568.8	 7599.0	...
7021206	  807.2	  568.3	 7601.0	...
7021207	  807.3	  568.1	 7601.0	...
7021208	  807.5	  568.4	 7598.0	...
7021209	  807.7	  569.0	 7595.0	...
7021210	  807.9	  569.4	 7592.0	...
7021211	  808.0	  569.4	 7591.0	...
7021212	  807.9	  569.4	 7590.0	...
7021213	  807.7	  569.2	 7589.0	...
7021214	  807.5	  568.7	 7588.0	...
7021215	  807.5	  568.3	 7588.0	...
7021216	  807.6	  567.7	 7587.0	...
7021217	  807.9	  567.5	 7584.0	...
7021218	  808.0	  567.2	 7581.0	...
7021219	  808.1	  567.2	 7580.0	...
7021220	  808.1	  567.1	 7577.0	...
7021221	  808.1	  567.2	 7574.0	...
7021222	  808.1	  567.3	 7571.0	...
7021223	  808.0	  567.4	 7570.0	...
7021224	  807.8	  567.5	 7569.0	...
7021225	  807.6	  567.6	 7569.0	...
7021226	  807.8	  568.0	 7568.0	...
7021227	  808.1	  568.3	 7570.0	...
7021228	  808.4	  568.7	 7571.0	...
7021229	  808.5	  568.7	 7567.0	...
7021230	  808.5	  569.0	 7563.0	...
7021231	  808.4	  569.2	 7559.0	...
7021232	  808.4	  569.4	 7560.0	...
7021233	  808.3	  569.5	 7562.0	...
7021234	  808.1	  569.5	 7564.0	...
7021235	  807.9	  569.5	 7565.0	...
7021236	  807.9	  569.4	 7565.0	...
7021237	  807.9	  569.3	 7561.0	...
7021238	  807.8	  569.3	 7557.0	...
7021239	  807.7	  569.2	 7553.0	...
7021240	  807.5	  568.7	 7553.0	...
7021241	  807.2	  568.2	 7557.0	...
7021242	  807.0	  567.7	 7561.0	...
7021243	  806.8	  567.7	 7561.0	...
7021244	  806.8	  567.7	 7558.0	...
7021245	  806.7	  567.8	 7556.0	...
7021246	  806.6	  567.9	 7557.0	...
7021247	  806.8	  568.0	 7559.0	...
7021248	  807.1	  568.0	 7560.0	...
7021249	  807.4	  568.4	 7561.0	...
7021250	  807.4	  568.7	 7561.0	...
7021251	  807.5	  568.7	 7559.0	...
7021252	  807.6	  568.4	 7557.0	...
7021253	  807.6	  568.3	 7553.0	...
7021254	  807.7	  568.3	 7550.0	...
7021255	  807.8	  568.5	 7550.0	...
7021256	  807.8	  568.8	 7552.0	...
7021257	  807.7	  569.0	 7552.0	...
7021258	  807.6	  568.9	 7548.0	...
7021259	  807.7	  568.9	 7543.0	...
7021260	  807.8	  568.8	 7537.0	...
7021261	  808.0	  568.7	 7538.0	...
7021262	  808.1	  568.7	 7537.0	...
7021263	  808.1	  568.6	 7536.0	...
7021264	  807.8	  568.4	 7535.0	...
7021265	  807.5	  568.2	 7534.0	...
7021266	  807.2	  568.0	 7534.0	...
7021267	  807.2	  568.2	 7533.0	...
7021268	  807.2	  568.5	 7533.0	...
7021269	  807.4	  568.9	 7533.0	...
7021270	  807.5	  569.3	 7533.0	...
7021271	  807.8	  569.6	 7531.0	...
7021272	  808.0	  569.6	 7532.0	...
7021273	  807.9	  569.5	 7532.0	...
7021274	  807.7	  569.4	 7529.0	...
7021275	  807.5	  569.5	 7526.0	...
7021276	  807.3	  568.9	 7524.0	...
7021277	  807.1	  568.2	 7527.0	...
7021278	  807.0	  567.5	 7527.0	...
7021279	  807.0	  567.6	 7525.0	...
7021280	  807.1	  567.6	 7525.0	...
7021281	  807.0	  567.6	 7528.0	...
7021282	  806.9	  567.6	 7530.0	...
7021283	  806.9	  567.7	 7531.0	...
7021284	  807.0	  567.8	 7527.0	...
7021285	  807.1	  567.9	 7521.0	...
7021286	  807.0	  567.9	 7517.0	...
7021287	  807.1	  567.4	 7518.0	...
7021288	  807.1	  566.7	 7520.0	...
7021289	  807.0	  566.1	 7523.0	...
7021290	  806.8	  566.2	 7523.0	...
7021291	  806.6	  566.7	 7523.0	...
7021292	  806.7	  567.3	 7521.0	...
7021293	  806.8	  567.5	 7518.0	...
7021294	  806.9	  567.4	 7516.0	...
7021295	  806.7	  567.1	 7516.0	...
7021296	  806.4	  566.7	 7516.0	...
7021297	  806.1	  566.4	 7512.0	...
7021298	  806.0	  566.3	 7509.0	...
7021299	  806.0	  566.4	 7504.0	...
7021300	  806.2	  566.5	 7503.0	...
7021301	  806.3	  566.7	 7502.0	...
7021302	  806.4	  566.7	 7502.0	...
7021303	  806.5	  566.7	 7502.0	...
7021304	  806.6	  566.9	 7502.0	...
7021305	  806.8	  567.3	 7504.0	...
7021306	  806.9	  567.4	 7505.0	...
7021307	  807.0	  567.1	 7506.0	...
7021308	  807.0	  566.9	 7506.0	...
7021309	  807.0	  566.9	 7506.0	...
7021310	  807.1	  567.0	 7507.0	...
7021311	  807.1	  567.1	 7508.0	...
7021312	  806.9	  567.2	 7508.0	...
7021313	  806.6	  567.2	 7506.0	...
7021314	  806.1	  567.5	 7502.0	...
7021315	  805.7	  567.8	 7498.0	...
7021316	  805.6	  567.9	 7497.0	...
7021317	  805.8	  568.0	 7497.0	...
7021318	  806.1	  568.1	 7497.0	...
7021319	  806.1	  568.2	 7498.0	...
7021320	  806.1	  568.1	 7498.0	...
7021321	  806.1	  568.0	 7498.0	...
7021322	  806.0	  567.8	 7498.0	...
7021323	  805.9	  567.6	 7496.0	...
7021324	  806.0	  567.8	 7493.0	...
7021325	  806.1	  568.1	 7491.0	...
7021326	  806.1	  568.5	 7490.0	...
7021327	  806.1	  568.5	 7486.0	...
7021328	  806.0	  568.3	 7481.0	...
7021329	  805.9	  568.2	 7476.0	...
7021330	  805.7	  568.2	 7477.0	...
7021331	  805.5	  568.1	 7480.0	...
7021332	  805.3	  567.9	 7483.0	...
7021333	  805.0	  568.1	 7484.0	...
7021334	  804.8	  568.5	 7482.0	...
7021335	  804.9	  568.4	 7480.0	...
7021336	  805.1	  567.9	 7478.0	...
7021337	  805.2	  567.5	 7478.0	...
7021338	  805.0	  567.7	 7478.0	...
7021339	  805.1	  568.0	 7478.0	...
7021340	  805.4	  568.4	 7478.0	...
7021341	  805.6	  568.7	 7479.0	...
7021342	  805.6	  568.9	 7479.0	...
7021343	  805.5	  568.8	 7479.0	...
7021344	  805.4	  568.8	 7478.0	...
7021345	  805.4	  568.7	 7477.0	...
7021346	  805.5	  568.7	 7476.0	...
7021347	  805.5	  568.7	 7476.0	...
7021348	  805.4	  568.7	 7475.0	...
7021349	  805.2	  568.7	 7471.0	...
7021350	  804.9	  568.5	 7468.0	...
7021351	  804.9	  568.3	 7467.0	...
7021352	  804.9	  567.6	 7470.0	...
7021353	  805.0	  567.1	 7477.0	...
7021354	  805.2	  566.7	 7481.0	...
7021355	  805.2	  567.0	 7478.0	...
7021356	  805.2	  567.1	 7472.0	...
7021357	  805.1	  567.0	 7467.0	...
7021358	  805.0	  566.8	 7468.0	...
7021359	  804.9	  566.9	 7469.0	...
7021360	  804.5	  567.1	 7469.0	...
7021361	  804.2	  567.3	 7469.0	...
7021362	  804.1	  567.7	 7468.0	...
7021363	  804.2	  568.1	 7466.0	...
7021364	  804.3	  568.5	 7465.0	...
7021365	  804.4	  568.8	 7463.0	...
7021366	  804.5	  568.8	 7461.0	...
7021367	  804.4	  568.8	 7459.0	...
7021368	  804.2	  568.8	 7459.0	...
7021369	  804.1	  568.7	 7462.0	...
7021370	  804.1	  568.6	 7465.0	...
7021371	  804.2	  568.4	 7468.0	...
7021372	  804.3	  567.9	 7468.0	...
7021373	  804.5	  567.4	 7468.0	...
7021374	  804.7	  567.1	 7464.0	...
7021375	  804.9	  567.2	 7459.0	...
7021376	  805.0	  567.3	 7454.0	...
7021377	  805.4	  567.2	 7453.0	...
7021378	  805.9	  567.6	 7456.0	...
7021379	  806.0	  568.1	 7459.0	...
7021380	  805.6	  568.4	 7462.0	...
7021381	  805.1	  568.6	 7462.0	...
7021382	  804.9	  568.5	 7461.0	...
7021383	  804.7	  568.4	 7461.0	...
7021384	  804.3	  568.7	 7460.0	...
7021385	  804.1	  569.3	 7459.0	...
7021386	  803.9	  569.8	 7457.0	...
7021387	  803.8	  569.8	 7457.0	...
7021388	  803.8	  569.6	 7456.0	...
7021389	  803.8	  569.4	 7455.0	...
7021390	  803.9	  569.3	 7455.0	...
7021391	  804.0	  569.3	 7453.0	...
7021392	  803.8	  569.4	 7451.0	...
7021393	  803.5	  569.4	 7450.0	...
7021394	  803.2	  569.8	 7450.0	...
7021395	  803.3	  570.1	 7451.0	...
7021396	  803.4	  570.4	 7451.0	...
7021397	  803.4	  570.2	 7452.0	...
7021398	  803.3	  569.6	 7449.0	...
7021399	  803.2	  569.2	 7447.0	...
7021400	  803.0	  568.9	 7445.0	...
7021401	  802.9	  568.8	 7447.0	...
7021402	  802.7	  568.5	 7449.0	...
7021403	  802.4	  567.6	 7450.0	...
7021404	  802.1	  566.8	 7450.0	...
7021405	  801.8	  565.9	 7452.0	...
7021406	  801.6	  565.8	 7454.0	...
7021407	  801.5	  565.7	 7455.0	...
7021408	  801.6	  566.4	 7455.0	...
7021409	  801.9	  567.0	 7453.0	...
7021410	  802.4	  567.6	 7450.0	...
7021411	  802.8	  567.6	 7446.0	...
7021412	  803.0	  567.7	 7444.0	...
7021413	  802.9	  567.8	 7442.0	...
7021414	  802.7	  567.8	 7440.0	...
7021415	  802.5	  567.9	 7438.0	...
7021416	  802.4	  568.0	 7437.0	...
7021417	  802.5	  568.2	 7438.0	...
7021418	  802.5	  568.3	 7442.0	...
7021419	  802.7	  568.8	 7445.0	...
7021420	  802.6	  569.1	 7445.0	...
7021421	  802.5	  569.4	 7442.0	...
7021422	  802.3	  569.5	 7442.0	...
7021423	  802.3	  569.7	 7446.0	...
7021424	  802.3	  570.0	 7449.0	...
7021425	  802.1	  570.1	 7450.0	...
7021426	  801.9	  570.2	 7448.0	...
7021427	  801.8	  570.3	 7445.0	...
7021428	  802.0	  570.4	 7442.0	...
7021429	  802.0	  570.3	 7442.0	...
7021430	  802.0	  570.0	 7441.0	...
7021431	  802.2	  570.1	 7441.0	...
7021432	  802.5	  570.5	 7441.0	...
7021433	  802.7	  570.9	 7442.0	...
7021434	  802.6	  570.8	 7442.0	...
7021435	  802.5	  570.7	 7442.0	...
7021436	  802.5	  570.3	 7442.0	...
7021437	  802.7	  570.0	 7441.0	...
7021438	  802.8	  569.7	 7439.0	...
7021439	  802.7	  569.6	 7436.0	...
7021440	  802.6	  569.5	 7434.0	...
7021441	  802.4	  569.5	 7434.0	...
7021442	  802.3	  569.3	 7434.0	...
7021443	  802.2	  569.1	 7436.0	...
7021444	  802.4	  568.8	 7438.0	...
7021445	  802.5	  568.4	 7435.0	...
7021446	  802.5	  568.1	 7430.0	...
7021447	  802.5	  567.7	 7424.0	...
7021448	  802.3	  567.6	 7424.0	...
7021449	  802.0	  567.2	 7429.0	...
7021450	  801.8	  567.1	 7434.0	...
7021451	  801.8	  567.1	 7438.0	...
7021452	  801.8	  567.3	 7437.0	...
7021453	  801.8	  567.5	 7436.0	...
7021454	  801.8	  567.5	 7436.0	...
7021455	  801.8	  567.4	 7437.0	...
7021456	  801.8	  567.2	 7434.0	...
7021457	  801.8	  567.0	 7431.0	...
7021458	  801.6	  566.7	 7426.0	...
7021459	  801.4	  566.6	 7423.0	...
7021460	  801.2	  566.7	 7420.0	...
7021461	  801.3	  566.8	 7420.0	...
7021462	  801.3	  566.9	 7421.0	...
7021463	  801.3	  566.9	 7421.0	...
7021464	  801.1	  567.1	 7421.0	...
7021465	  800.9	  567.4	 7420.0	...
7021466	  800.8	  567.5	 7420.0	...
7021467	  800.9	  567.8	 7421.0	...
7021468	  801.1	  568.1	 7421.0	...
7021469	  801.2	  568.8	 7422.0	...
7021470	  801.2	  569.1	 7423.0	...
7021471	  801.2	  569.4	 7424.0	...
7021472	  801.0	  569.4	 7424.0	...
7021473	  801.0	  569.4	 7423.0	...
7021474	  801.1	  569.7	 7422.0	...
7021475	  801.3	  570.0	 7419.0	...
7021476	  801.3	  570.2	 7416.0	...
7021477	  801.2	  570.0	 7417.0	...
7021478	  801.4	  569.8	 7420.0	...
7021479	  801.9	  570.2	 7422.0	...
EFIX R   7021114	7021479	366	  805.2	  568.4	   7521
SSACC R  7021480
7021480	  801.9	  570.7	 7420.0	...
7021481	  800.8	  571.2	 7417.0	...
7021482	  799.3	  572.1	 7417.0	...
7021483	  796.8	  573.3	 7415.0	...
7021484	  794.2	  575.0	 7412.0	...
7021485	  789.9	  576.6	 7410.0	...
7021486	  785.9	  578.0	 7412.0	...
7021487	  781.5	  580.1	 7416.0	...
7021488	  777.3	  582.2	 7420.0	...
7021489	  773.0	  584.4	 7425.0	...
7021490	  768.2	  585.7	 7431.0	...
7021491	  763.6	  586.4	 7437.0	...
7021492	  759.0	  588.0	 7437.0	...
7021493	  754.5	  589.5	 7439.0	...
7021494	  751.6	  591.0	 7441.0	...
7021495	  749.4	  591.6	 7444.0	...
7021496	  748.8	  591.9	 7441.0	...
ESACC R  7021480	7021496	17	  801.9	  570.7	  748.8	  591.9	   1.22	     98
SFIX R   7021497
7021497	  748.0	  592.2	 7438.0	...
7021498	  747.7	  592.4	 7434.0	...
7021499	  747.7	  593.1	 7434.0	...
7021500	  748.1	  593.7	 7433.0	...
7021501	  748.6	  594.3	 7435.0	...
7021502	  748.7	  594.4	 7437.0	...
7021503	  748.9	  594.4	 7438.0	...
7021504	  748.7	  594.4	 7439.0	...
7021505	  748.4	  594.5	 7440.0	...
7021506	  748.2	  595.0	 7441.0	...
7021507	  748.4	  595.5	 7442.0	...
7021508	  748.6	  596.0	 7442.0	...
7021509	  748.7	  595.7	 7442.0	...
7021510	  748.7	  595.3	 7442.0	...
7021511	  749.2	  594.8	 7443.0	...
7021512	  749.9	  594.7	 7443.0	...
7021513	  750.6	  594.2	 7444.0	...
7021514	  750.7	  593.8	 7444.0	...
7021515	  750.6	  593.2	 7446.0	...
7021516	  751.1	  593.0	 7448.0	...
7021517	  751.6	  592.6	 7447.0	...
7021518	  752.1	  592.4	 7445.0	...
7021519	  752.2	  592.1	 7443.0	...
7021520	  752.5	  591.8	 7442.0	...
7021521	  753.3	  591.7	 7440.0	...
7021522	  754.0	  591.7	 7437.0	...
7021523	  754.6	  591.8	 7437.0	...
7021524	  754.7	  591.8	 7439.0	...
7021525	  754.7	  591.8	 7443.0	...
7021526	  754.5	  591.7	 7444.0	...
7021527	  754.0	  591.6	 7446.0	...
7021528	  753.7	  592.4	 7447.0	...
7021529	  753.7	  593.4	 7445.0	...
7021530	  753.9	  594.7	 7442.0	...
7021531	  753.7	  595.1	 7441.0	...
7021532	  753.5	  595.4	 7441.0	...
7021533	  753.3	  595.4	 7441.0	...
7021534	  753.3	  595.5	 7440.0	...
7021535	  753.3	  595.5	 7438.0	...
7021536	  753.3	  595.6	 7437.0	...
7021537	  753.2	  595.8	 7437.0	...
7021538	  753.1	  595.8	 7440.0	...
7021539	  753.3	  595.8	 7443.0	...
7021540	  753.5	  595.7	 7446.0	...
7021541	  753.7	  595.7	 7443.0	...
7021542	  753.7	  595.8	 7441.0	...
7021543	  753.8	  596.0	 7438.0	...
7021544	  754.0	  596.4	 7438.0	...
7021545	  754.2	  596.7	 7437.0	...
7021546	  754.6	  597.0	 7436.0	...
7021547	  754.9	  596.9	 7436.0	...
7021548	  755.2	  596.9	 7437.0	...
7021549	  755.2	  597.0	 7437.0	...
7021550	  755.1	  596.9	 7437.0	...
7021551	  754.8	  596.7	 7437.0	...
7021552	  754.6	  596.5	 7434.0	...
7021553	  754.8	  596.1	 7433.0	...
7021554	  755.1	  595.8	 7433.0	...
7021555	  755.5	  596.0	 7433.0	...
7021556	  755.6	  596.7	 7433.0	...
7021557	  755.7	  597.5	 7432.0	...
7021558	  755.8	  597.9	 7432.0	...
7021559	  755.8	  598.2	 7432.0	...
7021560	  755.8	  598.4	 7431.0	...
7021561	  755.8	  598.8	 7432.0	...
7021562	  755.8	  599.2	 7433.0	...
7021563	  755.9	  599.5	 7434.0	...
7021564	  755.8	  599.4	 7434.0	...
7021565	  755.7	  599.3	 7434.0	...
7021566	  755.7	  599.3	 7433.0	...
7021567	  755.7	  599.1	 7433.0	...
7021568	  755.7	  598.7	 7433.0	...
7021569	  755.8	  598.3	 7435.0	...
7021570	  755.8	  598.1	 7437.0	...
7021571	  755.4	  598.1	 7438.0	...
7021572	  755.0	  598.2	 7438.0	...
7021573	  754.5	  598.3	 7437.0	...
7021574	  754.5	  598.2	 7435.0	...
7021575	  754.4	  598.0	 7433.0	...
7021576	  754.4	  598.2	 7431.0	...
7021577	  754.4	  598.3	 7431.0	...
7021578	  754.5	  598.5	 7431.0	...
7021579	  754.9	  598.4	 7431.0	...
7021580	  755.3	  598.5	 7431.0	...
7021581	  755.9	  598.6	 7431.0	...
7021582	  756.2	  598.6	 7433.0	...
7021583	  756.5	  598.6	 7434.0	...
7021584	  756.6	  598.5	 7433.0	...
7021585	  756.6	  598.9	 7432.0	...
7021586	  756.4	  599.4	 7430.0	...
7021587	  756.0	  599.5	 7430.0	...
7021588	  755.7	  599.2	 7430.0	...
7021589	  755.4	  598.4	 7431.0	...
7021590	  755.4	  598.1	 7432.0	...
7021591	  755.4	  598.2	 7433.0	...
7021592	  755.3	  598.8	 7434.0	...
7021593	  755.2	  599.3	 7435.0	...
7021594	  755.0	  599.4	 7435.0	...
7021595	  754.9	  599.4	 7434.0	...
7021596	  754.8	  599.4	 7434.0	...
7021597	  754.7	  599.5	 7434.0	...
7021598	  754.6	  599.7	 7436.0	...
7021599	  754.4	  599.9	 7438.0	...
7021600	  754.1	  600.0	 7440.0	...
7021601	  753.9	  600.1	 7439.0	...
7021602	  753.8	  599.8	 7438.0	...
7021603	  754.1	  599.4	 7435.0	...
7021604	  754.3	  598.9	 7434.0	...
7021605	  754.5	  599.1	 7433.0	...
7021606	  754.5	  599.3	 7435.0	...
7021607	  754.4	  599.4	 7435.0	...
7021608	  754.5	  599.4	 7433.0	...
7021609	  754.5	  599.5	 7431.0	...
7021610	  754.5	  599.6	 7428.0	...
7021611	  754.5	  599.6	 7427.0	...
7021612	  754.3	  599.4	 7427.0	...
7021613	  754.2	  599.3	 7427.0	...
7021614	  754.0	  599.3	 7427.0	...
7021615	  754.0	  599.5	 7427.0	...
7021616	  754.0	  599.1	 7425.0	...
7021617	  753.9	  598.6	 7424.0	...
7021618	  753.9	  598.4	 7424.0	...
7021619	  753.8	  598.8	 7424.0	...
7021620	  753.6	  599.3	 7424.0	...
7021621	  753.4	  599.2	 7423.0	...
7021622	  753.5	  599.2	 7423.0	...
7021623	  753.6	  599.2	 7423.0	...
7021624	  753.6	  599.5	 7424.0	...
7021625	  753.4	  600.1	 7426.0	...
7021626	  753.2	  600.5	 7429.0	...
7021627	  753.0	  600.3	 7432.0	...
7021628	  752.9	  599.9	 7433.0	...
7021629	  752.8	  599.2	 7436.0	...
7021630	  752.8	  598.9	 7437.0	...
7021631	  752.8	  598.6	 7437.0	...
7021632	  752.9	  598.8	 7436.0	...
7021633	  753.0	  599.1	 7437.0	...
7021634	  753.1	  599.3	 7439.0	...
7021635	  753.2	  599.1	 7439.0	...
7021636	  753.1	  598.8	 7437.0	...
7021637	  753.1	  598.9	 7435.0	...
7021638	  753.2	  599.3	 7435.0	...
7021639	  753.5	  599.7	 7435.0	...
7021640	  753.7	  599.9	 7435.0	...
7021641	  753.8	  600.2	 7435.0	...
7021642	  753.8	  600.5	 7435.0	...
7021643	  753.8	  600.4	 7435.0	...
7021644	  753.9	  600.4	 7434.0	...
7021645	  754.1	  600.5	 7432.0	...
7021646	  754.1	  600.7	 7430.0	...
7021647	  754.1	  601.1	 7429.0	...
7021648	  754.0	  601.3	 7430.0	...
7021649	  753.9	  601.0	 7432.0	...
7021650	  753.8	  600.5	 7433.0	...
7021651	  753.7	  600.0	 7432.0	...
7021652	  753.6	  600.0	 7432.0	...
7021653	  753.5	  599.8	 7432.0	...
7021654	  753.3	  599.6	 7433.0	...
7021655	  753.3	  600.1	 7431.0	...
7021656	  753.3	  600.7	 7430.0	...
7021657	  753.4	  601.2	 7425.0	...
7021658	  753.5	  600.5	 7423.0	...
7021659	  753.4	  599.9	 7424.0	...
7021660	  753.4	  599.3	 7428.0	...
7021661	  753.3	  599.2	 7431.0	...
7021662	  753.2	  599.0	 7432.0	...
7021663	  753.2	  599.0	 7432.0	...
7021664	  753.2	  598.9	 7427.0	...
7021665	  753.1	  598.9	 7423.0	...
7021666	  753.1	  598.9	 7421.0	...
7021667	  752.9	  599.0	 7422.0	...
7021668	  752.8	  599.9	 7424.0	...
7021669	  752.8	  600.8	 7424.0	...
7021670	  752.9	  601.7	 7425.0	...
7021671	  752.9	  601.8	 7428.0	...
7021672	  752.9	  601.7	 7431.0	...
7021673	  753.0	  601.5	 7433.0	...
7021674	  753.0	  601.2	 7434.0	...
7021675	  753.1	  600.9	 7434.0	...
7021676	  753.2	  600.7	 7433.0	...
7021677	  753.3	  600.7	 7433.0	...
7021678	  753.3	  600.7	 7431.0	...
7021679	  753.2	  600.7	 7427.0	...
7021680	  753.0	  600.7	 7422.0	...
7021681	  752.9	  600.8	 7420.0	...
7021682	  752.8	  600.8	 7421.0	...
7021683	  753.0	  600.9	 7422.0	...
7021684	  753.1	  601.0	 7425.0	...
7021685	  753.0	  601.2	 7429.0	...
7021686	  752.6	  601.3	 7432.0	...
7021687	  752.4	  601.5	 7434.0	...
7021688	  752.4	  601.7	 7436.0	...
7021689	  752.4	  601.7	 7439.0	...
7021690	  752.6	  601.6	 7438.0	...
7021691	  752.8	  601.4	 7436.0	...
7021692	  753.0	  601.1	 7435.0	...
7021693	  753.0	  600.7	 7435.0	...
7021694	  752.7	  600.4	 7436.0	...
7021695	  752.3	  600.3	 7435.0	...
7021696	  752.1	  600.2	 7434.0	...
7021697	  752.4	  600.1	 7434.0	...
7021698	  752.7	  600.1	 7435.0	...
7021699	  752.8	  600.8	 7437.0	...
7021700	  752.6	  601.5	 7438.0	...
7021701	  752.5	  601.9	 7439.0	...
7021702	  752.5	  601.7	 7437.0	...
7021703	  752.6	  601.6	 7435.0	...
7021704	  752.8	  601.4	 7434.0	...
7021705	  753.0	  601.2	 7434.0	...
7021706	  753.2	  600.9	 7437.0	...
7021707	  753.2	  600.8	 7441.0	...
7021708	  753.2	  601.3	 7440.0	...
7021709	  753.2	  602.0	 7435.0	...
7021710	  753.2	  602.6	 7433.0	...
7021711	  753.1	  602.8	 7436.0	...
7021712	  753.1	  602.9	 7438.0	...
EFIX R   7021497	7021712	216	  753.5	  598.4	   7434
SSACC R  7021713
7021713	  753.7	  602.9	 7436.0	...
7021714	  754.6	  602.5	 7435.0	...
7021715	  756.0	  601.1	 7433.0	...
7021716	  757.6	  599.9	 7434.0	...
7021717	  760.0	  598.1	 7434.0	...
7021718	  763.1	  595.9	 7435.0	...
7021719	  766.3	  593.2	 7434.0	...
7021720	  770.7	  590.3	 7434.0	...
7021721	  776.0	  587.0	 7435.0	...
7021722	  781.2	  583.2	 7436.0	...
7021723	  786.9	  579.5	 7431.0	...
7021724	  791.1	  575.2	 7425.0	...
7021725	  796.1	  571.7	 7418.0	...
7021726	  798.5	  567.7	 7415.0	...
7021727	  802.0	  564.9	 7409.0	...
7021728	  804.8	  562.3	 7403.0	...
7021729	  809.2	  560.9	 7399.0	...
7021730	  812.4	  560.5	 7400.0	...
7021731	  814.9	  560.4	 7401.0	...
ESACC R  7021713	7021731	19	  753.7	  602.9	  814.9	  560.4	   1.59	    119
SFIX R   7021732
7021732	  816.0	  560.3	 7400.0	...
7021733	  816.4	  560.1	 7396.0	...
7021734	  817.0	  560.8	 7389.0	...
7021735	  817.1	  561.7	 7382.0	...
7021736	  817.3	  562.8	 7378.0	...
7021737	  817.5	  563.1	 7377.0	...
7021738	  817.7	  563.2	 7378.0	...
7021739	  817.8	  563.0	 7380.0	...
7021740	  817.8	  562.9	 7383.0	...
7021741	  817.6	  563.0	 7384.0	...
7021742	  817.0	  563.3	 7385.0	...
7021743	  816.4	  563.4	 7385.0	...
7021744	  815.7	  563.4	 7385.0	...
7021745	  815.5	  563.7	 7385.0	...
7021746	  814.8	  564.1	 7385.0	...
7021747	  813.9	  564.6	 7385.0	...
7021748	  812.7	  564.5	 7384.0	...
7021749	  811.7	  564.4	 7383.0	...
7021750	  810.7	  564.8	 7382.0	...
7021751	  809.9	  565.4	 7383.0	...
7021752	  809.6	  566.3	 7387.0	...
7021753	  809.6	  566.8	 7390.0	...
7021754	  809.6	  567.4	 7390.0	...
7021755	  809.5	  567.0	 7390.0	...
7021756	  809.5	  566.4	 7392.0	...
7021757	  809.5	  566.1	 7394.0	...
7021758	  809.7	  566.5	 7396.0	...
7021759	  810.0	  566.9	 7395.0	...
7021760	  810.2	  567.0	 7396.0	...
7021761	  810.3	  567.1	 7396.0	...
7021762	  810.5	  567.1	 7397.0	...
7021763	  810.8	  567.1	 7397.0	...
7021764	  811.0	  567.1	 7397.0	...
7021765	  811.0	  567.2	 7396.0	...
7021766	  811.0	  567.3	 7394.0	...
7021767	  811.1	  567.6	 7392.0	...
7021768	  811.3	  567.9	 7391.0	...
7021769	  811.4	  568.2	 7390.0	...
7021770	  811.4	  568.5	 7390.0	...
7021771	  811.3	  569.0	 7394.0	...
7021772	  811.1	  569.4	 7398.0	...
7021773	  810.9	  569.8	 7400.0	...
7021774	  810.9	  569.8	 7398.0	...
7021775	  810.8	  569.6	 7397.0	...
7021776	  810.5	  569.4	 7394.0	...
7021777	  810.2	  569.1	 7392.0	...
7021778	  810.0	  569.2	 7390.0	...
7021779	  810.0	  569.3	 7390.0	...
7021780	  810.2	  569.5	 7391.0	...
7021781	  810.5	  569.6	 7393.0	...
7021782	  810.9	  569.6	 7396.0	...
7021783	  811.1	  569.5	 7402.0	...
7021784	  811.2	  569.5	 7405.0	...
7021785	  811.3	  570.0	 7405.0	...
7021786	  811.3	  570.4	 7402.0	...
7021787	  811.3	  570.9	 7399.0	...
7021788	  811.2	  571.0	 7398.0	...
7021789	  811.2	  571.1	 7398.0	...
7021790	  811.2	  571.2	 7400.0	...
7021791	  811.2	  571.4	 7401.0	...
7021792	  811.2	  571.5	 7400.0	...
7021793	  811.2	  571.4	 7401.0	...
7021794	  811.1	  570.9	 7403.0	...
7021795	  811.0	  570.5	 7406.0	...
7021796	  811.0	  570.3	 7406.0	...
7021797	  811.0	  570.1	 7406.0	...
7021798	  811.0	  569.9	 7406.0	...
7021799	  810.9	  569.5	 7405.0	...
7021800	  810.8	  569.2	 7404.0	...
7021801	  810.6	  569.1	 7406.0	...
7021802	  810.2	  569.4	 7407.0	...
7021803	  809.8	  569.7	 7407.0	...
7021804	  809.6	  569.8	 7406.0	...
7021805	  809.7	  570.0	 7405.0	...
7021806	  809.9	  570.3	 7405.0	...
7021807	  810.2	  570.7	 7408.0	...
7021808	  810.3	  571.5	 7411.0	...
7021809	  810.1	  572.2	 7415.0	...
7021810	  810.5	  572.6	 7416.0	...
7021811	  811.1	  572.6	 7417.0	...
7021812	  811.5	  572.5	 7420.0	...
7021813	  811.3	  572.3	 7423.0	...
7021814	  811.1	  571.9	 7423.0	...
7021815	  811.0	  571.5	 7421.0	...
7021816	  810.8	  571.0	 7419.0	...
7021817	  810.0	  570.9	 7419.0	...
7021818	  809.2	  570.8	 7420.0	...
7021819	  808.8	  571.0	 7420.0	...
7021820	  808.9	  571.1	 7418.0	...
7021821	  809.0	  571.0	 7414.0	...
7021822	  808.9	  571.1	 7409.0	...
7021823	  808.9	  571.4	 7408.0	...
7021824	  808.9	  571.9	 7407.0	...
7021825	  808.9	  572.2	 7407.0	...
7021826	  808.9	  572.2	 7409.0	...
7021827	  808.9	  572.2	 7410.0	...
7021828	  808.9	  572.2	 7411.0	...
7021829	  809.0	  572.2	 7413.0	...
7021830	  809.2	  572.2	 7414.0	...
7021831	  809.3	  572.2	 7415.0	...
7021832	  809.0	  572.3	 7414.0	...
7021833	  808.6	  572.5	 7414.0	...
7021834	  808.2	  572.7	 7414.0	...
7021835	  808.4	  572.7	 7415.0	...
7021836	  808.5	  572.7	 7420.0	...
7021837	  808.6	  572.7	 7423.0	...
7021838	  808.9	  572.6	 7425.0	...
7021839	  809.2	  572.5	 7424.0	...
7021840	  809.5	  572.3	 7423.0	...
7021841	  809.4	  572.1	 7423.0	...
7021842	  809.2	  571.9	 7423.0	...
7021843	  809.1	  572.0	 7423.0	...
7021844	  808.9	  572.2	 7419.0	...
7021845	  808.8	  572.0	 7415.0	...
7021846	  808.8	  571.6	 7415.0	...
7021847	  808.9	  571.3	 7419.0	...
7021848	  809.1	  571.4	 7421.0	...
7021849	  809.2	  571.7	 7419.0	...
7021850	  809.4	  572.1	 7417.0	...
7021851	  809.0	  572.4	 7418.0	...
7021852	  808.6	  572.7	 7418.0	...
7021853	  808.3	  572.8	 7419.0	...
7021854	  808.4	  572.8	 7418.0	...
7021855	  808.6	  572.7	 7419.0	...
7021856	  808.8	  572.6	 7419.0	...
7021857	  808.9	  572.7	 7421.0	...
7021858	  808.8	  572.9	 7422.0	...
7021859	  808.7	  573.0	 7422.0	...
7021860	  808.8	  573.1	 7422.0	...
7021861	  808.9	  573.3	 7421.0	...
7021862	  809.0	  573.5	 7423.0	...
7021863	  808.9	  573.8	 7427.0	...
7021864	  808.8	  573.8	 7428.0	...
7021865	  808.7	  573.9	 7425.0	...
7021866	  808.6	  573.3	 7427.0	...
7021867	  808.6	  572.6	 7431.0	...
7021868	  808.8	  572.5	 7436.0	...
7021869	  809.2	  573.1	 7435.0	...
7021870	  809.5	  573.7	 7434.0	...
7021871	  809.6	  573.7	 7434.0	...
7021872	  809.6	  573.7	 7433.0	...
7021873	  809.5	  573.6	 7433.0	...
7021874	  809.3	  573.5	 7433.0	...
7021875	  809.1	  573.4	 7433.0	...
7021876	  809.2	  573.2	 7434.0	...
7021877	  809.3	  573.0	 7436.0	...
7021878	  809.4	  572.7	 7438.0	...
7021879	  809.5	  572.7	 7440.0	...
7021880	  809.5	  572.6	 7440.0	...
7021881	  809.2	  572.8	 7442.0	...
7021882	  808.9	  573.0	 7444.0	...
7021883	  808.7	  573.2	 7445.0	...
7021884	  808.7	  573.3	 7444.0	...
7021885	  808.8	  573.3	 7447.0	...
7021886	  808.9	  573.1	 7449.0	...
7021887	  808.8	  573.5	 7452.0	...
7021888	  808.6	  573.9	 7452.0	...
7021889	  808.4	  574.4	 7453.0	...
7021890	  808.6	  574.2	 7452.0	...
7021891	  808.8	  574.0	 7452.0	...
7021892	  809.0	  573.8	 7451.0	...
7021893	  808.9	  573.7	 7449.0	...
7021894	  808.7	  573.6	 7449.0	...
7021895	  808.5	  573.5	 7452.0	...
7021896	  808.4	  573.7	 7455.0	...
7021897	  808.1	  573.4	 7455.0	...
7021898	  807.9	  572.9	 7453.0	...
7021899	  807.8	  572.3	 7452.0	...
7021900	  807.7	  572.3	 7451.0	...
7021901	  807.8	  572.7	 7452.0	...
7021902	  807.8	  573.3	 7454.0	...
7021903	  807.9	  574.1	 7455.0	...
7021904	  807.9	  574.5	 7452.0	...
7021905	  807.9	  574.5	 7450.0	...
7021906	  807.9	  574.2	 7448.0	...
7021907	  807.5	  573.9	 7450.0	...
7021908	  807.1	  573.8	 7451.0	...
7021909	  806.6	  573.7	 7449.0	...
7021910	  806.5	  573.6	 7448.0	...
7021911	  806.3	  573.3	 7449.0	...
7021912	  806.3	  573.2	 7447.0	...
7021913	  806.2	  573.1	 7444.0	...
7021914	  806.1	  573.1	 7440.0	...
7021915	  805.9	  572.9	 7440.0	...
7021916	  806.2	  572.7	 7440.0	...
7021917	  806.6	  572.4	 7441.0	...
7021918	  807.1	  572.1	 7443.0	...
7021919	  807.0	  571.9	 7443.0	...
7021920	  807.0	  572.0	 7444.0	...
7021921	  807.0	  572.5	 7444.0	...
7021922	  807.0	  573.0	 7443.0	...
7021923	  807.0	  572.9	 7442.0	...
7021924	  806.9	  572.4	 7441.0	...
7021925	  806.7	  571.8	 7441.0	...
7021926	  805.8	  571.7	 7442.0	...
EFIX R   7021732	7021926	195	  809.9	  570.7	   7417
SSACC R  7021927
7021927	  804.5	  571.7	 7442.0	...
7021928	  802.7	  571.7	 7442.0	...
7021929	  800.9	  571.9	 7447.0	...
7021930	  798.7	  572.2	 7451.0	...
7021931	  795.9	  572.5	 7456.0	...
7021932	  792.3	  573.6	 7456.0	...
7021933	  787.8	  574.7	 7457.0	...
7021934	  782.3	  576.0	 7460.0	...
7021935	  776.2	  576.5	 7466.0	...
7021936	  770.0	  577.0	 7473.0	...
7021937	  764.1	  577.4	 7477.0	...
7021938	  759.0	  577.8	 7480.0	...
7021939	  755.0	  578.1	 7483.0	...
7021940	  751.7	  578.1	 7485.0	...
7021941	  748.4	  577.3	 7485.0	...
7021942	  745.5	  575.9	 7486.0	...
7021943	  743.1	  574.5	 7487.0	...
7021944	  741.8	  573.1	 7489.0	...
ESACC R  7021927	7021944	18	  804.5	  571.7	  741.8	  573.1	   1.34	    108
SFIX R   7021945
7021945	  741.0	  572.2	 7489.0	...
7021946	  740.7	  571.5	 7490.0	...
7021947	  740.5	  571.7	 7490.0	...
7021948	  740.5	  572.0	 7489.0	...
7021949	  740.8	  572.9	 7486.0	...
7021950	  741.4	  573.9	 7483.0	...
7021951	  742.0	  575.1	 7481.0	...
7021952	  742.6	  576.3	 7481.0	...
7021953	  743.0	  577.1	 7481.0	...
7021954	  743.7	  577.6	 7479.0	...
7021955	  744.3	  577.7	 7478.0	...
7021956	  745.2	  577.7	 7478.0	...
7021957	  745.7	  577.5	 7479.0	...
7021958	  746.2	  577.2	 7481.0	...
7021959	  746.9	  576.6	 7482.0	...
7021960	  747.5	  575.6	 7484.0	...
7021961	  748.6	  574.4	 7486.0	...
7021962	  749.1	  573.6	 7487.0	...
7021963	  750.3	  573.3	 7486.0	...
7021964	  750.9	  573.1	 7485.0	...
7021965	  751.5	  573.0	 7484.0	...
7021966	  751.5	  573.1	 7484.0	...
7021967	  751.7	  573.5	 7482.0	...
7021968	  752.0	  573.9	 7481.0	...
7021969	  752.1	  574.2	 7478.0	...
7021970	  752.2	  574.4	 7477.0	...
7021971	  752.2	  574.5	 7479.0	...
7021972	  752.2	  574.4	 7483.0	...
7021973	  751.6	  574.5	 7486.0	...
7021974	  751.0	  574.1	 7485.0	...
7021975	  750.3	  573.7	 7484.0	...
7021976	  750.3	  573.3	 7486.0	...
7021977	  750.3	  573.3	 7489.0	...
7021978	  750.2	  573.3	 7491.0	...
7021979	  750.3	  573.4	 7491.0	...
7021980	  750.4	  573.3	 7490.0	...
7021981	  750.5	  573.3	 7486.0	...
7021982	  750.6	  573.5	 7483.0	...
7021983	  750.8	  573.5	 7481.0	...
7021984	  751.0	  573.3	 7480.0	...
7021985	  751.2	  572.9	 7479.0	...
7021986	  751.2	  572.9	 7478.0	...
7021987	  751.2	  573.2	 7479.0	...
7021988	  751.2	  573.4	 7482.0	...
7021989	  751.3	  573.8	 7486.0	...
7021990	  751.4	  574.3	 7488.0	...
7021991	  752.1	  574.8	 7489.0	...
7021992	  752.7	  575.0	 7490.0	...
7021993	  753.5	  575.5	 7490.0	...
7021994	  753.5	  576.0	 7490.0	...
7021995	  753.6	  576.4	 7490.0	...
7021996	  753.6	  576.4	 7492.0	...
7021997	  753.6	  576.4	 7495.0	...
7021998	  753.6	  576.5	 7498.0	...
7021999	  753.6	  576.7	 7498.0	...
7022000	  753.6	  576.8	 7496.0	...
7022001	  753.2	  576.9	 7495.0	...
7022002	  752.8	  576.8	 7496.0	...
7022003	  752.4	  576.7	 7499.0	...
7022004	  752.3	  576.6	 7503.0	...
7022005	  752.1	  576.6	 7507.0	...
7022006	  752.1	  576.8	 7507.0	...
7022007	  752.2	  577.4	 7502.0	...
7022008	  752.3	  577.9	 7497.0	...
7022009	  752.4	  577.7	 7491.0	...
7022010	  752.3	  577.1	 7491.0	...
7022011	  752.2	  576.5	 7492.0	...
7022012	  752.5	  576.4	 7492.0	...
7022013	  752.7	  576.3	 7493.0	...
7022014	  752.8	  576.2	 7494.0	...
7022015	  752.6	  576.0	 7494.0	...
7022016	  752.4	  575.7	 7495.0	...
7022017	  752.3	  575.5	 7495.0	...
7022018	  752.2	  575.5	 7495.0	...
7022019	  752.1	  575.5	 7495.0	...
7022020	  752.2	  575.4	 7496.0	...
7022021	  752.2	  575.2	 7495.0	...
7022022	  752.6	  574.9	 7495.0	...
7022023	  753.0	  574.7	 7495.0	...
7022024	  753.4	  574.5	 7496.0	...
7022025	  753.5	  574.4	 7497.0	...
7022026	  753.5	  574.4	 7496.0	...
7022027	  753.6	  574.9	 7495.0	...
7022028	  753.7	  575.4	 7495.0	...
7022029	  753.7	  576.0	 7496.0	...
7022030	  753.3	  576.0	 7498.0	...
7022031	  752.9	  576.0	 7499.0	...
7022032	  752.6	  576.1	 7494.0	...
7022033	  752.4	  576.1	 7487.0	...
7022034	  752.1	  576.3	 7481.0	...
7022035	  751.9	  576.5	 7481.0	...
7022036	  752.0	  576.6	 7485.0	...
7022037	  752.1	  576.4	 7489.0	...
7022038	  752.1	  576.4	 7494.0	...
7022039	  752.0	  576.3	 7495.0	...
7022040	  752.0	  576.2	 7496.0	...
7022041	  752.1	  576.0	 7496.0	...
7022042	  752.1	  575.8	 7496.0	...
7022043	  752.1	  575.9	 7494.0	...
7022044	  752.3	  576.6	 7493.0	...
7022045	  752.4	  577.3	 7494.0	...
7022046	  752.5	  577.8	 7496.0	...
7022047	  752.5	  577.9	 7499.0	...
7022048	  752.2	  577.7	 7499.0	...
7022049	  751.8	  577.4	 7499.0	...
7022050	  751.8	  577.2	 7499.0	...
7022051	  752.1	  576.9	 7500.0	...
7022052	  752.4	  576.5	 7499.0	...
7022053	  752.4	  576.1	 7498.0	...
7022054	  752.3	  576.0	 7497.0	...
7022055	  752.1	  576.0	 7495.0	...
7022056	  751.7	  576.1	 7492.0	...
7022057	  751.3	  576.2	 7490.0	...
7022058	  751.1	  575.8	 7493.0	...
7022059	  751.2	  575.3	 7496.0	...
7022060	  751.4	  575.2	 7498.0	...
7022061	  751.5	  575.5	 7500.0	...
7022062	  751.1	  575.9	 7501.0	...
7022063	  750.6	  575.9	 7502.0	...
7022064	  750.1	  576.2	 7501.0	...
7022065	  750.1	  576.5	 7501.0	...
7022066	  750.0	  576.8	 7502.0	...
7022067	  749.9	  576.8	 7500.0	...
7022068	  749.8	  577.0	 7497.0	...
7022069	  749.8	  577.2	 7494.0	...
7022070	  749.9	  577.5	 7493.0	...
7022071	  750.1	  577.7	 7492.0	...
7022072	  750.3	  577.7	 7493.0	...
7022073	  750.6	  577.6	 7494.0	...
7022074	  750.8	  577.3	 7494.0	...
7022075	  750.8	  577.0	 7493.0	...
7022076	  750.7	  576.6	 7492.0	...
7022077	  750.6	  576.5	 7491.0	...
7022078	  750.5	  576.5	 7490.0	...
7022079	  750.7	  576.9	 7490.0	...
7022080	  750.8	  577.3	 7488.0	...
7022081	  750.7	  577.7	 7487.0	...
7022082	  750.6	  577.8	 7486.0	...
7022083	  750.4	  577.5	 7486.0	...
7022084	  750.4	  577.1	 7486.0	...
7022085	  750.4	  576.7	 7485.0	...
7022086	  750.3	  576.4	 7488.0	...
7022087	  750.2	  576.1	 7493.0	...
MSG	7022088 0000 _ Experiment Start
7022088	  750.5	  575.7	 7498.0	...
7022089	  750.9	  575.7	 7499.0	...
7022090	  751.3	  575.7	 7496.0	...
7022091	  751.1	  575.8	 7490.0	...
7022092	  751.0	  576.3	 7484.0	...
7022093	  751.0	  576.7	 7484.0	...
7022094	  750.9	  577.0	 7486.0	...
7022095	  750.9	  576.9	 7488.0	...
7022096	  750.9	  576.8	 7489.0	...
7022097	  750.9	  576.8	 7490.0	...
7022098	  751.1	  576.9	 7490.0	...
7022099	  751.2	  576.8	 7491.0	...
7022100	  751.3	  576.7	 7491.0	...
7022101	  751.5	  576.7	 7491.0	...
7022102	  751.7	  576.8	 7493.0	...
7022103	  751.7	  576.9	 7495.0	...
7022104	  751.7	  577.3	 7494.0	...
7022105	  751.8	  577.8	 7491.0	...
7022106	  752.0	  578.0	 7492.0	...
7022107	  751.8	  577.6	 7494.0	...
7022108	  751.4	  577.2	 7495.0	...
7022109	  751.2	  577.0	 7495.0	...
7022110	  751.4	  577.1	 7494.0	...
7022111	  751.5	  577.2	 7494.0	...
7022112	  751.5	  577.4	 7492.0	...
7022113	  751.8	  577.5	 7491.0	...
7022114	  752.1	  577.5	 7491.0	...
7022115	  752.2	  577.4	 7492.0	...
7022116	  752.1	  577.3	 7491.0	...
7022117	  752.2	  577.1	 7488.0	...
7022118	  752.5	  576.9	 7485.0	...
7022119	  752.8	  576.6	 7485.0	...
7022120	  752.7	  576.5	 7485.0	...
7022121	  752.8	  576.3	 7485.0	...
7022122	  752.8	  576.3	 7485.0	...
7022123	  752.7	  576.3	 7485.0	...
7022124	  752.5	  576.4	 7485.0	...
7022125	  752.3	  576.6	 7486.0	...
7022126	  752.4	  577.0	 7488.0	...
7022127	  752.3	  577.4	 7489.0	...
7022128	  752.1	  577.7	 7487.0	...
7022129	  752.1	  577.8	 7484.0	...
7022130	  752.3	  577.8	 7480.0	...
7022131	  752.6	  577.7	 7477.0	...
7022132	  752.7	  577.6	 7476.0	...
7022133	  752.5	  577.5	 7477.0	...
7022134	  752.3	  578.1	 7481.0	...
7022135	  752.1	  578.7	 7485.0	...
7022136	  752.4	  579.1	 7488.0	...
7022137	  752.8	  578.7	 7488.0	...
7022138	  753.1	  578.2	 7487.0	...
7022139	  753.4	  578.1	 7486.0	...
7022140	  753.4	  578.0	 7484.0	...
7022141	  753.4	  578.0	 7486.0	...
7022142	  753.4	  578.0	 7488.0	...
7022143	  753.5	  577.9	 7489.0	...
7022144	  753.6	  577.9	 7486.0	...
7022145	  753.1	  578.0	 7483.0	...
7022146	  752.4	  578.1	 7483.0	...
7022147	  751.6	  578.1	 7482.0	...
7022148	  751.6	  578.0	 7482.0	...
7022149	  751.8	  578.2	 7484.0	...
7022150	  752.0	  578.5	 7485.0	...
7022151	  752.1	  578.7	 7485.0	...
EFIX R   7021945	7022151	207	  751.2	  576.2	   7490
SSACC R  7022152
7022152	  752.2	  578.5	 7487.0	...
7022153	  752.3	  578.2	 7488.0	...
7022154	  753.0	  578.0	 7488.0	...
7022155	  753.8	  577.9	 7485.0	...
7022156	  755.8	  577.6	 7480.0	...
7022157	  758.2	  578.1	 7477.0	...
7022158	  762.0	  578.5	 7476.0	...
7022159	  766.4	  578.6	 7478.0	...
7022160	  772.1	  577.8	 7479.0	...
7022161	  777.7	  577.1	 7479.0	...
7022162	  783.1	  575.7	 7479.0	...
7022163	  788.0	  574.1	 7479.0	...
7022164	  792.5	  572.5	 7474.0	...
7022165	  796.1	  571.2	 7469.0	...
7022166	  799.2	  570.3	 7464.0	...
7022167	  802.0	  568.3	 7463.0	...
7022168	  804.8	  566.8	 7462.0	...
7022169	  807.3	  564.6	 7461.0	...
7022170	  809.6	  562.6	 7461.0	...
7022171	  811.4	  560.5	 7458.0	...
ESACC R  7022152	7022171	20	  752.2	  578.5	  811.4	  560.5	   1.32	    100
SFIX R   7022172
7022172	  812.8	  559.1	 7455.0	...
7022173	  813.5	  558.8	 7452.0	...
7022174	  814.6	  558.7	 7451.0	...
7022175	  815.2	  558.6	 7449.0	...
7022176	  815.8	  559.2	 7446.0	...
7022177	  816.1	  559.9	 7441.0	...
7022178	  816.5	  560.4	 7438.0	...
7022179	  816.0	  560.4	 7435.0	...
7022180	  815.3	  560.6	 7436.0	...
7022181	  813.8	  561.4	 7437.0	...
7022182	  813.1	  562.2	 7438.0	...
7022183	  812.4	  562.7	 7437.0	...
7022184	  811.8	  562.9	 7442.0	...
7022185	  811.3	  563.4	 7446.0	...
7022186	  810.8	  563.9	 7449.0	...
7022187	  810.5	  564.2	 7448.0	...
7022188	  810.0	  564.2	 7445.0	...
7022189	  809.7	  564.2	 7443.0	...
7022190	  809.8	  564.2	 7440.0	...
7022191	  809.9	  564.4	 7439.0	...
7022192	  809.9	  564.6	 7437.0	...
7022193	  809.9	  564.9	 7433.0	...
7022194	  809.9	  564.9	 7430.0	...
7022195	  810.1	  564.7	 7429.0	...
7022196	  810.4	  564.4	 7430.0	...
7022197	  810.5	  564.1	 7430.0	...
7022198	  810.7	  563.9	 7432.0	...
7022199	  810.8	  564.0	 7434.0	...
7022200	  810.9	  564.3	 7435.0	...
7022201	  810.9	  564.7	 7435.0	...
7022202	  810.9	  564.9	 7434.0	...
7022203	  810.9	  565.2	 7434.0	...
7022204	  810.9	  565.6	 7435.0	...
7022205	  811.0	  565.8	 7435.0	...
7022206	  811.1	  566.1	 7436.0	...
7022207	  811.3	  566.3	 7436.0	...
7022208	  811.4	  566.5	 7437.0	...
7022209	  811.4	  566.5	 7438.0	...
7022210	  811.7	  566.9	 7440.0	...
7022211	  812.0	  567.4	 7442.0	...
7022212	  812.2	  567.6	 7443.0	...
7022213	  812.4	  567.3	 7444.0	...
7022214	  812.4	  567.4	 7443.0	...
7022215	  812.8	  567.7	 7442.0	...
7022216	  813.2	  568.2	 7441.0	...
7022217	  813.5	  568.4	 7440.0	...
7022218	  813.4	  568.5	 7435.0	...
7022219	  813.3	  568.3	 7431.0	...
7022220	  813.4	  568.1	 7428.0	...
7022221	  813.5	  568.5	 7428.0	...
7022222	  813.6	  569.1	 7429.0	...
7022223	  813.6	  569.1	 7431.0	...
7022224	  813.4	  568.6	 7432.0	...
7022225	  813.4	  568.3	 7432.0	...
7022226	  813.5	  568.6	 7432.0	...
7022227	  813.5	  569.0	 7432.0	...
7022228	  813.4	  569.1	 7432.0	...
7022229	  813.3	  569.0	 7433.0	...
7022230	  813.1	  568.7	 7434.0	...
7022231	  813.0	  568.4	 7434.0	...
7022232	  812.8	  568.2	 7434.0	...
7022233	  812.7	  568.2	 7436.0	...
7022234	  812.7	  568.2	 7438.0	...
7022235	  812.7	  568.1	 7440.0	...
7022236	  812.7	  567.9	 7442.0	...
7022237	  812.6	  568.1	 7441.0	...
7022238	  812.7	  568.3	 7440.0	...
7022239	  812.8	  568.6	 7439.0	...
7022240	  812.6	  568.7	 7441.0	...
7022241	  812.3	  569.0	 7439.0	...
7022242	  812.0	  569.1	 7438.0	...
7022243	  811.8	  569.1	 7436.0	...
7022244	  811.7	  568.8	 7435.0	...
7022245	  812.2	  568.7	 7435.0	...
7022246	  812.8	  568.7	 7433.0	...
7022247	  813.3	  568.7	 7431.0	...
7022248	  813.1	  568.9	 7431.0	...
7022249	  813.1	  569.6	 7432.0	...
7022250	  812.9	  570.2	 7434.0	...
7022251	  812.9	  570.8	 7435.0	...
7022252	  812.7	  570.6	 7436.0	...
7022253	  812.7	  570.4	 7437.0	...
7022254	  812.7	  570.8	 7437.0	...
7022255	  812.7	  571.3	 7435.0	...
7022256	  812.4	  571.9	 7434.0	...
7022257	  812.2	  571.8	 7433.0	...
7022258	  812.2	  571.8	 7433.0	...
7022259	  812.3	  571.9	 7430.0	...
7022260	  812.3	  572.0	 7427.0	...
7022261	  812.3	  571.7	 7425.0	...
7022262	  812.1	  571.4	 7425.0	...
7022263	  812.1	  571.3	 7426.0	...
7022264	  812.1	  571.6	 7427.0	...
7022265	  812.1	  571.8	 7426.0	...
7022266	  812.1	  571.7	 7427.0	...
7022267	  812.0	  571.5	 7428.0	...
7022268	  812.1	  571.4	 7426.0	...
7022269	  812.1	  571.3	 7423.0	...
7022270	  812.1	  571.3	 7423.0	...
7022271	  811.8	  571.7	 7427.0	...
7022272	  811.5	  572.1	 7430.0	...
7022273	  811.2	  572.2	 7431.0	...
7022274	  811.2	  572.0	 7432.0	...
7022275	  811.2	  571.8	 7431.0	...
7022276	  811.2	  571.8	 7429.0	...
7022277	  811.3	  571.7	 7425.0	...
7022278	  811.4	  571.5	 7424.0	...
7022279	  811.4	  571.6	 7425.0	...
7022280	  811.5	  571.7	 7428.0	...
7022281	  811.2	  571.5	 7433.0	...
7022282	  810.8	  571.2	 7435.0	...
7022283	  810.7	  571.0	 7435.0	...
7022284	  810.9	  571.0	 7435.0	...
7022285	  810.4	  571.2	 7434.0	...
7022286	  809.7	  571.3	 7432.0	...
7022287	  809.4	  571.4	 7431.0	...
7022288	  809.9	  571.7	 7427.0	...
7022289	  810.4	  572.1	 7425.0	...
7022290	  810.5	  572.5	 7422.0	...
7022291	  810.5	  572.7	 7421.0	...
7022292	  810.5	  572.8	 7419.0	...
7022293	  810.5	  572.9	 7423.0	...
7022294	  810.5	  572.8	 7427.0	...
7022295	  810.7	  572.8	 7429.0	...
7022296	  810.8	  572.8	 7426.0	...
7022297	  810.8	  572.3	 7423.0	...
7022298	  810.7	  571.8	 7422.0	...
7022299	  810.6	  571.2	 7422.0	...
7022300	  810.6	  571.1	 7422.0	...
MSG	7022301 0000 _ Number On
7022301	  810.8	  571.5	 7421.0	...
7022302	  811.1	  572.0	 7421.0	...
7022303	  811.2	  571.9	 7420.0	...
7022304	  810.8	  571.4	 7420.0	...
7022305	  810.5	  570.8	 7420.0	...
7022306	  810.3	  570.7	 7420.0	...
7022307	  810.3	  571.1	 7418.0	...
7022308	  809.9	  571.7	 7416.0	...
7022309	  809.5	  572.2	 7416.0	...
7022310	  809.3	  572.2	 7417.0	...
7022311	  809.4	  572.2	 7419.0	...
7022312	  809.6	  572.2	 7422.0	...
7022313	  809.7	  572.3	 7424.0	...
7022314	  809.8	  572.3	 7425.0	...
7022315	  810.0	  572.2	 7425.0	...
7022316	  810.2	  572.0	 7425.0	...
7022317	  810.3	  571.8	 7424.0	...
7022318	  810.4	  571.6	 7423.0	...
7022319	  810.5	  571.8	 7419.0	...
7022320	  810.5	  572.1	 7416.0	...
7022321	  810.6	  572.4	 7414.0	...
7022322	  810.8	  572.7	 7414.0	...
7022323	  811.0	  573.0	 7415.0	...
7022324	  811.4	  573.3	 7416.0	...
7022325	  811.4	  572.7	 7418.0	...
7022326	  811.4	  572.0	 7419.0	...
7022327	  811.1	  571.2	 7421.0	...
7022328	  810.8	  571.1	 7422.0	...
7022329	  810.5	  571.1	 7422.0	...
7022330	  810.3	  571.2	 7423.0	...
7022331	  810.2	  571.2	 7425.0	...
7022332	  810.1	  570.7	 7427.0	...
7022333	  810.5	  570.2	 7428.0	...
7022334	  810.9	  569.9	 7429.0	...
7022335	  811.3	  570.2	 7429.0	...
7022336	  811.4	  570.6	 7428.0	...
7022337	  811.5	  570.3	 7430.0	...
7022338	  811.1	  570.0	 7433.0	...
7022339	  810.6	  569.6	 7432.0	...
7022340	  810.2	  569.6	 7429.0	...
7022341	  810.3	  569.5	 7427.0	...
7022342	  810.5	  569.5	 7428.0	...
7022343	  810.7	  569.5	 7431.0	...
7022344	  810.8	  569.6	 7434.0	...
7022345	  810.6	  570.1	 7432.0	...
7022346	  810.3	  570.8	 7428.0	...
7022347	  809.9	  571.3	 7427.0	...
7022348	  810.0	  571.0	 7430.0	...
7022349	  809.9	  570.7	 7433.0	...
7022350	  809.9	  570.2	 7433.0	...
7022351	  809.8	  570.0	 7431.0	...
7022352	  809.8	  569.6	 7430.0	...
7022353	  809.8	  569.5	 7431.0	...
7022354	  809.9	  569.4	 7432.0	...
7022355	  810.0	  569.3	 7433.0	...
7022356	  810.1	  569.4	 7432.0	...
7022357	  810.2	  569.9	 7432.0	...
7022358	  810.2	  570.4	 7432.0	...
7022359	  810.1	  571.2	 7432.0	...
7022360	  809.8	  571.6	 7432.0	...
7022361	  809.8	  571.9	 7432.0	...
7022362	  809.9	  571.9	 7432.0	...
7022363	  810.1	  571.7	 7431.0	...
7022364	  810.1	  571.6	 7428.0	...
7022365	  810.0	  571.3	 7426.0	...
7022366	  809.9	  570.9	 7428.0	...
7022367	  809.7	  570.5	 7430.0	...
7022368	  809.1	  570.4	 7432.0	...
7022369	  808.6	  570.5	 7432.0	...
7022370	  808.0	  570.6	 7432.0	...
7022371	  807.9	  570.6	 7432.0	...
7022372	  807.8	  570.6	 7432.0	...
7022373	  808.0	  570.6	 7433.0	...
7022374	  808.2	  570.5	 7431.0	...
7022375	  808.2	  570.4	 7430.0	...
7022376	  808.1	  570.4	 7430.0	...
7022377	  808.0	  570.8	 7433.0	...
7022378	  808.1	  571.3	 7435.0	...
7022379	  808.5	  572.0	 7436.0	...
7022380	  808.7	  572.1	 7442.0	...
7022381	  809.1	  572.5	 7447.0	...
7022382	  809.2	  572.7	 7451.0	...
7022383	  809.1	  572.2	 7451.0	...
7022384	  809.0	  571.7	 7450.0	...
7022385	  808.6	  571.1	 7450.0	...
7022386	  808.4	  571.3	 7450.0	...
7022387	  808.1	  571.4	 7450.0	...
7022388	  808.0	  571.4	 7451.0	...
7022389	  807.8	  571.5	 7451.0	...
7022390	  807.7	  571.2	 7448.0	...
7022391	  807.6	  570.9	 7444.0	...
7022392	  807.6	  570.9	 7439.0	...
7022393	  807.6	  571.2	 7436.0	...
7022394	  807.5	  571.5	 7435.0	...
7022395	  807.4	  571.5	 7434.0	...
7022396	  807.2	  571.4	 7430.0	...
7022397	  806.9	  571.3	 7426.0	...
7022398	  806.7	  571.2	 7429.0	...
7022399	  806.8	  571.4	 7435.0	...
7022400	  807.0	  571.5	 7441.0	...
7022401	  807.0	  571.8	 7441.0	...
7022402	  807.0	  572.0	 7438.0	...
7022403	  807.0	  572.1	 7434.0	...
7022404	  807.1	  572.1	 7431.0	...
7022405	  807.1	  572.1	 7429.0	...
7022406	  807.1	  572.1	 7430.0	...
7022407	  807.0	  572.2	 7430.0	...
7022408	  807.4	  572.2	 7430.0	...
7022409	  807.6	  572.1	 7430.0	...
7022410	  807.7	  571.7	 7429.0	...
7022411	  807.4	  571.2	 7430.0	...
7022412	  807.4	  571.0	 7431.0	...
7022413	  807.4	  571.1	 7436.0	...
7022414	  807.4	  570.9	 7440.0	...
7022415	  807.4	  570.6	 7444.0	...
7022416	  807.4	  570.3	 7443.0	...
7022417	  807.4	  570.3	 7442.0	...
7022418	  807.0	  570.5	 7439.0	...
7022419	  806.7	  570.8	 7437.0	...
7022420	  806.4	  571.2	 7436.0	...
7022421	  806.3	  571.3	 7437.0	...
7022422	  806.3	  571.7	 7438.0	...
7022423	  806.4	  572.1	 7437.0	...
7022424	  806.5	  572.4	 7436.0	...
7022425	  806.5	  572.4	 7435.0	...
7022426	  806.7	  573.0	 7435.0	...
7022427	  806.8	  573.6	 7436.0	...
7022428	  806.8	  574.3	 7437.0	...
7022429	  806.9	  574.6	 7437.0	...
7022430	  806.9	  574.8	 7436.0	...
7022431	  806.9	  574.6	 7436.0	...
7022432	  806.9	  574.4	 7436.0	...
7022433	  807.0	  574.1	 7436.0	...
7022434	  807.1	  574.1	 7436.0	...
7022435	  807.1	  574.0	 7436.0	...
7022436	  807.1	  573.9	 7435.0	...
7022437	  806.9	  573.8	 7434.0	...
7022438	  806.7	  573.7	 7437.0	...
7022439	  806.6	  573.6	 7439.0	...
7022440	  806.7	  573.4	 7441.0	...
7022441	  806.8	  573.2	 7437.0	...
7022442	  806.8	  573.3	 7435.0	...
7022443	  806.7	  573.5	 7434.0	...
7022444	  806.7	  573.8	 7435.0	...
7022445	  806.9	  573.8	 7437.0	...
7022446	  806.9	  573.6	 7437.0	...
7022447	  807.0	  573.4	 7437.0	...
7022448	  806.9	  573.5	 7437.0	...
7022449	  806.4	  573.8	 7437.0	...
7022450	  805.9	  574.3	 7437.0	...
7022451	  805.3	  574.5	 7437.0	...
7022452	  805.1	  574.6	 7439.0	...
7022453	  805.1	  574.5	 7440.0	...
7022454	  805.2	  574.0	 7442.0	...
7022455	  805.5	  573.5	 7443.0	...
7022456	  805.8	  573.2	 7443.0	...
7022457	  806.0	  573.5	 7438.0	...
7022458	  806.1	  573.8	 7435.0	...
7022459	  806.1	  574.3	 7432.0	...
7022460	  806.0	  574.6	 7432.0	...
7022461	  805.9	  575.0	 7432.0	...
7022462	  806.1	  575.7	 7431.0	...
7022463	  806.5	  576.4	 7429.0	...
7022464	  806.8	  577.2	 7426.0	...
EFIX R   7022172	7022464	293	  810.0	  570.3	   7433
SSACC R  7022465
7022465	  806.8	  578.3	 7424.0	...
7022466	  806.7	  579.9	 7423.0	...
7022467	  806.7	  581.9	 7423.0	...
7022468	  805.8	  584.2	 7423.0	...
7022469	  804.4	  586.6	 7425.0	...
7022470	  803.0	  589.0	 7426.0	...
7022471	  802.0	  591.2	 7427.0	...
7022472	  801.5	  593.1	 7427.0	...
ESACC R  7022465	7022472	8	  806.8	  578.3	  801.5	  593.1	   0.33	     45
SFIX R   7022473
7022473	  800.7	  594.6	 7428.0	...
7022474	  800.4	  595.7	 7430.0	...
7022475	  800.1	  596.5	 7432.0	...
7022476	  799.6	  597.2	 7434.0	...
7022477	  799.2	  596.8	 7436.0	...
7022478	  799.2	  596.4	 7438.0	...
7022479	  800.3	  596.0	 7439.0	...
7022480	  801.4	  595.8	 7438.0	...
7022481	  803.1	  595.5	 7437.0	...
7022482	  804.2	  594.6	 7435.0	...
7022483	  805.3	  593.8	 7433.0	...
7022484	  805.5	  593.4	 7431.0	...
7022485	  805.5	  593.5	 7430.0	...
7022486	  805.3	  593.1	 7426.0	...
7022487	  805.3	  592.0	 7424.0	...
7022488	  805.5	  590.8	 7424.0	...
7022489	  805.7	  589.9	 7426.0	...
7022490	  805.6	  589.7	 7429.0	...
7022491	  805.3	  589.6	 7429.0	...
7022492	  804.7	  589.6	 7430.0	...
7022493	  804.4	  589.8	 7430.0	...
7022494	  804.0	  590.0	 7431.0	...
7022495	  803.9	  590.3	 7430.0	...
7022496	  803.7	  590.4	 7429.0	...
7022497	  803.7	  590.5	 7425.0	...
7022498	  803.7	  590.6	 7420.0	...
7022499	  803.5	  590.6	 7417.0	...
7022500	  803.2	  590.4	 7419.0	...
7022501	  802.9	  590.3	 7423.0	...
7022502	  802.8	  590.2	 7423.0	...
7022503	  802.6	  590.1	 7420.0	...
7022504	  802.5	  589.9	 7416.0	...
7022505	  802.4	  589.7	 7415.0	...
7022506	  802.3	  589.5	 7414.0	...
7022507	  802.4	  589.3	 7413.0	...
7022508	  802.5	  589.2	 7413.0	...
7022509	  802.8	  589.3	 7414.0	...
7022510	  803.0	  590.0	 7414.0	...
7022511	  803.0	  590.5	 7414.0	...
7022512	  803.0	  590.9	 7415.0	...
7022513	  803.2	  591.0	 7412.0	...
7022514	  803.4	  591.2	 7410.0	...
7022515	  803.5	  591.2	 7410.0	...
7022516	  803.3	  591.0	 7412.0	...
7022517	  803.2	  590.9	 7413.0	...
7022518	  803.3	  590.9	 7412.0	...
7022519	  803.5	  590.8	 7409.0	...
7022520	  803.7	  590.8	 7407.0	...
7022521	  803.2	  590.7	 7405.0	...
7022522	  802.6	  590.8	 7405.0	...
7022523	  802.3	  591.5	 7405.0	...
7022524	  802.5	  592.2	 7405.0	...
7022525	  802.7	  592.7	 7401.0	...
7022526	  802.6	  592.3	 7398.0	...
7022527	  802.4	  591.8	 7396.0	...
7022528	  802.2	  591.5	 7396.0	...
7022529	  802.3	  591.5	 7396.0	...
7022530	  802.4	  591.5	 7394.0	...
7022531	  802.4	  591.4	 7393.0	...
7022532	  802.4	  591.2	 7393.0	...
7022533	  802.2	  591.1	 7393.0	...
7022534	  802.1	  591.1	 7393.0	...
7022535	  802.1	  591.3	 7391.0	...
7022536	  802.2	  591.4	 7390.0	...
7022537	  802.2	  591.5	 7388.0	...
7022538	  802.3	  591.5	 7389.0	...
7022539	  802.3	  591.5	 7392.0	...
7022540	  802.2	  591.4	 7395.0	...
7022541	  802.3	  591.3	 7397.0	...
7022542	  802.3	  591.2	 7397.0	...
7022543	  802.3	  591.4	 7395.0	...
7022544	  802.1	  591.5	 7394.0	...
7022545	  801.8	  591.3	 7393.0	...
7022546	  801.7	  591.0	 7393.0	...
7022547	  801.7	  590.8	 7391.0	...
7022548	  801.8	  590.9	 7389.0	...
7022549	  801.7	  591.0	 7387.0	...
7022550	  801.5	  591.0	 7388.0	...
7022551	  801.3	  590.9	 7388.0	...
7022552	  801.3	  590.8	 7385.0	...
7022553	  801.4	  590.9	 7383.0	...
7022554	  801.5	  591.1	 7383.0	...
7022555	  801.5	  591.5	 7386.0	...
7022556	  801.4	  591.8	 7387.0	...
7022557	  801.3	  592.2	 7387.0	...
7022558	  801.2	  592.3	 7386.0	...
7022559	  801.3	  592.4	 7385.0	...
7022560	  801.4	  592.4	 7384.0	...
7022561	  801.4	  592.4	 7383.0	...
7022562	  801.5	  592.5	 7384.0	...
7022563	  801.5	  592.5	 7383.0	...
7022564	  801.4	  592.5	 7381.0	...
7022565	  801.2	  592.3	 7379.0	...
7022566	  801.0	  592.1	 7378.0	...
7022567	  800.6	  592.1	 7377.0	...
7022568	  800.3	  591.7	 7377.0	...
7022569	  800.1	  591.3	 7375.0	...
7022570	  800.2	  591.0	 7372.0	...
7022571	  800.2	  591.0	 7369.0	...
7022572	  800.1	  590.9	 7368.0	...
7022573	  800.0	  590.5	 7366.0	...
7022574	  799.8	  590.3	 7364.0	...
7022575	  799.8	  590.8	 7358.0	...
7022576	  799.9	  591.5	 7352.0	...
7022577	  800.0	  592.0	 7348.0	...
7022578	  800.3	  591.9	 7347.0	...
7022579	  800.5	  591.8	 7347.0	...
7022580	  800.7	  591.8	 7346.0	...
7022581	  800.5	  591.6	 7346.0	...
7022582	  800.3	  591.4	 7347.0	...
7022583	  800.1	  591.2	 7349.0	...
7022584	  800.0	  590.9	 7350.0	...
7022585	  799.9	  590.7	 7347.0	...
7022586	  799.8	  590.4	 7344.0	...
7022587	  799.7	  590.3	 7341.0	...
7022588	  799.6	  590.2	 7341.0	...
7022589	  799.6	  590.0	 7341.0	...
7022590	  799.9	  589.9	 7339.0	...
7022591	  800.3	  589.9	 7337.0	...
7022592	  800.5	  590.1	 7339.0	...
7022593	  800.6	  590.8	 7341.0	...
7022594	  800.7	  591.3	 7342.0	...
7022595	  800.5	  591.8	 7338.0	...
7022596	  800.1	  591.6	 7335.0	...
7022597	  799.8	  591.3	 7332.0	...
7022598	  799.8	  590.9	 7329.0	...
7022599	  799.8	  590.8	 7327.0	...
7022600	  799.8	  590.9	 7327.0	...
7022601	  800.1	  590.9	 7326.0	...
7022602	  800.3	  590.7	 7325.0	...
7022603	  800.6	  590.3	 7327.0	...
MSG	7022604 0000 _ Number Off
7022604	  800.8	  590.4	 7330.0	...
7022605	  800.7	  590.9	 7332.0	...
7022606	  800.5	  591.2	 7331.0	...
7022607	  800.2	  591.0	 7326.0	...
7022608	  800.2	  590.9	 7321.0	...
7022609	  800.3	  591.0	 7317.0	...
7022610	  800.4	  591.3	 7319.0	...
7022611	  800.5	  591.5	 7320.0	...
7022612	  800.5	  591.6	 7321.0	...
7022613	  800.5	  591.6	 7321.0	...
7022614	  800.4	  591.6	 7322.0	...
7022615	  799.9	  591.6	 7323.0	...
7022616	  799.5	  591.4	 7324.0	...
7022617	  799.0	  591.0	 7323.0	...
7022618	  799.0	  590.5	 7319.0	...
7022619	  799.1	  590.4	 7315.0	...
7022620	  799.6	  590.5	 7315.0	...
7022621	  800.1	  590.6	 7319.0	...
7022622	  800.6	  590.6	 7320.0	...
7022623	  800.6	  590.6	 7317.0	...
7022624	  800.6	  590.2	 7315.0	...
7022625	  800.6	  589.8	 7317.0	...
7022626	  800.4	  589.5	 7315.0	...
7022627	  800.4	  589.6	 7312.0	...
7022628	  800.2	  589.7	 7310.0	...
7022629	  800.1	  589.8	 7311.0	...
7022630	  800.1	  589.8	 7312.0	...
7022631	  800.3	  590.3	 7311.0	...
7022632	  800.4	  590.4	 7311.0	...
7022633	  800.3	  590.3	 7312.0	...
7022634	  800.1	  589.7	 7314.0	...
7022635	  799.9	  589.6	 7316.0	...
7022636	  799.9	  590.2	 7318.0	...
7022637	  799.9	  590.9	 7319.0	...
7022638	  800.0	  591.6	 7320.0	...
7022639	  800.0	  591.9	 7320.0	...
7022640	  799.9	  591.6	 7319.0	...
7022641	  799.7	  591.2	 7317.0	...
7022642	  799.7	  590.6	 7315.0	...
7022643	  799.4	  590.5	 7313.0	...
7022644	  799.1	  590.5	 7314.0	...
7022645	  798.6	  590.4	 7316.0	...
7022646	  798.3	  590.3	 7314.0	...
7022647	  798.1	  590.2	 7310.0	...
7022648	  798.1	  590.1	 7308.0	...
7022649	  798.3	  590.0	 7310.0	...
7022650	  798.6	  589.9	 7313.0	...
7022651	  798.9	  589.8	 7311.0	...
7022652	  799.0	  589.8	 7309.0	...
7022653	  799.1	  589.7	 7307.0	...
7022654	  799.1	  589.7	 7306.0	...
7022655	  799.0	  589.6	 7306.0	...
7022656	  799.0	  589.5	 7306.0	...
7022657	  799.0	  589.5	 7307.0	...
7022658	  799.0	  589.1	 7308.0	...
7022659	  799.3	  588.7	 7308.0	...
7022660	  799.5	  588.8	 7307.0	...
7022661	  799.8	  589.4	 7304.0	...
7022662	  799.9	  589.9	 7303.0	...
7022663	  799.4	  589.8	 7302.0	...
7022664	  798.9	  589.8	 7302.0	...
7022665	  798.5	  590.1	 7302.0	...
7022666	  798.6	  590.4	 7302.0	...
7022667	  798.6	  590.5	 7301.0	...
7022668	  798.6	  590.4	 7302.0	...
7022669	  798.7	  590.3	 7302.0	...
7022670	  799.1	  590.8	 7302.0	...
7022671	  799.5	  591.2	 7301.0	...
7022672	  799.7	  591.7	 7299.0	...
7022673	  799.5	  591.5	 7297.0	...
7022674	  799.5	  591.3	 7295.0	...
7022675	  799.6	  591.2	 7294.0	...
7022676	  799.5	  591.3	 7294.0	...
7022677	  799.3	  591.4	 7294.0	...
7022678	  799.0	  591.5	 7293.0	...
7022679	  798.9	  591.4	 7291.0	...
7022680	  798.9	  591.3	 7291.0	...
7022681	  798.9	  591.2	 7293.0	...
7022682	  798.9	  591.0	 7295.0	...
7022683	  798.8	  590.7	 7296.0	...
7022684	  798.6	  590.4	 7296.0	...
7022685	  798.5	  590.2	 7296.0	...
7022686	  798.5	  590.1	 7296.0	...
7022687	  798.7	  589.9	 7296.0	...
7022688	  798.8	  589.8	 7297.0	...
7022689	  798.8	  589.8	 7299.0	...
7022690	  798.9	  589.8	 7300.0	...
7022691	  799.0	  589.9	 7300.0	...
7022692	  799.1	  590.0	 7300.0	...
7022693	  798.9	  590.0	 7301.0	...
7022694	  798.8	  590.0	 7301.0	...
7022695	  798.6	  589.9	 7301.0	...
7022696	  798.6	  590.0	 7301.0	...
7022697	  798.7	  590.4	 7300.0	...
7022698	  799.0	  590.8	 7298.0	...
7022699	  799.3	  591.0	 7296.0	...
7022700	  799.6	  591.0	 7296.0	...
7022701	  799.6	  591.2	 7297.0	...
7022702	  799.6	  591.3	 7296.0	...
7022703	  799.6	  591.5	 7296.0	...
7022704	  799.6	  591.3	 7295.0	...
7022705	  799.6	  591.1	 7295.0	...
7022706	  799.6	  590.8	 7295.0	...
7022707	  799.6	  590.9	 7294.0	...
7022708	  799.6	  590.9	 7294.0	...
7022709	  799.5	  590.9	 7295.0	...
7022710	  799.4	  590.6	 7296.0	...
7022711	  799.5	  590.4	 7298.0	...
7022712	  799.7	  590.3	 7298.0	...
7022713	  799.9	  590.2	 7298.0	...
7022714	  799.8	  590.1	 7298.0	...
7022715	  799.7	  589.9	 7295.0	...
7022716	  799.5	  589.8	 7293.0	...
7022717	  799.3	  589.9	 7291.0	...
7022718	  799.1	  590.0	 7293.0	...
7022719	  799.2	  590.2	 7295.0	...
7022720	  799.2	  590.3	 7298.0	...
7022721	  799.3	  590.4	 7300.0	...
7022722	  799.4	  590.4	 7300.0	...
7022723	  799.5	  590.3	 7300.0	...
7022724	  799.4	  590.3	 7299.0	...
7022725	  799.4	  590.2	 7300.0	...
7022726	  799.3	  590.2	 7300.0	...
7022727	  799.2	  590.1	 7301.0	...
7022728	  799.2	  590.1	 7301.0	...
7022729	  799.1	  589.8	 7301.0	...
7022730	  799.1	  589.5	 7302.0	...
7022731	  799.3	  589.1	 7302.0	...
7022732	  799.5	  589.1	 7302.0	...
7022733	  799.7	  589.1	 7299.0	...
7022734	  799.7	  589.6	 7296.0	...
7022735	  799.8	  590.1	 7293.0	...
7022736	  799.8	  590.6	 7293.0	...
7022737	  799.8	  590.6	 7293.0	...
7022738	  799.8	  590.7	 7294.0	...
7022739	  799.9	  590.8	 7294.0	...
7022740	  799.6	  590.5	 7294.0	...
7022741	  799.3	  590.1	 7294.0	...
7022742	  798.9	  589.6	 7295.0	...
7022743	  798.9	  589.7	 7296.0	...
7022744	  799.0	  589.7	 7296.0	...
7022745	  798.9	  589.8	 7299.0	...
7022746	  798.9	  589.7	 7302.0	...
7022747	  799.2	  589.7	 7304.0	...
7022748	  799.6	  589.9	 7303.0	...
7022749	  800.0	  590.1	 7302.0	...
7022750	  800.1	  590.3	 7301.0	...
7022751	  800.2	  590.3	 7301.0	...
7022752	  800.3	  590.3	 7300.0	...
7022753	  800.4	  590.4	 7301.0	...
7022754	  800.4	  590.5	 7303.0	...
7022755	  800.5	  590.3	 7304.0	...
7022756	  800.5	  589.9	 7305.0	...
7022757	  800.6	  589.5	 7302.0	...
7022758	  800.8	  589.8	 7299.0	...
7022759	  800.9	  590.1	 7300.0	...
7022760	  801.0	  590.3	 7301.0	...
7022761	  801.1	  590.4	 7302.0	...
7022762	  801.1	  590.4	 7301.0	...
7022763	  801.0	  590.2	 7306.0	...
7022764	  800.9	  589.7	 7311.0	...
7022765	  800.7	  589.3	 7315.0	...
7022766	  800.6	  589.5	 7314.0	...
7022767	  800.4	  589.9	 7312.0	...
7022768	  800.4	  590.1	 7311.0	...
7022769	  800.4	  589.7	 7311.0	...
7022770	  800.4	  589.4	 7312.0	...
7022771	  800.5	  589.1	 7311.0	...
7022772	  800.5	  589.0	 7310.0	...
7022773	  800.5	  588.9	 7308.0	...
7022774	  800.3	  589.0	 7308.0	...
7022775	  799.9	  589.0	 7308.0	...
7022776	  799.7	  589.0	 7309.0	...
7022777	  799.6	  588.9	 7309.0	...
7022778	  799.6	  588.8	 7308.0	...
7022779	  799.7	  588.8	 7306.0	...
7022780	  799.7	  588.8	 7304.0	...
7022781	  800.0	  588.8	 7304.0	...
7022782	  800.3	  589.1	 7302.0	...
7022783	  800.4	  589.6	 7301.0	...
7022784	  800.2	  590.0	 7302.0	...
7022785	  799.9	  589.9	 7305.0	...
7022786	  800.2	  589.8	 7308.0	...
7022787	  800.5	  589.8	 7307.0	...
7022788	  800.8	  589.7	 7305.0	...
7022789	  800.8	  589.8	 7302.0	...
7022790	  800.8	  589.7	 7303.0	...
7022791	  800.8	  589.4	 7305.0	...
7022792	  800.7	  589.0	 7306.0	...
7022793	  800.4	  588.9	 7306.0	...
7022794	  800.2	  589.1	 7305.0	...
7022795	  799.9	  589.0	 7306.0	...
7022796	  799.8	  588.6	 7308.0	...
7022797	  799.8	  588.3	 7311.0	...
7022798	  799.8	  588.3	 7312.0	...
7022799	  799.9	  588.4	 7313.0	...
7022800	  800.1	  588.7	 7312.0	...
7022801	  800.2	  589.1	 7310.0	...
7022802	  800.2	  589.4	 7310.0	...
7022803	  800.1	  589.7	 7311.0	...
7022804	  799.8	  589.7	 7311.0	...
7022805	  799.5	  589.8	 7311.0	...
7022806	  799.4	  590.0	 7311.0	...
7022807	  799.4	  590.3	 7311.0	...
7022808	  799.7	  589.7	 7311.0	...
7022809	  799.9	  588.9	 7312.0	...
7022810	  800.1	  588.2	 7312.0	...
7022811	  800.2	  588.3	 7311.0	...
7022812	  800.2	  588.5	 7311.0	...
7022813	  800.3	  588.8	 7311.0	...
7022814	  800.3	  588.9	 7311.0	...
7022815	  800.5	  589.1	 7312.0	...
MSG	7022816 0000 _ Number On
7022816	  800.5	  588.9	 7314.0	...
7022817	  800.6	  588.8	 7316.0	...
7022818	  800.3	  588.7	 7315.0	...
7022819	  800.2	  588.7	 7314.0	...
7022820	  800.0	  588.7	 7312.0	...
7022821	  800.1	  588.6	 7312.0	...
7022822	  800.1	  588.6	 7312.0	...
7022823	  800.0	  588.8	 7313.0	...
7022824	  799.7	  588.9	 7314.0	...
7022825	  799.5	  589.0	 7316.0	...
7022826	  799.5	  589.2	 7318.0	...
7022827	  799.7	  589.7	 7321.0	...
7022828	  800.1	  590.2	 7321.0	...
7022829	  800.3	  590.3	 7322.0	...
7022830	  800.3	  590.3	 7323.0	...
7022831	  800.0	  590.1	 7323.0	...
7022832	  799.8	  589.9	 7323.0	...
7022833	  799.6	  589.8	 7323.0	...
7022834	  799.6	  589.7	 7323.0	...
7022835	  799.7	  590.2	 7324.0	...
7022836	  799.8	  591.0	 7322.0	...
7022837	  799.9	  591.9	 7321.0	...
7022838	  799.9	  592.0	 7319.0	...
7022839	  799.9	  592.0	 7319.0	...
7022840	  799.8	  591.3	 7319.0	...
7022841	  799.7	  590.5	 7319.0	...
7022842	  799.6	  589.7	 7319.0	...
7022843	  799.6	  589.8	 7320.0	...
7022844	  799.7	  589.9	 7320.0	...
7022845	  799.6	  590.0	 7321.0	...
7022846	  799.5	  590.0	 7322.0	...
7022847	  799.4	  589.9	 7323.0	...
7022848	  799.0	  589.7	 7326.0	...
7022849	  798.7	  589.6	 7329.0	...
7022850	  798.8	  589.5	 7332.0	...
7022851	  799.2	  589.8	 7329.0	...
7022852	  799.5	  590.1	 7325.0	...
7022853	  799.4	  590.5	 7328.0	...
7022854	  799.4	  590.6	 7334.0	...
7022855	  799.5	  590.8	 7341.0	...
7022856	  799.5	  590.9	 7336.0	...
7022857	  799.5	  590.8	 7331.0	...
7022858	  799.4	  590.5	 7331.0	...
7022859	  799.4	  590.2	 7335.0	...
7022860	  799.5	  590.2	 7339.0	...
7022861	  799.5	  590.1	 7339.0	...
7022862	  799.7	  590.0	 7339.0	...
7022863	  799.9	  589.8	 7338.0	...
7022864	  800.1	  589.7	 7338.0	...
7022865	  800.0	  589.9	 7338.0	...
7022866	  799.8	  590.2	 7338.0	...
7022867	  799.7	  590.7	 7339.0	...
7022868	  799.6	  591.2	 7339.0	...
7022869	  799.6	  591.5	 7339.0	...
7022870	  799.6	  591.6	 7341.0	...
7022871	  799.6	  591.7	 7344.0	...
7022872	  799.6	  591.6	 7346.0	...
7022873	  799.9	  591.6	 7347.0	...
7022874	  800.3	  591.6	 7349.0	...
7022875	  800.6	  591.9	 7347.0	...
7022876	  800.6	  592.3	 7343.0	...
7022877	  800.3	  591.5	 7343.0	...
7022878	  800.0	  590.5	 7348.0	...
7022879	  799.5	  589.1	 7353.0	...
7022880	  799.1	  588.8	 7355.0	...
7022881	  798.9	  588.5	 7355.0	...
7022882	  799.1	  588.4	 7354.0	...
7022883	  799.4	  588.3	 7354.0	...
7022884	  799.5	  588.2	 7352.0	...
7022885	  799.6	  588.1	 7351.0	...
7022886	  799.7	  588.0	 7353.0	...
7022887	  799.7	  588.5	 7357.0	...
7022888	  799.8	  589.0	 7361.0	...
7022889	  799.8	  589.5	 7363.0	...
7022890	  799.9	  589.5	 7364.0	...
7022891	  800.2	  590.1	 7363.0	...
7022892	  800.4	  590.6	 7363.0	...
7022893	  800.6	  590.8	 7362.0	...
7022894	  800.6	  590.3	 7363.0	...
7022895	  800.7	  589.7	 7363.0	...
7022896	  800.6	  589.6	 7363.0	...
7022897	  800.3	  589.5	 7364.0	...
7022898	  799.7	  589.4	 7365.0	...
7022899	  799.2	  589.6	 7366.0	...
7022900	  798.9	  589.7	 7366.0	...
7022901	  798.8	  589.8	 7366.0	...
7022902	  798.7	  589.7	 7366.0	...
7022903	  798.4	  589.6	 7365.0	...
7022904	  798.4	  590.1	 7364.0	...
7022905	  798.5	  590.8	 7366.0	...
7022906	  798.8	  591.5	 7368.0	...
7022907	  799.0	  591.6	 7366.0	...
7022908	  799.0	  591.6	 7362.0	...
7022909	  798.7	  591.2	 7362.0	...
7022910	  798.5	  590.8	 7366.0	...
7022911	  798.6	  590.2	 7370.0	...
7022912	  798.9	  590.0	 7370.0	...
7022913	  799.3	  589.8	 7370.0	...
7022914	  799.3	  589.5	 7369.0	...
7022915	  799.3	  589.1	 7369.0	...
7022916	  799.3	  588.8	 7370.0	...
7022917	  799.3	  588.7	 7370.0	...
7022918	  799.3	  588.9	 7371.0	...
7022919	  799.5	  589.0	 7371.0	...
7022920	  799.7	  589.0	 7371.0	...
7022921	  800.0	  588.9	 7371.0	...
7022922	  800.3	  588.8	 7369.0	...
7022923	  799.9	  588.8	 7368.0	...
7022924	  799.2	  589.1	 7368.0	...
7022925	  798.5	  589.4	 7366.0	...
7022926	  798.6	  589.7	 7365.0	...
7022927	  799.0	  589.8	 7365.0	...
7022928	  799.3	  589.9	 7366.0	...
7022929	  799.4	  589.8	 7367.0	...
7022930	  799.3	  589.7	 7368.0	...
7022931	  799.1	  589.6	 7369.0	...
7022932	  799.3	  589.4	 7370.0	...
7022933	  799.4	  589.7	 7371.0	...
7022934	  799.5	  590.0	 7371.0	...
7022935	  799.6	  590.4	 7372.0	...
7022936	  799.6	  590.4	 7371.0	...
7022937	  799.6	  590.0	 7370.0	...
7022938	  799.6	  589.6	 7370.0	...
7022939	  799.6	  589.2	 7372.0	...
7022940	  799.6	  589.4	 7373.0	...
7022941	  799.6	  589.6	 7373.0	...
7022942	  799.8	  589.8	 7373.0	...
7022943	  800.1	  589.6	 7373.0	...
7022944	  800.3	  589.5	 7373.0	...
7022945	  800.3	  589.4	 7373.0	...
7022946	  800.3	  589.4	 7373.0	...
7022947	  800.4	  589.5	 7372.0	...
7022948	  800.3	  589.1	 7371.0	...
7022949	  799.9	  588.8	 7370.0	...
7022950	  799.5	  588.7	 7370.0	...
7022951	  799.4	  588.9	 7371.0	...
7022952	  799.5	  589.1	 7371.0	...
7022953	  799.7	  589.1	 7371.0	...
7022954	  799.8	  589.0	 7371.0	...
7022955	  799.8	  589.0	 7375.0	...
7022956	  799.6	  588.9	 7380.0	...
7022957	  799.8	  589.3	 7385.0	...
7022958	  800.6	  589.7	 7385.0	...
7022959	  801.3	  590.1	 7384.0	...
7022960	  801.8	  589.8	 7382.0	...
7022961	  801.6	  589.5	 7379.0	...
7022962	  801.5	  589.4	 7380.0	...
7022963	  801.5	  589.7	 7381.0	...
7022964	  801.4	  589.6	 7383.0	...
7022965	  801.4	  589.3	 7383.0	...
7022966	  801.3	  589.2	 7383.0	...
7022967	  801.2	  589.5	 7382.0	...
7022968	  801.2	  589.8	 7382.0	...
7022969	  801.2	  589.4	 7383.0	...
7022970	  801.4	  588.9	 7387.0	...
7022971	  801.7	  588.7	 7391.0	...
7022972	  802.2	  589.1	 7393.0	...
7022973	  802.4	  588.9	 7391.0	...
7022974	  802.5	  588.1	 7389.0	...
7022975	  802.3	  587.4	 7388.0	...
7022976	  802.2	  587.3	 7388.0	...
7022977	  802.1	  587.3	 7388.0	...
7022978	  801.8	  587.4	 7388.0	...
7022979	  801.4	  587.9	 7387.0	...
7022980	  801.5	  588.4	 7387.0	...
7022981	  801.9	  588.7	 7387.0	...
7022982	  802.3	  588.5	 7387.0	...
7022983	  802.4	  588.3	 7392.0	...
7022984	  802.6	  588.3	 7396.0	...
7022985	  802.5	  588.3	 7396.0	...
7022986	  802.4	  588.3	 7392.0	...
7022987	  802.2	  588.5	 7389.0	...
7022988	  802.2	  588.7	 7390.0	...
7022989	  802.1	  588.8	 7391.0	...
7022990	  802.1	  588.8	 7390.0	...
7022991	  802.1	  588.8	 7389.0	...
7022992	  802.2	  588.9	 7389.0	...
7022993	  802.3	  588.9	 7388.0	...
7022994	  802.5	  588.9	 7387.0	...
7022995	  802.7	  588.9	 7385.0	...
7022996	  802.8	  589.2	 7387.0	...
7022997	  802.8	  589.5	 7388.0	...
7022998	  802.7	  589.2	 7392.0	...
7022999	  802.6	  588.6	 7393.0	...
7023000	  802.5	  588.2	 7395.0	...
7023001	  802.6	  588.5	 7396.0	...
7023002	  802.6	  588.7	 7396.0	...
7023003	  802.6	  588.8	 7396.0	...
7023004	  802.7	  588.8	 7394.0	...
7023005	  802.4	  588.9	 7392.0	...
7023006	  802.1	  588.9	 7393.0	...
7023007	  801.7	  588.8	 7396.0	...
7023008	  801.4	  588.7	 7396.0	...
7023009	  801.3	  588.6	 7393.0	...
7023010	  801.3	  588.6	 7391.0	...
7023011	  801.6	  588.6	 7391.0	...
7023012	  801.9	  588.6	 7393.0	...
7023013	  801.9	  588.7	 7394.0	...
7023014	  801.9	  588.3	 7395.0	...
7023015	  802.1	  587.7	 7395.0	...
7023016	  802.3	  587.2	 7395.0	...
7023017	  802.6	  587.0	 7394.0	...
7023018	  802.5	  586.6	 7393.0	...
7023019	  802.5	  586.3	 7392.0	...
7023020	  802.3	  586.0	 7390.0	...
7023021	  802.2	  585.9	 7392.0	...
7023022	  802.0	  585.8	 7395.0	...
7023023	  802.0	  585.8	 7396.0	...
7023024	  802.1	  585.8	 7395.0	...
7023025	  802.2	  585.8	 7397.0	...
7023026	  802.2	  585.5	 7401.0	...
7023027	  802.2	  585.2	 7405.0	...
7023028	  802.1	  585.0	 7407.0	...
7023029	  802.1	  585.0	 7409.0	...
7023030	  802.3	  585.0	 7410.0	...
7023031	  802.5	  585.0	 7412.0	...
7023032	  802.5	  585.1	 7414.0	...
7023033	  802.5	  585.1	 7416.0	...
7023034	  802.4	  585.0	 7417.0	...
7023035	  801.9	  584.9	 7418.0	...
7023036	  801.4	  584.8	 7418.0	...
7023037	  800.8	  584.7	 7418.0	...
7023038	  800.8	  584.6	 7420.0	...
7023039	  800.9	  584.3	 7423.0	...
7023040	  801.1	  583.9	 7425.0	...
7023041	  801.4	  583.8	 7424.0	...
7023042	  801.5	  584.0	 7423.0	...
7023043	  801.6	  584.4	 7423.0	...
7023044	  801.9	  584.7	 7421.0	...
7023045	  802.6	  584.8	 7420.0	...
7023046	  803.2	  584.7	 7418.0	...
7023047	  803.3	  585.4	 7419.0	...
7023048	  802.9	  586.2	 7418.0	...
7023049	  802.6	  587.2	 7417.0	...
7023050	  802.7	  587.3	 7418.0	...
7023051	  802.7	  587.3	 7418.0	...
7023052	  802.7	  587.2	 7419.0	...
7023053	  802.6	  587.1	 7418.0	...
7023054	  802.7	  587.0	 7418.0	...
7023055	  802.8	  586.7	 7418.0	...
7023056	  802.8	  586.4	 7419.0	...
7023057	  802.7	  586.2	 7420.0	...
7023058	  802.4	  586.2	 7420.0	...
7023059	  802.0	  586.2	 7421.0	...
7023060	  801.5	  586.1	 7421.0	...
7023061	  801.3	  586.1	 7422.0	...
7023062	  801.0	  586.1	 7423.0	...
7023063	  801.0	  586.3	 7425.0	...
7023064	  800.9	  586.5	 7426.0	...
7023065	  801.0	  586.5	 7427.0	...
7023066	  801.0	  586.3	 7427.0	...
7023067	  801.1	  586.2	 7427.0	...
7023068	  801.1	  586.2	 7427.0	...
7023069	  801.0	  586.1	 7427.0	...
7023070	  800.9	  586.0	 7426.0	...
7023071	  800.9	  585.9	 7426.0	...
7023072	  800.9	  585.0	 7426.0	...
7023073	  800.9	  584.2	 7425.0	...
7023074	  800.6	  583.3	 7425.0	...
7023075	  800.4	  583.3	 7426.0	...
7023076	  799.8	  582.9	 7426.0	...
7023077	  799.6	  582.4	 7425.0	...
7023078	  799.3	  581.9	 7425.0	...
7023079	  799.6	  582.4	 7423.0	...
7023080	  799.8	  583.3	 7422.0	...
7023081	  800.0	  584.1	 7419.0	...
7023082	  800.1	  584.1	 7418.0	...
7023083	  800.2	  583.5	 7420.0	...
7023084	  800.3	  582.9	 7423.0	...
7023085	  800.2	  582.6	 7425.0	...
7023086	  800.1	  582.5	 7424.0	...
7023087	  800.1	  582.8	 7423.0	...
7023088	  800.2	  583.0	 7423.0	...
7023089	  800.6	  583.5	 7424.0	...
7023090	  800.9	  583.7	 7425.0	...
7023091	  801.2	  583.8	 7424.0	...
7023092	  801.1	  583.9	 7423.0	...
7023093	  801.0	  584.0	 7423.0	...
7023094	  801.0	  584.1	 7422.0	...
7023095	  801.1	  584.7	 7421.0	...
7023096	  801.3	  585.4	 7420.0	...
7023097	  801.2	  585.5	 7422.0	...
7023098	  800.9	  585.0	 7424.0	...
7023099	  800.6	  584.2	 7427.0	...
7023100	  800.3	  584.0	 7427.0	...
7023101	  800.0	  583.8	 7427.0	...
7023102	  800.3	  583.8	 7425.0	...
7023103	  800.8	  583.6	 7422.0	...
7023104	  801.3	  583.4	 7420.0	...
7023105	  801.2	  583.3	 7422.0	...
7023106	  801.1	  583.4	 7421.0	...
7023107	  801.1	  583.7	 7418.0	...
7023108	  801.2	  584.3	 7416.0	...
7023109	  801.3	  584.8	 7417.0	...
7023110	  801.4	  585.2	 7417.0	...
7023111	  801.5	  585.1	 7418.0	...
7023112	  801.6	  585.2	 7420.0	...
7023113	  801.7	  585.3	 7421.0	...
7023114	  801.8	  585.4	 7422.0	...
7023115	  801.7	  584.8	 7424.0	...
7023116	  801.5	  584.1	 7426.0	...
7023117	  801.4	  583.9	 7427.0	...
7023118	  801.4	  584.4	 7428.0	...
7023119	  801.5	  584.8	 7428.0	...
MSG	7023120 0000 _ Number Off
7023120	  801.5	  584.8	 7428.0	...
7023121	  801.4	  584.8	 7428.0	...
7023122	  801.2	  584.7	 7427.0	...
7023123	  801.0	  584.6	 7424.0	...
7023124	  800.9	  584.5	 7421.0	...
7023125	  800.9	  584.3	 7422.0	...
7023126	  800.7	  584.2	 7425.0	...
7023127	  800.4	  584.1	 7426.0	...
7023128	  799.9	  584.1	 7424.0	...
7023129	  799.6	  584.1	 7421.0	...
7023130	  799.5	  584.0	 7420.0	...
7023131	  799.7	  583.8	 7420.0	...
7023132	  799.9	  583.5	 7421.0	...
7023133	  799.9	  583.2	 7422.0	...
7023134	  800.3	  582.8	 7422.0	...
7023135	  800.7	  582.4	 7424.0	...
7023136	  801.2	  582.2	 7425.0	...
7023137	  801.3	  582.6	 7426.0	...
7023138	  801.5	  582.9	 7426.0	...
7023139	  801.4	  583.1	 7425.0	...
7023140	  801.3	  583.2	 7426.0	...
7023141	  801.2	  583.3	 7426.0	...
7023142	  801.3	  583.5	 7426.0	...
7023143	  801.1	  583.6	 7426.0	...
7023144	  800.7	  583.7	 7426.0	...
7023145	  800.4	  583.8	 7426.0	...
7023146	  800.3	  583.5	 7426.0	...
7023147	  800.3	  583.2	 7427.0	...
7023148	  800.1	  582.9	 7427.0	...
7023149	  799.8	  583.1	 7427.0	...
7023150	  799.6	  583.4	 7428.0	...
7023151	  799.5	  583.7	 7429.0	...
7023152	  799.5	  583.9	 7431.0	...
7023153	  799.6	  583.8	 7432.0	...
7023154	  799.7	  583.8	 7432.0	...
7023155	  799.8	  583.8	 7432.0	...
7023156	  799.7	  583.9	 7431.0	...
7023157	  799.6	  583.9	 7431.0	...
7023158	  799.7	  583.9	 7432.0	...
7023159	  799.8	  583.7	 7433.0	...
7023160	  799.8	  583.6	 7434.0	...
7023161	  799.6	  583.6	 7436.0	...
7023162	  799.9	  583.6	 7438.0	...
7023163	  800.1	  583.2	 7440.0	...
7023164	  800.4	  582.9	 7440.0	...
7023165	  800.3	  582.7	 7438.0	...
7023166	  800.2	  583.0	 7436.0	...
7023167	  800.0	  583.1	 7439.0	...
7023168	  800.5	  583.1	 7444.0	...
7023169	  801.2	  583.0	 7448.0	...
7023170	  801.7	  582.1	 7447.0	...
7023171	  801.6	  581.3	 7445.0	...
7023172	  801.6	  580.9	 7441.0	...
7023173	  801.7	  581.2	 7438.0	...
7023174	  801.5	  581.3	 7438.0	...
7023175	  801.2	  581.0	 7441.0	...
7023176	  801.0	  580.8	 7444.0	...
7023177	  801.0	  580.8	 7446.0	...
7023178	  801.3	  580.9	 7443.0	...
7023179	  801.5	  580.5	 7438.0	...
7023180	  801.6	  580.1	 7435.0	...
7023181	  801.5	  579.7	 7437.0	...
7023182	  801.4	  579.7	 7439.0	...
7023183	  801.2	  579.7	 7440.0	...
7023184	  801.1	  579.7	 7439.0	...
7023185	  801.0	  579.7	 7439.0	...
7023186	  801.1	  579.8	 7444.0	...
7023187	  801.5	  579.8	 7450.0	...
7023188	  801.8	  579.7	 7454.0	...
7023189	  802.0	  579.3	 7453.0	...
7023190	  802.0	  579.0	 7454.0	...
7023191	  802.0	  578.8	 7456.0	...
7023192	  802.0	  578.7	 7458.0	...
7023193	  802.0	  578.7	 7460.0	...
7023194	  801.9	  578.6	 7462.0	...
7023195	  801.8	  578.5	 7463.0	...
7023196	  802.1	  578.4	 7461.0	...
7023197	  802.6	  578.3	 7460.0	...
7023198	  802.9	  578.3	 7460.0	...
7023199	  802.8	  578.7	 7460.0	...
7023200	  802.8	  579.2	 7460.0	...
7023201	  803.0	  579.9	 7461.0	...
7023202	  803.2	  580.2	 7466.0	...
7023203	  803.1	  580.1	 7470.0	...
7023204	  802.9	  579.7	 7471.0	...
7023205	  802.8	  579.5	 7467.0	...
7023206	  802.7	  579.6	 7464.0	...
7023207	  802.7	  579.8	 7466.0	...
7023208	  802.6	  579.9	 7468.0	...
7023209	  802.6	  580.0	 7470.0	...
7023210	  802.5	  580.1	 7471.0	...
7023211	  802.6	  580.2	 7471.0	...
7023212	  802.7	  580.2	 7470.0	...
7023213	  802.7	  580.2	 7469.0	...
7023214	  802.7	  580.0	 7469.0	...
7023215	  802.7	  579.9	 7470.0	...
7023216	  802.5	  579.7	 7474.0	...
7023217	  802.2	  579.6	 7478.0	...
7023218	  801.9	  579.4	 7481.0	...
7023219	  801.9	  579.1	 7480.0	...
7023220	  802.0	  579.2	 7479.0	...
7023221	  802.1	  579.4	 7478.0	...
7023222	  802.1	  579.5	 7477.0	...
7023223	  802.1	  579.3	 7475.0	...
7023224	  801.7	  579.1	 7474.0	...
7023225	  801.3	  579.1	 7475.0	...
7023226	  800.6	  579.2	 7477.0	...
7023227	  800.3	  579.4	 7479.0	...
7023228	  800.1	  579.8	 7481.0	...
7023229	  800.1	  580.2	 7480.0	...
7023230	  800.1	  580.5	 7479.0	...
7023231	  800.1	  580.6	 7477.0	...
7023232	  800.5	  580.6	 7477.0	...
7023233	  800.9	  579.9	 7480.0	...
7023234	  801.2	  579.2	 7484.0	...
7023235	  801.4	  578.7	 7488.0	...
7023236	  801.6	  578.8	 7488.0	...
7023237	  801.9	  579.0	 7485.0	...
7023238	  802.0	  579.1	 7482.0	...
7023239	  802.1	  579.4	 7478.0	...
7023240	  802.2	  579.6	 7477.0	...
7023241	  802.1	  579.2	 7478.0	...
7023242	  801.9	  578.8	 7480.0	...
7023243	  801.9	  578.6	 7482.0	...
7023244	  801.8	  578.8	 7483.0	...
7023245	  801.7	  579.6	 7482.0	...
7023246	  801.6	  580.2	 7482.0	...
7023247	  801.6	  580.8	 7482.0	...
7023248	  801.5	  580.3	 7483.0	...
7023249	  801.5	  579.7	 7484.0	...
7023250	  801.5	  579.1	 7486.0	...
7023251	  801.6	  579.2	 7487.0	...
7023252	  801.3	  578.7	 7487.0	...
7023253	  800.8	  578.2	 7487.0	...
7023254	  800.5	  577.6	 7488.0	...
7023255	  800.3	  577.7	 7486.0	...
7023256	  800.3	  577.9	 7482.0	...
7023257	  800.5	  578.7	 7478.0	...
7023258	  800.7	  579.4	 7479.0	...
7023259	  800.9	  580.1	 7480.0	...
7023260	  801.0	  580.0	 7482.0	...
7023261	  801.2	  579.8	 7483.0	...
7023262	  801.4	  579.7	 7484.0	...
7023263	  801.9	  579.7	 7485.0	...
7023264	  802.2	  579.7	 7485.0	...
7023265	  802.3	  579.6	 7486.0	...
7023266	  802.0	  579.3	 7486.0	...
7023267	  801.9	  579.0	 7487.0	...
7023268	  801.9	  578.7	 7487.0	...
7023269	  802.0	  578.9	 7487.0	...
7023270	  802.0	  579.0	 7491.0	...
7023271	  801.7	  579.0	 7495.0	...
7023272	  801.4	  579.0	 7498.0	...
7023273	  801.2	  578.9	 7497.0	...
7023274	  801.2	  578.9	 7495.0	...
7023275	  801.3	  578.8	 7492.0	...
7023276	  801.4	  578.7	 7490.0	...
7023277	  801.3	  578.6	 7488.0	...
7023278	  801.4	  578.6	 7489.0	...
7023279	  801.7	  578.6	 7493.0	...
7023280	  802.0	  578.6	 7496.0	...
7023281	  802.2	  578.4	 7499.0	...
7023282	  802.0	  578.2	 7497.0	...
7023283	  801.8	  577.9	 7493.0	...
7023284	  801.6	  577.8	 7487.0	...
7023285	  801.5	  577.9	 7483.0	...
7023286	  801.2	  577.9	 7483.0	...
7023287	  801.0	  577.9	 7486.0	...
7023288	  800.9	  577.1	 7488.0	...
7023289	  800.8	  576.5	 7488.0	...
7023290	  800.9	  576.0	 7487.0	...
7023291	  801.0	  576.2	 7486.0	...
7023292	  801.5	  576.6	 7486.0	...
7023293	  801.7	  577.1	 7485.0	...
7023294	  801.9	  576.8	 7484.0	...
7023295	  801.8	  576.5	 7484.0	...
7023296	  801.8	  576.1	 7483.0	...
7023297	  801.9	  576.0	 7483.0	...
7023298	  801.8	  575.9	 7485.0	...
7023299	  801.7	  575.8	 7488.0	...
7023300	  801.6	  575.8	 7492.0	...
7023301	  801.5	  575.9	 7494.0	...
7023302	  801.0	  575.3	 7496.0	...
7023303	  800.5	  574.7	 7498.0	...
7023304	  800.2	  574.0	 7499.0	...
7023305	  800.5	  573.9	 7501.0	...
7023306	  800.6	  573.8	 7501.0	...
7023307	  800.6	  573.8	 7500.0	...
7023308	  800.6	  574.0	 7500.0	...
7023309	  800.6	  574.2	 7499.0	...
7023310	  800.6	  574.5	 7497.0	...
7023311	  800.8	  574.4	 7496.0	...
7023312	  801.1	  574.2	 7494.0	...
7023313	  801.3	  574.0	 7494.0	...
7023314	  801.3	  573.8	 7496.0	...
7023315	  801.5	  573.9	 7499.0	...
7023316	  801.6	  573.9	 7502.0	...
7023317	  801.6	  573.9	 7501.0	...
7023318	  801.5	  574.0	 7497.0	...
7023319	  801.6	  573.7	 7493.0	...
7023320	  801.6	  573.1	 7492.0	...
7023321	  801.6	  571.9	 7497.0	...
7023322	  801.4	  571.1	 7501.0	...
7023323	  801.2	  570.6	 7504.0	...
7023324	  801.0	  570.7	 7504.0	...
7023325	  800.5	  570.4	 7504.0	...
7023326	  800.0	  570.2	 7501.0	...
7023327	  799.7	  570.5	 7498.0	...
7023328	  799.8	  571.3	 7495.0	...
MSG	7023329 0000 _ Number On
7023329	  799.8	  572.0	 7495.0	...
7023330	  799.6	  572.2	 7496.0	...
7023331	  799.8	  572.1	 7498.0	...
7023332	  800.1	  572.0	 7499.0	...
7023333	  800.4	  571.9	 7500.0	...
7023334	  800.7	  572.1	 7501.0	...
7023335	  801.0	  572.3	 7503.0	...
7023336	  801.3	  572.6	 7503.0	...
7023337	  801.3	  572.8	 7504.0	...
7023338	  801.2	  572.8	 7505.0	...
7023339	  801.2	  572.7	 7505.0	...
7023340	  801.1	  572.6	 7506.0	...
7023341	  800.9	  572.5	 7506.0	...
7023342	  800.8	  572.9	 7506.0	...
7023343	  800.8	  573.3	 7504.0	...
7023344	  800.7	  573.1	 7503.0	...
7023345	  800.6	  572.5	 7503.0	...
7023346	  800.5	  571.8	 7505.0	...
7023347	  800.5	  571.6	 7508.0	...
7023348	  800.5	  571.5	 7511.0	...
7023349	  800.5	  571.4	 7512.0	...
7023350	  800.5	  571.8	 7512.0	...
7023351	  800.5	  572.1	 7511.0	...
7023352	  800.7	  572.3	 7509.0	...
7023353	  800.7	  572.3	 7506.0	...
7023354	  800.7	  572.4	 7504.0	...
7023355	  800.6	  572.4	 7503.0	...
7023356	  800.5	  572.4	 7502.0	...
7023357	  800.5	  572.2	 7500.0	...
7023358	  800.6	  572.2	 7498.0	...
7023359	  800.8	  572.3	 7496.0	...
7023360	  801.0	  572.4	 7495.0	...
7023361	  801.2	  572.5	 7495.0	...
7023362	  801.3	  572.5	 7497.0	...
7023363	  801.3	  572.6	 7499.0	...
7023364	  801.2	  572.7	 7500.0	...
7023365	  801.0	  572.8	 7499.0	...
7023366	  801.0	  572.8	 7498.0	...
7023367	  801.2	  573.0	 7498.0	...
7023368	  801.4	  573.3	 7498.0	...
7023369	  801.6	  573.7	 7497.0	...
7023370	  801.7	  574.0	 7496.0	...
7023371	  801.2	  574.1	 7498.0	...
7023372	  800.9	  574.5	 7501.0	...
7023373	  800.5	  574.8	 7504.0	...
7023374	  800.6	  575.2	 7502.0	...
7023375	  800.5	  575.2	 7501.0	...
7023376	  800.5	  575.1	 7500.0	...
7023377	  800.3	  575.1	 7501.0	...
7023378	  800.3	  575.1	 7501.0	...
7023379	  800.8	  575.1	 7501.0	...
7023380	  801.4	  575.1	 7501.0	...
7023381	  801.9	  575.3	 7501.0	...
7023382	  801.7	  575.6	 7502.0	...
7023383	  801.5	  575.9	 7503.0	...
7023384	  801.4	  575.9	 7504.0	...
7023385	  801.3	  575.8	 7505.0	...
7023386	  801.1	  575.8	 7503.0	...
7023387	  801.1	  575.8	 7501.0	...
7023388	  800.9	  575.4	 7499.0	...
7023389	  800.6	  574.9	 7501.0	...
7023390	  800.4	  574.4	 7501.0	...
7023391	  800.3	  574.3	 7500.0	...
7023392	  800.3	  574.2	 7498.0	...
7023393	  800.6	  574.0	 7500.0	...
7023394	  800.8	  573.5	 7501.0	...
7023395	  801.1	  573.1	 7502.0	...
7023396	  800.6	  572.4	 7502.0	...
7023397	  800.2	  572.0	 7503.0	...
7023398	  800.0	  572.3	 7504.0	...
7023399	  800.3	  572.8	 7504.0	...
7023400	  800.6	  573.4	 7504.0	...
7023401	  800.6	  573.4	 7503.0	...
7023402	  800.7	  573.5	 7503.0	...
7023403	  801.0	  573.7	 7504.0	...
7023404	  801.3	  573.8	 7505.0	...
7023405	  801.5	  573.8	 7506.0	...
7023406	  801.5	  573.7	 7504.0	...
7023407	  801.4	  573.5	 7502.0	...
7023408	  801.3	  573.4	 7501.0	...
7023409	  801.3	  573.4	 7502.0	...
7023410	  801.3	  573.3	 7504.0	...
7023411	  801.3	  573.4	 7505.0	...
7023412	  801.2	  573.6	 7506.0	...
7023413	  801.1	  573.7	 7504.0	...
7023414	  801.1	  573.8	 7502.0	...
7023415	  801.1	  573.9	 7500.0	...
7023416	  801.4	  574.5	 7500.0	...
7023417	  801.4	  575.1	 7500.0	...
7023418	  801.4	  575.5	 7501.0	...
7023419	  801.2	  575.5	 7500.0	...
7023420	  801.1	  575.4	 7499.0	...
7023421	  801.0	  575.4	 7497.0	...
7023422	  801.0	  575.1	 7496.0	...
7023423	  801.2	  574.9	 7498.0	...
7023424	  801.5	  574.6	 7499.0	...
7023425	  801.9	  574.4	 7501.0	...
7023426	  802.0	  574.3	 7502.0	...
7023427	  802.1	  574.4	 7503.0	...
7023428	  802.1	  574.8	 7502.0	...
7023429	  801.9	  575.3	 7500.0	...
7023430	  801.7	  575.7	 7498.0	...
7023431	  801.4	  575.8	 7496.0	...
7023432	  801.2	  575.8	 7495.0	...
7023433	  801.0	  575.8	 7494.0	...
7023434	  800.9	  575.7	 7495.0	...
7023435	  800.9	  575.5	 7498.0	...
7023436	  801.1	  575.2	 7501.0	...
7023437	  801.4	  575.0	 7501.0	...
7023438	  801.1	  574.8	 7501.0	...
7023439	  800.7	  574.8	 7501.0	...
7023440	  800.4	  574.9	 7501.0	...
7023441	  800.6	  574.9	 7499.0	...
7023442	  800.6	  574.9	 7497.0	...
7023443	  800.5	  575.5	 7498.0	...
7023444	  800.7	  576.0	 7500.0	...
7023445	  801.1	  576.5	 7503.0	...
7023446	  801.2	  576.4	 7503.0	...
7023447	  800.9	  576.4	 7503.0	...
7023448	  800.8	  576.2	 7501.0	...
7023449	  801.0	  576.2	 7500.0	...
7023450	  801.2	  576.2	 7500.0	...
7023451	  801.2	  576.2	 7502.0	...
7023452	  801.0	  576.0	 7505.0	...
7023453	  800.7	  575.4	 7507.0	...
7023454	  800.5	  574.9	 7508.0	...
7023455	  800.4	  574.4	 7508.0	...
7023456	  800.3	  574.3	 7508.0	...
7023457	  800.2	  574.1	 7507.0	...
7023458	  800.1	  574.1	 7506.0	...
7023459	  800.1	  574.3	 7506.0	...
7023460	  800.1	  574.5	 7506.0	...
7023461	  800.3	  574.3	 7506.0	...
7023462	  800.5	  574.0	 7506.0	...
7023463	  800.8	  573.7	 7505.0	...
7023464	  800.8	  574.0	 7506.0	...
7023465	  800.8	  574.1	 7507.0	...
7023466	  800.6	  574.2	 7509.0	...
7023467	  800.6	  574.8	 7506.0	...
7023468	  800.9	  575.3	 7502.0	...
7023469	  801.1	  575.7	 7502.0	...
7023470	  801.3	  575.7	 7504.0	...
7023471	  801.2	  576.0	 7504.0	...
7023472	  801.2	  576.3	 7501.0	...
7023473	  801.2	  576.7	 7500.0	...
7023474	  801.2	  576.7	 7501.0	...
7023475	  801.2	  576.8	 7500.0	...
7023476	  801.4	  576.7	 7498.0	...
7023477	  801.7	  576.5	 7496.0	...
7023478	  802.0	  576.4	 7497.0	...
7023479	  802.2	  576.1	 7500.0	...
7023480	  802.1	  575.9	 7503.0	...
7023481	  802.1	  575.8	 7505.0	...
7023482	  802.2	  576.1	 7505.0	...
7023483	  801.8	  576.6	 7506.0	...
7023484	  801.3	  577.0	 7504.0	...
7023485	  801.3	  577.3	 7504.0	...
7023486	  801.7	  576.6	 7504.0	...
7023487	  801.6	  576.0	 7505.0	...
7023488	  801.1	  575.3	 7506.0	...
7023489	  800.6	  575.4	 7509.0	...
7023490	  800.5	  575.7	 7513.0	...
7023491	  800.7	  576.1	 7517.0	...
7023492	  801.0	  576.5	 7517.0	...
7023493	  801.3	  576.4	 7518.0	...
7023494	  801.4	  576.1	 7514.0	...
7023495	  801.4	  575.8	 7511.0	...
7023496	  801.3	  575.5	 7512.0	...
7023497	  801.5	  575.5	 7517.0	...
7023498	  801.6	  575.4	 7519.0	...
7023499	  801.7	  575.3	 7515.0	...
7023500	  801.7	  575.0	 7511.0	...
7023501	  801.7	  574.9	 7509.0	...
7023502	  801.7	  575.0	 7506.0	...
7023503	  801.5	  575.3	 7503.0	...
7023504	  801.4	  575.6	 7500.0	...
7023505	  801.5	  575.6	 7500.0	...
7023506	  801.7	  575.6	 7502.0	...
7023507	  801.7	  575.6	 7505.0	...
7023508	  801.6	  575.8	 7507.0	...
7023509	  801.4	  576.1	 7508.0	...
7023510	  801.4	  576.3	 7509.0	...
7023511	  801.4	  576.3	 7507.0	...
7023512	  801.3	  576.3	 7505.0	...
7023513	  801.2	  576.2	 7503.0	...
7023514	  801.3	  576.1	 7503.0	...
7023515	  801.4	  575.8	 7504.0	...
7023516	  801.4	  575.6	 7504.0	...
7023517	  801.3	  575.9	 7504.0	...
7023518	  801.4	  576.8	 7504.0	...
7023519	  801.6	  577.6	 7504.0	...
7023520	  802.0	  577.9	 7504.0	...
7023521	  802.5	  578.0	 7505.0	...
7023522	  802.8	  577.5	 7506.0	...
7023523	  802.7	  576.9	 7508.0	...
7023524	  802.4	  576.3	 7509.0	...
7023525	  802.2	  576.3	 7507.0	...
7023526	  802.2	  576.3	 7505.0	...
7023527	  802.2	  576.3	 7500.0	...
7023528	  802.1	  576.4	 7499.0	...
7023529	  802.1	  576.4	 7498.0	...
7023530	  801.8	  576.5	 7500.0	...
7023531	  801.6	  576.2	 7501.0	...
7023532	  801.6	  575.8	 7501.0	...
7023533	  801.8	  575.5	 7502.0	...
7023534	  802.0	  575.6	 7502.0	...
7023535	  801.9	  576.2	 7502.0	...
7023536	  802.0	  576.6	 7500.0	...
7023537	  802.3	  577.3	 7498.0	...
7023538	  802.5	  577.7	 7496.0	...
7023539	  802.4	  578.0	 7497.0	...
7023540	  802.2	  577.9	 7498.0	...
7023541	  802.0	  577.8	 7498.0	...
7023542	  802.0	  578.2	 7498.0	...
7023543	  802.2	  578.6	 7497.0	...
7023544	  802.2	  579.0	 7497.0	...
7023545	  802.0	  579.0	 7498.0	...
7023546	  801.7	  578.6	 7499.0	...
7023547	  801.4	  578.2	 7500.0	...
7023548	  801.2	  577.8	 7501.0	...
7023549	  801.1	  577.8	 7503.0	...
7023550	  801.1	  577.7	 7504.0	...
7023551	  801.3	  577.7	 7505.0	...
7023552	  801.5	  577.6	 7505.0	...
7023553	  801.8	  577.7	 7506.0	...
7023554	  801.8	  577.8	 7507.0	...
7023555	  801.6	  578.0	 7509.0	...
7023556	  801.4	  578.0	 7510.0	...
7023557	  801.2	  578.0	 7506.0	...
7023558	  801.4	  578.0	 7502.0	...
7023559	  801.6	  577.7	 7500.0	...
7023560	  801.3	  577.6	 7505.0	...
7023561	  801.0	  577.6	 7510.0	...
7023562	  800.7	  577.6	 7512.0	...
7023563	  800.8	  577.5	 7513.0	...
7023564	  800.8	  577.2	 7511.0	...
7023565	  800.9	  577.4	 7508.0	...
7023566	  801.1	  577.7	 7506.0	...
7023567	  801.2	  578.1	 7506.0	...
7023568	  801.2	  578.2	 7505.0	...
7023569	  801.1	  577.7	 7504.0	...
7023570	  801.3	  577.1	 7504.0	...
7023571	  801.6	  576.9	 7503.0	...
7023572	  802.0	  577.5	 7501.0	...
7023573	  802.2	  578.2	 7502.0	...
7023574	  802.0	  578.0	 7505.0	...
7023575	  801.7	  577.7	 7508.0	...
7023576	  801.7	  577.8	 7507.0	...
7023577	  802.0	  578.2	 7506.0	...
7023578	  802.1	  578.7	 7505.0	...
7023579	  801.9	  578.8	 7504.0	...
7023580	  801.7	  579.0	 7502.0	...
7023581	  801.8	  579.5	 7500.0	...
7023582	  801.8	  579.9	 7499.0	...
7023583	  801.9	  580.1	 7498.0	...
7023584	  801.8	  579.8	 7497.0	...
7023585	  801.8	  579.5	 7497.0	...
7023586	  801.7	  579.2	 7497.0	...
7023587	  801.8	  579.3	 7498.0	...
7023588	  801.8	  579.3	 7498.0	...
7023589	  802.1	  579.1	 7498.0	...
7023590	  802.5	  579.0	 7498.0	...
7023591	  802.9	  578.9	 7502.0	...
7023592	  802.9	  577.7	 7506.0	...
7023593	  803.2	  576.4	 7510.0	...
7023594	  803.8	  575.0	 7511.0	...
7023595	  804.6	  574.6	 7512.0	...
7023596	  805.9	  574.1	 7512.0	...
7023597	  807.1	  573.3	 7513.0	...
7023598	  808.7	  572.7	 7507.0	...
7023599	  809.8	  571.2	 7502.0	...
7023600	  811.1	  569.4	 7497.0	...
7023601	  812.1	  567.8	 7497.0	...
7023602	  813.6	  567.0	 7497.0	...
7023603	  815.5	  566.6	 7498.0	...
7023604	  817.4	  566.2	 7498.0	...
7023605	  818.4	  566.1	 7498.0	...
7023606	  818.5	  566.3	 7495.0	...
7023607	  818.6	  566.7	 7491.0	...
7023608	  818.0	  567.1	 7486.0	...
7023609	  817.3	  567.2	 7485.0	...
7023610	  816.1	  567.3	 7487.0	...
7023611	  815.4	  567.3	 7492.0	...
7023612	  814.5	  567.4	 7496.0	...
7023613	  813.4	  567.3	 7496.0	...
7023614	  812.3	  567.3	 7496.0	...
7023615	  811.4	  567.3	 7495.0	...
7023616	  810.9	  567.4	 7494.0	...
7023617	  810.1	  567.5	 7494.0	...
7023618	  809.3	  567.5	 7493.0	...
7023619	  808.8	  567.8	 7495.0	...
7023620	  808.9	  568.3	 7497.0	...
7023621	  809.0	  568.7	 7496.0	...
7023622	  809.2	  568.8	 7492.0	...
7023623	  809.5	  568.8	 7491.0	...
7023624	  809.9	  568.9	 7494.0	...
7023625	  810.3	  568.9	 7498.0	...
7023626	  810.6	  568.9	 7499.0	...
7023627	  811.1	  569.4	 7501.0	...
7023628	  811.5	  569.9	 7499.0	...
7023629	  811.3	  570.2	 7497.0	...
7023630	  811.0	  570.0	 7492.0	...
7023631	  810.8	  570.3	 7489.0	...
7023632	  811.1	  570.8	 7490.0	...
MSG	7023633 0000 _ Number Off
7023633	  811.3	  571.3	 7493.0	...
7023634	  811.2	  571.1	 7497.0	...
7023635	  811.2	  570.9	 7498.0	...
7023636	  811.4	  570.8	 7499.0	...
7023637	  811.5	  570.7	 7498.0	...
7023638	  811.5	  570.7	 7499.0	...
7023639	  811.3	  570.7	 7499.0	...
7023640	  811.4	  570.5	 7497.0	...
7023641	  811.7	  570.5	 7494.0	...
7023642	  812.0	  570.4	 7494.0	...
7023643	  812.0	  570.4	 7497.0	...
7023644	  812.1	  570.4	 7500.0	...
7023645	  812.3	  570.4	 7500.0	...
7023646	  812.3	  570.5	 7499.0	...
7023647	  812.2	  570.5	 7497.0	...
7023648	  812.4	  570.5	 7495.0	...
7023649	  812.6	  570.4	 7495.0	...
7023650	  812.9	  570.6	 7495.0	...
7023651	  813.0	  570.7	 7495.0	...
7023652	  813.1	  571.0	 7494.0	...
7023653	  813.0	  571.4	 7493.0	...
7023654	  812.9	  571.8	 7492.0	...
7023655	  812.7	  572.0	 7493.0	...
7023656	  812.5	  571.9	 7493.0	...
7023657	  812.3	  571.7	 7494.0	...
7023658	  812.1	  571.4	 7495.0	...
7023659	  811.8	  571.1	 7496.0	...
7023660	  811.6	  570.8	 7497.0	...
7023661	  811.4	  570.6	 7498.0	...
7023662	  811.4	  570.4	 7499.0	...
7023663	  811.4	  570.3	 7500.0	...
7023664	  811.3	  570.1	 7499.0	...
7023665	  811.4	  570.0	 7499.0	...
7023666	  811.4	  569.7	 7502.0	...
7023667	  811.5	  569.0	 7506.0	...
7023668	  811.7	  568.3	 7508.0	...
7023669	  811.8	  567.9	 7506.0	...
7023670	  812.0	  568.1	 7503.0	...
7023671	  812.1	  568.3	 7504.0	...
7023672	  811.9	  568.6	 7505.0	...
7023673	  811.6	  568.5	 7506.0	...
7023674	  811.3	  568.3	 7507.0	...
7023675	  811.3	  568.2	 7507.0	...
7023676	  811.4	  568.4	 7508.0	...
7023677	  811.5	  568.3	 7509.0	...
7023678	  811.7	  568.1	 7509.0	...
7023679	  812.0	  567.7	 7509.0	...
7023680	  812.1	  567.7	 7509.0	...
7023681	  812.2	  567.5	 7509.0	...
7023682	  812.2	  567.4	 7508.0	...
7023683	  812.1	  567.2	 7507.0	...
7023684	  812.1	  567.2	 7506.0	...
7023685	  812.2	  567.2	 7506.0	...
7023686	  812.2	  567.4	 7507.0	...
7023687	  812.1	  567.5	 7507.0	...
7023688	  811.9	  567.6	 7506.0	...
7023689	  811.5	  567.6	 7504.0	...
7023690	  811.1	  567.7	 7502.0	...
7023691	  810.8	  567.7	 7503.0	...
7023692	  810.8	  567.5	 7504.0	...
7023693	  810.7	  567.4	 7504.0	...
7023694	  810.9	  566.8	 7507.0	...
7023695	  811.0	  566.5	 7509.0	...
7023696	  811.3	  566.0	 7510.0	...
7023697	  811.4	  565.9	 7509.0	...
7023698	  811.5	  565.9	 7507.0	...
7023699	  811.5	  566.4	 7505.0	...
7023700	  811.4	  567.0	 7506.0	...
7023701	  811.2	  567.4	 7508.0	...
7023702	  811.1	  566.9	 7511.0	...
7023703	  811.1	  566.5	 7511.0	...
7023704	  811.0	  566.2	 7511.0	...
7023705	  810.8	  566.3	 7510.0	...
7023706	  810.4	  566.3	 7509.0	...
7023707	  810.3	  566.2	 7508.0	...
7023708	  810.3	  566.4	 7508.0	...
7023709	  810.3	  566.8	 7507.0	...
7023710	  810.3	  567.2	 7505.0	...
7023711	  810.2	  566.8	 7504.0	...
7023712	  810.3	  566.4	 7506.0	...
7023713	  810.6	  566.3	 7508.0	...
7023714	  810.9	  566.7	 7510.0	...
7023715	  811.0	  566.4	 7510.0	...
7023716	  810.8	  565.6	 7509.0	...
7023717	  810.7	  564.9	 7509.0	...
7023718	  810.3	  565.0	 7508.0	...
7023719	  809.9	  565.1	 7505.0	...
7023720	  809.3	  565.2	 7502.0	...
7023721	  809.1	  565.4	 7504.0	...
7023722	  809.0	  565.5	 7508.0	...
7023723	  809.1	  565.5	 7513.0	...
7023724	  809.3	  565.6	 7514.0	...
7023725	  809.3	  565.6	 7516.0	...
7023726	  809.3	  565.8	 7517.0	...
7023727	  809.5	  566.0	 7515.0	...
7023728	  809.8	  566.1	 7514.0	...
7023729	  810.0	  566.1	 7513.0	...
7023730	  810.1	  566.2	 7513.0	...
7023731	  810.1	  566.3	 7514.0	...
7023732	  810.2	  566.3	 7515.0	...
7023733	  810.1	  566.2	 7513.0	...
7023734	  810.0	  566.0	 7508.0	...
7023735	  810.0	  566.0	 7504.0	...
7023736	  809.9	  566.1	 7506.0	...
7023737	  810.0	  566.2	 7511.0	...
7023738	  810.1	  566.3	 7515.0	...
7023739	  810.1	  566.3	 7514.0	...
7023740	  809.9	  566.3	 7513.0	...
7023741	  809.2	  566.3	 7512.0	...
7023742	  808.7	  566.4	 7511.0	...
7023743	  808.2	  566.4	 7512.0	...
7023744	  808.1	  566.5	 7515.0	...
7023745	  807.9	  566.4	 7518.0	...
7023746	  808.1	  566.1	 7519.0	...
7023747	  808.3	  565.8	 7518.0	...
7023748	  808.6	  565.6	 7520.0	...
7023749	  808.6	  565.6	 7523.0	...
7023750	  808.6	  565.8	 7523.0	...
7023751	  808.6	  566.0	 7519.0	...
7023752	  808.6	  566.2	 7515.0	...
7023753	  808.5	  566.6	 7515.0	...
7023754	  808.4	  566.9	 7515.0	...
7023755	  808.4	  567.3	 7515.0	...
7023756	  808.4	  567.3	 7516.0	...
7023757	  808.5	  567.4	 7517.0	...
7023758	  808.6	  567.5	 7519.0	...
7023759	  808.7	  567.2	 7520.0	...
7023760	  808.7	  566.8	 7520.0	...
7023761	  808.5	  566.3	 7520.0	...
7023762	  808.2	  566.1	 7524.0	...
7023763	  808.0	  566.0	 7529.0	...
7023764	  807.8	  566.0	 7535.0	...
7023765	  807.8	  566.0	 7537.0	...
7023766	  807.8	  566.0	 7535.0	...
7023767	  807.7	  565.9	 7534.0	...
7023768	  807.6	  565.9	 7533.0	...
7023769	  807.5	  565.8	 7534.0	...
7023770	  807.4	  565.8	 7534.0	...
7023771	  807.3	  565.8	 7536.0	...
7023772	  807.3	  565.8	 7537.0	...
7023773	  807.4	  565.2	 7538.0	...
7023774	  807.5	  564.5	 7537.0	...
7023775	  807.2	  564.2	 7537.0	...
7023776	  806.9	  564.6	 7538.0	...
7023777	  806.7	  565.0	 7539.0	...
7023778	  806.8	  565.1	 7538.0	...
7023779	  806.6	  565.1	 7536.0	...
7023780	  806.4	  565.1	 7534.0	...
7023781	  806.3	  565.5	 7533.0	...
7023782	  806.3	  565.9	 7531.0	...
7023783	  806.2	  565.9	 7530.0	...
7023784	  806.1	  565.2	 7532.0	...
7023785	  805.7	  564.9	 7534.0	...
7023786	  805.3	  565.0	 7535.0	...
7023787	  805.3	  565.1	 7535.0	...
7023788	  806.1	  564.9	 7536.0	...
7023789	  806.8	  564.6	 7536.0	...
7023790	  806.7	  564.4	 7528.0	...
7023791	  806.2	  564.4	 7520.0	...
7023792	  805.6	  564.4	 7517.0	...
7023793	  805.8	  564.5	 7521.0	...
7023794	  806.1	  564.4	 7525.0	...
7023795	  806.2	  564.3	 7525.0	...
7023796	  806.1	  564.8	 7524.0	...
7023797	  805.7	  565.4	 7525.0	...
7023798	  805.5	  565.6	 7526.0	...
7023799	  805.7	  565.4	 7528.0	...
7023800	  806.2	  565.1	 7524.0	...
7023801	  806.7	  565.1	 7520.0	...
7023802	  806.5	  565.4	 7519.0	...
7023803	  806.2	  565.7	 7523.0	...
7023804	  805.9	  565.9	 7527.0	...
7023805	  806.0	  565.7	 7528.0	...
7023806	  806.1	  565.5	 7526.0	...
7023807	  806.0	  565.0	 7523.0	...
7023808	  805.8	  564.8	 7520.0	...
7023809	  805.3	  564.6	 7517.0	...
7023810	  805.0	  564.7	 7514.0	...
7023811	  804.7	  564.9	 7516.0	...
7023812	  805.1	  564.8	 7522.0	...
7023813	  805.4	  564.7	 7527.0	...
7023814	  805.6	  564.6	 7531.0	...
7023815	  805.7	  564.5	 7533.0	...
7023816	  805.8	  564.5	 7534.0	...
7023817	  806.0	  565.1	 7535.0	...
7023818	  806.3	  565.6	 7536.0	...
7023819	  806.5	  566.1	 7534.0	...
7023820	  806.3	  566.0	 7532.0	...
7023821	  806.1	  565.9	 7531.0	...
7023822	  805.9	  565.4	 7532.0	...
7023823	  805.9	  564.7	 7534.0	...
7023824	  805.7	  564.1	 7535.0	...
7023825	  805.4	  564.0	 7536.0	...
7023826	  805.3	  564.1	 7537.0	...
7023827	  805.2	  564.2	 7534.0	...
7023828	  805.2	  564.3	 7531.0	...
7023829	  805.2	  564.0	 7527.0	...
7023830	  805.1	  563.7	 7526.0	...
7023831	  805.0	  563.3	 7525.0	...
7023832	  804.9	  563.2	 7526.0	...
7023833	  804.8	  563.1	 7529.0	...
7023834	  804.8	  563.3	 7531.0	...
7023835	  804.8	  563.6	 7531.0	...
7023836	  804.9	  563.7	 7530.0	...
7023837	  805.2	  563.6	 7528.0	...
7023838	  805.4	  563.6	 7528.0	...
7023839	  805.6	  563.7	 7527.0	...
7023840	  805.8	  564.0	 7527.0	...
7023841	  806.0	  564.3	 7528.0	...
7023842	  806.0	  564.3	 7529.0	...
7023843	  805.9	  564.2	 7530.0	...
7023844	  805.5	  563.9	 7530.0	...
MSG	7023845 0000 _ Number On
7023845	  805.1	  563.6	 7529.0	...
7023846	  804.5	  563.3	 7528.0	...
7023847	  804.1	  563.3	 7528.0	...
7023848	  803.8	  563.3	 7530.0	...
7023849	  803.8	  562.7	 7531.0	...
7023850	  803.7	  561.9	 7533.0	...
7023851	  803.5	  561.2	 7533.0	...
7023852	  803.5	  560.9	 7530.0	...
7023853	  803.5	  560.8	 7526.0	...
7023854	  803.5	  561.0	 7523.0	...
7023855	  803.5	  561.2	 7524.0	...
7023856	  803.5	  561.5	 7526.0	...
7023857	  803.9	  561.5	 7527.0	...
7023858	  804.4	  561.4	 7529.0	...
7023859	  805.0	  561.2	 7529.0	...
7023860	  805.0	  560.9	 7533.0	...
7023861	  805.0	  560.6	 7537.0	...
7023862	  805.0	  560.3	 7540.0	...
7023863	  804.9	  560.3	 7541.0	...
7023864	  804.7	  560.5	 7539.0	...
7023865	  804.5	  560.8	 7538.0	...
7023866	  804.5	  561.1	 7536.0	...
7023867	  804.5	  561.6	 7535.0	...
7023868	  804.5	  562.0	 7532.0	...
7023869	  804.6	  562.5	 7529.0	...
7023870	  804.5	  562.6	 7526.0	...
7023871	  804.4	  562.7	 7524.0	...
7023872	  803.9	  562.7	 7526.0	...
7023873	  803.5	  562.7	 7529.0	...
7023874	  803.1	  562.8	 7533.0	...
7023875	  803.1	  562.9	 7532.0	...
7023876	  803.1	  563.1	 7534.0	...
7023877	  803.4	  563.2	 7537.0	...
7023878	  803.6	  563.2	 7540.0	...
7023879	  803.9	  563.6	 7537.0	...
7023880	  803.9	  564.1	 7532.0	...
7023881	  803.7	  564.6	 7529.0	...
7023882	  803.4	  564.6	 7532.0	...
7023883	  802.9	  563.8	 7535.0	...
7023884	  802.8	  563.1	 7538.0	...
7023885	  802.8	  562.4	 7538.0	...
7023886	  803.0	  562.7	 7537.0	...
7023887	  803.3	  563.0	 7535.0	...
7023888	  803.4	  563.4	 7532.0	...
7023889	  803.3	  563.5	 7531.0	...
7023890	  803.1	  563.5	 7533.0	...
7023891	  803.1	  563.3	 7537.0	...
7023892	  803.3	  563.0	 7542.0	...
7023893	  803.4	  562.7	 7541.0	...
7023894	  803.3	  562.5	 7538.0	...
7023895	  803.1	  562.3	 7535.0	...
7023896	  802.7	  561.7	 7536.0	...
7023897	  802.4	  561.1	 7539.0	...
7023898	  802.1	  560.5	 7541.0	...
7023899	  801.9	  560.7	 7542.0	...
7023900	  801.7	  561.0	 7541.0	...
7023901	  801.6	  561.3	 7539.0	...
7023902	  801.6	  561.5	 7538.0	...
7023903	  801.7	  561.9	 7533.0	...
7023904	  801.8	  562.4	 7529.0	...
7023905	  802.1	  562.9	 7524.0	...
7023906	  802.3	  562.8	 7523.0	...
7023907	  802.5	  562.6	 7525.0	...
7023908	  802.4	  562.7	 7528.0	...
7023909	  802.4	  563.4	 7531.0	...
7023910	  802.6	  564.2	 7531.0	...
7023911	  803.0	  564.3	 7527.0	...
7023912	  803.3	  563.8	 7524.0	...
7023913	  803.8	  563.8	 7521.0	...
7023914	  804.1	  564.3	 7520.0	...
7023915	  803.9	  564.9	 7524.0	...
7023916	  803.5	  565.4	 7529.0	...
7023917	  802.9	  565.8	 7536.0	...
7023918	  802.7	  566.1	 7538.0	...
7023919	  802.5	  566.1	 7540.0	...
7023920	  802.4	  565.9	 7540.0	...
7023921	  802.1	  565.8	 7541.0	...
7023922	  801.7	  565.7	 7542.0	...
7023923	  801.3	  565.5	 7542.0	...
7023924	  801.2	  565.3	 7542.0	...
7023925	  801.2	  564.9	 7542.0	...
7023926	  801.3	  564.7	 7542.0	...
7023927	  801.5	  564.6	 7544.0	...
7023928	  801.5	  564.9	 7544.0	...
7023929	  801.4	  565.1	 7542.0	...
7023930	  801.4	  565.3	 7541.0	...
7023931	  801.4	  565.2	 7540.0	...
7023932	  801.5	  565.4	 7537.0	...
7023933	  801.6	  565.7	 7533.0	...
7023934	  801.6	  565.8	 7529.0	...
7023935	  801.5	  565.7	 7528.0	...
7023936	  801.4	  565.5	 7528.0	...
7023937	  801.2	  564.8	 7531.0	...
7023938	  801.1	  564.3	 7537.0	...
7023939	  801.0	  564.0	 7543.0	...
7023940	  801.0	  564.3	 7545.0	...
7023941	  801.2	  564.6	 7546.0	...
7023942	  801.3	  564.5	 7547.0	...
7023943	  801.4	  564.2	 7548.0	...
7023944	  801.4	  564.0	 7544.0	...
7023945	  801.2	  563.9	 7541.0	...
7023946	  801.1	  563.9	 7538.0	...
7023947	  800.9	  564.0	 7540.0	...
7023948	  800.8	  563.9	 7543.0	...
7023949	  800.7	  563.9	 7546.0	...
7023950	  800.7	  563.7	 7546.0	...
7023951	  800.6	  563.5	 7543.0	...
7023952	  800.6	  563.6	 7540.0	...
7023953	  800.8	  564.0	 7536.0	...
7023954	  801.0	  564.8	 7535.0	...
7023955	  801.0	  565.4	 7532.0	...
7023956	  800.8	  565.7	 7531.0	...
7023957	  800.7	  565.4	 7532.0	...
7023958	  800.7	  565.1	 7534.0	...
7023959	  800.7	  565.1	 7536.0	...
7023960	  800.6	  565.3	 7536.0	...
7023961	  800.4	  565.5	 7535.0	...
7023962	  800.3	  565.5	 7535.0	...
7023963	  800.4	  565.5	 7535.0	...
7023964	  800.6	  565.4	 7536.0	...
7023965	  800.7	  565.3	 7537.0	...
7023966	  800.6	  565.2	 7532.0	...
7023967	  800.4	  565.1	 7527.0	...
7023968	  800.3	  565.0	 7526.0	...
7023969	  800.2	  564.8	 7529.0	...
7023970	  800.2	  564.6	 7531.0	...
7023971	  800.3	  564.5	 7529.0	...
7023972	  800.4	  564.6	 7528.0	...
7023973	  800.5	  565.0	 7527.0	...
7023974	  800.5	  565.5	 7526.0	...
7023975	  800.5	  565.9	 7526.0	...
7023976	  800.4	  566.0	 7526.0	...
7023977	  800.5	  566.1	 7528.0	...
7023978	  800.6	  566.2	 7529.0	...
7023979	  800.3	  566.3	 7530.0	...
7023980	  799.9	  566.7	 7530.0	...
7023981	  799.6	  567.1	 7529.0	...
7023982	  799.7	  567.4	 7527.0	...
7023983	  799.8	  567.6	 7529.0	...
7023984	  799.9	  567.7	 7532.0	...
7023985	  799.9	  567.7	 7536.0	...
7023986	  799.9	  567.5	 7534.0	...
7023987	  799.8	  567.3	 7529.0	...
7023988	  799.8	  567.6	 7525.0	...
7023989	  799.9	  567.9	 7525.0	...
7023990	  799.7	  567.7	 7527.0	...
7023991	  799.4	  567.2	 7527.0	...
7023992	  799.1	  566.7	 7525.0	...
7023993	  798.8	  566.8	 7524.0	...
7023994	  798.6	  566.8	 7525.0	...
7023995	  798.6	  566.9	 7528.0	...
7023996	  798.7	  566.9	 7531.0	...
7023997	  798.8	  566.9	 7528.0	...
7023998	  799.0	  566.9	 7526.0	...
7023999	  799.1	  567.0	 7524.0	...
7024000	  799.2	  566.1	 7525.0	...
7024001	  799.2	  565.3	 7525.0	...
7024002	  799.2	  564.5	 7526.0	...
7024003	  799.2	  564.6	 7531.0	...
7024004	  799.6	  564.6	 7536.0	...
7024005	  800.0	  564.8	 7536.0	...
7024006	  800.4	  565.1	 7531.0	...
7024007	  800.4	  565.3	 7527.0	...
7024008	  800.4	  565.3	 7527.0	...
7024009	  800.3	  565.2	 7528.0	...
7024010	  800.0	  565.1	 7530.0	...
7024011	  799.7	  564.9	 7530.0	...
7024012	  799.5	  564.8	 7529.0	...
7024013	  799.4	  564.8	 7529.0	...
7024014	  798.9	  565.0	 7529.0	...
7024015	  798.5	  565.3	 7530.0	...
7024016	  798.3	  565.8	 7529.0	...
7024017	  798.4	  566.1	 7528.0	...
7024018	  798.5	  566.1	 7533.0	...
7024019	  798.8	  566.0	 7538.0	...
7024020	  798.9	  565.4	 7543.0	...
7024021	  799.1	  565.1	 7543.0	...
7024022	  799.0	  564.9	 7542.0	...
7024023	  799.1	  565.5	 7540.0	...
7024024	  799.1	  565.9	 7537.0	...
7024025	  799.2	  565.7	 7538.0	...
7024026	  799.2	  565.1	 7540.0	...
7024027	  799.0	  564.6	 7544.0	...
7024028	  798.6	  564.4	 7545.0	...
7024029	  798.2	  564.2	 7546.0	...
7024030	  798.0	  564.0	 7543.0	...
7024031	  798.0	  563.9	 7540.0	...
7024032	  797.8	  564.0	 7538.0	...
7024033	  797.5	  564.2	 7538.0	...
7024034	  797.3	  564.5	 7538.0	...
7024035	  797.6	  564.7	 7538.0	...
7024036	  797.7	  564.2	 7539.0	...
7024037	  797.7	  563.7	 7540.0	...
7024038	  797.6	  563.2	 7542.0	...
7024039	  797.5	  563.2	 7542.0	...
7024040	  797.5	  563.3	 7541.0	...
7024041	  797.7	  563.3	 7539.0	...
7024042	  798.0	  563.3	 7536.0	...
7024043	  798.4	  563.4	 7535.0	...
7024044	  798.5	  563.5	 7535.0	...
7024045	  798.6	  563.8	 7537.0	...
7024046	  798.7	  564.1	 7537.0	...
7024047	  798.1	  564.5	 7537.0	...
7024048	  797.5	  564.8	 7534.0	...
7024049	  797.2	  564.9	 7534.0	...
7024050	  797.5	  565.1	 7539.0	...
7024051	  797.8	  565.4	 7544.0	...
7024052	  797.7	  565.8	 7549.0	...
7024053	  797.5	  566.1	 7550.0	...
7024054	  797.2	  565.8	 7550.0	...
7024055	  797.1	  565.6	 7552.0	...
7024056	  797.2	  565.6	 7553.0	...
7024057	  797.2	  565.3	 7555.0	...
7024058	  797.2	  565.1	 7555.0	...
7024059	  797.2	  564.8	 7555.0	...
7024060	  797.3	  565.6	 7555.0	...
7024061	  797.4	  566.5	 7555.0	...
7024062	  797.4	  566.8	 7554.0	...
7024063	  797.5	  566.2	 7553.0	...
7024064	  797.5	  565.7	 7553.0	...
7024065	  797.6	  565.7	 7553.0	...
7024066	  797.6	  565.7	 7556.0	...
7024067	  797.5	  565.7	 7558.0	...
7024068	  797.4	  565.7	 7559.0	...
7024069	  797.4	  565.6	 7557.0	...
7024070	  797.5	  565.5	 7558.0	...
7024071	  797.7	  565.3	 7560.0	...
7024072	  797.8	  565.1	 7562.0	...
7024073	  797.7	  565.0	 7562.0	...
7024074	  797.7	  565.3	 7561.0	...
7024075	  797.8	  565.7	 7559.0	...
7024076	  797.8	  566.1	 7557.0	...
7024077	  797.5	  566.0	 7557.0	...
7024078	  797.0	  565.9	 7554.0	...
7024079	  796.5	  565.9	 7552.0	...
7024080	  796.5	  566.0	 7550.0	...
7024081	  796.4	  566.2	 7550.0	...
7024082	  796.5	  566.3	 7552.0	...
7024083	  796.5	  566.4	 7555.0	...
7024084	  796.5	  566.5	 7555.0	...
7024085	  796.6	  566.6	 7552.0	...
7024086	  796.8	  566.8	 7550.0	...
7024087	  797.0	  566.9	 7549.0	...
7024088	  797.1	  567.0	 7549.0	...
7024089	  797.2	  567.3	 7549.0	...
7024090	  797.2	  567.5	 7549.0	...
7024091	  797.1	  567.3	 7549.0	...
7024092	  796.9	  566.7	 7552.0	...
7024093	  796.7	  566.1	 7555.0	...
7024094	  796.7	  566.0	 7558.0	...
7024095	  796.6	  566.2	 7559.0	...
7024096	  796.3	  566.5	 7558.0	...
7024097	  796.0	  566.6	 7556.0	...
7024098	  796.4	  566.4	 7552.0	...
7024099	  796.8	  566.2	 7549.0	...
7024100	  797.1	  566.0	 7548.0	...
7024101	  796.8	  565.8	 7548.0	...
7024102	  796.3	  565.9	 7548.0	...
7024103	  795.9	  566.4	 7548.0	...
7024104	  795.5	  566.8	 7548.0	...
7024105	  795.4	  566.9	 7551.0	...
7024106	  795.8	  566.8	 7554.0	...
7024107	  796.2	  566.6	 7553.0	...
7024108	  796.5	  566.4	 7551.0	...
7024109	  796.4	  566.2	 7549.0	...
7024110	  796.1	  566.0	 7549.0	...
7024111	  795.8	  565.7	 7550.0	...
7024112	  795.6	  565.6	 7550.0	...
7024113	  795.5	  565.5	 7551.0	...
7024114	  795.4	  565.5	 7550.0	...
7024115	  795.3	  565.9	 7549.0	...
7024116	  795.3	  566.3	 7548.0	...
7024117	  795.3	  566.9	 7548.0	...
7024118	  795.4	  567.1	 7548.0	...
7024119	  795.4	  567.4	 7547.0	...
7024120	  795.3	  567.4	 7544.0	...
7024121	  795.5	  567.3	 7541.0	...
7024122	  795.9	  567.1	 7541.0	...
7024123	  796.1	  567.2	 7544.0	...
7024124	  796.0	  567.3	 7546.0	...
7024125	  795.4	  567.6	 7547.0	...
7024126	  795.1	  567.7	 7548.0	...
7024127	  794.9	  568.0	 7550.0	...
7024128	  795.0	  568.3	 7551.0	...
7024129	  795.0	  568.0	 7550.0	...
7024130	  795.0	  567.6	 7549.0	...
7024131	  795.0	  567.2	 7547.0	...
7024132	  795.1	  567.2	 7547.0	...
7024133	  795.2	  567.2	 7546.0	...
7024134	  795.4	  567.3	 7546.0	...
7024135	  795.7	  567.4	 7546.0	...
7024136	  796.0	  567.4	 7547.0	...
7024137	  795.9	  567.4	 7549.0	...
7024138	  795.8	  567.5	 7550.0	...
7024139	  795.7	  567.6	 7550.0	...
7024140	  795.7	  567.7	 7552.0	...
7024141	  795.8	  568.1	 7554.0	...
7024142	  796.0	  568.5	 7555.0	...
7024143	  795.6	  568.9	 7554.0	...
7024144	  795.2	  568.7	 7554.0	...
7024145	  794.6	  568.5	 7557.0	...
7024146	  794.5	  568.2	 7560.0	...
7024147	  794.5	  568.0	 7560.0	...
7024148	  794.7	  567.9	 7560.0	...
7024149	  794.9	  567.7	 7559.0	...
7024150	  794.9	  567.4	 7558.0	...
MSG	7024151 0000 _ Number Off
7024151	  794.8	  566.8	 7559.0	...
7024152	  794.7	  566.3	 7559.0	...
7024153	  794.6	  565.9	 7560.0	...
7024154	  794.7	  565.9	 7560.0	...
7024155	  795.1	  565.7	 7560.0	...
7024156	  795.5	  565.5	 7559.0	...
7024157	  795.5	  565.4	 7554.0	...
7024158	  795.2	  565.6	 7550.0	...
7024159	  795.2	  566.0	 7548.0	...
7024160	  795.4	  566.4	 7549.0	...
7024161	  795.3	  566.6	 7551.0	...
7024162	  795.1	  567.0	 7552.0	...
7024163	  794.9	  567.3	 7553.0	...
7024164	  794.9	  567.7	 7555.0	...
7024165	  795.0	  567.8	 7557.0	...
7024166	  795.2	  568.0	 7555.0	...
7024167	  795.3	  568.2	 7553.0	...
7024168	  795.5	  568.4	 7551.0	...
7024169	  795.7	  568.4	 7553.0	...
7024170	  795.8	  568.3	 7555.0	...
7024171	  795.6	  568.0	 7557.0	...
7024172	  795.4	  567.6	 7557.0	...
7024173	  795.3	  567.5	 7558.0	...
7024174	  795.4	  567.5	 7559.0	...
7024175	  795.3	  567.1	 7560.0	...
7024176	  795.2	  566.6	 7566.0	...
7024177	  795.2	  566.7	 7573.0	...
7024178	  795.3	  567.3	 7573.0	...
7024179	  795.4	  567.9	 7566.0	...
7024180	  795.4	  567.7	 7562.0	...
7024181	  795.4	  567.5	 7564.0	...
7024182	  795.4	  567.4	 7566.0	...
7024183	  795.5	  567.3	 7566.0	...
7024184	  795.7	  567.3	 7567.0	...
7024185	  795.7	  567.2	 7570.0	...
7024186	  795.7	  567.1	 7575.0	...
7024187	  795.6	  567.0	 7580.0	...
7024188	  795.6	  566.8	 7583.0	...
7024189	  795.5	  566.7	 7581.0	...
7024190	  795.4	  566.7	 7578.0	...
7024191	  795.1	  566.3	 7575.0	...
7024192	  794.9	  565.9	 7575.0	...
7024193	  794.6	  565.5	 7576.0	...
7024194	  794.2	  565.4	 7578.0	...
7024195	  794.0	  565.8	 7580.0	...
7024196	  794.4	  566.3	 7580.0	...
7024197	  794.8	  567.0	 7580.0	...
7024198	  795.1	  567.3	 7579.0	...
7024199	  795.2	  567.6	 7579.0	...
7024200	  795.3	  567.8	 7579.0	...
7024201	  795.4	  567.7	 7579.0	...
7024202	  795.3	  567.2	 7579.0	...
7024203	  795.2	  566.8	 7579.0	...
7024204	  795.2	  566.3	 7584.0	...
7024205	  795.5	  566.2	 7588.0	...
7024206	  795.7	  566.2	 7592.0	...
7024207	  795.9	  566.1	 7590.0	...
7024208	  795.7	  566.1	 7588.0	...
7024209	  795.7	  565.9	 7587.0	...
7024210	  795.7	  565.6	 7590.0	...
7024211	  795.7	  565.0	 7594.0	...
7024212	  795.4	  564.7	 7595.0	...
7024213	  795.2	  564.8	 7596.0	...
7024214	  795.1	  565.2	 7595.0	...
7024215	  795.1	  565.4	 7595.0	...
7024216	  794.9	  565.2	 7595.0	...
7024217	  794.7	  564.9	 7595.0	...
7024218	  794.9	  564.6	 7600.0	...
7024219	  795.1	  564.3	 7604.0	...
7024220	  795.3	  564.2	 7607.0	...
7024221	  795.3	  564.3	 7604.0	...
7024222	  795.4	  564.4	 7600.0	...
7024223	  795.4	  564.3	 7598.0	...
7024224	  795.3	  564.2	 7597.0	...
7024225	  795.2	  563.7	 7596.0	...
7024226	  795.1	  563.2	 7596.0	...
7024227	  795.0	  563.1	 7596.0	...
7024228	  795.5	  563.9	 7596.0	...
7024229	  796.0	  564.7	 7595.0	...
7024230	  796.4	  564.9	 7594.0	...
7024231	  796.0	  564.5	 7595.0	...
7024232	  795.6	  564.3	 7597.0	...
7024233	  795.3	  564.3	 7599.0	...
7024234	  795.4	  564.4	 7600.0	...
7024235	  795.3	  564.4	 7601.0	...
7024236	  795.2	  564.4	 7601.0	...
7024237	  795.0	  564.4	 7601.0	...
7024238	  794.7	  564.5	 7601.0	...
7024239	  794.6	  564.5	 7601.0	...
7024240	  794.7	  564.5	 7602.0	...
7024241	  794.9	  564.6	 7603.0	...
7024242	  795.1	  564.7	 7603.0	...
7024243	  795.1	  564.9	 7603.0	...
7024244	  795.2	  565.1	 7603.0	...
7024245	  795.3	  565.3	 7600.0	...
7024246	  795.6	  565.5	 7597.0	...
7024247	  796.0	  565.6	 7594.0	...
7024248	  796.2	  565.8	 7594.0	...
7024249	  796.3	  565.7	 7595.0	...
7024250	  796.4	  565.5	 7594.0	...
7024251	  796.2	  565.1	 7593.0	...
7024252	  795.5	  564.9	 7592.0	...
7024253	  794.8	  564.2	 7593.0	...
7024254	  794.5	  563.5	 7594.0	...
7024255	  794.5	  562.8	 7595.0	...
7024256	  794.7	  562.8	 7596.0	...
7024257	  794.9	  562.8	 7595.0	...
7024258	  795.0	  562.8	 7596.0	...
7024259	  794.7	  562.7	 7597.0	...
7024260	  794.4	  562.9	 7597.0	...
7024261	  794.2	  563.1	 7597.0	...
7024262	  794.2	  563.4	 7598.0	...
7024263	  794.2	  563.3	 7599.0	...
7024264	  793.9	  563.1	 7599.0	...
7024265	  793.5	  562.9	 7599.0	...
7024266	  793.2	  562.8	 7598.0	...
7024267	  793.1	  562.7	 7598.0	...
7024268	  793.1	  562.6	 7599.0	...
7024269	  793.2	  562.5	 7600.0	...
7024270	  793.2	  562.4	 7602.0	...
7024271	  793.2	  562.4	 7602.0	...
7024272	  793.4	  562.4	 7603.0	...
7024273	  793.7	  562.4	 7602.0	...
7024274	  794.0	  562.7	 7601.0	...
7024275	  794.0	  562.9	 7601.0	...
7024276	  794.0	  563.1	 7600.0	...
7024277	  793.9	  563.6	 7600.0	...
7024278	  793.9	  564.1	 7601.0	...
7024279	  793.7	  564.4	 7603.0	...
7024280	  793.5	  564.3	 7603.0	...
7024281	  793.3	  564.2	 7600.0	...
7024282	  793.2	  564.0	 7597.0	...
7024283	  793.1	  563.7	 7593.0	...
7024284	  792.9	  563.3	 7596.0	...
7024285	  792.8	  563.0	 7599.0	...
7024286	  792.7	  562.9	 7602.0	...
7024287	  792.7	  562.9	 7604.0	...
7024288	  792.7	  562.9	 7605.0	...
7024289	  792.8	  562.7	 7604.0	...
7024290	  792.8	  562.7	 7603.0	...
7024291	  793.2	  562.5	 7602.0	...
7024292	  793.8	  562.7	 7604.0	...
7024293	  794.4	  562.7	 7606.0	...
7024294	  794.4	  562.7	 7606.0	...
7024295	  794.2	  562.5	 7606.0	...
7024296	  794.0	  562.4	 7606.0	...
7024297	  793.9	  562.2	 7605.0	...
7024298	  793.9	  562.0	 7604.0	...
7024299	  793.9	  561.7	 7605.0	...
7024300	  793.6	  561.5	 7605.0	...
7024301	  793.3	  561.1	 7605.0	...
7024302	  793.0	  560.7	 7605.0	...
7024303	  793.1	  560.5	 7605.0	...
7024304	  793.4	  560.5	 7605.0	...
7024305	  793.8	  560.4	 7606.0	...
7024306	  794.0	  559.5	 7608.0	...
7024307	  794.0	  558.8	 7610.0	...
7024308	  793.9	  558.4	 7612.0	...
7024309	  793.9	  558.5	 7608.0	...
7024310	  794.1	  558.6	 7604.0	...
7024311	  794.5	  558.9	 7600.0	...
7024312	  794.8	  559.4	 7602.0	...
7024313	  795.0	  559.7	 7606.0	...
7024314	  794.8	  559.7	 7607.0	...
7024315	  794.5	  559.8	 7609.0	...
7024316	  794.4	  559.9	 7608.0	...
7024317	  794.3	  560.0	 7608.0	...
7024318	  794.3	  560.2	 7608.0	...
7024319	  794.3	  560.2	 7610.0	...
7024320	  794.2	  560.3	 7612.0	...
7024321	  794.0	  560.1	 7614.0	...
7024322	  793.8	  560.1	 7613.0	...
7024323	  793.7	  560.1	 7612.0	...
7024324	  793.7	  560.1	 7610.0	...
7024325	  793.6	  560.0	 7609.0	...
7024326	  793.4	  559.2	 7609.0	...
7024327	  793.5	  558.3	 7612.0	...
7024328	  793.8	  557.9	 7615.0	...
7024329	  794.1	  558.2	 7617.0	...
7024330	  794.3	  558.4	 7616.0	...
7024331	  794.5	  558.5	 7614.0	...
7024332	  794.7	  558.7	 7613.0	...
7024333	  794.7	  558.2	 7613.0	...
7024334	  794.9	  557.5	 7614.0	...
7024335	  794.9	  556.8	 7615.0	...
7024336	  794.9	  556.7	 7614.0	...
7024337	  794.8	  556.8	 7613.0	...
7024338	  794.8	  556.9	 7612.0	...
7024339	  795.2	  557.6	 7611.0	...
7024340	  795.5	  558.2	 7615.0	...
7024341	  795.6	  558.8	 7620.0	...
7024342	  795.3	  558.9	 7623.0	...
7024343	  794.8	  559.0	 7621.0	...
7024344	  794.6	  559.0	 7621.0	...
7024345	  794.2	  559.0	 7623.0	...
7024346	  793.9	  559.1	 7622.0	...
7024347	  793.6	  559.2	 7619.0	...
7024348	  793.6	  559.2	 7619.0	...
7024349	  793.3	  558.4	 7622.0	...
7024350	  793.0	  557.6	 7625.0	...
7024351	  792.9	  557.3	 7625.0	...
7024352	  793.1	  557.5	 7629.0	...
7024353	  793.3	  557.8	 7634.0	...
7024354	  793.2	  558.0	 7637.0	...
7024355	  793.2	  558.1	 7634.0	...
7024356	  793.2	  557.9	 7631.0	...
7024357	  793.2	  557.7	 7628.0	...
7024358	  793.2	  557.4	 7628.0	...
7024359	  793.2	  557.4	 7627.0	...
MSG	7024360 0000 _ Number On
7024360	  793.2	  557.5	 7629.0	...
7024361	  793.3	  557.5	 7630.0	...
7024362	  793.5	  557.5	 7632.0	...
7024363	  793.7	  557.5	 7631.0	...
7024364	  793.6	  557.5	 7629.0	...
7024365	  793.6	  557.5	 7628.0	...
7024366	  793.7	  557.4	 7628.0	...
7024367	  793.9	  557.4	 7628.0	...
7024368	  794.1	  557.3	 7630.0	...
7024369	  793.8	  556.6	 7632.0	...
7024370	  793.5	  556.0	 7634.0	...
7024371	  793.1	  555.5	 7635.0	...
7024372	  793.0	  555.6	 7634.0	...
7024373	  792.9	  555.7	 7635.0	...
7024374	  792.8	  555.7	 7637.0	...
7024375	  792.9	  555.8	 7637.0	...
7024376	  793.0	  556.0	 7636.0	...
7024377	  793.3	  556.2	 7636.0	...
7024378	  793.5	  556.2	 7638.0	...
7024379	  793.7	  556.3	 7641.0	...
7024380	  793.6	  556.3	 7643.0	...
7024381	  793.5	  556.3	 7643.0	...
7024382	  793.6	  556.3	 7642.0	...
7024383	  793.8	  556.3	 7641.0	...
7024384	  794.0	  556.1	 7640.0	...
7024385	  794.1	  555.9	 7640.0	...
7024386	  794.1	  556.0	 7643.0	...
7024387	  794.0	  556.2	 7648.0	...
7024388	  793.8	  556.3	 7647.0	...
7024389	  793.6	  555.8	 7643.0	...
7024390	  793.5	  555.3	 7643.0	...
7024391	  793.3	  554.8	 7648.0	...
7024392	  793.2	  554.5	 7649.0	...
7024393	  793.1	  554.4	 7646.0	...
7024394	  793.0	  554.4	 7643.0	...
7024395	  792.9	  554.5	 7644.0	...
7024396	  792.7	  554.7	 7643.0	...
7024397	  792.5	  554.9	 7642.0	...
7024398	  792.3	  555.0	 7640.0	...
7024399	  792.2	  554.9	 7640.0	...
7024400	  792.2	  554.7	 7641.0	...
7024401	  792.3	  554.7	 7643.0	...
7024402	  792.3	  554.9	 7645.0	...
7024403	  792.5	  555.2	 7648.0	...
7024404	  792.6	  555.5	 7650.0	...
7024405	  792.8	  555.6	 7653.0	...
7024406	  792.8	  555.9	 7653.0	...
7024407	  792.8	  556.1	 7653.0	...
7024408	  792.7	  556.0	 7653.0	...
7024409	  792.6	  555.8	 7652.0	...
7024410	  792.5	  555.5	 7651.0	...
7024411	  792.2	  555.3	 7653.0	...
7024412	  792.0	  555.2	 7655.0	...
7024413	  791.8	  555.3	 7658.0	...
7024414	  791.9	  555.5	 7659.0	...
7024415	  792.0	  555.5	 7661.0	...
7024416	  792.0	  555.3	 7664.0	...
7024417	  791.8	  555.1	 7665.0	...
7024418	  791.7	  555.5	 7663.0	...
7024419	  791.7	  555.9	 7660.0	...
7024420	  791.7	  556.2	 7656.0	...
7024421	  792.3	  556.0	 7656.0	...
7024422	  792.8	  555.9	 7659.0	...
7024423	  793.0	  555.8	 7661.0	...
7024424	  792.5	  555.7	 7663.0	...
7024425	  792.1	  555.4	 7662.0	...
7024426	  792.0	  554.5	 7662.0	...
7024427	  791.8	  553.8	 7661.0	...
7024428	  791.5	  553.3	 7660.0	...
7024429	  791.2	  553.1	 7660.0	...
7024430	  791.1	  553.0	 7662.0	...
7024431	  791.2	  553.3	 7664.0	...
7024432	  791.5	  553.9	 7665.0	...
7024433	  791.7	  553.8	 7664.0	...
7024434	  791.7	  553.2	 7664.0	...
7024435	  791.3	  552.7	 7663.0	...
7024436	  791.0	  553.0	 7662.0	...
7024437	  790.8	  552.6	 7663.0	...
7024438	  790.8	  552.2	 7666.0	...
7024439	  790.9	  551.7	 7668.0	...
7024440	  790.8	  551.6	 7668.0	...
7024441	  790.7	  551.5	 7668.0	...
7024442	  790.5	  551.5	 7669.0	...
7024443	  790.4	  551.6	 7670.0	...
7024444	  790.6	  551.9	 7671.0	...
7024445	  790.9	  552.3	 7672.0	...
7024446	  791.0	  552.6	 7672.0	...
7024447	  790.8	  552.8	 7673.0	...
7024448	  790.6	  552.3	 7676.0	...
7024449	  790.6	  551.7	 7679.0	...
7024450	  790.6	  551.3	 7682.0	...
7024451	  790.6	  551.4	 7684.0	...
7024452	  790.5	  551.6	 7687.0	...
7024453	  790.4	  551.6	 7686.0	...
7024454	  790.3	  551.7	 7682.0	...
7024455	  790.3	  551.7	 7679.0	...
7024456	  790.4	  551.8	 7679.0	...
7024457	  790.5	  551.9	 7680.0	...
7024458	  790.5	  551.9	 7682.0	...
7024459	  790.5	  551.9	 7683.0	...
7024460	  790.4	  551.8	 7683.0	...
7024461	  790.3	  551.6	 7683.0	...
7024462	  789.9	  551.3	 7682.0	...
7024463	  789.7	  551.2	 7685.0	...
7024464	  789.5	  551.0	 7687.0	...
7024465	  789.2	  550.9	 7689.0	...
7024466	  788.9	  550.8	 7688.0	...
7024467	  788.8	  550.8	 7688.0	...
7024468	  789.1	  550.8	 7688.0	...
7024469	  789.2	  550.9	 7690.0	...
7024470	  789.0	  550.9	 7692.0	...
7024471	  789.1	  550.7	 7693.0	...
7024472	  789.4	  550.5	 7692.0	...
7024473	  789.8	  550.8	 7691.0	...
7024474	  789.8	  551.5	 7690.0	...
7024475	  790.0	  552.1	 7691.0	...
7024476	  790.2	  552.3	 7693.0	...
7024477	  789.9	  552.5	 7694.0	...
7024478	  789.4	  552.7	 7695.0	...
7024479	  788.7	  552.1	 7700.0	...
7024480	  788.6	  551.3	 7703.0	...
7024481	  788.2	  550.3	 7707.0	...
7024482	  787.9	  550.1	 7707.0	...
7024483	  787.5	  549.9	 7704.0	...
7024484	  787.4	  549.9	 7700.0	...
7024485	  787.3	  550.0	 7697.0	...
7024486	  787.5	  550.2	 7697.0	...
7024487	  787.9	  550.3	 7698.0	...
7024488	  788.2	  550.3	 7697.0	...
7024489	  788.5	  550.2	 7695.0	...
7024490	  788.6	  550.2	 7693.0	...
7024491	  788.7	  550.1	 7694.0	...
7024492	  788.9	  550.1	 7698.0	...
7024493	  788.9	  550.0	 7702.0	...
7024494	  789.0	  549.9	 7705.0	...
7024495	  789.1	  549.9	 7707.0	...
7024496	  789.1	  549.9	 7708.0	...
7024497	  788.3	  549.5	 7708.0	...
7024498	  787.6	  549.2	 7711.0	...
7024499	  786.9	  549.6	 7714.0	...
7024500	  786.9	  550.2	 7715.0	...
7024501	  787.3	  550.8	 7714.0	...
7024502	  787.7	  550.7	 7713.0	...
7024503	  788.1	  550.5	 7712.0	...
7024504	  787.8	  550.5	 7711.0	...
7024505	  787.7	  551.5	 7710.0	...
7024506	  787.6	  552.5	 7711.0	...
7024507	  787.8	  553.4	 7712.0	...
7024508	  787.8	  553.4	 7714.0	...
7024509	  787.7	  553.3	 7713.0	...
7024510	  787.5	  553.2	 7712.0	...
7024511	  787.2	  552.3	 7716.0	...
7024512	  787.0	  551.3	 7720.0	...
7024513	  786.9	  550.4	 7724.0	...
7024514	  786.8	  550.3	 7724.0	...
7024515	  786.8	  550.3	 7724.0	...
7024516	  786.8	  550.3	 7724.0	...
7024517	  786.9	  550.4	 7723.0	...
7024518	  787.0	  550.4	 7723.0	...
7024519	  786.9	  550.6	 7723.0	...
7024520	  786.8	  550.7	 7723.0	...
7024521	  787.0	  550.9	 7724.0	...
7024522	  787.4	  551.0	 7724.0	...
7024523	  787.8	  551.1	 7724.0	...
7024524	  787.3	  551.2	 7724.0	...
7024525	  786.8	  551.3	 7724.0	...
7024526	  786.6	  550.9	 7724.0	...
7024527	  786.8	  550.4	 7723.0	...
7024528	  787.0	  550.2	 7723.0	...
7024529	  787.1	  550.4	 7722.0	...
7024530	  787.0	  550.6	 7721.0	...
7024531	  787.0	  550.5	 7724.0	...
7024532	  786.9	  550.5	 7728.0	...
7024533	  786.8	  550.3	 7732.0	...
7024534	  786.7	  550.1	 7735.0	...
7024535	  786.8	  549.9	 7735.0	...
7024536	  787.0	  549.6	 7733.0	...
7024537	  787.2	  549.3	 7731.0	...
7024538	  787.3	  549.1	 7730.0	...
7024539	  787.3	  548.9	 7731.0	...
7024540	  787.3	  549.0	 7733.0	...
7024541	  787.3	  548.9	 7733.0	...
7024542	  787.2	  548.8	 7734.0	...
7024543	  787.3	  548.9	 7737.0	...
7024544	  787.5	  549.1	 7740.0	...
7024545	  787.6	  549.4	 7742.0	...
7024546	  787.6	  549.5	 7739.0	...
7024547	  787.7	  549.5	 7737.0	...
7024548	  787.7	  549.5	 7737.0	...
7024549	  787.7	  549.5	 7738.0	...
7024550	  787.8	  549.6	 7738.0	...
7024551	  787.7	  549.9	 7736.0	...
7024552	  787.7	  550.0	 7733.0	...
7024553	  787.5	  550.0	 7731.0	...
7024554	  787.4	  550.0	 7729.0	...
7024555	  787.5	  550.0	 7728.0	...
7024556	  787.7	  549.9	 7728.0	...
7024557	  787.9	  549.8	 7729.0	...
7024558	  788.0	  549.6	 7728.0	...
7024559	  787.5	  549.6	 7727.0	...
7024560	  786.9	  549.6	 7728.0	...
7024561	  786.3	  549.6	 7731.0	...
7024562	  786.3	  549.6	 7734.0	...
7024563	  786.7	  549.7	 7734.0	...
7024564	  787.1	  549.6	 7734.0	...
7024565	  787.5	  549.5	 7733.0	...
7024566	  787.3	  549.5	 7733.0	...
7024567	  787.1	  549.7	 7733.0	...
7024568	  787.0	  550.0	 7735.0	...
7024569	  787.0	  550.1	 7736.0	...
7024570	  787.0	  550.1	 7737.0	...
7024571	  786.8	  550.3	 7737.0	...
7024572	  786.7	  550.4	 7736.0	...
7024573	  786.8	  550.3	 7735.0	...
7024574	  787.1	  549.9	 7733.0	...
7024575	  787.3	  549.6	 7733.0	...
7024576	  787.1	  549.6	 7734.0	...
7024577	  786.8	  549.6	 7738.0	...
7024578	  786.8	  549.5	 7740.0	...
7024579	  787.1	  549.5	 7737.0	...
7024580	  787.4	  549.4	 7732.0	...
7024581	  787.6	  549.4	 7727.0	...
7024582	  787.5	  549.5	 7727.0	...
7024583	  787.3	  549.1	 7730.0	...
7024584	  787.2	  548.7	 7732.0	...
7024585	  787.1	  548.2	 7735.0	...
7024586	  787.1	  548.1	 7736.0	...
7024587	  787.1	  548.1	 7738.0	...
7024588	  787.0	  548.3	 7740.0	...
7024589	  786.9	  548.8	 7742.0	...
7024590	  786.8	  549.1	 7742.0	...
7024591	  786.8	  549.4	 7740.0	...
7024592	  786.8	  549.5	 7737.0	...
7024593	  786.7	  549.6	 7736.0	...
7024594	  786.7	  549.9	 7736.0	...
7024595	  786.7	  550.1	 7736.0	...
7024596	  786.5	  550.5	 7735.0	...
7024597	  786.1	  550.7	 7735.0	...
7024598	  785.6	  550.5	 7734.0	...
7024599	  785.3	  550.1	 7733.0	...
7024600	  785.3	  549.7	 7732.0	...
7024601	  785.2	  549.5	 7736.0	...
7024602	  785.1	  549.3	 7739.0	...
7024603	  785.1	  549.1	 7742.0	...
7024604	  785.0	  549.0	 7741.0	...
7024605	  784.9	  548.9	 7740.0	...
7024606	  784.9	  548.8	 7739.0	...
7024607	  784.8	  548.7	 7738.0	...
7024608	  784.7	  548.7	 7739.0	...
7024609	  784.6	  548.5	 7739.0	...
7024610	  784.7	  548.4	 7737.0	...
7024611	  784.8	  548.3	 7736.0	...
7024612	  784.9	  548.2	 7738.0	...
7024613	  784.8	  547.8	 7741.0	...
7024614	  784.5	  547.2	 7743.0	...
7024615	  784.5	  546.6	 7744.0	...
7024616	  784.6	  546.7	 7743.0	...
7024617	  784.8	  547.1	 7742.0	...
7024618	  784.8	  547.3	 7742.0	...
7024619	  784.8	  547.0	 7742.0	...
7024620	  784.7	  546.7	 7742.0	...
7024621	  784.7	  546.8	 7742.0	...
7024622	  784.9	  546.9	 7745.0	...
7024623	  785.0	  547.1	 7748.0	...
7024624	  785.1	  547.3	 7750.0	...
7024625	  785.5	  547.3	 7749.0	...
7024626	  785.9	  547.4	 7750.0	...
7024627	  786.1	  547.5	 7751.0	...
7024628	  785.8	  547.6	 7753.0	...
7024629	  785.4	  547.5	 7752.0	...
7024630	  785.2	  547.6	 7750.0	...
7024631	  785.2	  547.6	 7748.0	...
7024632	  785.2	  547.3	 7747.0	...
7024633	  785.1	  546.9	 7749.0	...
7024634	  784.9	  546.5	 7750.0	...
7024635	  784.7	  546.7	 7751.0	...
7024636	  784.6	  546.9	 7749.0	...
7024637	  784.5	  547.0	 7746.0	...
7024638	  784.5	  547.2	 7745.0	...
7024639	  784.5	  547.4	 7745.0	...
7024640	  784.5	  547.6	 7746.0	...
7024641	  784.4	  547.5	 7746.0	...
7024642	  784.4	  547.3	 7747.0	...
7024643	  784.5	  547.2	 7747.0	...
7024644	  784.3	  547.0	 7746.0	...
7024645	  784.2	  546.9	 7747.0	...
7024646	  784.1	  547.1	 7748.0	...
7024647	  784.3	  547.3	 7750.0	...
7024648	  784.3	  547.5	 7752.0	...
7024649	  784.1	  547.2	 7753.0	...
7024650	  783.9	  546.9	 7754.0	...
7024651	  783.9	  546.6	 7753.0	...
7024652	  783.9	  546.6	 7752.0	...
7024653	  784.0	  546.6	 7751.0	...
7024654	  784.0	  546.6	 7751.0	...
7024655	  784.0	  546.6	 7750.0	...
7024656	  784.0	  546.7	 7749.0	...
7024657	  784.0	  546.8	 7747.0	...
7024658	  784.1	  547.4	 7744.0	...
7024659	  784.3	  548.0	 7742.0	...
7024660	  784.3	  548.2	 7740.0	...
7024661	  784.3	  548.0	 7740.0	...
7024662	  784.3	  547.7	 7736.0	...
MSG	7024663 0000 _ Number Off
7024663	  784.3	  547.7	 7732.0	...
7024664	  784.3	  547.8	 7733.0	...
7024665	  784.5	  547.8	 7737.0	...
7024666	  784.6	  548.0	 7742.0	...
7024667	  784.8	  548.4	 7743.0	...
7024668	  784.8	  548.9	 7744.0	...
7024669	  784.9	  549.3	 7743.0	...
7024670	  784.3	  549.4	 7740.0	...
7024671	  783.7	  549.5	 7736.0	...
7024672	  783.5	  549.6	 7735.0	...
7024673	  783.9	  549.8	 7734.0	...
7024674	  784.1	  550.1	 7734.0	...
7024675	  784.0	  550.2	 7734.0	...
7024676	  784.0	  550.2	 7734.0	...
7024677	  784.0	  550.2	 7734.0	...
7024678	  784.0	  550.3	 7737.0	...
7024679	  783.8	  550.4	 7740.0	...
7024680	  783.6	  550.5	 7742.0	...
7024681	  783.5	  550.5	 7742.0	...
7024682	  783.6	  550.1	 7742.0	...
7024683	  783.7	  549.7	 7742.0	...
7024684	  783.7	  549.3	 7742.0	...
7024685	  783.6	  549.4	 7744.0	...
7024686	  783.5	  549.4	 7746.0	...
7024687	  783.3	  549.4	 7749.0	...
7024688	  783.2	  549.4	 7750.0	...
7024689	  783.2	  549.1	 7751.0	...
7024690	  783.2	  548.8	 7752.0	...
7024691	  783.2	  548.6	 7747.0	...
7024692	  783.2	  548.6	 7741.0	...
7024693	  783.1	  548.6	 7735.0	...
7024694	  783.2	  549.0	 7733.0	...
7024695	  783.1	  549.4	 7732.0	...
7024696	  783.1	  549.7	 7732.0	...
7024697	  782.9	  549.7	 7731.0	...
7024698	  782.8	  549.7	 7731.0	...
7024699	  782.8	  549.7	 7732.0	...
7024700	  782.8	  549.7	 7733.0	...
7024701	  782.8	  549.7	 7735.0	...
7024702	  782.8	  549.7	 7737.0	...
7024703	  782.4	  549.9	 7737.0	...
7024704	  781.9	  550.3	 7736.0	...
7024705	  781.5	  550.6	 7734.0	...
7024706	  781.7	  551.2	 7733.0	...
7024707	  781.9	  551.7	 7733.0	...
7024708	  781.8	  552.1	 7734.0	...
7024709	  781.5	  552.0	 7735.0	...
7024710	  781.4	  551.6	 7736.0	...
7024711	  781.5	  551.2	 7736.0	...
7024712	  781.6	  550.9	 7736.0	...
7024713	  781.8	  551.1	 7735.0	...
7024714	  782.1	  551.2	 7735.0	...
7024715	  782.3	  551.4	 7737.0	...
7024716	  782.3	  551.5	 7738.0	...
7024717	  782.3	  551.3	 7739.0	...
7024718	  782.4	  551.0	 7739.0	...
7024719	  782.4	  550.8	 7738.0	...
7024720	  782.6	  551.0	 7737.0	...
7024721	  782.7	  551.2	 7736.0	...
7024722	  782.8	  551.5	 7739.0	...
7024723	  782.6	  551.9	 7742.0	...
7024724	  782.4	  552.1	 7745.0	...
7024725	  782.2	  551.9	 7744.0	...
7024726	  782.1	  551.8	 7741.0	...
7024727	  781.9	  551.9	 7738.0	...
7024728	  781.8	  551.7	 7736.0	...
7024729	  781.8	  551.5	 7735.0	...
7024730	  781.9	  551.3	 7736.0	...
7024731	  782.0	  551.9	 7736.0	...
7024732	  782.0	  552.3	 7737.0	...
7024733	  781.9	  552.3	 7738.0	...
7024734	  781.8	  551.9	 7740.0	...
7024735	  781.6	  551.5	 7743.0	...
7024736	  781.5	  551.5	 7745.0	...
7024737	  781.3	  551.5	 7746.0	...
7024738	  781.2	  551.6	 7746.0	...
7024739	  781.2	  551.5	 7746.0	...
7024740	  781.0	  551.3	 7746.0	...
7024741	  780.9	  551.8	 7746.0	...
7024742	  781.0	  552.4	 7746.0	...
7024743	  781.2	  552.6	 7746.0	...
7024744	  781.3	  552.1	 7744.0	...
7024745	  781.2	  551.7	 7743.0	...
7024746	  781.4	  551.8	 7741.0	...
7024747	  781.5	  551.8	 7742.0	...
7024748	  781.6	  551.8	 7742.0	...
7024749	  781.5	  552.0	 7739.0	...
7024750	  781.4	  552.1	 7735.0	...
7024751	  781.3	  552.2	 7733.0	...
7024752	  781.2	  552.0	 7737.0	...
7024753	  781.1	  551.9	 7742.0	...
7024754	  781.0	  551.9	 7745.0	...
7024755	  780.7	  551.9	 7749.0	...
7024756	  780.5	  551.9	 7751.0	...
7024757	  780.4	  552.0	 7751.0	...
7024758	  780.4	  552.1	 7747.0	...
7024759	  780.3	  551.8	 7744.0	...
7024760	  780.3	  551.4	 7739.0	...
7024761	  780.3	  551.3	 7736.0	...
7024762	  780.4	  551.8	 7732.0	...
7024763	  780.3	  552.3	 7732.0	...
7024764	  780.1	  552.4	 7732.0	...
7024765	  780.2	  552.6	 7733.0	...
7024766	  780.5	  552.9	 7735.0	...
7024767	  780.7	  553.2	 7738.0	...
7024768	  780.6	  553.1	 7740.0	...
7024769	  780.4	  552.9	 7741.0	...
7024770	  780.3	  552.6	 7742.0	...
7024771	  780.4	  552.5	 7743.0	...
7024772	  780.5	  552.5	 7745.0	...
7024773	  780.6	  552.6	 7742.0	...
7024774	  780.6	  552.6	 7739.0	...
7024775	  780.8	  552.7	 7739.0	...
7024776	  780.9	  552.8	 7743.0	...
7024777	  780.7	  553.0	 7745.0	...
7024778	  780.3	  553.1	 7742.0	...
7024779	  779.8	  553.1	 7739.0	...
7024780	  779.8	  553.0	 7738.0	...
7024781	  779.8	  552.9	 7737.0	...
7024782	  779.8	  553.0	 7738.0	...
7024783	  779.9	  553.5	 7739.0	...
7024784	  780.0	  554.0	 7738.0	...
7024785	  780.0	  554.2	 7736.0	...
7024786	  780.1	  554.0	 7735.0	...
7024787	  780.3	  554.3	 7735.0	...
7024788	  780.6	  554.8	 7735.0	...
7024789	  780.9	  555.2	 7737.0	...
7024790	  780.7	  555.2	 7739.0	...
7024791	  780.4	  555.1	 7738.0	...
7024792	  780.1	  555.1	 7733.0	...
7024793	  780.1	  555.1	 7729.0	...
7024794	  780.0	  555.1	 7728.0	...
7024795	  779.9	  555.1	 7727.0	...
7024796	  779.7	  555.3	 7726.0	...
7024797	  779.8	  555.6	 7724.0	...
7024798	  780.2	  555.8	 7726.0	...
7024799	  780.5	  555.9	 7729.0	...
7024800	  780.9	  555.8	 7732.0	...
7024801	  780.7	  555.8	 7733.0	...
7024802	  780.6	  555.7	 7733.0	...
7024803	  780.4	  555.6	 7733.0	...
7024804	  780.2	  555.5	 7734.0	...
7024805	  780.1	  555.4	 7734.0	...
7024806	  780.0	  555.4	 7734.0	...
7024807	  780.1	  555.9	 7733.0	...
7024808	  780.2	  556.5	 7731.0	...
7024809	  780.5	  557.7	 7731.0	...
7024810	  780.6	  558.3	 7729.0	...
7024811	  780.6	  558.3	 7727.0	...
7024812	  780.7	  557.6	 7726.0	...
7024813	  781.0	  557.5	 7726.0	...
7024814	  781.3	  557.8	 7726.0	...
7024815	  781.2	  558.0	 7726.0	...
7024816	  781.2	  557.6	 7727.0	...
7024817	  781.1	  557.4	 7730.0	...
7024818	  781.0	  557.4	 7732.0	...
7024819	  781.0	  557.4	 7732.0	...
7024820	  780.9	  557.4	 7732.0	...
7024821	  780.9	  557.3	 7732.0	...
7024822	  780.8	  557.3	 7734.0	...
7024823	  780.6	  557.3	 7737.0	...
7024824	  780.4	  557.4	 7741.0	...
7024825	  780.3	  557.5	 7743.0	...
7024826	  780.2	  557.6	 7742.0	...
7024827	  780.2	  557.6	 7739.0	...
7024828	  780.2	  557.5	 7736.0	...
7024829	  780.3	  557.5	 7739.0	...
7024830	  780.4	  557.9	 7741.0	...
7024831	  780.6	  558.4	 7743.0	...
7024832	  780.9	  559.1	 7744.0	...
7024833	  781.2	  559.3	 7745.0	...
7024834	  781.4	  559.3	 7746.0	...
7024835	  781.3	  559.1	 7745.0	...
7024836	  781.4	  558.8	 7745.0	...
7024837	  781.7	  558.8	 7746.0	...
7024838	  781.7	  559.0	 7746.0	...
7024839	  781.5	  559.1	 7746.0	...
7024840	  781.3	  559.3	 7746.0	...
7024841	  781.4	  559.4	 7744.0	...
7024842	  781.6	  559.6	 7742.0	...
7024843	  781.8	  559.7	 7740.0	...
7024844	  781.8	  559.7	 7741.0	...
7024845	  781.9	  559.5	 7741.0	...
7024846	  782.0	  559.6	 7740.0	...
7024847	  782.2	  559.8	 7737.0	...
7024848	  782.3	  560.2	 7735.0	...
7024849	  782.6	  560.2	 7733.0	...
7024850	  782.7	  560.2	 7733.0	...
7024851	  782.7	  559.8	 7734.0	...
7024852	  782.5	  559.5	 7736.0	...
7024853	  782.3	  559.3	 7738.0	...
7024854	  782.4	  559.4	 7740.0	...
7024855	  782.5	  559.5	 7740.0	...
7024856	  782.5	  560.1	 7737.0	...
7024857	  782.5	  560.6	 7732.0	...
7024858	  782.4	  560.9	 7731.0	...
7024859	  782.5	  560.9	 7735.0	...
7024860	  782.2	  561.2	 7740.0	...
7024861	  781.8	  561.4	 7743.0	...
7024862	  781.5	  561.6	 7743.0	...
7024863	  781.6	  561.6	 7741.0	...
7024864	  781.7	  561.5	 7738.0	...
7024865	  782.1	  561.4	 7736.0	...
7024866	  782.5	  561.1	 7737.0	...
7024867	  782.8	  560.7	 7738.0	...
7024868	  782.6	  560.4	 7739.0	...
7024869	  782.4	  560.3	 7739.0	...
7024870	  782.4	  560.4	 7739.0	...
7024871	  782.0	  560.5	 7740.0	...
7024872	  781.7	  560.7	 7741.0	...
7024873	  781.7	  560.7	 7744.0	...
7024874	  782.1	  560.7	 7745.0	...
MSG	7024875 0000 _ Number On
7024875	  782.5	  561.3	 7743.0	...
7024876	  782.7	  561.9	 7739.0	...
7024877	  782.8	  562.4	 7735.0	...
7024878	  782.4	  562.2	 7735.0	...
7024879	  782.0	  561.7	 7735.0	...
7024880	  781.1	  560.8	 7734.0	...
7024881	  780.7	  559.9	 7733.0	...
7024882	  780.4	  559.3	 7732.0	...
7024883	  780.5	  559.3	 7731.0	...
7024884	  781.0	  559.9	 7731.0	...
7024885	  781.5	  560.6	 7731.0	...
7024886	  781.9	  561.2	 7731.0	...
7024887	  782.0	  561.2	 7731.0	...
7024888	  782.1	  561.2	 7731.0	...
7024889	  782.2	  561.3	 7732.0	...
7024890	  782.2	  561.3	 7733.0	...
7024891	  782.3	  561.7	 7734.0	...
7024892	  782.4	  562.0	 7733.0	...
7024893	  782.5	  562.1	 7732.0	...
7024894	  783.0	  561.5	 7731.0	...
7024895	  783.5	  560.9	 7732.0	...
7024896	  783.6	  560.5	 7732.0	...
7024897	  783.2	  560.6	 7731.0	...
7024898	  782.7	  560.7	 7730.0	...
7024899	  782.7	  560.7	 7730.0	...
7024900	  782.7	  560.8	 7731.0	...
7024901	  782.6	  560.9	 7732.0	...
7024902	  782.3	  561.7	 7732.0	...
7024903	  782.1	  562.5	 7731.0	...
7024904	  781.7	  563.3	 7732.0	...
7024905	  781.7	  563.3	 7734.0	...
7024906	  781.6	  563.3	 7736.0	...
7024907	  781.7	  563.5	 7734.0	...
7024908	  781.8	  563.8	 7731.0	...
7024909	  782.0	  564.0	 7728.0	...
7024910	  782.2	  563.7	 7729.0	...
7024911	  782.4	  563.2	 7730.0	...
7024912	  782.6	  562.9	 7732.0	...
7024913	  782.7	  563.0	 7734.0	...
7024914	  782.8	  563.1	 7735.0	...
7024915	  782.8	  562.8	 7736.0	...
7024916	  782.6	  562.5	 7737.0	...
7024917	  782.4	  562.2	 7738.0	...
7024918	  782.6	  562.1	 7737.0	...
7024919	  782.9	  562.0	 7737.0	...
7024920	  783.4	  561.8	 7736.0	...
7024921	  783.5	  562.1	 7736.0	...
7024922	  783.7	  562.5	 7737.0	...
7024923	  783.7	  563.0	 7738.0	...
7024924	  783.6	  563.1	 7739.0	...
7024925	  783.5	  562.9	 7740.0	...
7024926	  783.4	  562.9	 7740.0	...
7024927	  783.3	  562.8	 7737.0	...
7024928	  783.1	  562.8	 7734.0	...
7024929	  783.2	  562.8	 7731.0	...
7024930	  783.3	  562.9	 7731.0	...
7024931	  783.5	  562.9	 7731.0	...
7024932	  783.8	  563.0	 7731.0	...
7024933	  784.1	  563.0	 7730.0	...
7024934	  784.1	  563.5	 7730.0	...
7024935	  783.9	  564.0	 7731.0	...
7024936	  783.8	  564.0	 7731.0	...
7024937	  783.8	  563.4	 7732.0	...
7024938	  783.7	  562.9	 7727.0	...
7024939	  783.7	  562.8	 7723.0	...
7024940	  783.2	  562.8	 7718.0	...
7024941	  782.6	  562.9	 7719.0	...
7024942	  782.2	  563.1	 7720.0	...
7024943	  782.2	  563.2	 7721.0	...
7024944	  782.3	  563.4	 7721.0	...
7024945	  782.1	  563.4	 7722.0	...
7024946	  781.9	  563.0	 7722.0	...
7024947	  782.0	  562.5	 7723.0	...
7024948	  782.1	  561.8	 7723.0	...
7024949	  782.4	  561.5	 7722.0	...
7024950	  782.7	  561.5	 7722.0	...
7024951	  783.1	  561.7	 7722.0	...
7024952	  783.5	  561.9	 7722.0	...
7024953	  783.5	  561.9	 7723.0	...
7024954	  783.4	  561.9	 7723.0	...
7024955	  783.3	  561.9	 7724.0	...
7024956	  783.2	  561.9	 7726.0	...
7024957	  783.1	  562.0	 7727.0	...
7024958	  783.2	  562.2	 7727.0	...
7024959	  783.3	  562.0	 7727.0	...
7024960	  783.4	  561.7	 7726.0	...
7024961	  783.4	  561.2	 7725.0	...
7024962	  783.4	  560.7	 7728.0	...
7024963	  783.4	  560.2	 7731.0	...
7024964	  783.4	  560.4	 7732.0	...
7024965	  783.5	  560.8	 7732.0	...
7024966	  783.6	  561.2	 7731.0	...
7024967	  783.6	  561.5	 7731.0	...
7024968	  783.7	  561.8	 7731.0	...
7024969	  783.7	  562.1	 7731.0	...
7024970	  783.8	  562.2	 7731.0	...
7024971	  783.4	  562.3	 7728.0	...
7024972	  783.0	  562.3	 7724.0	...
7024973	  782.9	  562.3	 7723.0	...
7024974	  783.2	  562.3	 7726.0	...
7024975	  783.5	  561.9	 7728.0	...
7024976	  783.5	  561.4	 7727.0	...
7024977	  783.5	  561.0	 7726.0	...
7024978	  783.4	  561.0	 7727.0	...
7024979	  783.3	  560.7	 7728.0	...
7024980	  783.2	  560.3	 7730.0	...
7024981	  783.2	  560.0	 7731.0	...
7024982	  783.2	  559.8	 7728.0	...
7024983	  783.2	  559.6	 7724.0	...
7024984	  783.2	  559.3	 7722.0	...
7024985	  783.3	  559.3	 7723.0	...
7024986	  783.6	  559.7	 7723.0	...
7024987	  784.0	  560.1	 7724.0	...
7024988	  784.3	  560.8	 7727.0	...
7024989	  784.8	  561.3	 7730.0	...
7024990	  785.4	  561.7	 7730.0	...
7024991	  785.4	  561.9	 7728.0	...
7024992	  785.0	  561.9	 7723.0	...
7024993	  784.6	  561.8	 7721.0	...
7024994	  784.9	  561.3	 7721.0	...
7024995	  785.2	  560.9	 7724.0	...
7024996	  785.2	  561.1	 7726.0	...
7024997	  784.8	  561.8	 7726.0	...
7024998	  784.4	  562.6	 7726.0	...
7024999	  784.2	  562.5	 7726.0	...
7025000	  784.2	  562.0	 7727.0	...
7025001	  784.4	  561.9	 7726.0	...
7025002	  784.6	  562.7	 7724.0	...
7025003	  784.8	  563.4	 7723.0	...
7025004	  784.9	  563.7	 7721.0	...
7025005	  785.0	  563.8	 7721.0	...
7025006	  785.2	  564.0	 7721.0	...
7025007	  785.4	  564.2	 7721.0	...
7025008	  785.5	  564.3	 7722.0	...
7025009	  785.4	  564.2	 7722.0	...
7025010	  785.5	  565.0	 7722.0	...
7025011	  785.6	  565.7	 7721.0	...
7025012	  785.6	  566.4	 7720.0	...
7025013	  785.7	  566.0	 7718.0	...
7025014	  785.7	  565.2	 7718.0	...
7025015	  785.7	  564.6	 7714.0	...
7025016	  785.6	  564.0	 7710.0	...
7025017	  785.7	  563.8	 7706.0	...
7025018	  785.8	  564.1	 7705.0	...
7025019	  785.8	  564.4	 7705.0	...
7025020	  785.8	  564.8	 7708.0	...
7025021	  785.8	  564.8	 7711.0	...
7025022	  785.8	  565.2	 7713.0	...
7025023	  786.0	  566.0	 7714.0	...
7025024	  786.0	  566.8	 7714.0	...
7025025	  785.7	  567.3	 7714.0	...
7025026	  785.3	  567.4	 7714.0	...
7025027	  784.9	  567.3	 7713.0	...
7025028	  784.7	  567.2	 7710.0	...
7025029	  784.6	  567.0	 7707.0	...
7025030	  784.9	  566.9	 7705.0	...
7025031	  785.3	  566.7	 7704.0	...
7025032	  785.6	  566.3	 7703.0	...
7025033	  785.8	  566.1	 7703.0	...
7025034	  785.9	  565.9	 7703.0	...
7025035	  786.0	  565.9	 7704.0	...
7025036	  786.0	  565.9	 7705.0	...
7025037	  786.0	  566.0	 7707.0	...
7025038	  786.0	  566.1	 7707.0	...
7025039	  786.0	  566.1	 7707.0	...
7025040	  786.0	  566.0	 7705.0	...
7025041	  786.0	  565.8	 7704.0	...
7025042	  786.0	  565.7	 7703.0	...
7025043	  786.0	  565.7	 7703.0	...
7025044	  785.9	  565.7	 7703.0	...
7025045	  785.8	  565.5	 7703.0	...
7025046	  785.8	  565.2	 7703.0	...
7025047	  785.9	  565.0	 7704.0	...
7025048	  786.0	  565.6	 7704.0	...
7025049	  786.1	  566.2	 7704.0	...
7025050	  786.1	  566.8	 7702.0	...
7025051	  786.0	  566.7	 7700.0	...
7025052	  785.9	  566.6	 7703.0	...
7025053	  785.6	  566.5	 7708.0	...
7025054	  785.5	  566.5	 7712.0	...
7025055	  785.7	  566.6	 7712.0	...
7025056	  786.0	  566.6	 7713.0	...
7025057	  786.3	  566.6	 7714.0	...
7025058	  786.2	  566.6	 7716.0	...
7025059	  786.1	  566.6	 7714.0	...
7025060	  786.1	  566.7	 7709.0	...
7025061	  786.1	  566.8	 7704.0	...
7025062	  786.2	  567.0	 7700.0	...
7025063	  786.2	  567.0	 7700.0	...
7025064	  786.1	  567.1	 7697.0	...
7025065	  786.1	  567.2	 7695.0	...
7025066	  786.2	  567.2	 7695.0	...
7025067	  786.4	  567.2	 7698.0	...
7025068	  786.7	  567.2	 7700.0	...
7025069	  786.7	  567.1	 7699.0	...
7025070	  786.6	  567.1	 7697.0	...
7025071	  786.5	  567.0	 7695.0	...
7025072	  786.2	  566.9	 7694.0	...
7025073	  786.0	  566.9	 7694.0	...
7025074	  785.8	  566.9	 7695.0	...
7025075	  785.8	  566.8	 7696.0	...
7025076	  785.8	  566.8	 7698.0	...
7025077	  786.0	  567.1	 7695.0	...
7025078	  786.2	  567.3	 7692.0	...
7025079	  786.1	  567.6	 7689.0	...
7025080	  786.4	  568.0	 7694.0	...
7025081	  786.7	  568.5	 7701.0	...
7025082	  787.0	  568.6	 7707.0	...
7025083	  787.0	  568.3	 7708.0	...
7025084	  786.8	  567.9	 7709.0	...
7025085	  786.6	  567.8	 7707.0	...
7025086	  786.5	  567.8	 7705.0	...
7025087	  786.5	  567.7	 7702.0	...
7025088	  786.5	  567.9	 7702.0	...
7025089	  786.5	  568.1	 7702.0	...
7025090	  786.5	  568.3	 7703.0	...
7025091	  786.6	  568.3	 7704.0	...
7025092	  786.6	  568.4	 7704.0	...
7025093	  786.5	  568.5	 7703.0	...
7025094	  786.4	  568.6	 7702.0	...
7025095	  786.4	  568.8	 7698.0	...
7025096	  786.9	  569.0	 7697.0	...
7025097	  787.5	  569.1	 7696.0	...
7025098	  787.7	  569.0	 7697.0	...
7025099	  787.6	  569.0	 7697.0	...
7025100	  787.6	  568.9	 7696.0	...
7025101	  787.3	  568.8	 7693.0	...
7025102	  786.8	  568.7	 7691.0	...
7025103	  786.4	  568.7	 7689.0	...
7025104	  786.3	  568.7	 7689.0	...
7025105	  786.3	  568.9	 7689.0	...
7025106	  786.2	  569.1	 7690.0	...
7025107	  786.2	  569.3	 7691.0	...
7025108	  786.2	  569.2	 7691.0	...
7025109	  786.2	  568.9	 7692.0	...
7025110	  786.3	  568.7	 7694.0	...
7025111	  786.2	  568.7	 7695.0	...
7025112	  786.1	  568.9	 7695.0	...
7025113	  786.1	  569.3	 7691.0	...
7025114	  786.4	  569.6	 7687.0	...
7025115	  786.7	  569.9	 7682.0	...
7025116	  786.9	  570.2	 7681.0	...
7025117	  786.8	  570.0	 7682.0	...
7025118	  786.6	  569.5	 7684.0	...
7025119	  786.4	  569.0	 7687.0	...
7025120	  786.3	  568.9	 7687.0	...
7025121	  786.5	  568.8	 7688.0	...
7025122	  786.7	  568.7	 7688.0	...
7025123	  786.6	  568.7	 7689.0	...
7025124	  786.3	  568.6	 7692.0	...
7025125	  786.3	  568.7	 7694.0	...
7025126	  786.6	  569.0	 7693.0	...
7025127	  787.0	  569.2	 7690.0	...
7025128	  786.9	  568.9	 7688.0	...
7025129	  786.8	  568.4	 7687.0	...
7025130	  786.7	  568.6	 7687.0	...
7025131	  786.7	  569.2	 7689.0	...
7025132	  786.8	  569.8	 7692.0	...
7025133	  787.0	  569.7	 7693.0	...
7025134	  787.1	  569.1	 7693.0	...
7025135	  787.3	  568.1	 7692.0	...
7025136	  787.3	  567.2	 7692.0	...
7025137	  787.3	  566.8	 7691.0	...
7025138	  787.3	  566.9	 7690.0	...
7025139	  787.3	  567.0	 7689.0	...
7025140	  787.4	  567.1	 7689.0	...
7025141	  787.5	  567.2	 7690.0	...
7025142	  787.5	  567.4	 7690.0	...
7025143	  787.5	  567.5	 7689.0	...
7025144	  787.5	  567.6	 7689.0	...
7025145	  787.5	  567.6	 7690.0	...
7025146	  787.6	  567.6	 7691.0	...
7025147	  787.7	  567.6	 7693.0	...
7025148	  787.7	  567.7	 7693.0	...
7025149	  787.6	  567.8	 7691.0	...
7025150	  787.4	  567.9	 7688.0	...
7025151	  787.4	  567.9	 7686.0	...
7025152	  787.4	  567.8	 7685.0	...
7025153	  787.4	  567.7	 7684.0	...
7025154	  787.3	  567.7	 7684.0	...
7025155	  787.2	  567.7	 7686.0	...
7025156	  787.1	  567.6	 7688.0	...
7025157	  787.1	  567.5	 7689.0	...
7025158	  787.1	  567.5	 7690.0	...
7025159	  787.1	  567.0	 7688.0	...
7025160	  787.0	  566.4	 7686.0	...
7025161	  787.1	  565.8	 7683.0	...
7025162	  787.3	  565.9	 7681.0	...
7025163	  787.6	  566.1	 7679.0	...
7025164	  787.7	  566.1	 7678.0	...
7025165	  787.9	  566.1	 7679.0	...
7025166	  788.1	  566.1	 7683.0	...
7025167	  788.2	  565.9	 7688.0	...
7025168	  788.1	  565.7	 7694.0	...
7025169	  787.9	  565.6	 7693.0	...
7025170	  787.8	  565.7	 7691.0	...
7025171	  787.8	  566.0	 7690.0	...
7025172	  787.8	  566.3	 7690.0	...
7025173	  787.8	  566.7	 7689.0	...
7025174	  787.6	  566.4	 7687.0	...
7025175	  787.4	  565.9	 7686.0	...
7025176	  787.2	  565.7	 7686.0	...
7025177	  787.3	  566.4	 7685.0	...
MSG	7025178 0000 _ Number Off
7025178	  787.4	  567.1	 7685.0	...
7025179	  787.4	  567.0	 7685.0	...
7025180	  787.5	  566.4	 7684.0	...
7025181	  787.8	  566.1	 7683.0	...
7025182	  788.1	  566.5	 7683.0	...
7025183	  788.3	  567.0	 7683.0	...
7025184	  788.4	  567.2	 7684.0	...
7025185	  788.4	  567.4	 7685.0	...
7025186	  788.4	  567.5	 7685.0	...
7025187	  788.5	  567.5	 7684.0	...
7025188	  788.9	  567.2	 7684.0	...
7025189	  789.8	  567.0	 7684.0	...
7025190	  790.8	  566.8	 7685.0	...
7025191	  791.7	  566.8	 7686.0	...
7025192	  792.4	  566.2	 7686.0	...
7025193	  793.5	  565.1	 7686.0	...
7025194	  794.2	  563.6	 7686.0	...
7025195	  795.5	  562.4	 7686.0	...
7025196	  797.1	  561.5	 7685.0	...
7025197	  799.1	  561.0	 7684.0	...
7025198	  800.2	  560.9	 7683.0	...
7025199	  800.7	  560.9	 7683.0	...
7025200	  800.7	  560.9	 7682.0	...
7025201	  800.4	  560.8	 7683.0	...
7025202	  800.2	  560.6	 7683.0	...
7025203	  799.9	  560.3	 7684.0	...
7025204	  800.0	  560.2	 7685.0	...
7025205	  799.2	  560.2	 7685.0	...
7025206	  798.4	  560.3	 7687.0	...
7025207	  797.3	  560.4	 7688.0	...
7025208	  796.6	  560.3	 7689.0	...
7025209	  795.5	  560.4	 7690.0	...
7025210	  794.7	  560.4	 7689.0	...
7025211	  794.3	  560.5	 7688.0	...
7025212	  794.2	  560.7	 7686.0	...
7025213	  794.1	  560.8	 7687.0	...
7025214	  794.0	  561.2	 7688.0	...
7025215	  794.0	  561.6	 7688.0	...
7025216	  794.1	  561.9	 7690.0	...
7025217	  794.4	  561.9	 7692.0	...
7025218	  794.7	  561.9	 7693.0	...
7025219	  795.1	  561.9	 7689.0	...
7025220	  795.3	  562.0	 7687.0	...
7025221	  795.4	  562.0	 7684.0	...
7025222	  795.4	  562.2	 7684.0	...
7025223	  795.4	  562.3	 7683.0	...
7025224	  795.4	  562.3	 7683.0	...
7025225	  795.4	  562.0	 7684.0	...
7025226	  795.2	  561.7	 7685.0	...
7025227	  795.0	  561.6	 7689.0	...
7025228	  794.7	  561.5	 7693.0	...
7025229	  794.8	  561.4	 7696.0	...
7025230	  794.9	  561.5	 7694.0	...
7025231	  795.0	  561.7	 7693.0	...
7025232	  795.1	  562.0	 7693.0	...
7025233	  795.4	  562.1	 7693.0	...
7025234	  795.6	  562.1	 7693.0	...
7025235	  795.8	  562.3	 7694.0	...
7025236	  796.0	  562.6	 7695.0	...
7025237	  796.1	  562.9	 7695.0	...
7025238	  796.2	  563.0	 7695.0	...
7025239	  796.1	  563.2	 7694.0	...
7025240	  796.0	  563.5	 7694.0	...
7025241	  795.8	  563.4	 7695.0	...
7025242	  795.8	  563.0	 7696.0	...
7025243	  795.8	  562.5	 7697.0	...
7025244	  795.9	  562.1	 7698.0	...
7025245	  795.8	  561.8	 7699.0	...
7025246	  795.7	  561.6	 7698.0	...
7025247	  795.7	  561.5	 7697.0	...
7025248	  795.8	  561.4	 7697.0	...
7025249	  795.9	  561.3	 7695.0	...
7025250	  796.0	  561.4	 7692.0	...
7025251	  795.9	  561.3	 7690.0	...
7025252	  795.8	  561.3	 7690.0	...
7025253	  795.4	  561.3	 7691.0	...
7025254	  795.1	  561.4	 7691.0	...
7025255	  794.7	  561.4	 7691.0	...
7025256	  794.6	  561.3	 7690.0	...
7025257	  794.5	  560.9	 7690.0	...
7025258	  794.4	  560.4	 7690.0	...
7025259	  794.4	  560.1	 7693.0	...
7025260	  794.5	  560.2	 7695.0	...
7025261	  794.6	  561.0	 7695.0	...
7025262	  794.8	  561.8	 7692.0	...
7025263	  794.8	  562.4	 7690.0	...
7025264	  794.5	  562.5	 7691.0	...
7025265	  794.3	  562.4	 7694.0	...
7025266	  794.3	  562.4	 7695.0	...
7025267	  794.5	  562.5	 7696.0	...
7025268	  794.7	  562.6	 7696.0	...
7025269	  794.7	  562.3	 7696.0	...
7025270	  794.5	  561.6	 7696.0	...
7025271	  794.4	  560.5	 7694.0	...
7025272	  794.3	  560.0	 7692.0	...
7025273	  794.4	  560.4	 7689.0	...
7025274	  794.7	  561.0	 7690.0	...
7025275	  795.0	  561.8	 7695.0	...
7025276	  795.2	  562.0	 7699.0	...
7025277	  795.1	  561.7	 7702.0	...
7025278	  795.1	  560.9	 7701.0	...
7025279	  795.0	  560.1	 7704.0	...
7025280	  794.9	  560.0	 7709.0	...
7025281	  794.9	  560.2	 7709.0	...
7025282	  794.8	  560.4	 7704.0	...
7025283	  794.6	  560.1	 7700.0	...
7025284	  794.4	  559.8	 7702.0	...
7025285	  794.3	  559.5	 7704.0	...
7025286	  794.3	  559.1	 7707.0	...
7025287	  794.3	  558.6	 7707.0	...
7025288	  794.2	  558.0	 7706.0	...
7025289	  794.1	  557.9	 7704.0	...
7025290	  794.2	  557.9	 7703.0	...
7025291	  794.3	  557.9	 7703.0	...
7025292	  794.4	  557.8	 7702.0	...
7025293	  794.3	  558.5	 7702.0	...
7025294	  794.2	  559.1	 7702.0	...
7025295	  794.0	  558.9	 7703.0	...
7025296	  793.8	  558.0	 7703.0	...
7025297	  793.6	  557.3	 7704.0	...
7025298	  793.6	  557.5	 7705.0	...
7025299	  793.6	  557.7	 7706.0	...
7025300	  793.6	  557.7	 7704.0	...
7025301	  793.4	  557.8	 7702.0	...
7025302	  793.2	  557.8	 7700.0	...
7025303	  793.1	  557.7	 7699.0	...
7025304	  793.3	  557.6	 7698.0	...
7025305	  793.5	  557.6	 7698.0	...
7025306	  793.5	  557.6	 7700.0	...
7025307	  793.6	  557.6	 7702.0	...
7025308	  793.7	  558.0	 7700.0	...
7025309	  793.8	  558.4	 7698.0	...
7025310	  793.6	  558.6	 7695.0	...
7025311	  793.2	  558.3	 7700.0	...
7025312	  793.0	  558.0	 7706.0	...
7025313	  793.2	  557.7	 7710.0	...
7025314	  792.9	  557.6	 7709.0	...
7025315	  792.2	  557.4	 7707.0	...
7025316	  791.6	  557.2	 7706.0	...
7025317	  791.6	  557.0	 7707.0	...
7025318	  791.6	  556.9	 7707.0	...
7025319	  791.8	  556.9	 7703.0	...
7025320	  792.0	  556.8	 7699.0	...
7025321	  792.3	  556.8	 7694.0	...
7025322	  792.8	  556.8	 7698.0	...
7025323	  793.2	  556.7	 7704.0	...
7025324	  793.5	  557.1	 7710.0	...
7025325	  793.4	  557.4	 7713.0	...
7025326	  793.3	  557.3	 7711.0	...
7025327	  793.2	  556.9	 7708.0	...
7025328	  792.8	  556.7	 7706.0	...
7025329	  792.5	  556.8	 7706.0	...
7025330	  792.2	  556.7	 7707.0	...
7025331	  792.3	  556.3	 7708.0	...
7025332	  791.9	  556.1	 7708.0	...
7025333	  791.4	  556.2	 7709.0	...
7025334	  791.1	  556.3	 7709.0	...
7025335	  791.2	  556.6	 7710.0	...
7025336	  791.4	  556.8	 7710.0	...
7025337	  791.5	  557.1	 7711.0	...
7025338	  791.8	  557.3	 7712.0	...
7025339	  792.0	  557.5	 7712.0	...
7025340	  792.2	  557.5	 7710.0	...
7025341	  792.0	  557.4	 7709.0	...
7025342	  791.8	  557.0	 7707.0	...
7025343	  791.6	  556.6	 7709.0	...
7025344	  791.3	  556.2	 7710.0	...
7025345	  791.2	  556.2	 7710.0	...
7025346	  791.1	  556.0	 7710.0	...
7025347	  791.1	  555.6	 7710.0	...
7025348	  790.8	  554.9	 7709.0	...
7025349	  790.5	  554.4	 7708.0	...
7025350	  790.2	  553.7	 7708.0	...
7025351	  790.2	  553.3	 7708.0	...
7025352	  790.3	  553.3	 7709.0	...
7025353	  790.4	  553.8	 7710.0	...
7025354	  790.3	  554.4	 7709.0	...
7025355	  790.3	  554.5	 7709.0	...
7025356	  790.4	  555.0	 7708.0	...
7025357	  790.4	  555.5	 7707.0	...
7025358	  790.5	  555.5	 7705.0	...
7025359	  790.5	  555.0	 7704.0	...
7025360	  790.8	  554.4	 7703.0	...
7025361	  791.0	  554.4	 7703.0	...
7025362	  791.1	  554.5	 7708.0	...
7025363	  791.0	  554.6	 7712.0	...
7025364	  790.8	  554.6	 7717.0	...
7025365	  790.6	  554.3	 7716.0	...
7025366	  790.6	  554.0	 7715.0	...
7025367	  790.6	  553.6	 7711.0	...
7025368	  790.3	  553.3	 7708.0	...
7025369	  790.0	  553.1	 7706.0	...
7025370	  789.8	  553.0	 7707.0	...
7025371	  789.7	  553.1	 7708.0	...
7025372	  789.7	  553.1	 7712.0	...
7025373	  789.6	  553.0	 7716.0	...
7025374	  789.4	  552.4	 7720.0	...
7025375	  789.3	  551.8	 7722.0	...
7025376	  789.5	  552.0	 7723.0	...
7025377	  789.7	  552.4	 7722.0	...
7025378	  789.8	  552.9	 7722.0	...
7025379	  789.8	  552.8	 7722.0	...
7025380	  789.8	  552.1	 7723.0	...
7025381	  789.7	  551.2	 7725.0	...
7025382	  789.4	  550.3	 7726.0	...
7025383	  789.2	  550.2	 7726.0	...
7025384	  789.2	  550.4	 7726.0	...
7025385	  789.1	  550.6	 7726.0	...
7025386	  788.9	  550.7	 7727.0	...
7025387	  788.8	  550.8	 7728.0	...
7025388	  788.7	  550.9	 7728.0	...
MSG	7025389 0000 _ Number On
7025389	  788.6	  551.2	 7725.0	...
7025390	  788.5	  551.5	 7721.0	...
7025391	  788.5	  551.3	 7718.0	...
7025392	  788.5	  550.9	 7718.0	...
7025393	  788.5	  550.4	 7722.0	...
7025394	  788.9	  550.1	 7726.0	...
7025395	  789.4	  549.9	 7728.0	...
7025396	  790.0	  549.8	 7725.0	...
7025397	  790.2	  549.9	 7723.0	...
7025398	  790.4	  550.2	 7720.0	...
7025399	  790.1	  550.4	 7720.0	...
7025400	  789.8	  550.4	 7721.0	...
7025401	  789.4	  550.3	 7719.0	...
7025402	  789.3	  550.3	 7716.0	...
7025403	  789.2	  550.3	 7713.0	...
7025404	  789.1	  549.9	 7713.0	...
7025405	  789.1	  549.4	 7712.0	...
7025406	  789.2	  548.8	 7710.0	...
7025407	  789.5	  548.4	 7709.0	...
7025408	  789.7	  548.1	 7707.0	...
7025409	  789.9	  547.7	 7706.0	...
7025410	  789.9	  547.6	 7706.0	...
7025411	  790.0	  547.4	 7706.0	...
7025412	  789.9	  547.8	 7710.0	...
7025413	  789.8	  548.1	 7714.0	...
7025414	  789.7	  547.9	 7717.0	...
7025415	  789.6	  547.3	 7714.0	...
7025416	  789.2	  547.4	 7712.0	...
7025417	  788.9	  548.2	 7710.0	...
7025418	  788.6	  549.0	 7709.0	...
7025419	  788.8	  549.2	 7711.0	...
7025420	  788.9	  548.9	 7713.0	...
7025421	  788.9	  548.6	 7715.0	...
7025422	  788.8	  548.3	 7714.0	...
7025423	  788.7	  548.5	 7716.0	...
7025424	  788.6	  548.2	 7719.0	...
7025425	  788.7	  547.9	 7721.0	...
7025426	  788.7	  547.4	 7721.0	...
7025427	  788.8	  547.3	 7722.0	...
7025428	  788.8	  547.4	 7723.0	...
7025429	  788.9	  547.6	 7722.0	...
7025430	  788.7	  547.2	 7722.0	...
7025431	  788.5	  546.6	 7722.0	...
7025432	  788.2	  546.1	 7723.0	...
7025433	  788.1	  545.9	 7723.0	...
7025434	  787.4	  545.9	 7723.0	...
7025435	  786.8	  546.3	 7723.0	...
7025436	  786.1	  546.8	 7724.0	...
7025437	  785.1	  546.5	 7726.0	...
7025438	  784.1	  545.8	 7728.0	...
7025439	  783.2	  545.1	 7728.0	...
7025440	  782.3	  545.2	 7729.0	...
7025441	  780.9	  545.1	 7730.0	...
7025442	  778.7	  545.1	 7730.0	...
7025443	  776.9	  545.1	 7731.0	...
7025444	  775.3	  545.2	 7731.0	...
7025445	  773.9	  545.3	 7731.0	...
7025446	  772.6	  545.5	 7732.0	...
7025447	  771.1	  546.4	 7731.0	...
7025448	  770.2	  547.2	 7729.0	...
7025449	  769.3	  548.6	 7728.0	...
7025450	  769.2	  549.1	 7727.0	...
7025451	  769.3	  550.5	 7725.0	...
7025452	  768.9	  551.4	 7723.0	...
7025453	  768.5	  553.3	 7722.0	...
7025454	  768.4	  554.4	 7723.0	...
7025455	  769.3	  556.6	 7725.0	...
7025456	  770.3	  558.4	 7727.0	...
7025457	  771.1	  560.4	 7728.0	...
7025458	  772.4	  561.0	 7727.0	...
7025459	  773.9	  561.5	 7727.0	...
7025460	  775.2	  562.0	 7726.0	...
7025461	  775.9	  562.6	 7730.0	...
7025462	  776.4	  563.0	 7735.0	...
7025463	  776.8	  563.2	 7740.0	...
7025464	  777.3	  563.2	 7740.0	...
7025465	  777.8	  563.0	 7740.0	...
7025466	  778.2	  562.7	 7740.0	...
7025467	  778.3	  562.4	 7740.0	...
7025468	  778.2	  561.9	 7741.0	...
7025469	  778.2	  561.5	 7741.0	...
7025470	  777.9	  560.8	 7741.0	...
7025471	  777.6	  560.4	 7740.0	...
7025472	  777.3	  560.1	 7739.0	...
7025473	  777.3	  560.0	 7739.0	...
7025474	  776.9	  559.7	 7740.0	...
7025475	  776.6	  559.0	 7741.0	...
7025476	  776.2	  558.4	 7741.0	...
7025477	  776.3	  558.0	 7742.0	...
7025478	  776.4	  558.0	 7738.0	...
7025479	  776.3	  557.9	 7735.0	...
7025480	  776.1	  557.9	 7732.0	...
7025481	  775.8	  558.2	 7732.0	...
7025482	  775.9	  558.6	 7731.0	...
7025483	  776.2	  558.9	 7731.0	...
7025484	  776.4	  558.9	 7732.0	...
7025485	  776.8	  558.9	 7732.0	...
7025486	  777.2	  558.9	 7731.0	...
7025487	  777.4	  558.9	 7728.0	...
7025488	  777.2	  559.0	 7729.0	...
7025489	  777.0	  558.9	 7732.0	...
7025490	  776.9	  558.5	 7734.0	...
7025491	  776.8	  558.2	 7733.0	...
7025492	  777.0	  558.1	 7731.0	...
7025493	  777.3	  558.0	 7730.0	...
7025494	  777.6	  558.0	 7729.0	...
7025495	  777.6	  558.5	 7728.0	...
7025496	  777.6	  559.0	 7728.0	...
7025497	  777.4	  559.5	 7729.0	...
7025498	  777.1	  559.5	 7731.0	...
7025499	  777.0	  559.3	 7732.0	...
7025500	  777.1	  559.1	 7733.0	...
7025501	  777.1	  558.7	 7733.0	...
7025502	  777.4	  558.5	 7732.0	...
7025503	  777.7	  558.1	 7731.0	...
7025504	  778.1	  557.7	 7729.0	...
7025505	  778.2	  557.4	 7728.0	...
7025506	  778.3	  557.2	 7726.0	...
7025507	  778.4	  557.6	 7727.0	...
7025508	  778.5	  558.1	 7727.0	...
7025509	  778.7	  558.8	 7728.0	...
7025510	  779.1	  559.0	 7728.0	...
7025511	  779.6	  559.2	 7728.0	...
7025512	  779.9	  558.8	 7729.0	...
7025513	  779.7	  558.5	 7730.0	...
7025514	  779.4	  557.4	 7732.0	...
7025515	  779.3	  556.6	 7733.0	...
7025516	  779.3	  556.8	 7731.0	...
7025517	  779.4	  557.6	 7729.0	...
7025518	  779.6	  558.7	 7728.0	...
7025519	  779.8	  558.9	 7729.0	...
7025520	  780.2	  558.9	 7728.0	...
7025521	  780.5	  558.6	 7727.0	...
7025522	  780.8	  558.1	 7722.0	...
7025523	  781.0	  557.7	 7720.0	...
7025524	  781.1	  557.5	 7718.0	...
7025525	  781.0	  557.5	 7719.0	...
7025526	  780.3	  557.6	 7719.0	...
7025527	  779.5	  557.6	 7719.0	...
7025528	  778.9	  557.5	 7719.0	...
7025529	  778.9	  557.7	 7719.0	...
7025530	  779.1	  558.0	 7718.0	...
7025531	  779.4	  558.4	 7718.0	...
7025532	  779.7	  558.5	 7719.0	...
7025533	  779.8	  558.7	 7720.0	...
7025534	  780.1	  558.8	 7721.0	...
7025535	  780.2	  558.4	 7722.0	...
7025536	  780.3	  557.9	 7723.0	...
7025537	  780.2	  557.4	 7725.0	...
7025538	  780.1	  557.4	 7725.0	...
7025539	  780.1	  557.4	 7725.0	...
7025540	  779.9	  557.4	 7725.0	...
7025541	  779.7	  557.4	 7725.0	...
7025542	  780.0	  557.4	 7724.0	...
7025543	  780.5	  557.4	 7723.0	...
7025544	  781.1	  557.6	 7722.0	...
7025545	  781.1	  557.9	 7721.0	...
7025546	  781.1	  557.8	 7720.0	...
7025547	  780.9	  557.5	 7720.0	...
7025548	  781.0	  557.4	 7719.0	...
7025549	  781.1	  557.6	 7717.0	...
7025550	  781.2	  557.3	 7715.0	...
7025551	  781.0	  556.7	 7714.0	...
7025552	  780.9	  556.1	 7714.0	...
7025553	  780.9	  555.5	 7714.0	...
7025554	  780.9	  555.1	 7714.0	...
7025555	  781.0	  555.2	 7713.0	...
7025556	  781.2	  555.7	 7714.0	...
7025557	  781.3	  556.0	 7715.0	...
7025558	  781.3	  555.7	 7716.0	...
7025559	  781.3	  555.5	 7716.0	...
7025560	  781.3	  555.8	 7714.0	...
7025561	  781.3	  556.2	 7712.0	...
7025562	  781.4	  557.1	 7711.0	...
7025563	  781.4	  557.5	 7713.0	...
7025564	  781.4	  558.1	 7714.0	...
7025565	  781.8	  558.3	 7714.0	...
7025566	  782.1	  558.2	 7713.0	...
7025567	  782.4	  557.7	 7713.0	...
7025568	  782.1	  557.3	 7712.0	...
7025569	  781.9	  557.3	 7712.0	...
7025570	  782.3	  557.3	 7711.0	...
7025571	  782.9	  557.5	 7712.0	...
7025572	  783.3	  557.7	 7711.0	...
7025573	  783.1	  557.9	 7711.0	...
7025574	  782.9	  557.7	 7710.0	...
7025575	  783.3	  557.0	 7711.0	...
7025576	  783.7	  556.0	 7711.0	...
7025577	  784.1	  554.9	 7712.0	...
7025578	  784.2	  554.4	 7712.0	...
7025579	  784.5	  554.2	 7709.0	...
7025580	  785.4	  553.7	 7704.0	...
7025581	  786.1	  553.1	 7694.0	...
EFIX R   7022473	7025581	3109	  795.2	  568.8	   7564
SSACC R  7025582
7025582	  787.2	  552.1	 7687.0	...
7025583	  788.1	  551.4	 7684.0	...
7025584	  790.5	  550.2	 7685.0	...
7025585	  792.4	  549.2	 7687.0	...
7025586	  795.4	  547.8	 7688.0	...
7025587	  797.4	  547.0	 7689.0	...
7025588	  800.0	  546.5	 7688.0	...
7025589	  801.8	  546.3	 7686.0	...
7025590	  803.6	  546.2	 7684.0	...
ESACC R  7025582	7025590	9	  787.2	  552.1	  803.6	  546.2	   0.37	     45
SFIX R   7025591
7025591	  804.9	  546.3	 7683.0	...
7025592	  806.5	  547.0	 7678.0	...
7025593	  807.4	  547.6	 7674.0	...
7025594	  808.5	  548.1	 7671.0	...
7025595	  808.7	  548.0	 7670.0	...
7025596	  808.9	  547.7	 7669.0	...
7025597	  808.9	  547.3	 7668.0	...
7025598	  808.5	  547.0	 7667.0	...
7025599	  808.0	  546.9	 7665.0	...
7025600	  807.5	  546.6	 7662.0	...
7025601	  806.9	  546.1	 7660.0	...
7025602	  805.7	  545.7	 7661.0	...
7025603	  804.4	  545.5	 7661.0	...
7025604	  803.3	  545.1	 7660.0	...
7025605	  802.6	  544.6	 7656.0	...
7025606	  802.2	  544.2	 7653.0	...
7025607	  801.2	  544.0	 7650.0	...
7025608	  800.3	  544.1	 7653.0	...
7025609	  799.4	  544.2	 7655.0	...
7025610	  799.7	  544.2	 7655.0	...
7025611	  800.0	  544.0	 7653.0	...
7025612	  800.4	  543.9	 7649.0	...
7025613	  800.2	  544.0	 7645.0	...
7025614	  800.1	  544.4	 7642.0	...
7025615	  800.3	  545.3	 7642.0	...
7025616	  800.9	  546.6	 7639.0	...
7025617	  801.4	  547.6	 7637.0	...
7025618	  802.1	  548.0	 7638.0	...
7025619	  802.6	  547.8	 7641.0	...
7025620	  803.0	  547.6	 7644.0	...
7025621	  802.8	  547.3	 7643.0	...
7025622	  802.4	  547.2	 7643.0	...
7025623	  802.1	  546.9	 7643.0	...
7025624	  801.8	  546.6	 7643.0	...
7025625	  801.6	  547.2	 7643.0	...
7025626	  801.6	  548.0	 7642.0	...
7025627	  801.7	  549.5	 7635.0	...
7025628	  801.7	  550.2	 7628.0	...
7025629	  801.8	  550.9	 7625.0	...
7025630	  801.8	  550.7	 7627.0	...
7025631	  801.9	  550.4	 7628.0	...
7025632	  801.9	  550.3	 7627.0	...
7025633	  802.0	  550.6	 7627.0	...
7025634	  802.2	  551.2	 7627.0	...
7025635	  802.3	  551.5	 7628.0	...
7025636	  802.8	  551.0	 7630.0	...
7025637	  803.3	  550.1	 7632.0	...
7025638	  803.8	  550.0	 7628.0	...
7025639	  803.9	  550.7	 7624.0	...
7025640	  803.9	  551.5	 7625.0	...
7025641	  803.8	  551.6	 7630.0	...
7025642	  803.8	  551.8	 7635.0	...
7025643	  803.8	  552.0	 7634.0	...
7025644	  803.9	  552.1	 7634.0	...
7025645	  803.9	  552.0	 7633.0	...
7025646	  803.7	  552.0	 7630.0	...
7025647	  803.4	  552.0	 7627.0	...
7025648	  803.5	  552.5	 7625.0	...
7025649	  803.9	  552.9	 7621.0	...
7025650	  804.3	  553.3	 7617.0	...
7025651	  804.6	  553.3	 7613.0	...
7025652	  804.6	  553.0	 7614.0	...
7025653	  804.6	  552.7	 7616.0	...
7025654	  805.4	  552.4	 7618.0	...
7025655	  806.4	  552.4	 7618.0	...
7025656	  807.0	  551.7	 7617.0	...
7025657	  806.5	  551.1	 7614.0	...
7025658	  805.9	  550.7	 7612.0	...
7025659	  805.8	  550.9	 7612.0	...
7025660	  805.9	  551.1	 7614.0	...
7025661	  806.2	  551.1	 7615.0	...
7025662	  806.4	  551.0	 7613.0	...
7025663	  806.5	  551.0	 7611.0	...
7025664	  806.7	  551.2	 7604.0	...
7025665	  806.8	  551.3	 7601.0	...
7025666	  806.8	  551.1	 7598.0	...
7025667	  806.9	  550.8	 7599.0	...
7025668	  807.0	  550.9	 7600.0	...
7025669	  807.2	  551.4	 7595.0	...
7025670	  807.2	  551.9	 7590.0	...
7025671	  807.1	  551.5	 7584.0	...
7025672	  807.3	  551.1	 7583.0	...
7025673	  807.5	  550.7	 7582.0	...
7025674	  807.7	  550.8	 7582.0	...
7025675	  807.8	  550.8	 7581.0	...
7025676	  807.8	  550.8	 7586.0	...
7025677	  807.6	  550.6	 7590.0	...
7025678	  807.4	  550.5	 7595.0	...
7025679	  807.2	  550.8	 7595.0	...
7025680	  807.1	  551.6	 7595.0	...
7025681	  807.2	  552.3	 7593.0	...
7025682	  807.4	  552.8	 7591.0	...
7025683	  807.7	  553.0	 7590.0	...
7025684	  807.9	  553.2	 7590.0	...
7025685	  808.0	  553.3	 7588.0	...
7025686	  808.0	  553.5	 7586.0	...
7025687	  808.0	  553.7	 7583.0	...
7025688	  808.3	  553.8	 7583.0	...
7025689	  808.6	  553.7	 7583.0	...
7025690	  808.9	  553.7	 7583.0	...
7025691	  808.9	  553.7	 7582.0	...
MSG	7025692 0000 _ Number Off
7025692	  809.0	  553.7	 7581.0	...
7025693	  808.9	  553.7	 7580.0	...
7025694	  808.9	  553.7	 7578.0	...
7025695	  808.8	  553.6	 7579.0	...
7025696	  808.9	  553.6	 7579.0	...
7025697	  809.0	  553.6	 7579.0	...
7025698	  809.2	  554.3	 7577.0	...
7025699	  809.1	  555.4	 7576.0	...
7025700	  809.1	  556.6	 7576.0	...
7025701	  809.0	  556.9	 7576.0	...
7025702	  809.0	  557.0	 7573.0	...
7025703	  809.1	  557.1	 7571.0	...
7025704	  809.3	  557.3	 7569.0	...
7025705	  809.6	  557.8	 7569.0	...
7025706	  809.8	  558.3	 7568.0	...
7025707	  809.9	  558.8	 7565.0	...
7025708	  809.8	  558.7	 7564.0	...
7025709	  809.6	  558.2	 7564.0	...
7025710	  809.4	  557.7	 7566.0	...
7025711	  809.3	  557.5	 7565.0	...
7025712	  809.4	  558.0	 7558.0	...
7025713	  809.8	  558.5	 7550.0	...
7025714	  810.0	  558.9	 7544.0	...
7025715	  810.2	  558.8	 7544.0	...
7025716	  810.3	  558.7	 7543.0	...
7025717	  810.6	  558.6	 7544.0	...
7025718	  811.2	  558.5	 7544.0	...
7025719	  811.7	  558.5	 7542.0	...
7025720	  812.1	  558.3	 7540.0	...
7025721	  812.2	  558.2	 7538.0	...
7025722	  812.2	  558.4	 7539.0	...
7025723	  812.2	  558.8	 7538.0	...
7025724	  812.1	  559.1	 7537.0	...
7025725	  812.1	  559.1	 7536.0	...
7025726	  812.2	  559.0	 7537.0	...
7025727	  812.2	  558.9	 7537.0	...
7025728	  812.2	  558.8	 7538.0	...
7025729	  812.3	  558.8	 7539.0	...
7025730	  812.3	  558.9	 7540.0	...
7025731	  812.4	  559.0	 7541.0	...
7025732	  812.6	  559.2	 7540.0	...
7025733	  812.9	  559.3	 7539.0	...
7025734	  813.2	  559.1	 7535.0	...
7025735	  813.3	  559.0	 7532.0	...
7025736	  813.2	  558.4	 7530.0	...
7025737	  812.9	  557.9	 7530.0	...
7025738	  812.8	  557.3	 7527.0	...
7025739	  812.7	  557.2	 7525.0	...
7025740	  812.8	  557.1	 7524.0	...
7025741	  812.7	  557.1	 7520.0	...
7025742	  812.7	  557.3	 7517.0	...
7025743	  812.6	  557.5	 7514.0	...
7025744	  812.6	  557.8	 7514.0	...
7025745	  812.3	  557.7	 7514.0	...
7025746	  812.1	  557.7	 7514.0	...
7025747	  812.0	  557.5	 7514.0	...
7025748	  812.1	  557.5	 7514.0	...
7025749	  812.0	  557.6	 7514.0	...
7025750	  811.8	  557.8	 7515.0	...
7025751	  811.5	  558.0	 7516.0	...
7025752	  811.5	  558.7	 7514.0	...
7025753	  811.6	  559.3	 7512.0	...
7025754	  811.7	  559.9	 7510.0	...
7025755	  811.5	  559.8	 7510.0	...
7025756	  811.4	  559.6	 7509.0	...
7025757	  811.4	  559.5	 7507.0	...
7025758	  811.7	  559.5	 7503.0	...
7025759	  812.5	  559.5	 7501.0	...
7025760	  813.1	  559.5	 7503.0	...
7025761	  813.3	  559.6	 7506.0	...
7025762	  813.1	  559.8	 7509.0	...
7025763	  812.8	  559.9	 7509.0	...
7025764	  812.8	  559.9	 7510.0	...
7025765	  812.8	  559.4	 7510.0	...
7025766	  812.7	  559.0	 7505.0	...
7025767	  812.8	  558.9	 7499.0	...
7025768	  812.9	  559.1	 7493.0	...
7025769	  813.1	  559.1	 7493.0	...
7025770	  813.2	  558.8	 7490.0	...
7025771	  813.3	  558.4	 7487.0	...
7025772	  813.3	  558.0	 7487.0	...
7025773	  813.2	  557.4	 7491.0	...
7025774	  813.5	  557.1	 7491.0	...
7025775	  814.0	  557.5	 7487.0	...
7025776	  814.2	  558.1	 7481.0	...
7025777	  814.0	  558.8	 7478.0	...
7025778	  813.8	  558.9	 7476.0	...
7025779	  813.8	  559.0	 7476.0	...
7025780	  813.8	  558.9	 7476.0	...
7025781	  813.2	  558.8	 7476.0	...
7025782	  812.6	  558.6	 7475.0	...
7025783	  812.4	  558.3	 7474.0	...
7025784	  812.7	  558.1	 7474.0	...
7025785	  813.2	  558.1	 7473.0	...
7025786	  813.3	  558.3	 7473.0	...
7025787	  813.5	  558.8	 7474.0	...
7025788	  813.5	  559.1	 7474.0	...
7025789	  813.4	  558.7	 7471.0	...
7025790	  813.2	  558.0	 7468.0	...
7025791	  813.2	  557.3	 7467.0	...
7025792	  813.2	  557.2	 7468.0	...
7025793	  812.9	  557.4	 7470.0	...
7025794	  812.6	  557.7	 7469.0	...
7025795	  812.4	  557.9	 7468.0	...
7025796	  812.7	  558.0	 7467.0	...
7025797	  812.9	  558.0	 7467.0	...
7025798	  813.0	  558.1	 7461.0	...
7025799	  812.8	  558.2	 7454.0	...
7025800	  812.6	  558.1	 7450.0	...
7025801	  812.6	  558.0	 7452.0	...
7025802	  812.7	  557.8	 7454.0	...
7025803	  813.4	  557.2	 7455.0	...
7025804	  814.0	  556.6	 7454.0	...
7025805	  814.0	  556.8	 7454.0	...
7025806	  813.6	  557.5	 7455.0	...
7025807	  813.3	  558.3	 7457.0	...
7025808	  813.4	  558.1	 7459.0	...
7025809	  813.5	  557.8	 7457.0	...
7025810	  813.5	  557.5	 7454.0	...
7025811	  813.5	  557.4	 7454.0	...
7025812	  813.5	  557.3	 7456.0	...
7025813	  813.5	  557.2	 7458.0	...
7025814	  813.4	  557.2	 7458.0	...
7025815	  813.3	  557.0	 7458.0	...
7025816	  813.1	  556.9	 7457.0	...
7025817	  813.0	  557.2	 7457.0	...
7025818	  813.0	  557.6	 7456.0	...
7025819	  813.0	  558.0	 7451.0	...
7025820	  813.1	  558.2	 7445.0	...
7025821	  813.4	  558.3	 7440.0	...
7025822	  813.6	  558.0	 7441.0	...
7025823	  813.7	  557.5	 7441.0	...
7025824	  813.6	  557.1	 7442.0	...
7025825	  813.6	  557.3	 7442.0	...
7025826	  813.5	  557.4	 7441.0	...
7025827	  813.6	  557.5	 7439.0	...
7025828	  813.7	  557.5	 7439.0	...
7025829	  813.8	  557.7	 7438.0	...
7025830	  813.9	  558.0	 7436.0	...
7025831	  813.9	  558.4	 7431.0	...
7025832	  813.8	  558.8	 7428.0	...
7025833	  814.0	  559.2	 7426.0	...
7025834	  814.1	  558.8	 7427.0	...
7025835	  814.1	  558.3	 7430.0	...
7025836	  814.2	  558.0	 7434.0	...
7025837	  814.5	  558.5	 7438.0	...
7025838	  814.7	  559.0	 7440.0	...
7025839	  814.7	  558.9	 7439.0	...
7025840	  814.6	  558.6	 7438.0	...
7025841	  814.6	  558.4	 7435.0	...
7025842	  814.8	  558.3	 7435.0	...
7025843	  815.0	  558.4	 7434.0	...
7025844	  814.9	  558.4	 7432.0	...
7025845	  814.5	  558.6	 7430.0	...
7025846	  814.1	  558.6	 7426.0	...
7025847	  814.0	  558.7	 7423.0	...
7025848	  813.9	  558.8	 7422.0	...
7025849	  813.9	  558.9	 7424.0	...
7025850	  813.6	  558.9	 7423.0	...
7025851	  813.3	  559.0	 7421.0	...
7025852	  813.4	  559.0	 7418.0	...
7025853	  813.7	  558.1	 7417.0	...
7025854	  814.5	  557.1	 7419.0	...
7025855	  815.0	  556.2	 7421.0	...
7025856	  815.1	  556.2	 7421.0	...
7025857	  814.9	  556.2	 7420.0	...
7025858	  814.6	  556.1	 7416.0	...
7025859	  814.6	  556.1	 7414.0	...
7025860	  814.6	  556.1	 7416.0	...
7025861	  814.6	  556.1	 7419.0	...
7025862	  814.7	  556.1	 7419.0	...
7025863	  814.8	  556.0	 7413.0	...
7025864	  814.8	  555.8	 7408.0	...
7025865	  814.8	  555.6	 7406.0	...
7025866	  814.7	  555.5	 7407.0	...
7025867	  814.7	  555.5	 7407.0	...
7025868	  814.6	  554.9	 7405.0	...
7025869	  814.9	  554.3	 7402.0	...
7025870	  815.2	  554.4	 7398.0	...
7025871	  815.2	  555.0	 7397.0	...
7025872	  814.8	  555.3	 7397.0	...
7025873	  814.3	  555.0	 7398.0	...
7025874	  814.3	  554.6	 7403.0	...
7025875	  814.5	  554.6	 7408.0	...
7025876	  814.7	  554.3	 7411.0	...
7025877	  815.0	  554.1	 7413.0	...
7025878	  814.9	  553.9	 7414.0	...
7025879	  815.1	  553.9	 7414.0	...
7025880	  815.3	  553.8	 7409.0	...
7025881	  815.4	  553.4	 7404.0	...
7025882	  815.5	  552.9	 7400.0	...
7025883	  815.8	  552.4	 7399.0	...
7025884	  816.1	  552.2	 7399.0	...
7025885	  816.3	  552.2	 7397.0	...
7025886	  816.3	  552.1	 7396.0	...
7025887	  816.2	  552.0	 7395.0	...
7025888	  816.3	  552.0	 7394.0	...
7025889	  816.4	  552.1	 7393.0	...
7025890	  816.6	  552.2	 7394.0	...
7025891	  816.7	  552.2	 7395.0	...
7025892	  816.8	  552.2	 7397.0	...
7025893	  816.8	  552.0	 7397.0	...
7025894	  816.5	  551.9	 7399.0	...
7025895	  816.2	  551.8	 7401.0	...
7025896	  816.0	  552.2	 7403.0	...
7025897	  816.1	  552.7	 7403.0	...
7025898	  816.2	  553.6	 7398.0	...
7025899	  816.4	  554.0	 7392.0	...
7025900	  816.4	  553.9	 7385.0	...
7025901	  816.7	  553.3	 7384.0	...
7025902	  816.8	  552.4	 7384.0	...
7025903	  817.0	  551.8	 7385.0	...
7025904	  817.0	  551.2	 7385.0	...
MSG	7025905 0000 _ Number On
7025905	  817.0	  550.8	 7386.0	...
7025906	  817.0	  550.7	 7386.0	...
7025907	  817.0	  550.6	 7386.0	...
7025908	  816.9	  550.5	 7384.0	...
7025909	  816.8	  550.4	 7382.0	...
7025910	  816.7	  550.4	 7380.0	...
7025911	  816.6	  550.4	 7377.0	...
7025912	  816.5	  550.6	 7375.0	...
7025913	  816.4	  550.8	 7373.0	...
7025914	  816.4	  551.0	 7373.0	...
7025915	  816.4	  551.1	 7372.0	...
7025916	  816.3	  551.1	 7371.0	...
7025917	  816.3	  551.3	 7370.0	...
7025918	  816.6	  552.1	 7369.0	...
7025919	  817.0	  552.9	 7369.0	...
7025920	  817.3	  553.5	 7369.0	...
7025921	  817.4	  553.2	 7369.0	...
7025922	  817.4	  553.0	 7369.0	...
7025923	  817.5	  552.6	 7370.0	...
7025924	  817.5	  552.4	 7370.0	...
7025925	  817.1	  552.4	 7369.0	...
7025926	  816.7	  552.7	 7367.0	...
7025927	  816.3	  553.2	 7361.0	...
7025928	  816.3	  553.5	 7356.0	...
7025929	  816.3	  553.8	 7353.0	...
7025930	  816.5	  554.0	 7358.0	...
7025931	  816.7	  553.8	 7362.0	...
7025932	  816.9	  553.5	 7361.0	...
7025933	  816.9	  553.3	 7357.0	...
7025934	  817.2	  553.1	 7353.0	...
7025935	  817.4	  553.2	 7353.0	...
7025936	  817.5	  553.3	 7353.0	...
7025937	  817.4	  553.4	 7355.0	...
7025938	  817.0	  553.2	 7357.0	...
7025939	  816.8	  553.2	 7359.0	...
7025940	  816.6	  553.2	 7358.0	...
7025941	  816.6	  553.3	 7352.0	...
7025942	  816.6	  553.3	 7347.0	...
7025943	  816.8	  553.1	 7343.0	...
7025944	  816.9	  552.9	 7344.0	...
7025945	  817.0	  552.9	 7345.0	...
7025946	  817.1	  553.5	 7341.0	...
7025947	  817.4	  554.1	 7338.0	...
7025948	  817.6	  554.0	 7339.0	...
7025949	  817.7	  553.5	 7343.0	...
7025950	  817.9	  552.9	 7347.0	...
7025951	  818.1	  552.9	 7347.0	...
7025952	  818.0	  552.9	 7346.0	...
7025953	  817.3	  553.0	 7345.0	...
7025954	  816.5	  553.4	 7340.0	...
7025955	  816.0	  553.9	 7335.0	...
EFIX R   7025591	7025955	365	  811.4	  554.4	   7499
SSACC R  7025956
7025956	  814.8	  553.5	 7337.0	...
7025957	  812.9	  552.3	 7342.0	...
7025958	  810.2	  550.6	 7347.0	...
7025959	  807.7	  549.8	 7347.0	...
7025960	  805.5	  549.4	 7347.0	...
7025961	  803.3	  549.4	 7345.0	...
7025962	  801.5	  549.4	 7343.0	...
ESACC R  7025956	7025962	7	  814.8	  553.5	  801.5	  549.4	   0.30	     43
SFIX R   7025963
7025963	  799.5	  549.5	 7340.0	...
7025964	  798.4	  549.5	 7339.0	...
7025965	  797.6	  549.6	 7339.0	...
7025966	  797.2	  549.6	 7338.0	...
7025967	  796.8	  549.6	 7337.0	...
7025968	  796.8	  550.4	 7336.0	...
7025969	  797.0	  551.4	 7333.0	...
7025970	  797.7	  552.3	 7329.0	...
7025971	  798.3	  552.3	 7325.0	...
7025972	  799.4	  552.2	 7326.0	...
7025973	  800.5	  552.0	 7332.0	...
7025974	  802.2	  551.8	 7338.0	...
7025975	  803.6	  551.6	 7343.0	...
7025976	  804.8	  551.6	 7341.0	...
7025977	  805.6	  551.7	 7339.0	...
7025978	  806.3	  551.1	 7338.0	...
7025979	  806.9	  550.4	 7338.0	...
7025980	  807.5	  549.9	 7338.0	...
7025981	  808.2	  550.2	 7338.0	...
7025982	  808.4	  550.5	 7339.0	...
7025983	  808.6	  550.4	 7338.0	...
7025984	  808.6	  550.5	 7335.0	...
7025985	  808.5	  550.7	 7333.0	...
7025986	  808.0	  551.0	 7334.0	...
7025987	  807.7	  551.4	 7336.0	...
7025988	  807.2	  551.9	 7336.0	...
7025989	  807.0	  552.3	 7337.0	...
7025990	  806.9	  552.5	 7338.0	...
7025991	  806.9	  552.5	 7334.0	...
7025992	  806.8	  552.6	 7330.0	...
7025993	  806.3	  552.7	 7327.0	...
7025994	  805.9	  552.5	 7330.0	...
7025995	  805.5	  552.0	 7332.0	...
7025996	  805.5	  551.6	 7331.0	...
7025997	  805.3	  551.5	 7331.0	...
7025998	  805.2	  551.5	 7328.0	...
7025999	  805.0	  551.4	 7324.0	...
7026000	  804.8	  551.3	 7320.0	...
7026001	  804.6	  550.9	 7319.0	...
7026002	  804.4	  550.1	 7318.0	...
7026003	  804.2	  549.3	 7318.0	...
7026004	  804.4	  549.6	 7318.0	...
7026005	  804.7	  550.4	 7317.0	...
7026006	  804.9	  550.8	 7317.0	...
7026007	  804.9	  550.5	 7316.0	...
7026008	  805.1	  550.1	 7315.0	...
7026009	  805.2	  550.0	 7315.0	...
7026010	  805.2	  550.1	 7315.0	...
7026011	  805.1	  550.3	 7316.0	...
7026012	  805.2	  550.7	 7315.0	...
7026013	  805.3	  550.8	 7315.0	...
7026014	  805.6	  550.8	 7315.0	...
7026015	  805.9	  551.2	 7314.0	...
7026016	  805.8	  551.9	 7310.0	...
7026017	  805.6	  552.4	 7307.0	...
7026018	  805.3	  552.3	 7307.0	...
7026019	  805.2	  552.2	 7308.0	...
7026020	  805.3	  552.3	 7309.0	...
7026021	  805.5	  552.7	 7309.0	...
7026022	  805.6	  553.0	 7309.0	...
7026023	  805.8	  553.2	 7308.0	...
7026024	  806.0	  553.0	 7307.0	...
7026025	  806.0	  553.1	 7306.0	...
7026026	  805.9	  553.6	 7305.0	...
7026027	  805.4	  554.0	 7304.0	...
7026028	  805.1	  554.2	 7303.0	...
7026029	  804.7	  554.1	 7302.0	...
7026030	  804.7	  554.0	 7302.0	...
7026031	  804.7	  554.2	 7302.0	...
7026032	  804.7	  554.1	 7299.0	...
7026033	  804.7	  553.9	 7296.0	...
7026034	  804.7	  553.8	 7293.0	...
7026035	  804.7	  553.9	 7293.0	...
7026036	  804.7	  554.1	 7292.0	...
7026037	  804.9	  553.5	 7292.0	...
7026038	  805.1	  552.7	 7292.0	...
7026039	  805.2	  552.3	 7291.0	...
7026040	  805.0	  552.6	 7289.0	...
7026041	  805.2	  552.7	 7285.0	...
7026042	  805.5	  552.5	 7283.0	...
7026043	  805.6	  552.3	 7283.0	...
7026044	  805.5	  552.3	 7285.0	...
7026045	  805.4	  552.3	 7286.0	...
7026046	  805.1	  552.3	 7285.0	...
7026047	  804.8	  552.3	 7283.0	...
7026048	  804.6	  552.4	 7280.0	...
7026049	  804.7	  552.6	 7278.0	...
7026050	  804.8	  552.9	 7277.0	...
7026051	  804.7	  553.1	 7276.0	...
7026052	  804.6	  553.4	 7276.0	...
7026053	  804.3	  553.6	 7276.0	...
7026054	  804.0	  553.8	 7276.0	...
7026055	  803.8	  553.8	 7277.0	...
7026056	  803.7	  554.0	 7277.0	...
7026057	  803.6	  554.1	 7276.0	...
7026058	  803.2	  553.8	 7275.0	...
7026059	  803.0	  553.4	 7274.0	...
7026060	  802.7	  552.9	 7275.0	...
7026061	  802.6	  552.9	 7275.0	...
7026062	  802.7	  552.9	 7275.0	...
7026063	  802.9	  552.9	 7274.0	...
7026064	  803.4	  552.9	 7273.0	...
7026065	  803.6	  552.8	 7271.0	...
7026066	  803.8	  552.7	 7274.0	...
7026067	  803.8	  552.6	 7277.0	...
7026068	  803.8	  552.5	 7279.0	...
7026069	  803.8	  552.4	 7274.0	...
7026070	  803.8	  552.3	 7269.0	...
7026071	  803.8	  552.2	 7264.0	...
7026072	  804.0	  552.4	 7262.0	...
7026073	  804.3	  552.6	 7261.0	...
7026074	  804.7	  552.7	 7262.0	...
7026075	  805.0	  553.0	 7262.0	...
7026076	  805.1	  553.3	 7261.0	...
7026077	  805.0	  553.7	 7259.0	...
7026078	  804.6	  553.8	 7257.0	...
7026079	  804.2	  553.3	 7258.0	...
7026080	  803.9	  552.8	 7259.0	...
7026081	  803.5	  552.2	 7261.0	...
7026082	  803.2	  552.7	 7261.0	...
7026083	  802.7	  553.1	 7260.0	...
7026084	  802.6	  553.8	 7259.0	...
7026085	  802.7	  554.1	 7261.0	...
7026086	  803.0	  554.3	 7263.0	...
7026087	  803.3	  554.3	 7265.0	...
7026088	  803.3	  554.4	 7265.0	...
7026089	  803.5	  554.4	 7263.0	...
7026090	  803.7	  554.1	 7262.0	...
7026091	  803.6	  553.7	 7261.0	...
7026092	  803.2	  553.1	 7261.0	...
7026093	  802.9	  552.8	 7259.0	...
7026094	  802.8	  552.5	 7258.0	...
7026095	  803.0	  552.6	 7255.0	...
7026096	  803.2	  552.7	 7252.0	...
7026097	  803.3	  552.8	 7251.0	...
7026098	  803.2	  552.8	 7252.0	...
7026099	  803.1	  553.4	 7249.0	...
7026100	  803.3	  553.9	 7246.0	...
7026101	  803.7	  554.1	 7243.0	...
7026102	  803.4	  553.8	 7244.0	...
7026103	  802.9	  553.6	 7245.0	...
7026104	  802.4	  553.7	 7246.0	...
7026105	  802.6	  553.8	 7242.0	...
7026106	  803.0	  554.0	 7239.0	...
7026107	  803.2	  553.7	 7235.0	...
7026108	  803.0	  553.3	 7232.0	...
7026109	  802.6	  552.9	 7230.0	...
7026110	  802.3	  552.8	 7229.0	...
7026111	  802.2	  552.6	 7232.0	...
7026112	  802.1	  552.2	 7237.0	...
7026113	  802.1	  552.0	 7240.0	...
7026114	  802.3	  552.1	 7241.0	...
7026115	  802.6	  552.4	 7240.0	...
7026116	  803.0	  552.6	 7237.0	...
7026117	  802.7	  552.8	 7232.0	...
7026118	  802.4	  552.9	 7228.0	...
7026119	  802.5	  552.9	 7231.0	...
7026120	  803.0	  552.8	 7233.0	...
7026121	  803.3	  552.8	 7234.0	...
7026122	  803.2	  552.9	 7231.0	...
7026123	  803.3	  552.9	 7228.0	...
7026124	  803.8	  552.9	 7227.0	...
7026125	  804.6	  553.5	 7223.0	...
7026126	  805.0	  554.1	 7218.0	...
7026127	  805.5	  555.2	 7214.0	...
7026128	  805.6	  555.7	 7215.0	...
7026129	  806.0	  556.6	 7215.0	...
7026130	  806.3	  557.1	 7215.0	...
7026131	  807.2	  558.1	 7216.0	...
7026132	  807.9	  558.5	 7216.0	...
7026133	  808.5	  559.0	 7216.0	...
7026134	  808.4	  559.2	 7216.0	...
7026135	  808.5	  559.8	 7216.0	...
7026136	  808.9	  560.8	 7216.0	...
7026137	  809.2	  561.3	 7216.0	...
7026138	  809.4	  561.4	 7216.0	...
7026139	  809.4	  561.2	 7213.0	...
7026140	  809.2	  560.9	 7211.0	...
7026141	  808.9	  560.6	 7210.0	...
7026142	  808.5	  560.1	 7212.0	...
7026143	  807.7	  559.7	 7213.0	...
7026144	  807.0	  559.2	 7213.0	...
7026145	  806.3	  559.3	 7214.0	...
7026146	  806.1	  558.8	 7214.0	...
7026147	  806.0	  558.4	 7212.0	...
7026148	  805.9	  557.8	 7210.0	...
7026149	  805.9	  557.5	 7208.0	...
7026150	  805.8	  557.3	 7207.0	...
7026151	  805.9	  557.4	 7207.0	...
7026152	  805.6	  557.6	 7207.0	...
7026153	  805.4	  558.2	 7208.0	...
7026154	  805.3	  558.8	 7208.0	...
7026155	  805.6	  559.3	 7207.0	...
7026156	  805.8	  559.4	 7204.0	...
7026157	  806.2	  559.6	 7202.0	...
7026158	  806.3	  559.8	 7199.0	...
7026159	  806.3	  559.1	 7197.0	...
7026160	  806.1	  558.2	 7195.0	...
7026161	  806.2	  558.0	 7193.0	...
7026162	  806.4	  558.6	 7193.0	...
7026163	  806.7	  559.2	 7193.0	...
7026164	  806.8	  559.1	 7194.0	...
7026165	  806.7	  559.0	 7190.0	...
7026166	  806.9	  559.0	 7186.0	...
7026167	  807.2	  558.9	 7181.0	...
7026168	  807.3	  558.9	 7181.0	...
7026169	  807.0	  558.8	 7181.0	...
7026170	  806.8	  558.8	 7180.0	...
7026171	  806.8	  558.6	 7180.0	...
7026172	  806.8	  558.5	 7181.0	...
7026173	  806.8	  558.4	 7182.0	...
7026174	  806.7	  558.4	 7183.0	...
7026175	  806.5	  558.5	 7184.0	...
7026176	  806.4	  558.5	 7184.0	...
7026177	  806.2	  558.5	 7182.0	...
7026178	  806.2	  558.6	 7179.0	...
7026179	  806.3	  559.0	 7176.0	...
7026180	  806.4	  559.5	 7174.0	...
7026181	  806.5	  559.2	 7174.0	...
7026182	  806.4	  558.6	 7177.0	...
7026183	  806.3	  558.2	 7180.0	...
7026184	  806.4	  558.6	 7182.0	...
7026185	  806.4	  559.1	 7179.0	...
7026186	  806.3	  559.4	 7177.0	...
7026187	  806.0	  559.6	 7177.0	...
7026188	  806.0	  559.2	 7178.0	...
7026189	  806.2	  558.6	 7175.0	...
7026190	  806.5	  558.3	 7173.0	...
7026191	  806.6	  558.6	 7171.0	...
7026192	  806.6	  558.6	 7175.0	...
7026193	  806.5	  558.3	 7179.0	...
7026194	  806.4	  558.8	 7177.0	...
7026195	  806.4	  559.6	 7172.0	...
7026196	  806.4	  560.2	 7167.0	...
7026197	  806.4	  560.1	 7167.0	...
7026198	  806.6	  559.9	 7166.0	...
7026199	  806.9	  559.9	 7167.0	...
7026200	  807.0	  559.5	 7169.0	...
7026201	  806.9	  559.2	 7170.0	...
7026202	  806.8	  558.5	 7171.0	...
7026203	  806.9	  558.1	 7171.0	...
7026204	  807.1	  557.8	 7171.0	...
7026205	  807.3	  558.2	 7172.0	...
7026206	  807.6	  559.0	 7173.0	...
7026207	  807.8	  559.8	 7170.0	...
7026208	  807.8	  560.3	 7166.0	...
7026209	  807.7	  560.4	 7168.0	...
MSG	7026210 0000 _ Number Off
7026210	  807.4	  560.5	 7175.0	...
7026211	  807.2	  560.6	 7181.0	...
7026212	  806.9	  560.6	 7180.0	...
7026213	  807.0	  560.4	 7176.0	...
7026214	  806.9	  560.1	 7172.0	...
7026215	  806.9	  559.8	 7171.0	...
7026216	  807.0	  559.8	 7173.0	...
7026217	  807.1	  559.9	 7174.0	...
7026218	  807.1	  559.7	 7174.0	...
7026219	  807.1	  559.4	 7174.0	...
7026220	  807.1	  559.1	 7174.0	...
7026221	  807.2	  559.3	 7169.0	...
7026222	  807.4	  559.6	 7166.0	...
7026223	  807.5	  560.0	 7162.0	...
7026224	  807.6	  560.3	 7160.0	...
7026225	  807.6	  560.6	 7154.0	...
7026226	  807.6	  560.3	 7149.0	...
7026227	  807.5	  559.3	 7150.0	...
7026228	  807.5	  558.2	 7153.0	...
7026229	  807.6	  558.1	 7156.0	...
7026230	  807.4	  558.6	 7155.0	...
7026231	  807.0	  559.1	 7155.0	...
7026232	  806.7	  559.2	 7155.0	...
7026233	  807.2	  559.9	 7154.0	...
7026234	  807.7	  560.5	 7158.0	...
7026235	  808.0	  560.4	 7162.0	...
7026236	  808.0	  559.7	 7166.0	...
7026237	  808.0	  559.1	 7167.0	...
7026238	  808.1	  559.2	 7168.0	...
7026239	  808.3	  559.6	 7164.0	...
7026240	  808.4	  559.9	 7160.0	...
7026241	  808.4	  560.2	 7155.0	...
7026242	  808.3	  560.1	 7154.0	...
7026243	  808.2	  560.0	 7155.0	...
7026244	  808.1	  560.0	 7155.0	...
7026245	  808.2	  560.1	 7156.0	...
7026246	  808.3	  560.2	 7156.0	...
7026247	  808.6	  560.5	 7156.0	...
7026248	  808.8	  560.7	 7153.0	...
7026249	  808.9	  560.9	 7150.0	...
7026250	  808.9	  560.9	 7148.0	...
7026251	  808.9	  561.0	 7147.0	...
7026252	  808.7	  561.0	 7146.0	...
7026253	  808.7	  561.0	 7146.0	...
7026254	  808.6	  561.1	 7145.0	...
7026255	  808.6	  561.3	 7145.0	...
7026256	  808.6	  561.5	 7145.0	...
7026257	  808.1	  561.5	 7145.0	...
7026258	  807.5	  561.2	 7144.0	...
7026259	  807.0	  560.8	 7143.0	...
7026260	  807.1	  560.5	 7140.0	...
7026261	  807.2	  560.2	 7138.0	...
7026262	  807.3	  559.9	 7136.0	...
7026263	  807.1	  559.3	 7135.0	...
7026264	  806.9	  559.0	 7135.0	...
7026265	  806.8	  558.9	 7136.0	...
7026266	  806.9	  559.1	 7136.0	...
7026267	  806.9	  559.3	 7135.0	...
7026268	  806.9	  559.4	 7133.0	...
7026269	  806.9	  559.4	 7131.0	...
7026270	  806.9	  559.4	 7129.0	...
7026271	  806.7	  559.3	 7128.0	...
7026272	  806.2	  559.1	 7128.0	...
7026273	  805.7	  558.8	 7129.0	...
7026274	  805.3	  559.1	 7128.0	...
7026275	  805.4	  559.4	 7127.0	...
7026276	  805.5	  559.7	 7126.0	...
7026277	  805.5	  559.8	 7127.0	...
7026278	  805.4	  560.0	 7128.0	...
7026279	  805.2	  560.3	 7129.0	...
7026280	  805.1	  560.5	 7130.0	...
7026281	  805.0	  560.6	 7131.0	...
7026282	  805.0	  560.8	 7132.0	...
7026283	  805.0	  561.0	 7133.0	...
7026284	  805.1	  561.1	 7134.0	...
7026285	  805.2	  561.1	 7135.0	...
7026286	  805.3	  560.4	 7134.0	...
7026287	  805.3	  559.4	 7133.0	...
7026288	  805.2	  558.4	 7133.0	...
7026289	  804.9	  558.1	 7134.0	...
7026290	  804.7	  558.2	 7134.0	...
7026291	  804.5	  558.1	 7134.0	...
7026292	  804.7	  558.1	 7133.0	...
7026293	  804.9	  558.0	 7134.0	...
7026294	  805.3	  558.0	 7134.0	...
7026295	  805.5	  557.9	 7133.0	...
7026296	  805.5	  557.6	 7131.0	...
7026297	  805.3	  557.3	 7134.0	...
7026298	  805.3	  557.4	 7138.0	...
7026299	  805.6	  557.8	 7135.0	...
7026300	  805.9	  558.5	 7130.0	...
7026301	  805.7	  558.9	 7123.0	...
7026302	  805.4	  559.1	 7122.0	...
7026303	  805.6	  559.0	 7118.0	...
7026304	  806.2	  559.6	 7116.0	...
7026305	  806.7	  560.2	 7116.0	...
7026306	  806.7	  560.8	 7118.0	...
7026307	  806.6	  560.7	 7123.0	...
7026308	  806.3	  560.6	 7125.0	...
7026309	  805.9	  560.7	 7127.0	...
7026310	  805.5	  560.7	 7126.0	...
7026311	  805.5	  560.7	 7125.0	...
7026312	  805.6	  560.6	 7124.0	...
7026313	  805.6	  560.6	 7123.0	...
7026314	  805.5	  560.8	 7120.0	...
7026315	  805.4	  561.0	 7118.0	...
7026316	  805.4	  561.3	 7117.0	...
7026317	  805.4	  561.5	 7117.0	...
7026318	  805.3	  561.6	 7117.0	...
7026319	  805.3	  561.6	 7119.0	...
7026320	  805.3	  561.2	 7120.0	...
7026321	  805.2	  560.8	 7121.0	...
7026322	  805.1	  560.4	 7122.0	...
7026323	  805.1	  560.2	 7123.0	...
7026324	  805.1	  560.3	 7121.0	...
7026325	  804.9	  560.5	 7121.0	...
7026326	  804.8	  561.0	 7122.0	...
7026327	  804.6	  561.2	 7126.0	...
7026328	  804.6	  560.9	 7124.0	...
7026329	  804.7	  560.3	 7119.0	...
7026330	  804.8	  559.6	 7114.0	...
7026331	  804.9	  559.4	 7114.0	...
7026332	  804.9	  559.2	 7116.0	...
7026333	  804.8	  559.3	 7118.0	...
7026334	  804.7	  559.3	 7118.0	...
7026335	  804.6	  559.0	 7119.0	...
7026336	  804.5	  558.5	 7121.0	...
7026337	  804.4	  557.9	 7123.0	...
7026338	  804.3	  557.4	 7123.0	...
7026339	  804.4	  557.1	 7123.0	...
7026340	  804.6	  556.9	 7122.0	...
7026341	  804.6	  556.3	 7119.0	...
7026342	  804.4	  555.6	 7117.0	...
7026343	  804.4	  554.8	 7117.0	...
7026344	  804.4	  555.0	 7120.0	...
7026345	  804.6	  555.3	 7121.0	...
7026346	  804.7	  555.5	 7122.0	...
7026347	  804.8	  555.3	 7123.0	...
7026348	  804.8	  555.2	 7124.0	...
7026349	  804.9	  555.3	 7125.0	...
7026350	  805.2	  556.2	 7128.0	...
7026351	  805.5	  557.3	 7130.0	...
7026352	  805.7	  558.3	 7129.0	...
7026353	  805.6	  558.7	 7126.0	...
7026354	  805.6	  559.6	 7120.0	...
7026355	  805.7	  560.6	 7118.0	...
7026356	  805.9	  561.6	 7117.0	...
7026357	  806.0	  561.5	 7118.0	...
7026358	  806.0	  561.5	 7120.0	...
7026359	  806.0	  561.6	 7121.0	...
7026360	  806.0	  561.7	 7121.0	...
7026361	  805.4	  561.8	 7121.0	...
7026362	  804.6	  560.7	 7119.0	...
7026363	  803.9	  559.6	 7117.0	...
7026364	  803.9	  558.6	 7114.0	...
7026365	  803.9	  558.5	 7113.0	...
7026366	  804.0	  558.3	 7112.0	...
7026367	  804.0	  558.2	 7113.0	...
7026368	  803.7	  558.2	 7113.0	...
7026369	  803.0	  558.4	 7112.0	...
7026370	  802.4	  558.8	 7112.0	...
7026371	  802.1	  559.4	 7111.0	...
7026372	  802.2	  560.5	 7107.0	...
7026373	  802.2	  561.4	 7102.0	...
7026374	  802.4	  562.7	 7096.0	...
7026375	  802.5	  563.2	 7095.0	...
7026376	  802.5	  563.8	 7095.0	...
7026377	  802.6	  564.3	 7097.0	...
7026378	  802.4	  564.8	 7101.0	...
7026379	  802.3	  565.4	 7103.0	...
7026380	  802.2	  565.5	 7104.0	...
7026381	  802.2	  565.6	 7106.0	...
7026382	  802.2	  565.8	 7109.0	...
7026383	  802.3	  565.9	 7113.0	...
7026384	  802.4	  566.0	 7114.0	...
7026385	  802.5	  565.7	 7116.0	...
7026386	  802.7	  565.9	 7117.0	...
7026387	  803.1	  565.9	 7118.0	...
7026388	  803.2	  565.2	 7118.0	...
7026389	  803.3	  564.5	 7117.0	...
7026390	  803.2	  563.8	 7116.0	...
7026391	  803.3	  563.7	 7115.0	...
7026392	  803.3	  563.4	 7114.0	...
7026393	  803.1	  563.3	 7113.0	...
7026394	  802.8	  563.6	 7112.0	...
7026395	  802.5	  563.9	 7111.0	...
7026396	  802.6	  564.2	 7110.0	...
7026397	  802.6	  564.3	 7104.0	...
7026398	  802.4	  563.8	 7098.0	...
7026399	  802.1	  562.8	 7097.0	...
7026400	  801.8	  561.8	 7101.0	...
7026401	  801.7	  561.2	 7106.0	...
7026402	  801.7	  561.0	 7105.0	...
7026403	  801.7	  560.9	 7103.0	...
7026404	  801.7	  561.0	 7103.0	...
7026405	  801.8	  561.1	 7105.0	...
7026406	  801.8	  561.6	 7104.0	...
7026407	  801.9	  562.2	 7101.0	...
7026408	  802.3	  562.7	 7098.0	...
7026409	  802.6	  562.7	 7098.0	...
7026410	  802.8	  563.1	 7099.0	...
7026411	  802.7	  563.5	 7099.0	...
7026412	  802.7	  563.3	 7101.0	...
7026413	  802.8	  562.8	 7106.0	...
7026414	  802.8	  562.4	 7110.0	...
7026415	  803.0	  562.6	 7113.0	...
7026416	  803.2	  562.8	 7113.0	...
7026417	  803.5	  562.9	 7112.0	...
7026418	  803.7	  562.9	 7111.0	...
7026419	  803.6	  562.9	 7107.0	...
7026420	  803.3	  562.8	 7103.0	...
7026421	  803.0	  562.8	 7099.0	...
7026422	  802.7	  562.6	 7099.0	...
7026423	  802.5	  562.2	 7097.0	...
7026424	  802.4	  561.7	 7095.0	...
7026425	  802.3	  561.3	 7098.0	...
7026426	  802.3	  560.5	 7102.0	...
7026427	  802.2	  560.1	 7105.0	...
7026428	  802.2	  559.6	 7105.0	...
7026429	  801.7	  559.4	 7107.0	...
7026430	  801.2	  559.3	 7110.0	...
7026431	  800.8	  558.8	 7113.0	...
7026432	  800.7	  558.3	 7112.0	...
7026433	  800.4	  557.8	 7112.0	...
7026434	  800.2	  557.6	 7111.0	...
7026435	  800.0	  558.1	 7112.0	...
7026436	  800.0	  558.6	 7113.0	...
7026437	  800.1	  559.2	 7112.0	...
7026438	  800.1	  559.2	 7110.0	...
7026439	  800.0	  559.0	 7108.0	...
7026440	  799.9	  558.9	 7107.0	...
7026441	  799.8	  558.9	 7105.0	...
7026442	  799.8	  558.9	 7107.0	...
7026443	  799.8	  558.9	 7112.0	...
7026444	  799.5	  558.9	 7117.0	...
7026445	  799.2	  558.9	 7120.0	...
7026446	  798.9	  558.9	 7118.0	...
7026447	  799.0	  559.1	 7115.0	...
7026448	  799.0	  559.3	 7108.0	...
7026449	  799.0	  559.4	 7104.0	...
7026450	  799.1	  559.3	 7100.0	...
7026451	  799.2	  559.2	 7100.0	...
7026452	  799.2	  558.9	 7101.0	...
7026453	  798.7	  558.7	 7102.0	...
7026454	  798.0	  558.6	 7102.0	...
7026455	  797.5	  558.7	 7103.0	...
7026456	  797.1	  558.0	 7103.0	...
7026457	  796.9	  557.2	 7103.0	...
7026458	  796.7	  556.6	 7103.0	...
7026459	  796.4	  556.7	 7103.0	...
7026460	  796.3	  556.8	 7103.0	...
7026461	  796.4	  556.8	 7104.0	...
7026462	  796.7	  556.5	 7105.0	...
7026463	  796.8	  556.0	 7107.0	...
7026464	  796.7	  555.2	 7108.0	...
7026465	  796.5	  554.2	 7110.0	...
7026466	  796.5	  553.6	 7110.0	...
7026467	  796.5	  553.4	 7108.0	...
7026468	  796.5	  553.5	 7105.0	...
7026469	  796.5	  553.4	 7102.0	...
7026470	  796.6	  553.4	 7101.0	...
7026471	  796.5	  553.4	 7099.0	...
7026472	  796.4	  553.1	 7097.0	...
7026473	  796.3	  552.9	 7096.0	...
7026474	  796.4	  552.6	 7095.0	...
7026475	  796.6	  552.7	 7095.0	...
7026476	  796.5	  552.7	 7098.0	...
7026477	  796.0	  553.4	 7101.0	...
7026478	  795.4	  554.0	 7103.0	...
7026479	  795.1	  554.5	 7100.0	...
7026480	  795.1	  554.4	 7096.0	...
7026481	  795.0	  554.3	 7095.0	...
7026482	  794.9	  554.2	 7095.0	...
7026483	  794.5	  554.1	 7095.0	...
7026484	  794.3	  553.7	 7092.0	...
7026485	  794.6	  553.2	 7089.0	...
7026486	  795.1	  552.6	 7091.0	...
7026487	  795.3	  552.5	 7097.0	...
7026488	  795.0	  552.7	 7099.0	...
7026489	  795.0	  552.8	 7096.0	...
7026490	  795.0	  552.3	 7094.0	...
7026491	  795.1	  551.9	 7095.0	...
7026492	  795.1	  551.2	 7098.0	...
7026493	  795.5	  551.0	 7099.0	...
7026494	  796.0	  550.9	 7098.0	...
7026495	  796.3	  551.5	 7096.0	...
7026496	  796.0	  552.1	 7093.0	...
7026497	  795.7	  552.5	 7093.0	...
7026498	  795.3	  552.6	 7094.0	...
7026499	  795.3	  552.3	 7094.0	...
7026500	  795.2	  552.0	 7094.0	...
7026501	  795.2	  551.9	 7094.0	...
7026502	  795.2	  552.0	 7094.0	...
7026503	  795.2	  552.1	 7093.0	...
7026504	  795.0	  552.1	 7093.0	...
7026505	  794.8	  552.1	 7091.0	...
7026506	  794.7	  552.2	 7090.0	...
7026507	  794.7	  552.2	 7089.0	...
7026508	  794.7	  551.9	 7091.0	...
7026509	  794.7	  551.7	 7092.0	...
7026510	  794.4	  551.4	 7093.0	...
7026511	  794.2	  551.4	 7092.0	...
7026512	  794.2	  551.0	 7092.0	...
7026513	  794.4	  550.7	 7089.0	...
7026514	  794.6	  550.3	 7087.0	...
7026515	  794.7	  550.4	 7084.0	...
7026516	  794.8	  550.4	 7084.0	...
7026517	  794.8	  550.3	 7084.0	...
7026518	  794.7	  549.9	 7084.0	...
7026519	  794.7	  549.5	 7083.0	...
7026520	  794.7	  549.4	 7080.0	...
7026521	  794.9	  549.3	 7078.0	...
7026522	  794.9	  549.2	 7076.0	...
7026523	  794.9	  549.1	 7076.0	...
7026524	  794.8	  549.3	 7075.0	...
7026525	  794.9	  549.5	 7074.0	...
7026526	  794.9	  549.7	 7073.0	...
7026527	  794.8	  549.8	 7072.0	...
7026528	  794.5	  550.0	 7072.0	...
7026529	  794.3	  550.2	 7071.0	...
7026530	  794.0	  550.1	 7070.0	...
7026531	  793.9	  549.9	 7069.0	...
7026532	  794.0	  549.7	 7069.0	...
7026533	  794.2	  549.4	 7069.0	...
7026534	  794.3	  549.2	 7069.0	...
7026535	  794.3	  549.1	 7071.0	...
7026536	  794.3	  548.7	 7073.0	...
7026537	  794.3	  548.3	 7075.0	...
7026538	  794.2	  547.9	 7074.0	...
7026539	  794.2	  547.9	 7073.0	...
7026540	  794.2	  547.8	 7071.0	...
7026541	  794.2	  547.8	 7072.0	...
7026542	  794.2	  547.6	 7075.0	...
7026543	  794.1	  547.3	 7078.0	...
7026544	  793.9	  547.4	 7079.0	...
7026545	  793.7	  547.7	 7078.0	...
7026546	  793.7	  548.2	 7078.0	...
7026547	  793.4	  548.6	 7077.0	...
7026548	  793.1	  549.0	 7074.0	...
7026549	  793.2	  549.1	 7071.0	...
7026550	  793.5	  549.1	 7068.0	...
7026551	  794.0	  549.0	 7069.0	...
7026552	  794.1	  548.9	 7070.0	...
7026553	  794.3	  549.0	 7069.0	...
7026554	  794.0	  549.0	 7068.0	...
7026555	  793.6	  549.2	 7068.0	...
7026556	  793.3	  549.8	 7068.0	...
7026557	  793.2	  550.5	 7068.0	...
7026558	  793.0	  550.8	 7065.0	...
7026559	  792.7	  550.6	 7062.0	...
7026560	  792.6	  550.2	 7056.0	...
7026561	  792.6	  550.1	 7054.0	...
7026562	  792.7	  549.9	 7053.0	...
7026563	  792.5	  550.0	 7055.0	...
7026564	  792.2	  550.0	 7055.0	...
7026565	  791.8	  550.1	 7054.0	...
7026566	  791.8	  550.1	 7053.0	...
7026567	  791.9	  550.0	 7051.0	...
7026568	  792.1	  549.8	 7050.0	...
7026569	  792.1	  549.6	 7050.0	...
7026570	  792.1	  549.2	 7049.0	...
7026571	  792.1	  549.0	 7050.0	...
7026572	  792.1	  548.7	 7052.0	...
7026573	  792.2	  549.0	 7053.0	...
7026574	  792.3	  549.1	 7055.0	...
7026575	  792.4	  549.1	 7056.0	...
7026576	  792.4	  548.9	 7054.0	...
7026577	  792.3	  548.6	 7050.0	...
7026578	  792.2	  548.4	 7047.0	...
7026579	  791.9	  548.1	 7048.0	...
7026580	  791.4	  547.7	 7048.0	...
7026581	  790.8	  547.3	 7047.0	...
7026582	  790.1	  547.5	 7043.0	...
7026583	  789.5	  547.8	 7039.0	...
7026584	  789.1	  548.1	 7036.0	...
7026585	  789.4	  548.1	 7038.0	...
7026586	  789.9	  547.6	 7040.0	...
7026587	  790.2	  547.2	 7039.0	...
7026588	  790.4	  547.0	 7037.0	...
7026589	  790.5	  547.1	 7035.0	...
7026590	  790.5	  546.8	 7036.0	...
7026591	  789.9	  546.3	 7037.0	...
7026592	  789.4	  545.9	 7037.0	...
7026593	  789.1	  545.9	 7036.0	...
7026594	  789.3	  546.2	 7034.0	...
7026595	  789.4	  546.3	 7032.0	...
7026596	  789.4	  546.0	 7031.0	...
7026597	  789.3	  545.7	 7031.0	...
7026598	  789.2	  545.4	 7032.0	...
7026599	  789.1	  545.6	 7032.0	...
7026600	  789.0	  545.8	 7033.0	...
7026601	  789.0	  546.0	 7031.0	...
7026602	  788.8	  546.1	 7028.0	...
7026603	  788.7	  546.1	 7026.0	...
7026604	  788.6	  546.2	 7027.0	...
7026605	  788.7	  546.1	 7026.0	...
7026606	  788.8	  546.1	 7025.0	...
7026607	  789.1	  546.0	 7021.0	...
7026608	  789.4	  546.0	 7018.0	...
7026609	  789.6	  546.1	 7015.0	...
7026610	  789.3	  546.3	 7016.0	...
7026611	  788.8	  546.3	 7017.0	...
7026612	  788.3	  545.9	 7017.0	...
7026613	  787.9	  545.6	 7017.0	...
7026614	  787.7	  545.2	 7016.0	...
7026615	  787.4	  545.3	 7015.0	...
7026616	  787.3	  545.2	 7015.0	...
7026617	  787.1	  545.2	 7017.0	...
7026618	  787.1	  545.2	 7019.0	...
7026619	  787.0	  545.1	 7020.0	...
7026620	  787.1	  545.1	 7021.0	...
7026621	  787.2	  545.1	 7020.0	...
7026622	  787.2	  545.2	 7019.0	...
7026623	  787.4	  545.1	 7017.0	...
7026624	  787.7	  545.0	 7017.0	...
7026625	  787.9	  544.9	 7016.0	...
7026626	  787.5	  544.9	 7016.0	...
7026627	  787.2	  544.9	 7016.0	...
7026628	  786.8	  544.9	 7015.0	...
7026629	  786.8	  544.8	 7013.0	...
7026630	  786.4	  545.2	 7011.0	...
7026631	  786.1	  545.7	 7011.0	...
7026632	  785.9	  545.9	 7011.0	...
7026633	  785.9	  545.6	 7010.0	...
7026634	  785.8	  545.4	 7009.0	...
7026635	  785.5	  545.5	 7008.0	...
7026636	  785.4	  545.6	 7007.0	...
7026637	  785.5	  545.6	 7008.0	...
7026638	  785.7	  545.6	 7008.0	...
7026639	  785.9	  545.9	 7007.0	...
7026640	  785.9	  546.2	 7007.0	...
7026641	  785.8	  546.2	 7007.0	...
7026642	  785.7	  545.9	 7008.0	...
7026643	  785.7	  545.7	 7007.0	...
7026644	  785.7	  546.5	 7006.0	...
7026645	  785.8	  547.2	 7008.0	...
7026646	  785.7	  547.3	 7012.0	...
7026647	  785.6	  546.7	 7013.0	...
7026648	  785.5	  546.7	 7012.0	...
7026649	  785.5	  547.3	 7011.0	...
7026650	  785.5	  547.8	 7012.0	...
7026651	  785.4	  547.7	 7012.0	...
7026652	  785.3	  547.7	 7011.0	...
7026653	  785.3	  547.5	 7009.0	...
7026654	  785.5	  547.3	 7009.0	...
7026655	  785.7	  547.3	 7009.0	...
7026656	  785.9	  547.6	 7010.0	...
7026657	  785.8	  548.0	 7008.0	...
7026658	  785.5	  548.1	 7007.0	...
7026659	  785.0	  548.0	 7006.0	...
7026660	  784.9	  547.7	 7008.0	...
7026661	  784.7	  547.3	 7009.0	...
7026662	  784.6	  547.3	 7011.0	...
7026663	  784.5	  547.2	 7013.0	...
7026664	  784.3	  546.8	 7015.0	...
7026665	  784.3	  546.3	 7017.0	...
7026666	  784.3	  545.8	 7019.0	...
7026667	  784.1	  545.6	 7017.0	...
7026668	  783.9	  545.5	 7014.0	...
7026669	  783.7	  545.4	 7010.0	...
7026670	  783.7	  545.2	 7009.0	...
7026671	  783.8	  545.1	 7009.0	...
7026672	  783.9	  545.0	 7008.0	...
7026673	  783.9	  545.0	 7006.0	...
7026674	  783.8	  544.9	 7005.0	...
7026675	  783.6	  544.9	 7003.0	...
7026676	  783.4	  544.9	 7001.0	...
7026677	  783.3	  545.0	 6998.0	...
7026678	  783.6	  545.1	 6996.0	...
7026679	  783.9	  545.1	 6997.0	...
7026680	  784.2	  545.8	 6998.0	...
7026681	  783.8	  546.5	 6998.0	...
7026682	  783.4	  546.8	 6999.0	...
7026683	  783.0	  546.4	 7000.0	...
7026684	  783.0	  546.5	 7003.0	...
7026685	  783.1	  547.0	 7006.0	...
7026686	  783.0	  547.3	 7010.0	...
7026687	  782.7	  547.1	 7012.0	...
7026688	  782.5	  547.3	 7012.0	...
7026689	  782.3	  547.7	 7012.0	...
7026690	  782.4	  548.2	 7009.0	...
7026691	  782.3	  548.2	 7006.0	...
7026692	  782.3	  548.3	 7003.0	...
7026693	  782.4	  548.1	 7003.0	...
7026694	  782.6	  547.8	 7003.0	...
7026695	  782.8	  547.5	 7002.0	...
7026696	  782.9	  547.4	 7001.0	...
7026697	  783.0	  547.3	 7004.0	...
7026698	  783.1	  547.2	 7009.0	...
7026699	  783.1	  546.9	 7011.0	...
7026700	  783.1	  546.7	 7007.0	...
7026701	  782.7	  546.5	 7004.0	...
7026702	  782.2	  546.6	 7003.0	...
7026703	  781.8	  546.8	 7002.0	...
7026704	  781.8	  546.9	 7001.0	...
7026705	  781.9	  546.7	 7000.0	...
7026706	  781.8	  546.5	 7000.0	...
7026707	  781.6	  546.3	 7000.0	...
7026708	  781.4	  546.3	 7000.0	...
7026709	  781.4	  546.2	 7000.0	...
7026710	  781.3	  546.2	 7000.0	...
7026711	  781.1	  546.6	 7000.0	...
7026712	  780.9	  547.5	 7000.0	...
7026713	  780.8	  548.2	 7001.0	...
7026714	  780.9	  548.8	 7001.0	...
7026715	  781.0	  549.3	 7001.0	...
7026716	  781.0	  549.8	 6998.0	...
7026717	  781.2	  550.5	 6995.0	...
7026718	  781.1	  550.8	 6993.0	...
7026719	  780.9	  550.4	 6993.0	...
7026720	  780.7	  549.8	 6994.0	...
7026721	  780.6	  548.7	 6994.0	...
7026722	  780.5	  548.0	 6995.0	...
7026723	  780.3	  547.5	 6995.0	...
7026724	  780.2	  547.3	 6995.0	...
7026725	  780.1	  547.2	 6995.0	...
7026726	  780.0	  547.0	 6994.0	...
7026727	  779.9	  546.7	 6991.0	...
7026728	  779.8	  546.5	 6989.0	...
7026729	  779.8	  546.5	 6988.0	...
7026730	  779.7	  546.4	 6990.0	...
7026731	  779.9	  546.5	 6991.0	...
7026732	  780.2	  546.3	 6991.0	...
7026733	  780.6	  546.2	 6991.0	...
7026734	  780.6	  546.0	 6991.0	...
7026735	  780.6	  546.6	 6992.0	...
7026736	  780.7	  547.2	 6990.0	...
7026737	  780.6	  548.0	 6988.0	...
7026738	  780.5	  548.5	 6985.0	...
7026739	  780.1	  549.1	 6985.0	...
7026740	  779.8	  549.8	 6984.0	...
7026741	  779.6	  550.3	 6982.0	...
7026742	  779.5	  551.3	 6982.0	...
7026743	  779.6	  552.6	 6982.0	...
7026744	  780.0	  553.9	 6982.0	...
7026745	  780.4	  554.8	 6982.0	...
7026746	  780.3	  555.0	 6982.0	...
7026747	  779.6	  555.5	 6984.0	...
7026748	  778.7	  556.2	 6988.0	...
7026749	  777.6	  556.6	 6992.0	...
7026750	  776.1	  556.7	 6993.0	...
7026751	  774.4	  556.6	 6991.0	...
7026752	  773.2	  556.6	 6988.0	...
7026753	  772.0	  556.8	 6985.0	...
7026754	  770.9	  556.8	 6984.0	...
7026755	  769.7	  556.8	 6985.0	...
7026756	  769.2	  557.0	 6986.0	...
7026757	  769.3	  557.2	 6986.0	...
7026758	  769.5	  557.8	 6984.0	...
7026759	  769.6	  558.1	 6983.0	...
7026760	  769.9	  558.3	 6983.0	...
7026761	  770.3	  558.3	 6983.0	...
7026762	  770.8	  558.3	 6983.0	...
7026763	  771.1	  558.3	 6985.0	...
7026764	  772.0	  558.3	 6987.0	...
7026765	  773.0	  558.8	 6986.0	...
7026766	  774.0	  559.4	 6983.0	...
7026767	  774.4	  560.0	 6981.0	...
7026768	  774.6	  560.0	 6979.0	...
7026769	  774.7	  560.0	 6976.0	...
7026770	  774.6	  560.1	 6975.0	...
7026771	  774.7	  560.3	 6976.0	...
7026772	  774.8	  560.6	 6976.0	...
7026773	  775.0	  560.5	 6976.0	...
7026774	  775.0	  560.3	 6975.0	...
7026775	  774.9	  560.1	 6974.0	...
7026776	  774.5	  560.2	 6972.0	...
7026777	  774.1	  559.9	 6972.0	...
7026778	  773.7	  559.5	 6971.0	...
7026779	  773.5	  559.2	 6972.0	...
7026780	  773.3	  559.4	 6975.0	...
7026781	  773.1	  559.6	 6977.0	...
7026782	  773.1	  559.7	 6977.0	...
7026783	  773.3	  559.8	 6975.0	...
7026784	  773.6	  559.1	 6974.0	...
7026785	  773.7	  558.5	 6975.0	...
7026786	  773.9	  558.0	 6978.0	...
7026787	  773.8	  558.2	 6979.0	...
7026788	  773.8	  558.4	 6980.0	...
7026789	  773.7	  558.5	 6978.0	...
7026790	  773.6	  558.8	 6975.0	...
7026791	  773.6	  559.1	 6973.0	...
7026792	  773.6	  558.9	 6972.0	...
7026793	  773.7	  558.0	 6972.0	...
7026794	  773.7	  557.2	 6972.0	...
7026795	  773.9	  556.9	 6972.0	...
7026796	  774.0	  556.7	 6972.0	...
7026797	  774.1	  556.5	 6972.0	...
7026798	  773.9	  555.8	 6973.0	...
7026799	  773.7	  555.5	 6975.0	...
7026800	  773.3	  555.1	 6976.0	...
7026801	  773.2	  555.2	 6974.0	...
7026802	  773.2	  554.8	 6973.0	...
7026803	  773.5	  554.3	 6971.0	...
7026804	  773.8	  554.1	 6970.0	...
7026805	  773.9	  554.4	 6973.0	...
7026806	  774.1	  554.9	 6978.0	...
7026807	  774.2	  555.1	 6982.0	...
7026808	  774.3	  555.2	 6981.0	...
7026809	  774.3	  555.3	 6979.0	...
7026810	  774.3	  555.5	 6978.0	...
7026811	  774.3	  555.9	 6978.0	...
7026812	  774.1	  556.5	 6980.0	...
7026813	  774.0	  557.0	 6983.0	...
7026814	  773.8	  557.3	 6985.0	...
7026815	  773.8	  557.5	 6982.0	...
7026816	  774.0	  557.5	 6976.0	...
7026817	  774.3	  557.4	 6971.0	...
7026818	  774.5	  557.6	 6974.0	...
7026819	  774.5	  558.0	 6979.0	...
7026820	  774.5	  558.4	 6982.0	...
7026821	  774.4	  558.5	 6979.0	...
7026822	  774.2	  558.5	 6976.0	...
7026823	  774.1	  558.4	 6975.0	...
7026824	  773.6	  557.7	 6976.0	...
7026825	  773.2	  556.9	 6974.0	...
7026826	  773.2	  556.6	 6971.0	...
7026827	  773.3	  556.7	 6968.0	...
7026828	  773.4	  556.5	 6966.0	...
7026829	  773.4	  555.8	 6966.0	...
7026830	  773.6	  555.5	 6967.0	...
7026831	  773.4	  555.0	 6968.0	...
7026832	  773.0	  554.5	 6969.0	...
7026833	  772.5	  554.1	 6968.0	...
7026834	  772.4	  554.3	 6967.0	...
7026835	  772.5	  554.2	 6967.0	...
7026836	  772.8	  553.7	 6967.0	...
7026837	  773.1	  553.3	 6966.0	...
7026838	  773.4	  553.5	 6964.0	...
7026839	  773.6	  553.9	 6962.0	...
7026840	  773.8	  553.9	 6964.0	...
7026841	  773.8	  553.4	 6968.0	...
7026842	  773.8	  553.3	 6971.0	...
7026843	  773.8	  553.6	 6970.0	...
7026844	  774.0	  554.1	 6969.0	...
7026845	  774.1	  554.4	 6968.0	...
7026846	  774.1	  554.6	 6966.0	...
7026847	  774.1	  554.5	 6964.0	...
7026848	  773.8	  554.5	 6965.0	...
7026849	  773.4	  553.8	 6972.0	...
7026850	  773.0	  553.2	 6979.0	...
7026851	  773.0	  552.5	 6978.0	...
7026852	  773.1	  552.6	 6972.0	...
7026853	  773.1	  552.7	 6966.0	...
7026854	  773.0	  552.8	 6967.0	...
7026855	  772.6	  552.7	 6969.0	...
7026856	  772.2	  552.7	 6971.0	...
7026857	  772.0	  552.6	 6972.0	...
7026858	  772.3	  552.5	 6970.0	...
7026859	  772.5	  552.3	 6968.0	...
7026860	  772.8	  551.6	 6966.0	...
7026861	  772.8	  551.1	 6966.0	...
7026862	  772.8	  550.7	 6968.0	...
7026863	  772.8	  550.9	 6970.0	...
7026864	  772.8	  551.0	 6972.0	...
7026865	  772.6	  550.7	 6973.0	...
7026866	  772.4	  550.3	 6973.0	...
7026867	  772.7	  549.7	 6974.0	...
7026868	  773.1	  549.6	 6974.0	...
7026869	  773.5	  549.5	 6971.0	...
7026870	  773.6	  549.6	 6968.0	...
7026871	  773.8	  549.7	 6967.0	...
7026872	  774.0	  549.6	 6969.0	...
7026873	  773.8	  549.3	 6970.0	...
7026874	  773.4	  548.5	 6970.0	...
7026875	  773.3	  547.9	 6970.0	...
7026876	  773.5	  547.5	 6970.0	...
7026877	  773.7	  547.5	 6971.0	...
7026878	  773.5	  547.4	 6972.0	...
7026879	  773.2	  547.0	 6974.0	...
7026880	  773.0	  546.7	 6972.0	...
7026881	  772.9	  546.1	 6970.0	...
7026882	  772.8	  545.9	 6969.0	...
7026883	  772.6	  545.8	 6971.0	...
7026884	  772.6	  545.9	 6972.0	...
7026885	  772.7	  546.0	 6971.0	...
7026886	  772.8	  546.1	 6970.0	...
7026887	  773.0	  546.2	 6969.0	...
7026888	  773.0	  546.2	 6970.0	...
7026889	  773.0	  546.1	 6970.0	...
7026890	  773.0	  546.0	 6971.0	...
7026891	  772.8	  545.5	 6972.0	...
7026892	  772.6	  545.1	 6974.0	...
7026893	  772.4	  544.6	 6974.0	...
7026894	  772.4	  544.3	 6971.0	...
7026895	  772.0	  544.2	 6973.0	...
7026896	  771.7	  544.3	 6978.0	...
7026897	  771.3	  544.6	 6981.0	...
7026898	  771.2	  544.7	 6981.0	...
7026899	  771.1	  544.7	 6981.0	...
7026900	  771.2	  545.1	 6981.0	...
7026901	  771.6	  545.4	 6982.0	...
7026902	  772.1	  545.7	 6981.0	...
7026903	  772.6	  545.7	 6978.0	...
7026904	  772.3	  545.5	 6975.0	...
7026905	  771.9	  545.3	 6974.0	...
7026906	  771.5	  545.0	 6980.0	...
7026907	  771.7	  545.0	 6987.0	...
7026908	  771.7	  544.4	 6994.0	...
7026909	  772.0	  543.8	 6996.0	...
7026910	  772.2	  543.2	 6995.0	...
7026911	  772.5	  543.1	 6991.0	...
7026912	  772.3	  542.9	 6988.0	...
7026913	  771.8	  542.7	 6987.0	...
7026914	  771.3	  541.6	 6989.0	...
7026915	  770.9	  540.8	 6991.0	...
7026916	  770.7	  539.9	 6993.0	...
7026917	  770.7	  539.9	 6993.0	...
7026918	  770.7	  539.8	 6994.0	...
7026919	  771.0	  539.8	 6996.0	...
7026920	  771.2	  539.9	 6998.0	...
7026921	  771.5	  540.0	 7001.0	...
7026922	  771.7	  540.3	 7002.0	...
7026923	  771.8	  540.3	 7004.0	...
7026924	  771.8	  540.4	 7003.0	...
7026925	  771.9	  541.5	 6997.0	...
7026926	  772.0	  542.6	 6991.0	...
7026927	  772.0	  543.7	 6989.0	...
7026928	  772.2	  544.5	 6991.0	...
7026929	  772.4	  545.3	 6992.0	...
7026930	  772.6	  545.9	 6991.0	...
7026931	  772.6	  545.9	 6990.0	...
7026932	  772.5	  546.0	 6991.0	...
7026933	  772.4	  546.1	 6991.0	...
7026934	  772.0	  546.4	 6991.0	...
7026935	  771.5	  546.6	 6992.0	...
7026936	  771.1	  546.7	 6992.0	...
7026937	  770.9	  546.6	 6992.0	...
7026938	  770.8	  546.5	 6991.0	...
7026939	  770.5	  546.2	 6990.0	...
7026940	  770.0	  546.0	 6990.0	...
7026941	  769.4	  545.8	 6991.0	...
7026942	  768.9	  545.8	 6993.0	...
7026943	  768.6	  545.8	 6995.0	...
7026944	  768.6	  546.3	 6995.0	...
7026945	  768.5	  547.6	 6995.0	...
7026946	  767.5	  548.9	 6994.0	...
7026947	  766.5	  549.9	 6994.0	...
7026948	  764.7	  550.1	 6994.0	...
7026949	  763.2	  550.2	 6996.0	...
7026950	  761.1	  550.4	 6997.0	...
7026951	  759.5	  550.5	 6999.0	...
7026952	  757.7	  550.5	 7002.0	...
7026953	  756.0	  551.3	 7006.0	...
7026954	  753.8	  552.2	 7011.0	...
7026955	  752.5	  553.6	 7012.0	...
7026956	  751.1	  554.3	 7011.0	...
7026957	  749.8	  554.9	 7010.0	...
7026958	  748.5	  555.6	 7008.0	...
7026959	  747.6	  556.4	 7007.0	...
7026960	  747.0	  557.1	 7007.0	...
7026961	  746.0	  557.6	 7009.0	...
7026962	  745.5	  558.1	 7011.0	...
7026963	  745.7	  558.5	 7012.0	...
7026964	  746.2	  559.0	 7013.0	...
7026965	  746.8	  560.9	 7017.0	...
7026966	  747.2	  563.6	 7021.0	...
7026967	  747.5	  565.8	 7025.0	...
7026968	  747.6	  566.7	 7029.0	...
7026969	  747.5	  566.7	 7032.0	...
7026970	  748.0	  567.6	 7035.0	...
7026971	  748.6	  568.5	 7035.0	...
7026972	  749.3	  569.4	 7035.0	...
7026973	  749.6	  569.8	 7034.0	...
7026974	  749.9	  570.2	 7035.0	...
7026975	  750.1	  570.5	 7038.0	...
7026976	  749.9	  570.5	 7041.0	...
7026977	  749.9	  570.6	 7042.0	...
7026978	  750.7	  570.7	 7041.0	...
7026979	  751.5	  570.8	 7039.0	...
7026980	  752.3	  570.9	 7039.0	...
7026981	  752.6	  571.1	 7039.0	...
7026982	  752.9	  571.2	 7039.0	...
7026983	  753.2	  571.1	 7040.0	...
7026984	  753.3	  570.9	 7041.0	...
7026985	  753.0	  570.7	 7042.0	...
7026986	  752.7	  570.7	 7045.0	...
7026987	  752.4	  570.1	 7048.0	...
7026988	  752.5	  569.6	 7051.0	...
7026989	  752.6	  569.3	 7050.0	...
7026990	  752.7	  569.3	 7048.0	...
7026991	  752.6	  569.3	 7047.0	...
7026992	  751.9	  569.3	 7047.0	...
7026993	  751.4	  569.2	 7049.0	...
7026994	  750.9	  569.0	 7052.0	...
7026995	  750.7	  568.0	 7055.0	...
7026996	  750.5	  567.1	 7056.0	...
7026997	  750.2	  566.2	 7060.0	...
7026998	  750.0	  566.2	 7063.0	...
7026999	  750.3	  566.2	 7062.0	...
7027000	  750.9	  566.4	 7059.0	...
7027001	  751.4	  566.6	 7056.0	...
7027002	  751.4	  566.7	 7057.0	...
7027003	  751.3	  567.1	 7056.0	...
7027004	  751.2	  567.5	 7055.0	...
7027005	  751.3	  568.0	 7055.0	...
7027006	  751.3	  568.1	 7056.0	...
7027007	  751.4	  568.5	 7057.0	...
7027008	  751.4	  568.8	 7058.0	...
7027009	  751.2	  569.0	 7058.0	...
7027010	  750.9	  569.0	 7058.0	...
7027011	  750.8	  568.9	 7057.0	...
7027012	  750.9	  568.9	 7057.0	...
7027013	  751.0	  568.9	 7058.0	...
7027014	  751.0	  569.0	 7059.0	...
7027015	  751.0	  569.0	 7061.0	...
7027016	  751.0	  569.1	 7063.0	...
7027017	  750.9	  569.2	 7066.0	...
7027018	  750.8	  569.2	 7068.0	...
7027019	  750.7	  569.1	 7067.0	...
7027020	  750.8	  568.7	 7067.0	...
7027021	  750.9	  568.1	 7066.0	...
7027022	  750.8	  567.6	 7066.0	...
7027023	  750.6	  567.3	 7065.0	...
7027024	  750.3	  567.3	 7065.0	...
7027025	  750.1	  567.3	 7065.0	...
7027026	  750.2	  567.4	 7069.0	...
7027027	  750.3	  567.6	 7073.0	...
7027028	  750.5	  567.7	 7077.0	...
7027029	  750.5	  567.9	 7077.0	...
7027030	  750.5	  567.8	 7077.0	...
7027031	  750.4	  568.1	 7076.0	...
7027032	  750.2	  568.4	 7075.0	...
7027033	  749.8	  568.3	 7078.0	...
7027034	  749.5	  568.0	 7081.0	...
7027035	  749.4	  568.2	 7081.0	...
7027036	  749.4	  568.8	 7078.0	...
7027037	  749.5	  569.4	 7074.0	...
7027038	  749.5	  569.4	 7079.0	...
7027039	  749.6	  569.2	 7083.0	...
7027040	  749.7	  569.5	 7087.0	...
7027041	  749.8	  570.3	 7085.0	...
7027042	  749.8	  571.1	 7083.0	...
7027043	  749.8	  572.2	 7082.0	...
7027044	  749.9	  573.0	 7080.0	...
7027045	  750.0	  573.9	 7079.0	...
7027046	  750.1	  574.3	 7077.0	...
7027047	  750.1	  574.3	 7076.0	...
7027048	  750.1	  573.9	 7075.0	...
7027049	  750.2	  573.5	 7077.0	...
7027050	  750.3	  573.4	 7079.0	...
7027051	  750.3	  573.7	 7081.0	...
7027052	  750.3	  573.6	 7081.0	...
7027053	  750.3	  573.0	 7082.0	...
EFIX R   7025963	7027053	1091	  789.4	  555.0	   7098
SSACC R  7027054
7027054	  750.2	  572.3	 7084.0	...
7027055	  750.0	  572.0	 7084.0	...
7027056	  748.5	  568.1	 7085.0	...
7027057	  747.2	  564.3	 7088.0	...
7027058	  745.9	  560.4	 7092.0	...
7027059	  746.1	  560.8	 7093.0	...
7027060	  746.2	  561.2	 7091.0	...
7027061	  746.0	  560.5	 7089.0	...
7027062	  744.8	  559.0	 7092.0	...
ESACC R  7027054	7027062	9	  750.2	  572.3	  744.8	  559.0	   0.30	     53
SFIX R   7027063
7027063	  742.3	  553.4	 7105.0	...
7027064	  740.2	  548.9	 7118.0	...
7027065	  739.0	  544.7	 7128.0	...
7027066	  739.1	  544.7	 7128.0	...
7027067	  740.4	  548.5	 7116.0	...
7027068	  741.3	  552.4	 7102.0	...
7027069	  741.8	  552.4	 7096.0	...
7027070	  741.0	  548.5	 7108.0	...
7027071	  740.6	  544.6	 7120.0	...
7027072	  741.3	  548.0	 7115.0	...
7027073	  741.9	  551.4	 7105.0	...
7027074	  741.5	  548.9	 7104.0	...
7027075	  740.4	  542.9	 7116.0	...
7027076	  739.3	  536.9	 7129.0	...
7027077	  739.0	  536.1	 7135.0	...
7027078	  739.0	  535.5	 7136.0	...
7027079	  739.6	  537.7	 7128.0	...
7027080	  740.2	  540.6	 7119.0	...
7027081	  739.2	  540.4	 7119.0	...
7027082	  737.6	  536.3	 7128.0	...
7027083	  735.7	  531.7	 7139.0	...
7027084	  735.3	  530.2	 7142.0	...
7027085	  735.1	  530.1	 7140.0	...
7027086	  735.2	  530.7	 7137.0	...
7027087	  735.2	  531.1	 7135.0	...
7027088	  735.2	  530.7	 7136.0	...
7027089	  735.3	  529.6	 7136.0	...
7027090	  735.6	  528.7	 7136.0	...
7027091	  735.8	  527.7	 7137.0	...
7027092	  735.9	  527.5	 7138.0	...
7027093	  735.9	  526.8	 7141.0	...
7027094	  736.2	  525.8	 7144.0	...
7027095	  736.5	  524.9	 7147.0	...
7027096	  736.7	  525.0	 7149.0	...
7027097	  736.8	  525.4	 7152.0	...
7027098	  736.8	  525.7	 7156.0	...
7027099	  736.8	  525.4	 7158.0	...
7027100	  736.5	  524.1	 7160.0	...
7027101	  735.8	  523.1	 7161.0	...
7027102	  735.3	  522.2	 7161.0	...
7027103	  735.0	  522.3	 7159.0	...
7027104	  735.3	  522.8	 7158.0	...
7027105	  735.5	  523.2	 7158.0	...
7027106	  735.6	  523.7	 7157.0	...
7027107	  735.6	  523.9	 7157.0	...
7027108	  735.6	  524.3	 7157.0	...
7027109	  735.7	  524.8	 7157.0	...
7027110	  736.0	  525.2	 7156.0	...
7027111	  736.1	  525.4	 7157.0	...
7027112	  735.9	  525.4	 7158.0	...
7027113	  735.5	  524.7	 7158.0	...
7027114	  734.9	  523.5	 7158.0	...
7027115	  734.7	  522.4	 7161.0	...
7027116	  735.1	  521.9	 7164.0	...
7027117	  735.4	  521.0	 7167.0	...
7027118	  735.8	  519.6	 7170.0	...
7027119	  735.7	  518.3	 7173.0	...
7027120	  735.5	  516.8	 7176.0	...
7027121	  735.2	  515.7	 7176.0	...
7027122	  735.1	  514.7	 7173.0	...
7027123	  735.1	  514.9	 7169.0	...
7027124	  735.1	  515.0	 7166.0	...
7027125	  735.0	  514.9	 7166.0	...
7027126	  734.7	  513.2	 7167.0	...
7027127	  734.6	  511.7	 7167.0	...
7027128	  734.6	  510.5	 7165.0	...
7027129	  734.7	  510.9	 7162.0	...
7027130	  734.7	  510.6	 7161.0	...
7027131	  735.0	  509.6	 7162.0	...
7027132	  735.3	  508.2	 7160.0	...
7027133	  735.7	  506.6	 7157.0	...
7027134	  735.8	  505.3	 7153.0	...
7027135	  735.8	  504.3	 7151.0	...
7027136	  736.1	  504.0	 7150.0	...
7027137	  736.5	  503.9	 7148.0	...
7027138	  737.0	  503.5	 7149.0	...
7027139	  736.9	  502.2	 7155.0	...
7027140	  736.8	  500.6	 7161.0	...
7027141	  736.7	  499.2	 7166.0	...
7027142	  736.7	  498.8	 7164.0	...
7027143	  736.6	  498.3	 7162.0	...
7027144	  737.1	  497.4	 7161.0	...
7027145	  737.6	  496.2	 7163.0	...
7027146	  738.5	  495.3	 7164.0	...
7027147	  738.8	  494.9	 7165.0	...
7027148	  739.3	  494.8	 7167.0	...
7027149	  740.6	  494.8	 7168.0	...
7027150	  741.8	  494.7	 7170.0	...
7027151	  742.9	  493.7	 7170.0	...
7027152	  743.4	  492.7	 7169.0	...
7027153	  743.8	  490.8	 7166.0	...
7027154	  744.5	  489.7	 7163.0	...
7027155	  744.8	  488.3	 7161.0	...
7027156	  745.2	  487.6	 7161.0	...
7027157	  745.5	  487.1	 7161.0	...
7027158	  745.4	  486.4	 7161.0	...
7027159	  745.9	  485.7	 7166.0	...
7027160	  746.4	  485.0	 7171.0	...
7027161	  747.2	  484.8	 7175.0	...
7027162	  747.6	  484.9	 7173.0	...
7027163	  747.9	  485.0	 7172.0	...
7027164	  748.6	  485.4	 7171.0	...
7027165	  750.3	  485.8	 7168.0	...
7027166	  752.1	  486.1	 7164.0	...
7027167	  753.3	  486.0	 7163.0	...
7027168	  754.3	  485.9	 7165.0	...
7027169	  756.1	  486.3	 7163.0	...
7027170	  758.5	  486.4	 7160.0	...
7027171	  760.6	  486.6	 7156.0	...
7027172	  762.7	  486.6	 7156.0	...
7027173	  765.1	  486.8	 7156.0	...
7027174	  767.6	  487.0	 7156.0	...
7027175	  769.7	  488.2	 7156.0	...
7027176	  771.5	  489.4	 7153.0	...
7027177	  773.9	  490.7	 7149.0	...
7027178	  775.7	  490.6	 7148.0	...
7027179	  777.1	  490.5	 7150.0	...
7027180	  777.5	  490.3	 7154.0	...
7027181	  777.9	  490.1	 7156.0	...
7027182	  777.9	  490.2	 7154.0	...
7027183	  777.8	  490.2	 7151.0	...
7027184	  777.7	  490.1	 7147.0	...
7027185	  777.6	  490.0	 7147.0	...
7027186	  776.9	  490.1	 7153.0	...
7027187	  776.2	  490.0	 7161.0	...
7027188	  775.6	  490.0	 7167.0	...
7027189	  775.7	  490.0	 7166.0	...
7027190	  778.2	  498.3	 7147.0	...
7027191	  780.8	  506.4	 7129.0	...
7027192	  783.6	  514.7	 7113.0	...
7027193	  784.0	  515.0	 7116.0	...
7027194	  784.3	  515.0	 7119.0	...
7027195	  784.2	  514.6	 7121.0	...
7027196	  784.2	  514.2	 7122.0	...
7027197	  784.3	  514.0	 7122.0	...
7027198	  784.3	  514.0	 7122.0	...
7027199	  783.8	  514.0	 7119.0	...
7027200	  783.4	  513.7	 7117.0	...
7027201	  783.0	  513.2	 7116.0	...
7027202	  783.1	  512.9	 7114.0	...
7027203	  783.1	  513.0	 7113.0	...
7027204	  782.3	  512.7	 7112.0	...
7027205	  781.7	  512.8	 7113.0	...
7027206	  781.2	  513.4	 7115.0	...
7027207	  781.6	  514.7	 7114.0	...
7027208	  782.1	  515.3	 7114.0	...
7027209	  782.2	  515.5	 7113.0	...
7027210	  782.2	  515.9	 7111.0	...
7027211	  782.2	  516.1	 7108.0	...
7027212	  782.1	  516.3	 7105.0	...
7027213	  782.1	  516.5	 7105.0	...
7027214	  782.2	  517.8	 7105.0	...
7027215	  782.4	  519.1	 7106.0	...
7027216	  782.5	  519.9	 7107.0	...
7027217	  782.2	  519.7	 7108.0	...
7027218	  781.8	  518.7	 7109.0	...
7027219	  781.4	  517.7	 7109.0	...
7027220	  781.3	  516.8	 7110.0	...
7027221	  781.1	  516.6	 7110.0	...
7027222	  780.9	  516.7	 7110.0	...
7027223	  780.7	  516.4	 7109.0	...
7027224	  780.8	  516.0	 7110.0	...
7027225	  780.8	  515.4	 7112.0	...
7027226	  780.8	  515.0	 7114.0	...
7027227	  780.7	  514.6	 7111.0	...
7027228	  780.7	  514.3	 7107.0	...
7027229	  780.9	  514.5	 7104.0	...
7027230	  781.0	  514.8	 7106.0	...
7027231	  781.1	  514.9	 7109.0	...
7027232	  780.9	  514.7	 7110.0	...
7027233	  780.9	  515.0	 7111.0	...
7027234	  781.1	  515.8	 7110.0	...
7027235	  781.2	  516.6	 7110.0	...
7027236	  781.2	  516.8	 7111.0	...
7027237	  781.2	  516.9	 7113.0	...
7027238	  781.3	  517.1	 7113.0	...
7027239	  781.3	  517.3	 7109.0	...
7027240	  781.3	  516.5	 7106.0	...
7027241	  781.3	  515.6	 7105.0	...
7027242	  780.6	  514.1	 7107.0	...
7027243	  779.9	  513.6	 7108.0	...
7027244	  779.4	  513.0	 7109.0	...
7027245	  779.5	  512.9	 7109.0	...
7027246	  779.6	  513.0	 7110.0	...
7027247	  779.6	  513.1	 7111.0	...
7027248	  779.7	  513.0	 7111.0	...
7027249	  779.7	  512.6	 7111.0	...
7027250	  779.6	  512.0	 7111.0	...
7027251	  779.7	  511.6	 7110.0	...
7027252	  779.9	  511.3	 7109.0	...
7027253	  780.1	  511.2	 7107.0	...
7027254	  779.9	  510.4	 7105.0	...
7027255	  779.9	  509.5	 7105.0	...
7027256	  780.2	  509.4	 7106.0	...
7027257	  780.6	  510.1	 7106.0	...
7027258	  780.8	  510.8	 7105.0	...
7027259	  780.8	  510.8	 7105.0	...
7027260	  780.8	  510.8	 7105.0	...
7027261	  780.7	  510.8	 7105.0	...
7027262	  780.9	  510.8	 7105.0	...
7027263	  781.3	  511.3	 7105.0	...
7027264	  781.4	  511.8	 7105.0	...
7027265	  781.3	  512.3	 7105.0	...
7027266	  781.2	  512.1	 7104.0	...
7027267	  781.2	  511.9	 7104.0	...
7027268	  781.3	  511.6	 7102.0	...
7027269	  781.3	  510.8	 7100.0	...
7027270	  781.2	  510.0	 7099.0	...
7027271	  781.1	  509.2	 7100.0	...
7027272	  780.8	  509.0	 7103.0	...
7027273	  780.4	  508.7	 7103.0	...
7027274	  780.5	  508.4	 7100.0	...
7027275	  781.1	  508.1	 7100.0	...
7027276	  781.6	  507.8	 7103.0	...
7027277	  781.7	  507.7	 7105.0	...
7027278	  781.9	  507.5	 7104.0	...
7027279	  782.1	  507.4	 7101.0	...
7027280	  781.6	  507.2	 7093.0	...
7027281	  781.1	  507.1	 7087.0	...
7027282	  780.6	  507.1	 7083.0	...
7027283	  780.4	  507.1	 7085.0	...
7027284	  780.5	  508.1	 7086.0	...
7027285	  780.6	  509.2	 7087.0	...
7027286	  781.0	  510.3	 7087.0	...
7027287	  781.2	  510.3	 7087.0	...
7027288	  781.3	  510.3	 7087.0	...
7027289	  781.3	  510.3	 7087.0	...
7027290	  781.7	  510.8	 7087.0	...
7027291	  782.0	  511.3	 7087.0	...
7027292	  782.3	  511.7	 7085.0	...
7027293	  782.3	  511.5	 7084.0	...
7027294	  782.3	  511.3	 7083.0	...
7027295	  782.4	  511.1	 7082.0	...
7027296	  782.3	  511.0	 7080.0	...
7027297	  782.2	  511.4	 7077.0	...
7027298	  782.1	  511.9	 7076.0	...
7027299	  782.1	  512.4	 7075.0	...
7027300	  782.1	  512.5	 7076.0	...
7027301	  782.2	  512.7	 7077.0	...
7027302	  782.4	  513.0	 7076.0	...
7027303	  782.7	  513.3	 7074.0	...
7027304	  782.9	  513.6	 7072.0	...
7027305	  783.0	  514.2	 7071.0	...
7027306	  783.1	  514.7	 7070.0	...
7027307	  783.2	  515.2	 7068.0	...
7027308	  783.5	  514.9	 7070.0	...
7027309	  783.9	  514.6	 7073.0	...
7027310	  784.4	  514.8	 7077.0	...
7027311	  784.9	  515.4	 7078.0	...
7027312	  785.2	  516.0	 7078.0	...
7027313	  785.6	  516.0	 7077.0	...
7027314	  785.5	  516.1	 7076.0	...
7027315	  785.6	  516.7	 7071.0	...
7027316	  785.5	  517.4	 7066.0	...
7027317	  786.4	  518.0	 7061.0	...
7027318	  787.1	  518.3	 7061.0	...
7027319	  788.0	  518.6	 7062.0	...
7027320	  788.8	  518.9	 7063.0	...
7027321	  789.6	  519.6	 7062.0	...
7027322	  790.2	  520.4	 7061.0	...
7027323	  790.9	  521.2	 7060.0	...
7027324	  791.7	  521.2	 7058.0	...
7027325	  792.6	  521.7	 7056.0	...
7027326	  793.0	  522.4	 7055.0	...
7027327	  793.0	  522.4	 7055.0	...
7027328	  793.0	  521.7	 7055.0	...
7027329	  793.0	  520.9	 7054.0	...
7027330	  793.0	  520.9	 7052.0	...
7027331	  793.1	  520.8	 7049.0	...
7027332	  793.2	  520.8	 7047.0	...
7027333	  793.5	  520.8	 7047.0	...
7027334	  793.5	  520.6	 7050.0	...
7027335	  793.6	  520.3	 7051.0	...
7027336	  793.6	  520.0	 7052.0	...
7027337	  793.7	  519.4	 7053.0	...
7027338	  793.2	  519.0	 7054.0	...
7027339	  792.5	  518.5	 7053.0	...
7027340	  792.0	  518.4	 7050.0	...
7027341	  791.8	  518.5	 7047.0	...
7027342	  791.6	  518.7	 7045.0	...
7027343	  791.5	  518.9	 7045.0	...
7027344	  791.7	  519.1	 7046.0	...
7027345	  791.9	  519.1	 7047.0	...
7027346	  791.6	  519.3	 7045.0	...
7027347	  791.1	  519.6	 7043.0	...
7027348	  790.6	  519.9	 7041.0	...
7027349	  790.7	  520.0	 7041.0	...
7027350	  790.8	  520.2	 7042.0	...
7027351	  791.0	  520.3	 7044.0	...
7027352	  790.9	  520.3	 7042.0	...
7027353	  790.8	  520.3	 7039.0	...
7027354	  790.9	  520.7	 7036.0	...
7027355	  791.0	  521.1	 7036.0	...
7027356	  791.1	  521.5	 7035.0	...
7027357	  791.3	  521.4	 7034.0	...
7027358	  791.5	  521.3	 7034.0	...
7027359	  791.4	  521.6	 7034.0	...
7027360	  791.1	  522.1	 7035.0	...
7027361	  790.8	  522.7	 7033.0	...
7027362	  790.8	  522.7	 7032.0	...
7027363	  790.8	  522.6	 7030.0	...
7027364	  790.8	  522.3	 7030.0	...
7027365	  790.3	  522.1	 7030.0	...
7027366	  789.7	  522.0	 7029.0	...
7027367	  789.1	  522.2	 7027.0	...
7027368	  789.2	  522.4	 7025.0	...
7027369	  789.5	  523.3	 7023.0	...
7027370	  789.7	  524.1	 7022.0	...
7027371	  789.7	  524.8	 7021.0	...
7027372	  789.6	  524.7	 7019.0	...
7027373	  789.6	  524.4	 7018.0	...
7027374	  789.6	  523.9	 7018.0	...
7027375	  789.6	  523.6	 7018.0	...
7027376	  789.5	  523.4	 7020.0	...
7027377	  789.4	  523.3	 7021.0	...
7027378	  789.1	  523.3	 7021.0	...
7027379	  788.9	  523.3	 7020.0	...
7027380	  788.9	  523.5	 7019.0	...
7027381	  788.9	  523.5	 7020.0	...
7027382	  788.9	  523.4	 7020.0	...
7027383	  788.8	  523.1	 7019.0	...
7027384	  788.7	  522.9	 7019.0	...
7027385	  788.6	  522.9	 7019.0	...
7027386	  788.6	  523.0	 7019.0	...
7027387	  788.6	  523.1	 7018.0	...
7027388	  788.3	  523.3	 7018.0	...
7027389	  788.1	  523.4	 7018.0	...
7027390	  787.8	  523.5	 7019.0	...
7027391	  787.7	  522.7	 7017.0	...
7027392	  787.5	  521.9	 7013.0	...
7027393	  787.4	  521.5	 7009.0	...
7027394	  787.4	  521.9	 7007.0	...
7027395	  787.4	  522.9	 7007.0	...
7027396	  787.6	  523.5	 7007.0	...
7027397	  787.8	  524.2	 7003.0	...
7027398	  787.8	  524.1	 6999.0	...
7027399	  787.9	  525.0	 6995.0	...
7027400	  787.9	  525.9	 6994.0	...
7027401	  788.0	  527.3	 6993.0	...
7027402	  787.8	  527.9	 6994.0	...
7027403	  787.6	  528.9	 6995.0	...
7027404	  787.7	  530.2	 6996.0	...
7027405	  787.8	  531.8	 6996.0	...
7027406	  787.9	  533.4	 6995.0	...
7027407	  787.7	  534.3	 6992.0	...
7027408	  787.5	  535.0	 6989.0	...
7027409	  787.3	  536.5	 6988.0	...
7027410	  787.1	  538.5	 6985.0	...
7027411	  786.6	  540.8	 6982.0	...
7027412	  786.0	  542.0	 6981.0	...
7027413	  785.4	  542.7	 6982.0	...
7027414	  784.7	  543.3	 6983.0	...
7027415	  784.1	  544.3	 6981.0	...
7027416	  783.5	  545.4	 6983.0	...
7027417	  783.4	  546.0	 6986.0	...
7027418	  783.2	  546.5	 6986.0	...
7027419	  782.8	  546.9	 6983.0	...
7027420	  782.5	  547.0	 6980.0	...
7027421	  781.7	  546.7	 6980.0	...
7027422	  781.0	  546.4	 6981.0	...
7027423	  780.2	  545.4	 6981.0	...
7027424	  780.1	  544.5	 6981.0	...
7027425	  779.9	  543.7	 6979.0	...
7027426	  779.7	  543.7	 6978.0	...
7027427	  779.1	  543.7	 6977.0	...
7027428	  778.2	  543.7	 6977.0	...
7027429	  777.1	  543.7	 6977.0	...
7027430	  776.0	  543.4	 6975.0	...
7027431	  774.6	  543.1	 6973.0	...
7027432	  773.1	  542.9	 6971.0	...
MSG	7027433 0000 _ Number On
7027433	  772.0	  543.6	 6970.0	...
7027434	  770.9	  544.4	 6967.0	...
7027435	  770.2	  545.6	 6965.0	...
7027436	  769.3	  546.2	 6964.0	...
7027437	  768.6	  546.8	 6964.0	...
7027438	  768.1	  547.1	 6963.0	...
7027439	  767.9	  547.3	 6965.0	...
7027440	  768.3	  547.6	 6967.0	...
7027441	  769.1	  547.9	 6970.0	...
7027442	  769.5	  548.1	 6971.0	...
7027443	  770.2	  548.0	 6969.0	...
7027444	  770.9	  547.9	 6965.0	...
7027445	  772.2	  547.7	 6964.0	...
7027446	  773.1	  547.6	 6968.0	...
7027447	  773.5	  547.6	 6970.0	...
7027448	  774.1	  548.0	 6968.0	...
7027449	  775.0	  548.3	 6967.0	...
7027450	  776.0	  548.6	 6965.0	...
7027451	  776.4	  548.7	 6962.0	...
7027452	  776.3	  548.8	 6959.0	...
7027453	  776.2	  548.7	 6958.0	...
7027454	  776.0	  548.4	 6958.0	...
7027455	  775.9	  548.2	 6956.0	...
7027456	  776.1	  548.1	 6954.0	...
7027457	  776.4	  547.9	 6952.0	...
7027458	  776.7	  547.7	 6954.0	...
7027459	  776.6	  547.7	 6957.0	...
7027460	  776.7	  547.6	 6960.0	...
7027461	  776.5	  546.4	 6959.0	...
7027462	  776.2	  545.2	 6959.0	...
7027463	  775.8	  543.6	 6960.0	...
7027464	  775.6	  543.3	 6961.0	...
7027465	  775.5	  542.9	 6958.0	...
7027466	  775.3	  543.0	 6954.0	...
7027467	  775.1	  543.0	 6950.0	...
7027468	  775.5	  542.9	 6950.0	...
7027469	  776.2	  542.8	 6950.0	...
7027470	  776.8	  542.6	 6951.0	...
7027471	  777.0	  542.2	 6953.0	...
7027472	  777.0	  541.6	 6954.0	...
7027473	  777.0	  541.1	 6955.0	...
7027474	  776.8	  540.8	 6954.0	...
7027475	  776.7	  540.8	 6953.0	...
7027476	  776.6	  540.9	 6948.0	...
7027477	  776.5	  540.9	 6944.0	...
7027478	  776.7	  540.6	 6943.0	...
7027479	  776.9	  540.3	 6945.0	...
7027480	  777.1	  539.9	 6949.0	...
7027481	  777.0	  540.0	 6952.0	...
7027482	  776.9	  540.1	 6952.0	...
7027483	  776.9	  540.2	 6950.0	...
7027484	  776.9	  540.3	 6949.0	...
7027485	  776.8	  540.5	 6948.0	...
7027486	  776.7	  540.8	 6947.0	...
7027487	  776.7	  541.0	 6946.0	...
7027488	  776.9	  541.2	 6944.0	...
7027489	  777.1	  541.4	 6941.0	...
7027490	  777.6	  541.7	 6937.0	...
7027491	  777.8	  541.7	 6934.0	...
7027492	  778.1	  541.8	 6932.0	...
7027493	  778.2	  541.2	 6934.0	...
7027494	  778.1	  540.9	 6936.0	...
7027495	  777.8	  540.5	 6936.0	...
7027496	  777.6	  539.7	 6932.0	...
7027497	  777.5	  538.7	 6927.0	...
7027498	  777.2	  537.8	 6925.0	...
7027499	  776.9	  537.8	 6925.0	...
7027500	  776.6	  537.9	 6925.0	...
7027501	  776.6	  537.6	 6925.0	...
7027502	  776.4	  536.8	 6924.0	...
7027503	  776.3	  536.1	 6922.0	...
7027504	  776.2	  535.9	 6921.0	...
7027505	  776.2	  536.3	 6921.0	...
7027506	  776.2	  536.8	 6918.0	...
7027507	  776.2	  536.9	 6915.0	...
7027508	  776.2	  536.9	 6912.0	...
7027509	  776.2	  537.0	 6913.0	...
7027510	  776.2	  537.1	 6915.0	...
7027511	  776.2	  537.1	 6912.0	...
7027512	  776.0	  536.9	 6908.0	...
7027513	  775.9	  536.8	 6912.0	...
7027514	  775.9	  536.8	 6920.0	...
7027515	  775.9	  536.9	 6926.0	...
7027516	  775.9	  537.0	 6923.0	...
7027517	  775.9	  537.1	 6919.0	...
7027518	  775.9	  537.2	 6918.0	...
7027519	  775.9	  537.4	 6919.0	...
7027520	  775.9	  537.4	 6919.0	...
7027521	  776.0	  537.6	 6920.0	...
7027522	  776.1	  537.7	 6917.0	...
7027523	  776.0	  537.0	 6914.0	...
7027524	  775.7	  536.3	 6910.0	...
7027525	  775.3	  535.3	 6909.0	...
7027526	  775.2	  535.1	 6907.0	...
7027527	  775.3	  534.8	 6905.0	...
7027528	  775.5	  534.6	 6904.0	...
7027529	  775.8	  534.4	 6901.0	...
7027530	  775.7	  534.5	 6898.0	...
7027531	  775.8	  534.9	 6896.0	...
7027532	  775.9	  535.4	 6895.0	...
7027533	  776.0	  535.9	 6896.0	...
7027534	  776.0	  535.9	 6897.0	...
7027535	  776.0	  535.8	 6896.0	...
7027536	  775.8	  535.8	 6894.0	...
7027537	  775.5	  535.9	 6893.0	...
7027538	  775.3	  536.0	 6890.0	...
7027539	  775.1	  535.4	 6888.0	...
7027540	  775.0	  534.9	 6889.0	...
7027541	  775.0	  534.5	 6893.0	...
7027542	  775.1	  534.1	 6895.0	...
7027543	  775.2	  533.7	 6891.0	...
7027544	  775.2	  533.2	 6887.0	...
7027545	  775.3	  532.8	 6887.0	...
7027546	  775.2	  532.2	 6889.0	...
7027547	  775.2	  531.6	 6891.0	...
7027548	  775.2	  531.4	 6890.0	...
7027549	  774.6	  531.0	 6887.0	...
7027550	  773.9	  530.7	 6884.0	...
7027551	  773.1	  530.4	 6880.0	...
7027552	  773.1	  530.4	 6878.0	...
7027553	  773.1	  530.4	 6876.0	...
7027554	  773.1	  530.4	 6876.0	...
7027555	  773.3	  530.4	 6876.0	...
7027556	  773.5	  530.6	 6875.0	...
7027557	  773.6	  530.7	 6875.0	...
7027558	  773.4	  530.0	 6876.0	...
7027559	  773.4	  529.2	 6874.0	...
7027560	  773.4	  528.4	 6870.0	...
7027561	  773.7	  528.6	 6866.0	...
7027562	  773.8	  528.9	 6862.0	...
7027563	  773.4	  529.2	 6857.0	...
7027564	  772.9	  529.3	 6853.0	...
7027565	  772.4	  529.4	 6850.0	...
7027566	  772.4	  529.4	 6853.0	...
7027567	  772.4	  529.5	 6855.0	...
7027568	  772.4	  529.7	 6856.0	...
7027569	  772.5	  529.9	 6853.0	...
7027570	  772.5	  530.4	 6850.0	...
7027571	  772.7	  530.7	 6848.0	...
7027572	  772.7	  530.7	 6849.0	...
7027573	  772.7	  530.6	 6851.0	...
7027574	  772.8	  529.9	 6854.0	...
7027575	  773.0	  529.0	 6856.0	...
7027576	  773.2	  528.3	 6853.0	...
7027577	  773.3	  528.0	 6849.0	...
7027578	  773.0	  527.7	 6844.0	...
7027579	  772.6	  527.4	 6844.0	...
7027580	  772.2	  527.0	 6845.0	...
7027581	  772.1	  526.6	 6845.0	...
7027582	  772.2	  526.1	 6845.0	...
7027583	  772.2	  525.7	 6844.0	...
7027584	  772.5	  525.9	 6843.0	...
7027585	  772.7	  526.0	 6841.0	...
7027586	  772.7	  526.0	 6839.0	...
7027587	  772.5	  525.9	 6838.0	...
7027588	  772.2	  525.9	 6839.0	...
7027589	  772.3	  526.3	 6840.0	...
7027590	  772.3	  526.8	 6840.0	...
7027591	  772.2	  527.1	 6840.0	...
7027592	  772.1	  526.9	 6838.0	...
7027593	  772.4	  527.0	 6836.0	...
7027594	  772.7	  527.2	 6834.0	...
7027595	  773.2	  527.8	 6833.0	...
7027596	  773.4	  528.7	 6829.0	...
7027597	  773.7	  529.6	 6827.0	...
7027598	  773.9	  530.2	 6821.0	...
7027599	  774.5	  530.5	 6817.0	...
7027600	  775.1	  530.9	 6813.0	...
7027601	  775.6	  532.2	 6813.0	...
7027602	  776.2	  533.5	 6813.0	...
7027603	  776.7	  535.1	 6813.0	...
7027604	  777.1	  535.8	 6812.0	...
7027605	  777.8	  536.8	 6811.0	...
7027606	  778.6	  537.9	 6810.0	...
7027607	  779.9	  539.4	 6805.0	...
7027608	  780.6	  540.3	 6801.0	...
7027609	  781.5	  540.7	 6799.0	...
7027610	  781.9	  541.3	 6802.0	...
7027611	  781.9	  542.1	 6804.0	...
7027612	  781.8	  543.7	 6804.0	...
7027613	  781.8	  545.3	 6798.0	...
7027614	  781.9	  546.6	 6793.0	...
7027615	  782.1	  547.4	 6787.0	...
7027616	  782.4	  547.7	 6786.0	...
7027617	  782.9	  548.3	 6786.0	...
7027618	  783.1	  548.4	 6786.0	...
7027619	  783.1	  548.6	 6786.0	...
7027620	  783.1	  548.9	 6786.0	...
7027621	  783.4	  549.3	 6783.0	...
7027622	  783.8	  549.7	 6780.0	...
7027623	  784.0	  549.4	 6776.0	...
7027624	  784.0	  549.1	 6775.0	...
7027625	  784.0	  548.8	 6775.0	...
7027626	  783.9	  548.9	 6775.0	...
7027627	  783.8	  548.9	 6775.0	...
7027628	  783.7	  548.9	 6775.0	...
7027629	  783.5	  548.9	 6775.0	...
7027630	  783.3	  549.0	 6775.0	...
7027631	  783.1	  549.1	 6775.0	...
7027632	  783.2	  549.1	 6775.0	...
7027633	  783.3	  548.8	 6775.0	...
7027634	  783.2	  548.1	 6776.0	...
7027635	  783.1	  547.2	 6778.0	...
7027636	  783.1	  546.6	 6778.0	...
7027637	  783.0	  545.0	 6777.0	...
7027638	  782.8	  543.6	 6776.0	...
7027639	  782.7	  542.7	 6773.0	...
7027640	  782.8	  543.1	 6770.0	...
7027641	  782.6	  542.9	 6766.0	...
7027642	  782.4	  542.4	 6765.0	...
7027643	  782.2	  542.2	 6763.0	...
7027644	  782.2	  542.5	 6762.0	...
7027645	  782.2	  542.7	 6761.0	...
7027646	  782.5	  542.5	 6760.0	...
7027647	  782.7	  542.3	 6758.0	...
7027648	  782.8	  542.0	 6756.0	...
7027649	  782.6	  541.8	 6756.0	...
7027650	  782.4	  541.6	 6756.0	...
7027651	  782.7	  542.0	 6754.0	...
7027652	  783.1	  542.4	 6752.0	...
7027653	  783.5	  543.0	 6750.0	...
7027654	  783.6	  543.2	 6747.0	...
7027655	  783.8	  544.2	 6745.0	...
7027656	  783.9	  544.9	 6743.0	...
7027657	  784.0	  545.7	 6742.0	...
7027658	  784.0	  545.6	 6741.0	...
7027659	  784.0	  545.8	 6740.0	...
7027660	  784.0	  546.1	 6740.0	...
7027661	  784.1	  547.0	 6739.0	...
7027662	  784.3	  547.9	 6737.0	...
7027663	  784.4	  548.8	 6735.0	...
7027664	  784.5	  549.3	 6736.0	...
7027665	  784.6	  549.8	 6737.0	...
7027666	  784.6	  550.2	 6734.0	...
7027667	  784.6	  550.2	 6733.0	...
7027668	  784.6	  550.3	 6730.0	...
7027669	  784.7	  550.3	 6731.0	...
7027670	  784.8	  550.3	 6730.0	...
7027671	  784.3	  550.2	 6729.0	...
7027672	  783.8	  549.9	 6728.0	...
7027673	  783.3	  549.7	 6728.0	...
7027674	  783.4	  549.5	 6728.0	...
7027675	  783.6	  549.3	 6727.0	...
7027676	  783.6	  549.0	 6725.0	...
7027677	  783.9	  548.3	 6723.0	...
7027678	  784.0	  547.6	 6720.0	...
7027679	  784.1	  547.1	 6720.0	...
7027680	  784.0	  547.0	 6718.0	...
7027681	  784.3	  546.9	 6716.0	...
7027682	  784.7	  546.6	 6714.0	...
7027683	  785.4	  546.4	 6713.0	...
7027684	  786.0	  546.2	 6713.0	...
7027685	  786.5	  546.1	 6715.0	...
7027686	  786.7	  546.2	 6716.0	...
7027687	  786.9	  546.4	 6713.0	...
7027688	  787.0	  546.6	 6710.0	...
7027689	  787.0	  546.9	 6705.0	...
7027690	  787.0	  547.3	 6704.0	...
7027691	  787.0	  548.2	 6702.0	...
7027692	  787.0	  549.3	 6701.0	...
7027693	  786.8	  550.5	 6700.0	...
7027694	  786.5	  551.1	 6700.0	...
7027695	  786.3	  551.4	 6699.0	...
7027696	  786.4	  551.4	 6699.0	...
7027697	  786.5	  552.3	 6698.0	...
7027698	  786.5	  553.1	 6697.0	...
7027699	  786.3	  553.8	 6698.0	...
7027700	  786.1	  553.7	 6698.0	...
7027701	  785.9	  553.6	 6697.0	...
7027702	  785.9	  553.6	 6696.0	...
7027703	  786.0	  553.7	 6693.0	...
7027704	  786.1	  553.8	 6691.0	...
7027705	  786.0	  553.8	 6688.0	...
7027706	  785.7	  553.6	 6688.0	...
7027707	  785.4	  553.0	 6687.0	...
7027708	  785.4	  552.5	 6686.0	...
7027709	  785.5	  552.5	 6684.0	...
7027710	  785.6	  552.9	 6683.0	...
7027711	  785.8	  553.2	 6683.0	...
7027712	  785.9	  553.2	 6684.0	...
7027713	  786.0	  553.1	 6685.0	...
7027714	  786.2	  553.0	 6685.0	...
7027715	  786.5	  552.8	 6684.0	...
7027716	  786.8	  552.4	 6685.0	...
7027717	  786.6	  552.1	 6686.0	...
7027718	  786.4	  551.9	 6688.0	...
7027719	  786.7	  551.9	 6688.0	...
7027720	  787.1	  551.9	 6686.0	...
7027721	  787.5	  552.2	 6684.0	...
7027722	  787.4	  552.7	 6681.0	...
7027723	  787.2	  553.2	 6681.0	...
7027724	  787.1	  553.5	 6679.0	...
7027725	  787.1	  553.9	 6678.0	...
7027726	  786.8	  554.4	 6677.0	...
7027727	  786.6	  554.9	 6677.0	...
7027728	  786.5	  555.6	 6677.0	...
7027729	  786.6	  556.2	 6675.0	...
7027730	  786.6	  556.6	 6672.0	...
7027731	  786.3	  556.6	 6672.0	...
7027732	  786.0	  555.9	 6674.0	...
7027733	  785.8	  555.3	 6676.0	...
7027734	  785.8	  554.7	 6676.0	...
7027735	  786.1	  554.6	 6677.0	...
7027736	  786.3	  554.8	 6678.0	...
7027737	  786.5	  555.0	 6680.0	...
MSG	7027738 0000 _ Number Off
7027738	  786.4	  555.2	 6680.0	...
7027739	  786.4	  555.2	 6679.0	...
7027740	  786.2	  555.2	 6677.0	...
7027741	  786.0	  555.3	 6671.0	...
7027742	  785.9	  555.3	 6666.0	...
7027743	  785.8	  555.2	 6667.0	...
7027744	  785.8	  555.0	 6672.0	...
7027745	  785.9	  554.7	 6675.0	...
7027746	  785.9	  554.3	 6672.0	...
7027747	  785.9	  554.0	 6667.0	...
7027748	  785.8	  553.4	 6664.0	...
7027749	  785.6	  553.0	 6661.0	...
7027750	  785.5	  552.8	 6660.0	...
7027751	  785.5	  552.8	 6659.0	...
7027752	  785.4	  552.9	 6658.0	...
7027753	  785.6	  552.9	 6657.0	...
7027754	  785.8	  552.9	 6656.0	...
7027755	  785.9	  552.8	 6656.0	...
7027756	  785.9	  552.8	 6655.0	...
7027757	  786.0	  553.4	 6653.0	...
7027758	  786.0	  553.9	 6651.0	...
7027759	  785.9	  554.4	 6652.0	...
7027760	  785.7	  555.0	 6654.0	...
7027761	  785.6	  555.5	 6655.0	...
7027762	  786.0	  556.2	 6655.0	...
7027763	  786.2	  556.6	 6655.0	...
7027764	  786.3	  556.9	 6655.0	...
7027765	  786.0	  557.1	 6656.0	...
7027766	  785.8	  557.9	 6653.0	...
7027767	  785.6	  558.7	 6649.0	...
7027768	  785.2	  559.6	 6645.0	...
7027769	  784.9	  559.7	 6649.0	...
7027770	  784.6	  559.9	 6652.0	...
7027771	  784.6	  560.0	 6654.0	...
7027772	  784.6	  560.2	 6654.0	...
7027773	  784.7	  560.5	 6654.0	...
7027774	  784.7	  560.7	 6655.0	...
7027775	  784.7	  561.1	 6654.0	...
7027776	  784.7	  561.5	 6652.0	...
7027777	  784.7	  561.8	 6650.0	...
7027778	  784.6	  561.3	 6650.0	...
7027779	  784.6	  560.5	 6651.0	...
7027780	  784.6	  559.8	 6652.0	...
7027781	  784.5	  560.1	 6651.0	...
7027782	  784.4	  560.6	 6649.0	...
7027783	  784.2	  560.4	 6647.0	...
7027784	  784.0	  559.6	 6647.0	...
7027785	  783.7	  558.8	 6647.0	...
7027786	  783.6	  558.6	 6647.0	...
7027787	  783.7	  558.8	 6646.0	...
7027788	  784.0	  558.9	 6647.0	...
7027789	  784.1	  558.8	 6649.0	...
7027790	  783.8	  558.5	 6651.0	...
7027791	  783.2	  558.4	 6648.0	...
7027792	  782.8	  558.7	 6644.0	...
7027793	  782.5	  558.8	 6640.0	...
7027794	  782.6	  558.8	 6641.0	...
7027795	  782.6	  558.7	 6642.0	...
7027796	  782.6	  559.2	 6640.0	...
7027797	  782.6	  559.7	 6637.0	...
7027798	  782.5	  560.2	 6635.0	...
7027799	  782.7	  560.2	 6637.0	...
7027800	  782.8	  560.2	 6639.0	...
7027801	  783.1	  560.2	 6640.0	...
7027802	  783.1	  560.2	 6641.0	...
7027803	  783.2	  560.3	 6641.0	...
7027804	  783.1	  560.3	 6640.0	...
7027805	  783.0	  560.3	 6640.0	...
7027806	  783.0	  560.5	 6641.0	...
7027807	  782.9	  560.7	 6642.0	...
7027808	  783.1	  561.3	 6642.0	...
7027809	  783.3	  561.8	 6642.0	...
7027810	  782.6	  562.3	 6641.0	...
7027811	  781.8	  562.4	 6639.0	...
7027812	  781.1	  562.4	 6638.0	...
7027813	  781.1	  562.5	 6639.0	...
7027814	  781.2	  562.9	 6640.0	...
7027815	  781.3	  563.3	 6639.0	...
7027816	  781.4	  563.8	 6637.0	...
7027817	  781.5	  564.1	 6635.0	...
7027818	  781.5	  564.3	 6635.0	...
7027819	  781.2	  564.2	 6636.0	...
7027820	  780.9	  564.4	 6636.0	...
7027821	  780.6	  564.6	 6631.0	...
7027822	  780.6	  564.4	 6626.0	...
7027823	  780.6	  563.9	 6624.0	...
7027824	  780.4	  563.3	 6627.0	...
7027825	  780.4	  563.1	 6629.0	...
7027826	  780.3	  562.8	 6629.0	...
7027827	  780.0	  562.0	 6629.0	...
7027828	  779.7	  561.3	 6627.0	...
7027829	  779.7	  560.6	 6624.0	...
7027830	  780.1	  560.5	 6619.0	...
7027831	  780.4	  560.4	 6616.0	...
7027832	  780.1	  560.5	 6616.0	...
7027833	  779.9	  560.7	 6617.0	...
7027834	  779.8	  560.8	 6619.0	...
7027835	  779.5	  560.9	 6620.0	...
7027836	  779.3	  561.6	 6622.0	...
7027837	  779.2	  562.3	 6624.0	...
7027838	  779.4	  563.4	 6623.0	...
7027839	  779.5	  563.9	 6619.0	...
7027840	  779.4	  564.7	 6615.0	...
7027841	  779.5	  565.1	 6612.0	...
7027842	  779.6	  565.6	 6611.0	...
7027843	  779.7	  565.8	 6615.0	...
7027844	  779.6	  565.8	 6619.0	...
7027845	  779.6	  565.8	 6623.0	...
7027846	  779.4	  566.2	 6622.0	...
7027847	  779.3	  567.0	 6622.0	...
7027848	  779.1	  567.8	 6621.0	...
7027849	  779.1	  567.5	 6621.0	...
7027850	  779.1	  567.1	 6618.0	...
7027851	  779.1	  566.7	 6615.0	...
7027852	  779.2	  566.7	 6612.0	...
7027853	  779.2	  566.5	 6613.0	...
7027854	  778.7	  566.2	 6616.0	...
7027855	  778.1	  565.3	 6621.0	...
7027856	  777.4	  564.8	 6624.0	...
7027857	  777.0	  564.3	 6625.0	...
7027858	  776.8	  563.7	 6622.0	...
7027859	  776.9	  563.0	 6618.0	...
7027860	  777.0	  562.3	 6613.0	...
7027861	  777.2	  562.2	 6612.0	...
7027862	  777.4	  562.1	 6614.0	...
7027863	  777.8	  562.2	 6618.0	...
7027864	  778.1	  562.3	 6621.0	...
7027865	  778.1	  561.8	 6621.0	...
7027866	  778.0	  561.1	 6620.0	...
7027867	  777.9	  560.5	 6620.0	...
7027868	  777.8	  560.6	 6620.0	...
7027869	  777.6	  560.7	 6620.0	...
7027870	  777.4	  560.9	 6622.0	...
7027871	  777.2	  561.1	 6625.0	...
7027872	  777.1	  561.3	 6627.0	...
7027873	  777.2	  561.3	 6623.0	...
7027874	  777.4	  561.5	 6620.0	...
7027875	  777.5	  562.2	 6617.0	...
7027876	  777.5	  562.6	 6619.0	...
7027877	  776.8	  563.0	 6621.0	...
7027878	  776.1	  563.2	 6621.0	...
7027879	  775.6	  563.5	 6621.0	...
7027880	  775.7	  564.3	 6621.0	...
7027881	  775.7	  564.9	 6621.0	...
7027882	  775.7	  565.3	 6622.0	...
7027883	  775.6	  565.1	 6622.0	...
7027884	  775.6	  564.8	 6624.0	...
7027885	  775.6	  564.6	 6626.0	...
7027886	  775.7	  564.4	 6627.0	...
7027887	  775.7	  563.7	 6629.0	...
7027888	  775.6	  563.0	 6630.0	...
7027889	  775.2	  562.1	 6630.0	...
7027890	  774.8	  561.7	 6628.0	...
7027891	  774.4	  561.0	 6626.0	...
7027892	  774.3	  560.4	 6626.0	...
7027893	  774.3	  560.1	 6626.0	...
7027894	  774.3	  560.0	 6627.0	...
7027895	  774.2	  559.6	 6629.0	...
7027896	  774.2	  559.1	 6631.0	...
7027897	  774.2	  559.0	 6630.0	...
7027898	  774.2	  559.2	 6627.0	...
7027899	  774.0	  559.6	 6624.0	...
7027900	  773.7	  560.0	 6622.0	...
7027901	  773.4	  560.3	 6620.0	...
7027902	  773.1	  560.6	 6619.0	...
7027903	  773.0	  560.8	 6621.0	...
7027904	  773.1	  561.3	 6623.0	...
7027905	  773.2	  561.7	 6622.0	...
7027906	  773.2	  562.0	 6621.0	...
7027907	  773.1	  562.1	 6620.0	...
7027908	  773.2	  562.2	 6619.0	...
7027909	  773.4	  562.5	 6618.0	...
7027910	  773.5	  562.8	 6617.0	...
7027911	  773.3	  563.2	 6617.0	...
7027912	  772.8	  563.4	 6617.0	...
7027913	  772.3	  563.0	 6617.0	...
7027914	  771.9	  562.5	 6619.0	...
7027915	  771.7	  561.3	 6620.0	...
7027916	  771.6	  560.5	 6623.0	...
7027917	  771.5	  559.6	 6624.0	...
7027918	  771.4	  559.4	 6624.0	...
7027919	  771.6	  559.3	 6623.0	...
7027920	  771.8	  559.1	 6623.0	...
7027921	  771.8	  559.2	 6624.0	...
7027922	  771.6	  559.5	 6624.0	...
7027923	  771.5	  559.8	 6622.0	...
7027924	  771.7	  560.1	 6619.0	...
7027925	  771.9	  560.1	 6616.0	...
7027926	  772.0	  560.1	 6616.0	...
7027927	  772.0	  560.0	 6616.0	...
7027928	  771.9	  559.8	 6616.0	...
7027929	  771.9	  559.6	 6615.0	...
7027930	  771.8	  559.0	 6615.0	...
7027931	  771.8	  558.4	 6615.0	...
7027932	  771.9	  558.4	 6615.0	...
7027933	  771.9	  559.0	 6614.0	...
7027934	  772.0	  559.6	 6612.0	...
7027935	  771.9	  559.1	 6612.0	...
7027936	  771.4	  558.6	 6611.0	...
7027937	  770.8	  558.1	 6612.0	...
7027938	  770.3	  558.0	 6614.0	...
7027939	  770.1	  557.9	 6615.0	...
7027940	  770.0	  557.8	 6615.0	...
7027941	  770.3	  557.8	 6612.0	...
7027942	  770.6	  557.8	 6610.0	...
7027943	  770.8	  557.7	 6610.0	...
7027944	  770.6	  557.7	 6613.0	...
7027945	  770.4	  557.7	 6616.0	...
7027946	  770.1	  557.2	 6617.0	...
7027947	  770.2	  556.6	 6618.0	...
7027948	  770.3	  556.2	 6619.0	...
MSG	7027949 0000 _ Number On
7027949	  770.5	  556.4	 6619.0	...
7027950	  770.5	  556.7	 6615.0	...
7027951	  770.7	  556.9	 6611.0	...
7027952	  770.9	  557.1	 6608.0	...
7027953	  770.7	  557.2	 6606.0	...
7027954	  770.3	  557.9	 6605.0	...
7027955	  770.0	  558.6	 6606.0	...
7027956	  770.1	  559.4	 6608.0	...
7027957	  770.0	  559.5	 6609.0	...
7027958	  770.0	  559.7	 6609.0	...
7027959	  770.0	  560.2	 6609.0	...
7027960	  769.5	  560.7	 6609.0	...
7027961	  769.1	  561.2	 6611.0	...
7027962	  768.8	  561.2	 6614.0	...
7027963	  768.8	  561.2	 6616.0	...
7027964	  768.8	  561.2	 6616.0	...
7027965	  768.8	  561.5	 6616.0	...
7027966	  768.8	  561.9	 6615.0	...
7027967	  768.7	  561.5	 6615.0	...
7027968	  768.4	  560.7	 6614.0	...
7027969	  768.1	  560.0	 6614.0	...
7027970	  768.0	  559.9	 6613.0	...
7027971	  768.1	  559.9	 6612.0	...
7027972	  768.0	  559.0	 6611.0	...
7027973	  768.0	  558.0	 6611.0	...
7027974	  767.9	  557.2	 6610.0	...
7027975	  767.7	  557.4	 6609.0	...
7027976	  767.5	  557.5	 6609.0	...
7027977	  767.2	  557.5	 6608.0	...
7027978	  767.2	  557.5	 6607.0	...
7027979	  767.2	  557.6	 6606.0	...
7027980	  767.3	  557.6	 6605.0	...
7027981	  767.3	  557.5	 6606.0	...
7027982	  767.3	  557.4	 6611.0	...
7027983	  767.2	  557.4	 6616.0	...
7027984	  767.0	  557.3	 6618.0	...
7027985	  766.4	  556.6	 6616.0	...
7027986	  766.0	  556.0	 6615.0	...
7027987	  765.6	  555.4	 6615.0	...
7027988	  765.5	  555.3	 6614.0	...
7027989	  765.5	  555.9	 6612.0	...
7027990	  765.5	  556.5	 6611.0	...
7027991	  765.3	  556.0	 6611.0	...
7027992	  765.1	  554.6	 6612.0	...
7027993	  765.1	  553.2	 6613.0	...
7027994	  765.2	  553.4	 6609.0	...
7027995	  765.5	  554.0	 6604.0	...
7027996	  765.5	  554.5	 6603.0	...
7027997	  765.4	  554.3	 6606.0	...
7027998	  765.4	  554.6	 6609.0	...
7027999	  765.2	  554.9	 6609.0	...
7028000	  765.2	  555.4	 6610.0	...
7028001	  765.6	  555.5	 6612.0	...
7028002	  766.1	  555.5	 6608.0	...
7028003	  766.2	  555.4	 6602.0	...
7028004	  765.9	  555.7	 6599.0	...
7028005	  765.2	  556.3	 6601.0	...
7028006	  764.8	  556.8	 6606.0	...
7028007	  764.4	  557.1	 6609.0	...
7028008	  764.5	  557.2	 6612.0	...
7028009	  764.3	  557.4	 6612.0	...
7028010	  764.0	  557.6	 6612.0	...
7028011	  764.2	  557.9	 6613.0	...
7028012	  764.6	  557.9	 6613.0	...
7028013	  764.9	  557.9	 6612.0	...
7028014	  764.6	  557.9	 6610.0	...
7028015	  764.3	  557.7	 6607.0	...
7028016	  764.2	  557.4	 6607.0	...
7028017	  764.1	  557.2	 6607.0	...
7028018	  764.1	  557.2	 6607.0	...
7028019	  764.0	  556.7	 6607.0	...
7028020	  763.7	  556.3	 6607.0	...
7028021	  763.4	  555.4	 6606.0	...
7028022	  763.2	  555.0	 6606.0	...
7028023	  763.3	  554.6	 6606.0	...
7028024	  763.3	  554.5	 6607.0	...
7028025	  763.3	  554.3	 6609.0	...
7028026	  763.0	  553.6	 6610.0	...
7028027	  762.8	  553.0	 6611.0	...
7028028	  762.6	  552.6	 6612.0	...
7028029	  762.7	  552.8	 6612.0	...
7028030	  762.8	  553.1	 6612.0	...
7028031	  762.9	  553.1	 6611.0	...
7028032	  763.1	  552.8	 6612.0	...
7028033	  763.3	  552.6	 6613.0	...
7028034	  763.4	  552.7	 6614.0	...
7028035	  763.3	  552.8	 6615.0	...
7028036	  763.2	  552.7	 6615.0	...
7028037	  763.2	  552.6	 6615.0	...
7028038	  762.7	  553.0	 6613.0	...
7028039	  762.2	  553.5	 6611.0	...
7028040	  761.8	  554.0	 6608.0	...
7028041	  761.9	  553.9	 6611.0	...
7028042	  762.0	  553.7	 6614.0	...
7028043	  761.9	  553.6	 6617.0	...
7028044	  761.8	  553.8	 6617.0	...
7028045	  761.8	  554.4	 6618.0	...
7028046	  761.7	  554.9	 6618.0	...
7028047	  761.8	  555.6	 6618.0	...
7028048	  761.8	  555.8	 6619.0	...
7028049	  761.5	  556.0	 6619.0	...
7028050	  761.2	  556.2	 6619.0	...
7028051	  760.9	  556.6	 6618.0	...
7028052	  761.0	  557.1	 6617.0	...
7028053	  761.2	  557.5	 6619.0	...
7028054	  761.2	  557.7	 6622.0	...
7028055	  761.1	  557.9	 6626.0	...
7028056	  761.3	  557.9	 6627.0	...
7028057	  761.5	  557.6	 6627.0	...
7028058	  761.7	  557.4	 6626.0	...
7028059	  761.4	  557.2	 6625.0	...
7028060	  761.1	  556.5	 6626.0	...
7028061	  761.0	  555.7	 6623.0	...
7028062	  760.7	  554.2	 6620.0	...
7028063	  760.4	  553.4	 6618.0	...
7028064	  760.2	  552.6	 6617.0	...
7028065	  760.1	  552.8	 6618.0	...
7028066	  760.1	  552.9	 6619.0	...
7028067	  760.0	  553.4	 6619.0	...
7028068	  759.8	  553.8	 6617.0	...
7028069	  759.6	  554.3	 6614.0	...
7028070	  759.1	  554.2	 6612.0	...
7028071	  759.0	  554.1	 6613.0	...
7028072	  758.9	  553.9	 6614.0	...
7028073	  759.0	  554.0	 6614.0	...
7028074	  759.0	  554.3	 6614.0	...
7028075	  759.0	  554.8	 6613.0	...
7028076	  758.8	  555.4	 6612.0	...
7028077	  758.6	  555.7	 6612.0	...
7028078	  758.5	  556.1	 6613.0	...
7028079	  758.5	  556.9	 6614.0	...
7028080	  758.6	  558.0	 6617.0	...
7028081	  758.7	  558.8	 6617.0	...
7028082	  758.9	  559.2	 6617.0	...
7028083	  759.3	  560.0	 6615.0	...
7028084	  759.7	  560.7	 6614.0	...
7028085	  759.9	  561.2	 6613.0	...
7028086	  759.8	  561.1	 6612.0	...
7028087	  759.4	  561.4	 6616.0	...
7028088	  759.0	  561.8	 6620.0	...
7028089	  758.8	  561.8	 6622.0	...
7028090	  758.9	  561.5	 6620.0	...
7028091	  759.1	  561.1	 6617.0	...
7028092	  759.1	  561.0	 6615.0	...
7028093	  759.0	  559.9	 6614.0	...
7028094	  758.8	  558.9	 6618.0	...
7028095	  758.7	  558.0	 6621.0	...
7028096	  758.8	  558.0	 6625.0	...
7028097	  758.8	  557.8	 6625.0	...
7028098	  758.7	  557.5	 6624.0	...
7028099	  758.7	  557.2	 6624.0	...
7028100	  758.7	  557.0	 6622.0	...
7028101	  758.8	  556.9	 6621.0	...
7028102	  759.1	  557.0	 6620.0	...
7028103	  759.4	  557.0	 6620.0	...
7028104	  759.6	  557.5	 6620.0	...
7028105	  759.8	  558.0	 6622.0	...
7028106	  759.9	  558.5	 6623.0	...
7028107	  760.0	  558.5	 6623.0	...
7028108	  760.0	  558.4	 6620.0	...
7028109	  759.9	  558.8	 6617.0	...
7028110	  759.4	  559.2	 6615.0	...
7028111	  758.9	  559.6	 6616.0	...
7028112	  758.5	  559.8	 6617.0	...
7028113	  758.6	  560.2	 6618.0	...
7028114	  758.8	  561.0	 6617.0	...
7028115	  758.9	  561.6	 6617.0	...
7028116	  759.4	  561.8	 6613.0	...
7028117	  759.8	  561.6	 6610.0	...
7028118	  759.8	  561.5	 6608.0	...
7028119	  759.4	  561.5	 6609.0	...
7028120	  759.0	  561.4	 6610.0	...
7028121	  759.0	  561.1	 6610.0	...
7028122	  759.0	  560.9	 6610.0	...
7028123	  759.1	  561.1	 6609.0	...
7028124	  759.2	  561.4	 6609.0	...
7028125	  759.6	  560.9	 6608.0	...
7028126	  760.0	  560.2	 6608.0	...
7028127	  760.3	  559.1	 6608.0	...
7028128	  760.2	  559.0	 6608.0	...
7028129	  759.9	  558.9	 6608.0	...
7028130	  759.8	  559.2	 6608.0	...
7028131	  760.2	  559.0	 6608.0	...
7028132	  760.6	  558.6	 6608.0	...
7028133	  761.1	  558.4	 6607.0	...
7028134	  761.2	  558.3	 6607.0	...
7028135	  760.8	  558.0	 6605.0	...
7028136	  760.3	  557.6	 6604.0	...
7028137	  759.9	  557.1	 6609.0	...
7028138	  760.5	  556.9	 6615.0	...
7028139	  761.0	  556.5	 6621.0	...
7028140	  761.5	  556.2	 6622.0	...
7028141	  761.8	  557.3	 6618.0	...
7028142	  762.2	  558.7	 6613.0	...
7028143	  762.5	  560.0	 6612.0	...
7028144	  762.8	  560.7	 6617.0	...
7028145	  763.2	  562.1	 6623.0	...
7028146	  763.7	  563.4	 6623.0	...
7028147	  764.4	  565.0	 6622.0	...
7028148	  765.1	  566.2	 6622.0	...
7028149	  765.7	  567.8	 6623.0	...
7028150	  766.1	  569.1	 6625.0	...
EFIX R   7027063	7028150	1088	  773.2	  540.0	   6841
SSACC R  7028151
7028151	  767.0	  570.0	 6626.0	...
7028152	  767.8	  571.1	 6626.0	...
7028153	  769.4	  572.3	 6627.0	...
7028154	  771.0	  574.2	 6629.0	...
7028155	  772.9	  575.8	 6628.0	...
7028156	  774.1	  576.7	 6626.0	...
7028157	  775.7	  578.6	 6624.0	...
7028158	  776.9	  580.4	 6624.0	...
ESACC R  7028151	7028158	8	  767.0	  570.0	  776.9	  580.4	   0.31	     42
SFIX R   7028159
7028159	  778.0	  582.3	 6624.0	...
7028160	  778.8	  582.7	 6625.0	...
7028161	  779.5	  583.1	 6625.0	...
7028162	  780.1	  583.1	 6625.0	...
7028163	  781.0	  583.2	 6628.0	...
7028164	  781.8	  583.2	 6631.0	...
7028165	  782.5	  583.3	 6633.0	...
7028166	  782.1	  582.2	 6632.0	...
7028167	  781.9	  580.6	 6631.0	...
7028168	  781.7	  578.9	 6631.0	...
7028169	  781.7	  578.3	 6631.0	...
7028170	  781.2	  576.8	 6630.0	...
7028171	  780.7	  575.4	 6627.0	...
7028172	  780.1	  574.2	 6625.0	...
7028173	  779.7	  573.5	 6623.0	...
7028174	  779.2	  572.9	 6623.0	...
7028175	  778.9	  572.2	 6621.0	...
7028176	  778.5	  572.1	 6620.0	...
7028177	  778.1	  571.9	 6619.0	...
7028178	  777.6	  570.8	 6618.0	...
7028179	  777.4	  569.6	 6617.0	...
7028180	  777.7	  568.3	 6616.0	...
7028181	  778.2	  568.1	 6616.0	...
7028182	  778.3	  568.1	 6618.0	...
7028183	  778.0	  568.0	 6620.0	...
7028184	  778.2	  568.0	 6617.0	...
7028185	  778.5	  567.8	 6612.0	...
7028186	  779.0	  568.5	 6607.0	...
7028187	  779.0	  569.2	 6604.0	...
7028188	  779.0	  570.0	 6607.0	...
7028189	  779.3	  570.0	 6611.0	...
7028190	  779.7	  570.1	 6615.0	...
7028191	  780.2	  570.4	 6614.0	...
7028192	  780.4	  571.6	 6613.0	...
7028193	  780.4	  572.6	 6614.0	...
7028194	  780.4	  573.5	 6617.0	...
7028195	  780.2	  573.4	 6619.0	...
7028196	  780.2	  573.3	 6619.0	...
7028197	  780.7	  573.1	 6619.0	...
7028198	  781.2	  572.9	 6619.0	...
7028199	  781.5	  572.6	 6618.0	...
7028200	  781.3	  572.5	 6618.0	...
7028201	  781.1	  572.5	 6618.0	...
7028202	  781.2	  572.5	 6617.0	...
7028203	  781.2	  572.4	 6617.0	...
7028204	  781.2	  572.3	 6616.0	...
7028205	  781.4	  571.8	 6616.0	...
7028206	  781.7	  571.5	 6616.0	...
7028207	  782.0	  571.1	 6617.0	...
7028208	  782.5	  570.6	 6619.0	...
7028209	  782.8	  570.3	 6621.0	...
7028210	  783.3	  569.9	 6623.0	...
7028211	  783.5	  569.8	 6623.0	...
7028212	  783.7	  569.5	 6621.0	...
7028213	  783.6	  569.2	 6620.0	...
7028214	  783.5	  569.0	 6619.0	...
7028215	  783.5	  568.8	 6620.0	...
7028216	  783.5	  568.6	 6621.0	...
7028217	  783.6	  568.6	 6622.0	...
7028218	  783.5	  568.8	 6624.0	...
7028219	  783.4	  568.9	 6625.0	...
7028220	  783.2	  568.9	 6625.0	...
7028221	  783.2	  568.9	 6625.0	...
7028222	  783.3	  568.8	 6622.0	...
7028223	  783.4	  568.8	 6619.0	...
7028224	  783.5	  569.3	 6614.0	...
7028225	  784.0	  570.3	 6613.0	...
7028226	  784.5	  571.2	 6613.0	...
7028227	  784.9	  571.6	 6611.0	...
7028228	  784.9	  571.6	 6609.0	...
7028229	  784.8	  571.7	 6607.0	...
7028230	  784.8	  572.1	 6605.0	...
7028231	  784.7	  572.4	 6603.0	...
7028232	  784.7	  572.6	 6601.0	...
7028233	  784.7	  572.4	 6602.0	...
7028234	  784.8	  572.2	 6603.0	...
7028235	  784.9	  571.9	 6605.0	...
7028236	  784.9	  571.8	 6605.0	...
7028237	  784.9	  571.5	 6602.0	...
7028238	  784.5	  570.6	 6598.0	...
7028239	  784.1	  569.7	 6599.0	...
7028240	  783.7	  568.9	 6605.0	...
7028241	  783.5	  568.6	 6611.0	...
7028242	  783.2	  568.5	 6612.0	...
7028243	  783.0	  568.5	 6613.0	...
7028244	  782.9	  568.7	 6613.0	...
7028245	  782.9	  568.9	 6614.0	...
7028246	  783.4	  568.9	 6614.0	...
7028247	  783.9	  568.9	 6613.0	...
7028248	  784.7	  568.9	 6613.0	...
7028249	  785.0	  568.6	 6614.0	...
7028250	  785.3	  568.1	 6617.0	...
MSG	7028251 0000 _ Number Off
7028251	  785.3	  567.7	 6616.0	...
7028252	  785.1	  567.8	 6613.0	...
7028253	  784.9	  567.8	 6609.0	...
7028254	  784.5	  567.5	 6610.0	...
7028255	  784.2	  567.1	 6611.0	...
7028256	  783.9	  566.8	 6612.0	...
7028257	  784.2	  566.8	 6612.0	...
7028258	  784.5	  566.8	 6614.0	...
7028259	  784.8	  566.8	 6615.0	...
7028260	  784.8	  566.9	 6616.0	...
7028261	  784.8	  566.9	 6614.0	...
7028262	  784.8	  567.0	 6612.0	...
7028263	  784.3	  567.0	 6612.0	...
7028264	  783.9	  567.0	 6612.0	...
7028265	  783.9	  567.0	 6610.0	...
7028266	  784.3	  566.9	 6608.0	...
7028267	  784.4	  566.8	 6607.0	...
7028268	  784.1	  567.0	 6609.0	...
7028269	  783.9	  567.5	 6611.0	...
7028270	  784.0	  567.9	 6611.0	...
7028271	  784.4	  568.0	 6614.0	...
7028272	  784.6	  568.0	 6616.0	...
7028273	  784.9	  568.1	 6618.0	...
7028274	  785.0	  568.2	 6618.0	...
7028275	  785.0	  568.0	 6617.0	...
7028276	  785.0	  567.9	 6616.0	...
7028277	  785.1	  567.8	 6615.0	...
7028278	  785.1	  567.8	 6616.0	...
7028279	  785.2	  568.2	 6618.0	...
7028280	  785.1	  568.6	 6620.0	...
7028281	  784.8	  568.5	 6621.0	...
7028282	  784.5	  568.1	 6621.0	...
7028283	  784.3	  567.6	 6621.0	...
7028284	  784.2	  567.1	 6621.0	...
7028285	  784.1	  566.6	 6621.0	...
7028286	  784.1	  566.1	 6622.0	...
7028287	  784.1	  565.9	 6623.0	...
7028288	  783.8	  565.7	 6625.0	...
7028289	  783.4	  565.5	 6627.0	...
7028290	  783.0	  565.5	 6629.0	...
7028291	  782.8	  565.4	 6630.0	...
7028292	  782.6	  565.2	 6628.0	...
7028293	  783.3	  565.8	 6624.0	...
7028294	  784.2	  566.3	 6620.0	...
7028295	  784.5	  566.6	 6618.0	...
7028296	  783.9	  566.3	 6617.0	...
7028297	  783.3	  566.0	 6617.0	...
7028298	  783.2	  565.8	 6619.0	...
7028299	  783.1	  565.6	 6620.0	...
7028300	  783.2	  565.3	 6624.0	...
7028301	  783.4	  565.1	 6626.0	...
7028302	  783.6	  565.0	 6628.0	...
7028303	  783.8	  565.2	 6627.0	...
7028304	  784.1	  565.4	 6626.0	...
7028305	  784.3	  565.7	 6625.0	...
7028306	  784.4	  566.2	 6624.0	...
7028307	  784.4	  566.8	 6625.0	...
7028308	  784.4	  567.4	 6627.0	...
7028309	  784.2	  567.3	 6627.0	...
7028310	  783.5	  567.2	 6626.0	...
7028311	  782.9	  567.2	 6625.0	...
7028312	  782.4	  567.0	 6623.0	...
7028313	  782.4	  566.8	 6620.0	...
7028314	  782.4	  566.8	 6617.0	...
7028315	  782.3	  566.9	 6617.0	...
7028316	  782.4	  566.6	 6618.0	...
7028317	  782.6	  566.2	 6620.0	...
7028318	  782.7	  565.8	 6622.0	...
7028319	  782.3	  565.9	 6623.0	...
7028320	  782.0	  566.0	 6623.0	...
7028321	  781.5	  565.5	 6623.0	...
7028322	  781.4	  564.9	 6623.0	...
7028323	  781.2	  564.2	 6622.0	...
7028324	  780.9	  563.3	 6622.0	...
7028325	  780.7	  562.3	 6621.0	...
7028326	  780.5	  561.4	 6620.0	...
7028327	  780.5	  561.2	 6618.0	...
7028328	  780.6	  561.3	 6616.0	...
7028329	  780.6	  561.5	 6616.0	...
7028330	  780.7	  561.7	 6617.0	...
7028331	  780.6	  561.6	 6621.0	...
7028332	  780.6	  561.5	 6623.0	...
7028333	  780.5	  561.5	 6623.0	...
7028334	  780.4	  561.6	 6622.0	...
7028335	  780.2	  561.4	 6622.0	...
7028336	  780.3	  561.1	 6622.0	...
7028337	  780.3	  560.7	 6622.0	...
7028338	  780.5	  560.7	 6622.0	...
7028339	  780.7	  560.7	 6622.0	...
7028340	  780.8	  560.7	 6622.0	...
7028341	  780.7	  560.5	 6622.0	...
7028342	  780.7	  560.4	 6622.0	...
7028343	  780.6	  560.4	 6622.0	...
7028344	  780.5	  560.8	 6620.0	...
7028345	  780.5	  561.0	 6619.0	...
7028346	  780.5	  561.1	 6617.0	...
7028347	  780.3	  560.9	 6618.0	...
7028348	  780.2	  560.8	 6618.0	...
7028349	  780.0	  560.8	 6618.0	...
7028350	  780.0	  560.7	 6617.0	...
7028351	  780.0	  560.7	 6616.0	...
7028352	  780.0	  560.7	 6618.0	...
7028353	  780.1	  560.8	 6622.0	...
7028354	  780.2	  561.0	 6625.0	...
7028355	  780.4	  561.1	 6627.0	...
7028356	  780.4	  561.1	 6628.0	...
7028357	  779.8	  561.0	 6629.0	...
7028358	  779.2	  560.9	 6629.0	...
7028359	  778.8	  560.9	 6627.0	...
7028360	  779.0	  560.8	 6625.0	...
7028361	  779.4	  560.7	 6625.0	...
7028362	  779.7	  560.7	 6624.0	...
7028363	  779.8	  560.8	 6624.0	...
7028364	  779.7	  560.9	 6623.0	...
7028365	  779.5	  560.8	 6624.0	...
7028366	  779.3	  560.7	 6628.0	...
7028367	  779.0	  559.7	 6631.0	...
7028368	  778.7	  558.8	 6633.0	...
7028369	  778.5	  558.0	 6633.0	...
7028370	  778.4	  558.1	 6635.0	...
7028371	  778.3	  558.5	 6636.0	...
7028372	  778.4	  558.7	 6634.0	...
7028373	  778.4	  559.0	 6631.0	...
7028374	  778.5	  558.9	 6632.0	...
7028375	  778.5	  558.6	 6637.0	...
7028376	  778.5	  558.2	 6638.0	...
7028377	  778.3	  557.9	 6634.0	...
7028378	  778.1	  557.8	 6631.0	...
7028379	  778.0	  557.8	 6634.0	...
7028380	  778.1	  557.5	 6640.0	...
7028381	  778.3	  557.2	 6646.0	...
7028382	  778.2	  557.1	 6647.0	...
7028383	  777.8	  557.5	 6646.0	...
7028384	  777.8	  557.8	 6644.0	...
7028385	  778.0	  557.9	 6644.0	...
7028386	  778.2	  557.7	 6644.0	...
7028387	  778.1	  557.5	 6644.0	...
7028388	  778.1	  557.5	 6644.0	...
7028389	  778.1	  557.5	 6645.0	...
7028390	  778.1	  557.5	 6646.0	...
7028391	  777.7	  557.3	 6648.0	...
7028392	  777.4	  557.2	 6647.0	...
7028393	  776.9	  557.2	 6647.0	...
7028394	  776.7	  557.2	 6651.0	...
7028395	  777.1	  556.9	 6654.0	...
7028396	  777.7	  556.6	 6657.0	...
7028397	  778.1	  556.3	 6655.0	...
7028398	  777.9	  556.3	 6653.0	...
7028399	  777.8	  556.3	 6651.0	...
7028400	  777.8	  556.4	 6650.0	...
7028401	  777.9	  556.3	 6650.0	...
7028402	  777.8	  556.2	 6649.0	...
7028403	  777.7	  556.1	 6647.0	...
7028404	  777.7	  556.1	 6649.0	...
7028405	  777.5	  556.1	 6653.0	...
7028406	  777.3	  556.0	 6656.0	...
7028407	  777.1	  556.0	 6655.0	...
7028408	  776.9	  556.0	 6657.0	...
7028409	  776.8	  555.7	 6660.0	...
7028410	  776.6	  555.5	 6663.0	...
7028411	  776.9	  555.3	 6663.0	...
7028412	  777.2	  555.4	 6663.0	...
7028413	  777.5	  555.4	 6663.0	...
7028414	  777.4	  555.4	 6664.0	...
7028415	  777.3	  555.3	 6665.0	...
7028416	  777.3	  555.2	 6667.0	...
7028417	  777.3	  555.6	 6667.0	...
7028418	  777.2	  555.9	 6667.0	...
7028419	  777.0	  555.5	 6667.0	...
7028420	  776.7	  554.8	 6667.0	...
7028421	  776.5	  554.0	 6668.0	...
7028422	  776.5	  554.1	 6668.0	...
7028423	  776.5	  554.3	 6667.0	...
7028424	  776.7	  554.4	 6667.0	...
7028425	  777.0	  554.5	 6666.0	...
7028426	  777.1	  554.5	 6665.0	...
7028427	  777.0	  554.6	 6665.0	...
7028428	  776.9	  554.8	 6662.0	...
7028429	  776.7	  555.0	 6659.0	...
7028430	  776.6	  555.1	 6656.0	...
7028431	  776.7	  555.2	 6656.0	...
7028432	  777.1	  555.6	 6656.0	...
7028433	  776.9	  556.0	 6657.0	...
7028434	  776.2	  556.2	 6660.0	...
7028435	  775.5	  556.0	 6665.0	...
7028436	  775.8	  556.2	 6670.0	...
7028437	  776.4	  556.7	 6671.0	...
7028438	  777.0	  557.4	 6670.0	...
7028439	  776.7	  557.7	 6670.0	...
7028440	  776.2	  558.1	 6670.0	...
7028441	  775.7	  557.5	 6671.0	...
7028442	  775.3	  556.9	 6672.0	...
7028443	  775.2	  556.3	 6672.0	...
7028444	  775.3	  556.6	 6673.0	...
7028445	  775.4	  556.9	 6674.0	...
7028446	  775.5	  556.7	 6676.0	...
7028447	  775.7	  556.0	 6678.0	...
7028448	  775.8	  555.4	 6679.0	...
7028449	  776.0	  555.7	 6678.0	...
7028450	  776.0	  556.2	 6676.0	...
7028451	  776.1	  556.7	 6675.0	...
7028452	  776.0	  556.6	 6674.0	...
7028453	  776.0	  556.5	 6674.0	...
7028454	  776.0	  556.3	 6672.0	...
7028455	  775.8	  556.2	 6669.0	...
7028456	  775.7	  556.2	 6666.0	...
7028457	  775.8	  555.9	 6664.0	...
7028458	  776.0	  555.6	 6665.0	...
7028459	  776.2	  555.7	 6667.0	...
7028460	  776.2	  556.0	 6670.0	...
7028461	  776.3	  556.3	 6672.0	...
7028462	  775.9	  556.3	 6673.0	...
MSG	7028463 0000 _ Number On
7028463	  775.5	  556.3	 6671.0	...
7028464	  775.3	  556.4	 6670.0	...
7028465	  775.4	  555.9	 6669.0	...
7028466	  775.4	  555.3	 6669.0	...
7028467	  775.3	  554.8	 6669.0	...
7028468	  775.7	  555.1	 6669.0	...
7028469	  776.2	  555.4	 6669.0	...
7028470	  776.2	  555.2	 6668.0	...
7028471	  775.8	  554.7	 6667.0	...
7028472	  775.8	  554.5	 6666.0	...
7028473	  776.1	  554.9	 6669.0	...
7028474	  776.5	  555.3	 6673.0	...
7028475	  776.5	  555.6	 6676.0	...
7028476	  776.5	  555.9	 6676.0	...
7028477	  776.5	  556.1	 6672.0	...
7028478	  776.6	  556.3	 6668.0	...
7028479	  776.7	  556.5	 6664.0	...
7028480	  776.2	  556.9	 6664.0	...
7028481	  775.6	  557.0	 6663.0	...
7028482	  775.2	  557.7	 6665.0	...
7028483	  775.4	  558.3	 6668.0	...
7028484	  775.6	  558.5	 6671.0	...
7028485	  775.7	  558.2	 6671.0	...
7028486	  776.0	  558.3	 6672.0	...
7028487	  776.4	  558.7	 6673.0	...
7028488	  776.7	  559.3	 6674.0	...
7028489	  776.9	  559.6	 6674.0	...
7028490	  776.8	  559.8	 6675.0	...
7028491	  776.6	  559.2	 6676.0	...
7028492	  776.3	  558.4	 6677.0	...
7028493	  776.1	  557.9	 6675.0	...
7028494	  775.8	  557.6	 6671.0	...
7028495	  775.7	  557.6	 6668.0	...
7028496	  775.8	  558.0	 6668.0	...
7028497	  775.8	  558.3	 6668.0	...
7028498	  775.9	  558.5	 6669.0	...
7028499	  776.0	  558.3	 6671.0	...
7028500	  776.1	  558.1	 6672.0	...
7028501	  776.3	  557.8	 6673.0	...
7028502	  776.4	  557.5	 6681.0	...
7028503	  776.5	  557.5	 6688.0	...
7028504	  776.7	  557.8	 6691.0	...
7028505	  776.7	  558.1	 6685.0	...
7028506	  776.7	  558.2	 6680.0	...
7028507	  776.7	  558.2	 6679.0	...
7028508	  776.9	  558.1	 6683.0	...
7028509	  777.0	  558.0	 6687.0	...
7028510	  777.6	  558.1	 6688.0	...
7028511	  778.0	  558.6	 6684.0	...
7028512	  778.3	  559.1	 6680.0	...
7028513	  778.3	  559.4	 6679.0	...
7028514	  778.2	  559.5	 6678.0	...
7028515	  778.1	  559.5	 6678.0	...
7028516	  778.0	  559.5	 6677.0	...
7028517	  778.0	  559.8	 6680.0	...
7028518	  778.3	  560.5	 6683.0	...
7028519	  778.7	  561.0	 6686.0	...
7028520	  779.0	  561.2	 6684.0	...
7028521	  778.9	  561.2	 6683.0	...
7028522	  779.0	  561.4	 6683.0	...
7028523	  779.0	  561.9	 6684.0	...
7028524	  779.0	  562.2	 6686.0	...
7028525	  779.1	  562.3	 6688.0	...
7028526	  779.2	  562.6	 6689.0	...
7028527	  779.3	  562.9	 6690.0	...
7028528	  779.3	  563.2	 6690.0	...
7028529	  779.6	  563.2	 6689.0	...
7028530	  780.0	  563.2	 6687.0	...
7028531	  780.2	  563.2	 6685.0	...
7028532	  780.0	  563.3	 6688.0	...
7028533	  779.7	  562.7	 6692.0	...
7028534	  778.6	  562.2	 6696.0	...
7028535	  777.3	  561.8	 6696.0	...
7028536	  775.9	  562.1	 6699.0	...
EFIX R   7028159	7028536	378	  779.9	  563.2	   6640
SSACC R  7028537
7028537	  774.3	  562.4	 6702.0	...
7028538	  772.1	  562.4	 6705.0	...
7028539	  769.3	  562.5	 6705.0	...
7028540	  767.4	  562.6	 6698.0	...
7028541	  765.5	  562.9	 6692.0	...
7028542	  764.4	  563.8	 6686.0	...
7028543	  762.6	  564.7	 6685.0	...
ESACC R  7028537	7028543	7	  774.3	  562.4	  762.6	  564.7	   0.25	     39
SFIX R   7028544
7028544	  761.2	  565.6	 6687.0	...
7028545	  759.7	  566.0	 6690.0	...
7028546	  758.9	  566.6	 6693.0	...
7028547	  758.1	  567.2	 6693.0	...
7028548	  757.5	  567.9	 6693.0	...
7028549	  757.5	  569.0	 6694.0	...
7028550	  758.0	  570.1	 6695.0	...
7028551	  758.3	  571.1	 6696.0	...
7028552	  758.6	  571.7	 6696.0	...
7028553	  759.2	  572.4	 6698.0	...
7028554	  760.3	  572.8	 6699.0	...
7028555	  761.5	  572.3	 6701.0	...
7028556	  762.2	  571.4	 6700.0	...
7028557	  762.8	  570.6	 6701.0	...
7028558	  763.8	  569.6	 6701.0	...
7028559	  764.8	  569.0	 6702.0	...
7028560	  765.8	  568.4	 6701.0	...
7028561	  766.5	  568.4	 6700.0	...
7028562	  767.4	  568.2	 6699.0	...
7028563	  768.0	  568.1	 6698.0	...
7028564	  768.2	  567.2	 6697.0	...
7028565	  768.3	  566.3	 6696.0	...
7028566	  768.4	  565.4	 6693.0	...
7028567	  768.4	  565.4	 6691.0	...
7028568	  768.5	  566.0	 6689.0	...
7028569	  768.9	  566.7	 6688.0	...
7028570	  769.5	  567.4	 6685.0	...
7028571	  770.0	  567.4	 6682.0	...
7028572	  770.6	  567.7	 6680.0	...
7028573	  771.0	  568.2	 6681.0	...
7028574	  771.4	  568.7	 6684.0	...
7028575	  771.5	  569.2	 6689.0	...
7028576	  771.5	  569.7	 6694.0	...
7028577	  771.7	  570.4	 6692.0	...
7028578	  772.0	  571.2	 6688.0	...
7028579	  772.3	  571.6	 6686.0	...
7028580	  772.4	  572.0	 6687.0	...
7028581	  772.3	  572.2	 6688.0	...
7028582	  772.3	  573.1	 6689.0	...
7028583	  772.8	  573.9	 6690.0	...
7028584	  773.4	  574.4	 6691.0	...
7028585	  773.9	  574.1	 6693.0	...
7028586	  774.1	  573.9	 6694.0	...
7028587	  774.3	  573.8	 6695.0	...
7028588	  774.5	  573.8	 6697.0	...
7028589	  774.6	  573.5	 6699.0	...
7028590	  774.7	  573.0	 6699.0	...
7028591	  774.7	  572.6	 6699.0	...
7028592	  774.6	  572.4	 6699.0	...
7028593	  774.5	  572.2	 6697.0	...
7028594	  774.9	  571.8	 6697.0	...
7028595	  775.3	  571.3	 6697.0	...
7028596	  775.8	  571.0	 6697.0	...
7028597	  775.9	  570.9	 6696.0	...
7028598	  776.1	  570.7	 6696.0	...
7028599	  776.3	  570.4	 6695.0	...
7028600	  776.5	  570.3	 6695.0	...
7028601	  776.8	  570.2	 6696.0	...
7028602	  777.1	  570.5	 6696.0	...
7028603	  777.0	  570.7	 6696.0	...
7028604	  776.8	  570.9	 6696.0	...
7028605	  776.5	  570.7	 6696.0	...
7028606	  776.5	  570.5	 6696.0	...
7028607	  776.6	  570.1	 6698.0	...
7028608	  776.9	  569.5	 6699.0	...
7028609	  777.1	  569.1	 6702.0	...
7028610	  777.2	  568.9	 6705.0	...
7028611	  777.2	  568.9	 6708.0	...
7028612	  777.1	  568.8	 6706.0	...
7028613	  777.1	  568.8	 6702.0	...
7028614	  777.1	  568.6	 6699.0	...
7028615	  777.1	  568.5	 6698.0	...
7028616	  777.5	  568.8	 6698.0	...
7028617	  778.0	  569.4	 6697.0	...
7028618	  778.5	  569.8	 6696.0	...
7028619	  778.6	  569.7	 6695.0	...
7028620	  778.7	  569.9	 6695.0	...
7028621	  778.9	  570.1	 6697.0	...
7028622	  779.1	  570.4	 6699.0	...
7028623	  779.4	  571.1	 6700.0	...
7028624	  779.9	  572.4	 6700.0	...
7028625	  780.5	  573.7	 6700.0	...
7028626	  780.4	  574.0	 6699.0	...
7028627	  780.2	  573.5	 6699.0	...
7028628	  780.1	  573.1	 6699.0	...
7028629	  780.2	  573.1	 6698.0	...
7028630	  780.4	  573.2	 6699.0	...
7028631	  780.5	  573.2	 6699.0	...
7028632	  780.5	  573.2	 6700.0	...
7028633	  780.4	  573.2	 6697.0	...
7028634	  780.5	  573.1	 6693.0	...
7028635	  780.6	  573.0	 6689.0	...
7028636	  780.5	  572.6	 6691.0	...
7028637	  780.2	  572.0	 6693.0	...
7028638	  780.0	  571.5	 6695.0	...
7028639	  780.0	  571.2	 6696.0	...
7028640	  780.1	  571.0	 6696.0	...
7028641	  780.2	  570.7	 6698.0	...
7028642	  780.3	  570.5	 6699.0	...
7028643	  780.4	  570.3	 6700.0	...
7028644	  780.6	  570.2	 6701.0	...
7028645	  780.7	  570.2	 6698.0	...
7028646	  780.6	  570.2	 6694.0	...
7028647	  780.6	  570.0	 6692.0	...
7028648	  780.6	  570.0	 6694.0	...
7028649	  780.7	  569.9	 6695.0	...
7028650	  780.7	  570.0	 6695.0	...
7028651	  780.8	  569.9	 6697.0	...
7028652	  780.8	  569.9	 6699.0	...
7028653	  780.9	  570.8	 6701.0	...
7028654	  781.0	  571.9	 6700.0	...
7028655	  781.5	  573.0	 6699.0	...
7028656	  782.0	  573.1	 6696.0	...
7028657	  782.4	  572.9	 6696.0	...
7028658	  782.5	  573.0	 6696.0	...
7028659	  782.3	  573.1	 6696.0	...
7028660	  782.2	  573.4	 6694.0	...
7028661	  782.0	  573.6	 6692.0	...
7028662	  782.0	  573.4	 6692.0	...
7028663	  782.1	  573.1	 6695.0	...
7028664	  782.2	  572.7	 6699.0	...
7028665	  782.3	  572.2	 6702.0	...
7028666	  782.2	  571.9	 6703.0	...
7028667	  782.1	  571.6	 6703.0	...
7028668	  782.2	  571.6	 6703.0	...
7028669	  782.5	  571.7	 6703.0	...
7028670	  782.8	  572.1	 6703.0	...
7028671	  782.9	  572.5	 6700.0	...
7028672	  782.9	  573.0	 6698.0	...
7028673	  782.8	  573.1	 6696.0	...
7028674	  782.8	  573.3	 6696.0	...
7028675	  782.7	  573.3	 6697.0	...
7028676	  782.5	  573.2	 6695.0	...
7028677	  782.4	  573.3	 6693.0	...
7028678	  782.5	  573.6	 6690.0	...
7028679	  782.7	  573.9	 6690.0	...
7028680	  782.9	  574.0	 6689.0	...
7028681	  782.9	  574.0	 6689.0	...
7028682	  782.6	  573.4	 6690.0	...
7028683	  782.3	  572.8	 6690.0	...
7028684	  782.7	  572.0	 6691.0	...
7028685	  783.4	  571.8	 6694.0	...
7028686	  783.5	  571.7	 6697.0	...
7028687	  783.0	  571.2	 6699.0	...
7028688	  782.6	  570.7	 6699.0	...
7028689	  782.9	  570.2	 6699.0	...
7028690	  783.3	  570.0	 6698.0	...
7028691	  783.6	  569.9	 6695.0	...
7028692	  783.8	  569.8	 6692.0	...
7028693	  783.8	  569.7	 6690.0	...
7028694	  784.0	  570.1	 6691.0	...
7028695	  784.2	  570.7	 6692.0	...
7028696	  784.5	  571.3	 6692.0	...
7028697	  784.5	  571.7	 6691.0	...
7028698	  784.4	  572.2	 6689.0	...
7028699	  784.3	  572.6	 6689.0	...
7028700	  784.4	  573.2	 6686.0	...
7028701	  784.5	  573.7	 6684.0	...
7028702	  784.7	  574.3	 6682.0	...
7028703	  784.9	  574.4	 6683.0	...
7028704	  784.8	  574.5	 6683.0	...
7028705	  784.6	  574.7	 6683.0	...
7028706	  784.4	  574.9	 6684.0	...
7028707	  784.5	  575.1	 6685.0	...
7028708	  784.5	  575.5	 6687.0	...
7028709	  784.2	  575.9	 6686.0	...
7028710	  783.9	  576.2	 6686.0	...
7028711	  783.7	  576.1	 6685.0	...
7028712	  783.9	  575.6	 6685.0	...
7028713	  784.0	  575.2	 6688.0	...
7028714	  783.9	  574.9	 6692.0	...
7028715	  783.7	  574.9	 6697.0	...
7028716	  783.8	  574.8	 6699.0	...
7028717	  784.1	  574.8	 6698.0	...
7028718	  784.2	  574.6	 6697.0	...
7028719	  783.7	  574.0	 6695.0	...
7028720	  783.3	  573.4	 6694.0	...
7028721	  783.0	  573.0	 6694.0	...
7028722	  783.1	  573.8	 6693.0	...
7028723	  783.5	  574.6	 6692.0	...
7028724	  783.8	  575.3	 6692.0	...
7028725	  784.1	  575.4	 6693.0	...
7028726	  784.2	  575.4	 6691.0	...
7028727	  783.9	  575.4	 6688.0	...
7028728	  783.5	  575.2	 6686.0	...
7028729	  783.0	  575.2	 6690.0	...
7028730	  782.7	  575.1	 6695.0	...
7028731	  782.4	  575.0	 6699.0	...
7028732	  782.4	  575.1	 6700.0	...
7028733	  782.5	  575.3	 6698.0	...
7028734	  782.6	  575.4	 6696.0	...
7028735	  782.6	  575.2	 6694.0	...
7028736	  782.6	  575.0	 6694.0	...
7028737	  782.7	  575.0	 6693.0	...
7028738	  782.8	  575.2	 6693.0	...
7028739	  782.8	  575.5	 6694.0	...
7028740	  782.8	  575.7	 6698.0	...
7028741	  782.8	  575.7	 6703.0	...
7028742	  782.8	  575.6	 6705.0	...
7028743	  782.7	  575.6	 6703.0	...
7028744	  782.6	  575.6	 6701.0	...
7028745	  782.6	  575.6	 6702.0	...
7028746	  782.6	  575.5	 6704.0	...
7028747	  782.7	  575.8	 6707.0	...
7028748	  782.8	  576.0	 6707.0	...
7028749	  782.9	  576.3	 6706.0	...
7028750	  782.7	  576.4	 6703.0	...
7028751	  782.6	  576.7	 6699.0	...
7028752	  782.5	  577.2	 6696.0	...
7028753	  782.4	  577.7	 6698.0	...
7028754	  782.2	  578.1	 6698.0	...
7028755	  781.7	  577.8	 6697.0	...
7028756	  781.2	  577.4	 6697.0	...
7028757	  780.9	  577.1	 6699.0	...
7028758	  781.0	  577.3	 6701.0	...
7028759	  781.1	  576.8	 6701.0	...
7028760	  781.2	  576.2	 6704.0	...
7028761	  781.2	  576.4	 6708.0	...
7028762	  781.2	  577.3	 6712.0	...
7028763	  781.5	  578.0	 6712.0	...
7028764	  781.8	  577.8	 6712.0	...
7028765	  782.1	  577.6	 6711.0	...
7028766	  781.9	  577.6	 6706.0	...
7028767	  781.7	  577.7	 6701.0	...
MSG	7028768 0000 _ Number Off
7028768	  781.6	  577.6	 6699.0	...
7028769	  781.5	  577.4	 6702.0	...
7028770	  781.4	  577.3	 6703.0	...
7028771	  781.4	  577.2	 6702.0	...
7028772	  781.5	  577.1	 6701.0	...
7028773	  781.8	  577.1	 6700.0	...
7028774	  781.6	  577.3	 6702.0	...
7028775	  781.3	  577.6	 6704.0	...
7028776	  781.2	  578.3	 6708.0	...
7028777	  781.4	  578.8	 6710.0	...
7028778	  781.3	  579.3	 6710.0	...
7028779	  781.0	  579.7	 6710.0	...
7028780	  780.7	  580.0	 6708.0	...
7028781	  780.7	  580.1	 6704.0	...
7028782	  780.7	  580.0	 6701.0	...
7028783	  780.4	  580.4	 6700.0	...
7028784	  780.1	  580.9	 6701.0	...
7028785	  779.8	  581.6	 6703.0	...
7028786	  779.4	  581.8	 6704.0	...
7028787	  779.0	  582.1	 6704.0	...
7028788	  778.8	  582.1	 6703.0	...
7028789	  778.9	  582.1	 6704.0	...
7028790	  779.0	  581.5	 6707.0	...
7028791	  779.0	  580.8	 6708.0	...
7028792	  779.1	  580.6	 6709.0	...
7028793	  779.2	  581.0	 6709.0	...
7028794	  779.0	  580.7	 6710.0	...
7028795	  778.8	  579.8	 6710.0	...
7028796	  778.5	  578.6	 6709.0	...
7028797	  778.6	  578.2	 6709.0	...
7028798	  778.8	  577.8	 6709.0	...
7028799	  779.0	  577.9	 6707.0	...
7028800	  779.0	  578.0	 6706.0	...
7028801	  779.2	  578.2	 6707.0	...
7028802	  779.4	  578.2	 6708.0	...
7028803	  779.4	  577.5	 6708.0	...
7028804	  779.4	  576.7	 6707.0	...
7028805	  779.6	  575.9	 6704.0	...
7028806	  779.9	  575.9	 6703.0	...
7028807	  780.1	  575.8	 6703.0	...
7028808	  779.9	  575.7	 6706.0	...
7028809	  779.6	  575.5	 6708.0	...
7028810	  779.4	  575.2	 6707.0	...
7028811	  779.3	  574.0	 6709.0	...
7028812	  779.8	  572.7	 6711.0	...
EFIX R   7028544	7028812	269	  778.7	  573.4	   6697
SSACC R  7028813
7028813	  780.4	  571.3	 6714.0	...
7028814	  780.8	  568.8	 6714.0	...
7028815	  780.6	  566.3	 6715.0	...
7028816	  781.3	  563.8	 6717.0	...
7028817	  782.1	  561.7	 6718.0	...
7028818	  783.6	  559.6	 6719.0	...
7028819	  784.7	  557.5	 6719.0	...
7028820	  786.3	  557.0	 6719.0	...
ESACC R  7028813	7028820	8	  780.4	  571.3	  786.3	  557.0	   0.33	     44
SFIX R   7028821
7028821	  788.1	  556.4	 6720.0	...
7028822	  789.3	  556.0	 6721.0	...
7028823	  790.5	  555.5	 6722.0	...
7028824	  791.3	  555.3	 6721.0	...
7028825	  792.1	  555.1	 6719.0	...
7028826	  792.9	  554.9	 6717.0	...
7028827	  793.0	  554.9	 6715.0	...
7028828	  792.8	  554.9	 6714.0	...
7028829	  792.2	  555.4	 6714.0	...
7028830	  791.6	  555.9	 6713.0	...
7028831	  791.1	  556.4	 6713.0	...
7028832	  790.4	  556.6	 6712.0	...
7028833	  789.7	  557.0	 6712.0	...
7028834	  788.6	  558.1	 6712.0	...
7028835	  788.1	  559.0	 6712.0	...
7028836	  787.6	  559.9	 6712.0	...
7028837	  787.1	  560.0	 6713.0	...
7028838	  786.4	  559.9	 6712.0	...
7028839	  785.7	  559.8	 6711.0	...
7028840	  785.5	  559.6	 6710.0	...
7028841	  785.4	  559.8	 6710.0	...
7028842	  785.4	  560.0	 6710.0	...
7028843	  785.4	  560.5	 6709.0	...
7028844	  785.4	  560.8	 6709.0	...
7028845	  785.2	  560.4	 6709.0	...
7028846	  785.2	  559.7	 6709.0	...
7028847	  785.2	  559.0	 6709.0	...
7028848	  785.2	  558.9	 6709.0	...
7028849	  785.1	  558.9	 6710.0	...
7028850	  785.4	  559.6	 6711.0	...
7028851	  786.0	  560.3	 6714.0	...
7028852	  786.7	  561.1	 6716.0	...
7028853	  786.8	  561.1	 6717.0	...
7028854	  786.9	  561.2	 6718.0	...
7028855	  786.7	  561.7	 6719.0	...
7028856	  786.5	  562.2	 6719.0	...
7028857	  786.5	  562.8	 6718.0	...
7028858	  786.5	  563.1	 6718.0	...
7028859	  786.8	  563.4	 6718.0	...
7028860	  787.1	  563.7	 6721.0	...
7028861	  787.3	  563.9	 6724.0	...
7028862	  787.2	  564.5	 6725.0	...
7028863	  787.1	  565.4	 6721.0	...
7028864	  787.0	  566.1	 6717.0	...
7028865	  787.0	  566.1	 6715.0	...
7028866	  786.9	  565.3	 6720.0	...
7028867	  786.7	  564.5	 6724.0	...
7028868	  786.6	  564.1	 6727.0	...
7028869	  786.9	  564.0	 6726.0	...
7028870	  787.2	  564.0	 6727.0	...
7028871	  787.5	  563.9	 6728.0	...
7028872	  787.5	  563.7	 6728.0	...
7028873	  787.4	  563.3	 6727.0	...
7028874	  787.4	  563.0	 6727.0	...
7028875	  787.4	  562.4	 6728.0	...
7028876	  787.5	  562.0	 6727.0	...
7028877	  787.6	  561.5	 6723.0	...
7028878	  787.9	  561.4	 6718.0	...
7028879	  788.1	  561.2	 6717.0	...
7028880	  788.4	  561.0	 6718.0	...
7028881	  788.5	  561.0	 6719.0	...
7028882	  788.7	  561.1	 6721.0	...
7028883	  788.5	  561.1	 6721.0	...
7028884	  788.2	  560.6	 6721.0	...
7028885	  788.0	  560.1	 6721.0	...
7028886	  787.9	  559.8	 6722.0	...
7028887	  787.9	  560.0	 6724.0	...
7028888	  787.8	  560.2	 6725.0	...
7028889	  788.0	  559.6	 6725.0	...
7028890	  788.2	  559.0	 6724.0	...
7028891	  788.5	  558.3	 6719.0	...
7028892	  788.5	  558.2	 6713.0	...
7028893	  788.6	  558.0	 6713.0	...
7028894	  788.7	  557.4	 6716.0	...
7028895	  788.8	  556.9	 6720.0	...
7028896	  788.9	  556.5	 6721.0	...
7028897	  789.0	  556.6	 6722.0	...
7028898	  788.9	  556.6	 6722.0	...
7028899	  788.6	  556.5	 6723.0	...
7028900	  788.3	  556.5	 6723.0	...
7028901	  788.3	  556.6	 6721.0	...
7028902	  788.5	  556.7	 6719.0	...
7028903	  788.7	  556.8	 6717.0	...
7028904	  788.6	  557.0	 6716.0	...
7028905	  788.6	  557.3	 6719.0	...
7028906	  788.7	  557.8	 6722.0	...
7028907	  788.9	  558.4	 6725.0	...
7028908	  789.0	  558.7	 6726.0	...
7028909	  789.2	  558.6	 6726.0	...
7028910	  789.4	  558.4	 6726.0	...
7028911	  789.2	  558.1	 6725.0	...
7028912	  789.1	  558.1	 6723.0	...
7028913	  788.8	  558.1	 6722.0	...
7028914	  788.6	  558.2	 6721.0	...
7028915	  788.4	  558.3	 6720.0	...
7028916	  788.3	  557.8	 6722.0	...
7028917	  788.0	  557.2	 6724.0	...
7028918	  787.7	  556.5	 6724.0	...
7028919	  787.6	  556.4	 6721.0	...
7028920	  787.7	  556.5	 6719.0	...
7028921	  787.8	  557.1	 6718.0	...
7028922	  787.8	  557.6	 6719.0	...
7028923	  787.6	  558.1	 6720.0	...
7028924	  787.5	  558.1	 6722.0	...
7028925	  787.9	  558.2	 6722.0	...
7028926	  788.5	  558.2	 6722.0	...
7028927	  789.0	  558.2	 6720.0	...
7028928	  789.1	  558.2	 6719.0	...
7028929	  789.1	  558.3	 6719.0	...
7028930	  789.2	  558.4	 6718.0	...
7028931	  789.2	  558.5	 6717.0	...
7028932	  789.1	  558.3	 6717.0	...
7028933	  788.9	  558.1	 6719.0	...
7028934	  788.9	  558.4	 6721.0	...
7028935	  789.2	  558.8	 6721.0	...
7028936	  789.5	  559.2	 6722.0	...
7028937	  789.4	  559.0	 6721.0	...
7028938	  789.2	  558.9	 6721.0	...
7028939	  788.8	  558.1	 6721.0	...
7028940	  788.6	  557.3	 6722.0	...
7028941	  788.6	  556.3	 6721.0	...
7028942	  788.4	  556.0	 6720.0	...
7028943	  788.1	  555.6	 6718.0	...
7028944	  788.0	  554.7	 6721.0	...
7028945	  788.3	  554.0	 6724.0	...
7028946	  788.5	  553.4	 6723.0	...
7028947	  788.5	  553.5	 6720.0	...
7028948	  788.7	  554.0	 6717.0	...
7028949	  788.9	  554.5	 6717.0	...
7028950	  789.2	  554.9	 6717.0	...
7028951	  789.6	  555.4	 6716.0	...
7028952	  790.0	  556.0	 6715.0	...
7028953	  790.5	  556.5	 6715.0	...
7028954	  790.6	  556.6	 6715.0	...
7028955	  790.6	  556.6	 6714.0	...
7028956	  790.4	  556.6	 6714.0	...
7028957	  790.3	  557.1	 6714.0	...
7028958	  790.2	  557.6	 6716.0	...
7028959	  790.5	  558.1	 6717.0	...
7028960	  790.8	  558.8	 6717.0	...
7028961	  790.8	  559.4	 6716.0	...
7028962	  790.5	  559.6	 6715.0	...
7028963	  790.2	  559.1	 6713.0	...
7028964	  790.1	  558.6	 6711.0	...
7028965	  790.0	  558.3	 6708.0	...
7028966	  789.9	  557.5	 6706.0	...
7028967	  789.8	  556.8	 6705.0	...
7028968	  790.0	  556.2	 6705.0	...
7028969	  790.5	  555.6	 6706.0	...
7028970	  790.9	  554.4	 6708.0	...
7028971	  791.1	  553.2	 6711.0	...
7028972	  791.0	  552.4	 6714.0	...
7028973	  791.0	  552.2	 6716.0	...
7028974	  791.0	  552.2	 6715.0	...
7028975	  790.9	  552.2	 6714.0	...
7028976	  790.7	  551.9	 6714.0	...
7028977	  790.8	  551.5	 6713.0	...
7028978	  791.1	  551.2	 6714.0	...
MSG	7028979 0000 _ Number On
7028979	  791.5	  551.4	 6714.0	...
7028980	  791.6	  551.7	 6714.0	...
7028981	  791.7	  552.4	 6711.0	...
7028982	  791.6	  552.7	 6707.0	...
7028983	  791.7	  554.0	 6706.0	...
7028984	  791.9	  554.9	 6709.0	...
7028985	  792.2	  555.8	 6711.0	...
7028986	  792.3	  555.8	 6713.0	...
7028987	  792.2	  556.2	 6714.0	...
7028988	  792.2	  556.8	 6714.0	...
7028989	  792.1	  557.4	 6716.0	...
7028990	  792.1	  557.6	 6718.0	...
7028991	  792.3	  558.0	 6718.0	...
7028992	  792.6	  558.4	 6717.0	...
7028993	  792.9	  558.9	 6716.0	...
7028994	  792.9	  559.0	 6716.0	...
7028995	  792.8	  559.2	 6716.0	...
7028996	  792.7	  559.4	 6716.0	...
7028997	  792.6	  559.4	 6718.0	...
7028998	  792.6	  559.0	 6721.0	...
7028999	  792.5	  558.4	 6724.0	...
7029000	  792.5	  558.0	 6725.0	...
7029001	  792.5	  557.9	 6725.0	...
7029002	  792.5	  557.9	 6726.0	...
7029003	  792.2	  557.2	 6726.0	...
7029004	  792.1	  556.7	 6726.0	...
7029005	  792.1	  556.3	 6727.0	...
7029006	  792.2	  555.8	 6728.0	...
7029007	  792.5	  555.0	 6724.0	...
7029008	  792.7	  554.1	 6719.0	...
7029009	  792.8	  554.1	 6714.0	...
7029010	  792.8	  554.1	 6716.0	...
7029011	  792.9	  554.2	 6718.0	...
7029012	  793.1	  554.4	 6719.0	...
7029013	  793.3	  554.6	 6719.0	...
7029014	  793.5	  554.5	 6720.0	...
7029015	  793.5	  554.2	 6721.0	...
7029016	  793.0	  554.4	 6721.0	...
7029017	  792.6	  555.0	 6720.0	...
7029018	  792.3	  555.8	 6721.0	...
7029019	  792.4	  556.3	 6721.0	...
7029020	  792.6	  556.8	 6722.0	...
7029021	  792.7	  557.3	 6723.0	...
7029022	  792.8	  557.8	 6724.0	...
7029023	  792.9	  558.1	 6724.0	...
7029024	  793.1	  558.3	 6724.0	...
7029025	  793.3	  558.5	 6725.0	...
7029026	  793.3	  558.7	 6724.0	...
7029027	  793.1	  558.8	 6725.0	...
7029028	  792.9	  558.8	 6725.0	...
7029029	  793.1	  558.7	 6727.0	...
7029030	  793.2	  558.3	 6728.0	...
7029031	  793.3	  557.5	 6726.0	...
7029032	  793.3	  556.7	 6723.0	...
7029033	  793.3	  556.2	 6720.0	...
7029034	  793.3	  556.2	 6720.0	...
7029035	  793.3	  556.2	 6720.0	...
7029036	  793.4	  556.4	 6718.0	...
7029037	  793.3	  556.7	 6715.0	...
7029038	  793.2	  557.0	 6713.0	...
7029039	  793.1	  557.4	 6712.0	...
7029040	  793.3	  557.7	 6712.0	...
7029041	  793.4	  557.9	 6712.0	...
7029042	  793.4	  558.2	 6714.0	...
7029043	  793.5	  558.5	 6715.0	...
7029044	  793.6	  559.4	 6716.0	...
7029045	  793.6	  560.0	 6717.0	...
7029046	  793.6	  560.6	 6717.0	...
7029047	  793.5	  560.6	 6717.0	...
7029048	  793.8	  560.6	 6715.0	...
7029049	  794.0	  560.8	 6713.0	...
7029050	  794.2	  561.0	 6712.0	...
7029051	  794.2	  561.1	 6712.0	...
7029052	  794.3	  561.3	 6712.0	...
7029053	  794.6	  561.5	 6711.0	...
7029054	  794.7	  561.6	 6710.0	...
7029055	  794.6	  561.1	 6710.0	...
7029056	  794.3	  560.5	 6711.0	...
7029057	  793.9	  559.8	 6712.0	...
7029058	  793.8	  559.6	 6715.0	...
7029059	  793.7	  559.5	 6718.0	...
7029060	  794.2	  559.6	 6720.0	...
7029061	  794.7	  559.8	 6719.0	...
7029062	  795.1	  560.2	 6718.0	...
7029063	  795.2	  560.5	 6717.0	...
7029064	  795.2	  560.1	 6716.0	...
7029065	  795.4	  559.5	 6716.0	...
7029066	  795.6	  559.3	 6717.0	...
7029067	  795.7	  559.7	 6717.0	...
7029068	  795.7	  560.2	 6717.0	...
7029069	  795.4	  560.3	 6718.0	...
7029070	  795.0	  560.5	 6718.0	...
7029071	  794.5	  560.5	 6719.0	...
7029072	  795.0	  560.4	 6719.0	...
7029073	  795.6	  560.2	 6719.0	...
7029074	  796.2	  560.7	 6718.0	...
7029075	  796.1	  561.3	 6717.0	...
7029076	  795.7	  561.9	 6716.0	...
7029077	  795.3	  561.8	 6712.0	...
7029078	  795.1	  561.6	 6709.0	...
7029079	  795.1	  561.7	 6704.0	...
7029080	  795.3	  562.4	 6702.0	...
7029081	  795.3	  563.1	 6701.0	...
7029082	  795.4	  563.7	 6702.0	...
7029083	  795.6	  563.8	 6703.0	...
7029084	  795.7	  563.4	 6703.0	...
7029085	  795.5	  562.4	 6703.0	...
7029086	  795.1	  561.5	 6703.0	...
7029087	  794.9	  561.0	 6703.0	...
7029088	  795.2	  561.0	 6702.0	...
7029089	  795.4	  561.0	 6701.0	...
7029090	  795.5	  560.8	 6701.0	...
7029091	  795.5	  560.6	 6701.0	...
7029092	  795.5	  560.2	 6701.0	...
7029093	  795.9	  560.0	 6704.0	...
7029094	  796.2	  559.6	 6705.0	...
7029095	  796.5	  559.5	 6706.0	...
7029096	  796.5	  559.6	 6703.0	...
7029097	  796.6	  560.0	 6698.0	...
7029098	  796.6	  560.3	 6695.0	...
7029099	  796.6	  560.4	 6693.0	...
7029100	  796.5	  560.4	 6694.0	...
7029101	  796.6	  560.6	 6692.0	...
7029102	  796.7	  560.7	 6690.0	...
7029103	  796.8	  560.3	 6688.0	...
7029104	  797.1	  559.7	 6689.0	...
7029105	  797.4	  559.2	 6693.0	...
7029106	  797.7	  559.2	 6697.0	...
7029107	  797.5	  559.1	 6698.0	...
7029108	  797.3	  559.0	 6695.0	...
7029109	  797.3	  558.9	 6692.0	...
7029110	  797.5	  559.1	 6692.0	...
7029111	  796.7	  559.6	 6694.0	...
7029112	  795.8	  560.3	 6696.0	...
7029113	  794.1	  561.1	 6699.0	...
7029114	  793.2	  562.0	 6699.0	...
7029115	  792.0	  563.3	 6698.0	...
7029116	  790.9	  564.7	 6698.0	...
7029117	  789.6	  565.9	 6696.0	...
7029118	  789.0	  567.7	 6693.0	...
7029119	  788.8	  570.0	 6692.0	...
7029120	  788.2	  572.1	 6693.0	...
7029121	  787.6	  573.0	 6695.0	...
7029122	  787.2	  574.0	 6696.0	...
7029123	  787.7	  574.9	 6696.0	...
7029124	  788.3	  575.7	 6696.0	...
7029125	  788.9	  575.8	 6699.0	...
7029126	  789.4	  576.0	 6703.0	...
7029127	  790.3	  576.7	 6708.0	...
7029128	  791.2	  577.3	 6712.0	...
7029129	  791.9	  577.3	 6713.0	...
7029130	  792.7	  576.5	 6714.0	...
7029131	  793.2	  575.8	 6714.0	...
7029132	  793.9	  575.5	 6713.0	...
7029133	  794.6	  575.0	 6713.0	...
7029134	  795.1	  574.0	 6711.0	...
7029135	  795.5	  573.1	 6710.0	...
7029136	  795.5	  572.8	 6708.0	...
7029137	  795.6	  572.8	 6707.0	...
7029138	  795.5	  571.9	 6709.0	...
7029139	  795.4	  570.8	 6712.0	...
7029140	  795.0	  569.8	 6713.0	...
7029141	  794.8	  570.1	 6714.0	...
7029142	  795.0	  570.4	 6714.0	...
7029143	  795.3	  570.7	 6716.0	...
7029144	  795.3	  570.7	 6715.0	...
7029145	  795.0	  570.1	 6714.0	...
7029146	  794.7	  569.5	 6714.0	...
7029147	  794.8	  568.7	 6715.0	...
7029148	  794.9	  568.7	 6715.0	...
7029149	  794.9	  568.6	 6716.0	...
7029150	  794.9	  568.6	 6715.0	...
7029151	  794.9	  568.3	 6715.0	...
7029152	  795.1	  568.1	 6716.0	...
7029153	  795.3	  568.3	 6717.0	...
7029154	  795.3	  569.0	 6716.0	...
7029155	  795.2	  569.7	 6714.0	...
7029156	  795.1	  569.5	 6711.0	...
7029157	  795.1	  569.1	 6710.0	...
7029158	  795.4	  568.8	 6711.0	...
7029159	  795.9	  569.0	 6712.0	...
7029160	  796.2	  569.0	 6713.0	...
7029161	  796.1	  568.9	 6713.0	...
7029162	  796.0	  569.3	 6713.0	...
7029163	  795.9	  569.7	 6714.0	...
7029164	  796.1	  570.2	 6715.0	...
7029165	  796.4	  570.2	 6716.0	...
7029166	  796.6	  570.3	 6716.0	...
7029167	  796.6	  570.7	 6716.0	...
7029168	  796.6	  571.2	 6715.0	...
7029169	  796.7	  571.4	 6715.0	...
7029170	  796.8	  571.5	 6715.0	...
7029171	  796.8	  571.6	 6716.0	...
7029172	  796.9	  571.8	 6716.0	...
7029173	  796.8	  571.9	 6716.0	...
7029174	  796.8	  572.0	 6718.0	...
7029175	  796.9	  572.2	 6719.0	...
7029176	  797.0	  572.4	 6720.0	...
7029177	  797.1	  572.9	 6718.0	...
7029178	  797.1	  573.2	 6717.0	...
7029179	  797.0	  573.4	 6716.0	...
7029180	  797.0	  573.3	 6717.0	...
7029181	  797.0	  573.1	 6720.0	...
7029182	  797.0	  573.0	 6723.0	...
7029183	  797.1	  573.0	 6725.0	...
7029184	  797.0	  572.7	 6726.0	...
7029185	  796.8	  572.3	 6730.0	...
7029186	  796.3	  571.8	 6734.0	...
7029187	  795.8	  571.6	 6735.0	...
7029188	  795.7	  571.4	 6731.0	...
7029189	  795.8	  570.4	 6727.0	...
7029190	  796.0	  569.5	 6726.0	...
7029191	  795.8	  568.9	 6726.0	...
7029192	  795.8	  569.3	 6727.0	...
7029193	  795.8	  569.3	 6727.0	...
7029194	  795.7	  569.0	 6726.0	...
7029195	  795.8	  568.8	 6725.0	...
7029196	  795.9	  569.1	 6724.0	...
7029197	  796.1	  569.5	 6724.0	...
7029198	  796.1	  570.0	 6723.0	...
7029199	  796.5	  570.5	 6722.0	...
7029200	  796.8	  570.9	 6722.0	...
7029201	  797.2	  571.1	 6723.0	...
7029202	  797.1	  571.1	 6726.0	...
7029203	  797.1	  571.1	 6728.0	...
7029204	  797.1	  571.9	 6730.0	...
7029205	  797.1	  572.7	 6731.0	...
7029206	  797.1	  573.7	 6730.0	...
7029207	  797.3	  573.7	 6729.0	...
7029208	  797.4	  573.6	 6729.0	...
7029209	  797.6	  573.3	 6728.0	...
7029210	  797.6	  572.9	 6731.0	...
7029211	  797.4	  571.7	 6734.0	...
7029212	  797.4	  570.5	 6735.0	...
7029213	  797.5	  569.5	 6732.0	...
7029214	  797.7	  569.6	 6735.0	...
7029215	  797.4	  569.3	 6740.0	...
7029216	  797.2	  569.2	 6740.0	...
7029217	  797.1	  569.0	 6736.0	...
7029218	  797.4	  569.1	 6732.0	...
7029219	  797.6	  568.9	 6733.0	...
7029220	  797.6	  568.7	 6735.0	...
7029221	  797.6	  569.0	 6737.0	...
7029222	  797.7	  569.4	 6737.0	...
7029223	  797.8	  570.0	 6736.0	...
7029224	  797.9	  570.2	 6735.0	...
7029225	  797.9	  570.2	 6733.0	...
7029226	  797.8	  570.2	 6734.0	...
7029227	  797.7	  570.1	 6736.0	...
7029228	  797.6	  570.1	 6738.0	...
7029229	  797.6	  570.1	 6739.0	...
7029230	  797.5	  570.1	 6738.0	...
7029231	  797.4	  570.4	 6739.0	...
7029232	  797.4	  570.8	 6744.0	...
7029233	  797.3	  571.3	 6750.0	...
7029234	  797.2	  571.4	 6752.0	...
7029235	  797.0	  571.6	 6749.0	...
7029236	  797.0	  571.8	 6746.0	...
7029237	  797.1	  572.6	 6744.0	...
7029238	  797.4	  573.3	 6742.0	...
7029239	  797.6	  573.8	 6741.0	...
7029240	  797.7	  574.0	 6742.0	...
7029241	  797.7	  574.1	 6746.0	...
7029242	  797.6	  573.8	 6749.0	...
7029243	  797.7	  573.4	 6751.0	...
7029244	  797.7	  573.0	 6753.0	...
7029245	  797.8	  572.7	 6755.0	...
7029246	  798.0	  572.5	 6756.0	...
7029247	  798.2	  572.1	 6756.0	...
7029248	  798.4	  571.9	 6762.0	...
7029249	  798.4	  571.7	 6768.0	...
7029250	  798.3	  571.4	 6774.0	...
7029251	  798.1	  571.2	 6775.0	...
7029252	  798.0	  571.3	 6774.0	...
7029253	  798.0	  571.8	 6772.0	...
7029254	  798.0	  572.2	 6771.0	...
7029255	  798.0	  572.5	 6772.0	...
7029256	  798.1	  573.1	 6772.0	...
7029257	  798.3	  573.6	 6772.0	...
7029258	  798.4	  573.9	 6775.0	...
7029259	  798.6	  573.9	 6777.0	...
7029260	  798.7	  573.9	 6780.0	...
7029261	  798.8	  573.8	 6780.0	...
7029262	  798.7	  573.7	 6780.0	...
7029263	  798.9	  573.7	 6780.0	...
7029264	  799.2	  574.1	 6780.0	...
7029265	  799.4	  574.4	 6779.0	...
7029266	  799.3	  573.9	 6778.0	...
7029267	  799.1	  573.3	 6777.0	...
7029268	  799.0	  572.9	 6776.0	...
7029269	  799.0	  573.7	 6775.0	...
7029270	  799.0	  574.7	 6778.0	...
7029271	  799.1	  575.6	 6782.0	...
7029272	  798.9	  575.2	 6786.0	...
7029273	  798.8	  574.7	 6788.0	...
7029274	  798.5	  574.2	 6789.0	...
7029275	  798.5	  574.4	 6791.0	...
7029276	  798.6	  574.7	 6795.0	...
7029277	  798.9	  575.0	 6800.0	...
7029278	  799.0	  575.1	 6806.0	...
7029279	  799.0	  575.1	 6807.0	...
7029280	  798.9	  575.0	 6805.0	...
7029281	  798.9	  574.8	 6801.0	...
MSG	7029282 0000 _ Number Off
7029282	  799.1	  574.9	 6798.0	...
7029283	  799.4	  575.1	 6798.0	...
7029284	  799.7	  575.3	 6798.0	...
7029285	  799.9	  575.0	 6798.0	...
7029286	  800.3	  574.4	 6799.0	...
7029287	  800.6	  574.0	 6804.0	...
7029288	  800.8	  573.8	 6809.0	...
7029289	  800.8	  573.3	 6812.0	...
7029290	  800.8	  572.8	 6812.0	...
7029291	  800.8	  572.3	 6814.0	...
7029292	  800.8	  572.3	 6816.0	...
7029293	  800.6	  572.3	 6818.0	...
7029294	  800.5	  572.5	 6818.0	...
7029295	  800.7	  573.1	 6818.0	...
7029296	  800.4	  573.8	 6819.0	...
7029297	  800.0	  574.3	 6820.0	...
7029298	  799.7	  574.6	 6821.0	...
7029299	  799.8	  575.0	 6822.0	...
7029300	  799.9	  575.4	 6822.0	...
7029301	  799.9	  575.5	 6824.0	...
7029302	  800.0	  575.4	 6826.0	...
7029303	  799.9	  575.4	 6828.0	...
7029304	  799.8	  575.4	 6830.0	...
7029305	  799.7	  575.4	 6832.0	...
7029306	  799.8	  575.4	 6834.0	...
7029307	  799.9	  575.5	 6833.0	...
7029308	  800.0	  575.6	 6832.0	...
7029309	  800.2	  575.6	 6832.0	...
7029310	  800.3	  575.6	 6833.0	...
7029311	  800.1	  575.7	 6834.0	...
7029312	  799.8	  575.7	 6834.0	...
7029313	  800.0	  575.5	 6834.0	...
7029314	  800.6	  575.0	 6835.0	...
7029315	  800.9	  574.7	 6836.0	...
7029316	  800.6	  574.5	 6835.0	...
7029317	  800.3	  574.5	 6835.0	...
7029318	  800.0	  574.5	 6837.0	...
7029319	  799.8	  574.6	 6837.0	...
7029320	  799.7	  574.8	 6836.0	...
7029321	  799.8	  575.0	 6836.0	...
7029322	  799.9	  575.3	 6839.0	...
7029323	  799.9	  575.7	 6841.0	...
7029324	  799.9	  576.1	 6842.0	...
7029325	  800.0	  576.5	 6842.0	...
7029326	  800.2	  576.8	 6842.0	...
7029327	  800.0	  577.2	 6844.0	...
7029328	  799.7	  577.2	 6846.0	...
7029329	  799.7	  577.0	 6848.0	...
7029330	  800.0	  576.7	 6846.0	...
7029331	  800.2	  576.3	 6844.0	...
7029332	  800.1	  576.3	 6846.0	...
7029333	  799.9	  576.1	 6849.0	...
7029334	  799.7	  575.9	 6854.0	...
7029335	  799.8	  575.9	 6856.0	...
7029336	  799.9	  576.0	 6857.0	...
7029337	  799.9	  576.1	 6856.0	...
7029338	  800.2	  576.2	 6856.0	...
7029339	  800.5	  576.3	 6856.0	...
7029340	  800.4	  575.7	 6855.0	...
7029341	  800.0	  575.2	 6855.0	...
7029342	  799.7	  574.9	 6854.0	...
7029343	  799.7	  575.1	 6854.0	...
7029344	  799.7	  575.2	 6855.0	...
7029345	  799.7	  575.1	 6856.0	...
7029346	  799.9	  575.6	 6857.0	...
7029347	  800.2	  576.1	 6856.0	...
7029348	  800.7	  576.5	 6858.0	...
7029349	  801.0	  576.3	 6860.0	...
7029350	  801.2	  576.0	 6862.0	...
7029351	  801.3	  575.2	 6865.0	...
7029352	  801.4	  574.5	 6871.0	...
EFIX R   7028821	7029352	532	  794.0	  564.9	   6738
SSACC R  7029353
7029353	  801.6	  573.6	 6878.0	...
7029354	  802.3	  571.4	 6880.0	...
7029355	  803.0	  569.0	 6879.0	...
7029356	  804.1	  565.9	 6877.0	...
7029357	  804.6	  564.3	 6877.0	...
7029358	  805.9	  562.6	 6876.0	...
7029359	  807.5	  560.9	 6876.0	...
ESACC R  7029353	7029359	7	  801.6	  573.6	  807.5	  560.9	   0.30	     43
SFIX R   7029360
7029360	  809.2	  559.4	 6876.0	...
7029361	  810.0	  558.3	 6876.0	...
7029362	  810.0	  558.3	 6876.0	...
7029363	  810.3	  558.1	 6875.0	...
7029364	  810.6	  557.9	 6880.0	...
7029365	  810.9	  557.7	 6885.0	...
7029366	  810.9	  557.7	 6888.0	...
7029367	  810.0	  558.0	 6887.0	...
7029368	  809.1	  558.4	 6885.0	...
7029369	  808.1	  558.7	 6887.0	...
7029370	  807.3	  558.6	 6890.0	...
7029371	  806.2	  558.6	 6892.0	...
7029372	  805.1	  558.4	 6890.0	...
7029373	  804.7	  558.4	 6891.0	...
7029374	  804.7	  559.2	 6894.0	...
7029375	  804.7	  560.1	 6897.0	...
7029376	  804.5	  561.1	 6899.0	...
7029377	  804.3	  561.3	 6899.0	...
7029378	  804.3	  561.9	 6903.0	...
7029379	  804.4	  562.5	 6906.0	...
7029380	  804.6	  562.9	 6907.0	...
7029381	  804.7	  563.2	 6904.0	...
7029382	  804.7	  563.5	 6903.0	...
7029383	  804.8	  564.1	 6905.0	...
7029384	  804.9	  564.6	 6908.0	...
7029385	  805.0	  564.8	 6908.0	...
7029386	  805.0	  565.0	 6909.0	...
7029387	  805.3	  565.1	 6909.0	...
7029388	  805.5	  565.3	 6908.0	...
7029389	  805.8	  565.6	 6907.0	...
7029390	  805.6	  565.8	 6906.0	...
7029391	  805.5	  565.9	 6905.0	...
7029392	  805.3	  565.9	 6905.0	...
7029393	  805.6	  566.0	 6905.0	...
7029394	  805.9	  566.1	 6904.0	...
7029395	  806.2	  566.1	 6903.0	...
7029396	  806.2	  566.2	 6902.0	...
7029397	  806.2	  566.4	 6902.0	...
7029398	  806.6	  566.5	 6906.0	...
7029399	  807.1	  567.5	 6910.0	...
7029400	  807.6	  568.3	 6915.0	...
7029401	  807.6	  568.8	 6916.0	...
7029402	  807.5	  568.2	 6918.0	...
7029403	  807.6	  567.7	 6920.0	...
7029404	  807.7	  567.6	 6920.0	...
7029405	  807.5	  567.6	 6919.0	...
7029406	  807.1	  567.7	 6919.0	...
7029407	  806.7	  568.4	 6919.0	...
7029408	  806.8	  569.5	 6917.0	...
7029409	  807.2	  570.5	 6915.0	...
7029410	  807.7	  570.8	 6916.0	...
7029411	  808.1	  570.8	 6920.0	...
7029412	  807.8	  570.9	 6924.0	...
7029413	  807.6	  570.8	 6923.0	...
7029414	  807.4	  570.8	 6922.0	...
7029415	  807.5	  570.9	 6923.0	...
7029416	  807.4	  570.4	 6927.0	...
7029417	  807.4	  570.0	 6931.0	...
7029418	  807.4	  569.5	 6933.0	...
7029419	  807.1	  569.4	 6935.0	...
7029420	  806.8	  569.4	 6935.0	...
7029421	  806.5	  569.5	 6937.0	...
7029422	  806.7	  569.1	 6938.0	...
7029423	  806.8	  568.5	 6939.0	...
7029424	  806.8	  567.9	 6939.0	...
7029425	  806.7	  567.8	 6938.0	...
7029426	  806.7	  568.1	 6933.0	...
7029427	  806.7	  567.9	 6928.0	...
7029428	  806.6	  567.6	 6924.0	...
7029429	  806.8	  567.3	 6930.0	...
7029430	  807.0	  567.1	 6937.0	...
7029431	  807.1	  567.0	 6939.0	...
7029432	  807.1	  566.8	 6937.0	...
7029433	  807.1	  566.5	 6936.0	...
7029434	  806.9	  566.1	 6938.0	...
7029435	  806.7	  565.5	 6940.0	...
7029436	  806.5	  565.3	 6940.0	...
7029437	  806.3	  565.1	 6940.0	...
7029438	  806.3	  564.9	 6941.0	...
7029439	  806.4	  565.1	 6944.0	...
7029440	  806.7	  565.4	 6948.0	...
7029441	  807.0	  565.8	 6946.0	...
7029442	  807.2	  565.8	 6942.0	...
7029443	  806.9	  565.9	 6942.0	...
7029444	  806.5	  566.2	 6947.0	...
7029445	  806.1	  566.8	 6951.0	...
7029446	  806.1	  567.4	 6952.0	...
7029447	  806.1	  567.5	 6953.0	...
7029448	  806.1	  567.5	 6954.0	...
7029449	  806.0	  567.2	 6954.0	...
7029450	  806.0	  567.0	 6953.0	...
7029451	  806.0	  566.8	 6952.0	...
7029452	  806.1	  566.9	 6954.0	...
7029453	  806.1	  566.5	 6956.0	...
7029454	  806.0	  565.2	 6958.0	...
7029455	  805.9	  564.0	 6959.0	...
7029456	  805.7	  563.2	 6959.0	...
7029457	  805.8	  563.2	 6960.0	...
7029458	  805.9	  563.2	 6960.0	...
7029459	  805.9	  563.2	 6960.0	...
7029460	  805.9	  563.2	 6960.0	...
7029461	  805.8	  563.2	 6958.0	...
7029462	  805.7	  563.1	 6957.0	...
7029463	  805.8	  562.9	 6954.0	...
7029464	  806.0	  563.7	 6952.0	...
7029465	  806.0	  564.6	 6953.0	...
7029466	  805.9	  565.6	 6956.0	...
7029467	  806.3	  566.3	 6958.0	...
7029468	  806.8	  567.0	 6962.0	...
7029469	  807.0	  567.8	 6966.0	...
7029470	  806.7	  568.1	 6970.0	...
7029471	  806.5	  568.6	 6968.0	...
7029472	  806.6	  569.0	 6967.0	...
7029473	  806.7	  569.3	 6966.0	...
7029474	  806.3	  569.4	 6966.0	...
7029475	  806.0	  569.1	 6968.0	...
7029476	  805.5	  568.7	 6970.0	...
7029477	  805.5	  568.4	 6972.0	...
7029478	  805.5	  568.1	 6971.0	...
7029479	  805.5	  567.2	 6972.0	...
7029480	  805.6	  566.4	 6973.0	...
7029481	  805.7	  566.0	 6975.0	...
7029482	  805.8	  566.2	 6977.0	...
7029483	  805.9	  566.4	 6976.0	...
7029484	  805.9	  566.5	 6976.0	...
7029485	  805.9	  566.5	 6975.0	...
7029486	  805.9	  567.0	 6974.0	...
7029487	  806.0	  567.4	 6974.0	...
7029488	  806.1	  568.0	 6973.0	...
7029489	  806.2	  567.9	 6973.0	...
7029490	  806.3	  568.0	 6974.0	...
7029491	  806.4	  567.9	 6979.0	...
7029492	  806.6	  568.0	 6984.0	...
7029493	  806.6	  568.0	 6986.0	...
MSG	7029494 0000 _ Number On
7029494	  806.7	  568.0	 6983.0	...
7029495	  806.8	  568.1	 6980.0	...
7029496	  806.6	  568.2	 6982.0	...
7029497	  806.3	  568.0	 6983.0	...
7029498	  805.9	  567.6	 6984.0	...
7029499	  805.8	  567.5	 6984.0	...
7029500	  805.8	  567.7	 6983.0	...
7029501	  805.9	  567.9	 6982.0	...
7029502	  806.1	  567.8	 6982.0	...
7029503	  806.1	  567.8	 6982.0	...
7029504	  806.1	  567.8	 6984.0	...
7029505	  806.0	  567.9	 6986.0	...
7029506	  806.0	  568.1	 6988.0	...
7029507	  806.0	  567.6	 6990.0	...
7029508	  806.0	  567.0	 6991.0	...
7029509	  805.9	  566.4	 6990.0	...
7029510	  805.7	  566.4	 6988.0	...
7029511	  805.5	  566.3	 6987.0	...
7029512	  805.4	  566.3	 6989.0	...
7029513	  805.3	  566.3	 6990.0	...
7029514	  805.3	  566.2	 6990.0	...
7029515	  805.4	  565.8	 6990.0	...
7029516	  805.5	  565.5	 6989.0	...
7029517	  805.5	  565.1	 6989.0	...
7029518	  805.5	  565.2	 6989.0	...
7029519	  805.7	  565.1	 6990.0	...
7029520	  805.8	  565.0	 6991.0	...
7029521	  805.9	  564.9	 6991.0	...
7029522	  805.9	  565.2	 6992.0	...
7029523	  805.4	  565.6	 6990.0	...
7029524	  805.0	  566.1	 6988.0	...
7029525	  804.6	  566.3	 6988.0	...
7029526	  804.6	  566.4	 6988.0	...
7029527	  804.6	  566.2	 6989.0	...
7029528	  804.5	  566.0	 6989.0	...
7029529	  804.3	  565.5	 6989.0	...
7029530	  804.1	  565.1	 6990.0	...
7029531	  804.0	  564.4	 6992.0	...
7029532	  803.9	  563.9	 6994.0	...
7029533	  803.9	  563.4	 6995.0	...
7029534	  803.9	  563.2	 6997.0	...
7029535	  804.0	  563.2	 7002.0	...
7029536	  804.1	  563.1	 7010.0	...
7029537	  804.1	  562.9	 7017.0	...
7029538	  804.2	  562.6	 7020.0	...
7029539	  804.3	  562.4	 7019.0	...
7029540	  804.5	  562.4	 7017.0	...
7029541	  804.2	  562.3	 7013.0	...
7029542	  803.7	  562.2	 7010.0	...
7029543	  803.1	  562.0	 7010.0	...
7029544	  803.0	  562.1	 7013.0	...
7029545	  803.1	  562.2	 7017.0	...
7029546	  803.1	  562.1	 7018.0	...
7029547	  803.1	  561.8	 7020.0	...
7029548	  803.2	  561.6	 7020.0	...
7029549	  803.4	  561.6	 7020.0	...
7029550	  803.5	  561.7	 7020.0	...
7029551	  803.5	  561.6	 7021.0	...
7029552	  803.5	  561.8	 7021.0	...
7029553	  803.6	  562.0	 7021.0	...
7029554	  803.6	  562.2	 7021.0	...
7029555	  803.6	  562.3	 7018.0	...
7029556	  803.8	  562.4	 7016.0	...
7029557	  803.8	  562.3	 7015.0	...
7029558	  803.8	  562.0	 7020.0	...
7029559	  803.6	  561.4	 7024.0	...
7029560	  803.4	  560.9	 7027.0	...
7029561	  803.3	  560.5	 7026.0	...
7029562	  803.3	  560.8	 7024.0	...
7029563	  803.3	  561.3	 7023.0	...
7029564	  803.2	  561.9	 7022.0	...
7029565	  803.1	  561.9	 7023.0	...
7029566	  803.0	  561.9	 7024.0	...
7029567	  803.1	  561.9	 7024.0	...
7029568	  803.3	  561.9	 7024.0	...
7029569	  803.5	  561.9	 7025.0	...
7029570	  803.5	  561.9	 7028.0	...
7029571	  803.4	  561.5	 7031.0	...
7029572	  803.1	  561.0	 7031.0	...
7029573	  802.9	  560.5	 7031.0	...
7029574	  802.8	  560.3	 7031.0	...
7029575	  802.8	  560.1	 7031.0	...
7029576	  802.9	  560.2	 7032.0	...
7029577	  802.9	  560.4	 7034.0	...
7029578	  802.8	  560.8	 7035.0	...
7029579	  802.8	  560.9	 7036.0	...
7029580	  802.9	  561.2	 7037.0	...
7029581	  803.0	  561.3	 7037.0	...
7029582	  803.0	  561.1	 7036.0	...
7029583	  802.8	  560.7	 7034.0	...
7029584	  803.0	  560.3	 7034.0	...
7029585	  803.2	  560.2	 7036.0	...
7029586	  803.5	  560.1	 7038.0	...
7029587	  803.6	  560.1	 7037.0	...
7029588	  803.7	  560.0	 7038.0	...
7029589	  803.5	  559.7	 7038.0	...
7029590	  803.2	  559.4	 7042.0	...
7029591	  802.6	  559.1	 7048.0	...
7029592	  802.1	  559.2	 7053.0	...
7029593	  801.6	  559.5	 7048.0	...
7029594	  801.4	  559.7	 7042.0	...
7029595	  801.4	  559.3	 7036.0	...
7029596	  801.4	  558.8	 7037.0	...
7029597	  801.3	  558.3	 7039.0	...
7029598	  801.2	  558.3	 7040.0	...
7029599	  801.2	  558.5	 7039.0	...
7029600	  801.6	  558.7	 7038.0	...
7029601	  801.9	  558.5	 7038.0	...
7029602	  801.9	  558.1	 7039.0	...
7029603	  801.7	  557.8	 7039.0	...
7029604	  801.5	  557.9	 7039.0	...
7029605	  801.6	  557.7	 7040.0	...
7029606	  801.7	  557.6	 7044.0	...
7029607	  801.8	  557.4	 7046.0	...
7029608	  801.7	  557.4	 7047.0	...
7029609	  801.5	  557.4	 7050.0	...
7029610	  801.3	  557.4	 7055.0	...
7029611	  801.3	  557.8	 7056.0	...
7029612	  801.5	  558.2	 7052.0	...
7029613	  801.9	  558.1	 7052.0	...
7029614	  802.1	  557.3	 7055.0	...
7029615	  802.2	  556.3	 7057.0	...
7029616	  802.0	  555.9	 7056.0	...
7029617	  801.8	  555.6	 7055.0	...
7029618	  801.8	  555.8	 7054.0	...
7029619	  801.7	  555.9	 7054.0	...
7029620	  801.5	  555.7	 7054.0	...
7029621	  801.4	  555.4	 7054.0	...
7029622	  801.5	  555.0	 7055.0	...
7029623	  801.6	  555.0	 7055.0	...
7029624	  801.6	  554.9	 7058.0	...
7029625	  801.7	  554.8	 7062.0	...
7029626	  801.7	  555.2	 7066.0	...
7029627	  801.6	  555.6	 7067.0	...
7029628	  801.5	  556.0	 7068.0	...
7029629	  801.3	  556.1	 7068.0	...
7029630	  801.3	  556.6	 7069.0	...
7029631	  801.3	  557.1	 7069.0	...
7029632	  801.3	  557.3	 7068.0	...
7029633	  801.2	  557.0	 7065.0	...
7029634	  801.3	  556.6	 7061.0	...
7029635	  801.6	  556.5	 7058.0	...
7029636	  802.0	  556.6	 7060.0	...
7029637	  801.9	  556.9	 7062.0	...
7029638	  801.6	  557.2	 7063.0	...
7029639	  801.2	  557.4	 7064.0	...
7029640	  801.1	  557.5	 7063.0	...
7029641	  801.0	  557.6	 7062.0	...
7029642	  801.0	  557.6	 7061.0	...
7029643	  800.9	  557.7	 7061.0	...
7029644	  801.0	  557.8	 7062.0	...
7029645	  801.1	  557.9	 7063.0	...
7029646	  801.0	  557.9	 7068.0	...
7029647	  800.8	  557.9	 7073.0	...
7029648	  800.6	  557.9	 7077.0	...
7029649	  800.5	  557.8	 7076.0	...
7029650	  800.5	  557.7	 7074.0	...
7029651	  800.5	  557.8	 7072.0	...
7029652	  800.5	  557.8	 7072.0	...
7029653	  800.5	  557.8	 7073.0	...
7029654	  800.4	  557.8	 7071.0	...
7029655	  800.1	  557.7	 7068.0	...
7029656	  799.9	  557.6	 7066.0	...
7029657	  799.8	  557.6	 7067.0	...
7029658	  799.8	  557.6	 7069.0	...
7029659	  799.7	  558.1	 7070.0	...
7029660	  799.6	  558.5	 7071.0	...
7029661	  799.9	  558.6	 7072.0	...
7029662	  800.2	  558.4	 7074.0	...
7029663	  800.5	  557.7	 7074.0	...
7029664	  800.5	  557.3	 7077.0	...
7029665	  800.4	  556.9	 7080.0	...
7029666	  800.5	  556.8	 7083.0	...
7029667	  800.6	  556.8	 7083.0	...
7029668	  800.4	  556.8	 7083.0	...
7029669	  800.2	  556.8	 7085.0	...
7029670	  799.7	  556.8	 7088.0	...
7029671	  799.4	  556.8	 7090.0	...
7029672	  799.5	  556.9	 7090.0	...
7029673	  799.8	  557.0	 7090.0	...
7029674	  800.3	  557.1	 7090.0	...
7029675	  800.3	  557.1	 7091.0	...
7029676	  800.4	  556.9	 7091.0	...
7029677	  800.1	  556.7	 7094.0	...
7029678	  800.0	  556.4	 7096.0	...
7029679	  799.9	  556.4	 7099.0	...
7029680	  800.0	  556.2	 7098.0	...
7029681	  800.0	  556.1	 7098.0	...
7029682	  799.7	  556.0	 7098.0	...
7029683	  799.4	  555.7	 7100.0	...
7029684	  799.1	  555.5	 7100.0	...
7029685	  799.2	  555.6	 7101.0	...
7029686	  799.4	  556.0	 7101.0	...
7029687	  799.3	  556.4	 7102.0	...
7029688	  799.2	  556.6	 7103.0	...
7029689	  798.8	  556.7	 7106.0	...
7029690	  798.7	  556.8	 7106.0	...
7029691	  798.6	  556.8	 7107.0	...
7029692	  798.8	  556.9	 7106.0	...
7029693	  799.0	  556.8	 7105.0	...
7029694	  799.1	  556.6	 7105.0	...
7029695	  799.1	  556.5	 7106.0	...
7029696	  798.9	  555.9	 7107.0	...
7029697	  798.8	  555.5	 7107.0	...
7029698	  798.7	  555.0	 7105.0	...
7029699	  798.8	  555.0	 7103.0	...
7029700	  798.5	  555.0	 7104.0	...
7029701	  798.2	  554.9	 7105.0	...
7029702	  797.8	  554.8	 7106.0	...
7029703	  797.7	  554.6	 7107.0	...
7029704	  797.7	  554.5	 7107.0	...
7029705	  797.8	  554.5	 7108.0	...
7029706	  797.9	  554.5	 7108.0	...
7029707	  798.1	  554.4	 7108.0	...
7029708	  798.4	  554.3	 7108.0	...
7029709	  798.4	  554.3	 7111.0	...
7029710	  798.1	  554.2	 7114.0	...
7029711	  797.7	  554.2	 7117.0	...
7029712	  797.5	  554.0	 7117.0	...
7029713	  797.5	  553.8	 7118.0	...
7029714	  797.7	  553.9	 7119.0	...
7029715	  797.7	  554.3	 7121.0	...
7029716	  797.5	  554.7	 7121.0	...
7029717	  797.2	  554.9	 7121.0	...
7029718	  797.2	  555.1	 7121.0	...
7029719	  797.3	  555.1	 7119.0	...
7029720	  797.5	  555.2	 7116.0	...
7029721	  797.7	  554.8	 7114.0	...
7029722	  797.5	  554.4	 7115.0	...
7029723	  797.5	  554.1	 7116.0	...
7029724	  797.5	  554.7	 7115.0	...
7029725	  797.5	  555.4	 7115.0	...
7029726	  797.5	  555.7	 7115.0	...
7029727	  797.4	  555.3	 7114.0	...
7029728	  797.4	  554.8	 7113.0	...
7029729	  797.2	  554.9	 7113.0	...
7029730	  797.2	  555.3	 7111.0	...
7029731	  797.1	  555.8	 7109.0	...
7029732	  797.1	  555.8	 7106.0	...
7029733	  797.0	  555.4	 7105.0	...
7029734	  797.1	  555.0	 7104.0	...
7029735	  797.1	  554.6	 7104.0	...
7029736	  797.0	  554.6	 7106.0	...
7029737	  796.7	  554.6	 7108.0	...
7029738	  796.3	  554.6	 7109.0	...
7029739	  795.9	  554.6	 7111.0	...
7029740	  795.6	  554.1	 7113.0	...
7029741	  795.4	  553.6	 7116.0	...
7029742	  795.4	  552.9	 7116.0	...
7029743	  795.8	  552.7	 7114.0	...
7029744	  796.3	  553.2	 7110.0	...
7029745	  796.7	  553.8	 7108.0	...
7029746	  796.8	  554.4	 7110.0	...
7029747	  796.5	  554.4	 7115.0	...
7029748	  796.2	  554.4	 7114.0	...
7029749	  796.0	  554.6	 7109.0	...
7029750	  796.1	  554.7	 7103.0	...
7029751	  796.3	  554.7	 7103.0	...
7029752	  796.4	  554.5	 7104.0	...
7029753	  796.4	  554.3	 7105.0	...
7029754	  796.3	  554.1	 7106.0	...
7029755	  796.1	  553.9	 7109.0	...
7029756	  795.9	  553.6	 7111.0	...
7029757	  796.1	  553.3	 7112.0	...
7029758	  796.2	  553.2	 7112.0	...
7029759	  796.4	  553.4	 7112.0	...
7029760	  796.5	  553.5	 7113.0	...
7029761	  796.4	  553.5	 7115.0	...
7029762	  796.4	  553.4	 7114.0	...
7029763	  796.1	  553.3	 7113.0	...
7029764	  795.8	  553.3	 7111.0	...
7029765	  795.4	  553.3	 7111.0	...
7029766	  795.9	  553.0	 7112.0	...
7029767	  796.5	  552.8	 7112.0	...
7029768	  796.4	  552.6	 7113.0	...
7029769	  795.7	  552.6	 7113.0	...
7029770	  795.4	  552.2	 7117.0	...
7029771	  795.9	  551.8	 7122.0	...
7029772	  796.4	  551.5	 7126.0	...
7029773	  796.7	  551.5	 7125.0	...
7029774	  796.8	  551.6	 7123.0	...
7029775	  796.8	  551.3	 7118.0	...
7029776	  796.8	  551.1	 7112.0	...
7029777	  796.8	  551.5	 7109.0	...
7029778	  796.9	  552.2	 7108.0	...
7029779	  796.9	  552.9	 7108.0	...
7029780	  796.8	  553.0	 7107.0	...
7029781	  796.6	  553.4	 7106.0	...
7029782	  796.5	  553.8	 7106.0	...
7029783	  796.5	  554.2	 7105.0	...
7029784	  796.5	  554.6	 7104.0	...
7029785	  796.5	  554.8	 7101.0	...
7029786	  796.5	  554.9	 7097.0	...
7029787	  796.5	  554.7	 7095.0	...
7029788	  796.6	  554.8	 7093.0	...
7029789	  796.7	  555.1	 7098.0	...
7029790	  796.9	  555.3	 7104.0	...
7029791	  796.9	  555.2	 7109.0	...
7029792	  797.2	  555.0	 7110.0	...
7029793	  797.4	  554.9	 7111.0	...
7029794	  797.5	  554.5	 7112.0	...
7029795	  797.1	  554.3	 7112.0	...
MSG	7029796 0000 _ Number Off
7029796	  796.3	  554.2	 7113.0	...
7029797	  795.7	  554.4	 7113.0	...
7029798	  795.2	  554.1	 7111.0	...
7029799	  795.2	  553.7	 7109.0	...
7029800	  795.2	  553.2	 7107.0	...
7029801	  795.3	  553.3	 7107.0	...
7029802	  795.4	  553.4	 7106.0	...
7029803	  795.4	  552.9	 7106.0	...
7029804	  795.3	  552.4	 7106.0	...
7029805	  795.3	  551.7	 7106.0	...
7029806	  795.3	  551.6	 7110.0	...
7029807	  795.4	  551.4	 7114.0	...
7029808	  795.6	  551.5	 7118.0	...
7029809	  795.8	  551.6	 7115.0	...
7029810	  796.4	  551.6	 7112.0	...
7029811	  796.8	  551.5	 7109.0	...
7029812	  796.8	  551.4	 7108.0	...
7029813	  796.6	  551.8	 7108.0	...
7029814	  796.3	  552.3	 7107.0	...
7029815	  796.2	  552.7	 7105.0	...
7029816	  796.2	  553.2	 7104.0	...
7029817	  796.3	  553.8	 7102.0	...
7029818	  796.3	  554.4	 7102.0	...
7029819	  796.2	  554.2	 7102.0	...
7029820	  796.2	  553.8	 7102.0	...
7029821	  796.3	  553.4	 7102.0	...
7029822	  795.9	  553.4	 7101.0	...
7029823	  795.5	  553.3	 7100.0	...
7029824	  795.1	  553.7	 7099.0	...
7029825	  795.2	  554.1	 7100.0	...
7029826	  795.2	  554.5	 7101.0	...
7029827	  795.6	  554.3	 7103.0	...
7029828	  795.9	  554.3	 7103.0	...
7029829	  796.2	  554.5	 7103.0	...
7029830	  796.3	  554.7	 7103.0	...
7029831	  796.5	  554.9	 7104.0	...
7029832	  796.7	  555.0	 7105.0	...
7029833	  796.7	  554.2	 7105.0	...
7029834	  796.6	  553.3	 7102.0	...
7029835	  796.4	  552.0	 7099.0	...
7029836	  796.2	  551.5	 7097.0	...
7029837	  795.9	  551.7	 7096.0	...
7029838	  795.7	  552.3	 7095.0	...
7029839	  795.7	  553.0	 7095.0	...
7029840	  795.7	  553.1	 7095.0	...
7029841	  795.7	  553.2	 7094.0	...
7029842	  795.5	  553.2	 7094.0	...
7029843	  795.3	  553.2	 7093.0	...
7029844	  795.4	  553.5	 7093.0	...
7029845	  795.7	  553.9	 7091.0	...
7029846	  795.9	  554.4	 7089.0	...
7029847	  795.9	  554.6	 7088.0	...
7029848	  795.9	  554.4	 7090.0	...
7029849	  796.2	  553.9	 7093.0	...
7029850	  796.4	  553.5	 7096.0	...
7029851	  796.6	  553.4	 7096.0	...
7029852	  796.6	  553.7	 7095.0	...
7029853	  796.7	  554.2	 7095.0	...
7029854	  796.8	  554.6	 7094.0	...
7029855	  796.4	  554.6	 7095.0	...
7029856	  796.1	  554.6	 7095.0	...
7029857	  795.7	  554.7	 7095.0	...
7029858	  795.6	  554.6	 7094.0	...
7029859	  795.3	  554.6	 7093.0	...
7029860	  795.0	  554.6	 7093.0	...
7029861	  794.8	  554.6	 7094.0	...
7029862	  794.6	  554.6	 7093.0	...
7029863	  794.4	  554.5	 7090.0	...
7029864	  794.2	  554.4	 7087.0	...
7029865	  794.3	  554.0	 7086.0	...
7029866	  794.5	  553.7	 7086.0	...
7029867	  794.7	  553.4	 7087.0	...
7029868	  794.7	  553.4	 7087.0	...
7029869	  794.3	  553.3	 7088.0	...
7029870	  793.9	  553.2	 7087.0	...
7029871	  793.9	  553.2	 7086.0	...
7029872	  794.4	  553.3	 7087.0	...
7029873	  794.9	  553.5	 7088.0	...
7029874	  795.0	  553.5	 7087.0	...
7029875	  795.1	  553.5	 7083.0	...
7029876	  795.0	  553.5	 7078.0	...
7029877	  795.0	  553.5	 7080.0	...
7029878	  795.1	  554.0	 7084.0	...
7029879	  795.2	  554.4	 7087.0	...
7029880	  795.1	  554.8	 7086.0	...
7029881	  794.6	  554.7	 7088.0	...
7029882	  794.1	  554.5	 7091.0	...
7029883	  793.8	  554.4	 7092.0	...
7029884	  794.1	  554.4	 7091.0	...
7029885	  794.4	  554.2	 7090.0	...
7029886	  794.3	  553.9	 7090.0	...
7029887	  793.6	  553.2	 7090.0	...
7029888	  792.8	  552.5	 7089.0	...
7029889	  792.9	  551.9	 7089.0	...
7029890	  793.3	  551.8	 7092.0	...
7029891	  793.6	  551.9	 7095.0	...
7029892	  793.8	  552.0	 7097.0	...
7029893	  793.9	  552.0	 7095.0	...
7029894	  794.0	  552.1	 7091.0	...
7029895	  793.9	  552.2	 7088.0	...
7029896	  794.0	  552.4	 7087.0	...
7029897	  794.1	  552.7	 7088.0	...
7029898	  794.3	  552.9	 7090.0	...
7029899	  794.4	  552.7	 7090.0	...
7029900	  794.4	  552.6	 7090.0	...
7029901	  794.5	  552.5	 7089.0	...
7029902	  794.5	  552.7	 7092.0	...
7029903	  794.4	  552.5	 7095.0	...
7029904	  794.3	  552.4	 7095.0	...
7029905	  794.2	  552.3	 7092.0	...
7029906	  794.2	  552.4	 7089.0	...
7029907	  794.2	  552.5	 7089.0	...
7029908	  794.5	  552.5	 7089.0	...
7029909	  794.9	  553.1	 7088.0	...
7029910	  794.7	  553.7	 7087.0	...
7029911	  794.2	  554.4	 7085.0	...
7029912	  794.1	  554.5	 7085.0	...
7029913	  794.5	  554.3	 7085.0	...
7029914	  794.8	  554.1	 7080.0	...
7029915	  794.7	  553.8	 7076.0	...
7029916	  794.6	  553.7	 7076.0	...
7029917	  794.6	  553.7	 7080.0	...
7029918	  794.5	  553.7	 7087.0	...
7029919	  794.3	  553.7	 7089.0	...
7029920	  794.2	  553.2	 7092.0	...
7029921	  794.1	  552.8	 7091.0	...
7029922	  794.1	  552.3	 7091.0	...
7029923	  794.3	  552.2	 7087.0	...
7029924	  794.6	  552.1	 7084.0	...
7029925	  794.8	  552.0	 7087.0	...
7029926	  794.8	  552.1	 7095.0	...
7029927	  794.6	  552.1	 7100.0	...
7029928	  794.7	  552.1	 7096.0	...
7029929	  795.2	  552.1	 7092.0	...
7029930	  795.7	  552.0	 7091.0	...
7029931	  795.9	  552.5	 7089.0	...
7029932	  795.7	  553.0	 7087.0	...
7029933	  795.8	  553.5	 7086.0	...
7029934	  796.0	  553.6	 7084.0	...
7029935	  796.1	  553.6	 7081.0	...
7029936	  795.9	  553.3	 7079.0	...
7029937	  795.7	  553.0	 7079.0	...
7029938	  795.3	  552.7	 7077.0	...
7029939	  795.1	  552.7	 7075.0	...
7029940	  795.0	  552.7	 7077.0	...
7029941	  795.0	  552.7	 7080.0	...
7029942	  795.0	  552.8	 7082.0	...
7029943	  795.2	  553.5	 7081.0	...
7029944	  795.4	  554.0	 7078.0	...
7029945	  795.2	  554.3	 7076.0	...
7029946	  794.9	  554.1	 7076.0	...
7029947	  794.4	  553.9	 7078.0	...
7029948	  794.3	  553.4	 7080.0	...
7029949	  794.1	  552.8	 7081.0	...
7029950	  794.0	  552.3	 7081.0	...
7029951	  794.1	  552.4	 7081.0	...
7029952	  794.2	  552.5	 7080.0	...
7029953	  794.2	  552.8	 7080.0	...
7029954	  794.1	  553.1	 7081.0	...
7029955	  794.2	  552.7	 7082.0	...
7029956	  794.5	  552.2	 7083.0	...
7029957	  794.7	  552.2	 7084.0	...
7029958	  794.7	  552.7	 7083.0	...
7029959	  794.8	  552.9	 7082.0	...
7029960	  794.9	  552.6	 7081.0	...
7029961	  794.9	  552.3	 7081.0	...
7029962	  794.8	  552.2	 7081.0	...
7029963	  794.8	  552.5	 7080.0	...
7029964	  794.7	  552.9	 7079.0	...
7029965	  794.5	  553.2	 7077.0	...
7029966	  794.1	  553.3	 7075.0	...
7029967	  793.9	  553.3	 7073.0	...
7029968	  793.7	  553.2	 7072.0	...
7029969	  793.8	  553.1	 7073.0	...
7029970	  794.3	  553.1	 7077.0	...
7029971	  794.8	  553.2	 7080.0	...
7029972	  795.2	  553.3	 7084.0	...
7029973	  795.3	  553.1	 7085.0	...
7029974	  795.4	  552.8	 7086.0	...
7029975	  795.3	  552.5	 7085.0	...
7029976	  795.1	  552.4	 7083.0	...
7029977	  795.0	  552.2	 7081.0	...
7029978	  794.8	  552.1	 7080.0	...
7029979	  794.5	  552.1	 7080.0	...
7029980	  794.3	  552.3	 7079.0	...
7029981	  794.3	  552.4	 7079.0	...
7029982	  794.4	  552.4	 7079.0	...
7029983	  794.5	  552.2	 7080.0	...
7029984	  794.5	  552.1	 7080.0	...
7029985	  794.6	  552.1	 7080.0	...
7029986	  794.6	  552.1	 7079.0	...
7029987	  794.7	  552.3	 7079.0	...
7029988	  794.6	  552.4	 7078.0	...
7029989	  794.5	  552.6	 7082.0	...
7029990	  794.4	  552.6	 7085.0	...
7029991	  794.2	  552.6	 7089.0	...
7029992	  794.0	  552.4	 7089.0	...
7029993	  793.8	  552.1	 7088.0	...
7029994	  793.7	  551.8	 7086.0	...
7029995	  793.7	  551.7	 7084.0	...
7029996	  793.8	  551.7	 7083.0	...
7029997	  794.0	  552.0	 7083.0	...
7029998	  794.1	  552.3	 7083.0	...
7029999	  793.9	  552.6	 7083.0	...
7030000	  793.5	  552.7	 7083.0	...
7030001	  793.1	  552.8	 7083.0	...
7030002	  793.1	  552.9	 7082.0	...
7030003	  793.0	  552.9	 7083.0	...
7030004	  793.0	  553.4	 7083.0	...
7030005	  793.1	  553.9	 7084.0	...
7030006	  793.3	  554.3	 7084.0	...
MSG	7030007 0000 _ Number On
7030007	  793.3	  554.0	 7083.0	...
7030008	  793.3	  553.7	 7083.0	...
7030009	  793.3	  553.5	 7082.0	...
7030010	  793.5	  553.2	 7083.0	...
7030011	  793.5	  552.4	 7083.0	...
7030012	  793.6	  551.3	 7082.0	...
7030013	  793.4	  550.3	 7083.0	...
7030014	  793.2	  549.8	 7085.0	...
7030015	  792.6	  549.6	 7085.0	...
7030016	  792.2	  549.6	 7085.0	...
7030017	  791.8	  549.3	 7085.0	...
7030018	  791.9	  549.0	 7085.0	...
7030019	  792.1	  549.0	 7084.0	...
7030020	  792.3	  549.4	 7082.0	...
7030021	  792.4	  549.9	 7081.0	...
7030022	  792.4	  550.1	 7081.0	...
7030023	  792.4	  550.4	 7083.0	...
7030024	  792.7	  550.4	 7084.0	...
7030025	  792.9	  550.4	 7085.0	...
7030026	  793.3	  550.6	 7085.0	...
7030027	  793.3	  551.0	 7084.0	...
7030028	  793.2	  551.5	 7079.0	...
7030029	  793.0	  551.8	 7075.0	...
7030030	  792.8	  552.0	 7079.0	...
7030031	  792.8	  552.2	 7086.0	...
7030032	  792.8	  552.2	 7094.0	...
7030033	  792.9	  552.4	 7094.0	...
7030034	  793.1	  552.6	 7094.0	...
7030035	  793.1	  552.0	 7094.0	...
7030036	  793.0	  551.1	 7093.0	...
7030037	  792.6	  550.7	 7092.0	...
7030038	  792.3	  551.0	 7090.0	...
7030039	  792.0	  551.2	 7089.0	...
7030040	  791.9	  550.9	 7088.0	...
7030041	  791.9	  550.7	 7087.0	...
7030042	  791.9	  550.7	 7087.0	...
7030043	  791.9	  550.7	 7087.0	...
7030044	  791.8	  550.4	 7087.0	...
7030045	  791.8	  550.1	 7087.0	...
7030046	  791.8	  549.8	 7087.0	...
7030047	  791.9	  549.7	 7090.0	...
7030048	  791.9	  549.4	 7094.0	...
7030049	  791.9	  549.1	 7097.0	...
7030050	  791.8	  548.8	 7097.0	...
7030051	  791.6	  548.6	 7095.0	...
7030052	  791.6	  548.9	 7095.0	...
7030053	  791.7	  549.3	 7096.0	...
7030054	  791.9	  549.7	 7098.0	...
7030055	  792.0	  549.6	 7096.0	...
7030056	  791.9	  549.4	 7094.0	...
7030057	  791.8	  549.3	 7092.0	...
7030058	  791.7	  549.4	 7092.0	...
7030059	  791.6	  549.5	 7093.0	...
7030060	  791.4	  549.3	 7092.0	...
7030061	  791.3	  549.0	 7092.0	...
7030062	  791.3	  548.8	 7092.0	...
7030063	  791.1	  549.2	 7093.0	...
7030064	  790.9	  549.5	 7093.0	...
7030065	  790.7	  549.6	 7093.0	...
7030066	  790.7	  549.4	 7093.0	...
7030067	  790.7	  549.0	 7094.0	...
7030068	  790.6	  548.6	 7096.0	...
7030069	  790.5	  548.3	 7096.0	...
7030070	  790.5	  548.0	 7096.0	...
7030071	  790.5	  547.8	 7095.0	...
7030072	  790.5	  547.8	 7095.0	...
7030073	  790.5	  548.0	 7096.0	...
7030074	  790.5	  548.1	 7096.0	...
7030075	  790.9	  548.1	 7095.0	...
7030076	  791.3	  548.0	 7094.0	...
7030077	  791.5	  548.3	 7093.0	...
7030078	  791.2	  548.8	 7093.0	...
7030079	  790.9	  549.4	 7092.0	...
7030080	  790.9	  549.6	 7091.0	...
7030081	  790.8	  549.8	 7092.0	...
7030082	  790.8	  550.0	 7093.0	...
7030083	  791.0	  550.8	 7094.0	...
7030084	  791.3	  551.4	 7093.0	...
7030085	  791.5	  551.8	 7093.0	...
7030086	  791.5	  551.6	 7095.0	...
7030087	  791.4	  551.1	 7096.0	...
7030088	  791.3	  550.6	 7095.0	...
7030089	  791.1	  550.3	 7098.0	...
7030090	  791.0	  550.1	 7100.0	...
7030091	  791.0	  549.8	 7102.0	...
7030092	  791.0	  549.3	 7103.0	...
7030093	  791.0	  548.4	 7105.0	...
7030094	  790.9	  547.9	 7106.0	...
7030095	  791.0	  548.0	 7106.0	...
7030096	  790.8	  548.4	 7107.0	...
7030097	  790.7	  548.9	 7107.0	...
7030098	  790.7	  548.7	 7107.0	...
7030099	  790.8	  548.6	 7107.0	...
7030100	  791.0	  548.4	 7108.0	...
7030101	  790.9	  548.4	 7110.0	...
7030102	  790.9	  548.4	 7111.0	...
7030103	  791.0	  548.4	 7113.0	...
7030104	  791.1	  548.5	 7113.0	...
7030105	  791.2	  548.5	 7112.0	...
7030106	  791.0	  548.0	 7110.0	...
7030107	  790.8	  547.4	 7109.0	...
7030108	  790.6	  546.8	 7108.0	...
7030109	  790.5	  546.8	 7108.0	...
7030110	  790.4	  546.7	 7109.0	...
7030111	  790.2	  546.7	 7109.0	...
7030112	  790.2	  546.3	 7108.0	...
7030113	  790.2	  545.9	 7106.0	...
7030114	  790.2	  545.5	 7106.0	...
7030115	  790.2	  545.4	 7107.0	...
7030116	  790.0	  545.4	 7105.0	...
7030117	  790.1	  545.7	 7103.0	...
7030118	  790.3	  546.0	 7104.0	...
7030119	  790.6	  546.4	 7107.0	...
7030120	  790.5	  546.0	 7111.0	...
7030121	  790.4	  545.7	 7112.0	...
7030122	  790.4	  545.5	 7113.0	...
7030123	  790.4	  545.7	 7113.0	...
7030124	  790.3	  545.8	 7114.0	...
7030125	  790.1	  545.8	 7115.0	...
7030126	  790.0	  545.8	 7115.0	...
7030127	  790.0	  545.9	 7111.0	...
7030128	  790.0	  546.3	 7108.0	...
7030129	  790.0	  547.0	 7106.0	...
7030130	  790.1	  547.7	 7106.0	...
7030131	  789.7	  548.1	 7107.0	...
7030132	  789.3	  548.3	 7108.0	...
7030133	  789.1	  548.6	 7107.0	...
7030134	  789.3	  549.0	 7106.0	...
7030135	  789.6	  549.3	 7107.0	...
7030136	  789.2	  549.4	 7113.0	...
7030137	  788.8	  549.3	 7120.0	...
7030138	  788.3	  549.2	 7123.0	...
7030139	  788.2	  548.9	 7122.0	...
7030140	  788.2	  548.5	 7122.0	...
7030141	  788.3	  548.2	 7124.0	...
7030142	  788.7	  548.0	 7127.0	...
7030143	  789.1	  547.6	 7128.0	...
7030144	  789.4	  547.2	 7127.0	...
7030145	  789.3	  546.8	 7123.0	...
7030146	  789.3	  546.8	 7119.0	...
7030147	  789.3	  546.7	 7120.0	...
7030148	  789.2	  546.5	 7121.0	...
7030149	  789.2	  546.3	 7123.0	...
7030150	  789.3	  546.2	 7125.0	...
7030151	  789.1	  546.2	 7128.0	...
7030152	  788.7	  546.2	 7129.0	...
7030153	  788.3	  546.2	 7128.0	...
7030154	  788.1	  546.2	 7127.0	...
7030155	  788.0	  546.1	 7128.0	...
7030156	  787.8	  545.9	 7128.0	...
7030157	  787.7	  545.7	 7125.0	...
7030158	  787.7	  545.7	 7123.0	...
7030159	  787.7	  545.7	 7121.0	...
7030160	  787.7	  545.8	 7121.0	...
7030161	  787.6	  546.0	 7122.0	...
7030162	  787.6	  546.2	 7123.0	...
7030163	  787.6	  546.3	 7124.0	...
7030164	  787.5	  546.3	 7125.0	...
7030165	  787.6	  546.2	 7128.0	...
7030166	  787.7	  546.1	 7130.0	...
7030167	  787.7	  545.7	 7132.0	...
7030168	  787.7	  545.3	 7131.0	...
7030169	  787.7	  545.1	 7129.0	...
7030170	  787.9	  545.2	 7128.0	...
7030171	  788.3	  545.4	 7129.0	...
7030172	  788.7	  545.9	 7131.0	...
7030173	  789.0	  546.3	 7131.0	...
7030174	  789.2	  546.7	 7131.0	...
7030175	  789.0	  546.7	 7129.0	...
7030176	  788.6	  546.8	 7129.0	...
7030177	  788.3	  546.8	 7128.0	...
7030178	  788.2	  546.5	 7130.0	...
7030179	  788.1	  546.2	 7133.0	...
7030180	  788.0	  546.1	 7135.0	...
7030181	  788.4	  546.3	 7135.0	...
7030182	  788.8	  546.4	 7134.0	...
7030183	  789.0	  546.2	 7136.0	...
7030184	  788.9	  546.0	 7138.0	...
7030185	  788.7	  545.9	 7140.0	...
7030186	  788.7	  545.9	 7140.0	...
7030187	  788.6	  545.8	 7140.0	...
7030188	  788.6	  545.7	 7141.0	...
7030189	  788.5	  545.7	 7140.0	...
7030190	  788.5	  545.8	 7138.0	...
7030191	  788.3	  546.0	 7136.0	...
7030192	  788.2	  546.0	 7135.0	...
7030193	  788.1	  546.6	 7135.0	...
7030194	  788.0	  547.3	 7135.0	...
7030195	  787.8	  547.8	 7135.0	...
7030196	  787.6	  547.6	 7136.0	...
7030197	  787.7	  547.3	 7139.0	...
7030198	  787.9	  547.3	 7141.0	...
7030199	  788.1	  547.3	 7143.0	...
7030200	  788.1	  547.3	 7143.0	...
7030201	  788.0	  547.2	 7144.0	...
7030202	  788.0	  547.1	 7144.0	...
7030203	  787.9	  547.0	 7145.0	...
7030204	  787.9	  546.9	 7145.0	...
7030205	  787.9	  547.0	 7145.0	...
7030206	  788.0	  547.0	 7144.0	...
7030207	  788.1	  547.1	 7143.0	...
7030208	  787.7	  547.3	 7143.0	...
7030209	  787.2	  547.4	 7143.0	...
7030210	  787.3	  547.6	 7143.0	...
7030211	  787.9	  547.7	 7145.0	...
7030212	  788.3	  547.5	 7147.0	...
7030213	  788.1	  547.4	 7150.0	...
7030214	  787.9	  547.6	 7150.0	...
7030215	  788.0	  547.8	 7149.0	...
7030216	  788.1	  548.1	 7148.0	...
7030217	  788.1	  548.0	 7146.0	...
7030218	  787.9	  547.9	 7143.0	...
7030219	  787.8	  548.0	 7142.0	...
7030220	  787.9	  548.2	 7141.0	...
7030221	  788.1	  548.5	 7140.0	...
7030222	  787.7	  548.7	 7139.0	...
7030223	  787.2	  548.8	 7142.0	...
7030224	  786.6	  548.8	 7144.0	...
7030225	  786.6	  548.6	 7146.0	...
7030226	  786.7	  548.4	 7145.0	...
7030227	  786.9	  548.0	 7144.0	...
7030228	  787.1	  547.8	 7145.0	...
7030229	  787.4	  547.9	 7146.0	...
7030230	  787.5	  548.3	 7147.0	...
7030231	  787.3	  548.5	 7147.0	...
7030232	  787.0	  548.3	 7146.0	...
7030233	  786.6	  547.9	 7144.0	...
7030234	  786.5	  547.7	 7143.0	...
7030235	  786.4	  548.1	 7144.0	...
7030236	  786.5	  548.6	 7144.0	...
7030237	  786.6	  549.2	 7143.0	...
7030238	  786.6	  549.3	 7146.0	...
7030239	  786.6	  549.0	 7150.0	...
7030240	  786.6	  548.7	 7155.0	...
7030241	  786.3	  548.5	 7156.0	...
7030242	  786.0	  548.6	 7155.0	...
7030243	  785.7	  548.7	 7154.0	...
7030244	  785.9	  548.6	 7152.0	...
7030245	  786.0	  548.5	 7153.0	...
7030246	  786.3	  548.5	 7154.0	...
7030247	  786.5	  548.5	 7155.0	...
7030248	  786.6	  548.5	 7156.0	...
7030249	  786.5	  548.3	 7157.0	...
7030250	  786.7	  548.1	 7158.0	...
7030251	  787.0	  548.0	 7160.0	...
7030252	  787.1	  548.0	 7161.0	...
7030253	  786.7	  548.0	 7162.0	...
7030254	  786.3	  548.1	 7165.0	...
7030255	  786.2	  548.1	 7168.0	...
7030256	  786.1	  548.2	 7170.0	...
7030257	  786.1	  548.2	 7170.0	...
7030258	  786.2	  548.0	 7170.0	...
7030259	  786.3	  547.7	 7171.0	...
7030260	  786.2	  547.4	 7169.0	...
7030261	  786.1	  547.1	 7167.0	...
7030262	  786.2	  547.0	 7164.0	...
7030263	  786.2	  546.7	 7168.0	...
7030264	  786.2	  546.4	 7173.0	...
7030265	  786.0	  546.4	 7177.0	...
7030266	  785.9	  546.8	 7177.0	...
7030267	  786.0	  547.8	 7178.0	...
7030268	  786.1	  548.6	 7178.0	...
7030269	  786.0	  548.8	 7179.0	...
7030270	  785.7	  548.4	 7180.0	...
7030271	  785.5	  548.0	 7179.0	...
7030272	  785.3	  547.8	 7178.0	...
7030273	  785.2	  547.3	 7176.0	...
7030274	  785.2	  546.8	 7176.0	...
7030275	  785.2	  546.6	 7175.0	...
7030276	  785.2	  546.7	 7174.0	...
7030277	  785.1	  546.6	 7175.0	...
7030278	  784.9	  546.3	 7176.0	...
7030279	  784.7	  545.3	 7177.0	...
7030280	  784.5	  544.5	 7179.0	...
7030281	  784.4	  543.8	 7180.0	...
7030282	  784.5	  543.8	 7180.0	...
7030283	  784.3	  543.9	 7181.0	...
7030284	  784.1	  543.9	 7182.0	...
7030285	  784.2	  544.0	 7183.0	...
7030286	  784.3	  544.0	 7184.0	...
7030287	  784.4	  544.2	 7184.0	...
7030288	  784.3	  544.5	 7184.0	...
7030289	  784.3	  544.9	 7184.0	...
7030290	  784.2	  545.0	 7184.0	...
7030291	  784.1	  545.3	 7184.0	...
7030292	  784.2	  545.6	 7184.0	...
7030293	  784.3	  545.8	 7183.0	...
7030294	  784.4	  545.9	 7183.0	...
7030295	  784.4	  545.9	 7182.0	...
7030296	  784.4	  545.9	 7181.0	...
7030297	  784.4	  545.9	 7180.0	...
7030298	  784.4	  545.9	 7179.0	...
7030299	  784.4	  546.0	 7180.0	...
7030300	  784.4	  546.1	 7180.0	...
7030301	  784.5	  546.3	 7179.0	...
7030302	  784.5	  546.4	 7178.0	...
7030303	  784.5	  546.4	 7178.0	...
7030304	  784.5	  546.3	 7179.0	...
7030305	  784.4	  546.0	 7179.0	...
7030306	  784.3	  545.8	 7179.0	...
7030307	  784.5	  545.8	 7178.0	...
7030308	  784.8	  546.1	 7178.0	...
7030309	  785.2	  546.4	 7178.0	...
MSG	7030310 0000 _ Number Off
7030310	  785.3	  546.7	 7179.0	...
7030311	  785.3	  547.0	 7179.0	...
7030312	  785.2	  547.1	 7180.0	...
7030313	  785.1	  546.9	 7180.0	...
7030314	  784.9	  546.7	 7179.0	...
7030315	  784.8	  546.5	 7177.0	...
7030316	  784.8	  546.5	 7175.0	...
7030317	  785.0	  546.6	 7175.0	...
7030318	  785.4	  546.7	 7177.0	...
7030319	  785.6	  546.3	 7179.0	...
7030320	  786.0	  545.8	 7182.0	...
7030321	  786.2	  544.7	 7181.0	...
7030322	  786.3	  543.1	 7180.0	...
7030323	  786.0	  541.1	 7180.0	...
7030324	  785.7	  538.9	 7179.0	...
7030325	  785.5	  536.7	 7179.0	...
7030326	  785.6	  534.5	 7179.0	...
7030327	  785.8	  533.0	 7180.0	...
7030328	  786.0	  532.1	 7181.0	...
7030329	  786.0	  531.7	 7181.0	...
7030330	  785.9	  531.7	 7182.0	...
7030331	  786.4	  531.8	 7182.0	...
7030332	  786.9	  532.0	 7180.0	...
7030333	  787.4	  532.0	 7178.0	...
7030334	  787.3	  532.0	 7175.0	...
7030335	  787.3	  532.2	 7177.0	...
7030336	  787.3	  532.4	 7180.0	...
7030337	  787.0	  532.8	 7181.0	...
7030338	  786.7	  533.0	 7181.0	...
7030339	  786.3	  533.4	 7181.0	...
7030340	  786.2	  533.7	 7182.0	...
7030341	  786.1	  533.7	 7185.0	...
7030342	  786.1	  533.5	 7186.0	...
7030343	  786.2	  533.5	 7188.0	...
7030344	  786.5	  533.7	 7187.0	...
7030345	  786.7	  533.4	 7186.0	...
7030346	  786.7	  532.8	 7184.0	...
7030347	  786.6	  532.3	 7184.0	...
7030348	  786.5	  532.2	 7184.0	...
7030349	  786.2	  532.2	 7186.0	...
7030350	  785.9	  532.3	 7189.0	...
7030351	  785.6	  532.4	 7191.0	...
7030352	  785.4	  532.5	 7191.0	...
7030353	  785.3	  532.4	 7191.0	...
7030354	  785.3	  532.7	 7190.0	...
7030355	  785.3	  533.1	 7189.0	...
7030356	  785.4	  533.5	 7188.0	...
7030357	  785.3	  533.5	 7188.0	...
7030358	  785.3	  533.4	 7187.0	...
7030359	  785.2	  533.4	 7190.0	...
7030360	  785.1	  533.5	 7193.0	...
7030361	  785.4	  533.3	 7195.0	...
7030362	  785.6	  533.2	 7194.0	...
7030363	  785.8	  533.3	 7193.0	...
7030364	  785.7	  533.6	 7193.0	...
7030365	  785.9	  533.9	 7194.0	...
7030366	  786.1	  533.9	 7194.0	...
7030367	  786.0	  533.6	 7195.0	...
7030368	  785.7	  533.4	 7195.0	...
7030369	  785.4	  533.2	 7195.0	...
7030370	  785.5	  533.3	 7196.0	...
7030371	  785.4	  533.0	 7197.0	...
7030372	  785.3	  532.6	 7198.0	...
7030373	  785.1	  532.1	 7201.0	...
7030374	  785.1	  532.0	 7203.0	...
7030375	  785.2	  532.0	 7204.0	...
7030376	  785.3	  532.5	 7202.0	...
7030377	  785.4	  532.9	 7196.0	...
7030378	  785.5	  533.3	 7190.0	...
7030379	  785.7	  533.3	 7185.0	...
7030380	  785.8	  532.9	 7185.0	...
7030381	  785.8	  532.5	 7188.0	...
7030382	  785.8	  532.1	 7190.0	...
7030383	  785.7	  532.1	 7194.0	...
7030384	  785.4	  532.3	 7195.0	...
7030385	  785.2	  532.3	 7194.0	...
7030386	  785.0	  532.4	 7193.0	...
7030387	  785.1	  532.2	 7190.0	...
7030388	  785.1	  532.0	 7189.0	...
7030389	  785.2	  532.0	 7189.0	...
7030390	  784.9	  532.1	 7190.0	...
7030391	  784.7	  532.3	 7192.0	...
7030392	  784.2	  532.1	 7193.0	...
7030393	  784.0	  531.9	 7195.0	...
7030394	  783.8	  532.0	 7196.0	...
7030395	  783.9	  532.2	 7199.0	...
7030396	  784.1	  532.1	 7201.0	...
7030397	  784.6	  531.7	 7200.0	...
7030398	  784.9	  531.4	 7196.0	...
7030399	  785.3	  531.6	 7192.0	...
7030400	  785.2	  532.2	 7192.0	...
7030401	  785.2	  532.8	 7195.0	...
7030402	  785.1	  532.9	 7199.0	...
7030403	  785.1	  532.6	 7200.0	...
7030404	  785.0	  532.2	 7200.0	...
7030405	  785.0	  531.7	 7199.0	...
7030406	  784.9	  531.1	 7198.0	...
7030407	  784.8	  530.6	 7196.0	...
7030408	  784.7	  530.2	 7199.0	...
7030409	  784.5	  529.8	 7202.0	...
7030410	  784.2	  529.5	 7204.0	...
7030411	  783.8	  528.9	 7204.0	...
7030412	  783.6	  528.3	 7205.0	...
7030413	  783.6	  527.7	 7206.0	...
7030414	  783.7	  527.7	 7208.0	...
7030415	  783.7	  527.7	 7209.0	...
7030416	  783.7	  527.9	 7210.0	...
7030417	  783.8	  528.1	 7209.0	...
7030418	  784.2	  528.4	 7207.0	...
7030419	  784.5	  528.6	 7206.0	...
7030420	  785.0	  528.7	 7205.0	...
7030421	  785.1	  528.7	 7206.0	...
7030422	  785.2	  528.6	 7206.0	...
7030423	  785.1	  528.6	 7207.0	...
7030424	  784.9	  528.7	 7209.0	...
7030425	  784.8	  528.7	 7210.0	...
7030426	  784.9	  528.7	 7211.0	...
7030427	  785.1	  529.0	 7212.0	...
7030428	  785.1	  529.4	 7215.0	...
7030429	  785.0	  529.4	 7217.0	...
7030430	  784.8	  529.1	 7212.0	...
7030431	  784.4	  529.1	 7206.0	...
7030432	  784.0	  529.4	 7199.0	...
7030433	  784.1	  529.4	 7199.0	...
7030434	  784.5	  529.1	 7199.0	...
7030435	  784.7	  529.2	 7197.0	...
7030436	  784.4	  529.7	 7196.0	...
7030437	  784.2	  530.0	 7197.0	...
7030438	  784.2	  530.0	 7200.0	...
7030439	  784.3	  529.9	 7203.0	...
7030440	  784.3	  529.8	 7203.0	...
7030441	  784.3	  529.7	 7203.0	...
7030442	  784.3	  529.5	 7204.0	...
7030443	  784.2	  529.5	 7205.0	...
7030444	  784.0	  529.6	 7206.0	...
7030445	  783.9	  529.7	 7204.0	...
7030446	  783.8	  529.4	 7202.0	...
7030447	  783.7	  528.9	 7200.0	...
7030448	  783.6	  528.5	 7202.0	...
7030449	  783.6	  528.5	 7204.0	...
7030450	  783.6	  528.3	 7206.0	...
7030451	  783.7	  528.2	 7208.0	...
7030452	  783.9	  528.1	 7208.0	...
7030453	  783.7	  527.8	 7206.0	...
7030454	  783.3	  527.6	 7203.0	...
7030455	  782.9	  527.6	 7203.0	...
7030456	  782.9	  527.8	 7205.0	...
7030457	  783.2	  528.0	 7206.0	...
7030458	  783.3	  527.9	 7204.0	...
7030459	  783.3	  528.4	 7203.0	...
7030460	  783.4	  528.9	 7202.0	...
7030461	  783.3	  529.3	 7203.0	...
7030462	  783.2	  529.1	 7203.0	...
7030463	  782.6	  529.0	 7203.0	...
7030464	  782.1	  528.9	 7203.0	...
7030465	  782.0	  528.8	 7205.0	...
7030466	  782.2	  528.8	 7207.0	...
7030467	  782.6	  529.0	 7209.0	...
7030468	  782.7	  529.1	 7207.0	...
7030469	  782.7	  529.0	 7204.0	...
7030470	  782.4	  528.4	 7201.0	...
7030471	  782.1	  527.9	 7200.0	...
7030472	  782.0	  527.5	 7197.0	...
7030473	  782.0	  527.5	 7194.0	...
7030474	  782.2	  527.6	 7191.0	...
7030475	  782.1	  527.4	 7192.0	...
7030476	  781.9	  527.2	 7194.0	...
7030477	  782.0	  527.1	 7196.0	...
7030478	  782.2	  527.2	 7197.0	...
7030479	  782.4	  527.2	 7193.0	...
7030480	  782.4	  527.1	 7190.0	...
7030481	  782.4	  526.9	 7191.0	...
7030482	  782.4	  526.8	 7195.0	...
7030483	  782.5	  526.8	 7200.0	...
7030484	  782.6	  526.9	 7196.0	...
7030485	  782.9	  527.1	 7193.0	...
7030486	  783.2	  527.2	 7190.0	...
7030487	  783.3	  527.4	 7191.0	...
7030488	  783.5	  527.5	 7193.0	...
7030489	  783.7	  527.5	 7196.0	...
7030490	  783.2	  527.4	 7198.0	...
7030491	  782.5	  527.0	 7198.0	...
7030492	  781.8	  526.8	 7196.0	...
7030493	  781.7	  526.6	 7187.0	...
7030494	  781.0	  526.5	 7180.0	...
7030495	  780.3	  526.5	 7176.0	...
7030496	  779.8	  526.4	 7178.0	...
7030497	  779.9	  526.2	 7181.0	...
7030498	  780.1	  526.1	 7182.0	...
7030499	  780.3	  526.1	 7181.0	...
7030500	  780.5	  526.2	 7179.0	...
7030501	  780.7	  526.1	 7177.0	...
7030502	  780.9	  526.0	 7175.0	...
7030503	  781.0	  525.9	 7176.0	...
7030504	  781.1	  526.7	 7177.0	...
7030505	  781.0	  527.5	 7178.0	...
7030506	  780.9	  528.4	 7176.0	...
7030507	  780.6	  528.6	 7174.0	...
7030508	  780.5	  528.7	 7171.0	...
7030509	  780.1	  528.7	 7171.0	...
7030510	  779.7	  528.7	 7170.0	...
7030511	  779.4	  528.6	 7169.0	...
7030512	  779.3	  528.7	 7167.0	...
7030513	  779.3	  528.9	 7166.0	...
7030514	  779.1	  528.9	 7168.0	...
7030515	  779.1	  528.6	 7170.0	...
7030516	  779.1	  528.2	 7170.0	...
7030517	  779.3	  528.0	 7168.0	...
7030518	  779.5	  527.9	 7167.0	...
7030519	  779.6	  527.6	 7169.0	...
7030520	  779.7	  527.3	 7171.0	...
7030521	  779.4	  527.2	 7171.0	...
MSG	7030522 0000 _ Number On
7030522	  779.1	  527.3	 7168.0	...
7030523	  778.8	  527.4	 7166.0	...
7030524	  778.9	  527.2	 7163.0	...
7030525	  778.9	  527.3	 7163.0	...
7030526	  778.7	  527.6	 7163.0	...
7030527	  778.4	  527.7	 7163.0	...
7030528	  778.0	  527.5	 7163.0	...
7030529	  778.0	  527.2	 7164.0	...
7030530	  778.0	  526.4	 7166.0	...
7030531	  777.9	  525.7	 7168.0	...
7030532	  777.6	  525.0	 7169.0	...
7030533	  776.9	  525.2	 7169.0	...
7030534	  776.2	  525.3	 7169.0	...
7030535	  775.6	  525.3	 7168.0	...
7030536	  775.4	  525.5	 7164.0	...
7030537	  775.4	  525.7	 7160.0	...
7030538	  775.2	  525.9	 7158.0	...
7030539	  775.1	  526.2	 7159.0	...
7030540	  774.6	  526.7	 7161.0	...
7030541	  774.0	  527.3	 7160.0	...
7030542	  773.3	  527.1	 7159.0	...
7030543	  773.0	  526.6	 7157.0	...
7030544	  773.0	  526.3	 7154.0	...
7030545	  773.0	  526.5	 7153.0	...
7030546	  773.2	  526.8	 7154.0	...
7030547	  773.3	  526.9	 7154.0	...
7030548	  773.2	  526.3	 7153.0	...
7030549	  773.0	  525.7	 7150.0	...
7030550	  772.9	  525.0	 7148.0	...
7030551	  772.9	  525.4	 7146.0	...
7030552	  772.8	  525.7	 7146.0	...
7030553	  773.0	  526.0	 7147.0	...
7030554	  773.3	  525.9	 7148.0	...
7030555	  773.5	  525.9	 7150.0	...
7030556	  773.7	  526.7	 7146.0	...
7030557	  774.0	  527.5	 7141.0	...
7030558	  774.8	  529.6	 7137.0	...
7030559	  775.5	  530.9	 7137.0	...
7030560	  775.6	  532.3	 7138.0	...
7030561	  775.2	  532.8	 7138.0	...
7030562	  774.7	  533.3	 7139.0	...
7030563	  774.6	  533.6	 7139.0	...
7030564	  774.8	  534.7	 7139.0	...
7030565	  775.1	  535.8	 7138.0	...
7030566	  775.4	  536.9	 7140.0	...
7030567	  775.5	  536.9	 7143.0	...
7030568	  775.6	  536.9	 7143.0	...
7030569	  775.8	  536.5	 7141.0	...
7030570	  776.0	  536.1	 7138.0	...
7030571	  776.1	  535.7	 7139.0	...
7030572	  776.3	  535.7	 7140.0	...
7030573	  776.5	  535.7	 7141.0	...
7030574	  776.8	  535.6	 7137.0	...
7030575	  777.0	  535.5	 7131.0	...
7030576	  777.2	  535.3	 7127.0	...
7030577	  777.4	  535.2	 7127.0	...
7030578	  777.9	  536.2	 7128.0	...
7030579	  778.3	  537.2	 7129.0	...
7030580	  778.6	  537.9	 7132.0	...
7030581	  778.6	  537.4	 7132.0	...
7030582	  778.7	  536.8	 7133.0	...
7030583	  779.0	  537.3	 7131.0	...
7030584	  778.9	  538.2	 7130.0	...
7030585	  778.5	  539.1	 7128.0	...
7030586	  778.3	  539.0	 7128.0	...
7030587	  778.6	  538.9	 7127.0	...
7030588	  778.8	  539.0	 7125.0	...
7030589	  778.8	  539.2	 7123.0	...
7030590	  778.8	  539.4	 7121.0	...
7030591	  778.6	  539.1	 7122.0	...
7030592	  778.4	  538.8	 7123.0	...
7030593	  778.2	  539.1	 7123.0	...
7030594	  778.8	  539.6	 7123.0	...
7030595	  779.8	  539.9	 7123.0	...
7030596	  780.8	  539.8	 7120.0	...
7030597	  781.2	  539.8	 7117.0	...
7030598	  781.1	  539.8	 7115.0	...
7030599	  781.0	  539.6	 7112.0	...
7030600	  780.6	  539.5	 7108.0	...
7030601	  780.3	  539.4	 7103.0	...
7030602	  780.1	  539.5	 7105.0	...
7030603	  780.0	  539.4	 7109.0	...
7030604	  779.8	  539.3	 7113.0	...
7030605	  779.6	  539.2	 7114.0	...
7030606	  779.6	  539.1	 7112.0	...
7030607	  779.2	  539.0	 7110.0	...
7030608	  778.8	  539.1	 7107.0	...
7030609	  778.4	  539.2	 7108.0	...
7030610	  778.4	  539.3	 7109.0	...
7030611	  778.6	  539.4	 7110.0	...
7030612	  778.9	  539.6	 7111.0	...
7030613	  779.1	  540.2	 7109.0	...
7030614	  779.1	  541.0	 7108.0	...
7030615	  779.1	  541.6	 7108.0	...
7030616	  779.1	  542.2	 7107.0	...
7030617	  779.4	  542.5	 7107.0	...
7030618	  779.7	  542.8	 7107.0	...
7030619	  779.8	  543.0	 7108.0	...
7030620	  779.8	  543.3	 7108.0	...
7030621	  779.9	  543.4	 7108.0	...
7030622	  780.2	  543.4	 7107.0	...
7030623	  780.2	  543.4	 7107.0	...
7030624	  780.1	  543.2	 7107.0	...
7030625	  780.0	  543.1	 7106.0	...
7030626	  780.0	  543.2	 7106.0	...
7030627	  780.1	  543.7	 7105.0	...
7030628	  780.4	  544.1	 7105.0	...
7030629	  780.6	  544.1	 7107.0	...
7030630	  780.7	  543.7	 7110.0	...
7030631	  780.7	  543.1	 7111.0	...
7030632	  780.6	  542.5	 7109.0	...
7030633	  780.9	  542.3	 7107.0	...
7030634	  781.3	  542.2	 7105.0	...
7030635	  781.5	  541.4	 7102.0	...
7030636	  781.4	  540.5	 7100.0	...
7030637	  781.4	  539.6	 7098.0	...
7030638	  781.4	  539.2	 7098.0	...
7030639	  781.0	  538.8	 7098.0	...
7030640	  780.5	  538.8	 7100.0	...
7030641	  780.0	  538.9	 7102.0	...
7030642	  780.1	  538.8	 7103.0	...
7030643	  780.1	  538.5	 7103.0	...
7030644	  780.2	  538.2	 7102.0	...
7030645	  780.4	  538.1	 7102.0	...
7030646	  780.6	  538.4	 7102.0	...
7030647	  780.7	  538.7	 7102.0	...
7030648	  780.7	  539.2	 7100.0	...
7030649	  780.6	  539.3	 7097.0	...
7030650	  780.5	  539.4	 7095.0	...
7030651	  780.4	  539.3	 7096.0	...
7030652	  780.5	  539.4	 7092.0	...
7030653	  780.6	  539.4	 7087.0	...
7030654	  780.6	  539.3	 7083.0	...
7030655	  781.3	  539.4	 7084.0	...
7030656	  782.0	  539.6	 7083.0	...
7030657	  782.5	  539.5	 7082.0	...
7030658	  782.2	  539.1	 7084.0	...
7030659	  782.1	  538.7	 7088.0	...
7030660	  782.2	  538.7	 7091.0	...
7030661	  781.9	  538.7	 7092.0	...
7030662	  781.3	  538.8	 7094.0	...
7030663	  780.8	  538.9	 7093.0	...
7030664	  780.8	  539.4	 7089.0	...
7030665	  780.8	  539.9	 7086.0	...
7030666	  780.9	  540.3	 7088.0	...
7030667	  780.7	  540.2	 7089.0	...
7030668	  780.6	  540.2	 7091.0	...
7030669	  780.7	  540.2	 7091.0	...
7030670	  781.0	  540.2	 7090.0	...
7030671	  781.4	  540.3	 7088.0	...
7030672	  781.8	  540.2	 7087.0	...
7030673	  781.9	  540.1	 7087.0	...
7030674	  781.8	  540.5	 7088.0	...
7030675	  781.5	  541.1	 7087.0	...
7030676	  781.2	  541.6	 7082.0	...
7030677	  781.2	  541.5	 7078.0	...
7030678	  781.4	  541.3	 7074.0	...
7030679	  781.6	  541.1	 7074.0	...
7030680	  781.8	  540.9	 7074.0	...
7030681	  781.9	  540.7	 7073.0	...
7030682	  781.9	  540.5	 7072.0	...
7030683	  781.9	  540.2	 7072.0	...
7030684	  781.9	  540.1	 7073.0	...
7030685	  781.9	  540.2	 7073.0	...
7030686	  781.5	  540.3	 7073.0	...
7030687	  781.2	  540.4	 7073.0	...
7030688	  780.7	  540.4	 7073.0	...
7030689	  780.5	  540.4	 7074.0	...
7030690	  780.5	  540.1	 7075.0	...
7030691	  780.6	  539.9	 7075.0	...
7030692	  780.6	  539.7	 7074.0	...
7030693	  781.0	  539.8	 7075.0	...
7030694	  781.4	  540.1	 7076.0	...
7030695	  781.9	  540.4	 7079.0	...
7030696	  782.0	  540.1	 7081.0	...
7030697	  781.7	  539.5	 7081.0	...
7030698	  781.2	  539.2	 7076.0	...
7030699	  780.8	  539.7	 7070.0	...
7030700	  781.0	  540.6	 7067.0	...
7030701	  781.3	  541.4	 7068.0	...
7030702	  781.6	  542.0	 7069.0	...
7030703	  781.6	  542.0	 7069.0	...
7030704	  781.6	  541.7	 7069.0	...
7030705	  781.5	  541.7	 7069.0	...
7030706	  781.7	  541.6	 7069.0	...
7030707	  781.8	  541.1	 7069.0	...
7030708	  781.7	  540.3	 7068.0	...
7030709	  781.3	  539.9	 7067.0	...
7030710	  781.1	  540.2	 7067.0	...
7030711	  781.0	  540.3	 7068.0	...
7030712	  780.9	  540.1	 7066.0	...
7030713	  780.8	  540.0	 7065.0	...
7030714	  781.2	  540.1	 7064.0	...
7030715	  781.5	  540.3	 7064.0	...
7030716	  781.8	  540.5	 7061.0	...
7030717	  781.5	  539.9	 7059.0	...
7030718	  781.2	  539.3	 7056.0	...
7030719	  781.1	  539.4	 7058.0	...
7030720	  781.1	  540.1	 7057.0	...
7030721	  781.1	  540.8	 7057.0	...
7030722	  781.2	  540.9	 7057.0	...
7030723	  781.2	  541.0	 7056.0	...
7030724	  781.0	  541.0	 7051.0	...
7030725	  780.8	  540.8	 7046.0	...
7030726	  780.9	  540.7	 7044.0	...
7030727	  781.2	  540.8	 7044.0	...
7030728	  781.5	  541.5	 7044.0	...
7030729	  781.4	  542.2	 7045.0	...
7030730	  781.5	  542.8	 7047.0	...
7030731	  781.5	  542.9	 7052.0	...
7030732	  781.5	  542.9	 7056.0	...
7030733	  781.4	  542.8	 7059.0	...
7030734	  781.3	  542.0	 7059.0	...
7030735	  781.3	  541.2	 7057.0	...
7030736	  781.3	  540.7	 7055.0	...
7030737	  781.2	  540.2	 7052.0	...
7030738	  781.2	  539.8	 7051.0	...
7030739	  780.9	  538.8	 7050.0	...
7030740	  780.7	  538.3	 7049.0	...
7030741	  780.3	  537.4	 7048.0	...
7030742	  780.3	  537.0	 7047.0	...
7030743	  780.3	  536.9	 7047.0	...
7030744	  780.1	  537.1	 7047.0	...
7030745	  779.8	  537.4	 7047.0	...
7030746	  779.6	  537.4	 7047.0	...
7030747	  779.7	  537.4	 7047.0	...
7030748	  780.0	  537.5	 7045.0	...
7030749	  780.3	  537.9	 7043.0	...
7030750	  780.5	  538.2	 7042.0	...
7030751	  780.5	  538.6	 7042.0	...
7030752	  780.5	  539.0	 7040.0	...
7030753	  780.9	  539.4	 7038.0	...
7030754	  781.3	  539.8	 7036.0	...
7030755	  781.6	  539.8	 7037.0	...
7030756	  781.7	  540.4	 7037.0	...
7030757	  781.8	  540.9	 7035.0	...
7030758	  781.9	  541.5	 7034.0	...
7030759	  781.9	  541.4	 7034.0	...
7030760	  781.9	  541.4	 7035.0	...
7030761	  781.9	  541.4	 7037.0	...
7030762	  781.7	  541.4	 7041.0	...
7030763	  780.9	  541.6	 7044.0	...
7030764	  780.2	  541.8	 7047.0	...
7030765	  780.0	  541.8	 7048.0	...
7030766	  780.4	  541.6	 7045.0	...
7030767	  780.5	  540.8	 7042.0	...
7030768	  780.2	  539.9	 7040.0	...
7030769	  780.0	  539.3	 7040.0	...
7030770	  780.2	  539.5	 7040.0	...
7030771	  780.2	  539.8	 7039.0	...
7030772	  780.3	  539.9	 7041.0	...
7030773	  780.6	  539.4	 7043.0	...
7030774	  780.8	  538.9	 7045.0	...
7030775	  781.0	  538.4	 7045.0	...
7030776	  780.9	  538.4	 7045.0	...
7030777	  780.8	  538.5	 7045.0	...
7030778	  780.9	  538.5	 7043.0	...
7030779	  781.1	  538.5	 7041.0	...
7030780	  781.1	  538.5	 7039.0	...
7030781	  781.0	  538.5	 7040.0	...
7030782	  781.1	  538.9	 7041.0	...
7030783	  781.2	  539.4	 7041.0	...
7030784	  781.3	  539.8	 7042.0	...
7030785	  781.6	  539.8	 7042.0	...
7030786	  782.0	  539.9	 7041.0	...
7030787	  782.3	  540.0	 7038.0	...
7030788	  782.3	  540.2	 7034.0	...
7030789	  782.3	  540.2	 7031.0	...
7030790	  782.5	  540.5	 7031.0	...
7030791	  782.6	  540.9	 7033.0	...
7030792	  782.6	  540.8	 7035.0	...
7030793	  782.6	  540.4	 7036.0	...
7030794	  782.6	  539.9	 7036.0	...
7030795	  782.6	  539.9	 7035.0	...
7030796	  782.4	  539.8	 7035.0	...
7030797	  782.3	  539.6	 7035.0	...
7030798	  782.1	  539.4	 7036.0	...
7030799	  782.1	  539.2	 7036.0	...
7030800	  782.3	  539.1	 7036.0	...
7030801	  782.6	  539.2	 7033.0	...
7030802	  782.9	  539.3	 7030.0	...
7030803	  782.9	  539.4	 7024.0	...
7030804	  782.9	  539.4	 7021.0	...
7030805	  782.8	  539.4	 7020.0	...
7030806	  782.7	  539.4	 7022.0	...
7030807	  782.6	  539.8	 7023.0	...
7030808	  782.3	  540.2	 7023.0	...
7030809	  782.0	  540.6	 7023.0	...
7030810	  781.7	  540.6	 7024.0	...
7030811	  781.8	  540.6	 7024.0	...
7030812	  782.4	  540.5	 7024.0	...
7030813	  782.9	  540.5	 7024.0	...
7030814	  782.8	  540.6	 7024.0	...
7030815	  782.3	  540.8	 7023.0	...
7030816	  782.0	  540.9	 7022.0	...
7030817	  782.2	  540.8	 7021.0	...
7030818	  782.4	  540.8	 7020.0	...
7030819	  782.3	  540.7	 7019.0	...
7030820	  782.0	  540.4	 7018.0	...
7030821	  781.8	  540.5	 7018.0	...
7030822	  781.9	  540.6	 7018.0	...
7030823	  782.1	  541.2	 7020.0	...
7030824	  782.1	  541.4	 7020.0	...
7030825	  782.0	  541.5	 7020.0	...
7030826	  782.0	  541.5	 7019.0	...
MSG	7030827 0000 _ Number Off
7030827	  781.9	  541.3	 7017.0	...
7030828	  782.0	  541.2	 7012.0	...
7030829	  782.0	  541.1	 7007.0	...
7030830	  782.1	  541.1	 7005.0	...
7030831	  782.1	  540.7	 7008.0	...
7030832	  782.0	  540.1	 7005.0	...
7030833	  782.0	  539.4	 6999.0	...
7030834	  782.1	  539.2	 6993.0	...
7030835	  782.2	  539.2	 6997.0	...
7030836	  782.2	  539.1	 7000.0	...
7030837	  782.3	  539.0	 7004.0	...
7030838	  782.4	  539.0	 7004.0	...
7030839	  782.5	  539.0	 7002.0	...
7030840	  782.5	  539.2	 7002.0	...
7030841	  782.5	  539.2	 7001.0	...
7030842	  782.5	  539.3	 7001.0	...
7030843	  782.5	  539.4	 6998.0	...
7030844	  782.4	  539.7	 6996.0	...
7030845	  782.4	  540.1	 6992.0	...
7030846	  782.3	  540.2	 6988.0	...
7030847	  782.4	  540.3	 6987.0	...
7030848	  782.5	  540.6	 6992.0	...
7030849	  782.5	  541.1	 6996.0	...
7030850	  782.4	  541.6	 6999.0	...
7030851	  782.2	  542.0	 7000.0	...
7030852	  782.2	  542.2	 6999.0	...
7030853	  782.2	  542.4	 6999.0	...
7030854	  782.0	  542.5	 7001.0	...
7030855	  781.9	  542.9	 7004.0	...
7030856	  781.8	  543.6	 7006.0	...
7030857	  782.0	  544.2	 7007.0	...
7030858	  782.3	  544.1	 7007.0	...
7030859	  782.6	  543.7	 7006.0	...
7030860	  783.1	  543.9	 7002.0	...
7030861	  783.5	  544.5	 6997.0	...
7030862	  783.6	  544.5	 6996.0	...
7030863	  783.6	  543.7	 7001.0	...
7030864	  783.5	  542.9	 7006.0	...
7030865	  783.6	  543.1	 7003.0	...
7030866	  783.6	  543.5	 6998.0	...
7030867	  783.6	  543.9	 6992.0	...
7030868	  783.5	  543.7	 6992.0	...
7030869	  783.3	  543.5	 6992.0	...
7030870	  783.1	  543.3	 6989.0	...
7030871	  783.0	  543.2	 6986.0	...
7030872	  783.0	  543.1	 6985.0	...
7030873	  783.2	  543.0	 6986.0	...
7030874	  783.4	  543.0	 6989.0	...
7030875	  783.6	  543.0	 6989.0	...
7030876	  783.9	  543.3	 6992.0	...
7030877	  784.1	  543.7	 6993.0	...
7030878	  784.4	  544.3	 6994.0	...
7030879	  784.5	  544.5	 6990.0	...
7030880	  784.6	  544.7	 6988.0	...
7030881	  784.2	  544.7	 6985.0	...
7030882	  783.9	  544.8	 6983.0	...
7030883	  783.4	  544.8	 6980.0	...
7030884	  783.3	  544.8	 6976.0	...
7030885	  783.2	  544.8	 6974.0	...
7030886	  783.3	  544.7	 6974.0	...
7030887	  783.5	  544.7	 6975.0	...
7030888	  784.0	  544.6	 6975.0	...
7030889	  784.6	  545.3	 6971.0	...
7030890	  785.2	  546.0	 6967.0	...
7030891	  785.3	  546.2	 6965.0	...
7030892	  785.3	  545.7	 6967.0	...
7030893	  784.9	  545.5	 6970.0	...
7030894	  784.6	  545.8	 6974.0	...
7030895	  784.4	  545.9	 6976.0	...
7030896	  784.3	  545.6	 6977.0	...
7030897	  784.3	  545.2	 6976.0	...
7030898	  784.6	  544.5	 6974.0	...
7030899	  785.0	  544.0	 6974.0	...
7030900	  785.3	  543.7	 6973.0	...
7030901	  785.3	  543.8	 6972.0	...
7030902	  785.1	  543.6	 6972.0	...
7030903	  784.8	  543.3	 6972.0	...
7030904	  784.6	  543.1	 6972.0	...
7030905	  784.6	  543.5	 6975.0	...
7030906	  784.6	  543.9	 6977.0	...
7030907	  784.7	  544.5	 6977.0	...
7030908	  784.8	  545.1	 6975.0	...
7030909	  784.9	  545.8	 6973.0	...
7030910	  785.0	  545.9	 6973.0	...
7030911	  784.9	  545.7	 6971.0	...
7030912	  784.8	  545.5	 6969.0	...
7030913	  784.6	  545.4	 6969.0	...
7030914	  784.5	  545.4	 6972.0	...
7030915	  784.3	  545.4	 6975.0	...
7030916	  784.2	  545.7	 6978.0	...
7030917	  784.3	  546.1	 6977.0	...
7030918	  784.6	  546.4	 6977.0	...
7030919	  785.0	  546.5	 6976.0	...
7030920	  785.3	  546.5	 6976.0	...
7030921	  785.3	  546.7	 6975.0	...
7030922	  785.2	  546.8	 6975.0	...
7030923	  785.2	  546.8	 6976.0	...
7030924	  785.2	  546.7	 6976.0	...
7030925	  785.1	  546.5	 6976.0	...
7030926	  785.0	  546.3	 6976.0	...
7030927	  785.0	  546.2	 6980.0	...
7030928	  784.8	  546.1	 6986.0	...
7030929	  784.7	  546.1	 6991.0	...
7030930	  784.7	  545.8	 6992.0	...
7030931	  784.5	  545.5	 6993.0	...
7030932	  784.0	  545.2	 6994.0	...
7030933	  783.7	  545.5	 6995.0	...
7030934	  783.6	  546.1	 6995.0	...
7030935	  783.7	  546.8	 6993.0	...
7030936	  783.7	  547.3	 6988.0	...
7030937	  783.6	  547.6	 6984.0	...
7030938	  783.5	  547.7	 6981.0	...
7030939	  783.6	  547.7	 6982.0	...
7030940	  783.7	  547.5	 6983.0	...
7030941	  783.7	  547.4	 6988.0	...
7030942	  783.7	  547.5	 6992.0	...
7030943	  783.7	  547.7	 6993.0	...
7030944	  783.7	  547.8	 6990.0	...
7030945	  783.9	  547.9	 6989.0	...
7030946	  784.1	  548.0	 6991.0	...
7030947	  784.1	  548.3	 6991.0	...
7030948	  783.8	  548.7	 6988.0	...
7030949	  783.5	  548.7	 6986.0	...
7030950	  783.3	  548.3	 6985.0	...
7030951	  783.3	  547.9	 6986.0	...
7030952	  782.8	  547.7	 6987.0	...
7030953	  782.3	  547.9	 6988.0	...
7030954	  782.2	  548.0	 6988.0	...
7030955	  782.6	  548.0	 6986.0	...
7030956	  782.9	  547.8	 6984.0	...
7030957	  782.8	  547.7	 6983.0	...
7030958	  782.7	  547.8	 6984.0	...
7030959	  782.8	  548.2	 6984.0	...
7030960	  783.0	  549.1	 6985.0	...
7030961	  783.2	  549.9	 6987.0	...
7030962	  783.3	  550.4	 6989.0	...
7030963	  782.9	  550.5	 6989.0	...
7030964	  782.6	  550.4	 6990.0	...
7030965	  782.4	  550.4	 6990.0	...
7030966	  782.5	  550.3	 6991.0	...
7030967	  782.6	  550.0	 6990.0	...
7030968	  782.7	  549.7	 6990.0	...
7030969	  782.8	  549.7	 6990.0	...
7030970	  782.9	  550.0	 6990.0	...
7030971	  782.8	  550.2	 6990.0	...
7030972	  782.8	  550.4	 6990.0	...
7030973	  782.9	  550.7	 6990.0	...
7030974	  783.0	  551.3	 6989.0	...
7030975	  783.0	  551.8	 6989.0	...
7030976	  782.8	  552.1	 6991.0	...
7030977	  782.5	  552.6	 6993.0	...
7030978	  782.3	  553.0	 6994.0	...
7030979	  782.1	  553.5	 6994.0	...
7030980	  782.1	  553.6	 6994.0	...
7030981	  782.3	  553.7	 6994.0	...
7030982	  782.5	  553.9	 6993.0	...
7030983	  782.8	  554.0	 6993.0	...
7030984	  783.0	  553.9	 6992.0	...
7030985	  783.0	  553.9	 6992.0	...
7030986	  782.8	  553.8	 6992.0	...
7030987	  782.6	  553.8	 6993.0	...
7030988	  782.5	  553.8	 6993.0	...
7030989	  782.4	  553.9	 6993.0	...
7030990	  782.2	  553.7	 6993.0	...
7030991	  782.1	  553.5	 6995.0	...
7030992	  782.0	  553.7	 6997.0	...
7030993	  782.0	  554.0	 7000.0	...
7030994	  781.7	  554.4	 6999.0	...
7030995	  781.4	  554.7	 6999.0	...
7030996	  781.4	  554.9	 6994.0	...
7030997	  781.7	  554.6	 6991.0	...
7030998	  782.0	  554.2	 6986.0	...
7030999	  782.2	  554.6	 6986.0	...
7031000	  782.5	  555.4	 6986.0	...
7031001	  782.5	  556.0	 6987.0	...
7031002	  782.3	  555.7	 6990.0	...
7031003	  781.9	  555.8	 6993.0	...
7031004	  781.6	  556.8	 6992.0	...
7031005	  781.1	  557.8	 6987.0	...
7031006	  780.7	  558.3	 6986.0	...
7031007	  780.0	  558.2	 6989.0	...
7031008	  779.8	  558.0	 6995.0	...
7031009	  779.4	  558.6	 6997.0	...
7031010	  779.4	  559.2	 6996.0	...
7031011	  779.6	  559.8	 6992.0	...
7031012	  780.0	  559.7	 6988.0	...
EFIX R   7029360	7031012	1653	  790.3	  547.8	   7080
SSACC R  7031013
7031013	  780.2	  559.5	 6989.0	...
7031014	  779.9	  558.8	 6989.0	...
7031015	  779.4	  557.7	 6990.0	...
7031016	  777.6	  553.7	 6996.0	...
7031017	  775.5	  546.3	 7008.0	...
7031018	  773.5	  539.0	 7019.0	...
7031019	  773.1	  534.7	 7026.0	...
7031020	  773.3	  534.4	 7026.0	...
7031021	  773.6	  534.3	 7030.0	...
7031022	  773.5	  534.6	 7033.0	...
7031023	  773.5	  534.8	 7036.0	...
7031024	  775.1	  530.3	 7041.0	...
7031025	  777.0	  525.6	 7048.0	...
7031026	  778.9	  521.5	 7060.0	...
7031027	  779.2	  522.7	 7067.0	...
7031028	  779.2	  524.2	 7068.0	...
7031029	  779.8	  526.1	 7065.0	...
7031030	  780.4	  527.6	 7062.0	...
7031031	  781.2	  528.7	 7055.0	...
7031032	  781.6	  528.8	 7047.0	...
7031033	  782.2	  530.0	 7037.0	...
7031034	  781.5	  531.5	 7032.0	...
7031035	  780.3	  533.1	 7028.0	...
7031036	  778.1	  534.5	 7025.0	...
7031037	  776.5	  536.6	 7024.0	...
MSG	7031038 0000 _ Number On
7031038	  775.3	  538.8	 7021.0	...
7031039	  770.5	  540.4	 7011.0	...
7031040	  765.8	  541.0	 7001.0	...
7031041	  761.3	  545.3	 6985.0	...
7031042	  758.0	  549.5	 6970.0	...
7031043	  755.2	  555.6	 6951.0	...
7031044	  753.1	  563.2	 6929.0	...
7031045	  754.4	  571.4	 6911.0	...
7031046	  755.4	  579.7	 6892.0	...
7031047	  754.5	  584.8	 6874.0	...
7031048	  753.6	  591.1	 6851.0	...
7031049	  752.6	  595.6	 6833.0	...
7031050	  751.4	  600.5	 6824.0	...
7031051	  750.2	  605.4	 6816.0	...
7031052	  749.2	  610.7	 6808.0	...
7031053	  749.6	  613.7	 6800.0	...
7031054	  749.3	  614.6	 6799.0	...
7031055	  749.0	  614.4	 6798.0	...
7031056	  748.7	  613.3	 6797.0	...
7031057	  749.1	  611.9	 6795.0	...
7031058	  749.7	  609.6	 6794.0	...
7031059	  749.7	  606.3	 6796.0	...
7031060	  749.2	  601.7	 6803.0	...
7031061	  749.4	  596.3	 6820.0	...
7031062	  749.9	  590.8	 6839.0	...
7031063	  750.8	  583.7	 6864.0	...
7031064	  750.3	  578.0	 6879.0	...
7031065	  749.9	  572.3	 6895.0	...
7031066	  748.9	  568.5	 6903.0	...
7031067	  747.9	  562.7	 6915.0	...
7031068	  748.2	  558.6	 6923.0	...
7031069	  748.6	  553.9	 6935.0	...
7031070	  749.1	  550.0	 6945.0	...
7031071	  748.4	  544.5	 6955.0	...
7031072	  747.3	  537.7	 6972.0	...
7031073	  746.3	  531.9	 6987.0	...
7031074	  745.5	  527.6	 7005.0	...
7031075	  745.2	  526.0	 7010.0	...
7031076	  744.7	  523.0	 7019.0	...
7031077	  744.3	  520.1	 7027.0	...
7031078	  743.8	  517.2	 7035.0	...
7031079	  743.4	  515.8	 7040.0	...
7031080	  743.1	  513.2	 7054.0	...
7031081	  742.9	  510.8	 7068.0	...
7031082	  742.9	  509.5	 7087.0	...
7031083	  742.8	  508.3	 7092.0	...
7031084	  742.4	  505.7	 7104.0	...
7031085	  742.1	  503.1	 7109.0	...
7031086	  742.1	  499.8	 7122.0	...
7031087	  742.1	  497.2	 7135.0	...
7031088	  742.0	  493.6	 7149.0	...
7031089	  741.7	  490.9	 7155.0	...
7031090	  741.4	  487.3	 7154.0	...
7031091	  741.3	  484.7	 7154.0	...
7031092	  755.3	  495.7	 7132.0	...
7031093	  769.6	  508.4	 7110.0	...
7031094	  783.8	  520.4	 7090.0	...
7031095	  783.5	  519.5	 7091.0	...
7031096	  783.4	  520.6	 7090.0	...
7031097	  783.3	  522.5	 7086.0	...
7031098	  783.3	  523.3	 7083.0	...
7031099	  783.0	  521.1	 7089.0	...
7031100	  782.5	  518.9	 7097.0	...
7031101	  781.9	  517.1	 7110.0	...
7031102	  781.3	  516.3	 7118.0	...
7031103	  780.7	  514.5	 7126.0	...
7031104	  780.2	  513.4	 7129.0	...
7031105	  779.4	  511.2	 7131.0	...
7031106	  778.8	  510.0	 7132.0	...
7031107	  778.3	  507.8	 7132.0	...
7031108	  778.2	  506.7	 7132.0	...
7031109	  777.9	  504.3	 7132.0	...
7031110	  777.2	  503.1	 7133.0	...
7031111	  776.5	  501.9	 7135.0	...
7031112	  775.9	  502.0	 7137.0	...
7031113	  774.9	  508.4	 7127.0	...
7031114	  773.8	  514.9	 7116.0	...
7031115	  772.7	  521.2	 7106.0	...
7031116	  772.6	  521.1	 7107.0	...
7031117	  772.0	  521.0	 7106.0	...
7031118	  771.5	  521.1	 7103.0	...
7031119	  770.9	  521.7	 7098.0	...
7031120	  770.5	  522.3	 7095.0	...
7031121	  770.3	  522.9	 7094.0	...
7031122	  770.1	  523.1	 7093.0	...
7031123	  769.7	  523.5	 7093.0	...
7031124	  769.1	  523.8	 7094.0	...
7031125	  768.6	  523.9	 7093.0	...
7031126	  768.9	  524.9	 7092.0	...
7031127	  769.2	  525.9	 7092.0	...
7031128	  769.4	  527.0	 7094.0	...
7031129	  769.3	  527.2	 7091.0	...
7031130	  769.0	  527.5	 7087.0	...
7031131	  768.9	  528.3	 7082.0	...
7031132	  768.6	  529.0	 7083.0	...
7031133	  768.4	  529.5	 7083.0	...
7031134	  770.6	  537.0	 7070.0	...
7031135	  773.0	  544.5	 7057.0	...
7031136	  775.4	  552.0	 7044.0	...
7031137	  775.8	  552.5	 7045.0	...
7031138	  776.1	  553.6	 7047.0	...
7031139	  776.4	  554.5	 7050.0	...
7031140	  776.3	  554.8	 7052.0	...
7031141	  776.3	  554.7	 7053.0	...
ESACC R  7031013	7031141	129	  780.2	  559.5	  776.3	  554.7	   0.13	    140
SFIX R   7031142
7031142	  776.4	  554.9	 7052.0	...
7031143	  776.7	  555.5	 7050.0	...
7031144	  777.2	  557.1	 7048.0	...
7031145	  777.7	  558.5	 7047.0	...
7031146	  778.0	  559.7	 7048.0	...
7031147	  778.3	  559.7	 7047.0	...
7031148	  778.3	  558.3	 7053.0	...
7031149	  778.4	  557.0	 7060.0	...
7031150	  778.3	  555.6	 7066.0	...
7031151	  778.3	  555.5	 7067.0	...
7031152	  778.4	  555.4	 7067.0	...
7031153	  779.0	  555.5	 7067.0	...
7031154	  779.6	  555.6	 7066.0	...
7031155	  780.0	  555.7	 7064.0	...
7031156	  779.6	  555.1	 7064.0	...
7031157	  779.4	  554.6	 7066.0	...
7031158	  779.4	  554.2	 7066.0	...
7031159	  779.6	  554.5	 7066.0	...
7031160	  779.9	  554.7	 7069.0	...
7031161	  780.0	  554.6	 7075.0	...
7031162	  779.8	  554.6	 7081.0	...
7031163	  779.6	  555.3	 7084.0	...
7031164	  779.4	  556.0	 7083.0	...
7031165	  779.3	  556.5	 7083.0	...
7031166	  778.8	  556.3	 7082.0	...
7031167	  778.3	  556.3	 7080.0	...
7031168	  778.0	  556.5	 7079.0	...
7031169	  778.1	  556.8	 7080.0	...
7031170	  778.1	  556.9	 7081.0	...
7031171	  778.4	  557.0	 7083.0	...
7031172	  778.6	  556.8	 7086.0	...
7031173	  778.7	  556.7	 7087.0	...
7031174	  778.5	  556.7	 7087.0	...
7031175	  778.3	  556.8	 7087.0	...
7031176	  778.0	  556.9	 7087.0	...
7031177	  777.9	  557.0	 7087.0	...
7031178	  778.4	  557.2	 7087.0	...
7031179	  779.0	  557.3	 7091.0	...
7031180	  778.8	  557.4	 7095.0	...
7031181	  778.0	  557.5	 7099.0	...
7031182	  777.8	  557.5	 7099.0	...
7031183	  778.2	  557.4	 7099.0	...
7031184	  778.7	  557.2	 7099.0	...
7031185	  778.6	  557.1	 7100.0	...
7031186	  778.6	  557.3	 7101.0	...
7031187	  778.6	  557.4	 7101.0	...
7031188	  778.6	  557.4	 7102.0	...
7031189	  778.5	  557.1	 7102.0	...
7031190	  778.4	  556.9	 7102.0	...
7031191	  778.4	  556.8	 7101.0	...
7031192	  778.4	  556.9	 7101.0	...
7031193	  778.4	  557.0	 7101.0	...
7031194	  778.4	  557.2	 7100.0	...
7031195	  778.5	  557.2	 7099.0	...
7031196	  778.7	  557.3	 7097.0	...
7031197	  778.8	  557.3	 7097.0	...
7031198	  778.9	  557.1	 7096.0	...
7031199	  778.9	  556.9	 7096.0	...
7031200	  778.9	  556.8	 7097.0	...
7031201	  779.2	  556.9	 7096.0	...
7031202	  779.6	  557.1	 7095.0	...
7031203	  779.9	  557.1	 7094.0	...
7031204	  780.0	  557.1	 7095.0	...
7031205	  779.5	  556.9	 7097.0	...
7031206	  778.9	  556.7	 7098.0	...
7031207	  778.4	  556.6	 7100.0	...
7031208	  778.4	  556.6	 7100.0	...
7031209	  778.4	  556.2	 7101.0	...
7031210	  778.3	  555.8	 7102.0	...
7031211	  778.3	  555.8	 7102.0	...
7031212	  778.3	  556.2	 7103.0	...
7031213	  778.4	  556.6	 7105.0	...
7031214	  778.7	  556.6	 7107.0	...
7031215	  778.9	  556.4	 7107.0	...
7031216	  779.1	  556.1	 7107.0	...
7031217	  779.2	  555.9	 7108.0	...
7031218	  779.3	  555.6	 7110.0	...
7031219	  779.5	  555.2	 7112.0	...
7031220	  779.6	  554.8	 7112.0	...
7031221	  779.6	  554.5	 7112.0	...
7031222	  779.7	  554.9	 7111.0	...
7031223	  779.7	  555.4	 7111.0	...
7031224	  779.8	  556.2	 7108.0	...
7031225	  779.4	  556.5	 7105.0	...
7031226	  778.9	  556.8	 7105.0	...
7031227	  778.4	  556.8	 7108.0	...
7031228	  778.3	  556.8	 7111.0	...
7031229	  777.9	  556.8	 7111.0	...
7031230	  777.5	  556.9	 7111.0	...
7031231	  777.6	  557.1	 7110.0	...
7031232	  778.3	  557.4	 7110.0	...
7031233	  779.0	  557.6	 7109.0	...
7031234	  779.2	  557.6	 7114.0	...
7031235	  778.9	  557.0	 7120.0	...
7031236	  778.7	  556.4	 7122.0	...
7031237	  778.5	  555.9	 7118.0	...
7031238	  778.5	  556.6	 7112.0	...
7031239	  778.8	  557.3	 7108.0	...
7031240	  779.1	  558.0	 7104.0	...
7031241	  779.3	  558.2	 7101.0	...
7031242	  779.2	  558.1	 7099.0	...
7031243	  778.9	  557.7	 7099.0	...
7031244	  778.8	  557.4	 7100.0	...
7031245	  778.8	  556.7	 7102.0	...
7031246	  778.9	  556.1	 7104.0	...
7031247	  779.0	  555.4	 7106.0	...
7031248	  779.2	  555.3	 7107.0	...
7031249	  779.5	  555.6	 7107.0	...
7031250	  779.7	  556.0	 7105.0	...
7031251	  779.7	  556.6	 7102.0	...
7031252	  779.4	  556.9	 7100.0	...
7031253	  779.1	  557.2	 7101.0	...
7031254	  779.0	  557.3	 7102.0	...
7031255	  779.3	  557.4	 7103.0	...
7031256	  779.6	  557.5	 7102.0	...
7031257	  779.6	  557.9	 7101.0	...
7031258	  779.7	  558.2	 7102.0	...
7031259	  779.7	  558.4	 7102.0	...
7031260	  779.7	  558.4	 7103.0	...
7031261	  779.7	  558.2	 7102.0	...
7031262	  779.2	  557.8	 7102.0	...
7031263	  778.7	  557.4	 7102.0	...
7031264	  778.6	  557.3	 7107.0	...
7031265	  779.5	  557.4	 7113.0	...
7031266	  780.3	  557.5	 7119.0	...
7031267	  780.8	  557.7	 7119.0	...
7031268	  780.9	  557.7	 7119.0	...
7031269	  781.0	  557.8	 7119.0	...
7031270	  780.9	  557.8	 7119.0	...
7031271	  780.8	  558.4	 7119.0	...
7031272	  780.7	  558.8	 7119.0	...
7031273	  780.1	  559.1	 7118.0	...
7031274	  779.6	  559.1	 7117.0	...
7031275	  779.1	  558.9	 7118.0	...
7031276	  779.0	  558.7	 7120.0	...
7031277	  778.9	  558.4	 7117.0	...
7031278	  779.1	  558.4	 7112.0	...
7031279	  779.3	  558.4	 7113.0	...
7031280	  779.5	  558.4	 7118.0	...
7031281	  779.7	  558.4	 7123.0	...
7031282	  780.0	  558.4	 7120.0	...
7031283	  780.3	  558.5	 7117.0	...
7031284	  780.5	  558.6	 7114.0	...
7031285	  780.5	  558.6	 7115.0	...
7031286	  781.0	  559.7	 7115.0	...
7031287	  781.6	  560.7	 7115.0	...
7031288	  782.3	  561.7	 7118.0	...
7031289	  782.4	  561.7	 7120.0	...
7031290	  782.4	  561.0	 7122.0	...
7031291	  782.3	  560.3	 7120.0	...
7031292	  782.1	  559.7	 7115.0	...
7031293	  782.0	  559.7	 7108.0	...
7031294	  781.9	  559.6	 7103.0	...
7031295	  781.6	  559.3	 7107.0	...
7031296	  781.3	  558.6	 7114.0	...
7031297	  780.9	  557.5	 7114.0	...
7031298	  780.8	  556.7	 7110.0	...
7031299	  781.1	  556.2	 7105.0	...
7031300	  781.4	  556.2	 7104.0	...
7031301	  781.8	  556.3	 7102.0	...
7031302	  782.0	  556.7	 7103.0	...
7031303	  782.1	  557.1	 7107.0	...
7031304	  782.0	  557.4	 7111.0	...
7031305	  781.7	  557.5	 7111.0	...
7031306	  781.3	  557.5	 7112.0	...
7031307	  781.2	  557.5	 7114.0	...
7031308	  781.0	  557.4	 7116.0	...
7031309	  780.9	  557.3	 7117.0	...
7031310	  780.7	  557.2	 7117.0	...
7031311	  780.7	  557.5	 7116.0	...
7031312	  780.8	  558.0	 7116.0	...
7031313	  781.1	  558.6	 7116.0	...
7031314	  781.3	  558.9	 7116.0	...
7031315	  781.6	  559.7	 7111.0	...
7031316	  781.8	  560.5	 7107.0	...
7031317	  781.7	  560.8	 7105.0	...
7031318	  781.5	  560.5	 7108.0	...
7031319	  781.2	  559.7	 7109.0	...
7031320	  780.6	  559.0	 7107.0	...
EFIX R   7031142	7031320	179	  779.5	  557.3	   7100
SSACC R  7031321
7031321	  780.0	  557.3	 7106.0	...
7031322	  779.3	  555.7	 7108.0	...
7031323	  778.6	  552.4	 7113.0	...
7031324	  777.8	  550.2	 7116.0	...
7031325	  776.9	  546.9	 7114.0	...
7031326	  776.4	  545.4	 7108.0	...
7031327	  775.2	  542.6	 7106.0	...
7031328	  773.8	  540.4	 7111.0	...
7031329	  772.3	  538.2	 7113.0	...
7031330	  771.7	  536.5	 7110.0	...
ESACC R  7031321	7031330	10	  780.0	  557.3	  771.7	  536.5	   0.48	     53
SFIX R   7031331
7031331	  771.2	  534.9	 7107.0	...
7031332	  770.3	  533.3	 7107.0	...
7031333	  769.7	  532.6	 7108.0	...
7031334	  769.6	  532.7	 7108.0	...
7031335	  770.2	  532.5	 7108.0	...
7031336	  771.0	  532.4	 7107.0	...
7031337	  772.1	  532.2	 7106.0	...
7031338	  773.2	  532.6	 7106.0	...
7031339	  774.1	  533.2	 7104.0	...
MSG	7031340 0000 _ Number Off
7031340	  774.5	  533.8	 7102.0	...
7031341	  774.9	  534.2	 7101.0	...
7031342	  775.4	  534.6	 7103.0	...
7031343	  776.1	  534.8	 7106.0	...
7031344	  776.4	  535.2	 7110.0	...
7031345	  776.4	  535.6	 7111.0	...
7031346	  776.0	  536.2	 7112.0	...
7031347	  775.3	  536.5	 7111.0	...
7031348	  774.6	  536.9	 7112.0	...
7031349	  774.3	  537.2	 7114.0	...
7031350	  774.3	  537.3	 7115.0	...
7031351	  774.1	  537.4	 7117.0	...
7031352	  773.7	  537.5	 7119.0	...
7031353	  773.6	  538.5	 7120.0	...
7031354	  773.9	  539.4	 7119.0	...
7031355	  774.1	  540.4	 7120.0	...
7031356	  774.0	  540.4	 7120.0	...
7031357	  773.7	  540.4	 7120.0	...
7031358	  773.4	  540.4	 7119.0	...
7031359	  773.5	  540.5	 7120.0	...
7031360	  773.8	  540.7	 7122.0	...
7031361	  773.9	  540.6	 7123.0	...
7031362	  773.9	  540.4	 7124.0	...
7031363	  773.7	  540.6	 7126.0	...
7031364	  773.7	  541.1	 7128.0	...
7031365	  773.3	  541.7	 7124.0	...
7031366	  773.1	  541.8	 7118.0	...
7031367	  773.2	  541.7	 7112.0	...
7031368	  773.3	  541.5	 7112.0	...
7031369	  773.4	  540.9	 7112.0	...
7031370	  773.4	  540.4	 7112.0	...
7031371	  773.7	  540.2	 7112.0	...
7031372	  773.8	  540.4	 7112.0	...
7031373	  773.5	  540.4	 7112.0	...
7031374	  773.7	  540.0	 7114.0	...
7031375	  774.2	  539.7	 7115.0	...
7031376	  774.8	  539.6	 7114.0	...
7031377	  774.8	  539.7	 7111.0	...
7031378	  774.3	  539.6	 7107.0	...
7031379	  773.9	  539.4	 7105.0	...
7031380	  773.3	  539.2	 7103.0	...
7031381	  773.2	  539.2	 7103.0	...
7031382	  773.1	  539.3	 7107.0	...
7031383	  773.1	  539.4	 7112.0	...
7031384	  772.9	  539.3	 7119.0	...
7031385	  772.6	  539.2	 7122.0	...
7031386	  772.4	  539.2	 7126.0	...
7031387	  772.5	  539.2	 7126.0	...
7031388	  772.6	  539.2	 7125.0	...
7031389	  772.7	  539.1	 7125.0	...
7031390	  772.9	  539.1	 7122.0	...
7031391	  773.3	  539.1	 7120.0	...
7031392	  773.7	  539.1	 7116.0	...
7031393	  773.9	  538.5	 7112.0	...
7031394	  773.7	  537.9	 7108.0	...
7031395	  773.6	  537.8	 7105.0	...
7031396	  773.6	  538.2	 7108.0	...
7031397	  774.0	  538.7	 7114.0	...
7031398	  774.5	  538.9	 7120.0	...
7031399	  774.7	  538.9	 7122.0	...
7031400	  774.5	  538.9	 7121.0	...
7031401	  774.3	  538.8	 7120.0	...
7031402	  774.5	  538.9	 7121.0	...
7031403	  774.7	  539.0	 7122.0	...
7031404	  774.9	  539.1	 7121.0	...
7031405	  775.1	  538.8	 7121.0	...
7031406	  775.2	  538.5	 7121.0	...
7031407	  775.4	  538.7	 7120.0	...
7031408	  775.6	  539.2	 7116.0	...
7031409	  775.8	  539.7	 7112.0	...
7031410	  775.7	  539.7	 7110.0	...
7031411	  775.6	  539.8	 7113.0	...
7031412	  775.4	  539.8	 7115.0	...
7031413	  775.3	  539.9	 7117.0	...
7031414	  775.4	  540.0	 7118.0	...
7031415	  775.6	  540.0	 7116.0	...
7031416	  776.0	  539.9	 7113.0	...
7031417	  776.1	  539.7	 7113.0	...
7031418	  776.1	  539.6	 7116.0	...
7031419	  775.8	  539.7	 7120.0	...
7031420	  775.6	  539.8	 7121.0	...
7031421	  775.6	  539.8	 7121.0	...
7031422	  775.5	  539.4	 7120.0	...
7031423	  775.2	  538.9	 7120.0	...
7031424	  774.9	  538.5	 7116.0	...
7031425	  774.7	  538.4	 7112.0	...
7031426	  774.6	  538.6	 7109.0	...
7031427	  774.6	  538.7	 7110.0	...
7031428	  774.7	  538.5	 7112.0	...
7031429	  774.7	  537.9	 7112.0	...
7031430	  774.9	  537.4	 7112.0	...
7031431	  775.0	  537.5	 7111.0	...
7031432	  775.2	  537.8	 7110.0	...
7031433	  775.2	  537.8	 7109.0	...
7031434	  775.0	  537.6	 7110.0	...
7031435	  774.6	  537.4	 7111.0	...
7031436	  774.3	  537.2	 7116.0	...
7031437	  774.1	  537.1	 7120.0	...
7031438	  774.0	  536.9	 7118.0	...
7031439	  773.8	  536.9	 7112.0	...
7031440	  773.9	  536.9	 7107.0	...
7031441	  774.2	  537.2	 7108.0	...
7031442	  774.5	  537.8	 7108.0	...
7031443	  774.6	  538.5	 7107.0	...
7031444	  774.6	  538.8	 7108.0	...
7031445	  774.5	  538.7	 7109.0	...
7031446	  774.3	  538.6	 7110.0	...
7031447	  774.0	  538.6	 7109.0	...
7031448	  773.8	  538.7	 7108.0	...
7031449	  773.9	  538.9	 7110.0	...
7031450	  774.0	  539.0	 7114.0	...
7031451	  774.1	  539.0	 7116.0	...
7031452	  774.2	  539.6	 7117.0	...
7031453	  774.4	  540.5	 7116.0	...
7031454	  774.6	  541.4	 7115.0	...
7031455	  774.8	  541.9	 7115.0	...
7031456	  774.9	  542.1	 7114.0	...
7031457	  775.0	  542.2	 7113.0	...
7031458	  775.3	  542.2	 7112.0	...
7031459	  775.5	  541.9	 7110.0	...
7031460	  775.7	  541.2	 7110.0	...
7031461	  775.7	  540.9	 7109.0	...
7031462	  775.7	  540.6	 7108.0	...
7031463	  775.7	  540.4	 7108.0	...
7031464	  775.6	  540.2	 7109.0	...
7031465	  775.4	  539.9	 7108.0	...
7031466	  775.2	  539.9	 7105.0	...
7031467	  775.2	  539.9	 7103.0	...
7031468	  775.3	  539.9	 7101.0	...
7031469	  775.2	  540.0	 7100.0	...
7031470	  775.0	  539.6	 7099.0	...
7031471	  775.0	  539.1	 7099.0	...
7031472	  775.0	  538.7	 7099.0	...
7031473	  775.1	  538.9	 7099.0	...
7031474	  775.3	  539.1	 7100.0	...
7031475	  775.6	  539.1	 7099.0	...
7031476	  775.8	  539.3	 7096.0	...
7031477	  775.9	  539.5	 7094.0	...
7031478	  776.0	  539.6	 7092.0	...
7031479	  776.1	  539.5	 7091.0	...
7031480	  776.1	  539.4	 7089.0	...
7031481	  775.8	  539.2	 7086.0	...
7031482	  775.5	  539.2	 7086.0	...
7031483	  775.4	  539.1	 7087.0	...
7031484	  775.3	  539.0	 7087.0	...
7031485	  775.3	  538.9	 7088.0	...
7031486	  775.4	  538.9	 7087.0	...
7031487	  775.4	  538.7	 7088.0	...
7031488	  775.6	  538.3	 7088.0	...
7031489	  775.8	  538.0	 7083.0	...
7031490	  776.1	  537.8	 7077.0	...
7031491	  776.1	  537.2	 7075.0	...
7031492	  776.1	  536.7	 7078.0	...
7031493	  776.1	  536.3	 7081.0	...
7031494	  776.1	  536.4	 7081.0	...
7031495	  776.1	  536.4	 7082.0	...
7031496	  776.1	  536.1	 7082.0	...
7031497	  776.0	  535.9	 7080.0	...
7031498	  775.9	  535.9	 7078.0	...
7031499	  775.7	  535.8	 7075.0	...
7031500	  775.6	  535.9	 7074.0	...
7031501	  775.6	  535.5	 7073.0	...
7031502	  775.6	  535.1	 7072.0	...
7031503	  775.4	  534.5	 7071.0	...
7031504	  775.2	  534.2	 7072.0	...
7031505	  774.9	  533.9	 7074.0	...
7031506	  774.8	  533.6	 7076.0	...
7031507	  775.0	  533.3	 7077.0	...
7031508	  775.3	  532.8	 7079.0	...
7031509	  775.7	  532.4	 7080.0	...
7031510	  775.7	  532.3	 7081.0	...
7031511	  775.8	  532.4	 7081.0	...
7031512	  775.9	  532.5	 7078.0	...
7031513	  776.0	  532.4	 7076.0	...
7031514	  776.1	  532.1	 7075.0	...
7031515	  776.0	  531.8	 7077.0	...
7031516	  775.8	  531.7	 7080.0	...
7031517	  775.7	  531.3	 7083.0	...
7031518	  775.5	  531.0	 7082.0	...
7031519	  775.2	  530.6	 7082.0	...
7031520	  774.8	  530.4	 7082.0	...
7031521	  774.7	  530.3	 7082.0	...
7031522	  774.8	  530.1	 7082.0	...
7031523	  774.9	  530.1	 7081.0	...
7031524	  775.0	  529.8	 7081.0	...
7031525	  774.9	  529.7	 7079.0	...
7031526	  774.8	  529.7	 7078.0	...
7031527	  774.8	  530.2	 7078.0	...
7031528	  774.8	  531.0	 7081.0	...
7031529	  774.7	  531.5	 7083.0	...
7031530	  774.6	  531.2	 7084.0	...
7031531	  774.8	  530.6	 7083.0	...
7031532	  775.2	  530.4	 7082.0	...
7031533	  775.7	  530.8	 7081.0	...
7031534	  775.8	  531.1	 7081.0	...
7031535	  775.8	  530.8	 7081.0	...
7031536	  775.9	  530.5	 7081.0	...
7031537	  776.0	  530.5	 7081.0	...
7031538	  775.9	  530.3	 7084.0	...
7031539	  775.6	  530.1	 7088.0	...
7031540	  775.4	  530.1	 7091.0	...
7031541	  775.4	  530.2	 7087.0	...
7031542	  775.4	  530.2	 7084.0	...
7031543	  775.6	  529.9	 7082.0	...
7031544	  776.0	  529.6	 7084.0	...
7031545	  776.4	  529.4	 7085.0	...
7031546	  776.5	  529.4	 7087.0	...
7031547	  776.4	  529.5	 7088.0	...
7031548	  776.3	  529.4	 7088.0	...
7031549	  776.1	  529.1	 7088.0	...
7031550	  775.9	  528.8	 7089.0	...
7031551	  775.8	  528.7	 7089.0	...
7031552	  775.8	  528.8	 7091.0	...
7031553	  775.8	  529.0	 7093.0	...
7031554	  775.8	  528.5	 7088.0	...
7031555	  775.6	  528.0	 7082.0	...
7031556	  775.5	  527.4	 7080.0	...
7031557	  775.4	  527.4	 7084.0	...
7031558	  775.4	  527.3	 7088.0	...
7031559	  775.5	  527.3	 7089.0	...
7031560	  775.6	  527.3	 7090.0	...
7031561	  775.9	  527.5	 7091.0	...
7031562	  776.1	  527.9	 7090.0	...
7031563	  776.2	  528.2	 7090.0	...
7031564	  776.3	  528.3	 7091.0	...
7031565	  776.5	  528.3	 7090.0	...
7031566	  776.9	  528.7	 7089.0	...
7031567	  777.2	  529.1	 7088.0	...
7031568	  777.1	  529.5	 7088.0	...
7031569	  776.9	  529.4	 7089.0	...
7031570	  776.8	  529.3	 7089.0	...
7031571	  776.7	  529.3	 7088.0	...
7031572	  776.7	  529.4	 7087.0	...
7031573	  776.7	  529.5	 7086.0	...
7031574	  776.6	  528.7	 7084.0	...
7031575	  776.4	  527.8	 7084.0	...
7031576	  776.3	  526.9	 7084.0	...
7031577	  776.4	  526.9	 7085.0	...
7031578	  776.6	  526.9	 7088.0	...
7031579	  776.7	  527.3	 7090.0	...
7031580	  776.8	  527.7	 7090.0	...
7031581	  776.8	  528.0	 7087.0	...
7031582	  776.8	  527.8	 7085.0	...
7031583	  776.7	  527.5	 7087.0	...
7031584	  776.7	  527.3	 7090.0	...
7031585	  776.7	  527.2	 7092.0	...
7031586	  776.7	  527.3	 7094.0	...
7031587	  776.7	  527.8	 7096.0	...
7031588	  776.5	  528.3	 7099.0	...
7031589	  776.4	  528.8	 7099.0	...
7031590	  776.2	  528.6	 7101.0	...
7031591	  776.3	  528.3	 7101.0	...
7031592	  776.3	  527.9	 7100.0	...
7031593	  776.3	  527.8	 7098.0	...
7031594	  776.2	  527.8	 7097.0	...
7031595	  776.2	  527.9	 7100.0	...
7031596	  776.2	  528.1	 7102.0	...
7031597	  776.2	  528.3	 7105.0	...
7031598	  776.1	  528.1	 7104.0	...
7031599	  776.0	  527.6	 7103.0	...
7031600	  775.9	  527.1	 7102.0	...
7031601	  776.1	  526.7	 7101.0	...
7031602	  776.2	  526.6	 7100.0	...
7031603	  776.3	  526.7	 7100.0	...
7031604	  776.6	  526.5	 7100.0	...
7031605	  776.9	  526.4	 7100.0	...
7031606	  777.2	  526.9	 7099.0	...
7031607	  777.4	  527.6	 7098.0	...
7031608	  777.3	  528.3	 7100.0	...
7031609	  777.2	  528.4	 7103.0	...
7031610	  777.5	  528.8	 7109.0	...
7031611	  778.0	  529.4	 7113.0	...
7031612	  778.5	  530.1	 7117.0	...
7031613	  777.9	  530.5	 7118.0	...
7031614	  777.3	  530.5	 7119.0	...
7031615	  776.7	  530.5	 7120.0	...
7031616	  776.8	  530.5	 7120.0	...
7031617	  776.8	  530.5	 7120.0	...
7031618	  776.8	  530.5	 7119.0	...
7031619	  776.9	  530.6	 7120.0	...
7031620	  776.7	  530.0	 7121.0	...
7031621	  776.4	  529.4	 7122.0	...
7031622	  776.2	  529.0	 7122.0	...
7031623	  776.3	  529.3	 7122.0	...
7031624	  776.6	  529.3	 7122.0	...
7031625	  776.9	  529.5	 7122.0	...
7031626	  777.1	  529.6	 7122.0	...
7031627	  777.1	  529.8	 7122.0	...
7031628	  777.3	  529.6	 7126.0	...
7031629	  777.6	  529.4	 7131.0	...
7031630	  777.9	  529.3	 7132.0	...
7031631	  778.3	  529.2	 7126.0	...
7031632	  778.5	  529.2	 7119.0	...
7031633	  778.4	  529.3	 7120.0	...
7031634	  778.2	  529.3	 7122.0	...
7031635	  777.8	  529.3	 7127.0	...
7031636	  777.4	  529.3	 7132.0	...
7031637	  777.0	  529.3	 7136.0	...
7031638	  776.7	  529.2	 7138.0	...
7031639	  776.7	  529.0	 7138.0	...
7031640	  776.5	  528.7	 7139.0	...
7031641	  776.4	  528.5	 7138.0	...
7031642	  776.5	  528.4	 7135.0	...
7031643	  776.7	  528.3	 7132.0	...
7031644	  777.4	  528.3	 7132.0	...
7031645	  777.8	  528.2	 7134.0	...
7031646	  778.2	  528.0	 7139.0	...
EFIX R   7031331	7031646	316	  775.3	  534.3	   7103
SSACC R  7031647
7031647	  778.1	  527.7	 7143.0	...
7031648	  777.7	  526.9	 7145.0	...
7031649	  776.3	  526.4	 7142.0	...
7031650	  773.5	  526.0	 7139.0	...
7031651	  769.8	  526.1	 7137.0	...
7031652	  765.4	  525.7	 7138.0	...
7031653	  761.0	  524.8	 7138.0	...
7031654	  756.4	  523.6	 7138.0	...
7031655	  751.2	  522.2	 7137.0	...
7031656	  745.4	  521.6	 7135.0	...
7031657	  738.9	  521.3	 7134.0	...
7031658	  733.6	  521.1	 7133.0	...
7031659	  728.0	  520.5	 7137.0	...
7031660	  723.7	  519.8	 7140.0	...
7031661	  720.5	  519.6	 7145.0	...
7031662	  718.4	  519.6	 7146.0	...
7031663	  717.2	  519.4	 7147.0	...
7031664	  716.4	  519.7	 7147.0	...
7031665	  716.7	  520.4	 7148.0	...
7031666	  717.2	  521.0	 7148.0	...
ESACC R  7031647	7031666	20	  778.1	  527.7	  717.2	  521.0	   1.30	    110
SFIX R   7031667
7031667	  718.3	  521.0	 7146.0	...
7031668	  719.6	  520.8	 7144.0	...
7031669	  721.0	  520.5	 7142.0	...
7031670	  722.6	  520.3	 7141.0	...
7031671	  723.9	  520.5	 7139.0	...
7031672	  725.2	  520.8	 7138.0	...
7031673	  726.3	  521.0	 7137.0	...
7031674	  727.7	  520.7	 7137.0	...
7031675	  729.4	  520.4	 7136.0	...
7031676	  730.8	  520.1	 7136.0	...
7031677	  732.2	  520.0	 7135.0	...
7031678	  732.9	  519.4	 7136.0	...
7031679	  733.3	  518.8	 7136.0	...
7031680	  733.7	  518.0	 7138.0	...
7031681	  734.2	  517.8	 7144.0	...
7031682	  734.6	  517.6	 7149.0	...
7031683	  734.5	  517.6	 7154.0	...
7031684	  734.4	  517.7	 7154.0	...
7031685	  734.2	  517.8	 7156.0	...
7031686	  734.1	  518.1	 7157.0	...
7031687	  734.0	  518.6	 7160.0	...
7031688	  733.9	  518.9	 7164.0	...
7031689	  733.6	  519.2	 7167.0	...
7031690	  733.0	  519.2	 7167.0	...
7031691	  732.0	  519.3	 7170.0	...
7031692	  731.2	  519.4	 7174.0	...
7031693	  730.8	  519.4	 7178.0	...
7031694	  730.8	  519.3	 7179.0	...
7031695	  730.7	  519.3	 7180.0	...
7031696	  730.5	  519.2	 7182.0	...
7031697	  730.3	  518.7	 7184.0	...
7031698	  730.2	  518.3	 7183.0	...
7031699	  730.1	  517.9	 7180.0	...
7031700	  730.3	  517.9	 7176.0	...
7031701	  730.4	  517.8	 7176.0	...
7031702	  730.6	  518.0	 7176.0	...
7031703	  730.7	  518.1	 7177.0	...
7031704	  731.0	  518.2	 7179.0	...
7031705	  731.3	  518.0	 7181.0	...
7031706	  731.2	  517.8	 7182.0	...
7031707	  730.9	  518.0	 7183.0	...
7031708	  730.6	  518.3	 7183.0	...
7031709	  730.8	  518.4	 7183.0	...
7031710	  730.9	  518.2	 7183.0	...
7031711	  731.0	  518.0	 7182.0	...
7031712	  731.1	  518.2	 7181.0	...
7031713	  731.1	  518.3	 7181.0	...
7031714	  731.1	  518.0	 7183.0	...
7031715	  731.2	  517.5	 7185.0	...
7031716	  731.3	  517.3	 7188.0	...
7031717	  731.8	  517.8	 7186.0	...
7031718	  732.2	  518.3	 7185.0	...
7031719	  732.2	  518.7	 7185.0	...
7031720	  731.9	  518.8	 7185.0	...
7031721	  731.6	  518.8	 7188.0	...
7031722	  731.7	  518.5	 7191.0	...
7031723	  731.9	  518.2	 7198.0	...
7031724	  732.0	  518.1	 7201.0	...
7031725	  732.0	  518.2	 7203.0	...
7031726	  732.0	  518.0	 7202.0	...
7031727	  731.8	  518.0	 7200.0	...
7031728	  731.7	  518.1	 7200.0	...
7031729	  731.7	  517.8	 7200.0	...
7031730	  732.0	  517.3	 7202.0	...
7031731	  732.2	  516.7	 7202.0	...
7031732	  732.1	  516.8	 7202.0	...
7031733	  732.1	  516.8	 7201.0	...
7031734	  732.0	  516.7	 7204.0	...
7031735	  732.2	  516.4	 7209.0	...
7031736	  732.5	  516.2	 7214.0	...
7031737	  732.6	  515.9	 7214.0	...
7031738	  732.5	  515.6	 7216.0	...
7031739	  732.4	  515.5	 7217.0	...
7031740	  732.5	  515.4	 7218.0	...
7031741	  732.5	  515.4	 7217.0	...
7031742	  732.5	  515.3	 7216.0	...
7031743	  732.7	  515.3	 7217.0	...
7031744	  732.9	  515.2	 7219.0	...
7031745	  732.9	  515.2	 7220.0	...
7031746	  732.7	  515.2	 7220.0	...
7031747	  732.4	  515.2	 7219.0	...
7031748	  732.3	  515.2	 7221.0	...
7031749	  732.2	  515.1	 7224.0	...
7031750	  732.1	  515.0	 7227.0	...
7031751	  732.4	  514.7	 7228.0	...
7031752	  732.6	  514.5	 7231.0	...
7031753	  732.7	  514.4	 7233.0	...
7031754	  732.4	  514.5	 7234.0	...
7031755	  732.2	  514.7	 7235.0	...
7031756	  732.3	  514.8	 7235.0	...
7031757	  732.2	  514.9	 7238.0	...
7031758	  732.0	  515.1	 7240.0	...
7031759	  732.0	  514.6	 7239.0	...
7031760	  732.5	  514.0	 7236.0	...
7031761	  732.9	  513.5	 7233.0	...
7031762	  733.2	  513.4	 7235.0	...
7031763	  733.1	  513.6	 7237.0	...
7031764	  733.0	  513.7	 7240.0	...
7031765	  732.9	  513.7	 7240.0	...
7031766	  732.5	  513.6	 7241.0	...
7031767	  732.1	  513.4	 7247.0	...
7031768	  731.7	  513.4	 7252.0	...
7031769	  731.7	  513.4	 7255.0	...
7031770	  731.7	  513.4	 7254.0	...
7031771	  731.8	  513.5	 7254.0	...
7031772	  731.9	  513.3	 7251.0	...
7031773	  731.6	  513.0	 7249.0	...
7031774	  731.2	  512.6	 7247.0	...
7031775	  731.0	  512.6	 7246.0	...
7031776	  731.0	  512.9	 7246.0	...
7031777	  731.1	  513.4	 7246.0	...
7031778	  731.2	  513.7	 7246.0	...
7031779	  731.1	  513.7	 7247.0	...
7031780	  731.2	  513.3	 7250.0	...
7031781	  731.2	  513.4	 7252.0	...
7031782	  730.7	  513.8	 7253.0	...
7031783	  730.2	  514.3	 7256.0	...
7031784	  729.7	  514.4	 7259.0	...
7031785	  729.8	  514.4	 7262.0	...
7031786	  730.0	  514.2	 7261.0	...
7031787	  730.2	  514.0	 7261.0	...
7031788	  730.2	  513.8	 7262.0	...
7031789	  730.3	  513.7	 7264.0	...
7031790	  730.3	  513.6	 7268.0	...
7031791	  730.3	  513.0	 7270.0	...
7031792	  730.4	  512.4	 7272.0	...
7031793	  730.5	  512.1	 7272.0	...
7031794	  730.5	  512.6	 7273.0	...
7031795	  730.5	  513.0	 7273.0	...
7031796	  730.5	  513.0	 7274.0	...
7031797	  730.3	  512.5	 7275.0	...
7031798	  730.5	  511.9	 7278.0	...
7031799	  730.6	  511.6	 7280.0	...
7031800	  730.7	  511.3	 7278.0	...
7031801	  730.6	  510.9	 7275.0	...
7031802	  730.7	  510.6	 7273.0	...
7031803	  730.7	  510.8	 7273.0	...
7031804	  730.6	  511.0	 7274.0	...
7031805	  730.5	  511.0	 7274.0	...
7031806	  730.2	  510.9	 7273.0	...
7031807	  730.0	  510.9	 7272.0	...
7031808	  730.0	  511.2	 7272.0	...
7031809	  730.3	  511.4	 7276.0	...
7031810	  730.6	  511.4	 7283.0	...
7031811	  731.1	  511.3	 7289.0	...
7031812	  731.5	  511.3	 7291.0	...
7031813	  731.8	  511.5	 7290.0	...
7031814	  731.9	  511.9	 7288.0	...
7031815	  732.0	  512.2	 7286.0	...
7031816	  732.0	  512.3	 7286.0	...
7031817	  732.0	  512.4	 7288.0	...
7031818	  731.9	  512.3	 7290.0	...
7031819	  731.7	  512.2	 7291.0	...
7031820	  731.6	  512.0	 7292.0	...
7031821	  730.9	  511.9	 7292.0	...
7031822	  730.2	  511.9	 7291.0	...
7031823	  729.5	  511.8	 7291.0	...
7031824	  729.5	  511.8	 7291.0	...
7031825	  729.9	  511.7	 7291.0	...
7031826	  730.3	  511.8	 7291.0	...
7031827	  730.2	  511.9	 7293.0	...
7031828	  729.8	  512.0	 7294.0	...
7031829	  729.2	  512.2	 7297.0	...
7031830	  729.0	  512.3	 7302.0	...
7031831	  729.1	  511.9	 7306.0	...
7031832	  729.4	  511.2	 7308.0	...
7031833	  729.8	  510.6	 7306.0	...
7031834	  730.0	  510.5	 7304.0	...
7031835	  730.0	  510.0	 7304.0	...
7031836	  729.9	  509.4	 7303.0	...
7031837	  729.9	  508.8	 7302.0	...
7031838	  729.6	  508.8	 7300.0	...
7031839	  729.4	  508.8	 7300.0	...
7031840	  729.3	  508.7	 7301.0	...
7031841	  729.4	  508.6	 7305.0	...
7031842	  729.2	  508.7	 7308.0	...
7031843	  728.9	  508.9	 7312.0	...
7031844	  728.8	  509.2	 7317.0	...
7031845	  728.9	  509.3	 7321.0	...
7031846	  729.0	  509.2	 7325.0	...
7031847	  728.9	  509.0	 7326.0	...
7031848	  729.0	  508.9	 7326.0	...
7031849	  729.1	  508.4	 7327.0	...
7031850	  729.2	  507.9	 7331.0	...
7031851	  729.2	  506.9	 7337.0	...
7031852	  729.3	  506.4	 7343.0	...
7031853	  729.4	  505.8	 7340.0	...
7031854	  729.7	  505.6	 7336.0	...
7031855	  730.0	  505.6	 7331.0	...
7031856	  730.3	  505.8	 7331.0	...
7031857	  730.3	  506.0	 7331.0	...
7031858	  730.2	  506.0	 7334.0	...
7031859	  730.3	  506.4	 7337.0	...
7031860	  730.6	  506.9	 7341.0	...
7031861	  730.9	  507.6	 7342.0	...
7031862	  731.1	  508.0	 7344.0	...
7031863	  731.6	  508.4	 7347.0	...
7031864	  732.1	  508.5	 7348.0	...
7031865	  732.0	  508.5	 7349.0	...
7031866	  731.5	  508.4	 7348.0	...
7031867	  731.0	  508.4	 7348.0	...
7031868	  731.3	  508.3	 7347.0	...
7031869	  731.5	  507.9	 7349.0	...
7031870	  731.8	  507.5	 7352.0	...
7031871	  731.8	  507.2	 7356.0	...
7031872	  731.3	  507.2	 7359.0	...
7031873	  730.9	  507.5	 7360.0	...
7031874	  730.5	  508.1	 7357.0	...
7031875	  730.6	  508.7	 7354.0	...
7031876	  730.7	  509.0	 7356.0	...
7031877	  730.7	  508.6	 7360.0	...
7031878	  730.8	  508.2	 7365.0	...
7031879	  730.8	  508.1	 7364.0	...
7031880	  730.6	  508.1	 7364.0	...
7031881	  730.2	  507.8	 7367.0	...
7031882	  730.2	  507.4	 7371.0	...
7031883	  730.5	  507.0	 7372.0	...
7031884	  730.9	  506.8	 7369.0	...
7031885	  730.9	  506.6	 7365.0	...
7031886	  730.9	  506.4	 7364.0	...
7031887	  730.8	  506.5	 7364.0	...
7031888	  730.8	  506.5	 7365.0	...
7031889	  730.9	  506.5	 7369.0	...
7031890	  731.1	  506.5	 7373.0	...
7031891	  731.2	  506.2	 7378.0	...
7031892	  731.1	  505.9	 7380.0	...
7031893	  730.8	  505.6	 7383.0	...
7031894	  730.5	  505.5	 7387.0	...
7031895	  730.2	  505.4	 7391.0	...
7031896	  730.2	  505.0	 7392.0	...
7031897	  730.3	  504.5	 7394.0	...
7031898	  730.4	  504.3	 7394.0	...
7031899	  730.5	  504.5	 7392.0	...
7031900	  730.6	  504.8	 7390.0	...
7031901	  730.6	  505.3	 7389.0	...
7031902	  730.5	  505.9	 7389.0	...
7031903	  730.5	  506.4	 7392.0	...
7031904	  730.5	  506.4	 7394.0	...
7031905	  730.7	  506.7	 7392.0	...
7031906	  730.9	  506.8	 7387.0	...
7031907	  731.1	  507.0	 7385.0	...
7031908	  731.1	  507.0	 7389.0	...
7031909	  730.8	  507.1	 7389.0	...
7031910	  730.4	  507.3	 7387.0	...
7031911	  729.7	  507.6	 7385.0	...
7031912	  729.4	  507.9	 7386.0	...
7031913	  729.1	  508.1	 7387.0	...
7031914	  729.0	  508.5	 7389.0	...
7031915	  729.1	  508.7	 7391.0	...
7031916	  729.1	  508.7	 7393.0	...
7031917	  729.0	  508.3	 7395.0	...
7031918	  729.1	  507.8	 7397.0	...
7031919	  729.3	  507.6	 7397.0	...
7031920	  729.6	  507.6	 7398.0	...
7031921	  729.5	  506.5	 7397.0	...
7031922	  729.8	  505.4	 7396.0	...
7031923	  730.1	  505.0	 7395.0	...
7031924	  730.9	  505.7	 7395.0	...
7031925	  731.1	  506.5	 7397.0	...
7031926	  731.2	  506.4	 7399.0	...
7031927	  730.9	  506.4	 7402.0	...
7031928	  730.8	  506.4	 7406.0	...
7031929	  731.2	  506.4	 7409.0	...
7031930	  731.6	  506.2	 7411.0	...
7031931	  731.6	  506.1	 7411.0	...
7031932	  731.2	  506.1	 7411.0	...
7031933	  731.1	  506.2	 7411.0	...
7031934	  731.5	  506.3	 7411.0	...
7031935	  731.8	  506.4	 7411.0	...
7031936	  731.8	  506.5	 7411.0	...
7031937	  731.8	  506.8	 7411.0	...
7031938	  731.8	  507.5	 7412.0	...
7031939	  731.9	  508.2	 7413.0	...
7031940	  732.1	  508.5	 7417.0	...
7031941	  732.2	  508.5	 7425.0	...
7031942	  732.3	  508.5	 7432.0	...
7031943	  732.3	  508.5	 7437.0	...
7031944	  732.3	  508.6	 7439.0	...
7031945	  732.2	  508.7	 7441.0	...
7031946	  732.0	  508.7	 7442.0	...
7031947	  732.0	  508.5	 7444.0	...
7031948	  731.9	  508.3	 7445.0	...
7031949	  731.9	  508.1	 7446.0	...
7031950	  731.9	  507.9	 7448.0	...
7031951	  731.9	  507.6	 7447.0	...
7031952	  732.0	  507.3	 7446.0	...
7031953	  731.8	  507.4	 7444.0	...
7031954	  731.3	  507.7	 7440.0	...
7031955	  730.8	  507.8	 7436.0	...
7031956	  730.5	  507.7	 7432.0	...
7031957	  730.5	  507.6	 7431.0	...
7031958	  730.6	  507.9	 7435.0	...
7031959	  730.7	  508.2	 7438.0	...
7031960	  730.5	  508.5	 7441.0	...
7031961	  730.4	  508.5	 7441.0	...
7031962	  730.3	  508.5	 7441.0	...
7031963	  730.1	  508.6	 7442.0	...
7031964	  729.8	  508.6	 7445.0	...
7031965	  729.4	  508.7	 7447.0	...
7031966	  729.3	  508.8	 7448.0	...
7031967	  729.2	  509.0	 7448.0	...
7031968	  729.2	  509.1	 7449.0	...
7031969	  729.2	  509.2	 7451.0	...
7031970	  729.5	  509.1	 7452.0	...
7031971	  729.8	  509.4	 7453.0	...
7031972	  730.1	  510.1	 7448.0	...
7031973	  730.1	  510.7	 7443.0	...
7031974	  730.3	  511.5	 7439.0	...
7031975	  730.5	  512.0	 7444.0	...
7031976	  730.6	  512.6	 7450.0	...
7031977	  730.7	  513.3	 7454.0	...
7031978	  730.8	  514.2	 7449.0	...
7031979	  730.8	  515.2	 7445.0	...
7031980	  730.8	  515.9	 7442.0	...
EFIX R   7031667	7031980	314	  730.8	  511.8	   7300
SSACC R  7031981
7031981	  731.7	  516.6	 7450.0	...
7031982	  732.9	  517.1	 7458.0	...
7031983	  735.2	  517.9	 7462.0	...
7031984	  737.3	  518.7	 7457.0	...
7031985	  740.5	  519.9	 7450.0	...
7031986	  744.8	  521.2	 7444.0	...
7031987	  748.7	  522.4	 7441.0	...
7031988	  753.9	  523.2	 7440.0	...
7031989	  757.6	  524.0	 7439.0	...
7031990	  762.9	  524.6	 7439.0	...
7031991	  766.0	  524.3	 7440.0	...
7031992	  769.7	  523.2	 7442.0	...
7031993	  772.0	  522.3	 7444.0	...
7031994	  774.9	  520.8	 7447.0	...
7031995	  776.1	  514.0	 7460.0	...
7031996	  777.5	  507.1	 7473.0	...
7031997	  780.9	  496.8	 7502.0	...
7031998	  784.7	  492.1	 7521.0	...
7031999	  787.9	  488.7	 7541.0	...
7032000	  787.5	  490.1	 7540.0	...
7032001	  785.9	  490.6	 7539.0	...
7032002	  780.3	  491.1	 7537.0	...
7032003	  775.4	  492.3	 7537.0	...
7032004	  772.2	  501.8	 7512.0	...
7032005	  771.4	  517.9	 7470.0	...
7032006	  772.2	  542.5	 7406.0	...
7032007	  773.1	  569.4	 7341.0	...
7032008	  777.5	  602.1	 7248.0	...
7032009	  784.6	  640.6	 7137.0	...
7032010	  794.5	  682.5	 7000.0	...
7032011	  805.5	  727.0	 6861.0	...
7032012	  815.3	  772.2	 6709.0	...
7032013	  824.9	  822.1	 6559.0	...
7032014	  834.4	  873.0	 6395.0	...
7032015	  844.5	  928.0	 6225.0	...
7032016	  854.2	  985.2	 6044.0	...
7032017	  866.1	 1048.2	 5854.0	...
7032018	  879.1	 1112.9	 5661.0	...
7032019	  894.3	 1180.3	 5458.0	...
7032020	  910.6	 1247.3	 5254.0	...
7032021	  928.6	 1318.4	 5041.0	...
7032022	  947.3	 1390.3	 4791.0	...
7032023	  967.0	 1467.3	 4533.0	...
7032024	  991.8	 1544.4	 4282.0	...
7032025	 1020.9	 1621.7	 4050.0	...
7032026	 1050.5	 1698.6	 3812.0	...
7032027	 1078.2	 1780.8	 3558.0	...
7032028	 1112.2	 1867.0	 3304.0	...
7032029	 1148.2	 1955.1	 3030.0	...
7032030	 1182.1	 2037.9	 2752.0	...
7032031	 1199.4	 2093.3	 2562.0	...
7032032	 1206.6	 2118.8	 2478.0	...
7032033	 1206.6	 2118.8	 2478.0	...
SBLINK R 7032034
7032034	   .	   .	    0.0	...
7032035	   .	   .	    0.0	...
7032036	   .	   .	    0.0	...
7032037	   .	   .	    0.0	...
7032038	   .	   .	    0.0	...
7032039	   .	   .	    0.0	...
7032040	   .	   .	    0.0	...
7032041	   .	   .	    0.0	...
7032042	   .	   .	    0.0	...
7032043	   .	   .	    0.0	...
7032044	   .	   .	    0.0	...
7032045	   .	   .	    0.0	...
7032046	   .	   .	    0.0	...
7032047	   .	   .	    0.0	...
7032048	   .	   .	    0.0	...
7032049	   .	   .	    0.0	...
7032050	   .	   .	    0.0	...
7032051	   .	   .	    0.0	...
7032052	   .	   .	    0.0	...
7032053	   .	   .	    0.0	...
7032054	   .	   .	    0.0	...
7032055	   .	   .	    0.0	...
7032056	   .	   .	    0.0	...
[truncated: 4,298,985 more chars]
