# Supplementary material for: With an eye on uncertainty: Modelling pupillary responses to environmental volatility
Source: PLoS Comput Biol. 2019 Jul 5;15(7):e1007126. doi: 10.1371/journal.pcbi.1007126 (PMC6636765; doi:10.1371/journal.pcbi.1007126)
Supplement: S8 Data — Zip file containing the pupillometry data for participant 8. (ZIP) [file pcbi.1007126.s008.zip › P8/trial9.asc]

** CONVERTED FROM C:\Users\tparr\Documents\PVR\P8_1412\trial9.edf using edfapi 3.1 Win32 Nov 24 2009 on Thu Dec 14 11:55:54 2017
** DATE: Thu Dec 14 11:39:38 2017
** TYPE: EDF_FILE BINARY EVENT SAMPLE TAGGED
** VERSION: EYELINK II 1
** SOURCE: EYELINK CL
** EYELINK II CL v4.48 Nov 25 2009
** CAMERA: EyeLink CL Version 1.4 Sensor=BHA
** SERIAL NUMBER: CL1-AAD42
** CAMERA_CONFIG: AAD42140.SCD
**

MSG	6162521 RECCFG CR 1000 2 0 R
MSG	6162521 ELCLCFG MTABLER
MSG	6162521 GAZE_COORDS 0.00 0.00 1599.00 1199.00
MSG	6162521 THRESHOLDS R 103 233
MSG	6162521 ELCL_PROC CENTROID (3)
MSG	6162521 ELCL_PCR_PARAM 5 3.0
START	6162522 	RIGHT	SAMPLES	EVENTS
PRESCALER	1
VPRESCALER	1
PUPIL	AREA
EVENTS	GAZE	RIGHT	RATE	1000.00	TRACKING	CR	FILTER	2
SAMPLES	GAZE	RIGHT	RATE	1000.00	TRACKING	CR	FILTER	2
MSG	6162522 !MODE RECORD CR 1000 2 0 R
6162522	  738.6	  582.8	 6220.0	...
INPUT	6162522	127
6162523	  738.6	  582.8	 6219.0	...
6162524	  738.5	  582.8	 6220.0	...
6162525	  738.4	  583.0	 6222.0	...
6162526	  738.3	  583.2	 6224.0	...
6162527	  738.3	  583.3	 6227.0	...
6162528	  738.3	  583.6	 6230.0	...
SFIX R   6162529
6162529	  738.2	  583.9	 6233.0	...
6162530	  738.0	  583.6	 6235.0	...
6162531	  737.9	  583.2	 6238.0	...
6162532	  737.9	  582.8	 6241.0	...
6162533	  737.9	  582.7	 6243.0	...
6162534	  737.9	  582.4	 6243.0	...
6162535	  737.9	  582.0	 6243.0	...
6162536	  737.8	  581.5	 6246.0	...
6162537	  737.4	  581.1	 6250.0	...
6162538	  737.0	  580.8	 6251.0	...
6162539	  736.5	  580.3	 6248.0	...
6162540	  736.4	  579.8	 6245.0	...
6162541	  736.2	  579.6	 6248.0	...
6162542	  736.3	  579.9	 6251.0	...
6162543	  736.8	  579.9	 6255.0	...
6162544	  737.2	  579.1	 6256.0	...
6162545	  737.5	  578.4	 6258.0	...
6162546	  737.4	  578.3	 6258.0	...
6162547	  737.2	  578.7	 6259.0	...
6162548	  736.9	  579.1	 6259.0	...
6162549	  736.5	  579.1	 6259.0	...
6162550	  736.3	  579.1	 6259.0	...
6162551	  736.3	  579.1	 6259.0	...
6162552	  736.5	  579.5	 6258.0	...
6162553	  736.0	  580.0	 6258.0	...
6162554	  735.5	  580.5	 6257.0	...
6162555	  735.1	  580.6	 6257.0	...
6162556	  735.2	  580.1	 6257.0	...
6162557	  735.0	  579.5	 6259.0	...
6162558	  734.6	  579.0	 6260.0	...
6162559	  734.3	  578.8	 6262.0	...
6162560	  734.2	  578.6	 6262.0	...
6162561	  734.3	  578.9	 6261.0	...
6162562	  734.4	  579.5	 6260.0	...
6162563	  734.5	  579.9	 6259.0	...
6162564	  734.4	  579.8	 6259.0	...
6162565	  734.3	  579.6	 6257.0	...
6162566	  734.2	  579.6	 6256.0	...
6162567	  734.1	  579.5	 6257.0	...
6162568	  734.0	  578.7	 6257.0	...
6162569	  733.7	  578.1	 6258.0	...
6162570	  733.4	  577.5	 6257.0	...
6162571	  733.2	  577.6	 6256.0	...
6162572	  733.3	  577.6	 6257.0	...
6162573	  733.8	  577.5	 6259.0	...
6162574	  734.2	  577.7	 6261.0	...
6162575	  734.5	  577.8	 6264.0	...
6162576	  734.6	  578.3	 6268.0	...
6162577	  734.6	  578.6	 6270.0	...
6162578	  734.8	  578.9	 6268.0	...
6162579	  735.0	  578.7	 6266.0	...
6162580	  734.9	  578.5	 6265.0	...
6162581	  734.7	  578.3	 6265.0	...
6162582	  734.4	  577.9	 6264.0	...
6162583	  734.2	  577.2	 6263.0	...
6162584	  734.1	  576.7	 6263.0	...
6162585	  734.2	  576.5	 6262.0	...
6162586	  734.5	  576.7	 6264.0	...
6162587	  734.6	  576.9	 6265.0	...
6162588	  734.6	  577.0	 6266.0	...
6162589	  734.7	  577.5	 6267.0	...
6162590	  734.9	  577.9	 6268.0	...
6162591	  735.0	  578.3	 6269.0	...
6162592	  735.1	  578.1	 6271.0	...
6162593	  734.8	  577.6	 6272.0	...
6162594	  734.5	  577.2	 6271.0	...
6162595	  734.2	  576.9	 6271.0	...
6162596	  734.1	  576.5	 6271.0	...
6162597	  733.8	  576.2	 6272.0	...
6162598	  733.6	  576.1	 6273.0	...
6162599	  733.6	  576.2	 6273.0	...
6162600	  733.5	  576.3	 6271.0	...
6162601	  733.4	  576.2	 6269.0	...
6162602	  733.3	  576.3	 6267.0	...
6162603	  733.3	  576.4	 6267.0	...
6162604	  733.5	  576.4	 6267.0	...
6162605	  733.9	  576.2	 6267.0	...
6162606	  734.2	  576.0	 6267.0	...
6162607	  734.5	  576.4	 6266.0	...
6162608	  734.5	  577.1	 6266.0	...
6162609	  734.1	  577.3	 6267.0	...
6162610	  733.7	  576.9	 6269.0	...
6162611	  733.2	  576.3	 6273.0	...
6162612	  733.1	  576.3	 6276.0	...
6162613	  733.3	  576.3	 6277.0	...
6162614	  733.5	  576.4	 6276.0	...
6162615	  733.8	  576.9	 6275.0	...
6162616	  733.6	  577.2	 6275.0	...
6162617	  733.3	  577.3	 6278.0	...
6162618	  733.0	  577.2	 6281.0	...
6162619	  733.2	  577.1	 6283.0	...
6162620	  733.6	  577.3	 6283.0	...
6162621	  734.0	  577.4	 6286.0	...
6162622	  734.3	  577.4	 6289.0	...
6162623	  734.4	  577.4	 6290.0	...
6162624	  734.1	  577.4	 6288.0	...
6162625	  733.5	  577.1	 6286.0	...
6162626	  732.9	  576.8	 6287.0	...
6162627	  732.6	  576.4	 6286.0	...
6162628	  732.7	  576.3	 6284.0	...
6162629	  732.8	  576.2	 6285.0	...
6162630	  733.0	  576.4	 6288.0	...
6162631	  733.0	  576.7	 6290.0	...
6162632	  733.0	  577.1	 6290.0	...
6162633	  732.9	  577.0	 6291.0	...
6162634	  732.7	  576.7	 6293.0	...
6162635	  732.6	  576.5	 6294.0	...
6162636	  732.6	  576.5	 6295.0	...
6162637	  732.6	  576.5	 6297.0	...
6162638	  732.5	  576.5	 6300.0	...
6162639	  732.5	  576.6	 6302.0	...
6162640	  732.6	  576.7	 6298.0	...
6162641	  732.6	  577.0	 6294.0	...
6162642	  732.7	  577.2	 6289.0	...
6162643	  732.8	  577.5	 6292.0	...
6162644	  733.0	  577.6	 6295.0	...
6162645	  733.1	  577.5	 6300.0	...
6162646	  732.9	  577.2	 6301.0	...
6162647	  732.5	  576.9	 6303.0	...
6162648	  732.4	  576.7	 6303.0	...
6162649	  732.6	  576.5	 6302.0	...
6162650	  732.6	  576.2	 6301.0	...
6162651	  732.5	  576.1	 6301.0	...
6162652	  732.4	  575.9	 6301.0	...
6162653	  732.5	  575.8	 6301.0	...
6162654	  732.6	  575.8	 6301.0	...
6162655	  732.6	  575.8	 6301.0	...
6162656	  732.6	  575.7	 6301.0	...
6162657	  732.5	  575.2	 6300.0	...
6162658	  732.4	  574.8	 6300.0	...
6162659	  732.3	  574.7	 6303.0	...
6162660	  732.5	  575.0	 6307.0	...
6162661	  732.5	  574.9	 6313.0	...
6162662	  732.5	  574.7	 6318.0	...
6162663	  732.5	  574.6	 6320.0	...
6162664	  732.5	  574.7	 6320.0	...
6162665	  732.4	  574.6	 6320.0	...
6162666	  732.2	  574.2	 6320.0	...
6162667	  732.1	  573.9	 6321.0	...
6162668	  732.2	  573.7	 6322.0	...
6162669	  732.3	  573.4	 6322.0	...
6162670	  732.3	  573.1	 6322.0	...
6162671	  732.2	  573.1	 6323.0	...
6162672	  732.2	  573.2	 6325.0	...
6162673	  732.4	  573.5	 6327.0	...
6162674	  732.5	  573.5	 6328.0	...
6162675	  732.8	  573.5	 6327.0	...
6162676	  732.8	  573.5	 6325.0	...
6162677	  732.8	  573.5	 6325.0	...
6162678	  732.7	  573.4	 6325.0	...
6162679	  732.6	  573.2	 6324.0	...
6162680	  732.7	  573.0	 6324.0	...
6162681	  732.9	  573.1	 6324.0	...
6162682	  733.0	  573.1	 6325.0	...
6162683	  733.0	  573.2	 6325.0	...
6162684	  733.0	  573.5	 6327.0	...
6162685	  733.2	  573.7	 6329.0	...
6162686	  733.3	  574.0	 6332.0	...
6162687	  733.4	  574.2	 6333.0	...
6162688	  733.5	  574.4	 6332.0	...
6162689	  733.5	  574.6	 6330.0	...
6162690	  733.2	  574.6	 6325.0	...
6162691	  732.8	  574.6	 6321.0	...
6162692	  732.9	  574.6	 6320.0	...
6162693	  733.2	  574.5	 6322.0	...
6162694	  733.5	  574.8	 6326.0	...
6162695	  733.4	  575.2	 6328.0	...
6162696	  733.3	  575.5	 6330.0	...
6162697	  733.2	  575.4	 6331.0	...
6162698	  733.1	  575.4	 6331.0	...
6162699	  733.0	  575.0	 6332.0	...
6162700	  733.0	  574.7	 6334.0	...
6162701	  733.0	  574.7	 6337.0	...
6162702	  733.1	  575.0	 6341.0	...
6162703	  732.8	  575.4	 6343.0	...
6162704	  732.4	  574.9	 6343.0	...
6162705	  732.1	  574.4	 6343.0	...
6162706	  732.2	  573.9	 6343.0	...
6162707	  732.5	  574.0	 6342.0	...
6162708	  732.7	  574.3	 6342.0	...
6162709	  732.8	  574.5	 6341.0	...
6162710	  732.8	  574.6	 6340.0	...
6162711	  732.8	  574.7	 6338.0	...
6162712	  732.9	  574.9	 6338.0	...
6162713	  733.0	  575.0	 6339.0	...
6162714	  733.2	  575.1	 6339.0	...
6162715	  733.6	  575.1	 6338.0	...
6162716	  734.0	  575.1	 6337.0	...
6162717	  734.4	  575.1	 6337.0	...
6162718	  734.6	  575.1	 6339.0	...
6162719	  734.7	  575.1	 6342.0	...
6162720	  734.6	  574.8	 6349.0	...
6162721	  734.6	  574.6	 6354.0	...
6162722	  734.7	  574.4	 6357.0	...
6162723	  734.8	  574.4	 6357.0	...
6162724	  734.9	  574.3	 6358.0	...
6162725	  734.8	  574.3	 6361.0	...
6162726	  734.7	  574.3	 6364.0	...
6162727	  734.7	  574.3	 6367.0	...
6162728	  734.7	  574.4	 6367.0	...
6162729	  734.7	  574.4	 6367.0	...
6162730	  734.7	  574.1	 6368.0	...
6162731	  734.8	  573.6	 6370.0	...
6162732	  734.6	  573.2	 6370.0	...
6162733	  734.6	  573.2	 6370.0	...
6162734	  734.5	  573.6	 6364.0	...
6162735	  734.6	  574.0	 6359.0	...
6162736	  734.9	  574.5	 6354.0	...
6162737	  734.9	  574.9	 6353.0	...
6162738	  734.9	  575.3	 6353.0	...
6162739	  734.8	  575.4	 6353.0	...
6162740	  734.9	  575.3	 6354.0	...
6162741	  735.1	  575.1	 6354.0	...
6162742	  735.2	  574.7	 6354.0	...
6162743	  735.0	  574.1	 6353.0	...
6162744	  734.6	  573.5	 6355.0	...
6162745	  734.2	  573.3	 6356.0	...
6162746	  734.1	  573.1	 6359.0	...
6162747	  734.1	  573.4	 6360.0	...
6162748	  734.5	  573.7	 6362.0	...
6162749	  734.8	  573.8	 6362.0	...
6162750	  734.9	  573.5	 6363.0	...
6162751	  734.8	  572.6	 6368.0	...
6162752	  734.8	  571.9	 6373.0	...
6162753	  734.9	  571.8	 6378.0	...
6162754	  735.1	  572.2	 6379.0	...
6162755	  735.3	  572.3	 6379.0	...
6162756	  735.2	  571.9	 6380.0	...
6162757	  735.1	  571.8	 6380.0	...
6162758	  735.1	  572.0	 6381.0	...
6162759	  735.1	  572.2	 6381.0	...
6162760	  735.3	  572.2	 6380.0	...
6162761	  735.3	  572.2	 6378.0	...
6162762	  735.3	  572.1	 6375.0	...
6162763	  735.1	  572.0	 6375.0	...
6162764	  734.9	  572.1	 6378.0	...
6162765	  734.8	  572.4	 6378.0	...
6162766	  734.7	  572.7	 6375.0	...
6162767	  734.7	  572.9	 6373.0	...
6162768	  734.7	  573.0	 6374.0	...
6162769	  734.7	  572.4	 6375.0	...
6162770	  734.6	  571.6	 6378.0	...
6162771	  734.5	  570.8	 6378.0	...
6162772	  734.4	  570.7	 6379.0	...
6162773	  734.3	  570.7	 6378.0	...
6162774	  734.2	  570.7	 6376.0	...
6162775	  734.1	  570.4	 6375.0	...
6162776	  734.0	  569.4	 6375.0	...
6162777	  733.8	  568.4	 6376.0	...
6162778	  733.8	  567.5	 6377.0	...
6162779	  734.0	  567.4	 6376.0	...
6162780	  734.3	  567.4	 6376.0	...
6162781	  734.4	  567.4	 6378.0	...
6162782	  734.5	  567.8	 6381.0	...
6162783	  734.5	  568.0	 6382.0	...
6162784	  734.6	  568.3	 6381.0	...
6162785	  734.4	  568.1	 6380.0	...
6162786	  734.3	  567.9	 6379.0	...
6162787	  734.3	  567.8	 6380.0	...
6162788	  734.5	  567.8	 6382.0	...
6162789	  734.8	  567.9	 6385.0	...
6162790	  734.8	  568.0	 6387.0	...
6162791	  734.8	  567.5	 6390.0	...
6162792	  734.7	  567.0	 6392.0	...
6162793	  734.7	  567.1	 6395.0	...
6162794	  734.6	  567.8	 6397.0	...
6162795	  734.3	  568.4	 6401.0	...
6162796	  734.2	  568.7	 6404.0	...
6162797	  734.2	  569.0	 6407.0	...
6162798	  734.5	  569.1	 6410.0	...
6162799	  734.5	  569.0	 6413.0	...
6162800	  734.4	  568.8	 6412.0	...
6162801	  734.1	  568.7	 6409.0	...
6162802	  734.0	  568.5	 6406.0	...
6162803	  734.0	  568.3	 6407.0	...
6162804	  734.1	  568.1	 6409.0	...
6162805	  734.2	  567.7	 6411.0	...
6162806	  734.2	  567.4	 6413.0	...
6162807	  734.3	  567.4	 6415.0	...
6162808	  734.2	  567.6	 6416.0	...
6162809	  733.9	  567.6	 6418.0	...
6162810	  733.5	  567.6	 6418.0	...
6162811	  733.7	  567.4	 6418.0	...
6162812	  734.1	  567.4	 6422.0	...
6162813	  734.6	  567.4	 6425.0	...
6162814	  735.0	  567.6	 6429.0	...
6162815	  735.1	  567.6	 6430.0	...
6162816	  734.9	  567.4	 6431.0	...
6162817	  734.8	  567.1	 6431.0	...
6162818	  734.7	  567.2	 6430.0	...
6162819	  734.7	  567.3	 6428.0	...
6162820	  734.5	  567.5	 6427.0	...
6162821	  734.4	  567.6	 6428.0	...
6162822	  734.4	  567.6	 6425.0	...
6162823	  734.3	  567.9	 6421.0	...
6162824	  734.2	  568.2	 6416.0	...
6162825	  734.0	  568.2	 6416.0	...
6162826	  734.0	  568.0	 6416.0	...
6162827	  733.9	  567.8	 6416.0	...
6162828	  733.8	  567.8	 6416.0	...
6162829	  733.9	  567.8	 6416.0	...
6162830	  734.2	  568.1	 6417.0	...
6162831	  734.5	  568.3	 6417.0	...
6162832	  734.7	  568.4	 6418.0	...
6162833	  735.1	  568.3	 6424.0	...
6162834	  735.4	  568.2	 6429.0	...
6162835	  735.5	  568.2	 6429.0	...
6162836	  735.4	  568.1	 6424.0	...
6162837	  735.4	  568.1	 6423.0	...
6162838	  735.4	  568.2	 6426.0	...
6162839	  735.4	  567.8	 6429.0	...
6162840	  735.4	  567.4	 6429.0	...
6162841	  735.4	  566.8	 6430.0	...
6162842	  735.4	  566.6	 6434.0	...
6162843	  735.4	  566.5	 6438.0	...
6162844	  735.4	  566.7	 6441.0	...
6162845	  735.3	  566.9	 6441.0	...
6162846	  735.2	  567.1	 6442.0	...
6162847	  735.0	  567.3	 6446.0	...
6162848	  734.9	  567.1	 6450.0	...
6162849	  734.7	  566.7	 6453.0	...
6162850	  734.5	  566.3	 6454.0	...
6162851	  734.8	  566.3	 6455.0	...
6162852	  735.1	  566.3	 6457.0	...
6162853	  735.6	  566.4	 6459.0	...
6162854	  735.7	  566.1	 6462.0	...
6162855	  735.9	  565.5	 6466.0	...
6162856	  735.8	  565.1	 6467.0	...
6162857	  735.5	  565.2	 6467.0	...
6162858	  735.2	  565.3	 6467.0	...
6162859	  735.0	  565.4	 6467.0	...
6162860	  735.1	  565.4	 6467.0	...
6162861	  735.9	  565.7	 6467.0	...
6162862	  736.6	  565.8	 6466.0	...
6162863	  737.0	  565.8	 6466.0	...
6162864	  736.6	  565.7	 6464.0	...
6162865	  736.3	  565.4	 6463.0	...
6162866	  736.2	  565.4	 6460.0	...
6162867	  736.1	  565.4	 6460.0	...
6162868	  736.0	  565.4	 6461.0	...
6162869	  735.7	  565.3	 6464.0	...
6162870	  735.5	  565.1	 6467.0	...
6162871	  735.2	  565.1	 6467.0	...
6162872	  735.5	  565.2	 6468.0	...
6162873	  735.8	  566.0	 6467.0	...
6162874	  736.1	  566.7	 6467.0	...
6162875	  736.2	  567.5	 6467.0	...
6162876	  736.2	  567.5	 6467.0	...
6162877	  736.1	  567.5	 6468.0	...
6162878	  735.9	  567.4	 6470.0	...
6162879	  735.6	  566.9	 6473.0	...
6162880	  735.5	  566.5	 6474.0	...
6162881	  735.6	  566.1	 6474.0	...
6162882	  735.7	  565.3	 6470.0	...
6162883	  735.8	  564.5	 6465.0	...
6162884	  735.6	  563.8	 6460.0	...
6162885	  735.6	  563.7	 6460.0	...
6162886	  735.9	  563.4	 6461.0	...
6162887	  736.1	  563.1	 6461.0	...
6162888	  736.5	  563.1	 6464.0	...
6162889	  736.6	  563.2	 6470.0	...
6162890	  736.8	  563.3	 6478.0	...
6162891	  736.8	  563.2	 6481.0	...
6162892	  736.7	  563.4	 6482.0	...
6162893	  736.7	  563.4	 6483.0	...
6162894	  736.5	  562.7	 6485.0	...
6162895	  736.4	  562.1	 6488.0	...
6162896	  736.3	  561.8	 6490.0	...
6162897	  736.3	  561.9	 6492.0	...
6162898	  736.0	  562.1	 6494.0	...
6162899	  735.7	  562.2	 6494.0	...
6162900	  735.4	  562.2	 6495.0	...
6162901	  735.4	  562.2	 6496.0	...
6162902	  735.3	  562.3	 6498.0	...
6162903	  735.6	  562.5	 6498.0	...
6162904	  736.2	  562.7	 6499.0	...
6162905	  736.8	  563.0	 6499.0	...
6162906	  737.2	  563.5	 6500.0	...
6162907	  737.3	  563.7	 6500.0	...
6162908	  737.3	  563.8	 6500.0	...
6162909	  737.3	  563.5	 6500.0	...
6162910	  737.0	  563.2	 6500.0	...
6162911	  736.6	  563.0	 6502.0	...
6162912	  736.7	  562.9	 6505.0	...
6162913	  736.9	  563.0	 6508.0	...
6162914	  737.2	  563.0	 6510.0	...
6162915	  737.3	  563.1	 6510.0	...
6162916	  737.3	  563.1	 6511.0	...
6162917	  737.3	  563.1	 6513.0	...
6162918	  737.2	  563.1	 6514.0	...
6162919	  737.2	  563.6	 6515.0	...
6162920	  737.3	  564.1	 6516.0	...
6162921	  737.4	  564.8	 6517.0	...
6162922	  737.4	  565.1	 6519.0	...
6162923	  737.4	  565.3	 6520.0	...
6162924	  737.5	  565.2	 6521.0	...
6162925	  737.5	  564.7	 6520.0	...
6162926	  737.8	  564.2	 6520.0	...
6162927	  738.2	  563.7	 6519.0	...
6162928	  738.1	  564.1	 6518.0	...
6162929	  737.7	  564.7	 6520.0	...
6162930	  737.3	  565.3	 6522.0	...
6162931	  737.3	  565.4	 6524.0	...
6162932	  737.3	  565.2	 6525.0	...
6162933	  737.2	  565.3	 6525.0	...
6162934	  737.2	  565.4	 6528.0	...
6162935	  737.2	  565.1	 6530.0	...
6162936	  737.4	  564.3	 6535.0	...
6162937	  737.6	  563.5	 6537.0	...
6162938	  737.3	  563.2	 6537.0	...
6162939	  737.0	  563.4	 6535.0	...
6162940	  737.1	  563.5	 6535.0	...
6162941	  737.6	  563.5	 6536.0	...
6162942	  738.1	  563.5	 6535.0	...
6162943	  738.4	  563.6	 6534.0	...
6162944	  738.6	  563.8	 6535.0	...
6162945	  738.2	  563.9	 6536.0	...
6162946	  737.7	  563.9	 6538.0	...
6162947	  737.2	  564.3	 6538.0	...
6162948	  737.3	  564.7	 6538.0	...
6162949	  737.4	  565.1	 6539.0	...
6162950	  737.3	  565.0	 6541.0	...
6162951	  737.1	  565.0	 6542.0	...
6162952	  736.9	  565.0	 6543.0	...
6162953	  736.8	  565.0	 6543.0	...
6162954	  736.8	  565.0	 6546.0	...
6162955	  736.8	  564.8	 6550.0	...
6162956	  736.7	  564.1	 6553.0	...
6162957	  736.6	  563.5	 6552.0	...
6162958	  736.4	  563.0	 6553.0	...
6162959	  736.2	  563.3	 6553.0	...
6162960	  736.1	  563.6	 6554.0	...
6162961	  736.0	  563.7	 6555.0	...
6162962	  735.9	  563.6	 6557.0	...
6162963	  735.9	  563.5	 6557.0	...
6162964	  736.2	  563.4	 6558.0	...
6162965	  736.5	  563.2	 6560.0	...
6162966	  736.7	  563.0	 6563.0	...
6162967	  736.7	  562.9	 6564.0	...
6162968	  736.9	  562.4	 6561.0	...
6162969	  737.0	  562.0	 6557.0	...
6162970	  737.2	  561.5	 6557.0	...
6162971	  737.2	  561.3	 6562.0	...
6162972	  736.6	  561.1	 6566.0	...
6162973	  736.0	  561.0	 6566.0	...
6162974	  736.0	  560.9	 6565.0	...
6162975	  736.5	  560.9	 6564.0	...
6162976	  737.0	  560.8	 6563.0	...
6162977	  737.0	  560.8	 6567.0	...
6162978	  737.2	  561.1	 6571.0	...
6162979	  737.4	  561.3	 6575.0	...
6162980	  737.6	  561.5	 6573.0	...
6162981	  737.6	  561.6	 6573.0	...
6162982	  738.0	  561.9	 6574.0	...
EFIX R   6162529	6162982	454	  734.9	  571.1	   6384
SSACC R  6162983
6162983	  738.2	  562.1	 6575.0	...
6162984	  737.9	  562.4	 6576.0	...
6162985	  737.0	  562.7	 6579.0	...
6162986	  735.2	  563.1	 6583.0	...
6162987	  732.8	  563.5	 6585.0	...
6162988	  729.0	  564.0	 6586.0	...
6162989	  724.8	  564.5	 6588.0	...
6162990	  719.8	  565.0	 6588.0	...
6162991	  715.3	  565.5	 6589.0	...
6162992	  710.6	  566.2	 6589.0	...
6162993	  705.5	  567.0	 6593.0	...
6162994	  698.6	  567.2	 6602.0	...
6162995	  691.6	  567.1	 6611.0	...
6162996	  684.8	  566.3	 6615.0	...
6162997	  680.5	  565.7	 6613.0	...
6162998	  676.7	  564.6	 6612.0	...
6162999	  674.4	  563.1	 6611.0	...
6163000	  671.4	  561.7	 6611.0	...
6163001	  669.2	  560.3	 6611.0	...
6163002	  666.3	  560.0	 6612.0	...
6163003	  663.9	  559.5	 6614.0	...
ESACC R  6162983	6163003	21	  738.2	  562.1	  663.9	  559.5	   1.58	    115
SFIX R   6163004
6163004	  662.1	  559.4	 6614.0	...
6163005	  661.1	  559.2	 6613.0	...
6163006	  660.4	  559.2	 6613.0	...
6163007	  659.7	  558.9	 6613.0	...
6163008	  658.6	  558.3	 6612.0	...
6163009	  657.6	  557.8	 6611.0	...
6163010	  656.6	  556.6	 6609.0	...
6163011	  656.2	  555.9	 6608.0	...
6163012	  655.8	  555.7	 6607.0	...
6163013	  655.5	  556.4	 6609.0	...
6163014	  655.6	  557.2	 6614.0	...
6163015	  655.8	  557.9	 6618.0	...
6163016	  656.8	  558.8	 6622.0	...
6163017	  658.1	  559.5	 6621.0	...
6163018	  659.2	  560.5	 6624.0	...
6163019	  660.6	  561.2	 6626.0	...
6163020	  662.0	  562.3	 6631.0	...
6163021	  663.9	  562.7	 6632.0	...
6163022	  664.9	  563.1	 6634.0	...
6163023	  665.8	  562.9	 6635.0	...
6163024	  666.0	  562.4	 6635.0	...
6163025	  666.3	  562.2	 6636.0	...
6163026	  666.4	  561.9	 6636.0	...
6163027	  666.5	  561.5	 6635.0	...
6163028	  665.8	  561.1	 6635.0	...
6163029	  665.1	  561.0	 6634.0	...
6163030	  664.3	  561.4	 6634.0	...
6163031	  664.1	  561.8	 6634.0	...
6163032	  663.7	  561.8	 6633.0	...
6163033	  663.6	  561.9	 6636.0	...
6163034	  663.5	  562.0	 6638.0	...
6163035	  663.6	  562.0	 6641.0	...
6163036	  663.7	  562.0	 6640.0	...
6163037	  663.8	  562.1	 6639.0	...
6163038	  663.9	  562.1	 6639.0	...
6163039	  663.8	  561.8	 6645.0	...
6163040	  663.6	  561.5	 6650.0	...
6163041	  663.4	  561.2	 6653.0	...
6163042	  663.4	  561.5	 6651.0	...
6163043	  663.5	  561.8	 6650.0	...
6163044	  663.6	  562.3	 6649.0	...
6163045	  663.6	  562.7	 6650.0	...
6163046	  663.5	  563.0	 6653.0	...
6163047	  663.3	  563.2	 6659.0	...
6163048	  663.3	  563.4	 6664.0	...
6163049	  663.3	  563.4	 6666.0	...
6163050	  663.2	  563.2	 6667.0	...
6163051	  663.1	  563.0	 6668.0	...
6163052	  663.1	  562.7	 6670.0	...
6163053	  663.3	  562.3	 6670.0	...
6163054	  663.5	  562.3	 6671.0	...
6163055	  663.7	  562.5	 6671.0	...
6163056	  663.9	  562.8	 6671.0	...
6163057	  664.1	  562.7	 6671.0	...
6163058	  663.9	  562.8	 6671.0	...
6163059	  663.5	  562.8	 6673.0	...
6163060	  663.1	  562.7	 6674.0	...
6163061	  663.0	  562.4	 6674.0	...
6163062	  663.5	  562.3	 6671.0	...
6163063	  664.0	  562.5	 6668.0	...
6163064	  664.5	  562.7	 6669.0	...
6163065	  664.5	  562.8	 6672.0	...
6163066	  664.8	  562.8	 6674.0	...
6163067	  665.2	  563.4	 6674.0	...
6163068	  665.3	  564.4	 6674.0	...
6163069	  665.0	  565.4	 6674.0	...
6163070	  664.7	  565.1	 6671.0	...
6163071	  664.7	  564.3	 6668.0	...
6163072	  664.7	  563.6	 6665.0	...
6163073	  664.9	  563.5	 6667.0	...
6163074	  665.2	  563.6	 6672.0	...
6163075	  665.4	  563.5	 6677.0	...
6163076	  665.5	  563.3	 6683.0	...
6163077	  665.5	  563.2	 6686.0	...
6163078	  665.1	  563.3	 6689.0	...
6163079	  664.9	  564.3	 6689.0	...
6163080	  665.1	  565.2	 6688.0	...
6163081	  665.5	  565.5	 6688.0	...
6163082	  665.8	  564.8	 6689.0	...
6163083	  665.7	  564.2	 6690.0	...
6163084	  665.6	  563.8	 6690.0	...
6163085	  665.5	  563.2	 6690.0	...
6163086	  665.4	  562.5	 6691.0	...
6163087	  665.4	  562.1	 6692.0	...
6163088	  665.2	  561.8	 6693.0	...
6163089	  664.9	  561.6	 6693.0	...
6163090	  664.7	  561.4	 6694.0	...
6163091	  664.8	  562.1	 6694.0	...
6163092	  665.3	  562.7	 6693.0	...
6163093	  665.8	  563.4	 6693.0	...
6163094	  666.1	  563.4	 6693.0	...
6163095	  666.1	  563.7	 6693.0	...
6163096	  666.0	  564.0	 6695.0	...
6163097	  666.0	  564.3	 6696.0	...
6163098	  665.6	  564.2	 6697.0	...
6163099	  665.1	  564.0	 6696.0	...
6163100	  664.5	  563.5	 6696.0	...
6163101	  664.7	  563.1	 6697.0	...
6163102	  664.9	  562.5	 6699.0	...
6163103	  665.1	  562.2	 6700.0	...
6163104	  665.0	  561.9	 6699.0	...
6163105	  664.9	  561.8	 6699.0	...
6163106	  664.7	  561.6	 6700.0	...
6163107	  664.5	  561.6	 6700.0	...
6163108	  664.6	  561.6	 6703.0	...
6163109	  665.0	  561.8	 6706.0	...
6163110	  665.3	  562.1	 6709.0	...
6163111	  665.2	  562.4	 6711.0	...
6163112	  665.1	  562.4	 6713.0	...
6163113	  665.1	  562.4	 6714.0	...
6163114	  665.0	  562.5	 6714.0	...
6163115	  664.8	  562.6	 6713.0	...
6163116	  664.5	  562.5	 6712.0	...
6163117	  664.3	  562.4	 6711.0	...
6163118	  664.4	  562.6	 6710.0	...
6163119	  664.5	  563.1	 6708.0	...
6163120	  664.5	  563.6	 6707.0	...
6163121	  664.4	  563.6	 6707.0	...
6163122	  664.5	  563.3	 6708.0	...
6163123	  664.5	  562.9	 6711.0	...
6163124	  664.9	  562.7	 6712.0	...
6163125	  665.1	  562.5	 6714.0	...
6163126	  665.3	  562.5	 6716.0	...
6163127	  665.4	  562.8	 6716.0	...
6163128	  665.6	  563.1	 6717.0	...
6163129	  665.9	  563.3	 6715.0	...
6163130	  666.2	  563.4	 6713.0	...
6163131	  666.2	  563.6	 6715.0	...
6163132	  666.3	  563.6	 6718.0	...
6163133	  666.2	  563.6	 6721.0	...
6163134	  666.1	  563.8	 6721.0	...
6163135	  666.1	  564.0	 6717.0	...
6163136	  666.1	  564.1	 6714.0	...
6163137	  666.2	  563.9	 6716.0	...
6163138	  666.2	  563.8	 6722.0	...
6163139	  666.2	  563.8	 6728.0	...
6163140	  666.2	  563.7	 6728.0	...
6163141	  666.1	  563.6	 6727.0	...
6163142	  666.5	  563.5	 6726.0	...
6163143	  667.0	  563.2	 6726.0	...
6163144	  667.4	  562.7	 6725.0	...
6163145	  667.4	  562.4	 6724.0	...
6163146	  667.4	  562.4	 6724.0	...
6163147	  667.2	  561.9	 6723.0	...
6163148	  667.0	  561.2	 6725.0	...
6163149	  666.7	  560.6	 6726.0	...
6163150	  666.6	  560.8	 6726.0	...
6163151	  666.6	  561.2	 6725.0	...
6163152	  666.5	  561.6	 6724.0	...
6163153	  666.2	  561.8	 6724.0	...
6163154	  665.8	  561.6	 6724.0	...
6163155	  665.7	  561.4	 6727.0	...
6163156	  665.8	  561.4	 6730.0	...
6163157	  666.0	  561.6	 6733.0	...
6163158	  666.0	  561.7	 6730.0	...
6163159	  666.0	  561.2	 6728.0	...
6163160	  666.3	  560.5	 6727.0	...
6163161	  666.6	  559.7	 6729.0	...
6163162	  667.0	  559.5	 6731.0	...
6163163	  666.9	  559.3	 6732.0	...
6163164	  666.6	  559.3	 6733.0	...
6163165	  666.3	  559.4	 6734.0	...
6163166	  666.3	  559.5	 6736.0	...
6163167	  666.5	  559.6	 6737.0	...
6163168	  666.8	  559.6	 6737.0	...
6163169	  667.1	  559.5	 6740.0	...
6163170	  667.4	  559.6	 6743.0	...
6163171	  667.7	  559.7	 6746.0	...
6163172	  667.8	  559.9	 6744.0	...
6163173	  667.8	  559.9	 6743.0	...
6163174	  667.7	  559.9	 6741.0	...
6163175	  667.6	  559.9	 6742.0	...
6163176	  667.6	  559.8	 6742.0	...
6163177	  667.5	  559.4	 6746.0	...
6163178	  667.5	  559.0	 6749.0	...
6163179	  667.5	  558.6	 6752.0	...
6163180	  667.6	  558.5	 6750.0	...
6163181	  667.7	  558.6	 6748.0	...
6163182	  667.2	  558.7	 6745.0	...
6163183	  666.7	  558.8	 6748.0	...
6163184	  666.4	  559.2	 6752.0	...
6163185	  666.7	  559.3	 6755.0	...
6163186	  667.4	  559.2	 6755.0	...
6163187	  667.7	  558.9	 6755.0	...
6163188	  668.1	  559.0	 6755.0	...
6163189	  668.3	  559.0	 6755.0	...
6163190	  668.4	  559.0	 6755.0	...
6163191	  668.5	  559.0	 6755.0	...
6163192	  668.7	  559.0	 6755.0	...
6163193	  668.8	  559.3	 6754.0	...
6163194	  669.0	  559.9	 6753.0	...
6163195	  669.1	  560.6	 6754.0	...
6163196	  669.1	  560.7	 6755.0	...
6163197	  668.7	  560.5	 6758.0	...
6163198	  668.3	  560.3	 6759.0	...
6163199	  668.1	  560.4	 6759.0	...
6163200	  668.4	  560.8	 6759.0	...
6163201	  668.7	  561.4	 6760.0	...
6163202	  669.0	  562.0	 6761.0	...
6163203	  669.0	  561.2	 6762.0	...
6163204	  669.0	  560.1	 6763.0	...
6163205	  668.8	  559.0	 6763.0	...
6163206	  668.8	  559.0	 6763.0	...
6163207	  668.7	  559.1	 6763.0	...
6163208	  668.8	  559.1	 6763.0	...
6163209	  668.9	  559.4	 6764.0	...
6163210	  669.1	  559.7	 6766.0	...
6163211	  669.0	  560.1	 6767.0	...
6163212	  668.9	  560.2	 6767.0	...
6163213	  668.9	  560.4	 6768.0	...
6163214	  669.0	  560.5	 6768.0	...
6163215	  669.1	  560.6	 6767.0	...
6163216	  669.1	  560.7	 6766.0	...
6163217	  669.2	  560.8	 6766.0	...
6163218	  669.4	  560.6	 6768.0	...
6163219	  669.6	  560.4	 6772.0	...
6163220	  669.8	  560.7	 6774.0	...
6163221	  670.1	  561.1	 6775.0	...
6163222	  670.1	  560.9	 6774.0	...
6163223	  670.0	  560.3	 6775.0	...
6163224	  669.8	  560.0	 6776.0	...
6163225	  669.7	  560.4	 6778.0	...
6163226	  669.5	  560.4	 6779.0	...
6163227	  669.7	  560.0	 6780.0	...
6163228	  670.0	  560.2	 6779.0	...
6163229	  670.3	  560.9	 6778.0	...
6163230	  669.8	  561.7	 6778.0	...
6163231	  669.2	  562.0	 6777.0	...
6163232	  669.1	  562.2	 6777.0	...
6163233	  669.5	  562.5	 6777.0	...
6163234	  669.9	  562.3	 6775.0	...
6163235	  669.9	  562.1	 6774.0	...
6163236	  669.8	  561.9	 6772.0	...
6163237	  669.6	  562.0	 6771.0	...
6163238	  669.3	  561.4	 6774.0	...
6163239	  669.1	  560.6	 6777.0	...
6163240	  669.0	  559.8	 6775.0	...
6163241	  669.2	  559.5	 6771.0	...
6163242	  669.5	  559.2	 6770.0	...
6163243	  669.8	  558.7	 6773.0	...
6163244	  670.0	  558.5	 6773.0	...
6163245	  670.2	  558.8	 6770.0	...
6163246	  670.3	  559.2	 6770.0	...
6163247	  670.3	  559.7	 6773.0	...
6163248	  670.3	  560.2	 6776.0	...
6163249	  670.4	  560.8	 6776.0	...
6163250	  670.6	  561.2	 6777.0	...
6163251	  670.7	  561.1	 6777.0	...
6163252	  670.6	  560.5	 6778.0	...
6163253	  670.5	  559.9	 6778.0	...
6163254	  670.4	  559.2	 6776.0	...
6163255	  670.3	  558.8	 6775.0	...
6163256	  670.1	  558.5	 6774.0	...
6163257	  670.1	  558.5	 6775.0	...
6163258	  670.2	  558.8	 6776.0	...
6163259	  670.3	  558.9	 6782.0	...
6163260	  670.0	  558.7	 6788.0	...
6163261	  669.7	  558.5	 6796.0	...
6163262	  669.5	  558.4	 6798.0	...
6163263	  669.4	  558.4	 6800.0	...
6163264	  669.4	  558.4	 6800.0	...
6163265	  669.3	  558.3	 6798.0	...
6163266	  669.2	  558.2	 6796.0	...
6163267	  669.3	  558.0	 6795.0	...
6163268	  669.6	  557.8	 6795.0	...
6163269	  670.1	  557.8	 6794.0	...
6163270	  670.5	  557.9	 6793.0	...
6163271	  670.8	  557.7	 6791.0	...
6163272	  670.6	  557.4	 6796.0	...
6163273	  670.4	  557.1	 6802.0	...
6163274	  670.2	  557.3	 6808.0	...
6163275	  670.2	  557.6	 6807.0	...
6163276	  670.2	  557.9	 6805.0	...
6163277	  670.2	  557.9	 6802.0	...
6163278	  670.2	  558.0	 6799.0	...
6163279	  670.0	  558.2	 6798.0	...
6163280	  670.0	  558.7	 6797.0	...
6163281	  670.1	  559.2	 6798.0	...
6163282	  670.3	  559.4	 6798.0	...
6163283	  670.9	  559.3	 6802.0	...
6163284	  671.5	  559.1	 6805.0	...
6163285	  671.9	  558.6	 6809.0	...
6163286	  671.7	  558.0	 6809.0	...
6163287	  671.6	  557.4	 6810.0	...
6163288	  671.7	  557.3	 6808.0	...
6163289	  671.7	  557.3	 6806.0	...
6163290	  671.6	  557.3	 6804.0	...
6163291	  671.6	  557.4	 6802.0	...
6163292	  671.6	  557.5	 6801.0	...
6163293	  671.6	  558.1	 6800.0	...
6163294	  671.6	  558.7	 6801.0	...
6163295	  671.7	  559.1	 6803.0	...
6163296	  671.7	  559.1	 6806.0	...
6163297	  671.8	  559.0	 6807.0	...
6163298	  671.8	  559.0	 6805.0	...
6163299	  671.8	  558.3	 6803.0	...
6163300	  671.7	  557.6	 6802.0	...
6163301	  671.7	  557.5	 6802.0	...
6163302	  671.8	  558.2	 6802.0	...
6163303	  671.9	  558.5	 6803.0	...
6163304	  671.8	  558.2	 6803.0	...
6163305	  671.6	  557.9	 6808.0	...
6163306	  671.6	  558.0	 6811.0	...
6163307	  671.6	  558.2	 6813.0	...
6163308	  671.8	  558.4	 6813.0	...
6163309	  672.1	  558.3	 6813.0	...
6163310	  672.4	  558.1	 6814.0	...
6163311	  672.4	  557.9	 6813.0	...
6163312	  672.2	  558.0	 6812.0	...
6163313	  672.0	  558.1	 6811.0	...
6163314	  672.0	  558.2	 6811.0	...
6163315	  671.9	  558.3	 6811.0	...
6163316	  671.7	  558.3	 6811.0	...
EFIX R   6163004	6163316	313	  667.0	  560.8	   6729
SSACC R  6163317
6163317	  671.6	  558.2	 6811.0	...
6163318	  671.8	  558.3	 6809.0	...
6163319	  672.1	  558.4	 6807.0	...
6163320	  673.2	  558.4	 6805.0	...
6163321	  675.3	  559.2	 6805.0	...
6163322	  678.6	  560.4	 6806.0	...
6163323	  682.6	  562.6	 6808.0	...
6163324	  687.3	  564.9	 6812.0	...
6163325	  693.4	  566.9	 6816.0	...
6163326	  700.4	  569.3	 6820.0	...
6163327	  707.7	  571.0	 6822.0	...
6163328	  715.4	  573.1	 6822.0	...
6163329	  722.5	  573.6	 6822.0	...
6163330	  730.2	  573.7	 6820.0	...
6163331	  737.4	  573.8	 6816.0	...
6163332	  744.6	  574.2	 6812.0	...
6163333	  751.3	  574.7	 6809.0	...
6163334	  756.8	  575.0	 6808.0	...
6163335	  762.7	  575.5	 6804.0	...
6163336	  767.5	  576.0	 6801.0	...
6163337	  772.6	  576.0	 6798.0	...
6163338	  776.4	  575.7	 6797.0	...
6163339	  779.5	  575.4	 6793.0	...
6163340	  782.0	  575.2	 6789.0	...
ESACC R  6163317	6163340	24	  671.6	  558.2	  782.0	  575.2	   2.38	    152
SFIX R   6163341
6163341	  783.7	  574.4	 6790.0	...
6163342	  785.6	  573.1	 6794.0	...
6163343	  787.1	  570.6	 6797.0	...
6163344	  788.9	  568.7	 6795.0	...
6163345	  790.2	  567.2	 6793.0	...
6163346	  792.0	  566.9	 6792.0	...
6163347	  793.4	  566.7	 6791.0	...
6163348	  794.2	  566.5	 6790.0	...
6163349	  794.3	  567.2	 6789.0	...
6163350	  794.5	  568.7	 6791.0	...
6163351	  794.7	  570.5	 6793.0	...
6163352	  794.5	  571.6	 6793.0	...
6163353	  793.6	  572.1	 6792.0	...
6163354	  792.7	  572.5	 6791.0	...
6163355	  791.9	  572.6	 6791.0	...
6163356	  791.4	  572.5	 6793.0	...
6163357	  790.9	  572.4	 6794.0	...
6163358	  790.6	  571.9	 6795.0	...
6163359	  790.1	  571.3	 6797.0	...
6163360	  789.5	  570.7	 6800.0	...
6163361	  789.4	  570.9	 6801.0	...
6163362	  789.8	  571.2	 6801.0	...
6163363	  790.5	  571.3	 6802.0	...
6163364	  790.9	  571.1	 6804.0	...
6163365	  791.1	  571.0	 6806.0	...
6163366	  791.1	  570.8	 6807.0	...
6163367	  791.1	  570.7	 6809.0	...
6163368	  791.1	  570.7	 6811.0	...
6163369	  791.1	  571.1	 6810.0	...
6163370	  791.0	  571.5	 6808.0	...
6163371	  790.9	  572.0	 6806.0	...
6163372	  790.8	  572.0	 6806.0	...
6163373	  790.7	  572.1	 6806.0	...
6163374	  790.8	  572.0	 6806.0	...
6163375	  790.9	  572.0	 6806.0	...
6163376	  791.0	  572.1	 6805.0	...
6163377	  790.9	  572.3	 6804.0	...
6163378	  790.9	  572.5	 6804.0	...
6163379	  790.9	  572.5	 6803.0	...
6163380	  790.4	  572.6	 6803.0	...
6163381	  790.0	  572.8	 6804.0	...
6163382	  789.4	  573.1	 6805.0	...
6163383	  789.3	  573.2	 6806.0	...
6163384	  789.3	  573.2	 6809.0	...
6163385	  789.2	  572.8	 6812.0	...
6163386	  789.2	  572.4	 6814.0	...
6163387	  789.4	  572.0	 6813.0	...
6163388	  789.7	  572.3	 6814.0	...
6163389	  790.0	  572.6	 6815.0	...
6163390	  790.2	  572.9	 6817.0	...
6163391	  790.3	  572.8	 6819.0	...
6163392	  790.4	  572.7	 6821.0	...
6163393	  790.4	  572.7	 6821.0	...
6163394	  790.4	  572.8	 6821.0	...
6163395	  790.1	  573.0	 6820.0	...
6163396	  789.8	  573.1	 6817.0	...
6163397	  789.4	  573.1	 6812.0	...
6163398	  789.4	  573.0	 6808.0	...
6163399	  789.2	  572.7	 6807.0	...
6163400	  789.2	  572.5	 6808.0	...
6163401	  789.0	  573.1	 6810.0	...
6163402	  788.9	  573.9	 6810.0	...
6163403	  788.8	  574.4	 6810.0	...
6163404	  789.0	  573.9	 6810.0	...
6163405	  789.2	  573.5	 6810.0	...
6163406	  789.4	  573.4	 6810.0	...
6163407	  789.5	  573.3	 6811.0	...
6163408	  789.7	  573.3	 6810.0	...
6163409	  789.9	  572.9	 6808.0	...
6163410	  789.7	  572.6	 6807.0	...
6163411	  789.4	  572.1	 6807.0	...
6163412	  789.1	  572.1	 6806.0	...
6163413	  789.0	  572.1	 6805.0	...
6163414	  789.1	  572.2	 6804.0	...
6163415	  789.2	  572.2	 6804.0	...
6163416	  789.2	  571.9	 6808.0	...
6163417	  789.2	  571.6	 6811.0	...
6163418	  788.9	  571.3	 6814.0	...
6163419	  788.5	  570.8	 6817.0	...
6163420	  788.1	  570.2	 6820.0	...
6163421	  788.2	  569.5	 6824.0	...
6163422	  788.3	  569.5	 6825.0	...
6163423	  788.6	  569.4	 6825.0	...
6163424	  788.6	  569.5	 6823.0	...
6163425	  788.6	  569.5	 6821.0	...
6163426	  788.5	  569.4	 6819.0	...
6163427	  788.8	  569.2	 6817.0	...
6163428	  789.2	  569.0	 6818.0	...
6163429	  789.4	  568.8	 6819.0	...
6163430	  789.3	  568.8	 6825.0	...
6163431	  789.1	  568.8	 6831.0	...
6163432	  789.2	  568.8	 6837.0	...
6163433	  789.1	  568.9	 6837.0	...
6163434	  788.9	  568.7	 6836.0	...
6163435	  788.3	  568.3	 6836.0	...
6163436	  787.4	  568.0	 6836.0	...
6163437	  786.8	  568.1	 6837.0	...
6163438	  786.6	  568.4	 6837.0	...
6163439	  786.6	  568.5	 6838.0	...
6163440	  786.5	  568.4	 6838.0	...
6163441	  786.6	  568.2	 6838.0	...
6163442	  786.8	  568.2	 6837.0	...
6163443	  787.0	  568.2	 6837.0	...
6163444	  787.0	  568.1	 6836.0	...
6163445	  787.1	  567.9	 6836.0	...
6163446	  787.1	  568.2	 6835.0	...
6163447	  787.0	  568.7	 6835.0	...
6163448	  786.9	  569.3	 6834.0	...
6163449	  786.9	  569.2	 6835.0	...
6163450	  787.0	  569.2	 6834.0	...
6163451	  787.2	  569.3	 6833.0	...
6163452	  787.4	  569.8	 6829.0	...
6163453	  787.7	  570.4	 6827.0	...
EFIX R   6163341	6163453	113	  789.5	  571.0	   6813
SSACC R  6163454
6163454	  788.0	  571.0	 6824.0	...
6163455	  788.1	  571.9	 6824.0	...
6163456	  788.1	  572.9	 6823.0	...
6163457	  788.2	  574.1	 6822.0	...
6163458	  787.8	  575.5	 6821.0	...
6163459	  786.5	  576.7	 6820.0	...
6163460	  784.6	  576.3	 6819.0	...
6163461	  782.2	  571.9	 6820.0	...
6163462	  779.7	  559.6	 6836.0	...
6163463	  776.4	  540.1	 6873.0	...
6163464	  773.7	  524.0	 6909.0	...
6163465	  771.5	  514.4	 6931.0	...
6163466	  770.0	  512.5	 6935.0	...
6163467	  764.0	  511.0	 6934.0	...
6163468	  758.3	  515.0	 6929.0	...
6163469	  751.3	  527.0	 6904.0	...
6163470	  748.9	  547.9	 6860.0	...
6163471	  748.4	  574.9	 6782.0	...
6163472	  751.8	  605.7	 6689.0	...
6163473	  757.2	  640.4	 6576.0	...
6163474	  763.1	  676.0	 6457.0	...
6163475	  768.7	  712.4	 6332.0	...
6163476	  773.5	  747.5	 6217.0	...
6163477	  777.7	  783.1	 6101.0	...
6163478	  782.1	  818.1	 5990.0	...
6163479	  785.4	  853.1	 5873.0	...
6163480	  789.5	  888.0	 5753.0	...
6163481	  793.6	  922.8	 5634.0	...
6163482	  798.6	  958.4	 5515.0	...
6163483	  800.3	  991.9	 5413.0	...
6163484	  800.5	 1024.9	 5302.0	...
6163485	  801.2	 1056.3	 5194.0	...
6163486	  803.4	 1089.3	 5075.0	...
6163487	  807.5	 1123.8	 4963.0	...
6163488	  811.6	 1157.9	 4846.0	...
6163489	  817.9	 1191.9	 4737.0	...
6163490	  824.5	 1223.6	 4631.0	...
6163491	  831.5	 1252.7	 4534.0	...
6163492	  838.9	 1279.7	 4440.0	...
6163493	  846.1	 1305.3	 4348.0	...
6163494	  853.2	 1331.0	 4260.0	...
6163495	  859.4	 1355.5	 4176.0	...
6163496	  864.5	 1378.1	 4102.0	...
6163497	  868.9	 1398.5	 4035.0	...
6163498	  872.3	 1415.5	 3978.0	...
6163499	  874.9	 1430.9	 3925.0	...
6163500	  875.4	 1444.4	 3883.0	...
6163501	  875.8	 1456.5	 3849.0	...
6163502	  875.3	 1464.8	 3833.0	...
6163503	  874.6	 1470.6	 3826.0	...
6163504	  871.9	 1473.5	 3823.0	...
6163505	  869.0	 1475.1	 3821.0	...
6163506	  866.6	 1473.9	 3822.0	...
6163507	  865.0	 1471.1	 3830.0	...
6163508	  863.4	 1465.2	 3848.0	...
6163509	  860.4	 1457.0	 3873.0	...
6163510	  856.7	 1446.6	 3907.0	...
6163511	  852.7	 1434.7	 3945.0	...
6163512	  848.0	 1422.9	 3983.0	...
6163513	  842.4	 1409.3	 4020.0	...
6163514	  834.8	 1394.8	 4066.0	...
6163515	  828.1	 1377.7	 4120.0	...
6163516	  818.6	 1359.6	 4173.0	...
6163517	  810.9	 1341.4	 4222.0	...
6163518	  800.8	 1322.3	 4286.0	...
6163519	  792.3	 1305.7	 4349.0	...
6163520	  783.7	 1289.7	 4414.0	...
6163521	  792.6	 1271.8	 4476.0	...
6163522	  803.0	 1255.0	 4547.0	...
6163523	  811.9	 1237.8	 4619.0	...
6163524	  812.5	 1222.1	 4696.0	...
6163525	  811.4	 1204.4	 4765.0	...
6163526	  815.6	 1186.3	 4840.0	...
6163527	  818.4	 1167.4	 4907.0	...
6163528	  821.3	 1148.8	 4979.0	...
6163529	  820.9	 1130.1	 5052.0	...
6163530	  819.5	 1114.1	 5113.0	...
6163531	  819.8	 1097.7	 5178.0	...
6163532	  818.4	 1082.0	 5232.0	...
6163533	  816.3	 1064.9	 5295.0	...
6163534	  812.6	 1048.2	 5356.0	...
6163535	  809.8	 1031.1	 5416.0	...
6163536	  807.1	 1014.8	 5465.0	...
6163537	  804.6	  999.0	 5513.0	...
6163538	  801.1	  982.7	 5566.0	...
6163539	  796.1	  967.4	 5623.0	...
6163540	  791.0	  952.2	 5682.0	...
6163541	  786.3	  937.8	 5746.0	...
MSG	6163542 0000 _ Experiment Start
6163542	  782.7	  923.8	 5795.0	...
6163543	  779.0	  911.1	 5835.0	...
6163544	  774.9	  898.3	 5871.0	...
6163545	  771.5	  885.7	 5916.0	...
6163546	  768.3	  871.9	 5965.0	...
6163547	  764.9	  858.4	 6015.0	...
6163548	  761.2	  844.2	 6067.0	...
6163549	  756.5	  830.2	 6116.0	...
6163550	  752.1	  816.0	 6157.0	...
6163551	  747.2	  801.2	 6196.0	...
6163552	  743.3	  785.7	 6243.0	...
6163553	  739.3	  771.8	 6292.0	...
6163554	  735.6	  757.1	 6343.0	...
6163555	  731.8	  743.5	 6391.0	...
6163556	  727.8	  729.0	 6434.0	...
6163557	  722.3	  715.4	 6479.0	...
6163558	  717.6	  702.3	 6517.0	...
6163559	  705.3	  694.8	 6545.0	...
6163560	  694.8	  688.4	 6563.0	...
6163561	  683.2	  677.6	 6590.0	...
6163562	  680.5	  665.9	 6617.0	...
6163563	  677.7	  653.2	 6654.0	...
6163564	  677.4	  644.9	 6682.0	...
6163565	  677.1	  632.4	 6718.0	...
6163566	  677.1	  621.1	 6755.0	...
6163567	  675.8	  608.4	 6785.0	...
6163568	  675.9	  597.5	 6820.0	...
6163569	  677.0	  587.6	 6841.0	...
6163570	  678.0	  577.9	 6871.0	...
6163571	  677.8	  568.0	 6887.0	...
6163572	  676.1	  556.2	 6926.0	...
6163573	  675.3	  546.0	 6950.0	...
6163574	  677.6	  537.2	 6984.0	...
6163575	  680.1	  530.1	 6996.0	...
6163576	  681.8	  522.2	 7018.0	...
6163577	  683.4	  514.5	 7035.0	...
6163578	  685.0	  507.3	 7060.0	...
6163579	  686.5	  499.0	 7079.0	...
6163580	  686.8	  489.9	 7094.0	...
6163581	  687.2	  481.9	 7107.0	...
6163582	  688.0	  478.2	 7119.0	...
6163583	  687.2	  471.5	 7132.0	...
6163584	  686.5	  466.3	 7137.0	...
6163585	  685.4	  457.9	 7139.0	...
6163586	  684.9	  453.2	 7149.0	...
6163587	  683.7	  446.6	 7158.0	...
6163588	  683.1	  443.7	 7166.0	...
6163589	  683.3	  442.4	 7167.0	...
6163590	  683.3	  441.4	 7165.0	...
6163591	  683.3	  440.5	 7159.0	...
6163592	  695.1	  451.1	 7133.0	...
6163593	  707.7	  463.5	 7109.0	...
6163594	  719.9	  479.1	 7073.0	...
6163595	  719.4	  482.4	 7057.0	...
6163596	  718.9	  485.7	 7040.0	...
6163597	  718.8	  485.2	 7039.0	...
6163598	  718.3	  484.8	 7039.0	...
6163599	  718.4	  489.4	 7023.0	...
6163600	  717.9	  494.6	 7003.0	...
6163601	  716.4	  507.0	 6972.0	...
6163602	  714.3	  514.4	 6958.0	...
6163603	  712.2	  522.0	 6943.0	...
6163604	  712.2	  528.8	 6932.0	...
6163605	  712.5	  535.4	 6922.0	...
6163606	  712.6	  543.0	 6916.0	...
6163607	  712.0	  545.3	 6916.0	...
6163608	  711.4	  548.5	 6908.0	...
6163609	  711.8	  551.5	 6899.0	...
6163610	  712.3	  555.5	 6890.0	...
6163611	  712.8	  558.7	 6888.0	...
ESACC R  6163454	6163611	158	  788.0	  571.0	  712.8	  558.7	   1.62	    752
SFIX R   6163612
6163612	  713.0	  561.5	 6886.0	...
6163613	  713.0	  563.1	 6884.0	...
6163614	  713.2	  564.4	 6884.0	...
6163615	  713.7	  565.6	 6880.0	...
6163616	  714.0	  565.9	 6876.0	...
6163617	  714.0	  566.2	 6875.0	...
6163618	  714.1	  566.2	 6877.0	...
6163619	  714.3	  566.5	 6879.0	...
6163620	  714.5	  566.8	 6877.0	...
6163621	  714.8	  567.3	 6876.0	...
6163622	  714.9	  567.5	 6875.0	...
6163623	  715.0	  567.6	 6876.0	...
6163624	  714.9	  567.5	 6878.0	...
6163625	  715.0	  568.0	 6881.0	...
6163626	  715.1	  568.6	 6884.0	...
6163627	  715.3	  569.3	 6885.0	...
6163628	  715.4	  569.4	 6887.0	...
6163629	  715.4	  569.8	 6887.0	...
6163630	  716.1	  570.0	 6888.0	...
6163631	  716.8	  570.0	 6889.0	...
6163632	  717.5	  569.6	 6890.0	...
6163633	  717.6	  569.4	 6890.0	...
6163634	  717.7	  569.2	 6890.0	...
6163635	  717.6	  569.2	 6890.0	...
6163636	  717.3	  569.2	 6889.0	...
6163637	  717.0	  569.1	 6888.0	...
6163638	  717.0	  569.1	 6887.0	...
6163639	  717.1	  568.9	 6888.0	...
6163640	  717.2	  568.6	 6890.0	...
6163641	  717.1	  568.5	 6892.0	...
6163642	  716.9	  568.5	 6893.0	...
6163643	  716.7	  568.6	 6893.0	...
6163644	  716.6	  568.8	 6893.0	...
6163645	  716.6	  569.0	 6893.0	...
6163646	  716.8	  569.3	 6893.0	...
6163647	  716.9	  569.1	 6892.0	...
6163648	  717.0	  568.9	 6889.0	...
6163649	  717.0	  568.7	 6886.0	...
6163650	  717.1	  568.5	 6883.0	...
6163651	  717.2	  568.0	 6884.0	...
6163652	  717.3	  567.6	 6886.0	...
6163653	  717.0	  567.4	 6888.0	...
6163654	  716.7	  567.1	 6889.0	...
6163655	  716.3	  566.8	 6887.0	...
6163656	  716.1	  566.9	 6884.0	...
6163657	  716.2	  567.2	 6881.0	...
6163658	  716.4	  567.4	 6882.0	...
6163659	  716.5	  567.5	 6883.0	...
6163660	  716.5	  567.6	 6883.0	...
6163661	  716.6	  568.1	 6881.0	...
6163662	  716.6	  568.6	 6880.0	...
6163663	  716.7	  569.0	 6880.0	...
6163664	  716.7	  568.8	 6880.0	...
6163665	  716.6	  568.5	 6881.0	...
6163666	  716.5	  568.1	 6881.0	...
6163667	  716.5	  567.4	 6880.0	...
6163668	  716.5	  566.8	 6880.0	...
6163669	  716.5	  566.3	 6881.0	...
6163670	  716.5	  566.3	 6881.0	...
6163671	  716.5	  566.2	 6880.0	...
6163672	  716.4	  566.2	 6879.0	...
6163673	  716.4	  566.2	 6878.0	...
6163674	  716.4	  566.2	 6878.0	...
6163675	  716.4	  566.3	 6878.0	...
6163676	  715.9	  566.5	 6878.0	...
6163677	  715.3	  566.6	 6878.0	...
6163678	  714.8	  566.6	 6879.0	...
6163679	  714.8	  566.1	 6880.0	...
6163680	  715.2	  565.7	 6880.0	...
6163681	  715.6	  566.0	 6875.0	...
6163682	  715.8	  566.6	 6869.0	...
6163683	  715.6	  567.3	 6864.0	...
6163684	  715.2	  567.3	 6865.0	...
6163685	  715.2	  567.3	 6868.0	...
6163686	  714.9	  567.3	 6871.0	...
6163687	  714.7	  567.4	 6872.0	...
6163688	  714.5	  567.6	 6869.0	...
6163689	  714.0	  567.7	 6866.0	...
6163690	  713.5	  567.7	 6869.0	...
6163691	  713.2	  567.7	 6875.0	...
6163692	  713.4	  567.8	 6877.0	...
6163693	  713.5	  567.7	 6872.0	...
6163694	  713.5	  567.5	 6871.0	...
6163695	  713.4	  567.3	 6874.0	...
6163696	  713.4	  567.4	 6876.0	...
6163697	  713.3	  567.7	 6876.0	...
6163698	  713.2	  567.9	 6875.0	...
6163699	  713.2	  568.1	 6875.0	...
6163700	  713.2	  567.9	 6875.0	...
6163701	  713.3	  567.8	 6874.0	...
6163702	  713.0	  567.8	 6871.0	...
6163703	  712.8	  567.8	 6868.0	...
6163704	  712.7	  567.7	 6867.0	...
6163705	  712.8	  567.5	 6868.0	...
6163706	  713.0	  567.4	 6869.0	...
6163707	  713.1	  567.2	 6871.0	...
6163708	  713.3	  567.2	 6871.0	...
6163709	  713.4	  567.4	 6872.0	...
6163710	  713.6	  567.4	 6873.0	...
6163711	  713.7	  567.4	 6869.0	...
6163712	  713.6	  567.3	 6866.0	...
6163713	  713.3	  567.0	 6862.0	...
6163714	  713.2	  567.0	 6862.0	...
6163715	  713.3	  566.9	 6862.0	...
6163716	  713.3	  566.9	 6860.0	...
6163717	  713.3	  567.0	 6859.0	...
6163718	  713.3	  567.5	 6857.0	...
6163719	  713.4	  567.8	 6857.0	...
6163720	  713.5	  568.0	 6857.0	...
6163721	  713.7	  568.5	 6860.0	...
6163722	  714.0	  569.1	 6863.0	...
6163723	  714.1	  569.6	 6865.0	...
6163724	  714.0	  569.7	 6865.0	...
6163725	  714.1	  569.3	 6864.0	...
6163726	  714.2	  568.9	 6863.0	...
6163727	  714.3	  568.5	 6861.0	...
6163728	  714.4	  568.6	 6859.0	...
6163729	  714.0	  568.8	 6861.0	...
6163730	  713.7	  569.0	 6863.0	...
6163731	  713.7	  569.1	 6866.0	...
6163732	  714.0	  569.2	 6868.0	...
6163733	  714.2	  569.2	 6867.0	...
6163734	  714.0	  569.2	 6867.0	...
6163735	  713.9	  569.1	 6868.0	...
6163736	  713.9	  569.3	 6869.0	...
6163737	  714.2	  569.5	 6869.0	...
6163738	  714.5	  569.8	 6865.0	...
6163739	  714.5	  569.9	 6862.0	...
6163740	  714.3	  569.6	 6861.0	...
6163741	  714.2	  568.8	 6859.0	...
6163742	  714.3	  568.0	 6858.0	...
6163743	  714.4	  567.6	 6857.0	...
6163744	  714.3	  567.6	 6856.0	...
6163745	  714.2	  567.7	 6854.0	...
6163746	  714.3	  567.6	 6853.0	...
6163747	  714.4	  567.5	 6852.0	...
6163748	  714.5	  567.2	 6852.0	...
6163749	  714.5	  567.0	 6852.0	...
6163750	  714.6	  566.7	 6854.0	...
6163751	  714.7	  566.6	 6856.0	...
6163752	  715.0	  567.4	 6857.0	...
6163753	  715.3	  568.2	 6856.0	...
MSG	6163754 0000 _ Number On
6163754	  715.5	  569.0	 6856.0	...
6163755	  715.4	  569.0	 6856.0	...
6163756	  715.3	  568.9	 6857.0	...
6163757	  715.2	  568.9	 6857.0	...
6163758	  715.0	  569.0	 6858.0	...
6163759	  714.6	  569.3	 6857.0	...
6163760	  714.4	  569.5	 6857.0	...
6163761	  714.3	  569.6	 6857.0	...
6163762	  714.2	  569.4	 6857.0	...
6163763	  714.3	  569.2	 6854.0	...
6163764	  714.4	  569.2	 6852.0	...
6163765	  714.6	  569.4	 6852.0	...
6163766	  714.6	  569.1	 6855.0	...
6163767	  714.4	  568.5	 6857.0	...
6163768	  714.2	  567.9	 6857.0	...
6163769	  714.3	  568.1	 6856.0	...
6163770	  714.6	  568.5	 6854.0	...
6163771	  714.9	  568.9	 6852.0	...
6163772	  714.9	  568.9	 6850.0	...
6163773	  714.9	  568.9	 6850.0	...
6163774	  715.2	  569.7	 6847.0	...
6163775	  715.4	  570.5	 6844.0	...
6163776	  715.5	  570.9	 6839.0	...
6163777	  715.3	  570.4	 6838.0	...
6163778	  715.1	  569.8	 6837.0	...
6163779	  715.1	  570.1	 6838.0	...
6163780	  715.3	  570.4	 6842.0	...
6163781	  715.8	  570.7	 6845.0	...
6163782	  716.2	  570.7	 6845.0	...
6163783	  716.0	  570.7	 6842.0	...
6163784	  715.6	  570.6	 6840.0	...
6163785	  715.1	  570.1	 6839.0	...
6163786	  714.9	  569.6	 6839.0	...
6163787	  715.1	  569.2	 6838.0	...
6163788	  715.3	  569.1	 6837.0	...
6163789	  715.6	  569.2	 6835.0	...
6163790	  715.6	  569.3	 6833.0	...
6163791	  715.6	  569.5	 6833.0	...
6163792	  715.7	  569.7	 6835.0	...
6163793	  715.7	  569.9	 6838.0	...
6163794	  715.8	  570.0	 6840.0	...
6163795	  715.9	  570.0	 6840.0	...
6163796	  716.0	  570.1	 6839.0	...
6163797	  716.2	  570.0	 6838.0	...
6163798	  716.0	  569.9	 6838.0	...
6163799	  715.8	  569.7	 6837.0	...
6163800	  715.7	  570.0	 6836.0	...
6163801	  716.1	  570.3	 6835.0	...
6163802	  716.4	  570.3	 6835.0	...
6163803	  716.7	  570.0	 6835.0	...
6163804	  716.8	  569.6	 6835.0	...
6163805	  716.5	  569.6	 6834.0	...
6163806	  716.1	  569.8	 6833.0	...
6163807	  716.2	  570.0	 6835.0	...
6163808	  716.6	  570.3	 6838.0	...
6163809	  716.9	  570.4	 6840.0	...
6163810	  716.8	  570.2	 6839.0	...
6163811	  716.6	  570.1	 6835.0	...
6163812	  716.5	  569.9	 6832.0	...
6163813	  716.4	  569.8	 6830.0	...
6163814	  716.3	  569.6	 6829.0	...
6163815	  716.3	  569.8	 6829.0	...
6163816	  716.7	  570.0	 6832.0	...
6163817	  717.0	  570.2	 6835.0	...
6163818	  717.4	  570.5	 6838.0	...
6163819	  717.5	  570.9	 6838.0	...
6163820	  717.5	  570.9	 6838.0	...
6163821	  717.5	  570.5	 6838.0	...
6163822	  717.5	  570.1	 6837.0	...
6163823	  717.5	  570.1	 6838.0	...
6163824	  717.3	  570.1	 6839.0	...
6163825	  717.1	  570.0	 6840.0	...
6163826	  716.9	  569.7	 6841.0	...
6163827	  717.0	  569.4	 6842.0	...
6163828	  717.1	  569.3	 6843.0	...
6163829	  717.4	  569.3	 6843.0	...
6163830	  717.6	  569.6	 6843.0	...
6163831	  717.6	  569.9	 6842.0	...
6163832	  717.3	  570.2	 6840.0	...
6163833	  716.9	  570.2	 6839.0	...
6163834	  716.6	  570.3	 6840.0	...
6163835	  716.5	  570.4	 6840.0	...
6163836	  716.5	  570.4	 6841.0	...
6163837	  716.5	  570.2	 6838.0	...
6163838	  716.6	  570.1	 6837.0	...
6163839	  716.6	  569.9	 6835.0	...
6163840	  716.7	  569.8	 6836.0	...
6163841	  717.1	  569.5	 6837.0	...
6163842	  717.5	  569.3	 6837.0	...
6163843	  717.8	  569.2	 6837.0	...
6163844	  717.9	  569.3	 6837.0	...
6163845	  717.8	  569.6	 6835.0	...
6163846	  717.5	  570.0	 6832.0	...
6163847	  717.2	  570.4	 6829.0	...
6163848	  717.2	  570.6	 6830.0	...
6163849	  717.6	  570.6	 6830.0	...
6163850	  718.1	  570.6	 6830.0	...
6163851	  718.7	  570.5	 6830.0	...
6163852	  718.7	  570.4	 6830.0	...
6163853	  718.7	  570.2	 6830.0	...
6163854	  718.8	  570.1	 6830.0	...
6163855	  718.7	  570.0	 6831.0	...
6163856	  718.6	  570.1	 6831.0	...
6163857	  718.5	  569.7	 6831.0	...
6163858	  718.4	  569.2	 6831.0	...
6163859	  718.2	  568.7	 6830.0	...
6163860	  718.0	  568.8	 6829.0	...
6163861	  718.0	  569.1	 6825.0	...
6163862	  718.0	  569.2	 6823.0	...
6163863	  718.0	  569.3	 6821.0	...
6163864	  717.9	  569.2	 6821.0	...
6163865	  717.8	  569.1	 6822.0	...
6163866	  717.9	  569.2	 6823.0	...
6163867	  718.5	  569.2	 6823.0	...
6163868	  718.9	  568.3	 6823.0	...
6163869	  719.2	  567.4	 6824.0	...
6163870	  719.2	  566.5	 6825.0	...
6163871	  719.4	  566.8	 6827.0	...
6163872	  719.6	  567.8	 6826.0	...
6163873	  719.6	  568.5	 6826.0	...
6163874	  719.6	  568.8	 6825.0	...
6163875	  719.5	  568.4	 6824.0	...
6163876	  719.3	  567.9	 6824.0	...
6163877	  719.2	  567.9	 6825.0	...
6163878	  719.1	  567.8	 6828.0	...
6163879	  719.0	  567.8	 6831.0	...
6163880	  719.2	  567.6	 6829.0	...
6163881	  719.6	  567.5	 6825.0	...
6163882	  720.0	  567.4	 6822.0	...
6163883	  720.3	  567.3	 6823.0	...
6163884	  720.3	  567.2	 6825.0	...
6163885	  720.3	  566.8	 6827.0	...
6163886	  720.4	  566.7	 6828.0	...
6163887	  720.4	  566.6	 6827.0	...
6163888	  720.6	  566.6	 6824.0	...
6163889	  720.7	  566.5	 6820.0	...
6163890	  720.8	  566.7	 6816.0	...
6163891	  720.7	  567.0	 6816.0	...
6163892	  720.6	  567.4	 6815.0	...
6163893	  720.5	  567.5	 6816.0	...
6163894	  720.6	  567.5	 6818.0	...
6163895	  720.8	  567.4	 6820.0	...
6163896	  720.9	  567.2	 6822.0	...
6163897	  720.9	  567.0	 6823.0	...
6163898	  720.7	  566.5	 6824.0	...
6163899	  720.6	  566.1	 6825.0	...
6163900	  720.6	  565.7	 6825.0	...
6163901	  720.7	  565.5	 6823.0	...
6163902	  720.9	  565.3	 6818.0	...
6163903	  720.9	  565.2	 6815.0	...
6163904	  720.9	  565.4	 6813.0	...
6163905	  721.0	  565.6	 6814.0	...
6163906	  721.2	  565.7	 6816.0	...
6163907	  721.2	  565.7	 6818.0	...
6163908	  721.1	  565.7	 6819.0	...
6163909	  721.0	  565.6	 6819.0	...
6163910	  720.6	  565.5	 6820.0	...
6163911	  720.3	  565.8	 6821.0	...
6163912	  720.4	  566.3	 6821.0	...
6163913	  720.8	  566.4	 6820.0	...
6163914	  721.0	  565.7	 6820.0	...
6163915	  720.7	  565.1	 6820.0	...
6163916	  720.5	  565.0	 6820.0	...
6163917	  720.4	  565.0	 6818.0	...
6163918	  720.8	  564.9	 6817.0	...
6163919	  721.2	  564.7	 6816.0	...
6163920	  721.5	  564.7	 6817.0	...
6163921	  721.5	  564.7	 6817.0	...
6163922	  721.5	  565.0	 6818.0	...
6163923	  721.5	  565.7	 6815.0	...
6163924	  721.5	  566.5	 6812.0	...
6163925	  721.4	  566.9	 6810.0	...
6163926	  721.3	  567.0	 6810.0	...
6163927	  721.7	  566.8	 6810.0	...
6163928	  722.0	  566.7	 6810.0	...
6163929	  723.0	  566.7	 6809.0	...
6163930	  723.6	  566.7	 6813.0	...
6163931	  724.2	  566.8	 6817.0	...
EFIX R   6163612	6163931	320	  716.6	  568.2	   6851
SSACC R  6163932
6163932	  724.5	  566.8	 6822.0	...
6163933	  725.6	  566.6	 6822.0	...
6163934	  727.4	  566.4	 6822.0	...
6163935	  730.4	  566.2	 6821.0	...
6163936	  733.6	  566.7	 6819.0	...
6163937	  737.0	  567.0	 6813.0	...
6163938	  739.9	  568.0	 6807.0	...
6163939	  743.1	  568.4	 6803.0	...
6163940	  745.9	  569.6	 6800.0	...
6163941	  748.3	  570.1	 6797.0	...
ESACC R  6163932	6163941	10	  724.5	  566.8	  748.3	  570.1	   0.51	     58
SFIX R   6163942
6163942	  749.6	  570.6	 6794.0	...
6163943	  750.6	  570.4	 6792.0	...
6163944	  751.2	  570.2	 6792.0	...
6163945	  751.2	  570.0	 6793.0	...
6163946	  751.2	  569.7	 6793.0	...
6163947	  751.1	  569.5	 6791.0	...
6163948	  750.9	  569.3	 6785.0	...
6163949	  750.5	  569.1	 6780.0	...
6163950	  749.8	  568.9	 6779.0	...
6163951	  749.2	  568.9	 6782.0	...
6163952	  748.7	  568.9	 6786.0	...
6163953	  748.5	  568.8	 6787.0	...
6163954	  748.4	  568.8	 6784.0	...
6163955	  748.3	  569.0	 6779.0	...
6163956	  748.1	  569.3	 6774.0	...
6163957	  747.9	  569.5	 6775.0	...
6163958	  747.6	  569.6	 6777.0	...
6163959	  747.5	  569.5	 6775.0	...
6163960	  747.4	  569.4	 6772.0	...
6163961	  747.7	  568.8	 6769.0	...
6163962	  748.0	  568.2	 6767.0	...
6163963	  748.3	  568.3	 6764.0	...
6163964	  748.1	  568.9	 6762.0	...
6163965	  748.0	  569.5	 6764.0	...
6163966	  748.0	  570.1	 6768.0	...
6163967	  748.1	  570.7	 6772.0	...
6163968	  747.8	  571.3	 6771.0	...
6163969	  747.4	  571.3	 6766.0	...
6163970	  747.3	  571.2	 6760.0	...
6163971	  747.5	  571.1	 6755.0	...
6163972	  747.6	  571.1	 6756.0	...
6163973	  747.6	  571.1	 6757.0	...
6163974	  747.5	  570.9	 6757.0	...
6163975	  747.4	  570.5	 6757.0	...
6163976	  747.4	  570.1	 6758.0	...
6163977	  747.4	  569.8	 6760.0	...
6163978	  747.4	  570.2	 6761.0	...
6163979	  747.2	  570.5	 6763.0	...
6163980	  747.1	  571.0	 6760.0	...
6163981	  746.9	  571.3	 6756.0	...
6163982	  746.9	  571.5	 6755.0	...
6163983	  746.9	  571.7	 6757.0	...
6163984	  747.0	  571.7	 6755.0	...
6163985	  747.3	  571.5	 6752.0	...
6163986	  747.6	  571.2	 6752.0	...
6163987	  747.9	  571.0	 6755.0	...
6163988	  747.9	  571.0	 6759.0	...
6163989	  747.9	  571.0	 6759.0	...
6163990	  748.1	  570.8	 6760.0	...
6163991	  748.3	  570.6	 6761.0	...
6163992	  748.5	  570.4	 6758.0	...
6163993	  748.4	  570.3	 6754.0	...
6163994	  748.2	  570.2	 6748.0	...
6163995	  747.8	  570.2	 6745.0	...
6163996	  747.4	  570.1	 6741.0	...
6163997	  747.2	  569.9	 6740.0	...
6163998	  747.6	  569.8	 6739.0	...
6163999	  748.0	  569.8	 6740.0	...
6164000	  748.6	  569.8	 6742.0	...
6164001	  748.7	  569.8	 6741.0	...
6164002	  748.7	  570.0	 6739.0	...
6164003	  748.7	  570.0	 6736.0	...
6164004	  748.6	  570.0	 6735.0	...
6164005	  748.5	  570.3	 6730.0	...
6164006	  748.4	  570.6	 6725.0	...
6164007	  748.3	  570.8	 6722.0	...
6164008	  748.1	  570.8	 6722.0	...
6164009	  747.9	  570.7	 6722.0	...
6164010	  747.8	  570.7	 6719.0	...
6164011	  747.7	  570.6	 6717.0	...
6164012	  747.6	  570.7	 6714.0	...
6164013	  747.5	  570.6	 6714.0	...
6164014	  747.6	  570.5	 6714.0	...
6164015	  747.8	  570.4	 6714.0	...
6164016	  748.0	  570.3	 6715.0	...
6164017	  747.8	  570.0	 6716.0	...
6164018	  747.6	  569.8	 6716.0	...
6164019	  747.5	  570.2	 6713.0	...
6164020	  747.6	  570.7	 6710.0	...
6164021	  747.6	  571.1	 6707.0	...
6164022	  747.6	  571.1	 6707.0	...
6164023	  747.6	  571.0	 6707.0	...
6164024	  747.4	  570.7	 6707.0	...
6164025	  747.2	  570.8	 6707.0	...
6164026	  747.2	  570.8	 6707.0	...
6164027	  747.5	  571.0	 6708.0	...
6164028	  747.7	  570.7	 6709.0	...
6164029	  747.6	  570.7	 6709.0	...
6164030	  747.5	  570.8	 6709.0	...
6164031	  747.5	  570.9	 6707.0	...
6164032	  747.6	  570.6	 6705.0	...
6164033	  747.7	  570.4	 6703.0	...
6164034	  747.7	  570.3	 6702.0	...
6164035	  747.7	  570.4	 6700.0	...
6164036	  747.4	  570.0	 6699.0	...
6164037	  747.2	  569.4	 6696.0	...
6164038	  746.9	  568.8	 6694.0	...
6164039	  746.8	  568.5	 6690.0	...
6164040	  746.7	  568.3	 6689.0	...
6164041	  746.6	  568.4	 6688.0	...
6164042	  746.6	  568.9	 6686.0	...
6164043	  746.7	  570.0	 6685.0	...
6164044	  746.8	  570.8	 6683.0	...
6164045	  746.8	  571.5	 6680.0	...
6164046	  746.7	  571.5	 6677.0	...
6164047	  746.6	  571.6	 6674.0	...
6164048	  746.5	  571.6	 6674.0	...
6164049	  746.5	  571.4	 6675.0	...
6164050	  746.4	  571.0	 6676.0	...
6164051	  746.5	  570.7	 6678.0	...
6164052	  746.6	  570.5	 6675.0	...
6164053	  746.8	  570.4	 6671.0	...
6164054	  746.9	  570.2	 6667.0	...
6164055	  746.9	  569.9	 6665.0	...
6164056	  746.8	  569.6	 6663.0	...
6164057	  746.8	  569.5	 6663.0	...
MSG	6164058 0000 _ Number Off
6164058	  746.9	  569.6	 6659.0	...
6164059	  747.0	  569.6	 6656.0	...
6164060	  747.1	  569.6	 6654.0	...
6164061	  747.2	  569.6	 6656.0	...
6164062	  747.2	  569.9	 6659.0	...
6164063	  747.2	  570.3	 6656.0	...
6164064	  747.3	  570.6	 6653.0	...
6164065	  747.4	  570.7	 6649.0	...
6164066	  747.4	  570.7	 6648.0	...
6164067	  747.4	  570.8	 6647.0	...
6164068	  747.4	  570.8	 6647.0	...
6164069	  747.4	  570.8	 6647.0	...
6164070	  747.3	  570.8	 6644.0	...
6164071	  747.2	  570.8	 6640.0	...
6164072	  747.0	  570.8	 6636.0	...
6164073	  747.1	  570.7	 6636.0	...
6164074	  747.2	  570.2	 6636.0	...
6164075	  747.3	  569.7	 6636.0	...
6164076	  747.4	  569.6	 6636.0	...
6164077	  747.5	  569.7	 6636.0	...
6164078	  747.4	  569.6	 6638.0	...
6164079	  747.4	  569.2	 6638.0	...
6164080	  747.5	  568.9	 6638.0	...
6164081	  747.7	  568.9	 6636.0	...
6164082	  747.7	  568.9	 6635.0	...
6164083	  747.7	  569.0	 6634.0	...
6164084	  747.8	  569.2	 6632.0	...
6164085	  747.9	  569.3	 6630.0	...
6164086	  747.8	  569.1	 6629.0	...
6164087	  747.5	  569.0	 6630.0	...
6164088	  747.3	  569.5	 6632.0	...
6164089	  747.4	  570.2	 6631.0	...
6164090	  747.5	  571.0	 6628.0	...
6164091	  747.5	  570.9	 6629.0	...
6164092	  747.4	  570.7	 6632.0	...
6164093	  747.2	  570.6	 6633.0	...
6164094	  747.1	  570.6	 6630.0	...
6164095	  746.9	  570.2	 6628.0	...
6164096	  746.9	  569.7	 6628.0	...
6164097	  746.9	  569.3	 6628.0	...
6164098	  747.0	  569.3	 6629.0	...
6164099	  747.0	  569.3	 6630.0	...
6164100	  747.1	  569.5	 6632.0	...
6164101	  747.1	  569.6	 6631.0	...
6164102	  747.2	  569.7	 6629.0	...
6164103	  747.3	  569.2	 6629.0	...
6164104	  747.4	  568.8	 6631.0	...
6164105	  747.6	  568.7	 6630.0	...
6164106	  748.0	  569.2	 6627.0	...
6164107	  748.2	  569.7	 6625.0	...
6164108	  747.9	  570.2	 6624.0	...
6164109	  747.4	  570.4	 6620.0	...
6164110	  746.9	  570.3	 6615.0	...
6164111	  746.8	  570.0	 6612.0	...
6164112	  746.6	  569.6	 6612.0	...
6164113	  746.5	  569.7	 6608.0	...
6164114	  746.7	  569.7	 6604.0	...
6164115	  746.9	  569.7	 6600.0	...
6164116	  747.3	  569.6	 6602.0	...
6164117	  747.5	  569.5	 6604.0	...
6164118	  747.3	  569.4	 6606.0	...
6164119	  746.9	  569.4	 6606.0	...
6164120	  746.7	  569.5	 6605.0	...
6164121	  746.8	  569.8	 6604.0	...
6164122	  746.9	  570.0	 6603.0	...
6164123	  746.9	  570.0	 6601.0	...
6164124	  747.0	  569.8	 6599.0	...
6164125	  747.0	  569.7	 6597.0	...
6164126	  746.9	  569.7	 6597.0	...
6164127	  746.9	  570.0	 6596.0	...
6164128	  746.8	  570.4	 6594.0	...
6164129	  746.8	  570.8	 6592.0	...
6164130	  746.7	  570.5	 6591.0	...
6164131	  746.7	  569.9	 6592.0	...
6164132	  746.7	  569.3	 6596.0	...
6164133	  746.8	  568.9	 6599.0	...
6164134	  746.8	  568.7	 6601.0	...
6164135	  746.8	  568.6	 6593.0	...
6164136	  746.8	  568.6	 6586.0	...
6164137	  746.8	  568.6	 6584.0	...
6164138	  746.7	  568.5	 6588.0	...
6164139	  746.7	  568.4	 6592.0	...
6164140	  746.6	  568.8	 6591.0	...
6164141	  746.6	  569.3	 6590.0	...
6164142	  746.6	  569.9	 6588.0	...
6164143	  746.5	  570.0	 6583.0	...
6164144	  746.6	  570.4	 6579.0	...
6164145	  746.6	  570.7	 6578.0	...
6164146	  746.9	  570.8	 6578.0	...
6164147	  747.1	  570.5	 6579.0	...
6164148	  747.2	  570.1	 6579.0	...
6164149	  747.0	  569.8	 6576.0	...
6164150	  746.7	  569.5	 6573.0	...
6164151	  746.5	  569.3	 6571.0	...
6164152	  746.5	  569.0	 6571.0	...
6164153	  746.5	  569.1	 6571.0	...
6164154	  746.6	  569.4	 6571.0	...
6164155	  746.4	  569.1	 6570.0	...
6164156	  746.4	  568.5	 6570.0	...
6164157	  746.4	  567.8	 6570.0	...
6164158	  746.5	  567.6	 6570.0	...
6164159	  746.3	  567.3	 6570.0	...
6164160	  746.1	  567.0	 6568.0	...
6164161	  746.1	  566.7	 6566.0	...
6164162	  746.4	  567.2	 6564.0	...
6164163	  746.8	  567.7	 6564.0	...
6164164	  747.2	  568.2	 6564.0	...
6164165	  747.1	  568.2	 6563.0	...
6164166	  746.7	  568.2	 6566.0	...
6164167	  746.3	  567.9	 6568.0	...
6164168	  746.4	  567.7	 6570.0	...
6164169	  746.5	  567.9	 6570.0	...
6164170	  746.7	  568.3	 6571.0	...
6164171	  746.6	  568.0	 6570.0	...
6164172	  746.2	  567.4	 6569.0	...
6164173	  745.8	  566.5	 6565.0	...
6164174	  745.6	  566.3	 6563.0	...
6164175	  745.5	  566.2	 6561.0	...
6164176	  745.5	  566.3	 6562.0	...
6164177	  745.7	  567.3	 6563.0	...
6164178	  745.8	  568.2	 6563.0	...
6164179	  745.9	  568.8	 6563.0	...
6164180	  745.7	  568.4	 6561.0	...
6164181	  745.4	  568.1	 6565.0	...
6164182	  745.3	  568.0	 6569.0	...
6164183	  745.4	  568.2	 6573.0	...
6164184	  745.6	  568.4	 6573.0	...
6164185	  745.6	  568.5	 6573.0	...
6164186	  745.7	  568.4	 6570.0	...
6164187	  745.9	  568.3	 6566.0	...
6164188	  746.1	  568.3	 6563.0	...
6164189	  746.3	  568.8	 6562.0	...
6164190	  746.2	  569.2	 6562.0	...
6164191	  746.1	  569.4	 6561.0	...
6164192	  746.1	  569.1	 6561.0	...
6164193	  745.9	  568.5	 6562.0	...
6164194	  745.8	  567.9	 6563.0	...
6164195	  745.6	  567.4	 6563.0	...
6164196	  745.5	  567.6	 6563.0	...
6164197	  745.6	  568.0	 6561.0	...
6164198	  745.8	  568.4	 6559.0	...
6164199	  746.1	  568.7	 6557.0	...
6164200	  746.2	  569.0	 6558.0	...
6164201	  746.3	  569.6	 6559.0	...
6164202	  746.3	  569.9	 6557.0	...
6164203	  746.1	  569.4	 6555.0	...
6164204	  746.1	  568.6	 6553.0	...
6164205	  746.0	  567.8	 6555.0	...
6164206	  746.0	  568.0	 6557.0	...
6164207	  746.0	  568.2	 6558.0	...
6164208	  746.0	  568.4	 6558.0	...
6164209	  745.9	  568.5	 6559.0	...
6164210	  745.8	  568.4	 6560.0	...
6164211	  745.8	  568.2	 6558.0	...
6164212	  745.8	  567.9	 6557.0	...
6164213	  745.8	  567.7	 6554.0	...
6164214	  746.2	  567.7	 6553.0	...
6164215	  746.7	  567.9	 6551.0	...
6164216	  746.8	  568.2	 6551.0	...
6164217	  746.5	  568.5	 6551.0	...
6164218	  746.4	  568.7	 6552.0	...
6164219	  746.5	  568.5	 6553.0	...
6164220	  746.3	  568.3	 6554.0	...
6164221	  746.0	  568.2	 6554.0	...
6164222	  745.8	  568.0	 6554.0	...
6164223	  746.2	  567.9	 6555.0	...
6164224	  746.8	  567.9	 6556.0	...
6164225	  747.3	  568.2	 6556.0	...
6164226	  747.4	  568.5	 6556.0	...
6164227	  747.3	  568.3	 6555.0	...
6164228	  747.1	  568.0	 6554.0	...
6164229	  747.0	  567.9	 6555.0	...
6164230	  746.9	  568.1	 6556.0	...
6164231	  746.8	  568.3	 6557.0	...
6164232	  746.8	  568.9	 6554.0	...
6164233	  746.7	  569.5	 6552.0	...
6164234	  746.6	  570.1	 6553.0	...
6164235	  746.6	  570.1	 6556.0	...
6164236	  746.7	  570.1	 6555.0	...
6164237	  746.7	  569.7	 6552.0	...
6164238	  746.7	  569.4	 6548.0	...
6164239	  746.6	  569.5	 6547.0	...
6164240	  746.6	  569.9	 6548.0	...
6164241	  746.8	  570.2	 6550.0	...
6164242	  746.9	  570.6	 6552.0	...
6164243	  747.0	  571.1	 6552.0	...
6164244	  747.2	  571.6	 6551.0	...
6164245	  747.3	  571.5	 6551.0	...
6164246	  747.2	  571.2	 6553.0	...
6164247	  747.1	  570.8	 6555.0	...
6164248	  747.3	  570.6	 6555.0	...
6164249	  747.8	  570.6	 6554.0	...
6164250	  748.0	  570.7	 6553.0	...
6164251	  748.0	  570.8	 6550.0	...
6164252	  747.7	  570.4	 6546.0	...
6164253	  747.6	  570.0	 6543.0	...
6164254	  747.5	  569.7	 6543.0	...
6164255	  747.4	  569.7	 6544.0	...
6164256	  747.3	  569.7	 6544.0	...
6164257	  747.1	  569.6	 6544.0	...
6164258	  746.9	  569.6	 6543.0	...
6164259	  746.7	  569.6	 6542.0	...
6164260	  746.6	  569.7	 6542.0	...
6164261	  746.5	  569.8	 6541.0	...
6164262	  746.6	  569.8	 6542.0	...
6164263	  746.9	  569.9	 6543.0	...
6164264	  747.2	  569.9	 6545.0	...
6164265	  747.3	  570.1	 6546.0	...
6164266	  747.3	  570.1	 6548.0	...
MSG	6164267 0000 _ Number On
6164267	  747.6	  569.6	 6555.0	...
6164268	  747.9	  568.9	 6560.0	...
6164269	  748.1	  568.8	 6563.0	...
6164270	  747.8	  569.3	 6560.0	...
6164271	  747.5	  569.8	 6558.0	...
6164272	  747.4	  569.9	 6557.0	...
6164273	  747.4	  569.6	 6558.0	...
6164274	  747.3	  569.3	 6560.0	...
6164275	  747.3	  569.0	 6561.0	...
6164276	  747.7	  568.9	 6562.0	...
6164277	  748.1	  568.7	 6561.0	...
6164278	  748.4	  568.6	 6556.0	...
6164279	  748.2	  568.5	 6552.0	...
6164280	  747.8	  568.5	 6548.0	...
6164281	  747.5	  568.5	 6549.0	...
6164282	  747.2	  568.2	 6549.0	...
6164283	  747.1	  567.8	 6549.0	...
6164284	  747.3	  567.6	 6549.0	...
6164285	  747.5	  567.5	 6548.0	...
6164286	  747.7	  567.2	 6548.0	...
6164287	  747.7	  566.8	 6550.0	...
6164288	  747.7	  566.7	 6551.0	...
6164289	  747.7	  566.9	 6552.0	...
6164290	  747.7	  567.0	 6551.0	...
6164291	  747.6	  567.0	 6551.0	...
6164292	  747.8	  567.1	 6550.0	...
6164293	  748.0	  567.4	 6550.0	...
6164294	  748.3	  568.0	 6550.0	...
6164295	  748.2	  568.5	 6550.0	...
6164296	  748.1	  568.7	 6551.0	...
6164297	  748.1	  568.8	 6552.0	...
6164298	  748.2	  569.3	 6553.0	...
6164299	  748.5	  569.8	 6553.0	...
6164300	  748.7	  570.1	 6552.0	...
6164301	  748.8	  570.0	 6549.0	...
6164302	  748.5	  570.0	 6549.0	...
6164303	  748.3	  570.4	 6550.0	...
6164304	  748.3	  570.8	 6553.0	...
6164305	  748.6	  571.6	 6554.0	...
6164306	  748.9	  572.2	 6548.0	...
6164307	  748.7	  572.6	 6542.0	...
6164308	  748.3	  572.6	 6539.0	...
6164309	  747.9	  572.7	 6541.0	...
6164310	  747.9	  572.7	 6543.0	...
6164311	  747.9	  572.8	 6543.0	...
6164312	  747.8	  572.8	 6543.0	...
6164313	  747.9	  572.7	 6543.0	...
6164314	  748.1	  572.5	 6546.0	...
6164315	  748.2	  572.3	 6550.0	...
6164316	  748.1	  572.2	 6554.0	...
6164317	  747.9	  572.0	 6554.0	...
6164318	  748.0	  571.8	 6555.0	...
6164319	  748.2	  571.6	 6555.0	...
6164320	  748.4	  571.5	 6555.0	...
6164321	  748.3	  571.8	 6555.0	...
6164322	  748.3	  572.0	 6555.0	...
6164323	  748.3	  572.4	 6553.0	...
6164324	  748.1	  572.5	 6551.0	...
6164325	  748.0	  572.7	 6548.0	...
6164326	  747.8	  572.7	 6547.0	...
6164327	  747.9	  572.7	 6546.0	...
6164328	  748.0	  572.6	 6546.0	...
6164329	  748.0	  572.5	 6548.0	...
6164330	  748.0	  572.4	 6551.0	...
6164331	  748.0	  572.2	 6554.0	...
6164332	  748.3	  571.8	 6555.0	...
6164333	  748.6	  571.4	 6556.0	...
6164334	  748.7	  571.2	 6555.0	...
6164335	  748.4	  571.2	 6553.0	...
6164336	  748.1	  571.4	 6551.0	...
6164337	  748.0	  571.7	 6551.0	...
6164338	  748.0	  572.3	 6552.0	...
6164339	  748.0	  572.6	 6553.0	...
6164340	  747.9	  572.8	 6555.0	...
6164341	  747.9	  572.8	 6558.0	...
6164342	  748.0	  572.1	 6562.0	...
6164343	  748.2	  571.3	 6564.0	...
6164344	  748.3	  570.7	 6561.0	...
6164345	  748.4	  570.9	 6556.0	...
6164346	  748.3	  571.0	 6551.0	...
6164347	  748.3	  571.3	 6550.0	...
6164348	  748.3	  571.6	 6552.0	...
6164349	  748.4	  572.0	 6554.0	...
6164350	  748.5	  572.6	 6555.0	...
6164351	  748.6	  573.2	 6555.0	...
6164352	  748.5	  573.6	 6554.0	...
6164353	  748.2	  573.5	 6554.0	...
6164354	  748.0	  573.5	 6553.0	...
6164355	  748.0	  573.5	 6553.0	...
6164356	  748.1	  573.5	 6552.0	...
6164357	  748.0	  573.1	 6550.0	...
6164358	  747.9	  572.7	 6550.0	...
6164359	  747.9	  572.3	 6552.0	...
6164360	  747.8	  572.2	 6554.0	...
6164361	  747.7	  572.3	 6556.0	...
6164362	  747.6	  572.4	 6556.0	...
6164363	  748.0	  572.5	 6555.0	...
6164364	  748.3	  572.6	 6555.0	...
6164365	  748.7	  572.6	 6555.0	...
6164366	  748.9	  572.7	 6555.0	...
6164367	  749.1	  572.8	 6556.0	...
6164368	  749.4	  572.9	 6560.0	...
6164369	  749.4	  572.6	 6564.0	...
6164370	  749.5	  572.4	 6567.0	...
6164371	  749.5	  572.2	 6568.0	...
6164372	  749.6	  572.3	 6569.0	...
6164373	  749.7	  572.6	 6569.0	...
6164374	  749.6	  572.9	 6569.0	...
6164375	  749.5	  573.3	 6569.0	...
6164376	  749.4	  573.2	 6570.0	...
6164377	  749.4	  572.9	 6571.0	...
6164378	  749.2	  572.9	 6573.0	...
6164379	  749.1	  573.2	 6574.0	...
6164380	  749.0	  573.5	 6575.0	...
6164381	  749.1	  573.5	 6574.0	...
6164382	  749.3	  573.5	 6574.0	...
6164383	  749.3	  573.1	 6573.0	...
6164384	  749.3	  572.6	 6573.0	...
6164385	  749.2	  572.1	 6573.0	...
6164386	  749.3	  572.0	 6573.0	...
6164387	  749.6	  572.3	 6569.0	...
6164388	  749.8	  572.5	 6565.0	...
6164389	  750.3	  572.6	 6567.0	...
6164390	  750.7	  572.7	 6572.0	...
6164391	  751.0	  572.8	 6577.0	...
6164392	  751.0	  572.6	 6577.0	...
6164393	  750.8	  572.1	 6577.0	...
6164394	  750.8	  571.3	 6577.0	...
6164395	  750.9	  570.9	 6577.0	...
6164396	  751.0	  570.7	 6577.0	...
6164397	  751.1	  570.8	 6578.0	...
6164398	  751.3	  570.8	 6578.0	...
6164399	  751.4	  570.9	 6579.0	...
6164400	  751.3	  571.0	 6578.0	...
6164401	  751.2	  571.0	 6577.0	...
6164402	  751.1	  571.1	 6577.0	...
6164403	  751.1	  570.9	 6579.0	...
6164404	  751.1	  570.7	 6582.0	...
6164405	  750.9	  570.5	 6583.0	...
6164406	  750.8	  570.4	 6583.0	...
6164407	  751.0	  570.1	 6582.0	...
6164408	  751.3	  569.8	 6581.0	...
6164409	  751.6	  569.6	 6581.0	...
6164410	  751.5	  569.7	 6580.0	...
6164411	  751.4	  569.7	 6579.0	...
6164412	  751.2	  569.8	 6578.0	...
6164413	  751.2	  570.1	 6578.0	...
6164414	  751.1	  570.4	 6579.0	...
6164415	  751.0	  570.6	 6583.0	...
6164416	  751.1	  571.0	 6586.0	...
6164417	  751.2	  571.4	 6590.0	...
6164418	  751.4	  571.8	 6591.0	...
6164419	  751.4	  571.8	 6590.0	...
6164420	  751.4	  571.8	 6588.0	...
6164421	  751.5	  571.9	 6586.0	...
6164422	  751.6	  572.1	 6585.0	...
6164423	  751.4	  572.0	 6584.0	...
6164424	  751.1	  571.7	 6583.0	...
6164425	  750.7	  571.4	 6583.0	...
6164426	  750.7	  571.6	 6583.0	...
6164427	  750.8	  572.0	 6583.0	...
6164428	  750.8	  572.4	 6580.0	...
6164429	  750.8	  572.5	 6576.0	...
6164430	  750.7	  572.2	 6575.0	...
6164431	  750.7	  571.8	 6580.0	...
6164432	  750.4	  571.5	 6585.0	...
6164433	  750.2	  571.3	 6588.0	...
6164434	  750.3	  571.2	 6587.0	...
6164435	  750.5	  571.1	 6586.0	...
6164436	  750.8	  571.1	 6585.0	...
6164437	  750.9	  570.9	 6587.0	...
6164438	  751.0	  570.6	 6589.0	...
6164439	  751.1	  570.7	 6587.0	...
6164440	  751.1	  571.0	 6583.0	...
6164441	  751.2	  571.5	 6578.0	...
6164442	  751.2	  571.7	 6578.0	...
6164443	  751.0	  571.5	 6578.0	...
6164444	  750.7	  571.4	 6578.0	...
6164445	  750.4	  571.2	 6580.0	...
6164446	  750.3	  571.2	 6583.0	...
6164447	  750.6	  571.2	 6586.0	...
6164448	  750.9	  571.2	 6586.0	...
6164449	  751.3	  571.2	 6585.0	...
6164450	  751.1	  570.6	 6587.0	...
6164451	  750.8	  570.0	 6590.0	...
6164452	  750.5	  569.7	 6591.0	...
6164453	  750.4	  569.9	 6589.0	...
6164454	  750.2	  570.2	 6586.0	...
6164455	  750.1	  570.0	 6583.0	...
6164456	  750.1	  569.9	 6580.0	...
6164457	  750.3	  569.6	 6579.0	...
6164458	  750.4	  569.5	 6581.0	...
6164459	  750.3	  569.4	 6584.0	...
6164460	  750.4	  569.3	 6590.0	...
6164461	  750.5	  569.3	 6595.0	...
6164462	  750.7	  569.2	 6600.0	...
6164463	  750.7	  569.2	 6602.0	...
6164464	  750.7	  569.5	 6604.0	...
6164465	  750.7	  569.8	 6606.0	...
6164466	  750.6	  570.0	 6607.0	...
6164467	  750.6	  570.0	 6607.0	...
6164468	  750.6	  570.2	 6607.0	...
6164469	  750.6	  570.5	 6608.0	...
6164470	  750.6	  570.3	 6609.0	...
6164471	  750.7	  569.8	 6611.0	...
6164472	  750.7	  569.4	 6614.0	...
6164473	  750.7	  569.4	 6616.0	...
6164474	  750.8	  569.4	 6618.0	...
6164475	  750.9	  569.4	 6619.0	...
6164476	  750.9	  568.8	 6619.0	...
6164477	  750.8	  568.2	 6618.0	...
6164478	  750.7	  567.5	 6617.0	...
6164479	  750.7	  567.2	 6619.0	...
6164480	  750.8	  567.3	 6622.0	...
6164481	  751.1	  567.9	 6625.0	...
6164482	  751.3	  568.5	 6625.0	...
6164483	  751.5	  568.7	 6625.0	...
6164484	  751.2	  568.6	 6623.0	...
6164485	  750.9	  568.8	 6620.0	...
6164486	  750.6	  569.0	 6619.0	...
6164487	  750.5	  569.0	 6617.0	...
6164488	  750.5	  568.8	 6616.0	...
6164489	  750.5	  568.5	 6615.0	...
6164490	  750.5	  568.5	 6615.0	...
6164491	  750.4	  568.6	 6616.0	...
6164492	  750.7	  568.7	 6617.0	...
6164493	  751.2	  568.8	 6620.0	...
6164494	  751.8	  569.0	 6622.0	...
6164495	  751.8	  569.1	 6624.0	...
6164496	  751.8	  569.2	 6623.0	...
6164497	  751.9	  569.2	 6622.0	...
6164498	  751.6	  569.2	 6622.0	...
6164499	  751.3	  569.2	 6623.0	...
6164500	  750.9	  569.3	 6621.0	...
6164501	  750.8	  569.4	 6618.0	...
6164502	  750.8	  569.5	 6615.0	...
6164503	  750.8	  569.5	 6616.0	...
6164504	  750.9	  569.4	 6617.0	...
6164505	  750.9	  569.0	 6620.0	...
6164506	  751.0	  568.8	 6623.0	...
6164507	  751.0	  568.7	 6624.0	...
6164508	  750.8	  568.9	 6623.0	...
6164509	  750.5	  569.1	 6625.0	...
6164510	  750.7	  569.3	 6626.0	...
6164511	  751.2	  569.1	 6627.0	...
6164512	  751.6	  568.8	 6625.0	...
6164513	  751.6	  568.7	 6626.0	...
6164514	  751.3	  568.9	 6628.0	...
6164515	  751.0	  569.3	 6630.0	...
6164516	  750.7	  569.4	 6631.0	...
6164517	  750.7	  569.5	 6632.0	...
6164518	  750.5	  569.3	 6635.0	...
6164519	  750.3	  569.1	 6639.0	...
6164520	  750.0	  568.6	 6640.0	...
6164521	  749.8	  568.2	 6638.0	...
6164522	  749.6	  568.1	 6635.0	...
6164523	  749.9	  568.2	 6635.0	...
6164524	  750.3	  568.6	 6636.0	...
6164525	  750.6	  568.7	 6637.0	...
6164526	  750.5	  568.7	 6639.0	...
6164527	  750.4	  568.5	 6642.0	...
6164528	  750.4	  569.0	 6645.0	...
6164529	  750.5	  569.8	 6646.0	...
6164530	  750.6	  570.5	 6646.0	...
6164531	  750.6	  570.2	 6646.0	...
6164532	  750.7	  569.8	 6647.0	...
6164533	  750.8	  569.3	 6650.0	...
6164534	  750.9	  569.1	 6652.0	...
6164535	  750.9	  568.9	 6655.0	...
6164536	  750.8	  568.7	 6657.0	...
6164537	  750.8	  568.7	 6663.0	...
6164538	  750.9	  568.6	 6667.0	...
6164539	  751.1	  568.6	 6668.0	...
6164540	  751.2	  568.6	 6661.0	...
6164541	  751.1	  568.6	 6655.0	...
6164542	  751.2	  568.9	 6651.0	...
6164543	  751.2	  569.3	 6652.0	...
6164544	  751.3	  569.7	 6654.0	...
6164545	  751.4	  569.7	 6655.0	...
6164546	  751.4	  569.8	 6657.0	...
6164547	  751.4	  570.1	 6659.0	...
6164548	  751.6	  570.4	 6664.0	...
6164549	  751.9	  570.4	 6666.0	...
6164550	  752.2	  570.1	 6669.0	...
6164551	  752.1	  569.9	 6672.0	...
6164552	  751.8	  569.8	 6675.0	...
6164553	  751.6	  569.5	 6674.0	...
6164554	  751.6	  569.1	 6670.0	...
6164555	  751.6	  568.8	 6668.0	...
6164556	  751.7	  569.0	 6669.0	...
6164557	  751.8	  569.3	 6671.0	...
6164558	  752.0	  569.6	 6671.0	...
6164559	  751.9	  569.8	 6677.0	...
6164560	  751.7	  569.8	 6683.0	...
6164561	  751.6	  569.6	 6686.0	...
6164562	  751.9	  569.4	 6685.0	...
6164563	  752.2	  569.2	 6683.0	...
6164564	  752.3	  569.1	 6684.0	...
6164565	  752.3	  569.0	 6685.0	...
6164566	  752.3	  569.1	 6686.0	...
6164567	  752.4	  569.3	 6686.0	...
6164568	  752.4	  569.3	 6687.0	...
6164569	  752.1	  569.0	 6688.0	...
6164570	  751.8	  568.8	 6690.0	...
6164571	  751.5	  568.9	 6690.0	...
6164572	  751.4	  569.1	 6690.0	...
MSG	6164573 0000 _ Number Off
6164573	  751.5	  569.1	 6690.0	...
6164574	  751.6	  569.1	 6690.0	...
6164575	  751.7	  569.2	 6691.0	...
6164576	  751.7	  569.3	 6692.0	...
6164577	  751.7	  569.3	 6694.0	...
6164578	  751.7	  569.1	 6696.0	...
6164579	  751.9	  568.9	 6698.0	...
6164580	  752.2	  568.9	 6699.0	...
6164581	  752.1	  569.0	 6695.0	...
6164582	  751.8	  569.2	 6692.0	...
6164583	  751.5	  569.3	 6688.0	...
6164584	  751.6	  569.3	 6687.0	...
6164585	  751.5	  569.3	 6686.0	...
6164586	  751.2	  569.3	 6690.0	...
6164587	  751.0	  569.3	 6695.0	...
6164588	  750.9	  569.2	 6700.0	...
6164589	  751.0	  569.2	 6699.0	...
6164590	  751.0	  569.4	 6699.0	...
6164591	  751.2	  569.7	 6700.0	...
6164592	  751.2	  569.8	 6702.0	...
6164593	  751.3	  569.7	 6704.0	...
6164594	  751.7	  569.5	 6705.0	...
6164595	  752.0	  569.4	 6704.0	...
6164596	  752.2	  569.4	 6705.0	...
6164597	  751.9	  569.4	 6705.0	...
6164598	  751.6	  569.3	 6705.0	...
6164599	  751.5	  569.0	 6705.0	...
6164600	  751.3	  568.8	 6707.0	...
6164601	  751.1	  568.5	 6708.0	...
6164602	  750.9	  568.2	 6710.0	...
6164603	  751.1	  568.0	 6712.0	...
6164604	  751.3	  567.8	 6714.0	...
6164605	  751.2	  567.6	 6716.0	...
6164606	  750.9	  567.5	 6716.0	...
6164607	  750.9	  567.6	 6716.0	...
6164608	  751.2	  567.6	 6717.0	...
6164609	  751.5	  567.1	 6721.0	...
6164610	  751.4	  566.6	 6724.0	...
6164611	  751.2	  566.1	 6726.0	...
6164612	  750.9	  566.0	 6727.0	...
6164613	  750.5	  566.2	 6727.0	...
6164614	  750.5	  566.4	 6727.0	...
6164615	  750.6	  566.6	 6727.0	...
6164616	  750.7	  566.6	 6727.0	...
6164617	  750.3	  566.2	 6728.0	...
6164618	  750.0	  565.8	 6729.0	...
6164619	  749.8	  565.6	 6729.0	...
6164620	  749.7	  565.9	 6729.0	...
6164621	  749.5	  566.1	 6729.0	...
6164622	  749.4	  566.1	 6729.0	...
6164623	  749.4	  566.0	 6729.0	...
6164624	  749.4	  566.0	 6728.0	...
6164625	  749.4	  566.0	 6726.0	...
6164626	  749.3	  566.0	 6729.0	...
6164627	  749.1	  566.1	 6732.0	...
6164628	  749.3	  566.3	 6736.0	...
6164629	  749.6	  566.5	 6738.0	...
6164630	  749.7	  566.6	 6741.0	...
6164631	  749.6	  566.6	 6742.0	...
6164632	  749.7	  566.5	 6743.0	...
6164633	  749.9	  566.4	 6746.0	...
6164634	  750.1	  566.3	 6750.0	...
6164635	  749.8	  566.4	 6754.0	...
6164636	  749.5	  566.1	 6755.0	...
6164637	  749.3	  565.9	 6756.0	...
6164638	  749.3	  565.8	 6758.0	...
6164639	  749.3	  565.9	 6755.0	...
6164640	  749.0	  565.9	 6751.0	...
6164641	  748.8	  565.8	 6746.0	...
6164642	  748.5	  566.2	 6750.0	...
6164643	  748.5	  566.6	 6755.0	...
6164644	  748.5	  566.8	 6759.0	...
6164645	  748.5	  566.6	 6760.0	...
6164646	  748.5	  566.4	 6760.0	...
6164647	  748.7	  566.8	 6758.0	...
6164648	  748.9	  567.3	 6757.0	...
6164649	  749.1	  567.7	 6758.0	...
6164650	  749.2	  567.5	 6760.0	...
6164651	  749.4	  567.4	 6762.0	...
6164652	  749.5	  566.7	 6762.0	...
6164653	  749.7	  566.0	 6763.0	...
6164654	  749.6	  565.4	 6764.0	...
6164655	  749.3	  565.2	 6766.0	...
6164656	  749.0	  564.8	 6768.0	...
6164657	  748.7	  564.4	 6770.0	...
6164658	  748.9	  564.3	 6771.0	...
6164659	  749.1	  564.1	 6771.0	...
6164660	  749.2	  564.1	 6771.0	...
6164661	  749.3	  564.0	 6773.0	...
6164662	  749.4	  563.9	 6775.0	...
6164663	  749.3	  563.8	 6776.0	...
6164664	  749.2	  563.7	 6775.0	...
6164665	  749.1	  563.7	 6774.0	...
6164666	  749.1	  563.6	 6775.0	...
6164667	  749.1	  563.1	 6777.0	...
6164668	  748.8	  562.5	 6779.0	...
6164669	  748.5	  561.6	 6781.0	...
6164670	  748.4	  560.8	 6782.0	...
6164671	  748.5	  560.2	 6782.0	...
6164672	  748.7	  559.9	 6784.0	...
6164673	  748.8	  559.7	 6785.0	...
6164674	  748.8	  559.6	 6786.0	...
6164675	  748.9	  560.3	 6787.0	...
6164676	  749.0	  561.0	 6787.0	...
6164677	  749.0	  561.9	 6787.0	...
6164678	  748.8	  562.1	 6789.0	...
6164679	  748.6	  562.3	 6791.0	...
6164680	  748.6	  562.2	 6792.0	...
6164681	  748.5	  562.1	 6796.0	...
6164682	  748.4	  562.0	 6799.0	...
6164683	  748.3	  562.0	 6803.0	...
6164684	  748.3	  562.0	 6803.0	...
6164685	  748.1	  561.5	 6803.0	...
6164686	  748.0	  560.9	 6802.0	...
6164687	  747.9	  560.7	 6802.0	...
6164688	  748.0	  561.0	 6803.0	...
6164689	  748.1	  561.3	 6806.0	...
6164690	  748.3	  561.8	 6809.0	...
6164691	  748.5	  562.3	 6807.0	...
6164692	  748.7	  562.7	 6803.0	...
6164693	  748.8	  562.8	 6798.0	...
6164694	  748.8	  563.0	 6797.0	...
6164695	  748.8	  563.3	 6796.0	...
6164696	  748.9	  563.5	 6798.0	...
6164697	  749.0	  563.6	 6802.0	...
6164698	  748.5	  563.7	 6806.0	...
6164699	  748.0	  563.7	 6808.0	...
6164700	  747.6	  563.3	 6807.0	...
6164701	  747.7	  562.8	 6805.0	...
6164702	  747.8	  562.7	 6803.0	...
6164703	  747.9	  563.1	 6801.0	...
6164704	  748.0	  563.3	 6800.0	...
6164705	  748.0	  563.0	 6801.0	...
6164706	  748.1	  562.7	 6802.0	...
6164707	  748.0	  562.5	 6806.0	...
6164708	  748.0	  562.4	 6810.0	...
6164709	  747.8	  562.4	 6814.0	...
6164710	  747.8	  562.4	 6816.0	...
6164711	  747.8	  562.7	 6817.0	...
6164712	  747.8	  562.9	 6819.0	...
6164713	  747.7	  563.2	 6823.0	...
6164714	  747.6	  563.3	 6826.0	...
6164715	  747.5	  563.3	 6827.0	...
6164716	  747.6	  563.2	 6826.0	...
6164717	  747.9	  563.1	 6826.0	...
6164718	  748.2	  563.1	 6826.0	...
6164719	  748.4	  563.0	 6826.0	...
6164720	  748.3	  563.0	 6825.0	...
6164721	  748.2	  563.0	 6825.0	...
6164722	  748.0	  562.8	 6824.0	...
6164723	  747.9	  562.6	 6824.0	...
6164724	  747.9	  562.5	 6824.0	...
6164725	  747.7	  562.5	 6823.0	...
6164726	  747.6	  562.4	 6821.0	...
6164727	  747.4	  562.2	 6825.0	...
6164728	  747.4	  562.1	 6830.0	...
6164729	  747.6	  562.0	 6836.0	...
6164730	  747.8	  562.0	 6836.0	...
6164731	  747.9	  561.7	 6842.0	...
6164732	  747.8	  561.2	 6847.0	...
6164733	  748.0	  560.8	 6853.0	...
6164734	  748.2	  560.6	 6852.0	...
6164735	  748.0	  560.4	 6852.0	...
6164736	  747.5	  560.0	 6851.0	...
6164737	  747.0	  559.6	 6851.0	...
6164738	  746.9	  559.7	 6851.0	...
6164739	  746.9	  559.7	 6852.0	...
6164740	  746.9	  559.7	 6853.0	...
6164741	  746.8	  559.5	 6854.0	...
6164742	  746.9	  559.3	 6853.0	...
6164743	  747.5	  559.0	 6852.0	...
6164744	  748.0	  559.0	 6851.0	...
6164745	  748.5	  559.6	 6851.0	...
6164746	  748.5	  560.2	 6850.0	...
6164747	  748.6	  561.0	 6849.0	...
6164748	  748.4	  561.1	 6849.0	...
6164749	  748.0	  560.6	 6848.0	...
6164750	  747.8	  559.9	 6852.0	...
6164751	  747.9	  559.3	 6856.0	...
6164752	  747.8	  559.0	 6860.0	...
6164753	  747.6	  558.7	 6860.0	...
6164754	  747.5	  559.3	 6859.0	...
6164755	  747.6	  560.1	 6858.0	...
6164756	  747.7	  560.5	 6857.0	...
6164757	  747.3	  560.0	 6860.0	...
6164758	  746.9	  559.8	 6864.0	...
6164759	  746.5	  560.1	 6869.0	...
6164760	  746.5	  560.3	 6870.0	...
6164761	  746.2	  560.2	 6869.0	...
6164762	  746.0	  559.9	 6868.0	...
6164763	  746.1	  559.7	 6870.0	...
6164764	  746.4	  559.4	 6873.0	...
6164765	  746.7	  559.2	 6874.0	...
6164766	  746.6	  559.2	 6873.0	...
6164767	  746.6	  559.4	 6872.0	...
6164768	  746.7	  559.5	 6873.0	...
6164769	  746.9	  559.5	 6873.0	...
6164770	  747.3	  559.3	 6873.0	...
6164771	  747.8	  558.7	 6873.0	...
6164772	  748.0	  557.9	 6873.0	...
6164773	  748.0	  557.2	 6872.0	...
6164774	  748.0	  557.3	 6871.0	...
6164775	  747.9	  557.6	 6870.0	...
6164776	  747.8	  557.8	 6871.0	...
6164777	  747.7	  557.8	 6872.0	...
6164778	  747.6	  557.7	 6873.0	...
6164779	  747.5	  557.6	 6876.0	...
6164780	  747.4	  557.6	 6879.0	...
6164781	  747.1	  557.5	 6881.0	...
6164782	  746.7	  557.1	 6883.0	...
6164783	  746.5	  556.8	 6886.0	...
MSG	6164784 0000 _ Number On
6164784	  746.5	  556.9	 6890.0	...
6164785	  746.9	  557.3	 6891.0	...
6164786	  747.2	  557.7	 6892.0	...
6164787	  747.1	  557.9	 6892.0	...
6164788	  746.8	  558.0	 6892.0	...
6164789	  746.4	  558.0	 6891.0	...
6164790	  746.4	  558.1	 6892.0	...
6164791	  746.5	  558.1	 6891.0	...
6164792	  746.6	  558.2	 6891.0	...
6164793	  746.8	  558.1	 6892.0	...
6164794	  746.9	  557.9	 6894.0	...
6164795	  747.1	  557.7	 6897.0	...
6164796	  747.2	  558.0	 6896.0	...
6164797	  747.4	  558.3	 6897.0	...
6164798	  747.4	  558.7	 6897.0	...
6164799	  747.4	  558.6	 6898.0	...
6164800	  747.0	  558.5	 6902.0	...
6164801	  746.7	  558.4	 6906.0	...
6164802	  746.7	  558.6	 6912.0	...
6164803	  747.0	  558.8	 6914.0	...
6164804	  747.3	  558.4	 6915.0	...
6164805	  747.5	  557.7	 6914.0	...
6164806	  747.8	  557.0	 6913.0	...
6164807	  748.1	  557.1	 6913.0	...
6164808	  748.1	  557.3	 6913.0	...
6164809	  748.0	  557.6	 6913.0	...
6164810	  747.9	  557.7	 6914.0	...
6164811	  747.7	  557.7	 6915.0	...
6164812	  747.5	  557.8	 6915.0	...
6164813	  747.3	  557.9	 6916.0	...
6164814	  747.2	  558.0	 6915.0	...
6164815	  747.3	  558.1	 6915.0	...
6164816	  747.4	  558.0	 6915.0	...
6164817	  747.5	  557.8	 6917.0	...
6164818	  747.6	  557.6	 6917.0	...
6164819	  747.6	  557.5	 6917.0	...
6164820	  747.5	  557.4	 6920.0	...
6164821	  747.3	  556.9	 6923.0	...
6164822	  747.3	  556.4	 6924.0	...
6164823	  747.2	  555.8	 6922.0	...
6164824	  747.2	  555.8	 6921.0	...
6164825	  747.1	  555.8	 6921.0	...
6164826	  746.9	  555.9	 6921.0	...
6164827	  746.7	  556.1	 6924.0	...
6164828	  746.8	  556.2	 6926.0	...
6164829	  747.2	  556.3	 6929.0	...
6164830	  747.5	  556.3	 6931.0	...
6164831	  747.6	  556.4	 6933.0	...
6164832	  747.7	  556.4	 6935.0	...
6164833	  747.7	  556.3	 6935.0	...
6164834	  747.9	  556.2	 6934.0	...
6164835	  748.2	  556.0	 6932.0	...
6164836	  748.3	  556.5	 6931.0	...
6164837	  748.1	  557.0	 6931.0	...
6164838	  747.8	  557.4	 6931.0	...
6164839	  747.6	  557.4	 6932.0	...
6164840	  747.4	  557.3	 6937.0	...
6164841	  747.3	  557.3	 6941.0	...
6164842	  747.2	  557.4	 6945.0	...
6164843	  747.2	  557.5	 6945.0	...
6164844	  747.3	  557.6	 6943.0	...
6164845	  747.4	  557.4	 6941.0	...
6164846	  747.5	  557.2	 6943.0	...
6164847	  747.5	  556.9	 6946.0	...
6164848	  747.3	  556.9	 6945.0	...
6164849	  747.2	  556.7	 6941.0	...
6164850	  747.3	  556.6	 6938.0	...
6164851	  747.6	  556.5	 6940.0	...
6164852	  747.9	  556.4	 6941.0	...
6164853	  747.8	  556.2	 6944.0	...
6164854	  747.8	  555.9	 6947.0	...
6164855	  747.9	  555.7	 6950.0	...
6164856	  748.2	  555.4	 6950.0	...
6164857	  748.4	  555.2	 6950.0	...
6164858	  748.4	  554.9	 6950.0	...
6164859	  748.6	  555.5	 6950.0	...
6164860	  748.7	  556.0	 6951.0	...
6164861	  748.5	  556.7	 6951.0	...
6164862	  748.1	  556.8	 6952.0	...
6164863	  747.8	  556.9	 6955.0	...
6164864	  747.7	  556.7	 6959.0	...
6164865	  747.6	  556.3	 6962.0	...
6164866	  747.7	  556.0	 6962.0	...
6164867	  747.7	  555.9	 6962.0	...
6164868	  747.8	  556.0	 6961.0	...
6164869	  748.0	  556.1	 6960.0	...
6164870	  748.4	  556.3	 6958.0	...
6164871	  748.7	  556.3	 6957.0	...
6164872	  749.0	  556.3	 6958.0	...
6164873	  749.2	  556.6	 6961.0	...
6164874	  749.2	  556.9	 6962.0	...
6164875	  749.0	  557.3	 6962.0	...
6164876	  748.7	  557.5	 6964.0	...
6164877	  748.7	  557.7	 6967.0	...
6164878	  748.6	  558.0	 6969.0	...
6164879	  748.6	  558.0	 6968.0	...
6164880	  748.5	  558.0	 6968.0	...
6164881	  748.5	  557.9	 6969.0	...
6164882	  748.5	  557.8	 6970.0	...
6164883	  748.6	  558.6	 6971.0	...
6164884	  748.6	  559.5	 6972.0	...
6164885	  748.3	  560.1	 6975.0	...
6164886	  747.9	  559.7	 6978.0	...
6164887	  747.7	  559.2	 6982.0	...
6164888	  748.0	  559.1	 6983.0	...
6164889	  748.3	  559.1	 6983.0	...
6164890	  748.2	  559.0	 6980.0	...
6164891	  747.9	  559.5	 6978.0	...
6164892	  747.6	  560.1	 6980.0	...
6164893	  747.5	  560.7	 6983.0	...
6164894	  747.7	  560.5	 6987.0	...
6164895	  747.9	  560.1	 6987.0	...
6164896	  747.9	  560.0	 6985.0	...
6164897	  748.3	  560.2	 6984.0	...
6164898	  748.6	  560.2	 6985.0	...
6164899	  748.8	  559.9	 6986.0	...
6164900	  748.6	  559.8	 6987.0	...
6164901	  748.1	  559.7	 6988.0	...
6164902	  747.6	  559.6	 6990.0	...
6164903	  747.3	  559.6	 6992.0	...
6164904	  747.3	  559.7	 6993.0	...
6164905	  747.3	  559.9	 6993.0	...
6164906	  747.2	  559.9	 6993.0	...
6164907	  747.2	  560.0	 6994.0	...
6164908	  747.6	  560.0	 6995.0	...
6164909	  748.0	  560.0	 6992.0	...
6164910	  748.5	  559.9	 6989.0	...
6164911	  748.5	  559.8	 6992.0	...
6164912	  748.5	  559.6	 6998.0	...
6164913	  748.4	  559.5	 7003.0	...
6164914	  748.1	  559.6	 7003.0	...
6164915	  747.9	  559.7	 7003.0	...
6164916	  747.8	  559.7	 7003.0	...
6164917	  747.7	  560.0	 7004.0	...
6164918	  747.6	  560.2	 7004.0	...
6164919	  747.5	  559.9	 7004.0	...
6164920	  747.4	  559.5	 7003.0	...
6164921	  747.3	  559.0	 7002.0	...
6164922	  747.4	  559.0	 7003.0	...
6164923	  747.6	  558.9	 7003.0	...
6164924	  747.8	  558.9	 7004.0	...
6164925	  748.0	  559.2	 7005.0	...
6164926	  748.1	  559.7	 7006.0	...
6164927	  748.2	  560.2	 7005.0	...
6164928	  748.3	  560.1	 7004.0	...
6164929	  748.3	  559.9	 7003.0	...
6164930	  748.3	  559.6	 7003.0	...
6164931	  748.4	  559.6	 7003.0	...
6164932	  748.5	  559.6	 7003.0	...
6164933	  748.6	  559.6	 7006.0	...
6164934	  748.6	  559.6	 7010.0	...
6164935	  748.4	  559.6	 7013.0	...
6164936	  748.1	  559.5	 7014.0	...
6164937	  748.1	  559.4	 7013.0	...
6164938	  748.4	  559.2	 7010.0	...
6164939	  748.7	  559.2	 7008.0	...
6164940	  748.9	  559.7	 7010.0	...
6164941	  749.2	  560.2	 7013.0	...
6164942	  749.7	  560.4	 7014.0	...
6164943	  750.0	  560.2	 7014.0	...
6164944	  750.2	  560.1	 7013.0	...
6164945	  750.2	  560.2	 7013.0	...
6164946	  750.0	  560.3	 7012.0	...
6164947	  749.6	  560.7	 7012.0	...
6164948	  749.1	  561.0	 7013.0	...
6164949	  748.9	  561.2	 7014.0	...
6164950	  748.8	  560.9	 7015.0	...
6164951	  748.6	  560.6	 7016.0	...
6164952	  748.3	  560.2	 7016.0	...
6164953	  748.1	  560.0	 7017.0	...
6164954	  748.1	  559.7	 7018.0	...
6164955	  748.2	  559.8	 7020.0	...
6164956	  748.4	  559.9	 7020.0	...
6164957	  748.6	  560.0	 7021.0	...
6164958	  748.9	  559.9	 7022.0	...
6164959	  749.1	  560.1	 7021.0	...
6164960	  749.1	  560.2	 7021.0	...
6164961	  748.8	  560.1	 7025.0	...
6164962	  748.7	  559.7	 7029.0	...
6164963	  748.8	  559.3	 7034.0	...
6164964	  748.9	  559.2	 7033.0	...
6164965	  748.9	  559.2	 7033.0	...
6164966	  748.8	  559.3	 7032.0	...
6164967	  748.6	  559.4	 7029.0	...
6164968	  748.5	  559.5	 7026.0	...
6164969	  748.6	  559.6	 7027.0	...
6164970	  748.8	  559.6	 7030.0	...
6164971	  748.9	  559.7	 7031.0	...
6164972	  748.9	  559.6	 7030.0	...
6164973	  749.0	  559.8	 7029.0	...
6164974	  749.0	  560.0	 7031.0	...
6164975	  748.9	  559.8	 7032.0	...
6164976	  748.7	  559.4	 7033.0	...
6164977	  748.5	  559.3	 7033.0	...
6164978	  748.3	  559.4	 7033.0	...
6164979	  748.6	  559.4	 7033.0	...
6164980	  749.0	  559.1	 7033.0	...
6164981	  749.7	  558.9	 7033.0	...
6164982	  750.4	  559.2	 7033.0	...
6164983	  751.0	  559.4	 7030.0	...
6164984	  751.0	  559.7	 7027.0	...
6164985	  750.7	  559.6	 7027.0	...
6164986	  750.3	  559.5	 7029.0	...
6164987	  750.2	  559.3	 7031.0	...
6164988	  750.0	  559.2	 7030.0	...
6164989	  749.9	  559.1	 7031.0	...
6164990	  749.9	  558.9	 7031.0	...
6164991	  749.9	  558.7	 7032.0	...
6164992	  750.0	  559.2	 7033.0	...
6164993	  750.1	  559.6	 7034.0	...
6164994	  750.2	  560.1	 7034.0	...
6164995	  750.2	  559.8	 7034.0	...
6164996	  750.2	  559.6	 7035.0	...
6164997	  750.2	  559.8	 7037.0	...
6164998	  750.3	  560.2	 7038.0	...
6164999	  750.4	  560.5	 7038.0	...
6165000	  750.4	  560.5	 7037.0	...
6165001	  750.2	  560.4	 7038.0	...
6165002	  750.0	  560.5	 7039.0	...
6165003	  749.9	  560.4	 7042.0	...
6165004	  750.1	  560.5	 7043.0	...
6165005	  750.2	  560.5	 7043.0	...
6165006	  750.1	  560.1	 7042.0	...
6165007	  750.0	  559.9	 7041.0	...
6165008	  750.0	  559.8	 7040.0	...
6165009	  750.1	  560.1	 7039.0	...
6165010	  750.1	  560.1	 7040.0	...
6165011	  750.1	  560.0	 7042.0	...
6165012	  750.4	  559.8	 7045.0	...
6165013	  750.8	  559.9	 7048.0	...
6165014	  750.8	  560.1	 7048.0	...
6165015	  750.4	  560.3	 7046.0	...
6165016	  750.0	  560.3	 7044.0	...
6165017	  749.9	  560.2	 7043.0	...
6165018	  749.9	  560.1	 7043.0	...
6165019	  750.2	  560.0	 7046.0	...
6165020	  750.3	  559.1	 7048.0	...
6165021	  750.3	  558.3	 7049.0	...
6165022	  750.0	  557.5	 7048.0	...
6165023	  749.8	  557.7	 7047.0	...
6165024	  749.6	  557.9	 7047.0	...
6165025	  749.6	  558.3	 7047.0	...
6165026	  749.7	  558.6	 7048.0	...
6165027	  749.9	  558.8	 7048.0	...
6165028	  750.1	  558.8	 7048.0	...
6165029	  750.0	  558.6	 7047.0	...
6165030	  750.0	  558.4	 7045.0	...
6165031	  750.0	  558.2	 7044.0	...
6165032	  750.2	  558.3	 7045.0	...
6165033	  750.3	  558.3	 7047.0	...
6165034	  750.3	  558.2	 7046.0	...
6165035	  750.3	  558.1	 7045.0	...
6165036	  750.7	  558.3	 7043.0	...
6165037	  751.1	  558.6	 7045.0	...
6165038	  751.4	  559.0	 7045.0	...
6165039	  751.2	  559.0	 7044.0	...
6165040	  750.9	  559.0	 7043.0	...
6165041	  750.9	  559.2	 7039.0	...
6165042	  751.0	  559.3	 7037.0	...
6165043	  751.1	  559.6	 7037.0	...
6165044	  751.1	  559.7	 7039.0	...
6165045	  751.1	  559.4	 7042.0	...
6165046	  751.0	  558.9	 7042.0	...
6165047	  750.8	  558.5	 7043.0	...
6165048	  750.7	  558.6	 7044.0	...
6165049	  750.6	  558.6	 7046.0	...
6165050	  750.7	  558.6	 7048.0	...
6165051	  750.7	  558.4	 7050.0	...
6165052	  750.9	  558.3	 7052.0	...
6165053	  751.1	  558.3	 7054.0	...
6165054	  751.3	  558.5	 7055.0	...
6165055	  751.4	  558.5	 7057.0	...
6165056	  751.4	  558.7	 7060.0	...
6165057	  751.4	  558.9	 7062.0	...
6165058	  751.6	  558.7	 7063.0	...
6165059	  751.8	  558.3	 7063.0	...
6165060	  751.8	  558.1	 7063.0	...
6165061	  751.6	  558.3	 7062.0	...
6165062	  751.1	  558.5	 7060.0	...
6165063	  750.7	  558.8	 7059.0	...
6165064	  750.3	  559.0	 7058.0	...
6165065	  750.3	  559.1	 7059.0	...
6165066	  750.5	  558.8	 7061.0	...
6165067	  750.7	  558.4	 7062.0	...
6165068	  750.9	  558.0	 7064.0	...
6165069	  750.9	  558.0	 7064.0	...
6165070	  750.5	  558.2	 7063.0	...
6165071	  750.0	  557.6	 7063.0	...
6165072	  749.7	  557.0	 7063.0	...
6165073	  749.9	  557.1	 7062.0	...
6165074	  750.7	  558.0	 7063.0	...
6165075	  751.4	  558.9	 7063.0	...
6165076	  751.9	  559.0	 7064.0	...
6165077	  751.9	  558.9	 7066.0	...
6165078	  752.0	  558.9	 7068.0	...
6165079	  752.1	  559.1	 7071.0	...
6165080	  752.1	  559.2	 7069.0	...
6165081	  751.7	  559.2	 7067.0	...
6165082	  751.3	  559.3	 7067.0	...
6165083	  751.2	  559.4	 7067.0	...
6165084	  751.2	  559.2	 7067.0	...
6165085	  751.3	  559.0	 7066.0	...
6165086	  751.4	  558.7	 7067.0	...
6165087	  751.2	  558.8	 7067.0	...
6165088	  751.0	  559.0	 7066.0	...
6165089	  750.9	  559.1	 7064.0	...
MSG	6165090 0000 _ Number Off
6165090	  751.2	  559.1	 7064.0	...
6165091	  751.4	  559.0	 7065.0	...
6165092	  751.3	  558.9	 7069.0	...
6165093	  751.2	  558.8	 7072.0	...
6165094	  751.1	  558.7	 7075.0	...
6165095	  751.3	  558.6	 7075.0	...
6165096	  751.6	  558.5	 7075.0	...
6165097	  751.9	  558.4	 7075.0	...
6165098	  751.9	  558.3	 7075.0	...
6165099	  752.0	  558.3	 7076.0	...
6165100	  751.8	  558.3	 7077.0	...
6165101	  751.8	  558.3	 7076.0	...
6165102	  751.8	  558.3	 7075.0	...
6165103	  752.0	  558.2	 7074.0	...
6165104	  752.1	  558.0	 7074.0	...
6165105	  752.2	  557.7	 7074.0	...
6165106	  752.2	  557.5	 7074.0	...
6165107	  752.3	  557.6	 7075.0	...
6165108	  752.7	  557.8	 7076.0	...
6165109	  752.9	  558.1	 7074.0	...
6165110	  753.2	  558.3	 7071.0	...
6165111	  753.0	  557.7	 7069.0	...
6165112	  752.9	  557.1	 7073.0	...
6165113	  752.9	  556.8	 7078.0	...
6165114	  752.9	  557.1	 7083.0	...
6165115	  752.9	  557.4	 7079.0	...
6165116	  752.9	  557.4	 7075.0	...
6165117	  752.8	  557.8	 7072.0	...
6165118	  752.6	  558.2	 7072.0	...
6165119	  752.5	  558.3	 7071.0	...
6165120	  752.3	  557.6	 7073.0	...
6165121	  752.2	  556.9	 7076.0	...
6165122	  752.3	  556.5	 7078.0	...
6165123	  752.4	  556.5	 7077.0	...
6165124	  752.7	  557.4	 7074.0	...
6165125	  752.8	  558.4	 7072.0	...
6165126	  753.1	  558.6	 7073.0	...
6165127	  753.2	  557.9	 7077.0	...
6165128	  753.4	  557.4	 7081.0	...
6165129	  753.5	  557.6	 7081.0	...
6165130	  753.0	  557.7	 7082.0	...
6165131	  752.5	  557.4	 7083.0	...
6165132	  752.0	  557.1	 7082.0	...
6165133	  752.1	  557.3	 7079.0	...
6165134	  752.3	  557.7	 7075.0	...
6165135	  752.4	  558.1	 7073.0	...
6165136	  752.4	  558.2	 7072.0	...
6165137	  752.3	  558.4	 7072.0	...
6165138	  752.3	  558.6	 7072.0	...
6165139	  752.3	  558.8	 7071.0	...
6165140	  752.3	  558.7	 7071.0	...
6165141	  752.6	  558.8	 7071.0	...
6165142	  752.8	  558.9	 7072.0	...
6165143	  752.9	  559.1	 7072.0	...
6165144	  752.9	  559.2	 7071.0	...
6165145	  753.0	  559.0	 7072.0	...
6165146	  753.5	  558.9	 7072.0	...
6165147	  754.0	  558.7	 7074.0	...
6165148	  754.4	  558.8	 7075.0	...
6165149	  754.4	  559.0	 7077.0	...
6165150	  754.5	  559.0	 7078.0	...
6165151	  754.5	  559.0	 7079.0	...
6165152	  754.5	  559.0	 7080.0	...
6165153	  754.1	  559.2	 7080.0	...
6165154	  753.7	  559.2	 7080.0	...
6165155	  753.6	  559.2	 7080.0	...
6165156	  753.6	  559.2	 7081.0	...
6165157	  753.7	  559.3	 7082.0	...
6165158	  753.8	  559.1	 7083.0	...
6165159	  753.9	  558.9	 7084.0	...
6165160	  754.1	  558.9	 7085.0	...
6165161	  754.3	  559.1	 7084.0	...
6165162	  754.3	  559.3	 7081.0	...
6165163	  754.2	  559.4	 7079.0	...
6165164	  754.1	  559.3	 7081.0	...
6165165	  754.1	  559.3	 7083.0	...
6165166	  754.3	  559.2	 7087.0	...
6165167	  754.5	  559.3	 7088.0	...
6165168	  754.7	  559.4	 7088.0	...
6165169	  754.6	  559.6	 7088.0	...
6165170	  754.5	  559.6	 7089.0	...
6165171	  754.4	  559.4	 7090.0	...
6165172	  754.3	  559.2	 7088.0	...
6165173	  754.3	  559.0	 7085.0	...
6165174	  754.2	  558.8	 7083.0	...
6165175	  754.2	  558.7	 7082.0	...
6165176	  754.2	  558.7	 7082.0	...
6165177	  754.2	  558.7	 7082.0	...
6165178	  754.2	  559.0	 7083.0	...
6165179	  754.2	  559.4	 7083.0	...
6165180	  754.1	  559.8	 7082.0	...
6165181	  753.9	  559.9	 7080.0	...
6165182	  753.6	  560.0	 7078.0	...
6165183	  753.4	  560.1	 7077.0	...
6165184	  753.3	  560.2	 7078.0	...
6165185	  753.8	  560.1	 7081.0	...
6165186	  754.2	  560.1	 7083.0	...
6165187	  754.7	  560.0	 7078.0	...
6165188	  754.6	  560.0	 7073.0	...
6165189	  754.5	  559.9	 7068.0	...
6165190	  754.2	  559.2	 7068.0	...
6165191	  753.9	  558.5	 7067.0	...
6165192	  753.7	  557.9	 7068.0	...
6165193	  753.5	  558.1	 7069.0	...
6165194	  753.7	  558.2	 7070.0	...
6165195	  753.8	  558.2	 7069.0	...
6165196	  754.1	  558.1	 7069.0	...
6165197	  754.2	  558.1	 7069.0	...
6165198	  754.0	  558.1	 7070.0	...
6165199	  753.7	  558.1	 7070.0	...
6165200	  753.8	  558.0	 7070.0	...
6165201	  754.2	  557.7	 7069.0	...
6165202	  754.6	  557.5	 7068.0	...
6165203	  754.7	  557.6	 7068.0	...
6165204	  754.6	  558.0	 7067.0	...
6165205	  754.4	  558.4	 7067.0	...
6165206	  754.4	  558.3	 7067.0	...
6165207	  754.6	  558.0	 7068.0	...
6165208	  754.9	  558.1	 7068.0	...
6165209	  755.0	  558.8	 7068.0	...
6165210	  755.1	  559.5	 7066.0	...
6165211	  754.9	  559.4	 7064.0	...
6165212	  754.7	  559.0	 7063.0	...
6165213	  754.3	  558.7	 7064.0	...
6165214	  754.0	  558.8	 7065.0	...
6165215	  753.9	  558.6	 7068.0	...
6165216	  754.1	  558.3	 7072.0	...
6165217	  754.4	  558.2	 7075.0	...
6165218	  754.5	  558.3	 7077.0	...
6165219	  754.6	  558.4	 7076.0	...
6165220	  754.6	  558.4	 7076.0	...
6165221	  754.8	  558.0	 7073.0	...
6165222	  754.8	  557.6	 7071.0	...
6165223	  754.9	  557.4	 7069.0	...
6165224	  754.7	  557.6	 7070.0	...
6165225	  754.5	  557.8	 7071.0	...
6165226	  754.2	  557.9	 7073.0	...
6165227	  754.0	  558.1	 7073.0	...
6165228	  753.8	  558.4	 7073.0	...
6165229	  753.8	  558.5	 7073.0	...
6165230	  753.9	  558.5	 7072.0	...
6165231	  754.3	  558.6	 7074.0	...
6165232	  754.7	  558.7	 7077.0	...
6165233	  755.0	  558.5	 7081.0	...
6165234	  754.9	  558.2	 7083.0	...
6165235	  754.9	  558.0	 7084.0	...
6165236	  754.9	  558.0	 7083.0	...
6165237	  755.0	  558.4	 7079.0	...
6165238	  755.1	  558.6	 7076.0	...
6165239	  755.0	  558.8	 7075.0	...
6165240	  754.9	  558.5	 7079.0	...
6165241	  754.8	  558.5	 7082.0	...
6165242	  754.7	  558.5	 7082.0	...
6165243	  754.7	  558.6	 7083.0	...
6165244	  754.6	  558.8	 7082.0	...
6165245	  754.6	  559.1	 7081.0	...
6165246	  754.6	  559.1	 7081.0	...
6165247	  754.6	  559.1	 7081.0	...
6165248	  754.9	  559.0	 7084.0	...
6165249	  755.3	  559.0	 7087.0	...
6165250	  755.8	  559.0	 7090.0	...
6165251	  755.9	  559.0	 7090.0	...
6165252	  756.1	  558.8	 7091.0	...
6165253	  756.1	  558.6	 7091.0	...
6165254	  756.2	  558.9	 7087.0	...
6165255	  756.3	  559.2	 7082.0	...
6165256	  756.3	  559.0	 7076.0	...
6165257	  756.4	  558.4	 7075.0	...
6165258	  756.1	  558.0	 7079.0	...
6165259	  755.9	  558.2	 7084.0	...
6165260	  755.7	  558.4	 7089.0	...
6165261	  755.7	  558.5	 7089.0	...
6165262	  755.8	  558.6	 7088.0	...
6165263	  756.0	  558.9	 7086.0	...
6165264	  756.0	  559.1	 7085.0	...
6165265	  755.8	  559.3	 7084.0	...
6165266	  755.5	  559.0	 7083.0	...
6165267	  755.3	  558.3	 7082.0	...
6165268	  755.4	  557.5	 7082.0	...
6165269	  755.4	  556.9	 7079.0	...
6165270	  755.5	  557.0	 7075.0	...
6165271	  755.3	  557.1	 7074.0	...
6165272	  755.2	  557.5	 7076.0	...
6165273	  755.1	  557.7	 7078.0	...
6165274	  755.2	  557.8	 7077.0	...
6165275	  755.2	  557.7	 7077.0	...
6165276	  755.1	  557.6	 7076.0	...
6165277	  754.8	  557.7	 7076.0	...
6165278	  754.5	  558.0	 7076.0	...
6165279	  754.3	  558.3	 7076.0	...
6165280	  754.2	  558.5	 7077.0	...
6165281	  754.1	  557.8	 7080.0	...
6165282	  753.8	  557.2	 7083.0	...
6165283	  753.7	  556.6	 7086.0	...
6165284	  753.6	  556.6	 7086.0	...
6165285	  753.7	  556.8	 7086.0	...
6165286	  753.8	  557.0	 7086.0	...
6165287	  754.0	  557.3	 7087.0	...
6165288	  754.0	  557.4	 7087.0	...
MSG	6165289 0000 _ Number On
6165289	  754.5	  557.3	 7088.0	...
6165290	  755.0	  557.2	 7087.0	...
6165291	  755.5	  557.4	 7084.0	...
6165292	  755.5	  557.6	 7081.0	...
6165293	  755.4	  557.5	 7078.0	...
6165294	  755.1	  557.1	 7077.0	...
6165295	  754.9	  556.7	 7076.0	...
6165296	  754.7	  556.6	 7077.0	...
6165297	  754.2	  556.5	 7080.0	...
6165298	  753.8	  556.4	 7082.0	...
6165299	  753.5	  557.0	 7084.0	...
6165300	  753.7	  557.7	 7086.0	...
6165301	  753.8	  558.0	 7087.0	...
6165302	  753.8	  557.7	 7087.0	...
6165303	  753.7	  557.4	 7091.0	...
6165304	  753.6	  557.0	 7096.0	...
6165305	  753.6	  556.5	 7100.0	...
6165306	  753.6	  556.6	 7099.0	...
6165307	  754.0	  557.2	 7099.0	...
6165308	  754.4	  557.8	 7099.0	...
6165309	  754.6	  557.9	 7101.0	...
6165310	  754.5	  558.0	 7101.0	...
6165311	  754.3	  558.0	 7102.0	...
6165312	  754.4	  558.0	 7103.0	...
6165313	  754.6	  558.0	 7104.0	...
6165314	  754.7	  558.2	 7105.0	...
6165315	  754.6	  558.3	 7104.0	...
6165316	  754.7	  558.4	 7102.0	...
6165317	  753.6	  558.4	 7102.0	...
EFIX R   6163942	6165317	1376	  749.6	  564.6	   6804
SSACC R  6165318
6165318	  752.6	  558.4	 7104.0	...
6165319	  750.6	  557.5	 7104.0	...
6165320	  748.7	  556.7	 7103.0	...
6165321	  746.0	  554.7	 7102.0	...
6165322	  742.8	  553.1	 7097.0	...
6165323	  739.9	  551.3	 7093.0	...
6165324	  736.8	  549.9	 7091.0	...
6165325	  734.7	  548.6	 7093.0	...
6165326	  732.6	  547.2	 7095.0	...
6165327	  730.8	  546.3	 7095.0	...
6165328	  728.9	  545.8	 7095.0	...
6165329	  727.3	  544.8	 7096.0	...
ESACC R  6165318	6165329	12	  752.6	  558.4	  727.3	  544.8	   0.61	     59
SFIX R   6165330
6165330	  726.2	  544.3	 7098.0	...
6165331	  725.7	  542.6	 7102.0	...
6165332	  725.9	  540.8	 7106.0	...
6165333	  726.0	  538.9	 7108.0	...
6165334	  726.9	  537.9	 7107.0	...
6165335	  727.9	  537.4	 7107.0	...
6165336	  729.0	  537.1	 7106.0	...
6165337	  730.0	  537.1	 7104.0	...
6165338	  730.6	  537.1	 7099.0	...
6165339	  731.2	  536.8	 7095.0	...
6165340	  731.4	  536.5	 7097.0	...
6165341	  731.6	  537.2	 7101.0	...
6165342	  732.1	  538.2	 7106.0	...
6165343	  732.6	  539.2	 7107.0	...
6165344	  733.0	  539.3	 7107.0	...
6165345	  732.9	  539.5	 7107.0	...
6165346	  732.9	  539.8	 7107.0	...
6165347	  733.0	  540.2	 7106.0	...
6165348	  733.2	  540.7	 7106.0	...
6165349	  733.2	  540.1	 7108.0	...
6165350	  733.1	  539.3	 7111.0	...
6165351	  733.3	  538.5	 7113.0	...
6165352	  733.5	  538.5	 7113.0	...
6165353	  733.7	  538.4	 7113.0	...
6165354	  733.6	  538.3	 7113.0	...
6165355	  733.5	  538.6	 7113.0	...
6165356	  733.3	  539.2	 7111.0	...
6165357	  733.0	  539.8	 7109.0	...
6165358	  732.5	  540.1	 7108.0	...
6165359	  732.1	  540.0	 7108.0	...
6165360	  731.9	  540.1	 7109.0	...
6165361	  731.9	  540.2	 7110.0	...
6165362	  731.7	  539.6	 7110.0	...
6165363	  731.7	  538.9	 7109.0	...
6165364	  731.7	  538.1	 7109.0	...
6165365	  732.0	  538.1	 7109.0	...
6165366	  732.3	  538.1	 7111.0	...
6165367	  732.5	  538.5	 7112.0	...
6165368	  732.6	  539.2	 7112.0	...
6165369	  732.8	  539.8	 7111.0	...
6165370	  733.0	  540.1	 7111.0	...
6165371	  733.2	  540.4	 7111.0	...
6165372	  733.3	  540.8	 7111.0	...
6165373	  733.0	  541.0	 7113.0	...
6165374	  732.6	  541.2	 7114.0	...
6165375	  732.4	  541.3	 7113.0	...
6165376	  733.0	  541.2	 7111.0	...
6165377	  733.5	  541.1	 7110.0	...
6165378	  733.4	  541.0	 7112.0	...
6165379	  732.9	  541.1	 7114.0	...
6165380	  732.7	  541.0	 7114.0	...
6165381	  732.9	  540.7	 7114.0	...
6165382	  733.2	  540.4	 7114.0	...
6165383	  733.3	  540.7	 7113.0	...
6165384	  733.3	  540.9	 7112.0	...
6165385	  733.4	  541.2	 7111.0	...
6165386	  733.5	  541.2	 7111.0	...
6165387	  733.5	  541.1	 7111.0	...
6165388	  733.6	  540.9	 7112.0	...
6165389	  733.7	  540.7	 7113.0	...
6165390	  733.9	  540.6	 7114.0	...
6165391	  734.0	  540.6	 7115.0	...
6165392	  734.1	  540.7	 7115.0	...
6165393	  734.1	  541.0	 7115.0	...
6165394	  734.2	  541.3	 7115.0	...
6165395	  733.9	  541.7	 7115.0	...
6165396	  733.6	  541.7	 7116.0	...
6165397	  733.2	  541.7	 7118.0	...
6165398	  733.2	  541.6	 7120.0	...
6165399	  733.3	  541.3	 7120.0	...
6165400	  733.4	  541.1	 7122.0	...
6165401	  733.5	  540.9	 7124.0	...
6165402	  733.6	  540.9	 7126.0	...
6165403	  733.5	  541.3	 7127.0	...
6165404	  733.5	  541.8	 7128.0	...
6165405	  733.8	  542.1	 7132.0	...
6165406	  734.1	  541.9	 7136.0	...
6165407	  734.5	  541.8	 7139.0	...
6165408	  734.5	  541.8	 7135.0	...
6165409	  734.4	  541.9	 7131.0	...
6165410	  734.4	  542.0	 7128.0	...
6165411	  734.3	  542.1	 7128.0	...
6165412	  734.3	  541.9	 7126.0	...
6165413	  734.4	  541.6	 7124.0	...
6165414	  734.6	  541.2	 7126.0	...
6165415	  734.8	  541.0	 7130.0	...
6165416	  734.8	  540.7	 7134.0	...
6165417	  734.6	  540.3	 7134.0	...
6165418	  734.6	  540.1	 7133.0	...
6165419	  734.6	  540.3	 7128.0	...
6165420	  734.7	  540.4	 7125.0	...
6165421	  734.5	  540.5	 7123.0	...
6165422	  734.5	  540.6	 7124.0	...
6165423	  734.5	  540.9	 7127.0	...
6165424	  734.5	  541.1	 7127.0	...
6165425	  734.5	  541.3	 7127.0	...
6165426	  734.8	  541.2	 7127.0	...
6165427	  735.1	  541.0	 7127.0	...
6165428	  735.5	  541.0	 7128.0	...
6165429	  735.6	  541.1	 7129.0	...
6165430	  735.4	  541.1	 7130.0	...
6165431	  735.2	  541.0	 7130.0	...
6165432	  735.0	  541.0	 7132.0	...
6165433	  735.1	  541.2	 7133.0	...
6165434	  735.1	  541.3	 7133.0	...
6165435	  735.2	  541.5	 7133.0	...
6165436	  735.2	  541.6	 7130.0	...
6165437	  735.2	  541.8	 7126.0	...
6165438	  735.2	  541.9	 7123.0	...
6165439	  735.1	  542.4	 7123.0	...
6165440	  735.0	  542.8	 7123.0	...
6165441	  735.2	  543.1	 7123.0	...
6165442	  735.6	  543.1	 7123.0	...
6165443	  735.9	  543.2	 7121.0	...
6165444	  735.8	  542.9	 7120.0	...
6165445	  735.8	  542.8	 7118.0	...
6165446	  735.8	  542.6	 7117.0	...
6165447	  735.9	  542.5	 7119.0	...
6165448	  736.1	  542.1	 7121.0	...
6165449	  736.4	  541.9	 7121.0	...
6165450	  736.1	  542.0	 7120.0	...
6165451	  735.5	  542.0	 7118.0	...
6165452	  734.9	  541.9	 7116.0	...
6165453	  734.9	  541.8	 7114.0	...
6165454	  734.9	  541.7	 7112.0	...
6165455	  735.1	  541.6	 7111.0	...
6165456	  735.5	  541.5	 7109.0	...
6165457	  735.8	  541.2	 7108.0	...
6165458	  735.9	  541.0	 7108.0	...
6165459	  735.9	  541.0	 7109.0	...
6165460	  735.9	  541.1	 7110.0	...
6165461	  735.6	  541.2	 7112.0	...
6165462	  735.3	  541.3	 7113.0	...
6165463	  734.9	  541.1	 7113.0	...
6165464	  734.8	  540.8	 7114.0	...
6165465	  735.0	  540.5	 7114.0	...
6165466	  735.2	  540.6	 7114.0	...
6165467	  735.2	  540.8	 7113.0	...
6165468	  735.0	  541.1	 7114.0	...
6165469	  735.0	  541.3	 7116.0	...
6165470	  735.9	  541.5	 7118.0	...
EFIX R   6165330	6165470	141	  733.6	  540.7	   7117
SSACC R  6165471
6165471	  737.1	  541.6	 7118.0	...
6165472	  739.3	  542.1	 7118.0	...
6165473	  741.6	  542.6	 7119.0	...
6165474	  744.0	  544.4	 7120.0	...
6165475	  746.7	  546.7	 7118.0	...
6165476	  749.7	  548.9	 7116.0	...
6165477	  753.4	  550.3	 7115.0	...
6165478	  756.9	  551.9	 7117.0	...
6165479	  760.1	  554.2	 7118.0	...
6165480	  762.7	  556.6	 7119.0	...
6165481	  764.3	  558.0	 7118.0	...
6165482	  765.0	  558.8	 7116.0	...
6165483	  764.9	  559.1	 7114.0	...
ESACC R  6165471	6165483	13	  737.1	  541.6	  764.9	  559.1	   0.70	     71
SFIX R   6165484
6165484	  764.8	  559.3	 7114.0	...
6165485	  764.6	  558.9	 7114.0	...
6165486	  763.8	  558.3	 7114.0	...
6165487	  762.8	  557.7	 7121.0	...
6165488	  761.5	  556.9	 7127.0	...
6165489	  760.6	  556.2	 7133.0	...
6165490	  759.8	  555.4	 7132.0	...
6165491	  759.3	  555.2	 7130.0	...
6165492	  759.0	  554.9	 7126.0	...
6165493	  758.7	  554.7	 7123.0	...
6165494	  758.6	  554.8	 7120.0	...
6165495	  758.6	  554.8	 7119.0	...
6165496	  758.6	  554.8	 7118.0	...
6165497	  758.6	  553.8	 7117.0	...
6165498	  758.4	  552.8	 7119.0	...
6165499	  758.3	  551.9	 7120.0	...
6165500	  758.3	  552.0	 7119.0	...
6165501	  758.4	  552.0	 7118.0	...
6165502	  758.8	  552.1	 7117.0	...
6165503	  759.2	  552.3	 7116.0	...
6165504	  759.5	  552.4	 7116.0	...
6165505	  759.4	  552.7	 7116.0	...
6165506	  759.4	  553.1	 7115.0	...
6165507	  759.3	  553.7	 7115.0	...
6165508	  759.3	  554.0	 7115.0	...
6165509	  759.3	  554.2	 7114.0	...
6165510	  759.4	  554.2	 7113.0	...
6165511	  759.5	  554.3	 7111.0	...
6165512	  759.6	  554.3	 7111.0	...
6165513	  759.7	  554.4	 7112.0	...
6165514	  759.8	  554.3	 7113.0	...
6165515	  760.0	  554.3	 7115.0	...
6165516	  760.0	  554.4	 7115.0	...
6165517	  759.9	  554.4	 7115.0	...
6165518	  759.7	  554.2	 7115.0	...
6165519	  759.6	  554.0	 7116.0	...
6165520	  759.4	  554.0	 7117.0	...
6165521	  759.0	  553.9	 7118.0	...
6165522	  758.6	  554.0	 7120.0	...
6165523	  759.1	  554.0	 7120.0	...
6165524	  759.9	  554.6	 7119.0	...
6165525	  760.6	  555.2	 7118.0	...
6165526	  760.6	  555.7	 7116.0	...
6165527	  760.5	  555.5	 7115.0	...
6165528	  760.3	  555.0	 7117.0	...
6165529	  760.2	  554.7	 7119.0	...
6165530	  760.2	  554.9	 7120.0	...
6165531	  760.0	  555.2	 7120.0	...
6165532	  759.9	  555.6	 7122.0	...
6165533	  759.7	  555.6	 7124.0	...
6165534	  759.7	  555.6	 7125.0	...
6165535	  759.7	  555.6	 7125.0	...
6165536	  759.7	  555.3	 7124.0	...
6165537	  760.1	  554.9	 7123.0	...
6165538	  760.4	  554.6	 7122.0	...
6165539	  760.9	  554.6	 7123.0	...
6165540	  760.9	  554.7	 7123.0	...
6165541	  760.9	  555.0	 7123.0	...
6165542	  761.1	  555.2	 7123.0	...
6165543	  761.4	  555.3	 7122.0	...
6165544	  761.2	  555.2	 7122.0	...
6165545	  760.7	  555.0	 7121.0	...
6165546	  760.2	  554.9	 7121.0	...
6165547	  760.2	  554.6	 7121.0	...
6165548	  760.3	  554.5	 7121.0	...
6165549	  760.4	  554.5	 7121.0	...
6165550	  760.5	  554.6	 7121.0	...
6165551	  760.6	  554.7	 7120.0	...
6165552	  760.8	  554.8	 7118.0	...
6165553	  761.1	  555.1	 7115.0	...
6165554	  761.4	  555.2	 7114.0	...
6165555	  761.4	  555.3	 7114.0	...
6165556	  761.1	  555.3	 7115.0	...
6165557	  761.0	  555.1	 7116.0	...
6165558	  761.2	  555.0	 7117.0	...
6165559	  761.2	  554.8	 7118.0	...
6165560	  761.2	  554.6	 7120.0	...
6165561	  761.0	  554.5	 7121.0	...
6165562	  760.8	  554.6	 7122.0	...
6165563	  760.8	  554.5	 7124.0	...
6165564	  761.1	  554.3	 7125.0	...
6165565	  761.3	  554.1	 7123.0	...
6165566	  761.3	  554.1	 7120.0	...
6165567	  761.1	  554.1	 7121.0	...
6165568	  760.9	  554.2	 7124.0	...
6165569	  760.7	  553.8	 7123.0	...
6165570	  760.7	  553.2	 7119.0	...
6165571	  760.7	  552.8	 7117.0	...
6165572	  760.9	  552.8	 7119.0	...
6165573	  761.1	  553.6	 7121.0	...
6165574	  761.3	  554.3	 7120.0	...
6165575	  761.2	  554.3	 7118.0	...
6165576	  760.9	  553.6	 7118.0	...
6165577	  760.7	  553.4	 7118.0	...
6165578	  761.0	  553.8	 7118.0	...
6165579	  761.2	  553.8	 7118.0	...
6165580	  761.2	  553.4	 7119.0	...
6165581	  761.0	  552.9	 7119.0	...
6165582	  761.0	  553.2	 7121.0	...
6165583	  761.1	  553.8	 7121.0	...
6165584	  760.7	  554.5	 7122.0	...
6165585	  760.4	  554.8	 7124.0	...
6165586	  759.8	  553.4	 7126.0	...
6165587	  759.7	  552.1	 7129.0	...
6165588	  759.5	  550.7	 7130.0	...
6165589	  759.5	  550.6	 7130.0	...
6165590	  759.7	  551.3	 7130.0	...
6165591	  760.4	  552.1	 7131.0	...
6165592	  761.0	  552.9	 7129.0	...
6165593	  761.5	  552.9	 7126.0	...
6165594	  761.6	  553.0	 7125.0	...
6165595	  761.6	  552.9	 7127.0	...
6165596	  761.6	  552.5	 7128.0	...
6165597	  761.4	  552.1	 7128.0	...
6165598	  761.3	  551.8	 7128.0	...
6165599	  761.3	  552.0	 7127.0	...
6165600	  761.6	  552.2	 7122.0	...
6165601	  761.3	  552.4	 7117.0	...
6165602	  761.0	  552.6	 7120.0	...
MSG	6165603 0000 _ Number Off
6165603	  760.7	  552.8	 7127.0	...
6165604	  760.2	  553.3	 7133.0	...
6165605	  759.7	  553.8	 7131.0	...
6165606	  759.0	  553.4	 7128.0	...
6165607	  758.9	  552.6	 7128.0	...
6165608	  758.8	  551.9	 7127.0	...
6165609	  758.8	  551.8	 7127.0	...
6165610	  759.0	  552.1	 7126.0	...
6165611	  759.2	  552.4	 7127.0	...
6165612	  759.4	  552.6	 7127.0	...
6165613	  759.4	  552.5	 7128.0	...
6165614	  759.4	  552.5	 7129.0	...
6165615	  759.9	  552.5	 7130.0	...
6165616	  760.3	  552.2	 7131.0	...
6165617	  760.5	  552.2	 7132.0	...
6165618	  760.3	  552.2	 7133.0	...
6165619	  760.1	  552.4	 7132.0	...
6165620	  760.1	  552.4	 7132.0	...
6165621	  760.1	  552.3	 7131.0	...
6165622	  760.0	  552.2	 7130.0	...
6165623	  760.2	  552.2	 7131.0	...
6165624	  760.5	  552.3	 7131.0	...
6165625	  760.6	  552.4	 7132.0	...
6165626	  760.4	  552.5	 7131.0	...
6165627	  760.2	  553.2	 7132.0	...
6165628	  760.2	  553.8	 7133.0	...
6165629	  760.1	  553.6	 7134.0	...
6165630	  760.0	  553.0	 7134.0	...
6165631	  759.8	  552.4	 7133.0	...
6165632	  759.8	  552.5	 7132.0	...
6165633	  759.7	  552.5	 7131.0	...
6165634	  759.6	  552.7	 7131.0	...
6165635	  759.5	  552.8	 7135.0	...
6165636	  759.5	  553.0	 7138.0	...
6165637	  759.8	  553.1	 7141.0	...
6165638	  760.1	  553.3	 7142.0	...
6165639	  760.4	  553.5	 7142.0	...
6165640	  760.5	  553.8	 7144.0	...
6165641	  760.7	  554.2	 7145.0	...
6165642	  760.8	  554.4	 7147.0	...
6165643	  760.9	  554.5	 7147.0	...
6165644	  760.7	  554.7	 7146.0	...
6165645	  760.5	  554.7	 7147.0	...
6165646	  760.2	  554.5	 7148.0	...
6165647	  760.1	  554.3	 7149.0	...
6165648	  760.1	  554.2	 7151.0	...
6165649	  760.2	  553.9	 7151.0	...
6165650	  760.3	  553.7	 7151.0	...
6165651	  760.4	  553.5	 7150.0	...
6165652	  760.3	  553.5	 7149.0	...
6165653	  760.5	  553.6	 7149.0	...
6165654	  760.6	  553.6	 7148.0	...
6165655	  760.7	  553.8	 7147.0	...
6165656	  760.7	  553.8	 7147.0	...
6165657	  760.8	  553.8	 7147.0	...
6165658	  760.7	  553.5	 7146.0	...
6165659	  760.7	  553.2	 7145.0	...
6165660	  760.6	  552.6	 7147.0	...
6165661	  760.6	  552.4	 7150.0	...
6165662	  760.6	  552.7	 7152.0	...
6165663	  760.8	  553.2	 7150.0	...
6165664	  760.9	  553.6	 7148.0	...
6165665	  760.9	  553.5	 7149.0	...
6165666	  761.0	  553.3	 7151.0	...
6165667	  761.1	  553.2	 7154.0	...
6165668	  761.3	  553.7	 7156.0	...
6165669	  761.0	  554.3	 7158.0	...
6165670	  760.8	  555.1	 7159.0	...
6165671	  760.6	  555.3	 7159.0	...
6165672	  760.7	  555.7	 7157.0	...
6165673	  760.8	  555.8	 7156.0	...
6165674	  760.9	  555.9	 7155.0	...
6165675	  761.0	  555.7	 7155.0	...
6165676	  760.7	  555.2	 7155.0	...
6165677	  760.6	  555.0	 7155.0	...
6165678	  760.6	  554.8	 7157.0	...
6165679	  760.9	  555.1	 7160.0	...
6165680	  761.2	  555.2	 7163.0	...
6165681	  761.3	  555.3	 7165.0	...
6165682	  761.3	  555.0	 7165.0	...
6165683	  761.3	  554.7	 7163.0	...
6165684	  761.3	  554.8	 7160.0	...
6165685	  761.4	  555.0	 7157.0	...
6165686	  761.5	  555.3	 7155.0	...
6165687	  761.4	  555.3	 7156.0	...
6165688	  761.4	  555.3	 7158.0	...
6165689	  761.3	  555.4	 7162.0	...
6165690	  761.3	  555.4	 7162.0	...
6165691	  761.3	  555.5	 7163.0	...
6165692	  761.4	  555.6	 7163.0	...
6165693	  761.6	  555.7	 7163.0	...
6165694	  761.7	  555.8	 7163.0	...
6165695	  761.7	  555.8	 7163.0	...
6165696	  761.6	  555.8	 7164.0	...
6165697	  761.5	  555.8	 7166.0	...
6165698	  761.4	  555.8	 7167.0	...
6165699	  761.3	  555.8	 7167.0	...
6165700	  761.3	  555.9	 7166.0	...
6165701	  761.4	  555.9	 7166.0	...
6165702	  761.5	  555.9	 7166.0	...
6165703	  761.6	  555.9	 7167.0	...
6165704	  761.6	  555.8	 7169.0	...
6165705	  761.5	  556.0	 7171.0	...
6165706	  761.4	  556.1	 7173.0	...
6165707	  761.7	  556.2	 7172.0	...
6165708	  762.0	  556.3	 7170.0	...
6165709	  762.2	  556.4	 7167.0	...
6165710	  761.9	  556.5	 7164.0	...
6165711	  761.7	  556.6	 7166.0	...
6165712	  761.5	  556.6	 7170.0	...
6165713	  761.4	  556.8	 7173.0	...
6165714	  761.4	  556.9	 7172.0	...
6165715	  761.4	  557.0	 7173.0	...
6165716	  761.4	  557.0	 7174.0	...
6165717	  761.5	  556.9	 7176.0	...
6165718	  761.6	  556.5	 7176.0	...
6165719	  761.6	  556.2	 7176.0	...
6165720	  761.6	  556.1	 7179.0	...
6165721	  761.7	  556.3	 7183.0	...
6165722	  761.7	  556.0	 7190.0	...
6165723	  761.8	  555.8	 7195.0	...
6165724	  761.5	  555.6	 7195.0	...
6165725	  761.1	  555.7	 7191.0	...
6165726	  760.8	  555.7	 7187.0	...
6165727	  760.7	  555.8	 7187.0	...
6165728	  760.7	  555.8	 7189.0	...
6165729	  760.7	  556.0	 7191.0	...
6165730	  760.7	  556.2	 7192.0	...
6165731	  760.9	  556.5	 7191.0	...
6165732	  761.2	  556.5	 7190.0	...
6165733	  761.4	  556.5	 7188.0	...
6165734	  761.3	  556.4	 7187.0	...
6165735	  761.1	  556.3	 7187.0	...
6165736	  761.1	  556.4	 7187.0	...
6165737	  760.7	  556.5	 7187.0	...
6165738	  760.4	  556.4	 7186.0	...
6165739	  760.1	  556.2	 7186.0	...
6165740	  760.0	  556.0	 7186.0	...
6165741	  760.1	  556.0	 7188.0	...
6165742	  760.4	  556.1	 7190.0	...
6165743	  760.6	  556.3	 7193.0	...
6165744	  760.8	  556.4	 7193.0	...
6165745	  760.7	  556.4	 7188.0	...
6165746	  760.6	  556.4	 7184.0	...
6165747	  760.5	  556.3	 7184.0	...
6165748	  760.4	  556.5	 7188.0	...
6165749	  760.3	  556.7	 7192.0	...
6165750	  760.3	  556.5	 7192.0	...
6165751	  760.2	  556.2	 7193.0	...
6165752	  760.4	  555.9	 7193.0	...
6165753	  760.6	  555.8	 7194.0	...
6165754	  760.9	  555.7	 7196.0	...
6165755	  761.1	  556.0	 7199.0	...
6165756	  761.2	  556.4	 7201.0	...
6165757	  761.1	  556.8	 7201.0	...
6165758	  761.1	  556.8	 7200.0	...
6165759	  760.8	  556.6	 7199.0	...
6165760	  760.5	  556.5	 7198.0	...
6165761	  760.2	  556.8	 7200.0	...
6165762	  760.1	  557.1	 7204.0	...
6165763	  759.7	  556.4	 7208.0	...
6165764	  759.5	  555.6	 7210.0	...
6165765	  759.4	  554.7	 7211.0	...
6165766	  759.5	  554.9	 7211.0	...
6165767	  759.6	  555.0	 7211.0	...
6165768	  759.6	  555.0	 7212.0	...
6165769	  759.6	  554.9	 7210.0	...
6165770	  759.7	  555.2	 7207.0	...
6165771	  759.9	  555.6	 7204.0	...
6165772	  759.9	  556.5	 7205.0	...
6165773	  759.7	  556.9	 7205.0	...
6165774	  759.4	  557.2	 7204.0	...
6165775	  759.5	  557.0	 7206.0	...
6165776	  759.6	  557.3	 7209.0	...
6165777	  759.7	  557.8	 7214.0	...
6165778	  759.7	  557.8	 7216.0	...
6165779	  759.7	  557.3	 7218.0	...
6165780	  759.7	  556.8	 7219.0	...
6165781	  760.2	  557.0	 7220.0	...
6165782	  760.6	  557.1	 7220.0	...
6165783	  760.9	  557.3	 7221.0	...
6165784	  760.6	  556.7	 7224.0	...
6165785	  760.2	  556.1	 7226.0	...
6165786	  759.9	  555.2	 7227.0	...
6165787	  759.7	  554.9	 7227.0	...
6165788	  759.4	  554.6	 7228.0	...
6165789	  759.2	  554.7	 7230.0	...
6165790	  759.1	  554.7	 7231.0	...
6165791	  759.4	  554.7	 7232.0	...
6165792	  759.9	  554.5	 7233.0	...
6165793	  760.3	  554.9	 7233.0	...
6165794	  760.6	  555.4	 7232.0	...
6165795	  760.6	  555.9	 7231.0	...
6165796	  760.6	  555.9	 7232.0	...
6165797	  760.3	  556.0	 7234.0	...
6165798	  759.8	  556.1	 7235.0	...
6165799	  759.3	  556.2	 7235.0	...
6165800	  759.0	  556.1	 7236.0	...
6165801	  758.9	  556.1	 7236.0	...
6165802	  759.0	  556.0	 7236.0	...
6165803	  759.2	  555.9	 7235.0	...
6165804	  759.3	  555.9	 7236.0	...
6165805	  759.7	  555.8	 7236.0	...
6165806	  760.1	  555.8	 7236.0	...
6165807	  760.5	  555.9	 7236.0	...
6165808	  760.7	  556.0	 7236.0	...
6165809	  760.8	  556.2	 7236.0	...
6165810	  760.9	  556.1	 7239.0	...
6165811	  760.9	  555.9	 7241.0	...
6165812	  760.5	  555.8	 7241.0	...
6165813	  760.1	  555.7	 7239.0	...
MSG	6165814 0000 _ Number On
6165814	  759.7	  555.8	 7237.0	...
6165815	  759.7	  556.1	 7238.0	...
6165816	  759.8	  556.5	 7238.0	...
6165817	  759.8	  556.9	 7238.0	...
6165818	  759.6	  557.0	 7238.0	...
6165819	  759.3	  556.6	 7239.0	...
6165820	  759.0	  556.1	 7240.0	...
6165821	  759.0	  555.6	 7241.0	...
6165822	  759.0	  555.9	 7242.0	...
6165823	  758.9	  555.9	 7242.0	...
6165824	  758.9	  555.7	 7242.0	...
6165825	  758.8	  555.3	 7241.0	...
6165826	  758.7	  555.2	 7239.0	...
6165827	  758.9	  555.2	 7233.0	...
6165828	  759.1	  555.3	 7228.0	...
6165829	  759.3	  555.0	 7228.0	...
6165830	  759.3	  554.7	 7232.0	...
6165831	  759.3	  554.4	 7236.0	...
6165832	  759.2	  555.2	 7236.0	...
6165833	  759.3	  556.0	 7233.0	...
6165834	  759.2	  556.7	 7230.0	...
6165835	  759.1	  556.6	 7228.0	...
6165836	  759.0	  556.3	 7230.0	...
6165837	  758.9	  556.1	 7237.0	...
6165838	  758.8	  555.8	 7243.0	...
6165839	  758.7	  555.4	 7246.0	...
6165840	  758.6	  555.0	 7244.0	...
6165841	  758.5	  554.6	 7244.0	...
6165842	  758.4	  554.4	 7246.0	...
6165843	  758.5	  554.2	 7246.0	...
6165844	  758.6	  554.0	 7244.0	...
6165845	  758.7	  554.0	 7242.0	...
6165846	  758.6	  553.9	 7244.0	...
6165847	  758.4	  553.9	 7247.0	...
6165848	  758.2	  553.9	 7247.0	...
6165849	  758.0	  554.0	 7244.0	...
6165850	  757.8	  553.9	 7241.0	...
6165851	  757.7	  553.8	 7240.0	...
6165852	  757.7	  553.8	 7240.0	...
6165853	  757.7	  553.9	 7241.0	...
6165854	  757.7	  554.1	 7241.0	...
6165855	  757.8	  554.2	 7239.0	...
6165856	  757.8	  554.2	 7237.0	...
6165857	  757.6	  553.9	 7241.0	...
6165858	  757.5	  553.5	 7246.0	...
6165859	  757.3	  553.3	 7247.0	...
6165860	  757.4	  553.5	 7244.0	...
6165861	  757.4	  553.7	 7242.0	...
6165862	  757.5	  553.8	 7243.0	...
6165863	  757.5	  553.9	 7245.0	...
6165864	  757.1	  554.1	 7246.0	...
6165865	  756.7	  554.3	 7248.0	...
6165866	  756.7	  554.4	 7250.0	...
6165867	  757.2	  554.3	 7250.0	...
6165868	  757.6	  554.1	 7250.0	...
6165869	  757.6	  553.8	 7251.0	...
6165870	  757.5	  553.7	 7252.0	...
6165871	  757.5	  553.8	 7254.0	...
6165872	  757.5	  553.9	 7256.0	...
6165873	  757.5	  554.1	 7255.0	...
6165874	  757.6	  554.2	 7255.0	...
6165875	  757.6	  554.3	 7255.0	...
6165876	  757.6	  554.3	 7255.0	...
6165877	  757.6	  554.0	 7255.0	...
6165878	  757.3	  553.7	 7255.0	...
6165879	  756.9	  553.5	 7254.0	...
6165880	  756.6	  553.5	 7255.0	...
6165881	  756.6	  553.5	 7256.0	...
6165882	  756.7	  553.5	 7257.0	...
6165883	  756.7	  553.9	 7257.0	...
6165884	  756.7	  554.3	 7256.0	...
6165885	  757.1	  555.0	 7254.0	...
6165886	  757.6	  555.2	 7252.0	...
6165887	  758.1	  555.4	 7255.0	...
6165888	  757.8	  555.5	 7258.0	...
6165889	  757.4	  555.5	 7261.0	...
6165890	  757.0	  555.7	 7263.0	...
EFIX R   6165484	6165890	407	  760.0	  554.7	   7173
SSACC R  6165891
6165891	  755.6	  556.2	 7265.0	...
6165892	  753.7	  556.6	 7266.0	...
6165893	  751.0	  557.1	 7266.0	...
6165894	  748.7	  557.5	 7268.0	...
6165895	  745.8	  558.3	 7269.0	...
6165896	  742.0	  559.5	 7271.0	...
6165897	  738.7	  560.6	 7271.0	...
6165898	  735.1	  561.6	 7273.0	...
6165899	  733.0	  562.3	 7275.0	...
6165900	  730.2	  562.9	 7277.0	...
6165901	  728.2	  564.0	 7277.0	...
ESACC R  6165891	6165901	11	  755.6	  556.2	  728.2	  564.0	   0.61	     63
SFIX R   6165902
6165902	  726.5	  565.0	 7277.0	...
6165903	  725.8	  565.7	 7277.0	...
6165904	  725.8	  565.6	 7279.0	...
6165905	  726.2	  564.9	 7282.0	...
6165906	  727.1	  564.1	 7284.0	...
6165907	  728.7	  563.3	 7284.0	...
6165908	  730.0	  563.2	 7283.0	...
6165909	  731.4	  563.0	 7279.0	...
6165910	  732.5	  563.2	 7274.0	...
6165911	  733.7	  563.5	 7275.0	...
6165912	  734.4	  564.0	 7281.0	...
6165913	  734.6	  564.1	 7287.0	...
6165914	  734.7	  564.2	 7287.0	...
6165915	  734.6	  564.3	 7286.0	...
6165916	  734.5	  564.3	 7285.0	...
6165917	  734.5	  564.1	 7284.0	...
6165918	  734.7	  563.8	 7284.0	...
6165919	  734.7	  563.0	 7283.0	...
6165920	  734.7	  562.2	 7282.0	...
6165921	  734.5	  561.3	 7282.0	...
6165922	  734.4	  561.0	 7282.0	...
6165923	  734.2	  560.8	 7280.0	...
6165924	  733.8	  560.8	 7278.0	...
6165925	  733.4	  561.4	 7275.0	...
6165926	  733.2	  562.0	 7273.0	...
6165927	  733.2	  563.1	 7274.0	...
6165928	  733.1	  563.6	 7280.0	...
6165929	  732.9	  563.4	 7285.0	...
6165930	  732.7	  562.7	 7288.0	...
6165931	  732.6	  562.0	 7289.0	...
6165932	  732.8	  562.1	 7289.0	...
6165933	  733.0	  562.0	 7288.0	...
6165934	  733.2	  561.9	 7285.0	...
6165935	  733.2	  561.9	 7283.0	...
6165936	  733.3	  562.3	 7282.0	...
6165937	  733.3	  562.6	 7282.0	...
6165938	  733.5	  562.8	 7285.0	...
6165939	  733.6	  562.7	 7287.0	...
6165940	  733.5	  562.8	 7287.0	...
6165941	  733.1	  562.9	 7285.0	...
6165942	  732.7	  563.0	 7284.0	...
6165943	  732.6	  563.1	 7286.0	...
6165944	  732.6	  562.7	 7288.0	...
6165945	  732.5	  562.3	 7289.0	...
6165946	  732.5	  561.9	 7289.0	...
6165947	  732.5	  561.9	 7290.0	...
6165948	  732.5	  561.8	 7292.0	...
6165949	  732.5	  562.0	 7294.0	...
6165950	  732.5	  562.3	 7296.0	...
6165951	  732.6	  562.4	 7296.0	...
6165952	  732.6	  562.3	 7297.0	...
6165953	  732.7	  562.2	 7298.0	...
6165954	  732.8	  562.3	 7298.0	...
6165955	  732.9	  562.3	 7298.0	...
6165956	  733.1	  562.2	 7298.0	...
6165957	  733.0	  562.2	 7298.0	...
6165958	  732.9	  562.2	 7299.0	...
6165959	  732.8	  562.4	 7300.0	...
6165960	  732.9	  562.5	 7299.0	...
6165961	  732.9	  562.5	 7299.0	...
6165962	  732.6	  563.0	 7298.0	...
6165963	  732.4	  563.5	 7296.0	...
6165964	  732.4	  563.9	 7297.0	...
6165965	  732.6	  563.8	 7299.0	...
6165966	  732.4	  563.8	 7299.0	...
6165967	  732.1	  564.0	 7298.0	...
6165968	  732.3	  564.0	 7298.0	...
6165969	  732.8	  563.7	 7302.0	...
6165970	  733.1	  563.7	 7306.0	...
6165971	  733.0	  563.8	 7304.0	...
6165972	  732.8	  563.7	 7299.0	...
6165973	  732.9	  563.3	 7295.0	...
6165974	  732.9	  562.8	 7296.0	...
6165975	  732.9	  562.7	 7298.0	...
6165976	  732.9	  562.5	 7297.0	...
6165977	  732.6	  562.5	 7296.0	...
6165978	  732.4	  562.8	 7296.0	...
6165979	  732.2	  563.1	 7296.0	...
6165980	  732.3	  563.4	 7297.0	...
6165981	  732.3	  563.3	 7298.0	...
6165982	  732.3	  563.2	 7299.0	...
6165983	  732.2	  563.5	 7299.0	...
6165984	  732.1	  563.7	 7298.0	...
6165985	  732.2	  564.0	 7300.0	...
6165986	  732.5	  563.9	 7303.0	...
6165987	  732.7	  563.8	 7306.0	...
6165988	  732.7	  563.8	 7307.0	...
6165989	  732.7	  563.8	 7306.0	...
6165990	  732.7	  563.9	 7306.0	...
6165991	  732.8	  564.1	 7306.0	...
6165992	  732.9	  564.2	 7307.0	...
6165993	  733.1	  564.6	 7308.0	...
6165994	  733.0	  564.8	 7309.0	...
6165995	  732.9	  564.8	 7309.0	...
6165996	  732.9	  564.7	 7308.0	...
6165997	  732.9	  564.6	 7307.0	...
6165998	  733.0	  564.1	 7306.0	...
6165999	  733.0	  563.4	 7306.0	...
6166000	  732.5	  562.7	 7307.0	...
6166001	  732.1	  562.6	 7308.0	...
6166002	  731.8	  562.8	 7307.0	...
6166003	  731.9	  563.1	 7305.0	...
6166004	  732.1	  563.3	 7304.0	...
6166005	  732.2	  563.3	 7302.0	...
6166006	  732.3	  563.3	 7301.0	...
6166007	  732.4	  563.3	 7303.0	...
6166008	  732.5	  563.2	 7305.0	...
6166009	  732.7	  563.0	 7308.0	...
6166010	  732.8	  562.9	 7308.0	...
6166011	  732.8	  562.6	 7309.0	...
6166012	  732.5	  562.4	 7309.0	...
6166013	  732.1	  562.2	 7304.0	...
6166014	  731.8	  562.4	 7298.0	...
6166015	  731.6	  562.4	 7293.0	...
6166016	  731.4	  562.5	 7293.0	...
6166017	  731.2	  562.9	 7296.0	...
6166018	  731.2	  563.4	 7298.0	...
6166019	  731.3	  563.8	 7299.0	...
6166020	  731.6	  563.8	 7298.0	...
6166021	  731.9	  564.0	 7296.0	...
6166022	  732.3	  564.3	 7293.0	...
6166023	  732.1	  564.6	 7295.0	...
6166024	  731.9	  564.5	 7298.0	...
6166025	  731.8	  564.5	 7302.0	...
6166026	  731.8	  564.4	 7302.0	...
6166027	  732.0	  564.2	 7302.0	...
6166028	  732.4	  563.9	 7300.0	...
6166029	  732.7	  563.8	 7297.0	...
6166030	  732.9	  563.7	 7293.0	...
6166031	  732.6	  563.6	 7293.0	...
6166032	  732.4	  563.7	 7294.0	...
6166033	  732.1	  563.7	 7295.0	...
6166034	  732.1	  563.7	 7295.0	...
6166035	  732.1	  563.9	 7293.0	...
6166036	  732.0	  564.1	 7290.0	...
6166037	  731.7	  564.2	 7288.0	...
6166038	  731.4	  564.2	 7289.0	...
6166039	  731.7	  563.6	 7291.0	...
6166040	  732.2	  562.9	 7292.0	...
6166041	  732.6	  562.7	 7293.0	...
6166042	  732.6	  563.0	 7293.0	...
6166043	  732.7	  563.2	 7293.0	...
6166044	  732.6	  563.0	 7293.0	...
6166045	  732.5	  562.4	 7294.0	...
6166046	  732.4	  561.8	 7295.0	...
6166047	  732.2	  561.3	 7295.0	...
6166048	  732.0	  561.4	 7293.0	...
6166049	  731.9	  561.8	 7291.0	...
6166050	  732.1	  562.2	 7290.0	...
6166051	  732.1	  562.3	 7290.0	...
6166052	  732.2	  562.1	 7292.0	...
6166053	  732.2	  561.7	 7294.0	...
6166054	  732.2	  561.4	 7291.0	...
6166055	  732.4	  561.2	 7287.0	...
6166056	  732.7	  561.2	 7283.0	...
6166057	  733.0	  560.8	 7288.0	...
6166058	  733.0	  560.3	 7293.0	...
6166059	  733.0	  559.8	 7296.0	...
6166060	  732.9	  559.6	 7293.0	...
6166061	  732.5	  559.8	 7290.0	...
6166062	  732.1	  560.1	 7285.0	...
6166063	  731.8	  560.4	 7282.0	...
6166064	  731.9	  560.4	 7282.0	...
6166065	  732.0	  560.6	 7284.0	...
6166066	  732.1	  560.9	 7287.0	...
6166067	  732.2	  561.1	 7285.0	...
6166068	  732.6	  560.9	 7283.0	...
6166069	  733.0	  560.7	 7282.0	...
6166070	  733.3	  560.5	 7282.0	...
6166071	  733.1	  560.3	 7281.0	...
6166072	  732.9	  560.2	 7281.0	...
6166073	  732.8	  560.4	 7283.0	...
6166074	  732.8	  560.7	 7285.0	...
6166075	  732.8	  561.1	 7289.0	...
6166076	  732.7	  561.2	 7291.0	...
6166077	  732.4	  560.8	 7293.0	...
6166078	  732.1	  560.4	 7293.0	...
6166079	  731.8	  560.1	 7293.0	...
6166080	  731.9	  560.3	 7292.0	...
6166081	  732.0	  560.6	 7290.0	...
6166082	  732.4	  560.9	 7289.0	...
6166083	  732.8	  561.1	 7290.0	...
6166084	  733.1	  561.2	 7293.0	...
6166085	  733.3	  561.4	 7297.0	...
6166086	  733.3	  561.7	 7296.0	...
6166087	  733.4	  562.0	 7294.0	...
6166088	  733.5	  561.9	 7294.0	...
6166089	  733.4	  561.9	 7295.0	...
6166090	  733.4	  561.9	 7297.0	...
6166091	  733.1	  561.9	 7297.0	...
6166092	  733.0	  561.9	 7296.0	...
6166093	  733.0	  561.8	 7296.0	...
6166094	  733.2	  561.7	 7296.0	...
6166095	  733.3	  561.6	 7295.0	...
6166096	  733.4	  561.6	 7293.0	...
6166097	  733.4	  561.6	 7291.0	...
6166098	  733.4	  561.6	 7290.0	...
6166099	  733.4	  561.5	 7292.0	...
6166100	  733.4	  561.6	 7293.0	...
6166101	  733.8	  561.8	 7296.0	...
6166102	  734.1	  561.5	 7297.0	...
6166103	  734.4	  561.1	 7297.0	...
6166104	  734.3	  560.8	 7296.0	...
6166105	  735.0	  561.0	 7296.0	...
6166106	  735.8	  561.1	 7298.0	...
6166107	  737.2	  560.8	 7298.0	...
6166108	  738.8	  559.8	 7299.0	...
6166109	  741.1	  558.8	 7299.0	...
6166110	  742.9	  558.2	 7298.0	...
6166111	  745.2	  557.9	 7298.0	...
6166112	  746.5	  557.7	 7293.0	...
6166113	  748.3	  556.9	 7288.0	...
6166114	  748.8	  556.4	 7282.0	...
6166115	  749.3	  555.9	 7280.0	...
6166116	  749.4	  556.7	 7279.0	...
MSG	6166117 0000 _ Number Off
6166117	  749.4	  557.4	 7279.0	...
6166118	  749.1	  558.4	 7281.0	...
6166119	  748.6	  558.6	 7282.0	...
6166120	  747.5	  558.5	 7282.0	...
6166121	  746.9	  558.4	 7287.0	...
6166122	  745.9	  558.3	 7292.0	...
6166123	  745.5	  558.3	 7296.0	...
6166124	  745.1	  558.1	 7297.0	...
6166125	  745.0	  557.7	 7298.0	...
6166126	  744.8	  557.5	 7298.0	...
6166127	  744.6	  557.0	 7297.0	...
6166128	  744.8	  556.7	 7296.0	...
6166129	  745.0	  556.3	 7295.0	...
6166130	  745.3	  556.1	 7294.0	...
6166131	  745.2	  555.9	 7293.0	...
6166132	  745.1	  556.1	 7293.0	...
6166133	  745.2	  556.4	 7293.0	...
6166134	  745.2	  556.7	 7292.0	...
6166135	  745.1	  556.8	 7291.0	...
6166136	  745.0	  556.9	 7289.0	...
6166137	  744.9	  557.0	 7289.0	...
6166138	  745.0	  557.2	 7288.0	...
6166139	  744.9	  557.2	 7288.0	...
6166140	  744.7	  556.9	 7288.0	...
6166141	  744.5	  556.6	 7287.0	...
6166142	  744.6	  556.2	 7288.0	...
6166143	  744.6	  556.2	 7291.0	...
6166144	  744.7	  556.0	 7295.0	...
6166145	  744.9	  555.8	 7298.0	...
6166146	  745.2	  555.6	 7299.0	...
6166147	  745.5	  555.8	 7300.0	...
6166148	  745.6	  556.1	 7300.0	...
6166149	  745.7	  556.4	 7299.0	...
6166150	  745.7	  556.4	 7299.0	...
6166151	  745.8	  556.3	 7300.0	...
6166152	  745.9	  556.2	 7302.0	...
6166153	  745.9	  556.0	 7304.0	...
6166154	  745.9	  555.7	 7304.0	...
6166155	  745.7	  555.7	 7302.0	...
6166156	  745.6	  556.0	 7299.0	...
6166157	  745.7	  556.3	 7296.0	...
6166158	  746.0	  556.2	 7296.0	...
6166159	  746.3	  556.6	 7295.0	...
6166160	  746.4	  557.0	 7294.0	...
6166161	  746.4	  557.0	 7293.0	...
6166162	  746.3	  556.5	 7293.0	...
6166163	  746.4	  556.0	 7296.0	...
6166164	  746.4	  556.0	 7300.0	...
6166165	  746.4	  556.1	 7299.0	...
6166166	  746.3	  556.0	 7292.0	...
6166167	  746.1	  556.0	 7285.0	...
6166168	  746.0	  556.8	 7285.0	...
6166169	  746.1	  557.6	 7288.0	...
6166170	  746.1	  558.1	 7294.0	...
6166171	  746.0	  557.6	 7298.0	...
6166172	  746.0	  557.5	 7301.0	...
6166173	  746.2	  557.8	 7301.0	...
6166174	  746.4	  558.1	 7301.0	...
6166175	  746.5	  557.9	 7303.0	...
6166176	  746.5	  557.5	 7305.0	...
6166177	  746.4	  557.1	 7307.0	...
6166178	  746.4	  557.4	 7305.0	...
6166179	  746.7	  557.9	 7302.0	...
6166180	  746.9	  558.6	 7299.0	...
6166181	  747.1	  559.0	 7300.0	...
6166182	  747.1	  559.3	 7301.0	...
6166183	  747.1	  559.4	 7301.0	...
6166184	  747.3	  559.3	 7302.0	...
6166185	  747.5	  558.8	 7301.0	...
6166186	  747.6	  558.3	 7301.0	...
6166187	  747.6	  558.2	 7300.0	...
6166188	  747.6	  558.5	 7301.0	...
6166189	  747.6	  558.7	 7300.0	...
6166190	  747.6	  558.7	 7299.0	...
6166191	  747.4	  558.4	 7298.0	...
6166192	  747.3	  558.2	 7298.0	...
6166193	  747.5	  558.1	 7299.0	...
6166194	  747.8	  558.0	 7300.0	...
6166195	  747.8	  557.8	 7300.0	...
6166196	  747.5	  557.8	 7299.0	...
6166197	  747.2	  558.0	 7299.0	...
6166198	  747.2	  558.2	 7298.0	...
6166199	  747.3	  558.2	 7297.0	...
6166200	  747.2	  557.6	 7296.0	...
6166201	  747.0	  556.9	 7296.0	...
6166202	  746.8	  556.1	 7296.0	...
6166203	  746.8	  555.9	 7297.0	...
6166204	  747.1	  556.2	 7298.0	...
6166205	  747.5	  556.5	 7300.0	...
6166206	  747.4	  556.3	 7302.0	...
6166207	  747.0	  555.8	 7303.0	...
6166208	  746.6	  555.4	 7303.0	...
6166209	  746.7	  555.5	 7302.0	...
6166210	  746.7	  555.7	 7301.0	...
6166211	  746.6	  555.8	 7301.0	...
6166212	  746.5	  555.7	 7301.0	...
6166213	  746.5	  555.9	 7301.0	...
6166214	  746.6	  556.1	 7300.0	...
6166215	  746.6	  556.3	 7299.0	...
6166216	  746.6	  556.3	 7299.0	...
6166217	  746.6	  555.9	 7298.0	...
6166218	  746.5	  555.4	 7297.0	...
6166219	  746.4	  555.0	 7296.0	...
6166220	  746.4	  555.1	 7297.0	...
6166221	  746.3	  555.3	 7300.0	...
6166222	  746.1	  555.4	 7304.0	...
6166223	  745.9	  555.4	 7307.0	...
6166224	  745.9	  555.3	 7308.0	...
6166225	  746.0	  555.2	 7308.0	...
6166226	  746.2	  555.2	 7306.0	...
6166227	  746.4	  555.2	 7305.0	...
6166228	  746.5	  555.3	 7306.0	...
6166229	  746.8	  556.0	 7308.0	...
6166230	  747.0	  556.7	 7308.0	...
6166231	  747.4	  557.0	 7307.0	...
6166232	  747.7	  556.5	 7307.0	...
6166233	  747.8	  556.5	 7302.0	...
6166234	  747.7	  557.0	 7297.0	...
6166235	  747.6	  557.3	 7293.0	...
6166236	  747.8	  557.0	 7294.0	...
6166237	  747.7	  556.8	 7297.0	...
6166238	  747.5	  556.4	 7301.0	...
6166239	  747.4	  556.2	 7304.0	...
6166240	  747.6	  556.1	 7304.0	...
6166241	  747.9	  556.4	 7304.0	...
6166242	  748.1	  556.7	 7303.0	...
6166243	  748.2	  557.0	 7302.0	...
6166244	  748.2	  557.0	 7300.0	...
6166245	  748.3	  557.0	 7297.0	...
6166246	  748.3	  557.1	 7295.0	...
6166247	  748.3	  557.2	 7295.0	...
6166248	  748.5	  557.4	 7298.0	...
6166249	  748.6	  557.4	 7302.0	...
6166250	  748.8	  557.1	 7303.0	...
6166251	  748.8	  556.8	 7304.0	...
6166252	  748.7	  556.6	 7305.0	...
6166253	  748.7	  556.7	 7306.0	...
6166254	  748.6	  556.8	 7303.0	...
6166255	  748.6	  556.9	 7300.0	...
6166256	  748.7	  556.5	 7300.0	...
6166257	  748.8	  556.1	 7303.0	...
6166258	  749.0	  555.9	 7306.0	...
6166259	  749.0	  556.1	 7307.0	...
6166260	  748.9	  556.3	 7308.0	...
6166261	  748.8	  556.2	 7309.0	...
6166262	  748.8	  556.0	 7310.0	...
6166263	  748.8	  555.7	 7310.0	...
6166264	  748.8	  555.5	 7307.0	...
6166265	  748.8	  555.7	 7305.0	...
6166266	  748.8	  556.0	 7304.0	...
6166267	  748.9	  556.3	 7306.0	...
6166268	  748.5	  556.3	 7305.0	...
6166269	  748.1	  556.3	 7304.0	...
6166270	  748.3	  556.1	 7303.0	...
6166271	  748.8	  555.9	 7304.0	...
6166272	  749.3	  555.6	 7307.0	...
6166273	  749.2	  555.5	 7309.0	...
6166274	  749.2	  555.4	 7308.0	...
6166275	  749.3	  555.4	 7306.0	...
6166276	  749.6	  555.5	 7305.0	...
6166277	  749.7	  555.6	 7306.0	...
6166278	  749.8	  555.8	 7307.0	...
6166279	  750.0	  556.5	 7311.0	...
6166280	  750.1	  557.0	 7314.0	...
6166281	  749.8	  557.5	 7315.0	...
6166282	  749.4	  557.5	 7313.0	...
6166283	  748.9	  557.4	 7310.0	...
6166284	  748.6	  557.3	 7309.0	...
6166285	  748.7	  557.2	 7313.0	...
6166286	  748.8	  556.6	 7317.0	...
6166287	  749.0	  555.9	 7319.0	...
6166288	  748.8	  555.2	 7317.0	...
6166289	  748.8	  555.2	 7315.0	...
6166290	  749.0	  555.3	 7314.0	...
6166291	  749.2	  555.3	 7314.0	...
6166292	  749.4	  555.5	 7315.0	...
6166293	  749.4	  555.9	 7316.0	...
6166294	  749.5	  556.3	 7317.0	...
6166295	  749.7	  556.7	 7316.0	...
6166296	  749.9	  556.7	 7314.0	...
6166297	  750.0	  556.6	 7311.0	...
6166298	  750.1	  556.4	 7310.0	...
6166299	  750.1	  556.4	 7311.0	...
6166300	  750.1	  556.7	 7315.0	...
6166301	  749.8	  557.0	 7317.0	...
6166302	  749.5	  557.6	 7320.0	...
6166303	  749.4	  557.8	 7321.0	...
6166304	  749.5	  558.0	 7319.0	...
6166305	  749.8	  558.0	 7318.0	...
6166306	  750.0	  558.0	 7317.0	...
6166307	  750.1	  558.0	 7318.0	...
6166308	  750.1	  557.9	 7319.0	...
6166309	  749.9	  557.8	 7319.0	...
6166310	  749.8	  557.7	 7319.0	...
6166311	  749.7	  557.7	 7319.0	...
6166312	  749.9	  557.7	 7319.0	...
6166313	  750.1	  557.7	 7320.0	...
6166314	  750.1	  557.7	 7320.0	...
6166315	  750.1	  557.7	 7320.0	...
6166316	  750.2	  557.4	 7321.0	...
6166317	  750.3	  556.9	 7321.0	...
6166318	  750.5	  556.3	 7320.0	...
6166319	  750.5	  556.1	 7321.0	...
6166320	  750.5	  556.1	 7323.0	...
6166321	  750.4	  556.2	 7326.0	...
6166322	  750.4	  556.3	 7327.0	...
6166323	  750.3	  556.4	 7326.0	...
6166324	  750.4	  556.5	 7325.0	...
6166325	  750.5	  556.5	 7325.0	...
6166326	  750.7	  556.5	 7325.0	...
6166327	  750.7	  556.5	 7325.0	...
6166328	  750.8	  556.8	 7326.0	...
MSG	6166329 0000 _ Number On
6166329	  750.9	  557.1	 7327.0	...
6166330	  751.1	  557.3	 7329.0	...
6166331	  751.1	  557.1	 7330.0	...
6166332	  751.1	  556.9	 7331.0	...
6166333	  750.9	  556.9	 7331.0	...
6166334	  750.7	  556.9	 7329.0	...
6166335	  750.8	  557.1	 7327.0	...
6166336	  751.1	  557.3	 7327.0	...
6166337	  751.3	  557.5	 7327.0	...
6166338	  751.1	  557.6	 7328.0	...
6166339	  751.2	  557.6	 7327.0	...
6166340	  751.6	  557.7	 7324.0	...
6166341	  751.8	  557.6	 7320.0	...
6166342	  751.6	  557.6	 7316.0	...
6166343	  751.5	  557.7	 7316.0	...
6166344	  751.6	  557.7	 7316.0	...
6166345	  751.4	  557.7	 7315.0	...
6166346	  751.0	  557.8	 7313.0	...
6166347	  751.0	  557.7	 7312.0	...
6166348	  751.1	  557.6	 7312.0	...
6166349	  751.2	  557.3	 7313.0	...
6166350	  751.0	  557.0	 7314.0	...
6166351	  751.0	  556.8	 7315.0	...
6166352	  751.2	  556.8	 7314.0	...
6166353	  751.2	  556.9	 7313.0	...
6166354	  751.2	  556.9	 7314.0	...
6166355	  751.4	  556.8	 7314.0	...
6166356	  751.6	  556.8	 7317.0	...
6166357	  751.5	  556.7	 7319.0	...
6166358	  751.1	  556.7	 7321.0	...
6166359	  751.0	  556.7	 7321.0	...
6166360	  751.2	  556.2	 7323.0	...
6166361	  751.3	  555.9	 7326.0	...
6166362	  751.2	  555.8	 7326.0	...
6166363	  751.4	  556.0	 7322.0	...
6166364	  751.5	  556.1	 7318.0	...
6166365	  751.7	  556.3	 7318.0	...
6166366	  751.5	  556.4	 7318.0	...
6166367	  751.3	  556.5	 7318.0	...
6166368	  751.0	  556.4	 7317.0	...
6166369	  750.9	  556.3	 7317.0	...
6166370	  750.8	  555.8	 7316.0	...
6166371	  750.9	  555.2	 7316.0	...
6166372	  751.2	  554.6	 7316.0	...
6166373	  751.6	  554.6	 7320.0	...
6166374	  751.7	  554.6	 7324.0	...
6166375	  751.6	  554.7	 7325.0	...
6166376	  751.6	  554.6	 7322.0	...
6166377	  751.7	  554.6	 7323.0	...
6166378	  751.6	  554.6	 7326.0	...
6166379	  751.2	  554.4	 7329.0	...
6166380	  750.9	  554.1	 7329.0	...
6166381	  750.8	  553.8	 7328.0	...
6166382	  750.9	  553.9	 7329.0	...
6166383	  750.9	  553.9	 7329.0	...
6166384	  751.0	  553.9	 7329.0	...
6166385	  751.0	  553.7	 7332.0	...
6166386	  751.1	  553.6	 7334.0	...
6166387	  751.3	  553.8	 7334.0	...
6166388	  751.5	  553.9	 7332.0	...
6166389	  751.3	  553.5	 7332.0	...
6166390	  751.2	  553.0	 7335.0	...
6166391	  751.1	  552.5	 7338.0	...
6166392	  751.2	  552.4	 7337.0	...
6166393	  751.3	  552.3	 7336.0	...
6166394	  751.3	  552.3	 7333.0	...
6166395	  751.5	  552.5	 7331.0	...
6166396	  751.6	  552.6	 7331.0	...
6166397	  751.7	  552.8	 7333.0	...
6166398	  751.5	  552.8	 7333.0	...
6166399	  751.3	  553.0	 7331.0	...
6166400	  751.2	  553.7	 7327.0	...
6166401	  751.3	  554.4	 7324.0	...
6166402	  751.5	  555.0	 7323.0	...
6166403	  751.5	  554.7	 7325.0	...
6166404	  751.6	  554.4	 7326.0	...
6166405	  751.6	  554.1	 7326.0	...
6166406	  751.6	  554.1	 7325.0	...
6166407	  751.5	  553.6	 7325.0	...
6166408	  751.0	  553.2	 7325.0	...
6166409	  750.6	  552.9	 7325.0	...
6166410	  750.4	  553.1	 7325.0	...
6166411	  750.6	  553.3	 7324.0	...
6166412	  750.7	  552.9	 7324.0	...
6166413	  750.7	  552.4	 7324.0	...
6166414	  750.6	  551.9	 7323.0	...
6166415	  750.6	  552.0	 7323.0	...
6166416	  750.6	  552.0	 7322.0	...
6166417	  750.6	  551.9	 7323.0	...
6166418	  750.5	  551.8	 7327.0	...
6166419	  750.5	  551.7	 7331.0	...
6166420	  750.6	  551.6	 7333.0	...
6166421	  750.7	  551.3	 7330.0	...
6166422	  750.7	  551.1	 7327.0	...
6166423	  750.8	  551.4	 7325.0	...
6166424	  751.0	  551.9	 7325.0	...
6166425	  751.0	  552.4	 7326.0	...
6166426	  751.2	  552.3	 7327.0	...
6166427	  751.4	  552.2	 7329.0	...
6166428	  751.7	  552.0	 7329.0	...
6166429	  751.8	  552.4	 7329.0	...
6166430	  751.7	  552.8	 7329.0	...
6166431	  751.2	  553.1	 7330.0	...
6166432	  750.7	  552.9	 7330.0	...
6166433	  750.3	  552.8	 7332.0	...
6166434	  750.4	  552.6	 7334.0	...
6166435	  750.4	  552.5	 7336.0	...
6166436	  750.4	  552.4	 7336.0	...
6166437	  750.5	  552.3	 7335.0	...
6166438	  750.7	  552.1	 7336.0	...
6166439	  750.9	  551.6	 7336.0	...
6166440	  750.9	  551.2	 7341.0	...
6166441	  750.7	  551.0	 7346.0	...
6166442	  750.4	  550.9	 7347.0	...
6166443	  750.5	  550.8	 7343.0	...
6166444	  750.7	  551.1	 7337.0	...
6166445	  751.1	  551.8	 7335.0	...
6166446	  751.3	  553.0	 7333.0	...
6166447	  751.4	  553.7	 7333.0	...
6166448	  751.4	  554.0	 7333.0	...
6166449	  751.4	  554.0	 7335.0	...
6166450	  751.5	  554.0	 7336.0	...
6166451	  751.5	  553.6	 7336.0	...
6166452	  751.4	  553.2	 7336.0	...
6166453	  751.3	  552.9	 7336.0	...
6166454	  751.2	  552.9	 7337.0	...
6166455	  751.3	  553.3	 7336.0	...
6166456	  751.3	  553.7	 7336.0	...
6166457	  751.4	  554.0	 7336.0	...
6166458	  751.5	  553.8	 7340.0	...
6166459	  751.6	  553.6	 7344.0	...
6166460	  751.7	  553.6	 7343.0	...
6166461	  751.7	  553.6	 7339.0	...
6166462	  751.7	  553.7	 7335.0	...
6166463	  751.6	  553.8	 7335.0	...
6166464	  751.5	  553.9	 7335.0	...
6166465	  751.4	  554.0	 7334.0	...
6166466	  751.3	  554.2	 7333.0	...
6166467	  751.4	  554.4	 7333.0	...
6166468	  751.6	  554.6	 7335.0	...
6166469	  751.7	  554.8	 7338.0	...
6166470	  751.7	  554.8	 7344.0	...
6166471	  751.6	  554.8	 7349.0	...
6166472	  751.4	  554.7	 7349.0	...
6166473	  751.2	  554.5	 7346.0	...
6166474	  751.0	  554.0	 7342.0	...
6166475	  750.9	  553.8	 7343.0	...
6166476	  750.9	  553.8	 7345.0	...
6166477	  750.8	  554.2	 7346.0	...
6166478	  750.7	  554.3	 7347.0	...
6166479	  750.4	  554.4	 7347.0	...
6166480	  750.2	  554.4	 7345.0	...
6166481	  750.1	  554.5	 7342.0	...
6166482	  750.0	  554.3	 7337.0	...
6166483	  750.1	  554.0	 7332.0	...
6166484	  750.3	  553.6	 7333.0	...
6166485	  750.3	  553.5	 7336.0	...
6166486	  750.2	  553.4	 7339.0	...
6166487	  750.1	  553.4	 7340.0	...
6166488	  750.2	  553.2	 7340.0	...
6166489	  750.3	  553.1	 7341.0	...
6166490	  750.1	  552.9	 7342.0	...
6166491	  749.8	  553.0	 7343.0	...
6166492	  749.6	  552.9	 7341.0	...
6166493	  749.7	  552.7	 7340.0	...
6166494	  749.9	  553.2	 7339.0	...
6166495	  749.9	  553.9	 7341.0	...
6166496	  749.9	  553.9	 7342.0	...
6166497	  749.6	  553.3	 7341.0	...
6166498	  749.4	  552.7	 7339.0	...
6166499	  749.2	  552.9	 7336.0	...
6166500	  749.2	  553.1	 7334.0	...
6166501	  749.2	  553.0	 7329.0	...
6166502	  749.0	  552.8	 7324.0	...
6166503	  748.7	  552.9	 7326.0	...
6166504	  748.5	  553.2	 7332.0	...
6166505	  748.6	  553.5	 7338.0	...
6166506	  748.7	  553.3	 7336.0	...
6166507	  748.6	  553.0	 7335.0	...
6166508	  748.4	  552.7	 7333.0	...
6166509	  748.3	  552.7	 7330.0	...
6166510	  748.2	  552.6	 7327.0	...
6166511	  748.3	  552.7	 7326.0	...
6166512	  748.4	  552.7	 7326.0	...
6166513	  748.3	  552.7	 7325.0	...
6166514	  747.8	  552.9	 7324.0	...
6166515	  747.4	  553.3	 7324.0	...
6166516	  747.3	  553.7	 7324.0	...
6166517	  747.4	  553.9	 7325.0	...
6166518	  747.6	  553.9	 7326.0	...
6166519	  747.8	  553.8	 7326.0	...
6166520	  747.9	  553.7	 7325.0	...
6166521	  748.1	  553.7	 7324.0	...
6166522	  748.2	  553.6	 7321.0	...
6166523	  748.3	  553.5	 7319.0	...
6166524	  748.4	  553.5	 7318.0	...
6166525	  748.2	  553.6	 7319.0	...
6166526	  748.2	  554.3	 7319.0	...
6166527	  748.1	  554.9	 7319.0	...
6166528	  748.3	  555.1	 7319.0	...
6166529	  748.5	  554.6	 7318.0	...
6166530	  748.6	  554.2	 7318.0	...
6166531	  748.5	  554.1	 7318.0	...
6166532	  748.4	  554.1	 7317.0	...
6166533	  748.4	  554.3	 7317.0	...
6166534	  748.4	  554.6	 7315.0	...
6166535	  748.3	  554.8	 7310.0	...
6166536	  748.1	  554.7	 7304.0	...
6166537	  748.0	  554.5	 7300.0	...
6166538	  748.1	  554.2	 7300.0	...
6166539	  748.3	  554.0	 7299.0	...
6166540	  748.3	  553.9	 7299.0	...
6166541	  748.3	  553.9	 7299.0	...
6166542	  748.2	  553.8	 7299.0	...
6166543	  748.1	  553.8	 7299.0	...
6166544	  748.1	  553.7	 7294.0	...
6166545	  748.2	  553.6	 7290.0	...
6166546	  748.3	  553.5	 7286.0	...
6166547	  748.3	  553.5	 7287.0	...
6166548	  748.3	  553.9	 7287.0	...
6166549	  748.2	  554.3	 7286.0	...
6166550	  747.9	  554.7	 7284.0	...
6166551	  747.6	  554.8	 7282.0	...
6166552	  747.6	  554.9	 7281.0	...
6166553	  747.9	  554.9	 7279.0	...
6166554	  748.2	  554.9	 7280.0	...
6166555	  748.2	  554.9	 7281.0	...
6166556	  748.3	  554.9	 7281.0	...
6166557	  748.3	  554.8	 7281.0	...
6166558	  748.2	  554.7	 7281.0	...
6166559	  748.2	  554.8	 7278.0	...
6166560	  748.2	  555.1	 7275.0	...
6166561	  748.3	  555.5	 7271.0	...
6166562	  748.3	  555.7	 7270.0	...
6166563	  748.3	  555.8	 7268.0	...
6166564	  748.1	  555.9	 7268.0	...
6166565	  747.9	  555.8	 7265.0	...
6166566	  747.8	  555.7	 7262.0	...
6166567	  747.8	  555.3	 7260.0	...
6166568	  747.9	  555.0	 7261.0	...
6166569	  748.0	  554.8	 7264.0	...
6166570	  748.0	  554.8	 7267.0	...
6166571	  747.9	  554.7	 7270.0	...
6166572	  747.8	  554.6	 7270.0	...
6166573	  747.9	  554.4	 7272.0	...
6166574	  748.0	  554.3	 7273.0	...
6166575	  748.1	  554.2	 7274.0	...
6166576	  748.2	  554.2	 7273.0	...
6166577	  748.2	  554.2	 7263.0	...
6166578	  748.2	  554.2	 7253.0	...
6166579	  748.2	  554.3	 7246.0	...
6166580	  748.2	  554.6	 7247.0	...
6166581	  748.2	  554.8	 7249.0	...
6166582	  748.3	  554.9	 7245.0	...
6166583	  748.3	  554.9	 7240.0	...
6166584	  748.2	  554.9	 7236.0	...
6166585	  748.2	  554.9	 7236.0	...
6166586	  748.2	  554.9	 7236.0	...
6166587	  748.2	  554.9	 7237.0	...
6166588	  748.2	  554.8	 7236.0	...
6166589	  748.3	  555.4	 7236.0	...
6166590	  748.3	  556.0	 7232.0	...
6166591	  748.3	  556.7	 7228.0	...
6166592	  748.2	  556.8	 7224.0	...
6166593	  748.1	  556.6	 7224.0	...
6166594	  748.3	  556.3	 7224.0	...
6166595	  748.4	  555.8	 7224.0	...
6166596	  748.7	  555.6	 7222.0	...
6166597	  748.7	  555.4	 7218.0	...
6166598	  748.7	  555.4	 7215.0	...
6166599	  748.6	  555.1	 7212.0	...
6166600	  748.1	  554.8	 7212.0	...
6166601	  747.7	  555.1	 7211.0	...
6166602	  747.4	  555.7	 7208.0	...
6166603	  747.8	  556.2	 7206.0	...
6166604	  748.1	  556.1	 7205.0	...
6166605	  748.0	  556.1	 7205.0	...
6166606	  747.7	  556.2	 7199.0	...
6166607	  747.4	  556.4	 7195.0	...
6166608	  747.4	  556.8	 7187.0	...
6166609	  747.6	  557.2	 7185.0	...
6166610	  747.8	  557.4	 7182.0	...
6166611	  748.0	  557.3	 7181.0	...
6166612	  748.2	  557.1	 7180.0	...
6166613	  748.3	  557.1	 7179.0	...
6166614	  748.2	  557.0	 7177.0	...
6166615	  748.1	  557.0	 7176.0	...
6166616	  748.0	  557.0	 7177.0	...
6166617	  747.8	  557.0	 7178.0	...
6166618	  747.6	  557.1	 7172.0	...
6166619	  747.5	  557.7	 7166.0	...
6166620	  747.6	  558.3	 7160.0	...
6166621	  747.9	  558.4	 7160.0	...
6166622	  748.1	  558.0	 7160.0	...
6166623	  748.5	  557.6	 7161.0	...
6166624	  748.8	  557.6	 7156.0	...
6166625	  748.8	  558.4	 7150.0	...
6166626	  748.7	  559.2	 7143.0	...
6166627	  748.3	  559.4	 7144.0	...
6166628	  748.1	  558.9	 7146.0	...
6166629	  747.9	  558.7	 7147.0	...
6166630	  748.1	  558.9	 7148.0	...
MSG	6166631 0000 _ Number Off
6166631	  748.4	  559.0	 7149.0	...
6166632	  748.7	  558.9	 7151.0	...
6166633	  748.8	  558.9	 7152.0	...
6166634	  748.6	  558.9	 7150.0	...
6166635	  748.4	  558.9	 7146.0	...
6166636	  748.4	  558.9	 7140.0	...
6166637	  748.5	  558.9	 7137.0	...
6166638	  748.6	  559.0	 7134.0	...
6166639	  748.5	  559.1	 7134.0	...
6166640	  748.4	  559.2	 7132.0	...
6166641	  748.3	  559.4	 7130.0	...
6166642	  748.5	  559.6	 7129.0	...
6166643	  748.7	  559.7	 7128.0	...
6166644	  748.7	  559.2	 7126.0	...
6166645	  748.4	  558.8	 7121.0	...
6166646	  748.1	  558.5	 7113.0	...
6166647	  748.0	  558.5	 7107.0	...
6166648	  747.9	  558.5	 7104.0	...
6166649	  747.8	  558.4	 7104.0	...
6166650	  747.7	  558.5	 7103.0	...
6166651	  747.6	  558.6	 7101.0	...
6166652	  747.8	  558.7	 7099.0	...
6166653	  748.3	  559.1	 7098.0	...
6166654	  748.8	  559.7	 7099.0	...
6166655	  749.1	  560.4	 7099.0	...
6166656	  748.8	  560.8	 7094.0	...
6166657	  748.6	  561.2	 7088.0	...
6166658	  748.5	  561.3	 7082.0	...
6166659	  748.6	  561.0	 7084.0	...
6166660	  748.9	  560.5	 7086.0	...
6166661	  749.1	  560.2	 7087.0	...
6166662	  749.2	  560.0	 7087.0	...
6166663	  749.1	  559.9	 7084.0	...
6166664	  749.3	  559.9	 7080.0	...
6166665	  749.3	  559.8	 7076.0	...
6166666	  749.4	  559.9	 7073.0	...
6166667	  749.3	  559.9	 7068.0	...
6166668	  749.3	  560.1	 7063.0	...
6166669	  749.3	  560.1	 7061.0	...
6166670	  749.3	  560.2	 7062.0	...
6166671	  749.3	  560.2	 7064.0	...
6166672	  749.9	  560.2	 7066.0	...
6166673	  750.4	  560.2	 7068.0	...
6166674	  750.8	  560.0	 7064.0	...
6166675	  750.5	  559.7	 7055.0	...
6166676	  750.4	  559.4	 7047.0	...
6166677	  750.3	  559.3	 7043.0	...
6166678	  750.3	  559.3	 7041.0	...
6166679	  750.2	  559.3	 7039.0	...
6166680	  750.0	  559.4	 7037.0	...
6166681	  749.6	  559.4	 7037.0	...
6166682	  749.5	  559.4	 7033.0	...
6166683	  749.6	  559.6	 7028.0	...
6166684	  750.1	  559.6	 7027.0	...
6166685	  750.5	  559.7	 7030.0	...
6166686	  750.6	  559.7	 7030.0	...
6166687	  750.5	  559.5	 7027.0	...
6166688	  750.5	  559.2	 7023.0	...
6166689	  750.4	  559.0	 7021.0	...
6166690	  750.5	  559.0	 7020.0	...
6166691	  750.6	  559.0	 7018.0	...
6166692	  750.6	  559.1	 7016.0	...
6166693	  750.4	  558.5	 7014.0	...
6166694	  750.2	  557.8	 7014.0	...
6166695	  749.9	  557.0	 7013.0	...
6166696	  749.9	  556.9	 7011.0	...
6166697	  749.8	  556.7	 7009.0	...
6166698	  749.8	  556.5	 7006.0	...
6166699	  749.7	  556.2	 7005.0	...
6166700	  749.8	  556.7	 7001.0	...
6166701	  750.3	  557.3	 6997.0	...
6166702	  750.9	  557.8	 6997.0	...
6166703	  751.5	  558.1	 7000.0	...
6166704	  751.6	  558.4	 6995.0	...
6166705	  751.4	  558.6	 6987.0	...
6166706	  751.2	  558.4	 6983.0	...
6166707	  750.9	  558.3	 6986.0	...
6166708	  750.8	  558.1	 6987.0	...
6166709	  750.6	  557.9	 6986.0	...
6166710	  750.5	  557.7	 6984.0	...
6166711	  750.5	  557.8	 6981.0	...
6166712	  750.4	  557.8	 6979.0	...
6166713	  750.3	  557.8	 6977.0	...
6166714	  750.2	  557.8	 6978.0	...
6166715	  750.2	  557.7	 6980.0	...
6166716	  750.5	  557.7	 6981.0	...
6166717	  750.8	  557.8	 6982.0	...
6166718	  751.0	  557.8	 6979.0	...
6166719	  751.0	  557.9	 6976.0	...
6166720	  751.1	  558.4	 6971.0	...
6166721	  751.2	  558.9	 6969.0	...
6166722	  751.3	  559.1	 6968.0	...
6166723	  751.4	  558.7	 6968.0	...
6166724	  751.6	  558.3	 6968.0	...
6166725	  751.7	  558.1	 6967.0	...
6166726	  751.7	  558.3	 6964.0	...
6166727	  751.8	  558.6	 6960.0	...
6166728	  751.9	  558.6	 6958.0	...
6166729	  751.7	  558.2	 6960.0	...
6166730	  751.5	  557.9	 6962.0	...
6166731	  751.3	  557.8	 6963.0	...
6166732	  751.3	  557.8	 6964.0	...
6166733	  751.3	  557.7	 6963.0	...
6166734	  751.1	  557.7	 6962.0	...
6166735	  751.0	  557.7	 6960.0	...
6166736	  751.1	  557.9	 6959.0	...
6166737	  751.2	  558.1	 6959.0	...
6166738	  751.3	  558.2	 6961.0	...
6166739	  751.7	  558.3	 6957.0	...
6166740	  752.0	  558.3	 6953.0	...
6166741	  752.1	  558.4	 6950.0	...
6166742	  751.8	  558.4	 6952.0	...
6166743	  751.4	  558.5	 6949.0	...
6166744	  751.4	  558.4	 6945.0	...
6166745	  751.7	  558.3	 6941.0	...
6166746	  752.0	  558.3	 6943.0	...
6166747	  752.3	  558.2	 6945.0	...
6166748	  752.3	  558.7	 6944.0	...
6166749	  752.3	  559.1	 6942.0	...
6166750	  752.2	  559.5	 6940.0	...
6166751	  751.9	  559.3	 6940.0	...
6166752	  752.0	  558.9	 6943.0	...
6166753	  752.2	  558.7	 6946.0	...
6166754	  752.4	  558.9	 6946.0	...
6166755	  752.4	  559.4	 6944.0	...
6166756	  752.2	  560.0	 6941.0	...
6166757	  752.1	  560.4	 6941.0	...
6166758	  752.1	  560.4	 6941.0	...
6166759	  752.1	  559.9	 6941.0	...
6166760	  752.2	  559.4	 6941.0	...
6166761	  752.3	  559.4	 6938.0	...
6166762	  752.6	  559.6	 6937.0	...
6166763	  752.8	  559.8	 6936.0	...
6166764	  752.9	  559.8	 6936.0	...
6166765	  752.8	  559.7	 6936.0	...
6166766	  752.7	  559.5	 6935.0	...
6166767	  752.5	  559.5	 6934.0	...
6166768	  752.5	  559.6	 6931.0	...
6166769	  752.3	  559.6	 6929.0	...
6166770	  752.3	  559.7	 6928.0	...
6166771	  752.1	  559.9	 6928.0	...
6166772	  752.0	  560.0	 6928.0	...
6166773	  752.1	  560.2	 6928.0	...
6166774	  752.4	  560.4	 6927.0	...
6166775	  752.7	  560.7	 6927.0	...
6166776	  752.6	  560.9	 6926.0	...
6166777	  752.9	  560.9	 6928.0	...
6166778	  753.2	  561.1	 6930.0	...
6166779	  753.6	  561.4	 6933.0	...
6166780	  753.7	  561.5	 6934.0	...
6166781	  753.7	  561.1	 6934.0	...
6166782	  753.6	  560.9	 6933.0	...
6166783	  753.4	  560.9	 6933.0	...
6166784	  753.3	  561.1	 6934.0	...
6166785	  753.1	  561.1	 6934.0	...
6166786	  753.1	  561.0	 6934.0	...
6166787	  753.0	  560.8	 6933.0	...
6166788	  752.9	  560.6	 6933.0	...
6166789	  752.8	  560.4	 6934.0	...
6166790	  752.9	  560.4	 6934.0	...
6166791	  753.0	  560.5	 6934.0	...
6166792	  753.0	  560.5	 6931.0	...
6166793	  752.8	  560.5	 6928.0	...
6166794	  752.5	  560.3	 6926.0	...
6166795	  752.3	  560.0	 6926.0	...
6166796	  752.7	  559.8	 6928.0	...
6166797	  753.1	  559.9	 6929.0	...
6166798	  753.5	  560.1	 6929.0	...
6166799	  753.3	  560.3	 6928.0	...
6166800	  753.2	  560.2	 6924.0	...
6166801	  752.9	  559.8	 6924.0	...
6166802	  753.1	  559.4	 6923.0	...
6166803	  753.2	  559.3	 6924.0	...
6166804	  753.2	  558.9	 6924.0	...
6166805	  753.0	  558.4	 6923.0	...
6166806	  752.9	  557.9	 6920.0	...
6166807	  752.7	  558.2	 6917.0	...
6166808	  752.5	  558.5	 6917.0	...
6166809	  752.4	  558.8	 6919.0	...
6166810	  752.8	  558.7	 6921.0	...
6166811	  753.2	  558.5	 6919.0	...
6166812	  753.5	  558.4	 6916.0	...
6166813	  753.4	  558.1	 6914.0	...
6166814	  753.2	  558.0	 6914.0	...
6166815	  753.0	  557.7	 6914.0	...
6166816	  752.7	  557.4	 6914.0	...
6166817	  752.3	  557.1	 6915.0	...
6166818	  752.1	  557.0	 6917.0	...
6166819	  752.2	  557.0	 6917.0	...
6166820	  752.3	  557.0	 6916.0	...
6166821	  752.4	  556.8	 6915.0	...
6166822	  752.3	  556.5	 6916.0	...
6166823	  752.2	  556.2	 6915.0	...
6166824	  752.2	  556.1	 6915.0	...
6166825	  752.1	  556.4	 6915.0	...
6166826	  752.1	  556.6	 6916.0	...
6166827	  752.1	  556.7	 6917.0	...
6166828	  752.0	  556.5	 6916.0	...
6166829	  752.1	  556.4	 6916.0	...
6166830	  752.2	  556.6	 6916.0	...
6166831	  752.3	  556.7	 6916.0	...
6166832	  752.3	  556.7	 6917.0	...
6166833	  752.3	  556.6	 6917.0	...
6166834	  752.4	  556.6	 6917.0	...
6166835	  752.5	  556.6	 6916.0	...
6166836	  752.3	  556.5	 6918.0	...
6166837	  752.1	  556.5	 6919.0	...
6166838	  752.0	  556.7	 6921.0	...
6166839	  752.3	  556.8	 6920.0	...
6166840	  752.5	  556.8	 6923.0	...
6166841	  752.6	  556.6	 6926.0	...
MSG	6166842 0000 _ Number On
6166842	  752.6	  556.4	 6929.0	...
6166843	  752.7	  556.3	 6929.0	...
6166844	  752.7	  556.6	 6928.0	...
6166845	  752.7	  556.8	 6925.0	...
6166846	  752.6	  557.0	 6925.0	...
6166847	  752.6	  557.0	 6925.0	...
6166848	  752.6	  557.0	 6927.0	...
6166849	  752.6	  557.0	 6927.0	...
6166850	  752.5	  557.0	 6926.0	...
6166851	  752.3	  557.0	 6924.0	...
6166852	  752.1	  557.0	 6922.0	...
6166853	  752.2	  557.0	 6922.0	...
6166854	  752.2	  557.0	 6923.0	...
6166855	  752.3	  557.1	 6923.0	...
6166856	  752.4	  557.2	 6922.0	...
6166857	  752.6	  557.4	 6922.0	...
6166858	  752.6	  557.6	 6923.0	...
6166859	  752.5	  557.7	 6925.0	...
6166860	  752.5	  557.8	 6925.0	...
6166861	  752.4	  557.8	 6926.0	...
6166862	  752.7	  556.9	 6926.0	...
6166863	  752.9	  556.0	 6926.0	...
6166864	  753.1	  555.1	 6926.0	...
6166865	  753.2	  555.1	 6926.0	...
6166866	  753.3	  555.1	 6926.0	...
6166867	  753.4	  555.1	 6926.0	...
6166868	  753.5	  555.0	 6925.0	...
6166869	  753.5	  555.1	 6923.0	...
6166870	  753.4	  555.6	 6922.0	...
6166871	  753.0	  556.1	 6921.0	...
6166872	  752.8	  556.7	 6921.0	...
6166873	  752.6	  556.9	 6922.0	...
6166874	  752.6	  557.2	 6922.0	...
6166875	  752.7	  557.2	 6923.0	...
6166876	  753.0	  557.3	 6924.0	...
6166877	  753.3	  557.4	 6925.0	...
6166878	  753.3	  556.9	 6926.0	...
6166879	  753.2	  556.4	 6926.0	...
6166880	  753.2	  556.3	 6926.0	...
6166881	  753.4	  556.8	 6927.0	...
6166882	  753.6	  557.0	 6930.0	...
6166883	  753.7	  556.6	 6934.0	...
6166884	  753.7	  556.3	 6937.0	...
6166885	  753.9	  556.9	 6935.0	...
6166886	  753.9	  557.6	 6933.0	...
6166887	  754.0	  558.3	 6933.0	...
6166888	  753.9	  557.6	 6935.0	...
6166889	  754.0	  556.8	 6937.0	...
6166890	  754.1	  556.3	 6941.0	...
6166891	  754.0	  556.5	 6944.0	...
6166892	  753.9	  556.7	 6948.0	...
6166893	  753.7	  556.8	 6948.0	...
6166894	  753.7	  556.5	 6949.0	...
6166895	  753.9	  556.2	 6950.0	...
6166896	  754.1	  556.1	 6950.0	...
6166897	  754.0	  556.3	 6949.0	...
6166898	  753.8	  556.6	 6950.0	...
6166899	  753.5	  556.8	 6950.0	...
6166900	  753.4	  556.8	 6950.0	...
6166901	  753.7	  556.7	 6950.0	...
6166902	  754.0	  556.5	 6951.0	...
6166903	  754.2	  556.2	 6952.0	...
6166904	  754.0	  556.2	 6953.0	...
6166905	  753.8	  556.4	 6954.0	...
6166906	  753.9	  556.6	 6954.0	...
6166907	  753.8	  556.8	 6955.0	...
6166908	  753.7	  556.7	 6955.0	...
6166909	  753.6	  556.6	 6955.0	...
6166910	  753.6	  556.5	 6954.0	...
6166911	  753.8	  556.5	 6952.0	...
6166912	  753.9	  556.6	 6949.0	...
6166913	  754.0	  556.7	 6947.0	...
6166914	  754.2	  556.8	 6945.0	...
6166915	  754.4	  556.7	 6943.0	...
6166916	  754.3	  556.4	 6943.0	...
6166917	  754.2	  556.0	 6944.0	...
6166918	  754.1	  555.6	 6944.0	...
6166919	  753.9	  555.5	 6943.0	...
6166920	  753.8	  555.3	 6943.0	...
6166921	  753.9	  555.6	 6943.0	...
6166922	  754.1	  555.9	 6944.0	...
6166923	  754.3	  556.4	 6943.0	...
6166924	  754.2	  556.5	 6942.0	...
6166925	  753.9	  556.4	 6942.0	...
6166926	  753.5	  556.3	 6942.0	...
6166927	  753.2	  556.1	 6945.0	...
6166928	  753.3	  556.1	 6948.0	...
6166929	  753.4	  555.9	 6949.0	...
6166930	  753.5	  555.7	 6947.0	...
6166931	  753.3	  555.5	 6945.0	...
6166932	  753.4	  555.5	 6947.0	...
6166933	  753.4	  555.6	 6948.0	...
6166934	  753.3	  555.6	 6948.0	...
6166935	  753.1	  555.5	 6946.0	...
6166936	  752.8	  555.2	 6943.0	...
6166937	  753.3	  554.8	 6945.0	...
6166938	  753.7	  554.4	 6948.0	...
6166939	  754.1	  553.9	 6948.0	...
6166940	  754.0	  553.7	 6946.0	...
6166941	  753.9	  553.6	 6946.0	...
6166942	  753.9	  553.8	 6949.0	...
6166943	  754.0	  554.0	 6952.0	...
6166944	  753.9	  554.1	 6950.0	...
6166945	  753.8	  554.1	 6949.0	...
6166946	  753.3	  554.1	 6948.0	...
6166947	  753.2	  554.1	 6949.0	...
6166948	  753.1	  554.2	 6950.0	...
6166949	  753.2	  554.0	 6950.0	...
6166950	  753.1	  553.8	 6951.0	...
6166951	  753.0	  553.6	 6952.0	...
6166952	  752.9	  553.6	 6953.0	...
6166953	  752.8	  553.5	 6954.0	...
6166954	  752.8	  553.5	 6954.0	...
6166955	  752.8	  553.9	 6954.0	...
6166956	  752.9	  554.3	 6954.0	...
6166957	  753.0	  554.6	 6956.0	...
6166958	  753.1	  554.5	 6958.0	...
6166959	  753.2	  554.4	 6960.0	...
6166960	  752.9	  554.3	 6957.0	...
6166961	  752.5	  554.0	 6954.0	...
6166962	  752.2	  553.7	 6954.0	...
6166963	  752.1	  553.6	 6958.0	...
6166964	  751.8	  553.4	 6962.0	...
6166965	  751.5	  553.0	 6962.0	...
6166966	  751.3	  552.4	 6961.0	...
6166967	  751.3	  552.1	 6960.0	...
6166968	  751.3	  551.6	 6960.0	...
6166969	  751.5	  551.5	 6962.0	...
6166970	  751.8	  551.3	 6964.0	...
6166971	  751.9	  551.2	 6965.0	...
6166972	  751.9	  551.4	 6962.0	...
6166973	  751.9	  551.8	 6959.0	...
6166974	  752.1	  552.3	 6958.0	...
6166975	  752.5	  552.5	 6958.0	...
6166976	  752.8	  552.6	 6962.0	...
6166977	  753.1	  552.6	 6965.0	...
6166978	  753.0	  552.6	 6968.0	...
6166979	  752.8	  552.5	 6966.0	...
6166980	  752.5	  552.2	 6962.0	...
6166981	  751.9	  552.0	 6958.0	...
6166982	  751.4	  552.0	 6958.0	...
6166983	  751.1	  552.3	 6959.0	...
6166984	  751.2	  552.5	 6960.0	...
6166985	  751.4	  552.6	 6961.0	...
6166986	  751.6	  552.5	 6962.0	...
6166987	  751.5	  552.4	 6965.0	...
6166988	  751.5	  552.3	 6968.0	...
6166989	  751.4	  552.3	 6969.0	...
6166990	  751.4	  552.1	 6969.0	...
6166991	  751.6	  551.8	 6968.0	...
6166992	  751.7	  551.5	 6965.0	...
6166993	  751.7	  551.5	 6962.0	...
6166994	  751.7	  551.4	 6963.0	...
6166995	  751.9	  551.3	 6965.0	...
6166996	  752.2	  551.3	 6967.0	...
6166997	  752.2	  551.2	 6966.0	...
6166998	  751.8	  551.1	 6966.0	...
6166999	  751.4	  551.0	 6966.0	...
6167000	  751.4	  551.2	 6965.0	...
6167001	  751.5	  551.3	 6969.0	...
6167002	  751.5	  551.4	 6974.0	...
6167003	  751.5	  551.8	 6975.0	...
6167004	  751.5	  552.2	 6972.0	...
6167005	  751.2	  552.3	 6969.0	...
6167006	  750.8	  552.1	 6971.0	...
6167007	  750.5	  551.9	 6972.0	...
6167008	  750.5	  551.8	 6971.0	...
6167009	  750.6	  551.9	 6971.0	...
6167010	  750.7	  552.0	 6970.0	...
6167011	  750.8	  552.1	 6971.0	...
6167012	  750.6	  551.9	 6974.0	...
6167013	  750.6	  551.9	 6977.0	...
6167014	  750.5	  552.0	 6979.0	...
6167015	  750.6	  551.9	 6979.0	...
6167016	  750.6	  551.8	 6980.0	...
6167017	  750.4	  551.6	 6979.0	...
6167018	  750.4	  551.6	 6978.0	...
6167019	  750.3	  551.6	 6977.0	...
6167020	  750.3	  551.6	 6978.0	...
6167021	  750.3	  551.6	 6979.0	...
6167022	  750.3	  551.6	 6980.0	...
6167023	  750.5	  551.7	 6981.0	...
6167024	  750.8	  551.7	 6981.0	...
6167025	  751.0	  552.0	 6982.0	...
6167026	  751.2	  552.1	 6983.0	...
6167027	  751.4	  552.2	 6983.0	...
6167028	  751.5	  552.2	 6983.0	...
6167029	  751.6	  552.2	 6987.0	...
6167030	  751.4	  552.4	 6990.0	...
6167031	  751.3	  552.6	 6992.0	...
6167032	  751.1	  552.6	 6990.0	...
6167033	  750.6	  552.4	 6987.0	...
6167034	  750.2	  552.0	 6985.0	...
6167035	  750.1	  551.7	 6984.0	...
6167036	  750.4	  551.9	 6983.0	...
6167037	  750.8	  552.3	 6986.0	...
6167038	  751.1	  552.8	 6989.0	...
6167039	  751.3	  552.5	 6992.0	...
6167040	  751.2	  552.2	 6992.0	...
6167041	  751.0	  552.4	 6993.0	...
6167042	  750.8	  552.8	 6993.0	...
6167043	  750.8	  553.2	 6994.0	...
6167044	  750.8	  553.2	 6993.0	...
6167045	  750.8	  553.2	 6996.0	...
6167046	  750.8	  553.0	 6999.0	...
6167047	  750.8	  552.8	 7003.0	...
6167048	  750.7	  552.8	 7004.0	...
6167049	  750.7	  552.8	 7004.0	...
6167050	  750.7	  552.8	 7003.0	...
6167051	  750.7	  552.7	 7003.0	...
6167052	  750.9	  552.6	 7005.0	...
6167053	  751.1	  552.9	 7006.0	...
6167054	  751.4	  553.1	 7007.0	...
6167055	  751.4	  553.4	 7006.0	...
6167056	  751.2	  553.5	 7006.0	...
6167057	  751.0	  553.5	 7005.0	...
6167058	  750.9	  553.3	 7005.0	...
6167059	  750.9	  552.7	 7004.0	...
6167060	  750.9	  552.2	 7003.0	...
6167061	  750.9	  551.7	 7005.0	...
6167062	  750.6	  551.6	 7008.0	...
6167063	  750.2	  551.6	 7011.0	...
6167064	  750.0	  551.6	 7012.0	...
6167065	  750.1	  551.8	 7012.0	...
6167066	  750.5	  552.0	 7012.0	...
6167067	  750.7	  552.2	 7011.0	...
6167068	  750.9	  552.3	 7011.0	...
6167069	  750.9	  552.4	 7011.0	...
6167070	  751.1	  552.5	 7010.0	...
6167071	  751.4	  552.3	 7009.0	...
6167072	  752.0	  552.1	 7005.0	...
6167073	  752.6	  552.0	 7002.0	...
6167074	  753.0	  552.1	 6999.0	...
6167075	  753.2	  552.4	 6999.0	...
6167076	  753.2	  552.5	 6995.0	...
6167077	  753.6	  552.5	 6991.0	...
6167078	  754.1	  552.6	 6990.0	...
EFIX R   6165902	6167078	1177	  747.1	  557.1	   7175
SSACC R  6167079
6167079	  754.6	  552.8	 6993.0	...
6167080	  754.8	  553.6	 6993.0	...
6167081	  755.1	  554.8	 6991.0	...
6167082	  755.2	  556.8	 6989.0	...
6167083	  755.3	  558.3	 6985.0	...
6167084	  755.5	  559.3	 6982.0	...
6167085	  755.7	  559.0	 6980.0	...
6167086	  755.6	  556.0	 6992.0	...
6167087	  754.8	  543.2	 7021.0	...
6167088	  755.5	  524.4	 7068.0	...
6167089	  756.5	  508.7	 7106.0	...
6167090	  758.1	  502.8	 7125.0	...
6167091	  755.5	  503.5	 7126.0	...
6167092	  752.3	  509.4	 7122.0	...
6167093	  749.7	  526.7	 7094.0	...
6167094	  751.6	  557.6	 7016.0	...
6167095	  756.4	  598.9	 6894.0	...
6167096	  761.6	  644.4	 6750.0	...
6167097	  766.6	  691.4	 6604.0	...
6167098	  769.6	  737.9	 6456.0	...
6167099	  773.4	  786.0	 6305.0	...
6167100	  775.5	  837.0	 6153.0	...
6167101	  779.8	  889.5	 5989.0	...
6167102	  782.7	  942.5	 5820.0	...
6167103	  788.4	  996.3	 5645.0	...
6167104	  795.5	 1052.0	 5472.0	...
6167105	  804.8	 1108.6	 5298.0	...
6167106	  815.9	 1166.5	 5112.0	...
6167107	  828.2	 1224.0	 4937.0	...
6167108	  839.3	 1282.7	 4755.0	...
6167109	  844.9	 1337.4	 4590.0	...
6167110	  850.2	 1391.1	 4410.0	...
6167111	  858.9	 1445.1	 4236.0	...
6167112	  874.3	 1500.9	 4046.0	...
6167113	  889.2	 1551.9	 3872.0	...
6167114	  903.3	 1599.3	 3696.0	...
6167115	  913.7	 1642.9	 3544.0	...
6167116	  926.0	 1692.7	 3389.0	...
6167117	  939.9	 1748.0	 3253.0	...
6167118	  955.2	 1805.0	 3120.0	...
6167119	  965.2	 1842.6	 3039.0	...
6167120	  968.8	 1858.4	 2996.0	...
6167121	  968.8	 1858.4	 2996.0	...
SBLINK R 6167122
6167122	   .	   .	    0.0	...
6167123	   .	   .	    0.0	...
6167124	   .	   .	    0.0	...
6167125	   .	   .	    0.0	...
6167126	   .	   .	    0.0	...
6167127	   .	   .	    0.0	...
6167128	   .	   .	    0.0	...
6167129	   .	   .	    0.0	...
6167130	   .	   .	    0.0	...
6167131	   .	   .	    0.0	...
6167132	   .	   .	    0.0	...
6167133	   .	   .	    0.0	...
6167134	   .	   .	    0.0	...
6167135	   .	   .	    0.0	...
6167136	   .	   .	    0.0	...
6167137	   .	   .	    0.0	...
6167138	   .	   .	    0.0	...
6167139	   .	   .	    0.0	...
6167140	   .	   .	    0.0	...
EBLINK R 6167122	6167140	19
6167141	  906.9	 1851.0	 2968.0	...
6167142	  906.9	 1851.0	 2968.0	...
6167143	  904.2	 1841.7	 2993.0	...
6167144	  899.0	 1823.8	 3043.0	...
6167145	  884.7	 1796.9	 3126.0	...
6167146	  870.2	 1770.9	 3207.0	...
MSG	6167147 0000 _ Number Off
6167147	  854.2	 1743.0	 3295.0	...
6167148	  844.2	 1713.1	 3377.0	...
6167149	  841.1	 1683.0	 3465.0	...
6167150	  842.3	 1655.1	 3546.0	...
6167151	  850.0	 1629.5	 3633.0	...
6167152	  857.5	 1601.6	 3734.0	...
6167153	  872.8	 1575.7	 3833.0	...
6167154	  889.3	 1549.3	 3923.0	...
6167155	  900.1	 1524.9	 4001.0	...
6167156	  904.8	 1497.7	 4081.0	...
6167157	  902.1	 1467.8	 4171.0	...
6167158	  898.7	 1436.6	 4252.0	...
6167159	  890.8	 1404.9	 4344.0	...
6167160	  883.6	 1375.5	 4427.0	...
6167161	  876.9	 1347.8	 4520.0	...
6167162	  870.7	 1321.3	 4605.0	...
6167163	  865.8	 1298.0	 4696.0	...
6167164	  863.1	 1275.7	 4781.0	...
6167165	  860.1	 1252.8	 4864.0	...
6167166	  857.8	 1229.6	 4941.0	...
6167167	  853.1	 1205.2	 5009.0	...
6167168	  850.0	 1181.9	 5080.0	...
6167169	  848.3	 1157.2	 5143.0	...
6167170	  848.1	 1132.9	 5219.0	...
6167171	  847.6	 1109.9	 5296.0	...
6167172	  845.6	 1087.5	 5374.0	...
6167173	  842.6	 1065.0	 5451.0	...
6167174	  839.1	 1042.9	 5512.0	...
6167175	  834.7	 1021.5	 5575.0	...
6167176	  830.3	 1000.9	 5634.0	...
6167177	  826.0	  979.1	 5697.0	...
6167178	  821.6	  957.1	 5756.0	...
6167179	  817.2	  935.5	 5812.0	...
6167180	  812.7	  914.7	 5872.0	...
6167181	  808.1	  894.1	 5934.0	...
6167182	  803.9	  875.2	 5995.0	...
6167183	  800.5	  857.1	 6055.0	...
6167184	  797.4	  838.9	 6124.0	...
6167185	  794.1	  819.6	 6189.0	...
6167186	  789.0	  800.7	 6257.0	...
6167187	  784.1	  782.3	 6321.0	...
6167188	  779.2	  764.0	 6378.0	...
6167189	  775.7	  745.6	 6433.0	...
6167190	  771.9	  727.1	 6492.0	...
6167191	  768.4	  710.4	 6552.0	...
6167192	  765.1	  693.8	 6608.0	...
6167193	  762.3	  677.8	 6654.0	...
6167194	  759.5	  660.7	 6706.0	...
6167195	  756.8	  644.2	 6753.0	...
6167196	  754.2	  629.1	 6797.0	...
6167197	  751.7	  614.0	 6834.0	...
6167198	  750.0	  601.1	 6872.0	...
6167199	  748.2	  586.8	 6906.0	...
6167200	  746.4	  574.1	 6948.0	...
6167201	  743.9	  560.7	 6978.0	...
6167202	  741.7	  549.1	 7012.0	...
6167203	  740.0	  540.4	 7028.0	...
6167204	  740.4	  535.3	 7043.0	...
6167205	  740.0	  526.3	 7063.0	...
6167206	  739.4	  518.1	 7083.0	...
6167207	  738.5	  509.9	 7103.0	...
6167208	  738.8	  508.6	 7101.0	...
6167209	  733.1	  507.4	 7099.0	...
6167210	  726.3	  502.5	 7109.0	...
6167211	  718.3	  494.1	 7131.0	...
6167212	  716.7	  485.4	 7155.0	...
6167213	  715.2	  478.0	 7173.0	...
6167214	  714.2	  470.0	 7186.0	...
6167215	  713.1	  461.9	 7202.0	...
6167216	  713.2	  454.6	 7213.0	...
6167217	  713.6	  449.6	 7232.0	...
6167218	  711.6	  440.3	 7255.0	...
6167219	  708.7	  431.6	 7279.0	...
6167220	  706.1	  424.2	 7289.0	...
6167221	  705.8	  419.9	 7290.0	...
6167222	  705.7	  416.7	 7291.0	...
6167223	  705.9	  415.0	 7292.0	...
6167224	  706.8	  415.4	 7292.0	...
6167225	  707.8	  414.8	 7293.0	...
6167226	  708.5	  414.1	 7294.0	...
6167227	  720.3	  424.5	 7267.0	...
6167228	  732.1	  436.0	 7240.0	...
6167229	  744.7	  447.3	 7212.0	...
6167230	  745.7	  447.0	 7212.0	...
6167231	  746.7	  445.0	 7218.0	...
6167232	  746.6	  443.3	 7225.0	...
6167233	  746.5	  441.1	 7231.0	...
6167234	  746.3	  439.3	 7226.0	...
6167235	  746.2	  437.6	 7221.0	...
6167236	  745.0	  439.9	 7211.0	...
6167237	  744.0	  443.4	 7206.0	...
6167238	  743.0	  448.7	 7200.0	...
6167239	  743.1	  452.2	 7192.0	...
6167240	  743.2	  456.6	 7178.0	...
6167241	  743.1	  459.3	 7164.0	...
6167242	  741.8	  463.0	 7149.0	...
6167243	  739.2	  469.3	 7137.0	...
6167244	  736.9	  477.4	 7124.0	...
6167245	  735.9	  482.8	 7121.0	...
6167246	  735.5	  484.7	 7121.0	...
6167247	  734.9	  484.8	 7121.0	...
ESACC R  6167079	6167247	169	  754.6	  552.8	  734.9	  484.8	   1.50	   1109
SFIX R   6167248
6167248	  734.5	  486.4	 7119.0	...
6167249	  734.8	  489.3	 7109.0	...
6167250	  735.8	  498.0	 7090.0	...
6167251	  736.5	  505.2	 7076.0	...
6167252	  736.9	  511.0	 7065.0	...
6167253	  736.4	  511.0	 7061.0	...
6167254	  736.0	  512.6	 7055.0	...
6167255	  735.7	  514.0	 7052.0	...
6167256	  735.6	  515.4	 7051.0	...
6167257	  736.3	  518.2	 7048.0	...
6167258	  737.1	  522.2	 7043.0	...
6167259	  738.0	  526.9	 7038.0	...
6167260	  738.4	  528.9	 7038.0	...
6167261	  738.6	  530.0	 7036.0	...
6167262	  738.7	  530.4	 7031.0	...
6167263	  739.0	  531.4	 7026.0	...
6167264	  739.2	  532.7	 7024.0	...
6167265	  739.4	  534.0	 7027.0	...
6167266	  739.2	  534.2	 7027.0	...
6167267	  739.3	  534.1	 7024.0	...
6167268	  739.4	  534.5	 7021.0	...
6167269	  739.6	  535.1	 7021.0	...
6167270	  739.7	  535.7	 7022.0	...
6167271	  739.8	  535.6	 7018.0	...
6167272	  739.8	  535.5	 7014.0	...
6167273	  739.8	  535.3	 7008.0	...
6167274	  739.7	  535.0	 7007.0	...
6167275	  740.1	  534.8	 7006.0	...
6167276	  740.6	  535.0	 7007.0	...
6167277	  741.2	  535.6	 7010.0	...
6167278	  741.6	  536.4	 7011.0	...
6167279	  741.9	  537.1	 7010.0	...
6167280	  742.0	  537.4	 7009.0	...
6167281	  742.0	  537.8	 7008.0	...
6167282	  742.0	  538.2	 7007.0	...
6167283	  742.1	  538.5	 7009.0	...
6167284	  742.1	  538.4	 7011.0	...
6167285	  742.2	  538.1	 7012.0	...
6167286	  742.3	  537.6	 7010.0	...
6167287	  742.3	  537.1	 7006.0	...
6167288	  742.3	  536.3	 7004.0	...
6167289	  742.4	  535.9	 7003.0	...
6167290	  742.0	  535.3	 7004.0	...
6167291	  741.5	  535.1	 7006.0	...
6167292	  741.1	  535.0	 7009.0	...
6167293	  741.1	  534.9	 7011.0	...
6167294	  741.1	  534.8	 7011.0	...
6167295	  741.1	  534.6	 7012.0	...
6167296	  741.1	  534.5	 7014.0	...
6167297	  741.1	  534.4	 7015.0	...
6167298	  741.1	  534.4	 7017.0	...
6167299	  741.1	  534.4	 7019.0	...
6167300	  741.1	  534.3	 7019.0	...
6167301	  741.0	  534.2	 7019.0	...
6167302	  740.9	  534.1	 7016.0	...
6167303	  740.8	  534.1	 7014.0	...
6167304	  741.1	  534.1	 7014.0	...
6167305	  741.3	  534.1	 7016.0	...
6167306	  741.4	  533.7	 7019.0	...
6167307	  741.2	  533.3	 7020.0	...
6167308	  741.0	  532.9	 7021.0	...
6167309	  741.1	  532.9	 7021.0	...
6167310	  741.1	  533.1	 7021.0	...
6167311	  741.2	  533.1	 7021.0	...
6167312	  741.2	  532.9	 7019.0	...
6167313	  741.2	  532.8	 7017.0	...
6167314	  741.2	  532.8	 7016.0	...
6167315	  741.3	  533.2	 7017.0	...
6167316	  741.3	  533.6	 7016.0	...
6167317	  741.1	  533.7	 7015.0	...
6167318	  740.9	  533.4	 7014.0	...
6167319	  740.8	  533.2	 7014.0	...
6167320	  740.7	  533.2	 7014.0	...
6167321	  740.7	  533.3	 7015.0	...
6167322	  740.7	  533.3	 7014.0	...
6167323	  740.5	  533.4	 7013.0	...
6167324	  740.2	  533.6	 7012.0	...
6167325	  740.0	  533.8	 7011.0	...
6167326	  739.9	  533.9	 7007.0	...
6167327	  739.9	  533.9	 7002.0	...
6167328	  739.9	  534.1	 6998.0	...
6167329	  740.0	  534.4	 7000.0	...
6167330	  740.1	  534.6	 7002.0	...
6167331	  740.1	  534.5	 7003.0	...
6167332	  739.9	  534.4	 7002.0	...
6167333	  739.8	  534.0	 7003.0	...
6167334	  739.7	  533.6	 7003.0	...
6167335	  739.6	  533.3	 7001.0	...
6167336	  739.6	  533.3	 6996.0	...
6167337	  739.6	  533.2	 6992.0	...
6167338	  739.6	  533.2	 6993.0	...
6167339	  739.7	  533.3	 6995.0	...
6167340	  739.8	  533.6	 6993.0	...
6167341	  739.6	  533.8	 6989.0	...
6167342	  739.3	  533.8	 6985.0	...
6167343	  739.1	  534.0	 6985.0	...
6167344	  739.1	  534.3	 6984.0	...
6167345	  739.1	  534.6	 6983.0	...
6167346	  739.1	  534.8	 6982.0	...
6167347	  739.0	  534.8	 6982.0	...
6167348	  738.9	  534.9	 6981.0	...
6167349	  738.9	  535.0	 6981.0	...
6167350	  738.9	  535.3	 6981.0	...
6167351	  739.0	  535.5	 6981.0	...
6167352	  739.0	  535.7	 6980.0	...
6167353	  738.7	  535.4	 6979.0	...
6167354	  738.3	  534.9	 6976.0	...
6167355	  738.0	  534.5	 6973.0	...
6167356	  738.0	  534.6	 6972.0	...
6167357	  738.1	  534.6	 6972.0	...
6167358	  738.1	  534.7	 6970.0	...
MSG	6167359 0000 _ Number On
6167359	  738.2	  535.0	 6967.0	...
6167360	  738.4	  535.5	 6964.0	...
6167361	  738.7	  535.8	 6965.0	...
6167362	  738.9	  536.0	 6966.0	...
6167363	  738.9	  535.9	 6967.0	...
6167364	  738.9	  535.8	 6966.0	...
6167365	  738.4	  536.0	 6965.0	...
6167366	  737.8	  536.3	 6963.0	...
6167367	  737.2	  536.3	 6962.0	...
6167368	  737.2	  536.1	 6963.0	...
6167369	  737.2	  536.2	 6963.0	...
6167370	  737.1	  536.4	 6963.0	...
6167371	  737.0	  536.7	 6962.0	...
6167372	  736.7	  536.8	 6961.0	...
6167373	  736.3	  536.6	 6961.0	...
6167374	  736.5	  536.3	 6961.0	...
6167375	  736.8	  535.9	 6958.0	...
6167376	  737.2	  536.3	 6955.0	...
6167377	  737.1	  536.7	 6950.0	...
6167378	  737.1	  537.1	 6948.0	...
6167379	  737.1	  537.0	 6951.0	...
6167380	  737.2	  537.1	 6956.0	...
6167381	  737.2	  537.2	 6960.0	...
6167382	  737.2	  537.3	 6961.0	...
6167383	  737.1	  537.3	 6961.0	...
6167384	  736.7	  537.3	 6959.0	...
6167385	  736.4	  537.3	 6957.0	...
6167386	  736.0	  537.1	 6954.0	...
6167387	  735.9	  536.8	 6952.0	...
6167388	  735.8	  536.7	 6951.0	...
6167389	  735.8	  536.5	 6951.0	...
6167390	  735.7	  536.4	 6951.0	...
6167391	  735.6	  536.4	 6948.0	...
6167392	  735.6	  536.5	 6945.0	...
6167393	  735.6	  536.7	 6945.0	...
6167394	  735.6	  536.9	 6948.0	...
6167395	  735.7	  537.0	 6950.0	...
6167396	  735.6	  537.0	 6950.0	...
6167397	  735.5	  536.9	 6950.0	...
6167398	  735.4	  536.8	 6948.0	...
6167399	  735.3	  536.8	 6946.0	...
6167400	  735.1	  536.4	 6942.0	...
6167401	  735.0	  536.1	 6941.0	...
6167402	  734.8	  535.8	 6940.0	...
6167403	  734.7	  535.8	 6942.0	...
6167404	  734.8	  536.0	 6942.0	...
6167405	  735.2	  536.1	 6942.0	...
6167406	  735.5	  536.0	 6941.0	...
6167407	  735.9	  535.9	 6940.0	...
6167408	  736.0	  535.9	 6940.0	...
6167409	  735.9	  535.9	 6940.0	...
6167410	  735.9	  535.9	 6941.0	...
6167411	  735.8	  535.9	 6941.0	...
6167412	  735.6	  535.8	 6941.0	...
6167413	  735.4	  535.7	 6940.0	...
6167414	  735.2	  535.7	 6939.0	...
6167415	  735.2	  535.7	 6936.0	...
6167416	  735.1	  536.0	 6933.0	...
6167417	  735.1	  536.2	 6935.0	...
6167418	  735.1	  536.4	 6938.0	...
6167419	  735.1	  536.4	 6941.0	...
6167420	  735.1	  536.5	 6942.0	...
6167421	  735.2	  536.6	 6942.0	...
6167422	  735.2	  536.8	 6943.0	...
6167423	  735.1	  536.5	 6941.0	...
6167424	  735.1	  536.2	 6939.0	...
6167425	  735.0	  535.9	 6937.0	...
6167426	  735.0	  536.0	 6938.0	...
6167427	  734.9	  536.0	 6939.0	...
6167428	  734.9	  535.9	 6940.0	...
6167429	  734.5	  535.9	 6941.0	...
6167430	  734.1	  535.9	 6942.0	...
6167431	  733.8	  536.1	 6942.0	...
6167432	  734.2	  536.7	 6942.0	...
6167433	  734.5	  537.3	 6942.0	...
6167434	  734.5	  537.8	 6941.0	...
6167435	  734.3	  537.9	 6938.0	...
6167436	  734.4	  537.7	 6935.0	...
6167437	  734.7	  537.3	 6934.0	...
6167438	  735.1	  536.9	 6937.0	...
6167439	  735.1	  536.9	 6939.0	...
6167440	  735.2	  537.1	 6934.0	...
6167441	  735.4	  537.4	 6928.0	...
6167442	  735.2	  537.6	 6923.0	...
6167443	  735.0	  537.8	 6924.0	...
6167444	  734.7	  538.0	 6925.0	...
6167445	  734.7	  537.4	 6929.0	...
6167446	  734.6	  536.8	 6934.0	...
6167447	  734.6	  536.2	 6939.0	...
6167448	  734.5	  536.3	 6939.0	...
6167449	  734.4	  536.3	 6938.0	...
6167450	  734.4	  536.2	 6938.0	...
6167451	  734.4	  536.1	 6937.0	...
6167452	  734.5	  536.0	 6937.0	...
6167453	  734.4	  536.0	 6936.0	...
6167454	  734.0	  535.6	 6934.0	...
6167455	  733.5	  535.3	 6930.0	...
6167456	  733.3	  534.9	 6926.0	...
6167457	  733.4	  534.8	 6924.0	...
6167458	  733.6	  534.6	 6922.0	...
6167459	  733.6	  535.1	 6921.0	...
6167460	  733.7	  535.6	 6920.0	...
6167461	  734.0	  536.0	 6917.0	...
6167462	  734.1	  535.8	 6914.0	...
6167463	  734.3	  536.0	 6913.0	...
6167464	  734.2	  536.5	 6916.0	...
6167465	  734.3	  537.0	 6919.0	...
6167466	  734.4	  537.1	 6920.0	...
6167467	  734.0	  537.2	 6919.0	...
6167468	  733.6	  537.3	 6915.0	...
6167469	  733.0	  537.4	 6912.0	...
6167470	  732.9	  537.5	 6910.0	...
6167471	  732.8	  537.6	 6910.0	...
6167472	  733.2	  537.7	 6910.0	...
6167473	  733.5	  537.7	 6910.0	...
6167474	  733.9	  537.7	 6910.0	...
6167475	  734.0	  537.6	 6909.0	...
6167476	  734.1	  537.6	 6909.0	...
6167477	  734.2	  537.5	 6906.0	...
6167478	  734.1	  537.3	 6905.0	...
6167479	  733.7	  537.1	 6903.0	...
6167480	  733.3	  536.9	 6900.0	...
6167481	  733.1	  536.7	 6896.0	...
6167482	  733.1	  536.6	 6892.0	...
6167483	  733.2	  536.6	 6893.0	...
6167484	  733.0	  536.8	 6894.0	...
6167485	  733.0	  537.7	 6893.0	...
6167486	  732.9	  538.5	 6890.0	...
6167487	  733.0	  538.8	 6888.0	...
6167488	  732.9	  538.6	 6883.0	...
6167489	  732.9	  538.3	 6879.0	...
6167490	  732.8	  538.2	 6877.0	...
6167491	  732.8	  538.1	 6879.0	...
6167492	  732.5	  537.9	 6879.0	...
6167493	  732.2	  537.8	 6878.0	...
6167494	  731.9	  537.9	 6878.0	...
6167495	  731.7	  538.0	 6877.0	...
6167496	  731.5	  537.9	 6877.0	...
6167497	  731.3	  537.6	 6875.0	...
6167498	  731.3	  537.6	 6874.0	...
6167499	  731.6	  537.7	 6869.0	...
6167500	  731.8	  537.8	 6864.0	...
6167501	  731.8	  537.8	 6860.0	...
6167502	  731.8	  538.3	 6859.0	...
6167503	  731.8	  538.7	 6858.0	...
6167504	  731.8	  538.7	 6857.0	...
6167505	  731.9	  538.5	 6856.0	...
6167506	  732.1	  538.2	 6855.0	...
6167507	  732.2	  538.1	 6853.0	...
6167508	  732.0	  538.1	 6850.0	...
6167509	  731.6	  538.1	 6847.0	...
6167510	  731.2	  538.1	 6846.0	...
6167511	  731.3	  538.1	 6844.0	...
6167512	  731.4	  538.5	 6843.0	...
6167513	  731.5	  539.0	 6843.0	...
6167514	  731.6	  539.6	 6839.0	...
6167515	  731.3	  539.7	 6834.0	...
6167516	  731.0	  539.8	 6831.0	...
6167517	  730.7	  539.7	 6832.0	...
6167518	  730.6	  539.7	 6832.0	...
6167519	  730.5	  539.6	 6832.0	...
6167520	  730.4	  539.5	 6830.0	...
6167521	  730.5	  539.7	 6827.0	...
6167522	  730.6	  540.1	 6824.0	...
6167523	  731.2	  540.5	 6824.0	...
6167524	  731.8	  540.8	 6824.0	...
6167525	  731.7	  541.3	 6816.0	...
6167526	  731.1	  541.7	 6807.0	...
6167527	  730.9	  541.8	 6798.0	...
6167528	  731.2	  541.6	 6799.0	...
6167529	  731.6	  541.3	 6799.0	...
6167530	  731.6	  541.0	 6798.0	...
6167531	  731.6	  540.6	 6796.0	...
6167532	  731.0	  540.4	 6790.0	...
6167533	  730.5	  540.2	 6785.0	...
6167534	  730.3	  540.2	 6781.0	...
6167535	  730.4	  540.4	 6780.0	...
6167536	  730.5	  540.5	 6780.0	...
6167537	  730.6	  540.7	 6775.0	...
6167538	  730.4	  540.7	 6770.0	...
6167539	  730.0	  541.3	 6766.0	...
6167540	  729.7	  541.8	 6767.0	...
6167541	  729.4	  542.4	 6761.0	...
6167542	  729.2	  542.4	 6754.0	...
6167543	  729.2	  542.3	 6747.0	...
6167544	  729.3	  542.3	 6748.0	...
6167545	  729.4	  542.3	 6747.0	...
6167546	  729.5	  542.4	 6743.0	...
6167547	  729.6	  542.4	 6739.0	...
6167548	  729.7	  542.5	 6735.0	...
6167549	  730.0	  542.6	 6732.0	...
6167550	  730.2	  542.6	 6729.0	...
6167551	  730.5	  542.6	 6726.0	...
6167552	  730.3	  542.8	 6724.0	...
6167553	  730.0	  543.0	 6716.0	...
6167554	  729.8	  543.2	 6706.0	...
6167555	  729.7	  543.0	 6697.0	...
6167556	  729.6	  542.9	 6693.0	...
6167557	  729.6	  542.8	 6692.0	...
6167558	  729.7	  543.0	 6689.0	...
6167559	  730.0	  543.3	 6685.0	...
6167560	  730.1	  543.5	 6679.0	...
6167561	  730.2	  543.6	 6674.0	...
6167562	  730.2	  543.7	 6668.0	...
6167563	  730.2	  543.7	 6665.0	...
6167564	  729.6	  544.0	 6661.0	...
6167565	  729.1	  544.4	 6657.0	...
6167566	  728.6	  544.5	 6652.0	...
6167567	  728.5	  544.4	 6649.0	...
6167568	  728.6	  544.5	 6643.0	...
6167569	  728.8	  545.1	 6640.0	...
6167570	  729.1	  545.6	 6632.0	...
6167571	  729.1	  546.1	 6626.0	...
6167572	  729.2	  546.3	 6620.0	...
6167573	  729.2	  546.5	 6618.0	...
6167574	  729.3	  546.5	 6614.0	...
6167575	  729.4	  546.2	 6611.0	...
6167576	  729.4	  545.9	 6608.0	...
6167577	  729.3	  546.0	 6604.0	...
6167578	  729.4	  546.4	 6600.0	...
6167579	  729.5	  546.7	 6596.0	...
6167580	  729.6	  546.8	 6589.0	...
6167581	  729.7	  546.8	 6584.0	...
6167582	  729.8	  546.9	 6581.0	...
6167583	  729.8	  546.9	 6578.0	...
6167584	  729.7	  547.0	 6576.0	...
6167585	  729.5	  547.2	 6566.0	...
6167586	  729.3	  547.3	 6558.0	...
6167587	  729.2	  547.3	 6550.0	...
6167588	  729.0	  547.1	 6548.0	...
6167589	  729.0	  547.1	 6545.0	...
6167590	  729.8	  547.9	 6541.0	...
6167591	  730.9	  549.5	 6539.0	...
EFIX R   6167248	6167591	344	  735.3	  536.6	   6903
SSACC R  6167592
6167592	  732.5	  552.2	 6533.0	...
6167593	  733.3	  554.1	 6526.0	...
6167594	  734.4	  556.1	 6520.0	...
6167595	  735.0	  557.3	 6515.0	...
6167596	  736.3	  559.4	 6512.0	...
6167597	  737.0	  560.6	 6506.0	...
6167598	  738.9	  562.2	 6501.0	...
ESACC R  6167592	6167598	7	  732.5	  552.2	  738.9	  562.2	   0.25	     43
SFIX R   6167599
6167599	  740.2	  563.3	 6496.0	...
6167600	  741.7	  564.3	 6489.0	...
6167601	  742.6	  564.8	 6484.0	...
6167602	  743.4	  564.9	 6479.0	...
6167603	  743.7	  565.1	 6478.0	...
6167604	  743.5	  565.3	 6476.0	...
6167605	  743.2	  565.4	 6466.0	...
6167606	  743.1	  565.1	 6458.0	...
6167607	  743.0	  564.8	 6451.0	...
6167608	  742.2	  564.4	 6449.0	...
6167609	  741.6	  564.3	 6447.0	...
6167610	  741.0	  563.8	 6442.0	...
6167611	  740.8	  563.5	 6439.0	...
6167612	  740.6	  563.1	 6435.0	...
6167613	  740.3	  562.8	 6434.0	...
6167614	  739.8	  562.5	 6426.0	...
6167615	  739.4	  562.6	 6414.0	...
6167616	  739.1	  562.9	 6403.0	...
6167617	  739.2	  563.2	 6398.0	...
6167618	  739.2	  563.3	 6398.0	...
6167619	  739.3	  563.2	 6397.0	...
6167620	  739.5	  563.1	 6395.0	...
6167621	  739.7	  563.0	 6392.0	...
6167622	  739.6	  563.2	 6387.0	...
6167623	  739.3	  563.3	 6383.0	...
6167624	  738.9	  563.4	 6379.0	...
6167625	  738.8	  563.8	 6380.0	...
6167626	  739.3	  564.0	 6380.0	...
6167627	  739.8	  564.2	 6377.0	...
6167628	  740.3	  564.1	 6371.0	...
6167629	  740.3	  564.1	 6364.0	...
6167630	  740.2	  564.2	 6359.0	...
6167631	  740.2	  564.4	 6356.0	...
6167632	  740.1	  564.6	 6348.0	...
6167633	  740.0	  564.7	 6341.0	...
6167634	  740.5	  564.9	 6335.0	...
6167635	  741.0	  565.3	 6333.0	...
6167636	  741.0	  565.7	 6330.0	...
6167637	  740.7	  566.1	 6326.0	...
6167638	  740.6	  566.4	 6320.0	...
6167639	  740.9	  566.4	 6316.0	...
6167640	  741.0	  566.5	 6315.0	...
6167641	  740.9	  566.5	 6317.0	...
6167642	  740.7	  566.6	 6317.0	...
6167643	  740.8	  566.9	 6314.0	...
6167644	  740.4	  567.1	 6309.0	...
6167645	  740.0	  567.1	 6305.0	...
6167646	  739.5	  567.0	 6302.0	...
6167647	  739.5	  566.8	 6293.0	...
6167648	  739.6	  567.1	 6285.0	...
6167649	  740.0	  567.6	 6278.0	...
6167650	  740.8	  568.0	 6277.0	...
6167651	  741.4	  567.3	 6277.0	...
6167652	  741.3	  566.8	 6274.0	...
6167653	  740.8	  566.7	 6270.0	...
6167654	  740.5	  567.2	 6267.0	...
6167655	  740.7	  567.8	 6262.0	...
6167656	  740.8	  568.3	 6258.0	...
6167657	  740.9	  568.8	 6252.0	...
6167658	  740.9	  569.1	 6247.0	...
6167659	  741.0	  569.0	 6240.0	...
6167660	  741.2	  569.2	 6234.0	...
MSG	6167661 0000 _ Number Off
6167661	  741.5	  569.5	 6230.0	...
6167662	  741.9	  569.8	 6229.0	...
6167663	  742.4	  569.7	 6227.0	...
6167664	  742.8	  569.6	 6225.0	...
6167665	  742.7	  569.5	 6223.0	...
6167666	  742.4	  569.4	 6222.0	...
6167667	  742.0	  569.4	 6222.0	...
6167668	  741.8	  569.7	 6217.0	...
6167669	  741.5	  570.0	 6212.0	...
6167670	  741.3	  570.4	 6202.0	...
6167671	  741.4	  570.6	 6197.0	...
6167672	  741.7	  570.6	 6193.0	...
6167673	  742.2	  570.6	 6194.0	...
6167674	  742.7	  570.5	 6194.0	...
6167675	  742.8	  570.4	 6192.0	...
6167676	  742.8	  570.2	 6193.0	...
6167677	  742.8	  570.1	 6193.0	...
6167678	  742.8	  570.0	 6189.0	...
6167679	  742.8	  569.9	 6183.0	...
6167680	  742.8	  569.9	 6178.0	...
6167681	  742.6	  570.0	 6177.0	...
6167682	  742.5	  570.2	 6177.0	...
6167683	  742.2	  570.5	 6176.0	...
6167684	  742.2	  570.8	 6173.0	...
6167685	  742.0	  571.1	 6169.0	...
6167686	  741.9	  571.6	 6165.0	...
6167687	  742.2	  572.0	 6163.0	...
6167688	  742.6	  572.4	 6162.0	...
6167689	  742.9	  572.1	 6162.0	...
6167690	  742.8	  571.6	 6159.0	...
6167691	  742.7	  571.0	 6156.0	...
6167692	  742.6	  571.0	 6148.0	...
6167693	  742.8	  570.8	 6143.0	...
6167694	  743.1	  570.5	 6138.0	...
6167695	  743.3	  570.2	 6138.0	...
6167696	  743.3	  570.3	 6135.0	...
6167697	  743.3	  570.4	 6134.0	...
6167698	  743.4	  570.6	 6133.0	...
6167699	  743.6	  571.1	 6133.0	...
6167700	  743.8	  571.5	 6130.0	...
6167701	  743.8	  571.5	 6128.0	...
6167702	  743.8	  571.3	 6126.0	...
6167703	  743.7	  571.1	 6126.0	...
6167704	  743.6	  571.1	 6125.0	...
6167705	  743.6	  571.6	 6123.0	...
6167706	  743.6	  572.2	 6121.0	...
6167707	  743.8	  572.8	 6122.0	...
6167708	  743.9	  572.9	 6122.0	...
6167709	  744.0	  572.9	 6119.0	...
6167710	  743.9	  572.7	 6114.0	...
6167711	  744.0	  572.3	 6109.0	...
6167712	  744.1	  571.9	 6108.0	...
6167713	  744.3	  572.0	 6107.0	...
6167714	  744.3	  572.2	 6104.0	...
6167715	  744.1	  572.1	 6100.0	...
6167716	  743.9	  571.9	 6096.0	...
6167717	  744.0	  572.1	 6096.0	...
6167718	  744.3	  572.7	 6093.0	...
6167719	  744.6	  573.4	 6090.0	...
6167720	  744.7	  573.5	 6087.0	...
6167721	  744.8	  573.5	 6085.0	...
6167722	  744.7	  573.2	 6081.0	...
6167723	  744.6	  572.9	 6074.0	...
6167724	  744.6	  572.8	 6069.0	...
6167725	  744.6	  573.3	 6068.0	...
6167726	  744.7	  573.6	 6069.0	...
6167727	  744.8	  573.7	 6066.0	...
6167728	  744.8	  573.5	 6062.0	...
6167729	  744.8	  574.1	 6060.0	...
6167730	  745.0	  574.8	 6060.0	...
6167731	  745.1	  575.3	 6061.0	...
6167732	  745.4	  575.1	 6061.0	...
6167733	  745.5	  574.7	 6060.0	...
6167734	  745.3	  574.4	 6056.0	...
6167735	  745.0	  574.2	 6053.0	...
6167736	  744.7	  574.1	 6051.0	...
6167737	  744.6	  573.8	 6051.0	...
6167738	  744.7	  573.2	 6051.0	...
6167739	  744.8	  572.8	 6049.0	...
6167740	  745.0	  572.8	 6046.0	...
6167741	  745.1	  573.1	 6043.0	...
6167742	  744.9	  573.4	 6041.0	...
6167743	  744.7	  573.9	 6039.0	...
6167744	  744.7	  574.4	 6037.0	...
6167745	  745.0	  574.7	 6035.0	...
6167746	  745.2	  574.4	 6033.0	...
6167747	  745.2	  574.1	 6032.0	...
6167748	  745.4	  574.2	 6030.0	...
6167749	  745.6	  574.4	 6029.0	...
6167750	  745.9	  574.7	 6023.0	...
6167751	  746.1	  574.8	 6018.0	...
6167752	  746.3	  574.8	 6013.0	...
6167753	  746.4	  574.7	 6011.0	...
6167754	  746.3	  574.6	 6010.0	...
6167755	  746.2	  574.5	 6009.0	...
6167756	  746.2	  574.2	 6009.0	...
6167757	  746.3	  573.9	 6008.0	...
6167758	  746.2	  574.1	 6006.0	...
6167759	  746.0	  574.7	 6006.0	...
6167760	  746.1	  575.3	 6007.0	...
6167761	  746.3	  575.5	 6009.0	...
6167762	  746.6	  575.6	 6011.0	...
6167763	  746.6	  575.8	 6009.0	...
6167764	  746.6	  575.9	 6005.0	...
6167765	  746.7	  575.9	 6001.0	...
6167766	  746.8	  575.6	 6001.0	...
6167767	  746.8	  575.4	 6002.0	...
6167768	  746.8	  575.4	 6001.0	...
6167769	  746.8	  575.4	 6002.0	...
6167770	  746.8	  575.4	 6003.0	...
6167771	  746.8	  575.3	 6005.0	...
6167772	  746.8	  575.6	 6005.0	...
6167773	  746.9	  576.4	 6002.0	...
6167774	  746.9	  577.0	 5999.0	...
6167775	  746.9	  577.1	 5996.0	...
6167776	  746.9	  576.8	 5995.0	...
6167777	  746.8	  576.5	 5994.0	...
6167778	  746.8	  576.4	 5990.0	...
6167779	  746.9	  576.4	 5985.0	...
6167780	  746.9	  576.4	 5982.0	...
6167781	  746.9	  576.2	 5982.0	...
6167782	  746.8	  576.0	 5982.0	...
6167783	  746.7	  576.0	 5982.0	...
6167784	  746.7	  576.0	 5982.0	...
6167785	  746.9	  575.9	 5983.0	...
6167786	  747.2	  575.7	 5985.0	...
6167787	  747.6	  576.5	 5984.0	...
6167788	  747.8	  577.3	 5983.0	...
6167789	  748.0	  578.3	 5981.0	...
6167790	  748.2	  578.4	 5981.0	...
6167791	  748.2	  578.3	 5980.0	...
6167792	  748.1	  578.1	 5976.0	...
6167793	  748.0	  578.0	 5971.0	...
6167794	  748.0	  578.0	 5965.0	...
6167795	  748.0	  578.2	 5962.0	...
6167796	  747.9	  578.2	 5961.0	...
6167797	  747.6	  578.2	 5964.0	...
6167798	  747.3	  578.0	 5967.0	...
6167799	  747.2	  577.9	 5972.0	...
6167800	  747.2	  577.7	 5973.0	...
6167801	  747.5	  577.7	 5974.0	...
6167802	  747.8	  577.6	 5973.0	...
6167803	  747.6	  577.7	 5970.0	...
6167804	  747.3	  577.9	 5966.0	...
6167805	  747.1	  578.2	 5966.0	...
6167806	  747.1	  578.4	 5968.0	...
6167807	  747.1	  578.4	 5967.0	...
6167808	  747.2	  578.7	 5964.0	...
6167809	  747.7	  579.1	 5960.0	...
6167810	  748.1	  579.4	 5960.0	...
6167811	  748.3	  579.6	 5960.0	...
6167812	  748.4	  579.7	 5960.0	...
6167813	  748.5	  579.8	 5959.0	...
6167814	  748.6	  579.8	 5959.0	...
6167815	  748.3	  579.5	 5956.0	...
6167816	  747.9	  579.1	 5955.0	...
6167817	  747.4	  578.8	 5954.0	...
6167818	  747.2	  578.8	 5954.0	...
6167819	  747.1	  578.8	 5954.0	...
6167820	  746.9	  578.8	 5953.0	...
6167821	  746.8	  578.7	 5951.0	...
6167822	  746.9	  578.6	 5948.0	...
6167823	  747.1	  578.8	 5945.0	...
6167824	  747.6	  578.9	 5943.0	...
6167825	  748.1	  578.9	 5943.0	...
6167826	  748.5	  578.8	 5943.0	...
6167827	  748.6	  578.5	 5942.0	...
6167828	  748.7	  578.0	 5942.0	...
6167829	  748.7	  577.6	 5941.0	...
6167830	  748.8	  577.7	 5941.0	...
6167831	  748.8	  578.0	 5941.0	...
6167832	  748.8	  578.0	 5941.0	...
6167833	  748.9	  577.8	 5940.0	...
6167834	  749.0	  577.6	 5940.0	...
6167835	  749.1	  577.8	 5940.0	...
6167836	  749.2	  577.7	 5940.0	...
6167837	  749.2	  577.4	 5940.0	...
6167838	  749.0	  577.1	 5941.0	...
6167839	  748.8	  577.0	 5942.0	...
6167840	  748.9	  577.0	 5941.0	...
6167841	  749.3	  577.1	 5939.0	...
6167842	  749.4	  577.3	 5939.0	...
6167843	  749.1	  577.5	 5940.0	...
6167844	  748.8	  577.6	 5940.0	...
6167845	  748.8	  577.6	 5940.0	...
6167846	  748.9	  577.6	 5935.0	...
6167847	  749.1	  577.7	 5929.0	...
6167848	  749.3	  577.7	 5923.0	...
6167849	  749.4	  577.8	 5923.0	...
6167850	  749.4	  577.9	 5924.0	...
6167851	  749.3	  577.7	 5924.0	...
6167852	  749.2	  577.6	 5923.0	...
6167853	  749.2	  577.3	 5923.0	...
6167854	  749.3	  577.3	 5923.0	...
6167855	  749.3	  577.1	 5924.0	...
6167856	  749.3	  576.8	 5925.0	...
6167857	  749.4	  576.5	 5925.0	...
6167858	  749.7	  576.4	 5923.0	...
6167859	  750.0	  576.1	 5920.0	...
6167860	  750.4	  575.9	 5917.0	...
6167861	  750.8	  576.4	 5917.0	...
6167862	  750.9	  577.0	 5917.0	...
6167863	  750.7	  577.6	 5917.0	...
6167864	  750.5	  577.7	 5918.0	...
6167865	  750.4	  577.6	 5918.0	...
6167866	  750.2	  577.5	 5919.0	...
6167867	  750.2	  577.5	 5920.0	...
6167868	  750.3	  577.6	 5921.0	...
6167869	  750.3	  577.5	 5923.0	...
6167870	  750.3	  577.1	 5923.0	...
6167871	  750.3	  576.8	 5922.0	...
6167872	  750.4	  576.7	 5922.0	...
6167873	  750.6	  576.4	 5922.0	...
6167874	  750.9	  576.0	 5922.0	...
6167875	  751.3	  576.0	 5922.0	...
6167876	  751.8	  576.3	 5923.0	...
6167877	  751.8	  576.6	 5926.0	...
6167878	  751.7	  576.4	 5932.0	...
6167879	  751.5	  576.0	 5937.0	...
6167880	  751.3	  575.9	 5937.0	...
6167881	  751.2	  575.8	 5934.0	...
6167882	  751.1	  575.9	 5931.0	...
6167883	  750.9	  576.1	 5931.0	...
6167884	  750.7	  576.3	 5932.0	...
6167885	  750.7	  576.7	 5932.0	...
6167886	  750.8	  577.1	 5933.0	...
6167887	  751.0	  577.3	 5932.0	...
6167888	  751.1	  577.1	 5933.0	...
6167889	  751.2	  576.8	 5934.0	...
6167890	  751.1	  576.6	 5933.0	...
6167891	  751.1	  576.0	 5931.0	...
6167892	  751.4	  575.5	 5931.0	...
6167893	  751.7	  575.2	 5931.0	...
6167894	  752.0	  575.1	 5931.0	...
6167895	  752.1	  575.0	 5931.0	...
6167896	  752.2	  574.9	 5931.0	...
6167897	  751.9	  574.9	 5932.0	...
6167898	  751.6	  575.5	 5932.0	...
6167899	  751.4	  576.0	 5933.0	...
6167900	  751.7	  576.1	 5934.0	...
6167901	  752.3	  575.7	 5934.0	...
6167902	  752.9	  575.4	 5934.0	...
6167903	  753.2	  575.3	 5934.0	...
6167904	  752.9	  575.2	 5935.0	...
6167905	  752.6	  575.3	 5940.0	...
6167906	  752.4	  575.7	 5945.0	...
6167907	  752.3	  576.0	 5945.0	...
6167908	  752.2	  576.1	 5942.0	...
6167909	  752.0	  576.1	 5939.0	...
6167910	  751.9	  576.1	 5938.0	...
6167911	  751.7	  576.1	 5935.0	...
6167912	  751.4	  576.1	 5933.0	...
6167913	  751.0	  576.2	 5931.0	...
6167914	  750.8	  576.3	 5935.0	...
6167915	  751.4	  576.3	 5938.0	...
6167916	  752.0	  576.4	 5941.0	...
6167917	  752.5	  576.4	 5941.0	...
6167918	  752.3	  576.5	 5941.0	...
6167919	  752.0	  576.5	 5942.0	...
6167920	  752.0	  576.2	 5942.0	...
6167921	  751.9	  575.8	 5939.0	...
6167922	  751.9	  576.0	 5936.0	...
6167923	  752.0	  576.5	 5933.0	...
6167924	  752.1	  577.0	 5932.0	...
6167925	  752.1	  576.6	 5933.0	...
6167926	  752.0	  576.3	 5936.0	...
6167927	  752.0	  576.1	 5938.0	...
6167928	  752.1	  576.2	 5939.0	...
6167929	  751.7	  576.2	 5940.0	...
6167930	  751.1	  576.1	 5941.0	...
6167931	  750.7	  576.2	 5941.0	...
6167932	  750.9	  576.2	 5939.0	...
6167933	  751.4	  576.2	 5937.0	...
6167934	  751.9	  576.1	 5936.0	...
6167935	  752.2	  576.1	 5937.0	...
6167936	  752.3	  576.5	 5937.0	...
6167937	  752.4	  576.9	 5936.0	...
6167938	  752.4	  577.3	 5935.0	...
6167939	  752.4	  577.4	 5935.0	...
6167940	  752.0	  577.5	 5931.0	...
6167941	  751.7	  577.6	 5927.0	...
6167942	  751.3	  577.7	 5923.0	...
6167943	  751.4	  577.7	 5923.0	...
6167944	  751.6	  577.8	 5926.0	...
6167945	  751.8	  578.0	 5929.0	...
6167946	  751.9	  577.5	 5931.0	...
6167947	  751.9	  577.0	 5931.0	...
6167948	  751.8	  576.4	 5931.0	...
6167949	  751.9	  576.6	 5931.0	...
6167950	  751.8	  577.0	 5930.0	...
6167951	  751.9	  577.3	 5932.0	...
6167952	  752.1	  577.4	 5934.0	...
6167953	  752.3	  577.4	 5936.0	...
6167954	  752.5	  577.3	 5936.0	...
6167955	  752.6	  577.4	 5936.0	...
6167956	  752.8	  577.4	 5936.0	...
6167957	  752.8	  577.6	 5935.0	...
6167958	  752.7	  577.6	 5934.0	...
6167959	  752.4	  577.3	 5933.0	...
6167960	  752.2	  576.9	 5934.0	...
6167961	  752.1	  576.7	 5936.0	...
6167962	  752.2	  576.7	 5938.0	...
6167963	  752.3	  576.9	 5939.0	...
6167964	  752.5	  577.0	 5939.0	...
6167965	  752.8	  577.1	 5939.0	...
6167966	  753.2	  577.4	 5939.0	...
6167967	  753.5	  577.7	 5940.0	...
6167968	  753.6	  577.9	 5942.0	...
6167969	  753.7	  577.9	 5943.0	...
6167970	  753.5	  577.9	 5944.0	...
6167971	  753.4	  578.0	 5944.0	...
6167972	  753.1	  578.2	 5945.0	...
6167973	  753.1	  578.4	 5944.0	...
6167974	  752.7	  578.5	 5940.0	...
6167975	  752.2	  578.6	 5935.0	...
6167976	  751.8	  578.6	 5934.0	...
6167977	  751.7	  578.2	 5935.0	...
6167978	  751.7	  577.8	 5937.0	...
6167979	  751.9	  577.3	 5939.0	...
6167980	  752.2	  577.3	 5940.0	...
6167981	  752.4	  577.1	 5940.0	...
6167982	  752.4	  577.0	 5938.0	...
6167983	  752.4	  577.2	 5937.0	...
6167984	  752.4	  577.6	 5938.0	...
6167985	  752.3	  578.0	 5940.0	...
6167986	  752.1	  578.1	 5943.0	...
6167987	  752.2	  578.2	 5943.0	...
6167988	  752.3	  578.3	 5943.0	...
6167989	  751.9	  578.4	 5943.0	...
6167990	  751.5	  578.6	 5945.0	...
6167991	  750.9	  578.8	 5947.0	...
6167992	  750.6	  578.4	 5950.0	...
6167993	  750.6	  577.9	 5952.0	...
6167994	  751.0	  577.3	 5953.0	...
6167995	  751.3	  577.2	 5954.0	...
6167996	  751.5	  577.1	 5955.0	...
6167997	  751.4	  577.0	 5956.0	...
6167998	  751.4	  577.0	 5956.0	...
6167999	  751.5	  577.0	 5956.0	...
6168000	  751.6	  577.0	 5953.0	...
6168001	  751.6	  577.1	 5951.0	...
6168002	  751.8	  577.5	 5950.0	...
6168003	  752.0	  578.0	 5952.0	...
6168004	  751.7	  578.5	 5954.0	...
6168005	  751.2	  578.5	 5957.0	...
6168006	  751.0	  578.6	 5958.0	...
6168007	  751.7	  578.5	 5959.0	...
6168008	  752.3	  578.1	 5964.0	...
6168009	  752.6	  577.8	 5970.0	...
6168010	  752.3	  577.6	 5972.0	...
6168011	  752.1	  577.2	 5967.0	...
6168012	  751.8	  576.9	 5962.0	...
6168013	  751.5	  576.4	 5960.0	...
6168014	  751.3	  576.2	 5958.0	...
6168015	  751.2	  576.2	 5957.0	...
6168016	  751.4	  576.5	 5959.0	...
6168017	  751.6	  576.7	 5962.0	...
6168018	  751.7	  577.0	 5965.0	...
6168019	  751.8	  577.3	 5965.0	...
6168020	  751.8	  577.7	 5967.0	...
6168021	  751.8	  577.7	 5969.0	...
6168022	  751.8	  577.8	 5971.0	...
6168023	  751.8	  577.9	 5971.0	...
6168024	  751.8	  577.5	 5971.0	...
6168025	  751.8	  577.1	 5970.0	...
6168026	  751.9	  576.2	 5970.0	...
6168027	  752.0	  575.9	 5969.0	...
6168028	  752.0	  575.5	 5969.0	...
6168029	  751.9	  575.7	 5969.0	...
6168030	  751.9	  575.9	 5969.0	...
6168031	  752.0	  576.2	 5968.0	...
6168032	  752.1	  576.5	 5967.0	...
6168033	  752.1	  576.6	 5968.0	...
6168034	  752.1	  576.4	 5972.0	...
6168035	  752.2	  576.3	 5976.0	...
6168036	  752.3	  576.2	 5978.0	...
6168037	  752.0	  576.2	 5978.0	...
6168038	  751.6	  576.2	 5978.0	...
6168039	  751.2	  576.2	 5979.0	...
6168040	  751.3	  576.4	 5978.0	...
6168041	  751.3	  576.5	 5978.0	...
6168042	  751.2	  576.1	 5978.0	...
6168043	  751.1	  575.6	 5977.0	...
6168044	  751.1	  575.2	 5976.0	...
6168045	  751.2	  575.3	 5975.0	...
6168046	  751.5	  575.4	 5976.0	...
6168047	  751.7	  575.5	 5982.0	...
6168048	  751.8	  575.8	 5988.0	...
6168049	  751.8	  576.4	 5992.0	...
6168050	  751.9	  576.9	 5990.0	...
6168051	  751.9	  577.2	 5988.0	...
6168052	  751.9	  577.0	 5988.0	...
6168053	  752.0	  576.7	 5988.0	...
6168054	  752.1	  576.4	 5988.0	...
6168055	  752.3	  576.1	 5988.0	...
6168056	  752.3	  576.0	 5988.0	...
6168057	  752.1	  575.8	 5988.0	...
6168058	  751.9	  575.5	 5988.0	...
6168059	  751.8	  575.4	 5988.0	...
6168060	  751.8	  575.7	 5988.0	...
6168061	  751.8	  576.1	 5987.0	...
6168062	  751.9	  576.4	 5986.0	...
6168063	  752.0	  576.1	 5987.0	...
6168064	  752.1	  575.6	 5989.0	...
6168065	  752.1	  575.5	 5992.0	...
6168066	  752.0	  575.8	 5992.0	...
6168067	  751.9	  576.2	 5995.0	...
6168068	  751.8	  576.4	 5998.0	...
6168069	  751.5	  576.7	 6001.0	...
6168070	  750.6	  577.1	 5996.0	...
EFIX R   6167599	6168070	472	  747.8	  574.5	   6040
SSACC R  6168071
6168071	  749.2	  577.3	 5992.0	...
6168072	  747.4	  577.6	 5986.0	...
6168073	  745.6	  577.9	 5985.0	...
6168074	  743.0	  578.4	 5986.0	...
6168075	  740.0	  578.9	 5988.0	...
6168076	  736.2	  579.3	 5992.0	...
6168077	  732.6	  579.6	 5996.0	...
6168078	  729.2	  579.9	 6001.0	...
6168079	  725.8	  580.2	 6005.0	...
6168080	  722.6	  580.5	 6006.0	...
6168081	  720.1	  580.7	 6006.0	...
ESACC R  6168071	6168081	11	  749.2	  577.3	  720.1	  580.7	   0.62	     66
SFIX R   6168082
6168082	  718.6	  580.4	 6007.0	...
6168083	  718.2	  580.0	 6009.0	...
6168084	  718.1	  580.0	 6010.0	...
6168085	  719.2	  580.1	 6011.0	...
6168086	  720.4	  580.9	 6011.0	...
6168087	  722.2	  581.2	 6012.0	...
6168088	  723.1	  581.6	 6011.0	...
6168089	  724.2	  581.4	 6010.0	...
6168090	  725.2	  581.2	 6010.0	...
6168091	  726.1	  581.0	 6011.0	...
6168092	  726.6	  581.1	 6013.0	...
6168093	  726.6	  581.3	 6015.0	...
6168094	  726.5	  581.3	 6018.0	...
6168095	  726.0	  581.1	 6021.0	...
6168096	  725.6	  580.8	 6023.0	...
6168097	  724.8	  580.0	 6023.0	...
6168098	  724.5	  579.3	 6023.0	...
6168099	  724.4	  578.4	 6023.0	...
6168100	  724.7	  578.3	 6024.0	...
6168101	  724.8	  578.1	 6024.0	...
6168102	  724.4	  577.8	 6024.0	...
6168103	  724.3	  577.5	 6029.0	...
6168104	  724.5	  577.3	 6033.0	...
6168105	  724.7	  577.5	 6033.0	...
6168106	  724.7	  577.9	 6028.0	...
6168107	  724.8	  578.1	 6024.0	...
6168108	  724.7	  578.3	 6024.0	...
6168109	  724.6	  578.7	 6025.0	...
6168110	  724.6	  579.0	 6025.0	...
6168111	  724.7	  578.8	 6026.0	...
6168112	  724.8	  578.4	 6026.0	...
6168113	  724.7	  578.0	 6026.0	...
6168114	  724.5	  577.9	 6027.0	...
6168115	  724.4	  577.9	 6030.0	...
6168116	  724.3	  577.9	 6032.0	...
6168117	  724.3	  577.8	 6034.0	...
6168118	  724.1	  577.8	 6035.0	...
6168119	  723.9	  577.8	 6037.0	...
6168120	  723.8	  577.8	 6039.0	...
6168121	  723.7	  577.8	 6039.0	...
6168122	  723.7	  577.9	 6038.0	...
6168123	  723.7	  577.7	 6040.0	...
6168124	  723.6	  577.6	 6042.0	...
6168125	  723.6	  577.6	 6045.0	...
6168126	  723.7	  578.0	 6045.0	...
6168127	  723.9	  578.2	 6045.0	...
6168128	  724.0	  577.5	 6045.0	...
6168129	  724.1	  576.9	 6044.0	...
6168130	  724.1	  576.5	 6043.0	...
6168131	  724.3	  576.8	 6043.0	...
6168132	  724.5	  577.3	 6044.0	...
6168133	  724.6	  577.6	 6044.0	...
6168134	  724.8	  577.8	 6046.0	...
6168135	  724.9	  577.8	 6048.0	...
6168136	  725.0	  577.9	 6053.0	...
6168137	  725.0	  577.9	 6057.0	...
6168138	  724.9	  578.0	 6060.0	...
6168139	  724.8	  578.1	 6061.0	...
6168140	  724.8	  578.2	 6061.0	...
6168141	  724.8	  578.4	 6061.0	...
6168142	  724.9	  578.6	 6067.0	...
6168143	  724.9	  578.9	 6074.0	...
6168144	  724.9	  578.9	 6077.0	...
6168145	  724.9	  578.7	 6075.0	...
6168146	  724.8	  578.5	 6073.0	...
6168147	  724.6	  578.2	 6073.0	...
6168148	  724.6	  578.0	 6073.0	...
6168149	  724.6	  577.8	 6072.0	...
6168150	  724.9	  577.8	 6072.0	...
6168151	  725.1	  577.8	 6071.0	...
6168152	  725.3	  577.9	 6071.0	...
6168153	  725.3	  577.8	 6071.0	...
6168154	  725.4	  577.8	 6071.0	...
6168155	  725.3	  577.4	 6073.0	...
6168156	  724.8	  577.1	 6074.0	...
6168157	  724.2	  576.7	 6075.0	...
6168158	  723.7	  576.6	 6077.0	...
6168159	  723.8	  576.6	 6080.0	...
6168160	  724.1	  576.5	 6082.0	...
6168161	  724.4	  576.4	 6083.0	...
6168162	  724.6	  576.4	 6083.0	...
6168163	  724.7	  576.4	 6083.0	...
6168164	  724.8	  576.5	 6080.0	...
6168165	  724.8	  576.2	 6078.0	...
6168166	  724.6	  575.9	 6077.0	...
6168167	  724.5	  575.5	 6079.0	...
EFIX R   6168082	6168167	86	  724.3	  578.3	   6045
SSACC R  6168168
6168168	  724.5	  575.6	 6080.0	...
6168169	  724.7	  575.7	 6080.0	...
6168170	  725.3	  575.9	 6079.0	...
6168171	  726.0	  576.6	 6078.0	...
6168172	  727.3	  578.2	 6077.0	...
6168173	  728.3	  579.5	 6075.0	...
6168174	  729.1	  580.0	 6074.0	...
6168175	  728.8	  573.9	 6085.0	...
6168176	  729.2	  553.5	 6124.0	...
6168177	  729.6	  533.4	 6162.0	...
6168178	  730.2	  524.1	 6189.0	...
6168179	  728.7	  531.8	 6187.0	...
6168180	  729.8	  555.6	 6150.0	...
6168181	  734.3	  596.1	 6049.0	...
6168182	  743.5	  658.8	 5879.0	...
6168183	  754.3	  731.5	 5681.0	...
6168184	  764.2	  809.7	 5466.0	...
6168185	  773.3	  895.4	 5232.0	...
6168186	  784.9	  986.8	 4967.0	...
6168187	  802.2	 1087.4	 4672.0	...
6168188	  823.5	 1200.2	 4351.0	...
6168189	  849.0	 1320.3	 4001.0	...
6168190	  879.8	 1448.5	 3622.0	...
6168191	  918.5	 1577.0	 3206.0	...
6168192	  961.7	 1716.8	 2788.0	...
6168193	  786.6	 1891.2	 2052.0	...
6168194	  494.5	 2062.4	 1466.0	...
6168195	  162.9	 2185.8	 1008.0	...
6168196	  162.9	 2185.8	 1008.0	...
SBLINK R 6168197
6168197	   .	   .	    0.0	...
6168198	   .	   .	    0.0	...
6168199	   .	   .	    0.0	...
6168200	   .	   .	    0.0	...
6168201	   .	   .	    0.0	...
6168202	   .	   .	    0.0	...
6168203	   .	   .	    0.0	...
6168204	   .	   .	    0.0	...
6168205	   .	   .	    0.0	...
6168206	   .	   .	    0.0	...
6168207	   .	   .	    0.0	...
6168208	   .	   .	    0.0	...
6168209	   .	   .	    0.0	...
6168210	   .	   .	    0.0	...
6168211	   .	   .	    0.0	...
6168212	   .	   .	    0.0	...
6168213	   .	   .	    0.0	...
6168214	   .	   .	    0.0	...
6168215	   .	   .	    0.0	...
6168216	   .	   .	    0.0	...
6168217	   .	   .	    0.0	...
6168218	   .	   .	    0.0	...
6168219	   .	   .	    0.0	...
6168220	   .	   .	    0.0	...
6168221	   .	   .	    0.0	...
6168222	   .	   .	    0.0	...
6168223	   .	   .	    0.0	...
6168224	   .	   .	    0.0	...
6168225	   .	   .	    0.0	...
6168226	   .	   .	    0.0	...
6168227	   .	   .	    0.0	...
6168228	   .	   .	    0.0	...
6168229	   .	   .	    0.0	...
6168230	   .	   .	    0.0	...
6168231	   .	   .	    0.0	...
6168232	   .	   .	    0.0	...
6168233	   .	   .	    0.0	...
6168234	   .	   .	    0.0	...
6168235	   .	   .	    0.0	...
6168236	   .	   .	    0.0	...
6168237	   .	   .	    0.0	...
6168238	   .	   .	    0.0	...
6168239	   .	   .	    0.0	...
6168240	   .	   .	    0.0	...
6168241	   .	   .	    0.0	...
6168242	   .	   .	    0.0	...
6168243	   .	   .	    0.0	...
6168244	   .	   .	    0.0	...
6168245	   .	   .	    0.0	...
6168246	   .	   .	    0.0	...
6168247	   .	   .	    0.0	...
6168248	   .	   .	    0.0	...
6168249	   .	   .	    0.0	...
6168250	   .	   .	    0.0	...
6168251	   .	   .	    0.0	...
6168252	   .	   .	    0.0	...
6168253	   .	   .	    0.0	...
6168254	   .	   .	    0.0	...
6168255	   .	   .	    0.0	...
6168256	   .	   .	    0.0	...
6168257	   .	   .	    0.0	...
6168258	   .	   .	    0.0	...
6168259	   .	   .	    0.0	...
6168260	   .	   .	    0.0	...
6168261	   .	   .	    0.0	...
6168262	   .	   .	    0.0	...
6168263	   .	   .	    0.0	...
6168264	   .	   .	    0.0	...
6168265	   .	   .	    0.0	...
6168266	   .	   .	    0.0	...
6168267	   .	   .	    0.0	...
6168268	   .	   .	    0.0	...
6168269	   .	   .	    0.0	...
6168270	   .	   .	    0.0	...
6168271	   .	   .	    0.0	...
6168272	   .	   .	    0.0	...
6168273	   .	   .	    0.0	...
6168274	   .	   .	    0.0	...
6168275	   .	   .	    0.0	...
6168276	   .	   .	    0.0	...
6168277	   .	   .	    0.0	...
6168278	   .	   .	    0.0	...
6168279	   .	   .	    0.0	...
6168280	   .	   .	    0.0	...
6168281	   .	   .	    0.0	...
6168282	   .	   .	    0.0	...
6168283	   .	   .	    0.0	...
6168284	   .	   .	    0.0	...
6168285	   .	   .	    0.0	...
6168286	   .	   .	    0.0	...
6168287	   .	   .	    0.0	...
6168288	   .	   .	    0.0	...
6168289	   .	   .	    0.0	...
6168290	   .	   .	    0.0	...
6168291	   .	   .	    0.0	...
6168292	   .	   .	    0.0	...
6168293	   .	   .	    0.0	...
6168294	   .	   .	    0.0	...
6168295	   .	   .	    0.0	...
6168296	   .	   .	    0.0	...
6168297	   .	   .	    0.0	...
6168298	   .	   .	    0.0	...
6168299	   .	   .	    0.0	...
6168300	   .	   .	    0.0	...
6168301	   .	   .	    0.0	...
6168302	   .	   .	    0.0	...
6168303	   .	   .	    0.0	...
6168304	   .	   .	    0.0	...
6168305	   .	   .	    0.0	...
6168306	   .	   .	    0.0	...
6168307	   .	   .	    0.0	...
6168308	   .	   .	    0.0	...
6168309	   .	   .	    0.0	...
6168310	   .	   .	    0.0	...
6168311	   .	   .	    0.0	...
6168312	   .	   .	    0.0	...
6168313	   .	   .	    0.0	...
6168314	   .	   .	    0.0	...
6168315	   .	   .	    0.0	...
6168316	   .	   .	    0.0	...
6168317	   .	   .	    0.0	...
6168318	   .	   .	    0.0	...
6168319	   .	   .	    0.0	...
6168320	   .	   .	    0.0	...
6168321	   .	   .	    0.0	...
6168322	   .	   .	    0.0	...
6168323	   .	   .	    0.0	...
6168324	   .	   .	    0.0	...
6168325	   .	   .	    0.0	...
6168326	   .	   .	    0.0	...
6168327	   .	   .	    0.0	...
6168328	   .	   .	    0.0	...
6168329	   .	   .	    0.0	...
EBLINK R 6168197	6168329	133
6168330	  963.4	 1797.4	 2716.0	...
6168331	  963.4	 1797.4	 2716.0	...
6168332	  969.6	 1781.0	 2743.0	...
6168333	  973.7	 1755.0	 2817.0	...
6168334	  976.0	 1717.2	 2922.0	...
6168335	  967.6	 1679.8	 3034.0	...
6168336	  956.8	 1635.3	 3152.0	...
6168337	  937.7	 1587.4	 3273.0	...
6168338	  917.3	 1541.6	 3398.0	...
6168339	  898.7	 1499.7	 3506.0	...
6168340	  888.1	 1461.4	 3621.0	...
6168341	  882.6	 1426.9	 3727.0	...
6168342	  879.9	 1393.7	 3837.0	...
6168343	  879.5	 1360.2	 3945.0	...
6168344	  876.9	 1325.0	 4056.0	...
6168345	  875.0	 1290.8	 4156.0	...
6168346	  870.5	 1258.0	 4238.0	...
6168347	  868.3	 1225.8	 4329.0	...
6168348	  864.5	 1193.8	 4412.0	...
6168349	  860.8	 1161.0	 4510.0	...
6168350	  855.1	 1128.0	 4598.0	...
6168351	  846.4	 1095.5	 4695.0	...
6168352	  838.0	 1064.5	 4792.0	...
6168353	  828.3	 1035.2	 4882.0	...
6168354	  820.5	 1007.1	 4970.0	...
6168355	  812.8	  980.4	 5052.0	...
6168356	  806.9	  953.7	 5134.0	...
6168357	  800.9	  926.6	 5218.0	...
6168358	  795.7	  902.0	 5295.0	...
6168359	  790.7	  877.6	 5382.0	...
6168360	  786.5	  855.5	 5451.0	...
6168361	  782.0	  833.1	 5523.0	...
6168362	  778.2	  812.2	 5580.0	...
6168363	  775.0	  789.6	 5643.0	...
6168364	  771.9	  767.7	 5714.0	...
6168365	  768.6	  745.0	 5792.0	...
6168366	  764.9	  724.1	 5864.0	...
6168367	  761.5	  703.0	 5922.0	...
6168368	  758.5	  683.5	 5971.0	...
6168369	  754.8	  664.4	 6017.0	...
6168370	  751.0	  645.9	 6050.0	...
6168371	  748.5	  628.1	 6087.0	...
6168372	  747.4	  614.4	 6123.0	...
6168373	  746.3	  600.1	 6163.0	...
6168374	  742.9	  589.9	 6188.0	...
6168375	  740.2	  579.9	 6200.0	...
6168376	  737.2	  567.7	 6233.0	...
6168377	  724.7	  558.5	 6264.0	...
6168378	  711.0	  546.6	 6307.0	...
6168379	  698.2	  541.3	 6323.0	...
6168380	  694.9	  526.2	 6363.0	...
6168381	  692.0	  514.2	 6393.0	...
6168382	  692.1	  500.8	 6429.0	...
6168383	  694.2	  491.5	 6447.0	...
6168384	  698.2	  484.0	 6463.0	...
6168385	  699.0	  475.3	 6480.0	...
6168386	  700.3	  467.8	 6498.0	...
6168387	  699.6	  458.2	 6516.0	...
6168388	  698.6	  448.3	 6532.0	...
6168389	  697.6	  441.7	 6543.0	...
6168390	  696.5	  434.3	 6553.0	...
6168391	  696.0	  431.1	 6556.0	...
6168392	  696.6	  427.8	 6555.0	...
6168393	  707.2	  433.6	 6539.0	...
6168394	  717.8	  439.5	 6523.0	...
6168395	  727.6	  446.4	 6492.0	...
6168396	  729.1	  448.2	 6478.0	...
6168397	  731.1	  454.2	 6462.0	...
6168398	  734.4	  459.1	 6459.0	...
6168399	  735.8	  463.3	 6457.0	...
6168400	  736.5	  465.7	 6455.0	...
6168401	  735.6	  468.5	 6453.0	...
6168402	  734.4	  471.9	 6441.0	...
6168403	  733.5	  473.5	 6421.0	...
6168404	  732.0	  476.3	 6399.0	...
6168405	  729.7	  482.9	 6386.0	...
6168406	  727.1	  489.3	 6381.0	...
6168407	  725.0	  495.4	 6379.0	...
6168408	  724.4	  498.3	 6379.0	...
6168409	  723.8	  501.2	 6376.0	...
6168410	  723.3	  503.7	 6372.0	...
6168411	  723.2	  506.0	 6365.0	...
6168412	  723.9	  513.0	 6356.0	...
6168413	  725.7	  523.5	 6339.0	...
6168414	  728.0	  534.3	 6323.0	...
6168415	  729.8	  540.6	 6307.0	...
6168416	  731.0	  543.6	 6299.0	...
6168417	  731.6	  545.0	 6296.0	...
6168418	  732.0	  545.9	 6296.0	...
6168419	  732.7	  546.7	 6298.0	...
6168420	  733.4	  548.0	 6300.0	...
6168421	  734.3	  549.2	 6300.0	...
ESACC R  6168168	6168421	254	  724.5	  575.6	  734.3	  549.2	   0.60	   1742
SFIX R   6168422
6168422	  734.8	  549.6	 6299.0	...
6168423	  735.3	  549.7	 6296.0	...
6168424	  735.7	  550.0	 6293.0	...
6168425	  735.9	  550.4	 6291.0	...
6168426	  736.1	  550.7	 6290.0	...
6168427	  735.7	  550.8	 6291.0	...
6168428	  735.2	  550.7	 6291.0	...
6168429	  734.6	  550.4	 6292.0	...
6168430	  734.6	  550.1	 6292.0	...
6168431	  734.3	  549.6	 6292.0	...
6168432	  734.0	  549.2	 6292.0	...
6168433	  733.8	  548.8	 6292.0	...
6168434	  733.9	  549.5	 6291.0	...
6168435	  734.0	  550.3	 6292.0	...
6168436	  734.0	  550.5	 6292.0	...
6168437	  733.9	  550.0	 6293.0	...
6168438	  733.9	  549.4	 6294.0	...
6168439	  733.7	  549.5	 6295.0	...
6168440	  733.6	  549.7	 6295.0	...
6168441	  733.5	  549.8	 6295.0	...
6168442	  733.2	  549.7	 6295.0	...
6168443	  732.7	  549.5	 6294.0	...
6168444	  732.2	  549.3	 6292.0	...
6168445	  732.1	  549.4	 6292.0	...
6168446	  731.9	  549.5	 6298.0	...
6168447	  731.7	  550.0	 6304.0	...
6168448	  731.6	  550.2	 6310.0	...
6168449	  731.6	  550.4	 6310.0	...
6168450	  731.8	  551.3	 6310.0	...
6168451	  731.9	  552.2	 6310.0	...
6168452	  732.0	  552.8	 6310.0	...
6168453	  732.1	  552.8	 6310.0	...
6168454	  732.1	  552.7	 6310.0	...
6168455	  732.2	  552.9	 6309.0	...
6168456	  732.1	  552.8	 6307.0	...
6168457	  732.0	  552.7	 6306.0	...
6168458	  732.2	  552.7	 6303.0	...
6168459	  732.3	  552.7	 6300.0	...
6168460	  732.4	  552.6	 6300.0	...
6168461	  732.1	  552.5	 6302.0	...
6168462	  731.8	  552.2	 6305.0	...
6168463	  731.5	  552.2	 6307.0	...
6168464	  731.5	  552.4	 6308.0	...
6168465	  731.6	  552.7	 6309.0	...
6168466	  731.7	  553.0	 6311.0	...
6168467	  731.7	  553.0	 6312.0	...
6168468	  731.6	  552.8	 6313.0	...
6168469	  731.4	  552.6	 6313.0	...
6168470	  731.3	  552.6	 6314.0	...
6168471	  731.0	  552.9	 6314.0	...
6168472	  730.8	  553.2	 6314.0	...
6168473	  730.7	  553.4	 6315.0	...
6168474	  730.8	  553.5	 6315.0	...
6168475	  730.9	  553.6	 6316.0	...
6168476	  730.9	  553.7	 6316.0	...
6168477	  731.0	  553.7	 6317.0	...
6168478	  731.0	  553.8	 6318.0	...
6168479	  731.0	  553.9	 6317.0	...
6168480	  730.9	  553.9	 6315.0	...
6168481	  730.9	  553.6	 6313.0	...
6168482	  730.9	  553.2	 6313.0	...
6168483	  731.1	  553.1	 6312.0	...
6168484	  731.3	  553.5	 6311.0	...
6168485	  731.5	  554.0	 6310.0	...
6168486	  731.6	  554.2	 6311.0	...
6168487	  731.7	  554.3	 6313.0	...
6168488	  731.8	  554.4	 6313.0	...
6168489	  731.7	  554.6	 6313.0	...
6168490	  731.5	  554.7	 6315.0	...
6168491	  731.3	  554.8	 6316.0	...
6168492	  731.2	  554.8	 6318.0	...
6168493	  731.0	  554.3	 6318.0	...
6168494	  731.2	  553.7	 6318.0	...
6168495	  731.7	  553.1	 6317.0	...
6168496	  732.2	  553.1	 6317.0	...
6168497	  732.5	  553.2	 6317.0	...
6168498	  732.7	  552.9	 6318.0	...
6168499	  733.1	  552.5	 6317.0	...
6168500	  733.2	  552.0	 6316.0	...
6168501	  733.4	  551.9	 6315.0	...
6168502	  733.5	  552.1	 6315.0	...
6168503	  733.6	  552.3	 6313.0	...
6168504	  733.5	  552.6	 6311.0	...
6168505	  733.5	  552.5	 6309.0	...
6168506	  733.4	  552.4	 6309.0	...
6168507	  733.4	  552.4	 6310.0	...
6168508	  733.5	  552.6	 6311.0	...
6168509	  733.6	  552.9	 6310.0	...
6168510	  733.5	  553.1	 6310.0	...
6168511	  733.5	  553.3	 6311.0	...
6168512	  733.5	  553.7	 6312.0	...
6168513	  733.8	  553.9	 6313.0	...
6168514	  733.8	  554.3	 6316.0	...
6168515	  733.8	  554.4	 6319.0	...
6168516	  733.7	  554.4	 6319.0	...
6168517	  734.0	  554.4	 6317.0	...
6168518	  734.2	  554.3	 6315.0	...
6168519	  734.3	  554.2	 6314.0	...
6168520	  734.6	  554.0	 6313.0	...
6168521	  735.2	  553.8	 6314.0	...
6168522	  736.0	  553.7	 6314.0	...
6168523	  736.4	  553.7	 6315.0	...
6168524	  736.4	  553.7	 6316.0	...
6168525	  736.2	  553.8	 6316.0	...
6168526	  736.0	  553.8	 6316.0	...
6168527	  736.1	  553.8	 6316.0	...
6168528	  736.1	  553.9	 6317.0	...
6168529	  735.9	  554.0	 6319.0	...
6168530	  735.6	  554.2	 6320.0	...
6168531	  735.3	  554.2	 6318.0	...
6168532	  735.3	  554.1	 6315.0	...
6168533	  735.5	  554.1	 6313.0	...
6168534	  735.7	  554.3	 6315.0	...
6168535	  735.8	  554.7	 6316.0	...
6168536	  735.9	  555.1	 6312.0	...
6168537	  735.9	  555.2	 6307.0	...
6168538	  735.9	  555.0	 6306.0	...
6168539	  736.0	  554.8	 6309.0	...
6168540	  735.9	  554.8	 6313.0	...
6168541	  735.8	  554.9	 6313.0	...
6168542	  735.8	  555.0	 6313.0	...
6168543	  735.8	  555.1	 6312.0	...
6168544	  735.8	  555.0	 6312.0	...
6168545	  735.7	  554.9	 6312.0	...
6168546	  735.7	  554.8	 6312.0	...
6168547	  735.6	  554.7	 6312.0	...
6168548	  735.6	  554.9	 6312.0	...
6168549	  735.7	  555.3	 6312.0	...
6168550	  735.7	  555.6	 6311.0	...
6168551	  735.6	  555.7	 6311.0	...
6168552	  735.6	  555.4	 6311.0	...
6168553	  735.6	  555.2	 6312.0	...
6168554	  735.6	  555.1	 6313.0	...
6168555	  735.7	  555.4	 6315.0	...
6168556	  735.7	  555.5	 6315.0	...
6168557	  735.7	  555.5	 6318.0	...
6168558	  735.9	  555.5	 6321.0	...
6168559	  736.1	  555.6	 6323.0	...
6168560	  736.4	  556.2	 6325.0	...
6168561	  736.5	  556.9	 6325.0	...
6168562	  736.7	  557.5	 6325.0	...
6168563	  736.7	  557.5	 6325.0	...
6168564	  736.7	  557.3	 6325.0	...
6168565	  736.7	  557.0	 6325.0	...
6168566	  736.6	  556.7	 6326.0	...
6168567	  736.5	  557.0	 6326.0	...
6168568	  736.4	  557.3	 6327.0	...
6168569	  736.2	  557.0	 6329.0	...
6168570	  736.0	  556.4	 6327.0	...
6168571	  735.8	  555.7	 6324.0	...
6168572	  735.8	  555.8	 6321.0	...
6168573	  735.8	  556.0	 6322.0	...
6168574	  735.8	  556.3	 6323.0	...
6168575	  735.8	  556.4	 6323.0	...
6168576	  735.7	  556.4	 6323.0	...
6168577	  735.5	  556.4	 6326.0	...
6168578	  735.3	  556.4	 6328.0	...
6168579	  735.3	  556.6	 6328.0	...
6168580	  735.4	  556.7	 6325.0	...
6168581	  735.5	  556.8	 6322.0	...
6168582	  735.5	  556.7	 6322.0	...
6168583	  735.3	  556.7	 6325.0	...
6168584	  735.2	  557.0	 6327.0	...
6168585	  735.2	  557.3	 6333.0	...
6168586	  735.2	  557.5	 6335.0	...
6168587	  735.2	  557.5	 6337.0	...
6168588	  735.3	  557.4	 6337.0	...
6168589	  735.5	  557.3	 6335.0	...
6168590	  735.6	  557.3	 6333.0	...
6168591	  735.8	  557.3	 6330.0	...
6168592	  735.8	  557.5	 6329.0	...
6168593	  735.7	  557.7	 6328.0	...
6168594	  735.6	  557.8	 6329.0	...
6168595	  735.5	  557.7	 6328.0	...
6168596	  735.5	  557.8	 6328.0	...
6168597	  735.4	  558.0	 6326.0	...
6168598	  735.5	  558.1	 6326.0	...
6168599	  735.5	  558.0	 6326.0	...
6168600	  735.6	  557.9	 6326.0	...
6168601	  735.7	  557.7	 6327.0	...
6168602	  735.6	  557.7	 6328.0	...
6168603	  735.4	  557.6	 6329.0	...
6168604	  735.2	  557.6	 6330.0	...
6168605	  735.1	  557.6	 6331.0	...
6168606	  735.2	  557.5	 6331.0	...
6168607	  735.2	  557.4	 6332.0	...
6168608	  735.1	  557.2	 6334.0	...
6168609	  734.7	  557.0	 6336.0	...
6168610	  734.4	  556.8	 6336.0	...
6168611	  734.0	  556.6	 6334.0	...
6168612	  733.9	  556.6	 6331.0	...
6168613	  733.7	  556.6	 6326.0	...
6168614	  733.6	  556.7	 6323.0	...
6168615	  733.6	  556.9	 6322.0	...
6168616	  733.7	  557.2	 6322.0	...
6168617	  733.9	  557.1	 6324.0	...
6168618	  734.0	  556.9	 6326.0	...
6168619	  734.2	  557.0	 6328.0	...
6168620	  734.4	  557.4	 6329.0	...
6168621	  734.5	  557.8	 6329.0	...
6168622	  734.7	  557.8	 6331.0	...
6168623	  734.8	  557.6	 6334.0	...
6168624	  734.9	  556.6	 6337.0	...
6168625	  734.8	  555.7	 6337.0	...
6168626	  734.6	  555.1	 6338.0	...
6168627	  734.6	  555.1	 6339.0	...
6168628	  734.7	  555.7	 6336.0	...
6168629	  734.8	  556.4	 6332.0	...
6168630	  734.9	  556.9	 6331.0	...
6168631	  734.8	  556.9	 6335.0	...
6168632	  734.7	  556.8	 6338.0	...
6168633	  734.7	  556.7	 6337.0	...
6168634	  734.7	  556.6	 6336.0	...
6168635	  734.7	  556.4	 6336.0	...
6168636	  734.6	  556.2	 6336.0	...
6168637	  734.6	  556.2	 6336.0	...
6168638	  734.5	  556.3	 6336.0	...
6168639	  734.6	  556.3	 6337.0	...
6168640	  734.6	  556.4	 6337.0	...
6168641	  734.6	  556.3	 6338.0	...
6168642	  734.5	  556.1	 6334.0	...
6168643	  734.6	  556.3	 6331.0	...
6168644	  734.8	  556.5	 6329.0	...
6168645	  735.1	  556.7	 6330.0	...
6168646	  735.5	  556.4	 6330.0	...
6168647	  735.7	  556.3	 6330.0	...
6168648	  735.8	  557.0	 6329.0	...
6168649	  735.8	  557.8	 6331.0	...
6168650	  735.7	  558.5	 6332.0	...
6168651	  735.3	  558.3	 6332.0	...
6168652	  734.8	  558.1	 6332.0	...
6168653	  734.3	  558.1	 6333.0	...
6168654	  734.4	  557.8	 6334.0	...
6168655	  734.6	  557.3	 6333.0	...
6168656	  734.7	  556.9	 6332.0	...
6168657	  734.8	  556.8	 6331.0	...
6168658	  734.8	  556.7	 6332.0	...
6168659	  734.9	  556.7	 6331.0	...
6168660	  734.9	  556.6	 6330.0	...
6168661	  734.8	  556.5	 6329.0	...
6168662	  734.5	  556.5	 6329.0	...
6168663	  734.2	  556.6	 6329.0	...
6168664	  734.0	  556.8	 6328.0	...
6168665	  734.0	  557.0	 6327.0	...
6168666	  734.0	  557.1	 6329.0	...
6168667	  734.0	  556.8	 6331.0	...
6168668	  734.0	  556.3	 6333.0	...
6168669	  734.1	  555.7	 6332.0	...
6168670	  733.7	  555.6	 6329.0	...
6168671	  733.3	  555.4	 6325.0	...
6168672	  732.7	  555.3	 6322.0	...
6168673	  732.5	  555.2	 6321.0	...
6168674	  732.3	  555.2	 6320.0	...
6168675	  732.3	  555.2	 6320.0	...
6168676	  732.2	  555.3	 6320.0	...
6168677	  732.2	  556.0	 6321.0	...
6168678	  733.0	  556.5	 6321.0	...
6168679	  733.9	  556.4	 6322.0	...
6168680	  734.6	  555.8	 6323.0	...
6168681	  734.4	  555.2	 6324.0	...
6168682	  734.2	  555.3	 6324.0	...
6168683	  733.9	  555.3	 6324.0	...
6168684	  733.2	  555.3	 6324.0	...
6168685	  732.7	  555.3	 6323.0	...
6168686	  732.2	  555.4	 6323.0	...
6168687	  732.2	  555.4	 6324.0	...
6168688	  732.2	  555.4	 6321.0	...
6168689	  732.2	  555.4	 6316.0	...
6168690	  732.2	  555.6	 6311.0	...
6168691	  732.3	  555.7	 6310.0	...
6168692	  732.4	  555.8	 6307.0	...
6168693	  732.5	  555.8	 6304.0	...
6168694	  732.4	  555.3	 6303.0	...
6168695	  732.2	  554.8	 6303.0	...
6168696	  732.0	  554.3	 6304.0	...
6168697	  731.9	  554.4	 6306.0	...
6168698	  731.8	  554.5	 6307.0	...
6168699	  731.6	  554.3	 6309.0	...
6168700	  731.5	  554.2	 6310.0	...
6168701	  731.6	  554.2	 6307.0	...
6168702	  731.9	  554.6	 6302.0	...
6168703	  732.1	  554.9	 6297.0	...
6168704	  732.0	  555.1	 6294.0	...
6168705	  731.7	  555.0	 6291.0	...
6168706	  731.4	  554.9	 6288.0	...
6168707	  731.4	  554.8	 6290.0	...
6168708	  731.3	  554.7	 6294.0	...
6168709	  731.2	  554.5	 6297.0	...
6168710	  731.6	  554.2	 6296.0	...
6168711	  731.9	  554.0	 6294.0	...
6168712	  732.3	  554.0	 6295.0	...
6168713	  732.4	  554.2	 6291.0	...
6168714	  732.5	  555.1	 6287.0	...
6168715	  732.5	  555.9	 6282.0	...
6168716	  732.4	  556.1	 6281.0	...
6168717	  732.3	  555.5	 6281.0	...
6168718	  732.1	  554.9	 6279.0	...
6168719	  732.0	  554.9	 6277.0	...
6168720	  732.0	  554.9	 6274.0	...
6168721	  731.9	  554.9	 6274.0	...
6168722	  731.8	  555.2	 6274.0	...
6168723	  731.8	  555.4	 6274.0	...
6168724	  731.8	  555.7	 6273.0	...
6168725	  731.9	  555.8	 6273.0	...
6168726	  732.0	  555.9	 6271.0	...
6168727	  732.0	  556.0	 6265.0	...
6168728	  731.8	  555.8	 6259.0	...
6168729	  731.7	  555.6	 6255.0	...
6168730	  731.6	  555.4	 6253.0	...
6168731	  731.5	  555.4	 6251.0	...
6168732	  731.0	  555.4	 6249.0	...
6168733	  730.6	  555.6	 6248.0	...
6168734	  730.3	  555.7	 6247.0	...
6168735	  730.4	  555.7	 6246.0	...
6168736	  730.4	  555.7	 6243.0	...
6168737	  730.4	  555.7	 6241.0	...
6168738	  730.8	  556.1	 6240.0	...
6168739	  731.2	  556.6	 6239.0	...
6168740	  731.6	  556.8	 6238.0	...
6168741	  731.7	  556.6	 6235.0	...
6168742	  731.3	  556.7	 6234.0	...
6168743	  730.9	  557.0	 6228.0	...
6168744	  730.5	  557.4	 6223.0	...
6168745	  730.4	  557.5	 6218.0	...
6168746	  730.3	  557.4	 6216.0	...
6168747	  730.0	  556.8	 6216.0	...
6168748	  729.8	  556.2	 6216.0	...
6168749	  729.7	  555.8	 6217.0	...
6168750	  729.8	  555.7	 6217.0	...
6168751	  729.9	  555.7	 6218.0	...
6168752	  729.9	  555.5	 6217.0	...
6168753	  729.9	  555.3	 6212.0	...
6168754	  729.9	  555.2	 6204.0	...
6168755	  730.1	  555.3	 6196.0	...
6168756	  730.2	  555.5	 6193.0	...
6168757	  730.4	  555.5	 6191.0	...
6168758	  730.3	  555.4	 6190.0	...
6168759	  730.3	  555.2	 6188.0	...
6168760	  730.5	  555.7	 6186.0	...
6168761	  730.7	  556.3	 6184.0	...
6168762	  730.9	  556.8	 6185.0	...
6168763	  730.6	  556.5	 6188.0	...
6168764	  730.4	  556.5	 6185.0	...
6168765	  730.3	  556.6	 6181.0	...
6168766	  730.4	  557.0	 6176.0	...
6168767	  730.4	  557.2	 6176.0	...
6168768	  730.2	  556.9	 6176.0	...
6168769	  729.6	  556.4	 6175.0	...
6168770	  729.0	  556.0	 6172.0	...
6168771	  728.9	  555.9	 6170.0	...
6168772	  729.3	  555.7	 6166.0	...
6168773	  729.6	  555.6	 6163.0	...
6168774	  729.6	  555.9	 6160.0	...
6168775	  729.6	  556.2	 6159.0	...
6168776	  729.6	  556.7	 6158.0	...
6168777	  729.6	  556.8	 6157.0	...
6168778	  729.4	  556.8	 6157.0	...
6168779	  729.2	  556.5	 6155.0	...
6168780	  729.1	  556.3	 6151.0	...
6168781	  729.0	  556.4	 6143.0	...
6168782	  728.8	  556.6	 6138.0	...
6168783	  728.1	  556.7	 6134.0	...
6168784	  727.5	  556.9	 6132.0	...
6168785	  727.4	  557.0	 6128.0	...
6168786	  727.7	  557.3	 6124.0	...
6168787	  728.0	  557.6	 6121.0	...
6168788	  728.0	  557.9	 6121.0	...
6168789	  728.0	  558.0	 6121.0	...
6168790	  728.0	  558.0	 6121.0	...
6168791	  728.1	  558.1	 6120.0	...
6168792	  728.1	  558.3	 6115.0	...
6168793	  728.1	  558.5	 6112.0	...
6168794	  728.0	  557.7	 6109.0	...
6168795	  727.9	  557.0	 6110.0	...
6168796	  727.8	  556.2	 6106.0	...
6168797	  727.9	  556.4	 6098.0	...
6168798	  728.0	  556.6	 6090.0	...
6168799	  728.0	  556.9	 6087.0	...
6168800	  728.0	  556.9	 6087.0	...
6168801	  728.0	  557.1	 6086.0	...
6168802	  727.8	  557.8	 6083.0	...
6168803	  727.6	  558.3	 6080.0	...
6168804	  727.3	  558.7	 6078.0	...
6168805	  727.3	  558.4	 6078.0	...
6168806	  727.1	  557.8	 6076.0	...
6168807	  726.8	  557.4	 6075.0	...
6168808	  726.6	  557.0	 6072.0	...
6168809	  726.7	  557.1	 6071.0	...
6168810	  726.8	  557.5	 6069.0	...
6168811	  726.8	  557.9	 6068.0	...
6168812	  726.7	  558.2	 6067.0	...
6168813	  726.6	  558.4	 6064.0	...
6168814	  726.7	  558.6	 6060.0	...
6168815	  726.8	  558.6	 6055.0	...
6168816	  726.8	  558.4	 6053.0	...
6168817	  726.6	  558.2	 6053.0	...
6168818	  726.4	  558.0	 6053.0	...
6168819	  726.2	  558.2	 6052.0	...
6168820	  726.2	  558.6	 6050.0	...
6168821	  726.2	  559.0	 6047.0	...
6168822	  726.2	  559.2	 6045.0	...
6168823	  726.2	  559.1	 6045.0	...
6168824	  726.3	  559.1	 6045.0	...
6168825	  726.3	  558.5	 6043.0	...
6168826	  726.2	  558.0	 6041.0	...
6168827	  726.2	  557.7	 6039.0	...
6168828	  726.2	  558.1	 6039.0	...
6168829	  726.2	  558.3	 6038.0	...
6168830	  726.2	  558.3	 6038.0	...
6168831	  726.1	  558.1	 6038.0	...
6168832	  726.4	  558.1	 6032.0	...
6168833	  726.6	  557.7	 6027.0	...
6168834	  726.5	  557.5	 6022.0	...
6168835	  726.2	  558.1	 6022.0	...
6168836	  726.0	  558.8	 6021.0	...
6168837	  726.1	  559.6	 6021.0	...
6168838	  726.1	  559.6	 6022.0	...
6168839	  725.9	  559.4	 6023.0	...
6168840	  725.6	  559.2	 6023.0	...
6168841	  725.6	  559.3	 6022.0	...
6168842	  725.8	  559.6	 6017.0	...
6168843	  726.0	  559.4	 6013.0	...
6168844	  726.2	  559.0	 6009.0	...
6168845	  726.4	  558.6	 6009.0	...
6168846	  726.6	  558.5	 6009.0	...
6168847	  726.5	  559.0	 6010.0	...
6168848	  726.3	  559.6	 6006.0	...
6168849	  726.0	  559.3	 6002.0	...
6168850	  725.6	  558.6	 5996.0	...
6168851	  725.2	  557.9	 5995.0	...
6168852	  725.2	  558.0	 5993.0	...
6168853	  725.3	  558.1	 5993.0	...
6168854	  725.4	  558.1	 5996.0	...
6168855	  725.5	  558.1	 6000.0	...
6168856	  725.5	  558.0	 5999.0	...
6168857	  725.6	  557.9	 5996.0	...
6168858	  725.7	  557.7	 5993.0	...
6168859	  725.4	  557.6	 5993.0	...
6168860	  725.1	  557.3	 5993.0	...
6168861	  725.0	  557.2	 5989.0	...
6168862	  725.2	  557.8	 5985.0	...
6168863	  725.5	  558.6	 5983.0	...
6168864	  725.5	  559.2	 5985.0	...
6168865	  725.5	  559.0	 5986.0	...
6168866	  725.4	  558.9	 5983.0	...
6168867	  725.5	  558.9	 5980.0	...
6168868	  725.5	  558.8	 5978.0	...
6168869	  725.5	  558.8	 5977.0	...
6168870	  725.1	  558.8	 5974.0	...
6168871	  724.8	  558.7	 5972.0	...
6168872	  724.5	  558.3	 5971.0	...
6168873	  724.4	  557.9	 5970.0	...
6168874	  724.2	  557.6	 5969.0	...
6168875	  723.9	  557.8	 5967.0	...
6168876	  723.6	  558.0	 5962.0	...
6168877	  724.1	  558.0	 5958.0	...
6168878	  724.8	  557.9	 5958.0	...
6168879	  725.3	  557.9	 5960.0	...
6168880	  725.0	  558.0	 5963.0	...
6168881	  724.8	  558.3	 5962.0	...
6168882	  724.7	  558.9	 5962.0	...
6168883	  724.6	  559.4	 5961.0	...
6168884	  724.8	  559.2	 5960.0	...
6168885	  725.0	  558.8	 5958.0	...
6168886	  725.1	  558.6	 5959.0	...
MSG	6168887 0000 _ Number On
6168887	  725.1	  558.9	 5959.0	...
6168888	  725.1	  559.4	 5957.0	...
6168889	  725.2	  559.8	 5955.0	...
6168890	  725.3	  559.7	 5952.0	...
6168891	  725.3	  559.6	 5952.0	...
6168892	  725.3	  559.6	 5951.0	...
6168893	  725.5	  559.5	 5951.0	...
6168894	  725.6	  559.0	 5950.0	...
6168895	  725.5	  558.6	 5949.0	...
6168896	  725.3	  558.8	 5948.0	...
6168897	  725.2	  559.0	 5949.0	...
6168898	  725.2	  558.8	 5949.0	...
6168899	  725.1	  558.3	 5949.0	...
6168900	  724.9	  557.8	 5949.0	...
6168901	  724.9	  558.2	 5949.0	...
6168902	  725.3	  558.9	 5946.0	...
6168903	  725.8	  559.6	 5944.0	...
6168904	  726.3	  559.6	 5942.0	...
6168905	  726.3	  559.6	 5944.0	...
6168906	  726.4	  559.4	 5946.0	...
6168907	  726.5	  559.3	 5948.0	...
6168908	  726.7	  559.4	 5948.0	...
6168909	  726.9	  559.4	 5943.0	...
6168910	  726.9	  559.0	 5938.0	...
6168911	  726.9	  558.5	 5935.0	...
6168912	  726.5	  558.3	 5936.0	...
6168913	  725.9	  558.6	 5937.0	...
6168914	  725.4	  559.0	 5937.0	...
6168915	  725.3	  559.5	 5937.0	...
6168916	  725.4	  559.6	 5936.0	...
6168917	  725.5	  559.7	 5935.0	...
6168918	  725.5	  559.7	 5934.0	...
6168919	  725.4	  559.5	 5934.0	...
6168920	  725.6	  559.3	 5936.0	...
6168921	  725.9	  559.0	 5939.0	...
6168922	  726.2	  558.9	 5941.0	...
6168923	  726.3	  558.7	 5942.0	...
6168924	  726.3	  558.7	 5941.0	...
6168925	  726.3	  559.1	 5940.0	...
6168926	  726.4	  559.4	 5937.0	...
6168927	  726.4	  559.7	 5937.0	...
6168928	  726.3	  559.6	 5936.0	...
6168929	  726.2	  559.7	 5933.0	...
6168930	  726.3	  559.8	 5929.0	...
6168931	  726.1	  559.9	 5927.0	...
6168932	  725.9	  560.0	 5930.0	...
6168933	  725.8	  560.0	 5933.0	...
6168934	  726.1	  560.2	 5936.0	...
6168935	  726.4	  560.4	 5938.0	...
6168936	  726.5	  560.3	 5940.0	...
6168937	  726.4	  560.1	 5940.0	...
6168938	  726.3	  560.1	 5939.0	...
6168939	  726.2	  560.3	 5938.0	...
6168940	  726.3	  561.0	 5937.0	...
6168941	  726.4	  561.4	 5936.0	...
6168942	  726.5	  561.9	 5936.0	...
6168943	  726.6	  561.9	 5936.0	...
6168944	  726.6	  561.9	 5936.0	...
6168945	  726.6	  561.9	 5936.0	...
6168946	  726.5	  561.8	 5934.0	...
6168947	  726.4	  561.8	 5932.0	...
6168948	  726.5	  561.4	 5931.0	...
6168949	  726.6	  560.9	 5930.0	...
6168950	  726.4	  560.5	 5931.0	...
6168951	  726.0	  560.6	 5931.0	...
6168952	  725.7	  560.7	 5932.0	...
6168953	  725.7	  560.7	 5932.0	...
6168954	  725.7	  561.1	 5932.0	...
6168955	  725.7	  561.4	 5931.0	...
6168956	  725.7	  561.8	 5930.0	...
6168957	  725.7	  561.9	 5928.0	...
6168958	  725.7	  562.0	 5928.0	...
6168959	  725.7	  562.0	 5931.0	...
6168960	  725.7	  562.1	 5934.0	...
6168961	  725.7	  562.1	 5933.0	...
6168962	  725.8	  562.2	 5930.0	...
6168963	  726.0	  562.2	 5926.0	...
6168964	  726.2	  562.2	 5927.0	...
6168965	  726.2	  562.0	 5927.0	...
6168966	  726.2	  562.0	 5927.0	...
6168967	  726.3	  562.0	 5930.0	...
6168968	  726.4	  562.1	 5933.0	...
6168969	  726.5	  562.3	 5936.0	...
6168970	  726.4	  562.6	 5936.0	...
6168971	  726.6	  562.6	 5937.0	...
6168972	  726.9	  562.5	 5937.0	...
6168973	  727.2	  562.2	 5938.0	...
6168974	  727.2	  562.0	 5937.0	...
6168975	  727.2	  561.9	 5936.0	...
6168976	  727.1	  561.6	 5934.0	...
6168977	  726.8	  561.4	 5931.0	...
6168978	  726.7	  561.2	 5928.0	...
6168979	  726.7	  561.5	 5926.0	...
6168980	  726.6	  561.8	 5924.0	...
6168981	  726.4	  562.0	 5924.0	...
6168982	  726.3	  562.0	 5927.0	...
6168983	  726.4	  561.8	 5929.0	...
6168984	  726.5	  561.7	 5930.0	...
6168985	  726.5	  561.8	 5930.0	...
6168986	  726.5	  561.9	 5929.0	...
6168987	  726.6	  562.1	 5928.0	...
6168988	  726.7	  562.1	 5929.0	...
6168989	  726.8	  562.2	 5930.0	...
6168990	  726.9	  562.2	 5931.0	...
6168991	  726.9	  562.0	 5930.0	...
6168992	  726.8	  561.7	 5931.0	...
6168993	  726.4	  561.8	 5931.0	...
6168994	  726.0	  562.3	 5932.0	...
6168995	  725.6	  562.7	 5932.0	...
6168996	  725.6	  562.8	 5934.0	...
6168997	  725.6	  562.8	 5935.0	...
6168998	  725.9	  562.8	 5936.0	...
6168999	  726.2	  562.5	 5937.0	...
6169000	  726.3	  562.0	 5938.0	...
6169001	  726.0	  561.6	 5939.0	...
6169002	  725.6	  561.3	 5940.0	...
6169003	  725.6	  561.5	 5940.0	...
6169004	  725.8	  561.6	 5940.0	...
6169005	  726.1	  561.6	 5940.0	...
6169006	  726.2	  561.5	 5940.0	...
6169007	  726.0	  561.5	 5941.0	...
6169008	  725.9	  561.6	 5943.0	...
6169009	  725.8	  561.4	 5945.0	...
6169010	  725.8	  561.2	 5948.0	...
6169011	  725.9	  561.3	 5951.0	...
6169012	  726.0	  561.5	 5952.0	...
6169013	  725.6	  561.7	 5950.0	...
6169014	  725.3	  561.5	 5948.0	...
6169015	  724.9	  561.5	 5949.0	...
6169016	  724.8	  561.6	 5950.0	...
6169017	  724.9	  561.8	 5951.0	...
6169018	  725.0	  562.1	 5951.0	...
6169019	  725.1	  562.3	 5950.0	...
6169020	  725.0	  562.3	 5950.0	...
6169021	  724.9	  562.5	 5949.0	...
6169022	  725.3	  562.6	 5948.0	...
6169023	  725.8	  562.8	 5949.0	...
6169024	  726.3	  562.7	 5951.0	...
6169025	  726.2	  562.7	 5950.0	...
6169026	  726.1	  562.6	 5949.0	...
6169027	  726.1	  562.6	 5947.0	...
6169028	  726.1	  562.5	 5946.0	...
6169029	  726.0	  562.5	 5946.0	...
6169030	  725.9	  562.4	 5947.0	...
6169031	  725.7	  562.4	 5949.0	...
6169032	  725.7	  562.6	 5952.0	...
6169033	  725.8	  562.7	 5954.0	...
6169034	  725.8	  562.8	 5953.0	...
6169035	  725.9	  562.8	 5951.0	...
6169036	  725.9	  562.8	 5949.0	...
6169037	  725.8	  562.9	 5948.0	...
6169038	  725.7	  563.1	 5948.0	...
6169039	  725.5	  563.2	 5948.0	...
6169040	  725.7	  563.2	 5950.0	...
6169041	  725.9	  563.2	 5954.0	...
6169042	  726.2	  563.2	 5957.0	...
6169043	  726.3	  563.3	 5957.0	...
6169044	  726.2	  563.1	 5958.0	...
6169045	  726.0	  562.8	 5959.0	...
6169046	  726.0	  562.3	 5960.0	...
6169047	  726.1	  561.9	 5962.0	...
6169048	  726.2	  561.7	 5964.0	...
6169049	  726.4	  561.8	 5967.0	...
6169050	  726.6	  562.1	 5968.0	...
6169051	  726.7	  562.3	 5965.0	...
6169052	  727.0	  562.6	 5962.0	...
6169053	  727.2	  562.7	 5959.0	...
6169054	  727.4	  562.7	 5959.0	...
6169055	  727.3	  562.3	 5959.0	...
6169056	  727.2	  561.9	 5959.0	...
6169057	  727.1	  561.6	 5959.0	...
6169058	  727.0	  561.7	 5959.0	...
6169059	  727.0	  562.0	 5959.0	...
6169060	  727.0	  562.1	 5959.0	...
6169061	  727.0	  562.1	 5960.0	...
6169062	  726.9	  561.9	 5961.0	...
6169063	  726.9	  561.7	 5964.0	...
6169064	  726.8	  561.4	 5966.0	...
6169065	  726.8	  561.3	 5968.0	...
6169066	  726.8	  561.4	 5969.0	...
6169067	  726.7	  561.4	 5969.0	...
6169068	  726.4	  561.5	 5969.0	...
6169069	  726.1	  561.7	 5969.0	...
6169070	  725.9	  561.8	 5968.0	...
6169071	  726.1	  561.9	 5965.0	...
6169072	  726.3	  561.8	 5962.0	...
6169073	  726.3	  561.6	 5961.0	...
6169074	  726.3	  560.9	 5962.0	...
6169075	  726.5	  560.3	 5962.0	...
6169076	  726.7	  560.3	 5963.0	...
6169077	  726.9	  560.8	 5963.0	...
6169078	  726.8	  561.8	 5964.0	...
6169079	  726.7	  562.2	 5964.0	...
6169080	  726.5	  562.5	 5964.0	...
6169081	  726.3	  562.2	 5964.0	...
6169082	  726.3	  561.8	 5964.0	...
6169083	  726.4	  561.3	 5964.0	...
6169084	  726.6	  561.2	 5963.0	...
6169085	  726.6	  561.3	 5962.0	...
6169086	  726.8	  561.8	 5961.0	...
6169087	  726.9	  562.0	 5962.0	...
6169088	  726.9	  561.5	 5963.0	...
6169089	  726.5	  560.7	 5965.0	...
6169090	  726.0	  560.3	 5965.0	...
6169091	  725.6	  560.6	 5964.0	...
6169092	  725.6	  560.1	 5962.0	...
6169093	  725.5	  559.4	 5960.0	...
6169094	  725.5	  559.0	 5958.0	...
6169095	  725.9	  559.3	 5956.0	...
6169096	  726.4	  559.6	 5961.0	...
6169097	  726.7	  559.6	 5968.0	...
6169098	  726.8	  560.1	 5973.0	...
6169099	  726.7	  560.6	 5975.0	...
6169100	  726.6	  561.1	 5975.0	...
6169101	  726.4	  561.0	 5975.0	...
6169102	  726.2	  560.9	 5975.0	...
6169103	  726.2	  560.7	 5976.0	...
6169104	  726.4	  560.6	 5977.0	...
6169105	  726.5	  560.5	 5978.0	...
6169106	  726.2	  560.2	 5979.0	...
6169107	  725.9	  559.9	 5981.0	...
6169108	  725.8	  560.1	 5981.0	...
6169109	  725.8	  560.7	 5979.0	...
6169110	  726.0	  561.7	 5980.0	...
6169111	  726.1	  562.0	 5983.0	...
6169112	  726.2	  562.5	 5986.0	...
6169113	  726.1	  562.5	 5987.0	...
6169114	  726.0	  562.6	 5988.0	...
6169115	  726.1	  562.9	 5988.0	...
6169116	  726.3	  563.4	 5989.0	...
6169117	  726.4	  563.8	 5988.0	...
6169118	  726.5	  563.9	 5986.0	...
6169119	  726.9	  563.7	 5984.0	...
6169120	  727.4	  563.5	 5984.0	...
6169121	  728.8	  563.3	 5984.0	...
6169122	  729.8	  563.2	 5984.0	...
EFIX R   6168422	6169122	701	  729.9	  557.6	   6141
SSACC R  6169123
6169123	  731.6	  563.0	 5984.0	...
6169124	  733.4	  564.0	 5984.0	...
6169125	  735.2	  565.0	 5984.0	...
6169126	  737.0	  566.0	 5984.0	...
6169127	  738.9	  566.0	 5984.0	...
6169128	  740.8	  566.1	 5983.0	...
6169129	  743.2	  567.3	 5983.0	...
ESACC R  6169123	6169129	7	  731.6	  563.0	  743.2	  567.3	   0.26	     41
SFIX R   6169130
6169130	  744.6	  568.7	 5983.0	...
6169131	  746.1	  570.1	 5985.0	...
6169132	  746.3	  570.6	 5989.0	...
6169133	  746.2	  570.9	 5993.0	...
6169134	  746.0	  571.1	 5994.0	...
6169135	  745.4	  570.8	 5991.0	...
6169136	  744.9	  570.5	 5989.0	...
6169137	  744.3	  569.7	 5993.0	...
6169138	  743.5	  568.6	 5996.0	...
6169139	  742.7	  567.6	 5998.0	...
6169140	  741.9	  567.0	 5997.0	...
6169141	  741.4	  566.8	 5996.0	...
6169142	  741.0	  566.5	 5998.0	...
6169143	  740.9	  566.1	 6000.0	...
6169144	  740.9	  565.7	 6002.0	...
6169145	  741.0	  565.6	 6004.0	...
6169146	  740.9	  565.6	 6005.0	...
6169147	  740.9	  565.7	 6004.0	...
6169148	  740.9	  565.7	 6005.0	...
6169149	  740.9	  565.6	 6005.0	...
6169150	  740.9	  565.4	 6003.0	...
6169151	  741.0	  565.2	 6000.0	...
6169152	  741.1	  565.2	 5997.0	...
6169153	  741.0	  565.3	 5996.0	...
6169154	  740.9	  565.2	 5995.0	...
6169155	  740.8	  565.0	 5995.0	...
6169156	  740.8	  565.4	 5999.0	...
6169157	  740.8	  565.9	 6002.0	...
6169158	  740.5	  566.5	 6003.0	...
6169159	  740.1	  566.4	 6001.0	...
6169160	  739.7	  566.7	 5998.0	...
6169161	  739.6	  567.0	 5995.0	...
6169162	  739.9	  567.6	 5992.0	...
6169163	  740.4	  567.9	 5990.0	...
6169164	  740.8	  568.2	 5989.0	...
6169165	  740.9	  568.4	 5992.0	...
6169166	  741.1	  568.4	 5995.0	...
6169167	  741.1	  568.3	 6001.0	...
6169168	  741.2	  568.1	 6003.0	...
6169169	  741.2	  567.9	 6005.0	...
6169170	  741.1	  567.7	 6005.0	...
6169171	  741.1	  567.4	 6006.0	...
6169172	  741.0	  567.1	 6006.0	...
6169173	  741.2	  567.4	 6005.0	...
6169174	  741.5	  567.9	 6002.0	...
6169175	  741.8	  568.0	 6006.0	...
6169176	  741.8	  567.5	 6011.0	...
6169177	  741.7	  567.1	 6011.0	...
6169178	  741.6	  567.3	 6004.0	...
6169179	  741.5	  567.9	 5997.0	...
6169180	  741.4	  568.4	 5993.0	...
6169181	  741.3	  568.9	 5991.0	...
6169182	  741.3	  569.0	 5989.0	...
6169183	  741.2	  568.9	 5988.0	...
6169184	  740.9	  568.9	 5988.0	...
6169185	  740.4	  568.2	 5993.0	...
6169186	  740.1	  567.5	 5997.0	...
6169187	  740.2	  566.9	 6003.0	...
6169188	  740.6	  566.9	 6003.0	...
MSG	6169189 0000 _ Number Off
6169189	  741.1	  567.0	 6004.0	...
6169190	  741.5	  567.4	 6001.0	...
6169191	  741.9	  567.9	 5999.0	...
6169192	  742.1	  568.3	 5997.0	...
6169193	  742.0	  568.1	 5997.0	...
6169194	  741.7	  567.6	 5996.0	...
6169195	  741.6	  567.7	 5996.0	...
6169196	  741.4	  568.1	 5995.0	...
6169197	  741.4	  568.4	 5994.0	...
6169198	  741.3	  568.0	 5994.0	...
6169199	  741.3	  567.6	 5993.0	...
6169200	  741.4	  567.2	 5994.0	...
6169201	  741.6	  567.1	 5994.0	...
6169202	  741.7	  567.2	 5994.0	...
6169203	  741.8	  567.3	 5999.0	...
6169204	  742.2	  567.1	 6003.0	...
6169205	  742.5	  566.9	 6008.0	...
6169206	  743.0	  567.0	 6005.0	...
6169207	  743.2	  567.2	 6002.0	...
6169208	  743.4	  567.4	 5998.0	...
6169209	  743.3	  567.2	 6000.0	...
6169210	  743.3	  567.1	 6002.0	...
6169211	  743.3	  567.4	 5997.0	...
6169212	  743.2	  568.1	 5991.0	...
6169213	  743.1	  568.8	 5985.0	...
6169214	  742.9	  569.2	 5985.0	...
6169215	  742.8	  569.1	 5986.0	...
6169216	  743.0	  569.0	 5990.0	...
6169217	  743.2	  568.7	 5994.0	...
6169218	  743.2	  568.6	 5993.0	...
6169219	  743.1	  568.4	 5989.0	...
6169220	  743.0	  568.6	 5987.0	...
6169221	  743.2	  568.6	 5988.0	...
6169222	  743.5	  568.6	 5989.0	...
6169223	  743.6	  568.5	 5990.0	...
6169224	  743.4	  568.3	 5989.0	...
6169225	  743.2	  568.2	 5988.0	...
6169226	  743.0	  568.1	 5990.0	...
6169227	  743.0	  568.1	 5991.0	...
6169228	  743.2	  568.8	 5991.0	...
6169229	  743.4	  569.6	 5990.0	...
6169230	  743.5	  569.8	 5989.0	...
6169231	  743.4	  569.2	 5988.0	...
6169232	  743.4	  568.6	 5984.0	...
6169233	  743.4	  568.7	 5979.0	...
6169234	  743.5	  568.9	 5975.0	...
6169235	  743.6	  569.1	 5977.0	...
6169236	  743.6	  569.2	 5980.0	...
6169237	  743.6	  569.3	 5986.0	...
6169238	  743.5	  569.3	 5991.0	...
6169239	  743.5	  569.4	 5997.0	...
6169240	  743.5	  569.6	 5999.0	...
6169241	  743.4	  569.6	 5997.0	...
6169242	  743.2	  569.5	 5994.0	...
6169243	  743.0	  569.4	 5992.0	...
6169244	  743.0	  569.3	 5993.0	...
6169245	  742.9	  569.3	 5995.0	...
6169246	  743.4	  569.9	 5997.0	...
6169247	  743.9	  570.6	 5999.0	...
6169248	  744.6	  571.3	 5995.0	...
6169249	  744.7	  571.3	 5991.0	...
6169250	  744.6	  571.4	 5987.0	...
6169251	  744.4	  571.4	 5986.0	...
6169252	  744.2	  571.4	 5986.0	...
6169253	  744.4	  571.2	 5984.0	...
6169254	  744.6	  570.6	 5984.0	...
6169255	  744.6	  569.9	 5984.0	...
6169256	  744.5	  569.8	 5986.0	...
6169257	  744.5	  570.4	 5986.0	...
6169258	  744.6	  571.0	 5987.0	...
6169259	  744.7	  571.2	 5986.0	...
6169260	  744.8	  570.7	 5986.0	...
6169261	  744.9	  570.1	 5986.0	...
6169262	  744.8	  570.1	 5987.0	...
6169263	  744.7	  570.4	 5988.0	...
6169264	  744.7	  570.8	 5988.0	...
6169265	  744.7	  570.7	 5987.0	...
6169266	  744.8	  570.7	 5987.0	...
6169267	  744.9	  570.6	 5986.0	...
6169268	  745.0	  571.0	 5986.0	...
6169269	  745.2	  571.3	 5987.0	...
6169270	  745.2	  571.7	 5988.0	...
6169271	  745.1	  571.7	 5989.0	...
6169272	  745.2	  571.8	 5986.0	...
6169273	  745.5	  571.8	 5983.0	...
6169274	  745.9	  571.7	 5980.0	...
6169275	  746.1	  571.4	 5978.0	...
6169276	  746.1	  571.3	 5978.0	...
6169277	  746.1	  571.3	 5981.0	...
6169278	  746.1	  571.3	 5985.0	...
6169279	  745.9	  570.7	 5988.0	...
6169280	  745.6	  570.1	 5987.0	...
6169281	  745.4	  569.6	 5986.0	...
6169282	  745.6	  570.0	 5986.0	...
6169283	  745.8	  570.3	 5986.0	...
6169284	  745.9	  570.5	 5985.0	...
6169285	  746.1	  570.5	 5983.0	...
6169286	  746.2	  570.5	 5982.0	...
6169287	  746.7	  570.4	 5983.0	...
6169288	  746.9	  570.1	 5985.0	...
6169289	  746.9	  569.8	 5986.0	...
6169290	  746.6	  569.6	 5987.0	...
6169291	  746.7	  569.5	 5987.0	...
6169292	  746.9	  569.4	 5989.0	...
6169293	  747.2	  569.3	 5990.0	...
6169294	  747.1	  569.2	 5991.0	...
6169295	  746.9	  569.1	 5991.0	...
6169296	  746.8	  570.1	 5991.0	...
6169297	  747.1	  571.2	 5991.0	...
6169298	  747.5	  572.2	 5992.0	...
6169299	  747.8	  572.1	 5992.0	...
6169300	  748.0	  572.0	 5992.0	...
6169301	  748.2	  571.9	 5991.0	...
6169302	  748.1	  571.8	 5992.0	...
6169303	  747.7	  571.6	 5994.0	...
6169304	  747.3	  571.3	 5995.0	...
6169305	  747.2	  571.3	 5994.0	...
6169306	  747.2	  571.2	 5991.0	...
6169307	  747.2	  570.9	 5988.0	...
6169308	  747.1	  570.6	 5989.0	...
6169309	  747.1	  570.4	 5993.0	...
6169310	  747.4	  570.4	 5997.0	...
6169311	  747.5	  570.1	 5998.0	...
6169312	  747.7	  569.7	 5998.0	...
6169313	  747.6	  569.3	 5997.0	...
6169314	  747.8	  569.3	 5996.0	...
6169315	  747.9	  569.3	 5995.0	...
6169316	  747.4	  569.6	 5995.0	...
6169317	  746.7	  570.0	 5994.0	...
6169318	  746.1	  570.2	 5992.0	...
6169319	  746.1	  569.9	 5990.0	...
6169320	  746.2	  569.1	 5992.0	...
6169321	  746.3	  568.4	 5996.0	...
6169322	  746.4	  567.8	 5999.0	...
6169323	  746.4	  567.8	 5998.0	...
6169324	  746.4	  567.8	 5998.0	...
6169325	  746.4	  567.9	 5999.0	...
6169326	  747.0	  568.0	 6000.0	...
6169327	  747.6	  568.0	 6000.0	...
6169328	  748.2	  568.5	 6001.0	...
6169329	  748.0	  569.1	 6001.0	...
6169330	  747.9	  569.7	 6000.0	...
6169331	  747.7	  569.9	 5999.0	...
6169332	  747.7	  569.9	 5999.0	...
6169333	  747.8	  569.8	 5999.0	...
6169334	  747.8	  568.8	 6000.0	...
6169335	  747.7	  567.8	 6001.0	...
6169336	  747.4	  567.3	 6001.0	...
6169337	  747.2	  567.5	 6000.0	...
6169338	  747.3	  567.7	 5999.0	...
6169339	  747.6	  567.7	 6000.0	...
6169340	  747.6	  567.8	 6003.0	...
6169341	  747.4	  567.9	 6005.0	...
6169342	  747.2	  568.2	 6004.0	...
6169343	  747.4	  568.7	 6004.0	...
6169344	  747.8	  569.2	 6004.0	...
6169345	  748.2	  569.6	 6004.0	...
6169346	  748.5	  569.5	 6005.0	...
6169347	  748.8	  569.3	 6008.0	...
6169348	  749.0	  568.7	 6009.0	...
6169349	  748.6	  568.2	 6014.0	...
6169350	  748.1	  568.4	 6017.0	...
6169351	  747.6	  569.1	 6019.0	...
6169352	  747.5	  569.7	 6018.0	...
6169353	  747.5	  569.6	 6016.0	...
6169354	  747.5	  569.5	 6016.0	...
6169355	  747.5	  569.4	 6018.0	...
6169356	  747.5	  569.6	 6020.0	...
6169357	  747.8	  569.9	 6022.0	...
6169358	  748.2	  570.3	 6023.0	...
6169359	  748.5	  570.6	 6023.0	...
6169360	  748.5	  570.7	 6021.0	...
6169361	  748.6	  570.8	 6016.0	...
6169362	  748.6	  570.8	 6013.0	...
6169363	  748.7	  570.6	 6012.0	...
6169364	  748.6	  570.5	 6014.0	...
6169365	  748.5	  570.4	 6016.0	...
6169366	  748.5	  570.4	 6018.0	...
6169367	  748.5	  570.4	 6019.0	...
6169368	  748.4	  570.4	 6021.0	...
6169369	  748.4	  570.2	 6022.0	...
6169370	  748.3	  570.0	 6023.0	...
6169371	  748.3	  569.8	 6024.0	...
6169372	  748.4	  569.9	 6026.0	...
6169373	  748.9	  570.1	 6028.0	...
6169374	  749.3	  570.4	 6029.0	...
6169375	  749.7	  570.7	 6030.0	...
6169376	  749.6	  570.9	 6030.0	...
6169377	  749.5	  570.9	 6030.0	...
6169378	  749.3	  571.0	 6030.0	...
6169379	  749.3	  571.0	 6030.0	...
6169380	  749.4	  571.3	 6034.0	...
6169381	  749.6	  571.4	 6037.0	...
6169382	  750.0	  571.6	 6042.0	...
6169383	  750.2	  571.6	 6043.0	...
6169384	  750.4	  571.7	 6042.0	...
6169385	  750.4	  571.8	 6040.0	...
6169386	  750.4	  571.6	 6036.0	...
6169387	  750.4	  571.4	 6034.0	...
6169388	  750.3	  571.1	 6032.0	...
6169389	  750.2	  570.8	 6032.0	...
6169390	  750.0	  570.5	 6035.0	...
6169391	  749.9	  570.6	 6037.0	...
6169392	  749.8	  570.9	 6039.0	...
6169393	  749.8	  571.3	 6040.0	...
6169394	  749.9	  571.3	 6041.0	...
6169395	  750.0	  571.2	 6041.0	...
6169396	  750.1	  571.1	 6043.0	...
6169397	  750.2	  571.0	 6046.0	...
6169398	  750.2	  571.1	 6049.0	...
6169399	  750.2	  571.2	 6051.0	...
6169400	  750.2	  571.1	 6053.0	...
MSG	6169401 0000 _ Number On
6169401	  750.1	  570.9	 6055.0	...
6169402	  750.0	  570.7	 6058.0	...
6169403	  749.8	  570.7	 6061.0	...
6169404	  749.7	  570.6	 6064.0	...
6169405	  749.8	  570.6	 6065.0	...
6169406	  750.0	  570.2	 6066.0	...
6169407	  750.2	  569.8	 6066.0	...
6169408	  750.4	  569.6	 6070.0	...
6169409	  750.6	  569.7	 6074.0	...
6169410	  750.6	  569.9	 6079.0	...
6169411	  750.6	  570.2	 6082.0	...
6169412	  750.6	  570.5	 6083.0	...
6169413	  750.4	  570.6	 6085.0	...
6169414	  750.3	  570.7	 6086.0	...
6169415	  750.1	  570.8	 6085.0	...
6169416	  750.1	  570.8	 6083.0	...
6169417	  750.1	  570.9	 6081.0	...
6169418	  750.2	  571.0	 6083.0	...
6169419	  750.2	  570.8	 6084.0	...
6169420	  750.2	  570.6	 6086.0	...
6169421	  750.5	  570.4	 6086.0	...
6169422	  750.9	  570.4	 6086.0	...
6169423	  751.1	  570.2	 6083.0	...
6169424	  751.0	  570.3	 6080.0	...
6169425	  750.9	  570.5	 6081.0	...
6169426	  751.0	  570.7	 6085.0	...
6169427	  751.1	  570.8	 6088.0	...
6169428	  751.2	  570.9	 6088.0	...
6169429	  751.3	  570.5	 6089.0	...
6169430	  751.4	  570.1	 6089.0	...
6169431	  751.5	  569.5	 6090.0	...
6169432	  751.6	  569.4	 6090.0	...
6169433	  751.6	  569.6	 6091.0	...
6169434	  751.5	  569.9	 6093.0	...
6169435	  751.4	  570.0	 6098.0	...
6169436	  751.2	  569.8	 6103.0	...
6169437	  751.0	  569.6	 6107.0	...
6169438	  751.3	  569.5	 6109.0	...
6169439	  751.6	  569.5	 6110.0	...
6169440	  752.0	  569.6	 6109.0	...
6169441	  752.1	  569.6	 6107.0	...
6169442	  752.1	  569.5	 6107.0	...
6169443	  752.1	  569.4	 6110.0	...
6169444	  752.0	  569.4	 6113.0	...
6169445	  752.0	  569.4	 6112.0	...
6169446	  751.8	  569.4	 6110.0	...
6169447	  751.6	  569.2	 6110.0	...
6169448	  751.4	  569.1	 6115.0	...
6169449	  751.4	  569.1	 6119.0	...
6169450	  751.4	  569.3	 6124.0	...
6169451	  751.4	  569.0	 6125.0	...
6169452	  751.4	  568.4	 6123.0	...
6169453	  751.4	  567.9	 6121.0	...
6169454	  751.7	  568.4	 6121.0	...
6169455	  752.0	  568.8	 6123.0	...
6169456	  752.4	  569.4	 6127.0	...
6169457	  752.5	  569.5	 6129.0	...
6169458	  752.5	  569.3	 6130.0	...
6169459	  752.4	  568.9	 6132.0	...
6169460	  752.0	  568.5	 6134.0	...
6169461	  751.5	  568.4	 6135.0	...
6169462	  751.4	  568.1	 6135.0	...
6169463	  751.6	  567.9	 6136.0	...
6169464	  751.8	  567.8	 6136.0	...
6169465	  751.7	  567.5	 6137.0	...
6169466	  751.8	  567.3	 6140.0	...
6169467	  752.1	  567.7	 6144.0	...
6169468	  752.4	  568.2	 6149.0	...
6169469	  752.6	  568.2	 6153.0	...
6169470	  752.9	  567.7	 6157.0	...
6169471	  753.1	  567.0	 6157.0	...
6169472	  753.3	  566.8	 6154.0	...
6169473	  753.2	  566.3	 6151.0	...
6169474	  753.2	  566.2	 6151.0	...
6169475	  753.2	  566.1	 6152.0	...
6169476	  753.3	  566.2	 6153.0	...
6169477	  753.2	  566.0	 6155.0	...
6169478	  753.1	  565.9	 6160.0	...
6169479	  753.0	  566.2	 6164.0	...
6169480	  752.8	  566.5	 6167.0	...
6169481	  752.8	  566.7	 6168.0	...
6169482	  752.8	  566.6	 6169.0	...
6169483	  752.9	  566.5	 6172.0	...
6169484	  753.1	  566.5	 6173.0	...
6169485	  752.9	  566.4	 6171.0	...
6169486	  752.6	  566.5	 6167.0	...
6169487	  752.3	  566.6	 6164.0	...
6169488	  752.4	  566.7	 6164.0	...
6169489	  752.5	  566.7	 6167.0	...
6169490	  752.7	  566.9	 6171.0	...
6169491	  752.9	  567.0	 6174.0	...
6169492	  752.9	  566.8	 6176.0	...
6169493	  752.8	  566.4	 6177.0	...
6169494	  752.9	  566.0	 6177.0	...
6169495	  753.3	  565.9	 6175.0	...
6169496	  753.6	  565.8	 6176.0	...
6169497	  753.5	  565.7	 6182.0	...
6169498	  753.4	  565.4	 6187.0	...
6169499	  753.3	  565.1	 6186.0	...
6169500	  753.3	  564.9	 6181.0	...
6169501	  753.3	  564.8	 6183.0	...
6169502	  753.2	  564.7	 6189.0	...
6169503	  752.9	  564.7	 6195.0	...
6169504	  752.6	  565.3	 6195.0	...
6169505	  752.4	  565.9	 6197.0	...
6169506	  752.4	  566.4	 6202.0	...
6169507	  752.5	  566.5	 6207.0	...
6169508	  752.5	  566.6	 6209.0	...
6169509	  752.6	  566.6	 6210.0	...
6169510	  752.5	  565.9	 6214.0	...
6169511	  752.4	  565.3	 6220.0	...
6169512	  752.3	  564.8	 6225.0	...
6169513	  752.3	  564.9	 6225.0	...
6169514	  752.3	  565.0	 6227.0	...
6169515	  752.2	  565.0	 6228.0	...
6169516	  752.0	  564.9	 6228.0	...
6169517	  751.8	  565.0	 6226.0	...
6169518	  752.0	  565.0	 6229.0	...
6169519	  752.2	  565.2	 6234.0	...
6169520	  752.3	  565.3	 6240.0	...
6169521	  752.3	  565.3	 6240.0	...
6169522	  752.2	  565.3	 6240.0	...
6169523	  752.2	  565.3	 6240.0	...
6169524	  752.1	  565.4	 6245.0	...
6169525	  752.1	  565.4	 6249.0	...
6169526	  752.0	  565.2	 6251.0	...
6169527	  751.9	  564.7	 6248.0	...
6169528	  751.5	  564.3	 6246.0	...
6169529	  751.3	  564.4	 6246.0	...
6169530	  751.1	  564.8	 6248.0	...
6169531	  751.0	  565.1	 6253.0	...
6169532	  751.2	  565.0	 6259.0	...
6169533	  751.4	  564.9	 6263.0	...
6169534	  751.7	  564.9	 6263.0	...
6169535	  751.9	  565.1	 6263.0	...
6169536	  752.3	  565.3	 6266.0	...
6169537	  752.6	  565.5	 6271.0	...
6169538	  752.7	  565.5	 6277.0	...
6169539	  752.7	  565.3	 6281.0	...
6169540	  752.4	  565.0	 6280.0	...
6169541	  752.0	  564.7	 6277.0	...
6169542	  751.5	  564.7	 6275.0	...
6169543	  751.4	  564.6	 6276.0	...
6169544	  751.5	  564.8	 6278.0	...
6169545	  751.8	  564.9	 6280.0	...
6169546	  752.2	  565.1	 6280.0	...
6169547	  752.3	  565.2	 6280.0	...
6169548	  752.3	  565.3	 6280.0	...
6169549	  752.0	  565.3	 6282.0	...
6169550	  751.6	  565.4	 6283.0	...
6169551	  751.3	  565.4	 6284.0	...
6169552	  751.3	  565.4	 6284.0	...
6169553	  751.4	  565.2	 6285.0	...
6169554	  751.3	  565.0	 6286.0	...
6169555	  751.3	  564.8	 6287.0	...
6169556	  751.3	  564.9	 6289.0	...
6169557	  751.3	  564.9	 6291.0	...
6169558	  751.3	  564.7	 6291.0	...
6169559	  751.4	  564.4	 6291.0	...
6169560	  751.6	  564.0	 6292.0	...
6169561	  751.8	  563.9	 6294.0	...
6169562	  751.6	  564.0	 6297.0	...
6169563	  751.4	  564.3	 6298.0	...
6169564	  751.1	  564.5	 6299.0	...
6169565	  751.1	  564.6	 6301.0	...
6169566	  751.3	  564.6	 6303.0	...
6169567	  751.6	  564.5	 6304.0	...
6169568	  751.9	  564.4	 6305.0	...
6169569	  751.9	  564.4	 6310.0	...
6169570	  751.6	  564.6	 6315.0	...
6169571	  751.3	  564.8	 6320.0	...
6169572	  750.9	  564.7	 6321.0	...
6169573	  750.9	  564.5	 6321.0	...
6169574	  751.0	  564.7	 6326.0	...
6169575	  751.1	  565.3	 6332.0	...
6169576	  751.2	  565.8	 6338.0	...
6169577	  751.2	  565.8	 6339.0	...
6169578	  751.2	  565.6	 6339.0	...
6169579	  751.2	  565.4	 6337.0	...
6169580	  751.2	  565.7	 6336.0	...
6169581	  751.6	  566.2	 6336.0	...
6169582	  751.9	  566.3	 6337.0	...
6169583	  752.2	  565.5	 6341.0	...
6169584	  752.1	  564.8	 6346.0	...
6169585	  751.9	  565.2	 6350.0	...
6169586	  751.7	  566.0	 6352.0	...
6169587	  751.6	  566.7	 6351.0	...
6169588	  751.6	  566.7	 6351.0	...
6169589	  751.3	  566.6	 6350.0	...
6169590	  751.0	  566.6	 6351.0	...
6169591	  750.8	  566.6	 6353.0	...
6169592	  750.7	  566.2	 6358.0	...
6169593	  750.8	  565.8	 6362.0	...
6169594	  750.9	  565.5	 6367.0	...
6169595	  750.9	  565.5	 6368.0	...
6169596	  750.8	  565.5	 6370.0	...
6169597	  750.7	  565.4	 6371.0	...
6169598	  751.1	  565.2	 6372.0	...
6169599	  751.6	  565.1	 6376.0	...
6169600	  752.0	  565.0	 6380.0	...
6169601	  752.2	  564.9	 6384.0	...
6169602	  752.3	  564.8	 6383.0	...
6169603	  752.5	  565.0	 6382.0	...
6169604	  752.4	  565.3	 6381.0	...
6169605	  752.3	  565.5	 6382.0	...
6169606	  752.2	  565.7	 6384.0	...
6169607	  752.2	  565.7	 6387.0	...
6169608	  752.3	  565.7	 6388.0	...
6169609	  752.4	  565.7	 6389.0	...
6169610	  752.4	  565.7	 6390.0	...
6169611	  752.3	  565.9	 6392.0	...
6169612	  752.3	  566.0	 6393.0	...
6169613	  752.3	  566.0	 6394.0	...
6169614	  752.6	  565.7	 6393.0	...
6169615	  752.9	  565.4	 6393.0	...
6169616	  753.2	  565.0	 6398.0	...
6169617	  753.1	  564.5	 6402.0	...
6169618	  752.9	  564.1	 6405.0	...
6169619	  752.7	  564.2	 6403.0	...
6169620	  752.6	  564.6	 6402.0	...
6169621	  752.7	  565.0	 6403.0	...
6169622	  752.8	  565.4	 6404.0	...
6169623	  752.5	  565.8	 6407.0	...
6169624	  752.2	  566.0	 6409.0	...
6169625	  751.8	  565.5	 6411.0	...
6169626	  751.6	  564.8	 6412.0	...
6169627	  751.6	  564.1	 6420.0	...
6169628	  752.0	  564.1	 6427.0	...
6169629	  752.5	  563.9	 6432.0	...
6169630	  753.1	  563.6	 6431.0	...
6169631	  753.6	  563.3	 6430.0	...
6169632	  753.9	  563.2	 6430.0	...
6169633	  754.0	  563.2	 6432.0	...
6169634	  754.0	  563.2	 6437.0	...
6169635	  753.7	  563.3	 6442.0	...
6169636	  753.4	  564.0	 6442.0	...
6169637	  753.2	  564.8	 6438.0	...
6169638	  753.2	  565.0	 6438.0	...
6169639	  752.8	  564.5	 6442.0	...
6169640	  752.4	  564.3	 6447.0	...
6169641	  752.1	  564.6	 6448.0	...
6169642	  752.4	  564.7	 6449.0	...
6169643	  752.9	  564.7	 6452.0	...
6169644	  753.5	  564.4	 6454.0	...
6169645	  753.8	  564.1	 6456.0	...
6169646	  753.8	  563.9	 6455.0	...
6169647	  753.8	  563.8	 6453.0	...
6169648	  753.5	  563.8	 6451.0	...
6169649	  753.2	  563.9	 6450.0	...
6169650	  752.9	  564.1	 6450.0	...
6169651	  753.0	  564.3	 6451.0	...
6169652	  753.0	  564.5	 6453.0	...
6169653	  752.9	  564.6	 6458.0	...
6169654	  752.8	  564.5	 6463.0	...
6169655	  752.6	  564.5	 6468.0	...
6169656	  752.4	  564.1	 6467.0	...
6169657	  752.3	  563.7	 6466.0	...
6169658	  752.4	  563.4	 6469.0	...
6169659	  752.5	  563.4	 6472.0	...
6169660	  752.5	  563.4	 6475.0	...
6169661	  752.6	  563.7	 6475.0	...
6169662	  752.8	  564.0	 6475.0	...
6169663	  753.0	  564.3	 6476.0	...
6169664	  753.3	  564.3	 6476.0	...
6169665	  753.3	  564.1	 6477.0	...
6169666	  753.4	  563.8	 6480.0	...
6169667	  753.5	  564.0	 6484.0	...
6169668	  753.4	  564.5	 6485.0	...
6169669	  753.0	  564.7	 6485.0	...
6169670	  752.5	  564.4	 6484.0	...
6169671	  752.5	  564.0	 6487.0	...
6169672	  752.6	  563.8	 6490.0	...
6169673	  752.6	  563.7	 6493.0	...
6169674	  752.6	  563.5	 6493.0	...
6169675	  752.6	  563.3	 6494.0	...
6169676	  752.6	  563.1	 6497.0	...
6169677	  752.6	  562.9	 6499.0	...
6169678	  752.5	  562.8	 6499.0	...
6169679	  752.8	  562.7	 6498.0	...
6169680	  753.1	  562.8	 6500.0	...
6169681	  753.5	  563.4	 6502.0	...
6169682	  753.4	  564.0	 6504.0	...
6169683	  753.3	  563.9	 6504.0	...
6169684	  753.1	  563.3	 6505.0	...
6169685	  752.8	  562.9	 6506.0	...
6169686	  752.6	  563.4	 6506.0	...
6169687	  752.4	  564.0	 6506.0	...
6169688	  752.0	  563.8	 6506.0	...
6169689	  751.6	  563.2	 6506.0	...
6169690	  751.2	  562.7	 6506.0	...
6169691	  751.3	  563.1	 6506.0	...
6169692	  751.5	  563.5	 6507.0	...
6169693	  751.6	  563.3	 6508.0	...
6169694	  751.6	  563.0	 6507.0	...
6169695	  751.6	  562.5	 6511.0	...
6169696	  751.7	  562.4	 6516.0	...
6169697	  751.8	  562.7	 6520.0	...
6169698	  751.8	  563.1	 6521.0	...
6169699	  752.2	  563.4	 6522.0	...
6169700	  752.6	  563.3	 6524.0	...
6169701	  752.5	  563.5	 6525.0	...
6169702	  751.9	  563.7	 6526.0	...
6169703	  750.9	  563.9	 6529.0	...
6169704	  750.5	  563.9	 6533.0	...
6169705	  750.3	  564.0	 6537.0	...
MSG	6169706 0000 _ Number Off
6169706	  750.5	  564.0	 6537.0	...
6169707	  750.8	  563.9	 6537.0	...
6169708	  750.9	  563.9	 6537.0	...
6169709	  751.1	  563.8	 6539.0	...
6169710	  751.2	  563.7	 6541.0	...
6169711	  751.3	  563.5	 6544.0	...
6169712	  751.4	  563.5	 6545.0	...
6169713	  751.3	  563.5	 6544.0	...
6169714	  751.2	  563.8	 6543.0	...
6169715	  751.0	  564.1	 6541.0	...
6169716	  750.7	  564.2	 6541.0	...
6169717	  750.4	  564.3	 6542.0	...
6169718	  750.3	  564.0	 6544.0	...
6169719	  750.3	  563.8	 6547.0	...
6169720	  750.3	  563.6	 6549.0	...
6169721	  750.4	  563.7	 6550.0	...
6169722	  750.3	  563.7	 6552.0	...
6169723	  750.3	  563.7	 6554.0	...
6169724	  750.3	  564.0	 6556.0	...
6169725	  750.6	  564.4	 6559.0	...
6169726	  750.9	  564.7	 6561.0	...
6169727	  751.1	  564.4	 6562.0	...
6169728	  751.0	  564.3	 6564.0	...
6169729	  750.8	  564.3	 6565.0	...
6169730	  750.8	  564.4	 6567.0	...
6169731	  750.9	  564.3	 6566.0	...
6169732	  750.9	  564.1	 6565.0	...
6169733	  750.7	  563.9	 6569.0	...
6169734	  750.3	  563.9	 6574.0	...
6169735	  750.0	  564.0	 6574.0	...
6169736	  749.8	  564.0	 6569.0	...
6169737	  749.9	  564.2	 6568.0	...
6169738	  750.2	  564.3	 6573.0	...
6169739	  750.6	  564.4	 6578.0	...
6169740	  751.0	  564.3	 6577.0	...
6169741	  751.0	  564.3	 6581.0	...
6169742	  751.0	  564.4	 6584.0	...
6169743	  751.0	  564.5	 6588.0	...
6169744	  751.0	  564.6	 6587.0	...
6169745	  751.1	  564.7	 6587.0	...
6169746	  750.8	  564.7	 6587.0	...
6169747	  750.6	  565.0	 6586.0	...
6169748	  750.3	  565.2	 6585.0	...
6169749	  749.9	  565.4	 6583.0	...
6169750	  749.5	  565.3	 6583.0	...
6169751	  749.4	  565.4	 6585.0	...
6169752	  749.8	  565.6	 6587.0	...
6169753	  750.3	  565.8	 6588.0	...
6169754	  750.5	  565.9	 6588.0	...
6169755	  750.6	  566.0	 6588.0	...
6169756	  750.6	  566.0	 6588.0	...
6169757	  750.7	  566.0	 6590.0	...
6169758	  751.0	  566.0	 6592.0	...
6169759	  751.3	  566.0	 6594.0	...
6169760	  751.6	  566.0	 6598.0	...
6169761	  751.6	  566.0	 6602.0	...
6169762	  751.6	  566.0	 6605.0	...
6169763	  751.7	  566.0	 6604.0	...
6169764	  751.4	  566.0	 6603.0	...
6169765	  751.0	  566.1	 6602.0	...
6169766	  750.4	  566.1	 6602.0	...
6169767	  750.1	  565.8	 6604.0	...
6169768	  749.4	  565.6	 6607.0	...
6169769	  748.3	  565.6	 6611.0	...
EFIX R   6169130	6169769	640	  749.0	  567.2	   6196
SSACC R  6169770
6169770	  747.0	  565.8	 6613.0	...
6169771	  745.0	  566.0	 6612.0	...
6169772	  742.9	  566.0	 6609.0	...
6169773	  739.9	  565.8	 6609.0	...
6169774	  737.5	  565.6	 6612.0	...
6169775	  735.1	  565.6	 6614.0	...
6169776	  733.8	  565.8	 6615.0	...
6169777	  732.2	  565.6	 6618.0	...
6169778	  731.2	  565.2	 6620.0	...
6169779	  731.1	  564.7	 6623.0	...
6169780	  731.8	  564.3	 6624.0	...
6169781	  732.7	  563.9	 6628.0	...
6169782	  733.7	  563.1	 6631.0	...
6169783	  735.7	  561.8	 6633.0	...
6169784	  738.1	  560.6	 6633.0	...
ESACC R  6169770	6169784	15	  747.0	  565.8	  738.1	  560.6	   0.22	     42
SFIX R   6169785
6169785	  740.3	  559.8	 6633.0	...
6169786	  741.9	  560.1	 6632.0	...
6169787	  743.1	  560.7	 6631.0	...
6169788	  743.5	  561.2	 6630.0	...
6169789	  743.6	  561.5	 6630.0	...
6169790	  743.5	  562.1	 6630.0	...
6169791	  743.6	  562.7	 6629.0	...
6169792	  743.7	  563.3	 6629.0	...
6169793	  743.7	  563.3	 6633.0	...
6169794	  742.7	  562.8	 6638.0	...
6169795	  741.7	  562.2	 6642.0	...
6169796	  740.2	  561.3	 6641.0	...
6169797	  739.3	  561.0	 6641.0	...
6169798	  738.4	  560.7	 6643.0	...
6169799	  737.9	  560.7	 6644.0	...
6169800	  738.0	  561.2	 6646.0	...
6169801	  738.2	  561.7	 6647.0	...
6169802	  738.3	  562.2	 6647.0	...
6169803	  738.5	  562.2	 6646.0	...
6169804	  738.6	  562.2	 6645.0	...
6169805	  738.6	  562.3	 6646.0	...
6169806	  738.4	  562.3	 6649.0	...
6169807	  738.3	  562.3	 6652.0	...
6169808	  738.0	  562.2	 6652.0	...
6169809	  737.7	  562.0	 6652.0	...
6169810	  737.8	  561.8	 6653.0	...
6169811	  738.1	  561.5	 6655.0	...
6169812	  738.4	  561.5	 6656.0	...
6169813	  738.4	  561.5	 6656.0	...
6169814	  738.3	  561.4	 6658.0	...
6169815	  738.4	  561.3	 6660.0	...
6169816	  738.4	  561.2	 6660.0	...
6169817	  738.0	  561.3	 6658.0	...
6169818	  737.5	  561.5	 6656.0	...
6169819	  737.2	  562.0	 6656.0	...
6169820	  737.3	  562.6	 6665.0	...
6169821	  737.2	  562.0	 6673.0	...
6169822	  737.5	  561.2	 6680.0	...
6169823	  737.7	  560.3	 6680.0	...
6169824	  737.8	  560.0	 6681.0	...
6169825	  737.7	  559.8	 6682.0	...
6169826	  737.5	  559.8	 6683.0	...
6169827	  737.6	  560.2	 6683.0	...
6169828	  737.6	  560.6	 6682.0	...
6169829	  737.6	  560.6	 6680.0	...
6169830	  737.6	  560.4	 6678.0	...
6169831	  737.5	  560.2	 6676.0	...
6169832	  737.5	  559.9	 6676.0	...
6169833	  737.5	  559.7	 6674.0	...
6169834	  737.4	  559.4	 6673.0	...
6169835	  737.4	  559.4	 6672.0	...
6169836	  737.4	  559.6	 6671.0	...
6169837	  737.4	  559.7	 6677.0	...
6169838	  737.4	  559.9	 6685.0	...
6169839	  737.4	  559.9	 6692.0	...
6169840	  737.4	  559.9	 6696.0	...
6169841	  737.4	  560.0	 6698.0	...
6169842	  737.3	  560.0	 6695.0	...
6169843	  737.2	  560.1	 6690.0	...
6169844	  737.0	  560.2	 6686.0	...
6169845	  736.9	  560.2	 6690.0	...
6169846	  737.0	  561.3	 6695.0	...
6169847	  737.5	  562.2	 6700.0	...
6169848	  738.0	  563.0	 6701.0	...
6169849	  738.3	  562.8	 6701.0	...
6169850	  738.4	  562.6	 6702.0	...
6169851	  738.4	  562.5	 6703.0	...
6169852	  738.5	  562.3	 6703.0	...
6169853	  738.5	  562.0	 6703.0	...
6169854	  738.0	  561.6	 6702.0	...
6169855	  737.5	  561.3	 6701.0	...
6169856	  737.0	  561.0	 6699.0	...
6169857	  737.1	  561.3	 6698.0	...
6169858	  737.0	  561.7	 6698.0	...
6169859	  736.9	  561.9	 6701.0	...
6169860	  736.6	  561.7	 6705.0	...
6169861	  736.5	  561.7	 6709.0	...
6169862	  736.5	  562.0	 6713.0	...
6169863	  736.6	  562.3	 6715.0	...
6169864	  736.5	  562.1	 6716.0	...
6169865	  736.4	  561.8	 6715.0	...
6169866	  736.3	  561.7	 6715.0	...
6169867	  736.4	  561.8	 6716.0	...
6169868	  736.6	  561.7	 6717.0	...
6169869	  736.6	  561.5	 6719.0	...
6169870	  736.5	  561.4	 6720.0	...
6169871	  736.2	  561.4	 6721.0	...
6169872	  736.4	  561.5	 6721.0	...
6169873	  736.6	  561.6	 6720.0	...
6169874	  736.7	  561.7	 6720.0	...
6169875	  736.6	  561.6	 6721.0	...
6169876	  736.3	  561.5	 6722.0	...
6169877	  736.2	  561.3	 6721.0	...
6169878	  736.1	  561.3	 6718.0	...
6169879	  736.1	  561.5	 6715.0	...
6169880	  736.2	  561.8	 6714.0	...
6169881	  735.9	  562.0	 6715.0	...
6169882	  735.6	  561.9	 6717.0	...
6169883	  735.2	  561.9	 6719.0	...
6169884	  735.1	  561.9	 6721.0	...
6169885	  735.3	  562.0	 6721.0	...
6169886	  735.5	  562.0	 6722.0	...
6169887	  735.8	  562.0	 6722.0	...
6169888	  735.8	  562.0	 6720.0	...
6169889	  735.6	  561.8	 6717.0	...
6169890	  735.4	  561.7	 6715.0	...
6169891	  735.3	  561.6	 6715.0	...
6169892	  735.5	  561.5	 6716.0	...
6169893	  735.8	  561.3	 6714.0	...
6169894	  735.9	  561.5	 6711.0	...
6169895	  736.0	  561.8	 6708.0	...
6169896	  735.8	  561.8	 6707.0	...
6169897	  735.5	  561.4	 6706.0	...
6169898	  735.4	  561.1	 6705.0	...
6169899	  735.5	  561.4	 6706.0	...
6169900	  735.6	  561.8	 6710.0	...
6169901	  735.8	  562.2	 6716.0	...
6169902	  735.7	  562.4	 6723.0	...
6169903	  735.6	  562.2	 6729.0	...
6169904	  735.5	  561.9	 6734.0	...
6169905	  735.4	  561.5	 6733.0	...
6169906	  735.4	  561.6	 6732.0	...
6169907	  735.5	  561.8	 6731.0	...
6169908	  735.5	  561.9	 6728.0	...
6169909	  735.4	  561.9	 6725.0	...
6169910	  735.4	  561.9	 6723.0	...
6169911	  735.3	  561.3	 6724.0	...
6169912	  735.2	  560.6	 6727.0	...
6169913	  734.9	  560.0	 6731.0	...
6169914	  734.8	  560.2	 6735.0	...
6169915	  734.7	  560.4	 6736.0	...
6169916	  734.7	  560.6	 6735.0	...
MSG	6169917 0000 _ Number On
6169917	  734.9	  561.3	 6734.0	...
6169918	  735.1	  561.9	 6734.0	...
6169919	  735.3	  562.4	 6734.0	...
6169920	  735.3	  562.4	 6732.0	...
6169921	  735.3	  562.2	 6730.0	...
6169922	  735.4	  562.1	 6734.0	...
6169923	  735.4	  561.8	 6739.0	...
6169924	  735.6	  561.6	 6746.0	...
6169925	  735.7	  561.6	 6748.0	...
6169926	  735.3	  561.9	 6748.0	...
6169927	  734.8	  562.3	 6744.0	...
6169928	  734.6	  562.5	 6740.0	...
6169929	  734.9	  562.4	 6738.0	...
6169930	  735.1	  562.7	 6739.0	...
6169931	  734.9	  562.9	 6743.0	...
6169932	  735.1	  563.1	 6747.0	...
6169933	  735.5	  563.1	 6748.0	...
6169934	  735.9	  563.0	 6752.0	...
6169935	  735.9	  563.0	 6757.0	...
6169936	  735.9	  563.1	 6761.0	...
6169937	  735.9	  563.5	 6760.0	...
6169938	  735.7	  564.0	 6758.0	...
6169939	  735.4	  564.0	 6756.0	...
6169940	  735.6	  563.5	 6760.0	...
6169941	  736.0	  562.9	 6764.0	...
6169942	  736.5	  563.0	 6768.0	...
6169943	  736.5	  563.1	 6768.0	...
6169944	  735.8	  563.2	 6768.0	...
6169945	  735.2	  563.1	 6768.0	...
6169946	  734.9	  563.4	 6768.0	...
6169947	  735.3	  563.7	 6768.0	...
6169948	  735.7	  564.2	 6771.0	...
6169949	  735.8	  564.4	 6774.0	...
6169950	  735.8	  564.7	 6771.0	...
6169951	  735.9	  564.8	 6766.0	...
6169952	  735.8	  564.4	 6762.0	...
6169953	  735.9	  563.9	 6764.0	...
6169954	  735.9	  563.4	 6766.0	...
6169955	  735.9	  563.4	 6766.0	...
6169956	  736.0	  563.3	 6766.0	...
6169957	  735.8	  563.3	 6771.0	...
6169958	  735.6	  563.4	 6775.0	...
6169959	  735.2	  563.5	 6780.0	...
6169960	  735.0	  563.7	 6780.0	...
6169961	  735.0	  563.8	 6780.0	...
6169962	  735.3	  563.8	 6782.0	...
6169963	  735.7	  563.7	 6784.0	...
6169964	  735.7	  563.6	 6781.0	...
6169965	  735.3	  563.3	 6776.0	...
6169966	  734.6	  563.1	 6773.0	...
6169967	  734.5	  562.9	 6775.0	...
6169968	  734.4	  562.8	 6777.0	...
6169969	  734.5	  562.8	 6776.0	...
6169970	  734.6	  563.1	 6775.0	...
6169971	  734.5	  563.4	 6776.0	...
6169972	  734.4	  563.7	 6779.0	...
6169973	  734.3	  563.7	 6781.0	...
6169974	  734.3	  563.7	 6783.0	...
6169975	  734.3	  563.7	 6782.0	...
6169976	  734.5	  563.3	 6782.0	...
6169977	  734.7	  562.9	 6781.0	...
6169978	  734.8	  562.5	 6781.0	...
6169979	  734.8	  562.4	 6786.0	...
6169980	  734.6	  562.4	 6790.0	...
6169981	  734.5	  562.4	 6794.0	...
6169982	  734.3	  562.6	 6794.0	...
6169983	  734.3	  562.7	 6795.0	...
6169984	  734.2	  562.9	 6796.0	...
6169985	  734.1	  563.3	 6798.0	...
6169986	  733.9	  563.7	 6798.0	...
6169987	  733.8	  564.0	 6798.0	...
6169988	  734.0	  564.1	 6798.0	...
6169989	  734.2	  564.5	 6797.0	...
6169990	  734.5	  564.9	 6795.0	...
6169991	  734.1	  564.7	 6794.0	...
6169992	  733.8	  564.3	 6794.0	...
6169993	  733.6	  563.8	 6793.0	...
6169994	  733.8	  563.8	 6793.0	...
6169995	  733.9	  563.8	 6794.0	...
6169996	  733.8	  563.8	 6796.0	...
6169997	  733.5	  563.5	 6796.0	...
6169998	  733.3	  563.2	 6795.0	...
6169999	  733.4	  563.0	 6795.0	...
6170000	  733.5	  563.2	 6795.0	...
6170001	  733.7	  563.4	 6796.0	...
6170002	  733.7	  563.5	 6794.0	...
6170003	  733.7	  563.7	 6793.0	...
6170004	  733.7	  563.9	 6791.0	...
6170005	  733.4	  564.1	 6793.0	...
6170006	  733.1	  563.9	 6795.0	...
6170007	  733.3	  563.8	 6798.0	...
6170008	  733.7	  563.7	 6800.0	...
6170009	  733.8	  563.7	 6797.0	...
6170010	  733.4	  563.4	 6794.0	...
6170011	  733.0	  563.0	 6790.0	...
6170012	  732.9	  562.7	 6791.0	...
6170013	  732.9	  562.9	 6798.0	...
6170014	  733.0	  563.0	 6805.0	...
6170015	  733.2	  563.1	 6812.0	...
6170016	  733.5	  563.3	 6812.0	...
6170017	  733.3	  563.5	 6812.0	...
6170018	  733.1	  563.8	 6813.0	...
6170019	  733.1	  563.8	 6813.0	...
6170020	  733.6	  563.7	 6813.0	...
6170021	  734.2	  563.6	 6812.0	...
6170022	  734.1	  563.6	 6811.0	...
6170023	  733.8	  563.6	 6810.0	...
6170024	  733.5	  563.6	 6810.0	...
6170025	  733.6	  563.4	 6810.0	...
6170026	  733.6	  562.9	 6809.0	...
6170027	  733.7	  562.4	 6809.0	...
6170028	  733.8	  562.0	 6808.0	...
6170029	  733.8	  562.1	 6809.0	...
6170030	  733.3	  562.3	 6810.0	...
6170031	  732.9	  562.4	 6811.0	...
6170032	  732.8	  562.5	 6813.0	...
6170033	  733.2	  562.5	 6816.0	...
6170034	  733.6	  562.4	 6818.0	...
6170035	  734.0	  562.5	 6819.0	...
6170036	  734.2	  562.7	 6820.0	...
6170037	  733.9	  563.0	 6821.0	...
6170038	  733.4	  562.8	 6823.0	...
6170039	  733.0	  562.4	 6824.0	...
6170040	  733.0	  561.9	 6821.0	...
6170041	  733.1	  561.8	 6818.0	...
6170042	  733.0	  561.7	 6816.0	...
6170043	  732.8	  562.0	 6817.0	...
6170044	  732.7	  562.1	 6818.0	...
6170045	  732.7	  562.3	 6818.0	...
6170046	  732.9	  562.6	 6815.0	...
6170047	  733.1	  563.0	 6813.0	...
6170048	  733.2	  563.4	 6814.0	...
6170049	  733.3	  563.4	 6819.0	...
6170050	  733.6	  563.5	 6824.0	...
6170051	  733.9	  563.4	 6822.0	...
6170052	  733.8	  563.3	 6819.0	...
6170053	  733.5	  563.3	 6816.0	...
6170054	  733.2	  563.3	 6817.0	...
6170055	  733.3	  563.1	 6817.0	...
6170056	  733.5	  563.0	 6817.0	...
6170057	  733.6	  562.9	 6816.0	...
6170058	  733.7	  562.9	 6815.0	...
6170059	  733.9	  562.9	 6813.0	...
6170060	  734.1	  562.9	 6811.0	...
6170061	  734.0	  562.9	 6808.0	...
6170062	  733.7	  562.9	 6806.0	...
6170063	  733.5	  562.7	 6809.0	...
6170064	  733.5	  562.4	 6813.0	...
6170065	  733.4	  562.1	 6816.0	...
6170066	  733.3	  562.0	 6811.0	...
6170067	  733.3	  562.0	 6807.0	...
6170068	  733.6	  561.9	 6803.0	...
6170069	  733.9	  561.9	 6803.0	...
6170070	  734.1	  561.8	 6807.0	...
6170071	  734.0	  561.7	 6811.0	...
6170072	  733.8	  561.5	 6815.0	...
6170073	  733.6	  561.5	 6814.0	...
6170074	  733.5	  561.5	 6814.0	...
6170075	  733.5	  561.4	 6811.0	...
6170076	  733.5	  561.3	 6809.0	...
6170077	  733.5	  561.1	 6809.0	...
6170078	  733.8	  560.9	 6812.0	...
6170079	  734.1	  560.8	 6815.0	...
6170080	  734.5	  561.0	 6814.0	...
6170081	  734.6	  561.2	 6819.0	...
6170082	  734.7	  561.3	 6823.0	...
6170083	  734.5	  561.2	 6828.0	...
6170084	  734.2	  561.2	 6828.0	...
6170085	  733.8	  561.2	 6828.0	...
6170086	  733.8	  560.8	 6829.0	...
6170087	  733.7	  560.4	 6830.0	...
6170088	  733.7	  560.1	 6830.0	...
6170089	  733.7	  560.2	 6829.0	...
6170090	  733.7	  560.2	 6827.0	...
6170091	  733.5	  560.1	 6828.0	...
6170092	  733.4	  560.0	 6829.0	...
6170093	  733.4	  559.8	 6827.0	...
6170094	  733.6	  560.3	 6824.0	...
6170095	  733.8	  560.8	 6822.0	...
6170096	  733.7	  561.2	 6824.0	...
6170097	  733.6	  561.2	 6824.0	...
6170098	  733.6	  561.1	 6824.0	...
6170099	  733.7	  561.2	 6823.0	...
6170100	  733.7	  561.2	 6823.0	...
6170101	  733.7	  561.1	 6822.0	...
6170102	  733.7	  561.1	 6821.0	...
6170103	  733.5	  561.2	 6821.0	...
6170104	  733.3	  561.1	 6821.0	...
6170105	  733.4	  561.1	 6822.0	...
6170106	  733.7	  560.9	 6827.0	...
6170107	  733.9	  560.8	 6832.0	...
6170108	  733.7	  560.9	 6835.0	...
6170109	  733.6	  561.1	 6834.0	...
6170110	  733.6	  561.3	 6834.0	...
6170111	  733.6	  561.3	 6835.0	...
6170112	  733.7	  561.4	 6837.0	...
6170113	  733.8	  561.5	 6839.0	...
6170114	  733.8	  561.6	 6841.0	...
6170115	  733.7	  561.8	 6839.0	...
6170116	  733.5	  561.7	 6836.0	...
6170117	  732.9	  561.8	 6834.0	...
6170118	  732.4	  561.8	 6835.0	...
6170119	  732.3	  561.9	 6836.0	...
6170120	  732.5	  562.1	 6837.0	...
6170121	  732.8	  562.4	 6839.0	...
6170122	  732.7	  562.1	 6842.0	...
6170123	  732.6	  561.8	 6843.0	...
6170124	  732.6	  561.5	 6841.0	...
6170125	  732.6	  561.7	 6838.0	...
6170126	  732.6	  561.7	 6836.0	...
6170127	  732.6	  561.7	 6837.0	...
6170128	  732.5	  561.7	 6838.0	...
6170129	  732.5	  561.8	 6836.0	...
6170130	  732.5	  562.0	 6834.0	...
6170131	  732.4	  561.9	 6836.0	...
6170132	  732.4	  561.7	 6840.0	...
6170133	  732.4	  561.4	 6844.0	...
6170134	  732.5	  561.3	 6843.0	...
6170135	  732.6	  561.2	 6843.0	...
6170136	  732.7	  560.7	 6843.0	...
6170137	  732.4	  560.1	 6842.0	...
6170138	  732.0	  559.7	 6844.0	...
6170139	  731.9	  559.9	 6846.0	...
6170140	  732.1	  560.3	 6848.0	...
6170141	  732.3	  560.6	 6848.0	...
6170142	  732.3	  561.1	 6847.0	...
6170143	  732.3	  561.4	 6846.0	...
6170144	  732.4	  561.1	 6847.0	...
6170145	  732.4	  560.5	 6849.0	...
6170146	  732.6	  560.4	 6851.0	...
6170147	  732.8	  560.9	 6848.0	...
6170148	  732.6	  561.4	 6846.0	...
6170149	  732.2	  561.4	 6843.0	...
6170150	  731.7	  561.4	 6843.0	...
6170151	  731.6	  561.4	 6843.0	...
6170152	  731.4	  561.0	 6842.0	...
6170153	  731.1	  560.5	 6843.0	...
6170154	  731.1	  560.1	 6844.0	...
6170155	  731.1	  560.1	 6846.0	...
6170156	  731.2	  560.3	 6845.0	...
6170157	  731.3	  560.6	 6843.0	...
6170158	  731.4	  560.7	 6841.0	...
6170159	  731.4	  560.8	 6840.0	...
6170160	  731.4	  560.8	 6843.0	...
6170161	  731.5	  560.9	 6849.0	...
6170162	  731.5	  561.0	 6856.0	...
6170163	  731.6	  560.5	 6858.0	...
6170164	  731.6	  560.0	 6856.0	...
6170165	  731.7	  559.4	 6854.0	...
6170166	  731.7	  559.3	 6852.0	...
6170167	  731.6	  559.2	 6851.0	...
6170168	  731.3	  559.1	 6850.0	...
6170169	  731.2	  559.0	 6850.0	...
6170170	  731.1	  559.0	 6851.0	...
6170171	  731.2	  559.4	 6852.0	...
6170172	  731.3	  559.9	 6851.0	...
6170173	  731.3	  560.6	 6852.0	...
6170174	  731.3	  560.9	 6856.0	...
6170175	  731.3	  561.0	 6859.0	...
6170176	  731.6	  560.9	 6862.0	...
6170177	  732.0	  560.9	 6864.0	...
6170178	  732.4	  560.8	 6866.0	...
6170179	  732.9	  560.7	 6866.0	...
6170180	  733.6	  560.6	 6865.0	...
6170181	  734.3	  560.6	 6864.0	...
6170182	  736.0	  560.1	 6864.0	...
6170183	  737.4	  559.5	 6867.0	...
6170184	  739.9	  558.7	 6870.0	...
6170185	  741.3	  558.1	 6871.0	...
6170186	  743.2	  557.5	 6871.0	...
6170187	  744.3	  557.3	 6868.0	...
6170188	  745.2	  557.4	 6866.0	...
6170189	  745.6	  557.6	 6865.0	...
6170190	  745.5	  557.9	 6867.0	...
6170191	  745.4	  558.3	 6869.0	...
6170192	  745.2	  558.7	 6867.0	...
6170193	  744.5	  559.1	 6864.0	...
6170194	  743.2	  559.7	 6864.0	...
6170195	  742.1	  559.9	 6867.0	...
6170196	  741.3	  560.2	 6868.0	...
6170197	  740.8	  560.1	 6868.0	...
6170198	  740.2	  559.8	 6871.0	...
6170199	  739.8	  558.7	 6875.0	...
6170200	  739.5	  557.4	 6879.0	...
6170201	  739.1	  556.5	 6878.0	...
6170202	  739.0	  556.4	 6878.0	...
6170203	  739.1	  556.5	 6880.0	...
6170204	  739.2	  556.6	 6881.0	...
6170205	  738.7	  556.7	 6878.0	...
6170206	  738.3	  556.7	 6875.0	...
6170207	  738.3	  556.7	 6871.0	...
6170208	  738.6	  556.9	 6870.0	...
6170209	  739.1	  557.4	 6869.0	...
6170210	  739.0	  557.8	 6869.0	...
6170211	  739.1	  558.0	 6869.0	...
6170212	  739.4	  558.4	 6869.0	...
6170213	  739.7	  558.8	 6870.0	...
6170214	  739.9	  559.3	 6871.0	...
6170215	  740.0	  559.3	 6871.0	...
6170216	  739.9	  558.7	 6871.0	...
6170217	  739.9	  557.9	 6869.0	...
6170218	  739.7	  557.3	 6867.0	...
6170219	  739.6	  557.4	 6866.0	...
6170220	  739.5	  557.4	 6867.0	...
MSG	6170221 0000 _ Number Off
6170221	  739.3	  557.4	 6867.0	...
6170222	  739.0	  557.4	 6867.0	...
6170223	  739.0	  557.4	 6866.0	...
6170224	  739.2	  557.4	 6868.0	...
6170225	  739.3	  557.3	 6870.0	...
6170226	  739.7	  557.3	 6873.0	...
6170227	  740.3	  557.3	 6873.0	...
6170228	  740.9	  557.1	 6873.0	...
6170229	  741.0	  557.0	 6872.0	...
6170230	  741.0	  557.0	 6874.0	...
6170231	  741.0	  557.1	 6877.0	...
6170232	  741.0	  557.4	 6880.0	...
6170233	  740.7	  557.7	 6880.0	...
6170234	  740.3	  557.9	 6880.0	...
6170235	  740.1	  557.9	 6881.0	...
6170236	  740.3	  558.0	 6881.0	...
6170237	  740.6	  558.0	 6881.0	...
6170238	  740.7	  558.0	 6881.0	...
6170239	  740.9	  558.0	 6881.0	...
6170240	  741.1	  558.1	 6882.0	...
6170241	  741.2	  558.2	 6882.0	...
6170242	  741.1	  558.3	 6881.0	...
6170243	  740.7	  558.3	 6881.0	...
6170244	  740.4	  558.3	 6883.0	...
6170245	  740.2	  558.3	 6886.0	...
6170246	  740.1	  558.4	 6889.0	...
6170247	  740.0	  558.3	 6891.0	...
6170248	  740.0	  558.0	 6893.0	...
6170249	  740.0	  557.7	 6894.0	...
6170250	  740.4	  557.4	 6892.0	...
6170251	  740.8	  557.2	 6891.0	...
6170252	  741.3	  557.1	 6891.0	...
6170253	  741.2	  557.2	 6891.0	...
6170254	  741.1	  557.3	 6891.0	...
6170255	  741.0	  557.3	 6891.0	...
6170256	  740.8	  557.1	 6890.0	...
6170257	  740.5	  556.9	 6890.0	...
6170258	  740.3	  556.6	 6891.0	...
6170259	  740.4	  556.5	 6891.0	...
6170260	  740.5	  556.6	 6893.0	...
6170261	  740.7	  556.6	 6897.0	...
6170262	  740.6	  556.5	 6902.0	...
6170263	  740.5	  556.5	 6903.0	...
6170264	  740.4	  556.6	 6901.0	...
6170265	  740.4	  556.6	 6899.0	...
6170266	  740.4	  556.7	 6899.0	...
6170267	  740.4	  556.7	 6900.0	...
6170268	  740.4	  556.7	 6900.0	...
6170269	  740.4	  556.6	 6900.0	...
6170270	  740.3	  556.3	 6900.0	...
6170271	  739.7	  556.1	 6901.0	...
6170272	  739.2	  556.3	 6897.0	...
6170273	  738.7	  556.7	 6893.0	...
6170274	  738.9	  557.3	 6887.0	...
6170275	  739.1	  557.4	 6885.0	...
6170276	  739.2	  557.2	 6886.0	...
6170277	  739.2	  556.8	 6888.0	...
6170278	  739.1	  556.7	 6894.0	...
6170279	  739.1	  556.9	 6897.0	...
6170280	  739.0	  557.0	 6899.0	...
6170281	  739.0	  556.8	 6899.0	...
6170282	  739.0	  556.6	 6899.0	...
6170283	  739.0	  556.7	 6901.0	...
6170284	  739.1	  556.7	 6902.0	...
6170285	  739.3	  556.6	 6902.0	...
6170286	  739.3	  556.6	 6902.0	...
6170287	  739.2	  556.6	 6902.0	...
6170288	  739.3	  556.8	 6903.0	...
6170289	  739.5	  556.9	 6904.0	...
6170290	  739.6	  556.7	 6905.0	...
6170291	  739.6	  556.5	 6906.0	...
6170292	  739.7	  556.2	 6906.0	...
6170293	  739.8	  556.1	 6907.0	...
6170294	  739.7	  556.2	 6908.0	...
6170295	  739.3	  556.3	 6907.0	...
6170296	  739.0	  556.4	 6906.0	...
6170297	  738.6	  556.4	 6904.0	...
6170298	  739.0	  556.1	 6904.0	...
6170299	  739.3	  555.9	 6904.0	...
6170300	  739.6	  555.7	 6904.0	...
6170301	  739.6	  555.6	 6901.0	...
6170302	  739.5	  555.5	 6898.0	...
6170303	  739.4	  555.3	 6899.0	...
6170304	  739.4	  555.2	 6903.0	...
6170305	  739.2	  555.2	 6904.0	...
6170306	  739.0	  555.3	 6900.0	...
6170307	  738.7	  555.5	 6896.0	...
6170308	  738.9	  555.4	 6896.0	...
6170309	  739.2	  555.3	 6896.0	...
6170310	  739.4	  555.1	 6896.0	...
6170311	  739.7	  555.2	 6897.0	...
6170312	  740.0	  555.7	 6898.0	...
6170313	  740.2	  556.1	 6899.0	...
6170314	  740.1	  556.0	 6901.0	...
6170315	  739.9	  555.1	 6902.0	...
6170316	  739.9	  554.3	 6901.0	...
6170317	  740.1	  554.0	 6898.0	...
6170318	  740.3	  554.2	 6895.0	...
6170319	  740.3	  554.2	 6892.0	...
6170320	  740.1	  554.2	 6890.0	...
6170321	  739.8	  554.2	 6888.0	...
6170322	  739.5	  554.2	 6892.0	...
6170323	  739.4	  554.2	 6897.0	...
6170324	  739.4	  554.1	 6902.0	...
6170325	  739.4	  554.0	 6902.0	...
6170326	  739.4	  554.0	 6902.0	...
6170327	  739.5	  553.8	 6902.0	...
6170328	  739.5	  553.6	 6905.0	...
6170329	  739.6	  553.4	 6908.0	...
6170330	  739.6	  553.4	 6910.0	...
6170331	  739.7	  553.3	 6906.0	...
6170332	  739.7	  553.4	 6903.0	...
6170333	  739.7	  553.4	 6901.0	...
6170334	  739.7	  553.5	 6903.0	...
6170335	  739.6	  553.7	 6906.0	...
6170336	  739.4	  553.7	 6907.0	...
6170337	  739.2	  553.5	 6909.0	...
6170338	  739.2	  553.3	 6906.0	...
6170339	  739.1	  553.1	 6903.0	...
6170340	  739.0	  552.8	 6901.0	...
6170341	  738.8	  552.6	 6903.0	...
6170342	  738.6	  552.4	 6904.0	...
6170343	  738.9	  552.4	 6904.0	...
6170344	  739.2	  552.5	 6905.0	...
6170345	  739.6	  552.7	 6905.0	...
6170346	  739.8	  553.0	 6905.0	...
6170347	  739.9	  553.0	 6905.0	...
6170348	  739.8	  552.9	 6905.0	...
6170349	  739.7	  552.7	 6905.0	...
6170350	  739.6	  552.7	 6902.0	...
6170351	  739.7	  552.9	 6899.0	...
6170352	  739.8	  553.0	 6897.0	...
6170353	  739.9	  553.3	 6898.0	...
6170354	  739.8	  553.5	 6899.0	...
6170355	  739.7	  553.4	 6900.0	...
6170356	  739.4	  553.2	 6901.0	...
6170357	  739.1	  553.0	 6904.0	...
6170358	  739.0	  553.1	 6906.0	...
6170359	  739.2	  553.6	 6908.0	...
6170360	  739.5	  554.2	 6909.0	...
6170361	  739.7	  554.9	 6907.0	...
6170362	  739.8	  555.2	 6904.0	...
6170363	  739.8	  555.6	 6902.0	...
6170364	  739.8	  555.9	 6902.0	...
6170365	  739.9	  556.2	 6903.0	...
6170366	  740.0	  556.4	 6905.0	...
6170367	  739.9	  556.4	 6906.0	...
6170368	  739.7	  556.5	 6908.0	...
6170369	  739.5	  556.5	 6909.0	...
6170370	  739.5	  556.0	 6911.0	...
6170371	  739.5	  555.6	 6913.0	...
6170372	  739.2	  555.5	 6913.0	...
6170373	  739.0	  555.9	 6911.0	...
6170374	  739.3	  556.2	 6910.0	...
6170375	  739.7	  556.1	 6909.0	...
6170376	  740.4	  556.2	 6909.0	...
6170377	  740.5	  556.4	 6909.0	...
6170378	  740.7	  556.6	 6909.0	...
6170379	  740.6	  556.5	 6909.0	...
6170380	  740.5	  556.5	 6910.0	...
6170381	  740.4	  556.7	 6911.0	...
6170382	  740.5	  557.0	 6911.0	...
6170383	  740.3	  556.7	 6911.0	...
6170384	  740.1	  556.3	 6914.0	...
6170385	  740.0	  556.2	 6915.0	...
6170386	  740.1	  556.5	 6917.0	...
6170387	  740.3	  556.9	 6917.0	...
6170388	  740.5	  556.9	 6918.0	...
6170389	  740.5	  556.5	 6918.0	...
6170390	  740.4	  556.0	 6919.0	...
6170391	  740.4	  555.2	 6916.0	...
6170392	  740.5	  554.9	 6913.0	...
6170393	  740.5	  554.6	 6909.0	...
6170394	  740.5	  554.5	 6911.0	...
6170395	  740.4	  554.4	 6912.0	...
6170396	  740.3	  554.3	 6914.0	...
6170397	  740.2	  554.2	 6915.0	...
6170398	  740.1	  554.1	 6916.0	...
6170399	  740.0	  554.1	 6916.0	...
6170400	  739.9	  554.2	 6916.0	...
6170401	  739.8	  554.4	 6916.0	...
6170402	  739.7	  554.6	 6917.0	...
6170403	  739.9	  554.6	 6919.0	...
6170404	  740.1	  554.2	 6921.0	...
6170405	  740.3	  553.7	 6922.0	...
6170406	  740.2	  553.2	 6922.0	...
6170407	  740.3	  553.1	 6922.0	...
6170408	  740.5	  553.4	 6922.0	...
6170409	  740.4	  553.7	 6922.0	...
6170410	  740.0	  553.9	 6921.0	...
6170411	  739.6	  554.1	 6925.0	...
6170412	  739.4	  554.3	 6929.0	...
6170413	  739.2	  554.5	 6931.0	...
6170414	  739.0	  554.6	 6929.0	...
6170415	  738.9	  554.4	 6926.0	...
6170416	  739.0	  554.2	 6925.0	...
6170417	  739.2	  554.0	 6925.0	...
6170418	  739.5	  553.8	 6926.0	...
6170419	  739.5	  553.9	 6926.0	...
6170420	  739.5	  553.9	 6923.0	...
6170421	  739.5	  553.9	 6920.0	...
6170422	  739.6	  553.9	 6917.0	...
6170423	  739.5	  553.9	 6917.0	...
6170424	  739.3	  553.9	 6917.0	...
6170425	  738.8	  554.0	 6917.0	...
6170426	  738.4	  554.1	 6917.0	...
6170427	  738.0	  554.0	 6919.0	...
6170428	  738.1	  554.0	 6921.0	...
6170429	  738.4	  553.8	 6923.0	...
6170430	  738.6	  553.8	 6922.0	...
6170431	  738.7	  553.7	 6922.0	...
MSG	6170432 0000 _ Number On
6170432	  738.7	  553.5	 6923.0	...
6170433	  738.7	  553.8	 6924.0	...
6170434	  738.5	  554.2	 6923.0	...
6170435	  738.4	  554.7	 6923.0	...
6170436	  738.3	  554.7	 6923.0	...
6170437	  738.4	  554.9	 6921.0	...
6170438	  738.5	  555.1	 6920.0	...
6170439	  738.4	  555.1	 6921.0	...
6170440	  738.3	  554.8	 6923.0	...
6170441	  738.2	  554.5	 6926.0	...
6170442	  738.2	  554.6	 6926.0	...
6170443	  738.3	  555.0	 6928.0	...
6170444	  738.3	  555.6	 6928.0	...
6170445	  738.3	  555.8	 6923.0	...
6170446	  738.3	  556.0	 6917.0	...
6170447	  738.3	  556.0	 6913.0	...
6170448	  738.2	  555.9	 6914.0	...
6170449	  738.2	  555.8	 6918.0	...
6170450	  738.1	  555.6	 6921.0	...
6170451	  738.1	  555.5	 6923.0	...
6170452	  738.0	  555.8	 6923.0	...
6170453	  737.9	  556.2	 6922.0	...
6170454	  737.9	  556.5	 6923.0	...
6170455	  738.1	  556.5	 6925.0	...
6170456	  738.3	  556.3	 6929.0	...
6170457	  738.4	  556.2	 6931.0	...
6170458	  738.4	  556.2	 6928.0	...
6170459	  738.3	  556.3	 6923.0	...
6170460	  738.4	  556.4	 6922.0	...
6170461	  738.4	  556.3	 6926.0	...
6170462	  738.4	  556.1	 6924.0	...
6170463	  738.4	  556.1	 6918.0	...
6170464	  738.4	  556.3	 6913.0	...
6170465	  738.4	  556.5	 6915.0	...
6170466	  738.5	  556.5	 6919.0	...
6170467	  738.6	  556.4	 6922.0	...
6170468	  738.1	  556.4	 6924.0	...
6170469	  737.7	  556.3	 6924.0	...
6170470	  737.3	  556.6	 6926.0	...
6170471	  737.3	  556.9	 6927.0	...
6170472	  737.3	  557.4	 6928.0	...
6170473	  737.3	  557.4	 6928.0	...
6170474	  737.5	  557.5	 6929.0	...
6170475	  737.6	  557.4	 6930.0	...
6170476	  737.6	  557.3	 6930.0	...
6170477	  737.5	  557.3	 6929.0	...
6170478	  737.3	  557.4	 6927.0	...
6170479	  737.5	  557.5	 6925.0	...
6170480	  737.6	  557.3	 6924.0	...
6170481	  737.7	  557.0	 6925.0	...
6170482	  737.7	  556.8	 6923.0	...
6170483	  738.2	  557.6	 6921.0	...
6170484	  738.7	  558.3	 6920.0	...
6170485	  739.3	  559.0	 6920.0	...
6170486	  739.3	  558.7	 6920.0	...
6170487	  739.3	  558.3	 6920.0	...
6170488	  738.8	  557.9	 6922.0	...
6170489	  738.3	  557.8	 6923.0	...
6170490	  737.8	  557.8	 6925.0	...
6170491	  737.8	  558.3	 6925.0	...
6170492	  737.7	  558.8	 6925.0	...
6170493	  737.7	  559.3	 6925.0	...
6170494	  737.8	  559.3	 6927.0	...
6170495	  737.8	  559.1	 6929.0	...
6170496	  737.8	  559.0	 6929.0	...
6170497	  737.7	  558.8	 6929.0	...
6170498	  737.6	  559.2	 6931.0	...
6170499	  737.8	  559.6	 6932.0	...
6170500	  738.1	  559.9	 6932.0	...
6170501	  737.9	  560.0	 6930.0	...
6170502	  737.4	  560.1	 6928.0	...
6170503	  736.8	  560.1	 6928.0	...
6170504	  736.7	  560.0	 6928.0	...
6170505	  736.7	  559.9	 6928.0	...
6170506	  737.0	  560.0	 6928.0	...
6170507	  737.2	  560.0	 6925.0	...
6170508	  737.2	  559.6	 6923.0	...
6170509	  737.4	  559.1	 6923.0	...
6170510	  737.6	  558.4	 6927.0	...
6170511	  737.8	  558.4	 6931.0	...
6170512	  737.8	  558.4	 6934.0	...
6170513	  737.8	  558.5	 6935.0	...
6170514	  737.8	  558.5	 6936.0	...
6170515	  737.9	  558.4	 6936.0	...
6170516	  737.9	  558.3	 6935.0	...
6170517	  737.8	  558.2	 6934.0	...
6170518	  737.7	  558.1	 6931.0	...
6170519	  737.7	  558.6	 6930.0	...
6170520	  737.8	  559.3	 6929.0	...
6170521	  737.8	  559.8	 6930.0	...
6170522	  737.8	  559.7	 6931.0	...
6170523	  737.9	  559.8	 6930.0	...
6170524	  738.0	  560.0	 6930.0	...
6170525	  738.1	  560.3	 6930.0	...
6170526	  738.1	  560.5	 6931.0	...
6170527	  738.0	  560.8	 6931.0	...
6170528	  738.0	  560.9	 6928.0	...
6170529	  738.1	  560.4	 6924.0	...
6170530	  738.3	  560.0	 6920.0	...
6170531	  738.3	  559.5	 6921.0	...
6170532	  738.2	  559.6	 6924.0	...
6170533	  738.2	  559.7	 6926.0	...
6170534	  738.2	  559.9	 6927.0	...
6170535	  738.3	  560.2	 6927.0	...
6170536	  738.3	  560.5	 6928.0	...
6170537	  738.3	  560.6	 6928.0	...
6170538	  738.3	  560.3	 6928.0	...
6170539	  738.3	  559.9	 6926.0	...
6170540	  738.3	  559.7	 6925.0	...
6170541	  738.5	  559.9	 6924.0	...
6170542	  738.7	  560.0	 6924.0	...
6170543	  738.9	  560.2	 6925.0	...
6170544	  738.7	  560.1	 6925.0	...
6170545	  738.3	  560.1	 6925.0	...
6170546	  738.0	  560.1	 6925.0	...
6170547	  737.6	  560.1	 6924.0	...
6170548	  737.6	  560.0	 6924.0	...
6170549	  737.5	  559.6	 6924.0	...
6170550	  737.6	  559.3	 6922.0	...
6170551	  737.8	  559.3	 6917.0	...
6170552	  738.1	  559.4	 6913.0	...
6170553	  738.3	  559.4	 6912.0	...
6170554	  738.6	  559.3	 6914.0	...
6170555	  738.8	  559.3	 6916.0	...
6170556	  739.1	  559.8	 6917.0	...
6170557	  739.1	  560.3	 6917.0	...
6170558	  739.1	  560.8	 6918.0	...
6170559	  739.1	  561.0	 6920.0	...
6170560	  739.0	  560.6	 6920.0	...
6170561	  738.7	  560.1	 6918.0	...
6170562	  738.4	  559.9	 6919.0	...
6170563	  738.3	  560.3	 6923.0	...
6170564	  738.4	  560.7	 6926.0	...
6170565	  738.5	  560.9	 6926.0	...
6170566	  738.7	  561.2	 6926.0	...
6170567	  738.8	  561.4	 6923.0	...
6170568	  738.9	  561.5	 6923.0	...
6170569	  739.2	  561.5	 6923.0	...
6170570	  739.1	  561.4	 6924.0	...
6170571	  739.3	  561.3	 6920.0	...
6170572	  739.1	  561.3	 6916.0	...
6170573	  739.2	  561.3	 6914.0	...
6170574	  739.1	  561.3	 6917.0	...
6170575	  738.9	  561.2	 6920.0	...
6170576	  738.8	  561.2	 6921.0	...
6170577	  738.9	  561.2	 6922.0	...
6170578	  739.0	  561.2	 6923.0	...
6170579	  739.1	  561.1	 6922.0	...
6170580	  739.1	  560.9	 6921.0	...
6170581	  739.2	  561.3	 6921.0	...
6170582	  739.2	  561.9	 6920.0	...
6170583	  739.4	  562.4	 6919.0	...
6170584	  739.4	  562.4	 6918.0	...
6170585	  739.5	  561.9	 6917.0	...
6170586	  739.5	  561.3	 6916.0	...
6170587	  739.6	  561.3	 6915.0	...
6170588	  739.6	  561.9	 6915.0	...
6170589	  739.4	  562.1	 6914.0	...
6170590	  739.3	  561.7	 6913.0	...
6170591	  739.1	  561.2	 6913.0	...
6170592	  739.1	  561.6	 6912.0	...
6170593	  738.9	  562.1	 6913.0	...
6170594	  738.8	  562.7	 6915.0	...
6170595	  738.7	  562.5	 6916.0	...
6170596	  738.9	  562.4	 6915.0	...
6170597	  738.9	  562.2	 6914.0	...
6170598	  738.8	  562.3	 6914.0	...
6170599	  739.1	  562.4	 6917.0	...
6170600	  739.4	  562.5	 6920.0	...
6170601	  739.7	  562.5	 6921.0	...
6170602	  739.8	  562.6	 6921.0	...
6170603	  739.9	  562.9	 6920.0	...
6170604	  739.9	  562.9	 6920.0	...
6170605	  739.8	  562.4	 6921.0	...
6170606	  739.6	  561.7	 6923.0	...
6170607	  739.5	  561.2	 6926.0	...
6170608	  739.5	  561.1	 6929.0	...
6170609	  739.5	  561.3	 6926.0	...
6170610	  739.3	  561.3	 6922.0	...
6170611	  739.1	  561.4	 6919.0	...
6170612	  739.0	  561.3	 6920.0	...
6170613	  739.1	  561.7	 6920.0	...
6170614	  739.3	  562.1	 6920.0	...
6170615	  739.2	  562.3	 6920.0	...
6170616	  739.1	  562.4	 6923.0	...
6170617	  738.9	  562.4	 6927.0	...
6170618	  738.9	  562.4	 6929.0	...
6170619	  738.8	  562.4	 6929.0	...
6170620	  738.7	  562.4	 6927.0	...
6170621	  738.5	  562.3	 6926.0	...
6170622	  738.5	  562.2	 6924.0	...
6170623	  738.6	  562.1	 6925.0	...
6170624	  738.6	  562.0	 6928.0	...
6170625	  738.6	  561.8	 6931.0	...
6170626	  738.5	  561.7	 6931.0	...
6170627	  738.3	  561.4	 6928.0	...
6170628	  738.2	  561.1	 6926.0	...
6170629	  738.1	  561.3	 6929.0	...
6170630	  738.1	  561.8	 6933.0	...
6170631	  738.3	  562.6	 6934.0	...
6170632	  738.3	  563.0	 6929.0	...
6170633	  738.4	  563.3	 6925.0	...
6170634	  738.6	  563.2	 6925.0	...
6170635	  738.8	  563.0	 6926.0	...
6170636	  739.1	  563.0	 6930.0	...
6170637	  739.0	  563.1	 6933.0	...
6170638	  739.0	  563.3	 6934.0	...
6170639	  738.9	  563.2	 6932.0	...
6170640	  738.9	  563.1	 6926.0	...
6170641	  738.9	  563.0	 6921.0	...
6170642	  739.3	  563.1	 6919.0	...
6170643	  739.5	  563.1	 6921.0	...
6170644	  740.0	  563.1	 6923.0	...
6170645	  740.1	  562.9	 6922.0	...
6170646	  739.8	  562.9	 6920.0	...
6170647	  739.4	  562.9	 6919.0	...
6170648	  739.1	  563.2	 6920.0	...
6170649	  738.9	  563.5	 6922.0	...
6170650	  738.8	  564.0	 6920.0	...
6170651	  738.7	  564.1	 6916.0	...
6170652	  738.9	  564.3	 6913.0	...
6170653	  739.0	  564.5	 6913.0	...
6170654	  739.2	  564.5	 6913.0	...
6170655	  739.3	  564.5	 6913.0	...
6170656	  739.5	  564.3	 6912.0	...
6170657	  739.7	  564.1	 6911.0	...
6170658	  739.8	  564.0	 6911.0	...
6170659	  739.8	  564.2	 6911.0	...
6170660	  739.8	  564.4	 6907.0	...
6170661	  739.9	  564.6	 6903.0	...
6170662	  740.0	  564.8	 6901.0	...
6170663	  740.0	  564.8	 6903.0	...
6170664	  740.1	  564.7	 6906.0	...
6170665	  740.3	  564.7	 6907.0	...
6170666	  740.6	  564.8	 6905.0	...
6170667	  740.4	  565.0	 6904.0	...
6170668	  740.1	  564.8	 6904.0	...
6170669	  739.8	  564.5	 6905.0	...
6170670	  739.6	  564.3	 6901.0	...
6170671	  739.5	  564.3	 6896.0	...
6170672	  739.5	  564.3	 6897.0	...
6170673	  739.5	  564.4	 6903.0	...
6170674	  739.9	  564.4	 6906.0	...
6170675	  740.3	  564.5	 6903.0	...
6170676	  740.7	  564.5	 6900.0	...
6170677	  740.8	  564.8	 6898.0	...
6170678	  740.9	  565.1	 6896.0	...
6170679	  741.0	  565.3	 6895.0	...
6170680	  741.0	  565.4	 6895.0	...
6170681	  741.1	  565.2	 6896.0	...
6170682	  740.9	  565.0	 6896.0	...
6170683	  740.7	  564.8	 6896.0	...
6170684	  740.1	  564.9	 6895.0	...
6170685	  739.7	  565.1	 6891.0	...
6170686	  739.4	  565.3	 6888.0	...
6170687	  739.4	  565.3	 6891.0	...
6170688	  739.5	  565.3	 6895.0	...
6170689	  739.6	  565.2	 6899.0	...
6170690	  739.8	  565.1	 6898.0	...
6170691	  740.0	  565.0	 6897.0	...
6170692	  740.1	  564.9	 6897.0	...
6170693	  740.1	  564.7	 6896.0	...
6170694	  740.3	  564.6	 6895.0	...
6170695	  740.6	  564.6	 6895.0	...
6170696	  740.6	  564.1	 6894.0	...
6170697	  740.0	  563.6	 6894.0	...
6170698	  739.5	  563.7	 6894.0	...
6170699	  739.3	  564.3	 6891.0	...
6170700	  739.4	  565.0	 6888.0	...
6170701	  739.4	  565.3	 6884.0	...
6170702	  739.6	  565.5	 6881.0	...
6170703	  739.6	  565.4	 6878.0	...
6170704	  740.1	  565.1	 6877.0	...
6170705	  740.5	  564.7	 6877.0	...
6170706	  740.9	  564.8	 6878.0	...
6170707	  740.9	  565.0	 6880.0	...
6170708	  740.8	  565.3	 6883.0	...
6170709	  740.6	  564.8	 6884.0	...
6170710	  740.5	  564.4	 6883.0	...
6170711	  740.2	  564.1	 6881.0	...
6170712	  740.1	  564.2	 6879.0	...
6170713	  740.0	  564.1	 6876.0	...
6170714	  740.1	  564.3	 6873.0	...
6170715	  740.2	  564.7	 6874.0	...
6170716	  740.0	  565.3	 6875.0	...
6170717	  739.7	  565.6	 6875.0	...
6170718	  739.4	  565.7	 6875.0	...
6170719	  739.4	  565.6	 6875.0	...
6170720	  739.7	  565.4	 6874.0	...
6170721	  740.1	  565.3	 6873.0	...
6170722	  740.6	  565.4	 6872.0	...
6170723	  740.9	  565.5	 6873.0	...
6170724	  741.1	  565.6	 6873.0	...
6170725	  741.2	  565.7	 6871.0	...
6170726	  741.4	  565.8	 6867.0	...
6170727	  741.4	  565.9	 6864.0	...
6170728	  741.2	  566.0	 6863.0	...
6170729	  740.9	  566.0	 6861.0	...
6170730	  740.3	  566.0	 6860.0	...
6170731	  739.6	  566.1	 6858.0	...
6170732	  738.4	  566.3	 6859.0	...
6170733	  736.9	  566.5	 6860.0	...
MSG	6170734 0000 _ Number Off
6170734	  734.6	  566.4	 6861.0	...
6170735	  732.7	  566.2	 6860.0	...
6170736	  730.9	  566.0	 6859.0	...
6170737	  729.8	  566.0	 6859.0	...
6170738	  728.4	  565.9	 6859.0	...
6170739	  727.0	  565.7	 6856.0	...
6170740	  726.2	  565.7	 6854.0	...
6170741	  725.8	  565.7	 6853.0	...
6170742	  726.0	  565.8	 6855.0	...
6170743	  726.5	  565.9	 6855.0	...
6170744	  727.1	  566.1	 6853.0	...
6170745	  728.8	  566.1	 6850.0	...
6170746	  730.7	  566.4	 6846.0	...
6170747	  733.3	  566.5	 6845.0	...
6170748	  735.3	  566.3	 6844.0	...
6170749	  736.6	  565.8	 6844.0	...
6170750	  737.4	  565.7	 6844.0	...
6170751	  737.7	  566.0	 6844.0	...
6170752	  738.0	  566.2	 6841.0	...
6170753	  738.0	  566.1	 6839.0	...
6170754	  737.7	  566.2	 6836.0	...
6170755	  737.0	  566.3	 6835.0	...
6170756	  736.0	  566.5	 6832.0	...
6170757	  735.3	  566.6	 6830.0	...
6170758	  734.5	  566.9	 6830.0	...
6170759	  734.2	  567.2	 6832.0	...
6170760	  733.7	  567.5	 6834.0	...
6170761	  733.6	  567.3	 6836.0	...
6170762	  733.7	  566.9	 6836.0	...
6170763	  734.1	  566.2	 6837.0	...
6170764	  734.5	  565.6	 6836.0	...
6170765	  734.7	  565.3	 6835.0	...
6170766	  734.8	  565.7	 6829.0	...
6170767	  735.0	  566.0	 6822.0	...
6170768	  734.6	  566.3	 6815.0	...
6170769	  734.0	  566.2	 6814.0	...
6170770	  733.5	  566.7	 6815.0	...
6170771	  733.5	  567.1	 6816.0	...
6170772	  733.6	  567.8	 6816.0	...
6170773	  733.8	  568.1	 6814.0	...
6170774	  733.9	  568.4	 6812.0	...
6170775	  733.9	  568.5	 6810.0	...
6170776	  734.0	  568.2	 6809.0	...
6170777	  734.2	  567.7	 6808.0	...
6170778	  734.3	  567.4	 6804.0	...
6170779	  734.1	  567.5	 6801.0	...
6170780	  733.8	  567.6	 6798.0	...
6170781	  733.6	  567.7	 6800.0	...
6170782	  733.5	  567.7	 6801.0	...
6170783	  733.4	  567.5	 6800.0	...
6170784	  733.4	  567.3	 6796.0	...
6170785	  733.1	  567.1	 6792.0	...
6170786	  732.9	  567.2	 6790.0	...
6170787	  732.8	  567.3	 6790.0	...
6170788	  733.1	  567.4	 6791.0	...
6170789	  734.0	  567.3	 6793.0	...
6170790	  734.7	  567.2	 6794.0	...
6170791	  735.0	  567.1	 6794.0	...
6170792	  734.8	  567.5	 6794.0	...
6170793	  734.5	  567.8	 6789.0	...
6170794	  734.3	  567.6	 6784.0	...
6170795	  734.1	  567.1	 6780.0	...
6170796	  734.0	  566.5	 6781.0	...
6170797	  733.9	  566.4	 6779.0	...
6170798	  734.0	  566.6	 6777.0	...
6170799	  734.1	  566.9	 6775.0	...
6170800	  734.3	  567.1	 6775.0	...
6170801	  734.5	  567.5	 6774.0	...
6170802	  734.3	  567.9	 6774.0	...
6170803	  734.1	  568.2	 6773.0	...
6170804	  734.0	  568.2	 6772.0	...
6170805	  734.2	  568.1	 6772.0	...
6170806	  734.3	  567.6	 6775.0	...
6170807	  734.3	  567.1	 6777.0	...
6170808	  734.1	  566.7	 6779.0	...
6170809	  734.0	  566.7	 6779.0	...
6170810	  733.9	  566.8	 6775.0	...
6170811	  733.9	  566.9	 6772.0	...
6170812	  733.9	  567.1	 6773.0	...
6170813	  734.1	  567.2	 6777.0	...
6170814	  734.2	  567.4	 6780.0	...
6170815	  734.1	  567.6	 6779.0	...
6170816	  734.0	  567.8	 6778.0	...
6170817	  734.0	  568.0	 6776.0	...
6170818	  734.1	  568.4	 6773.0	...
6170819	  734.1	  568.6	 6770.0	...
6170820	  734.0	  568.6	 6769.0	...
6170821	  734.1	  568.5	 6769.0	...
6170822	  734.1	  568.2	 6768.0	...
6170823	  734.0	  568.1	 6767.0	...
6170824	  733.8	  568.1	 6768.0	...
6170825	  733.6	  568.2	 6770.0	...
6170826	  733.8	  567.7	 6772.0	...
6170827	  734.1	  567.1	 6771.0	...
6170828	  734.0	  566.6	 6770.0	...
6170829	  733.6	  566.7	 6769.0	...
6170830	  733.1	  566.9	 6769.0	...
6170831	  733.2	  567.5	 6767.0	...
6170832	  733.4	  568.0	 6766.0	...
6170833	  733.7	  568.5	 6765.0	...
6170834	  733.9	  568.6	 6760.0	...
6170835	  733.7	  568.8	 6756.0	...
6170836	  733.3	  568.6	 6751.0	...
6170837	  732.9	  568.4	 6751.0	...
6170838	  732.8	  568.2	 6751.0	...
6170839	  733.1	  568.3	 6751.0	...
6170840	  733.5	  568.5	 6751.0	...
6170841	  733.8	  568.5	 6751.0	...
6170842	  733.8	  568.3	 6750.0	...
6170843	  733.6	  567.9	 6749.0	...
6170844	  733.5	  567.5	 6749.0	...
6170845	  733.4	  567.4	 6749.0	...
6170846	  733.5	  567.5	 6749.0	...
6170847	  733.6	  567.7	 6745.0	...
6170848	  733.7	  568.2	 6742.0	...
6170849	  733.8	  568.8	 6742.0	...
6170850	  734.1	  569.2	 6746.0	...
6170851	  734.1	  569.1	 6750.0	...
6170852	  734.1	  569.0	 6746.0	...
6170853	  733.9	  569.0	 6743.0	...
6170854	  733.9	  568.8	 6739.0	...
6170855	  733.9	  568.4	 6740.0	...
6170856	  733.7	  568.1	 6739.0	...
6170857	  733.6	  568.1	 6738.0	...
6170858	  733.6	  568.4	 6741.0	...
6170859	  733.5	  568.2	 6744.0	...
6170860	  733.4	  567.9	 6747.0	...
6170861	  733.2	  567.4	 6745.0	...
6170862	  733.1	  567.3	 6744.0	...
6170863	  733.1	  567.3	 6743.0	...
6170864	  733.1	  567.2	 6742.0	...
6170865	  733.3	  567.2	 6741.0	...
6170866	  733.5	  567.4	 6738.0	...
6170867	  733.9	  567.8	 6735.0	...
6170868	  734.0	  568.3	 6734.0	...
6170869	  734.1	  568.4	 6736.0	...
6170870	  734.1	  568.3	 6738.0	...
6170871	  734.1	  568.0	 6740.0	...
6170872	  733.8	  568.2	 6738.0	...
6170873	  733.6	  568.6	 6736.0	...
6170874	  733.3	  568.2	 6734.0	...
6170875	  733.3	  567.4	 6738.0	...
6170876	  733.2	  566.7	 6742.0	...
6170877	  733.3	  567.0	 6746.0	...
6170878	  733.2	  567.8	 6746.0	...
6170879	  733.2	  568.6	 6746.0	...
6170880	  733.2	  569.0	 6746.0	...
6170881	  733.4	  569.2	 6746.0	...
6170882	  733.5	  569.3	 6741.0	...
6170883	  733.6	  569.5	 6736.0	...
6170884	  733.5	  569.3	 6731.0	...
6170885	  733.4	  569.1	 6731.0	...
6170886	  733.4	  568.8	 6733.0	...
6170887	  733.4	  568.2	 6736.0	...
6170888	  733.3	  567.7	 6738.0	...
6170889	  733.3	  567.7	 6737.0	...
6170890	  733.5	  568.1	 6735.0	...
6170891	  733.8	  568.9	 6734.0	...
6170892	  734.1	  569.4	 6733.0	...
6170893	  734.2	  569.9	 6732.0	...
6170894	  734.3	  569.8	 6733.0	...
6170895	  734.3	  569.7	 6734.0	...
6170896	  734.3	  569.7	 6736.0	...
6170897	  734.3	  569.6	 6735.0	...
6170898	  734.3	  569.9	 6735.0	...
6170899	  734.2	  570.4	 6734.0	...
6170900	  734.0	  570.1	 6734.0	...
6170901	  733.8	  569.4	 6734.0	...
6170902	  733.5	  568.7	 6734.0	...
6170903	  733.4	  568.7	 6733.0	...
6170904	  733.3	  568.7	 6733.0	...
6170905	  733.4	  568.6	 6732.0	...
6170906	  733.4	  568.6	 6731.0	...
6170907	  733.5	  568.6	 6730.0	...
6170908	  733.5	  568.7	 6730.0	...
6170909	  733.4	  568.6	 6731.0	...
6170910	  733.3	  568.9	 6733.0	...
6170911	  733.2	  569.2	 6733.0	...
6170912	  733.5	  569.5	 6731.0	...
6170913	  733.8	  569.3	 6730.0	...
6170914	  734.0	  569.1	 6730.0	...
6170915	  734.0	  568.9	 6731.0	...
6170916	  733.9	  568.8	 6731.0	...
6170917	  734.0	  568.5	 6729.0	...
6170918	  734.0	  568.2	 6728.0	...
6170919	  734.1	  567.7	 6728.0	...
6170920	  734.3	  567.5	 6729.0	...
6170921	  734.7	  567.6	 6729.0	...
6170922	  734.8	  568.0	 6732.0	...
6170923	  734.6	  568.4	 6735.0	...
6170924	  734.3	  568.4	 6737.0	...
6170925	  734.4	  568.4	 6737.0	...
6170926	  734.5	  568.5	 6737.0	...
6170927	  734.6	  568.6	 6737.0	...
6170928	  734.6	  568.7	 6738.0	...
6170929	  734.7	  568.7	 6740.0	...
6170930	  734.8	  568.6	 6741.0	...
6170931	  734.9	  568.5	 6741.0	...
6170932	  734.6	  568.5	 6737.0	...
6170933	  734.4	  568.5	 6732.0	...
6170934	  734.2	  568.7	 6728.0	...
6170935	  734.3	  568.9	 6728.0	...
6170936	  734.4	  569.1	 6729.0	...
6170937	  734.4	  569.1	 6732.0	...
6170938	  734.4	  569.1	 6735.0	...
6170939	  734.7	  569.1	 6738.0	...
6170940	  734.9	  569.0	 6739.0	...
6170941	  735.1	  569.0	 6739.0	...
6170942	  735.1	  568.9	 6738.0	...
6170943	  735.2	  569.4	 6735.0	...
6170944	  735.3	  569.9	 6732.0	...
6170945	  735.3	  570.3	 6729.0	...
MSG	6170946 0000 _ Number On
6170946	  735.2	  570.0	 6728.0	...
6170947	  735.1	  569.8	 6725.0	...
6170948	  734.9	  569.7	 6724.0	...
6170949	  734.6	  569.5	 6722.0	...
6170950	  734.4	  569.2	 6721.0	...
6170951	  734.3	  569.1	 6720.0	...
6170952	  734.5	  569.2	 6720.0	...
6170953	  734.8	  569.3	 6722.0	...
6170954	  735.0	  569.2	 6725.0	...
6170955	  735.0	  569.2	 6725.0	...
6170956	  735.0	  569.3	 6722.0	...
6170957	  734.9	  569.5	 6716.0	...
6170958	  734.7	  569.7	 6712.0	...
6170959	  734.5	  569.9	 6707.0	...
6170960	  734.5	  570.2	 6707.0	...
6170961	  734.5	  570.5	 6708.0	...
6170962	  734.6	  570.7	 6709.0	...
6170963	  734.6	  570.7	 6711.0	...
6170964	  734.6	  570.5	 6714.0	...
6170965	  734.9	  570.3	 6717.0	...
6170966	  735.1	  570.3	 6720.0	...
6170967	  735.2	  570.4	 6722.0	...
6170968	  735.0	  570.6	 6722.0	...
6170969	  734.9	  570.9	 6716.0	...
6170970	  735.0	  571.2	 6710.0	...
6170971	  735.1	  571.1	 6710.0	...
6170972	  735.1	  570.7	 6714.0	...
6170973	  735.1	  570.4	 6718.0	...
6170974	  735.1	  570.3	 6718.0	...
6170975	  735.1	  570.2	 6718.0	...
6170976	  735.2	  570.0	 6718.0	...
6170977	  734.9	  569.9	 6719.0	...
6170978	  734.5	  569.8	 6718.0	...
6170979	  734.4	  570.0	 6715.0	...
6170980	  734.3	  570.2	 6715.0	...
6170981	  734.3	  570.3	 6718.0	...
6170982	  734.1	  570.2	 6721.0	...
6170983	  734.0	  570.0	 6721.0	...
6170984	  734.0	  569.9	 6720.0	...
6170985	  734.0	  569.9	 6719.0	...
6170986	  734.1	  570.0	 6716.0	...
6170987	  734.2	  570.1	 6714.0	...
6170988	  734.3	  570.2	 6712.0	...
6170989	  734.2	  570.2	 6711.0	...
6170990	  734.2	  570.0	 6712.0	...
6170991	  734.2	  570.3	 6712.0	...
6170992	  734.2	  570.7	 6711.0	...
6170993	  734.3	  570.8	 6710.0	...
6170994	  734.4	  570.4	 6709.0	...
6170995	  734.6	  570.1	 6709.0	...
6170996	  734.9	  570.1	 6709.0	...
6170997	  735.2	  570.2	 6709.0	...
6170998	  735.2	  570.2	 6709.0	...
6170999	  734.9	  570.1	 6709.0	...
6171000	  734.4	  569.8	 6708.0	...
6171001	  734.2	  569.4	 6707.0	...
6171002	  734.2	  569.3	 6707.0	...
6171003	  734.3	  569.2	 6706.0	...
6171004	  734.8	  569.3	 6703.0	...
6171005	  735.0	  569.5	 6699.0	...
6171006	  734.8	  569.5	 6694.0	...
6171007	  734.4	  569.9	 6692.0	...
6171008	  734.2	  570.2	 6692.0	...
6171009	  734.5	  570.5	 6693.0	...
6171010	  734.9	  570.5	 6693.0	...
6171011	  735.1	  570.7	 6694.0	...
6171012	  735.2	  570.9	 6694.0	...
6171013	  735.3	  570.3	 6696.0	...
6171014	  735.3	  569.5	 6701.0	...
6171015	  735.4	  568.9	 6705.0	...
6171016	  735.6	  569.1	 6705.0	...
6171017	  735.8	  569.4	 6703.0	...
6171018	  735.9	  569.4	 6700.0	...
6171019	  736.0	  569.3	 6701.0	...
6171020	  735.8	  569.1	 6704.0	...
6171021	  735.7	  569.0	 6708.0	...
6171022	  735.4	  568.9	 6712.0	...
6171023	  735.4	  569.0	 6711.0	...
6171024	  735.5	  569.0	 6710.0	...
6171025	  735.6	  569.0	 6710.0	...
6171026	  735.7	  569.0	 6708.0	...
6171027	  735.6	  568.8	 6707.0	...
6171028	  735.6	  568.6	 6713.0	...
6171029	  735.7	  568.9	 6722.0	...
6171030	  735.8	  569.4	 6731.0	...
6171031	  736.0	  570.0	 6731.0	...
6171032	  736.1	  570.1	 6731.0	...
6171033	  736.3	  570.7	 6730.0	...
6171034	  736.4	  571.2	 6729.0	...
6171035	  736.4	  571.6	 6730.0	...
6171036	  736.5	  571.5	 6731.0	...
6171037	  736.6	  571.5	 6732.0	...
6171038	  736.7	  571.3	 6732.0	...
6171039	  736.7	  571.1	 6732.0	...
6171040	  736.6	  570.9	 6732.0	...
6171041	  736.6	  570.8	 6734.0	...
6171042	  736.7	  570.8	 6735.0	...
6171043	  736.7	  570.9	 6732.0	...
6171044	  736.6	  571.1	 6728.0	...
6171045	  736.2	  571.4	 6724.0	...
6171046	  736.0	  571.5	 6723.0	...
6171047	  736.0	  571.6	 6722.0	...
6171048	  736.2	  571.7	 6723.0	...
6171049	  736.5	  571.8	 6724.0	...
6171050	  736.6	  571.9	 6725.0	...
6171051	  736.8	  571.9	 6724.0	...
6171052	  736.8	  571.8	 6718.0	...
6171053	  736.9	  571.8	 6713.0	...
6171054	  737.0	  571.8	 6711.0	...
6171055	  737.0	  571.6	 6712.0	...
6171056	  736.7	  571.4	 6714.0	...
6171057	  736.4	  571.2	 6717.0	...
6171058	  736.3	  571.3	 6719.0	...
6171059	  736.2	  571.4	 6721.0	...
6171060	  736.1	  571.4	 6720.0	...
6171061	  735.9	  571.4	 6720.0	...
6171062	  736.1	  571.2	 6718.0	...
6171063	  736.5	  571.2	 6716.0	...
6171064	  736.8	  571.0	 6713.0	...
6171065	  736.5	  570.7	 6712.0	...
6171066	  736.1	  569.9	 6712.0	...
6171067	  735.7	  569.2	 6713.0	...
6171068	  735.5	  568.8	 6713.0	...
6171069	  735.4	  569.0	 6714.0	...
6171070	  735.8	  569.5	 6715.0	...
6171071	  736.2	  569.8	 6717.0	...
6171072	  736.5	  570.3	 6719.0	...
6171073	  736.5	  570.5	 6717.0	...
6171074	  736.4	  570.8	 6714.0	...
6171075	  736.5	  571.1	 6712.0	...
6171076	  736.5	  571.2	 6713.0	...
6171077	  736.7	  571.4	 6715.0	...
6171078	  736.8	  571.5	 6717.0	...
6171079	  736.9	  571.7	 6717.0	...
6171080	  737.0	  571.3	 6716.0	...
6171081	  737.1	  570.9	 6715.0	...
6171082	  737.4	  570.7	 6717.0	...
6171083	  737.6	  571.0	 6721.0	...
6171084	  737.5	  571.1	 6722.0	...
6171085	  737.2	  570.7	 6719.0	...
6171086	  736.9	  570.3	 6716.0	...
6171087	  736.9	  569.9	 6717.0	...
6171088	  736.9	  569.9	 6719.0	...
6171089	  737.0	  569.9	 6722.0	...
6171090	  737.0	  569.8	 6723.0	...
6171091	  737.1	  569.8	 6725.0	...
6171092	  737.0	  569.8	 6725.0	...
6171093	  737.5	  569.7	 6725.0	...
6171094	  738.0	  569.5	 6724.0	...
6171095	  738.3	  570.0	 6724.0	...
6171096	  737.9	  570.5	 6724.0	...
6171097	  737.5	  571.3	 6723.0	...
6171098	  737.4	  571.5	 6721.0	...
6171099	  737.6	  571.5	 6717.0	...
6171100	  737.7	  571.5	 6714.0	...
6171101	  737.7	  571.4	 6713.0	...
6171102	  737.7	  571.1	 6714.0	...
6171103	  737.9	  570.7	 6716.0	...
6171104	  738.2	  570.8	 6718.0	...
6171105	  738.5	  571.3	 6720.0	...
6171106	  738.5	  571.8	 6721.0	...
6171107	  738.5	  571.2	 6722.0	...
6171108	  738.4	  570.6	 6723.0	...
6171109	  738.4	  570.4	 6724.0	...
6171110	  738.4	  570.8	 6725.0	...
6171111	  738.6	  571.5	 6723.0	...
6171112	  738.8	  571.9	 6721.0	...
6171113	  738.7	  572.4	 6721.0	...
6171114	  738.5	  572.5	 6724.0	...
6171115	  738.3	  572.3	 6725.0	...
6171116	  738.5	  572.0	 6725.0	...
6171117	  738.7	  571.9	 6724.0	...
6171118	  738.9	  571.9	 6724.0	...
6171119	  739.0	  572.0	 6723.0	...
6171120	  739.1	  571.9	 6722.0	...
6171121	  739.2	  571.7	 6722.0	...
6171122	  738.8	  571.3	 6723.0	...
6171123	  738.4	  571.1	 6723.0	...
6171124	  738.0	  571.1	 6722.0	...
6171125	  738.2	  571.2	 6721.0	...
6171126	  738.2	  570.7	 6721.0	...
6171127	  738.0	  570.0	 6721.0	...
6171128	  737.8	  569.3	 6721.0	...
6171129	  737.7	  569.2	 6721.0	...
6171130	  737.6	  569.0	 6724.0	...
6171131	  737.7	  569.6	 6729.0	...
6171132	  738.0	  570.1	 6734.0	...
6171133	  738.2	  570.6	 6735.0	...
6171134	  738.2	  570.6	 6733.0	...
6171135	  738.0	  570.8	 6729.0	...
6171136	  737.9	  571.1	 6726.0	...
6171137	  738.0	  571.1	 6726.0	...
6171138	  738.2	  571.1	 6729.0	...
6171139	  738.3	  571.4	 6731.0	...
6171140	  738.5	  571.7	 6732.0	...
6171141	  738.6	  571.9	 6729.0	...
6171142	  738.5	  571.9	 6725.0	...
6171143	  738.5	  571.7	 6723.0	...
6171144	  738.4	  571.2	 6725.0	...
6171145	  738.1	  570.6	 6727.0	...
6171146	  737.9	  570.6	 6729.0	...
6171147	  737.8	  571.0	 6732.0	...
6171148	  737.8	  571.7	 6734.0	...
6171149	  737.9	  571.9	 6736.0	...
6171150	  738.2	  572.1	 6737.0	...
6171151	  738.3	  572.1	 6738.0	...
6171152	  738.5	  571.9	 6738.0	...
6171153	  738.4	  571.6	 6738.0	...
6171154	  738.3	  571.1	 6738.0	...
6171155	  738.1	  570.9	 6741.0	...
6171156	  737.9	  570.3	 6744.0	...
6171157	  737.7	  569.9	 6745.0	...
6171158	  737.6	  569.5	 6744.0	...
6171159	  737.6	  569.4	 6744.0	...
6171160	  737.5	  569.4	 6746.0	...
6171161	  737.5	  569.4	 6748.0	...
6171162	  737.4	  569.5	 6747.0	...
6171163	  737.4	  569.5	 6746.0	...
6171164	  737.5	  569.5	 6745.0	...
6171165	  737.8	  569.4	 6746.0	...
6171166	  738.2	  569.0	 6747.0	...
6171167	  738.0	  568.6	 6748.0	...
6171168	  737.8	  568.2	 6748.0	...
6171169	  737.7	  568.1	 6750.0	...
6171170	  738.1	  567.9	 6752.0	...
6171171	  738.3	  567.8	 6752.0	...
6171172	  738.3	  567.8	 6750.0	...
6171173	  738.3	  567.8	 6748.0	...
6171174	  738.4	  568.2	 6748.0	...
6171175	  738.6	  568.6	 6748.0	...
6171176	  738.8	  568.9	 6749.0	...
6171177	  738.9	  568.9	 6750.0	...
6171178	  738.9	  568.9	 6752.0	...
6171179	  738.9	  569.1	 6754.0	...
6171180	  738.3	  569.3	 6757.0	...
6171181	  737.7	  569.3	 6756.0	...
6171182	  737.1	  569.1	 6753.0	...
6171183	  737.1	  568.3	 6751.0	...
6171184	  737.1	  567.6	 6751.0	...
6171185	  737.0	  567.4	 6752.0	...
6171186	  736.9	  567.8	 6751.0	...
6171187	  736.7	  568.1	 6749.0	...
6171188	  736.5	  568.3	 6747.0	...
6171189	  736.6	  568.5	 6749.0	...
6171190	  736.7	  569.0	 6750.0	...
6171191	  736.7	  569.3	 6751.0	...
6171192	  736.7	  569.5	 6751.0	...
6171193	  736.7	  569.5	 6751.0	...
6171194	  737.3	  569.5	 6751.0	...
6171195	  738.0	  569.7	 6751.0	...
6171196	  738.5	  569.1	 6752.0	...
6171197	  738.4	  568.4	 6753.0	...
6171198	  738.1	  567.7	 6753.0	...
6171199	  737.9	  567.7	 6753.0	...
6171200	  737.7	  567.7	 6753.0	...
6171201	  737.5	  567.9	 6751.0	...
6171202	  737.2	  568.4	 6748.0	...
6171203	  736.6	  569.4	 6744.0	...
6171204	  735.9	  570.3	 6746.0	...
6171205	  735.4	  571.0	 6747.0	...
6171206	  735.1	  571.1	 6748.0	...
6171207	  735.0	  570.9	 6748.0	...
6171208	  735.3	  570.3	 6751.0	...
6171209	  735.6	  569.7	 6754.0	...
6171210	  736.0	  569.3	 6755.0	...
6171211	  735.1	  569.0	 6757.0	...
6171212	  734.2	  568.4	 6760.0	...
6171213	  732.8	  567.7	 6766.0	...
6171214	  731.7	  567.2	 6769.0	...
6171215	  730.4	  567.2	 6770.0	...
6171216	  728.9	  566.8	 6769.0	...
6171217	  726.8	  566.0	 6768.0	...
6171218	  724.4	  564.8	 6766.0	...
6171219	  722.8	  563.4	 6764.0	...
6171220	  721.9	  561.5	 6763.0	...
6171221	  721.7	  560.2	 6765.0	...
6171222	  721.4	  559.7	 6766.0	...
6171223	  721.2	  559.5	 6767.0	...
6171224	  721.8	  559.0	 6767.0	...
6171225	  722.9	  558.5	 6767.0	...
6171226	  724.1	  558.5	 6769.0	...
6171227	  724.7	  558.7	 6771.0	...
6171228	  725.1	  558.9	 6773.0	...
6171229	  726.2	  559.2	 6774.0	...
6171230	  727.1	  559.3	 6774.0	...
6171231	  728.1	  559.3	 6772.0	...
6171232	  728.3	  559.4	 6771.0	...
6171233	  728.5	  559.7	 6770.0	...
6171234	  728.7	  560.0	 6772.0	...
6171235	  728.9	  560.2	 6771.0	...
6171236	  728.8	  560.0	 6771.0	...
6171237	  728.4	  559.9	 6768.0	...
6171238	  728.0	  559.6	 6767.0	...
6171239	  727.7	  559.5	 6765.0	...
6171240	  727.3	  559.6	 6769.0	...
6171241	  726.8	  559.9	 6772.0	...
6171242	  726.1	  560.2	 6776.0	...
6171243	  725.9	  560.5	 6777.0	...
6171244	  725.8	  560.7	 6777.0	...
6171245	  725.9	  560.8	 6777.0	...
6171246	  725.9	  560.7	 6776.0	...
6171247	  725.9	  560.5	 6776.0	...
6171248	  725.8	  560.4	 6776.0	...
6171249	  725.7	  560.5	 6776.0	...
6171250	  725.6	  560.5	 6775.0	...
6171251	  725.5	  560.6	 6774.0	...
MSG	6171252 0000 _ Number Off
6171252	  725.5	  560.7	 6772.0	...
6171253	  725.5	  560.7	 6771.0	...
6171254	  725.4	  560.5	 6771.0	...
6171255	  725.4	  560.3	 6773.0	...
6171256	  725.6	  560.3	 6775.0	...
6171257	  725.7	  560.2	 6776.0	...
6171258	  725.9	  560.1	 6777.0	...
6171259	  726.0	  560.0	 6776.0	...
6171260	  726.2	  559.8	 6775.0	...
6171261	  726.3	  559.4	 6774.0	...
6171262	  726.3	  559.1	 6774.0	...
6171263	  726.1	  558.8	 6774.0	...
6171264	  725.8	  558.8	 6774.0	...
6171265	  725.5	  558.8	 6777.0	...
6171266	  725.5	  558.9	 6780.0	...
6171267	  725.5	  559.0	 6785.0	...
6171268	  725.5	  559.0	 6788.0	...
6171269	  725.5	  558.9	 6791.0	...
6171270	  725.6	  558.9	 6791.0	...
6171271	  725.8	  558.9	 6791.0	...
6171272	  726.1	  559.1	 6792.0	...
6171273	  726.3	  559.5	 6792.0	...
6171274	  726.3	  559.8	 6793.0	...
6171275	  726.3	  560.0	 6793.0	...
6171276	  726.4	  560.0	 6795.0	...
6171277	  726.7	  560.0	 6796.0	...
6171278	  726.4	  560.1	 6797.0	...
6171279	  726.0	  559.8	 6793.0	...
6171280	  725.3	  559.5	 6790.0	...
6171281	  725.1	  559.1	 6787.0	...
6171282	  725.2	  559.0	 6788.0	...
6171283	  725.5	  558.9	 6789.0	...
6171284	  725.8	  558.9	 6792.0	...
6171285	  725.7	  559.0	 6794.0	...
6171286	  725.8	  559.6	 6795.0	...
6171287	  725.9	  560.2	 6794.0	...
6171288	  726.2	  560.1	 6793.0	...
6171289	  726.4	  559.3	 6793.0	...
6171290	  726.5	  558.6	 6794.0	...
6171291	  726.5	  558.7	 6795.0	...
6171292	  726.5	  558.7	 6798.0	...
6171293	  726.6	  558.7	 6801.0	...
6171294	  726.8	  559.0	 6803.0	...
6171295	  726.7	  559.4	 6803.0	...
6171296	  726.7	  559.8	 6799.0	...
6171297	  726.7	  559.7	 6795.0	...
6171298	  726.9	  559.5	 6790.0	...
6171299	  727.0	  559.2	 6791.0	...
6171300	  727.0	  559.1	 6794.0	...
6171301	  727.0	  559.0	 6798.0	...
6171302	  726.9	  559.0	 6799.0	...
6171303	  726.7	  558.6	 6798.0	...
6171304	  726.5	  558.3	 6798.0	...
6171305	  726.4	  558.0	 6798.0	...
6171306	  726.4	  558.1	 6798.0	...
6171307	  726.5	  558.1	 6800.0	...
6171308	  726.6	  558.1	 6803.0	...
6171309	  726.8	  558.1	 6804.0	...
6171310	  727.0	  558.4	 6804.0	...
6171311	  727.1	  558.7	 6804.0	...
6171312	  727.3	  559.1	 6804.0	...
6171313	  727.6	  559.1	 6803.0	...
6171314	  727.8	  559.0	 6803.0	...
6171315	  728.0	  558.4	 6804.0	...
6171316	  727.9	  557.8	 6804.0	...
6171317	  727.7	  557.4	 6805.0	...
6171318	  727.7	  557.5	 6806.0	...
6171319	  727.7	  557.7	 6806.0	...
6171320	  727.8	  557.7	 6807.0	...
6171321	  727.8	  557.7	 6810.0	...
6171322	  727.7	  557.9	 6812.0	...
6171323	  727.7	  558.4	 6813.0	...
6171324	  727.6	  558.7	 6811.0	...
6171325	  727.6	  559.0	 6808.0	...
6171326	  727.6	  559.1	 6808.0	...
6171327	  727.6	  559.1	 6807.0	...
6171328	  727.7	  559.0	 6807.0	...
6171329	  727.9	  558.8	 6806.0	...
6171330	  728.1	  558.5	 6806.0	...
6171331	  728.2	  558.2	 6806.0	...
6171332	  728.2	  558.1	 6808.0	...
6171333	  728.1	  558.1	 6808.0	...
6171334	  728.1	  557.7	 6808.0	...
6171335	  728.0	  557.4	 6810.0	...
6171336	  727.9	  557.0	 6813.0	...
6171337	  728.0	  557.0	 6816.0	...
6171338	  728.0	  557.6	 6819.0	...
6171339	  727.9	  558.2	 6821.0	...
6171340	  727.9	  558.7	 6820.0	...
6171341	  727.9	  558.6	 6817.0	...
6171342	  727.9	  558.5	 6818.0	...
6171343	  727.8	  558.5	 6821.0	...
6171344	  727.7	  558.6	 6825.0	...
6171345	  727.5	  558.6	 6825.0	...
6171346	  727.3	  558.5	 6824.0	...
6171347	  727.1	  558.4	 6824.0	...
6171348	  726.8	  558.3	 6824.0	...
6171349	  726.7	  558.3	 6825.0	...
6171350	  726.6	  558.3	 6828.0	...
6171351	  726.7	  558.3	 6831.0	...
6171352	  726.7	  558.2	 6832.0	...
6171353	  726.6	  558.0	 6832.0	...
6171354	  726.6	  557.8	 6831.0	...
6171355	  726.6	  557.9	 6831.0	...
6171356	  726.6	  558.2	 6831.0	...
6171357	  726.6	  558.4	 6830.0	...
6171358	  726.7	  558.3	 6830.0	...
6171359	  726.8	  558.0	 6830.0	...
6171360	  727.2	  557.9	 6832.0	...
6171361	  727.5	  558.5	 6830.0	...
6171362	  727.8	  559.1	 6829.0	...
6171363	  727.8	  558.9	 6828.0	...
6171364	  727.8	  558.4	 6828.0	...
6171365	  727.7	  557.7	 6829.0	...
6171366	  727.8	  557.6	 6830.0	...
6171367	  727.8	  557.5	 6831.0	...
6171368	  727.9	  557.4	 6831.0	...
6171369	  728.1	  558.4	 6826.0	...
6171370	  727.8	  559.5	 6822.0	...
6171371	  727.4	  560.7	 6817.0	...
6171372	  726.8	  561.0	 6816.0	...
6171373	  726.9	  560.8	 6819.0	...
6171374	  727.0	  560.3	 6822.0	...
6171375	  727.1	  560.0	 6825.0	...
6171376	  727.1	  560.2	 6822.0	...
6171377	  727.1	  560.3	 6819.0	...
6171378	  727.3	  560.3	 6818.0	...
6171379	  727.4	  560.3	 6818.0	...
6171380	  727.4	  560.3	 6817.0	...
6171381	  727.4	  560.6	 6816.0	...
6171382	  727.5	  560.9	 6816.0	...
6171383	  727.6	  560.9	 6818.0	...
6171384	  727.7	  560.9	 6821.0	...
6171385	  727.9	  560.8	 6825.0	...
6171386	  728.0	  560.4	 6825.0	...
6171387	  728.0	  559.9	 6825.0	...
6171388	  727.9	  559.5	 6822.0	...
6171389	  727.7	  559.6	 6820.0	...
6171390	  727.5	  559.7	 6819.0	...
6171391	  727.3	  559.8	 6826.0	...
6171392	  727.1	  559.9	 6832.0	...
6171393	  727.1	  560.1	 6834.0	...
6171394	  726.8	  560.2	 6832.0	...
6171395	  726.6	  560.3	 6830.0	...
6171396	  726.6	  560.1	 6830.0	...
6171397	  727.0	  559.9	 6830.0	...
6171398	  727.4	  559.8	 6831.0	...
6171399	  727.7	  560.0	 6832.0	...
6171400	  727.8	  560.2	 6833.0	...
6171401	  727.7	  560.3	 6832.0	...
6171402	  727.4	  560.4	 6832.0	...
6171403	  727.1	  560.4	 6832.0	...
6171404	  727.0	  560.3	 6836.0	...
6171405	  727.0	  560.3	 6840.0	...
6171406	  726.9	  559.8	 6844.0	...
6171407	  726.9	  558.9	 6845.0	...
6171408	  726.8	  558.0	 6846.0	...
6171409	  726.7	  557.6	 6846.0	...
6171410	  726.8	  557.7	 6848.0	...
6171411	  727.0	  557.8	 6852.0	...
6171412	  727.2	  558.0	 6856.0	...
6171413	  727.3	  558.0	 6855.0	...
6171414	  727.2	  558.0	 6852.0	...
6171415	  727.1	  557.9	 6848.0	...
6171416	  727.1	  557.8	 6849.0	...
6171417	  727.0	  557.8	 6852.0	...
6171418	  727.2	  557.7	 6855.0	...
6171419	  727.3	  557.8	 6856.0	...
6171420	  727.4	  557.7	 6859.0	...
6171421	  727.5	  557.5	 6860.0	...
6171422	  727.7	  557.4	 6861.0	...
6171423	  727.9	  557.5	 6860.0	...
6171424	  728.0	  557.4	 6863.0	...
6171425	  727.9	  557.1	 6868.0	...
6171426	  727.8	  556.7	 6871.0	...
6171427	  727.7	  556.5	 6867.0	...
6171428	  727.7	  556.4	 6862.0	...
6171429	  727.7	  556.2	 6860.0	...
6171430	  727.6	  556.2	 6862.0	...
6171431	  727.7	  556.3	 6865.0	...
6171432	  727.8	  556.4	 6867.0	...
6171433	  728.0	  556.7	 6869.0	...
6171434	  728.0	  556.9	 6871.0	...
6171435	  728.1	  557.1	 6871.0	...
6171436	  727.9	  557.1	 6871.0	...
6171437	  727.7	  557.3	 6872.0	...
6171438	  727.5	  557.5	 6872.0	...
6171439	  727.6	  557.5	 6873.0	...
6171440	  727.6	  557.4	 6874.0	...
6171441	  727.8	  557.3	 6874.0	...
6171442	  728.0	  557.1	 6875.0	...
6171443	  728.3	  557.0	 6876.0	...
6171444	  728.2	  556.8	 6876.0	...
6171445	  728.1	  556.7	 6877.0	...
6171446	  727.9	  556.6	 6876.0	...
6171447	  727.9	  556.8	 6875.0	...
6171448	  727.9	  557.0	 6874.0	...
6171449	  727.9	  557.2	 6872.0	...
6171450	  727.8	  557.3	 6871.0	...
MSG	6171451 0000 _ Number On
6171451	  727.7	  557.3	 6870.0	...
6171452	  727.5	  557.4	 6870.0	...
6171453	  727.4	  557.4	 6871.0	...
6171454	  727.2	  557.4	 6872.0	...
6171455	  727.1	  556.9	 6873.0	...
6171456	  727.0	  556.4	 6874.0	...
6171457	  727.1	  556.3	 6877.0	...
6171458	  727.2	  556.5	 6878.0	...
6171459	  727.4	  556.7	 6879.0	...
6171460	  727.5	  556.7	 6880.0	...
6171461	  727.5	  557.0	 6881.0	...
6171462	  727.5	  557.4	 6883.0	...
6171463	  727.5	  557.7	 6883.0	...
6171464	  727.5	  557.7	 6883.0	...
6171465	  727.5	  557.6	 6884.0	...
6171466	  727.6	  557.4	 6883.0	...
6171467	  727.6	  557.4	 6881.0	...
6171468	  727.6	  557.4	 6880.0	...
6171469	  727.6	  557.4	 6883.0	...
6171470	  727.5	  557.4	 6888.0	...
6171471	  727.4	  557.5	 6892.0	...
6171472	  727.3	  557.5	 6889.0	...
6171473	  727.2	  557.6	 6886.0	...
6171474	  727.1	  558.0	 6885.0	...
6171475	  727.1	  558.4	 6887.0	...
6171476	  727.1	  559.1	 6890.0	...
6171477	  727.1	  559.4	 6889.0	...
6171478	  727.1	  559.7	 6886.0	...
6171479	  727.0	  559.5	 6883.0	...
6171480	  726.8	  559.1	 6882.0	...
6171481	  726.6	  558.7	 6883.0	...
6171482	  726.7	  558.8	 6886.0	...
6171483	  726.8	  558.9	 6886.0	...
6171484	  726.9	  559.1	 6884.0	...
6171485	  726.8	  559.3	 6883.0	...
6171486	  727.0	  559.4	 6881.0	...
6171487	  727.3	  559.4	 6881.0	...
6171488	  727.7	  559.5	 6879.0	...
6171489	  727.8	  559.5	 6878.0	...
6171490	  727.8	  559.6	 6879.0	...
6171491	  727.7	  559.8	 6879.0	...
6171492	  727.7	  560.0	 6879.0	...
6171493	  727.6	  560.3	 6880.0	...
6171494	  727.5	  560.4	 6882.0	...
6171495	  727.3	  559.7	 6885.0	...
6171496	  727.1	  559.0	 6888.0	...
6171497	  727.0	  558.1	 6889.0	...
6171498	  726.9	  557.7	 6891.0	...
6171499	  726.8	  557.3	 6892.0	...
6171500	  726.6	  557.2	 6893.0	...
6171501	  726.4	  557.3	 6891.0	...
6171502	  726.3	  557.8	 6889.0	...
6171503	  726.5	  558.4	 6887.0	...
6171504	  726.7	  559.0	 6886.0	...
6171505	  727.1	  559.3	 6885.0	...
6171506	  727.2	  559.0	 6889.0	...
6171507	  727.3	  558.6	 6893.0	...
6171508	  727.2	  558.6	 6896.0	...
6171509	  727.1	  559.0	 6896.0	...
6171510	  727.0	  559.1	 6897.0	...
6171511	  726.9	  558.7	 6897.0	...
6171512	  726.8	  558.3	 6899.0	...
6171513	  726.7	  558.0	 6901.0	...
6171514	  726.5	  557.7	 6907.0	...
6171515	  726.3	  558.0	 6911.0	...
6171516	  726.3	  558.5	 6911.0	...
6171517	  726.3	  559.0	 6906.0	...
6171518	  725.7	  559.1	 6904.0	...
6171519	  725.1	  559.2	 6907.0	...
6171520	  725.1	  559.3	 6910.0	...
6171521	  725.7	  559.3	 6910.0	...
6171522	  726.4	  559.2	 6911.0	...
6171523	  726.4	  559.3	 6911.0	...
6171524	  726.4	  558.8	 6911.0	...
6171525	  726.3	  558.4	 6913.0	...
6171526	  726.2	  557.6	 6915.0	...
6171527	  726.0	  557.3	 6915.0	...
6171528	  725.7	  557.0	 6913.0	...
6171529	  725.3	  557.0	 6911.0	...
6171530	  725.1	  557.6	 6911.0	...
6171531	  725.1	  558.2	 6912.0	...
6171532	  725.3	  558.8	 6917.0	...
6171533	  725.6	  558.7	 6921.0	...
6171534	  725.9	  558.7	 6923.0	...
6171535	  725.9	  558.5	 6921.0	...
6171536	  725.9	  558.2	 6920.0	...
6171537	  725.8	  557.9	 6917.0	...
6171538	  726.0	  557.8	 6915.0	...
6171539	  726.1	  557.8	 6914.0	...
6171540	  726.3	  557.9	 6917.0	...
6171541	  726.2	  557.9	 6919.0	...
6171542	  726.1	  557.8	 6920.0	...
6171543	  726.0	  557.7	 6922.0	...
6171544	  725.9	  557.9	 6924.0	...
6171545	  725.8	  558.1	 6925.0	...
6171546	  725.8	  558.3	 6924.0	...
6171547	  725.6	  558.3	 6923.0	...
6171548	  725.4	  558.2	 6925.0	...
6171549	  725.2	  558.2	 6928.0	...
6171550	  725.3	  558.1	 6931.0	...
6171551	  725.4	  558.0	 6931.0	...
6171552	  725.4	  557.8	 6931.0	...
6171553	  725.6	  557.6	 6931.0	...
6171554	  725.7	  557.5	 6931.0	...
6171555	  725.8	  557.1	 6932.0	...
6171556	  725.7	  557.0	 6933.0	...
6171557	  725.6	  557.2	 6933.0	...
6171558	  725.5	  557.6	 6933.0	...
6171559	  725.5	  557.8	 6933.0	...
6171560	  725.5	  557.7	 6933.0	...
6171561	  725.4	  557.6	 6933.0	...
6171562	  725.2	  557.6	 6934.0	...
6171563	  725.0	  557.5	 6935.0	...
6171564	  725.1	  557.3	 6933.0	...
6171565	  725.3	  557.2	 6932.0	...
6171566	  725.2	  556.9	 6931.0	...
6171567	  725.1	  556.6	 6931.0	...
6171568	  725.0	  556.3	 6929.0	...
6171569	  725.1	  556.2	 6926.0	...
6171570	  725.2	  556.2	 6923.0	...
6171571	  725.3	  556.2	 6922.0	...
6171572	  725.1	  556.2	 6921.0	...
6171573	  724.8	  556.1	 6920.0	...
6171574	  724.5	  556.0	 6921.0	...
6171575	  724.3	  556.1	 6923.0	...
6171576	  724.3	  556.5	 6924.0	...
6171577	  724.3	  557.0	 6924.0	...
6171578	  724.3	  557.2	 6926.0	...
6171579	  724.3	  557.3	 6933.0	...
6171580	  724.4	  557.2	 6940.0	...
6171581	  724.6	  556.9	 6943.0	...
6171582	  724.8	  556.7	 6939.0	...
6171583	  724.8	  556.5	 6934.0	...
6171584	  724.8	  556.6	 6931.0	...
6171585	  724.8	  556.7	 6932.0	...
6171586	  724.5	  556.7	 6934.0	...
6171587	  724.1	  556.8	 6936.0	...
6171588	  723.7	  556.8	 6935.0	...
6171589	  723.9	  556.6	 6931.0	...
6171590	  724.4	  556.5	 6927.0	...
6171591	  724.6	  556.4	 6925.0	...
6171592	  724.3	  556.4	 6925.0	...
6171593	  724.1	  556.0	 6926.0	...
6171594	  724.0	  555.6	 6929.0	...
6171595	  724.0	  555.4	 6932.0	...
6171596	  724.0	  555.7	 6933.0	...
6171597	  724.1	  556.1	 6931.0	...
6171598	  724.1	  556.3	 6930.0	...
6171599	  724.1	  556.3	 6930.0	...
6171600	  724.2	  556.2	 6931.0	...
6171601	  724.3	  556.0	 6931.0	...
6171602	  724.3	  555.9	 6930.0	...
6171603	  724.2	  556.1	 6930.0	...
6171604	  724.2	  556.5	 6929.0	...
6171605	  724.4	  556.9	 6931.0	...
6171606	  724.4	  556.9	 6933.0	...
6171607	  724.2	  556.9	 6931.0	...
6171608	  723.9	  556.8	 6928.0	...
6171609	  723.6	  556.5	 6923.0	...
6171610	  723.6	  556.1	 6921.0	...
6171611	  723.5	  555.8	 6921.0	...
6171612	  723.2	  555.8	 6923.0	...
6171613	  723.0	  556.1	 6925.0	...
6171614	  723.0	  556.4	 6927.0	...
6171615	  723.4	  556.5	 6930.0	...
6171616	  723.7	  556.4	 6932.0	...
6171617	  723.7	  556.8	 6932.0	...
6171618	  723.8	  557.3	 6933.0	...
6171619	  723.9	  557.8	 6934.0	...
6171620	  723.9	  557.7	 6937.0	...
6171621	  724.1	  557.3	 6939.0	...
6171622	  724.3	  556.8	 6937.0	...
6171623	  724.0	  556.4	 6933.0	...
6171624	  723.5	  556.2	 6932.0	...
6171625	  723.1	  556.1	 6933.0	...
6171626	  723.1	  556.0	 6932.0	...
6171627	  723.1	  556.0	 6929.0	...
6171628	  723.0	  555.9	 6926.0	...
6171629	  722.9	  555.7	 6926.0	...
6171630	  722.9	  556.2	 6926.0	...
6171631	  723.2	  556.9	 6925.0	...
6171632	  723.4	  557.0	 6923.0	...
6171633	  723.6	  556.5	 6922.0	...
6171634	  723.5	  556.0	 6920.0	...
6171635	  723.4	  555.9	 6920.0	...
6171636	  723.3	  555.9	 6920.0	...
6171637	  723.0	  555.9	 6920.0	...
6171638	  722.7	  556.2	 6922.0	...
6171639	  722.4	  556.4	 6924.0	...
6171640	  722.5	  556.4	 6924.0	...
6171641	  722.5	  556.2	 6921.0	...
6171642	  722.5	  555.8	 6916.0	...
6171643	  722.6	  555.6	 6914.0	...
6171644	  722.6	  555.4	 6913.0	...
6171645	  722.6	  555.4	 6914.0	...
6171646	  722.3	  555.5	 6914.0	...
6171647	  722.0	  555.5	 6913.0	...
6171648	  721.7	  555.6	 6913.0	...
6171649	  721.7	  555.6	 6914.0	...
6171650	  721.6	  555.2	 6915.0	...
6171651	  721.5	  554.8	 6915.0	...
6171652	  721.5	  554.4	 6914.0	...
6171653	  721.5	  554.5	 6913.0	...
6171654	  721.7	  554.4	 6912.0	...
6171655	  721.9	  554.2	 6912.0	...
6171656	  722.1	  554.9	 6912.0	...
6171657	  722.3	  555.8	 6910.0	...
6171658	  722.5	  556.7	 6909.0	...
6171659	  722.6	  556.7	 6907.0	...
6171660	  722.4	  556.6	 6905.0	...
6171661	  722.1	  556.5	 6904.0	...
6171662	  721.7	  556.4	 6904.0	...
6171663	  721.7	  556.2	 6905.0	...
6171664	  721.7	  556.0	 6907.0	...
6171665	  721.5	  555.9	 6906.0	...
6171666	  721.4	  555.8	 6905.0	...
6171667	  721.4	  555.8	 6903.0	...
6171668	  721.6	  555.6	 6903.0	...
6171669	  721.9	  555.4	 6903.0	...
6171670	  721.9	  555.3	 6902.0	...
6171671	  721.8	  555.7	 6902.0	...
6171672	  721.6	  556.1	 6901.0	...
6171673	  721.4	  555.9	 6901.0	...
6171674	  721.3	  555.2	 6901.0	...
6171675	  721.2	  554.9	 6901.0	...
6171676	  721.2	  555.3	 6901.0	...
6171677	  721.2	  555.8	 6901.0	...
6171678	  721.4	  555.9	 6902.0	...
6171679	  721.8	  556.4	 6903.0	...
6171680	  722.1	  556.7	 6905.0	...
6171681	  722.1	  556.7	 6906.0	...
6171682	  722.0	  556.6	 6906.0	...
6171683	  721.9	  556.4	 6907.0	...
6171684	  721.9	  556.2	 6907.0	...
6171685	  721.8	  556.1	 6907.0	...
6171686	  721.7	  555.8	 6902.0	...
6171687	  721.7	  555.8	 6898.0	...
6171688	  721.8	  555.7	 6894.0	...
6171689	  721.6	  555.8	 6896.0	...
6171690	  721.3	  556.1	 6894.0	...
6171691	  721.1	  556.6	 6892.0	...
6171692	  721.1	  557.0	 6889.0	...
6171693	  720.9	  557.0	 6889.0	...
6171694	  720.8	  557.1	 6890.0	...
6171695	  720.7	  557.1	 6889.0	...
6171696	  720.9	  557.3	 6889.0	...
6171697	  721.1	  557.5	 6886.0	...
6171698	  721.2	  557.8	 6883.0	...
6171699	  721.2	  557.8	 6881.0	...
6171700	  721.1	  557.7	 6880.0	...
6171701	  721.0	  557.4	 6880.0	...
6171702	  721.1	  557.0	 6881.0	...
6171703	  721.2	  556.8	 6882.0	...
6171704	  721.4	  556.6	 6882.0	...
6171705	  721.3	  556.4	 6883.0	...
6171706	  721.1	  556.1	 6884.0	...
6171707	  721.1	  556.0	 6881.0	...
6171708	  721.0	  556.0	 6877.0	...
6171709	  720.7	  556.0	 6873.0	...
6171710	  720.5	  555.9	 6874.0	...
6171711	  720.2	  556.5	 6872.0	...
6171712	  720.1	  557.2	 6871.0	...
6171713	  720.8	  557.9	 6871.0	...
6171714	  721.6	  558.0	 6872.0	...
6171715	  722.7	  558.0	 6873.0	...
6171716	  723.4	  558.0	 6872.0	...
6171717	  724.6	  558.0	 6871.0	...
EFIX R   6169785	6171717	1933	  733.8	  561.8	   6827
SSACC R  6171718
6171718	  725.8	  557.9	 6870.0	...
6171719	  727.5	  557.8	 6871.0	...
6171720	  729.7	  558.2	 6876.0	...
6171721	  732.1	  558.6	 6880.0	...
6171722	  733.8	  559.0	 6877.0	...
6171723	  735.2	  559.6	 6871.0	...
ESACC R  6171718	6171723	6	  725.8	  557.9	  735.2	  559.6	   0.20	     36
SFIX R   6171724
6171724	  736.6	  560.6	 6866.0	...
6171725	  738.0	  561.6	 6867.0	...
6171726	  738.7	  562.5	 6868.0	...
6171727	  738.8	  562.9	 6869.0	...
6171728	  738.1	  563.5	 6870.0	...
6171729	  737.3	  563.6	 6871.0	...
6171730	  735.4	  563.9	 6872.0	...
6171731	  734.3	  563.7	 6873.0	...
6171732	  732.1	  563.0	 6872.0	...
6171733	  731.0	  562.0	 6872.0	...
6171734	  730.1	  561.4	 6872.0	...
6171735	  730.1	  561.1	 6873.0	...
6171736	  730.1	  561.1	 6873.0	...
6171737	  729.8	  561.1	 6873.0	...
6171738	  729.5	  561.1	 6872.0	...
6171739	  729.6	  561.1	 6870.0	...
6171740	  729.9	  561.1	 6867.0	...
6171741	  729.8	  561.4	 6866.0	...
6171742	  729.4	  561.9	 6866.0	...
6171743	  728.9	  562.3	 6866.0	...
6171744	  728.8	  562.2	 6865.0	...
6171745	  728.7	  562.1	 6860.0	...
6171746	  728.9	  561.9	 6856.0	...
6171747	  729.2	  561.8	 6853.0	...
6171748	  729.5	  561.8	 6855.0	...
6171749	  729.4	  561.1	 6856.0	...
6171750	  729.2	  560.4	 6857.0	...
6171751	  729.2	  559.7	 6859.0	...
6171752	  729.3	  560.2	 6857.0	...
6171753	  729.5	  560.6	 6854.0	...
6171754	  729.7	  561.1	 6851.0	...
6171755	  729.8	  561.5	 6852.0	...
6171756	  729.6	  562.0	 6852.0	...
6171757	  729.1	  561.7	 6853.0	...
6171758	  729.0	  561.0	 6852.0	...
6171759	  729.1	  560.3	 6849.0	...
6171760	  729.3	  560.2	 6847.0	...
6171761	  729.3	  560.1	 6846.0	...
6171762	  729.4	  560.0	 6847.0	...
6171763	  729.5	  560.2	 6846.0	...
6171764	  729.4	  560.6	 6845.0	...
MSG	6171765 0000 _ Number Off
6171765	  729.4	  560.9	 6843.0	...
6171766	  729.1	  560.8	 6842.0	...
6171767	  729.0	  560.7	 6842.0	...
6171768	  728.9	  560.4	 6842.0	...
6171769	  728.8	  560.5	 6842.0	...
6171770	  728.7	  560.7	 6840.0	...
6171771	  728.7	  561.0	 6838.0	...
6171772	  728.8	  561.2	 6841.0	...
6171773	  728.8	  561.3	 6845.0	...
6171774	  728.7	  561.1	 6845.0	...
6171775	  728.5	  560.9	 6842.0	...
6171776	  728.6	  560.5	 6839.0	...
6171777	  728.8	  560.2	 6839.0	...
6171778	  729.2	  560.0	 6838.0	...
6171779	  729.2	  559.9	 6833.0	...
6171780	  729.4	  559.8	 6829.0	...
6171781	  729.4	  560.0	 6826.0	...
6171782	  728.9	  560.2	 6825.0	...
6171783	  728.3	  560.5	 6824.0	...
6171784	  727.7	  560.5	 6824.0	...
6171785	  727.7	  560.4	 6824.0	...
6171786	  727.8	  560.3	 6824.0	...
6171787	  727.8	  560.3	 6824.0	...
6171788	  727.9	  560.2	 6824.0	...
6171789	  727.9	  560.1	 6824.0	...
6171790	  727.9	  560.3	 6825.0	...
6171791	  728.2	  560.5	 6824.0	...
6171792	  728.8	  560.7	 6824.0	...
6171793	  729.3	  560.6	 6824.0	...
6171794	  729.4	  560.6	 6824.0	...
6171795	  729.3	  560.7	 6824.0	...
6171796	  728.8	  560.9	 6821.0	...
6171797	  728.4	  561.1	 6818.0	...
6171798	  728.0	  561.4	 6816.0	...
6171799	  728.0	  561.6	 6816.0	...
6171800	  728.0	  561.6	 6816.0	...
6171801	  727.8	  561.6	 6816.0	...
6171802	  727.5	  561.7	 6816.0	...
6171803	  727.5	  562.0	 6814.0	...
6171804	  727.8	  562.3	 6811.0	...
6171805	  728.2	  562.2	 6810.0	...
6171806	  728.3	  562.2	 6812.0	...
6171807	  728.2	  562.1	 6814.0	...
6171808	  728.1	  562.0	 6813.0	...
6171809	  727.9	  561.6	 6812.0	...
6171810	  728.0	  561.1	 6812.0	...
6171811	  728.2	  560.8	 6812.0	...
6171812	  728.5	  560.9	 6809.0	...
6171813	  728.0	  561.1	 6807.0	...
6171814	  727.3	  561.3	 6805.0	...
6171815	  726.7	  561.4	 6806.0	...
6171816	  726.8	  561.5	 6806.0	...
6171817	  727.1	  561.7	 6808.0	...
6171818	  727.2	  561.8	 6809.0	...
6171819	  727.3	  561.8	 6809.0	...
6171820	  727.4	  561.7	 6810.0	...
6171821	  727.5	  561.7	 6809.0	...
6171822	  727.4	  561.7	 6808.0	...
6171823	  727.1	  561.8	 6806.0	...
6171824	  726.9	  561.8	 6804.0	...
6171825	  726.9	  561.8	 6803.0	...
6171826	  727.0	  561.8	 6804.0	...
6171827	  727.2	  561.9	 6806.0	...
6171828	  727.4	  562.0	 6806.0	...
6171829	  727.1	  562.0	 6805.0	...
6171830	  726.7	  561.6	 6803.0	...
6171831	  726.3	  561.1	 6802.0	...
6171832	  726.3	  560.8	 6802.0	...
6171833	  726.3	  560.9	 6801.0	...
6171834	  726.4	  561.1	 6801.0	...
6171835	  726.8	  561.6	 6802.0	...
6171836	  727.2	  561.9	 6803.0	...
6171837	  727.2	  561.7	 6802.0	...
6171838	  726.8	  561.2	 6799.0	...
6171839	  726.3	  560.9	 6798.0	...
6171840	  726.2	  561.0	 6801.0	...
6171841	  726.4	  561.1	 6803.0	...
6171842	  726.7	  561.2	 6804.0	...
6171843	  726.4	  561.9	 6804.0	...
6171844	  725.8	  562.5	 6804.0	...
6171845	  725.7	  563.0	 6802.0	...
6171846	  726.1	  562.7	 6800.0	...
6171847	  726.5	  562.4	 6797.0	...
6171848	  726.3	  562.3	 6796.0	...
6171849	  726.2	  562.4	 6794.0	...
6171850	  726.1	  562.7	 6794.0	...
6171851	  726.1	  562.8	 6794.0	...
6171852	  726.1	  562.9	 6794.0	...
6171853	  726.1	  562.9	 6799.0	...
6171854	  726.2	  563.1	 6804.0	...
6171855	  726.2	  563.2	 6809.0	...
6171856	  726.2	  563.5	 6808.0	...
6171857	  726.2	  563.7	 6807.0	...
6171858	  726.3	  563.9	 6804.0	...
6171859	  726.5	  563.8	 6801.0	...
6171860	  726.6	  563.5	 6801.0	...
6171861	  726.3	  563.3	 6803.0	...
6171862	  725.9	  563.2	 6805.0	...
6171863	  725.8	  563.2	 6805.0	...
6171864	  725.9	  563.1	 6805.0	...
6171865	  726.1	  563.2	 6804.0	...
6171866	  726.1	  563.4	 6802.0	...
6171867	  726.1	  563.2	 6800.0	...
6171868	  726.0	  562.9	 6800.0	...
6171869	  725.8	  562.2	 6800.0	...
6171870	  725.9	  561.8	 6801.0	...
6171871	  726.1	  561.6	 6802.0	...
6171872	  726.4	  562.0	 6801.0	...
6171873	  726.2	  562.3	 6799.0	...
6171874	  725.9	  562.3	 6797.0	...
6171875	  725.7	  562.3	 6797.0	...
6171876	  725.7	  562.2	 6798.0	...
6171877	  725.8	  562.1	 6799.0	...
6171878	  726.1	  562.0	 6802.0	...
6171879	  726.4	  562.1	 6804.0	...
6171880	  726.4	  562.4	 6805.0	...
6171881	  726.1	  562.9	 6804.0	...
6171882	  725.7	  563.2	 6804.0	...
6171883	  725.6	  562.8	 6804.0	...
6171884	  725.6	  562.3	 6804.0	...
6171885	  725.6	  561.8	 6804.0	...
6171886	  725.6	  561.9	 6803.0	...
6171887	  725.6	  562.5	 6802.0	...
6171888	  725.6	  563.1	 6802.0	...
6171889	  725.9	  563.3	 6803.0	...
6171890	  726.2	  562.9	 6807.0	...
6171891	  726.4	  562.5	 6809.0	...
6171892	  726.5	  562.7	 6811.0	...
6171893	  726.5	  562.9	 6808.0	...
6171894	  726.6	  562.7	 6806.0	...
6171895	  726.6	  562.3	 6803.0	...
6171896	  726.7	  562.0	 6804.0	...
6171897	  726.7	  562.3	 6806.0	...
6171898	  726.5	  563.0	 6809.0	...
6171899	  726.3	  563.5	 6809.0	...
6171900	  726.2	  563.8	 6809.0	...
6171901	  726.0	  563.5	 6809.0	...
6171902	  725.8	  563.3	 6809.0	...
6171903	  725.7	  563.4	 6810.0	...
6171904	  725.6	  563.5	 6811.0	...
6171905	  725.5	  563.5	 6811.0	...
6171906	  725.5	  563.3	 6810.0	...
6171907	  725.6	  563.1	 6810.0	...
6171908	  725.6	  562.9	 6810.0	...
6171909	  725.9	  562.8	 6812.0	...
6171910	  726.2	  562.9	 6815.0	...
6171911	  726.5	  563.1	 6816.0	...
6171912	  726.6	  563.4	 6817.0	...
6171913	  726.6	  563.5	 6818.0	...
6171914	  726.6	  563.6	 6819.0	...
6171915	  726.4	  563.7	 6819.0	...
6171916	  726.1	  563.7	 6819.0	...
6171917	  725.7	  563.7	 6818.0	...
6171918	  725.4	  563.7	 6817.0	...
6171919	  725.3	  564.0	 6815.0	...
6171920	  725.3	  564.4	 6815.0	...
6171921	  725.7	  564.7	 6816.0	...
6171922	  726.0	  564.8	 6816.0	...
6171923	  726.2	  564.6	 6816.0	...
6171924	  726.3	  564.5	 6816.0	...
6171925	  726.3	  564.6	 6818.0	...
6171926	  726.4	  564.8	 6821.0	...
6171927	  726.3	  565.1	 6825.0	...
6171928	  726.3	  565.3	 6826.0	...
6171929	  726.2	  565.4	 6827.0	...
6171930	  726.1	  565.4	 6828.0	...
6171931	  726.1	  565.4	 6825.0	...
6171932	  726.1	  565.4	 6822.0	...
6171933	  726.1	  565.3	 6821.0	...
6171934	  726.0	  564.7	 6824.0	...
6171935	  726.0	  564.1	 6825.0	...
6171936	  726.2	  564.2	 6823.0	...
6171937	  726.4	  564.6	 6821.0	...
6171938	  726.6	  565.0	 6821.0	...
6171939	  726.9	  565.0	 6821.0	...
6171940	  727.0	  565.2	 6822.0	...
6171941	  727.0	  565.4	 6823.0	...
6171942	  726.9	  565.7	 6824.0	...
6171943	  726.9	  565.9	 6824.0	...
6171944	  727.1	  566.0	 6823.0	...
6171945	  727.1	  565.9	 6822.0	...
6171946	  727.0	  565.7	 6822.0	...
6171947	  727.0	  565.5	 6823.0	...
6171948	  727.1	  565.6	 6824.0	...
6171949	  727.2	  565.7	 6824.0	...
6171950	  727.3	  565.8	 6824.0	...
6171951	  727.3	  565.9	 6823.0	...
6171952	  727.3	  566.0	 6823.0	...
6171953	  727.2	  565.8	 6823.0	...
6171954	  726.8	  565.7	 6825.0	...
6171955	  726.4	  565.5	 6826.0	...
6171956	  726.1	  565.4	 6826.0	...
6171957	  726.1	  565.2	 6825.0	...
6171958	  726.2	  565.4	 6823.0	...
6171959	  726.7	  565.8	 6822.0	...
6171960	  727.2	  566.4	 6821.0	...
6171961	  727.3	  566.6	 6820.0	...
6171962	  727.2	  566.9	 6824.0	...
6171963	  727.2	  567.0	 6828.0	...
6171964	  727.2	  566.6	 6832.0	...
6171965	  727.2	  566.1	 6833.0	...
6171966	  727.2	  565.6	 6834.0	...
6171967	  727.4	  565.3	 6835.0	...
6171968	  727.7	  564.8	 6836.0	...
6171969	  727.9	  564.4	 6835.0	...
6171970	  727.6	  564.1	 6834.0	...
6171971	  727.2	  564.1	 6832.0	...
6171972	  727.3	  564.4	 6835.0	...
6171973	  727.8	  564.6	 6839.0	...
6171974	  728.0	  564.9	 6839.0	...
6171975	  727.7	  565.0	 6836.0	...
MSG	6171976 0000 _ Number On
6171976	  727.7	  564.9	 6834.0	...
6171977	  728.1	  564.7	 6834.0	...
6171978	  728.4	  564.6	 6835.0	...
6171979	  728.3	  564.8	 6836.0	...
6171980	  728.1	  565.0	 6838.0	...
6171981	  728.0	  565.1	 6839.0	...
6171982	  728.2	  564.9	 6839.0	...
6171983	  728.5	  564.7	 6838.0	...
6171984	  728.8	  564.6	 6840.0	...
6171985	  728.7	  564.5	 6843.0	...
6171986	  728.7	  564.4	 6848.0	...
6171987	  728.8	  564.0	 6850.0	...
6171988	  728.9	  563.7	 6852.0	...
6171989	  729.0	  563.2	 6851.0	...
6171990	  729.0	  563.0	 6850.0	...
6171991	  729.0	  562.8	 6851.0	...
6171992	  729.2	  562.6	 6853.0	...
6171993	  729.5	  563.2	 6853.0	...
6171994	  729.8	  563.7	 6851.0	...
6171995	  729.8	  564.3	 6849.0	...
6171996	  729.5	  564.5	 6849.0	...
6171997	  729.2	  564.7	 6851.0	...
6171998	  729.0	  565.2	 6852.0	...
6171999	  729.0	  565.4	 6855.0	...
6172000	  728.9	  565.3	 6856.0	...
6172001	  728.8	  565.0	 6856.0	...
6172002	  728.7	  564.5	 6856.0	...
6172003	  728.8	  564.4	 6855.0	...
6172004	  729.0	  564.8	 6857.0	...
6172005	  729.1	  565.3	 6858.0	...
6172006	  729.5	  565.6	 6858.0	...
6172007	  729.7	  565.4	 6857.0	...
6172008	  729.6	  565.2	 6856.0	...
6172009	  729.2	  565.3	 6860.0	...
6172010	  728.8	  565.4	 6866.0	...
6172011	  728.8	  565.4	 6869.0	...
6172012	  728.6	  565.4	 6866.0	...
6172013	  728.4	  565.6	 6863.0	...
6172014	  728.7	  565.6	 6863.0	...
6172015	  729.2	  565.4	 6864.0	...
6172016	  729.6	  565.2	 6864.0	...
6172017	  729.5	  565.0	 6865.0	...
6172018	  729.4	  565.0	 6866.0	...
6172019	  729.3	  564.9	 6866.0	...
6172020	  729.2	  564.7	 6864.0	...
6172021	  729.1	  564.5	 6861.0	...
6172022	  729.1	  564.5	 6859.0	...
6172023	  729.0	  564.5	 6859.0	...
6172024	  729.0	  564.6	 6860.0	...
6172025	  729.0	  564.7	 6860.0	...
6172026	  728.8	  563.9	 6861.0	...
6172027	  728.8	  563.1	 6865.0	...
6172028	  728.8	  562.8	 6869.0	...
6172029	  728.9	  563.3	 6872.0	...
6172030	  729.0	  563.7	 6874.0	...
6172031	  729.0	  564.0	 6875.0	...
6172032	  729.2	  564.4	 6875.0	...
6172033	  729.3	  564.8	 6875.0	...
6172034	  729.5	  564.6	 6873.0	...
6172035	  729.6	  564.3	 6871.0	...
6172036	  729.5	  564.0	 6869.0	...
6172037	  729.5	  564.1	 6868.0	...
6172038	  729.7	  564.1	 6866.0	...
6172039	  730.0	  564.1	 6865.0	...
6172040	  730.5	  564.0	 6865.0	...
6172041	  730.7	  563.9	 6866.0	...
6172042	  730.1	  563.7	 6867.0	...
6172043	  729.3	  563.5	 6867.0	...
6172044	  729.2	  564.0	 6873.0	...
6172045	  729.9	  564.6	 6881.0	...
6172046	  730.4	  565.1	 6888.0	...
6172047	  730.2	  564.8	 6889.0	...
6172048	  730.0	  564.5	 6889.0	...
6172049	  729.9	  564.2	 6888.0	...
6172050	  729.8	  564.1	 6887.0	...
6172051	  729.7	  564.1	 6885.0	...
6172052	  729.6	  564.2	 6886.0	...
6172053	  729.8	  563.6	 6887.0	...
6172054	  730.1	  563.1	 6892.0	...
6172055	  730.3	  562.6	 6898.0	...
6172056	  730.3	  562.6	 6903.0	...
6172057	  730.0	  562.6	 6900.0	...
6172058	  729.7	  562.6	 6895.0	...
6172059	  729.6	  563.8	 6889.0	...
6172060	  730.2	  564.8	 6891.0	...
6172061	  730.7	  565.0	 6893.0	...
6172062	  731.0	  564.1	 6894.0	...
6172063	  731.0	  564.1	 6894.0	...
6172064	  731.1	  565.0	 6894.0	...
6172065	  731.3	  565.9	 6894.0	...
6172066	  731.1	  565.9	 6894.0	...
6172067	  731.0	  565.8	 6894.0	...
6172068	  730.9	  565.6	 6895.0	...
6172069	  730.7	  564.9	 6898.0	...
6172070	  730.6	  564.3	 6901.0	...
6172071	  730.4	  563.8	 6901.0	...
6172072	  730.4	  564.4	 6902.0	...
6172073	  730.6	  564.9	 6902.0	...
6172074	  730.7	  565.1	 6903.0	...
6172075	  730.8	  564.7	 6903.0	...
6172076	  730.8	  564.3	 6904.0	...
6172077	  730.9	  564.3	 6905.0	...
6172078	  731.0	  564.8	 6906.0	...
6172079	  731.1	  565.2	 6902.0	...
6172080	  731.2	  565.2	 6899.0	...
6172081	  731.3	  565.0	 6897.0	...
6172082	  731.5	  564.7	 6897.0	...
6172083	  731.7	  565.1	 6900.0	...
6172084	  731.7	  565.3	 6903.0	...
6172085	  731.6	  565.4	 6905.0	...
6172086	  731.5	  565.3	 6904.0	...
6172087	  731.5	  565.4	 6903.0	...
6172088	  731.4	  565.5	 6905.0	...
6172089	  731.2	  565.1	 6907.0	...
6172090	  731.1	  564.7	 6910.0	...
6172091	  731.1	  564.0	 6910.0	...
6172092	  731.3	  563.9	 6910.0	...
6172093	  731.6	  564.5	 6908.0	...
6172094	  731.8	  565.2	 6905.0	...
6172095	  731.9	  565.9	 6903.0	...
6172096	  731.9	  566.0	 6903.0	...
6172097	  732.0	  566.1	 6904.0	...
6172098	  732.3	  566.1	 6901.0	...
6172099	  732.6	  566.1	 6898.0	...
6172100	  732.9	  566.0	 6895.0	...
6172101	  733.0	  565.8	 6896.0	...
6172102	  733.3	  565.6	 6897.0	...
6172103	  733.4	  565.2	 6898.0	...
6172104	  733.5	  564.8	 6899.0	...
6172105	  733.9	  564.3	 6899.0	...
6172106	  734.4	  565.0	 6901.0	...
6172107	  734.8	  565.9	 6904.0	...
6172108	  734.8	  566.6	 6907.0	...
6172109	  734.8	  566.4	 6910.0	...
6172110	  734.8	  566.1	 6910.0	...
6172111	  734.6	  565.9	 6905.0	...
6172112	  734.3	  565.7	 6901.0	...
6172113	  734.5	  565.4	 6898.0	...
6172114	  734.9	  565.2	 6902.0	...
6172115	  735.3	  565.4	 6904.0	...
6172116	  735.9	  565.7	 6905.0	...
6172117	  736.5	  565.5	 6906.0	...
6172118	  736.8	  564.9	 6909.0	...
6172119	  736.5	  564.5	 6913.0	...
6172120	  736.4	  564.6	 6915.0	...
6172121	  736.5	  564.6	 6916.0	...
6172122	  736.7	  565.0	 6915.0	...
6172123	  736.7	  565.4	 6914.0	...
6172124	  736.5	  565.8	 6914.0	...
6172125	  736.5	  565.9	 6915.0	...
6172126	  736.5	  565.9	 6915.0	...
6172127	  736.0	  565.7	 6915.0	...
6172128	  735.6	  565.4	 6915.0	...
6172129	  735.1	  565.1	 6921.0	...
6172130	  735.1	  564.9	 6926.0	...
6172131	  735.1	  564.8	 6924.0	...
6172132	  735.1	  564.9	 6917.0	...
6172133	  735.1	  565.5	 6913.0	...
6172134	  735.3	  566.0	 6915.0	...
6172135	  735.6	  566.3	 6916.0	...
6172136	  736.5	  566.2	 6914.0	...
6172137	  737.1	  566.1	 6912.0	...
6172138	  737.6	  565.9	 6911.0	...
6172139	  737.7	  565.7	 6912.0	...
6172140	  737.0	  565.8	 6914.0	...
6172141	  736.3	  565.9	 6914.0	...
6172142	  736.0	  566.7	 6913.0	...
6172143	  736.7	  567.3	 6912.0	...
6172144	  737.3	  567.8	 6912.0	...
6172145	  737.7	  567.8	 6914.0	...
6172146	  737.7	  567.7	 6916.0	...
6172147	  737.7	  567.5	 6919.0	...
6172148	  737.7	  567.5	 6920.0	...
6172149	  737.7	  567.4	 6922.0	...
6172150	  737.5	  567.2	 6921.0	...
6172151	  737.4	  567.0	 6921.0	...
6172152	  737.5	  566.5	 6922.0	...
6172153	  737.6	  566.4	 6924.0	...
6172154	  737.6	  566.3	 6927.0	...
6172155	  737.5	  565.7	 6930.0	...
6172156	  737.5	  565.0	 6929.0	...
6172157	  737.7	  564.9	 6929.0	...
6172158	  738.1	  565.5	 6929.0	...
6172159	  738.3	  565.8	 6927.0	...
6172160	  738.2	  565.7	 6926.0	...
6172161	  738.1	  565.6	 6923.0	...
6172162	  737.9	  565.7	 6922.0	...
6172163	  737.8	  565.7	 6924.0	...
6172164	  737.8	  565.7	 6926.0	...
6172165	  737.7	  565.7	 6928.0	...
6172166	  737.6	  565.6	 6929.0	...
6172167	  737.2	  565.6	 6925.0	...
6172168	  736.7	  565.7	 6920.0	...
6172169	  736.4	  565.6	 6916.0	...
6172170	  736.3	  565.5	 6913.0	...
6172171	  736.2	  565.8	 6910.0	...
6172172	  736.0	  566.4	 6907.0	...
6172173	  735.9	  567.3	 6906.0	...
6172174	  735.9	  567.9	 6905.0	...
6172175	  736.3	  568.4	 6906.0	...
6172176	  736.6	  568.6	 6907.0	...
EFIX R   6171724	6172176	453	  729.7	  563.7	   6853
SSACC R  6172177
6172177	  737.1	  568.7	 6906.0	...
6172178	  737.6	  569.8	 6905.0	...
6172179	  738.1	  570.7	 6904.0	...
6172180	  738.4	  571.8	 6903.0	...
6172181	  738.6	  573.3	 6901.0	...
6172182	  739.4	  574.9	 6898.0	...
6172183	  740.0	  575.5	 6900.0	...
6172184	  740.0	  571.1	 6906.0	...
6172185	  739.4	  557.8	 6926.0	...
6172186	  740.5	  540.6	 6963.0	...
6172187	  742.1	  526.8	 6997.0	...
6172188	  743.4	  523.7	 7009.0	...
6172189	  744.0	  533.0	 6996.0	...
6172190	  747.5	  562.0	 6924.0	...
6172191	  755.6	  612.2	 6792.0	...
6172192	  767.0	  678.4	 6601.0	...
6172193	  778.9	  749.6	 6401.0	...
6172194	  790.1	  823.9	 6187.0	...
6172195	  801.3	  903.4	 5952.0	...
6172196	  813.7	  990.3	 5690.0	...
6172197	  829.0	 1086.1	 5406.0	...
6172198	  848.7	 1188.9	 5099.0	...
6172199	  866.4	 1293.4	 4788.0	...
6172200	  887.1	 1399.8	 4464.0	...
6172201	  909.2	 1509.9	 4135.0	...
6172202	  937.1	 1622.8	 3783.0	...
6172203	  961.8	 1738.8	 3440.0	...
6172204	  977.5	 1815.9	 3212.0	...
6172205	  984.2	 1856.5	 3107.0	...
6172206	  984.2	 1856.5	 3107.0	...
SBLINK R 6172207
6172207	   .	   .	    0.0	...
6172208	   .	   .	    0.0	...
6172209	   .	   .	    0.0	...
6172210	   .	   .	    0.0	...
6172211	   .	   .	    0.0	...
6172212	   .	   .	    0.0	...
6172213	   .	   .	    0.0	...
6172214	   .	   .	    0.0	...
6172215	   .	   .	    0.0	...
6172216	   .	   .	    0.0	...
6172217	   .	   .	    0.0	...
6172218	   .	   .	    0.0	...
6172219	   .	   .	    0.0	...
6172220	   .	   .	    0.0	...
6172221	   .	   .	    0.0	...
6172222	   .	   .	    0.0	...
6172223	   .	   .	    0.0	...
6172224	   .	   .	    0.0	...
6172225	   .	   .	    0.0	...
6172226	   .	   .	    0.0	...
6172227	   .	   .	    0.0	...
6172228	   .	   .	    0.0	...
6172229	   .	   .	    0.0	...
6172230	   .	   .	    0.0	...
6172231	   .	   .	    0.0	...
6172232	   .	   .	    0.0	...
6172233	   .	   .	    0.0	...
6172234	   .	   .	    0.0	...
6172235	   .	   .	    0.0	...
6172236	   .	   .	    0.0	...
6172237	   .	   .	    0.0	...
6172238	   .	   .	    0.0	...
6172239	   .	   .	    0.0	...
6172240	   .	   .	    0.0	...
6172241	   .	   .	    0.0	...
6172242	   .	   .	    0.0	...
6172243	   .	   .	    0.0	...
6172244	   .	   .	    0.0	...
6172245	   .	   .	    0.0	...
6172246	   .	   .	    0.0	...
6172247	   .	   .	    0.0	...
6172248	   .	   .	    0.0	...
6172249	   .	   .	    0.0	...
6172250	   .	   .	    0.0	...
6172251	   .	   .	    0.0	...
6172252	   .	   .	    0.0	...
6172253	   .	   .	    0.0	...
6172254	   .	   .	    0.0	...
6172255	   .	   .	    0.0	...
6172256	   .	   .	    0.0	...
6172257	   .	   .	    0.0	...
6172258	   .	   .	    0.0	...
6172259	   .	   .	    0.0	...
6172260	   .	   .	    0.0	...
6172261	   .	   .	    0.0	...
6172262	   .	   .	    0.0	...
6172263	   .	   .	    0.0	...
6172264	   .	   .	    0.0	...
6172265	   .	   .	    0.0	...
6172266	   .	   .	    0.0	...
6172267	   .	   .	    0.0	...
6172268	   .	   .	    0.0	...
6172269	   .	   .	    0.0	...
6172270	   .	   .	    0.0	...
6172271	   .	   .	    0.0	...
6172272	   .	   .	    0.0	...
6172273	   .	   .	    0.0	...
6172274	   .	   .	    0.0	...
6172275	   .	   .	    0.0	...
6172276	   .	   .	    0.0	...
6172277	   .	   .	    0.0	...
EBLINK R 6172207	6172277	71
6172278	  978.1	 1914.1	 2899.0	...
MSG	6172279 0000 _ Number Off
6172279	  978.1	 1914.1	 2899.0	...
6172280	  976.0	 1901.9	 2933.0	...
6172281	  974.0	 1876.9	 3002.0	...
6172282	  972.9	 1839.5	 3106.0	...
6172283	  975.6	 1803.3	 3211.0	...
6172284	  980.4	 1768.7	 3314.0	...
6172285	  987.9	 1737.6	 3413.0	...
6172286	  995.1	 1707.0	 3513.0	...
6172287	 1000.3	 1677.2	 3607.0	...
6172288	  998.6	 1644.0	 3704.0	...
6172289	  991.1	 1606.7	 3799.0	...
6172290	  977.5	 1567.2	 3900.0	...
6172291	  961.8	 1528.0	 4004.0	...
6172292	  943.8	 1491.9	 4107.0	...
6172293	  928.7	 1457.4	 4207.0	...
6172294	  916.9	 1425.9	 4310.0	...
6172295	  909.8	 1396.8	 4403.0	...
6172296	  904.9	 1368.8	 4501.0	...
6172297	  901.0	 1341.0	 4581.0	...
6172298	  896.5	 1311.6	 4668.0	...
6172299	  892.7	 1282.6	 4749.0	...
6172300	  889.7	 1253.8	 4829.0	...
6172301	  888.6	 1226.9	 4904.0	...
6172302	  885.3	 1199.8	 4983.0	...
6172303	  880.8	 1174.5	 5054.0	...
6172304	  874.7	 1148.3	 5131.0	...
6172305	  869.1	 1124.3	 5195.0	...
6172306	  862.7	 1099.0	 5283.0	...
6172307	  856.1	 1074.7	 5364.0	...
6172308	  849.7	 1050.7	 5445.0	...
6172309	  843.8	 1026.4	 5514.0	...
6172310	  837.8	 1004.1	 5580.0	...
6172311	  831.8	  981.5	 5653.0	...
6172312	  826.2	  959.8	 5721.0	...
6172313	  821.6	  937.7	 5792.0	...
6172314	  816.6	  917.1	 5851.0	...
6172315	  812.0	  897.7	 5914.0	...
6172316	  807.4	  877.8	 5984.0	...
6172317	  803.9	  859.2	 6052.0	...
6172318	  799.8	  840.7	 6120.0	...
6172319	  795.6	  823.7	 6172.0	...
6172320	  791.3	  805.8	 6234.0	...
6172321	  788.1	  789.4	 6284.0	...
6172322	  784.5	  772.7	 6339.0	...
6172323	  781.3	  757.2	 6386.0	...
6172324	  777.9	  739.8	 6443.0	...
6172325	  775.2	  723.9	 6493.0	...
6172326	  772.1	  707.7	 6543.0	...
6172327	  769.4	  692.5	 6583.0	...
6172328	  766.9	  676.9	 6627.0	...
6172329	  764.8	  661.5	 6669.0	...
6172330	  762.8	  646.7	 6711.0	...
6172331	  761.1	  634.2	 6747.0	...
6172332	  758.3	  620.8	 6779.0	...
6172333	  755.6	  608.6	 6807.0	...
6172334	  752.8	  596.1	 6834.0	...
6172335	  750.6	  585.5	 6860.0	...
6172336	  748.5	  576.0	 6884.0	...
6172337	  746.4	  564.3	 6908.0	...
6172338	  745.5	  555.2	 6924.0	...
6172339	  745.0	  548.9	 6936.0	...
6172340	  745.3	  547.6	 6936.0	...
6172341	  744.9	  539.9	 6957.0	...
6172342	  744.5	  532.2	 6977.0	...
6172343	  736.2	  527.6	 6987.0	...
6172344	  728.7	  530.6	 6976.0	...
6172345	  720.5	  532.4	 6967.0	...
6172346	  719.4	  530.0	 6972.0	...
6172347	  717.0	  521.3	 6997.0	...
6172348	  714.8	  513.5	 7020.0	...
6172349	  713.2	  501.8	 7051.0	...
6172350	  712.9	  496.5	 7062.0	...
6172351	  710.4	  487.4	 7086.0	...
6172352	  707.5	  482.3	 7100.0	...
6172353	  704.5	  476.7	 7117.0	...
6172354	  704.3	  474.5	 7121.0	...
6172355	  704.2	  469.4	 7127.0	...
6172356	  704.7	  462.7	 7134.0	...
6172357	  705.2	  456.4	 7138.0	...
6172358	  705.3	  454.3	 7141.0	...
6172359	  704.7	  452.9	 7149.0	...
6172360	  703.9	  450.2	 7158.0	...
6172361	  703.5	  444.7	 7169.0	...
6172362	  702.5	  440.7	 7171.0	...
6172363	  701.5	  438.2	 7172.0	...
6172364	  702.9	  438.4	 7170.0	...
6172365	  715.5	  450.3	 7138.0	...
6172366	  730.0	  461.7	 7106.0	...
6172367	  742.4	  473.2	 7075.0	...
6172368	  744.3	  472.9	 7083.0	...
6172369	  744.9	  472.0	 7091.0	...
6172370	  745.5	  470.7	 7099.0	...
6172371	  745.8	  469.1	 7099.0	...
6172372	  745.3	  467.7	 7099.0	...
6172373	  744.8	  466.2	 7098.0	...
6172374	  744.1	  465.1	 7095.0	...
6172375	  743.1	  464.1	 7090.0	...
6172376	  741.9	  463.5	 7086.0	...
6172377	  739.3	  467.1	 7064.0	...
6172378	  737.6	  475.5	 7038.0	...
6172379	  736.2	  483.8	 7017.0	...
6172380	  736.9	  488.4	 7015.0	...
6172381	  737.1	  489.7	 7003.0	...
6172382	  738.1	  495.2	 6980.0	...
6172383	  739.0	  500.1	 6957.0	...
6172384	  739.2	  503.5	 6947.0	...
6172385	  736.6	  502.9	 6944.0	...
6172386	  735.3	  512.6	 6925.0	...
6172387	  734.4	  523.1	 6906.0	...
6172388	  734.8	  533.5	 6888.0	...
6172389	  734.1	  535.0	 6888.0	...
6172390	  733.6	  536.6	 6887.0	...
6172391	  733.6	  538.1	 6887.0	...
6172392	  733.4	  537.9	 6885.0	...
ESACC R  6172177	6172392	216	  737.1	  568.7	  733.4	  537.9	   0.66	   1750
SFIX R   6172393
6172393	  732.9	  537.7	 6880.0	...
6172394	  732.7	  539.0	 6875.0	...
6172395	  731.9	  540.4	 6870.0	...
6172396	  731.4	  541.9	 6868.0	...
6172397	  730.6	  542.0	 6865.0	...
6172398	  730.4	  542.2	 6863.0	...
6172399	  730.2	  542.4	 6862.0	...
6172400	  730.4	  542.8	 6860.0	...
6172401	  731.9	  547.6	 6852.0	...
6172402	  733.4	  552.3	 6845.0	...
6172403	  734.7	  557.3	 6837.0	...
6172404	  735.1	  558.3	 6835.0	...
6172405	  735.7	  559.5	 6833.0	...
6172406	  736.3	  561.0	 6832.0	...
6172407	  736.5	  562.2	 6830.0	...
6172408	  736.7	  563.1	 6831.0	...
6172409	  736.8	  563.6	 6831.0	...
6172410	  736.9	  564.0	 6828.0	...
6172411	  737.0	  564.5	 6825.0	...
6172412	  737.0	  564.7	 6821.0	...
6172413	  737.4	  564.8	 6821.0	...
6172414	  737.9	  564.9	 6820.0	...
6172415	  738.4	  564.9	 6818.0	...
6172416	  738.7	  564.8	 6816.0	...
6172417	  738.9	  565.3	 6814.0	...
6172418	  739.0	  565.9	 6813.0	...
6172419	  739.0	  566.4	 6813.0	...
6172420	  739.0	  566.2	 6814.0	...
6172421	  739.3	  566.0	 6814.0	...
6172422	  739.8	  565.9	 6812.0	...
6172423	  739.9	  566.0	 6809.0	...
6172424	  739.9	  566.1	 6807.0	...
6172425	  740.1	  566.2	 6807.0	...
6172426	  740.5	  566.2	 6807.0	...
6172427	  740.8	  566.3	 6808.0	...
6172428	  740.8	  566.0	 6809.0	...
6172429	  740.6	  565.8	 6809.0	...
6172430	  740.4	  565.6	 6807.0	...
6172431	  740.1	  565.6	 6805.0	...
6172432	  740.0	  565.6	 6802.0	...
6172433	  740.4	  565.5	 6807.0	...
6172434	  740.9	  565.2	 6812.0	...
6172435	  741.3	  565.0	 6812.0	...
6172436	  741.3	  564.9	 6805.0	...
6172437	  741.4	  564.9	 6798.0	...
6172438	  741.3	  565.3	 6793.0	...
6172439	  741.1	  565.8	 6792.0	...
6172440	  740.7	  566.1	 6791.0	...
6172441	  740.3	  566.0	 6790.0	...
6172442	  740.1	  565.7	 6789.0	...
6172443	  740.2	  565.5	 6789.0	...
6172444	  740.3	  565.3	 6789.0	...
6172445	  740.8	  565.4	 6789.0	...
6172446	  741.3	  565.9	 6789.0	...
6172447	  741.9	  566.3	 6787.0	...
6172448	  741.9	  566.6	 6785.0	...
6172449	  741.9	  566.4	 6782.0	...
6172450	  741.8	  566.6	 6782.0	...
6172451	  741.6	  566.9	 6783.0	...
6172452	  741.3	  567.0	 6785.0	...
6172453	  741.2	  566.6	 6786.0	...
6172454	  741.5	  566.2	 6788.0	...
6172455	  741.9	  566.1	 6787.0	...
6172456	  742.3	  566.0	 6786.0	...
6172457	  742.2	  566.0	 6785.0	...
6172458	  742.1	  566.0	 6783.0	...
6172459	  741.9	  566.2	 6780.0	...
6172460	  741.8	  566.5	 6778.0	...
6172461	  741.8	  566.8	 6778.0	...
6172462	  741.8	  566.4	 6777.0	...
6172463	  741.8	  565.9	 6777.0	...
6172464	  741.8	  565.3	 6772.0	...
6172465	  741.8	  565.3	 6767.0	...
6172466	  741.7	  565.4	 6764.0	...
6172467	  741.7	  565.6	 6766.0	...
6172468	  741.7	  565.8	 6766.0	...
6172469	  741.8	  566.3	 6765.0	...
6172470	  741.9	  566.7	 6764.0	...
6172471	  742.1	  567.0	 6762.0	...
6172472	  742.2	  567.3	 6757.0	...
6172473	  742.1	  567.6	 6752.0	...
6172474	  741.9	  567.9	 6753.0	...
6172475	  741.8	  567.7	 6758.0	...
6172476	  742.0	  567.4	 6764.0	...
6172477	  742.1	  567.1	 6761.0	...
6172478	  742.1	  566.9	 6755.0	...
6172479	  742.0	  566.7	 6748.0	...
MSG	6172480 0000 _ Number On
6172480	  742.1	  566.6	 6746.0	...
6172481	  742.2	  566.5	 6750.0	...
6172482	  742.2	  566.4	 6753.0	...
6172483	  742.4	  566.8	 6753.0	...
6172484	  742.5	  567.3	 6749.0	...
6172485	  742.7	  567.6	 6748.0	...
6172486	  742.8	  567.7	 6752.0	...
6172487	  742.7	  567.8	 6757.0	...
6172488	  742.7	  568.1	 6754.0	...
6172489	  742.6	  568.0	 6750.0	...
6172490	  742.7	  567.9	 6746.0	...
6172491	  742.7	  567.9	 6746.0	...
6172492	  742.8	  568.1	 6746.0	...
6172493	  743.1	  568.3	 6746.0	...
6172494	  743.3	  568.3	 6744.0	...
6172495	  743.5	  568.2	 6742.0	...
6172496	  743.4	  568.3	 6739.0	...
6172497	  743.2	  568.5	 6740.0	...
6172498	  743.2	  568.6	 6739.0	...
6172499	  743.4	  568.5	 6738.0	...
6172500	  743.6	  568.1	 6737.0	...
6172501	  743.9	  567.6	 6735.0	...
6172502	  744.1	  567.1	 6733.0	...
6172503	  744.3	  567.0	 6732.0	...
6172504	  744.4	  567.3	 6734.0	...
6172505	  744.5	  567.9	 6737.0	...
6172506	  744.5	  568.2	 6736.0	...
6172507	  744.5	  568.3	 6734.0	...
6172508	  744.4	  568.3	 6732.0	...
6172509	  744.4	  568.6	 6732.0	...
6172510	  744.4	  569.3	 6731.0	...
6172511	  744.2	  569.7	 6731.0	...
6172512	  744.1	  569.5	 6732.0	...
6172513	  744.0	  568.9	 6735.0	...
6172514	  744.1	  568.2	 6737.0	...
6172515	  744.2	  568.0	 6737.0	...
6172516	  744.2	  567.8	 6737.0	...
6172517	  744.5	  568.8	 6737.0	...
6172518	  744.8	  569.9	 6737.0	...
6172519	  745.1	  570.8	 6735.0	...
6172520	  745.2	  570.7	 6733.0	...
6172521	  745.2	  570.5	 6728.0	...
6172522	  745.3	  570.2	 6725.0	...
6172523	  745.3	  569.9	 6722.0	...
6172524	  745.2	  569.6	 6723.0	...
6172525	  745.1	  569.0	 6727.0	...
6172526	  745.1	  568.4	 6732.0	...
6172527	  745.4	  568.4	 6733.0	...
6172528	  745.8	  568.8	 6731.0	...
6172529	  745.9	  569.5	 6729.0	...
6172530	  745.8	  569.7	 6729.0	...
6172531	  745.7	  570.0	 6729.0	...
6172532	  745.7	  570.0	 6729.0	...
6172533	  745.7	  570.0	 6729.0	...
6172534	  745.8	  570.1	 6726.0	...
6172535	  745.9	  570.3	 6723.0	...
6172536	  746.0	  570.5	 6720.0	...
6172537	  746.0	  570.1	 6722.0	...
6172538	  746.1	  569.5	 6724.0	...
6172539	  746.1	  568.6	 6727.0	...
6172540	  746.3	  568.3	 6727.0	...
6172541	  746.3	  568.2	 6726.0	...
6172542	  746.4	  568.5	 6725.0	...
6172543	  746.5	  568.7	 6724.0	...
6172544	  746.5	  568.6	 6725.0	...
6172545	  746.6	  568.3	 6727.0	...
6172546	  746.8	  568.4	 6724.0	...
6172547	  747.0	  569.0	 6718.0	...
6172548	  747.1	  569.5	 6712.0	...
6172549	  747.1	  569.5	 6713.0	...
6172550	  747.3	  569.3	 6715.0	...
6172551	  747.4	  569.0	 6717.0	...
6172552	  747.6	  569.7	 6717.0	...
6172553	  747.7	  570.4	 6718.0	...
6172554	  747.9	  571.1	 6717.0	...
6172555	  747.8	  571.1	 6717.0	...
6172556	  747.8	  571.3	 6715.0	...
6172557	  747.8	  571.6	 6713.0	...
6172558	  747.8	  571.9	 6710.0	...
6172559	  747.8	  571.9	 6709.0	...
6172560	  748.1	  571.8	 6712.0	...
6172561	  748.3	  571.7	 6714.0	...
6172562	  748.5	  571.9	 6716.0	...
6172563	  748.5	  572.1	 6718.0	...
6172564	  748.5	  572.3	 6720.0	...
6172565	  748.6	  572.3	 6717.0	...
6172566	  748.8	  572.0	 6712.0	...
6172567	  749.0	  571.6	 6708.0	...
6172568	  749.1	  571.1	 6708.0	...
6172569	  749.0	  570.9	 6709.0	...
6172570	  748.8	  570.7	 6710.0	...
6172571	  748.6	  570.7	 6711.0	...
6172572	  748.6	  570.8	 6710.0	...
6172573	  748.8	  570.7	 6709.0	...
6172574	  748.8	  570.6	 6709.0	...
6172575	  748.9	  570.7	 6710.0	...
6172576	  749.0	  571.0	 6710.0	...
6172577	  749.2	  571.3	 6710.0	...
6172578	  749.3	  571.6	 6708.0	...
6172579	  749.2	  571.8	 6706.0	...
6172580	  749.5	  572.1	 6706.0	...
6172581	  749.9	  572.2	 6708.0	...
6172582	  750.3	  572.2	 6710.0	...
6172583	  749.9	  571.9	 6709.0	...
6172584	  749.4	  571.4	 6709.0	...
6172585	  748.8	  571.0	 6706.0	...
6172586	  748.9	  571.2	 6703.0	...
6172587	  749.0	  571.6	 6700.0	...
6172588	  749.1	  571.6	 6698.0	...
6172589	  749.0	  571.1	 6699.0	...
6172590	  749.0	  571.0	 6701.0	...
6172591	  749.1	  571.3	 6702.0	...
6172592	  749.4	  571.5	 6702.0	...
6172593	  749.6	  571.5	 6701.0	...
6172594	  749.6	  572.0	 6697.0	...
6172595	  749.3	  572.6	 6694.0	...
6172596	  749.1	  573.2	 6692.0	...
6172597	  749.0	  573.0	 6694.0	...
6172598	  748.9	  572.5	 6695.0	...
6172599	  748.9	  571.7	 6695.0	...
6172600	  748.8	  571.1	 6695.0	...
6172601	  748.8	  570.8	 6694.0	...
6172602	  749.2	  571.0	 6693.0	...
6172603	  749.7	  571.5	 6693.0	...
6172604	  749.8	  572.0	 6694.0	...
6172605	  749.5	  572.3	 6687.0	...
6172606	  749.1	  572.4	 6681.0	...
6172607	  749.1	  572.5	 6676.0	...
6172608	  749.1	  572.5	 6677.0	...
6172609	  749.1	  572.7	 6678.0	...
6172610	  749.1	  572.9	 6679.0	...
6172611	  749.3	  573.3	 6675.0	...
6172612	  748.9	  573.6	 6671.0	...
6172613	  748.4	  573.3	 6667.0	...
6172614	  747.8	  572.9	 6668.0	...
6172615	  747.6	  572.4	 6669.0	...
6172616	  747.7	  572.4	 6669.0	...
6172617	  748.2	  572.5	 6668.0	...
6172618	  748.8	  572.7	 6668.0	...
6172619	  749.2	  572.9	 6664.0	...
6172620	  749.2	  573.0	 6659.0	...
6172621	  749.2	  573.0	 6654.0	...
6172622	  749.3	  573.3	 6652.0	...
6172623	  749.5	  573.7	 6651.0	...
6172624	  749.8	  574.1	 6649.0	...
6172625	  750.2	  574.3	 6649.0	...
6172626	  749.9	  574.4	 6649.0	...
6172627	  749.4	  574.5	 6649.0	...
6172628	  748.9	  574.3	 6649.0	...
6172629	  748.8	  574.0	 6644.0	...
6172630	  748.8	  573.9	 6639.0	...
6172631	  748.8	  574.0	 6634.0	...
6172632	  748.7	  574.1	 6633.0	...
6172633	  748.4	  574.1	 6633.0	...
6172634	  748.2	  574.1	 6632.0	...
6172635	  748.1	  574.0	 6631.0	...
6172636	  748.2	  574.2	 6627.0	...
6172637	  748.4	  574.4	 6623.0	...
6172638	  748.5	  574.7	 6621.0	...
6172639	  748.6	  574.8	 6623.0	...
6172640	  748.8	  574.9	 6624.0	...
6172641	  748.9	  574.7	 6624.0	...
6172642	  748.8	  574.4	 6620.0	...
6172643	  748.6	  574.4	 6616.0	...
6172644	  748.4	  574.9	 6612.0	...
6172645	  748.5	  575.3	 6610.0	...
6172646	  748.6	  575.6	 6607.0	...
6172647	  748.5	  575.9	 6605.0	...
6172648	  748.4	  576.5	 6601.0	...
6172649	  748.3	  576.9	 6597.0	...
6172650	  748.2	  577.1	 6594.0	...
6172651	  747.8	  577.0	 6594.0	...
6172652	  747.6	  577.0	 6592.0	...
6172653	  747.6	  576.9	 6591.0	...
6172654	  747.7	  576.7	 6587.0	...
6172655	  747.7	  576.5	 6585.0	...
6172656	  747.8	  576.0	 6581.0	...
6172657	  747.9	  575.6	 6578.0	...
6172658	  748.1	  576.1	 6575.0	...
6172659	  748.3	  577.0	 6574.0	...
6172660	  748.5	  577.9	 6565.0	...
6172661	  748.6	  577.9	 6555.0	...
6172662	  748.8	  578.0	 6545.0	...
6172663	  748.9	  578.2	 6544.0	...
6172664	  748.5	  578.0	 6542.0	...
6172665	  748.0	  577.7	 6541.0	...
6172666	  747.4	  577.3	 6539.0	...
6172667	  747.4	  577.2	 6535.0	...
6172668	  747.3	  577.1	 6531.0	...
6172669	  747.3	  577.1	 6528.0	...
6172670	  747.2	  577.1	 6529.0	...
6172671	  747.0	  577.1	 6528.0	...
6172672	  746.9	  577.2	 6525.0	...
6172673	  746.7	  577.2	 6521.0	...
6172674	  746.6	  577.3	 6518.0	...
6172675	  746.5	  577.5	 6517.0	...
6172676	  746.8	  577.6	 6516.0	...
6172677	  747.2	  577.7	 6512.0	...
6172678	  747.5	  577.7	 6508.0	...
6172679	  747.4	  577.9	 6504.0	...
6172680	  747.3	  578.1	 6497.0	...
6172681	  747.1	  578.1	 6490.0	...
6172682	  747.1	  578.0	 6483.0	...
6172683	  747.1	  578.0	 6483.0	...
6172684	  747.1	  578.1	 6479.0	...
6172685	  747.1	  578.3	 6476.0	...
6172686	  747.1	  578.3	 6474.0	...
6172687	  747.1	  578.3	 6475.0	...
6172688	  747.1	  578.4	 6469.0	...
6172689	  747.1	  578.5	 6463.0	...
6172690	  747.0	  578.6	 6456.0	...
6172691	  746.9	  578.9	 6455.0	...
6172692	  746.8	  579.1	 6455.0	...
6172693	  746.8	  579.7	 6453.0	...
6172694	  746.8	  580.0	 6451.0	...
6172695	  746.8	  580.5	 6448.0	...
6172696	  746.8	  580.6	 6446.0	...
6172697	  746.6	  580.1	 6446.0	...
6172698	  746.5	  579.5	 6443.0	...
6172699	  746.5	  579.0	 6440.0	...
6172700	  746.6	  579.1	 6438.0	...
6172701	  746.7	  578.9	 6439.0	...
6172702	  746.4	  578.8	 6434.0	...
6172703	  746.0	  578.8	 6425.0	...
6172704	  745.7	  579.0	 6415.0	...
6172705	  745.7	  579.6	 6408.0	...
6172706	  745.7	  580.2	 6404.0	...
6172707	  745.7	  580.7	 6401.0	...
6172708	  745.7	  580.9	 6398.0	...
6172709	  746.0	  581.0	 6393.0	...
6172710	  746.3	  581.0	 6388.0	...
6172711	  746.6	  581.0	 6384.0	...
6172712	  746.6	  581.2	 6381.0	...
6172713	  746.4	  581.5	 6377.0	...
6172714	  746.1	  581.2	 6376.0	...
6172715	  745.8	  580.9	 6373.0	...
6172716	  745.8	  580.8	 6372.0	...
6172717	  745.9	  581.0	 6372.0	...
6172718	  746.0	  581.3	 6367.0	...
6172719	  746.0	  581.3	 6359.0	...
6172720	  746.0	  581.4	 6352.0	...
6172721	  746.0	  581.7	 6351.0	...
6172722	  746.0	  581.9	 6349.0	...
6172723	  745.9	  582.1	 6347.0	...
6172724	  745.9	  582.1	 6344.0	...
6172725	  746.0	  582.3	 6338.0	...
6172726	  745.9	  582.6	 6334.0	...
6172727	  745.8	  582.8	 6330.0	...
6172728	  745.6	  582.7	 6326.0	...
6172729	  745.5	  582.5	 6321.0	...
6172730	  745.5	  582.2	 6315.0	...
6172731	  745.2	  582.1	 6313.0	...
6172732	  744.9	  582.3	 6311.0	...
6172733	  744.7	  582.7	 6311.0	...
6172734	  744.8	  583.1	 6311.0	...
6172735	  744.8	  583.1	 6303.0	...
6172736	  744.8	  583.2	 6295.0	...
6172737	  744.8	  583.2	 6288.0	...
6172738	  744.7	  583.3	 6284.0	...
6172739	  744.6	  583.4	 6280.0	...
6172740	  744.5	  583.6	 6275.0	...
6172741	  744.6	  583.9	 6275.0	...
6172742	  744.7	  584.1	 6272.0	...
6172743	  744.9	  584.3	 6268.0	...
6172744	  745.1	  584.4	 6265.0	...
6172745	  745.2	  584.6	 6263.0	...
6172746	  745.2	  584.6	 6262.0	...
6172747	  745.3	  584.7	 6256.0	...
6172748	  745.2	  584.7	 6248.0	...
6172749	  745.3	  585.6	 6243.0	...
6172750	  745.4	  586.4	 6244.0	...
6172751	  745.2	  587.1	 6245.0	...
6172752	  744.8	  587.0	 6244.0	...
6172753	  744.4	  586.8	 6239.0	...
6172754	  744.4	  586.9	 6235.0	...
6172755	  744.7	  586.7	 6232.0	...
6172756	  745.0	  586.5	 6229.0	...
6172757	  745.3	  586.2	 6225.0	...
6172758	  745.0	  585.5	 6221.0	...
6172759	  744.6	  584.3	 6218.0	...
6172760	  744.2	  582.6	 6216.0	...
6172761	  744.0	  581.3	 6214.0	...
6172762	  743.8	  580.0	 6210.0	...
6172763	  743.8	  579.2	 6204.0	...
6172764	  743.7	  578.2	 6198.0	...
6172765	  743.8	  577.6	 6193.0	...
6172766	  744.2	  576.5	 6188.0	...
6172767	  744.7	  575.9	 6184.0	...
6172768	  745.0	  575.3	 6184.0	...
6172769	  745.0	  575.1	 6183.0	...
6172770	  744.9	  574.5	 6182.0	...
6172771	  745.1	  574.0	 6181.0	...
6172772	  745.4	  573.8	 6180.0	...
6172773	  745.9	  573.9	 6173.0	...
6172774	  746.1	  574.1	 6167.0	...
6172775	  746.7	  573.8	 6163.0	...
6172776	  747.3	  573.6	 6158.0	...
6172777	  748.0	  573.5	 6152.0	...
6172778	  748.2	  573.5	 6146.0	...
6172779	  748.1	  573.4	 6146.0	...
6172780	  748.0	  573.3	 6148.0	...
6172781	  747.8	  573.8	 6146.0	...
6172782	  747.2	  574.3	 6141.0	...
6172783	  746.8	  575.1	 6135.0	...
6172784	  746.4	  575.3	 6131.0	...
6172785	  746.5	  575.4	 6130.0	...
6172786	  746.4	  575.3	 6130.0	...
6172787	  746.3	  575.2	 6127.0	...
6172788	  746.2	  575.3	 6124.0	...
6172789	  746.0	  575.6	 6121.0	...
6172790	  745.9	  575.9	 6121.0	...
6172791	  745.8	  576.0	 6120.0	...
6172792	  745.9	  576.1	 6118.0	...
MSG	6172793 0000 _ Number Off
6172793	  746.0	  576.1	 6113.0	...
6172794	  746.0	  576.1	 6109.0	...
6172795	  746.0	  575.8	 6105.0	...
6172796	  746.0	  575.6	 6105.0	...
6172797	  746.1	  575.8	 6103.0	...
6172798	  746.1	  576.3	 6100.0	...
6172799	  745.8	  576.6	 6094.0	...
6172800	  745.4	  576.4	 6088.0	...
6172801	  745.0	  576.5	 6084.0	...
6172802	  745.0	  577.2	 6084.0	...
6172803	  745.1	  577.9	 6084.0	...
6172804	  745.0	  577.7	 6085.0	...
6172805	  745.6	  577.2	 6085.0	...
6172806	  746.1	  576.6	 6081.0	...
6172807	  746.5	  576.6	 6077.0	...
6172808	  746.3	  576.5	 6073.0	...
6172809	  746.2	  576.5	 6071.0	...
6172810	  746.4	  576.8	 6068.0	...
6172811	  746.6	  577.1	 6064.0	...
6172812	  746.6	  577.4	 6056.0	...
6172813	  746.7	  577.4	 6050.0	...
6172814	  746.7	  577.4	 6044.0	...
6172815	  746.6	  577.4	 6043.0	...
6172816	  746.5	  577.5	 6039.0	...
6172817	  746.4	  577.8	 6037.0	...
6172818	  746.5	  577.9	 6035.0	...
6172819	  746.5	  577.7	 6036.0	...
6172820	  746.6	  577.4	 6038.0	...
6172821	  746.4	  577.2	 6039.0	...
6172822	  746.3	  577.2	 6037.0	...
6172823	  746.1	  577.4	 6034.0	...
6172824	  746.1	  577.8	 6030.0	...
6172825	  746.1	  578.0	 6029.0	...
6172826	  746.1	  578.1	 6029.0	...
6172827	  746.2	  578.1	 6028.0	...
6172828	  746.4	  578.2	 6025.0	...
6172829	  746.6	  578.3	 6021.0	...
6172830	  746.6	  578.3	 6017.0	...
6172831	  746.6	  578.3	 6014.0	...
6172832	  746.7	  578.5	 6009.0	...
6172833	  746.9	  578.9	 6007.0	...
6172834	  747.0	  579.1	 6005.0	...
6172835	  747.1	  578.9	 6005.0	...
6172836	  747.1	  579.0	 6004.0	...
6172837	  747.1	  579.3	 6004.0	...
6172838	  747.0	  579.4	 6002.0	...
6172839	  746.8	  579.3	 5998.0	...
6172840	  746.8	  579.5	 5993.0	...
6172841	  746.9	  579.7	 5990.0	...
6172842	  747.1	  580.0	 5986.0	...
6172843	  747.2	  580.0	 5982.0	...
6172844	  747.4	  580.0	 5979.0	...
6172845	  747.6	  580.0	 5980.0	...
6172846	  747.6	  579.7	 5982.0	...
6172847	  747.6	  579.3	 5980.0	...
6172848	  747.5	  579.3	 5977.0	...
6172849	  747.4	  579.6	 5974.0	...
6172850	  747.2	  580.1	 5969.0	...
6172851	  747.2	  580.3	 5964.0	...
6172852	  747.3	  580.5	 5958.0	...
6172853	  747.3	  580.5	 5959.0	...
6172854	  747.3	  580.5	 5962.0	...
6172855	  747.2	  579.9	 5964.0	...
6172856	  747.2	  579.3	 5963.0	...
6172857	  747.2	  579.0	 5961.0	...
6172858	  747.5	  579.2	 5960.0	...
6172859	  747.8	  580.0	 5958.0	...
6172860	  747.9	  580.4	 5956.0	...
6172861	  747.8	  580.7	 5955.0	...
6172862	  747.5	  580.6	 5955.0	...
6172863	  747.4	  580.6	 5955.0	...
6172864	  747.3	  580.6	 5952.0	...
6172865	  747.3	  580.5	 5951.0	...
6172866	  747.7	  580.4	 5950.0	...
6172867	  748.0	  580.3	 5946.0	...
6172868	  748.5	  580.2	 5942.0	...
6172869	  748.8	  580.0	 5941.0	...
6172870	  749.1	  579.8	 5945.0	...
6172871	  749.2	  579.7	 5948.0	...
6172872	  749.2	  579.7	 5947.0	...
6172873	  748.9	  579.6	 5946.0	...
6172874	  748.6	  579.5	 5944.0	...
6172875	  748.1	  579.5	 5940.0	...
6172876	  748.0	  579.5	 5937.0	...
6172877	  748.3	  579.6	 5937.0	...
6172878	  748.7	  579.6	 5939.0	...
6172879	  749.1	  579.6	 5940.0	...
6172880	  749.2	  579.4	 5937.0	...
6172881	  749.2	  579.7	 5934.0	...
6172882	  749.3	  580.1	 5931.0	...
6172883	  749.3	  580.4	 5931.0	...
6172884	  749.4	  580.8	 5930.0	...
6172885	  749.5	  581.0	 5929.0	...
6172886	  749.6	  581.2	 5930.0	...
6172887	  749.5	  580.9	 5932.0	...
6172888	  749.4	  580.4	 5932.0	...
6172889	  749.6	  580.0	 5929.0	...
6172890	  749.9	  579.6	 5923.0	...
6172891	  750.0	  579.6	 5920.0	...
6172892	  749.8	  579.7	 5916.0	...
6172893	  749.8	  579.7	 5917.0	...
6172894	  749.9	  579.6	 5917.0	...
6172895	  749.9	  579.5	 5918.0	...
6172896	  750.0	  579.4	 5920.0	...
6172897	  750.3	  579.8	 5921.0	...
6172898	  750.6	  580.4	 5922.0	...
6172899	  750.7	  581.1	 5921.0	...
6172900	  750.6	  581.1	 5921.0	...
6172901	  750.6	  581.0	 5921.0	...
6172902	  750.5	  581.0	 5922.0	...
6172903	  750.4	  581.1	 5919.0	...
6172904	  750.2	  581.1	 5915.0	...
6172905	  750.5	  581.1	 5911.0	...
6172906	  750.7	  581.1	 5911.0	...
6172907	  751.1	  581.1	 5911.0	...
6172908	  751.3	  580.9	 5910.0	...
6172909	  751.4	  580.7	 5908.0	...
6172910	  751.5	  580.4	 5907.0	...
6172911	  751.5	  580.3	 5906.0	...
6172912	  751.4	  580.3	 5909.0	...
6172913	  751.0	  579.9	 5912.0	...
6172914	  750.6	  579.5	 5915.0	...
6172915	  750.5	  579.2	 5916.0	...
6172916	  750.5	  579.2	 5914.0	...
6172917	  750.6	  579.3	 5912.0	...
6172918	  750.3	  579.4	 5910.0	...
6172919	  750.0	  579.7	 5909.0	...
6172920	  749.8	  579.9	 5905.0	...
6172921	  750.0	  580.1	 5902.0	...
6172922	  750.2	  579.8	 5899.0	...
6172923	  750.3	  579.4	 5898.0	...
6172924	  750.3	  579.6	 5897.0	...
6172925	  750.4	  580.2	 5897.0	...
6172926	  750.6	  580.9	 5897.0	...
6172927	  750.8	  581.0	 5897.0	...
6172928	  750.9	  580.9	 5900.0	...
6172929	  750.9	  580.4	 5902.0	...
6172930	  750.7	  580.0	 5903.0	...
6172931	  750.5	  579.9	 5904.0	...
6172932	  750.5	  579.9	 5906.0	...
6172933	  750.4	  579.5	 5907.0	...
6172934	  750.3	  579.1	 5908.0	...
6172935	  750.1	  578.8	 5907.0	...
6172936	  750.0	  578.8	 5906.0	...
6172937	  749.8	  578.8	 5906.0	...
6172938	  749.5	  579.4	 5905.0	...
6172939	  749.2	  580.0	 5904.0	...
6172940	  749.1	  580.5	 5904.0	...
6172941	  749.2	  580.4	 5905.0	...
6172942	  749.3	  580.3	 5905.0	...
6172943	  749.4	  580.2	 5905.0	...
6172944	  749.5	  580.0	 5907.0	...
6172945	  749.5	  579.8	 5908.0	...
6172946	  749.7	  579.6	 5909.0	...
6172947	  749.9	  579.6	 5908.0	...
6172948	  749.9	  579.3	 5906.0	...
6172949	  749.5	  579.1	 5905.0	...
6172950	  749.1	  578.6	 5903.0	...
6172951	  749.0	  578.5	 5904.0	...
6172952	  749.0	  579.1	 5904.0	...
6172953	  749.1	  579.7	 5903.0	...
6172954	  749.5	  580.3	 5902.0	...
6172955	  750.0	  580.2	 5901.0	...
6172956	  750.4	  580.1	 5900.0	...
6172957	  750.4	  580.1	 5900.0	...
6172958	  750.2	  580.1	 5902.0	...
6172959	  750.1	  580.2	 5905.0	...
6172960	  750.0	  580.3	 5908.0	...
6172961	  750.1	  580.3	 5908.0	...
6172962	  750.2	  580.5	 5908.0	...
6172963	  750.0	  580.8	 5907.0	...
6172964	  749.7	  581.0	 5907.0	...
6172965	  749.5	  581.0	 5906.0	...
6172966	  749.7	  580.9	 5906.0	...
6172967	  749.8	  580.7	 5905.0	...
6172968	  749.8	  580.2	 5905.0	...
6172969	  749.8	  579.8	 5904.0	...
6172970	  749.6	  579.7	 5902.0	...
6172971	  749.5	  579.8	 5900.0	...
6172972	  749.4	  579.8	 5898.0	...
6172973	  749.4	  579.8	 5898.0	...
6172974	  749.4	  580.0	 5896.0	...
6172975	  749.4	  580.2	 5894.0	...
6172976	  749.2	  579.9	 5892.0	...
6172977	  749.0	  579.5	 5892.0	...
6172978	  749.0	  579.1	 5892.0	...
6172979	  749.4	  579.0	 5892.0	...
6172980	  749.8	  578.8	 5892.0	...
6172981	  750.0	  578.6	 5890.0	...
6172982	  749.8	  578.5	 5887.0	...
6172983	  749.6	  578.5	 5883.0	...
6172984	  749.3	  578.6	 5883.0	...
6172985	  749.3	  578.6	 5888.0	...
6172986	  749.2	  578.9	 5894.0	...
6172987	  749.1	  579.1	 5898.0	...
6172988	  749.0	  579.1	 5897.0	...
6172989	  748.9	  579.0	 5897.0	...
6172990	  748.9	  578.7	 5898.0	...
6172991	  748.8	  578.6	 5900.0	...
6172992	  748.7	  578.4	 5901.0	...
6172993	  748.7	  578.3	 5902.0	...
6172994	  748.7	  578.3	 5902.0	...
6172995	  748.8	  578.4	 5902.0	...
6172996	  748.9	  578.6	 5902.0	...
6172997	  749.0	  578.5	 5903.0	...
6172998	  749.0	  578.4	 5904.0	...
6172999	  749.3	  578.4	 5905.0	...
6173000	  749.6	  578.7	 5905.0	...
6173001	  750.0	  579.0	 5906.0	...
6173002	  750.1	  579.0	 5908.0	...
6173003	  750.2	  579.0	 5909.0	...
6173004	  750.2	  579.1	 5909.0	...
6173005	  750.0	  578.7	 5908.0	...
6173006	  749.8	  578.4	 5907.0	...
6173007	  749.1	  578.0	 5907.0	...
6173008	  748.4	  578.1	 5907.0	...
6173009	  747.8	  578.2	 5907.0	...
6173010	  747.6	  578.2	 5911.0	...
6173011	  747.6	  578.2	 5915.0	...
6173012	  747.7	  578.2	 5923.0	...
6173013	  748.0	  578.1	 5927.0	...
6173014	  748.0	  578.2	 5930.0	...
6173015	  747.8	  578.2	 5930.0	...
6173016	  748.4	  578.6	 5930.0	...
6173017	  749.2	  579.1	 5928.0	...
6173018	  749.9	  579.9	 5923.0	...
6173019	  749.7	  580.5	 5918.0	...
6173020	  749.3	  580.0	 5916.0	...
6173021	  749.1	  579.1	 5918.0	...
6173022	  749.2	  578.3	 5923.0	...
6173023	  749.3	  578.4	 5926.0	...
6173024	  749.2	  578.6	 5929.0	...
6173025	  749.0	  578.8	 5928.0	...
6173026	  749.0	  579.0	 5927.0	...
6173027	  749.1	  579.2	 5925.0	...
6173028	  749.1	  578.8	 5926.0	...
6173029	  748.9	  578.4	 5926.0	...
6173030	  748.8	  578.1	 5925.0	...
6173031	  748.9	  578.2	 5924.0	...
6173032	  749.0	  578.4	 5923.0	...
6173033	  749.2	  578.6	 5923.0	...
6173034	  749.4	  578.7	 5930.0	...
6173035	  749.4	  578.6	 5937.0	...
6173036	  749.5	  578.4	 5944.0	...
6173037	  749.8	  578.3	 5940.0	...
6173038	  750.1	  578.6	 5936.0	...
6173039	  750.4	  578.9	 5932.0	...
6173040	  750.4	  579.0	 5933.0	...
6173041	  750.1	  578.6	 5934.0	...
6173042	  749.7	  578.1	 5936.0	...
6173043	  749.4	  578.1	 5937.0	...
6173044	  749.5	  578.3	 5938.0	...
6173045	  749.6	  578.4	 5939.0	...
6173046	  749.7	  578.5	 5940.0	...
6173047	  749.7	  578.2	 5940.0	...
6173048	  749.7	  577.9	 5942.0	...
6173049	  749.7	  577.8	 5944.0	...
6173050	  750.1	  577.8	 5946.0	...
6173051	  750.5	  577.7	 5946.0	...
6173052	  750.9	  577.8	 5947.0	...
6173053	  750.9	  578.0	 5947.0	...
6173054	  750.8	  578.3	 5948.0	...
6173055	  750.7	  578.3	 5950.0	...
6173056	  750.4	  577.7	 5952.0	...
6173057	  750.1	  577.1	 5953.0	...
6173058	  749.9	  576.3	 5953.0	...
6173059	  749.7	  576.2	 5953.0	...
6173060	  749.6	  576.1	 5952.0	...
6173061	  749.6	  575.7	 5954.0	...
6173062	  749.8	  575.3	 5956.0	...
6173063	  749.9	  574.8	 5960.0	...
6173064	  750.1	  575.4	 5962.0	...
6173065	  750.2	  575.9	 5963.0	...
6173066	  750.3	  576.4	 5964.0	...
6173067	  750.2	  576.5	 5964.0	...
6173068	  749.9	  577.0	 5965.0	...
6173069	  749.8	  577.4	 5965.0	...
6173070	  749.6	  577.1	 5965.0	...
6173071	  749.6	  576.6	 5965.0	...
6173072	  749.7	  576.3	 5965.0	...
6173073	  749.4	  576.5	 5966.0	...
6173074	  748.9	  576.0	 5967.0	...
6173075	  748.3	  575.3	 5969.0	...
6173076	  748.3	  574.7	 5968.0	...
6173077	  748.5	  575.4	 5966.0	...
6173078	  748.8	  576.1	 5963.0	...
6173079	  749.0	  576.9	 5960.0	...
6173080	  749.2	  577.1	 5961.0	...
6173081	  749.1	  577.4	 5962.0	...
6173082	  748.9	  577.5	 5963.0	...
6173083	  748.7	  577.5	 5962.0	...
6173084	  748.7	  577.4	 5966.0	...
6173085	  748.8	  577.3	 5970.0	...
6173086	  749.0	  577.2	 5975.0	...
6173087	  749.1	  577.1	 5975.0	...
6173088	  749.1	  576.9	 5974.0	...
6173089	  748.9	  576.5	 5972.0	...
6173090	  748.8	  576.3	 5970.0	...
6173091	  748.7	  576.2	 5970.0	...
6173092	  748.7	  576.2	 5973.0	...
6173093	  748.6	  576.0	 5976.0	...
6173094	  748.4	  575.8	 5979.0	...
6173095	  748.3	  575.6	 5979.0	...
6173096	  748.1	  575.6	 5980.0	...
6173097	  748.0	  575.6	 5980.0	...
6173098	  748.5	  575.6	 5981.0	...
6173099	  749.1	  575.7	 5981.0	...
6173100	  749.6	  575.6	 5982.0	...
6173101	  749.2	  575.5	 5983.0	...
6173102	  748.8	  575.2	 5984.0	...
6173103	  748.6	  575.0	 5984.0	...
6173104	  748.5	  574.9	 5984.0	...
6173105	  748.6	  575.2	 5986.0	...
6173106	  748.5	  575.5	 5987.0	...
6173107	  748.7	  575.6	 5990.0	...
6173108	  748.8	  575.5	 5994.0	...
6173109	  748.8	  575.0	 5998.0	...
6173110	  749.3	  574.5	 6001.0	...
6173111	  749.7	  574.2	 6002.0	...
6173112	  750.3	  574.5	 6004.0	...
6173113	  750.3	  574.7	 6005.0	...
6173114	  749.9	  574.8	 6005.0	...
6173115	  749.6	  574.9	 6004.0	...
6173116	  749.4	  574.8	 6001.0	...
6173117	  749.9	  574.6	 5998.0	...
6173118	  750.3	  574.4	 5997.0	...
6173119	  750.6	  574.4	 6000.0	...
6173120	  750.5	  574.7	 6003.0	...
6173121	  750.4	  574.9	 6003.0	...
6173122	  750.5	  575.3	 6004.0	...
6173123	  750.3	  575.5	 6006.0	...
6173124	  750.0	  575.4	 6007.0	...
6173125	  749.7	  575.2	 6006.0	...
6173126	  749.6	  574.8	 6003.0	...
6173127	  749.5	  574.5	 6001.0	...
6173128	  749.4	  574.3	 5999.0	...
6173129	  749.4	  574.2	 5998.0	...
6173130	  749.4	  574.2	 5998.0	...
6173131	  749.4	  574.3	 5997.0	...
6173132	  749.9	  574.4	 5997.0	...
6173133	  750.2	  574.4	 5997.0	...
6173134	  750.6	  574.3	 5998.0	...
6173135	  750.5	  574.3	 5999.0	...
6173136	  750.4	  574.4	 6000.0	...
6173137	  750.6	  574.5	 6001.0	...
6173138	  750.9	  574.8	 6002.0	...
6173139	  750.5	  575.1	 6002.0	...
EFIX R   6172393	6173139	747	  746.9	  575.0	   6299
SSACC R  6173140
6173140	  749.7	  575.6	 6003.0	...
6173141	  748.1	  576.8	 6003.0	...
6173142	  746.1	  577.9	 6007.0	...
6173143	  743.6	  579.2	 6011.0	...
6173144	  740.5	  579.7	 6017.0	...
6173145	  737.0	  580.3	 6019.0	...
6173146	  733.6	  582.1	 6021.0	...
6173147	  730.3	  583.9	 6021.0	...
6173148	  726.9	  586.4	 6024.0	...
6173149	  723.9	  587.7	 6027.0	...
6173150	  720.9	  589.0	 6030.0	...
6173151	  719.5	  590.2	 6030.0	...
ESACC R  6173140	6173151	12	  749.7	  575.6	  719.5	  590.2	   0.71	     70
SFIX R   6173152
6173152	  718.3	  591.1	 6030.0	...
6173153	  718.1	  591.6	 6031.0	...
6173154	  717.7	  591.2	 6031.0	...
6173155	  717.4	  590.6	 6032.0	...
6173156	  717.5	  589.5	 6032.0	...
6173157	  717.9	  588.3	 6032.0	...
6173158	  718.3	  587.1	 6034.0	...
6173159	  718.6	  586.8	 6036.0	...
6173160	  718.9	  586.6	 6038.0	...
6173161	  719.3	  586.3	 6038.0	...
6173162	  719.7	  585.6	 6037.0	...
6173163	  720.3	  585.0	 6037.0	...
6173164	  721.3	  584.6	 6037.0	...
6173165	  722.3	  584.6	 6037.0	...
6173166	  722.7	  584.5	 6038.0	...
6173167	  722.7	  584.3	 6040.0	...
6173168	  722.7	  584.0	 6043.0	...
6173169	  722.9	  583.7	 6046.0	...
6173170	  723.3	  583.3	 6047.0	...
6173171	  723.5	  583.0	 6049.0	...
6173172	  723.5	  582.9	 6051.0	...
6173173	  723.3	  582.8	 6053.0	...
6173174	  722.8	  582.8	 6057.0	...
6173175	  722.4	  582.7	 6061.0	...
6173176	  722.4	  583.0	 6063.0	...
6173177	  722.7	  583.1	 6060.0	...
6173178	  723.0	  583.3	 6058.0	...
6173179	  723.2	  583.6	 6058.0	...
6173180	  723.3	  584.6	 6059.0	...
6173181	  723.2	  585.6	 6059.0	...
6173182	  722.9	  585.4	 6059.0	...
6173183	  722.5	  584.6	 6061.0	...
6173184	  722.6	  584.3	 6066.0	...
6173185	  722.7	  584.5	 6071.0	...
6173186	  723.1	  584.8	 6073.0	...
6173187	  723.5	  585.2	 6073.0	...
6173188	  723.5	  585.7	 6072.0	...
6173189	  723.2	  586.3	 6068.0	...
6173190	  723.2	  586.2	 6064.0	...
6173191	  723.7	  586.1	 6061.0	...
6173192	  724.2	  585.8	 6062.0	...
6173193	  724.3	  585.7	 6063.0	...
6173194	  724.1	  585.6	 6070.0	...
6173195	  724.0	  585.8	 6076.0	...
6173196	  723.9	  585.8	 6079.0	...
6173197	  723.7	  585.8	 6077.0	...
6173198	  723.4	  585.9	 6077.0	...
6173199	  723.5	  585.9	 6077.0	...
6173200	  723.8	  586.0	 6078.0	...
6173201	  724.0	  586.1	 6081.0	...
6173202	  724.0	  586.2	 6083.0	...
6173203	  723.9	  586.0	 6084.0	...
6173204	  723.8	  585.9	 6083.0	...
6173205	  723.6	  585.9	 6082.0	...
6173206	  723.4	  586.2	 6081.0	...
6173207	  723.2	  586.4	 6080.0	...
6173208	  723.4	  586.7	 6080.0	...
6173209	  723.9	  587.2	 6080.0	...
6173210	  724.5	  587.7	 6081.0	...
6173211	  724.7	  587.5	 6082.0	...
6173212	  724.9	  586.9	 6084.0	...
6173213	  725.4	  586.1	 6086.0	...
6173214	  725.9	  585.9	 6086.0	...
6173215	  726.2	  585.9	 6084.0	...
6173216	  726.1	  586.0	 6083.0	...
6173217	  725.7	  586.2	 6084.0	...
6173218	  725.2	  586.3	 6086.0	...
6173219	  724.8	  586.4	 6087.0	...
6173220	  724.8	  586.5	 6088.0	...
6173221	  724.5	  586.5	 6088.0	...
6173222	  724.3	  586.6	 6089.0	...
6173223	  724.0	  586.6	 6090.0	...
6173224	  724.1	  586.5	 6090.0	...
6173225	  724.2	  586.3	 6090.0	...
6173226	  724.4	  586.1	 6090.0	...
6173227	  724.5	  586.0	 6091.0	...
6173228	  724.5	  586.0	 6093.0	...
6173229	  724.7	  585.9	 6097.0	...
6173230	  725.1	  586.4	 6101.0	...
6173231	  725.1	  587.1	 6103.0	...
6173232	  724.6	  587.1	 6104.0	...
6173233	  724.2	  586.3	 6104.0	...
6173234	  724.3	  585.4	 6105.0	...
6173235	  724.5	  585.2	 6108.0	...
6173236	  724.5	  585.5	 6111.0	...
6173237	  724.7	  585.9	 6112.0	...
6173238	  725.0	  586.3	 6112.0	...
6173239	  725.2	  586.3	 6116.0	...
6173240	  725.4	  586.4	 6120.0	...
6173241	  725.3	  586.5	 6125.0	...
6173242	  725.1	  586.2	 6126.0	...
6173243	  725.2	  585.7	 6127.0	...
6173244	  725.3	  585.5	 6125.0	...
6173245	  725.5	  585.8	 6124.0	...
6173246	  725.3	  585.4	 6122.0	...
6173247	  725.1	  584.7	 6123.0	...
6173248	  725.0	  584.2	 6129.0	...
6173249	  724.8	  584.5	 6135.0	...
6173250	  724.5	  584.8	 6142.0	...
6173251	  724.3	  585.1	 6145.0	...
6173252	  724.0	  585.4	 6146.0	...
6173253	  723.8	  585.6	 6146.0	...
6173254	  723.9	  585.5	 6147.0	...
6173255	  724.1	  585.4	 6148.0	...
6173256	  724.4	  585.4	 6149.0	...
6173257	  724.5	  585.6	 6151.0	...
6173258	  724.5	  585.7	 6152.0	...
6173259	  724.5	  585.6	 6151.0	...
6173260	  724.6	  585.2	 6150.0	...
6173261	  724.9	  584.7	 6152.0	...
6173262	  724.9	  584.3	 6153.0	...
6173263	  724.9	  584.2	 6155.0	...
6173264	  724.7	  584.1	 6154.0	...
6173265	  724.8	  584.0	 6154.0	...
6173266	  725.0	  584.4	 6153.0	...
6173267	  725.3	  585.2	 6152.0	...
6173268	  725.4	  586.0	 6152.0	...
6173269	  725.5	  586.2	 6155.0	...
6173270	  725.5	  585.6	 6158.0	...
6173271	  725.3	  585.0	 6161.0	...
6173272	  725.1	  584.5	 6160.0	...
6173273	  725.1	  584.5	 6158.0	...
6173274	  725.1	  584.7	 6157.0	...
6173275	  725.1	  584.9	 6154.0	...
6173276	  725.2	  585.0	 6152.0	...
6173277	  725.2	  585.2	 6151.0	...
6173278	  725.3	  585.3	 6152.0	...
6173279	  725.5	  585.5	 6158.0	...
6173280	  725.7	  585.7	 6165.0	...
6173281	  725.9	  585.7	 6172.0	...
6173282	  725.9	  585.4	 6175.0	...
6173283	  725.8	  585.2	 6176.0	...
6173284	  725.6	  585.0	 6178.0	...
6173285	  725.4	  584.6	 6180.0	...
6173286	  725.2	  584.2	 6180.0	...
6173287	  725.0	  583.7	 6179.0	...
6173288	  724.8	  583.6	 6178.0	...
6173289	  724.6	  583.7	 6179.0	...
6173290	  724.8	  583.6	 6179.0	...
6173291	  724.9	  583.5	 6179.0	...
6173292	  725.1	  583.6	 6180.0	...
6173293	  725.1	  583.9	 6184.0	...
6173294	  725.3	  584.2	 6188.0	...
6173295	  725.4	  584.2	 6191.0	...
6173296	  725.5	  583.9	 6188.0	...
6173297	  725.2	  583.7	 6185.0	...
6173298	  725.0	  583.8	 6185.0	...
6173299	  724.9	  583.6	 6186.0	...
6173300	  725.1	  583.4	 6186.0	...
6173301	  725.3	  583.1	 6184.0	...
6173302	  725.4	  582.9	 6185.0	...
6173303	  725.5	  582.9	 6192.0	...
6173304	  725.5	  582.9	 6199.0	...
6173305	  725.5	  583.1	 6204.0	...
6173306	  725.6	  583.3	 6204.0	...
6173307	  725.8	  583.6	 6203.0	...
6173308	  726.0	  583.9	 6203.0	...
6173309	  726.3	  583.8	 6209.0	...
6173310	  726.4	  583.6	 6216.0	...
6173311	  726.6	  583.3	 6223.0	...
6173312	  726.7	  583.2	 6224.0	...
6173313	  726.4	  583.2	 6224.0	...
6173314	  726.1	  583.3	 6224.0	...
6173315	  725.8	  583.5	 6222.0	...
6173316	  726.0	  583.6	 6221.0	...
6173317	  726.1	  583.3	 6220.0	...
6173318	  726.3	  583.0	 6218.0	...
6173319	  726.4	  582.9	 6221.0	...
6173320	  726.4	  582.9	 6226.0	...
6173321	  726.4	  582.8	 6229.0	...
6173322	  726.4	  582.8	 6227.0	...
6173323	  726.4	  583.1	 6225.0	...
6173324	  726.4	  583.6	 6224.0	...
6173325	  726.4	  584.0	 6224.0	...
6173326	  725.9	  583.7	 6223.0	...
6173327	  725.4	  583.5	 6223.0	...
6173328	  725.0	  583.4	 6225.0	...
6173329	  725.0	  583.6	 6227.0	...
6173330	  725.1	  583.8	 6229.0	...
6173331	  725.2	  583.9	 6229.0	...
6173332	  725.2	  583.6	 6225.0	...
6173333	  725.1	  583.0	 6222.0	...
6173334	  725.3	  582.3	 6224.0	...
6173335	  725.6	  581.7	 6229.0	...
6173336	  725.8	  581.4	 6235.0	...
6173337	  725.9	  581.6	 6236.0	...
6173338	  725.8	  582.2	 6237.0	...
6173339	  725.8	  582.7	 6238.0	...
6173340	  725.8	  582.7	 6242.0	...
6173341	  725.9	  582.1	 6246.0	...
6173342	  725.9	  581.4	 6249.0	...
6173343	  725.8	  580.9	 6249.0	...
6173344	  725.9	  581.0	 6246.0	...
6173345	  725.9	  581.1	 6245.0	...
6173346	  725.9	  581.2	 6246.0	...
6173347	  726.0	  581.2	 6250.0	...
6173348	  726.3	  581.3	 6254.0	...
6173349	  726.3	  581.3	 6254.0	...
6173350	  726.1	  581.3	 6256.0	...
6173351	  725.7	  581.3	 6259.0	...
6173352	  725.5	  581.5	 6263.0	...
6173353	  725.7	  581.6	 6264.0	...
6173354	  726.2	  581.6	 6264.0	...
6173355	  726.8	  581.7	 6263.0	...
6173356	  726.9	  581.4	 6263.0	...
6173357	  727.1	  581.0	 6265.0	...
6173358	  727.0	  580.8	 6270.0	...
6173359	  726.7	  580.9	 6274.0	...
6173360	  726.6	  580.9	 6277.0	...
6173361	  726.6	  580.7	 6277.0	...
6173362	  726.7	  580.7	 6278.0	...
6173363	  726.6	  580.6	 6278.0	...
6173364	  726.6	  580.6	 6278.0	...
6173365	  726.5	  580.5	 6277.0	...
6173366	  726.3	  580.6	 6281.0	...
6173367	  726.2	  580.7	 6284.0	...
6173368	  726.0	  580.8	 6288.0	...
6173369	  725.9	  581.0	 6286.0	...
6173370	  725.8	  581.2	 6285.0	...
6173371	  725.8	  581.3	 6284.0	...
6173372	  725.8	  581.3	 6284.0	...
6173373	  725.9	  581.4	 6283.0	...
6173374	  726.2	  581.5	 6282.0	...
6173375	  726.6	  581.5	 6283.0	...
6173376	  726.9	  581.9	 6285.0	...
6173377	  727.1	  582.5	 6286.0	...
6173378	  727.1	  583.2	 6286.0	...
6173379	  727.0	  583.6	 6287.0	...
6173380	  727.0	  583.6	 6288.0	...
6173381	  726.5	  583.7	 6289.0	...
6173382	  726.0	  583.5	 6289.0	...
6173383	  725.5	  583.1	 6288.0	...
6173384	  725.6	  582.4	 6289.0	...
6173385	  725.6	  582.0	 6290.0	...
6173386	  725.6	  581.9	 6295.0	...
6173387	  725.6	  581.9	 6298.0	...
6173388	  726.0	  582.0	 6300.0	...
6173389	  726.4	  582.0	 6299.0	...
6173390	  726.7	  582.1	 6300.0	...
6173391	  726.6	  582.1	 6302.0	...
6173392	  726.4	  581.9	 6304.0	...
6173393	  726.3	  581.8	 6304.0	...
6173394	  726.2	  581.7	 6303.0	...
6173395	  726.0	  581.8	 6304.0	...
6173396	  725.7	  582.0	 6306.0	...
6173397	  725.5	  582.1	 6308.0	...
6173398	  725.2	  582.2	 6308.0	...
6173399	  724.9	  582.0	 6309.0	...
6173400	  724.7	  581.7	 6310.0	...
6173401	  724.7	  581.4	 6313.0	...
6173402	  724.8	  581.2	 6316.0	...
6173403	  725.2	  580.8	 6319.0	...
6173404	  725.4	  580.5	 6319.0	...
6173405	  725.8	  580.8	 6318.0	...
6173406	  726.2	  581.3	 6318.0	...
6173407	  726.5	  581.8	 6319.0	...
6173408	  726.7	  581.8	 6319.0	...
6173409	  726.8	  581.8	 6320.0	...
6173410	  726.9	  581.8	 6321.0	...
6173411	  727.0	  581.9	 6323.0	...
6173412	  727.1	  582.0	 6324.0	...
6173413	  726.7	  582.2	 6324.0	...
6173414	  726.2	  582.6	 6323.0	...
6173415	  725.6	  582.9	 6326.0	...
6173416	  725.5	  583.3	 6329.0	...
6173417	  725.4	  583.4	 6332.0	...
6173418	  725.8	  583.2	 6331.0	...
6173419	  726.2	  582.9	 6332.0	...
6173420	  726.4	  582.6	 6335.0	...
6173421	  726.1	  582.8	 6337.0	...
6173422	  725.9	  583.2	 6341.0	...
6173423	  725.8	  583.6	 6344.0	...
6173424	  725.7	  583.7	 6347.0	...
6173425	  725.6	  584.1	 6347.0	...
6173426	  725.7	  584.6	 6348.0	...
6173427	  725.8	  585.1	 6348.0	...
6173428	  726.2	  585.0	 6348.0	...
6173429	  726.6	  585.1	 6347.0	...
6173430	  727.1	  585.7	 6347.0	...
6173431	  728.3	  586.2	 6347.0	...
EFIX R   6173152	6173431	280	  724.9	  584.0	   6185
SSACC R  6173432
6173432	  729.7	  586.3	 6346.0	...
6173433	  731.9	  585.8	 6345.0	...
6173434	  733.1	  585.4	 6345.0	...
6173435	  736.1	  584.6	 6347.0	...
6173436	  738.5	  583.5	 6350.0	...
6173437	  741.6	  582.4	 6352.0	...
6173438	  744.7	  581.7	 6351.0	...
6173439	  747.5	  580.2	 6351.0	...
6173440	  750.5	  578.4	 6353.0	...
6173441	  752.0	  576.2	 6356.0	...
6173442	  754.5	  575.3	 6358.0	...
ESACC R  6173432	6173442	11	  729.7	  586.3	  754.5	  575.3	   0.58	     60
SFIX R   6173443
6173443	  756.1	  574.6	 6358.0	...
6173444	  757.4	  574.5	 6355.0	...
6173445	  757.8	  574.3	 6353.0	...
6173446	  758.0	  574.2	 6354.0	...
6173447	  758.2	  574.5	 6356.0	...
6173448	  758.3	  574.9	 6361.0	...
6173449	  757.8	  575.4	 6365.0	...
6173450	  757.0	  575.5	 6369.0	...
6173451	  756.2	  575.4	 6370.0	...
6173452	  756.0	  575.2	 6371.0	...
6173453	  755.9	  574.9	 6372.0	...
6173454	  756.0	  574.6	 6373.0	...
6173455	  756.0	  574.1	 6373.0	...
6173456	  755.8	  573.8	 6371.0	...
6173457	  755.6	  573.6	 6370.0	...
6173458	  755.3	  573.0	 6373.0	...
6173459	  755.2	  572.2	 6376.0	...
6173460	  755.3	  572.1	 6378.0	...
6173461	  755.3	  572.8	 6376.0	...
6173462	  755.3	  573.5	 6375.0	...
6173463	  755.2	  573.7	 6377.0	...
6173464	  755.1	  573.8	 6380.0	...
6173465	  755.1	  574.0	 6380.0	...
6173466	  755.1	  574.1	 6383.0	...
6173467	  755.2	  574.4	 6385.0	...
6173468	  755.2	  574.6	 6387.0	...
6173469	  755.2	  574.6	 6388.0	...
6173470	  755.1	  574.3	 6386.0	...
6173471	  754.9	  574.1	 6382.0	...
6173472	  754.7	  573.8	 6378.0	...
6173473	  754.6	  573.7	 6378.0	...
6173474	  754.6	  573.8	 6378.0	...
6173475	  754.6	  573.8	 6377.0	...
6173476	  754.6	  573.9	 6378.0	...
6173477	  754.6	  573.9	 6379.0	...
6173478	  754.6	  574.1	 6380.0	...
6173479	  754.6	  574.3	 6381.0	...
6173480	  754.5	  573.9	 6381.0	...
6173481	  754.7	  573.5	 6380.0	...
6173482	  754.8	  573.0	 6380.0	...
6173483	  755.0	  573.5	 6381.0	...
6173484	  755.0	  574.1	 6382.0	...
6173485	  754.9	  574.0	 6384.0	...
6173486	  754.7	  573.5	 6387.0	...
6173487	  754.4	  573.0	 6393.0	...
6173488	  754.4	  573.3	 6399.0	...
6173489	  754.4	  573.4	 6402.0	...
6173490	  754.4	  573.5	 6402.0	...
6173491	  754.3	  573.5	 6404.0	...
6173492	  754.2	  573.2	 6405.0	...
6173493	  754.3	  572.8	 6407.0	...
6173494	  754.3	  572.5	 6406.0	...
6173495	  754.6	  572.9	 6401.0	...
6173496	  754.7	  573.4	 6396.0	...
6173497	  754.8	  573.1	 6393.0	...
6173498	  754.8	  572.4	 6395.0	...
6173499	  754.7	  572.0	 6397.0	...
6173500	  754.7	  572.2	 6399.0	...
6173501	  754.6	  572.5	 6404.0	...
6173502	  754.7	  572.5	 6410.0	...
6173503	  754.8	  572.2	 6415.0	...
6173504	  754.8	  571.9	 6418.0	...
6173505	  754.8	  571.6	 6420.0	...
6173506	  754.7	  571.6	 6422.0	...
6173507	  754.7	  571.7	 6424.0	...
6173508	  754.8	  571.7	 6425.0	...
6173509	  755.1	  571.7	 6427.0	...
6173510	  755.4	  571.7	 6428.0	...
6173511	  755.5	  571.6	 6429.0	...
6173512	  755.5	  571.7	 6429.0	...
6173513	  755.4	  571.8	 6427.0	...
6173514	  755.1	  572.0	 6425.0	...
6173515	  754.9	  571.7	 6422.0	...
6173516	  754.8	  571.3	 6422.0	...
6173517	  754.7	  571.2	 6422.0	...
6173518	  754.8	  571.6	 6422.0	...
6173519	  754.9	  571.9	 6422.0	...
6173520	  755.0	  571.7	 6422.0	...
6173521	  755.1	  571.5	 6423.0	...
6173522	  755.1	  571.4	 6424.0	...
6173523	  755.1	  571.2	 6424.0	...
6173524	  755.1	  571.1	 6424.0	...
6173525	  755.2	  570.9	 6424.0	...
6173526	  755.2	  570.8	 6424.0	...
6173527	  755.0	  570.7	 6425.0	...
6173528	  754.7	  570.8	 6426.0	...
6173529	  754.5	  570.8	 6427.0	...
6173530	  754.8	  570.9	 6428.0	...
6173531	  755.1	  570.9	 6430.0	...
6173532	  755.4	  571.1	 6431.0	...
6173533	  755.5	  571.1	 6432.0	...
6173534	  755.6	  571.3	 6432.0	...
6173535	  755.7	  571.4	 6433.0	...
6173536	  755.8	  571.3	 6435.0	...
6173537	  755.9	  571.0	 6436.0	...
[truncated: 4,297,841 more chars]
